# Supplementary material for: Averaged Propulsive Body Acceleration (APBA) Can Be Calculated from Biologging Tags That Incorporate Gyroscopes and Accelerometers to Estimate Swimming Speed, Hydrodynamic Drag and Energy Expenditure for Steller Sea Lions
Source: PLoS One. 2016 Jun 10;11(6):e0157326. doi: 10.1371/journal.pone.0157326 (PMC4902303; doi:10.1371/journal.pone.0157326)
Supplement: S2 Data — Each file contains a 50Hz time series. Provided are calibrated accelerometer and gyro measurements, together with the estimated gravity vector, and the estimated dynamic accelerations by the different methods. The small files with the suffix.txt are configuration files used in C++ processing. (ZIP) [file pone.0157326.s002.zip › BoniNov_25/Mb24_PTMP_25_11_13.csv]

FileName	FileDate	FileTime	Sample	Time from Start (s)	Pressure	Temperature
C:\Users\cware\Desktop\Steller25Nov\TagTesting25Nov2013\M24.DSG	11-1-2013	16:40:58	129064.000000	12906.400000	49492.902354	20.000000
C:\Users\cware\Desktop\Steller25Nov\TagTesting25Nov2013\M24.DSG	11-1-2013	16:40:58	129065.000000	12906.500000	49495.814039	20.000000
C:\Users\cware\Desktop\Steller25Nov\TagTesting25Nov2013\M24.DSG	11-1-2013	16:40:58	129066.000000	12906.600000	49495.813418	20.000000
C:\Users\cware\Desktop\Steller25Nov\TagTesting25Nov2013\M24.DSG	11-1-2013	16:40:58	129067.000000	12906.700000	49496.784002	20.000000
C:\Users\cware\Desktop\Steller25Nov\TagTesting25Nov2013\M24.DSG	11-1-2013	16:40:58	129068.000000	12906.800000	49495.340763	20.000000
C:\Users\cware\Desktop\Steller25Nov\TagTesting25Nov2013\M24.DSG	11-1-2013	16:40:58	129069.000000	12906.900000	49493.824019	20.000000
C:\Users\cware\Desktop\Steller25Nov\TagTesting25Nov2013\M24.DSG	11-1-2013	16:40:58	129070.000000	12907.000000	49494.495381	20.000000
C:\Users\cware\Desktop\Steller25Nov\TagTesting25Nov2013\M24.DSG	11-1-2013	16:40:58	129071.000000	12907.100000	49496.211183	20.000000
C:\Users\cware\Desktop\Steller25Nov\TagTesting25Nov2013\M24.DSG	11-1-2013	16:40:58	129072.000000	12907.200000	49495.463864	20.000000
C:\Users\cware\Desktop\Steller25Nov\TagTesting25Nov2013\M24.DSG	11-1-2013	16:40:58	129073.000000	12907.300000	49498.524751	20.000000
C:\Users\cware\Desktop\Steller25Nov\TagTesting25Nov2013\M24.DSG	11-1-2013	16:40:58	129074.000000	12907.400000	49500.217017	20.000000
C:\Users\cware\Desktop\Steller25Nov\TagTesting25Nov2013\M24.DSG	11-1-2013	16:40:58	129075.000000	12907.500000	49496.037138	20.000000
C:\Users\cware\Desktop\Steller25Nov\TagTesting25Nov2013\M24.DSG	11-1-2013	16:40:58	129076.000000	12907.600000	49495.267162	20.000000
C:\Users\cware\Desktop\Steller25Nov\TagTesting25Nov2013\M24.DSG	11-1-2013	16:40:58	129077.000000	12907.700000	49495.065747	20.000000
C:\Users\cware\Desktop\Steller25Nov\TagTesting25Nov2013\M24.DSG	11-1-2013	16:40:58	129078.000000	12907.800000	49500.018444	20.000000
C:\Users\cware\Desktop\Steller25Nov\TagTesting25Nov2013\M24.DSG	11-1-2013	16:40:58	129079.000000	12907.900000	49496.707688	20.000000
C:\Users\cware\Desktop\Steller25Nov\TagTesting25Nov2013\M24.DSG	11-1-2013	16:40:58	129080.000000	12908.000000	49494.695442	20.000000
C:\Users\cware\Desktop\Steller25Nov\TagTesting25Nov2013\M24.DSG	11-1-2013	16:40:58	129081.000000	12908.100000	49492.556493	20.000000
C:\Users\cware\Desktop\Steller25Nov\TagTesting25Nov2013\M24.DSG	11-1-2013	16:40:58	129082.000000	12908.200000	49496.240467	20.000000
C:\Users\cware\Desktop\Steller25Nov\TagTesting25Nov2013\M24.DSG	11-1-2013	16:40:58	129083.000000	12908.300000	49493.899807	20.000000
C:\Users\cware\Desktop\Steller25Nov\TagTesting25Nov2013\M24.DSG	11-1-2013	16:40:58	129084.000000	12908.400000	49498.600045	20.000000
C:\Users\cware\Desktop\Steller25Nov\TagTesting25Nov2013\M24.DSG	11-1-2013	16:40:58	129085.000000	12908.500000	49500.639108	20.000000
C:\Users\cware\Desktop\Steller25Nov\TagTesting25Nov2013\M24.DSG	11-1-2013	16:40:58	129086.000000	12908.600000	49503.676246	20.000000
C:\Users\cware\Desktop\Steller25Nov\TagTesting25Nov2013\M24.DSG	11-1-2013	16:40:58	129087.000000	12908.700000	49507.160011	20.000000
C:\Users\cware\Desktop\Steller25Nov\TagTesting25Nov2013\M24.DSG	11-1-2013	16:40:58	129088.000000	12908.800000	49501.556897	20.000000
C:\Users\cware\Desktop\Steller25Nov\TagTesting25Nov2013\M24.DSG	11-1-2013	16:40:58	129089.000000	12908.900000	49513.849232	20.000000
C:\Users\cware\Desktop\Steller25Nov\TagTesting25Nov2013\M24.DSG	11-1-2013	16:40:58	129090.000000	12909.000000	49505.093001	20.000000
C:\Users\cware\Desktop\Steller25Nov\TagTesting25Nov2013\M24.DSG	11-1-2013	16:40:58	129091.000000	12909.100000	49507.553713	20.000000
C:\Users\cware\Desktop\Steller25Nov\TagTesting25Nov2013\M24.DSG	11-1-2013	16:40:58	129092.000000	12909.200000	49526.824372	20.000000
C:\Users\cware\Desktop\Steller25Nov\TagTesting25Nov2013\M24.DSG	11-1-2013	16:40:58	129093.000000	12909.300000	49527.000407	20.000000
C:\Users\cware\Desktop\Steller25Nov\TagTesting25Nov2013\M24.DSG	11-1-2013	16:40:58	129094.000000	12909.400000	49526.219249	20.000000
C:\Users\cware\Desktop\Steller25Nov\TagTesting25Nov2013\M24.DSG	11-1-2013	16:40:58	129095.000000	12909.500000	49525.260835	20.000000
C:\Users\cware\Desktop\Steller25Nov\TagTesting25Nov2013\M24.DSG	11-1-2013	16:40:58	129096.000000	12909.600000	49496.188767	20.000000
C:\Users\cware\Desktop\Steller25Nov\TagTesting25Nov2013\M24.DSG	11-1-2013	16:40:58	129097.000000	12909.700000	49528.265747	20.000000
C:\Users\cware\Desktop\Steller25Nov\TagTesting25Nov2013\M24.DSG	11-1-2013	16:40:58	129098.000000	12909.800000	49505.666717	20.000000
C:\Users\cware\Desktop\Steller25Nov\TagTesting25Nov2013\M24.DSG	11-1-2013	16:40:58	129099.000000	12909.900000	49532.876989	20.000000
C:\Users\cware\Desktop\Steller25Nov\TagTesting25Nov2013\M24.DSG	11-1-2013	16:40:58	129100.000000	12910.000000	49492.331419	20.000000
C:\Users\cware\Desktop\Steller25Nov\TagTesting25Nov2013\M24.DSG	11-1-2013	16:40:58	129101.000000	12910.100000	49515.889255	20.000000
C:\Users\cware\Desktop\Steller25Nov\TagTesting25Nov2013\M24.DSG	11-1-2013	16:40:58	129102.000000	12910.200000	49521.555182	20.000000
C:\Users\cware\Desktop\Steller25Nov\TagTesting25Nov2013\M24.DSG	11-1-2013	16:40:58	129103.000000	12910.300000	49512.492386	20.000000
C:\Users\cware\Desktop\Steller25Nov\TagTesting25Nov2013\M24.DSG	11-1-2013	16:40:58	129104.000000	12910.400000	49495.929049	20.000000
C:\Users\cware\Desktop\Steller25Nov\TagTesting25Nov2013\M24.DSG	11-1-2013	16:40:58	129105.000000	12910.500000	49499.591773	20.000000
C:\Users\cware\Desktop\Steller25Nov\TagTesting25Nov2013\M24.DSG	11-1-2013	16:40:58	129106.000000	12910.600000	49497.966328	20.000000
C:\Users\cware\Desktop\Steller25Nov\TagTesting25Nov2013\M24.DSG	11-1-2013	16:40:58	129107.000000	12910.700000	49491.325576	20.000000
C:\Users\cware\Desktop\Steller25Nov\TagTesting25Nov2013\M24.DSG	11-1-2013	16:40:58	129108.000000	12910.800000	49491.980103	20.000000
C:\Users\cware\Desktop\Steller25Nov\TagTesting25Nov2013\M24.DSG	11-1-2013	16:40:58	129109.000000	12910.900000	49491.531028	20.000000
C:\Users\cware\Desktop\Steller25Nov\TagTesting25Nov2013\M24.DSG	11-1-2013	16:40:58	129110.000000	12911.000000	49488.920448	20.000000
C:\Users\cware\Desktop\Steller25Nov\TagTesting25Nov2013\M24.DSG	11-1-2013	16:40:58	129111.000000	12911.100000	49488.584066	20.000000
C:\Users\cware\Desktop\Steller25Nov\TagTesting25Nov2013\M24.DSG	11-1-2013	16:40:58	129112.000000	12911.200000	49475.096598	20.000000
C:\Users\cware\Desktop\Steller25Nov\TagTesting25Nov2013\M24.DSG	11-1-2013	16:40:58	129113.000000	12911.300000	49485.258548	20.000000
C:\Users\cware\Desktop\Steller25Nov\TagTesting25Nov2013\M24.DSG	11-1-2013	16:40:58	129114.000000	12911.400000	49489.142305	20.000000
C:\Users\cware\Desktop\Steller25Nov\TagTesting25Nov2013\M24.DSG	11-1-2013	16:40:58	129115.000000	12911.500000	49489.294476	20.000000
C:\Users\cware\Desktop\Steller25Nov\TagTesting25Nov2013\M24.DSG	11-1-2013	16:40:58	129116.000000	12911.600000	49488.172026	20.000000
C:\Users\cware\Desktop\Steller25Nov\TagTesting25Nov2013\M24.DSG	11-1-2013	16:40:58	129117.000000	12911.700000	49486.574290	20.000000
C:\Users\cware\Desktop\Steller25Nov\TagTesting25Nov2013\M24.DSG	11-1-2013	16:40:58	129118.000000	12911.800000	49483.735876	20.000000
C:\Users\cware\Desktop\Steller25Nov\TagTesting25Nov2013\M24.DSG	11-1-2013	16:40:58	129119.000000	12911.900000	49477.741086	20.000000
C:\Users\cware\Desktop\Steller25Nov\TagTesting25Nov2013\M24.DSG	11-1-2013	16:40:58	129120.000000	12912.000000	49477.216015	20.000000
C:\Users\cware\Desktop\Steller25Nov\TagTesting25Nov2013\M24.DSG	11-1-2013	16:40:58	129121.000000	12912.100000	49483.863391	20.000000
C:\Users\cware\Desktop\Steller25Nov\TagTesting25Nov2013\M24.DSG	11-1-2013	16:40:58	129122.000000	12912.200000	49488.895444	20.000000
C:\Users\cware\Desktop\Steller25Nov\TagTesting25Nov2013\M24.DSG	11-1-2013	16:40:58	129123.000000	12912.300000	49493.501122	20.000000
C:\Users\cware\Desktop\Steller25Nov\TagTesting25Nov2013\M24.DSG	11-1-2013	16:40:58	129124.000000	12912.400000	49491.287938	20.000000
C:\Users\cware\Desktop\Steller25Nov\TagTesting25Nov2013\M24.DSG	11-1-2013	16:40:58	129125.000000	12912.500000	49489.696122	20.000000
C:\Users\cware\Desktop\Steller25Nov\TagTesting25Nov2013\M24.DSG	11-1-2013	16:40:58	129126.000000	12912.600000	49491.464037	20.000000
C:\Users\cware\Desktop\Steller25Nov\TagTesting25Nov2013\M24.DSG	11-1-2013	16:40:58	129127.000000	12912.700000	49491.637957	20.000000
C:\Users\cware\Desktop\Steller25Nov\TagTesting25Nov2013\M24.DSG	11-1-2013	16:40:58	129128.000000	12912.800000	49489.622364	20.000000
C:\Users\cware\Desktop\Steller25Nov\TagTesting25Nov2013\M24.DSG	11-1-2013	16:40:58	129129.000000	12912.900000	49491.887010	20.000000
C:\Users\cware\Desktop\Steller25Nov\TagTesting25Nov2013\M24.DSG	11-1-2013	16:40:58	129130.000000	12913.000000	49490.866640	20.000000
C:\Users\cware\Desktop\Steller25Nov\TagTesting25Nov2013\M24.DSG	11-1-2013	16:40:58	129131.000000	12913.100000	49491.239805	20.000000
C:\Users\cware\Desktop\Steller25Nov\TagTesting25Nov2013\M24.DSG	11-1-2013	16:40:58	129132.000000	12913.200000	49490.020477	20.000000
C:\Users\cware\Desktop\Steller25Nov\TagTesting25Nov2013\M24.DSG	11-1-2013	16:40:58	129133.000000	12913.300000	49490.891514	20.000000
C:\Users\cware\Desktop\Steller25Nov\TagTesting25Nov2013\M24.DSG	11-1-2013	16:40:58	129134.000000	12913.400000	49488.303086	20.000000
C:\Users\cware\Desktop\Steller25Nov\TagTesting25Nov2013\M24.DSG	11-1-2013	16:40:58	129135.000000	12913.500000	49490.518210	20.000000
C:\Users\cware\Desktop\Steller25Nov\TagTesting25Nov2013\M24.DSG	11-1-2013	16:40:58	129136.000000	12913.600000	49489.199057	20.000000
C:\Users\cware\Desktop\Steller25Nov\TagTesting25Nov2013\M24.DSG	11-1-2013	16:40:58	129137.000000	12913.700000	49489.995790	20.000000
C:\Users\cware\Desktop\Steller25Nov\TagTesting25Nov2013\M24.DSG	11-1-2013	16:40:58	129138.000000	12913.800000	49490.418446	20.000000
C:\Users\cware\Desktop\Steller25Nov\TagTesting25Nov2013\M24.DSG	11-1-2013	16:40:58	129139.000000	12913.900000	49491.588509	20.000000
C:\Users\cware\Desktop\Steller25Nov\TagTesting25Nov2013\M24.DSG	11-1-2013	16:40:58	129140.000000	12914.000000	49490.817002	20.000000
C:\Users\cware\Desktop\Steller25Nov\TagTesting25Nov2013\M24.DSG	11-1-2013	16:40:58	129141.000000	12914.100000	49489.248396	20.000000
C:\Users\cware\Desktop\Steller25Nov\TagTesting25Nov2013\M24.DSG	11-1-2013	16:40:58	129142.000000	12914.200000	49492.285192	20.000000
C:\Users\cware\Desktop\Steller25Nov\TagTesting25Nov2013\M24.DSG	11-1-2013	16:40:58	129143.000000	12914.300000	49491.040699	20.000000
C:\Users\cware\Desktop\Steller25Nov\TagTesting25Nov2013\M24.DSG	11-1-2013	16:40:58	129144.000000	12914.400000	49492.932028	20.000000
C:\Users\cware\Desktop\Steller25Nov\TagTesting25Nov2013\M24.DSG	11-1-2013	16:40:58	129145.000000	12914.500000	49494.375757	20.000000
C:\Users\cware\Desktop\Steller25Nov\TagTesting25Nov2013\M24.DSG	11-1-2013	16:40:58	129146.000000	12914.600000	49488.900283	20.000000
C:\Users\cware\Desktop\Steller25Nov\TagTesting25Nov2013\M24.DSG	11-1-2013	16:40:58	129147.000000	12914.700000	49490.717537	20.000000
C:\Users\cware\Desktop\Steller25Nov\TagTesting25Nov2013\M24.DSG	11-1-2013	16:40:58	129148.000000	12914.800000	49491.688420	20.000000
C:\Users\cware\Desktop\Steller25Nov\TagTesting25Nov2013\M24.DSG	11-1-2013	16:40:58	129149.000000	12914.900000	49491.688373	20.000000
C:\Users\cware\Desktop\Steller25Nov\TagTesting25Nov2013\M24.DSG	11-1-2013	16:40:58	129150.000000	12915.000000	49489.622356	20.000000
C:\Users\cware\Desktop\Steller25Nov\TagTesting25Nov2013\M24.DSG	11-1-2013	16:40:58	129151.000000	12915.100000	49489.746498	20.000000
C:\Users\cware\Desktop\Steller25Nov\TagTesting25Nov2013\M24.DSG	11-1-2013	16:40:58	129152.000000	12915.200000	49491.887336	20.000000
C:\Users\cware\Desktop\Steller25Nov\TagTesting25Nov2013\M24.DSG	11-1-2013	16:40:58	129153.000000	12915.300000	49490.045099	20.000000
C:\Users\cware\Desktop\Steller25Nov\TagTesting25Nov2013\M24.DSG	11-1-2013	16:40:58	129154.000000	12915.400000	49489.796137	20.000000
C:\Users\cware\Desktop\Steller25Nov\TagTesting25Nov2013\M24.DSG	11-1-2013	16:40:58	129155.000000	12915.500000	49489.445715	20.000000
C:\Users\cware\Desktop\Steller25Nov\TagTesting25Nov2013\M24.DSG	11-1-2013	16:40:58	129156.000000	12915.600000	49488.372694	20.000000
C:\Users\cware\Desktop\Steller25Nov\TagTesting25Nov2013\M24.DSG	11-1-2013	16:40:58	129157.000000	12915.700000	49489.764654	20.000000
C:\Users\cware\Desktop\Steller25Nov\TagTesting25Nov2013\M24.DSG	11-1-2013	16:40:58	129158.000000	12915.800000	49489.297545	20.000000
C:\Users\cware\Desktop\Steller25Nov\TagTesting25Nov2013\M24.DSG	11-1-2013	16:40:58	129159.000000	12915.900000	49489.970283	20.000000
C:\Users\cware\Desktop\Steller25Nov\TagTesting25Nov2013\M24.DSG	11-1-2013	16:40:58	129160.000000	12916.000000	49490.194215	20.000000
C:\Users\cware\Desktop\Steller25Nov\TagTesting25Nov2013\M24.DSG	11-1-2013	16:40:58	129161.000000	12916.100000	49489.571680	20.000000
C:\Users\cware\Desktop\Steller25Nov\TagTesting25Nov2013\M24.DSG	11-1-2013	16:40:58	129162.000000	12916.200000	49486.809293	20.000000
C:\Users\cware\Desktop\Steller25Nov\TagTesting25Nov2013\M24.DSG	11-1-2013	16:40:58	129163.000000	12916.300000	49491.164768	20.000000
C:\Users\cware\Desktop\Steller25Nov\TagTesting25Nov2013\M24.DSG	11-1-2013	16:40:58	129164.000000	12916.400000	49490.642200	20.000000
C:\Users\cware\Desktop\Steller25Nov\TagTesting25Nov2013\M24.DSG	11-1-2013	16:40:58	129165.000000	12916.500000	49492.011287	20.000000
C:\Users\cware\Desktop\Steller25Nov\TagTesting25Nov2013\M24.DSG	11-1-2013	16:40:58	129166.000000	12916.600000	49489.721512	20.000000
C:\Users\cware\Desktop\Steller25Nov\TagTesting25Nov2013\M24.DSG	11-1-2013	16:40:58	129167.000000	12916.700000	49492.285053	20.000000
C:\Users\cware\Desktop\Steller25Nov\TagTesting25Nov2013\M24.DSG	11-1-2013	16:40:58	129168.000000	12916.800000	49492.434842	20.000000
C:\Users\cware\Desktop\Steller25Nov\TagTesting25Nov2013\M24.DSG	11-1-2013	16:40:58	129169.000000	12916.900000	49488.452093	20.000000
C:\Users\cware\Desktop\Steller25Nov\TagTesting25Nov2013\M24.DSG	11-1-2013	16:40:58	129170.000000	12917.000000	49490.418143	20.000000
C:\Users\cware\Desktop\Steller25Nov\TagTesting25Nov2013\M24.DSG	11-1-2013	16:40:58	129171.000000	12917.100000	49490.990804	20.000000
C:\Users\cware\Desktop\Steller25Nov\TagTesting25Nov2013\M24.DSG	11-1-2013	16:40:58	129172.000000	12917.200000	49490.841584	20.000000
C:\Users\cware\Desktop\Steller25Nov\TagTesting25Nov2013\M24.DSG	11-1-2013	16:40:58	129173.000000	12917.300000	49492.509194	20.000000
C:\Users\cware\Desktop\Steller25Nov\TagTesting25Nov2013\M24.DSG	11-1-2013	16:40:58	129174.000000	12917.400000	49490.667335	20.000000
C:\Users\cware\Desktop\Steller25Nov\TagTesting25Nov2013\M24.DSG	11-1-2013	16:40:58	129175.000000	12917.500000	49490.816732	20.000000
C:\Users\cware\Desktop\Steller25Nov\TagTesting25Nov2013\M24.DSG	11-1-2013	16:40:58	129176.000000	12917.600000	49488.526727	20.000000
C:\Users\cware\Desktop\Steller25Nov\TagTesting25Nov2013\M24.DSG	11-1-2013	16:40:58	129177.000000	12917.700000	49489.771281	20.000000
C:\Users\cware\Desktop\Steller25Nov\TagTesting25Nov2013\M24.DSG	11-1-2013	16:40:58	129178.000000	12917.800000	49489.821136	20.000000
C:\Users\cware\Desktop\Steller25Nov\TagTesting25Nov2013\M24.DSG	11-1-2013	16:40:58	129179.000000	12917.900000	49490.095002	20.000000
C:\Users\cware\Desktop\Steller25Nov\TagTesting25Nov2013\M24.DSG	11-1-2013	16:40:58	129180.000000	12918.000000	49490.070133	20.000000
C:\Users\cware\Desktop\Steller25Nov\TagTesting25Nov2013\M24.DSG	11-1-2013	16:40:58	129181.000000	12918.100000	49491.413960	20.000000
C:\Users\cware\Desktop\Steller25Nov\TagTesting25Nov2013\M24.DSG	11-1-2013	16:40:58	129182.000000	12918.200000	49489.049642	20.000000
C:\Users\cware\Desktop\Steller25Nov\TagTesting25Nov2013\M24.DSG	11-1-2013	16:40:58	129183.000000	12918.300000	49491.389360	20.000000
C:\Users\cware\Desktop\Steller25Nov\TagTesting25Nov2013\M24.DSG	11-1-2013	16:40:58	129184.000000	12918.400000	49487.829897	20.000000
C:\Users\cware\Desktop\Steller25Nov\TagTesting25Nov2013\M24.DSG	11-1-2013	16:40:58	129185.000000	12918.500000	49489.050002	20.000000
C:\Users\cware\Desktop\Steller25Nov\TagTesting25Nov2013\M24.DSG	11-1-2013	16:40:58	129186.000000	12918.600000	49492.110829	20.000000
C:\Users\cware\Desktop\Steller25Nov\TagTesting25Nov2013\M24.DSG	11-1-2013	16:40:58	129187.000000	12918.700000	49488.651325	20.000000
C:\Users\cware\Desktop\Steller25Nov\TagTesting25Nov2013\M24.DSG	11-1-2013	16:40:58	129188.000000	12918.800000	49490.268840	20.000000
C:\Users\cware\Desktop\Steller25Nov\TagTesting25Nov2013\M24.DSG	11-1-2013	16:40:58	129189.000000	12918.900000	49490.368447	20.000000
C:\Users\cware\Desktop\Steller25Nov\TagTesting25Nov2013\M24.DSG	11-1-2013	16:40:58	129190.000000	12919.000000	49488.252822	20.000000
C:\Users\cware\Desktop\Steller25Nov\TagTesting25Nov2013\M24.DSG	11-1-2013	16:40:58	129191.000000	12919.100000	49491.189867	20.000000
C:\Users\cware\Desktop\Steller25Nov\TagTesting25Nov2013\M24.DSG	11-1-2013	16:40:58	129192.000000	12919.200000	49490.144567	20.000000
C:\Users\cware\Desktop\Steller25Nov\TagTesting25Nov2013\M24.DSG	11-1-2013	16:40:58	129193.000000	12919.300000	49487.083280	20.000000
C:\Users\cware\Desktop\Steller25Nov\TagTesting25Nov2013\M24.DSG	11-1-2013	16:40:58	129194.000000	12919.400000	49489.522527	20.000000
C:\Users\cware\Desktop\Steller25Nov\TagTesting25Nov2013\M24.DSG	11-1-2013	16:40:58	129195.000000	12919.500000	49489.671474	20.000000
C:\Users\cware\Desktop\Steller25Nov\TagTesting25Nov2013\M24.DSG	11-1-2013	16:40:58	129196.000000	12919.600000	49488.028695	20.000000
C:\Users\cware\Desktop\Steller25Nov\TagTesting25Nov2013\M24.DSG	11-1-2013	16:40:58	129197.000000	12919.700000	49489.447672	20.000000
C:\Users\cware\Desktop\Steller25Nov\TagTesting25Nov2013\M24.DSG	11-1-2013	16:40:58	129198.000000	12919.800000	49490.542654	20.000000
C:\Users\cware\Desktop\Steller25Nov\TagTesting25Nov2013\M24.DSG	11-1-2013	16:40:58	129199.000000	12919.900000	49491.065056	20.000000
C:\Users\cware\Desktop\Steller25Nov\TagTesting25Nov2013\M24.DSG	11-1-2013	16:40:58	129200.000000	12920.000000	49488.700912	20.000000
C:\Users\cware\Desktop\Steller25Nov\TagTesting25Nov2013\M24.DSG	11-1-2013	16:40:58	129201.000000	12920.100000	49491.164612	20.000000
C:\Users\cware\Desktop\Steller25Nov\TagTesting25Nov2013\M24.DSG	11-1-2013	16:40:58	129202.000000	12920.200000	49490.367697	20.000000
C:\Users\cware\Desktop\Steller25Nov\TagTesting25Nov2013\M24.DSG	11-1-2013	16:40:58	129203.000000	12920.300000	49490.915138	20.000000
C:\Users\cware\Desktop\Steller25Nov\TagTesting25Nov2013\M24.DSG	11-1-2013	16:40:58	129204.000000	12920.400000	49489.118599	20.000000
C:\Users\cware\Desktop\Steller25Nov\TagTesting25Nov2013\M24.DSG	11-1-2013	16:40:58	129205.000000	12920.500000	49491.756457	20.000000
C:\Users\cware\Desktop\Steller25Nov\TagTesting25Nov2013\M24.DSG	11-1-2013	16:40:58	129206.000000	12920.600000	49490.362870	20.000000
C:\Users\cware\Desktop\Steller25Nov\TagTesting25Nov2013\M24.DSG	11-1-2013	16:40:58	129207.000000	12920.700000	49489.941525	20.000000
C:\Users\cware\Desktop\Steller25Nov\TagTesting25Nov2013\M24.DSG	11-1-2013	16:40:58	129208.000000	12920.800000	49489.046196	20.000000
C:\Users\cware\Desktop\Steller25Nov\TagTesting25Nov2013\M24.DSG	11-1-2013	16:40:58	129209.000000	12920.900000	49488.824720	20.000000
C:\Users\cware\Desktop\Steller25Nov\TagTesting25Nov2013\M24.DSG	11-1-2013	16:40:58	129210.000000	12921.000000	49490.816954	20.000000
C:\Users\cware\Desktop\Steller25Nov\TagTesting25Nov2013\M24.DSG	11-1-2013	16:40:58	129211.000000	12921.100000	49488.651555	20.000000
C:\Users\cware\Desktop\Steller25Nov\TagTesting25Nov2013\M24.DSG	11-1-2013	16:40:58	129212.000000	12921.200000	49488.477436	20.000000
C:\Users\cware\Desktop\Steller25Nov\TagTesting25Nov2013\M24.DSG	11-1-2013	16:40:58	129213.000000	12921.300000	49489.896196	20.000000
C:\Users\cware\Desktop\Steller25Nov\TagTesting25Nov2013\M24.DSG	11-1-2013	16:40:58	129214.000000	12921.400000	49490.667803	20.000000
C:\Users\cware\Desktop\Steller25Nov\TagTesting25Nov2013\M24.DSG	11-1-2013	16:40:58	129215.000000	12921.500000	49491.016238	20.000000
C:\Users\cware\Desktop\Steller25Nov\TagTesting25Nov2013\M24.DSG	11-1-2013	16:40:58	129216.000000	12921.600000	49490.742780	20.000000
C:\Users\cware\Desktop\Steller25Nov\TagTesting25Nov2013\M24.DSG	11-1-2013	16:40:58	129217.000000	12921.700000	49492.037133	20.000000
C:\Users\cware\Desktop\Steller25Nov\TagTesting25Nov2013\M24.DSG	11-1-2013	16:40:58	129218.000000	12921.800000	49489.597960	20.000000
C:\Users\cware\Desktop\Steller25Nov\TagTesting25Nov2013\M24.DSG	11-1-2013	16:40:58	129219.000000	12921.900000	49490.717911	20.000000
C:\Users\cware\Desktop\Steller25Nov\TagTesting25Nov2013\M24.DSG	11-1-2013	16:40:58	129220.000000	12922.000000	49490.742420	20.000000
C:\Users\cware\Desktop\Steller25Nov\TagTesting25Nov2013\M24.DSG	11-1-2013	16:40:58	129221.000000	12922.100000	49490.020638	20.000000
C:\Users\cware\Desktop\Steller25Nov\TagTesting25Nov2013\M24.DSG	11-1-2013	16:40:58	129222.000000	12922.200000	49490.841780	20.000000
C:\Users\cware\Desktop\Steller25Nov\TagTesting25Nov2013\M24.DSG	11-1-2013	16:40:58	129223.000000	12922.300000	49490.144225	20.000000
C:\Users\cware\Desktop\Steller25Nov\TagTesting25Nov2013\M24.DSG	11-1-2013	16:40:58	129224.000000	12922.400000	49488.801274	20.000000
C:\Users\cware\Desktop\Steller25Nov\TagTesting25Nov2013\M24.DSG	11-1-2013	16:40:58	129225.000000	12922.500000	49489.498226	20.000000
C:\Users\cware\Desktop\Steller25Nov\TagTesting25Nov2013\M24.DSG	11-1-2013	16:40:58	129226.000000	12922.600000	49491.663686	20.000000
C:\Users\cware\Desktop\Steller25Nov\TagTesting25Nov2013\M24.DSG	11-1-2013	16:40:58	129227.000000	12922.700000	49489.224334	20.000000
C:\Users\cware\Desktop\Steller25Nov\TagTesting25Nov2013\M24.DSG	11-1-2013	16:40:58	129228.000000	12922.800000	49492.161584	20.000000
C:\Users\cware\Desktop\Steller25Nov\TagTesting25Nov2013\M24.DSG	11-1-2013	16:40:58	129229.000000	12922.900000	49490.295029	20.000000
C:\Users\cware\Desktop\Steller25Nov\TagTesting25Nov2013\M24.DSG	11-1-2013	16:40:58	129230.000000	12923.000000	49491.912925	20.000000
C:\Users\cware\Desktop\Steller25Nov\TagTesting25Nov2013\M24.DSG	11-1-2013	16:40:58	129231.000000	12923.100000	49488.527803	20.000000
C:\Users\cware\Desktop\Steller25Nov\TagTesting25Nov2013\M24.DSG	11-1-2013	16:40:58	129232.000000	12923.200000	49490.917173	20.000000
C:\Users\cware\Desktop\Steller25Nov\TagTesting25Nov2013\M24.DSG	11-1-2013	16:40:58	129233.000000	12923.300000	49491.788297	20.000000
C:\Users\cware\Desktop\Steller25Nov\TagTesting25Nov2013\M24.DSG	11-1-2013	16:40:58	129234.000000	12923.400000	49489.772440	20.000000
C:\Users\cware\Desktop\Steller25Nov\TagTesting25Nov2013\M24.DSG	11-1-2013	16:40:58	129235.000000	12923.500000	49490.519152	20.000000
C:\Users\cware\Desktop\Steller25Nov\TagTesting25Nov2013\M24.DSG	11-1-2013	16:40:58	129236.000000	12923.600000	49490.544108	20.000000
C:\Users\cware\Desktop\Steller25Nov\TagTesting25Nov2013\M24.DSG	11-1-2013	16:40:58	129237.000000	12923.700000	49491.539387	20.000000
C:\Users\cware\Desktop\Steller25Nov\TagTesting25Nov2013\M24.DSG	11-1-2013	16:40:58	129238.000000	12923.800000	49489.224729	20.000000
C:\Users\cware\Desktop\Steller25Nov\TagTesting25Nov2013\M24.DSG	11-1-2013	16:40:58	129239.000000	12923.900000	49489.846943	20.000000
C:\Users\cware\Desktop\Steller25Nov\TagTesting25Nov2013\M24.DSG	11-1-2013	16:40:58	129240.000000	12924.000000	49489.697636	20.000000
C:\Users\cware\Desktop\Steller25Nov\TagTesting25Nov2013\M24.DSG	11-1-2013	16:40:58	129241.000000	12924.100000	49488.875926	20.000000
C:\Users\cware\Desktop\Steller25Nov\TagTesting25Nov2013\M24.DSG	11-1-2013	16:40:58	129242.000000	12924.200000	49490.294790	20.000000
C:\Users\cware\Desktop\Steller25Nov\TagTesting25Nov2013\M24.DSG	11-1-2013	16:40:58	129243.000000	12924.300000	49492.360976	20.000000
C:\Users\cware\Desktop\Steller25Nov\TagTesting25Nov2013\M24.DSG	11-1-2013	16:40:58	129244.000000	12924.400000	49490.518692	20.000000
C:\Users\cware\Desktop\Steller25Nov\TagTesting25Nov2013\M24.DSG	11-1-2013	16:40:58	129245.000000	12924.500000	49488.950842	20.000000
C:\Users\cware\Desktop\Steller25Nov\TagTesting25Nov2013\M24.DSG	11-1-2013	16:40:58	129246.000000	12924.600000	49490.021371	20.000000
C:\Users\cware\Desktop\Steller25Nov\TagTesting25Nov2013\M24.DSG	11-1-2013	16:40:58	129247.000000	12924.700000	49492.783789	20.000000
C:\Users\cware\Desktop\Steller25Nov\TagTesting25Nov2013\M24.DSG	11-1-2013	16:40:58	129248.000000	12924.800000	49489.149861	20.000000
C:\Users\cware\Desktop\Steller25Nov\TagTesting25Nov2013\M24.DSG	11-1-2013	16:40:58	129249.000000	12924.900000	49492.808727	20.000000
C:\Users\cware\Desktop\Steller25Nov\TagTesting25Nov2013\M24.DSG	11-1-2013	16:40:58	129250.000000	12925.000000	49489.995968	20.000000
C:\Users\cware\Desktop\Steller25Nov\TagTesting25Nov2013\M24.DSG	11-1-2013	16:40:58	129251.000000	12925.100000	49491.265669	20.000000
C:\Users\cware\Desktop\Steller25Nov\TagTesting25Nov2013\M24.DSG	11-1-2013	16:40:58	129252.000000	12925.200000	49489.722415	20.000000
C:\Users\cware\Desktop\Steller25Nov\TagTesting25Nov2013\M24.DSG	11-1-2013	16:40:58	129253.000000	12925.300000	49488.726784	20.000000
C:\Users\cware\Desktop\Steller25Nov\TagTesting25Nov2013\M24.DSG	11-1-2013	16:40:58	129254.000000	12925.400000	49490.046141	20.000000
C:\Users\cware\Desktop\Steller25Nov\TagTesting25Nov2013\M24.DSG	11-1-2013	16:40:58	129255.000000	12925.500000	49488.975602	20.000000
C:\Users\cware\Desktop\Steller25Nov\TagTesting25Nov2013\M24.DSG	11-1-2013	16:40:58	129256.000000	12925.600000	49488.875995	20.000000
C:\Users\cware\Desktop\Steller25Nov\TagTesting25Nov2013\M24.DSG	11-1-2013	16:40:58	129257.000000	12925.700000	49487.880243	20.000000
C:\Users\cware\Desktop\Steller25Nov\TagTesting25Nov2013\M24.DSG	11-1-2013	16:40:58	129258.000000	12925.800000	49491.091193	20.000000
C:\Users\cware\Desktop\Steller25Nov\TagTesting25Nov2013\M24.DSG	11-1-2013	16:40:58	129259.000000	12925.900000	49489.946221	20.000000
C:\Users\cware\Desktop\Steller25Nov\TagTesting25Nov2013\M24.DSG	11-1-2013	16:40:58	129260.000000	12926.000000	49490.892217	20.000000
C:\Users\cware\Desktop\Steller25Nov\TagTesting25Nov2013\M24.DSG	11-1-2013	16:40:58	129261.000000	12926.100000	49488.079787	20.000000
C:\Users\cware\Desktop\Steller25Nov\TagTesting25Nov2013\M24.DSG	11-1-2013	16:40:58	129262.000000	12926.200000	49490.618381	20.000000
C:\Users\cware\Desktop\Steller25Nov\TagTesting25Nov2013\M24.DSG	11-1-2013	16:40:58	129263.000000	12926.300000	49489.000641	20.000000
C:\Users\cware\Desktop\Steller25Nov\TagTesting25Nov2013\M24.DSG	11-1-2013	16:40:58	129264.000000	12926.400000	49490.444249	20.000000
C:\Users\cware\Desktop\Steller25Nov\TagTesting25Nov2013\M24.DSG	11-1-2013	16:40:58	129265.000000	12926.500000	49491.838231	20.000000
C:\Users\cware\Desktop\Steller25Nov\TagTesting25Nov2013\M24.DSG	11-1-2013	16:40:58	129266.000000	12926.600000	49491.141018	20.000000
C:\Users\cware\Desktop\Steller25Nov\TagTesting25Nov2013\M24.DSG	11-1-2013	16:40:58	129267.000000	12926.700000	49489.124979	20.000000
C:\Users\cware\Desktop\Steller25Nov\TagTesting25Nov2013\M24.DSG	11-1-2013	16:40:58	129268.000000	12926.800000	49488.751809	20.000000
C:\Users\cware\Desktop\Steller25Nov\TagTesting25Nov2013\M24.DSG	11-1-2013	16:40:58	129269.000000	12926.900000	49491.614425	20.000000
C:\Users\cware\Desktop\Steller25Nov\TagTesting25Nov2013\M24.DSG	11-1-2013	16:40:58	129270.000000	12927.000000	49492.137239	20.000000
C:\Users\cware\Desktop\Steller25Nov\TagTesting25Nov2013\M24.DSG	11-1-2013	16:40:58	129271.000000	12927.100000	49492.386054	20.000000
C:\Users\cware\Desktop\Steller25Nov\TagTesting25Nov2013\M24.DSG	11-1-2013	16:40:58	129272.000000	12927.200000	49490.444839	20.000000
C:\Users\cware\Desktop\Steller25Nov\TagTesting25Nov2013\M24.DSG	11-1-2013	16:40:58	129273.000000	12927.300000	49488.851612	20.000000
C:\Users\cware\Desktop\Steller25Nov\TagTesting25Nov2013\M24.DSG	11-1-2013	16:40:58	129274.000000	12927.400000	49490.245568	20.000000
C:\Users\cware\Desktop\Steller25Nov\TagTesting25Nov2013\M24.DSG	11-1-2013	16:40:58	129275.000000	12927.500000	49488.403483	20.000000
C:\Users\cware\Desktop\Steller25Nov\TagTesting25Nov2013\M24.DSG	11-1-2013	16:40:58	129276.000000	12927.600000	49488.951011	20.000000
C:\Users\cware\Desktop\Steller25Nov\TagTesting25Nov2013\M24.DSG	11-1-2013	16:40:58	129277.000000	12927.700000	49489.498231	20.000000
C:\Users\cware\Desktop\Steller25Nov\TagTesting25Nov2013\M24.DSG	11-1-2013	16:40:58	129278.000000	12927.800000	49491.614620	20.000000
C:\Users\cware\Desktop\Steller25Nov\TagTesting25Nov2013\M24.DSG	11-1-2013	16:40:58	129279.000000	12927.900000	49492.584787	20.000000
C:\Users\cware\Desktop\Steller25Nov\TagTesting25Nov2013\M24.DSG	11-1-2013	16:40:58	129280.000000	12928.000000	49489.548334	20.000000
C:\Users\cware\Desktop\Steller25Nov\TagTesting25Nov2013\M24.DSG	11-1-2013	16:40:58	129281.000000	12928.100000	49488.677106	20.000000
C:\Users\cware\Desktop\Steller25Nov\TagTesting25Nov2013\M24.DSG	11-1-2013	16:40:58	129282.000000	12928.200000	49489.896721	20.000000
C:\Users\cware\Desktop\Steller25Nov\TagTesting25Nov2013\M24.DSG	11-1-2013	16:40:58	129283.000000	12928.300000	49490.319881	20.000000
C:\Users\cware\Desktop\Steller25Nov\TagTesting25Nov2013\M24.DSG	11-1-2013	16:40:58	129284.000000	12928.400000	49490.817870	20.000000
C:\Users\cware\Desktop\Steller25Nov\TagTesting25Nov2013\M24.DSG	11-1-2013	16:40:58	129285.000000	12928.500000	49491.216021	20.000000
C:\Users\cware\Desktop\Steller25Nov\TagTesting25Nov2013\M24.DSG	11-1-2013	16:40:58	129286.000000	12928.600000	49489.075219	20.000000
C:\Users\cware\Desktop\Steller25Nov\TagTesting25Nov2013\M24.DSG	11-1-2013	16:40:58	129287.000000	12928.700000	49490.270277	20.000000
C:\Users\cware\Desktop\Steller25Nov\TagTesting25Nov2013\M24.DSG	11-1-2013	16:40:58	129288.000000	12928.800000	49491.514600	20.000000
C:\Users\cware\Desktop\Steller25Nov\TagTesting25Nov2013\M24.DSG	11-1-2013	16:40:58	129289.000000	12928.900000	49492.560364	20.000000
C:\Users\cware\Desktop\Steller25Nov\TagTesting25Nov2013\M24.DSG	11-1-2013	16:40:58	129290.000000	12929.000000	49490.295081	20.000000
C:\Users\cware\Desktop\Steller25Nov\TagTesting25Nov2013\M24.DSG	11-1-2013	16:40:58	129291.000000	12929.100000	49488.477765	20.000000
C:\Users\cware\Desktop\Steller25Nov\TagTesting25Nov2013\M24.DSG	11-1-2013	16:40:58	129292.000000	12929.200000	49491.140858	20.000000
C:\Users\cware\Desktop\Steller25Nov\TagTesting25Nov2013\M24.DSG	11-1-2013	16:40:58	129293.000000	12929.300000	49492.011955	20.000000
C:\Users\cware\Desktop\Steller25Nov\TagTesting25Nov2013\M24.DSG	11-1-2013	16:40:58	129294.000000	12929.400000	49488.800936	20.000000
C:\Users\cware\Desktop\Steller25Nov\TagTesting25Nov2013\M24.DSG	11-1-2013	16:40:58	129295.000000	12929.500000	49494.774838	20.000000
C:\Users\cware\Desktop\Steller25Nov\TagTesting25Nov2013\M24.DSG	11-1-2013	16:40:58	129296.000000	12929.600000	49490.070111	20.000000
C:\Users\cware\Desktop\Steller25Nov\TagTesting25Nov2013\M24.DSG	11-1-2013	16:40:58	129297.000000	12929.700000	49490.941383	20.000000
C:\Users\cware\Desktop\Steller25Nov\TagTesting25Nov2013\M24.DSG	11-1-2013	16:40:58	129298.000000	12929.800000	49493.803672	20.000000
C:\Users\cware\Desktop\Steller25Nov\TagTesting25Nov2013\M24.DSG	11-1-2013	16:40:58	129299.000000	12929.900000	49490.244774	20.000000
C:\Users\cware\Desktop\Steller25Nov\TagTesting25Nov2013\M24.DSG	11-1-2013	16:40:58	129300.000000	12930.000000	49491.314708	20.000000
C:\Users\cware\Desktop\Steller25Nov\TagTesting25Nov2013\M24.DSG	11-1-2013	16:40:58	129301.000000	12930.100000	49491.936783	20.000000
C:\Users\cware\Desktop\Steller25Nov\TagTesting25Nov2013\M24.DSG	11-1-2013	16:40:58	129302.000000	12930.200000	49491.961887	20.000000
C:\Users\cware\Desktop\Steller25Nov\TagTesting25Nov2013\M24.DSG	11-1-2013	16:40:58	129303.000000	12930.300000	49490.543301	20.000000
C:\Users\cware\Desktop\Steller25Nov\TagTesting25Nov2013\M24.DSG	11-1-2013	16:40:58	129304.000000	12930.400000	49489.298895	20.000000
C:\Users\cware\Desktop\Steller25Nov\TagTesting25Nov2013\M24.DSG	11-1-2013	16:40:58	129305.000000	12930.500000	49490.120536	20.000000
C:\Users\cware\Desktop\Steller25Nov\TagTesting25Nov2013\M24.DSG	11-1-2013	16:40:58	129306.000000	12930.600000	49489.796775	20.000000
C:\Users\cware\Desktop\Steller25Nov\TagTesting25Nov2013\M24.DSG	11-1-2013	16:40:58	129307.000000	12930.700000	49490.468302	20.000000
C:\Users\cware\Desktop\Steller25Nov\TagTesting25Nov2013\M24.DSG	11-1-2013	16:40:58	129308.000000	12930.800000	49491.787299	20.000000
C:\Users\cware\Desktop\Steller25Nov\TagTesting25Nov2013\M24.DSG	11-1-2013	16:40:58	129309.000000	12930.900000	49492.808059	20.000000
C:\Users\cware\Desktop\Steller25Nov\TagTesting25Nov2013\M24.DSG	11-1-2013	16:40:58	129310.000000	12931.000000	49490.194996	20.000000
C:\Users\cware\Desktop\Steller25Nov\TagTesting25Nov2013\M24.DSG	11-1-2013	16:40:58	129311.000000	12931.100000	49490.593595	20.000000
C:\Users\cware\Desktop\Steller25Nov\TagTesting25Nov2013\M24.DSG	11-1-2013	16:40:58	129312.000000	12931.200000	49487.582228	20.000000
C:\Users\cware\Desktop\Steller25Nov\TagTesting25Nov2013\M24.DSG	11-1-2013	16:40:58	129313.000000	12931.300000	49493.331755	20.000000
C:\Users\cware\Desktop\Steller25Nov\TagTesting25Nov2013\M24.DSG	11-1-2013	16:40:58	129314.000000	12931.400000	49489.050479	20.000000
C:\Users\cware\Desktop\Steller25Nov\TagTesting25Nov2013\M24.DSG	11-1-2013	16:40:58	129315.000000	12931.500000	49489.373719	20.000000
C:\Users\cware\Desktop\Steller25Nov\TagTesting25Nov2013\M24.DSG	11-1-2013	16:40:58	129316.000000	12931.600000	49491.389811	20.000000
C:\Users\cware\Desktop\Steller25Nov\TagTesting25Nov2013\M24.DSG	11-1-2013	16:40:58	129317.000000	12931.700000	49492.410120	20.000000
C:\Users\cware\Desktop\Steller25Nov\TagTesting25Nov2013\M24.DSG	11-1-2013	16:40:58	129318.000000	12931.800000	49490.468194	20.000000
C:\Users\cware\Desktop\Steller25Nov\TagTesting25Nov2013\M24.DSG	11-1-2013	16:40:58	129319.000000	12931.900000	49491.164889	20.000000
C:\Users\cware\Desktop\Steller25Nov\TagTesting25Nov2013\M24.DSG	11-1-2013	16:40:58	129320.000000	12932.000000	49493.405074	20.000000
C:\Users\cware\Desktop\Steller25Nov\TagTesting25Nov2013\M24.DSG	11-1-2013	16:40:58	129321.000000	12932.100000	49490.169849	20.000000
C:\Users\cware\Desktop\Steller25Nov\TagTesting25Nov2013\M24.DSG	11-1-2013	16:40:58	129322.000000	12932.200000	49493.256322	20.000000
C:\Users\cware\Desktop\Steller25Nov\TagTesting25Nov2013\M24.DSG	11-1-2013	16:40:58	129323.000000	12932.300000	49489.298634	20.000000
C:\Users\cware\Desktop\Steller25Nov\TagTesting25Nov2013\M24.DSG	11-1-2013	16:40:58	129324.000000	12932.400000	49488.303181	20.000000
C:\Users\cware\Desktop\Steller25Nov\TagTesting25Nov2013\M24.DSG	11-1-2013	16:40:58	129325.000000	12932.500000	49489.945748	20.000000
C:\Users\cware\Desktop\Steller25Nov\TagTesting25Nov2013\M24.DSG	11-1-2013	16:40:58	129326.000000	12932.600000	49490.667847	20.000000
C:\Users\cware\Desktop\Steller25Nov\TagTesting25Nov2013\M24.DSG	11-1-2013	16:40:58	129327.000000	12932.700000	49489.472736	20.000000
C:\Users\cware\Desktop\Steller25Nov\TagTesting25Nov2013\M24.DSG	11-1-2013	16:40:58	129328.000000	12932.800000	49490.841749	20.000000
C:\Users\cware\Desktop\Steller25Nov\TagTesting25Nov2013\M24.DSG	11-1-2013	16:40:58	129329.000000	12932.900000	49489.746615	20.000000
C:\Users\cware\Desktop\Steller25Nov\TagTesting25Nov2013\M24.DSG	11-1-2013	16:40:58	129330.000000	12933.000000	49487.830192	20.000000
C:\Users\cware\Desktop\Steller25Nov\TagTesting25Nov2013\M24.DSG	11-1-2013	16:40:58	129331.000000	12933.100000	49490.767254	20.000000
C:\Users\cware\Desktop\Steller25Nov\TagTesting25Nov2013\M24.DSG	11-1-2013	16:40:58	129332.000000	12933.200000	49489.447954	20.000000
C:\Users\cware\Desktop\Steller25Nov\TagTesting25Nov2013\M24.DSG	11-1-2013	16:40:58	129333.000000	12933.300000	49489.846461	20.000000
C:\Users\cware\Desktop\Steller25Nov\TagTesting25Nov2013\M24.DSG	11-1-2013	16:40:58	129334.000000	12933.400000	49491.787993	20.000000
C:\Users\cware\Desktop\Steller25Nov\TagTesting25Nov2013\M24.DSG	11-1-2013	16:40:58	129335.000000	12933.500000	49491.364877	20.000000
C:\Users\cware\Desktop\Steller25Nov\TagTesting25Nov2013\M24.DSG	11-1-2013	16:40:58	129336.000000	12933.600000	49491.091067	20.000000
C:\Users\cware\Desktop\Steller25Nov\TagTesting25Nov2013\M24.DSG	11-1-2013	16:40:58	129337.000000	12933.700000	49490.742528	20.000000
C:\Users\cware\Desktop\Steller25Nov\TagTesting25Nov2013\M24.DSG	11-1-2013	16:40:58	129338.000000	12933.800000	49489.647668	20.000000
C:\Users\cware\Desktop\Steller25Nov\TagTesting25Nov2013\M24.DSG	11-1-2013	16:40:58	129339.000000	12933.900000	49489.921473	20.000000
C:\Users\cware\Desktop\Steller25Nov\TagTesting25Nov2013\M24.DSG	11-1-2013	16:40:58	129340.000000	12934.000000	49492.261187	20.000000
C:\Users\cware\Desktop\Steller25Nov\TagTesting25Nov2013\M24.DSG	11-1-2013	16:40:58	129341.000000	12934.100000	49492.087041	20.000000
C:\Users\cware\Desktop\Steller25Nov\TagTesting25Nov2013\M24.DSG	11-1-2013	16:40:58	129342.000000	12934.200000	49490.269973	20.000000
C:\Users\cware\Desktop\Steller25Nov\TagTesting25Nov2013\M24.DSG	11-1-2013	16:40:58	129343.000000	12934.300000	49489.821896	20.000000
C:\Users\cware\Desktop\Steller25Nov\TagTesting25Nov2013\M24.DSG	11-1-2013	16:40:58	129344.000000	12934.400000	49488.626886	20.000000
C:\Users\cware\Desktop\Steller25Nov\TagTesting25Nov2013\M24.DSG	11-1-2013	16:40:58	129345.000000	12934.500000	49492.883201	20.000000
C:\Users\cware\Desktop\Steller25Nov\TagTesting25Nov2013\M24.DSG	11-1-2013	16:40:58	129346.000000	12934.600000	49489.547713	20.000000
C:\Users\cware\Desktop\Steller25Nov\TagTesting25Nov2013\M24.DSG	11-1-2013	16:40:58	129347.000000	12934.700000	49489.398233	20.000000
C:\Users\cware\Desktop\Steller25Nov\TagTesting25Nov2013\M24.DSG	11-1-2013	16:40:58	129348.000000	12934.800000	49490.219744	20.000000
C:\Users\cware\Desktop\Steller25Nov\TagTesting25Nov2013\M24.DSG	11-1-2013	16:40:58	129349.000000	12934.900000	49491.265204	20.000000
C:\Users\cware\Desktop\Steller25Nov\TagTesting25Nov2013\M24.DSG	11-1-2013	16:40:58	129350.000000	12935.000000	49488.601700	20.000000
C:\Users\cware\Desktop\Steller25Nov\TagTesting25Nov2013\M24.DSG	11-1-2013	16:40:58	129351.000000	12935.100000	49491.937026	20.000000
C:\Users\cware\Desktop\Steller25Nov\TagTesting25Nov2013\M24.DSG	11-1-2013	16:40:58	129352.000000	12935.200000	49486.809553	20.000000
C:\Users\cware\Desktop\Steller25Nov\TagTesting25Nov2013\M24.DSG	11-1-2013	16:40:58	129353.000000	12935.300000	49489.472993	20.000000
C:\Users\cware\Desktop\Steller25Nov\TagTesting25Nov2013\M24.DSG	11-1-2013	16:40:58	129354.000000	12935.400000	49489.099619	20.000000
C:\Users\cware\Desktop\Steller25Nov\TagTesting25Nov2013\M24.DSG	11-1-2013	16:40:58	129355.000000	12935.500000	49488.129261	20.000000
C:\Users\cware\Desktop\Steller25Nov\TagTesting25Nov2013\M24.DSG	11-1-2013	16:40:58	129356.000000	12935.600000	49490.219809	20.000000
C:\Users\cware\Desktop\Steller25Nov\TagTesting25Nov2013\M24.DSG	11-1-2013	16:40:58	129357.000000	12935.700000	49488.776609	20.000000
C:\Users\cware\Desktop\Steller25Nov\TagTesting25Nov2013\M24.DSG	11-1-2013	16:40:58	129358.000000	12935.800000	49489.946338	20.000000
C:\Users\cware\Desktop\Steller25Nov\TagTesting25Nov2013\M24.DSG	11-1-2013	16:40:58	129359.000000	12935.900000	49490.170526	20.000000
C:\Users\cware\Desktop\Steller25Nov\TagTesting25Nov2013\M24.DSG	11-1-2013	16:40:58	129360.000000	12936.000000	49489.647694	20.000000
C:\Users\cware\Desktop\Steller25Nov\TagTesting25Nov2013\M24.DSG	11-1-2013	16:40:58	129361.000000	12936.100000	49488.950512	20.000000
C:\Users\cware\Desktop\Steller25Nov\TagTesting25Nov2013\M24.DSG	11-1-2013	16:40:58	129362.000000	12936.200000	49489.025502	20.000000
C:\Users\cware\Desktop\Steller25Nov\TagTesting25Nov2013\M24.DSG	11-1-2013	16:40:58	129363.000000	12936.300000	49491.440136	20.000000
C:\Users\cware\Desktop\Steller25Nov\TagTesting25Nov2013\M24.DSG	11-1-2013	16:40:58	129364.000000	12936.400000	49491.016811	20.000000
C:\Users\cware\Desktop\Steller25Nov\TagTesting25Nov2013\M24.DSG	11-1-2013	16:40:58	129365.000000	12936.500000	49489.125200	20.000000
C:\Users\cware\Desktop\Steller25Nov\TagTesting25Nov2013\M24.DSG	11-1-2013	16:40:58	129366.000000	12936.600000	49491.464836	20.000000
C:\Users\cware\Desktop\Steller25Nov\TagTesting25Nov2013\M24.DSG	11-1-2013	16:40:58	129367.000000	12936.700000	49492.037176	20.000000
C:\Users\cware\Desktop\Steller25Nov\TagTesting25Nov2013\M24.DSG	11-1-2013	16:40:58	129368.000000	12936.800000	49489.598059	20.000000
C:\Users\cware\Desktop\Steller25Nov\TagTesting25Nov2013\M24.DSG	11-1-2013	16:40:58	129369.000000	12936.900000	49490.394523	20.000000
C:\Users\cware\Desktop\Steller25Nov\TagTesting25Nov2013\M24.DSG	11-1-2013	16:40:58	129370.000000	12937.000000	49492.460562	20.000000
C:\Users\cware\Desktop\Steller25Nov\TagTesting25Nov2013\M24.DSG	11-1-2013	16:40:58	129371.000000	12937.100000	49491.191304	20.000000
C:\Users\cware\Desktop\Steller25Nov\TagTesting25Nov2013\M24.DSG	11-1-2013	16:40:58	129372.000000	12937.200000	49489.747232	20.000000
C:\Users\cware\Desktop\Steller25Nov\TagTesting25Nov2013\M24.DSG	11-1-2013	16:40:58	129373.000000	12937.300000	49491.265847	20.000000
C:\Users\cware\Desktop\Steller25Nov\TagTesting25Nov2013\M24.DSG	11-1-2013	16:40:58	129374.000000	12937.400000	49490.942055	20.000000
C:\Users\cware\Desktop\Steller25Nov\TagTesting25Nov2013\M24.DSG	11-1-2013	16:40:58	129375.000000	12937.500000	49492.535261	20.000000
C:\Users\cware\Desktop\Steller25Nov\TagTesting25Nov2013\M24.DSG	11-1-2013	16:40:58	129376.000000	12937.600000	49492.311337	20.000000
C:\Users\cware\Desktop\Steller25Nov\TagTesting25Nov2013\M24.DSG	11-1-2013	16:40:58	129377.000000	12937.700000	49490.444461	20.000000
C:\Users\cware\Desktop\Steller25Nov\TagTesting25Nov2013\M24.DSG	11-1-2013	16:40:58	129378.000000	12937.800000	49490.842808	20.000000
C:\Users\cware\Desktop\Steller25Nov\TagTesting25Nov2013\M24.DSG	11-1-2013	16:40:58	129379.000000	12937.900000	49491.987785	20.000000
C:\Users\cware\Desktop\Steller25Nov\TagTesting25Nov2013\M24.DSG	11-1-2013	16:40:58	129380.000000	12938.000000	49487.556816	20.000000
C:\Users\cware\Desktop\Steller25Nov\TagTesting25Nov2013\M24.DSG	11-1-2013	16:40:58	129381.000000	12938.100000	49491.166409	20.000000
C:\Users\cware\Desktop\Steller25Nov\TagTesting25Nov2013\M24.DSG	11-1-2013	16:40:58	129382.000000	12938.200000	49492.037254	20.000000
C:\Users\cware\Desktop\Steller25Nov\TagTesting25Nov2013\M24.DSG	11-1-2013	16:40:58	129383.000000	12938.300000	49492.908521	20.000000
C:\Users\cware\Desktop\Steller25Nov\TagTesting25Nov2013\M24.DSG	11-1-2013	16:40:58	129384.000000	12938.400000	49492.883713	20.000000
C:\Users\cware\Desktop\Steller25Nov\TagTesting25Nov2013\M24.DSG	11-1-2013	16:40:58	129385.000000	12938.500000	49487.333166	20.000000
C:\Users\cware\Desktop\Steller25Nov\TagTesting25Nov2013\M24.DSG	11-1-2013	16:40:58	129386.000000	12938.600000	49489.623042	20.000000
C:\Users\cware\Desktop\Steller25Nov\TagTesting25Nov2013\M24.DSG	11-1-2013	16:40:58	129387.000000	12938.700000	49493.779867	20.000000
C:\Users\cware\Desktop\Steller25Nov\TagTesting25Nov2013\M24.DSG	11-1-2013	16:40:58	129388.000000	12938.800000	49490.916874	20.000000
C:\Users\cware\Desktop\Steller25Nov\TagTesting25Nov2013\M24.DSG	11-1-2013	16:40:58	129389.000000	12938.900000	49489.672776	20.000000
C:\Users\cware\Desktop\Steller25Nov\TagTesting25Nov2013\M24.DSG	11-1-2013	16:40:58	129390.000000	12939.000000	49492.784227	20.000000
C:\Users\cware\Desktop\Steller25Nov\TagTesting25Nov2013\M24.DSG	11-1-2013	16:40:58	129391.000000	12939.100000	49490.494061	20.000000
C:\Users\cware\Desktop\Steller25Nov\TagTesting25Nov2013\M24.DSG	11-1-2013	16:40:58	129392.000000	12939.200000	49489.597929	20.000000
C:\Users\cware\Desktop\Steller25Nov\TagTesting25Nov2013\M24.DSG	11-1-2013	16:40:58	129393.000000	12939.300000	49488.975138	20.000000
C:\Users\cware\Desktop\Steller25Nov\TagTesting25Nov2013\M24.DSG	11-1-2013	16:40:58	129394.000000	12939.400000	49491.364542	20.000000
C:\Users\cware\Desktop\Steller25Nov\TagTesting25Nov2013\M24.DSG	11-1-2013	16:40:58	129395.000000	12939.500000	49490.443546	20.000000
C:\Users\cware\Desktop\Steller25Nov\TagTesting25Nov2013\M24.DSG	11-1-2013	16:40:58	129396.000000	12939.600000	49488.900561	20.000000
C:\Users\cware\Desktop\Steller25Nov\TagTesting25Nov2013\M24.DSG	11-1-2013	16:40:58	129397.000000	12939.700000	49490.094594	20.000000
C:\Users\cware\Desktop\Steller25Nov\TagTesting25Nov2013\M24.DSG	11-1-2013	16:40:58	129398.000000	12939.800000	49491.462982	20.000000
C:\Users\cware\Desktop\Steller25Nov\TagTesting25Nov2013\M24.DSG	11-1-2013	16:40:58	129399.000000	12939.900000	49493.927320	20.000000
C:\Users\cware\Desktop\Steller25Nov\TagTesting25Nov2013\M24.DSG	11-1-2013	16:40:58	129400.000000	12940.000000	49488.825744	20.000000
C:\Users\cware\Desktop\Steller25Nov\TagTesting25Nov2013\M24.DSG	11-1-2013	16:40:58	129401.000000	12940.100000	49492.908326	20.000000
C:\Users\cware\Desktop\Steller25Nov\TagTesting25Nov2013\M24.DSG	11-1-2013	16:40:58	129402.000000	12940.200000	49488.826274	20.000000
C:\Users\cware\Desktop\Steller25Nov\TagTesting25Nov2013\M24.DSG	11-1-2013	16:40:58	129403.000000	12940.300000	49489.224972	20.000000
C:\Users\cware\Desktop\Steller25Nov\TagTesting25Nov2013\M24.DSG	11-1-2013	16:40:58	129404.000000	12940.400000	49489.896894	20.000000
C:\Users\cware\Desktop\Steller25Nov\TagTesting25Nov2013\M24.DSG	11-1-2013	16:40:58	129405.000000	12940.500000	49492.286438	20.000000
C:\Users\cware\Desktop\Steller25Nov\TagTesting25Nov2013\M24.DSG	11-1-2013	16:40:58	129406.000000	12940.600000	49489.697914	20.000000
C:\Users\cware\Desktop\Steller25Nov\TagTesting25Nov2013\M24.DSG	11-1-2013	16:40:58	129407.000000	12940.700000	49489.921972	20.000000
C:\Users\cware\Desktop\Steller25Nov\TagTesting25Nov2013\M24.DSG	11-1-2013	16:40:58	129408.000000	12940.800000	49492.535478	20.000000
C:\Users\cware\Desktop\Steller25Nov\TagTesting25Nov2013\M24.DSG	11-1-2013	16:40:58	129409.000000	12940.900000	49489.324545	20.000000
C:\Users\cware\Desktop\Steller25Nov\TagTesting25Nov2013\M24.DSG	11-1-2013	16:40:58	129410.000000	12941.000000	49489.349310	20.000000
C:\Users\cware\Desktop\Steller25Nov\TagTesting25Nov2013\M24.DSG	11-1-2013	16:40:58	129411.000000	12941.100000	49490.394836	20.000000
C:\Users\cware\Desktop\Steller25Nov\TagTesting25Nov2013\M24.DSG	11-1-2013	16:40:58	129412.000000	12941.200000	49487.880929	20.000000
C:\Users\cware\Desktop\Steller25Nov\TagTesting25Nov2013\M24.DSG	11-1-2013	16:40:58	129413.000000	12941.300000	49487.532368	20.000000
C:\Users\cware\Desktop\Steller25Nov\TagTesting25Nov2013\M24.DSG	11-1-2013	16:40:58	129414.000000	12941.400000	49492.634938	20.000000
C:\Users\cware\Desktop\Steller25Nov\TagTesting25Nov2013\M24.DSG	11-1-2013	16:40:58	129415.000000	12941.500000	49489.697658	20.000000
C:\Users\cware\Desktop\Steller25Nov\TagTesting25Nov2013\M24.DSG	11-1-2013	16:40:58	129416.000000	12941.600000	49490.867508	20.000000
C:\Users\cware\Desktop\Steller25Nov\TagTesting25Nov2013\M24.DSG	11-1-2013	16:40:58	129417.000000	12941.700000	49489.598159	20.000000
C:\Users\cware\Desktop\Steller25Nov\TagTesting25Nov2013\M24.DSG	11-1-2013	16:40:58	129418.000000	12941.800000	49491.738628	20.000000
C:\Users\cware\Desktop\Steller25Nov\TagTesting25Nov2013\M24.DSG	11-1-2013	16:40:58	129419.000000	12941.900000	49492.908400	20.000000
C:\Users\cware\Desktop\Steller25Nov\TagTesting25Nov2013\M24.DSG	11-1-2013	16:40:58	129420.000000	12942.000000	49488.851417	20.000000
C:\Users\cware\Desktop\Steller25Nov\TagTesting25Nov2013\M24.DSG	11-1-2013	16:40:58	129421.000000	12942.100000	49490.220620	20.000000
C:\Users\cware\Desktop\Steller25Nov\TagTesting25Nov2013\M24.DSG	11-1-2013	16:40:58	129422.000000	12942.200000	49491.689089	20.000000
C:\Users\cware\Desktop\Steller25Nov\TagTesting25Nov2013\M24.DSG	11-1-2013	16:40:58	129423.000000	12942.300000	49488.901324	20.000000
C:\Users\cware\Desktop\Steller25Nov\TagTesting25Nov2013\M24.DSG	11-1-2013	16:40:58	129424.000000	12942.400000	49488.627502	20.000000
C:\Users\cware\Desktop\Steller25Nov\TagTesting25Nov2013\M24.DSG	11-1-2013	16:40:58	129425.000000	12942.500000	49489.149653	20.000000
C:\Users\cware\Desktop\Steller25Nov\TagTesting25Nov2013\M24.DSG	11-1-2013	16:40:58	129426.000000	12942.600000	49488.676277	20.000000
C:\Users\cware\Desktop\Steller25Nov\TagTesting25Nov2013\M24.DSG	11-1-2013	16:40:58	129427.000000	12942.700000	49488.776596	20.000000
C:\Users\cware\Desktop\Steller25Nov\TagTesting25Nov2013\M24.DSG	11-1-2013	16:40:58	129428.000000	12942.800000	49491.713984	20.000000
C:\Users\cware\Desktop\Steller25Nov\TagTesting25Nov2013\M24.DSG	11-1-2013	16:40:58	129429.000000	12942.900000	49489.100357	20.000000
C:\Users\cware\Desktop\Steller25Nov\TagTesting25Nov2013\M24.DSG	11-1-2013	16:40:58	129430.000000	12943.000000	49488.751549	20.000000
C:\Users\cware\Desktop\Steller25Nov\TagTesting25Nov2013\M24.DSG	11-1-2013	16:40:58	129431.000000	12943.100000	49488.900430	20.000000
C:\Users\cware\Desktop\Steller25Nov\TagTesting25Nov2013\M24.DSG	11-1-2013	16:40:58	129432.000000	12943.200000	49491.664055	20.000000
C:\Users\cware\Desktop\Steller25Nov\TagTesting25Nov2013\M24.DSG	11-1-2013	16:40:58	129433.000000	12943.300000	49489.747674	20.000000
C:\Users\cware\Desktop\Steller25Nov\TagTesting25Nov2013\M24.DSG	11-1-2013	16:40:58	129434.000000	12943.400000	49489.076173	20.000000
C:\Users\cware\Desktop\Steller25Nov\TagTesting25Nov2013\M24.DSG	11-1-2013	16:40:58	129435.000000	12943.500000	49488.901641	20.000000
C:\Users\cware\Desktop\Steller25Nov\TagTesting25Nov2013\M24.DSG	11-1-2013	16:40:58	129436.000000	12943.600000	49490.967619	20.000000
C:\Users\cware\Desktop\Steller25Nov\TagTesting25Nov2013\M24.DSG	11-1-2013	16:40:58	129437.000000	12943.700000	49489.249889	20.000000
C:\Users\cware\Desktop\Steller25Nov\TagTesting25Nov2013\M24.DSG	11-1-2013	16:40:58	129438.000000	12943.800000	49493.132992	20.000000
C:\Users\cware\Desktop\Steller25Nov\TagTesting25Nov2013\M24.DSG	11-1-2013	16:40:58	129439.000000	12943.900000	49490.643711	20.000000
C:\Users\cware\Desktop\Steller25Nov\TagTesting25Nov2013\M24.DSG	11-1-2013	16:40:58	129440.000000	12944.000000	49489.648380	20.000000
C:\Users\cware\Desktop\Steller25Nov\TagTesting25Nov2013\M24.DSG	11-1-2013	16:40:58	129441.000000	12944.100000	49490.644305	20.000000
C:\Users\cware\Desktop\Steller25Nov\TagTesting25Nov2013\M24.DSG	11-1-2013	16:40:58	129442.000000	12944.200000	49489.150825	20.000000
C:\Users\cware\Desktop\Steller25Nov\TagTesting25Nov2013\M24.DSG	11-1-2013	16:40:58	129443.000000	12944.300000	49489.773086	20.000000
C:\Users\cware\Desktop\Steller25Nov\TagTesting25Nov2013\M24.DSG	11-1-2013	16:40:58	129444.000000	12944.400000	49490.718783	20.000000
C:\Users\cware\Desktop\Steller25Nov\TagTesting25Nov2013\M24.DSG	11-1-2013	16:40:58	129445.000000	12944.500000	49490.395396	20.000000
C:\Users\cware\Desktop\Steller25Nov\TagTesting25Nov2013\M24.DSG	11-1-2013	16:40:58	129446.000000	12944.600000	49487.358600	20.000000
C:\Users\cware\Desktop\Steller25Nov\TagTesting25Nov2013\M24.DSG	11-1-2013	16:40:58	129447.000000	12944.700000	49489.424487	20.000000
C:\Users\cware\Desktop\Steller25Nov\TagTesting25Nov2013\M24.DSG	11-1-2013	16:40:58	129448.000000	12944.800000	49488.926563	20.000000
C:\Users\cware\Desktop\Steller25Nov\TagTesting25Nov2013\M24.DSG	11-1-2013	16:40:58	129449.000000	12944.900000	49491.714522	20.000000
C:\Users\cware\Desktop\Steller25Nov\TagTesting25Nov2013\M24.DSG	11-1-2013	16:40:58	129450.000000	12945.000000	49490.694122	20.000000
C:\Users\cware\Desktop\Steller25Nov\TagTesting25Nov2013\M24.DSG	11-1-2013	16:40:58	129451.000000	12945.100000	49488.877132	20.000000
C:\Users\cware\Desktop\Steller25Nov\TagTesting25Nov2013\M24.DSG	11-1-2013	16:40:58	129452.000000	12945.200000	49492.685106	20.000000
C:\Users\cware\Desktop\Steller25Nov\TagTesting25Nov2013\M24.DSG	11-1-2013	16:40:58	129453.000000	12945.300000	49493.680424	20.000000
C:\Users\cware\Desktop\Steller25Nov\TagTesting25Nov2013\M24.DSG	11-1-2013	16:40:58	129454.000000	12945.400000	49489.225185	20.000000
C:\Users\cware\Desktop\Steller25Nov\TagTesting25Nov2013\M24.DSG	11-1-2013	16:40:58	129455.000000	12945.500000	49490.096799	20.000000
C:\Users\cware\Desktop\Steller25Nov\TagTesting25Nov2013\M24.DSG	11-1-2013	16:40:58	129456.000000	12945.600000	49489.673431	20.000000
C:\Users\cware\Desktop\Steller25Nov\TagTesting25Nov2013\M24.DSG	11-1-2013	16:40:58	129457.000000	12945.700000	49493.979285	20.000000
C:\Users\cware\Desktop\Steller25Nov\TagTesting25Nov2013\M24.DSG	11-1-2013	16:40:58	129458.000000	12945.800000	49488.927096	20.000000
C:\Users\cware\Desktop\Steller25Nov\TagTesting25Nov2013\M24.DSG	11-1-2013	16:40:58	129459.000000	12945.900000	49486.137635	20.000000
C:\Users\cware\Desktop\Steller25Nov\TagTesting25Nov2013\M24.DSG	11-1-2013	16:40:58	129460.000000	12946.000000	49486.935857	20.000000
C:\Users\cware\Desktop\Steller25Nov\TagTesting25Nov2013\M24.DSG	11-1-2013	16:40:58	129461.000000	12946.100000	49491.191833	20.000000
C:\Users\cware\Desktop\Steller25Nov\TagTesting25Nov2013\M24.DSG	11-1-2013	16:40:58	129462.000000	12946.200000	49489.748464	20.000000
C:\Users\cware\Desktop\Steller25Nov\TagTesting25Nov2013\M24.DSG	11-1-2013	16:40:58	129463.000000	12946.300000	49490.619597	20.000000
C:\Users\cware\Desktop\Steller25Nov\TagTesting25Nov2013\M24.DSG	11-1-2013	16:40:58	129464.000000	12946.400000	49490.022317	20.000000
C:\Users\cware\Desktop\Steller25Nov\TagTesting25Nov2013\M24.DSG	11-1-2013	16:40:58	129465.000000	12946.500000	49490.395335	20.000000
C:\Users\cware\Desktop\Steller25Nov\TagTesting25Nov2013\M24.DSG	11-1-2013	16:40:58	129466.000000	12946.600000	49490.271080	20.000000
C:\Users\cware\Desktop\Steller25Nov\TagTesting25Nov2013\M24.DSG	11-1-2013	16:40:58	129467.000000	12946.700000	49490.818781	20.000000
C:\Users\cware\Desktop\Steller25Nov\TagTesting25Nov2013\M24.DSG	11-1-2013	16:40:58	129468.000000	12946.800000	49489.250610	20.000000
C:\Users\cware\Desktop\Steller25Nov\TagTesting25Nov2013\M24.DSG	11-1-2013	16:40:58	129469.000000	12946.900000	49490.420608	20.000000
C:\Users\cware\Desktop\Steller25Nov\TagTesting25Nov2013\M24.DSG	11-1-2013	16:40:58	129470.000000	12947.000000	49491.590514	20.000000
C:\Users\cware\Desktop\Steller25Nov\TagTesting25Nov2013\M24.DSG	11-1-2013	16:40:58	129471.000000	12947.100000	49485.342938	20.000000
C:\Users\cware\Desktop\Steller25Nov\TagTesting25Nov2013\M24.DSG	11-1-2013	16:40:58	129472.000000	12947.200000	49488.976453	20.000000
C:\Users\cware\Desktop\Steller25Nov\TagTesting25Nov2013\M24.DSG	11-1-2013	16:40:58	129473.000000	12947.300000	49493.033818	20.000000
C:\Users\cware\Desktop\Steller25Nov\TagTesting25Nov2013\M24.DSG	11-1-2013	16:40:58	129474.000000	12947.400000	49490.146668	20.000000
C:\Users\cware\Desktop\Steller25Nov\TagTesting25Nov2013\M24.DSG	11-1-2013	16:40:58	129475.000000	12947.500000	49490.768721	20.000000
C:\Users\cware\Desktop\Steller25Nov\TagTesting25Nov2013\M24.DSG	11-1-2013	16:40:58	129476.000000	12947.600000	49490.047108	20.000000
C:\Users\cware\Desktop\Steller25Nov\TagTesting25Nov2013\M24.DSG	11-1-2013	16:40:58	129477.000000	12947.700000	49489.449716	20.000000
C:\Users\cware\Desktop\Steller25Nov\TagTesting25Nov2013\M24.DSG	11-1-2013	16:40:58	129478.000000	12947.800000	49493.009092	20.000000
C:\Users\cware\Desktop\Steller25Nov\TagTesting25Nov2013\M24.DSG	11-1-2013	16:40:58	129479.000000	12947.900000	49489.822929	20.000000
C:\Users\cware\Desktop\Steller25Nov\TagTesting25Nov2013\M24.DSG	11-1-2013	16:40:58	129480.000000	12948.000000	49491.913594	20.000000
C:\Users\cware\Desktop\Steller25Nov\TagTesting25Nov2013\M24.DSG	11-1-2013	16:40:58	129481.000000	12948.100000	49491.316171	20.000000
C:\Users\cware\Desktop\Steller25Nov\TagTesting25Nov2013\M24.DSG	11-1-2013	16:40:58	129482.000000	12948.200000	49491.714692	20.000000
C:\Users\cware\Desktop\Steller25Nov\TagTesting25Nov2013\M24.DSG	11-1-2013	16:40:58	129483.000000	12948.300000	49488.553532	20.000000
C:\Users\cware\Desktop\Steller25Nov\TagTesting25Nov2013\M24.DSG	11-1-2013	16:40:58	129484.000000	12948.400000	49491.266723	20.000000
C:\Users\cware\Desktop\Steller25Nov\TagTesting25Nov2013\M24.DSG	11-1-2013	16:40:58	129485.000000	12948.500000	49490.594684	20.000000
C:\Users\cware\Desktop\Steller25Nov\TagTesting25Nov2013\M24.DSG	11-1-2013	16:40:58	129486.000000	12948.600000	49490.022191	20.000000
C:\Users\cware\Desktop\Steller25Nov\TagTesting25Nov2013\M24.DSG	11-1-2013	16:40:58	129487.000000	12948.700000	49490.494999	20.000000
C:\Users\cware\Desktop\Steller25Nov\TagTesting25Nov2013\M24.DSG	11-1-2013	16:40:58	129488.000000	12948.800000	49492.660527	20.000000
C:\Users\cware\Desktop\Steller25Nov\TagTesting25Nov2013\M24.DSG	11-1-2013	16:40:58	129489.000000	12948.900000	49491.689744	20.000000
C:\Users\cware\Desktop\Steller25Nov\TagTesting25Nov2013\M24.DSG	11-1-2013	16:40:58	129490.000000	12949.000000	49489.922536	20.000000
C:\Users\cware\Desktop\Steller25Nov\TagTesting25Nov2013\M24.DSG	11-1-2013	16:40:58	129491.000000	12949.100000	49488.852458	20.000000
C:\Users\cware\Desktop\Steller25Nov\TagTesting25Nov2013\M24.DSG	11-1-2013	16:40:58	129492.000000	12949.200000	49491.889159	20.000000
C:\Users\cware\Desktop\Steller25Nov\TagTesting25Nov2013\M24.DSG	11-1-2013	16:40:58	129493.000000	12949.300000	49490.568613	20.000000
C:\Users\cware\Desktop\Steller25Nov\TagTesting25Nov2013\M24.DSG	11-1-2013	16:40:58	129494.000000	12949.400000	49490.618204	20.000000
C:\Users\cware\Desktop\Steller25Nov\TagTesting25Nov2013\M24.DSG	11-1-2013	16:40:58	129495.000000	12949.500000	49491.388010	20.000000
C:\Users\cware\Desktop\Steller25Nov\TagTesting25Nov2013\M24.DSG	11-1-2013	16:40:58	129496.000000	12949.600000	49489.970035	20.000000
C:\Users\cware\Desktop\Steller25Nov\TagTesting25Nov2013\M24.DSG	11-1-2013	16:40:58	129497.000000	12949.700000	49488.572299	20.000000
C:\Users\cware\Desktop\Steller25Nov\TagTesting25Nov2013\M24.DSG	11-1-2013	16:40:58	129498.000000	12949.800000	49491.561032	20.000000
C:\Users\cware\Desktop\Steller25Nov\TagTesting25Nov2013\M24.DSG	11-1-2013	16:40:58	129499.000000	12949.900000	49490.394406	20.000000
C:\Users\cware\Desktop\Steller25Nov\TagTesting25Nov2013\M24.DSG	11-1-2013	16:40:58	129500.000000	12950.000000	49489.069746	20.000000
C:\Users\cware\Desktop\Steller25Nov\TagTesting25Nov2013\M24.DSG	11-1-2013	16:40:58	129501.000000	12950.100000	49493.053076	20.000000
C:\Users\cware\Desktop\Steller25Nov\TagTesting25Nov2013\M24.DSG	11-1-2013	16:40:58	129502.000000	12950.200000	49493.027529	20.000000
C:\Users\cware\Desktop\Steller25Nov\TagTesting25Nov2013\M24.DSG	11-1-2013	16:40:58	129503.000000	12950.300000	49494.448420	20.000000
C:\Users\cware\Desktop\Steller25Nov\TagTesting25Nov2013\M24.DSG	11-1-2013	16:40:58	129504.000000	12950.400000	49494.298519	20.000000
C:\Users\cware\Desktop\Steller25Nov\TagTesting25Nov2013\M24.DSG	11-1-2013	16:40:58	129505.000000	12950.500000	49494.100420	20.000000
C:\Users\cware\Desktop\Steller25Nov\TagTesting25Nov2013\M24.DSG	11-1-2013	16:40:58	129506.000000	12950.600000	49495.468156	20.000000
C:\Users\cware\Desktop\Steller25Nov\TagTesting25Nov2013\M24.DSG	11-1-2013	16:40:58	129507.000000	12950.700000	49497.011623	20.000000
C:\Users\cware\Desktop\Steller25Nov\TagTesting25Nov2013\M24.DSG	11-1-2013	16:40:58	129508.000000	12950.800000	49494.225248	20.000000
C:\Users\cware\Desktop\Steller25Nov\TagTesting25Nov2013\M24.DSG	11-1-2013	16:40:58	129509.000000	12950.900000	49493.872881	20.000000
C:\Users\cware\Desktop\Steller25Nov\TagTesting25Nov2013\M24.DSG	11-1-2013	16:40:58	129510.000000	12951.000000	49493.997657	20.000000
C:\Users\cware\Desktop\Steller25Nov\TagTesting25Nov2013\M24.DSG	11-1-2013	16:40:58	129511.000000	12951.100000	49491.634867	20.000000
C:\Users\cware\Desktop\Steller25Nov\TagTesting25Nov2013\M24.DSG	11-1-2013	16:40:58	129512.000000	12951.200000	49492.576870	20.000000
C:\Users\cware\Desktop\Steller25Nov\TagTesting25Nov2013\M24.DSG	11-1-2013	16:40:58	129513.000000	12951.300000	49495.040053	20.000000
C:\Users\cware\Desktop\Steller25Nov\TagTesting25Nov2013\M24.DSG	11-1-2013	16:40:58	129514.000000	12951.400000	49493.377262	20.000000
C:\Users\cware\Desktop\Steller25Nov\TagTesting25Nov2013\M24.DSG	11-1-2013	16:40:58	129515.000000	12951.500000	49492.005962	20.000000
C:\Users\cware\Desktop\Steller25Nov\TagTesting25Nov2013\M24.DSG	11-1-2013	16:40:58	129516.000000	12951.600000	49492.128563	20.000000
C:\Users\cware\Desktop\Steller25Nov\TagTesting25Nov2013\M24.DSG	11-1-2013	16:40:58	129517.000000	12951.700000	49492.552747	20.000000
C:\Users\cware\Desktop\Steller25Nov\TagTesting25Nov2013\M24.DSG	11-1-2013	16:40:58	129518.000000	12951.800000	49492.258218	20.000000
C:\Users\cware\Desktop\Steller25Nov\TagTesting25Nov2013\M24.DSG	11-1-2013	16:40:58	129519.000000	12951.900000	49494.346816	20.000000
C:\Users\cware\Desktop\Steller25Nov\TagTesting25Nov2013\M24.DSG	11-1-2013	16:40:58	129520.000000	12952.000000	49492.831978	20.000000
C:\Users\cware\Desktop\Steller25Nov\TagTesting25Nov2013\M24.DSG	11-1-2013	16:40:58	129521.000000	12952.100000	49489.395820	20.000000
C:\Users\cware\Desktop\Steller25Nov\TagTesting25Nov2013\M24.DSG	11-1-2013	16:40:58	129522.000000	12952.200000	49488.375424	20.000000
C:\Users\cware\Desktop\Steller25Nov\TagTesting25Nov2013\M24.DSG	11-1-2013	16:40:58	129523.000000	12952.300000	49491.636954	20.000000
C:\Users\cware\Desktop\Steller25Nov\TagTesting25Nov2013\M24.DSG	11-1-2013	16:40:58	129524.000000	12952.400000	49491.786487	20.000000
C:\Users\cware\Desktop\Steller25Nov\TagTesting25Nov2013\M24.DSG	11-1-2013	16:40:58	129525.000000	12952.500000	49490.792840	20.000000
C:\Users\cware\Desktop\Steller25Nov\TagTesting25Nov2013\M24.DSG	11-1-2013	16:40:58	129526.000000	12952.600000	49488.180015	20.000000
C:\Users\cware\Desktop\Steller25Nov\TagTesting25Nov2013\M24.DSG	11-1-2013	16:40:58	129527.000000	12952.700000	49491.465999	20.000000
C:\Users\cware\Desktop\Steller25Nov\TagTesting25Nov2013\M24.DSG	11-1-2013	16:40:58	129528.000000	12952.800000	49489.773173	20.000000
C:\Users\cware\Desktop\Steller25Nov\TagTesting25Nov2013\M24.DSG	11-1-2013	16:40:58	129529.000000	12952.900000	49487.532381	20.000000
C:\Users\cware\Desktop\Steller25Nov\TagTesting25Nov2013\M24.DSG	11-1-2013	16:40:58	129530.000000	12953.000000	49490.817917	20.000000
C:\Users\cware\Desktop\Steller25Nov\TagTesting25Nov2013\M24.DSG	11-1-2013	16:40:58	129531.000000	12953.100000	49487.930724	20.000000
C:\Users\cware\Desktop\Steller25Nov\TagTesting25Nov2013\M24.DSG	11-1-2013	16:40:58	129532.000000	12953.200000	49488.255135	20.000000
C:\Users\cware\Desktop\Steller25Nov\TagTesting25Nov2013\M24.DSG	11-1-2013	16:40:58	129533.000000	12953.300000	49491.889093	20.000000
C:\Users\cware\Desktop\Steller25Nov\TagTesting25Nov2013\M24.DSG	11-1-2013	16:40:58	129534.000000	12953.400000	49492.038517	20.000000
C:\Users\cware\Desktop\Steller25Nov\TagTesting25Nov2013\M24.DSG	11-1-2013	16:40:58	129535.000000	12953.500000	49492.511546	20.000000
C:\Users\cware\Desktop\Steller25Nov\TagTesting25Nov2013\M24.DSG	11-1-2013	16:40:58	129536.000000	12953.600000	49489.599101	20.000000
C:\Users\cware\Desktop\Steller25Nov\TagTesting25Nov2013\M24.DSG	11-1-2013	16:40:58	129537.000000	12953.700000	49490.395808	20.000000
C:\Users\cware\Desktop\Steller25Nov\TagTesting25Nov2013\M24.DSG	11-1-2013	16:40:58	129538.000000	12953.800000	49486.686912	20.000000
C:\Users\cware\Desktop\Steller25Nov\TagTesting25Nov2013\M24.DSG	11-1-2013	16:40:58	129539.000000	12953.900000	49490.221519	20.000000
C:\Users\cware\Desktop\Steller25Nov\TagTesting25Nov2013\M24.DSG	11-1-2013	16:40:58	129540.000000	12954.000000	49489.997318	20.000000
C:\Users\cware\Desktop\Steller25Nov\TagTesting25Nov2013\M24.DSG	11-1-2013	16:40:58	129541.000000	12954.100000	49488.952291	20.000000
C:\Users\cware\Desktop\Steller25Nov\TagTesting25Nov2013\M24.DSG	11-1-2013	16:40:58	129542.000000	12954.200000	49487.931670	20.000000
C:\Users\cware\Desktop\Steller25Nov\TagTesting25Nov2013\M24.DSG	11-1-2013	16:40:58	129543.000000	12954.300000	49491.988913	20.000000
C:\Users\cware\Desktop\Steller25Nov\TagTesting25Nov2013\M24.DSG	11-1-2013	16:40:58	129544.000000	12954.400000	49488.603817	20.000000
C:\Users\cware\Desktop\Steller25Nov\TagTesting25Nov2013\M24.DSG	11-1-2013	16:40:58	129545.000000	12954.500000	49487.956877	20.000000
C:\Users\cware\Desktop\Steller25Nov\TagTesting25Nov2013\M24.DSG	11-1-2013	16:40:58	129546.000000	12954.600000	49488.255239	20.000000
C:\Users\cware\Desktop\Steller25Nov\TagTesting25Nov2013\M24.DSG	11-1-2013	16:40:58	129547.000000	12954.700000	49490.545262	20.000000
C:\Users\cware\Desktop\Steller25Nov\TagTesting25Nov2013\M24.DSG	11-1-2013	16:40:58	129548.000000	12954.800000	49489.101429	20.000000
C:\Users\cware\Desktop\Steller25Nov\TagTesting25Nov2013\M24.DSG	11-1-2013	16:40:58	129549.000000	12954.900000	49489.026773	20.000000
C:\Users\cware\Desktop\Steller25Nov\TagTesting25Nov2013\M24.DSG	11-1-2013	16:40:58	129550.000000	12955.000000	49487.881493	20.000000
C:\Users\cware\Desktop\Steller25Nov\TagTesting25Nov2013\M24.DSG	11-1-2013	16:40:58	129551.000000	12955.100000	49491.962586	20.000000
C:\Users\cware\Desktop\Steller25Nov\TagTesting25Nov2013\M24.DSG	11-1-2013	16:40:58	129552.000000	12955.200000	49493.755071	20.000000
C:\Users\cware\Desktop\Steller25Nov\TagTesting25Nov2013\M24.DSG	11-1-2013	16:40:58	129553.000000	12955.300000	49489.821883	20.000000
C:\Users\cware\Desktop\Steller25Nov\TagTesting25Nov2013\M24.DSG	11-1-2013	16:40:58	129554.000000	12955.400000	49491.863304	20.000000
C:\Users\cware\Desktop\Steller25Nov\TagTesting25Nov2013\M24.DSG	11-1-2013	16:40:58	129555.000000	12955.500000	49491.241160	20.000000
C:\Users\cware\Desktop\Steller25Nov\TagTesting25Nov2013\M24.DSG	11-1-2013	16:40:58	129556.000000	12955.600000	49491.639802	20.000000
C:\Users\cware\Desktop\Steller25Nov\TagTesting25Nov2013\M24.DSG	11-1-2013	16:40:58	129557.000000	12955.700000	49490.992701	20.000000
C:\Users\cware\Desktop\Steller25Nov\TagTesting25Nov2013\M24.DSG	11-1-2013	16:40:58	129558.000000	12955.800000	49492.287106	20.000000
C:\Users\cware\Desktop\Steller25Nov\TagTesting25Nov2013\M24.DSG	11-1-2013	16:40:58	129559.000000	12955.900000	49490.594081	20.000000
C:\Users\cware\Desktop\Steller25Nov\TagTesting25Nov2013\M24.DSG	11-1-2013	16:40:58	129560.000000	12956.000000	49491.066693	20.000000
C:\Users\cware\Desktop\Steller25Nov\TagTesting25Nov2013\M24.DSG	11-1-2013	16:40:58	129561.000000	12956.100000	49489.895931	20.000000
C:\Users\cware\Desktop\Steller25Nov\TagTesting25Nov2013\M24.DSG	11-1-2013	16:40:58	129562.000000	12956.200000	49490.939204	20.000000
C:\Users\cware\Desktop\Steller25Nov\TagTesting25Nov2013\M24.DSG	11-1-2013	16:40:58	129563.000000	12956.300000	49490.563938	20.000000
C:\Users\cware\Desktop\Steller25Nov\TagTesting25Nov2013\M24.DSG	11-1-2013	16:40:58	129564.000000	12956.400000	49494.749321	20.000000
C:\Users\cware\Desktop\Steller25Nov\TagTesting25Nov2013\M24.DSG	11-1-2013	16:40:58	129565.000000	12956.500000	49492.234842	20.000000
C:\Users\cware\Desktop\Steller25Nov\TagTesting25Nov2013\M24.DSG	11-1-2013	16:40:58	129566.000000	12956.600000	49492.708308	20.000000
C:\Users\cware\Desktop\Steller25Nov\TagTesting25Nov2013\M24.DSG	11-1-2013	16:40:58	129567.000000	12956.700000	49492.535230	20.000000
C:\Users\cware\Desktop\Steller25Nov\TagTesting25Nov2013\M24.DSG	11-1-2013	16:40:58	129568.000000	12956.800000	49491.764083	20.000000
C:\Users\cware\Desktop\Steller25Nov\TagTesting25Nov2013\M24.DSG	11-1-2013	16:40:58	129569.000000	12956.900000	49490.893437	20.000000
C:\Users\cware\Desktop\Steller25Nov\TagTesting25Nov2013\M24.DSG	11-1-2013	16:40:58	129570.000000	12957.000000	49490.544741	20.000000
C:\Users\cware\Desktop\Steller25Nov\TagTesting25Nov2013\M24.DSG	11-1-2013	16:40:58	129571.000000	12957.100000	49490.196420	20.000000
C:\Users\cware\Desktop\Steller25Nov\TagTesting25Nov2013\M24.DSG	11-1-2013	16:40:58	129572.000000	12957.200000	49487.757146	20.000000
C:\Users\cware\Desktop\Steller25Nov\TagTesting25Nov2013\M24.DSG	11-1-2013	16:40:58	129573.000000	12957.300000	49490.544820	20.000000
C:\Users\cware\Desktop\Steller25Nov\TagTesting25Nov2013\M24.DSG	11-1-2013	16:40:58	129574.000000	12957.400000	49490.271023	20.000000
C:\Users\cware\Desktop\Steller25Nov\TagTesting25Nov2013\M24.DSG	11-1-2013	16:40:58	129575.000000	12957.500000	49488.777616	20.000000
C:\Users\cware\Desktop\Steller25Nov\TagTesting25Nov2013\M24.DSG	11-1-2013	16:40:58	129576.000000	12957.600000	49489.673466	20.000000
C:\Users\cware\Desktop\Steller25Nov\TagTesting25Nov2013\M24.DSG	11-1-2013	16:40:58	129577.000000	12957.700000	49489.175637	20.000000
C:\Users\cware\Desktop\Steller25Nov\TagTesting25Nov2013\M24.DSG	11-1-2013	16:40:58	129578.000000	12957.800000	49489.598532	20.000000
C:\Users\cware\Desktop\Steller25Nov\TagTesting25Nov2013\M24.DSG	11-1-2013	16:40:58	129579.000000	12957.900000	49488.528368	20.000000
C:\Users\cware\Desktop\Steller25Nov\TagTesting25Nov2013\M24.DSG	11-1-2013	16:40:58	129580.000000	12958.000000	49490.793295	20.000000
C:\Users\cware\Desktop\Steller25Nov\TagTesting25Nov2013\M24.DSG	11-1-2013	16:40:58	129581.000000	12958.100000	49487.159346	20.000000
C:\Users\cware\Desktop\Steller25Nov\TagTesting25Nov2013\M24.DSG	11-1-2013	16:40:58	129582.000000	12958.200000	49489.598667	20.000000
C:\Users\cware\Desktop\Steller25Nov\TagTesting25Nov2013\M24.DSG	11-1-2013	16:40:58	129583.000000	12958.300000	49489.324892	20.000000
C:\Users\cware\Desktop\Steller25Nov\TagTesting25Nov2013\M24.DSG	11-1-2013	16:40:58	129584.000000	12958.400000	49492.485935	20.000000
C:\Users\cware\Desktop\Steller25Nov\TagTesting25Nov2013\M24.DSG	11-1-2013	16:40:58	129585.000000	12958.500000	49488.353957	20.000000
C:\Users\cware\Desktop\Steller25Nov\TagTesting25Nov2013\M24.DSG	11-1-2013	16:40:58	129586.000000	12958.600000	49489.698196	20.000000
C:\Users\cware\Desktop\Steller25Nov\TagTesting25Nov2013\M24.DSG	11-1-2013	16:40:58	129587.000000	12958.700000	49487.632153	20.000000
C:\Users\cware\Desktop\Steller25Nov\TagTesting25Nov2013\M24.DSG	11-1-2013	16:40:58	129588.000000	12958.800000	49491.241802	20.000000
C:\Users\cware\Desktop\Steller25Nov\TagTesting25Nov2013\M24.DSG	11-1-2013	16:40:58	129589.000000	12958.900000	49487.433750	20.000000
C:\Users\cware\Desktop\Steller25Nov\TagTesting25Nov2013\M24.DSG	11-1-2013	16:40:58	129590.000000	12959.000000	49487.358799	20.000000
C:\Users\cware\Desktop\Steller25Nov\TagTesting25Nov2013\M24.DSG	11-1-2013	16:40:58	129591.000000	12959.100000	49488.229928	20.000000
C:\Users\cware\Desktop\Steller25Nov\TagTesting25Nov2013\M24.DSG	11-1-2013	16:40:58	129592.000000	12959.200000	49490.146199	20.000000
C:\Users\cware\Desktop\Steller25Nov\TagTesting25Nov2013\M24.DSG	11-1-2013	16:40:58	129593.000000	12959.300000	49492.884316	20.000000
C:\Users\cware\Desktop\Steller25Nov\TagTesting25Nov2013\M24.DSG	11-1-2013	16:40:58	129594.000000	12959.400000	49491.216425	20.000000
C:\Users\cware\Desktop\Steller25Nov\TagTesting25Nov2013\M24.DSG	11-1-2013	16:40:58	129595.000000	12959.500000	49487.607670	20.000000
C:\Users\cware\Desktop\Steller25Nov\TagTesting25Nov2013\M24.DSG	11-1-2013	16:40:58	129596.000000	12959.600000	49489.175950	20.000000
C:\Users\cware\Desktop\Steller25Nov\TagTesting25Nov2013\M24.DSG	11-1-2013	16:40:58	129597.000000	12959.700000	49488.006273	20.000000
C:\Users\cware\Desktop\Steller25Nov\TagTesting25Nov2013\M24.DSG	11-1-2013	16:40:58	129598.000000	12959.800000	49489.275588	20.000000
C:\Users\cware\Desktop\Steller25Nov\TagTesting25Nov2013\M24.DSG	11-1-2013	16:40:58	129599.000000	12959.900000	49490.943353	20.000000
C:\Users\cware\Desktop\Steller25Nov\TagTesting25Nov2013\M24.DSG	11-1-2013	16:40:58	129600.000000	12960.000000	49489.051525	20.000000
C:\Users\cware\Desktop\Steller25Nov\TagTesting25Nov2013\M24.DSG	11-1-2013	16:40:58	129601.000000	12960.100000	49489.000975	20.000000
C:\Users\cware\Desktop\Steller25Nov\TagTesting25Nov2013\M24.DSG	11-1-2013	16:40:58	129602.000000	12960.200000	49489.249863	20.000000
C:\Users\cware\Desktop\Steller25Nov\TagTesting25Nov2013\M24.DSG	11-1-2013	16:40:58	129603.000000	12960.300000	49490.718471	20.000000
C:\Users\cware\Desktop\Steller25Nov\TagTesting25Nov2013\M24.DSG	11-1-2013	16:40:58	129604.000000	12960.400000	49489.100865	20.000000
C:\Users\cware\Desktop\Steller25Nov\TagTesting25Nov2013\M24.DSG	11-1-2013	16:40:58	129605.000000	12960.500000	49489.548768	20.000000
C:\Users\cware\Desktop\Steller25Nov\TagTesting25Nov2013\M24.DSG	11-1-2013	16:40:58	129606.000000	12960.600000	49490.345475	20.000000
C:\Users\cware\Desktop\Steller25Nov\TagTesting25Nov2013\M24.DSG	11-1-2013	16:40:58	129607.000000	12960.700000	49489.573919	20.000000
C:\Users\cware\Desktop\Steller25Nov\TagTesting25Nov2013\M24.DSG	11-1-2013	16:40:58	129608.000000	12960.800000	49490.743965	20.000000
C:\Users\cware\Desktop\Steller25Nov\TagTesting25Nov2013\M24.DSG	11-1-2013	16:40:58	129609.000000	12960.900000	49490.196385	20.000000
C:\Users\cware\Desktop\Steller25Nov\TagTesting25Nov2013\M24.DSG	11-1-2013	16:40:58	129610.000000	12961.000000	49490.744073	20.000000
C:\Users\cware\Desktop\Steller25Nov\TagTesting25Nov2013\M24.DSG	11-1-2013	16:40:58	129611.000000	12961.100000	49492.362204	20.000000
C:\Users\cware\Desktop\Steller25Nov\TagTesting25Nov2013\M24.DSG	11-1-2013	16:40:58	129612.000000	12961.200000	49489.922541	20.000000
C:\Users\cware\Desktop\Steller25Nov\TagTesting25Nov2013\M24.DSG	11-1-2013	16:40:58	129613.000000	12961.300000	49487.358713	20.000000
C:\Users\cware\Desktop\Steller25Nov\TagTesting25Nov2013\M24.DSG	11-1-2013	16:40:58	129614.000000	12961.400000	49489.300561	20.000000
C:\Users\cware\Desktop\Steller25Nov\TagTesting25Nov2013\M24.DSG	11-1-2013	16:40:58	129615.000000	12961.500000	49489.076412	20.000000
C:\Users\cware\Desktop\Steller25Nov\TagTesting25Nov2013\M24.DSG	11-1-2013	16:40:58	129616.000000	12961.600000	49487.782124	20.000000
C:\Users\cware\Desktop\Steller25Nov\TagTesting25Nov2013\M24.DSG	11-1-2013	16:40:58	129617.000000	12961.700000	49485.218366	20.000000
C:\Users\cware\Desktop\Steller25Nov\TagTesting25Nov2013\M24.DSG	11-1-2013	16:40:58	129618.000000	12961.800000	49489.524215	20.000000
C:\Users\cware\Desktop\Steller25Nov\TagTesting25Nov2013\M24.DSG	11-1-2013	16:40:58	129619.000000	12961.900000	49492.087605	20.000000
C:\Users\cware\Desktop\Steller25Nov\TagTesting25Nov2013\M24.DSG	11-1-2013	16:40:58	129620.000000	12962.000000	49490.992514	20.000000
C:\Users\cware\Desktop\Steller25Nov\TagTesting25Nov2013\M24.DSG	11-1-2013	16:40:58	129621.000000	12962.100000	49490.245794	20.000000
C:\Users\cware\Desktop\Steller25Nov\TagTesting25Nov2013\M24.DSG	11-1-2013	16:40:58	129622.000000	12962.200000	49489.175898	20.000000
C:\Users\cware\Desktop\Steller25Nov\TagTesting25Nov2013\M24.DSG	11-1-2013	16:40:58	129623.000000	12962.300000	49491.092326	20.000000
C:\Users\cware\Desktop\Steller25Nov\TagTesting25Nov2013\M24.DSG	11-1-2013	16:40:58	129624.000000	12962.400000	49490.370639	20.000000
C:\Users\cware\Desktop\Steller25Nov\TagTesting25Nov2013\M24.DSG	11-1-2013	16:40:58	129625.000000	12962.500000	49489.300548	20.000000
C:\Users\cware\Desktop\Steller25Nov\TagTesting25Nov2013\M24.DSG	11-1-2013	16:40:58	129626.000000	12962.600000	49488.852441	20.000000
C:\Users\cware\Desktop\Steller25Nov\TagTesting25Nov2013\M24.DSG	11-1-2013	16:40:58	129627.000000	12962.700000	49490.246262	20.000000
C:\Users\cware\Desktop\Steller25Nov\TagTesting25Nov2013\M24.DSG	11-1-2013	16:40:58	129628.000000	12962.800000	49488.429455	20.000000
C:\Users\cware\Desktop\Steller25Nov\TagTesting25Nov2013\M24.DSG	11-1-2013	16:40:58	129629.000000	12962.900000	49492.436786	20.000000
C:\Users\cware\Desktop\Steller25Nov\TagTesting25Nov2013\M24.DSG	11-1-2013	16:40:58	129630.000000	12963.000000	49488.852558	20.000000
C:\Users\cware\Desktop\Steller25Nov\TagTesting25Nov2013\M24.DSG	11-1-2013	16:40:58	129631.000000	12963.100000	49492.735630	20.000000
C:\Users\cware\Desktop\Steller25Nov\TagTesting25Nov2013\M24.DSG	11-1-2013	16:40:58	129632.000000	12963.200000	49491.167459	20.000000
C:\Users\cware\Desktop\Steller25Nov\TagTesting25Nov2013\M24.DSG	11-1-2013	16:40:58	129633.000000	12963.300000	49489.250814	20.000000
C:\Users\cware\Desktop\Steller25Nov\TagTesting25Nov2013\M24.DSG	11-1-2013	16:40:58	129634.000000	12963.400000	49490.022456	20.000000
C:\Users\cware\Desktop\Steller25Nov\TagTesting25Nov2013\M24.DSG	11-1-2013	16:40:58	129635.000000	12963.500000	49490.221810	20.000000
C:\Users\cware\Desktop\Steller25Nov\TagTesting25Nov2013\M24.DSG	11-1-2013	16:40:58	129636.000000	12963.600000	49491.117811	20.000000
C:\Users\cware\Desktop\Steller25Nov\TagTesting25Nov2013\M24.DSG	11-1-2013	16:40:58	129637.000000	12963.700000	49487.035703	20.000000
C:\Users\cware\Desktop\Steller25Nov\TagTesting25Nov2013\M24.DSG	11-1-2013	16:40:58	129638.000000	12963.800000	49490.893979	20.000000
C:\Users\cware\Desktop\Steller25Nov\TagTesting25Nov2013\M24.DSG	11-1-2013	16:40:58	129639.000000	12963.900000	49492.387260	20.000000
C:\Users\cware\Desktop\Steller25Nov\TagTesting25Nov2013\M24.DSG	11-1-2013	16:40:58	129640.000000	12964.000000	49492.436721	20.000000
C:\Users\cware\Desktop\Steller25Nov\TagTesting25Nov2013\M24.DSG	11-1-2013	16:40:58	129641.000000	12964.100000	49492.709975	20.000000
C:\Users\cware\Desktop\Steller25Nov\TagTesting25Nov2013\M24.DSG	11-1-2013	16:40:58	129642.000000	12964.200000	49492.485279	20.000000
C:\Users\cware\Desktop\Steller25Nov\TagTesting25Nov2013\M24.DSG	11-1-2013	16:40:58	129643.000000	12964.300000	49492.211235	20.000000
C:\Users\cware\Desktop\Steller25Nov\TagTesting25Nov2013\M24.DSG	11-1-2013	16:40:58	129644.000000	12964.400000	49491.614399	20.000000
C:\Users\cware\Desktop\Steller25Nov\TagTesting25Nov2013\M24.DSG	11-1-2013	16:40:58	129645.000000	12964.500000	49489.299250	20.000000
C:\Users\cware\Desktop\Steller25Nov\TagTesting25Nov2013\M24.DSG	11-1-2013	16:40:58	129646.000000	12964.600000	49492.834808	20.000000
C:\Users\cware\Desktop\Steller25Nov\TagTesting25Nov2013\M24.DSG	11-1-2013	16:40:58	129647.000000	12964.700000	49491.963953	20.000000
C:\Users\cware\Desktop\Steller25Nov\TagTesting25Nov2013\M24.DSG	11-1-2013	16:40:58	129648.000000	12964.800000	49491.615314	20.000000
C:\Users\cware\Desktop\Steller25Nov\TagTesting25Nov2013\M24.DSG	11-1-2013	16:40:58	129649.000000	12964.900000	49492.884933	20.000000
C:\Users\cware\Desktop\Steller25Nov\TagTesting25Nov2013\M24.DSG	11-1-2013	16:40:58	129650.000000	12965.000000	49489.624352	20.000000
C:\Users\cware\Desktop\Steller25Nov\TagTesting25Nov2013\M24.DSG	11-1-2013	16:40:58	129651.000000	12965.100000	49491.043112	20.000000
C:\Users\cware\Desktop\Steller25Nov\TagTesting25Nov2013\M24.DSG	11-1-2013	16:40:58	129652.000000	12965.200000	49489.026712	20.000000
C:\Users\cware\Desktop\Steller25Nov\TagTesting25Nov2013\M24.DSG	11-1-2013	16:40:58	129653.000000	12965.300000	49492.710561	20.000000
C:\Users\cware\Desktop\Steller25Nov\TagTesting25Nov2013\M24.DSG	11-1-2013	16:40:58	129654.000000	12965.400000	49490.992610	20.000000
C:\Users\cware\Desktop\Steller25Nov\TagTesting25Nov2013\M24.DSG	11-1-2013	16:40:58	129655.000000	12965.500000	49492.087731	20.000000
C:\Users\cware\Desktop\Steller25Nov\TagTesting25Nov2013\M24.DSG	11-1-2013	16:40:58	129656.000000	12965.600000	49491.614967	20.000000
C:\Users\cware\Desktop\Steller25Nov\TagTesting25Nov2013\M24.DSG	11-1-2013	16:40:58	129657.000000	12965.700000	49487.632201	20.000000
C:\Users\cware\Desktop\Steller25Nov\TagTesting25Nov2013\M24.DSG	11-1-2013	16:40:58	129658.000000	12965.800000	49490.544976	20.000000
C:\Users\cware\Desktop\Steller25Nov\TagTesting25Nov2013\M24.DSG	11-1-2013	16:40:58	129659.000000	12965.900000	49492.486803	20.000000
C:\Users\cware\Desktop\Steller25Nov\TagTesting25Nov2013\M24.DSG	11-1-2013	16:40:58	129660.000000	12966.000000	49488.977121	20.000000
C:\Users\cware\Desktop\Steller25Nov\TagTesting25Nov2013\M24.DSG	11-1-2013	16:40:58	129661.000000	12966.100000	49487.309295	20.000000
C:\Users\cware\Desktop\Steller25Nov\TagTesting25Nov2013\M24.DSG	11-1-2013	16:40:58	129662.000000	12966.200000	49487.657804	20.000000
C:\Users\cware\Desktop\Steller25Nov\TagTesting25Nov2013\M24.DSG	11-1-2013	16:40:58	129663.000000	12966.300000	49491.839780	20.000000
C:\Users\cware\Desktop\Steller25Nov\TagTesting25Nov2013\M24.DSG	11-1-2013	16:40:58	129664.000000	12966.400000	49488.752920	20.000000
C:\Users\cware\Desktop\Steller25Nov\TagTesting25Nov2013\M24.DSG	11-1-2013	16:40:58	129665.000000	12966.500000	49489.101359	20.000000
C:\Users\cware\Desktop\Steller25Nov\TagTesting25Nov2013\M24.DSG	11-1-2013	16:40:58	129666.000000	12966.600000	49488.677926	20.000000
C:\Users\cware\Desktop\Steller25Nov\TagTesting25Nov2013\M24.DSG	11-1-2013	16:40:58	129667.000000	12966.700000	49493.979967	20.000000
C:\Users\cware\Desktop\Steller25Nov\TagTesting25Nov2013\M24.DSG	11-1-2013	16:40:58	129668.000000	12966.800000	49491.242041	20.000000
C:\Users\cware\Desktop\Steller25Nov\TagTesting25Nov2013\M24.DSG	11-1-2013	16:40:58	129669.000000	12966.900000	49488.578041	20.000000
C:\Users\cware\Desktop\Steller25Nov\TagTesting25Nov2013\M24.DSG	11-1-2013	16:40:58	129670.000000	12967.000000	49491.066936	20.000000
C:\Users\cware\Desktop\Steller25Nov\TagTesting25Nov2013\M24.DSG	11-1-2013	16:40:58	129671.000000	12967.100000	49489.300813	20.000000
C:\Users\cware\Desktop\Steller25Nov\TagTesting25Nov2013\M24.DSG	11-1-2013	16:40:58	129672.000000	12967.200000	49490.694717	20.000000
C:\Users\cware\Desktop\Steller25Nov\TagTesting25Nov2013\M24.DSG	11-1-2013	16:40:58	129673.000000	12967.300000	49489.723586	20.000000
C:\Users\cware\Desktop\Steller25Nov\TagTesting25Nov2013\M24.DSG	11-1-2013	16:40:58	129674.000000	12967.400000	49489.624430	20.000000
C:\Users\cware\Desktop\Steller25Nov\TagTesting25Nov2013\M24.DSG	11-1-2013	16:40:58	129675.000000	12967.500000	49491.042826	20.000000
C:\Users\cware\Desktop\Steller25Nov\TagTesting25Nov2013\M24.DSG	11-1-2013	16:40:58	129676.000000	12967.600000	49489.970990	20.000000
C:\Users\cware\Desktop\Steller25Nov\TagTesting25Nov2013\M24.DSG	11-1-2013	16:40:58	129677.000000	12967.700000	49492.236031	20.000000
C:\Users\cware\Desktop\Steller25Nov\TagTesting25Nov2013\M24.DSG	11-1-2013	16:40:58	129678.000000	12967.800000	49490.519412	20.000000
C:\Users\cware\Desktop\Steller25Nov\TagTesting25Nov2013\M24.DSG	11-1-2013	16:40:58	129679.000000	12967.900000	49490.842765	20.000000
C:\Users\cware\Desktop\Steller25Nov\TagTesting25Nov2013\M24.DSG	11-1-2013	16:40:58	129680.000000	12968.000000	49493.132032	20.000000
C:\Users\cware\Desktop\Steller25Nov\TagTesting25Nov2013\M24.DSG	11-1-2013	16:40:58	129681.000000	12968.100000	49495.247093	20.000000
C:\Users\cware\Desktop\Steller25Nov\TagTesting25Nov2013\M24.DSG	11-1-2013	16:40:58	129682.000000	12968.200000	49492.707770	20.000000
C:\Users\cware\Desktop\Steller25Nov\TagTesting25Nov2013\M24.DSG	11-1-2013	16:40:58	129683.000000	12968.300000	49495.198010	20.000000
C:\Users\cware\Desktop\Steller25Nov\TagTesting25Nov2013\M24.DSG	11-1-2013	16:40:58	129684.000000	12968.400000	49489.250076	20.000000
C:\Users\cware\Desktop\Steller25Nov\TagTesting25Nov2013\M24.DSG	11-1-2013	16:40:58	129685.000000	12968.500000	49490.943540	20.000000
C:\Users\cware\Desktop\Steller25Nov\TagTesting25Nov2013\M24.DSG	11-1-2013	16:40:58	129686.000000	12968.600000	49490.594975	20.000000
C:\Users\cware\Desktop\Steller25Nov\TagTesting25Nov2013\M24.DSG	11-1-2013	16:40:58	129687.000000	12968.700000	49491.142850	20.000000
C:\Users\cware\Desktop\Steller25Nov\TagTesting25Nov2013\M24.DSG	11-1-2013	16:40:58	129688.000000	12968.800000	49491.142394	20.000000
C:\Users\cware\Desktop\Steller25Nov\TagTesting25Nov2013\M24.DSG	11-1-2013	16:40:58	129689.000000	12968.900000	49488.452562	20.000000
C:\Users\cware\Desktop\Steller25Nov\TagTesting25Nov2013\M24.DSG	11-1-2013	16:40:58	129690.000000	12969.000000	49491.488468	20.000000
C:\Users\cware\Desktop\Steller25Nov\TagTesting25Nov2013\M24.DSG	11-1-2013	16:40:58	129691.000000	12969.100000	49495.818640	20.000000
C:\Users\cware\Desktop\Steller25Nov\TagTesting25Nov2013\M24.DSG	11-1-2013	16:40:58	129692.000000	12969.200000	49494.003082	20.000000
C:\Users\cware\Desktop\Steller25Nov\TagTesting25Nov2013\M24.DSG	11-1-2013	16:40:58	129693.000000	12969.300000	49493.254547	20.000000
C:\Users\cware\Desktop\Steller25Nov\TagTesting25Nov2013\M24.DSG	11-1-2013	16:40:58	129694.000000	12969.400000	49494.077794	20.000000
C:\Users\cware\Desktop\Steller25Nov\TagTesting25Nov2013\M24.DSG	11-1-2013	16:40:58	129695.000000	12969.500000	49493.929529	20.000000
C:\Users\cware\Desktop\Steller25Nov\TagTesting25Nov2013\M24.DSG	11-1-2013	16:40:58	129696.000000	12969.600000	49494.103727	20.000000
C:\Users\cware\Desktop\Steller25Nov\TagTesting25Nov2013\M24.DSG	11-1-2013	16:40:58	129697.000000	12969.700000	49495.522149	20.000000
C:\Users\cware\Desktop\Steller25Nov\TagTesting25Nov2013\M24.DSG	11-1-2013	16:40:58	129698.000000	12969.800000	49494.451328	20.000000
C:\Users\cware\Desktop\Steller25Nov\TagTesting25Nov2013\M24.DSG	11-1-2013	16:40:58	129699.000000	12969.900000	49496.940375	20.000000
C:\Users\cware\Desktop\Steller25Nov\TagTesting25Nov2013\M24.DSG	11-1-2013	16:40:58	129700.000000	12970.000000	49494.575662	20.000000
C:\Users\cware\Desktop\Steller25Nov\TagTesting25Nov2013\M24.DSG	11-1-2013	16:40:58	129701.000000	12970.100000	49494.127333	20.000000
C:\Users\cware\Desktop\Steller25Nov\TagTesting25Nov2013\M24.DSG	11-1-2013	16:40:58	129702.000000	12970.200000	49502.163149	20.000000
C:\Users\cware\Desktop\Steller25Nov\TagTesting25Nov2013\M24.DSG	11-1-2013	16:40:58	129703.000000	12970.300000	49511.169100	20.000000
C:\Users\cware\Desktop\Steller25Nov\TagTesting25Nov2013\M24.DSG	11-1-2013	16:40:58	129704.000000	12970.400000	49517.194342	20.000000
C:\Users\cware\Desktop\Steller25Nov\TagTesting25Nov2013\M24.DSG	11-1-2013	16:40:58	129705.000000	12970.500000	49516.944146	20.000000
C:\Users\cware\Desktop\Steller25Nov\TagTesting25Nov2013\M24.DSG	11-1-2013	16:40:58	129706.000000	12970.600000	49514.132278	20.000000
C:\Users\cware\Desktop\Steller25Nov\TagTesting25Nov2013\M24.DSG	11-1-2013	16:40:58	129707.000000	12970.700000	49508.807379	20.000000
C:\Users\cware\Desktop\Steller25Nov\TagTesting25Nov2013\M24.DSG	11-1-2013	16:40:58	129708.000000	12970.800000	49508.086209	20.000000
C:\Users\cware\Desktop\Steller25Nov\TagTesting25Nov2013\M24.DSG	11-1-2013	16:40:58	129709.000000	12970.900000	49506.244667	20.000000
C:\Users\cware\Desktop\Steller25Nov\TagTesting25Nov2013\M24.DSG	11-1-2013	16:40:58	129710.000000	12971.000000	49509.529400	20.000000
C:\Users\cware\Desktop\Steller25Nov\TagTesting25Nov2013\M24.DSG	11-1-2013	16:40:58	129711.000000	12971.100000	49509.379950	20.000000
C:\Users\cware\Desktop\Steller25Nov\TagTesting25Nov2013\M24.DSG	11-1-2013	16:40:58	129712.000000	12971.200000	49505.273302	20.000000
C:\Users\cware\Desktop\Steller25Nov\TagTesting25Nov2013\M24.DSG	11-1-2013	16:40:58	129713.000000	12971.300000	49508.559173	20.000000
C:\Users\cware\Desktop\Steller25Nov\TagTesting25Nov2013\M24.DSG	11-1-2013	16:40:58	129714.000000	12971.400000	49507.440099	20.000000
C:\Users\cware\Desktop\Steller25Nov\TagTesting25Nov2013\M24.DSG	11-1-2013	16:40:58	129715.000000	12971.500000	49506.145342	20.000000
C:\Users\cware\Desktop\Steller25Nov\TagTesting25Nov2013\M24.DSG	11-1-2013	16:40:58	129716.000000	12971.600000	49507.585242	20.000000
C:\Users\cware\Desktop\Steller25Nov\TagTesting25Nov2013\M24.DSG	11-1-2013	16:40:58	129717.000000	12971.700000	49518.733392	20.000000
C:\Users\cware\Desktop\Steller25Nov\TagTesting25Nov2013\M24.DSG	11-1-2013	16:40:58	129718.000000	12971.800000	49522.890485	20.000000
C:\Users\cware\Desktop\Steller25Nov\TagTesting25Nov2013\M24.DSG	11-1-2013	16:40:58	129719.000000	12971.900000	49524.861190	20.000000
C:\Users\cware\Desktop\Steller25Nov\TagTesting25Nov2013\M24.DSG	11-1-2013	16:40:58	129720.000000	12972.000000	49506.013203	20.000000
C:\Users\cware\Desktop\Steller25Nov\TagTesting25Nov2013\M24.DSG	11-1-2013	16:40:58	129721.000000	12972.100000	49530.951106	20.000000
C:\Users\cware\Desktop\Steller25Nov\TagTesting25Nov2013\M24.DSG	11-1-2013	16:40:58	129722.000000	12972.200000	49531.350187	20.000000
C:\Users\cware\Desktop\Steller25Nov\TagTesting25Nov2013\M24.DSG	11-1-2013	16:40:58	129723.000000	12972.300000	49525.277761	20.000000
C:\Users\cware\Desktop\Steller25Nov\TagTesting25Nov2013\M24.DSG	11-1-2013	16:40:58	129724.000000	12972.400000	49514.675941	20.000000
C:\Users\cware\Desktop\Steller25Nov\TagTesting25Nov2013\M24.DSG	11-1-2013	16:40:58	129725.000000	12972.500000	49516.544705	20.000000
C:\Users\cware\Desktop\Steller25Nov\TagTesting25Nov2013\M24.DSG	11-1-2013	16:40:58	129726.000000	12972.600000	49506.416981	20.000000
C:\Users\cware\Desktop\Steller25Nov\TagTesting25Nov2013\M24.DSG	11-1-2013	16:40:58	129727.000000	12972.700000	49501.963049	20.000000
C:\Users\cware\Desktop\Steller25Nov\TagTesting25Nov2013\M24.DSG	11-1-2013	16:40:58	129728.000000	12972.800000	49495.917232	20.000000
C:\Users\cware\Desktop\Steller25Nov\TagTesting25Nov2013\M24.DSG	11-1-2013	16:40:58	129729.000000	12972.900000	49498.703463	20.000000
C:\Users\cware\Desktop\Steller25Nov\TagTesting25Nov2013\M24.DSG	11-1-2013	16:40:58	129730.000000	12973.000000	49498.528653	20.000000
C:\Users\cware\Desktop\Steller25Nov\TagTesting25Nov2013\M24.DSG	11-1-2013	16:40:58	129731.000000	12973.100000	49499.375385	20.000000
C:\Users\cware\Desktop\Steller25Nov\TagTesting25Nov2013\M24.DSG	11-1-2013	16:40:58	129732.000000	12973.200000	49497.956756	20.000000
C:\Users\cware\Desktop\Steller25Nov\TagTesting25Nov2013\M24.DSG	11-1-2013	16:40:58	129733.000000	12973.300000	49497.085992	20.000000
C:\Users\cware\Desktop\Steller25Nov\TagTesting25Nov2013\M24.DSG	11-1-2013	16:40:58	129734.000000	12973.400000	49499.249824	20.000000
C:\Users\cware\Desktop\Steller25Nov\TagTesting25Nov2013\M24.DSG	11-1-2013	16:40:58	129735.000000	12973.500000	49500.395846	20.000000
C:\Users\cware\Desktop\Steller25Nov\TagTesting25Nov2013\M24.DSG	11-1-2013	16:40:58	129736.000000	12973.600000	49503.904416	20.000000
C:\Users\cware\Desktop\Steller25Nov\TagTesting25Nov2013\M24.DSG	11-1-2013	16:40:58	129737.000000	12973.700000	49504.601311	20.000000
C:\Users\cware\Desktop\Steller25Nov\TagTesting25Nov2013\M24.DSG	11-1-2013	16:40:58	129738.000000	12973.800000	49502.635922	20.000000
C:\Users\cware\Desktop\Steller25Nov\TagTesting25Nov2013\M24.DSG	11-1-2013	16:40:58	129739.000000	12973.900000	49498.507348	20.000000
C:\Users\cware\Desktop\Steller25Nov\TagTesting25Nov2013\M24.DSG	11-1-2013	16:40:58	129740.000000	12974.000000	49496.838250	20.000000
C:\Users\cware\Desktop\Steller25Nov\TagTesting25Nov2013\M24.DSG	11-1-2013	16:40:58	129741.000000	12974.100000	49501.120198	20.000000
C:\Users\cware\Desktop\Steller25Nov\TagTesting25Nov2013\M24.DSG	11-1-2013	16:40:58	129742.000000	12974.200000	49495.469806	20.000000
C:\Users\cware\Desktop\Steller25Nov\TagTesting25Nov2013\M24.DSG	11-1-2013	16:40:58	129743.000000	12974.300000	49497.361594	20.000000
C:\Users\cware\Desktop\Steller25Nov\TagTesting25Nov2013\M24.DSG	11-1-2013	16:40:58	129744.000000	12974.400000	49497.112507	20.000000
C:\Users\cware\Desktop\Steller25Nov\TagTesting25Nov2013\M24.DSG	11-1-2013	16:40:58	129745.000000	12974.500000	49494.549100	20.000000
C:\Users\cware\Desktop\Steller25Nov\TagTesting25Nov2013\M24.DSG	11-1-2013	16:40:58	129746.000000	12974.600000	49493.504208	20.000000
C:\Users\cware\Desktop\Steller25Nov\TagTesting25Nov2013\M24.DSG	11-1-2013	16:40:58	129747.000000	12974.700000	49497.785831	20.000000
C:\Users\cware\Desktop\Steller25Nov\TagTesting25Nov2013\M24.DSG	11-1-2013	16:40:58	129748.000000	12974.800000	49495.420948	20.000000
C:\Users\cware\Desktop\Steller25Nov\TagTesting25Nov2013\M24.DSG	11-1-2013	16:40:58	129749.000000	12974.900000	49494.251484	20.000000
C:\Users\cware\Desktop\Steller25Nov\TagTesting25Nov2013\M24.DSG	11-1-2013	16:40:58	129750.000000	12975.000000	49498.557568	20.000000
C:\Users\cware\Desktop\Steller25Nov\TagTesting25Nov2013\M24.DSG	11-1-2013	16:40:58	129751.000000	12975.100000	49496.665398	20.000000
C:\Users\cware\Desktop\Steller25Nov\TagTesting25Nov2013\M24.DSG	11-1-2013	16:40:58	129752.000000	12975.200000	49494.524369	20.000000
C:\Users\cware\Desktop\Steller25Nov\TagTesting25Nov2013\M24.DSG	11-1-2013	16:40:58	129753.000000	12975.300000	49498.232770	20.000000
C:\Users\cware\Desktop\Steller25Nov\TagTesting25Nov2013\M24.DSG	11-1-2013	16:40:58	129754.000000	12975.400000	49499.104067	20.000000
C:\Users\cware\Desktop\Steller25Nov\TagTesting25Nov2013\M24.DSG	11-1-2013	16:40:58	129755.000000	12975.500000	49497.635291	20.000000
C:\Users\cware\Desktop\Steller25Nov\TagTesting25Nov2013\M24.DSG	11-1-2013	16:40:58	129756.000000	12975.600000	49496.811605	20.000000
C:\Users\cware\Desktop\Steller25Nov\TagTesting25Nov2013\M24.DSG	11-1-2013	16:40:58	129757.000000	12975.700000	49503.507219	20.000000
C:\Users\cware\Desktop\Steller25Nov\TagTesting25Nov2013\M24.DSG	11-1-2013	16:40:58	129758.000000	12975.800000	49504.154471	20.000000
C:\Users\cware\Desktop\Steller25Nov\TagTesting25Nov2013\M24.DSG	11-1-2013	16:40:58	129759.000000	12975.900000	49502.812685	20.000000
C:\Users\cware\Desktop\Steller25Nov\TagTesting25Nov2013\M24.DSG	11-1-2013	16:40:58	129760.000000	12976.000000	49498.329777	20.000000
C:\Users\cware\Desktop\Steller25Nov\TagTesting25Nov2013\M24.DSG	11-1-2013	16:40:58	129761.000000	12976.100000	49500.596476	20.000000
C:\Users\cware\Desktop\Steller25Nov\TagTesting25Nov2013\M24.DSG	11-1-2013	16:40:58	129762.000000	12976.200000	49499.053856	20.000000
C:\Users\cware\Desktop\Steller25Nov\TagTesting25Nov2013\M24.DSG	11-1-2013	16:40:58	129763.000000	12976.300000	49503.282054	20.000000
C:\Users\cware\Desktop\Steller25Nov\TagTesting25Nov2013\M24.DSG	11-1-2013	16:40:58	129764.000000	12976.400000	49508.881874	20.000000
C:\Users\cware\Desktop\Steller25Nov\TagTesting25Nov2013\M24.DSG	11-1-2013	16:40:58	129765.000000	12976.500000	49511.122002	20.000000
C:\Users\cware\Desktop\Steller25Nov\TagTesting25Nov2013\M24.DSG	11-1-2013	16:40:58	129766.000000	12976.600000	49521.576318	20.000000
C:\Users\cware\Desktop\Steller25Nov\TagTesting25Nov2013\M24.DSG	11-1-2013	16:40:58	129767.000000	12976.700000	49511.274369	20.000000
C:\Users\cware\Desktop\Steller25Nov\TagTesting25Nov2013\M24.DSG	11-1-2013	16:40:58	129768.000000	12976.800000	49507.440737	20.000000
C:\Users\cware\Desktop\Steller25Nov\TagTesting25Nov2013\M24.DSG	11-1-2013	16:40:58	129769.000000	12976.900000	49512.741149	20.000000
C:\Users\cware\Desktop\Steller25Nov\TagTesting25Nov2013\M24.DSG	11-1-2013	16:40:58	129770.000000	12977.000000	49513.935525	20.000000
C:\Users\cware\Desktop\Steller25Nov\TagTesting25Nov2013\M24.DSG	11-1-2013	16:40:58	129771.000000	12977.100000	49512.368956	20.000000
C:\Users\cware\Desktop\Steller25Nov\TagTesting25Nov2013\M24.DSG	11-1-2013	16:40:58	129772.000000	12977.200000	49508.835118	20.000000
C:\Users\cware\Desktop\Steller25Nov\TagTesting25Nov2013\M24.DSG	11-1-2013	16:40:58	129773.000000	12977.300000	49509.059094	20.000000
C:\Users\cware\Desktop\Steller25Nov\TagTesting25Nov2013\M24.DSG	11-1-2013	16:40:58	129774.000000	12977.400000	49507.441579	20.000000
C:\Users\cware\Desktop\Steller25Nov\TagTesting25Nov2013\M24.DSG	11-1-2013	16:40:58	129775.000000	12977.500000	49502.362755	20.000000
C:\Users\cware\Desktop\Steller25Nov\TagTesting25Nov2013\M24.DSG	11-1-2013	16:40:58	129776.000000	12977.600000	49509.978866	20.000000
C:\Users\cware\Desktop\Steller25Nov\TagTesting25Nov2013\M24.DSG	11-1-2013	16:40:58	129777.000000	12977.700000	49507.517029	20.000000
C:\Users\cware\Desktop\Steller25Nov\TagTesting25Nov2013\M24.DSG	11-1-2013	16:40:58	129778.000000	12977.800000	49502.909948	20.000000
C:\Users\cware\Desktop\Steller25Nov\TagTesting25Nov2013\M24.DSG	11-1-2013	16:40:58	129779.000000	12977.900000	49507.838281	20.000000
C:\Users\cware\Desktop\Steller25Nov\TagTesting25Nov2013\M24.DSG	11-1-2013	16:40:58	129780.000000	12978.000000	49502.935629	20.000000
C:\Users\cware\Desktop\Steller25Nov\TagTesting25Nov2013\M24.DSG	11-1-2013	16:40:58	129781.000000	12978.100000	49500.745431	20.000000
C:\Users\cware\Desktop\Steller25Nov\TagTesting25Nov2013\M24.DSG	11-1-2013	16:40:58	129782.000000	12978.200000	49501.393157	20.000000
C:\Users\cware\Desktop\Steller25Nov\TagTesting25Nov2013\M24.DSG	11-1-2013	16:40:58	129783.000000	12978.300000	49500.521855	20.000000
C:\Users\cware\Desktop\Steller25Nov\TagTesting25Nov2013\M24.DSG	11-1-2013	16:40:58	129784.000000	12978.400000	49499.775239	20.000000
C:\Users\cware\Desktop\Steller25Nov\TagTesting25Nov2013\M24.DSG	11-1-2013	16:40:58	129785.000000	12978.500000	49501.293480	20.000000
C:\Users\cware\Desktop\Steller25Nov\TagTesting25Nov2013\M24.DSG	11-1-2013	16:40:58	129786.000000	12978.600000	49503.731950	20.000000
C:\Users\cware\Desktop\Steller25Nov\TagTesting25Nov2013\M24.DSG	11-1-2013	16:40:58	129787.000000	12978.700000	49512.766165	20.000000
C:\Users\cware\Desktop\Steller25Nov\TagTesting25Nov2013\M24.DSG	11-1-2013	16:40:58	129788.000000	12978.800000	49505.675183	20.000000
C:\Users\cware\Desktop\Steller25Nov\TagTesting25Nov2013\M24.DSG	11-1-2013	16:40:58	129789.000000	12978.900000	49508.759316	20.000000
C:\Users\cware\Desktop\Steller25Nov\TagTesting25Nov2013\M24.DSG	11-1-2013	16:40:58	129790.000000	12979.000000	49509.257418	20.000000
C:\Users\cware\Desktop\Steller25Nov\TagTesting25Nov2013\M24.DSG	11-1-2013	16:40:58	129791.000000	12979.100000	49509.978310	20.000000
C:\Users\cware\Desktop\Steller25Nov\TagTesting25Nov2013\M24.DSG	11-1-2013	16:40:58	129792.000000	12979.200000	49513.885982	20.000000
C:\Users\cware\Desktop\Steller25Nov\TagTesting25Nov2013\M24.DSG	11-1-2013	16:40:58	129793.000000	12979.300000	49508.315277	20.000000
C:\Users\cware\Desktop\Steller25Nov\TagTesting25Nov2013\M24.DSG	11-1-2013	16:40:58	129794.000000	12979.400000	49499.851196	20.000000
C:\Users\cware\Desktop\Steller25Nov\TagTesting25Nov2013\M24.DSG	11-1-2013	16:40:58	129795.000000	12979.500000	49503.160061	20.000000
C:\Users\cware\Desktop\Steller25Nov\TagTesting25Nov2013\M24.DSG	11-1-2013	16:40:58	129796.000000	12979.600000	49497.112068	20.000000
C:\Users\cware\Desktop\Steller25Nov\TagTesting25Nov2013\M24.DSG	11-1-2013	16:40:58	129797.000000	12979.700000	49499.477979	20.000000
C:\Users\cware\Desktop\Steller25Nov\TagTesting25Nov2013\M24.DSG	11-1-2013	16:40:58	129798.000000	12979.800000	49494.301097	20.000000
C:\Users\cware\Desktop\Steller25Nov\TagTesting25Nov2013\M24.DSG	11-1-2013	16:40:58	129799.000000	12979.900000	49497.088696	20.000000
C:\Users\cware\Desktop\Steller25Nov\TagTesting25Nov2013\M24.DSG	11-1-2013	16:40:58	129800.000000	12980.000000	49496.440211	20.000000
C:\Users\cware\Desktop\Steller25Nov\TagTesting25Nov2013\M24.DSG	11-1-2013	16:40:58	129801.000000	12980.100000	49496.068175	20.000000
C:\Users\cware\Desktop\Steller25Nov\TagTesting25Nov2013\M24.DSG	11-1-2013	16:40:58	129802.000000	12980.200000	49494.173452	20.000000
C:\Users\cware\Desktop\Steller25Nov\TagTesting25Nov2013\M24.DSG	11-1-2013	16:40:58	129803.000000	12980.300000	49499.198839	20.000000
C:\Users\cware\Desktop\Steller25Nov\TagTesting25Nov2013\M24.DSG	11-1-2013	16:40:58	129804.000000	12980.400000	49501.716852	20.000000
C:\Users\cware\Desktop\Steller25Nov\TagTesting25Nov2013\M24.DSG	11-1-2013	16:40:58	129805.000000	12980.500000	49494.647605	20.000000
C:\Users\cware\Desktop\Steller25Nov\TagTesting25Nov2013\M24.DSG	11-1-2013	16:40:58	129806.000000	12980.600000	49495.246195	20.000000
C:\Users\cware\Desktop\Steller25Nov\TagTesting25Nov2013\M24.DSG	11-1-2013	16:40:58	129807.000000	12980.700000	49495.268529	20.000000
C:\Users\cware\Desktop\Steller25Nov\TagTesting25Nov2013\M24.DSG	11-1-2013	16:40:58	129808.000000	12980.800000	49493.932528	20.000000
C:\Users\cware\Desktop\Steller25Nov\TagTesting25Nov2013\M24.DSG	11-1-2013	16:40:58	129809.000000	12980.900000	49490.291400	20.000000
C:\Users\cware\Desktop\Steller25Nov\TagTesting25Nov2013\M24.DSG	11-1-2013	16:40:58	129810.000000	12981.000000	49498.359005	20.000000
C:\Users\cware\Desktop\Steller25Nov\TagTesting25Nov2013\M24.DSG	11-1-2013	16:40:58	129811.000000	12981.100000	49498.108467	20.000000
C:\Users\cware\Desktop\Steller25Nov\TagTesting25Nov2013\M24.DSG	11-1-2013	16:40:58	129812.000000	12981.200000	49492.111398	20.000000
C:\Users\cware\Desktop\Steller25Nov\TagTesting25Nov2013\M24.DSG	11-1-2013	16:40:58	129813.000000	12981.300000	49498.856130	20.000000
C:\Users\cware\Desktop\Steller25Nov\TagTesting25Nov2013\M24.DSG	11-1-2013	16:40:58	129814.000000	12981.400000	49496.069768	20.000000
C:\Users\cware\Desktop\Steller25Nov\TagTesting25Nov2013\M24.DSG	11-1-2013	16:40:58	129815.000000	12981.500000	49489.923708	20.000000
C:\Users\cware\Desktop\Steller25Nov\TagTesting25Nov2013\M24.DSG	11-1-2013	16:40:58	129816.000000	12981.600000	49489.153715	20.000000
C:\Users\cware\Desktop\Steller25Nov\TagTesting25Nov2013\M24.DSG	11-1-2013	16:40:58	129817.000000	12981.700000	49487.784177	20.000000
C:\Users\cware\Desktop\Steller25Nov\TagTesting25Nov2013\M24.DSG	11-1-2013	16:40:58	129818.000000	12981.800000	49492.563563	20.000000
C:\Users\cware\Desktop\Steller25Nov\TagTesting25Nov2013\M24.DSG	11-1-2013	16:40:58	129819.000000	12981.900000	49489.427134	20.000000
C:\Users\cware\Desktop\Steller25Nov\TagTesting25Nov2013\M24.DSG	11-1-2013	16:40:58	129820.000000	12982.000000	49489.030380	20.000000
C:\Users\cware\Desktop\Steller25Nov\TagTesting25Nov2013\M24.DSG	11-1-2013	16:40:58	129821.000000	12982.100000	49488.756101	20.000000
C:\Users\cware\Desktop\Steller25Nov\TagTesting25Nov2013\M24.DSG	11-1-2013	16:40:58	129822.000000	12982.200000	49492.787717	20.000000
C:\Users\cware\Desktop\Steller25Nov\TagTesting25Nov2013\M24.DSG	11-1-2013	16:40:58	129823.000000	12982.300000	49489.975256	20.000000
C:\Users\cware\Desktop\Steller25Nov\TagTesting25Nov2013\M24.DSG	11-1-2013	16:40:58	129824.000000	12982.400000	49492.389170	20.000000
C:\Users\cware\Desktop\Steller25Nov\TagTesting25Nov2013\M24.DSG	11-1-2013	16:40:58	129825.000000	12982.500000	49493.509755	20.000000
C:\Users\cware\Desktop\Steller25Nov\TagTesting25Nov2013\M24.DSG	11-1-2013	16:40:58	129826.000000	12982.600000	49489.527822	20.000000
C:\Users\cware\Desktop\Steller25Nov\TagTesting25Nov2013\M24.DSG	11-1-2013	16:40:58	129827.000000	12982.700000	49490.573100	20.000000
C:\Users\cware\Desktop\Steller25Nov\TagTesting25Nov2013\M24.DSG	11-1-2013	16:40:58	129828.000000	12982.800000	49489.601722	20.000000
C:\Users\cware\Desktop\Steller25Nov\TagTesting25Nov2013\M24.DSG	11-1-2013	16:40:58	129829.000000	12982.900000	49488.256147	20.000000
C:\Users\cware\Desktop\Steller25Nov\TagTesting25Nov2013\M24.DSG	11-1-2013	16:40:58	129830.000000	12983.000000	49491.267500	20.000000
C:\Users\cware\Desktop\Steller25Nov\TagTesting25Nov2013\M24.DSG	11-1-2013	16:40:58	129831.000000	12983.100000	49493.532437	20.000000
C:\Users\cware\Desktop\Steller25Nov\TagTesting25Nov2013\M24.DSG	11-1-2013	16:40:58	129832.000000	12983.200000	49491.217393	20.000000
C:\Users\cware\Desktop\Steller25Nov\TagTesting25Nov2013\M24.DSG	11-1-2013	16:40:58	129833.000000	12983.300000	49491.966405	20.000000
C:\Users\cware\Desktop\Steller25Nov\TagTesting25Nov2013\M24.DSG	11-1-2013	16:40:58	129834.000000	12983.400000	49492.039043	20.000000
C:\Users\cware\Desktop\Steller25Nov\TagTesting25Nov2013\M24.DSG	11-1-2013	16:40:58	129835.000000	12983.500000	49495.425727	20.000000
C:\Users\cware\Desktop\Steller25Nov\TagTesting25Nov2013\M24.DSG	11-1-2013	16:40:58	129836.000000	12983.600000	49493.854939	20.000000
C:\Users\cware\Desktop\Steller25Nov\TagTesting25Nov2013\M24.DSG	11-1-2013	16:40:58	129837.000000	12983.700000	49496.915666	20.000000
C:\Users\cware\Desktop\Steller25Nov\TagTesting25Nov2013\M24.DSG	11-1-2013	16:40:58	129838.000000	12983.800000	49498.063187	20.000000
C:\Users\cware\Desktop\Steller25Nov\TagTesting25Nov2013\M24.DSG	11-1-2013	16:40:58	129839.000000	12983.900000	49493.533591	20.000000
C:\Users\cware\Desktop\Steller25Nov\TagTesting25Nov2013\M24.DSG	11-1-2013	16:40:58	129840.000000	12984.000000	49500.920133	20.000000
C:\Users\cware\Desktop\Steller25Nov\TagTesting25Nov2013\M24.DSG	11-1-2013	16:40:58	129841.000000	12984.100000	49500.919881	20.000000
C:\Users\cware\Desktop\Steller25Nov\TagTesting25Nov2013\M24.DSG	11-1-2013	16:40:58	129842.000000	12984.200000	49499.903388	20.000000
C:\Users\cware\Desktop\Steller25Nov\TagTesting25Nov2013\M24.DSG	11-1-2013	16:40:58	129843.000000	12984.300000	49501.990197	20.000000
C:\Users\cware\Desktop\Steller25Nov\TagTesting25Nov2013\M24.DSG	11-1-2013	16:40:58	129844.000000	12984.400000	49497.140640	20.000000
C:\Users\cware\Desktop\Steller25Nov\TagTesting25Nov2013\M24.DSG	11-1-2013	16:40:58	129845.000000	12984.500000	49496.141897	20.000000
C:\Users\cware\Desktop\Steller25Nov\TagTesting25Nov2013\M24.DSG	11-1-2013	16:40:58	129846.000000	12984.600000	49499.004096	20.000000
C:\Users\cware\Desktop\Steller25Nov\TagTesting25Nov2013\M24.DSG	11-1-2013	16:40:58	129847.000000	12984.700000	49496.018336	20.000000
C:\Users\cware\Desktop\Steller25Nov\TagTesting25Nov2013\M24.DSG	11-1-2013	16:40:58	129848.000000	12984.800000	49492.335556	20.000000
C:\Users\cware\Desktop\Steller25Nov\TagTesting25Nov2013\M24.DSG	11-1-2013	16:40:58	129849.000000	12984.900000	49497.635738	20.000000
C:\Users\cware\Desktop\Steller25Nov\TagTesting25Nov2013\M24.DSG	11-1-2013	16:40:58	129850.000000	12985.000000	49498.806708	20.000000
C:\Users\cware\Desktop\Steller25Nov\TagTesting25Nov2013\M24.DSG	11-1-2013	16:40:58	129851.000000	12985.100000	49496.341220	20.000000
C:\Users\cware\Desktop\Steller25Nov\TagTesting25Nov2013\M24.DSG	11-1-2013	16:40:58	129852.000000	12985.200000	49496.540500	20.000000
C:\Users\cware\Desktop\Steller25Nov\TagTesting25Nov2013\M24.DSG	11-1-2013	16:40:58	129853.000000	12985.300000	49497.660994	20.000000
C:\Users\cware\Desktop\Steller25Nov\TagTesting25Nov2013\M24.DSG	11-1-2013	16:40:58	129854.000000	12985.400000	49496.091655	20.000000
C:\Users\cware\Desktop\Steller25Nov\TagTesting25Nov2013\M24.DSG	11-1-2013	16:40:58	129855.000000	12985.500000	49497.286730	20.000000
C:\Users\cware\Desktop\Steller25Nov\TagTesting25Nov2013\M24.DSG	11-1-2013	16:40:58	129856.000000	12985.600000	49494.127511	20.000000
C:\Users\cware\Desktop\Steller25Nov\TagTesting25Nov2013\M24.DSG	11-1-2013	16:40:58	129857.000000	12985.700000	49496.794089	20.000000
C:\Users\cware\Desktop\Steller25Nov\TagTesting25Nov2013\M24.DSG	11-1-2013	16:40:58	129858.000000	12985.800000	49498.407380	20.000000
C:\Users\cware\Desktop\Steller25Nov\TagTesting25Nov2013\M24.DSG	11-1-2013	16:40:58	129859.000000	12985.900000	49498.683169	20.000000
C:\Users\cware\Desktop\Steller25Nov\TagTesting25Nov2013\M24.DSG	11-1-2013	16:40:58	129860.000000	12986.000000	49500.079070	20.000000
C:\Users\cware\Desktop\Steller25Nov\TagTesting25Nov2013\M24.DSG	11-1-2013	16:40:58	129861.000000	12986.100000	49501.466206	20.000000
C:\Users\cware\Desktop\Steller25Nov\TagTesting25Nov2013\M24.DSG	11-1-2013	16:40:58	129862.000000	12986.200000	49502.340221	20.000000
C:\Users\cware\Desktop\Steller25Nov\TagTesting25Nov2013\M24.DSG	11-1-2013	16:40:58	129863.000000	12986.300000	49502.087725	20.000000
C:\Users\cware\Desktop\Steller25Nov\TagTesting25Nov2013\M24.DSG	11-1-2013	16:40:58	129864.000000	12986.400000	49505.530196	20.000000
C:\Users\cware\Desktop\Steller25Nov\TagTesting25Nov2013\M24.DSG	11-1-2013	16:40:58	129865.000000	12986.500000	49514.904997	20.000000
C:\Users\cware\Desktop\Steller25Nov\TagTesting25Nov2013\M24.DSG	11-1-2013	16:40:58	129866.000000	12986.600000	49494.854667	20.000000
C:\Users\cware\Desktop\Steller25Nov\TagTesting25Nov2013\M24.DSG	11-1-2013	16:40:58	129867.000000	12986.700000	49501.324292	20.000000
C:\Users\cware\Desktop\Steller25Nov\TagTesting25Nov2013\M24.DSG	11-1-2013	16:40:58	129868.000000	12986.800000	49501.523173	20.000000
C:\Users\cware\Desktop\Steller25Nov\TagTesting25Nov2013\M24.DSG	11-1-2013	16:40:58	129869.000000	12986.900000	49502.114926	20.000000
C:\Users\cware\Desktop\Steller25Nov\TagTesting25Nov2013\M24.DSG	11-1-2013	16:40:58	129870.000000	12987.000000	49513.190454	20.000000
C:\Users\cware\Desktop\Steller25Nov\TagTesting25Nov2013\M24.DSG	11-1-2013	16:40:58	129871.000000	12987.100000	49517.570277	20.000000
C:\Users\cware\Desktop\Steller25Nov\TagTesting25Nov2013\M24.DSG	11-1-2013	16:40:58	129872.000000	12987.200000	49499.924971	20.000000
C:\Users\cware\Desktop\Steller25Nov\TagTesting25Nov2013\M24.DSG	11-1-2013	16:40:58	129873.000000	12987.300000	49514.211584	20.000000
C:\Users\cware\Desktop\Steller25Nov\TagTesting25Nov2013\M24.DSG	11-1-2013	16:40:58	129874.000000	12987.400000	49518.096666	20.000000
C:\Users\cware\Desktop\Steller25Nov\TagTesting25Nov2013\M24.DSG	11-1-2013	16:40:58	129875.000000	12987.500000	49495.124722	20.000000
C:\Users\cware\Desktop\Steller25Nov\TagTesting25Nov2013\M24.DSG	11-1-2013	16:40:58	129876.000000	12987.600000	49499.179366	20.000000
C:\Users\cware\Desktop\Steller25Nov\TagTesting25Nov2013\M24.DSG	11-1-2013	16:40:58	129877.000000	12987.700000	49497.983435	20.000000
C:\Users\cware\Desktop\Steller25Nov\TagTesting25Nov2013\M24.DSG	11-1-2013	16:40:58	129878.000000	12987.800000	49519.469062	20.000000
C:\Users\cware\Desktop\Steller25Nov\TagTesting25Nov2013\M24.DSG	11-1-2013	16:40:58	129879.000000	12987.900000	49493.428545	20.000000
C:\Users\cware\Desktop\Steller25Nov\TagTesting25Nov2013\M24.DSG	11-1-2013	16:40:58	129880.000000	12988.000000	49509.214231	20.000000
C:\Users\cware\Desktop\Steller25Nov\TagTesting25Nov2013\M24.DSG	11-1-2013	16:40:58	129881.000000	12988.100000	49498.579586	20.000000
C:\Users\cware\Desktop\Steller25Nov\TagTesting25Nov2013\M24.DSG	11-1-2013	16:40:58	129882.000000	12988.200000	49509.756019	20.000000
C:\Users\cware\Desktop\Steller25Nov\TagTesting25Nov2013\M24.DSG	11-1-2013	16:40:58	129883.000000	12988.300000	49492.590308	20.000000
C:\Users\cware\Desktop\Steller25Nov\TagTesting25Nov2013\M24.DSG	11-1-2013	16:40:58	129884.000000	12988.400000	49517.949239	20.000000
C:\Users\cware\Desktop\Steller25Nov\TagTesting25Nov2013\M24.DSG	11-1-2013	16:40:58	129885.000000	12988.500000	49510.626010	20.000000
C:\Users\cware\Desktop\Steller25Nov\TagTesting25Nov2013\M24.DSG	11-1-2013	16:40:58	129886.000000	12988.600000	49507.391706	20.000000
C:\Users\cware\Desktop\Steller25Nov\TagTesting25Nov2013\M24.DSG	11-1-2013	16:40:58	129887.000000	12988.700000	49502.563220	20.000000
C:\Users\cware\Desktop\Steller25Nov\TagTesting25Nov2013\M24.DSG	11-1-2013	16:40:58	129888.000000	12988.800000	49501.692396	20.000000
C:\Users\cware\Desktop\Steller25Nov\TagTesting25Nov2013\M24.DSG	11-1-2013	16:40:58	129889.000000	12988.900000	49499.079337	20.000000
C:\Users\cware\Desktop\Steller25Nov\TagTesting25Nov2013\M24.DSG	11-1-2013	16:40:58	129890.000000	12989.000000	49497.738966	20.000000
C:\Users\cware\Desktop\Steller25Nov\TagTesting25Nov2013\M24.DSG	11-1-2013	16:40:58	129891.000000	12989.100000	49498.158132	20.000000
C:\Users\cware\Desktop\Steller25Nov\TagTesting25Nov2013\M24.DSG	11-1-2013	16:40:58	129892.000000	12989.200000	49500.647087	20.000000
C:\Users\cware\Desktop\Steller25Nov\TagTesting25Nov2013\M24.DSG	11-1-2013	16:40:58	129893.000000	12989.300000	49498.929574	20.000000
C:\Users\cware\Desktop\Steller25Nov\TagTesting25Nov2013\M24.DSG	11-1-2013	16:40:58	129894.000000	12989.400000	49500.398064	20.000000
C:\Users\cware\Desktop\Steller25Nov\TagTesting25Nov2013\M24.DSG	11-1-2013	16:40:58	129895.000000	12989.500000	49501.642627	20.000000
C:\Users\cware\Desktop\Steller25Nov\TagTesting25Nov2013\M24.DSG	11-1-2013	16:40:58	129896.000000	12989.600000	49501.119877	20.000000
C:\Users\cware\Desktop\Steller25Nov\TagTesting25Nov2013\M24.DSG	11-1-2013	16:40:58	129897.000000	12989.700000	49495.320100	20.000000
C:\Users\cware\Desktop\Steller25Nov\TagTesting25Nov2013\M24.DSG	11-1-2013	16:40:58	129898.000000	12989.800000	49501.493107	20.000000
C:\Users\cware\Desktop\Steller25Nov\TagTesting25Nov2013\M24.DSG	11-1-2013	16:40:58	129899.000000	12989.900000	49501.867588	20.000000
C:\Users\cware\Desktop\Steller25Nov\TagTesting25Nov2013\M24.DSG	11-1-2013	16:40:58	129900.000000	12990.000000	49501.419003	20.000000
C:\Users\cware\Desktop\Steller25Nov\TagTesting25Nov2013\M24.DSG	11-1-2013	16:40:58	129901.000000	12990.100000	49503.932688	20.000000
C:\Users\cware\Desktop\Steller25Nov\TagTesting25Nov2013\M24.DSG	11-1-2013	16:40:58	129902.000000	12990.200000	49505.848248	20.000000
C:\Users\cware\Desktop\Steller25Nov\TagTesting25Nov2013\M24.DSG	11-1-2013	16:40:58	129903.000000	12990.300000	49513.762044	20.000000
C:\Users\cware\Desktop\Steller25Nov\TagTesting25Nov2013\M24.DSG	11-1-2013	16:40:58	129904.000000	12990.400000	49525.093539	20.000000
C:\Users\cware\Desktop\Steller25Nov\TagTesting25Nov2013\M24.DSG	11-1-2013	16:40:58	129905.000000	12990.500000	49491.546075	20.000000
C:\Users\cware\Desktop\Steller25Nov\TagTesting25Nov2013\M24.DSG	11-1-2013	16:40:58	129906.000000	12990.600000	49493.487690	20.000000
C:\Users\cware\Desktop\Steller25Nov\TagTesting25Nov2013\M24.DSG	11-1-2013	16:40:58	129907.000000	12990.700000	49491.745342	20.000000
C:\Users\cware\Desktop\Steller25Nov\TagTesting25Nov2013\M24.DSG	11-1-2013	16:40:58	129908.000000	12990.800000	49493.263675	20.000000
C:\Users\cware\Desktop\Steller25Nov\TagTesting25Nov2013\M24.DSG	11-1-2013	16:40:58	129909.000000	12990.900000	49492.466890	20.000000
C:\Users\cware\Desktop\Steller25Nov\TagTesting25Nov2013\M24.DSG	11-1-2013	16:40:58	129910.000000	12991.000000	49496.747272	20.000000
C:\Users\cware\Desktop\Steller25Nov\TagTesting25Nov2013\M24.DSG	11-1-2013	16:40:58	129911.000000	12991.100000	49493.511639	20.000000
C:\Users\cware\Desktop\Steller25Nov\TagTesting25Nov2013\M24.DSG	11-1-2013	16:40:58	129912.000000	12991.200000	49495.105634	20.000000
C:\Users\cware\Desktop\Steller25Nov\TagTesting25Nov2013\M24.DSG	11-1-2013	16:40:58	129913.000000	12991.300000	49493.338478	20.000000
C:\Users\cware\Desktop\Steller25Nov\TagTesting25Nov2013\M24.DSG	11-1-2013	16:40:58	129914.000000	12991.400000	49492.741138	20.000000
C:\Users\cware\Desktop\Steller25Nov\TagTesting25Nov2013\M24.DSG	11-1-2013	16:40:58	129915.000000	12991.500000	49491.596317	20.000000
C:\Users\cware\Desktop\Steller25Nov\TagTesting25Nov2013\M24.DSG	11-1-2013	16:40:58	129916.000000	12991.600000	49493.164871	20.000000
C:\Users\cware\Desktop\Steller25Nov\TagTesting25Nov2013\M24.DSG	11-1-2013	16:40:58	129917.000000	12991.700000	49489.530491	20.000000
C:\Users\cware\Desktop\Steller25Nov\TagTesting25Nov2013\M24.DSG	11-1-2013	16:40:58	129918.000000	12991.800000	49490.451232	20.000000
C:\Users\cware\Desktop\Steller25Nov\TagTesting25Nov2013\M24.DSG	11-1-2013	16:40:58	129919.000000	12991.900000	49493.885342	20.000000
C:\Users\cware\Desktop\Steller25Nov\TagTesting25Nov2013\M24.DSG	11-1-2013	16:40:58	129920.000000	12992.000000	49491.046641	20.000000
C:\Users\cware\Desktop\Steller25Nov\TagTesting25Nov2013\M24.DSG	11-1-2013	16:40:58	129921.000000	12992.100000	49495.945152	20.000000
C:\Users\cware\Desktop\Steller25Nov\TagTesting25Nov2013\M24.DSG	11-1-2013	16:40:58	129922.000000	12992.200000	49496.168659	20.000000
C:\Users\cware\Desktop\Steller25Nov\TagTesting25Nov2013\M24.DSG	11-1-2013	16:40:58	129923.000000	12992.300000	49498.985729	20.000000
C:\Users\cware\Desktop\Steller25Nov\TagTesting25Nov2013\M24.DSG	11-1-2013	16:40:58	129924.000000	12992.400000	49488.552300	20.000000
C:\Users\cware\Desktop\Steller25Nov\TagTesting25Nov2013\M24.DSG	11-1-2013	16:40:58	129925.000000	12992.500000	49490.095684	20.000000
C:\Users\cware\Desktop\Steller25Nov\TagTesting25Nov2013\M24.DSG	11-1-2013	16:40:58	129926.000000	12992.600000	49498.334952	20.000000
C:\Users\cware\Desktop\Steller25Nov\TagTesting25Nov2013\M24.DSG	11-1-2013	16:40:58	129927.000000	12992.700000	49499.632291	20.000000
C:\Users\cware\Desktop\Steller25Nov\TagTesting25Nov2013\M24.DSG	11-1-2013	16:40:58	129928.000000	12992.800000	49497.840453	20.000000
C:\Users\cware\Desktop\Steller25Nov\TagTesting25Nov2013\M24.DSG	11-1-2013	16:40:58	129929.000000	12992.900000	49500.921148	20.000000
C:\Users\cware\Desktop\Steller25Nov\TagTesting25Nov2013\M24.DSG	11-1-2013	16:40:58	129930.000000	12993.000000	49497.037183	20.000000
C:\Users\cware\Desktop\Steller25Nov\TagTesting25Nov2013\M24.DSG	11-1-2013	16:40:58	129931.000000	12993.100000	49516.104045	20.000000
C:\Users\cware\Desktop\Steller25Nov\TagTesting25Nov2013\M24.DSG	11-1-2013	16:40:58	129932.000000	12993.200000	49527.504103	20.000000
C:\Users\cware\Desktop\Steller25Nov\TagTesting25Nov2013\M24.DSG	11-1-2013	16:40:58	129933.000000	12993.300000	49501.793974	20.000000
C:\Users\cware\Desktop\Steller25Nov\TagTesting25Nov2013\M24.DSG	11-1-2013	16:40:58	129934.000000	12993.400000	49490.402448	20.000000
C:\Users\cware\Desktop\Steller25Nov\TagTesting25Nov2013\M24.DSG	11-1-2013	16:40:58	129935.000000	12993.500000	49489.307462	20.000000
C:\Users\cware\Desktop\Steller25Nov\TagTesting25Nov2013\M24.DSG	11-1-2013	16:40:58	129936.000000	12993.600000	49493.538596	20.000000
C:\Users\cware\Desktop\Steller25Nov\TagTesting25Nov2013\M24.DSG	11-1-2013	16:40:58	129937.000000	12993.700000	49494.658738	20.000000
C:\Users\cware\Desktop\Steller25Nov\TagTesting25Nov2013\M24.DSG	11-1-2013	16:40:58	129938.000000	12993.800000	49492.468144	20.000000
C:\Users\cware\Desktop\Steller25Nov\TagTesting25Nov2013\M24.DSG	11-1-2013	16:40:58	129939.000000	12993.900000	49491.743211	20.000000
C:\Users\cware\Desktop\Steller25Nov\TagTesting25Nov2013\M24.DSG	11-1-2013	16:40:58	129940.000000	12994.000000	49491.096241	20.000000
C:\Users\cware\Desktop\Steller25Nov\TagTesting25Nov2013\M24.DSG	11-1-2013	16:40:58	129941.000000	12994.100000	49493.189032	20.000000
C:\Users\cware\Desktop\Steller25Nov\TagTesting25Nov2013\M24.DSG	11-1-2013	16:40:58	129942.000000	12994.200000	49494.384286	20.000000
C:\Users\cware\Desktop\Steller25Nov\TagTesting25Nov2013\M24.DSG	11-1-2013	16:40:58	129943.000000	12994.300000	49489.978898	20.000000
C:\Users\cware\Desktop\Steller25Nov\TagTesting25Nov2013\M24.DSG	11-1-2013	16:40:58	129944.000000	12994.400000	49492.342292	20.000000
C:\Users\cware\Desktop\Steller25Nov\TagTesting25Nov2013\M24.DSG	11-1-2013	16:40:58	129945.000000	12994.500000	49492.270800	20.000000
C:\Users\cware\Desktop\Steller25Nov\TagTesting25Nov2013\M24.DSG	11-1-2013	16:40:58	129946.000000	12994.600000	49492.270444	20.000000
C:\Users\cware\Desktop\Steller25Nov\TagTesting25Nov2013\M24.DSG	11-1-2013	16:40:58	129947.000000	12994.700000	49500.508672	20.000000
C:\Users\cware\Desktop\Steller25Nov\TagTesting25Nov2013\M24.DSG	11-1-2013	16:40:58	129948.000000	12994.800000	49514.521939	20.000000
C:\Users\cware\Desktop\Steller25Nov\TagTesting25Nov2013\M24.DSG	11-1-2013	16:40:58	129949.000000	12994.900000	49523.408430	20.000000
C:\Users\cware\Desktop\Steller25Nov\TagTesting25Nov2013\M24.DSG	11-1-2013	16:40:58	129950.000000	12995.000000	49529.182028	20.000000
C:\Users\cware\Desktop\Steller25Nov\TagTesting25Nov2013\M24.DSG	11-1-2013	16:40:58	129951.000000	12995.100000	49535.280455	20.000000
C:\Users\cware\Desktop\Steller25Nov\TagTesting25Nov2013\M24.DSG	11-1-2013	16:40:58	129952.000000	12995.200000	49541.446356	20.000000
C:\Users\cware\Desktop\Steller25Nov\TagTesting25Nov2013\M24.DSG	11-1-2013	16:40:58	129953.000000	12995.300000	49552.902689	20.000000
C:\Users\cware\Desktop\Steller25Nov\TagTesting25Nov2013\M24.DSG	11-1-2013	16:40:58	129954.000000	12995.400000	49540.770424	20.000000
C:\Users\cware\Desktop\Steller25Nov\TagTesting25Nov2013\M24.DSG	11-1-2013	16:40:58	129955.000000	12995.500000	49529.951763	20.000000
C:\Users\cware\Desktop\Steller25Nov\TagTesting25Nov2013\M24.DSG	11-1-2013	16:40:58	129956.000000	12995.600000	49515.865483	20.000000
C:\Users\cware\Desktop\Steller25Nov\TagTesting25Nov2013\M24.DSG	11-1-2013	16:40:58	129957.000000	12995.700000	49515.168826	20.000000
C:\Users\cware\Desktop\Steller25Nov\TagTesting25Nov2013\M24.DSG	11-1-2013	16:40:58	129958.000000	12995.800000	49505.784693	20.000000
C:\Users\cware\Desktop\Steller25Nov\TagTesting25Nov2013\M24.DSG	11-1-2013	16:40:58	129959.000000	12995.900000	49498.316646	20.000000
C:\Users\cware\Desktop\Steller25Nov\TagTesting25Nov2013\M24.DSG	11-1-2013	16:40:58	129960.000000	12996.000000	49495.750343	20.000000
C:\Users\cware\Desktop\Steller25Nov\TagTesting25Nov2013\M24.DSG	11-1-2013	16:40:58	129961.000000	12996.100000	49490.575196	20.000000
C:\Users\cware\Desktop\Steller25Nov\TagTesting25Nov2013\M24.DSG	11-1-2013	16:40:58	129962.000000	12996.200000	49495.976120	20.000000
C:\Users\cware\Desktop\Steller25Nov\TagTesting25Nov2013\M24.DSG	11-1-2013	16:40:58	129963.000000	12996.300000	49497.235994	20.000000
C:\Users\cware\Desktop\Steller25Nov\TagTesting25Nov2013\M24.DSG	11-1-2013	16:40:58	129964.000000	12996.400000	49491.634988	20.000000
C:\Users\cware\Desktop\Steller25Nov\TagTesting25Nov2013\M24.DSG	11-1-2013	16:40:58	129965.000000	12996.500000	49490.591498	20.000000
C:\Users\cware\Desktop\Steller25Nov\TagTesting25Nov2013\M24.DSG	11-1-2013	16:40:58	129966.000000	12996.600000	49493.403246	20.000000
C:\Users\cware\Desktop\Steller25Nov\TagTesting25Nov2013\M24.DSG	11-1-2013	16:40:58	129967.000000	12996.700000	49491.413296	20.000000
C:\Users\cware\Desktop\Steller25Nov\TagTesting25Nov2013\M24.DSG	11-1-2013	16:40:58	129968.000000	12996.800000	49490.774954	20.000000
C:\Users\cware\Desktop\Steller25Nov\TagTesting25Nov2013\M24.DSG	11-1-2013	16:40:58	129969.000000	12996.900000	49495.131276	20.000000
C:\Users\cware\Desktop\Steller25Nov\TagTesting25Nov2013\M24.DSG	11-1-2013	16:40:58	129970.000000	12997.000000	49495.579796	20.000000
C:\Users\cware\Desktop\Steller25Nov\TagTesting25Nov2013\M24.DSG	11-1-2013	16:40:58	129971.000000	12997.100000	49493.438954	20.000000
C:\Users\cware\Desktop\Steller25Nov\TagTesting25Nov2013\M24.DSG	11-1-2013	16:40:58	129972.000000	12997.200000	49492.592868	20.000000
C:\Users\cware\Desktop\Steller25Nov\TagTesting25Nov2013\M24.DSG	11-1-2013	16:40:58	129973.000000	12997.300000	49492.393536	20.000000
C:\Users\cware\Desktop\Steller25Nov\TagTesting25Nov2013\M24.DSG	11-1-2013	16:40:58	129974.000000	12997.400000	49492.144848	20.000000
C:\Users\cware\Desktop\Steller25Nov\TagTesting25Nov2013\M24.DSG	11-1-2013	16:40:58	129975.000000	12997.500000	49495.106832	20.000000
C:\Users\cware\Desktop\Steller25Nov\TagTesting25Nov2013\M24.DSG	11-1-2013	16:40:58	129976.000000	12997.600000	49493.289794	20.000000
C:\Users\cware\Desktop\Steller25Nov\TagTesting25Nov2013\M24.DSG	11-1-2013	16:40:58	129977.000000	12997.700000	49490.999993	20.000000
C:\Users\cware\Desktop\Steller25Nov\TagTesting25Nov2013\M24.DSG	11-1-2013	16:40:58	129978.000000	12997.800000	49490.303444	20.000000
C:\Users\cware\Desktop\Steller25Nov\TagTesting25Nov2013\M24.DSG	11-1-2013	16:40:58	129979.000000	12997.900000	49496.775700	20.000000
C:\Users\cware\Desktop\Steller25Nov\TagTesting25Nov2013\M24.DSG	11-1-2013	16:40:58	129980.000000	12998.000000	49492.344944	20.000000
C:\Users\cware\Desktop\Steller25Nov\TagTesting25Nov2013\M24.DSG	11-1-2013	16:40:58	129981.000000	12998.100000	49492.668848	20.000000
C:\Users\cware\Desktop\Steller25Nov\TagTesting25Nov2013\M24.DSG	11-1-2013	16:40:58	129982.000000	12998.200000	49494.137420	20.000000
C:\Users\cware\Desktop\Steller25Nov\TagTesting25Nov2013\M24.DSG	11-1-2013	16:40:58	129983.000000	12998.300000	49495.656522	20.000000
C:\Users\cware\Desktop\Steller25Nov\TagTesting25Nov2013\M24.DSG	11-1-2013	16:40:58	129984.000000	12998.400000	49496.776191	20.000000
C:\Users\cware\Desktop\Steller25Nov\TagTesting25Nov2013\M24.DSG	11-1-2013	16:40:58	129985.000000	12998.500000	49497.075056	20.000000
C:\Users\cware\Desktop\Steller25Nov\TagTesting25Nov2013\M24.DSG	11-1-2013	16:40:58	129986.000000	12998.600000	49498.842048	20.000000
C:\Users\cware\Desktop\Steller25Nov\TagTesting25Nov2013\M24.DSG	11-1-2013	16:40:58	129987.000000	12998.700000	49499.912686	20.000000
C:\Users\cware\Desktop\Steller25Nov\TagTesting25Nov2013\M24.DSG	11-1-2013	16:40:58	129988.000000	12998.800000	49502.227808	20.000000
C:\Users\cware\Desktop\Steller25Nov\TagTesting25Nov2013\M24.DSG	11-1-2013	16:40:58	129989.000000	12998.900000	49503.795828	20.000000
C:\Users\cware\Desktop\Steller25Nov\TagTesting25Nov2013\M24.DSG	11-1-2013	16:40:58	129990.000000	12999.000000	49501.754845	20.000000
C:\Users\cware\Desktop\Steller25Nov\TagTesting25Nov2013\M24.DSG	11-1-2013	16:40:58	129991.000000	12999.100000	49502.401746	20.000000
C:\Users\cware\Desktop\Steller25Nov\TagTesting25Nov2013\M24.DSG	11-1-2013	16:40:58	129992.000000	12999.200000	49503.970252	20.000000
C:\Users\cware\Desktop\Steller25Nov\TagTesting25Nov2013\M24.DSG	11-1-2013	16:40:58	129993.000000	12999.300000	49502.078727	20.000000
C:\Users\cware\Desktop\Steller25Nov\TagTesting25Nov2013\M24.DSG	11-1-2013	16:40:58	129994.000000	12999.400000	49502.924734	20.000000
C:\Users\cware\Desktop\Steller25Nov\TagTesting25Nov2013\M24.DSG	11-1-2013	16:40:58	129995.000000	12999.500000	49503.223622	20.000000
C:\Users\cware\Desktop\Steller25Nov\TagTesting25Nov2013\M24.DSG	11-1-2013	16:40:58	129996.000000	12999.600000	49506.558945	20.000000
C:\Users\cware\Desktop\Steller25Nov\TagTesting25Nov2013\M24.DSG	11-1-2013	16:40:58	129997.000000	12999.700000	49510.442026	20.000000
C:\Users\cware\Desktop\Steller25Nov\TagTesting25Nov2013\M24.DSG	11-1-2013	16:40:58	129998.000000	12999.800000	49512.781636	20.000000
C:\Users\cware\Desktop\Steller25Nov\TagTesting25Nov2013\M24.DSG	11-1-2013	16:40:58	129999.000000	12999.900000	49514.325077	20.000000
C:\Users\cware\Desktop\Steller25Nov\TagTesting25Nov2013\M24.DSG	11-1-2013	16:40:58	130000.000000	13000.000000	49514.001377	20.000000
C:\Users\cware\Desktop\Steller25Nov\TagTesting25Nov2013\M24.DSG	11-1-2013	16:40:58	130001.000000	13000.100000	49513.852023	20.000000
C:\Users\cware\Desktop\Steller25Nov\TagTesting25Nov2013\M24.DSG	11-1-2013	16:40:58	130002.000000	13000.200000	49517.436464	20.000000
C:\Users\cware\Desktop\Steller25Nov\TagTesting25Nov2013\M24.DSG	11-1-2013	16:40:58	130003.000000	13000.300000	49517.660075	20.000000
C:\Users\cware\Desktop\Steller25Nov\TagTesting25Nov2013\M24.DSG	11-1-2013	16:40:58	130004.000000	13000.400000	49518.083378	20.000000
C:\Users\cware\Desktop\Steller25Nov\TagTesting25Nov2013\M24.DSG	11-1-2013	16:40:58	130005.000000	13000.500000	49520.622151	20.000000
C:\Users\cware\Desktop\Steller25Nov\TagTesting25Nov2013\M24.DSG	11-1-2013	16:40:58	130006.000000	13000.600000	49516.838681	20.000000
C:\Users\cware\Desktop\Steller25Nov\TagTesting25Nov2013\M24.DSG	11-1-2013	16:40:58	130007.000000	13000.700000	49520.721736	20.000000
C:\Users\cware\Desktop\Steller25Nov\TagTesting25Nov2013\M24.DSG	11-1-2013	16:40:58	130008.000000	13000.800000	49520.124517	20.000000
C:\Users\cware\Desktop\Steller25Nov\TagTesting25Nov2013\M24.DSG	11-1-2013	16:40:58	130009.000000	13000.900000	49522.713189	20.000000
C:\Users\cware\Desktop\Steller25Nov\TagTesting25Nov2013\M24.DSG	11-1-2013	16:40:58	130010.000000	13001.000000	49524.032429	20.000000
C:\Users\cware\Desktop\Steller25Nov\TagTesting25Nov2013\M24.DSG	11-1-2013	16:40:58	130011.000000	13001.100000	49524.430468	20.000000
C:\Users\cware\Desktop\Steller25Nov\TagTesting25Nov2013\M24.DSG	11-1-2013	16:40:58	130012.000000	13001.200000	49524.977891	20.000000
C:\Users\cware\Desktop\Steller25Nov\TagTesting25Nov2013\M24.DSG	11-1-2013	16:40:58	130013.000000	13001.300000	49526.944175	20.000000
C:\Users\cware\Desktop\Steller25Nov\TagTesting25Nov2013\M24.DSG	11-1-2013	16:40:58	130014.000000	13001.400000	49523.285304	20.000000
C:\Users\cware\Desktop\Steller25Nov\TagTesting25Nov2013\M24.DSG	11-1-2013	16:40:58	130015.000000	13001.500000	49522.040746	20.000000
C:\Users\cware\Desktop\Steller25Nov\TagTesting25Nov2013\M24.DSG	11-1-2013	16:40:58	130016.000000	13001.600000	49519.601503	20.000000
C:\Users\cware\Desktop\Steller25Nov\TagTesting25Nov2013\M24.DSG	11-1-2013	16:40:58	130017.000000	13001.700000	49521.045154	20.000000
C:\Users\cware\Desktop\Steller25Nov\TagTesting25Nov2013\M24.DSG	11-1-2013	16:40:58	130018.000000	13001.800000	49518.630650	20.000000
C:\Users\cware\Desktop\Steller25Nov\TagTesting25Nov2013\M24.DSG	11-1-2013	16:40:58	130019.000000	13001.900000	49519.949868	20.000000
C:\Users\cware\Desktop\Steller25Nov\TagTesting25Nov2013\M24.DSG	11-1-2013	16:40:58	130020.000000	13002.000000	49522.388898	20.000000
C:\Users\cware\Desktop\Steller25Nov\TagTesting25Nov2013\M24.DSG	11-1-2013	16:40:58	130021.000000	13002.100000	49523.060564	20.000000
C:\Users\cware\Desktop\Steller25Nov\TagTesting25Nov2013\M24.DSG	11-1-2013	16:40:58	130022.000000	13002.200000	49524.703439	20.000000
C:\Users\cware\Desktop\Steller25Nov\TagTesting25Nov2013\M24.DSG	11-1-2013	16:40:58	130023.000000	13002.300000	49523.235110	20.000000
C:\Users\cware\Desktop\Steller25Nov\TagTesting25Nov2013\M24.DSG	11-1-2013	16:40:58	130024.000000	13002.400000	49519.974073	20.000000
C:\Users\cware\Desktop\Steller25Nov\TagTesting25Nov2013\M24.DSG	11-1-2013	16:40:58	130025.000000	13002.500000	49519.053158	20.000000
C:\Users\cware\Desktop\Steller25Nov\TagTesting25Nov2013\M24.DSG	11-1-2013	16:40:58	130026.000000	13002.600000	49520.620865	20.000000
C:\Users\cware\Desktop\Steller25Nov\TagTesting25Nov2013\M24.DSG	11-1-2013	16:40:58	130027.000000	13002.700000	49518.729098	20.000000
C:\Users\cware\Desktop\Steller25Nov\TagTesting25Nov2013\M24.DSG	11-1-2013	16:40:58	130028.000000	13002.800000	49515.319019	20.000000
C:\Users\cware\Desktop\Steller25Nov\TagTesting25Nov2013\M24.DSG	11-1-2013	16:40:58	130029.000000	13002.900000	49515.268911	20.000000
C:\Users\cware\Desktop\Steller25Nov\TagTesting25Nov2013\M24.DSG	11-1-2013	16:40:58	130030.000000	13003.000000	49512.879346	20.000000
C:\Users\cware\Desktop\Steller25Nov\TagTesting25Nov2013\M24.DSG	11-1-2013	16:40:58	130031.000000	13003.100000	49515.965638	20.000000
C:\Users\cware\Desktop\Steller25Nov\TagTesting25Nov2013\M24.DSG	11-1-2013	16:40:58	130032.000000	13003.200000	49511.734408	20.000000
C:\Users\cware\Desktop\Steller25Nov\TagTesting25Nov2013\M24.DSG	11-1-2013	16:40:58	130033.000000	13003.300000	49509.020986	20.000000
C:\Users\cware\Desktop\Steller25Nov\TagTesting25Nov2013\M24.DSG	11-1-2013	16:40:58	130034.000000	13003.400000	49509.021208	20.000000
C:\Users\cware\Desktop\Steller25Nov\TagTesting25Nov2013\M24.DSG	11-1-2013	16:40:58	130035.000000	13003.500000	49508.025173	20.000000
C:\Users\cware\Desktop\Steller25Nov\TagTesting25Nov2013\M24.DSG	11-1-2013	16:40:58	130036.000000	13003.600000	49502.275402	20.000000
C:\Users\cware\Desktop\Steller25Nov\TagTesting25Nov2013\M24.DSG	11-1-2013	16:40:58	130037.000000	13003.700000	49498.292249	20.000000
C:\Users\cware\Desktop\Steller25Nov\TagTesting25Nov2013\M24.DSG	11-1-2013	16:40:58	130038.000000	13003.800000	49494.857124	20.000000
C:\Users\cware\Desktop\Steller25Nov\TagTesting25Nov2013\M24.DSG	11-1-2013	16:40:58	130039.000000	13003.900000	49494.956640	20.000000
C:\Users\cware\Desktop\Steller25Nov\TagTesting25Nov2013\M24.DSG	11-1-2013	16:40:58	130040.000000	13004.000000	49490.648732	20.000000
C:\Users\cware\Desktop\Steller25Nov\TagTesting25Nov2013\M24.DSG	11-1-2013	16:40:58	130041.000000	13004.100000	49492.017164	20.000000
C:\Users\cware\Desktop\Steller25Nov\TagTesting25Nov2013\M24.DSG	11-1-2013	16:40:58	130042.000000	13004.200000	49492.813024	20.000000
C:\Users\cware\Desktop\Steller25Nov\TagTesting25Nov2013\M24.DSG	11-1-2013	16:40:58	130043.000000	13004.300000	49491.820102	20.000000
C:\Users\cware\Desktop\Steller25Nov\TagTesting25Nov2013\M24.DSG	11-1-2013	16:40:58	130044.000000	13004.400000	49487.984707	20.000000
C:\Users\cware\Desktop\Steller25Nov\TagTesting25Nov2013\M24.DSG	11-1-2013	16:40:58	130045.000000	13004.500000	49491.197072	20.000000
C:\Users\cware\Desktop\Steller25Nov\TagTesting25Nov2013\M24.DSG	11-1-2013	16:40:58	130046.000000	13004.600000	49491.471211	20.000000
C:\Users\cware\Desktop\Steller25Nov\TagTesting25Nov2013\M24.DSG	11-1-2013	16:40:58	130047.000000	13004.700000	49492.018483	20.000000
C:\Users\cware\Desktop\Steller25Nov\TagTesting25Nov2013\M24.DSG	11-1-2013	16:40:58	130048.000000	13004.800000	49495.428314	20.000000
C:\Users\cware\Desktop\Steller25Nov\TagTesting25Nov2013\M24.DSG	11-1-2013	16:40:58	130049.000000	13004.900000	49496.299729	20.000000
C:\Users\cware\Desktop\Steller25Nov\TagTesting25Nov2013\M24.DSG	11-1-2013	16:40:58	130050.000000	13005.000000	49495.777352	20.000000
C:\Users\cware\Desktop\Steller25Nov\TagTesting25Nov2013\M24.DSG	11-1-2013	16:40:58	130051.000000	13005.100000	49497.245968	20.000000
C:\Users\cware\Desktop\Steller25Nov\TagTesting25Nov2013\M24.DSG	11-1-2013	16:40:58	130052.000000	13005.200000	49497.071532	20.000000
C:\Users\cware\Desktop\Steller25Nov\TagTesting25Nov2013\M24.DSG	11-1-2013	16:40:58	130053.000000	13005.300000	49502.845720	20.000000
C:\Users\cware\Desktop\Steller25Nov\TagTesting25Nov2013\M24.DSG	11-1-2013	16:40:58	130054.000000	13005.400000	49506.231060	20.000000
C:\Users\cware\Desktop\Steller25Nov\TagTesting25Nov2013\M24.DSG	11-1-2013	16:40:58	130055.000000	13005.500000	49508.272008	20.000000
C:\Users\cware\Desktop\Steller25Nov\TagTesting25Nov2013\M24.DSG	11-1-2013	16:40:58	130056.000000	13005.600000	49507.226269	20.000000
C:\Users\cware\Desktop\Steller25Nov\TagTesting25Nov2013\M24.DSG	11-1-2013	16:40:58	130057.000000	13005.700000	49505.558365	20.000000
C:\Users\cware\Desktop\Steller25Nov\TagTesting25Nov2013\M24.DSG	11-1-2013	16:40:58	130058.000000	13005.800000	49503.392554	20.000000
C:\Users\cware\Desktop\Steller25Nov\TagTesting25Nov2013\M24.DSG	11-1-2013	16:40:58	130059.000000	13005.900000	49500.754126	20.000000
C:\Users\cware\Desktop\Steller25Nov\TagTesting25Nov2013\M24.DSG	11-1-2013	16:40:58	130060.000000	13006.000000	49497.617549	20.000000
C:\Users\cware\Desktop\Steller25Nov\TagTesting25Nov2013\M24.DSG	11-1-2013	16:40:58	130061.000000	13006.100000	49495.651044	20.000000
C:\Users\cware\Desktop\Steller25Nov\TagTesting25Nov2013\M24.DSG	11-1-2013	16:40:58	130062.000000	13006.200000	49492.963117	20.000000
C:\Users\cware\Desktop\Steller25Nov\TagTesting25Nov2013\M24.DSG	11-1-2013	16:40:58	130063.000000	13006.300000	49495.924081	20.000000
C:\Users\cware\Desktop\Steller25Nov\TagTesting25Nov2013\M24.DSG	11-1-2013	16:40:58	130064.000000	13006.400000	49490.497577	20.000000
C:\Users\cware\Desktop\Steller25Nov\TagTesting25Nov2013\M24.DSG	11-1-2013	16:40:58	130065.000000	13006.500000	49494.952404	20.000000
C:\Users\cware\Desktop\Steller25Nov\TagTesting25Nov2013\M24.DSG	11-1-2013	16:40:58	130066.000000	13006.600000	49492.288104	20.000000
C:\Users\cware\Desktop\Steller25Nov\TagTesting25Nov2013\M24.DSG	11-1-2013	16:40:58	130067.000000	13006.700000	49493.432868	20.000000
C:\Users\cware\Desktop\Steller25Nov\TagTesting25Nov2013\M24.DSG	11-1-2013	16:40:58	130068.000000	13006.800000	49492.287718	20.000000
C:\Users\cware\Desktop\Steller25Nov\TagTesting25Nov2013\M24.DSG	11-1-2013	16:40:58	130069.000000	13006.900000	49492.013587	20.000000
C:\Users\cware\Desktop\Steller25Nov\TagTesting25Nov2013\M24.DSG	11-1-2013	16:40:58	130070.000000	13007.000000	49489.026443	20.000000
C:\Users\cware\Desktop\Steller25Nov\TagTesting25Nov2013\M24.DSG	11-1-2013	16:40:58	130071.000000	13007.100000	49492.263391	20.000000
C:\Users\cware\Desktop\Steller25Nov\TagTesting25Nov2013\M24.DSG	11-1-2013	16:40:58	130072.000000	13007.200000	49493.731773	20.000000
C:\Users\cware\Desktop\Steller25Nov\TagTesting25Nov2013\M24.DSG	11-1-2013	16:40:58	130073.000000	13007.300000	49493.333040	20.000000
C:\Users\cware\Desktop\Steller25Nov\TagTesting25Nov2013\M24.DSG	11-1-2013	16:40:58	130074.000000	13007.400000	49496.967380	20.000000
C:\Users\cware\Desktop\Steller25Nov\TagTesting25Nov2013\M24.DSG	11-1-2013	16:40:58	130075.000000	13007.500000	49497.888186	20.000000
C:\Users\cware\Desktop\Steller25Nov\TagTesting25Nov2013\M24.DSG	11-1-2013	16:40:58	130076.000000	13007.600000	49498.311319	20.000000
C:\Users\cware\Desktop\Steller25Nov\TagTesting25Nov2013\M24.DSG	11-1-2013	16:40:58	130077.000000	13007.700000	49501.746236	20.000000
C:\Users\cware\Desktop\Steller25Nov\TagTesting25Nov2013\M24.DSG	11-1-2013	16:40:58	130078.000000	13007.800000	49504.359747	20.000000
C:\Users\cware\Desktop\Steller25Nov\TagTesting25Nov2013\M24.DSG	11-1-2013	16:40:58	130079.000000	13007.900000	49501.895244	20.000000
C:\Users\cware\Desktop\Steller25Nov\TagTesting25Nov2013\M24.DSG	11-1-2013	16:40:58	130080.000000	13008.000000	49507.246571	20.000000
C:\Users\cware\Desktop\Steller25Nov\TagTesting25Nov2013\M24.DSG	11-1-2013	16:40:58	130081.000000	13008.100000	49507.968388	20.000000
C:\Users\cware\Desktop\Steller25Nov\TagTesting25Nov2013\M24.DSG	11-1-2013	16:40:58	130082.000000	13008.200000	49509.859938	20.000000
C:\Users\cware\Desktop\Steller25Nov\TagTesting25Nov2013\M24.DSG	11-1-2013	16:40:58	130083.000000	13008.300000	49508.416192	20.000000
C:\Users\cware\Desktop\Steller25Nov\TagTesting25Nov2013\M24.DSG	11-1-2013	16:40:58	130084.000000	13008.400000	49508.192407	20.000000
C:\Users\cware\Desktop\Steller25Nov\TagTesting25Nov2013\M24.DSG	11-1-2013	16:40:58	130085.000000	13008.500000	49507.967954	20.000000
C:\Users\cware\Desktop\Steller25Nov\TagTesting25Nov2013\M24.DSG	11-1-2013	16:40:58	130086.000000	13008.600000	49509.784909	20.000000
C:\Users\cware\Desktop\Steller25Nov\TagTesting25Nov2013\M24.DSG	11-1-2013	16:40:58	130087.000000	13008.700000	49511.825814	20.000000
C:\Users\cware\Desktop\Steller25Nov\TagTesting25Nov2013\M24.DSG	11-1-2013	16:40:58	130088.000000	13008.800000	49510.332385	20.000000
C:\Users\cware\Desktop\Steller25Nov\TagTesting25Nov2013\M24.DSG	11-1-2013	16:40:58	130089.000000	13008.900000	49508.540212	20.000000
C:\Users\cware\Desktop\Steller25Nov\TagTesting25Nov2013\M24.DSG	11-1-2013	16:40:58	130090.000000	13009.000000	49510.506318	20.000000
C:\Users\cware\Desktop\Steller25Nov\TagTesting25Nov2013\M24.DSG	11-1-2013	16:40:58	130091.000000	13009.100000	49510.232239	20.000000
C:\Users\cware\Desktop\Steller25Nov\TagTesting25Nov2013\M24.DSG	11-1-2013	16:40:58	130092.000000	13009.200000	49511.576213	20.000000
C:\Users\cware\Desktop\Steller25Nov\TagTesting25Nov2013\M24.DSG	11-1-2013	16:40:58	130093.000000	13009.300000	49517.426012	20.000000
C:\Users\cware\Desktop\Steller25Nov\TagTesting25Nov2013\M24.DSG	11-1-2013	16:40:58	130094.000000	13009.400000	49515.459398	20.000000
C:\Users\cware\Desktop\Steller25Nov\TagTesting25Nov2013\M24.DSG	11-1-2013	16:40:58	130095.000000	13009.500000	49536.218528	20.000000
C:\Users\cware\Desktop\Steller25Nov\TagTesting25Nov2013\M24.DSG	11-1-2013	16:40:58	130096.000000	13009.600000	49542.416379	20.000000
C:\Users\cware\Desktop\Steller25Nov\TagTesting25Nov2013\M24.DSG	11-1-2013	16:40:58	130097.000000	13009.700000	49569.024920	20.000000
C:\Users\cware\Desktop\Steller25Nov\TagTesting25Nov2013\M24.DSG	11-1-2013	16:40:58	130098.000000	13009.800000	49583.038593	20.000000
C:\Users\cware\Desktop\Steller25Nov\TagTesting25Nov2013\M24.DSG	11-1-2013	16:40:58	130099.000000	13009.900000	49603.573473	20.000000
C:\Users\cware\Desktop\Steller25Nov\TagTesting25Nov2013\M24.DSG	11-1-2013	16:40:58	130100.000000	13010.000000	49630.132237	20.000000
C:\Users\cware\Desktop\Steller25Nov\TagTesting25Nov2013\M24.DSG	11-1-2013	16:40:58	130101.000000	13010.100000	49643.200048	20.000000
C:\Users\cware\Desktop\Steller25Nov\TagTesting25Nov2013\M24.DSG	11-1-2013	16:40:58	130102.000000	13010.200000	49657.337766	20.000000
C:\Users\cware\Desktop\Steller25Nov\TagTesting25Nov2013\M24.DSG	11-1-2013	16:40:58	130103.000000	13010.300000	49678.246059	20.000000
C:\Users\cware\Desktop\Steller25Nov\TagTesting25Nov2013\M24.DSG	11-1-2013	16:40:58	130104.000000	13010.400000	49692.110246	20.000000
C:\Users\cware\Desktop\Steller25Nov\TagTesting25Nov2013\M24.DSG	11-1-2013	16:40:58	130105.000000	13010.500000	49706.173557	20.000000
C:\Users\cware\Desktop\Steller25Nov\TagTesting25Nov2013\M24.DSG	11-1-2013	16:40:58	130106.000000	13010.600000	49723.870903	20.000000
C:\Users\cware\Desktop\Steller25Nov\TagTesting25Nov2013\M24.DSG	11-1-2013	16:40:58	130107.000000	13010.700000	49736.714525	20.000000
C:\Users\cware\Desktop\Steller25Nov\TagTesting25Nov2013\M24.DSG	11-1-2013	16:40:58	130108.000000	13010.800000	49747.019397	20.000000
C:\Users\cware\Desktop\Steller25Nov\TagTesting25Nov2013\M24.DSG	11-1-2013	16:40:58	130109.000000	13010.900000	49759.837966	20.000000
C:\Users\cware\Desktop\Steller25Nov\TagTesting25Nov2013\M24.DSG	11-1-2013	16:40:58	130110.000000	13011.000000	49768.052148	20.000000
C:\Users\cware\Desktop\Steller25Nov\TagTesting25Nov2013\M24.DSG	11-1-2013	16:40:58	130111.000000	13011.100000	49775.942010	20.000000
C:\Users\cware\Desktop\Steller25Nov\TagTesting25Nov2013\M24.DSG	11-1-2013	16:40:58	130112.000000	13011.200000	49773.403099	20.000000
C:\Users\cware\Desktop\Steller25Nov\TagTesting25Nov2013\M24.DSG	11-1-2013	16:40:58	130113.000000	13011.300000	49777.385556	20.000000
C:\Users\cware\Desktop\Steller25Nov\TagTesting25Nov2013\M24.DSG	11-1-2013	16:40:58	130114.000000	13011.400000	49786.893746	20.000000
C:\Users\cware\Desktop\Steller25Nov\TagTesting25Nov2013\M24.DSG	11-1-2013	16:40:58	130115.000000	13011.500000	49799.662747	20.000000
C:\Users\cware\Desktop\Steller25Nov\TagTesting25Nov2013\M24.DSG	11-1-2013	16:40:58	130116.000000	13011.600000	49806.756665	20.000000
C:\Users\cware\Desktop\Steller25Nov\TagTesting25Nov2013\M24.DSG	11-1-2013	16:40:58	130117.000000	13011.700000	49814.895920	20.000000
C:\Users\cware\Desktop\Steller25Nov\TagTesting25Nov2013\M24.DSG	11-1-2013	16:40:58	130118.000000	13011.800000	49824.154982	20.000000
C:\Users\cware\Desktop\Steller25Nov\TagTesting25Nov2013\M24.DSG	11-1-2013	16:40:58	130119.000000	13011.900000	49836.351660	20.000000
C:\Users\cware\Desktop\Steller25Nov\TagTesting25Nov2013\M24.DSG	11-1-2013	16:40:58	130120.000000	13012.000000	49847.378165	20.000000
C:\Users\cware\Desktop\Steller25Nov\TagTesting25Nov2013\M24.DSG	11-1-2013	16:40:58	130121.000000	13012.100000	49853.725222	20.000000
C:\Users\cware\Desktop\Steller25Nov\TagTesting25Nov2013\M24.DSG	11-1-2013	16:40:58	130122.000000	13012.200000	49859.898147	20.000000
C:\Users\cware\Desktop\Steller25Nov\TagTesting25Nov2013\M24.DSG	11-1-2013	16:40:58	130123.000000	13012.300000	49867.912646	20.000000
C:\Users\cware\Desktop\Steller25Nov\TagTesting25Nov2013\M24.DSG	11-1-2013	16:40:58	130124.000000	13012.400000	49875.852668	20.000000
C:\Users\cware\Desktop\Steller25Nov\TagTesting25Nov2013\M24.DSG	11-1-2013	16:40:58	130125.000000	13012.500000	49885.261692	20.000000
C:\Users\cware\Desktop\Steller25Nov\TagTesting25Nov2013\M24.DSG	11-1-2013	16:40:58	130126.000000	13012.600000	49895.715511	20.000000
C:\Users\cware\Desktop\Steller25Nov\TagTesting25Nov2013\M24.DSG	11-1-2013	16:40:58	130127.000000	13012.700000	49914.234727	20.000000
C:\Users\cware\Desktop\Steller25Nov\TagTesting25Nov2013\M24.DSG	11-1-2013	16:40:58	130128.000000	13012.800000	49918.092492	20.000000
C:\Users\cware\Desktop\Steller25Nov\TagTesting25Nov2013\M24.DSG	11-1-2013	16:40:58	130129.000000	13012.900000	49930.961013	20.000000
C:\Users\cware\Desktop\Steller25Nov\TagTesting25Nov2013\M24.DSG	11-1-2013	16:40:58	130130.000000	13013.000000	49942.336297	20.000000
C:\Users\cware\Desktop\Steller25Nov\TagTesting25Nov2013\M24.DSG	11-1-2013	16:40:58	130131.000000	13013.100000	49949.753421	20.000000
C:\Users\cware\Desktop\Steller25Nov\TagTesting25Nov2013\M24.DSG	11-1-2013	16:40:58	130132.000000	13013.200000	49961.178338	20.000000
C:\Users\cware\Desktop\Steller25Nov\TagTesting25Nov2013\M24.DSG	11-1-2013	16:40:58	130133.000000	13013.300000	49968.944040	20.000000
C:\Users\cware\Desktop\Steller25Nov\TagTesting25Nov2013\M24.DSG	11-1-2013	16:40:58	130134.000000	13013.400000	49962.895536	20.000000
C:\Users\cware\Desktop\Steller25Nov\TagTesting25Nov2013\M24.DSG	11-1-2013	16:40:58	130135.000000	13013.500000	49963.890851	20.000000
C:\Users\cware\Desktop\Steller25Nov\TagTesting25Nov2013\M24.DSG	11-1-2013	16:40:58	130136.000000	13013.600000	49961.725326	20.000000
C:\Users\cware\Desktop\Steller25Nov\TagTesting25Nov2013\M24.DSG	11-1-2013	16:40:58	130137.000000	13013.700000	49968.570382	20.000000
C:\Users\cware\Desktop\Steller25Nov\TagTesting25Nov2013\M24.DSG	11-1-2013	16:40:58	130138.000000	13013.800000	49978.800273	20.000000
C:\Users\cware\Desktop\Steller25Nov\TagTesting25Nov2013\M24.DSG	11-1-2013	16:40:58	130139.000000	13013.900000	49976.087327	20.000000
C:\Users\cware\Desktop\Steller25Nov\TagTesting25Nov2013\M24.DSG	11-1-2013	16:40:58	130140.000000	13014.000000	49985.670329	20.000000
C:\Users\cware\Desktop\Steller25Nov\TagTesting25Nov2013\M24.DSG	11-1-2013	16:40:58	130141.000000	13014.100000	49986.217523	20.000000
C:\Users\cware\Desktop\Steller25Nov\TagTesting25Nov2013\M24.DSG	11-1-2013	16:40:58	130142.000000	13014.200000	49994.829562	20.000000
C:\Users\cware\Desktop\Steller25Nov\TagTesting25Nov2013\M24.DSG	11-1-2013	16:40:58	130143.000000	13014.300000	49999.409564	20.000000
C:\Users\cware\Desktop\Steller25Nov\TagTesting25Nov2013\M24.DSG	11-1-2013	16:40:58	130144.000000	13014.400000	50006.503613	20.000000
C:\Users\cware\Desktop\Steller25Nov\TagTesting25Nov2013\M24.DSG	11-1-2013	16:40:58	130145.000000	13014.500000	50011.506538	20.000000
C:\Users\cware\Desktop\Steller25Nov\TagTesting25Nov2013\M24.DSG	11-1-2013	16:40:58	130146.000000	13014.600000	50020.566435	20.000000
C:\Users\cware\Desktop\Steller25Nov\TagTesting25Nov2013\M24.DSG	11-1-2013	16:40:58	130147.000000	13014.700000	50019.247252	20.000000
C:\Users\cware\Desktop\Steller25Nov\TagTesting25Nov2013\M24.DSG	11-1-2013	16:40:58	130148.000000	13014.800000	50024.051238	20.000000
C:\Users\cware\Desktop\Steller25Nov\TagTesting25Nov2013\M24.DSG	11-1-2013	16:40:58	130149.000000	13014.900000	50022.208981	20.000000
C:\Users\cware\Desktop\Steller25Nov\TagTesting25Nov2013\M24.DSG	11-1-2013	16:40:58	130150.000000	13015.000000	50025.519806	20.000000
C:\Users\cware\Desktop\Steller25Nov\TagTesting25Nov2013\M24.DSG	11-1-2013	16:40:58	130151.000000	13015.100000	50021.786238	20.000000
C:\Users\cware\Desktop\Steller25Nov\TagTesting25Nov2013\M24.DSG	11-1-2013	16:40:58	130152.000000	13015.200000	50026.440211	20.000000
C:\Users\cware\Desktop\Steller25Nov\TagTesting25Nov2013\M24.DSG	11-1-2013	16:40:58	130153.000000	13015.300000	50025.345161	20.000000
C:\Users\cware\Desktop\Steller25Nov\TagTesting25Nov2013\M24.DSG	11-1-2013	16:40:58	130154.000000	13015.400000	50023.851544	20.000000
C:\Users\cware\Desktop\Steller25Nov\TagTesting25Nov2013\M24.DSG	11-1-2013	16:40:58	130155.000000	13015.500000	50033.633477	20.000000
C:\Users\cware\Desktop\Steller25Nov\TagTesting25Nov2013\M24.DSG	11-1-2013	16:40:58	130156.000000	13015.600000	50050.210985	20.000000
C:\Users\cware\Desktop\Steller25Nov\TagTesting25Nov2013\M24.DSG	11-1-2013	16:40:58	130157.000000	13015.700000	50061.735747	20.000000
C:\Users\cware\Desktop\Steller25Nov\TagTesting25Nov2013\M24.DSG	11-1-2013	16:40:58	130158.000000	13015.800000	50063.154155	20.000000
C:\Users\cware\Desktop\Steller25Nov\TagTesting25Nov2013\M24.DSG	11-1-2013	16:40:58	130159.000000	13015.900000	50076.669796	20.000000
C:\Users\cware\Desktop\Steller25Nov\TagTesting25Nov2013\M24.DSG	11-1-2013	16:40:58	130160.000000	13016.000000	50077.565959	20.000000
C:\Users\cware\Desktop\Steller25Nov\TagTesting25Nov2013\M24.DSG	11-1-2013	16:40:58	130161.000000	13016.100000	50053.471387	20.000000
C:\Users\cware\Desktop\Steller25Nov\TagTesting25Nov2013\M24.DSG	11-1-2013	16:40:58	130162.000000	13016.200000	50042.121201	20.000000
C:\Users\cware\Desktop\Steller25Nov\TagTesting25Nov2013\M24.DSG	11-1-2013	16:40:58	130163.000000	13016.300000	50046.352646	20.000000
C:\Users\cware\Desktop\Steller25Nov\TagTesting25Nov2013\M24.DSG	11-1-2013	16:40:58	130164.000000	13016.400000	50045.257254	20.000000
C:\Users\cware\Desktop\Steller25Nov\TagTesting25Nov2013\M24.DSG	11-1-2013	16:40:58	130165.000000	13016.500000	50044.286527	20.000000
C:\Users\cware\Desktop\Steller25Nov\TagTesting25Nov2013\M24.DSG	11-1-2013	16:40:58	130166.000000	13016.600000	50037.093310	20.000000
C:\Users\cware\Desktop\Steller25Nov\TagTesting25Nov2013\M24.DSG	11-1-2013	16:40:58	130167.000000	13016.700000	50030.646357	20.000000
C:\Users\cware\Desktop\Steller25Nov\TagTesting25Nov2013\M24.DSG	11-1-2013	16:40:58	130168.000000	13016.800000	50035.674445	20.000000
C:\Users\cware\Desktop\Steller25Nov\TagTesting25Nov2013\M24.DSG	11-1-2013	16:40:58	130169.000000	13016.900000	50030.745675	20.000000
C:\Users\cware\Desktop\Steller25Nov\TagTesting25Nov2013\M24.DSG	11-1-2013	16:40:58	130170.000000	13017.000000	50033.284757	20.000000
C:\Users\cware\Desktop\Steller25Nov\TagTesting25Nov2013\M24.DSG	11-1-2013	16:40:58	130171.000000	13017.100000	50032.264196	20.000000
C:\Users\cware\Desktop\Steller25Nov\TagTesting25Nov2013\M24.DSG	11-1-2013	16:40:58	130172.000000	13017.200000	50023.303381	20.000000
C:\Users\cware\Desktop\Steller25Nov\TagTesting25Nov2013\M24.DSG	11-1-2013	16:40:58	130173.000000	13017.300000	50014.616332	20.000000
C:\Users\cware\Desktop\Steller25Nov\TagTesting25Nov2013\M24.DSG	11-1-2013	16:40:58	130174.000000	13017.400000	50002.892723	20.000000
C:\Users\cware\Desktop\Steller25Nov\TagTesting25Nov2013\M24.DSG	11-1-2013	16:40:58	130175.000000	13017.500000	50014.193282	20.000000
C:\Users\cware\Desktop\Steller25Nov\TagTesting25Nov2013\M24.DSG	11-1-2013	16:40:58	130176.000000	13017.600000	49999.457768	20.000000
C:\Users\cware\Desktop\Steller25Nov\TagTesting25Nov2013\M24.DSG	11-1-2013	16:40:58	130177.000000	13017.700000	50009.065805	20.000000
C:\Users\cware\Desktop\Steller25Nov\TagTesting25Nov2013\M24.DSG	11-1-2013	16:40:58	130178.000000	13017.800000	50015.861197	20.000000
C:\Users\cware\Desktop\Steller25Nov\TagTesting25Nov2013\M24.DSG	11-1-2013	16:40:58	130179.000000	13017.900000	50007.074527	20.000000
C:\Users\cware\Desktop\Steller25Nov\TagTesting25Nov2013\M24.DSG	11-1-2013	16:40:58	130180.000000	13018.000000	50019.843618	20.000000
C:\Users\cware\Desktop\Steller25Nov\TagTesting25Nov2013\M24.DSG	11-1-2013	16:40:58	130181.000000	13018.100000	50026.713608	20.000000
C:\Users\cware\Desktop\Steller25Nov\TagTesting25Nov2013\M24.DSG	11-1-2013	16:40:58	130182.000000	13018.200000	50038.959989	20.000000
C:\Users\cware\Desktop\Steller25Nov\TagTesting25Nov2013\M24.DSG	11-1-2013	16:40:58	130183.000000	13018.300000	50052.301437	20.000000
C:\Users\cware\Desktop\Steller25Nov\TagTesting25Nov2013\M24.DSG	11-1-2013	16:40:58	130184.000000	13018.400000	50060.864268	20.000000
C:\Users\cware\Desktop\Steller25Nov\TagTesting25Nov2013\M24.DSG	11-1-2013	16:40:58	130185.000000	13018.500000	50063.552450	20.000000
C:\Users\cware\Desktop\Steller25Nov\TagTesting25Nov2013\M24.DSG	11-1-2013	16:40:58	130186.000000	13018.600000	50075.077129	20.000000
C:\Users\cware\Desktop\Steller25Nov\TagTesting25Nov2013\M24.DSG	11-1-2013	16:40:58	130187.000000	13018.700000	50055.189203	20.000000
C:\Users\cware\Desktop\Steller25Nov\TagTesting25Nov2013\M24.DSG	11-1-2013	16:40:58	130188.000000	13018.800000	50039.831590	20.000000
C:\Users\cware\Desktop\Steller25Nov\TagTesting25Nov2013\M24.DSG	11-1-2013	16:40:58	130189.000000	13018.900000	50034.604361	20.000000
C:\Users\cware\Desktop\Steller25Nov\TagTesting25Nov2013\M24.DSG	11-1-2013	16:40:58	130190.000000	13019.000000	50037.691330	20.000000
C:\Users\cware\Desktop\Steller25Nov\TagTesting25Nov2013\M24.DSG	11-1-2013	16:40:58	130191.000000	13019.100000	50024.847157	20.000000
C:\Users\cware\Desktop\Steller25Nov\TagTesting25Nov2013\M24.DSG	11-1-2013	16:40:58	130192.000000	13019.200000	50036.919613	20.000000
C:\Users\cware\Desktop\Steller25Nov\TagTesting25Nov2013\M24.DSG	11-1-2013	16:40:58	130193.000000	13019.300000	50021.014253	20.000000
C:\Users\cware\Desktop\Steller25Nov\TagTesting25Nov2013\M24.DSG	11-1-2013	16:40:58	130194.000000	13019.400000	50026.515239	20.000000
C:\Users\cware\Desktop\Steller25Nov\TagTesting25Nov2013\M24.DSG	11-1-2013	16:40:58	130195.000000	13019.500000	50020.715421	20.000000
C:\Users\cware\Desktop\Steller25Nov\TagTesting25Nov2013\M24.DSG	11-1-2013	16:40:58	130196.000000	13019.600000	50016.857885	20.000000
C:\Users\cware\Desktop\Steller25Nov\TagTesting25Nov2013\M24.DSG	11-1-2013	16:40:58	130197.000000	13019.700000	50012.551380	20.000000
C:\Users\cware\Desktop\Steller25Nov\TagTesting25Nov2013\M24.DSG	11-1-2013	16:40:58	130198.000000	13019.800000	50015.887325	20.000000
C:\Users\cware\Desktop\Steller25Nov\TagTesting25Nov2013\M24.DSG	11-1-2013	16:40:58	130199.000000	13019.900000	50007.449040	20.000000
C:\Users\cware\Desktop\Steller25Nov\TagTesting25Nov2013\M24.DSG	11-1-2013	16:40:58	130200.000000	13020.000000	49999.284715	20.000000
C:\Users\cware\Desktop\Steller25Nov\TagTesting25Nov2013\M24.DSG	11-1-2013	16:40:58	130201.000000	13020.100000	49996.820793	20.000000
C:\Users\cware\Desktop\Steller25Nov\TagTesting25Nov2013\M24.DSG	11-1-2013	16:40:58	130202.000000	13020.200000	49993.958220	20.000000
C:\Users\cware\Desktop\Steller25Nov\TagTesting25Nov2013\M24.DSG	11-1-2013	16:40:58	130203.000000	13020.300000	49990.847373	20.000000
C:\Users\cware\Desktop\Steller25Nov\TagTesting25Nov2013\M24.DSG	11-1-2013	16:40:58	130204.000000	13020.400000	49972.577304	20.000000
C:\Users\cware\Desktop\Steller25Nov\TagTesting25Nov2013\M24.DSG	11-1-2013	16:40:58	130205.000000	13020.500000	49973.871780	20.000000
C:\Users\cware\Desktop\Steller25Nov\TagTesting25Nov2013\M24.DSG	11-1-2013	16:40:58	130206.000000	13020.600000	49982.434335	20.000000
C:\Users\cware\Desktop\Steller25Nov\TagTesting25Nov2013\M24.DSG	11-1-2013	16:40:58	130207.000000	13020.700000	49968.370684	20.000000
C:\Users\cware\Desktop\Steller25Nov\TagTesting25Nov2013\M24.DSG	11-1-2013	16:40:58	130208.000000	13020.800000	49970.536419	20.000000
C:\Users\cware\Desktop\Steller25Nov\TagTesting25Nov2013\M24.DSG	11-1-2013	16:40:58	130209.000000	13020.900000	49980.667338	20.000000
C:\Users\cware\Desktop\Steller25Nov\TagTesting25Nov2013\M24.DSG	11-1-2013	16:40:58	130210.000000	13021.000000	49984.475952	20.000000
C:\Users\cware\Desktop\Steller25Nov\TagTesting25Nov2013\M24.DSG	11-1-2013	16:40:58	130211.000000	13021.100000	50005.358974	20.000000
C:\Users\cware\Desktop\Steller25Nov\TagTesting25Nov2013\M24.DSG	11-1-2013	16:40:58	130212.000000	13021.200000	50008.047512	20.000000
C:\Users\cware\Desktop\Steller25Nov\TagTesting25Nov2013\M24.DSG	11-1-2013	16:40:58	130213.000000	13021.300000	50017.083026	20.000000
C:\Users\cware\Desktop\Steller25Nov\TagTesting25Nov2013\M24.DSG	11-1-2013	16:40:58	130214.000000	13021.400000	50021.041026	20.000000
C:\Users\cware\Desktop\Steller25Nov\TagTesting25Nov2013\M24.DSG	11-1-2013	16:40:58	130215.000000	13021.500000	50021.190639	20.000000
C:\Users\cware\Desktop\Steller25Nov\TagTesting25Nov2013\M24.DSG	11-1-2013	16:40:58	130216.000000	13021.600000	50000.232624	20.000000
C:\Users\cware\Desktop\Steller25Nov\TagTesting25Nov2013\M24.DSG	11-1-2013	16:40:58	130217.000000	13021.700000	49982.759101	20.000000
C:\Users\cware\Desktop\Steller25Nov\TagTesting25Nov2013\M24.DSG	11-1-2013	16:40:58	130218.000000	13021.800000	49984.625925	20.000000
C:\Users\cware\Desktop\Steller25Nov\TagTesting25Nov2013\M24.DSG	11-1-2013	16:40:58	130219.000000	13021.900000	49985.497118	20.000000
C:\Users\cware\Desktop\Steller25Nov\TagTesting25Nov2013\M24.DSG	11-1-2013	16:40:58	130220.000000	13022.000000	49982.112264	20.000000
C:\Users\cware\Desktop\Steller25Nov\TagTesting25Nov2013\M24.DSG	11-1-2013	16:40:58	130221.000000	13022.100000	49979.747384	20.000000
C:\Users\cware\Desktop\Steller25Nov\TagTesting25Nov2013\M24.DSG	11-1-2013	16:40:58	130222.000000	13022.200000	49973.748833	20.000000
C:\Users\cware\Desktop\Steller25Nov\TagTesting25Nov2013\M24.DSG	11-1-2013	16:40:58	130223.000000	13022.300000	49968.123277	20.000000
C:\Users\cware\Desktop\Steller25Nov\TagTesting25Nov2013\M24.DSG	11-1-2013	16:40:58	130224.000000	13022.400000	49962.772360	20.000000
C:\Users\cware\Desktop\Steller25Nov\TagTesting25Nov2013\M24.DSG	11-1-2013	16:40:58	130225.000000	13022.500000	49957.694310	20.000000
C:\Users\cware\Desktop\Steller25Nov\TagTesting25Nov2013\M24.DSG	11-1-2013	16:40:58	130226.000000	13022.600000	49957.519986	20.000000
C:\Users\cware\Desktop\Steller25Nov\TagTesting25Nov2013\M24.DSG	11-1-2013	16:40:58	130227.000000	13022.700000	49951.322757	20.000000
C:\Users\cware\Desktop\Steller25Nov\TagTesting25Nov2013\M24.DSG	11-1-2013	16:40:58	130228.000000	13022.800000	49958.715340	20.000000
C:\Users\cware\Desktop\Steller25Nov\TagTesting25Nov2013\M24.DSG	11-1-2013	16:40:58	130229.000000	13022.900000	49965.386045	20.000000
C:\Users\cware\Desktop\Steller25Nov\TagTesting25Nov2013\M24.DSG	11-1-2013	16:40:58	130230.000000	13023.000000	49961.951431	20.000000
C:\Users\cware\Desktop\Steller25Nov\TagTesting25Nov2013\M24.DSG	11-1-2013	16:40:58	130231.000000	13023.100000	49961.204912	20.000000
C:\Users\cware\Desktop\Steller25Nov\TagTesting25Nov2013\M24.DSG	11-1-2013	16:40:58	130232.000000	13023.200000	49959.786042	20.000000
C:\Users\cware\Desktop\Steller25Nov\TagTesting25Nov2013\M24.DSG	11-1-2013	16:40:58	130233.000000	13023.300000	49957.297163	20.000000
C:\Users\cware\Desktop\Steller25Nov\TagTesting25Nov2013\M24.DSG	11-1-2013	16:40:58	130234.000000	13023.400000	49955.281155	20.000000
C:\Users\cware\Desktop\Steller25Nov\TagTesting25Nov2013\M24.DSG	11-1-2013	16:40:58	130235.000000	13023.500000	49944.752116	20.000000
C:\Users\cware\Desktop\Steller25Nov\TagTesting25Nov2013\M24.DSG	11-1-2013	16:40:58	130236.000000	13023.600000	49934.099125	20.000000
C:\Users\cware\Desktop\Steller25Nov\TagTesting25Nov2013\M24.DSG	11-1-2013	16:40:58	130237.000000	13023.700000	49923.446177	20.000000
C:\Users\cware\Desktop\Steller25Nov\TagTesting25Nov2013\M24.DSG	11-1-2013	16:40:58	130238.000000	13023.800000	49932.904857	20.000000
C:\Users\cware\Desktop\Steller25Nov\TagTesting25Nov2013\M24.DSG	11-1-2013	16:40:58	130239.000000	13023.900000	49933.128744	20.000000
C:\Users\cware\Desktop\Steller25Nov\TagTesting25Nov2013\M24.DSG	11-1-2013	16:40:58	130240.000000	13024.000000	49941.940249	20.000000
C:\Users\cware\Desktop\Steller25Nov\TagTesting25Nov2013\M24.DSG	11-1-2013	16:40:58	130241.000000	13024.100000	49949.681411	20.000000
C:\Users\cware\Desktop\Steller25Nov\TagTesting25Nov2013\M24.DSG	11-1-2013	16:40:58	130242.000000	13024.200000	49960.111158	20.000000
C:\Users\cware\Desktop\Steller25Nov\TagTesting25Nov2013\M24.DSG	11-1-2013	16:40:58	130243.000000	13024.300000	49966.831707	20.000000
C:\Users\cware\Desktop\Steller25Nov\TagTesting25Nov2013\M24.DSG	11-1-2013	16:40:58	130244.000000	13024.400000	49984.803279	20.000000
C:\Users\cware\Desktop\Steller25Nov\TagTesting25Nov2013\M24.DSG	11-1-2013	16:40:58	130245.000000	13024.500000	49999.936949	20.000000
C:\Users\cware\Desktop\Steller25Nov\TagTesting25Nov2013\M24.DSG	11-1-2013	16:40:58	130246.000000	13024.600000	50015.419159	20.000000
C:\Users\cware\Desktop\Steller25Nov\TagTesting25Nov2013\M24.DSG	11-1-2013	16:40:58	130247.000000	13024.700000	50037.472555	20.000000
C:\Users\cware\Desktop\Steller25Nov\TagTesting25Nov2013\M24.DSG	11-1-2013	16:40:58	130248.000000	13024.800000	50052.780629	20.000000
C:\Users\cware\Desktop\Steller25Nov\TagTesting25Nov2013\M24.DSG	11-1-2013	16:40:58	130249.000000	13024.900000	50065.823971	20.000000
C:\Users\cware\Desktop\Steller25Nov\TagTesting25Nov2013\M24.DSG	11-1-2013	16:40:58	130250.000000	13025.000000	50081.032191	20.000000
C:\Users\cware\Desktop\Steller25Nov\TagTesting25Nov2013\M24.DSG	11-1-2013	16:40:58	130251.000000	13025.100000	50085.313573	20.000000
C:\Users\cware\Desktop\Steller25Nov\TagTesting25Nov2013\M24.DSG	11-1-2013	16:40:58	130252.000000	13025.200000	50073.938678	20.000000
C:\Users\cware\Desktop\Steller25Nov\TagTesting25Nov2013\M24.DSG	11-1-2013	16:40:58	130253.000000	13025.300000	50072.694348	20.000000
C:\Users\cware\Desktop\Steller25Nov\TagTesting25Nov2013\M24.DSG	11-1-2013	16:40:58	130254.000000	13025.400000	50087.902784	20.000000
C:\Users\cware\Desktop\Steller25Nov\TagTesting25Nov2013\M24.DSG	11-1-2013	16:40:58	130255.000000	13025.500000	50097.610506	20.000000
C:\Users\cware\Desktop\Steller25Nov\TagTesting25Nov2013\M24.DSG	11-1-2013	16:40:58	130256.000000	13025.600000	50107.765799	20.000000
C:\Users\cware\Desktop\Steller25Nov\TagTesting25Nov2013\M24.DSG	11-1-2013	16:40:58	130257.000000	13025.700000	50118.419357	20.000000
C:\Users\cware\Desktop\Steller25Nov\TagTesting25Nov2013\M24.DSG	11-1-2013	16:40:58	130258.000000	13025.800000	50129.595611	20.000000
C:\Users\cware\Desktop\Steller25Nov\TagTesting25Nov2013\M24.DSG	11-1-2013	16:40:58	130259.000000	13025.900000	50133.553340	20.000000
C:\Users\cware\Desktop\Steller25Nov\TagTesting25Nov2013\M24.DSG	11-1-2013	16:40:58	130260.000000	13026.000000	50143.136629	20.000000
C:\Users\cware\Desktop\Steller25Nov\TagTesting25Nov2013\M24.DSG	11-1-2013	16:40:58	130261.000000	13026.100000	50153.441607	20.000000
C:\Users\cware\Desktop\Steller25Nov\TagTesting25Nov2013\M24.DSG	11-1-2013	16:40:58	130262.000000	13026.200000	50161.904718	20.000000
C:\Users\cware\Desktop\Steller25Nov\TagTesting25Nov2013\M24.DSG	11-1-2013	16:40:58	130263.000000	13026.300000	50171.239058	20.000000
C:\Users\cware\Desktop\Steller25Nov\TagTesting25Nov2013\M24.DSG	11-1-2013	16:40:58	130264.000000	13026.400000	50178.756241	20.000000
C:\Users\cware\Desktop\Steller25Nov\TagTesting25Nov2013\M24.DSG	11-1-2013	16:40:58	130265.000000	13026.500000	50191.475606	20.000000
C:\Users\cware\Desktop\Steller25Nov\TagTesting25Nov2013\M24.DSG	11-1-2013	16:40:58	130266.000000	13026.600000	50198.644183	20.000000
C:\Users\cware\Desktop\Steller25Nov\TagTesting25Nov2013\M24.DSG	11-1-2013	16:40:58	130267.000000	13026.700000	50210.890791	20.000000
C:\Users\cware\Desktop\Steller25Nov\TagTesting25Nov2013\M24.DSG	11-1-2013	16:40:58	130268.000000	13026.800000	50218.059452	20.000000
C:\Users\cware\Desktop\Steller25Nov\TagTesting25Nov2013\M24.DSG	11-1-2013	16:40:58	130269.000000	13026.900000	50230.728991	20.000000
C:\Users\cware\Desktop\Steller25Nov\TagTesting25Nov2013\M24.DSG	11-1-2013	16:40:58	130270.000000	13027.000000	50236.379496	20.000000
C:\Users\cware\Desktop\Steller25Nov\TagTesting25Nov2013\M24.DSG	11-1-2013	16:40:58	130271.000000	13027.100000	50243.348809	20.000000
C:\Users\cware\Desktop\Steller25Nov\TagTesting25Nov2013\M24.DSG	11-1-2013	16:40:58	130272.000000	13027.200000	50244.320289	20.000000
C:\Users\cware\Desktop\Steller25Nov\TagTesting25Nov2013\M24.DSG	11-1-2013	16:40:58	130273.000000	13027.300000	50259.304751	20.000000
C:\Users\cware\Desktop\Steller25Nov\TagTesting25Nov2013\M24.DSG	11-1-2013	16:40:58	130274.000000	13027.400000	50263.436373	20.000000
C:\Users\cware\Desktop\Steller25Nov\TagTesting25Nov2013\M24.DSG	11-1-2013	16:40:58	130275.000000	13027.500000	50274.114923	20.000000
C:\Users\cware\Desktop\Steller25Nov\TagTesting25Nov2013\M24.DSG	11-1-2013	16:40:58	130276.000000	13027.600000	50280.860315	20.000000
C:\Users\cware\Desktop\Steller25Nov\TagTesting25Nov2013\M24.DSG	11-1-2013	16:40:58	130277.000000	13027.700000	50284.345172	20.000000
C:\Users\cware\Desktop\Steller25Nov\TagTesting25Nov2013\M24.DSG	11-1-2013	16:40:58	130278.000000	13027.800000	50296.043843	20.000000
C:\Users\cware\Desktop\Steller25Nov\TagTesting25Nov2013\M24.DSG	11-1-2013	16:40:58	130279.000000	13027.900000	50308.041983	20.000000
C:\Users\cware\Desktop\Steller25Nov\TagTesting25Nov2013\M24.DSG	11-1-2013	16:40:58	130280.000000	13028.000000	50319.367461	20.000000
C:\Users\cware\Desktop\Steller25Nov\TagTesting25Nov2013\M24.DSG	11-1-2013	16:40:58	130281.000000	13028.100000	50323.001492	20.000000
C:\Users\cware\Desktop\Steller25Nov\TagTesting25Nov2013\M24.DSG	11-1-2013	16:40:58	130282.000000	13028.200000	50324.818402	20.000000
C:\Users\cware\Desktop\Steller25Nov\TagTesting25Nov2013\M24.DSG	11-1-2013	16:40:58	130283.000000	13028.300000	50341.421194	20.000000
C:\Users\cware\Desktop\Steller25Nov\TagTesting25Nov2013\M24.DSG	11-1-2013	16:40:58	130284.000000	13028.400000	50350.406968	20.000000
C:\Users\cware\Desktop\Steller25Nov\TagTesting25Nov2013\M24.DSG	11-1-2013	16:40:58	130285.000000	13028.500000	50365.764641	20.000000
C:\Users\cware\Desktop\Steller25Nov\TagTesting25Nov2013\M24.DSG	11-1-2013	16:40:58	130286.000000	13028.600000	50378.459367	20.000000
C:\Users\cware\Desktop\Steller25Nov\TagTesting25Nov2013\M24.DSG	11-1-2013	16:40:58	130287.000000	13028.700000	50395.211121	20.000000
C:\Users\cware\Desktop\Steller25Nov\TagTesting25Nov2013\M24.DSG	11-1-2013	16:40:58	130288.000000	13028.800000	50412.610032	20.000000
C:\Users\cware\Desktop\Steller25Nov\TagTesting25Nov2013\M24.DSG	11-1-2013	16:40:58	130289.000000	13028.900000	50428.640067	20.000000
C:\Users\cware\Desktop\Steller25Nov\TagTesting25Nov2013\M24.DSG	11-1-2013	16:40:58	130290.000000	13029.000000	50438.969925	20.000000
C:\Users\cware\Desktop\Steller25Nov\TagTesting25Nov2013\M24.DSG	11-1-2013	16:40:58	130291.000000	13029.100000	50460.948631	20.000000
C:\Users\cware\Desktop\Steller25Nov\TagTesting25Nov2013\M24.DSG	11-1-2013	16:40:58	130292.000000	13029.200000	50469.336970	20.000000
C:\Users\cware\Desktop\Steller25Nov\TagTesting25Nov2013\M24.DSG	11-1-2013	16:40:58	130293.000000	13029.300000	50486.711198	20.000000
C:\Users\cware\Desktop\Steller25Nov\TagTesting25Nov2013\M24.DSG	11-1-2013	16:40:58	130294.000000	13029.400000	50496.742262	20.000000
C:\Users\cware\Desktop\Steller25Nov\TagTesting25Nov2013\M24.DSG	11-1-2013	16:40:58	130295.000000	13029.500000	50511.154321	20.000000
C:\Users\cware\Desktop\Steller25Nov\TagTesting25Nov2013\M24.DSG	11-1-2013	16:40:58	130296.000000	13029.600000	50519.443109	20.000000
C:\Users\cware\Desktop\Steller25Nov\TagTesting25Nov2013\M24.DSG	11-1-2013	16:40:58	130297.000000	13029.700000	50521.857805	20.000000
C:\Users\cware\Desktop\Steller25Nov\TagTesting25Nov2013\M24.DSG	11-1-2013	16:40:58	130298.000000	13029.800000	50521.583853	20.000000
C:\Users\cware\Desktop\Steller25Nov\TagTesting25Nov2013\M24.DSG	11-1-2013	16:40:58	130299.000000	13029.900000	50539.605465	20.000000
C:\Users\cware\Desktop\Steller25Nov\TagTesting25Nov2013\M24.DSG	11-1-2013	16:40:58	130300.000000	13030.000000	50556.083215	20.000000
C:\Users\cware\Desktop\Steller25Nov\TagTesting25Nov2013\M24.DSG	11-1-2013	16:40:58	130301.000000	13030.100000	50571.042553	20.000000
C:\Users\cware\Desktop\Steller25Nov\TagTesting25Nov2013\M24.DSG	11-1-2013	16:40:58	130302.000000	13030.200000	50591.204404	20.000000
C:\Users\cware\Desktop\Steller25Nov\TagTesting25Nov2013\M24.DSG	11-1-2013	16:40:58	130303.000000	13030.300000	50594.564697	20.000000
C:\Users\cware\Desktop\Steller25Nov\TagTesting25Nov2013\M24.DSG	11-1-2013	16:40:58	130304.000000	13030.400000	50608.130609	20.000000
C:\Users\cware\Desktop\Steller25Nov\TagTesting25Nov2013\M24.DSG	11-1-2013	16:40:58	130305.000000	13030.500000	50625.554346	20.000000
C:\Users\cware\Desktop\Steller25Nov\TagTesting25Nov2013\M24.DSG	11-1-2013	16:40:58	130306.000000	13030.600000	50636.182927	20.000000
C:\Users\cware\Desktop\Steller25Nov\TagTesting25Nov2013\M24.DSG	11-1-2013	16:40:58	130307.000000	13030.700000	50647.458562	20.000000
C:\Users\cware\Desktop\Steller25Nov\TagTesting25Nov2013\M24.DSG	11-1-2013	16:40:58	130308.000000	13030.800000	50658.684683	20.000000
C:\Users\cware\Desktop\Steller25Nov\TagTesting25Nov2013\M24.DSG	11-1-2013	16:40:58	130309.000000	13030.900000	50675.959029	20.000000
C:\Users\cware\Desktop\Steller25Nov\TagTesting25Nov2013\M24.DSG	11-1-2013	16:40:58	130310.000000	13031.000000	50690.047578	20.000000
C:\Users\cware\Desktop\Steller25Nov\TagTesting25Nov2013\M24.DSG	11-1-2013	16:40:58	130311.000000	13031.100000	50699.680350	20.000000
C:\Users\cware\Desktop\Steller25Nov\TagTesting25Nov2013\M24.DSG	11-1-2013	16:40:58	130312.000000	13031.200000	50716.332266	20.000000
C:\Users\cware\Desktop\Steller25Nov\TagTesting25Nov2013\M24.DSG	11-1-2013	16:40:58	130313.000000	13031.300000	50724.223230	20.000000
C:\Users\cware\Desktop\Steller25Nov\TagTesting25Nov2013\M24.DSG	11-1-2013	16:40:58	130314.000000	13031.400000	50742.169424	20.000000
C:\Users\cware\Desktop\Steller25Nov\TagTesting25Nov2013\M24.DSG	11-1-2013	16:40:58	130315.000000	13031.500000	50751.304618	20.000000
C:\Users\cware\Desktop\Steller25Nov\TagTesting25Nov2013\M24.DSG	11-1-2013	16:40:58	130316.000000	13031.600000	50753.943085	20.000000
C:\Users\cware\Desktop\Steller25Nov\TagTesting25Nov2013\M24.DSG	11-1-2013	16:40:58	130317.000000	13031.700000	50769.201555	20.000000
C:\Users\cware\Desktop\Steller25Nov\TagTesting25Nov2013\M24.DSG	11-1-2013	16:40:58	130318.000000	13031.800000	50771.740587	20.000000
C:\Users\cware\Desktop\Steller25Nov\TagTesting25Nov2013\M24.DSG	11-1-2013	16:40:58	130319.000000	13031.900000	50786.202127	20.000000
C:\Users\cware\Desktop\Steller25Nov\TagTesting25Nov2013\M24.DSG	11-1-2013	16:40:58	130320.000000	13032.000000	50788.890465	20.000000
C:\Users\cware\Desktop\Steller25Nov\TagTesting25Nov2013\M24.DSG	11-1-2013	16:40:58	130321.000000	13032.100000	50795.188202	20.000000
C:\Users\cware\Desktop\Steller25Nov\TagTesting25Nov2013\M24.DSG	11-1-2013	16:40:58	130322.000000	13032.200000	50801.510424	20.000000
C:\Users\cware\Desktop\Steller25Nov\TagTesting25Nov2013\M24.DSG	11-1-2013	16:40:58	130323.000000	13032.300000	50809.127343	20.000000
C:\Users\cware\Desktop\Steller25Nov\TagTesting25Nov2013\M24.DSG	11-1-2013	16:40:58	130324.000000	13032.400000	50826.152785	20.000000
C:\Users\cware\Desktop\Steller25Nov\TagTesting25Nov2013\M24.DSG	11-1-2013	16:40:58	130325.000000	13032.500000	50836.582408	20.000000
C:\Users\cware\Desktop\Steller25Nov\TagTesting25Nov2013\M24.DSG	11-1-2013	16:40:58	130326.000000	13032.600000	50853.159598	20.000000
C:\Users\cware\Desktop\Steller25Nov\TagTesting25Nov2013\M24.DSG	11-1-2013	16:40:58	130327.000000	13032.700000	50862.095731	20.000000
C:\Users\cware\Desktop\Steller25Nov\TagTesting25Nov2013\M24.DSG	11-1-2013	16:40:58	130328.000000	13032.800000	50878.150370	20.000000
C:\Users\cware\Desktop\Steller25Nov\TagTesting25Nov2013\M24.DSG	11-1-2013	16:40:58	130329.000000	13032.900000	50896.122272	20.000000
C:\Users\cware\Desktop\Steller25Nov\TagTesting25Nov2013\M24.DSG	11-1-2013	16:40:58	130330.000000	13033.000000	50901.498600	20.000000
C:\Users\cware\Desktop\Steller25Nov\TagTesting25Nov2013\M24.DSG	11-1-2013	16:40:58	130331.000000	13033.100000	50911.554743	20.000000
C:\Users\cware\Desktop\Steller25Nov\TagTesting25Nov2013\M24.DSG	11-1-2013	16:40:58	130332.000000	13033.200000	50918.797874	20.000000
C:\Users\cware\Desktop\Steller25Nov\TagTesting25Nov2013\M24.DSG	11-1-2013	16:40:58	130333.000000	13033.300000	50925.817227	20.000000
C:\Users\cware\Desktop\Steller25Nov\TagTesting25Nov2013\M24.DSG	11-1-2013	16:40:58	130334.000000	13033.400000	50923.054519	20.000000
C:\Users\cware\Desktop\Steller25Nov\TagTesting25Nov2013\M24.DSG	11-1-2013	16:40:58	130335.000000	13033.500000	50921.013592	20.000000
C:\Users\cware\Desktop\Steller25Nov\TagTesting25Nov2013\M24.DSG	11-1-2013	16:40:58	130336.000000	13033.600000	50911.355834	20.000000
C:\Users\cware\Desktop\Steller25Nov\TagTesting25Nov2013\M24.DSG	11-1-2013	16:40:58	130337.000000	13033.700000	50912.376749	20.000000
C:\Users\cware\Desktop\Steller25Nov\TagTesting25Nov2013\M24.DSG	11-1-2013	16:40:58	130338.000000	13033.800000	50909.066265	20.000000
C:\Users\cware\Desktop\Steller25Nov\TagTesting25Nov2013\M24.DSG	11-1-2013	16:40:58	130339.000000	13033.900000	50912.277122	20.000000
C:\Users\cware\Desktop\Steller25Nov\TagTesting25Nov2013\M24.DSG	11-1-2013	16:40:58	130340.000000	13034.000000	50909.315398	20.000000
C:\Users\cware\Desktop\Steller25Nov\TagTesting25Nov2013\M24.DSG	11-1-2013	16:40:58	130341.000000	13034.100000	50912.526184	20.000000
C:\Users\cware\Desktop\Steller25Nov\TagTesting25Nov2013\M24.DSG	11-1-2013	16:40:58	130342.000000	13034.200000	50903.366393	20.000000
C:\Users\cware\Desktop\Steller25Nov\TagTesting25Nov2013\M24.DSG	11-1-2013	16:40:58	130343.000000	13034.300000	50920.242762	20.000000
C:\Users\cware\Desktop\Steller25Nov\TagTesting25Nov2013\M24.DSG	11-1-2013	16:40:58	130344.000000	13034.400000	50914.791738	20.000000
C:\Users\cware\Desktop\Steller25Nov\TagTesting25Nov2013\M24.DSG	11-1-2013	16:40:58	130345.000000	13034.500000	50919.247372	20.000000
C:\Users\cware\Desktop\Steller25Nov\TagTesting25Nov2013\M24.DSG	11-1-2013	16:40:58	130346.000000	13034.600000	50919.023438	20.000000
C:\Users\cware\Desktop\Steller25Nov\TagTesting25Nov2013\M24.DSG	11-1-2013	16:40:58	130347.000000	13034.700000	50922.682257	20.000000
C:\Users\cware\Desktop\Steller25Nov\TagTesting25Nov2013\M24.DSG	11-1-2013	16:40:58	130348.000000	13034.800000	50923.304867	20.000000
C:\Users\cware\Desktop\Steller25Nov\TagTesting25Nov2013\M24.DSG	11-1-2013	16:40:58	130349.000000	13034.900000	50921.736829	20.000000
C:\Users\cware\Desktop\Steller25Nov\TagTesting25Nov2013\M24.DSG	11-1-2013	16:40:58	130350.000000	13035.000000	50916.957790	20.000000
C:\Users\cware\Desktop\Steller25Nov\TagTesting25Nov2013\M24.DSG	11-1-2013	16:40:58	130351.000000	13035.100000	50918.451137	20.000000
C:\Users\cware\Desktop\Steller25Nov\TagTesting25Nov2013\M24.DSG	11-1-2013	16:40:58	130352.000000	13035.200000	50912.278489	20.000000
C:\Users\cware\Desktop\Steller25Nov\TagTesting25Nov2013\M24.DSG	11-1-2013	16:40:58	130353.000000	13035.300000	50913.622383	20.000000
C:\Users\cware\Desktop\Steller25Nov\TagTesting25Nov2013\M24.DSG	11-1-2013	16:40:58	130354.000000	13035.400000	50904.437956	20.000000
C:\Users\cware\Desktop\Steller25Nov\TagTesting25Nov2013\M24.DSG	11-1-2013	16:40:58	130355.000000	13035.500000	50912.726607	20.000000
C:\Users\cware\Desktop\Steller25Nov\TagTesting25Nov2013\M24.DSG	11-1-2013	16:40:58	130356.000000	13035.600000	50912.204356	20.000000
C:\Users\cware\Desktop\Steller25Nov\TagTesting25Nov2013\M24.DSG	11-1-2013	16:40:58	130357.000000	13035.700000	50919.746036	20.000000
C:\Users\cware\Desktop\Steller25Nov\TagTesting25Nov2013\M24.DSG	11-1-2013	16:40:58	130358.000000	13035.800000	50932.291569	20.000000
C:\Users\cware\Desktop\Steller25Nov\TagTesting25Nov2013\M24.DSG	11-1-2013	16:40:58	130359.000000	13035.900000	50944.936148	20.000000
C:\Users\cware\Desktop\Steller25Nov\TagTesting25Nov2013\M24.DSG	11-1-2013	16:40:58	130360.000000	13036.000000	50940.903995	20.000000
C:\Users\cware\Desktop\Steller25Nov\TagTesting25Nov2013\M24.DSG	11-1-2013	16:40:58	130361.000000	13036.100000	50943.169013	20.000000
C:\Users\cware\Desktop\Steller25Nov\TagTesting25Nov2013\M24.DSG	11-1-2013	16:40:58	130362.000000	13036.200000	50946.803209	20.000000
C:\Users\cware\Desktop\Steller25Nov\TagTesting25Nov2013\M24.DSG	11-1-2013	16:40:58	130363.000000	13036.300000	50937.966929	20.000000
C:\Users\cware\Desktop\Steller25Nov\TagTesting25Nov2013\M24.DSG	11-1-2013	16:40:58	130364.000000	13036.400000	50913.324924	20.000000
C:\Users\cware\Desktop\Steller25Nov\TagTesting25Nov2013\M24.DSG	11-1-2013	16:40:58	130365.000000	13036.500000	50887.761933	20.000000
C:\Users\cware\Desktop\Steller25Nov\TagTesting25Nov2013\M24.DSG	11-1-2013	16:40:58	130366.000000	13036.600000	50883.655237	20.000000
C:\Users\cware\Desktop\Steller25Nov\TagTesting25Nov2013\M24.DSG	11-1-2013	16:40:58	130367.000000	13036.700000	50880.742848	20.000000
C:\Users\cware\Desktop\Steller25Nov\TagTesting25Nov2013\M24.DSG	11-1-2013	16:40:58	130368.000000	13036.800000	50857.096727	20.000000
C:\Users\cware\Desktop\Steller25Nov\TagTesting25Nov2013\M24.DSG	11-1-2013	16:40:58	130369.000000	13036.900000	50863.269697	20.000000
C:\Users\cware\Desktop\Steller25Nov\TagTesting25Nov2013\M24.DSG	11-1-2013	16:40:58	130370.000000	13037.000000	50859.585929	20.000000
C:\Users\cware\Desktop\Steller25Nov\TagTesting25Nov2013\M24.DSG	11-1-2013	16:40:58	130371.000000	13037.100000	50854.284152	20.000000
C:\Users\cware\Desktop\Steller25Nov\TagTesting25Nov2013\M24.DSG	11-1-2013	16:40:58	130372.000000	13037.200000	50841.614971	20.000000
C:\Users\cware\Desktop\Steller25Nov\TagTesting25Nov2013\M24.DSG	11-1-2013	16:40:58	130373.000000	13037.300000	50835.417235	20.000000
C:\Users\cware\Desktop\Steller25Nov\TagTesting25Nov2013\M24.DSG	11-1-2013	16:40:58	130374.000000	13037.400000	50836.537249	20.000000
C:\Users\cware\Desktop\Steller25Nov\TagTesting25Nov2013\M24.DSG	11-1-2013	16:40:58	130375.000000	13037.500000	50830.488671	20.000000
C:\Users\cware\Desktop\Steller25Nov\TagTesting25Nov2013\M24.DSG	11-1-2013	16:40:58	130376.000000	13037.600000	50814.583599	20.000000
C:\Users\cware\Desktop\Steller25Nov\TagTesting25Nov2013\M24.DSG	11-1-2013	16:40:58	130377.000000	13037.700000	50805.050527	20.000000
C:\Users\cware\Desktop\Steller25Nov\TagTesting25Nov2013\M24.DSG	11-1-2013	16:40:58	130378.000000	13037.800000	50799.001731	20.000000
C:\Users\cware\Desktop\Steller25Nov\TagTesting25Nov2013\M24.DSG	11-1-2013	16:40:58	130379.000000	13037.900000	50796.289130	20.000000
C:\Users\cware\Desktop\Steller25Nov\TagTesting25Nov2013\M24.DSG	11-1-2013	16:40:58	130380.000000	13038.000000	50798.927731	20.000000
C:\Users\cware\Desktop\Steller25Nov\TagTesting25Nov2013\M24.DSG	11-1-2013	16:40:58	130381.000000	13038.100000	50805.747800	20.000000
C:\Users\cware\Desktop\Steller25Nov\TagTesting25Nov2013\M24.DSG	11-1-2013	16:40:58	130382.000000	13038.200000	50816.077669	20.000000
C:\Users\cware\Desktop\Steller25Nov\TagTesting25Nov2013\M24.DSG	11-1-2013	16:40:58	130383.000000	13038.300000	50831.908661	20.000000
C:\Users\cware\Desktop\Steller25Nov\TagTesting25Nov2013\M24.DSG	11-1-2013	16:40:58	130384.000000	13038.400000	50841.192926	20.000000
C:\Users\cware\Desktop\Steller25Nov\TagTesting25Nov2013\M24.DSG	11-1-2013	16:40:58	130385.000000	13038.500000	50845.946811	20.000000
C:\Users\cware\Desktop\Steller25Nov\TagTesting25Nov2013\M24.DSG	11-1-2013	16:40:58	130386.000000	13038.600000	50849.805053	20.000000
C:\Users\cware\Desktop\Steller25Nov\TagTesting25Nov2013\M24.DSG	11-1-2013	16:40:58	130387.000000	13038.700000	50840.272160	20.000000
C:\Users\cware\Desktop\Steller25Nov\TagTesting25Nov2013\M24.DSG	11-1-2013	16:40:58	130388.000000	13038.800000	50807.913990	20.000000
C:\Users\cware\Desktop\Steller25Nov\TagTesting25Nov2013\M24.DSG	11-1-2013	16:40:58	130389.000000	13038.900000	50788.225041	20.000000
C:\Users\cware\Desktop\Steller25Nov\TagTesting25Nov2013\M24.DSG	11-1-2013	16:40:58	130390.000000	13039.000000	50790.838550	20.000000
C:\Users\cware\Desktop\Steller25Nov\TagTesting25Nov2013\M24.DSG	11-1-2013	16:40:58	130391.000000	13039.100000	50785.562012	20.000000
C:\Users\cware\Desktop\Steller25Nov\TagTesting25Nov2013\M24.DSG	11-1-2013	16:40:58	130392.000000	13039.200000	50778.194184	20.000000
C:\Users\cware\Desktop\Steller25Nov\TagTesting25Nov2013\M24.DSG	11-1-2013	16:40:58	130393.000000	13039.300000	50770.951226	20.000000
C:\Users\cware\Desktop\Steller25Nov\TagTesting25Nov2013\M24.DSG	11-1-2013	16:40:58	130394.000000	13039.400000	50750.316842	20.000000
C:\Users\cware\Desktop\Steller25Nov\TagTesting25Nov2013\M24.DSG	11-1-2013	16:40:58	130395.000000	13039.500000	50734.859286	20.000000
C:\Users\cware\Desktop\Steller25Nov\TagTesting25Nov2013\M24.DSG	11-1-2013	16:40:58	130396.000000	13039.600000	50733.639815	20.000000
C:\Users\cware\Desktop\Steller25Nov\TagTesting25Nov2013\M24.DSG	11-1-2013	16:40:58	130397.000000	13039.700000	50733.590313	20.000000
C:\Users\cware\Desktop\Steller25Nov\TagTesting25Nov2013\M24.DSG	11-1-2013	16:40:58	130398.000000	13039.800000	50728.860793	20.000000
C:\Users\cware\Desktop\Steller25Nov\TagTesting25Nov2013\M24.DSG	11-1-2013	16:40:58	130399.000000	13039.900000	50723.061547	20.000000
C:\Users\cware\Desktop\Steller25Nov\TagTesting25Nov2013\M24.DSG	11-1-2013	16:40:58	130400.000000	13040.000000	50727.840600	20.000000
C:\Users\cware\Desktop\Steller25Nov\TagTesting25Nov2013\M24.DSG	11-1-2013	16:40:58	130401.000000	13040.100000	50711.462296	20.000000
C:\Users\cware\Desktop\Steller25Nov\TagTesting25Nov2013\M24.DSG	11-1-2013	16:40:58	130402.000000	13040.200000	50713.080695	20.000000
C:\Users\cware\Desktop\Steller25Nov\TagTesting25Nov2013\M24.DSG	11-1-2013	16:40:58	130403.000000	13040.300000	50700.883899	20.000000
C:\Users\cware\Desktop\Steller25Nov\TagTesting25Nov2013\M24.DSG	11-1-2013	16:40:58	130404.000000	13040.400000	50703.273346	20.000000
C:\Users\cware\Desktop\Steller25Nov\TagTesting25Nov2013\M24.DSG	11-1-2013	16:40:58	130405.000000	13040.500000	50690.977382	20.000000
C:\Users\cware\Desktop\Steller25Nov\TagTesting25Nov2013\M24.DSG	11-1-2013	16:40:58	130406.000000	13040.600000	50679.428152	20.000000
C:\Users\cware\Desktop\Steller25Nov\TagTesting25Nov2013\M24.DSG	11-1-2013	16:40:58	130407.000000	13040.700000	50684.705180	20.000000
C:\Users\cware\Desktop\Steller25Nov\TagTesting25Nov2013\M24.DSG	11-1-2013	16:40:58	130408.000000	13040.800000	50676.690329	20.000000
C:\Users\cware\Desktop\Steller25Nov\TagTesting25Nov2013\M24.DSG	11-1-2013	16:40:58	130409.000000	13040.900000	50674.723767	20.000000
C:\Users\cware\Desktop\Steller25Nov\TagTesting25Nov2013\M24.DSG	11-1-2013	16:40:58	130410.000000	13041.000000	50671.139398	20.000000
C:\Users\cware\Desktop\Steller25Nov\TagTesting25Nov2013\M24.DSG	11-1-2013	16:40:58	130411.000000	13041.100000	50658.345720	20.000000
C:\Users\cware\Desktop\Steller25Nov\TagTesting25Nov2013\M24.DSG	11-1-2013	16:40:58	130412.000000	13041.200000	50660.884437	20.000000
C:\Users\cware\Desktop\Steller25Nov\TagTesting25Nov2013\M24.DSG	11-1-2013	16:40:58	130413.000000	13041.300000	50660.312153	20.000000
C:\Users\cware\Desktop\Steller25Nov\TagTesting25Nov2013\M24.DSG	11-1-2013	16:40:58	130414.000000	13041.400000	50661.208353	20.000000
C:\Users\cware\Desktop\Steller25Nov\TagTesting25Nov2013\M24.DSG	11-1-2013	16:40:58	130415.000000	13041.500000	50672.956920	20.000000
C:\Users\cware\Desktop\Steller25Nov\TagTesting25Nov2013\M24.DSG	11-1-2013	16:40:58	130416.000000	13041.600000	50683.735027	20.000000
C:\Users\cware\Desktop\Steller25Nov\TagTesting25Nov2013\M24.DSG	11-1-2013	16:40:58	130417.000000	13041.700000	50707.182148	20.000000
C:\Users\cware\Desktop\Steller25Nov\TagTesting25Nov2013\M24.DSG	11-1-2013	16:40:58	130418.000000	13041.800000	50712.235468	20.000000
C:\Users\cware\Desktop\Steller25Nov\TagTesting25Nov2013\M24.DSG	11-1-2013	16:40:58	130419.000000	13041.900000	50707.207372	20.000000
C:\Users\cware\Desktop\Steller25Nov\TagTesting25Nov2013\M24.DSG	11-1-2013	16:40:58	130420.000000	13042.000000	50715.396518	20.000000
C:\Users\cware\Desktop\Steller25Nov\TagTesting25Nov2013\M24.DSG	11-1-2013	16:40:58	130421.000000	13042.100000	50684.955081	20.000000
C:\Users\cware\Desktop\Steller25Nov\TagTesting25Nov2013\M24.DSG	11-1-2013	16:40:58	130422.000000	13042.200000	50648.788418	20.000000
C:\Users\cware\Desktop\Steller25Nov\TagTesting25Nov2013\M24.DSG	11-1-2013	16:40:58	130423.000000	13042.300000	50649.659785	20.000000
C:\Users\cware\Desktop\Steller25Nov\TagTesting25Nov2013\M24.DSG	11-1-2013	16:40:58	130424.000000	13042.400000	50651.103778	20.000000
C:\Users\cware\Desktop\Steller25Nov\TagTesting25Nov2013\M24.DSG	11-1-2013	16:40:58	130425.000000	13042.500000	50645.627528	20.000000
C:\Users\cware\Desktop\Steller25Nov\TagTesting25Nov2013\M24.DSG	11-1-2013	16:40:58	130426.000000	13042.600000	50643.262964	20.000000
C:\Users\cware\Desktop\Steller25Nov\TagTesting25Nov2013\M24.DSG	11-1-2013	16:40:58	130427.000000	13042.700000	50634.227764	20.000000
C:\Users\cware\Desktop\Steller25Nov\TagTesting25Nov2013\M24.DSG	11-1-2013	16:40:58	130428.000000	13042.800000	50625.316792	20.000000
C:\Users\cware\Desktop\Steller25Nov\TagTesting25Nov2013\M24.DSG	11-1-2013	16:40:58	130429.000000	13042.900000	50613.568066	20.000000
C:\Users\cware\Desktop\Steller25Nov\TagTesting25Nov2013\M24.DSG	11-1-2013	16:40:58	130430.000000	13043.000000	50610.681025	20.000000
C:\Users\cware\Desktop\Steller25Nov\TagTesting25Nov2013\M24.DSG	11-1-2013	16:40:58	130431.000000	13043.100000	50602.591497	20.000000
C:\Users\cware\Desktop\Steller25Nov\TagTesting25Nov2013\M24.DSG	11-1-2013	16:40:58	130432.000000	13043.200000	50600.152392	20.000000
C:\Users\cware\Desktop\Steller25Nov\TagTesting25Nov2013\M24.DSG	11-1-2013	16:40:58	130433.000000	13043.300000	50590.195724	20.000000
C:\Users\cware\Desktop\Steller25Nov\TagTesting25Nov2013\M24.DSG	11-1-2013	16:40:58	130434.000000	13043.400000	50597.439145	20.000000
C:\Users\cware\Desktop\Steller25Nov\TagTesting25Nov2013\M24.DSG	11-1-2013	16:40:58	130435.000000	13043.500000	50616.132455	20.000000
C:\Users\cware\Desktop\Steller25Nov\TagTesting25Nov2013\M24.DSG	11-1-2013	16:40:58	130436.000000	13043.600000	50636.941495	20.000000
C:\Users\cware\Desktop\Steller25Nov\TagTesting25Nov2013\M24.DSG	11-1-2013	16:40:58	130437.000000	13043.700000	50650.507140	20.000000
C:\Users\cware\Desktop\Steller25Nov\TagTesting25Nov2013\M24.DSG	11-1-2013	16:40:58	130438.000000	13043.800000	50646.673714	20.000000
C:\Users\cware\Desktop\Steller25Nov\TagTesting25Nov2013\M24.DSG	11-1-2013	16:40:58	130439.000000	13043.900000	50645.703050	20.000000
C:\Users\cware\Desktop\Steller25Nov\TagTesting25Nov2013\M24.DSG	11-1-2013	16:40:58	130440.000000	13044.000000	50618.995004	20.000000
C:\Users\cware\Desktop\Steller25Nov\TagTesting25Nov2013\M24.DSG	11-1-2013	16:40:58	130441.000000	13044.100000	50574.341043	20.000000
C:\Users\cware\Desktop\Steller25Nov\TagTesting25Nov2013\M24.DSG	11-1-2013	16:40:58	130442.000000	13044.200000	50554.378372	20.000000
C:\Users\cware\Desktop\Steller25Nov\TagTesting25Nov2013\M24.DSG	11-1-2013	16:40:58	130443.000000	13044.300000	50558.186951	20.000000
C:\Users\cware\Desktop\Steller25Nov\TagTesting25Nov2013\M24.DSG	11-1-2013	16:40:58	130444.000000	13044.400000	50554.204259	20.000000
C:\Users\cware\Desktop\Steller25Nov\TagTesting25Nov2013\M24.DSG	11-1-2013	16:40:58	130445.000000	13044.500000	50551.292048	20.000000
C:\Users\cware\Desktop\Steller25Nov\TagTesting25Nov2013\M24.DSG	11-1-2013	16:40:58	130446.000000	13044.600000	50538.672478	20.000000
C:\Users\cware\Desktop\Steller25Nov\TagTesting25Nov2013\M24.DSG	11-1-2013	16:40:58	130447.000000	13044.700000	50524.285518	20.000000
C:\Users\cware\Desktop\Steller25Nov\TagTesting25Nov2013\M24.DSG	11-1-2013	16:40:58	130448.000000	13044.800000	50497.328691	20.000000
C:\Users\cware\Desktop\Steller25Nov\TagTesting25Nov2013\M24.DSG	11-1-2013	16:40:58	130449.000000	13044.900000	50518.137872	20.000000
C:\Users\cware\Desktop\Steller25Nov\TagTesting25Nov2013\M24.DSG	11-1-2013	16:40:58	130450.000000	13045.000000	50476.096654	20.000000
C:\Users\cware\Desktop\Steller25Nov\TagTesting25Nov2013\M24.DSG	11-1-2013	16:40:58	130451.000000	13045.100000	50495.412434	20.000000
C:\Users\cware\Desktop\Steller25Nov\TagTesting25Nov2013\M24.DSG	11-1-2013	16:40:58	130452.000000	13045.200000	50478.262764	20.000000
C:\Users\cware\Desktop\Steller25Nov\TagTesting25Nov2013\M24.DSG	11-1-2013	16:40:58	130453.000000	13045.300000	50475.922798	20.000000
C:\Users\cware\Desktop\Steller25Nov\TagTesting25Nov2013\M24.DSG	11-1-2013	16:40:58	130454.000000	13045.400000	50468.679872	20.000000
C:\Users\cware\Desktop\Steller25Nov\TagTesting25Nov2013\M24.DSG	11-1-2013	16:40:58	130455.000000	13045.500000	50470.447018	20.000000
C:\Users\cware\Desktop\Steller25Nov\TagTesting25Nov2013\M24.DSG	11-1-2013	16:40:58	130456.000000	13045.600000	50479.606860	20.000000
C:\Users\cware\Desktop\Steller25Nov\TagTesting25Nov2013\M24.DSG	11-1-2013	16:40:58	130457.000000	13045.700000	50489.687700	20.000000
C:\Users\cware\Desktop\Steller25Nov\TagTesting25Nov2013\M24.DSG	11-1-2013	16:40:58	130458.000000	13045.800000	50503.104393	20.000000
C:\Users\cware\Desktop\Steller25Nov\TagTesting25Nov2013\M24.DSG	11-1-2013	16:40:58	130459.000000	13045.900000	50494.591500	20.000000
C:\Users\cware\Desktop\Steller25Nov\TagTesting25Nov2013\M24.DSG	11-1-2013	16:40:58	130460.000000	13046.000000	50490.285633	20.000000
C:\Users\cware\Desktop\Steller25Nov\TagTesting25Nov2013\M24.DSG	11-1-2013	16:40:58	130461.000000	13046.100000	50448.892230	20.000000
C:\Users\cware\Desktop\Steller25Nov\TagTesting25Nov2013\M24.DSG	11-1-2013	16:40:58	130462.000000	13046.200000	50408.195390	20.000000
C:\Users\cware\Desktop\Steller25Nov\TagTesting25Nov2013\M24.DSG	11-1-2013	16:40:58	130463.000000	13046.300000	50395.376514	20.000000
C:\Users\cware\Desktop\Steller25Nov\TagTesting25Nov2013\M24.DSG	11-1-2013	16:40:58	130464.000000	13046.400000	50376.160595	20.000000
C:\Users\cware\Desktop\Steller25Nov\TagTesting25Nov2013\M24.DSG	11-1-2013	16:40:58	130465.000000	13046.500000	50363.192497	20.000000
C:\Users\cware\Desktop\Steller25Nov\TagTesting25Nov2013\M24.DSG	11-1-2013	16:40:58	130466.000000	13046.600000	50342.333979	20.000000
C:\Users\cware\Desktop\Steller25Nov\TagTesting25Nov2013\M24.DSG	11-1-2013	16:40:58	130467.000000	13046.700000	50328.693921	20.000000
C:\Users\cware\Desktop\Steller25Nov\TagTesting25Nov2013\M24.DSG	11-1-2013	16:40:58	130468.000000	13046.800000	50317.716935	20.000000
C:\Users\cware\Desktop\Steller25Nov\TagTesting25Nov2013\M24.DSG	11-1-2013	16:40:58	130469.000000	13046.900000	50306.988849	20.000000
C:\Users\cware\Desktop\Steller25Nov\TagTesting25Nov2013\M24.DSG	11-1-2013	16:40:58	130470.000000	13047.000000	50295.116210	20.000000
C:\Users\cware\Desktop\Steller25Nov\TagTesting25Nov2013\M24.DSG	11-1-2013	16:40:58	130471.000000	13047.100000	50289.590343	20.000000
C:\Users\cware\Desktop\Steller25Nov\TagTesting25Nov2013\M24.DSG	11-1-2013	16:40:58	130472.000000	13047.200000	50269.155201	20.000000
C:\Users\cware\Desktop\Steller25Nov\TagTesting25Nov2013\M24.DSG	11-1-2013	16:40:58	130473.000000	13047.300000	50253.921656	20.000000
C:\Users\cware\Desktop\Steller25Nov\TagTesting25Nov2013\M24.DSG	11-1-2013	16:40:58	130474.000000	13047.400000	50222.733419	20.000000
C:\Users\cware\Desktop\Steller25Nov\TagTesting25Nov2013\M24.DSG	11-1-2013	16:40:58	130475.000000	13047.500000	50240.082589	20.000000
C:\Users\cware\Desktop\Steller25Nov\TagTesting25Nov2013\M24.DSG	11-1-2013	16:40:58	130476.000000	13047.600000	50226.716141	20.000000
C:\Users\cware\Desktop\Steller25Nov\TagTesting25Nov2013\M24.DSG	11-1-2013	16:40:58	130477.000000	13047.700000	50212.602867	20.000000
C:\Users\cware\Desktop\Steller25Nov\TagTesting25Nov2013\M24.DSG	11-1-2013	16:40:58	130478.000000	13047.800000	50189.479237	20.000000
C:\Users\cware\Desktop\Steller25Nov\TagTesting25Nov2013\M24.DSG	11-1-2013	16:40:58	130479.000000	13047.900000	50181.290219	20.000000
C:\Users\cware\Desktop\Steller25Nov\TagTesting25Nov2013\M24.DSG	11-1-2013	16:40:58	130480.000000	13048.000000	50162.796222	20.000000
C:\Users\cware\Desktop\Steller25Nov\TagTesting25Nov2013\M24.DSG	11-1-2013	16:40:58	130481.000000	13048.100000	50174.245983	20.000000
C:\Users\cware\Desktop\Steller25Nov\TagTesting25Nov2013\M24.DSG	11-1-2013	16:40:58	130482.000000	13048.200000	50157.569368	20.000000
C:\Users\cware\Desktop\Steller25Nov\TagTesting25Nov2013\M24.DSG	11-1-2013	16:40:58	130483.000000	13048.300000	50138.975763	20.000000
C:\Users\cware\Desktop\Steller25Nov\TagTesting25Nov2013\M24.DSG	11-1-2013	16:40:58	130484.000000	13048.400000	50129.442647	20.000000
C:\Users\cware\Desktop\Steller25Nov\TagTesting25Nov2013\M24.DSG	11-1-2013	16:40:58	130485.000000	13048.500000	50120.681060	20.000000
C:\Users\cware\Desktop\Steller25Nov\TagTesting25Nov2013\M24.DSG	11-1-2013	16:40:58	130486.000000	13048.600000	50114.682256	20.000000
C:\Users\cware\Desktop\Steller25Nov\TagTesting25Nov2013\M24.DSG	11-1-2013	16:40:58	130487.000000	13048.700000	50105.920722	20.000000
C:\Users\cware\Desktop\Steller25Nov\TagTesting25Nov2013\M24.DSG	11-1-2013	16:40:58	130488.000000	13048.800000	50095.939696	20.000000
C:\Users\cware\Desktop\Steller25Nov\TagTesting25Nov2013\M24.DSG	11-1-2013	16:40:58	130489.000000	13048.900000	50084.962823	20.000000
C:\Users\cware\Desktop\Steller25Nov\TagTesting25Nov2013\M24.DSG	11-1-2013	16:40:58	130490.000000	13049.000000	50076.474928	20.000000
C:\Users\cware\Desktop\Steller25Nov\TagTesting25Nov2013\M24.DSG	11-1-2013	16:40:58	130491.000000	13049.100000	50071.894975	20.000000
C:\Users\cware\Desktop\Steller25Nov\TagTesting25Nov2013\M24.DSG	11-1-2013	16:40:58	130492.000000	13049.200000	50060.967889	20.000000
C:\Users\cware\Desktop\Steller25Nov\TagTesting25Nov2013\M24.DSG	11-1-2013	16:40:58	130493.000000	13049.300000	50048.522426	20.000000
C:\Users\cware\Desktop\Steller25Nov\TagTesting25Nov2013\M24.DSG	11-1-2013	16:40:58	130494.000000	13049.400000	50037.744730	20.000000
C:\Users\cware\Desktop\Steller25Nov\TagTesting25Nov2013\M24.DSG	11-1-2013	16:40:58	130495.000000	13049.500000	50029.257295	20.000000
C:\Users\cware\Desktop\Steller25Nov\TagTesting25Nov2013\M24.DSG	11-1-2013	16:40:58	130496.000000	13049.600000	50019.499726	20.000000
C:\Users\cware\Desktop\Steller25Nov\TagTesting25Nov2013\M24.DSG	11-1-2013	16:40:58	130497.000000	13049.700000	50013.003172	20.000000
C:\Users\cware\Desktop\Steller25Nov\TagTesting25Nov2013\M24.DSG	11-1-2013	16:40:58	130498.000000	13049.800000	50007.950470	20.000000
C:\Users\cware\Desktop\Steller25Nov\TagTesting25Nov2013\M24.DSG	11-1-2013	16:40:58	130499.000000	13049.900000	50005.461634	20.000000
C:\Users\cware\Desktop\Steller25Nov\TagTesting25Nov2013\M24.DSG	11-1-2013	16:40:58	130500.000000	13050.000000	49986.569520	20.000000
C:\Users\cware\Desktop\Steller25Nov\TagTesting25Nov2013\M24.DSG	11-1-2013	16:40:58	130501.000000	13050.100000	49967.029970	20.000000
C:\Users\cware\Desktop\Steller25Nov\TagTesting25Nov2013\M24.DSG	11-1-2013	16:40:58	130502.000000	13050.200000	49948.013279	20.000000
C:\Users\cware\Desktop\Steller25Nov\TagTesting25Nov2013\M24.DSG	11-1-2013	16:40:58	130503.000000	13050.300000	49909.756105	20.000000
C:\Users\cware\Desktop\Steller25Nov\TagTesting25Nov2013\M24.DSG	11-1-2013	16:40:58	130504.000000	13050.400000	49881.430137	20.000000
C:\Users\cware\Desktop\Steller25Nov\TagTesting25Nov2013\M24.DSG	11-1-2013	16:40:58	130505.000000	13050.500000	49869.208640	20.000000
C:\Users\cware\Desktop\Steller25Nov\TagTesting25Nov2013\M24.DSG	11-1-2013	16:40:58	130506.000000	13050.600000	49846.956128	20.000000
C:\Users\cware\Desktop\Steller25Nov\TagTesting25Nov2013\M24.DSG	11-1-2013	16:40:58	130507.000000	13050.700000	49828.636569	20.000000
C:\Users\cware\Desktop\Steller25Nov\TagTesting25Nov2013\M24.DSG	11-1-2013	16:40:58	130508.000000	13050.800000	49815.568756	20.000000
C:\Users\cware\Desktop\Steller25Nov\TagTesting25Nov2013\M24.DSG	11-1-2013	16:40:58	130509.000000	13050.900000	49798.866871	20.000000
C:\Users\cware\Desktop\Steller25Nov\TagTesting25Nov2013\M24.DSG	11-1-2013	16:40:58	130510.000000	13051.000000	49804.342833	20.000000
C:\Users\cware\Desktop\Steller25Nov\TagTesting25Nov2013\M24.DSG	11-1-2013	16:40:58	130511.000000	13051.100000	49794.411408	20.000000
C:\Users\cware\Desktop\Steller25Nov\TagTesting25Nov2013\M24.DSG	11-1-2013	16:40:58	130512.000000	13051.200000	49781.916215	20.000000
C:\Users\cware\Desktop\Steller25Nov\TagTesting25Nov2013\M24.DSG	11-1-2013	16:40:58	130513.000000	13051.300000	49768.549885	20.000000
C:\Users\cware\Desktop\Steller25Nov\TagTesting25Nov2013\M24.DSG	11-1-2013	16:40:58	130514.000000	13051.400000	49749.433699	20.000000
C:\Users\cware\Desktop\Steller25Nov\TagTesting25Nov2013\M24.DSG	11-1-2013	16:40:58	130515.000000	13051.500000	49733.105275	20.000000
C:\Users\cware\Desktop\Steller25Nov\TagTesting25Nov2013\M24.DSG	11-1-2013	16:40:58	130516.000000	13051.600000	49708.986112	20.000000
C:\Users\cware\Desktop\Steller25Nov\TagTesting25Nov2013\M24.DSG	11-1-2013	16:40:58	130517.000000	13051.700000	49691.163927	20.000000
C:\Users\cware\Desktop\Steller25Nov\TagTesting25Nov2013\M24.DSG	11-1-2013	16:40:58	130518.000000	13051.800000	49668.712696	20.000000
C:\Users\cware\Desktop\Steller25Nov\TagTesting25Nov2013\M24.DSG	11-1-2013	16:40:58	130519.000000	13051.900000	49643.398669	20.000000
C:\Users\cware\Desktop\Steller25Nov\TagTesting25Nov2013\M24.DSG	11-1-2013	16:40:58	130520.000000	13052.000000	49631.998322	20.000000
C:\Users\cware\Desktop\Steller25Nov\TagTesting25Nov2013\M24.DSG	11-1-2013	16:40:58	130521.000000	13052.100000	49612.658400	20.000000
C:\Users\cware\Desktop\Steller25Nov\TagTesting25Nov2013\M24.DSG	11-1-2013	16:40:58	130522.000000	13052.200000	49596.479373	20.000000
C:\Users\cware\Desktop\Steller25Nov\TagTesting25Nov2013\M24.DSG	11-1-2013	16:40:58	130523.000000	13052.300000	49570.418494	20.000000
C:\Users\cware\Desktop\Steller25Nov\TagTesting25Nov2013\M24.DSG	11-1-2013	16:40:58	130524.000000	13052.400000	49558.122107	20.000000
C:\Users\cware\Desktop\Steller25Nov\TagTesting25Nov2013\M24.DSG	11-1-2013	16:40:58	130525.000000	13052.500000	49539.453958	20.000000
C:\Users\cware\Desktop\Steller25Nov\TagTesting25Nov2013\M24.DSG	11-1-2013	16:40:58	130526.000000	13052.600000	49520.312851	20.000000
C:\Users\cware\Desktop\Steller25Nov\TagTesting25Nov2013\M24.DSG	11-1-2013	16:40:58	130527.000000	13052.700000	49507.269890	20.000000
C:\Users\cware\Desktop\Steller25Nov\TagTesting25Nov2013\M24.DSG	11-1-2013	16:40:58	130528.000000	13052.800000	49489.546658	20.000000
C:\Users\cware\Desktop\Steller25Nov\TagTesting25Nov2013\M24.DSG	11-1-2013	16:40:58	130529.000000	13052.900000	49495.346012	20.000000
C:\Users\cware\Desktop\Steller25Nov\TagTesting25Nov2013\M24.DSG	11-1-2013	16:40:58	130530.000000	13053.000000	49490.540696	20.000000
C:\Users\cware\Desktop\Steller25Nov\TagTesting25Nov2013\M24.DSG	11-1-2013	16:40:58	130531.000000	13053.100000	49492.307905	20.000000
C:\Users\cware\Desktop\Steller25Nov\TagTesting25Nov2013\M24.DSG	11-1-2013	16:40:58	130532.000000	13053.200000	49497.858883	20.000000
C:\Users\cware\Desktop\Steller25Nov\TagTesting25Nov2013\M24.DSG	11-1-2013	16:40:58	130533.000000	13053.300000	49495.817600	20.000000
C:\Users\cware\Desktop\Steller25Nov\TagTesting25Nov2013\M24.DSG	11-1-2013	16:40:58	130534.000000	13053.400000	49496.190943	20.000000
C:\Users\cware\Desktop\Steller25Nov\TagTesting25Nov2013\M24.DSG	11-1-2013	16:40:58	130535.000000	13053.500000	49495.817774	20.000000
C:\Users\cware\Desktop\Steller25Nov\TagTesting25Nov2013\M24.DSG	11-1-2013	16:40:58	130536.000000	13053.600000	49495.419757	20.000000
C:\Users\cware\Desktop\Steller25Nov\TagTesting25Nov2013\M24.DSG	11-1-2013	16:40:58	130537.000000	13053.700000	49494.573237	20.000000
C:\Users\cware\Desktop\Steller25Nov\TagTesting25Nov2013\M24.DSG	11-1-2013	16:40:58	130538.000000	13053.800000	49492.457797	20.000000
C:\Users\cware\Desktop\Steller25Nov\TagTesting25Nov2013\M24.DSG	11-1-2013	16:40:58	130539.000000	13053.900000	49492.781311	20.000000
C:\Users\cware\Desktop\Steller25Nov\TagTesting25Nov2013\M24.DSG	11-1-2013	16:40:58	130540.000000	13054.000000	49493.403703	20.000000
C:\Users\cware\Desktop\Steller25Nov\TagTesting25Nov2013\M24.DSG	11-1-2013	16:40:58	130541.000000	13054.100000	49495.818282	20.000000
C:\Users\cware\Desktop\Steller25Nov\TagTesting25Nov2013\M24.DSG	11-1-2013	16:40:58	130542.000000	13054.200000	49496.141891	20.000000
C:\Users\cware\Desktop\Steller25Nov\TagTesting25Nov2013\M24.DSG	11-1-2013	16:40:58	130543.000000	13054.300000	49495.295653	20.000000
C:\Users\cware\Desktop\Steller25Nov\TagTesting25Nov2013\M24.DSG	11-1-2013	16:40:58	130544.000000	13054.400000	49494.424564	20.000000
C:\Users\cware\Desktop\Steller25Nov\TagTesting25Nov2013\M24.DSG	11-1-2013	16:40:58	130545.000000	13054.500000	49495.395521	20.000000
C:\Users\cware\Desktop\Steller25Nov\TagTesting25Nov2013\M24.DSG	11-1-2013	16:40:58	130546.000000	13054.600000	49493.877643	20.000000
C:\Users\cware\Desktop\Steller25Nov\TagTesting25Nov2013\M24.DSG	11-1-2013	16:40:58	130547.000000	13054.700000	49497.163008	20.000000
C:\Users\cware\Desktop\Steller25Nov\TagTesting25Nov2013\M24.DSG	11-1-2013	16:40:58	130548.000000	13054.800000	49493.703124	20.000000
C:\Users\cware\Desktop\Steller25Nov\TagTesting25Nov2013\M24.DSG	11-1-2013	16:40:58	130549.000000	13054.900000	49492.408723	20.000000
C:\Users\cware\Desktop\Steller25Nov\TagTesting25Nov2013\M24.DSG	11-1-2013	16:40:58	130550.000000	13055.000000	49496.715013	20.000000
C:\Users\cware\Desktop\Steller25Nov\TagTesting25Nov2013\M24.DSG	11-1-2013	16:40:58	130551.000000	13055.100000	49496.889454	20.000000
C:\Users\cware\Desktop\Steller25Nov\TagTesting25Nov2013\M24.DSG	11-1-2013	16:40:58	130552.000000	13055.200000	49492.259551	20.000000
C:\Users\cware\Desktop\Steller25Nov\TagTesting25Nov2013\M24.DSG	11-1-2013	16:40:58	130553.000000	13055.300000	49493.603916	20.000000
C:\Users\cware\Desktop\Steller25Nov\TagTesting25Nov2013\M24.DSG	11-1-2013	16:40:58	130554.000000	13055.400000	49493.106218	20.000000
C:\Users\cware\Desktop\Steller25Nov\TagTesting25Nov2013\M24.DSG	11-1-2013	16:40:58	130555.000000	13055.500000	49492.982605	20.000000
C:\Users\cware\Desktop\Steller25Nov\TagTesting25Nov2013\M24.DSG	11-1-2013	16:40:58	130556.000000	13055.600000	49496.667219	20.000000
C:\Users\cware\Desktop\Steller25Nov\TagTesting25Nov2013\M24.DSG	11-1-2013	16:40:58	130557.000000	13055.700000	49495.796143	20.000000
C:\Users\cware\Desktop\Steller25Nov\TagTesting25Nov2013\M24.DSG	11-1-2013	16:40:58	130558.000000	13055.800000	49510.208122	20.000000
C:\Users\cware\Desktop\Steller25Nov\TagTesting25Nov2013\M24.DSG	11-1-2013	16:40:58	130559.000000	13055.900000	49522.255582	20.000000
C:\Users\cware\Desktop\Steller25Nov\TagTesting25Nov2013\M24.DSG	11-1-2013	16:40:58	130560.000000	13056.000000	49535.497802	20.000000
C:\Users\cware\Desktop\Steller25Nov\TagTesting25Nov2013\M24.DSG	11-1-2013	16:40:58	130561.000000	13056.100000	49566.661275	20.000000
C:\Users\cware\Desktop\Steller25Nov\TagTesting25Nov2013\M24.DSG	11-1-2013	16:40:58	130562.000000	13056.200000	49601.956715	20.000000
C:\Users\cware\Desktop\Steller25Nov\TagTesting25Nov2013\M24.DSG	11-1-2013	16:40:58	130563.000000	13056.300000	49618.434495	20.000000
C:\Users\cware\Desktop\Steller25Nov\TagTesting25Nov2013\M24.DSG	11-1-2013	16:40:58	130564.000000	13056.400000	49640.064799	20.000000
C:\Users\cware\Desktop\Steller25Nov\TagTesting25Nov2013\M24.DSG	11-1-2013	16:40:58	130565.000000	13056.500000	49661.296969	20.000000
C:\Users\cware\Desktop\Steller25Nov\TagTesting25Nov2013\M24.DSG	11-1-2013	16:40:58	130566.000000	13056.600000	49662.192775	20.000000
C:\Users\cware\Desktop\Steller25Nov\TagTesting25Nov2013\M24.DSG	11-1-2013	16:40:58	130567.000000	13056.700000	49631.552077	20.000000
C:\Users\cware\Desktop\Steller25Nov\TagTesting25Nov2013\M24.DSG	11-1-2013	16:40:58	130568.000000	13056.800000	49624.806560	20.000000
C:\Users\cware\Desktop\Steller25Nov\TagTesting25Nov2013\M24.DSG	11-1-2013	16:40:58	130569.000000	13056.900000	49643.549373	20.000000
C:\Users\cware\Desktop\Steller25Nov\TagTesting25Nov2013\M24.DSG	11-1-2013	16:40:58	130570.000000	13057.000000	49657.612866	20.000000
C:\Users\cware\Desktop\Steller25Nov\TagTesting25Nov2013\M24.DSG	11-1-2013	16:40:58	130571.000000	13057.100000	49670.182637	20.000000
C:\Users\cware\Desktop\Steller25Nov\TagTesting25Nov2013\M24.DSG	11-1-2013	16:40:58	130572.000000	13057.200000	49666.872430	20.000000
C:\Users\cware\Desktop\Steller25Nov\TagTesting25Nov2013\M24.DSG	11-1-2013	16:40:58	130573.000000	13057.300000	49675.185562	20.000000
C:\Users\cware\Desktop\Steller25Nov\TagTesting25Nov2013\M24.DSG	11-1-2013	16:40:58	130574.000000	13057.400000	49687.905054	20.000000
C:\Users\cware\Desktop\Steller25Nov\TagTesting25Nov2013\M24.DSG	11-1-2013	16:40:58	130575.000000	13057.500000	49705.129441	20.000000
C:\Users\cware\Desktop\Steller25Nov\TagTesting25Nov2013\M24.DSG	11-1-2013	16:40:58	130576.000000	13057.600000	49699.678583	20.000000
C:\Users\cware\Desktop\Steller25Nov\TagTesting25Nov2013\M24.DSG	11-1-2013	16:40:58	130577.000000	13057.700000	49709.983317	20.000000
C:\Users\cware\Desktop\Steller25Nov\TagTesting25Nov2013\M24.DSG	11-1-2013	16:40:58	130578.000000	13057.800000	49706.124807	20.000000
C:\Users\cware\Desktop\Steller25Nov\TagTesting25Nov2013\M24.DSG	11-1-2013	16:40:58	130579.000000	13057.900000	49710.481093	20.000000
C:\Users\cware\Desktop\Steller25Nov\TagTesting25Nov2013\M24.DSG	11-1-2013	16:40:58	130580.000000	13058.000000	49715.857693	20.000000
C:\Users\cware\Desktop\Steller25Nov\TagTesting25Nov2013\M24.DSG	11-1-2013	16:40:58	130581.000000	13058.100000	49719.068230	20.000000
C:\Users\cware\Desktop\Steller25Nov\TagTesting25Nov2013\M24.DSG	11-1-2013	16:40:58	130582.000000	13058.200000	49740.101028	20.000000
C:\Users\cware\Desktop\Steller25Nov\TagTesting25Nov2013\M24.DSG	11-1-2013	16:40:58	130583.000000	13058.300000	49754.985705	20.000000
C:\Users\cware\Desktop\Steller25Nov\TagTesting25Nov2013\M24.DSG	11-1-2013	16:40:58	130584.000000	13058.400000	49785.128656	20.000000
C:\Users\cware\Desktop\Steller25Nov\TagTesting25Nov2013\M24.DSG	11-1-2013	16:40:58	130585.000000	13058.500000	49806.111828	20.000000
C:\Users\cware\Desktop\Steller25Nov\TagTesting25Nov2013\M24.DSG	11-1-2013	16:40:58	130586.000000	13058.600000	49830.604386	20.000000
C:\Users\cware\Desktop\Steller25Nov\TagTesting25Nov2013\M24.DSG	11-1-2013	16:40:58	130587.000000	13058.700000	49858.855564	20.000000
C:\Users\cware\Desktop\Steller25Nov\TagTesting25Nov2013\M24.DSG	11-1-2013	16:40:58	130588.000000	13058.800000	49874.461879	20.000000
C:\Users\cware\Desktop\Steller25Nov\TagTesting25Nov2013\M24.DSG	11-1-2013	16:40:58	130589.000000	13058.900000	49900.946272	20.000000
C:\Users\cware\Desktop\Steller25Nov\TagTesting25Nov2013\M24.DSG	11-1-2013	16:40:58	130590.000000	13059.000000	49925.115068	20.000000
C:\Users\cware\Desktop\Steller25Nov\TagTesting25Nov2013\M24.DSG	11-1-2013	16:40:58	130591.000000	13059.100000	49942.887384	20.000000
C:\Users\cware\Desktop\Steller25Nov\TagTesting25Nov2013\M24.DSG	11-1-2013	16:40:58	130592.000000	13059.200000	49953.241939	20.000000
C:\Users\cware\Desktop\Steller25Nov\TagTesting25Nov2013\M24.DSG	11-1-2013	16:40:58	130593.000000	13059.300000	49969.022827	20.000000
C:\Users\cware\Desktop\Steller25Nov\TagTesting25Nov2013\M24.DSG	11-1-2013	16:40:58	130594.000000	13059.400000	49982.389170	20.000000
C:\Users\cware\Desktop\Steller25Nov\TagTesting25Nov2013\M24.DSG	11-1-2013	16:40:58	130595.000000	13059.500000	49989.433252	20.000000
C:\Users\cware\Desktop\Steller25Nov\TagTesting25Nov2013\M24.DSG	11-1-2013	16:40:58	130596.000000	13059.600000	49999.961535	20.000000
C:\Users\cware\Desktop\Steller25Nov\TagTesting25Nov2013\M24.DSG	11-1-2013	16:40:58	130597.000000	13059.700000	50038.890883	20.000000
C:\Users\cware\Desktop\Steller25Nov\TagTesting25Nov2013\M24.DSG	11-1-2013	16:40:58	130598.000000	13059.800000	50034.708963	20.000000
C:\Users\cware\Desktop\Steller25Nov\TagTesting25Nov2013\M24.DSG	11-1-2013	16:40:58	130599.000000	13059.900000	50072.045182	20.000000
C:\Users\cware\Desktop\Steller25Nov\TagTesting25Nov2013\M24.DSG	11-1-2013	16:40:58	130600.000000	13060.000000	50110.700522	20.000000
C:\Users\cware\Desktop\Steller25Nov\TagTesting25Nov2013\M24.DSG	11-1-2013	16:40:58	130601.000000	13060.100000	50110.476648	20.000000
C:\Users\cware\Desktop\Steller25Nov\TagTesting25Nov2013\M24.DSG	11-1-2013	16:40:58	130602.000000	13060.200000	50114.508937	20.000000
C:\Users\cware\Desktop\Steller25Nov\TagTesting25Nov2013\M24.DSG	11-1-2013	16:40:58	130603.000000	13060.300000	50160.109120	20.000000
C:\Users\cware\Desktop\Steller25Nov\TagTesting25Nov2013\M24.DSG	11-1-2013	16:40:58	130604.000000	13060.400000	50196.947615	20.000000
C:\Users\cware\Desktop\Steller25Nov\TagTesting25Nov2013\M24.DSG	11-1-2013	16:40:58	130605.000000	13060.500000	50207.053293	20.000000
C:\Users\cware\Desktop\Steller25Nov\TagTesting25Nov2013\M24.DSG	11-1-2013	16:40:58	130606.000000	13060.600000	50213.599247	20.000000
C:\Users\cware\Desktop\Steller25Nov\TagTesting25Nov2013\M24.DSG	11-1-2013	16:40:58	130607.000000	13060.700000	50248.098234	20.000000
C:\Users\cware\Desktop\Steller25Nov\TagTesting25Nov2013\M24.DSG	11-1-2013	16:40:58	130608.000000	13060.800000	50251.408741	20.000000
C:\Users\cware\Desktop\Steller25Nov\TagTesting25Nov2013\M24.DSG	11-1-2013	16:40:58	130609.000000	13060.900000	50276.424082	20.000000
C:\Users\cware\Desktop\Steller25Nov\TagTesting25Nov2013\M24.DSG	11-1-2013	16:40:58	130610.000000	13061.000000	50286.778499	20.000000
C:\Users\cware\Desktop\Steller25Nov\TagTesting25Nov2013\M24.DSG	11-1-2013	16:40:58	130611.000000	13061.100000	50302.036754	20.000000
C:\Users\cware\Desktop\Steller25Nov\TagTesting25Nov2013\M24.DSG	11-1-2013	16:40:58	130612.000000	13061.200000	50322.148238	20.000000
C:\Users\cware\Desktop\Steller25Nov\TagTesting25Nov2013\M24.DSG	11-1-2013	16:40:58	130613.000000	13061.300000	50337.979207	20.000000
C:\Users\cware\Desktop\Steller25Nov\TagTesting25Nov2013\M24.DSG	11-1-2013	16:40:58	130614.000000	13061.400000	50344.152029	20.000000
C:\Users\cware\Desktop\Steller25Nov\TagTesting25Nov2013\M24.DSG	11-1-2013	16:40:58	130615.000000	13061.500000	50359.111486	20.000000
C:\Users\cware\Desktop\Steller25Nov\TagTesting25Nov2013\M24.DSG	11-1-2013	16:40:58	130616.000000	13061.600000	50370.586050	20.000000
C:\Users\cware\Desktop\Steller25Nov\TagTesting25Nov2013\M24.DSG	11-1-2013	16:40:58	130617.000000	13061.700000	50379.273123	20.000000
C:\Users\cware\Desktop\Steller25Nov\TagTesting25Nov2013\M24.DSG	11-1-2013	16:40:58	130618.000000	13061.800000	50390.598270	20.000000
C:\Users\cware\Desktop\Steller25Nov\TagTesting25Nov2013\M24.DSG	11-1-2013	16:40:58	130619.000000	13061.900000	50394.082912	20.000000
C:\Users\cware\Desktop\Steller25Nov\TagTesting25Nov2013\M24.DSG	11-1-2013	16:40:58	130620.000000	13062.000000	50408.096344	20.000000
C:\Users\cware\Desktop\Steller25Nov\TagTesting25Nov2013\M24.DSG	11-1-2013	16:40:58	130621.000000	13062.100000	50422.035253	20.000000
C:\Users\cware\Desktop\Steller25Nov\TagTesting25Nov2013\M24.DSG	11-1-2013	16:40:58	130622.000000	13062.200000	50436.870198	20.000000
C:\Users\cware\Desktop\Steller25Nov\TagTesting25Nov2013\M24.DSG	11-1-2013	16:40:58	130623.000000	13062.300000	50438.338638	20.000000
C:\Users\cware\Desktop\Steller25Nov\TagTesting25Nov2013\M24.DSG	11-1-2013	16:40:58	130624.000000	13062.400000	50457.330561	20.000000
C:\Users\cware\Desktop\Steller25Nov\TagTesting25Nov2013\M24.DSG	11-1-2013	16:40:58	130625.000000	13062.500000	50471.020157	20.000000
C:\Users\cware\Desktop\Steller25Nov\TagTesting25Nov2013\M24.DSG	11-1-2013	16:40:58	130626.000000	13062.600000	50486.527300	20.000000
C:\Users\cware\Desktop\Steller25Nov\TagTesting25Nov2013\M24.DSG	11-1-2013	16:40:58	130627.000000	13062.700000	50502.432443	20.000000
C:\Users\cware\Desktop\Steller25Nov\TagTesting25Nov2013\M24.DSG	11-1-2013	16:40:58	130628.000000	13062.800000	50518.512203	20.000000
C:\Users\cware\Desktop\Steller25Nov\TagTesting25Nov2013\M24.DSG	11-1-2013	16:40:58	130629.000000	13062.900000	50533.048389	20.000000
C:\Users\cware\Desktop\Steller25Nov\TagTesting25Nov2013\M24.DSG	11-1-2013	16:40:58	130630.000000	13063.000000	50544.099832	20.000000
C:\Users\cware\Desktop\Steller25Nov\TagTesting25Nov2013\M24.DSG	11-1-2013	16:40:58	130631.000000	13063.100000	50555.524781	20.000000
C:\Users\cware\Desktop\Steller25Nov\TagTesting25Nov2013\M24.DSG	11-1-2013	16:40:58	130632.000000	13063.200000	50548.629940	20.000000
C:\Users\cware\Desktop\Steller25Nov\TagTesting25Nov2013\M24.DSG	11-1-2013	16:40:58	130633.000000	13063.300000	50533.943947	20.000000
C:\Users\cware\Desktop\Steller25Nov\TagTesting25Nov2013\M24.DSG	11-1-2013	16:40:58	130634.000000	13063.400000	50531.803299	20.000000
C:\Users\cware\Desktop\Steller25Nov\TagTesting25Nov2013\M24.DSG	11-1-2013	16:40:58	130635.000000	13063.500000	50538.548896	20.000000
C:\Users\cware\Desktop\Steller25Nov\TagTesting25Nov2013\M24.DSG	11-1-2013	16:40:58	130636.000000	13063.600000	50539.195871	20.000000
C:\Users\cware\Desktop\Steller25Nov\TagTesting25Nov2013\M24.DSG	11-1-2013	16:40:58	130637.000000	13063.700000	50551.566794	20.000000
C:\Users\cware\Desktop\Steller25Nov\TagTesting25Nov2013\M24.DSG	11-1-2013	16:40:58	130638.000000	13063.800000	50552.388290	20.000000
C:\Users\cware\Desktop\Steller25Nov\TagTesting25Nov2013\M24.DSG	11-1-2013	16:40:58	130639.000000	13063.900000	50557.216881	20.000000
C:\Users\cware\Desktop\Steller25Nov\TagTesting25Nov2013\M24.DSG	11-1-2013	16:40:58	130640.000000	13064.000000	50549.401131	20.000000
C:\Users\cware\Desktop\Steller25Nov\TagTesting25Nov2013\M24.DSG	11-1-2013	16:40:58	130641.000000	13064.100000	50548.803787	20.000000
C:\Users\cware\Desktop\Steller25Nov\TagTesting25Nov2013\M24.DSG	11-1-2013	16:40:58	130642.000000	13064.200000	50554.080385	20.000000
C:\Users\cware\Desktop\Steller25Nov\TagTesting25Nov2013\M24.DSG	11-1-2013	16:40:58	130643.000000	13064.300000	50548.952827	20.000000
C:\Users\cware\Desktop\Steller25Nov\TagTesting25Nov2013\M24.DSG	11-1-2013	16:40:58	130644.000000	13064.400000	50551.093435	20.000000
C:\Users\cware\Desktop\Steller25Nov\TagTesting25Nov2013\M24.DSG	11-1-2013	16:40:58	130645.000000	13064.500000	50555.623671	20.000000
C:\Users\cware\Desktop\Steller25Nov\TagTesting25Nov2013\M24.DSG	11-1-2013	16:40:58	130646.000000	13064.600000	50561.472762	20.000000
C:\Users\cware\Desktop\Steller25Nov\TagTesting25Nov2013\M24.DSG	11-1-2013	16:40:58	130647.000000	13064.700000	50560.278292	20.000000
C:\Users\cware\Desktop\Steller25Nov\TagTesting25Nov2013\M24.DSG	11-1-2013	16:40:58	130648.000000	13064.800000	50561.522460	20.000000
C:\Users\cware\Desktop\Steller25Nov\TagTesting25Nov2013\M24.DSG	11-1-2013	16:40:58	130649.000000	13064.900000	50570.134855	20.000000
C:\Users\cware\Desktop\Steller25Nov\TagTesting25Nov2013\M24.DSG	11-1-2013	16:40:58	130650.000000	13065.000000	50563.040868	20.000000
C:\Users\cware\Desktop\Steller25Nov\TagTesting25Nov2013\M24.DSG	11-1-2013	16:40:58	130651.000000	13065.100000	50560.750972	20.000000
C:\Users\cware\Desktop\Steller25Nov\TagTesting25Nov2013\M24.DSG	11-1-2013	16:40:58	130652.000000	13065.200000	50554.752238	20.000000
C:\Users\cware\Desktop\Steller25Nov\TagTesting25Nov2013\M24.DSG	11-1-2013	16:40:58	130653.000000	13065.300000	50560.775792	20.000000
C:\Users\cware\Desktop\Steller25Nov\TagTesting25Nov2013\M24.DSG	11-1-2013	16:40:58	130654.000000	13065.400000	50557.116825	20.000000
C:\Users\cware\Desktop\Steller25Nov\TagTesting25Nov2013\M24.DSG	11-1-2013	16:40:58	130655.000000	13065.500000	50561.821316	20.000000
C:\Users\cware\Desktop\Steller25Nov\TagTesting25Nov2013\M24.DSG	11-1-2013	16:40:58	130656.000000	13065.600000	50558.336519	20.000000
C:\Users\cware\Desktop\Steller25Nov\TagTesting25Nov2013\M24.DSG	11-1-2013	16:40:58	130657.000000	13065.700000	50557.738998	20.000000
C:\Users\cware\Desktop\Steller25Nov\TagTesting25Nov2013\M24.DSG	11-1-2013	16:40:58	130658.000000	13065.800000	50553.856096	20.000000
C:\Users\cware\Desktop\Steller25Nov\TagTesting25Nov2013\M24.DSG	11-1-2013	16:40:58	130659.000000	13065.900000	50564.459456	20.000000
C:\Users\cware\Desktop\Steller25Nov\TagTesting25Nov2013\M24.DSG	11-1-2013	16:40:58	130660.000000	13066.000000	50560.701115	20.000000
C:\Users\cware\Desktop\Steller25Nov\TagTesting25Nov2013\M24.DSG	11-1-2013	16:40:58	130661.000000	13066.100000	50558.336590	20.000000
C:\Users\cware\Desktop\Steller25Nov\TagTesting25Nov2013\M24.DSG	11-1-2013	16:40:58	130662.000000	13066.200000	50555.971857	20.000000
C:\Users\cware\Desktop\Steller25Nov\TagTesting25Nov2013\M24.DSG	11-1-2013	16:40:58	130663.000000	13066.300000	50558.336147	20.000000
C:\Users\cware\Desktop\Steller25Nov\TagTesting25Nov2013\M24.DSG	11-1-2013	16:40:58	130664.000000	13066.400000	50568.915259	20.000000
C:\Users\cware\Desktop\Steller25Nov\TagTesting25Nov2013\M24.DSG	11-1-2013	16:40:58	130665.000000	13066.500000	50572.200790	20.000000
C:\Users\cware\Desktop\Steller25Nov\TagTesting25Nov2013\M24.DSG	11-1-2013	16:40:58	130666.000000	13066.600000	50580.414787	20.000000
C:\Users\cware\Desktop\Steller25Nov\TagTesting25Nov2013\M24.DSG	11-1-2013	16:40:58	130667.000000	13066.700000	50597.042052	20.000000
C:\Users\cware\Desktop\Steller25Nov\TagTesting25Nov2013\M24.DSG	11-1-2013	16:40:58	130668.000000	13066.800000	50600.900045	20.000000
C:\Users\cware\Desktop\Steller25Nov\TagTesting25Nov2013\M24.DSG	11-1-2013	16:40:58	130669.000000	13066.900000	50606.699860	20.000000
C:\Users\cware\Desktop\Steller25Nov\TagTesting25Nov2013\M24.DSG	11-1-2013	16:40:58	130670.000000	13067.000000	50615.660707	20.000000
C:\Users\cware\Desktop\Steller25Nov\TagTesting25Nov2013\M24.DSG	11-1-2013	16:40:58	130671.000000	13067.100000	50619.643035	20.000000
C:\Users\cware\Desktop\Steller25Nov\TagTesting25Nov2013\M24.DSG	11-1-2013	16:40:58	130672.000000	13067.200000	50611.727535	20.000000
C:\Users\cware\Desktop\Steller25Nov\TagTesting25Nov2013\M24.DSG	11-1-2013	16:40:58	130673.000000	13067.300000	50600.103799	20.000000
C:\Users\cware\Desktop\Steller25Nov\TagTesting25Nov2013\M24.DSG	11-1-2013	16:40:58	130674.000000	13067.400000	50592.885335	20.000000
C:\Users\cware\Desktop\Steller25Nov\TagTesting25Nov2013\M24.DSG	11-1-2013	16:40:58	130675.000000	13067.500000	50592.786189	20.000000
C:\Users\cware\Desktop\Steller25Nov\TagTesting25Nov2013\M24.DSG	11-1-2013	16:40:58	130676.000000	13067.600000	50589.226554	20.000000
C:\Users\cware\Desktop\Steller25Nov\TagTesting25Nov2013\M24.DSG	11-1-2013	16:40:58	130677.000000	13067.700000	50588.131280	20.000000
C:\Users\cware\Desktop\Steller25Nov\TagTesting25Nov2013\M24.DSG	11-1-2013	16:40:58	130678.000000	13067.800000	50590.246921	20.000000
C:\Users\cware\Desktop\Steller25Nov\TagTesting25Nov2013\M24.DSG	11-1-2013	16:40:58	130679.000000	13067.900000	50593.159345	20.000000
C:\Users\cware\Desktop\Steller25Nov\TagTesting25Nov2013\M24.DSG	11-1-2013	16:40:58	130680.000000	13068.000000	50598.212115	20.000000
C:\Users\cware\Desktop\Steller25Nov\TagTesting25Nov2013\M24.DSG	11-1-2013	16:40:58	130681.000000	13068.100000	50598.212199	20.000000
C:\Users\cware\Desktop\Steller25Nov\TagTesting25Nov2013\M24.DSG	11-1-2013	16:40:58	130682.000000	13068.200000	50598.038033	20.000000
C:\Users\cware\Desktop\Steller25Nov\TagTesting25Nov2013\M24.DSG	11-1-2013	16:40:58	130683.000000	13068.300000	50599.208185	20.000000
C:\Users\cware\Desktop\Steller25Nov\TagTesting25Nov2013\M24.DSG	11-1-2013	16:40:58	130684.000000	13068.400000	50600.328116	20.000000
C:\Users\cware\Desktop\Steller25Nov\TagTesting25Nov2013\M24.DSG	11-1-2013	16:40:58	130685.000000	13068.500000	50606.799637	20.000000
C:\Users\cware\Desktop\Steller25Nov\TagTesting25Nov2013\M24.DSG	11-1-2013	16:40:58	130686.000000	13068.600000	50611.305093	20.000000
C:\Users\cware\Desktop\Steller25Nov\TagTesting25Nov2013\M24.DSG	11-1-2013	16:40:58	130687.000000	13068.700000	50615.711150	20.000000
C:\Users\cware\Desktop\Steller25Nov\TagTesting25Nov2013\M24.DSG	11-1-2013	16:40:58	130688.000000	13068.800000	50624.796137	20.000000
C:\Users\cware\Desktop\Steller25Nov\TagTesting25Nov2013\M24.DSG	11-1-2013	16:40:58	130689.000000	13068.900000	50634.727644	20.000000
C:\Users\cware\Desktop\Steller25Nov\TagTesting25Nov2013\M24.DSG	11-1-2013	16:40:58	130690.000000	13069.000000	50645.082467	20.000000
C:\Users\cware\Desktop\Steller25Nov\TagTesting25Nov2013\M24.DSG	11-1-2013	16:40:58	130691.000000	13069.100000	50659.593935	20.000000
C:\Users\cware\Desktop\Steller25Nov\TagTesting25Nov2013\M24.DSG	11-1-2013	16:40:58	130692.000000	13069.200000	50664.472153	20.000000
C:\Users\cware\Desktop\Steller25Nov\TagTesting25Nov2013\M24.DSG	11-1-2013	16:40:58	130693.000000	13069.300000	50678.635582	20.000000
C:\Users\cware\Desktop\Steller25Nov\TagTesting25Nov2013\M24.DSG	11-1-2013	16:40:58	130694.000000	13069.400000	50682.618106	20.000000
C:\Users\cware\Desktop\Steller25Nov\TagTesting25Nov2013\M24.DSG	11-1-2013	16:40:58	130695.000000	13069.500000	50697.353495	20.000000
C:\Users\cware\Desktop\Steller25Nov\TagTesting25Nov2013\M24.DSG	11-1-2013	16:40:58	130696.000000	13069.600000	50701.983131	20.000000
C:\Users\cware\Desktop\Steller25Nov\TagTesting25Nov2013\M24.DSG	11-1-2013	16:40:58	130697.000000	13069.700000	50698.946825	20.000000
C:\Users\cware\Desktop\Steller25Nov\TagTesting25Nov2013\M24.DSG	11-1-2013	16:40:58	130698.000000	13069.800000	50684.933213	20.000000
C:\Users\cware\Desktop\Steller25Nov\TagTesting25Nov2013\M24.DSG	11-1-2013	16:40:58	130699.000000	13069.900000	50672.189036	20.000000
C:\Users\cware\Desktop\Steller25Nov\TagTesting25Nov2013\M24.DSG	11-1-2013	16:40:58	130700.000000	13070.000000	50670.471727	20.000000
C:\Users\cware\Desktop\Steller25Nov\TagTesting25Nov2013\M24.DSG	11-1-2013	16:40:58	130701.000000	13070.100000	50667.584340	20.000000
C:\Users\cware\Desktop\Steller25Nov\TagTesting25Nov2013\M24.DSG	11-1-2013	16:40:58	130702.000000	13070.200000	50664.497945	20.000000
C:\Users\cware\Desktop\Steller25Nov\TagTesting25Nov2013\M24.DSG	11-1-2013	16:40:58	130703.000000	13070.300000	50666.140662	20.000000
C:\Users\cware\Desktop\Steller25Nov\TagTesting25Nov2013\M24.DSG	11-1-2013	16:40:58	130704.000000	13070.400000	50659.345736	20.000000
C:\Users\cware\Desktop\Steller25Nov\TagTesting25Nov2013\M24.DSG	11-1-2013	16:40:58	130705.000000	13070.500000	50658.325210	20.000000
C:\Users\cware\Desktop\Steller25Nov\TagTesting25Nov2013\M24.DSG	11-1-2013	16:40:58	130706.000000	13070.600000	50650.161003	20.000000
C:\Users\cware\Desktop\Steller25Nov\TagTesting25Nov2013\M24.DSG	11-1-2013	16:40:58	130707.000000	13070.700000	50643.564814	20.000000
C:\Users\cware\Desktop\Steller25Nov\TagTesting25Nov2013\M24.DSG	11-1-2013	16:40:58	130708.000000	13070.800000	50648.767298	20.000000
C:\Users\cware\Desktop\Steller25Nov\TagTesting25Nov2013\M24.DSG	11-1-2013	16:40:58	130709.000000	13070.900000	50635.301412	20.000000
C:\Users\cware\Desktop\Steller25Nov\TagTesting25Nov2013\M24.DSG	11-1-2013	16:40:58	130710.000000	13071.000000	50632.339312	20.000000
C:\Users\cware\Desktop\Steller25Nov\TagTesting25Nov2013\M24.DSG	11-1-2013	16:40:58	130711.000000	13071.100000	50632.439094	20.000000
C:\Users\cware\Desktop\Steller25Nov\TagTesting25Nov2013\M24.DSG	11-1-2013	16:40:58	130712.000000	13071.200000	50616.359310	20.000000
C:\Users\cware\Desktop\Steller25Nov\TagTesting25Nov2013\M24.DSG	11-1-2013	16:40:58	130713.000000	13071.300000	50615.089865	20.000000
C:\Users\cware\Desktop\Steller25Nov\TagTesting25Nov2013\M24.DSG	11-1-2013	16:40:58	130714.000000	13071.400000	50601.698425	20.000000
C:\Users\cware\Desktop\Steller25Nov\TagTesting25Nov2013\M24.DSG	11-1-2013	16:40:58	130715.000000	13071.500000	50601.823248	20.000000
C:\Users\cware\Desktop\Steller25Nov\TagTesting25Nov2013\M24.DSG	11-1-2013	16:40:58	130716.000000	13071.600000	50601.101307	20.000000
C:\Users\cware\Desktop\Steller25Nov\TagTesting25Nov2013\M24.DSG	11-1-2013	16:40:58	130717.000000	13071.700000	50589.502356	20.000000
C:\Users\cware\Desktop\Steller25Nov\TagTesting25Nov2013\M24.DSG	11-1-2013	16:40:58	130718.000000	13071.800000	50590.672175	20.000000
C:\Users\cware\Desktop\Steller25Nov\TagTesting25Nov2013\M24.DSG	11-1-2013	16:40:58	130719.000000	13071.900000	50580.392070	20.000000
C:\Users\cware\Desktop\Steller25Nov\TagTesting25Nov2013\M24.DSG	11-1-2013	16:40:58	130720.000000	13072.000000	50574.841892	20.000000
C:\Users\cware\Desktop\Steller25Nov\TagTesting25Nov2013\M24.DSG	11-1-2013	16:40:58	130721.000000	13072.100000	50571.779852	20.000000
C:\Users\cware\Desktop\Steller25Nov\TagTesting25Nov2013\M24.DSG	11-1-2013	16:40:58	130722.000000	13072.200000	50557.443033	20.000000
C:\Users\cware\Desktop\Steller25Nov\TagTesting25Nov2013\M24.DSG	11-1-2013	16:40:58	130723.000000	13072.300000	50553.186787	20.000000
C:\Users\cware\Desktop\Steller25Nov\TagTesting25Nov2013\M24.DSG	11-1-2013	16:40:58	130724.000000	13072.400000	50552.091717	20.000000
C:\Users\cware\Desktop\Steller25Nov\TagTesting25Nov2013\M24.DSG	11-1-2013	16:40:58	130725.000000	13072.500000	50553.410908	20.000000
C:\Users\cware\Desktop\Steller25Nov\TagTesting25Nov2013\M24.DSG	11-1-2013	16:40:58	130726.000000	13072.600000	50555.302562	20.000000
C:\Users\cware\Desktop\Steller25Nov\TagTesting25Nov2013\M24.DSG	11-1-2013	16:40:58	130727.000000	13072.700000	50564.338105	20.000000
C:\Users\cware\Desktop\Steller25Nov\TagTesting25Nov2013\M24.DSG	11-1-2013	16:40:58	130728.000000	13072.800000	50570.884477	20.000000
C:\Users\cware\Desktop\Steller25Nov\TagTesting25Nov2013\M24.DSG	11-1-2013	16:40:58	130729.000000	13072.900000	50572.701462	20.000000
C:\Users\cware\Desktop\Steller25Nov\TagTesting25Nov2013\M24.DSG	11-1-2013	16:40:58	130730.000000	13073.000000	50578.352099	20.000000
C:\Users\cware\Desktop\Steller25Nov\TagTesting25Nov2013\M24.DSG	11-1-2013	16:40:58	130731.000000	13073.100000	50573.423469	20.000000
C:\Users\cware\Desktop\Steller25Nov\TagTesting25Nov2013\M24.DSG	11-1-2013	16:40:58	130732.000000	13073.200000	50564.637165	20.000000
C:\Users\cware\Desktop\Steller25Nov\TagTesting25Nov2013\M24.DSG	11-1-2013	16:40:58	130733.000000	13073.300000	50536.336146	20.000000
C:\Users\cware\Desktop\Steller25Nov\TagTesting25Nov2013\M24.DSG	11-1-2013	16:40:58	130734.000000	13073.400000	50509.752544	20.000000
C:\Users\cware\Desktop\Steller25Nov\TagTesting25Nov2013\M24.DSG	11-1-2013	16:40:58	130735.000000	13073.500000	50495.539909	20.000000
C:\Users\cware\Desktop\Steller25Nov\TagTesting25Nov2013\M24.DSG	11-1-2013	16:40:58	130736.000000	13073.600000	50484.886421	20.000000
C:\Users\cware\Desktop\Steller25Nov\TagTesting25Nov2013\M24.DSG	11-1-2013	16:40:58	130737.000000	13073.700000	50476.025558	20.000000
C:\Users\cware\Desktop\Steller25Nov\TagTesting25Nov2013\M24.DSG	11-1-2013	16:40:58	130738.000000	13073.800000	50461.065856	20.000000
C:\Users\cware\Desktop\Steller25Nov\TagTesting25Nov2013\M24.DSG	11-1-2013	16:40:58	130739.000000	13073.900000	50449.541719	20.000000
C:\Users\cware\Desktop\Steller25Nov\TagTesting25Nov2013\M24.DSG	11-1-2013	16:40:58	130740.000000	13074.000000	50427.065277	20.000000
C:\Users\cware\Desktop\Steller25Nov\TagTesting25Nov2013\M24.DSG	11-1-2013	16:40:58	130741.000000	13074.100000	50414.569802	20.000000
C:\Users\cware\Desktop\Steller25Nov\TagTesting25Nov2013\M24.DSG	11-1-2013	16:40:58	130742.000000	13074.200000	50409.915318	20.000000
C:\Users\cware\Desktop\Steller25Nov\TagTesting25Nov2013\M24.DSG	11-1-2013	16:40:58	130743.000000	13074.300000	50400.905091	20.000000
C:\Users\cware\Desktop\Steller25Nov\TagTesting25Nov2013\M24.DSG	11-1-2013	16:40:58	130744.000000	13074.400000	50398.764390	20.000000
C:\Users\cware\Desktop\Steller25Nov\TagTesting25Nov2013\M24.DSG	11-1-2013	16:40:58	130745.000000	13074.500000	50380.942410	20.000000
C:\Users\cware\Desktop\Steller25Nov\TagTesting25Nov2013\M24.DSG	11-1-2013	16:40:58	130746.000000	13074.600000	50376.437471	20.000000
C:\Users\cware\Desktop\Steller25Nov\TagTesting25Nov2013\M24.DSG	11-1-2013	16:40:58	130747.000000	13074.700000	50361.527605	20.000000
C:\Users\cware\Desktop\Steller25Nov\TagTesting25Nov2013\M24.DSG	11-1-2013	16:40:58	130748.000000	13074.800000	50354.483572	20.000000
C:\Users\cware\Desktop\Steller25Nov\TagTesting25Nov2013\M24.DSG	11-1-2013	16:40:58	130749.000000	13074.900000	50343.705924	20.000000
C:\Users\cware\Desktop\Steller25Nov\TagTesting25Nov2013\M24.DSG	11-1-2013	16:40:58	130750.000000	13075.000000	50328.198780	20.000000
C:\Users\cware\Desktop\Steller25Nov\TagTesting25Nov2013\M24.DSG	11-1-2013	16:40:58	130751.000000	13075.100000	50316.549842	20.000000
C:\Users\cware\Desktop\Steller25Nov\TagTesting25Nov2013\M24.DSG	11-1-2013	16:40:58	130752.000000	13075.200000	50302.809879	20.000000
C:\Users\cware\Desktop\Steller25Nov\TagTesting25Nov2013\M24.DSG	11-1-2013	16:40:58	130753.000000	13075.300000	50283.445023	20.000000
C:\Users\cware\Desktop\Steller25Nov\TagTesting25Nov2013\M24.DSG	11-1-2013	16:40:58	130754.000000	13075.400000	50278.491662	20.000000
C:\Users\cware\Desktop\Steller25Nov\TagTesting25Nov2013\M24.DSG	11-1-2013	16:40:58	130755.000000	13075.500000	50262.337290	20.000000
C:\Users\cware\Desktop\Steller25Nov\TagTesting25Nov2013\M24.DSG	11-1-2013	16:40:58	130756.000000	13075.600000	50259.823674	20.000000
C:\Users\cware\Desktop\Steller25Nov\TagTesting25Nov2013\M24.DSG	11-1-2013	16:40:58	130757.000000	13075.700000	50236.451005	20.000000
C:\Users\cware\Desktop\Steller25Nov\TagTesting25Nov2013\M24.DSG	11-1-2013	16:40:58	130758.000000	13075.800000	50228.062757	20.000000
C:\Users\cware\Desktop\Steller25Nov\TagTesting25Nov2013\M24.DSG	11-1-2013	16:40:58	130759.000000	13075.900000	50213.128106	20.000000
C:\Users\cware\Desktop\Steller25Nov\TagTesting25Nov2013\M24.DSG	11-1-2013	16:40:58	130760.000000	13076.000000	50201.703451	20.000000
C:\Users\cware\Desktop\Steller25Nov\TagTesting25Nov2013\M24.DSG	11-1-2013	16:40:58	130761.000000	13076.100000	50195.829391	20.000000
C:\Users\cware\Desktop\Steller25Nov\TagTesting25Nov2013\M24.DSG	11-1-2013	16:40:58	130762.000000	13076.200000	50175.792054	20.000000
C:\Users\cware\Desktop\Steller25Nov\TagTesting25Nov2013\M24.DSG	11-1-2013	16:40:58	130763.000000	13076.300000	50157.845715	20.000000
C:\Users\cware\Desktop\Steller25Nov\TagTesting25Nov2013\M24.DSG	11-1-2013	16:40:58	130764.000000	13076.400000	50149.332981	20.000000
C:\Users\cware\Desktop\Steller25Nov\TagTesting25Nov2013\M24.DSG	11-1-2013	16:40:58	130765.000000	13076.500000	50128.001159	20.000000
C:\Users\cware\Desktop\Steller25Nov\TagTesting25Nov2013\M24.DSG	11-1-2013	16:40:58	130766.000000	13076.600000	50121.007131	20.000000
C:\Users\cware\Desktop\Steller25Nov\TagTesting25Nov2013\M24.DSG	11-1-2013	16:40:58	130767.000000	13076.700000	50104.180711	20.000000
C:\Users\cware\Desktop\Steller25Nov\TagTesting25Nov2013\M24.DSG	11-1-2013	16:40:58	130768.000000	13076.800000	50090.963965	20.000000
C:\Users\cware\Desktop\Steller25Nov\TagTesting25Nov2013\M24.DSG	11-1-2013	16:40:58	130769.000000	13076.900000	50079.613437	20.000000
C:\Users\cware\Desktop\Steller25Nov\TagTesting25Nov2013\M24.DSG	11-1-2013	16:40:58	130770.000000	13077.000000	50069.010044	20.000000
C:\Users\cware\Desktop\Steller25Nov\TagTesting25Nov2013\M24.DSG	11-1-2013	16:40:58	130771.000000	13077.100000	50054.872119	20.000000
C:\Users\cware\Desktop\Steller25Nov\TagTesting25Nov2013\M24.DSG	11-1-2013	16:40:58	130772.000000	13077.200000	50040.285959	20.000000
C:\Users\cware\Desktop\Steller25Nov\TagTesting25Nov2013\M24.DSG	11-1-2013	16:40:58	130773.000000	13077.300000	50026.098012	20.000000
C:\Users\cware\Desktop\Steller25Nov\TagTesting25Nov2013\M24.DSG	11-1-2013	16:40:58	130774.000000	13077.400000	50015.693838	20.000000
C:\Users\cware\Desktop\Steller25Nov\TagTesting25Nov2013\M24.DSG	11-1-2013	16:40:58	130775.000000	13077.500000	49998.817715	20.000000
C:\Users\cware\Desktop\Steller25Nov\TagTesting25Nov2013\M24.DSG	11-1-2013	16:40:58	130776.000000	13077.600000	49991.798533	20.000000
C:\Users\cware\Desktop\Steller25Nov\TagTesting25Nov2013\M24.DSG	11-1-2013	16:40:58	130777.000000	13077.700000	49977.311937	20.000000
C:\Users\cware\Desktop\Steller25Nov\TagTesting25Nov2013\M24.DSG	11-1-2013	16:40:58	130778.000000	13077.800000	49967.754113	20.000000
C:\Users\cware\Desktop\Steller25Nov\TagTesting25Nov2013\M24.DSG	11-1-2013	16:40:58	130779.000000	13077.900000	49950.778313	20.000000
C:\Users\cware\Desktop\Steller25Nov\TagTesting25Nov2013\M24.DSG	11-1-2013	16:40:58	130780.000000	13078.000000	49937.660647	20.000000
C:\Users\cware\Desktop\Steller25Nov\TagTesting25Nov2013\M24.DSG	11-1-2013	16:40:58	130781.000000	13078.100000	49923.721890	20.000000
C:\Users\cware\Desktop\Steller25Nov\TagTesting25Nov2013\M24.DSG	11-1-2013	16:40:58	130782.000000	13078.200000	49910.554779	20.000000
C:\Users\cware\Desktop\Steller25Nov\TagTesting25Nov2013\M24.DSG	11-1-2013	16:40:58	130783.000000	13078.300000	49897.113785	20.000000
C:\Users\cware\Desktop\Steller25Nov\TagTesting25Nov2013\M24.DSG	11-1-2013	16:40:58	130784.000000	13078.400000	49882.825962	20.000000
C:\Users\cware\Desktop\Steller25Nov\TagTesting25Nov2013\M24.DSG	11-1-2013	16:40:58	130785.000000	13078.500000	49869.335317	20.000000
C:\Users\cware\Desktop\Steller25Nov\TagTesting25Nov2013\M24.DSG	11-1-2013	16:40:58	130786.000000	13078.600000	49859.379106	20.000000
C:\Users\cware\Desktop\Steller25Nov\TagTesting25Nov2013\M24.DSG	11-1-2013	16:40:58	130787.000000	13078.700000	49845.664279	20.000000
C:\Users\cware\Desktop\Steller25Nov\TagTesting25Nov2013\M24.DSG	11-1-2013	16:40:58	130788.000000	13078.800000	49829.186286	20.000000
C:\Users\cware\Desktop\Steller25Nov\TagTesting25Nov2013\M24.DSG	11-1-2013	16:40:58	130789.000000	13078.900000	49818.682459	20.000000
C:\Users\cware\Desktop\Steller25Nov\TagTesting25Nov2013\M24.DSG	11-1-2013	16:40:58	130790.000000	13079.000000	49806.759501	20.000000
C:\Users\cware\Desktop\Steller25Nov\TagTesting25Nov2013\M24.DSG	11-1-2013	16:40:58	130791.000000	13079.100000	49794.413897	20.000000
C:\Users\cware\Desktop\Steller25Nov\TagTesting25Nov2013\M24.DSG	11-1-2013	16:40:58	130792.000000	13079.200000	49781.594854	20.000000
C:\Users\cware\Desktop\Steller25Nov\TagTesting25Nov2013\M24.DSG	11-1-2013	16:40:58	130793.000000	13079.300000	49772.908145	20.000000
C:\Users\cware\Desktop\Steller25Nov\TagTesting25Nov2013\M24.DSG	11-1-2013	16:40:58	130794.000000	13079.400000	49758.720079	20.000000
C:\Users\cware\Desktop\Steller25Nov\TagTesting25Nov2013\M24.DSG	11-1-2013	16:40:58	130795.000000	13079.500000	49747.245521	20.000000
C:\Users\cware\Desktop\Steller25Nov\TagTesting25Nov2013\M24.DSG	11-1-2013	16:40:58	130796.000000	13079.600000	49732.336070	20.000000
C:\Users\cware\Desktop\Steller25Nov\TagTesting25Nov2013\M24.DSG	11-1-2013	16:40:58	130797.000000	13079.700000	49725.615370	20.000000
C:\Users\cware\Desktop\Steller25Nov\TagTesting25Nov2013\M24.DSG	11-1-2013	16:40:58	130798.000000	13079.800000	49710.406891	20.000000
C:\Users\cware\Desktop\Steller25Nov\TagTesting25Nov2013\M24.DSG	11-1-2013	16:40:58	130799.000000	13079.900000	49698.534016	20.000000
C:\Users\cware\Desktop\Steller25Nov\TagTesting25Nov2013\M24.DSG	11-1-2013	16:40:58	130800.000000	13080.000000	49680.985753	20.000000
C:\Users\cware\Desktop\Steller25Nov\TagTesting25Nov2013\M24.DSG	11-1-2013	16:40:58	130801.000000	13080.100000	49668.391117	20.000000
C:\Users\cware\Desktop\Steller25Nov\TagTesting25Nov2013\M24.DSG	11-1-2013	16:40:58	130802.000000	13080.200000	49654.800553	20.000000
C:\Users\cware\Desktop\Steller25Nov\TagTesting25Nov2013\M24.DSG	11-1-2013	16:40:58	130803.000000	13080.300000	49647.731527	20.000000
C:\Users\cware\Desktop\Steller25Nov\TagTesting25Nov2013\M24.DSG	11-1-2013	16:40:58	130804.000000	13080.400000	49632.373959	20.000000
C:\Users\cware\Desktop\Steller25Nov\TagTesting25Nov2013\M24.DSG	11-1-2013	16:40:58	130805.000000	13080.500000	49621.670721	20.000000
C:\Users\cware\Desktop\Steller25Nov\TagTesting25Nov2013\M24.DSG	11-1-2013	16:40:58	130806.000000	13080.600000	49612.236998	20.000000
C:\Users\cware\Desktop\Steller25Nov\TagTesting25Nov2013\M24.DSG	11-1-2013	16:40:58	130807.000000	13080.700000	49606.412186	20.000000
C:\Users\cware\Desktop\Steller25Nov\TagTesting25Nov2013\M24.DSG	11-1-2013	16:40:58	130808.000000	13080.800000	49595.684310	20.000000
C:\Users\cware\Desktop\Steller25Nov\TagTesting25Nov2013\M24.DSG	11-1-2013	16:40:58	130809.000000	13080.900000	49580.998695	20.000000
C:\Users\cware\Desktop\Steller25Nov\TagTesting25Nov2013\M24.DSG	11-1-2013	16:40:58	130810.000000	13081.000000	49577.439199	20.000000
C:\Users\cware\Desktop\Steller25Nov\TagTesting25Nov2013\M24.DSG	11-1-2013	16:40:58	130811.000000	13081.100000	49559.492668	20.000000
C:\Users\cware\Desktop\Steller25Nov\TagTesting25Nov2013\M24.DSG	11-1-2013	16:40:58	130812.000000	13081.200000	49559.343309	20.000000
C:\Users\cware\Desktop\Steller25Nov\TagTesting25Nov2013\M24.DSG	11-1-2013	16:40:58	130813.000000	13081.300000	49545.951899	20.000000
C:\Users\cware\Desktop\Steller25Nov\TagTesting25Nov2013\M24.DSG	11-1-2013	16:40:58	130814.000000	13081.400000	49538.360027	20.000000
C:\Users\cware\Desktop\Steller25Nov\TagTesting25Nov2013\M24.DSG	11-1-2013	16:40:58	130815.000000	13081.500000	49538.658663	20.000000
C:\Users\cware\Desktop\Steller25Nov\TagTesting25Nov2013\M24.DSG	11-1-2013	16:40:58	130816.000000	13081.600000	49517.700286	20.000000
C:\Users\cware\Desktop\Steller25Nov\TagTesting25Nov2013\M24.DSG	11-1-2013	16:40:58	130817.000000	13081.700000	49513.194321	20.000000
C:\Users\cware\Desktop\Steller25Nov\TagTesting25Nov2013\M24.DSG	11-1-2013	16:40:58	130818.000000	13081.800000	49508.016628	20.000000
C:\Users\cware\Desktop\Steller25Nov\TagTesting25Nov2013\M24.DSG	11-1-2013	16:40:58	130819.000000	13081.900000	49500.151342	20.000000
C:\Users\cware\Desktop\Steller25Nov\TagTesting25Nov2013\M24.DSG	11-1-2013	16:40:58	130820.000000	13082.000000	49495.496179	20.000000
C:\Users\cware\Desktop\Steller25Nov\TagTesting25Nov2013\M24.DSG	11-1-2013	16:40:58	130821.000000	13082.100000	49496.365931	20.000000
C:\Users\cware\Desktop\Steller25Nov\TagTesting25Nov2013\M24.DSG	11-1-2013	16:40:58	130822.000000	13082.200000	49516.500937	20.000000
C:\Users\cware\Desktop\Steller25Nov\TagTesting25Nov2013\M24.DSG	11-1-2013	16:40:58	130823.000000	13082.300000	49483.422157	20.000000
C:\Users\cware\Desktop\Steller25Nov\TagTesting25Nov2013\M24.DSG	11-1-2013	16:40:58	130824.000000	13082.400000	49499.898026	20.000000
C:\Users\cware\Desktop\Steller25Nov\TagTesting25Nov2013\M24.DSG	11-1-2013	16:40:58	130825.000000	13082.500000	49496.238933	20.000000
C:\Users\cware\Desktop\Steller25Nov\TagTesting25Nov2013\M24.DSG	11-1-2013	16:40:58	130826.000000	13082.600000	49498.279834	20.000000
C:\Users\cware\Desktop\Steller25Nov\TagTesting25Nov2013\M24.DSG	11-1-2013	16:40:58	130827.000000	13082.700000	49499.549700	20.000000
C:\Users\cware\Desktop\Steller25Nov\TagTesting25Nov2013\M24.DSG	11-1-2013	16:40:58	130828.000000	13082.800000	49497.483105	20.000000
C:\Users\cware\Desktop\Steller25Nov\TagTesting25Nov2013\M24.DSG	11-1-2013	16:40:58	130829.000000	13082.900000	49499.376205	20.000000
C:\Users\cware\Desktop\Steller25Nov\TagTesting25Nov2013\M24.DSG	11-1-2013	16:40:58	130830.000000	13083.000000	49500.347093	20.000000
C:\Users\cware\Desktop\Steller25Nov\TagTesting25Nov2013\M24.DSG	11-1-2013	16:40:58	130831.000000	13083.100000	49502.139084	20.000000
C:\Users\cware\Desktop\Steller25Nov\TagTesting25Nov2013\M24.DSG	11-1-2013	16:40:58	130832.000000	13083.200000	49499.774691	20.000000
C:\Users\cware\Desktop\Steller25Nov\TagTesting25Nov2013\M24.DSG	11-1-2013	16:40:58	130833.000000	13083.300000	49498.454435	20.000000
C:\Users\cware\Desktop\Steller25Nov\TagTesting25Nov2013\M24.DSG	11-1-2013	16:40:58	130834.000000	13083.400000	49501.792863	20.000000
C:\Users\cware\Desktop\Steller25Nov\TagTesting25Nov2013\M24.DSG	11-1-2013	16:40:58	130835.000000	13083.500000	49499.850002	20.000000
C:\Users\cware\Desktop\Steller25Nov\TagTesting25Nov2013\M24.DSG	11-1-2013	16:40:58	130836.000000	13083.600000	49499.227762	20.000000
C:\Users\cware\Desktop\Steller25Nov\TagTesting25Nov2013\M24.DSG	11-1-2013	16:40:58	130837.000000	13083.700000	49498.732612	20.000000
C:\Users\cware\Desktop\Steller25Nov\TagTesting25Nov2013\M24.DSG	11-1-2013	16:40:58	130838.000000	13083.800000	49498.332359	20.000000
C:\Users\cware\Desktop\Steller25Nov\TagTesting25Nov2013\M24.DSG	11-1-2013	16:40:58	130839.000000	13083.900000	49495.296048	20.000000
C:\Users\cware\Desktop\Steller25Nov\TagTesting25Nov2013\M24.DSG	11-1-2013	16:40:58	130840.000000	13084.000000	49491.611395	20.000000
C:\Users\cware\Desktop\Steller25Nov\TagTesting25Nov2013\M24.DSG	11-1-2013	16:40:58	130841.000000	13084.100000	49502.690654	20.000000
C:\Users\cware\Desktop\Steller25Nov\TagTesting25Nov2013\M24.DSG	11-1-2013	16:40:58	130842.000000	13084.200000	49503.164772	20.000000
C:\Users\cware\Desktop\Steller25Nov\TagTesting25Nov2013\M24.DSG	11-1-2013	16:40:58	130843.000000	13084.300000	49516.282606	20.000000
C:\Users\cware\Desktop\Steller25Nov\TagTesting25Nov2013\M24.DSG	11-1-2013	16:40:58	130844.000000	13084.400000	49531.890244	20.000000
C:\Users\cware\Desktop\Steller25Nov\TagTesting25Nov2013\M24.DSG	11-1-2013	16:40:58	130845.000000	13084.500000	49555.562180	20.000000
C:\Users\cware\Desktop\Steller25Nov\TagTesting25Nov2013\M24.DSG	11-1-2013	16:40:58	130846.000000	13084.600000	49572.811651	20.000000
C:\Users\cware\Desktop\Steller25Nov\TagTesting25Nov2013\M24.DSG	11-1-2013	16:40:58	130847.000000	13084.700000	49588.418460	20.000000
C:\Users\cware\Desktop\Steller25Nov\TagTesting25Nov2013\M24.DSG	11-1-2013	16:40:58	130848.000000	13084.800000	49611.641994	20.000000
C:\Users\cware\Desktop\Steller25Nov\TagTesting25Nov2013\M24.DSG	11-1-2013	16:40:58	130849.000000	13084.900000	49623.838688	20.000000
C:\Users\cware\Desktop\Steller25Nov\TagTesting25Nov2013\M24.DSG	11-1-2013	16:40:58	130850.000000	13085.000000	49636.408316	20.000000
C:\Users\cware\Desktop\Steller25Nov\TagTesting25Nov2013\M24.DSG	11-1-2013	16:40:58	130851.000000	13085.100000	49646.962405	20.000000
C:\Users\cware\Desktop\Steller25Nov\TagTesting25Nov2013\M24.DSG	11-1-2013	16:40:58	130852.000000	13085.200000	49663.937579	20.000000
C:\Users\cware\Desktop\Steller25Nov\TagTesting25Nov2013\M24.DSG	11-1-2013	16:40:58	130853.000000	13085.300000	49658.860111	20.000000
C:\Users\cware\Desktop\Steller25Nov\TagTesting25Nov2013\M24.DSG	11-1-2013	16:40:58	130854.000000	13085.400000	49643.203520	20.000000
C:\Users\cware\Desktop\Steller25Nov\TagTesting25Nov2013\M24.DSG	11-1-2013	16:40:58	130855.000000	13085.500000	49645.642790	20.000000
C:\Users\cware\Desktop\Steller25Nov\TagTesting25Nov2013\M24.DSG	11-1-2013	16:40:58	130856.000000	13085.600000	49659.905085	20.000000
C:\Users\cware\Desktop\Steller25Nov\TagTesting25Nov2013\M24.DSG	11-1-2013	16:40:58	130857.000000	13085.700000	49665.804252	20.000000
C:\Users\cware\Desktop\Steller25Nov\TagTesting25Nov2013\M24.DSG	11-1-2013	16:40:58	130858.000000	13085.800000	49676.557250	20.000000
C:\Users\cware\Desktop\Steller25Nov\TagTesting25Nov2013\M24.DSG	11-1-2013	16:40:58	130859.000000	13085.900000	49684.572122	20.000000
C:\Users\cware\Desktop\Steller25Nov\TagTesting25Nov2013\M24.DSG	11-1-2013	16:40:58	130860.000000	13086.000000	49683.103296	20.000000
C:\Users\cware\Desktop\Steller25Nov\TagTesting25Nov2013\M24.DSG	11-1-2013	16:40:58	130861.000000	13086.100000	49701.373390	20.000000
C:\Users\cware\Desktop\Steller25Nov\TagTesting25Nov2013\M24.DSG	11-1-2013	16:40:58	130862.000000	13086.200000	49708.591649	20.000000
C:\Users\cware\Desktop\Steller25Nov\TagTesting25Nov2013\M24.DSG	11-1-2013	16:40:58	130863.000000	13086.300000	49715.112942	20.000000
C:\Users\cware\Desktop\Steller25Nov\TagTesting25Nov2013\M24.DSG	11-1-2013	16:40:58	130864.000000	13086.400000	49711.752518	20.000000
C:\Users\cware\Desktop\Steller25Nov\TagTesting25Nov2013\M24.DSG	11-1-2013	16:40:58	130865.000000	13086.500000	49718.174339	20.000000
C:\Users\cware\Desktop\Steller25Nov\TagTesting25Nov2013\M24.DSG	11-1-2013	16:40:58	130866.000000	13086.600000	49718.273789	20.000000
C:\Users\cware\Desktop\Steller25Nov\TagTesting25Nov2013\M24.DSG	11-1-2013	16:40:58	130867.000000	13086.700000	49723.326636	20.000000
C:\Users\cware\Desktop\Steller25Nov\TagTesting25Nov2013\M24.DSG	11-1-2013	16:40:58	130868.000000	13086.800000	49720.837480	20.000000
C:\Users\cware\Desktop\Steller25Nov\TagTesting25Nov2013\M24.DSG	11-1-2013	16:40:58	130869.000000	13086.900000	49716.979048	20.000000
C:\Users\cware\Desktop\Steller25Nov\TagTesting25Nov2013\M24.DSG	11-1-2013	16:40:58	130870.000000	13087.000000	49707.495507	20.000000
C:\Users\cware\Desktop\Steller25Nov\TagTesting25Nov2013\M24.DSG	11-1-2013	16:40:58	130871.000000	13087.100000	49696.493716	20.000000
C:\Users\cware\Desktop\Steller25Nov\TagTesting25Nov2013\M24.DSG	11-1-2013	16:40:58	130872.000000	13087.200000	49699.779263	20.000000
C:\Users\cware\Desktop\Steller25Nov\TagTesting25Nov2013\M24.DSG	11-1-2013	16:40:58	130873.000000	13087.300000	49699.455715	20.000000
C:\Users\cware\Desktop\Steller25Nov\TagTesting25Nov2013\M24.DSG	11-1-2013	16:40:58	130874.000000	13087.400000	49699.878618	20.000000
C:\Users\cware\Desktop\Steller25Nov\TagTesting25Nov2013\M24.DSG	11-1-2013	16:40:58	130875.000000	13087.500000	49710.582022	20.000000
C:\Users\cware\Desktop\Steller25Nov\TagTesting25Nov2013\M24.DSG	11-1-2013	16:40:58	130876.000000	13087.600000	49718.496950	20.000000
C:\Users\cware\Desktop\Steller25Nov\TagTesting25Nov2013\M24.DSG	11-1-2013	16:40:58	130877.000000	13087.700000	49731.589384	20.000000
C:\Users\cware\Desktop\Steller25Nov\TagTesting25Nov2013\M24.DSG	11-1-2013	16:40:58	130878.000000	13087.800000	49743.661802	20.000000
C:\Users\cware\Desktop\Steller25Nov\TagTesting25Nov2013\M24.DSG	11-1-2013	16:40:58	130879.000000	13087.900000	49762.031359	20.000000
C:\Users\cware\Desktop\Steller25Nov\TagTesting25Nov2013\M24.DSG	11-1-2013	16:40:58	130880.000000	13088.000000	49786.797426	20.000000
C:\Users\cware\Desktop\Steller25Nov\TagTesting25Nov2013\M24.DSG	11-1-2013	16:40:58	130881.000000	13088.100000	49800.412999	20.000000
C:\Users\cware\Desktop\Steller25Nov\TagTesting25Nov2013\M24.DSG	11-1-2013	16:40:58	130882.000000	13088.200000	49813.754483	20.000000
C:\Users\cware\Desktop\Steller25Nov\TagTesting25Nov2013\M24.DSG	11-1-2013	16:40:58	130883.000000	13088.300000	49829.809120	20.000000
C:\Users\cware\Desktop\Steller25Nov\TagTesting25Nov2013\M24.DSG	11-1-2013	16:40:58	130884.000000	13088.400000	49826.896550	20.000000
C:\Users\cware\Desktop\Steller25Nov\TagTesting25Nov2013\M24.DSG	11-1-2013	16:40:58	130885.000000	13088.500000	49817.437852	20.000000
C:\Users\cware\Desktop\Steller25Nov\TagTesting25Nov2013\M24.DSG	11-1-2013	16:40:58	130886.000000	13088.600000	49810.966398	20.000000
C:\Users\cware\Desktop\Steller25Nov\TagTesting25Nov2013\M24.DSG	11-1-2013	16:40:58	130887.000000	13088.700000	49816.367146	20.000000
C:\Users\cware\Desktop\Steller25Nov\TagTesting25Nov2013\M24.DSG	11-1-2013	16:40:58	130888.000000	13088.800000	49818.856272	20.000000
C:\Users\cware\Desktop\Steller25Nov\TagTesting25Nov2013\M24.DSG	11-1-2013	16:40:58	130889.000000	13088.900000	49825.701297	20.000000
C:\Users\cware\Desktop\Steller25Nov\TagTesting25Nov2013\M24.DSG	11-1-2013	16:40:58	130890.000000	13089.000000	49821.544282	20.000000
C:\Users\cware\Desktop\Steller25Nov\TagTesting25Nov2013\M24.DSG	11-1-2013	16:40:58	130891.000000	13089.100000	49833.989588	20.000000
C:\Users\cware\Desktop\Steller25Nov\TagTesting25Nov2013\M24.DSG	11-1-2013	16:40:58	130892.000000	13089.200000	49828.463424	20.000000
C:\Users\cware\Desktop\Steller25Nov\TagTesting25Nov2013\M24.DSG	11-1-2013	16:40:58	130893.000000	13089.300000	49832.321538	20.000000
C:\Users\cware\Desktop\Steller25Nov\TagTesting25Nov2013\M24.DSG	11-1-2013	16:40:58	130894.000000	13089.400000	49841.058335	20.000000
C:\Users\cware\Desktop\Steller25Nov\TagTesting25Nov2013\M24.DSG	11-1-2013	16:40:58	130895.000000	13089.500000	49841.929244	20.000000
C:\Users\cware\Desktop\Steller25Nov\TagTesting25Nov2013\M24.DSG	11-1-2013	16:40:58	130896.000000	13089.600000	49842.551178	20.000000
C:\Users\cware\Desktop\Steller25Nov\TagTesting25Nov2013\M24.DSG	11-1-2013	16:40:58	130897.000000	13089.700000	49839.489603	20.000000
C:\Users\cware\Desktop\Steller25Nov\TagTesting25Nov2013\M24.DSG	11-1-2013	16:40:58	130898.000000	13089.800000	49841.107199	20.000000
C:\Users\cware\Desktop\Steller25Nov\TagTesting25Nov2013\M24.DSG	11-1-2013	16:40:58	130899.000000	13089.900000	49837.498244	20.000000
C:\Users\cware\Desktop\Steller25Nov\TagTesting25Nov2013\M24.DSG	11-1-2013	16:40:58	130900.000000	13090.000000	49836.701282	20.000000
C:\Users\cware\Desktop\Steller25Nov\TagTesting25Nov2013\M24.DSG	11-1-2013	16:40:58	130901.000000	13090.100000	49834.286794	20.000000
C:\Users\cware\Desktop\Steller25Nov\TagTesting25Nov2013\M24.DSG	11-1-2013	16:40:58	130902.000000	13090.200000	49830.453249	20.000000
C:\Users\cware\Desktop\Steller25Nov\TagTesting25Nov2013\M24.DSG	11-1-2013	16:40:58	130903.000000	13090.300000	49830.975719	20.000000
C:\Users\cware\Desktop\Steller25Nov\TagTesting25Nov2013\M24.DSG	11-1-2013	16:40:58	130904.000000	13090.400000	49829.382420	20.000000
C:\Users\cware\Desktop\Steller25Nov\TagTesting25Nov2013\M24.DSG	11-1-2013	16:40:58	130905.000000	13090.500000	49820.969412	20.000000
C:\Users\cware\Desktop\Steller25Nov\TagTesting25Nov2013\M24.DSG	11-1-2013	16:40:58	130906.000000	13090.600000	49819.077408	20.000000
C:\Users\cware\Desktop\Steller25Nov\TagTesting25Nov2013\M24.DSG	11-1-2013	16:40:58	130907.000000	13090.700000	49807.652087	20.000000
C:\Users\cware\Desktop\Steller25Nov\TagTesting25Nov2013\M24.DSG	11-1-2013	16:40:58	130908.000000	13090.800000	49794.584200	20.000000
C:\Users\cware\Desktop\Steller25Nov\TagTesting25Nov2013\M24.DSG	11-1-2013	16:40:58	130909.000000	13090.900000	49772.331474	20.000000
C:\Users\cware\Desktop\Steller25Nov\TagTesting25Nov2013\M24.DSG	11-1-2013	16:40:58	130910.000000	13091.000000	49771.808663	20.000000
C:\Users\cware\Desktop\Steller25Nov\TagTesting25Nov2013\M24.DSG	11-1-2013	16:40:58	130911.000000	13091.100000	49775.716371	20.000000
C:\Users\cware\Desktop\Steller25Nov\TagTesting25Nov2013\M24.DSG	11-1-2013	16:40:58	130912.000000	13091.200000	49770.862535	20.000000
C:\Users\cware\Desktop\Steller25Nov\TagTesting25Nov2013\M24.DSG	11-1-2013	16:40:58	130913.000000	13091.300000	49779.598982	20.000000
C:\Users\cware\Desktop\Steller25Nov\TagTesting25Nov2013\M24.DSG	11-1-2013	16:40:58	130914.000000	13091.400000	49789.008119	20.000000
C:\Users\cware\Desktop\Steller25Nov\TagTesting25Nov2013\M24.DSG	11-1-2013	16:40:58	130915.000000	13091.500000	49798.317225	20.000000
C:\Users\cware\Desktop\Steller25Nov\TagTesting25Nov2013\M24.DSG	11-1-2013	16:40:58	130916.000000	13091.600000	49815.441929	20.000000
C:\Users\cware\Desktop\Steller25Nov\TagTesting25Nov2013\M24.DSG	11-1-2013	16:40:58	130917.000000	13091.700000	49833.886231	20.000000
C:\Users\cware\Desktop\Steller25Nov\TagTesting25Nov2013\M24.DSG	11-1-2013	16:40:58	130918.000000	13091.800000	49843.693301	20.000000
C:\Users\cware\Desktop\Steller25Nov\TagTesting25Nov2013\M24.DSG	11-1-2013	16:40:58	130919.000000	13091.900000	49856.088785	20.000000
C:\Users\cware\Desktop\Steller25Nov\TagTesting25Nov2013\M24.DSG	11-1-2013	16:40:58	130920.000000	13092.000000	49868.832958	20.000000
C:\Users\cware\Desktop\Steller25Nov\TagTesting25Nov2013\M24.DSG	11-1-2013	16:40:58	130921.000000	13092.100000	49870.351055	20.000000
C:\Users\cware\Desktop\Steller25Nov\TagTesting25Nov2013\M24.DSG	11-1-2013	16:40:58	130922.000000	13092.200000	49852.106095	20.000000
C:\Users\cware\Desktop\Steller25Nov\TagTesting25Nov2013\M24.DSG	11-1-2013	16:40:58	130923.000000	13092.300000	49835.553342	20.000000
C:\Users\cware\Desktop\Steller25Nov\TagTesting25Nov2013\M24.DSG	11-1-2013	16:40:58	130924.000000	13092.400000	49843.020663	20.000000
C:\Users\cware\Desktop\Steller25Nov\TagTesting25Nov2013\M24.DSG	11-1-2013	16:40:58	130925.000000	13092.500000	49845.385229	20.000000
C:\Users\cware\Desktop\Steller25Nov\TagTesting25Nov2013\M24.DSG	11-1-2013	16:40:58	130926.000000	13092.600000	49843.070078	20.000000
C:\Users\cware\Desktop\Steller25Nov\TagTesting25Nov2013\M24.DSG	11-1-2013	16:40:58	130927.000000	13092.700000	49844.986479	20.000000
C:\Users\cware\Desktop\Steller25Nov\TagTesting25Nov2013\M24.DSG	11-1-2013	16:40:58	130928.000000	13092.800000	49840.456475	20.000000
C:\Users\cware\Desktop\Steller25Nov\TagTesting25Nov2013\M24.DSG	11-1-2013	16:40:58	130929.000000	13092.900000	49834.059253	20.000000
C:\Users\cware\Desktop\Steller25Nov\TagTesting25Nov2013\M24.DSG	11-1-2013	16:40:58	130930.000000	13093.000000	49837.419454	20.000000
C:\Users\cware\Desktop\Steller25Nov\TagTesting25Nov2013\M24.DSG	11-1-2013	16:40:58	130931.000000	13093.100000	49840.754891	20.000000
C:\Users\cware\Desktop\Steller25Nov\TagTesting25Nov2013\M24.DSG	11-1-2013	16:40:58	130932.000000	13093.200000	49830.897817	20.000000
C:\Users\cware\Desktop\Steller25Nov\TagTesting25Nov2013\M24.DSG	11-1-2013	16:40:58	130933.000000	13093.300000	49827.587179	20.000000
C:\Users\cware\Desktop\Steller25Nov\TagTesting25Nov2013\M24.DSG	11-1-2013	16:40:58	130934.000000	13093.400000	49821.439213	20.000000
C:\Users\cware\Desktop\Steller25Nov\TagTesting25Nov2013\M24.DSG	11-1-2013	16:40:58	130935.000000	13093.500000	49819.995316	20.000000
C:\Users\cware\Desktop\Steller25Nov\TagTesting25Nov2013\M24.DSG	11-1-2013	16:40:58	130936.000000	13093.600000	49810.387266	20.000000
C:\Users\cware\Desktop\Steller25Nov\TagTesting25Nov2013\M24.DSG	11-1-2013	16:40:58	130937.000000	13093.700000	49805.434032	20.000000
C:\Users\cware\Desktop\Steller25Nov\TagTesting25Nov2013\M24.DSG	11-1-2013	16:40:58	130938.000000	13093.800000	49808.446039	20.000000
C:\Users\cware\Desktop\Steller25Nov\TagTesting25Nov2013\M24.DSG	11-1-2013	16:40:58	130939.000000	13093.900000	49803.666649	20.000000
C:\Users\cware\Desktop\Steller25Nov\TagTesting25Nov2013\M24.DSG	11-1-2013	16:40:58	130940.000000	13094.000000	49798.290172	20.000000
C:\Users\cware\Desktop\Steller25Nov\TagTesting25Nov2013\M24.DSG	11-1-2013	16:40:58	130941.000000	13094.100000	49786.815441	20.000000
C:\Users\cware\Desktop\Steller25Nov\TagTesting25Nov2013\M24.DSG	11-1-2013	16:40:58	130942.000000	13094.200000	49782.957193	20.000000
C:\Users\cware\Desktop\Steller25Nov\TagTesting25Nov2013\M24.DSG	11-1-2013	16:40:58	130943.000000	13094.300000	49766.902623	20.000000
C:\Users\cware\Desktop\Steller25Nov\TagTesting25Nov2013\M24.DSG	11-1-2013	16:40:58	130944.000000	13094.400000	49766.131068	20.000000
C:\Users\cware\Desktop\Steller25Nov\TagTesting25Nov2013\M24.DSG	11-1-2013	16:40:58	130945.000000	13094.500000	49761.302031	20.000000
C:\Users\cware\Desktop\Steller25Nov\TagTesting25Nov2013\M24.DSG	11-1-2013	16:40:58	130946.000000	13094.600000	49754.606288	20.000000
C:\Users\cware\Desktop\Steller25Nov\TagTesting25Nov2013\M24.DSG	11-1-2013	16:40:58	130947.000000	13094.700000	49747.363131	20.000000
C:\Users\cware\Desktop\Steller25Nov\TagTesting25Nov2013\M24.DSG	11-1-2013	16:40:58	130948.000000	13094.800000	49735.141351	20.000000
C:\Users\cware\Desktop\Steller25Nov\TagTesting25Nov2013\M24.DSG	11-1-2013	16:40:58	130949.000000	13094.900000	49730.263013	20.000000
C:\Users\cware\Desktop\Steller25Nov\TagTesting25Nov2013\M24.DSG	11-1-2013	16:40:58	130950.000000	13095.000000	49724.487949	20.000000
C:\Users\cware\Desktop\Steller25Nov\TagTesting25Nov2013\M24.DSG	11-1-2013	16:40:58	130951.000000	13095.100000	49711.320678	20.000000
C:\Users\cware\Desktop\Steller25Nov\TagTesting25Nov2013\M24.DSG	11-1-2013	16:40:58	130952.000000	13095.200000	49696.660052	20.000000
C:\Users\cware\Desktop\Steller25Nov\TagTesting25Nov2013\M24.DSG	11-1-2013	16:40:58	130953.000000	13095.300000	49686.355054	20.000000
C:\Users\cware\Desktop\Steller25Nov\TagTesting25Nov2013\M24.DSG	11-1-2013	16:40:58	130954.000000	13095.400000	49677.593463	20.000000
C:\Users\cware\Desktop\Steller25Nov\TagTesting25Nov2013\M24.DSG	11-1-2013	16:40:58	130955.000000	13095.500000	49664.077352	20.000000
C:\Users\cware\Desktop\Steller25Nov\TagTesting25Nov2013\M24.DSG	11-1-2013	16:40:58	130956.000000	13095.600000	49649.018235	20.000000
C:\Users\cware\Desktop\Steller25Nov\TagTesting25Nov2013\M24.DSG	11-1-2013	16:40:58	130957.000000	13095.700000	49641.127637	20.000000
C:\Users\cware\Desktop\Steller25Nov\TagTesting25Nov2013\M24.DSG	11-1-2013	16:40:58	130958.000000	13095.800000	49627.785886	20.000000
C:\Users\cware\Desktop\Steller25Nov\TagTesting25Nov2013\M24.DSG	11-1-2013	16:40:58	130959.000000	13095.900000	49614.991975	20.000000
C:\Users\cware\Desktop\Steller25Nov\TagTesting25Nov2013\M24.DSG	11-1-2013	16:40:58	130960.000000	13096.000000	49606.603454	20.000000
C:\Users\cware\Desktop\Steller25Nov\TagTesting25Nov2013\M24.DSG	11-1-2013	16:40:58	130961.000000	13096.100000	49597.543097	20.000000
C:\Users\cware\Desktop\Steller25Nov\TagTesting25Nov2013\M24.DSG	11-1-2013	16:40:58	130962.000000	13096.200000	49584.649253	20.000000
C:\Users\cware\Desktop\Steller25Nov\TagTesting25Nov2013\M24.DSG	11-1-2013	16:40:58	130963.000000	13096.300000	49572.975046	20.000000
C:\Users\cware\Desktop\Steller25Nov\TagTesting25Nov2013\M24.DSG	11-1-2013	16:40:58	130964.000000	13096.400000	49562.222450	20.000000
C:\Users\cware\Desktop\Steller25Nov\TagTesting25Nov2013\M24.DSG	11-1-2013	16:40:58	130965.000000	13096.500000	49550.125192	20.000000
C:\Users\cware\Desktop\Steller25Nov\TagTesting25Nov2013\M24.DSG	11-1-2013	16:40:58	130966.000000	13096.600000	49547.884915	20.000000
C:\Users\cware\Desktop\Steller25Nov\TagTesting25Nov2013\M24.DSG	11-1-2013	16:40:58	130967.000000	13096.700000	49543.603252	20.000000
C:\Users\cware\Desktop\Steller25Nov\TagTesting25Nov2013\M24.DSG	11-1-2013	16:40:58	130968.000000	13096.800000	49540.565755	20.000000
C:\Users\cware\Desktop\Steller25Nov\TagTesting25Nov2013\M24.DSG	11-1-2013	16:40:58	130969.000000	13096.900000	49534.691190	20.000000
C:\Users\cware\Desktop\Steller25Nov\TagTesting25Nov2013\M24.DSG	11-1-2013	16:40:58	130970.000000	13097.000000	49524.436253	20.000000
C:\Users\cware\Desktop\Steller25Nov\TagTesting25Nov2013\M24.DSG	11-1-2013	16:40:58	130971.000000	13097.100000	49512.388895	20.000000
C:\Users\cware\Desktop\Steller25Nov\TagTesting25Nov2013\M24.DSG	11-1-2013	16:40:58	130972.000000	13097.200000	49505.992413	20.000000
C:\Users\cware\Desktop\Steller25Nov\TagTesting25Nov2013\M24.DSG	11-1-2013	16:40:58	130973.000000	13097.300000	49493.497529	20.000000
C:\Users\cware\Desktop\Steller25Nov\TagTesting25Nov2013\M24.DSG	11-1-2013	16:40:58	130974.000000	13097.400000	49497.200440	20.000000
C:\Users\cware\Desktop\Steller25Nov\TagTesting25Nov2013\M24.DSG	11-1-2013	16:40:58	130975.000000	13097.500000	49502.332321	20.000000
C:\Users\cware\Desktop\Steller25Nov\TagTesting25Nov2013\M24.DSG	11-1-2013	16:40:58	130976.000000	13097.600000	49508.297085	20.000000
C:\Users\cware\Desktop\Steller25Nov\TagTesting25Nov2013\M24.DSG	11-1-2013	16:40:58	130977.000000	13097.700000	49501.603376	20.000000
C:\Users\cware\Desktop\Steller25Nov\TagTesting25Nov2013\M24.DSG	11-1-2013	16:40:58	130978.000000	13097.800000	49505.411658	20.000000
C:\Users\cware\Desktop\Steller25Nov\TagTesting25Nov2013\M24.DSG	11-1-2013	16:40:58	130979.000000	13097.900000	49503.326333	20.000000
C:\Users\cware\Desktop\Steller25Nov\TagTesting25Nov2013\M24.DSG	11-1-2013	16:40:58	130980.000000	13098.000000	49501.979220	20.000000
C:\Users\cware\Desktop\Steller25Nov\TagTesting25Nov2013\M24.DSG	11-1-2013	16:40:58	130981.000000	13098.100000	49501.857639	20.000000
C:\Users\cware\Desktop\Steller25Nov\TagTesting25Nov2013\M24.DSG	11-1-2013	16:40:58	130982.000000	13098.200000	49506.437529	20.000000
C:\Users\cware\Desktop\Steller25Nov\TagTesting25Nov2013\M24.DSG	11-1-2013	16:40:58	130983.000000	13098.300000	49502.849580	20.000000
C:\Users\cware\Desktop\Steller25Nov\TagTesting25Nov2013\M24.DSG	11-1-2013	16:40:58	130984.000000	13098.400000	49510.941461	20.000000
C:\Users\cware\Desktop\Steller25Nov\TagTesting25Nov2013\M24.DSG	11-1-2013	16:40:58	130985.000000	13098.500000	49504.393494	20.000000
C:\Users\cware\Desktop\Steller25Nov\TagTesting25Nov2013\M24.DSG	11-1-2013	16:40:58	130986.000000	13098.600000	49505.660998	20.000000
C:\Users\cware\Desktop\Steller25Nov\TagTesting25Nov2013\M24.DSG	11-1-2013	16:40:58	130987.000000	13098.700000	49498.594327	20.000000
C:\Users\cware\Desktop\Steller25Nov\TagTesting25Nov2013\M24.DSG	11-1-2013	16:40:58	130988.000000	13098.800000	49499.892231	20.000000
C:\Users\cware\Desktop\Steller25Nov\TagTesting25Nov2013\M24.DSG	11-1-2013	16:40:58	130989.000000	13098.900000	49498.124654	20.000000
C:\Users\cware\Desktop\Steller25Nov\TagTesting25Nov2013\M24.DSG	11-1-2013	16:40:58	130990.000000	13099.000000	49494.964240	20.000000
C:\Users\cware\Desktop\Steller25Nov\TagTesting25Nov2013\M24.DSG	11-1-2013	16:40:58	130991.000000	13099.100000	49495.782869	20.000000
C:\Users\cware\Desktop\Steller25Nov\TagTesting25Nov2013\M24.DSG	11-1-2013	16:40:58	130992.000000	13099.200000	49497.700114	20.000000
C:\Users\cware\Desktop\Steller25Nov\TagTesting25Nov2013\M24.DSG	11-1-2013	16:40:58	130993.000000	13099.300000	49502.132408	20.000000
C:\Users\cware\Desktop\Steller25Nov\TagTesting25Nov2013\M24.DSG	11-1-2013	16:40:58	130994.000000	13099.400000	49494.914536	20.000000
C:\Users\cware\Desktop\Steller25Nov\TagTesting25Nov2013\M24.DSG	11-1-2013	16:40:58	130995.000000	13099.500000	49507.860666	20.000000
C:\Users\cware\Desktop\Steller25Nov\TagTesting25Nov2013\M24.DSG	11-1-2013	16:40:58	130996.000000	13099.600000	49523.791480	20.000000
C:\Users\cware\Desktop\Steller25Nov\TagTesting25Nov2013\M24.DSG	11-1-2013	16:40:58	130997.000000	13099.700000	49537.307894	20.000000
C:\Users\cware\Desktop\Steller25Nov\TagTesting25Nov2013\M24.DSG	11-1-2013	16:40:58	130998.000000	13099.800000	49556.523929	20.000000
C:\Users\cware\Desktop\Steller25Nov\TagTesting25Nov2013\M24.DSG	11-1-2013	16:40:58	130999.000000	13099.900000	49585.447469	20.000000
C:\Users\cware\Desktop\Steller25Nov\TagTesting25Nov2013\M24.DSG	11-1-2013	16:40:58	131000.000000	13100.000000	49605.111386	20.000000
C:\Users\cware\Desktop\Steller25Nov\TagTesting25Nov2013\M24.DSG	11-1-2013	16:40:58	131001.000000	13100.100000	49618.129350	20.000000
C:\Users\cware\Desktop\Steller25Nov\TagTesting25Nov2013\M24.DSG	11-1-2013	16:40:58	131002.000000	13100.200000	49635.602912	20.000000
C:\Users\cware\Desktop\Steller25Nov\TagTesting25Nov2013\M24.DSG	11-1-2013	16:40:58	131003.000000	13100.300000	49647.998571	20.000000
C:\Users\cware\Desktop\Steller25Nov\TagTesting25Nov2013\M24.DSG	11-1-2013	16:40:58	131004.000000	13100.400000	49660.045668	20.000000
C:\Users\cware\Desktop\Steller25Nov\TagTesting25Nov2013\M24.DSG	11-1-2013	16:40:58	131005.000000	13100.500000	49646.305678	20.000000
C:\Users\cware\Desktop\Steller25Nov\TagTesting25Nov2013\M24.DSG	11-1-2013	16:40:58	131006.000000	13100.600000	49622.310498	20.000000
C:\Users\cware\Desktop\Steller25Nov\TagTesting25Nov2013\M24.DSG	11-1-2013	16:40:58	131007.000000	13100.700000	49630.051515	20.000000
C:\Users\cware\Desktop\Steller25Nov\TagTesting25Nov2013\M24.DSG	11-1-2013	16:40:58	131008.000000	13100.800000	49639.983013	20.000000
C:\Users\cware\Desktop\Steller25Nov\TagTesting25Nov2013\M24.DSG	11-1-2013	16:40:58	131009.000000	13100.900000	49661.638109	20.000000
C:\Users\cware\Desktop\Steller25Nov\TagTesting25Nov2013\M24.DSG	11-1-2013	16:40:58	131010.000000	13101.000000	49664.450630	20.000000
C:\Users\cware\Desktop\Steller25Nov\TagTesting25Nov2013\M24.DSG	11-1-2013	16:40:58	131011.000000	13101.100000	49669.329204	20.000000
C:\Users\cware\Desktop\Steller25Nov\TagTesting25Nov2013\M24.DSG	11-1-2013	16:40:58	131012.000000	13101.200000	49668.209105	20.000000
C:\Users\cware\Desktop\Steller25Nov\TagTesting25Nov2013\M24.DSG	11-1-2013	16:40:58	131013.000000	13101.300000	49671.693813	20.000000
C:\Users\cware\Desktop\Steller25Nov\TagTesting25Nov2013\M24.DSG	11-1-2013	16:40:58	131014.000000	13101.400000	49672.490173	20.000000
C:\Users\cware\Desktop\Steller25Nov\TagTesting25Nov2013\M24.DSG	11-1-2013	16:40:58	131015.000000	13101.500000	49688.146761	20.000000
C:\Users\cware\Desktop\Steller25Nov\TagTesting25Nov2013\M24.DSG	11-1-2013	16:40:58	131016.000000	13101.600000	49684.686534	20.000000
C:\Users\cware\Desktop\Steller25Nov\TagTesting25Nov2013\M24.DSG	11-1-2013	16:40:58	131017.000000	13101.700000	49677.816480	20.000000
C:\Users\cware\Desktop\Steller25Nov\TagTesting25Nov2013\M24.DSG	11-1-2013	16:40:58	131018.000000	13101.800000	49672.415199	20.000000
C:\Users\cware\Desktop\Steller25Nov\TagTesting25Nov2013\M24.DSG	11-1-2013	16:40:58	131019.000000	13101.900000	49673.236755	20.000000
C:\Users\cware\Desktop\Steller25Nov\TagTesting25Nov2013\M24.DSG	11-1-2013	16:40:58	131020.000000	13102.000000	49706.440857	20.000000
C:\Users\cware\Desktop\Steller25Nov\TagTesting25Nov2013\M24.DSG	11-1-2013	16:40:58	131021.000000	13102.100000	49719.060814	20.000000
C:\Users\cware\Desktop\Steller25Nov\TagTesting25Nov2013\M24.DSG	11-1-2013	16:40:58	131022.000000	13102.200000	49738.251853	20.000000
C:\Users\cware\Desktop\Steller25Nov\TagTesting25Nov2013\M24.DSG	11-1-2013	16:40:58	131023.000000	13102.300000	49760.802885	20.000000
C:\Users\cware\Desktop\Steller25Nov\TagTesting25Nov2013\M24.DSG	11-1-2013	16:40:58	131024.000000	13102.400000	49785.868269	20.000000
C:\Users\cware\Desktop\Steller25Nov\TagTesting25Nov2013\M24.DSG	11-1-2013	16:40:58	131025.000000	13102.500000	49805.656470	20.000000
C:\Users\cware\Desktop\Steller25Nov\TagTesting25Nov2013\M24.DSG	11-1-2013	16:40:58	131026.000000	13102.600000	49821.536723	20.000000
C:\Users\cware\Desktop\Steller25Nov\TagTesting25Nov2013\M24.DSG	11-1-2013	16:40:58	131027.000000	13102.700000	49829.675816	20.000000
C:\Users\cware\Desktop\Steller25Nov\TagTesting25Nov2013\M24.DSG	11-1-2013	16:40:58	131028.000000	13102.800000	49819.744309	20.000000
C:\Users\cware\Desktop\Steller25Nov\TagTesting25Nov2013\M24.DSG	11-1-2013	16:40:58	131029.000000	13102.900000	49796.545767	20.000000
C:\Users\cware\Desktop\Steller25Nov\TagTesting25Nov2013\M24.DSG	11-1-2013	16:40:58	131030.000000	13103.000000	49812.874295	20.000000
C:\Users\cware\Desktop\Steller25Nov\TagTesting25Nov2013\M24.DSG	11-1-2013	16:40:58	131031.000000	13103.100000	49815.711623	20.000000
C:\Users\cware\Desktop\Steller25Nov\TagTesting25Nov2013\M24.DSG	11-1-2013	16:40:58	131032.000000	13103.200000	49827.808485	20.000000
C:\Users\cware\Desktop\Steller25Nov\TagTesting25Nov2013\M24.DSG	11-1-2013	16:40:58	131033.000000	13103.300000	49835.375172	20.000000
C:\Users\cware\Desktop\Steller25Nov\TagTesting25Nov2013\M24.DSG	11-1-2013	16:40:58	131034.000000	13103.400000	49835.524562	20.000000
C:\Users\cware\Desktop\Steller25Nov\TagTesting25Nov2013\M24.DSG	11-1-2013	16:40:58	131035.000000	13103.500000	49835.524496	20.000000
C:\Users\cware\Desktop\Steller25Nov\TagTesting25Nov2013\M24.DSG	11-1-2013	16:40:58	131036.000000	13103.600000	49839.133393	20.000000
C:\Users\cware\Desktop\Steller25Nov\TagTesting25Nov2013\M24.DSG	11-1-2013	16:40:58	131037.000000	13103.700000	49855.038607	20.000000
C:\Users\cware\Desktop\Steller25Nov\TagTesting25Nov2013\M24.DSG	11-1-2013	16:40:58	131038.000000	13103.800000	49858.373702	20.000000
C:\Users\cware\Desktop\Steller25Nov\TagTesting25Nov2013\M24.DSG	11-1-2013	16:40:58	131039.000000	13103.900000	49848.118718	20.000000
C:\Users\cware\Desktop\Steller25Nov\TagTesting25Nov2013\M24.DSG	11-1-2013	16:40:58	131040.000000	13104.000000	49849.139061	20.000000
C:\Users\cware\Desktop\Steller25Nov\TagTesting25Nov2013\M24.DSG	11-1-2013	16:40:58	131041.000000	13104.100000	49843.613273	20.000000
C:\Users\cware\Desktop\Steller25Nov\TagTesting25Nov2013\M24.DSG	11-1-2013	16:40:58	131042.000000	13104.200000	49838.236220	20.000000
C:\Users\cware\Desktop\Steller25Nov\TagTesting25Nov2013\M24.DSG	11-1-2013	16:40:58	131043.000000	13104.300000	49837.414857	20.000000
C:\Users\cware\Desktop\Steller25Nov\TagTesting25Nov2013\M24.DSG	11-1-2013	16:40:58	131044.000000	13104.400000	49842.218923	20.000000
C:\Users\cware\Desktop\Steller25Nov\TagTesting25Nov2013\M24.DSG	11-1-2013	16:40:58	131045.000000	13104.500000	49838.634157	20.000000
C:\Users\cware\Desktop\Steller25Nov\TagTesting25Nov2013\M24.DSG	11-1-2013	16:40:58	131046.000000	13104.600000	49831.789230	20.000000
C:\Users\cware\Desktop\Steller25Nov\TagTesting25Nov2013\M24.DSG	11-1-2013	16:40:58	131047.000000	13104.700000	49835.796527	20.000000
C:\Users\cware\Desktop\Steller25Nov\TagTesting25Nov2013\M24.DSG	11-1-2013	16:40:58	131048.000000	13104.800000	49845.279995	20.000000
C:\Users\cware\Desktop\Steller25Nov\TagTesting25Nov2013\M24.DSG	11-1-2013	16:40:58	131049.000000	13104.900000	49859.666810	20.000000
C:\Users\cware\Desktop\Steller25Nov\TagTesting25Nov2013\M24.DSG	11-1-2013	16:40:58	131050.000000	13105.000000	49881.844816	20.000000
C:\Users\cware\Desktop\Steller25Nov\TagTesting25Nov2013\M24.DSG	11-1-2013	16:40:58	131051.000000	13105.100000	49914.227927	20.000000
C:\Users\cware\Desktop\Steller25Nov\TagTesting25Nov2013\M24.DSG	11-1-2013	16:40:58	131052.000000	13105.200000	49929.908959	20.000000
C:\Users\cware\Desktop\Steller25Nov\TagTesting25Nov2013\M24.DSG	11-1-2013	16:40:58	131053.000000	13105.300000	49941.657416	20.000000
C:\Users\cware\Desktop\Steller25Nov\TagTesting25Nov2013\M24.DSG	11-1-2013	16:40:58	131054.000000	13105.400000	49950.792349	20.000000
C:\Users\cware\Desktop\Steller25Nov\TagTesting25Nov2013\M24.DSG	11-1-2013	16:40:58	131055.000000	13105.500000	49944.693696	20.000000
C:\Users\cware\Desktop\Steller25Nov\TagTesting25Nov2013\M24.DSG	11-1-2013	16:40:58	131056.000000	13105.600000	49907.680821	20.000000
C:\Users\cware\Desktop\Steller25Nov\TagTesting25Nov2013\M24.DSG	11-1-2013	16:40:58	131057.000000	13105.700000	49907.830001	20.000000
C:\Users\cware\Desktop\Steller25Nov\TagTesting25Nov2013\M24.DSG	11-1-2013	16:40:58	131058.000000	13105.800000	49918.408537	20.000000
C:\Users\cware\Desktop\Steller25Nov\TagTesting25Nov2013\M24.DSG	11-1-2013	16:40:58	131059.000000	13105.900000	49914.176797	20.000000
C:\Users\cware\Desktop\Steller25Nov\TagTesting25Nov2013\M24.DSG	11-1-2013	16:40:58	131060.000000	13106.000000	49912.509162	20.000000
C:\Users\cware\Desktop\Steller25Nov\TagTesting25Nov2013\M24.DSG	11-1-2013	16:40:58	131061.000000	13106.100000	49920.449401	20.000000
C:\Users\cware\Desktop\Steller25Nov\TagTesting25Nov2013\M24.DSG	11-1-2013	16:40:58	131062.000000	13106.200000	49928.986762	20.000000
[truncated: 3,377 more rows]
