# Supplementary material for: Averaged Propulsive Body Acceleration (APBA) Can Be Calculated from Biologging Tags That Incorporate Gyroscopes and Accelerometers to Estimate Swimming Speed, Hydrodynamic Drag and Energy Expenditure for Steller Sea Lions
Source: PLoS One. 2016 Jun 10;11(6):e0157326. doi: 10.1371/journal.pone.0157326 (PMC4902303; doi:10.1371/journal.pone.0157326)
Supplement: S2 Data — Each file contains a 50Hz time series. Provided are calibrated accelerometer and gyro measurements, together with the estimated gravity vector, and the estimated dynamic accelerations by the different methods. The small files with the suffix.txt are configuration files used in C++ processing. (ZIP) [file pone.0157326.s002.zip › BoniNov_25/Mb25_INER_25_11_13.csv]

FileName	FileDate	FileTime	Sample	Time from Start (s)	AccelIntX	AccelIntY	AccelIntZ	MagX	MagY	MagZ	GyroX	GyroY	GyroZ
C:\Users\cware\Desktop\Steller25Nov\TagTesting25Nov2013\M25.DSG	11-1-2013	16:54:19	537649.000000	10752.980000	-0.453125	0.031250	-0.949219	0.486239	-0.109174	0.522018	-13.183594	-79.940796	-1.159668
C:\Users\cware\Desktop\Steller25Nov\TagTesting25Nov2013\M25.DSG	11-1-2013	16:54:19	537650.000000	10753.000000	-0.496094	-0.003906	-0.914063	0.501835	-0.107339	0.508257	-7.949829	-77.774048	-1.739502
C:\Users\cware\Desktop\Steller25Nov\TagTesting25Nov2013\M25.DSG	11-1-2013	16:54:19	537651.000000	10753.020000	-0.574219	0.031250	-0.917969	0.510092	-0.107339	0.502752	-5.325317	-67.886353	-1.403809
C:\Users\cware\Desktop\Steller25Nov\TagTesting25Nov2013\M25.DSG	11-1-2013	16:54:19	537652.000000	10753.040000	-0.492188	0.027344	-0.917969	0.524771	-0.104587	0.490826	-7.095337	-80.474854	-6.698608
C:\Users\cware\Desktop\Steller25Nov\TagTesting25Nov2013\M25.DSG	11-1-2013	16:54:19	537653.000000	10753.060000	-0.632813	0.031250	-1.015625	0.531193	-0.106422	0.487156	-5.615234	-61.065674	-5.737305
C:\Users\cware\Desktop\Steller25Nov\TagTesting25Nov2013\M25.DSG	11-1-2013	16:54:19	537654.000000	10753.080000	-0.589844	0.003906	-1.019531	0.541284	-0.109174	0.477982	-1.525879	-48.980713	-6.286621
C:\Users\cware\Desktop\Steller25Nov\TagTesting25Nov2013\M25.DSG	11-1-2013	16:54:19	537655.000000	10753.100000	-0.585938	0.011719	-1.003906	0.544954	-0.103670	0.473394	-3.173828	-39.932251	-7.202148
C:\Users\cware\Desktop\Steller25Nov\TagTesting25Nov2013\M25.DSG	11-1-2013	16:54:19	537656.000000	10753.120000	-0.578125	0.027344	-1.007813	0.553211	-0.104587	0.466972	-4.287720	-45.928955	-10.406494
C:\Users\cware\Desktop\Steller25Nov\TagTesting25Nov2013\M25.DSG	11-1-2013	16:54:19	537657.000000	10753.140000	-0.617188	0.023438	-1.066406	0.555046	-0.104587	0.464220	0.183105	-39.810181	-9.078979
C:\Users\cware\Desktop\Steller25Nov\TagTesting25Nov2013\M25.DSG	11-1-2013	16:54:19	537658.000000	10753.160000	-0.640625	-0.003906	-1.093750	0.558716	-0.103670	0.459633	-0.747681	-23.925781	-6.759644
C:\Users\cware\Desktop\Steller25Nov\TagTesting25Nov2013\M25.DSG	11-1-2013	16:54:19	537659.000000	10753.180000	-0.617188	-0.027344	-1.136719	0.563303	-0.102752	0.456881	-0.137329	-41.763306	-9.094238
C:\Users\cware\Desktop\Steller25Nov\TagTesting25Nov2013\M25.DSG	11-1-2013	16:54:19	537660.000000	10753.200000	-0.750000	-0.042969	-1.261719	0.566972	-0.102752	0.453211	-1.556396	-16.281128	-1.281738
C:\Users\cware\Desktop\Steller25Nov\TagTesting25Nov2013\M25.DSG	11-1-2013	16:54:19	537661.000000	10753.220000	-0.734375	-0.058594	-1.316406	0.569725	-0.100917	0.450459	-8.331299	-15.869141	3.814697
C:\Users\cware\Desktop\Steller25Nov\TagTesting25Nov2013\M25.DSG	11-1-2013	16:54:19	537662.000000	10753.240000	-0.621094	-0.031250	-1.371094	0.571560	-0.101835	0.448624	-18.478394	-2.410889	9.841919
C:\Users\cware\Desktop\Steller25Nov\TagTesting25Nov2013\M25.DSG	11-1-2013	16:54:19	537663.000000	10753.260000	-0.601563	-0.058594	-1.289063	0.573394	-0.100917	0.448624	-17.745972	9.170532	9.109497
C:\Users\cware\Desktop\Steller25Nov\TagTesting25Nov2013\M25.DSG	11-1-2013	16:54:19	537664.000000	10753.280000	-0.699219	-0.027344	-1.101563	0.573394	-0.100000	0.449541	-6.210327	41.061401	2.090454
C:\Users\cware\Desktop\Steller25Nov\TagTesting25Nov2013\M25.DSG	11-1-2013	16:54:19	537665.000000	10753.300000	-0.695313	0.039063	-0.980469	0.566972	-0.099083	0.456881	-5.050659	20.431519	2.471924
C:\Users\cware\Desktop\Steller25Nov\TagTesting25Nov2013\M25.DSG	11-1-2013	16:54:19	537666.000000	10753.320000	-0.691406	0.050781	-1.011719	0.565138	-0.099083	0.459633	-14.602661	16.174316	0.427246
C:\Users\cware\Desktop\Steller25Nov\TagTesting25Nov2013\M25.DSG	11-1-2013	16:54:19	537667.000000	10753.340000	-0.546875	0.058594	-1.101563	0.565138	-0.100000	0.459633	-8.575439	-5.096436	-3.601074
C:\Users\cware\Desktop\Steller25Nov\TagTesting25Nov2013\M25.DSG	11-1-2013	16:54:19	537668.000000	10753.360000	-0.613281	0.070313	-1.167969	0.564220	-0.100000	0.460550	0.305176	24.002075	-5.218506
C:\Users\cware\Desktop\Steller25Nov\TagTesting25Nov2013\M25.DSG	11-1-2013	16:54:19	537669.000000	10753.380000	-0.652344	0.054688	-1.113281	0.556881	-0.099083	0.467890	1.480103	53.054810	-5.645752
C:\Users\cware\Desktop\Steller25Nov\TagTesting25Nov2013\M25.DSG	11-1-2013	16:54:19	537670.000000	10753.400000	-0.398438	0.070313	-1.093750	0.551376	-0.099083	0.474312	4.089355	65.200806	-9.933472
C:\Users\cware\Desktop\Steller25Nov\TagTesting25Nov2013\M25.DSG	11-1-2013	16:54:19	537671.000000	10753.420000	-0.167969	0.074219	-1.117188	0.537615	-0.099083	0.486239	5.844116	61.019897	-14.755249
C:\Users\cware\Desktop\Steller25Nov\TagTesting25Nov2013\M25.DSG	11-1-2013	16:54:19	537672.000000	10753.440000	0.003906	0.066406	-1.144531	0.532110	-0.099083	0.492661	6.851196	46.936035	-22.232056
C:\Users\cware\Desktop\Steller25Nov\TagTesting25Nov2013\M25.DSG	11-1-2013	16:54:19	537673.000000	10753.460000	0.035156	0.050781	-1.218750	0.524771	-0.100917	0.497248	4.547119	76.446533	-21.820068
C:\Users\cware\Desktop\Steller25Nov\TagTesting25Nov2013\M25.DSG	11-1-2013	16:54:19	537674.000000	10753.480000	0.093750	0.054688	-1.289063	0.510092	-0.100917	0.510092	1.403809	69.946289	-21.789551
C:\Users\cware\Desktop\Steller25Nov\TagTesting25Nov2013\M25.DSG	11-1-2013	16:54:19	537675.000000	10753.500000	0.210938	0.031250	-1.347656	0.501835	-0.102752	0.515596	-4.531860	76.400757	-25.787354
C:\Users\cware\Desktop\Steller25Nov\TagTesting25Nov2013\M25.DSG	11-1-2013	16:54:19	537676.000000	10753.520000	0.171875	-0.019531	-1.292969	0.484404	-0.106422	0.527523	-4.516602	63.507080	-27.191162
C:\Users\cware\Desktop\Steller25Nov\TagTesting25Nov2013\M25.DSG	11-1-2013	16:54:19	537677.000000	10753.540000	0.175781	-0.015625	-1.335938	0.477064	-0.107339	0.531193	-7.308960	72.525024	-20.202637
C:\Users\cware\Desktop\Steller25Nov\TagTesting25Nov2013\M25.DSG	11-1-2013	16:54:19	537678.000000	10753.560000	0.148438	-0.003906	-1.312500	0.458716	-0.111009	0.541284	-11.672974	55.130005	-15.884399
C:\Users\cware\Desktop\Steller25Nov\TagTesting25Nov2013\M25.DSG	11-1-2013	16:54:19	537679.000000	10753.580000	0.019531	0.000000	-1.222656	0.453211	-0.111927	0.543119	-17.562866	63.156128	-12.298584
C:\Users\cware\Desktop\Steller25Nov\TagTesting25Nov2013\M25.DSG	11-1-2013	16:54:19	537680.000000	10753.600000	0.117188	0.035156	-1.238281	0.436697	-0.117431	0.552294	-19.577026	83.908081	-7.720947
C:\Users\cware\Desktop\Steller25Nov\TagTesting25Nov2013\M25.DSG	11-1-2013	16:54:19	537681.000000	10753.620000	0.128906	0.062500	-1.183594	0.427523	-0.119266	0.555963	-18.798828	59.783936	-9.521484
C:\Users\cware\Desktop\Steller25Nov\TagTesting25Nov2013\M25.DSG	11-1-2013	16:54:19	537682.000000	10753.640000	0.062500	0.003906	-1.148438	0.411927	-0.123853	0.560550	-29.647827	76.843262	-6.744385
C:\Users\cware\Desktop\Steller25Nov\TagTesting25Nov2013\M25.DSG	11-1-2013	16:54:19	537683.000000	10753.660000	0.175781	0.000000	-1.082031	0.403670	-0.127523	0.564220	-28.900146	55.236816	-8.255005
C:\Users\cware\Desktop\Steller25Nov\TagTesting25Nov2013\M25.DSG	11-1-2013	16:54:19	537684.000000	10753.680000	0.082031	0.035156	-1.035156	0.392661	-0.133028	0.566972	-35.720825	46.875000	-5.828857
C:\Users\cware\Desktop\Steller25Nov\TagTesting25Nov2013\M25.DSG	11-1-2013	16:54:19	537685.000000	10753.700000	0.050781	0.074219	-1.035156	0.386239	-0.137615	0.566972	-34.423828	28.366089	-6.332397
C:\Users\cware\Desktop\Steller25Nov\TagTesting25Nov2013\M25.DSG	11-1-2013	16:54:19	537686.000000	10753.720000	-0.007813	0.074219	-1.078125	0.381651	-0.144954	0.565138	-48.538208	4.013062	-7.156372
C:\Users\cware\Desktop\Steller25Nov\TagTesting25Nov2013\M25.DSG	11-1-2013	16:54:19	537687.000000	10753.740000	-0.003906	0.070313	-1.105469	0.382569	-0.149541	0.561468	-50.186157	-15.502930	-11.169434
C:\Users\cware\Desktop\Steller25Nov\TagTesting25Nov2013\M25.DSG	11-1-2013	16:54:19	537688.000000	10753.760000	-0.144531	0.085938	-1.187500	0.386239	-0.160550	0.554128	-48.904419	-6.820679	-5.615234
C:\Users\cware\Desktop\Steller25Nov\TagTesting25Nov2013\M25.DSG	11-1-2013	16:54:19	537689.000000	10753.780000	-0.179688	0.136719	-1.230469	0.386239	-0.165138	0.553211	-48.965454	-19.363403	-9.719849
C:\Users\cware\Desktop\Steller25Nov\TagTesting25Nov2013\M25.DSG	11-1-2013	16:54:19	537690.000000	10753.800000	-0.296875	0.128906	-1.277344	0.389908	-0.175229	0.545872	-36.254883	-12.405396	-5.920410
C:\Users\cware\Desktop\Steller25Nov\TagTesting25Nov2013\M25.DSG	11-1-2013	16:54:19	537691.000000	10753.820000	-0.351563	0.089844	-1.253906	0.388991	-0.177064	0.544954	-36.056519	11.230469	-6.454468
C:\Users\cware\Desktop\Steller25Nov\TagTesting25Nov2013\M25.DSG	11-1-2013	16:54:19	537692.000000	10753.840000	-0.277344	0.117188	-1.207031	0.387156	-0.184404	0.541284	-38.864136	17.761230	-6.103516
C:\Users\cware\Desktop\Steller25Nov\TagTesting25Nov2013\M25.DSG	11-1-2013	16:54:19	537693.000000	10753.860000	-0.234375	0.160156	-1.156250	0.385321	-0.187156	0.541284	-35.705566	11.001587	-0.305176
C:\Users\cware\Desktop\Steller25Nov\TagTesting25Nov2013\M25.DSG	11-1-2013	16:54:19	537694.000000	10753.880000	-0.300781	0.140625	-1.148438	0.380734	-0.192661	0.538532	-33.905029	29.586792	1.342773
C:\Users\cware\Desktop\Steller25Nov\TagTesting25Nov2013\M25.DSG	11-1-2013	16:54:19	537695.000000	10753.900000	-0.218750	0.199219	-1.175781	0.377982	-0.196330	0.538532	-25.283813	29.602051	3.189087
C:\Users\cware\Desktop\Steller25Nov\TagTesting25Nov2013\M25.DSG	11-1-2013	16:54:19	537696.000000	10753.920000	-0.195313	0.214844	-1.066406	0.374312	-0.200917	0.538532	-30.807495	18.173218	-4.364014
C:\Users\cware\Desktop\Steller25Nov\TagTesting25Nov2013\M25.DSG	11-1-2013	16:54:19	537697.000000	10753.940000	-0.128906	0.273438	-1.109375	0.369725	-0.202752	0.537615	-23.178101	10.040283	-8.270264
C:\Users\cware\Desktop\Steller25Nov\TagTesting25Nov2013\M25.DSG	11-1-2013	16:54:19	537698.000000	10753.960000	-0.179688	0.207031	-1.121094	0.368807	-0.205505	0.537615	-20.889282	24.230957	-9.841919
C:\Users\cware\Desktop\Steller25Nov\TagTesting25Nov2013\M25.DSG	11-1-2013	16:54:19	537699.000000	10753.980000	-0.214844	0.234375	-1.199219	0.363303	-0.209174	0.536697	-15.487671	15.762329	-17.669678
C:\Users\cware\Desktop\Steller25Nov\TagTesting25Nov2013\M25.DSG	11-1-2013	16:54:19	537700.000000	10754.000000	-0.187500	0.222656	-1.179688	0.362385	-0.211009	0.536697	-15.762329	22.048950	-12.298584
C:\Users\cware\Desktop\Steller25Nov\TagTesting25Nov2013\M25.DSG	11-1-2013	16:54:19	537701.000000	10754.020000	-0.156250	0.175781	-1.113281	0.357798	-0.213761	0.536697	-20.782471	8.056641	-12.603760
C:\Users\cware\Desktop\Steller25Nov\TagTesting25Nov2013\M25.DSG	11-1-2013	16:54:19	537702.000000	10754.040000	-0.132813	0.242188	-1.156250	0.355963	-0.218349	0.535780	-24.993896	8.316040	-8.712769
C:\Users\cware\Desktop\Steller25Nov\TagTesting25Nov2013\M25.DSG	11-1-2013	16:54:19	537703.000000	10754.060000	-0.132813	0.242188	-1.156250	0.353211	-0.223853	0.533945	-29.098511	17.593384	-5.828857
C:\Users\cware\Desktop\Steller25Nov\TagTesting25Nov2013\M25.DSG	11-1-2013	16:54:19	537704.000000	10754.080000	-0.179688	0.242188	-1.144531	0.349541	-0.222936	0.532110	-28.900146	20.202637	-1.541138
C:\Users\cware\Desktop\Steller25Nov\TagTesting25Nov2013\M25.DSG	11-1-2013	16:54:19	537705.000000	10754.100000	-0.136719	0.257813	-1.113281	0.345872	-0.230275	0.531193	-28.182983	18.386841	-0.854492
C:\Users\cware\Desktop\Steller25Nov\TagTesting25Nov2013\M25.DSG	11-1-2013	16:54:19	537706.000000	10754.120000	-0.089844	0.285156	-1.109375	0.344954	-0.233028	0.529358	-27.099609	17.974854	-2.777100
C:\Users\cware\Desktop\Steller25Nov\TagTesting25Nov2013\M25.DSG	11-1-2013	16:54:19	537707.000000	10754.140000	-0.105469	0.257813	-1.136719	0.340367	-0.237615	0.528440	-30.822754	32.882690	-0.854492
C:\Users\cware\Desktop\Steller25Nov\TagTesting25Nov2013\M25.DSG	11-1-2013	16:54:19	537708.000000	10754.160000	-0.089844	0.250000	-1.160156	0.338532	-0.239450	0.526606	-30.517578	24.749756	0.167847
C:\Users\cware\Desktop\Steller25Nov\TagTesting25Nov2013\M25.DSG	11-1-2013	16:54:19	537709.000000	10754.180000	-0.089844	0.257813	-1.105469	0.333945	-0.244954	0.523853	-33.401489	25.039673	-2.105713
C:\Users\cware\Desktop\Steller25Nov\TagTesting25Nov2013\M25.DSG	11-1-2013	16:54:19	537710.000000	10754.200000	-0.039063	0.238281	-1.074219	0.332110	-0.246789	0.523853	-34.576416	15.197754	-2.059937
C:\Users\cware\Desktop\Steller25Nov\TagTesting25Nov2013\M25.DSG	11-1-2013	16:54:19	537711.000000	10754.220000	-0.078125	0.261719	-1.097656	0.331193	-0.253211	0.521101	-28.533936	11.901855	-1.083374
C:\Users\cware\Desktop\Steller25Nov\TagTesting25Nov2013\M25.DSG	11-1-2013	16:54:19	537712.000000	10754.240000	-0.054688	0.308594	-1.105469	0.329358	-0.255046	0.519266	-26.321411	16.586304	-0.778198
C:\Users\cware\Desktop\Steller25Nov\TagTesting25Nov2013\M25.DSG	11-1-2013	16:54:19	537713.000000	10754.260000	-0.074219	0.320313	-1.117188	0.328440	-0.257798	0.519266	-23.544312	9.216309	-2.197266
C:\Users\cware\Desktop\Steller25Nov\TagTesting25Nov2013\M25.DSG	11-1-2013	16:54:19	537714.000000	10754.280000	-0.042969	0.328125	-1.121094	0.325688	-0.262385	0.514679	-26.168823	8.666992	-4.547119
C:\Users\cware\Desktop\Steller25Nov\TagTesting25Nov2013\M25.DSG	11-1-2013	16:54:19	537715.000000	10754.300000	-0.035156	0.292969	-1.121094	0.324771	-0.265138	0.514679	-29.861450	7.980347	-2.899170
C:\Users\cware\Desktop\Steller25Nov\TagTesting25Nov2013\M25.DSG	11-1-2013	16:54:19	537716.000000	10754.320000	-0.058594	0.320313	-1.128906	0.322018	-0.270642	0.511009	-25.924683	12.908936	-2.410889
C:\Users\cware\Desktop\Steller25Nov\TagTesting25Nov2013\M25.DSG	11-1-2013	16:54:19	537717.000000	10754.340000	-0.011719	0.343750	-1.089844	0.321101	-0.271560	0.509174	-27.236938	-4.180908	-6.439209
C:\Users\cware\Desktop\Steller25Nov\TagTesting25Nov2013\M25.DSG	11-1-2013	16:54:19	537718.000000	10754.360000	-0.039063	0.359375	-1.109375	0.320183	-0.277064	0.504587	-24.108887	3.036499	-5.371094
C:\Users\cware\Desktop\Steller25Nov\TagTesting25Nov2013\M25.DSG	11-1-2013	16:54:19	537719.000000	10754.380000	-0.066406	0.347656	-1.109375	0.320183	-0.277982	0.504587	-28.900146	6.393433	-5.401611
C:\Users\cware\Desktop\Steller25Nov\TagTesting25Nov2013\M25.DSG	11-1-2013	16:54:19	537720.000000	10754.400000	-0.078125	0.371094	-1.117188	0.317431	-0.283486	0.500000	-25.558472	8.865356	-4.043579
C:\Users\cware\Desktop\Steller25Nov\TagTesting25Nov2013\M25.DSG	11-1-2013	16:54:19	537721.000000	10754.420000	-0.023438	0.394531	-1.089844	0.316514	-0.285321	0.500000	-22.155762	-3.982544	-2.899170
C:\Users\cware\Desktop\Steller25Nov\TagTesting25Nov2013\M25.DSG	11-1-2013	16:54:19	537722.000000	10754.440000	-0.011719	0.386719	-1.058594	0.316514	-0.288073	0.497248	-26.580811	20.095825	-0.808716
C:\Users\cware\Desktop\Steller25Nov\TagTesting25Nov2013\M25.DSG	11-1-2013	16:54:19	537723.000000	10754.460000	-0.031250	0.402344	-1.101563	0.314679	-0.290826	0.495413	-25.070190	-3.982544	-4.989624
C:\Users\cware\Desktop\Steller25Nov\TagTesting25Nov2013\M25.DSG	11-1-2013	16:54:19	537724.000000	10754.480000	-0.011719	0.390625	-1.089844	0.314679	-0.294495	0.491743	-22.857666	-6.439209	-5.584717
C:\Users\cware\Desktop\Steller25Nov\TagTesting25Nov2013\M25.DSG	11-1-2013	16:54:19	537725.000000	10754.500000	-0.019531	0.425781	-1.117188	0.314679	-0.297248	0.490826	-21.987915	14.892578	-3.906250
C:\Users\cware\Desktop\Steller25Nov\TagTesting25Nov2013\M25.DSG	11-1-2013	16:54:19	537726.000000	10754.520000	-0.070313	0.414063	-1.085938	0.311009	-0.300000	0.488991	-20.538330	-5.050659	-5.294800
C:\Users\cware\Desktop\Steller25Nov\TagTesting25Nov2013\M25.DSG	11-1-2013	16:54:19	537727.000000	10754.540000	0.046875	0.417969	-1.070313	0.311009	-0.302752	0.487156	-22.338867	12.741089	-3.982544
C:\Users\cware\Desktop\Steller25Nov\TagTesting25Nov2013\M25.DSG	11-1-2013	16:54:19	537728.000000	10754.560000	-0.007813	0.386719	-1.082031	0.310092	-0.304587	0.483486	-18.203735	-8.590698	-3.936768
C:\Users\cware\Desktop\Steller25Nov\TagTesting25Nov2013\M25.DSG	11-1-2013	16:54:19	537729.000000	10754.580000	-0.007813	0.386719	-1.082031	0.311927	-0.304587	0.484404	-19.424438	13.916016	-1.525879
C:\Users\cware\Desktop\Steller25Nov\TagTesting25Nov2013\M25.DSG	11-1-2013	16:54:19	537730.000000	10754.600000	0.003906	0.414063	-1.074219	0.308257	-0.307339	0.480734	-19.348145	1.449585	-3.585815
C:\Users\cware\Desktop\Steller25Nov\TagTesting25Nov2013\M25.DSG	11-1-2013	16:54:19	537731.000000	10754.620000	-0.031250	0.410156	-1.125000	0.308257	-0.310092	0.480734	-18.066406	-10.116577	-5.325317
C:\Users\cware\Desktop\Steller25Nov\TagTesting25Nov2013\M25.DSG	11-1-2013	16:54:19	537732.000000	10754.640000	-0.035156	0.441406	-1.097656	0.308257	-0.312844	0.477064	-19.866943	13.748169	-3.311157
C:\Users\cware\Desktop\Steller25Nov\TagTesting25Nov2013\M25.DSG	11-1-2013	16:54:19	537733.000000	10754.660000	-0.015625	0.453125	-1.082031	0.307339	-0.313761	0.477064	-18.463135	13.000488	-2.838135
C:\Users\cware\Desktop\Steller25Nov\TagTesting25Nov2013\M25.DSG	11-1-2013	16:54:19	537734.000000	10754.680000	-0.031250	0.437500	-1.125000	0.303670	-0.317431	0.475229	-21.453857	20.904541	-2.792358
C:\Users\cware\Desktop\Steller25Nov\TagTesting25Nov2013\M25.DSG	11-1-2013	16:54:19	537735.000000	10754.700000	0.042969	0.449219	-1.050781	0.302752	-0.317431	0.474312	-19.882202	-5.249023	-3.616333
C:\Users\cware\Desktop\Steller25Nov\TagTesting25Nov2013\M25.DSG	11-1-2013	16:54:19	537736.000000	10754.720000	-0.019531	0.468750	-1.050781	0.302752	-0.318349	0.473394	-20.187378	17.562866	-2.838135
C:\Users\cware\Desktop\Steller25Nov\TagTesting25Nov2013\M25.DSG	11-1-2013	16:54:19	537737.000000	10754.740000	0.101563	0.488281	-1.062500	0.300917	-0.322018	0.471560	-16.876221	-19.958496	-6.927490
C:\Users\cware\Desktop\Steller25Nov\TagTesting25Nov2013\M25.DSG	11-1-2013	16:54:19	537738.000000	10754.760000	-0.062500	0.480469	-1.093750	0.301835	-0.322936	0.468807	-16.250610	12.786865	-4.486084
C:\Users\cware\Desktop\Steller25Nov\TagTesting25Nov2013\M25.DSG	11-1-2013	16:54:19	537739.000000	10754.780000	0.027344	0.507813	-1.062500	0.299083	-0.324771	0.467890	-15.884399	-2.944946	-8.789063
C:\Users\cware\Desktop\Steller25Nov\TagTesting25Nov2013\M25.DSG	11-1-2013	16:54:19	537740.000000	10754.800000	-0.023438	0.480469	-1.074219	0.298165	-0.328440	0.466972	-14.953613	13.336182	-7.034302
C:\Users\cware\Desktop\Steller25Nov\TagTesting25Nov2013\M25.DSG	11-1-2013	16:54:19	537741.000000	10754.820000	0.035156	0.476563	-1.058594	0.297248	-0.327523	0.466972	-12.344360	6.744385	-9.124756
C:\Users\cware\Desktop\Steller25Nov\TagTesting25Nov2013\M25.DSG	11-1-2013	16:54:19	537742.000000	10754.840000	0.027344	0.488281	-1.042969	0.296330	-0.327523	0.464220	-12.329102	0.213623	-9.597778
C:\Users\cware\Desktop\Steller25Nov\TagTesting25Nov2013\M25.DSG	11-1-2013	16:54:19	537743.000000	10754.860000	0.035156	0.500000	-1.085938	0.294495	-0.331193	0.464220	-8.605957	-3.677368	-9.475708
C:\Users\cware\Desktop\Steller25Nov\TagTesting25Nov2013\M25.DSG	11-1-2013	16:54:19	537744.000000	10754.880000	-0.046875	0.519531	-1.101563	0.293578	-0.331193	0.462385	-5.828857	2.395630	-7.720947
C:\Users\cware\Desktop\Steller25Nov\TagTesting25Nov2013\M25.DSG	11-1-2013	16:54:19	537745.000000	10754.900000	-0.007813	0.468750	-1.042969	0.289908	-0.332110	0.463303	-9.735107	12.847900	-8.529663
C:\Users\cware\Desktop\Steller25Nov\TagTesting25Nov2013\M25.DSG	11-1-2013	16:54:19	537746.000000	10754.920000	0.085938	0.496094	-1.031250	0.288991	-0.332110	0.464220	-8.453369	6.500244	-10.147095
C:\Users\cware\Desktop\Steller25Nov\TagTesting25Nov2013\M25.DSG	11-1-2013	16:54:19	537747.000000	10754.940000	-0.015625	0.492188	-1.062500	0.285321	-0.333028	0.464220	-5.294800	-1.480103	-8.514404
C:\Users\cware\Desktop\Steller25Nov\TagTesting25Nov2013\M25.DSG	11-1-2013	16:54:19	537748.000000	10754.960000	0.070313	0.484375	-1.023438	0.286239	-0.333945	0.463303	-9.017944	0.228882	-11.947632
C:\Users\cware\Desktop\Steller25Nov\TagTesting25Nov2013\M25.DSG	11-1-2013	16:54:19	537749.000000	10754.980000	0.085938	0.507813	-1.046875	0.285321	-0.333945	0.462385	-5.111694	-13.366699	-10.604858
C:\Users\cware\Desktop\Steller25Nov\TagTesting25Nov2013\M25.DSG	11-1-2013	16:54:19	537750.000000	10755.000000	-0.015625	0.484375	-1.085938	0.283486	-0.333945	0.462385	-4.425049	16.235352	-9.017944
C:\Users\cware\Desktop\Steller25Nov\TagTesting25Nov2013\M25.DSG	11-1-2013	16:54:19	537751.000000	10755.020000	0.039063	0.468750	-1.085938	0.281651	-0.334862	0.463303	-1.510620	6.378174	-10.223389
C:\Users\cware\Desktop\Steller25Nov\TagTesting25Nov2013\M25.DSG	11-1-2013	16:54:19	537752.000000	10755.040000	0.023438	0.476563	-1.050781	0.279817	-0.334862	0.464220	-1.266479	-3.234863	-11.901855
C:\Users\cware\Desktop\Steller25Nov\TagTesting25Nov2013\M25.DSG	11-1-2013	16:54:19	537753.000000	10755.060000	0.074219	0.496094	-1.035156	0.278899	-0.333945	0.466055	-2.090454	10.818481	-10.208130
C:\Users\cware\Desktop\Steller25Nov\TagTesting25Nov2013\M25.DSG	11-1-2013	16:54:19	537754.000000	10755.080000	0.035156	0.468750	-1.046875	0.276147	-0.333028	0.465138	-0.900269	-2.182007	-9.613037
C:\Users\cware\Desktop\Steller25Nov\TagTesting25Nov2013\M25.DSG	11-1-2013	16:54:19	537755.000000	10755.100000	0.070313	0.476563	-1.062500	0.276147	-0.333028	0.466972	-1.159668	-0.671387	-9.017944
C:\Users\cware\Desktop\Steller25Nov\TagTesting25Nov2013\M25.DSG	11-1-2013	16:54:19	537756.000000	10755.120000	0.105469	0.464844	-1.070313	0.273394	-0.331193	0.466972	1.632690	10.543823	-8.911133
C:\Users\cware\Desktop\Steller25Nov\TagTesting25Nov2013\M25.DSG	11-1-2013	16:54:19	537757.000000	10755.140000	0.105469	0.464844	-1.070313	0.271560	-0.331193	0.467890	1.144409	1.464844	-10.086060
C:\Users\cware\Desktop\Steller25Nov\TagTesting25Nov2013\M25.DSG	11-1-2013	16:54:19	537758.000000	10755.160000	0.050781	0.457031	-1.062500	0.269725	-0.330275	0.470642	2.868652	5.691528	-9.475708
C:\Users\cware\Desktop\Steller25Nov\TagTesting25Nov2013\M25.DSG	11-1-2013	16:54:19	537759.000000	10755.180000	0.050781	0.476563	-1.046875	0.269725	-0.329358	0.471560	1.937866	11.932373	-9.918213
C:\Users\cware\Desktop\Steller25Nov\TagTesting25Nov2013\M25.DSG	11-1-2013	16:54:19	537760.000000	10755.200000	0.109375	0.457031	-1.062500	0.265138	-0.328440	0.473394	2.716064	-2.120972	-12.908936
C:\Users\cware\Desktop\Steller25Nov\TagTesting25Nov2013\M25.DSG	11-1-2013	16:54:19	537761.000000	10755.220000	0.054688	0.453125	-1.066406	0.266972	-0.328440	0.474312	4.272461	4.409790	-11.367798
C:\Users\cware\Desktop\Steller25Nov\TagTesting25Nov2013\M25.DSG	11-1-2013	16:54:19	537762.000000	10755.240000	0.058594	0.437500	-1.054688	0.261468	-0.325688	0.476147	3.692627	7.812500	-12.405396
C:\Users\cware\Desktop\Steller25Nov\TagTesting25Nov2013\M25.DSG	11-1-2013	16:54:19	537763.000000	10755.260000	0.101563	0.417969	-1.054688	0.261468	-0.325688	0.477982	2.197266	7.141113	-11.032104
C:\Users\cware\Desktop\Steller25Nov\TagTesting25Nov2013\M25.DSG	11-1-2013	16:54:19	537764.000000	10755.280000	0.117188	0.449219	-1.066406	0.258716	-0.324771	0.478899	5.615234	-3.189087	-10.070801
C:\Users\cware\Desktop\Steller25Nov\TagTesting25Nov2013\M25.DSG	11-1-2013	16:54:19	537765.000000	10755.300000	0.089844	0.468750	-1.054688	0.258716	-0.322936	0.478899	2.944946	-9.094238	-11.047363
C:\Users\cware\Desktop\Steller25Nov\TagTesting25Nov2013\M25.DSG	11-1-2013	16:54:19	537766.000000	10755.320000	0.054688	0.464844	-1.050781	0.256881	-0.321101	0.481651	2.883911	15.792847	-10.009766
C:\Users\cware\Desktop\Steller25Nov\TagTesting25Nov2013\M25.DSG	11-1-2013	16:54:19	537767.000000	10755.340000	0.125000	0.445313	-1.070313	0.255963	-0.320183	0.482569	4.852295	-9.643555	-11.352539
C:\Users\cware\Desktop\Steller25Nov\TagTesting25Nov2013\M25.DSG	11-1-2013	16:54:19	537768.000000	10755.360000	0.082031	0.437500	-1.046875	0.255046	-0.320183	0.484404	4.394531	-3.555298	-11.138916
C:\Users\cware\Desktop\Steller25Nov\TagTesting25Nov2013\M25.DSG	11-1-2013	16:54:19	537769.000000	10755.380000	0.093750	0.445313	-1.066406	0.254128	-0.318349	0.485321	5.691528	-7.186890	-10.543823
C:\Users\cware\Desktop\Steller25Nov\TagTesting25Nov2013\M25.DSG	11-1-2013	16:54:19	537770.000000	10755.400000	0.050781	0.453125	-1.066406	0.253211	-0.316514	0.487156	6.698608	4.104614	-11.627197
C:\Users\cware\Desktop\Steller25Nov\TagTesting25Nov2013\M25.DSG	11-1-2013	16:54:19	537771.000000	10755.420000	0.128906	0.429688	-1.042969	0.253211	-0.314679	0.487156	5.874634	-4.104614	-13.885498
C:\Users\cware\Desktop\Steller25Nov\TagTesting25Nov2013\M25.DSG	11-1-2013	16:54:19	537772.000000	10755.440000	0.070313	0.414063	-1.085938	0.251376	-0.313761	0.490826	7.141113	2.456665	-12.008667
C:\Users\cware\Desktop\Steller25Nov\TagTesting25Nov2013\M25.DSG	11-1-2013	16:54:19	537773.000000	10755.460000	0.125000	0.414063	-1.070313	0.251376	-0.311009	0.491743	9.490967	-6.393433	-12.451172
C:\Users\cware\Desktop\Steller25Nov\TagTesting25Nov2013\M25.DSG	11-1-2013	16:54:19	537774.000000	10755.480000	0.066406	0.425781	-1.105469	0.248624	-0.309174	0.494495	6.332397	2.029419	-11.962891
C:\Users\cware\Desktop\Steller25Nov\TagTesting25Nov2013\M25.DSG	11-1-2013	16:54:19	537775.000000	10755.500000	0.097656	0.441406	-1.054688	0.247706	-0.308257	0.496330	5.569458	-1.907349	-12.908936
C:\Users\cware\Desktop\Steller25Nov\TagTesting25Nov2013\M25.DSG	11-1-2013	16:54:19	537776.000000	10755.520000	0.105469	0.398438	-1.042969	0.246789	-0.306422	0.495413	4.409790	-5.508423	-13.320923
C:\Users\cware\Desktop\Steller25Nov\TagTesting25Nov2013\M25.DSG	11-1-2013	16:54:19	537777.000000	10755.540000	0.089844	0.386719	-1.078125	0.244954	-0.304587	0.499083	1.022339	8.331299	-13.961792
C:\Users\cware\Desktop\Steller25Nov\TagTesting25Nov2013\M25.DSG	11-1-2013	16:54:19	537778.000000	10755.560000	0.070313	0.429688	-1.082031	0.244037	-0.303670	0.499083	7.736206	-11.184692	-15.716553
C:\Users\cware\Desktop\Steller25Nov\TagTesting25Nov2013\M25.DSG	11-1-2013	16:54:19	537779.000000	10755.580000	0.101563	0.402344	-1.089844	0.242202	-0.300917	0.501835	3.051758	4.135132	-12.496948
C:\Users\cware\Desktop\Steller25Nov\TagTesting25Nov2013\M25.DSG	11-1-2013	16:54:19	537780.000000	10755.600000	0.136719	0.382813	-1.058594	0.241284	-0.300917	0.502752	0.244141	-3.952026	-14.343262
C:\Users\cware\Desktop\Steller25Nov\TagTesting25Nov2013\M25.DSG	11-1-2013	16:54:19	537781.000000	10755.620000	0.117188	0.386719	-1.054688	0.241284	-0.300000	0.502752	0.762939	-10.421753	-13.610840
C:\Users\cware\Desktop\Steller25Nov\TagTesting25Nov2013\M25.DSG	11-1-2013	16:54:19	537782.000000	10755.640000	0.097656	0.429688	-1.105469	0.242202	-0.300917	0.503670	2.502441	8.071899	-10.467529
C:\Users\cware\Desktop\Steller25Nov\TagTesting25Nov2013\M25.DSG	11-1-2013	16:54:19	537783.000000	10755.660000	0.097656	0.429688	-1.105469	0.236697	-0.298165	0.504587	2.548218	-3.494263	-12.557983
C:\Users\cware\Desktop\Steller25Nov\TagTesting25Nov2013\M25.DSG	11-1-2013	16:54:19	537784.000000	10755.680000	0.117188	0.390625	-1.093750	0.237615	-0.299083	0.505505	3.387451	5.844116	-12.420654
C:\Users\cware\Desktop\Steller25Nov\TagTesting25Nov2013\M25.DSG	11-1-2013	16:54:19	537785.000000	10755.700000	0.136719	0.351563	-1.046875	0.234862	-0.296330	0.507339	2.929688	0.579834	-13.183594
C:\Users\cware\Desktop\Steller25Nov\TagTesting25Nov2013\M25.DSG	11-1-2013	16:54:19	537786.000000	10755.720000	0.148438	0.359375	-1.074219	0.234862	-0.296330	0.509174	4.562378	-6.484985	-10.894775
C:\Users\cware\Desktop\Steller25Nov\TagTesting25Nov2013\M25.DSG	11-1-2013	16:54:19	537787.000000	10755.740000	0.132813	0.382813	-1.101563	0.233945	-0.293578	0.511009	6.362915	-6.454468	-10.574341
C:\Users\cware\Desktop\Steller25Nov\TagTesting25Nov2013\M25.DSG	11-1-2013	16:54:19	537788.000000	10755.760000	0.125000	0.371094	-1.097656	0.233945	-0.292661	0.511927	5.630493	-2.716064	-11.703491
C:\Users\cware\Desktop\Steller25Nov\TagTesting25Nov2013\M25.DSG	11-1-2013	16:54:19	537789.000000	10755.780000	0.117188	0.339844	-1.089844	0.233028	-0.289908	0.511927	6.225586	-5.294800	-12.329102
C:\Users\cware\Desktop\Steller25Nov\TagTesting25Nov2013\M25.DSG	11-1-2013	16:54:19	537790.000000	10755.800000	0.082031	0.347656	-1.093750	0.233028	-0.288073	0.515596	5.172729	9.475708	-12.573242
C:\Users\cware\Desktop\Steller25Nov\TagTesting25Nov2013\M25.DSG	11-1-2013	16:54:19	537791.000000	10755.820000	0.144531	0.351563	-1.074219	0.230275	-0.288073	0.516514	6.896973	-5.004883	-12.252808
C:\Users\cware\Desktop\Steller25Nov\TagTesting25Nov2013\M25.DSG	11-1-2013	16:54:19	537792.000000	10755.840000	0.109375	0.308594	-1.082031	0.229358	-0.284404	0.517431	2.731323	1.358032	-9.384155
C:\Users\cware\Desktop\Steller25Nov\TagTesting25Nov2013\M25.DSG	11-1-2013	16:54:19	537793.000000	10755.860000	0.171875	0.316406	-1.058594	0.230275	-0.285321	0.518349	0.885010	-18.737793	-10.147095
C:\Users\cware\Desktop\Steller25Nov\TagTesting25Nov2013\M25.DSG	11-1-2013	16:54:19	537794.000000	10755.880000	0.101563	0.308594	-1.078125	0.231193	-0.283486	0.519266	3.921509	-6.195068	-7.507324
C:\Users\cware\Desktop\Steller25Nov\TagTesting25Nov2013\M25.DSG	11-1-2013	16:54:19	537795.000000	10755.900000	0.097656	0.308594	-1.085938	0.230275	-0.282569	0.519266	1.037598	3.723145	-5.493164
C:\Users\cware\Desktop\Steller25Nov\TagTesting25Nov2013\M25.DSG	11-1-2013	16:54:19	537796.000000	10755.920000	0.113281	0.332031	-1.054688	0.230275	-0.279817	0.521101	-2.746582	-7.080078	-7.797241
C:\Users\cware\Desktop\Steller25Nov\TagTesting25Nov2013\M25.DSG	11-1-2013	16:54:19	537797.000000	10755.940000	0.117188	0.320313	-1.058594	0.230275	-0.280734	0.521101	-2.548218	-5.371094	-6.896973
C:\Users\cware\Desktop\Steller25Nov\TagTesting25Nov2013\M25.DSG	11-1-2013	16:54:19	537798.000000	10755.960000	0.136719	0.328125	-1.054688	0.230275	-0.280734	0.522018	-5.157471	-7.354736	-4.730225
C:\Users\cware\Desktop\Steller25Nov\TagTesting25Nov2013\M25.DSG	11-1-2013	16:54:19	537799.000000	10755.980000	0.152344	0.347656	-1.078125	0.232110	-0.279817	0.520183	-6.942749	-10.910034	-3.311157
C:\Users\cware\Desktop\Steller25Nov\TagTesting25Nov2013\M25.DSG	11-1-2013	16:54:19	537800.000000	10756.000000	0.140625	0.316406	-1.062500	0.233945	-0.279817	0.521101	-7.446289	-15.747070	-1.693726
C:\Users\cware\Desktop\Steller25Nov\TagTesting25Nov2013\M25.DSG	11-1-2013	16:54:19	537801.000000	10756.020000	0.097656	0.285156	-1.023438	0.234862	-0.279817	0.520183	-10.986328	-5.432129	1.617432
C:\Users\cware\Desktop\Steller25Nov\TagTesting25Nov2013\M25.DSG	11-1-2013	16:54:19	537802.000000	10756.040000	0.074219	0.312500	-1.062500	0.235780	-0.281651	0.519266	-6.286621	-8.636475	-0.640869
C:\Users\cware\Desktop\Steller25Nov\TagTesting25Nov2013\M25.DSG	11-1-2013	16:54:19	537803.000000	10756.060000	0.113281	0.320313	-1.046875	0.237615	-0.280734	0.519266	-8.438110	-9.963989	-0.656128
C:\Users\cware\Desktop\Steller25Nov\TagTesting25Nov2013\M25.DSG	11-1-2013	16:54:19	537804.000000	10756.080000	0.109375	0.351563	-1.054688	0.240367	-0.281651	0.518349	-9.628296	-12.359619	-0.701904
C:\Users\cware\Desktop\Steller25Nov\TagTesting25Nov2013\M25.DSG	11-1-2013	16:54:19	537805.000000	10756.100000	0.117188	0.339844	-1.039063	0.241284	-0.281651	0.517431	-10.421753	-12.161255	-2.380371
C:\Users\cware\Desktop\Steller25Nov\TagTesting25Nov2013\M25.DSG	11-1-2013	16:54:19	537806.000000	10756.120000	0.046875	0.324219	-1.066406	0.243119	-0.283486	0.517431	-7.003784	-19.104004	-3.662109
C:\Users\cware\Desktop\Steller25Nov\TagTesting25Nov2013\M25.DSG	11-1-2013	16:54:19	537807.000000	10756.140000	0.105469	0.324219	-1.046875	0.246789	-0.282569	0.516514	-11.718750	-9.521484	-3.814697
C:\Users\cware\Desktop\Steller25Nov\TagTesting25Nov2013\M25.DSG	11-1-2013	16:54:19	537808.000000	10756.160000	0.027344	0.316406	-1.031250	0.247706	-0.283486	0.515596	-10.955811	-11.642456	-3.601074
C:\Users\cware\Desktop\Steller25Nov\TagTesting25Nov2013\M25.DSG	11-1-2013	16:54:19	537809.000000	10756.180000	0.074219	0.308594	-1.019531	0.248624	-0.284404	0.515596	-8.300781	-11.291504	-2.059937
C:\Users\cware\Desktop\Steller25Nov\TagTesting25Nov2013\M25.DSG	11-1-2013	16:54:19	537810.000000	10756.200000	0.066406	0.335938	-1.058594	0.250459	-0.284404	0.514679	-7.156372	-7.949829	-1.846313
C:\Users\cware\Desktop\Steller25Nov\TagTesting25Nov2013\M25.DSG	11-1-2013	16:54:19	537811.000000	10756.220000	0.089844	0.320313	-1.007813	0.252294	-0.285321	0.514679	-9.262085	-12.054443	-2.853394
C:\Users\cware\Desktop\Steller25Nov\TagTesting25Nov2013\M25.DSG	11-1-2013	16:54:19	537812.000000	10756.240000	0.058594	0.343750	-1.031250	0.253211	-0.287156	0.513761	-9.368896	-11.184692	-2.563477
C:\Users\cware\Desktop\Steller25Nov\TagTesting25Nov2013\M25.DSG	11-1-2013	16:54:19	537813.000000	10756.260000	0.062500	0.351563	-1.054688	0.255963	-0.286239	0.512844	-11.138916	-15.594482	-1.296997
C:\Users\cware\Desktop\Steller25Nov\TagTesting25Nov2013\M25.DSG	11-1-2013	16:54:19	537814.000000	10756.280000	0.039063	0.347656	-1.035156	0.257798	-0.287156	0.512844	-15.441895	-4.714966	-1.464844
C:\Users\cware\Desktop\Steller25Nov\TagTesting25Nov2013\M25.DSG	11-1-2013	16:54:19	537815.000000	10756.300000	0.089844	0.328125	-1.031250	0.258716	-0.288073	0.511009	-14.480591	-12.924194	0.396729
C:\Users\cware\Desktop\Steller25Nov\TagTesting25Nov2013\M25.DSG	11-1-2013	16:54:19	537816.000000	10756.320000	0.062500	0.324219	-1.011719	0.261468	-0.290826	0.508257	-17.700195	-17.303467	0.274658
C:\Users\cware\Desktop\Steller25Nov\TagTesting25Nov2013\M25.DSG	11-1-2013	16:54:19	537817.000000	10756.340000	0.050781	0.339844	-1.042969	0.266055	-0.291743	0.505505	-17.532349	-20.553589	0.793457
C:\Users\cware\Desktop\Steller25Nov\TagTesting25Nov2013\M25.DSG	11-1-2013	16:54:19	537818.000000	10756.360000	0.011719	0.355469	-1.058594	0.266055	-0.293578	0.505505	-17.395020	-9.994507	3.158569
C:\Users\cware\Desktop\Steller25Nov\TagTesting25Nov2013\M25.DSG	11-1-2013	16:54:19	537819.000000	10756.380000	0.050781	0.359375	-1.046875	0.270642	-0.295413	0.502752	-16.769409	-19.317627	2.639771
C:\Users\cware\Desktop\Steller25Nov\TagTesting25Nov2013\M25.DSG	11-1-2013	16:54:19	537820.000000	10756.400000	0.000000	0.367188	-1.058594	0.272477	-0.296330	0.500917	-20.385742	-11.611938	2.807617
C:\Users\cware\Desktop\Steller25Nov\TagTesting25Nov2013\M25.DSG	11-1-2013	16:54:19	537821.000000	10756.420000	0.027344	0.339844	-1.050781	0.275229	-0.300000	0.497248	-20.629883	-12.496948	0.854492
C:\Users\cware\Desktop\Steller25Nov\TagTesting25Nov2013\M25.DSG	11-1-2013	16:54:19	537822.000000	10756.440000	0.019531	0.367188	-1.050781	0.277064	-0.300000	0.497248	-21.606445	-17.868042	-1.556396
C:\Users\cware\Desktop\Steller25Nov\TagTesting25Nov2013\M25.DSG	11-1-2013	16:54:19	537823.000000	10756.460000	0.031250	0.375000	-1.027344	0.280734	-0.303670	0.493578	-20.095825	-11.245728	0.106812
C:\Users\cware\Desktop\Steller25Nov\TagTesting25Nov2013\M25.DSG	11-1-2013	16:54:19	537824.000000	10756.480000	0.007813	0.414063	-1.054688	0.281651	-0.304587	0.492661	-19.744873	-17.089844	0.961304
C:\Users\cware\Desktop\Steller25Nov\TagTesting25Nov2013\M25.DSG	11-1-2013	16:54:19	537825.000000	10756.500000	0.000000	0.359375	-1.046875	0.284404	-0.307339	0.488991	-23.056030	-8.026123	0.213623
C:\Users\cware\Desktop\Steller25Nov\TagTesting25Nov2013\M25.DSG	11-1-2013	16:54:19	537826.000000	10756.520000	-0.019531	0.343750	-1.070313	0.285321	-0.310092	0.487156	-19.729614	2.517700	2.975464
C:\Users\cware\Desktop\Steller25Nov\TagTesting25Nov2013\M25.DSG	11-1-2013	16:54:19	537827.000000	10756.540000	-0.011719	0.375000	-1.046875	0.285321	-0.311009	0.485321	-19.790649	-10.940552	1.129150
C:\Users\cware\Desktop\Steller25Nov\TagTesting25Nov2013\M25.DSG	11-1-2013	16:54:19	537828.000000	10756.560000	-0.019531	0.390625	-1.058594	0.287156	-0.312844	0.482569	-23.086548	-0.762939	1.510620
C:\Users\cware\Desktop\Steller25Nov\TagTesting25Nov2013\M25.DSG	11-1-2013	16:54:19	537829.000000	10756.580000	-0.023438	0.390625	-1.039063	0.288073	-0.314679	0.481651	-25.405884	-11.108398	-0.244141
C:\Users\cware\Desktop\Steller25Nov\TagTesting25Nov2013\M25.DSG	11-1-2013	16:54:19	537830.000000	10756.600000	-0.007813	0.410156	-1.050781	0.290826	-0.320183	0.476147	-25.802612	-0.061035	0.320435
C:\Users\cware\Desktop\Steller25Nov\TagTesting25Nov2013\M25.DSG	11-1-2013	16:54:19	537831.000000	10756.620000	-0.023438	0.378906	-1.066406	0.291743	-0.323853	0.477982	-24.978638	-19.134521	0.152588
C:\Users\cware\Desktop\Steller25Nov\TagTesting25Nov2013\M25.DSG	11-1-2013	16:54:19	537832.000000	10756.640000	-0.039063	0.375000	-1.085938	0.293578	-0.324771	0.470642	-30.838013	-10.635376	2.044678
C:\Users\cware\Desktop\Steller25Nov\TagTesting25Nov2013\M25.DSG	11-1-2013	16:54:19	537833.000000	10756.660000	-0.082031	0.382813	-1.152344	0.296330	-0.328440	0.467890	-33.004761	-4.821777	4.165649
C:\Users\cware\Desktop\Steller25Nov\TagTesting25Nov2013\M25.DSG	11-1-2013	16:54:19	537834.000000	10756.680000	-0.031250	0.378906	-1.164063	0.297248	-0.332110	0.461468	-40.176392	-2.502441	10.681152
C:\Users\cware\Desktop\Steller25Nov\TagTesting25Nov2013\M25.DSG	11-1-2013	16:54:19	537835.000000	10756.700000	0.031250	0.375000	-1.167969	0.299083	-0.335780	0.457798	-49.499512	-22.598267	14.266968
C:\Users\cware\Desktop\Steller25Nov\TagTesting25Nov2013\M25.DSG	11-1-2013	16:54:19	537836.000000	10756.720000	0.074219	0.480469	-1.156250	0.307339	-0.343119	0.446789	-53.268433	-32.760620	19.119263
C:\Users\cware\Desktop\Steller25Nov\TagTesting25Nov2013\M25.DSG	11-1-2013	16:54:19	537837.000000	10756.740000	0.074219	0.480469	-1.156250	0.311927	-0.345872	0.442202	-59.341431	-14.266968	19.866943
C:\Users\cware\Desktop\Steller25Nov\TagTesting25Nov2013\M25.DSG	11-1-2013	16:54:19	537838.000000	10756.760000	-0.171875	0.519531	-0.917969	0.317431	-0.355046	0.430275	-58.059692	-0.366211	13.305664
C:\Users\cware\Desktop\Steller25Nov\TagTesting25Nov2013\M25.DSG	11-1-2013	16:54:19	537839.000000	10756.780000	-0.214844	0.523438	-0.882813	0.318349	-0.357798	0.425688	-50.140381	11.367798	11.825562
C:\Users\cware\Desktop\Steller25Nov\TagTesting25Nov2013\M25.DSG	11-1-2013	16:54:19	537840.000000	10756.800000	-0.066406	0.593750	-0.910156	0.321101	-0.365138	0.416514	-46.798706	-0.854492	13.076782
C:\Users\cware\Desktop\Steller25Nov\TagTesting25Nov2013\M25.DSG	11-1-2013	16:54:19	537841.000000	10756.820000	-0.011719	0.652344	-0.996094	0.322936	-0.367890	0.412844	-45.776367	-10.040283	11.749268
C:\Users\cware\Desktop\Steller25Nov\TagTesting25Nov2013\M25.DSG	11-1-2013	16:54:19	537842.000000	10756.840000	-0.007813	0.660156	-1.007813	0.327523	-0.374312	0.401835	-38.452148	-19.378662	7.003784
C:\Users\cware\Desktop\Steller25Nov\TagTesting25Nov2013\M25.DSG	11-1-2013	16:54:19	537843.000000	10756.860000	-0.011719	0.640625	-1.042969	0.328440	-0.374312	0.399083	-27.908325	-8.773804	3.753662
C:\Users\cware\Desktop\Steller25Nov\TagTesting25Nov2013\M25.DSG	11-1-2013	16:54:19	537844.000000	10756.880000	0.011719	0.628906	-1.070313	0.329358	-0.378899	0.395413	-17.349243	19.195557	-1.815796
C:\Users\cware\Desktop\Steller25Nov\TagTesting25Nov2013\M25.DSG	11-1-2013	16:54:19	537845.000000	10756.900000	0.132813	0.652344	-1.082031	0.327523	-0.378899	0.396330	-7.141113	15.670776	-7.751465
C:\Users\cware\Desktop\Steller25Nov\TagTesting25Nov2013\M25.DSG	11-1-2013	16:54:19	537846.000000	10756.920000	0.175781	0.656250	-1.082031	0.322936	-0.379817	0.398165	-4.470825	29.190063	-13.778687
C:\Users\cware\Desktop\Steller25Nov\TagTesting25Nov2013\M25.DSG	11-1-2013	16:54:19	537847.000000	10756.940000	0.230469	0.644531	-1.082031	0.318349	-0.379817	0.398165	-5.874634	35.171509	-16.525269
C:\Users\cware\Desktop\Steller25Nov\TagTesting25Nov2013\M25.DSG	11-1-2013	16:54:19	537848.000000	10756.960000	0.296875	0.640625	-1.085938	0.311009	-0.381651	0.400000	-7.232666	33.660889	-14.312744
C:\Users\cware\Desktop\Steller25Nov\TagTesting25Nov2013\M25.DSG	11-1-2013	16:54:19	537849.000000	10756.980000	0.375000	0.597656	-1.078125	0.307339	-0.380734	0.401835	-6.210327	18.173218	-7.888794
C:\Users\cware\Desktop\Steller25Nov\TagTesting25Nov2013\M25.DSG	11-1-2013	16:54:19	537850.000000	10757.000000	0.296875	0.554688	-1.109375	0.304587	-0.381651	0.402752	-5.630493	24.475098	-6.576538
C:\Users\cware\Desktop\Steller25Nov\TagTesting25Nov2013\M25.DSG	11-1-2013	16:54:19	537851.000000	10757.020000	0.300781	0.527344	-1.070313	0.300000	-0.382569	0.402752	-11.672974	24.688721	-5.142212
C:\Users\cware\Desktop\Steller25Nov\TagTesting25Nov2013\M25.DSG	11-1-2013	16:54:19	537852.000000	10757.040000	0.335938	0.566406	-1.058594	0.298165	-0.386239	0.402752	-8.453369	24.673462	-7.080078
C:\Users\cware\Desktop\Steller25Nov\TagTesting25Nov2013\M25.DSG	11-1-2013	16:54:19	537853.000000	10757.060000	0.234375	0.570313	-1.070313	0.291743	-0.384404	0.402752	-1.525879	26.702881	-6.179810
C:\Users\cware\Desktop\Steller25Nov\TagTesting25Nov2013\M25.DSG	11-1-2013	16:54:19	537854.000000	10757.080000	0.257813	0.597656	-1.082031	0.290826	-0.382569	0.404587	-0.869751	33.309937	-3.631592
C:\Users\cware\Desktop\Steller25Nov\TagTesting25Nov2013\M25.DSG	11-1-2013	16:54:19	537855.000000	10757.100000	0.214844	0.566406	-1.039063	0.285321	-0.382569	0.407339	-3.433228	36.453247	-2.044678
C:\Users\cware\Desktop\Steller25Nov\TagTesting25Nov2013\M25.DSG	11-1-2013	16:54:19	537856.000000	10757.120000	0.296875	0.628906	-0.996094	0.281651	-0.383486	0.407339	-7.049561	32.409668	-8.270264
C:\Users\cware\Desktop\Steller25Nov\TagTesting25Nov2013\M25.DSG	11-1-2013	16:54:19	537857.000000	10757.140000	0.296875	0.625000	-0.960938	0.277064	-0.383486	0.407339	-9.552002	7.507324	-6.225586
C:\Users\cware\Desktop\Steller25Nov\TagTesting25Nov2013\M25.DSG	11-1-2013	16:54:19	537858.000000	10757.160000	0.207031	0.593750	-0.945313	0.277064	-0.383486	0.408257	-8.285522	20.828247	-4.135132
C:\Users\cware\Desktop\Steller25Nov\TagTesting25Nov2013\M25.DSG	11-1-2013	16:54:19	537859.000000	10757.180000	0.195313	0.585938	-0.996094	0.274312	-0.385321	0.406422	-8.255005	-0.610352	-3.646851
C:\Users\cware\Desktop\Steller25Nov\TagTesting25Nov2013\M25.DSG	11-1-2013	16:54:19	537860.000000	10757.200000	0.265625	0.656250	-0.960938	0.274312	-0.385321	0.407339	-6.179810	2.197266	-3.967285
C:\Users\cware\Desktop\Steller25Nov\TagTesting25Nov2013\M25.DSG	11-1-2013	16:54:19	537861.000000	10757.220000	0.140625	0.617188	-0.953125	0.273394	-0.385321	0.406422	-7.247925	-3.112793	-7.095337
C:\Users\cware\Desktop\Steller25Nov\TagTesting25Nov2013\M25.DSG	11-1-2013	16:54:19	537862.000000	10757.240000	0.093750	0.582031	-1.007813	0.274312	-0.386239	0.405505	-4.196167	-8.895874	-12.603760
C:\Users\cware\Desktop\Steller25Nov\TagTesting25Nov2013\M25.DSG	11-1-2013	16:54:19	537863.000000	10757.260000	0.093750	0.582031	-1.007813	0.274312	-0.384404	0.406422	6.683350	-10.726929	-8.193970
C:\Users\cware\Desktop\Steller25Nov\TagTesting25Nov2013\M25.DSG	11-1-2013	16:54:19	537864.000000	10757.280000	0.042969	0.574219	-0.988281	0.275229	-0.382569	0.407339	1.266479	2.685547	-10.147095
C:\Users\cware\Desktop\Steller25Nov\TagTesting25Nov2013\M25.DSG	11-1-2013	16:54:19	537865.000000	10757.300000	0.074219	0.558594	-1.023438	0.272477	-0.382569	0.407339	4.745483	5.966187	-12.939453
C:\Users\cware\Desktop\Steller25Nov\TagTesting25Nov2013\M25.DSG	11-1-2013	16:54:19	537866.000000	10757.320000	0.058594	0.570313	-1.027344	0.270642	-0.380734	0.410092	8.316040	10.467529	-9.048462
C:\Users\cware\Desktop\Steller25Nov\TagTesting25Nov2013\M25.DSG	11-1-2013	16:54:19	537867.000000	10757.340000	0.140625	0.582031	-0.976563	0.269725	-0.380734	0.411009	8.987427	-8.163452	-9.292603
C:\Users\cware\Desktop\Steller25Nov\TagTesting25Nov2013\M25.DSG	11-1-2013	16:54:19	537868.000000	10757.360000	0.019531	0.613281	-0.976563	0.268807	-0.378899	0.414679	2.868652	19.409180	-10.742188
C:\Users\cware\Desktop\Steller25Nov\TagTesting25Nov2013\M25.DSG	11-1-2013	16:54:19	537869.000000	10757.380000	0.175781	0.617188	-0.972656	0.266055	-0.377982	0.415596	-1.785278	-6.118774	-17.517090
C:\Users\cware\Desktop\Steller25Nov\TagTesting25Nov2013\M25.DSG	11-1-2013	16:54:19	537870.000000	10757.400000	-0.019531	0.640625	-1.000000	0.264220	-0.377982	0.415596	-1.144409	-5.462646	-15.045166
C:\Users\cware\Desktop\Steller25Nov\TagTesting25Nov2013\M25.DSG	11-1-2013	16:54:19	537871.000000	10757.420000	-0.031250	0.589844	-1.000000	0.262385	-0.377982	0.418349	2.136230	24.826050	-11.642456
C:\Users\cware\Desktop\Steller25Nov\TagTesting25Nov2013\M25.DSG	11-1-2013	16:54:19	537872.000000	10757.440000	0.074219	0.625000	-0.992188	0.255963	-0.376147	0.420183	3.723145	9.689331	-13.397217
C:\Users\cware\Desktop\Steller25Nov\TagTesting25Nov2013\M25.DSG	11-1-2013	16:54:19	537873.000000	10757.460000	0.062500	0.605469	-1.007813	0.255046	-0.377064	0.421101	7.858276	12.420654	-13.610840
C:\Users\cware\Desktop\Steller25Nov\TagTesting25Nov2013\M25.DSG	11-1-2013	16:54:19	537874.000000	10757.480000	0.066406	0.597656	-0.964844	0.249541	-0.374312	0.423853	7.934570	8.621216	-16.006470
C:\Users\cware\Desktop\Steller25Nov\TagTesting25Nov2013\M25.DSG	11-1-2013	16:54:19	537875.000000	10757.500000	0.140625	0.519531	-0.968750	0.247706	-0.373394	0.425688	4.730225	0.228882	-17.242432
C:\Users\cware\Desktop\Steller25Nov\TagTesting25Nov2013\M25.DSG	11-1-2013	16:54:19	537876.000000	10757.520000	0.074219	0.476563	-1.023438	0.244954	-0.370642	0.429358	10.818481	14.343262	-15.151978
C:\Users\cware\Desktop\Steller25Nov\TagTesting25Nov2013\M25.DSG	11-1-2013	16:54:19	537877.000000	10757.540000	0.058594	0.480469	-1.011719	0.244037	-0.369725	0.431193	10.223389	1.586914	-16.662598
C:\Users\cware\Desktop\Steller25Nov\TagTesting25Nov2013\M25.DSG	11-1-2013	16:54:19	537878.000000	10757.560000	0.054688	0.535156	-1.039063	0.240367	-0.365138	0.434862	10.803223	14.755249	-10.360718
C:\Users\cware\Desktop\Steller25Nov\TagTesting25Nov2013\M25.DSG	11-1-2013	16:54:19	537879.000000	10757.580000	0.105469	0.527344	-0.984375	0.239450	-0.365138	0.436697	6.423950	3.936768	-11.032104
C:\Users\cware\Desktop\Steller25Nov\TagTesting25Nov2013\M25.DSG	11-1-2013	16:54:19	537880.000000	10757.600000	0.082031	0.535156	-0.984375	0.235780	-0.364220	0.438532	1.663208	16.235352	-10.025024
C:\Users\cware\Desktop\Steller25Nov\TagTesting25Nov2013\M25.DSG	11-1-2013	16:54:19	537881.000000	10757.620000	0.164063	0.550781	-1.015625	0.234862	-0.362385	0.442202	3.952026	9.796143	-8.499146
C:\Users\cware\Desktop\Steller25Nov\TagTesting25Nov2013\M25.DSG	11-1-2013	16:54:19	537882.000000	10757.640000	0.089844	0.523438	-1.027344	0.231193	-0.362385	0.442202	3.509521	1.571655	-8.193970
C:\Users\cware\Desktop\Steller25Nov\TagTesting25Nov2013\M25.DSG	11-1-2013	16:54:19	537883.000000	10757.660000	0.140625	0.554688	-0.976563	0.231193	-0.360550	0.443119	3.234863	9.170532	-8.605957
C:\Users\cware\Desktop\Steller25Nov\TagTesting25Nov2013\M25.DSG	11-1-2013	16:54:19	537884.000000	10757.680000	0.093750	0.531250	-1.019531	0.226606	-0.359633	0.444954	5.325317	7.400513	-8.255005
C:\Users\cware\Desktop\Steller25Nov\TagTesting25Nov2013\M25.DSG	11-1-2013	16:54:19	537885.000000	10757.700000	0.160156	0.507813	-0.984375	0.225688	-0.359633	0.446789	6.210327	-4.501343	-7.827759
C:\Users\cware\Desktop\Steller25Nov\TagTesting25Nov2013\M25.DSG	11-1-2013	16:54:19	537886.000000	10757.720000	0.148438	0.496094	-1.019531	0.223853	-0.355963	0.448624	6.546021	11.367798	-8.972168
C:\Users\cware\Desktop\Steller25Nov\TagTesting25Nov2013\M25.DSG	11-1-2013	16:54:19	537887.000000	10757.740000	0.132813	0.527344	-1.039063	0.223853	-0.355963	0.449541	4.653931	8.056641	-9.475708
C:\Users\cware\Desktop\Steller25Nov\TagTesting25Nov2013\M25.DSG	11-1-2013	16:54:19	537888.000000	10757.760000	0.152344	0.535156	-0.984375	0.222018	-0.355046	0.453211	8.682251	22.155762	-10.025024
C:\Users\cware\Desktop\Steller25Nov\TagTesting25Nov2013\M25.DSG	11-1-2013	16:54:19	537889.000000	10757.780000	0.187500	0.500000	-1.003906	0.218349	-0.352294	0.454128	7.690430	-12.771606	-12.145996
C:\Users\cware\Desktop\Steller25Nov\TagTesting25Nov2013\M25.DSG	11-1-2013	16:54:19	537890.000000	10757.800000	0.144531	0.488281	-1.023438	0.218349	-0.350459	0.455963	9.567261	2.166748	-10.787964
C:\Users\cware\Desktop\Steller25Nov\TagTesting25Nov2013\M25.DSG	11-1-2013	16:54:19	537891.000000	10757.820000	0.140625	0.507813	-1.007813	0.215596	-0.348624	0.456881	5.447388	25.665283	-10.467529
C:\Users\cware\Desktop\Steller25Nov\TagTesting25Nov2013\M25.DSG	11-1-2013	16:54:19	537892.000000	10757.840000	0.199219	0.480469	-1.011719	0.212844	-0.346789	0.458716	9.033203	2.532959	-11.428833
C:\Users\cware\Desktop\Steller25Nov\TagTesting25Nov2013\M25.DSG	11-1-2013	16:54:19	537893.000000	10757.860000	0.183594	0.464844	-1.035156	0.211927	-0.344954	0.461468	8.834839	-2.731323	-12.313843
C:\Users\cware\Desktop\Steller25Nov\TagTesting25Nov2013\M25.DSG	11-1-2013	16:54:19	537894.000000	10757.880000	0.164063	0.445313	-1.023438	0.210092	-0.344037	0.463303	7.202148	3.494263	-9.597778
C:\Users\cware\Desktop\Steller25Nov\TagTesting25Nov2013\M25.DSG	11-1-2013	16:54:19	537895.000000	10757.900000	0.125000	0.460938	-1.074219	0.208257	-0.343119	0.466055	5.249023	15.274048	-7.736206
C:\Users\cware\Desktop\Steller25Nov\TagTesting25Nov2013\M25.DSG	11-1-2013	16:54:19	537896.000000	10757.920000	0.179688	0.492188	-1.031250	0.207339	-0.341284	0.466972	3.952026	0.473022	-8.255005
C:\Users\cware\Desktop\Steller25Nov\TagTesting25Nov2013\M25.DSG	11-1-2013	16:54:19	537897.000000	10757.940000	0.171875	0.484375	-1.031250	0.202752	-0.339450	0.467890	3.234863	14.556885	-6.530762
C:\Users\cware\Desktop\Steller25Nov\TagTesting25Nov2013\M25.DSG	11-1-2013	16:54:19	537898.000000	10757.960000	0.199219	0.464844	-1.031250	0.201835	-0.339450	0.468807	2.853394	5.050659	-8.621216
C:\Users\cware\Desktop\Steller25Nov\TagTesting25Nov2013\M25.DSG	11-1-2013	16:54:19	537899.000000	10757.980000	0.242188	0.464844	-1.003906	0.201835	-0.338532	0.471560	0.640869	2.105713	-10.375977
C:\Users\cware\Desktop\Steller25Nov\TagTesting25Nov2013\M25.DSG	11-1-2013	16:54:19	537900.000000	10758.000000	0.203125	0.460938	-1.050781	0.200000	-0.336697	0.472477	5.584717	6.408691	-6.958008
C:\Users\cware\Desktop\Steller25Nov\TagTesting25Nov2013\M25.DSG	11-1-2013	16:54:19	537901.000000	10758.020000	0.214844	0.472656	-1.003906	0.199083	-0.334862	0.473394	1.815796	-0.869751	-9.124756
C:\Users\cware\Desktop\Steller25Nov\TagTesting25Nov2013\M25.DSG	11-1-2013	16:54:19	537902.000000	10758.040000	0.207031	0.464844	-1.066406	0.197248	-0.334862	0.474312	3.295898	-6.103516	-8.316040
C:\Users\cware\Desktop\Steller25Nov\TagTesting25Nov2013\M25.DSG	11-1-2013	16:54:19	537903.000000	10758.060000	0.195313	0.433594	-1.039063	0.198165	-0.333028	0.474312	2.273560	8.163452	-4.425049
C:\Users\cware\Desktop\Steller25Nov\TagTesting25Nov2013\M25.DSG	11-1-2013	16:54:19	537904.000000	10758.080000	0.242188	0.457031	-1.046875	0.195413	-0.332110	0.476147	4.623413	-7.415771	-6.195068
C:\Users\cware\Desktop\Steller25Nov\TagTesting25Nov2013\M25.DSG	11-1-2013	16:54:19	537905.000000	10758.100000	0.167969	0.460938	-1.042969	0.196330	-0.330275	0.478899	1.144409	10.620117	-6.774902
C:\Users\cware\Desktop\Steller25Nov\TagTesting25Nov2013\M25.DSG	11-1-2013	16:54:19	537906.000000	10758.120000	0.234375	0.445313	-1.023438	0.194495	-0.329358	0.478899	1.541138	-0.350952	-7.003784
C:\Users\cware\Desktop\Steller25Nov\TagTesting25Nov2013\M25.DSG	11-1-2013	16:54:19	537907.000000	10758.140000	0.183594	0.425781	-1.042969	0.194495	-0.329358	0.479817	2.456665	4.455566	-6.362915
C:\Users\cware\Desktop\Steller25Nov\TagTesting25Nov2013\M25.DSG	11-1-2013	16:54:19	537908.000000	10758.160000	0.238281	0.460938	-1.050781	0.193578	-0.326606	0.481651	4.028320	-5.645752	-5.706787
C:\Users\cware\Desktop\Steller25Nov\TagTesting25Nov2013\M25.DSG	11-1-2013	16:54:19	537909.000000	10758.180000	0.179688	0.433594	-1.007813	0.192661	-0.325688	0.482569	1.602173	5.950928	-8.178711
C:\Users\cware\Desktop\Steller25Nov\TagTesting25Nov2013\M25.DSG	11-1-2013	16:54:19	537910.000000	10758.200000	0.191406	0.433594	-1.039063	0.190826	-0.323853	0.483486	2.120972	-11.322021	-9.292603
C:\Users\cware\Desktop\Steller25Nov\TagTesting25Nov2013\M25.DSG	11-1-2013	16:54:19	537911.000000	10758.220000	0.246094	0.433594	-1.070313	0.191743	-0.323853	0.484404	1.190186	9.078979	-6.027222
C:\Users\cware\Desktop\Steller25Nov\TagTesting25Nov2013\M25.DSG	11-1-2013	16:54:19	537912.000000	10758.240000	0.152344	0.425781	-1.054688	0.188991	-0.322936	0.485321	2.822876	5.538940	-4.638672
C:\Users\cware\Desktop\Steller25Nov\TagTesting25Nov2013\M25.DSG	11-1-2013	16:54:19	537913.000000	10758.260000	0.281250	0.425781	-1.039063	0.188991	-0.321101	0.486239	2.151489	-6.576538	-7.080078
C:\Users\cware\Desktop\Steller25Nov\TagTesting25Nov2013\M25.DSG	11-1-2013	16:54:19	537914.000000	10758.280000	0.207031	0.421875	-1.015625	0.188073	-0.320183	0.487156	0.885010	-5.935669	-8.834839
C:\Users\cware\Desktop\Steller25Nov\TagTesting25Nov2013\M25.DSG	11-1-2013	16:54:19	537915.000000	10758.300000	0.257813	0.441406	-1.039063	0.188991	-0.319266	0.488073	1.678467	2.853394	-6.256104
C:\Users\cware\Desktop\Steller25Nov\TagTesting25Nov2013\M25.DSG	11-1-2013	16:54:19	537916.000000	10758.320000	0.242188	0.417969	-1.035156	0.186239	-0.318349	0.489908	2.456665	-7.415771	-6.500244
C:\Users\cware\Desktop\Steller25Nov\TagTesting25Nov2013\M25.DSG	11-1-2013	16:54:19	537917.000000	10758.340000	0.242188	0.417969	-1.035156	0.187156	-0.317431	0.489908	0.350952	-0.045776	-4.760742
C:\Users\cware\Desktop\Steller25Nov\TagTesting25Nov2013\M25.DSG	11-1-2013	16:54:19	537918.000000	10758.360000	0.234375	0.433594	-1.035156	0.186239	-0.316514	0.489908	0.244141	-2.487183	-5.203247
C:\Users\cware\Desktop\Steller25Nov\TagTesting25Nov2013\M25.DSG	11-1-2013	16:54:19	537919.000000	10758.380000	0.183594	0.398438	-1.050781	0.186239	-0.315596	0.491743	0.854492	-2.731323	-6.210327
C:\Users\cware\Desktop\Steller25Nov\TagTesting25Nov2013\M25.DSG	11-1-2013	16:54:19	537920.000000	10758.400000	0.246094	0.382813	-1.054688	0.186239	-0.314679	0.492661	-1.052856	-1.342773	-8.316040
C:\Users\cware\Desktop\Steller25Nov\TagTesting25Nov2013\M25.DSG	11-1-2013	16:54:19	537921.000000	10758.420000	0.195313	0.382813	-1.066406	0.186239	-0.314679	0.492661	-0.610352	11.672974	-4.302979
C:\Users\cware\Desktop\Steller25Nov\TagTesting25Nov2013\M25.DSG	11-1-2013	16:54:19	537922.000000	10758.440000	0.226563	0.402344	-1.039063	0.184404	-0.313761	0.494495	-0.076294	4.745483	-3.738403
C:\Users\cware\Desktop\Steller25Nov\TagTesting25Nov2013\M25.DSG	11-1-2013	16:54:19	537923.000000	10758.460000	0.257813	0.390625	-1.062500	0.183486	-0.313761	0.495413	2.517700	3.143311	-4.211426
C:\Users\cware\Desktop\Steller25Nov\TagTesting25Nov2013\M25.DSG	11-1-2013	16:54:19	537924.000000	10758.480000	0.265625	0.398438	-1.042969	0.183486	-0.311927	0.497248	-0.671387	0.976563	-5.630493
C:\Users\cware\Desktop\Steller25Nov\TagTesting25Nov2013\M25.DSG	11-1-2013	16:54:19	537925.000000	10758.500000	0.210938	0.378906	-1.042969	0.181651	-0.311009	0.497248	2.716064	4.318237	-3.753662
C:\Users\cware\Desktop\Steller25Nov\TagTesting25Nov2013\M25.DSG	11-1-2013	16:54:19	537926.000000	10758.520000	0.242188	0.367188	-1.046875	0.180734	-0.309174	0.499083	4.302979	7.934570	-2.319336
C:\Users\cware\Desktop\Steller25Nov\TagTesting25Nov2013\M25.DSG	11-1-2013	16:54:19	537927.000000	10758.540000	0.257813	0.386719	-1.035156	0.179817	-0.308257	0.499083	1.098633	-3.738403	-4.928589
C:\Users\cware\Desktop\Steller25Nov\TagTesting25Nov2013\M25.DSG	11-1-2013	16:54:19	537928.000000	10758.560000	0.261719	0.359375	-1.011719	0.180734	-0.308257	0.499083	-2.456665	-1.815796	-4.699707
C:\Users\cware\Desktop\Steller25Nov\TagTesting25Nov2013\M25.DSG	11-1-2013	16:54:19	537929.000000	10758.580000	0.230469	0.394531	-1.054688	0.180734	-0.306422	0.499083	-0.137329	-4.440308	-3.860474
C:\Users\cware\Desktop\Steller25Nov\TagTesting25Nov2013\M25.DSG	11-1-2013	16:54:19	537930.000000	10758.600000	0.199219	0.382813	-1.046875	0.181651	-0.305505	0.500917	1.281738	3.067017	-0.732422
C:\Users\cware\Desktop\Steller25Nov\TagTesting25Nov2013\M25.DSG	11-1-2013	16:54:19	537931.000000	10758.620000	0.277344	0.371094	-1.011719	0.181651	-0.304587	0.501835	2.059937	-4.013062	-0.579834
C:\Users\cware\Desktop\Steller25Nov\TagTesting25Nov2013\M25.DSG	11-1-2013	16:54:19	537932.000000	10758.640000	0.238281	0.414063	-1.000000	0.180734	-0.304587	0.501835	-1.144409	-21.041870	-3.540039
C:\Users\cware\Desktop\Steller25Nov\TagTesting25Nov2013\M25.DSG	11-1-2013	16:54:19	537933.000000	10758.660000	0.261719	0.390625	-1.031250	0.184404	-0.303670	0.500917	-2.136230	2.059937	-2.014160
C:\Users\cware\Desktop\Steller25Nov\TagTesting25Nov2013\M25.DSG	11-1-2013	16:54:19	537934.000000	10758.680000	0.187500	0.371094	-1.042969	0.183486	-0.302752	0.501835	-2.288818	-8.361816	-2.578735
C:\Users\cware\Desktop\Steller25Nov\TagTesting25Nov2013\M25.DSG	11-1-2013	16:54:19	537935.000000	10758.700000	0.250000	0.371094	-1.027344	0.185321	-0.301835	0.502752	-1.983643	4.776001	0.350952
C:\Users\cware\Desktop\Steller25Nov\TagTesting25Nov2013\M25.DSG	11-1-2013	16:54:19	537936.000000	10758.720000	0.222656	0.359375	-1.007813	0.184404	-0.300917	0.505505	0.167847	-15.670776	-2.548218
C:\Users\cware\Desktop\Steller25Nov\TagTesting25Nov2013\M25.DSG	11-1-2013	16:54:19	537937.000000	10758.740000	0.285156	0.382813	-0.984375	0.187156	-0.300917	0.506422	-0.579834	-8.895874	-3.692627
C:\Users\cware\Desktop\Steller25Nov\TagTesting25Nov2013\M25.DSG	11-1-2013	16:54:19	537938.000000	10758.760000	0.195313	0.386719	-1.000000	0.188073	-0.300000	0.505505	0.244141	-9.704590	-2.624512
C:\Users\cware\Desktop\Steller25Nov\TagTesting25Nov2013\M25.DSG	11-1-2013	16:54:19	537939.000000	10758.780000	0.265625	0.386719	-0.972656	0.189908	-0.298165	0.506422	-3.250122	0.244141	-2.151489
C:\Users\cware\Desktop\Steller25Nov\TagTesting25Nov2013\M25.DSG	11-1-2013	16:54:19	537940.000000	10758.800000	0.234375	0.355469	-1.003906	0.190826	-0.298165	0.506422	-1.602173	-25.817871	-3.265381
C:\Users\cware\Desktop\Steller25Nov\TagTesting25Nov2013\M25.DSG	11-1-2013	16:54:19	537941.000000	10758.820000	0.203125	0.371094	-0.996094	0.193578	-0.299083	0.507339	-2.731323	1.678467	-0.320435
C:\Users\cware\Desktop\Steller25Nov\TagTesting25Nov2013\M25.DSG	11-1-2013	16:54:19	537942.000000	10758.840000	0.203125	0.347656	-0.988281	0.194495	-0.297248	0.507339	-5.035400	-15.045166	-2.151489
C:\Users\cware\Desktop\Steller25Nov\TagTesting25Nov2013\M25.DSG	11-1-2013	16:54:19	537943.000000	10758.860000	0.203125	0.347656	-0.988281	0.196330	-0.297248	0.508257	-2.304077	-29.052734	-0.396729
C:\Users\cware\Desktop\Steller25Nov\TagTesting25Nov2013\M25.DSG	11-1-2013	16:54:19	537944.000000	10758.880000	0.097656	0.343750	-1.003906	0.202752	-0.296330	0.508257	-5.126953	-9.460449	0.320435
C:\Users\cware\Desktop\Steller25Nov\TagTesting25Nov2013\M25.DSG	11-1-2013	16:54:19	537945.000000	10758.900000	0.175781	0.355469	-1.003906	0.203670	-0.299083	0.509174	-6.149292	2.502441	1.571655
C:\Users\cware\Desktop\Steller25Nov\TagTesting25Nov2013\M25.DSG	11-1-2013	16:54:19	537946.000000	10758.920000	0.203125	0.351563	-0.996094	0.204587	-0.296330	0.507339	-5.584717	-26.458740	-2.487183
C:\Users\cware\Desktop\Steller25Nov\TagTesting25Nov2013\M25.DSG	11-1-2013	16:54:19	537947.000000	10758.940000	0.164063	0.335938	-0.980469	0.206422	-0.296330	0.507339	-7.675171	-15.182495	0.061035
C:\Users\cware\Desktop\Steller25Nov\TagTesting25Nov2013\M25.DSG	11-1-2013	16:54:19	537948.000000	10758.960000	0.160156	0.347656	-0.980469	0.211009	-0.297248	0.506422	-10.360718	-11.032104	0.732422
C:\Users\cware\Desktop\Steller25Nov\TagTesting25Nov2013\M25.DSG	11-1-2013	16:54:19	537949.000000	10758.980000	0.222656	0.355469	-0.992188	0.211927	-0.298165	0.507339	-14.160156	-31.539917	-1.235962
C:\Users\cware\Desktop\Steller25Nov\TagTesting25Nov2013\M25.DSG	11-1-2013	16:54:19	537950.000000	10759.000000	0.109375	0.371094	-1.039063	0.217431	-0.300000	0.506422	-11.428833	-10.955811	2.014160
C:\Users\cware\Desktop\Steller25Nov\TagTesting25Nov2013\M25.DSG	11-1-2013	16:54:19	537951.000000	10759.020000	0.160156	0.363281	-0.988281	0.220183	-0.300000	0.504587	-10.910034	-19.683838	1.007080
C:\Users\cware\Desktop\Steller25Nov\TagTesting25Nov2013\M25.DSG	11-1-2013	16:54:19	537952.000000	10759.040000	0.160156	0.359375	-0.980469	0.223853	-0.301835	0.502752	-15.335083	-17.272949	-1.831055
C:\Users\cware\Desktop\Steller25Nov\TagTesting25Nov2013\M25.DSG	11-1-2013	16:54:19	537953.000000	10759.060000	0.164063	0.347656	-1.015625	0.224771	-0.303670	0.501835	-13.488770	-23.788452	-0.289917
C:\Users\cware\Desktop\Steller25Nov\TagTesting25Nov2013\M25.DSG	11-1-2013	16:54:19	537954.000000	10759.080000	0.132813	0.351563	-1.003906	0.230275	-0.303670	0.500000	-13.671875	-10.543823	0.671387
C:\Users\cware\Desktop\Steller25Nov\TagTesting25Nov2013\M25.DSG	11-1-2013	16:54:19	537955.000000	10759.100000	0.164063	0.375000	-0.988281	0.231193	-0.304587	0.500000	-14.083862	-20.843506	0.015259
C:\Users\cware\Desktop\Steller25Nov\TagTesting25Nov2013\M25.DSG	11-1-2013	16:54:19	537956.000000	10759.120000	0.175781	0.371094	-0.980469	0.237615	-0.305505	0.497248	-16.067505	-35.186768	-2.563477
C:\Users\cware\Desktop\Steller25Nov\TagTesting25Nov2013\M25.DSG	11-1-2013	16:54:19	537957.000000	10759.140000	0.066406	0.371094	-1.035156	0.239450	-0.306422	0.496330	-15.838623	-21.759033	-1.647949
C:\Users\cware\Desktop\Steller25Nov\TagTesting25Nov2013\M25.DSG	11-1-2013	16:54:19	537958.000000	10759.160000	0.085938	0.386719	-1.015625	0.244954	-0.309174	0.493578	-15.640259	-20.996094	-1.342773
C:\Users\cware\Desktop\Steller25Nov\TagTesting25Nov2013\M25.DSG	11-1-2013	16:54:19	537959.000000	10759.180000	0.093750	0.371094	-1.019531	0.245872	-0.310092	0.493578	-15.670776	-22.674561	-1.113892
C:\Users\cware\Desktop\Steller25Nov\TagTesting25Nov2013\M25.DSG	11-1-2013	16:54:19	537960.000000	10759.200000	0.058594	0.343750	-1.023438	0.250459	-0.312844	0.489908	-19.622803	-6.820679	1.800537
C:\Users\cware\Desktop\Steller25Nov\TagTesting25Nov2013\M25.DSG	11-1-2013	16:54:19	537961.000000	10759.220000	0.074219	0.367188	-1.015625	0.251376	-0.313761	0.488991	-19.775391	-19.287109	0.198364
C:\Users\cware\Desktop\Steller25Nov\TagTesting25Nov2013\M25.DSG	11-1-2013	16:54:19	537962.000000	10759.240000	0.085938	0.394531	-1.011719	0.255963	-0.316514	0.484404	-20.202637	-19.943237	-0.015259
C:\Users\cware\Desktop\Steller25Nov\TagTesting25Nov2013\M25.DSG	11-1-2013	16:54:19	537963.000000	10759.260000	0.066406	0.371094	-1.027344	0.257798	-0.317431	0.484404	-17.318726	-9.216309	1.571655
C:\Users\cware\Desktop\Steller25Nov\TagTesting25Nov2013\M25.DSG	11-1-2013	16:54:19	537964.000000	10759.280000	0.058594	0.371094	-1.035156	0.259633	-0.321101	0.481651	-19.119263	-13.442993	1.251221
C:\Users\cware\Desktop\Steller25Nov\TagTesting25Nov2013\M25.DSG	11-1-2013	16:54:19	537965.000000	10759.300000	0.027344	0.367188	-1.070313	0.261468	-0.322936	0.479817	-22.567749	-11.993408	2.120972
C:\Users\cware\Desktop\Steller25Nov\TagTesting25Nov2013\M25.DSG	11-1-2013	16:54:19	537966.000000	10759.320000	0.019531	0.382813	-1.078125	0.263303	-0.323853	0.478899	-21.865845	-18.646240	3.128052
C:\Users\cware\Desktop\Steller25Nov\TagTesting25Nov2013\M25.DSG	11-1-2013	16:54:19	537967.000000	10759.340000	0.035156	0.363281	-1.089844	0.267890	-0.327523	0.474312	-26.718140	-14.419556	5.142212
C:\Users\cware\Desktop\Steller25Nov\TagTesting25Nov2013\M25.DSG	11-1-2013	16:54:19	537968.000000	10759.360000	0.007813	0.371094	-1.140625	0.269725	-0.328440	0.471560	-32.119751	-12.435913	9.689331
C:\Users\cware\Desktop\Steller25Nov\TagTesting25Nov2013\M25.DSG	11-1-2013	16:54:19	537969.000000	10759.380000	0.031250	0.382813	-1.160156	0.274312	-0.333945	0.465138	-44.326782	-25.405884	14.739990
C:\Users\cware\Desktop\Steller25Nov\TagTesting25Nov2013\M25.DSG	11-1-2013	16:54:19	537970.000000	10759.400000	0.125000	0.402344	-1.152344	0.278899	-0.336697	0.460550	-59.860229	-33.264160	23.895264
C:\Users\cware\Desktop\Steller25Nov\TagTesting25Nov2013\M25.DSG	11-1-2013	16:54:19	537971.000000	10759.420000	0.074219	0.445313	-1.070313	0.289908	-0.345872	0.448624	-68.740845	-27.664185	29.266357
C:\Users\cware\Desktop\Steller25Nov\TagTesting25Nov2013\M25.DSG	11-1-2013	16:54:19	537972.000000	10759.440000	-0.136719	0.500000	-0.953125	0.295413	-0.351376	0.440367	-62.698364	-15.029907	26.657104
C:\Users\cware\Desktop\Steller25Nov\TagTesting25Nov2013\M25.DSG	11-1-2013	16:54:19	537973.000000	10759.460000	-0.183594	0.535156	-0.875000	0.302752	-0.359633	0.428440	-58.364868	8.758545	29.083252
C:\Users\cware\Desktop\Steller25Nov\TagTesting25Nov2013\M25.DSG	11-1-2013	16:54:19	537974.000000	10759.480000	-0.074219	0.605469	-0.886719	0.305505	-0.362385	0.422936	-57.342529	-6.042480	28.472900
C:\Users\cware\Desktop\Steller25Nov\TagTesting25Nov2013\M25.DSG	11-1-2013	16:54:19	537975.000000	10759.500000	-0.031250	0.648438	-0.972656	0.312844	-0.368807	0.412844	-52.871704	-8.880615	21.102905
C:\Users\cware\Desktop\Steller25Nov\TagTesting25Nov2013\M25.DSG	11-1-2013	16:54:19	537976.000000	10759.520000	0.007813	0.675781	-0.996094	0.315596	-0.371560	0.408257	-35.202026	-20.416260	11.016846
C:\Users\cware\Desktop\Steller25Nov\TagTesting25Nov2013\M25.DSG	11-1-2013	16:54:19	537977.000000	10759.540000	0.082031	0.699219	-1.031250	0.320183	-0.377064	0.400000	-21.362305	-16.510010	-0.213623
C:\Users\cware\Desktop\Steller25Nov\TagTesting25Nov2013\M25.DSG	11-1-2013	16:54:19	537978.000000	10759.560000	0.105469	0.691406	-1.062500	0.320183	-0.377982	0.400000	-2.288818	5.722046	-8.636475
C:\Users\cware\Desktop\Steller25Nov\TagTesting25Nov2013\M25.DSG	11-1-2013	16:54:19	537979.000000	10759.580000	0.195313	0.691406	-1.074219	0.320183	-0.377982	0.402752	8.407593	19.393921	-15.625000
C:\Users\cware\Desktop\Steller25Nov\TagTesting25Nov2013\M25.DSG	11-1-2013	16:54:19	537980.000000	10759.600000	0.261719	0.675781	-1.113281	0.315596	-0.376147	0.405505	19.531250	27.130127	-16.693115
C:\Users\cware\Desktop\Steller25Nov\TagTesting25Nov2013\M25.DSG	11-1-2013	16:54:19	537981.000000	10759.620000	0.324219	0.621094	-1.121094	0.311009	-0.376147	0.409174	11.489868	25.512695	-14.923096
C:\Users\cware\Desktop\Steller25Nov\TagTesting25Nov2013\M25.DSG	11-1-2013	16:54:19	537982.000000	10759.640000	0.406250	0.562500	-1.101563	0.303670	-0.373394	0.412844	-9.231567	47.378540	-11.474609
C:\Users\cware\Desktop\Steller25Nov\TagTesting25Nov2013\M25.DSG	11-1-2013	16:54:19	537983.000000	10759.660000	0.425781	0.531250	-1.152344	0.298165	-0.375229	0.413761	-9.597778	41.213989	-6.301880
C:\Users\cware\Desktop\Steller25Nov\TagTesting25Nov2013\M25.DSG	11-1-2013	16:54:19	537984.000000	10759.680000	0.441406	0.511719	-1.101563	0.291743	-0.375229	0.413761	-8.209229	27.496338	-2.304077
C:\Users\cware\Desktop\Steller25Nov\TagTesting25Nov2013\M25.DSG	11-1-2013	16:54:19	537985.000000	10759.700000	0.382813	0.503906	-1.082031	0.288991	-0.375229	0.415596	-5.172729	37.460327	-0.839233
C:\Users\cware\Desktop\Steller25Nov\TagTesting25Nov2013\M25.DSG	11-1-2013	16:54:19	537986.000000	10759.720000	0.402344	0.460938	-1.109375	0.284404	-0.375229	0.415596	-8.010864	20.278931	-3.540039
C:\Users\cware\Desktop\Steller25Nov\TagTesting25Nov2013\M25.DSG	11-1-2013	16:54:19	537987.000000	10759.740000	0.347656	0.566406	-1.070313	0.282569	-0.376147	0.417431	-12.481689	22.644043	-9.857178
C:\Users\cware\Desktop\Steller25Nov\TagTesting25Nov2013\M25.DSG	11-1-2013	16:54:19	537988.000000	10759.760000	0.343750	0.605469	-1.019531	0.277064	-0.377064	0.417431	-7.934570	14.022827	-9.658813
C:\Users\cware\Desktop\Steller25Nov\TagTesting25Nov2013\M25.DSG	11-1-2013	16:54:19	537989.000000	10759.780000	0.328125	0.605469	-0.980469	0.274312	-0.377064	0.415596	-5.371094	0.366211	-7.949829
C:\Users\cware\Desktop\Steller25Nov\TagTesting25Nov2013\M25.DSG	11-1-2013	16:54:19	537990.000000	10759.800000	0.292969	0.625000	-0.996094	0.273394	-0.377982	0.415596	0.488281	0.305176	-6.240845
C:\Users\cware\Desktop\Steller25Nov\TagTesting25Nov2013\M25.DSG	11-1-2013	16:54:19	537991.000000	10759.820000	0.351563	0.605469	-0.984375	0.271560	-0.378899	0.416514	-2.655029	14.373779	-4.058838
C:\Users\cware\Desktop\Steller25Nov\TagTesting25Nov2013\M25.DSG	11-1-2013	16:54:19	537992.000000	10759.840000	0.210938	0.574219	-0.972656	0.270642	-0.377982	0.417431	-2.288818	2.197266	-3.921509
C:\Users\cware\Desktop\Steller25Nov\TagTesting25Nov2013\M25.DSG	11-1-2013	16:54:19	537993.000000	10759.860000	0.351563	0.546875	-0.906250	0.270642	-0.377064	0.417431	1.159668	-8.056641	-5.737305
C:\Users\cware\Desktop\Steller25Nov\TagTesting25Nov2013\M25.DSG	11-1-2013	16:54:19	537994.000000	10759.880000	0.156250	0.578125	-0.933594	0.268807	-0.376147	0.417431	0.488281	-12.420654	-9.826660
C:\Users\cware\Desktop\Steller25Nov\TagTesting25Nov2013\M25.DSG	11-1-2013	16:54:19	537995.000000	10759.900000	0.210938	0.558594	-0.964844	0.270642	-0.377064	0.417431	-2.288818	-27.069092	-11.276245
C:\Users\cware\Desktop\Steller25Nov\TagTesting25Nov2013\M25.DSG	11-1-2013	16:54:19	537996.000000	10759.920000	0.066406	0.535156	-1.000000	0.271560	-0.375229	0.415596	-4.837036	-0.183105	-10.375977
C:\Users\cware\Desktop\Steller25Nov\TagTesting25Nov2013\M25.DSG	11-1-2013	16:54:19	537997.000000	10759.940000	0.066406	0.535156	-1.000000	0.271560	-0.374312	0.418349	-0.656128	-11.734009	-12.191772
C:\Users\cware\Desktop\Steller25Nov\TagTesting25Nov2013\M25.DSG	11-1-2013	16:54:19	537998.000000	10759.960000	0.000000	0.503906	-1.050781	0.272477	-0.373394	0.419266	5.249023	4.104614	-7.232666
C:\Users\cware\Desktop\Steller25Nov\TagTesting25Nov2013\M25.DSG	11-1-2013	16:54:19	537999.000000	10759.980000	0.070313	0.570313	-1.019531	0.270642	-0.371560	0.421101	3.662109	18.676758	-10.803223
C:\Users\cware\Desktop\Steller25Nov\TagTesting25Nov2013\M25.DSG	11-1-2013	16:54:19	538000.000000	10760.000000	0.082031	0.550781	-0.980469	0.267890	-0.369725	0.423853	1.678467	5.874634	-12.527466
C:\Users\cware\Desktop\Steller25Nov\TagTesting25Nov2013\M25.DSG	11-1-2013	16:54:19	538001.000000	10760.020000	0.101563	0.550781	-1.007813	0.266055	-0.368807	0.424771	11.093140	-32.119751	-14.846802
C:\Users\cware\Desktop\Steller25Nov\TagTesting25Nov2013\M25.DSG	11-1-2013	16:54:19	538002.000000	10760.040000	-0.050781	0.578125	-1.031250	0.264220	-0.368807	0.427523	1.739502	39.413452	-10.818481
C:\Users\cware\Desktop\Steller25Nov\TagTesting25Nov2013\M25.DSG	11-1-2013	16:54:19	538003.000000	10760.060000	0.132813	0.632813	-0.984375	0.261468	-0.366972	0.428440	0.976563	2.487183	-12.664795
C:\Users\cware\Desktop\Steller25Nov\TagTesting25Nov2013\M25.DSG	11-1-2013	16:54:19	538004.000000	10760.080000	0.019531	0.601563	-1.015625	0.260550	-0.366972	0.429358	3.509521	19.210815	-10.894775
C:\Users\cware\Desktop\Steller25Nov\TagTesting25Nov2013\M25.DSG	11-1-2013	16:54:19	538005.000000	10760.100000	0.035156	0.605469	-1.031250	0.256881	-0.365138	0.431193	5.813599	27.587891	-6.164551
C:\Users\cware\Desktop\Steller25Nov\TagTesting25Nov2013\M25.DSG	11-1-2013	16:54:19	538006.000000	10760.120000	0.101563	0.562500	-0.953125	0.253211	-0.365138	0.432110	4.013062	17.166138	-10.467529
C:\Users\cware\Desktop\Steller25Nov\TagTesting25Nov2013\M25.DSG	11-1-2013	16:54:19	538007.000000	10760.140000	0.101563	0.531250	-0.957031	0.249541	-0.363303	0.435780	8.316040	10.162354	-11.398315
C:\Users\cware\Desktop\Steller25Nov\TagTesting25Nov2013\M25.DSG	11-1-2013	16:54:19	538008.000000	10760.160000	0.128906	0.507813	-1.000000	0.248624	-0.361468	0.437615	12.939453	7.125854	-12.069702
C:\Users\cware\Desktop\Steller25Nov\TagTesting25Nov2013\M25.DSG	11-1-2013	16:54:19	538009.000000	10760.180000	0.066406	0.500000	-1.035156	0.244954	-0.359633	0.441284	14.007568	21.896362	-14.984131
C:\Users\cware\Desktop\Steller25Nov\TagTesting25Nov2013\M25.DSG	11-1-2013	16:54:19	538010.000000	10760.200000	0.128906	0.531250	-1.023438	0.243119	-0.356881	0.444037	12.054443	-4.776001	-19.546509
C:\Users\cware\Desktop\Steller25Nov\TagTesting25Nov2013\M25.DSG	11-1-2013	16:54:19	538011.000000	10760.220000	0.085938	0.480469	-1.023438	0.238532	-0.354128	0.448624	11.184692	13.504028	-17.044067
C:\Users\cware\Desktop\Steller25Nov\TagTesting25Nov2013\M25.DSG	11-1-2013	16:54:19	538012.000000	10760.240000	0.117188	0.488281	-0.988281	0.238532	-0.353211	0.450459	9.918213	1.281738	-13.366699
C:\Users\cware\Desktop\Steller25Nov\TagTesting25Nov2013\M25.DSG	11-1-2013	16:54:19	538013.000000	10760.260000	0.085938	0.500000	-1.019531	0.235780	-0.349541	0.453211	6.408691	9.567261	-11.047363
C:\Users\cware\Desktop\Steller25Nov\TagTesting25Nov2013\M25.DSG	11-1-2013	16:54:19	538014.000000	10760.280000	0.082031	0.496094	-1.007813	0.233945	-0.349541	0.454128	4.776001	10.482788	-10.620117
C:\Users\cware\Desktop\Steller25Nov\TagTesting25Nov2013\M25.DSG	11-1-2013	16:54:19	538015.000000	10760.300000	0.140625	0.523438	-1.023438	0.229358	-0.346789	0.456881	6.149292	13.168335	-10.925293
C:\Users\cware\Desktop\Steller25Nov\TagTesting25Nov2013\M25.DSG	11-1-2013	16:54:19	538016.000000	10760.320000	0.144531	0.535156	-1.058594	0.228440	-0.345872	0.458716	5.004883	18.692017	-10.482788
C:\Users\cware\Desktop\Steller25Nov\TagTesting25Nov2013\M25.DSG	11-1-2013	16:54:19	538017.000000	10760.340000	0.171875	0.500000	-1.019531	0.223853	-0.344954	0.462385	7.919312	10.498047	-11.413574
C:\Users\cware\Desktop\Steller25Nov\TagTesting25Nov2013\M25.DSG	11-1-2013	16:54:19	538018.000000	10760.360000	0.148438	0.488281	-1.042969	0.222936	-0.342202	0.462385	9.689331	19.058228	-9.506226
C:\Users\cware\Desktop\Steller25Nov\TagTesting25Nov2013\M25.DSG	11-1-2013	16:54:19	538019.000000	10760.380000	0.179688	0.496094	-0.996094	0.219266	-0.340367	0.464220	8.346558	4.745483	-12.619019
C:\Users\cware\Desktop\Steller25Nov\TagTesting25Nov2013\M25.DSG	11-1-2013	16:54:19	538020.000000	10760.400000	0.242188	0.496094	-0.980469	0.217431	-0.338532	0.468807	3.738403	7.431030	-11.032104
C:\Users\cware\Desktop\Steller25Nov\TagTesting25Nov2013\M25.DSG	11-1-2013	16:54:19	538021.000000	10760.420000	0.171875	0.484375	-1.019531	0.217431	-0.337615	0.469725	9.841919	3.387451	-11.428833
C:\Users\cware\Desktop\Steller25Nov\TagTesting25Nov2013\M25.DSG	11-1-2013	16:54:19	538022.000000	10760.440000	0.171875	0.433594	-1.035156	0.212844	-0.334862	0.472477	12.466431	3.265381	-10.772705
C:\Users\cware\Desktop\Steller25Nov\TagTesting25Nov2013\M25.DSG	11-1-2013	16:54:19	538023.000000	10760.460000	0.171875	0.433594	-1.035156	0.211927	-0.333028	0.473394	9.963989	5.966187	-9.567261
C:\Users\cware\Desktop\Steller25Nov\TagTesting25Nov2013\M25.DSG	11-1-2013	16:54:19	538024.000000	10760.480000	0.250000	0.449219	-1.015625	0.209174	-0.329358	0.477064	13.137817	-4.928589	-12.268066
C:\Users\cware\Desktop\Steller25Nov\TagTesting25Nov2013\M25.DSG	11-1-2013	16:54:19	538025.000000	10760.500000	0.152344	0.445313	-1.054688	0.209174	-0.327523	0.477064	15.289307	6.942749	-8.270264
C:\Users\cware\Desktop\Steller25Nov\TagTesting25Nov2013\M25.DSG	11-1-2013	16:54:19	538026.000000	10760.520000	0.179688	0.433594	-1.023438	0.208257	-0.325688	0.482569	8.163452	-3.326416	-9.689331
C:\Users\cware\Desktop\Steller25Nov\TagTesting25Nov2013\M25.DSG	11-1-2013	16:54:19	538027.000000	10760.540000	0.156250	0.433594	-1.093750	0.207339	-0.323853	0.483486	9.338379	17.303467	-5.615234
C:\Users\cware\Desktop\Steller25Nov\TagTesting25Nov2013\M25.DSG	11-1-2013	16:54:19	538028.000000	10760.560000	0.265625	0.445313	-1.031250	0.203670	-0.320183	0.486239	11.672974	-21.362305	-6.759644
C:\Users\cware\Desktop\Steller25Nov\TagTesting25Nov2013\M25.DSG	11-1-2013	16:54:19	538029.000000	10760.580000	0.097656	0.414063	-1.027344	0.205505	-0.318349	0.487156	5.310059	28.671265	-4.272461
C:\Users\cware\Desktop\Steller25Nov\TagTesting25Nov2013\M25.DSG	11-1-2013	16:54:19	538030.000000	10760.600000	0.304688	0.453125	-1.023438	0.202752	-0.316514	0.489908	9.460449	-17.852783	-5.615234
C:\Users\cware\Desktop\Steller25Nov\TagTesting25Nov2013\M25.DSG	11-1-2013	16:54:19	538031.000000	10760.620000	0.160156	0.421875	-1.027344	0.203670	-0.315596	0.490826	7.308960	7.415771	-3.402710
C:\Users\cware\Desktop\Steller25Nov\TagTesting25Nov2013\M25.DSG	11-1-2013	16:54:19	538032.000000	10760.640000	0.214844	0.417969	-1.058594	0.202752	-0.311009	0.493578	8.377075	-0.152588	-5.462646
C:\Users\cware\Desktop\Steller25Nov\TagTesting25Nov2013\M25.DSG	11-1-2013	16:54:19	538033.000000	10760.660000	0.160156	0.398438	-1.042969	0.201835	-0.311927	0.496330	6.378174	13.961792	-5.126953
C:\Users\cware\Desktop\Steller25Nov\TagTesting25Nov2013\M25.DSG	11-1-2013	16:54:19	538034.000000	10760.680000	0.218750	0.398438	-1.058594	0.200000	-0.307339	0.497248	6.546021	-3.463745	-9.201050
C:\Users\cware\Desktop\Steller25Nov\TagTesting25Nov2013\M25.DSG	11-1-2013	16:54:19	538035.000000	10760.700000	0.222656	0.402344	-1.070313	0.201835	-0.307339	0.499083	8.163452	-12.390137	-7.629395
C:\Users\cware\Desktop\Steller25Nov\TagTesting25Nov2013\M25.DSG	11-1-2013	16:54:19	538036.000000	10760.720000	0.078125	0.394531	-1.089844	0.197248	-0.304587	0.500917	4.699707	18.096924	-6.759644
C:\Users\cware\Desktop\Steller25Nov\TagTesting25Nov2013\M25.DSG	11-1-2013	16:54:19	538037.000000	10760.740000	0.292969	0.402344	-1.023438	0.198165	-0.303670	0.501835	3.784180	-0.808716	-6.057739
C:\Users\cware\Desktop\Steller25Nov\TagTesting25Nov2013\M25.DSG	11-1-2013	16:54:19	538038.000000	10760.760000	0.187500	0.402344	-1.078125	0.197248	-0.300000	0.505505	11.260986	7.461548	-4.562378
C:\Users\cware\Desktop\Steller25Nov\TagTesting25Nov2013\M25.DSG	11-1-2013	16:54:19	538039.000000	10760.780000	0.203125	0.382813	-1.035156	0.195413	-0.299083	0.505505	13.137817	-24.307251	-6.759644
C:\Users\cware\Desktop\Steller25Nov\TagTesting25Nov2013\M25.DSG	11-1-2013	16:54:19	538040.000000	10760.800000	0.199219	0.382813	-1.031250	0.196330	-0.296330	0.508257	8.010864	25.939941	-3.631592
C:\Users\cware\Desktop\Steller25Nov\TagTesting25Nov2013\M25.DSG	11-1-2013	16:54:19	538041.000000	10760.820000	0.191406	0.375000	-1.078125	0.194495	-0.294495	0.510092	7.583618	-3.021240	-7.598877
C:\Users\cware\Desktop\Steller25Nov\TagTesting25Nov2013\M25.DSG	11-1-2013	16:54:19	538042.000000	10760.840000	0.210938	0.363281	-1.066406	0.195413	-0.291743	0.512844	6.973267	14.190674	-6.622314
C:\Users\cware\Desktop\Steller25Nov\TagTesting25Nov2013\M25.DSG	11-1-2013	16:54:19	538043.000000	10760.860000	0.246094	0.375000	-1.066406	0.192661	-0.289908	0.513761	9.414673	2.548218	-6.256104
C:\Users\cware\Desktop\Steller25Nov\TagTesting25Nov2013\M25.DSG	11-1-2013	16:54:19	538044.000000	10760.880000	0.171875	0.347656	-1.035156	0.191743	-0.288991	0.514679	8.697510	-7.003784	-5.615234
C:\Users\cware\Desktop\Steller25Nov\TagTesting25Nov2013\M25.DSG	11-1-2013	16:54:19	538045.000000	10760.900000	0.312500	0.351563	-1.023438	0.191743	-0.286239	0.516514	6.439209	1.251221	-5.508423
C:\Users\cware\Desktop\Steller25Nov\TagTesting25Nov2013\M25.DSG	11-1-2013	16:54:19	538046.000000	10760.920000	0.117188	0.335938	-1.070313	0.191743	-0.284404	0.518349	10.604858	-11.672974	-6.439209
C:\Users\cware\Desktop\Steller25Nov\TagTesting25Nov2013\M25.DSG	11-1-2013	16:54:19	538047.000000	10760.940000	0.230469	0.363281	-1.070313	0.192661	-0.280734	0.520183	7.431030	6.072998	-4.516602
C:\Users\cware\Desktop\Steller25Nov\TagTesting25Nov2013\M25.DSG	11-1-2013	16:54:19	538048.000000	10760.960000	0.203125	0.363281	-1.085938	0.190826	-0.279817	0.521101	7.186890	1.815796	-6.317139
C:\Users\cware\Desktop\Steller25Nov\TagTesting25Nov2013\M25.DSG	11-1-2013	16:54:19	538049.000000	10760.980000	0.265625	0.386719	-1.066406	0.191743	-0.276147	0.523853	2.731323	-8.621216	-8.087158
C:\Users\cware\Desktop\Steller25Nov\TagTesting25Nov2013\M25.DSG	11-1-2013	16:54:19	538050.000000	10761.000000	0.203125	0.355469	-1.070313	0.191743	-0.276147	0.524771	0.671387	-5.432129	-6.896973
C:\Users\cware\Desktop\Steller25Nov\TagTesting25Nov2013\M25.DSG	11-1-2013	16:54:19	538051.000000	10761.020000	0.207031	0.324219	-1.058594	0.190826	-0.273394	0.525688	1.113892	9.185791	-6.240845
C:\Users\cware\Desktop\Steller25Nov\TagTesting25Nov2013\M25.DSG	11-1-2013	16:54:19	538052.000000	10761.040000	0.195313	0.308594	-1.054688	0.190826	-0.273394	0.525688	2.517700	-2.456665	-5.996704
C:\Users\cware\Desktop\Steller25Nov\TagTesting25Nov2013\M25.DSG	11-1-2013	16:54:19	538053.000000	10761.060000	0.257813	0.304688	-1.050781	0.192661	-0.270642	0.527523	4.531860	-13.031006	-6.576538
C:\Users\cware\Desktop\Steller25Nov\TagTesting25Nov2013\M25.DSG	11-1-2013	16:54:19	538054.000000	10761.080000	0.207031	0.300781	-1.035156	0.192661	-0.270642	0.528440	0.671387	-6.195068	-5.920410
C:\Users\cware\Desktop\Steller25Nov\TagTesting25Nov2013\M25.DSG	11-1-2013	16:54:19	538055.000000	10761.100000	0.238281	0.296875	-1.039063	0.192661	-0.268807	0.529358	3.112793	-7.522583	-4.898071
C:\Users\cware\Desktop\Steller25Nov\TagTesting25Nov2013\M25.DSG	11-1-2013	16:54:19	538056.000000	10761.120000	0.210938	0.324219	-1.031250	0.195413	-0.266972	0.530275	2.471924	-8.636475	-3.448486
C:\Users\cware\Desktop\Steller25Nov\TagTesting25Nov2013\M25.DSG	11-1-2013	16:54:19	538057.000000	10761.140000	0.210938	0.328125	-1.082031	0.195413	-0.266972	0.531193	3.768921	-12.527466	-2.502441
C:\Users\cware\Desktop\Steller25Nov\TagTesting25Nov2013\M25.DSG	11-1-2013	16:54:19	538058.000000	10761.160000	0.203125	0.296875	-1.042969	0.197248	-0.265138	0.532110	-0.183105	6.835938	-4.043579
C:\Users\cware\Desktop\Steller25Nov\TagTesting25Nov2013\M25.DSG	11-1-2013	16:54:19	538059.000000	10761.180000	0.265625	0.320313	-1.058594	0.196330	-0.264220	0.533028	0.518799	-13.717651	-6.759644
C:\Users\cware\Desktop\Steller25Nov\TagTesting25Nov2013\M25.DSG	11-1-2013	16:54:19	538060.000000	10761.200000	0.187500	0.300781	-1.078125	0.199083	-0.263303	0.534862	3.189087	-12.802124	-3.601074
C:\Users\cware\Desktop\Steller25Nov\TagTesting25Nov2013\M25.DSG	11-1-2013	16:54:19	538061.000000	10761.220000	0.203125	0.300781	-1.031250	0.200917	-0.262385	0.534862	0.793457	0.823975	-5.142212
C:\Users\cware\Desktop\Steller25Nov\TagTesting25Nov2013\M25.DSG	11-1-2013	16:54:19	538062.000000	10761.240000	0.246094	0.289063	-1.035156	0.200000	-0.260550	0.535780	-2.334595	-15.518188	-6.774902
C:\Users\cware\Desktop\Steller25Nov\TagTesting25Nov2013\M25.DSG	11-1-2013	16:54:19	538063.000000	10761.260000	0.191406	0.281250	-1.054688	0.201835	-0.259633	0.535780	1.785278	-10.971069	-4.531860
C:\Users\cware\Desktop\Steller25Nov\TagTesting25Nov2013\M25.DSG	11-1-2013	16:54:19	538064.000000	10761.280000	0.171875	0.277344	-1.070313	0.203670	-0.258716	0.537615	-2.563477	4.470825	-3.341675
C:\Users\cware\Desktop\Steller25Nov\TagTesting25Nov2013\M25.DSG	11-1-2013	16:54:19	538065.000000	10761.300000	0.242188	0.292969	-1.039063	0.202752	-0.257798	0.537615	-1.876831	-22.857666	-4.165649
C:\Users\cware\Desktop\Steller25Nov\TagTesting25Nov2013\M25.DSG	11-1-2013	16:54:19	538066.000000	10761.320000	0.203125	0.296875	-1.070313	0.208257	-0.256881	0.538532	-3.356934	-11.596680	-1.296997
C:\Users\cware\Desktop\Steller25Nov\TagTesting25Nov2013\M25.DSG	11-1-2013	16:54:19	538067.000000	10761.340000	0.144531	0.289063	-1.074219	0.209174	-0.257798	0.538532	-6.072998	1.159668	-0.488281
C:\Users\cware\Desktop\Steller25Nov\TagTesting25Nov2013\M25.DSG	11-1-2013	16:54:19	538068.000000	10761.360000	0.183594	0.257813	-1.066406	0.210092	-0.257798	0.537615	-8.316040	-23.239136	-0.930786
C:\Users\cware\Desktop\Steller25Nov\TagTesting25Nov2013\M25.DSG	11-1-2013	16:54:19	538069.000000	10761.380000	0.195313	0.273438	-1.054688	0.211927	-0.258716	0.535780	-11.337280	5.889893	2.395630
C:\Users\cware\Desktop\Steller25Nov\TagTesting25Nov2013\M25.DSG	11-1-2013	16:54:19	538070.000000	10761.400000	0.171875	0.289063	-1.054688	0.213761	-0.259633	0.534862	-15.258789	-34.423828	-2.532959
C:\Users\cware\Desktop\Steller25Nov\TagTesting25Nov2013\M25.DSG	11-1-2013	16:54:19	538071.000000	10761.420000	0.183594	0.296875	-1.027344	0.218349	-0.261468	0.533945	-14.312744	-3.784180	0.473022
C:\Users\cware\Desktop\Steller25Nov\TagTesting25Nov2013\M25.DSG	11-1-2013	16:54:19	538072.000000	10761.440000	0.097656	0.304688	-1.101563	0.219266	-0.263303	0.533028	-15.167236	-9.643555	3.570557
C:\Users\cware\Desktop\Steller25Nov\TagTesting25Nov2013\M25.DSG	11-1-2013	16:54:19	538073.000000	10761.460000	0.191406	0.285156	-1.074219	0.221101	-0.262385	0.533028	-12.847900	-10.116577	1.831055
C:\Users\cware\Desktop\Steller25Nov\TagTesting25Nov2013\M25.DSG	11-1-2013	16:54:19	538074.000000	10761.480000	0.132813	0.304688	-1.058594	0.223853	-0.265138	0.531193	-15.380859	-23.880005	-0.961304
C:\Users\cware\Desktop\Steller25Nov\TagTesting25Nov2013\M25.DSG	11-1-2013	16:54:19	538075.000000	10761.500000	0.167969	0.300781	-1.042969	0.225688	-0.265138	0.530275	-13.229370	2.319336	-0.518799
C:\Users\cware\Desktop\Steller25Nov\TagTesting25Nov2013\M25.DSG	11-1-2013	16:54:19	538076.000000	10761.520000	0.203125	0.308594	-1.031250	0.227523	-0.266972	0.528440	-14.541626	-24.047852	0.579834
C:\Users\cware\Desktop\Steller25Nov\TagTesting25Nov2013\M25.DSG	11-1-2013	16:54:19	538077.000000	10761.540000	0.203125	0.308594	-1.031250	0.230275	-0.266972	0.528440	-16.754150	-9.307861	2.227783
C:\Users\cware\Desktop\Steller25Nov\TagTesting25Nov2013\M25.DSG	11-1-2013	16:54:19	538078.000000	10761.560000	0.160156	0.296875	-1.031250	0.232110	-0.271560	0.525688	-16.082764	-9.841919	2.487183
C:\Users\cware\Desktop\Steller25Nov\TagTesting25Nov2013\M25.DSG	11-1-2013	16:54:19	538079.000000	10761.580000	0.140625	0.312500	-1.050781	0.234862	-0.271560	0.523853	-17.257690	-25.360107	2.349854
C:\Users\cware\Desktop\Steller25Nov\TagTesting25Nov2013\M25.DSG	11-1-2013	16:54:19	538080.000000	10761.600000	0.097656	0.316406	-1.046875	0.237615	-0.274312	0.523853	-16.448975	-9.216309	2.700806
C:\Users\cware\Desktop\Steller25Nov\TagTesting25Nov2013\M25.DSG	11-1-2013	16:54:19	538081.000000	10761.620000	0.101563	0.316406	-1.058594	0.238532	-0.275229	0.521101	-17.990112	-3.479004	2.243042
C:\Users\cware\Desktop\Steller25Nov\TagTesting25Nov2013\M25.DSG	11-1-2013	16:54:19	538082.000000	10761.640000	0.125000	0.316406	-1.058594	0.240367	-0.275229	0.520183	-12.557983	-23.361206	1.770020
C:\Users\cware\Desktop\Steller25Nov\TagTesting25Nov2013\M25.DSG	11-1-2013	16:54:19	538083.000000	10761.660000	0.101563	0.332031	-1.019531	0.244954	-0.277982	0.519266	-13.610840	-8.972168	1.739502
C:\Users\cware\Desktop\Steller25Nov\TagTesting25Nov2013\M25.DSG	11-1-2013	16:54:19	538084.000000	10761.680000	0.152344	0.312500	-1.027344	0.246789	-0.278899	0.517431	-13.702393	-23.696899	0.549316
C:\Users\cware\Desktop\Steller25Nov\TagTesting25Nov2013\M25.DSG	11-1-2013	16:54:19	538085.000000	10761.700000	0.074219	0.339844	-1.085938	0.250459	-0.280734	0.516514	-12.756348	-10.208130	3.707886
C:\Users\cware\Desktop\Steller25Nov\TagTesting25Nov2013\M25.DSG	11-1-2013	16:54:19	538086.000000	10761.720000	0.109375	0.320313	-1.027344	0.253211	-0.280734	0.515596	-12.664795	-19.149780	2.716064
C:\Users\cware\Desktop\Steller25Nov\TagTesting25Nov2013\M25.DSG	11-1-2013	16:54:19	538087.000000	10761.740000	0.050781	0.292969	-1.078125	0.255963	-0.282569	0.513761	-10.879517	-4.699707	3.036499
C:\Users\cware\Desktop\Steller25Nov\TagTesting25Nov2013\M25.DSG	11-1-2013	16:54:19	538088.000000	10761.760000	0.117188	0.332031	-1.023438	0.256881	-0.282569	0.513761	-11.093140	-18.005371	0.503540
C:\Users\cware\Desktop\Steller25Nov\TagTesting25Nov2013\M25.DSG	11-1-2013	16:54:19	538089.000000	10761.780000	0.085938	0.339844	-1.011719	0.262385	-0.283486	0.511927	-14.099121	-20.324707	-1.434326
C:\Users\cware\Desktop\Steller25Nov\TagTesting25Nov2013\M25.DSG	11-1-2013	16:54:19	538090.000000	10761.800000	0.058594	0.351563	-1.058594	0.264220	-0.284404	0.511009	-13.763428	-18.142700	0.656128
C:\Users\cware\Desktop\Steller25Nov\TagTesting25Nov2013\M25.DSG	11-1-2013	16:54:19	538091.000000	10761.820000	0.093750	0.335938	-1.027344	0.267890	-0.286239	0.509174	-12.878418	-13.290405	3.326416
C:\Users\cware\Desktop\Steller25Nov\TagTesting25Nov2013\M25.DSG	11-1-2013	16:54:19	538092.000000	10761.840000	0.062500	0.320313	-1.015625	0.268807	-0.287156	0.508257	-13.763428	-14.846802	3.646851
C:\Users\cware\Desktop\Steller25Nov\TagTesting25Nov2013\M25.DSG	11-1-2013	16:54:19	538093.000000	10761.860000	0.039063	0.324219	-1.042969	0.270642	-0.288991	0.505505	-15.655518	-11.489868	3.845215
C:\Users\cware\Desktop\Steller25Nov\TagTesting25Nov2013\M25.DSG	11-1-2013	16:54:19	538094.000000	10761.880000	0.003906	0.328125	-1.050781	0.273394	-0.289908	0.505505	-11.398315	-15.625000	5.172729
C:\Users\cware\Desktop\Steller25Nov\TagTesting25Nov2013\M25.DSG	11-1-2013	16:54:19	538095.000000	10761.900000	0.015625	0.320313	-1.054688	0.276147	-0.289908	0.504587	-12.268066	-1.205444	7.995605
C:\Users\cware\Desktop\Steller25Nov\TagTesting25Nov2013\M25.DSG	11-1-2013	16:54:19	538096.000000	10761.920000	0.015625	0.300781	-1.019531	0.278899	-0.291743	0.503670	-14.419556	-10.848999	4.745483
C:\Users\cware\Desktop\Steller25Nov\TagTesting25Nov2013\M25.DSG	11-1-2013	16:54:19	538097.000000	10761.940000	0.015625	0.285156	-1.046875	0.280734	-0.291743	0.501835	-15.823364	-23.559570	3.890991
C:\Users\cware\Desktop\Steller25Nov\TagTesting25Nov2013\M25.DSG	11-1-2013	16:54:19	538098.000000	10761.960000	0.007813	0.304688	-1.066406	0.286239	-0.294495	0.500000	-18.814087	-10.025024	5.111694
C:\Users\cware\Desktop\Steller25Nov\TagTesting25Nov2013\M25.DSG	11-1-2013	16:54:19	538099.000000	10761.980000	0.019531	0.343750	-1.148438	0.287156	-0.295413	0.498165	-26.962280	-18.585205	7.064819
C:\Users\cware\Desktop\Steller25Nov\TagTesting25Nov2013\M25.DSG	11-1-2013	16:54:19	538100.000000	10762.000000	0.023438	0.332031	-1.175781	0.291743	-0.299083	0.492661	-36.224365	-14.633179	12.680054
C:\Users\cware\Desktop\Steller25Nov\TagTesting25Nov2013\M25.DSG	11-1-2013	16:54:19	538101.000000	10762.020000	0.062500	0.292969	-1.199219	0.293578	-0.302752	0.488991	-49.484253	-22.369385	22.872925
C:\Users\cware\Desktop\Steller25Nov\TagTesting25Nov2013\M25.DSG	11-1-2013	16:54:19	538102.000000	10762.040000	0.148438	0.382813	-1.125000	0.302752	-0.310092	0.479817	-63.919067	-31.127930	27.618408
C:\Users\cware\Desktop\Steller25Nov\TagTesting25Nov2013\M25.DSG	11-1-2013	16:54:19	538103.000000	10762.060000	0.148438	0.382813	-1.125000	0.310092	-0.314679	0.473394	-70.755005	-29.953003	31.600952
C:\Users\cware\Desktop\Steller25Nov\TagTesting25Nov2013\M25.DSG	11-1-2013	16:54:19	538104.000000	10762.080000	-0.089844	0.371094	-1.019531	0.321101	-0.324771	0.458716	-73.104858	-14.511108	44.433594
C:\Users\cware\Desktop\Steller25Nov\TagTesting25Nov2013\M25.DSG	11-1-2013	16:54:19	538105.000000	10762.100000	-0.128906	0.457031	-0.941406	0.325688	-0.333028	0.455046	-49.713135	5.996704	26.550293
C:\Users\cware\Desktop\Steller25Nov\TagTesting25Nov2013\M25.DSG	11-1-2013	16:54:19	538106.000000	10762.120000	-0.031250	0.562500	-1.070313	0.331193	-0.333945	0.444037	-21.072388	-51.635742	8.865356
C:\Users\cware\Desktop\Steller25Nov\TagTesting25Nov2013\M25.DSG	11-1-2013	16:54:19	538107.000000	10762.140000	-0.351563	0.492188	-1.250000	0.337615	-0.333028	0.443119	8.926392	-55.175781	1.220703
C:\Users\cware\Desktop\Steller25Nov\TagTesting25Nov2013\M25.DSG	11-1-2013	16:54:19	538108.000000	10762.160000	-0.511719	0.433594	-1.335938	0.344954	-0.330275	0.444037	10.833740	7.293701	1.068115
C:\Users\cware\Desktop\Steller25Nov\TagTesting25Nov2013\M25.DSG	11-1-2013	16:54:19	538109.000000	10762.180000	-0.316406	0.484375	-1.468750	0.342202	-0.329358	0.445872	-13.641357	60.409546	2.578735
C:\Users\cware\Desktop\Steller25Nov\TagTesting25Nov2013\M25.DSG	11-1-2013	16:54:19	538110.000000	10762.200000	-0.019531	0.550781	-1.472656	0.332110	-0.332110	0.445872	-35.659790	47.958374	1.144409
C:\Users\cware\Desktop\Steller25Nov\TagTesting25Nov2013\M25.DSG	11-1-2013	16:54:19	538111.000000	10762.220000	0.023438	0.613281	-1.507813	0.329358	-0.335780	0.444954	-33.096313	58.258057	2.151489
C:\Users\cware\Desktop\Steller25Nov\TagTesting25Nov2013\M25.DSG	11-1-2013	16:54:19	538112.000000	10762.240000	0.105469	0.765625	-1.550781	0.318349	-0.339450	0.445872	-7.095337	72.906494	-8.346558
C:\Users\cware\Desktop\Steller25Nov\TagTesting25Nov2013\M25.DSG	11-1-2013	16:54:19	538113.000000	10762.260000	0.136719	0.835938	-1.535156	0.310092	-0.339450	0.446789	4.577637	87.509155	-23.956299
C:\Users\cware\Desktop\Steller25Nov\TagTesting25Nov2013\M25.DSG	11-1-2013	16:54:19	538114.000000	10762.280000	0.121094	0.777344	-1.546875	0.288991	-0.340367	0.455046	-5.187988	102.188110	-33.706665
C:\Users\cware\Desktop\Steller25Nov\TagTesting25Nov2013\M25.DSG	11-1-2013	16:54:19	538115.000000	10762.300000	0.164063	0.730469	-1.550781	0.276147	-0.342202	0.455046	-21.926880	107.116699	-36.544800
C:\Users\cware\Desktop\Steller25Nov\TagTesting25Nov2013\M25.DSG	11-1-2013	16:54:19	538116.000000	10762.320000	0.183594	0.628906	-1.542969	0.249541	-0.349541	0.454128	-36.132813	134.841919	-30.853271
C:\Users\cware\Desktop\Steller25Nov\TagTesting25Nov2013\M25.DSG	11-1-2013	16:54:19	538117.000000	10762.340000	0.226563	0.601563	-1.496094	0.234862	-0.352294	0.451376	-41.000366	130.264282	-29.998779
C:\Users\cware\Desktop\Steller25Nov\TagTesting25Nov2013\M25.DSG	11-1-2013	16:54:19	538118.000000	10762.360000	0.343750	0.613281	-1.390625	0.219266	-0.362385	0.445872	-48.049927	112.335205	-37.048340
C:\Users\cware\Desktop\Steller25Nov\TagTesting25Nov2013\M25.DSG	11-1-2013	16:54:19	538119.000000	10762.380000	0.304688	0.625000	-1.324219	0.193578	-0.365138	0.441284	-50.628662	123.184204	-43.563843
C:\Users\cware\Desktop\Steller25Nov\TagTesting25Nov2013\M25.DSG	11-1-2013	16:54:19	538120.000000	10762.400000	0.382813	0.644531	-1.308594	0.177982	-0.369725	0.435780	-47.561646	110.321045	-51.681519
C:\Users\cware\Desktop\Steller25Nov\TagTesting25Nov2013\M25.DSG	11-1-2013	16:54:19	538121.000000	10762.420000	0.382813	0.636719	-1.250000	0.149541	-0.377982	0.424771	-43.243408	105.697632	-52.780151
C:\Users\cware\Desktop\Steller25Nov\TagTesting25Nov2013\M25.DSG	11-1-2013	16:54:19	538122.000000	10762.440000	0.441406	0.742188	-1.238281	0.134862	-0.380734	0.419266	-33.920288	127.761841	-55.236816
C:\Users\cware\Desktop\Steller25Nov\TagTesting25Nov2013\M25.DSG	11-1-2013	16:54:19	538123.000000	10762.460000	0.476563	0.753906	-1.207031	0.105505	-0.384404	0.408257	-27.038574	105.194092	-58.547974
C:\Users\cware\Desktop\Steller25Nov\TagTesting25Nov2013\M25.DSG	11-1-2013	16:54:19	538124.000000	10762.480000	0.476563	0.769531	-1.167969	0.090826	-0.384404	0.403670	-24.261475	120.407104	-59.112549
C:\Users\cware\Desktop\Steller25Nov\TagTesting25Nov2013\M25.DSG	11-1-2013	16:54:19	538125.000000	10762.500000	0.574219	0.718750	-1.097656	0.060550	-0.385321	0.392661	-24.780273	114.776611	-58.441162
C:\Users\cware\Desktop\Steller25Nov\TagTesting25Nov2013\M25.DSG	11-1-2013	16:54:19	538126.000000	10762.520000	0.554688	0.679688	-1.054688	0.046789	-0.385321	0.385321	-22.430420	106.475830	-58.929443
C:\Users\cware\Desktop\Steller25Nov\TagTesting25Nov2013\M25.DSG	11-1-2013	16:54:19	538127.000000	10762.540000	0.664063	0.613281	-0.968750	0.019266	-0.383486	0.371560	-23.239136	110.595703	-54.779053
C:\Users\cware\Desktop\Steller25Nov\TagTesting25Nov2013\M25.DSG	11-1-2013	16:54:19	538128.000000	10762.560000	0.640625	0.562500	-0.882813	0.006422	-0.382569	0.365138	-20.141602	91.827393	-50.903320
C:\Users\cware\Desktop\Steller25Nov\TagTesting25Nov2013\M25.DSG	11-1-2013	16:54:19	538129.000000	10762.580000	0.652344	0.566406	-0.851563	-0.016514	-0.380734	0.350459	-30.395508	100.296021	-44.494629
C:\Users\cware\Desktop\Steller25Nov\TagTesting25Nov2013\M25.DSG	11-1-2013	16:54:19	538130.000000	10762.600000	0.800781	0.613281	-0.769531	-0.026606	-0.381651	0.342202	-35.369873	73.715210	-42.251587
C:\Users\cware\Desktop\Steller25Nov\TagTesting25Nov2013\M25.DSG	11-1-2013	16:54:19	538131.000000	10762.620000	0.707031	0.570313	-0.734375	-0.044037	-0.381651	0.325688	-40.664673	72.891235	-37.261963
C:\Users\cware\Desktop\Steller25Nov\TagTesting25Nov2013\M25.DSG	11-1-2013	16:54:19	538132.000000	10762.640000	0.742188	0.601563	-0.761719	-0.052294	-0.381651	0.317431	-44.418335	74.096680	-31.478882
C:\Users\cware\Desktop\Steller25Nov\TagTesting25Nov2013\M25.DSG	11-1-2013	16:54:19	538133.000000	10762.660000	0.769531	0.585938	-0.660156	-0.057798	-0.382569	0.308257	-43.807983	65.307617	-28.823853
C:\Users\cware\Desktop\Steller25Nov\TagTesting25Nov2013\M25.DSG	11-1-2013	16:54:19	538134.000000	10762.680000	0.730469	0.535156	-0.605469	-0.070642	-0.384404	0.291743	-44.418335	68.237305	-33.660889
C:\Users\cware\Desktop\Steller25Nov\TagTesting25Nov2013\M25.DSG	11-1-2013	16:54:19	538135.000000	10762.700000	0.804688	0.558594	-0.570313	-0.077982	-0.384404	0.282569	-41.625977	47.195435	-31.402588
C:\Users\cware\Desktop\Steller25Nov\TagTesting25Nov2013\M25.DSG	11-1-2013	16:54:19	538136.000000	10762.720000	0.714844	0.546875	-0.578125	-0.089908	-0.383486	0.264220	-43.411255	74.752808	-31.982422
C:\Users\cware\Desktop\Steller25Nov\TagTesting25Nov2013\M25.DSG	11-1-2013	16:54:19	538137.000000	10762.740000	0.867188	0.539063	-0.507813	-0.096330	-0.383486	0.255963	-50.521851	59.921265	-36.483765
C:\Users\cware\Desktop\Steller25Nov\TagTesting25Nov2013\M25.DSG	11-1-2013	16:54:19	538138.000000	10762.760000	0.835938	0.578125	-0.476563	-0.107339	-0.383486	0.235780	-54.306030	70.617676	-27.755737
C:\Users\cware\Desktop\Steller25Nov\TagTesting25Nov2013\M25.DSG	11-1-2013	16:54:19	538139.000000	10762.780000	0.960938	0.597656	-0.476563	-0.112844	-0.383486	0.224771	-50.384521	40.710449	-23.300171
C:\Users\cware\Desktop\Steller25Nov\TagTesting25Nov2013\M25.DSG	11-1-2013	16:54:19	538140.000000	10762.800000	0.906250	0.605469	-0.472656	-0.120183	-0.383486	0.208257	-49.118042	40.435791	-23.727417
C:\Users\cware\Desktop\Steller25Nov\TagTesting25Nov2013\M25.DSG	11-1-2013	16:54:19	538141.000000	10762.820000	0.964844	0.531250	-0.402344	-0.123853	-0.382569	0.200000	-39.627075	16.510010	-34.500122
C:\Users\cware\Desktop\Steller25Nov\TagTesting25Nov2013\M25.DSG	11-1-2013	16:54:19	538142.000000	10762.840000	0.894531	0.468750	-0.359375	-0.131193	-0.380734	0.189908	-42.953491	8.239746	-40.328979
C:\Users\cware\Desktop\Steller25Nov\TagTesting25Nov2013\M25.DSG	11-1-2013	16:54:19	538143.000000	10762.860000	0.917969	0.476563	-0.378906	-0.135780	-0.378899	0.186239	-47.988892	16.098022	-43.289185
C:\Users\cware\Desktop\Steller25Nov\TagTesting25Nov2013\M25.DSG	11-1-2013	16:54:19	538144.000000	10762.880000	0.890625	0.492188	-0.398438	-0.144037	-0.373394	0.176147	-49.682617	0.717163	-37.139893
C:\Users\cware\Desktop\Steller25Nov\TagTesting25Nov2013\M25.DSG	11-1-2013	16:54:19	538145.000000	10762.900000	0.820313	0.496094	-0.351563	-0.146789	-0.372477	0.168807	-44.815063	18.005371	-28.747559
C:\Users\cware\Desktop\Steller25Nov\TagTesting25Nov2013\M25.DSG	11-1-2013	16:54:19	538146.000000	10762.920000	0.925781	0.472656	-0.425781	-0.153211	-0.370642	0.157798	-38.558960	-5.874634	-22.796631
C:\Users\cware\Desktop\Steller25Nov\TagTesting25Nov2013\M25.DSG	11-1-2013	16:54:19	538147.000000	10762.940000	0.910156	0.445313	-0.394531	-0.155046	-0.369725	0.155963	-43.136597	5.294800	-23.178101
C:\Users\cware\Desktop\Steller25Nov\TagTesting25Nov2013\M25.DSG	11-1-2013	16:54:19	538148.000000	10762.960000	0.910156	0.417969	-0.320313	-0.157798	-0.368807	0.148624	-30.181885	-27.084351	-23.574829
C:\Users\cware\Desktop\Steller25Nov\TagTesting25Nov2013\M25.DSG	11-1-2013	16:54:19	538149.000000	10762.980000	0.929688	0.406250	-0.339844	-0.159633	-0.366972	0.148624	-37.490845	-11.642456	-21.255493
C:\Users\cware\Desktop\Steller25Nov\TagTesting25Nov2013\M25.DSG	11-1-2013	16:54:19	538150.000000	10763.000000	0.843750	0.421875	-0.386719	-0.162385	-0.365138	0.143119	-41.381836	3.463745	-14.923096
C:\Users\cware\Desktop\Steller25Nov\TagTesting25Nov2013\M25.DSG	11-1-2013	16:54:19	538151.000000	10763.020000	0.816406	0.460938	-0.414063	-0.164220	-0.364220	0.139450	-38.314819	6.469727	-16.601563
C:\Users\cware\Desktop\Steller25Nov\TagTesting25Nov2013\M25.DSG	11-1-2013	16:54:19	538152.000000	10763.040000	0.898438	0.500000	-0.339844	-0.165138	-0.363303	0.134862	-30.334473	-12.084961	-16.464233
C:\Users\cware\Desktop\Steller25Nov\TagTesting25Nov2013\M25.DSG	11-1-2013	16:54:19	538153.000000	10763.060000	0.804688	0.554688	-0.421875	-0.167890	-0.363303	0.132110	-33.020020	6.759644	-20.874023
C:\Users\cware\Desktop\Steller25Nov\TagTesting25Nov2013\M25.DSG	11-1-2013	16:54:19	538154.000000	10763.080000	0.796875	0.527344	-0.371094	-0.170642	-0.359633	0.123853	-24.490356	14.831543	-21.926880
C:\Users\cware\Desktop\Steller25Nov\TagTesting25Nov2013\M25.DSG	11-1-2013	16:54:19	538155.000000	10763.100000	0.878906	0.535156	-0.367188	-0.173394	-0.358716	0.121101	-19.195557	1.464844	-19.058228
C:\Users\cware\Desktop\Steller25Nov\TagTesting25Nov2013\M25.DSG	11-1-2013	16:54:19	538156.000000	10763.120000	0.820313	0.472656	-0.339844	-0.173394	-0.357798	0.115596	-20.767212	21.926880	-15.060425
C:\Users\cware\Desktop\Steller25Nov\TagTesting25Nov2013\M25.DSG	11-1-2013	16:54:19	538157.000000	10763.140000	0.820313	0.472656	-0.339844	-0.176147	-0.355963	0.111927	-15.289307	25.024414	-22.827148
C:\Users\cware\Desktop\Steller25Nov\TagTesting25Nov2013\M25.DSG	11-1-2013	16:54:19	538158.000000	10763.160000	0.859375	0.496094	-0.316406	-0.177982	-0.354128	0.110092	-4.837036	25.527954	-17.120361
C:\Users\cware\Desktop\Steller25Nov\TagTesting25Nov2013\M25.DSG	11-1-2013	16:54:19	538159.000000	10763.180000	0.933594	0.480469	-0.246094	-0.180734	-0.353211	0.104587	0.076294	25.009155	-14.678955
C:\Users\cware\Desktop\Steller25Nov\TagTesting25Nov2013\M25.DSG	11-1-2013	16:54:19	538160.000000	10763.200000	1.011719	0.472656	-0.281250	-0.182569	-0.351376	0.103670	3.082275	1.541138	-23.223877
C:\Users\cware\Desktop\Steller25Nov\TagTesting25Nov2013\M25.DSG	11-1-2013	16:54:19	538161.000000	10763.220000	0.750000	0.429688	-0.296875	-0.185321	-0.347706	0.103670	7.263184	37.612915	-17.227173
C:\Users\cware\Desktop\Steller25Nov\TagTesting25Nov2013\M25.DSG	11-1-2013	16:54:19	538162.000000	10763.240000	0.964844	0.488281	-0.253906	-0.187156	-0.346789	0.100000	12.161255	30.456543	-23.376465
C:\Users\cware\Desktop\Steller25Nov\TagTesting25Nov2013\M25.DSG	11-1-2013	16:54:19	538163.000000	10763.260000	0.968750	0.457031	-0.238281	-0.191743	-0.342202	0.098165	12.908936	15.350342	-21.575928
C:\Users\cware\Desktop\Steller25Nov\TagTesting25Nov2013\M25.DSG	11-1-2013	16:54:19	538164.000000	10763.280000	0.960938	0.449219	-0.234375	-0.192661	-0.341284	0.097248	10.833740	4.486084	-18.859863
C:\Users\cware\Desktop\Steller25Nov\TagTesting25Nov2013\M25.DSG	11-1-2013	16:54:19	538165.000000	10763.300000	0.929688	0.441406	-0.191406	-0.195413	-0.339450	0.094495	12.512207	31.951904	-20.507813
C:\Users\cware\Desktop\Steller25Nov\TagTesting25Nov2013\M25.DSG	11-1-2013	16:54:19	538166.000000	10763.320000	1.035156	0.460938	-0.144531	-0.197248	-0.335780	0.095413	7.736206	-4.699707	-21.209717
C:\Users\cware\Desktop\Steller25Nov\TagTesting25Nov2013\M25.DSG	11-1-2013	16:54:19	538167.000000	10763.340000	0.953125	0.460938	-0.210938	-0.199083	-0.333028	0.101835	11.856079	-7.385254	-25.543213
C:\Users\cware\Desktop\Steller25Nov\TagTesting25Nov2013\M25.DSG	11-1-2013	16:54:19	538168.000000	10763.360000	0.953125	0.449219	-0.226563	-0.200917	-0.329358	0.102752	10.330200	-14.511108	-26.489258
C:\Users\cware\Desktop\Steller25Nov\TagTesting25Nov2013\M25.DSG	11-1-2013	16:54:19	538169.000000	10763.380000	0.910156	0.429688	-0.253906	-0.205505	-0.324771	0.108257	12.283325	-3.341675	-25.192261
C:\Users\cware\Desktop\Steller25Nov\TagTesting25Nov2013\M25.DSG	11-1-2013	16:54:19	538170.000000	10763.400000	0.972656	0.445313	-0.207031	-0.206422	-0.323853	0.108257	16.281128	-13.946533	-23.742676
C:\Users\cware\Desktop\Steller25Nov\TagTesting25Nov2013\M25.DSG	11-1-2013	16:54:19	538171.000000	10763.420000	1.007813	0.410156	-0.253906	-0.207339	-0.320183	0.116514	19.378662	-17.242432	-22.827148
C:\Users\cware\Desktop\Steller25Nov\TagTesting25Nov2013\M25.DSG	11-1-2013	16:54:19	538172.000000	10763.440000	0.890625	0.378906	-0.289063	-0.209174	-0.317431	0.120183	22.018433	-4.806519	-22.689819
C:\Users\cware\Desktop\Steller25Nov\TagTesting25Nov2013\M25.DSG	11-1-2013	16:54:19	538173.000000	10763.460000	0.878906	0.343750	-0.292969	-0.212844	-0.314679	0.122936	21.804810	2.990723	-25.833130
C:\Users\cware\Desktop\Steller25Nov\TagTesting25Nov2013\M25.DSG	11-1-2013	16:54:19	538174.000000	10763.480000	0.921875	0.347656	-0.292969	-0.215596	-0.309174	0.128440	24.978638	-15.182495	-31.478882
C:\Users\cware\Desktop\Steller25Nov\TagTesting25Nov2013\M25.DSG	11-1-2013	16:54:19	538175.000000	10763.500000	0.863281	0.312500	-0.292969	-0.216514	-0.306422	0.131193	24.978638	19.454956	-32.211304
C:\Users\cware\Desktop\Steller25Nov\TagTesting25Nov2013\M25.DSG	11-1-2013	16:54:19	538176.000000	10763.520000	0.964844	0.300781	-0.277344	-0.222018	-0.299083	0.134862	36.071777	-5.737305	-38.864136
C:\Users\cware\Desktop\Steller25Nov\TagTesting25Nov2013\M25.DSG	11-1-2013	16:54:19	538177.000000	10763.540000	1.000000	0.253906	-0.277344	-0.224771	-0.295413	0.139450	36.682129	-9.887695	-38.848877
C:\Users\cware\Desktop\Steller25Nov\TagTesting25Nov2013\M25.DSG	11-1-2013	16:54:19	538178.000000	10763.560000	0.988281	0.273438	-0.246094	-0.229358	-0.286239	0.149541	33.905029	-21.820068	-49.942017
C:\Users\cware\Desktop\Steller25Nov\TagTesting25Nov2013\M25.DSG	11-1-2013	16:54:19	538179.000000	10763.580000	0.894531	0.234375	-0.257813	-0.233945	-0.280734	0.154128	30.609131	-31.234741	-47.912598
C:\Users\cware\Desktop\Steller25Nov\TagTesting25Nov2013\M25.DSG	11-1-2013	16:54:19	538180.000000	10763.600000	0.871094	0.179688	-0.281250	-0.239450	-0.268807	0.166055	27.862549	-10.665894	-39.947510
C:\Users\cware\Desktop\Steller25Nov\TagTesting25Nov2013\M25.DSG	11-1-2013	16:54:19	538181.000000	10763.620000	0.812500	0.218750	-0.312500	-0.242202	-0.265138	0.169725	32.272339	-26.733398	-44.708252
C:\Users\cware\Desktop\Steller25Nov\TagTesting25Nov2013\M25.DSG	11-1-2013	16:54:19	538182.000000	10763.640000	0.886719	0.226563	-0.265625	-0.245872	-0.254128	0.180734	35.720825	-27.420044	-49.621582
C:\Users\cware\Desktop\Steller25Nov\TagTesting25Nov2013\M25.DSG	11-1-2013	16:54:19	538183.000000	10763.660000	0.886719	0.226563	-0.265625	-0.247706	-0.247706	0.187156	40.451050	-25.039673	-49.545288
C:\Users\cware\Desktop\Steller25Nov\TagTesting25Nov2013\M25.DSG	11-1-2013	16:54:19	538184.000000	10763.680000	0.875000	0.230469	-0.316406	-0.252294	-0.234862	0.200000	45.349121	-15.365601	-46.127319
C:\Users\cware\Desktop\Steller25Nov\TagTesting25Nov2013\M25.DSG	11-1-2013	16:54:19	538185.000000	10763.700000	0.925781	0.214844	-0.261719	-0.255046	-0.228440	0.205505	42.556763	-21.881104	-50.445557
C:\Users\cware\Desktop\Steller25Nov\TagTesting25Nov2013\M25.DSG	11-1-2013	16:54:19	538186.000000	10763.720000	0.898438	0.222656	-0.289063	-0.260550	-0.214679	0.217431	40.054321	-31.417847	-54.748535
C:\Users\cware\Desktop\Steller25Nov\TagTesting25Nov2013\M25.DSG	11-1-2013	16:54:19	538187.000000	10763.740000	0.941406	0.242188	-0.324219	-0.261468	-0.207339	0.224771	35.232544	-42.297363	-60.729980
C:\Users\cware\Desktop\Steller25Nov\TagTesting25Nov2013\M25.DSG	11-1-2013	16:54:19	538188.000000	10763.760000	0.921875	0.171875	-0.328125	-0.266055	-0.190826	0.240367	19.866943	-45.867920	-65.902710
C:\Users\cware\Desktop\Steller25Nov\TagTesting25Nov2013\M25.DSG	11-1-2013	16:54:19	538189.000000	10763.780000	0.894531	0.136719	-0.355469	-0.266055	-0.182569	0.248624	16.418457	-56.991577	-62.866211
C:\Users\cware\Desktop\Steller25Nov\TagTesting25Nov2013\M25.DSG	11-1-2013	16:54:19	538190.000000	10763.800000	0.789063	0.101563	-0.355469	-0.267890	-0.167890	0.261468	15.228271	-51.727295	-64.453125
C:\Users\cware\Desktop\Steller25Nov\TagTesting25Nov2013\M25.DSG	11-1-2013	16:54:19	538191.000000	10763.820000	0.773438	0.121094	-0.343750	-0.267890	-0.158716	0.269725	21.347046	-49.819946	-77.667236
C:\Users\cware\Desktop\Steller25Nov\TagTesting25Nov2013\M25.DSG	11-1-2013	16:54:19	538192.000000	10763.840000	0.746094	0.109375	-0.304688	-0.270642	-0.140367	0.283486	27.374268	-29.022217	-77.468872
C:\Users\cware\Desktop\Steller25Nov\TagTesting25Nov2013\M25.DSG	11-1-2013	16:54:19	538193.000000	10763.860000	0.910156	0.085938	-0.312500	-0.270642	-0.130275	0.288991	18.508911	-45.379639	-85.418701
C:\Users\cware\Desktop\Steller25Nov\TagTesting25Nov2013\M25.DSG	11-1-2013	16:54:19	538194.000000	10763.880000	0.894531	0.039063	-0.363281	-0.272477	-0.111927	0.300917	5.157471	-47.149658	-87.936401
C:\Users\cware\Desktop\Steller25Nov\TagTesting25Nov2013\M25.DSG	11-1-2013	16:54:19	538195.000000	10763.900000	0.785156	0.019531	-0.417969	-0.271560	-0.101835	0.307339	4.394531	-46.783447	-84.274292
C:\Users\cware\Desktop\Steller25Nov\TagTesting25Nov2013\M25.DSG	11-1-2013	16:54:19	538196.000000	10763.920000	0.664063	-0.039063	-0.558594	-0.271560	-0.092661	0.313761	11.245728	-18.798828	-78.567505
C:\Users\cware\Desktop\Steller25Nov\TagTesting25Nov2013\M25.DSG	11-1-2013	16:54:19	538197.000000	10763.940000	0.656250	-0.109375	-0.535156	-0.272477	-0.073394	0.319266	12.405396	-21.301270	-73.532104
C:\Users\cware\Desktop\Steller25Nov\TagTesting25Nov2013\M25.DSG	11-1-2013	16:54:19	538198.000000	10763.960000	0.632813	-0.113281	-0.496094	-0.273394	-0.065138	0.322018	12.191772	0.366211	-65.170288
C:\Users\cware\Desktop\Steller25Nov\TagTesting25Nov2013\M25.DSG	11-1-2013	16:54:19	538199.000000	10763.980000	0.628906	-0.105469	-0.457031	-0.277982	-0.046789	0.322018	15.945435	6.271362	-61.691284
C:\Users\cware\Desktop\Steller25Nov\TagTesting25Nov2013\M25.DSG	11-1-2013	16:54:19	538200.000000	10764.000000	0.660156	-0.117188	-0.429688	-0.279817	-0.039450	0.322018	13.473511	11.154175	-56.838989
C:\Users\cware\Desktop\Steller25Nov\TagTesting25Nov2013\M25.DSG	11-1-2013	16:54:19	538201.000000	10764.020000	0.675781	-0.097656	-0.394531	-0.285321	-0.025688	0.320183	9.674072	-2.166748	-50.018311
C:\Users\cware\Desktop\Steller25Nov\TagTesting25Nov2013\M25.DSG	11-1-2013	16:54:19	538202.000000	10764.040000	0.730469	-0.082031	-0.367188	-0.285321	-0.020183	0.321101	7.720947	-19.165039	-44.662476
C:\Users\cware\Desktop\Steller25Nov\TagTesting25Nov2013\M25.DSG	11-1-2013	16:54:19	538203.000000	10764.060000	0.687500	-0.062500	-0.363281	-0.285321	-0.006422	0.325688	8.972168	-28.915405	-41.397095
C:\Users\cware\Desktop\Steller25Nov\TagTesting25Nov2013\M25.DSG	11-1-2013	16:54:19	538204.000000	10764.080000	0.691406	-0.031250	-0.382813	-0.285321	-0.001835	0.329358	8.255005	-34.973145	-37.277222
C:\Users\cware\Desktop\Steller25Nov\TagTesting25Nov2013\M25.DSG	11-1-2013	16:54:19	538205.000000	10764.100000	0.679688	-0.015625	-0.433594	-0.283486	0.009174	0.338532	8.544922	-34.042358	-36.590576
C:\Users\cware\Desktop\Steller25Nov\TagTesting25Nov2013\M25.DSG	11-1-2013	16:54:19	538206.000000	10764.120000	0.660156	-0.039063	-0.500000	-0.281651	0.012844	0.342202	7.369995	-28.579712	-36.422729
C:\Users\cware\Desktop\Steller25Nov\TagTesting25Nov2013\M25.DSG	11-1-2013	16:54:19	538207.000000	10764.140000	0.644531	-0.054688	-0.570313	-0.277982	0.022018	0.346789	5.126953	-13.763428	-34.851074
C:\Users\cware\Desktop\Steller25Nov\TagTesting25Nov2013\M25.DSG	11-1-2013	16:54:19	538208.000000	10764.160000	0.632813	-0.078125	-0.589844	-0.277982	0.026606	0.348624	2.426147	-0.335693	-33.508301
C:\Users\cware\Desktop\Steller25Nov\TagTesting25Nov2013\M25.DSG	11-1-2013	16:54:19	538209.000000	10764.180000	0.695313	-0.062500	-0.585938	-0.277064	0.033945	0.346789	-3.646851	-0.335693	-31.845093
C:\Users\cware\Desktop\Steller25Nov\TagTesting25Nov2013\M25.DSG	11-1-2013	16:54:19	538210.000000	10764.200000	0.746094	-0.136719	-0.503906	-0.277064	0.037615	0.346789	-8.300781	-4.043579	-33.187866
C:\Users\cware\Desktop\Steller25Nov\TagTesting25Nov2013\M25.DSG	11-1-2013	16:54:19	538211.000000	10764.220000	0.765625	-0.222656	-0.496094	-0.277064	0.041284	0.347706	-6.362915	-11.657715	-37.536621
C:\Users\cware\Desktop\Steller25Nov\TagTesting25Nov2013\M25.DSG	11-1-2013	16:54:19	538212.000000	10764.240000	0.734375	-0.316406	-0.585938	-0.276147	0.050459	0.349541	3.753662	-11.642456	-41.702271
C:\Users\cware\Desktop\Steller25Nov\TagTesting25Nov2013\M25.DSG	11-1-2013	16:54:19	538213.000000	10764.260000	0.675781	-0.351563	-0.601563	-0.275229	0.054128	0.350459	12.420654	-9.506226	-38.970947
C:\Users\cware\Desktop\Steller25Nov\TagTesting25Nov2013\M25.DSG	11-1-2013	16:54:19	538214.000000	10764.280000	0.562500	-0.363281	-0.566406	-0.275229	0.066055	0.353211	13.549805	5.142212	-24.017334
C:\Users\cware\Desktop\Steller25Nov\TagTesting25Nov2013\M25.DSG	11-1-2013	16:54:19	538215.000000	10764.300000	0.640625	-0.363281	-0.531250	-0.276147	0.068807	0.351376	4.348755	17.791748	-15.899658
C:\Users\cware\Desktop\Steller25Nov\TagTesting25Nov2013\M25.DSG	11-1-2013	16:54:19	538216.000000	10764.320000	0.730469	-0.394531	-0.484375	-0.278899	0.073394	0.346789	-1.464844	14.556885	-13.366699
C:\Users\cware\Desktop\Steller25Nov\TagTesting25Nov2013\M25.DSG	11-1-2013	16:54:19	538217.000000	10764.340000	0.753906	-0.441406	-0.441406	-0.280734	0.074312	0.344954	-0.244141	12.863159	-12.130737
C:\Users\cware\Desktop\Steller25Nov\TagTesting25Nov2013\M25.DSG	11-1-2013	16:54:19	538218.000000	10764.360000	0.839844	-0.460938	-0.296875	-0.283486	0.077064	0.342202	-12.329102	14.053345	-14.373779
C:\Users\cware\Desktop\Steller25Nov\TagTesting25Nov2013\M25.DSG	11-1-2013	16:54:19	538219.000000	10764.380000	1.011719	-0.500000	-0.234375	-0.282569	0.078899	0.339450	-27.740479	-15.502930	-19.973755
C:\Users\cware\Desktop\Steller25Nov\TagTesting25Nov2013\M25.DSG	11-1-2013	16:54:19	538220.000000	10764.400000	1.070313	-0.539063	-0.281250	-0.280734	0.078899	0.344954	-36.437988	-57.373047	-22.216797
C:\Users\cware\Desktop\Steller25Nov\TagTesting25Nov2013\M25.DSG	11-1-2013	16:54:19	538221.000000	10764.420000	0.945313	-0.640625	-0.476563	-0.277064	0.079817	0.353211	-31.951904	-66.879272	-13.641357
C:\Users\cware\Desktop\Steller25Nov\TagTesting25Nov2013\M25.DSG	11-1-2013	16:54:19	538222.000000	10764.440000	0.808594	-0.710938	-0.617188	-0.267890	0.076147	0.369725	-25.527954	-80.490112	10.025024
C:\Users\cware\Desktop\Steller25Nov\TagTesting25Nov2013\M25.DSG	11-1-2013	16:54:19	538223.000000	10764.460000	0.730469	-0.738281	-0.503906	-0.261468	0.072477	0.379817	-33.248901	-86.257935	28.442383
C:\Users\cware\Desktop\Steller25Nov\TagTesting25Nov2013\M25.DSG	11-1-2013	16:54:19	538224.000000	10764.480000	0.593750	-0.609375	-0.679688	-0.252294	0.057798	0.395413	-40.679932	-66.757202	47.348022
C:\Users\cware\Desktop\Steller25Nov\TagTesting25Nov2013\M25.DSG	11-1-2013	16:54:19	538225.000000	10764.500000	0.488281	-0.589844	-0.820313	-0.248624	0.048624	0.400917	-35.919189	-38.757324	62.820435
C:\Users\cware\Desktop\Steller25Nov\TagTesting25Nov2013\M25.DSG	11-1-2013	16:54:19	538226.000000	10764.520000	0.445313	-0.652344	-0.777344	-0.243119	0.027523	0.407339	-20.797729	-36.972046	73.150635
C:\Users\cware\Desktop\Steller25Nov\TagTesting25Nov2013\M25.DSG	11-1-2013	16:54:19	538227.000000	10764.540000	0.777344	-0.539063	-0.605469	-0.238532	0.018349	0.411927	-9.429932	-76.705933	77.438354
C:\Users\cware\Desktop\Steller25Nov\TagTesting25Nov2013\M25.DSG	11-1-2013	16:54:19	538228.000000	10764.560000	0.847656	-0.304688	-0.601563	-0.223853	0.000000	0.427523	3.494263	-70.343018	92.834473
C:\Users\cware\Desktop\Steller25Nov\TagTesting25Nov2013\M25.DSG	11-1-2013	16:54:19	538229.000000	10764.580000	0.738281	-0.214844	-0.667969	-0.216514	-0.010092	0.436697	4.714966	-76.889038	104.965210
C:\Users\cware\Desktop\Steller25Nov\TagTesting25Nov2013\M25.DSG	11-1-2013	16:54:19	538230.000000	10764.600000	0.769531	-0.144531	-0.664063	-0.198165	-0.032110	0.453211	-2.334595	-100.341797	112.777710
C:\Users\cware\Desktop\Steller25Nov\TagTesting25Nov2013\M25.DSG	11-1-2013	16:54:19	538231.000000	10764.620000	0.800781	-0.097656	-0.687500	-0.185321	-0.044037	0.464220	-10.711670	-132.446289	112.976074
C:\Users\cware\Desktop\Steller25Nov\TagTesting25Nov2013\M25.DSG	11-1-2013	16:54:19	538232.000000	10764.640000	0.835938	-0.085938	-0.718750	-0.152294	-0.067890	0.492661	-16.159058	-169.708252	103.836060
C:\Users\cware\Desktop\Steller25Nov\TagTesting25Nov2013\M25.DSG	11-1-2013	16:54:19	538233.000000	10764.660000	0.886719	-0.113281	-0.847656	-0.131193	-0.077064	0.508257	-14.572144	-180.603027	91.659546
C:\Users\cware\Desktop\Steller25Nov\TagTesting25Nov2013\M25.DSG	11-1-2013	16:54:19	538234.000000	10764.680000	0.785156	-0.125000	-1.000000	-0.111927	-0.085321	0.522936	-13.244629	-103.927612	82.824707
C:\Users\cware\Desktop\Steller25Nov\TagTesting25Nov2013\M25.DSG	11-1-2013	16:54:19	538235.000000	10764.700000	0.632813	-0.109375	-1.125000	-0.084404	-0.099083	0.539450	-15.579224	-77.041626	67.138672
C:\Users\cware\Desktop\Steller25Nov\TagTesting25Nov2013\M25.DSG	11-1-2013	16:54:19	538236.000000	10764.720000	0.851563	-0.164063	-0.996094	-0.074312	-0.103670	0.541284	-12.008667	-38.528442	41.671753
C:\Users\cware\Desktop\Steller25Nov\TagTesting25Nov2013\M25.DSG	11-1-2013	16:54:19	538237.000000	10764.740000	0.851563	-0.164063	-0.996094	-0.063303	-0.111927	0.545872	-10.360718	-35.842896	28.717041
C:\Users\cware\Desktop\Steller25Nov\TagTesting25Nov2013\M25.DSG	11-1-2013	16:54:19	538238.000000	10764.760000	0.839844	-0.160156	-1.109375	-0.056881	-0.113761	0.548624	-10.284424	-43.746948	20.904541
C:\Users\cware\Desktop\Steller25Nov\TagTesting25Nov2013\M25.DSG	11-1-2013	16:54:19	538239.000000	10764.780000	0.750000	-0.187500	-1.195313	-0.045872	-0.119266	0.553211	-7.965088	-43.502808	25.375366
C:\Users\cware\Desktop\Steller25Nov\TagTesting25Nov2013\M25.DSG	11-1-2013	16:54:19	538240.000000	10764.800000	0.679688	-0.210938	-1.257813	-0.040367	-0.121101	0.554128	-6.927490	-22.354126	35.476685
C:\Users\cware\Desktop\Steller25Nov\TagTesting25Nov2013\M25.DSG	11-1-2013	16:54:19	538241.000000	10764.820000	0.660156	-0.218750	-1.234375	-0.033945	-0.127523	0.555963	-5.920410	-3.677368	44.998169
C:\Users\cware\Desktop\Steller25Nov\TagTesting25Nov2013\M25.DSG	11-1-2013	16:54:19	538242.000000	10764.840000	0.738281	-0.179688	-1.160156	-0.032110	-0.130275	0.553211	-5.523682	8.819580	52.947998
C:\Users\cware\Desktop\Steller25Nov\TagTesting25Nov2013\M25.DSG	11-1-2013	16:54:19	538243.000000	10764.860000	0.843750	-0.097656	-1.019531	-0.029358	-0.136697	0.552294	-4.379272	-0.198364	55.953979
C:\Users\cware\Desktop\Steller25Nov\TagTesting25Nov2013\M25.DSG	11-1-2013	16:54:19	538244.000000	10764.880000	0.851563	0.003906	-0.914063	-0.026606	-0.139450	0.552294	-8.712769	-18.081665	54.397583
C:\Users\cware\Desktop\Steller25Nov\TagTesting25Nov2013\M25.DSG	11-1-2013	16:54:19	538245.000000	10764.900000	0.796875	0.066406	-0.910156	-0.018349	-0.147706	0.553211	-10.177612	-26.962280	50.430298
C:\Users\cware\Desktop\Steller25Nov\TagTesting25Nov2013\M25.DSG	11-1-2013	16:54:19	538246.000000	10764.920000	0.742188	0.066406	-0.867188	-0.010092	-0.150459	0.554128	-17.150879	-41.320801	45.104980
C:\Users\cware\Desktop\Steller25Nov\TagTesting25Nov2013\M25.DSG	11-1-2013	16:54:19	538247.000000	10764.940000	0.660156	0.042969	-0.855469	-0.004587	-0.158716	0.557798	-24.230957	-45.791626	32.409668
C:\Users\cware\Desktop\Steller25Nov\TagTesting25Nov2013\M25.DSG	11-1-2013	16:54:19	538248.000000	10764.960000	0.589844	0.097656	-0.894531	0.009174	-0.161468	0.558716	-20.309448	-44.326782	14.160156
C:\Users\cware\Desktop\Steller25Nov\TagTesting25Nov2013\M25.DSG	11-1-2013	16:54:19	538249.000000	10764.980000	0.539063	0.128906	-0.941406	0.015596	-0.165138	0.559633	-3.417969	-43.777466	3.112793
C:\Users\cware\Desktop\Steller25Nov\TagTesting25Nov2013\M25.DSG	11-1-2013	16:54:19	538250.000000	10765.000000	0.566406	0.156250	-0.941406	0.026606	-0.163303	0.564220	16.983032	-64.697266	-3.845215
C:\Users\cware\Desktop\Steller25Nov\TagTesting25Nov2013\M25.DSG	11-1-2013	16:54:19	538251.000000	10765.020000	0.562500	0.156250	-0.945313	0.033945	-0.159633	0.568807	17.410278	-75.668335	-8.544922
C:\Users\cware\Desktop\Steller25Nov\TagTesting25Nov2013\M25.DSG	11-1-2013	16:54:19	538252.000000	10765.040000	0.507813	0.140625	-0.968750	0.051376	-0.155046	0.576147	15.853882	-83.374023	-21.347046
C:\Users\cware\Desktop\Steller25Nov\TagTesting25Nov2013\M25.DSG	11-1-2013	16:54:19	538253.000000	10765.060000	0.484375	0.121094	-0.992188	0.059633	-0.150459	0.581651	22.018433	-88.287354	-28.533936
C:\Users\cware\Desktop\Steller25Nov\TagTesting25Nov2013\M25.DSG	11-1-2013	16:54:19	538254.000000	10765.080000	0.425781	0.058594	-0.972656	0.077982	-0.142202	0.590826	24.322510	-99.563599	-24.185181
C:\Users\cware\Desktop\Steller25Nov\TagTesting25Nov2013\M25.DSG	11-1-2013	16:54:19	538255.000000	10765.100000	0.367188	-0.058594	-0.976563	0.088991	-0.137615	0.595413	21.560669	-96.740723	-13.214111
C:\Users\cware\Desktop\Steller25Nov\TagTesting25Nov2013\M25.DSG	11-1-2013	16:54:19	538256.000000	10765.120000	0.324219	-0.132813	-0.980469	0.111009	-0.130275	0.601835	14.862061	-96.603394	3.036499
C:\Users\cware\Desktop\Steller25Nov\TagTesting25Nov2013\M25.DSG	11-1-2013	16:54:19	538257.000000	10765.140000	0.277344	-0.046875	-0.972656	0.122018	-0.129358	0.603670	8.560181	-87.615967	15.197754
C:\Users\cware\Desktop\Steller25Nov\TagTesting25Nov2013\M25.DSG	11-1-2013	16:54:19	538258.000000	10765.160000	0.250000	0.070313	-0.937500	0.144037	-0.125688	0.608257	6.134033	-64.331055	26.779175
C:\Users\cware\Desktop\Steller25Nov\TagTesting25Nov2013\M25.DSG	11-1-2013	16:54:19	538259.000000	10765.180000	0.257813	0.156250	-0.898438	0.153211	-0.122936	0.610092	9.796143	-67.321777	32.226563
C:\Users\cware\Desktop\Steller25Nov\TagTesting25Nov2013\M25.DSG	11-1-2013	16:54:19	538260.000000	10765.200000	0.289063	0.156250	-0.859375	0.173394	-0.119266	0.612844	23.086548	-81.115723	35.293579
C:\Users\cware\Desktop\Steller25Nov\TagTesting25Nov2013\M25.DSG	11-1-2013	16:54:19	538261.000000	10765.220000	0.363281	0.152344	-0.820313	0.186239	-0.114679	0.614679	27.114868	-99.639893	25.848389
C:\Users\cware\Desktop\Steller25Nov\TagTesting25Nov2013\M25.DSG	11-1-2013	16:54:19	538262.000000	10765.240000	0.179688	0.050781	-0.886719	0.215596	-0.104587	0.619266	42.449951	-100.265503	20.767212
C:\Users\cware\Desktop\Steller25Nov\TagTesting25Nov2013\M25.DSG	11-1-2013	16:54:19	538263.000000	10765.260000	0.179688	0.050781	-0.886719	0.226606	-0.097248	0.620183	51.757813	-101.165771	11.474609
C:\Users\cware\Desktop\Steller25Nov\TagTesting25Nov2013\M25.DSG	11-1-2013	16:54:19	538264.000000	10765.280000	0.003906	-0.066406	-0.921875	0.253211	-0.080734	0.622936	54.214478	-83.862305	3.845215
C:\Users\cware\Desktop\Steller25Nov\TagTesting25Nov2013\M25.DSG	11-1-2013	16:54:19	538265.000000	10765.300000	-0.003906	-0.140625	-0.949219	0.260550	-0.072477	0.624771	47.622681	-68.161011	-5.203247
C:\Users\cware\Desktop\Steller25Nov\TagTesting25Nov2013\M25.DSG	11-1-2013	16:54:19	538266.000000	10765.320000	-0.050781	-0.117188	-0.867188	0.272477	-0.057798	0.625688	41.580200	-37.704468	-11.749268
C:\Users\cware\Desktop\Steller25Nov\TagTesting25Nov2013\M25.DSG	11-1-2013	16:54:19	538267.000000	10765.340000	0.128906	-0.179688	-0.734375	0.278899	-0.053211	0.627523	18.157959	-44.769287	-16.693115
C:\Users\cware\Desktop\Steller25Nov\TagTesting25Nov2013\M25.DSG	11-1-2013	16:54:19	538268.000000	10765.360000	0.308594	-0.117188	-0.585938	0.297248	-0.048624	0.624771	-1.754761	-146.423340	-15.899658
C:\Users\cware\Desktop\Steller25Nov\TagTesting25Nov2013\M25.DSG	11-1-2013	16:54:19	538269.000000	10765.380000	0.007813	-0.175781	-0.703125	0.317431	-0.048624	0.621101	-4.028320	-154.434204	-8.773804
C:\Users\cware\Desktop\Steller25Nov\TagTesting25Nov2013\M25.DSG	11-1-2013	16:54:19	538270.000000	10765.400000	-0.082031	-0.222656	-0.792969	0.354128	-0.045872	0.611009	-1.174927	-156.051636	2.426147
C:\Users\cware\Desktop\Steller25Nov\TagTesting25Nov2013\M25.DSG	11-1-2013	16:54:19	538271.000000	10765.420000	-0.226563	-0.210938	-0.867188	0.370642	-0.044954	0.604587	-0.885010	-125.488281	11.886597
C:\Users\cware\Desktop\Steller25Nov\TagTesting25Nov2013\M25.DSG	11-1-2013	16:54:19	538272.000000	10765.440000	-0.210938	-0.164063	-0.792969	0.388991	-0.044037	0.600000	-2.304077	-125.152588	8.712769
C:\Users\cware\Desktop\Steller25Nov\TagTesting25Nov2013\M25.DSG	11-1-2013	16:54:19	538273.000000	10765.460000	-0.246094	-0.179688	-0.835938	0.415596	-0.037615	0.585321	-4.135132	-114.501953	13.778687
C:\Users\cware\Desktop\Steller25Nov\TagTesting25Nov2013\M25.DSG	11-1-2013	16:54:19	538274.000000	10765.480000	-0.335938	-0.207031	-0.855469	0.429358	-0.036697	0.578899	-4.318237	-97.244263	19.729614
C:\Users\cware\Desktop\Steller25Nov\TagTesting25Nov2013\M25.DSG	11-1-2013	16:54:19	538275.000000	10765.500000	-0.265625	-0.226563	-0.843750	0.453211	-0.031193	0.564220	-6.851196	-117.828369	17.547607
C:\Users\cware\Desktop\Steller25Nov\TagTesting25Nov2013\M25.DSG	11-1-2013	16:54:19	538276.000000	10765.520000	-0.449219	-0.191406	-0.906250	0.465138	-0.029358	0.556881	-3.768921	-97.915649	7.904053
C:\Users\cware\Desktop\Steller25Nov\TagTesting25Nov2013\M25.DSG	11-1-2013	16:54:19	538277.000000	10765.540000	-0.460938	-0.234375	-0.902344	0.488073	-0.025688	0.543119	-5.035400	-88.882446	0.976563
C:\Users\cware\Desktop\Steller25Nov\TagTesting25Nov2013\M25.DSG	11-1-2013	16:54:19	538278.000000	10765.560000	-0.484375	-0.261719	-0.921875	0.497248	-0.025688	0.536697	-3.677368	-86.349487	-6.744385
C:\Users\cware\Desktop\Steller25Nov\TagTesting25Nov2013\M25.DSG	11-1-2013	16:54:19	538279.000000	10765.580000	-0.570313	-0.218750	-0.902344	0.512844	-0.024771	0.524771	-5.020142	-69.671631	-9.948730
C:\Users\cware\Desktop\Steller25Nov\TagTesting25Nov2013\M25.DSG	11-1-2013	16:54:19	538280.000000	10765.600000	-0.488281	-0.250000	-0.910156	0.520183	-0.024771	0.520183	-6.362915	-58.074951	-17.730713
C:\Users\cware\Desktop\Steller25Nov\TagTesting25Nov2013\M25.DSG	11-1-2013	16:54:19	538281.000000	10765.620000	-0.562500	-0.242188	-0.925781	0.530275	-0.027523	0.511927	-9.872437	-48.614502	-20.462036
C:\Users\cware\Desktop\Steller25Nov\TagTesting25Nov2013\M25.DSG	11-1-2013	16:54:19	538282.000000	10765.640000	-0.511719	-0.222656	-0.890625	0.534862	-0.027523	0.508257	-13.549805	-32.119751	-22.918701
C:\Users\cware\Desktop\Steller25Nov\TagTesting25Nov2013\M25.DSG	11-1-2013	16:54:19	538283.000000	10765.660000	-0.542969	-0.226563	-0.886719	0.540367	-0.032110	0.501835	-10.025024	-45.181274	-19.821167
C:\Users\cware\Desktop\Steller25Nov\TagTesting25Nov2013\M25.DSG	11-1-2013	16:54:19	538284.000000	10765.680000	-0.515625	-0.246094	-0.894531	0.545872	-0.033945	0.498165	-9.384155	-51.422119	-15.960693
C:\Users\cware\Desktop\Steller25Nov\TagTesting25Nov2013\M25.DSG	11-1-2013	16:54:19	538285.000000	10765.700000	-0.492188	-0.250000	-0.894531	0.549541	-0.036697	0.491743	-14.068604	-37.200928	-14.160156
C:\Users\cware\Desktop\Steller25Nov\TagTesting25Nov2013\M25.DSG	11-1-2013	16:54:19	538286.000000	10765.720000	-0.597656	-0.234375	-0.910156	0.555963	-0.038532	0.488991	-18.554688	-35.003662	-12.588501
C:\Users\cware\Desktop\Steller25Nov\TagTesting25Nov2013\M25.DSG	11-1-2013	16:54:19	538287.000000	10765.740000	-0.558594	-0.218750	-0.929688	0.558716	-0.040367	0.484404	-23.941040	-33.569336	-5.661011
C:\Users\cware\Desktop\Steller25Nov\TagTesting25Nov2013\M25.DSG	11-1-2013	16:54:19	538288.000000	10765.760000	-0.574219	-0.285156	-0.898438	0.566055	-0.043119	0.479817	-28.945923	-19.165039	10.116577
C:\Users\cware\Desktop\Steller25Nov\TagTesting25Nov2013\M25.DSG	11-1-2013	16:54:19	538289.000000	10765.780000	-0.695313	-0.300781	-0.996094	0.566055	-0.044954	0.477064	-32.775879	-32.958984	14.434814
C:\Users\cware\Desktop\Steller25Nov\TagTesting25Nov2013\M25.DSG	11-1-2013	16:54:19	538290.000000	10765.800000	-0.746094	-0.171875	-1.050781	0.572477	-0.045872	0.471560	-43.594360	-9.185791	16.189575
C:\Users\cware\Desktop\Steller25Nov\TagTesting25Nov2013\M25.DSG	11-1-2013	16:54:19	538291.000000	10765.820000	-0.746094	-0.171875	-1.050781	0.573394	-0.047706	0.469725	-50.842285	-13.809204	19.454956
C:\Users\cware\Desktop\Steller25Nov\TagTesting25Nov2013\M25.DSG	11-1-2013	16:54:19	538292.000000	10765.840000	-0.691406	-0.054688	-1.195313	0.578899	-0.050459	0.464220	-51.879883	-16.464233	26.367188
C:\Users\cware\Desktop\Steller25Nov\TagTesting25Nov2013\M25.DSG	11-1-2013	16:54:19	538293.000000	10765.860000	-0.644531	-0.089844	-1.285156	0.581651	-0.055046	0.465138	-50.094604	-14.282227	30.014038
C:\Users\cware\Desktop\Steller25Nov\TagTesting25Nov2013\M25.DSG	11-1-2013	16:54:19	538294.000000	10765.880000	-0.621094	-0.132813	-1.320313	0.582569	-0.054128	0.456881	-59.402466	13.015747	29.998779
C:\Users\cware\Desktop\Steller25Nov\TagTesting25Nov2013\M25.DSG	11-1-2013	16:54:19	538295.000000	10765.900000	-0.566406	-0.085938	-1.187500	0.582569	-0.055963	0.456881	-57.174683	10.391235	22.125244
C:\Users\cware\Desktop\Steller25Nov\TagTesting25Nov2013\M25.DSG	11-1-2013	16:54:19	538296.000000	10765.920000	-0.746094	-0.066406	-1.125000	0.581651	-0.060550	0.457798	-50.018311	31.875610	14.862061
C:\Users\cware\Desktop\Steller25Nov\TagTesting25Nov2013\M25.DSG	11-1-2013	16:54:19	538297.000000	10765.940000	-0.757813	-0.125000	-1.046875	0.578899	-0.064220	0.459633	-53.237915	27.755737	18.875122
C:\Users\cware\Desktop\Steller25Nov\TagTesting25Nov2013\M25.DSG	11-1-2013	16:54:19	538298.000000	10765.960000	-0.601563	-0.128906	-1.050781	0.577064	-0.066972	0.459633	-47.729492	-11.840820	20.446777
C:\Users\cware\Desktop\Steller25Nov\TagTesting25Nov2013\M25.DSG	11-1-2013	16:54:19	538299.000000	10765.980000	-0.640625	-0.027344	-1.265625	0.579817	-0.067890	0.455963	-42.251587	-14.755249	15.548706
C:\Users\cware\Desktop\Steller25Nov\TagTesting25Nov2013\M25.DSG	11-1-2013	16:54:19	538300.000000	10766.000000	-0.777344	0.070313	-1.363281	0.578899	-0.071560	0.456881	-27.709961	60.821533	6.454468
C:\Users\cware\Desktop\Steller25Nov\TagTesting25Nov2013\M25.DSG	11-1-2013	16:54:19	538301.000000	10766.020000	-0.453125	0.175781	-1.285156	0.574312	-0.074312	0.463303	-11.322021	69.519043	-3.784180
C:\Users\cware\Desktop\Steller25Nov\TagTesting25Nov2013\M25.DSG	11-1-2013	16:54:19	538302.000000	10766.040000	-0.179688	0.312500	-1.234375	0.560550	-0.074312	0.477064	9.185791	67.733765	-14.434814
C:\Users\cware\Desktop\Steller25Nov\TagTesting25Nov2013\M25.DSG	11-1-2013	16:54:19	538303.000000	10766.060000	-0.050781	0.363281	-1.347656	0.553211	-0.072477	0.484404	22.598267	78.308105	-24.383545
C:\Users\cware\Desktop\Steller25Nov\TagTesting25Nov2013\M25.DSG	11-1-2013	16:54:19	538304.000000	10766.080000	-0.019531	0.296875	-1.445313	0.531193	-0.072477	0.503670	24.169922	113.479614	-32.333374
C:\Users\cware\Desktop\Steller25Nov\TagTesting25Nov2013\M25.DSG	11-1-2013	16:54:19	538305.000000	10766.100000	0.160156	0.125000	-1.503906	0.518349	-0.072477	0.513761	21.011353	128.265381	-29.693604
C:\Users\cware\Desktop\Steller25Nov\TagTesting25Nov2013\M25.DSG	11-1-2013	16:54:19	538306.000000	10766.120000	0.300781	-0.003906	-1.523438	0.488991	-0.069725	0.536697	31.860352	132.995605	-24.765015
C:\Users\cware\Desktop\Steller25Nov\TagTesting25Nov2013\M25.DSG	11-1-2013	16:54:19	538307.000000	10766.140000	0.398438	-0.121094	-1.535156	0.474312	-0.068807	0.546789	26.992798	127.822876	-14.266968
C:\Users\cware\Desktop\Steller25Nov\TagTesting25Nov2013\M25.DSG	11-1-2013	16:54:19	538308.000000	10766.160000	0.457031	-0.152344	-1.507813	0.442202	-0.064220	0.566972	16.418457	133.148193	-8.621216
C:\Users\cware\Desktop\Steller25Nov\TagTesting25Nov2013\M25.DSG	11-1-2013	16:54:19	538309.000000	10766.180000	0.640625	-0.187500	-1.445313	0.425688	-0.062385	0.574312	-1.068115	126.800537	-9.933472
C:\Users\cware\Desktop\Steller25Nov\TagTesting25Nov2013\M25.DSG	11-1-2013	16:54:19	538310.000000	10766.200000	0.644531	-0.042969	-1.382813	0.411927	-0.065138	0.589908	-9.841919	122.482300	-6.439209
C:\Users\cware\Desktop\Steller25Nov\TagTesting25Nov2013\M25.DSG	11-1-2013	16:54:19	538311.000000	10766.220000	0.578125	-0.007813	-1.355469	0.379817	-0.066972	0.595413	-13.748169	114.685059	-0.427246
C:\Users\cware\Desktop\Steller25Nov\TagTesting25Nov2013\M25.DSG	11-1-2013	16:54:19	538312.000000	10766.240000	0.628906	-0.097656	-1.175781	0.366972	-0.067890	0.598165	-19.973755	90.209961	1.998901
C:\Users\cware\Desktop\Steller25Nov\TagTesting25Nov2013\M25.DSG	11-1-2013	16:54:19	538313.000000	10766.260000	0.527344	-0.128906	-1.214844	0.345872	-0.072477	0.604587	-17.807007	71.670532	5.874634
C:\Users\cware\Desktop\Steller25Nov\TagTesting25Nov2013\M25.DSG	11-1-2013	16:54:19	538314.000000	10766.280000	0.492188	-0.121094	-1.191406	0.336697	-0.074312	0.606422	-28.442383	79.071045	7.476807
C:\Users\cware\Desktop\Steller25Nov\TagTesting25Nov2013\M25.DSG	11-1-2013	16:54:19	538315.000000	10766.300000	0.355469	-0.128906	-1.066406	0.320183	-0.078899	0.611009	-39.001465	60.409546	2.944946
C:\Users\cware\Desktop\Steller25Nov\TagTesting25Nov2013\M25.DSG	11-1-2013	16:54:19	538316.000000	10766.320000	0.218750	-0.062500	-0.941406	0.313761	-0.084404	0.610092	-54.565430	23.071289	-2.822876
C:\Users\cware\Desktop\Steller25Nov\TagTesting25Nov2013\M25.DSG	11-1-2013	16:54:19	538317.000000	10766.340000	0.218750	-0.062500	-0.941406	0.307339	-0.097248	0.608257	-64.346313	23.193359	-3.936768
C:\Users\cware\Desktop\Steller25Nov\TagTesting25Nov2013\M25.DSG	11-1-2013	16:54:19	538318.000000	10766.360000	0.164063	0.058594	-1.164063	0.306422	-0.103670	0.605505	-57.556152	12.405396	2.441406
C:\Users\cware\Desktop\Steller25Nov\TagTesting25Nov2013\M25.DSG	11-1-2013	16:54:19	538319.000000	10766.380000	0.054688	0.101563	-1.160156	0.302752	-0.116514	0.602752	-37.658691	5.325317	-5.661011
C:\Users\cware\Desktop\Steller25Nov\TagTesting25Nov2013\M25.DSG	11-1-2013	16:54:19	538320.000000	10766.400000	0.066406	0.085938	-1.335938	0.301835	-0.120183	0.601835	-44.342041	6.469727	-11.123657
C:\Users\cware\Desktop\Steller25Nov\TagTesting25Nov2013\M25.DSG	11-1-2013	16:54:19	538321.000000	10766.420000	0.046875	0.089844	-1.238281	0.303670	-0.128440	0.597248	-46.997070	-23.895264	-14.877319
C:\Users\cware\Desktop\Steller25Nov\TagTesting25Nov2013\M25.DSG	11-1-2013	16:54:19	538322.000000	10766.440000	-0.230469	0.132813	-1.292969	0.307339	-0.133028	0.595413	-27.206421	8.956909	-6.546021
C:\Users\cware\Desktop\Steller25Nov\TagTesting25Nov2013\M25.DSG	11-1-2013	16:54:19	538323.000000	10766.460000	-0.136719	0.062500	-1.242188	0.306422	-0.138532	0.591743	-19.210815	8.010864	-11.474609
C:\Users\cware\Desktop\Steller25Nov\TagTesting25Nov2013\M25.DSG	11-1-2013	16:54:19	538324.000000	10766.480000	0.042969	0.156250	-1.121094	0.300917	-0.140367	0.592661	-25.054932	-5.981445	-22.125244
C:\Users\cware\Desktop\Steller25Nov\TagTesting25Nov2013\M25.DSG	11-1-2013	16:54:19	538325.000000	10766.500000	-0.058594	0.253906	-1.222656	0.301835	-0.144037	0.593578	-13.137817	46.432495	-22.888184
C:\Users\cware\Desktop\Steller25Nov\TagTesting25Nov2013\M25.DSG	11-1-2013	16:54:19	538326.000000	10766.520000	0.011719	0.105469	-1.117188	0.289908	-0.147706	0.591743	-15.167236	7.385254	-24.246216
C:\Users\cware\Desktop\Steller25Nov\TagTesting25Nov2013\M25.DSG	11-1-2013	16:54:19	538327.000000	10766.540000	-0.113281	0.042969	-1.289063	0.288073	-0.150459	0.592661	-23.208618	23.834229	-21.408081
C:\Users\cware\Desktop\Steller25Nov\TagTesting25Nov2013\M25.DSG	11-1-2013	16:54:19	538328.000000	10766.560000	0.031250	0.054688	-1.210938	0.283486	-0.151376	0.591743	-1.876831	-3.082275	-13.259888
C:\Users\cware\Desktop\Steller25Nov\TagTesting25Nov2013\M25.DSG	11-1-2013	16:54:19	538329.000000	10766.580000	-0.070313	0.128906	-1.210938	0.283486	-0.151376	0.592661	0.473022	7.629395	-7.812500
C:\Users\cware\Desktop\Steller25Nov\TagTesting25Nov2013\M25.DSG	11-1-2013	16:54:19	538330.000000	10766.600000	0.042969	0.070313	-1.222656	0.279817	-0.153211	0.593578	-14.343262	-0.564575	-13.610840
C:\Users\cware\Desktop\Steller25Nov\TagTesting25Nov2013\M25.DSG	11-1-2013	16:54:19	538331.000000	10766.620000	-0.058594	0.093750	-1.273438	0.278899	-0.154128	0.593578	-16.906738	26.016235	-10.116577
C:\Users\cware\Desktop\Steller25Nov\TagTesting25Nov2013\M25.DSG	11-1-2013	16:54:19	538332.000000	10766.640000	-0.015625	0.011719	-1.136719	0.274312	-0.155963	0.592661	-4.577637	-3.433228	-9.613037
C:\Users\cware\Desktop\Steller25Nov\TagTesting25Nov2013\M25.DSG	11-1-2013	16:54:19	538333.000000	10766.660000	0.070313	0.070313	-1.148438	0.273394	-0.156881	0.592661	-1.312256	-21.652222	-3.280640
C:\Users\cware\Desktop\Steller25Nov\TagTesting25Nov2013\M25.DSG	11-1-2013	16:54:19	538334.000000	10766.680000	-0.125000	0.066406	-1.269531	0.270642	-0.157798	0.591743	-16.311646	51.849365	-2.136230
C:\Users\cware\Desktop\Steller25Nov\TagTesting25Nov2013\M25.DSG	11-1-2013	16:54:19	538335.000000	10766.700000	0.011719	0.074219	-1.222656	0.266055	-0.155963	0.593578	-6.469727	15.274048	-0.411987
C:\Users\cware\Desktop\Steller25Nov\TagTesting25Nov2013\M25.DSG	11-1-2013	16:54:19	538336.000000	10766.720000	0.000000	-0.003906	-1.062500	0.261468	-0.159633	0.594495	-7.415771	4.119873	-4.486084
C:\Users\cware\Desktop\Steller25Nov\TagTesting25Nov2013\M25.DSG	11-1-2013	16:54:19	538337.000000	10766.740000	0.191406	0.136719	-1.140625	0.261468	-0.163303	0.594495	-11.917114	15.197754	-11.596680
C:\Users\cware\Desktop\Steller25Nov\TagTesting25Nov2013\M25.DSG	11-1-2013	16:54:19	538338.000000	10766.760000	0.000000	0.199219	-1.214844	0.256881	-0.161468	0.592661	-16.845703	23.147583	-8.026123
C:\Users\cware\Desktop\Steller25Nov\TagTesting25Nov2013\M25.DSG	11-1-2013	16:54:19	538339.000000	10766.780000	0.035156	0.144531	-1.265625	0.255046	-0.162385	0.594495	-15.563965	27.969360	-2.471924
C:\Users\cware\Desktop\Steller25Nov\TagTesting25Nov2013\M25.DSG	11-1-2013	16:54:19	538340.000000	10766.800000	0.117188	0.078125	-1.121094	0.250459	-0.165138	0.592661	-7.034302	8.819580	-1.815796
C:\Users\cware\Desktop\Steller25Nov\TagTesting25Nov2013\M25.DSG	11-1-2013	16:54:19	538341.000000	10766.820000	0.042969	0.039063	-1.152344	0.246789	-0.166055	0.593578	-13.565063	15.045166	-3.189087
C:\Users\cware\Desktop\Steller25Nov\TagTesting25Nov2013\M25.DSG	11-1-2013	16:54:19	538342.000000	10766.840000	0.136719	0.160156	-1.171875	0.244954	-0.166055	0.591743	-23.315430	17.868042	-5.477905
C:\Users\cware\Desktop\Steller25Nov\TagTesting25Nov2013\M25.DSG	11-1-2013	16:54:19	538343.000000	10766.860000	0.164063	0.207031	-1.140625	0.244954	-0.167890	0.591743	-21.240234	12.695313	-2.288818
C:\Users\cware\Desktop\Steller25Nov\TagTesting25Nov2013\M25.DSG	11-1-2013	16:54:19	538344.000000	10766.880000	0.046875	0.113281	-1.246094	0.243119	-0.170642	0.591743	2.090454	8.773804	-0.961304
C:\Users\cware\Desktop\Steller25Nov\TagTesting25Nov2013\M25.DSG	11-1-2013	16:54:19	538345.000000	10766.900000	0.109375	0.011719	-1.128906	0.241284	-0.171560	0.590826	-8.331299	6.790161	-9.506226
C:\Users\cware\Desktop\Steller25Nov\TagTesting25Nov2013\M25.DSG	11-1-2013	16:54:19	538346.000000	10766.920000	0.144531	0.113281	-1.199219	0.240367	-0.173394	0.589908	-20.065308	9.674072	-13.336182
C:\Users\cware\Desktop\Steller25Nov\TagTesting25Nov2013\M25.DSG	11-1-2013	16:54:19	538347.000000	10766.940000	0.093750	0.191406	-1.199219	0.236697	-0.172477	0.590826	-7.156372	33.905029	-2.380371
C:\Users\cware\Desktop\Steller25Nov\TagTesting25Nov2013\M25.DSG	11-1-2013	16:54:19	538348.000000	10766.960000	0.222656	0.171875	-1.089844	0.229358	-0.171560	0.591743	-3.860474	12.603760	-2.182007
C:\Users\cware\Desktop\Steller25Nov\TagTesting25Nov2013\M25.DSG	11-1-2013	16:54:19	538349.000000	10766.980000	0.164063	0.175781	-1.167969	0.230275	-0.173394	0.591743	-3.433228	-17.150879	-8.682251
C:\Users\cware\Desktop\Steller25Nov\TagTesting25Nov2013\M25.DSG	11-1-2013	16:54:19	538350.000000	10767.000000	0.074219	0.093750	-1.210938	0.230275	-0.173394	0.589908	-11.535645	22.537231	-5.172729
C:\Users\cware\Desktop\Steller25Nov\TagTesting25Nov2013\M25.DSG	11-1-2013	16:54:19	538351.000000	10767.020000	0.082031	0.113281	-1.234375	0.225688	-0.174312	0.590826	-12.893677	28.137207	-2.593994
C:\Users\cware\Desktop\Steller25Nov\TagTesting25Nov2013\M25.DSG	11-1-2013	16:54:19	538352.000000	10767.040000	0.238281	0.113281	-1.132813	0.223853	-0.172477	0.591743	-7.019043	12.649536	-3.387451
C:\Users\cware\Desktop\Steller25Nov\TagTesting25Nov2013\M25.DSG	11-1-2013	16:54:19	538353.000000	10767.060000	0.128906	0.160156	-1.207031	0.219266	-0.174312	0.590826	-4.241943	1.449585	-6.378174
C:\Users\cware\Desktop\Steller25Nov\TagTesting25Nov2013\M25.DSG	11-1-2013	16:54:19	538354.000000	10767.080000	0.195313	0.210938	-1.183594	0.220183	-0.174312	0.590826	-3.494263	6.317139	-5.920410
C:\Users\cware\Desktop\Steller25Nov\TagTesting25Nov2013\M25.DSG	11-1-2013	16:54:19	538355.000000	10767.100000	0.132813	0.218750	-1.214844	0.218349	-0.175229	0.589908	-4.684448	-4.135132	-10.086060
C:\Users\cware\Desktop\Steller25Nov\TagTesting25Nov2013\M25.DSG	11-1-2013	16:54:19	538356.000000	10767.120000	0.085938	0.113281	-1.222656	0.216514	-0.175229	0.591743	-14.953613	35.354614	-7.293701
C:\Users\cware\Desktop\Steller25Nov\TagTesting25Nov2013\M25.DSG	11-1-2013	16:54:19	538357.000000	10767.140000	0.226563	0.097656	-1.128906	0.212844	-0.174312	0.590826	-14.739990	-5.661011	-9.216309
C:\Users\cware\Desktop\Steller25Nov\TagTesting25Nov2013\M25.DSG	11-1-2013	16:54:19	538358.000000	10767.160000	0.125000	0.062500	-1.140625	0.211009	-0.175229	0.589908	8.468628	-8.666992	-3.845215
C:\Users\cware\Desktop\Steller25Nov\TagTesting25Nov2013\M25.DSG	11-1-2013	16:54:19	538359.000000	10767.180000	0.269531	0.148438	-1.097656	0.211927	-0.174312	0.590826	9.552002	-11.245728	-5.081177
C:\Users\cware\Desktop\Steller25Nov\TagTesting25Nov2013\M25.DSG	11-1-2013	16:54:19	538360.000000	10767.200000	0.144531	0.191406	-1.179688	0.210092	-0.174312	0.590826	-2.563477	12.115479	-11.230469
C:\Users\cware\Desktop\Steller25Nov\TagTesting25Nov2013\M25.DSG	11-1-2013	16:54:19	538361.000000	10767.220000	0.113281	0.207031	-1.265625	0.205505	-0.173394	0.591743	-4.226685	28.854370	-10.116577
C:\Users\cware\Desktop\Steller25Nov\TagTesting25Nov2013\M25.DSG	11-1-2013	16:54:19	538362.000000	10767.240000	0.207031	0.210938	-1.210938	0.202752	-0.172477	0.593578	-8.666992	22.521973	-11.215210
C:\Users\cware\Desktop\Steller25Nov\TagTesting25Nov2013\M25.DSG	11-1-2013	16:54:19	538363.000000	10767.260000	0.207031	0.128906	-1.187500	0.201835	-0.171560	0.593578	-7.446289	4.409790	-12.039185
C:\Users\cware\Desktop\Steller25Nov\TagTesting25Nov2013\M25.DSG	11-1-2013	16:54:19	538364.000000	10767.280000	0.027344	0.042969	-1.171875	0.198165	-0.169725	0.593578	17.471313	-14.770508	-4.867554
C:\Users\cware\Desktop\Steller25Nov\TagTesting25Nov2013\M25.DSG	11-1-2013	16:54:19	538365.000000	10767.300000	0.214844	0.007813	-1.097656	0.198165	-0.168807	0.593578	6.942749	-0.686646	-4.501343
C:\Users\cware\Desktop\Steller25Nov\TagTesting25Nov2013\M25.DSG	11-1-2013	16:54:19	538366.000000	10767.320000	0.191406	0.039063	-1.078125	0.195413	-0.167890	0.594495	-1.495361	0.518799	-10.025024
C:\Users\cware\Desktop\Steller25Nov\TagTesting25Nov2013\M25.DSG	11-1-2013	16:54:19	538367.000000	10767.340000	0.351563	0.125000	-1.097656	0.194495	-0.166972	0.595413	-13.702393	-4.821777	-12.435913
C:\Users\cware\Desktop\Steller25Nov\TagTesting25Nov2013\M25.DSG	11-1-2013	16:54:19	538368.000000	10767.360000	0.187500	0.222656	-1.214844	0.194495	-0.168807	0.595413	-15.075684	24.215698	-8.422852
C:\Users\cware\Desktop\Steller25Nov\TagTesting25Nov2013\M25.DSG	11-1-2013	16:54:19	538369.000000	10767.380000	0.179688	0.203125	-1.167969	0.192661	-0.167890	0.594495	-12.374878	13.839722	-9.521484
C:\Users\cware\Desktop\Steller25Nov\TagTesting25Nov2013\M25.DSG	11-1-2013	16:54:19	538370.000000	10767.400000	0.136719	0.187500	-1.281250	0.190826	-0.168807	0.594495	5.752563	0.747681	1.754761
C:\Users\cware\Desktop\Steller25Nov\TagTesting25Nov2013\M25.DSG	11-1-2013	16:54:19	538371.000000	10767.420000	0.136719	0.187500	-1.281250	0.190826	-0.166055	0.595413	9.338379	15.869141	3.707886
C:\Users\cware\Desktop\Steller25Nov\TagTesting25Nov2013\M25.DSG	11-1-2013	16:54:19	538372.000000	10767.440000	0.281250	0.066406	-1.128906	0.187156	-0.167890	0.594495	-1.007080	6.195068	-2.243042
C:\Users\cware\Desktop\Steller25Nov\TagTesting25Nov2013\M25.DSG	11-1-2013	16:54:19	538373.000000	10767.460000	0.261719	0.054688	-1.054688	0.187156	-0.166972	0.595413	-7.766724	1.495361	-2.853394
C:\Users\cware\Desktop\Steller25Nov\TagTesting25Nov2013\M25.DSG	11-1-2013	16:54:19	538374.000000	10767.480000	0.230469	0.105469	-1.054688	0.183486	-0.168807	0.593578	-17.379761	-10.055542	0.396729
C:\Users\cware\Desktop\Steller25Nov\TagTesting25Nov2013\M25.DSG	11-1-2013	16:54:19	538375.000000	10767.500000	0.171875	0.078125	-1.062500	0.186239	-0.168807	0.594495	-19.744873	-4.287720	4.745483
C:\Users\cware\Desktop\Steller25Nov\TagTesting25Nov2013\M25.DSG	11-1-2013	16:54:19	538376.000000	10767.520000	0.230469	0.109375	-1.050781	0.188073	-0.172477	0.592661	-18.081665	0.991821	6.484985
C:\Users\cware\Desktop\Steller25Nov\TagTesting25Nov2013\M25.DSG	11-1-2013	16:54:19	538377.000000	10767.540000	0.238281	0.160156	-1.093750	0.189908	-0.172477	0.592661	-22.903442	-9.353638	2.227783
C:\Users\cware\Desktop\Steller25Nov\TagTesting25Nov2013\M25.DSG	11-1-2013	16:54:19	538378.000000	10767.560000	0.128906	0.160156	-1.136719	0.191743	-0.177064	0.589908	-6.225586	-0.137329	15.182495
C:\Users\cware\Desktop\Steller25Nov\TagTesting25Nov2013\M25.DSG	11-1-2013	16:54:19	538379.000000	10767.580000	0.285156	0.160156	-1.023438	0.192661	-0.177982	0.590826	-10.604858	-36.636353	8.865356
C:\Users\cware\Desktop\Steller25Nov\TagTesting25Nov2013\M25.DSG	11-1-2013	16:54:19	538380.000000	10767.600000	0.195313	0.093750	-1.089844	0.199083	-0.179817	0.588991	-25.054932	-25.939941	-1.296997
C:\Users\cware\Desktop\Steller25Nov\TagTesting25Nov2013\M25.DSG	11-1-2013	16:54:19	538381.000000	10767.620000	0.214844	0.058594	-1.000000	0.202752	-0.182569	0.587156	-25.238037	-8.087158	1.419067
C:\Users\cware\Desktop\Steller25Nov\TagTesting25Nov2013\M25.DSG	11-1-2013	16:54:19	538382.000000	10767.640000	0.171875	0.054688	-1.062500	0.208257	-0.185321	0.587156	-24.642944	-26.596069	5.996704
C:\Users\cware\Desktop\Steller25Nov\TagTesting25Nov2013\M25.DSG	11-1-2013	16:54:19	538383.000000	10767.660000	0.171875	0.125000	-0.968750	0.211927	-0.186239	0.584404	-17.196655	-5.996704	11.795044
C:\Users\cware\Desktop\Steller25Nov\TagTesting25Nov2013\M25.DSG	11-1-2013	16:54:19	538384.000000	10767.680000	0.179688	0.183594	-0.949219	0.214679	-0.189908	0.584404	-13.793945	-25.970459	10.925293
C:\Users\cware\Desktop\Steller25Nov\TagTesting25Nov2013\M25.DSG	11-1-2013	16:54:19	538385.000000	10767.700000	0.179688	0.203125	-1.031250	0.219266	-0.192661	0.580734	-10.894775	-11.108398	15.029907
C:\Users\cware\Desktop\Steller25Nov\TagTesting25Nov2013\M25.DSG	11-1-2013	16:54:19	538386.000000	10767.720000	0.195313	0.238281	-1.015625	0.225688	-0.196330	0.577982	-27.770996	-41.824341	1.602173
C:\Users\cware\Desktop\Steller25Nov\TagTesting25Nov2013\M25.DSG	11-1-2013	16:54:19	538387.000000	10767.740000	0.070313	0.257813	-1.085938	0.231193	-0.198165	0.577982	-29.922485	-34.576416	-2.349854
C:\Users\cware\Desktop\Steller25Nov\TagTesting25Nov2013\M25.DSG	11-1-2013	16:54:19	538388.000000	10767.760000	0.007813	0.203125	-1.132813	0.235780	-0.203670	0.575229	-31.860352	5.386353	6.973267
C:\Users\cware\Desktop\Steller25Nov\TagTesting25Nov2013\M25.DSG	11-1-2013	16:54:19	538389.000000	10767.780000	0.105469	0.125000	-1.085938	0.239450	-0.203670	0.572477	-27.618408	-15.441895	5.447388
C:\Users\cware\Desktop\Steller25Nov\TagTesting25Nov2013\M25.DSG	11-1-2013	16:54:19	538390.000000	10767.800000	0.136719	0.085938	-0.968750	0.242202	-0.206422	0.571560	-15.136719	-35.903931	7.263184
C:\Users\cware\Desktop\Steller25Nov\TagTesting25Nov2013\M25.DSG	11-1-2013	16:54:19	538391.000000	10767.820000	0.000000	0.125000	-1.000000	0.247706	-0.209174	0.568807	-13.687134	-26.184082	6.881714
C:\Users\cware\Desktop\Steller25Nov\TagTesting25Nov2013\M25.DSG	11-1-2013	16:54:19	538392.000000	10767.840000	0.195313	0.222656	-0.941406	0.251376	-0.211927	0.566055	-29.617310	-35.903931	1.983643
C:\Users\cware\Desktop\Steller25Nov\TagTesting25Nov2013\M25.DSG	11-1-2013	16:54:19	538393.000000	10767.860000	0.082031	0.207031	-0.957031	0.260550	-0.215596	0.564220	-30.471802	-36.407471	-0.823975
C:\Users\cware\Desktop\Steller25Nov\TagTesting25Nov2013\M25.DSG	11-1-2013	16:54:19	538394.000000	10767.880000	0.046875	0.273438	-1.054688	0.264220	-0.218349	0.561468	-28.579712	-12.390137	2.639771
C:\Users\cware\Desktop\Steller25Nov\TagTesting25Nov2013\M25.DSG	11-1-2013	16:54:19	538395.000000	10767.900000	-0.101563	0.296875	-1.132813	0.268807	-0.221101	0.557798	-32.028198	-13.610840	-0.900269
C:\Users\cware\Desktop\Steller25Nov\TagTesting25Nov2013\M25.DSG	11-1-2013	16:54:19	538396.000000	10767.920000	-0.054688	0.207031	-1.105469	0.271560	-0.222936	0.556881	-24.688721	-12.420654	4.806519
C:\Users\cware\Desktop\Steller25Nov\TagTesting25Nov2013\M25.DSG	11-1-2013	16:54:19	538397.000000	10767.940000	-0.054688	0.207031	-1.105469	0.276147	-0.226606	0.555046	-20.401001	-18.310547	5.249023
C:\Users\cware\Desktop\Steller25Nov\TagTesting25Nov2013\M25.DSG	11-1-2013	16:54:19	538398.000000	10767.960000	-0.003906	0.214844	-1.066406	0.280734	-0.228440	0.551376	-18.997192	-24.368286	6.271362
C:\Users\cware\Desktop\Steller25Nov\TagTesting25Nov2013\M25.DSG	11-1-2013	16:54:19	538399.000000	10767.980000	0.011719	0.191406	-1.105469	0.285321	-0.233028	0.547706	-20.706177	-38.421631	5.310059
C:\Users\cware\Desktop\Steller25Nov\TagTesting25Nov2013\M25.DSG	11-1-2013	16:54:19	538400.000000	10768.000000	-0.019531	0.156250	-1.113281	0.288073	-0.235780	0.545872	-18.493652	-24.398804	1.495361
C:\Users\cware\Desktop\Steller25Nov\TagTesting25Nov2013\M25.DSG	11-1-2013	16:54:19	538401.000000	10768.020000	-0.023438	0.171875	-1.148438	0.293578	-0.238532	0.542202	-16.937256	-32.196045	2.532959
C:\Users\cware\Desktop\Steller25Nov\TagTesting25Nov2013\M25.DSG	11-1-2013	16:54:19	538402.000000	10768.040000	0.082031	0.132813	-1.125000	0.298165	-0.241284	0.540367	-32.287598	-68.328857	-8.071899
C:\Users\cware\Desktop\Steller25Nov\TagTesting25Nov2013\M25.DSG	11-1-2013	16:54:19	538403.000000	10768.060000	-0.140625	0.144531	-1.281250	0.304587	-0.245872	0.533945	-37.429810	-33.126831	8.270264
C:\Users\cware\Desktop\Steller25Nov\TagTesting25Nov2013\M25.DSG	11-1-2013	16:54:19	538404.000000	10768.080000	0.105469	0.167969	-1.207031	0.312844	-0.251376	0.528440	-60.745239	-52.200317	16.372681
C:\Users\cware\Desktop\Steller25Nov\TagTesting25Nov2013\M25.DSG	11-1-2013	16:54:19	538405.000000	10768.100000	0.085938	0.203125	-1.218750	0.320183	-0.257798	0.522936	-80.581665	-73.562622	23.437500
C:\Users\cware\Desktop\Steller25Nov\TagTesting25Nov2013\M25.DSG	11-1-2013	16:54:19	538406.000000	10768.120000	-0.152344	0.214844	-1.242188	0.341284	-0.266972	0.506422	-78.994751	-34.286499	31.127930
C:\Users\cware\Desktop\Steller25Nov\TagTesting25Nov2013\M25.DSG	11-1-2013	16:54:19	538407.000000	10768.140000	-0.425781	0.265625	-1.144531	0.344954	-0.274312	0.500000	-71.014404	17.959595	34.042358
C:\Users\cware\Desktop\Steller25Nov\TagTesting25Nov2013\M25.DSG	11-1-2013	16:54:19	538408.000000	10768.160000	-0.289063	0.308594	-1.050781	0.348624	-0.284404	0.489908	-63.140869	4.409790	34.851074
C:\Users\cware\Desktop\Steller25Nov\TagTesting25Nov2013\M25.DSG	11-1-2013	16:54:19	538409.000000	10768.180000	-0.183594	0.398438	-1.054688	0.350459	-0.289908	0.484404	-61.889648	-16.281128	30.944824
C:\Users\cware\Desktop\Steller25Nov\TagTesting25Nov2013\M25.DSG	11-1-2013	16:54:19	538410.000000	10768.200000	-0.242188	0.480469	-1.238281	0.358716	-0.297248	0.475229	-51.605225	15.304565	32.546997
C:\Users\cware\Desktop\Steller25Nov\TagTesting25Nov2013\M25.DSG	11-1-2013	16:54:19	538411.000000	10768.220000	-0.265625	0.527344	-1.191406	0.360550	-0.300000	0.472477	-29.937744	25.299072	26.626587
C:\Users\cware\Desktop\Steller25Nov\TagTesting25Nov2013\M25.DSG	11-1-2013	16:54:19	538412.000000	10768.240000	-0.046875	0.519531	-1.085938	0.358716	-0.300917	0.470642	-9.490967	51.101685	16.235352
C:\Users\cware\Desktop\Steller25Nov\TagTesting25Nov2013\M25.DSG	11-1-2013	16:54:19	538413.000000	10768.260000	0.164063	0.582031	-1.066406	0.354128	-0.301835	0.472477	-0.396729	64.025879	6.378174
C:\Users\cware\Desktop\Steller25Nov\TagTesting25Nov2013\M25.DSG	11-1-2013	16:54:19	538414.000000	10768.280000	0.472656	0.648438	-1.058594	0.342202	-0.300000	0.478899	3.906250	64.773560	0.213623
C:\Users\cware\Desktop\Steller25Nov\TagTesting25Nov2013\M25.DSG	11-1-2013	16:54:19	538415.000000	10768.300000	0.585938	0.671875	-1.156250	0.335780	-0.299083	0.481651	-1.861572	75.195313	-8.346558
C:\Users\cware\Desktop\Steller25Nov\TagTesting25Nov2013\M25.DSG	11-1-2013	16:54:19	538416.000000	10768.320000	0.718750	0.554688	-1.214844	0.320183	-0.299083	0.486239	9.124756	51.452637	-24.414063
C:\Users\cware\Desktop\Steller25Nov\TagTesting25Nov2013\M25.DSG	11-1-2013	16:54:19	538417.000000	10768.340000	0.660156	0.441406	-1.308594	0.313761	-0.298165	0.489908	12.557983	61.203003	-12.420654
C:\Users\cware\Desktop\Steller25Nov\TagTesting25Nov2013\M25.DSG	11-1-2013	16:54:19	538418.000000	10768.360000	0.605469	0.332031	-1.265625	0.300917	-0.296330	0.495413	6.744385	20.553589	-4.928589
C:\Users\cware\Desktop\Steller25Nov\TagTesting25Nov2013\M25.DSG	11-1-2013	16:54:19	538419.000000	10768.380000	0.664063	0.296875	-1.109375	0.298165	-0.296330	0.495413	-11.352539	28.350830	-10.131836
C:\Users\cware\Desktop\Steller25Nov\TagTesting25Nov2013\M25.DSG	11-1-2013	16:54:19	538420.000000	10768.400000	0.574219	0.417969	-1.011719	0.292661	-0.300917	0.493578	-28.228760	2.853394	-10.040283
C:\Users\cware\Desktop\Steller25Nov\TagTesting25Nov2013\M25.DSG	11-1-2013	16:54:19	538421.000000	10768.420000	0.511719	0.398438	-1.125000	0.289908	-0.303670	0.490826	-17.974854	27.252197	2.578735
C:\Users\cware\Desktop\Steller25Nov\TagTesting25Nov2013\M25.DSG	11-1-2013	16:54:19	538422.000000	10768.440000	0.359375	0.453125	-1.187500	0.285321	-0.306422	0.490826	-25.619507	16.738892	3.295898
C:\Users\cware\Desktop\Steller25Nov\TagTesting25Nov2013\M25.DSG	11-1-2013	16:54:19	538423.000000	10768.460000	0.429688	0.476563	-1.128906	0.283486	-0.305505	0.490826	-19.424438	70.861816	2.243042
C:\Users\cware\Desktop\Steller25Nov\TagTesting25Nov2013\M25.DSG	11-1-2013	16:54:19	538424.000000	10768.480000	0.472656	0.593750	-0.882813	0.277982	-0.308257	0.490826	-16.387939	12.557983	-0.122070
C:\Users\cware\Desktop\Steller25Nov\TagTesting25Nov2013\M25.DSG	11-1-2013	16:54:19	538425.000000	10768.500000	0.281250	0.582031	-1.027344	0.276147	-0.308257	0.488991	-1.785278	-14.862061	-6.759644
C:\Users\cware\Desktop\Steller25Nov\TagTesting25Nov2013\M25.DSG	11-1-2013	16:54:19	538426.000000	10768.520000	0.156250	0.464844	-1.011719	0.277064	-0.310092	0.486239	-20.553589	8.895874	-7.644653
C:\Users\cware\Desktop\Steller25Nov\TagTesting25Nov2013\M25.DSG	11-1-2013	16:54:19	538427.000000	10768.540000	0.269531	0.585938	-1.070313	0.276147	-0.311927	0.485321	-25.802612	-5.004883	-10.620117
C:\Users\cware\Desktop\Steller25Nov\TagTesting25Nov2013\M25.DSG	11-1-2013	16:54:19	538428.000000	10768.560000	0.125000	0.578125	-1.214844	0.278899	-0.314679	0.484404	-0.732422	-29.556274	-4.684448
C:\Users\cware\Desktop\Steller25Nov\TagTesting25Nov2013\M25.DSG	11-1-2013	16:54:19	538429.000000	10768.580000	0.042969	0.523438	-1.292969	0.278899	-0.314679	0.482569	3.570557	-18.768311	-2.929688
C:\Users\cware\Desktop\Steller25Nov\TagTesting25Nov2013\M25.DSG	11-1-2013	16:54:19	538430.000000	10768.600000	0.011719	0.484375	-1.113281	0.280734	-0.312844	0.482569	-0.457764	-12.832642	-7.080078
C:\Users\cware\Desktop\Steller25Nov\TagTesting25Nov2013\M25.DSG	11-1-2013	16:54:19	538431.000000	10768.620000	-0.019531	0.535156	-1.082031	0.281651	-0.312844	0.483486	-3.524780	11.734009	-12.969971
C:\Users\cware\Desktop\Steller25Nov\TagTesting25Nov2013\M25.DSG	11-1-2013	16:54:19	538432.000000	10768.640000	0.144531	0.613281	-1.074219	0.278899	-0.311009	0.483486	-7.080078	-5.004883	-16.174316
C:\Users\cware\Desktop\Steller25Nov\TagTesting25Nov2013\M25.DSG	11-1-2013	16:54:19	538433.000000	10768.660000	0.011719	0.472656	-1.183594	0.275229	-0.313761	0.482569	-0.732422	28.793335	-12.344360
C:\Users\cware\Desktop\Steller25Nov\TagTesting25Nov2013\M25.DSG	11-1-2013	16:54:19	538434.000000	10768.680000	0.140625	0.445313	-0.929688	0.269725	-0.312844	0.484404	-7.141113	-2.670288	-16.967773
C:\Users\cware\Desktop\Steller25Nov\TagTesting25Nov2013\M25.DSG	11-1-2013	16:54:19	538435.000000	10768.700000	0.164063	0.511719	-0.914063	0.270642	-0.314679	0.483486	1.846313	-23.086548	-17.776489
C:\Users\cware\Desktop\Steller25Nov\TagTesting25Nov2013\M25.DSG	11-1-2013	16:54:19	538436.000000	10768.720000	0.082031	0.566406	-1.109375	0.269725	-0.313761	0.483486	2.334595	2.319336	-27.267456
C:\Users\cware\Desktop\Steller25Nov\TagTesting25Nov2013\M25.DSG	11-1-2013	16:54:19	538437.000000	10768.740000	0.054688	0.519531	-1.105469	0.265138	-0.311927	0.486239	3.158569	-11.947632	-25.726318
C:\Users\cware\Desktop\Steller25Nov\TagTesting25Nov2013\M25.DSG	11-1-2013	16:54:19	538438.000000	10768.760000	-0.031250	0.402344	-1.148438	0.264220	-0.311009	0.488073	14.038086	1.266479	-18.188477
C:\Users\cware\Desktop\Steller25Nov\TagTesting25Nov2013\M25.DSG	11-1-2013	16:54:19	538439.000000	10768.780000	0.046875	0.375000	-1.042969	0.259633	-0.307339	0.491743	17.608643	-2.960205	-19.851685
C:\Users\cware\Desktop\Steller25Nov\TagTesting25Nov2013\M25.DSG	11-1-2013	16:54:19	538440.000000	10768.800000	0.089844	0.457031	-1.023438	0.258716	-0.307339	0.492661	12.893677	-5.691528	-18.432617
C:\Users\cware\Desktop\Steller25Nov\TagTesting25Nov2013\M25.DSG	11-1-2013	16:54:19	538441.000000	10768.820000	0.101563	0.531250	-1.082031	0.257798	-0.303670	0.494495	15.716553	3.555298	-20.294189
C:\Users\cware\Desktop\Steller25Nov\TagTesting25Nov2013\M25.DSG	11-1-2013	16:54:19	538442.000000	10768.840000	0.125000	0.578125	-1.125000	0.254128	-0.302752	0.498165	-2.944946	11.260986	-24.597168
C:\Users\cware\Desktop\Steller25Nov\TagTesting25Nov2013\M25.DSG	11-1-2013	16:54:19	538443.000000	10768.860000	0.093750	0.542969	-1.148438	0.251376	-0.302752	0.499083	-0.381470	7.156372	-22.308350
C:\Users\cware\Desktop\Steller25Nov\TagTesting25Nov2013\M25.DSG	11-1-2013	16:54:19	538444.000000	10768.880000	0.132813	0.441406	-1.035156	0.251376	-0.299083	0.500917	-0.503540	6.393433	-19.332886
C:\Users\cware\Desktop\Steller25Nov\TagTesting25Nov2013\M25.DSG	11-1-2013	16:54:19	538445.000000	10768.900000	0.050781	0.375000	-1.113281	0.247706	-0.298165	0.502752	3.173828	5.538940	-16.906738
C:\Users\cware\Desktop\Steller25Nov\TagTesting25Nov2013\M25.DSG	11-1-2013	16:54:19	538446.000000	10768.920000	0.054688	0.347656	-1.113281	0.243119	-0.297248	0.501835	24.093628	-12.924194	-15.136719
C:\Users\cware\Desktop\Steller25Nov\TagTesting25Nov2013\M25.DSG	11-1-2013	16:54:19	538447.000000	10768.940000	0.113281	0.300781	-1.062500	0.243119	-0.294495	0.505505	24.383545	-3.631592	-11.352539
C:\Users\cware\Desktop\Steller25Nov\TagTesting25Nov2013\M25.DSG	11-1-2013	16:54:19	538448.000000	10768.960000	0.089844	0.281250	-1.019531	0.237615	-0.292661	0.509174	-4.531860	20.904541	-16.723633
C:\Users\cware\Desktop\Steller25Nov\TagTesting25Nov2013\M25.DSG	11-1-2013	16:54:19	538449.000000	10768.980000	0.222656	0.359375	-0.949219	0.234862	-0.293578	0.510092	2.304077	7.995605	-19.485474
C:\Users\cware\Desktop\Steller25Nov\TagTesting25Nov2013\M25.DSG	11-1-2013	16:54:19	538450.000000	10769.000000	0.242188	0.539063	-1.078125	0.232110	-0.288073	0.512844	-15.884399	43.197632	-20.446777
C:\Users\cware\Desktop\Steller25Nov\TagTesting25Nov2013\M25.DSG	11-1-2013	16:54:19	538451.000000	10769.020000	0.242188	0.539063	-1.078125	0.228440	-0.288991	0.515596	-14.297485	28.610229	-18.997192
C:\Users\cware\Desktop\Steller25Nov\TagTesting25Nov2013\M25.DSG	11-1-2013	16:54:19	538452.000000	10769.040000	0.214844	0.492188	-1.058594	0.224771	-0.283486	0.511009	-12.115479	18.341064	-16.983032
C:\Users\cware\Desktop\Steller25Nov\TagTesting25Nov2013\M25.DSG	11-1-2013	16:54:19	538453.000000	10769.060000	0.226563	0.527344	-1.121094	0.222936	-0.283486	0.518349	-10.726929	21.011353	-13.961792
C:\Users\cware\Desktop\Steller25Nov\TagTesting25Nov2013\M25.DSG	11-1-2013	16:54:19	538454.000000	10769.080000	0.234375	0.539063	-1.183594	0.218349	-0.281651	0.519266	19.912720	-2.349854	-8.941650
C:\Users\cware\Desktop\Steller25Nov\TagTesting25Nov2013\M25.DSG	11-1-2013	16:54:19	538455.000000	10769.100000	0.167969	0.503906	-1.105469	0.218349	-0.279817	0.522018	15.914917	4.898071	-9.552002
C:\Users\cware\Desktop\Steller25Nov\TagTesting25Nov2013\M25.DSG	11-1-2013	16:54:19	538456.000000	10769.120000	0.167969	0.375000	-1.164063	0.215596	-0.278899	0.522936	12.359619	-10.818481	-12.847900
C:\Users\cware\Desktop\Steller25Nov\TagTesting25Nov2013\M25.DSG	11-1-2013	16:54:19	538457.000000	10769.140000	0.140625	0.332031	-1.074219	0.215596	-0.277064	0.523853	4.531860	0.656128	-13.458252
C:\Users\cware\Desktop\Steller25Nov\TagTesting25Nov2013\M25.DSG	11-1-2013	16:54:19	538458.000000	10769.160000	0.199219	0.289063	-1.074219	0.213761	-0.275229	0.524771	-4.776001	-8.224487	-14.236450
C:\Users\cware\Desktop\Steller25Nov\TagTesting25Nov2013\M25.DSG	11-1-2013	16:54:19	538459.000000	10769.180000	0.078125	0.257813	-1.121094	0.213761	-0.273394	0.525688	-9.674072	43.563843	-7.720947
C:\Users\cware\Desktop\Steller25Nov\TagTesting25Nov2013\M25.DSG	11-1-2013	16:54:19	538460.000000	10769.200000	0.261719	0.300781	-0.992188	0.207339	-0.272477	0.527523	-2.288818	-16.067505	-13.839722
C:\Users\cware\Desktop\Steller25Nov\TagTesting25Nov2013\M25.DSG	11-1-2013	16:54:19	538461.000000	10769.220000	0.179688	0.328125	-1.027344	0.211927	-0.270642	0.527523	-6.072998	31.799316	-8.956909
C:\Users\cware\Desktop\Steller25Nov\TagTesting25Nov2013\M25.DSG	11-1-2013	16:54:19	538462.000000	10769.240000	0.214844	0.371094	-1.121094	0.206422	-0.269725	0.530275	20.675659	-0.381470	-4.638672
C:\Users\cware\Desktop\Steller25Nov\TagTesting25Nov2013\M25.DSG	11-1-2013	16:54:19	538463.000000	10769.260000	0.257813	0.429688	-1.042969	0.202752	-0.267890	0.530275	21.896362	2.380371	-6.759644
C:\Users\cware\Desktop\Steller25Nov\TagTesting25Nov2013\M25.DSG	11-1-2013	16:54:19	538464.000000	10769.280000	0.312500	0.402344	-1.003906	0.200000	-0.266055	0.533945	27.099609	2.517700	-5.630493
C:\Users\cware\Desktop\Steller25Nov\TagTesting25Nov2013\M25.DSG	11-1-2013	16:54:19	538465.000000	10769.300000	0.300781	0.398438	-1.062500	0.197248	-0.266055	0.533028	27.572632	-47.210693	-7.339478
C:\Users\cware\Desktop\Steller25Nov\TagTesting25Nov2013\M25.DSG	11-1-2013	16:54:19	538466.000000	10769.320000	0.250000	0.343750	-1.050781	0.200917	-0.263303	0.534862	16.174316	20.889282	-5.630493
C:\Users\cware\Desktop\Steller25Nov\TagTesting25Nov2013\M25.DSG	11-1-2013	16:54:19	538467.000000	10769.340000	0.253906	0.429688	-1.160156	0.196330	-0.262385	0.535780	16.738892	-6.515503	-6.576538
C:\Users\cware\Desktop\Steller25Nov\TagTesting25Nov2013\M25.DSG	11-1-2013	16:54:19	538468.000000	10769.360000	0.179688	0.445313	-1.128906	0.194495	-0.261468	0.535780	3.173828	0.061035	-14.068604
C:\Users\cware\Desktop\Steller25Nov\TagTesting25Nov2013\M25.DSG	11-1-2013	16:54:19	538469.000000	10769.380000	0.378906	0.468750	-1.070313	0.192661	-0.259633	0.537615	-0.503540	7.659912	-14.266968
C:\Users\cware\Desktop\Steller25Nov\TagTesting25Nov2013\M25.DSG	11-1-2013	16:54:19	538470.000000	10769.400000	0.234375	0.437500	-1.144531	0.189908	-0.258716	0.538532	-12.680054	7.553101	-13.717651
C:\Users\cware\Desktop\Steller25Nov\TagTesting25Nov2013\M25.DSG	11-1-2013	16:54:19	538471.000000	10769.420000	0.222656	0.449219	-1.140625	0.187156	-0.256881	0.539450	-12.832642	32.104492	-10.040283
C:\Users\cware\Desktop\Steller25Nov\TagTesting25Nov2013\M25.DSG	11-1-2013	16:54:19	538472.000000	10769.440000	0.312500	0.402344	-1.070313	0.188073	-0.257798	0.539450	-17.578125	5.813599	-12.802124
C:\Users\cware\Desktop\Steller25Nov\TagTesting25Nov2013\M25.DSG	11-1-2013	16:54:19	538473.000000	10769.460000	0.257813	0.390625	-1.121094	0.186239	-0.255963	0.538532	-15.228271	-7.263184	-14.160156
C:\Users\cware\Desktop\Steller25Nov\TagTesting25Nov2013\M25.DSG	11-1-2013	16:54:19	538474.000000	10769.480000	0.242188	0.390625	-1.187500	0.186239	-0.255963	0.539450	3.265381	2.639771	-10.437012
C:\Users\cware\Desktop\Steller25Nov\TagTesting25Nov2013\M25.DSG	11-1-2013	16:54:19	538475.000000	10769.500000	0.214844	0.386719	-1.214844	0.183486	-0.255046	0.540367	-9.994507	23.376465	-10.925293
C:\Users\cware\Desktop\Steller25Nov\TagTesting25Nov2013\M25.DSG	11-1-2013	16:54:19	538476.000000	10769.520000	0.183594	0.390625	-1.203125	0.181651	-0.253211	0.542202	0.808716	4.119873	-10.665894
C:\Users\cware\Desktop\Steller25Nov\TagTesting25Nov2013\M25.DSG	11-1-2013	16:54:19	538477.000000	10769.540000	0.304688	0.421875	-1.144531	0.177064	-0.252294	0.541284	-8.773804	14.205933	-9.811401
C:\Users\cware\Desktop\Steller25Nov\TagTesting25Nov2013\M25.DSG	11-1-2013	16:54:19	538478.000000	10769.560000	0.253906	0.406250	-1.136719	0.177982	-0.252294	0.542202	6.179810	1.678467	-3.280640
C:\Users\cware\Desktop\Steller25Nov\TagTesting25Nov2013\M25.DSG	11-1-2013	16:54:19	538479.000000	10769.580000	0.242188	0.417969	-1.152344	0.174312	-0.252294	0.542202	5.844116	7.888794	-3.173828
C:\Users\cware\Desktop\Steller25Nov\TagTesting25Nov2013\M25.DSG	11-1-2013	16:54:19	538480.000000	10769.600000	0.277344	0.414063	-1.156250	0.174312	-0.251376	0.541284	12.802124	-19.393921	-3.570557
C:\Users\cware\Desktop\Steller25Nov\TagTesting25Nov2013\M25.DSG	11-1-2013	16:54:19	538481.000000	10769.620000	0.281250	0.468750	-1.167969	0.174312	-0.250459	0.544037	5.722046	5.950928	-2.212524
C:\Users\cware\Desktop\Steller25Nov\TagTesting25Nov2013\M25.DSG	11-1-2013	16:54:19	538482.000000	10769.640000	0.257813	0.464844	-1.179688	0.171560	-0.251376	0.543119	15.228271	0.808716	-4.119873
C:\Users\cware\Desktop\Steller25Nov\TagTesting25Nov2013\M25.DSG	11-1-2013	16:54:19	538483.000000	10769.660000	0.312500	0.445313	-1.199219	0.170642	-0.250459	0.544037	12.588501	1.861572	-5.310059
C:\Users\cware\Desktop\Steller25Nov\TagTesting25Nov2013\M25.DSG	11-1-2013	16:54:19	538484.000000	10769.680000	0.285156	0.429688	-1.187500	0.169725	-0.251376	0.543119	16.326904	-3.738403	-4.608154
C:\Users\cware\Desktop\Steller25Nov\TagTesting25Nov2013\M25.DSG	11-1-2013	16:54:19	538485.000000	10769.700000	0.230469	0.417969	-1.199219	0.167890	-0.250459	0.542202	16.052246	4.959106	-1.205444
C:\Users\cware\Desktop\Steller25Nov\TagTesting25Nov2013\M25.DSG	11-1-2013	16:54:19	538486.000000	10769.720000	0.351563	0.402344	-1.089844	0.166055	-0.250459	0.544037	9.490967	-5.416870	-5.386353
C:\Users\cware\Desktop\Steller25Nov\TagTesting25Nov2013\M25.DSG	11-1-2013	16:54:19	538487.000000	10769.740000	0.261719	0.378906	-1.160156	0.164220	-0.250459	0.543119	14.480591	0.961304	-4.577637
C:\Users\cware\Desktop\Steller25Nov\TagTesting25Nov2013\M25.DSG	11-1-2013	16:54:19	538488.000000	10769.760000	0.351563	0.460938	-1.148438	0.160550	-0.250459	0.544037	14.419556	-13.885498	-5.020142
C:\Users\cware\Desktop\Steller25Nov\TagTesting25Nov2013\M25.DSG	11-1-2013	16:54:19	538489.000000	10769.780000	0.292969	0.441406	-1.144531	0.160550	-0.249541	0.543119	20.950317	-11.810303	-3.265381
C:\Users\cware\Desktop\Steller25Nov\TagTesting25Nov2013\M25.DSG	11-1-2013	16:54:19	538490.000000	10769.800000	0.285156	0.363281	-1.089844	0.157798	-0.247706	0.544037	11.642456	-3.829956	-5.828857
C:\Users\cware\Desktop\Steller25Nov\TagTesting25Nov2013\M25.DSG	11-1-2013	16:54:19	538491.000000	10769.820000	0.355469	0.371094	-1.054688	0.155963	-0.247706	0.544037	13.427734	-14.831543	-4.623413
C:\Users\cware\Desktop\Steller25Nov\TagTesting25Nov2013\M25.DSG	11-1-2013	16:54:19	538492.000000	10769.840000	0.347656	0.328125	-1.046875	0.155963	-0.247706	0.544037	15.380859	-7.614136	-3.601074
C:\Users\cware\Desktop\Steller25Nov\TagTesting25Nov2013\M25.DSG	11-1-2013	16:54:19	538493.000000	10769.860000	0.289063	0.281250	-1.062500	0.155046	-0.245872	0.544037	8.270264	7.705688	-6.515503
C:\Users\cware\Desktop\Steller25Nov\TagTesting25Nov2013\M25.DSG	11-1-2013	16:54:19	538494.000000	10769.880000	0.296875	0.195313	-1.039063	0.151376	-0.246789	0.544037	8.239746	4.791260	-9.307861
C:\Users\cware\Desktop\Steller25Nov\TagTesting25Nov2013\M25.DSG	11-1-2013	16:54:19	538495.000000	10769.900000	0.304688	0.175781	-1.050781	0.150459	-0.244954	0.544954	-1.403809	-1.708984	-11.550903
C:\Users\cware\Desktop\Steller25Nov\TagTesting25Nov2013\M25.DSG	11-1-2013	16:54:19	538496.000000	10769.920000	0.277344	0.167969	-1.074219	0.146789	-0.244954	0.544954	1.342773	8.331299	-6.759644
C:\Users\cware\Desktop\Steller25Nov\TagTesting25Nov2013\M25.DSG	11-1-2013	16:54:19	538497.000000	10769.940000	0.292969	0.199219	-1.105469	0.146789	-0.243119	0.545872	-2.670288	14.205933	-7.324219
C:\Users\cware\Desktop\Steller25Nov\TagTesting25Nov2013\M25.DSG	11-1-2013	16:54:19	538498.000000	10769.960000	0.308594	0.253906	-1.066406	0.143119	-0.244037	0.546789	-0.823975	-5.279541	-10.086060
C:\Users\cware\Desktop\Steller25Nov\TagTesting25Nov2013\M25.DSG	11-1-2013	16:54:19	538499.000000	10769.980000	0.335938	0.234375	-1.078125	0.143119	-0.240367	0.546789	2.105713	2.929688	-11.672974
C:\Users\cware\Desktop\Steller25Nov\TagTesting25Nov2013\M25.DSG	11-1-2013	16:54:19	538500.000000	10770.000000	0.308594	0.210938	-1.070313	0.141284	-0.240367	0.549541	13.504028	5.065918	-10.787964
C:\Users\cware\Desktop\Steller25Nov\TagTesting25Nov2013\M25.DSG	11-1-2013	16:54:19	538501.000000	10770.020000	0.300781	0.226563	-1.109375	0.138532	-0.239450	0.548624	3.128052	-4.257202	-13.854980
C:\Users\cware\Desktop\Steller25Nov\TagTesting25Nov2013\M25.DSG	11-1-2013	16:54:19	538502.000000	10770.040000	0.378906	0.242188	-1.093750	0.138532	-0.237615	0.550459	10.162354	-4.089355	-11.032104
C:\Users\cware\Desktop\Steller25Nov\TagTesting25Nov2013\M25.DSG	11-1-2013	16:54:19	538503.000000	10770.060000	0.253906	0.308594	-1.160156	0.139450	-0.234862	0.549541	-2.777100	8.575439	-15.243530
C:\Users\cware\Desktop\Steller25Nov\TagTesting25Nov2013\M25.DSG	11-1-2013	16:54:19	538504.000000	10770.080000	0.371094	0.398438	-1.140625	0.137615	-0.235780	0.554128	0.244141	2.182007	-11.032104
C:\Users\cware\Desktop\Steller25Nov\TagTesting25Nov2013\M25.DSG	11-1-2013	16:54:19	538505.000000	10770.100000	0.371094	0.398438	-1.140625	0.137615	-0.232110	0.551376	-9.963989	18.310547	-14.038086
C:\Users\cware\Desktop\Steller25Nov\TagTesting25Nov2013\M25.DSG	11-1-2013	16:54:19	538506.000000	10770.120000	0.375000	0.375000	-1.113281	0.133945	-0.232110	0.554128	-3.189087	-2.456665	-7.675171
C:\Users\cware\Desktop\Steller25Nov\TagTesting25Nov2013\M25.DSG	11-1-2013	16:54:19	538507.000000	10770.140000	0.347656	0.355469	-1.101563	0.135780	-0.230275	0.554128	-12.435913	4.043579	-11.154175
C:\Users\cware\Desktop\Steller25Nov\TagTesting25Nov2013\M25.DSG	11-1-2013	16:54:19	538508.000000	10770.160000	0.351563	0.347656	-1.101563	0.133945	-0.230275	0.555046	-2.059937	12.054443	-6.317139
C:\Users\cware\Desktop\Steller25Nov\TagTesting25Nov2013\M25.DSG	11-1-2013	16:54:19	538509.000000	10770.180000	0.324219	0.351563	-1.144531	0.133028	-0.228440	0.555963	-2.990723	5.294800	-4.318237
C:\Users\cware\Desktop\Steller25Nov\TagTesting25Nov2013\M25.DSG	11-1-2013	16:54:19	538510.000000	10770.200000	0.417969	0.292969	-0.988281	0.133028	-0.227523	0.555963	-7.141113	12.344360	-4.714966
C:\Users\cware\Desktop\Steller25Nov\TagTesting25Nov2013\M25.DSG	11-1-2013	16:54:19	538511.000000	10770.220000	0.468750	0.253906	-0.976563	0.131193	-0.227523	0.555046	-15.441895	-10.086060	-10.635376
C:\Users\cware\Desktop\Steller25Nov\TagTesting25Nov2013\M25.DSG	11-1-2013	16:54:19	538512.000000	10770.240000	0.375000	0.207031	-0.968750	0.133028	-0.225688	0.557798	-2.166748	-11.505127	-6.530762
C:\Users\cware\Desktop\Steller25Nov\TagTesting25Nov2013\M25.DSG	11-1-2013	16:54:19	538513.000000	10770.260000	0.328125	0.175781	-1.007813	0.134862	-0.225688	0.555963	-10.818481	-4.440308	-5.767822
C:\Users\cware\Desktop\Steller25Nov\TagTesting25Nov2013\M25.DSG	11-1-2013	16:54:19	538514.000000	10770.280000	0.375000	0.171875	-0.937500	0.137615	-0.224771	0.558716	-3.387451	-11.077881	-1.907349
C:\Users\cware\Desktop\Steller25Nov\TagTesting25Nov2013\M25.DSG	11-1-2013	16:54:19	538515.000000	10770.300000	0.300781	0.167969	-1.000000	0.138532	-0.223853	0.558716	-9.796143	19.912720	-1.724243
C:\Users\cware\Desktop\Steller25Nov\TagTesting25Nov2013\M25.DSG	11-1-2013	16:54:19	538516.000000	10770.320000	0.417969	0.136719	-0.902344	0.138532	-0.221101	0.560550	-4.501343	-37.307739	-6.195068
C:\Users\cware\Desktop\Steller25Nov\TagTesting25Nov2013\M25.DSG	11-1-2013	16:54:19	538517.000000	10770.340000	0.316406	0.097656	-0.875000	0.141284	-0.222018	0.559633	-16.860962	2.899170	-8.697510
C:\Users\cware\Desktop\Steller25Nov\TagTesting25Nov2013\M25.DSG	11-1-2013	16:54:19	538518.000000	10770.360000	0.386719	0.074219	-0.917969	0.144954	-0.222018	0.560550	-12.527466	-41.839600	-3.265381
C:\Users\cware\Desktop\Steller25Nov\TagTesting25Nov2013\M25.DSG	11-1-2013	16:54:19	538519.000000	10770.380000	0.281250	0.101563	-0.968750	0.149541	-0.222936	0.561468	-17.059326	-6.576538	1.144409
C:\Users\cware\Desktop\Steller25Nov\TagTesting25Nov2013\M25.DSG	11-1-2013	16:54:19	538520.000000	10770.400000	0.289063	0.167969	-0.972656	0.155046	-0.222936	0.561468	-18.951416	-36.514282	-3.204346
C:\Users\cware\Desktop\Steller25Nov\TagTesting25Nov2013\M25.DSG	11-1-2013	16:54:19	538521.000000	10770.420000	0.246094	0.183594	-1.023438	0.159633	-0.222936	0.561468	-20.843506	-0.015259	0.076294
C:\Users\cware\Desktop\Steller25Nov\TagTesting25Nov2013\M25.DSG	11-1-2013	16:54:19	538522.000000	10770.440000	0.234375	0.203125	-1.003906	0.164220	-0.223853	0.560550	-21.026611	-12.176514	-1.129150
C:\Users\cware\Desktop\Steller25Nov\TagTesting25Nov2013\M25.DSG	11-1-2013	16:54:19	538523.000000	10770.460000	0.281250	0.199219	-0.988281	0.166055	-0.225688	0.559633	-22.338867	-24.795532	-2.990723
C:\Users\cware\Desktop\Steller25Nov\TagTesting25Nov2013\M25.DSG	11-1-2013	16:54:19	538524.000000	10770.480000	0.199219	0.132813	-1.011719	0.172477	-0.227523	0.558716	-20.858765	-20.950317	1.525879
C:\Users\cware\Desktop\Steller25Nov\TagTesting25Nov2013\M25.DSG	11-1-2013	16:54:19	538525.000000	10770.500000	0.308594	0.191406	-0.976563	0.174312	-0.228440	0.557798	-32.012939	-21.820068	-1.556396
C:\Users\cware\Desktop\Steller25Nov\TagTesting25Nov2013\M25.DSG	11-1-2013	16:54:19	538526.000000	10770.520000	0.125000	0.214844	-1.085938	0.178899	-0.233028	0.554128	-18.814087	-12.130737	6.790161
C:\Users\cware\Desktop\Steller25Nov\TagTesting25Nov2013\M25.DSG	11-1-2013	16:54:19	538527.000000	10770.540000	0.316406	0.222656	-1.019531	0.181651	-0.234862	0.555046	-26.519775	-8.651733	3.845215
C:\Users\cware\Desktop\Steller25Nov\TagTesting25Nov2013\M25.DSG	11-1-2013	16:54:19	538528.000000	10770.560000	0.109375	0.257813	-1.082031	0.185321	-0.237615	0.553211	-20.935059	-31.158447	1.846313
C:\Users\cware\Desktop\Steller25Nov\TagTesting25Nov2013\M25.DSG	11-1-2013	16:54:19	538529.000000	10770.580000	0.300781	0.265625	-1.039063	0.189908	-0.240367	0.551376	-27.053833	-22.399902	0.289917
C:\Users\cware\Desktop\Steller25Nov\TagTesting25Nov2013\M25.DSG	11-1-2013	16:54:19	538530.000000	10770.600000	0.218750	0.292969	-1.082031	0.194495	-0.245872	0.546789	-17.929077	-46.783447	1.495361
C:\Users\cware\Desktop\Steller25Nov\TagTesting25Nov2013\M25.DSG	11-1-2013	16:54:19	538531.000000	10770.620000	0.218750	0.292969	-1.082031	0.200917	-0.244954	0.547706	-19.409180	-17.181396	4.959106
C:\Users\cware\Desktop\Steller25Nov\TagTesting25Nov2013\M25.DSG	11-1-2013	16:54:19	538532.000000	10770.640000	0.214844	0.328125	-1.050781	0.203670	-0.250459	0.543119	-14.465332	-29.815674	3.311157
C:\Users\cware\Desktop\Steller25Nov\TagTesting25Nov2013\M25.DSG	11-1-2013	16:54:19	538533.000000	10770.660000	0.128906	0.386719	-1.113281	0.208257	-0.251376	0.541284	-24.459839	-23.986816	0.930786
C:\Users\cware\Desktop\Steller25Nov\TagTesting25Nov2013\M25.DSG	11-1-2013	16:54:19	538534.000000	10770.680000	0.179688	0.332031	-1.042969	0.211927	-0.256881	0.538532	-19.348145	-10.284424	-0.030518
C:\Users\cware\Desktop\Steller25Nov\TagTesting25Nov2013\M25.DSG	11-1-2013	16:54:19	538535.000000	10770.700000	0.203125	0.281250	-0.988281	0.213761	-0.256881	0.538532	-21.255493	-35.995483	-0.015259
C:\Users\cware\Desktop\Steller25Nov\TagTesting25Nov2013\M25.DSG	11-1-2013	16:54:19	538536.000000	10770.720000	0.113281	0.332031	-1.019531	0.219266	-0.260550	0.535780	-20.401001	-14.892578	2.380371
C:\Users\cware\Desktop\Steller25Nov\TagTesting25Nov2013\M25.DSG	11-1-2013	16:54:19	538537.000000	10770.740000	0.093750	0.308594	-1.031250	0.222018	-0.261468	0.533945	-17.761230	-27.343750	0.427246
C:\Users\cware\Desktop\Steller25Nov\TagTesting25Nov2013\M25.DSG	11-1-2013	16:54:19	538538.000000	10770.760000	0.140625	0.312500	-0.988281	0.229358	-0.264220	0.531193	-25.238037	-26.626587	-2.700806
C:\Users\cware\Desktop\Steller25Nov\TagTesting25Nov2013\M25.DSG	11-1-2013	16:54:19	538539.000000	10770.780000	0.183594	0.300781	-1.011719	0.231193	-0.266972	0.530275	-20.156860	-33.157349	-1.480103
C:\Users\cware\Desktop\Steller25Nov\TagTesting25Nov2013\M25.DSG	11-1-2013	16:54:19	538540.000000	10770.800000	0.113281	0.324219	-1.027344	0.237615	-0.267890	0.527523	-19.729614	-19.302368	-0.061035
C:\Users\cware\Desktop\Steller25Nov\TagTesting25Nov2013\M25.DSG	11-1-2013	16:54:19	538541.000000	10770.820000	0.152344	0.332031	-1.007813	0.240367	-0.270642	0.526606	-16.952515	-33.447266	-3.570557
C:\Users\cware\Desktop\Steller25Nov\TagTesting25Nov2013\M25.DSG	11-1-2013	16:54:19	538542.000000	10770.840000	0.128906	0.343750	-1.062500	0.244037	-0.274312	0.522018	-24.749756	-39.382935	-4.501343
C:\Users\cware\Desktop\Steller25Nov\TagTesting25Nov2013\M25.DSG	11-1-2013	16:54:19	538543.000000	10770.860000	0.023438	0.316406	-1.046875	0.250459	-0.277064	0.520183	-20.950317	-24.871826	-3.585815
C:\Users\cware\Desktop\Steller25Nov\TagTesting25Nov2013\M25.DSG	11-1-2013	16:54:19	538544.000000	10770.880000	0.054688	0.351563	-1.058594	0.251376	-0.277982	0.519266	-21.270752	-29.998779	0.366211
C:\Users\cware\Desktop\Steller25Nov\TagTesting25Nov2013\M25.DSG	11-1-2013	16:54:19	538545.000000	10770.900000	0.050781	0.367188	-1.042969	0.257798	-0.282569	0.514679	-20.217896	-23.406982	3.921509
C:\Users\cware\Desktop\Steller25Nov\TagTesting25Nov2013\M25.DSG	11-1-2013	16:54:19	538546.000000	10770.920000	0.058594	0.410156	-1.046875	0.257798	-0.284404	0.512844	-23.620605	-19.912720	-0.030518
C:\Users\cware\Desktop\Steller25Nov\TagTesting25Nov2013\M25.DSG	11-1-2013	16:54:19	538547.000000	10770.940000	0.062500	0.367188	-1.054688	0.262385	-0.289908	0.508257	-18.737793	-33.813477	5.126953
C:\Users\cware\Desktop\Steller25Nov\TagTesting25Nov2013\M25.DSG	11-1-2013	16:54:19	538548.000000	10770.960000	0.011719	0.292969	-1.054688	0.266055	-0.291743	0.506422	-21.942139	-24.124146	6.607056
C:\Users\cware\Desktop\Steller25Nov\TagTesting25Nov2013\M25.DSG	11-1-2013	16:54:19	538549.000000	10770.980000	0.027344	0.300781	-1.039063	0.270642	-0.295413	0.501835	-27.328491	-26.107788	4.730225
C:\Users\cware\Desktop\Steller25Nov\TagTesting25Nov2013\M25.DSG	11-1-2013	16:54:19	538550.000000	10771.000000	0.082031	0.304688	-1.074219	0.275229	-0.296330	0.500917	-30.776978	-28.686523	6.744385
C:\Users\cware\Desktop\Steller25Nov\TagTesting25Nov2013\M25.DSG	11-1-2013	16:54:19	538551.000000	10771.020000	0.027344	0.312500	-1.175781	0.280734	-0.301835	0.492661	-32.180786	-27.984619	9.384155
C:\Users\cware\Desktop\Steller25Nov\TagTesting25Nov2013\M25.DSG	11-1-2013	16:54:19	538552.000000	10771.040000	0.046875	0.343750	-1.164063	0.285321	-0.303670	0.491743	-42.800903	-37.857056	12.954712
C:\Users\cware\Desktop\Steller25Nov\TagTesting25Nov2013\M25.DSG	11-1-2013	16:54:19	538553.000000	10771.060000	0.070313	0.296875	-1.144531	0.296330	-0.311927	0.481651	-56.945801	-48.049927	22.460938
C:\Users\cware\Desktop\Steller25Nov\TagTesting25Nov2013\M25.DSG	11-1-2013	16:54:19	538554.000000	10771.080000	0.097656	0.382813	-1.175781	0.303670	-0.316514	0.475229	-69.351196	-54.931641	33.493042
C:\Users\cware\Desktop\Steller25Nov\TagTesting25Nov2013\M25.DSG	11-1-2013	16:54:19	538555.000000	10771.100000	-0.015625	0.449219	-1.156250	0.319266	-0.326606	0.459633	-73.303223	-16.448975	35.919189
C:\Users\cware\Desktop\Steller25Nov\TagTesting25Nov2013\M25.DSG	11-1-2013	16:54:19	538556.000000	10771.120000	-0.238281	0.433594	-1.058594	0.323853	-0.329358	0.453211	-66.497803	-11.947632	33.981323
C:\Users\cware\Desktop\Steller25Nov\TagTesting25Nov2013\M25.DSG	11-1-2013	16:54:19	538557.000000	10771.140000	-0.242188	0.480469	-0.945313	0.327523	-0.339450	0.441284	-62.042236	-5.355835	35.430908
C:\Users\cware\Desktop\Steller25Nov\TagTesting25Nov2013\M25.DSG	11-1-2013	16:54:19	538558.000000	10771.160000	-0.070313	0.593750	-1.003906	0.333945	-0.343119	0.433945	-60.729980	-17.425537	25.222778
C:\Users\cware\Desktop\Steller25Nov\TagTesting25Nov2013\M25.DSG	11-1-2013	16:54:19	538559.000000	10771.180000	-0.183594	0.597656	-1.085938	0.339450	-0.345872	0.428440	-52.383423	-18.829346	15.289307
C:\Users\cware\Desktop\Steller25Nov\TagTesting25Nov2013\M25.DSG	11-1-2013	16:54:19	538560.000000	10771.200000	-0.156250	0.558594	-1.117188	0.344037	-0.353211	0.419266	-28.701782	16.296387	11.474609
C:\Users\cware\Desktop\Steller25Nov\TagTesting25Nov2013\M25.DSG	11-1-2013	16:54:19	538561.000000	10771.220000	0.042969	0.609375	-1.070313	0.344037	-0.353211	0.418349	-16.525269	23.696899	4.745483
C:\Users\cware\Desktop\Steller25Nov\TagTesting25Nov2013\M25.DSG	11-1-2013	16:54:19	538562.000000	10771.240000	0.171875	0.644531	-1.050781	0.341284	-0.355963	0.419266	-5.035400	32.150269	-0.579834
C:\Users\cware\Desktop\Steller25Nov\TagTesting25Nov2013\M25.DSG	11-1-2013	16:54:19	538563.000000	10771.260000	0.335938	0.664063	-1.058594	0.337615	-0.355046	0.419266	-4.516602	39.932251	-3.005981
C:\Users\cware\Desktop\Steller25Nov\TagTesting25Nov2013\M25.DSG	11-1-2013	16:54:19	538564.000000	10771.280000	0.453125	0.703125	-1.136719	0.330275	-0.355963	0.422936	-7.919312	64.682007	-5.447388
C:\Users\cware\Desktop\Steller25Nov\TagTesting25Nov2013\M25.DSG	11-1-2013	16:54:19	538565.000000	10771.300000	0.609375	0.628906	-1.171875	0.324771	-0.356881	0.424771	-7.995605	46.417236	-8.071899
C:\Users\cware\Desktop\Steller25Nov\TagTesting25Nov2013\M25.DSG	11-1-2013	16:54:19	538566.000000	10771.320000	0.609375	0.550781	-1.160156	0.315596	-0.356881	0.426606	-8.224487	37.338257	-16.571045
C:\Users\cware\Desktop\Steller25Nov\TagTesting25Nov2013\M25.DSG	11-1-2013	16:54:19	538567.000000	10771.340000	0.562500	0.515625	-1.242188	0.311009	-0.358716	0.427523	-8.544922	35.217285	-10.971069
C:\Users\cware\Desktop\Steller25Nov\TagTesting25Nov2013\M25.DSG	11-1-2013	16:54:19	538568.000000	10771.360000	0.496094	0.515625	-1.156250	0.300917	-0.359633	0.428440	-7.812500	45.486450	-5.462646
C:\Users\cware\Desktop\Steller25Nov\TagTesting25Nov2013\M25.DSG	11-1-2013	16:54:19	538569.000000	10771.380000	0.457031	0.492188	-1.160156	0.297248	-0.366055	0.429358	-13.778687	32.272339	-0.335693
C:\Users\cware\Desktop\Steller25Nov\TagTesting25Nov2013\M25.DSG	11-1-2013	16:54:19	538570.000000	10771.400000	0.398438	0.574219	-1.023438	0.291743	-0.363303	0.429358	-24.734497	45.089722	0.259399
C:\Users\cware\Desktop\Steller25Nov\TagTesting25Nov2013\M25.DSG	11-1-2013	16:54:19	538571.000000	10771.420000	0.472656	0.609375	-1.003906	0.287156	-0.365138	0.426606	-30.532837	22.201538	-4.196167
C:\Users\cware\Desktop\Steller25Nov\TagTesting25Nov2013\M25.DSG	11-1-2013	16:54:19	538572.000000	10771.440000	0.343750	0.593750	-1.042969	0.284404	-0.368807	0.422936	-21.682739	24.581909	2.731323
C:\Users\cware\Desktop\Steller25Nov\TagTesting25Nov2013\M25.DSG	11-1-2013	16:54:19	538573.000000	10771.460000	0.359375	0.574219	-1.089844	0.282569	-0.368807	0.422936	-20.919800	35.293579	4.608154
C:\Users\cware\Desktop\Steller25Nov\TagTesting25Nov2013\M25.DSG	11-1-2013	16:54:19	538574.000000	10771.480000	0.367188	0.640625	-0.914063	0.277982	-0.371560	0.420183	-11.566162	22.064209	0.656128
C:\Users\cware\Desktop\Steller25Nov\TagTesting25Nov2013\M25.DSG	11-1-2013	16:54:19	538575.000000	10771.500000	0.328125	0.687500	-0.925781	0.275229	-0.372477	0.421101	-14.984131	21.896362	1.480103
C:\Users\cware\Desktop\Steller25Nov\TagTesting25Nov2013\M25.DSG	11-1-2013	16:54:19	538576.000000	10771.520000	0.433594	0.679688	-0.839844	0.273394	-0.373394	0.418349	-17.517090	6.866455	-9.963989
C:\Users\cware\Desktop\Steller25Nov\TagTesting25Nov2013\M25.DSG	11-1-2013	16:54:19	538577.000000	10771.540000	0.242188	0.750000	-0.894531	0.272477	-0.375229	0.416514	-22.796631	-4.943848	-11.886597
C:\Users\cware\Desktop\Steller25Nov\TagTesting25Nov2013\M25.DSG	11-1-2013	16:54:19	538578.000000	10771.560000	0.203125	0.707031	-0.953125	0.272477	-0.377064	0.412844	-12.680054	-40.573120	-18.463135
C:\Users\cware\Desktop\Steller25Nov\TagTesting25Nov2013\M25.DSG	11-1-2013	16:54:19	538579.000000	10771.580000	0.074219	0.695313	-1.066406	0.272477	-0.377064	0.412844	-13.885498	-12.054443	-16.555786
C:\Users\cware\Desktop\Steller25Nov\TagTesting25Nov2013\M25.DSG	11-1-2013	16:54:19	538580.000000	10771.600000	0.101563	0.628906	-1.003906	0.274312	-0.378899	0.411927	-3.417969	-40.542603	-18.890381
C:\Users\cware\Desktop\Steller25Nov\TagTesting25Nov2013\M25.DSG	11-1-2013	16:54:19	538581.000000	10771.620000	-0.070313	0.609375	-1.125000	0.272477	-0.378899	0.411009	8.209229	12.084961	-9.902954
C:\Users\cware\Desktop\Steller25Nov\TagTesting25Nov2013\M25.DSG	11-1-2013	16:54:19	538582.000000	10771.640000	-0.046875	0.566406	-0.984375	0.269725	-0.377064	0.411927	1.403809	0.640869	-16.860962
C:\Users\cware\Desktop\Steller25Nov\TagTesting25Nov2013\M25.DSG	11-1-2013	16:54:19	538583.000000	10771.660000	0.105469	0.593750	-0.953125	0.266055	-0.376147	0.416514	-12.878418	34.866333	-16.601563
C:\Users\cware\Desktop\Steller25Nov\TagTesting25Nov2013\M25.DSG	11-1-2013	16:54:19	538584.000000	10771.680000	0.128906	0.691406	-0.953125	0.262385	-0.377982	0.416514	-17.044067	37.841797	-15.472412
C:\Users\cware\Desktop\Steller25Nov\TagTesting25Nov2013\M25.DSG	11-1-2013	16:54:19	538585.000000	10771.700000	0.128906	0.691406	-0.953125	0.257798	-0.376147	0.417431	-11.047363	7.278442	-16.662598
C:\Users\cware\Desktop\Steller25Nov\TagTesting25Nov2013\M25.DSG	11-1-2013	16:54:19	538586.000000	10771.720000	0.128906	0.773438	-0.960938	0.256881	-0.376147	0.418349	-2.532959	21.209717	-16.204834
C:\Users\cware\Desktop\Steller25Nov\TagTesting25Nov2013\M25.DSG	11-1-2013	16:54:19	538587.000000	10771.740000	0.070313	0.746094	-1.035156	0.253211	-0.375229	0.418349	7.034302	-2.471924	-16.601563
C:\Users\cware\Desktop\Steller25Nov\TagTesting25Nov2013\M25.DSG	11-1-2013	16:54:19	538588.000000	10771.760000	0.117188	0.632813	-1.027344	0.251376	-0.374312	0.421101	19.454956	-1.632690	-14.144897
C:\Users\cware\Desktop\Steller25Nov\TagTesting25Nov2013\M25.DSG	11-1-2013	16:54:19	538589.000000	10771.780000	0.070313	0.660156	-1.046875	0.247706	-0.372477	0.423853	21.179199	-10.635376	-17.791748
C:\Users\cware\Desktop\Steller25Nov\TagTesting25Nov2013\M25.DSG	11-1-2013	16:54:19	538590.000000	10771.800000	0.039063	0.578125	-1.089844	0.244954	-0.371560	0.425688	27.374268	-0.946045	-21.621704
C:\Users\cware\Desktop\Steller25Nov\TagTesting25Nov2013\M25.DSG	11-1-2013	16:54:19	538591.000000	10771.820000	0.097656	0.597656	-1.054688	0.239450	-0.368807	0.430275	29.815674	-9.582520	-18.096924
C:\Users\cware\Desktop\Steller25Nov\TagTesting25Nov2013\M25.DSG	11-1-2013	16:54:19	538592.000000	10771.840000	0.105469	0.554688	-1.003906	0.237615	-0.368807	0.431193	11.230469	-4.577637	-19.622803
C:\Users\cware\Desktop\Steller25Nov\TagTesting25Nov2013\M25.DSG	11-1-2013	16:54:19	538593.000000	10771.860000	0.128906	0.554688	-1.015625	0.235780	-0.366055	0.435780	20.767212	-10.513306	-16.021729
C:\Users\cware\Desktop\Steller25Nov\TagTesting25Nov2013\M25.DSG	11-1-2013	16:54:19	538594.000000	10771.880000	0.078125	0.511719	-1.015625	0.233945	-0.365138	0.437615	-4.302979	16.326904	-17.120361
C:\Users\cware\Desktop\Steller25Nov\TagTesting25Nov2013\M25.DSG	11-1-2013	16:54:19	538595.000000	10771.900000	0.097656	0.464844	-1.011719	0.231193	-0.361468	0.440367	1.174927	25.085449	-16.265869
C:\Users\cware\Desktop\Steller25Nov\TagTesting25Nov2013\M25.DSG	11-1-2013	16:54:19	538596.000000	10771.920000	0.117188	0.476563	-1.042969	0.228440	-0.359633	0.442202	-7.049561	2.334595	-20.492554
C:\Users\cware\Desktop\Steller25Nov\TagTesting25Nov2013\M25.DSG	11-1-2013	16:54:19	538597.000000	10771.940000	0.105469	0.449219	-0.964844	0.228440	-0.360550	0.442202	-5.767822	51.940918	-19.378662
C:\Users\cware\Desktop\Steller25Nov\TagTesting25Nov2013\M25.DSG	11-1-2013	16:54:19	538598.000000	10771.960000	0.226563	0.417969	-0.957031	0.222936	-0.355046	0.447706	11.199951	-9.399414	-13.305664
C:\Users\cware\Desktop\Steller25Nov\TagTesting25Nov2013\M25.DSG	11-1-2013	16:54:19	538599.000000	10771.980000	0.160156	0.351563	-0.945313	0.222018	-0.355046	0.450459	4.318237	34.072876	-14.266968
C:\Users\cware\Desktop\Steller25Nov\TagTesting25Nov2013\M25.DSG	11-1-2013	16:54:19	538600.000000	10772.000000	0.253906	0.320313	-0.957031	0.218349	-0.350459	0.452294	21.301270	-0.701904	-10.208130
C:\Users\cware\Desktop\Steller25Nov\TagTesting25Nov2013\M25.DSG	11-1-2013	16:54:19	538601.000000	10772.020000	0.089844	0.382813	-0.996094	0.216514	-0.349541	0.455963	14.633179	39.794922	-9.735107
C:\Users\cware\Desktop\Steller25Nov\TagTesting25Nov2013\M25.DSG	11-1-2013	16:54:19	538602.000000	10772.040000	0.265625	0.355469	-0.933594	0.210092	-0.346789	0.457798	32.440186	-10.574341	-10.604858
C:\Users\cware\Desktop\Steller25Nov\TagTesting25Nov2013\M25.DSG	11-1-2013	16:54:19	538603.000000	10772.060000	0.210938	0.355469	-0.933594	0.208257	-0.344037	0.461468	27.664185	-3.555298	-9.582520
C:\Users\cware\Desktop\Steller25Nov\TagTesting25Nov2013\M25.DSG	11-1-2013	16:54:19	538604.000000	10772.080000	0.207031	0.347656	-0.921875	0.203670	-0.341284	0.464220	35.186768	8.590698	-6.301880
C:\Users\cware\Desktop\Steller25Nov\TagTesting25Nov2013\M25.DSG	11-1-2013	16:54:19	538605.000000	10772.100000	0.191406	0.347656	-0.972656	0.201835	-0.338532	0.467890	18.707275	5.447388	-7.583618
C:\Users\cware\Desktop\Steller25Nov\TagTesting25Nov2013\M25.DSG	11-1-2013	16:54:19	538606.000000	10772.120000	0.218750	0.386719	-0.945313	0.198165	-0.334862	0.471560	28.152466	-20.675659	-11.962891
C:\Users\cware\Desktop\Steller25Nov\TagTesting25Nov2013\M25.DSG	11-1-2013	16:54:19	538607.000000	10772.140000	0.261719	0.390625	-0.984375	0.197248	-0.333028	0.473394	28.228760	-18.264771	-9.231567
C:\Users\cware\Desktop\Steller25Nov\TagTesting25Nov2013\M25.DSG	11-1-2013	16:54:19	538608.000000	10772.160000	0.207031	0.375000	-1.011719	0.195413	-0.330275	0.476147	27.084351	-1.953125	-10.665894
C:\Users\cware\Desktop\Steller25Nov\TagTesting25Nov2013\M25.DSG	11-1-2013	16:54:19	538609.000000	10772.180000	0.152344	0.304688	-0.980469	0.192661	-0.329358	0.476147	33.355713	-9.780884	-11.474609
C:\Users\cware\Desktop\Steller25Nov\TagTesting25Nov2013\M25.DSG	11-1-2013	16:54:19	538610.000000	10772.200000	0.164063	0.367188	-1.070313	0.189908	-0.324771	0.482569	37.597656	-11.795044	-11.413574
C:\Users\cware\Desktop\Steller25Nov\TagTesting25Nov2013\M25.DSG	11-1-2013	16:54:19	538611.000000	10772.220000	0.164063	0.367188	-1.070313	0.188073	-0.322936	0.483486	32.577515	21.316528	-6.225586
C:\Users\cware\Desktop\Steller25Nov\TagTesting25Nov2013\M25.DSG	11-1-2013	16:54:19	538612.000000	10772.240000	0.312500	0.406250	-1.003906	0.181651	-0.318349	0.488991	32.928467	-17.623901	-12.374878
C:\Users\cware\Desktop\Steller25Nov\TagTesting25Nov2013\M25.DSG	11-1-2013	16:54:19	538613.000000	10772.260000	0.250000	0.406250	-1.058594	0.181651	-0.316514	0.488991	33.233643	-35.003662	-13.107300
C:\Users\cware\Desktop\Steller25Nov\TagTesting25Nov2013\M25.DSG	11-1-2013	16:54:19	538614.000000	10772.280000	0.144531	0.425781	-1.097656	0.179817	-0.311927	0.494495	26.840210	31.448364	-8.270264
C:\Users\cware\Desktop\Steller25Nov\TagTesting25Nov2013\M25.DSG	11-1-2013	16:54:19	538615.000000	10772.300000	0.351563	0.453125	-1.074219	0.176147	-0.311009	0.496330	25.573730	-20.904541	-16.876221
C:\Users\cware\Desktop\Steller25Nov\TagTesting25Nov2013\M25.DSG	11-1-2013	16:54:19	538616.000000	10772.320000	0.144531	0.433594	-1.085938	0.176147	-0.305505	0.500000	26.519775	13.015747	-11.199951
C:\Users\cware\Desktop\Steller25Nov\TagTesting25Nov2013\M25.DSG	11-1-2013	16:54:19	538617.000000	10772.340000	0.328125	0.500000	-1.097656	0.173394	-0.302752	0.501835	30.410767	-14.831543	-12.710571
C:\Users\cware\Desktop\Steller25Nov\TagTesting25Nov2013\M25.DSG	11-1-2013	16:54:19	538618.000000	10772.360000	0.250000	0.507813	-1.089844	0.168807	-0.299083	0.505505	28.686523	10.574341	-10.040283
C:\Users\cware\Desktop\Steller25Nov\TagTesting25Nov2013\M25.DSG	11-1-2013	16:54:19	538619.000000	10772.380000	0.347656	0.542969	-1.074219	0.167890	-0.296330	0.507339	24.948120	-30.853271	-12.634277
C:\Users\cware\Desktop\Steller25Nov\TagTesting25Nov2013\M25.DSG	11-1-2013	16:54:19	538620.000000	10772.400000	0.234375	0.507813	-1.070313	0.170642	-0.292661	0.511927	28.533936	-3.921509	-10.620117
C:\Users\cware\Desktop\Steller25Nov\TagTesting25Nov2013\M25.DSG	11-1-2013	16:54:19	538621.000000	10772.420000	0.339844	0.507813	-1.050781	0.166055	-0.289908	0.511927	20.172119	-10.574341	-12.359619
C:\Users\cware\Desktop\Steller25Nov\TagTesting25Nov2013\M25.DSG	11-1-2013	16:54:19	538622.000000	10772.440000	0.273438	0.480469	-1.097656	0.166055	-0.287156	0.513761	38.436890	-10.391235	-6.774902
C:\Users\cware\Desktop\Steller25Nov\TagTesting25Nov2013\M25.DSG	11-1-2013	16:54:19	538623.000000	10772.460000	0.269531	0.410156	-1.062500	0.160550	-0.283486	0.517431	21.759033	22.216797	-5.966187
C:\Users\cware\Desktop\Steller25Nov\TagTesting25Nov2013\M25.DSG	11-1-2013	16:54:19	538624.000000	10772.480000	0.363281	0.363281	-0.988281	0.159633	-0.280734	0.519266	26.290894	-3.021240	-11.276245
C:\Users\cware\Desktop\Steller25Nov\TagTesting25Nov2013\M25.DSG	11-1-2013	16:54:19	538625.000000	10772.500000	0.328125	0.351563	-0.988281	0.155046	-0.277982	0.520183	16.387939	-1.708984	-14.144897
C:\Users\cware\Desktop\Steller25Nov\TagTesting25Nov2013\M25.DSG	11-1-2013	16:54:19	538626.000000	10772.520000	0.296875	0.292969	-1.046875	0.155963	-0.275229	0.522936	23.834229	1.815796	-10.192871
C:\Users\cware\Desktop\Steller25Nov\TagTesting25Nov2013\M25.DSG	11-1-2013	16:54:19	538627.000000	10772.540000	0.300781	0.234375	-0.996094	0.152294	-0.271560	0.525688	7.019043	0.991821	-10.986328
C:\Users\cware\Desktop\Steller25Nov\TagTesting25Nov2013\M25.DSG	11-1-2013	16:54:19	538628.000000	10772.560000	0.300781	0.179688	-1.011719	0.152294	-0.268807	0.527523	13.854980	10.314941	-5.783081
C:\Users\cware\Desktop\Steller25Nov\TagTesting25Nov2013\M25.DSG	11-1-2013	16:54:19	538629.000000	10772.580000	0.363281	0.226563	-1.027344	0.148624	-0.266055	0.527523	6.256104	4.287720	-9.567261
C:\Users\cware\Desktop\Steller25Nov\TagTesting25Nov2013\M25.DSG	11-1-2013	16:54:19	538630.000000	10772.600000	0.246094	0.210938	-1.078125	0.149541	-0.263303	0.532110	10.330200	11.596680	-11.505127
C:\Users\cware\Desktop\Steller25Nov\TagTesting25Nov2013\M25.DSG	11-1-2013	16:54:19	538631.000000	10772.620000	0.382813	0.261719	-1.039063	0.144037	-0.260550	0.532110	-2.273560	20.843506	-17.150879
C:\Users\cware\Desktop\Steller25Nov\TagTesting25Nov2013\M25.DSG	11-1-2013	16:54:19	538632.000000	10772.640000	0.300781	0.300781	-1.093750	0.144954	-0.257798	0.535780	-4.241943	-0.015259	-21.438599
C:\Users\cware\Desktop\Steller25Nov\TagTesting25Nov2013\M25.DSG	11-1-2013	16:54:19	538633.000000	10772.660000	0.316406	0.375000	-1.156250	0.141284	-0.253211	0.537615	-4.165649	14.633179	-19.927979
C:\Users\cware\Desktop\Steller25Nov\TagTesting25Nov2013\M25.DSG	11-1-2013	16:54:19	538634.000000	10772.680000	0.304688	0.406250	-1.132813	0.140367	-0.251376	0.541284	-6.423950	10.971069	-20.767212
C:\Users\cware\Desktop\Steller25Nov\TagTesting25Nov2013\M25.DSG	11-1-2013	16:54:19	538635.000000	10772.700000	0.351563	0.449219	-1.089844	0.138532	-0.249541	0.540367	0.442505	11.962891	-17.150879
C:\Users\cware\Desktop\Steller25Nov\TagTesting25Nov2013\M25.DSG	11-1-2013	16:54:19	538636.000000	10772.720000	0.304688	0.378906	-1.070313	0.137615	-0.244037	0.544954	-4.425049	36.422729	-14.633179
C:\Users\cware\Desktop\Steller25Nov\TagTesting25Nov2013\M25.DSG	11-1-2013	16:54:19	538637.000000	10772.740000	0.292969	0.316406	-1.062500	0.132110	-0.244037	0.544037	2.059937	-21.408081	-19.149780
C:\Users\cware\Desktop\Steller25Nov\TagTesting25Nov2013\M25.DSG	11-1-2013	16:54:19	538638.000000	10772.760000	0.250000	0.304688	-1.105469	0.134862	-0.238532	0.547706	-3.067017	13.351440	-16.265869
C:\Users\cware\Desktop\Steller25Nov\TagTesting25Nov2013\M25.DSG	11-1-2013	16:54:19	538639.000000	10772.780000	0.250000	0.304688	-1.105469	0.132110	-0.237615	0.547706	-3.265381	19.729614	-10.025024
C:\Users\cware\Desktop\Steller25Nov\TagTesting25Nov2013\M25.DSG	11-1-2013	16:54:19	538640.000000	10772.800000	0.398438	0.191406	-0.992188	0.131193	-0.234862	0.550459	-9.613037	3.875732	-13.717651
C:\Users\cware\Desktop\Steller25Nov\TagTesting25Nov2013\M25.DSG	11-1-2013	16:54:19	538641.000000	10772.820000	0.359375	0.140625	-0.996094	0.129358	-0.234862	0.550459	-12.084961	8.361816	-11.352539
C:\Users\cware\Desktop\Steller25Nov\TagTesting25Nov2013\M25.DSG	11-1-2013	16:54:19	538642.000000	10772.840000	0.292969	0.117188	-1.054688	0.130275	-0.233028	0.552294	-8.209229	15.975952	-9.201050
C:\Users\cware\Desktop\Steller25Nov\TagTesting25Nov2013\M25.DSG	11-1-2013	16:54:19	538643.000000	10772.860000	0.417969	0.128906	-0.929688	0.127523	-0.231193	0.552294	-4.425049	-1.907349	-11.077881
C:\Users\cware\Desktop\Steller25Nov\TagTesting25Nov2013\M25.DSG	11-1-2013	16:54:19	538644.000000	10772.880000	0.300781	0.132813	-1.031250	0.127523	-0.230275	0.553211	-3.417969	6.423950	-8.529663
C:\Users\cware\Desktop\Steller25Nov\TagTesting25Nov2013\M25.DSG	11-1-2013	16:54:19	538645.000000	10772.900000	0.339844	0.132813	-1.015625	0.125688	-0.229358	0.552294	1.754761	-10.986328	-9.017944
C:\Users\cware\Desktop\Steller25Nov\TagTesting25Nov2013\M25.DSG	11-1-2013	16:54:19	538646.000000	10772.920000	0.363281	0.203125	-1.074219	0.128440	-0.227523	0.555046	0.717163	-18.051147	-7.522583
C:\Users\cware\Desktop\Steller25Nov\TagTesting25Nov2013\M25.DSG	11-1-2013	16:54:19	538647.000000	10772.940000	0.304688	0.257813	-1.121094	0.128440	-0.229358	0.554128	8.682251	2.014160	-2.120972
C:\Users\cware\Desktop\Steller25Nov\TagTesting25Nov2013\M25.DSG	11-1-2013	16:54:19	538648.000000	10772.960000	0.398438	0.285156	-1.085938	0.129358	-0.227523	0.555046	-3.189087	-27.420044	-4.791260
C:\Users\cware\Desktop\Steller25Nov\TagTesting25Nov2013\M25.DSG	11-1-2013	16:54:19	538649.000000	10772.980000	0.332031	0.285156	-1.035156	0.130275	-0.227523	0.555046	5.722046	-25.817871	-1.052856
C:\Users\cware\Desktop\Steller25Nov\TagTesting25Nov2013\M25.DSG	11-1-2013	16:54:19	538650.000000	10773.000000	0.355469	0.332031	-1.089844	0.134862	-0.226606	0.555963	-4.180908	-23.590088	-1.876831
C:\Users\cware\Desktop\Steller25Nov\TagTesting25Nov2013\M25.DSG	11-1-2013	16:54:19	538651.000000	10773.020000	0.285156	0.277344	-1.062500	0.135780	-0.227523	0.555963	-9.063721	-3.021240	0.259399
C:\Users\cware\Desktop\Steller25Nov\TagTesting25Nov2013\M25.DSG	11-1-2013	16:54:19	538652.000000	10773.040000	0.398438	0.269531	-1.058594	0.140367	-0.227523	0.555046	-7.415771	-30.090332	-0.747681
C:\Users\cware\Desktop\Steller25Nov\TagTesting25Nov2013\M25.DSG	11-1-2013	16:54:19	538653.000000	10773.060000	0.316406	0.238281	-1.011719	0.142202	-0.227523	0.555046	-6.774902	-23.071289	-0.152588
C:\Users\cware\Desktop\Steller25Nov\TagTesting25Nov2013\M25.DSG	11-1-2013	16:54:19	538654.000000	10773.080000	0.296875	0.214844	-0.976563	0.146789	-0.228440	0.555963	-7.064819	-21.987915	1.052856
C:\Users\cware\Desktop\Steller25Nov\TagTesting25Nov2013\M25.DSG	11-1-2013	16:54:19	538655.000000	10773.100000	0.253906	0.207031	-0.972656	0.148624	-0.228440	0.555046	-6.332397	-37.170410	0.335693
C:\Users\cware\Desktop\Steller25Nov\TagTesting25Nov2013\M25.DSG	11-1-2013	16:54:19	538656.000000	10773.120000	0.363281	0.175781	-0.964844	0.158716	-0.229358	0.555963	-7.400513	-19.989014	3.845215
C:\Users\cware\Desktop\Steller25Nov\TagTesting25Nov2013\M25.DSG	11-1-2013	16:54:19	538657.000000	10773.140000	0.152344	0.175781	-1.015625	0.159633	-0.231193	0.555046	-12.084961	-9.307861	2.883911
C:\Users\cware\Desktop\Steller25Nov\TagTesting25Nov2013\M25.DSG	11-1-2013	16:54:19	538658.000000	10773.160000	0.261719	0.128906	-0.953125	0.162385	-0.233028	0.555046	-6.896973	-21.194458	7.141113
C:\Users\cware\Desktop\Steller25Nov\TagTesting25Nov2013\M25.DSG	11-1-2013	16:54:19	538659.000000	10773.180000	0.253906	0.144531	-0.914063	0.166055	-0.234862	0.552294	-9.963989	-30.639648	5.905151
C:\Users\cware\Desktop\Steller25Nov\TagTesting25Nov2013\M25.DSG	11-1-2013	16:54:19	538660.000000	10773.200000	0.253906	0.140625	-0.972656	0.169725	-0.235780	0.551376	-7.446289	-35.385132	4.959106
C:\Users\cware\Desktop\Steller25Nov\TagTesting25Nov2013\M25.DSG	11-1-2013	16:54:19	538661.000000	10773.220000	0.273438	0.144531	-0.933594	0.174312	-0.238532	0.549541	-15.289307	0.534058	8.071899
C:\Users\cware\Desktop\Steller25Nov\TagTesting25Nov2013\M25.DSG	11-1-2013	16:54:19	538662.000000	10773.240000	0.265625	0.191406	-0.976563	0.175229	-0.239450	0.549541	-11.474609	-42.846680	4.043579
C:\Users\cware\Desktop\Steller25Nov\TagTesting25Nov2013\M25.DSG	11-1-2013	16:54:19	538663.000000	10773.260000	0.222656	0.210938	-0.968750	0.183486	-0.242202	0.547706	-11.154175	-21.087646	7.858276
C:\Users\cware\Desktop\Steller25Nov\TagTesting25Nov2013\M25.DSG	11-1-2013	16:54:19	538664.000000	10773.280000	0.226563	0.187500	-1.007813	0.185321	-0.245872	0.546789	-10.635376	-45.257568	2.899170
C:\Users\cware\Desktop\Steller25Nov\TagTesting25Nov2013\M25.DSG	11-1-2013	16:54:19	538665.000000	10773.300000	0.226563	0.187500	-1.007813	0.191743	-0.246789	0.544037	-10.864258	-9.674072	8.605957
C:\Users\cware\Desktop\Steller25Nov\TagTesting25Nov2013\M25.DSG	11-1-2013	16:54:19	538666.000000	10773.320000	0.230469	0.210938	-0.957031	0.193578	-0.247706	0.544037	-15.884399	-31.341553	4.806519
C:\Users\cware\Desktop\Steller25Nov\TagTesting25Nov2013\M25.DSG	11-1-2013	16:54:19	538667.000000	10773.340000	0.238281	0.218750	-0.988281	0.200917	-0.253211	0.540367	-17.913818	-33.111572	5.889893
C:\Users\cware\Desktop\Steller25Nov\TagTesting25Nov2013\M25.DSG	11-1-2013	16:54:19	538668.000000	10773.360000	0.214844	0.238281	-0.988281	0.203670	-0.254128	0.539450	-17.456055	-25.802612	7.095337
C:\Users\cware\Desktop\Steller25Nov\TagTesting25Nov2013\M25.DSG	11-1-2013	16:54:19	538669.000000	10773.380000	0.261719	0.257813	-0.957031	0.211009	-0.257798	0.536697	-19.104004	-38.665771	4.013062
C:\Users\cware\Desktop\Steller25Nov\TagTesting25Nov2013\M25.DSG	11-1-2013	16:54:19	538670.000000	10773.400000	0.156250	0.218750	-0.992188	0.216514	-0.259633	0.534862	-14.953613	-49.484253	4.760742
C:\Users\cware\Desktop\Steller25Nov\TagTesting25Nov2013\M25.DSG	11-1-2013	16:54:19	538671.000000	10773.420000	0.011719	0.195313	-1.054688	0.224771	-0.262385	0.533028	-10.330200	-0.595093	12.527466
C:\Users\cware\Desktop\Steller25Nov\TagTesting25Nov2013\M25.DSG	11-1-2013	16:54:19	538672.000000	10773.440000	0.222656	0.230469	-0.941406	0.227523	-0.262385	0.531193	-23.529053	-42.312622	3.128052
C:\Users\cware\Desktop\Steller25Nov\TagTesting25Nov2013\M25.DSG	11-1-2013	16:54:19	538673.000000	10773.460000	0.089844	0.300781	-1.011719	0.233028	-0.265138	0.529358	-24.307251	-44.448853	-0.900269
C:\Users\cware\Desktop\Steller25Nov\TagTesting25Nov2013\M25.DSG	11-1-2013	16:54:19	538674.000000	10773.480000	0.042969	0.308594	-1.082031	0.241284	-0.270642	0.524771	-22.659302	-34.759521	3.204346
C:\Users\cware\Desktop\Steller25Nov\TagTesting25Nov2013\M25.DSG	11-1-2013	16:54:19	538675.000000	10773.500000	-0.007813	0.343750	-1.082031	0.244037	-0.272477	0.522936	-18.936157	-26.306152	5.386353
C:\Users\cware\Desktop\Steller25Nov\TagTesting25Nov2013\M25.DSG	11-1-2013	16:54:19	538676.000000	10773.520000	-0.035156	0.410156	-1.109375	0.248624	-0.275229	0.520183	-16.601563	-13.717651	3.204346
C:\Users\cware\Desktop\Steller25Nov\TagTesting25Nov2013\M25.DSG	11-1-2013	16:54:19	538677.000000	10773.540000	0.000000	0.398438	-1.070313	0.250459	-0.277064	0.520183	-15.625000	-11.199951	2.731323
C:\Users\cware\Desktop\Steller25Nov\TagTesting25Nov2013\M25.DSG	11-1-2013	16:54:19	538678.000000	10773.560000	0.140625	0.417969	-1.058594	0.250459	-0.279817	0.517431	-14.694214	25.787354	2.609253
C:\Users\cware\Desktop\Steller25Nov\TagTesting25Nov2013\M25.DSG	11-1-2013	16:54:19	538679.000000	10773.580000	0.554688	0.441406	-0.621094	0.249541	-0.280734	0.516514	-1.251221	-41.458130	-7.308960
C:\Users\cware\Desktop\Steller25Nov\TagTesting25Nov2013\M25.DSG	11-1-2013	16:54:19	538680.000000	10773.600000	0.292969	0.339844	-0.847656	0.256881	-0.276147	0.516514	37.231445	-108.505249	-43.533325
C:\Users\cware\Desktop\Steller25Nov\TagTesting25Nov2013\M25.DSG	11-1-2013	16:54:19	538681.000000	10773.620000	0.101563	0.156250	-1.343750	0.266972	-0.271560	0.519266	53.512573	-124.328613	-47.103882
C:\Users\cware\Desktop\Steller25Nov\TagTesting25Nov2013\M25.DSG	11-1-2013	16:54:19	538682.000000	10773.640000	-0.449219	-0.195313	-1.636719	0.288073	-0.263303	0.522018	-36.987305	-109.588623	-14.175415
C:\Users\cware\Desktop\Steller25Nov\TagTesting25Nov2013\M25.DSG	11-1-2013	16:54:19	538683.000000	10773.660000	-0.726563	-0.339844	-1.988281	0.297248	-0.270642	0.515596	-116.882324	5.813599	22.232056
C:\Users\cware\Desktop\Steller25Nov\TagTesting25Nov2013\M25.DSG	11-1-2013	16:54:19	538684.000000	10773.680000	-1.054688	0.117188	-1.906250	0.292661	-0.293578	0.498165	-139.587402	108.520508	35.171509
C:\Users\cware\Desktop\Steller25Nov\TagTesting25Nov2013\M25.DSG	11-1-2013	16:54:19	538685.000000	10773.700000	-0.976563	0.605469	-1.550781	0.282569	-0.308257	0.488073	-137.405396	166.427612	47.119141
C:\Users\cware\Desktop\Steller25Nov\TagTesting25Nov2013\M25.DSG	11-1-2013	16:54:19	538686.000000	10773.720000	-0.273438	0.855469	-1.417969	0.262385	-0.329358	0.471560	-100.830078	127.746582	24.246216
C:\Users\cware\Desktop\Steller25Nov\TagTesting25Nov2013\M25.DSG	11-1-2013	16:54:19	538687.000000	10773.740000	0.226563	0.843750	-1.414063	0.253211	-0.337615	0.466055	-67.413330	121.902466	4.196167
C:\Users\cware\Desktop\Steller25Nov\TagTesting25Nov2013\M25.DSG	11-1-2013	16:54:19	538688.000000	10773.760000	0.562500	0.937500	-1.359375	0.231193	-0.348624	0.457798	-38.391113	111.007690	-21.179199
C:\Users\cware\Desktop\Steller25Nov\TagTesting25Nov2013\M25.DSG	11-1-2013	16:54:19	538689.000000	10773.780000	0.640625	0.972656	-1.421875	0.219266	-0.352294	0.455963	-29.357910	113.082886	-40.130615
C:\Users\cware\Desktop\Steller25Nov\TagTesting25Nov2013\M25.DSG	11-1-2013	16:54:19	538690.000000	10773.800000	0.535156	0.875000	-1.410156	0.187156	-0.358716	0.451376	-29.678345	126.602173	-57.083130
C:\Users\cware\Desktop\Steller25Nov\TagTesting25Nov2013\M25.DSG	11-1-2013	16:54:19	538691.000000	10773.820000	0.531250	0.800781	-1.386719	0.169725	-0.360550	0.446789	-41.397095	153.182983	-62.377930
C:\Users\cware\Desktop\Steller25Nov\TagTesting25Nov2013\M25.DSG	11-1-2013	16:54:19	538692.000000	10773.840000	0.687500	0.839844	-1.042969	0.132110	-0.367890	0.434862	-54.199219	121.765137	-67.794800
C:\Users\cware\Desktop\Steller25Nov\TagTesting25Nov2013\M25.DSG	11-1-2013	16:54:19	538693.000000	10773.860000	0.617188	0.824219	-1.062500	0.117431	-0.370642	0.427523	-51.712036	99.029541	-60.028076
C:\Users\cware\Desktop\Steller25Nov\TagTesting25Nov2013\M25.DSG	11-1-2013	16:54:19	538694.000000	10773.880000	0.636719	0.761719	-1.117188	0.093578	-0.376147	0.413761	-39.657593	67.520142	-50.964355
C:\Users\cware\Desktop\Steller25Nov\TagTesting25Nov2013\M25.DSG	11-1-2013	16:54:19	538695.000000	10773.900000	0.523438	0.757813	-1.242188	0.083486	-0.377064	0.409174	-24.932861	75.759888	-46.524048
C:\Users\cware\Desktop\Steller25Nov\TagTesting25Nov2013\M25.DSG	11-1-2013	16:54:19	538696.000000	10773.920000	0.421875	0.710938	-1.304688	0.073394	-0.377064	0.401835	-11.108398	92.834473	-44.525146
C:\Users\cware\Desktop\Steller25Nov\TagTesting25Nov2013\M25.DSG	11-1-2013	16:54:19	538697.000000	10773.940000	0.429688	0.679688	-1.191406	0.050459	-0.376147	0.396330	-6.210327	94.085693	-41.015625
C:\Users\cware\Desktop\Steller25Nov\TagTesting25Nov2013\M25.DSG	11-1-2013	16:54:19	538698.000000	10773.960000	0.570313	0.664063	-1.089844	0.038532	-0.375229	0.392661	-15.304565	122.985840	-45.455933
C:\Users\cware\Desktop\Steller25Nov\TagTesting25Nov2013\M25.DSG	11-1-2013	16:54:19	538699.000000	10773.980000	0.726563	0.625000	-0.980469	0.011009	-0.374312	0.379817	-18.081665	105.072021	-53.314209
C:\Users\cware\Desktop\Steller25Nov\TagTesting25Nov2013\M25.DSG	11-1-2013	16:54:19	538700.000000	10774.000000	0.699219	0.585938	-0.902344	0.000000	-0.372477	0.373394	-15.670776	85.083008	-55.114746
C:\Users\cware\Desktop\Steller25Nov\TagTesting25Nov2013\M25.DSG	11-1-2013	16:54:19	538701.000000	10774.020000	0.667969	0.515625	-0.886719	-0.023853	-0.370642	0.360550	-21.224976	108.093262	-49.362183
C:\Users\cware\Desktop\Steller25Nov\TagTesting25Nov2013\M25.DSG	11-1-2013	16:54:19	538702.000000	10774.040000	0.792969	0.523438	-0.816406	-0.034862	-0.367890	0.353211	-22.430420	85.601807	-47.409058
C:\Users\cware\Desktop\Steller25Nov\TagTesting25Nov2013\M25.DSG	11-1-2013	16:54:19	538703.000000	10774.060000	0.761719	0.527344	-0.761719	-0.054128	-0.366055	0.338532	-29.739380	71.945190	-41.015625
C:\Users\cware\Desktop\Steller25Nov\TagTesting25Nov2013\M25.DSG	11-1-2013	16:54:19	538704.000000	10774.080000	0.769531	0.488281	-0.742188	-0.062385	-0.366055	0.331193	-29.281616	63.598633	-37.017822
C:\Users\cware\Desktop\Steller25Nov\TagTesting25Nov2013\M25.DSG	11-1-2013	16:54:19	538705.000000	10774.100000	0.753906	0.531250	-0.742188	-0.077064	-0.366055	0.314679	-36.010742	82.626343	-34.896851
C:\Users\cware\Desktop\Steller25Nov\TagTesting25Nov2013\M25.DSG	11-1-2013	16:54:19	538706.000000	10774.120000	0.878906	0.527344	-0.722656	-0.085321	-0.365138	0.307339	-34.149170	50.094604	-37.002563
C:\Users\cware\Desktop\Steller25Nov\TagTesting25Nov2013\M25.DSG	11-1-2013	16:54:19	538707.000000	10774.140000	0.847656	0.562500	-0.699219	-0.096330	-0.364220	0.295413	-35.675049	38.192749	-37.750244
C:\Users\cware\Desktop\Steller25Nov\TagTesting25Nov2013\M25.DSG	11-1-2013	16:54:19	538708.000000	10774.160000	0.796875	0.539063	-0.683594	-0.101835	-0.363303	0.288073	-31.616211	54.779053	-41.946411
C:\Users\cware\Desktop\Steller25Nov\TagTesting25Nov2013\M25.DSG	11-1-2013	16:54:19	538709.000000	10774.180000	0.902344	0.558594	-0.585938	-0.114679	-0.360550	0.276147	-36.880493	21.530151	-42.831421
C:\Users\cware\Desktop\Steller25Nov\TagTesting25Nov2013\M25.DSG	11-1-2013	16:54:19	538710.000000	10774.200000	0.851563	0.476563	-0.613281	-0.118349	-0.359633	0.270642	-34.912109	26.489258	-40.679932
C:\Users\cware\Desktop\Steller25Nov\TagTesting25Nov2013\M25.DSG	11-1-2013	16:54:19	538711.000000	10774.220000	0.855469	0.445313	-0.679688	-0.122936	-0.356881	0.265138	-29.663086	25.268555	-37.185669
C:\Users\cware\Desktop\Steller25Nov\TagTesting25Nov2013\M25.DSG	11-1-2013	16:54:19	538712.000000	10774.240000	0.804688	0.480469	-0.679688	-0.133028	-0.355963	0.256881	-28.152466	32.760620	-32.226563
C:\Users\cware\Desktop\Steller25Nov\TagTesting25Nov2013\M25.DSG	11-1-2013	16:54:19	538713.000000	10774.260000	0.898438	0.453125	-0.535156	-0.137615	-0.353211	0.251376	-35.614014	10.498047	-33.386230
C:\Users\cware\Desktop\Steller25Nov\TagTesting25Nov2013\M25.DSG	11-1-2013	16:54:19	538714.000000	10774.280000	0.824219	0.476563	-0.566406	-0.144037	-0.352294	0.239450	-25.802612	28.793335	-31.005859
C:\Users\cware\Desktop\Steller25Nov\TagTesting25Nov2013\M25.DSG	11-1-2013	16:54:19	538715.000000	10774.300000	0.894531	0.441406	-0.570313	-0.148624	-0.349541	0.235780	-31.616211	14.831543	-24.230957
C:\Users\cware\Desktop\Steller25Nov\TagTesting25Nov2013\M25.DSG	11-1-2013	16:54:19	538716.000000	10774.320000	0.929688	0.437500	-0.554688	-0.153211	-0.347706	0.226606	-39.337158	13.702393	-28.381348
C:\Users\cware\Desktop\Steller25Nov\TagTesting25Nov2013\M25.DSG	11-1-2013	16:54:19	538717.000000	10774.340000	0.945313	0.468750	-0.582031	-0.156881	-0.347706	0.221101	-30.090332	14.892578	-30.288696
C:\Users\cware\Desktop\Steller25Nov\TagTesting25Nov2013\M25.DSG	11-1-2013	16:54:19	538718.000000	10774.360000	0.921875	0.414063	-0.519531	-0.164220	-0.345872	0.212844	-34.683228	21.499634	-28.991699
C:\Users\cware\Desktop\Steller25Nov\TagTesting25Nov2013\M25.DSG	11-1-2013	16:54:19	538719.000000	10774.380000	0.921875	0.414063	-0.519531	-0.167890	-0.344037	0.206422	-39.215088	-1.602173	-30.105591
C:\Users\cware\Desktop\Steller25Nov\TagTesting25Nov2013\M25.DSG	11-1-2013	16:54:19	538720.000000	10774.400000	0.722656	0.406250	-0.609375	-0.172477	-0.342202	0.199083	-41.458130	47.943115	-28.076172
C:\Users\cware\Desktop\Steller25Nov\TagTesting25Nov2013\M25.DSG	11-1-2013	16:54:19	538721.000000	10774.420000	0.855469	0.445313	-0.515625	-0.176147	-0.341284	0.188991	-41.320801	49.362183	-22.323608
C:\Users\cware\Desktop\Steller25Nov\TagTesting25Nov2013\M25.DSG	11-1-2013	16:54:19	538722.000000	10774.440000	0.906250	0.394531	-0.507813	-0.183486	-0.339450	0.172477	-43.395996	39.367676	-21.987915
C:\Users\cware\Desktop\Steller25Nov\TagTesting25Nov2013\M25.DSG	11-1-2013	16:54:19	538723.000000	10774.460000	0.859375	0.382813	-0.437500	-0.186239	-0.338532	0.165138	-42.709351	50.003052	-15.838623
C:\Users\cware\Desktop\Steller25Nov\TagTesting25Nov2013\M25.DSG	11-1-2013	16:54:19	538724.000000	10774.480000	1.019531	0.429688	-0.394531	-0.190826	-0.337615	0.145872	-49.575806	30.929565	-20.065308
C:\Users\cware\Desktop\Steller25Nov\TagTesting25Nov2013\M25.DSG	11-1-2013	16:54:19	538725.000000	10774.500000	0.976563	0.453125	-0.382813	-0.191743	-0.336697	0.139450	-48.049927	12.222290	-27.328491
C:\Users\cware\Desktop\Steller25Nov\TagTesting25Nov2013\M25.DSG	11-1-2013	16:54:19	538726.000000	10774.520000	0.847656	0.406250	-0.453125	-0.195413	-0.333028	0.128440	-30.410767	33.920288	-21.240234
C:\Users\cware\Desktop\Steller25Nov\TagTesting25Nov2013\M25.DSG	11-1-2013	16:54:19	538727.000000	10774.540000	0.875000	0.363281	-0.320313	-0.198165	-0.331193	0.122018	-36.239624	58.715820	-19.546509
C:\Users\cware\Desktop\Steller25Nov\TagTesting25Nov2013\M25.DSG	11-1-2013	16:54:19	538728.000000	10774.560000	1.050781	0.351563	-0.316406	-0.200917	-0.330275	0.106422	-33.843994	26.214600	-17.623901
C:\Users\cware\Desktop\Steller25Nov\TagTesting25Nov2013\M25.DSG	11-1-2013	16:54:19	538729.000000	10774.580000	0.964844	0.406250	-0.265625	-0.203670	-0.329358	0.103670	-34.759521	12.817383	-24.902344
C:\Users\cware\Desktop\Steller25Nov\TagTesting25Nov2013\M25.DSG	11-1-2013	16:54:19	538730.000000	10774.600000	0.945313	0.375000	-0.292969	-0.207339	-0.325688	0.092661	-29.190063	29.067993	-17.700195
C:\Users\cware\Desktop\Steller25Nov\TagTesting25Nov2013\M25.DSG	11-1-2013	16:54:19	538731.000000	10774.620000	0.824219	0.335938	-0.347656	-0.209174	-0.324771	0.088073	-15.426636	47.088623	-7.888794
C:\Users\cware\Desktop\Steller25Nov\TagTesting25Nov2013\M25.DSG	11-1-2013	16:54:19	538732.000000	10774.640000	0.890625	0.367188	-0.296875	-0.209174	-0.324771	0.076147	-6.790161	42.907715	-6.118774
C:\Users\cware\Desktop\Steller25Nov\TagTesting25Nov2013\M25.DSG	11-1-2013	16:54:19	538733.000000	10774.660000	0.957031	0.417969	-0.203125	-0.209174	-0.324771	0.070642	-18.768311	43.090820	-8.651733
C:\Users\cware\Desktop\Steller25Nov\TagTesting25Nov2013\M25.DSG	11-1-2013	16:54:19	538734.000000	10774.680000	1.082031	0.406250	-0.156250	-0.211009	-0.322936	0.061468	-19.927979	21.316528	-11.901855
C:\Users\cware\Desktop\Steller25Nov\TagTesting25Nov2013\M25.DSG	11-1-2013	16:54:19	538735.000000	10774.700000	1.011719	0.449219	-0.183594	-0.211009	-0.322018	0.054128	-23.498535	46.554565	-9.735107
C:\Users\cware\Desktop\Steller25Nov\TagTesting25Nov2013\M25.DSG	11-1-2013	16:54:19	538736.000000	10774.720000	1.148438	0.429688	-0.175781	-0.211009	-0.321101	0.048624	-24.490356	-9.704590	-15.106201
C:\Users\cware\Desktop\Steller25Nov\TagTesting25Nov2013\M25.DSG	11-1-2013	16:54:19	538737.000000	10774.740000	1.000000	0.378906	-0.156250	-0.212844	-0.318349	0.046789	-22.918701	13.473511	-15.579224
C:\Users\cware\Desktop\Steller25Nov\TagTesting25Nov2013\M25.DSG	11-1-2013	16:54:19	538738.000000	10774.760000	1.039063	0.406250	-0.132813	-0.212844	-0.316514	0.042202	-19.409180	-31.234741	-13.488770
C:\Users\cware\Desktop\Steller25Nov\TagTesting25Nov2013\M25.DSG	11-1-2013	16:54:19	538739.000000	10774.780000	1.074219	0.441406	-0.156250	-0.216514	-0.315596	0.044037	-9.429932	2.197266	-12.741089
C:\Users\cware\Desktop\Steller25Nov\TagTesting25Nov2013\M25.DSG	11-1-2013	16:54:19	538740.000000	10774.800000	0.968750	0.425781	-0.218750	-0.215596	-0.313761	0.044954	-9.246826	-27.755737	-20.889282
C:\Users\cware\Desktop\Steller25Nov\TagTesting25Nov2013\M25.DSG	11-1-2013	16:54:19	538741.000000	10774.820000	1.101563	0.437500	-0.148438	-0.218349	-0.310092	0.047706	-13.290405	-19.561768	-23.162842
C:\Users\cware\Desktop\Steller25Nov\TagTesting25Nov2013\M25.DSG	11-1-2013	16:54:19	538742.000000	10774.840000	0.910156	0.437500	-0.226563	-0.220183	-0.307339	0.047706	2.197266	-1.159668	-24.108887
C:\Users\cware\Desktop\Steller25Nov\TagTesting25Nov2013\M25.DSG	11-1-2013	16:54:19	538743.000000	10774.860000	0.957031	0.437500	-0.289063	-0.223853	-0.304587	0.047706	0.137329	4.302979	-25.741577
C:\Users\cware\Desktop\Steller25Nov\TagTesting25Nov2013\M25.DSG	11-1-2013	16:54:19	538744.000000	10774.880000	0.921875	0.375000	-0.187500	-0.225688	-0.302752	0.049541	2.548218	9.262085	-23.818970
C:\Users\cware\Desktop\Steller25Nov\TagTesting25Nov2013\M25.DSG	11-1-2013	16:54:19	538745.000000	10774.900000	0.921875	0.375000	-0.187500	-0.227523	-0.298165	0.048624	7.675171	20.263672	-22.033691
C:\Users\cware\Desktop\Steller25Nov\TagTesting25Nov2013\M25.DSG	11-1-2013	16:54:19	538746.000000	10774.920000	0.976563	0.429688	-0.175781	-0.228440	-0.296330	0.048624	21.591187	8.972168	-26.031494
C:\Users\cware\Desktop\Steller25Nov\TagTesting25Nov2013\M25.DSG	11-1-2013	16:54:19	538747.000000	10774.940000	1.019531	0.347656	-0.074219	-0.233028	-0.293578	0.049541	21.835327	2.426147	-24.551392
C:\Users\cware\Desktop\Steller25Nov\TagTesting25Nov2013\M25.DSG	11-1-2013	16:54:19	538748.000000	10774.960000	0.980469	0.335938	-0.207031	-0.235780	-0.290826	0.051376	25.634766	-0.915527	-37.719727
C:\Users\cware\Desktop\Steller25Nov\TagTesting25Nov2013\M25.DSG	11-1-2013	16:54:19	538749.000000	10774.980000	1.046875	0.292969	-0.195313	-0.237615	-0.283486	0.059633	26.016235	-16.006470	-43.441772
C:\Users\cware\Desktop\Steller25Nov\TagTesting25Nov2013\M25.DSG	11-1-2013	16:54:19	538750.000000	10775.000000	0.929688	0.226563	-0.132813	-0.243119	-0.277982	0.063303	24.795532	-10.345459	-45.730591
C:\Users\cware\Desktop\Steller25Nov\TagTesting25Nov2013\M25.DSG	11-1-2013	16:54:19	538751.000000	10775.020000	0.941406	0.144531	-0.148438	-0.247706	-0.274312	0.066055	25.848389	-12.542725	-45.684814
C:\Users\cware\Desktop\Steller25Nov\TagTesting25Nov2013\M25.DSG	11-1-2013	16:54:19	538752.000000	10775.040000	0.906250	0.156250	-0.167969	-0.252294	-0.265138	0.077064	37.902832	-25.543213	-42.282104
C:\Users\cware\Desktop\Steller25Nov\TagTesting25Nov2013\M25.DSG	11-1-2013	16:54:19	538753.000000	10775.060000	0.890625	0.140625	-0.074219	-0.254128	-0.261468	0.081651	39.505005	-21.423340	-41.076660
C:\Users\cware\Desktop\Steller25Nov\TagTesting25Nov2013\M25.DSG	11-1-2013	16:54:19	538754.000000	10775.080000	0.886719	0.187500	-0.070313	-0.259633	-0.253211	0.096330	42.236328	-30.960083	-43.380737
C:\Users\cware\Desktop\Steller25Nov\TagTesting25Nov2013\M25.DSG	11-1-2013	16:54:19	538755.000000	10775.100000	0.875000	0.195313	-0.125000	-0.261468	-0.250459	0.104587	54.504395	-31.692505	-41.137695
C:\Users\cware\Desktop\Steller25Nov\TagTesting25Nov2013\M25.DSG	11-1-2013	16:54:19	538756.000000	10775.120000	0.914063	0.207031	-0.078125	-0.267890	-0.238532	0.118349	54.031372	-45.425415	-47.546387
C:\Users\cware\Desktop\Steller25Nov\TagTesting25Nov2013\M25.DSG	11-1-2013	16:54:19	538757.000000	10775.140000	0.921875	0.257813	-0.105469	-0.269725	-0.233945	0.128440	55.526733	-58.013916	-48.858643
C:\Users\cware\Desktop\Steller25Nov\TagTesting25Nov2013\M25.DSG	11-1-2013	16:54:19	538758.000000	10775.160000	0.843750	0.273438	-0.171875	-0.273394	-0.222018	0.148624	58.166504	-54.473877	-49.896240
C:\Users\cware\Desktop\Steller25Nov\TagTesting25Nov2013\M25.DSG	11-1-2013	16:54:19	538759.000000	10775.180000	0.941406	0.203125	-0.156250	-0.275229	-0.213761	0.160550	52.200317	-80.108643	-51.376343
C:\Users\cware\Desktop\Steller25Nov\TagTesting25Nov2013\M25.DSG	11-1-2013	16:54:19	538760.000000	10775.200000	0.863281	0.148438	-0.210938	-0.276147	-0.200000	0.186239	62.286377	-82.336426	-51.284790
C:\Users\cware\Desktop\Steller25Nov\TagTesting25Nov2013\M25.DSG	11-1-2013	16:54:19	538761.000000	10775.220000	0.886719	0.097656	-0.160156	-0.276147	-0.193578	0.201835	57.159424	-102.676392	-65.658569
C:\Users\cware\Desktop\Steller25Nov\TagTesting25Nov2013\M25.DSG	11-1-2013	16:54:19	538762.000000	10775.240000	0.828125	0.156250	-0.125000	-0.275229	-0.175229	0.235780	56.900024	-122.543335	-81.512451
C:\Users\cware\Desktop\Steller25Nov\TagTesting25Nov2013\M25.DSG	11-1-2013	16:54:19	538763.000000	10775.260000	0.789063	0.156250	-0.210938	-0.272477	-0.164220	0.253211	58.456421	-120.086670	-84.091187
C:\Users\cware\Desktop\Steller25Nov\TagTesting25Nov2013\M25.DSG	11-1-2013	16:54:19	538764.000000	10775.280000	0.605469	0.093750	-0.316406	-0.269725	-0.141284	0.287156	66.238403	-98.922729	-82.702637
C:\Users\cware\Desktop\Steller25Nov\TagTesting25Nov2013\M25.DSG	11-1-2013	16:54:19	538765.000000	10775.300000	0.632813	0.089844	-0.453125	-0.266055	-0.129358	0.303670	62.881470	-81.253052	-79.498291
C:\Users\cware\Desktop\Steller25Nov\TagTesting25Nov2013\M25.DSG	11-1-2013	16:54:19	538766.000000	10775.320000	0.578125	0.066406	-0.523438	-0.266055	-0.105505	0.321101	56.213379	-20.935059	-77.575684
C:\Users\cware\Desktop\Steller25Nov\TagTesting25Nov2013\M25.DSG	11-1-2013	16:54:19	538767.000000	10775.340000	0.664063	0.019531	-0.453125	-0.266972	-0.092661	0.328440	46.905518	-27.069092	-77.041626
C:\Users\cware\Desktop\Steller25Nov\TagTesting25Nov2013\M25.DSG	11-1-2013	16:54:19	538768.000000	10775.360000	0.726563	-0.066406	-0.355469	-0.266972	-0.070642	0.336697	37.445068	-28.396606	-75.286865
C:\Users\cware\Desktop\Steller25Nov\TagTesting25Nov2013\M25.DSG	11-1-2013	16:54:19	538769.000000	10775.380000	0.746094	-0.121094	-0.398438	-0.268807	-0.058716	0.341284	31.051636	-26.977539	-71.456909
C:\Users\cware\Desktop\Steller25Nov\TagTesting25Nov2013\M25.DSG	11-1-2013	16:54:19	538770.000000	10775.400000	0.683594	-0.156250	-0.410156	-0.268807	-0.041284	0.349541	22.308350	-23.269653	-65.795898
C:\Users\cware\Desktop\Steller25Nov\TagTesting25Nov2013\M25.DSG	11-1-2013	16:54:19	538771.000000	10775.420000	0.652344	-0.156250	-0.445313	-0.269725	-0.031193	0.351376	22.842407	-25.360107	-57.922363
C:\Users\cware\Desktop\Steller25Nov\TagTesting25Nov2013\M25.DSG	11-1-2013	16:54:19	538772.000000	10775.440000	0.605469	-0.128906	-0.425781	-0.269725	-0.016514	0.355963	25.878906	-16.830444	-46.691895
C:\Users\cware\Desktop\Steller25Nov\TagTesting25Nov2013\M25.DSG	11-1-2013	16:54:19	538773.000000	10775.460000	0.605469	-0.128906	-0.425781	-0.270642	-0.007339	0.356881	27.832031	-16.220093	-40.802002
C:\Users\cware\Desktop\Steller25Nov\TagTesting25Nov2013\M25.DSG	11-1-2013	16:54:19	538774.000000	10775.480000	0.621094	-0.199219	-0.339844	-0.269725	0.003670	0.361468	24.520874	-23.101807	-35.507202
C:\Users\cware\Desktop\Steller25Nov\TagTesting25Nov2013\M25.DSG	11-1-2013	16:54:19	538775.000000	10775.500000	0.636719	-0.230469	-0.312500	-0.268807	0.009174	0.365138	19.119263	-29.357910	-32.791138
C:\Users\cware\Desktop\Steller25Nov\TagTesting25Nov2013\M25.DSG	11-1-2013	16:54:19	538776.000000	10775.520000	0.648438	-0.253906	-0.347656	-0.265138	0.012844	0.367890	11.688232	-39.352417	-27.313232
C:\Users\cware\Desktop\Steller25Nov\TagTesting25Nov2013\M25.DSG	11-1-2013	16:54:19	538777.000000	10775.540000	0.621094	-0.253906	-0.402344	-0.260550	0.022018	0.377982	6.774902	-46.386719	-22.766113
C:\Users\cware\Desktop\Steller25Nov\TagTesting25Nov2013\M25.DSG	11-1-2013	16:54:19	538778.000000	10775.560000	0.570313	-0.261719	-0.464844	-0.258716	0.024771	0.383486	5.676270	-47.607422	-17.196655
C:\Users\cware\Desktop\Steller25Nov\TagTesting25Nov2013\M25.DSG	11-1-2013	16:54:19	538779.000000	10775.580000	0.531250	-0.265625	-0.515625	-0.251376	0.027523	0.393578	1.754761	-42.694092	-12.344360
C:\Users\cware\Desktop\Steller25Nov\TagTesting25Nov2013\M25.DSG	11-1-2013	16:54:19	538780.000000	10775.600000	0.546875	-0.246094	-0.539063	-0.247706	0.028440	0.398165	-9.033203	-40.679932	-2.792358
C:\Users\cware\Desktop\Steller25Nov\TagTesting25Nov2013\M25.DSG	11-1-2013	16:54:19	538781.000000	10775.620000	0.558594	-0.222656	-0.550781	-0.242202	0.028440	0.406422	-19.836426	-37.918091	4.882813
C:\Users\cware\Desktop\Steller25Nov\TagTesting25Nov2013\M25.DSG	11-1-2013	16:54:19	538782.000000	10775.640000	0.585938	-0.222656	-0.582031	-0.239450	0.024771	0.411927	-29.357910	-36.636353	7.873535
C:\Users\cware\Desktop\Steller25Nov\TagTesting25Nov2013\M25.DSG	11-1-2013	16:54:19	538783.000000	10775.660000	0.636719	-0.234375	-0.625000	-0.232110	0.018349	0.418349	-31.112671	-39.535522	4.348755
C:\Users\cware\Desktop\Steller25Nov\TagTesting25Nov2013\M25.DSG	11-1-2013	16:54:19	538784.000000	10775.680000	0.636719	-0.269531	-0.699219	-0.231193	0.014679	0.422018	-27.542114	-31.295776	5.004883
C:\Users\cware\Desktop\Steller25Nov\TagTesting25Nov2013\M25.DSG	11-1-2013	16:54:19	538785.000000	10775.700000	0.679688	-0.312500	-0.746094	-0.226606	0.010092	0.426606	-26.977539	-30.838013	5.844116
C:\Users\cware\Desktop\Steller25Nov\TagTesting25Nov2013\M25.DSG	11-1-2013	16:54:19	538786.000000	10775.720000	0.628906	-0.285156	-0.785156	-0.223853	0.008257	0.428440	-24.887085	-24.017334	13.854980
C:\Users\cware\Desktop\Steller25Nov\TagTesting25Nov2013\M25.DSG	11-1-2013	16:54:19	538787.000000	10775.740000	0.636719	-0.238281	-0.761719	-0.221101	0.000000	0.432110	-22.964478	-16.372681	17.059326
C:\Users\cware\Desktop\Steller25Nov\TagTesting25Nov2013\M25.DSG	11-1-2013	16:54:19	538788.000000	10775.760000	0.726563	-0.222656	-0.718750	-0.217431	-0.002752	0.433945	-18.997192	-16.632080	12.908936
C:\Users\cware\Desktop\Steller25Nov\TagTesting25Nov2013\M25.DSG	11-1-2013	16:54:19	538789.000000	10775.780000	0.777344	-0.171875	-0.753906	-0.218349	-0.004587	0.433945	-11.856079	-18.371582	5.340576
C:\Users\cware\Desktop\Steller25Nov\TagTesting25Nov2013\M25.DSG	11-1-2013	16:54:19	538790.000000	10775.800000	0.769531	-0.109375	-0.792969	-0.213761	-0.008257	0.437615	-3.997803	-17.684937	-1.968384
C:\Users\cware\Desktop\Steller25Nov\TagTesting25Nov2013\M25.DSG	11-1-2013	16:54:19	538791.000000	10775.820000	0.777344	-0.128906	-0.796875	-0.212844	-0.008257	0.440367	-4.348755	-19.592285	-5.767822
C:\Users\cware\Desktop\Steller25Nov\TagTesting25Nov2013\M25.DSG	11-1-2013	16:54:19	538792.000000	10775.840000	0.792969	-0.218750	-0.761719	-0.211009	-0.009174	0.443119	-11.535645	-17.822266	-9.399414
C:\Users\cware\Desktop\Steller25Nov\TagTesting25Nov2013\M25.DSG	11-1-2013	16:54:19	538793.000000	10775.860000	0.828125	-0.285156	-0.734375	-0.209174	-0.007339	0.444037	-16.815186	-17.150879	-11.047363
C:\Users\cware\Desktop\Steller25Nov\TagTesting25Nov2013\M25.DSG	11-1-2013	16:54:19	538794.000000	10775.880000	0.851563	-0.304688	-0.730469	-0.206422	-0.009174	0.447706	-22.796631	-18.630981	-10.711670
C:\Users\cware\Desktop\Steller25Nov\TagTesting25Nov2013\M25.DSG	11-1-2013	16:54:19	538795.000000	10775.900000	0.855469	-0.296875	-0.750000	-0.205505	-0.010092	0.448624	-24.902344	-18.646240	-10.528564
C:\Users\cware\Desktop\Steller25Nov\TagTesting25Nov2013\M25.DSG	11-1-2013	16:54:19	538796.000000	10775.920000	0.820313	-0.296875	-0.828125	-0.202752	-0.011009	0.451376	-23.147583	-16.326904	-6.927490
C:\Users\cware\Desktop\Steller25Nov\TagTesting25Nov2013\M25.DSG	11-1-2013	16:54:19	538797.000000	10775.940000	0.812500	-0.312500	-0.859375	-0.202752	-0.012844	0.452294	-22.689819	-16.998291	-4.226685
C:\Users\cware\Desktop\Steller25Nov\TagTesting25Nov2013\M25.DSG	11-1-2013	16:54:19	538798.000000	10775.960000	0.843750	-0.351563	-0.757813	-0.200000	-0.016514	0.453211	-21.362305	-22.018433	-2.899170
C:\Users\cware\Desktop\Steller25Nov\TagTesting25Nov2013\M25.DSG	11-1-2013	16:54:19	538799.000000	10775.980000	0.843750	-0.351563	-0.757813	-0.198165	-0.018349	0.455046	-27.984619	-26.473999	-1.892090
C:\Users\cware\Desktop\Steller25Nov\TagTesting25Nov2013\M25.DSG	11-1-2013	16:54:19	538800.000000	10776.000000	0.921875	-0.386719	-0.699219	-0.192661	-0.023853	0.459633	-37.399292	-41.748047	-1.358032
C:\Users\cware\Desktop\Steller25Nov\TagTesting25Nov2013\M25.DSG	11-1-2013	16:54:19	538801.000000	10776.020000	0.910156	-0.445313	-0.753906	-0.188991	-0.030275	0.465138	-40.359497	-54.733276	1.174927
C:\Users\cware\Desktop\Steller25Nov\TagTesting25Nov2013\M25.DSG	11-1-2013	16:54:19	538802.000000	10776.040000	0.804688	-0.476563	-0.851563	-0.179817	-0.034862	0.473394	-37.811279	-61.096191	11.016846
C:\Users\cware\Desktop\Steller25Nov\TagTesting25Nov2013\M25.DSG	11-1-2013	16:54:19	538803.000000	10776.060000	0.742188	-0.449219	-0.910156	-0.172477	-0.040367	0.477982	-38.299561	-60.165405	23.620605
C:\Users\cware\Desktop\Steller25Nov\TagTesting25Nov2013\M25.DSG	11-1-2013	16:54:19	538804.000000	10776.080000	0.656250	-0.371094	-0.964844	-0.162385	-0.052294	0.485321	-22.033691	-46.157837	38.681030
C:\Users\cware\Desktop\Steller25Nov\TagTesting25Nov2013\M25.DSG	11-1-2013	16:54:19	538805.000000	10776.100000	0.593750	-0.226563	-0.937500	-0.156881	-0.057798	0.489908	-4.959106	-32.913208	53.512573
C:\Users\cware\Desktop\Steller25Nov\TagTesting25Nov2013\M25.DSG	11-1-2013	16:54:19	538806.000000	10776.120000	0.593750	-0.027344	-0.937500	-0.146789	-0.067890	0.494495	10.086060	-22.521973	63.873291
C:\Users\cware\Desktop\Steller25Nov\TagTesting25Nov2013\M25.DSG	11-1-2013	16:54:19	538807.000000	10776.140000	0.605469	0.039063	-1.039063	-0.144037	-0.072477	0.498165	22.140503	-15.991211	64.712524
C:\Users\cware\Desktop\Steller25Nov\TagTesting25Nov2013\M25.DSG	11-1-2013	16:54:19	538808.000000	10776.160000	0.636719	0.066406	-0.937500	-0.135780	-0.079817	0.500000	14.495850	-16.540527	60.546875
C:\Users\cware\Desktop\Steller25Nov\TagTesting25Nov2013\M25.DSG	11-1-2013	16:54:19	538809.000000	10776.180000	0.726563	0.089844	-0.765625	-0.131193	-0.084404	0.503670	-0.061035	-24.078369	49.179077
C:\Users\cware\Desktop\Steller25Nov\TagTesting25Nov2013\M25.DSG	11-1-2013	16:54:19	538810.000000	10776.200000	0.828125	-0.031250	-0.785156	-0.122018	-0.089908	0.508257	5.599976	-54.046631	41.076660
C:\Users\cware\Desktop\Steller25Nov\TagTesting25Nov2013\M25.DSG	11-1-2013	16:54:19	538811.000000	10776.220000	0.894531	-0.195313	-0.750000	-0.114679	-0.092661	0.514679	6.118774	-80.551147	46.813965
C:\Users\cware\Desktop\Steller25Nov\TagTesting25Nov2013\M25.DSG	11-1-2013	16:54:19	538812.000000	10776.240000	0.824219	-0.238281	-0.910156	-0.102752	-0.099083	0.525688	-0.473022	-66.207886	62.957764
C:\Users\cware\Desktop\Steller25Nov\TagTesting25Nov2013\M25.DSG	11-1-2013	16:54:19	538813.000000	10776.260000	0.886719	-0.210938	-1.085938	-0.084404	-0.102752	0.531193	10.772705	-62.454224	63.522339
C:\Users\cware\Desktop\Steller25Nov\TagTesting25Nov2013\M25.DSG	11-1-2013	16:54:19	538814.000000	10776.280000	0.609375	-0.238281	-1.191406	-0.077982	-0.104587	0.535780	8.468628	-17.059326	75.729370
C:\Users\cware\Desktop\Steller25Nov\TagTesting25Nov2013\M25.DSG	11-1-2013	16:54:19	538815.000000	10776.300000	0.273438	-0.488281	-1.199219	-0.071560	-0.114679	0.536697	-17.761230	55.541992	89.752197
C:\Users\cware\Desktop\Steller25Nov\TagTesting25Nov2013\M25.DSG	11-1-2013	16:54:19	538816.000000	10776.320000	0.769531	-0.421875	-0.847656	-0.074312	-0.124771	0.533945	-7.919312	-24.200439	73.333740
C:\Users\cware\Desktop\Steller25Nov\TagTesting25Nov2013\M25.DSG	11-1-2013	16:54:19	538817.000000	10776.340000	1.148438	-0.132813	-0.535156	-0.059633	-0.134862	0.538532	-13.565063	-92.773438	56.381226
C:\Users\cware\Desktop\Steller25Nov\TagTesting25Nov2013\M25.DSG	11-1-2013	16:54:19	538818.000000	10776.360000	0.925781	0.062500	-0.867188	-0.046789	-0.140367	0.542202	-9.796143	-102.523804	53.054810
C:\Users\cware\Desktop\Steller25Nov\TagTesting25Nov2013\M25.DSG	11-1-2013	16:54:19	538819.000000	10776.380000	0.585938	0.203125	-1.222656	-0.022018	-0.146789	0.553211	-0.671387	-47.332764	53.695679
C:\Users\cware\Desktop\Steller25Nov\TagTesting25Nov2013\M25.DSG	11-1-2013	16:54:19	538820.000000	10776.400000	0.449219	0.207031	-1.328125	-0.016514	-0.148624	0.554128	2.044678	-8.255005	45.867920
C:\Users\cware\Desktop\Steller25Nov\TagTesting25Nov2013\M25.DSG	11-1-2013	16:54:19	538821.000000	10776.420000	0.558594	0.136719	-1.222656	-0.010092	-0.153211	0.555046	7.934570	11.077881	41.549683
C:\Users\cware\Desktop\Steller25Nov\TagTesting25Nov2013\M25.DSG	11-1-2013	16:54:19	538822.000000	10776.440000	0.703125	0.164063	-1.101563	-0.009174	-0.152294	0.555046	20.874023	6.256104	38.604736
C:\Users\cware\Desktop\Steller25Nov\TagTesting25Nov2013\M25.DSG	11-1-2013	16:54:19	538823.000000	10776.460000	0.765625	0.199219	-1.074219	-0.004587	-0.151376	0.555963	30.288696	6.423950	36.575317
C:\Users\cware\Desktop\Steller25Nov\TagTesting25Nov2013\M25.DSG	11-1-2013	16:54:19	538824.000000	10776.480000	0.707031	0.097656	-1.035156	-0.004587	-0.148624	0.557798	37.567139	16.372681	30.731201
C:\Users\cware\Desktop\Steller25Nov\TagTesting25Nov2013\M25.DSG	11-1-2013	16:54:19	538825.000000	10776.500000	0.679688	-0.003906	-0.972656	-0.004587	-0.144037	0.560550	36.285400	15.594482	26.733398
C:\Users\cware\Desktop\Steller25Nov\TagTesting25Nov2013\M25.DSG	11-1-2013	16:54:19	538826.000000	10776.520000	0.621094	-0.234375	-0.863281	-0.005505	-0.139450	0.559633	26.199341	15.899658	29.602051
C:\Users\cware\Desktop\Steller25Nov\TagTesting25Nov2013\M25.DSG	11-1-2013	16:54:19	538827.000000	10776.540000	0.621094	-0.234375	-0.863281	-0.006422	-0.136697	0.561468	18.386841	26.931763	31.951904
C:\Users\cware\Desktop\Steller25Nov\TagTesting25Nov2013\M25.DSG	11-1-2013	16:54:19	538828.000000	10776.560000	0.703125	-0.253906	-0.765625	-0.011009	-0.133945	0.561468	20.004272	6.057739	24.353027
C:\Users\cware\Desktop\Steller25Nov\TagTesting25Nov2013\M25.DSG	11-1-2013	16:54:19	538829.000000	10776.580000	0.652344	-0.246094	-0.824219	-0.011927	-0.133028	0.563303	23.727417	-5.187988	16.098022
C:\Users\cware\Desktop\Steller25Nov\TagTesting25Nov2013\M25.DSG	11-1-2013	16:54:19	538830.000000	10776.600000	0.550781	-0.148438	-0.855469	-0.009174	-0.128440	0.566055	22.781372	-12.405396	10.940552
C:\Users\cware\Desktop\Steller25Nov\TagTesting25Nov2013\M25.DSG	11-1-2013	16:54:19	538831.000000	10776.620000	0.515625	-0.019531	-0.832031	-0.007339	-0.126606	0.567890	23.010254	-11.215210	11.856079
C:\Users\cware\Desktop\Steller25Nov\TagTesting25Nov2013\M25.DSG	11-1-2013	16:54:19	538832.000000	10776.640000	0.546875	0.031250	-0.757813	-0.003670	-0.121101	0.572477	19.577026	-5.737305	16.571045
C:\Users\cware\Desktop\Steller25Nov\TagTesting25Nov2013\M25.DSG	11-1-2013	16:54:19	538833.000000	10776.660000	0.648438	0.058594	-0.753906	-0.002752	-0.119266	0.573394	17.227173	-18.600464	12.466431
C:\Users\cware\Desktop\Steller25Nov\TagTesting25Nov2013\M25.DSG	11-1-2013	16:54:19	538834.000000	10776.680000	0.640625	0.027344	-0.800781	0.002752	-0.115596	0.576147	16.021729	-25.985718	1.937866
C:\Users\cware\Desktop\Steller25Nov\TagTesting25Nov2013\M25.DSG	11-1-2013	16:54:19	538835.000000	10776.700000	0.609375	0.039063	-0.859375	0.006422	-0.114679	0.578899	12.939453	-35.736084	-5.371094
C:\Users\cware\Desktop\Steller25Nov\TagTesting25Nov2013\M25.DSG	11-1-2013	16:54:19	538836.000000	10776.720000	0.554688	0.062500	-0.968750	0.013761	-0.110092	0.583486	15.701294	-34.072876	-10.833740
C:\Users\cware\Desktop\Steller25Nov\TagTesting25Nov2013\M25.DSG	11-1-2013	16:54:19	538837.000000	10776.740000	0.570313	0.054688	-0.972656	0.018349	-0.107339	0.584404	14.511108	-45.013428	-13.412476
C:\Users\cware\Desktop\Steller25Nov\TagTesting25Nov2013\M25.DSG	11-1-2013	16:54:19	538838.000000	10776.760000	0.539063	0.003906	-0.964844	0.029358	-0.100917	0.590826	10.284424	-50.537109	-14.312744
C:\Users\cware\Desktop\Steller25Nov\TagTesting25Nov2013\M25.DSG	11-1-2013	16:54:19	538839.000000	10776.780000	0.531250	-0.031250	-0.976563	0.033945	-0.100000	0.593578	11.306763	-62.164307	-12.176514
C:\Users\cware\Desktop\Steller25Nov\TagTesting25Nov2013\M25.DSG	11-1-2013	16:54:19	538840.000000	10776.800000	0.476563	-0.082031	-1.050781	0.046789	-0.094495	0.601835	10.223389	-73.791504	-8.682251
C:\Users\cware\Desktop\Steller25Nov\TagTesting25Nov2013\M25.DSG	11-1-2013	16:54:19	538841.000000	10776.820000	0.496094	-0.109375	-1.054688	0.056881	-0.091743	0.603670	10.452271	-80.581665	-9.475708
C:\Users\cware\Desktop\Steller25Nov\TagTesting25Nov2013\M25.DSG	11-1-2013	16:54:19	538842.000000	10776.840000	0.496094	-0.054688	-1.027344	0.075229	-0.086239	0.611927	11.428833	-89.080811	-11.352539
C:\Users\cware\Desktop\Steller25Nov\TagTesting25Nov2013\M25.DSG	11-1-2013	16:54:19	538843.000000	10776.860000	0.484375	0.015625	-1.027344	0.085321	-0.084404	0.614679	17.227173	-86.456299	-10.147095
C:\Users\cware\Desktop\Steller25Nov\TagTesting25Nov2013\M25.DSG	11-1-2013	16:54:19	538844.000000	10776.880000	0.460938	0.070313	-0.960938	0.107339	-0.076147	0.621101	17.395020	-90.789795	-14.328003
C:\Users\cware\Desktop\Steller25Nov\TagTesting25Nov2013\M25.DSG	11-1-2013	16:54:19	538845.000000	10776.900000	0.472656	0.097656	-0.871094	0.116514	-0.072477	0.622936	14.358521	-102.859497	-22.201538
C:\Users\cware\Desktop\Steller25Nov\TagTesting25Nov2013\M25.DSG	11-1-2013	16:54:19	538846.000000	10776.920000	0.457031	0.058594	-0.843750	0.142202	-0.065138	0.627523	18.386841	-100.936890	-25.802612
C:\Users\cware\Desktop\Steller25Nov\TagTesting25Nov2013\M25.DSG	11-1-2013	16:54:19	538847.000000	10776.940000	0.378906	0.000000	-0.925781	0.155046	-0.061468	0.629358	27.969360	-107.452393	-26.260376
C:\Users\cware\Desktop\Steller25Nov\TagTesting25Nov2013\M25.DSG	11-1-2013	16:54:19	538848.000000	10776.960000	0.398438	-0.066406	-0.937500	0.179817	-0.050459	0.633945	29.968262	-113.784790	-25.115967
C:\Users\cware\Desktop\Steller25Nov\TagTesting25Nov2013\M25.DSG	11-1-2013	16:54:19	538849.000000	10776.980000	0.332031	-0.140625	-0.921875	0.195413	-0.044954	0.636697	29.556274	-119.827271	-27.847290
C:\Users\cware\Desktop\Steller25Nov\TagTesting25Nov2013\M25.DSG	11-1-2013	16:54:19	538850.000000	10777.000000	0.164063	-0.183594	-0.937500	0.217431	-0.035780	0.637615	25.375366	-72.357178	-23.437500
C:\Users\cware\Desktop\Steller25Nov\TagTesting25Nov2013\M25.DSG	11-1-2013	16:54:19	538851.000000	10777.020000	0.148438	-0.183594	-0.925781	0.226606	-0.032110	0.639450	19.470215	-63.995361	-22.994995
C:\Users\cware\Desktop\Steller25Nov\TagTesting25Nov2013\M25.DSG	11-1-2013	16:54:19	538852.000000	10777.040000	-0.105469	-0.183594	-1.082031	0.232110	-0.027523	0.639450	13.412476	2.044678	-15.548706
C:\Users\cware\Desktop\Steller25Nov\TagTesting25Nov2013\M25.DSG	11-1-2013	16:54:19	538853.000000	10777.060000	-0.105469	-0.183594	-1.082031	0.235780	-0.023853	0.642202	2.655029	-70.785522	-24.688721
C:\Users\cware\Desktop\Steller25Nov\TagTesting25Nov2013\M25.DSG	11-1-2013	16:54:19	538854.000000	10777.080000	0.304688	-0.207031	-0.738281	0.244954	-0.022936	0.640367	-23.132324	-55.709839	-13.305664
C:\Users\cware\Desktop\Steller25Nov\TagTesting25Nov2013\M25.DSG	11-1-2013	16:54:19	538855.000000	10777.100000	0.367188	-0.167969	-0.730469	0.262385	-0.025688	0.635780	-19.760132	-144.622803	-13.168335
C:\Users\cware\Desktop\Steller25Nov\TagTesting25Nov2013\M25.DSG	11-1-2013	16:54:19	538856.000000	10777.120000	0.003906	-0.246094	-0.863281	0.281651	-0.026606	0.633028	-17.303467	-120.971680	0.396729
C:\Users\cware\Desktop\Steller25Nov\TagTesting25Nov2013\M25.DSG	11-1-2013	16:54:19	538857.000000	10777.140000	0.054688	-0.203125	-0.910156	0.313761	-0.029358	0.626606	-20.614624	-117.477417	3.829956
C:\Users\cware\Desktop\Steller25Nov\TagTesting25Nov2013\M25.DSG	11-1-2013	16:54:19	538858.000000	10777.160000	-0.054688	-0.199219	-0.886719	0.328440	-0.031193	0.620183	-26.611328	-111.770630	5.401611
C:\Users\cware\Desktop\Steller25Nov\TagTesting25Nov2013\M25.DSG	11-1-2013	16:54:19	538859.000000	10777.180000	-0.113281	-0.250000	-0.968750	0.354128	-0.033028	0.611927	-32.180786	-96.313477	11.672974
C:\Users\cware\Desktop\Steller25Nov\TagTesting25Nov2013\M25.DSG	11-1-2013	16:54:19	538860.000000	10777.200000	-0.214844	-0.230469	-0.980469	0.365138	-0.034862	0.607339	-34.378052	-67.321777	18.920898
C:\Users\cware\Desktop\Steller25Nov\TagTesting25Nov2013\M25.DSG	11-1-2013	16:54:19	538861.000000	10777.220000	-0.117188	-0.222656	-0.941406	0.382569	-0.038532	0.599083	-37.475586	-75.012207	16.098022
C:\Users\cware\Desktop\Steller25Nov\TagTesting25Nov2013\M25.DSG	11-1-2013	16:54:19	538862.000000	10777.240000	-0.222656	-0.160156	-0.972656	0.389908	-0.042202	0.595413	-41.595459	-68.206787	13.671875
C:\Users\cware\Desktop\Steller25Nov\TagTesting25Nov2013\M25.DSG	11-1-2013	16:54:19	538863.000000	10777.260000	-0.187500	-0.125000	-0.980469	0.407339	-0.046789	0.588073	-37.551880	-62.118530	10.955811
C:\Users\cware\Desktop\Steller25Nov\TagTesting25Nov2013\M25.DSG	11-1-2013	16:54:19	538864.000000	10777.280000	-0.242188	-0.230469	-0.945313	0.413761	-0.049541	0.584404	-25.939941	-60.379028	11.428833
C:\Users\cware\Desktop\Steller25Nov\TagTesting25Nov2013\M25.DSG	11-1-2013	16:54:19	538865.000000	10777.300000	-0.312500	-0.191406	-0.921875	0.426606	-0.051376	0.575229	-27.023315	-62.408447	10.437012
C:\Users\cware\Desktop\Steller25Nov\TagTesting25Nov2013\M25.DSG	11-1-2013	16:54:19	538866.000000	10777.320000	-0.265625	-0.183594	-0.898438	0.433945	-0.052294	0.571560	-24.139404	-43.823242	6.011963
C:\Users\cware\Desktop\Steller25Nov\TagTesting25Nov2013\M25.DSG	11-1-2013	16:54:19	538867.000000	10777.340000	-0.320313	-0.203125	-0.933594	0.439450	-0.055046	0.570642	-15.274048	-57.037354	1.388550
C:\Users\cware\Desktop\Steller25Nov\TagTesting25Nov2013\M25.DSG	11-1-2013	16:54:19	538868.000000	10777.360000	-0.234375	-0.160156	-0.921875	0.450459	-0.053211	0.563303	-12.054443	-66.635132	-11.291504
C:\Users\cware\Desktop\Steller25Nov\TagTesting25Nov2013\M25.DSG	11-1-2013	16:54:19	538869.000000	10777.380000	-0.242188	-0.113281	-0.902344	0.457798	-0.055046	0.558716	-12.603760	-72.433472	-17.791748
C:\Users\cware\Desktop\Steller25Nov\TagTesting25Nov2013\M25.DSG	11-1-2013	16:54:19	538870.000000	10777.400000	-0.421875	-0.128906	-0.984375	0.469725	-0.057798	0.551376	-11.749268	-46.127319	-18.630981
C:\Users\cware\Desktop\Steller25Nov\TagTesting25Nov2013\M25.DSG	11-1-2013	16:54:19	538871.000000	10777.420000	-0.285156	-0.117188	-0.921875	0.475229	-0.058716	0.547706	-7.110596	-52.505493	-21.087646
C:\Users\cware\Desktop\Steller25Nov\TagTesting25Nov2013\M25.DSG	11-1-2013	16:54:19	538872.000000	10777.440000	-0.296875	-0.160156	-0.906250	0.487156	-0.061468	0.538532	-15.869141	-69.854736	-16.494751
C:\Users\cware\Desktop\Steller25Nov\TagTesting25Nov2013\M25.DSG	11-1-2013	16:54:19	538873.000000	10777.460000	-0.503906	-0.160156	-0.964844	0.494495	-0.063303	0.533945	-23.117065	-65.261841	-8.331299
C:\Users\cware\Desktop\Steller25Nov\TagTesting25Nov2013\M25.DSG	11-1-2013	16:54:19	538874.000000	10777.480000	-0.558594	-0.140625	-1.003906	0.505505	-0.066055	0.523853	-32.791138	-61.813354	-8.316040
C:\Users\cware\Desktop\Steller25Nov\TagTesting25Nov2013\M25.DSG	11-1-2013	16:54:19	538875.000000	10777.500000	-0.558594	-0.125000	-1.046875	0.511927	-0.069725	0.517431	-41.458130	-56.106567	1.907349
C:\Users\cware\Desktop\Steller25Nov\TagTesting25Nov2013\M25.DSG	11-1-2013	16:54:19	538876.000000	10777.520000	-0.660156	-0.175781	-1.136719	0.523853	-0.077064	0.506422	-49.453735	-45.562744	15.106201
C:\Users\cware\Desktop\Steller25Nov\TagTesting25Nov2013\M25.DSG	11-1-2013	16:54:19	538877.000000	10777.540000	-0.707031	-0.101563	-1.167969	0.528440	-0.078899	0.500917	-51.834106	-27.465820	27.191162
C:\Users\cware\Desktop\Steller25Nov\TagTesting25Nov2013\M25.DSG	11-1-2013	16:54:19	538878.000000	10777.560000	-0.765625	0.011719	-1.191406	0.534862	-0.083486	0.495413	-49.575806	-16.098022	32.394409
C:\Users\cware\Desktop\Steller25Nov\TagTesting25Nov2013\M25.DSG	11-1-2013	16:54:19	538879.000000	10777.580000	-0.585938	0.097656	-1.316406	0.537615	-0.084404	0.491743	-50.659180	-12.573242	30.883789
C:\Users\cware\Desktop\Steller25Nov\TagTesting25Nov2013\M25.DSG	11-1-2013	16:54:19	538880.000000	10777.600000	-0.652344	0.136719	-1.347656	0.542202	-0.086239	0.487156	-44.952393	15.106201	28.610229
C:\Users\cware\Desktop\Steller25Nov\TagTesting25Nov2013\M25.DSG	11-1-2013	16:54:19	538881.000000	10777.620000	-0.652344	0.136719	-1.347656	0.541284	-0.087156	0.488991	-43.075562	16.769409	20.477295
C:\Users\cware\Desktop\Steller25Nov\TagTesting25Nov2013\M25.DSG	11-1-2013	16:54:19	538882.000000	10777.640000	-0.679688	0.031250	-1.210938	0.536697	-0.089908	0.490826	-31.539917	47.088623	19.332886
C:\Users\cware\Desktop\Steller25Nov\TagTesting25Nov2013\M25.DSG	11-1-2013	16:54:19	538883.000000	10777.660000	-0.386719	-0.019531	-1.191406	0.534862	-0.089908	0.492661	-24.963379	-21.591187	9.307861
C:\Users\cware\Desktop\Steller25Nov\TagTesting25Nov2013\M25.DSG	11-1-2013	16:54:19	538884.000000	10777.680000	-0.488281	-0.027344	-1.394531	0.540367	-0.090826	0.486239	-10.147095	-23.315430	-1.892090
C:\Users\cware\Desktop\Steller25Nov\TagTesting25Nov2013\M25.DSG	11-1-2013	16:54:19	538885.000000	10777.700000	-0.640625	0.039063	-1.382813	0.541284	-0.090826	0.486239	15.838623	12.054443	-13.381958
C:\Users\cware\Desktop\Steller25Nov\TagTesting25Nov2013\M25.DSG	11-1-2013	16:54:19	538886.000000	10777.720000	-0.488281	0.148438	-1.203125	0.530275	-0.087156	0.498165	37.261963	83.908081	-16.494751
C:\Users\cware\Desktop\Steller25Nov\TagTesting25Nov2013\M25.DSG	11-1-2013	16:54:19	538887.000000	10777.740000	-0.035156	0.210938	-1.082031	0.521101	-0.083486	0.506422	44.082642	70.373535	-22.369385
C:\Users\cware\Desktop\Steller25Nov\TagTesting25Nov2013\M25.DSG	11-1-2013	16:54:19	538888.000000	10777.760000	0.125000	0.179688	-1.167969	0.506422	-0.078899	0.521101	20.721436	49.850464	-30.151367
C:\Users\cware\Desktop\Steller25Nov\TagTesting25Nov2013\M25.DSG	11-1-2013	16:54:19	538889.000000	10777.780000	0.191406	0.140625	-1.367188	0.500000	-0.080734	0.526606	10.589600	67.550659	-39.443970
C:\Users\cware\Desktop\Steller25Nov\TagTesting25Nov2013\M25.DSG	11-1-2013	16:54:19	538890.000000	10777.800000	0.316406	0.066406	-1.480469	0.489908	-0.082569	0.540367	5.294800	84.381104	-45.196533
C:\Users\cware\Desktop\Steller25Nov\TagTesting25Nov2013\M25.DSG	11-1-2013	16:54:19	538891.000000	10777.820000	0.476563	-0.066406	-1.542969	0.468807	-0.084404	0.545872	6.240845	99.166870	-37.231445
C:\Users\cware\Desktop\Steller25Nov\TagTesting25Nov2013\M25.DSG	11-1-2013	16:54:19	538892.000000	10777.840000	0.601563	-0.101563	-1.640625	0.455046	-0.084404	0.554128	19.683838	113.616943	-21.408081
C:\Users\cware\Desktop\Steller25Nov\TagTesting25Nov2013\M25.DSG	11-1-2013	16:54:19	538893.000000	10777.860000	0.640625	-0.085938	-1.632813	0.426606	-0.081651	0.571560	26.550293	139.755249	-6.820679
C:\Users\cware\Desktop\Steller25Nov\TagTesting25Nov2013\M25.DSG	11-1-2013	16:54:19	538894.000000	10777.880000	0.691406	-0.058594	-1.500000	0.409174	-0.077982	0.579817	4.699707	137.634277	-8.377075
C:\Users\cware\Desktop\Steller25Nov\TagTesting25Nov2013\M25.DSG	11-1-2013	16:54:19	538895.000000	10777.900000	0.816406	0.066406	-1.394531	0.377982	-0.077064	0.592661	9.567261	71.990967	-9.429932
C:\Users\cware\Desktop\Steller25Nov\TagTesting25Nov2013\M25.DSG	11-1-2013	16:54:19	538896.000000	10777.920000	0.636719	0.050781	-1.304688	0.366972	-0.077982	0.597248	-7.003784	129.562378	-4.760742
C:\Users\cware\Desktop\Steller25Nov\TagTesting25Nov2013\M25.DSG	11-1-2013	16:54:19	538897.000000	10777.940000	0.632813	-0.035156	-1.316406	0.339450	-0.078899	0.606422	-20.950317	119.110107	3.616333
C:\Users\cware\Desktop\Steller25Nov\TagTesting25Nov2013\M25.DSG	11-1-2013	16:54:19	538898.000000	10777.960000	0.621094	-0.136719	-1.082031	0.325688	-0.079817	0.611009	-20.080566	73.593140	14.129639
C:\Users\cware\Desktop\Steller25Nov\TagTesting25Nov2013\M25.DSG	11-1-2013	16:54:19	538899.000000	10777.980000	0.445313	-0.203125	-1.039063	0.302752	-0.083486	0.614679	-20.462036	62.927246	21.316528
C:\Users\cware\Desktop\Steller25Nov\TagTesting25Nov2013\M25.DSG	11-1-2013	16:54:19	538900.000000	10778.000000	0.558594	-0.117188	-0.933594	0.300000	-0.085321	0.614679	-48.751831	20.645142	6.958008
C:\Users\cware\Desktop\Steller25Nov\TagTesting25Nov2013\M25.DSG	11-1-2013	16:54:19	538901.000000	10778.020000	0.187500	-0.070313	-0.921875	0.296330	-0.095413	0.611927	-56.198120	26.000977	5.661011
C:\Users\cware\Desktop\Steller25Nov\TagTesting25Nov2013\M25.DSG	11-1-2013	16:54:19	538902.000000	10778.040000	0.125000	-0.015625	-1.128906	0.295413	-0.101835	0.611927	-36.804199	24.490356	5.310059
C:\Users\cware\Desktop\Steller25Nov\TagTesting25Nov2013\M25.DSG	11-1-2013	16:54:19	538903.000000	10778.060000	0.097656	-0.070313	-1.164063	0.291743	-0.109174	0.610092	-37.979126	21.942139	5.111694
C:\Users\cware\Desktop\Steller25Nov\TagTesting25Nov2013\M25.DSG	11-1-2013	16:54:19	538904.000000	10778.080000	0.117188	0.074219	-1.367188	0.288991	-0.111009	0.609174	-22.537231	28.045654	4.592896
C:\Users\cware\Desktop\Steller25Nov\TagTesting25Nov2013\M25.DSG	11-1-2013	16:54:19	538905.000000	10778.100000	0.218750	0.085938	-1.136719	0.285321	-0.116514	0.609174	-35.202026	-4.287720	0.061035
C:\Users\cware\Desktop\Steller25Nov\TagTesting25Nov2013\M25.DSG	11-1-2013	16:54:19	538906.000000	10778.120000	-0.015625	0.062500	-1.167969	0.287156	-0.116514	0.606422	-17.150879	-22.781372	5.416870
C:\Users\cware\Desktop\Steller25Nov\TagTesting25Nov2013\M25.DSG	11-1-2013	16:54:19	538907.000000	10778.140000	-0.015625	0.062500	-1.167969	0.290826	-0.119266	0.604587	-24.642944	-12.832642	1.510620
C:\Users\cware\Desktop\Steller25Nov\TagTesting25Nov2013\M25.DSG	11-1-2013	16:54:19	538908.000000	10778.160000	-0.093750	0.105469	-1.308594	0.291743	-0.122936	0.603670	-20.172119	16.708374	-4.241943
C:\Users\cware\Desktop\Steller25Nov\TagTesting25Nov2013\M25.DSG	11-1-2013	16:54:19	538909.000000	10778.180000	-0.191406	0.046875	-1.222656	0.289908	-0.124771	0.602752	-11.428833	44.097900	-2.914429
C:\Users\cware\Desktop\Steller25Nov\TagTesting25Nov2013\M25.DSG	11-1-2013	16:54:19	538910.000000	10778.200000	0.070313	0.148438	-1.179688	0.280734	-0.125688	0.603670	-11.779785	32.043457	-7.324219
C:\Users\cware\Desktop\Steller25Nov\TagTesting25Nov2013\M25.DSG	11-1-2013	16:54:19	538911.000000	10778.220000	0.046875	0.082031	-1.152344	0.276147	-0.127523	0.604587	-1.647949	5.691528	-6.301880
C:\Users\cware\Desktop\Steller25Nov\TagTesting25Nov2013\M25.DSG	11-1-2013	16:54:19	538912.000000	10778.240000	-0.003906	0.007813	-1.171875	0.272477	-0.129358	0.604587	-14.511108	25.360107	-9.979248
C:\Users\cware\Desktop\Steller25Nov\TagTesting25Nov2013\M25.DSG	11-1-2013	16:54:19	538913.000000	10778.260000	0.183594	0.175781	-1.218750	0.269725	-0.129358	0.605505	-12.435913	4.394531	-15.197754
C:\Users\cware\Desktop\Steller25Nov\TagTesting25Nov2013\M25.DSG	11-1-2013	16:54:19	538914.000000	10778.280000	-0.015625	0.066406	-1.187500	0.267890	-0.133028	0.604587	1.556396	-3.692627	-18.173218
C:\Users\cware\Desktop\Steller25Nov\TagTesting25Nov2013\M25.DSG	11-1-2013	16:54:19	538915.000000	10778.300000	-0.062500	-0.062500	-1.222656	0.266055	-0.132110	0.605505	-9.201050	26.367188	-13.488770
C:\Users\cware\Desktop\Steller25Nov\TagTesting25Nov2013\M25.DSG	11-1-2013	16:54:19	538916.000000	10778.320000	0.136719	-0.003906	-1.062500	0.260550	-0.133028	0.604587	-1.403809	-8.361816	-8.621216
C:\Users\cware\Desktop\Steller25Nov\TagTesting25Nov2013\M25.DSG	11-1-2013	16:54:19	538917.000000	10778.340000	-0.027344	0.117188	-1.179688	0.260550	-0.133028	0.605505	-3.997803	11.611938	-3.921509
C:\Users\cware\Desktop\Steller25Nov\TagTesting25Nov2013\M25.DSG	11-1-2013	16:54:19	538918.000000	10778.360000	0.054688	0.054688	-1.199219	0.254128	-0.133028	0.606422	-5.065918	17.211914	-8.361816
C:\Users\cware\Desktop\Steller25Nov\TagTesting25Nov2013\M25.DSG	11-1-2013	16:54:19	538919.000000	10778.380000	0.125000	0.132813	-1.210938	0.253211	-0.132110	0.607339	8.316040	8.346558	-5.615234
C:\Users\cware\Desktop\Steller25Nov\TagTesting25Nov2013\M25.DSG	11-1-2013	16:54:19	538920.000000	10778.400000	0.062500	0.152344	-1.246094	0.249541	-0.130275	0.607339	-8.438110	25.466919	-10.696411
C:\Users\cware\Desktop\Steller25Nov\TagTesting25Nov2013\M25.DSG	11-1-2013	16:54:19	538921.000000	10778.420000	0.093750	0.027344	-1.195313	0.247706	-0.129358	0.608257	-1.968384	25.054932	-14.053345
C:\Users\cware\Desktop\Steller25Nov\TagTesting25Nov2013\M25.DSG	11-1-2013	16:54:19	538922.000000	10778.440000	0.050781	0.074219	-1.265625	0.240367	-0.128440	0.610092	5.279541	22.399902	-8.499146
C:\Users\cware\Desktop\Steller25Nov\TagTesting25Nov2013\M25.DSG	11-1-2013	16:54:19	538923.000000	10778.460000	0.175781	0.164063	-1.207031	0.236697	-0.127523	0.610092	-9.902954	25.466919	-9.780884
C:\Users\cware\Desktop\Steller25Nov\TagTesting25Nov2013\M25.DSG	11-1-2013	16:54:19	538924.000000	10778.480000	0.085938	0.050781	-1.152344	0.230275	-0.128440	0.611009	-5.401611	19.851685	-5.569458
C:\Users\cware\Desktop\Steller25Nov\TagTesting25Nov2013\M25.DSG	11-1-2013	16:54:19	538925.000000	10778.500000	0.207031	0.000000	-1.085938	0.228440	-0.126606	0.611927	2.090454	9.552002	-7.003784
C:\Users\cware\Desktop\Steller25Nov\TagTesting25Nov2013\M25.DSG	11-1-2013	16:54:19	538926.000000	10778.520000	0.171875	0.078125	-1.171875	0.225688	-0.125688	0.611927	-7.232666	-1.068115	-12.390137
C:\Users\cware\Desktop\Steller25Nov\TagTesting25Nov2013\M25.DSG	11-1-2013	16:54:19	538927.000000	10778.540000	0.183594	0.132813	-1.250000	0.226606	-0.125688	0.611927	-5.233765	13.656616	-12.649536
C:\Users\cware\Desktop\Steller25Nov\TagTesting25Nov2013\M25.DSG	11-1-2013	16:54:19	538928.000000	10778.560000	0.074219	0.023438	-1.199219	0.219266	-0.124771	0.612844	7.232666	11.062622	-20.004272
C:\Users\cware\Desktop\Steller25Nov\TagTesting25Nov2013\M25.DSG	11-1-2013	16:54:19	538929.000000	10778.580000	0.121094	-0.031250	-1.109375	0.219266	-0.122936	0.614679	-2.120972	-5.371094	-24.215698
C:\Users\cware\Desktop\Steller25Nov\TagTesting25Nov2013\M25.DSG	11-1-2013	16:54:19	538930.000000	10778.600000	0.101563	0.042969	-1.234375	0.219266	-0.123853	0.614679	5.126953	28.427124	-12.847900
C:\Users\cware\Desktop\Steller25Nov\TagTesting25Nov2013\M25.DSG	11-1-2013	16:54:19	538931.000000	10778.620000	0.152344	0.070313	-1.257813	0.209174	-0.121101	0.614679	12.939453	22.415161	-13.519287
C:\Users\cware\Desktop\Steller25Nov\TagTesting25Nov2013\M25.DSG	11-1-2013	16:54:19	538932.000000	10778.640000	0.210938	0.023438	-1.195313	0.206422	-0.118349	0.614679	-0.946045	19.271851	-24.932861
C:\Users\cware\Desktop\Steller25Nov\TagTesting25Nov2013\M25.DSG	11-1-2013	16:54:19	538933.000000	10778.660000	0.320313	0.003906	-1.093750	0.203670	-0.117431	0.617431	-2.395630	-10.360718	-26.138306
C:\Users\cware\Desktop\Steller25Nov\TagTesting25Nov2013\M25.DSG	11-1-2013	16:54:19	538934.000000	10778.680000	0.042969	0.042969	-1.226563	0.204587	-0.115596	0.617431	2.471924	9.460449	-16.677856
C:\Users\cware\Desktop\Steller25Nov\TagTesting25Nov2013\M25.DSG	11-1-2013	16:54:19	538935.000000	10778.700000	0.042969	0.042969	-1.226563	0.200000	-0.113761	0.619266	9.368896	8.285522	-14.297485
C:\Users\cware\Desktop\Steller25Nov\TagTesting25Nov2013\M25.DSG	11-1-2013	16:54:19	538936.000000	10778.720000	0.085938	-0.113281	-1.183594	0.199083	-0.111927	0.618349	7.598877	22.705078	-2.212524
C:\Users\cware\Desktop\Steller25Nov\TagTesting25Nov2013\M25.DSG	11-1-2013	16:54:19	538937.000000	10778.740000	0.285156	0.027344	-1.011719	0.192661	-0.110092	0.620183	-7.247925	5.645752	-8.621216
C:\Users\cware\Desktop\Steller25Nov\TagTesting25Nov2013\M25.DSG	11-1-2013	16:54:19	538938.000000	10778.760000	0.253906	0.066406	-1.156250	0.194495	-0.108257	0.620183	9.582520	3.875732	-0.778198
C:\Users\cware\Desktop\Steller25Nov\TagTesting25Nov2013\M25.DSG	11-1-2013	16:54:19	538939.000000	10778.780000	0.101563	-0.039063	-1.226563	0.194495	-0.107339	0.622018	6.149292	4.150391	4.241943
C:\Users\cware\Desktop\Steller25Nov\TagTesting25Nov2013\M25.DSG	11-1-2013	16:54:19	538940.000000	10778.800000	0.230469	-0.035156	-1.035156	0.190826	-0.105505	0.622018	-16.128540	2.624512	-6.591797
C:\Users\cware\Desktop\Steller25Nov\TagTesting25Nov2013\M25.DSG	11-1-2013	16:54:19	538941.000000	10778.820000	0.296875	0.007813	-1.058594	0.193578	-0.108257	0.621101	-22.811890	-12.939453	-5.752563
C:\Users\cware\Desktop\Steller25Nov\TagTesting25Nov2013\M25.DSG	11-1-2013	16:54:19	538942.000000	10778.840000	0.171875	0.054688	-1.195313	0.192661	-0.110092	0.620183	-8.789063	-19.531250	1.510620
C:\Users\cware\Desktop\Steller25Nov\TagTesting25Nov2013\M25.DSG	11-1-2013	16:54:19	538943.000000	10778.860000	0.183594	0.035156	-1.105469	0.196330	-0.112844	0.619266	-18.478394	-30.548096	4.699707
C:\Users\cware\Desktop\Steller25Nov\TagTesting25Nov2013\M25.DSG	11-1-2013	16:54:19	538944.000000	10778.880000	0.125000	-0.101563	-1.101563	0.201835	-0.114679	0.619266	-23.162842	-23.147583	1.525879
C:\Users\cware\Desktop\Steller25Nov\TagTesting25Nov2013\M25.DSG	11-1-2013	16:54:19	538945.000000	10778.900000	0.035156	-0.050781	-1.003906	0.204587	-0.116514	0.617431	-19.836426	11.306763	10.925293
C:\Users\cware\Desktop\Steller25Nov\TagTesting25Nov2013\M25.DSG	11-1-2013	16:54:19	538946.000000	10778.920000	0.316406	0.039063	-0.984375	0.207339	-0.121101	0.616514	-26.809692	-40.115356	12.207031
C:\Users\cware\Desktop\Steller25Nov\TagTesting25Nov2013\M25.DSG	11-1-2013	16:54:19	538947.000000	10778.940000	0.125000	-0.015625	-0.988281	0.211927	-0.122018	0.613761	-36.361694	-27.786255	14.785767
C:\Users\cware\Desktop\Steller25Nov\TagTesting25Nov2013\M25.DSG	11-1-2013	16:54:19	538948.000000	10778.960000	0.132813	0.007813	-1.035156	0.222018	-0.129358	0.611927	-31.295776	-49.163818	22.018433
C:\Users\cware\Desktop\Steller25Nov\TagTesting25Nov2013\M25.DSG	11-1-2013	16:54:19	538949.000000	10778.980000	0.140625	0.046875	-0.976563	0.230275	-0.133028	0.609174	-35.812378	-11.215210	19.973755
C:\Users\cware\Desktop\Steller25Nov\TagTesting25Nov2013\M25.DSG	11-1-2013	16:54:19	538950.000000	10779.000000	0.019531	0.093750	-1.152344	0.233945	-0.139450	0.605505	-38.116455	-26.290894	13.687134
C:\Users\cware\Desktop\Steller25Nov\TagTesting25Nov2013\M25.DSG	11-1-2013	16:54:19	538951.000000	10779.020000	0.207031	0.023438	-0.855469	0.238532	-0.142202	0.603670	-37.445068	-56.503296	9.643555
C:\Users\cware\Desktop\Steller25Nov\TagTesting25Nov2013\M25.DSG	11-1-2013	16:54:19	538952.000000	10779.040000	0.046875	0.000000	-1.019531	0.251376	-0.150459	0.600000	-35.766602	-17.013550	10.925293
C:\Users\cware\Desktop\Steller25Nov\TagTesting25Nov2013\M25.DSG	11-1-2013	16:54:19	538953.000000	10779.060000	0.007813	0.089844	-1.035156	0.253211	-0.153211	0.598165	-32.928467	-38.604736	12.680054
C:\Users\cware\Desktop\Steller25Nov\TagTesting25Nov2013\M25.DSG	11-1-2013	16:54:19	538954.000000	10779.080000	0.175781	0.070313	-0.929688	0.265138	-0.159633	0.592661	-33.187866	-49.240112	8.407593
C:\Users\cware\Desktop\Steller25Nov\TagTesting25Nov2013\M25.DSG	11-1-2013	16:54:19	538955.000000	10779.100000	0.054688	0.082031	-0.929688	0.273394	-0.163303	0.588991	-27.603149	-58.547974	13.946533
C:\Users\cware\Desktop\Steller25Nov\TagTesting25Nov2013\M25.DSG	11-1-2013	16:54:19	538956.000000	10779.120000	-0.148438	0.179688	-1.113281	0.281651	-0.167890	0.586239	-35.507202	-11.703491	17.501831
C:\Users\cware\Desktop\Steller25Nov\TagTesting25Nov2013\M25.DSG	11-1-2013	16:54:19	538957.000000	10779.140000	-0.117188	0.156250	-1.019531	0.285321	-0.169725	0.584404	-32.379150	-38.604736	11.230469
C:\Users\cware\Desktop\Steller25Nov\TagTesting25Nov2013\M25.DSG	11-1-2013	16:54:19	538958.000000	10779.160000	0.109375	0.144531	-0.953125	0.297248	-0.175229	0.578899	-29.556274	-48.324585	2.365112
C:\Users\cware\Desktop\Steller25Nov\TagTesting25Nov2013\M25.DSG	11-1-2013	16:54:19	538959.000000	10779.180000	-0.105469	0.101563	-1.058594	0.300917	-0.178899	0.577064	-32.135010	-22.216797	0.213623
C:\Users\cware\Desktop\Steller25Nov\TagTesting25Nov2013\M25.DSG	11-1-2013	16:54:19	538960.000000	10779.200000	-0.203125	0.234375	-1.019531	0.308257	-0.184404	0.572477	-36.621094	-12.924194	3.112793
C:\Users\cware\Desktop\Steller25Nov\TagTesting25Nov2013\M25.DSG	11-1-2013	16:54:19	538961.000000	10779.220000	-0.203125	0.234375	-1.019531	0.308257	-0.188073	0.569725	-29.815674	-23.956299	1.708984
C:\Users\cware\Desktop\Steller25Nov\TagTesting25Nov2013\M25.DSG	11-1-2013	16:54:19	538962.000000	10779.240000	-0.218750	0.128906	-1.179688	0.315596	-0.191743	0.565138	-23.361206	-19.668579	6.927490
C:\Users\cware\Desktop\Steller25Nov\TagTesting25Nov2013\M25.DSG	11-1-2013	16:54:19	538963.000000	10779.260000	0.027344	0.191406	-1.136719	0.318349	-0.196330	0.563303	-38.024902	-27.816772	-2.883911
C:\Users\cware\Desktop\Steller25Nov\TagTesting25Nov2013\M25.DSG	11-1-2013	16:54:19	538964.000000	10779.280000	-0.066406	0.191406	-1.203125	0.326606	-0.203670	0.555963	-39.535522	-16.983032	-2.746582
C:\Users\cware\Desktop\Steller25Nov\TagTesting25Nov2013\M25.DSG	11-1-2013	16:54:19	538965.000000	10779.300000	0.089844	0.238281	-1.332031	0.330275	-0.206422	0.552294	-44.799805	-68.847656	-3.005981
C:\Users\cware\Desktop\Steller25Nov\TagTesting25Nov2013\M25.DSG	11-1-2013	16:54:19	538966.000000	10779.320000	-0.156250	0.261719	-1.437500	0.345872	-0.214679	0.543119	-45.440674	-34.957886	9.094238
C:\Users\cware\Desktop\Steller25Nov\TagTesting25Nov2013\M25.DSG	11-1-2013	16:54:19	538967.000000	10779.340000	-0.304688	0.242188	-1.503906	0.351376	-0.218349	0.539450	-38.528442	-43.395996	7.415771
C:\Users\cware\Desktop\Steller25Nov\TagTesting25Nov2013\M25.DSG	11-1-2013	16:54:19	538968.000000	10779.360000	-0.613281	0.238281	-1.410156	0.355046	-0.221101	0.534862	-30.242920	24.490356	8.453369
C:\Users\cware\Desktop\Steller25Nov\TagTesting25Nov2013\M25.DSG	11-1-2013	16:54:19	538969.000000	10779.380000	-0.328125	0.230469	-1.257813	0.349541	-0.226606	0.533028	-39.245605	9.170532	12.481689
C:\Users\cware\Desktop\Steller25Nov\TagTesting25Nov2013\M25.DSG	11-1-2013	16:54:19	538970.000000	10779.400000	-0.218750	0.214844	-1.339844	0.349541	-0.231193	0.530275	-45.974731	13.015747	16.143799
C:\Users\cware\Desktop\Steller25Nov\TagTesting25Nov2013\M25.DSG	11-1-2013	16:54:19	538971.000000	10779.420000	-0.218750	0.214844	-1.328125	0.353211	-0.234862	0.527523	-25.085449	26.992798	13.641357
C:\Users\cware\Desktop\Steller25Nov\TagTesting25Nov2013\M25.DSG	11-1-2013	16:54:19	538972.000000	10779.440000	-0.062500	0.253906	-1.195313	0.347706	-0.235780	0.528440	-16.647339	68.405151	12.588501
C:\Users\cware\Desktop\Steller25Nov\TagTesting25Nov2013\M25.DSG	11-1-2013	16:54:19	538973.000000	10779.460000	0.378906	0.359375	-1.062500	0.340367	-0.235780	0.531193	-11.428833	48.919678	7.827759
C:\Users\cware\Desktop\Steller25Nov\TagTesting25Nov2013\M25.DSG	11-1-2013	16:54:19	538974.000000	10779.480000	0.375000	0.511719	-1.160156	0.333028	-0.235780	0.534862	-6.072998	67.672729	-8.926392
C:\Users\cware\Desktop\Steller25Nov\TagTesting25Nov2013\M25.DSG	11-1-2013	16:54:19	538975.000000	10779.500000	0.687500	0.570313	-1.335938	0.318349	-0.233945	0.540367	11.108398	95.367432	-11.779785
C:\Users\cware\Desktop\Steller25Nov\TagTesting25Nov2013\M25.DSG	11-1-2013	16:54:19	538976.000000	10779.520000	0.625000	0.488281	-1.437500	0.303670	-0.231193	0.544954	9.918213	104.217529	-16.494751
C:\Users\cware\Desktop\Steller25Nov\TagTesting25Nov2013\M25.DSG	11-1-2013	16:54:19	538977.000000	10779.540000	1.117188	0.296875	-1.238281	0.278899	-0.229358	0.550459	14.511108	77.804565	-26.184082
C:\Users\cware\Desktop\Steller25Nov\TagTesting25Nov2013\M25.DSG	11-1-2013	16:54:19	538978.000000	10779.560000	1.007813	0.214844	-1.402344	0.268807	-0.228440	0.554128	29.769897	73.501587	-12.130737
C:\Users\cware\Desktop\Steller25Nov\TagTesting25Nov2013\M25.DSG	11-1-2013	16:54:19	538979.000000	10779.580000	0.859375	0.128906	-1.308594	0.250459	-0.222018	0.560550	5.401611	50.903320	-13.366699
C:\Users\cware\Desktop\Steller25Nov\TagTesting25Nov2013\M25.DSG	11-1-2013	16:54:19	538980.000000	10779.600000	0.835938	0.148438	-1.160156	0.244954	-0.222936	0.560550	-18.035889	60.424805	-6.774902
C:\Users\cware\Desktop\Steller25Nov\TagTesting25Nov2013\M25.DSG	11-1-2013	16:54:19	538981.000000	10779.620000	0.695313	0.125000	-1.222656	0.237615	-0.226606	0.561468	-15.243530	29.006958	8.651733
C:\Users\cware\Desktop\Steller25Nov\TagTesting25Nov2013\M25.DSG	11-1-2013	16:54:19	538982.000000	10779.640000	0.746094	0.132813	-1.195313	0.229358	-0.228440	0.558716	-15.533447	44.479370	16.387939
C:\Users\cware\Desktop\Steller25Nov\TagTesting25Nov2013\M25.DSG	11-1-2013	16:54:19	538983.000000	10779.660000	0.746094	0.222656	-1.000000	0.224771	-0.229358	0.559633	-3.921509	22.521973	14.968872
C:\Users\cware\Desktop\Steller25Nov\TagTesting25Nov2013\M25.DSG	11-1-2013	16:54:19	538984.000000	10779.680000	0.503906	0.382813	-1.207031	0.221101	-0.230275	0.558716	-39.306641	9.613037	-6.332397
C:\Users\cware\Desktop\Steller25Nov\TagTesting25Nov2013\M25.DSG	11-1-2013	16:54:19	538985.000000	10779.700000	0.496094	0.386719	-0.859375	0.221101	-0.234862	0.555963	-53.665161	1.693726	-13.687134
C:\Users\cware\Desktop\Steller25Nov\TagTesting25Nov2013\M25.DSG	11-1-2013	16:54:19	538986.000000	10779.720000	0.492188	0.480469	-0.878906	0.219266	-0.244037	0.550459	-31.250000	-7.659912	-14.205933
C:\Users\cware\Desktop\Steller25Nov\TagTesting25Nov2013\M25.DSG	11-1-2013	16:54:19	538987.000000	10779.740000	0.332031	0.406250	-0.988281	0.218349	-0.246789	0.548624	-27.923584	-1.449585	-17.578125
C:\Users\cware\Desktop\Steller25Nov\TagTesting25Nov2013\M25.DSG	11-1-2013	16:54:19	538988.000000	10779.760000	0.203125	0.351563	-1.222656	0.214679	-0.250459	0.544954	-13.885498	13.870239	-15.380859
C:\Users\cware\Desktop\Steller25Nov\TagTesting25Nov2013\M25.DSG	11-1-2013	16:54:19	538989.000000	10779.780000	0.160156	0.277344	-1.214844	0.212844	-0.252294	0.544954	-10.513306	-18.203735	-17.547607
C:\Users\cware\Desktop\Steller25Nov\TagTesting25Nov2013\M25.DSG	11-1-2013	16:54:19	538990.000000	10779.800000	0.148438	0.414063	-1.238281	0.214679	-0.253211	0.544037	-16.418457	13.534546	-19.439697
C:\Users\cware\Desktop\Steller25Nov\TagTesting25Nov2013\M25.DSG	11-1-2013	16:54:19	538991.000000	10779.820000	0.144531	0.339844	-1.089844	0.212844	-0.254128	0.543119	-18.020630	-13.046265	-23.315430
C:\Users\cware\Desktop\Steller25Nov\TagTesting25Nov2013\M25.DSG	11-1-2013	16:54:19	538992.000000	10779.840000	0.058594	0.351563	-1.136719	0.211009	-0.255963	0.542202	-11.367798	5.691528	-13.748169
C:\Users\cware\Desktop\Steller25Nov\TagTesting25Nov2013\M25.DSG	11-1-2013	16:54:19	538993.000000	10779.860000	0.167969	0.480469	-1.160156	0.210092	-0.256881	0.541284	-18.173218	-5.630493	-7.995605
C:\Users\cware\Desktop\Steller25Nov\TagTesting25Nov2013\M25.DSG	11-1-2013	16:54:19	538994.000000	10779.880000	0.148438	0.464844	-1.035156	0.205505	-0.260550	0.537615	-19.195557	10.009766	-18.997192
C:\Users\cware\Desktop\Steller25Nov\TagTesting25Nov2013\M25.DSG	11-1-2013	16:54:19	538995.000000	10779.900000	0.097656	0.406250	-1.046875	0.205505	-0.262385	0.538532	-8.438110	29.373169	-6.454468
C:\Users\cware\Desktop\Steller25Nov\TagTesting25Nov2013\M25.DSG	11-1-2013	16:54:19	538996.000000	10779.920000	0.250000	0.476563	-1.097656	0.200917	-0.259633	0.538532	-7.614136	1.892090	-12.451172
C:\Users\cware\Desktop\Steller25Nov\TagTesting25Nov2013\M25.DSG	11-1-2013	16:54:19	538997.000000	10779.940000	0.222656	0.359375	-1.148438	0.200000	-0.261468	0.538532	-7.385254	11.413574	-17.883301
C:\Users\cware\Desktop\Steller25Nov\TagTesting25Nov2013\M25.DSG	11-1-2013	16:54:19	538998.000000	10779.960000	0.265625	0.210938	-1.082031	0.195413	-0.260550	0.539450	0.534058	-15.319824	-11.444092
C:\Users\cware\Desktop\Steller25Nov\TagTesting25Nov2013\M25.DSG	11-1-2013	16:54:19	538999.000000	10779.980000	0.281250	0.296875	-1.125000	0.198165	-0.260550	0.538532	-0.900269	-7.354736	-13.214111
C:\Users\cware\Desktop\Steller25Nov\TagTesting25Nov2013\M25.DSG	11-1-2013	16:54:19	539000.000000	10780.000000	0.160156	0.343750	-1.093750	0.193578	-0.257798	0.540367	-0.488281	-2.624512	-12.771606
C:\Users\cware\Desktop\Steller25Nov\TagTesting25Nov2013\M25.DSG	11-1-2013	16:54:19	539001.000000	10780.020000	0.242188	0.355469	-1.117188	0.195413	-0.257798	0.540367	2.639771	-9.414673	-5.554199
C:\Users\cware\Desktop\Steller25Nov\TagTesting25Nov2013\M25.DSG	11-1-2013	16:54:19	539002.000000	10780.040000	0.062500	0.378906	-1.035156	0.192661	-0.256881	0.542202	-9.246826	-16.296387	-9.231567
C:\Users\cware\Desktop\Steller25Nov\TagTesting25Nov2013\M25.DSG	11-1-2013	16:54:19	539003.000000	10780.060000	0.121094	0.324219	-1.203125	0.192661	-0.255963	0.540367	-1.220703	39.047241	-5.554199
C:\Users\cware\Desktop\Steller25Nov\TagTesting25Nov2013\M25.DSG	11-1-2013	16:54:19	539004.000000	10780.080000	0.281250	0.453125	-1.105469	0.188073	-0.256881	0.542202	0.640869	6.439209	-5.386353
C:\Users\cware\Desktop\Steller25Nov\TagTesting25Nov2013\M25.DSG	11-1-2013	16:54:19	539005.000000	10780.100000	0.285156	0.335938	-1.125000	0.185321	-0.255963	0.541284	-8.895874	4.394531	-8.697510
C:\Users\cware\Desktop\Steller25Nov\TagTesting25Nov2013\M25.DSG	11-1-2013	16:54:19	539006.000000	10780.120000	0.308594	0.265625	-1.128906	0.185321	-0.255963	0.542202	4.669189	28.320313	-10.803223
C:\Users\cware\Desktop\Steller25Nov\TagTesting25Nov2013\M25.DSG	11-1-2013	16:54:19	539007.000000	10780.140000	0.128906	0.355469	-1.187500	0.178899	-0.254128	0.542202	-2.975464	-2.410889	-15.243530
C:\Users\cware\Desktop\Steller25Nov\TagTesting25Nov2013\M25.DSG	11-1-2013	16:54:19	539008.000000	10780.160000	0.363281	0.320313	-1.113281	0.179817	-0.253211	0.543119	3.540039	19.592285	-3.738403
C:\Users\cware\Desktop\Steller25Nov\TagTesting25Nov2013\M25.DSG	11-1-2013	16:54:19	539009.000000	10780.180000	0.187500	0.324219	-1.105469	0.174312	-0.253211	0.544954	-7.736206	25.863647	-10.681152
C:\Users\cware\Desktop\Steller25Nov\TagTesting25Nov2013\M25.DSG	11-1-2013	16:54:19	539010.000000	10780.200000	0.382813	0.410156	-0.996094	0.172477	-0.253211	0.544954	-9.170532	-42.907715	-21.560669
C:\Users\cware\Desktop\Steller25Nov\TagTesting25Nov2013\M25.DSG	11-1-2013	16:54:19	539011.000000	10780.220000	0.218750	0.343750	-1.066406	0.175229	-0.253211	0.543119	-2.639771	7.339478	-8.789063
C:\Users\cware\Desktop\Steller25Nov\TagTesting25Nov2013\M25.DSG	11-1-2013	16:54:19	539012.000000	10780.240000	0.195313	0.277344	-1.093750	0.172477	-0.253211	0.542202	-6.454468	-3.890991	-9.185791
C:\Users\cware\Desktop\Steller25Nov\TagTesting25Nov2013\M25.DSG	11-1-2013	16:54:19	539013.000000	10780.260000	0.187500	0.324219	-1.160156	0.167890	-0.253211	0.543119	-11.398315	35.461426	-7.934570
C:\Users\cware\Desktop\Steller25Nov\TagTesting25Nov2013\M25.DSG	11-1-2013	16:54:19	539014.000000	10780.280000	0.218750	0.226563	-1.062500	0.169725	-0.251376	0.544954	3.570557	-13.336182	-7.873535
C:\Users\cware\Desktop\Steller25Nov\TagTesting25Nov2013\M25.DSG	11-1-2013	16:54:19	539015.000000	10780.300000	0.218750	0.226563	-1.062500	0.163303	-0.251376	0.544037	0.015259	34.271240	-6.103516
C:\Users\cware\Desktop\Steller25Nov\TagTesting25Nov2013\M25.DSG	11-1-2013	16:54:19	539016.000000	10780.320000	0.292969	0.339844	-1.125000	0.163303	-0.251376	0.545872	-0.106812	-20.858765	-11.825562
C:\Users\cware\Desktop\Steller25Nov\TagTesting25Nov2013\M25.DSG	11-1-2013	16:54:19	539017.000000	10780.340000	0.285156	0.402344	-0.988281	0.160550	-0.249541	0.545872	-5.691528	39.428711	-5.157471
C:\Users\cware\Desktop\Steller25Nov\TagTesting25Nov2013\M25.DSG	11-1-2013	16:54:19	539018.000000	10780.360000	0.414063	0.300781	-1.003906	0.155963	-0.250459	0.546789	-9.475708	-15.487671	-14.999390
C:\Users\cware\Desktop\Steller25Nov\TagTesting25Nov2013\M25.DSG	11-1-2013	16:54:19	539019.000000	10780.380000	0.292969	0.285156	-1.074219	0.157798	-0.250459	0.544954	-17.166138	-15.075684	-16.647339
C:\Users\cware\Desktop\Steller25Nov\TagTesting25Nov2013\M25.DSG	11-1-2013	16:54:19	539020.000000	10780.400000	0.250000	0.347656	-1.136719	0.158716	-0.251376	0.544037	-4.440308	-3.067017	-7.400513
C:\Users\cware\Desktop\Steller25Nov\TagTesting25Nov2013\M25.DSG	11-1-2013	16:54:19	539021.000000	10780.420000	0.316406	0.312500	-1.074219	0.157798	-0.250459	0.543119	2.914429	-36.026001	-9.521484
C:\Users\cware\Desktop\Steller25Nov\TagTesting25Nov2013\M25.DSG	11-1-2013	16:54:19	539022.000000	10780.440000	0.097656	0.269531	-1.210938	0.156881	-0.250459	0.544954	-6.332397	50.552368	-3.875732
C:\Users\cware\Desktop\Steller25Nov\TagTesting25Nov2013\M25.DSG	11-1-2013	16:54:19	539023.000000	10780.460000	0.437500	0.285156	-0.933594	0.152294	-0.249541	0.544037	-17.700195	-4.028320	-14.862061
C:\Users\cware\Desktop\Steller25Nov\TagTesting25Nov2013\M25.DSG	11-1-2013	16:54:19	539024.000000	10780.480000	0.292969	0.367188	-1.128906	0.155963	-0.250459	0.544037	7.354736	-12.039185	-4.058838
C:\Users\cware\Desktop\Steller25Nov\TagTesting25Nov2013\M25.DSG	11-1-2013	16:54:19	539025.000000	10780.500000	0.312500	0.406250	-1.179688	0.155046	-0.249541	0.544037	4.150391	-10.467529	-6.713867
C:\Users\cware\Desktop\Steller25Nov\TagTesting25Nov2013\M25.DSG	11-1-2013	16:54:19	539026.000000	10780.520000	0.136719	0.335938	-1.121094	0.149541	-0.250459	0.544037	-13.305664	31.509399	-12.176514
C:\Users\cware\Desktop\Steller25Nov\TagTesting25Nov2013\M25.DSG	11-1-2013	16:54:19	539027.000000	10780.540000	0.457031	0.246094	-1.089844	0.148624	-0.250459	0.544037	-4.287720	-25.894165	-10.116577
C:\Users\cware\Desktop\Steller25Nov\TagTesting25Nov2013\M25.DSG	11-1-2013	16:54:19	539028.000000	10780.560000	0.320313	0.304688	-0.980469	0.151376	-0.250459	0.544954	-0.457764	-2.990723	-1.174927
C:\Users\cware\Desktop\Steller25Nov\TagTesting25Nov2013\M25.DSG	11-1-2013	16:54:19	539029.000000	10780.580000	0.382813	0.402344	-1.074219	0.151376	-0.249541	0.544037	-7.965088	-19.531250	-11.978149
C:\Users\cware\Desktop\Steller25Nov\TagTesting25Nov2013\M25.DSG	11-1-2013	16:54:19	539030.000000	10780.600000	0.285156	0.328125	-1.109375	0.149541	-0.252294	0.543119	-3.829956	22.445679	-6.469727
C:\Users\cware\Desktop\Steller25Nov\TagTesting25Nov2013\M25.DSG	11-1-2013	16:54:19	539031.000000	10780.620000	0.039063	0.273438	-1.191406	0.145872	-0.249541	0.543119	2.502441	34.408569	-0.595093
C:\Users\cware\Desktop\Steller25Nov\TagTesting25Nov2013\M25.DSG	11-1-2013	16:54:19	539032.000000	10780.640000	0.460938	0.300781	-1.007813	0.142202	-0.248624	0.544037	-0.259399	-23.513794	-12.176514
C:\Users\cware\Desktop\Steller25Nov\TagTesting25Nov2013\M25.DSG	11-1-2013	16:54:19	539033.000000	10780.660000	0.289063	0.328125	-1.093750	0.142202	-0.249541	0.544037	-3.387451	0.015259	-11.810303
C:\Users\cware\Desktop\Steller25Nov\TagTesting25Nov2013\M25.DSG	11-1-2013	16:54:19	539034.000000	10780.680000	0.300781	0.367188	-1.171875	0.140367	-0.248624	0.543119	-5.554199	4.043579	-10.391235
C:\Users\cware\Desktop\Steller25Nov\TagTesting25Nov2013\M25.DSG	11-1-2013	16:54:19	539035.000000	10780.700000	0.375000	0.316406	-1.117188	0.141284	-0.246789	0.544954	-12.969971	8.468628	-7.278442
C:\Users\cware\Desktop\Steller25Nov\TagTesting25Nov2013\M25.DSG	11-1-2013	16:54:19	539036.000000	10780.720000	0.257813	0.316406	-1.109375	0.135780	-0.248624	0.544954	-0.274658	-5.035400	-8.255005
C:\Users\cware\Desktop\Steller25Nov\TagTesting25Nov2013\M25.DSG	11-1-2013	16:54:19	539037.000000	10780.740000	0.394531	0.222656	-1.058594	0.136697	-0.247706	0.543119	-1.495361	-8.865356	-2.914429
C:\Users\cware\Desktop\Steller25Nov\TagTesting25Nov2013\M25.DSG	11-1-2013	16:54:19	539038.000000	10780.760000	0.339844	0.277344	-1.093750	0.133945	-0.248624	0.542202	-4.562378	40.847778	2.670288
C:\Users\cware\Desktop\Steller25Nov\TagTesting25Nov2013\M25.DSG	11-1-2013	16:54:19	539039.000000	10780.780000	0.324219	0.308594	-1.101563	0.133028	-0.247706	0.544037	-4.394531	-9.674072	-5.767822
C:\Users\cware\Desktop\Steller25Nov\TagTesting25Nov2013\M25.DSG	11-1-2013	16:54:19	539040.000000	10780.800000	0.414063	0.289063	-1.042969	0.133945	-0.247706	0.544037	-5.310059	3.280640	-6.713867
C:\Users\cware\Desktop\Steller25Nov\TagTesting25Nov2013\M25.DSG	11-1-2013	16:54:19	539041.000000	10780.820000	0.296875	0.320313	-1.070313	0.131193	-0.247706	0.543119	0.671387	13.656616	-7.522583
C:\Users\cware\Desktop\Steller25Nov\TagTesting25Nov2013\M25.DSG	11-1-2013	16:54:19	539042.000000	10780.840000	0.343750	0.218750	-1.085938	0.129358	-0.247706	0.543119	-3.494263	-10.116577	-12.832642
C:\Users\cware\Desktop\Steller25Nov\TagTesting25Nov2013\M25.DSG	11-1-2013	16:54:19	539043.000000	10780.860000	0.300781	0.250000	-1.070313	0.129358	-0.245872	0.544037	-4.653931	24.032593	-7.522583
C:\Users\cware\Desktop\Steller25Nov\TagTesting25Nov2013\M25.DSG	11-1-2013	16:54:19	539044.000000	10780.880000	0.480469	0.300781	-1.011719	0.125688	-0.246789	0.543119	-3.860474	-14.160156	-8.789063
C:\Users\cware\Desktop\Steller25Nov\TagTesting25Nov2013\M25.DSG	11-1-2013	16:54:19	539045.000000	10780.900000	0.238281	0.324219	-1.082031	0.127523	-0.245872	0.544037	-4.974365	21.270752	-6.500244
C:\Users\cware\Desktop\Steller25Nov\TagTesting25Nov2013\M25.DSG	11-1-2013	16:54:19	539046.000000	10780.920000	0.453125	0.390625	-1.066406	0.125688	-0.244954	0.544037	4.989624	-21.530151	-12.405396
C:\Users\cware\Desktop\Steller25Nov\TagTesting25Nov2013\M25.DSG	11-1-2013	16:54:19	539047.000000	10780.940000	0.246094	0.363281	-1.179688	0.126606	-0.243119	0.544954	8.178711	4.364014	-11.016846
C:\Users\cware\Desktop\Steller25Nov\TagTesting25Nov2013\M25.DSG	11-1-2013	16:54:19	539048.000000	10780.960000	0.359375	0.316406	-1.089844	0.123853	-0.243119	0.544954	2.716064	17.593384	-14.312744
C:\Users\cware\Desktop\Steller25Nov\TagTesting25Nov2013\M25.DSG	11-1-2013	16:54:19	539049.000000	10780.980000	0.433594	0.203125	-1.066406	0.121101	-0.240367	0.546789	-2.899170	-9.796143	-20.004272
C:\Users\cware\Desktop\Steller25Nov\TagTesting25Nov2013\M25.DSG	11-1-2013	16:54:19	539050.000000	10781.000000	0.296875	0.164063	-1.050781	0.119266	-0.239450	0.546789	-0.030518	17.807007	-15.197754
C:\Users\cware\Desktop\Steller25Nov\TagTesting25Nov2013\M25.DSG	11-1-2013	16:54:19	539051.000000	10781.020000	0.414063	0.199219	-0.988281	0.116514	-0.236697	0.547706	-2.105713	-16.723633	-17.227173
C:\Users\cware\Desktop\Steller25Nov\TagTesting25Nov2013\M25.DSG	11-1-2013	16:54:19	539052.000000	10781.040000	0.417969	0.261719	-0.980469	0.118349	-0.234862	0.550459	12.939453	7.293701	-8.529663
C:\Users\cware\Desktop\Steller25Nov\TagTesting25Nov2013\M25.DSG	11-1-2013	16:54:19	539053.000000	10781.060000	0.406250	0.320313	-1.046875	0.117431	-0.233028	0.552294	19.927979	-14.266968	-9.078979
C:\Users\cware\Desktop\Steller25Nov\TagTesting25Nov2013\M25.DSG	11-1-2013	16:54:19	539054.000000	10781.080000	0.355469	0.394531	-1.074219	0.113761	-0.230275	0.552294	15.350342	-15.792847	-19.470215
C:\Users\cware\Desktop\Steller25Nov\TagTesting25Nov2013\M25.DSG	11-1-2013	16:54:19	539055.000000	10781.100000	0.460938	0.339844	-1.003906	0.116514	-0.226606	0.555046	4.211426	-34.378052	-20.019531
C:\Users\cware\Desktop\Steller25Nov\TagTesting25Nov2013\M25.DSG	11-1-2013	16:54:19	539056.000000	10781.120000	0.277344	0.277344	-1.105469	0.117431	-0.226606	0.555963	4.837036	23.330688	-9.445190
C:\Users\cware\Desktop\Steller25Nov\TagTesting25Nov2013\M25.DSG	11-1-2013	16:54:19	539057.000000	10781.140000	0.449219	0.269531	-1.050781	0.114679	-0.222936	0.555963	-3.509521	-11.459351	-11.413574
C:\Users\cware\Desktop\Steller25Nov\TagTesting25Nov2013\M25.DSG	11-1-2013	16:54:19	539058.000000	10781.160000	0.402344	0.246094	-0.960938	0.118349	-0.222018	0.557798	-11.993408	-27.770996	-7.812500
C:\Users\cware\Desktop\Steller25Nov\TagTesting25Nov2013\M25.DSG	11-1-2013	16:54:19	539059.000000	10781.180000	0.300781	0.203125	-0.980469	0.121101	-0.222018	0.557798	-7.766724	15.914917	4.776001
C:\Users\cware\Desktop\Steller25Nov\TagTesting25Nov2013\M25.DSG	11-1-2013	16:54:19	539060.000000	10781.200000	0.246094	0.191406	-0.984375	0.119266	-0.222936	0.556881	1.922607	-27.923584	8.560181
C:\Users\cware\Desktop\Steller25Nov\TagTesting25Nov2013\M25.DSG	11-1-2013	16:54:19	539061.000000	10781.220000	0.371094	0.195313	-0.851563	0.122936	-0.224771	0.555963	-3.021240	-21.240234	1.876831
C:\Users\cware\Desktop\Steller25Nov\TagTesting25Nov2013\M25.DSG	11-1-2013	16:54:19	539062.000000	10781.240000	0.367188	0.300781	-0.921875	0.126606	-0.226606	0.555963	-18.386841	-29.815674	-6.851196
C:\Users\cware\Desktop\Steller25Nov\TagTesting25Nov2013\M25.DSG	11-1-2013	16:54:19	539063.000000	10781.260000	0.433594	0.285156	-0.925781	0.128440	-0.227523	0.555963	-24.841309	-43.151855	-6.561279
C:\Users\cware\Desktop\Steller25Nov\TagTesting25Nov2013\M25.DSG	11-1-2013	16:54:19	539064.000000	10781.280000	0.320313	0.269531	-0.992188	0.139450	-0.230275	0.555963	-20.446777	-46.813965	1.495361
C:\Users\cware\Desktop\Steller25Nov\TagTesting25Nov2013\M25.DSG	11-1-2013	16:54:19	539065.000000	10781.300000	0.191406	0.261719	-0.992188	0.144037	-0.231193	0.550459	-26.596069	-5.355835	2.792358
C:\Users\cware\Desktop\Steller25Nov\TagTesting25Nov2013\M25.DSG	11-1-2013	16:54:19	539066.000000	10781.320000	0.246094	0.238281	-0.964844	0.149541	-0.234862	0.553211	-13.397217	-24.765015	6.927490
C:\Users\cware\Desktop\Steller25Nov\TagTesting25Nov2013\M25.DSG	11-1-2013	16:54:19	539067.000000	10781.340000	0.210938	0.226563	-0.957031	0.154128	-0.237615	0.552294	-17.822266	-34.027100	7.461548
C:\Users\cware\Desktop\Steller25Nov\TagTesting25Nov2013\M25.DSG	11-1-2013	16:54:19	539068.000000	10781.360000	0.257813	0.214844	-0.875000	0.160550	-0.240367	0.550459	-24.520874	-35.400391	3.356934
C:\Users\cware\Desktop\Steller25Nov\TagTesting25Nov2013\M25.DSG	11-1-2013	16:54:19	539069.000000	10781.380000	0.257813	0.214844	-0.875000	0.165138	-0.244037	0.548624	-31.066895	-42.953491	0.869751
C:\Users\cware\Desktop\Steller25Nov\TagTesting25Nov2013\M25.DSG	11-1-2013	16:54:19	539070.000000	10781.400000	0.285156	0.343750	-0.929688	0.176147	-0.248624	0.545872	-32.806396	-38.314819	1.403809
C:\Users\cware\Desktop\Steller25Nov\TagTesting25Nov2013\M25.DSG	11-1-2013	16:54:19	539071.000000	10781.420000	0.152344	0.316406	-1.000000	0.179817	-0.250459	0.544037	-16.784668	-31.021118	9.628296
C:\Users\cware\Desktop\Steller25Nov\TagTesting25Nov2013\M25.DSG	11-1-2013	16:54:19	539072.000000	10781.440000	0.156250	0.234375	-0.996094	0.188073	-0.252294	0.541284	-22.750854	-38.482666	4.989624
C:\Users\cware\Desktop\Steller25Nov\TagTesting25Nov2013\M25.DSG	11-1-2013	16:54:19	539073.000000	10781.460000	0.136719	0.207031	-0.964844	0.192661	-0.255963	0.541284	-18.508911	-38.497925	7.385254
C:\Users\cware\Desktop\Steller25Nov\TagTesting25Nov2013\M25.DSG	11-1-2013	16:54:19	539074.000000	10781.480000	0.324219	0.277344	-0.835938	0.200000	-0.259633	0.537615	-35.491943	-26.000977	2.441406
C:\Users\cware\Desktop\Steller25Nov\TagTesting25Nov2013\M25.DSG	11-1-2013	16:54:19	539075.000000	10781.500000	0.156250	0.332031	-0.855469	0.204587	-0.262385	0.535780	-36.315918	-30.517578	1.953125
C:\Users\cware\Desktop\Steller25Nov\TagTesting25Nov2013\M25.DSG	11-1-2013	16:54:19	539076.000000	10781.520000	0.191406	0.339844	-0.882813	0.212844	-0.266972	0.532110	-16.052246	-37.765503	9.552002
C:\Users\cware\Desktop\Steller25Nov\TagTesting25Nov2013\M25.DSG	11-1-2013	16:54:19	539077.000000	10781.540000	0.125000	0.414063	-0.945313	0.216514	-0.266972	0.530275	-18.844604	-31.204224	2.319336
C:\Users\cware\Desktop\Steller25Nov\TagTesting25Nov2013\M25.DSG	11-1-2013	16:54:19	539078.000000	10781.560000	0.101563	0.406250	-0.992188	0.224771	-0.272477	0.527523	-20.980835	-31.280518	-3.738403
C:\Users\cware\Desktop\Steller25Nov\TagTesting25Nov2013\M25.DSG	11-1-2013	16:54:19	539079.000000	10781.580000	0.203125	0.382813	-0.953125	0.228440	-0.274312	0.525688	-16.586304	-56.289673	-1.235962
C:\Users\cware\Desktop\Steller25Nov\TagTesting25Nov2013\M25.DSG	11-1-2013	16:54:19	539080.000000	10781.600000	0.023438	0.281250	-1.062500	0.002752	-0.274312	0.523853	-18.081665	-36.529541	1.144409
C:\Users\cware\Desktop\Steller25Nov\TagTesting25Nov2013\M25.DSG	11-1-2013	16:54:19	539081.000000	10781.620000	0.089844	0.191406	-0.921875	0.243119	-0.277064	0.522018	-25.054932	-30.242920	1.037598
C:\Users\cware\Desktop\Steller25Nov\TagTesting25Nov2013\M25.DSG	11-1-2013	16:54:19	539082.000000	10781.640000	0.039063	0.304688	-0.949219	0.246789	-0.277064	0.521101	-19.866943	-21.026611	4.531860
C:\Users\cware\Desktop\Steller25Nov\TagTesting25Nov2013\M25.DSG	11-1-2013	16:54:19	539083.000000	10781.660000	0.128906	0.296875	-0.902344	0.251376	-0.280734	0.517431	-18.005371	-42.373657	4.287720
C:\Users\cware\Desktop\Steller25Nov\TagTesting25Nov2013\M25.DSG	11-1-2013	16:54:19	539084.000000	10781.680000	0.066406	0.347656	-0.859375	0.255963	-0.282569	0.515596	-20.141602	-33.782959	1.235962
C:\Users\cware\Desktop\Steller25Nov\TagTesting25Nov2013\M25.DSG	11-1-2013	16:54:19	539085.000000	10781.700000	0.074219	0.355469	-1.000000	0.263303	-0.287156	0.510092	-26.321411	-22.109985	8.056641
C:\Users\cware\Desktop\Steller25Nov\TagTesting25Nov2013\M25.DSG	11-1-2013	16:54:19	539086.000000	10781.720000	-0.031250	0.406250	-1.070313	0.265138	-0.289908	0.508257	-41.824341	-27.145386	2.334595
C:\Users\cware\Desktop\Steller25Nov\TagTesting25Nov2013\M25.DSG	11-1-2013	16:54:19	539087.000000	10781.740000	0.007813	0.378906	-1.035156	0.274312	-0.296330	0.500917	-42.785645	-33.340454	3.753662
C:\Users\cware\Desktop\Steller25Nov\TagTesting25Nov2013\M25.DSG	11-1-2013	16:54:19	539088.000000	10781.760000	0.023438	0.339844	-1.015625	0.277064	-0.300000	0.498165	-40.390015	-68.481445	1.983643
C:\Users\cware\Desktop\Steller25Nov\TagTesting25Nov2013\M25.DSG	11-1-2013	16:54:19	539089.000000	10781.780000	0.046875	0.339844	-1.125000	0.288991	-0.306422	0.488991	-43.411255	-43.426514	9.826660
C:\Users\cware\Desktop\Steller25Nov\TagTesting25Nov2013\M25.DSG	11-1-2013	16:54:19	539090.000000	10781.800000	-0.132813	0.371094	-1.195313	0.295413	-0.307339	0.483486	-41.915894	-27.908325	22.903442
C:\Users\cware\Desktop\Steller25Nov\TagTesting25Nov2013\M25.DSG	11-1-2013	16:54:19	539091.000000	10781.820000	-0.183594	0.250000	-1.226563	0.302752	-0.316514	0.475229	-50.842285	-38.192749	26.428223
C:\Users\cware\Desktop\Steller25Nov\TagTesting25Nov2013\M25.DSG	11-1-2013	16:54:19	539092.000000	10781.840000	0.160156	0.332031	-1.179688	0.311927	-0.320183	0.467890	-55.114746	-81.283569	34.622192
C:\Users\cware\Desktop\Steller25Nov\TagTesting25Nov2013\M25.DSG	11-1-2013	16:54:19	539093.000000	10781.860000	-0.082031	0.398438	-1.246094	0.329358	-0.327523	0.452294	-60.821533	-39.596558	34.255981
C:\Users\cware\Desktop\Steller25Nov\TagTesting25Nov2013\M25.DSG	11-1-2013	16:54:19	539094.000000	10781.880000	-0.347656	0.386719	-1.152344	0.333945	-0.331193	0.446789	-61.233521	19.607544	33.630371
C:\Users\cware\Desktop\Steller25Nov\TagTesting25Nov2013\M25.DSG	11-1-2013	16:54:19	539095.000000	10781.900000	-0.292969	0.476563	-0.988281	0.334862	-0.340367	0.436697	-62.835693	-20.126343	27.481079
C:\Users\cware\Desktop\Steller25Nov\TagTesting25Nov2013\M25.DSG	11-1-2013	16:54:19	539096.000000	10781.920000	-0.195313	0.539063	-1.078125	0.344037	-0.344037	0.430275	-58.654785	-18.264771	13.076782
C:\Users\cware\Desktop\Steller25Nov\TagTesting25Nov2013\M25.DSG	11-1-2013	16:54:19	539097.000000	10781.940000	-0.175781	0.484375	-1.078125	0.346789	-0.347706	0.423853	-38.269043	-7.476807	7.995605
C:\Users\cware\Desktop\Steller25Nov\TagTesting25Nov2013\M25.DSG	11-1-2013	16:54:19	539098.000000	10781.960000	-0.039063	0.554688	-1.078125	0.347706	-0.352294	0.417431	-22.705078	37.734985	9.979248
C:\Users\cware\Desktop\Steller25Nov\TagTesting25Nov2013\M25.DSG	11-1-2013	16:54:19	539099.000000	10781.980000	0.140625	0.687500	-0.992188	0.345872	-0.353211	0.417431	-2.365112	67.260742	14.221191
C:\Users\cware\Desktop\Steller25Nov\TagTesting25Nov2013\M25.DSG	11-1-2013	16:54:19	539100.000000	10782.000000	0.632813	0.804688	-0.968750	0.339450	-0.351376	0.423853	-1.892090	30.609131	-8.728027
C:\Users\cware\Desktop\Steller25Nov\TagTesting25Nov2013\M25.DSG	11-1-2013	16:54:19	539101.000000	10782.020000	0.636719	0.781250	-1.183594	0.334862	-0.352294	0.423853	9.399414	33.035278	-20.080566
C:\Users\cware\Desktop\Steller25Nov\TagTesting25Nov2013\M25.DSG	11-1-2013	16:54:19	539102.000000	10782.040000	0.464844	0.714844	-1.363281	0.322936	-0.352294	0.431193	3.082275	121.810913	-15.487671
C:\Users\cware\Desktop\Steller25Nov\TagTesting25Nov2013\M25.DSG	11-1-2013	16:54:19	539103.000000	10782.060000	0.855469	0.621094	-1.238281	0.311009	-0.352294	0.436697	12.023926	93.032837	-26.046753
C:\Users\cware\Desktop\Steller25Nov\TagTesting25Nov2013\M25.DSG	11-1-2013	16:54:19	539104.000000	10782.080000	0.968750	0.441406	-1.117188	0.293578	-0.349541	0.443119	-2.227783	50.933838	-34.164429
C:\Users\cware\Desktop\Steller25Nov\TagTesting25Nov2013\M25.DSG	11-1-2013	16:54:19	539105.000000	10782.100000	0.664063	0.300781	-1.171875	0.286239	-0.349541	0.444954	11.322021	59.417725	-21.408081
C:\Users\cware\Desktop\Steller25Nov\TagTesting25Nov2013\M25.DSG	11-1-2013	16:54:19	539106.000000	10782.120000	0.625000	0.289063	-1.050781	0.272477	-0.347706	0.450459	-4.089355	44.921875	-7.629395
C:\Users\cware\Desktop\Steller25Nov\TagTesting25Nov2013\M25.DSG	11-1-2013	16:54:19	539107.000000	10782.140000	0.609375	0.425781	-0.996094	0.269725	-0.346789	0.452294	-2.792358	27.572632	2.868652
C:\Users\cware\Desktop\Steller25Nov\TagTesting25Nov2013\M25.DSG	11-1-2013	16:54:19	539108.000000	10782.160000	0.746094	0.539063	-0.894531	0.264220	-0.350459	0.451376	-18.463135	27.130127	4.257202
C:\Users\cware\Desktop\Steller25Nov\TagTesting25Nov2013\M25.DSG	11-1-2013	16:54:19	539109.000000	10782.180000	0.484375	0.632813	-1.117188	0.261468	-0.352294	0.448624	-23.391724	40.878296	7.583618
C:\Users\cware\Desktop\Steller25Nov\TagTesting25Nov2013\M25.DSG	11-1-2013	16:54:19	539110.000000	10782.200000	0.472656	0.632813	-0.894531	0.259633	-0.355046	0.444954	-43.258667	14.541626	6.072998
C:\Users\cware\Desktop\Steller25Nov\TagTesting25Nov2013\M25.DSG	11-1-2013	16:54:19	539111.000000	10782.220000	0.363281	0.644531	-0.808594	0.259633	-0.356881	0.444954	-35.324097	3.997803	-2.670288
C:\Users\cware\Desktop\Steller25Nov\TagTesting25Nov2013\M25.DSG	11-1-2013	16:54:19	539112.000000	10782.240000	0.328125	0.656250	-0.957031	0.256881	-0.359633	0.438532	-24.200439	-15.457153	-8.865356
C:\Users\cware\Desktop\Steller25Nov\TagTesting25Nov2013\M25.DSG	11-1-2013	16:54:19	539113.000000	10782.260000	0.246094	0.664063	-0.957031	0.257798	-0.361468	0.437615	-11.535645	-20.095825	-9.155273
C:\Users\cware\Desktop\Steller25Nov\TagTesting25Nov2013\M25.DSG	11-1-2013	16:54:19	539114.000000	10782.280000	0.121094	0.710938	-1.007813	0.258716	-0.364220	0.433028	-12.817383	-6.347656	-17.974854
C:\Users\cware\Desktop\Steller25Nov\TagTesting25Nov2013\M25.DSG	11-1-2013	16:54:19	539115.000000	10782.300000	0.222656	0.687500	-1.203125	0.256881	-0.365138	0.432110	-13.214111	-1.510620	-13.214111
C:\Users\cware\Desktop\Steller25Nov\TagTesting25Nov2013\M25.DSG	11-1-2013	16:54:19	539116.000000	10782.320000	-0.074219	0.625000	-1.140625	0.253211	-0.365138	0.433028	2.151489	-7.690430	-19.882202
C:\Users\cware\Desktop\Steller25Nov\TagTesting25Nov2013\M25.DSG	11-1-2013	16:54:19	539117.000000	10782.340000	0.046875	0.601563	-1.062500	0.253211	-0.365138	0.433028	1.083374	0.823975	-25.405884
C:\Users\cware\Desktop\Steller25Nov\TagTesting25Nov2013\M25.DSG	11-1-2013	16:54:19	539118.000000	10782.360000	0.093750	0.695313	-1.058594	0.246789	-0.363303	0.434862	-2.883911	6.469727	-20.812988
C:\Users\cware\Desktop\Steller25Nov\TagTesting25Nov2013\M25.DSG	11-1-2013	16:54:19	539119.000000	10782.380000	0.039063	0.574219	-1.015625	0.244954	-0.364220	0.435780	0.015259	8.804321	-19.989014
C:\Users\cware\Desktop\Steller25Nov\TagTesting25Nov2013\M25.DSG	11-1-2013	16:54:19	539120.000000	10782.400000	0.089844	0.597656	-0.957031	0.240367	-0.366972	0.435780	-22.918701	17.227173	-29.357910
C:\Users\cware\Desktop\Steller25Nov\TagTesting25Nov2013\M25.DSG	11-1-2013	16:54:19	539121.000000	10782.420000	0.078125	0.640625	-0.890625	0.233945	-0.366055	0.433945	-6.240845	17.105103	-32.836914
C:\Users\cware\Desktop\Steller25Nov\TagTesting25Nov2013\M25.DSG	11-1-2013	16:54:19	539122.000000	10782.440000	0.140625	0.519531	-0.945313	0.230275	-0.366055	0.436697	15.045166	3.692627	-21.545410
C:\Users\cware\Desktop\Steller25Nov\TagTesting25Nov2013\M25.DSG	11-1-2013	16:54:19	539123.000000	10782.460000	0.140625	0.519531	-0.945313	0.224771	-0.363303	0.438532	6.927490	2.319336	-25.009155
C:\Users\cware\Desktop\Steller25Nov\TagTesting25Nov2013\M25.DSG	11-1-2013	16:54:19	539124.000000	10782.480000	0.082031	0.570313	-1.007813	0.223853	-0.363303	0.440367	3.921509	3.906250	-25.527954
C:\Users\cware\Desktop\Steller25Nov\TagTesting25Nov2013\M25.DSG	11-1-2013	16:54:19	539125.000000	10782.500000	0.136719	0.644531	-1.000000	0.220183	-0.360550	0.443119	3.570557	1.495361	-27.633667
C:\Users\cware\Desktop\Steller25Nov\TagTesting25Nov2013\M25.DSG	11-1-2013	16:54:19	539126.000000	10782.520000	0.132813	0.613281	-0.992188	0.218349	-0.362385	0.444954	11.795044	-17.425537	-22.369385
C:\Users\cware\Desktop\Steller25Nov\TagTesting25Nov2013\M25.DSG	11-1-2013	16:54:19	539127.000000	10782.540000	0.085938	0.492188	-1.003906	0.216514	-0.358716	0.446789	9.521484	7.247925	-17.166138
C:\Users\cware\Desktop\Steller25Nov\TagTesting25Nov2013\M25.DSG	11-1-2013	16:54:19	539128.000000	10782.560000	0.074219	0.492188	-1.039063	0.213761	-0.356881	0.446789	4.730225	23.223877	-12.771606
C:\Users\cware\Desktop\Steller25Nov\TagTesting25Nov2013\M25.DSG	11-1-2013	16:54:19	539129.000000	10782.580000	0.199219	0.511719	-0.945313	0.211927	-0.355046	0.450459	12.695313	7.064819	-13.092041
C:\Users\cware\Desktop\Steller25Nov\TagTesting25Nov2013\M25.DSG	11-1-2013	16:54:19	539130.000000	10782.600000	0.187500	0.539063	-1.003906	0.209174	-0.352294	0.452294	7.278442	11.154175	-14.022827
C:\Users\cware\Desktop\Steller25Nov\TagTesting25Nov2013\M25.DSG	11-1-2013	16:54:19	539131.000000	10782.620000	0.175781	0.480469	-1.019531	0.205505	-0.350459	0.455046	0.549316	-4.425049	-22.003174
C:\Users\cware\Desktop\Steller25Nov\TagTesting25Nov2013\M25.DSG	11-1-2013	16:54:19	539132.000000	10782.640000	0.285156	0.500000	-0.925781	0.208257	-0.349541	0.456881	11.734009	36.285400	-8.270264
C:\Users\cware\Desktop\Steller25Nov\TagTesting25Nov2013\M25.DSG	11-1-2013	16:54:19	539133.000000	10782.660000	0.210938	0.558594	-1.089844	0.203670	-0.347706	0.460550	20.065308	-13.336182	-10.025024
C:\Users\cware\Desktop\Steller25Nov\TagTesting25Nov2013\M25.DSG	11-1-2013	16:54:19	539134.000000	10782.680000	0.062500	0.496094	-1.023438	0.202752	-0.346789	0.459633	-4.959106	24.337769	-13.305664
C:\Users\cware\Desktop\Steller25Nov\TagTesting25Nov2013\M25.DSG	11-1-2013	16:54:19	539135.000000	10782.700000	0.140625	0.472656	-0.949219	0.198165	-0.346789	0.461468	-8.255005	12.557983	-17.700195
C:\Users\cware\Desktop\Steller25Nov\TagTesting25Nov2013\M25.DSG	11-1-2013	16:54:19	539136.000000	10782.720000	0.285156	0.480469	-1.039063	0.196330	-0.344037	0.463303	9.811401	-3.067017	-10.147095
C:\Users\cware\Desktop\Steller25Nov\TagTesting25Nov2013\M25.DSG	11-1-2013	16:54:19	539137.000000	10782.740000	0.113281	0.511719	-0.953125	0.195413	-0.343119	0.462385	15.899658	13.946533	-7.858276
C:\Users\cware\Desktop\Steller25Nov\TagTesting25Nov2013\M25.DSG	11-1-2013	16:54:19	539138.000000	10782.760000	0.281250	0.570313	-1.023438	0.189908	-0.342202	0.466972	-0.198364	-15.991211	-13.336182
C:\Users\cware\Desktop\Steller25Nov\TagTesting25Nov2013\M25.DSG	11-1-2013	16:54:19	539139.000000	10782.780000	0.210938	0.605469	-1.066406	0.189908	-0.340367	0.466972	0.183105	29.113770	-10.314941
C:\Users\cware\Desktop\Steller25Nov\TagTesting25Nov2013\M25.DSG	11-1-2013	16:54:19	539140.000000	10782.800000	0.230469	0.500000	-1.082031	0.188073	-0.339450	0.470642	4.364014	-1.129150	-8.178711
C:\Users\cware\Desktop\Steller25Nov\TagTesting25Nov2013\M25.DSG	11-1-2013	16:54:19	539141.000000	10782.820000	0.210938	0.437500	-0.968750	0.187156	-0.337615	0.470642	5.767822	9.445190	-7.522583
C:\Users\cware\Desktop\Steller25Nov\TagTesting25Nov2013\M25.DSG	11-1-2013	16:54:19	539142.000000	10782.840000	0.281250	0.445313	-0.968750	0.186239	-0.335780	0.472477	13.427734	-23.971558	-10.101318
C:\Users\cware\Desktop\Steller25Nov\TagTesting25Nov2013\M25.DSG	11-1-2013	16:54:19	539143.000000	10782.860000	0.296875	0.449219	-0.957031	0.187156	-0.334862	0.472477	5.203247	18.081665	-9.323120
C:\Users\cware\Desktop\Steller25Nov\TagTesting25Nov2013\M25.DSG	11-1-2013	16:54:19	539144.000000	10782.880000	0.128906	0.507813	-1.011719	0.180734	-0.333028	0.474312	-2.792358	-17.013550	-16.098022
C:\Users\cware\Desktop\Steller25Nov\TagTesting25Nov2013\M25.DSG	11-1-2013	16:54:19	539145.000000	10782.900000	0.363281	0.496094	-1.031250	0.182569	-0.332110	0.475229	-2.899170	19.485474	-7.736206
C:\Users\cware\Desktop\Steller25Nov\TagTesting25Nov2013\M25.DSG	11-1-2013	16:54:19	539146.000000	10782.920000	0.167969	0.453125	-1.082031	0.179817	-0.330275	0.476147	10.650635	-10.848999	-6.408691
C:\Users\cware\Desktop\Steller25Nov\TagTesting25Nov2013\M25.DSG	11-1-2013	16:54:19	539147.000000	10782.940000	0.300781	0.441406	-0.972656	0.177982	-0.333028	0.477064	11.795044	-3.540039	-6.546021
C:\Users\cware\Desktop\Steller25Nov\TagTesting25Nov2013\M25.DSG	11-1-2013	16:54:19	539148.000000	10782.960000	0.300781	0.417969	-0.925781	0.177982	-0.328440	0.478899	0.946045	4.974365	-8.926392
C:\Users\cware\Desktop\Steller25Nov\TagTesting25Nov2013\M25.DSG	11-1-2013	16:54:19	539149.000000	10782.980000	0.300781	0.417969	-0.925781	0.176147	-0.328440	0.479817	-8.132935	-6.881714	-16.448975
C:\Users\cware\Desktop\Steller25Nov\TagTesting25Nov2013\M25.DSG	11-1-2013	16:54:19	539150.000000	10783.000000	0.128906	0.523438	-1.105469	0.174312	-0.325688	0.480734	2.258301	30.258179	-7.308960
C:\Users\cware\Desktop\Steller25Nov\TagTesting25Nov2013\M25.DSG	11-1-2013	16:54:19	539151.000000	10783.020000	0.324219	0.488281	-1.035156	0.171560	-0.325688	0.481651	5.340576	5.599976	-8.117676
C:\Users\cware\Desktop\Steller25Nov\TagTesting25Nov2013\M25.DSG	11-1-2013	16:54:19	539152.000000	10783.040000	0.339844	0.429688	-0.988281	0.170642	-0.323853	0.482569	4.364014	-16.204834	-9.307861
C:\Users\cware\Desktop\Steller25Nov\TagTesting25Nov2013\M25.DSG	11-1-2013	16:54:19	539153.000000	10783.060000	0.226563	0.421875	-1.050781	0.168807	-0.322936	0.483486	-0.625610	15.228271	-8.010864
C:\Users\cware\Desktop\Steller25Nov\TagTesting25Nov2013\M25.DSG	11-1-2013	16:54:19	539154.000000	10783.080000	0.363281	0.414063	-0.984375	0.168807	-0.322018	0.483486	-3.906250	-28.640747	-14.862061
C:\Users\cware\Desktop\Steller25Nov\TagTesting25Nov2013\M25.DSG	11-1-2013	16:54:19	539155.000000	10783.100000	0.164063	0.464844	-1.078125	0.169725	-0.320183	0.487156	-3.036499	24.017334	-8.560181
C:\Users\cware\Desktop\Steller25Nov\TagTesting25Nov2013\M25.DSG	11-1-2013	16:54:19	539156.000000	10783.120000	0.414063	0.464844	-1.023438	0.167890	-0.321101	0.486239	4.913330	-21.545410	-7.781982
C:\Users\cware\Desktop\Steller25Nov\TagTesting25Nov2013\M25.DSG	11-1-2013	16:54:19	539157.000000	10783.140000	0.269531	0.515625	-1.070313	0.169725	-0.318349	0.488073	9.460449	-23.147583	-4.241943
C:\Users\cware\Desktop\Steller25Nov\TagTesting25Nov2013\M25.DSG	11-1-2013	16:54:19	539158.000000	10783.160000	0.117188	0.523438	-1.140625	0.169725	-0.317431	0.488991	2.029419	43.319702	-5.737305
C:\Users\cware\Desktop\Steller25Nov\TagTesting25Nov2013\M25.DSG	11-1-2013	16:54:19	539159.000000	10783.180000	0.355469	0.441406	-1.054688	0.163303	-0.316514	0.488991	-3.112793	-2.395630	-12.771606
C:\Users\cware\Desktop\Steller25Nov\TagTesting25Nov2013\M25.DSG	11-1-2013	16:54:19	539160.000000	10783.200000	0.167969	0.375000	-1.035156	0.161468	-0.316514	0.488073	-9.902954	13.961792	-9.704590
C:\Users\cware\Desktop\Steller25Nov\TagTesting25Nov2013\M25.DSG	11-1-2013	16:54:19	539161.000000	10783.220000	0.320313	0.406250	-0.996094	0.161468	-0.312844	0.490826	-11.169434	18.692017	-13.763428
C:\Users\cware\Desktop\Steller25Nov\TagTesting25Nov2013\M25.DSG	11-1-2013	16:54:19	539162.000000	10783.240000	0.355469	0.335938	-1.003906	0.159633	-0.314679	0.491743	-13.305664	-6.362915	-12.069702
C:\Users\cware\Desktop\Steller25Nov\TagTesting25Nov2013\M25.DSG	11-1-2013	16:54:19	539163.000000	10783.260000	0.210938	0.343750	-0.984375	0.158716	-0.313761	0.491743	-11.917114	1.251221	-10.910034
C:\Users\cware\Desktop\Steller25Nov\TagTesting25Nov2013\M25.DSG	11-1-2013	16:54:19	539164.000000	10783.280000	0.359375	0.371094	-0.976563	0.158716	-0.312844	0.492661	7.080078	-4.547119	-5.844116
C:\Users\cware\Desktop\Steller25Nov\TagTesting25Nov2013\M25.DSG	11-1-2013	16:54:19	539165.000000	10783.300000	0.277344	0.351563	-0.976563	0.156881	-0.312844	0.492661	4.730225	9.918213	-4.592896
C:\Users\cware\Desktop\Steller25Nov\TagTesting25Nov2013\M25.DSG	11-1-2013	16:54:19	539166.000000	10783.320000	0.316406	0.433594	-0.980469	0.155046	-0.311927	0.493578	9.674072	-4.074097	-6.423950
C:\Users\cware\Desktop\Steller25Nov\TagTesting25Nov2013\M25.DSG	11-1-2013	16:54:19	539167.000000	10783.340000	0.390625	0.437500	-0.964844	0.152294	-0.311009	0.493578	9.750366	-7.705688	-5.905151
C:\Users\cware\Desktop\Steller25Nov\TagTesting25Nov2013\M25.DSG	11-1-2013	16:54:19	539168.000000	10783.360000	0.347656	0.480469	-1.011719	0.152294	-0.311009	0.493578	-4.486084	-23.483276	-14.053345
C:\Users\cware\Desktop\Steller25Nov\TagTesting25Nov2013\M25.DSG	11-1-2013	16:54:19	539169.000000	10783.380000	0.250000	0.484375	-1.089844	0.151376	-0.309174	0.494495	-3.112793	30.685425	-7.400513
C:\Users\cware\Desktop\Steller25Nov\TagTesting25Nov2013\M25.DSG	11-1-2013	16:54:19	539170.000000	10783.400000	0.304688	0.511719	-1.031250	0.151376	-0.308257	0.496330	-12.756348	-15.243530	-15.472412
C:\Users\cware\Desktop\Steller25Nov\TagTesting25Nov2013\M25.DSG	11-1-2013	16:54:19	539171.000000	10783.420000	0.312500	0.531250	-1.082031	0.151376	-0.307339	0.496330	-12.786865	28.350830	-9.323120
C:\Users\cware\Desktop\Steller25Nov\TagTesting25Nov2013\M25.DSG	11-1-2013	16:54:19	539172.000000	10783.440000	0.238281	0.492188	-1.082031	0.149541	-0.306422	0.498165	4.165649	-25.909424	-14.297485
C:\Users\cware\Desktop\Steller25Nov\TagTesting25Nov2013\M25.DSG	11-1-2013	16:54:19	539173.000000	10783.460000	0.371094	0.460938	-1.074219	0.150459	-0.303670	0.499083	1.831055	-28.427124	-12.313843
C:\Users\cware\Desktop\Steller25Nov\TagTesting25Nov2013\M25.DSG	11-1-2013	16:54:19	539174.000000	10783.480000	0.265625	0.410156	-1.066406	0.152294	-0.303670	0.501835	9.231567	26.931763	-11.932373
C:\Users\cware\Desktop\Steller25Nov\TagTesting25Nov2013\M25.DSG	11-1-2013	16:54:19	539175.000000	10783.500000	0.265625	0.421875	-1.050781	0.147706	-0.300917	0.501835	13.458252	-0.366211	-11.993408
C:\Users\cware\Desktop\Steller25Nov\TagTesting25Nov2013\M25.DSG	11-1-2013	16:54:19	539176.000000	10783.520000	0.347656	0.351563	-0.949219	0.144037	-0.297248	0.504587	16.647339	12.207031	-9.292603
C:\Users\cware\Desktop\Steller25Nov\TagTesting25Nov2013\M25.DSG	11-1-2013	16:54:19	539177.000000	10783.540000	0.347656	0.351563	-0.949219	0.143119	-0.296330	0.506422	10.467529	-25.390625	-16.555786
C:\Users\cware\Desktop\Steller25Nov\TagTesting25Nov2013\M25.DSG	11-1-2013	16:54:19	539178.000000	10783.560000	0.382813	0.277344	-0.988281	0.141284	-0.292661	0.508257	5.279541	-6.515503	-17.242432
C:\Users\cware\Desktop\Steller25Nov\TagTesting25Nov2013\M25.DSG	11-1-2013	16:54:19	539179.000000	10783.580000	0.296875	0.324219	-1.074219	0.140367	-0.291743	0.508257	10.528564	-21.011353	-14.495850
C:\Users\cware\Desktop\Steller25Nov\TagTesting25Nov2013\M25.DSG	11-1-2013	16:54:19	539180.000000	10783.600000	0.242188	0.332031	-1.000000	0.141284	-0.288073	0.511927	6.149292	38.375854	-5.432129
C:\Users\cware\Desktop\Steller25Nov\TagTesting25Nov2013\M25.DSG	11-1-2013	16:54:19	539181.000000	10783.620000	0.449219	0.347656	-0.890625	0.139450	-0.286239	0.512844	-1.373291	-4.180908	-14.053345
C:\Users\cware\Desktop\Steller25Nov\TagTesting25Nov2013\M25.DSG	11-1-2013	16:54:19	539182.000000	10783.640000	0.390625	0.410156	-1.019531	0.138532	-0.282569	0.515596	5.432129	-2.349854	-12.954712
C:\Users\cware\Desktop\Steller25Nov\TagTesting25Nov2013\M25.DSG	11-1-2013	16:54:19	539183.000000	10783.660000	0.425781	0.335938	-0.929688	0.138532	-0.281651	0.517431	4.287720	-12.512207	-11.749268
C:\Users\cware\Desktop\Steller25Nov\TagTesting25Nov2013\M25.DSG	11-1-2013	16:54:19	539184.000000	10783.680000	0.363281	0.382813	-1.050781	0.140367	-0.278899	0.520183	20.309448	-20.553589	-4.821777
C:\Users\cware\Desktop\Steller25Nov\TagTesting25Nov2013\M25.DSG	11-1-2013	16:54:19	539185.000000	10783.700000	0.359375	0.375000	-0.996094	0.140367	-0.276147	0.522936	18.005371	-25.497437	-5.203247
C:\Users\cware\Desktop\Steller25Nov\TagTesting25Nov2013\M25.DSG	11-1-2013	16:54:19	539186.000000	10783.720000	0.281250	0.441406	-1.035156	0.143119	-0.272477	0.524771	18.295288	-9.017944	-1.968384
C:\Users\cware\Desktop\Steller25Nov\TagTesting25Nov2013\M25.DSG	11-1-2013	16:54:19	539187.000000	10783.740000	0.269531	0.410156	-1.089844	0.144037	-0.270642	0.524771	21.514893	-10.284424	-1.113892
C:\Users\cware\Desktop\Steller25Nov\TagTesting25Nov2013\M25.DSG	11-1-2013	16:54:19	539188.000000	10783.760000	0.359375	0.417969	-0.976563	0.146789	-0.266972	0.528440	6.576538	-4.959106	-3.524780
C:\Users\cware\Desktop\Steller25Nov\TagTesting25Nov2013\M25.DSG	11-1-2013	16:54:19	539189.000000	10783.780000	0.328125	0.402344	-1.027344	0.145872	-0.266055	0.531193	6.713867	-28.045654	-3.921509
C:\Users\cware\Desktop\Steller25Nov\TagTesting25Nov2013\M25.DSG	11-1-2013	16:54:19	539190.000000	10783.800000	0.281250	0.332031	-0.980469	0.151376	-0.263303	0.532110	-11.535645	-16.723633	-12.084961
C:\Users\cware\Desktop\Steller25Nov\TagTesting25Nov2013\M25.DSG	11-1-2013	16:54:19	539191.000000	10783.820000	0.253906	0.292969	-1.007813	0.155963	-0.261468	0.533028	-3.845215	-20.446777	-11.611938
C:\Users\cware\Desktop\Steller25Nov\TagTesting25Nov2013\M25.DSG	11-1-2013	16:54:19	539192.000000	10783.840000	0.140625	0.199219	-1.039063	0.158716	-0.259633	0.535780	6.225586	-11.398315	0.350952
C:\Users\cware\Desktop\Steller25Nov\TagTesting25Nov2013\M25.DSG	11-1-2013	16:54:19	539193.000000	10783.860000	0.218750	0.199219	-0.937500	0.161468	-0.257798	0.536697	4.272461	-20.690918	-3.417969
C:\Users\cware\Desktop\Steller25Nov\TagTesting25Nov2013\M25.DSG	11-1-2013	16:54:19	539194.000000	10783.880000	0.281250	0.242188	-0.839844	0.166972	-0.255963	0.539450	5.844116	-42.861938	-8.056641
C:\Users\cware\Desktop\Steller25Nov\TagTesting25Nov2013\M25.DSG	11-1-2013	16:54:19	539195.000000	10783.900000	0.234375	0.281250	-0.886719	0.170642	-0.255046	0.540367	7.202148	-33.630371	-3.112793
C:\Users\cware\Desktop\Steller25Nov\TagTesting25Nov2013\M25.DSG	11-1-2013	16:54:19	539196.000000	10783.920000	0.273438	0.292969	-0.914063	0.177064	-0.253211	0.540367	-2.868652	-28.381348	-5.249023
C:\Users\cware\Desktop\Steller25Nov\TagTesting25Nov2013\M25.DSG	11-1-2013	16:54:19	539197.000000	10783.940000	0.187500	0.320313	-0.925781	0.178899	-0.253211	0.542202	-5.935669	-14.038086	-5.172729
C:\Users\cware\Desktop\Steller25Nov\TagTesting25Nov2013\M25.DSG	11-1-2013	16:54:19	539198.000000	10783.960000	0.210938	0.351563	-0.917969	0.180734	-0.254128	0.540367	-10.360718	-36.758423	-9.490967
C:\Users\cware\Desktop\Steller25Nov\TagTesting25Nov2013\M25.DSG	11-1-2013	16:54:19	539199.000000	10783.980000	0.210938	0.332031	-0.992188	0.189908	-0.252294	0.540367	-14.160156	-15.075684	-7.705688
C:\Users\cware\Desktop\Steller25Nov\TagTesting25Nov2013\M25.DSG	11-1-2013	16:54:19	539200.000000	10784.000000	0.218750	0.292969	-0.941406	0.190826	-0.253211	0.541284	-4.531860	-70.861816	-4.318237
C:\Users\cware\Desktop\Steller25Nov\TagTesting25Nov2013\M25.DSG	11-1-2013	16:54:19	539201.000000	10784.020000	0.183594	0.320313	-1.042969	0.200917	-0.252294	0.540367	-17.883301	-15.853882	0.350952
C:\Users\cware\Desktop\Steller25Nov\TagTesting25Nov2013\M25.DSG	11-1-2013	16:54:19	539202.000000	10784.040000	0.109375	0.265625	-0.972656	0.205505	-0.253211	0.540367	-14.251709	-24.658203	2.853394
C:\Users\cware\Desktop\Steller25Nov\TagTesting25Nov2013\M25.DSG	11-1-2013	16:54:19	539203.000000	10784.060000	0.109375	0.265625	-0.972656	0.211927	-0.256881	0.537615	-14.419556	-39.993286	2.319336
C:\Users\cware\Desktop\Steller25Nov\TagTesting25Nov2013\M25.DSG	11-1-2013	16:54:19	539204.000000	10784.080000	0.152344	0.238281	-1.019531	0.215596	-0.256881	0.536697	-16.586304	-39.672852	1.083374
C:\Users\cware\Desktop\Steller25Nov\TagTesting25Nov2013\M25.DSG	11-1-2013	16:54:19	539205.000000	10784.100000	-0.007813	0.210938	-1.019531	0.224771	-0.260550	0.533945	-12.619019	-15.502930	5.599976
C:\Users\cware\Desktop\Steller25Nov\TagTesting25Nov2013\M25.DSG	11-1-2013	16:54:19	539206.000000	10784.120000	0.187500	0.242188	-0.867188	0.226606	-0.262385	0.533028	-24.078369	-55.999756	-1.693726
C:\Users\cware\Desktop\Steller25Nov\TagTesting25Nov2013\M25.DSG	11-1-2013	16:54:19	539207.000000	10784.140000	0.070313	0.207031	-0.949219	0.235780	-0.266972	0.528440	-31.875610	-41.687012	1.693726
C:\Users\cware\Desktop\Steller25Nov\TagTesting25Nov2013\M25.DSG	11-1-2013	16:54:19	539208.000000	10784.160000	-0.007813	0.191406	-0.960938	0.241284	-0.270642	0.525688	-39.123535	-27.435303	1.144409
C:\Users\cware\Desktop\Steller25Nov\TagTesting25Nov2013\M25.DSG	11-1-2013	16:54:19	539209.000000	10784.180000	0.082031	0.230469	-0.933594	0.250459	-0.277064	0.519266	-40.237427	-41.442871	0.473022
C:\Users\cware\Desktop\Steller25Nov\TagTesting25Nov2013\M25.DSG	11-1-2013	16:54:19	539210.000000	10784.200000	-0.015625	0.250000	-0.960938	0.254128	-0.279817	0.516514	-40.863037	-30.136108	3.555298
C:\Users\cware\Desktop\Steller25Nov\TagTesting25Nov2013\M25.DSG	11-1-2013	16:54:19	539211.000000	10784.220000	0.054688	0.226563	-0.898438	0.257798	-0.287156	0.510092	-46.600342	-34.500122	3.311157
C:\Users\cware\Desktop\Steller25Nov\TagTesting25Nov2013\M25.DSG	11-1-2013	16:54:19	539212.000000	10784.240000	0.074219	0.238281	-0.917969	0.267890	-0.288991	0.505505	-44.631958	-41.152954	8.316040
C:\Users\cware\Desktop\Steller25Nov\TagTesting25Nov2013\M25.DSG	11-1-2013	16:54:19	539213.000000	10784.260000	-0.058594	0.308594	-0.953125	0.273394	-0.292661	0.501835	-41.564941	-15.625000	7.690430
C:\Users\cware\Desktop\Steller25Nov\TagTesting25Nov2013\M25.DSG	11-1-2013	16:54:19	539214.000000	10784.280000	0.058594	0.371094	-0.941406	0.279817	-0.299083	0.496330	-40.298462	-39.978027	10.238647
C:\Users\cware\Desktop\Steller25Nov\TagTesting25Nov2013\M25.DSG	11-1-2013	16:54:19	539215.000000	10784.300000	0.000000	0.394531	-1.023438	0.284404	-0.302752	0.491743	-45.257568	-36.315918	9.689331
C:\Users\cware\Desktop\Steller25Nov\TagTesting25Nov2013\M25.DSG	11-1-2013	16:54:19	539216.000000	10784.320000	-0.179688	0.394531	-1.062500	0.291743	-0.310092	0.483486	-41.198730	-1.480103	16.525269
C:\Users\cware\Desktop\Steller25Nov\TagTesting25Nov2013\M25.DSG	11-1-2013	16:54:19	539217.000000	10784.340000	0.062500	0.460938	-0.929688	0.293578	-0.316514	0.480734	-49.545288	-31.738281	11.642456
C:\Users\cware\Desktop\Steller25Nov\TagTesting25Nov2013\M25.DSG	11-1-2013	16:54:19	539218.000000	10784.360000	-0.070313	0.476563	-1.082031	0.299083	-0.322936	0.468807	-48.202515	-11.947632	10.025024
C:\Users\cware\Desktop\Steller25Nov\TagTesting25Nov2013\M25.DSG	11-1-2013	16:54:19	539219.000000	10784.380000	-0.062500	0.464844	-0.964844	0.300000	-0.327523	0.463303	-48.477173	-23.406982	10.375977
C:\Users\cware\Desktop\Steller25Nov\TagTesting25Nov2013\M25.DSG	11-1-2013	16:54:19	539220.000000	10784.400000	-0.062500	0.480469	-1.027344	0.306422	-0.335780	0.454128	-48.751831	-35.675049	8.880615
C:\Users\cware\Desktop\Steller25Nov\TagTesting25Nov2013\M25.DSG	11-1-2013	16:54:19	539221.000000	10784.420000	-0.046875	0.496094	-1.054688	0.310092	-0.340367	0.447706	-49.713135	-35.003662	11.184692
C:\Users\cware\Desktop\Steller25Nov\TagTesting25Nov2013\M25.DSG	11-1-2013	16:54:19	539222.000000	10784.440000	-0.160156	0.519531	-1.167969	0.317431	-0.346789	0.436697	-47.882080	-19.866943	20.599365
C:\Users\cware\Desktop\Steller25Nov\TagTesting25Nov2013\M25.DSG	11-1-2013	16:54:19	539223.000000	10784.460000	-0.078125	0.453125	-1.167969	0.322018	-0.350459	0.432110	-51.162720	-28.961182	25.756836
C:\Users\cware\Desktop\Steller25Nov\TagTesting25Nov2013\M25.DSG	11-1-2013	16:54:19	539224.000000	10784.480000	-0.148438	0.421875	-1.175781	0.332110	-0.356881	0.417431	-69.259644	-28.854370	38.101196
C:\Users\cware\Desktop\Steller25Nov\TagTesting25Nov2013\M25.DSG	11-1-2013	16:54:19	539225.000000	10784.500000	-0.031250	0.449219	-1.144531	0.336697	-0.362385	0.408257	-83.740234	-27.862549	50.582886
C:\Users\cware\Desktop\Steller25Nov\TagTesting25Nov2013\M25.DSG	11-1-2013	16:54:19	539226.000000	10784.520000	-0.050781	0.546875	-1.085938	0.350459	-0.372477	0.389908	-87.738037	15.274048	43.304443
C:\Users\cware\Desktop\Steller25Nov\TagTesting25Nov2013\M25.DSG	11-1-2013	16:54:19	539227.000000	10784.540000	-0.195313	0.605469	-1.039063	0.351376	-0.376147	0.382569	-77.484131	-0.274658	42.327881
C:\Users\cware\Desktop\Steller25Nov\TagTesting25Nov2013\M25.DSG	11-1-2013	16:54:19	539228.000000	10784.560000	-0.207031	0.617188	-0.996094	0.358716	-0.384404	0.366055	-84.548950	13.351440	42.755127
C:\Users\cware\Desktop\Steller25Nov\TagTesting25Nov2013\M25.DSG	11-1-2013	16:54:19	539229.000000	10784.580000	-0.187500	0.609375	-0.996094	0.362385	-0.387156	0.358716	-76.187134	-2.059937	32.882690
C:\Users\cware\Desktop\Steller25Nov\TagTesting25Nov2013\M25.DSG	11-1-2013	16:54:19	539230.000000	10784.600000	-0.234375	0.675781	-1.058594	0.371560	-0.394495	0.342202	-62.393188	0.457764	30.807495
C:\Users\cware\Desktop\Steller25Nov\TagTesting25Nov2013\M25.DSG	11-1-2013	16:54:19	539231.000000	10784.620000	-0.152344	0.773438	-1.062500	0.373394	-0.395413	0.337615	-52.337646	14.343262	23.254395
C:\Users\cware\Desktop\Steller25Nov\TagTesting25Nov2013\M25.DSG	11-1-2013	16:54:19	539232.000000	10784.640000	-0.085938	0.851563	-1.121094	0.376147	-0.399083	0.330275	-32.302856	20.248413	6.988525
C:\Users\cware\Desktop\Steller25Nov\TagTesting25Nov2013\M25.DSG	11-1-2013	16:54:19	539233.000000	10784.660000	-0.039063	0.851563	-1.113281	0.376147	-0.399083	0.330275	-7.995605	43.838501	-0.854492
C:\Users\cware\Desktop\Steller25Nov\TagTesting25Nov2013\M25.DSG	11-1-2013	16:54:19	539234.000000	10784.680000	0.148438	0.851563	-0.980469	0.368807	-0.400000	0.334862	-1.068115	48.477173	-9.338379
C:\Users\cware\Desktop\Steller25Nov\TagTesting25Nov2013\M25.DSG	11-1-2013	16:54:19	539235.000000	10784.700000	0.183594	0.851563	-1.003906	0.365138	-0.399083	0.338532	3.448486	56.579590	-12.405396
C:\Users\cware\Desktop\Steller25Nov\TagTesting25Nov2013\M25.DSG	11-1-2013	16:54:19	539236.000000	10784.720000	0.292969	0.769531	-1.011719	0.359633	-0.400917	0.341284	-5.447388	84.655762	-15.243530
C:\Users\cware\Desktop\Steller25Nov\TagTesting25Nov2013\M25.DSG	11-1-2013	16:54:19	539237.000000	10784.740000	0.554688	0.738281	-0.984375	0.347706	-0.401835	0.347706	-14.770508	55.236816	-16.983032
C:\Users\cware\Desktop\Steller25Nov\TagTesting25Nov2013\M25.DSG	11-1-2013	16:54:19	539238.000000	10784.760000	0.468750	0.710938	-1.113281	0.342202	-0.404587	0.348624	-6.927490	56.335449	-14.755249
C:\Users\cware\Desktop\Steller25Nov\TagTesting25Nov2013\M25.DSG	11-1-2013	16:54:19	539239.000000	10784.780000	0.507813	0.648438	-1.066406	0.331193	-0.404587	0.351376	-7.919312	72.280884	-14.770508
C:\Users\cware\Desktop\Steller25Nov\TagTesting25Nov2013\M25.DSG	11-1-2013	16:54:19	539240.000000	10784.800000	0.585938	0.605469	-1.117188	0.325688	-0.404587	0.353211	-2.975464	50.704956	-9.216309
C:\Users\cware\Desktop\Steller25Nov\TagTesting25Nov2013\M25.DSG	11-1-2013	16:54:19	539241.000000	10784.820000	0.550781	0.550781	-1.109375	0.315596	-0.406422	0.356881	-1.846313	50.384521	-0.259399
C:\Users\cware\Desktop\Steller25Nov\TagTesting25Nov2013\M25.DSG	11-1-2013	16:54:19	539242.000000	10784.840000	0.488281	0.597656	-1.089844	0.311927	-0.407339	0.357798	-12.222290	65.826416	0.976563
C:\Users\cware\Desktop\Steller25Nov\TagTesting25Nov2013\M25.DSG	11-1-2013	16:54:19	539243.000000	10784.860000	0.535156	0.589844	-0.949219	0.305505	-0.407339	0.359633	-22.888184	57.739258	-2.075195
C:\Users\cware\Desktop\Steller25Nov\TagTesting25Nov2013\M25.DSG	11-1-2013	16:54:19	539244.000000	10784.880000	0.535156	0.648438	-0.914063	0.302752	-0.407339	0.359633	-19.165039	32.302856	6.103516
C:\Users\cware\Desktop\Steller25Nov\TagTesting25Nov2013\M25.DSG	11-1-2013	16:54:19	539245.000000	10784.900000	0.515625	0.699219	-0.914063	0.299083	-0.411009	0.358716	-12.924194	24.047852	8.010864
C:\Users\cware\Desktop\Steller25Nov\TagTesting25Nov2013\M25.DSG	11-1-2013	16:54:19	539246.000000	10784.920000	0.421875	0.769531	-0.925781	0.298165	-0.411009	0.357798	-13.412476	19.500732	8.453369
C:\Users\cware\Desktop\Steller25Nov\TagTesting25Nov2013\M25.DSG	11-1-2013	16:54:19	539247.000000	10784.940000	0.492188	0.824219	-0.925781	0.296330	-0.410092	0.355046	-18.447876	30.319214	1.174927
C:\Users\cware\Desktop\Steller25Nov\TagTesting25Nov2013\M25.DSG	11-1-2013	16:54:19	539248.000000	10784.960000	0.398438	0.886719	-0.867188	0.294495	-0.411927	0.355963	-21.286011	36.010742	-1.998901
C:\Users\cware\Desktop\Steller25Nov\TagTesting25Nov2013\M25.DSG	11-1-2013	16:54:19	539249.000000	10784.980000	0.316406	0.832031	-0.738281	0.292661	-0.411927	0.355046	-13.336182	9.338379	-8.560181
C:\Users\cware\Desktop\Steller25Nov\TagTesting25Nov2013\M25.DSG	11-1-2013	16:54:19	539250.000000	10785.000000	0.171875	0.750000	-0.808594	0.290826	-0.413761	0.355963	-2.395630	-10.147095	-3.585815
C:\Users\cware\Desktop\Steller25Nov\TagTesting25Nov2013\M25.DSG	11-1-2013	16:54:19	539251.000000	10785.020000	0.238281	0.683594	-0.734375	0.290826	-0.411927	0.352294	-0.320435	3.662109	-7.186890
C:\Users\cware\Desktop\Steller25Nov\TagTesting25Nov2013\M25.DSG	11-1-2013	16:54:19	539252.000000	10785.040000	0.191406	0.769531	-0.820313	0.290826	-0.412844	0.354128	-2.243042	-20.263672	-19.531250
C:\Users\cware\Desktop\Steller25Nov\TagTesting25Nov2013\M25.DSG	11-1-2013	16:54:19	539253.000000	10785.060000	0.109375	0.785156	-0.898438	0.290826	-0.411927	0.354128	-2.502441	-5.462646	-14.190674
C:\Users\cware\Desktop\Steller25Nov\TagTesting25Nov2013\M25.DSG	11-1-2013	16:54:19	539254.000000	10785.080000	0.066406	0.707031	-0.960938	0.290826	-0.411009	0.355046	11.917114	-24.795532	-16.204834
C:\Users\cware\Desktop\Steller25Nov\TagTesting25Nov2013\M25.DSG	11-1-2013	16:54:19	539255.000000	10785.100000	-0.070313	0.730469	-0.890625	0.290826	-0.411927	0.355963	10.299683	8.087158	-22.964478
C:\Users\cware\Desktop\Steller25Nov\TagTesting25Nov2013\M25.DSG	11-1-2013	16:54:19	539256.000000	10785.120000	0.082031	0.796875	-0.886719	0.286239	-0.410092	0.361468	4.165649	2.487183	-28.152466
C:\Users\cware\Desktop\Steller25Nov\TagTesting25Nov2013\M25.DSG	11-1-2013	16:54:19	539257.000000	10785.140000	0.082031	0.796875	-0.886719	0.281651	-0.409174	0.362385	-5.554199	13.885498	-30.288696
C:\Users\cware\Desktop\Steller25Nov\TagTesting25Nov2013\M25.DSG	11-1-2013	16:54:19	539258.000000	10785.160000	-0.019531	0.746094	-1.093750	0.277982	-0.408257	0.365138	23.773193	5.416870	-27.038574
C:\Users\cware\Desktop\Steller25Nov\TagTesting25Nov2013\M25.DSG	11-1-2013	16:54:19	539259.000000	10785.180000	0.019531	0.648438	-0.914063	0.273394	-0.411927	0.369725	26.824951	12.542725	-24.932861
C:\Users\cware\Desktop\Steller25Nov\TagTesting25Nov2013\M25.DSG	11-1-2013	16:54:19	539260.000000	10785.200000	0.070313	0.609375	-0.800781	0.266055	-0.404587	0.374312	9.994507	4.837036	-37.887573
C:\Users\cware\Desktop\Steller25Nov\TagTesting25Nov2013\M25.DSG	11-1-2013	16:54:19	539261.000000	10785.220000	0.125000	0.691406	-0.906250	0.263303	-0.403670	0.377064	5.920410	8.865356	-44.235229
C:\Users\cware\Desktop\Steller25Nov\TagTesting25Nov2013\M25.DSG	11-1-2013	16:54:19	539262.000000	10785.240000	0.097656	0.632813	-0.941406	0.255046	-0.402752	0.381651	24.658203	-5.477905	-37.994385
C:\Users\cware\Desktop\Steller25Nov\TagTesting25Nov2013\M25.DSG	11-1-2013	16:54:19	539263.000000	10785.260000	0.039063	0.621094	-1.015625	0.252294	-0.400000	0.385321	25.787354	4.898071	-29.953003
C:\Users\cware\Desktop\Steller25Nov\TagTesting25Nov2013\M25.DSG	11-1-2013	16:54:19	539264.000000	10785.280000	0.082031	0.535156	-0.960938	0.244037	-0.397248	0.392661	16.296387	12.252808	-30.258179
C:\Users\cware\Desktop\Steller25Nov\TagTesting25Nov2013\M25.DSG	11-1-2013	16:54:19	539265.000000	10785.300000	0.042969	0.593750	-0.945313	0.240367	-0.396330	0.396330	8.590698	34.591675	-24.139404
C:\Users\cware\Desktop\Steller25Nov\TagTesting25Nov2013\M25.DSG	11-1-2013	16:54:19	539266.000000	10785.320000	0.167969	0.578125	-0.945313	0.234862	-0.393578	0.400917	-9.033203	32.913208	-25.146484
C:\Users\cware\Desktop\Steller25Nov\TagTesting25Nov2013\M25.DSG	11-1-2013	16:54:19	539267.000000	10785.340000	0.078125	0.710938	-0.925781	0.231193	-0.390826	0.401835	1.358032	32.089233	-17.456055
C:\Users\cware\Desktop\Steller25Nov\TagTesting25Nov2013\M25.DSG	11-1-2013	16:54:19	539268.000000	10785.360000	0.074219	0.761719	-1.019531	0.224771	-0.390826	0.403670	24.703979	28.823853	-5.035400
C:\Users\cware\Desktop\Steller25Nov\TagTesting25Nov2013\M25.DSG	11-1-2013	16:54:19	539269.000000	10785.380000	0.171875	0.843750	-1.039063	0.221101	-0.388991	0.409174	17.562866	26.809692	-7.675171
C:\Users\cware\Desktop\Steller25Nov\TagTesting25Nov2013\M25.DSG	11-1-2013	16:54:19	539270.000000	10785.400000	0.058594	0.890625	-1.253906	0.212844	-0.386239	0.411009	3.570557	58.425903	-16.647339
C:\Users\cware\Desktop\Steller25Nov\TagTesting25Nov2013\M25.DSG	11-1-2013	16:54:19	539271.000000	10785.420000	0.121094	0.777344	-1.050781	0.206422	-0.386239	0.412844	-4.455566	61.187744	-29.220581
C:\Users\cware\Desktop\Steller25Nov\TagTesting25Nov2013\M25.DSG	11-1-2013	16:54:19	539272.000000	10785.440000	0.207031	0.546875	-1.136719	0.191743	-0.387156	0.414679	-9.368896	75.714111	-23.086548
C:\Users\cware\Desktop\Steller25Nov\TagTesting25Nov2013\M25.DSG	11-1-2013	16:54:19	539273.000000	10785.460000	0.390625	0.507813	-1.050781	0.183486	-0.384404	0.414679	0.289917	84.106445	-32.058716
C:\Users\cware\Desktop\Steller25Nov\TagTesting25Nov2013\M25.DSG	11-1-2013	16:54:19	539274.000000	10785.480000	0.441406	0.476563	-1.015625	0.174312	-0.382569	0.418349	14.373779	8.956909	-32.592773
C:\Users\cware\Desktop\Steller25Nov\TagTesting25Nov2013\M25.DSG	11-1-2013	16:54:19	539275.000000	10785.500000	0.343750	0.449219	-1.140625	0.163303	-0.381651	0.420183	22.888184	55.938721	-28.991699
C:\Users\cware\Desktop\Steller25Nov\TagTesting25Nov2013\M25.DSG	11-1-2013	16:54:19	539276.000000	10785.520000	0.281250	0.449219	-1.054688	0.155963	-0.378899	0.422018	41.107178	-5.737305	-39.321899
C:\Users\cware\Desktop\Steller25Nov\TagTesting25Nov2013\M25.DSG	11-1-2013	16:54:19	539277.000000	10785.540000	0.265625	0.476563	-1.078125	0.144954	-0.372477	0.429358	37.704468	37.673950	-43.945313
C:\Users\cware\Desktop\Steller25Nov\TagTesting25Nov2013\M25.DSG	11-1-2013	16:54:19	539278.000000	10785.560000	0.265625	0.449219	-1.093750	0.136697	-0.368807	0.432110	24.246216	-10.848999	-60.806274
C:\Users\cware\Desktop\Steller25Nov\TagTesting25Nov2013\M25.DSG	11-1-2013	16:54:19	539279.000000	10785.580000	0.300781	0.468750	-1.125000	0.127523	-0.362385	0.440367	17.578125	-6.546021	-44.921875
C:\Users\cware\Desktop\Steller25Nov\TagTesting25Nov2013\M25.DSG	11-1-2013	16:54:19	539280.000000	10785.600000	0.128906	0.527344	-1.125000	0.123853	-0.361468	0.438532	-24.505615	15.838623	-16.159058
C:\Users\cware\Desktop\Steller25Nov\TagTesting25Nov2013\M25.DSG	11-1-2013	16:54:19	539281.000000	10785.620000	0.105469	0.656250	-1.218750	0.118349	-0.365138	0.434862	-28.411865	51.666260	-9.872437
C:\Users\cware\Desktop\Steller25Nov\TagTesting25Nov2013\M25.DSG	11-1-2013	16:54:19	539282.000000	10785.640000	0.011719	0.738281	-1.242188	0.111009	-0.367890	0.431193	-26.199341	113.037109	-25.375366
C:\Users\cware\Desktop\Steller25Nov\TagTesting25Nov2013\M25.DSG	11-1-2013	16:54:19	539283.000000	10785.660000	0.207031	0.695313	-1.160156	0.089908	-0.369725	0.422018	-29.266357	95.504761	-31.097412
C:\Users\cware\Desktop\Steller25Nov\TagTesting25Nov2013\M25.DSG	11-1-2013	16:54:19	539284.000000	10785.680000	0.539063	0.562500	-1.316406	0.078899	-0.370642	0.417431	-45.211792	67.214966	-36.193848
C:\Users\cware\Desktop\Steller25Nov\TagTesting25Nov2013\M25.DSG	11-1-2013	16:54:19	539285.000000	10785.700000	0.351563	0.511719	-1.351563	0.062385	-0.375229	0.403670	-50.094604	102.310181	-29.571533
C:\Users\cware\Desktop\Steller25Nov\TagTesting25Nov2013\M25.DSG	11-1-2013	16:54:19	539286.000000	10785.720000	0.476563	0.531250	-1.226563	0.052294	-0.380734	0.393578	-63.552856	99.105835	-28.656006
C:\Users\cware\Desktop\Steller25Nov\TagTesting25Nov2013\M25.DSG	11-1-2013	16:54:19	539287.000000	10785.740000	0.605469	0.621094	-1.199219	0.031193	-0.387156	0.373394	-63.919067	107.818604	-33.218384
C:\Users\cware\Desktop\Steller25Nov\TagTesting25Nov2013\M25.DSG	11-1-2013	16:54:19	539288.000000	10785.760000	0.734375	0.664063	-1.195313	0.021101	-0.390826	0.363303	-53.741455	83.389282	-35.629272
C:\Users\cware\Desktop\Steller25Nov\TagTesting25Nov2013\M25.DSG	11-1-2013	16:54:19	539289.000000	10785.780000	0.726563	0.703125	-1.109375	0.011009	-0.391743	0.352294	-52.871704	111.892700	-33.187866
C:\Users\cware\Desktop\Steller25Nov\TagTesting25Nov2013\M25.DSG	11-1-2013	16:54:19	539290.000000	10785.800000	0.769531	0.812500	-1.144531	-0.008257	-0.396330	0.332110	-43.624878	89.355469	-38.330078
C:\Users\cware\Desktop\Steller25Nov\TagTesting25Nov2013\M25.DSG	11-1-2013	16:54:19	539291.000000	10785.820000	0.687500	0.859375	-1.128906	-0.017431	-0.397248	0.322936	-40.527344	108.688354	-45.135498
C:\Users\cware\Desktop\Steller25Nov\TagTesting25Nov2013\M25.DSG	11-1-2013	16:54:19	539292.000000	10785.840000	0.785156	0.804688	-0.984375	-0.039450	-0.396330	0.302752	-36.727905	104.156494	-49.026489
C:\Users\cware\Desktop\Steller25Nov\TagTesting25Nov2013\M25.DSG	11-1-2013	16:54:19	539293.000000	10785.860000	0.761719	0.773438	-1.003906	-0.048624	-0.396330	0.293578	-33.432007	103.103638	-47.302246
C:\Users\cware\Desktop\Steller25Nov\TagTesting25Nov2013\M25.DSG	11-1-2013	16:54:19	539294.000000	10785.880000	0.820313	0.742188	-0.875000	-0.067890	-0.394495	0.273394	-32.073975	108.169556	-44.189453
C:\Users\cware\Desktop\Steller25Nov\TagTesting25Nov2013\M25.DSG	11-1-2013	16:54:19	539295.000000	10785.900000	0.882813	0.718750	-0.781250	-0.077982	-0.391743	0.262385	-35.781860	105.361938	-46.234131
C:\Users\cware\Desktop\Steller25Nov\TagTesting25Nov2013\M25.DSG	11-1-2013	16:54:19	539296.000000	10785.920000	0.925781	0.714844	-0.726563	-0.094495	-0.388991	0.241284	-33.905029	82.748413	-49.530029
C:\Users\cware\Desktop\Steller25Nov\TagTesting25Nov2013\M25.DSG	11-1-2013	16:54:19	539297.000000	10785.940000	0.867188	0.687500	-0.718750	-0.103670	-0.388991	0.230275	-32.379150	85.342407	-50.613403
C:\Users\cware\Desktop\Steller25Nov\TagTesting25Nov2013\M25.DSG	11-1-2013	16:54:19	539298.000000	10785.960000	0.859375	0.656250	-0.687500	-0.118349	-0.383486	0.211009	-33.370972	72.311401	-45.715332
C:\Users\cware\Desktop\Steller25Nov\TagTesting25Nov2013\M25.DSG	11-1-2013	16:54:19	539299.000000	10785.980000	0.898438	0.679688	-0.617188	-0.124771	-0.380734	0.200917	-43.975830	73.577881	-51.864624
C:\Users\cware\Desktop\Steller25Nov\TagTesting25Nov2013\M25.DSG	11-1-2013	16:54:19	539300.000000	10786.000000	0.933594	0.679688	-0.550781	-0.138532	-0.375229	0.179817	-39.489746	75.149536	-50.323486
C:\Users\cware\Desktop\Steller25Nov\TagTesting25Nov2013\M25.DSG	11-1-2013	16:54:19	539301.000000	10786.020000	0.921875	0.570313	-0.570313	-0.145872	-0.372477	0.168807	-36.483765	79.406738	-41.595459
C:\Users\cware\Desktop\Steller25Nov\TagTesting25Nov2013\M25.DSG	11-1-2013	16:54:19	539302.000000	10786.040000	0.937500	0.550781	-0.578125	-0.155963	-0.367890	0.149541	-29.998779	66.421509	-35.705566
C:\Users\cware\Desktop\Steller25Nov\TagTesting25Nov2013\M25.DSG	11-1-2013	16:54:19	539303.000000	10786.060000	0.894531	0.519531	-0.429688	-0.161468	-0.366055	0.139450	-28.884888	89.508057	-30.960083
C:\Users\cware\Desktop\Steller25Nov\TagTesting25Nov2013\M25.DSG	11-1-2013	16:54:19	539304.000000	10786.080000	1.027344	0.476563	-0.281250	-0.168807	-0.361468	0.118349	-41.534424	51.147461	-32.577515
C:\Users\cware\Desktop\Steller25Nov\TagTesting25Nov2013\M25.DSG	11-1-2013	16:54:19	539305.000000	10786.100000	1.015625	0.460938	-0.382813	-0.171560	-0.359633	0.109174	-44.998169	63.995361	-23.284912
C:\Users\cware\Desktop\Steller25Nov\TagTesting25Nov2013\M25.DSG	11-1-2013	16:54:19	539306.000000	10786.120000	0.890625	0.417969	-0.277344	-0.176147	-0.355046	0.084404	-63.903809	72.982788	-31.539917
C:\Users\cware\Desktop\Steller25Nov\TagTesting25Nov2013\M25.DSG	11-1-2013	16:54:19	539307.000000	10786.140000	1.089844	0.464844	-0.242188	-0.179817	-0.352294	0.074312	-51.742554	56.640625	-23.040771
C:\Users\cware\Desktop\Steller25Nov\TagTesting25Nov2013\M25.DSG	11-1-2013	16:54:19	539308.000000	10786.160000	0.886719	0.343750	-0.250000	-0.182569	-0.350459	0.053211	-49.133301	71.502686	-14.328003
C:\Users\cware\Desktop\Steller25Nov\TagTesting25Nov2013\M25.DSG	11-1-2013	16:54:19	539309.000000	10786.180000	0.988281	0.339844	-0.125000	-0.183486	-0.349541	0.043119	-52.413940	42.694092	-17.639160
C:\Users\cware\Desktop\Steller25Nov\TagTesting25Nov2013\M25.DSG	11-1-2013	16:54:19	539310.000000	10786.200000	0.957031	0.343750	-0.085938	-0.185321	-0.345872	0.020183	-60.180664	67.443848	-4.272461
C:\Users\cware\Desktop\Steller25Nov\TagTesting25Nov2013\M25.DSG	11-1-2013	16:54:19	539311.000000	10786.220000	0.957031	0.343750	-0.085938	-0.184404	-0.344954	0.011927	-60.592651	35.644531	-4.577637
C:\Users\cware\Desktop\Steller25Nov\TagTesting25Nov2013\M25.DSG	11-1-2013	16:54:19	539312.000000	10786.240000	1.015625	0.453125	-0.066406	-0.183486	-0.344954	-0.010092	-49.835205	48.675537	9.017944
C:\Users\cware\Desktop\Steller25Nov\TagTesting25Nov2013\M25.DSG	11-1-2013	16:54:19	539313.000000	10786.260000	0.957031	0.484375	-0.042969	-0.179817	-0.344037	-0.017431	-52.597046	30.212402	15.396118
C:\Users\cware\Desktop\Steller25Nov\TagTesting25Nov2013\M25.DSG	11-1-2013	16:54:19	539314.000000	10786.280000	0.781250	0.488281	-0.074219	-0.177982	-0.344954	-0.023853	-27.999878	54.901123	8.392334
C:\Users\cware\Desktop\Steller25Nov\TagTesting25Nov2013\M25.DSG	11-1-2013	16:54:19	539315.000000	10786.300000	0.988281	0.425781	0.097656	-0.175229	-0.344954	-0.037615	-28.076172	20.690918	8.926392
C:\Users\cware\Desktop\Steller25Nov\TagTesting25Nov2013\M25.DSG	11-1-2013	16:54:19	539316.000000	10786.320000	0.832031	0.484375	0.031250	-0.173394	-0.346789	-0.044037	-22.079468	33.386230	0.762939
C:\Users\cware\Desktop\Steller25Nov\TagTesting25Nov2013\M25.DSG	11-1-2013	16:54:19	539317.000000	10786.340000	0.890625	0.441406	0.085938	-0.170642	-0.346789	-0.053211	-18.585205	18.463135	2.395630
C:\Users\cware\Desktop\Steller25Nov\TagTesting25Nov2013\M25.DSG	11-1-2013	16:54:19	539318.000000	10786.360000	0.960938	0.519531	0.085938	-0.168807	-0.344954	-0.057798	-21.499634	32.958984	4.684448
C:\Users\cware\Desktop\Steller25Nov\TagTesting25Nov2013\M25.DSG	11-1-2013	16:54:19	539319.000000	10786.380000	0.964844	0.503906	0.160156	-0.166055	-0.345872	-0.066055	-16.448975	6.652832	-3.646851
C:\Users\cware\Desktop\Steller25Nov\TagTesting25Nov2013\M25.DSG	11-1-2013	16:54:19	539320.000000	10786.400000	1.000000	0.488281	0.191406	-0.165138	-0.345872	-0.069725	-24.932861	2.075195	-11.566162
C:\Users\cware\Desktop\Steller25Nov\TagTesting25Nov2013\M25.DSG	11-1-2013	16:54:19	539321.000000	10786.420000	1.066406	0.492188	0.199219	-0.166972	-0.343119	-0.071560	-22.293091	-30.578613	-17.425537
C:\Users\cware\Desktop\Steller25Nov\TagTesting25Nov2013\M25.DSG	11-1-2013	16:54:19	539322.000000	10786.440000	0.796875	0.472656	0.097656	-0.169725	-0.341284	-0.072477	-18.356323	13.519287	-13.580322
C:\Users\cware\Desktop\Steller25Nov\TagTesting25Nov2013\M25.DSG	11-1-2013	16:54:19	539323.000000	10786.460000	1.031250	0.496094	0.195313	-0.170642	-0.337615	-0.072477	-8.087158	-36.483765	-18.127441
C:\Users\cware\Desktop\Steller25Nov\TagTesting25Nov2013\M25.DSG	11-1-2013	16:54:19	539324.000000	10786.480000	0.925781	0.445313	0.140625	-0.172477	-0.337615	-0.068807	-13.427734	-18.951416	-17.898560
C:\Users\cware\Desktop\Steller25Nov\TagTesting25Nov2013\M25.DSG	11-1-2013	16:54:19	539325.000000	10786.500000	0.933594	0.449219	0.148438	-0.176147	-0.335780	-0.064220	-16.677856	-39.382935	-17.135620
C:\Users\cware\Desktop\Steller25Nov\TagTesting25Nov2013\M25.DSG	11-1-2013	16:54:19	539326.000000	10786.520000	0.894531	0.445313	0.066406	-0.178899	-0.334862	-0.061468	-16.815186	1.892090	-20.690918
C:\Users\cware\Desktop\Steller25Nov\TagTesting25Nov2013\M25.DSG	11-1-2013	16:54:19	539327.000000	10786.540000	0.855469	0.390625	0.066406	-0.179817	-0.329358	-0.062385	-15.716553	-24.230957	-20.767212
C:\Users\cware\Desktop\Steller25Nov\TagTesting25Nov2013\M25.DSG	11-1-2013	16:54:19	539328.000000	10786.560000	0.906250	0.410156	0.113281	-0.184404	-0.328440	-0.059633	-2.914429	-14.419556	-18.859863
C:\Users\cware\Desktop\Steller25Nov\TagTesting25Nov2013\M25.DSG	11-1-2013	16:54:19	539329.000000	10786.580000	0.914063	0.363281	0.128906	-0.186239	-0.326606	-0.056881	0.564575	-39.566040	-14.114380
C:\Users\cware\Desktop\Steller25Nov\TagTesting25Nov2013\M25.DSG	11-1-2013	16:54:19	539330.000000	10786.600000	0.953125	0.363281	0.074219	-0.188991	-0.324771	-0.050459	9.643555	-3.524780	-14.846802
C:\Users\cware\Desktop\Steller25Nov\TagTesting25Nov2013\M25.DSG	11-1-2013	16:54:19	539331.000000	10786.620000	0.921875	0.363281	0.078125	-0.190826	-0.323853	-0.048624	17.410278	-27.786255	-18.371582
C:\Users\cware\Desktop\Steller25Nov\TagTesting25Nov2013\M25.DSG	11-1-2013	16:54:19	539332.000000	10786.640000	0.898438	0.363281	0.085938	-0.194495	-0.322018	-0.040367	21.179199	-39.291382	-24.032593
C:\Users\cware\Desktop\Steller25Nov\TagTesting25Nov2013\M25.DSG	11-1-2013	16:54:19	539333.000000	10786.660000	1.000000	0.347656	0.125000	-0.197248	-0.320183	-0.035780	22.766113	-10.681152	-21.209717
C:\Users\cware\Desktop\Steller25Nov\TagTesting25Nov2013\M25.DSG	11-1-2013	16:54:19	539334.000000	10786.680000	0.910156	0.414063	0.175781	-0.200917	-0.318349	-0.027523	17.303467	-45.944214	-28.686523
C:\Users\cware\Desktop\Steller25Nov\TagTesting25Nov2013\M25.DSG	11-1-2013	16:54:19	539335.000000	10786.700000	0.980469	0.449219	0.152344	-0.203670	-0.317431	-0.021101	30.151367	-12.695313	-28.060913
C:\Users\cware\Desktop\Steller25Nov\TagTesting25Nov2013\M25.DSG	11-1-2013	16:54:19	539336.000000	10786.720000	0.839844	0.410156	0.066406	-0.207339	-0.314679	-0.011009	27.832031	-8.712769	-30.075073
C:\Users\cware\Desktop\Steller25Nov\TagTesting25Nov2013\M25.DSG	11-1-2013	16:54:19	539337.000000	10786.740000	0.839844	0.410156	0.066406	-0.209174	-0.311009	-0.007339	24.932861	-15.548706	-34.591675
C:\Users\cware\Desktop\Steller25Nov\TagTesting25Nov2013\M25.DSG	11-1-2013	16:54:19	539338.000000	10786.760000	0.898438	0.421875	-0.054688	-0.216514	-0.307339	0.000000	23.513794	-18.966675	-36.544800
C:\Users\cware\Desktop\Steller25Nov\TagTesting25Nov2013\M25.DSG	11-1-2013	16:54:19	539339.000000	10786.780000	0.921875	0.414063	-0.011719	-0.218349	-0.305505	0.005505	29.571533	-10.101318	-34.332275
C:\Users\cware\Desktop\Steller25Nov\TagTesting25Nov2013\M25.DSG	11-1-2013	16:54:19	539340.000000	10786.800000	1.000000	0.375000	0.058594	-0.223853	-0.299083	0.014679	35.751343	-42.297363	-47.790527
C:\Users\cware\Desktop\Steller25Nov\TagTesting25Nov2013\M25.DSG	11-1-2013	16:54:19	539341.000000	10786.820000	0.906250	0.375000	0.058594	-0.228440	-0.295413	0.023853	44.036865	-45.333862	-53.909302
C:\Users\cware\Desktop\Steller25Nov\TagTesting25Nov2013\M25.DSG	11-1-2013	16:54:19	539342.000000	10786.840000	0.839844	0.328125	0.085938	-0.237615	-0.284404	0.044037	50.949097	-48.324585	-64.147949
C:\Users\cware\Desktop\Steller25Nov\TagTesting25Nov2013\M25.DSG	11-1-2013	16:54:19	539343.000000	10786.860000	0.906250	0.230469	0.109375	-0.242202	-0.278899	0.054128	46.966553	-63.919067	-72.311401
C:\Users\cware\Desktop\Steller25Nov\TagTesting25Nov2013\M25.DSG	11-1-2013	16:54:19	539344.000000	10786.880000	0.867188	0.207031	0.062500	-0.252294	-0.264220	0.077982	47.210693	-79.391479	-75.042725
C:\Users\cware\Desktop\Steller25Nov\TagTesting25Nov2013\M25.DSG	11-1-2013	16:54:19	539345.000000	10786.900000	0.820313	0.226563	-0.046875	-0.257798	-0.255046	0.090826	46.096802	-67.687988	-73.501587
C:\Users\cware\Desktop\Steller25Nov\TagTesting25Nov2013\M25.DSG	11-1-2013	16:54:19	539346.000000	10786.920000	0.808594	0.261719	-0.003906	-0.266972	-0.240367	0.111927	36.468506	-59.982300	-75.164795
C:\Users\cware\Desktop\Steller25Nov\TagTesting25Nov2013\M25.DSG	11-1-2013	16:54:19	539347.000000	10786.940000	0.917969	0.300781	-0.039063	-0.270642	-0.230275	0.123853	42.419434	-82.550049	-76.858521
C:\Users\cware\Desktop\Steller25Nov\TagTesting25Nov2013\M25.DSG	11-1-2013	16:54:19	539348.000000	10786.960000	0.835938	0.261719	-0.066406	-0.276147	-0.212844	0.150459	40.725708	-83.435059	-73.226929
C:\Users\cware\Desktop\Steller25Nov\TagTesting25Nov2013\M25.DSG	11-1-2013	16:54:19	539349.000000	10786.980000	0.820313	0.277344	-0.050781	-0.279817	-0.203670	0.163303	36.132813	-80.490112	-73.181152
C:\Users\cware\Desktop\Steller25Nov\TagTesting25Nov2013\M25.DSG	11-1-2013	16:54:19	539350.000000	10787.000000	0.796875	0.222656	-0.113281	-0.283486	-0.184404	0.188073	26.992798	-75.271606	-79.650879
C:\Users\cware\Desktop\Steller25Nov\TagTesting25Nov2013\M25.DSG	11-1-2013	16:54:19	539351.000000	10787.020000	0.703125	0.292969	-0.167969	-0.286239	-0.172477	0.199083	20.370483	-74.798584	-89.385986
C:\Users\cware\Desktop\Steller25Nov\TagTesting25Nov2013\M25.DSG	11-1-2013	16:54:19	539352.000000	10787.040000	0.839844	0.183594	-0.210938	-0.288991	-0.163303	0.209174	10.498047	-82.687378	-88.088989
C:\Users\cware\Desktop\Steller25Nov\TagTesting25Nov2013\M25.DSG	11-1-2013	16:54:19	539353.000000	10787.060000	0.757813	0.148438	-0.292969	-0.290826	-0.142202	0.231193	12.252808	-75.500488	-94.223022
C:\Users\cware\Desktop\Steller25Nov\TagTesting25Nov2013\M25.DSG	11-1-2013	16:54:19	539354.000000	10787.080000	0.785156	0.199219	-0.160156	-0.290826	-0.129358	0.241284	23.666382	-89.080811	-110.122681
C:\Users\cware\Desktop\Steller25Nov\TagTesting25Nov2013\M25.DSG	11-1-2013	16:54:19	539355.000000	10787.100000	0.726563	0.167969	-0.125000	-0.290826	-0.101835	0.265138	33.111572	-69.183350	-116.073608
C:\Users\cware\Desktop\Steller25Nov\TagTesting25Nov2013\M25.DSG	11-1-2013	16:54:19	539356.000000	10787.120000	0.734375	0.140625	-0.199219	-0.290826	-0.087156	0.274312	38.208008	-66.925049	-121.444702
C:\Users\cware\Desktop\Steller25Nov\TagTesting25Nov2013\M25.DSG	11-1-2013	16:54:19	539357.000000	10787.140000	0.843750	0.109375	-0.312500	-0.289908	-0.055963	0.296330	30.395508	-79.330444	-125.259399
C:\Users\cware\Desktop\Steller25Nov\TagTesting25Nov2013\M25.DSG	11-1-2013	16:54:19	539358.000000	10787.160000	0.714844	-0.003906	-0.421875	-0.287156	-0.039450	0.308257	29.052734	-69.183350	-117.492676
C:\Users\cware\Desktop\Steller25Nov\TagTesting25Nov2013\M25.DSG	11-1-2013	16:54:19	539359.000000	10787.180000	0.593750	-0.039063	-0.578125	-0.283486	-0.009174	0.324771	24.017334	-38.742065	-106.597900
C:\Users\cware\Desktop\Steller25Nov\TagTesting25Nov2013\M25.DSG	11-1-2013	16:54:19	539360.000000	10787.200000	0.453125	-0.085938	-0.562500	-0.282569	0.003670	0.327523	7.919312	-5.310059	-93.185425
C:\Users\cware\Desktop\Steller25Nov\TagTesting25Nov2013\M25.DSG	11-1-2013	16:54:19	539361.000000	10787.220000	0.500000	-0.136719	-0.523438	-0.286239	0.025688	0.326606	-7.553101	31.875610	-79.284668
C:\Users\cware\Desktop\Steller25Nov\TagTesting25Nov2013\M25.DSG	11-1-2013	16:54:19	539362.000000	10787.240000	0.570313	-0.167969	-0.410156	-0.288991	0.034862	0.320183	-23.757935	21.942139	-70.114136
C:\Users\cware\Desktop\Steller25Nov\TagTesting25Nov2013\M25.DSG	11-1-2013	16:54:19	539363.000000	10787.260000	0.695313	-0.222656	-0.273438	-0.293578	0.048624	0.314679	-31.021118	15.533447	-63.232422
C:\Users\cware\Desktop\Steller25Nov\TagTesting25Nov2013\M25.DSG	11-1-2013	16:54:19	539364.000000	10787.280000	0.753906	-0.328125	-0.226563	-0.294495	0.055046	0.313761	-39.749146	-1.907349	-55.053711
C:\Users\cware\Desktop\Steller25Nov\TagTesting25Nov2013\M25.DSG	11-1-2013	16:54:19	539365.000000	10787.300000	0.753906	-0.328125	-0.226563	-0.295413	0.063303	0.314679	-46.157837	-15.228271	-42.999268
C:\Users\cware\Desktop\Steller25Nov\TagTesting25Nov2013\M25.DSG	11-1-2013	16:54:19	539366.000000	10787.320000	0.738281	-0.343750	-0.250000	-0.295413	0.066055	0.315596	-55.908203	-24.169922	-32.379150
C:\Users\cware\Desktop\Steller25Nov\TagTesting25Nov2013\M25.DSG	11-1-2013	16:54:19	539367.000000	10787.340000	0.710938	-0.390625	-0.234375	-0.294495	0.067890	0.319266	-66.131592	-32.501221	-26.855469
C:\Users\cware\Desktop\Steller25Nov\TagTesting25Nov2013\M25.DSG	11-1-2013	16:54:19	539368.000000	10787.360000	0.683594	-0.460938	-0.250000	-0.291743	0.066055	0.325688	-77.789307	-48.690796	-20.401001
C:\Users\cware\Desktop\Steller25Nov\TagTesting25Nov2013\M25.DSG	11-1-2013	16:54:19	539369.000000	10787.380000	0.652344	-0.511719	-0.292969	-0.288073	0.064220	0.331193	-86.334229	-65.429688	-11.566162
C:\Users\cware\Desktop\Steller25Nov\TagTesting25Nov2013\M25.DSG	11-1-2013	16:54:19	539370.000000	10787.400000	0.566406	-0.558594	-0.421875	-0.279817	0.055046	0.346789	-95.947266	-73.608398	7.110596
C:\Users\cware\Desktop\Steller25Nov\TagTesting25Nov2013\M25.DSG	11-1-2013	16:54:19	539371.000000	10787.420000	0.484375	-0.523438	-0.394531	-0.276147	0.046789	0.354128	-101.287842	-61.965942	29.052734
C:\Users\cware\Desktop\Steller25Nov\TagTesting25Nov2013\M25.DSG	11-1-2013	16:54:19	539372.000000	10787.440000	0.558594	-0.367188	-0.453125	-0.266055	0.023853	0.366972	-114.028931	-50.888062	45.394897
C:\Users\cware\Desktop\Steller25Nov\TagTesting25Nov2013\M25.DSG	11-1-2013	16:54:19	539373.000000	10787.460000	0.699219	-0.167969	-0.566406	-0.262385	0.011009	0.371560	-110.275269	-65.673828	44.815063
C:\Users\cware\Desktop\Steller25Nov\TagTesting25Nov2013\M25.DSG	11-1-2013	16:54:19	539374.000000	10787.480000	0.574219	-0.050781	-0.457031	-0.251376	-0.012844	0.380734	-76.980591	-50.598145	50.750732
C:\Users\cware\Desktop\Steller25Nov\TagTesting25Nov2013\M25.DSG	11-1-2013	16:54:19	539375.000000	10787.500000	0.601563	-0.058594	-0.328125	-0.247706	-0.024771	0.383486	-56.274414	-29.769897	49.194336
C:\Users\cware\Desktop\Steller25Nov\TagTesting25Nov2013\M25.DSG	11-1-2013	16:54:19	539376.000000	10787.520000	0.777344	-0.140625	-0.226563	-0.240367	-0.042202	0.388991	-33.676147	-38.955688	42.297363
C:\Users\cware\Desktop\Steller25Nov\TagTesting25Nov2013\M25.DSG	11-1-2013	16:54:19	539377.000000	10787.540000	0.785156	-0.085938	-0.503906	-0.237615	-0.049541	0.392661	-16.769409	-70.648193	63.934326
C:\Users\cware\Desktop\Steller25Nov\TagTesting25Nov2013\M25.DSG	11-1-2013	16:54:19	539378.000000	10787.560000	0.453125	0.152344	-0.925781	-0.223853	-0.067890	0.405505	-6.378174	-40.252686	95.718384
C:\Users\cware\Desktop\Steller25Nov\TagTesting25Nov2013\M25.DSG	11-1-2013	16:54:19	539379.000000	10787.580000	0.371094	0.234375	-0.882813	-0.218349	-0.078899	0.408257	3.768921	-25.863647	81.344604
C:\Users\cware\Desktop\Steller25Nov\TagTesting25Nov2013\M25.DSG	11-1-2013	16:54:19	539380.000000	10787.600000	0.660156	-0.007813	-0.816406	-0.206422	-0.091743	0.417431	19.805908	-56.854248	53.970337
C:\Users\cware\Desktop\Steller25Nov\TagTesting25Nov2013\M25.DSG	11-1-2013	16:54:19	539381.000000	10787.620000	0.605469	-0.273438	-0.703125	-0.199083	-0.094495	0.423853	26.397705	-70.709229	55.328369
C:\Users\cware\Desktop\Steller25Nov\TagTesting25Nov2013\M25.DSG	11-1-2013	16:54:19	539382.000000	10787.640000	0.468750	-0.386719	-0.722656	-0.184404	-0.102752	0.440367	19.592285	-56.823730	82.672119
C:\Users\cware\Desktop\Steller25Nov\TagTesting25Nov2013\M25.DSG	11-1-2013	16:54:19	539383.000000	10787.660000	0.437500	-0.386719	-0.796875	-0.175229	-0.110092	0.446789	2.822876	-67.123413	104.064941
C:\Users\cware\Desktop\Steller25Nov\TagTesting25Nov2013\M25.DSG	11-1-2013	16:54:19	539384.000000	10787.680000	0.437500	-0.285156	-0.988281	-0.156881	-0.132110	0.456881	-11.032104	-41.046143	115.051270
C:\Users\cware\Desktop\Steller25Nov\TagTesting25Nov2013\M25.DSG	11-1-2013	16:54:19	539385.000000	10787.700000	0.429688	-0.105469	-1.023438	-0.150459	-0.144037	0.458716	-16.708374	-18.005371	109.878540
C:\Users\cware\Desktop\Steller25Nov\TagTesting25Nov2013\M25.DSG	11-1-2013	16:54:19	539386.000000	10787.720000	0.621094	0.042969	-0.988281	-0.135780	-0.164220	0.460550	-14.160156	-22.674561	99.029541
C:\Users\cware\Desktop\Steller25Nov\TagTesting25Nov2013\M25.DSG	11-1-2013	16:54:19	539387.000000	10787.740000	0.707031	0.132813	-0.976563	-0.126606	-0.173394	0.461468	-0.381470	-31.005859	87.432861
C:\Users\cware\Desktop\Steller25Nov\TagTesting25Nov2013\M25.DSG	11-1-2013	16:54:19	539388.000000	10787.760000	0.792969	0.203125	-1.015625	-0.111927	-0.184404	0.468807	20.401001	-35.644531	65.170288
C:\Users\cware\Desktop\Steller25Nov\TagTesting25Nov2013\M25.DSG	11-1-2013	16:54:19	539389.000000	10787.780000	0.789063	0.199219	-0.949219	-0.105505	-0.184404	0.473394	35.430908	-31.463623	47.851563
C:\Users\cware\Desktop\Steller25Nov\TagTesting25Nov2013\M25.DSG	11-1-2013	16:54:19	539390.000000	10787.800000	0.871094	-0.019531	-1.113281	-0.100000	-0.184404	0.477982	46.905518	-28.121948	41.198730
C:\Users\cware\Desktop\Steller25Nov\TagTesting25Nov2013\M25.DSG	11-1-2013	16:54:19	539391.000000	10787.820000	0.871094	-0.019531	-1.113281	-0.090826	-0.181651	0.487156	52.291870	-22.232056	41.290283
C:\Users\cware\Desktop\Steller25Nov\TagTesting25Nov2013\M25.DSG	11-1-2013	16:54:19	539392.000000	10787.840000	0.882813	-0.070313	-1.089844	-0.084404	-0.179817	0.491743	47.561646	-22.705078	43.441772
C:\Users\cware\Desktop\Steller25Nov\TagTesting25Nov2013\M25.DSG	11-1-2013	16:54:19	539393.000000	10787.860000	0.796875	-0.148438	-1.082031	-0.076147	-0.177064	0.500000	37.124634	-15.686035	43.579102
C:\Users\cware\Desktop\Steller25Nov\TagTesting25Nov2013\M25.DSG	11-1-2013	16:54:19	539394.000000	10787.880000	0.765625	-0.187500	-1.097656	-0.072477	-0.176147	0.501835	22.705078	14.465332	48.934937
C:\Users\cware\Desktop\Steller25Nov\TagTesting25Nov2013\M25.DSG	11-1-2013	16:54:19	539395.000000	10787.900000	0.773438	-0.164063	-1.050781	-0.070642	-0.178899	0.502752	9.002686	30.044556	57.525635
C:\Users\cware\Desktop\Steller25Nov\TagTesting25Nov2013\M25.DSG	11-1-2013	16:54:19	539396.000000	10787.920000	0.789063	-0.093750	-0.941406	-0.070642	-0.182569	0.500917	-0.595093	29.632568	65.780640
C:\Users\cware\Desktop\Steller25Nov\TagTesting25Nov2013\M25.DSG	11-1-2013	16:54:19	539397.000000	10787.940000	0.804688	-0.007813	-0.843750	-0.069725	-0.191743	0.498165	-1.113892	23.941040	72.448730
C:\Users\cware\Desktop\Steller25Nov\TagTesting25Nov2013\M25.DSG	11-1-2013	16:54:19	539398.000000	10787.960000	0.917969	0.109375	-0.796875	-0.066972	-0.197248	0.497248	5.584717	7.247925	74.447632
C:\Users\cware\Desktop\Steller25Nov\TagTesting25Nov2013\M25.DSG	11-1-2013	16:54:19	539399.000000	10787.980000	1.000000	0.167969	-0.781250	-0.058716	-0.203670	0.497248	7.308960	-10.711670	69.641113
C:\Users\cware\Desktop\Steller25Nov\TagTesting25Nov2013\M25.DSG	11-1-2013	16:54:19	539400.000000	10788.000000	0.941406	0.179688	-0.773438	-0.053211	-0.207339	0.500917	9.994507	-24.459839	54.199219
C:\Users\cware\Desktop\Steller25Nov\TagTesting25Nov2013\M25.DSG	11-1-2013	16:54:19	539401.000000	10788.020000	0.800781	0.210938	-0.851563	-0.039450	-0.211009	0.506422	29.754639	-47.164917	42.907715
C:\Users\cware\Desktop\Steller25Nov\TagTesting25Nov2013\M25.DSG	11-1-2013	16:54:19	539402.000000	10788.040000	0.539063	0.234375	-0.906250	-0.032110	-0.209174	0.511009	46.188354	-32.058716	39.718628
C:\Users\cware\Desktop\Steller25Nov\TagTesting25Nov2013\M25.DSG	11-1-2013	16:54:19	539403.000000	10788.060000	0.578125	0.226563	-0.867188	-0.025688	-0.202752	0.521101	54.580688	-52.032471	30.456543
C:\Users\cware\Desktop\Steller25Nov\TagTesting25Nov2013\M25.DSG	11-1-2013	16:54:19	539404.000000	10788.080000	0.593750	0.230469	-0.855469	-0.010092	-0.197248	0.528440	54.031372	-73.913574	19.027710
C:\Users\cware\Desktop\Steller25Nov\TagTesting25Nov2013\M25.DSG	11-1-2013	16:54:19	539405.000000	10788.100000	0.500000	0.230469	-0.847656	0.000000	-0.191743	0.533945	48.797607	-69.885254	4.638672
C:\Users\cware\Desktop\Steller25Nov\TagTesting25Nov2013\M25.DSG	11-1-2013	16:54:19	539406.000000	10788.120000	0.390625	0.187500	-0.941406	0.015596	-0.178899	0.548624	54.626465	-49.011230	-6.576538
C:\Users\cware\Desktop\Steller25Nov\TagTesting25Nov2013\M25.DSG	11-1-2013	16:54:19	539407.000000	10788.140000	0.375000	0.105469	-0.937500	0.020183	-0.171560	0.555963	60.028076	-28.579712	-8.804321
C:\Users\cware\Desktop\Steller25Nov\TagTesting25Nov2013\M25.DSG	11-1-2013	16:54:19	539408.000000	10788.160000	0.585938	0.039063	-0.941406	0.026606	-0.155963	0.566972	47.012329	-55.908203	-14.007568
C:\Users\cware\Desktop\Steller25Nov\TagTesting25Nov2013\M25.DSG	11-1-2013	16:54:19	539409.000000	10788.180000	0.640625	-0.007813	-0.945313	0.031193	-0.149541	0.572477	32.165527	-71.853638	-15.777588
C:\Users\cware\Desktop\Steller25Nov\TagTesting25Nov2013\M25.DSG	11-1-2013	16:54:19	539410.000000	10788.200000	0.589844	-0.007813	-0.875000	0.047706	-0.138532	0.582569	23.452759	-109.786987	-22.003174
C:\Users\cware\Desktop\Steller25Nov\TagTesting25Nov2013\M25.DSG	11-1-2013	16:54:19	539411.000000	10788.220000	0.523438	0.039063	-0.953125	0.058716	-0.133028	0.589908	37.933350	-128.158569	-17.990112
C:\Users\cware\Desktop\Steller25Nov\TagTesting25Nov2013\M25.DSG	11-1-2013	16:54:19	539412.000000	10788.240000	0.371094	0.187500	-1.105469	0.084404	-0.121101	0.600917	55.816650	-96.939087	-18.615723
C:\Users\cware\Desktop\Steller25Nov\TagTesting25Nov2013\M25.DSG	11-1-2013	16:54:19	539413.000000	10788.260000	0.343750	0.285156	-1.117188	0.094495	-0.111927	0.605505	74.142456	-115.844727	-24.093628
C:\Users\cware\Desktop\Steller25Nov\TagTesting25Nov2013\M25.DSG	11-1-2013	16:54:19	539414.000000	10788.280000	0.312500	0.320313	-1.066406	0.118349	-0.088991	0.616514	95.214844	-69.839478	-24.002075
C:\Users\cware\Desktop\Steller25Nov\TagTesting25Nov2013\M25.DSG	11-1-2013	16:54:19	539415.000000	10788.300000	0.261719	0.218750	-0.972656	0.124771	-0.075229	0.622018	93.765259	-59.814453	-27.496338
C:\Users\cware\Desktop\Steller25Nov\TagTesting25Nov2013\M25.DSG	11-1-2013	16:54:19	539416.000000	10788.320000	0.304688	0.089844	-0.933594	0.136697	-0.047706	0.630275	80.230713	-54.351807	-31.448364
C:\Users\cware\Desktop\Steller25Nov\TagTesting25Nov2013\M25.DSG	11-1-2013	16:54:19	539417.000000	10788.340000	0.460938	0.000000	-0.832031	0.144037	-0.037615	0.633028	62.728882	-59.555054	-26.779175
C:\Users\cware\Desktop\Steller25Nov\TagTesting25Nov2013\M25.DSG	11-1-2013	16:54:19	539418.000000	10788.360000	0.250000	-0.101563	-0.820313	0.159633	-0.021101	0.636697	44.555664	-39.459229	-26.397705
C:\Users\cware\Desktop\Steller25Nov\TagTesting25Nov2013\M25.DSG	11-1-2013	16:54:19	539419.000000	10788.380000	0.250000	-0.101563	-0.820313	0.162385	-0.013761	0.639450	41.488647	-83.709717	-32.989502
C:\Users\cware\Desktop\Steller25Nov\TagTesting25Nov2013\M25.DSG	11-1-2013	16:54:19	539420.000000	10788.400000	0.324219	-0.156250	-0.722656	0.185321	-0.001835	0.641284	25.848389	-103.744507	-26.626587
C:\Users\cware\Desktop\Steller25Nov\TagTesting25Nov2013\M25.DSG	11-1-2013	16:54:19	539421.000000	10788.420000	0.253906	-0.183594	-0.757813	0.200917	0.003670	0.642202	17.578125	-151.504517	-22.781372
C:\Users\cware\Desktop\Steller25Nov\TagTesting25Nov2013\M25.DSG	11-1-2013	16:54:19	539422.000000	10788.440000	0.058594	-0.261719	-0.820313	0.236697	0.011927	0.640367	24.490356	-127.960205	-15.426636
C:\Users\cware\Desktop\Steller25Nov\TagTesting25Nov2013\M25.DSG	11-1-2013	16:54:19	539423.000000	10788.460000	0.093750	-0.300781	-0.781250	0.252294	0.016514	0.640367	20.996094	-136.184692	-17.990112
C:\Users\cware\Desktop\Steller25Nov\TagTesting25Nov2013\M25.DSG	11-1-2013	16:54:19	539424.000000	10788.480000	-0.058594	-0.312500	-0.851563	0.283486	0.024771	0.635780	12.954712	-111.557007	-16.052246
C:\Users\cware\Desktop\Steller25Nov\TagTesting25Nov2013\M25.DSG	11-1-2013	16:54:19	539425.000000	10788.500000	0.000000	-0.367188	-0.855469	0.299083	0.027523	0.632110	-1.754761	-125.183105	-12.878418
C:\Users\cware\Desktop\Steller25Nov\TagTesting25Nov2013\M25.DSG	11-1-2013	16:54:19	539426.000000	10788.520000	-0.042969	-0.339844	-0.890625	0.328440	0.029358	0.624771	-7.156372	-109.664917	-0.457764
C:\Users\cware\Desktop\Steller25Nov\TagTesting25Nov2013\M25.DSG	11-1-2013	16:54:19	539427.000000	10788.540000	-0.105469	-0.375000	-0.886719	0.340367	0.030275	0.620183	-7.385254	-115.112305	3.173828
C:\Users\cware\Desktop\Steller25Nov\TagTesting25Nov2013\M25.DSG	11-1-2013	16:54:19	539428.000000	10788.560000	-0.226563	-0.355469	-0.886719	0.353211	0.032110	0.612844	-10.498047	-88.378906	5.783081
C:\Users\cware\Desktop\Steller25Nov\TagTesting25Nov2013\M25.DSG	11-1-2013	16:54:19	539429.000000	10788.580000	-0.214844	-0.371094	-0.933594	0.376147	0.032110	0.609174	-14.907837	-96.694946	-1.098633
C:\Users\cware\Desktop\Steller25Nov\TagTesting25Nov2013\M25.DSG	11-1-2013	16:54:19	539430.000000	10788.600000	-0.195313	-0.386719	-0.859375	0.388991	0.031193	0.603670	-27.267456	-72.128296	-4.791260
C:\Users\cware\Desktop\Steller25Nov\TagTesting25Nov2013\M25.DSG	11-1-2013	16:54:19	539431.000000	10788.620000	-0.273438	-0.441406	-0.941406	0.406422	0.026606	0.598165	-24.658203	-88.088989	-3.204346
C:\Users\cware\Desktop\Steller25Nov\TagTesting25Nov2013\M25.DSG	11-1-2013	16:54:19	539432.000000	10788.640000	-0.363281	-0.410156	-0.867188	0.417431	0.026606	0.592661	-23.849487	-61.004639	-5.035400
C:\Users\cware\Desktop\Steller25Nov\TagTesting25Nov2013\M25.DSG	11-1-2013	16:54:19	539433.000000	10788.660000	-0.304688	-0.359375	-0.875000	0.432110	0.022018	0.585321	-26.153564	-78.552246	-14.938354
C:\Users\cware\Desktop\Steller25Nov\TagTesting25Nov2013\M25.DSG	11-1-2013	16:54:19	539434.000000	10788.680000	-0.375000	-0.378906	-0.933594	0.440367	0.017431	0.578899	-30.929565	-61.080933	-15.075684
C:\Users\cware\Desktop\Steller25Nov\TagTesting25Nov2013\M25.DSG	11-1-2013	16:54:19	539435.000000	10788.700000	-0.343750	-0.382813	-0.890625	0.455963	0.011009	0.571560	-31.509399	-91.857910	-21.713257
C:\Users\cware\Desktop\Steller25Nov\TagTesting25Nov2013\M25.DSG	11-1-2013	16:54:19	539436.000000	10788.720000	-0.445313	-0.355469	-0.941406	0.465138	0.006422	0.565138	-31.784058	-50.857544	-16.113281
C:\Users\cware\Desktop\Steller25Nov\TagTesting25Nov2013\M25.DSG	11-1-2013	16:54:19	539437.000000	10788.740000	-0.363281	-0.347656	-0.902344	0.476147	-0.000917	0.557798	-24.276733	-49.316406	-8.285522
C:\Users\cware\Desktop\Steller25Nov\TagTesting25Nov2013\M25.DSG	11-1-2013	16:54:19	539438.000000	10788.760000	-0.429688	-0.351563	-0.929688	0.481651	-0.001835	0.555046	-30.609131	-65.933228	-4.440308
C:\Users\cware\Desktop\Steller25Nov\TagTesting25Nov2013\M25.DSG	11-1-2013	16:54:19	539439.000000	10788.780000	-0.347656	-0.292969	-0.933594	0.493578	-0.009174	0.544954	-37.811279	-33.493042	0.015259
C:\Users\cware\Desktop\Steller25Nov\TagTesting25Nov2013\M25.DSG	11-1-2013	16:54:19	539440.000000	10788.800000	-0.457031	-0.199219	-0.996094	0.496330	-0.012844	0.542202	-44.494629	-63.385010	5.493164
C:\Users\cware\Desktop\Steller25Nov\TagTesting25Nov2013\M25.DSG	11-1-2013	16:54:19	539441.000000	10788.820000	-0.433594	-0.214844	-0.964844	0.511009	-0.020183	0.531193	-56.365967	-52.810669	11.123657
C:\Users\cware\Desktop\Steller25Nov\TagTesting25Nov2013\M25.DSG	11-1-2013	16:54:19	539442.000000	10788.840000	-0.609375	-0.226563	-1.015625	0.514679	-0.024771	0.527523	-66.207886	-49.468994	18.722534
C:\Users\cware\Desktop\Steller25Nov\TagTesting25Nov2013\M25.DSG	11-1-2013	16:54:19	539443.000000	10788.860000	-0.695313	-0.257813	-1.152344	0.520183	-0.029358	0.522018	-74.310303	-55.923462	29.251099
C:\Users\cware\Desktop\Steller25Nov\TagTesting25Nov2013\M25.DSG	11-1-2013	16:54:19	539444.000000	10788.880000	-0.660156	-0.121094	-1.246094	0.530275	-0.038532	0.511009	-78.704834	-28.381348	36.117554
C:\Users\cware\Desktop\Steller25Nov\TagTesting25Nov2013\M25.DSG	11-1-2013	16:54:19	539445.000000	10788.900000	-0.660156	-0.121094	-1.246094	0.533028	-0.044037	0.501835	-75.729370	-29.129028	37.353516
C:\Users\cware\Desktop\Steller25Nov\TagTesting25Nov2013\M25.DSG	11-1-2013	16:54:19	539446.000000	10788.920000	-0.613281	-0.050781	-1.421875	0.540367	-0.049541	0.499083	-82.824707	7.324219	37.307739
C:\Users\cware\Desktop\Steller25Nov\TagTesting25Nov2013\M25.DSG	11-1-2013	16:54:19	539447.000000	10788.940000	-0.613281	0.035156	-1.281250	0.540367	-0.055963	0.498165	-95.947266	52.032471	40.985107
C:\Users\cware\Desktop\Steller25Nov\TagTesting25Nov2013\M25.DSG	11-1-2013	16:54:19	539448.000000	10788.960000	-0.496094	0.027344	-1.136719	0.533028	-0.066055	0.499083	-97.167969	21.789551	34.133911
C:\Users\cware\Desktop\Steller25Nov\TagTesting25Nov2013\M25.DSG	11-1-2013	16:54:19	539449.000000	10788.980000	-0.414063	0.003906	-1.132813	0.533028	-0.071560	0.498165	-78.125000	-25.436401	30.715942
C:\Users\cware\Desktop\Steller25Nov\TagTesting25Nov2013\M25.DSG	11-1-2013	16:54:19	539450.000000	10789.000000	-0.589844	-0.027344	-1.386719	0.540367	-0.080734	0.488073	-49.468994	-21.804810	19.058228
C:\Users\cware\Desktop\Steller25Nov\TagTesting25Nov2013\M25.DSG	11-1-2013	16:54:19	539451.000000	10789.020000	-0.636719	0.082031	-1.449219	0.543119	-0.081651	0.485321	-16.220093	18.676758	9.353638
C:\Users\cware\Desktop\Steller25Nov\TagTesting25Nov2013\M25.DSG	11-1-2013	16:54:19	539452.000000	10789.040000	-0.421875	0.246094	-1.308594	0.537615	-0.080734	0.491743	9.918213	53.634644	-6.698608
C:\Users\cware\Desktop\Steller25Nov\TagTesting25Nov2013\M25.DSG	11-1-2013	16:54:19	539453.000000	10789.060000	-0.113281	0.394531	-1.226563	0.532110	-0.079817	0.497248	23.986816	50.613403	-18.218994
C:\Users\cware\Desktop\Steller25Nov\TagTesting25Nov2013\M25.DSG	11-1-2013	16:54:19	539454.000000	10789.080000	-0.046875	0.359375	-1.332031	0.518349	-0.076147	0.508257	23.284912	77.957153	-31.845093
C:\Users\cware\Desktop\Steller25Nov\TagTesting25Nov2013\M25.DSG	11-1-2013	16:54:19	539455.000000	10789.100000	0.171875	0.304688	-1.421875	0.508257	-0.077064	0.517431	13.793945	97.625732	-41.992188
C:\Users\cware\Desktop\Steller25Nov\TagTesting25Nov2013\M25.DSG	11-1-2013	16:54:19	539456.000000	10789.120000	0.378906	0.199219	-1.550781	0.483486	-0.081651	0.535780	0.350952	121.154785	-51.544189
C:\Users\cware\Desktop\Steller25Nov\TagTesting25Nov2013\M25.DSG	11-1-2013	16:54:19	539457.000000	10789.140000	0.554688	0.007813	-1.628906	0.466972	-0.084404	0.544037	4.516602	134.826660	-41.870117
C:\Users\cware\Desktop\Steller25Nov\TagTesting25Nov2013\M25.DSG	11-1-2013	16:54:19	539458.000000	10789.160000	0.746094	-0.070313	-1.632813	0.431193	-0.086239	0.565138	19.561768	152.587891	-36.224365
C:\Users\cware\Desktop\Steller25Nov\TagTesting25Nov2013\M25.DSG	11-1-2013	16:54:19	539459.000000	10789.180000	0.910156	-0.191406	-1.597656	0.414679	-0.086239	0.573394	0.122070	126.419067	-30.502319
C:\Users\cware\Desktop\Steller25Nov\TagTesting25Nov2013\M25.DSG	11-1-2013	16:54:19	539460.000000	10789.200000	0.886719	-0.152344	-1.421875	0.379817	-0.090826	0.586239	-28.121948	138.534546	-27.145386
C:\Users\cware\Desktop\Steller25Nov\TagTesting25Nov2013\M25.DSG	11-1-2013	16:54:19	539461.000000	10789.220000	0.785156	-0.105469	-1.496094	0.364220	-0.093578	0.591743	-30.242920	124.740601	-3.921509
C:\Users\cware\Desktop\Steller25Nov\TagTesting25Nov2013\M25.DSG	11-1-2013	16:54:19	539462.000000	10789.240000	0.679688	-0.160156	-1.414063	0.332110	-0.098165	0.600917	-11.444092	131.820679	14.480591
C:\Users\cware\Desktop\Steller25Nov\TagTesting25Nov2013\M25.DSG	11-1-2013	16:54:19	539463.000000	10789.260000	0.835938	-0.105469	-1.179688	0.314679	-0.100917	0.605505	-16.326904	98.831177	15.365601
C:\Users\cware\Desktop\Steller25Nov\TagTesting25Nov2013\M25.DSG	11-1-2013	16:54:19	539464.000000	10789.280000	1.011719	0.062500	-1.000000	0.295413	-0.105505	0.607339	-36.132813	85.418701	17.425537
C:\Users\cware\Desktop\Steller25Nov\TagTesting25Nov2013\M25.DSG	11-1-2013	16:54:19	539465.000000	10789.300000	0.812500	0.066406	-0.875000	0.288991	-0.108257	0.608257	-36.666870	59.341431	19.836426
C:\Users\cware\Desktop\Steller25Nov\TagTesting25Nov2013\M25.DSG	11-1-2013	16:54:19	539466.000000	10789.320000	0.546875	-0.003906	-1.011719	0.281651	-0.115596	0.607339	-47.317505	44.631958	20.324707
C:\Users\cware\Desktop\Steller25Nov\TagTesting25Nov2013\M25.DSG	11-1-2013	16:54:19	539467.000000	10789.340000	0.328125	0.066406	-1.003906	0.275229	-0.121101	0.605505	-58.654785	19.714355	15.289307
C:\Users\cware\Desktop\Steller25Nov\TagTesting25Nov2013\M25.DSG	11-1-2013	16:54:19	539468.000000	10789.360000	0.148438	0.105469	-1.125000	0.273394	-0.127523	0.603670	-40.512085	43.975830	20.462036
C:\Users\cware\Desktop\Steller25Nov\TagTesting25Nov2013\M25.DSG	11-1-2013	16:54:19	539469.000000	10789.380000	0.152344	0.132813	-1.074219	0.265138	-0.135780	0.600917	-39.276123	35.675049	15.045166
C:\Users\cware\Desktop\Steller25Nov\TagTesting25Nov2013\M25.DSG	11-1-2013	16:54:19	539470.000000	10789.400000	0.316406	0.132813	-1.089844	0.263303	-0.139450	0.600000	-33.630371	13.687134	6.988525
C:\Users\cware\Desktop\Steller25Nov\TagTesting25Nov2013\M25.DSG	11-1-2013	16:54:19	539471.000000	10789.420000	0.191406	-0.015625	-1.144531	0.260550	-0.145872	0.598165	-28.518677	16.494751	5.599976
C:\Users\cware\Desktop\Steller25Nov\TagTesting25Nov2013\M25.DSG	11-1-2013	16:54:19	539472.000000	10789.440000	0.000000	0.054688	-1.242188	0.258716	-0.149541	0.596330	-31.188965	-7.476807	-2.792358
C:\Users\cware\Desktop\Steller25Nov\TagTesting25Nov2013\M25.DSG	11-1-2013	16:54:19	539473.000000	10789.460000	0.000000	0.054688	-1.242188	0.260550	-0.155046	0.595413	-23.544312	0.808716	-8.941650
C:\Users\cware\Desktop\Steller25Nov\TagTesting25Nov2013\M25.DSG	11-1-2013	16:54:19	539474.000000	10789.480000	-0.042969	0.156250	-1.160156	0.258716	-0.155963	0.593578	-28.732300	22.354126	-11.871338
C:\Users\cware\Desktop\Steller25Nov\TagTesting25Nov2013\M25.DSG	11-1-2013	16:54:19	539475.000000	10789.500000	0.050781	0.187500	-1.167969	0.252294	-0.164220	0.591743	-28.686523	31.433105	-6.088257
C:\Users\cware\Desktop\Steller25Nov\TagTesting25Nov2013\M25.DSG	11-1-2013	16:54:19	539476.000000	10789.520000	0.113281	0.148438	-1.089844	0.247706	-0.166055	0.591743	-26.916504	14.175415	-10.070801
C:\Users\cware\Desktop\Steller25Nov\TagTesting25Nov2013\M25.DSG	11-1-2013	16:54:19	539477.000000	10789.540000	0.179688	0.140625	-1.093750	0.243119	-0.169725	0.588991	-22.491455	18.783569	-1.861572
C:\Users\cware\Desktop\Steller25Nov\TagTesting25Nov2013\M25.DSG	11-1-2013	16:54:19	539478.000000	10789.560000	0.015625	0.050781	-1.191406	0.243119	-0.171560	0.588991	-13.854980	32.562256	-6.561279
C:\Users\cware\Desktop\Steller25Nov\TagTesting25Nov2013\M25.DSG	11-1-2013	16:54:19	539479.000000	10789.580000	0.187500	0.210938	-1.128906	0.235780	-0.175229	0.587156	-20.828247	17.486572	-10.162354
C:\Users\cware\Desktop\Steller25Nov\TagTesting25Nov2013\M25.DSG	11-1-2013	16:54:19	539480.000000	10789.600000	0.121094	0.074219	-1.109375	0.232110	-0.177064	0.588073	-8.590698	-3.753662	-7.904053
C:\Users\cware\Desktop\Steller25Nov\TagTesting25Nov2013\M25.DSG	11-1-2013	16:54:19	539481.000000	10789.620000	0.113281	0.085938	-1.222656	0.232110	-0.179817	0.586239	-13.336182	-0.564575	-4.791260
C:\Users\cware\Desktop\Steller25Nov\TagTesting25Nov2013\M25.DSG	11-1-2013	16:54:19	539482.000000	10789.640000	0.027344	0.050781	-1.214844	0.229358	-0.180734	0.586239	-23.193359	10.726929	2.655029
C:\Users\cware\Desktop\Steller25Nov\TagTesting25Nov2013\M25.DSG	11-1-2013	16:54:19	539483.000000	10789.660000	0.187500	0.277344	-1.199219	0.229358	-0.182569	0.584404	-14.602661	4.409790	-2.120972
C:\Users\cware\Desktop\Steller25Nov\TagTesting25Nov2013\M25.DSG	11-1-2013	16:54:19	539484.000000	10789.680000	0.218750	0.234375	-1.054688	0.225688	-0.186239	0.583486	-31.097412	29.495239	-7.583618
C:\Users\cware\Desktop\Steller25Nov\TagTesting25Nov2013\M25.DSG	11-1-2013	16:54:19	539485.000000	10789.700000	0.175781	0.242188	-1.257813	0.223853	-0.188991	0.583486	-11.688232	8.880615	-5.126953
C:\Users\cware\Desktop\Steller25Nov\TagTesting25Nov2013\M25.DSG	11-1-2013	16:54:19	539486.000000	10789.720000	0.035156	0.125000	-1.257813	0.217431	-0.190826	0.582569	-21.835327	16.555786	1.190186
C:\Users\cware\Desktop\Steller25Nov\TagTesting25Nov2013\M25.DSG	11-1-2013	16:54:19	539487.000000	10789.740000	0.214844	0.167969	-1.078125	0.217431	-0.192661	0.580734	-14.480591	27.084351	-0.091553
C:\Users\cware\Desktop\Steller25Nov\TagTesting25Nov2013\M25.DSG	11-1-2013	16:54:19	539488.000000	10789.760000	0.304688	0.300781	-1.007813	0.212844	-0.197248	0.579817	-29.174805	33.691406	-2.395630
C:\Users\cware\Desktop\Steller25Nov\TagTesting25Nov2013\M25.DSG	11-1-2013	16:54:19	539489.000000	10789.780000	0.339844	0.175781	-1.062500	0.210092	-0.199083	0.578899	-13.214111	-7.568359	3.036499
C:\Users\cware\Desktop\Steller25Nov\TagTesting25Nov2013\M25.DSG	11-1-2013	16:54:19	539490.000000	10789.800000	0.207031	0.277344	-1.113281	0.210092	-0.201835	0.577064	-20.843506	11.993408	-10.910034
C:\Users\cware\Desktop\Steller25Nov\TagTesting25Nov2013\M25.DSG	11-1-2013	16:54:19	539491.000000	10789.820000	0.273438	0.285156	-1.144531	0.209174	-0.202752	0.577064	-19.393921	6.652832	-2.227783
C:\Users\cware\Desktop\Steller25Nov\TagTesting25Nov2013\M25.DSG	11-1-2013	16:54:19	539492.000000	10789.840000	0.234375	0.167969	-1.121094	0.208257	-0.204587	0.574312	-11.276245	6.790161	-0.198364
C:\Users\cware\Desktop\Steller25Nov\TagTesting25Nov2013\M25.DSG	11-1-2013	16:54:19	539493.000000	10789.860000	0.226563	0.253906	-1.085938	0.206422	-0.206422	0.574312	-9.963989	-12.771606	-0.061035
C:\Users\cware\Desktop\Steller25Nov\TagTesting25Nov2013\M25.DSG	11-1-2013	16:54:19	539494.000000	10789.880000	0.339844	0.312500	-1.042969	0.209174	-0.206422	0.574312	0.183105	15.304565	7.278442
C:\Users\cware\Desktop\Steller25Nov\TagTesting25Nov2013\M25.DSG	11-1-2013	16:54:19	539495.000000	10789.900000	0.128906	0.222656	-1.113281	0.210092	-0.205505	0.574312	-7.705688	-16.433716	1.892090
C:\Users\cware\Desktop\Steller25Nov\TagTesting25Nov2013\M25.DSG	11-1-2013	16:54:19	539496.000000	10789.920000	0.238281	0.261719	-0.984375	0.213761	-0.207339	0.574312	-8.712769	-27.770996	-6.027222
C:\Users\cware\Desktop\Steller25Nov\TagTesting25Nov2013\M25.DSG	11-1-2013	16:54:19	539497.000000	10789.940000	0.109375	0.234375	-1.117188	0.215596	-0.206422	0.572477	-14.831543	-26.245117	-0.930786
C:\Users\cware\Desktop\Steller25Nov\TagTesting25Nov2013\M25.DSG	11-1-2013	16:54:19	539498.000000	10789.960000	0.273438	0.269531	-0.878906	0.224771	-0.208257	0.571560	-22.552490	-57.281494	-10.848999
C:\Users\cware\Desktop\Steller25Nov\TagTesting25Nov2013\M25.DSG	11-1-2013	16:54:19	539499.000000	10789.980000	0.273438	0.269531	-0.878906	0.229358	-0.209174	0.570642	-5.691528	-20.278931	-10.833740
C:\Users\cware\Desktop\Steller25Nov\TagTesting25Nov2013\M25.DSG	11-1-2013	16:54:19	539500.000000	10790.000000	0.097656	0.214844	-1.007813	0.235780	-0.208257	0.570642	-5.477905	-46.951294	-9.201050
C:\Users\cware\Desktop\Steller25Nov\TagTesting25Nov2013\M25.DSG	11-1-2013	16:54:19	539501.000000	10790.020000	-0.035156	0.238281	-1.031250	0.239450	-0.207339	0.570642	-5.783081	-6.103516	-4.776001
C:\Users\cware\Desktop\Steller25Nov\TagTesting25Nov2013\M25.DSG	11-1-2013	16:54:19	539502.000000	10790.040000	0.328125	0.238281	-0.882813	0.248624	-0.209174	0.568807	-11.627197	-107.070923	-17.425537
C:\Users\cware\Desktop\Steller25Nov\TagTesting25Nov2013\M25.DSG	11-1-2013	16:54:19	539503.000000	10790.060000	-0.164063	0.214844	-1.031250	0.255963	-0.209174	0.567890	2.471924	-20.812988	1.144409
C:\Users\cware\Desktop\Steller25Nov\TagTesting25Nov2013\M25.DSG	11-1-2013	16:54:19	539504.000000	10790.080000	-0.046875	0.289063	-0.828125	0.264220	-0.206422	0.567890	5.310059	-39.855957	0.274658
C:\Users\cware\Desktop\Steller25Nov\TagTesting25Nov2013\M25.DSG	11-1-2013	16:54:19	539505.000000	10790.100000	-0.062500	0.277344	-0.957031	0.271560	-0.205505	0.566972	-3.067017	-53.085327	1.174927
C:\Users\cware\Desktop\Steller25Nov\TagTesting25Nov2013\M25.DSG	11-1-2013	16:54:19	539506.000000	10790.120000	0.015625	0.253906	-0.886719	0.277982	-0.205505	0.565138	-17.044067	-37.597656	-12.115479
C:\Users\cware\Desktop\Steller25Nov\TagTesting25Nov2013\M25.DSG	11-1-2013	16:54:19	539507.000000	10790.140000	-0.097656	0.250000	-0.984375	0.286239	-0.206422	0.559633	-4.272461	-24.108887	-6.820679
C:\Users\cware\Desktop\Steller25Nov\TagTesting25Nov2013\M25.DSG	11-1-2013	16:54:19	539508.000000	10790.160000	-0.031250	0.304688	-0.953125	0.288991	-0.205505	0.564220	-5.386353	-26.229858	-8.972168
C:\Users\cware\Desktop\Steller25Nov\TagTesting25Nov2013\M25.DSG	11-1-2013	16:54:19	539509.000000	10790.180000	-0.136719	0.093750	-0.976563	0.294495	-0.205505	0.563303	-1.632690	-16.281128	-2.410889
C:\Users\cware\Desktop\Steller25Nov\TagTesting25Nov2013\M25.DSG	11-1-2013	16:54:19	539510.000000	10790.200000	-0.050781	0.214844	-0.875000	0.297248	-0.205505	0.562385	-21.118164	-31.478882	-10.940552
C:\Users\cware\Desktop\Steller25Nov\TagTesting25Nov2013\M25.DSG	11-1-2013	16:54:19	539511.000000	10790.220000	-0.101563	0.363281	-1.070313	0.303670	-0.209174	0.557798	-22.613525	-4.531860	-10.864258
C:\Users\cware\Desktop\Steller25Nov\TagTesting25Nov2013\M25.DSG	11-1-2013	16:54:19	539512.000000	10790.240000	0.089844	0.253906	-1.031250	0.303670	-0.211009	0.556881	-17.669678	-86.425781	-18.325806
C:\Users\cware\Desktop\Steller25Nov\TagTesting25Nov2013\M25.DSG	11-1-2013	16:54:19	539513.000000	10790.260000	-0.101563	0.210938	-1.218750	0.318349	-0.214679	0.550459	-15.594482	-53.787231	-13.504028
C:\Users\cware\Desktop\Steller25Nov\TagTesting25Nov2013\M25.DSG	11-1-2013	16:54:19	539514.000000	10790.280000	-0.187500	0.066406	-1.542969	0.322018	-0.216514	0.549541	-9.841919	-28.503418	-9.994507
C:\Users\cware\Desktop\Steller25Nov\TagTesting25Nov2013\M25.DSG	11-1-2013	16:54:19	539515.000000	10790.300000	-0.105469	-0.093750	-1.503906	0.329358	-0.217431	0.546789	-10.086060	-64.987183	-8.316040
C:\Users\cware\Desktop\Steller25Nov\TagTesting25Nov2013\M25.DSG	11-1-2013	16:54:19	539516.000000	10790.320000	-0.371094	0.070313	-1.496094	0.334862	-0.217431	0.544037	-15.533447	2.853394	0.961304
C:\Users\cware\Desktop\Steller25Nov\TagTesting25Nov2013\M25.DSG	11-1-2013	16:54:19	539517.000000	10790.340000	-0.574219	0.257813	-1.453125	0.330275	-0.221101	0.543119	-38.177490	40.985107	15.945435
C:\Users\cware\Desktop\Steller25Nov\TagTesting25Nov2013\M25.DSG	11-1-2013	16:54:19	539518.000000	10790.360000	-0.343750	0.460938	-1.480469	0.326606	-0.224771	0.542202	-48.339844	3.143311	9.216309
C:\Users\cware\Desktop\Steller25Nov\TagTesting25Nov2013\M25.DSG	11-1-2013	16:54:19	539519.000000	10790.380000	-0.066406	0.398438	-1.468750	0.327523	-0.233028	0.535780	-33.935547	31.417847	-3.265381
C:\Users\cware\Desktop\Steller25Nov\TagTesting25Nov2013\M25.DSG	11-1-2013	16:54:19	539520.000000	10790.400000	-0.253906	0.214844	-1.320313	0.318349	-0.233945	0.538532	-12.680054	79.666138	-0.335693
C:\Users\cware\Desktop\Steller25Nov\TagTesting25Nov2013\M25.DSG	11-1-2013	16:54:19	539521.000000	10790.420000	0.289063	0.113281	-1.226563	0.310092	-0.235780	0.540367	-9.536743	59.631348	2.395630
C:\Users\cware\Desktop\Steller25Nov\TagTesting25Nov2013\M25.DSG	11-1-2013	16:54:19	539522.000000	10790.440000	0.433594	0.257813	-1.128906	0.294495	-0.240367	0.542202	-7.827759	71.151733	-3.814697
C:\Users\cware\Desktop\Steller25Nov\TagTesting25Nov2013\M25.DSG	11-1-2013	16:54:19	539523.000000	10790.460000	0.738281	0.437500	-1.246094	0.286239	-0.240367	0.544954	-3.509521	87.905884	-11.825562
C:\Users\cware\Desktop\Steller25Nov\TagTesting25Nov2013\M25.DSG	11-1-2013	16:54:19	539524.000000	10790.480000	0.867188	0.453125	-1.312500	0.266055	-0.239450	0.548624	-4.470825	133.193970	-10.238647
C:\Users\cware\Desktop\Steller25Nov\TagTesting25Nov2013\M25.DSG	11-1-2013	16:54:19	539525.000000	10790.500000	0.871094	0.414063	-1.359375	0.251376	-0.240367	0.551376	-13.305664	62.866211	-25.070190
C:\Users\cware\Desktop\Steller25Nov\TagTesting25Nov2013\M25.DSG	11-1-2013	16:54:19	539526.000000	10790.520000	1.234375	0.199219	-1.265625	0.231193	-0.244954	0.549541	-18.829346	49.545288	-20.263672
C:\Users\cware\Desktop\Steller25Nov\TagTesting25Nov2013\M25.DSG	11-1-2013	16:54:19	539527.000000	10790.540000	0.742188	0.167969	-1.546875	0.225688	-0.245872	0.549541	13.076782	40.893555	5.294800
C:\Users\cware\Desktop\Steller25Nov\TagTesting25Nov2013\M25.DSG	11-1-2013	16:54:19	539528.000000	10790.560000	0.863281	0.320313	-1.234375	0.214679	-0.243119	0.552294	-9.429932	77.453613	17.395020
C:\Users\cware\Desktop\Steller25Nov\TagTesting25Nov2013\M25.DSG	11-1-2013	16:54:19	539529.000000	10790.580000	1.074219	0.472656	-0.898438	0.208257	-0.243119	0.552294	-5.096436	42.037964	18.203735
C:\Users\cware\Desktop\Steller25Nov\TagTesting25Nov2013\M25.DSG	11-1-2013	16:54:19	539530.000000	10790.600000	1.097656	0.484375	-0.867188	0.199083	-0.243119	0.555046	-13.366699	17.715454	-4.257202
C:\Users\cware\Desktop\Steller25Nov\TagTesting25Nov2013\M25.DSG	11-1-2013	16:54:19	539531.000000	10790.620000	0.761719	0.324219	-0.851563	0.198165	-0.244037	0.553211	-35.476685	-7.873535	-9.872437
C:\Users\cware\Desktop\Steller25Nov\TagTesting25Nov2013\M25.DSG	11-1-2013	16:54:19	539532.000000	10790.640000	0.464844	0.277344	-1.070313	0.200917	-0.248624	0.548624	-10.406494	-9.719849	-5.477905
C:\Users\cware\Desktop\Steller25Nov\TagTesting25Nov2013\M25.DSG	11-1-2013	16:54:19	539533.000000	10790.660000	0.343750	0.257813	-0.976563	0.200000	-0.250459	0.547706	-12.847900	-12.344360	-4.608154
C:\Users\cware\Desktop\Steller25Nov\TagTesting25Nov2013\M25.DSG	11-1-2013	16:54:19	539534.000000	10790.680000	0.343750	0.414063	-1.015625	0.202752	-0.252294	0.546789	-21.148682	3.723145	-4.776001
C:\Users\cware\Desktop\Steller25Nov\TagTesting25Nov2013\M25.DSG	11-1-2013	16:54:19	539535.000000	10790.700000	0.257813	0.464844	-1.132813	0.200000	-0.255046	0.544954	-17.440796	8.560181	-8.102417
C:\Users\cware\Desktop\Steller25Nov\TagTesting25Nov2013\M25.DSG	11-1-2013	16:54:19	539536.000000	10790.720000	0.214844	0.363281	-1.000000	0.199083	-0.256881	0.542202	-12.695313	-8.422852	-1.419067
C:\Users\cware\Desktop\Steller25Nov\TagTesting25Nov2013\M25.DSG	11-1-2013	16:54:19	539537.000000	10790.740000	0.183594	0.203125	-1.230469	0.198165	-0.255963	0.542202	-15.731812	-11.047363	-3.311157
C:\Users\cware\Desktop\Steller25Nov\TagTesting25Nov2013\M25.DSG	11-1-2013	16:54:19	539538.000000	10790.760000	0.109375	0.363281	-1.019531	0.199083	-0.258716	0.541284	-14.465332	-15.853882	-4.928589
C:\Users\cware\Desktop\Steller25Nov\TagTesting25Nov2013\M25.DSG	11-1-2013	16:54:19	539539.000000	10790.780000	-0.054688	0.351563	-1.257813	0.200000	-0.258716	0.540367	-9.323120	5.508423	-5.630493
C:\Users\cware\Desktop\Steller25Nov\TagTesting25Nov2013\M25.DSG	11-1-2013	16:54:19	539540.000000	10790.800000	0.082031	0.378906	-1.125000	0.200917	-0.258716	0.540367	-5.218506	-13.809204	-7.156372
C:\Users\cware\Desktop\Steller25Nov\TagTesting25Nov2013\M25.DSG	11-1-2013	16:54:19	539541.000000	10790.820000	0.058594	0.390625	-1.117188	0.200917	-0.259633	0.539450	-8.880615	7.202148	-9.719849
C:\Users\cware\Desktop\Steller25Nov\TagTesting25Nov2013\M25.DSG	11-1-2013	16:54:19	539542.000000	10790.840000	0.074219	0.320313	-1.125000	0.197248	-0.261468	0.538532	-11.871338	7.354736	-7.720947
C:\Users\cware\Desktop\Steller25Nov\TagTesting25Nov2013\M25.DSG	11-1-2013	16:54:19	539543.000000	10790.860000	0.175781	0.367188	-1.046875	0.197248	-0.260550	0.539450	-0.610352	19.500732	-8.529663
C:\Users\cware\Desktop\Steller25Nov\TagTesting25Nov2013\M25.DSG	11-1-2013	16:54:19	539544.000000	10790.880000	0.207031	0.304688	-1.035156	0.195413	-0.261468	0.537615	-14.175415	-2.441406	-22.293091
C:\Users\cware\Desktop\Steller25Nov\TagTesting25Nov2013\M25.DSG	11-1-2013	16:54:19	539545.000000	10790.900000	0.304688	0.414063	-0.996094	0.192661	-0.262385	0.538532	1.419067	-8.728027	-19.882202
C:\Users\cware\Desktop\Steller25Nov\TagTesting25Nov2013\M25.DSG	11-1-2013	16:54:19	539546.000000	10790.920000	-0.046875	0.253906	-1.214844	0.191743	-0.260550	0.538532	4.196167	13.931274	-11.123657
C:\Users\cware\Desktop\Steller25Nov\TagTesting25Nov2013\M25.DSG	11-1-2013	16:54:19	539547.000000	10790.940000	0.246094	0.312500	-1.007813	0.191743	-0.259633	0.539450	-3.540039	-26.763916	-7.705688
C:\Users\cware\Desktop\Steller25Nov\TagTesting25Nov2013\M25.DSG	11-1-2013	16:54:19	539548.000000	10790.960000	0.160156	0.320313	-1.089844	0.191743	-0.260550	0.539450	0.915527	24.169922	-3.082275
C:\Users\cware\Desktop\Steller25Nov\TagTesting25Nov2013\M25.DSG	11-1-2013	16:54:19	539549.000000	10790.980000	0.117188	0.386719	-1.062500	0.187156	-0.260550	0.539450	-6.958008	15.197754	-6.698608
C:\Users\cware\Desktop\Steller25Nov\TagTesting25Nov2013\M25.DSG	11-1-2013	16:54:19	539550.000000	10791.000000	0.234375	0.382813	-0.980469	0.187156	-0.260550	0.540367	-4.165649	2.441406	-8.575439
C:\Users\cware\Desktop\Steller25Nov\TagTesting25Nov2013\M25.DSG	11-1-2013	16:54:19	539551.000000	10791.020000	0.074219	0.339844	-1.222656	0.185321	-0.259633	0.540367	4.013062	8.483887	-10.437012
C:\Users\cware\Desktop\Steller25Nov\TagTesting25Nov2013\M25.DSG	11-1-2013	16:54:19	539552.000000	10791.040000	0.265625	0.343750	-1.078125	0.182569	-0.257798	0.540367	2.685547	13.778687	-12.725830
C:\Users\cware\Desktop\Steller25Nov\TagTesting25Nov2013\M25.DSG	11-1-2013	16:54:19	539553.000000	10791.060000	0.265625	0.343750	-1.078125	0.177982	-0.258716	0.540367	-14.526367	10.528564	-15.136719
C:\Users\cware\Desktop\Steller25Nov\TagTesting25Nov2013\M25.DSG	11-1-2013	16:54:19	539554.000000	10791.080000	0.136719	0.281250	-1.078125	0.177064	-0.258716	0.540367	-0.213623	15.975952	1.068115
C:\Users\cware\Desktop\Steller25Nov\TagTesting25Nov2013\M25.DSG	11-1-2013	16:54:19	539555.000000	10791.100000	0.273438	0.378906	-1.050781	0.176147	-0.257798	0.540367	-1.937866	-6.744385	-1.861572
C:\Users\cware\Desktop\Steller25Nov\TagTesting25Nov2013\M25.DSG	11-1-2013	16:54:19	539556.000000	10791.120000	0.292969	0.421875	-1.207031	0.174312	-0.257798	0.540367	3.158569	11.169434	-0.213623
C:\Users\cware\Desktop\Steller25Nov\TagTesting25Nov2013\M25.DSG	11-1-2013	16:54:19	539557.000000	10791.140000	0.277344	0.332031	-1.031250	0.172477	-0.256881	0.540367	-14.343262	-0.701904	-17.395020
C:\Users\cware\Desktop\Steller25Nov\TagTesting25Nov2013\M25.DSG	11-1-2013	16:54:19	539558.000000	10791.160000	0.171875	0.378906	-1.156250	0.171560	-0.258716	0.541284	-6.454468	1.998901	-10.391235
C:\Users\cware\Desktop\Steller25Nov\TagTesting25Nov2013\M25.DSG	11-1-2013	16:54:19	539559.000000	10791.180000	0.300781	0.300781	-1.160156	0.169725	-0.257798	0.539450	-7.522583	-3.601074	-9.094238
C:\Users\cware\Desktop\Steller25Nov\TagTesting25Nov2013\M25.DSG	11-1-2013	16:54:19	539560.000000	10791.200000	0.261719	0.273438	-1.042969	0.167890	-0.257798	0.539450	5.096436	11.352539	-0.061035
C:\Users\cware\Desktop\Steller25Nov\TagTesting25Nov2013\M25.DSG	11-1-2013	16:54:19	539561.000000	10791.220000	0.292969	0.285156	-0.914063	0.166972	-0.257798	0.540367	-14.068604	9.506226	-5.859375
C:\Users\cware\Desktop\Steller25Nov\TagTesting25Nov2013\M25.DSG	11-1-2013	16:54:19	539562.000000	10791.240000	0.308594	0.378906	-1.007813	0.166972	-0.257798	0.540367	-8.010864	11.795044	-5.615234
C:\Users\cware\Desktop\Steller25Nov\TagTesting25Nov2013\M25.DSG	11-1-2013	16:54:19	539563.000000	10791.260000	0.367188	0.398438	-1.050781	0.163303	-0.259633	0.538532	-4.730225	-19.927979	-10.696411
C:\Users\cware\Desktop\Steller25Nov\TagTesting25Nov2013\M25.DSG	11-1-2013	16:54:19	539564.000000	10791.280000	0.242188	0.308594	-1.078125	0.166972	-0.258716	0.540367	2.212524	5.554199	-3.616333
C:\Users\cware\Desktop\Steller25Nov\TagTesting25Nov2013\M25.DSG	11-1-2013	16:54:19	539565.000000	10791.300000	0.207031	0.339844	-1.085938	0.165138	-0.257798	0.539450	1.815796	19.699097	-2.304077
C:\Users\cware\Desktop\Steller25Nov\TagTesting25Nov2013\M25.DSG	11-1-2013	16:54:19	539566.000000	10791.320000	0.261719	0.339844	-1.085938	0.161468	-0.257798	0.539450	-12.496948	-7.827759	-12.680054
C:\Users\cware\Desktop\Steller25Nov\TagTesting25Nov2013\M25.DSG	11-1-2013	16:54:19	539567.000000	10791.340000	0.347656	0.277344	-1.031250	0.160550	-0.258716	0.538532	-5.661011	-1.693726	-3.356934
C:\Users\cware\Desktop\Steller25Nov\TagTesting25Nov2013\M25.DSG	11-1-2013	16:54:19	539568.000000	10791.360000	0.238281	0.292969	-1.113281	0.162385	-0.257798	0.538532	-6.072998	4.135132	-4.638672
C:\Users\cware\Desktop\Steller25Nov\TagTesting25Nov2013\M25.DSG	11-1-2013	16:54:19	539569.000000	10791.380000	0.273438	0.375000	-1.054688	0.161468	-0.259633	0.538532	-9.216309	16.189575	-3.005981
C:\Users\cware\Desktop\Steller25Nov\TagTesting25Nov2013\M25.DSG	11-1-2013	16:54:19	539570.000000	10791.400000	0.285156	0.371094	-1.195313	0.160550	-0.259633	0.539450	-6.164551	-18.295288	-8.819580
C:\Users\cware\Desktop\Steller25Nov\TagTesting25Nov2013\M25.DSG	11-1-2013	16:54:19	539571.000000	10791.420000	0.046875	0.281250	-1.156250	0.157798	-0.259633	0.537615	-0.808716	29.510498	1.647949
C:\Users\cware\Desktop\Steller25Nov\TagTesting25Nov2013\M25.DSG	11-1-2013	16:54:19	539572.000000	10791.440000	0.523438	0.328125	-1.019531	0.158716	-0.259633	0.537615	-14.266968	36.605835	-7.553101
C:\Users\cware\Desktop\Steller25Nov\TagTesting25Nov2013\M25.DSG	11-1-2013	16:54:19	539573.000000	10791.460000	0.144531	0.355469	-1.117188	0.151376	-0.260550	0.537615	-5.523682	-6.729126	-6.530762
C:\Users\cware\Desktop\Steller25Nov\TagTesting25Nov2013\M25.DSG	11-1-2013	16:54:19	539574.000000	10791.480000	0.375000	0.332031	-1.058594	0.154128	-0.260550	0.536697	-5.737305	-2.563477	-6.134033
C:\Users\cware\Desktop\Steller25Nov\TagTesting25Nov2013\M25.DSG	11-1-2013	16:54:19	539575.000000	10791.500000	0.355469	0.324219	-1.050781	0.154128	-0.260550	0.538532	-16.479492	2.120972	-11.184692
C:\Users\cware\Desktop\Steller25Nov\TagTesting25Nov2013\M25.DSG	11-1-2013	16:54:19	539576.000000	10791.520000	0.113281	0.359375	-1.171875	0.152294	-0.261468	0.536697	-5.310059	6.195068	-6.546021
C:\Users\cware\Desktop\Steller25Nov\TagTesting25Nov2013\M25.DSG	11-1-2013	16:54:19	539577.000000	10791.540000	0.222656	0.316406	-1.121094	0.150459	-0.262385	0.536697	-2.685547	13.748169	-0.640869
C:\Users\cware\Desktop\Steller25Nov\TagTesting25Nov2013\M25.DSG	11-1-2013	16:54:19	539578.000000	10791.560000	0.320313	0.316406	-1.121094	0.144954	-0.261468	0.534862	-8.850098	-4.364014	-7.034302
C:\Users\cware\Desktop\Steller25Nov\TagTesting25Nov2013\M25.DSG	11-1-2013	16:54:19	539579.000000	10791.580000	0.484375	0.414063	-1.062500	0.148624	-0.261468	0.536697	-2.731323	-7.568359	-2.655029
C:\Users\cware\Desktop\Steller25Nov\TagTesting25Nov2013\M25.DSG	11-1-2013	16:54:19	539580.000000	10791.600000	0.355469	0.304688	-1.113281	0.145872	-0.261468	0.534862	-1.647949	5.233765	-4.608154
C:\Users\cware\Desktop\Steller25Nov\TagTesting25Nov2013\M25.DSG	11-1-2013	16:54:19	539581.000000	10791.620000	0.292969	0.285156	-1.042969	0.144037	-0.262385	0.534862	-10.223389	22.476196	-5.798340
C:\Users\cware\Desktop\Steller25Nov\TagTesting25Nov2013\M25.DSG	11-1-2013	16:54:19	539582.000000	10791.640000	0.375000	0.378906	-1.000000	0.144037	-0.263303	0.534862	-7.110596	-18.112183	-9.750366
C:\Users\cware\Desktop\Steller25Nov\TagTesting25Nov2013\M25.DSG	11-1-2013	16:54:19	539583.000000	10791.660000	0.324219	0.339844	-1.160156	0.142202	-0.262385	0.533945	2.716064	0.244141	-3.646851
C:\Users\cware\Desktop\Steller25Nov\TagTesting25Nov2013\M25.DSG	11-1-2013	16:54:19	539584.000000	10791.680000	0.250000	0.304688	-1.070313	0.141284	-0.264220	0.534862	-21.621704	31.753540	-6.698608
C:\Users\cware\Desktop\Steller25Nov\TagTesting25Nov2013\M25.DSG	11-1-2013	16:54:19	539585.000000	10791.700000	0.425781	0.343750	-1.050781	0.138532	-0.263303	0.533028	-13.381958	5.508423	-7.095337
C:\Users\cware\Desktop\Steller25Nov\TagTesting25Nov2013\M25.DSG	11-1-2013	16:54:19	539586.000000	10791.720000	0.414063	0.343750	-1.007813	0.138532	-0.263303	0.533945	-3.540039	-4.577637	-4.486084
C:\Users\cware\Desktop\Steller25Nov\TagTesting25Nov2013\M25.DSG	11-1-2013	16:54:19	539587.000000	10791.740000	0.269531	0.386719	-1.113281	0.139450	-0.264220	0.533028	-7.308960	-0.656128	-6.469727
C:\Users\cware\Desktop\Steller25Nov\TagTesting25Nov2013\M25.DSG	11-1-2013	16:54:19	539588.000000	10791.760000	0.367188	0.363281	-1.074219	0.138532	-0.266972	0.532110	-4.394531	12.817383	-8.056641
C:\Users\cware\Desktop\Steller25Nov\TagTesting25Nov2013\M25.DSG	11-1-2013	16:54:19	539589.000000	10791.780000	0.343750	0.312500	-1.058594	0.134862	-0.264220	0.532110	-4.104614	2.197266	-5.340576
C:\Users\cware\Desktop\Steller25Nov\TagTesting25Nov2013\M25.DSG	11-1-2013	16:54:19	539590.000000	10791.800000	0.410156	0.382813	-1.039063	0.134862	-0.264220	0.531193	-6.530762	-0.244141	-10.452271
C:\Users\cware\Desktop\Steller25Nov\TagTesting25Nov2013\M25.DSG	11-1-2013	16:54:19	539591.000000	10791.820000	0.382813	0.382813	-1.144531	0.135780	-0.264220	0.531193	-3.341675	-7.156372	-9.536743
C:\Users\cware\Desktop\Steller25Nov\TagTesting25Nov2013\M25.DSG	11-1-2013	16:54:19	539592.000000	10791.840000	0.253906	0.332031	-1.109375	0.133945	-0.264220	0.532110	-8.071899	-2.365112	-9.780884
C:\Users\cware\Desktop\Steller25Nov\TagTesting25Nov2013\M25.DSG	11-1-2013	16:54:19	539593.000000	10791.860000	0.410156	0.375000	-1.058594	0.133945	-0.264220	0.533028	-3.997803	1.388550	-10.910034
C:\Users\cware\Desktop\Steller25Nov\TagTesting25Nov2013\M25.DSG	11-1-2013	16:54:19	539594.000000	10791.880000	0.281250	0.335938	-1.171875	0.131193	-0.262385	0.532110	1.663208	12.695313	-5.447388
C:\Users\cware\Desktop\Steller25Nov\TagTesting25Nov2013\M25.DSG	11-1-2013	16:54:19	539595.000000	10791.900000	0.398438	0.367188	-1.019531	0.129358	-0.261468	0.532110	-0.915527	2.853394	-10.604858
C:\Users\cware\Desktop\Steller25Nov\TagTesting25Nov2013\M25.DSG	11-1-2013	16:54:19	539596.000000	10791.920000	0.363281	0.328125	-1.062500	0.127523	-0.262385	0.531193	-11.398315	22.766113	-8.132935
C:\Users\cware\Desktop\Steller25Nov\TagTesting25Nov2013\M25.DSG	11-1-2013	16:54:19	539597.000000	10791.940000	0.496094	0.265625	-1.015625	0.125688	-0.262385	0.532110	-3.524780	-22.399902	-9.918213
C:\Users\cware\Desktop\Steller25Nov\TagTesting25Nov2013\M25.DSG	11-1-2013	16:54:19	539598.000000	10791.960000	0.292969	0.304688	-1.066406	0.125688	-0.261468	0.533028	-2.075195	8.972168	-0.823975
C:\Users\cware\Desktop\Steller25Nov\TagTesting25Nov2013\M25.DSG	11-1-2013	16:54:19	539599.000000	10791.980000	0.355469	0.347656	-1.054688	0.125688	-0.262385	0.533028	-8.666992	11.764526	-7.110596
C:\Users\cware\Desktop\Steller25Nov\TagTesting25Nov2013\M25.DSG	11-1-2013	16:54:19	539600.000000	10792.000000	0.464844	0.425781	-1.101563	0.123853	-0.260550	0.532110	-11.398315	13.305664	-8.377075
C:\Users\cware\Desktop\Steller25Nov\TagTesting25Nov2013\M25.DSG	11-1-2013	16:54:19	539601.000000	10792.020000	0.316406	0.414063	-1.136719	0.122936	-0.262385	0.532110	-7.705688	5.844116	-7.934570
C:\Users\cware\Desktop\Steller25Nov\TagTesting25Nov2013\M25.DSG	11-1-2013	16:54:19	539602.000000	10792.040000	0.332031	0.296875	-1.105469	0.120183	-0.261468	0.531193	8.087158	-10.711670	-1.937866
C:\Users\cware\Desktop\Steller25Nov\TagTesting25Nov2013\M25.DSG	11-1-2013	16:54:19	539603.000000	10792.060000	0.335938	0.214844	-1.058594	0.122018	-0.259633	0.532110	4.409790	-1.159668	-2.365112
C:\Users\cware\Desktop\Steller25Nov\TagTesting25Nov2013\M25.DSG	11-1-2013	16:54:19	539604.000000	10792.080000	0.316406	0.273438	-1.003906	0.119266	-0.260550	0.532110	-9.094238	0.076294	-7.476807
C:\Users\cware\Desktop\Steller25Nov\TagTesting25Nov2013\M25.DSG	11-1-2013	16:54:19	539605.000000	10792.100000	0.449219	0.300781	-1.031250	0.118349	-0.259633	0.532110	-8.926392	-6.195068	-8.117676
C:\Users\cware\Desktop\Steller25Nov\TagTesting25Nov2013\M25.DSG	11-1-2013	16:54:19	539606.000000	10792.120000	0.296875	0.371094	-1.140625	0.121101	-0.260550	0.532110	0.152588	14.526367	-3.494263
C:\Users\cware\Desktop\Steller25Nov\TagTesting25Nov2013\M25.DSG	11-1-2013	16:54:19	539607.000000	10792.140000	0.296875	0.371094	-1.140625	0.118349	-0.258716	0.532110	7.019043	14.938354	-3.494263
C:\Users\cware\Desktop\Steller25Nov\TagTesting25Nov2013\M25.DSG	11-1-2013	16:54:19	539608.000000	10792.160000	0.410156	0.265625	-1.054688	0.114679	-0.257798	0.533028	4.028320	-14.450073	-9.445190
C:\Users\cware\Desktop\Steller25Nov\TagTesting25Nov2013\M25.DSG	11-1-2013	16:54:19	539609.000000	10792.180000	0.378906	0.218750	-0.996094	0.115596	-0.258716	0.533028	0.305176	9.124756	-7.644653
C:\Users\cware\Desktop\Steller25Nov\TagTesting25Nov2013\M25.DSG	11-1-2013	16:54:19	539610.000000	10792.200000	0.394531	0.277344	-0.996094	0.116514	-0.255046	0.534862	-4.089355	12.420654	-9.567261
C:\Users\cware\Desktop\Steller25Nov\TagTesting25Nov2013\M25.DSG	11-1-2013	16:54:19	539611.000000	10792.220000	0.472656	0.359375	-1.082031	0.113761	-0.255046	0.535780	-1.327515	-6.759644	-13.137817
C:\Users\cware\Desktop\Steller25Nov\TagTesting25Nov2013\M25.DSG	11-1-2013	16:54:19	539612.000000	10792.240000	0.402344	0.363281	-1.070313	0.113761	-0.251376	0.536697	13.442993	-19.042969	-11.581421
C:\Users\cware\Desktop\Steller25Nov\TagTesting25Nov2013\M25.DSG	11-1-2013	16:54:19	539613.000000	10792.260000	0.363281	0.382813	-1.089844	0.113761	-0.251376	0.537615	17.196655	2.120972	-10.940552
C:\Users\cware\Desktop\Steller25Nov\TagTesting25Nov2013\M25.DSG	11-1-2013	16:54:19	539614.000000	10792.280000	0.332031	0.292969	-1.050781	0.112844	-0.246789	0.539450	4.791260	-8.941650	-21.286011
C:\Users\cware\Desktop\Steller25Nov\TagTesting25Nov2013\M25.DSG	11-1-2013	16:54:19	539615.000000	10792.300000	0.367188	0.183594	-1.042969	0.111927	-0.245872	0.542202	-2.212524	4.989624	-18.295288
C:\Users\cware\Desktop\Steller25Nov\TagTesting25Nov2013\M25.DSG	11-1-2013	16:54:19	539616.000000	10792.320000	0.417969	0.164063	-1.000000	0.111927	-0.241284	0.544037	4.364014	-8.285522	-17.944336
C:\Users\cware\Desktop\Steller25Nov\TagTesting25Nov2013\M25.DSG	11-1-2013	16:54:19	539617.000000	10792.340000	0.453125	0.214844	-0.972656	0.111009	-0.239450	0.544954	8.316040	-24.475098	-20.355225
C:\Users\cware\Desktop\Steller25Nov\TagTesting25Nov2013\M25.DSG	11-1-2013	16:54:19	539618.000000	10792.360000	0.472656	0.257813	-1.000000	0.114679	-0.235780	0.548624	13.977051	-11.352539	-15.121460
C:\Users\cware\Desktop\Steller25Nov\TagTesting25Nov2013\M25.DSG	11-1-2013	16:54:19	539619.000000	10792.380000	0.308594	0.335938	-1.140625	0.113761	-0.234862	0.549541	20.217896	-13.442993	-10.101318
C:\Users\cware\Desktop\Steller25Nov\TagTesting25Nov2013\M25.DSG	11-1-2013	16:54:19	539620.000000	10792.400000	0.480469	0.304688	-1.003906	0.114679	-0.230275	0.551376	4.272461	-22.735596	-12.191772
C:\Users\cware\Desktop\Steller25Nov\TagTesting25Nov2013\M25.DSG	11-1-2013	16:54:19	539621.000000	10792.420000	0.343750	0.304688	-1.039063	0.114679	-0.229358	0.554128	-0.518799	-27.648926	-10.589600
C:\Users\cware\Desktop\Steller25Nov\TagTesting25Nov2013\M25.DSG	11-1-2013	16:54:19	539622.000000	10792.440000	0.339844	0.343750	-1.062500	0.118349	-0.227523	0.554128	-10.864258	5.096436	-14.373779
C:\Users\cware\Desktop\Steller25Nov\TagTesting25Nov2013\M25.DSG	11-1-2013	16:54:19	539623.000000	10792.460000	0.406250	0.234375	-0.917969	0.119266	-0.226606	0.555046	-3.173828	-31.753540	-9.735107
C:\Users\cware\Desktop\Steller25Nov\TagTesting25Nov2013\M25.DSG	11-1-2013	16:54:19	539624.000000	10792.480000	0.164063	0.117188	-0.980469	0.122018	-0.225688	0.556881	-3.417969	-0.488281	-0.106812
C:\Users\cware\Desktop\Steller25Nov\TagTesting25Nov2013\M25.DSG	11-1-2013	16:54:19	539625.000000	10792.500000	0.546875	0.089844	-0.816406	0.124771	-0.227523	0.555046	-1.754761	-38.925171	2.731323
C:\Users\cware\Desktop\Steller25Nov\TagTesting25Nov2013\M25.DSG	11-1-2013	16:54:19	539626.000000	10792.520000	0.261719	0.175781	-0.933594	0.128440	-0.227523	0.555963	-14.358521	-47.927856	-1.495361
C:\Users\cware\Desktop\Steller25Nov\TagTesting25Nov2013\M25.DSG	11-1-2013	16:54:19	539627.000000	10792.540000	0.343750	0.289063	-0.945313	0.134862	-0.231193	0.555963	-20.263672	-23.223877	3.906250
C:\Users\cware\Desktop\Steller25Nov\TagTesting25Nov2013\M25.DSG	11-1-2013	16:54:19	539628.000000	10792.560000	0.347656	0.296875	-0.980469	0.138532	-0.231193	0.555046	-26.611328	-40.023804	0.732422
C:\Users\cware\Desktop\Steller25Nov\TagTesting25Nov2013\M25.DSG	11-1-2013	16:54:19	539629.000000	10792.580000	0.226563	0.312500	-1.113281	0.148624	-0.233945	0.554128	-22.918701	-14.343262	8.193970
C:\Users\cware\Desktop\Steller25Nov\TagTesting25Nov2013\M25.DSG	11-1-2013	16:54:19	539630.000000	10792.600000	0.167969	0.191406	-1.000000	0.150459	-0.238532	0.553211	-14.511108	-33.523560	14.923096
C:\Users\cware\Desktop\Steller25Nov\TagTesting25Nov2013\M25.DSG	11-1-2013	16:54:19	539631.000000	10792.620000	0.265625	0.210938	-0.937500	0.157798	-0.241284	0.550459	-15.686035	-29.541016	15.640259
C:\Users\cware\Desktop\Steller25Nov\TagTesting25Nov2013\M25.DSG	11-1-2013	16:54:19	539632.000000	10792.640000	0.273438	0.226563	-0.929688	0.161468	-0.244037	0.548624	-34.820557	-33.416748	8.789063
C:\Users\cware\Desktop\Steller25Nov\TagTesting25Nov2013\M25.DSG	11-1-2013	16:54:19	539633.000000	10792.660000	0.273438	0.226563	-0.929688	0.168807	-0.247706	0.544954	-37.521362	-9.780884	12.847900
C:\Users\cware\Desktop\Steller25Nov\TagTesting25Nov2013\M25.DSG	11-1-2013	16:54:19	539634.000000	10792.680000	0.238281	0.375000	-0.972656	0.172477	-0.251376	0.544037	-37.307739	-25.527954	10.665894
C:\Users\cware\Desktop\Steller25Nov\TagTesting25Nov2013\M25.DSG	11-1-2013	16:54:19	539635.000000	10792.700000	0.261719	0.363281	-1.027344	0.178899	-0.257798	0.540367	-30.441284	-22.247314	14.678955
C:\Users\cware\Desktop\Steller25Nov\TagTesting25Nov2013\M25.DSG	11-1-2013	16:54:19	539636.000000	10792.720000	0.207031	0.335938	-1.003906	0.183486	-0.261468	0.536697	-22.842407	-32.730103	12.725830
C:\Users\cware\Desktop\Steller25Nov\TagTesting25Nov2013\M25.DSG	11-1-2013	16:54:19	539637.000000	10792.740000	0.179688	0.269531	-0.960938	0.188073	-0.267890	0.534862	-28.503418	-23.193359	11.199951
C:\Users\cware\Desktop\Steller25Nov\TagTesting25Nov2013\M25.DSG	11-1-2013	16:54:19	539638.000000	10792.760000	0.257813	0.257813	-0.957031	0.193578	-0.270642	0.530275	-36.163330	-36.315918	7.629395
C:\Users\cware\Desktop\Steller25Nov\TagTesting25Nov2013\M25.DSG	11-1-2013	16:54:19	539639.000000	10792.780000	0.250000	0.324219	-0.941406	0.199083	-0.273394	0.528440	-26.809692	-37.338257	10.177612
C:\Users\cware\Desktop\Steller25Nov\TagTesting25Nov2013\M25.DSG	11-1-2013	16:54:19	539640.000000	10792.800000	0.121094	0.320313	-0.929688	0.206422	-0.277982	0.523853	-25.756836	-15.151978	15.457153
C:\Users\cware\Desktop\Steller25Nov\TagTesting25Nov2013\M25.DSG	11-1-2013	16:54:19	539641.000000	10792.820000	0.210938	0.382813	-0.937500	0.210092	-0.280734	0.522936	-25.070190	-14.389038	13.153076
C:\Users\cware\Desktop\Steller25Nov\TagTesting25Nov2013\M25.DSG	11-1-2013	16:54:19	539642.000000	10792.840000	0.242188	0.421875	-0.957031	0.216514	-0.283486	0.518349	-21.102905	-39.276123	6.622314
C:\Users\cware\Desktop\Steller25Nov\TagTesting25Nov2013\M25.DSG	11-1-2013	16:54:19	539643.000000	10792.860000	0.132813	0.464844	-0.980469	0.221101	-0.284404	0.517431	-17.318726	-29.220581	7.263184
C:\Users\cware\Desktop\Steller25Nov\TagTesting25Nov2013\M25.DSG	11-1-2013	16:54:19	539644.000000	10792.880000	0.093750	0.453125	-1.058594	0.228440	-0.288073	0.514679	-18.325806	-13.946533	5.264282
C:\Users\cware\Desktop\Steller25Nov\TagTesting25Nov2013\M25.DSG	11-1-2013	16:54:19	539645.000000	10792.900000	0.160156	0.398438	-1.031250	0.229358	-0.289908	0.511927	-22.079468	-26.199341	2.410889
C:\Users\cware\Desktop\Steller25Nov\TagTesting25Nov2013\M25.DSG	11-1-2013	16:54:19	539646.000000	10792.920000	0.125000	0.367188	-1.007813	0.236697	-0.292661	0.510092	-23.834229	-11.276245	0.625610
C:\Users\cware\Desktop\Steller25Nov\TagTesting25Nov2013\M25.DSG	11-1-2013	16:54:19	539647.000000	10792.940000	0.136719	0.347656	-1.035156	0.238532	-0.292661	0.509174	-25.054932	-24.353027	-2.182007
[truncated: 19,505 more rows]
