# Supplementary material for: Averaged Propulsive Body Acceleration (APBA) Can Be Calculated from Biologging Tags That Incorporate Gyroscopes and Accelerometers to Estimate Swimming Speed, Hydrodynamic Drag and Energy Expenditure for Steller Sea Lions
Source: PLoS One. 2016 Jun 10;11(6):e0157326. doi: 10.1371/journal.pone.0157326 (PMC4902303; doi:10.1371/journal.pone.0157326)
Supplement: S2 Data — Each file contains a 50Hz time series. Provided are calibrated accelerometer and gyro measurements, together with the estimated gravity vector, and the estimated dynamic accelerations by the different methods. The small files with the suffix.txt are configuration files used in C++ processing. (ZIP) [file pone.0157326.s002.zip › BoniNov_25/Mb25_PTMP_25_11_13.csv]

FileName	FileDate	FileTime	Sample	Time from Start (s)	Pressure	Temperature
C:\Users\cware\Desktop\Steller25Nov\TagTesting25Nov2013\M25.DSG	11-1-2013	16:54:19	134440.000000	13444.000000	49539.769736	20.000000
C:\Users\cware\Desktop\Steller25Nov\TagTesting25Nov2013\M25.DSG	11-1-2013	16:54:19	134441.000000	13444.100000	49562.395499	20.000000
C:\Users\cware\Desktop\Steller25Nov\TagTesting25Nov2013\M25.DSG	11-1-2013	16:54:19	134442.000000	13444.200000	49580.142773	20.000000
C:\Users\cware\Desktop\Steller25Nov\TagTesting25Nov2013\M25.DSG	11-1-2013	16:54:19	134443.000000	13444.300000	49605.481501	20.000000
C:\Users\cware\Desktop\Steller25Nov\TagTesting25Nov2013\M25.DSG	11-1-2013	16:54:19	134444.000000	13444.400000	49617.329742	20.000000
C:\Users\cware\Desktop\Steller25Nov\TagTesting25Nov2013\M25.DSG	11-1-2013	16:54:19	134445.000000	13444.500000	49632.562644	20.000000
C:\Users\cware\Desktop\Steller25Nov\TagTesting25Nov2013\M25.DSG	11-1-2013	16:54:19	134446.000000	13444.600000	49643.713804	20.000000
C:\Users\cware\Desktop\Steller25Nov\TagTesting25Nov2013\M25.DSG	11-1-2013	16:54:19	134447.000000	13444.700000	49654.466477	20.000000
C:\Users\cware\Desktop\Steller25Nov\TagTesting25Nov2013\M25.DSG	11-1-2013	16:54:19	134448.000000	13444.800000	49657.154681	20.000000
C:\Users\cware\Desktop\Steller25Nov\TagTesting25Nov2013\M25.DSG	11-1-2013	16:54:19	134449.000000	13444.900000	49653.072255	20.000000
C:\Users\cware\Desktop\Steller25Nov\TagTesting25Nov2013\M25.DSG	11-1-2013	16:54:19	134450.000000	13445.000000	49663.202780	20.000000
C:\Users\cware\Desktop\Steller25Nov\TagTesting25Nov2013\M25.DSG	11-1-2013	16:54:19	134451.000000	13445.100000	49674.926510	20.000000
C:\Users\cware\Desktop\Steller25Nov\TagTesting25Nov2013\M25.DSG	11-1-2013	16:54:19	134452.000000	13445.200000	49687.869672	20.000000
C:\Users\cware\Desktop\Steller25Nov\TagTesting25Nov2013\M25.DSG	11-1-2013	16:54:19	134453.000000	13445.300000	49699.692739	20.000000
C:\Users\cware\Desktop\Steller25Nov\TagTesting25Nov2013\M25.DSG	11-1-2013	16:54:19	134454.000000	13445.400000	49712.610849	20.000000
C:\Users\cware\Desktop\Steller25Nov\TagTesting25Nov2013\M25.DSG	11-1-2013	16:54:19	134455.000000	13445.500000	49712.262488	20.000000
C:\Users\cware\Desktop\Steller25Nov\TagTesting25Nov2013\M25.DSG	11-1-2013	16:54:19	134456.000000	13445.600000	49723.562841	20.000000
C:\Users\cware\Desktop\Steller25Nov\TagTesting25Nov2013\M25.DSG	11-1-2013	16:54:19	134457.000000	13445.700000	49734.390509	20.000000
C:\Users\cware\Desktop\Steller25Nov\TagTesting25Nov2013\M25.DSG	11-1-2013	16:54:19	134458.000000	13445.800000	49737.551458	20.000000
C:\Users\cware\Desktop\Steller25Nov\TagTesting25Nov2013\M25.DSG	11-1-2013	16:54:19	134459.000000	13445.900000	49750.220906	20.000000
C:\Users\cware\Desktop\Steller25Nov\TagTesting25Nov2013\M25.DSG	11-1-2013	16:54:19	134460.000000	13446.000000	49756.816837	20.000000
C:\Users\cware\Desktop\Steller25Nov\TagTesting25Nov2013\M25.DSG	11-1-2013	16:54:19	134461.000000	13446.100000	49765.951613	20.000000
C:\Users\cware\Desktop\Steller25Nov\TagTesting25Nov2013\M25.DSG	11-1-2013	16:54:19	134462.000000	13446.200000	49764.831440	20.000000
C:\Users\cware\Desktop\Steller25Nov\TagTesting25Nov2013\M25.DSG	11-1-2013	16:54:19	134463.000000	13446.300000	49777.276795	20.000000
C:\Users\cware\Desktop\Steller25Nov\TagTesting25Nov2013\M25.DSG	11-1-2013	16:54:19	134464.000000	13446.400000	49787.606364	20.000000
C:\Users\cware\Desktop\Steller25Nov\TagTesting25Nov2013\M25.DSG	11-1-2013	16:54:19	134465.000000	13446.500000	49786.336701	20.000000
C:\Users\cware\Desktop\Steller25Nov\TagTesting25Nov2013\M25.DSG	11-1-2013	16:54:19	134466.000000	13446.600000	49789.970815	20.000000
C:\Users\cware\Desktop\Steller25Nov\TagTesting25Nov2013\M25.DSG	11-1-2013	16:54:19	134467.000000	13446.700000	49801.943223	20.000000
C:\Users\cware\Desktop\Steller25Nov\TagTesting25Nov2013\M25.DSG	11-1-2013	16:54:19	134468.000000	13446.800000	49796.865179	20.000000
C:\Users\cware\Desktop\Steller25Nov\TagTesting25Nov2013\M25.DSG	11-1-2013	16:54:19	134469.000000	13446.900000	49794.649760	20.000000
C:\Users\cware\Desktop\Steller25Nov\TagTesting25Nov2013\M25.DSG	11-1-2013	16:54:19	134470.000000	13447.000000	49800.051024	20.000000
C:\Users\cware\Desktop\Steller25Nov\TagTesting25Nov2013\M25.DSG	11-1-2013	16:54:19	134471.000000	13447.100000	49803.983882	20.000000
C:\Users\cware\Desktop\Steller25Nov\TagTesting25Nov2013\M25.DSG	11-1-2013	16:54:19	134472.000000	13447.200000	49807.070153	20.000000
C:\Users\cware\Desktop\Steller25Nov\TagTesting25Nov2013\M25.DSG	11-1-2013	16:54:19	134473.000000	13447.300000	49806.994624	20.000000
C:\Users\cware\Desktop\Steller25Nov\TagTesting25Nov2013\M25.DSG	11-1-2013	16:54:19	134474.000000	13447.400000	49811.350747	20.000000
C:\Users\cware\Desktop\Steller25Nov\TagTesting25Nov2013\M25.DSG	11-1-2013	16:54:19	134475.000000	13447.500000	49811.475101	20.000000
C:\Users\cware\Desktop\Steller25Nov\TagTesting25Nov2013\M25.DSG	11-1-2013	16:54:19	134476.000000	13447.600000	49817.025706	20.000000
C:\Users\cware\Desktop\Steller25Nov\TagTesting25Nov2013\M25.DSG	11-1-2013	16:54:19	134477.000000	13447.700000	49814.860078	20.000000
C:\Users\cware\Desktop\Steller25Nov\TagTesting25Nov2013\M25.DSG	11-1-2013	16:54:19	134478.000000	13447.800000	49817.622600	20.000000
C:\Users\cware\Desktop\Steller25Nov\TagTesting25Nov2013\M25.DSG	11-1-2013	16:54:19	134479.000000	13447.900000	49819.191060	20.000000
C:\Users\cware\Desktop\Steller25Nov\TagTesting25Nov2013\M25.DSG	11-1-2013	16:54:19	134480.000000	13448.000000	49820.908175	20.000000
C:\Users\cware\Desktop\Steller25Nov\TagTesting25Nov2013\M25.DSG	11-1-2013	16:54:19	134481.000000	13448.100000	49823.247852	20.000000
C:\Users\cware\Desktop\Steller25Nov\TagTesting25Nov2013\M25.DSG	11-1-2013	16:54:19	134482.000000	13448.200000	49829.296627	20.000000
C:\Users\cware\Desktop\Steller25Nov\TagTesting25Nov2013\M25.DSG	11-1-2013	16:54:19	134483.000000	13448.300000	49837.634842	20.000000
C:\Users\cware\Desktop\Steller25Nov\TagTesting25Nov2013\M25.DSG	11-1-2013	16:54:19	134484.000000	13448.400000	49844.852750	20.000000
C:\Users\cware\Desktop\Steller25Nov\TagTesting25Nov2013\M25.DSG	11-1-2013	16:54:19	134485.000000	13448.500000	49852.543922	20.000000
C:\Users\cware\Desktop\Steller25Nov\TagTesting25Nov2013\M25.DSG	11-1-2013	16:54:19	134486.000000	13448.600000	49861.504854	20.000000
C:\Users\cware\Desktop\Steller25Nov\TagTesting25Nov2013\M25.DSG	11-1-2013	16:54:19	134487.000000	13448.700000	49867.851948	20.000000
C:\Users\cware\Desktop\Steller25Nov\TagTesting25Nov2013\M25.DSG	11-1-2013	16:54:19	134488.000000	13448.800000	49873.576606	20.000000
C:\Users\cware\Desktop\Steller25Nov\TagTesting25Nov2013\M25.DSG	11-1-2013	16:54:19	134489.000000	13448.900000	49881.790533	20.000000
C:\Users\cware\Desktop\Steller25Nov\TagTesting25Nov2013\M25.DSG	11-1-2013	16:54:19	134490.000000	13449.000000	49884.827224	20.000000
C:\Users\cware\Desktop\Steller25Nov\TagTesting25Nov2013\M25.DSG	11-1-2013	16:54:19	134491.000000	13449.100000	49884.403998	20.000000
C:\Users\cware\Desktop\Steller25Nov\TagTesting25Nov2013\M25.DSG	11-1-2013	16:54:19	134492.000000	13449.200000	49881.889974	20.000000
C:\Users\cware\Desktop\Steller25Nov\TagTesting25Nov2013\M25.DSG	11-1-2013	16:54:19	134493.000000	13449.300000	49876.189862	20.000000
C:\Users\cware\Desktop\Steller25Nov\TagTesting25Nov2013\M25.DSG	11-1-2013	16:54:19	134494.000000	13449.400000	49879.525314	20.000000
C:\Users\cware\Desktop\Steller25Nov\TagTesting25Nov2013\M25.DSG	11-1-2013	16:54:19	134495.000000	13449.500000	49876.712410	20.000000
C:\Users\cware\Desktop\Steller25Nov\TagTesting25Nov2013\M25.DSG	11-1-2013	16:54:19	134496.000000	13449.600000	49880.844160	20.000000
C:\Users\cware\Desktop\Steller25Nov\TagTesting25Nov2013\M25.DSG	11-1-2013	16:54:19	134497.000000	13449.700000	49880.072614	20.000000
C:\Users\cware\Desktop\Steller25Nov\TagTesting25Nov2013\M25.DSG	11-1-2013	16:54:19	134498.000000	13449.800000	49885.473553	20.000000
C:\Users\cware\Desktop\Steller25Nov\TagTesting25Nov2013\M25.DSG	11-1-2013	16:54:19	134499.000000	13449.900000	49876.612593	20.000000
C:\Users\cware\Desktop\Steller25Nov\TagTesting25Nov2013\M25.DSG	11-1-2013	16:54:19	134500.000000	13450.000000	49874.645851	20.000000
C:\Users\cware\Desktop\Steller25Nov\TagTesting25Nov2013\M25.DSG	11-1-2013	16:54:19	134501.000000	13450.100000	49872.729373	20.000000
C:\Users\cware\Desktop\Steller25Nov\TagTesting25Nov2013\M25.DSG	11-1-2013	16:54:19	134502.000000	13450.200000	49877.757587	20.000000
C:\Users\cware\Desktop\Steller25Nov\TagTesting25Nov2013\M25.DSG	11-1-2013	16:54:19	134503.000000	13450.300000	49870.439162	20.000000
C:\Users\cware\Desktop\Steller25Nov\TagTesting25Nov2013\M25.DSG	11-1-2013	16:54:19	134504.000000	13450.400000	49874.297496	20.000000
C:\Users\cware\Desktop\Steller25Nov\TagTesting25Nov2013\M25.DSG	11-1-2013	16:54:19	134505.000000	13450.500000	49866.307369	20.000000
C:\Users\cware\Desktop\Steller25Nov\TagTesting25Nov2013\M25.DSG	11-1-2013	16:54:19	134506.000000	13450.600000	49866.307391	20.000000
C:\Users\cware\Desktop\Steller25Nov\TagTesting25Nov2013\M25.DSG	11-1-2013	16:54:19	134507.000000	13450.700000	49868.870987	20.000000
C:\Users\cware\Desktop\Steller25Nov\TagTesting25Nov2013\M25.DSG	11-1-2013	16:54:19	134508.000000	13450.800000	49870.265009	20.000000
C:\Users\cware\Desktop\Steller25Nov\TagTesting25Nov2013\M25.DSG	11-1-2013	16:54:19	134509.000000	13450.900000	49861.901303	20.000000
C:\Users\cware\Desktop\Steller25Nov\TagTesting25Nov2013\M25.DSG	11-1-2013	16:54:19	134510.000000	13451.000000	49862.573850	20.000000
C:\Users\cware\Desktop\Steller25Nov\TagTesting25Nov2013\M25.DSG	11-1-2013	16:54:19	134511.000000	13451.100000	49860.208511	20.000000
C:\Users\cware\Desktop\Steller25Nov\TagTesting25Nov2013\M25.DSG	11-1-2013	16:54:19	134512.000000	13451.200000	49857.943822	20.000000
C:\Users\cware\Desktop\Steller25Nov\TagTesting25Nov2013\M25.DSG	11-1-2013	16:54:19	134513.000000	13451.300000	49859.412166	20.000000
C:\Users\cware\Desktop\Steller25Nov\TagTesting25Nov2013\M25.DSG	11-1-2013	16:54:19	134514.000000	13451.400000	49857.620436	20.000000
C:\Users\cware\Desktop\Steller25Nov\TagTesting25Nov2013\M25.DSG	11-1-2013	16:54:19	134515.000000	13451.500000	49848.186655	20.000000
C:\Users\cware\Desktop\Steller25Nov\TagTesting25Nov2013\M25.DSG	11-1-2013	16:54:19	134516.000000	13451.600000	49855.081608	20.000000
C:\Users\cware\Desktop\Steller25Nov\TagTesting25Nov2013\M25.DSG	11-1-2013	16:54:19	134517.000000	13451.700000	49864.838618	20.000000
C:\Users\cware\Desktop\Steller25Nov\TagTesting25Nov2013\M25.DSG	11-1-2013	16:54:19	134518.000000	13451.800000	49867.551730	20.000000
C:\Users\cware\Desktop\Steller25Nov\TagTesting25Nov2013\M25.DSG	11-1-2013	16:54:19	134519.000000	13451.900000	49875.218164	20.000000
C:\Users\cware\Desktop\Steller25Nov\TagTesting25Nov2013\M25.DSG	11-1-2013	16:54:19	134520.000000	13452.000000	49883.158548	20.000000
C:\Users\cware\Desktop\Steller25Nov\TagTesting25Nov2013\M25.DSG	11-1-2013	16:54:19	134521.000000	13452.100000	49884.527416	20.000000
C:\Users\cware\Desktop\Steller25Nov\TagTesting25Nov2013\M25.DSG	11-1-2013	16:54:19	134522.000000	13452.200000	49887.290087	20.000000
C:\Users\cware\Desktop\Steller25Nov\TagTesting25Nov2013\M25.DSG	11-1-2013	16:54:19	134523.000000	13452.300000	49903.569373	20.000000
C:\Users\cware\Desktop\Steller25Nov\TagTesting25Nov2013\M25.DSG	11-1-2013	16:54:19	134524.000000	13452.400000	49893.239503	20.000000
C:\Users\cware\Desktop\Steller25Nov\TagTesting25Nov2013\M25.DSG	11-1-2013	16:54:19	134525.000000	13452.500000	49886.767771	20.000000
C:\Users\cware\Desktop\Steller25Nov\TagTesting25Nov2013\M25.DSG	11-1-2013	16:54:19	134526.000000	13452.600000	49883.183588	20.000000
C:\Users\cware\Desktop\Steller25Nov\TagTesting25Nov2013\M25.DSG	11-1-2013	16:54:19	134527.000000	13452.700000	49885.921766	20.000000
C:\Users\cware\Desktop\Steller25Nov\TagTesting25Nov2013\M25.DSG	11-1-2013	16:54:19	134528.000000	13452.800000	49882.487060	20.000000
C:\Users\cware\Desktop\Steller25Nov\TagTesting25Nov2013\M25.DSG	11-1-2013	16:54:19	134529.000000	13452.900000	49882.561270	20.000000
C:\Users\cware\Desktop\Steller25Nov\TagTesting25Nov2013\M25.DSG	11-1-2013	16:54:19	134530.000000	13453.000000	49880.570153	20.000000
C:\Users\cware\Desktop\Steller25Nov\TagTesting25Nov2013\M25.DSG	11-1-2013	16:54:19	134531.000000	13453.100000	49884.055122	20.000000
C:\Users\cware\Desktop\Steller25Nov\TagTesting25Nov2013\M25.DSG	11-1-2013	16:54:19	134532.000000	13453.200000	49884.279088	20.000000
C:\Users\cware\Desktop\Steller25Nov\TagTesting25Nov2013\M25.DSG	11-1-2013	16:54:19	134533.000000	13453.300000	49878.554408	20.000000
C:\Users\cware\Desktop\Steller25Nov\TagTesting25Nov2013\M25.DSG	11-1-2013	16:54:19	134534.000000	13453.400000	49886.743479	20.000000
C:\Users\cware\Desktop\Steller25Nov\TagTesting25Nov2013\M25.DSG	11-1-2013	16:54:19	134535.000000	13453.500000	49877.409712	20.000000
C:\Users\cware\Desktop\Steller25Nov\TagTesting25Nov2013\M25.DSG	11-1-2013	16:54:19	134536.000000	13453.600000	49885.673381	20.000000
C:\Users\cware\Desktop\Steller25Nov\TagTesting25Nov2013\M25.DSG	11-1-2013	16:54:19	134537.000000	13453.700000	49865.735647	20.000000
C:\Users\cware\Desktop\Steller25Nov\TagTesting25Nov2013\M25.DSG	11-1-2013	16:54:19	134538.000000	13453.800000	49877.285244	20.000000
C:\Users\cware\Desktop\Steller25Nov\TagTesting25Nov2013\M25.DSG	11-1-2013	16:54:19	134539.000000	13453.900000	49868.897216	20.000000
C:\Users\cware\Desktop\Steller25Nov\TagTesting25Nov2013\M25.DSG	11-1-2013	16:54:19	134540.000000	13454.000000	49878.729166	20.000000
C:\Users\cware\Desktop\Steller25Nov\TagTesting25Nov2013\M25.DSG	11-1-2013	16:54:19	134541.000000	13454.100000	49873.601681	20.000000
C:\Users\cware\Desktop\Steller25Nov\TagTesting25Nov2013\M25.DSG	11-1-2013	16:54:19	134542.000000	13454.200000	49862.152028	20.000000
C:\Users\cware\Desktop\Steller25Nov\TagTesting25Nov2013\M25.DSG	11-1-2013	16:54:19	134543.000000	13454.300000	49867.802346	20.000000
C:\Users\cware\Desktop\Steller25Nov\TagTesting25Nov2013\M25.DSG	11-1-2013	16:54:19	134544.000000	13454.400000	49869.769249	20.000000
C:\Users\cware\Desktop\Steller25Nov\TagTesting25Nov2013\M25.DSG	11-1-2013	16:54:19	134545.000000	13454.500000	49868.873016	20.000000
C:\Users\cware\Desktop\Steller25Nov\TagTesting25Nov2013\M25.DSG	11-1-2013	16:54:19	134546.000000	13454.600000	49872.109136	20.000000
C:\Users\cware\Desktop\Steller25Nov\TagTesting25Nov2013\M25.DSG	11-1-2013	16:54:19	134547.000000	13454.700000	49873.353296	20.000000
C:\Users\cware\Desktop\Steller25Nov\TagTesting25Nov2013\M25.DSG	11-1-2013	16:54:19	134548.000000	13454.800000	49872.034376	20.000000
C:\Users\cware\Desktop\Steller25Nov\TagTesting25Nov2013\M25.DSG	11-1-2013	16:54:19	134549.000000	13454.900000	49879.601391	20.000000
C:\Users\cware\Desktop\Steller25Nov\TagTesting25Nov2013\M25.DSG	11-1-2013	16:54:19	134550.000000	13455.000000	49884.530207	20.000000
C:\Users\cware\Desktop\Steller25Nov\TagTesting25Nov2013\M25.DSG	11-1-2013	16:54:19	134551.000000	13455.100000	49887.616614	20.000000
C:\Users\cware\Desktop\Steller25Nov\TagTesting25Nov2013\M25.DSG	11-1-2013	16:54:19	134552.000000	13455.200000	49894.835291	20.000000
C:\Users\cware\Desktop\Steller25Nov\TagTesting25Nov2013\M25.DSG	11-1-2013	16:54:19	134553.000000	13455.300000	49905.314468	20.000000
C:\Users\cware\Desktop\Steller25Nov\TagTesting25Nov2013\M25.DSG	11-1-2013	16:54:19	134554.000000	13455.400000	49899.365695	20.000000
C:\Users\cware\Desktop\Steller25Nov\TagTesting25Nov2013\M25.DSG	11-1-2013	16:54:19	134555.000000	13455.500000	49917.287103	20.000000
C:\Users\cware\Desktop\Steller25Nov\TagTesting25Nov2013\M25.DSG	11-1-2013	16:54:19	134556.000000	13455.600000	49920.797362	20.000000
C:\Users\cware\Desktop\Steller25Nov\TagTesting25Nov2013\M25.DSG	11-1-2013	16:54:19	134557.000000	13455.700000	49916.914430	20.000000
C:\Users\cware\Desktop\Steller25Nov\TagTesting25Nov2013\M25.DSG	11-1-2013	16:54:19	134558.000000	13455.800000	49892.421553	20.000000
C:\Users\cware\Desktop\Steller25Nov\TagTesting25Nov2013\M25.DSG	11-1-2013	16:54:19	134559.000000	13455.900000	49870.144612	20.000000
C:\Users\cware\Desktop\Steller25Nov\TagTesting25Nov2013\M25.DSG	11-1-2013	16:54:19	134560.000000	13456.000000	49841.097092	20.000000
C:\Users\cware\Desktop\Steller25Nov\TagTesting25Nov2013\M25.DSG	11-1-2013	16:54:19	134561.000000	13456.100000	49817.351198	20.000000
C:\Users\cware\Desktop\Steller25Nov\TagTesting25Nov2013\M25.DSG	11-1-2013	16:54:19	134562.000000	13456.200000	49794.750005	20.000000
C:\Users\cware\Desktop\Steller25Nov\TagTesting25Nov2013\M25.DSG	11-1-2013	16:54:19	134563.000000	13456.300000	49777.102754	20.000000
C:\Users\cware\Desktop\Steller25Nov\TagTesting25Nov2013\M25.DSG	11-1-2013	16:54:19	134564.000000	13456.400000	49746.437228	20.000000
C:\Users\cware\Desktop\Steller25Nov\TagTesting25Nov2013\M25.DSG	11-1-2013	16:54:19	134565.000000	13456.500000	49719.530327	20.000000
C:\Users\cware\Desktop\Steller25Nov\TagTesting25Nov2013\M25.DSG	11-1-2013	16:54:19	134566.000000	13456.600000	49696.257056	20.000000
C:\Users\cware\Desktop\Steller25Nov\TagTesting25Nov2013\M25.DSG	11-1-2013	16:54:19	134567.000000	13456.700000	49675.871413	20.000000
C:\Users\cware\Desktop\Steller25Nov\TagTesting25Nov2013\M25.DSG	11-1-2013	16:54:19	134568.000000	13456.800000	49647.745111	20.000000
C:\Users\cware\Desktop\Steller25Nov\TagTesting25Nov2013\M25.DSG	11-1-2013	16:54:19	134569.000000	13456.900000	49625.567465	20.000000
C:\Users\cware\Desktop\Steller25Nov\TagTesting25Nov2013\M25.DSG	11-1-2013	16:54:19	134570.000000	13457.000000	49604.634385	20.000000
C:\Users\cware\Desktop\Steller25Nov\TagTesting25Nov2013\M25.DSG	11-1-2013	16:54:19	134571.000000	13457.100000	49580.266280	20.000000
C:\Users\cware\Desktop\Steller25Nov\TagTesting25Nov2013\M25.DSG	11-1-2013	16:54:19	134572.000000	13457.200000	49559.133920	20.000000
C:\Users\cware\Desktop\Steller25Nov\TagTesting25Nov2013\M25.DSG	11-1-2013	16:54:19	134573.000000	13457.300000	49537.180353	20.000000
C:\Users\cware\Desktop\Steller25Nov\TagTesting25Nov2013\M25.DSG	11-1-2013	16:54:19	134574.000000	13457.400000	49516.271808	20.000000
C:\Users\cware\Desktop\Steller25Nov\TagTesting25Nov2013\M25.DSG	11-1-2013	16:54:19	134575.000000	13457.500000	49488.990985	20.000000
C:\Users\cware\Desktop\Steller25Nov\TagTesting25Nov2013\M25.DSG	11-1-2013	16:54:19	134576.000000	13457.600000	49481.646930	20.000000
C:\Users\cware\Desktop\Steller25Nov\TagTesting25Nov2013\M25.DSG	11-1-2013	16:54:19	134577.000000	13457.700000	49490.332793	20.000000
C:\Users\cware\Desktop\Steller25Nov\TagTesting25Nov2013\M25.DSG	11-1-2013	16:54:19	134578.000000	13457.800000	49494.066522	20.000000
C:\Users\cware\Desktop\Steller25Nov\TagTesting25Nov2013\M25.DSG	11-1-2013	16:54:19	134579.000000	13457.900000	49491.876138	20.000000
C:\Users\cware\Desktop\Steller25Nov\TagTesting25Nov2013\M25.DSG	11-1-2013	16:54:19	134580.000000	13458.000000	49494.066757	20.000000
C:\Users\cware\Desktop\Steller25Nov\TagTesting25Nov2013\M25.DSG	11-1-2013	16:54:19	134581.000000	13458.100000	49495.386434	20.000000
C:\Users\cware\Desktop\Steller25Nov\TagTesting25Nov2013\M25.DSG	11-1-2013	16:54:19	134582.000000	13458.200000	49493.096269	20.000000
C:\Users\cware\Desktop\Steller25Nov\TagTesting25Nov2013\M25.DSG	11-1-2013	16:54:19	134583.000000	13458.300000	49491.702812	20.000000
C:\Users\cware\Desktop\Steller25Nov\TagTesting25Nov2013\M25.DSG	11-1-2013	16:54:19	134584.000000	13458.400000	49492.051620	20.000000
C:\Users\cware\Desktop\Steller25Nov\TagTesting25Nov2013\M25.DSG	11-1-2013	16:54:19	134585.000000	13458.500000	49492.151466	20.000000
C:\Users\cware\Desktop\Steller25Nov\TagTesting25Nov2013\M25.DSG	11-1-2013	16:54:19	134586.000000	13458.600000	49493.819271	20.000000
C:\Users\cware\Desktop\Steller25Nov\TagTesting25Nov2013\M25.DSG	11-1-2013	16:54:19	134587.000000	13458.700000	49495.711298	20.000000
C:\Users\cware\Desktop\Steller25Nov\TagTesting25Nov2013\M25.DSG	11-1-2013	16:54:19	134588.000000	13458.800000	49494.168040	20.000000
C:\Users\cware\Desktop\Steller25Nov\TagTesting25Nov2013\M25.DSG	11-1-2013	16:54:19	134589.000000	13458.900000	49491.455357	20.000000
C:\Users\cware\Desktop\Steller25Nov\TagTesting25Nov2013\M25.DSG	11-1-2013	16:54:19	134590.000000	13459.000000	49492.724996	20.000000
C:\Users\cware\Desktop\Steller25Nov\TagTesting25Nov2013\M25.DSG	11-1-2013	16:54:19	134591.000000	13459.100000	49493.745683	20.000000
C:\Users\cware\Desktop\Steller25Nov\TagTesting25Nov2013\M25.DSG	11-1-2013	16:54:19	134592.000000	13459.200000	49496.384539	20.000000
C:\Users\cware\Desktop\Steller25Nov\TagTesting25Nov2013\M25.DSG	11-1-2013	16:54:19	134593.000000	13459.300000	49493.173902	20.000000
C:\Users\cware\Desktop\Steller25Nov\TagTesting25Nov2013\M25.DSG	11-1-2013	16:54:19	134594.000000	13459.400000	49492.652307	20.000000
C:\Users\cware\Desktop\Steller25Nov\TagTesting25Nov2013\M25.DSG	11-1-2013	16:54:19	134595.000000	13459.500000	49493.250554	20.000000
C:\Users\cware\Desktop\Steller25Nov\TagTesting25Nov2013\M25.DSG	11-1-2013	16:54:19	134596.000000	13459.600000	49501.141521	20.000000
C:\Users\cware\Desktop\Steller25Nov\TagTesting25Nov2013\M25.DSG	11-1-2013	16:54:19	134597.000000	13459.700000	49520.855474	20.000000
C:\Users\cware\Desktop\Steller25Nov\TagTesting25Nov2013\M25.DSG	11-1-2013	16:54:19	134598.000000	13459.800000	49537.457868	20.000000
C:\Users\cware\Desktop\Steller25Nov\TagTesting25Nov2013\M25.DSG	11-1-2013	16:54:19	134599.000000	13459.900000	49562.299417	20.000000
C:\Users\cware\Desktop\Steller25Nov\TagTesting25Nov2013\M25.DSG	11-1-2013	16:54:19	134600.000000	13460.000000	49582.859234	20.000000
C:\Users\cware\Desktop\Steller25Nov\TagTesting25Nov2013\M25.DSG	11-1-2013	16:54:19	134601.000000	13460.100000	49611.061409	20.000000
C:\Users\cware\Desktop\Steller25Nov\TagTesting25Nov2013\M25.DSG	11-1-2013	16:54:19	134602.000000	13460.200000	49627.688651	20.000000
C:\Users\cware\Desktop\Steller25Nov\TagTesting25Nov2013\M25.DSG	11-1-2013	16:54:19	134603.000000	13460.300000	49651.534265	20.000000
C:\Users\cware\Desktop\Steller25Nov\TagTesting25Nov2013\M25.DSG	11-1-2013	16:54:19	134604.000000	13460.400000	49669.182021	20.000000
C:\Users\cware\Desktop\Steller25Nov\TagTesting25Nov2013\M25.DSG	11-1-2013	16:54:19	134605.000000	13460.500000	49677.197061	20.000000
C:\Users\cware\Desktop\Steller25Nov\TagTesting25Nov2013\M25.DSG	11-1-2013	16:54:19	134606.000000	13460.600000	49670.252803	20.000000
C:\Users\cware\Desktop\Steller25Nov\TagTesting25Nov2013\M25.DSG	11-1-2013	16:54:19	134607.000000	13460.700000	49650.862910	20.000000
C:\Users\cware\Desktop\Steller25Nov\TagTesting25Nov2013\M25.DSG	11-1-2013	16:54:19	134608.000000	13460.800000	49671.298381	20.000000
C:\Users\cware\Desktop\Steller25Nov\TagTesting25Nov2013\M25.DSG	11-1-2013	16:54:19	134609.000000	13460.900000	49680.856868	20.000000
C:\Users\cware\Desktop\Steller25Nov\TagTesting25Nov2013\M25.DSG	11-1-2013	16:54:19	134610.000000	13461.000000	49696.065311	20.000000
C:\Users\cware\Desktop\Steller25Nov\TagTesting25Nov2013\M25.DSG	11-1-2013	16:54:19	134611.000000	13461.100000	49706.270754	20.000000
C:\Users\cware\Desktop\Steller25Nov\TagTesting25Nov2013\M25.DSG	11-1-2013	16:54:19	134612.000000	13461.200000	49709.805422	20.000000
C:\Users\cware\Desktop\Steller25Nov\TagTesting25Nov2013\M25.DSG	11-1-2013	16:54:19	134613.000000	13461.300000	49717.571378	20.000000
C:\Users\cware\Desktop\Steller25Nov\TagTesting25Nov2013\M25.DSG	11-1-2013	16:54:19	134614.000000	13461.400000	49731.435948	20.000000
C:\Users\cware\Desktop\Steller25Nov\TagTesting25Nov2013\M25.DSG	11-1-2013	16:54:19	134615.000000	13461.500000	49736.588448	20.000000
C:\Users\cware\Desktop\Steller25Nov\TagTesting25Nov2013\M25.DSG	11-1-2013	16:54:19	134616.000000	13461.600000	49740.372165	20.000000
C:\Users\cware\Desktop\Steller25Nov\TagTesting25Nov2013\M25.DSG	11-1-2013	16:54:19	134617.000000	13461.700000	49746.371014	20.000000
C:\Users\cware\Desktop\Steller25Nov\TagTesting25Nov2013\M25.DSG	11-1-2013	16:54:19	134618.000000	13461.800000	49749.756354	20.000000
C:\Users\cware\Desktop\Steller25Nov\TagTesting25Nov2013\M25.DSG	11-1-2013	16:54:19	134619.000000	13461.900000	49745.748762	20.000000
C:\Users\cware\Desktop\Steller25Nov\TagTesting25Nov2013\M25.DSG	11-1-2013	16:54:19	134620.000000	13462.000000	49748.686090	20.000000
C:\Users\cware\Desktop\Steller25Nov\TagTesting25Nov2013\M25.DSG	11-1-2013	16:54:19	134621.000000	13462.100000	49758.094947	20.000000
C:\Users\cware\Desktop\Steller25Nov\TagTesting25Nov2013\M25.DSG	11-1-2013	16:54:19	134622.000000	13462.200000	49749.308652	20.000000
C:\Users\cware\Desktop\Steller25Nov\TagTesting25Nov2013\M25.DSG	11-1-2013	16:54:19	134623.000000	13462.300000	49756.626624	20.000000
C:\Users\cware\Desktop\Steller25Nov\TagTesting25Nov2013\M25.DSG	11-1-2013	16:54:19	134624.000000	13462.400000	49755.208008	20.000000
C:\Users\cware\Desktop\Steller25Nov\TagTesting25Nov2013\M25.DSG	11-1-2013	16:54:19	134625.000000	13462.500000	49769.644870	20.000000
C:\Users\cware\Desktop\Steller25Nov\TagTesting25Nov2013\M25.DSG	11-1-2013	16:54:19	134626.000000	13462.600000	49776.788666	20.000000
C:\Users\cware\Desktop\Steller25Nov\TagTesting25Nov2013\M25.DSG	11-1-2013	16:54:19	134627.000000	13462.700000	49793.689570	20.000000
C:\Users\cware\Desktop\Steller25Nov\TagTesting25Nov2013\M25.DSG	11-1-2013	16:54:19	134628.000000	13462.800000	49804.641590	20.000000
C:\Users\cware\Desktop\Steller25Nov\TagTesting25Nov2013\M25.DSG	11-1-2013	16:54:19	134629.000000	13462.900000	49830.653469	20.000000
C:\Users\cware\Desktop\Steller25Nov\TagTesting25Nov2013\M25.DSG	11-1-2013	16:54:19	134630.000000	13463.000000	49832.096757	20.000000
C:\Users\cware\Desktop\Steller25Nov\TagTesting25Nov2013\M25.DSG	11-1-2013	16:54:19	134631.000000	13463.100000	49846.508633	20.000000
C:\Users\cware\Desktop\Steller25Nov\TagTesting25Nov2013\M25.DSG	11-1-2013	16:54:19	134632.000000	13463.200000	49853.951186	20.000000
C:\Users\cware\Desktop\Steller25Nov\TagTesting25Nov2013\M25.DSG	11-1-2013	16:54:19	134633.000000	13463.300000	49846.235077	20.000000
C:\Users\cware\Desktop\Steller25Nov\TagTesting25Nov2013\M25.DSG	11-1-2013	16:54:19	134634.000000	13463.400000	49841.356431	20.000000
C:\Users\cware\Desktop\Steller25Nov\TagTesting25Nov2013\M25.DSG	11-1-2013	16:54:19	134635.000000	13463.500000	49849.097562	20.000000
C:\Users\cware\Desktop\Steller25Nov\TagTesting25Nov2013\M25.DSG	11-1-2013	16:54:19	134636.000000	13463.600000	49853.677582	20.000000
C:\Users\cware\Desktop\Steller25Nov\TagTesting25Nov2013\M25.DSG	11-1-2013	16:54:19	134637.000000	13463.700000	49859.004174	20.000000
C:\Users\cware\Desktop\Steller25Nov\TagTesting25Nov2013\M25.DSG	11-1-2013	16:54:19	134638.000000	13463.800000	49860.747081	20.000000
C:\Users\cware\Desktop\Steller25Nov\TagTesting25Nov2013\M25.DSG	11-1-2013	16:54:19	134639.000000	13463.900000	49867.243830	20.000000
C:\Users\cware\Desktop\Steller25Nov\TagTesting25Nov2013\M25.DSG	11-1-2013	16:54:19	134640.000000	13464.000000	49861.294342	20.000000
C:\Users\cware\Desktop\Steller25Nov\TagTesting25Nov2013\M25.DSG	11-1-2013	16:54:19	134641.000000	13464.100000	49863.833528	20.000000
C:\Users\cware\Desktop\Steller25Nov\TagTesting25Nov2013\M25.DSG	11-1-2013	16:54:19	134642.000000	13464.200000	49869.433891	20.000000
C:\Users\cware\Desktop\Steller25Nov\TagTesting25Nov2013\M25.DSG	11-1-2013	16:54:19	134643.000000	13464.300000	49860.000260	20.000000
C:\Users\cware\Desktop\Steller25Nov\TagTesting25Nov2013\M25.DSG	11-1-2013	16:54:19	134644.000000	13464.400000	49869.707862	20.000000
C:\Users\cware\Desktop\Steller25Nov\TagTesting25Nov2013\M25.DSG	11-1-2013	16:54:19	134645.000000	13464.500000	49875.930595	20.000000
C:\Users\cware\Desktop\Steller25Nov\TagTesting25Nov2013\M25.DSG	11-1-2013	16:54:19	134646.000000	13464.600000	49869.110570	20.000000
C:\Users\cware\Desktop\Steller25Nov\TagTesting25Nov2013\M25.DSG	11-1-2013	16:54:19	134647.000000	13464.700000	49874.935288	20.000000
C:\Users\cware\Desktop\Steller25Nov\TagTesting25Nov2013\M25.DSG	11-1-2013	16:54:19	134648.000000	13464.800000	49866.248238	20.000000
C:\Users\cware\Desktop\Steller25Nov\TagTesting25Nov2013\M25.DSG	11-1-2013	16:54:19	134649.000000	13464.900000	49871.176666	20.000000
C:\Users\cware\Desktop\Steller25Nov\TagTesting25Nov2013\M25.DSG	11-1-2013	16:54:19	134650.000000	13465.000000	49868.762451	20.000000
C:\Users\cware\Desktop\Steller25Nov\TagTesting25Nov2013\M25.DSG	11-1-2013	16:54:19	134651.000000	13465.100000	49874.537151	20.000000
C:\Users\cware\Desktop\Steller25Nov\TagTesting25Nov2013\M25.DSG	11-1-2013	16:54:19	134652.000000	13465.200000	49859.577791	20.000000
C:\Users\cware\Desktop\Steller25Nov\TagTesting25Nov2013\M25.DSG	11-1-2013	16:54:19	134653.000000	13465.300000	49860.797156	20.000000
C:\Users\cware\Desktop\Steller25Nov\TagTesting25Nov2013\M25.DSG	11-1-2013	16:54:19	134654.000000	13465.400000	49864.755291	20.000000
C:\Users\cware\Desktop\Steller25Nov\TagTesting25Nov2013\M25.DSG	11-1-2013	16:54:19	134655.000000	13465.500000	49852.210103	20.000000
C:\Users\cware\Desktop\Steller25Nov\TagTesting25Nov2013\M25.DSG	11-1-2013	16:54:19	134656.000000	13465.600000	49841.009142	20.000000
C:\Users\cware\Desktop\Steller25Nov\TagTesting25Nov2013\M25.DSG	11-1-2013	16:54:19	134657.000000	13465.700000	49840.835075	20.000000
C:\Users\cware\Desktop\Steller25Nov\TagTesting25Nov2013\M25.DSG	11-1-2013	16:54:19	134658.000000	13465.800000	49842.403212	20.000000
C:\Users\cware\Desktop\Steller25Nov\TagTesting25Nov2013\M25.DSG	11-1-2013	16:54:19	134659.000000	13465.900000	49843.871570	20.000000
C:\Users\cware\Desktop\Steller25Nov\TagTesting25Nov2013\M25.DSG	11-1-2013	16:54:19	134660.000000	13466.000000	49839.764999	20.000000
C:\Users\cware\Desktop\Steller25Nov\TagTesting25Nov2013\M25.DSG	11-1-2013	16:54:19	134661.000000	13466.100000	49841.781046	20.000000
C:\Users\cware\Desktop\Steller25Nov\TagTesting25Nov2013\M25.DSG	11-1-2013	16:54:19	134662.000000	13466.200000	49850.542800	20.000000
C:\Users\cware\Desktop\Steller25Nov\TagTesting25Nov2013\M25.DSG	11-1-2013	16:54:19	134663.000000	13466.300000	49853.430159	20.000000
C:\Users\cware\Desktop\Steller25Nov\TagTesting25Nov2013\M25.DSG	11-1-2013	16:54:19	134664.000000	13466.400000	49863.784796	20.000000
C:\Users\cware\Desktop\Steller25Nov\TagTesting25Nov2013\M25.DSG	11-1-2013	16:54:19	134665.000000	13466.500000	49875.956562	20.000000
C:\Users\cware\Desktop\Steller25Nov\TagTesting25Nov2013\M25.DSG	11-1-2013	16:54:19	134666.000000	13466.600000	49886.958544	20.000000
C:\Users\cware\Desktop\Steller25Nov\TagTesting25Nov2013\M25.DSG	11-1-2013	16:54:19	134667.000000	13466.700000	49893.529979	20.000000
C:\Users\cware\Desktop\Steller25Nov\TagTesting25Nov2013\M25.DSG	11-1-2013	16:54:19	134668.000000	13466.800000	49905.626709	20.000000
C:\Users\cware\Desktop\Steller25Nov\TagTesting25Nov2013\M25.DSG	11-1-2013	16:54:19	134669.000000	13466.900000	49921.134052	20.000000
C:\Users\cware\Desktop\Steller25Nov\TagTesting25Nov2013\M25.DSG	11-1-2013	16:54:19	134670.000000	13467.000000	49914.264262	20.000000
C:\Users\cware\Desktop\Steller25Nov\TagTesting25Nov2013\M25.DSG	11-1-2013	16:54:19	134671.000000	13467.100000	49905.154393	20.000000
C:\Users\cware\Desktop\Steller25Nov\TagTesting25Nov2013\M25.DSG	11-1-2013	16:54:19	134672.000000	13467.200000	49895.894986	20.000000
C:\Users\cware\Desktop\Steller25Nov\TagTesting25Nov2013\M25.DSG	11-1-2013	16:54:19	134673.000000	13467.300000	49903.785665	20.000000
C:\Users\cware\Desktop\Steller25Nov\TagTesting25Nov2013\M25.DSG	11-1-2013	16:54:19	134674.000000	13467.400000	49903.959727	20.000000
C:\Users\cware\Desktop\Steller25Nov\TagTesting25Nov2013\M25.DSG	11-1-2013	16:54:19	134675.000000	13467.500000	49904.383000	20.000000
C:\Users\cware\Desktop\Steller25Nov\TagTesting25Nov2013\M25.DSG	11-1-2013	16:54:19	134676.000000	13467.600000	49901.171993	20.000000
C:\Users\cware\Desktop\Steller25Nov\TagTesting25Nov2013\M25.DSG	11-1-2013	16:54:19	134677.000000	13467.700000	49909.261752	20.000000
C:\Users\cware\Desktop\Steller25Nov\TagTesting25Nov2013\M25.DSG	11-1-2013	16:54:19	134678.000000	13467.800000	49902.765331	20.000000
C:\Users\cware\Desktop\Steller25Nov\TagTesting25Nov2013\M25.DSG	11-1-2013	16:54:19	134679.000000	13467.900000	49901.222335	20.000000
C:\Users\cware\Desktop\Steller25Nov\TagTesting25Nov2013\M25.DSG	11-1-2013	16:54:19	134680.000000	13468.000000	49910.481633	20.000000
C:\Users\cware\Desktop\Steller25Nov\TagTesting25Nov2013\M25.DSG	11-1-2013	16:54:19	134681.000000	13468.100000	49897.513377	20.000000
C:\Users\cware\Desktop\Steller25Nov\TagTesting25Nov2013\M25.DSG	11-1-2013	16:54:19	134682.000000	13468.200000	49895.771327	20.000000
C:\Users\cware\Desktop\Steller25Nov\TagTesting25Nov2013\M25.DSG	11-1-2013	16:54:19	134683.000000	13468.300000	49899.082091	20.000000
C:\Users\cware\Desktop\Steller25Nov\TagTesting25Nov2013\M25.DSG	11-1-2013	16:54:19	134684.000000	13468.400000	49888.154790	20.000000
C:\Users\cware\Desktop\Steller25Nov\TagTesting25Nov2013\M25.DSG	11-1-2013	16:54:19	134685.000000	13468.500000	49900.003114	20.000000
C:\Users\cware\Desktop\Steller25Nov\TagTesting25Nov2013\M25.DSG	11-1-2013	16:54:19	134686.000000	13468.600000	49884.720009	20.000000
C:\Users\cware\Desktop\Steller25Nov\TagTesting25Nov2013\M25.DSG	11-1-2013	16:54:19	134687.000000	13468.700000	49886.835922	20.000000
C:\Users\cware\Desktop\Steller25Nov\TagTesting25Nov2013\M25.DSG	11-1-2013	16:54:19	134688.000000	13468.800000	49883.774572	20.000000
C:\Users\cware\Desktop\Steller25Nov\TagTesting25Nov2013\M25.DSG	11-1-2013	16:54:19	134689.000000	13468.900000	49874.938053	20.000000
C:\Users\cware\Desktop\Steller25Nov\TagTesting25Nov2013\M25.DSG	11-1-2013	16:54:19	134690.000000	13469.000000	49858.485469	20.000000
C:\Users\cware\Desktop\Steller25Nov\TagTesting25Nov2013\M25.DSG	11-1-2013	16:54:19	134691.000000	13469.100000	49859.455833	20.000000
C:\Users\cware\Desktop\Steller25Nov\TagTesting25Nov2013\M25.DSG	11-1-2013	16:54:19	134692.000000	13469.200000	49864.135513	20.000000
C:\Users\cware\Desktop\Steller25Nov\TagTesting25Nov2013\M25.DSG	11-1-2013	16:54:19	134693.000000	13469.300000	49853.955571	20.000000
C:\Users\cware\Desktop\Steller25Nov\TagTesting25Nov2013\M25.DSG	11-1-2013	16:54:19	134694.000000	13469.400000	49855.722976	20.000000
C:\Users\cware\Desktop\Steller25Nov\TagTesting25Nov2013\M25.DSG	11-1-2013	16:54:19	134695.000000	13469.500000	49861.298343	20.000000
C:\Users\cware\Desktop\Steller25Nov\TagTesting25Nov2013\M25.DSG	11-1-2013	16:54:19	134696.000000	13469.600000	49856.569619	20.000000
C:\Users\cware\Desktop\Steller25Nov\TagTesting25Nov2013\M25.DSG	11-1-2013	16:54:19	134697.000000	13469.700000	49873.644600	20.000000
C:\Users\cware\Desktop\Steller25Nov\TagTesting25Nov2013\M25.DSG	11-1-2013	16:54:19	134698.000000	13469.800000	49883.501580	20.000000
C:\Users\cware\Desktop\Steller25Nov\TagTesting25Nov2013\M25.DSG	11-1-2013	16:54:19	134699.000000	13469.900000	49895.200296	20.000000
C:\Users\cware\Desktop\Steller25Nov\TagTesting25Nov2013\M25.DSG	11-1-2013	16:54:19	134700.000000	13470.000000	49889.301508	20.000000
C:\Users\cware\Desktop\Steller25Nov\TagTesting25Nov2013\M25.DSG	11-1-2013	16:54:19	134701.000000	13470.100000	49865.879290	20.000000
C:\Users\cware\Desktop\Steller25Nov\TagTesting25Nov2013\M25.DSG	11-1-2013	16:54:19	134702.000000	13470.200000	49855.699125	20.000000
C:\Users\cware\Desktop\Steller25Nov\TagTesting25Nov2013\M25.DSG	11-1-2013	16:54:19	134703.000000	13470.300000	49835.114410	20.000000
C:\Users\cware\Desktop\Steller25Nov\TagTesting25Nov2013\M25.DSG	11-1-2013	16:54:19	134704.000000	13470.400000	49815.251624	20.000000
C:\Users\cware\Desktop\Steller25Nov\TagTesting25Nov2013\M25.DSG	11-1-2013	16:54:19	134705.000000	13470.500000	49794.965722	20.000000
C:\Users\cware\Desktop\Steller25Nov\TagTesting25Nov2013\M25.DSG	11-1-2013	16:54:19	134706.000000	13470.600000	49773.161125	20.000000
C:\Users\cware\Desktop\Steller25Nov\TagTesting25Nov2013\M25.DSG	11-1-2013	16:54:19	134707.000000	13470.700000	49752.427277	20.000000
C:\Users\cware\Desktop\Steller25Nov\TagTesting25Nov2013\M25.DSG	11-1-2013	16:54:19	134708.000000	13470.800000	49718.899002	20.000000
C:\Users\cware\Desktop\Steller25Nov\TagTesting25Nov2013\M25.DSG	11-1-2013	16:54:19	134709.000000	13470.900000	49700.330382	20.000000
C:\Users\cware\Desktop\Steller25Nov\TagTesting25Nov2013\M25.DSG	11-1-2013	16:54:19	134710.000000	13471.000000	49672.701716	20.000000
C:\Users\cware\Desktop\Steller25Nov\TagTesting25Nov2013\M25.DSG	11-1-2013	16:54:19	134711.000000	13471.100000	49646.218266	20.000000
C:\Users\cware\Desktop\Steller25Nov\TagTesting25Nov2013\M25.DSG	11-1-2013	16:54:19	134712.000000	13471.200000	49628.147078	20.000000
C:\Users\cware\Desktop\Steller25Nov\TagTesting25Nov2013\M25.DSG	11-1-2013	16:54:19	134713.000000	13471.300000	49605.222869	20.000000
C:\Users\cware\Desktop\Steller25Nov\TagTesting25Nov2013\M25.DSG	11-1-2013	16:54:19	134714.000000	13471.400000	49584.986438	20.000000
C:\Users\cware\Desktop\Steller25Nov\TagTesting25Nov2013\M25.DSG	11-1-2013	16:54:19	134715.000000	13471.500000	49556.511182	20.000000
C:\Users\cware\Desktop\Steller25Nov\TagTesting25Nov2013\M25.DSG	11-1-2013	16:54:19	134716.000000	13471.600000	49536.822697	20.000000
C:\Users\cware\Desktop\Steller25Nov\TagTesting25Nov2013\M25.DSG	11-1-2013	16:54:19	134717.000000	13471.700000	49513.599209	20.000000
C:\Users\cware\Desktop\Steller25Nov\TagTesting25Nov2013\M25.DSG	11-1-2013	16:54:19	134718.000000	13471.800000	49486.118425	20.000000
C:\Users\cware\Desktop\Steller25Nov\TagTesting25Nov2013\M25.DSG	11-1-2013	16:54:19	134719.000000	13471.900000	49486.814782	20.000000
C:\Users\cware\Desktop\Steller25Nov\TagTesting25Nov2013\M25.DSG	11-1-2013	16:54:19	134720.000000	13472.000000	49490.945792	20.000000
C:\Users\cware\Desktop\Steller25Nov\TagTesting25Nov2013\M25.DSG	11-1-2013	16:54:19	134721.000000	13472.100000	49495.251846	20.000000
C:\Users\cware\Desktop\Steller25Nov\TagTesting25Nov2013\M25.DSG	11-1-2013	16:54:19	134722.000000	13472.200000	49495.799743	20.000000
C:\Users\cware\Desktop\Steller25Nov\TagTesting25Nov2013\M25.DSG	11-1-2013	16:54:19	134723.000000	13472.300000	49494.306214	20.000000
C:\Users\cware\Desktop\Steller25Nov\TagTesting25Nov2013\M25.DSG	11-1-2013	16:54:19	134724.000000	13472.400000	49495.575954	20.000000
C:\Users\cware\Desktop\Steller25Nov\TagTesting25Nov2013\M25.DSG	11-1-2013	16:54:19	134725.000000	13472.500000	49496.521933	20.000000
C:\Users\cware\Desktop\Steller25Nov\TagTesting25Nov2013\M25.DSG	11-1-2013	16:54:19	134726.000000	13472.600000	49494.431420	20.000000
C:\Users\cware\Desktop\Steller25Nov\TagTesting25Nov2013\M25.DSG	11-1-2013	16:54:19	134727.000000	13472.700000	49495.551450	20.000000
C:\Users\cware\Desktop\Steller25Nov\TagTesting25Nov2013\M25.DSG	11-1-2013	16:54:19	134728.000000	13472.800000	49496.945597	20.000000
C:\Users\cware\Desktop\Steller25Nov\TagTesting25Nov2013\M25.DSG	11-1-2013	16:54:19	134729.000000	13472.900000	49496.025121	20.000000
C:\Users\cware\Desktop\Steller25Nov\TagTesting25Nov2013\M25.DSG	11-1-2013	16:54:19	134730.000000	13473.000000	49496.274065	20.000000
C:\Users\cware\Desktop\Steller25Nov\TagTesting25Nov2013\M25.DSG	11-1-2013	16:54:19	134731.000000	13473.100000	49497.369599	20.000000
C:\Users\cware\Desktop\Steller25Nov\TagTesting25Nov2013\M25.DSG	11-1-2013	16:54:19	134732.000000	13473.200000	49494.905512	20.000000
C:\Users\cware\Desktop\Steller25Nov\TagTesting25Nov2013\M25.DSG	11-1-2013	16:54:19	134733.000000	13473.300000	49493.362432	20.000000
C:\Users\cware\Desktop\Steller25Nov\TagTesting25Nov2013\M25.DSG	11-1-2013	16:54:19	134734.000000	13473.400000	49496.498722	20.000000
C:\Users\cware\Desktop\Steller25Nov\TagTesting25Nov2013\M25.DSG	11-1-2013	16:54:19	134735.000000	13473.500000	49496.075888	20.000000
C:\Users\cware\Desktop\Steller25Nov\TagTesting25Nov2013\M25.DSG	11-1-2013	16:54:19	134736.000000	13473.600000	49493.263211	20.000000
C:\Users\cware\Desktop\Steller25Nov\TagTesting25Nov2013\M25.DSG	11-1-2013	16:54:19	134737.000000	13473.700000	49494.234094	20.000000
C:\Users\cware\Desktop\Steller25Nov\TagTesting25Nov2013\M25.DSG	11-1-2013	16:54:19	134738.000000	13473.800000	49495.703113	20.000000
C:\Users\cware\Desktop\Steller25Nov\TagTesting25Nov2013\M25.DSG	11-1-2013	16:54:19	134739.000000	13473.900000	49494.259523	20.000000
C:\Users\cware\Desktop\Steller25Nov\TagTesting25Nov2013\M25.DSG	11-1-2013	16:54:19	134740.000000	13474.000000	49495.380221	20.000000
C:\Users\cware\Desktop\Steller25Nov\TagTesting25Nov2013\M25.DSG	11-1-2013	16:54:19	134741.000000	13474.100000	49493.315870	20.000000
C:\Users\cware\Desktop\Steller25Nov\TagTesting25Nov2013\M25.DSG	11-1-2013	16:54:19	134742.000000	13474.200000	49498.792131	20.000000
C:\Users\cware\Desktop\Steller25Nov\TagTesting25Nov2013\M25.DSG	11-1-2013	16:54:19	134743.000000	13474.300000	49521.990851	20.000000
C:\Users\cware\Desktop\Steller25Nov\TagTesting25Nov2013\M25.DSG	11-1-2013	16:54:19	134744.000000	13474.400000	49523.608844	20.000000
C:\Users\cware\Desktop\Steller25Nov\TagTesting25Nov2013\M25.DSG	11-1-2013	16:54:19	134745.000000	13474.500000	49541.132170	20.000000
C:\Users\cware\Desktop\Steller25Nov\TagTesting25Nov2013\M25.DSG	11-1-2013	16:54:19	134746.000000	13474.600000	49562.812401	20.000000
C:\Users\cware\Desktop\Steller25Nov\TagTesting25Nov2013\M25.DSG	11-1-2013	16:54:19	134747.000000	13474.700000	49595.992492	20.000000
C:\Users\cware\Desktop\Steller25Nov\TagTesting25Nov2013\M25.DSG	11-1-2013	16:54:19	134748.000000	13474.800000	49625.861794	20.000000
C:\Users\cware\Desktop\Steller25Nov\TagTesting25Nov2013\M25.DSG	11-1-2013	16:54:19	134749.000000	13474.900000	49643.833337	20.000000
C:\Users\cware\Desktop\Steller25Nov\TagTesting25Nov2013\M25.DSG	11-1-2013	16:54:19	134750.000000	13475.000000	49657.921298	20.000000
C:\Users\cware\Desktop\Steller25Nov\TagTesting25Nov2013\M25.DSG	11-1-2013	16:54:19	134751.000000	13475.100000	49678.805040	20.000000
C:\Users\cware\Desktop\Steller25Nov\TagTesting25Nov2013\M25.DSG	11-1-2013	16:54:19	134752.000000	13475.200000	49663.024230	20.000000
C:\Users\cware\Desktop\Steller25Nov\TagTesting25Nov2013\M25.DSG	11-1-2013	16:54:19	134753.000000	13475.300000	49641.668152	20.000000
C:\Users\cware\Desktop\Steller25Nov\TagTesting25Nov2013\M25.DSG	11-1-2013	16:54:19	134754.000000	13475.400000	49662.850420	20.000000
C:\Users\cware\Desktop\Steller25Nov\TagTesting25Nov2013\M25.DSG	11-1-2013	16:54:19	134755.000000	13475.500000	49670.342543	20.000000
C:\Users\cware\Desktop\Steller25Nov\TagTesting25Nov2013\M25.DSG	11-1-2013	16:54:19	134756.000000	13475.600000	49685.501422	20.000000
C:\Users\cware\Desktop\Steller25Nov\TagTesting25Nov2013\M25.DSG	11-1-2013	16:54:19	134757.000000	13475.700000	49693.167865	20.000000
C:\Users\cware\Desktop\Steller25Nov\TagTesting25Nov2013\M25.DSG	11-1-2013	16:54:19	134758.000000	13475.800000	49705.289917	20.000000
C:\Users\cware\Desktop\Steller25Nov\TagTesting25Nov2013\M25.DSG	11-1-2013	16:54:19	134759.000000	13475.900000	49708.799538	20.000000
C:\Users\cware\Desktop\Steller25Nov\TagTesting25Nov2013\M25.DSG	11-1-2013	16:54:19	134760.000000	13476.000000	49705.315192	20.000000
C:\Users\cware\Desktop\Steller25Nov\TagTesting25Nov2013\M25.DSG	11-1-2013	16:54:19	134761.000000	13476.100000	49720.896748	20.000000
C:\Users\cware\Desktop\Steller25Nov\TagTesting25Nov2013\M25.DSG	11-1-2013	16:54:19	134762.000000	13476.200000	49721.593935	20.000000
C:\Users\cware\Desktop\Steller25Nov\TagTesting25Nov2013\M25.DSG	11-1-2013	16:54:19	134763.000000	13476.300000	49723.186815	20.000000
C:\Users\cware\Desktop\Steller25Nov\TagTesting25Nov2013\M25.DSG	11-1-2013	16:54:19	134764.000000	13476.400000	49724.680213	20.000000
C:\Users\cware\Desktop\Steller25Nov\TagTesting25Nov2013\M25.DSG	11-1-2013	16:54:19	134765.000000	13476.500000	49731.724643	20.000000
C:\Users\cware\Desktop\Steller25Nov\TagTesting25Nov2013\M25.DSG	11-1-2013	16:54:19	134766.000000	13476.600000	49741.656349	20.000000
C:\Users\cware\Desktop\Steller25Nov\TagTesting25Nov2013\M25.DSG	11-1-2013	16:54:19	134767.000000	13476.700000	49749.198106	20.000000
C:\Users\cware\Desktop\Steller25Nov\TagTesting25Nov2013\M25.DSG	11-1-2013	16:54:19	134768.000000	13476.800000	49772.098023	20.000000
C:\Users\cware\Desktop\Steller25Nov\TagTesting25Nov2013\M25.DSG	11-1-2013	16:54:19	134769.000000	13476.900000	49805.377524	20.000000
C:\Users\cware\Desktop\Steller25Nov\TagTesting25Nov2013\M25.DSG	11-1-2013	16:54:19	134770.000000	13477.000000	49816.628121	20.000000
C:\Users\cware\Desktop\Steller25Nov\TagTesting25Nov2013\M25.DSG	11-1-2013	16:54:19	134771.000000	13477.100000	49836.217353	20.000000
C:\Users\cware\Desktop\Steller25Nov\TagTesting25Nov2013\M25.DSG	11-1-2013	16:54:19	134772.000000	13477.200000	49850.529695	20.000000
C:\Users\cware\Desktop\Steller25Nov\TagTesting25Nov2013\M25.DSG	11-1-2013	16:54:19	134773.000000	13477.300000	49839.976046	20.000000
C:\Users\cware\Desktop\Steller25Nov\TagTesting25Nov2013\M25.DSG	11-1-2013	16:54:19	134774.000000	13477.400000	49810.978023	20.000000
C:\Users\cware\Desktop\Steller25Nov\TagTesting25Nov2013\M25.DSG	11-1-2013	16:54:19	134775.000000	13477.500000	49831.189583	20.000000
C:\Users\cware\Desktop\Steller25Nov\TagTesting25Nov2013\M25.DSG	11-1-2013	16:54:19	134776.000000	13477.600000	49831.563083	20.000000
C:\Users\cware\Desktop\Steller25Nov\TagTesting25Nov2013\M25.DSG	11-1-2013	16:54:19	134777.000000	13477.700000	49826.734191	20.000000
C:\Users\cware\Desktop\Steller25Nov\TagTesting25Nov2013\M25.DSG	11-1-2013	16:54:19	134778.000000	13477.800000	49836.043627	20.000000
C:\Users\cware\Desktop\Steller25Nov\TagTesting25Nov2013\M25.DSG	11-1-2013	16:54:19	134779.000000	13477.900000	49828.725326	20.000000
C:\Users\cware\Desktop\Steller25Nov\TagTesting25Nov2013\M25.DSG	11-1-2013	16:54:19	134780.000000	13478.000000	49829.770936	20.000000
C:\Users\cware\Desktop\Steller25Nov\TagTesting25Nov2013\M25.DSG	11-1-2013	16:54:19	134781.000000	13478.100000	49847.045284	20.000000
C:\Users\cware\Desktop\Steller25Nov\TagTesting25Nov2013\M25.DSG	11-1-2013	16:54:19	134782.000000	13478.200000	49825.165963	20.000000
C:\Users\cware\Desktop\Steller25Nov\TagTesting25Nov2013\M25.DSG	11-1-2013	16:54:19	134783.000000	13478.300000	49832.583919	20.000000
C:\Users\cware\Desktop\Steller25Nov\TagTesting25Nov2013\M25.DSG	11-1-2013	16:54:19	134784.000000	13478.400000	49831.115049	20.000000
C:\Users\cware\Desktop\Steller25Nov\TagTesting25Nov2013\M25.DSG	11-1-2013	16:54:19	134785.000000	13478.500000	49828.775318	20.000000
C:\Users\cware\Desktop\Steller25Nov\TagTesting25Nov2013\M25.DSG	11-1-2013	16:54:19	134786.000000	13478.600000	49829.099084	20.000000
C:\Users\cware\Desktop\Steller25Nov\TagTesting25Nov2013\M25.DSG	11-1-2013	16:54:19	134787.000000	13478.700000	49824.817672	20.000000
C:\Users\cware\Desktop\Steller25Nov\TagTesting25Nov2013\M25.DSG	11-1-2013	16:54:19	134788.000000	13478.800000	49824.917227	20.000000
C:\Users\cware\Desktop\Steller25Nov\TagTesting25Nov2013\M25.DSG	11-1-2013	16:54:19	134789.000000	13478.900000	49828.501443	20.000000
C:\Users\cware\Desktop\Steller25Nov\TagTesting25Nov2013\M25.DSG	11-1-2013	16:54:19	134790.000000	13479.000000	49818.271140	20.000000
C:\Users\cware\Desktop\Steller25Nov\TagTesting25Nov2013\M25.DSG	11-1-2013	16:54:19	134791.000000	13479.100000	49816.404373	20.000000
C:\Users\cware\Desktop\Steller25Nov\TagTesting25Nov2013\M25.DSG	11-1-2013	16:54:19	134792.000000	13479.200000	49800.026222	20.000000
C:\Users\cware\Desktop\Steller25Nov\TagTesting25Nov2013\M25.DSG	11-1-2013	16:54:19	134793.000000	13479.300000	49797.313048	20.000000
C:\Users\cware\Desktop\Steller25Nov\TagTesting25Nov2013\M25.DSG	11-1-2013	16:54:19	134794.000000	13479.400000	49799.179889	20.000000
C:\Users\cware\Desktop\Steller25Nov\TagTesting25Nov2013\M25.DSG	11-1-2013	16:54:19	134795.000000	13479.500000	49803.635560	20.000000
C:\Users\cware\Desktop\Steller25Nov\TagTesting25Nov2013\M25.DSG	11-1-2013	16:54:19	134796.000000	13479.600000	49800.225333	20.000000
C:\Users\cware\Desktop\Steller25Nov\TagTesting25Nov2013\M25.DSG	11-1-2013	16:54:19	134797.000000	13479.700000	49807.344017	20.000000
C:\Users\cware\Desktop\Steller25Nov\TagTesting25Nov2013\M25.DSG	11-1-2013	16:54:19	134798.000000	13479.800000	49817.275518	20.000000
C:\Users\cware\Desktop\Steller25Nov\TagTesting25Nov2013\M25.DSG	11-1-2013	16:54:19	134799.000000	13479.900000	49826.460264	20.000000
C:\Users\cware\Desktop\Steller25Nov\TagTesting25Nov2013\M25.DSG	11-1-2013	16:54:19	134800.000000	13480.000000	49848.663028	20.000000
C:\Users\cware\Desktop\Steller25Nov\TagTesting25Nov2013\M25.DSG	11-1-2013	16:54:19	134801.000000	13480.100000	49857.151066	20.000000
C:\Users\cware\Desktop\Steller25Nov\TagTesting25Nov2013\M25.DSG	11-1-2013	16:54:19	134802.000000	13480.200000	49876.864684	20.000000
C:\Users\cware\Desktop\Steller25Nov\TagTesting25Nov2013\M25.DSG	11-1-2013	16:54:19	134803.000000	13480.300000	49893.865275	20.000000
C:\Users\cware\Desktop\Steller25Nov\TagTesting25Nov2013\M25.DSG	11-1-2013	16:54:19	134804.000000	13480.400000	49885.800629	20.000000
C:\Users\cware\Desktop\Steller25Nov\TagTesting25Nov2013\M25.DSG	11-1-2013	16:54:19	134805.000000	13480.500000	49864.792684	20.000000
C:\Users\cware\Desktop\Steller25Nov\TagTesting25Nov2013\M25.DSG	11-1-2013	16:54:19	134806.000000	13480.600000	49858.868772	20.000000
C:\Users\cware\Desktop\Steller25Nov\TagTesting25Nov2013\M25.DSG	11-1-2013	16:54:19	134807.000000	13480.700000	49868.426856	20.000000
C:\Users\cware\Desktop\Steller25Nov\TagTesting25Nov2013\M25.DSG	11-1-2013	16:54:19	134808.000000	13480.800000	49871.513365	20.000000
C:\Users\cware\Desktop\Steller25Nov\TagTesting25Nov2013\M25.DSG	11-1-2013	16:54:19	134809.000000	13480.900000	49872.334589	20.000000
C:\Users\cware\Desktop\Steller25Nov\TagTesting25Nov2013\M25.DSG	11-1-2013	16:54:19	134810.000000	13481.000000	49875.296700	20.000000
C:\Users\cware\Desktop\Steller25Nov\TagTesting25Nov2013\M25.DSG	11-1-2013	16:54:19	134811.000000	13481.100000	49871.264700	20.000000
C:\Users\cware\Desktop\Steller25Nov\TagTesting25Nov2013\M25.DSG	11-1-2013	16:54:19	134812.000000	13481.200000	49869.223315	20.000000
C:\Users\cware\Desktop\Steller25Nov\TagTesting25Nov2013\M25.DSG	11-1-2013	16:54:19	134813.000000	13481.300000	49871.264320	20.000000
C:\Users\cware\Desktop\Steller25Nov\TagTesting25Nov2013\M25.DSG	11-1-2013	16:54:19	134814.000000	13481.400000	49868.875086	20.000000
C:\Users\cware\Desktop\Steller25Nov\TagTesting25Nov2013\M25.DSG	11-1-2013	16:54:19	134815.000000	13481.500000	49877.686353	20.000000
C:\Users\cware\Desktop\Steller25Nov\TagTesting25Nov2013\M25.DSG	11-1-2013	16:54:19	134816.000000	13481.600000	49868.178025	20.000000
C:\Users\cware\Desktop\Steller25Nov\TagTesting25Nov2013\M25.DSG	11-1-2013	16:54:19	134817.000000	13481.700000	49880.698277	20.000000
C:\Users\cware\Desktop\Steller25Nov\TagTesting25Nov2013\M25.DSG	11-1-2013	16:54:19	134818.000000	13481.800000	49870.567866	20.000000
C:\Users\cware\Desktop\Steller25Nov\TagTesting25Nov2013\M25.DSG	11-1-2013	16:54:19	134819.000000	13481.900000	49873.878093	20.000000
C:\Users\cware\Desktop\Steller25Nov\TagTesting25Nov2013\M25.DSG	11-1-2013	16:54:19	134820.000000	13482.000000	49867.705105	20.000000
C:\Users\cware\Desktop\Steller25Nov\TagTesting25Nov2013\M25.DSG	11-1-2013	16:54:19	134821.000000	13482.100000	49872.857711	20.000000
C:\Users\cware\Desktop\Steller25Nov\TagTesting25Nov2013\M25.DSG	11-1-2013	16:54:19	134822.000000	13482.200000	49873.629170	20.000000
C:\Users\cware\Desktop\Steller25Nov\TagTesting25Nov2013\M25.DSG	11-1-2013	16:54:19	134823.000000	13482.300000	49860.710994	20.000000
C:\Users\cware\Desktop\Steller25Nov\TagTesting25Nov2013\M25.DSG	11-1-2013	16:54:19	134824.000000	13482.400000	49847.966714	20.000000
C:\Users\cware\Desktop\Steller25Nov\TagTesting25Nov2013\M25.DSG	11-1-2013	16:54:19	134825.000000	13482.500000	49846.747453	20.000000
C:\Users\cware\Desktop\Steller25Nov\TagTesting25Nov2013\M25.DSG	11-1-2013	16:54:19	134826.000000	13482.600000	49851.252880	20.000000
C:\Users\cware\Desktop\Steller25Nov\TagTesting25Nov2013\M25.DSG	11-1-2013	16:54:19	134827.000000	13482.700000	49848.389909	20.000000
C:\Users\cware\Desktop\Steller25Nov\TagTesting25Nov2013\M25.DSG	11-1-2013	16:54:19	134828.000000	13482.800000	49848.912909	20.000000
C:\Users\cware\Desktop\Steller25Nov\TagTesting25Nov2013\M25.DSG	11-1-2013	16:54:19	134829.000000	13482.900000	49859.217928	20.000000
C:\Users\cware\Desktop\Steller25Nov\TagTesting25Nov2013\M25.DSG	11-1-2013	16:54:19	134830.000000	13483.000000	49865.291256	20.000000
C:\Users\cware\Desktop\Steller25Nov\TagTesting25Nov2013\M25.DSG	11-1-2013	16:54:19	134831.000000	13483.100000	49877.039511	20.000000
C:\Users\cware\Desktop\Steller25Nov\TagTesting25Nov2013\M25.DSG	11-1-2013	16:54:19	134832.000000	13483.200000	49881.993120	20.000000
C:\Users\cware\Desktop\Steller25Nov\TagTesting25Nov2013\M25.DSG	11-1-2013	16:54:19	134833.000000	13483.300000	49898.943939	20.000000
C:\Users\cware\Desktop\Steller25Nov\TagTesting25Nov2013\M25.DSG	11-1-2013	16:54:19	134834.000000	13483.400000	49921.221705	20.000000
C:\Users\cware\Desktop\Steller25Nov\TagTesting25Nov2013\M25.DSG	11-1-2013	16:54:19	134835.000000	13483.500000	49928.913407	20.000000
C:\Users\cware\Desktop\Steller25Nov\TagTesting25Nov2013\M25.DSG	11-1-2013	16:54:19	134836.000000	13483.600000	49944.619221	20.000000
C:\Users\cware\Desktop\Steller25Nov\TagTesting25Nov2013\M25.DSG	11-1-2013	16:54:19	134837.000000	13483.700000	49952.460133	20.000000
C:\Users\cware\Desktop\Steller25Nov\TagTesting25Nov2013\M25.DSG	11-1-2013	16:54:19	134838.000000	13483.800000	49951.365008	20.000000
C:\Users\cware\Desktop\Steller25Nov\TagTesting25Nov2013\M25.DSG	11-1-2013	16:54:19	134839.000000	13483.900000	49939.815649	20.000000
C:\Users\cware\Desktop\Steller25Nov\TagTesting25Nov2013\M25.DSG	11-1-2013	16:54:19	134840.000000	13484.000000	49929.859379	20.000000
C:\Users\cware\Desktop\Steller25Nov\TagTesting25Nov2013\M25.DSG	11-1-2013	16:54:19	134841.000000	13484.100000	49937.027897	20.000000
C:\Users\cware\Desktop\Steller25Nov\TagTesting25Nov2013\M25.DSG	11-1-2013	16:54:19	134842.000000	13484.200000	49940.736865	20.000000
C:\Users\cware\Desktop\Steller25Nov\TagTesting25Nov2013\M25.DSG	11-1-2013	16:54:19	134843.000000	13484.300000	49939.243322	20.000000
C:\Users\cware\Desktop\Steller25Nov\TagTesting25Nov2013\M25.DSG	11-1-2013	16:54:19	134844.000000	13484.400000	49942.653555	20.000000
C:\Users\cware\Desktop\Steller25Nov\TagTesting25Nov2013\M25.DSG	11-1-2013	16:54:19	134845.000000	13484.500000	49934.016376	20.000000
C:\Users\cware\Desktop\Steller25Nov\TagTesting25Nov2013\M25.DSG	11-1-2013	16:54:19	134846.000000	13484.600000	49931.328293	20.000000
C:\Users\cware\Desktop\Steller25Nov\TagTesting25Nov2013\M25.DSG	11-1-2013	16:54:19	134847.000000	13484.700000	49918.061337	20.000000
C:\Users\cware\Desktop\Steller25Nov\TagTesting25Nov2013\M25.DSG	11-1-2013	16:54:19	134848.000000	13484.800000	49914.950046	20.000000
C:\Users\cware\Desktop\Steller25Nov\TagTesting25Nov2013\M25.DSG	11-1-2013	16:54:19	134849.000000	13484.900000	49912.087831	20.000000
C:\Users\cware\Desktop\Steller25Nov\TagTesting25Nov2013\M25.DSG	11-1-2013	16:54:19	134850.000000	13485.000000	49897.427098	20.000000
C:\Users\cware\Desktop\Steller25Nov\TagTesting25Nov2013\M25.DSG	11-1-2013	16:54:19	134851.000000	13485.100000	49882.990274	20.000000
C:\Users\cware\Desktop\Steller25Nov\TagTesting25Nov2013\M25.DSG	11-1-2013	16:54:19	134852.000000	13485.200000	49864.745338	20.000000
C:\Users\cware\Desktop\Steller25Nov\TagTesting25Nov2013\M25.DSG	11-1-2013	16:54:19	134853.000000	13485.300000	49842.194500	20.000000
C:\Users\cware\Desktop\Steller25Nov\TagTesting25Nov2013\M25.DSG	11-1-2013	16:54:19	134854.000000	13485.400000	49806.426191	20.000000
C:\Users\cware\Desktop\Steller25Nov\TagTesting25Nov2013\M25.DSG	11-1-2013	16:54:19	134855.000000	13485.500000	49779.120858	20.000000
C:\Users\cware\Desktop\Steller25Nov\TagTesting25Nov2013\M25.DSG	11-1-2013	16:54:19	134856.000000	13485.600000	49746.190179	20.000000
C:\Users\cware\Desktop\Steller25Nov\TagTesting25Nov2013\M25.DSG	11-1-2013	16:54:19	134857.000000	13485.700000	49712.637137	20.000000
C:\Users\cware\Desktop\Steller25Nov\TagTesting25Nov2013\M25.DSG	11-1-2013	16:54:19	134858.000000	13485.800000	49692.077263	20.000000
C:\Users\cware\Desktop\Steller25Nov\TagTesting25Nov2013\M25.DSG	11-1-2013	16:54:19	134859.000000	13485.900000	49667.783802	20.000000
C:\Users\cware\Desktop\Steller25Nov\TagTesting25Nov2013\M25.DSG	11-1-2013	16:54:19	134860.000000	13486.000000	49641.598607	20.000000
C:\Users\cware\Desktop\Steller25Nov\TagTesting25Nov2013\M25.DSG	11-1-2013	16:54:19	134861.000000	13486.100000	49616.433617	20.000000
C:\Users\cware\Desktop\Steller25Nov\TagTesting25Nov2013\M25.DSG	11-1-2013	16:54:19	134862.000000	13486.200000	49591.368656	20.000000
C:\Users\cware\Desktop\Steller25Nov\TagTesting25Nov2013\M25.DSG	11-1-2013	16:54:19	134863.000000	13486.300000	49562.719505	20.000000
C:\Users\cware\Desktop\Steller25Nov\TagTesting25Nov2013\M25.DSG	11-1-2013	16:54:19	134864.000000	13486.400000	49535.886931	20.000000
C:\Users\cware\Desktop\Steller25Nov\TagTesting25Nov2013\M25.DSG	11-1-2013	16:54:19	134865.000000	13486.500000	49510.921168	20.000000
C:\Users\cware\Desktop\Steller25Nov\TagTesting25Nov2013\M25.DSG	11-1-2013	16:54:19	134866.000000	13486.600000	49489.538481	20.000000
C:\Users\cware\Desktop\Steller25Nov\TagTesting25Nov2013\M25.DSG	11-1-2013	16:54:19	134867.000000	13486.700000	49488.616464	20.000000
C:\Users\cware\Desktop\Steller25Nov\TagTesting25Nov2013\M25.DSG	11-1-2013	16:54:19	134868.000000	13486.800000	49495.137019	20.000000
C:\Users\cware\Desktop\Steller25Nov\TagTesting25Nov2013\M25.DSG	11-1-2013	16:54:19	134869.000000	13486.900000	49492.249763	20.000000
C:\Users\cware\Desktop\Steller25Nov\TagTesting25Nov2013\M25.DSG	11-1-2013	16:54:19	134870.000000	13487.000000	49494.813549	20.000000
C:\Users\cware\Desktop\Steller25Nov\TagTesting25Nov2013\M25.DSG	11-1-2013	16:54:19	134871.000000	13487.100000	49493.743318	20.000000
C:\Users\cware\Desktop\Steller25Nov\TagTesting25Nov2013\M25.DSG	11-1-2013	16:54:19	134872.000000	13487.200000	49494.739271	20.000000
C:\Users\cware\Desktop\Steller25Nov\TagTesting25Nov2013\M25.DSG	11-1-2013	16:54:19	134873.000000	13487.300000	49492.573893	20.000000
C:\Users\cware\Desktop\Steller25Nov\TagTesting25Nov2013\M25.DSG	11-1-2013	16:54:19	134874.000000	13487.400000	49493.445282	20.000000
C:\Users\cware\Desktop\Steller25Nov\TagTesting25Nov2013\M25.DSG	11-1-2013	16:54:19	134875.000000	13487.500000	49495.561298	20.000000
C:\Users\cware\Desktop\Steller25Nov\TagTesting25Nov2013\M25.DSG	11-1-2013	16:54:19	134876.000000	13487.600000	49495.063387	20.000000
C:\Users\cware\Desktop\Steller25Nov\TagTesting25Nov2013\M25.DSG	11-1-2013	16:54:19	134877.000000	13487.700000	49493.420777	20.000000
C:\Users\cware\Desktop\Steller25Nov\TagTesting25Nov2013\M25.DSG	11-1-2013	16:54:19	134878.000000	13487.800000	49495.362444	20.000000
C:\Users\cware\Desktop\Steller25Nov\TagTesting25Nov2013\M25.DSG	11-1-2013	16:54:19	134879.000000	13487.900000	49494.043403	20.000000
C:\Users\cware\Desktop\Steller25Nov\TagTesting25Nov2013\M25.DSG	11-1-2013	16:54:19	134880.000000	13488.000000	49494.217580	20.000000
C:\Users\cware\Desktop\Steller25Nov\TagTesting25Nov2013\M25.DSG	11-1-2013	16:54:19	134881.000000	13488.100000	49497.777908	20.000000
C:\Users\cware\Desktop\Steller25Nov\TagTesting25Nov2013\M25.DSG	11-1-2013	16:54:19	134882.000000	13488.200000	49491.506219	20.000000
C:\Users\cware\Desktop\Steller25Nov\TagTesting25Nov2013\M25.DSG	11-1-2013	16:54:19	134883.000000	13488.300000	49496.012453	20.000000
C:\Users\cware\Desktop\Steller25Nov\TagTesting25Nov2013\M25.DSG	11-1-2013	16:54:19	134884.000000	13488.400000	49506.765710	20.000000
C:\Users\cware\Desktop\Steller25Nov\TagTesting25Nov2013\M25.DSG	11-1-2013	16:54:19	134885.000000	13488.500000	49521.675450	20.000000
C:\Users\cware\Desktop\Steller25Nov\TagTesting25Nov2013\M25.DSG	11-1-2013	16:54:19	134886.000000	13488.600000	49529.068258	20.000000
C:\Users\cware\Desktop\Steller25Nov\TagTesting25Nov2013\M25.DSG	11-1-2013	16:54:19	134887.000000	13488.700000	49549.454160	20.000000
C:\Users\cware\Desktop\Steller25Nov\TagTesting25Nov2013\M25.DSG	11-1-2013	16:54:19	134888.000000	13488.800000	49565.285098	20.000000
C:\Users\cware\Desktop\Steller25Nov\TagTesting25Nov2013\M25.DSG	11-1-2013	16:54:19	134889.000000	13488.900000	49608.694819	20.000000
C:\Users\cware\Desktop\Steller25Nov\TagTesting25Nov2013\M25.DSG	11-1-2013	16:54:19	134890.000000	13489.000000	49626.218393	20.000000
C:\Users\cware\Desktop\Steller25Nov\TagTesting25Nov2013\M25.DSG	11-1-2013	16:54:19	134891.000000	13489.100000	49650.536956	20.000000
C:\Users\cware\Desktop\Steller25Nov\TagTesting25Nov2013\M25.DSG	11-1-2013	16:54:19	134892.000000	13489.200000	49671.669249	20.000000
C:\Users\cware\Desktop\Steller25Nov\TagTesting25Nov2013\M25.DSG	11-1-2013	16:54:19	134893.000000	13489.300000	49670.972506	20.000000
C:\Users\cware\Desktop\Steller25Nov\TagTesting25Nov2013\M25.DSG	11-1-2013	16:54:19	134894.000000	13489.400000	49643.293942	20.000000
C:\Users\cware\Desktop\Steller25Nov\TagTesting25Nov2013\M25.DSG	11-1-2013	16:54:19	134895.000000	13489.500000	49640.506041	20.000000
C:\Users\cware\Desktop\Steller25Nov\TagTesting25Nov2013\M25.DSG	11-1-2013	16:54:19	134896.000000	13489.600000	49658.751581	20.000000
C:\Users\cware\Desktop\Steller25Nov\TagTesting25Nov2013\M25.DSG	11-1-2013	16:54:19	134897.000000	13489.700000	49669.429569	20.000000
C:\Users\cware\Desktop\Steller25Nov\TagTesting25Nov2013\M25.DSG	11-1-2013	16:54:19	134898.000000	13489.800000	49675.428412	20.000000
C:\Users\cware\Desktop\Steller25Nov\TagTesting25Nov2013\M25.DSG	11-1-2013	16:54:19	134899.000000	13489.900000	49679.958752	20.000000
C:\Users\cware\Desktop\Steller25Nov\TagTesting25Nov2013\M25.DSG	11-1-2013	16:54:19	134900.000000	13490.000000	49681.253232	20.000000
C:\Users\cware\Desktop\Steller25Nov\TagTesting25Nov2013\M25.DSG	11-1-2013	16:54:19	134901.000000	13490.100000	49691.160118	20.000000
C:\Users\cware\Desktop\Steller25Nov\TagTesting25Nov2013\M25.DSG	11-1-2013	16:54:19	134902.000000	13490.200000	49691.458470	20.000000
C:\Users\cware\Desktop\Steller25Nov\TagTesting25Nov2013\M25.DSG	11-1-2013	16:54:19	134903.000000	13490.300000	49696.213025	20.000000
C:\Users\cware\Desktop\Steller25Nov\TagTesting25Nov2013\M25.DSG	11-1-2013	16:54:19	134904.000000	13490.400000	49703.729875	20.000000
C:\Users\cware\Desktop\Steller25Nov\TagTesting25Nov2013\M25.DSG	11-1-2013	16:54:19	134905.000000	13490.500000	49722.697018	20.000000
C:\Users\cware\Desktop\Steller25Nov\TagTesting25Nov2013\M25.DSG	11-1-2013	16:54:19	134906.000000	13490.600000	49757.842968	20.000000
C:\Users\cware\Desktop\Steller25Nov\TagTesting25Nov2013\M25.DSG	11-1-2013	16:54:19	134907.000000	13490.700000	49774.022342	20.000000
C:\Users\cware\Desktop\Steller25Nov\TagTesting25Nov2013\M25.DSG	11-1-2013	16:54:19	134908.000000	13490.800000	49791.919086	20.000000
C:\Users\cware\Desktop\Steller25Nov\TagTesting25Nov2013\M25.DSG	11-1-2013	16:54:19	134909.000000	13490.900000	49810.363074	20.000000
C:\Users\cware\Desktop\Steller25Nov\TagTesting25Nov2013\M25.DSG	11-1-2013	16:54:19	134910.000000	13491.000000	49785.596660	20.000000
C:\Users\cware\Desktop\Steller25Nov\TagTesting25Nov2013\M25.DSG	11-1-2013	16:54:19	134911.000000	13491.100000	49762.722184	20.000000
C:\Users\cware\Desktop\Steller25Nov\TagTesting25Nov2013\M25.DSG	11-1-2013	16:54:19	134912.000000	13491.200000	49767.700165	20.000000
C:\Users\cware\Desktop\Steller25Nov\TagTesting25Nov2013\M25.DSG	11-1-2013	16:54:19	134913.000000	13491.300000	49771.931621	20.000000
C:\Users\cware\Desktop\Steller25Nov\TagTesting25Nov2013\M25.DSG	11-1-2013	16:54:19	134914.000000	13491.400000	49778.029941	20.000000
C:\Users\cware\Desktop\Steller25Nov\TagTesting25Nov2013\M25.DSG	11-1-2013	16:54:19	134915.000000	13491.500000	49783.505995	20.000000
C:\Users\cware\Desktop\Steller25Nov\TagTesting25Nov2013\M25.DSG	11-1-2013	16:54:19	134916.000000	13491.600000	49775.341591	20.000000
C:\Users\cware\Desktop\Steller25Nov\TagTesting25Nov2013\M25.DSG	11-1-2013	16:54:19	134917.000000	13491.700000	49777.581912	20.000000
C:\Users\cware\Desktop\Steller25Nov\TagTesting25Nov2013\M25.DSG	11-1-2013	16:54:19	134918.000000	13491.800000	49773.449998	20.000000
C:\Users\cware\Desktop\Steller25Nov\TagTesting25Nov2013\M25.DSG	11-1-2013	16:54:19	134919.000000	13491.900000	49795.080260	20.000000
C:\Users\cware\Desktop\Steller25Nov\TagTesting25Nov2013\M25.DSG	11-1-2013	16:54:19	134920.000000	13492.000000	49782.684662	20.000000
C:\Users\cware\Desktop\Steller25Nov\TagTesting25Nov2013\M25.DSG	11-1-2013	16:54:19	134921.000000	13492.100000	49791.894134	20.000000
C:\Users\cware\Desktop\Steller25Nov\TagTesting25Nov2013\M25.DSG	11-1-2013	16:54:19	134922.000000	13492.200000	49794.084607	20.000000
C:\Users\cware\Desktop\Steller25Nov\TagTesting25Nov2013\M25.DSG	11-1-2013	16:54:19	134923.000000	13492.300000	49797.544110	20.000000
C:\Users\cware\Desktop\Steller25Nov\TagTesting25Nov2013\M25.DSG	11-1-2013	16:54:19	134924.000000	13492.400000	49790.574693	20.000000
C:\Users\cware\Desktop\Steller25Nov\TagTesting25Nov2013\M25.DSG	11-1-2013	16:54:19	134925.000000	13492.500000	49798.614842	20.000000
C:\Users\cware\Desktop\Steller25Nov\TagTesting25Nov2013\M25.DSG	11-1-2013	16:54:19	134926.000000	13492.600000	49800.680559	20.000000
C:\Users\cware\Desktop\Steller25Nov\TagTesting25Nov2013\M25.DSG	11-1-2013	16:54:19	134927.000000	13492.700000	49805.061117	20.000000
C:\Users\cware\Desktop\Steller25Nov\TagTesting25Nov2013\M25.DSG	11-1-2013	16:54:19	134928.000000	13492.800000	49793.362489	20.000000
C:\Users\cware\Desktop\Steller25Nov\TagTesting25Nov2013\M25.DSG	11-1-2013	16:54:19	134929.000000	13492.900000	49782.534766	20.000000
C:\Users\cware\Desktop\Steller25Nov\TagTesting25Nov2013\M25.DSG	11-1-2013	16:54:19	134930.000000	13493.000000	49769.491950	20.000000
C:\Users\cware\Desktop\Steller25Nov\TagTesting25Nov2013\M25.DSG	11-1-2013	16:54:19	134931.000000	13493.100000	49781.638708	20.000000
C:\Users\cware\Desktop\Steller25Nov\TagTesting25Nov2013\M25.DSG	11-1-2013	16:54:19	134932.000000	13493.200000	49762.970627	20.000000
C:\Users\cware\Desktop\Steller25Nov\TagTesting25Nov2013\M25.DSG	11-1-2013	16:54:19	134933.000000	13493.300000	49756.772608	20.000000
C:\Users\cware\Desktop\Steller25Nov\TagTesting25Nov2013\M25.DSG	11-1-2013	16:54:19	134934.000000	13493.400000	49753.038993	20.000000
C:\Users\cware\Desktop\Steller25Nov\TagTesting25Nov2013\M25.DSG	11-1-2013	16:54:19	134935.000000	13493.500000	49754.806162	20.000000
C:\Users\cware\Desktop\Steller25Nov\TagTesting25Nov2013\M25.DSG	11-1-2013	16:54:19	134936.000000	13493.600000	49752.192612	20.000000
C:\Users\cware\Desktop\Steller25Nov\TagTesting25Nov2013\M25.DSG	11-1-2013	16:54:19	134937.000000	13493.700000	49750.475321	20.000000
C:\Users\cware\Desktop\Steller25Nov\TagTesting25Nov2013\M25.DSG	11-1-2013	16:54:19	134938.000000	13493.800000	49758.489763	20.000000
C:\Users\cware\Desktop\Steller25Nov\TagTesting25Nov2013\M25.DSG	11-1-2013	16:54:19	134939.000000	13493.900000	49763.020117	20.000000
C:\Users\cware\Desktop\Steller25Nov\TagTesting25Nov2013\M25.DSG	11-1-2013	16:54:19	134940.000000	13494.000000	49775.614995	20.000000
C:\Users\cware\Desktop\Steller25Nov\TagTesting25Nov2013\M25.DSG	11-1-2013	16:54:19	134941.000000	13494.100000	49790.424740	20.000000
C:\Users\cware\Desktop\Steller25Nov\TagTesting25Nov2013\M25.DSG	11-1-2013	16:54:19	134942.000000	13494.200000	49803.691793	20.000000
C:\Users\cware\Desktop\Steller25Nov\TagTesting25Nov2013\M25.DSG	11-1-2013	16:54:19	134943.000000	13494.300000	49813.723056	20.000000
C:\Users\cware\Desktop\Steller25Nov\TagTesting25Nov2013\M25.DSG	11-1-2013	16:54:19	134944.000000	13494.400000	49824.177117	20.000000
C:\Users\cware\Desktop\Steller25Nov\TagTesting25Nov2013\M25.DSG	11-1-2013	16:54:19	134945.000000	13494.500000	49836.846586	20.000000
C:\Users\cware\Desktop\Steller25Nov\TagTesting25Nov2013\M25.DSG	11-1-2013	16:54:19	134946.000000	13494.600000	49818.950157	20.000000
C:\Users\cware\Desktop\Steller25Nov\TagTesting25Nov2013\M25.DSG	11-1-2013	16:54:19	134947.000000	13494.700000	49806.230793	20.000000
C:\Users\cware\Desktop\Steller25Nov\TagTesting25Nov2013\M25.DSG	11-1-2013	16:54:19	134948.000000	13494.800000	49806.877950	20.000000
C:\Users\cware\Desktop\Steller25Nov\TagTesting25Nov2013\M25.DSG	11-1-2013	16:54:19	134949.000000	13494.900000	49812.154670	20.000000
C:\Users\cware\Desktop\Steller25Nov\TagTesting25Nov2013\M25.DSG	11-1-2013	16:54:19	134950.000000	13495.000000	49814.295174	20.000000
C:\Users\cware\Desktop\Steller25Nov\TagTesting25Nov2013\M25.DSG	11-1-2013	16:54:19	134951.000000	13495.100000	49814.743247	20.000000
C:\Users\cware\Desktop\Steller25Nov\TagTesting25Nov2013\M25.DSG	11-1-2013	16:54:19	134952.000000	13495.200000	49817.108110	20.000000
C:\Users\cware\Desktop\Steller25Nov\TagTesting25Nov2013\M25.DSG	11-1-2013	16:54:19	134953.000000	13495.300000	49819.472767	20.000000
C:\Users\cware\Desktop\Steller25Nov\TagTesting25Nov2013\M25.DSG	11-1-2013	16:54:19	134954.000000	13495.400000	49813.075589	20.000000
C:\Users\cware\Desktop\Steller25Nov\TagTesting25Nov2013\M25.DSG	11-1-2013	16:54:19	134955.000000	13495.500000	49813.050886	20.000000
C:\Users\cware\Desktop\Steller25Nov\TagTesting25Nov2013\M25.DSG	11-1-2013	16:54:19	134956.000000	13495.600000	49806.578734	20.000000
C:\Users\cware\Desktop\Steller25Nov\TagTesting25Nov2013\M25.DSG	11-1-2013	16:54:19	134957.000000	13495.700000	49818.302633	20.000000
C:\Users\cware\Desktop\Steller25Nov\TagTesting25Nov2013\M25.DSG	11-1-2013	16:54:19	134958.000000	13495.800000	49808.595000	20.000000
C:\Users\cware\Desktop\Steller25Nov\TagTesting25Nov2013\M25.DSG	11-1-2013	16:54:19	134959.000000	13495.900000	49809.217131	20.000000
C:\Users\cware\Desktop\Steller25Nov\TagTesting25Nov2013\M25.DSG	11-1-2013	16:54:19	134960.000000	13496.000000	49803.642147	20.000000
C:\Users\cware\Desktop\Steller25Nov\TagTesting25Nov2013\M25.DSG	11-1-2013	16:54:19	134961.000000	13496.100000	49800.406055	20.000000
C:\Users\cware\Desktop\Steller25Nov\TagTesting25Nov2013\M25.DSG	11-1-2013	16:54:19	134962.000000	13496.200000	49802.198211	20.000000
C:\Users\cware\Desktop\Steller25Nov\TagTesting25Nov2013\M25.DSG	11-1-2013	16:54:19	134963.000000	13496.300000	49791.245999	20.000000
C:\Users\cware\Desktop\Steller25Nov\TagTesting25Nov2013\M25.DSG	11-1-2013	16:54:19	134964.000000	13496.400000	49796.174481	20.000000
C:\Users\cware\Desktop\Steller25Nov\TagTesting25Nov2013\M25.DSG	11-1-2013	16:54:19	134965.000000	13496.500000	49784.201843	20.000000
C:\Users\cware\Desktop\Steller25Nov\TagTesting25Nov2013\M25.DSG	11-1-2013	16:54:19	134966.000000	13496.600000	49777.306976	20.000000
C:\Users\cware\Desktop\Steller25Nov\TagTesting25Nov2013\M25.DSG	11-1-2013	16:54:19	134967.000000	13496.700000	49782.185882	20.000000
C:\Users\cware\Desktop\Steller25Nov\TagTesting25Nov2013\M25.DSG	11-1-2013	16:54:19	134968.000000	13496.800000	49780.393529	20.000000
C:\Users\cware\Desktop\Steller25Nov\TagTesting25Nov2013\M25.DSG	11-1-2013	16:54:19	134969.000000	13496.900000	49787.263496	20.000000
C:\Users\cware\Desktop\Steller25Nov\TagTesting25Nov2013\M25.DSG	11-1-2013	16:54:19	134970.000000	13497.000000	49800.206936	20.000000
C:\Users\cware\Desktop\Steller25Nov\TagTesting25Nov2013\M25.DSG	11-1-2013	16:54:19	134971.000000	13497.100000	49817.506178	20.000000
C:\Users\cware\Desktop\Steller25Nov\TagTesting25Nov2013\M25.DSG	11-1-2013	16:54:19	134972.000000	13497.200000	49828.881253	20.000000
C:\Users\cware\Desktop\Steller25Nov\TagTesting25Nov2013\M25.DSG	11-1-2013	16:54:19	134973.000000	13497.300000	49837.443838	20.000000
C:\Users\cware\Desktop\Steller25Nov\TagTesting25Nov2013\M25.DSG	11-1-2013	16:54:19	134974.000000	13497.400000	49858.053801	20.000000
C:\Users\cware\Desktop\Steller25Nov\TagTesting25Nov2013\M25.DSG	11-1-2013	16:54:19	134975.000000	13497.500000	49856.784373	20.000000
C:\Users\cware\Desktop\Steller25Nov\TagTesting25Nov2013\M25.DSG	11-1-2013	16:54:19	134976.000000	13497.600000	49833.710277	20.000000
C:\Users\cware\Desktop\Steller25Nov\TagTesting25Nov2013\M25.DSG	11-1-2013	16:54:19	134977.000000	13497.700000	49828.558037	20.000000
C:\Users\cware\Desktop\Steller25Nov\TagTesting25Nov2013\M25.DSG	11-1-2013	16:54:19	134978.000000	13497.800000	49832.739668	20.000000
C:\Users\cware\Desktop\Steller25Nov\TagTesting25Nov2013\M25.DSG	11-1-2013	16:54:19	134979.000000	13497.900000	49833.312012	20.000000
C:\Users\cware\Desktop\Steller25Nov\TagTesting25Nov2013\M25.DSG	11-1-2013	16:54:19	134980.000000	13498.000000	49830.947450	20.000000
C:\Users\cware\Desktop\Steller25Nov\TagTesting25Nov2013\M25.DSG	11-1-2013	16:54:19	134981.000000	13498.100000	49831.719325	20.000000
C:\Users\cware\Desktop\Steller25Nov\TagTesting25Nov2013\M25.DSG	11-1-2013	16:54:19	134982.000000	13498.200000	49832.938778	20.000000
C:\Users\cware\Desktop\Steller25Nov\TagTesting25Nov2013\M25.DSG	11-1-2013	16:54:19	134983.000000	13498.300000	49831.097124	20.000000
C:\Users\cware\Desktop\Steller25Nov\TagTesting25Nov2013\M25.DSG	11-1-2013	16:54:19	134984.000000	13498.400000	49826.342804	20.000000
C:\Users\cware\Desktop\Steller25Nov\TagTesting25Nov2013\M25.DSG	11-1-2013	16:54:19	134985.000000	13498.500000	49836.398473	20.000000
C:\Users\cware\Desktop\Steller25Nov\TagTesting25Nov2013\M25.DSG	11-1-2013	16:54:19	134986.000000	13498.600000	49842.745957	20.000000
C:\Users\cware\Desktop\Steller25Nov\TagTesting25Nov2013\M25.DSG	11-1-2013	16:54:19	134987.000000	13498.700000	49830.400150	20.000000
C:\Users\cware\Desktop\Steller25Nov\TagTesting25Nov2013\M25.DSG	11-1-2013	16:54:19	134988.000000	13498.800000	49822.459687	20.000000
C:\Users\cware\Desktop\Steller25Nov\TagTesting25Nov2013\M25.DSG	11-1-2013	16:54:19	134989.000000	13498.900000	49832.291643	20.000000
C:\Users\cware\Desktop\Steller25Nov\TagTesting25Nov2013\M25.DSG	11-1-2013	16:54:19	134990.000000	13499.000000	49823.530205	20.000000
C:\Users\cware\Desktop\Steller25Nov\TagTesting25Nov2013\M25.DSG	11-1-2013	16:54:19	134991.000000	13499.100000	49812.752321	20.000000
C:\Users\cware\Desktop\Steller25Nov\TagTesting25Nov2013\M25.DSG	11-1-2013	16:54:19	134992.000000	13499.200000	49816.262156	20.000000
C:\Users\cware\Desktop\Steller25Nov\TagTesting25Nov2013\M25.DSG	11-1-2013	16:54:19	134993.000000	13499.300000	49817.506527	20.000000
C:\Users\cware\Desktop\Steller25Nov\TagTesting25Nov2013\M25.DSG	11-1-2013	16:54:19	134994.000000	13499.400000	49796.647925	20.000000
C:\Users\cware\Desktop\Steller25Nov\TagTesting25Nov2013\M25.DSG	11-1-2013	16:54:19	134995.000000	13499.500000	49806.554760	20.000000
C:\Users\cware\Desktop\Steller25Nov\TagTesting25Nov2013\M25.DSG	11-1-2013	16:54:19	134996.000000	13499.600000	49795.503241	20.000000
C:\Users\cware\Desktop\Steller25Nov\TagTesting25Nov2013\M25.DSG	11-1-2013	16:54:19	134997.000000	13499.700000	49799.286878	20.000000
C:\Users\cware\Desktop\Steller25Nov\TagTesting25Nov2013\M25.DSG	11-1-2013	16:54:19	134998.000000	13499.800000	49802.995426	20.000000
C:\Users\cware\Desktop\Steller25Nov\TagTesting25Nov2013\M25.DSG	11-1-2013	16:54:19	134999.000000	13499.900000	49810.139334	20.000000
C:\Users\cware\Desktop\Steller25Nov\TagTesting25Nov2013\M25.DSG	11-1-2013	16:54:19	135000.000000	13500.000000	49821.464606	20.000000
C:\Users\cware\Desktop\Steller25Nov\TagTesting25Nov2013\M25.DSG	11-1-2013	16:54:19	135001.000000	13500.100000	49837.170702	20.000000
C:\Users\cware\Desktop\Steller25Nov\TagTesting25Nov2013\M25.DSG	11-1-2013	16:54:19	135002.000000	13500.200000	49848.023364	20.000000
C:\Users\cware\Desktop\Steller25Nov\TagTesting25Nov2013\M25.DSG	11-1-2013	16:54:19	135003.000000	13500.300000	49858.875873	20.000000
C:\Users\cware\Desktop\Steller25Nov\TagTesting25Nov2013\M25.DSG	11-1-2013	16:54:19	135004.000000	13500.400000	49867.413615	20.000000
C:\Users\cware\Desktop\Steller25Nov\TagTesting25Nov2013\M25.DSG	11-1-2013	16:54:19	135005.000000	13500.500000	49876.374575	20.000000
C:\Users\cware\Desktop\Steller25Nov\TagTesting25Nov2013\M25.DSG	11-1-2013	16:54:19	135006.000000	13500.600000	49892.329366	20.000000
C:\Users\cware\Desktop\Steller25Nov\TagTesting25Nov2013\M25.DSG	11-1-2013	16:54:19	135007.000000	13500.700000	49874.582196	20.000000
C:\Users\cware\Desktop\Steller25Nov\TagTesting25Nov2013\M25.DSG	11-1-2013	16:54:19	135008.000000	13500.800000	49862.783777	20.000000
C:\Users\cware\Desktop\Steller25Nov\TagTesting25Nov2013\M25.DSG	11-1-2013	16:54:19	135009.000000	13500.900000	49867.513626	20.000000
C:\Users\cware\Desktop\Steller25Nov\TagTesting25Nov2013\M25.DSG	11-1-2013	16:54:19	135010.000000	13501.000000	49862.858725	20.000000
C:\Users\cware\Desktop\Steller25Nov\TagTesting25Nov2013\M25.DSG	11-1-2013	16:54:19	135011.000000	13501.100000	49865.298174	20.000000
C:\Users\cware\Desktop\Steller25Nov\TagTesting25Nov2013\M25.DSG	11-1-2013	16:54:19	135012.000000	13501.200000	49877.096466	20.000000
C:\Users\cware\Desktop\Steller25Nov\TagTesting25Nov2013\M25.DSG	11-1-2013	16:54:19	135013.000000	13501.300000	49872.616223	20.000000
C:\Users\cware\Desktop\Steller25Nov\TagTesting25Nov2013\M25.DSG	11-1-2013	16:54:19	135014.000000	13501.400000	49869.927960	20.000000
C:\Users\cware\Desktop\Steller25Nov\TagTesting25Nov2013\M25.DSG	11-1-2013	16:54:19	135015.000000	13501.500000	49871.421477	20.000000
C:\Users\cware\Desktop\Steller25Nov\TagTesting25Nov2013\M25.DSG	11-1-2013	16:54:19	135016.000000	13501.600000	49873.860689	20.000000
C:\Users\cware\Desktop\Steller25Nov\TagTesting25Nov2013\M25.DSG	11-1-2013	16:54:19	135017.000000	13501.700000	49868.558977	20.000000
C:\Users\cware\Desktop\Steller25Nov\TagTesting25Nov2013\M25.DSG	11-1-2013	16:54:19	135018.000000	13501.800000	49861.440227	20.000000
C:\Users\cware\Desktop\Steller25Nov\TagTesting25Nov2013\M25.DSG	11-1-2013	16:54:19	135019.000000	13501.900000	49868.708468	20.000000
C:\Users\cware\Desktop\Steller25Nov\TagTesting25Nov2013\M25.DSG	11-1-2013	16:54:19	135020.000000	13502.000000	49864.352495	20.000000
C:\Users\cware\Desktop\Steller25Nov\TagTesting25Nov2013\M25.DSG	11-1-2013	16:54:19	135021.000000	13502.100000	49859.996584	20.000000
C:\Users\cware\Desktop\Steller25Nov\TagTesting25Nov2013\M25.DSG	11-1-2013	16:54:19	135022.000000	13502.200000	49849.816503	20.000000
C:\Users\cware\Desktop\Steller25Nov\TagTesting25Nov2013\M25.DSG	11-1-2013	16:54:19	135023.000000	13502.300000	49852.753383	20.000000
C:\Users\cware\Desktop\Steller25Nov\TagTesting25Nov2013\M25.DSG	11-1-2013	16:54:19	135024.000000	13502.400000	49837.868694	20.000000
C:\Users\cware\Desktop\Steller25Nov\TagTesting25Nov2013\M25.DSG	11-1-2013	16:54:19	135025.000000	13502.500000	49845.734083	20.000000
C:\Users\cware\Desktop\Steller25Nov\TagTesting25Nov2013\M25.DSG	11-1-2013	16:54:19	135026.000000	13502.600000	49849.119459	20.000000
C:\Users\cware\Desktop\Steller25Nov\TagTesting25Nov2013\M25.DSG	11-1-2013	16:54:19	135027.000000	13502.700000	49861.341175	20.000000
C:\Users\cware\Desktop\Steller25Nov\TagTesting25Nov2013\M25.DSG	11-1-2013	16:54:19	135028.000000	13502.800000	49869.480513	20.000000
C:\Users\cware\Desktop\Steller25Nov\TagTesting25Nov2013\M25.DSG	11-1-2013	16:54:19	135029.000000	13502.900000	49881.080032	20.000000
C:\Users\cware\Desktop\Steller25Nov\TagTesting25Nov2013\M25.DSG	11-1-2013	16:54:19	135030.000000	13503.000000	49897.532801	20.000000
C:\Users\cware\Desktop\Steller25Nov\TagTesting25Nov2013\M25.DSG	11-1-2013	16:54:19	135031.000000	13503.100000	49907.762930	20.000000
C:\Users\cware\Desktop\Steller25Nov\TagTesting25Nov2013\M25.DSG	11-1-2013	16:54:19	135032.000000	13503.200000	49909.853883	20.000000
C:\Users\cware\Desktop\Steller25Nov\TagTesting25Nov2013\M25.DSG	11-1-2013	16:54:19	135033.000000	13503.300000	49927.924834	20.000000
C:\Users\cware\Desktop\Steller25Nov\TagTesting25Nov2013\M25.DSG	11-1-2013	16:54:19	135034.000000	13503.400000	49909.530703	20.000000
C:\Users\cware\Desktop\Steller25Nov\TagTesting25Nov2013\M25.DSG	11-1-2013	16:54:19	135035.000000	13503.500000	49892.853963	20.000000
C:\Users\cware\Desktop\Steller25Nov\TagTesting25Nov2013\M25.DSG	11-1-2013	16:54:19	135036.000000	13503.600000	49890.986854	20.000000
C:\Users\cware\Desktop\Steller25Nov\TagTesting25Nov2013\M25.DSG	11-1-2013	16:54:19	135037.000000	13503.700000	49896.911042	20.000000
C:\Users\cware\Desktop\Steller25Nov\TagTesting25Nov2013\M25.DSG	11-1-2013	16:54:19	135038.000000	13503.800000	49903.930085	20.000000
C:\Users\cware\Desktop\Steller25Nov\TagTesting25Nov2013\M25.DSG	11-1-2013	16:54:19	135039.000000	13503.900000	49905.672459	20.000000
C:\Users\cware\Desktop\Steller25Nov\TagTesting25Nov2013\M25.DSG	11-1-2013	16:54:19	135040.000000	13504.000000	49906.543836	20.000000
C:\Users\cware\Desktop\Steller25Nov\TagTesting25Nov2013\M25.DSG	11-1-2013	16:54:19	135041.000000	13504.100000	49899.151250	20.000000
C:\Users\cware\Desktop\Steller25Nov\TagTesting25Nov2013\M25.DSG	11-1-2013	16:54:19	135042.000000	13504.200000	49901.441331	20.000000
C:\Users\cware\Desktop\Steller25Nov\TagTesting25Nov2013\M25.DSG	11-1-2013	16:54:19	135043.000000	13504.300000	49902.611225	20.000000
C:\Users\cware\Desktop\Steller25Nov\TagTesting25Nov2013\M25.DSG	11-1-2013	16:54:19	135044.000000	13504.400000	49891.808441	20.000000
C:\Users\cware\Desktop\Steller25Nov\TagTesting25Nov2013\M25.DSG	11-1-2013	16:54:19	135045.000000	13504.500000	49890.215412	20.000000
C:\Users\cware\Desktop\Steller25Nov\TagTesting25Nov2013\M25.DSG	11-1-2013	16:54:19	135046.000000	13504.600000	49898.280336	20.000000
C:\Users\cware\Desktop\Steller25Nov\TagTesting25Nov2013\M25.DSG	11-1-2013	16:54:19	135047.000000	13504.700000	49888.896168	20.000000
C:\Users\cware\Desktop\Steller25Nov\TagTesting25Nov2013\M25.DSG	11-1-2013	16:54:19	135048.000000	13504.800000	49906.419876	20.000000
C:\Users\cware\Desktop\Steller25Nov\TagTesting25Nov2013\M25.DSG	11-1-2013	16:54:19	135049.000000	13504.900000	49881.777741	20.000000
C:\Users\cware\Desktop\Steller25Nov\TagTesting25Nov2013\M25.DSG	11-1-2013	16:54:19	135050.000000	13505.000000	49883.196414	20.000000
C:\Users\cware\Desktop\Steller25Nov\TagTesting25Nov2013\M25.DSG	11-1-2013	16:54:19	135051.000000	13505.100000	49876.476002	20.000000
C:\Users\cware\Desktop\Steller25Nov\TagTesting25Nov2013\M25.DSG	11-1-2013	16:54:19	135052.000000	13505.200000	49875.704360	20.000000
C:\Users\cware\Desktop\Steller25Nov\TagTesting25Nov2013\M25.DSG	11-1-2013	16:54:19	135053.000000	13505.300000	49881.628517	20.000000
C:\Users\cware\Desktop\Steller25Nov\TagTesting25Nov2013\M25.DSG	11-1-2013	16:54:19	135054.000000	13505.400000	49883.869057	20.000000
C:\Users\cware\Desktop\Steller25Nov\TagTesting25Nov2013\M25.DSG	11-1-2013	16:54:19	135055.000000	13505.500000	49890.365472	20.000000
C:\Users\cware\Desktop\Steller25Nov\TagTesting25Nov2013\M25.DSG	11-1-2013	16:54:19	135056.000000	13505.600000	49901.964501	20.000000
C:\Users\cware\Desktop\Steller25Nov\TagTesting25Nov2013\M25.DSG	11-1-2013	16:54:19	135057.000000	13505.700000	49912.717504	20.000000
C:\Users\cware\Desktop\Steller25Nov\TagTesting25Nov2013\M25.DSG	11-1-2013	16:54:19	135058.000000	13505.800000	49933.775462	20.000000
C:\Users\cware\Desktop\Steller25Nov\TagTesting25Nov2013\M25.DSG	11-1-2013	16:54:19	135059.000000	13505.900000	49935.468286	20.000000
C:\Users\cware\Desktop\Steller25Nov\TagTesting25Nov2013\M25.DSG	11-1-2013	16:54:19	135060.000000	13506.000000	49946.743728	20.000000
C:\Users\cware\Desktop\Steller25Nov\TagTesting25Nov2013\M25.DSG	11-1-2013	16:54:19	135061.000000	13506.100000	49969.842788	20.000000
C:\Users\cware\Desktop\Steller25Nov\TagTesting25Nov2013\M25.DSG	11-1-2013	16:54:19	135062.000000	13506.200000	49955.505653	20.000000
C:\Users\cware\Desktop\Steller25Nov\TagTesting25Nov2013\M25.DSG	11-1-2013	16:54:19	135063.000000	13506.300000	49934.646953	20.000000
C:\Users\cware\Desktop\Steller25Nov\TagTesting25Nov2013\M25.DSG	11-1-2013	16:54:19	135064.000000	13506.400000	49932.755290	20.000000
C:\Users\cware\Desktop\Steller25Nov\TagTesting25Nov2013\M25.DSG	11-1-2013	16:54:19	135065.000000	13506.500000	49953.589287	20.000000
C:\Users\cware\Desktop\Steller25Nov\TagTesting25Nov2013\M25.DSG	11-1-2013	16:54:19	135066.000000	13506.600000	49949.805763	20.000000
C:\Users\cware\Desktop\Steller25Nov\TagTesting25Nov2013\M25.DSG	11-1-2013	16:54:19	135067.000000	13506.700000	49952.444336	20.000000
C:\Users\cware\Desktop\Steller25Nov\TagTesting25Nov2013\M25.DSG	11-1-2013	16:54:19	135068.000000	13506.800000	49950.477890	20.000000
C:\Users\cware\Desktop\Steller25Nov\TagTesting25Nov2013\M25.DSG	11-1-2013	16:54:19	135069.000000	13506.900000	49950.776810	20.000000
C:\Users\cware\Desktop\Steller25Nov\TagTesting25Nov2013\M25.DSG	11-1-2013	16:54:19	135070.000000	13507.000000	49952.743081	20.000000
C:\Users\cware\Desktop\Steller25Nov\TagTesting25Nov2013\M25.DSG	11-1-2013	16:54:19	135071.000000	13507.100000	49953.813293	20.000000
C:\Users\cware\Desktop\Steller25Nov\TagTesting25Nov2013\M25.DSG	11-1-2013	16:54:19	135072.000000	13507.200000	49947.864804	20.000000
C:\Users\cware\Desktop\Steller25Nov\TagTesting25Nov2013\M25.DSG	11-1-2013	16:54:19	135073.000000	13507.300000	49948.611162	20.000000
C:\Users\cware\Desktop\Steller25Nov\TagTesting25Nov2013\M25.DSG	11-1-2013	16:54:19	135074.000000	13507.400000	49944.280435	20.000000
C:\Users\cware\Desktop\Steller25Nov\TagTesting25Nov2013\M25.DSG	11-1-2013	16:54:19	135075.000000	13507.500000	49945.101812	20.000000
C:\Users\cware\Desktop\Steller25Nov\TagTesting25Nov2013\M25.DSG	11-1-2013	16:54:19	135076.000000	13507.600000	49945.923263	20.000000
C:\Users\cware\Desktop\Steller25Nov\TagTesting25Nov2013\M25.DSG	11-1-2013	16:54:19	135077.000000	13507.700000	49936.564348	20.000000
C:\Users\cware\Desktop\Steller25Nov\TagTesting25Nov2013\M25.DSG	11-1-2013	16:54:19	135078.000000	13507.800000	49933.851217	20.000000
C:\Users\cware\Desktop\Steller25Nov\TagTesting25Nov2013\M25.DSG	11-1-2013	16:54:19	135079.000000	13507.900000	49935.469228	20.000000
C:\Users\cware\Desktop\Steller25Nov\TagTesting25Nov2013\M25.DSG	11-1-2013	16:54:19	135080.000000	13508.000000	49924.641981	20.000000
C:\Users\cware\Desktop\Steller25Nov\TagTesting25Nov2013\M25.DSG	11-1-2013	16:54:19	135081.000000	13508.100000	49931.337712	20.000000
C:\Users\cware\Desktop\Steller25Nov\TagTesting25Nov2013\M25.DSG	11-1-2013	16:54:19	135082.000000	13508.200000	49936.440432	20.000000
C:\Users\cware\Desktop\Steller25Nov\TagTesting25Nov2013\M25.DSG	11-1-2013	16:54:19	135083.000000	13508.300000	49945.948666	20.000000
C:\Users\cware\Desktop\Steller25Nov\TagTesting25Nov2013\M25.DSG	11-1-2013	16:54:19	135084.000000	13508.400000	49957.498067	20.000000
C:\Users\cware\Desktop\Steller25Nov\TagTesting25Nov2013\M25.DSG	11-1-2013	16:54:19	135085.000000	13508.500000	49965.761909	20.000000
C:\Users\cware\Desktop\Steller25Nov\TagTesting25Nov2013\M25.DSG	11-1-2013	16:54:19	135086.000000	13508.600000	49974.897212	20.000000
C:\Users\cware\Desktop\Steller25Nov\TagTesting25Nov2013\M25.DSG	11-1-2013	16:54:19	135087.000000	13508.700000	49988.487552	20.000000
C:\Users\cware\Desktop\Steller25Nov\TagTesting25Nov2013\M25.DSG	11-1-2013	16:54:19	135088.000000	13508.800000	50000.734173	20.000000
C:\Users\cware\Desktop\Steller25Nov\TagTesting25Nov2013\M25.DSG	11-1-2013	16:54:19	135089.000000	13508.900000	50001.406164	20.000000
C:\Users\cware\Desktop\Steller25Nov\TagTesting25Nov2013\M25.DSG	11-1-2013	16:54:19	135090.000000	13509.000000	49994.461703	20.000000
C:\Users\cware\Desktop\Steller25Nov\TagTesting25Nov2013\M25.DSG	11-1-2013	16:54:19	135091.000000	13509.100000	49974.175688	20.000000
C:\Users\cware\Desktop\Steller25Nov\TagTesting25Nov2013\M25.DSG	11-1-2013	16:54:19	135092.000000	13509.200000	49978.531455	20.000000
C:\Users\cware\Desktop\Steller25Nov\TagTesting25Nov2013\M25.DSG	11-1-2013	16:54:19	135093.000000	13509.300000	49973.628012	20.000000
C:\Users\cware\Desktop\Steller25Nov\TagTesting25Nov2013\M25.DSG	11-1-2013	16:54:19	135094.000000	13509.400000	49971.935499	20.000000
C:\Users\cware\Desktop\Steller25Nov\TagTesting25Nov2013\M25.DSG	11-1-2013	16:54:19	135095.000000	13509.500000	49983.659202	20.000000
C:\Users\cware\Desktop\Steller25Nov\TagTesting25Nov2013\M25.DSG	11-1-2013	16:54:19	135096.000000	13509.600000	49967.753947	20.000000
C:\Users\cware\Desktop\Steller25Nov\TagTesting25Nov2013\M25.DSG	11-1-2013	16:54:19	135097.000000	13509.700000	49977.112918	20.000000
C:\Users\cware\Desktop\Steller25Nov\TagTesting25Nov2013\M25.DSG	11-1-2013	16:54:19	135098.000000	13509.800000	49977.287462	20.000000
C:\Users\cware\Desktop\Steller25Nov\TagTesting25Nov2013\M25.DSG	11-1-2013	16:54:19	135099.000000	13509.900000	49972.334513	20.000000
C:\Users\cware\Desktop\Steller25Nov\TagTesting25Nov2013\M25.DSG	11-1-2013	16:54:19	135100.000000	13510.000000	49978.233355	20.000000
C:\Users\cware\Desktop\Steller25Nov\TagTesting25Nov2013\M25.DSG	11-1-2013	16:54:19	135101.000000	13510.100000	49969.546629	20.000000
C:\Users\cware\Desktop\Steller25Nov\TagTesting25Nov2013\M25.DSG	11-1-2013	16:54:19	135102.000000	13510.200000	49970.094209	20.000000
C:\Users\cware\Desktop\Steller25Nov\TagTesting25Nov2013\M25.DSG	11-1-2013	16:54:19	135103.000000	13510.300000	49978.955391	20.000000
C:\Users\cware\Desktop\Steller25Nov\TagTesting25Nov2013\M25.DSG	11-1-2013	16:54:19	135104.000000	13510.400000	49966.559792	20.000000
C:\Users\cware\Desktop\Steller25Nov\TagTesting25Nov2013\M25.DSG	11-1-2013	16:54:19	135105.000000	13510.500000	49972.185307	20.000000
C:\Users\cware\Desktop\Steller25Nov\TagTesting25Nov2013\M25.DSG	11-1-2013	16:54:19	135106.000000	13510.600000	49965.887959	20.000000
C:\Users\cware\Desktop\Steller25Nov\TagTesting25Nov2013\M25.DSG	11-1-2013	16:54:19	135107.000000	13510.700000	49960.710903	20.000000
C:\Users\cware\Desktop\Steller25Nov\TagTesting25Nov2013\M25.DSG	11-1-2013	16:54:19	135108.000000	13510.800000	49958.993192	20.000000
C:\Users\cware\Desktop\Steller25Nov\TagTesting25Nov2013\M25.DSG	11-1-2013	16:54:19	135109.000000	13510.900000	49969.646649	20.000000
C:\Users\cware\Desktop\Steller25Nov\TagTesting25Nov2013\M25.DSG	11-1-2013	16:54:19	135110.000000	13511.000000	49973.778607	20.000000
C:\Users\cware\Desktop\Steller25Nov\TagTesting25Nov2013\M25.DSG	11-1-2013	16:54:19	135111.000000	13511.100000	49983.784872	20.000000
C:\Users\cware\Desktop\Steller25Nov\TagTesting25Nov2013\M25.DSG	11-1-2013	16:54:19	135112.000000	13511.200000	50001.357715	20.000000
C:\Users\cware\Desktop\Steller25Nov\TagTesting25Nov2013\M25.DSG	11-1-2013	16:54:19	135113.000000	13511.300000	50010.293939	20.000000
C:\Users\cware\Desktop\Steller25Nov\TagTesting25Nov2013\M25.DSG	11-1-2013	16:54:19	135114.000000	13511.400000	50018.906211	20.000000
C:\Users\cware\Desktop\Steller25Nov\TagTesting25Nov2013\M25.DSG	11-1-2013	16:54:19	135115.000000	13511.500000	50029.086726	20.000000
C:\Users\cware\Desktop\Steller25Nov\TagTesting25Nov2013\M25.DSG	11-1-2013	16:54:19	135116.000000	13511.600000	50032.347605	20.000000
C:\Users\cware\Desktop\Steller25Nov\TagTesting25Nov2013\M25.DSG	11-1-2013	16:54:19	135117.000000	13511.700000	50015.770024	20.000000
C:\Users\cware\Desktop\Steller25Nov\TagTesting25Nov2013\M25.DSG	11-1-2013	16:54:19	135118.000000	13511.800000	50008.452307	20.000000
C:\Users\cware\Desktop\Steller25Nov\TagTesting25Nov2013\M25.DSG	11-1-2013	16:54:19	135119.000000	13511.900000	50012.659167	20.000000
C:\Users\cware\Desktop\Steller25Nov\TagTesting25Nov2013\M25.DSG	11-1-2013	16:54:19	135120.000000	13512.000000	50009.149523	20.000000
C:\Users\cware\Desktop\Steller25Nov\TagTesting25Nov2013\M25.DSG	11-1-2013	16:54:19	135121.000000	13512.100000	50006.585688	20.000000
C:\Users\cware\Desktop\Steller25Nov\TagTesting25Nov2013\M25.DSG	11-1-2013	16:54:19	135122.000000	13512.200000	50006.112891	20.000000
C:\Users\cware\Desktop\Steller25Nov\TagTesting25Nov2013\M25.DSG	11-1-2013	16:54:19	135123.000000	13512.300000	50003.897790	20.000000
C:\Users\cware\Desktop\Steller25Nov\TagTesting25Nov2013\M25.DSG	11-1-2013	16:54:19	135124.000000	13512.400000	49974.327156	20.000000
C:\Users\cware\Desktop\Steller25Nov\TagTesting25Nov2013\M25.DSG	11-1-2013	16:54:19	135125.000000	13512.500000	49988.142147	20.000000
C:\Users\cware\Desktop\Steller25Nov\TagTesting25Nov2013\M25.DSG	11-1-2013	16:54:19	135126.000000	13512.600000	49984.856329	20.000000
C:\Users\cware\Desktop\Steller25Nov\TagTesting25Nov2013\M25.DSG	11-1-2013	16:54:19	135127.000000	13512.700000	49982.466999	20.000000
C:\Users\cware\Desktop\Steller25Nov\TagTesting25Nov2013\M25.DSG	11-1-2013	16:54:19	135128.000000	13512.800000	49988.291142	20.000000
C:\Users\cware\Desktop\Steller25Nov\TagTesting25Nov2013\M25.DSG	11-1-2013	16:54:19	135129.000000	13512.900000	49982.989640	20.000000
C:\Users\cware\Desktop\Steller25Nov\TagTesting25Nov2013\M25.DSG	11-1-2013	16:54:19	135130.000000	13513.000000	49983.263528	20.000000
C:\Users\cware\Desktop\Steller25Nov\TagTesting25Nov2013\M25.DSG	11-1-2013	16:54:19	135131.000000	13513.100000	49978.957596	20.000000
C:\Users\cware\Desktop\Steller25Nov\TagTesting25Nov2013\M25.DSG	11-1-2013	16:54:19	135132.000000	13513.200000	49971.640028	20.000000
C:\Users\cware\Desktop\Steller25Nov\TagTesting25Nov2013\M25.DSG	11-1-2013	16:54:19	135133.000000	13513.300000	49975.672015	20.000000
C:\Users\cware\Desktop\Steller25Nov\TagTesting25Nov2013\M25.DSG	11-1-2013	16:54:19	135134.000000	13513.400000	49963.301113	20.000000
C:\Users\cware\Desktop\Steller25Nov\TagTesting25Nov2013\M25.DSG	11-1-2013	16:54:19	135135.000000	13513.500000	49969.623905	20.000000
C:\Users\cware\Desktop\Steller25Nov\TagTesting25Nov2013\M25.DSG	11-1-2013	16:54:19	135136.000000	13513.600000	49969.076119	20.000000
C:\Users\cware\Desktop\Steller25Nov\TagTesting25Nov2013\M25.DSG	11-1-2013	16:54:19	135137.000000	13513.700000	49969.225399	20.000000
C:\Users\cware\Desktop\Steller25Nov\TagTesting25Nov2013\M25.DSG	11-1-2013	16:54:19	135138.000000	13513.800000	49979.480434	20.000000
C:\Users\cware\Desktop\Steller25Nov\TagTesting25Nov2013\M25.DSG	11-1-2013	16:54:19	135139.000000	13513.900000	49987.396153	20.000000
C:\Users\cware\Desktop\Steller25Nov\TagTesting25Nov2013\M25.DSG	11-1-2013	16:54:19	135140.000000	13514.000000	49997.053848	20.000000
C:\Users\cware\Desktop\Steller25Nov\TagTesting25Nov2013\M25.DSG	11-1-2013	16:54:19	135141.000000	13514.100000	50012.611012	20.000000
C:\Users\cware\Desktop\Steller25Nov\TagTesting25Nov2013\M25.DSG	11-1-2013	16:54:19	135142.000000	13514.200000	50016.692974	20.000000
C:\Users\cware\Desktop\Steller25Nov\TagTesting25Nov2013\M25.DSG	11-1-2013	16:54:19	135143.000000	13514.300000	50028.192936	20.000000
C:\Users\cware\Desktop\Steller25Nov\TagTesting25Nov2013\M25.DSG	11-1-2013	16:54:19	135144.000000	13514.400000	50036.357385	20.000000
C:\Users\cware\Desktop\Steller25Nov\TagTesting25Nov2013\M25.DSG	11-1-2013	16:54:19	135145.000000	13514.500000	50029.860681	20.000000
C:\Users\cware\Desktop\Steller25Nov\TagTesting25Nov2013\M25.DSG	11-1-2013	16:54:19	135146.000000	13514.600000	50011.964131	20.000000
C:\Users\cware\Desktop\Steller25Nov\TagTesting25Nov2013\M25.DSG	11-1-2013	16:54:19	135147.000000	13514.700000	49992.847979	20.000000
C:\Users\cware\Desktop\Steller25Nov\TagTesting25Nov2013\M25.DSG	11-1-2013	16:54:19	135148.000000	13514.800000	49995.610832	20.000000
C:\Users\cware\Desktop\Steller25Nov\TagTesting25Nov2013\M25.DSG	11-1-2013	16:54:19	135149.000000	13514.900000	49985.480353	20.000000
C:\Users\cware\Desktop\Steller25Nov\TagTesting25Nov2013\M25.DSG	11-1-2013	16:54:19	135150.000000	13515.000000	49989.811553	20.000000
C:\Users\cware\Desktop\Steller25Nov\TagTesting25Nov2013\M25.DSG	11-1-2013	16:54:19	135151.000000	13515.100000	49983.215267	20.000000
C:\Users\cware\Desktop\Steller25Nov\TagTesting25Nov2013\M25.DSG	11-1-2013	16:54:19	135152.000000	13515.200000	49977.714724	20.000000
C:\Users\cware\Desktop\Steller25Nov\TagTesting25Nov2013\M25.DSG	11-1-2013	16:54:19	135153.000000	13515.300000	49968.480146	20.000000
C:\Users\cware\Desktop\Steller25Nov\TagTesting25Nov2013\M25.DSG	11-1-2013	16:54:19	135154.000000	13515.400000	49963.949966	20.000000
C:\Users\cware\Desktop\Steller25Nov\TagTesting25Nov2013\M25.DSG	11-1-2013	16:54:19	135155.000000	13515.500000	49953.496027	20.000000
C:\Users\cware\Desktop\Steller25Nov\TagTesting25Nov2013\M25.DSG	11-1-2013	16:54:19	135156.000000	13515.600000	49960.515153	20.000000
C:\Users\cware\Desktop\Steller25Nov\TagTesting25Nov2013\M25.DSG	11-1-2013	16:54:19	135157.000000	13515.700000	49945.680274	20.000000
C:\Users\cware\Desktop\Steller25Nov\TagTesting25Nov2013\M25.DSG	11-1-2013	16:54:19	135158.000000	13515.800000	49941.249650	20.000000
C:\Users\cware\Desktop\Steller25Nov\TagTesting25Nov2013\M25.DSG	11-1-2013	16:54:19	135159.000000	13515.900000	49918.773388	20.000000
C:\Users\cware\Desktop\Steller25Nov\TagTesting25Nov2013\M25.DSG	11-1-2013	16:54:19	135160.000000	13516.000000	49936.022794	20.000000
C:\Users\cware\Desktop\Steller25Nov\TagTesting25Nov2013\M25.DSG	11-1-2013	16:54:19	135161.000000	13516.100000	49933.782744	20.000000
C:\Users\cware\Desktop\Steller25Nov\TagTesting25Nov2013\M25.DSG	11-1-2013	16:54:19	135162.000000	13516.200000	49938.113774	20.000000
C:\Users\cware\Desktop\Steller25Nov\TagTesting25Nov2013\M25.DSG	11-1-2013	16:54:19	135163.000000	13516.300000	49951.156698	20.000000
C:\Users\cware\Desktop\Steller25Nov\TagTesting25Nov2013\M25.DSG	11-1-2013	16:54:19	135164.000000	13516.400000	49957.976972	20.000000
C:\Users\cware\Desktop\Steller25Nov\TagTesting25Nov2013\M25.DSG	11-1-2013	16:54:19	135165.000000	13516.500000	49973.334715	20.000000
C:\Users\cware\Desktop\Steller25Nov\TagTesting25Nov2013\M25.DSG	11-1-2013	16:54:19	135166.000000	13516.600000	49985.232718	20.000000
C:\Users\cware\Desktop\Steller25Nov\TagTesting25Nov2013\M25.DSG	11-1-2013	16:54:19	135167.000000	13516.700000	49993.222817	20.000000
C:\Users\cware\Desktop\Steller25Nov\TagTesting25Nov2013\M25.DSG	11-1-2013	16:54:19	135168.000000	13516.800000	50000.167349	20.000000
C:\Users\cware\Desktop\Steller25Nov\TagTesting25Nov2013\M25.DSG	11-1-2013	16:54:19	135169.000000	13516.900000	49992.327030	20.000000
C:\Users\cware\Desktop\Steller25Nov\TagTesting25Nov2013\M25.DSG	11-1-2013	16:54:19	135170.000000	13517.000000	49969.377475	20.000000
C:\Users\cware\Desktop\Steller25Nov\TagTesting25Nov2013\M25.DSG	11-1-2013	16:54:19	135171.000000	13517.100000	49964.897113	20.000000
C:\Users\cware\Desktop\Steller25Nov\TagTesting25Nov2013\M25.DSG	11-1-2013	16:54:19	135172.000000	13517.200000	49968.058300	20.000000
C:\Users\cware\Desktop\Steller25Nov\TagTesting25Nov2013\M25.DSG	11-1-2013	16:54:19	135173.000000	13517.300000	49958.126839	20.000000
C:\Users\cware\Desktop\Steller25Nov\TagTesting25Nov2013\M25.DSG	11-1-2013	16:54:19	135174.000000	13517.400000	49964.449434	20.000000
C:\Users\cware\Desktop\Steller25Nov\TagTesting25Nov2013\M25.DSG	11-1-2013	16:54:19	135175.000000	13517.500000	49959.023130	20.000000
C:\Users\cware\Desktop\Steller25Nov\TagTesting25Nov2013\M25.DSG	11-1-2013	16:54:19	135176.000000	13517.600000	49957.479809	20.000000
C:\Users\cware\Desktop\Steller25Nov\TagTesting25Nov2013\M25.DSG	11-1-2013	16:54:19	135177.000000	13517.700000	49953.671959	20.000000
C:\Users\cware\Desktop\Steller25Nov\TagTesting25Nov2013\M25.DSG	11-1-2013	16:54:19	135178.000000	13517.800000	49949.589677	20.000000
C:\Users\cware\Desktop\Steller25Nov\TagTesting25Nov2013\M25.DSG	11-1-2013	16:54:19	135179.000000	13517.900000	49946.204698	20.000000
C:\Users\cware\Desktop\Steller25Nov\TagTesting25Nov2013\M25.DSG	11-1-2013	16:54:19	135180.000000	13518.000000	49944.760823	20.000000
C:\Users\cware\Desktop\Steller25Nov\TagTesting25Nov2013\M25.DSG	11-1-2013	16:54:19	135181.000000	13518.100000	49934.655352	20.000000
C:\Users\cware\Desktop\Steller25Nov\TagTesting25Nov2013\M25.DSG	11-1-2013	16:54:19	135182.000000	13518.200000	49945.582703	20.000000
C:\Users\cware\Desktop\Steller25Nov\TagTesting25Nov2013\M25.DSG	11-1-2013	16:54:19	135183.000000	13518.300000	49930.175073	20.000000
C:\Users\cware\Desktop\Steller25Nov\TagTesting25Nov2013\M25.DSG	11-1-2013	16:54:19	135184.000000	13518.400000	49927.810568	20.000000
C:\Users\cware\Desktop\Steller25Nov\TagTesting25Nov2013\M25.DSG	11-1-2013	16:54:19	135185.000000	13518.500000	49924.873360	20.000000
C:\Users\cware\Desktop\Steller25Nov\TagTesting25Nov2013\M25.DSG	11-1-2013	16:54:19	135186.000000	13518.600000	49914.021316	20.000000
C:\Users\cware\Desktop\Steller25Nov\TagTesting25Nov2013\M25.DSG	11-1-2013	16:54:19	135187.000000	13518.700000	49921.911681	20.000000
C:\Users\cware\Desktop\Steller25Nov\TagTesting25Nov2013\M25.DSG	11-1-2013	16:54:19	135188.000000	13518.800000	49917.256862	20.000000
C:\Users\cware\Desktop\Steller25Nov\TagTesting25Nov2013\M25.DSG	11-1-2013	16:54:19	135189.000000	13518.900000	49926.242645	20.000000
C:\Users\cware\Desktop\Steller25Nov\TagTesting25Nov2013\M25.DSG	11-1-2013	16:54:19	135190.000000	13519.000000	49931.619421	20.000000
C:\Users\cware\Desktop\Steller25Nov\TagTesting25Nov2013\M25.DSG	11-1-2013	16:54:19	135191.000000	13519.100000	49940.679417	20.000000
C:\Users\cware\Desktop\Steller25Nov\TagTesting25Nov2013\M25.DSG	11-1-2013	16:54:19	135192.000000	13519.200000	49945.931506	20.000000
C:\Users\cware\Desktop\Steller25Nov\TagTesting25Nov2013\M25.DSG	11-1-2013	16:54:19	135193.000000	13519.300000	49967.338026	20.000000
C:\Users\cware\Desktop\Steller25Nov\TagTesting25Nov2013\M25.DSG	11-1-2013	16:54:19	135194.000000	13519.400000	49973.436382	20.000000
C:\Users\cware\Desktop\Steller25Nov\TagTesting25Nov2013\M25.DSG	11-1-2013	16:54:19	135195.000000	13519.500000	49993.548465	20.000000
C:\Users\cware\Desktop\Steller25Nov\TagTesting25Nov2013\M25.DSG	11-1-2013	16:54:19	135196.000000	13519.600000	50003.032055	20.000000
C:\Users\cware\Desktop\Steller25Nov\TagTesting25Nov2013\M25.DSG	11-1-2013	16:54:19	135197.000000	13519.700000	49995.589817	20.000000
C:\Users\cware\Desktop\Steller25Nov\TagTesting25Nov2013\M25.DSG	11-1-2013	16:54:19	135198.000000	13519.800000	49963.729277	20.000000
C:\Users\cware\Desktop\Steller25Nov\TagTesting25Nov2013\M25.DSG	11-1-2013	16:54:19	135199.000000	13519.900000	49956.959179	20.000000
C:\Users\cware\Desktop\Steller25Nov\TagTesting25Nov2013\M25.DSG	11-1-2013	16:54:19	135200.000000	13520.000000	49950.562222	20.000000
C:\Users\cware\Desktop\Steller25Nov\TagTesting25Nov2013\M25.DSG	11-1-2013	16:54:19	135201.000000	13520.100000	49954.121758	20.000000
C:\Users\cware\Desktop\Steller25Nov\TagTesting25Nov2013\M25.DSG	11-1-2013	16:54:19	135202.000000	13520.200000	49948.844590	20.000000
C:\Users\cware\Desktop\Steller25Nov\TagTesting25Nov2013\M25.DSG	11-1-2013	16:54:19	135203.000000	13520.300000	49945.932702	20.000000
C:\Users\cware\Desktop\Steller25Nov\TagTesting25Nov2013\M25.DSG	11-1-2013	16:54:19	135204.000000	13520.400000	49948.073455	20.000000
C:\Users\cware\Desktop\Steller25Nov\TagTesting25Nov2013\M25.DSG	11-1-2013	16:54:19	135205.000000	13520.500000	49938.291532	20.000000
C:\Users\cware\Desktop\Steller25Nov\TagTesting25Nov2013\M25.DSG	11-1-2013	16:54:19	135206.000000	13520.600000	49936.922268	20.000000
C:\Users\cware\Desktop\Steller25Nov\TagTesting25Nov2013\M25.DSG	11-1-2013	16:54:19	135207.000000	13520.700000	49934.283980	20.000000
C:\Users\cware\Desktop\Steller25Nov\TagTesting25Nov2013\M25.DSG	11-1-2013	16:54:19	135208.000000	13520.800000	49922.261757	20.000000
C:\Users\cware\Desktop\Steller25Nov\TagTesting25Nov2013\M25.DSG	11-1-2013	16:54:19	135209.000000	13520.900000	49924.850575	20.000000
C:\Users\cware\Desktop\Steller25Nov\TagTesting25Nov2013\M25.DSG	11-1-2013	16:54:19	135210.000000	13521.000000	49921.689220	20.000000
C:\Users\cware\Desktop\Steller25Nov\TagTesting25Nov2013\M25.DSG	11-1-2013	16:54:19	135211.000000	13521.100000	49907.302414	20.000000
C:\Users\cware\Desktop\Steller25Nov\TagTesting25Nov2013\M25.DSG	11-1-2013	16:54:19	135212.000000	13521.200000	49902.622980	20.000000
C:\Users\cware\Desktop\Steller25Nov\TagTesting25Nov2013\M25.DSG	11-1-2013	16:54:19	135213.000000	13521.300000	49908.372547	20.000000
C:\Users\cware\Desktop\Steller25Nov\TagTesting25Nov2013\M25.DSG	11-1-2013	16:54:19	135214.000000	13521.400000	49916.661636	20.000000
C:\Users\cware\Desktop\Steller25Nov\TagTesting25Nov2013\M25.DSG	11-1-2013	16:54:19	135215.000000	13521.500000	49920.942967	20.000000
C:\Users\cware\Desktop\Steller25Nov\TagTesting25Nov2013\M25.DSG	11-1-2013	16:54:19	135216.000000	13521.600000	49931.845187	20.000000
C:\Users\cware\Desktop\Steller25Nov\TagTesting25Nov2013\M25.DSG	11-1-2013	16:54:19	135217.000000	13521.700000	49945.087161	20.000000
C:\Users\cware\Desktop\Steller25Nov\TagTesting25Nov2013\M25.DSG	11-1-2013	16:54:19	135218.000000	13521.800000	49951.061334	20.000000
C:\Users\cware\Desktop\Steller25Nov\TagTesting25Nov2013\M25.DSG	11-1-2013	16:54:19	135219.000000	13521.900000	49971.447122	20.000000
C:\Users\cware\Desktop\Steller25Nov\TagTesting25Nov2013\M25.DSG	11-1-2013	16:54:19	135220.000000	13522.000000	49976.126714	20.000000
C:\Users\cware\Desktop\Steller25Nov\TagTesting25Nov2013\M25.DSG	11-1-2013	16:54:19	135221.000000	13522.100000	49986.481393	20.000000
C:\Users\cware\Desktop\Steller25Nov\TagTesting25Nov2013\M25.DSG	11-1-2013	16:54:19	135222.000000	13522.200000	50000.794035	20.000000
C:\Users\cware\Desktop\Steller25Nov\TagTesting25Nov2013\M25.DSG	11-1-2013	16:54:19	135223.000000	13522.300000	49986.133138	20.000000
C:\Users\cware\Desktop\Steller25Nov\TagTesting25Nov2013\M25.DSG	11-1-2013	16:54:19	135224.000000	13522.400000	49957.682709	20.000000
C:\Users\cware\Desktop\Steller25Nov\TagTesting25Nov2013\M25.DSG	11-1-2013	16:54:19	135225.000000	13522.500000	49956.662231	20.000000
C:\Users\cware\Desktop\Steller25Nov\TagTesting25Nov2013\M25.DSG	11-1-2013	16:54:19	135226.000000	13522.600000	49953.476419	20.000000
C:\Users\cware\Desktop\Steller25Nov\TagTesting25Nov2013\M25.DSG	11-1-2013	16:54:19	135227.000000	13522.700000	49949.195486	20.000000
C:\Users\cware\Desktop\Steller25Nov\TagTesting25Nov2013\M25.DSG	11-1-2013	16:54:19	135228.000000	13522.800000	49946.108879	20.000000
C:\Users\cware\Desktop\Steller25Nov\TagTesting25Nov2013\M25.DSG	11-1-2013	16:54:19	135229.000000	13522.900000	49945.785108	20.000000
C:\Users\cware\Desktop\Steller25Nov\TagTesting25Nov2013\M25.DSG	11-1-2013	16:54:19	135230.000000	13523.000000	49945.387014	20.000000
C:\Users\cware\Desktop\Steller25Nov\TagTesting25Nov2013\M25.DSG	11-1-2013	16:54:19	135231.000000	13523.100000	49938.990030	20.000000
C:\Users\cware\Desktop\Steller25Nov\TagTesting25Nov2013\M25.DSG	11-1-2013	16:54:19	135232.000000	13523.200000	49930.054432	20.000000
C:\Users\cware\Desktop\Steller25Nov\TagTesting25Nov2013\M25.DSG	11-1-2013	16:54:19	135233.000000	13523.300000	49927.864019	20.000000
C:\Users\cware\Desktop\Steller25Nov\TagTesting25Nov2013\M25.DSG	11-1-2013	16:54:19	135234.000000	13523.400000	49916.040788	20.000000
C:\Users\cware\Desktop\Steller25Nov\TagTesting25Nov2013\M25.DSG	11-1-2013	16:54:19	135235.000000	13523.500000	49913.825686	20.000000
C:\Users\cware\Desktop\Steller25Nov\TagTesting25Nov2013\M25.DSG	11-1-2013	16:54:19	135236.000000	13523.600000	49906.184340	20.000000
C:\Users\cware\Desktop\Steller25Nov\TagTesting25Nov2013\M25.DSG	11-1-2013	16:54:19	135237.000000	13523.700000	49913.551959	20.000000
C:\Users\cware\Desktop\Steller25Nov\TagTesting25Nov2013\M25.DSG	11-1-2013	16:54:19	135238.000000	13523.800000	49898.717039	20.000000
C:\Users\cware\Desktop\Steller25Nov\TagTesting25Nov2013\M25.DSG	11-1-2013	16:54:19	135239.000000	13523.900000	49905.910609	20.000000
C:\Users\cware\Desktop\Steller25Nov\TagTesting25Nov2013\M25.DSG	11-1-2013	16:54:19	135240.000000	13524.000000	49921.417840	20.000000
C:\Users\cware\Desktop\Steller25Nov\TagTesting25Nov2013\M25.DSG	11-1-2013	16:54:19	135241.000000	13524.100000	49941.529618	20.000000
C:\Users\cware\Desktop\Steller25Nov\TagTesting25Nov2013\M25.DSG	11-1-2013	16:54:19	135242.000000	13524.200000	49951.710240	20.000000
C:\Users\cware\Desktop\Steller25Nov\TagTesting25Nov2013\M25.DSG	11-1-2013	16:54:19	135243.000000	13524.300000	49958.729735	20.000000
C:\Users\cware\Desktop\Steller25Nov\TagTesting25Nov2013\M25.DSG	11-1-2013	16:54:19	135244.000000	13524.400000	49964.853149	20.000000
C:\Users\cware\Desktop\Steller25Nov\TagTesting25Nov2013\M25.DSG	11-1-2013	16:54:19	135245.000000	13524.500000	49964.778240	20.000000
C:\Users\cware\Desktop\Steller25Nov\TagTesting25Nov2013\M25.DSG	11-1-2013	16:54:19	135246.000000	13524.600000	49937.124348	20.000000
C:\Users\cware\Desktop\Steller25Nov\TagTesting25Nov2013\M25.DSG	11-1-2013	16:54:19	135247.000000	13524.700000	49924.430177	20.000000
C:\Users\cware\Desktop\Steller25Nov\TagTesting25Nov2013\M25.DSG	11-1-2013	16:54:19	135248.000000	13524.800000	49923.857728	20.000000
C:\Users\cware\Desktop\Steller25Nov\TagTesting25Nov2013\M25.DSG	11-1-2013	16:54:19	135249.000000	13524.900000	49921.916426	20.000000
C:\Users\cware\Desktop\Steller25Nov\TagTesting25Nov2013\M25.DSG	11-1-2013	16:54:19	135250.000000	13525.000000	49920.771484	20.000000
C:\Users\cware\Desktop\Steller25Nov\TagTesting25Nov2013\M25.DSG	11-1-2013	16:54:19	135251.000000	13525.100000	49909.520593	20.000000
C:\Users\cware\Desktop\Steller25Nov\TagTesting25Nov2013\M25.DSG	11-1-2013	16:54:19	135252.000000	13525.200000	49899.514545	20.000000
C:\Users\cware\Desktop\Steller25Nov\TagTesting25Nov2013\M25.DSG	11-1-2013	16:54:19	135253.000000	13525.300000	49899.688716	20.000000
C:\Users\cware\Desktop\Steller25Nov\TagTesting25Nov2013\M25.DSG	11-1-2013	16:54:19	135254.000000	13525.400000	49900.286319	20.000000
C:\Users\cware\Desktop\Steller25Nov\TagTesting25Nov2013\M25.DSG	11-1-2013	16:54:19	135255.000000	13525.500000	49882.862726	20.000000
C:\Users\cware\Desktop\Steller25Nov\TagTesting25Nov2013\M25.DSG	11-1-2013	16:54:19	135256.000000	13525.600000	49886.720792	20.000000
C:\Users\cware\Desktop\Steller25Nov\TagTesting25Nov2013\M25.DSG	11-1-2013	16:54:19	135257.000000	13525.700000	49861.655940	20.000000
C:\Users\cware\Desktop\Steller25Nov\TagTesting25Nov2013\M25.DSG	11-1-2013	16:54:19	135258.000000	13525.800000	49868.724710	20.000000
C:\Users\cware\Desktop\Steller25Nov\TagTesting25Nov2013\M25.DSG	11-1-2013	16:54:19	135259.000000	13525.900000	49856.304208	20.000000
C:\Users\cware\Desktop\Steller25Nov\TagTesting25Nov2013\M25.DSG	11-1-2013	16:54:19	135260.000000	13526.000000	49850.330376	20.000000
C:\Users\cware\Desktop\Steller25Nov\TagTesting25Nov2013\M25.DSG	11-1-2013	16:54:19	135261.000000	13526.100000	49844.356601	20.000000
C:\Users\cware\Desktop\Steller25Nov\TagTesting25Nov2013\M25.DSG	11-1-2013	16:54:19	135262.000000	13526.200000	49834.076542	20.000000
C:\Users\cware\Desktop\Steller25Nov\TagTesting25Nov2013\M25.DSG	11-1-2013	16:54:19	135263.000000	13526.300000	49822.552265	20.000000
C:\Users\cware\Desktop\Steller25Nov\TagTesting25Nov2013\M25.DSG	11-1-2013	16:54:19	135264.000000	13526.400000	49822.876127	20.000000
C:\Users\cware\Desktop\Steller25Nov\TagTesting25Nov2013\M25.DSG	11-1-2013	16:54:19	135265.000000	13526.500000	49825.663618	20.000000
C:\Users\cware\Desktop\Steller25Nov\TagTesting25Nov2013\M25.DSG	11-1-2013	16:54:19	135266.000000	13526.600000	49830.567413	20.000000
C:\Users\cware\Desktop\Steller25Nov\TagTesting25Nov2013\M25.DSG	11-1-2013	16:54:19	135267.000000	13526.700000	49835.869026	20.000000
C:\Users\cware\Desktop\Steller25Nov\TagTesting25Nov2013\M25.DSG	11-1-2013	16:54:19	135268.000000	13526.800000	49843.361669	20.000000
C:\Users\cware\Desktop\Steller25Nov\TagTesting25Nov2013\M25.DSG	11-1-2013	16:54:19	135269.000000	13526.900000	49860.461434	20.000000
C:\Users\cware\Desktop\Steller25Nov\TagTesting25Nov2013\M25.DSG	11-1-2013	16:54:19	135270.000000	13527.000000	49877.686517	20.000000
C:\Users\cware\Desktop\Steller25Nov\TagTesting25Nov2013\M25.DSG	11-1-2013	16:54:19	135271.000000	13527.100000	49889.509595	20.000000
C:\Users\cware\Desktop\Steller25Nov\TagTesting25Nov2013\M25.DSG	11-1-2013	16:54:19	135272.000000	13527.200000	49899.715078	20.000000
C:\Users\cware\Desktop\Steller25Nov\TagTesting25Nov2013\M25.DSG	11-1-2013	16:54:19	135273.000000	13527.300000	49903.324081	20.000000
C:\Users\cware\Desktop\Steller25Nov\TagTesting25Nov2013\M25.DSG	11-1-2013	16:54:19	135274.000000	13527.400000	49878.980897	20.000000
C:\Users\cware\Desktop\Steller25Nov\TagTesting25Nov2013\M25.DSG	11-1-2013	16:54:19	135275.000000	13527.500000	49868.352797	20.000000
C:\Users\cware\Desktop\Steller25Nov\TagTesting25Nov2013\M25.DSG	11-1-2013	16:54:19	135276.000000	13527.600000	49875.695512	20.000000
C:\Users\cware\Desktop\Steller25Nov\TagTesting25Nov2013\M25.DSG	11-1-2013	16:54:19	135277.000000	13527.700000	49874.550451	20.000000
C:\Users\cware\Desktop\Steller25Nov\TagTesting25Nov2013\M25.DSG	11-1-2013	16:54:19	135278.000000	13527.800000	49877.637115	20.000000
C:\Users\cware\Desktop\Steller25Nov\TagTesting25Nov2013\M25.DSG	11-1-2013	16:54:19	135279.000000	13527.900000	49883.461562	20.000000
C:\Users\cware\Desktop\Steller25Nov\TagTesting25Nov2013\M25.DSG	11-1-2013	16:54:19	135280.000000	13528.000000	49873.007240	20.000000
C:\Users\cware\Desktop\Steller25Nov\TagTesting25Nov2013\M25.DSG	11-1-2013	16:54:19	135281.000000	13528.100000	49871.364670	20.000000
C:\Users\cware\Desktop\Steller25Nov\TagTesting25Nov2013\M25.DSG	11-1-2013	16:54:19	135282.000000	13528.200000	49877.736898	20.000000
C:\Users\cware\Desktop\Steller25Nov\TagTesting25Nov2013\M25.DSG	11-1-2013	16:54:19	135283.000000	13528.300000	49867.880257	20.000000
C:\Users\cware\Desktop\Steller25Nov\TagTesting25Nov2013\M25.DSG	11-1-2013	16:54:19	135284.000000	13528.400000	49857.127207	20.000000
C:\Users\cware\Desktop\Steller25Nov\TagTesting25Nov2013\M25.DSG	11-1-2013	16:54:19	135285.000000	13528.500000	49854.165256	20.000000
C:\Users\cware\Desktop\Steller25Nov\TagTesting25Nov2013\M25.DSG	11-1-2013	16:54:19	135286.000000	13528.600000	49853.717223	20.000000
C:\Users\cware\Desktop\Steller25Nov\TagTesting25Nov2013\M25.DSG	11-1-2013	16:54:19	135287.000000	13528.700000	49850.207512	20.000000
C:\Users\cware\Desktop\Steller25Nov\TagTesting25Nov2013\M25.DSG	11-1-2013	16:54:19	135288.000000	13528.800000	49835.870438	20.000000
C:\Users\cware\Desktop\Steller25Nov\TagTesting25Nov2013\M25.DSG	11-1-2013	16:54:19	135289.000000	13528.900000	49842.317680	20.000000
C:\Users\cware\Desktop\Steller25Nov\TagTesting25Nov2013\M25.DSG	11-1-2013	16:54:19	135290.000000	13529.000000	49839.131417	20.000000
C:\Users\cware\Desktop\Steller25Nov\TagTesting25Nov2013\M25.DSG	11-1-2013	16:54:19	135291.000000	13529.100000	49862.529089	20.000000
C:\Users\cware\Desktop\Steller25Nov\TagTesting25Nov2013\M25.DSG	11-1-2013	16:54:19	135292.000000	13529.200000	49872.236799	20.000000
C:\Users\cware\Desktop\Steller25Nov\TagTesting25Nov2013\M25.DSG	11-1-2013	16:54:19	135293.000000	13529.300000	49883.836003	20.000000
C:\Users\cware\Desktop\Steller25Nov\TagTesting25Nov2013\M25.DSG	11-1-2013	16:54:19	135294.000000	13529.400000	49906.113230	20.000000
C:\Users\cware\Desktop\Steller25Nov\TagTesting25Nov2013\M25.DSG	11-1-2013	16:54:19	135295.000000	13529.500000	49921.222267	20.000000
C:\Users\cware\Desktop\Steller25Nov\TagTesting25Nov2013\M25.DSG	11-1-2013	16:54:19	135296.000000	13529.600000	49929.511059	20.000000
C:\Users\cware\Desktop\Steller25Nov\TagTesting25Nov2013\M25.DSG	11-1-2013	16:54:19	135297.000000	13529.700000	49943.549494	20.000000
C:\Users\cware\Desktop\Steller25Nov\TagTesting25Nov2013\M25.DSG	11-1-2013	16:54:19	135298.000000	13529.800000	49938.820484	20.000000
C:\Users\cware\Desktop\Steller25Nov\TagTesting25Nov2013\M25.DSG	11-1-2013	16:54:19	135299.000000	13529.900000	49915.223495	20.000000
C:\Users\cware\Desktop\Steller25Nov\TagTesting25Nov2013\M25.DSG	11-1-2013	16:54:19	135300.000000	13530.000000	49898.049052	20.000000
C:\Users\cware\Desktop\Steller25Nov\TagTesting25Nov2013\M25.DSG	11-1-2013	16:54:19	135301.000000	13530.100000	49905.740661	20.000000
C:\Users\cware\Desktop\Steller25Nov\TagTesting25Nov2013\M25.DSG	11-1-2013	16:54:19	135302.000000	13530.200000	49905.715674	20.000000
C:\Users\cware\Desktop\Steller25Nov\TagTesting25Nov2013\M25.DSG	11-1-2013	16:54:19	135303.000000	13530.300000	49904.421718	20.000000
C:\Users\cware\Desktop\Steller25Nov\TagTesting25Nov2013\M25.DSG	11-1-2013	16:54:19	135304.000000	13530.400000	49898.123882	20.000000
C:\Users\cware\Desktop\Steller25Nov\TagTesting25Nov2013\M25.DSG	11-1-2013	16:54:19	135305.000000	13530.500000	49886.151392	20.000000
C:\Users\cware\Desktop\Steller25Nov\TagTesting25Nov2013\M25.DSG	11-1-2013	16:54:19	135306.000000	13530.600000	49882.144063	20.000000
C:\Users\cware\Desktop\Steller25Nov\TagTesting25Nov2013\M25.DSG	11-1-2013	16:54:19	135307.000000	13530.700000	49896.381810	20.000000
C:\Users\cware\Desktop\Steller25Nov\TagTesting25Nov2013\M25.DSG	11-1-2013	16:54:19	135308.000000	13530.800000	49876.419079	20.000000
C:\Users\cware\Desktop\Steller25Nov\TagTesting25Nov2013\M25.DSG	11-1-2013	16:54:19	135309.000000	13530.900000	49880.999321	20.000000
C:\Users\cware\Desktop\Steller25Nov\TagTesting25Nov2013\M25.DSG	11-1-2013	16:54:19	135310.000000	13531.000000	49880.650865	20.000000
C:\Users\cware\Desktop\Steller25Nov\TagTesting25Nov2013\M25.DSG	11-1-2013	16:54:19	135311.000000	13531.100000	49872.934815	20.000000
C:\Users\cware\Desktop\Steller25Nov\TagTesting25Nov2013\M25.DSG	11-1-2013	16:54:19	135312.000000	13531.200000	49872.088499	20.000000
C:\Users\cware\Desktop\Steller25Nov\TagTesting25Nov2013\M25.DSG	11-1-2013	16:54:19	135313.000000	13531.300000	49860.265267	20.000000
C:\Users\cware\Desktop\Steller25Nov\TagTesting25Nov2013\M25.DSG	11-1-2013	16:54:19	135314.000000	13531.400000	49848.865190	20.000000
C:\Users\cware\Desktop\Steller25Nov\TagTesting25Nov2013\M25.DSG	11-1-2013	16:54:19	135315.000000	13531.500000	49849.537418	20.000000
C:\Users\cware\Desktop\Steller25Nov\TagTesting25Nov2013\M25.DSG	11-1-2013	16:54:19	135316.000000	13531.600000	49853.345768	20.000000
C:\Users\cware\Desktop\Steller25Nov\TagTesting25Nov2013\M25.DSG	11-1-2013	16:54:19	135317.000000	13531.700000	49861.111959	20.000000
C:\Users\cware\Desktop\Steller25Nov\TagTesting25Nov2013\M25.DSG	11-1-2013	16:54:19	135318.000000	13531.800000	49870.047747	20.000000
C:\Users\cware\Desktop\Steller25Nov\TagTesting25Nov2013\M25.DSG	11-1-2013	16:54:19	135319.000000	13531.900000	49892.350097	20.000000
C:\Users\cware\Desktop\Steller25Nov\TagTesting25Nov2013\M25.DSG	11-1-2013	16:54:19	135320.000000	13532.000000	49905.467578	20.000000
C:\Users\cware\Desktop\Steller25Nov\TagTesting25Nov2013\M25.DSG	11-1-2013	16:54:19	135321.000000	13532.100000	49926.251708	20.000000
C:\Users\cware\Desktop\Steller25Nov\TagTesting25Nov2013\M25.DSG	11-1-2013	16:54:19	135322.000000	13532.200000	49938.273994	20.000000
C:\Users\cware\Desktop\Steller25Nov\TagTesting25Nov2013\M25.DSG	11-1-2013	16:54:19	135323.000000	13532.300000	49945.243703	20.000000
C:\Users\cware\Desktop\Steller25Nov\TagTesting25Nov2013\M25.DSG	11-1-2013	16:54:19	135324.000000	13532.400000	49950.719860	20.000000
C:\Users\cware\Desktop\Steller25Nov\TagTesting25Nov2013\M25.DSG	11-1-2013	16:54:19	135325.000000	13532.500000	49927.147959	20.000000
C:\Users\cware\Desktop\Steller25Nov\TagTesting25Nov2013\M25.DSG	11-1-2013	16:54:19	135326.000000	13532.600000	49911.541456	20.000000
C:\Users\cware\Desktop\Steller25Nov\TagTesting25Nov2013\M25.DSG	11-1-2013	16:54:19	135327.000000	13532.700000	49910.520986	20.000000
C:\Users\cware\Desktop\Steller25Nov\TagTesting25Nov2013\M25.DSG	11-1-2013	16:54:19	135328.000000	13532.800000	49902.332261	20.000000
C:\Users\cware\Desktop\Steller25Nov\TagTesting25Nov2013\M25.DSG	11-1-2013	16:54:19	135329.000000	13532.900000	49905.518178	20.000000
C:\Users\cware\Desktop\Steller25Nov\TagTesting25Nov2013\M25.DSG	11-1-2013	16:54:19	135330.000000	13533.000000	49907.907715	20.000000
C:\Users\cware\Desktop\Steller25Nov\TagTesting25Nov2013\M25.DSG	11-1-2013	16:54:19	135331.000000	13533.100000	49902.307081	20.000000
C:\Users\cware\Desktop\Steller25Nov\TagTesting25Nov2013\M25.DSG	11-1-2013	16:54:19	135332.000000	13533.200000	49897.328924	20.000000
C:\Users\cware\Desktop\Steller25Nov\TagTesting25Nov2013\M25.DSG	11-1-2013	16:54:19	135333.000000	13533.300000	49887.969905	20.000000
C:\Users\cware\Desktop\Steller25Nov\TagTesting25Nov2013\M25.DSG	11-1-2013	16:54:19	135334.000000	13533.400000	49887.098952	20.000000
C:\Users\cware\Desktop\Steller25Nov\TagTesting25Nov2013\M25.DSG	11-1-2013	16:54:19	135335.000000	13533.500000	49883.589390	20.000000
C:\Users\cware\Desktop\Steller25Nov\TagTesting25Nov2013\M25.DSG	11-1-2013	16:54:19	135336.000000	13533.600000	49885.281830	20.000000
C:\Users\cware\Desktop\Steller25Nov\TagTesting25Nov2013\M25.DSG	11-1-2013	16:54:19	135337.000000	13533.700000	49873.533174	20.000000
C:\Users\cware\Desktop\Steller25Nov\TagTesting25Nov2013\M25.DSG	11-1-2013	16:54:19	135338.000000	13533.800000	49876.321431	20.000000
C:\Users\cware\Desktop\Steller25Nov\TagTesting25Nov2013\M25.DSG	11-1-2013	16:54:19	135339.000000	13533.900000	49868.406042	20.000000
C:\Users\cware\Desktop\Steller25Nov\TagTesting25Nov2013\M25.DSG	11-1-2013	16:54:19	135340.000000	13534.000000	49867.086863	20.000000
C:\Users\cware\Desktop\Steller25Nov\TagTesting25Nov2013\M25.DSG	11-1-2013	16:54:19	135341.000000	13534.100000	49872.587898	20.000000
C:\Users\cware\Desktop\Steller25Nov\TagTesting25Nov2013\M25.DSG	11-1-2013	16:54:19	135342.000000	13534.200000	49876.396208	20.000000
C:\Users\cware\Desktop\Steller25Nov\TagTesting25Nov2013\M25.DSG	11-1-2013	16:54:19	135343.000000	13534.300000	49886.949995	20.000000
C:\Users\cware\Desktop\Steller25Nov\TagTesting25Nov2013\M25.DSG	11-1-2013	16:54:19	135344.000000	13534.400000	49902.855353	20.000000
C:\Users\cware\Desktop\Steller25Nov\TagTesting25Nov2013\M25.DSG	11-1-2013	16:54:19	135345.000000	13534.500000	49920.254385	20.000000
C:\Users\cware\Desktop\Steller25Nov\TagTesting25Nov2013\M25.DSG	11-1-2013	16:54:19	135346.000000	13534.600000	49936.906482	20.000000
C:\Users\cware\Desktop\Steller25Nov\TagTesting25Nov2013\M25.DSG	11-1-2013	16:54:19	135347.000000	13534.700000	49948.729706	20.000000
C:\Users\cware\Desktop\Steller25Nov\TagTesting25Nov2013\M25.DSG	11-1-2013	16:54:19	135348.000000	13534.800000	49957.590680	20.000000
C:\Users\cware\Desktop\Steller25Nov\TagTesting25Nov2013\M25.DSG	11-1-2013	16:54:19	135349.000000	13534.900000	49955.126672	20.000000
C:\Users\cware\Desktop\Steller25Nov\TagTesting25Nov2013\M25.DSG	11-1-2013	16:54:19	135350.000000	13535.000000	49924.735042	20.000000
C:\Users\cware\Desktop\Steller25Nov\TagTesting25Nov2013\M25.DSG	11-1-2013	16:54:19	135351.000000	13535.100000	49904.523269	20.000000
C:\Users\cware\Desktop\Steller25Nov\TagTesting25Nov2013\M25.DSG	11-1-2013	16:54:19	135352.000000	13535.200000	49903.602420	20.000000
C:\Users\cware\Desktop\Steller25Nov\TagTesting25Nov2013\M25.DSG	11-1-2013	16:54:19	135353.000000	13535.300000	49900.416445	20.000000
C:\Users\cware\Desktop\Steller25Nov\TagTesting25Nov2013\M25.DSG	11-1-2013	16:54:19	135354.000000	13535.400000	49907.659698	20.000000
C:\Users\cware\Desktop\Steller25Nov\TagTesting25Nov2013\M25.DSG	11-1-2013	16:54:19	135355.000000	13535.500000	49903.602613	20.000000
C:\Users\cware\Desktop\Steller25Nov\TagTesting25Nov2013\M25.DSG	11-1-2013	16:54:19	135356.000000	13535.600000	49890.310859	20.000000
C:\Users\cware\Desktop\Steller25Nov\TagTesting25Nov2013\M25.DSG	11-1-2013	16:54:19	135357.000000	13535.700000	49887.996201	20.000000
C:\Users\cware\Desktop\Steller25Nov\TagTesting25Nov2013\M25.DSG	11-1-2013	16:54:19	135358.000000	13535.800000	49886.975451	20.000000
C:\Users\cware\Desktop\Steller25Nov\TagTesting25Nov2013\M25.DSG	11-1-2013	16:54:19	135359.000000	13535.900000	49884.461586	20.000000
C:\Users\cware\Desktop\Steller25Nov\TagTesting25Nov2013\M25.DSG	11-1-2013	16:54:19	135360.000000	13536.000000	49879.583080	20.000000
C:\Users\cware\Desktop\Steller25Nov\TagTesting25Nov2013\M25.DSG	11-1-2013	16:54:19	135361.000000	13536.100000	49875.774690	20.000000
C:\Users\cware\Desktop\Steller25Nov\TagTesting25Nov2013\M25.DSG	11-1-2013	16:54:19	135362.000000	13536.200000	49870.921084	20.000000
C:\Users\cware\Desktop\Steller25Nov\TagTesting25Nov2013\M25.DSG	11-1-2013	16:54:19	135363.000000	13536.300000	49863.478743	20.000000
C:\Users\cware\Desktop\Steller25Nov\TagTesting25Nov2013\M25.DSG	11-1-2013	16:54:19	135364.000000	13536.400000	49861.960330	20.000000
C:\Users\cware\Desktop\Steller25Nov\TagTesting25Nov2013\M25.DSG	11-1-2013	16:54:19	135365.000000	13536.500000	49854.293983	20.000000
C:\Users\cware\Desktop\Steller25Nov\TagTesting25Nov2013\M25.DSG	11-1-2013	16:54:19	135366.000000	13536.600000	49860.591434	20.000000
C:\Users\cware\Desktop\Steller25Nov\TagTesting25Nov2013\M25.DSG	11-1-2013	16:54:19	135367.000000	13536.700000	49859.097930	20.000000
C:\Users\cware\Desktop\Steller25Nov\TagTesting25Nov2013\M25.DSG	11-1-2013	16:54:19	135368.000000	13536.800000	49864.350229	20.000000
C:\Users\cware\Desktop\Steller25Nov\TagTesting25Nov2013\M25.DSG	11-1-2013	16:54:19	135369.000000	13536.900000	49874.381297	20.000000
C:\Users\cware\Desktop\Steller25Nov\TagTesting25Nov2013\M25.DSG	11-1-2013	16:54:19	135370.000000	13537.000000	49877.293479	20.000000
C:\Users\cware\Desktop\Steller25Nov\TagTesting25Nov2013\M25.DSG	11-1-2013	16:54:19	135371.000000	13537.100000	49891.157849	20.000000
C:\Users\cware\Desktop\Steller25Nov\TagTesting25Nov2013\M25.DSG	11-1-2013	16:54:19	135372.000000	13537.200000	49906.366197	20.000000
C:\Users\cware\Desktop\Steller25Nov\TagTesting25Nov2013\M25.DSG	11-1-2013	16:54:19	135373.000000	13537.300000	49920.927708	20.000000
C:\Users\cware\Desktop\Steller25Nov\TagTesting25Nov2013\M25.DSG	11-1-2013	16:54:19	135374.000000	13537.400000	49930.809608	20.000000
C:\Users\cware\Desktop\Steller25Nov\TagTesting25Nov2013\M25.DSG	11-1-2013	16:54:19	135375.000000	13537.500000	49941.313368	20.000000
C:\Users\cware\Desktop\Steller25Nov\TagTesting25Nov2013\M25.DSG	11-1-2013	16:54:19	135376.000000	13537.600000	49932.676337	20.000000
C:\Users\cware\Desktop\Steller25Nov\TagTesting25Nov2013\M25.DSG	11-1-2013	16:54:19	135377.000000	13537.700000	49904.798453	20.000000
C:\Users\cware\Desktop\Steller25Nov\TagTesting25Nov2013\M25.DSG	11-1-2013	16:54:19	135378.000000	13537.800000	49899.173029	20.000000
C:\Users\cware\Desktop\Steller25Nov\TagTesting25Nov2013\M25.DSG	11-1-2013	16:54:19	135379.000000	13537.900000	49894.543139	20.000000
C:\Users\cware\Desktop\Steller25Nov\TagTesting25Nov2013\M25.DSG	11-1-2013	16:54:19	135380.000000	13538.000000	49886.503825	20.000000
C:\Users\cware\Desktop\Steller25Nov\TagTesting25Nov2013\M25.DSG	11-1-2013	16:54:19	135381.000000	13538.100000	49895.265385	20.000000
C:\Users\cware\Desktop\Steller25Nov\TagTesting25Nov2013\M25.DSG	11-1-2013	16:54:19	135382.000000	13538.200000	49886.603459	20.000000
C:\Users\cware\Desktop\Steller25Nov\TagTesting25Nov2013\M25.DSG	11-1-2013	16:54:19	135383.000000	13538.300000	49877.542713	20.000000
C:\Users\cware\Desktop\Steller25Nov\TagTesting25Nov2013\M25.DSG	11-1-2013	16:54:19	135384.000000	13538.400000	49874.506425	20.000000
C:\Users\cware\Desktop\Steller25Nov\TagTesting25Nov2013\M25.DSG	11-1-2013	16:54:19	135385.000000	13538.500000	49865.869053	20.000000
C:\Users\cware\Desktop\Steller25Nov\TagTesting25Nov2013\M25.DSG	11-1-2013	16:54:19	135386.000000	13538.600000	49861.911632	20.000000
C:\Users\cware\Desktop\Steller25Nov\TagTesting25Nov2013\M25.DSG	11-1-2013	16:54:19	135387.000000	13538.700000	49861.986196	20.000000
C:\Users\cware\Desktop\Steller25Nov\TagTesting25Nov2013\M25.DSG	11-1-2013	16:54:19	135388.000000	13538.800000	49847.225772	20.000000
C:\Users\cware\Desktop\Steller25Nov\TagTesting25Nov2013\M25.DSG	11-1-2013	16:54:19	135389.000000	13538.900000	49844.288904	20.000000
C:\Users\cware\Desktop\Steller25Nov\TagTesting25Nov2013\M25.DSG	11-1-2013	16:54:19	135390.000000	13539.000000	49830.125894	20.000000
C:\Users\cware\Desktop\Steller25Nov\TagTesting25Nov2013\M25.DSG	11-1-2013	16:54:19	135391.000000	13539.100000	49822.534399	20.000000
C:\Users\cware\Desktop\Steller25Nov\TagTesting25Nov2013\M25.DSG	11-1-2013	16:54:19	135392.000000	13539.200000	49825.546377	20.000000
C:\Users\cware\Desktop\Steller25Nov\TagTesting25Nov2013\M25.DSG	11-1-2013	16:54:19	135393.000000	13539.300000	49821.140459	20.000000
C:\Users\cware\Desktop\Steller25Nov\TagTesting25Nov2013\M25.DSG	11-1-2013	16:54:19	135394.000000	13539.400000	49831.744111	20.000000
C:\Users\cware\Desktop\Steller25Nov\TagTesting25Nov2013\M25.DSG	11-1-2013	16:54:19	135395.000000	13539.500000	49840.331474	20.000000
C:\Users\cware\Desktop\Steller25Nov\TagTesting25Nov2013\M25.DSG	11-1-2013	16:54:19	135396.000000	13539.600000	49852.453329	20.000000
C:\Users\cware\Desktop\Steller25Nov\TagTesting25Nov2013\M25.DSG	11-1-2013	16:54:19	135397.000000	13539.700000	49868.508134	20.000000
C:\Users\cware\Desktop\Steller25Nov\TagTesting25Nov2013\M25.DSG	11-1-2013	16:54:19	135398.000000	13539.800000	49890.487082	20.000000
C:\Users\cware\Desktop\Steller25Nov\TagTesting25Nov2013\M25.DSG	11-1-2013	16:54:19	135399.000000	13539.900000	49901.389199	20.000000
C:\Users\cware\Desktop\Steller25Nov\TagTesting25Nov2013\M25.DSG	11-1-2013	16:54:19	135400.000000	13540.000000	49911.893047	20.000000
C:\Users\cware\Desktop\Steller25Nov\TagTesting25Nov2013\M25.DSG	11-1-2013	16:54:19	135401.000000	13540.100000	49923.467715	20.000000
C:\Users\cware\Desktop\Steller25Nov\TagTesting25Nov2013\M25.DSG	11-1-2013	16:54:19	135402.000000	13540.200000	49911.619845	20.000000
C:\Users\cware\Desktop\Steller25Nov\TagTesting25Nov2013\M25.DSG	11-1-2013	16:54:19	135403.000000	13540.300000	49880.182795	20.000000
C:\Users\cware\Desktop\Steller25Nov\TagTesting25Nov2013\M25.DSG	11-1-2013	16:54:19	135404.000000	13540.400000	49873.935139	20.000000
C:\Users\cware\Desktop\Steller25Nov\TagTesting25Nov2013\M25.DSG	11-1-2013	16:54:19	135405.000000	13540.500000	49877.593903	20.000000
C:\Users\cware\Desktop\Steller25Nov\TagTesting25Nov2013\M25.DSG	11-1-2013	16:54:19	135406.000000	13540.600000	49877.793123	20.000000
C:\Users\cware\Desktop\Steller25Nov\TagTesting25Nov2013\M25.DSG	11-1-2013	16:54:19	135407.000000	13540.700000	49877.793346	20.000000
C:\Users\cware\Desktop\Steller25Nov\TagTesting25Nov2013\M25.DSG	11-1-2013	16:54:19	135408.000000	13540.800000	49875.752073	20.000000
C:\Users\cware\Desktop\Steller25Nov\TagTesting25Nov2013\M25.DSG	11-1-2013	16:54:19	135409.000000	13540.900000	49875.154514	20.000000
C:\Users\cware\Desktop\Steller25Nov\TagTesting25Nov2013\M25.DSG	11-1-2013	16:54:19	135410.000000	13541.000000	49872.142930	20.000000
C:\Users\cware\Desktop\Steller25Nov\TagTesting25Nov2013\M25.DSG	11-1-2013	16:54:19	135411.000000	13541.100000	49860.469104	20.000000
C:\Users\cware\Desktop\Steller25Nov\TagTesting25Nov2013\M25.DSG	11-1-2013	16:54:19	135412.000000	13541.200000	49863.231923	20.000000
C:\Users\cware\Desktop\Steller25Nov\TagTesting25Nov2013\M25.DSG	11-1-2013	16:54:19	135413.000000	13541.300000	49856.909760	20.000000
C:\Users\cware\Desktop\Steller25Nov\TagTesting25Nov2013\M25.DSG	11-1-2013	16:54:19	135414.000000	13541.400000	49856.287344	20.000000
C:\Users\cware\Desktop\Steller25Nov\TagTesting25Nov2013\M25.DSG	11-1-2013	16:54:19	135415.000000	13541.500000	49868.036080	20.000000
C:\Users\cware\Desktop\Steller25Nov\TagTesting25Nov2013\M25.DSG	11-1-2013	16:54:19	135416.000000	13541.600000	49845.061600	20.000000
C:\Users\cware\Desktop\Steller25Nov\TagTesting25Nov2013\M25.DSG	11-1-2013	16:54:19	135417.000000	13541.700000	49837.445385	20.000000
C:\Users\cware\Desktop\Steller25Nov\TagTesting25Nov2013\M25.DSG	11-1-2013	16:54:19	135418.000000	13541.800000	49833.861250	20.000000
C:\Users\cware\Desktop\Steller25Nov\TagTesting25Nov2013\M25.DSG	11-1-2013	16:54:19	135419.000000	13541.900000	49841.602266	20.000000
C:\Users\cware\Desktop\Steller25Nov\TagTesting25Nov2013\M25.DSG	11-1-2013	16:54:19	135420.000000	13542.000000	49842.373774	20.000000
C:\Users\cware\Desktop\Steller25Nov\TagTesting25Nov2013\M25.DSG	11-1-2013	16:54:19	135421.000000	13542.100000	49850.513155	20.000000
C:\Users\cware\Desktop\Steller25Nov\TagTesting25Nov2013\M25.DSG	11-1-2013	16:54:19	135422.000000	13542.200000	49863.929352	20.000000
C:\Users\cware\Desktop\Steller25Nov\TagTesting25Nov2013\M25.DSG	11-1-2013	16:54:19	135423.000000	13542.300000	49875.976937	20.000000
C:\Users\cware\Desktop\Steller25Nov\TagTesting25Nov2013\M25.DSG	11-1-2013	16:54:19	135424.000000	13542.400000	49887.103274	20.000000
C:\Users\cware\Desktop\Steller25Nov\TagTesting25Nov2013\M25.DSG	11-1-2013	16:54:19	135425.000000	13542.500000	49910.451088	20.000000
C:\Users\cware\Desktop\Steller25Nov\TagTesting25Nov2013\M25.DSG	11-1-2013	16:54:19	135426.000000	13542.600000	49913.736491	20.000000
C:\Users\cware\Desktop\Steller25Nov\TagTesting25Nov2013\M25.DSG	11-1-2013	16:54:19	135427.000000	13542.700000	49921.502701	20.000000
C:\Users\cware\Desktop\Steller25Nov\TagTesting25Nov2013\M25.DSG	11-1-2013	16:54:19	135428.000000	13542.800000	49925.559773	20.000000
C:\Users\cware\Desktop\Steller25Nov\TagTesting25Nov2013\M25.DSG	11-1-2013	16:54:19	135429.000000	13542.900000	49929.990644	20.000000
C:\Users\cware\Desktop\Steller25Nov\TagTesting25Nov2013\M25.DSG	11-1-2013	16:54:19	135430.000000	13543.000000	49905.647259	20.000000
C:\Users\cware\Desktop\Steller25Nov\TagTesting25Nov2013\M25.DSG	11-1-2013	16:54:19	135431.000000	13543.100000	49902.859274	20.000000
C:\Users\cware\Desktop\Steller25Nov\TagTesting25Nov2013\M25.DSG	11-1-2013	16:54:19	135432.000000	13543.200000	49910.152663	20.000000
C:\Users\cware\Desktop\Steller25Nov\TagTesting25Nov2013\M25.DSG	11-1-2013	16:54:19	135433.000000	13543.300000	49906.144834	20.000000
C:\Users\cware\Desktop\Steller25Nov\TagTesting25Nov2013\M25.DSG	11-1-2013	16:54:19	135434.000000	13543.400000	49910.277162	20.000000
C:\Users\cware\Desktop\Steller25Nov\TagTesting25Nov2013\M25.DSG	11-1-2013	16:54:19	135435.000000	13543.500000	49906.767556	20.000000
C:\Users\cware\Desktop\Steller25Nov\TagTesting25Nov2013\M25.DSG	11-1-2013	16:54:19	135436.000000	13543.600000	49906.642913	20.000000
C:\Users\cware\Desktop\Steller25Nov\TagTesting25Nov2013\M25.DSG	11-1-2013	16:54:19	135437.000000	13543.700000	49894.496315	20.000000
C:\Users\cware\Desktop\Steller25Nov\TagTesting25Nov2013\M25.DSG	11-1-2013	16:54:19	135438.000000	13543.800000	49896.786463	20.000000
C:\Users\cware\Desktop\Steller25Nov\TagTesting25Nov2013\M25.DSG	11-1-2013	16:54:19	135439.000000	13543.900000	49896.636872	20.000000
C:\Users\cware\Desktop\Steller25Nov\TagTesting25Nov2013\M25.DSG	11-1-2013	16:54:19	135440.000000	13544.000000	49897.358720	20.000000
C:\Users\cware\Desktop\Steller25Nov\TagTesting25Nov2013\M25.DSG	11-1-2013	16:54:19	135441.000000	13544.100000	49900.470319	20.000000
C:\Users\cware\Desktop\Steller25Nov\TagTesting25Nov2013\M25.DSG	11-1-2013	16:54:19	135442.000000	13544.200000	49909.904038	20.000000
C:\Users\cware\Desktop\Steller25Nov\TagTesting25Nov2013\M25.DSG	11-1-2013	16:54:19	135443.000000	13544.300000	49917.420991	20.000000
C:\Users\cware\Desktop\Steller25Nov\TagTesting25Nov2013\M25.DSG	11-1-2013	16:54:19	135444.000000	13544.400000	49942.262240	20.000000
C:\Users\cware\Desktop\Steller25Nov\TagTesting25Nov2013\M25.DSG	11-1-2013	16:54:19	135445.000000	13544.500000	49944.154127	20.000000
C:\Users\cware\Desktop\Steller25Nov\TagTesting25Nov2013\M25.DSG	11-1-2013	16:54:19	135446.000000	13544.600000	49935.865636	20.000000
C:\Users\cware\Desktop\Steller25Nov\TagTesting25Nov2013\M25.DSG	11-1-2013	16:54:19	135447.000000	13544.700000	49932.803950	20.000000
C:\Users\cware\Desktop\Steller25Nov\TagTesting25Nov2013\M25.DSG	11-1-2013	16:54:19	135448.000000	13544.800000	49926.929921	20.000000
C:\Users\cware\Desktop\Steller25Nov\TagTesting25Nov2013\M25.DSG	11-1-2013	16:54:19	135449.000000	13544.900000	49886.731003	20.000000
C:\Users\cware\Desktop\Steller25Nov\TagTesting25Nov2013\M25.DSG	11-1-2013	16:54:19	135450.000000	13545.000000	49866.867833	20.000000
C:\Users\cware\Desktop\Steller25Nov\TagTesting25Nov2013\M25.DSG	11-1-2013	16:54:19	135451.000000	13545.100000	49857.882337	20.000000
C:\Users\cware\Desktop\Steller25Nov\TagTesting25Nov2013\M25.DSG	11-1-2013	16:54:19	135452.000000	13545.200000	49841.230020	20.000000
C:\Users\cware\Desktop\Steller25Nov\TagTesting25Nov2013\M25.DSG	11-1-2013	16:54:19	135453.000000	13545.300000	49829.456533	20.000000
C:\Users\cware\Desktop\Steller25Nov\TagTesting25Nov2013\M25.DSG	11-1-2013	16:54:19	135454.000000	13545.400000	49819.376120	20.000000
C:\Users\cware\Desktop\Steller25Nov\TagTesting25Nov2013\M25.DSG	11-1-2013	16:54:19	135455.000000	13545.500000	49808.374080	20.000000
C:\Users\cware\Desktop\Steller25Nov\TagTesting25Nov2013\M25.DSG	11-1-2013	16:54:19	135456.000000	13545.600000	49795.256567	20.000000
C:\Users\cware\Desktop\Steller25Nov\TagTesting25Nov2013\M25.DSG	11-1-2013	16:54:19	135457.000000	13545.700000	49790.228723	20.000000
C:\Users\cware\Desktop\Steller25Nov\TagTesting25Nov2013\M25.DSG	11-1-2013	16:54:19	135458.000000	13545.800000	49790.253871	20.000000
C:\Users\cware\Desktop\Steller25Nov\TagTesting25Nov2013\M25.DSG	11-1-2013	16:54:19	135459.000000	13545.900000	49808.548754	20.000000
C:\Users\cware\Desktop\Steller25Nov\TagTesting25Nov2013\M25.DSG	11-1-2013	16:54:19	135460.000000	13546.000000	49814.995342	20.000000
C:\Users\cware\Desktop\Steller25Nov\TagTesting25Nov2013\M25.DSG	11-1-2013	16:54:19	135461.000000	13546.100000	49820.670632	20.000000
C:\Users\cware\Desktop\Steller25Nov\TagTesting25Nov2013\M25.DSG	11-1-2013	16:54:19	135462.000000	13546.200000	49830.651660	20.000000
C:\Users\cware\Desktop\Steller25Nov\TagTesting25Nov2013\M25.DSG	11-1-2013	16:54:19	135463.000000	13546.300000	49853.999873	20.000000
C:\Users\cware\Desktop\Steller25Nov\TagTesting25Nov2013\M25.DSG	11-1-2013	16:54:19	135464.000000	13546.400000	49871.846451	20.000000
C:\Users\cware\Desktop\Steller25Nov\TagTesting25Nov2013\M25.DSG	11-1-2013	16:54:19	135465.000000	13546.500000	49886.582243	20.000000
C:\Users\cware\Desktop\Steller25Nov\TagTesting25Nov2013\M25.DSG	11-1-2013	16:54:19	135466.000000	13546.600000	49898.330476	20.000000
C:\Users\cware\Desktop\Steller25Nov\TagTesting25Nov2013\M25.DSG	11-1-2013	16:54:19	135467.000000	13546.700000	49892.008785	20.000000
C:\Users\cware\Desktop\Steller25Nov\TagTesting25Nov2013\M25.DSG	11-1-2013	16:54:19	135468.000000	13546.800000	49863.508085	20.000000
C:\Users\cware\Desktop\Steller25Nov\TagTesting25Nov2013\M25.DSG	11-1-2013	16:54:19	135469.000000	13546.900000	49856.762858	20.000000
C:\Users\cware\Desktop\Steller25Nov\TagTesting25Nov2013\M25.DSG	11-1-2013	16:54:19	135470.000000	13547.000000	49845.785914	20.000000
C:\Users\cware\Desktop\Steller25Nov\TagTesting25Nov2013\M25.DSG	11-1-2013	16:54:19	135471.000000	13547.100000	49840.857787	20.000000
C:\Users\cware\Desktop\Steller25Nov\TagTesting25Nov2013\M25.DSG	11-1-2013	16:54:19	135472.000000	13547.200000	49846.731912	20.000000
C:\Users\cware\Desktop\Steller25Nov\TagTesting25Nov2013\M25.DSG	11-1-2013	16:54:19	135473.000000	13547.300000	49830.975907	20.000000
C:\Users\cware\Desktop\Steller25Nov\TagTesting25Nov2013\M25.DSG	11-1-2013	16:54:19	135474.000000	13547.400000	49830.851540	20.000000
C:\Users\cware\Desktop\Steller25Nov\TagTesting25Nov2013\M25.DSG	11-1-2013	16:54:19	135475.000000	13547.500000	49822.015096	20.000000
C:\Users\cware\Desktop\Steller25Nov\TagTesting25Nov2013\M25.DSG	11-1-2013	16:54:19	135476.000000	13547.600000	49823.857131	20.000000
C:\Users\cware\Desktop\Steller25Nov\TagTesting25Nov2013\M25.DSG	11-1-2013	16:54:19	135477.000000	13547.700000	49815.070618	20.000000
C:\Users\cware\Desktop\Steller25Nov\TagTesting25Nov2013\M25.DSG	11-1-2013	16:54:19	135478.000000	13547.800000	49815.618395	20.000000
C:\Users\cware\Desktop\Steller25Nov\TagTesting25Nov2013\M25.DSG	11-1-2013	16:54:19	135479.000000	13547.900000	49821.691919	20.000000
C:\Users\cware\Desktop\Steller25Nov\TagTesting25Nov2013\M25.DSG	11-1-2013	16:54:19	135480.000000	13548.000000	49809.221467	20.000000
C:\Users\cware\Desktop\Steller25Nov\TagTesting25Nov2013\M25.DSG	11-1-2013	16:54:19	135481.000000	13548.100000	49811.137956	20.000000
C:\Users\cware\Desktop\Steller25Nov\TagTesting25Nov2013\M25.DSG	11-1-2013	16:54:19	135482.000000	13548.200000	49795.655884	20.000000
C:\Users\cware\Desktop\Steller25Nov\TagTesting25Nov2013\M25.DSG	11-1-2013	16:54:19	135483.000000	13548.300000	49794.262136	20.000000
C:\Users\cware\Desktop\Steller25Nov\TagTesting25Nov2013\M25.DSG	11-1-2013	16:54:19	135484.000000	13548.400000	49791.175371	20.000000
C:\Users\cware\Desktop\Steller25Nov\TagTesting25Nov2013\M25.DSG	11-1-2013	16:54:19	135485.000000	13548.500000	49788.935259	20.000000
C:\Users\cware\Desktop\Steller25Nov\TagTesting25Nov2013\M25.DSG	11-1-2013	16:54:19	135486.000000	13548.600000	49783.559037	20.000000
C:\Users\cware\Desktop\Steller25Nov\TagTesting25Nov2013\M25.DSG	11-1-2013	16:54:19	135487.000000	13548.700000	49782.040314	20.000000
C:\Users\cware\Desktop\Steller25Nov\TagTesting25Nov2013\M25.DSG	11-1-2013	16:54:19	135488.000000	13548.800000	49779.974626	20.000000
C:\Users\cware\Desktop\Steller25Nov\TagTesting25Nov2013\M25.DSG	11-1-2013	16:54:19	135489.000000	13548.900000	49793.042380	20.000000
C:\Users\cware\Desktop\Steller25Nov\TagTesting25Nov2013\M25.DSG	11-1-2013	16:54:19	135490.000000	13549.000000	49810.814574	20.000000
C:\Users\cware\Desktop\Steller25Nov\TagTesting25Nov2013\M25.DSG	11-1-2013	16:54:19	135491.000000	13549.100000	49823.807471	20.000000
C:\Users\cware\Desktop\Steller25Nov\TagTesting25Nov2013\M25.DSG	11-1-2013	16:54:19	135492.000000	13549.200000	49842.227203	20.000000
C:\Users\cware\Desktop\Steller25Nov\TagTesting25Nov2013\M25.DSG	11-1-2013	16:54:19	135493.000000	13549.300000	49852.656676	20.000000
C:\Users\cware\Desktop\Steller25Nov\TagTesting25Nov2013\M25.DSG	11-1-2013	16:54:19	135494.000000	13549.400000	49859.426873	20.000000
C:\Users\cware\Desktop\Steller25Nov\TagTesting25Nov2013\M25.DSG	11-1-2013	16:54:19	135495.000000	13549.500000	49862.214693	20.000000
C:\Users\cware\Desktop\Steller25Nov\TagTesting25Nov2013\M25.DSG	11-1-2013	16:54:19	135496.000000	13549.600000	49858.257145	20.000000
C:\Users\cware\Desktop\Steller25Nov\TagTesting25Nov2013\M25.DSG	11-1-2013	16:54:19	135497.000000	13549.700000	49833.764404	20.000000
C:\Users\cware\Desktop\Steller25Nov\TagTesting25Nov2013\M25.DSG	11-1-2013	16:54:19	135498.000000	13549.800000	49819.427445	20.000000
C:\Users\cware\Desktop\Steller25Nov\TagTesting25Nov2013\M25.DSG	11-1-2013	16:54:19	135499.000000	13549.900000	49806.110510	20.000000
C:\Users\cware\Desktop\Steller25Nov\TagTesting25Nov2013\M25.DSG	11-1-2013	16:54:19	135500.000000	13550.000000	49792.843667	20.000000
C:\Users\cware\Desktop\Steller25Nov\TagTesting25Nov2013\M25.DSG	11-1-2013	16:54:19	135501.000000	13550.100000	49786.845204	20.000000
C:\Users\cware\Desktop\Steller25Nov\TagTesting25Nov2013\M25.DSG	11-1-2013	16:54:19	135502.000000	13550.200000	49768.400735	20.000000
C:\Users\cware\Desktop\Steller25Nov\TagTesting25Nov2013\M25.DSG	11-1-2013	16:54:19	135503.000000	13550.300000	49768.102392	20.000000
C:\Users\cware\Desktop\Steller25Nov\TagTesting25Nov2013\M25.DSG	11-1-2013	16:54:19	135504.000000	13550.400000	49720.659939	20.000000
C:\Users\cware\Desktop\Steller25Nov\TagTesting25Nov2013\M25.DSG	11-1-2013	16:54:19	135505.000000	13550.500000	49732.010200	20.000000
C:\Users\cware\Desktop\Steller25Nov\TagTesting25Nov2013\M25.DSG	11-1-2013	16:54:19	135506.000000	13550.600000	49721.655514	20.000000
C:\Users\cware\Desktop\Steller25Nov\TagTesting25Nov2013\M25.DSG	11-1-2013	16:54:19	135507.000000	13550.700000	49708.786853	20.000000
C:\Users\cware\Desktop\Steller25Nov\TagTesting25Nov2013\M25.DSG	11-1-2013	16:54:19	135508.000000	13550.800000	49711.002397	20.000000
C:\Users\cware\Desktop\Steller25Nov\TagTesting25Nov2013\M25.DSG	11-1-2013	16:54:19	135509.000000	13550.900000	49710.778182	20.000000
C:\Users\cware\Desktop\Steller25Nov\TagTesting25Nov2013\M25.DSG	11-1-2013	16:54:19	135510.000000	13551.000000	49718.867773	20.000000
C:\Users\cware\Desktop\Steller25Nov\TagTesting25Nov2013\M25.DSG	11-1-2013	16:54:19	135511.000000	13551.100000	49724.393538	20.000000
C:\Users\cware\Desktop\Steller25Nov\TagTesting25Nov2013\M25.DSG	11-1-2013	16:54:19	135512.000000	13551.200000	49733.453888	20.000000
C:\Users\cware\Desktop\Steller25Nov\TagTesting25Nov2013\M25.DSG	11-1-2013	16:54:19	135513.000000	13551.300000	49741.070541	20.000000
C:\Users\cware\Desktop\Steller25Nov\TagTesting25Nov2013\M25.DSG	11-1-2013	16:54:19	135514.000000	13551.400000	49758.021454	20.000000
C:\Users\cware\Desktop\Steller25Nov\TagTesting25Nov2013\M25.DSG	11-1-2013	16:54:19	135515.000000	13551.500000	49777.461311	20.000000
C:\Users\cware\Desktop\Steller25Nov\TagTesting25Nov2013\M25.DSG	11-1-2013	16:54:19	135516.000000	13551.600000	49788.363656	20.000000
C:\Users\cware\Desktop\Steller25Nov\TagTesting25Nov2013\M25.DSG	11-1-2013	16:54:19	135517.000000	13551.700000	49794.461897	20.000000
C:\Users\cware\Desktop\Steller25Nov\TagTesting25Nov2013\M25.DSG	11-1-2013	16:54:19	135518.000000	13551.800000	49807.828514	20.000000
C:\Users\cware\Desktop\Steller25Nov\TagTesting25Nov2013\M25.DSG	11-1-2013	16:54:19	135519.000000	13551.900000	49793.018367	20.000000
C:\Users\cware\Desktop\Steller25Nov\TagTesting25Nov2013\M25.DSG	11-1-2013	16:54:19	135520.000000	13552.000000	49764.119878	20.000000
C:\Users\cware\Desktop\Steller25Nov\TagTesting25Nov2013\M25.DSG	11-1-2013	16:54:19	135521.000000	13552.100000	49755.781564	20.000000
C:\Users\cware\Desktop\Steller25Nov\TagTesting25Nov2013\M25.DSG	11-1-2013	16:54:19	135522.000000	13552.200000	49749.060926	20.000000
C:\Users\cware\Desktop\Steller25Nov\TagTesting25Nov2013\M25.DSG	11-1-2013	16:54:19	135523.000000	13552.300000	49737.038826	20.000000
C:\Users\cware\Desktop\Steller25Nov\TagTesting25Nov2013\M25.DSG	11-1-2013	16:54:19	135524.000000	13552.400000	49724.419031	20.000000
C:\Users\cware\Desktop\Steller25Nov\TagTesting25Nov2013\M25.DSG	11-1-2013	16:54:19	135525.000000	13552.500000	49718.395302	20.000000
C:\Users\cware\Desktop\Steller25Nov\TagTesting25Nov2013\M25.DSG	11-1-2013	16:54:19	135526.000000	13552.600000	49710.928125	20.000000
C:\Users\cware\Desktop\Steller25Nov\TagTesting25Nov2013\M25.DSG	11-1-2013	16:54:19	135527.000000	13552.700000	49694.475172	20.000000
C:\Users\cware\Desktop\Steller25Nov\TagTesting25Nov2013\M25.DSG	11-1-2013	16:54:19	135528.000000	13552.800000	49696.366832	20.000000
C:\Users\cware\Desktop\Steller25Nov\TagTesting25Nov2013\M25.DSG	11-1-2013	16:54:19	135529.000000	13552.900000	49683.796754	20.000000
C:\Users\cware\Desktop\Steller25Nov\TagTesting25Nov2013\M25.DSG	11-1-2013	16:54:19	135530.000000	13553.000000	49668.787314	20.000000
C:\Users\cware\Desktop\Steller25Nov\TagTesting25Nov2013\M25.DSG	11-1-2013	16:54:19	135531.000000	13553.100000	49652.409439	20.000000
C:\Users\cware\Desktop\Steller25Nov\TagTesting25Nov2013\M25.DSG	11-1-2013	16:54:19	135532.000000	13553.200000	49652.011070	20.000000
C:\Users\cware\Desktop\Steller25Nov\TagTesting25Nov2013\M25.DSG	11-1-2013	16:54:19	135533.000000	13553.300000	49639.665055	20.000000
C:\Users\cware\Desktop\Steller25Nov\TagTesting25Nov2013\M25.DSG	11-1-2013	16:54:19	135534.000000	13553.400000	49644.743047	20.000000
C:\Users\cware\Desktop\Steller25Nov\TagTesting25Nov2013\M25.DSG	11-1-2013	16:54:19	135535.000000	13553.500000	49624.332580	20.000000
C:\Users\cware\Desktop\Steller25Nov\TagTesting25Nov2013\M25.DSG	11-1-2013	16:54:19	135536.000000	13553.600000	49600.835318	20.000000
C:\Users\cware\Desktop\Steller25Nov\TagTesting25Nov2013\M25.DSG	11-1-2013	16:54:19	135537.000000	13553.700000	49574.873860	20.000000
C:\Users\cware\Desktop\Steller25Nov\TagTesting25Nov2013\M25.DSG	11-1-2013	16:54:19	135538.000000	13553.800000	49561.457757	20.000000
C:\Users\cware\Desktop\Steller25Nov\TagTesting25Nov2013\M25.DSG	11-1-2013	16:54:19	135539.000000	13553.900000	49542.664671	20.000000
C:\Users\cware\Desktop\Steller25Nov\TagTesting25Nov2013\M25.DSG	11-1-2013	16:54:19	135540.000000	13554.000000	49525.141543	20.000000
C:\Users\cware\Desktop\Steller25Nov\TagTesting25Nov2013\M25.DSG	11-1-2013	16:54:19	135541.000000	13554.100000	49511.451314	20.000000
C:\Users\cware\Desktop\Steller25Nov\TagTesting25Nov2013\M25.DSG	11-1-2013	16:54:19	135542.000000	13554.200000	49496.491535	20.000000
C:\Users\cware\Desktop\Steller25Nov\TagTesting25Nov2013\M25.DSG	11-1-2013	16:54:19	135543.000000	13554.300000	49483.248953	20.000000
C:\Users\cware\Desktop\Steller25Nov\TagTesting25Nov2013\M25.DSG	11-1-2013	16:54:19	135544.000000	13554.400000	49474.885205	20.000000
C:\Users\cware\Desktop\Steller25Nov\TagTesting25Nov2013\M25.DSG	11-1-2013	16:54:19	135545.000000	13554.500000	49494.748565	20.000000
C:\Users\cware\Desktop\Steller25Nov\TagTesting25Nov2013\M25.DSG	11-1-2013	16:54:19	135546.000000	13554.600000	49494.623185	20.000000
C:\Users\cware\Desktop\Steller25Nov\TagTesting25Nov2013\M25.DSG	11-1-2013	16:54:19	135547.000000	13554.700000	49494.125929	20.000000
C:\Users\cware\Desktop\Steller25Nov\TagTesting25Nov2013\M25.DSG	11-1-2013	16:54:19	135548.000000	13554.800000	49495.321696	20.000000
C:\Users\cware\Desktop\Steller25Nov\TagTesting25Nov2013\M25.DSG	11-1-2013	16:54:19	135549.000000	13554.900000	49496.540783	20.000000
C:\Users\cware\Desktop\Steller25Nov\TagTesting25Nov2013\M25.DSG	11-1-2013	16:54:19	135550.000000	13555.000000	49494.150816	20.000000
C:\Users\cware\Desktop\Steller25Nov\TagTesting25Nov2013\M25.DSG	11-1-2013	16:54:19	135551.000000	13555.100000	49492.084763	20.000000
C:\Users\cware\Desktop\Steller25Nov\TagTesting25Nov2013\M25.DSG	11-1-2013	16:54:19	135552.000000	13555.200000	49493.029505	20.000000
C:\Users\cware\Desktop\Steller25Nov\TagTesting25Nov2013\M25.DSG	11-1-2013	16:54:19	135553.000000	13555.300000	49498.331295	20.000000
C:\Users\cware\Desktop\Steller25Nov\TagTesting25Nov2013\M25.DSG	11-1-2013	16:54:19	135554.000000	13555.400000	49496.738018	20.000000
C:\Users\cware\Desktop\Steller25Nov\TagTesting25Nov2013\M25.DSG	11-1-2013	16:54:19	135555.000000	13555.500000	49494.921170	20.000000
C:\Users\cware\Desktop\Steller25Nov\TagTesting25Nov2013\M25.DSG	11-1-2013	16:54:19	135556.000000	13555.600000	49497.783805	20.000000
C:\Users\cware\Desktop\Steller25Nov\TagTesting25Nov2013\M25.DSG	11-1-2013	16:54:19	135557.000000	13555.700000	49496.439587	20.000000
C:\Users\cware\Desktop\Steller25Nov\TagTesting25Nov2013\M25.DSG	11-1-2013	16:54:19	135558.000000	13555.800000	49493.453377	20.000000
C:\Users\cware\Desktop\Steller25Nov\TagTesting25Nov2013\M25.DSG	11-1-2013	16:54:19	135559.000000	13555.900000	49496.415954	20.000000
C:\Users\cware\Desktop\Steller25Nov\TagTesting25Nov2013\M25.DSG	11-1-2013	16:54:19	135560.000000	13556.000000	49492.509472	20.000000
C:\Users\cware\Desktop\Steller25Nov\TagTesting25Nov2013\M25.DSG	11-1-2013	16:54:19	135561.000000	13556.100000	49501.320603	20.000000
C:\Users\cware\Desktop\Steller25Nov\TagTesting25Nov2013\M25.DSG	11-1-2013	16:54:19	135562.000000	13556.200000	49529.347781	20.000000
C:\Users\cware\Desktop\Steller25Nov\TagTesting25Nov2013\M25.DSG	11-1-2013	16:54:19	135563.000000	13556.300000	49527.406230	20.000000
C:\Users\cware\Desktop\Steller25Nov\TagTesting25Nov2013\M25.DSG	11-1-2013	16:54:19	135564.000000	13556.400000	49526.509767	20.000000
C:\Users\cware\Desktop\Steller25Nov\TagTesting25Nov2013\M25.DSG	11-1-2013	16:54:19	135565.000000	13556.500000	49530.865841	20.000000
C:\Users\cware\Desktop\Steller25Nov\TagTesting25Nov2013\M25.DSG	11-1-2013	16:54:19	135566.000000	13556.600000	49512.372125	20.000000
C:\Users\cware\Desktop\Steller25Nov\TagTesting25Nov2013\M25.DSG	11-1-2013	16:54:19	135567.000000	13556.700000	49489.746001	20.000000
C:\Users\cware\Desktop\Steller25Nov\TagTesting25Nov2013\M25.DSG	11-1-2013	16:54:19	135568.000000	13556.800000	49482.302435	20.000000
C:\Users\cware\Desktop\Steller25Nov\TagTesting25Nov2013\M25.DSG	11-1-2013	16:54:19	135569.000000	13556.900000	49494.348824	20.000000
C:\Users\cware\Desktop\Steller25Nov\TagTesting25Nov2013\M25.DSG	11-1-2013	16:54:19	135570.000000	13557.000000	49495.518259	20.000000
C:\Users\cware\Desktop\Steller25Nov\TagTesting25Nov2013\M25.DSG	11-1-2013	16:54:19	135571.000000	13557.100000	49496.016010	20.000000
C:\Users\cware\Desktop\Steller25Nov\TagTesting25Nov2013\M25.DSG	11-1-2013	16:54:19	135572.000000	13557.200000	49497.882649	20.000000
C:\Users\cware\Desktop\Steller25Nov\TagTesting25Nov2013\M25.DSG	11-1-2013	16:54:19	135573.000000	13557.300000	49496.289646	20.000000
C:\Users\cware\Desktop\Steller25Nov\TagTesting25Nov2013\M25.DSG	11-1-2013	16:54:19	135574.000000	13557.400000	49496.563733	20.000000
C:\Users\cware\Desktop\Steller25Nov\TagTesting25Nov2013\M25.DSG	11-1-2013	16:54:19	135575.000000	13557.500000	49496.015997	20.000000
C:\Users\cware\Desktop\Steller25Nov\TagTesting25Nov2013\M25.DSG	11-1-2013	16:54:19	135576.000000	13557.600000	49495.318853	20.000000
C:\Users\cware\Desktop\Steller25Nov\TagTesting25Nov2013\M25.DSG	11-1-2013	16:54:19	135577.000000	13557.700000	49496.189995	20.000000
C:\Users\cware\Desktop\Steller25Nov\TagTesting25Nov2013\M25.DSG	11-1-2013	16:54:19	135578.000000	13557.800000	49495.169850	20.000000
C:\Users\cware\Desktop\Steller25Nov\TagTesting25Nov2013\M25.DSG	11-1-2013	16:54:19	135579.000000	13557.900000	49493.626121	20.000000
C:\Users\cware\Desktop\Steller25Nov\TagTesting25Nov2013\M25.DSG	11-1-2013	16:54:19	135580.000000	13558.000000	49496.339328	20.000000
C:\Users\cware\Desktop\Steller25Nov\TagTesting25Nov2013\M25.DSG	11-1-2013	16:54:19	135581.000000	13558.100000	49497.832663	20.000000
C:\Users\cware\Desktop\Steller25Nov\TagTesting25Nov2013\M25.DSG	11-1-2013	16:54:19	135582.000000	13558.200000	49496.065314	20.000000
C:\Users\cware\Desktop\Steller25Nov\TagTesting25Nov2013\M25.DSG	11-1-2013	16:54:19	135583.000000	13558.300000	49495.318606	20.000000
C:\Users\cware\Desktop\Steller25Nov\TagTesting25Nov2013\M25.DSG	11-1-2013	16:54:19	135584.000000	13558.400000	49494.621284	20.000000
C:\Users\cware\Desktop\Steller25Nov\TagTesting25Nov2013\M25.DSG	11-1-2013	16:54:19	135585.000000	13558.500000	49495.367897	20.000000
C:\Users\cware\Desktop\Steller25Nov\TagTesting25Nov2013\M25.DSG	11-1-2013	16:54:19	135586.000000	13558.600000	49494.148516	20.000000
C:\Users\cware\Desktop\Steller25Nov\TagTesting25Nov2013\M25.DSG	11-1-2013	16:54:19	135587.000000	13558.700000	49494.222759	20.000000
C:\Users\cware\Desktop\Steller25Nov\TagTesting25Nov2013\M25.DSG	11-1-2013	16:54:19	135588.000000	13558.800000	49496.239065	20.000000
C:\Users\cware\Desktop\Steller25Nov\TagTesting25Nov2013\M25.DSG	11-1-2013	16:54:19	135589.000000	13558.900000	49493.775172	20.000000
C:\Users\cware\Desktop\Steller25Nov\TagTesting25Nov2013\M25.DSG	11-1-2013	16:54:19	135590.000000	13559.000000	49496.438541	20.000000
C:\Users\cware\Desktop\Steller25Nov\TagTesting25Nov2013\M25.DSG	11-1-2013	16:54:19	135591.000000	13559.100000	49495.866269	20.000000
C:\Users\cware\Desktop\Steller25Nov\TagTesting25Nov2013\M25.DSG	11-1-2013	16:54:19	135592.000000	13559.200000	49494.025593	20.000000
C:\Users\cware\Desktop\Steller25Nov\TagTesting25Nov2013\M25.DSG	11-1-2013	16:54:19	135593.000000	13559.300000	49480.584626	20.000000
C:\Users\cware\Desktop\Steller25Nov\TagTesting25Nov2013\M25.DSG	11-1-2013	16:54:19	135594.000000	13559.400000	49492.059134	20.000000
C:\Users\cware\Desktop\Steller25Nov\TagTesting25Nov2013\M25.DSG	11-1-2013	16:54:19	135595.000000	13559.500000	49495.717231	20.000000
C:\Users\cware\Desktop\Steller25Nov\TagTesting25Nov2013\M25.DSG	11-1-2013	16:54:19	135596.000000	13559.600000	49492.530166	20.000000
C:\Users\cware\Desktop\Steller25Nov\TagTesting25Nov2013\M25.DSG	11-1-2013	16:54:19	135597.000000	13559.700000	49496.237529	20.000000
C:\Users\cware\Desktop\Steller25Nov\TagTesting25Nov2013\M25.DSG	11-1-2013	16:54:19	135598.000000	13559.800000	49496.710302	20.000000
C:\Users\cware\Desktop\Steller25Nov\TagTesting25Nov2013\M25.DSG	11-1-2013	16:54:19	135599.000000	13559.900000	49496.635155	20.000000
C:\Users\cware\Desktop\Steller25Nov\TagTesting25Nov2013\M25.DSG	11-1-2013	16:54:19	135600.000000	13560.000000	49496.784250	20.000000
C:\Users\cware\Desktop\Steller25Nov\TagTesting25Nov2013\M25.DSG	11-1-2013	16:54:19	135601.000000	13560.100000	49496.709238	20.000000
C:\Users\cware\Desktop\Steller25Nov\TagTesting25Nov2013\M25.DSG	11-1-2013	16:54:19	135602.000000	13560.200000	49495.190952	20.000000
C:\Users\cware\Desktop\Steller25Nov\TagTesting25Nov2013\M25.DSG	11-1-2013	16:54:19	135603.000000	13560.300000	49496.136276	20.000000
C:\Users\cware\Desktop\Steller25Nov\TagTesting25Nov2013\M25.DSG	11-1-2013	16:54:19	135604.000000	13560.400000	49495.738328	20.000000
C:\Users\cware\Desktop\Steller25Nov\TagTesting25Nov2013\M25.DSG	11-1-2013	16:54:19	135605.000000	13560.500000	49496.260801	20.000000
C:\Users\cware\Desktop\Steller25Nov\TagTesting25Nov2013\M25.DSG	11-1-2013	16:54:19	135606.000000	13560.600000	49494.020124	20.000000
C:\Users\cware\Desktop\Steller25Nov\TagTesting25Nov2013\M25.DSG	11-1-2013	16:54:19	135607.000000	13560.700000	49497.953215	20.000000
C:\Users\cware\Desktop\Steller25Nov\TagTesting25Nov2013\M25.DSG	11-1-2013	16:54:19	135608.000000	13560.800000	49497.280972	20.000000
C:\Users\cware\Desktop\Steller25Nov\TagTesting25Nov2013\M25.DSG	11-1-2013	16:54:19	135609.000000	13560.900000	49497.006537	20.000000
C:\Users\cware\Desktop\Steller25Nov\TagTesting25Nov2013\M25.DSG	11-1-2013	16:54:19	135610.000000	13561.000000	49498.450037	20.000000
C:\Users\cware\Desktop\Steller25Nov\TagTesting25Nov2013\M25.DSG	11-1-2013	16:54:19	135611.000000	13561.100000	49496.359123	20.000000
C:\Users\cware\Desktop\Steller25Nov\TagTesting25Nov2013\M25.DSG	11-1-2013	16:54:19	135612.000000	13561.200000	49494.168854	20.000000
C:\Users\cware\Desktop\Steller25Nov\TagTesting25Nov2013\M25.DSG	11-1-2013	16:54:19	135613.000000	13561.300000	49496.010801	20.000000
C:\Users\cware\Desktop\Steller25Nov\TagTesting25Nov2013\M25.DSG	11-1-2013	16:54:19	135614.000000	13561.400000	49494.317753	20.000000
C:\Users\cware\Desktop\Steller25Nov\TagTesting25Nov2013\M25.DSG	11-1-2013	16:54:19	135615.000000	13561.500000	49497.454219	20.000000
C:\Users\cware\Desktop\Steller25Nov\TagTesting25Nov2013\M25.DSG	11-1-2013	16:54:19	135616.000000	13561.600000	49495.860886	20.000000
C:\Users\cware\Desktop\Steller25Nov\TagTesting25Nov2013\M25.DSG	11-1-2013	16:54:19	135617.000000	13561.700000	49494.715753	20.000000
C:\Users\cware\Desktop\Steller25Nov\TagTesting25Nov2013\M25.DSG	11-1-2013	16:54:19	135618.000000	13561.800000	49494.316837	20.000000
C:\Users\cware\Desktop\Steller25Nov\TagTesting25Nov2013\M25.DSG	11-1-2013	16:54:19	135619.000000	13561.900000	49496.308208	20.000000
C:\Users\cware\Desktop\Steller25Nov\TagTesting25Nov2013\M25.DSG	11-1-2013	16:54:19	135620.000000	13562.000000	49496.083851	20.000000
C:\Users\cware\Desktop\Steller25Nov\TagTesting25Nov2013\M25.DSG	11-1-2013	16:54:19	135621.000000	13562.100000	49495.287304	20.000000
C:\Users\cware\Desktop\Steller25Nov\TagTesting25Nov2013\M25.DSG	11-1-2013	16:54:19	135622.000000	13562.200000	49496.879425	20.000000
C:\Users\cware\Desktop\Steller25Nov\TagTesting25Nov2013\M25.DSG	11-1-2013	16:54:19	135623.000000	13562.300000	49496.033387	20.000000
C:\Users\cware\Desktop\Steller25Nov\TagTesting25Nov2013\M25.DSG	11-1-2013	16:54:19	135624.000000	13562.400000	49496.655558	20.000000
C:\Users\cware\Desktop\Steller25Nov\TagTesting25Nov2013\M25.DSG	11-1-2013	16:54:19	135625.000000	13562.500000	49497.377389	20.000000
C:\Users\cware\Desktop\Steller25Nov\TagTesting25Nov2013\M25.DSG	11-1-2013	16:54:19	135626.000000	13562.600000	49494.216049	20.000000
C:\Users\cware\Desktop\Steller25Nov\TagTesting25Nov2013\M25.DSG	11-1-2013	16:54:19	135627.000000	13562.700000	49494.763299	20.000000
C:\Users\cware\Desktop\Steller25Nov\TagTesting25Nov2013\M25.DSG	11-1-2013	16:54:19	135628.000000	13562.800000	49495.484991	20.000000
C:\Users\cware\Desktop\Steller25Nov\TagTesting25Nov2013\M25.DSG	11-1-2013	16:54:19	135629.000000	13562.900000	49494.265301	20.000000
C:\Users\cware\Desktop\Steller25Nov\TagTesting25Nov2013\M25.DSG	11-1-2013	16:54:19	135630.000000	13563.000000	49493.642670	20.000000
C:\Users\cware\Desktop\Steller25Nov\TagTesting25Nov2013\M25.DSG	11-1-2013	16:54:19	135631.000000	13563.100000	49495.410031	20.000000
C:\Users\cware\Desktop\Steller25Nov\TagTesting25Nov2013\M25.DSG	11-1-2013	16:54:19	135632.000000	13563.200000	49492.846813	20.000000
C:\Users\cware\Desktop\Steller25Nov\TagTesting25Nov2013\M25.DSG	11-1-2013	16:54:19	135633.000000	13563.300000	49491.452114	20.000000
C:\Users\cware\Desktop\Steller25Nov\TagTesting25Nov2013\M25.DSG	11-1-2013	16:54:19	135634.000000	13563.400000	49490.356858	20.000000
C:\Users\cware\Desktop\Steller25Nov\TagTesting25Nov2013\M25.DSG	11-1-2013	16:54:19	135635.000000	13563.500000	49497.748909	20.000000
C:\Users\cware\Desktop\Steller25Nov\TagTesting25Nov2013\M25.DSG	11-1-2013	16:54:19	135636.000000	13563.600000	49494.836666	20.000000
C:\Users\cware\Desktop\Steller25Nov\TagTesting25Nov2013\M25.DSG	11-1-2013	16:54:19	135637.000000	13563.700000	49493.665678	20.000000
C:\Users\cware\Desktop\Steller25Nov\TagTesting25Nov2013\M25.DSG	11-1-2013	16:54:19	135638.000000	13563.800000	49495.457799	20.000000
C:\Users\cware\Desktop\Steller25Nov\TagTesting25Nov2013\M25.DSG	11-1-2013	16:54:19	135639.000000	13563.900000	49494.387117	20.000000
C:\Users\cware\Desktop\Steller25Nov\TagTesting25Nov2013\M25.DSG	11-1-2013	16:54:19	135640.000000	13564.000000	49496.153810	20.000000
C:\Users\cware\Desktop\Steller25Nov\TagTesting25Nov2013\M25.DSG	11-1-2013	16:54:19	135641.000000	13564.100000	49494.884226	20.000000
C:\Users\cware\Desktop\Steller25Nov\TagTesting25Nov2013\M25.DSG	11-1-2013	16:54:19	135642.000000	13564.200000	49493.390609	20.000000
C:\Users\cware\Desktop\Steller25Nov\TagTesting25Nov2013\M25.DSG	11-1-2013	16:54:19	135643.000000	13564.300000	49495.132710	20.000000
C:\Users\cware\Desktop\Steller25Nov\TagTesting25Nov2013\M25.DSG	11-1-2013	16:54:19	135644.000000	13564.400000	49495.929062	20.000000
C:\Users\cware\Desktop\Steller25Nov\TagTesting25Nov2013\M25.DSG	11-1-2013	16:54:19	135645.000000	13564.500000	49493.414528	20.000000
C:\Users\cware\Desktop\Steller25Nov\TagTesting25Nov2013\M25.DSG	11-1-2013	16:54:19	135646.000000	13564.600000	49496.550625	20.000000
C:\Users\cware\Desktop\Steller25Nov\TagTesting25Nov2013\M25.DSG	11-1-2013	16:54:19	135647.000000	13564.700000	49494.608871	20.000000
C:\Users\cware\Desktop\Steller25Nov\TagTesting25Nov2013\M25.DSG	11-1-2013	16:54:19	135648.000000	13564.800000	49490.949859	20.000000
C:\Users\cware\Desktop\Steller25Nov\TagTesting25Nov2013\M25.DSG	11-1-2013	16:54:19	135649.000000	13564.900000	49492.393971	20.000000
C:\Users\cware\Desktop\Steller25Nov\TagTesting25Nov2013\M25.DSG	11-1-2013	16:54:19	135650.000000	13565.000000	49497.795036	20.000000
C:\Users\cware\Desktop\Steller25Nov\TagTesting25Nov2013\M25.DSG	11-1-2013	16:54:19	135651.000000	13565.100000	49496.948243	20.000000
C:\Users\cware\Desktop\Steller25Nov\TagTesting25Nov2013\M25.DSG	11-1-2013	16:54:19	135652.000000	13565.200000	49496.424790	20.000000
C:\Users\cware\Desktop\Steller25Nov\TagTesting25Nov2013\M25.DSG	11-1-2013	16:54:19	135653.000000	13565.300000	49494.931312	20.000000
C:\Users\cware\Desktop\Steller25Nov\TagTesting25Nov2013\M25.DSG	11-1-2013	16:54:19	135654.000000	13565.400000	49496.051034	20.000000
C:\Users\cware\Desktop\Steller25Nov\TagTesting25Nov2013\M25.DSG	11-1-2013	16:54:19	135655.000000	13565.500000	49495.229218	20.000000
C:\Users\cware\Desktop\Steller25Nov\TagTesting25Nov2013\M25.DSG	11-1-2013	16:54:19	135656.000000	13565.600000	49495.677157	20.000000
C:\Users\cware\Desktop\Steller25Nov\TagTesting25Nov2013\M25.DSG	11-1-2013	16:54:19	135657.000000	13565.700000	49496.075174	20.000000
C:\Users\cware\Desktop\Steller25Nov\TagTesting25Nov2013\M25.DSG	11-1-2013	16:54:19	135658.000000	13565.800000	49495.925607	20.000000
C:\Users\cware\Desktop\Steller25Nov\TagTesting25Nov2013\M25.DSG	11-1-2013	16:54:19	135659.000000	13565.900000	49495.129068	20.000000
C:\Users\cware\Desktop\Steller25Nov\TagTesting25Nov2013\M25.DSG	11-1-2013	16:54:19	135660.000000	13566.000000	49494.780447	20.000000
C:\Users\cware\Desktop\Steller25Nov\TagTesting25Nov2013\M25.DSG	11-1-2013	16:54:19	135661.000000	13566.100000	49493.636498	20.000000
C:\Users\cware\Desktop\Steller25Nov\TagTesting25Nov2013\M25.DSG	11-1-2013	16:54:19	135662.000000	13566.200000	49493.835388	20.000000
C:\Users\cware\Desktop\Steller25Nov\TagTesting25Nov2013\M25.DSG	11-1-2013	16:54:19	135663.000000	13566.300000	49499.510453	20.000000
C:\Users\cware\Desktop\Steller25Nov\TagTesting25Nov2013\M25.DSG	11-1-2013	16:54:19	135664.000000	13566.400000	49498.738507	20.000000
C:\Users\cware\Desktop\Steller25Nov\TagTesting25Nov2013\M25.DSG	11-1-2013	16:54:19	135665.000000	13566.500000	49497.667043	20.000000
C:\Users\cware\Desktop\Steller25Nov\TagTesting25Nov2013\M25.DSG	11-1-2013	16:54:19	135666.000000	13566.600000	49496.223873	20.000000
C:\Users\cware\Desktop\Steller25Nov\TagTesting25Nov2013\M25.DSG	11-1-2013	16:54:19	135667.000000	13566.700000	49493.509951	20.000000
C:\Users\cware\Desktop\Steller25Nov\TagTesting25Nov2013\M25.DSG	11-1-2013	16:54:19	135668.000000	13566.800000	49496.172160	20.000000
C:\Users\cware\Desktop\Steller25Nov\TagTesting25Nov2013\M25.DSG	11-1-2013	16:54:19	135669.000000	13566.900000	49494.479194	20.000000
C:\Users\cware\Desktop\Steller25Nov\TagTesting25Nov2013\M25.DSG	11-1-2013	16:54:19	135670.000000	13567.000000	49495.275524	20.000000
C:\Users\cware\Desktop\Steller25Nov\TagTesting25Nov2013\M25.DSG	11-1-2013	16:54:19	135671.000000	13567.100000	49494.130282	20.000000
C:\Users\cware\Desktop\Steller25Nov\TagTesting25Nov2013\M25.DSG	11-1-2013	16:54:19	135672.000000	13567.200000	49494.851778	20.000000
C:\Users\cware\Desktop\Steller25Nov\TagTesting25Nov2013\M25.DSG	11-1-2013	16:54:19	135673.000000	13567.300000	49493.582450	20.000000
C:\Users\cware\Desktop\Steller25Nov\TagTesting25Nov2013\M25.DSG	11-1-2013	16:54:19	135674.000000	13567.400000	49491.467622	20.000000
C:\Users\cware\Desktop\Steller25Nov\TagTesting25Nov2013\M25.DSG	11-1-2013	16:54:19	135675.000000	13567.500000	49494.280439	20.000000
C:\Users\cware\Desktop\Steller25Nov\TagTesting25Nov2013\M25.DSG	11-1-2013	16:54:19	135676.000000	13567.600000	49494.554275	20.000000
C:\Users\cware\Desktop\Steller25Nov\TagTesting25Nov2013\M25.DSG	11-1-2013	16:54:19	135677.000000	13567.700000	49496.396140	20.000000
C:\Users\cware\Desktop\Steller25Nov\TagTesting25Nov2013\M25.DSG	11-1-2013	16:54:19	135678.000000	13567.800000	49497.067302	20.000000
C:\Users\cware\Desktop\Steller25Nov\TagTesting25Nov2013\M25.DSG	11-1-2013	16:54:19	135679.000000	13567.900000	49494.652424	20.000000
C:\Users\cware\Desktop\Steller25Nov\TagTesting25Nov2013\M25.DSG	11-1-2013	16:54:19	135680.000000	13568.000000	49494.751541	20.000000
C:\Users\cware\Desktop\Steller25Nov\TagTesting25Nov2013\M25.DSG	11-1-2013	16:54:19	135681.000000	13568.100000	49495.946166	20.000000
C:\Users\cware\Desktop\Steller25Nov\TagTesting25Nov2013\M25.DSG	11-1-2013	16:54:19	135682.000000	13568.200000	49494.800494	20.000000
C:\Users\cware\Desktop\Steller25Nov\TagTesting25Nov2013\M25.DSG	11-1-2013	16:54:19	135683.000000	13568.300000	49491.514604	20.000000
C:\Users\cware\Desktop\Steller25Nov\TagTesting25Nov2013\M25.DSG	11-1-2013	16:54:19	135684.000000	13568.400000	49494.751532	20.000000
C:\Users\cware\Desktop\Steller25Nov\TagTesting25Nov2013\M25.DSG	11-1-2013	16:54:19	135685.000000	13568.500000	49493.730715	20.000000
C:\Users\cware\Desktop\Steller25Nov\TagTesting25Nov2013\M25.DSG	11-1-2013	16:54:19	135686.000000	13568.600000	49495.870876	20.000000
C:\Users\cware\Desktop\Steller25Nov\TagTesting25Nov2013\M25.DSG	11-1-2013	16:54:19	135687.000000	13568.700000	49493.730159	20.000000
C:\Users\cware\Desktop\Steller25Nov\TagTesting25Nov2013\M25.DSG	11-1-2013	16:54:19	135688.000000	13568.800000	49493.705268	20.000000
C:\Users\cware\Desktop\Steller25Nov\TagTesting25Nov2013\M25.DSG	11-1-2013	16:54:19	135689.000000	13568.900000	49499.728812	20.000000
C:\Users\cware\Desktop\Steller25Nov\TagTesting25Nov2013\M25.DSG	11-1-2013	16:54:19	135690.000000	13569.000000	49496.168527	20.000000
C:\Users\cware\Desktop\Steller25Nov\TagTesting25Nov2013\M25.DSG	11-1-2013	16:54:19	135691.000000	13569.100000	49495.969420	20.000000
C:\Users\cware\Desktop\Steller25Nov\TagTesting25Nov2013\M25.DSG	11-1-2013	16:54:19	135692.000000	13569.200000	49499.055726	20.000000
C:\Users\cware\Desktop\Steller25Nov\TagTesting25Nov2013\M25.DSG	11-1-2013	16:54:19	135693.000000	13569.300000	49500.673237	20.000000
C:\Users\cware\Desktop\Steller25Nov\TagTesting25Nov2013\M25.DSG	11-1-2013	16:54:19	135694.000000	13569.400000	49495.570782	20.000000
C:\Users\cware\Desktop\Steller25Nov\TagTesting25Nov2013\M25.DSG	11-1-2013	16:54:19	135695.000000	13569.500000	49487.181249	20.000000
C:\Users\cware\Desktop\Steller25Nov\TagTesting25Nov2013\M25.DSG	11-1-2013	16:54:19	135696.000000	13569.600000	49493.278536	20.000000
C:\Users\cware\Desktop\Steller25Nov\TagTesting25Nov2013\M25.DSG	11-1-2013	16:54:19	135697.000000	13569.700000	49493.701431	20.000000
C:\Users\cware\Desktop\Steller25Nov\TagTesting25Nov2013\M25.DSG	11-1-2013	16:54:19	135698.000000	13569.800000	49495.592709	20.000000
C:\Users\cware\Desktop\Steller25Nov\TagTesting25Nov2013\M25.DSG	11-1-2013	16:54:19	135699.000000	13569.900000	49492.556359	20.000000
C:\Users\cware\Desktop\Steller25Nov\TagTesting25Nov2013\M25.DSG	11-1-2013	16:54:19	135700.000000	13570.000000	49491.411516	20.000000
C:\Users\cware\Desktop\Steller25Nov\TagTesting25Nov2013\M25.DSG	11-1-2013	16:54:19	135701.000000	13570.100000	49494.125086	20.000000
C:\Users\cware\Desktop\Steller25Nov\TagTesting25Nov2013\M25.DSG	11-1-2013	16:54:19	135702.000000	13570.200000	49487.952353	20.000000
C:\Users\cware\Desktop\Steller25Nov\TagTesting25Nov2013\M25.DSG	11-1-2013	16:54:19	135703.000000	13570.300000	49493.577384	20.000000
C:\Users\cware\Desktop\Steller25Nov\TagTesting25Nov2013\M25.DSG	11-1-2013	16:54:19	135704.000000	13570.400000	49513.863438	20.000000
C:\Users\cware\Desktop\Steller25Nov\TagTesting25Nov2013\M25.DSG	11-1-2013	16:54:19	135705.000000	13570.500000	49529.768563	20.000000
C:\Users\cware\Desktop\Steller25Nov\TagTesting25Nov2013\M25.DSG	11-1-2013	16:54:19	135706.000000	13570.600000	49551.348774	20.000000
C:\Users\cware\Desktop\Steller25Nov\TagTesting25Nov2013\M25.DSG	11-1-2013	16:54:19	135707.000000	13570.700000	49569.668665	20.000000
C:\Users\cware\Desktop\Steller25Nov\TagTesting25Nov2013\M25.DSG	11-1-2013	16:54:19	135708.000000	13570.800000	49593.041132	20.000000
C:\Users\cware\Desktop\Steller25Nov\TagTesting25Nov2013\M25.DSG	11-1-2013	16:54:19	135709.000000	13570.900000	49610.663818	20.000000
C:\Users\cware\Desktop\Steller25Nov\TagTesting25Nov2013\M25.DSG	11-1-2013	16:54:19	135710.000000	13571.000000	49624.453012	20.000000
C:\Users\cware\Desktop\Steller25Nov\TagTesting25Nov2013\M25.DSG	11-1-2013	16:54:19	135711.000000	13571.100000	49637.545450	20.000000
C:\Users\cware\Desktop\Steller25Nov\TagTesting25Nov2013\M25.DSG	11-1-2013	16:54:19	135712.000000	13571.200000	49649.741841	20.000000
C:\Users\cware\Desktop\Steller25Nov\TagTesting25Nov2013\M25.DSG	11-1-2013	16:54:19	135713.000000	13571.300000	49647.825148	20.000000
C:\Users\cware\Desktop\Steller25Nov\TagTesting25Nov2013\M25.DSG	11-1-2013	16:54:19	135714.000000	13571.400000	49640.606306	20.000000
C:\Users\cware\Desktop\Steller25Nov\TagTesting25Nov2013\M25.DSG	11-1-2013	16:54:19	135715.000000	13571.500000	49628.533939	20.000000
C:\Users\cware\Desktop\Steller25Nov\TagTesting25Nov2013\M25.DSG	11-1-2013	16:54:19	135716.000000	13571.600000	49624.825285	20.000000
C:\Users\cware\Desktop\Steller25Nov\TagTesting25Nov2013\M25.DSG	11-1-2013	16:54:19	135717.000000	13571.700000	49630.873357	20.000000
C:\Users\cware\Desktop\Steller25Nov\TagTesting25Nov2013\M25.DSG	11-1-2013	16:54:19	135718.000000	13571.800000	49627.039678	20.000000
C:\Users\cware\Desktop\Steller25Nov\TagTesting25Nov2013\M25.DSG	11-1-2013	16:54:19	135719.000000	13571.900000	49633.710417	20.000000
C:\Users\cware\Desktop\Steller25Nov\TagTesting25Nov2013\M25.DSG	11-1-2013	16:54:19	135720.000000	13572.000000	49625.844697	20.000000
C:\Users\cware\Desktop\Steller25Nov\TagTesting25Nov2013\M25.DSG	11-1-2013	16:54:19	135721.000000	13572.100000	49617.306664	20.000000
C:\Users\cware\Desktop\Steller25Nov\TagTesting25Nov2013\M25.DSG	11-1-2013	16:54:19	135722.000000	13572.200000	49616.136600	20.000000
C:\Users\cware\Desktop\Steller25Nov\TagTesting25Nov2013\M25.DSG	11-1-2013	16:54:19	135723.000000	13572.300000	49612.850745	20.000000
C:\Users\cware\Desktop\Steller25Nov\TagTesting25Nov2013\M25.DSG	11-1-2013	16:54:19	135724.000000	13572.400000	49606.826794	20.000000
C:\Users\cware\Desktop\Steller25Nov\TagTesting25Nov2013\M25.DSG	11-1-2013	16:54:19	135725.000000	13572.500000	49597.617052	20.000000
C:\Users\cware\Desktop\Steller25Nov\TagTesting25Nov2013\M25.DSG	11-1-2013	16:54:19	135726.000000	13572.600000	49609.489495	20.000000
C:\Users\cware\Desktop\Steller25Nov\TagTesting25Nov2013\M25.DSG	11-1-2013	16:54:19	135727.000000	13572.700000	49603.341337	20.000000
C:\Users\cware\Desktop\Steller25Nov\TagTesting25Nov2013\M25.DSG	11-1-2013	16:54:19	135728.000000	13572.800000	49602.146417	20.000000
C:\Users\cware\Desktop\Steller25Nov\TagTesting25Nov2013\M25.DSG	11-1-2013	16:54:19	135729.000000	13572.900000	49579.022266	20.000000
C:\Users\cware\Desktop\Steller25Nov\TagTesting25Nov2013\M25.DSG	11-1-2013	16:54:19	135730.000000	13573.000000	49576.532971	20.000000
C:\Users\cware\Desktop\Steller25Nov\TagTesting25Nov2013\M25.DSG	11-1-2013	16:54:19	135731.000000	13573.100000	49565.530970	20.000000
C:\Users\cware\Desktop\Steller25Nov\TagTesting25Nov2013\M25.DSG	11-1-2013	16:54:19	135732.000000	13573.200000	49559.731286	20.000000
C:\Users\cware\Desktop\Steller25Nov\TagTesting25Nov2013\M25.DSG	11-1-2013	16:54:19	135733.000000	13573.300000	49556.694124	20.000000
C:\Users\cware\Desktop\Steller25Nov\TagTesting25Nov2013\M25.DSG	11-1-2013	16:54:19	135734.000000	13573.400000	49551.466698	20.000000
C:\Users\cware\Desktop\Steller25Nov\TagTesting25Nov2013\M25.DSG	11-1-2013	16:54:19	135735.000000	13573.500000	49537.229255	20.000000
C:\Users\cware\Desktop\Steller25Nov\TagTesting25Nov2013\M25.DSG	11-1-2013	16:54:19	135736.000000	13573.600000	49519.979562	20.000000
C:\Users\cware\Desktop\Steller25Nov\TagTesting25Nov2013\M25.DSG	11-1-2013	16:54:19	135737.000000	13573.700000	49514.827022	20.000000
C:\Users\cware\Desktop\Steller25Nov\TagTesting25Nov2013\M25.DSG	11-1-2013	16:54:19	135738.000000	13573.800000	49490.931261	20.000000
C:\Users\cware\Desktop\Steller25Nov\TagTesting25Nov2013\M25.DSG	11-1-2013	16:54:19	135739.000000	13573.900000	49469.148957	20.000000
C:\Users\cware\Desktop\Steller25Nov\TagTesting25Nov2013\M25.DSG	11-1-2013	16:54:19	135740.000000	13574.000000	49491.848903	20.000000
C:\Users\cware\Desktop\Steller25Nov\TagTesting25Nov2013\M25.DSG	11-1-2013	16:54:19	135741.000000	13574.100000	49489.085864	20.000000
C:\Users\cware\Desktop\Steller25Nov\TagTesting25Nov2013\M25.DSG	11-1-2013	16:54:19	135742.000000	13574.200000	49492.868653	20.000000
C:\Users\cware\Desktop\Steller25Nov\TagTesting25Nov2013\M25.DSG	11-1-2013	16:54:19	135743.000000	13574.300000	49490.976746	20.000000
C:\Users\cware\Desktop\Steller25Nov\TagTesting25Nov2013\M25.DSG	11-1-2013	16:54:19	135744.000000	13574.400000	49492.046829	20.000000
C:\Users\cware\Desktop\Steller25Nov\TagTesting25Nov2013\M25.DSG	11-1-2013	16:54:19	135745.000000	13574.500000	49493.713123	20.000000
C:\Users\cware\Desktop\Steller25Nov\TagTesting25Nov2013\M25.DSG	11-1-2013	16:54:19	135746.000000	13574.600000	49492.490236	20.000000
C:\Users\cware\Desktop\Steller25Nov\TagTesting25Nov2013\M25.DSG	11-1-2013	16:54:19	135747.000000	13574.700000	49492.488652	20.000000
C:\Users\cware\Desktop\Steller25Nov\TagTesting25Nov2013\M25.DSG	11-1-2013	16:54:19	135748.000000	13574.800000	49490.772619	20.000000
C:\Users\cware\Desktop\Steller25Nov\TagTesting25Nov2013\M25.DSG	11-1-2013	16:54:19	135749.000000	13574.900000	49497.392849	20.000000
C:\Users\cware\Desktop\Steller25Nov\TagTesting25Nov2013\M25.DSG	11-1-2013	16:54:19	135750.000000	13575.000000	49493.058297	20.000000
C:\Users\cware\Desktop\Steller25Nov\TagTesting25Nov2013\M25.DSG	11-1-2013	16:54:19	135751.000000	13575.100000	49490.571620	20.000000
C:\Users\cware\Desktop\Steller25Nov\TagTesting25Nov2013\M25.DSG	11-1-2013	16:54:19	135752.000000	13575.200000	49495.379526	20.000000
C:\Users\cware\Desktop\Steller25Nov\TagTesting25Nov2013\M25.DSG	11-1-2013	16:54:19	135753.000000	13575.300000	49496.125622	20.000000
C:\Users\cware\Desktop\Steller25Nov\TagTesting25Nov2013\M25.DSG	11-1-2013	16:54:19	135754.000000	13575.400000	49495.353910	20.000000
C:\Users\cware\Desktop\Steller25Nov\TagTesting25Nov2013\M25.DSG	11-1-2013	16:54:19	135755.000000	13575.500000	49495.618496	20.000000
C:\Users\cware\Desktop\Steller25Nov\TagTesting25Nov2013\M25.DSG	11-1-2013	16:54:19	135756.000000	13575.600000	49491.820171	20.000000
C:\Users\cware\Desktop\Steller25Nov\TagTesting25Nov2013\M25.DSG	11-1-2013	16:54:19	135757.000000	13575.700000	49493.510745	20.000000
C:\Users\cware\Desktop\Steller25Nov\TagTesting25Nov2013\M25.DSG	11-1-2013	16:54:19	135758.000000	13575.800000	49494.954209	20.000000
C:\Users\cware\Desktop\Steller25Nov\TagTesting25Nov2013\M25.DSG	11-1-2013	16:54:19	135759.000000	13575.900000	49495.077470	20.000000
C:\Users\cware\Desktop\Steller25Nov\TagTesting25Nov2013\M25.DSG	11-1-2013	16:54:19	135760.000000	13576.000000	49496.972519	20.000000
C:\Users\cware\Desktop\Steller25Nov\TagTesting25Nov2013\M25.DSG	11-1-2013	16:54:19	135761.000000	13576.100000	49493.636571	20.000000
C:\Users\cware\Desktop\Steller25Nov\TagTesting25Nov2013\M25.DSG	11-1-2013	16:54:19	135762.000000	13576.200000	49493.511739	20.000000
C:\Users\cware\Desktop\Steller25Nov\TagTesting25Nov2013\M25.DSG	11-1-2013	16:54:19	135763.000000	13576.300000	49495.602981	20.000000
C:\Users\cware\Desktop\Steller25Nov\TagTesting25Nov2013\M25.DSG	11-1-2013	16:54:19	135764.000000	13576.400000	49491.370515	20.000000
C:\Users\cware\Desktop\Steller25Nov\TagTesting25Nov2013\M25.DSG	11-1-2013	16:54:19	135765.000000	13576.500000	49496.099412	20.000000
C:\Users\cware\Desktop\Steller25Nov\TagTesting25Nov2013\M25.DSG	11-1-2013	16:54:19	135766.000000	13576.600000	49494.978662	20.000000
C:\Users\cware\Desktop\Steller25Nov\TagTesting25Nov2013\M25.DSG	11-1-2013	16:54:19	135767.000000	13576.700000	49492.165754	20.000000
C:\Users\cware\Desktop\Steller25Nov\TagTesting25Nov2013\M25.DSG	11-1-2013	16:54:19	135768.000000	13576.800000	49494.082109	20.000000
C:\Users\cware\Desktop\Steller25Nov\TagTesting25Nov2013\M25.DSG	11-1-2013	16:54:19	135769.000000	13576.900000	49494.704449	20.000000
C:\Users\cware\Desktop\Steller25Nov\TagTesting25Nov2013\M25.DSG	11-1-2013	16:54:19	135770.000000	13577.000000	49496.521091	20.000000
C:\Users\cware\Desktop\Steller25Nov\TagTesting25Nov2013\M25.DSG	11-1-2013	16:54:19	135771.000000	13577.100000	49492.364644	20.000000
C:\Users\cware\Desktop\Steller25Nov\TagTesting25Nov2013\M25.DSG	11-1-2013	16:54:19	135772.000000	13577.200000	49494.679675	20.000000
C:\Users\cware\Desktop\Steller25Nov\TagTesting25Nov2013\M25.DSG	11-1-2013	16:54:19	135773.000000	13577.300000	49494.855409	20.000000
C:\Users\cware\Desktop\Steller25Nov\TagTesting25Nov2013\M25.DSG	11-1-2013	16:54:19	135774.000000	13577.400000	49494.704284	20.000000
C:\Users\cware\Desktop\Steller25Nov\TagTesting25Nov2013\M25.DSG	11-1-2013	16:54:19	135775.000000	13577.500000	49493.759494	20.000000
C:\Users\cware\Desktop\Steller25Nov\TagTesting25Nov2013\M25.DSG	11-1-2013	16:54:19	135776.000000	13577.600000	49492.366375	20.000000
C:\Users\cware\Desktop\Steller25Nov\TagTesting25Nov2013\M25.DSG	11-1-2013	16:54:19	135777.000000	13577.700000	49492.814227	20.000000
C:\Users\cware\Desktop\Steller25Nov\TagTesting25Nov2013\M25.DSG	11-1-2013	16:54:19	135778.000000	13577.800000	49493.037959	20.000000
C:\Users\cware\Desktop\Steller25Nov\TagTesting25Nov2013\M25.DSG	11-1-2013	16:54:19	135779.000000	13577.900000	49495.303030	20.000000
C:\Users\cware\Desktop\Steller25Nov\TagTesting25Nov2013\M25.DSG	11-1-2013	16:54:19	135780.000000	13578.000000	49493.261713	20.000000
C:\Users\cware\Desktop\Steller25Nov\TagTesting25Nov2013\M25.DSG	11-1-2013	16:54:19	135781.000000	13578.100000	49493.784424	20.000000
C:\Users\cware\Desktop\Steller25Nov\TagTesting25Nov2013\M25.DSG	11-1-2013	16:54:19	135782.000000	13578.200000	49494.107425	20.000000
C:\Users\cware\Desktop\Steller25Nov\TagTesting25Nov2013\M25.DSG	11-1-2013	16:54:19	135783.000000	13578.300000	49492.290474	20.000000
C:\Users\cware\Desktop\Steller25Nov\TagTesting25Nov2013\M25.DSG	11-1-2013	16:54:19	135784.000000	13578.400000	49491.170284	20.000000
C:\Users\cware\Desktop\Steller25Nov\TagTesting25Nov2013\M25.DSG	11-1-2013	16:54:19	135785.000000	13578.500000	49494.430886	20.000000
C:\Users\cware\Desktop\Steller25Nov\TagTesting25Nov2013\M25.DSG	11-1-2013	16:54:19	135786.000000	13578.600000	49493.260589	20.000000
C:\Users\cware\Desktop\Steller25Nov\TagTesting25Nov2013\M25.DSG	11-1-2013	16:54:19	135787.000000	13578.700000	49493.110926	20.000000
C:\Users\cware\Desktop\Steller25Nov\TagTesting25Nov2013\M25.DSG	11-1-2013	16:54:19	135788.000000	13578.800000	49494.156660	20.000000
C:\Users\cware\Desktop\Steller25Nov\TagTesting25Nov2013\M25.DSG	11-1-2013	16:54:19	135789.000000	13578.900000	49495.176943	20.000000
C:\Users\cware\Desktop\Steller25Nov\TagTesting25Nov2013\M25.DSG	11-1-2013	16:54:19	135790.000000	13579.000000	49494.903017	20.000000
C:\Users\cware\Desktop\Steller25Nov\TagTesting25Nov2013\M25.DSG	11-1-2013	16:54:19	135791.000000	13579.100000	49494.828409	20.000000
C:\Users\cware\Desktop\Steller25Nov\TagTesting25Nov2013\M25.DSG	11-1-2013	16:54:19	135792.000000	13579.200000	49491.716627	20.000000
C:\Users\cware\Desktop\Steller25Nov\TagTesting25Nov2013\M25.DSG	11-1-2013	16:54:19	135793.000000	13579.300000	49493.235073	20.000000
C:\Users\cware\Desktop\Steller25Nov\TagTesting25Nov2013\M25.DSG	11-1-2013	16:54:19	135794.000000	13579.400000	49491.890634	20.000000
C:\Users\cware\Desktop\Steller25Nov\TagTesting25Nov2013\M25.DSG	11-1-2013	16:54:19	135795.000000	13579.500000	49494.429654	20.000000
C:\Users\cware\Desktop\Steller25Nov\TagTesting25Nov2013\M25.DSG	11-1-2013	16:54:19	135796.000000	13579.600000	49495.773507	20.000000
C:\Users\cware\Desktop\Steller25Nov\TagTesting25Nov2013\M25.DSG	11-1-2013	16:54:19	135797.000000	13579.700000	49492.761463	20.000000
C:\Users\cware\Desktop\Steller25Nov\TagTesting25Nov2013\M25.DSG	11-1-2013	16:54:19	135798.000000	13579.800000	49492.437841	20.000000
C:\Users\cware\Desktop\Steller25Nov\TagTesting25Nov2013\M25.DSG	11-1-2013	16:54:19	135799.000000	13579.900000	49495.299944	20.000000
C:\Users\cware\Desktop\Steller25Nov\TagTesting25Nov2013\M25.DSG	11-1-2013	16:54:19	135800.000000	13580.000000	49493.482837	20.000000
C:\Users\cware\Desktop\Steller25Nov\TagTesting25Nov2013\M25.DSG	11-1-2013	16:54:19	135801.000000	13580.100000	49493.731795	20.000000
C:\Users\cware\Desktop\Steller25Nov\TagTesting25Nov2013\M25.DSG	11-1-2013	16:54:19	135802.000000	13580.200000	49491.864862	20.000000
C:\Users\cware\Desktop\Steller25Nov\TagTesting25Nov2013\M25.DSG	11-1-2013	16:54:19	135803.000000	13580.300000	49493.980101	20.000000
C:\Users\cware\Desktop\Steller25Nov\TagTesting25Nov2013\M25.DSG	11-1-2013	16:54:19	135804.000000	13580.400000	49493.059534	20.000000
C:\Users\cware\Desktop\Steller25Nov\TagTesting25Nov2013\M25.DSG	11-1-2013	16:54:19	135805.000000	13580.500000	49494.478055	20.000000
C:\Users\cware\Desktop\Steller25Nov\TagTesting25Nov2013\M25.DSG	11-1-2013	16:54:19	135806.000000	13580.600000	49491.241997	20.000000
C:\Users\cware\Desktop\Steller25Nov\TagTesting25Nov2013\M25.DSG	11-1-2013	16:54:19	135807.000000	13580.700000	49489.524393	20.000000
C:\Users\cware\Desktop\Steller25Nov\TagTesting25Nov2013\M25.DSG	11-1-2013	16:54:19	135808.000000	13580.800000	49490.594319	20.000000
C:\Users\cware\Desktop\Steller25Nov\TagTesting25Nov2013\M25.DSG	11-1-2013	16:54:19	135809.000000	13580.900000	49491.813804	20.000000
C:\Users\cware\Desktop\Steller25Nov\TagTesting25Nov2013\M25.DSG	11-1-2013	16:54:19	135810.000000	13581.000000	49491.589794	20.000000
C:\Users\cware\Desktop\Steller25Nov\TagTesting25Nov2013\M25.DSG	11-1-2013	16:54:19	135811.000000	13581.100000	49493.257234	20.000000
C:\Users\cware\Desktop\Steller25Nov\TagTesting25Nov2013\M25.DSG	11-1-2013	16:54:19	135812.000000	13581.200000	49490.917095	20.000000
C:\Users\cware\Desktop\Steller25Nov\TagTesting25Nov2013\M25.DSG	11-1-2013	16:54:19	135813.000000	13581.300000	49489.871730	20.000000
C:\Users\cware\Desktop\Steller25Nov\TagTesting25Nov2013\M25.DSG	11-1-2013	16:54:19	135814.000000	13581.400000	49494.153283	20.000000
C:\Users\cware\Desktop\Steller25Nov\TagTesting25Nov2013\M25.DSG	11-1-2013	16:54:19	135815.000000	13581.500000	49490.444283	20.000000
C:\Users\cware\Desktop\Steller25Nov\TagTesting25Nov2013\M25.DSG	11-1-2013	16:54:19	135816.000000	13581.600000	49494.302252	20.000000
C:\Users\cware\Desktop\Steller25Nov\TagTesting25Nov2013\M25.DSG	11-1-2013	16:54:19	135817.000000	13581.700000	49490.991464	20.000000
C:\Users\cware\Desktop\Steller25Nov\TagTesting25Nov2013\M25.DSG	11-1-2013	16:54:19	135818.000000	13581.800000	49491.937521	20.000000
C:\Users\cware\Desktop\Steller25Nov\TagTesting25Nov2013\M25.DSG	11-1-2013	16:54:19	135819.000000	13581.900000	49492.360217	20.000000
C:\Users\cware\Desktop\Steller25Nov\TagTesting25Nov2013\M25.DSG	11-1-2013	16:54:19	135820.000000	13582.000000	49493.778877	20.000000
C:\Users\cware\Desktop\Steller25Nov\TagTesting25Nov2013\M25.DSG	11-1-2013	16:54:19	135821.000000	13582.100000	49491.837302	20.000000
C:\Users\cware\Desktop\Steller25Nov\TagTesting25Nov2013\M25.DSG	11-1-2013	16:54:19	135822.000000	13582.200000	49492.259958	20.000000
C:\Users\cware\Desktop\Steller25Nov\TagTesting25Nov2013\M25.DSG	11-1-2013	16:54:19	135823.000000	13582.300000	49491.588475	20.000000
C:\Users\cware\Desktop\Steller25Nov\TagTesting25Nov2013\M25.DSG	11-1-2013	16:54:19	135824.000000	13582.400000	49493.778408	20.000000
C:\Users\cware\Desktop\Steller25Nov\TagTesting25Nov2013\M25.DSG	11-1-2013	16:54:19	135825.000000	13582.500000	49492.233722	20.000000
C:\Users\cware\Desktop\Steller25Nov\TagTesting25Nov2013\M25.DSG	11-1-2013	16:54:19	135826.000000	13582.600000	49493.776603	20.000000
C:\Users\cware\Desktop\Steller25Nov\TagTesting25Nov2013\M25.DSG	11-1-2013	16:54:19	135827.000000	13582.700000	49493.303583	20.000000
C:\Users\cware\Desktop\Steller25Nov\TagTesting25Nov2013\M25.DSG	11-1-2013	16:54:19	135828.000000	13582.800000	49494.273268	20.000000
C:\Users\cware\Desktop\Steller25Nov\TagTesting25Nov2013\M25.DSG	11-1-2013	16:54:19	135829.000000	13582.900000	49492.977713	20.000000
C:\Users\cware\Desktop\Steller25Nov\TagTesting25Nov2013\M25.DSG	11-1-2013	16:54:19	135830.000000	13583.000000	49497.507251	20.000000
C:\Users\cware\Desktop\Steller25Nov\TagTesting25Nov2013\M25.DSG	11-1-2013	16:54:19	135831.000000	13583.100000	49498.678056	20.000000
C:\Users\cware\Desktop\Steller25Nov\TagTesting25Nov2013\M25.DSG	11-1-2013	16:54:19	135832.000000	13583.200000	49490.784988	20.000000
C:\Users\cware\Desktop\Steller25Nov\TagTesting25Nov2013\M25.DSG	11-1-2013	16:54:19	135833.000000	13583.300000	49491.412593	20.000000
C:\Users\cware\Desktop\Steller25Nov\TagTesting25Nov2013\M25.DSG	11-1-2013	16:54:19	135834.000000	13583.400000	49565.723075	20.000000
C:\Users\cware\Desktop\Steller25Nov\TagTesting25Nov2013\M25.DSG	11-1-2013	16:54:19	135835.000000	13583.500000	49499.954151	20.000000
C:\Users\cware\Desktop\Steller25Nov\TagTesting25Nov2013\M25.DSG	11-1-2013	16:54:19	135836.000000	13583.600000	49529.765725	20.000000
C:\Users\cware\Desktop\Steller25Nov\TagTesting25Nov2013\M25.DSG	11-1-2013	16:54:19	135837.000000	13583.700000	49494.081969	20.000000
C:\Users\cware\Desktop\Steller25Nov\TagTesting25Nov2013\M25.DSG	11-1-2013	16:54:19	135838.000000	13583.800000	49525.281344	20.000000
C:\Users\cware\Desktop\Steller25Nov\TagTesting25Nov2013\M25.DSG	11-1-2013	16:54:19	135839.000000	13583.900000	49506.773869	20.000000
C:\Users\cware\Desktop\Steller25Nov\TagTesting25Nov2013\M25.DSG	11-1-2013	16:54:19	135840.000000	13584.000000	49502.089423	20.000000
C:\Users\cware\Desktop\Steller25Nov\TagTesting25Nov2013\M25.DSG	11-1-2013	16:54:19	135841.000000	13584.100000	49496.345971	20.000000
C:\Users\cware\Desktop\Steller25Nov\TagTesting25Nov2013\M25.DSG	11-1-2013	16:54:19	135842.000000	13584.200000	49524.346393	20.000000
C:\Users\cware\Desktop\Steller25Nov\TagTesting25Nov2013\M25.DSG	11-1-2013	16:54:19	135843.000000	13584.300000	49502.809798	20.000000
C:\Users\cware\Desktop\Steller25Nov\TagTesting25Nov2013\M25.DSG	11-1-2013	16:54:19	135844.000000	13584.400000	49496.735513	20.000000
C:\Users\cware\Desktop\Steller25Nov\TagTesting25Nov2013\M25.DSG	11-1-2013	16:54:19	135845.000000	13584.500000	49496.760039	20.000000
C:\Users\cware\Desktop\Steller25Nov\TagTesting25Nov2013\M25.DSG	11-1-2013	16:54:19	135846.000000	13584.600000	49496.536303	20.000000
C:\Users\cware\Desktop\Steller25Nov\TagTesting25Nov2013\M25.DSG	11-1-2013	16:54:19	135847.000000	13584.700000	49497.009566	20.000000
C:\Users\cware\Desktop\Steller25Nov\TagTesting25Nov2013\M25.DSG	11-1-2013	16:54:19	135848.000000	13584.800000	49511.608137	20.000000
C:\Users\cware\Desktop\Steller25Nov\TagTesting25Nov2013\M25.DSG	11-1-2013	16:54:19	135849.000000	13584.900000	49507.664031	20.000000
C:\Users\cware\Desktop\Steller25Nov\TagTesting25Nov2013\M25.DSG	11-1-2013	16:54:19	135850.000000	13585.000000	49497.961592	20.000000
C:\Users\cware\Desktop\Steller25Nov\TagTesting25Nov2013\M25.DSG	11-1-2013	16:54:19	135851.000000	13585.100000	49514.891062	20.000000
C:\Users\cware\Desktop\Steller25Nov\TagTesting25Nov2013\M25.DSG	11-1-2013	16:54:19	135852.000000	13585.200000	49495.610939	20.000000
C:\Users\cware\Desktop\Steller25Nov\TagTesting25Nov2013\M25.DSG	11-1-2013	16:54:19	135853.000000	13585.300000	49519.046218	20.000000
C:\Users\cware\Desktop\Steller25Nov\TagTesting25Nov2013\M25.DSG	11-1-2013	16:54:19	135854.000000	13585.400000	49506.258288	20.000000
C:\Users\cware\Desktop\Steller25Nov\TagTesting25Nov2013\M25.DSG	11-1-2013	16:54:19	135855.000000	13585.500000	49497.450893	20.000000
C:\Users\cware\Desktop\Steller25Nov\TagTesting25Nov2013\M25.DSG	11-1-2013	16:54:19	135856.000000	13585.600000	49493.277528	20.000000
C:\Users\cware\Desktop\Steller25Nov\TagTesting25Nov2013\M25.DSG	11-1-2013	16:54:19	135857.000000	13585.700000	49501.771131	20.000000
C:\Users\cware\Desktop\Steller25Nov\TagTesting25Nov2013\M25.DSG	11-1-2013	16:54:19	135858.000000	13585.800000	49486.235609	20.000000
C:\Users\cware\Desktop\Steller25Nov\TagTesting25Nov2013\M25.DSG	11-1-2013	16:54:19	135859.000000	13585.900000	49494.371378	20.000000
C:\Users\cware\Desktop\Steller25Nov\TagTesting25Nov2013\M25.DSG	11-1-2013	16:54:19	135860.000000	13586.000000	49485.679126	20.000000
C:\Users\cware\Desktop\Steller25Nov\TagTesting25Nov2013\M25.DSG	11-1-2013	16:54:19	135861.000000	13586.100000	49499.713684	20.000000
C:\Users\cware\Desktop\Steller25Nov\TagTesting25Nov2013\M25.DSG	11-1-2013	16:54:19	135862.000000	13586.200000	49500.175995	20.000000
C:\Users\cware\Desktop\Steller25Nov\TagTesting25Nov2013\M25.DSG	11-1-2013	16:54:19	135863.000000	13586.300000	49523.399989	20.000000
C:\Users\cware\Desktop\Steller25Nov\TagTesting25Nov2013\M25.DSG	11-1-2013	16:54:19	135864.000000	13586.400000	49530.193691	20.000000
C:\Users\cware\Desktop\Steller25Nov\TagTesting25Nov2013\M25.DSG	11-1-2013	16:54:19	135865.000000	13586.500000	49547.344323	20.000000
C:\Users\cware\Desktop\Steller25Nov\TagTesting25Nov2013\M25.DSG	11-1-2013	16:54:19	135866.000000	13586.600000	49536.152247	20.000000
C:\Users\cware\Desktop\Steller25Nov\TagTesting25Nov2013\M25.DSG	11-1-2013	16:54:19	135867.000000	13586.700000	49519.842773	20.000000
C:\Users\cware\Desktop\Steller25Nov\TagTesting25Nov2013\M25.DSG	11-1-2013	16:54:19	135868.000000	13586.800000	49578.561263	20.000000
C:\Users\cware\Desktop\Steller25Nov\TagTesting25Nov2013\M25.DSG	11-1-2013	16:54:19	135869.000000	13586.900000	49562.838069	20.000000
C:\Users\cware\Desktop\Steller25Nov\TagTesting25Nov2013\M25.DSG	11-1-2013	16:54:19	135870.000000	13587.000000	49500.892937	20.000000
C:\Users\cware\Desktop\Steller25Nov\TagTesting25Nov2013\M25.DSG	11-1-2013	16:54:19	135871.000000	13587.100000	49499.803854	20.000000
C:\Users\cware\Desktop\Steller25Nov\TagTesting25Nov2013\M25.DSG	11-1-2013	16:54:19	135872.000000	13587.200000	49529.938659	20.000000
C:\Users\cware\Desktop\Steller25Nov\TagTesting25Nov2013\M25.DSG	11-1-2013	16:54:19	135873.000000	13587.300000	49525.523183	20.000000
C:\Users\cware\Desktop\Steller25Nov\TagTesting25Nov2013\M25.DSG	11-1-2013	16:54:19	135874.000000	13587.400000	49552.009320	20.000000
C:\Users\cware\Desktop\Steller25Nov\TagTesting25Nov2013\M25.DSG	11-1-2013	16:54:19	135875.000000	13587.500000	49522.614734	20.000000
C:\Users\cware\Desktop\Steller25Nov\TagTesting25Nov2013\M25.DSG	11-1-2013	16:54:19	135876.000000	13587.600000	49507.453992	20.000000
C:\Users\cware\Desktop\Steller25Nov\TagTesting25Nov2013\M25.DSG	11-1-2013	16:54:19	135877.000000	13587.700000	49500.690939	20.000000
C:\Users\cware\Desktop\Steller25Nov\TagTesting25Nov2013\M25.DSG	11-1-2013	16:54:19	135878.000000	13587.800000	49501.107653	20.000000
C:\Users\cware\Desktop\Steller25Nov\TagTesting25Nov2013\M25.DSG	11-1-2013	16:54:19	135879.000000	13587.900000	49499.987684	20.000000
C:\Users\cware\Desktop\Steller25Nov\TagTesting25Nov2013\M25.DSG	11-1-2013	16:54:19	135880.000000	13588.000000	49501.556354	20.000000
C:\Users\cware\Desktop\Steller25Nov\TagTesting25Nov2013\M25.DSG	11-1-2013	16:54:19	135881.000000	13588.100000	49498.843316	20.000000
C:\Users\cware\Desktop\Steller25Nov\TagTesting25Nov2013\M25.DSG	11-1-2013	16:54:19	135882.000000	13588.200000	49500.192942	20.000000
C:\Users\cware\Desktop\Steller25Nov\TagTesting25Nov2013\M25.DSG	11-1-2013	16:54:19	135883.000000	13588.300000	49498.568339	20.000000
C:\Users\cware\Desktop\Steller25Nov\TagTesting25Nov2013\M25.DSG	11-1-2013	16:54:19	135884.000000	13588.400000	49502.731114	20.000000
C:\Users\cware\Desktop\Steller25Nov\TagTesting25Nov2013\M25.DSG	11-1-2013	16:54:19	135885.000000	13588.500000	49491.110234	20.000000
C:\Users\cware\Desktop\Steller25Nov\TagTesting25Nov2013\M25.DSG	11-1-2013	16:54:19	135886.000000	13588.600000	49492.225341	20.000000
C:\Users\cware\Desktop\Steller25Nov\TagTesting25Nov2013\M25.DSG	11-1-2013	16:54:19	135887.000000	13588.700000	49566.391767	20.000000
C:\Users\cware\Desktop\Steller25Nov\TagTesting25Nov2013\M25.DSG	11-1-2013	16:54:19	135888.000000	13588.800000	49544.933231	20.000000
C:\Users\cware\Desktop\Steller25Nov\TagTesting25Nov2013\M25.DSG	11-1-2013	16:54:19	135889.000000	13588.900000	49570.548074	20.000000
C:\Users\cware\Desktop\Steller25Nov\TagTesting25Nov2013\M25.DSG	11-1-2013	16:54:19	135890.000000	13589.000000	49531.796500	20.000000
C:\Users\cware\Desktop\Steller25Nov\TagTesting25Nov2013\M25.DSG	11-1-2013	16:54:19	135891.000000	13589.100000	49516.636983	20.000000
C:\Users\cware\Desktop\Steller25Nov\TagTesting25Nov2013\M25.DSG	11-1-2013	16:54:19	135892.000000	13589.200000	49509.802649	20.000000
C:\Users\cware\Desktop\Steller25Nov\TagTesting25Nov2013\M25.DSG	11-1-2013	16:54:19	135893.000000	13589.300000	49501.360600	20.000000
C:\Users\cware\Desktop\Steller25Nov\TagTesting25Nov2013\M25.DSG	11-1-2013	16:54:19	135894.000000	13589.400000	49581.997370	20.000000
C:\Users\cware\Desktop\Steller25Nov\TagTesting25Nov2013\M25.DSG	11-1-2013	16:54:19	135895.000000	13589.500000	49523.853637	20.000000
C:\Users\cware\Desktop\Steller25Nov\TagTesting25Nov2013\M25.DSG	11-1-2013	16:54:19	135896.000000	13589.600000	49522.659331	20.000000
C:\Users\cware\Desktop\Steller25Nov\TagTesting25Nov2013\M25.DSG	11-1-2013	16:54:19	135897.000000	13589.700000	49521.214825	20.000000
C:\Users\cware\Desktop\Steller25Nov\TagTesting25Nov2013\M25.DSG	11-1-2013	16:54:19	135898.000000	13589.800000	49545.982006	20.000000
C:\Users\cware\Desktop\Steller25Nov\TagTesting25Nov2013\M25.DSG	11-1-2013	16:54:19	135899.000000	13589.900000	49537.292045	20.000000
C:\Users\cware\Desktop\Steller25Nov\TagTesting25Nov2013\M25.DSG	11-1-2013	16:54:19	135900.000000	13590.000000	49648.469086	20.000000
C:\Users\cware\Desktop\Steller25Nov\TagTesting25Nov2013\M25.DSG	11-1-2013	16:54:19	135901.000000	13590.100000	49646.006474	20.000000
C:\Users\cware\Desktop\Steller25Nov\TagTesting25Nov2013\M25.DSG	11-1-2013	16:54:19	135902.000000	13590.200000	49661.139465	20.000000
C:\Users\cware\Desktop\Steller25Nov\TagTesting25Nov2013\M25.DSG	11-1-2013	16:54:19	135903.000000	13590.300000	49536.017058	20.000000
C:\Users\cware\Desktop\Steller25Nov\TagTesting25Nov2013\M25.DSG	11-1-2013	16:54:19	135904.000000	13590.400000	49540.493392	20.000000
C:\Users\cware\Desktop\Steller25Nov\TagTesting25Nov2013\M25.DSG	11-1-2013	16:54:19	135905.000000	13590.500000	49670.082954	20.000000
C:\Users\cware\Desktop\Steller25Nov\TagTesting25Nov2013\M25.DSG	11-1-2013	16:54:19	135906.000000	13590.600000	49512.578716	20.000000
C:\Users\cware\Desktop\Steller25Nov\TagTesting25Nov2013\M25.DSG	11-1-2013	16:54:19	135907.000000	13590.700000	49503.397358	20.000000
C:\Users\cware\Desktop\Steller25Nov\TagTesting25Nov2013\M25.DSG	11-1-2013	16:54:19	135908.000000	13590.800000	49506.879815	20.000000
C:\Users\cware\Desktop\Steller25Nov\TagTesting25Nov2013\M25.DSG	11-1-2013	16:54:19	135909.000000	13590.900000	49505.884085	20.000000
C:\Users\cware\Desktop\Steller25Nov\TagTesting25Nov2013\M25.DSG	11-1-2013	16:54:19	135910.000000	13591.000000	49499.193530	20.000000
C:\Users\cware\Desktop\Steller25Nov\TagTesting25Nov2013\M25.DSG	11-1-2013	16:54:19	135911.000000	13591.100000	49518.750479	20.000000
C:\Users\cware\Desktop\Steller25Nov\TagTesting25Nov2013\M25.DSG	11-1-2013	16:54:19	135912.000000	13591.200000	49549.973344	20.000000
C:\Users\cware\Desktop\Steller25Nov\TagTesting25Nov2013\M25.DSG	11-1-2013	16:54:19	135913.000000	13591.300000	49584.556666	20.000000
C:\Users\cware\Desktop\Steller25Nov\TagTesting25Nov2013\M25.DSG	11-1-2013	16:54:19	135914.000000	13591.400000	49627.366297	20.000000
C:\Users\cware\Desktop\Steller25Nov\TagTesting25Nov2013\M25.DSG	11-1-2013	16:54:19	135915.000000	13591.500000	49650.545408	20.000000
C:\Users\cware\Desktop\Steller25Nov\TagTesting25Nov2013\M25.DSG	11-1-2013	16:54:19	135916.000000	13591.600000	49547.926883	20.000000
C:\Users\cware\Desktop\Steller25Nov\TagTesting25Nov2013\M25.DSG	11-1-2013	16:54:19	135917.000000	13591.700000	49549.843258	20.000000
C:\Users\cware\Desktop\Steller25Nov\TagTesting25Nov2013\M25.DSG	11-1-2013	16:54:19	135918.000000	13591.800000	49542.652250	20.000000
C:\Users\cware\Desktop\Steller25Nov\TagTesting25Nov2013\M25.DSG	11-1-2013	16:54:19	135919.000000	13591.900000	49528.513957	20.000000
C:\Users\cware\Desktop\Steller25Nov\TagTesting25Nov2013\M25.DSG	11-1-2013	16:54:19	135920.000000	13592.000000	49555.389882	20.000000
C:\Users\cware\Desktop\Steller25Nov\TagTesting25Nov2013\M25.DSG	11-1-2013	16:54:19	135921.000000	13592.100000	49626.272731	20.000000
C:\Users\cware\Desktop\Steller25Nov\TagTesting25Nov2013\M25.DSG	11-1-2013	16:54:19	135922.000000	13592.200000	49629.883462	20.000000
C:\Users\cware\Desktop\Steller25Nov\TagTesting25Nov2013\M25.DSG	11-1-2013	16:54:19	135923.000000	13592.300000	49613.829981	20.000000
C:\Users\cware\Desktop\Steller25Nov\TagTesting25Nov2013\M25.DSG	11-1-2013	16:54:19	135924.000000	13592.400000	49612.338698	20.000000
C:\Users\cware\Desktop\Steller25Nov\TagTesting25Nov2013\M25.DSG	11-1-2013	16:54:19	135925.000000	13592.500000	49584.281674	20.000000
C:\Users\cware\Desktop\Steller25Nov\TagTesting25Nov2013\M25.DSG	11-1-2013	16:54:19	135926.000000	13592.600000	49617.261642	20.000000
C:\Users\cware\Desktop\Steller25Nov\TagTesting25Nov2013\M25.DSG	11-1-2013	16:54:19	135927.000000	13592.700000	49570.460364	20.000000
C:\Users\cware\Desktop\Steller25Nov\TagTesting25Nov2013\M25.DSG	11-1-2013	16:54:19	135928.000000	13592.800000	49497.978630	20.000000
C:\Users\cware\Desktop\Steller25Nov\TagTesting25Nov2013\M25.DSG	11-1-2013	16:54:19	135929.000000	13592.900000	49496.932978	20.000000
C:\Users\cware\Desktop\Steller25Nov\TagTesting25Nov2013\M25.DSG	11-1-2013	16:54:19	135930.000000	13593.000000	49496.160616	20.000000
C:\Users\cware\Desktop\Steller25Nov\TagTesting25Nov2013\M25.DSG	11-1-2013	16:54:19	135931.000000	13593.100000	49571.788110	20.000000
C:\Users\cware\Desktop\Steller25Nov\TagTesting25Nov2013\M25.DSG	11-1-2013	16:54:19	135932.000000	13593.200000	49614.902682	20.000000
C:\Users\cware\Desktop\Steller25Nov\TagTesting25Nov2013\M25.DSG	11-1-2013	16:54:19	135933.000000	13593.300000	49552.685444	20.000000
C:\Users\cware\Desktop\Steller25Nov\TagTesting25Nov2013\M25.DSG	11-1-2013	16:54:19	135934.000000	13593.400000	49504.847790	20.000000
C:\Users\cware\Desktop\Steller25Nov\TagTesting25Nov2013\M25.DSG	11-1-2013	16:54:19	135935.000000	13593.500000	49501.786459	20.000000
C:\Users\cware\Desktop\Steller25Nov\TagTesting25Nov2013\M25.DSG	11-1-2013	16:54:19	135936.000000	13593.600000	49497.977900	20.000000
C:\Users\cware\Desktop\Steller25Nov\TagTesting25Nov2013\M25.DSG	11-1-2013	16:54:19	135937.000000	13593.700000	49498.450777	20.000000
C:\Users\cware\Desktop\Steller25Nov\TagTesting25Nov2013\M25.DSG	11-1-2013	16:54:19	135938.000000	13593.800000	49499.122894	20.000000
C:\Users\cware\Desktop\Steller25Nov\TagTesting25Nov2013\M25.DSG	11-1-2013	16:54:19	135939.000000	13593.900000	49501.835755	20.000000
C:\Users\cware\Desktop\Steller25Nov\TagTesting25Nov2013\M25.DSG	11-1-2013	16:54:19	135940.000000	13594.000000	49500.441678	20.000000
C:\Users\cware\Desktop\Steller25Nov\TagTesting25Nov2013\M25.DSG	11-1-2013	16:54:19	135941.000000	13594.100000	49498.599993	20.000000
C:\Users\cware\Desktop\Steller25Nov\TagTesting25Nov2013\M25.DSG	11-1-2013	16:54:19	135942.000000	13594.200000	49498.824250	20.000000
C:\Users\cware\Desktop\Steller25Nov\TagTesting25Nov2013\M25.DSG	11-1-2013	16:54:19	135943.000000	13594.300000	49498.475564	20.000000
C:\Users\cware\Desktop\Steller25Nov\TagTesting25Nov2013\M25.DSG	11-1-2013	16:54:19	135944.000000	13594.400000	49501.537068	20.000000
C:\Users\cware\Desktop\Steller25Nov\TagTesting25Nov2013\M25.DSG	11-1-2013	16:54:19	135945.000000	13594.500000	49499.869476	20.000000
C:\Users\cware\Desktop\Steller25Nov\TagTesting25Nov2013\M25.DSG	11-1-2013	16:54:19	135946.000000	13594.600000	49498.649380	20.000000
C:\Users\cware\Desktop\Steller25Nov\TagTesting25Nov2013\M25.DSG	11-1-2013	16:54:19	135947.000000	13594.700000	49501.661084	20.000000
C:\Users\cware\Desktop\Steller25Nov\TagTesting25Nov2013\M25.DSG	11-1-2013	16:54:19	135948.000000	13594.800000	49499.645006	20.000000
C:\Users\cware\Desktop\Steller25Nov\TagTesting25Nov2013\M25.DSG	11-1-2013	16:54:19	135949.000000	13594.900000	49500.516238	20.000000
C:\Users\cware\Desktop\Steller25Nov\TagTesting25Nov2013\M25.DSG	11-1-2013	16:54:19	135950.000000	13595.000000	49501.088922	20.000000
C:\Users\cware\Desktop\Steller25Nov\TagTesting25Nov2013\M25.DSG	11-1-2013	16:54:19	135951.000000	13595.100000	49499.222015	20.000000
C:\Users\cware\Desktop\Steller25Nov\TagTesting25Nov2013\M25.DSG	11-1-2013	16:54:19	135952.000000	13595.200000	49499.296372	20.000000
C:\Users\cware\Desktop\Steller25Nov\TagTesting25Nov2013\M25.DSG	11-1-2013	16:54:19	135953.000000	13595.300000	49503.550832	20.000000
C:\Users\cware\Desktop\Steller25Nov\TagTesting25Nov2013\M25.DSG	11-1-2013	16:54:19	135954.000000	13595.400000	49526.249291	20.000000
C:\Users\cware\Desktop\Steller25Nov\TagTesting25Nov2013\M25.DSG	11-1-2013	16:54:19	135955.000000	13595.500000	49523.561208	20.000000
C:\Users\cware\Desktop\Steller25Nov\TagTesting25Nov2013\M25.DSG	11-1-2013	16:54:19	135956.000000	13595.600000	49539.187686	20.000000
C:\Users\cware\Desktop\Steller25Nov\TagTesting25Nov2013\M25.DSG	11-1-2013	16:54:19	135957.000000	13595.700000	49569.980237	20.000000
C:\Users\cware\Desktop\Steller25Nov\TagTesting25Nov2013\M25.DSG	11-1-2013	16:54:19	135958.000000	13595.800000	49519.283729	20.000000
C:\Users\cware\Desktop\Steller25Nov\TagTesting25Nov2013\M25.DSG	11-1-2013	16:54:19	135959.000000	13595.900000	49499.022979	20.000000
C:\Users\cware\Desktop\Steller25Nov\TagTesting25Nov2013\M25.DSG	11-1-2013	16:54:19	135960.000000	13596.000000	49496.334692	20.000000
C:\Users\cware\Desktop\Steller25Nov\TagTesting25Nov2013\M25.DSG	11-1-2013	16:54:19	135961.000000	13596.100000	49496.857537	20.000000
C:\Users\cware\Desktop\Steller25Nov\TagTesting25Nov2013\M25.DSG	11-1-2013	16:54:19	135962.000000	13596.200000	49493.447416	20.000000
C:\Users\cware\Desktop\Steller25Nov\TagTesting25Nov2013\M25.DSG	11-1-2013	16:54:19	135963.000000	13596.300000	49494.841294	20.000000
C:\Users\cware\Desktop\Steller25Nov\TagTesting25Nov2013\M25.DSG	11-1-2013	16:54:19	135964.000000	13596.400000	49492.625719	20.000000
C:\Users\cware\Desktop\Steller25Nov\TagTesting25Nov2013\M25.DSG	11-1-2013	16:54:19	135965.000000	13596.500000	49495.508194	20.000000
C:\Users\cware\Desktop\Steller25Nov\TagTesting25Nov2013\M25.DSG	11-1-2013	16:54:19	135966.000000	13596.600000	49508.428531	20.000000
C:\Users\cware\Desktop\Steller25Nov\TagTesting25Nov2013\M25.DSG	11-1-2013	16:54:19	135967.000000	13596.700000	49498.098609	20.000000
C:\Users\cware\Desktop\Steller25Nov\TagTesting25Nov2013\M25.DSG	11-1-2013	16:54:19	135968.000000	13596.800000	49496.281147	20.000000
C:\Users\cware\Desktop\Steller25Nov\TagTesting25Nov2013\M25.DSG	11-1-2013	16:54:19	135969.000000	13596.900000	49495.458881	20.000000
C:\Users\cware\Desktop\Steller25Nov\TagTesting25Nov2013\M25.DSG	11-1-2013	16:54:19	135970.000000	13597.000000	49502.128834	20.000000
C:\Users\cware\Desktop\Steller25Nov\TagTesting25Nov2013\M25.DSG	11-1-2013	16:54:19	135971.000000	13597.100000	49500.460114	20.000000
C:\Users\cware\Desktop\Steller25Nov\TagTesting25Nov2013\M25.DSG	11-1-2013	16:54:19	135972.000000	13597.200000	49502.255294	20.000000
C:\Users\cware\Desktop\Steller25Nov\TagTesting25Nov2013\M25.DSG	11-1-2013	16:54:19	135973.000000	13597.300000	49496.129027	20.000000
C:\Users\cware\Desktop\Steller25Nov\TagTesting25Nov2013\M25.DSG	11-1-2013	16:54:19	135974.000000	13597.400000	49504.316275	20.000000
C:\Users\cware\Desktop\Steller25Nov\TagTesting25Nov2013\M25.DSG	11-1-2013	16:54:19	135975.000000	13597.500000	49506.454963	20.000000
C:\Users\cware\Desktop\Steller25Nov\TagTesting25Nov2013\M25.DSG	11-1-2013	16:54:19	135976.000000	13597.600000	49511.531645	20.000000
C:\Users\cware\Desktop\Steller25Nov\TagTesting25Nov2013\M25.DSG	11-1-2013	16:54:19	135977.000000	13597.700000	49527.494739	20.000000
C:\Users\cware\Desktop\Steller25Nov\TagTesting25Nov2013\M25.DSG	11-1-2013	16:54:19	135978.000000	13597.800000	49523.713972	20.000000
C:\Users\cware\Desktop\Steller25Nov\TagTesting25Nov2013\M25.DSG	11-1-2013	16:54:19	135979.000000	13597.900000	49498.026632	20.000000
C:\Users\cware\Desktop\Steller25Nov\TagTesting25Nov2013\M25.DSG	11-1-2013	16:54:19	135980.000000	13598.000000	49496.134987	20.000000
C:\Users\cware\Desktop\Steller25Nov\TagTesting25Nov2013\M25.DSG	11-1-2013	16:54:19	135981.000000	13598.100000	49500.365937	20.000000
C:\Users\cware\Desktop\Steller25Nov\TagTesting25Nov2013\M25.DSG	11-1-2013	16:54:19	135982.000000	13598.200000	49497.154653	20.000000
C:\Users\cware\Desktop\Steller25Nov\TagTesting25Nov2013\M25.DSG	11-1-2013	16:54:19	135983.000000	13598.300000	49501.534111	20.000000
C:\Users\cware\Desktop\Steller25Nov\TagTesting25Nov2013\M25.DSG	11-1-2013	16:54:19	135984.000000	13598.400000	49524.898303	20.000000
C:\Users\cware\Desktop\Steller25Nov\TagTesting25Nov2013\M25.DSG	11-1-2013	16:54:19	135985.000000	13598.500000	49572.313303	20.000000
C:\Users\cware\Desktop\Steller25Nov\TagTesting25Nov2013\M25.DSG	11-1-2013	16:54:19	135986.000000	13598.600000	49541.183192	20.000000
C:\Users\cware\Desktop\Steller25Nov\TagTesting25Nov2013\M25.DSG	11-1-2013	16:54:19	135987.000000	13598.700000	49516.990772	20.000000
C:\Users\cware\Desktop\Steller25Nov\TagTesting25Nov2013\M25.DSG	11-1-2013	16:54:19	135988.000000	13598.800000	49524.754199	20.000000
C:\Users\cware\Desktop\Steller25Nov\TagTesting25Nov2013\M25.DSG	11-1-2013	16:54:19	135989.000000	13598.900000	49529.484675	20.000000
C:\Users\cware\Desktop\Steller25Nov\TagTesting25Nov2013\M25.DSG	11-1-2013	16:54:19	135990.000000	13599.000000	49506.762863	20.000000
C:\Users\cware\Desktop\Steller25Nov\TagTesting25Nov2013\M25.DSG	11-1-2013	16:54:19	135991.000000	13599.100000	49500.017906	20.000000
C:\Users\cware\Desktop\Steller25Nov\TagTesting25Nov2013\M25.DSG	11-1-2013	16:54:19	135992.000000	13599.200000	49497.852017	20.000000
C:\Users\cware\Desktop\Steller25Nov\TagTesting25Nov2013\M25.DSG	11-1-2013	16:54:19	135993.000000	13599.300000	49496.956164	20.000000
C:\Users\cware\Desktop\Steller25Nov\TagTesting25Nov2013\M25.DSG	11-1-2013	16:54:19	135994.000000	13599.400000	49496.532696	20.000000
C:\Users\cware\Desktop\Steller25Nov\TagTesting25Nov2013\M25.DSG	11-1-2013	16:54:19	135995.000000	13599.500000	49497.578377	20.000000
C:\Users\cware\Desktop\Steller25Nov\TagTesting25Nov2013\M25.DSG	11-1-2013	16:54:19	135996.000000	13599.600000	49494.591468	20.000000
C:\Users\cware\Desktop\Steller25Nov\TagTesting25Nov2013\M25.DSG	11-1-2013	16:54:19	135997.000000	13599.700000	49496.483317	20.000000
C:\Users\cware\Desktop\Steller25Nov\TagTesting25Nov2013\M25.DSG	11-1-2013	16:54:19	135998.000000	13599.800000	49494.740819	20.000000
C:\Users\cware\Desktop\Steller25Nov\TagTesting25Nov2013\M25.DSG	11-1-2013	16:54:19	135999.000000	13599.900000	49497.179766	20.000000
C:\Users\cware\Desktop\Steller25Nov\TagTesting25Nov2013\M25.DSG	11-1-2013	16:54:19	136000.000000	13600.000000	49506.632981	20.000000
C:\Users\cware\Desktop\Steller25Nov\TagTesting25Nov2013\M25.DSG	11-1-2013	16:54:19	136001.000000	13600.100000	49555.115534	20.000000
C:\Users\cware\Desktop\Steller25Nov\TagTesting25Nov2013\M25.DSG	11-1-2013	16:54:19	136002.000000	13600.200000	49567.835744	20.000000
C:\Users\cware\Desktop\Steller25Nov\TagTesting25Nov2013\M25.DSG	11-1-2013	16:54:19	136003.000000	13600.300000	49565.470871	20.000000
C:\Users\cware\Desktop\Steller25Nov\TagTesting25Nov2013\M25.DSG	11-1-2013	16:54:19	136004.000000	13600.400000	49563.158440	20.000000
C:\Users\cware\Desktop\Steller25Nov\TagTesting25Nov2013\M25.DSG	11-1-2013	16:54:19	136005.000000	13600.500000	49544.566266	20.000000
C:\Users\cware\Desktop\Steller25Nov\TagTesting25Nov2013\M25.DSG	11-1-2013	16:54:19	136006.000000	13600.600000	49541.380447	20.000000
C:\Users\cware\Desktop\Steller25Nov\TagTesting25Nov2013\M25.DSG	11-1-2013	16:54:19	136007.000000	13600.700000	49543.519663	20.000000
C:\Users\cware\Desktop\Steller25Nov\TagTesting25Nov2013\M25.DSG	11-1-2013	16:54:19	136008.000000	13600.800000	49556.958979	20.000000
C:\Users\cware\Desktop\Steller25Nov\TagTesting25Nov2013\M25.DSG	11-1-2013	16:54:19	136009.000000	13600.900000	49567.188531	20.000000
C:\Users\cware\Desktop\Steller25Nov\TagTesting25Nov2013\M25.DSG	11-1-2013	16:54:19	136010.000000	13601.000000	49567.487770	20.000000
C:\Users\cware\Desktop\Steller25Nov\TagTesting25Nov2013\M25.DSG	11-1-2013	16:54:19	136011.000000	13601.100000	49562.310986	20.000000
C:\Users\cware\Desktop\Steller25Nov\TagTesting25Nov2013\M25.DSG	11-1-2013	16:54:19	136012.000000	13601.200000	49557.482389	20.000000
C:\Users\cware\Desktop\Steller25Nov\TagTesting25Nov2013\M25.DSG	11-1-2013	16:54:19	136013.000000	13601.300000	49556.859667	20.000000
C:\Users\cware\Desktop\Steller25Nov\TagTesting25Nov2013\M25.DSG	11-1-2013	16:54:19	136014.000000	13601.400000	49566.592269	20.000000
C:\Users\cware\Desktop\Steller25Nov\TagTesting25Nov2013\M25.DSG	11-1-2013	16:54:19	136015.000000	13601.500000	49550.861798	20.000000
C:\Users\cware\Desktop\Steller25Nov\TagTesting25Nov2013\M25.DSG	11-1-2013	16:54:19	136016.000000	13601.600000	49551.062420	20.000000
C:\Users\cware\Desktop\Steller25Nov\TagTesting25Nov2013\M25.DSG	11-1-2013	16:54:19	136017.000000	13601.700000	49504.223375	20.000000
C:\Users\cware\Desktop\Steller25Nov\TagTesting25Nov2013\M25.DSG	11-1-2013	16:54:19	136018.000000	13601.800000	49498.424224	20.000000
C:\Users\cware\Desktop\Steller25Nov\TagTesting25Nov2013\M25.DSG	11-1-2013	16:54:19	136019.000000	13601.900000	49496.333134	20.000000
C:\Users\cware\Desktop\Steller25Nov\TagTesting25Nov2013\M25.DSG	11-1-2013	16:54:19	136020.000000	13602.000000	49532.084641	20.000000
C:\Users\cware\Desktop\Steller25Nov\TagTesting25Nov2013\M25.DSG	11-1-2013	16:54:19	136021.000000	13602.100000	49582.890197	20.000000
C:\Users\cware\Desktop\Steller25Nov\TagTesting25Nov2013\M25.DSG	11-1-2013	16:54:19	136022.000000	13602.200000	49531.347042	20.000000
C:\Users\cware\Desktop\Steller25Nov\TagTesting25Nov2013\M25.DSG	11-1-2013	16:54:19	136023.000000	13602.300000	49497.277298	20.000000
C:\Users\cware\Desktop\Steller25Nov\TagTesting25Nov2013\M25.DSG	11-1-2013	16:54:19	136024.000000	13602.400000	49497.170503	20.000000
C:\Users\cware\Desktop\Steller25Nov\TagTesting25Nov2013\M25.DSG	11-1-2013	16:54:19	136025.000000	13602.500000	49501.656886	20.000000
C:\Users\cware\Desktop\Steller25Nov\TagTesting25Nov2013\M25.DSG	11-1-2013	16:54:19	136026.000000	13602.600000	49504.910159	20.000000
C:\Users\cware\Desktop\Steller25Nov\TagTesting25Nov2013\M25.DSG	11-1-2013	16:54:19	136027.000000	13602.700000	49511.705482	20.000000
C:\Users\cware\Desktop\Steller25Nov\TagTesting25Nov2013\M25.DSG	11-1-2013	16:54:19	136028.000000	13602.800000	49521.355950	20.000000
C:\Users\cware\Desktop\Steller25Nov\TagTesting25Nov2013\M25.DSG	11-1-2013	16:54:19	136029.000000	13602.900000	49645.496250	20.000000
C:\Users\cware\Desktop\Steller25Nov\TagTesting25Nov2013\M25.DSG	11-1-2013	16:54:19	136030.000000	13603.000000	49503.924466	20.000000
C:\Users\cware\Desktop\Steller25Nov\TagTesting25Nov2013\M25.DSG	11-1-2013	16:54:19	136031.000000	13603.100000	49498.395105	20.000000
C:\Users\cware\Desktop\Steller25Nov\TagTesting25Nov2013\M25.DSG	11-1-2013	16:54:19	136032.000000	13603.200000	49519.186045	20.000000
C:\Users\cware\Desktop\Steller25Nov\TagTesting25Nov2013\M25.DSG	11-1-2013	16:54:19	136033.000000	13603.300000	49534.902524	20.000000
C:\Users\cware\Desktop\Steller25Nov\TagTesting25Nov2013\M25.DSG	11-1-2013	16:54:19	136034.000000	13603.400000	49511.631057	20.000000
C:\Users\cware\Desktop\Steller25Nov\TagTesting25Nov2013\M25.DSG	11-1-2013	16:54:19	136035.000000	13603.500000	49512.404301	20.000000
C:\Users\cware\Desktop\Steller25Nov\TagTesting25Nov2013\M25.DSG	11-1-2013	16:54:19	136036.000000	13603.600000	49499.772760	20.000000
C:\Users\cware\Desktop\Steller25Nov\TagTesting25Nov2013\M25.DSG	11-1-2013	16:54:19	136037.000000	13603.700000	49517.653036	20.000000
C:\Users\cware\Desktop\Steller25Nov\TagTesting25Nov2013\M25.DSG	11-1-2013	16:54:19	136038.000000	13603.800000	49522.251760	20.000000
C:\Users\cware\Desktop\Steller25Nov\TagTesting25Nov2013\M25.DSG	11-1-2013	16:54:19	136039.000000	13603.900000	49522.529573	20.000000
C:\Users\cware\Desktop\Steller25Nov\TagTesting25Nov2013\M25.DSG	11-1-2013	16:54:19	136040.000000	13604.000000	49522.472595	20.000000
C:\Users\cware\Desktop\Steller25Nov\TagTesting25Nov2013\M25.DSG	11-1-2013	16:54:19	136041.000000	13604.100000	49519.500917	20.000000
C:\Users\cware\Desktop\Steller25Nov\TagTesting25Nov2013\M25.DSG	11-1-2013	16:54:19	136042.000000	13604.200000	49496.779496	20.000000
C:\Users\cware\Desktop\Steller25Nov\TagTesting25Nov2013\M25.DSG	11-1-2013	16:54:19	136043.000000	13604.300000	49495.832857	20.000000
C:\Users\cware\Desktop\Steller25Nov\TagTesting25Nov2013\M25.DSG	11-1-2013	16:54:19	136044.000000	13604.400000	49495.705746	20.000000
C:\Users\cware\Desktop\Steller25Nov\TagTesting25Nov2013\M25.DSG	11-1-2013	16:54:19	136045.000000	13604.500000	49512.607271	20.000000
C:\Users\cware\Desktop\Steller25Nov\TagTesting25Nov2013\M25.DSG	11-1-2013	16:54:19	136046.000000	13604.600000	49483.977583	20.000000
C:\Users\cware\Desktop\Steller25Nov\TagTesting25Nov2013\M25.DSG	11-1-2013	16:54:19	136047.000000	13604.700000	49491.224138	20.000000
C:\Users\cware\Desktop\Steller25Nov\TagTesting25Nov2013\M25.DSG	11-1-2013	16:54:19	136048.000000	13604.800000	49495.033579	20.000000
C:\Users\cware\Desktop\Steller25Nov\TagTesting25Nov2013\M25.DSG	11-1-2013	16:54:19	136049.000000	13604.900000	49552.822127	20.000000
C:\Users\cware\Desktop\Steller25Nov\TagTesting25Nov2013\M25.DSG	11-1-2013	16:54:19	136050.000000	13605.000000	49511.279605	20.000000
C:\Users\cware\Desktop\Steller25Nov\TagTesting25Nov2013\M25.DSG	11-1-2013	16:54:19	136051.000000	13605.100000	49518.624435	20.000000
C:\Users\cware\Desktop\Steller25Nov\TagTesting25Nov2013\M25.DSG	11-1-2013	16:54:19	136052.000000	13605.200000	49520.962940	20.000000
C:\Users\cware\Desktop\Steller25Nov\TagTesting25Nov2013\M25.DSG	11-1-2013	16:54:19	136053.000000	13605.300000	49541.042484	20.000000
C:\Users\cware\Desktop\Steller25Nov\TagTesting25Nov2013\M25.DSG	11-1-2013	16:54:19	136054.000000	13605.400000	49580.568954	20.000000
C:\Users\cware\Desktop\Steller25Nov\TagTesting25Nov2013\M25.DSG	11-1-2013	16:54:19	136055.000000	13605.500000	49577.370440	20.000000
C:\Users\cware\Desktop\Steller25Nov\TagTesting25Nov2013\M25.DSG	11-1-2013	16:54:19	136056.000000	13605.600000	49547.401087	20.000000
C:\Users\cware\Desktop\Steller25Nov\TagTesting25Nov2013\M25.DSG	11-1-2013	16:54:19	136057.000000	13605.700000	49536.974462	20.000000
C:\Users\cware\Desktop\Steller25Nov\TagTesting25Nov2013\M25.DSG	11-1-2013	16:54:19	136058.000000	13605.800000	49519.076107	20.000000
C:\Users\cware\Desktop\Steller25Nov\TagTesting25Nov2013\M25.DSG	11-1-2013	16:54:19	136059.000000	13605.900000	49535.623854	20.000000
C:\Users\cware\Desktop\Steller25Nov\TagTesting25Nov2013\M25.DSG	11-1-2013	16:54:19	136060.000000	13606.000000	49548.416016	20.000000
C:\Users\cware\Desktop\Steller25Nov\TagTesting25Nov2013\M25.DSG	11-1-2013	16:54:19	136061.000000	13606.100000	49595.183176	20.000000
C:\Users\cware\Desktop\Steller25Nov\TagTesting25Nov2013\M25.DSG	11-1-2013	16:54:19	136062.000000	13606.200000	49620.244560	20.000000
C:\Users\cware\Desktop\Steller25Nov\TagTesting25Nov2013\M25.DSG	11-1-2013	16:54:19	136063.000000	13606.300000	49649.241229	20.000000
C:\Users\cware\Desktop\Steller25Nov\TagTesting25Nov2013\M25.DSG	11-1-2013	16:54:19	136064.000000	13606.400000	49652.753921	20.000000
C:\Users\cware\Desktop\Steller25Nov\TagTesting25Nov2013\M25.DSG	11-1-2013	16:54:19	136065.000000	13606.500000	49619.059401	20.000000
C:\Users\cware\Desktop\Steller25Nov\TagTesting25Nov2013\M25.DSG	11-1-2013	16:54:19	136066.000000	13606.600000	49535.831866	20.000000
C:\Users\cware\Desktop\Steller25Nov\TagTesting25Nov2013\M25.DSG	11-1-2013	16:54:19	136067.000000	13606.700000	49517.753833	20.000000
C:\Users\cware\Desktop\Steller25Nov\TagTesting25Nov2013\M25.DSG	11-1-2013	16:54:19	136068.000000	13606.800000	49503.366997	20.000000
C:\Users\cware\Desktop\Steller25Nov\TagTesting25Nov2013\M25.DSG	11-1-2013	16:54:19	136069.000000	13606.900000	49506.030922	20.000000
C:\Users\cware\Desktop\Steller25Nov\TagTesting25Nov2013\M25.DSG	11-1-2013	16:54:19	136070.000000	13607.000000	49504.413212	20.000000
C:\Users\cware\Desktop\Steller25Nov\TagTesting25Nov2013\M25.DSG	11-1-2013	16:54:19	136071.000000	13607.100000	49502.372052	20.000000
C:\Users\cware\Desktop\Steller25Nov\TagTesting25Nov2013\M25.DSG	11-1-2013	16:54:19	136072.000000	13607.200000	49503.093730	20.000000
C:\Users\cware\Desktop\Steller25Nov\TagTesting25Nov2013\M25.DSG	11-1-2013	16:54:19	136073.000000	13607.300000	49503.865320	20.000000
C:\Users\cware\Desktop\Steller25Nov\TagTesting25Nov2013\M25.DSG	11-1-2013	16:54:19	136074.000000	13607.400000	49505.881168	20.000000
C:\Users\cware\Desktop\Steller25Nov\TagTesting25Nov2013\M25.DSG	11-1-2013	16:54:19	136075.000000	13607.500000	49504.911166	20.000000
C:\Users\cware\Desktop\Steller25Nov\TagTesting25Nov2013\M25.DSG	11-1-2013	16:54:19	136076.000000	13607.600000	49502.375712	20.000000
C:\Users\cware\Desktop\Steller25Nov\TagTesting25Nov2013\M25.DSG	11-1-2013	16:54:19	136077.000000	13607.700000	49500.112738	20.000000
C:\Users\cware\Desktop\Steller25Nov\TagTesting25Nov2013\M25.DSG	11-1-2013	16:54:19	136078.000000	13607.800000	49504.690182	20.000000
C:\Users\cware\Desktop\Steller25Nov\TagTesting25Nov2013\M25.DSG	11-1-2013	16:54:19	136079.000000	13607.900000	49535.078521	20.000000
C:\Users\cware\Desktop\Steller25Nov\TagTesting25Nov2013\M25.DSG	11-1-2013	16:54:19	136080.000000	13608.000000	49573.504852	20.000000
C:\Users\cware\Desktop\Steller25Nov\TagTesting25Nov2013\M25.DSG	11-1-2013	16:54:19	136081.000000	13608.100000	49635.949321	20.000000
C:\Users\cware\Desktop\Steller25Nov\TagTesting25Nov2013\M25.DSG	11-1-2013	16:54:19	136082.000000	13608.200000	49660.691933	20.000000
C:\Users\cware\Desktop\Steller25Nov\TagTesting25Nov2013\M25.DSG	11-1-2013	16:54:19	136083.000000	13608.300000	49645.140310	20.000000
C:\Users\cware\Desktop\Steller25Nov\TagTesting25Nov2013\M25.DSG	11-1-2013	16:54:19	136084.000000	13608.400000	49556.861809	20.000000
C:\Users\cware\Desktop\Steller25Nov\TagTesting25Nov2013\M25.DSG	11-1-2013	16:54:19	136085.000000	13608.500000	49526.868629	20.000000
C:\Users\cware\Desktop\Steller25Nov\TagTesting25Nov2013\M25.DSG	11-1-2013	16:54:19	136086.000000	13608.600000	49542.518654	20.000000
C:\Users\cware\Desktop\Steller25Nov\TagTesting25Nov2013\M25.DSG	11-1-2013	16:54:19	136087.000000	13608.700000	49625.200395	20.000000
C:\Users\cware\Desktop\Steller25Nov\TagTesting25Nov2013\M25.DSG	11-1-2013	16:54:19	136088.000000	13608.800000	49622.212991	20.000000
C:\Users\cware\Desktop\Steller25Nov\TagTesting25Nov2013\M25.DSG	11-1-2013	16:54:19	136089.000000	13608.900000	49590.032823	20.000000
C:\Users\cware\Desktop\Steller25Nov\TagTesting25Nov2013\M25.DSG	11-1-2013	16:54:19	136090.000000	13609.000000	49530.426575	20.000000
C:\Users\cware\Desktop\Steller25Nov\TagTesting25Nov2013\M25.DSG	11-1-2013	16:54:19	136091.000000	13609.100000	49500.658239	20.000000
C:\Users\cware\Desktop\Steller25Nov\TagTesting25Nov2013\M25.DSG	11-1-2013	16:54:19	136092.000000	13609.200000	49508.370448	20.000000
C:\Users\cware\Desktop\Steller25Nov\TagTesting25Nov2013\M25.DSG	11-1-2013	16:54:19	136093.000000	13609.300000	49512.925848	20.000000
C:\Users\cware\Desktop\Steller25Nov\TagTesting25Nov2013\M25.DSG	11-1-2013	16:54:19	136094.000000	13609.400000	49502.448913	20.000000
C:\Users\cware\Desktop\Steller25Nov\TagTesting25Nov2013\M25.DSG	11-1-2013	16:54:19	136095.000000	13609.500000	49545.328697	20.000000
C:\Users\cware\Desktop\Steller25Nov\TagTesting25Nov2013\M25.DSG	11-1-2013	16:54:19	136096.000000	13609.600000	49591.499164	20.000000
C:\Users\cware\Desktop\Steller25Nov\TagTesting25Nov2013\M25.DSG	11-1-2013	16:54:19	136097.000000	13609.700000	49588.116184	20.000000
C:\Users\cware\Desktop\Steller25Nov\TagTesting25Nov2013\M25.DSG	11-1-2013	16:54:19	136098.000000	13609.800000	49547.920117	20.000000
C:\Users\cware\Desktop\Steller25Nov\TagTesting25Nov2013\M25.DSG	11-1-2013	16:54:19	136099.000000	13609.900000	49538.909572	20.000000
C:\Users\cware\Desktop\Steller25Nov\TagTesting25Nov2013\M25.DSG	11-1-2013	16:54:19	136100.000000	13610.000000	49558.994454	20.000000
C:\Users\cware\Desktop\Steller25Nov\TagTesting25Nov2013\M25.DSG	11-1-2013	16:54:19	136101.000000	13610.100000	49590.627776	20.000000
C:\Users\cware\Desktop\Steller25Nov\TagTesting25Nov2013\M25.DSG	11-1-2013	16:54:19	136102.000000	13610.200000	49633.337319	20.000000
C:\Users\cware\Desktop\Steller25Nov\TagTesting25Nov2013\M25.DSG	11-1-2013	16:54:19	136103.000000	13610.300000	49641.576774	20.000000
C:\Users\cware\Desktop\Steller25Nov\TagTesting25Nov2013\M25.DSG	11-1-2013	16:54:19	136104.000000	13610.400000	49628.087835	20.000000
C:\Users\cware\Desktop\Steller25Nov\TagTesting25Nov2013\M25.DSG	11-1-2013	16:54:19	136105.000000	13610.500000	49610.467016	20.000000
C:\Users\cware\Desktop\Steller25Nov\TagTesting25Nov2013\M25.DSG	11-1-2013	16:54:19	136106.000000	13610.600000	49598.543666	20.000000
C:\Users\cware\Desktop\Steller25Nov\TagTesting25Nov2013\M25.DSG	11-1-2013	16:54:19	136107.000000	13610.700000	49614.173591	20.000000
C:\Users\cware\Desktop\Steller25Nov\TagTesting25Nov2013\M25.DSG	11-1-2013	16:54:19	136108.000000	13610.800000	49621.963116	20.000000
C:\Users\cware\Desktop\Steller25Nov\TagTesting25Nov2013\M25.DSG	11-1-2013	16:54:19	136109.000000	13610.900000	49620.275447	20.000000
C:\Users\cware\Desktop\Steller25Nov\TagTesting25Nov2013\M25.DSG	11-1-2013	16:54:19	136110.000000	13611.000000	49524.793271	20.000000
C:\Users\cware\Desktop\Steller25Nov\TagTesting25Nov2013\M25.DSG	11-1-2013	16:54:19	136111.000000	13611.100000	49579.530637	20.000000
C:\Users\cware\Desktop\Steller25Nov\TagTesting25Nov2013\M25.DSG	11-1-2013	16:54:19	136112.000000	13611.200000	49533.488530	20.000000
C:\Users\cware\Desktop\Steller25Nov\TagTesting25Nov2013\M25.DSG	11-1-2013	16:54:19	136113.000000	13611.300000	49506.084546	20.000000
C:\Users\cware\Desktop\Steller25Nov\TagTesting25Nov2013\M25.DSG	11-1-2013	16:54:19	136114.000000	13611.400000	49513.921969	20.000000
C:\Users\cware\Desktop\Steller25Nov\TagTesting25Nov2013\M25.DSG	11-1-2013	16:54:19	136115.000000	13611.500000	49519.672188	20.000000
C:\Users\cware\Desktop\Steller25Nov\TagTesting25Nov2013\M25.DSG	11-1-2013	16:54:19	136116.000000	13611.600000	49515.593477	20.000000
C:\Users\cware\Desktop\Steller25Nov\TagTesting25Nov2013\M25.DSG	11-1-2013	16:54:19	136117.000000	13611.700000	49504.121636	20.000000
C:\Users\cware\Desktop\Steller25Nov\TagTesting25Nov2013\M25.DSG	11-1-2013	16:54:19	136118.000000	13611.800000	49501.978785	20.000000
C:\Users\cware\Desktop\Steller25Nov\TagTesting25Nov2013\M25.DSG	11-1-2013	16:54:19	136119.000000	13611.900000	49503.299035	20.000000
C:\Users\cware\Desktop\Steller25Nov\TagTesting25Nov2013\M25.DSG	11-1-2013	16:54:19	136120.000000	13612.000000	49497.596540	20.000000
C:\Users\cware\Desktop\Steller25Nov\TagTesting25Nov2013\M25.DSG	11-1-2013	16:54:19	136121.000000	13612.100000	49532.238017	20.000000
C:\Users\cware\Desktop\Steller25Nov\TagTesting25Nov2013\M25.DSG	11-1-2013	16:54:19	136122.000000	13612.200000	49595.159177	20.000000
C:\Users\cware\Desktop\Steller25Nov\TagTesting25Nov2013\M25.DSG	11-1-2013	16:54:19	136123.000000	13612.300000	49627.264836	20.000000
C:\Users\cware\Desktop\Steller25Nov\TagTesting25Nov2013\M25.DSG	11-1-2013	16:54:19	136124.000000	13612.400000	49621.179681	20.000000
C:\Users\cware\Desktop\Steller25Nov\TagTesting25Nov2013\M25.DSG	11-1-2013	16:54:19	136125.000000	13612.500000	49588.096389	20.000000
C:\Users\cware\Desktop\Steller25Nov\TagTesting25Nov2013\M25.DSG	11-1-2013	16:54:19	136126.000000	13612.600000	49558.686883	20.000000
C:\Users\cware\Desktop\Steller25Nov\TagTesting25Nov2013\M25.DSG	11-1-2013	16:54:19	136127.000000	13612.700000	49565.012817	20.000000
C:\Users\cware\Desktop\Steller25Nov\TagTesting25Nov2013\M25.DSG	11-1-2013	16:54:19	136128.000000	13612.800000	49538.628751	20.000000
C:\Users\cware\Desktop\Steller25Nov\TagTesting25Nov2013\M25.DSG	11-1-2013	16:54:19	136129.000000	13612.900000	49549.752222	20.000000
C:\Users\cware\Desktop\Steller25Nov\TagTesting25Nov2013\M25.DSG	11-1-2013	16:54:19	136130.000000	13613.000000	49547.861626	20.000000
C:\Users\cware\Desktop\Steller25Nov\TagTesting25Nov2013\M25.DSG	11-1-2013	16:54:19	136131.000000	13613.100000	49496.112707	20.000000
C:\Users\cware\Desktop\Steller25Nov\TagTesting25Nov2013\M25.DSG	11-1-2013	16:54:19	136132.000000	13613.200000	49508.462153	20.000000
C:\Users\cware\Desktop\Steller25Nov\TagTesting25Nov2013\M25.DSG	11-1-2013	16:54:19	136133.000000	13613.300000	49484.984456	20.000000
C:\Users\cware\Desktop\Steller25Nov\TagTesting25Nov2013\M25.DSG	11-1-2013	16:54:19	136134.000000	13613.400000	49483.768673	20.000000
C:\Users\cware\Desktop\Steller25Nov\TagTesting25Nov2013\M25.DSG	11-1-2013	16:54:19	136135.000000	13613.500000	49509.781999	20.000000
C:\Users\cware\Desktop\Steller25Nov\TagTesting25Nov2013\M25.DSG	11-1-2013	16:54:19	136136.000000	13613.600000	49522.547509	20.000000
C:\Users\cware\Desktop\Steller25Nov\TagTesting25Nov2013\M25.DSG	11-1-2013	16:54:19	136137.000000	13613.700000	49530.265756	20.000000
C:\Users\cware\Desktop\Steller25Nov\TagTesting25Nov2013\M25.DSG	11-1-2013	16:54:19	136138.000000	13613.800000	49544.457287	20.000000
C:\Users\cware\Desktop\Steller25Nov\TagTesting25Nov2013\M25.DSG	11-1-2013	16:54:19	136139.000000	13613.900000	49504.359575	20.000000
C:\Users\cware\Desktop\Steller25Nov\TagTesting25Nov2013\M25.DSG	11-1-2013	16:54:19	136140.000000	13614.000000	49501.687125	20.000000
C:\Users\cware\Desktop\Steller25Nov\TagTesting25Nov2013\M25.DSG	11-1-2013	16:54:19	136141.000000	13614.100000	49501.147242	20.000000
C:\Users\cware\Desktop\Steller25Nov\TagTesting25Nov2013\M25.DSG	11-1-2013	16:54:19	136142.000000	13614.200000	49493.261009	20.000000
C:\Users\cware\Desktop\Steller25Nov\TagTesting25Nov2013\M25.DSG	11-1-2013	16:54:19	136143.000000	13614.300000	49517.102933	20.000000
C:\Users\cware\Desktop\Steller25Nov\TagTesting25Nov2013\M25.DSG	11-1-2013	16:54:19	136144.000000	13614.400000	49498.086690	20.000000
C:\Users\cware\Desktop\Steller25Nov\TagTesting25Nov2013\M25.DSG	11-1-2013	16:54:19	136145.000000	13614.500000	49502.649195	20.000000
C:\Users\cware\Desktop\Steller25Nov\TagTesting25Nov2013\M25.DSG	11-1-2013	16:54:19	136146.000000	13614.600000	49520.967611	20.000000
C:\Users\cware\Desktop\Steller25Nov\TagTesting25Nov2013\M25.DSG	11-1-2013	16:54:19	136147.000000	13614.700000	49524.653650	20.000000
C:\Users\cware\Desktop\Steller25Nov\TagTesting25Nov2013\M25.DSG	11-1-2013	16:54:19	136148.000000	13614.800000	49528.237371	20.000000
C:\Users\cware\Desktop\Steller25Nov\TagTesting25Nov2013\M25.DSG	11-1-2013	16:54:19	136149.000000	13614.900000	49539.687593	20.000000
C:\Users\cware\Desktop\Steller25Nov\TagTesting25Nov2013\M25.DSG	11-1-2013	16:54:19	136150.000000	13615.000000	49531.745182	20.000000
C:\Users\cware\Desktop\Steller25Nov\TagTesting25Nov2013\M25.DSG	11-1-2013	16:54:19	136151.000000	13615.100000	49543.339657	20.000000
C:\Users\cware\Desktop\Steller25Nov\TagTesting25Nov2013\M25.DSG	11-1-2013	16:54:19	136152.000000	13615.200000	49531.398546	20.000000
C:\Users\cware\Desktop\Steller25Nov\TagTesting25Nov2013\M25.DSG	11-1-2013	16:54:19	136153.000000	13615.300000	49532.321292	20.000000
C:\Users\cware\Desktop\Steller25Nov\TagTesting25Nov2013\M25.DSG	11-1-2013	16:54:19	136154.000000	13615.400000	49513.261373	20.000000
C:\Users\cware\Desktop\Steller25Nov\TagTesting25Nov2013\M25.DSG	11-1-2013	16:54:19	136155.000000	13615.500000	49518.029835	20.000000
C:\Users\cware\Desktop\Steller25Nov\TagTesting25Nov2013\M25.DSG	11-1-2013	16:54:19	136156.000000	13615.600000	49506.638422	20.000000
C:\Users\cware\Desktop\Steller25Nov\TagTesting25Nov2013\M25.DSG	11-1-2013	16:54:19	136157.000000	13615.700000	49524.465436	20.000000
C:\Users\cware\Desktop\Steller25Nov\TagTesting25Nov2013\M25.DSG	11-1-2013	16:54:19	136158.000000	13615.800000	49591.605841	20.000000
C:\Users\cware\Desktop\Steller25Nov\TagTesting25Nov2013\M25.DSG	11-1-2013	16:54:19	136159.000000	13615.900000	49590.903816	20.000000
C:\Users\cware\Desktop\Steller25Nov\TagTesting25Nov2013\M25.DSG	11-1-2013	16:54:19	136160.000000	13616.000000	49535.980946	20.000000
C:\Users\cware\Desktop\Steller25Nov\TagTesting25Nov2013\M25.DSG	11-1-2013	16:54:19	136161.000000	13616.100000	49583.550613	20.000000
C:\Users\cware\Desktop\Steller25Nov\TagTesting25Nov2013\M25.DSG	11-1-2013	16:54:19	136162.000000	13616.200000	49579.520537	20.000000
C:\Users\cware\Desktop\Steller25Nov\TagTesting25Nov2013\M25.DSG	11-1-2013	16:54:19	136163.000000	13616.300000	49578.898850	20.000000
C:\Users\cware\Desktop\Steller25Nov\TagTesting25Nov2013\M25.DSG	11-1-2013	16:54:19	136164.000000	13616.400000	49574.209129	20.000000
C:\Users\cware\Desktop\Steller25Nov\TagTesting25Nov2013\M25.DSG	11-1-2013	16:54:19	136165.000000	13616.500000	49523.574734	20.000000
C:\Users\cware\Desktop\Steller25Nov\TagTesting25Nov2013\M25.DSG	11-1-2013	16:54:19	136166.000000	13616.600000	49562.184380	20.000000
C:\Users\cware\Desktop\Steller25Nov\TagTesting25Nov2013\M25.DSG	11-1-2013	16:54:19	136167.000000	13616.700000	49540.557190	20.000000
C:\Users\cware\Desktop\Steller25Nov\TagTesting25Nov2013\M25.DSG	11-1-2013	16:54:19	136168.000000	13616.800000	49565.959023	20.000000
C:\Users\cware\Desktop\Steller25Nov\TagTesting25Nov2013\M25.DSG	11-1-2013	16:54:19	136169.000000	13616.900000	49637.167320	20.000000
C:\Users\cware\Desktop\Steller25Nov\TagTesting25Nov2013\M25.DSG	11-1-2013	16:54:19	136170.000000	13617.000000	49638.636814	20.000000
C:\Users\cware\Desktop\Steller25Nov\TagTesting25Nov2013\M25.DSG	11-1-2013	16:54:19	136171.000000	13617.100000	49635.132790	20.000000
C:\Users\cware\Desktop\Steller25Nov\TagTesting25Nov2013\M25.DSG	11-1-2013	16:54:19	136172.000000	13617.200000	49556.114572	20.000000
C:\Users\cware\Desktop\Steller25Nov\TagTesting25Nov2013\M25.DSG	11-1-2013	16:54:19	136173.000000	13617.300000	49606.901977	20.000000
C:\Users\cware\Desktop\Steller25Nov\TagTesting25Nov2013\M25.DSG	11-1-2013	16:54:19	136174.000000	13617.400000	49645.681516	20.000000
C:\Users\cware\Desktop\Steller25Nov\TagTesting25Nov2013\M25.DSG	11-1-2013	16:54:19	136175.000000	13617.500000	49649.017437	20.000000
C:\Users\cware\Desktop\Steller25Nov\TagTesting25Nov2013\M25.DSG	11-1-2013	16:54:19	136176.000000	13617.600000	49650.436605	20.000000
C:\Users\cware\Desktop\Steller25Nov\TagTesting25Nov2013\M25.DSG	11-1-2013	16:54:19	136177.000000	13617.700000	49653.500511	20.000000
C:\Users\cware\Desktop\Steller25Nov\TagTesting25Nov2013\M25.DSG	11-1-2013	16:54:19	136178.000000	13617.800000	49532.705108	20.000000
C:\Users\cware\Desktop\Steller25Nov\TagTesting25Nov2013\M25.DSG	11-1-2013	16:54:19	136179.000000	13617.900000	49662.681163	20.000000
C:\Users\cware\Desktop\Steller25Nov\TagTesting25Nov2013\M25.DSG	11-1-2013	16:54:19	136180.000000	13618.000000	49671.745531	20.000000
C:\Users\cware\Desktop\Steller25Nov\TagTesting25Nov2013\M25.DSG	11-1-2013	16:54:19	136181.000000	13618.100000	49581.021239	20.000000
C:\Users\cware\Desktop\Steller25Nov\TagTesting25Nov2013\M25.DSG	11-1-2013	16:54:19	136182.000000	13618.200000	49581.183572	20.000000
C:\Users\cware\Desktop\Steller25Nov\TagTesting25Nov2013\M25.DSG	11-1-2013	16:54:19	136183.000000	13618.300000	49497.033693	20.000000
C:\Users\cware\Desktop\Steller25Nov\TagTesting25Nov2013\M25.DSG	11-1-2013	16:54:19	136184.000000	13618.400000	49502.350365	20.000000
C:\Users\cware\Desktop\Steller25Nov\TagTesting25Nov2013\M25.DSG	11-1-2013	16:54:19	136185.000000	13618.500000	49501.038697	20.000000
C:\Users\cware\Desktop\Steller25Nov\TagTesting25Nov2013\M25.DSG	11-1-2013	16:54:19	136186.000000	13618.600000	49497.005724	20.000000
C:\Users\cware\Desktop\Steller25Nov\TagTesting25Nov2013\M25.DSG	11-1-2013	16:54:19	136187.000000	13618.700000	49496.579925	20.000000
C:\Users\cware\Desktop\Steller25Nov\TagTesting25Nov2013\M25.DSG	11-1-2013	16:54:19	136188.000000	13618.800000	49505.014551	20.000000
C:\Users\cware\Desktop\Steller25Nov\TagTesting25Nov2013\M25.DSG	11-1-2013	16:54:19	136189.000000	13618.900000	49503.803840	20.000000
C:\Users\cware\Desktop\Steller25Nov\TagTesting25Nov2013\M25.DSG	11-1-2013	16:54:19	136190.000000	13619.000000	49494.445586	20.000000
C:\Users\cware\Desktop\Steller25Nov\TagTesting25Nov2013\M25.DSG	11-1-2013	16:54:19	136191.000000	13619.100000	49495.440943	20.000000
C:\Users\cware\Desktop\Steller25Nov\TagTesting25Nov2013\M25.DSG	11-1-2013	16:54:19	136192.000000	13619.200000	49492.727436	20.000000
C:\Users\cware\Desktop\Steller25Nov\TagTesting25Nov2013\M25.DSG	11-1-2013	16:54:19	136193.000000	13619.300000	49495.664068	20.000000
C:\Users\cware\Desktop\Steller25Nov\TagTesting25Nov2013\M25.DSG	11-1-2013	16:54:19	136194.000000	13619.400000	49494.868494	20.000000
C:\Users\cware\Desktop\Steller25Nov\TagTesting25Nov2013\M25.DSG	11-1-2013	16:54:19	136195.000000	13619.500000	49496.386584	20.000000
C:\Users\cware\Desktop\Steller25Nov\TagTesting25Nov2013\M25.DSG	11-1-2013	16:54:19	136196.000000	13619.600000	49495.833448	20.000000
C:\Users\cware\Desktop\Steller25Nov\TagTesting25Nov2013\M25.DSG	11-1-2013	16:54:19	136197.000000	13619.700000	49505.984878	20.000000
C:\Users\cware\Desktop\Steller25Nov\TagTesting25Nov2013\M25.DSG	11-1-2013	16:54:19	136198.000000	13619.800000	49506.881153	20.000000
C:\Users\cware\Desktop\Steller25Nov\TagTesting25Nov2013\M25.DSG	11-1-2013	16:54:19	136199.000000	13619.900000	49502.699573	20.000000
C:\Users\cware\Desktop\Steller25Nov\TagTesting25Nov2013\M25.DSG	11-1-2013	16:54:19	136200.000000	13620.000000	49504.267292	20.000000
C:\Users\cware\Desktop\Steller25Nov\TagTesting25Nov2013\M25.DSG	11-1-2013	16:54:19	136201.000000	13620.100000	49504.840652	20.000000
C:\Users\cware\Desktop\Steller25Nov\TagTesting25Nov2013\M25.DSG	11-1-2013	16:54:19	136202.000000	13620.200000	49505.340486	20.000000
C:\Users\cware\Desktop\Steller25Nov\TagTesting25Nov2013\M25.DSG	11-1-2013	16:54:19	136203.000000	13620.300000	49497.379202	20.000000
C:\Users\cware\Desktop\Steller25Nov\TagTesting25Nov2013\M25.DSG	11-1-2013	16:54:19	136204.000000	13620.400000	49492.051369	20.000000
C:\Users\cware\Desktop\Steller25Nov\TagTesting25Nov2013\M25.DSG	11-1-2013	16:54:19	136205.000000	13620.500000	49498.370761	20.000000
C:\Users\cware\Desktop\Steller25Nov\TagTesting25Nov2013\M25.DSG	11-1-2013	16:54:19	136206.000000	13620.600000	49497.822647	20.000000
C:\Users\cware\Desktop\Steller25Nov\TagTesting25Nov2013\M25.DSG	11-1-2013	16:54:19	136207.000000	13620.700000	49501.631553	20.000000
C:\Users\cware\Desktop\Steller25Nov\TagTesting25Nov2013\M25.DSG	11-1-2013	16:54:19	136208.000000	13620.800000	49498.744716	20.000000
C:\Users\cware\Desktop\Steller25Nov\TagTesting25Nov2013\M25.DSG	11-1-2013	16:54:19	136209.000000	13620.900000	49492.773376	20.000000
C:\Users\cware\Desktop\Steller25Nov\TagTesting25Nov2013\M25.DSG	11-1-2013	16:54:19	136210.000000	13621.000000	49495.710451	20.000000
C:\Users\cware\Desktop\Steller25Nov\TagTesting25Nov2013\M25.DSG	11-1-2013	16:54:19	136211.000000	13621.100000	49494.642097	20.000000
C:\Users\cware\Desktop\Steller25Nov\TagTesting25Nov2013\M25.DSG	11-1-2013	16:54:19	136212.000000	13621.200000	49492.826461	20.000000
C:\Users\cware\Desktop\Steller25Nov\TagTesting25Nov2013\M25.DSG	11-1-2013	16:54:19	136213.000000	13621.300000	49491.234502	20.000000
C:\Users\cware\Desktop\Steller25Nov\TagTesting25Nov2013\M25.DSG	11-1-2013	16:54:19	136214.000000	13621.400000	49488.570164	20.000000
C:\Users\cware\Desktop\Steller25Nov\TagTesting25Nov2013\M25.DSG	11-1-2013	16:54:19	136215.000000	13621.500000	49493.746672	20.000000
C:\Users\cware\Desktop\Steller25Nov\TagTesting25Nov2013\M25.DSG	11-1-2013	16:54:19	136216.000000	13621.600000	49494.044001	20.000000
C:\Users\cware\Desktop\Steller25Nov\TagTesting25Nov2013\M25.DSG	11-1-2013	16:54:19	136217.000000	13621.700000	49495.138449	20.000000
C:\Users\cware\Desktop\Steller25Nov\TagTesting25Nov2013\M25.DSG	11-1-2013	16:54:19	136218.000000	13621.800000	49495.585245	20.000000
C:\Users\cware\Desktop\Steller25Nov\TagTesting25Nov2013\M25.DSG	11-1-2013	16:54:19	136219.000000	13621.900000	49494.195361	20.000000
C:\Users\cware\Desktop\Steller25Nov\TagTesting25Nov2013\M25.DSG	11-1-2013	16:54:19	136220.000000	13622.000000	49496.262667	20.000000
C:\Users\cware\Desktop\Steller25Nov\TagTesting25Nov2013\M25.DSG	11-1-2013	16:54:19	136221.000000	13622.100000	49492.005541	20.000000
C:\Users\cware\Desktop\Steller25Nov\TagTesting25Nov2013\M25.DSG	11-1-2013	16:54:19	136222.000000	13622.200000	49502.329373	20.000000
C:\Users\cware\Desktop\Steller25Nov\TagTesting25Nov2013\M25.DSG	11-1-2013	16:54:19	136223.000000	13622.300000	49501.483262	20.000000
C:\Users\cware\Desktop\Steller25Nov\TagTesting25Nov2013\M25.DSG	11-1-2013	16:54:19	136224.000000	13622.400000	49501.581844	20.000000
C:\Users\cware\Desktop\Steller25Nov\TagTesting25Nov2013\M25.DSG	11-1-2013	16:54:19	136225.000000	13622.500000	49496.828518	20.000000
C:\Users\cware\Desktop\Steller25Nov\TagTesting25Nov2013\M25.DSG	11-1-2013	16:54:19	136226.000000	13622.600000	49499.070543	20.000000
C:\Users\cware\Desktop\Steller25Nov\TagTesting25Nov2013\M25.DSG	11-1-2013	16:54:19	136227.000000	13622.700000	49496.407151	20.000000
C:\Users\cware\Desktop\Steller25Nov\TagTesting25Nov2013\M25.DSG	11-1-2013	16:54:19	136228.000000	13622.800000	49496.206339	20.000000
C:\Users\cware\Desktop\Steller25Nov\TagTesting25Nov2013\M25.DSG	11-1-2013	16:54:19	136229.000000	13622.900000	49499.863955	20.000000
C:\Users\cware\Desktop\Steller25Nov\TagTesting25Nov2013\M25.DSG	11-1-2013	16:54:19	136230.000000	13623.000000	49497.822664	20.000000
C:\Users\cware\Desktop\Steller25Nov\TagTesting25Nov2013\M25.DSG	11-1-2013	16:54:19	136231.000000	13623.100000	49500.535078	20.000000
C:\Users\cware\Desktop\Steller25Nov\TagTesting25Nov2013\M25.DSG	11-1-2013	16:54:19	136232.000000	13623.200000	49501.806562	20.000000
C:\Users\cware\Desktop\Steller25Nov\TagTesting25Nov2013\M25.DSG	11-1-2013	16:54:19	136233.000000	13623.300000	49496.626608	20.000000
C:\Users\cware\Desktop\Steller25Nov\TagTesting25Nov2013\M25.DSG	11-1-2013	16:54:19	136234.000000	13623.400000	49504.142359	20.000000
C:\Users\cware\Desktop\Steller25Nov\TagTesting25Nov2013\M25.DSG	11-1-2013	16:54:19	136235.000000	13623.500000	49508.050199	20.000000
C:\Users\cware\Desktop\Steller25Nov\TagTesting25Nov2013\M25.DSG	11-1-2013	16:54:19	136236.000000	13623.600000	49499.088614	20.000000
C:\Users\cware\Desktop\Steller25Nov\TagTesting25Nov2013\M25.DSG	11-1-2013	16:54:19	136237.000000	13623.700000	49526.828415	20.000000
C:\Users\cware\Desktop\Steller25Nov\TagTesting25Nov2013\M25.DSG	11-1-2013	16:54:19	136238.000000	13623.800000	49497.332606	20.000000
C:\Users\cware\Desktop\Steller25Nov\TagTesting25Nov2013\M25.DSG	11-1-2013	16:54:19	136239.000000	13623.900000	49499.746927	20.000000
C:\Users\cware\Desktop\Steller25Nov\TagTesting25Nov2013\M25.DSG	11-1-2013	16:54:19	136240.000000	13624.000000	49498.601790	20.000000
C:\Users\cware\Desktop\Steller25Nov\TagTesting25Nov2013\M25.DSG	11-1-2013	16:54:19	136241.000000	13624.100000	49498.353123	20.000000
C:\Users\cware\Desktop\Steller25Nov\TagTesting25Nov2013\M25.DSG	11-1-2013	16:54:19	136242.000000	13624.200000	49498.027800	20.000000
C:\Users\cware\Desktop\Steller25Nov\TagTesting25Nov2013\M25.DSG	11-1-2013	16:54:19	136243.000000	13624.300000	49528.363864	20.000000
C:\Users\cware\Desktop\Steller25Nov\TagTesting25Nov2013\M25.DSG	11-1-2013	16:54:19	136244.000000	13624.400000	49561.738546	20.000000
C:\Users\cware\Desktop\Steller25Nov\TagTesting25Nov2013\M25.DSG	11-1-2013	16:54:19	136245.000000	13624.500000	49556.521380	20.000000
C:\Users\cware\Desktop\Steller25Nov\TagTesting25Nov2013\M25.DSG	11-1-2013	16:54:19	136246.000000	13624.600000	49504.375968	20.000000
C:\Users\cware\Desktop\Steller25Nov\TagTesting25Nov2013\M25.DSG	11-1-2013	16:54:19	136247.000000	13624.700000	49505.444804	20.000000
C:\Users\cware\Desktop\Steller25Nov\TagTesting25Nov2013\M25.DSG	11-1-2013	16:54:19	136248.000000	13624.800000	49565.714134	20.000000
C:\Users\cware\Desktop\Steller25Nov\TagTesting25Nov2013\M25.DSG	11-1-2013	16:54:19	136249.000000	13624.900000	49582.594671	20.000000
C:\Users\cware\Desktop\Steller25Nov\TagTesting25Nov2013\M25.DSG	11-1-2013	16:54:19	136250.000000	13625.000000	49565.534408	20.000000
C:\Users\cware\Desktop\Steller25Nov\TagTesting25Nov2013\M25.DSG	11-1-2013	16:54:19	136251.000000	13625.100000	49551.149461	20.000000
C:\Users\cware\Desktop\Steller25Nov\TagTesting25Nov2013\M25.DSG	11-1-2013	16:54:19	136252.000000	13625.200000	49542.588644	20.000000
C:\Users\cware\Desktop\Steller25Nov\TagTesting25Nov2013\M25.DSG	11-1-2013	16:54:19	136253.000000	13625.300000	49556.580369	20.000000
C:\Users\cware\Desktop\Steller25Nov\TagTesting25Nov2013\M25.DSG	11-1-2013	16:54:19	136254.000000	13625.400000	49578.460782	20.000000
C:\Users\cware\Desktop\Steller25Nov\TagTesting25Nov2013\M25.DSG	11-1-2013	16:54:19	136255.000000	13625.500000	49586.406056	20.000000
C:\Users\cware\Desktop\Steller25Nov\TagTesting25Nov2013\M25.DSG	11-1-2013	16:54:19	136256.000000	13625.600000	49531.199624	20.000000
C:\Users\cware\Desktop\Steller25Nov\TagTesting25Nov2013\M25.DSG	11-1-2013	16:54:19	136257.000000	13625.700000	49548.576143	20.000000
C:\Users\cware\Desktop\Steller25Nov\TagTesting25Nov2013\M25.DSG	11-1-2013	16:54:19	136258.000000	13625.800000	49500.941594	20.000000
C:\Users\cware\Desktop\Steller25Nov\TagTesting25Nov2013\M25.DSG	11-1-2013	16:54:19	136259.000000	13625.900000	49497.233359	20.000000
C:\Users\cware\Desktop\Steller25Nov\TagTesting25Nov2013\M25.DSG	11-1-2013	16:54:19	136260.000000	13626.000000	49496.809305	20.000000
C:\Users\cware\Desktop\Steller25Nov\TagTesting25Nov2013\M25.DSG	11-1-2013	16:54:19	136261.000000	13626.100000	49501.062741	20.000000
C:\Users\cware\Desktop\Steller25Nov\TagTesting25Nov2013\M25.DSG	11-1-2013	16:54:19	136262.000000	13626.200000	49498.324256	20.000000
C:\Users\cware\Desktop\Steller25Nov\TagTesting25Nov2013\M25.DSG	11-1-2013	16:54:19	136263.000000	13626.300000	49503.625479	20.000000
C:\Users\cware\Desktop\Steller25Nov\TagTesting25Nov2013\M25.DSG	11-1-2013	16:54:19	136264.000000	13626.400000	49501.759545	20.000000
C:\Users\cware\Desktop\Steller25Nov\TagTesting25Nov2013\M25.DSG	11-1-2013	16:54:19	136265.000000	13626.500000	49498.425174	20.000000
C:\Users\cware\Desktop\Steller25Nov\TagTesting25Nov2013\M25.DSG	11-1-2013	16:54:19	136266.000000	13626.600000	49502.754382	20.000000
C:\Users\cware\Desktop\Steller25Nov\TagTesting25Nov2013\M25.DSG	11-1-2013	16:54:19	136267.000000	13626.700000	49503.574686	20.000000
C:\Users\cware\Desktop\Steller25Nov\TagTesting25Nov2013\M25.DSG	11-1-2013	16:54:19	136268.000000	13626.800000	49503.104422	20.000000
C:\Users\cware\Desktop\Steller25Nov\TagTesting25Nov2013\M25.DSG	11-1-2013	16:54:19	136269.000000	13626.900000	49499.544231	20.000000
C:\Users\cware\Desktop\Steller25Nov\TagTesting25Nov2013\M25.DSG	11-1-2013	16:54:19	136270.000000	13627.000000	49495.961974	20.000000
C:\Users\cware\Desktop\Steller25Nov\TagTesting25Nov2013\M25.DSG	11-1-2013	16:54:19	136271.000000	13627.100000	49496.978237	20.000000
C:\Users\cware\Desktop\Steller25Nov\TagTesting25Nov2013\M25.DSG	11-1-2013	16:54:19	136272.000000	13627.200000	49498.695880	20.000000
C:\Users\cware\Desktop\Steller25Nov\TagTesting25Nov2013\M25.DSG	11-1-2013	16:54:19	136273.000000	13627.300000	49494.368044	20.000000
C:\Users\cware\Desktop\Steller25Nov\TagTesting25Nov2013\M25.DSG	11-1-2013	16:54:19	136274.000000	13627.400000	49494.442609	20.000000
C:\Users\cware\Desktop\Steller25Nov\TagTesting25Nov2013\M25.DSG	11-1-2013	16:54:19	136275.000000	13627.500000	49494.816590	20.000000
C:\Users\cware\Desktop\Steller25Nov\TagTesting25Nov2013\M25.DSG	11-1-2013	16:54:19	136276.000000	13627.600000	49494.789520	20.000000
C:\Users\cware\Desktop\Steller25Nov\TagTesting25Nov2013\M25.DSG	11-1-2013	16:54:19	136277.000000	13627.700000	49493.794601	20.000000
C:\Users\cware\Desktop\Steller25Nov\TagTesting25Nov2013\M25.DSG	11-1-2013	16:54:19	136278.000000	13627.800000	49495.984712	20.000000
C:\Users\cware\Desktop\Steller25Nov\TagTesting25Nov2013\M25.DSG	11-1-2013	16:54:19	136279.000000	13627.900000	49497.478444	20.000000
C:\Users\cware\Desktop\Steller25Nov\TagTesting25Nov2013\M25.DSG	11-1-2013	16:54:19	136280.000000	13628.000000	49494.466679	20.000000
C:\Users\cware\Desktop\Steller25Nov\TagTesting25Nov2013\M25.DSG	11-1-2013	16:54:19	136281.000000	13628.100000	49495.710278	20.000000
C:\Users\cware\Desktop\Steller25Nov\TagTesting25Nov2013\M25.DSG	11-1-2013	16:54:19	136282.000000	13628.200000	49497.626840	20.000000
C:\Users\cware\Desktop\Steller25Nov\TagTesting25Nov2013\M25.DSG	11-1-2013	16:54:19	136283.000000	13628.300000	49498.048597	20.000000
C:\Users\cware\Desktop\Steller25Nov\TagTesting25Nov2013\M25.DSG	11-1-2013	16:54:19	136284.000000	13628.400000	49494.667804	20.000000
C:\Users\cware\Desktop\Steller25Nov\TagTesting25Nov2013\M25.DSG	11-1-2013	16:54:19	136285.000000	13628.500000	49499.017969	20.000000
C:\Users\cware\Desktop\Steller25Nov\TagTesting25Nov2013\M25.DSG	11-1-2013	16:54:19	136286.000000	13628.600000	49504.271030	20.000000
C:\Users\cware\Desktop\Steller25Nov\TagTesting25Nov2013\M25.DSG	11-1-2013	16:54:19	136287.000000	13628.700000	49504.001188	20.000000
C:\Users\cware\Desktop\Steller25Nov\TagTesting25Nov2013\M25.DSG	11-1-2013	16:54:19	136288.000000	13628.800000	49508.100420	20.000000
C:\Users\cware\Desktop\Steller25Nov\TagTesting25Nov2013\M25.DSG	11-1-2013	16:54:19	136289.000000	13628.900000	49504.442540	20.000000
C:\Users\cware\Desktop\Steller25Nov\TagTesting25Nov2013\M25.DSG	11-1-2013	16:54:19	136290.000000	13629.000000	49518.429815	20.000000
C:\Users\cware\Desktop\Steller25Nov\TagTesting25Nov2013\M25.DSG	11-1-2013	16:54:19	136291.000000	13629.100000	49507.734423	20.000000
C:\Users\cware\Desktop\Steller25Nov\TagTesting25Nov2013\M25.DSG	11-1-2013	16:54:19	136292.000000	13629.200000	49499.795272	20.000000
C:\Users\cware\Desktop\Steller25Nov\TagTesting25Nov2013\M25.DSG	11-1-2013	16:54:19	136293.000000	13629.300000	49497.253770	20.000000
C:\Users\cware\Desktop\Steller25Nov\TagTesting25Nov2013\M25.DSG	11-1-2013	16:54:19	136294.000000	13629.400000	49497.652078	20.000000
C:\Users\cware\Desktop\Steller25Nov\TagTesting25Nov2013\M25.DSG	11-1-2013	16:54:19	136295.000000	13629.500000	49497.104915	20.000000
C:\Users\cware\Desktop\Steller25Nov\TagTesting25Nov2013\M25.DSG	11-1-2013	16:54:19	136296.000000	13629.600000	49499.666910	20.000000
C:\Users\cware\Desktop\Steller25Nov\TagTesting25Nov2013\M25.DSG	11-1-2013	16:54:19	136297.000000	13629.700000	49498.445251	20.000000
C:\Users\cware\Desktop\Steller25Nov\TagTesting25Nov2013\M25.DSG	11-1-2013	16:54:19	136298.000000	13629.800000	49502.452173	20.000000
C:\Users\cware\Desktop\Steller25Nov\TagTesting25Nov2013\M25.DSG	11-1-2013	16:54:19	136299.000000	13629.900000	49503.348674	20.000000
C:\Users\cware\Desktop\Steller25Nov\TagTesting25Nov2013\M25.DSG	11-1-2013	16:54:19	136300.000000	13630.000000	49500.715526	20.000000
C:\Users\cware\Desktop\Steller25Nov\TagTesting25Nov2013\M25.DSG	11-1-2013	16:54:19	136301.000000	13630.100000	49500.188601	20.000000
C:\Users\cware\Desktop\Steller25Nov\TagTesting25Nov2013\M25.DSG	11-1-2013	16:54:19	136302.000000	13630.200000	49500.588189	20.000000
C:\Users\cware\Desktop\Steller25Nov\TagTesting25Nov2013\M25.DSG	11-1-2013	16:54:19	136303.000000	13630.300000	49494.716249	20.000000
C:\Users\cware\Desktop\Steller25Nov\TagTesting25Nov2013\M25.DSG	11-1-2013	16:54:19	136304.000000	13630.400000	49497.052763	20.000000
C:\Users\cware\Desktop\Steller25Nov\TagTesting25Nov2013\M25.DSG	11-1-2013	16:54:19	136305.000000	13630.500000	49504.641338	20.000000
C:\Users\cware\Desktop\Steller25Nov\TagTesting25Nov2013\M25.DSG	11-1-2013	16:54:19	136306.000000	13630.600000	49508.723380	20.000000
C:\Users\cware\Desktop\Steller25Nov\TagTesting25Nov2013\M25.DSG	11-1-2013	16:54:19	136307.000000	13630.700000	49503.794763	20.000000
C:\Users\cware\Desktop\Steller25Nov\TagTesting25Nov2013\M25.DSG	11-1-2013	16:54:19	136308.000000	13630.800000	49503.870395	20.000000
C:\Users\cware\Desktop\Steller25Nov\TagTesting25Nov2013\M25.DSG	11-1-2013	16:54:19	136309.000000	13630.900000	49503.596611	20.000000
C:\Users\cware\Desktop\Steller25Nov\TagTesting25Nov2013\M25.DSG	11-1-2013	16:54:19	136310.000000	13631.000000	49501.804778	20.000000
C:\Users\cware\Desktop\Steller25Nov\TagTesting25Nov2013\M25.DSG	11-1-2013	16:54:19	136311.000000	13631.100000	49502.156026	20.000000
C:\Users\cware\Desktop\Steller25Nov\TagTesting25Nov2013\M25.DSG	11-1-2013	16:54:19	136312.000000	13631.200000	49498.622648	20.000000
C:\Users\cware\Desktop\Steller25Nov\TagTesting25Nov2013\M25.DSG	11-1-2013	16:54:19	136313.000000	13631.300000	49500.114292	20.000000
C:\Users\cware\Desktop\Steller25Nov\TagTesting25Nov2013\M25.DSG	11-1-2013	16:54:19	136314.000000	13631.400000	49502.701752	20.000000
C:\Users\cware\Desktop\Steller25Nov\TagTesting25Nov2013\M25.DSG	11-1-2013	16:54:19	136315.000000	13631.500000	49500.289311	20.000000
C:\Users\cware\Desktop\Steller25Nov\TagTesting25Nov2013\M25.DSG	11-1-2013	16:54:19	136316.000000	13631.600000	49491.925929	20.000000
C:\Users\cware\Desktop\Steller25Nov\TagTesting25Nov2013\M25.DSG	11-1-2013	16:54:19	136317.000000	13631.700000	49496.285405	20.000000
C:\Users\cware\Desktop\Steller25Nov\TagTesting25Nov2013\M25.DSG	11-1-2013	16:54:19	136318.000000	13631.800000	49493.497077	20.000000
C:\Users\cware\Desktop\Steller25Nov\TagTesting25Nov2013\M25.DSG	11-1-2013	16:54:19	136319.000000	13631.900000	49494.494023	20.000000
C:\Users\cware\Desktop\Steller25Nov\TagTesting25Nov2013\M25.DSG	11-1-2013	16:54:19	136320.000000	13632.000000	49495.191126	20.000000
C:\Users\cware\Desktop\Steller25Nov\TagTesting25Nov2013\M25.DSG	11-1-2013	16:54:19	136321.000000	13632.100000	49493.499121	20.000000
C:\Users\cware\Desktop\Steller25Nov\TagTesting25Nov2013\M25.DSG	11-1-2013	16:54:19	136322.000000	13632.200000	49491.110398	20.000000
C:\Users\cware\Desktop\Steller25Nov\TagTesting25Nov2013\M25.DSG	11-1-2013	16:54:19	136323.000000	13632.300000	49493.672907	20.000000
C:\Users\cware\Desktop\Steller25Nov\TagTesting25Nov2013\M25.DSG	11-1-2013	16:54:19	136324.000000	13632.400000	49495.239129	20.000000
C:\Users\cware\Desktop\Steller25Nov\TagTesting25Nov2013\M25.DSG	11-1-2013	16:54:19	136325.000000	13632.500000	49495.165172	20.000000
C:\Users\cware\Desktop\Steller25Nov\TagTesting25Nov2013\M25.DSG	11-1-2013	16:54:19	136326.000000	13632.600000	49492.328494	20.000000
C:\Users\cware\Desktop\Steller25Nov\TagTesting25Nov2013\M25.DSG	11-1-2013	16:54:19	136327.000000	13632.700000	49495.788371	20.000000
C:\Users\cware\Desktop\Steller25Nov\TagTesting25Nov2013\M25.DSG	11-1-2013	16:54:19	136328.000000	13632.800000	49496.135278	20.000000
C:\Users\cware\Desktop\Steller25Nov\TagTesting25Nov2013\M25.DSG	11-1-2013	16:54:19	136329.000000	13632.900000	49500.562795	20.000000
C:\Users\cware\Desktop\Steller25Nov\TagTesting25Nov2013\M25.DSG	11-1-2013	16:54:19	136330.000000	13633.000000	49499.915716	20.000000
C:\Users\cware\Desktop\Steller25Nov\TagTesting25Nov2013\M25.DSG	11-1-2013	16:54:19	136331.000000	13633.100000	49495.389321	20.000000
C:\Users\cware\Desktop\Steller25Nov\TagTesting25Nov2013\M25.DSG	11-1-2013	16:54:19	136332.000000	13633.200000	49492.451838	20.000000
C:\Users\cware\Desktop\Steller25Nov\TagTesting25Nov2013\M25.DSG	11-1-2013	16:54:19	136333.000000	13633.300000	49497.156021	20.000000
C:\Users\cware\Desktop\Steller25Nov\TagTesting25Nov2013\M25.DSG	11-1-2013	16:54:19	136334.000000	13633.400000	49490.064982	20.000000
C:\Users\cware\Desktop\Steller25Nov\TagTesting25Nov2013\M25.DSG	11-1-2013	16:54:19	136335.000000	13633.500000	49490.115007	20.000000
C:\Users\cware\Desktop\Steller25Nov\TagTesting25Nov2013\M25.DSG	11-1-2013	16:54:19	136336.000000	13633.600000	49492.479511	20.000000
C:\Users\cware\Desktop\Steller25Nov\TagTesting25Nov2013\M25.DSG	11-1-2013	16:54:19	136337.000000	13633.700000	49494.271874	20.000000
C:\Users\cware\Desktop\Steller25Nov\TagTesting25Nov2013\M25.DSG	11-1-2013	16:54:19	136338.000000	13633.800000	49496.163476	20.000000
C:\Users\cware\Desktop\Steller25Nov\TagTesting25Nov2013\M25.DSG	11-1-2013	16:54:19	136339.000000	13633.900000	49493.848558	20.000000
C:\Users\cware\Desktop\Steller25Nov\TagTesting25Nov2013\M25.DSG	11-1-2013	16:54:19	136340.000000	13634.000000	49492.828006	20.000000
C:\Users\cware\Desktop\Steller25Nov\TagTesting25Nov2013\M25.DSG	11-1-2013	16:54:19	136341.000000	13634.100000	49491.558727	20.000000
C:\Users\cware\Desktop\Steller25Nov\TagTesting25Nov2013\M25.DSG	11-1-2013	16:54:19	136342.000000	13634.200000	49489.841505	20.000000
C:\Users\cware\Desktop\Steller25Nov\TagTesting25Nov2013\M25.DSG	11-1-2013	16:54:19	136343.000000	13634.300000	49491.434519	20.000000
C:\Users\cware\Desktop\Steller25Nov\TagTesting25Nov2013\M25.DSG	11-1-2013	16:54:19	136344.000000	13634.400000	49492.726745	20.000000
C:\Users\cware\Desktop\Steller25Nov\TagTesting25Nov2013\M25.DSG	11-1-2013	16:54:19	136345.000000	13634.500000	49496.732271	20.000000
C:\Users\cware\Desktop\Steller25Nov\TagTesting25Nov2013\M25.DSG	11-1-2013	16:54:19	136346.000000	13634.600000	49494.091084	20.000000
C:\Users\cware\Desktop\Steller25Nov\TagTesting25Nov2013\M25.DSG	11-1-2013	16:54:19	136347.000000	13634.700000	49497.656679	20.000000
C:\Users\cware\Desktop\Steller25Nov\TagTesting25Nov2013\M25.DSG	11-1-2013	16:54:19	136348.000000	13634.800000	49501.437048	20.000000
C:\Users\cware\Desktop\Steller25Nov\TagTesting25Nov2013\M25.DSG	11-1-2013	16:54:19	136349.000000	13634.900000	49498.773726	20.000000
C:\Users\cware\Desktop\Steller25Nov\TagTesting25Nov2013\M25.DSG	11-1-2013	16:54:19	136350.000000	13635.000000	49498.672747	20.000000
C:\Users\cware\Desktop\Steller25Nov\TagTesting25Nov2013\M25.DSG	11-1-2013	16:54:19	136351.000000	13635.100000	49498.128692	20.000000
C:\Users\cware\Desktop\Steller25Nov\TagTesting25Nov2013\M25.DSG	11-1-2013	16:54:19	136352.000000	13635.200000	49498.773266	20.000000
C:\Users\cware\Desktop\Steller25Nov\TagTesting25Nov2013\M25.DSG	11-1-2013	16:54:19	136353.000000	13635.300000	49498.672712	20.000000
C:\Users\cware\Desktop\Steller25Nov\TagTesting25Nov2013\M25.DSG	11-1-2013	16:54:19	136354.000000	13635.400000	49497.553530	20.000000
C:\Users\cware\Desktop\Steller25Nov\TagTesting25Nov2013\M25.DSG	11-1-2013	16:54:19	136355.000000	13635.500000	49498.376877	20.000000
C:\Users\cware\Desktop\Steller25Nov\TagTesting25Nov2013\M25.DSG	11-1-2013	16:54:19	136356.000000	13635.600000	49495.067917	20.000000
C:\Users\cware\Desktop\Steller25Nov\TagTesting25Nov2013\M25.DSG	11-1-2013	16:54:19	136357.000000	13635.700000	49492.206669	20.000000
C:\Users\cware\Desktop\Steller25Nov\TagTesting25Nov2013\M25.DSG	11-1-2013	16:54:19	136358.000000	13635.800000	49492.405849	20.000000
C:\Users\cware\Desktop\Steller25Nov\TagTesting25Nov2013\M25.DSG	11-1-2013	16:54:19	136359.000000	13635.900000	49492.854113	20.000000
C:\Users\cware\Desktop\Steller25Nov\TagTesting25Nov2013\M25.DSG	11-1-2013	16:54:19	136360.000000	13636.000000	49493.501083	20.000000
C:\Users\cware\Desktop\Steller25Nov\TagTesting25Nov2013\M25.DSG	11-1-2013	16:54:19	136361.000000	13636.100000	49492.331120	20.000000
C:\Users\cware\Desktop\Steller25Nov\TagTesting25Nov2013\M25.DSG	11-1-2013	16:54:19	136362.000000	13636.200000	49492.555538	20.000000
C:\Users\cware\Desktop\Steller25Nov\TagTesting25Nov2013\M25.DSG	11-1-2013	16:54:19	136363.000000	13636.300000	49488.696694	20.000000
C:\Users\cware\Desktop\Steller25Nov\TagTesting25Nov2013\M25.DSG	11-1-2013	16:54:19	136364.000000	13636.400000	49491.683720	20.000000
C:\Users\cware\Desktop\Steller25Nov\TagTesting25Nov2013\M25.DSG	11-1-2013	16:54:19	136365.000000	13636.500000	49491.583483	20.000000
C:\Users\cware\Desktop\Steller25Nov\TagTesting25Nov2013\M25.DSG	11-1-2013	16:54:19	136366.000000	13636.600000	49493.101130	20.000000
C:\Users\cware\Desktop\Steller25Nov\TagTesting25Nov2013\M25.DSG	11-1-2013	16:54:19	136367.000000	13636.700000	49492.727396	20.000000
C:\Users\cware\Desktop\Steller25Nov\TagTesting25Nov2013\M25.DSG	11-1-2013	16:54:19	136368.000000	13636.800000	49492.428770	20.000000
C:\Users\cware\Desktop\Steller25Nov\TagTesting25Nov2013\M25.DSG	11-1-2013	16:54:19	136369.000000	13636.900000	49493.873085	20.000000
C:\Users\cware\Desktop\Steller25Nov\TagTesting25Nov2013\M25.DSG	11-1-2013	16:54:19	136370.000000	13637.000000	49493.226618	20.000000
C:\Users\cware\Desktop\Steller25Nov\TagTesting25Nov2013\M25.DSG	11-1-2013	16:54:19	136371.000000	13637.100000	49489.990070	20.000000
C:\Users\cware\Desktop\Steller25Nov\TagTesting25Nov2013\M25.DSG	11-1-2013	16:54:19	136372.000000	13637.200000	49492.849660	20.000000
C:\Users\cware\Desktop\Steller25Nov\TagTesting25Nov2013\M25.DSG	11-1-2013	16:54:19	136373.000000	13637.300000	49493.720366	20.000000
C:\Users\cware\Desktop\Steller25Nov\TagTesting25Nov2013\M25.DSG	11-1-2013	16:54:19	136374.000000	13637.400000	49493.672733	20.000000
C:\Users\cware\Desktop\Steller25Nov\TagTesting25Nov2013\M25.DSG	11-1-2013	16:54:19	136375.000000	13637.500000	49494.766530	20.000000
C:\Users\cware\Desktop\Steller25Nov\TagTesting25Nov2013\M25.DSG	11-1-2013	16:54:19	136376.000000	13637.600000	49490.586247	20.000000
C:\Users\cware\Desktop\Steller25Nov\TagTesting25Nov2013\M25.DSG	11-1-2013	16:54:19	136377.000000	13637.700000	49491.807337	20.000000
C:\Users\cware\Desktop\Steller25Nov\TagTesting25Nov2013\M25.DSG	11-1-2013	16:54:19	136378.000000	13637.800000	49487.000986	20.000000
C:\Users\cware\Desktop\Steller25Nov\TagTesting25Nov2013\M25.DSG	11-1-2013	16:54:19	136379.000000	13637.900000	49507.581265	20.000000
C:\Users\cware\Desktop\Steller25Nov\TagTesting25Nov2013\M25.DSG	11-1-2013	16:54:19	136380.000000	13638.000000	49491.931736	20.000000
C:\Users\cware\Desktop\Steller25Nov\TagTesting25Nov2013\M25.DSG	11-1-2013	16:54:19	136381.000000	13638.100000	49498.346447	20.000000
C:\Users\cware\Desktop\Steller25Nov\TagTesting25Nov2013\M25.DSG	11-1-2013	16:54:19	136382.000000	13638.200000	49490.488332	20.000000
C:\Users\cware\Desktop\Steller25Nov\TagTesting25Nov2013\M25.DSG	11-1-2013	16:54:19	136383.000000	13638.300000	49496.703430	20.000000
C:\Users\cware\Desktop\Steller25Nov\TagTesting25Nov2013\M25.DSG	11-1-2013	16:54:19	136384.000000	13638.400000	49488.821287	20.000000
C:\Users\cware\Desktop\Steller25Nov\TagTesting25Nov2013\M25.DSG	11-1-2013	16:54:19	136385.000000	13638.500000	49492.194564	20.000000
C:\Users\cware\Desktop\Steller25Nov\TagTesting25Nov2013\M25.DSG	11-1-2013	16:54:19	136386.000000	13638.600000	49486.157579	20.000000
C:\Users\cware\Desktop\Steller25Nov\TagTesting25Nov2013\M25.DSG	11-1-2013	16:54:19	136387.000000	13638.700000	49495.753076	20.000000
C:\Users\cware\Desktop\Steller25Nov\TagTesting25Nov2013\M25.DSG	11-1-2013	16:54:19	136388.000000	13638.800000	49489.866466	20.000000
C:\Users\cware\Desktop\Steller25Nov\TagTesting25Nov2013\M25.DSG	11-1-2013	16:54:19	136389.000000	13638.900000	49493.817061	20.000000
C:\Users\cware\Desktop\Steller25Nov\TagTesting25Nov2013\M25.DSG	11-1-2013	16:54:19	136390.000000	13639.000000	49487.029028	20.000000
C:\Users\cware\Desktop\Steller25Nov\TagTesting25Nov2013\M25.DSG	11-1-2013	16:54:19	136391.000000	13639.100000	49490.828160	20.000000
C:\Users\cware\Desktop\Steller25Nov\TagTesting25Nov2013\M25.DSG	11-1-2013	16:54:19	136392.000000	13639.200000	49490.040234	20.000000
C:\Users\cware\Desktop\Steller25Nov\TagTesting25Nov2013\M25.DSG	11-1-2013	16:54:19	136393.000000	13639.300000	49492.577135	20.000000
C:\Users\cware\Desktop\Steller25Nov\TagTesting25Nov2013\M25.DSG	11-1-2013	16:54:19	136394.000000	13639.400000	49497.752132	20.000000
C:\Users\cware\Desktop\Steller25Nov\TagTesting25Nov2013\M25.DSG	11-1-2013	16:54:19	136395.000000	13639.500000	49493.673041	20.000000
C:\Users\cware\Desktop\Steller25Nov\TagTesting25Nov2013\M25.DSG	11-1-2013	16:54:19	136396.000000	13639.600000	49491.806526	20.000000
C:\Users\cware\Desktop\Steller25Nov\TagTesting25Nov2013\M25.DSG	11-1-2013	16:54:19	136397.000000	13639.700000	49495.838127	20.000000
C:\Users\cware\Desktop\Steller25Nov\TagTesting25Nov2013\M25.DSG	11-1-2013	16:54:19	136398.000000	13639.800000	49496.409552	20.000000
C:\Users\cware\Desktop\Steller25Nov\TagTesting25Nov2013\M25.DSG	11-1-2013	16:54:19	136399.000000	13639.900000	49492.802725	20.000000
C:\Users\cware\Desktop\Steller25Nov\TagTesting25Nov2013\M25.DSG	11-1-2013	16:54:19	136400.000000	13640.000000	49491.956661	20.000000
C:\Users\cware\Desktop\Steller25Nov\TagTesting25Nov2013\M25.DSG	11-1-2013	16:54:19	136401.000000	13640.100000	49492.029685	20.000000
C:\Users\cware\Desktop\Steller25Nov\TagTesting25Nov2013\M25.DSG	11-1-2013	16:54:19	136402.000000	13640.200000	49494.095862	20.000000
C:\Users\cware\Desktop\Steller25Nov\TagTesting25Nov2013\M25.DSG	11-1-2013	16:54:19	136403.000000	13640.300000	49492.678109	20.000000
C:\Users\cware\Desktop\Steller25Nov\TagTesting25Nov2013\M25.DSG	11-1-2013	16:54:19	136404.000000	13640.400000	49491.508559	20.000000
C:\Users\cware\Desktop\Steller25Nov\TagTesting25Nov2013\M25.DSG	11-1-2013	16:54:19	136405.000000	13640.500000	49492.454603	20.000000
C:\Users\cware\Desktop\Steller25Nov\TagTesting25Nov2013\M25.DSG	11-1-2013	16:54:19	136406.000000	13640.600000	49492.205845	20.000000
C:\Users\cware\Desktop\Steller25Nov\TagTesting25Nov2013\M25.DSG	11-1-2013	16:54:19	136407.000000	13640.700000	49494.565527	20.000000
C:\Users\cware\Desktop\Steller25Nov\TagTesting25Nov2013\M25.DSG	11-1-2013	16:54:19	136408.000000	13640.800000	49497.027429	20.000000
C:\Users\cware\Desktop\Steller25Nov\TagTesting25Nov2013\M25.DSG	11-1-2013	16:54:19	136409.000000	13640.900000	49497.278292	20.000000
C:\Users\cware\Desktop\Steller25Nov\TagTesting25Nov2013\M25.DSG	11-1-2013	16:54:19	136410.000000	13641.000000	49497.649152	20.000000
C:\Users\cware\Desktop\Steller25Nov\TagTesting25Nov2013\M25.DSG	11-1-2013	16:54:19	136411.000000	13641.100000	49492.825910	20.000000
C:\Users\cware\Desktop\Steller25Nov\TagTesting25Nov2013\M25.DSG	11-1-2013	16:54:19	136412.000000	13641.200000	49496.582035	20.000000
C:\Users\cware\Desktop\Steller25Nov\TagTesting25Nov2013\M25.DSG	11-1-2013	16:54:19	136413.000000	13641.300000	49495.163635	20.000000
C:\Users\cware\Desktop\Steller25Nov\TagTesting25Nov2013\M25.DSG	11-1-2013	16:54:19	136414.000000	13641.400000	49493.668722	20.000000
C:\Users\cware\Desktop\Steller25Nov\TagTesting25Nov2013\M25.DSG	11-1-2013	16:54:19	136415.000000	13641.500000	49495.883477	20.000000
C:\Users\cware\Desktop\Steller25Nov\TagTesting25Nov2013\M25.DSG	11-1-2013	16:54:19	136416.000000	13641.600000	49499.068042	20.000000
C:\Users\cware\Desktop\Steller25Nov\TagTesting25Nov2013\M25.DSG	11-1-2013	16:54:19	136417.000000	13641.700000	49493.420169	20.000000
C:\Users\cware\Desktop\Steller25Nov\TagTesting25Nov2013\M25.DSG	11-1-2013	16:54:19	136418.000000	13641.800000	49498.373013	20.000000
C:\Users\cware\Desktop\Steller25Nov\TagTesting25Nov2013\M25.DSG	11-1-2013	16:54:19	136419.000000	13641.900000	49495.362169	20.000000
C:\Users\cware\Desktop\Steller25Nov\TagTesting25Nov2013\M25.DSG	11-1-2013	16:54:19	136420.000000	13642.000000	49498.921592	20.000000
C:\Users\cware\Desktop\Steller25Nov\TagTesting25Nov2013\M25.DSG	11-1-2013	16:54:19	136421.000000	13642.100000	49496.460358	20.000000
C:\Users\cware\Desktop\Steller25Nov\TagTesting25Nov2013\M25.DSG	11-1-2013	16:54:19	136422.000000	13642.200000	49494.892417	20.000000
C:\Users\cware\Desktop\Steller25Nov\TagTesting25Nov2013\M25.DSG	11-1-2013	16:54:19	136423.000000	13642.300000	49497.825824	20.000000
C:\Users\cware\Desktop\Steller25Nov\TagTesting25Nov2013\M25.DSG	11-1-2013	16:54:19	136424.000000	13642.400000	49497.079104	20.000000
C:\Users\cware\Desktop\Steller25Nov\TagTesting25Nov2013\M25.DSG	11-1-2013	16:54:19	136425.000000	13642.500000	49496.855198	20.000000
C:\Users\cware\Desktop\Steller25Nov\TagTesting25Nov2013\M25.DSG	11-1-2013	16:54:19	136426.000000	13642.600000	49493.871162	20.000000
C:\Users\cware\Desktop\Steller25Nov\TagTesting25Nov2013\M25.DSG	11-1-2013	16:54:19	136427.000000	13642.700000	49495.561435	20.000000
C:\Users\cware\Desktop\Steller25Nov\TagTesting25Nov2013\M25.DSG	11-1-2013	16:54:19	136428.000000	13642.800000	49496.532114	20.000000
C:\Users\cware\Desktop\Steller25Nov\TagTesting25Nov2013\M25.DSG	11-1-2013	16:54:19	136429.000000	13642.900000	49497.601667	20.000000
C:\Users\cware\Desktop\Steller25Nov\TagTesting25Nov2013\M25.DSG	11-1-2013	16:54:19	136430.000000	13643.000000	49498.301692	20.000000
C:\Users\cware\Desktop\Steller25Nov\TagTesting25Nov2013\M25.DSG	11-1-2013	16:54:19	136431.000000	13643.100000	49495.288207	20.000000
C:\Users\cware\Desktop\Steller25Nov\TagTesting25Nov2013\M25.DSG	11-1-2013	16:54:19	136432.000000	13643.200000	49494.665890	20.000000
C:\Users\cware\Desktop\Steller25Nov\TagTesting25Nov2013\M25.DSG	11-1-2013	16:54:19	136433.000000	13643.300000	49495.662623	20.000000
C:\Users\cware\Desktop\Steller25Nov\TagTesting25Nov2013\M25.DSG	11-1-2013	16:54:19	136434.000000	13643.400000	49496.159518	20.000000
C:\Users\cware\Desktop\Steller25Nov\TagTesting25Nov2013\M25.DSG	11-1-2013	16:54:19	136435.000000	13643.500000	49496.480752	20.000000
C:\Users\cware\Desktop\Steller25Nov\TagTesting25Nov2013\M25.DSG	11-1-2013	16:54:19	136436.000000	13643.600000	49495.360862	20.000000
C:\Users\cware\Desktop\Steller25Nov\TagTesting25Nov2013\M25.DSG	11-1-2013	16:54:19	136437.000000	13643.700000	49498.869661	20.000000
C:\Users\cware\Desktop\Steller25Nov\TagTesting25Nov2013\M25.DSG	11-1-2013	16:54:19	136438.000000	13643.800000	49496.954011	20.000000
[truncated: 3,379 more rows]
