# Supplementary material for: Averaged Propulsive Body Acceleration (APBA) Can Be Calculated from Biologging Tags That Incorporate Gyroscopes and Accelerometers to Estimate Swimming Speed, Hydrodynamic Drag and Energy Expenditure for Steller Sea Lions
Source: PLoS One. 2016 Jun 10;11(6):e0157326. doi: 10.1371/journal.pone.0157326 (PMC4902303; doi:10.1371/journal.pone.0157326)
Supplement: S3 Data — Same components as S2. (ZIP) [file pone.0157326.s003.zip]

Archive with 79 entries (77 files):
- HazyNov_18/
- HazyNov_18/h4_5880.txt
- HazyNov_18/h4_6256.txt
- HazyNov_18/h4_7816.txt
- HazyNov_18/h4_8385.txt
- HazyNov_18/h4_8850.txt
- HazyNov_18/h6_10216.txt
- HazyNov_18/h6_5290.txt
- HazyNov_18/h6_5796.txt
- HazyNov_18/h6_8130.txt
- HazyNov_18/h6_8566.txt
- HazyNov_18/h6_9008.txt
- HazyNov_18/h8_10506.txt
- HazyNov_18/h8_2040.txt
- HazyNov_18/h8_2400.txt
- HazyNov_18/h8_2680.txt
- HazyNov_18/hazy4_5880_4.csv
- HazyNov_18/hazy4_6256_4.csv
- HazyNov_18/hazy4_7816_4.csv
- HazyNov_18/hazy4_8390_4.csv
- HazyNov_18/hazy4_8850_4.csv
- HazyNov_18/hazy6_10216_4.csv
- HazyNov_18/hazy6_5290_4.csv
- HazyNov_18/hazy6_5796_4.csv
- HazyNov_18/hazy6_8130_4.csv
- HazyNov_18/hazy6_8566_4.csv
- HazyNov_18/hazy6_9008_4.csv
- HazyNov_18/hazy8_10506_4.csv
- HazyNov_18/hazy8_2040_4.csv
- HazyNov_18/hazy8_2680_4.csv
- HazyNov_18/M19_INER_18_11_13.csv
- HazyNov_18/M19_PTMP_18_11_13.csv
- HazyNov_18/M20_INER_18_11_13.csv
- HazyNov_18/M20_PTMP_18_11_13.csv
- HazyNov_18/M21_INER_18_11_13.csv
- HazyNov_18/M21_PTMP_18_11_13.csv
- HazyNov_18/M22_INER_18_11_13.csv
- HazyNov_18/M22_PTMP_18_11_13.csv
- HazyNov_20/
- HazyNov_20/My3_INER_20_11_13.csv
- HazyNov_20/My3_PTMP_20_11_13.csv
- HazyNov_20/My4_INER_20_11_13.csv
- HazyNov_20/My4_PTMP_20_11_13.csv
- HazyNov_20/My5_INER_20_11_13.csv
- HazyNov_20/My5_PTMP_20_11_13.csv
- HazyNov_20/My6_INER_20_11_13.csv
- HazyNov_20/My6_PTMP_20_11_13.csv
- HazyNov_20/y10_4166.txt
- HazyNov_20/y4_1126.txt
- HazyNov_20/y4_1810.txt
- HazyNov_20/y4_3751.txt
- HazyNov_20/y4_670.txt
- HazyNov_20/y6_5562.txt
- HazyNov_20/y6_6121.txt
- HazyNov_20/y6_6552.txt
- HazyNov_20/y6_8377.txt
- HazyNov_20/y6_8886.txt
- HazyNov_20/y6_9436.txt
- HazyNov_20/y8_5416.txt
- HazyNov_20/y8_6072.txt
- HazyNov_20/y8_8191.txt
- HazyNov_20/y8_9052.txt
- HazyNov_20/y8_9502.txt
- HazyNov_20/yasha10_4166_4.csv
- HazyNov_20/yasha4_1126_4.csv
- HazyNov_20/yasha4_1810_4.csv
- HazyNov_20/yasha4_3751_4.csv
- HazyNov_20/yasha4_670_4.csv
- HazyNov_20/yasha6_5562_4.csv
- HazyNov_20/yasha6_6121_4.csv
- HazyNov_20/yasha6_6552_4.csv
- HazyNov_20/yasha6_8377_4.csv
- HazyNov_20/yasha6_8886_4.csv
- HazyNov_20/yasha6_9436_4.csv
- HazyNov_20/yasha8_5416_4.csv
- HazyNov_20/yasha8_6072_4.csv
- HazyNov_20/yasha8_8191_4.csv
- HazyNov_20/yasha8_9052_4.csv
- HazyNov_20/yasha8_9502_4.csv
