# Supplementary material for: Averaged Propulsive Body Acceleration (APBA) Can Be Calculated from Biologging Tags That Incorporate Gyroscopes and Accelerometers to Estimate Swimming Speed, Hydrodynamic Drag and Energy Expenditure for Steller Sea Lions
Source: PLoS One. 2016 Jun 10;11(6):e0157326. doi: 10.1371/journal.pone.0157326 (PMC4902303; doi:10.1371/journal.pone.0157326)
Supplement: S3 Data — Same components as S2. (ZIP) [file pone.0157326.s003.zip › HazyNov_18/hazy4_5880_4.csv]

rawAx	rawAy	rawAz	gravX	gravY	gravZ	gyrX	gyrY	gyrZ	estAx	estAy	estAz	odbX	odbY	odbZ	spk
-0.368	0.234	-0.960	-0.315	0.289	-0.904	0.399	-0.457	-0.217	-0.060	-0.029	-0.039	0.063	0.047	0.095	-0.025
-0.353	0.265	-0.932	-0.310	0.297	-0.903	0.376	-0.228	-0.210	-0.050	-0.006	-0.012	0.045	0.076	0.067	-0.014
-0.310	0.261	-0.905	-0.305	0.304	-0.902	0.361	-0.182	-0.187	-0.013	-0.017	0.015	0.001	0.069	0.040	-0.009
-0.268	0.288	-0.905	-0.303	0.311	-0.901	0.316	-0.058	-0.210	0.027	0.003	0.013	0.043	0.094	0.040	-0.011
-0.245	0.276	-0.893	-0.298	0.317	-0.900	0.286	-0.207	-0.169	0.045	-0.014	0.025	0.067	0.079	0.029	0.004
-0.337	0.272	-0.920	-0.291	0.323	-0.900	0.290	-0.332	-0.133	-0.054	-0.024	-0.002	0.023	0.073	0.057	0.012
-0.237	0.296	-0.889	-0.291	0.329	-0.899	0.250	0.048	-0.176	0.046	-0.007	0.027	0.078	0.093	0.026	0.004
-0.245	0.292	-0.885	-0.288	0.333	-0.898	0.209	-0.126	-0.142	0.035	-0.015	0.031	0.073	0.086	0.022	-0.004
-0.307	0.288	-0.948	-0.283	0.337	-0.898	0.190	-0.217	-0.148	-0.032	-0.023	-0.032	0.013	0.080	0.086	0.002
-0.272	0.284	-0.885	-0.285	0.341	-0.896	0.172	0.179	-0.201	0.005	-0.031	0.029	0.050	0.073	0.023	-0.009
-0.299	0.311	-0.932	-0.279	0.344	-0.897	0.090	-0.264	-0.173	-0.028	-0.007	-0.017	0.025	0.098	0.070	-0.015
-0.299	0.311	-0.932	-0.274	0.347	-0.897	0.119	-0.190	-0.221	-0.033	-0.010	-0.017	0.027	0.095	0.071	-0.012
-0.260	0.354	-0.889	-0.269	0.351	-0.897	0.144	-0.161	-0.244	0.001	0.029	0.026	0.067	0.135	0.028	-0.020
-0.276	0.365	-0.952	-0.268	0.355	-0.895	0.157	0.061	-0.296	-0.016	0.036	-0.038	0.053	0.144	0.091	-0.016
-0.307	0.350	-0.916	-0.265	0.359	-0.895	0.161	-0.119	-0.234	-0.050	0.016	-0.003	0.024	0.126	0.056	-0.022
-0.249	0.377	-0.881	-0.266	0.362	-0.893	0.093	0.166	-0.231	0.009	0.041	0.031	0.084	0.151	0.021	-0.033
-0.307	0.342	-0.889	-0.267	0.365	-0.892	0.109	0.142	-0.205	-0.048	0.003	0.021	0.028	0.114	0.030	-0.046
-0.322	0.319	-0.901	-0.265	0.367	-0.892	0.080	-0.059	-0.149	-0.066	-0.022	0.009	0.014	0.088	0.042	-0.041
-0.322	0.334	-0.905	-0.260	0.370	-0.892	0.126	-0.261	-0.099	-0.071	-0.009	0.006	0.016	0.101	0.046	-0.044
-0.260	0.365	-0.885	-0.257	0.373	-0.892	0.116	-0.131	-0.136	-0.013	0.019	0.025	0.079	0.130	0.027	-0.041
-0.260	0.369	-0.897	-0.253	0.377	-0.891	0.178	-0.077	-0.229	-0.016	0.018	0.013	0.081	0.131	0.039	-0.025
-0.276	0.338	-0.916	-0.246	0.380	-0.892	0.129	-0.345	-0.221	-0.039	-0.016	-0.006	0.067	0.098	0.058	-0.006
-0.203	0.354	-0.877	-0.244	0.384	-0.891	0.169	-0.031	-0.168	0.032	-0.004	0.032	0.141	0.111	0.019	-0.007
-0.195	0.361	-0.881	-0.244	0.388	-0.889	0.210	0.082	-0.130	0.040	-0.001	0.027	0.150	0.116	0.023	-0.012
-0.257	0.396	-0.869	-0.248	0.395	-0.885	0.311	0.286	-0.153	-0.018	0.028	0.035	0.090	0.148	0.011	-0.009
-0.280	0.404	-0.885	-0.249	0.402	-0.881	0.357	0.104	-0.160	-0.041	0.029	0.016	0.068	0.153	0.027	-0.014
-0.260	0.381	-0.909	-0.245	0.410	-0.879	0.434	-0.142	-0.186	-0.026	-0.003	-0.011	0.089	0.128	0.050	-0.006
-0.230	0.338	-0.865	-0.242	0.420	-0.875	0.494	-0.033	-0.225	0.003	-0.055	0.029	0.121	0.082	0.007	0.010
-0.157	0.385	-0.881	-0.244	0.429	-0.870	0.496	0.195	-0.206	0.077	-0.018	0.008	0.195	0.127	0.022	0.021
-0.172	0.396	-0.853	-0.247	0.440	-0.864	0.541	0.307	-0.198	0.065	-0.017	0.030	0.180	0.136	0.005	0.018
-0.210	0.369	-0.842	-0.251	0.448	-0.858	0.428	0.329	-0.223	0.030	-0.052	0.036	0.142	0.106	0.017	0.004
-0.260	0.377	-0.826	-0.252	0.454	-0.855	0.317	0.178	-0.232	-0.019	-0.051	0.048	0.091	0.111	0.033	-0.001
-0.307	0.388	-0.810	-0.254	0.460	-0.851	0.248	0.259	-0.218	-0.063	-0.045	0.061	0.045	0.121	0.049	-0.008
-0.176	0.427	-0.802	-0.257	0.464	-0.848	0.213	0.253	-0.202	0.070	-0.011	0.065	0.175	0.157	0.057	-0.012
-0.207	0.431	-0.771	-0.263	0.470	-0.843	0.273	0.492	-0.230	0.046	-0.013	0.092	0.144	0.158	0.089	-0.011
-0.230	0.412	-0.778	-0.266	0.475	-0.839	0.245	0.356	-0.236	0.026	-0.037	0.080	0.120	0.136	0.081	0.005
-0.268	0.446	-0.790	-0.273	0.480	-0.834	0.198	0.530	-0.265	-0.006	-0.007	0.063	0.081	0.168	0.069	-0.004
-0.233	0.450	-0.778	-0.271	0.484	-0.832	0.180	-0.011	-0.167	0.027	-0.007	0.073	0.114	0.168	0.081	-0.006
-0.230	0.512	-0.755	-0.272	0.489	-0.829	0.219	0.186	-0.212	0.031	0.050	0.094	0.117	0.227	0.105	0.002
-0.230	0.512	-0.755	-0.274	0.494	-0.825	0.223	0.259	-0.201	0.033	0.045	0.090	0.115	0.224	0.105	0.007
-0.191	0.477	-0.743	-0.281	0.499	-0.820	0.209	0.567	-0.214	0.079	0.005	0.097	0.152	0.186	0.117	0.012
-0.260	0.454	-0.778	-0.287	0.503	-0.815	0.223	0.450	-0.178	0.015	-0.022	0.056	0.081	0.159	0.082	0.005
-0.226	0.485	-0.759	-0.294	0.508	-0.810	0.210	0.583	-0.196	0.057	0.004	0.071	0.114	0.187	0.102	0.007
-0.307	0.481	-0.767	-0.297	0.512	-0.806	0.186	0.293	-0.147	-0.021	-0.004	0.059	0.030	0.179	0.094	-0.002
-0.253	0.489	-0.743	-0.303	0.515	-0.802	0.175	0.430	-0.147	0.038	0.000	0.078	0.081	0.183	0.117	-0.000
-0.280	0.473	-0.763	-0.308	0.518	-0.798	0.155	0.430	-0.115	0.017	-0.018	0.054	0.052	0.164	0.097	-0.002
-0.280	0.512	-0.763	-0.313	0.520	-0.795	0.055	0.348	-0.116	0.021	0.019	0.051	0.050	0.198	0.097	0.007
-0.260	0.504	-0.751	-0.317	0.521	-0.792	0.018	0.379	-0.129	0.045	0.010	0.061	0.066	0.187	0.109	-0.005
-0.287	0.489	-0.759	-0.323	0.522	-0.790	-0.004	0.445	-0.147	0.024	-0.006	0.050	0.037	0.167	0.100	-0.006
-0.349	0.497	-0.767	-0.323	0.522	-0.790	-0.047	0.082	-0.096	-0.038	0.001	0.042	0.028	0.171	0.091	-0.008
-0.307	0.500	-0.755	-0.325	0.522	-0.788	-0.024	0.209	-0.093	0.007	0.005	0.053	0.011	0.170	0.101	-0.013
-0.310	0.543	-0.778	-0.328	0.521	-0.788	-0.097	0.240	-0.049	0.006	0.049	0.029	0.004	0.208	0.076	-0.019
-0.307	0.516	-0.755	-0.328	0.520	-0.789	-0.102	0.011	-0.017	0.010	0.023	0.053	0.004	0.177	0.098	-0.020
-0.322	0.497	-0.751	-0.331	0.519	-0.788	-0.044	0.237	-0.074	-0.002	0.004	0.056	0.015	0.153	0.099	-0.034
-0.372	0.516	-0.782	-0.334	0.518	-0.788	-0.119	0.180	-0.040	-0.050	0.025	0.025	0.068	0.168	0.066	-0.039
-0.395	0.516	-0.755	-0.336	0.516	-0.788	-0.153	0.133	-0.057	-0.071	0.027	0.053	0.094	0.163	0.093	-0.044
-0.337	0.504	-0.763	-0.336	0.513	-0.790	-0.172	0.061	-0.032	-0.013	0.018	0.046	0.040	0.146	0.083	-0.052
-0.360	0.508	-0.802	-0.337	0.511	-0.791	-0.163	0.055	-0.027	-0.035	0.025	0.008	0.066	0.144	0.042	-0.051
-0.384	0.497	-0.790	-0.338	0.507	-0.793	-0.241	0.049	0.023	-0.057	0.017	0.022	0.092	0.128	0.053	-0.043
-0.368	0.473	-0.790	-0.337	0.503	-0.796	-0.226	-0.121	0.061	-0.043	-0.002	0.025	0.079	0.100	0.050	-0.051
-0.376	0.458	-0.834	-0.334	0.500	-0.799	-0.143	-0.201	0.024	-0.054	-0.015	-0.015	0.088	0.079	0.004	-0.054
-0.395	0.439	-0.834	-0.331	0.498	-0.802	-0.121	-0.251	0.044	-0.077	-0.032	-0.013	0.109	0.054	0.001	-0.041
-0.376	0.415	-0.838	-0.328	0.496	-0.804	-0.078	-0.187	0.049	-0.060	-0.053	-0.014	0.090	0.025	0.006	-0.026
-0.314	0.454	-0.834	-0.325	0.495	-0.806	-0.030	-0.218	0.039	-0.001	-0.013	-0.009	0.030	0.057	0.005	-0.008
-0.295	0.442	-0.853	-0.326	0.494	-0.806	-0.050	0.057	0.052	0.019	-0.023	-0.028	0.011	0.040	0.028	0.025
-0.280	0.404	-0.865	-0.328	0.492	-0.807	-0.040	-0.015	0.160	0.036	-0.060	-0.039	0.003	0.005	0.043	0.048
-0.245	0.330	-0.905	-0.337	0.490	-0.804	-0.008	0.471	0.210	0.080	-0.131	-0.081	0.036	0.085	0.086	0.033
-0.299	0.369	-0.924	-0.345	0.487	-0.802	-0.011	0.345	0.299	0.034	-0.090	-0.103	0.018	0.052	0.109	0.009
-0.437	0.481	-0.869	-0.353	0.487	-0.799	0.101	0.259	0.293	-0.097	0.023	-0.051	0.157	0.054	0.057	-0.017
-0.430	0.609	-0.763	-0.360	0.488	-0.795	0.213	0.276	0.269	-0.083	0.148	0.051	0.149	0.175	0.046	-0.043
-0.426	0.663	-0.755	-0.366	0.492	-0.790	0.309	0.234	0.278	-0.072	0.199	0.054	0.146	0.224	0.051	-0.050
-0.391	0.628	-0.794	-0.374	0.491	-0.787	0.115	0.267	0.320	-0.030	0.165	0.012	0.112	0.183	0.009	-0.041
-0.360	0.597	-0.873	-0.382	0.484	-0.787	-0.288	0.304	0.371	0.009	0.141	-0.067	0.082	0.146	0.072	-0.007
-0.441	0.489	-0.932	-0.381	0.472	-0.795	-0.562	-0.321	0.418	-0.073	0.045	-0.118	0.164	0.032	0.134	0.032
-0.303	0.404	-0.873	-0.382	0.459	-0.802	-0.659	-0.032	0.276	0.067	-0.027	-0.052	0.027	0.058	0.077	0.054
-0.287	0.296	-0.936	-0.382	0.448	-0.808	-0.621	-0.065	0.122	0.082	-0.124	-0.109	0.013	0.171	0.143	0.072
-0.349	0.238	-1.027	-0.373	0.438	-0.818	-0.562	-0.553	0.027	0.012	-0.171	-0.190	0.075	0.235	0.235	0.109
-0.295	0.257	-1.042	-0.366	0.429	-0.826	-0.476	-0.421	-0.010	0.058	-0.144	-0.198	0.022	0.220	0.253	0.115
-0.245	0.300	-1.046	-0.360	0.425	-0.831	-0.239	-0.348	-0.022	0.102	-0.097	-0.197	0.027	0.183	0.258	0.124
-0.283	0.319	-1.039	-0.349	0.425	-0.835	0.035	-0.661	0.031	0.052	-0.077	-0.184	0.013	0.168	0.253	0.139
-0.203	0.334	-0.956	-0.346	0.427	-0.835	0.144	-0.144	0.032	0.130	-0.064	-0.101	0.067	0.157	0.172	0.148
-0.214	0.330	-1.007	-0.339	0.430	-0.837	0.251	-0.459	0.099	0.112	-0.071	-0.151	0.054	0.165	0.225	0.126
-0.180	0.346	-0.948	-0.336	0.434	-0.836	0.279	-0.199	0.084	0.143	-0.059	-0.093	0.088	0.153	0.167	0.120
-0.291	0.357	-0.932	-0.330	0.437	-0.837	0.267	-0.415	0.121	0.026	-0.051	-0.076	0.024	0.146	0.153	0.102
-0.241	0.400	-0.893	-0.329	0.440	-0.836	0.201	-0.084	0.084	0.075	-0.011	-0.038	0.025	0.107	0.115	0.083
-0.260	0.442	-0.901	-0.326	0.443	-0.835	0.180	-0.150	0.032	0.053	0.029	-0.046	0.004	0.067	0.124	0.051
-0.268	0.439	-0.912	-0.322	0.445	-0.835	0.129	-0.196	-0.038	0.041	0.023	-0.058	0.005	0.073	0.137	0.041
-0.314	0.404	-0.905	-0.313	0.447	-0.838	0.127	-0.523	-0.053	-0.014	-0.014	-0.048	0.053	0.111	0.130	0.031
-0.322	0.427	-0.909	-0.313	0.448	-0.838	0.000	0.049	-0.157	-0.022	0.008	-0.052	0.062	0.090	0.135	0.006
-0.257	0.442	-0.869	-0.303	0.447	-0.841	-0.082	-0.506	-0.094	0.033	0.024	-0.008	0.002	0.076	0.096	-0.014
-0.357	0.388	-0.901	-0.292	0.447	-0.846	-0.041	-0.618	-0.114	-0.078	-0.030	-0.036	0.100	0.132	0.129	-0.010
-0.314	0.404	-0.842	-0.288	0.448	-0.846	0.001	-0.160	-0.149	-0.040	-0.015	0.024	0.059	0.119	0.070	-0.003
-0.233	0.342	-0.838	-0.284	0.449	-0.847	0.002	-0.139	-0.163	0.037	-0.077	0.029	0.020	0.182	0.067	-0.010
-0.237	0.350	-0.877	-0.279	0.449	-0.849	-0.024	-0.233	-0.135	0.028	-0.070	-0.009	0.015	0.176	0.107	0.008
-0.257	0.466	-0.861	-0.272	0.449	-0.851	-0.022	-0.286	-0.151	0.003	0.046	0.009	0.006	0.061	0.091	0.006
-0.207	0.489	-0.826	-0.272	0.449	-0.851	-0.076	0.075	-0.200	0.052	0.069	0.045	0.043	0.039	0.056	0.002
-0.310	0.516	-0.873	-0.264	0.450	-0.853	-0.007	-0.402	-0.148	-0.060	0.095	-0.000	0.062	0.013	0.104	-0.014
-0.230	0.462	-0.822	-0.266	0.451	-0.852	-0.033	0.262	-0.219	0.023	0.041	0.050	0.017	0.067	0.053	-0.022
-0.318	0.462	-0.901	-0.264	0.451	-0.853	-0.023	-0.046	-0.123	-0.067	0.041	-0.028	0.072	0.068	0.132	-0.049
-0.291	0.419	-0.869	-0.264	0.451	-0.853	-0.005	0.026	-0.096	-0.041	-0.002	0.003	0.046	0.111	0.101	-0.050
-0.353	0.419	-0.861	-0.260	0.451	-0.854	-0.038	-0.212	-0.062	-0.106	-0.002	0.013	0.109	0.111	0.093	-0.058
-0.303	0.450	-0.861	-0.255	0.450	-0.856	-0.036	-0.251	-0.068	-0.061	0.030	0.014	0.060	0.081	0.094	-0.053
-0.272	0.419	-0.865	-0.253	0.449	-0.857	-0.102	-0.108	-0.086	-0.033	0.000	0.012	0.030	0.112	0.098	-0.055
-0.264	0.423	-0.865	-0.252	0.447	-0.858	-0.126	0.019	-0.120	-0.026	0.006	0.013	0.023	0.107	0.098	-0.034
-0.287	0.427	-0.893	-0.246	0.445	-0.861	-0.156	-0.284	-0.131	-0.055	0.012	-0.011	0.047	0.103	0.126	-0.023
-0.241	0.415	-0.916	-0.243	0.443	-0.863	-0.174	-0.076	-0.177	-0.012	0.002	-0.033	0.002	0.114	0.150	-0.022
-0.233	0.400	-0.909	-0.237	0.441	-0.866	-0.163	-0.259	-0.150	-0.011	-0.011	-0.022	0.005	0.129	0.142	-0.012
-0.249	0.404	-0.893	-0.229	0.438	-0.869	-0.207	-0.400	-0.128	-0.034	-0.004	-0.003	0.011	0.125	0.126	-0.007
-0.176	0.388	-0.849	-0.226	0.434	-0.872	-0.227	-0.136	-0.141	0.035	-0.016	0.043	0.061	0.140	0.083	-0.004
-0.230	0.373	-0.897	-0.220	0.430	-0.876	-0.287	-0.276	-0.121	-0.024	-0.027	0.000	0.007	0.155	0.131	-0.011
-0.180	0.400	-0.885	-0.219	0.426	-0.878	-0.269	0.059	-0.204	0.025	0.004	0.014	0.056	0.127	0.119	-0.001
-0.230	0.400	-0.877	-0.213	0.421	-0.882	-0.308	-0.249	-0.201	-0.031	0.009	0.026	0.005	0.127	0.112	-0.005
-0.172	0.365	-0.885	-0.212	0.416	-0.884	-0.317	0.055	-0.240	0.025	-0.021	0.020	0.062	0.161	0.119	-0.009
-0.195	0.342	-0.909	-0.209	0.412	-0.887	-0.273	-0.047	-0.196	-0.000	-0.041	-0.001	0.039	0.183	0.143	-0.017
-0.226	0.357	-0.885	-0.205	0.410	-0.889	-0.141	-0.185	-0.188	-0.036	-0.023	0.025	0.007	0.167	0.120	-0.012
-0.199	0.346	-0.877	-0.202	0.411	-0.889	-0.022	-0.031	-0.183	-0.011	-0.035	0.033	0.034	0.178	0.112	-0.018
-0.195	0.342	-0.889	-0.201	0.412	-0.889	0.066	0.010	-0.164	-0.008	-0.041	0.021	0.038	0.182	0.124	-0.019
-0.183	0.346	-0.869	-0.200	0.415	-0.888	0.128	0.005	-0.144	0.002	-0.039	0.040	0.049	0.178	0.104	-0.008
-0.183	0.334	-0.869	-0.204	0.420	-0.884	0.283	0.326	-0.179	0.006	-0.057	0.036	0.048	0.189	0.105	-0.004
-0.157	0.354	-0.865	-0.202	0.428	-0.881	0.409	-0.081	-0.155	0.031	-0.045	0.037	0.075	0.170	0.101	-0.000
-0.183	0.373	-0.881	-0.203	0.438	-0.876	0.523	0.160	-0.203	0.005	-0.035	0.016	0.048	0.150	0.117	0.003
-0.183	0.373	-0.881	-0.203	0.449	-0.870	0.591	0.140	-0.202	0.005	-0.046	0.011	0.048	0.150	0.117	-0.001
-0.172	0.338	-0.845	-0.206	0.461	-0.863	0.647	0.274	-0.220	0.019	-0.093	0.039	0.059	0.185	0.082	0.004
-0.199	0.334	-0.826	-0.205	0.474	-0.856	0.722	0.084	-0.224	-0.008	-0.110	0.052	0.032	0.189	0.063	0.003
-0.130	0.377	-0.810	-0.208	0.488	-0.847	0.790	0.336	-0.272	0.064	-0.082	0.059	0.102	0.146	0.047	0.003
-0.195	0.377	-0.838	-0.210	0.504	-0.838	0.889	0.289	-0.265	0.001	-0.098	0.022	0.036	0.146	0.075	-0.002
-0.180	0.423	-0.806	-0.212	0.519	-0.828	0.865	0.252	-0.238	0.018	-0.067	0.043	0.051	0.100	0.044	0.008
-0.214	0.439	-0.818	-0.213	0.535	-0.817	0.934	0.178	-0.218	-0.016	-0.067	0.021	0.017	0.085	0.056	-0.003
-0.153	0.439	-0.782	-0.214	0.552	-0.806	0.955	0.259	-0.234	0.047	-0.084	0.045	0.079	0.086	0.021	-0.005
-0.207	0.485	-0.778	-0.216	0.568	-0.794	0.980	0.286	-0.257	-0.005	-0.054	0.037	0.026	0.040	0.018	-0.008
-0.203	0.508	-0.763	-0.217	0.585	-0.781	1.009	0.247	-0.266	-0.000	-0.048	0.040	0.030	0.017	0.002	-0.001
-0.210	0.497	-0.767	-0.219	0.602	-0.768	1.023	0.323	-0.264	-0.006	-0.076	0.023	0.022	0.030	0.006	-0.009
-0.187	0.520	-0.751	-0.221	0.620	-0.753	1.098	0.347	-0.236	0.019	-0.071	0.024	0.045	0.007	0.009	-0.013
-0.214	0.566	-0.747	-0.223	0.638	-0.737	1.189	0.339	-0.245	-0.006	-0.043	0.012	0.019	0.039	0.013	-0.010
-0.257	0.589	-0.763	-0.225	0.657	-0.720	1.202	0.324	-0.231	-0.046	-0.038	-0.021	0.023	0.061	0.003	-0.017
-0.203	0.612	-0.700	-0.228	0.674	-0.703	1.140	0.415	-0.237	0.010	-0.032	0.025	0.031	0.084	0.060	-0.023
-0.280	0.636	-0.739	-0.227	0.689	-0.688	1.061	0.145	-0.208	-0.067	-0.025	-0.029	0.045	0.106	0.020	-0.026
-0.222	0.632	-0.660	-0.227	0.705	-0.671	1.099	0.309	-0.273	-0.009	-0.045	0.033	0.013	0.102	0.099	-0.022
-0.241	0.624	-0.680	-0.227	0.721	-0.655	1.069	0.278	-0.272	-0.029	-0.067	-0.003	0.006	0.093	0.079	-0.031
-0.230	0.655	-0.668	-0.225	0.736	-0.639	1.101	0.112	-0.267	-0.019	-0.052	-0.008	0.006	0.124	0.091	-0.021
-0.260	0.670	-0.664	-0.224	0.750	-0.622	1.066	0.157	-0.204	-0.051	-0.050	-0.020	0.024	0.139	0.095	-0.019
-0.218	0.682	-0.644	-0.222	0.764	-0.606	1.082	0.084	-0.185	-0.011	-0.053	-0.017	0.018	0.149	0.114	-0.014
-0.226	0.686	-0.637	-0.218	0.778	-0.589	1.123	-0.100	-0.178	-0.022	-0.063	-0.026	0.011	0.152	0.121	-0.008
-0.210	0.717	-0.617	-0.217	0.792	-0.571	1.130	0.147	-0.217	-0.009	-0.046	-0.024	0.026	0.182	0.141	-0.007
-0.183	0.744	-0.577	-0.214	0.806	-0.553	1.147	0.009	-0.184	0.015	-0.032	-0.003	0.054	0.208	0.180	-0.005
-0.241	0.783	-0.574	-0.212	0.819	-0.534	1.151	0.024	-0.149	-0.045	-0.007	-0.018	0.004	0.246	0.183	-0.000
-0.199	0.798	-0.554	-0.212	0.831	-0.514	1.165	0.285	-0.136	-0.002	-0.004	-0.019	0.039	0.261	0.203	-0.005
-0.180	0.806	-0.507	-0.212	0.844	-0.493	1.209	0.117	-0.078	0.017	-0.008	0.008	0.058	0.267	0.249	-0.012
-0.241	0.852	-0.538	-0.213	0.856	-0.472	1.198	0.224	-0.070	-0.043	0.026	-0.045	0.004	0.312	0.217	-0.010
-0.241	0.852	-0.538	-0.213	0.866	-0.453	1.110	-0.032	-0.014	-0.044	0.016	-0.063	0.004	0.311	0.217	-0.012
-0.241	0.895	-0.503	-0.211	0.875	-0.435	1.068	-0.100	-0.027	-0.045	0.049	-0.046	0.004	0.353	0.252	-0.019
-0.218	0.906	-0.491	-0.212	0.884	-0.417	0.973	0.171	-0.056	-0.022	0.052	-0.052	0.019	0.363	0.263	-0.023
-0.230	0.895	-0.451	-0.212	0.891	-0.402	0.856	0.052	-0.037	-0.033	0.034	-0.028	0.007	0.350	0.302	-0.025
-0.253	0.898	-0.424	-0.212	0.897	-0.389	0.752	-0.079	0.035	-0.057	0.032	-0.014	0.016	0.353	0.330	-0.021
-0.241	0.922	-0.440	-0.211	0.901	-0.378	0.665	-0.210	0.063	-0.045	0.051	-0.040	0.005	0.374	0.313	-0.027
-0.214	0.953	-0.424	-0.213	0.906	-0.366	0.654	0.079	0.079	-0.017	0.077	-0.037	0.021	0.403	0.328	-0.029
-0.268	0.956	-0.463	-0.212	0.910	-0.355	0.665	-0.229	0.041	-0.071	0.077	-0.087	0.033	0.406	0.288	-0.025
-0.257	0.956	-0.440	-0.213	0.914	-0.346	0.513	-0.132	0.075	-0.060	0.074	-0.072	0.022	0.404	0.310	-0.017
-0.257	0.953	-0.451	-0.213	0.916	-0.339	0.434	-0.150	0.044	-0.060	0.067	-0.091	0.022	0.399	0.297	-0.026
-0.214	0.964	-0.428	-0.214	0.919	-0.332	0.404	0.079	0.025	-0.017	0.076	-0.075	0.020	0.409	0.320	-0.030
-0.283	0.991	-0.436	-0.215	0.920	-0.326	0.350	-0.190	0.137	-0.084	0.102	-0.088	0.050	0.434	0.311	-0.028
-0.291	1.010	-0.416	-0.217	0.922	-0.322	0.315	-0.215	0.177	-0.090	0.120	-0.073	0.058	0.452	0.329	-0.018
-0.253	1.018	-0.416	-0.220	0.923	-0.316	0.361	-0.135	0.214	-0.048	0.127	-0.079	0.020	0.458	0.329	-0.024
-0.230	1.018	-0.463	-0.223	0.924	-0.311	0.314	-0.107	0.213	-0.022	0.126	-0.132	0.002	0.456	0.280	-0.012
-0.280	1.003	-0.459	-0.226	0.923	-0.310	0.133	-0.377	0.245	-0.070	0.111	-0.128	0.048	0.439	0.284	0.008
-0.218	1.014	-0.392	-0.228	0.922	-0.312	-0.018	-0.263	0.223	-0.006	0.124	-0.060	0.013	0.449	0.350	0.016
-0.172	1.030	-0.345	-0.230	0.920	-0.318	-0.282	-0.209	0.187	0.043	0.142	-0.007	0.059	0.462	0.396	-0.001
-0.199	1.014	-0.357	-0.231	0.916	-0.327	-0.403	-0.214	0.145	0.017	0.129	-0.010	0.032	0.444	0.383	0.000
-0.291	0.949	-0.396	-0.231	0.913	-0.337	-0.502	-0.297	0.076	-0.076	0.067	-0.039	0.062	0.377	0.343	0.001
-0.253	0.941	-0.420	-0.229	0.908	-0.350	-0.589	-0.377	0.074	-0.038	0.064	-0.050	0.025	0.368	0.319	0.009
-0.207	0.933	-0.428	-0.229	0.903	-0.363	-0.652	-0.192	0.053	0.007	0.062	-0.045	0.020	0.360	0.311	0.008
-0.164	0.933	-0.495	-0.227	0.898	-0.376	-0.654	-0.350	0.041	0.048	0.067	-0.099	0.062	0.359	0.243	0.021
-0.249	0.956	-0.562	-0.225	0.892	-0.392	-0.725	-0.390	0.048	-0.039	0.096	-0.151	0.024	0.381	0.175	0.041
-0.226	0.941	-0.507	-0.222	0.885	-0.408	-0.814	-0.454	0.067	-0.018	0.087	-0.079	0.002	0.363	0.229	0.053
-0.130	0.945	-0.471	-0.223	0.878	-0.423	-0.804	-0.054	0.095	0.079	0.098	-0.029	0.093	0.365	0.263	0.040
-0.149	0.949	-0.542	-0.223	0.870	-0.440	-0.910	-0.251	0.128	0.060	0.111	-0.082	0.074	0.366	0.191	0.036
-0.237	0.949	-0.589	-0.221	0.861	-0.459	-0.959	-0.509	0.154	-0.031	0.120	-0.111	0.016	0.363	0.142	0.032
-0.237	0.949	-0.589	-0.218	0.850	-0.479	-1.025	-0.534	0.103	-0.034	0.131	-0.091	0.016	0.360	0.140	0.035
-0.226	0.922	-0.558	-0.212	0.839	-0.502	-1.153	-0.735	0.109	-0.028	0.115	-0.037	0.004	0.330	0.169	0.028
-0.083	0.906	-0.530	-0.210	0.825	-0.524	-1.257	-0.353	0.110	0.112	0.113	0.013	0.138	0.312	0.195	0.025
-0.137	0.848	-0.554	-0.209	0.809	-0.549	-1.432	-0.363	0.151	0.057	0.071	0.015	0.084	0.252	0.170	0.017
-0.191	0.817	-0.566	-0.207	0.792	-0.574	-1.482	-0.313	0.159	0.002	0.058	0.028	0.031	0.219	0.156	0.015
-0.237	0.794	-0.633	-0.203	0.773	-0.601	-1.573	-0.645	0.169	-0.049	0.054	-0.012	0.015	0.194	0.087	0.001
-0.203	0.755	-0.644	-0.196	0.752	-0.629	-1.656	-0.702	0.110	-0.022	0.036	0.005	0.019	0.154	0.074	-0.001
-0.133	0.728	-0.641	-0.190	0.729	-0.657	-1.771	-0.505	0.073	0.042	0.032	0.037	0.088	0.125	0.076	-0.001
-0.118	0.643	-0.676	-0.187	0.705	-0.685	-1.819	-0.295	0.041	0.054	-0.028	0.029	0.103	0.038	0.040	0.010
-0.172	0.655	-0.727	-0.179	0.677	-0.713	-1.923	-0.575	0.040	-0.008	0.010	0.007	0.049	0.049	0.012	0.018
-0.126	0.624	-0.704	-0.176	0.650	-0.739	-1.877	-0.243	0.036	0.035	0.007	0.057	0.095	0.016	0.010	0.018
-0.122	0.582	-0.751	-0.170	0.622	-0.764	-1.835	-0.415	0.055	0.033	-0.008	0.034	0.098	0.028	0.038	0.016
-0.103	0.562	-0.763	-0.166	0.596	-0.786	-1.680	-0.272	0.033	0.048	-0.001	0.044	0.117	0.048	0.050	0.016
-0.083	0.524	-0.731	-0.164	0.571	-0.804	-1.573	-0.168	0.072	0.065	-0.014	0.095	0.135	0.088	0.019	0.017
-0.133	0.524	-0.778	-0.161	0.546	-0.822	-1.532	-0.226	0.091	0.013	0.011	0.066	0.084	0.089	0.067	0.012
-0.114	0.516	-0.822	-0.162	0.522	-0.838	-1.424	-0.033	0.099	0.032	0.027	0.038	0.102	0.098	0.111	0.011
-0.133	0.454	-0.826	-0.160	0.499	-0.852	-1.336	-0.188	0.138	0.011	-0.012	0.048	0.083	0.161	0.116	0.008
-0.091	0.462	-0.810	-0.161	0.477	-0.864	-1.266	0.004	0.114	0.054	0.018	0.076	0.125	0.155	0.100	0.014
-0.099	0.388	-0.818	-0.161	0.455	-0.876	-1.190	-0.079	0.133	0.046	-0.034	0.080	0.116	0.228	0.109	0.014
-0.107	0.392	-0.861	-0.161	0.434	-0.886	-1.196	-0.044	0.139	0.039	-0.009	0.047	0.108	0.225	0.152	0.021
-0.110	0.350	-0.873	-0.162	0.413	-0.896	-1.139	0.035	0.104	0.036	-0.031	0.045	0.104	0.268	0.164	0.012
-0.091	0.365	-0.857	-0.163	0.393	-0.905	-1.130	0.020	0.042	0.056	0.005	0.070	0.122	0.253	0.149	0.007
-0.141	0.342	-0.857	-0.162	0.372	-0.914	-1.116	-0.035	0.013	0.006	0.002	0.079	0.072	0.277	0.149	0.001
-0.126	0.319	-0.842	-0.166	0.354	-0.920	-0.986	0.216	-0.053	0.024	-0.003	0.101	0.086	0.301	0.134	-0.003
-0.122	0.292	-0.845	-0.167	0.338	-0.926	-0.888	0.096	-0.055	0.030	-0.014	0.103	0.089	0.328	0.138	-0.010
-0.122	0.265	-0.853	-0.170	0.325	-0.930	-0.705	0.171	-0.081	0.032	-0.028	0.100	0.088	0.355	0.146	-0.004
-0.130	0.245	-0.873	-0.168	0.313	-0.935	-0.646	-0.066	-0.053	0.023	-0.035	0.084	0.080	0.375	0.166	0.006
-0.110	0.191	-0.873	-0.170	0.305	-0.937	-0.419	0.108	-0.071	0.044	-0.082	0.087	0.098	0.429	0.166	0.011
-0.083	0.191	-0.857	-0.177	0.300	-0.937	-0.269	0.443	-0.092	0.078	-0.077	0.103	0.125	0.429	0.150	0.010
-0.126	0.207	-0.893	-0.182	0.298	-0.937	-0.149	0.292	-0.079	0.041	-0.059	0.067	0.082	0.414	0.186	0.007
-0.149	0.207	-0.885	-0.185	0.298	-0.937	-0.008	0.193	-0.086	0.021	-0.059	0.075	0.058	0.414	0.179	0.008
-0.168	0.184	-0.881	-0.187	0.300	-0.936	0.098	0.126	-0.119	0.003	-0.084	0.078	0.039	0.438	0.175	0.003
-0.118	0.191	-0.849	-0.192	0.303	-0.933	0.184	0.348	-0.164	0.059	-0.080	0.107	0.088	0.430	0.143	0.007
-0.141	0.195	-0.885	-0.195	0.310	-0.931	0.324	0.235	-0.177	0.039	-0.083	0.069	0.065	0.427	0.179	0.012
-0.118	0.199	-0.861	-0.203	0.318	-0.926	0.418	0.479	-0.194	0.069	-0.087	0.088	0.087	0.423	0.156	0.016
-0.153	0.207	-0.889	-0.210	0.328	-0.921	0.518	0.471	-0.178	0.042	-0.090	0.055	0.052	0.415	0.183	0.010
-0.183	0.214	-0.877	-0.216	0.340	-0.915	0.597	0.404	-0.179	0.017	-0.093	0.062	0.021	0.408	0.172	0.002
-0.207	0.226	-0.893	-0.222	0.352	-0.909	0.642	0.396	-0.170	0.000	-0.094	0.040	0.003	0.396	0.188	-0.007
-0.226	0.253	-0.881	-0.227	0.365	-0.903	0.709	0.330	-0.182	-0.014	-0.080	0.045	0.022	0.369	0.177	-0.017
-0.207	0.280	-0.857	-0.233	0.379	-0.896	0.714	0.433	-0.196	0.011	-0.067	0.062	0.004	0.342	0.153	-0.009
-0.237	0.319	-0.865	-0.238	0.393	-0.888	0.740	0.317	-0.184	-0.015	-0.042	0.047	0.035	0.304	0.161	-0.013
-0.164	0.311	-0.830	-0.246	0.408	-0.879	0.811	0.599	-0.198	0.067	-0.065	0.073	0.038	0.312	0.126	-0.006
-0.253	0.307	-0.842	-0.249	0.422	-0.872	0.781	0.249	-0.169	-0.019	-0.083	0.053	0.051	0.316	0.138	-0.011
-0.210	0.342	-0.842	-0.254	0.436	-0.863	0.772	0.376	-0.247	0.028	-0.063	0.045	0.008	0.281	0.139	-0.002
-0.280	0.346	-0.873	-0.257	0.450	-0.855	0.719	0.285	-0.241	-0.039	-0.073	0.006	0.078	0.278	0.170	-0.006
-0.207	0.354	-0.826	-0.257	0.463	-0.848	0.719	0.194	-0.268	0.035	-0.078	0.046	0.005	0.270	0.123	0.000
-0.210	0.361	-0.814	-0.262	0.477	-0.839	0.725	0.417	-0.289	0.036	-0.084	0.049	0.009	0.263	0.112	0.002
-0.237	0.385	-0.810	-0.264	0.490	-0.831	0.747	0.303	-0.288	0.011	-0.075	0.044	0.035	0.240	0.108	0.008
-0.226	0.412	-0.822	-0.267	0.504	-0.821	0.736	0.383	-0.311	0.026	-0.061	0.023	0.024	0.214	0.120	0.002
-0.257	0.419	-0.822	-0.270	0.517	-0.812	0.729	0.347	-0.238	-0.002	-0.067	0.014	0.055	0.206	0.120	-0.004
-0.257	0.446	-0.794	-0.272	0.530	-0.803	0.711	0.257	-0.223	-0.000	-0.052	0.032	0.054	0.179	0.092	-0.008
-0.280	0.481	-0.822	-0.275	0.542	-0.794	0.735	0.345	-0.204	-0.020	-0.030	-0.005	0.077	0.145	0.120	-0.016
-0.276	0.489	-0.778	-0.278	0.556	-0.784	0.785	0.262	-0.185	-0.014	-0.036	0.029	0.073	0.137	0.076	-0.018
-0.280	0.508	-0.767	-0.280	0.569	-0.773	0.821	0.320	-0.197	-0.015	-0.030	0.029	0.077	0.118	0.065	-0.021
-0.280	0.508	-0.767	-0.284	0.583	-0.761	0.809	0.396	-0.193	-0.011	-0.043	0.018	0.077	0.118	0.065	-0.026
-0.299	0.508	-0.771	-0.286	0.595	-0.751	0.740	0.270	-0.167	-0.028	-0.055	0.004	0.096	0.118	0.069	-0.025
-0.310	0.535	-0.751	-0.289	0.607	-0.741	0.776	0.265	-0.159	-0.038	-0.041	0.013	0.107	0.091	0.049	-0.028
-0.299	0.547	-0.775	-0.289	0.619	-0.730	0.765	0.169	-0.190	-0.026	-0.041	-0.021	0.096	0.079	0.073	-0.030
-0.318	0.578	-0.755	-0.288	0.631	-0.721	0.753	0.083	-0.174	-0.046	-0.022	-0.011	0.114	0.048	0.053	-0.033
-0.299	0.589	-0.723	-0.287	0.642	-0.710	0.744	0.115	-0.192	-0.028	-0.022	0.010	0.095	0.036	0.022	-0.035
-0.318	0.585	-0.731	-0.287	0.654	-0.700	0.748	0.141	-0.142	-0.047	-0.037	-0.008	0.114	0.040	0.029	-0.035
-0.333	0.593	-0.739	-0.286	0.664	-0.691	0.735	-0.018	-0.103	-0.064	-0.040	-0.025	0.130	0.032	0.037	-0.036
-0.291	0.616	-0.719	-0.286	0.675	-0.680	0.739	0.097	-0.118	-0.022	-0.027	-0.016	0.087	0.009	0.017	-0.041
-0.326	0.609	-0.715	-0.284	0.686	-0.670	0.768	-0.004	-0.110	-0.058	-0.045	-0.023	0.122	0.017	0.013	-0.037
-0.333	0.628	-0.711	-0.281	0.696	-0.661	0.743	-0.153	-0.087	-0.069	-0.036	-0.028	0.129	0.003	0.009	-0.032
-0.291	0.659	-0.688	-0.279	0.705	-0.652	0.687	-0.101	-0.073	-0.029	-0.014	-0.013	0.087	0.033	0.014	-0.037
-0.299	0.667	-0.704	-0.276	0.714	-0.643	0.670	-0.172	-0.055	-0.040	-0.015	-0.038	0.094	0.041	0.001	-0.037
-0.307	0.674	-0.672	-0.273	0.723	-0.635	0.689	-0.190	-0.045	-0.050	-0.016	-0.015	0.102	0.048	0.030	-0.035
-0.310	0.694	-0.672	-0.271	0.732	-0.625	0.700	-0.126	-0.016	-0.056	-0.006	-0.024	0.105	0.068	0.031	-0.038
-0.310	0.694	-0.668	-0.269	0.741	-0.616	0.747	-0.215	0.003	-0.058	-0.015	-0.030	0.105	0.068	0.035	-0.038
-0.303	0.717	-0.660	-0.267	0.749	-0.606	0.734	-0.182	0.036	-0.052	-0.000	-0.032	0.097	0.091	0.043	-0.033
-0.280	0.717	-0.637	-0.266	0.757	-0.596	0.707	-0.206	0.070	-0.031	-0.008	-0.018	0.074	0.092	0.067	-0.020
-0.291	0.740	-0.668	-0.267	0.764	-0.587	0.627	-0.081	0.112	-0.042	0.009	-0.059	0.086	0.115	0.036	-0.009
-0.257	0.740	-0.688	-0.266	0.769	-0.581	0.536	-0.276	0.189	-0.007	0.004	-0.085	0.051	0.115	0.017	-0.000
-0.276	0.732	-0.700	-0.267	0.773	-0.575	0.459	-0.185	0.177	-0.026	-0.008	-0.103	0.070	0.108	0.006	0.003
-0.280	0.755	-0.704	-0.265	0.778	-0.570	0.477	-0.327	0.159	-0.031	0.011	-0.112	0.073	0.132	0.002	0.007
-0.283	0.798	-0.656	-0.265	0.782	-0.563	0.509	-0.229	0.164	-0.035	0.049	-0.071	0.077	0.175	0.051	0.007
-0.257	0.864	-0.605	-0.266	0.788	-0.555	0.584	-0.186	0.153	-0.008	0.109	-0.028	0.050	0.241	0.103	0.008
-0.233	0.871	-0.585	-0.269	0.794	-0.545	0.597	0.127	0.156	0.019	0.111	-0.019	0.027	0.249	0.123	-0.000
-0.253	0.829	-0.589	-0.273	0.798	-0.538	0.450	-0.029	0.253	0.003	0.065	-0.030	0.046	0.206	0.120	-0.006
-0.303	0.779	-0.585	-0.277	0.800	-0.533	0.336	-0.080	0.271	-0.044	0.013	-0.031	0.096	0.157	0.125	-0.014
-0.318	0.802	-0.589	-0.279	0.801	-0.530	0.252	-0.178	0.260	-0.057	0.035	-0.038	0.111	0.180	0.122	-0.020
-0.318	0.802	-0.589	-0.281	0.802	-0.527	0.244	-0.136	0.232	-0.054	0.034	-0.041	0.111	0.181	0.123	-0.023
-0.287	0.786	-0.589	-0.283	0.804	-0.524	0.288	-0.143	0.212	-0.022	0.017	-0.045	0.080	0.166	0.123	-0.011
-0.303	0.755	-0.621	-0.284	0.805	-0.521	0.250	-0.189	0.198	-0.036	-0.015	-0.079	0.095	0.136	0.092	0.011
-0.272	0.752	-0.641	-0.285	0.806	-0.520	0.175	-0.189	0.162	-0.004	-0.019	-0.100	0.065	0.133	0.073	0.036
-0.241	0.759	-0.688	-0.285	0.806	-0.518	0.165	-0.140	0.136	0.027	-0.012	-0.149	0.033	0.142	0.026	0.055
-0.226	0.821	-0.680	-0.286	0.807	-0.517	0.153	-0.165	0.122	0.043	0.049	-0.142	0.018	0.206	0.035	0.076
-0.222	0.813	-0.684	-0.284	0.808	-0.516	0.162	-0.246	0.109	0.046	0.040	-0.147	0.015	0.199	0.033	0.092
-0.214	0.783	-0.680	-0.282	0.809	-0.515	0.205	-0.346	0.108	0.051	0.008	-0.144	0.007	0.170	0.038	0.107
-0.214	0.752	-0.731	-0.279	0.811	-0.514	0.246	-0.476	0.098	0.048	-0.024	-0.196	0.007	0.140	0.012	0.119
-0.168	0.779	-0.727	-0.278	0.812	-0.514	0.149	-0.291	0.122	0.092	0.002	-0.192	0.038	0.169	0.006	0.122
-0.164	0.840	-0.715	-0.275	0.812	-0.515	0.112	-0.351	0.112	0.094	0.064	-0.180	0.042	0.232	0.007	0.130
-0.183	0.840	-0.664	-0.272	0.812	-0.516	0.078	-0.439	0.092	0.072	0.063	-0.127	0.022	0.233	0.060	0.129
-0.145	0.848	-0.641	-0.272	0.811	-0.517	0.003	-0.163	0.121	0.110	0.072	-0.102	0.061	0.241	0.084	0.117
-0.180	0.837	-0.652	-0.271	0.809	-0.521	-0.103	-0.345	0.193	0.075	0.062	-0.110	0.026	0.230	0.073	0.106
-0.199	0.837	-0.668	-0.269	0.806	-0.527	-0.206	-0.412	0.167	0.053	0.066	-0.120	0.007	0.231	0.058	0.100
-0.199	0.868	-0.688	-0.267	0.802	-0.535	-0.345	-0.345	0.087	0.051	0.101	-0.132	0.007	0.262	0.039	0.089
-0.199	0.868	-0.672	-0.264	0.797	-0.544	-0.447	-0.324	0.048	0.048	0.106	-0.107	0.007	0.263	0.055	0.073
-0.176	0.852	-0.625	-0.259	0.791	-0.555	-0.555	-0.421	0.032	0.066	0.097	-0.049	0.030	0.248	0.103	0.052
-0.230	0.837	-0.641	-0.256	0.784	-0.566	-0.588	-0.251	-0.019	0.009	0.088	-0.054	0.024	0.233	0.087	0.034
-0.272	0.833	-0.652	-0.252	0.777	-0.576	-0.603	-0.272	-0.018	-0.037	0.091	-0.055	0.066	0.229	0.075	0.010
-0.230	0.802	-0.621	-0.247	0.770	-0.588	-0.614	-0.424	-0.034	-0.000	0.067	-0.012	0.023	0.199	0.107	-0.012
-0.280	0.790	-0.648	-0.242	0.763	-0.600	-0.649	-0.335	-0.058	-0.055	0.063	-0.028	0.073	0.187	0.080	-0.019
-0.257	0.755	-0.637	-0.236	0.755	-0.612	-0.678	-0.462	-0.036	-0.038	0.037	-0.003	0.049	0.152	0.092	-0.020
-0.210	0.759	-0.621	-0.230	0.746	-0.625	-0.734	-0.438	-0.029	0.002	0.050	0.026	0.003	0.156	0.108	-0.025
-0.214	0.709	-0.613	-0.224	0.736	-0.639	-0.730	-0.548	0.031	-0.009	0.009	0.047	0.007	0.105	0.115	-0.014
-0.207	0.725	-0.629	-0.220	0.726	-0.651	-0.772	-0.311	0.012	-0.005	0.034	0.044	0.001	0.120	0.099	-0.012
-0.176	0.713	-0.656	-0.217	0.716	-0.664	-0.827	-0.181	-0.001	0.023	0.033	0.029	0.032	0.108	0.071	-0.016
-0.230	0.740	-0.739	-0.212	0.704	-0.678	-0.851	-0.411	-0.014	-0.036	0.072	-0.040	0.022	0.134	0.012	-0.011
-0.230	0.740	-0.739	-0.206	0.692	-0.692	-0.901	-0.336	-0.055	-0.042	0.084	-0.026	0.021	0.133	0.012	-0.002
-0.191	0.686	-0.759	-0.198	0.681	-0.705	-0.843	-0.483	-0.083	-0.011	0.041	-0.032	0.018	0.078	0.032	-0.000
-0.137	0.636	-0.731	-0.191	0.669	-0.719	-0.867	-0.341	-0.140	0.035	0.003	0.009	0.072	0.027	0.005	0.008
-0.137	0.636	-0.727	-0.185	0.657	-0.731	-0.857	-0.293	-0.156	0.029	0.015	0.025	0.073	0.026	0.002	0.016
-0.130	0.616	-0.743	-0.180	0.645	-0.742	-0.811	-0.191	-0.150	0.032	0.007	0.021	0.081	0.005	0.018	0.020
-0.133	0.616	-0.739	-0.176	0.633	-0.754	-0.849	-0.159	-0.135	0.024	0.019	0.036	0.077	0.004	0.015	0.010
-0.130	0.636	-0.775	-0.173	0.622	-0.764	-0.788	-0.056	-0.129	0.025	0.050	0.011	0.081	0.022	0.051	0.007
-0.157	0.636	-0.751	-0.171	0.610	-0.774	-0.793	-0.054	-0.123	-0.004	0.061	0.044	0.054	0.021	0.027	-0.002
-0.130	0.589	-0.759	-0.169	0.600	-0.782	-0.706	0.006	-0.143	0.021	0.026	0.045	0.081	0.027	0.036	-0.007
-0.172	0.574	-0.802	-0.166	0.588	-0.791	-0.728	-0.137	-0.081	-0.025	0.021	0.011	0.039	0.044	0.080	-0.018
-0.157	0.585	-0.814	-0.165	0.578	-0.799	-0.640	0.003	-0.083	-0.010	0.043	0.006	0.055	0.034	0.093	-0.016
-0.180	0.570	-0.810	-0.162	0.569	-0.806	-0.579	-0.129	-0.097	-0.036	0.036	0.017	0.032	0.051	0.089	-0.016
-0.145	0.539	-0.818	-0.160	0.561	-0.812	-0.570	-0.007	-0.148	-0.004	0.014	0.016	0.067	0.083	0.098	-0.016
-0.122	0.516	-0.802	-0.158	0.553	-0.818	-0.516	-0.005	-0.150	0.018	-0.001	0.037	0.090	0.108	0.083	-0.016
-0.157	0.493	-0.818	-0.157	0.543	-0.825	-0.602	0.042	-0.137	-0.018	-0.015	0.028	0.055	0.133	0.099	-0.009
-0.149	0.477	-0.849	-0.157	0.533	-0.831	-0.605	0.021	-0.099	-0.011	-0.020	0.003	0.063	0.149	0.130	-0.006
-0.130	0.485	-0.826	-0.157	0.524	-0.837	-0.560	0.125	-0.123	0.009	-0.003	0.032	0.082	0.143	0.107	-0.010
-0.118	0.477	-0.822	-0.158	0.515	-0.842	-0.545	0.153	-0.151	0.021	-0.002	0.041	0.094	0.153	0.104	-0.009
-0.153	0.450	-0.861	-0.156	0.506	-0.848	-0.554	-0.063	-0.115	-0.016	-0.020	0.007	0.059	0.182	0.144	-0.004
-0.149	0.454	-0.838	-0.158	0.498	-0.853	-0.496	0.181	-0.130	-0.010	-0.008	0.036	0.063	0.179	0.120	0.008
-0.103	0.462	-0.830	-0.157	0.491	-0.857	-0.471	0.039	-0.152	0.035	0.007	0.048	0.109	0.173	0.113	0.005
-0.064	0.439	-0.845	-0.157	0.484	-0.861	-0.423	0.111	-0.200	0.073	-0.009	0.036	0.147	0.198	0.128	0.015
-0.141	0.431	-0.865	-0.158	0.478	-0.864	-0.386	0.218	-0.206	-0.002	-0.011	0.019	0.070	0.208	0.148	0.013
-0.091	0.427	-0.849	-0.158	0.472	-0.867	-0.349	0.126	-0.218	0.048	-0.009	0.038	0.119	0.213	0.133	0.012
-0.157	0.423	-0.845	-0.159	0.468	-0.869	-0.277	0.178	-0.226	-0.016	-0.009	0.044	0.054	0.218	0.129	0.000
-0.107	0.396	-0.838	-0.159	0.465	-0.871	-0.238	0.082	-0.219	0.033	-0.032	0.054	0.104	0.247	0.121	0.009
-0.130	0.369	-0.845	-0.160	0.463	-0.872	-0.137	0.216	-0.253	0.011	-0.057	0.047	0.080	0.275	0.129	0.011
-0.072	0.357	-0.810	-0.163	0.461	-0.872	-0.136	0.320	-0.250	0.072	-0.067	0.082	0.137	0.287	0.094	0.016
-0.072	0.357	-0.810	-0.163	0.461	-0.872	-0.021	0.160	-0.237	0.072	-0.067	0.082	0.136	0.289	0.094	0.017
-0.126	0.373	-0.810	-0.168	0.463	-0.870	0.054	0.380	-0.237	0.023	-0.053	0.080	0.082	0.274	0.094	0.014
-0.114	0.381	-0.834	-0.173	0.467	-0.867	0.177	0.448	-0.270	0.039	-0.049	0.054	0.093	0.267	0.118	0.016
-0.153	0.381	-0.822	-0.175	0.472	-0.864	0.255	0.274	-0.240	0.003	-0.054	0.062	0.054	0.267	0.106	0.006
-0.083	0.408	-0.790	-0.183	0.478	-0.859	0.323	0.628	-0.252	0.081	-0.033	0.088	0.122	0.241	0.074	0.000
-0.164	0.408	-0.826	-0.188	0.486	-0.853	0.418	0.425	-0.235	0.005	-0.040	0.047	0.040	0.241	0.110	0.000
-0.191	0.412	-0.826	-0.191	0.495	-0.848	0.480	0.269	-0.241	-0.020	-0.045	0.042	0.012	0.238	0.110	0.004
-0.130	0.442	-0.778	-0.199	0.506	-0.839	0.569	0.670	-0.289	0.050	-0.025	0.081	0.073	0.207	0.063	-0.001
-0.172	0.450	-0.810	-0.204	0.517	-0.832	0.586	0.465	-0.277	0.012	-0.028	0.041	0.030	0.200	0.094	0.005
-0.157	0.446	-0.818	-0.209	0.528	-0.823	0.612	0.530	-0.294	0.033	-0.043	0.025	0.045	0.204	0.102	0.004
-0.168	0.454	-0.806	-0.218	0.539	-0.814	0.596	0.745	-0.290	0.031	-0.046	0.027	0.033	0.196	0.090	-0.011
-0.237	0.442	-0.790	-0.225	0.551	-0.804	0.690	0.599	-0.268	-0.032	-0.069	0.033	0.037	0.208	0.074	-0.014
-0.264	0.462	-0.802	-0.228	0.563	-0.795	0.678	0.367	-0.250	-0.055	-0.061	0.012	0.065	0.189	0.086	-0.023
-0.230	0.500	-0.806	-0.231	0.574	-0.785	0.687	0.370	-0.260	-0.018	-0.035	-0.001	0.031	0.150	0.090	-0.029
-0.230	0.504	-0.771	-0.236	0.587	-0.774	0.734	0.491	-0.291	-0.014	-0.043	0.024	0.032	0.146	0.055	-0.022
-0.222	0.516	-0.751	-0.238	0.600	-0.764	0.757	0.380	-0.297	-0.004	-0.044	0.033	0.025	0.134	0.034	-0.018
-0.218	0.520	-0.755	-0.242	0.613	-0.752	0.771	0.506	-0.299	0.004	-0.053	0.017	0.021	0.130	0.038	-0.016
-0.257	0.527	-0.747	-0.244	0.626	-0.741	0.806	0.355	-0.271	-0.033	-0.059	0.013	0.060	0.122	0.030	-0.015
-0.226	0.558	-0.727	-0.247	0.640	-0.728	0.849	0.467	-0.286	0.001	-0.042	0.020	0.030	0.091	0.010	-0.022
-0.241	0.566	-0.719	-0.248	0.653	-0.716	0.832	0.282	-0.249	-0.013	-0.047	0.016	0.046	0.083	0.002	-0.028
-0.287	0.582	-0.739	-0.248	0.666	-0.703	0.868	0.218	-0.255	-0.060	-0.045	-0.016	0.093	0.067	0.021	-0.030
-0.260	0.601	-0.715	-0.246	0.681	-0.690	0.936	0.114	-0.274	-0.035	-0.039	-0.005	0.067	0.047	0.003	-0.034
-0.280	0.609	-0.708	-0.244	0.694	-0.678	0.888	0.069	-0.236	-0.056	-0.045	-0.010	0.087	0.039	0.011	-0.035
-0.245	0.628	-0.672	-0.244	0.706	-0.665	0.857	0.249	-0.233	-0.022	-0.038	0.012	0.053	0.019	0.047	-0.028
-0.245	0.651	-0.680	-0.241	0.718	-0.653	0.816	0.002	-0.192	-0.025	-0.026	-0.007	0.053	0.005	0.040	-0.029
-0.241	0.632	-0.664	-0.240	0.730	-0.640	0.863	0.188	-0.230	-0.022	-0.057	-0.004	0.050	0.013	0.056	-0.031
-0.260	0.670	-0.668	-0.238	0.741	-0.628	0.855	0.012	-0.184	-0.043	-0.030	-0.020	0.070	0.026	0.053	-0.034
-0.283	0.759	-0.652	-0.236	0.753	-0.615	0.848	0.005	-0.164	-0.069	0.048	-0.017	0.093	0.116	0.069	-0.036
-0.257	0.771	-0.625	-0.234	0.764	-0.602	0.851	0.017	-0.131	-0.044	0.048	-0.002	0.067	0.128	0.097	-0.041
-0.253	0.755	-0.629	-0.232	0.774	-0.590	0.828	-0.039	-0.072	-0.041	0.023	-0.019	0.064	0.114	0.094	-0.039
-0.264	0.740	-0.617	-0.231	0.784	-0.577	0.859	-0.074	-0.024	-0.054	-0.003	-0.020	0.076	0.099	0.107	-0.028
-0.241	0.767	-0.597	-0.231	0.793	-0.564	0.861	-0.089	0.030	-0.031	0.015	-0.013	0.053	0.127	0.127	-0.021
-0.230	0.786	-0.621	-0.231	0.803	-0.549	0.920	-0.071	0.045	-0.020	0.024	-0.051	0.042	0.147	0.104	-0.017
-0.226	0.786	-0.581	-0.231	0.812	-0.536	0.880	-0.085	0.079	-0.016	0.015	-0.025	0.038	0.148	0.144	-0.007
-0.253	0.810	-0.633	-0.232	0.820	-0.523	0.815	-0.159	0.146	-0.042	0.031	-0.088	0.066	0.173	0.094	-0.013
-0.230	0.806	-0.597	-0.234	0.827	-0.511	0.754	-0.061	0.180	-0.017	0.020	-0.065	0.043	0.170	0.130	-0.023
-0.303	0.825	-0.609	-0.236	0.833	-0.501	0.705	-0.224	0.219	-0.089	0.033	-0.087	0.116	0.190	0.119	-0.025
-0.303	0.810	-0.601	-0.237	0.838	-0.492	0.618	-0.317	0.263	-0.087	0.013	-0.087	0.117	0.176	0.127	-0.022
-0.272	0.837	-0.601	-0.239	0.841	-0.485	0.525	-0.303	0.300	-0.054	0.037	-0.094	0.086	0.205	0.128	-0.018
-0.253	0.856	-0.609	-0.241	0.843	-0.481	0.409	-0.394	0.339	-0.033	0.054	-0.107	0.067	0.226	0.121	-0.001
-0.241	0.902	-0.637	-0.244	0.844	-0.478	0.245	-0.289	0.355	-0.019	0.100	-0.137	0.056	0.274	0.094	0.008
-0.226	0.887	-0.585	-0.249	0.844	-0.476	0.179	-0.095	0.345	0.001	0.084	-0.088	0.040	0.260	0.147	0.003
-0.280	0.891	-0.609	-0.254	0.842	-0.475	0.082	-0.130	0.360	-0.048	0.089	-0.111	0.095	0.265	0.124	-0.013
-0.318	0.848	-0.601	-0.258	0.839	-0.479	-0.117	-0.202	0.367	-0.082	0.050	-0.100	0.134	0.223	0.133	-0.028
-0.357	0.844	-0.609	-0.261	0.834	-0.487	-0.324	-0.489	0.418	-0.118	0.052	-0.100	0.173	0.221	0.126	-0.040
-0.310	0.840	-0.558	-0.264	0.828	-0.494	-0.328	-0.395	0.414	-0.068	0.053	-0.041	0.127	0.218	0.178	-0.039
-0.276	0.844	-0.522	-0.267	0.823	-0.501	-0.285	-0.379	0.411	-0.031	0.062	0.001	0.093	0.222	0.214	-0.032
-0.245	0.783	-0.522	-0.268	0.819	-0.508	-0.272	-0.412	0.351	0.002	0.005	0.008	0.062	0.161	0.215	-0.006
-0.283	0.740	-0.621	-0.269	0.814	-0.515	-0.317	-0.394	0.295	-0.036	-0.033	-0.083	0.101	0.119	0.117	0.017
-0.230	0.701	-0.660	-0.269	0.809	-0.523	-0.332	-0.366	0.236	0.017	-0.066	-0.114	0.047	0.082	0.078	0.044
-0.210	0.732	-0.660	-0.267	0.805	-0.530	-0.221	-0.479	0.211	0.035	-0.032	-0.107	0.028	0.113	0.078	0.066
-0.164	0.771	-0.660	-0.265	0.803	-0.534	-0.143	-0.377	0.140	0.079	0.009	-0.103	0.019	0.153	0.079	0.094
-0.153	0.740	-0.641	-0.263	0.802	-0.537	0.000	-0.386	0.156	0.088	-0.021	-0.080	0.030	0.122	0.098	0.110
-0.141	0.698	-0.684	-0.264	0.802	-0.536	0.110	-0.112	0.159	0.100	-0.063	-0.124	0.042	0.080	0.055	0.110
-0.141	0.698	-0.684	-0.265	0.803	-0.534	0.237	-0.170	0.190	0.101	-0.065	-0.126	0.042	0.081	0.056	0.107
-0.222	0.759	-0.688	-0.265	0.805	-0.531	0.321	-0.299	0.218	0.020	-0.005	-0.133	0.038	0.144	0.052	0.105
-0.172	0.802	-0.644	-0.265	0.808	-0.527	0.353	-0.266	0.206	0.070	0.035	-0.094	0.013	0.188	0.097	0.095
-0.180	0.817	-0.660	-0.265	0.811	-0.522	0.407	-0.234	0.124	0.062	0.047	-0.114	0.006	0.204	0.081	0.081
-0.191	0.817	-0.668	-0.262	0.814	-0.518	0.350	-0.291	0.061	0.048	0.045	-0.126	0.006	0.204	0.074	0.088
-0.207	0.848	-0.656	-0.258	0.817	-0.516	0.266	-0.403	0.026	0.028	0.073	-0.116	0.021	0.236	0.085	0.076
-0.157	0.829	-0.625	-0.256	0.818	-0.514	0.170	-0.150	-0.014	0.076	0.052	-0.086	0.030	0.218	0.116	0.063
-0.230	0.833	-0.641	-0.252	0.819	-0.516	0.033	-0.395	0.004	-0.001	0.056	-0.100	0.043	0.223	0.101	0.052
-0.222	0.817	-0.625	-0.248	0.818	-0.519	-0.038	-0.379	-0.028	0.002	0.041	-0.082	0.035	0.208	0.117	0.044
-0.214	0.848	-0.621	-0.244	0.818	-0.522	-0.109	-0.186	-0.084	0.007	0.072	-0.075	0.027	0.240	0.121	0.022
-0.203	0.852	-0.585	-0.241	0.816	-0.526	-0.207	-0.140	-0.116	0.015	0.078	-0.035	0.016	0.244	0.156	0.010
-0.245	0.844	-0.621	-0.235	0.813	-0.532	-0.303	-0.336	-0.118	-0.033	0.073	-0.064	0.058	0.237	0.121	0.001
-0.245	0.840	-0.589	-0.230	0.810	-0.540	-0.369	-0.319	-0.111	-0.038	0.073	-0.025	0.059	0.233	0.153	-0.001
-0.233	0.844	-0.613	-0.224	0.805	-0.549	-0.458	-0.387	-0.089	-0.033	0.081	-0.039	0.047	0.237	0.130	-0.004
-0.172	0.829	-0.577	-0.221	0.800	-0.558	-0.501	-0.144	-0.086	0.026	0.071	0.005	0.014	0.221	0.166	-0.009
-0.191	0.837	-0.609	-0.218	0.794	-0.567	-0.512	-0.243	-0.009	0.004	0.084	-0.017	0.005	0.229	0.136	-0.009
-0.233	0.821	-0.617	-0.214	0.788	-0.577	-0.524	-0.325	-0.008	-0.042	0.074	-0.016	0.047	0.213	0.128	-0.007
-0.226	0.806	-0.644	-0.209	0.782	-0.587	-0.545	-0.391	-0.037	-0.040	0.065	-0.033	0.039	0.198	0.101	-0.020
-0.199	0.790	-0.644	-0.206	0.775	-0.597	-0.572	-0.197	-0.078	-0.016	0.056	-0.023	0.012	0.182	0.100	-0.027
-0.226	0.775	-0.633	-0.200	0.768	-0.608	-0.619	-0.377	-0.049	-0.048	0.048	0.000	0.039	0.166	0.112	-0.022
-0.203	0.779	-0.656	-0.195	0.760	-0.620	-0.696	-0.359	-0.046	-0.030	0.060	-0.011	0.016	0.169	0.088	-0.018
-0.183	0.763	-0.672	-0.189	0.751	-0.633	-0.742	-0.409	-0.051	-0.016	0.054	-0.014	0.004	0.153	0.072	-0.017
-0.183	0.759	-0.708	-0.185	0.741	-0.646	-0.777	-0.272	-0.044	-0.020	0.060	-0.037	0.004	0.148	0.036	-0.007
-0.164	0.740	-0.684	-0.183	0.731	-0.658	-0.777	-0.158	-0.019	-0.003	0.051	-0.001	0.023	0.128	0.059	-0.007
-0.149	0.744	-0.700	-0.177	0.721	-0.670	-0.732	-0.417	0.004	0.006	0.064	-0.005	0.039	0.131	0.043	-0.001
-0.183	0.736	-0.715	-0.175	0.711	-0.681	-0.752	-0.112	-0.061	-0.031	0.066	-0.010	0.005	0.123	0.027	-0.002
-0.114	0.717	-0.684	-0.171	0.701	-0.693	-0.749	-0.265	-0.023	0.034	0.057	0.033	0.075	0.102	0.058	-0.005
-0.149	0.678	-0.708	-0.167	0.690	-0.704	-0.779	-0.202	-0.037	-0.004	0.029	0.021	0.041	0.063	0.034	-0.007
-0.149	0.678	-0.708	-0.163	0.678	-0.716	-0.839	-0.228	-0.053	-0.008	0.041	0.034	0.041	0.062	0.033	-0.012
-0.137	0.640	-0.747	-0.160	0.666	-0.729	-0.881	-0.156	-0.045	0.001	0.015	0.007	0.053	0.022	0.007	-0.020
-0.180	0.616	-0.743	-0.156	0.654	-0.741	-0.830	-0.257	-0.019	-0.045	0.004	0.023	0.011	0.002	0.004	-0.019
-0.141	0.589	-0.743	-0.153	0.642	-0.751	-0.777	-0.212	-0.060	-0.011	-0.011	0.034	0.050	0.031	0.004	-0.012
-0.133	0.562	-0.798	-0.148	0.630	-0.762	-0.791	-0.235	-0.076	-0.007	-0.027	-0.011	0.057	0.059	0.060	-0.009
-0.099	0.551	-0.786	-0.144	0.617	-0.773	-0.836	-0.214	-0.053	0.023	-0.025	0.012	0.092	0.072	0.049	0.003
-0.095	0.551	-0.778	-0.140	0.605	-0.784	-0.782	-0.183	-0.057	0.023	-0.013	0.031	0.096	0.073	0.042	0.011
-0.083	0.539	-0.767	-0.138	0.592	-0.794	-0.831	-0.052	-0.081	0.033	-0.012	0.053	0.108	0.086	0.030	0.012
-0.087	0.543	-0.810	-0.135	0.580	-0.803	-0.794	-0.097	-0.114	0.026	0.005	0.019	0.104	0.083	0.074	0.007
-0.095	0.539	-0.814	-0.132	0.567	-0.813	-0.804	-0.127	-0.139	0.014	0.013	0.025	0.097	0.088	0.079	0.004
-0.118	0.543	-0.849	-0.128	0.555	-0.822	-0.789	-0.132	-0.153	-0.013	0.030	-0.002	0.074	0.085	0.115	0.002
-0.103	0.524	-0.845	-0.124	0.544	-0.830	-0.660	-0.098	-0.148	-0.001	0.021	0.010	0.090	0.106	0.111	-0.001
-0.083	0.520	-0.822	-0.122	0.534	-0.837	-0.623	-0.026	-0.131	0.017	0.027	0.040	0.110	0.111	0.088	-0.001
-0.091	0.508	-0.849	-0.121	0.525	-0.842	-0.557	0.018	-0.148	0.008	0.025	0.019	0.103	0.123	0.116	-0.003
-0.080	0.497	-0.845	-0.121	0.516	-0.848	-0.533	0.084	-0.149	0.019	0.022	0.028	0.114	0.136	0.113	0.000
-0.114	0.462	-0.861	-0.119	0.509	-0.853	-0.454	-0.057	-0.120	-0.017	-0.005	0.017	0.080	0.172	0.129	-0.001
-0.068	0.446	-0.834	-0.119	0.503	-0.856	-0.363	0.098	-0.109	0.029	-0.015	0.048	0.126	0.188	0.101	0.002
-0.091	0.435	-0.857	-0.121	0.498	-0.859	-0.256	0.151	-0.083	0.008	-0.022	0.027	0.103	0.201	0.125	0.003
-0.068	0.462	-0.842	-0.121	0.495	-0.860	-0.178	0.091	-0.076	0.032	0.008	0.044	0.127	0.175	0.109	0.006
-0.072	0.450	-0.849	-0.123	0.494	-0.861	-0.069	0.139	-0.101	0.029	-0.002	0.037	0.123	0.188	0.117	0.006
-0.099	0.427	-0.857	-0.123	0.495	-0.860	0.033	0.109	-0.120	0.003	-0.026	0.029	0.096	0.212	0.125	0.013
-0.080	0.400	-0.857	-0.123	0.497	-0.859	0.112	0.044	-0.127	0.022	-0.055	0.028	0.115	0.239	0.125	0.020
-0.057	0.400	-0.849	-0.125	0.500	-0.857	0.178	0.199	-0.114	0.047	-0.058	0.033	0.138	0.240	0.117	0.025
-0.037	0.423	-0.838	-0.128	0.504	-0.854	0.199	0.252	-0.099	0.070	-0.039	0.043	0.157	0.218	0.105	0.027
-0.060	0.435	-0.845	-0.132	0.508	-0.851	0.215	0.317	-0.111	0.051	-0.031	0.032	0.133	0.207	0.113	0.026
-0.095	0.439	-0.842	-0.134	0.512	-0.848	0.252	0.216	-0.140	0.019	-0.031	0.033	0.098	0.203	0.109	0.025
-0.099	0.450	-0.834	-0.137	0.516	-0.845	0.218	0.290	-0.157	0.018	-0.024	0.038	0.094	0.192	0.101	0.022
-0.068	0.446	-0.810	-0.143	0.519	-0.843	0.152	0.434	-0.156	0.055	-0.030	0.060	0.124	0.196	0.077	0.018
-0.068	0.446	-0.810	-0.148	0.522	-0.840	0.136	0.380	-0.128	0.060	-0.033	0.057	0.123	0.195	0.077	0.012
-0.099	0.458	-0.814	-0.153	0.524	-0.838	0.126	0.410	-0.128	0.035	-0.024	0.051	0.092	0.184	0.081	0.017
-0.145	0.470	-0.814	-0.156	0.526	-0.836	0.124	0.238	-0.120	-0.009	-0.015	0.050	0.045	0.172	0.080	0.010
-0.091	0.462	-0.802	-0.163	0.529	-0.833	0.140	0.559	-0.152	0.053	-0.025	0.058	0.098	0.179	0.068	-0.005
-0.145	0.458	-0.822	-0.169	0.531	-0.830	0.089	0.463	-0.159	0.005	-0.031	0.037	0.043	0.183	0.087	-0.017
-0.183	0.442	-0.830	-0.173	0.533	-0.828	0.085	0.325	-0.151	-0.029	-0.048	0.027	0.004	0.198	0.095	-0.014
-0.195	0.462	-0.830	-0.175	0.534	-0.827	0.055	0.216	-0.133	-0.038	-0.030	0.026	0.008	0.178	0.094	-0.016
-0.164	0.470	-0.830	-0.178	0.535	-0.826	0.063	0.250	-0.118	-0.005	-0.024	0.025	0.021	0.169	0.093	-0.020
-0.126	0.477	-0.798	-0.183	0.537	-0.823	0.077	0.434	-0.156	0.039	-0.017	0.054	0.059	0.161	0.061	-0.015
-0.180	0.462	-0.806	-0.189	0.539	-0.821	0.097	0.407	-0.118	-0.009	-0.035	0.044	0.004	0.175	0.068	-0.010
-0.180	0.466	-0.818	-0.193	0.541	-0.819	0.087	0.306	-0.111	-0.005	-0.033	0.031	0.003	0.170	0.079	-0.016
-0.191	0.473	-0.834	-0.197	0.542	-0.817	0.053	0.363	-0.123	-0.012	-0.026	0.013	0.009	0.161	0.094	-0.026
-0.218	0.466	-0.822	-0.199	0.544	-0.816	0.092	0.149	-0.114	-0.038	-0.035	0.024	0.038	0.167	0.081	-0.026
-0.214	0.466	-0.830	-0.201	0.545	-0.814	0.086	0.196	-0.106	-0.032	-0.037	0.015	0.035	0.165	0.088	-0.025
-0.199	0.470	-0.818	-0.202	0.547	-0.813	0.072	0.126	-0.096	-0.015	-0.035	0.026	0.020	0.160	0.075	-0.023
-0.187	0.470	-0.818	-0.204	0.548	-0.811	0.096	0.255	-0.120	-0.001	-0.036	0.024	0.010	0.158	0.074	-0.018
-0.195	0.481	-0.838	-0.207	0.551	-0.809	0.122	0.213	-0.100	-0.006	-0.027	0.002	0.018	0.145	0.093	-0.014
-0.199	0.470	-0.802	-0.209	0.553	-0.806	0.157	0.210	-0.087	-0.008	-0.041	0.036	0.023	0.154	0.056	-0.011
-0.191	0.493	-0.802	-0.211	0.557	-0.803	0.206	0.150	-0.096	0.001	-0.022	0.033	0.016	0.129	0.055	-0.013
-0.207	0.512	-0.834	-0.213	0.560	-0.800	0.185	0.264	-0.113	-0.011	-0.006	-0.001	0.032	0.108	0.085	-0.016
-0.218	0.508	-0.834	-0.216	0.563	-0.798	0.175	0.221	-0.112	-0.021	-0.013	-0.004	0.044	0.109	0.084	-0.018
-0.222	0.504	-0.822	-0.215	0.566	-0.796	0.135	0.033	-0.089	-0.025	-0.019	0.007	0.049	0.111	0.071	-0.022
-0.222	0.497	-0.802	-0.216	0.570	-0.793	0.224	0.145	-0.117	-0.024	-0.031	0.024	0.050	0.117	0.050	-0.022
-0.226	0.520	-0.814	-0.217	0.573	-0.790	0.218	0.120	-0.101	-0.027	-0.012	0.009	0.054	0.091	0.060	-0.022
-0.207	0.516	-0.814	-0.217	0.578	-0.787	0.243	0.049	-0.107	-0.008	-0.020	0.006	0.035	0.093	0.059	-0.020
-0.222	0.524	-0.830	-0.217	0.582	-0.784	0.273	0.098	-0.116	-0.024	-0.016	-0.013	0.051	0.083	0.073	-0.016
-0.210	0.516	-0.806	-0.217	0.587	-0.780	0.287	0.101	-0.111	-0.012	-0.029	0.007	0.040	0.088	0.048	-0.012
-0.203	0.516	-0.790	-0.218	0.592	-0.776	0.306	0.160	-0.117	-0.004	-0.034	0.018	0.033	0.086	0.031	-0.014
-0.203	0.516	-0.790	-0.217	0.598	-0.772	0.337	0.029	-0.116	-0.005	-0.039	0.014	0.034	0.083	0.030	-0.019
-0.222	0.535	-0.802	-0.217	0.603	-0.768	0.343	0.077	-0.135	-0.025	-0.026	-0.002	0.053	0.061	0.040	-0.022
-0.241	0.539	-0.802	-0.216	0.609	-0.763	0.363	0.012	-0.123	-0.045	-0.028	-0.006	0.073	0.054	0.039	-0.018
-0.230	0.535	-0.802	-0.213	0.615	-0.759	0.384	-0.091	-0.100	-0.037	-0.038	-0.010	0.062	0.055	0.038	-0.021
-0.180	0.551	-0.778	-0.214	0.622	-0.753	0.413	0.155	-0.096	0.014	-0.029	0.008	0.012	0.037	0.013	-0.022
-0.218	0.551	-0.775	-0.214	0.628	-0.748	0.449	0.054	-0.038	-0.024	-0.036	0.007	0.051	0.035	0.007	-0.015
-0.226	0.578	-0.786	-0.215	0.636	-0.741	0.504	0.030	-0.031	-0.032	-0.016	-0.011	0.060	0.005	0.018	-0.016
-0.199	0.574	-0.763	-0.216	0.644	-0.734	0.568	0.147	-0.040	-0.003	-0.028	0.004	0.034	0.006	0.008	-0.019
-0.241	0.585	-0.778	-0.216	0.652	-0.726	0.582	-0.003	0.019	-0.045	-0.025	-0.019	0.077	0.008	0.006	-0.021
-0.210	0.616	-0.771	-0.219	0.661	-0.717	0.642	0.146	0.036	-0.012	-0.003	-0.020	0.046	0.041	0.003	-0.011
-0.253	0.632	-0.778	-0.219	0.670	-0.709	0.665	-0.063	0.065	-0.054	0.003	-0.037	0.089	0.059	0.004	-0.014
-0.191	0.663	-0.771	-0.223	0.680	-0.699	0.688	0.227	0.038	0.011	0.024	-0.039	0.027	0.091	0.005	-0.007
-0.233	0.647	-0.751	-0.225	0.689	-0.689	0.698	0.123	0.061	-0.028	-0.001	-0.029	0.070	0.078	0.026	-0.003
-0.222	0.678	-0.751	-0.228	0.697	-0.680	0.617	0.135	0.070	-0.014	0.022	-0.039	0.058	0.111	0.027	0.008
-0.218	0.663	-0.759	-0.232	0.704	-0.671	0.573	0.186	0.089	-0.006	-0.001	-0.055	0.054	0.097	0.020	-0.001
-0.218	0.643	-0.755	-0.235	0.711	-0.663	0.536	0.139	0.139	-0.002	-0.026	-0.059	0.054	0.080	0.025	0.005
-0.272	0.612	-0.782	-0.238	0.716	-0.656	0.507	0.012	0.183	-0.053	-0.063	-0.094	0.107	0.050	0.001	0.005
-0.257	0.640	-0.802	-0.243	0.721	-0.649	0.477	0.114	0.197	-0.033	-0.041	-0.121	0.092	0.079	0.020	-0.003
-0.272	0.663	-0.810	-0.246	0.725	-0.644	0.387	-0.022	0.215	-0.045	-0.022	-0.134	0.107	0.104	0.027	-0.012
-0.299	0.690	-0.778	-0.248	0.727	-0.641	0.277	-0.057	0.227	-0.070	0.003	-0.106	0.133	0.134	0.005	-0.015
-0.264	0.713	-0.684	-0.250	0.729	-0.638	0.235	-0.068	0.218	-0.033	0.024	-0.015	0.098	0.159	0.101	-0.025
-0.260	0.709	-0.637	-0.252	0.731	-0.635	0.249	-0.119	0.226	-0.027	0.018	0.029	0.094	0.157	0.149	-0.033
-0.264	0.701	-0.621	-0.256	0.732	-0.631	0.246	0.008	0.261	-0.027	0.009	0.042	0.098	0.152	0.166	-0.030
-0.272	0.651	-0.637	-0.260	0.734	-0.628	0.239	0.000	0.283	-0.030	-0.043	0.022	0.105	0.103	0.151	-0.029
-0.264	0.647	-0.664	-0.263	0.735	-0.624	0.257	-0.095	0.274	-0.020	-0.048	-0.008	0.097	0.101	0.125	-0.023
-0.283	0.663	-0.684	-0.266	0.738	-0.621	0.323	-0.126	0.249	-0.037	-0.036	-0.032	0.116	0.119	0.106	0.002
-0.260	0.698	-0.676	-0.267	0.740	-0.617	0.312	-0.156	0.222	-0.012	-0.003	-0.028	0.093	0.156	0.115	0.026
-0.187	0.736	-0.731	-0.267	0.743	-0.613	0.335	-0.145	0.158	0.061	0.032	-0.087	0.020	0.196	0.061	0.045
-0.187	0.736	-0.731	-0.267	0.747	-0.609	0.318	-0.051	0.078	0.061	0.029	-0.091	0.020	0.198	0.062	0.060
-0.203	0.740	-0.739	-0.266	0.751	-0.604	0.352	-0.083	0.010	0.045	0.028	-0.104	0.035	0.203	0.055	0.075
-0.222	0.748	-0.735	-0.264	0.756	-0.599	0.392	-0.120	-0.033	0.023	0.031	-0.105	0.054	0.213	0.060	0.068
-0.214	0.728	-0.759	-0.262	0.761	-0.594	0.434	-0.109	-0.020	0.029	0.007	-0.134	0.046	0.195	0.038	0.059
-0.237	0.736	-0.755	-0.260	0.766	-0.588	0.460	-0.189	0.017	0.004	0.009	-0.136	0.069	0.204	0.043	0.057
-0.241	0.755	-0.739	-0.258	0.771	-0.582	0.497	-0.288	0.064	-0.003	0.024	-0.126	0.073	0.225	0.059	0.058
-0.195	0.786	-0.700	-0.256	0.776	-0.577	0.444	-0.253	0.068	0.041	0.050	-0.092	0.026	0.257	0.100	0.056
-0.191	0.798	-0.660	-0.255	0.779	-0.573	0.321	-0.220	0.102	0.044	0.058	-0.056	0.022	0.270	0.141	0.058
-0.187	0.794	-0.656	-0.253	0.781	-0.571	0.227	-0.223	0.106	0.047	0.053	-0.054	0.018	0.267	0.146	0.061
-0.187	0.798	-0.660	-0.252	0.781	-0.571	0.077	-0.213	0.111	0.045	0.056	-0.058	0.017	0.272	0.143	0.058
-0.199	0.802	-0.680	-0.252	0.781	-0.572	0.018	-0.172	0.094	0.033	0.060	-0.077	0.028	0.277	0.124	0.051
-0.207	0.806	-0.692	-0.250	0.779	-0.575	-0.113	-0.220	0.070	0.024	0.066	-0.086	0.035	0.282	0.113	0.043
-0.230	0.790	-0.688	-0.248	0.777	-0.579	-0.168	-0.251	0.034	-0.002	0.053	-0.078	0.058	0.267	0.117	0.034
-0.226	0.783	-0.684	-0.244	0.773	-0.585	-0.276	-0.322	0.012	-0.002	0.048	-0.068	0.053	0.260	0.121	0.023
-0.226	0.771	-0.692	-0.241	0.769	-0.592	-0.345	-0.235	-0.017	-0.005	0.041	-0.070	0.053	0.250	0.114	0.011
-0.241	0.767	-0.700	-0.237	0.764	-0.600	-0.411	-0.274	-0.032	-0.024	0.042	-0.070	0.068	0.247	0.107	0.004
-0.237	0.779	-0.680	-0.232	0.759	-0.608	-0.448	-0.344	-0.041	-0.025	0.059	-0.041	0.064	0.259	0.127	-0.002
-0.230	0.767	-0.676	-0.228	0.754	-0.616	-0.452	-0.306	-0.061	-0.022	0.053	-0.029	0.057	0.248	0.132	-0.004
-0.222	0.771	-0.680	-0.222	0.748	-0.626	-0.487	-0.382	-0.064	-0.020	0.062	-0.024	0.049	0.253	0.129	-0.002
-0.191	0.763	-0.680	-0.216	0.742	-0.635	-0.506	-0.344	-0.068	0.005	0.061	-0.015	0.018	0.245	0.130	0.004
-0.180	0.748	-0.676	-0.211	0.735	-0.644	-0.524	-0.358	-0.059	0.011	0.052	-0.002	0.006	0.230	0.134	0.003
-0.164	0.740	-0.692	-0.206	0.729	-0.653	-0.551	-0.240	-0.074	0.022	0.051	-0.009	0.010	0.222	0.119	0.004
-0.207	0.713	-0.708	-0.201	0.721	-0.663	-0.572	-0.328	-0.063	-0.026	0.031	-0.015	0.032	0.195	0.104	0.002
-0.183	0.698	-0.715	-0.197	0.713	-0.673	-0.588	-0.277	-0.053	-0.007	0.024	-0.013	0.009	0.180	0.097	-0.004
-0.180	0.698	-0.727	-0.193	0.705	-0.682	-0.613	-0.231	-0.020	-0.007	0.032	-0.015	0.005	0.179	0.086	-0.011
-0.195	0.686	-0.735	-0.191	0.697	-0.691	-0.603	-0.170	0.007	-0.025	0.029	-0.014	0.020	0.167	0.078	-0.013
-0.187	0.705	-0.739	-0.189	0.687	-0.701	-0.659	-0.193	0.019	-0.019	0.058	-0.008	0.012	0.186	0.075	-0.019
-0.203	0.678	-0.771	-0.184	0.678	-0.712	-0.678	-0.271	-0.022	-0.039	0.040	-0.029	0.027	0.159	0.043	-0.027
-0.195	0.632	-0.743	-0.180	0.668	-0.722	-0.699	-0.285	-0.028	-0.036	0.004	0.009	0.019	0.112	0.071	-0.027
-0.191	0.640	-0.747	-0.175	0.659	-0.732	-0.632	-0.353	-0.013	-0.037	0.021	0.015	0.015	0.119	0.067	-0.025
-0.164	0.605	-0.755	-0.170	0.649	-0.741	-0.622	-0.300	0.002	-0.015	-0.005	0.016	0.013	0.084	0.059	-0.018
-0.160	0.605	-0.810	-0.165	0.640	-0.750	-0.617	-0.374	-0.002	-0.016	0.005	-0.030	0.017	0.083	0.004	-0.012
-0.137	0.578	-0.810	-0.160	0.630	-0.760	-0.650	-0.285	-0.018	0.002	-0.012	-0.020	0.041	0.055	0.003	-0.005
-0.145	0.585	-0.814	-0.155	0.620	-0.769	-0.649	-0.294	-0.040	-0.011	0.006	-0.015	0.034	0.062	0.001	-0.001
-0.130	0.574	-0.794	-0.150	0.611	-0.778	-0.626	-0.329	-0.024	-0.001	0.004	0.013	0.050	0.050	0.019	0.005
-0.114	0.570	-0.802	-0.144	0.601	-0.786	-0.620	-0.350	-0.018	0.009	0.010	0.014	0.065	0.046	0.011	0.004
-0.083	0.555	-0.794	-0.140	0.590	-0.795	-0.657	-0.206	-0.036	0.036	0.005	0.030	0.096	0.030	0.018	0.013
-0.103	0.543	-0.810	-0.136	0.580	-0.803	-0.673	-0.222	-0.057	0.012	0.004	0.023	0.078	0.019	0.003	0.017
-0.060	0.531	-0.822	-0.132	0.569	-0.812	-0.677	-0.162	-0.088	0.050	0.003	0.020	0.122	0.006	0.009	0.017
-0.083	0.535	-0.834	-0.127	0.557	-0.820	-0.718	-0.239	-0.088	0.022	0.018	0.016	0.099	0.010	0.021	0.012
-0.087	0.527	-0.830	-0.123	0.545	-0.829	-0.752	-0.172	-0.092	0.015	0.023	0.029	0.096	0.001	0.018	0.010
-0.091	0.524	-0.842	-0.118	0.532	-0.838	-0.794	-0.214	-0.088	0.006	0.032	0.026	0.092	0.003	0.030	0.010
-0.083	0.497	-0.834	-0.114	0.519	-0.847	-0.802	-0.206	-0.080	0.010	0.019	0.043	0.100	0.031	0.022	0.014
-0.030	0.450	-0.830	-0.112	0.506	-0.855	-0.762	-0.056	-0.095	0.061	-0.015	0.055	0.155	0.077	0.018	0.020
-0.037	0.423	-0.853	-0.111	0.493	-0.863	-0.738	0.014	-0.070	0.053	-0.029	0.039	0.147	0.104	0.042	0.021
-0.037	0.427	-0.865	-0.112	0.482	-0.869	-0.677	0.059	-0.042	0.053	-0.013	0.034	0.148	0.101	0.053	0.017
-0.076	0.427	-0.865	-0.112	0.471	-0.875	-0.632	0.032	-0.039	0.015	-0.002	0.040	0.109	0.101	0.053	0.008
-0.103	0.439	-0.869	-0.112	0.460	-0.881	-0.608	0.072	-0.072	-0.011	0.020	0.041	0.082	0.089	0.057	0.002
-0.080	0.415	-0.861	-0.110	0.450	-0.886	-0.568	-0.062	-0.084	0.010	0.006	0.055	0.105	0.112	0.049	-0.003
-0.072	0.408	-0.885	-0.110	0.441	-0.891	-0.536	0.072	-0.127	0.018	0.008	0.036	0.113	0.120	0.073	0.001
-0.053	0.396	-0.873	-0.109	0.433	-0.895	-0.467	-0.022	-0.113	0.035	0.005	0.052	0.131	0.132	0.061	0.010
-0.053	0.396	-0.881	-0.110	0.425	-0.898	-0.423	0.114	-0.127	0.036	0.012	0.048	0.131	0.132	0.069	0.012
-0.045	0.373	-0.877	-0.111	0.419	-0.901	-0.381	0.123	-0.123	0.045	-0.005	0.055	0.139	0.155	0.065	0.011
-0.083	0.315	-0.920	-0.110	0.412	-0.904	-0.342	0.017	-0.083	0.006	-0.056	0.014	0.100	0.212	0.108	0.016
-0.083	0.315	-0.920	-0.111	0.408	-0.906	-0.260	0.073	-0.084	0.007	-0.051	0.016	0.101	0.212	0.108	0.018
-0.026	0.307	-0.873	-0.113	0.404	-0.908	-0.185	0.207	-0.100	0.067	-0.056	0.065	0.158	0.220	0.061	0.023
-0.045	0.300	-0.881	-0.115	0.402	-0.908	-0.127	0.155	-0.105	0.050	-0.061	0.058	0.139	0.227	0.069	0.023
-0.030	0.311	-0.889	-0.119	0.400	-0.909	-0.106	0.307	-0.130	0.069	-0.048	0.051	0.154	0.216	0.077	0.023
-0.083	0.315	-0.889	-0.124	0.399	-0.909	-0.101	0.297	-0.150	0.020	-0.042	0.051	0.100	0.212	0.077	0.017
-0.080	0.327	-0.873	-0.127	0.397	-0.909	-0.097	0.287	-0.156	0.028	-0.029	0.067	0.104	0.200	0.061	0.006
-0.076	0.338	-0.869	-0.132	0.396	-0.909	-0.105	0.354	-0.189	0.036	-0.016	0.071	0.107	0.188	0.057	-0.004
-0.122	0.338	-0.877	-0.134	0.394	-0.909	-0.093	0.204	-0.185	-0.008	-0.015	0.063	0.061	0.188	0.065	-0.006
-0.099	0.334	-0.877	-0.137	0.394	-0.909	-0.044	0.249	-0.217	0.018	-0.018	0.063	0.083	0.192	0.065	-0.002
-0.103	0.338	-0.865	-0.141	0.394	-0.908	-0.034	0.317	-0.209	0.018	-0.014	0.074	0.079	0.188	0.053	0.001
-0.076	0.342	-0.869	-0.146	0.394	-0.907	-0.015	0.354	-0.200	0.050	-0.011	0.070	0.106	0.184	0.057	0.007
-0.072	0.334	-0.845	-0.152	0.394	-0.906	-0.029	0.441	-0.194	0.060	-0.018	0.093	0.109	0.192	0.033	0.003
-0.114	0.338	-0.873	-0.158	0.395	-0.905	-0.004	0.447	-0.220	0.024	-0.015	0.064	0.066	0.188	0.061	-0.002
-0.153	0.346	-0.881	-0.164	0.395	-0.904	-0.007	0.391	-0.206	-0.009	-0.008	0.055	0.028	0.180	0.069	-0.008
-0.172	0.338	-0.905	-0.168	0.395	-0.903	-0.010	0.313	-0.198	-0.024	-0.016	0.030	0.008	0.188	0.093	-0.019
-0.137	0.346	-0.877	-0.172	0.396	-0.902	0.023	0.298	-0.188	0.014	-0.009	0.057	0.043	0.180	0.065	-0.020
-0.168	0.323	-0.873	-0.176	0.398	-0.900	0.063	0.339	-0.190	-0.012	-0.034	0.059	0.012	0.204	0.061	-0.012
-0.153	0.327	-0.897	-0.181	0.400	-0.898	0.086	0.346	-0.205	0.008	-0.032	0.034	0.027	0.200	0.085	-0.009
-0.141	0.346	-0.897	-0.184	0.402	-0.897	0.087	0.269	-0.190	0.023	-0.015	0.033	0.038	0.181	0.085	-0.010
-0.168	0.342	-0.877	-0.189	0.404	-0.895	0.064	0.338	-0.182	0.001	-0.020	0.051	0.011	0.185	0.065	-0.008
-0.160	0.319	-0.861	-0.192	0.406	-0.893	0.096	0.309	-0.196	0.012	-0.045	0.065	0.018	0.208	0.050	-0.009
-0.183	0.311	-0.885	-0.196	0.408	-0.892	0.095	0.263	-0.181	-0.008	-0.055	0.040	0.005	0.216	0.074	-0.013
-0.168	0.327	-0.877	-0.199	0.411	-0.890	0.137	0.266	-0.186	0.011	-0.042	0.046	0.010	0.201	0.066	-0.009
-0.187	0.342	-0.889	-0.204	0.414	-0.887	0.116	0.366	-0.212	-0.004	-0.030	0.032	0.009	0.186	0.078	-0.010
-0.164	0.323	-0.877	-0.205	0.417	-0.885	0.137	0.172	-0.191	0.021	-0.052	0.042	0.014	0.206	0.067	-0.005
-0.195	0.327	-0.889	-0.208	0.420	-0.883	0.140	0.268	-0.164	-0.007	-0.051	0.029	0.017	0.202	0.079	-0.009
-0.168	0.311	-0.861	-0.212	0.423	-0.881	0.175	0.298	-0.160	0.024	-0.071	0.054	0.010	0.218	0.051	-0.012
-0.207	0.342	-0.861	-0.215	0.427	-0.878	0.173	0.268	-0.158	-0.011	-0.044	0.052	0.029	0.188	0.052	-0.014
-0.207	0.342	-0.861	-0.218	0.431	-0.875	0.217	0.220	-0.180	-0.008	-0.048	0.049	0.029	0.188	0.052	-0.010
-0.195	0.346	-0.873	-0.220	0.436	-0.873	0.208	0.212	-0.189	0.005	-0.049	0.035	0.018	0.184	0.064	-0.010
-0.183	0.342	-0.865	-0.223	0.440	-0.870	0.233	0.274	-0.176	0.020	-0.057	0.040	0.007	0.189	0.056	-0.013
-0.191	0.350	-0.861	-0.226	0.445	-0.867	0.236	0.267	-0.157	0.016	-0.055	0.041	0.015	0.181	0.053	-0.008
-0.241	0.365	-0.873	-0.228	0.450	-0.864	0.253	0.162	-0.141	-0.032	-0.044	0.026	0.065	0.166	0.065	-0.009
-0.203	0.361	-0.865	-0.230	0.455	-0.860	0.271	0.196	-0.151	0.008	-0.053	0.031	0.027	0.171	0.058	-0.017
-0.214	0.373	-0.861	-0.232	0.460	-0.857	0.275	0.222	-0.161	-0.001	-0.047	0.032	0.039	0.160	0.054	-0.025
-0.237	0.373	-0.849	-0.235	0.465	-0.854	0.262	0.240	-0.135	-0.021	-0.052	0.040	0.063	0.160	0.043	-0.020
-0.245	0.408	-0.842	-0.236	0.471	-0.850	0.320	0.135	-0.120	-0.028	-0.023	0.044	0.071	0.126	0.036	-0.028
-0.222	0.415	-0.842	-0.241	0.477	-0.845	0.348	0.329	-0.123	-0.001	-0.022	0.040	0.048	0.119	0.036	-0.031
-0.257	0.408	-0.849	-0.242	0.484	-0.841	0.371	0.166	-0.100	-0.033	-0.036	0.027	0.083	0.127	0.044	-0.032
-0.237	0.408	-0.830	-0.244	0.491	-0.836	0.391	0.189	-0.125	-0.012	-0.043	0.043	0.065	0.128	0.024	-0.028
-0.264	0.392	-0.845	-0.246	0.498	-0.832	0.425	0.132	-0.107	-0.037	-0.066	0.022	0.092	0.144	0.040	-0.033
-0.245	0.419	-0.842	-0.248	0.506	-0.826	0.475	0.167	-0.085	-0.016	-0.048	0.020	0.073	0.118	0.036	-0.026
-0.268	0.431	-0.853	-0.248	0.514	-0.821	0.499	0.078	-0.056	-0.038	-0.045	0.003	0.097	0.107	0.049	-0.028
-0.233	0.462	-0.842	-0.249	0.523	-0.815	0.527	0.104	-0.062	-0.002	-0.023	0.009	0.063	0.076	0.037	-0.023
-0.268	0.470	-0.842	-0.252	0.532	-0.809	0.526	0.170	-0.057	-0.035	-0.024	0.002	0.098	0.069	0.038	-0.023
-0.253	0.485	-0.834	-0.252	0.540	-0.803	0.498	0.005	-0.010	-0.019	-0.016	0.005	0.083	0.054	0.031	-0.024
-0.257	0.489	-0.830	-0.252	0.547	-0.798	0.479	0.053	-0.010	-0.022	-0.020	0.003	0.087	0.050	0.027	-0.027
-0.276	0.508	-0.818	-0.252	0.554	-0.793	0.450	-0.017	0.017	-0.041	-0.008	0.010	0.107	0.031	0.016	-0.018
-0.257	0.516	-0.818	-0.253	0.561	-0.788	0.431	0.023	0.056	-0.021	-0.007	0.005	0.088	0.024	0.016	-0.012
-0.218	0.535	-0.806	-0.256	0.566	-0.783	0.373	0.158	0.071	0.021	0.007	0.012	0.050	0.005	0.004	-0.011
-0.233	0.539	-0.822	-0.259	0.570	-0.780	0.270	0.076	0.084	0.008	0.007	-0.007	0.067	0.002	0.020	-0.002
-0.264	0.520	-0.826	-0.260	0.572	-0.778	0.204	0.026	0.104	-0.021	-0.014	-0.013	0.098	0.021	0.024	0.005
-0.268	0.524	-0.877	-0.263	0.574	-0.775	0.168	0.130	0.104	-0.022	-0.012	-0.067	0.102	0.017	0.075	0.005
-0.257	0.543	-0.869	-0.266	0.577	-0.772	0.267	0.132	0.097	-0.008	0.003	-0.063	0.091	0.002	0.067	-0.004
-0.272	0.539	-0.905	-0.268	0.581	-0.768	0.271	0.075	0.081	-0.021	-0.004	-0.101	0.107	0.003	0.102	-0.008
-0.310	0.524	-0.857	-0.269	0.584	-0.766	0.245	-0.027	0.057	-0.059	-0.023	-0.057	0.146	0.018	0.055	-0.023
-0.310	0.524	-0.857	-0.269	0.587	-0.764	0.198	-0.052	0.043	-0.059	-0.025	-0.059	0.147	0.019	0.055	-0.034
-0.326	0.566	-0.790	-0.267	0.588	-0.763	0.156	-0.207	0.082	-0.076	0.016	0.008	0.163	0.023	0.012	-0.039
-0.291	0.562	-0.790	-0.264	0.590	-0.763	0.133	-0.224	0.104	-0.044	0.010	0.007	0.129	0.019	0.011	-0.031
-0.264	0.543	-0.818	-0.264	0.591	-0.762	0.113	-0.114	0.092	-0.018	-0.010	-0.021	0.102	0.001	0.016	-0.008
-0.241	0.524	-0.802	-0.263	0.592	-0.762	0.106	-0.125	0.073	0.004	-0.031	-0.005	0.079	0.020	0.001	0.036
-0.160	0.527	-0.802	-0.262	0.593	-0.761	0.097	-0.046	0.041	0.085	-0.028	-0.006	0.001	0.016	0.001	0.079
-0.107	0.524	-0.853	-0.262	0.594	-0.760	0.088	0.031	0.014	0.139	-0.033	-0.058	0.054	0.020	0.053	0.110
-0.103	0.497	-0.912	-0.264	0.595	-0.759	0.084	0.119	0.028	0.144	-0.061	-0.119	0.058	0.047	0.112	0.128
-0.145	0.504	-0.940	-0.266	0.596	-0.758	0.110	0.132	0.025	0.104	-0.054	-0.148	0.015	0.039	0.139	0.127
-0.191	0.508	-0.912	-0.266	0.599	-0.756	0.188	0.014	-0.010	0.057	-0.053	-0.122	0.031	0.035	0.112	0.114
-0.214	0.527	-0.924	-0.264	0.603	-0.753	0.271	-0.051	-0.051	0.033	-0.038	-0.137	0.054	0.015	0.124	0.099
-0.210	0.543	-0.936	-0.260	0.607	-0.751	0.263	-0.187	-0.065	0.033	-0.027	-0.151	0.050	0.000	0.135	0.088
-0.191	0.566	-0.944	-0.256	0.609	-0.750	0.202	-0.252	-0.026	0.048	-0.006	-0.159	0.031	0.024	0.143	0.096
-0.180	0.574	-0.912	-0.250	0.611	-0.751	0.119	-0.407	0.059	0.054	0.000	-0.127	0.019	0.032	0.111	0.105
-0.118	0.589	-0.873	-0.249	0.612	-0.751	0.083	-0.136	0.060	0.114	0.015	-0.088	0.042	0.047	0.072	0.111
-0.137	0.609	-0.901	-0.246	0.611	-0.752	-0.002	-0.181	0.077	0.092	0.035	-0.114	0.022	0.067	0.100	0.104
-0.153	0.609	-0.909	-0.243	0.610	-0.755	-0.053	-0.285	0.079	0.073	0.036	-0.120	0.006	0.067	0.107	0.101
-0.187	0.612	-0.889	-0.238	0.608	-0.757	-0.080	-0.330	0.065	0.034	0.041	-0.097	0.029	0.072	0.087	0.082
-0.160	0.620	-0.861	-0.234	0.605	-0.761	-0.157	-0.267	0.038	0.058	0.052	-0.067	0.002	0.079	0.060	0.062
-0.187	0.616	-0.842	-0.232	0.602	-0.764	-0.167	-0.197	0.041	0.028	0.050	-0.044	0.029	0.076	0.040	0.043
-0.195	0.609	-0.830	-0.227	0.599	-0.768	-0.202	-0.302	0.020	0.016	0.046	-0.028	0.037	0.068	0.028	0.028
-0.195	0.601	-0.798	-0.224	0.597	-0.771	-0.168	-0.204	-0.001	0.013	0.041	0.006	0.038	0.061	0.004	0.015
-0.207	0.593	-0.778	-0.221	0.595	-0.773	-0.132	-0.201	0.000	-0.002	0.035	0.028	0.050	0.054	0.024	0.013
-0.187	0.593	-0.802	-0.216	0.592	-0.777	-0.190	-0.253	-0.044	0.013	0.038	0.008	0.031	0.054	0.000	0.017
-0.164	0.551	-0.818	-0.213	0.588	-0.780	-0.261	-0.092	-0.108	0.033	-0.001	-0.004	0.008	0.012	0.015	0.018
-0.149	0.516	-0.818	-0.214	0.583	-0.784	-0.359	0.147	-0.145	0.049	-0.030	-0.001	0.007	0.022	0.015	0.002
-0.176	0.477	-0.806	-0.213	0.577	-0.788	-0.381	0.037	-0.148	0.021	-0.063	0.016	0.020	0.060	0.002	-0.010
-0.295	0.431	-0.834	-0.209	0.572	-0.793	-0.356	-0.211	-0.082	-0.102	-0.104	-0.007	0.140	0.106	0.030	-0.021
-0.241	0.527	-0.814	-0.206	0.567	-0.798	-0.339	-0.131	-0.097	-0.051	-0.002	0.017	0.086	0.009	0.010	-0.035
-0.203	0.555	-0.810	-0.203	0.562	-0.802	-0.290	-0.104	-0.098	-0.015	0.029	0.025	0.047	0.019	0.006	-0.031
-0.191	0.562	-0.798	-0.199	0.559	-0.805	-0.249	-0.216	-0.059	-0.008	0.041	0.040	0.036	0.028	0.007	-0.006
-0.130	0.531	-0.798	-0.196	0.555	-0.808	-0.212	-0.138	-0.066	0.051	0.013	0.043	0.026	0.003	0.007	0.010
-0.137	0.535	-0.834	-0.193	0.551	-0.812	-0.265	-0.109	-0.042	0.041	0.021	0.011	0.018	0.002	0.028	0.017
-0.137	0.497	-0.818	-0.192	0.546	-0.815	-0.304	-0.002	-0.040	0.040	-0.013	0.030	0.018	0.036	0.012	0.023
-0.153	0.504	-0.818	-0.192	0.541	-0.819	-0.334	-0.004	-0.049	0.024	0.000	0.034	0.003	0.028	0.012	0.021
-0.153	0.462	-0.826	-0.190	0.536	-0.823	-0.324	-0.059	-0.080	0.022	-0.037	0.030	0.003	0.070	0.020	0.025
-0.141	0.481	-0.842	-0.187	0.531	-0.827	-0.316	-0.110	-0.108	0.031	-0.013	0.018	0.015	0.050	0.035	0.030
-0.087	0.466	-0.798	-0.187	0.526	-0.830	-0.342	0.092	-0.147	0.085	-0.023	0.065	0.068	0.064	0.008	0.027
-0.103	0.481	-0.822	-0.186	0.520	-0.834	-0.393	0.124	-0.181	0.069	-0.001	0.045	0.053	0.048	0.015	0.031
-0.157	0.454	-0.834	-0.183	0.514	-0.838	-0.366	-0.090	-0.198	0.012	-0.023	0.037	0.001	0.075	0.027	0.027
-0.118	0.470	-0.826	-0.182	0.508	-0.842	-0.389	0.086	-0.204	0.050	-0.001	0.048	0.037	0.059	0.019	0.013
-0.141	0.435	-0.810	-0.183	0.505	-0.844	-0.268	0.178	-0.235	0.027	-0.032	0.066	0.014	0.093	0.003	0.003
-0.157	0.446	-0.806	-0.182	0.502	-0.846	-0.201	0.088	-0.222	0.011	-0.018	0.072	0.001	0.081	0.001	-0.003
-0.149	0.419	-0.830	-0.181	0.502	-0.846	-0.036	0.122	-0.263	0.018	-0.046	0.048	0.007	0.108	0.022	-0.012
-0.183	0.419	-0.818	-0.183	0.505	-0.844	0.103	0.254	-0.273	-0.015	-0.048	0.058	0.028	0.107	0.011	-0.026
-0.176	0.439	-0.842	-0.182	0.508	-0.842	0.167	0.108	-0.225	-0.007	-0.032	0.033	0.020	0.088	0.034	-0.024
-0.226	0.423	-0.842	-0.181	0.514	-0.839	0.282	0.048	-0.210	-0.058	-0.053	0.030	0.070	0.103	0.034	-0.025
-0.164	0.446	-0.842	-0.181	0.519	-0.835	0.316	0.112	-0.206	0.003	-0.036	0.026	0.008	0.080	0.034	-0.016
-0.157	0.435	-0.822	-0.179	0.526	-0.831	0.384	0.018	-0.213	0.009	-0.055	0.042	0.001	0.092	0.014	-0.003
-0.141	0.462	-0.834	-0.179	0.533	-0.827	0.373	0.174	-0.238	0.025	-0.034	0.026	0.015	0.065	0.026	0.013
-0.099	0.462	-0.810	-0.179	0.541	-0.822	0.399	0.169	-0.243	0.067	-0.042	0.045	0.057	0.065	0.002	0.019
-0.137	0.454	-0.818	-0.180	0.547	-0.817	0.368	0.254	-0.263	0.030	-0.057	0.032	0.019	0.072	0.010	0.022
-0.130	0.458	-0.822	-0.178	0.554	-0.814	0.335	0.045	-0.236	0.035	-0.059	0.024	0.027	0.068	0.014	0.022
-0.145	0.504	-0.818	-0.178	0.560	-0.809	0.372	0.147	-0.246	0.020	-0.020	0.024	0.011	0.022	0.010	0.016
-0.145	0.504	-0.818	-0.177	0.568	-0.804	0.404	0.083	-0.233	0.018	-0.027	0.019	0.011	0.022	0.010	0.013
-0.133	0.524	-0.806	-0.176	0.575	-0.799	0.440	0.177	-0.249	0.030	-0.016	0.026	0.023	0.003	0.002	0.006
-0.157	0.493	-0.806	-0.176	0.583	-0.793	0.438	0.148	-0.242	0.006	-0.055	0.020	0.000	0.034	0.002	0.004
-0.168	0.512	-0.818	-0.175	0.591	-0.787	0.470	0.119	-0.240	-0.006	-0.043	0.003	0.012	0.015	0.010	-0.005
-0.153	0.504	-0.782	-0.177	0.600	-0.780	0.555	0.335	-0.235	0.011	-0.061	0.030	0.003	0.023	0.025	-0.011
-0.207	0.543	-0.818	-0.176	0.610	-0.773	0.562	0.062	-0.186	-0.044	-0.031	-0.012	0.051	0.015	0.011	-0.006
-0.172	0.551	-0.794	-0.175	0.619	-0.765	0.589	0.093	-0.194	-0.011	-0.033	0.004	0.016	0.022	0.013	-0.006
-0.133	0.570	-0.782	-0.176	0.629	-0.757	0.605	0.217	-0.229	0.028	-0.024	0.007	0.022	0.040	0.024	-0.003
-0.164	0.574	-0.782	-0.174	0.640	-0.749	0.662	0.123	-0.230	-0.004	-0.030	-0.001	0.009	0.044	0.024	0.001
-0.145	0.558	-0.767	-0.175	0.650	-0.740	0.660	0.214	-0.231	0.015	-0.056	0.005	0.010	0.027	0.039	0.001
-0.180	0.585	-0.778	-0.174	0.660	-0.731	0.626	0.150	-0.212	-0.020	-0.039	-0.015	0.025	0.053	0.027	-0.010
-0.172	0.589	-0.747	-0.173	0.670	-0.722	0.644	0.128	-0.198	-0.013	-0.045	0.007	0.017	0.056	0.057	-0.015
-0.191	0.628	-0.747	-0.172	0.679	-0.713	0.631	0.080	-0.183	-0.034	-0.016	-0.002	0.036	0.093	0.057	-0.025
-0.183	0.640	-0.719	-0.171	0.689	-0.704	0.646	0.089	-0.181	-0.027	-0.014	0.017	0.028	0.103	0.083	-0.022
-0.187	0.655	-0.715	-0.169	0.699	-0.695	0.657	0.053	-0.167	-0.033	-0.008	0.011	0.032	0.117	0.086	-0.029
-0.157	0.640	-0.715	-0.169	0.709	-0.685	0.705	0.124	-0.156	-0.002	-0.033	0.001	0.001	0.100	0.085	-0.027
-0.210	0.651	-0.719	-0.168	0.719	-0.675	0.718	0.050	-0.120	-0.057	-0.031	-0.013	0.055	0.109	0.081	-0.024
-0.176	0.667	-0.704	-0.167	0.729	-0.664	0.741	0.029	-0.102	-0.024	-0.026	-0.008	0.021	0.123	0.095	-0.022
-0.176	0.698	-0.708	-0.165	0.739	-0.653	0.760	-0.016	-0.128	-0.026	-0.005	-0.023	0.020	0.152	0.090	-0.021
-0.187	0.728	-0.711	-0.162	0.749	-0.643	0.735	-0.138	-0.094	-0.040	0.016	-0.038	0.032	0.181	0.086	-0.011
-0.160	0.721	-0.708	-0.161	0.758	-0.632	0.700	0.043	-0.088	-0.014	-0.000	-0.045	0.005	0.172	0.089	-0.005
-0.160	0.744	-0.700	-0.160	0.766	-0.622	0.661	0.045	-0.079	-0.015	0.015	-0.047	0.005	0.193	0.096	0.001
-0.137	0.755	-0.660	-0.159	0.775	-0.611	0.702	0.040	-0.086	0.007	0.018	-0.019	0.018	0.202	0.135	0.006
-0.145	0.771	-0.668	-0.159	0.784	-0.601	0.692	0.007	-0.057	-0.002	0.025	-0.037	0.010	0.215	0.126	0.004
-0.164	0.755	-0.684	-0.158	0.791	-0.591	0.655	-0.002	-0.045	-0.021	0.002	-0.063	0.009	0.198	0.109	-0.003
-0.172	0.736	-0.668	-0.156	0.799	-0.581	0.654	-0.095	-0.020	-0.031	-0.025	-0.057	0.017	0.176	0.124	-0.007
-0.207	0.779	-0.692	-0.156	0.806	-0.572	0.600	-0.040	0.014	-0.065	0.011	-0.090	0.052	0.216	0.099	-0.010
-0.180	0.810	-0.672	-0.157	0.811	-0.563	0.559	-0.084	0.096	-0.038	0.036	-0.079	0.025	0.245	0.118	0.002
-0.180	0.810	-0.672	-0.159	0.817	-0.555	0.524	-0.038	0.122	-0.036	0.031	-0.088	0.025	0.243	0.117	0.010
-0.130	0.879	-0.708	-0.161	0.821	-0.548	0.421	0.031	0.139	0.016	0.096	-0.130	0.025	0.310	0.081	0.005
-0.149	0.833	-0.672	-0.164	0.823	-0.544	0.216	0.125	0.128	0.001	0.048	-0.099	0.005	0.262	0.115	0.003
-0.210	0.779	-0.585	-0.165	0.821	-0.547	-0.112	-0.220	0.161	-0.061	-0.004	-0.009	0.057	0.206	0.201	-0.001
-0.149	0.759	-0.507	-0.165	0.818	-0.551	-0.212	-0.098	0.111	0.002	-0.021	0.073	0.004	0.186	0.279	-0.013
-0.160	0.748	-0.542	-0.166	0.816	-0.553	-0.119	-0.087	0.085	-0.010	-0.031	0.039	0.008	0.173	0.243	-0.013
-0.153	0.744	-0.574	-0.166	0.817	-0.552	0.099	-0.085	0.089	-0.001	-0.036	0.007	0.001	0.168	0.211	0.007
-0.126	0.779	-0.601	-0.169	0.819	-0.548	0.246	0.034	0.142	0.028	-0.003	-0.025	0.025	0.201	0.183	0.023
-0.137	0.794	-0.656	-0.172	0.822	-0.543	0.347	0.020	0.194	0.020	0.009	-0.086	0.012	0.215	0.128	0.048
-0.141	0.817	-0.692	-0.174	0.826	-0.536	0.462	-0.135	0.200	0.018	0.029	-0.128	0.007	0.237	0.092	0.076
-0.107	0.848	-0.708	-0.175	0.831	-0.528	0.536	-0.191	0.182	0.054	0.055	-0.152	0.041	0.267	0.076	0.101
-0.068	0.840	-0.704	-0.174	0.835	-0.522	0.440	-0.267	0.150	0.092	0.044	-0.154	0.079	0.257	0.080	0.116
-0.049	0.825	-0.723	-0.174	0.838	-0.518	0.315	-0.172	0.112	0.110	0.026	-0.178	0.098	0.241	0.060	0.129
-0.095	0.806	-0.735	-0.172	0.839	-0.517	0.155	-0.308	0.120	0.063	0.006	-0.191	0.050	0.220	0.047	0.133
-0.087	0.817	-0.727	-0.170	0.838	-0.519	-0.016	-0.385	0.138	0.068	0.019	-0.181	0.057	0.230	0.054	0.132
-0.076	0.825	-0.708	-0.169	0.835	-0.523	-0.153	-0.334	0.173	0.079	0.029	-0.157	0.068	0.236	0.073	0.116
-0.057	0.868	-0.676	-0.169	0.831	-0.530	-0.308	-0.341	0.206	0.097	0.076	-0.120	0.086	0.277	0.104	0.106
-0.107	0.883	-0.676	-0.168	0.826	-0.538	-0.416	-0.367	0.220	0.047	0.097	-0.111	0.035	0.291	0.103	0.098
-0.114	0.895	-0.676	-0.168	0.819	-0.548	-0.537	-0.345	0.211	0.039	0.116	-0.102	0.027	0.301	0.103	0.087
-0.087	0.887	-0.656	-0.168	0.812	-0.559	-0.603	-0.274	0.225	0.066	0.115	-0.071	0.052	0.293	0.122	0.062
-0.083	0.875	-0.613	-0.169	0.804	-0.570	-0.631	-0.210	0.240	0.071	0.112	-0.017	0.055	0.280	0.165	0.044
-0.160	0.833	-0.629	-0.171	0.796	-0.581	-0.627	-0.222	0.263	-0.004	0.077	-0.022	0.022	0.237	0.149	0.032
-0.168	0.810	-0.621	-0.173	0.787	-0.592	-0.626	-0.256	0.301	-0.010	0.062	-0.003	0.031	0.212	0.156	0.017
-0.153	0.810	-0.637	-0.175	0.777	-0.604	-0.758	-0.181	0.269	0.007	0.072	-0.006	0.016	0.211	0.140	-0.000
-0.153	0.775	-0.660	-0.173	0.766	-0.619	-0.845	-0.388	0.218	0.006	0.048	-0.015	0.016	0.176	0.116	0.000
-0.191	0.740	-0.700	-0.173	0.753	-0.634	-0.990	-0.164	0.145	-0.032	0.027	-0.039	0.054	0.140	0.075	-0.007
-0.145	0.713	-0.664	-0.172	0.740	-0.651	-1.020	-0.273	0.130	0.012	0.013	0.013	0.008	0.112	0.110	-0.020
-0.203	0.701	-0.688	-0.168	0.727	-0.666	-0.978	-0.373	0.081	-0.049	0.015	0.005	0.067	0.099	0.085	-0.024
-0.203	0.701	-0.688	-0.164	0.713	-0.681	-0.973	-0.316	0.024	-0.053	0.028	0.020	0.067	0.099	0.084	-0.029
-0.168	0.663	-0.755	-0.160	0.700	-0.696	-0.936	-0.357	0.019	-0.023	0.003	-0.032	0.033	0.060	0.016	-0.037
-0.183	0.655	-0.739	-0.155	0.687	-0.710	-0.911	-0.401	0.041	-0.043	0.008	-0.002	0.049	0.052	0.031	-0.032
-0.157	0.667	-0.711	-0.149	0.675	-0.723	-0.848	-0.446	0.064	-0.022	0.032	0.038	0.023	0.063	0.058	-0.018
-0.130	0.663	-0.696	-0.145	0.663	-0.735	-0.797	-0.396	0.090	0.000	0.040	0.066	0.004	0.060	0.073	-0.012
-0.099	0.643	-0.735	-0.142	0.651	-0.746	-0.822	-0.218	0.084	0.029	0.033	0.038	0.034	0.041	0.033	-0.004
-0.095	0.620	-0.771	-0.139	0.637	-0.758	-0.877	-0.283	0.085	0.029	0.023	0.015	0.038	0.018	0.002	-0.004
-0.122	0.605	-0.790	-0.137	0.622	-0.771	-0.945	-0.186	0.040	-0.000	0.022	0.008	0.010	0.002	0.022	-0.003
-0.149	0.597	-0.806	-0.132	0.607	-0.783	-0.971	-0.312	-0.013	-0.032	0.029	0.005	0.017	0.005	0.038	-0.009
-0.118	0.585	-0.794	-0.128	0.591	-0.796	-1.035	-0.172	-0.087	-0.005	0.034	0.030	0.012	0.016	0.026	-0.012
-0.114	0.531	-0.802	-0.122	0.575	-0.809	-1.016	-0.288	-0.123	-0.007	-0.004	0.035	0.015	0.070	0.034	-0.004
-0.091	0.520	-0.838	-0.116	0.558	-0.822	-1.081	-0.259	-0.146	0.010	0.001	0.013	0.038	0.080	0.069	0.009
-0.045	0.504	-0.842	-0.111	0.541	-0.834	-1.047	-0.191	-0.157	0.051	0.003	0.021	0.083	0.095	0.073	0.019
-0.045	0.504	-0.849	-0.106	0.523	-0.846	-1.053	-0.213	-0.136	0.046	0.020	0.025	0.082	0.094	0.080	0.028
-0.037	0.481	-0.849	-0.103	0.506	-0.856	-1.041	-0.062	-0.121	0.051	0.014	0.036	0.089	0.116	0.080	0.029
-0.049	0.458	-0.869	-0.101	0.490	-0.866	-0.952	-0.033	-0.107	0.037	0.007	0.026	0.076	0.139	0.100	0.020
-0.064	0.435	-0.873	-0.101	0.474	-0.875	-0.908	0.016	-0.088	0.021	-0.001	0.030	0.060	0.161	0.103	0.012
-0.072	0.419	-0.873	-0.099	0.459	-0.883	-0.833	-0.043	-0.083	0.012	-0.002	0.038	0.051	0.176	0.103	0.004
-0.076	0.400	-0.873	-0.097	0.447	-0.889	-0.712	-0.081	-0.113	0.006	-0.009	0.045	0.046	0.195	0.103	-0.005
-0.068	0.400	-0.877	-0.097	0.435	-0.895	-0.666	0.069	-0.132	0.013	0.003	0.047	0.052	0.193	0.107	-0.009
-0.083	0.381	-0.889	-0.094	0.424	-0.901	-0.650	-0.110	-0.129	-0.005	-0.005	0.040	0.036	0.211	0.118	-0.009
-0.076	0.373	-0.889	-0.093	0.413	-0.906	-0.593	0.039	-0.177	0.001	-0.002	0.045	0.043	0.218	0.118	-0.011
-0.060	0.334	-0.893	-0.092	0.403	-0.911	-0.595	0.032	-0.190	0.016	-0.030	0.046	0.058	0.255	0.121	-0.013
-0.068	0.327	-0.873	-0.091	0.393	-0.915	-0.534	0.030	-0.196	0.007	-0.029	0.070	0.049	0.262	0.102	-0.015
-0.072	0.334	-0.909	-0.089	0.384	-0.919	-0.510	-0.020	-0.211	0.001	-0.012	0.039	0.045	0.253	0.137	-0.019
-0.087	0.323	-0.901	-0.086	0.376	-0.923	-0.443	-0.027	-0.226	-0.017	-0.016	0.050	0.029	0.264	0.129	-0.015
-0.087	0.303	-0.912	-0.084	0.370	-0.925	-0.340	-0.041	-0.216	-0.019	-0.029	0.041	0.028	0.282	0.141	-0.013
-0.033	0.269	-0.912	-0.084	0.366	-0.927	-0.209	0.074	-0.198	0.034	-0.061	0.043	0.082	0.316	0.140	-0.010
-0.057	0.269	-0.912	-0.083	0.365	-0.927	-0.074	0.053	-0.188	0.011	-0.060	0.043	0.058	0.315	0.140	-0.004
-0.053	0.288	-0.916	-0.084	0.364	-0.927	-0.035	0.137	-0.180	0.015	-0.040	0.039	0.062	0.295	0.144	-0.002
-0.060	0.300	-0.916	-0.088	0.366	-0.927	0.054	0.263	-0.203	0.011	-0.030	0.038	0.054	0.282	0.144	-0.008
-0.087	0.269	-0.932	-0.088	0.368	-0.926	0.132	0.083	-0.169	-0.016	-0.063	0.021	0.027	0.313	0.160	-0.007
-0.072	0.269	-0.912	-0.089	0.372	-0.924	0.186	0.117	-0.170	0.000	-0.067	0.039	0.042	0.312	0.140	-0.007
-0.049	0.276	-0.885	-0.091	0.376	-0.922	0.261	0.222	-0.192	0.026	-0.064	0.065	0.065	0.304	0.112	-0.005
-0.060	0.280	-0.912	-0.092	0.382	-0.919	0.313	0.127	-0.169	0.015	-0.066	0.035	0.053	0.300	0.139	0.004
-0.057	0.284	-0.893	-0.097	0.389	-0.916	0.367	0.309	-0.195	0.023	-0.069	0.051	0.056	0.295	0.120	0.003
-0.049	0.296	-0.909	-0.102	0.396	-0.912	0.389	0.396	-0.207	0.036	-0.065	0.031	0.064	0.283	0.135	0.001
-0.095	0.315	-0.901	-0.105	0.403	-0.909	0.359	0.270	-0.201	-0.007	-0.052	0.036	0.018	0.263	0.127	-0.001
-0.080	0.315	-0.893	-0.107	0.411	-0.905	0.403	0.211	-0.219	0.011	-0.060	0.040	0.033	0.263	0.119	-0.008
-0.087	0.315	-0.885	-0.111	0.419	-0.901	0.432	0.305	-0.234	0.006	-0.068	0.044	0.026	0.262	0.111	-0.019
-0.114	0.307	-0.881	-0.115	0.427	-0.897	0.445	0.337	-0.257	-0.017	-0.084	0.043	0.001	0.269	0.107	-0.021
-0.122	0.327	-0.869	-0.119	0.436	-0.892	0.459	0.353	-0.240	-0.020	-0.073	0.050	0.008	0.249	0.095	-0.022
-0.118	0.350	-0.865	-0.122	0.446	-0.887	0.547	0.311	-0.238	-0.013	-0.060	0.049	0.004	0.226	0.090	-0.024
-0.110	0.361	-0.889	-0.124	0.457	-0.881	0.601	0.210	-0.253	-0.004	-0.060	0.019	0.004	0.213	0.114	-0.020
-0.122	0.365	-0.885	-0.128	0.469	-0.874	0.662	0.356	-0.256	-0.011	-0.068	0.016	0.007	0.209	0.109	-0.014
-0.110	0.369	-0.857	-0.129	0.482	-0.867	0.744	0.201	-0.238	0.001	-0.077	0.037	0.005	0.204	0.081	-0.006
-0.107	0.373	-0.838	-0.133	0.497	-0.858	0.836	0.404	-0.248	0.009	-0.088	0.047	0.009	0.200	0.061	-0.003
-0.095	0.396	-0.849	-0.136	0.513	-0.847	0.937	0.267	-0.215	0.023	-0.082	0.026	0.021	0.176	0.073	-0.002
-0.110	0.427	-0.857	-0.139	0.531	-0.836	1.042	0.324	-0.229	0.011	-0.069	0.006	0.006	0.144	0.080	0.003
-0.137	0.446	-0.861	-0.139	0.550	-0.824	1.095	0.154	-0.196	-0.016	-0.068	-0.010	0.021	0.124	0.084	0.015
-0.118	0.454	-0.849	-0.144	0.569	-0.810	1.148	0.439	-0.185	0.009	-0.079	-0.012	0.001	0.115	0.072	0.018
-0.068	0.481	-0.810	-0.149	0.588	-0.795	1.175	0.472	-0.186	0.064	-0.071	0.012	0.049	0.087	0.032	0.011
-0.107	0.493	-0.806	-0.153	0.607	-0.780	1.190	0.396	-0.204	0.029	-0.079	0.001	0.011	0.075	0.027	0.009
-0.160	0.516	-0.771	-0.155	0.625	-0.765	1.155	0.270	-0.209	-0.023	-0.074	0.022	0.042	0.051	0.009	-0.008
-0.160	0.516	-0.771	-0.157	0.642	-0.750	1.103	0.339	-0.208	-0.020	-0.091	0.007	0.042	0.050	0.010	-0.021
-0.210	0.578	-0.739	-0.158	0.658	-0.736	1.015	0.201	-0.182	-0.069	-0.044	0.024	0.092	0.013	0.042	-0.033
-0.149	0.589	-0.731	-0.159	0.672	-0.724	0.921	0.173	-0.148	-0.007	-0.047	0.020	0.030	0.025	0.051	-0.037
-0.164	0.620	-0.700	-0.159	0.685	-0.711	0.887	0.133	-0.122	-0.022	-0.029	0.039	0.044	0.057	0.084	-0.042
-0.183	0.651	-0.692	-0.160	0.698	-0.698	0.970	0.178	-0.088	-0.040	-0.012	0.033	0.063	0.089	0.093	-0.039
-0.191	0.701	-0.704	-0.162	0.713	-0.682	1.043	0.168	-0.052	-0.046	0.024	0.005	0.069	0.140	0.081	-0.047
-0.203	0.701	-0.676	-0.164	0.727	-0.667	1.067	0.131	-0.021	-0.056	0.009	0.017	0.081	0.141	0.109	-0.052
-0.199	0.728	-0.656	-0.166	0.741	-0.651	1.038	0.105	0.052	-0.050	0.023	0.021	0.077	0.169	0.129	-0.052
-0.218	0.705	-0.676	-0.167	0.753	-0.636	1.004	0.010	0.084	-0.068	-0.013	-0.014	0.095	0.148	0.110	-0.047
-0.214	0.698	-0.684	-0.169	0.764	-0.622	0.914	0.001	0.098	-0.062	-0.031	-0.036	0.092	0.142	0.103	-0.031
-0.199	0.717	-0.704	-0.171	0.774	-0.610	0.851	-0.058	0.144	-0.046	-0.022	-0.068	0.076	0.164	0.084	-0.017
-0.176	0.759	-0.735	-0.173	0.783	-0.598	0.782	-0.075	0.191	-0.020	0.012	-0.111	0.053	0.209	0.055	-0.004
-0.172	0.798	-0.704	-0.174	0.791	-0.586	0.803	-0.063	0.171	-0.014	0.042	-0.092	0.049	0.250	0.088	0.006
-0.183	0.825	-0.692	-0.176	0.800	-0.574	0.801	-0.094	0.157	-0.024	0.061	-0.093	0.060	0.279	0.102	0.009
-0.180	0.837	-0.648	-0.177	0.807	-0.563	0.710	-0.110	0.179	-0.019	0.066	-0.060	0.056	0.292	0.147	0.009
-0.191	0.844	-0.648	-0.181	0.813	-0.554	0.564	0.003	0.190	-0.027	0.068	-0.070	0.067	0.302	0.149	-0.001
-0.187	0.840	-0.680	-0.183	0.815	-0.550	0.283	-0.037	0.189	-0.021	0.062	-0.105	0.063	0.300	0.119	-0.013
-0.245	0.817	-0.700	-0.184	0.813	-0.553	-0.106	-0.265	0.192	-0.078	0.041	-0.123	0.121	0.279	0.100	-0.023
-0.253	0.837	-0.668	-0.183	0.808	-0.560	-0.368	-0.299	0.142	-0.087	0.065	-0.084	0.128	0.300	0.133	-0.028
-0.230	0.825	-0.637	-0.180	0.802	-0.570	-0.515	-0.457	0.132	-0.066	0.059	-0.043	0.105	0.291	0.165	-0.029
-0.199	0.794	-0.621	-0.178	0.796	-0.579	-0.503	-0.360	0.121	-0.038	0.035	-0.018	0.074	0.262	0.182	-0.012
-0.160	0.740	-0.656	-0.174	0.790	-0.588	-0.448	-0.428	0.088	-0.003	-0.014	-0.045	0.036	0.210	0.148	0.016
-0.130	0.713	-0.715	-0.171	0.785	-0.595	-0.374	-0.321	0.030	0.024	-0.036	-0.097	0.005	0.185	0.091	0.049
-0.103	0.713	-0.767	-0.165	0.782	-0.601	-0.242	-0.420	-0.012	0.046	-0.033	-0.143	0.023	0.186	0.041	0.075
-0.064	0.736	-0.759	-0.161	0.780	-0.604	-0.116	-0.333	-0.008	0.080	-0.008	-0.132	0.061	0.211	0.051	0.094
-0.072	0.752	-0.747	-0.157	0.780	-0.606	-0.014	-0.345	0.048	0.069	0.008	-0.118	0.054	0.229	0.064	0.097
-0.072	0.728	-0.755	-0.155	0.780	-0.606	0.087	-0.255	0.086	0.067	-0.016	-0.126	0.054	0.208	0.058	0.093
-0.110	0.783	-0.771	-0.153	0.782	-0.604	0.202	-0.338	0.118	0.025	0.036	-0.144	0.016	0.264	0.043	0.082
-0.110	0.783	-0.771	-0.150	0.785	-0.601	0.269	-0.281	0.095	0.023	0.034	-0.147	0.017	0.267	0.043	0.079
-0.110	0.837	-0.743	-0.147	0.787	-0.599	0.201	-0.355	0.074	0.020	0.086	-0.121	0.017	0.323	0.072	0.084
-0.072	0.833	-0.739	-0.143	0.787	-0.599	0.070	-0.446	0.100	0.054	0.082	-0.117	0.057	0.321	0.076	0.089
-0.022	0.829	-0.735	-0.142	0.785	-0.603	-0.133	-0.259	0.142	0.103	0.080	-0.110	0.107	0.320	0.081	0.083
-0.053	0.817	-0.723	-0.141	0.782	-0.608	-0.270	-0.235	0.125	0.071	0.073	-0.094	0.077	0.310	0.094	0.079
-0.107	0.813	-0.704	-0.139	0.777	-0.614	-0.351	-0.271	0.127	0.015	0.074	-0.068	0.024	0.309	0.115	0.065
-0.103	0.833	-0.723	-0.137	0.772	-0.621	-0.383	-0.300	0.083	0.016	0.098	-0.081	0.028	0.331	0.096	0.039
-0.126	0.806	-0.727	-0.133	0.766	-0.629	-0.456	-0.343	0.046	-0.010	0.077	-0.078	0.005	0.307	0.094	0.025
-0.133	0.806	-0.735	-0.128	0.759	-0.638	-0.502	-0.424	0.031	-0.023	0.084	-0.077	0.002	0.310	0.087	0.017
-0.095	0.771	-0.704	-0.126	0.751	-0.648	-0.632	-0.195	0.035	0.013	0.057	-0.035	0.037	0.278	0.120	0.007
-0.126	0.740	-0.727	-0.122	0.742	-0.659	-0.646	-0.381	0.064	-0.021	0.035	-0.048	0.006	0.250	0.097	0.008
-0.114	0.744	-0.711	-0.118	0.733	-0.670	-0.689	-0.402	0.076	-0.014	0.049	-0.021	0.018	0.257	0.114	0.010
-0.076	0.744	-0.696	-0.115	0.724	-0.680	-0.639	-0.254	0.072	0.022	0.057	0.004	0.056	0.259	0.131	0.006
-0.083	0.713	-0.723	-0.111	0.716	-0.690	-0.614	-0.390	0.114	0.010	0.035	-0.014	0.048	0.231	0.105	0.004
-0.087	0.721	-0.723	-0.110	0.706	-0.700	-0.669	-0.197	0.092	0.005	0.053	-0.004	0.044	0.241	0.106	-0.001
-0.099	0.705	-0.719	-0.108	0.696	-0.710	-0.701	-0.236	0.076	-0.009	0.047	0.011	0.033	0.228	0.111	-0.013
-0.118	0.694	-0.727	-0.104	0.685	-0.721	-0.752	-0.314	0.077	-0.032	0.046	0.014	0.014	0.218	0.104	-0.027
-0.110	0.667	-0.711	-0.102	0.674	-0.732	-0.786	-0.261	0.090	-0.026	0.031	0.041	0.021	0.193	0.121	-0.039
-0.130	0.655	-0.727	-0.097	0.662	-0.743	-0.795	-0.392	0.088	-0.050	0.031	0.037	0.002	0.184	0.106	-0.035
-0.130	0.636	-0.763	-0.093	0.649	-0.755	-0.833	-0.330	0.063	-0.054	0.024	0.013	0.002	0.166	0.072	-0.024
-0.060	0.585	-0.782	-0.089	0.637	-0.766	-0.788	-0.314	0.084	0.011	-0.014	0.004	0.071	0.118	0.053	-0.011
-0.041	0.589	-0.778	-0.087	0.624	-0.776	-0.810	-0.201	0.077	0.028	0.003	0.019	0.090	0.123	0.058	0.005
-0.018	0.562	-0.771	-0.083	0.611	-0.787	-0.797	-0.271	0.055	0.047	-0.011	0.037	0.113	0.098	0.067	0.016
-0.045	0.578	-0.834	-0.081	0.597	-0.798	-0.921	-0.129	0.012	0.018	0.019	-0.014	0.087	0.115	0.005	0.008
-0.060	0.562	-0.826	-0.077	0.582	-0.810	-0.939	-0.242	-0.020	-0.001	0.019	0.005	0.072	0.101	0.013	-0.000
-0.080	0.585	-0.834	-0.071	0.567	-0.821	-0.926	-0.364	-0.053	-0.027	0.057	0.008	0.053	0.125	0.006	0.004
-0.060	0.551	-0.822	-0.065	0.552	-0.831	-0.887	-0.309	-0.092	-0.014	0.037	0.031	0.072	0.092	0.018	0.009
0.017	0.497	-0.853	-0.062	0.537	-0.841	-0.921	-0.077	-0.079	0.061	-0.002	0.010	0.150	0.039	0.014	0.009
0.017	0.497	-0.853	-0.060	0.521	-0.852	-0.942	-0.091	-0.030	0.058	0.014	0.020	0.150	0.040	0.013	0.016
-0.033	0.442	-0.861	-0.057	0.505	-0.861	-0.904	-0.146	-0.012	0.006	-0.024	0.021	0.101	0.013	0.021	0.017
-0.026	0.439	-0.865	-0.057	0.490	-0.870	-0.890	0.017	-0.071	0.013	-0.013	0.026	0.109	0.016	0.025	0.010
-0.041	0.400	-0.873	-0.052	0.473	-0.879	-0.932	-0.233	-0.098	-0.007	-0.035	0.028	0.095	0.054	0.033	0.008
0.009	0.361	-0.849	-0.049	0.457	-0.888	-0.948	-0.119	-0.106	0.039	-0.057	0.060	0.146	0.092	0.009	0.014
0.036	0.327	-0.849	-0.047	0.440	-0.897	-0.925	-0.020	-0.063	0.065	-0.075	0.069	0.174	0.127	0.009	0.022
0.024	0.342	-0.873	-0.046	0.425	-0.904	-0.831	-0.013	-0.076	0.052	-0.045	0.052	0.163	0.111	0.033	0.028
0.036	0.342	-0.873	-0.048	0.411	-0.910	-0.743	0.171	-0.093	0.066	-0.031	0.059	0.175	0.111	0.033	0.028
0.005	0.361	-0.889	-0.049	0.398	-0.916	-0.711	0.072	-0.074	0.036	0.001	0.049	0.145	0.092	0.049	0.022
0.013	0.327	-0.861	-0.052	0.388	-0.920	-0.579	0.177	-0.058	0.046	-0.023	0.081	0.153	0.127	0.022	0.018
0.001	0.284	-0.861	-0.055	0.379	-0.924	-0.450	0.230	-0.061	0.038	-0.058	0.084	0.142	0.170	0.022	0.013
-0.003	0.272	-0.873	-0.062	0.373	-0.926	-0.341	0.419	-0.108	0.041	-0.063	0.075	0.139	0.182	0.034	0.014
0.001	0.303	-0.865	-0.066	0.368	-0.928	-0.272	0.239	-0.075	0.049	-0.027	0.084	0.144	0.152	0.027	0.013
0.005	0.303	-0.838	-0.073	0.365	-0.928	-0.149	0.414	-0.092	0.059	-0.025	0.112	0.149	0.153	0.001	0.012
-0.007	0.300	-0.834	-0.080	0.363	-0.928	-0.100	0.471	-0.081	0.056	-0.027	0.116	0.138	0.157	0.004	0.013
-0.030	0.276	-0.849	-0.087	0.364	-0.927	0.048	0.407	-0.103	0.039	-0.051	0.099	0.115	0.182	0.012	0.006
-0.030	0.292	-0.861	-0.096	0.366	-0.926	0.072	0.574	-0.152	0.049	-0.038	0.086	0.116	0.168	0.024	0.009
-0.072	0.249	-0.845	-0.105	0.369	-0.923	0.180	0.553	-0.176	0.015	-0.084	0.099	0.075	0.212	0.009	0.007
-0.030	0.280	-0.861	-0.112	0.372	-0.921	0.163	0.430	-0.143	0.064	-0.056	0.082	0.118	0.182	0.026	0.010
-0.072	0.276	-0.877	-0.118	0.376	-0.919	0.195	0.361	-0.106	0.027	-0.064	0.064	0.077	0.188	0.042	0.006
-0.053	0.280	-0.845	-0.125	0.380	-0.916	0.223	0.436	-0.104	0.054	-0.064	0.092	0.097	0.186	0.012	0.013
-0.083	0.307	-0.830	-0.135	0.384	-0.913	0.208	0.625	-0.129	0.033	-0.041	0.105	0.067	0.160	0.003	0.004
-0.072	0.307	-0.834	-0.145	0.389	-0.910	0.234	0.617	-0.137	0.055	-0.046	0.098	0.079	0.162	0.002	-0.000
-0.133	0.350	-0.877	-0.153	0.392	-0.907	0.146	0.480	-0.106	0.001	-0.007	0.052	0.018	0.121	0.046	-0.005
-0.133	0.330	-0.853	-0.160	0.395	-0.905	0.165	0.452	-0.121	0.008	-0.029	0.073	0.019	0.143	0.023	-0.001
-0.133	0.327	-0.861	-0.170	0.397	-0.902	0.118	0.570	-0.117	0.018	-0.036	0.062	0.020	0.148	0.032	-0.012
-0.114	0.315	-0.845	-0.177	0.401	-0.899	0.170	0.479	-0.123	0.044	-0.051	0.075	0.040	0.162	0.017	-0.015
-0.187	0.361	-0.865	-0.185	0.403	-0.896	0.121	0.514	-0.108	-0.021	-0.007	0.053	0.032	0.117	0.038	-0.018
-0.187	0.361	-0.865	-0.191	0.406	-0.894	0.123	0.358	-0.083	-0.015	-0.009	0.051	0.032	0.119	0.039	-0.016
-0.203	0.334	-0.885	-0.196	0.409	-0.891	0.164	0.304	-0.104	-0.026	-0.039	0.028	0.046	0.148	0.060	-0.024
-0.168	0.319	-0.881	-0.202	0.411	-0.889	0.104	0.392	-0.095	0.015	-0.057	0.030	0.011	0.166	0.056	-0.020
-0.203	0.342	-0.881	-0.208	0.414	-0.886	0.161	0.376	-0.073	-0.013	-0.037	0.027	0.045	0.145	0.057	-0.023
-0.199	0.338	-0.857	-0.216	0.416	-0.883	0.145	0.453	-0.054	-0.002	-0.043	0.048	0.040	0.151	0.034	-0.022
-0.257	0.385	-0.916	-0.218	0.420	-0.881	0.222	0.156	-0.029	-0.057	-0.001	-0.014	0.097	0.107	0.095	-0.027
-0.222	0.365	-0.869	-0.223	0.424	-0.878	0.196	0.301	-0.037	-0.018	-0.024	0.030	0.062	0.128	0.048	-0.027
-0.230	0.381	-0.893	-0.226	0.428	-0.875	0.246	0.173	-0.022	-0.023	-0.012	0.004	0.069	0.114	0.073	-0.025
-0.222	0.323	-0.861	-0.229	0.432	-0.872	0.255	0.159	0.008	-0.012	-0.075	0.032	0.060	0.174	0.042	-0.023
-0.226	0.357	-0.916	-0.229	0.435	-0.871	0.195	0.001	0.029	-0.016	-0.043	-0.024	0.064	0.142	0.098	-0.022
-0.237	0.350	-0.838	-0.232	0.439	-0.868	0.261	0.176	0.017	-0.024	-0.055	0.051	0.075	0.151	0.021	-0.022
-0.237	0.392	-0.873	-0.237	0.442	-0.865	0.172	0.277	0.030	-0.019	-0.015	0.013	0.074	0.110	0.057	-0.017
-0.237	0.400	-0.881	-0.238	0.445	-0.863	0.189	0.009	0.041	-0.019	-0.010	0.003	0.074	0.104	0.066	-0.012
-0.218	0.388	-0.881	-0.241	0.447	-0.862	0.127	0.148	0.047	0.003	-0.024	0.001	0.054	0.117	0.067	-0.001
-0.214	0.392	-0.905	-0.243	0.449	-0.860	0.133	0.128	0.045	0.009	-0.022	-0.025	0.050	0.114	0.091	0.009
-0.222	0.404	-0.920	-0.246	0.451	-0.858	0.147	0.106	0.045	0.003	-0.012	-0.043	0.058	0.104	0.107	0.014
-0.214	0.408	-0.916	-0.248	0.452	-0.857	0.118	0.120	0.077	0.013	-0.010	-0.041	0.050	0.101	0.103	0.022
-0.264	0.435	-0.975	-0.256	0.454	-0.854	0.132	0.375	0.155	-0.029	0.016	-0.104	0.100	0.075	0.162	0.002
-0.249	0.500	-1.003	-0.264	0.455	-0.851	0.124	0.387	0.197	-0.005	0.081	-0.135	0.084	0.010	0.190	-0.032
-0.368	0.427	-0.956	-0.265	0.454	-0.851	0.051	-0.073	0.251	-0.124	0.008	-0.088	0.204	0.085	0.143	-0.056
-0.399	0.450	-0.849	-0.265	0.450	-0.853	-0.154	-0.152	0.220	-0.155	0.035	0.020	0.234	0.063	0.037	-0.059
-0.326	0.470	-0.810	-0.268	0.444	-0.855	-0.326	0.039	0.226	-0.079	0.061	0.062	0.162	0.044	0.002	-0.078
-0.222	0.427	-0.755	-0.274	0.437	-0.857	-0.311	0.238	0.275	0.031	0.025	0.119	0.058	0.087	0.058	-0.064
-0.287	0.419	-0.814	-0.275	0.428	-0.861	-0.396	-0.145	0.320	-0.034	0.026	0.064	0.124	0.096	0.001	-0.022
-0.245	0.319	-0.814	-0.277	0.421	-0.864	-0.313	-0.018	0.266	0.011	-0.067	0.067	0.082	0.197	0.002	0.013
-0.183	0.284	-0.865	-0.278	0.415	-0.866	-0.251	-0.031	0.218	0.074	-0.096	0.019	0.021	0.233	0.053	0.038
-0.183	0.230	-0.932	-0.276	0.411	-0.869	-0.169	-0.187	0.145	0.072	-0.146	-0.045	0.021	0.288	0.120	0.073
-0.176	0.265	-1.011	-0.275	0.411	-0.869	0.022	-0.073	0.081	0.079	-0.111	-0.124	0.014	0.254	0.200	0.091
-0.180	0.330	-1.042	-0.275	0.413	-0.868	0.193	0.047	0.031	0.076	-0.048	-0.157	0.018	0.189	0.232	0.097
-0.233	0.350	-1.062	-0.273	0.420	-0.866	0.377	-0.144	-0.000	0.019	-0.035	-0.179	0.072	0.170	0.252	0.099
-0.203	0.388	-1.023	-0.269	0.427	-0.863	0.433	-0.144	-0.076	0.046	-0.004	-0.142	0.041	0.132	0.212	0.081
-0.199	0.385	-1.015	-0.266	0.436	-0.860	0.489	-0.096	-0.108	0.047	-0.017	-0.138	0.037	0.135	0.204	0.068
-0.253	0.400	-0.991	-0.260	0.443	-0.858	0.389	-0.354	-0.051	-0.013	-0.008	-0.115	0.091	0.119	0.181	0.058
-0.195	0.392	-0.928	-0.259	0.448	-0.856	0.301	-0.025	-0.051	0.044	-0.021	-0.055	0.034	0.127	0.118	0.045
-0.222	0.404	-0.916	-0.256	0.450	-0.856	0.146	-0.178	0.026	0.014	-0.011	-0.043	0.062	0.115	0.106	0.040
-0.214	0.412	-0.893	-0.251	0.451	-0.857	0.029	-0.282	-0.012	0.016	-0.004	-0.018	0.054	0.107	0.082	0.039
-0.157	0.423	-0.873	-0.249	0.450	-0.857	-0.045	-0.010	-0.096	0.073	0.008	0.002	0.003	0.095	0.062	0.036
-0.207	0.412	-0.897	-0.244	0.449	-0.860	-0.124	-0.261	-0.136	0.017	-0.002	-0.019	0.047	0.106	0.085	0.027
-0.187	0.392	-0.916	-0.239	0.446	-0.862	-0.186	-0.134	-0.222	0.032	-0.019	-0.037	0.028	0.125	0.105	0.038
-0.222	0.396	-0.865	-0.234	0.443	-0.866	-0.304	-0.133	-0.334	-0.008	-0.011	0.018	0.063	0.120	0.054	0.024
-0.122	0.361	-0.865	-0.231	0.436	-0.870	-0.464	0.072	-0.459	0.089	-0.039	0.022	0.038	0.154	0.053	0.006
-0.218	0.361	-0.916	-0.224	0.426	-0.877	-0.701	-0.182	-0.439	-0.015	-0.029	-0.023	0.058	0.154	0.104	-0.007
-0.264	0.354	-0.897	-0.215	0.414	-0.885	-0.778	-0.314	-0.378	-0.070	-0.024	0.005	0.104	0.161	0.084	-0.011
-0.191	0.381	-0.845	-0.209	0.403	-0.891	-0.663	-0.176	-0.322	-0.002	0.013	0.062	0.032	0.133	0.033	-0.037
-0.199	0.385	-0.845	-0.207	0.394	-0.895	-0.585	0.028	-0.317	-0.012	0.026	0.067	0.040	0.127	0.033	-0.044
-0.226	0.373	-0.869	-0.202	0.387	-0.900	-0.465	-0.213	-0.244	-0.045	0.022	0.048	0.067	0.137	0.056	-0.039
-0.214	0.385	-0.893	-0.200	0.380	-0.903	-0.416	-0.014	-0.228	-0.035	0.040	0.027	0.056	0.124	0.079	-0.040
-0.210	0.365	-0.897	-0.199	0.376	-0.905	-0.300	0.037	-0.202	-0.032	0.025	0.025	0.052	0.141	0.083	-0.043
-0.203	0.357	-0.909	-0.196	0.372	-0.907	-0.216	-0.120	-0.154	-0.028	0.021	0.016	0.044	0.146	0.094	-0.032
-0.218	0.307	-0.901	-0.194	0.370	-0.909	-0.159	-0.026	-0.163	-0.045	-0.027	0.025	0.060	0.195	0.085	-0.017
-0.180	0.303	-0.944	-0.193	0.368	-0.910	-0.143	0.003	-0.186	-0.008	-0.029	-0.018	0.021	0.196	0.128	-0.004
-0.137	0.296	-0.944	-0.190	0.365	-0.911	-0.169	-0.081	-0.204	0.031	-0.034	-0.016	0.021	0.202	0.127	0.004
-0.133	0.292	-0.912	-0.188	0.363	-0.913	-0.193	0.014	-0.252	0.033	-0.036	0.016	0.024	0.204	0.095	0.015
-0.145	0.303	-0.897	-0.187	0.360	-0.914	-0.198	0.084	-0.268	0.022	-0.021	0.033	0.013	0.190	0.079	0.018
-0.145	0.303	-0.897	-0.185	0.357	-0.916	-0.198	-0.035	-0.258	0.019	-0.019	0.035	0.013	0.188	0.078	0.010
-0.130	0.300	-0.885	-0.184	0.356	-0.916	-0.124	0.075	-0.266	0.034	-0.021	0.047	0.028	0.190	0.066	0.001
-0.149	0.303	-0.869	-0.184	0.355	-0.916	-0.068	0.109	-0.243	0.015	-0.016	0.063	0.008	0.184	0.049	-0.002
-0.160	0.280	-0.869	-0.185	0.356	-0.916	0.019	0.138	-0.210	0.005	-0.041	0.063	0.003	0.205	0.049	-0.005
-0.160	0.288	-0.889	-0.187	0.359	-0.914	0.107	0.188	-0.203	0.007	-0.035	0.042	0.003	0.195	0.067	-0.010
-0.164	0.300	-0.889	-0.189	0.364	-0.912	0.227	0.169	-0.218	0.004	-0.028	0.039	0.006	0.181	0.067	-0.011
-0.168	0.319	-0.889	-0.190	0.369	-0.910	0.222	0.186	-0.243	0.002	-0.014	0.037	0.010	0.159	0.066	-0.004
-0.176	0.319	-0.901	-0.192	0.374	-0.907	0.256	0.171	-0.232	-0.005	-0.019	0.023	0.018	0.157	0.077	0.000
-0.145	0.315	-0.897	-0.194	0.379	-0.905	0.251	0.245	-0.225	0.028	-0.028	0.024	0.013	0.159	0.072	0.008
-0.164	0.311	-0.936	-0.196	0.385	-0.902	0.308	0.197	-0.205	0.011	-0.038	-0.019	0.007	0.162	0.111	0.011
-0.145	0.311	-0.916	-0.199	0.392	-0.898	0.323	0.246	-0.215	0.032	-0.044	-0.003	0.013	0.160	0.091	0.016
-0.183	0.307	-0.924	-0.201	0.398	-0.895	0.318	0.218	-0.230	-0.004	-0.055	-0.014	0.025	0.163	0.098	0.013
-0.168	0.315	-0.909	-0.203	0.404	-0.892	0.287	0.206	-0.207	0.013	-0.053	-0.002	0.009	0.153	0.082	0.009
-0.168	0.319	-0.873	-0.206	0.409	-0.889	0.238	0.284	-0.184	0.017	-0.053	0.031	0.008	0.148	0.046	0.000
-0.180	0.323	-0.865	-0.210	0.415	-0.885	0.297	0.302	-0.208	0.009	-0.055	0.035	0.019	0.143	0.038	-0.004
-0.199	0.350	-0.877	-0.213	0.420	-0.882	0.248	0.276	-0.240	-0.008	-0.033	0.020	0.038	0.115	0.049	-0.008
-0.207	0.327	-0.865	-0.214	0.425	-0.879	0.270	0.172	-0.244	-0.014	-0.062	0.029	0.045	0.137	0.037	-0.020
-0.183	0.354	-0.849	-0.216	0.432	-0.876	0.299	0.262	-0.283	0.011	-0.041	0.041	0.021	0.109	0.021	-0.025
-0.245	0.334	-0.853	-0.215	0.439	-0.872	0.371	0.066	-0.275	-0.052	-0.068	0.033	0.082	0.127	0.025	-0.024
-0.218	0.350	-0.873	-0.215	0.447	-0.868	0.387	0.165	-0.276	-0.024	-0.060	0.009	0.054	0.111	0.045	-0.023
-0.195	0.350	-0.853	-0.216	0.455	-0.864	0.421	0.182	-0.281	-0.001	-0.068	0.024	0.030	0.111	0.025	-0.033
-0.210	0.361	-0.857	-0.215	0.464	-0.859	0.477	0.124	-0.258	-0.016	-0.066	0.016	0.045	0.099	0.029	-0.020
-0.249	0.385	-0.861	-0.216	0.474	-0.854	0.533	0.141	-0.242	-0.055	-0.053	0.006	0.082	0.076	0.033	-0.012
-0.180	0.377	-0.834	-0.217	0.485	-0.847	0.612	0.218	-0.218	0.016	-0.071	0.027	0.012	0.083	0.005	-0.012
-0.180	0.408	-0.849	-0.218	0.497	-0.840	0.668	0.177	-0.229	0.017	-0.053	0.004	0.011	0.053	0.021	-0.012
-0.210	0.431	-0.861	-0.219	0.510	-0.832	0.716	0.222	-0.229	-0.013	-0.042	-0.016	0.040	0.030	0.033	-0.006
-0.226	0.431	-0.849	-0.220	0.523	-0.823	0.745	0.204	-0.239	-0.027	-0.055	-0.013	0.055	0.030	0.021	-0.011
-0.222	0.466	-0.822	-0.221	0.537	-0.814	0.771	0.180	-0.227	-0.022	-0.034	0.006	0.050	0.005	0.006	-0.020
-0.222	0.466	-0.822	-0.221	0.550	-0.805	0.776	0.124	-0.216	-0.023	-0.047	-0.003	0.049	0.004	0.006	-0.024
-0.237	0.462	-0.822	-0.219	0.563	-0.797	0.778	0.087	-0.250	-0.039	-0.065	-0.012	0.063	0.000	0.006	-0.021
-0.233	0.462	-0.838	-0.217	0.577	-0.788	0.798	0.042	-0.244	-0.038	-0.078	-0.037	0.058	0.001	0.010	-0.020
-0.203	0.497	-0.790	-0.216	0.589	-0.778	0.771	0.059	-0.201	-0.008	-0.056	0.002	0.026	0.034	0.038	-0.015
-0.218	0.524	-0.806	-0.215	0.603	-0.769	0.805	0.103	-0.191	-0.025	-0.042	-0.024	0.041	0.060	0.022	-0.016
-0.207	0.558	-0.810	-0.215	0.616	-0.758	0.810	0.129	-0.181	-0.013	-0.021	-0.038	0.028	0.094	0.018	-0.015
-0.249	0.562	-0.818	-0.214	0.628	-0.748	0.814	0.002	-0.115	-0.057	-0.029	-0.056	0.069	0.097	0.010	-0.021
-0.230	0.566	-0.794	-0.213	0.641	-0.737	0.851	0.079	-0.118	-0.038	-0.039	-0.043	0.049	0.100	0.034	-0.029
-0.249	0.605	-0.786	-0.212	0.653	-0.727	0.825	-0.036	-0.077	-0.059	-0.012	-0.046	0.067	0.138	0.041	-0.035
-0.253	0.609	-0.751	-0.210	0.665	-0.716	0.836	-0.088	-0.043	-0.065	-0.021	-0.021	0.070	0.140	0.077	-0.027
-0.226	0.636	-0.731	-0.209	0.677	-0.706	0.834	-0.091	-0.006	-0.039	-0.005	-0.012	0.042	0.166	0.096	-0.023
-0.187	0.612	-0.727	-0.210	0.689	-0.694	0.861	0.052	0.020	0.000	-0.041	-0.020	0.003	0.142	0.100	-0.018
-0.195	0.597	-0.719	-0.211	0.700	-0.682	0.857	0.038	0.040	-0.007	-0.068	-0.024	0.010	0.126	0.108	-0.014
-0.230	0.636	-0.747	-0.211	0.710	-0.671	0.784	-0.046	0.084	-0.041	-0.039	-0.062	0.044	0.163	0.081	-0.010
-0.241	0.655	-0.731	-0.212	0.720	-0.661	0.786	-0.118	0.125	-0.052	-0.029	-0.057	0.055	0.181	0.096	-0.017
-0.218	0.686	-0.708	-0.213	0.728	-0.652	0.673	-0.101	0.173	-0.028	-0.007	-0.043	0.031	0.211	0.119	-0.021
-0.237	0.674	-0.692	-0.214	0.736	-0.642	0.673	-0.109	0.193	-0.046	-0.026	-0.036	0.050	0.198	0.135	-0.019
-0.233	0.694	-0.700	-0.216	0.743	-0.633	0.660	-0.073	0.192	-0.040	-0.014	-0.054	0.046	0.216	0.127	-0.015
-0.222	0.694	-0.688	-0.218	0.751	-0.624	0.673	-0.113	0.171	-0.028	-0.022	-0.051	0.035	0.215	0.138	-0.019
-0.237	0.721	-0.715	-0.219	0.758	-0.615	0.634	-0.054	0.147	-0.042	-0.002	-0.088	0.050	0.241	0.110	-0.019
-0.260	0.732	-0.711	-0.220	0.764	-0.606	0.585	-0.102	0.160	-0.064	0.004	-0.093	0.073	0.251	0.113	-0.024
-0.272	0.748	-0.715	-0.222	0.770	-0.599	0.561	-0.099	0.173	-0.074	0.013	-0.105	0.085	0.265	0.108	-0.032
-0.280	0.767	-0.700	-0.223	0.775	-0.591	0.572	-0.183	0.217	-0.081	0.027	-0.097	0.093	0.283	0.124	-0.029
-0.291	0.767	-0.692	-0.226	0.782	-0.581	0.667	-0.140	0.272	-0.089	0.021	-0.099	0.104	0.281	0.131	-0.023
-0.241	0.771	-0.700	-0.229	0.788	-0.571	0.693	-0.119	0.298	-0.036	0.018	-0.117	0.055	0.284	0.123	-0.017
-0.249	0.748	-0.696	-0.231	0.793	-0.564	0.573	-0.273	0.326	-0.042	-0.010	-0.121	0.062	0.259	0.126	-0.004
-0.245	0.771	-0.664	-0.234	0.796	-0.558	0.403	-0.185	0.287	-0.036	0.010	-0.095	0.058	0.280	0.157	0.010
-0.203	0.806	-0.609	-0.235	0.798	-0.555	0.255	-0.151	0.197	0.008	0.043	-0.043	0.016	0.313	0.211	0.004
-0.203	0.806	-0.609	-0.235	0.798	-0.554	0.110	-0.190	0.113	0.007	0.042	-0.044	0.016	0.311	0.211	0.013
-0.272	0.744	-0.672	-0.232	0.798	-0.556	0.049	-0.384	0.088	-0.065	-0.019	-0.106	0.085	0.248	0.147	0.032
-0.195	0.748	-0.688	-0.229	0.799	-0.556	0.059	-0.292	0.042	0.009	-0.016	-0.122	0.008	0.250	0.130	0.044
-0.141	0.755	-0.668	-0.228	0.801	-0.554	0.198	-0.141	0.022	0.061	-0.010	-0.104	0.046	0.257	0.149	0.049
-0.160	0.752	-0.684	-0.227	0.804	-0.550	0.312	-0.064	0.025	0.042	-0.017	-0.125	0.027	0.252	0.133	0.064
-0.199	0.759	-0.688	-0.227	0.808	-0.543	0.467	-0.075	0.026	0.003	-0.014	-0.136	0.012	0.258	0.129	0.074
-0.210	0.744	-0.727	-0.226	0.814	-0.535	0.565	-0.184	0.065	-0.010	-0.035	-0.183	0.024	0.242	0.091	0.074
-0.168	0.759	-0.731	-0.226	0.820	-0.526	0.607	-0.084	0.097	0.033	-0.026	-0.196	0.018	0.257	0.087	0.074
-0.164	0.798	-0.704	-0.227	0.825	-0.518	0.573	-0.100	0.116	0.038	0.008	-0.177	0.022	0.296	0.113	0.080
-0.168	0.821	-0.664	-0.227	0.830	-0.510	0.552	-0.178	0.124	0.034	0.026	-0.146	0.016	0.317	0.150	0.092
-0.164	0.856	-0.644	-0.225	0.834	-0.504	0.477	-0.343	0.129	0.036	0.056	-0.132	0.019	0.350	0.168	0.093
-0.130	0.860	-0.664	-0.223	0.836	-0.501	0.262	-0.362	0.108	0.068	0.058	-0.155	0.053	0.351	0.150	0.092
-0.153	0.868	-0.684	-0.221	0.837	-0.501	0.134	-0.357	0.068	0.043	0.065	-0.175	0.030	0.355	0.131	0.090
-0.153	0.879	-0.676	-0.218	0.836	-0.503	-0.026	-0.361	0.067	0.040	0.077	-0.164	0.030	0.364	0.139	0.093
-0.160	0.906	-0.648	-0.214	0.834	-0.508	-0.143	-0.477	0.079	0.029	0.106	-0.132	0.021	0.387	0.167	0.088
-0.126	0.937	-0.625	-0.210	0.831	-0.514	-0.264	-0.420	0.055	0.060	0.140	-0.102	0.055	0.415	0.190	0.084
-0.118	0.918	-0.629	-0.207	0.827	-0.523	-0.380	-0.419	0.053	0.064	0.125	-0.098	0.062	0.391	0.185	0.081
-0.133	0.902	-0.648	-0.202	0.822	-0.533	-0.499	-0.451	0.037	0.044	0.115	-0.107	0.045	0.372	0.164	0.085
-0.118	0.895	-0.641	-0.198	0.815	-0.545	-0.661	-0.352	0.010	0.056	0.115	-0.087	0.060	0.361	0.171	0.077
-0.103	0.879	-0.644	-0.195	0.805	-0.560	-0.836	-0.256	0.002	0.068	0.109	-0.076	0.074	0.343	0.165	0.051
-0.130	0.840	-0.629	-0.191	0.795	-0.576	-0.937	-0.361	0.006	0.037	0.081	-0.044	0.045	0.301	0.179	0.032
-0.214	0.802	-0.644	-0.184	0.782	-0.595	-1.056	-0.632	0.046	-0.054	0.054	-0.041	0.042	0.259	0.161	0.019
-0.187	0.786	-0.652	-0.179	0.767	-0.617	-1.250	-0.505	0.056	-0.032	0.054	-0.028	0.018	0.241	0.151	0.006
-0.130	0.790	-0.637	-0.174	0.749	-0.639	-1.391	-0.461	0.052	0.020	0.076	0.011	0.036	0.242	0.166	-0.006
-0.122	0.771	-0.676	-0.168	0.730	-0.662	-1.441	-0.515	0.049	0.022	0.075	-0.005	0.041	0.221	0.125	-0.002
-0.149	0.701	-0.696	-0.160	0.710	-0.685	-1.470	-0.519	-0.016	-0.013	0.025	-0.002	0.012	0.149	0.103	0.002
-0.153	0.698	-0.735	-0.153	0.690	-0.707	-1.453	-0.516	-0.034	-0.025	0.042	-0.019	0.006	0.143	0.062	-0.003
-0.118	0.636	-0.727	-0.147	0.669	-0.729	-1.500	-0.375	0.007	0.004	0.001	0.011	0.038	0.079	0.069	-0.006
-0.118	0.636	-0.727	-0.143	0.647	-0.749	-1.432	-0.341	0.062	-0.000	0.023	0.032	0.035	0.077	0.067	-0.006
-0.107	0.589	-0.778	-0.140	0.627	-0.766	-1.316	-0.236	0.056	0.008	-0.004	-0.001	0.043	0.028	0.014	0.001
-0.122	0.593	-0.794	-0.136	0.608	-0.782	-1.208	-0.290	0.033	-0.012	0.019	-0.001	0.025	0.030	0.003	0.001
-0.083	0.632	-0.810	-0.132	0.590	-0.797	-1.191	-0.253	-0.011	0.022	0.076	-0.002	0.060	0.067	0.021	0.014
-0.095	0.597	-0.806	-0.126	0.570	-0.812	-1.239	-0.363	-0.003	0.004	0.062	0.018	0.045	0.030	0.019	0.023
-0.014	0.562	-0.778	-0.123	0.550	-0.826	-1.216	-0.145	-0.035	0.082	0.047	0.059	0.122	0.006	0.007	0.033
-0.026	0.489	-0.814	-0.121	0.530	-0.839	-1.209	-0.057	-0.026	0.068	-0.007	0.037	0.106	0.080	0.030	0.040
-0.037	0.466	-0.842	-0.118	0.509	-0.852	-1.218	-0.149	-0.013	0.053	-0.009	0.023	0.090	0.105	0.060	0.048
-0.010	0.454	-0.822	-0.119	0.489	-0.864	-1.161	0.118	-0.053	0.081	-0.001	0.054	0.113	0.117	0.042	0.035
-0.045	0.435	-0.857	-0.122	0.470	-0.874	-1.107	0.195	-0.087	0.049	-0.001	0.028	0.074	0.138	0.079	0.022
-0.087	0.385	-0.842	-0.124	0.452	-0.883	-1.040	0.191	-0.069	0.009	-0.033	0.053	0.028	0.189	0.065	0.008
-0.103	0.388	-0.877	-0.124	0.436	-0.891	-0.924	-0.002	-0.087	-0.007	-0.012	0.026	0.008	0.187	0.103	-0.007
-0.103	0.377	-0.853	-0.121	0.422	-0.899	-0.810	-0.052	-0.137	-0.009	-0.010	0.056	0.003	0.199	0.082	-0.013
-0.087	0.392	-0.842	-0.123	0.409	-0.904	-0.729	0.165	-0.182	0.007	0.019	0.074	0.014	0.185	0.072	-0.015
-0.057	0.385	-0.822	-0.127	0.397	-0.909	-0.673	0.321	-0.217	0.042	0.023	0.098	0.041	0.194	0.055	-0.006
-0.095	0.377	-0.865	-0.125	0.388	-0.913	-0.569	0.006	-0.173	0.002	0.025	0.059	0.002	0.202	0.101	0.004
-0.041	0.346	-0.845	-0.128	0.380	-0.916	-0.437	0.235	-0.178	0.059	0.002	0.082	0.048	0.234	0.083	0.006
-0.049	0.327	-0.845	-0.133	0.375	-0.917	-0.288	0.356	-0.164	0.056	-0.013	0.083	0.035	0.254	0.086	-0.006
-0.083	0.300	-0.838	-0.138	0.371	-0.918	-0.249	0.307	-0.124	0.026	-0.035	0.092	0.004	0.282	0.080	-0.011
-0.149	0.272	-0.853	-0.141	0.369	-0.919	-0.088	0.216	-0.096	-0.036	-0.061	0.076	0.074	0.310	0.098	-0.020
-0.141	0.288	-0.873	-0.147	0.369	-0.918	-0.045	0.336	-0.099	-0.023	-0.045	0.055	0.071	0.296	0.120	-0.025
-0.122	0.238	-0.877	-0.149	0.371	-0.917	0.112	0.154	-0.083	-0.001	-0.097	0.050	0.057	0.347	0.127	-0.020
-0.118	0.276	-0.889	-0.155	0.372	-0.915	0.096	0.392	-0.128	0.009	-0.060	0.037	0.058	0.309	0.141	-0.007
-0.091	0.245	-0.881	-0.160	0.376	-0.913	0.162	0.319	-0.121	0.040	-0.094	0.042	0.035	0.341	0.136	0.006
-0.122	0.280	-0.885	-0.166	0.378	-0.911	0.141	0.404	-0.147	0.016	-0.062	0.036	0.071	0.306	0.143	0.009
-0.099	0.300	-0.889	-0.168	0.382	-0.909	0.165	0.184	-0.142	0.041	-0.046	0.030	0.052	0.288	0.149	0.008
-0.145	0.303	-0.912	-0.172	0.384	-0.907	0.138	0.266	-0.109	-0.001	-0.045	0.005	0.103	0.284	0.176	-0.004
-0.145	0.307	-0.881	-0.177	0.387	-0.905	0.167	0.348	-0.081	0.004	-0.044	0.034	0.108	0.280	0.147	-0.008
-0.187	0.272	-0.889	-0.181	0.390	-0.903	0.127	0.240	-0.084	-0.034	-0.081	0.024	0.155	0.315	0.158	-0.016
-0.172	0.311	-0.905	-0.185	0.393	-0.901	0.165	0.248	-0.101	-0.015	-0.045	0.006	0.145	0.277	0.176	-0.016
-0.160	0.280	-0.869	-0.189	0.396	-0.899	0.158	0.315	-0.120	0.001	-0.079	0.040	0.138	0.307	0.143	-0.012
-0.160	0.330	-0.889	-0.192	0.399	-0.897	0.176	0.184	-0.113	0.003	-0.033	0.018	0.143	0.257	0.165	-0.004
-0.153	0.327	-0.897	-0.194	0.404	-0.894	0.211	0.196	-0.174	0.013	-0.041	0.007	0.140	0.261	0.175	-0.001
-0.149	0.327	-0.865	-0.195	0.408	-0.892	0.209	0.193	-0.230	0.018	-0.045	0.037	0.141	0.260	0.146	0.001
-0.157	0.311	-0.857	-0.199	0.413	-0.889	0.251	0.303	-0.234	0.014	-0.066	0.041	0.154	0.275	0.141	-0.004
-0.168	0.319	-0.861	-0.202	0.418	-0.886	0.210	0.276	-0.184	0.005	-0.063	0.035	0.170	0.267	0.147	-0.011
-0.207	0.342	-0.893	-0.205	0.423	-0.883	0.274	0.243	-0.152	-0.030	-0.045	-0.000	0.214	0.243	0.181	-0.021
-0.203	0.373	-0.877	-0.208	0.428	-0.880	0.247	0.249	-0.168	-0.023	-0.019	0.012	0.215	0.210	0.168	-0.024
-0.222	0.338	-0.861	-0.210	0.434	-0.876	0.303	0.206	-0.164	-0.040	-0.060	0.025	0.239	0.244	0.155	-0.034
-0.195	0.357	-0.873	-0.211	0.440	-0.873	0.326	0.123	-0.155	-0.013	-0.047	0.010	0.217	0.223	0.169	-0.024
-0.226	0.338	-0.834	-0.211	0.446	-0.870	0.360	0.054	-0.136	-0.044	-0.073	0.046	0.253	0.241	0.132	-0.015
-0.149	0.385	-0.842	-0.215	0.453	-0.865	0.343	0.328	-0.181	0.037	-0.033	0.033	0.181	0.192	0.142	-0.009
-0.164	0.396	-0.861	-0.218	0.459	-0.862	0.309	0.243	-0.141	0.025	-0.027	0.010	0.202	0.179	0.164	-0.015
-0.203	0.385	-0.849	-0.220	0.466	-0.857	0.367	0.242	-0.151	-0.011	-0.046	0.017	0.245	0.188	0.155	-0.016
-0.241	0.377	-0.857	-0.222	0.473	-0.853	0.400	0.207	-0.159	-0.047	-0.061	0.005	0.289	0.194	0.165	-0.024
-0.257	0.373	-0.849	-0.222	0.481	-0.848	0.468	0.040	-0.134	-0.063	-0.073	0.008	0.309	0.195	0.159	-0.033
-0.218	0.400	-0.869	-0.224	0.490	-0.843	0.479	0.205	-0.184	-0.023	-0.055	-0.017	0.275	0.166	0.181	-0.029
-0.226	0.388	-0.853	-0.223	0.499	-0.838	0.500	0.041	-0.186	-0.032	-0.076	-0.007	0.288	0.176	0.167	-0.025
-0.191	0.412	-0.838	-0.224	0.508	-0.832	0.497	0.197	-0.209	0.004	-0.062	0.003	0.258	0.150	0.153	-0.017
-0.214	0.431	-0.814	-0.225	0.518	-0.826	0.559	0.183	-0.179	-0.018	-0.052	0.020	0.286	0.128	0.131	-0.024
-0.230	0.458	-0.849	-0.225	0.528	-0.819	0.589	0.137	-0.158	-0.033	-0.036	-0.022	0.306	0.099	0.168	-0.029
-0.264	0.462	-0.857	-0.224	0.539	-0.812	0.666	-0.030	-0.149	-0.069	-0.043	-0.037	0.346	0.092	0.178	-0.039
-0.264	0.493	-0.865	-0.222	0.550	-0.805	0.636	0.035	-0.161	-0.071	-0.023	-0.052	0.352	0.059	0.187	-0.044
-0.257	0.493	-0.842	-0.219	0.561	-0.798	0.677	-0.123	-0.164	-0.066	-0.034	-0.035	0.349	0.056	0.165	-0.045
-0.257	0.493	-0.842	-0.218	0.571	-0.791	0.594	0.101	-0.192	-0.067	-0.044	-0.042	0.353	0.054	0.166	-0.041
-0.233	0.535	-0.826	-0.217	0.582	-0.784	0.617	0.029	-0.178	-0.045	-0.012	-0.034	0.335	0.010	0.151	-0.037
-0.237	0.527	-0.838	-0.215	0.592	-0.777	0.603	-0.022	-0.159	-0.052	-0.030	-0.052	0.343	0.016	0.163	-0.035
-0.237	0.547	-0.838	-0.212	0.602	-0.770	0.618	-0.045	-0.140	-0.054	-0.020	-0.059	0.347	0.006	0.164	-0.034
-0.237	0.562	-0.818	-0.209	0.611	-0.764	0.579	-0.121	-0.107	-0.057	-0.014	-0.046	0.351	0.023	0.145	-0.036
-0.233	0.558	-0.798	-0.206	0.620	-0.757	0.622	-0.142	-0.072	-0.056	-0.027	-0.033	0.352	0.021	0.126	-0.033
-0.237	0.566	-0.798	-0.203	0.630	-0.750	0.666	-0.220	-0.033	-0.063	-0.030	-0.040	0.360	0.030	0.127	-0.028
-0.195	0.601	-0.771	-0.200	0.641	-0.741	0.716	-0.149	-0.010	-0.023	-0.006	-0.021	0.322	0.067	0.101	-0.022
-0.180	0.616	-0.747	-0.200	0.651	-0.732	0.700	-0.048	0.024	-0.008	-0.000	-0.006	0.311	0.084	0.077	-0.009
-0.183	0.640	-0.751	-0.200	0.661	-0.723	0.711	-0.078	0.075	-0.012	0.013	-0.018	0.319	0.109	0.082	-0.001
-0.157	0.624	-0.755	-0.201	0.671	-0.714	0.710	0.088	0.034	0.017	-0.013	-0.032	0.297	0.096	0.086	0.000
-0.207	0.616	-0.790	-0.201	0.680	-0.705	0.688	-0.110	0.070	-0.034	-0.030	-0.076	0.352	0.089	0.122	0.000
-0.183	0.643	-0.782	-0.202	0.688	-0.697	0.602	0.025	0.083	-0.010	-0.010	-0.076	0.334	0.118	0.114	0.000
Avg ODBA	3.054
Vec ODBA	2.044
Avg ELBA	0.761
Avg EPBA	0.156
Speed	ODBA	VeDBA	ELBA	EPBA	StrkSpGn	StrSpGn_L	ISI
4.800	3.054	2.044	0.761	0.156	0.226	0.206	1.944
MeanPeak	0.023075
MeanLong	0.021008
MeanISI	1.944445
