# Supplementary material for: Averaged Propulsive Body Acceleration (APBA) Can Be Calculated from Biologging Tags That Incorporate Gyroscopes and Accelerometers to Estimate Swimming Speed, Hydrodynamic Drag and Energy Expenditure for Steller Sea Lions
Source: PLoS One. 2016 Jun 10;11(6):e0157326. doi: 10.1371/journal.pone.0157326 (PMC4902303; doi:10.1371/journal.pone.0157326)
Supplement: S3 Data — Same components as S2. (ZIP) [file pone.0157326.s003.zip › HazyNov_18/hazy4_6256_4.csv]

rawAx	rawAy	rawAz	gravX	gravY	gravZ	gyrX	gyrY	gyrZ	estAx	estAy	estAz	odbX	odbY	odbZ	spk
-0.730	-0.400	-0.786	-0.664	-0.239	-0.709	-0.671	-0.301	-0.060	-0.103	-0.139	-0.072	0.693	0.369	0.121	-0.086
-0.826	-0.400	-0.865	-0.657	-0.249	-0.712	-0.645	-0.489	0.001	-0.206	-0.129	-0.148	0.789	0.371	0.040	-0.094
-0.714	-0.404	-0.912	-0.656	-0.260	-0.709	-0.679	-0.026	0.126	-0.095	-0.121	-0.198	0.677	0.377	0.008	-0.097
-0.822	-0.446	-0.857	-0.654	-0.272	-0.705	-0.519	0.042	0.326	-0.204	-0.152	-0.146	0.783	0.421	0.046	-0.134
-0.757	-0.334	-0.735	-0.656	-0.280	-0.701	-0.194	0.239	0.355	-0.137	-0.033	-0.028	0.715	0.311	0.167	-0.174
-0.853	-0.315	-0.605	-0.654	-0.285	-0.701	0.027	-0.040	0.400	-0.236	-0.008	0.102	0.810	0.293	0.297	-0.208
-0.953	-0.311	-0.641	-0.643	-0.291	-0.709	0.058	-0.587	0.557	-0.346	0.002	0.074	0.907	0.291	0.260	-0.168
-0.822	-0.234	-0.782	-0.631	-0.296	-0.717	0.078	-0.613	0.521	-0.227	0.084	-0.060	0.775	0.217	0.117	-0.097
-0.607	-0.222	-0.991	-0.617	-0.302	-0.727	-0.015	-0.764	0.452	-0.026	0.101	-0.258	0.558	0.208	0.094	0.055
-0.434	-0.241	-1.090	-0.601	-0.307	-0.738	-0.019	-0.833	0.476	0.131	0.088	-0.346	0.382	0.230	0.194	0.222
-0.199	-0.311	-1.303	-0.587	-0.315	-0.746	-0.184	-0.682	0.452	0.352	0.026	-0.551	0.145	0.303	0.408	0.322
-0.199	-0.311	-1.303	-0.574	-0.324	-0.752	-0.249	-0.605	0.428	0.338	0.034	-0.544	0.142	0.306	0.409	0.386
-0.380	-0.423	-1.303	-0.556	-0.331	-0.762	-0.255	-0.923	0.348	0.140	-0.070	-0.534	0.320	0.421	0.409	0.416
-0.280	-0.357	-1.322	-0.536	-0.336	-0.775	-0.173	-1.174	0.204	0.219	0.000	-0.541	0.218	0.358	0.428	0.394
-0.241	-0.346	-1.318	-0.509	-0.338	-0.792	-0.049	-1.574	0.106	0.231	0.013	-0.520	0.177	0.349	0.424	0.371
-0.168	-0.388	-1.247	-0.482	-0.337	-0.809	0.077	-1.562	0.098	0.277	-0.030	-0.432	0.101	0.394	0.353	0.391
-0.118	-0.411	-1.129	-0.455	-0.335	-0.825	0.204	-1.517	0.098	0.301	-0.055	-0.297	0.048	0.420	0.235	0.406
-0.053	-0.435	-1.141	-0.429	-0.332	-0.840	0.263	-1.489	0.077	0.339	-0.082	-0.293	0.021	0.446	0.247	0.404
0.043	-0.454	-1.102	-0.402	-0.328	-0.855	0.243	-1.477	-0.011	0.409	-0.105	-0.239	0.120	0.467	0.209	0.384
0.020	-0.450	-0.999	-0.381	-0.324	-0.866	0.200	-1.224	-0.079	0.364	-0.105	-0.125	0.100	0.465	0.107	0.357
-0.033	-0.446	-0.975	-0.364	-0.317	-0.876	0.342	-0.977	-0.181	0.294	-0.108	-0.092	0.050	0.463	0.084	0.303
-0.076	-0.431	-0.960	-0.348	-0.307	-0.886	0.496	-0.913	-0.232	0.236	-0.103	-0.066	0.011	0.449	0.068	0.248
-0.153	-0.423	-0.932	-0.330	-0.294	-0.897	0.670	-1.053	-0.219	0.141	-0.108	-0.027	0.063	0.443	0.041	0.189
-0.099	-0.369	-0.972	-0.317	-0.279	-0.906	0.740	-0.807	-0.228	0.181	-0.069	-0.057	0.006	0.391	0.080	0.144
-0.191	-0.365	-0.975	-0.300	-0.265	-0.917	0.766	-0.946	-0.181	0.072	-0.080	-0.051	0.095	0.390	0.083	0.093
-0.180	-0.384	-0.952	-0.290	-0.246	-0.925	0.970	-0.567	-0.192	0.073	-0.118	-0.019	0.081	0.410	0.059	0.067
-0.268	-0.350	-0.972	-0.280	-0.227	-0.933	0.982	-0.596	-0.209	-0.025	-0.102	-0.030	0.166	0.378	0.078	0.042
-0.230	-0.377	-0.960	-0.272	-0.206	-0.940	1.091	-0.461	-0.235	0.005	-0.151	-0.011	0.124	0.407	0.065	0.009
-0.195	-0.241	-1.019	-0.270	-0.186	-0.945	0.970	-0.144	-0.314	0.038	-0.036	-0.066	0.088	0.274	0.124	-0.015
-0.330	-0.230	-0.991	-0.267	-0.165	-0.949	0.993	-0.248	-0.363	-0.100	-0.045	-0.033	0.220	0.265	0.096	-0.029
-0.276	-0.222	-0.972	-0.260	-0.144	-0.955	0.988	-0.421	-0.432	-0.053	-0.058	-0.008	0.165	0.261	0.077	-0.036
-0.299	-0.176	-0.928	-0.258	-0.120	-0.959	1.166	-0.202	-0.457	-0.078	-0.036	0.039	0.186	0.218	0.034	-0.040
-0.237	-0.211	-0.956	-0.251	-0.093	-0.964	1.328	-0.418	-0.339	-0.024	-0.098	0.017	0.122	0.256	0.062	-0.020
-0.126	-0.137	-0.869	-0.245	-0.066	-0.967	1.350	-0.304	-0.276	0.082	-0.052	0.107	0.007	0.186	0.025	-0.007
-0.183	-0.060	-0.956	-0.251	-0.040	-0.967	1.256	0.302	-0.300	0.030	-0.000	0.020	0.061	0.113	0.061	0.012
-0.187	-0.052	-0.944	-0.253	-0.014	-0.967	1.261	0.124	-0.286	0.029	-0.019	0.032	0.061	0.109	0.050	0.013
-0.207	-0.029	-0.964	-0.259	0.013	-0.966	1.328	0.332	-0.313	0.016	-0.023	0.011	0.077	0.090	0.070	-0.012
-0.249	-0.041	-0.968	-0.265	0.039	-0.963	1.236	0.312	-0.408	-0.021	-0.060	0.004	0.115	0.105	0.073	-0.039
-0.310	0.060	-0.944	-0.265	0.064	-0.962	1.196	-0.008	-0.377	-0.083	0.015	0.027	0.173	0.008	0.049	-0.048
-0.360	0.064	-0.995	-0.263	0.085	-0.961	1.049	-0.059	-0.302	-0.134	-0.003	-0.026	0.219	0.008	0.098	-0.053
-0.264	0.052	-0.987	-0.260	0.106	-0.960	0.977	-0.142	-0.319	-0.041	-0.035	-0.019	0.120	0.023	0.089	-0.022
-0.214	0.099	-0.916	-0.256	0.125	-0.958	0.971	-0.181	-0.217	0.005	-0.008	0.051	0.068	0.021	0.018	-0.012
-0.064	0.207	-0.920	-0.261	0.149	-0.954	1.117	0.330	-0.317	0.159	0.077	0.042	0.084	0.125	0.022	0.016
-0.280	0.238	-1.042	-0.253	0.169	-0.953	0.996	-0.411	-0.191	-0.064	0.088	-0.081	0.129	0.152	0.144	0.020
-0.172	0.253	-0.916	-0.249	0.189	-0.950	1.016	-0.143	-0.259	0.039	0.082	0.042	0.019	0.163	0.018	0.024
-0.207	0.199	-0.901	-0.250	0.208	-0.946	0.906	0.142	-0.298	0.006	0.009	0.053	0.052	0.105	0.002	-0.020
-0.195	0.211	-0.909	-0.258	0.230	-0.938	1.034	0.542	-0.417	0.026	-0.001	0.038	0.038	0.113	0.011	-0.019
-0.310	0.300	-0.916	-0.258	0.253	-0.932	1.131	0.069	-0.360	-0.090	0.065	0.024	0.151	0.198	0.019	-0.022
-0.260	0.423	-0.979	-0.255	0.274	-0.927	1.040	-0.036	-0.363	-0.042	0.167	-0.044	0.099	0.318	0.082	-0.012
-0.210	0.327	-0.928	-0.254	0.296	-0.921	1.054	0.042	-0.420	0.006	0.049	0.001	0.047	0.219	0.030	-0.014
-0.153	0.377	-0.861	-0.254	0.314	-0.915	0.821	0.176	-0.423	0.064	0.081	0.062	0.012	0.266	0.037	0.014
-0.176	0.315	-0.810	-0.254	0.330	-0.909	0.740	0.160	-0.469	0.040	0.003	0.108	0.010	0.201	0.089	0.016
-0.153	0.338	-0.873	-0.259	0.340	-0.904	0.437	0.494	-0.486	0.069	0.016	0.039	0.015	0.221	0.025	0.016
-0.207	0.361	-0.822	-0.260	0.348	-0.901	0.316	0.237	-0.431	0.016	0.031	0.087	0.037	0.242	0.076	0.005
-0.187	0.338	-0.810	-0.264	0.352	-0.898	0.077	0.385	-0.418	0.039	0.004	0.096	0.016	0.216	0.087	0.006
-0.214	0.338	-0.842	-0.259	0.352	-0.899	-0.072	-0.158	-0.279	0.008	0.004	0.066	0.042	0.213	0.055	-0.006
-0.203	0.439	-0.873	-0.260	0.355	-0.898	0.044	0.182	-0.300	0.020	0.102	0.033	0.029	0.310	0.022	0.017
-0.203	0.473	-0.814	-0.259	0.357	-0.897	0.039	0.063	-0.267	0.019	0.134	0.091	0.028	0.342	0.080	-0.014
-0.068	0.555	-0.778	-0.262	0.358	-0.896	-0.034	0.273	-0.246	0.156	0.214	0.126	0.108	0.420	0.115	-0.021
-0.376	0.520	-0.853	-0.268	0.358	-0.894	-0.112	0.431	-0.253	-0.145	0.179	0.049	0.198	0.383	0.039	-0.027
-0.249	0.485	-0.798	-0.271	0.356	-0.894	-0.202	0.246	-0.173	-0.015	0.147	0.104	0.069	0.345	0.093	-0.041
-0.222	0.481	-0.775	-0.279	0.351	-0.894	-0.383	0.538	-0.250	0.019	0.148	0.127	0.041	0.339	0.115	-0.085
-0.280	0.404	-0.763	-0.280	0.342	-0.897	-0.590	0.085	-0.168	-0.038	0.080	0.142	0.097	0.258	0.126	-0.049
-0.303	0.334	-0.731	-0.277	0.330	-0.903	-0.693	-0.144	-0.065	-0.064	0.022	0.179	0.118	0.186	0.156	-0.036
-0.137	0.303	-0.696	-0.285	0.314	-0.906	-0.916	0.531	-0.167	0.110	0.007	0.218	0.048	0.152	0.191	-0.050
-0.137	0.303	-0.696	-0.277	0.299	-0.913	-0.890	-0.392	-0.071	0.102	0.023	0.225	0.050	0.148	0.190	-0.032
-0.337	0.292	-0.944	-0.269	0.284	-0.920	-0.832	-0.406	-0.181	-0.107	0.025	-0.016	0.149	0.133	0.060	0.004
-0.183	0.214	-0.818	-0.269	0.269	-0.925	-0.863	0.049	-0.203	0.047	-0.037	0.114	0.007	0.052	0.065	0.021
-0.141	0.199	-0.881	-0.265	0.257	-0.929	-0.721	-0.139	-0.157	0.085	-0.040	0.056	0.051	0.032	0.001	0.031
-0.118	0.087	-0.995	-0.264	0.241	-0.934	-0.864	-0.012	-0.063	0.107	-0.136	-0.054	0.075	0.084	0.114	0.045
-0.176	0.017	-0.987	-0.269	0.227	-0.936	-0.704	0.287	-0.012	0.055	-0.191	-0.044	0.019	0.158	0.108	0.007
-0.276	0.087	-0.979	-0.278	0.216	-0.936	-0.580	0.495	-0.123	-0.037	-0.111	-0.036	0.080	0.093	0.101	-0.025
-0.472	0.133	-1.023	-0.281	0.210	-0.936	-0.350	0.168	-0.014	-0.229	-0.058	-0.079	0.275	0.051	0.146	-0.068
-0.407	0.226	-1.078	-0.288	0.211	-0.934	0.044	0.362	-0.161	-0.158	0.033	-0.137	0.209	0.037	0.203	-0.093
-0.422	0.249	-1.121	-0.286	0.220	-0.933	0.409	-0.066	-0.217	-0.175	0.047	-0.182	0.223	0.055	0.248	-0.062
-0.399	0.226	-1.224	-0.272	0.229	-0.935	0.411	-0.713	-0.200	-0.166	0.016	-0.282	0.199	0.026	0.352	0.003
-0.157	0.222	-1.176	-0.257	0.237	-0.937	0.369	-0.683	-0.281	0.062	0.004	-0.233	0.045	0.017	0.307	0.052
-0.095	0.157	-1.054	-0.245	0.244	-0.938	0.340	-0.541	-0.247	0.111	-0.069	-0.109	0.108	0.054	0.187	0.104
-0.083	0.191	-1.086	-0.230	0.249	-0.941	0.253	-0.725	-0.157	0.108	-0.040	-0.138	0.121	0.025	0.220	0.151
-0.060	0.157	-1.106	-0.215	0.253	-0.943	0.151	-0.758	-0.135	0.116	-0.078	-0.155	0.146	0.066	0.241	0.164
-0.007	0.180	-1.042	-0.202	0.257	-0.945	0.221	-0.616	-0.095	0.157	-0.059	-0.091	0.200	0.048	0.180	0.170
0.032	0.172	-1.035	-0.195	0.260	-0.946	0.176	-0.305	-0.090	0.188	-0.070	-0.082	0.239	0.062	0.174	0.161
0.017	0.176	-0.991	-0.193	0.267	-0.944	0.345	-0.064	-0.136	0.170	-0.073	-0.041	0.223	0.064	0.132	0.150
-0.072	0.207	-1.027	-0.191	0.276	-0.942	0.448	0.005	-0.193	0.081	-0.051	-0.078	0.134	0.039	0.170	0.141
-0.076	0.249	-1.082	-0.181	0.285	-0.941	0.450	-0.507	-0.141	0.066	-0.017	-0.134	0.130	0.003	0.226	0.115
-0.022	0.315	-0.999	-0.180	0.297	-0.938	0.602	0.096	-0.282	0.119	0.036	-0.055	0.184	0.057	0.144	0.084
-0.076	0.303	-0.979	-0.175	0.311	-0.934	0.708	-0.172	-0.287	0.060	0.011	-0.039	0.130	0.039	0.126	0.079
-0.133	0.327	-0.991	-0.173	0.324	-0.930	0.615	-0.006	-0.290	0.000	0.021	-0.055	0.072	0.056	0.140	0.041
-0.060	0.303	-0.975	-0.167	0.333	-0.928	0.460	-0.238	-0.212	0.067	-0.011	-0.041	0.144	0.026	0.127	0.012
-0.245	0.307	-1.031	-0.157	0.341	-0.927	0.413	-0.477	-0.226	-0.128	-0.015	-0.098	0.042	0.023	0.184	0.001
-0.149	0.284	-0.975	-0.151	0.350	-0.925	0.437	-0.182	-0.244	-0.036	-0.047	-0.045	0.054	0.006	0.130	-0.000
-0.083	0.330	-0.912	-0.145	0.360	-0.922	0.503	-0.281	-0.227	0.022	-0.011	0.015	0.117	0.035	0.069	-0.015
-0.099	0.392	-0.944	-0.141	0.369	-0.919	0.472	-0.091	-0.271	0.003	0.041	-0.020	0.100	0.091	0.102	0.006
-0.099	0.392	-0.944	-0.133	0.379	-0.916	0.492	-0.358	-0.187	-0.005	0.032	-0.023	0.097	0.085	0.104	0.013
-0.060	0.346	-0.881	-0.133	0.387	-0.912	0.442	0.081	-0.142	0.033	-0.023	0.036	0.133	0.033	0.042	0.011
-0.064	0.388	-0.897	-0.129	0.395	-0.910	0.411	-0.126	-0.161	0.026	0.012	0.018	0.127	0.070	0.059	0.027
-0.053	0.423	-0.830	-0.130	0.403	-0.906	0.400	0.119	-0.174	0.038	0.039	0.081	0.136	0.099	0.007	0.003
0.020	0.415	-0.845	-0.137	0.411	-0.901	0.409	0.544	-0.195	0.119	0.023	0.060	0.206	0.086	0.010	-0.011
-0.245	0.377	-0.975	-0.131	0.415	-0.900	0.220	-0.374	0.000	-0.153	-0.019	-0.071	0.062	0.042	0.141	-0.013
-0.126	0.408	-0.838	-0.130	0.419	-0.898	0.256	-0.056	-0.053	-0.036	0.008	0.065	0.054	0.066	0.004	-0.015
-0.076	0.431	-0.881	-0.133	0.424	-0.896	0.270	0.206	-0.033	0.018	0.026	0.018	0.101	0.083	0.049	-0.026
-0.107	0.388	-0.932	-0.132	0.429	-0.893	0.280	-0.040	-0.002	-0.014	-0.021	-0.035	0.066	0.034	0.102	0.003
-0.057	0.388	-0.897	-0.131	0.434	-0.891	0.268	-0.023	-0.072	0.035	-0.026	-0.002	0.113	0.027	0.069	0.009
-0.060	0.427	-0.885	-0.131	0.441	-0.888	0.368	0.054	-0.093	0.031	0.006	0.006	0.105	0.059	0.059	0.003
-0.110	0.427	-0.881	-0.130	0.448	-0.885	0.383	0.022	-0.079	-0.020	-0.000	0.007	0.052	0.053	0.056	0.003
-0.110	0.439	-0.877	-0.129	0.453	-0.882	0.276	-0.052	-0.076	-0.022	0.006	0.008	0.048	0.058	0.052	0.010
-0.083	0.423	-0.861	-0.129	0.457	-0.880	0.233	0.037	0.014	0.006	-0.013	0.022	0.071	0.036	0.037	0.005
-0.007	0.454	-0.849	-0.134	0.461	-0.877	0.209	0.284	-0.053	0.087	0.014	0.031	0.144	0.061	0.027	0.010
-0.080	0.419	-0.834	-0.136	0.463	-0.876	0.115	0.136	-0.024	0.016	-0.022	0.045	0.069	0.020	0.014	0.021
-0.083	0.439	-0.838	-0.141	0.465	-0.874	0.110	0.342	-0.026	0.018	-0.005	0.039	0.064	0.034	0.021	0.012
-0.060	0.454	-0.861	-0.143	0.466	-0.873	0.087	0.149	-0.047	0.043	0.009	0.014	0.086	0.043	0.048	-0.005
-0.157	0.415	-0.873	-0.147	0.467	-0.872	0.027	0.215	-0.011	-0.050	-0.030	0.002	0.010	0.001	0.064	-0.009
-0.133	0.431	-0.901	-0.146	0.467	-0.872	0.026	-0.100	0.057	-0.028	-0.015	-0.026	0.012	0.008	0.095	0.003
-0.122	0.442	-0.845	-0.152	0.468	-0.871	0.034	0.407	-0.035	-0.010	-0.004	0.028	0.023	0.014	0.044	-0.013
-0.030	0.431	-0.826	-0.152	0.471	-0.869	0.165	0.035	-0.005	0.083	-0.018	0.046	0.115	0.004	0.028	0.011
-0.172	0.427	-0.889	-0.156	0.473	-0.867	0.119	0.260	-0.090	-0.056	-0.024	-0.019	0.027	0.014	0.094	0.002
-0.037	0.481	-0.885	-0.156	0.475	-0.866	0.128	0.016	-0.060	0.078	0.028	-0.016	0.108	0.035	0.093	0.004
-0.195	0.477	-0.893	-0.158	0.476	-0.865	0.075	0.163	0.002	-0.077	0.022	-0.025	0.049	0.025	0.103	-0.001
-0.107	0.466	-0.802	-0.160	0.479	-0.863	0.158	0.127	-0.042	0.013	0.008	0.064	0.040	0.007	0.015	0.002
-0.080	0.466	-0.838	-0.165	0.483	-0.860	0.204	0.364	-0.074	0.046	0.004	0.026	0.068	0.001	0.052	-0.018
-0.180	0.473	-0.932	-0.165	0.485	-0.859	0.126	-0.023	-0.018	-0.055	0.010	-0.070	0.031	0.003	0.148	-0.009
-0.180	0.473	-0.932	-0.165	0.488	-0.857	0.160	0.073	-0.074	-0.054	0.007	-0.072	0.031	0.003	0.149	-0.011
-0.145	0.470	-0.869	-0.166	0.491	-0.855	0.154	0.047	-0.061	-0.020	0.000	-0.010	0.004	0.013	0.087	-0.028
-0.160	0.489	-0.893	-0.164	0.494	-0.854	0.148	-0.010	-0.110	-0.036	0.017	-0.035	0.011	0.002	0.112	-0.025
-0.180	0.524	-0.857	-0.163	0.496	-0.853	0.117	-0.003	-0.101	-0.057	0.049	-0.001	0.031	0.031	0.078	-0.015
-0.137	0.493	-0.873	-0.162	0.500	-0.851	0.183	0.003	-0.155	-0.016	0.014	-0.018	0.011	0.005	0.094	-0.023
-0.099	0.512	-0.857	-0.163	0.502	-0.850	0.097	0.161	-0.169	0.024	0.031	-0.004	0.049	0.010	0.080	-0.010
-0.183	0.508	-0.861	-0.159	0.504	-0.849	0.115	-0.132	-0.114	-0.065	0.025	-0.008	0.036	0.001	0.084	0.010
-0.076	0.547	-0.869	-0.160	0.506	-0.847	0.105	0.132	-0.113	0.044	0.062	-0.018	0.071	0.036	0.093	0.016
-0.080	0.508	-0.877	-0.161	0.509	-0.845	0.146	0.151	-0.119	0.041	0.020	-0.027	0.066	0.006	0.102	0.002
-0.107	0.497	-0.873	-0.162	0.512	-0.844	0.138	0.127	-0.146	0.014	0.006	-0.025	0.039	0.021	0.099	0.020
-0.176	0.512	-0.861	-0.157	0.515	-0.843	0.144	-0.199	-0.110	-0.059	0.018	-0.014	0.032	0.009	0.088	0.005
-0.080	0.504	-0.853	-0.157	0.518	-0.841	0.171	0.129	-0.181	0.037	0.007	-0.008	0.064	0.020	0.081	-0.004
-0.164	0.524	-0.897	-0.153	0.520	-0.840	0.097	-0.173	-0.088	-0.052	0.025	-0.051	0.021	0.004	0.124	-0.002
-0.114	0.512	-0.853	-0.152	0.522	-0.839	0.081	0.010	-0.100	-0.003	0.011	-0.009	0.028	0.018	0.081	0.003
-0.080	0.520	-0.845	-0.156	0.523	-0.838	0.061	0.350	-0.159	0.036	0.018	-0.002	0.062	0.012	0.074	-0.009
-0.160	0.527	-0.889	-0.158	0.524	-0.837	0.021	0.168	-0.149	-0.044	0.025	-0.046	0.019	0.006	0.118	-0.001
-0.133	0.527	-0.826	-0.154	0.527	-0.836	0.147	-0.171	-0.117	-0.021	0.022	0.016	0.007	0.008	0.055	-0.003
-0.103	0.555	-0.849	-0.152	0.529	-0.835	0.122	0.009	-0.183	0.007	0.046	-0.009	0.037	0.017	0.079	-0.012
-0.133	0.555	-0.881	-0.153	0.531	-0.834	0.044	0.165	-0.152	-0.023	0.045	-0.041	0.005	0.016	0.111	-0.011
-0.133	0.535	-0.881	-0.149	0.531	-0.834	-0.018	-0.168	-0.087	-0.026	0.025	-0.040	0.004	0.005	0.111	0.001
-0.141	0.508	-0.869	-0.149	0.531	-0.834	0.022	0.108	-0.135	-0.034	-0.002	-0.029	0.005	0.033	0.100	-0.002
-0.087	0.527	-0.889	-0.148	0.532	-0.834	0.033	0.031	-0.181	0.018	0.016	-0.049	0.049	0.014	0.120	0.003
-0.103	0.524	-0.826	-0.146	0.532	-0.834	-0.045	0.023	-0.199	0.001	0.012	0.015	0.033	0.019	0.057	0.007
-0.087	0.508	-0.853	-0.144	0.532	-0.835	-0.053	0.005	-0.174	0.014	-0.003	-0.012	0.048	0.035	0.085	0.007
-0.103	0.508	-0.897	-0.138	0.530	-0.836	-0.086	-0.284	-0.128	-0.008	-0.002	-0.054	0.032	0.035	0.128	-0.012
-0.130	0.508	-0.897	-0.129	0.529	-0.839	-0.081	-0.459	-0.110	-0.044	-0.001	-0.052	0.005	0.035	0.128	-0.010
-0.157	0.500	-0.853	-0.129	0.529	-0.839	-0.046	0.083	-0.140	-0.071	-0.008	-0.008	0.024	0.043	0.085	-0.012
-0.068	0.466	-0.826	-0.125	0.528	-0.840	-0.023	-0.148	-0.076	0.014	-0.043	0.020	0.064	0.077	0.057	-0.016
-0.068	0.466	-0.826	-0.124	0.529	-0.840	0.004	-0.010	-0.057	0.013	-0.043	0.020	0.063	0.077	0.057	-0.003
-0.087	0.450	-0.849	-0.122	0.529	-0.840	0.013	-0.069	-0.072	-0.008	-0.059	-0.003	0.044	0.092	0.081	0.011
-0.033	0.435	-0.842	-0.122	0.531	-0.838	0.136	0.100	-0.149	0.045	-0.077	0.003	0.097	0.107	0.072	0.006
-0.068	0.477	-0.845	-0.120	0.534	-0.837	0.170	-0.019	-0.143	0.009	-0.037	-0.002	0.062	0.064	0.076	0.006
-0.114	0.446	-0.901	-0.118	0.538	-0.835	0.201	-0.058	-0.136	-0.040	-0.072	-0.059	0.015	0.094	0.130	0.009
-0.060	0.446	-0.806	-0.119	0.542	-0.832	0.274	0.153	-0.121	0.015	-0.077	0.032	0.069	0.094	0.035	-0.001
-0.049	0.458	-0.790	-0.121	0.549	-0.827	0.417	0.174	-0.093	0.028	-0.072	0.043	0.080	0.082	0.019	0.006
-0.064	0.458	-0.747	-0.124	0.556	-0.822	0.425	0.216	-0.034	0.016	-0.079	0.081	0.064	0.081	0.025	0.016
-0.018	0.462	-0.790	-0.123	0.564	-0.816	0.475	0.067	-0.090	0.061	-0.083	0.033	0.110	0.075	0.018	0.022
-0.057	0.454	-0.861	-0.120	0.574	-0.810	0.607	-0.126	-0.083	0.020	-0.101	-0.045	0.072	0.081	0.088	0.018
-0.026	0.427	-0.755	-0.123	0.585	-0.801	0.711	0.256	-0.098	0.053	-0.140	0.053	0.101	0.107	0.019	0.032
-0.080	0.435	-0.778	-0.127	0.598	-0.791	0.802	0.295	-0.080	0.003	-0.145	0.019	0.046	0.098	0.004	0.032
-0.026	0.466	-0.794	-0.127	0.612	-0.780	0.911	0.076	-0.077	0.056	-0.128	-0.007	0.100	0.066	0.019	0.026
-0.014	0.504	-0.719	-0.130	0.629	-0.766	1.070	0.370	-0.129	0.072	-0.107	0.054	0.110	0.026	0.057	0.021
-0.107	0.516	-0.814	-0.131	0.646	-0.752	1.122	0.072	-0.057	-0.021	-0.112	-0.055	0.017	0.014	0.037	0.032
-0.076	0.551	-0.727	-0.134	0.663	-0.736	1.179	0.232	-0.037	0.013	-0.095	0.016	0.048	0.022	0.051	0.020
-0.018	0.570	-0.672	-0.138	0.682	-0.718	1.275	0.317	-0.016	0.075	-0.094	0.053	0.105	0.041	0.108	-0.004
-0.083	0.570	-0.656	-0.141	0.702	-0.698	1.432	0.292	-0.072	0.012	-0.115	0.048	0.038	0.042	0.123	-0.003
-0.180	0.624	-0.704	-0.141	0.722	-0.678	1.433	0.002	-0.002	-0.084	-0.080	-0.019	0.058	0.096	0.077	0.004
-0.095	0.643	-0.652	-0.146	0.741	-0.656	1.409	0.380	0.006	0.005	-0.080	0.010	0.026	0.116	0.128	-0.018
-0.045	0.674	-0.609	-0.147	0.760	-0.632	1.556	0.107	0.023	0.057	-0.069	0.030	0.076	0.146	0.172	-0.018
-0.157	0.663	-0.581	-0.150	0.781	-0.607	1.636	0.247	-0.014	-0.052	-0.100	0.031	0.036	0.134	0.199	-0.003
-0.107	0.732	-0.562	-0.158	0.801	-0.578	1.704	0.696	-0.034	0.005	-0.051	0.022	0.013	0.203	0.218	-0.016
-0.114	0.740	-0.562	-0.160	0.820	-0.550	1.709	0.122	0.040	-0.001	-0.062	-0.006	0.004	0.211	0.218	-0.029
-0.199	0.759	-0.562	-0.164	0.838	-0.520	1.699	0.397	0.013	-0.081	-0.061	-0.035	0.082	0.230	0.217	-0.025
-0.157	0.794	-0.522	-0.167	0.855	-0.491	1.691	0.164	0.061	-0.036	-0.043	-0.025	0.042	0.265	0.256	-0.022
-0.176	0.844	-0.507	-0.169	0.870	-0.464	1.614	-0.003	0.120	-0.053	-0.008	-0.037	0.062	0.315	0.270	-0.023
-0.118	0.914	-0.451	-0.175	0.883	-0.435	1.568	0.396	0.117	0.010	0.048	-0.011	0.005	0.385	0.324	-0.014
-0.164	0.910	-0.491	-0.179	0.896	-0.406	1.546	0.288	0.098	-0.032	0.032	-0.079	0.051	0.380	0.284	-0.014
-0.180	0.914	-0.459	-0.182	0.907	-0.379	1.520	0.092	0.161	-0.044	0.025	-0.075	0.066	0.384	0.314	0.000
-0.195	0.968	-0.436	-0.186	0.917	-0.353	1.457	-0.014	0.218	-0.056	0.069	-0.078	0.082	0.438	0.337	0.003
-0.118	0.999	-0.365	-0.190	0.926	-0.325	1.456	0.082	0.196	0.025	0.091	-0.034	0.004	0.468	0.407	0.012
-0.133	0.991	-0.349	-0.195	0.934	-0.300	1.365	0.115	0.232	0.014	0.076	-0.044	0.019	0.460	0.422	0.026
-0.133	0.980	-0.341	-0.200	0.940	-0.275	1.294	0.145	0.238	0.019	0.058	-0.061	0.018	0.447	0.429	0.041
-0.114	1.007	-0.309	-0.205	0.946	-0.252	1.128	0.379	0.190	0.043	0.081	-0.053	0.001	0.473	0.460	0.025
-0.168	1.041	-0.400	-0.210	0.949	-0.235	0.873	0.290	0.174	-0.006	0.112	-0.161	0.053	0.507	0.368	0.017
-0.299	1.072	-0.455	-0.214	0.951	-0.222	0.745	-0.231	0.253	-0.133	0.141	-0.228	0.183	0.537	0.312	-0.002
-0.237	1.092	-0.361	-0.219	0.953	-0.211	0.643	-0.153	0.318	-0.065	0.159	-0.145	0.121	0.555	0.405	-0.027
-0.268	1.096	-0.274	-0.225	0.953	-0.202	0.541	-0.189	0.335	-0.090	0.162	-0.068	0.152	0.558	0.491	-0.038
-0.268	1.111	-0.235	-0.232	0.953	-0.196	0.325	-0.163	0.432	-0.083	0.179	-0.034	0.152	0.572	0.530	-0.048
-0.230	1.076	-0.282	-0.239	0.951	-0.194	0.134	-0.059	0.363	-0.038	0.145	-0.083	0.114	0.536	0.481	-0.057
-0.349	1.010	-0.329	-0.245	0.948	-0.201	-0.177	-0.628	0.453	-0.150	0.083	-0.124	0.233	0.469	0.433	-0.040
-0.291	1.041	-0.282	-0.251	0.945	-0.211	-0.367	-0.601	0.460	-0.086	0.117	-0.066	0.175	0.498	0.479	-0.004
-0.191	1.115	-0.258	-0.257	0.940	-0.224	-0.547	-0.543	0.429	0.019	0.195	-0.030	0.075	0.570	0.501	0.015
-0.114	1.092	-0.302	-0.261	0.936	-0.238	-0.656	-0.184	0.281	0.100	0.176	-0.059	0.001	0.545	0.456	0.056
-0.172	1.010	-0.412	-0.261	0.931	-0.256	-0.786	-0.584	0.200	0.042	0.100	-0.152	0.056	0.462	0.344	0.079
-0.149	0.960	-0.428	-0.259	0.926	-0.273	-0.797	-0.444	0.043	0.064	0.054	-0.150	0.033	0.409	0.327	0.101
-0.203	0.918	-0.440	-0.258	0.922	-0.289	-0.761	-0.346	0.024	0.008	0.016	-0.145	0.086	0.365	0.314	0.106
-0.110	0.879	-0.451	-0.255	0.918	-0.304	-0.681	-0.349	0.016	0.098	-0.018	-0.142	0.007	0.324	0.301	0.118
-0.114	0.868	-0.479	-0.254	0.914	-0.317	-0.596	-0.320	0.035	0.093	-0.026	-0.157	0.003	0.310	0.272	0.123
-0.107	0.871	-0.518	-0.251	0.911	-0.327	-0.382	-0.511	0.035	0.097	-0.019	-0.186	0.011	0.312	0.231	0.145
-0.137	0.891	-0.566	-0.247	0.908	-0.337	-0.311	-0.598	0.070	0.063	0.003	-0.224	0.020	0.328	0.182	0.160
-0.076	0.887	-0.495	-0.246	0.906	-0.346	-0.331	-0.508	0.137	0.123	0.002	-0.144	0.042	0.322	0.251	0.176
0.001	0.898	-0.451	-0.248	0.902	-0.352	-0.322	-0.085	0.174	0.202	0.016	-0.094	0.120	0.331	0.293	0.166
-0.010	0.902	-0.487	-0.249	0.898	-0.363	-0.447	-0.378	0.235	0.192	0.024	-0.119	0.109	0.332	0.256	0.160
-0.145	0.980	-0.530	-0.248	0.893	-0.375	-0.566	-0.420	0.187	0.057	0.107	-0.149	0.026	0.407	0.211	0.143
-0.126	0.999	-0.503	-0.246	0.887	-0.390	-0.713	-0.468	0.094	0.074	0.132	-0.107	0.007	0.424	0.237	0.117
-0.149	0.991	-0.503	-0.243	0.880	-0.408	-0.875	-0.505	0.064	0.048	0.131	-0.089	0.029	0.413	0.235	0.079
-0.099	0.968	-0.436	-0.241	0.872	-0.426	-0.953	-0.124	-0.008	0.096	0.116	-0.005	0.021	0.387	0.301	0.072
-0.176	0.922	-0.487	-0.236	0.863	-0.446	-1.035	-0.458	-0.055	0.014	0.078	-0.036	0.056	0.338	0.248	0.063
-0.126	0.891	-0.510	-0.232	0.854	-0.466	-1.104	-0.294	-0.084	0.059	0.057	-0.039	0.005	0.304	0.223	0.055
-0.130	0.864	-0.542	-0.225	0.843	-0.489	-1.212	-0.409	-0.131	0.049	0.041	-0.047	0.009	0.275	0.190	0.045
-0.160	0.837	-0.581	-0.218	0.830	-0.513	-1.304	-0.414	-0.150	0.012	0.027	-0.063	0.039	0.245	0.148	0.041
-0.118	0.844	-0.526	-0.215	0.816	-0.537	-1.439	-0.093	-0.098	0.051	0.050	0.017	0.003	0.250	0.201	0.015
-0.164	0.802	-0.577	-0.212	0.801	-0.560	-1.364	-0.212	-0.046	0.002	0.022	-0.011	0.043	0.206	0.148	-0.007
-0.233	0.829	-0.585	-0.210	0.786	-0.582	-1.336	-0.220	0.017	-0.070	0.064	0.003	0.112	0.230	0.139	-0.023
-0.195	0.837	-0.554	-0.207	0.771	-0.603	-1.287	-0.258	0.023	-0.034	0.088	0.056	0.073	0.236	0.169	-0.032
-0.195	0.752	-0.597	-0.203	0.756	-0.622	-1.174	-0.431	0.049	-0.039	0.017	0.032	0.073	0.149	0.125	-0.037
-0.153	0.728	-0.625	-0.201	0.742	-0.640	-1.085	-0.205	0.041	0.002	0.008	0.022	0.031	0.124	0.096	-0.027
-0.160	0.771	-0.637	-0.199	0.727	-0.657	-1.123	-0.224	0.073	-0.008	0.065	0.028	0.039	0.164	0.083	-0.022
-0.153	0.775	-0.637	-0.197	0.712	-0.674	-1.121	-0.175	0.075	-0.002	0.084	0.044	0.032	0.166	0.082	-0.010
-0.172	0.748	-0.696	-0.194	0.697	-0.691	-1.146	-0.259	0.046	-0.024	0.072	0.003	0.051	0.137	0.022	-0.007
-0.157	0.725	-0.775	-0.193	0.679	-0.708	-1.237	-0.061	-0.018	-0.010	0.066	-0.059	0.037	0.112	0.058	-0.014
-0.137	0.725	-0.751	-0.189	0.661	-0.726	-1.272	-0.221	-0.056	0.006	0.083	-0.017	0.018	0.110	0.036	-0.017
-0.195	0.670	-0.759	-0.183	0.642	-0.745	-1.353	-0.352	-0.093	-0.058	0.048	-0.006	0.076	0.054	0.045	-0.021
-0.153	0.667	-0.743	-0.176	0.622	-0.763	-1.339	-0.334	-0.126	-0.023	0.064	0.028	0.034	0.048	0.030	-0.028
-0.157	0.609	-0.755	-0.168	0.602	-0.780	-1.335	-0.406	-0.126	-0.034	0.026	0.035	0.038	0.012	0.043	-0.033
-0.130	0.612	-0.763	-0.163	0.581	-0.797	-1.361	-0.250	-0.096	-0.012	0.050	0.044	0.012	0.009	0.052	-0.023
-0.114	0.574	-0.790	-0.158	0.560	-0.813	-1.330	-0.199	-0.096	-0.001	0.032	0.033	0.003	0.050	0.081	-0.025
-0.087	0.566	-0.778	-0.151	0.541	-0.827	-1.194	-0.338	-0.122	0.019	0.044	0.059	0.029	0.058	0.070	-0.022
-0.133	0.504	-0.810	-0.147	0.523	-0.840	-1.119	-0.195	-0.127	-0.032	0.000	0.040	0.017	0.121	0.102	-0.024
-0.103	0.450	-0.794	-0.144	0.506	-0.851	-1.020	-0.095	-0.101	-0.004	-0.037	0.066	0.013	0.176	0.087	-0.020
-0.103	0.450	-0.794	-0.139	0.491	-0.860	-0.902	-0.259	-0.078	-0.009	-0.022	0.076	0.012	0.176	0.088	-0.017
-0.072	0.435	-0.838	-0.136	0.476	-0.869	-0.857	-0.079	-0.071	0.019	-0.022	0.041	0.043	0.192	0.132	-0.009
-0.057	0.435	-0.838	-0.136	0.462	-0.876	-0.809	0.050	-0.076	0.034	-0.008	0.049	0.058	0.193	0.133	-0.006
-0.080	0.404	-0.857	-0.135	0.449	-0.883	-0.734	-0.046	-0.103	0.009	-0.027	0.036	0.034	0.224	0.153	-0.001
-0.095	0.408	-0.877	-0.137	0.437	-0.889	-0.694	0.190	-0.119	-0.004	-0.011	0.022	0.019	0.221	0.173	-0.012
-0.099	0.392	-0.897	-0.136	0.425	-0.895	-0.674	-0.002	-0.064	-0.009	-0.014	0.009	0.014	0.237	0.193	-0.007
-0.126	0.346	-0.877	-0.132	0.415	-0.900	-0.584	-0.183	-0.070	-0.039	-0.050	0.034	0.014	0.283	0.174	-0.016
-0.033	0.365	-0.881	-0.133	0.406	-0.904	-0.536	0.157	-0.156	0.054	-0.022	0.034	0.078	0.264	0.178	-0.008
-0.122	0.323	-0.881	-0.128	0.396	-0.909	-0.517	-0.246	-0.086	-0.039	-0.055	0.039	0.011	0.307	0.179	-0.008
-0.041	0.334	-0.893	-0.130	0.387	-0.913	-0.541	0.146	-0.083	0.043	-0.034	0.032	0.069	0.295	0.191	-0.004
-0.068	0.327	-0.853	-0.132	0.377	-0.917	-0.534	0.133	-0.050	0.018	-0.032	0.075	0.042	0.303	0.152	-0.017
-0.103	0.342	-0.889	-0.131	0.368	-0.921	-0.498	-0.003	-0.061	-0.017	-0.007	0.043	0.006	0.287	0.188	-0.011
-0.118	0.350	-0.940	-0.132	0.360	-0.924	-0.447	0.081	-0.084	-0.032	0.008	-0.005	0.010	0.279	0.239	-0.015
-0.099	0.327	-0.924	-0.130	0.351	-0.927	-0.485	-0.072	-0.062	-0.014	-0.006	0.014	0.009	0.302	0.223	-0.017
-0.068	0.311	-0.920	-0.131	0.342	-0.931	-0.505	0.076	-0.072	0.017	-0.012	0.022	0.039	0.317	0.220	-0.012
-0.099	0.253	-0.924	-0.130	0.333	-0.934	-0.454	-0.041	-0.045	-0.015	-0.062	0.021	0.008	0.375	0.224	-0.000
-0.072	0.272	-0.897	-0.131	0.326	-0.936	-0.366	0.103	-0.073	0.014	-0.036	0.051	0.034	0.355	0.197	0.001
-0.049	0.284	-0.940	-0.133	0.319	-0.938	-0.376	0.116	-0.085	0.038	-0.017	0.010	0.056	0.344	0.240	-0.003
-0.091	0.280	-0.940	-0.131	0.313	-0.941	-0.330	-0.072	-0.054	-0.006	-0.015	0.012	0.014	0.347	0.240	-0.001
-0.091	0.269	-0.936	-0.131	0.307	-0.943	-0.345	0.043	-0.064	-0.005	-0.020	0.018	0.013	0.359	0.236	-0.003
-0.083	0.253	-0.916	-0.132	0.301	-0.944	-0.310	0.058	-0.086	0.003	-0.030	0.039	0.021	0.374	0.217	-0.011
-0.091	0.238	-0.920	-0.134	0.296	-0.946	-0.263	0.144	-0.074	-0.003	-0.040	0.037	0.013	0.390	0.221	-0.016
-0.091	0.226	-0.940	-0.133	0.291	-0.947	-0.258	0.009	-0.069	-0.003	-0.047	0.019	0.013	0.401	0.240	-0.008
-0.122	0.234	-0.940	-0.137	0.286	-0.948	-0.265	0.214	-0.079	-0.030	-0.034	0.020	0.018	0.393	0.240	-0.013
-0.049	0.245	-0.932	-0.138	0.282	-0.949	-0.216	0.070	-0.073	0.044	-0.019	0.029	0.055	0.381	0.232	-0.020
-0.130	0.226	-0.960	-0.134	0.278	-0.951	-0.222	-0.164	-0.082	-0.041	-0.034	0.003	0.025	0.400	0.260	-0.020
-0.141	0.218	-0.948	-0.138	0.275	-0.951	-0.175	0.274	-0.145	-0.048	-0.039	0.015	0.037	0.408	0.248	-0.015
-0.099	0.211	-0.952	-0.138	0.272	-0.952	-0.165	0.013	-0.119	-0.006	-0.043	0.012	0.006	0.415	0.252	-0.021
-0.099	0.211	-0.952	-0.139	0.268	-0.953	-0.212	0.096	-0.108	-0.004	-0.039	0.013	0.006	0.415	0.252	-0.025
-0.091	0.230	-0.944	-0.141	0.267	-0.953	-0.106	0.146	-0.131	0.005	-0.018	0.021	0.014	0.395	0.244	-0.013
-0.145	0.203	-0.936	-0.140	0.265	-0.954	-0.094	-0.041	-0.104	-0.050	-0.044	0.030	0.040	0.422	0.236	-0.013
-0.076	0.211	-0.944	-0.141	0.264	-0.954	-0.056	0.109	-0.107	0.021	-0.035	0.022	0.030	0.414	0.243	-0.014
-0.103	0.203	-0.944	-0.143	0.264	-0.954	-0.022	0.137	-0.120	-0.004	-0.042	0.022	0.003	0.422	0.244	-0.014
-0.110	0.203	-0.960	-0.144	0.264	-0.954	-0.005	0.096	-0.102	-0.010	-0.042	0.006	0.004	0.421	0.259	-0.001
-0.103	0.195	-0.964	-0.144	0.265	-0.953	0.059	0.030	-0.110	-0.003	-0.050	0.002	0.004	0.428	0.262	-0.001
-0.072	0.172	-0.912	-0.144	0.267	-0.953	0.078	0.040	-0.150	0.028	-0.075	0.052	0.036	0.451	0.210	-0.001
-0.080	0.172	-0.928	-0.147	0.269	-0.952	0.104	0.239	-0.194	0.024	-0.077	0.036	0.028	0.450	0.226	0.005
-0.107	0.176	-0.948	-0.146	0.271	-0.951	0.094	0.010	-0.168	-0.004	-0.076	0.016	0.001	0.446	0.245	0.005
-0.083	0.172	-0.968	-0.146	0.273	-0.951	0.108	0.046	-0.206	0.019	-0.082	-0.005	0.025	0.448	0.264	-0.001
-0.099	0.153	-0.940	-0.146	0.276	-0.950	0.139	0.068	-0.201	0.003	-0.104	0.022	0.010	0.467	0.236	-0.003
-0.122	0.180	-0.952	-0.144	0.280	-0.949	0.198	-0.048	-0.195	-0.022	-0.081	0.009	0.012	0.439	0.247	-0.006
-0.091	0.184	-0.940	-0.146	0.286	-0.947	0.286	0.169	-0.224	0.011	-0.083	0.019	0.019	0.434	0.234	-0.013
-0.133	0.207	-0.972	-0.143	0.294	-0.945	0.404	-0.075	-0.202	-0.034	-0.067	-0.014	0.023	0.409	0.265	-0.016
-0.103	0.207	-0.928	-0.142	0.305	-0.942	0.570	0.002	-0.222	-0.005	-0.078	0.026	0.008	0.408	0.221	-0.017
-0.118	0.238	-0.948	-0.140	0.319	-0.937	0.730	0.004	-0.228	-0.021	-0.062	0.002	0.007	0.376	0.240	-0.014
-0.122	0.211	-0.920	-0.142	0.336	-0.931	0.892	0.154	-0.224	-0.024	-0.105	0.023	0.010	0.401	0.211	-0.011
-0.060	0.245	-0.893	-0.141	0.354	-0.924	0.949	0.050	-0.197	0.037	-0.089	0.044	0.052	0.365	0.182	-0.007
-0.091	0.245	-0.873	-0.143	0.375	-0.916	1.123	0.214	-0.238	0.008	-0.110	0.055	0.022	0.363	0.161	-0.007
-0.083	0.253	-0.881	-0.146	0.398	-0.906	1.231	0.264	-0.262	0.018	-0.125	0.037	0.030	0.354	0.168	-0.005
-0.114	0.265	-0.881	-0.146	0.424	-0.894	1.434	0.168	-0.265	-0.012	-0.139	0.025	0.000	0.341	0.167	-0.012
-0.118	0.307	-0.873	-0.147	0.452	-0.880	1.556	0.182	-0.255	-0.015	-0.125	0.019	0.003	0.297	0.157	-0.012
-0.118	0.361	-0.869	-0.149	0.481	-0.864	1.608	0.229	-0.267	-0.013	-0.099	0.007	0.002	0.241	0.152	-0.012
-0.110	0.404	-0.834	-0.149	0.510	-0.847	1.647	0.174	-0.240	-0.005	-0.085	0.025	0.007	0.198	0.115	-0.007
-0.091	0.450	-0.822	-0.150	0.537	-0.830	1.614	0.179	-0.203	0.015	-0.066	0.020	0.027	0.150	0.102	-0.004
-0.099	0.470	-0.810	-0.153	0.564	-0.812	1.598	0.298	-0.206	0.010	-0.073	0.013	0.020	0.129	0.089	-0.000
-0.110	0.527	-0.786	-0.156	0.591	-0.791	1.659	0.376	-0.213	0.002	-0.042	0.017	0.009	0.069	0.064	-0.007
-0.110	0.527	-0.786	-0.157	0.618	-0.771	1.671	0.223	-0.188	0.003	-0.069	-0.004	0.009	0.067	0.062	-0.004
-0.168	0.562	-0.778	-0.157	0.642	-0.750	1.597	0.084	-0.141	-0.056	-0.059	-0.017	0.048	0.030	0.052	-0.006
-0.099	0.616	-0.763	-0.156	0.666	-0.730	1.562	0.107	-0.154	0.013	-0.028	-0.021	0.021	0.025	0.035	-0.005
-0.126	0.640	-0.755	-0.155	0.688	-0.709	1.553	0.076	-0.170	-0.015	-0.028	-0.035	0.006	0.050	0.025	-0.003
-0.110	0.670	-0.711	-0.152	0.710	-0.688	1.498	-0.004	-0.166	-0.002	-0.018	-0.012	0.009	0.082	0.019	0.008
-0.095	0.698	-0.676	-0.151	0.731	-0.666	1.506	0.118	-0.171	0.012	-0.012	0.002	0.024	0.111	0.056	0.001
-0.076	0.721	-0.601	-0.152	0.751	-0.642	1.527	0.267	-0.164	0.032	-0.009	0.053	0.044	0.136	0.132	-0.000
-0.118	0.783	-0.613	-0.153	0.770	-0.620	1.446	0.174	-0.093	-0.010	0.034	0.019	0.003	0.199	0.121	-0.006
-0.122	0.810	-0.613	-0.154	0.786	-0.598	1.356	0.206	-0.057	-0.012	0.045	-0.003	0.001	0.226	0.121	-0.011
-0.153	0.802	-0.625	-0.156	0.802	-0.577	1.317	0.173	-0.017	-0.041	0.022	-0.036	0.031	0.218	0.110	-0.012
-0.149	0.829	-0.625	-0.158	0.815	-0.557	1.192	0.090	0.036	-0.036	0.036	-0.055	0.027	0.245	0.110	-0.014
-0.118	0.864	-0.577	-0.159	0.828	-0.538	1.140	0.131	0.027	-0.003	0.058	-0.027	0.005	0.279	0.157	-0.012
-0.160	0.875	-0.570	-0.161	0.839	-0.520	1.099	0.051	0.048	-0.044	0.058	-0.037	0.037	0.290	0.164	-0.008
-0.137	0.925	-0.574	-0.163	0.849	-0.503	0.978	0.111	0.058	-0.019	0.099	-0.058	0.013	0.340	0.160	-0.012
-0.157	0.922	-0.581	-0.164	0.857	-0.488	0.873	0.039	0.032	-0.037	0.086	-0.081	0.031	0.336	0.152	-0.018
-0.191	0.914	-0.589	-0.164	0.864	-0.476	0.757	-0.182	0.113	-0.071	0.071	-0.101	0.064	0.327	0.143	-0.007
-0.176	0.937	-0.554	-0.165	0.869	-0.466	0.613	-0.201	0.161	-0.055	0.089	-0.075	0.048	0.350	0.178	-0.008
-0.122	0.945	-0.554	-0.165	0.874	-0.457	0.543	-0.166	0.125	-0.001	0.092	-0.084	0.006	0.357	0.177	-0.003
-0.157	0.960	-0.546	-0.166	0.877	-0.451	0.421	-0.205	0.137	-0.035	0.104	-0.083	0.028	0.373	0.185	0.013
-0.122	0.983	-0.518	-0.167	0.879	-0.446	0.293	-0.111	0.127	0.001	0.125	-0.060	0.007	0.396	0.212	0.026
-0.091	0.995	-0.510	-0.168	0.881	-0.443	0.195	-0.067	0.126	0.033	0.136	-0.055	0.038	0.407	0.219	0.024
-0.114	0.999	-0.534	-0.169	0.880	-0.443	-0.010	-0.047	0.108	0.011	0.140	-0.078	0.015	0.410	0.195	0.016
-0.133	0.968	-0.538	-0.170	0.878	-0.448	-0.240	-0.085	0.109	-0.007	0.112	-0.077	0.004	0.378	0.190	0.007
-0.199	0.949	-0.530	-0.171	0.874	-0.455	-0.398	-0.116	0.100	-0.072	0.097	-0.061	0.069	0.358	0.197	-0.012
-0.157	0.941	-0.495	-0.169	0.870	-0.464	-0.428	-0.282	0.069	-0.031	0.093	-0.017	0.027	0.349	0.231	-0.025
-0.172	0.918	-0.471	-0.168	0.865	-0.473	-0.481	-0.153	0.009	-0.047	0.075	0.015	0.042	0.325	0.254	-0.024
-0.153	0.918	-0.495	-0.165	0.861	-0.482	-0.493	-0.297	-0.033	-0.031	0.079	0.001	0.023	0.323	0.229	-0.010
-0.118	0.856	-0.581	-0.163	0.856	-0.491	-0.514	-0.082	-0.039	0.002	0.023	-0.076	0.011	0.260	0.141	0.006
-0.118	0.856	-0.581	-0.160	0.850	-0.501	-0.510	-0.313	0.004	-0.002	0.028	-0.066	0.011	0.259	0.140	0.025
-0.091	0.875	-0.637	-0.158	0.846	-0.509	-0.419	-0.163	-0.030	0.023	0.051	-0.113	0.038	0.277	0.084	0.041
-0.099	0.898	-0.641	-0.154	0.843	-0.516	-0.359	-0.256	-0.062	0.011	0.078	-0.110	0.030	0.298	0.078	0.050
-0.087	0.887	-0.648	-0.148	0.838	-0.525	-0.412	-0.443	-0.065	0.017	0.071	-0.109	0.042	0.285	0.069	0.056
-0.068	0.898	-0.680	-0.143	0.833	-0.534	-0.487	-0.346	-0.073	0.031	0.087	-0.131	0.062	0.296	0.036	0.058
-0.076	0.875	-0.656	-0.139	0.826	-0.546	-0.641	-0.292	-0.010	0.020	0.071	-0.096	0.054	0.272	0.058	0.056
-0.057	0.871	-0.684	-0.135	0.818	-0.559	-0.732	-0.307	-0.013	0.036	0.075	-0.110	0.073	0.266	0.029	0.051
-0.076	0.860	-0.664	-0.129	0.809	-0.573	-0.791	-0.516	-0.002	0.010	0.072	-0.076	0.054	0.254	0.046	0.043
-0.068	0.879	-0.648	-0.123	0.799	-0.588	-0.850	-0.489	0.014	0.013	0.101	-0.044	0.062	0.272	0.061	0.037
-0.041	0.864	-0.609	-0.121	0.789	-0.603	-0.881	-0.272	0.043	0.037	0.096	0.010	0.089	0.255	0.099	0.029
-0.045	0.864	-0.621	-0.116	0.777	-0.618	-0.943	-0.465	0.081	0.029	0.107	0.014	0.085	0.253	0.085	0.028
-0.026	0.837	-0.625	-0.112	0.765	-0.635	-1.010	-0.371	0.041	0.044	0.092	0.027	0.105	0.225	0.080	0.034
-0.026	0.790	-0.664	-0.104	0.751	-0.652	-1.043	-0.554	-0.026	0.036	0.059	0.005	0.105	0.178	0.040	0.041
-0.003	0.732	-0.704	-0.098	0.736	-0.670	-1.180	-0.342	-0.095	0.053	0.016	-0.016	0.128	0.118	0.001	0.032
0.024	0.682	-0.700	-0.095	0.718	-0.689	-1.318	-0.014	-0.154	0.077	-0.016	0.007	0.155	0.067	0.002	0.028
-0.072	0.655	-0.731	-0.087	0.699	-0.710	-1.372	-0.386	-0.141	-0.027	-0.024	-0.004	0.058	0.038	0.031	0.018
-0.018	0.628	-0.704	-0.084	0.680	-0.728	-1.345	-0.065	-0.195	0.024	-0.033	0.043	0.112	0.009	0.004	0.002
-0.037	0.601	-0.711	-0.080	0.662	-0.745	-1.245	-0.053	-0.239	0.000	-0.042	0.052	0.093	0.019	0.013	-0.015
-0.053	0.605	-0.755	-0.075	0.645	-0.761	-1.177	-0.050	-0.255	-0.019	-0.020	0.024	0.077	0.017	0.057	-0.011
-0.037	0.612	-0.763	-0.072	0.629	-0.774	-1.077	-0.020	-0.248	-0.007	0.003	0.030	0.093	0.010	0.066	-0.020
-0.007	0.616	-0.743	-0.067	0.614	-0.787	-0.985	-0.153	-0.197	0.018	0.022	0.062	0.123	0.008	0.047	-0.013
-0.041	0.597	-0.763	-0.062	0.599	-0.798	-0.919	-0.201	-0.131	-0.021	0.017	0.054	0.088	0.028	0.068	-0.006
0.024	0.601	-0.767	-0.060	0.586	-0.808	-0.823	-0.045	-0.110	0.042	0.034	0.060	0.153	0.026	0.073	0.005
0.005	0.589	-0.798	-0.062	0.573	-0.817	-0.814	0.175	-0.063	0.025	0.036	0.037	0.134	0.038	0.105	0.001
0.043	0.555	-0.775	-0.062	0.561	-0.825	-0.745	0.105	-0.055	0.064	0.013	0.069	0.173	0.074	0.082	0.006
-0.033	0.527	-0.814	-0.064	0.548	-0.834	-0.771	0.124	-0.047	-0.011	-0.001	0.038	0.096	0.102	0.122	0.012
-0.010	0.516	-0.794	-0.063	0.537	-0.841	-0.697	0.004	-0.033	0.011	-0.002	0.065	0.119	0.115	0.103	0.020
0.043	0.489	-0.834	-0.065	0.526	-0.848	-0.629	0.166	-0.124	0.066	-0.019	0.033	0.173	0.143	0.143	0.020
0.043	0.489	-0.834	-0.065	0.516	-0.854	-0.595	0.125	-0.132	0.067	-0.009	0.039	0.173	0.144	0.144	0.025
0.032	0.462	-0.814	-0.070	0.507	-0.859	-0.547	0.406	-0.152	0.061	-0.027	0.063	0.161	0.172	0.125	0.024
-0.010	0.454	-0.838	-0.073	0.499	-0.863	-0.447	0.225	-0.132	0.021	-0.027	0.044	0.119	0.180	0.150	0.020
-0.030	0.446	-0.814	-0.075	0.494	-0.866	-0.345	0.255	-0.141	0.004	-0.029	0.070	0.100	0.189	0.127	0.017
0.020	0.454	-0.822	-0.078	0.489	-0.869	-0.270	0.251	-0.155	0.057	-0.017	0.065	0.150	0.182	0.135	0.013
0.028	0.435	-0.806	-0.083	0.486	-0.870	-0.190	0.374	-0.147	0.069	-0.033	0.082	0.158	0.203	0.120	0.015
-0.003	0.446	-0.814	-0.088	0.484	-0.871	-0.134	0.373	-0.146	0.043	-0.020	0.075	0.128	0.192	0.129	0.017
-0.018	0.435	-0.826	-0.096	0.483	-0.870	-0.068	0.569	-0.137	0.036	-0.030	0.063	0.112	0.205	0.141	0.021
-0.049	0.439	-0.834	-0.102	0.483	-0.870	-0.015	0.400	-0.122	0.011	-0.026	0.054	0.082	0.202	0.150	0.010
0.005	0.419	-0.834	-0.112	0.484	-0.868	0.053	0.719	-0.143	0.076	-0.047	0.052	0.136	0.222	0.150	0.009
-0.091	0.373	-0.865	-0.118	0.486	-0.866	0.111	0.402	-0.080	-0.014	-0.095	0.019	0.040	0.269	0.182	0.008
-0.060	0.385	-0.838	-0.127	0.488	-0.863	0.144	0.521	-0.078	0.025	-0.086	0.044	0.071	0.259	0.155	0.018
-0.060	0.388	-0.802	-0.138	0.491	-0.860	0.167	0.687	-0.054	0.036	-0.085	0.076	0.072	0.256	0.121	0.015
-0.041	0.435	-0.826	-0.146	0.494	-0.857	0.151	0.562	-0.104	0.064	-0.041	0.049	0.091	0.210	0.145	0.022
-0.045	0.415	-0.798	-0.154	0.497	-0.854	0.179	0.540	-0.116	0.068	-0.064	0.073	0.087	0.231	0.118	0.023
-0.091	0.408	-0.822	-0.164	0.499	-0.851	0.111	0.652	-0.113	0.031	-0.073	0.046	0.042	0.240	0.143	0.027
-0.091	0.388	-0.802	-0.172	0.502	-0.848	0.138	0.550	-0.106	0.039	-0.095	0.063	0.042	0.260	0.123	0.031
-0.068	0.412	-0.751	-0.178	0.506	-0.844	0.218	0.486	-0.153	0.069	-0.076	0.110	0.065	0.238	0.073	0.017
-0.060	0.454	-0.802	-0.188	0.510	-0.839	0.216	0.753	-0.196	0.087	-0.038	0.054	0.073	0.197	0.125	0.015
-0.160	0.446	-0.778	-0.194	0.516	-0.834	0.297	0.441	-0.182	-0.008	-0.051	0.073	0.026	0.206	0.102	0.004
-0.133	0.458	-0.775	-0.203	0.523	-0.828	0.361	0.703	-0.214	0.028	-0.046	0.071	0.001	0.196	0.099	-0.004
-0.191	0.458	-0.790	-0.211	0.531	-0.821	0.430	0.572	-0.196	-0.022	-0.053	0.048	0.057	0.197	0.115	-0.027
-0.172	0.435	-0.798	-0.209	0.539	-0.816	0.454	0.005	-0.157	-0.005	-0.084	0.035	0.037	0.221	0.124	-0.004
-0.230	0.446	-0.802	-0.222	0.547	-0.807	0.495	0.945	-0.179	-0.049	-0.081	0.022	0.094	0.211	0.129	-0.009
-0.068	0.477	-0.739	-0.228	0.557	-0.799	0.556	0.477	-0.176	0.118	-0.060	0.077	0.068	0.182	0.067	-0.003
-0.195	0.477	-0.743	-0.236	0.566	-0.790	0.549	0.651	-0.209	-0.001	-0.069	0.064	0.058	0.184	0.072	-0.009
-0.183	0.473	-0.727	-0.244	0.576	-0.780	0.548	0.685	-0.202	0.019	-0.082	0.070	0.047	0.190	0.057	-0.008
-0.249	0.466	-0.763	-0.249	0.586	-0.771	0.618	0.471	-0.185	-0.041	-0.100	0.025	0.111	0.199	0.093	-0.039
-0.245	0.497	-0.723	-0.253	0.597	-0.761	0.667	0.426	-0.197	-0.033	-0.080	0.054	0.107	0.170	0.055	-0.049
-0.287	0.516	-0.755	-0.255	0.610	-0.751	0.776	0.239	-0.202	-0.075	-0.074	0.012	0.149	0.153	0.088	-0.042
-0.276	0.551	-0.719	-0.255	0.623	-0.739	0.829	0.172	-0.206	-0.063	-0.052	0.037	0.137	0.120	0.054	-0.042
-0.149	0.558	-0.633	-0.262	0.637	-0.725	0.845	0.695	-0.236	0.071	-0.058	0.109	0.009	0.114	0.032	-0.039
-0.268	0.582	-0.711	-0.265	0.650	-0.712	0.900	0.394	-0.180	-0.045	-0.048	0.017	0.128	0.093	0.049	-0.031
-0.257	0.582	-0.696	-0.270	0.664	-0.697	0.934	0.438	-0.125	-0.029	-0.062	0.018	0.116	0.095	0.034	-0.029
-0.272	0.589	-0.711	-0.274	0.678	-0.682	0.975	0.380	-0.110	-0.040	-0.068	-0.013	0.130	0.090	0.051	-0.047
-0.299	0.605	-0.688	-0.274	0.692	-0.667	1.026	0.161	-0.101	-0.066	-0.067	-0.004	0.157	0.077	0.028	-0.052
-0.299	0.620	-0.648	-0.277	0.707	-0.651	1.064	0.294	-0.123	-0.064	-0.066	0.019	0.156	0.064	0.010	-0.049
-0.310	0.663	-0.644	-0.279	0.721	-0.634	1.080	0.227	-0.053	-0.073	-0.037	0.006	0.167	0.024	0.012	-0.058
-0.257	0.721	-0.629	-0.281	0.734	-0.618	1.051	0.213	-0.019	-0.017	0.008	0.006	0.113	0.032	0.027	-0.063
-0.341	0.732	-0.664	-0.282	0.747	-0.602	1.037	0.085	-0.052	-0.101	0.007	-0.046	0.197	0.041	0.010	-0.071
-0.341	0.725	-0.633	-0.281	0.759	-0.587	0.975	0.074	-0.097	-0.101	-0.013	-0.029	0.197	0.032	0.020	-0.068
-0.372	0.717	-0.637	-0.281	0.770	-0.573	0.927	0.042	-0.075	-0.133	-0.032	-0.047	0.227	0.022	0.014	-0.076
-0.322	0.740	-0.637	-0.281	0.780	-0.559	0.900	0.034	-0.039	-0.083	-0.019	-0.061	0.176	0.043	0.013	-0.076
-0.333	0.740	-0.664	-0.279	0.790	-0.546	0.928	-0.220	0.024	-0.096	-0.029	-0.102	0.187	0.042	0.016	-0.069
-0.364	0.717	-0.672	-0.275	0.800	-0.533	1.009	-0.473	0.064	-0.131	-0.062	-0.123	0.218	0.017	0.025	-0.051
-0.322	0.713	-0.637	-0.274	0.812	-0.516	1.166	-0.328	0.116	-0.089	-0.076	-0.103	0.175	0.011	0.009	-0.034
-0.287	0.763	-0.613	-0.273	0.822	-0.499	1.176	-0.362	0.178	-0.055	-0.037	-0.096	0.140	0.060	0.031	-0.017
-0.230	0.779	-0.581	-0.274	0.833	-0.481	1.249	-0.281	0.214	0.003	-0.032	-0.083	0.082	0.074	0.061	0.003
-0.233	0.775	-0.562	-0.275	0.843	-0.461	1.257	-0.290	0.256	0.001	-0.046	-0.082	0.086	0.068	0.079	0.013
-0.237	0.775	-0.522	-0.277	0.854	-0.440	1.334	-0.207	0.257	-0.000	-0.057	-0.063	0.089	0.067	0.117	0.016
-0.260	0.763	-0.510	-0.280	0.864	-0.419	1.327	-0.299	0.289	-0.021	-0.078	-0.072	0.112	0.054	0.128	0.015
-0.287	0.798	-0.530	-0.283	0.872	-0.399	1.244	-0.181	0.288	-0.044	-0.051	-0.112	0.139	0.088	0.107	0.013
-0.268	0.848	-0.526	-0.286	0.879	-0.381	1.144	-0.274	0.288	-0.022	-0.008	-0.126	0.119	0.137	0.109	0.012
-0.264	0.922	-0.483	-0.288	0.886	-0.363	1.114	-0.207	0.209	-0.016	0.058	-0.100	0.115	0.210	0.151	0.021
-0.260	0.956	-0.451	-0.290	0.893	-0.345	1.100	-0.163	0.163	-0.011	0.086	-0.087	0.111	0.244	0.181	0.030
-0.226	0.956	-0.424	-0.291	0.899	-0.326	1.056	-0.103	0.106	0.025	0.080	-0.078	0.076	0.243	0.208	0.031
-0.253	0.968	-0.455	-0.291	0.905	-0.309	0.990	-0.018	0.051	-0.002	0.085	-0.128	0.103	0.254	0.175	0.028
-0.280	0.987	-0.471	-0.291	0.911	-0.292	0.964	-0.032	0.001	-0.029	0.099	-0.160	0.129	0.272	0.158	0.028
-0.291	1.010	-0.420	-0.290	0.916	-0.276	0.926	-0.115	-0.020	-0.042	0.117	-0.125	0.141	0.295	0.207	0.029
-0.257	1.034	-0.365	-0.288	0.921	-0.261	0.871	-0.159	-0.050	-0.009	0.135	-0.085	0.106	0.317	0.261	0.034
-0.226	1.034	-0.373	-0.285	0.926	-0.246	0.880	-0.108	-0.094	0.019	0.130	-0.108	0.075	0.316	0.252	0.046
-0.230	1.018	-0.408	-0.282	0.931	-0.232	0.834	-0.215	-0.128	0.012	0.110	-0.158	0.079	0.300	0.215	0.060
-0.199	1.026	-0.404	-0.277	0.935	-0.220	0.716	-0.168	-0.170	0.038	0.114	-0.166	0.048	0.307	0.217	0.068
-0.214	1.038	-0.388	-0.273	0.939	-0.211	0.596	-0.299	-0.156	0.019	0.122	-0.159	0.063	0.318	0.231	0.068
-0.203	1.061	-0.337	-0.269	0.941	-0.204	0.488	-0.228	-0.141	0.026	0.142	-0.116	0.052	0.341	0.281	0.074
-0.210	1.061	-0.337	-0.265	0.943	-0.199	0.371	-0.420	-0.115	0.015	0.140	-0.120	0.059	0.341	0.279	0.079
-0.172	1.061	-0.361	-0.261	0.945	-0.197	0.254	-0.451	-0.111	0.049	0.138	-0.146	0.021	0.341	0.254	0.089
-0.145	1.076	-0.365	-0.257	0.946	-0.199	0.046	-0.359	-0.126	0.072	0.153	-0.148	0.006	0.356	0.248	0.098
-0.126	1.088	-0.333	-0.252	0.946	-0.203	-0.127	-0.282	-0.137	0.087	0.164	-0.113	0.024	0.367	0.279	0.103
-0.114	1.068	-0.298	-0.248	0.946	-0.210	-0.273	-0.289	-0.148	0.094	0.145	-0.070	0.035	0.347	0.313	0.097
-0.153	1.080	-0.321	-0.244	0.945	-0.219	-0.426	-0.304	-0.119	0.052	0.157	-0.084	0.004	0.358	0.288	0.081
-0.157	1.080	-0.329	-0.239	0.943	-0.233	-0.608	-0.306	-0.152	0.043	0.159	-0.078	0.008	0.357	0.279	0.064
-0.180	1.065	-0.337	-0.234	0.940	-0.247	-0.689	-0.292	-0.196	0.015	0.146	-0.072	0.031	0.341	0.270	0.047
-0.187	1.057	-0.365	-0.228	0.937	-0.265	-0.832	-0.390	-0.186	0.002	0.141	-0.082	0.039	0.333	0.240	0.032
-0.168	1.045	-0.345	-0.223	0.933	-0.284	-0.925	-0.328	-0.189	0.016	0.134	-0.043	0.020	0.321	0.258	0.016
-0.195	1.038	-0.361	-0.217	0.927	-0.305	-1.066	-0.392	-0.193	-0.017	0.132	-0.037	0.047	0.312	0.241	-0.004
-0.195	0.999	-0.373	-0.211	0.921	-0.328	-1.135	-0.417	-0.180	-0.023	0.100	-0.026	0.047	0.273	0.227	-0.013
-0.233	0.976	-0.376	-0.205	0.913	-0.353	-1.255	-0.507	-0.102	-0.067	0.085	-0.005	0.086	0.249	0.221	-0.022
-0.172	0.972	-0.369	-0.201	0.903	-0.379	-1.362	-0.402	-0.079	-0.010	0.090	0.029	0.025	0.244	0.227	-0.029
-0.157	0.945	-0.380	-0.195	0.892	-0.407	-1.414	-0.629	-0.064	-0.001	0.074	0.046	0.010	0.216	0.213	-0.029
-0.187	0.937	-0.451	-0.189	0.880	-0.436	-1.516	-0.499	-0.085	-0.037	0.079	0.004	0.041	0.207	0.140	-0.023
-0.153	0.918	-0.467	-0.183	0.866	-0.465	-1.579	-0.365	-0.146	-0.009	0.073	0.017	0.007	0.187	0.123	-0.029
-0.153	0.918	-0.467	-0.178	0.852	-0.493	-1.590	-0.220	-0.143	-0.014	0.088	0.045	0.007	0.186	0.121	-0.025
-0.183	0.848	-0.530	-0.172	0.835	-0.522	-1.642	-0.467	-0.088	-0.051	0.035	0.012	0.037	0.115	0.057	-0.022
-0.107	0.844	-0.518	-0.168	0.818	-0.549	-1.624	-0.191	-0.082	0.023	0.049	0.052	0.040	0.110	0.067	-0.021
-0.130	0.813	-0.558	-0.163	0.801	-0.576	-1.587	-0.297	-0.131	-0.006	0.035	0.039	0.017	0.078	0.026	-0.012
-0.110	0.810	-0.570	-0.157	0.783	-0.602	-1.592	-0.227	-0.173	0.007	0.049	0.053	0.037	0.072	0.012	-0.003
-0.068	0.779	-0.577	-0.153	0.764	-0.627	-1.599	-0.124	-0.193	0.044	0.037	0.071	0.079	0.040	0.002	-0.006
-0.099	0.740	-0.637	-0.146	0.745	-0.651	-1.533	-0.310	-0.162	0.007	0.017	0.036	0.049	0.000	0.058	0.002
-0.087	0.740	-0.621	-0.141	0.726	-0.673	-1.483	-0.192	-0.168	0.013	0.036	0.074	0.061	0.002	0.044	0.013
-0.041	0.728	-0.629	-0.137	0.707	-0.694	-1.426	-0.058	-0.198	0.055	0.043	0.087	0.107	0.015	0.054	0.008
-0.010	0.655	-0.633	-0.136	0.690	-0.711	-1.260	0.212	-0.234	0.086	-0.014	0.100	0.138	0.090	0.059	0.017
-0.095	0.651	-0.743	-0.130	0.673	-0.728	-1.233	-0.280	-0.197	-0.005	-0.001	0.007	0.054	0.095	0.171	0.020
-0.022	0.636	-0.692	-0.129	0.656	-0.744	-1.204	0.217	-0.231	0.068	0.001	0.074	0.127	0.111	0.121	0.012
-0.060	0.605	-0.711	-0.129	0.639	-0.758	-1.162	0.171	-0.177	0.029	-0.013	0.069	0.089	0.143	0.141	-0.005
-0.087	0.574	-0.719	-0.130	0.622	-0.772	-1.117	0.181	-0.160	0.003	-0.028	0.075	0.063	0.175	0.150	-0.013
-0.110	0.535	-0.759	-0.129	0.606	-0.785	-1.034	0.052	-0.131	-0.020	-0.051	0.048	0.040	0.215	0.191	-0.028
-0.122	0.539	-0.767	-0.125	0.591	-0.797	-0.963	-0.212	-0.091	-0.036	-0.032	0.053	0.028	0.212	0.200	-0.015
-0.091	0.558	-0.723	-0.128	0.577	-0.807	-0.936	0.319	-0.156	-0.002	0.002	0.107	0.059	0.194	0.157	-0.022
0.020	0.539	-0.727	-0.133	0.565	-0.815	-0.779	0.466	-0.161	0.115	-0.005	0.110	0.171	0.214	0.162	-0.018
-0.130	0.504	-0.771	-0.138	0.554	-0.821	-0.686	0.353	-0.115	-0.031	-0.029	0.074	0.021	0.250	0.206	-0.015
-0.095	0.500	-0.763	-0.145	0.545	-0.826	-0.551	0.513	-0.115	0.011	-0.025	0.086	0.056	0.254	0.199	-0.018
-0.122	0.485	-0.794	-0.147	0.537	-0.831	-0.465	0.139	-0.044	-0.014	-0.033	0.060	0.030	0.271	0.231	-0.033
-0.153	0.489	-0.806	-0.152	0.532	-0.833	-0.308	0.379	-0.048	-0.039	-0.024	0.050	0.001	0.268	0.243	-0.028
-0.087	0.477	-0.751	-0.159	0.528	-0.834	-0.229	0.403	-0.027	0.033	-0.032	0.107	0.065	0.280	0.188	-0.019
-0.130	0.481	-0.778	-0.167	0.526	-0.834	-0.139	0.472	0.008	-0.002	-0.026	0.079	0.023	0.276	0.216	-0.015
-0.091	0.470	-0.810	-0.172	0.524	-0.834	-0.108	0.330	0.018	0.042	-0.036	0.048	0.061	0.288	0.248	-0.008
-0.137	0.454	-0.826	-0.177	0.523	-0.834	-0.077	0.318	-0.017	0.001	-0.050	0.032	0.015	0.304	0.263	-0.010
-0.141	0.458	-0.794	-0.184	0.523	-0.832	-0.008	0.462	-0.100	0.004	-0.046	0.062	0.011	0.301	0.232	-0.007
-0.149	0.412	-0.806	-0.188	0.523	-0.831	-0.002	0.324	-0.124	0.000	-0.092	0.049	0.004	0.347	0.244	-0.019
-0.149	0.412	-0.806	-0.191	0.523	-0.831	-0.008	0.261	-0.138	0.003	-0.093	0.049	0.003	0.348	0.244	-0.014
-0.180	0.415	-0.806	-0.191	0.524	-0.830	0.002	0.167	-0.181	-0.027	-0.089	0.048	0.028	0.344	0.244	-0.015
-0.110	0.439	-0.775	-0.195	0.526	-0.828	0.074	0.395	-0.223	0.047	-0.068	0.077	0.042	0.321	0.213	-0.018
-0.164	0.431	-0.790	-0.199	0.529	-0.825	0.124	0.398	-0.238	-0.003	-0.079	0.059	0.012	0.329	0.228	-0.017
-0.191	0.446	-0.834	-0.200	0.532	-0.823	0.165	0.167	-0.242	-0.030	-0.067	0.013	0.039	0.313	0.272	-0.014
-0.160	0.439	-0.826	-0.202	0.536	-0.820	0.184	0.304	-0.279	0.002	-0.078	0.018	0.008	0.321	0.264	-0.019
-0.183	0.412	-0.814	-0.203	0.541	-0.816	0.239	0.202	-0.214	-0.019	-0.110	0.027	0.032	0.348	0.252	-0.009
-0.157	0.442	-0.786	-0.205	0.546	-0.812	0.309	0.282	-0.219	0.010	-0.085	0.050	0.005	0.317	0.223	-0.003
-0.137	0.485	-0.814	-0.207	0.553	-0.807	0.362	0.313	-0.246	0.031	-0.049	0.017	0.015	0.274	0.251	-0.002
-0.172	0.477	-0.822	-0.210	0.561	-0.801	0.413	0.345	-0.252	-0.001	-0.064	0.003	0.021	0.281	0.258	-0.000
-0.160	0.466	-0.798	-0.211	0.569	-0.795	0.494	0.264	-0.257	0.012	-0.084	0.020	0.009	0.292	0.234	-0.008
-0.183	0.442	-0.778	-0.213	0.579	-0.787	0.537	0.359	-0.267	-0.008	-0.117	0.032	0.033	0.315	0.214	-0.015
-0.214	0.458	-0.775	-0.213	0.589	-0.780	0.609	0.144	-0.236	-0.039	-0.111	0.029	0.064	0.299	0.210	-0.018
-0.176	0.485	-0.755	-0.215	0.601	-0.770	0.671	0.366	-0.292	0.001	-0.096	0.039	0.026	0.271	0.190	-0.021
-0.187	0.516	-0.763	-0.215	0.613	-0.760	0.747	0.235	-0.279	-0.010	-0.077	0.022	0.038	0.240	0.197	-0.013
-0.183	0.543	-0.747	-0.215	0.626	-0.750	0.777	0.194	-0.237	-0.006	-0.063	0.027	0.034	0.212	0.181	-0.011
-0.149	0.547	-0.747	-0.217	0.639	-0.738	0.823	0.337	-0.253	0.030	-0.072	0.015	0.000	0.208	0.181	-0.015
-0.214	0.539	-0.735	-0.217	0.653	-0.726	0.892	0.252	-0.258	-0.034	-0.094	0.015	0.067	0.216	0.168	-0.021
-0.203	0.524	-0.704	-0.217	0.667	-0.713	0.930	0.191	-0.238	-0.023	-0.123	0.034	0.056	0.231	0.136	-0.029
-0.230	0.562	-0.719	-0.218	0.682	-0.698	1.004	0.277	-0.235	-0.049	-0.099	0.003	0.083	0.192	0.152	-0.038
-0.233	0.609	-0.704	-0.216	0.697	-0.684	1.043	0.117	-0.209	-0.054	-0.068	0.005	0.088	0.145	0.135	-0.042
-0.195	0.624	-0.668	-0.216	0.713	-0.667	1.118	0.230	-0.250	-0.016	-0.069	0.023	0.049	0.129	0.099	-0.052
-0.241	0.640	-0.676	-0.214	0.729	-0.650	1.142	0.064	-0.213	-0.064	-0.069	-0.001	0.096	0.113	0.106	-0.046
-0.272	0.655	-0.684	-0.211	0.745	-0.633	1.160	0.056	-0.226	-0.097	-0.069	-0.026	0.127	0.097	0.114	-0.044
-0.199	0.709	-0.660	-0.207	0.760	-0.616	1.163	-0.051	-0.233	-0.028	-0.030	-0.019	0.055	0.042	0.089	-0.043
-0.214	0.698	-0.637	-0.204	0.775	-0.598	1.210	0.009	-0.209	-0.046	-0.057	-0.014	0.071	0.053	0.065	-0.037
-0.191	0.721	-0.621	-0.201	0.790	-0.579	1.183	-0.021	-0.189	-0.026	-0.049	-0.016	0.048	0.029	0.049	-0.026
-0.203	0.767	-0.605	-0.199	0.805	-0.559	1.254	0.086	-0.214	-0.040	-0.017	-0.020	0.060	0.018	0.033	-0.033
-0.203	0.767	-0.605	-0.195	0.819	-0.539	1.250	-0.070	-0.170	-0.043	-0.031	-0.040	0.061	0.019	0.032	-0.030
-0.222	0.806	-0.570	-0.192	0.833	-0.518	1.297	-0.072	-0.137	-0.065	-0.007	-0.025	0.081	0.059	0.004	-0.038
-0.191	0.813	-0.546	-0.190	0.847	-0.496	1.327	0.006	-0.106	-0.036	-0.013	-0.024	0.051	0.067	0.029	-0.033
-0.230	0.813	-0.546	-0.188	0.860	-0.475	1.315	-0.198	-0.041	-0.077	-0.026	-0.045	0.090	0.068	0.029	-0.033
-0.168	0.833	-0.510	-0.187	0.872	-0.452	1.323	0.005	-0.031	-0.016	-0.019	-0.032	0.029	0.088	0.065	-0.027
-0.203	0.860	-0.518	-0.186	0.884	-0.429	1.332	-0.075	-0.030	-0.051	-0.003	-0.062	0.064	0.116	0.058	-0.024
-0.199	0.898	-0.499	-0.185	0.895	-0.407	1.298	-0.110	-0.024	-0.049	0.025	-0.065	0.061	0.155	0.078	-0.015
-0.183	0.918	-0.479	-0.184	0.905	-0.384	1.297	-0.114	-0.021	-0.035	0.034	-0.068	0.047	0.175	0.098	-0.014
-0.183	0.945	-0.447	-0.181	0.915	-0.361	1.309	-0.192	-0.042	-0.037	0.051	-0.059	0.047	0.203	0.130	-0.008
-0.164	0.945	-0.432	-0.180	0.924	-0.338	1.291	-0.134	-0.046	-0.020	0.042	-0.066	0.028	0.204	0.146	-0.006
-0.164	0.956	-0.416	-0.178	0.932	-0.315	1.258	-0.118	-0.034	-0.021	0.045	-0.073	0.028	0.216	0.163	-0.005
-0.187	0.953	-0.404	-0.177	0.940	-0.293	1.233	-0.197	0.005	-0.045	0.034	-0.083	0.051	0.213	0.176	0.004
-0.176	0.976	-0.373	-0.176	0.946	-0.272	1.166	-0.180	0.027	-0.034	0.051	-0.072	0.040	0.236	0.208	0.002
-0.141	0.983	-0.373	-0.176	0.952	-0.251	1.137	-0.012	-0.010	-0.000	0.053	-0.093	0.005	0.245	0.209	-0.003
-0.180	0.987	-0.361	-0.175	0.957	-0.231	1.061	-0.091	-0.006	-0.039	0.052	-0.101	0.044	0.249	0.221	-0.003
-0.195	0.987	-0.333	-0.174	0.962	-0.212	1.068	-0.169	-0.021	-0.056	0.048	-0.093	0.060	0.250	0.249	-0.006
-0.199	0.995	-0.341	-0.173	0.966	-0.193	1.041	-0.165	-0.063	-0.061	0.051	-0.120	0.064	0.259	0.242	-0.019
-0.199	1.038	-0.313	-0.170	0.970	-0.175	0.977	-0.281	-0.087	-0.064	0.090	-0.110	0.064	0.303	0.271	-0.024
-0.214	1.057	-0.306	-0.167	0.973	-0.159	0.914	-0.297	-0.082	-0.082	0.106	-0.118	0.079	0.323	0.280	-0.020
-0.203	1.068	-0.290	-0.166	0.976	-0.144	0.837	-0.335	-0.010	-0.072	0.115	-0.117	0.068	0.336	0.296	-0.018
-0.180	1.065	-0.302	-0.166	0.977	-0.131	0.741	-0.290	0.021	-0.049	0.109	-0.142	0.045	0.333	0.285	-0.013
-0.199	1.084	-0.309	-0.165	0.979	-0.120	0.606	-0.179	-0.011	-0.069	0.127	-0.161	0.065	0.354	0.278	-0.015
-0.172	1.080	-0.266	-0.164	0.980	-0.112	0.520	-0.363	-0.014	-0.044	0.121	-0.127	0.038	0.351	0.323	-0.011
-0.214	1.096	-0.239	-0.162	0.981	-0.105	0.412	-0.365	-0.073	-0.088	0.136	-0.106	0.081	0.368	0.351	-0.013
-0.153	1.080	-0.191	-0.159	0.982	-0.100	0.296	-0.332	-0.127	-0.030	0.119	-0.063	0.019	0.353	0.399	-0.011
-0.145	1.057	-0.179	-0.156	0.983	-0.099	0.160	-0.324	-0.092	-0.025	0.096	-0.053	0.011	0.331	0.411	-0.009
-0.141	1.030	-0.195	-0.153	0.983	-0.099	0.071	-0.390	-0.102	-0.024	0.068	-0.068	0.008	0.305	0.396	0.002
-0.130	1.030	-0.211	-0.150	0.984	-0.100	-0.004	-0.362	-0.112	-0.016	0.068	-0.083	0.004	0.306	0.382	0.016
-0.130	1.030	-0.211	-0.147	0.984	-0.102	-0.052	-0.328	-0.104	-0.018	0.068	-0.081	0.004	0.307	0.382	0.038
-0.076	1.034	-0.227	-0.145	0.984	-0.105	-0.073	-0.373	-0.068	0.033	0.072	-0.094	0.058	0.312	0.367	0.058
-0.037	1.045	-0.254	-0.143	0.984	-0.108	-0.057	-0.287	-0.045	0.070	0.084	-0.120	0.097	0.324	0.340	0.076
-0.037	1.045	-0.250	-0.141	0.984	-0.110	-0.052	-0.275	-0.079	0.068	0.083	-0.114	0.097	0.324	0.345	0.093
-0.041	1.026	-0.270	-0.138	0.984	-0.113	-0.099	-0.269	-0.075	0.062	0.064	-0.132	0.094	0.306	0.326	0.096
-0.045	1.014	-0.274	-0.136	0.984	-0.117	-0.121	-0.246	-0.074	0.056	0.053	-0.132	0.090	0.295	0.323	0.092
-0.064	1.014	-0.278	-0.135	0.984	-0.120	-0.117	-0.333	-0.026	0.036	0.053	-0.133	0.071	0.295	0.319	0.089
-0.057	1.007	-0.286	-0.134	0.983	-0.124	-0.136	-0.300	-0.004	0.043	0.046	-0.137	0.079	0.288	0.312	0.086
-0.060	1.030	-0.302	-0.133	0.983	-0.130	-0.195	-0.383	0.023	0.039	0.069	-0.148	0.075	0.312	0.296	0.084
-0.057	1.034	-0.298	-0.132	0.982	-0.136	-0.258	-0.407	0.016	0.042	0.074	-0.138	0.079	0.316	0.300	0.087
-0.053	1.065	-0.302	-0.130	0.981	-0.145	-0.359	-0.553	0.004	0.044	0.106	-0.133	0.083	0.347	0.297	0.091
-0.033	1.041	-0.294	-0.129	0.979	-0.157	-0.511	-0.694	0.058	0.063	0.084	-0.113	0.101	0.323	0.304	0.102
-0.007	1.053	-0.262	-0.127	0.977	-0.172	-0.638	-0.594	0.053	0.089	0.098	-0.067	0.128	0.335	0.336	0.104
0.040	1.068	-0.262	-0.126	0.974	-0.188	-0.769	-0.421	0.029	0.133	0.116	-0.051	0.174	0.350	0.335	0.104
-0.003	1.068	-0.270	-0.125	0.971	-0.206	-0.890	-0.283	0.026	0.090	0.120	-0.041	0.132	0.350	0.326	0.097
-0.014	1.068	-0.290	-0.124	0.966	-0.227	-1.065	-0.186	0.024	0.078	0.124	-0.039	0.120	0.349	0.306	0.081
-0.033	1.049	-0.298	-0.123	0.960	-0.250	-1.148	-0.340	0.057	0.058	0.110	-0.024	0.101	0.329	0.297	0.057
-0.072	1.041	-0.317	-0.122	0.954	-0.275	-1.265	-0.413	0.055	0.019	0.109	-0.018	0.062	0.321	0.276	0.040
-0.060	1.038	-0.306	-0.121	0.946	-0.302	-1.349	-0.211	0.026	0.029	0.113	0.020	0.074	0.316	0.287	0.023
-0.068	1.010	-0.333	-0.120	0.936	-0.331	-1.525	-0.273	0.046	0.021	0.096	0.021	0.066	0.288	0.258	0.006
-0.076	0.983	-0.341	-0.120	0.925	-0.361	-1.578	-0.228	0.066	0.012	0.080	0.043	0.058	0.260	0.248	-0.005
-0.103	0.964	-0.384	-0.120	0.912	-0.392	-1.702	-0.225	0.090	-0.015	0.073	0.032	0.030	0.239	0.203	-0.016
-0.095	0.945	-0.388	-0.119	0.897	-0.425	-1.766	-0.285	0.115	-0.007	0.068	0.060	0.038	0.218	0.198	-0.027
-0.095	0.906	-0.388	-0.118	0.882	-0.457	-1.756	-0.381	0.115	-0.009	0.045	0.093	0.038	0.178	0.196	-0.031
-0.099	0.933	-0.424	-0.116	0.865	-0.488	-1.754	-0.272	0.065	-0.014	0.089	0.088	0.034	0.203	0.159	-0.029
-0.076	0.895	-0.463	-0.114	0.848	-0.517	-1.672	-0.289	0.047	0.007	0.067	0.078	0.058	0.162	0.118	-0.022
-0.076	0.864	-0.507	-0.111	0.830	-0.546	-1.696	-0.365	0.051	0.004	0.054	0.064	0.057	0.129	0.072	-0.021
-0.045	0.802	-0.542	-0.109	0.813	-0.572	-1.546	-0.218	0.008	0.032	0.009	0.055	0.088	0.065	0.035	-0.018
-0.087	0.767	-0.550	-0.106	0.795	-0.598	-1.565	-0.195	0.018	-0.012	-0.007	0.072	0.046	0.028	0.025	-0.011
-0.072	0.748	-0.566	-0.103	0.776	-0.622	-1.490	-0.349	0.066	0.000	-0.009	0.081	0.060	0.006	0.007	-0.006
-0.026	0.786	-0.589	-0.101	0.758	-0.644	-1.461	-0.185	0.032	0.044	0.048	0.080	0.106	0.042	0.019	-0.006
-0.018	0.728	-0.581	-0.100	0.739	-0.666	-1.468	-0.121	0.017	0.050	0.010	0.110	0.113	0.019	0.014	0.005
-0.033	0.713	-0.652	-0.098	0.720	-0.687	-1.400	-0.073	-0.019	0.033	0.013	0.059	0.098	0.037	0.087	0.012
-0.022	0.682	-0.664	-0.097	0.700	-0.707	-1.406	-0.075	-0.002	0.044	0.002	0.068	0.109	0.071	0.101	0.011
-0.033	0.678	-0.696	-0.095	0.681	-0.726	-1.378	-0.095	-0.026	0.030	0.018	0.056	0.097	0.077	0.134	0.005
-0.030	0.651	-0.696	-0.095	0.662	-0.743	-1.294	0.089	-0.079	0.034	0.009	0.073	0.101	0.107	0.136	0.001
-0.076	0.628	-0.767	-0.093	0.642	-0.761	-1.359	-0.068	-0.063	-0.014	0.007	0.020	0.055	0.133	0.209	-0.010
-0.057	0.601	-0.767	-0.089	0.621	-0.778	-1.321	-0.175	-0.074	0.002	-0.000	0.037	0.073	0.162	0.212	-0.006
-0.064	0.551	-0.739	-0.086	0.601	-0.795	-1.324	-0.181	-0.046	-0.010	-0.030	0.082	0.066	0.215	0.186	-0.009
0.009	0.555	-0.759	-0.084	0.581	-0.809	-1.228	-0.044	-0.070	0.062	-0.006	0.077	0.138	0.213	0.207	0.003
-0.030	0.524	-0.759	-0.085	0.563	-0.822	-1.096	0.127	-0.058	0.024	-0.019	0.089	0.100	0.246	0.209	0.001
0.013	0.520	-0.794	-0.086	0.546	-0.834	-1.081	0.117	-0.063	0.068	-0.005	0.066	0.141	0.252	0.246	0.006
-0.057	0.473	-0.806	-0.086	0.530	-0.843	-0.910	0.052	-0.119	-0.002	-0.037	0.064	0.072	0.301	0.259	0.000
-0.045	0.504	-0.818	-0.086	0.517	-0.852	-0.835	0.109	-0.157	0.010	0.008	0.061	0.082	0.271	0.272	0.000
-0.030	0.481	-0.822	-0.087	0.505	-0.859	-0.719	0.158	-0.166	0.026	-0.003	0.064	0.097	0.296	0.277	-0.014
-0.037	0.458	-0.826	-0.087	0.494	-0.865	-0.642	0.056	-0.071	0.018	-0.016	0.067	0.089	0.321	0.282	-0.013
-0.068	0.442	-0.826	-0.091	0.483	-0.871	-0.596	0.247	-0.052	-0.009	-0.021	0.072	0.057	0.338	0.283	-0.013
-0.049	0.396	-0.810	-0.094	0.476	-0.875	-0.424	0.192	-0.030	0.013	-0.060	0.092	0.076	0.385	0.267	-0.017
-0.057	0.396	-0.845	-0.100	0.469	-0.877	-0.373	0.365	-0.020	0.012	-0.053	0.059	0.067	0.386	0.304	-0.014
-0.064	0.369	-0.826	-0.104	0.465	-0.879	-0.243	0.234	-0.013	0.008	-0.075	0.081	0.059	0.414	0.285	-0.010
-0.053	0.373	-0.861	-0.108	0.461	-0.881	-0.228	0.283	0.003	0.025	-0.067	0.047	0.069	0.411	0.321	-0.008
-0.068	0.354	-0.845	-0.112	0.458	-0.882	-0.141	0.161	0.032	0.012	-0.084	0.064	0.053	0.431	0.305	-0.003
-0.083	0.369	-0.881	-0.116	0.456	-0.883	-0.124	0.282	-0.014	0.002	-0.066	0.029	0.037	0.416	0.340	0.006
-0.049	0.354	-0.849	-0.122	0.455	-0.882	-0.002	0.332	-0.027	0.042	-0.081	0.060	0.070	0.432	0.309	0.006
-0.049	0.354	-0.849	-0.127	0.456	-0.881	0.037	0.380	-0.097	0.047	-0.082	0.059	0.069	0.432	0.309	0.005
-0.076	0.388	-0.869	-0.130	0.459	-0.879	0.135	0.246	-0.171	0.023	-0.049	0.038	0.041	0.397	0.329	0.004
-0.103	0.342	-0.857	-0.133	0.462	-0.877	0.149	0.252	-0.182	-0.001	-0.099	0.048	0.013	0.443	0.317	0.003
-0.103	0.334	-0.857	-0.135	0.465	-0.875	0.198	0.187	-0.148	0.001	-0.110	0.046	0.012	0.451	0.316	-0.010
-0.068	0.334	-0.830	-0.140	0.470	-0.872	0.244	0.403	-0.159	0.041	-0.114	0.070	0.045	0.450	0.288	-0.006
-0.133	0.373	-0.845	-0.141	0.473	-0.869	0.213	0.112	-0.091	-0.024	-0.080	0.052	0.021	0.411	0.304	0.001
-0.060	0.396	-0.818	-0.148	0.480	-0.865	0.352	0.466	-0.119	0.056	-0.063	0.075	0.052	0.387	0.275	0.004
-0.080	0.423	-0.826	-0.154	0.487	-0.860	0.385	0.451	-0.124	0.044	-0.043	0.062	0.032	0.359	0.283	-0.010
-0.122	0.450	-0.857	-0.160	0.495	-0.854	0.462	0.456	-0.177	0.007	-0.024	0.025	0.011	0.330	0.314	-0.004
-0.180	0.450	-0.849	-0.163	0.504	-0.848	0.491	0.266	-0.183	-0.048	-0.033	0.027	0.070	0.329	0.305	-0.017
-0.130	0.442	-0.814	-0.169	0.513	-0.841	0.526	0.518	-0.214	0.008	-0.050	0.055	0.022	0.335	0.269	-0.023
-0.168	0.446	-0.822	-0.173	0.523	-0.835	0.535	0.326	-0.189	-0.027	-0.056	0.041	0.061	0.329	0.276	-0.030
-0.145	0.462	-0.818	-0.177	0.532	-0.828	0.534	0.387	-0.182	0.001	-0.050	0.037	0.039	0.312	0.271	-0.022
-0.172	0.466	-0.802	-0.183	0.542	-0.820	0.585	0.458	-0.204	-0.021	-0.056	0.045	0.067	0.306	0.254	-0.029
-0.160	0.466	-0.810	-0.185	0.553	-0.812	0.608	0.306	-0.221	-0.007	-0.067	0.029	0.056	0.303	0.261	-0.028
-0.183	0.466	-0.763	-0.189	0.563	-0.804	0.572	0.435	-0.248	-0.025	-0.077	0.068	0.080	0.301	0.213	-0.026
-0.172	0.497	-0.767	-0.191	0.573	-0.797	0.580	0.230	-0.190	-0.012	-0.056	0.057	0.069	0.268	0.215	-0.027
-0.153	0.500	-0.775	-0.195	0.584	-0.788	0.649	0.403	-0.208	0.011	-0.063	0.040	0.051	0.261	0.222	-0.030
-0.203	0.520	-0.794	-0.197	0.595	-0.780	0.641	0.287	-0.184	-0.036	-0.054	0.011	0.102	0.240	0.240	-0.024
-0.195	0.531	-0.778	-0.199	0.606	-0.771	0.676	0.228	-0.182	-0.027	-0.054	0.018	0.095	0.225	0.223	-0.023
-0.183	0.547	-0.759	-0.203	0.617	-0.760	0.706	0.416	-0.198	-0.011	-0.050	0.028	0.083	0.207	0.201	-0.027
-0.203	0.547	-0.778	-0.205	0.630	-0.750	0.782	0.321	-0.211	-0.028	-0.062	-0.003	0.103	0.205	0.220	-0.027
-0.195	0.562	-0.763	-0.204	0.642	-0.739	0.781	0.115	-0.188	-0.021	-0.059	0.002	0.096	0.186	0.202	-0.023
-0.214	0.589	-0.747	-0.206	0.654	-0.728	0.780	0.252	-0.158	-0.039	-0.043	0.007	0.116	0.157	0.185	-0.027
-0.187	0.589	-0.739	-0.206	0.665	-0.717	0.778	0.168	-0.160	-0.012	-0.055	0.004	0.089	0.154	0.175	-0.029
-0.210	0.593	-0.719	-0.205	0.677	-0.707	0.797	0.055	-0.157	-0.036	-0.063	0.013	0.112	0.147	0.154	-0.029
-0.214	0.597	-0.727	-0.204	0.689	-0.696	0.770	0.115	-0.158	-0.040	-0.070	-0.006	0.116	0.141	0.160	-0.025
-0.195	0.659	-0.700	-0.204	0.700	-0.684	0.805	0.159	-0.152	-0.021	-0.020	0.010	0.097	0.076	0.130	-0.034
-0.195	0.659	-0.700	-0.204	0.712	-0.672	0.817	0.151	-0.132	-0.021	-0.032	-0.002	0.097	0.073	0.128	-0.036
-0.241	0.678	-0.700	-0.204	0.723	-0.660	0.818	0.070	-0.097	-0.067	-0.023	-0.014	0.143	0.051	0.126	-0.038
-0.222	0.678	-0.660	-0.204	0.734	-0.648	0.818	0.065	-0.097	-0.049	-0.034	0.013	0.123	0.049	0.084	-0.044
-0.222	0.678	-0.664	-0.202	0.745	-0.635	0.858	0.011	-0.095	-0.050	-0.045	-0.004	0.123	0.046	0.086	-0.046
-0.230	0.686	-0.656	-0.201	0.756	-0.623	0.849	-0.014	-0.091	-0.059	-0.049	-0.008	0.130	0.035	0.076	-0.050
-0.210	0.705	-0.656	-0.200	0.767	-0.610	0.855	0.054	-0.095	-0.040	-0.040	-0.021	0.111	0.013	0.073	-0.043
-0.249	0.728	-0.617	-0.199	0.777	-0.597	0.867	-0.082	-0.054	-0.080	-0.027	0.005	0.149	0.013	0.032	-0.042
-0.183	0.755	-0.617	-0.198	0.788	-0.583	0.886	0.046	-0.062	-0.016	-0.011	-0.009	0.084	0.043	0.029	-0.043
-0.218	0.752	-0.617	-0.197	0.798	-0.569	0.895	-0.010	-0.061	-0.051	-0.025	-0.023	0.118	0.042	0.027	-0.048
-0.241	0.759	-0.621	-0.195	0.809	-0.555	0.923	-0.139	-0.045	-0.076	-0.027	-0.041	0.141	0.052	0.028	-0.041
-0.233	0.748	-0.593	-0.192	0.819	-0.541	0.912	-0.203	-0.028	-0.071	-0.049	-0.027	0.133	0.043	0.002	-0.039
-0.214	0.759	-0.581	-0.190	0.828	-0.528	0.886	-0.277	0.011	-0.055	-0.047	-0.029	0.113	0.058	0.016	-0.030
-0.168	0.783	-0.566	-0.188	0.837	-0.513	0.916	-0.115	-0.002	-0.010	-0.033	-0.028	0.067	0.084	0.035	-0.026
-0.160	0.798	-0.542	-0.187	0.848	-0.496	1.064	-0.079	-0.018	-0.003	-0.028	-0.021	0.059	0.102	0.061	-0.024
-0.207	0.821	-0.526	-0.186	0.859	-0.477	1.120	-0.149	0.005	-0.051	-0.015	-0.024	0.104	0.128	0.080	-0.021
-0.210	0.837	-0.503	-0.185	0.870	-0.457	1.180	-0.075	0.007	-0.055	-0.011	-0.020	0.108	0.146	0.106	-0.023
-0.203	0.848	-0.507	-0.185	0.880	-0.437	1.190	-0.125	0.017	-0.048	-0.010	-0.045	0.099	0.160	0.105	-0.024
-0.191	0.891	-0.518	-0.185	0.890	-0.417	1.147	-0.031	0.034	-0.036	0.023	-0.076	0.087	0.205	0.096	-0.024
-0.183	0.898	-0.491	-0.185	0.899	-0.397	1.130	-0.050	0.018	-0.028	0.022	-0.069	0.079	0.215	0.126	-0.016
-0.230	0.910	-0.507	-0.184	0.907	-0.380	1.017	-0.175	0.027	-0.075	0.026	-0.102	0.124	0.229	0.113	-0.016
-0.199	0.956	-0.495	-0.182	0.914	-0.363	0.955	-0.194	-0.017	-0.046	0.065	-0.106	0.092	0.277	0.127	-0.014
-0.214	0.964	-0.471	-0.180	0.920	-0.348	0.894	-0.168	-0.074	-0.064	0.067	-0.098	0.106	0.287	0.153	-0.014
-0.187	0.953	-0.467	-0.177	0.926	-0.333	0.872	-0.234	-0.095	-0.041	0.049	-0.109	0.078	0.277	0.159	-0.013
-0.176	0.964	-0.428	-0.172	0.932	-0.318	0.850	-0.233	-0.136	-0.033	0.055	-0.084	0.066	0.291	0.201	-0.013
-0.203	0.960	-0.416	-0.169	0.938	-0.304	0.822	-0.265	-0.125	-0.064	0.045	-0.087	0.091	0.288	0.215	-0.009
-0.183	0.964	-0.428	-0.165	0.943	-0.290	0.793	-0.253	-0.125	-0.048	0.044	-0.112	0.071	0.294	0.205	-0.012
-0.183	0.945	-0.420	-0.162	0.947	-0.276	0.809	-0.254	-0.083	-0.051	0.020	-0.119	0.069	0.276	0.215	-0.014
-0.195	0.991	-0.424	-0.159	0.952	-0.262	0.821	-0.388	-0.036	-0.066	0.062	-0.136	0.080	0.324	0.213	-0.009
-0.195	0.991	-0.424	-0.157	0.956	-0.249	0.762	-0.298	-0.030	-0.067	0.059	-0.149	0.079	0.326	0.215	-0.008
-0.157	1.003	-0.329	-0.155	0.959	-0.235	0.795	-0.306	-0.013	-0.031	0.066	-0.069	0.039	0.339	0.311	-0.005
-0.141	1.010	-0.290	-0.153	0.963	-0.221	0.815	-0.363	-0.014	-0.017	0.070	-0.044	0.021	0.348	0.353	0.002
-0.130	1.007	-0.274	-0.151	0.967	-0.207	0.774	-0.337	-0.041	-0.008	0.063	-0.042	0.008	0.347	0.371	0.004
-0.126	1.030	-0.302	-0.148	0.969	-0.195	0.658	-0.210	-0.084	-0.007	0.084	-0.081	0.003	0.371	0.346	-0.000
-0.153	1.030	-0.309	-0.146	0.972	-0.186	0.518	-0.192	-0.111	-0.037	0.081	-0.098	0.028	0.373	0.340	0.000
-0.180	1.022	-0.306	-0.143	0.974	-0.178	0.467	-0.302	-0.103	-0.067	0.072	-0.102	0.054	0.367	0.346	0.005
-0.141	1.018	-0.290	-0.139	0.975	-0.171	0.457	-0.372	-0.122	-0.032	0.066	-0.094	0.014	0.364	0.364	0.015
-0.095	0.991	-0.242	-0.136	0.977	-0.163	0.481	-0.374	-0.094	0.011	0.037	-0.055	0.033	0.339	0.413	0.034
-0.053	1.014	-0.250	-0.133	0.979	-0.154	0.512	-0.407	-0.064	0.051	0.059	-0.072	0.077	0.363	0.407	0.059
-0.030	1.057	-0.266	-0.130	0.981	-0.146	0.441	-0.311	-0.065	0.071	0.100	-0.095	0.101	0.407	0.392	0.076
-0.030	1.065	-0.266	-0.128	0.982	-0.140	0.348	-0.208	-0.083	0.069	0.106	-0.101	0.102	0.416	0.393	0.088
-0.049	1.068	-0.290	-0.125	0.983	-0.137	0.248	-0.290	-0.080	0.047	0.110	-0.128	0.084	0.421	0.371	0.082
-0.045	1.061	-0.286	-0.122	0.983	-0.136	0.117	-0.291	-0.099	0.048	0.101	-0.125	0.088	0.414	0.376	0.069
-0.087	1.068	-0.286	-0.119	0.984	-0.136	0.034	-0.387	-0.103	0.002	0.109	-0.125	0.046	0.423	0.378	0.065
-0.103	1.080	-0.298	-0.115	0.983	-0.140	-0.114	-0.570	-0.104	-0.017	0.121	-0.132	0.032	0.435	0.368	0.062
-0.041	1.072	-0.290	-0.112	0.983	-0.146	-0.229	-0.507	-0.093	0.041	0.113	-0.119	0.094	0.428	0.377	0.062
-0.037	1.096	-0.282	-0.109	0.982	-0.157	-0.442	-0.590	-0.035	0.043	0.138	-0.100	0.099	0.452	0.386	0.075
-0.014	1.096	-0.278	-0.107	0.979	-0.171	-0.665	-0.565	0.009	0.064	0.140	-0.082	0.122	0.453	0.391	0.086
0.017	1.111	-0.286	-0.105	0.976	-0.189	-0.873	-0.418	0.004	0.093	0.159	-0.072	0.153	0.469	0.385	0.081
-0.007	1.092	-0.294	-0.104	0.972	-0.211	-1.048	-0.544	0.049	0.068	0.144	-0.058	0.131	0.450	0.379	0.077
-0.026	1.103	-0.302	-0.102	0.966	-0.237	-1.271	-0.490	0.057	0.048	0.162	-0.040	0.113	0.461	0.372	0.067
-0.018	1.084	-0.298	-0.101	0.959	-0.265	-1.419	-0.448	0.072	0.054	0.149	-0.008	0.121	0.442	0.377	0.046
-0.030	1.080	-0.317	-0.098	0.951	-0.294	-1.491	-0.471	0.017	0.040	0.154	0.002	0.110	0.437	0.358	0.029
-0.060	1.065	-0.349	-0.095	0.941	-0.326	-1.608	-0.567	0.012	0.006	0.149	0.002	0.080	0.421	0.327	0.018
-0.064	1.030	-0.361	-0.093	0.929	-0.358	-1.684	-0.414	0.041	-0.000	0.125	0.023	0.077	0.386	0.315	-0.000
-0.037	0.983	-0.361	-0.091	0.916	-0.390	-1.721	-0.363	0.073	0.025	0.092	0.055	0.104	0.339	0.315	-0.018
-0.080	0.976	-0.384	-0.089	0.902	-0.423	-1.774	-0.468	0.108	-0.019	0.099	0.064	0.063	0.330	0.291	-0.023
-0.080	0.976	-0.384	-0.087	0.886	-0.455	-1.772	-0.422	0.082	-0.021	0.114	0.096	0.063	0.330	0.292	-0.018
-0.064	0.941	-0.471	-0.084	0.868	-0.489	-1.859	-0.446	0.085	-0.008	0.097	0.043	0.080	0.294	0.205	-0.017
-0.010	0.883	-0.487	-0.082	0.849	-0.522	-1.951	-0.313	0.089	0.044	0.059	0.061	0.134	0.235	0.189	-0.009
-0.033	0.864	-0.550	-0.079	0.828	-0.555	-1.882	-0.423	0.074	0.017	0.059	0.031	0.113	0.215	0.126	-0.002
-0.018	0.821	-0.550	-0.076	0.806	-0.587	-1.930	-0.401	0.090	0.029	0.039	0.063	0.129	0.172	0.125	-0.003
-0.026	0.775	-0.538	-0.072	0.783	-0.617	-1.881	-0.435	0.116	0.018	0.015	0.105	0.122	0.125	0.137	-0.013
-0.026	0.740	-0.558	-0.068	0.759	-0.647	-1.925	-0.455	0.078	0.014	0.005	0.116	0.123	0.089	0.117	-0.014
-0.030	0.698	-0.593	-0.062	0.734	-0.676	-1.899	-0.460	0.058	0.005	-0.013	0.109	0.120	0.046	0.081	-0.019
0.005	0.674	-0.641	-0.059	0.708	-0.703	-1.863	-0.211	-0.005	0.036	-0.010	0.089	0.155	0.022	0.033	-0.015
-0.018	0.640	-0.676	-0.054	0.683	-0.728	-1.764	-0.264	-0.073	0.008	-0.020	0.079	0.132	0.014	0.002	-0.008
0.017	0.632	-0.664	-0.051	0.658	-0.751	-1.700	-0.120	-0.120	0.039	-0.003	0.113	0.167	0.022	0.009	0.001
0.036	0.605	-0.688	-0.047	0.634	-0.772	-1.636	-0.133	-0.133	0.054	-0.006	0.111	0.187	0.050	0.015	0.005
0.020	0.593	-0.743	-0.044	0.609	-0.792	-1.596	-0.063	-0.127	0.036	0.007	0.076	0.172	0.063	0.070	0.007
0.036	0.593	-0.778	-0.043	0.584	-0.811	-1.555	0.077	-0.149	0.051	0.032	0.059	0.188	0.064	0.106	0.008
-0.003	0.612	-0.794	-0.040	0.560	-0.828	-1.508	-0.027	-0.200	0.010	0.076	0.061	0.149	0.045	0.122	0.003
0.024	0.551	-0.786	-0.037	0.535	-0.844	-1.512	0.003	-0.253	0.034	0.039	0.085	0.177	0.108	0.114	0.004
0.013	0.493	-0.794	-0.036	0.508	-0.860	-1.549	0.024	-0.196	0.020	0.007	0.094	0.165	0.166	0.122	0.007
0.055	0.442	-0.775	-0.037	0.484	-0.874	-1.423	0.201	-0.179	0.064	-0.019	0.127	0.208	0.217	0.103	0.020
0.070	0.415	-0.810	-0.038	0.460	-0.887	-1.383	0.217	-0.226	0.081	-0.022	0.105	0.223	0.245	0.138	0.022
0.082	0.419	-0.826	-0.041	0.437	-0.899	-1.302	0.292	-0.263	0.095	0.005	0.101	0.235	0.242	0.154	0.018
0.020	0.419	-0.881	-0.045	0.415	-0.909	-1.244	0.344	-0.229	0.037	0.027	0.056	0.173	0.243	0.209	-0.002
-0.018	0.385	-0.842	-0.049	0.395	-0.917	-1.057	0.307	-0.157	0.003	0.011	0.104	0.135	0.278	0.170	-0.025
-0.083	0.354	-0.857	-0.053	0.378	-0.924	-0.931	0.261	-0.124	-0.058	-0.003	0.095	0.069	0.309	0.186	-0.044
-0.068	0.319	-0.842	-0.056	0.364	-0.930	-0.767	0.185	-0.090	-0.040	-0.024	0.117	0.085	0.344	0.170	-0.043
-0.030	0.307	-0.834	-0.058	0.353	-0.934	-0.589	0.148	-0.133	0.000	-0.025	0.129	0.123	0.355	0.162	-0.033
0.017	0.311	-0.881	-0.064	0.345	-0.936	-0.437	0.442	-0.193	0.053	-0.013	0.084	0.169	0.351	0.209	-0.025
0.024	0.265	-0.838	-0.072	0.340	-0.937	-0.274	0.487	-0.196	0.068	-0.055	0.128	0.176	0.398	0.166	-0.010
-0.060	0.211	-0.857	-0.079	0.338	-0.938	-0.113	0.418	-0.182	-0.010	-0.107	0.109	0.091	0.452	0.185	-0.002
-0.018	0.203	-0.861	-0.085	0.339	-0.937	0.018	0.400	-0.189	0.038	-0.115	0.104	0.133	0.460	0.189	-0.009
-0.037	0.211	-0.873	-0.092	0.342	-0.935	0.165	0.477	-0.221	0.026	-0.110	0.091	0.113	0.452	0.201	-0.013
-0.053	0.245	-0.873	-0.097	0.347	-0.933	0.240	0.389	-0.228	0.017	-0.080	0.088	0.098	0.417	0.201	-0.000
-0.041	0.242	-0.865	-0.104	0.352	-0.930	0.292	0.429	-0.192	0.035	-0.090	0.093	0.109	0.420	0.192	0.006
-0.026	0.276	-0.853	-0.111	0.358	-0.927	0.288	0.455	-0.167	0.057	-0.060	0.102	0.124	0.385	0.180	0.011
-0.026	0.257	-0.853	-0.122	0.365	-0.923	0.383	0.631	-0.114	0.068	-0.087	0.098	0.124	0.404	0.180	0.012
-0.060	0.284	-0.889	-0.132	0.373	-0.918	0.452	0.587	-0.102	0.043	-0.068	0.058	0.089	0.376	0.215	0.012
-0.103	0.284	-0.889	-0.141	0.383	-0.913	0.503	0.590	-0.128	0.010	-0.077	0.052	0.046	0.376	0.215	0.011
-0.103	0.280	-0.889	-0.149	0.391	-0.908	0.470	0.475	-0.136	0.018	-0.090	0.047	0.046	0.379	0.215	0.007
-0.087	0.272	-0.849	-0.158	0.401	-0.902	0.511	0.614	-0.165	0.043	-0.107	0.081	0.061	0.387	0.175	0.003
-0.095	0.296	-0.826	-0.168	0.409	-0.897	0.421	0.622	-0.175	0.045	-0.092	0.099	0.053	0.363	0.151	0.000
-0.126	0.330	-0.853	-0.178	0.417	-0.891	0.441	0.661	-0.200	0.024	-0.065	0.065	0.022	0.328	0.178	-0.001
-0.153	0.357	-0.838	-0.185	0.426	-0.885	0.451	0.523	-0.237	0.004	-0.047	0.075	0.005	0.301	0.162	-0.006
-0.149	0.373	-0.845	-0.192	0.435	-0.880	0.458	0.550	-0.284	0.015	-0.040	0.061	0.002	0.285	0.170	-0.010
-0.160	0.381	-0.838	-0.201	0.444	-0.873	0.421	0.631	-0.305	0.012	-0.041	0.063	0.014	0.277	0.162	-0.018
-0.172	0.404	-0.830	-0.210	0.452	-0.867	0.392	0.690	-0.320	0.009	-0.025	0.064	0.025	0.254	0.153	-0.017
-0.203	0.396	-0.822	-0.215	0.460	-0.862	0.399	0.414	-0.275	-0.017	-0.041	0.067	0.056	0.261	0.145	-0.028
-0.191	0.408	-0.830	-0.219	0.469	-0.856	0.454	0.430	-0.321	-0.001	-0.038	0.053	0.045	0.249	0.152	-0.035
-0.249	0.408	-0.838	-0.224	0.478	-0.849	0.466	0.460	-0.348	-0.054	-0.047	0.038	0.103	0.248	0.160	-0.038
-0.230	0.431	-0.826	-0.227	0.488	-0.843	0.476	0.422	-0.340	-0.031	-0.034	0.044	0.084	0.224	0.147	-0.037
-0.222	0.435	-0.838	-0.231	0.497	-0.837	0.461	0.402	-0.314	-0.019	-0.039	0.025	0.076	0.220	0.159	-0.037
-0.226	0.419	-0.806	-0.234	0.505	-0.831	0.439	0.352	-0.297	-0.020	-0.063	0.051	0.080	0.235	0.127	-0.034
-0.218	0.446	-0.810	-0.240	0.514	-0.823	0.487	0.535	-0.266	-0.006	-0.045	0.039	0.073	0.208	0.130	-0.033
-0.253	0.454	-0.810	-0.243	0.524	-0.816	0.552	0.346	-0.240	-0.038	-0.047	0.032	0.108	0.200	0.130	-0.037
-0.241	0.485	-0.778	-0.246	0.535	-0.808	0.585	0.374	-0.311	-0.023	-0.027	0.055	0.097	0.168	0.097	-0.038
-0.264	0.504	-0.814	-0.247	0.546	-0.800	0.583	0.245	-0.297	-0.045	-0.018	0.012	0.120	0.148	0.132	-0.037
-0.264	0.504	-0.814	-0.249	0.556	-0.793	0.560	0.314	-0.240	-0.043	-0.028	0.004	0.120	0.148	0.132	-0.034
-0.226	0.500	-0.771	-0.253	0.567	-0.784	0.617	0.384	-0.238	-0.001	-0.043	0.038	0.082	0.152	0.088	-0.035
-0.257	0.516	-0.794	-0.254	0.578	-0.776	0.641	0.238	-0.246	-0.030	-0.038	0.006	0.113	0.136	0.111	-0.031
-0.276	0.527	-0.782	-0.255	0.590	-0.766	0.706	0.295	-0.283	-0.048	-0.039	0.008	0.132	0.123	0.098	-0.030
-0.257	0.527	-0.782	-0.256	0.602	-0.756	0.703	0.290	-0.274	-0.028	-0.051	-0.002	0.113	0.123	0.097	-0.038
-0.260	0.527	-0.743	-0.259	0.613	-0.746	0.658	0.368	-0.242	-0.029	-0.061	0.028	0.118	0.122	0.057	-0.039
-0.291	0.555	-0.767	-0.259	0.623	-0.738	0.643	0.144	-0.194	-0.060	-0.045	-0.005	0.149	0.095	0.080	-0.035
-0.272	0.593	-0.759	-0.259	0.633	-0.730	0.616	0.147	-0.177	-0.040	-0.016	-0.005	0.130	0.056	0.071	-0.034
-0.264	0.612	-0.751	-0.259	0.643	-0.720	0.647	0.197	-0.174	-0.032	-0.006	-0.006	0.122	0.035	0.063	-0.034
-0.253	0.605	-0.735	-0.260	0.654	-0.711	0.670	0.235	-0.176	-0.019	-0.024	-0.001	0.111	0.042	0.046	-0.034
-0.276	0.593	-0.727	-0.261	0.664	-0.700	0.711	0.176	-0.141	-0.042	-0.046	-0.003	0.134	0.053	0.037	-0.025
-0.283	0.597	-0.700	-0.262	0.674	-0.691	0.662	0.138	-0.061	-0.048	-0.052	0.015	0.142	0.048	0.009	-0.029
-0.222	0.647	-0.668	-0.267	0.683	-0.680	0.666	0.431	-0.077	0.018	-0.011	0.035	0.081	0.002	0.023	-0.037
-0.291	0.682	-0.696	-0.270	0.692	-0.669	0.662	0.217	-0.018	-0.049	0.015	-0.002	0.151	0.038	0.004	-0.036
-0.318	0.686	-0.719	-0.270	0.700	-0.661	0.627	0.013	0.016	-0.075	0.011	-0.035	0.178	0.042	0.026	-0.037
-0.299	0.690	-0.711	-0.273	0.707	-0.652	0.543	0.212	0.036	-0.052	0.008	-0.036	0.159	0.046	0.018	-0.043
-0.314	0.713	-0.696	-0.274	0.713	-0.645	0.511	-0.039	0.098	-0.067	0.025	-0.027	0.174	0.070	0.001	-0.043
-0.291	0.736	-0.700	-0.277	0.719	-0.638	0.502	0.078	0.118	-0.041	0.043	-0.038	0.151	0.094	0.004	-0.042
-0.314	0.732	-0.684	-0.281	0.724	-0.630	0.495	0.128	0.131	-0.060	0.034	-0.030	0.175	0.090	0.012	-0.054
-0.333	0.721	-0.708	-0.282	0.728	-0.624	0.414	-0.113	0.187	-0.078	0.018	-0.059	0.194	0.079	0.010	-0.048
-0.380	0.686	-0.700	-0.283	0.731	-0.620	0.355	-0.156	0.196	-0.123	-0.020	-0.055	0.240	0.045	0.001	-0.052
-0.299	0.686	-0.696	-0.284	0.734	-0.617	0.304	-0.196	0.214	-0.042	-0.022	-0.055	0.159	0.045	0.004	-0.041
-0.333	0.721	-0.700	-0.285	0.735	-0.615	0.225	-0.188	0.204	-0.076	0.012	-0.061	0.194	0.081	0.001	-0.021
-0.280	0.755	-0.719	-0.288	0.737	-0.612	0.246	0.018	0.175	-0.019	0.045	-0.084	0.140	0.116	0.017	-0.004
-0.249	0.740	-0.743	-0.289	0.739	-0.609	0.234	-0.034	0.166	0.014	0.028	-0.111	0.109	0.101	0.040	-0.004
-0.310	0.736	-0.719	-0.292	0.740	-0.606	0.197	-0.064	0.205	-0.046	0.023	-0.089	0.171	0.098	0.015	-0.005
-0.307	0.732	-0.680	-0.294	0.741	-0.604	0.162	0.003	0.193	-0.039	0.018	-0.052	0.167	0.094	0.026	-0.018
-0.330	0.775	-0.629	-0.296	0.742	-0.602	0.177	-0.083	0.137	-0.061	0.060	-0.003	0.189	0.137	0.079	-0.036
-0.330	0.775	-0.629	-0.296	0.743	-0.600	0.156	-0.057	0.071	-0.060	0.058	-0.005	0.188	0.138	0.080	-0.033
-0.303	0.744	-0.605	-0.294	0.744	-0.599	0.100	-0.165	0.016	-0.035	0.026	0.018	0.161	0.107	0.105	-0.019
-0.260	0.728	-0.613	-0.293	0.744	-0.601	-0.050	-0.069	-0.010	0.006	0.011	0.012	0.118	0.093	0.098	0.009
-0.233	0.713	-0.696	-0.292	0.741	-0.604	-0.213	-0.084	-0.018	0.032	-0.001	-0.067	0.090	0.078	0.016	0.035
-0.214	0.725	-0.751	-0.290	0.737	-0.610	-0.358	-0.071	-0.033	0.049	0.014	-0.116	0.071	0.091	0.038	0.060
-0.222	0.725	-0.767	-0.288	0.732	-0.617	-0.394	-0.077	-0.078	0.039	0.019	-0.125	0.079	0.092	0.052	0.082
-0.218	0.694	-0.790	-0.283	0.728	-0.624	-0.380	-0.240	-0.113	0.038	-0.008	-0.142	0.075	0.062	0.074	0.097
-0.187	0.670	-0.818	-0.277	0.726	-0.630	-0.222	-0.277	-0.145	0.063	-0.028	-0.164	0.043	0.040	0.100	0.103
-0.164	0.651	-0.814	-0.272	0.724	-0.633	-0.144	-0.184	-0.132	0.082	-0.046	-0.156	0.020	0.022	0.094	0.115
-0.187	0.655	-0.853	-0.269	0.724	-0.635	-0.043	-0.190	-0.083	0.055	-0.042	-0.194	0.042	0.027	0.131	0.117
-0.168	0.705	-0.873	-0.265	0.724	-0.637	0.001	-0.194	-0.057	0.070	0.008	-0.212	0.023	0.078	0.149	0.116
-0.195	0.732	-0.842	-0.260	0.725	-0.638	0.054	-0.288	-0.043	0.039	0.035	-0.179	0.049	0.106	0.116	0.112
-0.172	0.763	-0.830	-0.255	0.725	-0.640	-0.011	-0.358	-0.039	0.056	0.066	-0.165	0.026	0.138	0.102	0.107
-0.157	0.771	-0.798	-0.250	0.723	-0.644	-0.113	-0.326	-0.022	0.067	0.075	-0.130	0.010	0.147	0.069	0.093
-0.157	0.794	-0.778	-0.244	0.720	-0.649	-0.237	-0.393	-0.005	0.062	0.101	-0.104	0.010	0.171	0.048	0.087
-0.176	0.786	-0.775	-0.238	0.715	-0.658	-0.416	-0.451	-0.004	0.036	0.099	-0.092	0.029	0.164	0.042	0.072
-0.153	0.759	-0.751	-0.233	0.708	-0.667	-0.503	-0.355	-0.036	0.054	0.078	-0.059	0.006	0.138	0.017	0.054
-0.195	0.744	-0.771	-0.227	0.700	-0.677	-0.606	-0.380	-0.057	0.005	0.071	-0.069	0.049	0.124	0.036	0.039
-0.187	0.721	-0.751	-0.221	0.691	-0.688	-0.673	-0.372	-0.059	0.007	0.056	-0.038	0.042	0.102	0.014	0.022
-0.180	0.717	-0.735	-0.216	0.681	-0.699	-0.751	-0.225	-0.088	0.010	0.063	-0.011	0.035	0.100	0.003	-0.004
-0.210	0.709	-0.743	-0.211	0.671	-0.711	-0.741	-0.269	-0.109	-0.026	0.065	-0.007	0.067	0.094	0.004	-0.017
-0.253	0.686	-0.778	-0.204	0.660	-0.723	-0.788	-0.405	-0.096	-0.075	0.053	-0.031	0.109	0.072	0.038	-0.034
-0.207	0.655	-0.751	-0.196	0.649	-0.735	-0.779	-0.415	-0.110	-0.036	0.033	0.009	0.063	0.043	0.009	-0.051
-0.222	0.628	-0.727	-0.189	0.638	-0.746	-0.779	-0.416	-0.098	-0.059	0.017	0.044	0.078	0.017	0.015	-0.055
-0.218	0.612	-0.747	-0.182	0.627	-0.758	-0.773	-0.404	-0.091	-0.062	0.012	0.036	0.073	0.002	0.003	-0.051
-0.180	0.612	-0.755	-0.175	0.616	-0.768	-0.724	-0.388	-0.055	-0.030	0.023	0.039	0.035	0.003	0.010	-0.045
-0.183	0.593	-0.790	-0.169	0.606	-0.778	-0.672	-0.401	-0.023	-0.040	0.014	0.013	0.038	0.015	0.045	-0.034
-0.130	0.570	-0.763	-0.165	0.598	-0.785	-0.536	-0.203	-0.057	0.010	-0.001	0.048	0.016	0.038	0.016	-0.032
-0.130	0.570	-0.763	-0.162	0.591	-0.790	-0.436	-0.128	-0.075	0.007	0.006	0.053	0.016	0.037	0.016	-0.027
-0.187	0.582	-0.806	-0.157	0.585	-0.796	-0.382	-0.289	-0.060	-0.056	0.023	0.016	0.042	0.024	0.058	-0.028
-0.133	0.547	-0.794	-0.153	0.579	-0.801	-0.369	-0.182	-0.100	-0.007	-0.006	0.032	0.012	0.058	0.046	-0.018
-0.157	0.539	-0.798	-0.146	0.572	-0.807	-0.446	-0.391	-0.053	-0.036	-0.007	0.035	0.011	0.065	0.050	-0.016
-0.060	0.493	-0.798	-0.144	0.565	-0.813	-0.470	-0.039	-0.065	0.058	-0.046	0.040	0.085	0.110	0.049	-0.003
-0.114	0.497	-0.842	-0.141	0.557	-0.819	-0.493	-0.164	-0.027	0.001	-0.034	0.003	0.031	0.105	0.092	-0.004
-0.099	0.493	-0.822	-0.140	0.550	-0.823	-0.406	-0.039	-0.087	0.015	-0.031	0.028	0.046	0.109	0.072	0.005
-0.126	0.520	-0.838	-0.136	0.544	-0.828	-0.395	-0.126	-0.144	-0.016	0.002	0.017	0.020	0.081	0.088	-0.004
-0.091	0.500	-0.818	-0.133	0.538	-0.832	-0.373	-0.042	-0.158	0.016	-0.011	0.041	0.054	0.100	0.068	-0.003
-0.099	0.489	-0.830	-0.131	0.531	-0.837	-0.431	-0.047	-0.117	0.007	-0.016	0.034	0.047	0.111	0.080	-0.002
-0.083	0.458	-0.826	-0.130	0.525	-0.841	-0.391	0.034	-0.145	0.021	-0.041	0.042	0.063	0.141	0.076	-0.001
-0.087	0.450	-0.845	-0.129	0.520	-0.844	-0.300	0.060	-0.144	0.016	-0.043	0.026	0.059	0.149	0.096	-0.003
-0.107	0.439	-0.845	-0.128	0.516	-0.847	-0.233	0.008	-0.125	-0.004	-0.051	0.028	0.039	0.160	0.096	-0.007
-0.107	0.442	-0.869	-0.126	0.513	-0.849	-0.193	-0.020	-0.141	-0.006	-0.044	0.007	0.039	0.156	0.119	-0.007
-0.122	0.442	-0.861	-0.125	0.511	-0.851	-0.143	-0.008	-0.142	-0.023	-0.042	0.017	0.024	0.156	0.111	-0.003
-0.080	0.454	-0.845	-0.123	0.509	-0.852	-0.136	-0.031	-0.127	0.017	-0.028	0.034	0.067	0.144	0.095	0.001
-0.049	0.435	-0.830	-0.126	0.508	-0.852	-0.067	0.275	-0.139	0.051	-0.047	0.050	0.098	0.163	0.079	-0.002
-0.080	0.450	-0.834	-0.126	0.507	-0.853	-0.069	0.093	-0.120	0.020	-0.031	0.047	0.067	0.148	0.083	0.011
-0.103	0.442	-0.830	-0.127	0.508	-0.852	0.019	0.154	-0.143	-0.002	-0.039	0.051	0.044	0.156	0.079	0.007
-0.045	0.442	-0.834	-0.129	0.508	-0.851	0.032	0.175	-0.145	0.057	-0.040	0.046	0.102	0.157	0.083	0.004
-0.103	0.412	-0.834	-0.129	0.511	-0.850	0.116	0.095	-0.156	-0.000	-0.073	0.045	0.045	0.188	0.083	0.004
-0.076	0.427	-0.842	-0.132	0.513	-0.848	0.148	0.313	-0.197	0.030	-0.061	0.035	0.072	0.173	0.091	0.002
-0.099	0.404	-0.845	-0.134	0.518	-0.845	0.256	0.260	-0.186	0.009	-0.089	0.028	0.049	0.196	0.095	-0.014
-0.126	0.423	-0.834	-0.137	0.523	-0.841	0.277	0.272	-0.179	-0.015	-0.075	0.036	0.023	0.177	0.083	-0.014
-0.137	0.419	-0.814	-0.137	0.530	-0.837	0.398	0.102	-0.139	-0.026	-0.086	0.052	0.011	0.181	0.063	-0.017
-0.122	0.454	-0.838	-0.139	0.538	-0.831	0.484	0.228	-0.143	-0.009	-0.059	0.022	0.027	0.146	0.087	-0.017
-0.103	0.423	-0.822	-0.142	0.547	-0.825	0.564	0.239	-0.119	0.013	-0.100	0.032	0.047	0.177	0.071	-0.014
-0.114	0.466	-0.826	-0.146	0.558	-0.817	0.624	0.302	-0.067	0.006	-0.068	0.020	0.036	0.135	0.075	-0.012
-0.130	0.497	-0.822	-0.151	0.568	-0.809	0.627	0.310	-0.018	-0.005	-0.047	0.016	0.021	0.104	0.071	-0.019
-0.160	0.527	-0.814	-0.156	0.579	-0.800	0.713	0.288	-0.004	-0.031	-0.027	0.015	0.010	0.073	0.063	-0.024
-0.176	0.558	-0.794	-0.159	0.590	-0.792	0.669	0.215	-0.012	-0.043	-0.007	0.026	0.025	0.043	0.043	-0.036
-0.153	0.601	-0.782	-0.163	0.601	-0.782	0.707	0.309	-0.077	-0.016	0.024	0.029	0.002	0.000	0.032	-0.040
-0.203	0.547	-0.790	-0.165	0.612	-0.774	0.675	0.168	-0.079	-0.064	-0.041	0.012	0.052	0.054	0.040	-0.034
-0.176	0.531	-0.806	-0.165	0.622	-0.765	0.676	0.096	-0.067	-0.037	-0.066	-0.012	0.025	0.070	0.056	-0.029
-0.141	0.543	-0.775	-0.167	0.632	-0.757	0.638	0.165	-0.072	-0.001	-0.065	0.011	0.009	0.058	0.024	-0.037
-0.164	0.574	-0.775	-0.168	0.642	-0.748	0.683	0.194	-0.129	-0.022	-0.044	0.002	0.014	0.027	0.024	-0.031
-0.210	0.555	-0.767	-0.167	0.653	-0.738	0.713	0.039	-0.145	-0.070	-0.074	0.000	0.061	0.047	0.016	-0.034
-0.180	0.593	-0.763	-0.164	0.664	-0.730	0.690	-0.034	-0.157	-0.041	-0.046	-0.005	0.030	0.009	0.012	-0.038
-0.176	0.616	-0.731	-0.163	0.673	-0.721	0.623	0.060	-0.169	-0.039	-0.033	0.018	0.026	0.014	0.019	-0.038
-0.164	0.632	-0.735	-0.163	0.682	-0.713	0.597	0.120	-0.155	-0.028	-0.026	0.006	0.015	0.028	0.015	-0.024
-0.157	0.640	-0.739	-0.161	0.691	-0.705	0.596	0.033	-0.158	-0.022	-0.027	-0.006	0.007	0.035	0.011	-0.020
-0.149	0.647	-0.778	-0.160	0.700	-0.697	0.584	0.057	-0.153	-0.016	-0.028	-0.054	0.000	0.042	0.029	-0.021
-0.160	0.647	-0.747	-0.158	0.708	-0.688	0.604	0.042	-0.125	-0.028	-0.036	-0.031	0.012	0.041	0.002	-0.022
-0.187	0.674	-0.731	-0.156	0.717	-0.679	0.646	-0.101	-0.097	-0.058	-0.018	-0.024	0.039	0.067	0.017	-0.019
-0.160	0.674	-0.684	-0.153	0.727	-0.670	0.691	-0.055	-0.111	-0.033	-0.027	0.014	0.012	0.066	0.063	-0.028
-0.133	0.690	-0.708	-0.152	0.736	-0.659	0.693	0.062	-0.139	-0.008	-0.021	-0.020	0.015	0.080	0.039	-0.032
-0.183	0.667	-0.711	-0.151	0.745	-0.649	0.693	0.002	-0.102	-0.059	-0.054	-0.034	0.035	0.056	0.035	-0.024
-0.172	0.682	-0.700	-0.150	0.753	-0.640	0.620	-0.026	-0.069	-0.049	-0.046	-0.032	0.024	0.070	0.046	-0.018
-0.137	0.709	-0.672	-0.150	0.762	-0.630	0.678	0.121	-0.086	-0.014	-0.028	-0.015	0.011	0.096	0.072	-0.019
-0.137	0.748	-0.684	-0.148	0.771	-0.620	0.686	-0.029	-0.075	-0.016	0.003	-0.037	0.011	0.133	0.060	-0.016
-0.141	0.752	-0.680	-0.147	0.780	-0.609	0.721	0.029	-0.100	-0.021	-0.002	-0.044	0.007	0.136	0.063	-0.012
-0.168	0.763	-0.664	-0.145	0.789	-0.598	0.709	-0.048	-0.091	-0.050	0.001	-0.039	0.021	0.146	0.078	-0.016
-0.149	0.736	-0.660	-0.143	0.797	-0.587	0.729	-0.057	-0.103	-0.033	-0.035	-0.047	0.002	0.118	0.081	-0.021
-0.160	0.767	-0.664	-0.139	0.806	-0.576	0.710	-0.182	-0.098	-0.048	-0.012	-0.061	0.013	0.147	0.077	-0.021
-0.164	0.775	-0.660	-0.136	0.814	-0.565	0.686	-0.163	-0.089	-0.055	-0.012	-0.068	0.017	0.154	0.080	-0.017
-0.122	0.810	-0.601	-0.134	0.821	-0.555	0.684	-0.058	-0.075	-0.015	0.015	-0.020	0.025	0.187	0.138	-0.013
-0.122	0.837	-0.585	-0.133	0.829	-0.543	0.699	-0.097	-0.018	-0.016	0.034	-0.015	0.025	0.213	0.153	-0.013
-0.114	0.868	-0.585	-0.133	0.837	-0.531	0.758	0.097	-0.008	-0.008	0.057	-0.028	0.033	0.242	0.152	-0.014
-0.149	0.883	-0.597	-0.134	0.845	-0.518	0.752	0.074	0.000	-0.042	0.065	-0.053	0.002	0.257	0.140	-0.015
-0.168	0.875	-0.601	-0.134	0.852	-0.506	0.698	-0.022	0.023	-0.060	0.050	-0.069	0.022	0.248	0.134	-0.016
-0.145	0.860	-0.581	-0.135	0.858	-0.495	0.663	0.016	0.026	-0.037	0.029	-0.060	0.001	0.232	0.153	-0.021
-0.153	0.864	-0.581	-0.136	0.864	-0.485	0.580	-0.067	0.069	-0.044	0.027	-0.070	0.007	0.235	0.152	-0.022
-0.149	0.875	-0.554	-0.136	0.868	-0.477	0.506	-0.056	0.069	-0.039	0.034	-0.051	0.004	0.246	0.179	-0.015
-0.164	0.914	-0.566	-0.137	0.872	-0.469	0.459	-0.125	0.097	-0.054	0.069	-0.070	0.020	0.284	0.167	-0.016
-0.130	0.910	-0.534	-0.138	0.876	-0.463	0.387	-0.004	0.073	-0.018	0.062	-0.046	0.014	0.279	0.198	-0.011
-0.157	0.898	-0.562	-0.139	0.878	-0.458	0.312	-0.110	0.112	-0.044	0.048	-0.078	0.014	0.266	0.170	-0.012
-0.133	0.902	-0.542	-0.141	0.880	-0.454	0.233	-0.014	0.129	-0.019	0.050	-0.062	0.008	0.269	0.189	-0.010
-0.168	0.895	-0.550	-0.143	0.881	-0.451	0.227	-0.121	0.159	-0.052	0.041	-0.074	0.027	0.261	0.181	-0.005
-0.157	0.902	-0.526	-0.145	0.882	-0.449	0.143	-0.128	0.192	-0.038	0.049	-0.052	0.016	0.268	0.204	-0.003
-0.114	0.922	-0.534	-0.149	0.882	-0.447	0.080	0.124	0.162	0.008	0.068	-0.062	0.026	0.287	0.195	-0.013
-0.168	0.968	-0.566	-0.151	0.881	-0.449	-0.057	-0.138	0.188	-0.043	0.116	-0.092	0.029	0.332	0.163	-0.018
-0.191	0.953	-0.530	-0.152	0.879	-0.451	-0.112	-0.186	0.170	-0.065	0.102	-0.053	0.053	0.316	0.199	-0.022
-0.187	0.949	-0.503	-0.152	0.878	-0.454	-0.127	-0.274	0.123	-0.061	0.100	-0.023	0.051	0.311	0.226	-0.035
-0.168	0.937	-0.487	-0.152	0.876	-0.459	-0.202	-0.277	0.136	-0.042	0.090	-0.003	0.033	0.299	0.242	-0.039
-0.164	0.914	-0.483	-0.152	0.873	-0.464	-0.246	-0.275	0.147	-0.038	0.070	0.006	0.030	0.275	0.246	-0.025
-0.153	0.887	-0.483	-0.151	0.870	-0.470	-0.312	-0.328	0.109	-0.028	0.046	0.013	0.019	0.246	0.245	-0.003
-0.107	0.860	-0.550	-0.149	0.865	-0.479	-0.426	-0.259	0.027	0.016	0.023	-0.046	0.026	0.218	0.177	0.016
-0.087	0.860	-0.609	-0.146	0.860	-0.490	-0.580	-0.266	0.001	0.033	0.029	-0.094	0.045	0.217	0.117	0.033
-0.095	0.848	-0.637	-0.143	0.854	-0.501	-0.588	-0.301	0.011	0.022	0.023	-0.110	0.037	0.205	0.088	0.045
-0.103	0.848	-0.644	-0.140	0.847	-0.512	-0.592	-0.391	0.049	0.011	0.030	-0.106	0.030	0.204	0.079	0.046
-0.107	0.844	-0.625	-0.137	0.841	-0.523	-0.578	-0.336	0.022	0.004	0.032	-0.076	0.026	0.199	0.098	0.038
-0.118	0.914	-0.704	-0.130	0.834	-0.536	-0.676	-0.586	-0.018	-0.014	0.109	-0.141	0.014	0.267	0.017	0.039
-0.118	0.914	-0.704	-0.124	0.825	-0.551	-0.808	-0.511	-0.046	-0.020	0.118	-0.126	0.014	0.267	0.016	0.034
-0.049	0.918	-0.668	-0.117	0.815	-0.567	-0.902	-0.501	-0.054	0.042	0.132	-0.075	0.083	0.270	0.050	0.030
-0.080	0.887	-0.644	-0.111	0.803	-0.586	-1.083	-0.496	-0.010	0.006	0.113	-0.032	0.053	0.239	0.073	0.023
-0.068	0.875	-0.633	-0.106	0.788	-0.606	-1.195	-0.449	0.061	0.013	0.116	-0.001	0.065	0.228	0.084	0.013
-0.072	0.860	-0.641	-0.103	0.772	-0.627	-1.320	-0.417	0.103	0.005	0.117	0.013	0.060	0.212	0.076	0.002
-0.087	0.840	-0.641	-0.097	0.755	-0.649	-1.347	-0.575	0.139	-0.015	0.115	0.035	0.045	0.193	0.075	0.007
-0.033	0.802	-0.637	-0.091	0.736	-0.671	-1.399	-0.554	0.062	0.032	0.095	0.060	0.099	0.155	0.079	0.023
0.005	0.709	-0.672	-0.081	0.716	-0.693	-1.461	-0.646	-0.057	0.061	0.022	0.047	0.137	0.062	0.043	0.048
0.063	0.655	-0.711	-0.071	0.694	-0.717	-1.627	-0.516	-0.177	0.108	-0.009	0.032	0.194	0.008	0.003	0.073
0.113	0.616	-0.731	-0.063	0.669	-0.740	-1.687	-0.186	-0.304	0.151	-0.024	0.036	0.244	0.030	0.017	0.079
0.086	0.597	-0.759	-0.059	0.645	-0.762	-1.662	0.017	-0.352	0.119	-0.019	0.030	0.216	0.050	0.044	0.061
0.020	0.570	-0.782	-0.056	0.621	-0.782	-1.581	0.096	-0.284	0.052	-0.022	0.026	0.150	0.076	0.068	0.024
-0.064	0.527	-0.771	-0.055	0.598	-0.800	-1.453	0.057	-0.177	-0.034	-0.041	0.056	0.065	0.118	0.056	-0.027
-0.107	0.512	-0.763	-0.054	0.577	-0.815	-1.306	-0.045	-0.023	-0.077	-0.036	0.079	0.022	0.133	0.048	-0.060
-0.130	0.520	-0.755	-0.054	0.557	-0.829	-1.175	-0.075	0.036	-0.101	-0.009	0.101	0.001	0.125	0.039	-0.074
-0.068	0.516	-0.782	-0.053	0.541	-0.840	-0.993	-0.074	0.010	-0.040	0.004	0.084	0.059	0.128	0.067	-0.071
-0.045	0.512	-0.834	-0.050	0.525	-0.850	-0.939	-0.151	-0.034	-0.020	0.016	0.044	0.082	0.132	0.118	-0.056
-0.041	0.481	-0.842	-0.046	0.508	-0.860	-0.962	-0.173	-0.054	-0.020	0.001	0.046	0.085	0.162	0.125	-0.034
-0.014	0.470	-0.822	-0.045	0.491	-0.870	-1.035	-0.030	-0.032	0.006	0.008	0.076	0.112	0.174	0.105	-0.022
-0.010	0.442	-0.826	-0.044	0.472	-0.880	-1.040	-0.021	-0.047	0.009	-0.001	0.083	0.115	0.200	0.109	-0.016
0.001	0.415	-0.845	-0.044	0.454	-0.890	-1.025	0.056	-0.107	0.020	-0.010	0.073	0.126	0.227	0.129	-0.008
0.013	0.396	-0.838	-0.041	0.438	-0.898	-0.923	-0.073	-0.163	0.029	-0.013	0.089	0.137	0.246	0.120	0.000
0.020	0.385	-0.857	-0.040	0.422	-0.906	-0.879	0.048	-0.186	0.036	-0.009	0.077	0.145	0.257	0.140	0.013
0.047	0.357	-0.838	-0.040	0.410	-0.911	-0.703	0.074	-0.223	0.062	-0.024	0.103	0.171	0.284	0.120	0.018
0.078	0.354	-0.818	-0.040	0.399	-0.916	-0.605	0.166	-0.216	0.094	-0.017	0.127	0.202	0.287	0.100	0.022
0.043	0.338	-0.838	-0.043	0.390	-0.920	-0.486	0.218	-0.218	0.061	-0.023	0.112	0.167	0.302	0.120	0.019
0.040	0.338	-0.842	-0.048	0.384	-0.922	-0.353	0.396	-0.184	0.063	-0.017	0.110	0.163	0.301	0.124	0.014
0.001	0.327	-0.842	-0.053	0.378	-0.924	-0.282	0.330	-0.118	0.029	-0.024	0.112	0.124	0.312	0.123	-0.002
0.001	0.327	-0.842	-0.062	0.375	-0.925	-0.191	0.522	-0.102	0.038	-0.020	0.113	0.124	0.312	0.123	-0.007
-0.045	0.303	-0.849	-0.070	0.374	-0.925	-0.080	0.476	-0.098	-0.000	-0.042	0.105	0.078	0.335	0.131	-0.019
-0.037	0.292	-0.889	-0.078	0.374	-0.924	0.022	0.520	-0.138	0.016	-0.054	0.065	0.086	0.346	0.170	-0.017
-0.076	0.261	-0.877	-0.084	0.375	-0.923	0.049	0.359	-0.084	-0.017	-0.086	0.076	0.047	0.376	0.158	-0.011
-0.030	0.280	-0.853	-0.090	0.376	-0.922	0.069	0.375	-0.100	0.036	-0.068	0.098	0.093	0.356	0.135	-0.005
-0.010	0.272	-0.853	-0.099	0.379	-0.920	0.161	0.547	-0.149	0.064	-0.079	0.096	0.112	0.363	0.134	-0.003
-0.060	0.272	-0.889	-0.106	0.381	-0.918	0.106	0.436	-0.143	0.020	-0.081	0.059	0.062	0.363	0.169	-0.001
-0.064	0.272	-0.881	-0.114	0.384	-0.916	0.131	0.496	-0.165	0.024	-0.083	0.065	0.059	0.362	0.161	-0.006
-0.110	0.265	-0.893	-0.120	0.386	-0.915	0.137	0.406	-0.133	-0.015	-0.094	0.051	0.012	0.369	0.173	-0.020
-0.099	0.300	-0.861	-0.126	0.390	-0.912	0.219	0.412	-0.193	0.002	-0.063	0.080	0.024	0.334	0.141	-0.024
-0.118	0.307	-0.857	-0.128	0.396	-0.909	0.255	0.234	-0.235	-0.015	-0.060	0.082	0.005	0.326	0.137	-0.022
-0.107	0.303	-0.869	-0.131	0.400	-0.907	0.239	0.232	-0.240	-0.001	-0.069	0.067	0.016	0.329	0.148	-0.009
-0.076	0.296	-0.873	-0.135	0.404	-0.905	0.207	0.350	-0.225	0.034	-0.081	0.061	0.047	0.336	0.152	-0.003
-0.057	0.300	-0.877	-0.138	0.409	-0.902	0.227	0.289	-0.204	0.057	-0.081	0.054	0.066	0.332	0.155	-0.005
-0.087	0.319	-0.853	-0.146	0.415	-0.898	0.284	0.553	-0.281	0.033	-0.068	0.074	0.035	0.312	0.131	-0.012
-0.160	0.303	-0.873	-0.150	0.420	-0.895	0.291	0.351	-0.260	-0.036	-0.089	0.051	0.038	0.327	0.151	-0.030
-0.187	0.276	-0.897	-0.154	0.428	-0.891	0.410	0.304	-0.254	-0.059	-0.124	0.023	0.065	0.353	0.174	-0.048
-0.199	0.296	-0.881	-0.155	0.438	-0.886	0.538	0.190	-0.269	-0.070	-0.114	0.034	0.077	0.333	0.158	-0.056
-0.176	0.338	-0.869	-0.156	0.450	-0.879	0.643	0.193	-0.261	-0.046	-0.084	0.039	0.054	0.290	0.146	-0.051
-0.153	0.357	-0.842	-0.159	0.463	-0.872	0.707	0.340	-0.273	-0.019	-0.077	0.059	0.031	0.270	0.118	-0.046
-0.149	0.377	-0.857	-0.161	0.478	-0.864	0.815	0.255	-0.247	-0.014	-0.073	0.035	0.028	0.250	0.133	-0.044
-0.157	0.385	-0.834	-0.162	0.493	-0.855	0.867	0.176	-0.276	-0.021	-0.081	0.050	0.035	0.241	0.109	-0.039
-0.191	0.404	-0.818	-0.164	0.509	-0.845	0.907	0.286	-0.254	-0.053	-0.077	0.055	0.070	0.221	0.093	-0.034
-0.153	0.400	-0.798	-0.168	0.527	-0.833	1.026	0.352	-0.229	-0.011	-0.099	0.063	0.032	0.225	0.073	-0.039
-0.137	0.400	-0.794	-0.170	0.546	-0.820	1.129	0.296	-0.230	0.007	-0.118	0.054	0.017	0.224	0.068	-0.034
-0.199	0.435	-0.842	-0.172	0.566	-0.806	1.170	0.270	-0.252	-0.053	-0.103	-0.007	0.078	0.188	0.115	-0.031
-0.160	0.473	-0.818	-0.175	0.587	-0.791	1.270	0.378	-0.238	-0.012	-0.085	0.001	0.040	0.149	0.091	-0.034
-0.207	0.535	-0.794	-0.177	0.610	-0.773	1.441	0.280	-0.218	-0.056	-0.046	0.006	0.086	0.087	0.067	-0.040
-0.207	0.535	-0.794	-0.178	0.633	-0.754	1.468	0.226	-0.200	-0.055	-0.069	-0.013	0.086	0.086	0.066	-0.041
-0.207	0.578	-0.782	-0.179	0.655	-0.734	1.489	0.178	-0.170	-0.054	-0.049	-0.021	0.086	0.042	0.054	-0.042
-0.210	0.612	-0.751	-0.178	0.676	-0.715	1.430	0.047	-0.121	-0.059	-0.035	-0.008	0.090	0.007	0.022	-0.042
-0.160	0.647	-0.692	-0.180	0.696	-0.695	1.411	0.263	-0.100	-0.007	-0.021	0.030	0.039	0.029	0.037	-0.047
-0.210	0.686	-0.696	-0.182	0.716	-0.674	1.397	0.256	-0.084	-0.054	-0.001	0.006	0.089	0.068	0.033	-0.053
-0.241	0.705	-0.700	-0.183	0.734	-0.654	1.356	0.112	-0.051	-0.084	0.000	-0.018	0.120	0.088	0.030	-0.056
-0.245	0.725	-0.680	-0.184	0.751	-0.634	1.314	0.106	-0.045	-0.087	0.003	-0.019	0.124	0.108	0.050	-0.062
-0.237	0.728	-0.660	-0.185	0.767	-0.614	1.318	0.092	-0.012	-0.078	-0.010	-0.019	0.116	0.113	0.070	-0.063
-0.222	0.744	-0.652	-0.186	0.782	-0.594	1.283	0.033	0.016	-0.062	-0.009	-0.031	0.100	0.129	0.079	-0.058
-0.241	0.752	-0.644	-0.187	0.796	-0.576	1.188	0.003	0.073	-0.080	-0.015	-0.042	0.120	0.138	0.087	-0.053
-0.222	0.775	-0.601	-0.191	0.808	-0.557	1.132	0.109	0.165	-0.057	-0.004	-0.018	0.100	0.162	0.131	-0.049
-0.230	0.829	-0.589	-0.197	0.819	-0.539	1.082	0.133	0.228	-0.059	0.040	-0.024	0.108	0.217	0.143	-0.039
-0.241	0.844	-0.597	-0.201	0.830	-0.521	1.135	0.019	0.230	-0.067	0.044	-0.051	0.119	0.233	0.136	-0.034
-0.214	0.833	-0.621	-0.206	0.839	-0.503	1.024	0.168	0.236	-0.034	0.023	-0.092	0.092	0.222	0.112	-0.024
-0.257	0.844	-0.613	-0.211	0.847	-0.487	0.964	-0.046	0.273	-0.072	0.027	-0.100	0.134	0.235	0.121	-0.015
-0.222	0.887	-0.605	-0.215	0.855	-0.472	0.905	-0.053	0.273	-0.033	0.062	-0.107	0.100	0.278	0.129	-0.012
-0.222	0.902	-0.554	-0.219	0.862	-0.458	0.885	-0.029	0.278	-0.028	0.071	-0.071	0.100	0.294	0.181	-0.017
-0.257	0.906	-0.542	-0.224	0.867	-0.444	0.804	-0.137	0.323	-0.059	0.069	-0.072	0.134	0.299	0.193	-0.015
-0.268	0.922	-0.554	-0.229	0.872	-0.433	0.653	-0.040	0.325	-0.065	0.081	-0.095	0.145	0.316	0.182	-0.023
-0.264	0.914	-0.542	-0.233	0.874	-0.426	0.473	-0.127	0.301	-0.057	0.071	-0.091	0.141	0.309	0.194	-0.030
-0.260	0.922	-0.491	-0.236	0.876	-0.422	0.311	-0.185	0.243	-0.050	0.077	-0.044	0.136	0.318	0.246	-0.022
-0.264	0.906	-0.471	-0.237	0.876	-0.420	0.168	-0.234	0.192	-0.052	0.062	-0.026	0.140	0.303	0.266	-0.008
-0.207	0.868	-0.459	-0.239	0.876	-0.419	0.074	-0.112	0.138	0.007	0.023	-0.015	0.082	0.266	0.278	0.009
-0.203	0.868	-0.542	-0.239	0.876	-0.419	0.061	-0.172	0.100	0.011	0.023	-0.098	0.078	0.266	0.196	0.033
-0.203	0.852	-0.601	-0.240	0.876	-0.420	0.043	-0.102	0.094	0.012	0.008	-0.157	0.078	0.252	0.137	0.053
-0.172	0.868	-0.585	-0.239	0.876	-0.419	0.119	-0.266	0.095	0.042	0.024	-0.141	0.047	0.268	0.154	0.067
-0.191	0.883	-0.570	-0.237	0.877	-0.418	0.148	-0.300	0.068	0.021	0.038	-0.126	0.066	0.285	0.170	0.074
-0.180	0.902	-0.601	-0.235	0.878	-0.418	0.145	-0.263	0.036	0.031	0.057	-0.158	0.054	0.305	0.139	0.080
-0.180	0.902	-0.601	-0.234	0.878	-0.418	0.027	-0.202	0.000	0.029	0.057	-0.157	0.054	0.306	0.140	0.077
-0.176	0.848	-0.644	-0.230	0.878	-0.420	-0.014	-0.244	-0.065	0.029	0.003	-0.199	0.050	0.252	0.097	0.078
-0.183	0.837	-0.617	-0.224	0.878	-0.424	-0.041	-0.491	-0.112	0.015	-0.009	-0.168	0.057	0.242	0.125	0.087
-0.172	0.868	-0.613	-0.214	0.877	-0.430	-0.117	-0.787	-0.156	0.017	0.023	-0.158	0.045	0.273	0.129	0.103
-0.095	0.891	-0.597	-0.206	0.876	-0.437	-0.233	-0.583	-0.146	0.086	0.048	-0.135	0.032	0.297	0.145	0.112
-0.053	0.925	-0.605	-0.199	0.873	-0.445	-0.319	-0.494	-0.115	0.122	0.085	-0.135	0.074	0.333	0.138	0.121
-0.053	0.933	-0.574	-0.194	0.870	-0.453	-0.396	-0.378	-0.073	0.116	0.096	-0.094	0.074	0.341	0.170	0.128
-0.076	0.941	-0.601	-0.189	0.867	-0.462	-0.357	-0.438	-0.078	0.088	0.107	-0.114	0.052	0.349	0.143	0.118
-0.087	0.937	-0.601	-0.183	0.863	-0.472	-0.474	-0.442	-0.054	0.071	0.108	-0.103	0.040	0.346	0.143	0.102
-0.091	0.953	-0.562	-0.179	0.857	-0.483	-0.568	-0.375	-0.002	0.063	0.129	-0.053	0.037	0.362	0.183	0.077
-0.080	0.956	-0.550	-0.178	0.851	-0.495	-0.663	-0.145	0.008	0.073	0.139	-0.029	0.049	0.365	0.196	0.047
-0.145	0.914	-0.558	-0.176	0.843	-0.508	-0.711	-0.254	0.053	0.006	0.104	-0.024	0.016	0.323	0.188	0.024
-0.187	0.898	-0.574	-0.173	0.836	-0.521	-0.744	-0.344	0.071	-0.039	0.096	-0.025	0.057	0.307	0.172	0.003
-0.168	0.898	-0.566	-0.174	0.827	-0.535	-0.818	-0.076	0.074	-0.020	0.105	-0.004	0.038	0.306	0.179	-0.013
-0.180	0.856	-0.593	-0.169	0.817	-0.551	-0.816	-0.554	0.076	-0.036	0.072	-0.016	0.048	0.263	0.151	-0.020
-0.153	0.848	-0.597	-0.168	0.807	-0.567	-0.953	-0.137	0.034	-0.010	0.075	-0.004	0.021	0.255	0.147	-0.017
-0.157	0.813	-0.601	-0.166	0.794	-0.584	-1.050	-0.230	0.052	-0.016	0.052	0.010	0.024	0.221	0.142	-0.035
-0.153	0.767	-0.629	-0.163	0.782	-0.602	-1.026	-0.369	0.083	-0.015	0.018	0.000	0.020	0.175	0.113	-0.043
-0.260	0.755	-0.672	-0.159	0.769	-0.619	-1.010	-0.523	0.149	-0.126	0.019	-0.026	0.126	0.163	0.069	-0.039
-0.195	0.790	-0.633	-0.158	0.756	-0.635	-0.992	-0.221	0.112	-0.062	0.067	0.030	0.060	0.198	0.109	-0.046
-0.103	0.794	-0.637	-0.154	0.745	-0.649	-0.884	-0.435	0.068	0.026	0.082	0.041	0.032	0.203	0.105	-0.051
-0.176	0.732	-0.684	-0.146	0.733	-0.665	-0.914	-0.603	0.030	-0.055	0.032	0.009	0.041	0.141	0.058	-0.025
-0.141	0.725	-0.672	-0.141	0.719	-0.681	-1.051	-0.369	-0.005	-0.025	0.039	0.037	0.006	0.133	0.070	-0.015
-0.080	0.728	-0.704	-0.136	0.703	-0.699	-1.174	-0.338	-0.025	0.031	0.059	0.023	0.056	0.137	0.038	-0.027
-0.110	0.690	-0.704	-0.133	0.685	-0.716	-1.231	-0.210	-0.015	-0.003	0.038	0.041	0.026	0.097	0.038	-0.026
-0.130	0.705	-0.680	-0.127	0.667	-0.734	-1.240	-0.390	-0.030	-0.028	0.071	0.082	0.009	0.112	0.062	-0.024
-0.118	0.698	-0.708	-0.121	0.650	-0.750	-1.191	-0.324	-0.076	-0.022	0.080	0.071	0.021	0.103	0.035	-0.036
-0.114	0.585	-0.767	-0.117	0.634	-0.765	-1.087	-0.179	-0.111	-0.022	-0.015	0.026	0.026	0.011	0.024	-0.030
-0.118	0.520	-0.794	-0.109	0.617	-0.779	-1.071	-0.445	-0.057	-0.034	-0.065	0.013	0.023	0.078	0.052	-0.025
-0.072	0.504	-0.830	-0.104	0.603	-0.791	-0.922	-0.247	-0.080	0.007	-0.066	-0.010	0.069	0.095	0.088	-0.016
-0.095	0.516	-0.818	-0.098	0.588	-0.803	-0.911	-0.343	-0.039	-0.022	-0.039	0.013	0.046	0.086	0.077	-0.010
-0.064	0.539	-0.830	-0.093	0.574	-0.814	-0.870	-0.246	-0.070	0.004	-0.002	0.012	0.077	0.064	0.089	-0.003
-0.045	0.539	-0.798	-0.090	0.560	-0.824	-0.881	-0.122	-0.080	0.021	0.012	0.054	0.097	0.066	0.058	-0.003
-0.049	0.527	-0.826	-0.087	0.545	-0.834	-0.916	-0.167	-0.062	0.013	0.015	0.037	0.094	0.079	0.087	0.008
-0.026	0.493	-0.806	-0.084	0.530	-0.844	-0.866	-0.116	-0.075	0.033	-0.005	0.066	0.118	0.115	0.068	-0.001
-0.007	0.500	-0.826	-0.085	0.515	-0.853	-0.902	0.148	-0.103	0.054	0.018	0.056	0.138	0.108	0.088	-0.004
-0.103	0.481	-0.885	-0.082	0.502	-0.861	-0.784	-0.162	-0.070	-0.046	0.012	0.005	0.042	0.129	0.148	-0.002
-0.057	0.439	-0.865	-0.079	0.489	-0.869	-0.739	-0.077	-0.084	-0.002	-0.018	0.032	0.089	0.172	0.128	-0.011
-0.030	0.446	-0.857	-0.081	0.477	-0.875	-0.693	0.130	-0.092	0.026	0.002	0.046	0.117	0.166	0.121	-0.020
-0.072	0.408	-0.845	-0.079	0.466	-0.881	-0.645	-0.081	-0.032	-0.018	-0.026	0.064	0.075	0.205	0.109	-0.006
-0.041	0.427	-0.845	-0.079	0.454	-0.888	-0.664	0.011	-0.033	0.012	0.005	0.071	0.107	0.187	0.109	-0.004
-0.003	0.388	-0.842	-0.083	0.445	-0.892	-0.527	0.317	-0.092	0.055	-0.024	0.079	0.146	0.226	0.106	-0.011
-0.045	0.369	-0.869	-0.087	0.437	-0.895	-0.445	0.231	-0.068	0.017	-0.036	0.055	0.104	0.247	0.133	-0.013
-0.072	0.377	-0.873	-0.089	0.429	-0.899	-0.419	0.170	-0.066	-0.008	-0.020	0.054	0.078	0.240	0.137	-0.024
-0.099	0.381	-0.877	-0.090	0.424	-0.901	-0.308	0.083	-0.081	-0.034	-0.011	0.053	0.052	0.237	0.141	-0.037
-0.122	0.369	-0.889	-0.093	0.418	-0.904	-0.309	0.174	-0.082	-0.055	-0.017	0.043	0.029	0.249	0.153	-0.043
-0.091	0.342	-0.877	-0.093	0.412	-0.906	-0.315	0.030	-0.071	-0.024	-0.039	0.058	0.060	0.277	0.142	-0.033
-0.083	0.327	-0.873	-0.096	0.408	-0.908	-0.237	0.226	-0.102	-0.013	-0.050	0.063	0.068	0.293	0.138	-0.034
-0.018	0.319	-0.861	-0.096	0.405	-0.909	-0.163	0.109	-0.128	0.053	-0.055	0.076	0.134	0.301	0.126	-0.025
-0.114	0.315	-0.881	-0.100	0.403	-0.910	-0.155	0.222	-0.130	-0.040	-0.056	0.057	0.038	0.305	0.146	-0.027
-0.083	0.319	-0.909	-0.100	0.400	-0.911	-0.162	0.059	-0.086	-0.009	-0.049	0.031	0.069	0.301	0.173	-0.022
-0.122	0.296	-0.909	-0.102	0.397	-0.912	-0.122	0.122	-0.079	-0.046	-0.070	0.032	0.030	0.325	0.173	-0.027
-0.064	0.311	-0.889	-0.104	0.396	-0.912	-0.047	0.174	-0.127	0.014	-0.054	0.052	0.088	0.310	0.154	-0.021
-0.064	0.330	-0.889	-0.106	0.397	-0.912	0.043	0.204	-0.130	0.017	-0.035	0.051	0.088	0.291	0.153	-0.016
-0.103	0.315	-0.909	-0.107	0.398	-0.911	0.046	0.109	-0.112	-0.021	-0.052	0.031	0.049	0.306	0.173	-0.006
-0.060	0.327	-0.901	-0.109	0.400	-0.910	0.091	0.152	-0.118	0.023	-0.042	0.038	0.091	0.295	0.165	-0.006
-0.076	0.323	-0.905	-0.111	0.402	-0.909	0.125	0.150	-0.123	0.010	-0.048	0.032	0.076	0.298	0.169	-0.009
-0.083	0.307	-0.905	-0.115	0.405	-0.907	0.132	0.285	-0.112	0.006	-0.066	0.031	0.068	0.314	0.169	-0.009
-0.099	0.323	-0.889	-0.118	0.409	-0.905	0.215	0.243	-0.094	-0.006	-0.054	0.044	0.053	0.298	0.153	-0.011
-0.114	0.334	-0.901	-0.121	0.414	-0.902	0.276	0.179	-0.101	-0.019	-0.048	0.030	0.037	0.286	0.164	-0.021
-0.091	0.323	-0.897	-0.127	0.420	-0.899	0.323	0.422	-0.130	0.011	-0.065	0.030	0.060	0.297	0.160	-0.014
-0.153	0.342	-0.901	-0.127	0.426	-0.896	0.358	0.047	-0.100	-0.051	-0.052	0.023	0.002	0.277	0.164	-0.010
-0.053	0.373	-0.869	-0.133	0.434	-0.891	0.429	0.399	-0.147	0.055	-0.029	0.050	0.097	0.246	0.132	-0.007
-0.107	0.404	-0.893	-0.137	0.443	-0.886	0.465	0.338	-0.170	0.005	-0.007	0.021	0.043	0.215	0.156	-0.007
-0.122	0.396	-0.893	-0.142	0.452	-0.881	0.500	0.368	-0.181	-0.005	-0.024	0.016	0.028	0.222	0.155	0.000
-0.110	0.388	-0.869	-0.149	0.461	-0.875	0.501	0.460	-0.180	0.013	-0.041	0.033	0.039	0.229	0.131	-0.004
-0.145	0.392	-0.885	-0.152	0.471	-0.869	0.575	0.289	-0.133	-0.018	-0.047	0.011	0.003	0.224	0.147	-0.009
-0.110	0.400	-0.865	-0.157	0.481	-0.862	0.572	0.374	-0.133	0.021	-0.049	0.025	0.038	0.215	0.127	-0.010
-0.164	0.415	-0.873	-0.163	0.491	-0.856	0.579	0.362	-0.123	-0.027	-0.044	0.010	0.017	0.199	0.134	-0.017
-0.137	0.412	-0.818	-0.168	0.502	-0.848	0.599	0.419	-0.163	0.005	-0.058	0.058	0.010	0.201	0.078	-0.026
-0.187	0.446	-0.885	-0.173	0.512	-0.841	0.552	0.417	-0.177	-0.040	-0.033	-0.016	0.040	0.165	0.145	-0.037
-0.226	0.423	-0.861	-0.177	0.522	-0.835	0.572	0.295	-0.176	-0.075	-0.066	0.001	0.079	0.186	0.121	-0.041
-0.195	0.439	-0.845	-0.178	0.531	-0.828	0.565	0.180	-0.156	-0.043	-0.060	0.010	0.049	0.169	0.104	-0.040
-0.199	0.470	-0.826	-0.181	0.541	-0.821	0.566	0.282	-0.171	-0.044	-0.039	0.023	0.053	0.136	0.084	-0.041
-0.157	0.497	-0.802	-0.184	0.551	-0.814	0.588	0.324	-0.207	0.002	-0.022	0.039	0.012	0.107	0.059	-0.038
-0.191	0.493	-0.826	-0.183	0.561	-0.808	0.525	0.073	-0.192	-0.034	-0.035	0.009	0.047	0.109	0.082	-0.032
-0.218	0.489	-0.822	-0.185	0.569	-0.802	0.459	0.284	-0.223	-0.059	-0.046	0.007	0.074	0.111	0.077	-0.028
-0.164	0.508	-0.798	-0.186	0.576	-0.796	0.444	0.251	-0.231	-0.004	-0.035	0.024	0.021	0.089	0.052	-0.035
-0.176	0.531	-0.790	-0.185	0.584	-0.791	0.414	0.086	-0.222	-0.017	-0.019	0.027	0.033	0.063	0.043	-0.031
-0.214	0.535	-0.818	-0.185	0.590	-0.786	0.369	0.144	-0.231	-0.055	-0.021	-0.006	0.072	0.057	0.069	-0.019
-0.164	0.535	-0.786	-0.183	0.597	-0.781	0.386	0.071	-0.210	-0.007	-0.028	0.021	0.022	0.054	0.036	-0.015
-0.145	0.535	-0.775	-0.186	0.605	-0.774	0.472	0.365	-0.235	0.015	-0.036	0.026	0.004	0.051	0.023	-0.018
-0.145	0.535	-0.775	-0.187	0.614	-0.767	0.546	0.246	-0.209	0.016	-0.044	0.018	0.004	0.049	0.022	-0.019
-0.214	0.562	-0.802	-0.187	0.623	-0.759	0.567	0.113	-0.168	-0.053	-0.026	-0.016	0.074	0.019	0.048	-0.022
-0.210	0.566	-0.759	-0.184	0.633	-0.752	0.599	-0.043	-0.167	-0.052	-0.032	0.020	0.070	0.012	0.003	-0.027
-0.172	0.566	-0.731	-0.185	0.643	-0.743	0.661	0.239	-0.217	-0.013	-0.042	0.038	0.032	0.010	0.026	-0.025
-0.180	0.593	-0.751	-0.185	0.654	-0.734	0.670	0.123	-0.179	-0.021	-0.026	0.009	0.041	0.020	0.008	-0.020
-0.133	0.601	-0.727	-0.186	0.664	-0.724	0.681	0.284	-0.170	0.027	-0.028	0.023	0.005	0.031	0.033	-0.014
-0.180	0.601	-0.743	-0.188	0.674	-0.714	0.681	0.241	-0.132	-0.017	-0.038	-0.003	0.041	0.033	0.019	-0.015
-0.191	0.601	-0.727	-0.190	0.684	-0.704	0.712	0.190	-0.081	-0.027	-0.048	0.003	0.053	0.036	0.036	-0.016
-0.199	0.620	-0.727	-0.192	0.695	-0.693	0.755	0.215	-0.067	-0.033	-0.040	-0.009	0.061	0.058	0.038	-0.033
-0.199	0.643	-0.700	-0.194	0.706	-0.681	0.766	0.252	-0.078	-0.030	-0.027	0.007	0.061	0.084	0.067	-0.031
-0.245	0.682	-0.711	-0.194	0.715	-0.671	0.709	0.013	-0.058	-0.077	0.002	-0.015	0.108	0.126	0.057	-0.028
-0.172	0.705	-0.680	-0.195	0.725	-0.661	0.683	0.181	-0.111	-0.003	0.016	0.006	0.035	0.152	0.091	-0.021
-0.183	0.686	-0.672	-0.195	0.734	-0.650	0.669	0.159	-0.090	-0.014	-0.013	0.004	0.047	0.135	0.101	-0.015
-0.157	0.682	-0.648	-0.196	0.743	-0.640	0.671	0.200	-0.093	0.015	-0.026	0.017	0.020	0.133	0.126	-0.005
-0.172	0.701	-0.652	-0.198	0.752	-0.629	0.650	0.232	-0.102	0.001	-0.015	0.003	0.035	0.155	0.123	-0.012
-0.199	0.728	-0.664	-0.199	0.760	-0.619	0.647	0.267	-0.119	-0.025	0.004	-0.020	0.062	0.184	0.113	-0.020
-0.226	0.713	-0.664	-0.200	0.768	-0.608	0.630	0.208	-0.106	-0.050	-0.020	-0.030	0.089	0.171	0.114	-0.031
-0.249	0.721	-0.660	-0.200	0.775	-0.599	0.608	0.053	-0.075	-0.074	-0.019	-0.036	0.112	0.181	0.119	-0.037
-0.237	0.732	-0.644	-0.199	0.783	-0.590	0.612	-0.022	-0.069	-0.063	-0.015	-0.029	0.100	0.195	0.136	-0.033
-0.218	0.755	-0.648	-0.198	0.790	-0.580	0.629	0.007	-0.078	-0.045	0.001	-0.042	0.081	0.220	0.133	-0.027
-0.183	0.755	-0.629	-0.196	0.798	-0.570	0.677	-0.051	-0.076	-0.012	-0.006	-0.032	0.046	0.222	0.154	-0.022
-0.195	0.767	-0.641	-0.195	0.806	-0.559	0.665	-0.035	-0.050	-0.025	-0.002	-0.055	0.058	0.235	0.143	-0.013
-0.222	0.786	-0.629	-0.194	0.813	-0.549	0.645	-0.023	-0.011	-0.052	0.010	-0.053	0.084	0.256	0.156	-0.012
-0.180	0.813	-0.589	-0.194	0.820	-0.539	0.614	0.006	-0.004	-0.010	0.031	-0.023	0.041	0.285	0.196	-0.017
-0.214	0.829	-0.605	-0.194	0.825	-0.530	0.571	-0.085	0.039	-0.045	0.040	-0.048	0.075	0.303	0.182	-0.017
-0.218	0.837	-0.601	-0.195	0.831	-0.522	0.547	-0.063	0.083	-0.047	0.042	-0.052	0.078	0.313	0.187	-0.016
-0.199	0.833	-0.609	-0.196	0.835	-0.514	0.483	-0.073	0.140	-0.026	0.034	-0.067	0.058	0.311	0.180	-0.020
-0.230	0.844	-0.613	-0.198	0.839	-0.508	0.434	-0.136	0.194	-0.055	0.042	-0.077	0.087	0.324	0.177	-0.017
-0.230	0.844	-0.613	-0.200	0.841	-0.502	0.384	-0.139	0.214	-0.053	0.039	-0.082	0.087	0.326	0.178	-0.013
-0.226	0.937	-0.625	-0.203	0.845	-0.495	0.451	-0.092	0.203	-0.046	0.128	-0.101	0.083	0.421	0.168	-0.018
-0.222	0.972	-0.601	-0.205	0.849	-0.487	0.461	-0.015	0.151	-0.040	0.158	-0.085	0.079	0.457	0.192	-0.018
-0.241	0.949	-0.593	-0.208	0.852	-0.481	0.372	-0.011	0.155	-0.057	0.132	-0.083	0.098	0.435	0.201	-0.023
-0.230	0.922	-0.538	-0.211	0.852	-0.479	0.145	-0.010	0.194	-0.042	0.105	-0.030	0.086	0.410	0.257	-0.023
-0.249	0.898	-0.530	-0.213	0.851	-0.480	-0.016	-0.197	0.241	-0.059	0.083	-0.021	0.105	0.388	0.266	-0.027
-0.199	0.902	-0.507	-0.216	0.849	-0.482	-0.120	-0.067	0.228	-0.005	0.089	0.005	0.055	0.392	0.290	-0.029
-0.226	0.879	-0.514	-0.219	0.846	-0.486	-0.184	-0.070	0.194	-0.030	0.068	0.001	0.081	0.370	0.282	-0.022
-0.241	0.840	-0.538	-0.220	0.843	-0.492	-0.310	-0.179	0.141	-0.044	0.033	-0.016	0.097	0.332	0.259	0.002
-0.203	0.794	-0.574	-0.219	0.838	-0.500	-0.456	-0.180	0.081	-0.006	-0.008	-0.043	0.058	0.286	0.224	0.030
-0.160	0.786	-0.656	-0.218	0.832	-0.510	-0.532	-0.160	0.033	0.035	-0.010	-0.116	0.015	0.279	0.142	0.065
-0.095	0.794	-0.688	-0.216	0.827	-0.520	-0.525	-0.054	-0.048	0.098	0.003	-0.138	0.051	0.287	0.111	0.104
-0.087	0.810	-0.700	-0.214	0.822	-0.527	-0.443	-0.000	-0.086	0.104	0.022	-0.142	0.059	0.302	0.099	0.122
-0.064	0.821	-0.696	-0.214	0.818	-0.534	-0.407	0.134	-0.099	0.126	0.038	-0.131	0.083	0.313	0.103	0.116
-0.133	0.821	-0.715	-0.213	0.814	-0.541	-0.393	-0.009	-0.048	0.056	0.042	-0.144	0.014	0.313	0.083	0.109
-0.207	0.821	-0.755	-0.211	0.809	-0.548	-0.398	-0.151	0.018	-0.018	0.047	-0.176	0.058	0.312	0.044	0.094
-0.153	0.829	-0.790	-0.209	0.803	-0.557	-0.482	-0.208	0.047	0.034	0.060	-0.202	0.004	0.319	0.008	0.075
-0.172	0.840	-0.775	-0.206	0.796	-0.569	-0.599	-0.403	0.088	0.011	0.079	-0.174	0.022	0.330	0.023	0.068
-0.145	0.856	-0.711	-0.203	0.788	-0.581	-0.669	-0.327	0.096	0.036	0.102	-0.099	0.006	0.344	0.085	0.073
-0.130	0.895	-0.676	-0.202	0.778	-0.595	-0.786	-0.297	0.142	0.050	0.150	-0.050	0.022	0.381	0.120	0.066
-0.122	0.891	-0.684	-0.201	0.767	-0.610	-0.921	-0.256	0.145	0.056	0.158	-0.043	0.030	0.376	0.111	0.057
-0.114	0.856	-0.676	-0.201	0.753	-0.627	-1.060	-0.138	0.181	0.065	0.137	-0.018	0.039	0.340	0.118	0.038
-0.149	0.806	-0.676	-0.200	0.737	-0.645	-1.162	-0.355	0.210	0.029	0.102	0.000	0.005	0.288	0.117	0.021
-0.207	0.771	-0.684	-0.198	0.720	-0.665	-1.265	-0.380	0.185	-0.031	0.084	0.013	0.053	0.252	0.109	-0.001
-0.180	0.725	-0.680	-0.193	0.702	-0.685	-1.300	-0.446	0.138	-0.008	0.056	0.037	0.025	0.203	0.112	-0.017
-0.199	0.682	-0.704	-0.187	0.683	-0.706	-1.328	-0.457	0.013	-0.034	0.032	0.033	0.044	0.159	0.088	-0.022
-0.172	0.667	-0.751	-0.177	0.664	-0.727	-1.393	-0.668	-0.088	-0.017	0.036	0.007	0.016	0.142	0.040	-0.018
-0.137	0.585	-0.763	-0.169	0.643	-0.747	-1.430	-0.434	-0.118	0.009	-0.025	0.016	0.019	0.059	0.027	-0.009
-0.137	0.585	-0.763	-0.159	0.620	-0.768	-1.505	-0.589	-0.044	-0.000	-0.002	0.037	0.020	0.057	0.027	0.001
-0.087	0.539	-0.771	-0.152	0.598	-0.787	-1.420	-0.430	0.018	0.043	-0.026	0.047	0.070	0.009	0.018	0.017
-0.099	0.531	-0.798	-0.145	0.576	-0.805	-1.400	-0.479	0.070	0.025	-0.012	0.038	0.059	0.001	0.010	0.013
-0.033	0.539	-0.790	-0.143	0.554	-0.820	-1.290	-0.168	0.055	0.088	0.017	0.061	0.125	0.005	0.003	0.014
-0.126	0.527	-0.834	-0.138	0.534	-0.834	-1.192	-0.323	0.073	-0.009	0.025	0.031	0.033	0.009	0.047	-0.000
-0.095	0.512	-0.810	-0.136	0.515	-0.846	-1.145	-0.152	0.030	0.020	0.029	0.067	0.064	0.027	0.024	-0.011
-0.145	0.489	-0.834	-0.132	0.498	-0.857	-1.025	-0.258	0.023	-0.034	0.023	0.055	0.014	0.052	0.048	-0.025
-0.122	0.442	-0.810	-0.129	0.479	-0.868	-1.060	-0.155	0.001	-0.014	-0.006	0.089	0.038	0.101	0.025	-0.025
-0.103	0.408	-0.873	-0.126	0.462	-0.878	-1.007	-0.208	-0.015	0.002	-0.023	0.036	0.057	0.138	0.089	-0.025
-0.099	0.357	-0.857	-0.122	0.444	-0.888	-1.012	-0.187	0.019	0.002	-0.055	0.062	0.061	0.191	0.074	-0.019
-0.080	0.334	-0.869	-0.119	0.427	-0.897	-0.944	-0.207	-0.004	0.018	-0.061	0.059	0.081	0.216	0.087	-0.010
-0.091	0.327	-0.861	-0.115	0.410	-0.905	-0.920	-0.194	-0.015	0.003	-0.053	0.075	0.069	0.226	0.080	-0.009
-0.057	0.327	-0.861	-0.113	0.395	-0.912	-0.833	-0.044	-0.066	0.036	-0.038	0.081	0.104	0.228	0.081	-0.015
-0.080	0.334	-0.889	-0.112	0.381	-0.918	-0.756	-0.003	-0.098	0.012	-0.016	0.060	0.081	0.222	0.109	-0.017
-0.118	0.361	-0.901	-0.108	0.369	-0.923	-0.665	-0.209	-0.099	-0.031	0.023	0.053	0.042	0.197	0.121	-0.012
-0.080	0.350	-0.905	-0.106	0.360	-0.927	-0.506	-0.037	-0.107	0.006	0.020	0.053	0.081	0.210	0.126	-0.018
-0.060	0.334	-0.893	-0.107	0.352	-0.930	-0.456	0.092	-0.088	0.027	0.013	0.068	0.100	0.227	0.115	-0.023
-0.076	0.292	-0.857	-0.109	0.346	-0.932	-0.320	0.105	-0.016	0.013	-0.024	0.105	0.085	0.271	0.080	-0.015
-0.103	0.284	-0.889	-0.112	0.340	-0.934	-0.304	0.171	0.001	-0.010	-0.026	0.075	0.058	0.280	0.112	-0.017
-0.072	0.257	-0.881	-0.114	0.336	-0.935	-0.218	0.078	-0.003	0.022	-0.049	0.085	0.089	0.309	0.105	-0.017
-0.099	0.276	-0.912	-0.117	0.331	-0.937	-0.269	0.175	-0.059	-0.002	-0.025	0.054	0.061	0.291	0.137	-0.010
-0.076	0.245	-0.920	-0.116	0.325	-0.939	-0.299	0.018	-0.102	0.021	-0.050	0.048	0.084	0.323	0.146	-0.009
-0.072	0.218	-0.920	-0.120	0.319	-0.940	-0.315	0.247	-0.131	0.028	-0.071	0.050	0.087	0.351	0.146	-0.005
-0.114	0.191	-0.924	-0.118	0.314	-0.942	-0.299	-0.054	-0.112	-0.016	-0.093	0.048	0.044	0.379	0.151	-0.008
-0.060	0.245	-0.901	-0.118	0.309	-0.944	-0.260	0.077	-0.155	0.039	-0.034	0.073	0.097	0.326	0.128	-0.013
-0.122	0.269	-0.940	-0.118	0.303	-0.946	-0.348	0.055	-0.164	-0.023	-0.005	0.036	0.035	0.303	0.167	-0.014
-0.095	0.265	-0.909	-0.115	0.297	-0.948	-0.294	-0.134	-0.130	0.001	-0.004	0.069	0.062	0.307	0.136	-0.006
-0.053	0.222	-0.885	-0.114	0.292	-0.950	-0.289	-0.014	-0.137	0.042	-0.041	0.095	0.103	0.350	0.113	-0.010
-0.053	0.222	-0.885	-0.115	0.288	-0.951	-0.216	0.111	-0.136	0.043	-0.037	0.096	0.103	0.350	0.113	0.001
-0.072	0.184	-0.881	-0.117	0.285	-0.951	-0.180	0.182	-0.160	0.026	-0.072	0.100	0.083	0.389	0.109	-0.003
-0.053	0.187	-0.905	-0.122	0.283	-0.951	-0.109	0.296	-0.165	0.050	-0.066	0.076	0.101	0.385	0.132	-0.016
-0.133	0.133	-0.928	-0.125	0.281	-0.952	-0.097	0.199	-0.149	-0.027	-0.119	0.053	0.020	0.439	0.156	-0.025
-0.149	0.176	-0.932	-0.126	0.280	-0.952	-0.079	0.094	-0.135	-0.042	-0.075	0.049	0.003	0.396	0.160	-0.024
-0.126	0.187	-0.912	-0.127	0.281	-0.951	0.038	0.092	-0.170	-0.018	-0.064	0.068	0.025	0.384	0.140	-0.028
-0.095	0.218	-0.928	-0.128	0.283	-0.951	0.090	0.110	-0.177	0.014	-0.035	0.052	0.055	0.353	0.156	-0.013
-0.087	0.207	-0.909	-0.130	0.286	-0.949	0.163	0.175	-0.187	0.024	-0.050	0.070	0.062	0.363	0.136	-0.005
-0.064	0.214	-0.936	-0.135	0.289	-0.948	0.161	0.306	-0.194	0.052	-0.046	0.041	0.084	0.355	0.163	0.003
-0.118	0.195	-0.920	-0.138	0.294	-0.946	0.208	0.246	-0.173	0.002	-0.069	0.055	0.029	0.373	0.147	0.005
-0.103	0.207	-0.920	-0.142	0.297	-0.944	0.184	0.268	-0.183	0.021	-0.061	0.053	0.043	0.361	0.146	-0.002
-0.099	0.195	-0.905	-0.146	0.303	-0.942	0.274	0.289	-0.205	0.029	-0.078	0.066	0.046	0.371	0.130	-0.014
-0.153	0.218	-0.928	-0.149	0.308	-0.940	0.272	0.233	-0.202	-0.022	-0.061	0.040	0.008	0.347	0.153	-0.008
-0.145	0.234	-0.920	-0.152	0.315	-0.937	0.314	0.226	-0.204	-0.011	-0.051	0.045	0.001	0.330	0.145	-0.010
-0.110	0.230	-0.924	-0.155	0.321	-0.934	0.319	0.217	-0.187	0.026	-0.061	0.038	0.033	0.333	0.148	-0.007
-0.133	0.242	-0.916	-0.159	0.328	-0.931	0.351	0.252	-0.166	0.007	-0.057	0.043	0.009	0.320	0.140	-0.004
-0.103	0.249	-0.909	-0.162	0.336	-0.928	0.402	0.272	-0.181	0.041	-0.057	0.047	0.039	0.311	0.131	-0.001
-0.153	0.261	-0.905	-0.167	0.344	-0.924	0.447	0.288	-0.174	-0.004	-0.054	0.047	0.012	0.298	0.127	-0.004
-0.149	0.276	-0.909	-0.169	0.353	-0.920	0.442	0.210	-0.164	0.002	-0.047	0.040	0.009	0.281	0.130	-0.010
-0.137	0.292	-0.897	-0.171	0.362	-0.916	0.496	0.179	-0.169	0.016	-0.041	0.047	0.003	0.264	0.117	-0.017
-0.176	0.315	-0.869	-0.176	0.373	-0.911	0.532	0.334	-0.199	-0.018	-0.028	0.070	0.037	0.240	0.089	-0.013
-0.157	0.330	-0.881	-0.182	0.384	-0.905	0.567	0.425	-0.211	0.007	-0.023	0.052	0.018	0.223	0.100	-0.017
-0.160	0.338	-0.909	-0.186	0.395	-0.900	0.590	0.308	-0.221	0.007	-0.027	0.018	0.022	0.213	0.126	-0.022
-0.195	0.342	-0.893	-0.189	0.406	-0.894	0.556	0.325	-0.268	-0.024	-0.034	0.028	0.058	0.208	0.110	-0.020
-0.191	0.354	-0.873	-0.193	0.417	-0.888	0.555	0.323	-0.282	-0.017	-0.033	0.042	0.054	0.195	0.089	-0.025
-0.195	0.361	-0.877	-0.195	0.428	-0.883	0.578	0.251	-0.285	-0.018	-0.036	0.032	0.059	0.185	0.092	-0.034
-0.218	0.357	-0.893	-0.198	0.439	-0.876	0.598	0.274	-0.247	-0.039	-0.051	0.010	0.083	0.187	0.107	-0.028
-0.222	0.365	-0.893	-0.198	0.450	-0.871	0.623	0.121	-0.220	-0.042	-0.055	0.004	0.087	0.177	0.106	-0.022
-0.172	0.396	-0.861	-0.198	0.462	-0.865	0.604	0.143	-0.210	0.008	-0.035	0.029	0.038	0.145	0.073	-0.022
-0.172	0.381	-0.853	-0.200	0.473	-0.858	0.633	0.218	-0.213	0.010	-0.062	0.030	0.038	0.158	0.064	-0.016
-0.203	0.381	-0.857	-0.201	0.484	-0.851	0.630	0.134	-0.177	-0.020	-0.074	0.020	0.069	0.157	0.067	-0.017
-0.191	0.400	-0.853	-0.203	0.496	-0.844	0.666	0.236	-0.166	-0.006	-0.066	0.016	0.058	0.135	0.062	-0.024
-0.226	0.450	-0.842	-0.204	0.507	-0.837	0.647	0.132	-0.133	-0.040	-0.027	0.021	0.093	0.083	0.049	-0.031
-0.218	0.477	-0.838	-0.204	0.519	-0.830	0.643	0.100	-0.132	-0.032	-0.011	0.018	0.086	0.054	0.044	-0.024
-0.218	0.481	-0.830	-0.203	0.529	-0.824	0.608	-0.018	-0.099	-0.033	-0.017	0.020	0.087	0.049	0.034	-0.018
-0.172	0.477	-0.830	-0.204	0.540	-0.817	0.648	0.107	-0.090	0.013	-0.032	0.012	0.041	0.050	0.033	-0.015
-0.157	0.481	-0.810	-0.206	0.550	-0.809	0.636	0.181	-0.100	0.030	-0.039	0.024	0.026	0.045	0.012	-0.005
-0.214	0.504	-0.814	-0.206	0.561	-0.801	0.672	0.070	-0.056	-0.027	-0.026	0.012	0.084	0.019	0.015	-0.007
-0.168	0.524	-0.794	-0.210	0.573	-0.792	0.699	0.318	-0.095	0.023	-0.018	0.023	0.038	0.002	0.006	-0.017
-0.249	0.520	-0.822	-0.210	0.584	-0.784	0.687	0.050	-0.046	-0.057	-0.033	-0.013	0.119	0.000	0.020	-0.029
-0.245	0.512	-0.810	-0.212	0.594	-0.776	0.690	0.122	-0.048	-0.052	-0.051	-0.010	0.116	0.005	0.007	-0.033
-0.233	0.500	-0.794	-0.211	0.605	-0.767	0.730	-0.023	-0.023	-0.041	-0.074	-0.003	0.105	0.015	0.010	-0.045
-0.257	0.512	-0.810	-0.210	0.616	-0.759	0.744	-0.104	0.014	-0.065	-0.073	-0.027	0.128	0.001	0.005	-0.034
-0.253	0.562	-0.802	-0.209	0.627	-0.751	0.724	-0.130	0.036	-0.062	-0.034	-0.028	0.125	0.051	0.004	-0.026
-0.183	0.601	-0.767	-0.209	0.638	-0.741	0.736	-0.002	0.035	0.007	-0.006	-0.002	0.056	0.091	0.040	-0.021
-0.203	0.601	-0.778	-0.210	0.649	-0.731	0.767	0.029	0.065	-0.011	-0.016	-0.024	0.076	0.094	0.030	-0.011
-0.210	0.585	-0.763	-0.209	0.659	-0.723	0.751	-0.222	0.118	-0.020	-0.042	-0.017	0.084	0.081	0.047	-0.001
-0.199	0.574	-0.747	-0.211	0.669	-0.712	0.781	0.066	0.106	-0.006	-0.064	-0.012	0.073	0.071	0.064	-0.008
-0.195	0.601	-0.739	-0.213	0.680	-0.702	0.760	0.040	0.113	-0.000	-0.047	-0.014	0.069	0.100	0.073	-0.012
-0.237	0.612	-0.747	-0.215	0.689	-0.693	0.701	-0.030	0.139	-0.041	-0.044	-0.032	0.112	0.114	0.066	-0.010
-0.226	0.616	-0.708	-0.216	0.698	-0.683	0.708	-0.025	0.140	-0.028	-0.049	-0.002	0.100	0.120	0.107	-0.013
-0.210	0.612	-0.719	-0.219	0.706	-0.673	0.707	0.019	0.178	-0.010	-0.061	-0.024	0.085	0.117	0.097	-0.014
-0.237	0.640	-0.727	-0.221	0.715	-0.663	0.755	-0.112	0.214	-0.035	-0.043	-0.042	0.113	0.146	0.090	-0.009
-0.237	0.655	-0.759	-0.224	0.724	-0.653	0.743	-0.002	0.210	-0.032	-0.036	-0.084	0.113	0.162	0.060	-0.006
-0.233	0.678	-0.735	-0.226	0.733	-0.642	0.775	-0.047	0.206	-0.026	-0.021	-0.071	0.109	0.186	0.084	-0.009
-0.260	0.744	-0.755	-0.229	0.742	-0.630	0.802	0.006	0.189	-0.050	0.036	-0.102	0.135	0.253	0.065	-0.004
-0.264	0.744	-0.743	-0.231	0.751	-0.618	0.834	0.001	0.168	-0.051	0.026	-0.103	0.138	0.254	0.077	-0.010
-0.241	0.771	-0.719	-0.235	0.760	-0.606	0.785	0.098	0.134	-0.025	0.045	-0.091	0.115	0.282	0.101	-0.015
-0.276	0.810	-0.680	-0.236	0.768	-0.595	0.750	-0.038	0.135	-0.058	0.075	-0.063	0.149	0.321	0.141	-0.017
-0.260	0.848	-0.637	-0.239	0.776	-0.584	0.692	0.036	0.114	-0.040	0.106	-0.030	0.134	0.361	0.184	-0.016
-0.260	0.844	-0.641	-0.239	0.783	-0.575	0.610	-0.091	0.088	-0.040	0.096	-0.043	0.134	0.358	0.180	-0.022
-0.241	0.810	-0.633	-0.239	0.788	-0.568	0.466	-0.019	0.008	-0.021	0.056	-0.042	0.114	0.324	0.188	-0.018
-0.268	0.786	-0.652	-0.238	0.792	-0.563	0.355	-0.087	-0.003	-0.049	0.029	-0.067	0.141	0.301	0.168	-0.015
-0.260	0.790	-0.656	-0.236	0.794	-0.560	0.225	-0.178	0.009	-0.043	0.031	-0.073	0.133	0.306	0.165	-0.003
-0.253	0.798	-0.648	-0.234	0.796	-0.559	0.186	-0.222	0.041	-0.037	0.037	-0.067	0.124	0.315	0.173	0.018
-0.187	0.806	-0.625	-0.233	0.798	-0.556	0.201	-0.114	0.052	0.028	0.043	-0.046	0.059	0.323	0.197	0.043
-0.137	0.829	-0.648	-0.234	0.799	-0.554	0.178	-0.019	0.039	0.078	0.064	-0.072	0.009	0.347	0.174	0.066
-0.141	0.833	-0.684	-0.233	0.801	-0.552	0.126	-0.056	0.027	0.074	0.067	-0.109	0.013	0.351	0.138	0.086
-0.153	0.852	-0.704	-0.232	0.801	-0.551	0.076	-0.077	0.016	0.061	0.085	-0.129	0.024	0.370	0.119	0.094
-0.157	0.833	-0.692	-0.230	0.802	-0.551	0.108	-0.145	0.009	0.056	0.065	-0.118	0.028	0.350	0.131	0.091
-0.172	0.810	-0.708	-0.228	0.803	-0.550	0.114	-0.183	0.000	0.038	0.041	-0.134	0.044	0.327	0.115	0.085
-0.180	0.802	-0.731	-0.226	0.804	-0.550	0.095	-0.134	-0.024	0.028	0.032	-0.158	0.051	0.318	0.091	0.078
-0.183	0.810	-0.743	-0.222	0.805	-0.551	0.040	-0.358	-0.027	0.020	0.040	-0.169	0.054	0.325	0.079	0.076
-0.183	0.821	-0.743	-0.215	0.804	-0.554	-0.045	-0.525	-0.022	0.013	0.052	-0.165	0.053	0.336	0.079	0.080
-0.157	0.825	-0.727	-0.208	0.802	-0.560	-0.160	-0.581	-0.027	0.033	0.058	-0.144	0.026	0.340	0.094	0.082
-0.118	0.825	-0.715	-0.201	0.799	-0.567	-0.318	-0.528	-0.062	0.064	0.061	-0.125	0.013	0.339	0.106	0.083
-0.130	0.821	-0.739	-0.193	0.794	-0.577	-0.454	-0.572	-0.044	0.045	0.063	-0.139	0.002	0.335	0.082	0.085
-0.126	0.833	-0.735	-0.187	0.786	-0.589	-0.608	-0.494	-0.027	0.043	0.081	-0.123	0.006	0.347	0.086	0.080
-0.114	0.844	-0.719	-0.180	0.778	-0.602	-0.701	-0.513	-0.009	0.048	0.102	-0.094	0.017	0.358	0.102	0.067
-0.126	0.848	-0.719	-0.173	0.768	-0.616	-0.805	-0.552	-0.033	0.029	0.115	-0.079	0.005	0.361	0.102	0.053
-0.130	0.829	-0.719	-0.165	0.758	-0.631	-0.860	-0.601	-0.031	0.017	0.107	-0.064	0.002	0.341	0.102	0.039
-0.130	0.779	-0.708	-0.156	0.746	-0.648	-0.934	-0.632	-0.014	0.008	0.068	-0.036	0.002	0.290	0.114	0.020
-0.130	0.779	-0.708	-0.148	0.733	-0.664	-0.971	-0.580	-0.026	0.000	0.081	-0.020	0.003	0.288	0.114	0.015
-0.141	0.744	-0.711	-0.139	0.720	-0.679	-0.945	-0.638	-0.039	-0.020	0.059	-0.008	0.009	0.252	0.110	0.011
-0.083	0.721	-0.723	-0.131	0.708	-0.694	-0.950	-0.570	-0.042	0.029	0.048	-0.005	0.050	0.227	0.098	0.014
-0.091	0.667	-0.755	-0.122	0.694	-0.710	-0.991	-0.530	-0.047	0.013	0.008	-0.021	0.042	0.170	0.067	0.015
-0.076	0.632	-0.794	-0.115	0.678	-0.726	-1.071	-0.445	-0.081	0.020	-0.011	-0.044	0.057	0.134	0.027	0.013
-0.091	0.601	-0.802	-0.107	0.662	-0.742	-1.100	-0.400	-0.109	-0.002	-0.026	-0.036	0.042	0.101	0.019	0.001
-0.114	0.612	-0.802	-0.099	0.646	-0.756	-1.061	-0.445	-0.122	-0.034	0.001	-0.021	0.019	0.110	0.018	-0.005
-0.107	0.632	-0.794	-0.090	0.631	-0.770	-1.020	-0.501	-0.134	-0.035	0.036	0.001	0.027	0.128	0.026	-0.015
-0.057	0.640	-0.751	-0.083	0.616	-0.783	-0.965	-0.332	-0.160	0.007	0.058	0.056	0.077	0.133	0.069	-0.018
-0.049	0.647	-0.759	-0.074	0.602	-0.795	-0.917	-0.423	-0.162	0.006	0.080	0.060	0.086	0.139	0.060	-0.003
-0.022	0.605	-0.751	-0.065	0.588	-0.806	-0.931	-0.459	-0.165	0.024	0.052	0.080	0.113	0.095	0.068	0.008
0.043	0.585	-0.759	-0.057	0.573	-0.818	-0.953	-0.296	-0.198	0.082	0.047	0.083	0.179	0.073	0.059	0.016
0.028	0.555	-0.751	-0.052	0.558	-0.829	-0.943	-0.172	-0.226	0.061	0.031	0.102	0.164	0.040	0.067	0.017
0.040	0.531	-0.767	-0.048	0.543	-0.839	-0.906	-0.058	-0.250	0.068	0.023	0.096	0.175	0.015	0.050	0.016
-0.010	0.508	-0.802	-0.043	0.527	-0.849	-0.974	-0.155	-0.212	0.013	0.016	0.071	0.125	0.009	0.014	0.002
-0.010	0.466	-0.834	-0.041	0.511	-0.859	-0.918	0.018	-0.208	0.011	-0.011	0.049	0.125	0.053	0.018	-0.005
-0.022	0.435	-0.830	-0.038	0.496	-0.868	-0.889	-0.071	-0.146	-0.003	-0.027	0.062	0.114	0.085	0.014	-0.010
-0.010	0.450	-0.842	-0.037	0.481	-0.876	-0.823	0.022	-0.160	0.007	0.002	0.059	0.127	0.072	0.026	-0.008
0.005	0.450	-0.869	-0.034	0.468	-0.883	-0.781	-0.033	-0.183	0.020	0.016	0.038	0.142	0.073	0.055	-0.006
0.005	0.419	-0.857	-0.036	0.455	-0.890	-0.704	0.219	-0.236	0.021	-0.003	0.057	0.142	0.106	0.043	0.003
0.009	0.404	-0.865	-0.035	0.444	-0.896	-0.667	0.041	-0.210	0.024	-0.006	0.055	0.146	0.123	0.052	0.003
0.024	0.377	-0.877	-0.033	0.432	-0.901	-0.635	0.029	-0.175	0.038	-0.022	0.048	0.161	0.151	0.064	0.003
-0.010	0.365	-0.877	-0.035	0.421	-0.906	-0.629	0.140	-0.139	0.004	-0.023	0.054	0.126	0.164	0.064	0.003
0.024	0.369	-0.853	-0.036	0.411	-0.911	-0.563	0.138	-0.106	0.040	-0.009	0.082	0.161	0.162	0.041	0.006
0.005	0.330	-0.881	-0.037	0.401	-0.915	-0.534	0.106	-0.072	0.021	-0.037	0.058	0.141	0.202	0.069	0.004
0.017	0.315	-0.897	-0.041	0.392	-0.919	-0.474	0.231	-0.070	0.036	-0.044	0.046	0.153	0.218	0.085	0.008
0.009	0.327	-0.889	-0.043	0.384	-0.922	-0.427	0.184	-0.092	0.031	-0.025	0.057	0.145	0.208	0.078	0.007
-0.003	0.311	-0.897	-0.047	0.377	-0.925	-0.395	0.269	-0.104	0.023	-0.033	0.052	0.133	0.224	0.086	0.010
-0.003	0.311	-0.897	-0.050	0.371	-0.927	-0.306	0.177	-0.091	0.025	-0.027	0.054	0.133	0.225	0.086	-0.001
-0.003	0.276	-0.909	-0.053	0.366	-0.929	-0.253	0.225	-0.112	0.028	-0.057	0.044	0.133	0.261	0.098	-0.000
-0.049	0.284	-0.893	-0.054	0.363	-0.930	-0.185	0.091	-0.078	-0.017	-0.046	0.060	0.086	0.254	0.083	-0.006
0.001	0.300	-0.885	-0.060	0.361	-0.931	-0.100	0.380	-0.110	0.039	-0.028	0.068	0.135	0.239	0.075	-0.012
-0.041	0.284	-0.881	-0.063	0.360	-0.931	-0.069	0.175	-0.067	-0.001	-0.043	0.072	0.093	0.255	0.072	-0.021
-0.057	0.292	-0.920	-0.065	0.359	-0.931	-0.031	0.135	-0.060	-0.014	-0.034	0.033	0.077	0.248	0.111	-0.013
-0.060	0.272	-0.889	-0.070	0.359	-0.931	0.034	0.274	-0.086	-0.014	-0.054	0.064	0.074	0.268	0.080	-0.014
-0.030	0.280	-0.912	-0.074	0.361	-0.930	0.090	0.283	-0.118	0.021	-0.048	0.039	0.104	0.261	0.104	-0.014
-0.033	0.272	-0.912	-0.079	0.363	-0.928	0.114	0.338	-0.115	0.022	-0.058	0.037	0.100	0.269	0.104	-0.008
-0.076	0.296	-0.912	-0.082	0.365	-0.927	0.109	0.178	-0.074	-0.017	-0.037	0.036	0.058	0.246	0.104	-0.002
-0.045	0.300	-0.916	-0.087	0.367	-0.926	0.109	0.301	-0.098	0.018	-0.035	0.031	0.088	0.242	0.108	-0.003
-0.060	0.300	-0.924	-0.088	0.370	-0.925	0.145	0.123	-0.072	0.004	-0.037	0.021	0.072	0.242	0.116	-0.006
-0.049	0.292	-0.901	-0.093	0.373	-0.923	0.157	0.271	-0.084	0.020	-0.048	0.043	0.084	0.250	0.092	0.004
-0.064	0.307	-0.901	-0.096	0.376	-0.922	0.160	0.238	-0.083	0.008	-0.036	0.041	0.068	0.234	0.092	0.004
-0.041	0.288	-0.897	-0.100	0.379	-0.920	0.171	0.256	-0.106	0.035	-0.058	0.043	0.091	0.253	0.088	0.006
-0.068	0.288	-0.920	-0.107	0.382	-0.918	0.192	0.414	-0.132	0.014	-0.061	0.017	0.064	0.253	0.112	0.003
-0.068	0.292	-0.912	-0.109	0.386	-0.916	0.213	0.190	-0.114	0.017	-0.062	0.023	0.063	0.249	0.104	0.006
-0.083	0.307	-0.881	-0.114	0.391	-0.913	0.248	0.295	-0.107	0.006	-0.051	0.052	0.048	0.233	0.072	-0.000
-0.076	0.330	-0.909	-0.118	0.396	-0.911	0.268	0.293	-0.113	0.018	-0.033	0.022	0.055	0.209	0.100	-0.005
-0.099	0.323	-0.893	-0.120	0.402	-0.908	0.325	0.187	-0.139	-0.003	-0.046	0.034	0.032	0.216	0.084	-0.007
-0.110	0.323	-0.905	-0.126	0.408	-0.904	0.329	0.377	-0.165	-0.009	-0.052	0.019	0.020	0.216	0.096	-0.011
-0.099	0.319	-0.893	-0.128	0.415	-0.901	0.359	0.191	-0.157	0.005	-0.063	0.027	0.032	0.219	0.084	-0.019
-0.133	0.354	-0.905	-0.129	0.422	-0.897	0.375	0.173	-0.174	-0.028	-0.035	0.012	0.003	0.184	0.095	-0.018
-0.133	0.361	-0.881	-0.134	0.429	-0.893	0.379	0.313	-0.165	-0.024	-0.035	0.031	0.004	0.175	0.071	-0.009
-0.110	0.354	-0.881	-0.138	0.436	-0.889	0.382	0.308	-0.154	0.003	-0.049	0.027	0.019	0.182	0.071	-0.012
-0.076	0.357	-0.873	-0.141	0.443	-0.885	0.399	0.288	-0.159	0.041	-0.053	0.030	0.054	0.177	0.063	-0.012
-0.133	0.369	-0.877	-0.145	0.450	-0.881	0.392	0.310	-0.157	-0.012	-0.048	0.022	0.004	0.165	0.066	-0.012
-0.153	0.369	-0.881	-0.147	0.458	-0.877	0.434	0.205	-0.153	-0.029	-0.056	0.013	0.023	0.164	0.070	-0.015
-0.153	0.369	-0.881	-0.148	0.465	-0.873	0.406	0.096	-0.131	-0.029	-0.063	0.010	0.023	0.163	0.069	-0.022
-0.145	0.385	-0.869	-0.149	0.474	-0.868	0.470	0.139	-0.116	-0.019	-0.056	0.017	0.016	0.147	0.057	-0.024
-0.118	0.404	-0.830	-0.151	0.484	-0.862	0.569	0.195	-0.123	0.010	-0.047	0.050	0.011	0.126	0.017	-0.015
-0.145	0.419	-0.842	-0.153	0.494	-0.856	0.609	0.109	-0.073	-0.016	-0.042	0.032	0.016	0.110	0.029	-0.010
-0.114	0.450	-0.849	-0.156	0.505	-0.849	0.633	0.233	-0.078	0.018	-0.022	0.018	0.014	0.079	0.036	-0.001
-0.133	0.450	-0.834	-0.159	0.518	-0.841	0.742	0.220	-0.051	0.002	-0.034	0.025	0.006	0.077	0.020	-0.000
-0.103	0.477	-0.822	-0.164	0.532	-0.831	0.808	0.349	-0.072	0.038	-0.020	0.028	0.025	0.049	0.008	0.002
-0.153	0.477	-0.845	-0.167	0.546	-0.821	0.887	0.274	-0.095	-0.008	-0.035	-0.006	0.025	0.048	0.031	-0.001
-0.168	0.489	-0.842	-0.169	0.560	-0.811	0.853	0.201	-0.094	-0.021	-0.037	-0.013	0.040	0.036	0.026	0.001
-0.157	0.485	-0.830	-0.172	0.574	-0.801	0.824	0.182	-0.046	-0.007	-0.054	-0.011	0.028	0.039	0.014	-0.000
-0.157	0.508	-0.826	-0.175	0.585	-0.792	0.746	0.216	-0.050	-0.004	-0.043	-0.016	0.028	0.014	0.009	-0.006
-0.133	0.524	-0.790	-0.179	0.597	-0.782	0.744	0.331	-0.098	0.023	-0.040	0.009	0.005	0.002	0.027	-0.004
-0.203	0.531	-0.814	-0.180	0.608	-0.773	0.702	0.125	-0.073	-0.045	-0.043	-0.023	0.075	0.011	0.004	-0.003
-0.176	0.543	-0.810	-0.182	0.619	-0.764	0.711	0.180	-0.076	-0.016	-0.042	-0.028	0.048	0.024	0.009	-0.006
-0.164	0.578	-0.794	-0.183	0.630	-0.755	0.669	0.122	-0.062	-0.004	-0.018	-0.021	0.036	0.060	0.025	-0.016
-0.187	0.585	-0.798	-0.183	0.639	-0.747	0.620	0.083	-0.052	-0.027	-0.019	-0.033	0.059	0.068	0.022	-0.010
-0.203	0.597	-0.790	-0.183	0.648	-0.740	0.598	0.023	-0.050	-0.042	-0.016	-0.032	0.075	0.081	0.031	-0.013
-0.176	0.609	-0.771	-0.184	0.656	-0.732	0.594	0.103	-0.020	-0.014	-0.013	-0.020	0.048	0.094	0.051	-0.019
-0.191	0.632	-0.755	-0.186	0.664	-0.724	0.553	0.083	0.018	-0.029	0.002	-0.012	0.064	0.119	0.068	-0.021
-0.195	0.655	-0.759	-0.186	0.672	-0.717	0.553	-0.003	0.025	-0.032	0.018	-0.023	0.068	0.143	0.065	-0.014
-0.207	0.663	-0.775	-0.187	0.679	-0.710	0.535	-0.007	0.058	-0.043	0.018	-0.045	0.079	0.153	0.051	-0.017
-0.168	0.678	-0.747	-0.187	0.686	-0.703	0.514	-0.047	0.091	-0.005	0.027	-0.024	0.041	0.170	0.079	-0.015
-0.199	0.663	-0.743	-0.190	0.693	-0.696	0.517	0.093	0.105	-0.033	0.005	-0.028	0.072	0.156	0.084	-0.016
-0.187	0.663	-0.739	-0.191	0.700	-0.689	0.527	-0.089	0.154	-0.021	-0.001	-0.030	0.060	0.158	0.089	-0.015
-0.222	0.678	-0.767	-0.192	0.705	-0.682	0.475	-0.084	0.190	-0.054	0.009	-0.064	0.095	0.175	0.062	-0.022
-0.207	0.698	-0.731	-0.195	0.711	-0.676	0.466	-0.032	0.187	-0.037	0.022	-0.035	0.079	0.196	0.099	-0.013
-0.226	0.709	-0.763	-0.195	0.715	-0.671	0.396	-0.216	0.213	-0.056	0.030	-0.071	0.099	0.209	0.069	-0.007
-0.172	0.698	-0.747	-0.197	0.719	-0.667	0.352	-0.079	0.219	-0.000	0.014	-0.060	0.045	0.199	0.086	0.005
-0.172	0.698	-0.747	-0.199	0.722	-0.663	0.296	-0.119	0.239	0.001	0.012	-0.063	0.045	0.202	0.088	0.020
-0.168	0.736	-0.759	-0.200	0.723	-0.661	0.201	-0.120	0.228	0.007	0.049	-0.077	0.041	0.242	0.078	0.030
-0.145	0.790	-0.739	-0.204	0.724	-0.659	0.142	0.026	0.253	0.034	0.102	-0.060	0.018	0.299	0.099	0.024
-0.176	0.798	-0.727	-0.209	0.724	-0.658	0.047	0.077	0.275	0.008	0.110	-0.049	0.049	0.309	0.113	0.012
-0.218	0.771	-0.731	-0.214	0.721	-0.659	-0.114	0.117	0.289	-0.029	0.086	-0.051	0.091	0.284	0.110	-0.004
-0.245	0.717	-0.708	-0.220	0.715	-0.664	-0.337	0.059	0.318	-0.050	0.038	-0.023	0.118	0.232	0.135	-0.021
-0.268	0.698	-0.735	-0.224	0.708	-0.669	-0.381	-0.022	0.334	-0.069	0.025	-0.045	0.142	0.214	0.109	-0.027
-0.241	0.655	-0.704	-0.228	0.703	-0.674	-0.306	-0.052	0.283	-0.038	-0.012	-0.009	0.115	0.173	0.142	-0.010
-0.222	0.632	-0.731	-0.228	0.698	-0.679	-0.271	-0.172	0.219	-0.018	-0.030	-0.032	0.096	0.152	0.116	0.021
-0.141	0.597	-0.751	-0.230	0.693	-0.683	-0.292	-0.019	0.166	0.064	-0.060	-0.047	0.015	0.119	0.097	0.062
-0.114	0.558	-0.806	-0.232	0.688	-0.687	-0.253	0.009	0.176	0.093	-0.094	-0.098	0.012	0.082	0.043	0.098
-0.087	0.589	-0.838	-0.235	0.685	-0.690	-0.196	0.070	0.141	0.123	-0.059	-0.127	0.039	0.115	0.012	0.126
-0.099	0.578	-0.849	-0.236	0.683	-0.692	-0.088	-0.007	0.116	0.112	-0.069	-0.137	0.028	0.106	0.001	0.136
-0.107	0.566	-0.826	-0.236	0.683	-0.692	0.048	-0.050	0.071	0.105	-0.080	-0.113	0.020	0.096	0.025	0.127
-0.133	0.558	-0.853	-0.237	0.684	-0.690	0.153	0.010	0.099	0.079	-0.089	-0.143	0.006	0.090	0.001	0.115
-0.195	0.574	-0.881	-0.238	0.686	-0.687	0.255	-0.081	0.147	0.018	-0.076	-0.173	0.068	0.108	0.028	0.103
-0.168	0.628	-0.881	-0.236	0.689	-0.685	0.297	-0.254	0.156	0.043	-0.025	-0.175	0.040	0.164	0.027	0.099
-0.172	0.667	-0.857	-0.235	0.691	-0.683	0.216	-0.204	0.140	0.038	0.011	-0.153	0.044	0.205	0.002	0.102
-0.141	0.721	-0.861	-0.231	0.692	-0.684	0.105	-0.379	0.122	0.065	0.065	-0.157	0.012	0.261	0.006	0.114
-0.107	0.759	-0.861	-0.226	0.690	-0.687	-0.106	-0.400	0.047	0.095	0.105	-0.153	0.023	0.301	0.005	0.119
-0.103	0.759	-0.861	-0.220	0.686	-0.694	-0.301	-0.425	0.027	0.093	0.109	-0.147	0.027	0.302	0.005	0.123
-0.099	0.740	-0.830	-0.215	0.679	-0.702	-0.467	-0.328	0.014	0.092	0.097	-0.107	0.031	0.284	0.027	0.112
-0.099	0.725	-0.818	-0.210	0.671	-0.711	-0.578	-0.377	0.013	0.086	0.089	-0.086	0.031	0.270	0.039	0.089
-0.137	0.682	-0.798	-0.204	0.662	-0.721	-0.648	-0.350	-0.010	0.043	0.056	-0.056	0.008	0.230	0.059	0.061
-0.164	0.678	-0.794	-0.198	0.653	-0.731	-0.616	-0.419	-0.013	0.009	0.061	-0.042	0.034	0.227	0.064	0.030
-0.180	0.678	-0.786	-0.191	0.644	-0.741	-0.623	-0.465	-0.014	-0.013	0.070	-0.024	0.049	0.229	0.072	0.013
-0.195	0.651	-0.771	-0.184	0.635	-0.750	-0.583	-0.470	-0.004	-0.035	0.052	0.001	0.064	0.203	0.089	0.003
-0.137	0.655	-0.802	-0.178	0.626	-0.759	-0.635	-0.302	-0.068	0.017	0.065	-0.022	0.006	0.209	0.058	0.007
-0.149	0.632	-0.822	-0.170	0.615	-0.770	-0.722	-0.450	-0.099	-0.003	0.052	-0.031	0.017	0.187	0.039	0.016
-0.095	0.578	-0.798	-0.164	0.602	-0.781	-0.835	-0.300	-0.132	0.044	0.011	0.004	0.038	0.134	0.063	0.020
-0.087	0.535	-0.814	-0.160	0.589	-0.792	-0.863	-0.166	-0.105	0.048	-0.019	-0.001	0.046	0.092	0.048	0.001
-0.149	0.500	-0.826	-0.157	0.577	-0.802	-0.756	-0.114	-0.063	-0.016	-0.041	-0.003	0.015	0.058	0.036	-0.014
-0.210	0.520	-0.849	-0.152	0.566	-0.810	-0.652	-0.320	-0.029	-0.083	-0.011	-0.018	0.077	0.078	0.013	-0.027
-0.183	0.558	-0.806	-0.145	0.557	-0.818	-0.558	-0.416	-0.030	-0.063	0.036	0.032	0.049	0.118	0.056	-0.030
-0.107	0.547	-0.751	-0.139	0.548	-0.824	-0.555	-0.311	-0.025	0.008	0.033	0.095	0.028	0.107	0.112	-0.016
-0.060	0.508	-0.790	-0.136	0.539	-0.831	-0.583	-0.191	-0.007	0.051	0.004	0.062	0.075	0.069	0.072	0.006
-0.030	0.489	-0.814	-0.133	0.528	-0.839	-0.648	-0.129	-0.005	0.079	-0.004	0.046	0.107	0.049	0.049	0.022
-0.053	0.473	-0.838	-0.131	0.518	-0.845	-0.611	-0.102	-0.031	0.054	-0.009	0.029	0.085	0.034	0.025	0.022
-0.083	0.481	-0.838	-0.130	0.506	-0.853	-0.684	-0.010	-0.058	0.022	0.010	0.036	0.055	0.042	0.025	0.014
-0.114	0.481	-0.842	-0.127	0.495	-0.859	-0.651	-0.146	-0.053	-0.012	0.021	0.039	0.025	0.042	0.021	0.004
-0.095	0.446	-0.830	-0.125	0.484	-0.866	-0.669	-0.105	-0.048	0.005	-0.003	0.058	0.045	0.007	0.033	0.003
-0.072	0.431	-0.849	-0.124	0.472	-0.873	-0.668	0.000	-0.052	0.028	-0.007	0.044	0.069	0.008	0.013	0.006
-0.041	0.419	-0.845	-0.123	0.462	-0.879	-0.612	-0.020	-0.053	0.057	-0.008	0.054	0.100	0.020	0.017	0.015
-0.049	0.419	-0.849	-0.121	0.451	-0.884	-0.632	-0.064	-0.097	0.047	0.003	0.056	0.093	0.020	0.013	0.024
-0.053	0.373	-0.849	-0.121	0.441	-0.889	-0.551	0.102	-0.110	0.044	-0.033	0.061	0.090	0.067	0.013	0.026
-0.045	0.381	-0.849	-0.123	0.432	-0.894	-0.519	0.124	-0.072	0.053	-0.017	0.065	0.099	0.060	0.012	0.032
-0.053	0.365	-0.853	-0.125	0.425	-0.897	-0.399	0.149	-0.057	0.048	-0.025	0.064	0.092	0.077	0.008	0.030
-0.018	0.377	-0.873	-0.129	0.419	-0.899	-0.317	0.256	-0.034	0.086	-0.008	0.047	0.127	0.066	0.011	0.025
-0.080	0.361	-0.897	-0.133	0.414	-0.901	-0.290	0.240	-0.034	0.028	-0.018	0.025	0.066	0.082	0.035	0.016
-0.103	0.346	-0.877	-0.135	0.410	-0.902	-0.209	0.128	-0.022	0.007	-0.030	0.046	0.044	0.098	0.016	0.013
-0.118	0.334	-0.893	-0.136	0.406	-0.904	-0.193	0.074	-0.023	-0.007	-0.038	0.032	0.029	0.110	0.031	0.000
-0.080	0.334	-0.857	-0.139	0.403	-0.905	-0.189	0.207	-0.064	0.035	-0.034	0.068	0.068	0.111	0.004	-0.007
-0.099	0.334	-0.865	-0.144	0.399	-0.905	-0.225	0.349	-0.098	0.021	-0.030	0.061	0.049	0.111	0.004	-0.008
-0.126	0.361	-0.885	-0.149	0.396	-0.906	-0.187	0.290	-0.121	-0.002	-0.000	0.042	0.023	0.085	0.024	-0.005
-0.126	0.361	-0.885	-0.152	0.392	-0.907	-0.222	0.234	-0.122	0.001	0.003	0.043	0.024	0.085	0.024	-0.008
-0.122	0.319	-0.905	-0.153	0.389	-0.908	-0.177	0.088	-0.097	0.006	-0.036	0.024	0.028	0.128	0.044	-0.016
-0.118	0.303	-0.869	-0.156	0.385	-0.910	-0.270	0.214	-0.089	0.013	-0.047	0.061	0.033	0.145	0.009	-0.016
-0.153	0.300	-0.869	-0.158	0.382	-0.911	-0.171	0.170	-0.083	-0.019	-0.047	0.062	0.001	0.149	0.009	-0.014
-0.137	0.296	-0.885	-0.161	0.378	-0.912	-0.202	0.178	-0.045	-0.001	-0.048	0.047	0.015	0.154	0.025	-0.014
-0.126	0.315	-0.889	-0.164	0.376	-0.912	-0.091	0.170	-0.043	0.013	-0.027	0.044	0.027	0.135	0.029	-0.017
-0.126	0.292	-0.869	-0.168	0.374	-0.912	-0.126	0.280	-0.057	0.018	-0.047	0.063	0.028	0.159	0.009	-0.016
-0.164	0.296	-0.912	-0.170	0.373	-0.912	-0.073	0.131	-0.059	-0.019	-0.042	0.020	0.010	0.155	0.053	-0.016
-0.157	0.272	-0.865	-0.173	0.372	-0.912	-0.047	0.168	-0.066	-0.009	-0.065	0.067	0.001	0.179	0.005	-0.022
-0.160	0.303	-0.905	-0.175	0.373	-0.911	0.088	0.164	-0.082	-0.010	-0.035	0.027	0.004	0.148	0.045	-0.016
-0.168	0.303	-0.885	-0.177	0.375	-0.910	0.083	0.102	-0.059	-0.016	-0.037	0.045	0.012	0.149	0.025	-0.019
-0.118	0.327	-0.897	-0.179	0.378	-0.908	0.174	0.200	-0.090	0.036	-0.017	0.032	0.038	0.126	0.036	-0.012
-0.180	0.292	-0.869	-0.182	0.382	-0.906	0.180	0.144	-0.055	-0.023	-0.055	0.057	0.023	0.162	0.008	-0.012
-0.145	0.311	-0.901	-0.186	0.385	-0.904	0.194	0.274	-0.060	0.016	-0.039	0.023	0.011	0.143	0.040	-0.010
-0.176	0.284	-0.901	-0.188	0.391	-0.901	0.315	0.101	-0.039	-0.013	-0.072	0.021	0.020	0.171	0.040	-0.016
-0.183	0.319	-0.909	-0.191	0.396	-0.898	0.299	0.231	-0.062	-0.017	-0.042	0.009	0.027	0.137	0.049	-0.008
-0.164	0.300	-0.881	-0.194	0.403	-0.895	0.360	0.183	-0.031	0.005	-0.068	0.034	0.008	0.156	0.022	-0.011
-0.168	0.327	-0.901	-0.198	0.408	-0.891	0.287	0.225	-0.044	0.005	-0.046	0.011	0.011	0.130	0.041	-0.008
-0.187	0.334	-0.909	-0.198	0.414	-0.888	0.355	0.052	-0.041	-0.014	-0.044	-0.000	0.030	0.122	0.049	-0.008
-0.168	0.346	-0.889	-0.200	0.419	-0.886	0.307	0.119	-0.068	0.006	-0.038	0.016	0.011	0.111	0.029	-0.007
-0.199	0.334	-0.897	-0.201	0.424	-0.883	0.283	0.097	-0.043	-0.023	-0.055	0.006	0.041	0.122	0.036	-0.009
-0.172	0.346	-0.881	-0.204	0.429	-0.880	0.238	0.203	-0.051	0.007	-0.047	0.019	0.015	0.111	0.020	-0.004
-0.180	0.350	-0.861	-0.208	0.433	-0.877	0.245	0.266	-0.041	0.003	-0.048	0.035	0.023	0.106	0.001	-0.008
-0.164	0.346	-0.873	-0.211	0.437	-0.875	0.235	0.130	-0.011	0.021	-0.055	0.021	0.007	0.110	0.010	-0.008
-0.210	0.361	-0.893	-0.212	0.441	-0.872	0.249	0.061	0.005	-0.024	-0.044	-0.001	0.054	0.095	0.029	-0.012
-0.210	0.385	-0.877	-0.214	0.446	-0.869	0.287	0.134	0.008	-0.022	-0.026	0.012	0.054	0.072	0.013	-0.015
-0.214	0.400	-0.897	-0.217	0.451	-0.866	0.308	0.161	0.011	-0.023	-0.015	-0.012	0.058	0.056	0.032	-0.021
-0.218	0.404	-0.885	-0.218	0.456	-0.863	0.303	0.070	0.026	-0.025	-0.016	-0.003	0.062	0.052	0.020	-0.024
-0.218	0.404	-0.885	-0.219	0.461	-0.860	0.293	0.035	0.035	-0.024	-0.021	-0.006	0.062	0.052	0.019	-0.023
-0.233	0.404	-0.873	-0.218	0.465	-0.858	0.296	-0.090	0.057	-0.041	-0.025	0.003	0.078	0.053	0.007	-0.021
-0.214	0.392	-0.877	-0.219	0.470	-0.855	0.292	0.034	0.052	-0.021	-0.041	-0.004	0.059	0.064	0.010	-0.022
-0.199	0.396	-0.865	-0.221	0.474	-0.852	0.290	0.062	0.093	-0.003	-0.042	0.005	0.044	0.061	0.002	-0.024
-0.230	0.408	-0.881	-0.223	0.478	-0.850	0.236	0.033	0.104	-0.033	-0.033	-0.013	0.075	0.049	0.013	-0.019
-0.241	0.419	-0.889	-0.225	0.481	-0.848	0.245	0.012	0.155	-0.043	-0.025	-0.023	0.086	0.037	0.021	-0.019
-0.230	0.423	-0.897	-0.228	0.484	-0.845	0.258	0.123	0.185	-0.027	-0.024	-0.034	0.075	0.033	0.028	-0.006
-0.245	0.470	-0.920	-0.231	0.488	-0.842	0.290	-0.013	0.234	-0.041	0.019	-0.061	0.091	0.013	0.052	0.006
-0.172	0.481	-0.924	-0.237	0.491	-0.838	0.257	0.280	0.235	0.039	0.027	-0.068	0.018	0.025	0.055	0.008
-0.218	0.493	-0.960	-0.244	0.493	-0.835	0.180	0.277	0.196	-0.000	0.037	-0.107	0.065	0.037	0.091	0.014
-0.268	0.481	-0.920	-0.246	0.493	-0.835	0.063	-0.008	0.212	-0.048	0.026	-0.068	0.115	0.027	0.051	0.014
-0.199	0.489	-0.814	-0.254	0.491	-0.833	-0.032	0.393	0.174	0.029	0.035	0.037	0.046	0.035	0.056	-0.007
-0.230	0.489	-0.790	-0.261	0.488	-0.833	-0.121	0.303	0.203	0.005	0.038	0.060	0.077	0.036	0.080	-0.025
-0.280	0.497	-0.818	-0.265	0.484	-0.834	-0.199	0.115	0.244	-0.040	0.050	0.034	0.128	0.044	0.053	-0.027
-0.303	0.485	-0.865	-0.266	0.479	-0.836	-0.190	-0.075	0.241	-0.062	0.043	-0.012	0.151	0.033	0.006	-0.021
-0.287	0.485	-0.873	-0.268	0.478	-0.836	0.002	-0.003	0.166	-0.045	0.044	-0.019	0.136	0.034	0.002	0.007
-0.210	0.431	-0.909	-0.269	0.480	-0.835	0.145	-0.007	0.136	0.033	-0.012	-0.056	0.060	0.019	0.037	0.044
-0.176	0.419	-1.031	-0.268	0.480	-0.835	0.071	-0.102	0.134	0.066	-0.023	-0.178	0.026	0.030	0.158	0.080
-0.164	0.388	-1.050	-0.271	0.479	-0.835	0.027	0.084	0.179	0.081	-0.053	-0.198	0.016	0.060	0.178	0.114
-0.172	0.400	-1.023	-0.271	0.477	-0.836	-0.018	-0.114	0.210	0.073	-0.040	-0.169	0.024	0.047	0.149	0.131
-0.137	0.377	-0.975	-0.270	0.476	-0.837	-0.031	-0.110	0.158	0.106	-0.061	-0.121	0.011	0.069	0.101	0.143
-0.153	0.419	-1.011	-0.267	0.472	-0.840	-0.146	-0.193	0.120	0.088	-0.015	-0.153	0.005	0.025	0.136	0.147
-0.091	0.404	-0.991	-0.264	0.470	-0.842	-0.094	-0.195	0.058	0.147	-0.029	-0.131	0.055	0.039	0.116	0.146
-0.114	0.415	-1.023	-0.258	0.469	-0.845	-0.064	-0.299	-0.021	0.118	-0.016	-0.160	0.031	0.026	0.147	0.141
-0.153	0.415	-1.007	-0.253	0.468	-0.847	-0.053	-0.240	-0.051	0.075	-0.015	-0.142	0.009	0.025	0.131	0.134
-0.153	0.458	-1.011	-0.248	0.466	-0.849	-0.128	-0.257	-0.051	0.070	0.030	-0.144	0.010	0.019	0.134	0.119
-0.153	0.485	-1.007	-0.239	0.462	-0.854	-0.211	-0.472	-0.026	0.061	0.060	-0.135	0.011	0.047	0.130	0.107
-0.118	0.470	-0.940	-0.234	0.457	-0.858	-0.302	-0.267	-0.024	0.090	0.050	-0.064	0.023	0.032	0.062	0.088
-0.118	0.470	-0.940	-0.230	0.452	-0.862	-0.324	-0.222	0.010	0.086	0.055	-0.059	0.023	0.033	0.062	0.066
-0.176	0.415	-0.881	-0.226	0.445	-0.866	-0.343	-0.276	0.027	0.024	0.007	0.005	0.035	0.020	0.003	0.046
-0.180	0.423	-0.845	-0.223	0.441	-0.869	-0.272	-0.120	-0.022	0.018	0.020	0.043	0.039	0.012	0.032	0.030
-0.183	0.419	-0.877	-0.216	0.439	-0.872	-0.135	-0.358	-0.055	0.007	0.018	0.014	0.043	0.015	0.001	0.019
-0.160	0.435	-0.905	-0.209	0.436	-0.875	-0.189	-0.356	-0.094	0.023	0.036	-0.010	0.020	0.000	0.027	0.009
-0.141	0.415	-0.932	-0.205	0.432	-0.878	-0.256	-0.140	-0.181	0.038	0.021	-0.035	0.001	0.018	0.055	-0.009
-0.207	0.346	-0.889	-0.204	0.426	-0.881	-0.377	0.050	-0.192	-0.028	-0.043	0.012	0.067	0.087	0.012	-0.024
-0.257	0.330	-0.873	-0.199	0.421	-0.885	-0.300	-0.168	-0.259	-0.083	-0.054	0.031	0.117	0.101	0.004	-0.039
-0.226	0.323	-0.834	-0.194	0.417	-0.888	-0.322	-0.126	-0.324	-0.057	-0.057	0.074	0.086	0.108	0.043	-0.053
-0.203	0.361	-0.881	-0.185	0.412	-0.892	-0.304	-0.367	-0.307	-0.043	-0.014	0.031	0.063	0.068	0.004	-0.036
-0.153	0.357	-0.853	-0.175	0.407	-0.896	-0.342	-0.449	-0.264	-0.003	-0.013	0.063	0.013	0.070	0.024	-0.015
-0.060	0.330	-0.849	-0.172	0.402	-0.899	-0.322	-0.015	-0.270	0.086	-0.035	0.070	0.080	0.096	0.028	-0.001
-0.095	0.307	-0.853	-0.169	0.397	-0.902	-0.311	-0.068	-0.226	0.048	-0.053	0.069	0.045	0.118	0.024	0.012
-0.118	0.303	-0.834	-0.167	0.394	-0.904	-0.223	-0.002	-0.207	0.024	-0.054	0.091	0.022	0.120	0.044	0.020
-0.107	0.334	-0.881	-0.167	0.390	-0.905	-0.244	0.107	-0.226	0.035	-0.019	0.046	0.033	0.089	0.003	0.012
-0.118	0.292	-0.920	-0.162	0.387	-0.908	-0.195	-0.189	-0.182	0.018	-0.058	0.009	0.021	0.130	0.043	0.009
-0.103	0.300	-0.893	-0.161	0.383	-0.909	-0.222	0.033	-0.214	0.033	-0.047	0.038	0.036	0.122	0.015	0.018
-0.103	0.276	-0.865	-0.161	0.381	-0.911	-0.165	0.103	-0.204	0.033	-0.068	0.067	0.036	0.144	0.013	0.016
-0.087	0.307	-0.909	-0.162	0.377	-0.912	-0.215	0.136	-0.226	0.049	-0.034	0.025	0.051	0.112	0.030	0.018
-0.118	0.296	-0.905	-0.158	0.376	-0.913	-0.109	-0.108	-0.237	0.014	-0.044	0.030	0.021	0.123	0.026	0.016
-0.091	0.327	-0.889	-0.160	0.376	-0.913	-0.030	0.220	-0.273	0.043	-0.014	0.046	0.048	0.092	0.010	0.024
-0.118	0.307	-0.920	-0.161	0.377	-0.912	0.021	0.154	-0.220	0.017	-0.034	0.014	0.021	0.111	0.042	0.026
-0.060	0.319	-0.853	-0.165	0.380	-0.910	0.126	0.334	-0.218	0.079	-0.025	0.079	0.078	0.100	0.025	0.023
-0.076	0.292	-0.885	-0.167	0.384	-0.908	0.219	0.179	-0.165	0.065	-0.057	0.045	0.063	0.127	0.006	0.009
-0.133	0.303	-0.873	-0.169	0.391	-0.905	0.363	0.176	-0.135	0.009	-0.052	0.054	0.005	0.115	0.006	0.000
-0.183	0.346	-0.893	-0.171	0.398	-0.901	0.389	0.135	-0.107	-0.039	-0.017	0.031	0.045	0.072	0.014	-0.013
-0.164	0.361	-0.861	-0.176	0.407	-0.896	0.469	0.342	-0.124	-0.015	-0.011	0.057	0.025	0.057	0.018	-0.025
-0.164	0.346	-0.897	-0.175	0.414	-0.893	0.389	0.017	-0.126	-0.016	-0.034	0.019	0.025	0.073	0.018	-0.022
-0.164	0.346	-0.897	-0.177	0.421	-0.889	0.369	0.209	-0.172	-0.013	-0.041	0.015	0.024	0.073	0.018	-0.021
-0.122	0.357	-0.853	-0.179	0.427	-0.887	0.263	0.199	-0.179	0.031	-0.034	0.056	0.018	0.063	0.025	-0.017
-0.183	0.365	-0.873	-0.178	0.431	-0.885	0.247	-0.015	-0.156	-0.033	-0.032	0.034	0.043	0.056	0.005	-0.014
-0.149	0.342	-0.845	-0.178	0.435	-0.883	0.164	0.127	-0.183	0.003	-0.058	0.060	0.009	0.080	0.032	-0.003
-0.130	0.354	-0.842	-0.177	0.438	-0.881	0.140	0.035	-0.156	0.021	-0.050	0.062	0.011	0.069	0.036	-0.006
-0.091	0.354	-0.842	-0.181	0.440	-0.880	0.096	0.278	-0.153	0.063	-0.052	0.061	0.050	0.070	0.035	-0.003
-0.157	0.396	-0.877	-0.182	0.441	-0.879	0.068	0.144	-0.117	-0.001	-0.011	0.024	0.016	0.029	0.001	-0.010
-0.172	0.412	-0.877	-0.183	0.444	-0.877	0.119	0.146	-0.152	-0.016	0.002	0.023	0.031	0.014	0.001	-0.014
-0.210	0.470	-0.885	-0.184	0.447	-0.876	0.128	0.086	-0.140	-0.054	0.057	0.013	0.069	0.042	0.010	-0.025
-0.172	0.435	-0.877	-0.184	0.450	-0.874	0.169	0.101	-0.128	-0.015	0.019	0.019	0.030	0.006	0.003	-0.029
-0.168	0.404	-0.865	-0.185	0.453	-0.872	0.124	0.115	-0.108	-0.010	-0.014	0.030	0.026	0.026	0.008	-0.022
-0.187	0.388	-0.881	-0.184	0.456	-0.871	0.176	0.001	-0.105	-0.030	-0.033	0.012	0.045	0.044	0.009	-0.011
-0.133	0.400	-0.865	-0.185	0.459	-0.869	0.152	0.113	-0.108	0.024	-0.024	0.026	0.009	0.034	0.006	-0.006
-0.149	0.427	-0.873	-0.187	0.461	-0.867	0.143	0.170	-0.076	0.011	0.000	0.016	0.006	0.009	0.003	-0.010
-0.149	0.412	-0.865	-0.190	0.464	-0.865	0.152	0.204	-0.101	0.013	-0.018	0.022	0.006	0.027	0.004	-0.009
-0.207	0.419	-0.889	-0.190	0.468	-0.863	0.182	0.075	-0.087	-0.044	-0.014	-0.004	0.064	0.021	0.021	-0.018
-0.191	0.408	-0.881	-0.188	0.471	-0.862	0.192	-0.075	-0.069	-0.030	-0.029	0.003	0.048	0.034	0.015	-0.019
-0.191	0.423	-0.869	-0.190	0.474	-0.860	0.182	0.148	-0.081	-0.029	-0.016	0.012	0.048	0.021	0.005	-0.024
-0.160	0.442	-0.873	-0.191	0.477	-0.858	0.147	0.094	-0.043	0.003	0.000	0.007	0.018	0.005	0.010	-0.009
-0.191	0.431	-0.889	-0.192	0.480	-0.856	0.163	0.041	-0.019	-0.027	-0.014	-0.011	0.048	0.019	0.027	-0.003
-0.133	0.435	-0.897	-0.194	0.483	-0.854	0.175	0.135	-0.033	0.032	-0.013	-0.021	0.009	0.018	0.037	-0.017
-0.172	0.396	-0.881	-0.195	0.485	-0.852	0.149	0.125	-0.048	-0.005	-0.054	-0.007	0.029	0.059	0.023	-0.030
-0.276	0.392	-0.877	-0.193	0.487	-0.852	0.148	-0.123	-0.029	-0.111	-0.060	-0.004	0.133	0.066	0.020	-0.045
-0.241	0.396	-0.909	-0.190	0.488	-0.852	0.065	-0.158	-0.011	-0.079	-0.057	-0.036	0.099	0.065	0.054	-0.070
-0.268	0.396	-0.881	-0.186	0.489	-0.852	0.074	-0.312	0.027	-0.111	-0.058	-0.008	0.126	0.069	0.028	-0.074
-0.264	0.419	-0.909	-0.184	0.490	-0.852	0.060	-0.134	0.055	-0.108	-0.035	-0.035	0.122	0.049	0.057	-0.038
-0.191	0.423	-0.916	-0.181	0.491	-0.852	0.134	-0.222	0.094	-0.038	-0.033	-0.044	0.048	0.048	0.067	-0.015
-0.118	0.442	-1.011	-0.179	0.493	-0.852	0.106	-0.163	0.115	0.033	-0.015	-0.139	0.025	0.032	0.163	0.017
-0.126	0.500	-0.983	-0.176	0.494	-0.851	0.137	-0.249	0.088	0.022	0.041	-0.112	0.017	0.023	0.138	0.040
-0.072	0.512	-0.842	-0.177	0.497	-0.850	0.129	0.066	0.041	0.077	0.051	0.029	0.071	0.032	0.002	0.037
-0.091	0.512	-0.775	-0.181	0.499	-0.847	0.141	0.256	0.014	0.062	0.048	0.093	0.052	0.029	0.070	0.020
-0.164	0.439	-0.790	-0.183	0.502	-0.845	0.178	0.078	0.025	-0.010	-0.028	0.075	0.020	0.047	0.054	0.010
-0.153	0.442	-0.814	-0.187	0.504	-0.843	0.152	0.202	0.066	0.006	-0.026	0.049	0.007	0.044	0.028	-0.004
-0.164	0.439	-0.889	-0.192	0.507	-0.841	0.185	0.222	0.125	-0.001	-0.032	-0.029	0.020	0.049	0.049	-0.013
-0.210	0.439	-0.944	-0.196	0.508	-0.839	0.158	0.154	0.141	-0.043	-0.034	-0.086	0.069	0.052	0.107	0.002
-0.222	0.396	-0.952	-0.195	0.510	-0.838	0.144	-0.149	0.153	-0.055	-0.078	-0.095	0.080	0.098	0.117	0.024
-0.153	0.400	-0.948	-0.192	0.510	-0.838	0.068	-0.216	0.108	0.011	-0.074	-0.091	0.010	0.098	0.115	0.049
-0.091	0.377	-0.972	-0.189	0.511	-0.839	0.049	-0.178	-0.017	0.070	-0.098	-0.114	0.052	0.126	0.139	0.070
-0.060	0.412	-0.991	-0.186	0.511	-0.839	0.018	-0.105	-0.107	0.097	-0.063	-0.133	0.084	0.096	0.160	0.093
-0.095	0.423	-0.983	-0.180	0.513	-0.839	0.135	-0.230	-0.176	0.057	-0.054	-0.126	0.050	0.089	0.153	0.098
-0.080	0.466	-0.944	-0.176	0.518	-0.837	0.220	-0.087	-0.228	0.068	-0.016	-0.088	0.064	0.051	0.116	0.093
-0.103	0.481	-0.944	-0.172	0.523	-0.835	0.274	-0.081	-0.197	0.041	-0.005	-0.090	0.040	0.040	0.118	0.074
-0.087	0.485	-0.936	-0.167	0.528	-0.832	0.307	-0.152	-0.161	0.052	-0.007	-0.085	0.055	0.039	0.112	0.066
-0.137	0.500	-0.975	-0.163	0.534	-0.829	0.347	-0.160	-0.118	-0.002	0.003	-0.128	0.004	0.027	0.154	0.054
-0.103	0.527	-0.928	-0.160	0.540	-0.826	0.358	-0.125	-0.097	0.029	0.024	-0.084	0.037	0.002	0.109	0.037
-0.122	0.551	-0.905	-0.158	0.545	-0.823	0.306	-0.109	-0.026	0.008	0.042	-0.063	0.016	0.019	0.088	0.026
-0.157	0.555	-0.885	-0.154	0.551	-0.820	0.380	-0.271	0.047	-0.031	0.040	-0.046	0.020	0.020	0.070	0.017
-0.122	0.597	-0.881	-0.153	0.557	-0.816	0.367	-0.097	0.057	0.002	0.077	-0.046	0.013	0.060	0.069	0.007
-0.145	0.574	-0.889	-0.151	0.563	-0.812	0.405	-0.140	0.060	-0.022	0.048	-0.058	0.013	0.034	0.079	0.004
-0.145	0.578	-0.893	-0.151	0.569	-0.809	0.328	-0.013	0.001	-0.023	0.046	-0.066	0.016	0.035	0.086	0.008
-0.114	0.589	-0.849	-0.151	0.572	-0.806	0.226	0.012	-0.037	0.008	0.054	-0.025	0.011	0.044	0.045	0.001
-0.126	0.570	-0.853	-0.148	0.576	-0.804	0.198	-0.073	-0.075	-0.006	0.032	-0.031	0.003	0.021	0.053	0.001
-0.137	0.547	-0.830	-0.144	0.578	-0.803	0.160	-0.197	-0.091	-0.022	0.006	-0.009	0.018	0.004	0.032	0.001
-0.099	0.512	-0.802	-0.138	0.579	-0.804	0.013	-0.259	-0.129	0.011	-0.029	0.020	0.018	0.042	0.008	-0.004
-0.099	0.512	-0.802	-0.136	0.577	-0.805	-0.109	-0.070	-0.142	0.008	-0.028	0.021	0.015	0.044	0.011	-0.014
-0.110	0.500	-0.810	-0.133	0.574	-0.808	-0.206	-0.011	-0.189	-0.006	-0.036	0.016	0.000	0.059	0.022	-0.019
-0.149	0.535	-0.830	-0.128	0.572	-0.810	-0.193	-0.182	-0.205	-0.050	0.002	-0.001	0.042	0.027	0.044	-0.028
-0.133	0.539	-0.814	-0.123	0.568	-0.813	-0.224	-0.190	-0.145	-0.039	0.009	0.018	0.030	0.025	0.032	-0.029
-0.141	0.558	-0.853	-0.118	0.564	-0.817	-0.268	-0.263	-0.114	-0.053	0.032	-0.018	0.041	0.009	0.074	-0.016
-0.083	0.531	-0.822	-0.113	0.560	-0.821	-0.254	-0.224	-0.092	0.000	0.009	0.017	0.013	0.039	0.046	-0.005
-0.026	0.558	-0.857	-0.109	0.556	-0.824	-0.284	-0.123	-0.116	0.054	0.041	-0.015	0.068	0.014	0.085	0.010
-0.057	0.512	-0.818	-0.107	0.551	-0.828	-0.313	-0.073	-0.101	0.021	-0.000	0.028	0.034	0.063	0.050	0.022
-0.041	0.531	-0.857	-0.105	0.545	-0.832	-0.337	-0.020	-0.089	0.035	0.024	-0.008	0.046	0.046	0.093	0.022
-0.068	0.497	-0.877	-0.104	0.540	-0.836	-0.347	-0.044	-0.066	0.007	-0.004	-0.023	0.015	0.083	0.117	0.016
-0.091	0.516	-0.897	-0.101	0.534	-0.839	-0.308	-0.124	-0.082	-0.020	0.020	-0.039	0.012	0.066	0.141	0.028
-0.033	0.466	-0.838	-0.101	0.529	-0.842	-0.308	0.074	-0.104	0.038	-0.025	0.023	0.043	0.118	0.086	0.027
-0.003	0.458	-0.885	-0.099	0.524	-0.846	-0.325	-0.023	-0.088	0.067	-0.027	-0.021	0.070	0.128	0.137	0.035
-0.022	0.427	-0.822	-0.097	0.519	-0.849	-0.273	-0.034	-0.084	0.046	-0.053	0.045	0.048	0.160	0.078	0.047
0.009	0.489	-0.818	-0.100	0.515	-0.852	-0.288	0.255	-0.153	0.080	0.013	0.052	0.076	0.100	0.077	0.050
0.013	0.450	-0.806	-0.101	0.511	-0.853	-0.215	0.204	-0.204	0.084	-0.022	0.065	0.076	0.140	0.069	0.034
-0.014	0.442	-0.838	-0.104	0.508	-0.855	-0.241	0.294	-0.211	0.060	-0.026	0.036	0.045	0.149	0.104	0.032
-0.064	0.419	-0.810	-0.105	0.505	-0.857	-0.177	0.184	-0.197	0.011	-0.046	0.065	0.009	0.174	0.080	0.018
-0.041	0.439	-0.806	-0.112	0.503	-0.857	-0.147	0.553	-0.188	0.042	-0.025	0.069	0.010	0.156	0.080	0.003
-0.080	0.427	-0.818	-0.113	0.502	-0.857	-0.058	0.174	-0.152	0.005	-0.036	0.058	0.033	0.170	0.094	-0.011
-0.095	0.450	-0.842	-0.115	0.502	-0.857	-0.027	0.218	-0.178	-0.009	-0.012	0.034	0.052	0.149	0.121	-0.007
-0.103	0.450	-0.830	-0.121	0.503	-0.856	0.066	0.433	-0.153	-0.011	-0.014	0.044	0.064	0.150	0.112	-0.018
-0.064	0.473	-0.818	-0.125	0.506	-0.854	0.125	0.309	-0.109	0.032	0.007	0.054	0.030	0.128	0.104	-0.021
-0.137	0.439	-0.845	-0.129	0.509	-0.851	0.216	0.300	-0.115	-0.037	-0.031	0.024	0.107	0.164	0.134	-0.027
-0.133	0.481	-0.861	-0.133	0.513	-0.848	0.230	0.282	-0.114	-0.030	0.007	0.005	0.108	0.123	0.153	-0.028
-0.160	0.458	-0.857	-0.138	0.518	-0.844	0.235	0.353	-0.114	-0.052	-0.020	0.006	0.140	0.147	0.152	-0.035
-0.130	0.454	-0.830	-0.140	0.521	-0.842	0.186	0.202	-0.141	-0.019	-0.028	0.031	0.114	0.152	0.128	-0.031
-0.133	0.470	-0.845	-0.140	0.524	-0.840	0.145	0.101	-0.131	-0.023	-0.015	0.013	0.122	0.138	0.146	-0.024
-0.133	0.470	-0.845	-0.141	0.527	-0.838	0.180	0.161	-0.157	-0.022	-0.018	0.011	0.126	0.139	0.149	-0.017
-0.107	0.454	-0.853	-0.142	0.530	-0.836	0.162	0.206	-0.207	0.007	-0.037	0.001	0.103	0.155	0.160	-0.011
-0.130	0.473	-0.865	-0.141	0.533	-0.834	0.151	0.052	-0.197	-0.018	-0.021	-0.012	0.130	0.137	0.174	-0.007
-0.103	0.466	-0.830	-0.140	0.536	-0.833	0.145	0.091	-0.199	0.008	-0.031	0.022	0.107	0.146	0.141	-0.000
-0.099	0.477	-0.806	-0.140	0.540	-0.830	0.203	0.108	-0.199	0.012	-0.024	0.043	0.107	0.135	0.119	-0.007
-0.095	0.497	-0.826	-0.140	0.543	-0.828	0.182	0.177	-0.202	0.016	-0.008	0.021	0.108	0.116	0.142	-0.007
-0.133	0.508	-0.814	-0.141	0.547	-0.825	0.202	0.175	-0.200	-0.021	-0.000	0.030	0.150	0.105	0.133	-0.014
-0.118	0.473	-0.822	-0.142	0.552	-0.822	0.269	0.212	-0.206	-0.005	-0.040	0.019	0.139	0.140	0.143	-0.009
-0.153	0.462	-0.845	-0.140	0.557	-0.819	0.296	-0.015	-0.191	-0.042	-0.057	-0.007	0.177	0.151	0.169	-0.012
-0.087	0.470	-0.845	-0.140	0.564	-0.814	0.378	0.169	-0.191	0.024	-0.056	-0.012	0.116	0.144	0.171	-0.009
-0.126	0.446	-0.834	-0.141	0.571	-0.809	0.446	0.186	-0.200	-0.014	-0.086	-0.005	0.158	0.167	0.162	-0.010
-0.133	0.500	-0.853	-0.139	0.579	-0.803	0.465	0.002	-0.202	-0.024	-0.040	-0.030	0.171	0.112	0.184	-0.010
-0.133	0.531	-0.834	-0.138	0.587	-0.798	0.488	0.109	-0.227	-0.025	-0.018	-0.016	0.175	0.081	0.167	-0.016
-0.153	0.539	-0.826	-0.138	0.596	-0.791	0.517	0.133	-0.188	-0.044	-0.019	-0.014	0.199	0.072	0.161	-0.012
-0.114	0.508	-0.806	-0.137	0.605	-0.784	0.572	0.051	-0.153	-0.006	-0.059	-0.002	0.165	0.102	0.144	-0.014
-0.103	0.535	-0.810	-0.138	0.614	-0.777	0.568	0.215	-0.190	0.006	-0.042	-0.013	0.159	0.074	0.151	-0.015
-0.137	0.524	-0.806	-0.136	0.624	-0.769	0.647	0.007	-0.172	-0.030	-0.064	-0.017	0.198	0.084	0.149	-0.012
-0.137	0.547	-0.798	-0.135	0.634	-0.761	0.626	0.110	-0.189	-0.031	-0.050	-0.017	0.203	0.059	0.143	-0.019
-0.133	0.574	-0.798	-0.133	0.645	-0.753	0.671	0.003	-0.193	-0.030	-0.034	-0.025	0.203	0.031	0.145	-0.021
-0.164	0.624	-0.822	-0.131	0.654	-0.745	0.619	0.021	-0.171	-0.062	0.006	-0.056	0.238	0.021	0.171	-0.016
-0.110	0.589	-0.778	-0.130	0.666	-0.735	0.747	0.115	-0.183	-0.009	-0.040	-0.023	0.189	0.012	0.130	-0.012
-0.107	0.624	-0.778	-0.127	0.677	-0.725	0.741	0.017	-0.207	-0.008	-0.016	-0.033	0.189	0.024	0.132	0.002
-0.114	0.597	-0.755	-0.127	0.689	-0.713	0.831	0.160	-0.203	-0.016	-0.056	-0.020	0.201	0.002	0.110	0.015
-0.053	0.624	-0.767	-0.126	0.700	-0.703	0.773	0.136	-0.178	0.045	-0.040	-0.043	0.144	0.027	0.124	0.020
-0.080	0.582	-0.739	-0.125	0.712	-0.691	0.801	0.083	-0.129	0.017	-0.094	-0.027	0.176	0.014	0.099	0.016
-0.076	0.624	-0.719	-0.125	0.724	-0.679	0.865	0.097	-0.112	0.020	-0.064	-0.019	0.177	0.031	0.081	0.014
-0.130	0.616	-0.727	-0.125	0.736	-0.666	0.902	0.051	-0.078	-0.034	-0.084	-0.040	0.237	0.025	0.092	0.000
-0.126	0.674	-0.700	-0.126	0.749	-0.651	0.988	0.219	-0.115	-0.029	-0.039	-0.027	0.238	0.085	0.066	-0.008
-0.126	0.674	-0.700	-0.125	0.761	-0.636	0.968	0.069	-0.089	-0.030	-0.052	-0.042	0.243	0.087	0.068	-0.023
-0.122	0.694	-0.672	-0.126	0.774	-0.621	0.989	0.124	-0.054	-0.025	-0.045	-0.029	0.244	0.108	0.043	-0.028
-0.164	0.725	-0.656	-0.126	0.786	-0.605	1.019	-0.031	-0.018	-0.068	-0.026	-0.029	0.291	0.141	0.029	-0.024
-0.149	0.744	-0.629	-0.125	0.799	-0.589	1.083	-0.066	0.023	-0.053	-0.020	-0.018	0.280	0.162	0.003	-0.025
-0.107	0.755	-0.629	-0.126	0.811	-0.571	1.082	0.066	0.028	-0.010	-0.021	-0.036	0.242	0.175	0.005	-0.022
-0.141	0.752	-0.641	-0.126	0.823	-0.554	1.073	-0.130	0.072	-0.045	-0.037	-0.064	0.282	0.173	0.018	-0.011
-0.114	0.786	-0.609	-0.128	0.834	-0.537	1.049	-0.025	0.112	-0.016	-0.013	-0.050	0.260	0.209	0.011	-0.002
-0.114	0.802	-0.585	-0.130	0.844	-0.520	1.021	0.042	0.115	-0.014	-0.008	-0.043	0.265	0.226	0.033	-0.003
-0.122	0.821	-0.589	-0.132	0.854	-0.504	0.983	-0.095	0.151	-0.020	0.002	-0.063	0.277	0.247	0.027	0.002
-0.130	0.806	-0.577	-0.132	0.863	-0.488	0.951	-0.153	0.145	-0.027	-0.023	-0.067	0.289	0.232	0.038	0.006
-0.114	0.829	-0.550	-0.134	0.870	-0.474	0.843	-0.111	0.166	-0.010	-0.007	-0.053	0.279	0.257	0.063	0.009
-0.107	0.844	-0.538	-0.136	0.877	-0.460	0.809	-0.058	0.137	-0.000	0.001	-0.055	0.275	0.273	0.074	0.007
-0.122	0.895	-0.558	-0.138	0.884	-0.447	0.749	0.008	0.141	-0.013	0.045	-0.088	0.296	0.324	0.053	0.001
-0.153	0.929	-0.546	-0.142	0.890	-0.434	0.782	0.013	0.184	-0.041	0.073	-0.090	0.331	0.360	0.063	-0.005
-0.187	0.999	-0.538	-0.146	0.896	-0.419	0.814	0.016	0.205	-0.072	0.137	-0.096	0.371	0.430	0.069	-0.008
-0.183	0.956	-0.538	-0.151	0.902	-0.404	0.874	0.050	0.245	-0.063	0.088	-0.112	0.372	0.389	0.068	-0.007
-0.164	0.968	-0.522	-0.157	0.908	-0.389	0.816	0.135	0.292	-0.037	0.094	-0.111	0.358	0.402	0.082	-0.012
-0.153	0.964	-0.514	-0.164	0.912	-0.376	0.692	0.039	0.379	-0.019	0.086	-0.116	0.351	0.399	0.088	0.006
-0.207	0.941	-0.495	-0.166	0.911	-0.378	0.037	-0.513	0.322	-0.070	0.064	-0.095	0.409	0.377	0.106	0.028
-0.118	0.844	-0.530	-0.161	0.915	-0.371	0.511	-0.728	0.002	0.012	-0.037	-0.137	0.324	0.282	0.070	0.005
-0.249	0.868	-1.019	-0.152	0.916	-0.372	0.250	-1.272	0.025	-0.127	-0.015	-0.624	0.459	0.307	0.420	-0.047
-0.395	0.759	-0.818	-0.153	0.910	-0.385	-0.414	-1.166	0.491	-0.273	-0.118	-0.411	0.610	0.200	0.219	0.011
-0.430	0.439	-0.526	-0.163	0.903	-0.398	-0.568	-0.809	0.852	-0.297	-0.431	-0.106	0.649	0.120	0.071	0.075
0.151	0.612	-0.329	-0.184	0.906	-0.382	0.743	0.784	0.857	0.304	-0.260	0.075	0.073	0.055	0.267	0.076
0.247	0.871	-0.353	-0.201	0.917	-0.345	1.777	1.400	0.450	0.418	-0.012	0.013	0.019	0.315	0.242	0.077
-0.107	1.018	-0.432	-0.201	0.931	-0.303	2.063	0.924	-0.284	0.064	0.120	-0.107	0.340	0.463	0.161	0.105
-0.418	1.150	-0.704	-0.183	0.943	-0.277	1.502	-0.145	-0.939	-0.266	0.240	-0.406	0.655	0.595	0.112	0.028
-0.364	1.312	-0.660	-0.153	0.952	-0.264	0.846	-0.864	-1.367	-0.242	0.393	-0.375	0.605	0.758	0.070	-0.053
-0.364	1.312	-0.660	-0.119	0.958	-0.260	0.420	-1.071	-1.534	-0.276	0.387	-0.379	0.608	0.759	0.072	-0.068
-0.187	1.312	-0.589	-0.080	0.961	-0.263	0.005	-1.233	-1.688	-0.138	0.384	-0.305	0.435	0.760	0.002	-0.041
-0.087	1.246	-0.562	-0.041	0.962	-0.269	-0.210	-1.239	-1.694	-0.077	0.317	-0.272	0.338	0.696	0.024	-0.023
-0.022	1.181	-0.510	-0.003	0.961	-0.276	-0.293	-1.263	-1.608	-0.050	0.253	-0.214	0.276	0.631	0.075	-0.013
0.001	1.076	-0.443	0.034	0.959	-0.280	-0.226	-1.272	-1.571	-0.064	0.151	-0.143	0.256	0.528	0.141	-0.022
-0.018	0.983	-0.412	0.070	0.957	-0.281	-0.112	-1.322	-1.515	-0.119	0.060	-0.110	0.279	0.437	0.171	-0.041
0.028	0.925	-0.380	0.105	0.954	-0.282	-0.154	-1.255	-1.455	-0.108	0.006	-0.078	0.236	0.381	0.202	0.000
0.067	0.883	-0.361	0.137	0.948	-0.286	-0.305	-1.054	-1.410	-0.102	-0.031	-0.055	0.201	0.341	0.221	0.000
0.093	0.875	-0.432	0.170	0.942	-0.290	-0.411	-1.279	-1.339	-0.108	-0.032	-0.121	0.178	0.336	0.150	0.000
Avg ODBA	3.847
Vec ODBA	2.566
Avg ELBA	0.965
Avg EPBA	0.204
Speed	ODBA	VeDBA	ELBA	EPBA	StrkSpGn	StrSpGn_L	ISI
5.000	3.847	2.566	0.965	0.204	0.270	0.243	2.166
MeanPeak	0.027578
MeanLong	0.024815
MeanISI	2.165714
