# Supplementary material for: Averaged Propulsive Body Acceleration (APBA) Can Be Calculated from Biologging Tags That Incorporate Gyroscopes and Accelerometers to Estimate Swimming Speed, Hydrodynamic Drag and Energy Expenditure for Steller Sea Lions
Source: PLoS One. 2016 Jun 10;11(6):e0157326. doi: 10.1371/journal.pone.0157326 (PMC4902303; doi:10.1371/journal.pone.0157326)
Supplement: S3 Data — Same components as S2. (ZIP) [file pone.0157326.s003.zip › HazyNov_18/hazy4_7816_4.csv]

rawAx	rawAy	rawAz	gravX	gravY	gravZ	gyrX	gyrY	gyrZ	estAx	estAy	estAz	odbX	odbY	odbZ	spk
-0.233	0.133	-0.877	-0.320	0.214	-0.923	-0.012	0.193	-0.320	0.051	-0.052	0.050	0.021	0.136	0.033	0.028
-0.276	0.214	-0.905	-0.318	0.215	-0.923	-0.031	-0.067	-0.266	0.006	0.028	0.023	0.021	0.214	0.007	0.029
-0.157	0.253	-0.881	-0.320	0.218	-0.922	0.090	0.191	-0.265	0.127	0.064	0.046	0.099	0.249	0.031	0.020
-0.257	0.280	-0.877	-0.325	0.224	-0.919	0.201	0.351	-0.263	0.031	0.085	0.046	0.001	0.273	0.036	0.016
-0.326	0.276	-0.905	-0.325	0.231	-0.917	0.305	0.054	-0.216	-0.038	0.074	0.017	0.069	0.267	0.009	0.012
-0.260	0.276	-0.857	-0.328	0.237	-0.915	0.283	0.176	-0.142	0.030	0.068	0.062	0.004	0.264	0.057	-0.004
-0.307	0.272	-0.893	-0.330	0.241	-0.913	0.165	0.189	-0.137	-0.014	0.060	0.025	0.051	0.258	0.023	-0.005
-0.245	0.276	-0.849	-0.331	0.243	-0.912	0.050	0.076	-0.120	0.048	0.062	0.067	0.011	0.258	0.067	0.000
-0.260	0.257	-0.845	-0.333	0.242	-0.911	-0.090	0.143	-0.126	0.035	0.043	0.071	0.005	0.236	0.072	-0.005
-0.287	0.257	-0.845	-0.336	0.241	-0.910	-0.122	0.214	-0.145	0.011	0.044	0.070	0.033	0.233	0.073	-0.002
-0.299	0.288	-0.865	-0.334	0.236	-0.912	-0.322	-0.044	-0.123	-0.002	0.080	0.052	0.046	0.261	0.054	-0.017
-0.276	0.296	-0.845	-0.333	0.230	-0.914	-0.408	-0.027	-0.119	0.019	0.094	0.074	0.025	0.265	0.075	-0.030
-0.330	0.284	-0.865	-0.332	0.223	-0.917	-0.465	-0.044	-0.138	-0.036	0.090	0.057	0.080	0.251	0.056	-0.029
-0.333	0.249	-0.853	-0.333	0.214	-0.918	-0.508	0.076	-0.111	-0.039	0.064	0.071	0.086	0.213	0.070	-0.021
-0.276	0.234	-0.853	-0.336	0.206	-0.919	-0.506	0.184	-0.127	0.021	0.056	0.072	0.030	0.195	0.071	-0.024
-0.253	0.222	-0.869	-0.333	0.197	-0.922	-0.536	-0.095	-0.061	0.042	0.054	0.059	0.009	0.180	0.056	-0.026
-0.295	0.176	-0.869	-0.333	0.186	-0.924	-0.569	-0.021	-0.019	-0.001	0.018	0.062	0.054	0.131	0.057	-0.021
-0.345	0.172	-0.881	-0.333	0.175	-0.927	-0.590	-0.019	-0.005	-0.051	0.025	0.053	0.107	0.124	0.046	-0.028
-0.314	0.164	-0.885	-0.333	0.164	-0.929	-0.608	0.009	0.000	-0.020	0.028	0.051	0.079	0.113	0.043	-0.031
-0.314	0.164	-0.885	-0.329	0.152	-0.932	-0.632	-0.216	0.000	-0.024	0.039	0.055	0.081	0.109	0.044	-0.021
-0.276	0.106	-0.944	-0.323	0.140	-0.936	-0.668	-0.297	-0.064	0.009	-0.007	-0.000	0.046	0.048	0.014	-0.001
-0.245	0.072	-0.916	-0.322	0.129	-0.938	-0.616	-0.015	-0.065	0.039	-0.030	0.029	0.018	0.009	0.014	0.009
-0.245	0.056	-0.948	-0.321	0.117	-0.940	-0.662	-0.051	-0.054	0.037	-0.034	-0.000	0.021	0.010	0.018	0.017
-0.268	0.037	-0.964	-0.320	0.105	-0.942	-0.597	-0.057	-0.027	0.013	-0.042	-0.014	0.047	0.034	0.034	0.021
-0.295	0.010	-0.991	-0.317	0.093	-0.944	-0.676	-0.122	-0.097	-0.017	-0.057	-0.040	0.077	0.065	0.061	0.019
-0.264	0.052	-1.007	-0.315	0.079	-0.946	-0.765	-0.096	-0.166	0.012	-0.001	-0.053	0.050	0.027	0.077	0.002
-0.268	0.048	-0.983	-0.313	0.067	-0.947	-0.733	-0.052	-0.246	0.007	0.008	-0.028	0.057	0.035	0.053	-0.014
-0.345	-0.013	-1.023	-0.307	0.054	-0.950	-0.742	-0.298	-0.241	-0.075	-0.041	-0.064	0.138	0.101	0.092	-0.029
-0.349	-0.048	-0.999	-0.301	0.042	-0.953	-0.723	-0.335	-0.232	-0.085	-0.063	-0.037	0.146	0.139	0.067	-0.052
-0.341	-0.071	-0.960	-0.296	0.031	-0.955	-0.594	-0.255	-0.184	-0.082	-0.076	0.004	0.142	0.166	0.027	-0.071
-0.357	-0.033	-0.987	-0.295	0.027	-0.955	-0.223	-0.064	-0.079	-0.099	-0.033	-0.022	0.160	0.131	0.054	-0.075
-0.360	-0.002	-1.007	-0.294	0.030	-0.955	0.142	-0.072	0.000	-0.105	-0.005	-0.041	0.166	0.104	0.075	-0.074
-0.353	0.052	-1.019	-0.297	0.040	-0.954	0.573	0.163	0.044	-0.094	0.038	-0.054	0.159	0.054	0.088	-0.060
-0.341	0.072	-1.007	-0.298	0.055	-0.953	0.778	0.049	0.104	-0.082	0.043	-0.043	0.148	0.039	0.078	-0.033
-0.280	0.083	-0.999	-0.300	0.070	-0.951	0.833	0.103	0.084	-0.018	0.039	-0.037	0.087	0.032	0.071	0.008
-0.245	0.114	-1.066	-0.299	0.083	-0.951	0.681	-0.046	0.082	0.016	0.058	-0.104	0.053	0.005	0.140	0.037
-0.183	0.126	-1.113	-0.301	0.089	-0.950	0.341	0.124	0.053	0.079	0.063	-0.153	0.008	0.003	0.190	0.065
-0.253	0.068	-1.173	-0.298	0.088	-0.951	-0.041	-0.147	-0.032	0.006	0.006	-0.211	0.062	0.059	0.251	0.072
-0.230	-0.002	-1.161	-0.286	0.086	-0.954	-0.138	-0.584	-0.106	0.018	-0.061	-0.195	0.039	0.134	0.241	0.083
-0.222	-0.044	-1.023	-0.273	0.086	-0.958	-0.035	-0.640	-0.216	0.012	-0.104	-0.054	0.031	0.181	0.105	0.094
-0.126	-0.021	-1.015	-0.263	0.087	-0.961	-0.022	-0.510	-0.314	0.097	-0.081	-0.043	0.066	0.163	0.098	0.115
-0.041	0.025	-1.042	-0.251	0.090	-0.964	0.071	-0.537	-0.293	0.170	-0.038	-0.067	0.152	0.121	0.127	0.126
-0.026	0.014	-1.003	-0.250	0.094	-0.964	0.142	-0.011	-0.293	0.184	-0.053	-0.028	0.169	0.137	0.088	0.127
-0.057	0.029	-0.968	-0.249	0.098	-0.963	0.190	0.031	-0.291	0.153	-0.043	0.007	0.139	0.127	0.053	0.114
-0.203	0.091	-1.070	-0.247	0.105	-0.963	0.270	-0.063	-0.278	0.004	0.012	-0.096	0.006	0.070	0.156	0.072
-0.203	0.091	-1.070	-0.248	0.113	-0.962	0.367	0.086	-0.278	0.005	0.004	-0.097	0.005	0.075	0.157	0.033
-0.264	0.060	-1.054	-0.242	0.123	-0.963	0.468	-0.313	-0.180	-0.063	-0.037	-0.081	0.065	0.111	0.142	0.006
-0.230	0.083	-1.023	-0.236	0.135	-0.962	0.585	-0.280	-0.201	-0.035	-0.026	-0.049	0.030	0.094	0.111	0.005
-0.210	0.087	-1.039	-0.228	0.148	-0.962	0.655	-0.357	-0.195	-0.023	-0.035	-0.065	0.011	0.095	0.127	0.003
-0.160	0.091	-1.007	-0.227	0.162	-0.960	0.656	-0.028	-0.247	0.025	-0.045	-0.036	0.039	0.097	0.097	0.009
-0.176	0.052	-1.035	-0.223	0.175	-0.959	0.654	-0.157	-0.270	0.006	-0.097	-0.065	0.024	0.141	0.125	0.023
-0.191	0.048	-1.007	-0.216	0.188	-0.958	0.640	-0.313	-0.251	-0.016	-0.114	-0.038	0.008	0.150	0.098	0.029
-0.110	0.072	-0.964	-0.209	0.201	-0.957	0.643	-0.257	-0.225	0.058	-0.103	0.004	0.089	0.132	0.056	0.037
-0.114	0.075	-0.920	-0.206	0.214	-0.955	0.649	-0.127	-0.170	0.051	-0.112	0.045	0.085	0.134	0.013	0.038
-0.053	0.137	-0.893	-0.204	0.229	-0.952	0.780	-0.063	-0.151	0.111	-0.066	0.070	0.146	0.077	0.013	0.036
-0.110	0.164	-0.901	-0.204	0.245	-0.948	0.796	0.047	-0.161	0.053	-0.054	0.058	0.088	0.055	0.004	0.033
-0.172	0.222	-0.936	-0.206	0.259	-0.944	0.728	0.148	-0.142	-0.007	-0.011	0.018	0.027	0.003	0.032	0.021
-0.110	0.265	-0.905	-0.210	0.273	-0.939	0.723	0.297	-0.146	0.059	0.017	0.044	0.088	0.033	0.001	0.004
-0.195	0.218	-0.920	-0.212	0.286	-0.934	0.703	0.093	-0.059	-0.024	-0.043	0.024	0.003	0.019	0.017	-0.000
-0.168	0.199	-0.901	-0.217	0.298	-0.929	0.649	0.309	-0.024	0.008	-0.074	0.038	0.030	0.044	0.001	0.002
-0.176	0.265	-0.944	-0.220	0.310	-0.925	0.625	0.172	-0.004	0.004	-0.020	-0.010	0.022	0.017	0.043	-0.011
-0.180	0.284	-0.916	-0.224	0.321	-0.920	0.621	0.202	-0.032	0.003	-0.012	0.013	0.018	0.030	0.016	-0.004
-0.218	0.288	-0.960	-0.222	0.330	-0.917	0.505	-0.102	0.024	-0.037	-0.017	-0.033	0.020	0.029	0.060	0.006
-0.180	0.288	-0.928	-0.222	0.340	-0.914	0.498	0.022	-0.045	0.001	-0.026	-0.005	0.018	0.023	0.029	0.001
-0.133	0.327	-0.928	-0.222	0.349	-0.911	0.481	0.027	-0.070	0.047	0.003	-0.008	0.063	0.056	0.030	0.006
-0.199	0.330	-0.905	-0.222	0.356	-0.908	0.374	0.062	-0.053	-0.017	0.000	0.012	0.002	0.054	0.008	0.016
-0.137	0.319	-0.877	-0.220	0.362	-0.906	0.364	-0.089	-0.066	0.042	-0.018	0.038	0.059	0.038	0.018	0.016
-0.164	0.303	-0.952	-0.219	0.370	-0.903	0.392	-0.025	-0.078	0.014	-0.041	-0.040	0.032	0.017	0.058	0.014
-0.183	0.311	-0.932	-0.221	0.375	-0.900	0.297	0.134	-0.078	-0.004	-0.038	-0.023	0.013	0.019	0.040	0.014
-0.133	0.346	-0.889	-0.221	0.381	-0.898	0.299	0.088	-0.073	0.047	-0.009	0.018	0.063	0.049	0.003	0.004
-0.207	0.323	-0.901	-0.222	0.386	-0.895	0.287	0.086	-0.063	-0.026	-0.038	0.003	0.011	0.021	0.010	-0.006
-0.210	0.338	-0.905	-0.227	0.390	-0.893	0.202	0.279	-0.097	-0.025	-0.026	-0.003	0.015	0.031	0.015	-0.012
-0.218	0.373	-0.920	-0.224	0.394	-0.892	0.192	-0.118	-0.053	-0.036	0.005	-0.020	0.022	0.061	0.032	-0.024
-0.218	0.373	-0.920	-0.228	0.396	-0.890	0.112	0.243	-0.087	-0.032	0.002	-0.022	0.023	0.056	0.033	-0.014
-0.222	0.357	-0.928	-0.226	0.398	-0.889	0.101	-0.083	-0.050	-0.038	-0.015	-0.030	0.027	0.036	0.042	-0.013
-0.160	0.369	-0.901	-0.224	0.400	-0.888	0.125	-0.011	-0.106	0.023	-0.006	-0.004	0.035	0.043	0.015	-0.004
-0.210	0.377	-0.932	-0.220	0.403	-0.888	0.123	-0.180	-0.103	-0.031	-0.001	-0.035	0.015	0.045	0.048	-0.009
-0.145	0.396	-0.857	-0.220	0.407	-0.887	0.161	0.112	-0.213	0.034	0.015	0.038	0.050	0.059	0.026	-0.001
-0.222	0.396	-0.885	-0.218	0.410	-0.886	0.156	-0.076	-0.150	-0.045	0.011	0.010	0.027	0.055	0.002	-0.008
-0.168	0.377	-0.912	-0.218	0.413	-0.884	0.145	0.076	-0.135	0.009	-0.011	-0.019	0.027	0.031	0.031	-0.006
-0.195	0.388	-0.909	-0.218	0.416	-0.883	0.139	0.086	-0.137	-0.018	-0.002	-0.017	0.000	0.038	0.029	-0.008
-0.187	0.423	-0.897	-0.215	0.419	-0.882	0.159	-0.097	-0.119	-0.013	0.029	-0.006	0.007	0.069	0.018	0.001
-0.164	0.419	-0.893	-0.214	0.423	-0.881	0.170	-0.027	-0.135	0.009	0.022	-0.003	0.030	0.061	0.015	0.008
-0.176	0.427	-0.901	-0.211	0.426	-0.880	0.160	-0.074	-0.154	-0.005	0.026	-0.012	0.019	0.066	0.024	0.006
-0.126	0.423	-0.912	-0.212	0.430	-0.878	0.156	0.157	-0.167	0.046	0.019	-0.026	0.068	0.059	0.037	0.013
-0.187	0.412	-0.873	-0.212	0.433	-0.876	0.132	0.045	-0.133	-0.016	0.004	0.013	0.006	0.045	0.002	0.007
-0.141	0.415	-0.865	-0.213	0.435	-0.875	0.107	0.198	-0.171	0.032	0.006	0.019	0.052	0.046	0.009	0.004
-0.207	0.396	-0.924	-0.211	0.438	-0.874	0.115	-0.061	-0.142	-0.036	-0.016	-0.041	0.015	0.024	0.051	-0.006
-0.191	0.396	-0.893	-0.209	0.439	-0.874	0.061	-0.048	-0.142	-0.022	-0.018	-0.010	0.000	0.022	0.020	-0.011
-0.168	0.415	-0.877	-0.210	0.441	-0.873	0.044	0.168	-0.166	0.002	0.000	0.005	0.022	0.038	0.005	-0.010
-0.226	0.419	-0.909	-0.208	0.441	-0.873	0.015	-0.043	-0.141	-0.057	0.003	-0.026	0.037	0.039	0.037	-0.003
-0.137	0.419	-0.885	-0.208	0.443	-0.872	0.038	0.078	-0.164	0.031	0.002	-0.003	0.050	0.037	0.014	0.004
-0.157	0.446	-0.901	-0.208	0.443	-0.872	-0.014	0.095	-0.186	0.012	0.029	-0.019	0.029	0.061	0.031	0.007
-0.149	0.400	-0.881	-0.206	0.443	-0.872	-0.027	-0.028	-0.179	0.017	-0.018	0.001	0.035	0.012	0.012	0.013
-0.149	0.423	-0.881	-0.205	0.445	-0.872	0.043	0.079	-0.197	0.017	0.004	0.000	0.035	0.033	0.013	0.005
-0.191	0.439	-0.920	-0.205	0.445	-0.872	-0.039	0.060	-0.173	-0.026	0.020	-0.039	0.009	0.046	0.053	0.001
-0.176	0.423	-0.881	-0.202	0.445	-0.872	-0.028	-0.049	-0.178	-0.013	0.004	0.001	0.006	0.028	0.014	0.000
-0.176	0.427	-0.912	-0.201	0.445	-0.873	-0.036	0.054	-0.184	-0.014	0.008	-0.030	0.005	0.030	0.046	-0.001
-0.145	0.381	-0.873	-0.201	0.445	-0.873	-0.053	0.061	-0.174	0.016	-0.038	0.010	0.035	0.019	0.007	0.002
-0.145	0.381	-0.873	-0.198	0.445	-0.873	0.010	-0.064	-0.165	0.013	-0.038	0.010	0.035	0.022	0.008	0.007
-0.153	0.419	-0.885	-0.198	0.447	-0.872	0.020	0.141	-0.228	0.006	-0.001	-0.002	0.026	0.015	0.020	0.001
-0.157	0.450	-0.909	-0.196	0.448	-0.872	0.036	-0.046	-0.161	-0.000	0.029	-0.026	0.021	0.044	0.044	0.004
-0.195	0.454	-0.901	-0.194	0.448	-0.873	-0.002	-0.043	-0.163	-0.041	0.032	-0.017	0.018	0.046	0.036	-0.004
-0.133	0.442	-0.912	-0.195	0.448	-0.872	-0.068	0.200	-0.200	0.022	0.021	-0.029	0.042	0.033	0.048	-0.003
-0.191	0.427	-0.897	-0.192	0.448	-0.873	-0.045	-0.120	-0.157	-0.039	0.006	-0.012	0.017	0.017	0.033	0.000
-0.130	0.412	-0.861	-0.191	0.447	-0.874	-0.055	0.047	-0.181	0.022	-0.009	0.024	0.044	0.001	0.002	0.005
-0.130	0.415	-0.893	-0.190	0.447	-0.874	-0.036	0.086	-0.195	0.021	-0.005	-0.007	0.042	0.003	0.030	-0.005
-0.164	0.427	-0.905	-0.188	0.447	-0.874	-0.044	-0.024	-0.197	-0.016	0.007	-0.018	0.007	0.014	0.042	0.006
-0.172	0.400	-0.912	-0.184	0.447	-0.875	-0.064	-0.117	-0.180	-0.027	-0.020	-0.025	0.002	0.015	0.050	0.006
-0.130	0.419	-0.920	-0.182	0.446	-0.876	-0.075	-0.019	-0.184	0.013	0.000	-0.032	0.039	0.004	0.057	0.002
-0.133	0.408	-0.893	-0.181	0.444	-0.877	-0.120	0.013	-0.168	0.008	-0.010	-0.003	0.034	0.009	0.030	0.010
-0.130	0.400	-0.877	-0.180	0.443	-0.878	-0.126	0.033	-0.180	0.011	-0.016	0.014	0.037	0.017	0.014	0.011
-0.114	0.400	-0.905	-0.179	0.442	-0.879	-0.097	0.066	-0.160	0.026	-0.015	-0.013	0.050	0.018	0.042	0.008
-0.149	0.400	-0.901	-0.178	0.441	-0.880	-0.081	0.005	-0.138	-0.010	-0.014	-0.008	0.014	0.019	0.038	0.001
-0.137	0.423	-0.909	-0.178	0.440	-0.880	-0.076	0.096	-0.180	0.002	0.010	-0.015	0.025	0.004	0.045	-0.003
-0.172	0.400	-0.905	-0.176	0.440	-0.881	-0.022	-0.049	-0.166	-0.035	-0.013	-0.011	0.011	0.020	0.041	-0.000
-0.153	0.415	-0.901	-0.173	0.439	-0.882	-0.057	-0.064	-0.170	-0.018	0.003	-0.006	0.007	0.006	0.037	-0.001
-0.087	0.373	-0.897	-0.172	0.440	-0.881	0.017	0.049	-0.195	0.046	-0.041	-0.002	0.071	0.050	0.033	-0.002
-0.141	0.361	-0.885	-0.173	0.440	-0.881	-0.006	0.117	-0.141	-0.007	-0.052	0.010	0.015	0.062	0.022	0.005
-0.130	0.385	-0.889	-0.171	0.441	-0.881	0.041	-0.022	-0.127	0.003	-0.030	0.006	0.025	0.040	0.026	0.007
-0.122	0.385	-0.893	-0.168	0.443	-0.881	0.083	-0.088	-0.164	0.008	-0.032	0.001	0.032	0.041	0.030	-0.003
-0.149	0.427	-0.928	-0.166	0.445	-0.880	0.057	-0.015	-0.176	-0.021	0.009	-0.034	0.004	0.000	0.066	0.003
-0.122	0.373	-0.857	-0.164	0.447	-0.879	0.100	0.020	-0.206	0.004	-0.048	0.036	0.030	0.056	0.005	0.004
-0.107	0.427	-0.905	-0.163	0.449	-0.879	0.091	0.008	-0.180	0.018	0.004	-0.012	0.044	0.003	0.042	0.010
-0.107	0.385	-0.861	-0.165	0.451	-0.877	0.104	0.229	-0.193	0.020	-0.041	0.030	0.042	0.048	0.000	0.005
-0.083	0.369	-0.865	-0.169	0.455	-0.874	0.178	0.328	-0.182	0.047	-0.060	0.023	0.064	0.065	0.004	0.000
-0.160	0.396	-0.881	-0.166	0.458	-0.873	0.147	-0.104	-0.132	-0.033	-0.035	0.006	0.014	0.039	0.020	-0.004
-0.160	0.396	-0.881	-0.166	0.462	-0.871	0.186	0.108	-0.197	-0.033	-0.039	0.004	0.015	0.041	0.021	-0.005
-0.114	0.388	-0.845	-0.167	0.465	-0.869	0.194	0.176	-0.181	0.015	-0.051	0.037	0.029	0.051	0.014	-0.017
-0.133	0.408	-0.893	-0.168	0.470	-0.867	0.236	0.128	-0.170	-0.004	-0.036	-0.012	0.009	0.033	0.034	-0.007
-0.157	0.400	-0.893	-0.166	0.475	-0.865	0.250	-0.034	-0.128	-0.029	-0.048	-0.015	0.016	0.043	0.034	0.002
-0.099	0.435	-0.845	-0.166	0.479	-0.862	0.241	0.147	-0.168	0.030	-0.018	0.030	0.040	0.010	0.012	0.006
-0.118	0.442	-0.873	-0.167	0.486	-0.858	0.369	0.167	-0.201	0.011	-0.017	-0.002	0.019	0.004	0.016	0.003
-0.110	0.446	-0.869	-0.170	0.492	-0.854	0.307	0.306	-0.192	0.022	-0.019	-0.002	0.026	0.002	0.013	0.005
-0.153	0.454	-0.881	-0.172	0.499	-0.849	0.396	0.180	-0.169	-0.019	-0.018	-0.018	0.018	0.004	0.025	0.003
-0.141	0.415	-0.838	-0.173	0.506	-0.845	0.411	0.186	-0.161	-0.006	-0.064	0.021	0.007	0.036	0.017	0.005
-0.126	0.458	-0.842	-0.176	0.514	-0.840	0.426	0.243	-0.150	0.012	-0.029	0.012	0.007	0.005	0.012	0.005
-0.122	0.458	-0.853	-0.178	0.522	-0.834	0.461	0.255	-0.189	0.018	-0.037	-0.005	0.010	0.003	0.002	0.004
-0.122	0.504	-0.853	-0.180	0.530	-0.829	0.410	0.219	-0.167	0.020	0.002	-0.010	0.009	0.047	0.003	0.012
-0.160	0.473	-0.845	-0.180	0.538	-0.824	0.469	0.121	-0.180	-0.018	-0.037	-0.008	0.030	0.014	0.004	0.005
-0.114	0.481	-0.830	-0.182	0.546	-0.818	0.474	0.267	-0.193	0.030	-0.037	0.002	0.016	0.019	0.019	0.008
-0.180	0.450	-0.834	-0.181	0.555	-0.812	0.542	0.111	-0.185	-0.036	-0.078	-0.008	0.049	0.014	0.013	0.009
-0.107	0.477	-0.810	-0.184	0.565	-0.804	0.585	0.288	-0.196	0.040	-0.061	0.008	0.024	0.011	0.036	0.014
-0.118	0.493	-0.806	-0.187	0.575	-0.796	0.582	0.384	-0.197	0.032	-0.055	0.004	0.013	0.024	0.039	0.006
-0.137	0.508	-0.794	-0.189	0.585	-0.788	0.599	0.270	-0.186	0.014	-0.050	0.008	0.007	0.037	0.050	0.010
-0.176	0.531	-0.826	-0.190	0.595	-0.781	0.579	0.187	-0.163	-0.023	-0.037	-0.031	0.046	0.058	0.017	0.003
-0.164	0.543	-0.778	-0.193	0.605	-0.773	0.601	0.307	-0.207	-0.009	-0.035	0.008	0.035	0.067	0.063	0.001
-0.153	0.539	-0.767	-0.194	0.614	-0.765	0.571	0.214	-0.191	0.003	-0.048	0.013	0.024	0.061	0.073	-0.000
-0.137	0.558	-0.763	-0.195	0.625	-0.756	0.661	0.292	-0.193	0.021	-0.040	0.007	0.009	0.078	0.076	0.006
-0.164	0.539	-0.782	-0.198	0.635	-0.747	0.645	0.324	-0.160	-0.003	-0.069	-0.022	0.037	0.057	0.055	0.009
-0.133	0.558	-0.739	-0.198	0.646	-0.737	0.727	0.109	-0.156	0.027	-0.061	0.012	0.006	0.073	0.097	0.015
-0.164	0.597	-0.763	-0.200	0.657	-0.727	0.679	0.344	-0.185	-0.002	-0.033	-0.022	0.037	0.109	0.072	0.012
-0.133	0.616	-0.727	-0.200	0.668	-0.717	0.725	0.142	-0.133	0.029	-0.024	0.003	0.007	0.126	0.106	0.013
-0.157	0.624	-0.715	-0.201	0.678	-0.707	0.664	0.202	-0.136	0.007	-0.027	0.006	0.030	0.131	0.117	0.001
-0.145	0.643	-0.676	-0.203	0.686	-0.698	0.568	0.302	-0.172	0.021	-0.016	0.036	0.018	0.148	0.155	-0.004
-0.207	0.651	-0.696	-0.203	0.695	-0.690	0.602	0.146	-0.157	-0.041	-0.017	0.008	0.079	0.153	0.135	-0.010
-0.187	0.651	-0.700	-0.203	0.704	-0.680	0.591	0.250	-0.208	-0.021	-0.026	-0.005	0.060	0.150	0.129	-0.018
-0.168	0.674	-0.668	-0.205	0.712	-0.671	0.560	0.296	-0.155	-0.000	-0.011	0.017	0.041	0.171	0.159	-0.027
-0.203	0.674	-0.664	-0.206	0.721	-0.662	0.593	0.203	-0.135	-0.034	-0.020	0.012	0.076	0.169	0.162	-0.030
-0.214	0.701	-0.688	-0.206	0.728	-0.653	0.548	0.176	-0.147	-0.045	-0.000	-0.020	0.087	0.193	0.137	-0.027
-0.237	0.705	-0.680	-0.205	0.736	-0.646	0.529	0.044	-0.113	-0.069	-0.003	-0.020	0.111	0.195	0.143	-0.029
-0.183	0.694	-0.692	-0.204	0.742	-0.638	0.499	0.101	-0.129	-0.016	-0.021	-0.040	0.057	0.180	0.130	-0.026
-0.195	0.740	-0.668	-0.204	0.749	-0.631	0.466	0.094	-0.104	-0.028	0.019	-0.023	0.069	0.224	0.151	-0.018
-0.187	0.748	-0.633	-0.203	0.755	-0.623	0.478	0.072	-0.096	-0.021	0.021	0.005	0.062	0.229	0.185	-0.011
-0.164	0.763	-0.637	-0.203	0.762	-0.615	0.511	0.064	-0.080	0.002	0.030	-0.007	0.038	0.242	0.179	-0.012
-0.203	0.763	-0.660	-0.203	0.767	-0.608	0.458	0.010	-0.016	-0.036	0.024	-0.038	0.077	0.240	0.154	-0.011
-0.183	0.755	-0.652	-0.203	0.772	-0.602	0.422	0.030	-0.033	-0.017	0.012	-0.037	0.057	0.229	0.160	-0.004
-0.195	0.755	-0.648	-0.201	0.777	-0.596	0.384	-0.088	-0.006	-0.030	0.007	-0.038	0.069	0.227	0.162	-0.013
-0.149	0.763	-0.605	-0.201	0.782	-0.590	0.404	0.028	-0.046	0.016	0.010	-0.001	0.023	0.231	0.203	-0.012
-0.222	0.755	-0.637	-0.200	0.786	-0.585	0.357	-0.074	0.018	-0.058	-0.001	-0.037	0.096	0.221	0.170	-0.016
-0.210	0.783	-0.676	-0.200	0.788	-0.582	0.261	-0.168	0.087	-0.047	0.023	-0.080	0.084	0.245	0.129	-0.012
-0.207	0.810	-0.641	-0.199	0.791	-0.578	0.261	-0.171	0.090	-0.043	0.048	-0.047	0.081	0.269	0.163	-0.015
-0.183	0.825	-0.668	-0.199	0.793	-0.576	0.214	-0.142	0.088	-0.020	0.061	-0.077	0.058	0.282	0.133	-0.009
-0.203	0.794	-0.688	-0.199	0.795	-0.573	0.176	-0.071	0.076	-0.039	0.029	-0.099	0.077	0.248	0.111	-0.004
-0.210	0.821	-0.700	-0.198	0.795	-0.573	0.116	-0.266	0.096	-0.048	0.055	-0.111	0.084	0.272	0.097	0.005
-0.199	0.833	-0.715	-0.198	0.796	-0.572	0.066	-0.108	0.122	-0.036	0.066	-0.127	0.072	0.281	0.079	0.016
-0.191	0.864	-0.715	-0.200	0.796	-0.572	0.087	-0.123	0.195	-0.027	0.097	-0.128	0.064	0.309	0.077	0.019
-0.149	0.868	-0.727	-0.202	0.795	-0.572	0.020	-0.060	0.197	0.018	0.101	-0.140	0.022	0.310	0.063	0.020
-0.207	0.829	-0.731	-0.206	0.791	-0.576	-0.244	0.104	0.188	-0.036	0.067	-0.139	0.080	0.269	0.057	0.011
-0.203	0.798	-0.676	-0.208	0.786	-0.583	-0.403	-0.130	0.199	-0.030	0.041	-0.077	0.076	0.236	0.110	-0.000
-0.214	0.829	-0.617	-0.207	0.780	-0.591	-0.443	-0.284	0.152	-0.043	0.078	-0.009	0.088	0.264	0.168	-0.018
-0.214	0.829	-0.617	-0.206	0.775	-0.598	-0.412	-0.192	0.110	-0.043	0.083	-0.002	0.088	0.262	0.166	-0.022
-0.207	0.748	-0.648	-0.205	0.769	-0.606	-0.442	-0.203	0.109	-0.036	0.008	-0.025	0.081	0.178	0.132	-0.016
-0.207	0.690	-0.719	-0.203	0.762	-0.615	-0.518	-0.307	0.117	-0.038	-0.043	-0.086	0.081	0.118	0.060	0.010
-0.191	0.686	-0.794	-0.200	0.753	-0.626	-0.612	-0.341	0.068	-0.026	-0.038	-0.150	0.065	0.112	0.017	0.042
-0.118	0.709	-0.826	-0.196	0.744	-0.638	-0.694	-0.279	-0.006	0.043	-0.006	-0.169	0.007	0.133	0.050	0.078
-0.087	0.717	-0.842	-0.189	0.736	-0.650	-0.663	-0.413	-0.099	0.066	0.010	-0.173	0.038	0.138	0.067	0.104
-0.033	0.698	-0.838	-0.181	0.730	-0.659	-0.508	-0.402	-0.138	0.112	-0.003	-0.160	0.092	0.116	0.065	0.118
-0.053	0.698	-0.814	-0.175	0.725	-0.666	-0.359	-0.432	-0.051	0.086	0.002	-0.129	0.072	0.113	0.043	0.125
-0.080	0.709	-0.845	-0.167	0.720	-0.673	-0.326	-0.529	-0.002	0.051	0.018	-0.153	0.045	0.122	0.076	0.127
-0.045	0.721	-0.869	-0.162	0.715	-0.680	-0.352	-0.402	0.040	0.080	0.035	-0.170	0.079	0.131	0.101	0.129
-0.033	0.725	-0.849	-0.156	0.709	-0.687	-0.378	-0.517	0.106	0.086	0.044	-0.143	0.090	0.132	0.083	0.129
0.028	0.721	-0.818	-0.154	0.703	-0.694	-0.442	-0.237	0.112	0.145	0.047	-0.104	0.151	0.126	0.053	0.120
-0.010	0.701	-0.790	-0.152	0.695	-0.702	-0.499	-0.214	0.137	0.105	0.035	-0.069	0.113	0.103	0.027	0.110
-0.076	0.678	-0.798	-0.149	0.687	-0.711	-0.560	-0.285	0.092	0.036	0.020	-0.068	0.048	0.078	0.037	0.091
-0.049	0.686	-0.806	-0.146	0.678	-0.721	-0.643	-0.249	0.088	0.061	0.037	-0.066	0.074	0.083	0.046	0.055
-0.091	0.667	-0.810	-0.143	0.668	-0.731	-0.660	-0.300	0.063	0.014	0.028	-0.060	0.032	0.062	0.052	0.029
-0.133	0.667	-0.814	-0.137	0.658	-0.740	-0.645	-0.399	0.028	-0.033	0.037	-0.054	0.011	0.060	0.057	0.011
-0.118	0.651	-0.810	-0.131	0.648	-0.750	-0.675	-0.419	-0.016	-0.025	0.032	-0.040	0.005	0.042	0.055	-0.003
-0.126	0.624	-0.786	-0.123	0.637	-0.761	-0.704	-0.523	-0.009	-0.041	0.016	-0.006	0.003	0.013	0.033	0.004
-0.072	0.609	-0.806	-0.116	0.625	-0.772	-0.798	-0.411	-0.053	0.006	0.012	-0.014	0.051	0.004	0.054	0.009
-0.003	0.578	-0.810	-0.110	0.612	-0.783	-0.846	-0.265	-0.075	0.070	-0.006	-0.007	0.120	0.037	0.059	0.018
-0.064	0.551	-0.849	-0.104	0.599	-0.794	-0.849	-0.370	-0.057	0.002	-0.019	-0.035	0.058	0.065	0.099	0.026
-0.026	0.500	-0.830	-0.099	0.586	-0.804	-0.756	-0.229	-0.034	0.036	-0.057	-0.006	0.096	0.117	0.081	0.029
-0.049	0.485	-0.818	-0.095	0.575	-0.813	-0.694	-0.265	0.022	0.009	-0.062	0.015	0.073	0.134	0.070	0.016
-0.022	0.473	-0.830	-0.093	0.564	-0.820	-0.629	-0.162	0.026	0.034	-0.063	0.011	0.100	0.147	0.083	0.005
-0.033	0.524	-0.786	-0.091	0.554	-0.827	-0.609	-0.090	0.023	0.021	-0.002	0.061	0.088	0.098	0.041	-0.000
-0.076	0.500	-0.802	-0.088	0.543	-0.835	-0.660	-0.250	0.087	-0.025	-0.014	0.053	0.045	0.122	0.058	0.000
-0.037	0.493	-0.861	-0.084	0.532	-0.842	-0.627	-0.265	0.108	0.010	-0.012	0.001	0.083	0.132	0.118	-0.002
-0.037	0.493	-0.861	-0.085	0.520	-0.850	-0.713	-0.023	0.092	0.011	0.000	0.009	0.083	0.133	0.119	-0.003
-0.022	0.462	-0.861	-0.084	0.509	-0.857	-0.660	-0.116	0.077	0.025	-0.019	0.016	0.098	0.164	0.119	0.012
-0.045	0.435	-0.861	-0.082	0.498	-0.863	-0.610	-0.122	0.068	0.000	-0.035	0.022	0.075	0.192	0.120	0.008
-0.003	0.412	-0.873	-0.084	0.487	-0.869	-0.599	0.113	0.001	0.044	-0.048	0.016	0.116	0.216	0.132	0.005
-0.049	0.369	-0.853	-0.085	0.478	-0.874	-0.529	0.084	-0.005	-0.001	-0.080	0.041	0.070	0.259	0.113	-0.000
-0.041	0.381	-0.857	-0.086	0.468	-0.879	-0.547	0.054	-0.010	0.007	-0.059	0.042	0.077	0.248	0.117	0.001
-0.053	0.415	-0.905	-0.083	0.460	-0.884	-0.463	-0.166	-0.034	-0.008	-0.017	-0.000	0.065	0.214	0.165	-0.002
-0.033	0.400	-0.881	-0.079	0.454	-0.888	-0.353	-0.149	-0.084	0.008	-0.026	0.027	0.084	0.229	0.142	0.001
-0.007	0.415	-0.873	-0.078	0.448	-0.891	-0.353	0.023	-0.115	0.034	-0.004	0.038	0.110	0.214	0.134	0.002
-0.018	0.396	-0.869	-0.077	0.442	-0.894	-0.333	0.011	-0.127	0.021	-0.017	0.045	0.098	0.234	0.130	0.009
-0.018	0.361	-0.849	-0.076	0.437	-0.896	-0.293	0.039	-0.124	0.021	-0.047	0.068	0.098	0.269	0.111	0.009
-0.007	0.354	-0.905	-0.079	0.432	-0.898	-0.264	0.246	-0.143	0.035	-0.050	0.015	0.109	0.277	0.166	0.008
-0.033	0.338	-0.897	-0.079	0.430	-0.899	-0.119	0.048	-0.135	0.008	-0.063	0.024	0.082	0.292	0.158	0.004
-0.030	0.365	-0.920	-0.079	0.428	-0.900	-0.084	0.083	-0.148	0.013	-0.035	0.001	0.085	0.265	0.182	0.005
-0.049	0.365	-0.893	-0.077	0.429	-0.900	0.033	-0.047	-0.141	-0.009	-0.036	0.028	0.066	0.264	0.154	-0.003
-0.022	0.361	-0.877	-0.079	0.431	-0.899	0.092	0.214	-0.167	0.020	-0.041	0.043	0.092	0.268	0.138	-0.003
-0.053	0.330	-0.901	-0.080	0.432	-0.899	0.054	0.092	-0.124	-0.010	-0.073	0.019	0.061	0.298	0.162	-0.006
-0.030	0.330	-0.877	-0.082	0.434	-0.897	0.159	0.190	-0.140	0.015	-0.076	0.041	0.084	0.298	0.138	0.001
-0.041	0.338	-0.897	-0.084	0.438	-0.895	0.184	0.188	-0.145	0.006	-0.072	0.019	0.072	0.290	0.158	-0.002
-0.030	0.365	-0.905	-0.085	0.443	-0.893	0.272	0.138	-0.139	0.018	-0.050	0.009	0.083	0.262	0.166	0.002
-0.060	0.377	-0.909	-0.086	0.449	-0.889	0.347	0.173	-0.164	-0.011	-0.044	0.002	0.052	0.250	0.170	0.005
-0.033	0.369	-0.873	-0.089	0.455	-0.886	0.343	0.231	-0.141	0.019	-0.058	0.033	0.079	0.257	0.134	0.004
-0.018	0.354	-0.849	-0.091	0.462	-0.882	0.392	0.161	-0.111	0.036	-0.080	0.053	0.094	0.272	0.111	0.004
-0.053	0.373	-0.873	-0.095	0.470	-0.878	0.455	0.307	-0.122	0.005	-0.069	0.025	0.059	0.252	0.134	0.007
-0.037	0.373	-0.865	-0.099	0.478	-0.873	0.461	0.305	-0.106	0.025	-0.077	0.028	0.074	0.251	0.126	0.008
-0.045	0.400	-0.842	-0.104	0.488	-0.867	0.537	0.357	-0.154	0.022	-0.059	0.046	0.066	0.223	0.103	0.005
-0.045	0.400	-0.842	-0.106	0.498	-0.861	0.580	0.241	-0.168	0.024	-0.069	0.040	0.065	0.223	0.102	0.004
-0.068	0.435	-0.869	-0.109	0.509	-0.854	0.618	0.259	-0.164	0.004	-0.045	0.005	0.042	0.187	0.130	0.004
-0.080	0.442	-0.865	-0.109	0.519	-0.847	0.633	0.142	-0.147	-0.007	-0.048	0.002	0.030	0.178	0.126	0.005
-0.053	0.473	-0.838	-0.113	0.530	-0.840	0.617	0.304	-0.169	0.023	-0.028	0.023	0.057	0.147	0.098	0.003
-0.064	0.481	-0.838	-0.115	0.541	-0.833	0.617	0.272	-0.173	0.014	-0.031	0.016	0.045	0.138	0.098	0.004
-0.080	0.462	-0.834	-0.119	0.552	-0.825	0.654	0.350	-0.181	0.003	-0.062	0.012	0.029	0.157	0.094	0.003
-0.068	0.470	-0.818	-0.122	0.563	-0.817	0.689	0.288	-0.178	0.017	-0.066	0.020	0.040	0.149	0.078	-0.003
-0.099	0.466	-0.818	-0.124	0.575	-0.809	0.711	0.257	-0.186	-0.012	-0.081	0.011	0.009	0.152	0.078	-0.002
-0.107	0.489	-0.822	-0.124	0.587	-0.800	0.706	0.166	-0.161	-0.019	-0.069	-0.001	0.001	0.128	0.081	-0.001
-0.068	0.524	-0.798	-0.126	0.599	-0.791	0.743	0.247	-0.162	0.021	-0.047	0.013	0.040	0.093	0.057	-0.004
-0.083	0.539	-0.794	-0.128	0.611	-0.781	0.764	0.285	-0.186	0.008	-0.043	0.007	0.024	0.077	0.053	-0.002
-0.095	0.543	-0.775	-0.130	0.625	-0.770	0.845	0.254	-0.165	-0.002	-0.053	0.016	0.012	0.072	0.034	-0.002
-0.099	0.531	-0.767	-0.132	0.637	-0.759	0.828	0.313	-0.184	-0.003	-0.077	0.012	0.009	0.084	0.026	-0.008
-0.118	0.555	-0.771	-0.135	0.651	-0.747	0.897	0.295	-0.175	-0.020	-0.068	-0.004	0.011	0.060	0.029	-0.010
-0.110	0.585	-0.751	-0.136	0.665	-0.734	0.936	0.246	-0.157	-0.011	-0.051	0.003	0.003	0.029	0.010	-0.009
-0.114	0.585	-0.763	-0.138	0.680	-0.721	0.966	0.227	-0.134	-0.014	-0.065	-0.022	0.007	0.029	0.021	-0.005
-0.107	0.601	-0.719	-0.140	0.694	-0.706	0.987	0.264	-0.124	-0.004	-0.064	0.007	0.001	0.013	0.022	-0.003
-0.087	0.616	-0.704	-0.143	0.708	-0.691	1.030	0.358	-0.127	0.019	-0.063	0.008	0.020	0.003	0.038	-0.009
-0.118	0.624	-0.708	-0.145	0.723	-0.675	1.067	0.304	-0.139	-0.010	-0.070	-0.012	0.011	0.011	0.034	-0.012
-0.168	0.628	-0.711	-0.145	0.737	-0.660	1.055	0.131	-0.112	-0.060	-0.080	-0.031	0.061	0.015	0.031	-0.010
-0.137	0.655	-0.684	-0.145	0.751	-0.644	1.063	0.118	-0.087	-0.029	-0.067	-0.020	0.030	0.042	0.058	-0.013
-0.107	0.686	-0.648	-0.147	0.765	-0.627	1.066	0.268	-0.100	0.004	-0.050	-0.001	0.001	0.073	0.094	-0.013
-0.110	0.701	-0.633	-0.148	0.778	-0.610	1.054	0.238	-0.088	0.001	-0.047	-0.002	0.003	0.089	0.109	-0.011
-0.126	0.744	-0.641	-0.148	0.790	-0.594	1.001	0.065	-0.053	-0.014	-0.017	-0.026	0.019	0.131	0.102	-0.003
-0.160	0.752	-0.617	-0.149	0.802	-0.579	0.973	0.134	-0.047	-0.048	-0.021	-0.018	0.054	0.139	0.125	-0.003
-0.095	0.759	-0.597	-0.151	0.813	-0.562	1.018	0.195	-0.030	0.019	-0.024	-0.015	0.011	0.147	0.144	-0.006
-0.122	0.775	-0.593	-0.153	0.824	-0.545	1.001	0.202	0.027	-0.005	-0.020	-0.028	0.016	0.162	0.148	-0.006
-0.145	0.817	-0.577	-0.157	0.834	-0.528	0.975	0.180	0.080	-0.025	0.013	-0.029	0.039	0.204	0.163	-0.010
-0.145	0.817	-0.577	-0.159	0.844	-0.512	0.963	0.052	0.111	-0.023	0.003	-0.045	0.039	0.204	0.163	-0.023
-0.203	0.840	-0.566	-0.161	0.853	-0.496	0.943	-0.037	0.117	-0.079	0.017	-0.049	0.096	0.227	0.175	-0.026
-0.187	0.829	-0.538	-0.163	0.861	-0.481	0.888	0.004	0.122	-0.062	-0.002	-0.037	0.081	0.215	0.202	-0.026
-0.164	0.840	-0.554	-0.165	0.868	-0.468	0.802	-0.053	0.179	-0.036	0.003	-0.066	0.057	0.227	0.185	-0.027
-0.168	0.856	-0.542	-0.169	0.874	-0.455	0.732	-0.031	0.205	-0.036	0.012	-0.067	0.061	0.242	0.197	-0.013
-0.180	0.875	-0.550	-0.172	0.880	-0.443	0.723	-0.114	0.255	-0.045	0.026	-0.087	0.073	0.261	0.188	-0.003
-0.164	0.883	-0.558	-0.175	0.885	-0.432	0.702	-0.094	0.226	-0.026	0.029	-0.106	0.058	0.268	0.179	0.000
-0.176	0.910	-0.558	-0.179	0.889	-0.422	0.601	-0.145	0.271	-0.034	0.052	-0.116	0.069	0.294	0.178	-0.007
-0.172	0.960	-0.514	-0.184	0.893	-0.412	0.579	-0.007	0.294	-0.025	0.099	-0.083	0.065	0.344	0.221	-0.011
-0.237	0.964	-0.522	-0.189	0.896	-0.402	0.612	-0.169	0.376	-0.085	0.099	-0.101	0.131	0.348	0.212	-0.020
-0.230	0.949	-0.503	-0.195	0.899	-0.392	0.555	-0.145	0.399	-0.072	0.081	-0.090	0.123	0.332	0.231	-0.037
-0.233	0.925	-0.503	-0.201	0.900	-0.386	0.371	-0.091	0.363	-0.070	0.057	-0.097	0.127	0.308	0.230	-0.045
-0.283	0.922	-0.483	-0.205	0.900	-0.385	0.148	-0.356	0.370	-0.115	0.054	-0.078	0.177	0.304	0.248	-0.033
-0.218	0.929	-0.443	-0.208	0.898	-0.387	0.005	-0.373	0.325	-0.047	0.063	-0.037	0.111	0.312	0.286	-0.016
-0.168	0.941	-0.436	-0.211	0.897	-0.389	-0.052	-0.325	0.317	0.006	0.076	-0.027	0.061	0.323	0.292	0.003
-0.145	0.910	-0.463	-0.215	0.895	-0.392	-0.070	-0.221	0.326	0.033	0.047	-0.052	0.038	0.291	0.263	0.033
-0.149	0.868	-0.514	-0.219	0.893	-0.394	-0.076	-0.155	0.298	0.033	0.007	-0.101	0.041	0.248	0.210	0.049
-0.160	0.864	-0.562	-0.221	0.890	-0.398	-0.113	-0.281	0.265	0.024	0.005	-0.144	0.053	0.243	0.162	0.059
-0.172	0.887	-0.526	-0.223	0.888	-0.401	-0.091	-0.277	0.237	0.014	0.030	-0.105	0.064	0.265	0.196	0.065
-0.157	0.898	-0.526	-0.224	0.887	-0.403	-0.052	-0.252	0.169	0.031	0.043	-0.103	0.049	0.275	0.195	0.077
-0.149	0.891	-0.550	-0.224	0.886	-0.405	-0.007	-0.224	0.126	0.039	0.036	-0.125	0.041	0.266	0.169	0.085
-0.107	0.879	-0.585	-0.223	0.887	-0.405	0.070	-0.279	0.082	0.080	0.025	-0.160	0.002	0.253	0.131	0.095
-0.130	0.895	-0.605	-0.220	0.887	-0.406	0.088	-0.336	0.031	0.054	0.040	-0.179	0.021	0.267	0.109	0.103
-0.130	0.906	-0.574	-0.217	0.888	-0.406	0.111	-0.328	-0.005	0.051	0.051	-0.148	0.020	0.277	0.138	0.110
-0.118	0.918	-0.570	-0.214	0.888	-0.407	0.021	-0.335	-0.023	0.059	0.062	-0.142	0.008	0.287	0.139	0.097
-0.114	0.949	-0.601	-0.211	0.887	-0.412	-0.150	-0.364	-0.001	0.060	0.094	-0.169	0.003	0.316	0.105	0.098
-0.160	0.956	-0.601	-0.206	0.884	-0.419	-0.263	-0.604	0.040	0.009	0.105	-0.161	0.048	0.322	0.102	0.098
-0.080	0.968	-0.554	-0.203	0.880	-0.429	-0.437	-0.394	0.051	0.087	0.120	-0.104	0.033	0.332	0.147	0.091
-0.087	0.983	-0.546	-0.201	0.875	-0.440	-0.556	-0.367	0.070	0.077	0.141	-0.085	0.026	0.346	0.152	0.073
-0.114	0.968	-0.546	-0.199	0.869	-0.454	-0.701	-0.338	0.071	0.048	0.132	-0.071	0.000	0.330	0.150	0.069
-0.168	0.945	-0.574	-0.195	0.861	-0.470	-0.780	-0.472	0.063	-0.009	0.116	-0.083	0.053	0.305	0.120	0.050
-0.130	0.918	-0.570	-0.192	0.853	-0.486	-0.869	-0.371	0.007	0.026	0.097	-0.062	0.015	0.276	0.121	0.029
-0.145	0.887	-0.562	-0.187	0.843	-0.504	-0.958	-0.484	0.005	0.006	0.076	-0.036	0.030	0.244	0.126	0.017
-0.160	0.852	-0.570	-0.182	0.833	-0.523	-1.012	-0.454	-0.026	-0.015	0.051	-0.025	0.045	0.207	0.116	0.016
-0.133	0.821	-0.570	-0.176	0.821	-0.543	-1.088	-0.439	-0.034	0.007	0.032	-0.005	0.018	0.175	0.113	0.011
-0.122	0.798	-0.593	-0.172	0.809	-0.563	-1.156	-0.363	-0.031	0.014	0.021	-0.009	0.007	0.150	0.087	0.008
-0.107	0.806	-0.605	-0.167	0.795	-0.583	-1.211	-0.312	-0.050	0.024	0.043	0.000	0.009	0.156	0.073	0.011
-0.126	0.783	-0.621	-0.162	0.780	-0.604	-1.236	-0.297	-0.065	0.001	0.034	0.005	0.010	0.131	0.054	0.006
-0.110	0.771	-0.644	-0.158	0.766	-0.623	-1.208	-0.262	-0.048	0.012	0.037	0.001	0.006	0.117	0.028	-0.005
-0.141	0.763	-0.676	-0.153	0.751	-0.642	-1.191	-0.332	-0.052	-0.024	0.044	-0.011	0.025	0.107	0.007	-0.009
-0.145	0.728	-0.648	-0.148	0.736	-0.661	-1.179	-0.334	-0.033	-0.032	0.025	0.035	0.028	0.069	0.018	-0.015
-0.080	0.709	-0.629	-0.147	0.720	-0.678	-1.145	-0.063	-0.041	0.032	0.021	0.072	0.038	0.047	0.035	-0.027
-0.133	0.709	-0.696	-0.141	0.705	-0.695	-1.130	-0.439	0.031	-0.028	0.036	0.022	0.016	0.044	0.035	-0.024
-0.130	0.705	-0.676	-0.136	0.689	-0.712	-1.117	-0.423	0.039	-0.029	0.048	0.059	0.012	0.038	0.018	-0.008
-0.083	0.674	-0.696	-0.134	0.673	-0.727	-1.092	-0.132	0.005	0.015	0.033	0.054	0.035	0.004	0.040	-0.012
-0.037	0.667	-0.723	-0.129	0.658	-0.742	-1.079	-0.271	-0.026	0.057	0.041	0.042	0.081	0.007	0.071	-0.005
-0.087	0.632	-0.735	-0.124	0.640	-0.758	-1.176	-0.291	-0.020	0.002	0.023	0.047	0.032	0.045	0.086	0.006
-0.076	0.570	-0.782	-0.119	0.623	-0.773	-1.146	-0.325	-0.033	0.008	-0.021	0.015	0.044	0.110	0.136	0.011
-0.064	0.551	-0.786	-0.116	0.605	-0.788	-1.113	-0.151	-0.040	0.017	-0.023	0.025	0.055	0.132	0.143	-0.001
-0.041	0.551	-0.790	-0.114	0.588	-0.801	-1.106	-0.101	-0.025	0.038	-0.005	0.035	0.079	0.136	0.150	0.009
-0.080	0.531	-0.778	-0.111	0.570	-0.814	-1.097	-0.168	-0.019	-0.004	-0.006	0.059	0.041	0.158	0.141	0.007
-0.022	0.520	-0.814	-0.108	0.551	-0.828	-1.172	-0.141	-0.021	0.051	0.002	0.037	0.099	0.173	0.179	0.011
-0.060	0.493	-0.814	-0.106	0.531	-0.841	-1.165	-0.095	-0.030	0.010	-0.006	0.050	0.060	0.204	0.182	0.010
-0.037	0.450	-0.865	-0.105	0.513	-0.852	-1.099	0.011	-0.052	0.033	-0.030	0.011	0.084	0.249	0.236	0.019
-0.037	0.450	-0.865	-0.103	0.496	-0.862	-0.998	-0.089	-0.074	0.030	-0.013	0.021	0.084	0.252	0.238	0.005
-0.026	0.412	-0.838	-0.103	0.479	-0.872	-0.958	0.053	-0.099	0.042	-0.035	0.058	0.096	0.294	0.213	0.011
-0.091	0.431	-0.881	-0.098	0.463	-0.881	-0.918	-0.198	-0.073	-0.028	0.001	0.023	0.031	0.278	0.259	0.002
-0.026	0.412	-0.877	-0.098	0.447	-0.889	-0.902	0.059	-0.116	0.037	-0.003	0.035	0.097	0.300	0.258	-0.004
-0.068	0.365	-0.873	-0.097	0.433	-0.896	-0.804	-0.002	-0.145	-0.006	-0.035	0.046	0.054	0.349	0.256	-0.004
-0.041	0.323	-0.857	-0.095	0.419	-0.903	-0.765	-0.046	-0.156	0.018	-0.063	0.069	0.081	0.394	0.242	-0.002
-0.026	0.311	-0.889	-0.095	0.407	-0.909	-0.704	0.121	-0.166	0.034	-0.062	0.043	0.096	0.408	0.276	-0.007
-0.068	0.334	-0.893	-0.094	0.396	-0.914	-0.628	0.010	-0.136	-0.009	-0.028	0.044	0.054	0.388	0.282	-0.009
-0.033	0.342	-0.865	-0.096	0.387	-0.917	-0.479	0.152	-0.154	0.027	-0.011	0.075	0.089	0.382	0.256	-0.014
-0.076	0.319	-0.885	-0.096	0.380	-0.920	-0.370	0.073	-0.164	-0.015	-0.028	0.059	0.046	0.407	0.277	-0.022
-0.068	0.300	-0.877	-0.097	0.376	-0.922	-0.260	0.142	-0.186	-0.007	-0.043	0.068	0.054	0.429	0.270	-0.023
-0.060	0.280	-0.877	-0.096	0.372	-0.923	-0.189	0.010	-0.160	-0.000	-0.059	0.070	0.061	0.450	0.272	-0.028
-0.064	0.272	-0.873	-0.098	0.371	-0.923	-0.076	0.163	-0.142	-0.002	-0.065	0.075	0.057	0.459	0.269	-0.023
-0.072	0.280	-0.893	-0.098	0.372	-0.923	0.067	0.057	-0.129	-0.010	-0.059	0.055	0.049	0.453	0.290	-0.018
-0.049	0.276	-0.877	-0.101	0.376	-0.921	0.198	0.268	-0.154	0.017	-0.067	0.069	0.072	0.459	0.275	-0.021
-0.057	0.292	-0.889	-0.104	0.381	-0.919	0.281	0.181	-0.130	0.012	-0.057	0.055	0.064	0.445	0.288	-0.013
-0.083	0.303	-0.877	-0.104	0.387	-0.916	0.312	0.096	-0.111	-0.014	-0.051	0.064	0.036	0.434	0.277	-0.004
-0.041	0.303	-0.889	-0.109	0.394	-0.912	0.386	0.323	-0.152	0.033	-0.058	0.049	0.078	0.435	0.289	-0.001
-0.037	0.296	-0.869	-0.113	0.403	-0.908	0.470	0.274	-0.140	0.040	-0.075	0.065	0.082	0.444	0.270	0.001
-0.057	0.284	-0.893	-0.116	0.413	-0.903	0.550	0.266	-0.143	0.024	-0.096	0.037	0.062	0.456	0.294	0.010
-0.072	0.300	-0.893	-0.118	0.424	-0.898	0.633	0.176	-0.155	0.011	-0.092	0.031	0.046	0.440	0.295	0.007
-0.057	0.315	-0.873	-0.122	0.437	-0.891	0.671	0.302	-0.165	0.030	-0.089	0.045	0.062	0.425	0.275	0.005
-0.080	0.330	-0.877	-0.125	0.449	-0.885	0.681	0.289	-0.153	0.010	-0.086	0.034	0.038	0.410	0.279	0.008
-0.076	0.342	-0.873	-0.130	0.461	-0.878	0.678	0.358	-0.164	0.019	-0.086	0.031	0.041	0.399	0.275	0.012
-0.057	0.357	-0.857	-0.134	0.474	-0.871	0.712	0.316	-0.163	0.042	-0.083	0.040	0.060	0.383	0.260	0.007
-0.072	0.365	-0.845	-0.140	0.487	-0.862	0.783	0.472	-0.178	0.033	-0.089	0.043	0.044	0.376	0.248	0.000
-0.103	0.365	-0.834	-0.145	0.502	-0.852	0.863	0.377	-0.189	0.006	-0.104	0.046	0.012	0.375	0.236	-0.008
-0.145	0.404	-0.845	-0.148	0.518	-0.843	0.895	0.302	-0.200	-0.033	-0.082	0.024	0.030	0.336	0.248	-0.013
-0.145	0.404	-0.845	-0.152	0.534	-0.832	0.941	0.355	-0.200	-0.030	-0.098	0.014	0.031	0.336	0.248	-0.020
-0.107	0.454	-0.806	-0.157	0.551	-0.820	0.993	0.447	-0.194	0.014	-0.065	0.041	0.007	0.285	0.208	-0.024
-0.133	0.470	-0.802	-0.160	0.568	-0.808	1.010	0.319	-0.163	-0.009	-0.066	0.033	0.020	0.268	0.204	-0.022
-0.153	0.481	-0.806	-0.162	0.585	-0.794	1.085	0.276	-0.187	-0.025	-0.072	0.016	0.040	0.256	0.207	-0.014
-0.149	0.493	-0.775	-0.165	0.603	-0.781	1.074	0.294	-0.184	-0.019	-0.078	0.035	0.036	0.243	0.175	-0.013
-0.118	0.504	-0.782	-0.167	0.619	-0.767	1.066	0.277	-0.165	0.014	-0.084	0.013	0.006	0.231	0.183	-0.014
-0.122	0.512	-0.755	-0.170	0.637	-0.752	1.136	0.375	-0.206	0.014	-0.094	0.026	0.010	0.222	0.155	-0.015
-0.160	0.539	-0.751	-0.172	0.655	-0.736	1.180	0.317	-0.185	-0.022	-0.085	0.013	0.049	0.194	0.150	-0.015
-0.172	0.578	-0.739	-0.174	0.672	-0.720	1.158	0.246	-0.134	-0.032	-0.064	0.009	0.061	0.154	0.137	-0.025
-0.172	0.605	-0.731	-0.176	0.690	-0.703	1.198	0.234	-0.122	-0.031	-0.054	0.000	0.062	0.125	0.129	-0.034
-0.195	0.636	-0.731	-0.177	0.707	-0.685	1.212	0.217	-0.131	-0.053	-0.040	-0.017	0.086	0.093	0.128	-0.033
-0.187	0.636	-0.692	-0.177	0.723	-0.668	1.212	0.086	-0.087	-0.045	-0.056	0.005	0.078	0.092	0.088	-0.031
-0.157	0.659	-0.664	-0.178	0.739	-0.650	1.199	0.170	-0.103	-0.013	-0.049	0.014	0.047	0.067	0.059	-0.029
-0.164	0.682	-0.652	-0.178	0.755	-0.631	1.211	0.133	-0.103	-0.021	-0.041	0.008	0.055	0.042	0.046	-0.022
-0.164	0.674	-0.641	-0.179	0.770	-0.612	1.220	0.174	-0.083	-0.020	-0.064	0.001	0.056	0.048	0.033	-0.015
-0.153	0.713	-0.621	-0.179	0.786	-0.592	1.253	0.164	-0.069	-0.008	-0.041	0.000	0.044	0.008	0.012	-0.016
-0.164	0.744	-0.621	-0.182	0.800	-0.571	1.274	0.213	-0.017	-0.017	-0.024	-0.021	0.056	0.025	0.011	-0.016
-0.183	0.775	-0.609	-0.183	0.814	-0.551	1.250	0.102	0.014	-0.035	-0.007	-0.029	0.076	0.058	0.002	-0.024
-0.180	0.798	-0.570	-0.185	0.827	-0.530	1.240	0.136	0.026	-0.029	0.003	-0.011	0.072	0.083	0.042	-0.035
-0.222	0.783	-0.558	-0.187	0.840	-0.510	1.212	0.134	0.048	-0.069	-0.025	-0.019	0.115	0.070	0.056	-0.044
-0.237	0.775	-0.558	-0.188	0.850	-0.491	1.129	-0.138	0.102	-0.084	-0.044	-0.038	0.130	0.064	0.057	-0.045
-0.226	0.798	-0.546	-0.188	0.860	-0.474	1.071	-0.176	0.120	-0.072	-0.030	-0.044	0.119	0.089	0.070	-0.039
-0.203	0.848	-0.534	-0.188	0.869	-0.457	1.053	-0.267	0.132	-0.049	0.011	-0.049	0.096	0.141	0.083	-0.028
-0.164	0.868	-0.514	-0.189	0.878	-0.440	1.002	-0.048	0.091	-0.009	0.022	-0.046	0.057	0.163	0.104	-0.018
-0.157	0.868	-0.451	-0.190	0.886	-0.423	0.984	-0.158	0.111	-0.001	0.013	-0.000	0.050	0.165	0.168	-0.010
-0.191	0.864	-0.479	-0.192	0.893	-0.407	0.929	-0.068	0.148	-0.034	0.003	-0.044	0.085	0.163	0.142	-0.006
-0.191	0.864	-0.479	-0.194	0.899	-0.392	0.915	-0.179	0.204	-0.032	-0.004	-0.059	0.085	0.165	0.143	-0.013
-0.199	0.868	-0.467	-0.197	0.905	-0.376	0.892	-0.088	0.232	-0.036	-0.006	-0.063	0.093	0.171	0.157	-0.011
-0.233	0.891	-0.487	-0.201	0.911	-0.360	0.961	-0.193	0.275	-0.066	0.012	-0.099	0.128	0.197	0.138	-0.003
-0.195	0.929	-0.463	-0.204	0.916	-0.344	0.924	-0.264	0.275	-0.025	0.045	-0.091	0.089	0.238	0.163	-0.001
-0.180	0.937	-0.443	-0.207	0.922	-0.328	0.928	-0.175	0.245	-0.006	0.048	-0.087	0.074	0.248	0.185	-0.006
-0.199	0.914	-0.404	-0.210	0.926	-0.313	0.864	-0.137	0.196	-0.022	0.020	-0.063	0.093	0.227	0.226	-0.007
-0.245	0.937	-0.400	-0.212	0.930	-0.299	0.846	-0.271	0.206	-0.066	0.039	-0.073	0.139	0.252	0.231	-0.014
-0.245	0.960	-0.400	-0.215	0.934	-0.285	0.830	-0.216	0.181	-0.064	0.058	-0.088	0.139	0.277	0.233	-0.024
-0.249	0.995	-0.388	-0.217	0.938	-0.270	0.836	-0.195	0.173	-0.066	0.089	-0.090	0.142	0.313	0.246	-0.029
-0.249	1.014	-0.384	-0.219	0.942	-0.255	0.874	-0.242	0.166	-0.064	0.105	-0.101	0.142	0.334	0.251	-0.019
-0.249	1.010	-0.373	-0.220	0.945	-0.240	0.864	-0.289	0.143	-0.063	0.097	-0.104	0.141	0.332	0.264	-0.012
-0.218	1.014	-0.373	-0.221	0.949	-0.227	0.771	-0.257	0.102	-0.031	0.098	-0.118	0.110	0.338	0.266	-0.007
-0.218	0.995	-0.349	-0.221	0.951	-0.215	0.697	-0.266	0.087	-0.031	0.077	-0.106	0.110	0.320	0.290	-0.002
-0.237	1.014	-0.357	-0.221	0.953	-0.206	0.592	-0.338	0.070	-0.050	0.094	-0.123	0.128	0.341	0.283	-0.004
-0.226	1.022	-0.325	-0.220	0.955	-0.198	0.532	-0.304	0.017	-0.039	0.100	-0.100	0.116	0.350	0.315	-0.009
-0.249	1.038	-0.309	-0.218	0.957	-0.191	0.442	-0.429	-0.023	-0.064	0.114	-0.091	0.138	0.367	0.332	-0.011
-0.230	1.034	-0.302	-0.215	0.959	-0.186	0.400	-0.483	-0.028	-0.047	0.108	-0.088	0.118	0.364	0.341	-0.008
-0.218	1.022	-0.298	-0.213	0.960	-0.182	0.343	-0.447	-0.017	-0.038	0.096	-0.088	0.106	0.355	0.345	0.003
-0.203	1.014	-0.306	-0.212	0.961	-0.178	0.292	-0.451	0.010	-0.024	0.087	-0.099	0.090	0.348	0.338	0.017
-0.160	1.018	-0.309	-0.210	0.962	-0.176	0.242	-0.434	0.013	0.017	0.090	-0.106	0.047	0.354	0.335	0.033
-0.172	1.010	-0.313	-0.208	0.962	-0.174	0.216	-0.409	-0.026	0.004	0.082	-0.112	0.058	0.348	0.332	0.048
-0.137	0.999	-0.298	-0.206	0.963	-0.172	0.189	-0.385	-0.051	0.036	0.070	-0.097	0.022	0.338	0.349	0.064
-0.133	0.999	-0.313	-0.203	0.964	-0.170	0.206	-0.404	-0.060	0.037	0.069	-0.115	0.018	0.340	0.334	0.068
-0.107	0.995	-0.294	-0.200	0.965	-0.168	0.175	-0.289	-0.099	0.061	0.064	-0.097	0.010	0.337	0.354	0.073
-0.118	0.999	-0.286	-0.196	0.966	-0.166	0.198	-0.381	-0.100	0.046	0.067	-0.091	0.001	0.342	0.363	0.074
-0.126	0.980	-0.290	-0.193	0.967	-0.165	0.173	-0.339	-0.108	0.035	0.047	-0.096	0.008	0.324	0.360	0.070
-0.114	0.968	-0.286	-0.190	0.968	-0.163	0.204	-0.367	-0.083	0.044	0.034	-0.094	0.004	0.313	0.365	0.062
-0.137	0.987	-0.294	-0.187	0.969	-0.161	0.197	-0.390	-0.091	0.018	0.053	-0.104	0.018	0.333	0.358	0.060
-0.137	0.987	-0.294	-0.184	0.970	-0.158	0.202	-0.269	-0.092	0.016	0.052	-0.106	0.017	0.334	0.359	0.057
-0.118	1.014	-0.290	-0.180	0.971	-0.155	0.231	-0.287	-0.150	0.031	0.078	-0.105	0.003	0.361	0.363	0.052
-0.126	1.022	-0.274	-0.175	0.973	-0.152	0.218	-0.340	-0.173	0.019	0.084	-0.092	0.004	0.370	0.379	0.054
-0.110	1.018	-0.235	-0.171	0.974	-0.150	0.180	-0.355	-0.173	0.030	0.079	-0.054	0.012	0.366	0.419	0.055
-0.091	1.045	-0.250	-0.166	0.975	-0.149	0.114	-0.271	-0.182	0.044	0.105	-0.071	0.032	0.393	0.403	0.053
-0.099	1.041	-0.250	-0.162	0.975	-0.151	-0.002	-0.316	-0.146	0.033	0.101	-0.069	0.026	0.389	0.404	0.052
-0.095	1.053	-0.246	-0.159	0.975	-0.154	-0.094	-0.269	-0.119	0.034	0.113	-0.062	0.030	0.401	0.408	0.049
-0.099	1.088	-0.258	-0.155	0.975	-0.159	-0.205	-0.252	-0.117	0.027	0.148	-0.068	0.027	0.436	0.396	0.040
-0.118	1.099	-0.274	-0.151	0.975	-0.164	-0.227	-0.310	-0.144	0.003	0.160	-0.078	0.009	0.447	0.380	0.029
-0.122	1.103	-0.266	-0.147	0.974	-0.172	-0.324	-0.378	-0.168	-0.005	0.164	-0.063	0.006	0.450	0.387	0.017
-0.122	1.096	-0.239	-0.142	0.973	-0.182	-0.439	-0.352	-0.161	-0.009	0.158	-0.025	0.007	0.442	0.415	0.009
-0.126	1.092	-0.254	-0.138	0.971	-0.195	-0.616	-0.419	-0.136	-0.017	0.156	-0.027	0.004	0.437	0.399	0.010
-0.107	1.080	-0.262	-0.134	0.968	-0.211	-0.757	-0.495	-0.075	-0.002	0.147	-0.019	0.024	0.424	0.391	0.008
-0.072	1.076	-0.294	-0.132	0.964	-0.231	-0.961	-0.352	-0.055	0.030	0.147	-0.031	0.060	0.419	0.359	0.008
-0.099	1.057	-0.298	-0.129	0.959	-0.252	-1.073	-0.416	-0.038	0.000	0.133	-0.013	0.034	0.398	0.355	0.009
-0.099	1.072	-0.317	-0.124	0.953	-0.276	-1.177	-0.439	-0.090	-0.004	0.155	-0.009	0.035	0.412	0.335	0.002
-0.087	1.041	-0.325	-0.120	0.946	-0.302	-1.300	-0.574	-0.060	0.003	0.131	0.010	0.047	0.380	0.327	-0.009
-0.107	1.030	-0.325	-0.115	0.937	-0.330	-1.414	-0.417	-0.126	-0.021	0.129	0.037	0.029	0.366	0.326	-0.018
-0.083	1.003	-0.349	-0.109	0.927	-0.359	-1.509	-0.608	-0.109	-0.004	0.112	0.043	0.053	0.337	0.302	-0.025
-0.091	1.007	-0.353	-0.103	0.915	-0.389	-1.593	-0.537	-0.063	-0.017	0.127	0.070	0.046	0.339	0.297	-0.023
-0.076	0.983	-0.369	-0.099	0.903	-0.419	-1.597	-0.446	-0.056	-0.007	0.117	0.084	0.062	0.314	0.281	-0.019
-0.030	0.968	-0.416	-0.092	0.889	-0.449	-1.654	-0.520	-0.089	0.033	0.115	0.067	0.108	0.297	0.233	-0.017
-0.045	0.918	-0.447	-0.086	0.873	-0.480	-1.702	-0.422	-0.122	0.012	0.081	0.066	0.094	0.245	0.201	-0.010
-0.033	0.895	-0.479	-0.079	0.856	-0.511	-1.770	-0.477	-0.133	0.016	0.075	0.066	0.106	0.219	0.169	0.001
-0.026	0.852	-0.503	-0.075	0.837	-0.543	-1.846	-0.144	-0.159	0.019	0.051	0.073	0.114	0.174	0.144	-0.005
0.013	0.817	-0.538	-0.069	0.817	-0.573	-1.824	-0.308	-0.125	0.052	0.036	0.069	0.153	0.138	0.108	-0.007
-0.037	0.771	-0.581	-0.064	0.796	-0.602	-1.746	-0.241	-0.141	-0.004	0.010	0.054	0.104	0.089	0.064	-0.009
-0.033	0.759	-0.609	-0.059	0.777	-0.627	-1.572	-0.233	-0.138	-0.005	0.018	0.051	0.108	0.075	0.036	-0.010
-0.010	0.740	-0.581	-0.054	0.759	-0.649	-1.463	-0.159	-0.129	0.014	0.017	0.101	0.132	0.054	0.063	-0.014
0.005	0.740	-0.613	-0.050	0.741	-0.669	-1.322	-0.231	-0.103	0.024	0.034	0.090	0.148	0.052	0.030	-0.009
0.028	0.694	-0.609	-0.049	0.724	-0.689	-1.322	0.024	-0.073	0.046	0.006	0.113	0.171	0.003	0.034	0.003
0.009	0.674	-0.684	-0.046	0.706	-0.706	-1.232	-0.138	-0.068	0.023	0.004	0.056	0.152	0.018	0.042	0.006
0.067	0.682	-0.648	-0.045	0.689	-0.724	-1.257	0.100	-0.094	0.081	0.029	0.108	0.210	0.013	0.007	0.015
-0.003	0.667	-0.723	-0.042	0.670	-0.741	-1.261	-0.157	-0.087	0.008	0.032	0.050	0.141	0.030	0.083	0.016
0.059	0.624	-0.715	-0.041	0.651	-0.758	-1.272	0.109	-0.139	0.069	0.009	0.075	0.202	0.074	0.076	0.012
0.028	0.582	-0.735	-0.039	0.633	-0.773	-1.231	-0.032	-0.125	0.036	-0.015	0.071	0.172	0.119	0.096	0.004
0.009	0.547	-0.731	-0.038	0.614	-0.788	-1.192	0.033	-0.123	0.016	-0.031	0.089	0.153	0.155	0.093	0.004
0.017	0.531	-0.755	-0.038	0.596	-0.802	-1.128	0.107	-0.145	0.024	-0.029	0.079	0.161	0.172	0.117	-0.003
0.009	0.500	-0.782	-0.038	0.579	-0.814	-1.057	0.117	-0.132	0.016	-0.042	0.063	0.153	0.204	0.145	-0.005
0.013	0.535	-0.806	-0.035	0.564	-0.825	-0.920	-0.028	-0.178	0.018	0.008	0.050	0.157	0.171	0.169	-0.003
0.024	0.520	-0.794	-0.035	0.549	-0.835	-0.897	0.109	-0.208	0.029	0.007	0.072	0.168	0.187	0.158	0.001
0.017	0.493	-0.798	-0.033	0.535	-0.844	-0.881	0.035	-0.179	0.020	-0.006	0.077	0.160	0.215	0.162	0.011
0.047	0.473	-0.794	-0.034	0.521	-0.853	-0.817	0.169	-0.196	0.052	-0.011	0.090	0.190	0.236	0.159	0.014
0.070	0.481	-0.810	-0.036	0.509	-0.860	-0.723	0.287	-0.213	0.077	0.008	0.081	0.213	0.229	0.174	0.010
0.032	0.458	-0.826	-0.038	0.497	-0.867	-0.668	0.261	-0.198	0.041	-0.003	0.072	0.174	0.252	0.190	0.013
-0.007	0.435	-0.834	-0.042	0.488	-0.872	-0.528	0.312	-0.205	0.007	-0.018	0.069	0.135	0.276	0.199	0.007
0.020	0.427	-0.822	-0.048	0.479	-0.876	-0.524	0.455	-0.191	0.040	-0.016	0.086	0.161	0.284	0.187	-0.005
-0.007	0.381	-0.822	-0.053	0.472	-0.880	-0.425	0.433	-0.171	0.019	-0.055	0.090	0.134	0.331	0.187	-0.008
-0.022	0.354	-0.845	-0.057	0.465	-0.883	-0.352	0.294	-0.146	0.007	-0.076	0.069	0.118	0.358	0.211	-0.011
-0.010	0.361	-0.853	-0.059	0.461	-0.886	-0.261	0.174	-0.123	0.021	-0.064	0.064	0.129	0.350	0.219	-0.011
-0.045	0.385	-0.842	-0.065	0.458	-0.887	-0.167	0.448	-0.159	-0.007	-0.038	0.077	0.093	0.326	0.207	-0.014
-0.003	0.415	-0.842	-0.068	0.457	-0.887	-0.081	0.239	-0.149	0.038	-0.006	0.077	0.135	0.295	0.207	-0.006
-0.045	0.388	-0.838	-0.072	0.456	-0.887	-0.015	0.281	-0.159	-0.001	-0.033	0.081	0.092	0.322	0.202	0.000
0.005	0.357	-0.838	-0.078	0.457	-0.886	0.016	0.461	-0.165	0.056	-0.064	0.080	0.142	0.352	0.202	0.007
0.005	0.357	-0.838	-0.083	0.457	-0.886	0.007	0.386	-0.141	0.061	-0.064	0.080	0.141	0.351	0.202	0.005
-0.037	0.396	-0.853	-0.090	0.459	-0.884	0.086	0.433	-0.150	0.025	-0.027	0.063	0.098	0.312	0.217	0.007
-0.041	0.415	-0.830	-0.095	0.461	-0.882	0.106	0.425	-0.172	0.027	-0.010	0.085	0.094	0.292	0.193	-0.004
-0.064	0.419	-0.842	-0.101	0.464	-0.880	0.144	0.449	-0.199	0.009	-0.009	0.070	0.070	0.287	0.205	-0.010
-0.087	0.381	-0.838	-0.108	0.467	-0.878	0.152	0.511	-0.194	-0.007	-0.051	0.072	0.047	0.325	0.200	-0.015
-0.064	0.388	-0.830	-0.117	0.470	-0.875	0.188	0.593	-0.168	0.025	-0.047	0.077	0.069	0.316	0.191	-0.018
-0.107	0.412	-0.857	-0.123	0.475	-0.872	0.237	0.421	-0.145	-0.011	-0.029	0.046	0.027	0.292	0.218	-0.014
-0.099	0.435	-0.842	-0.128	0.480	-0.868	0.304	0.371	-0.132	0.002	-0.011	0.058	0.034	0.267	0.201	-0.005
-0.076	0.423	-0.822	-0.135	0.486	-0.864	0.311	0.483	-0.154	0.032	-0.029	0.074	0.057	0.277	0.180	-0.010
-0.072	0.412	-0.818	-0.143	0.493	-0.858	0.368	0.602	-0.172	0.044	-0.047	0.073	0.061	0.287	0.175	-0.006
-0.130	0.408	-0.830	-0.151	0.499	-0.854	0.346	0.532	-0.161	-0.006	-0.057	0.056	0.003	0.290	0.186	-0.005
-0.118	0.408	-0.826	-0.158	0.506	-0.848	0.407	0.482	-0.138	0.012	-0.065	0.055	0.014	0.288	0.181	-0.005
-0.137	0.442	-0.834	-0.164	0.512	-0.843	0.370	0.444	-0.106	-0.001	-0.036	0.042	0.006	0.252	0.187	-0.014
-0.118	0.442	-0.814	-0.171	0.519	-0.837	0.388	0.486	-0.137	0.025	-0.043	0.056	0.013	0.251	0.166	-0.012
-0.164	0.442	-0.826	-0.175	0.526	-0.832	0.372	0.352	-0.129	-0.017	-0.050	0.039	0.034	0.249	0.177	-0.009
-0.145	0.466	-0.802	-0.182	0.532	-0.827	0.329	0.549	-0.167	0.009	-0.033	0.058	0.014	0.224	0.151	-0.009
-0.126	0.458	-0.778	-0.188	0.537	-0.822	0.321	0.432	-0.154	0.034	-0.046	0.077	0.005	0.230	0.126	-0.009
-0.164	0.466	-0.794	-0.195	0.543	-0.817	0.311	0.558	-0.179	0.003	-0.044	0.056	0.034	0.220	0.140	-0.008
-0.145	0.504	-0.790	-0.201	0.550	-0.811	0.354	0.490	-0.203	0.027	-0.012	0.054	0.015	0.180	0.135	-0.008
-0.199	0.512	-0.818	-0.206	0.556	-0.806	0.319	0.462	-0.203	-0.021	-0.010	0.021	0.069	0.171	0.161	-0.016
-0.172	0.493	-0.778	-0.211	0.561	-0.800	0.314	0.427	-0.166	0.010	-0.035	0.055	0.042	0.188	0.120	-0.020
-0.210	0.497	-0.782	-0.216	0.567	-0.795	0.324	0.402	-0.116	-0.023	-0.037	0.046	0.080	0.183	0.122	-0.027
-0.222	0.473	-0.798	-0.219	0.573	-0.790	0.371	0.257	-0.091	-0.031	-0.066	0.025	0.092	0.204	0.136	-0.031
-0.214	0.508	-0.782	-0.225	0.579	-0.783	0.388	0.485	-0.114	-0.017	-0.038	0.034	0.084	0.167	0.119	-0.035
-0.233	0.527	-0.763	-0.229	0.586	-0.777	0.407	0.338	-0.130	-0.033	-0.025	0.048	0.104	0.146	0.097	-0.036
-0.230	0.551	-0.786	-0.233	0.594	-0.770	0.454	0.351	-0.137	-0.025	-0.010	0.017	0.100	0.121	0.119	-0.035
-0.249	0.547	-0.782	-0.236	0.601	-0.764	0.439	0.285	-0.109	-0.041	-0.021	0.015	0.119	0.123	0.113	-0.034
-0.237	0.535	-0.775	-0.239	0.609	-0.757	0.506	0.242	-0.055	-0.026	-0.040	0.016	0.108	0.133	0.103	-0.031
-0.237	0.535	-0.775	-0.242	0.616	-0.750	0.486	0.228	-0.023	-0.023	-0.047	0.009	0.108	0.131	0.102	-0.035
-0.249	0.562	-0.782	-0.244	0.623	-0.743	0.473	0.150	-0.023	-0.033	-0.027	-0.005	0.119	0.102	0.108	-0.035
-0.264	0.582	-0.739	-0.246	0.629	-0.737	0.417	0.186	-0.047	-0.046	-0.014	0.032	0.135	0.081	0.062	-0.037
-0.257	0.605	-0.747	-0.249	0.635	-0.731	0.411	0.210	-0.043	-0.035	0.003	0.018	0.127	0.055	0.068	-0.040
-0.264	0.601	-0.743	-0.250	0.641	-0.725	0.404	0.155	-0.058	-0.041	-0.007	0.016	0.135	0.057	0.061	-0.041
-0.264	0.593	-0.751	-0.252	0.648	-0.719	0.442	0.168	-0.040	-0.039	-0.021	0.002	0.135	0.063	0.067	-0.037
-0.272	0.601	-0.767	-0.253	0.655	-0.712	0.495	0.044	0.013	-0.046	-0.020	-0.021	0.142	0.054	0.080	-0.033
-0.264	0.620	-0.747	-0.254	0.661	-0.706	0.471	0.010	0.046	-0.037	-0.007	-0.007	0.135	0.032	0.058	-0.031
-0.245	0.632	-0.727	-0.256	0.667	-0.700	0.426	0.107	0.043	-0.016	-0.001	0.006	0.115	0.019	0.036	-0.029
-0.272	0.612	-0.743	-0.257	0.672	-0.695	0.418	-0.027	0.091	-0.042	-0.025	-0.015	0.141	0.037	0.050	-0.032
-0.264	0.632	-0.731	-0.259	0.677	-0.689	0.437	0.066	0.065	-0.032	-0.011	-0.009	0.133	0.016	0.036	-0.032
-0.295	0.636	-0.735	-0.260	0.683	-0.683	0.423	-0.039	0.085	-0.063	-0.013	-0.018	0.164	0.010	0.039	-0.035
-0.268	0.636	-0.723	-0.260	0.688	-0.678	0.440	-0.064	0.077	-0.035	-0.018	-0.012	0.136	0.009	0.025	-0.027
-0.280	0.670	-0.727	-0.261	0.693	-0.672	0.403	-0.047	0.107	-0.046	0.012	-0.021	0.147	0.028	0.027	-0.021
-0.233	0.643	-0.711	-0.262	0.698	-0.667	0.429	0.005	0.135	0.002	-0.020	-0.011	0.101	0.002	0.008	-0.019
-0.253	0.670	-0.739	-0.266	0.701	-0.662	0.345	0.067	0.167	-0.014	0.004	-0.044	0.120	0.031	0.033	-0.019
-0.303	0.640	-0.743	-0.267	0.705	-0.657	0.368	-0.118	0.190	-0.062	-0.031	-0.052	0.170	0.002	0.034	-0.021
-0.303	0.678	-0.767	-0.269	0.708	-0.653	0.323	-0.023	0.174	-0.060	0.005	-0.079	0.170	0.042	0.054	-0.024
-0.318	0.686	-0.759	-0.270	0.711	-0.649	0.364	-0.168	0.188	-0.075	0.009	-0.076	0.185	0.052	0.044	-0.023
-0.283	0.690	-0.751	-0.272	0.715	-0.644	0.395	-0.025	0.192	-0.038	0.009	-0.073	0.150	0.057	0.033	-0.012
-0.264	0.640	-0.743	-0.274	0.718	-0.639	0.351	-0.071	0.218	-0.017	-0.044	-0.069	0.130	0.009	0.021	-0.014
-0.249	0.655	-0.715	-0.277	0.721	-0.635	0.326	0.010	0.203	0.002	-0.032	-0.046	0.114	0.026	0.009	-0.018
-0.310	0.694	-0.704	-0.279	0.724	-0.631	0.338	-0.077	0.203	-0.058	0.004	-0.038	0.176	0.066	0.024	-0.027
-0.330	0.717	-0.680	-0.281	0.727	-0.626	0.347	-0.116	0.232	-0.075	0.024	-0.019	0.195	0.091	0.050	-0.033
-0.322	0.690	-0.668	-0.284	0.731	-0.621	0.400	-0.072	0.253	-0.064	-0.006	-0.012	0.187	0.066	0.065	-0.034
-0.291	0.709	-0.668	-0.287	0.735	-0.614	0.523	-0.063	0.257	-0.031	0.009	-0.019	0.156	0.087	0.068	-0.017
-0.260	0.740	-0.660	-0.290	0.742	-0.605	0.616	-0.040	0.231	0.003	0.033	-0.020	0.125	0.121	0.079	0.008
-0.222	0.798	-0.641	-0.293	0.749	-0.595	0.690	0.055	0.165	0.044	0.084	-0.010	0.086	0.181	0.101	0.033
-0.218	0.802	-0.676	-0.295	0.756	-0.585	0.611	0.077	0.080	0.050	0.081	-0.055	0.081	0.187	0.068	0.052
-0.241	0.802	-0.747	-0.296	0.760	-0.578	0.436	0.073	0.022	0.028	0.077	-0.132	0.104	0.189	0.001	0.058
-0.249	0.790	-0.767	-0.295	0.764	-0.574	0.293	0.085	-0.050	0.020	0.062	-0.157	0.112	0.179	0.018	0.056
-0.276	0.763	-0.751	-0.293	0.766	-0.572	0.158	-0.131	-0.062	-0.009	0.033	-0.142	0.138	0.155	0.000	0.053
-0.268	0.794	-0.723	-0.289	0.768	-0.572	0.136	-0.223	-0.063	-0.005	0.062	-0.115	0.130	0.188	0.030	0.051
-0.249	0.833	-0.739	-0.285	0.769	-0.572	0.113	-0.223	-0.107	0.010	0.099	-0.131	0.110	0.229	0.017	0.054
-0.249	0.833	-0.782	-0.278	0.771	-0.573	0.102	-0.426	-0.121	0.003	0.097	-0.173	0.109	0.232	0.024	0.065
-0.207	0.844	-0.767	-0.270	0.772	-0.576	-0.017	-0.443	-0.164	0.037	0.108	-0.154	0.066	0.246	0.007	0.076
-0.183	0.817	-0.751	-0.262	0.771	-0.581	-0.153	-0.464	-0.143	0.052	0.082	-0.133	0.042	0.221	0.011	0.078
-0.172	0.817	-0.739	-0.255	0.767	-0.588	-0.292	-0.472	-0.086	0.057	0.085	-0.114	0.031	0.223	0.025	0.081
-0.191	0.798	-0.731	-0.247	0.763	-0.597	-0.347	-0.544	-0.045	0.030	0.070	-0.097	0.050	0.206	0.035	0.076
-0.164	0.783	-0.739	-0.240	0.759	-0.605	-0.377	-0.508	-0.054	0.050	0.059	-0.097	0.022	0.193	0.029	0.072
-0.180	0.775	-0.755	-0.232	0.754	-0.614	-0.414	-0.580	-0.066	0.026	0.056	-0.103	0.037	0.187	0.015	0.066
-0.153	0.771	-0.755	-0.223	0.749	-0.624	-0.480	-0.597	-0.094	0.044	0.057	-0.093	0.009	0.185	0.017	0.062
-0.141	0.748	-0.727	-0.214	0.742	-0.635	-0.516	-0.543	-0.105	0.047	0.040	-0.055	0.003	0.163	0.046	0.047
-0.160	0.759	-0.739	-0.207	0.736	-0.645	-0.563	-0.441	-0.110	0.021	0.059	-0.057	0.016	0.177	0.035	0.030
-0.187	0.740	-0.735	-0.200	0.728	-0.656	-0.600	-0.424	-0.114	-0.013	0.047	-0.042	0.042	0.159	0.040	0.010
-0.207	0.732	-0.747	-0.190	0.721	-0.667	-0.599	-0.548	-0.130	-0.042	0.046	-0.043	0.061	0.153	0.029	-0.007
-0.191	0.732	-0.731	-0.180	0.713	-0.678	-0.604	-0.641	-0.151	-0.037	0.054	-0.017	0.045	0.154	0.046	-0.014
-0.168	0.740	-0.723	-0.168	0.706	-0.688	-0.554	-0.689	-0.161	-0.026	0.069	0.002	0.021	0.163	0.055	-0.013
-0.122	0.736	-0.723	-0.158	0.699	-0.698	-0.581	-0.514	-0.180	0.011	0.072	0.011	0.026	0.161	0.056	-0.003
-0.107	0.701	-0.719	-0.146	0.690	-0.709	-0.634	-0.662	-0.199	0.014	0.046	0.026	0.042	0.127	0.061	0.011
-0.076	0.694	-0.743	-0.136	0.681	-0.720	-0.717	-0.403	-0.260	0.035	0.047	0.013	0.074	0.121	0.038	0.015
-0.041	0.686	-0.723	-0.129	0.671	-0.730	-0.740	-0.258	-0.292	0.062	0.049	0.044	0.109	0.114	0.058	0.001
-0.087	0.659	-0.731	-0.122	0.660	-0.741	-0.778	-0.159	-0.275	0.010	0.033	0.047	0.064	0.087	0.050	-0.014
-0.153	0.628	-0.782	-0.114	0.649	-0.752	-0.772	-0.384	-0.182	-0.064	0.013	0.006	0.000	0.057	0.001	-0.020
-0.153	0.628	-0.782	-0.107	0.637	-0.763	-0.798	-0.373	-0.158	-0.071	0.025	0.017	0.001	0.057	0.000	-0.025
-0.060	0.593	-0.767	-0.099	0.625	-0.774	-0.789	-0.353	-0.159	0.014	0.002	0.044	0.094	0.023	0.016	-0.021
-0.033	0.582	-0.771	-0.093	0.613	-0.784	-0.801	-0.239	-0.159	0.035	0.003	0.050	0.122	0.011	0.012	-0.001
-0.026	0.555	-0.775	-0.087	0.601	-0.794	-0.759	-0.308	-0.149	0.036	-0.013	0.056	0.130	0.015	0.008	0.018
0.009	0.558	-0.771	-0.082	0.590	-0.803	-0.712	-0.158	-0.188	0.065	0.002	0.068	0.166	0.011	0.011	0.021
-0.007	0.543	-0.790	-0.079	0.580	-0.811	-0.642	0.027	-0.226	0.048	-0.003	0.056	0.152	0.027	0.009	0.020
-0.026	0.524	-0.830	-0.075	0.571	-0.818	-0.613	-0.089	-0.205	0.025	-0.013	0.024	0.134	0.047	0.049	0.015
-0.030	0.508	-0.834	-0.071	0.560	-0.825	-0.634	-0.142	-0.154	0.017	-0.018	0.027	0.132	0.063	0.053	0.017
-0.026	0.497	-0.798	-0.067	0.551	-0.832	-0.582	-0.152	-0.148	0.017	-0.020	0.070	0.137	0.075	0.018	0.018
0.036	0.497	-0.786	-0.068	0.541	-0.838	-0.600	0.220	-0.188	0.080	-0.010	0.088	0.200	0.075	0.007	0.013
0.020	0.473	-0.802	-0.069	0.532	-0.844	-0.547	0.199	-0.213	0.065	-0.025	0.077	0.186	0.099	0.024	0.015
-0.026	0.462	-0.802	-0.069	0.523	-0.850	-0.540	0.118	-0.173	0.019	-0.027	0.083	0.141	0.112	0.024	0.018
-0.003	0.473	-0.818	-0.069	0.516	-0.854	-0.437	0.089	-0.140	0.042	-0.009	0.072	0.166	0.102	0.041	0.013
0.001	0.450	-0.778	-0.072	0.510	-0.857	-0.344	0.256	-0.112	0.049	-0.026	0.114	0.171	0.127	0.002	0.006
0.009	0.458	-0.778	-0.077	0.506	-0.859	-0.214	0.387	-0.111	0.062	-0.015	0.116	0.180	0.121	0.003	0.008
-0.022	0.439	-0.786	-0.084	0.505	-0.859	-0.082	0.471	-0.116	0.038	-0.033	0.108	0.150	0.141	0.012	0.005
-0.030	0.446	-0.802	-0.088	0.505	-0.859	-0.030	0.262	-0.072	0.034	-0.025	0.092	0.144	0.135	0.029	0.005
-0.049	0.427	-0.834	-0.092	0.506	-0.857	0.089	0.331	-0.095	0.020	-0.046	0.059	0.126	0.156	0.061	-0.008
-0.030	0.415	-0.794	-0.098	0.508	-0.856	0.107	0.416	-0.109	0.045	-0.060	0.097	0.146	0.169	0.023	-0.006
-0.087	0.431	-0.767	-0.105	0.511	-0.853	0.129	0.497	-0.142	-0.006	-0.047	0.122	0.090	0.156	0.003	-0.005
-0.049	0.458	-0.806	-0.110	0.513	-0.851	0.148	0.382	-0.134	0.038	-0.022	0.080	0.129	0.130	0.037	-0.005
-0.068	0.454	-0.826	-0.116	0.517	-0.848	0.170	0.447	-0.134	0.025	-0.029	0.058	0.111	0.136	0.058	-0.012
-0.076	0.450	-0.814	-0.123	0.521	-0.845	0.235	0.528	-0.149	0.025	-0.037	0.066	0.104	0.142	0.047	-0.006
-0.110	0.473	-0.806	-0.128	0.524	-0.842	0.180	0.402	-0.150	-0.005	-0.018	0.071	0.070	0.121	0.041	-0.008
-0.095	0.485	-0.798	-0.132	0.528	-0.839	0.234	0.293	-0.172	0.014	-0.010	0.076	0.087	0.111	0.034	-0.018
-0.107	0.477	-0.845	-0.136	0.532	-0.836	0.186	0.404	-0.193	0.007	-0.022	0.026	0.076	0.121	0.083	-0.020
-0.149	0.473	-0.806	-0.141	0.536	-0.832	0.236	0.378	-0.169	-0.031	-0.030	0.062	0.034	0.126	0.045	-0.016
-0.114	0.450	-0.822	-0.144	0.540	-0.829	0.239	0.325	-0.148	0.007	-0.057	0.042	0.070	0.152	0.062	-0.010
-0.122	0.481	-0.818	-0.148	0.545	-0.825	0.263	0.332	-0.134	0.004	-0.031	0.043	0.063	0.123	0.059	-0.019
-0.103	0.489	-0.830	-0.154	0.551	-0.820	0.312	0.497	-0.180	0.029	-0.029	0.026	0.083	0.118	0.072	-0.010
-0.176	0.477	-0.826	-0.159	0.556	-0.816	0.300	0.349	-0.150	-0.040	-0.046	0.025	0.010	0.131	0.070	-0.011
-0.137	0.500	-0.826	-0.163	0.561	-0.811	0.318	0.350	-0.143	0.003	-0.028	0.021	0.049	0.110	0.071	-0.014
-0.145	0.504	-0.802	-0.168	0.568	-0.806	0.360	0.431	-0.166	0.000	-0.030	0.039	0.042	0.108	0.049	-0.020
-0.172	0.516	-0.818	-0.171	0.574	-0.801	0.378	0.321	-0.157	-0.023	-0.025	0.018	0.016	0.098	0.066	-0.012
-0.157	0.524	-0.810	-0.173	0.581	-0.796	0.375	0.266	-0.175	-0.006	-0.024	0.021	0.032	0.092	0.060	-0.010
-0.153	0.500	-0.810	-0.176	0.587	-0.790	0.396	0.295	-0.155	0.001	-0.054	0.015	0.036	0.118	0.061	-0.019
-0.137	0.504	-0.778	-0.181	0.594	-0.784	0.409	0.443	-0.162	0.022	-0.057	0.040	0.052	0.116	0.031	-0.020
-0.222	0.543	-0.802	-0.184	0.601	-0.778	0.433	0.256	-0.112	-0.060	-0.025	0.011	0.032	0.079	0.056	-0.023
-0.195	0.566	-0.798	-0.185	0.608	-0.772	0.449	0.136	-0.088	-0.032	-0.009	0.009	0.005	0.058	0.053	-0.027
-0.176	0.570	-0.755	-0.187	0.616	-0.766	0.466	0.215	-0.107	-0.011	-0.013	0.046	0.014	0.056	0.011	-0.032
-0.183	0.562	-0.759	-0.192	0.623	-0.758	0.467	0.385	-0.068	-0.014	-0.028	0.034	0.007	0.066	0.017	-0.027
-0.191	0.562	-0.786	-0.195	0.630	-0.752	0.490	0.221	-0.027	-0.018	-0.035	-0.000	0.001	0.068	0.046	-0.025
-0.218	0.570	-0.790	-0.198	0.638	-0.745	0.497	0.197	-0.000	-0.042	-0.034	-0.011	0.028	0.062	0.051	-0.033
-0.195	0.578	-0.755	-0.201	0.645	-0.737	0.517	0.196	-0.010	-0.016	-0.034	0.017	0.004	0.055	0.017	-0.036
-0.253	0.624	-0.755	-0.203	0.652	-0.731	0.466	0.138	0.037	-0.071	0.006	0.011	0.062	0.010	0.019	-0.036
-0.214	0.612	-0.731	-0.207	0.659	-0.723	0.520	0.231	0.006	-0.029	-0.013	0.027	0.024	0.024	0.004	-0.047
-0.210	0.628	-0.763	-0.210	0.665	-0.717	0.436	0.200	0.013	-0.022	-0.004	-0.012	0.020	0.010	0.029	-0.049
-0.291	0.612	-0.755	-0.212	0.669	-0.712	0.304	0.035	0.087	-0.101	-0.023	-0.008	0.101	0.027	0.023	-0.033
-0.226	0.624	-0.731	-0.217	0.673	-0.707	0.310	0.291	0.073	-0.031	-0.015	0.011	0.036	0.017	0.000	-0.029
-0.214	0.640	-0.814	-0.218	0.676	-0.704	0.264	-0.070	0.189	-0.018	-0.003	-0.075	0.025	0.003	0.084	-0.020
-0.245	0.620	-0.806	-0.223	0.680	-0.698	0.409	0.127	0.196	-0.044	-0.026	-0.073	0.056	0.024	0.078	0.000
-0.210	0.663	-0.830	-0.227	0.684	-0.694	0.332	0.085	0.219	-0.005	0.013	-0.102	0.022	0.017	0.102	0.003
-0.226	0.647	-0.790	-0.233	0.688	-0.688	0.370	0.196	0.223	-0.015	-0.007	-0.068	0.038	0.000	0.064	-0.001
-0.260	0.659	-0.786	-0.240	0.690	-0.683	0.287	0.319	0.220	-0.042	0.002	-0.069	0.073	0.009	0.062	-0.009
-0.260	0.659	-0.786	-0.243	0.692	-0.680	0.230	0.018	0.194	-0.039	0.000	-0.072	0.074	0.008	0.063	-0.022
-0.260	0.686	-0.641	-0.245	0.693	-0.678	0.079	0.009	0.143	-0.037	0.027	0.072	0.074	0.033	0.082	-0.020
-0.237	0.705	-0.644	-0.247	0.693	-0.678	0.069	-0.059	0.156	-0.012	0.046	0.068	0.052	0.050	0.077	-0.017
-0.191	0.678	-0.660	-0.252	0.692	-0.676	0.009	0.242	0.182	0.040	0.020	0.050	0.006	0.021	0.060	-0.015
-0.237	0.663	-0.715	-0.258	0.691	-0.675	0.000	0.236	0.187	-0.001	0.006	-0.006	0.053	0.004	0.003	0.009
-0.253	0.674	-0.731	-0.262	0.690	-0.675	-0.016	0.119	0.170	-0.012	0.018	-0.022	0.069	0.014	0.014	0.047
-0.203	0.709	-0.790	-0.265	0.687	-0.677	-0.145	0.059	0.166	0.041	0.056	-0.079	0.020	0.047	0.074	0.078
-0.130	0.663	-0.861	-0.266	0.685	-0.679	-0.129	0.088	0.071	0.116	0.012	-0.148	0.053	0.001	0.146	0.100
-0.126	0.612	-0.909	-0.266	0.682	-0.681	-0.158	0.015	-0.001	0.119	-0.036	-0.193	0.056	0.053	0.195	0.118
-0.187	0.593	-0.889	-0.264	0.681	-0.683	-0.047	-0.113	-0.013	0.056	-0.054	-0.172	0.006	0.074	0.177	0.124
-0.199	0.628	-0.857	-0.263	0.680	-0.684	-0.030	-0.110	0.040	0.043	-0.018	-0.139	0.018	0.040	0.146	0.117
-0.218	0.655	-0.944	-0.259	0.679	-0.687	-0.021	-0.323	0.087	0.021	0.010	-0.223	0.038	0.014	0.235	0.099
-0.187	0.667	-0.964	-0.255	0.678	-0.689	-0.012	-0.395	0.075	0.047	0.022	-0.240	0.007	0.003	0.256	0.106
-0.187	0.690	-0.857	-0.249	0.677	-0.692	-0.032	-0.419	0.041	0.041	0.047	-0.131	0.007	0.019	0.150	0.116
-0.095	0.698	-0.802	-0.245	0.676	-0.695	-0.092	-0.271	0.022	0.130	0.056	-0.073	0.084	0.026	0.096	0.116
-0.103	0.717	-0.810	-0.243	0.673	-0.698	-0.189	-0.149	0.015	0.120	0.078	-0.077	0.076	0.044	0.104	0.101
-0.141	0.694	-0.802	-0.240	0.670	-0.703	-0.244	-0.198	0.031	0.079	0.058	-0.065	0.036	0.020	0.097	0.087
-0.199	0.667	-0.834	-0.238	0.665	-0.708	-0.268	-0.203	0.037	0.018	0.035	-0.092	0.022	0.008	0.129	0.056
-0.226	0.640	-0.822	-0.234	0.662	-0.712	-0.223	-0.296	0.026	-0.012	0.012	-0.075	0.050	0.035	0.118	0.024
-0.226	0.655	-0.755	-0.229	0.659	-0.716	-0.163	-0.365	0.064	-0.017	0.030	-0.004	0.050	0.020	0.051	0.011
-0.218	0.670	-0.723	-0.225	0.657	-0.720	-0.140	-0.366	0.073	-0.013	0.048	0.031	0.043	0.004	0.020	0.016
-0.164	0.670	-0.747	-0.221	0.654	-0.723	-0.196	-0.254	0.011	0.037	0.050	0.011	0.010	0.004	0.045	0.030
-0.130	0.670	-0.782	-0.219	0.649	-0.728	-0.351	-0.070	-0.064	0.070	0.055	-0.019	0.044	0.005	0.081	0.039
-0.107	0.636	-0.775	-0.220	0.641	-0.735	-0.582	0.214	-0.144	0.094	0.028	-0.005	0.067	0.039	0.074	0.036
-0.160	0.535	-0.767	-0.218	0.632	-0.744	-0.672	-0.010	-0.130	0.038	-0.063	0.012	0.012	0.140	0.066	0.009
-0.237	0.527	-0.778	-0.216	0.621	-0.753	-0.751	0.015	-0.156	-0.040	-0.060	0.010	0.065	0.147	0.078	-0.021
-0.303	0.531	-0.782	-0.213	0.610	-0.763	-0.763	-0.086	-0.165	-0.109	-0.045	0.016	0.132	0.143	0.083	-0.056
-0.249	0.582	-0.743	-0.207	0.599	-0.774	-0.769	-0.338	-0.134	-0.062	0.017	0.066	0.078	0.092	0.044	-0.056
-0.249	0.582	-0.743	-0.201	0.588	-0.784	-0.743	-0.275	-0.170	-0.068	0.027	0.076	0.078	0.092	0.044	-0.046
-0.118	0.547	-0.767	-0.195	0.577	-0.793	-0.728	-0.218	-0.168	0.058	0.003	0.062	0.052	0.126	0.068	-0.027
-0.133	0.527	-0.759	-0.191	0.567	-0.801	-0.675	-0.118	-0.132	0.039	-0.006	0.078	0.036	0.145	0.060	-0.014
-0.153	0.539	-0.763	-0.191	0.558	-0.808	-0.598	0.047	-0.098	0.019	0.015	0.080	0.016	0.132	0.064	-0.005
-0.176	0.547	-0.810	-0.191	0.550	-0.813	-0.481	0.084	-0.118	-0.004	0.030	0.038	0.007	0.124	0.112	-0.011
-0.203	0.524	-0.818	-0.188	0.543	-0.818	-0.435	-0.102	-0.091	-0.033	0.014	0.036	0.034	0.146	0.119	-0.004
-0.153	0.524	-0.822	-0.187	0.537	-0.822	-0.401	-0.018	-0.092	0.015	0.020	0.036	0.015	0.145	0.123	-0.001
-0.103	0.493	-0.814	-0.188	0.531	-0.826	-0.380	0.148	-0.153	0.066	-0.005	0.048	0.065	0.175	0.115	0.009
-0.137	0.473	-0.806	-0.185	0.527	-0.830	-0.328	-0.029	-0.153	0.029	-0.020	0.059	0.029	0.194	0.107	0.017
-0.107	0.435	-0.802	-0.186	0.523	-0.832	-0.261	0.143	-0.184	0.060	-0.055	0.066	0.059	0.232	0.102	0.016
-0.145	0.439	-0.794	-0.187	0.521	-0.833	-0.141	0.192	-0.189	0.023	-0.049	0.075	0.020	0.227	0.094	0.005
-0.149	0.450	-0.798	-0.190	0.521	-0.832	-0.013	0.312	-0.192	0.022	-0.038	0.070	0.016	0.214	0.097	0.001
-0.157	0.450	-0.806	-0.191	0.524	-0.830	0.111	0.157	-0.150	0.015	-0.041	0.060	0.007	0.213	0.105	-0.010
-0.168	0.419	-0.798	-0.193	0.528	-0.827	0.238	0.247	-0.154	0.006	-0.076	0.065	0.004	0.243	0.096	-0.003
-0.176	0.470	-0.806	-0.195	0.533	-0.823	0.286	0.162	-0.140	-0.000	-0.031	0.054	0.012	0.191	0.104	-0.005
-0.110	0.489	-0.747	-0.199	0.540	-0.818	0.398	0.373	-0.166	0.069	-0.019	0.108	0.053	0.171	0.044	-0.002
-0.176	0.485	-0.798	-0.201	0.549	-0.811	0.495	0.237	-0.144	0.006	-0.031	0.050	0.013	0.174	0.095	0.010
-0.172	0.466	-0.826	-0.205	0.560	-0.803	0.628	0.359	-0.161	0.014	-0.061	0.014	0.009	0.192	0.122	0.016
-0.133	0.489	-0.814	-0.208	0.570	-0.795	0.640	0.268	-0.125	0.055	-0.049	0.018	0.029	0.168	0.110	0.021
-0.168	0.485	-0.786	-0.212	0.581	-0.786	0.681	0.362	-0.098	0.025	-0.064	0.037	0.006	0.171	0.082	0.027
-0.122	0.442	-0.755	-0.220	0.593	-0.774	0.752	0.616	-0.149	0.079	-0.119	0.057	0.040	0.213	0.050	0.027
-0.183	0.489	-0.786	-0.227	0.604	-0.764	0.705	0.590	-0.131	0.025	-0.084	0.015	0.021	0.166	0.081	0.008
-0.180	0.477	-0.727	-0.231	0.617	-0.753	0.777	0.354	-0.122	0.032	-0.107	0.063	0.017	0.177	0.022	0.001
-0.253	0.508	-0.735	-0.235	0.629	-0.741	0.806	0.455	-0.210	-0.037	-0.089	0.043	0.090	0.145	0.029	-0.018
-0.230	0.585	-0.715	-0.240	0.642	-0.728	0.807	0.509	-0.232	-0.009	-0.025	0.050	0.067	0.067	0.009	-0.029
-0.257	0.566	-0.719	-0.243	0.655	-0.716	0.776	0.453	-0.280	-0.033	-0.057	0.034	0.094	0.086	0.013	-0.037
-0.257	0.566	-0.719	-0.244	0.666	-0.705	0.750	0.284	-0.248	-0.032	-0.069	0.023	0.094	0.086	0.013	-0.039
-0.241	0.566	-0.672	-0.246	0.678	-0.693	0.729	0.439	-0.245	-0.013	-0.080	0.059	0.078	0.085	0.035	-0.047
-0.280	0.582	-0.680	-0.247	0.688	-0.682	0.708	0.254	-0.214	-0.051	-0.076	0.040	0.116	0.069	0.027	-0.049
-0.291	0.632	-0.684	-0.247	0.700	-0.670	0.765	0.263	-0.249	-0.062	-0.037	0.024	0.127	0.019	0.023	-0.052
-0.272	0.659	-0.664	-0.247	0.711	-0.659	0.750	0.237	-0.233	-0.043	-0.021	0.032	0.108	0.009	0.043	-0.058
-0.276	0.698	-0.660	-0.246	0.721	-0.648	0.730	0.140	-0.243	-0.048	0.007	0.025	0.111	0.048	0.048	-0.052
-0.283	0.667	-0.652	-0.244	0.731	-0.637	0.710	0.092	-0.246	-0.058	-0.034	0.022	0.119	0.017	0.056	-0.053
-0.253	0.667	-0.652	-0.242	0.742	-0.626	0.720	0.176	-0.233	-0.029	-0.045	0.011	0.088	0.017	0.056	-0.045
-0.295	0.663	-0.644	-0.238	0.752	-0.615	0.771	-0.132	-0.183	-0.075	-0.059	0.008	0.129	0.014	0.064	-0.046
-0.230	0.698	-0.641	-0.237	0.763	-0.602	0.815	0.195	-0.246	-0.011	-0.035	-0.001	0.064	0.048	0.068	-0.037
-0.280	0.721	-0.633	-0.234	0.773	-0.590	0.808	-0.027	-0.169	-0.064	-0.022	-0.005	0.113	0.072	0.077	-0.037
-0.241	0.752	-0.633	-0.232	0.783	-0.577	0.800	0.010	-0.129	-0.027	-0.001	-0.018	0.075	0.103	0.077	-0.039
-0.257	0.775	-0.633	-0.231	0.792	-0.565	0.798	0.055	-0.113	-0.043	0.013	-0.030	0.090	0.126	0.077	-0.045
-0.314	0.783	-0.629	-0.229	0.802	-0.551	0.879	-0.070	-0.089	-0.103	0.010	-0.040	0.147	0.134	0.081	-0.034
-0.253	0.779	-0.577	-0.228	0.813	-0.536	0.917	0.005	-0.072	-0.043	-0.004	-0.003	0.086	0.130	0.133	-0.036
-0.218	0.806	-0.574	-0.228	0.822	-0.522	0.891	0.070	-0.046	-0.008	0.013	-0.014	0.051	0.157	0.137	-0.035
-0.257	0.786	-0.589	-0.226	0.831	-0.508	0.866	-0.105	-0.035	-0.048	-0.015	-0.044	0.089	0.138	0.122	-0.027
-0.245	0.790	-0.562	-0.226	0.838	-0.496	0.739	-0.042	-0.020	-0.037	-0.018	-0.028	0.078	0.142	0.149	-0.027
-0.264	0.794	-0.566	-0.225	0.845	-0.485	0.681	-0.119	0.027	-0.057	-0.021	-0.043	0.097	0.146	0.145	-0.033
-0.276	0.833	-0.581	-0.224	0.850	-0.476	0.610	-0.264	0.048	-0.070	0.012	-0.068	0.108	0.185	0.130	-0.030
-0.257	0.864	-0.558	-0.223	0.855	-0.468	0.584	-0.228	0.069	-0.052	0.038	-0.053	0.089	0.216	0.153	-0.026
-0.237	0.860	-0.538	-0.222	0.861	-0.458	0.610	-0.184	0.080	-0.033	0.029	-0.042	0.070	0.212	0.173	-0.022
-0.233	0.852	-0.550	-0.224	0.865	-0.449	0.594	-0.060	0.101	-0.028	0.016	-0.064	0.066	0.204	0.161	-0.023
-0.253	0.821	-0.546	-0.224	0.870	-0.440	0.572	-0.264	0.134	-0.047	-0.019	-0.069	0.085	0.174	0.165	-0.024
-0.283	0.817	-0.542	-0.225	0.874	-0.431	0.551	-0.138	0.122	-0.077	-0.027	-0.073	0.116	0.170	0.170	-0.028
-0.264	0.825	-0.518	-0.225	0.877	-0.424	0.498	-0.191	0.111	-0.057	-0.023	-0.057	0.097	0.178	0.193	-0.033
-0.268	0.848	-0.514	-0.225	0.880	-0.418	0.434	-0.314	0.120	-0.061	-0.002	-0.059	0.100	0.201	0.197	-0.035
-0.257	0.875	-0.495	-0.224	0.883	-0.412	0.425	-0.310	0.117	-0.050	0.022	-0.046	0.089	0.229	0.217	-0.024
-0.257	0.875	-0.495	-0.224	0.886	-0.406	0.462	-0.395	0.154	-0.050	0.019	-0.052	0.089	0.229	0.217	-0.015
-0.237	0.902	-0.538	-0.225	0.889	-0.400	0.425	-0.246	0.188	-0.030	0.044	-0.102	0.070	0.256	0.174	-0.005
-0.230	0.883	-0.526	-0.228	0.890	-0.394	0.385	-0.170	0.220	-0.020	0.022	-0.096	0.062	0.237	0.186	0.003
-0.222	0.902	-0.495	-0.231	0.892	-0.389	0.341	-0.141	0.239	-0.009	0.040	-0.069	0.054	0.257	0.218	0.007
-0.233	0.918	-0.487	-0.235	0.893	-0.383	0.343	-0.050	0.232	-0.017	0.054	-0.067	0.066	0.273	0.226	0.002
-0.260	0.906	-0.503	-0.237	0.895	-0.378	0.315	-0.147	0.184	-0.041	0.041	-0.088	0.093	0.261	0.211	-0.000
-0.272	0.883	-0.510	-0.237	0.896	-0.376	0.240	-0.213	0.105	-0.053	0.017	-0.099	0.104	0.238	0.203	0.003
-0.245	0.825	-0.483	-0.237	0.897	-0.374	0.183	-0.252	0.087	-0.026	-0.042	-0.073	0.077	0.181	0.231	0.013
-0.218	0.829	-0.499	-0.237	0.897	-0.373	0.137	-0.270	0.108	0.001	-0.038	-0.090	0.050	0.185	0.215	0.027
-0.203	0.868	-0.526	-0.238	0.898	-0.371	0.181	-0.183	0.131	0.017	0.000	-0.119	0.035	0.225	0.188	0.039
-0.187	0.914	-0.503	-0.239	0.899	-0.367	0.283	-0.067	0.124	0.034	0.045	-0.100	0.020	0.272	0.212	0.045
-0.207	0.914	-0.483	-0.240	0.902	-0.359	0.452	-0.093	0.117	0.016	0.043	-0.088	0.039	0.272	0.232	0.047
-0.214	0.925	-0.455	-0.240	0.905	-0.351	0.523	-0.159	0.068	0.008	0.051	-0.069	0.047	0.284	0.260	0.052
-0.222	0.898	-0.495	-0.239	0.908	-0.343	0.513	-0.235	0.025	-0.001	0.021	-0.116	0.054	0.258	0.220	0.064
-0.191	0.879	-0.542	-0.237	0.911	-0.337	0.469	-0.313	0.001	0.028	-0.002	-0.170	0.024	0.239	0.173	0.076
-0.145	0.879	-0.538	-0.234	0.914	-0.331	0.428	-0.336	-0.010	0.072	-0.005	-0.172	0.023	0.240	0.177	0.088
-0.141	0.956	-0.479	-0.231	0.916	-0.327	0.339	-0.431	0.005	0.072	0.071	-0.117	0.026	0.318	0.236	0.102
-0.157	0.972	-0.475	-0.228	0.918	-0.324	0.282	-0.408	-0.005	0.054	0.084	-0.116	0.011	0.334	0.240	0.105
-0.145	0.999	-0.507	-0.224	0.919	-0.325	0.094	-0.400	-0.047	0.062	0.111	-0.147	0.022	0.361	0.209	0.097
-0.145	0.999	-0.503	-0.220	0.919	-0.327	-0.030	-0.382	-0.098	0.058	0.111	-0.141	0.022	0.362	0.213	0.091
-0.168	1.003	-0.530	-0.215	0.918	-0.333	-0.182	-0.358	-0.130	0.030	0.115	-0.163	0.001	0.366	0.186	0.085
-0.149	1.007	-0.487	-0.210	0.917	-0.340	-0.265	-0.415	-0.113	0.044	0.121	-0.113	0.018	0.371	0.230	0.077
-0.157	1.022	-0.475	-0.205	0.915	-0.348	-0.357	-0.389	-0.111	0.031	0.138	-0.093	0.011	0.387	0.243	0.068
-0.137	1.014	-0.451	-0.200	0.912	-0.357	-0.415	-0.354	-0.111	0.046	0.133	-0.061	0.030	0.380	0.266	0.058
-0.137	1.003	-0.459	-0.196	0.909	-0.367	-0.464	-0.213	-0.096	0.042	0.124	-0.059	0.030	0.369	0.258	0.042
-0.164	0.980	-0.471	-0.193	0.906	-0.377	-0.490	-0.346	-0.053	0.012	0.105	-0.061	0.004	0.346	0.246	0.029
-0.203	0.960	-0.491	-0.189	0.902	-0.389	-0.549	-0.315	-0.045	-0.030	0.090	-0.069	0.034	0.327	0.226	0.021
-0.195	0.933	-0.495	-0.185	0.897	-0.401	-0.596	-0.406	-0.044	-0.026	0.067	-0.061	0.026	0.300	0.221	0.006
-0.157	0.914	-0.487	-0.182	0.892	-0.414	-0.644	-0.270	-0.082	0.008	0.053	-0.040	0.013	0.281	0.229	-0.005
-0.180	0.864	-0.467	-0.178	0.886	-0.428	-0.721	-0.279	-0.065	-0.018	0.009	-0.007	0.010	0.231	0.247	-0.016
-0.191	0.871	-0.495	-0.174	0.880	-0.442	-0.738	-0.340	-0.066	-0.034	0.023	-0.020	0.022	0.239	0.219	-0.021
-0.226	0.868	-0.507	-0.170	0.873	-0.457	-0.738	-0.467	-0.029	-0.073	0.026	-0.017	0.056	0.236	0.206	-0.026
-0.183	0.860	-0.522	-0.165	0.866	-0.472	-0.768	-0.516	0.012	-0.035	0.025	-0.018	0.013	0.228	0.190	-0.022
-0.153	0.856	-0.534	-0.161	0.859	-0.487	-0.766	-0.435	0.002	-0.008	0.029	-0.015	0.019	0.225	0.178	-0.019
-0.145	0.875	-0.562	-0.157	0.851	-0.502	-0.807	-0.387	-0.006	-0.005	0.056	-0.027	0.027	0.245	0.150	-0.002
-0.145	0.848	-0.538	-0.153	0.842	-0.517	-0.818	-0.423	0.004	-0.009	0.037	0.012	0.027	0.218	0.174	-0.001
-0.107	0.848	-0.570	-0.150	0.833	-0.532	-0.870	-0.220	-0.035	0.027	0.046	-0.005	0.066	0.218	0.142	-0.001
-0.160	0.821	-0.601	-0.144	0.824	-0.549	-0.889	-0.517	-0.002	-0.033	0.029	-0.020	0.012	0.191	0.110	-0.003
-0.110	0.810	-0.558	-0.140	0.813	-0.565	-0.926	-0.321	-0.005	0.013	0.028	0.040	0.062	0.179	0.153	0.002
-0.118	0.821	-0.601	-0.135	0.803	-0.581	-0.929	-0.465	0.000	0.000	0.050	0.013	0.055	0.191	0.110	-0.012
-0.087	0.802	-0.593	-0.132	0.792	-0.596	-0.919	-0.207	-0.003	0.029	0.041	0.036	0.086	0.172	0.118	-0.014
-0.157	0.798	-0.629	-0.129	0.780	-0.612	-0.953	-0.336	0.023	-0.044	0.049	0.016	0.018	0.168	0.082	-0.021
-0.137	0.771	-0.629	-0.126	0.769	-0.627	-0.919	-0.236	0.005	-0.028	0.033	0.031	0.038	0.140	0.082	-0.024
-0.137	0.763	-0.656	-0.122	0.756	-0.643	-0.980	-0.381	0.035	-0.032	0.038	0.019	0.038	0.132	0.055	-0.033
-0.103	0.740	-0.644	-0.119	0.744	-0.657	-0.930	-0.179	-0.010	0.000	0.027	0.045	0.072	0.108	0.066	-0.034
-0.126	0.732	-0.676	-0.116	0.731	-0.672	-0.963	-0.286	0.035	-0.026	0.032	0.029	0.049	0.100	0.034	-0.033
-0.141	0.705	-0.700	-0.111	0.719	-0.686	-0.926	-0.401	0.033	-0.046	0.018	0.019	0.034	0.073	0.011	-0.022
-0.122	0.713	-0.723	-0.107	0.705	-0.701	-0.986	-0.284	-0.001	-0.031	0.039	0.011	0.054	0.080	0.014	-0.016
-0.053	0.686	-0.711	-0.105	0.692	-0.714	-0.938	-0.080	-0.074	0.036	0.025	0.036	0.124	0.052	0.002	-0.016
-0.057	0.663	-0.719	-0.101	0.678	-0.729	-0.993	-0.241	-0.032	0.028	0.017	0.042	0.120	0.028	0.011	-0.005
-0.110	0.601	-0.771	-0.094	0.664	-0.742	-0.938	-0.454	-0.005	-0.032	-0.031	0.004	0.067	0.034	0.062	0.003
-0.072	0.589	-0.794	-0.090	0.650	-0.755	-0.931	-0.229	-0.016	0.003	-0.029	-0.007	0.105	0.047	0.087	0.002
-0.060	0.589	-0.798	-0.085	0.635	-0.768	-0.977	-0.348	-0.000	0.009	-0.014	0.003	0.117	0.049	0.091	0.001
-0.041	0.597	-0.786	-0.083	0.621	-0.779	-0.887	-0.079	-0.065	0.026	0.007	0.026	0.137	0.042	0.080	0.015
-0.041	0.597	-0.786	-0.080	0.606	-0.791	-0.949	-0.156	-0.021	0.023	0.022	0.038	0.137	0.044	0.080	0.012
-0.018	0.527	-0.834	-0.079	0.592	-0.802	-0.873	-0.031	-0.030	0.045	-0.033	0.001	0.161	0.115	0.128	0.012
-0.060	0.504	-0.810	-0.077	0.578	-0.813	-0.887	-0.099	-0.024	0.001	-0.042	0.036	0.119	0.140	0.104	0.007
-0.045	0.516	-0.834	-0.075	0.565	-0.822	-0.771	-0.101	-0.024	0.015	-0.018	0.021	0.134	0.130	0.128	0.008
-0.053	0.497	-0.822	-0.072	0.552	-0.830	-0.752	-0.200	0.006	0.004	-0.025	0.042	0.127	0.151	0.117	-0.002
-0.022	0.531	-0.822	-0.072	0.541	-0.838	-0.685	0.046	-0.031	0.035	0.022	0.049	0.158	0.118	0.117	0.001
-0.057	0.497	-0.838	-0.072	0.531	-0.845	-0.614	0.019	-0.054	0.000	-0.003	0.040	0.123	0.155	0.133	0.001
-0.033	0.454	-0.842	-0.070	0.521	-0.851	-0.574	-0.012	-0.104	0.022	-0.036	0.042	0.147	0.199	0.137	0.001
-0.037	0.446	-0.865	-0.068	0.512	-0.856	-0.534	-0.069	-0.094	0.016	-0.035	0.024	0.143	0.209	0.161	-0.001
-0.041	0.431	-0.830	-0.067	0.505	-0.861	-0.422	-0.029	-0.059	0.011	-0.043	0.064	0.139	0.226	0.126	-0.003
-0.022	0.431	-0.830	-0.070	0.498	-0.864	-0.379	0.244	-0.074	0.034	-0.036	0.068	0.158	0.227	0.127	-0.006
-0.064	0.427	-0.849	-0.070	0.493	-0.867	-0.299	0.010	-0.064	-0.009	-0.035	0.051	0.116	0.233	0.147	-0.009
-0.041	0.458	-0.842	-0.071	0.487	-0.870	-0.323	0.108	-0.067	0.015	0.001	0.062	0.139	0.203	0.139	-0.009
-0.045	0.442	-0.849	-0.072	0.483	-0.873	-0.274	0.110	-0.075	0.013	-0.009	0.057	0.136	0.220	0.147	-0.007
-0.053	0.385	-0.853	-0.072	0.478	-0.875	-0.229	0.043	-0.044	0.005	-0.063	0.055	0.128	0.280	0.151	0.001
-0.018	0.388	-0.845	-0.076	0.475	-0.877	-0.184	0.281	-0.062	0.044	-0.056	0.065	0.162	0.277	0.143	0.002
-0.030	0.400	-0.857	-0.079	0.472	-0.878	-0.151	0.170	-0.043	0.035	-0.042	0.054	0.150	0.266	0.155	-0.000
-0.053	0.427	-0.865	-0.082	0.470	-0.879	-0.133	0.239	-0.068	0.015	-0.013	0.047	0.127	0.240	0.163	0.005
-0.064	0.427	-0.845	-0.084	0.468	-0.880	-0.121	0.126	-0.079	0.005	-0.011	0.068	0.114	0.241	0.144	-0.002
-0.037	0.396	-0.857	-0.085	0.467	-0.880	-0.046	0.148	-0.073	0.034	-0.041	0.056	0.140	0.273	0.155	-0.002
-0.072	0.373	-0.857	-0.090	0.467	-0.879	0.020	0.296	-0.060	0.004	-0.064	0.056	0.105	0.297	0.155	0.003
-0.045	0.385	-0.842	-0.095	0.469	-0.878	0.111	0.337	-0.084	0.036	-0.055	0.070	0.131	0.286	0.139	0.000
-0.049	0.412	-0.881	-0.099	0.472	-0.876	0.132	0.299	-0.083	0.037	-0.030	0.029	0.126	0.259	0.178	-0.002
-0.103	0.396	-0.853	-0.102	0.474	-0.875	0.114	0.206	-0.060	-0.014	-0.048	0.055	0.071	0.275	0.151	0.002
-0.072	0.396	-0.857	-0.108	0.475	-0.873	0.097	0.367	-0.081	0.022	-0.050	0.050	0.102	0.276	0.154	-0.003
-0.072	0.404	-0.842	-0.113	0.478	-0.871	0.113	0.320	-0.100	0.026	-0.044	0.064	0.101	0.268	0.138	-0.011
-0.099	0.412	-0.857	-0.117	0.480	-0.870	0.121	0.290	-0.095	0.004	-0.039	0.047	0.073	0.261	0.154	-0.007
-0.110	0.412	-0.861	-0.120	0.482	-0.868	0.103	0.271	-0.096	-0.004	-0.041	0.041	0.061	0.261	0.158	-0.009
-0.110	0.412	-0.861	-0.124	0.484	-0.866	0.126	0.293	-0.120	-0.000	-0.043	0.040	0.060	0.261	0.157	-0.013
-0.103	0.404	-0.853	-0.128	0.486	-0.864	0.130	0.298	-0.099	0.011	-0.053	0.046	0.067	0.268	0.149	-0.010
-0.118	0.423	-0.845	-0.132	0.489	-0.862	0.165	0.270	-0.080	-0.000	-0.037	0.052	0.050	0.248	0.140	-0.010
-0.099	0.439	-0.845	-0.137	0.493	-0.859	0.190	0.312	-0.095	0.023	-0.025	0.049	0.068	0.232	0.140	-0.008
-0.137	0.446	-0.873	-0.139	0.496	-0.857	0.194	0.201	-0.093	-0.013	-0.021	0.019	0.028	0.223	0.166	-0.004
-0.122	0.439	-0.865	-0.142	0.499	-0.855	0.170	0.213	-0.111	0.005	-0.032	0.025	0.043	0.230	0.157	-0.003
-0.099	0.442	-0.834	-0.146	0.502	-0.853	0.133	0.355	-0.127	0.033	-0.030	0.054	0.065	0.225	0.125	-0.007
-0.133	0.446	-0.845	-0.150	0.505	-0.850	0.170	0.264	-0.130	0.001	-0.030	0.040	0.029	0.220	0.135	-0.004
-0.130	0.442	-0.822	-0.155	0.508	-0.847	0.159	0.386	-0.116	0.011	-0.037	0.061	0.031	0.223	0.111	-0.006
-0.145	0.473	-0.865	-0.158	0.510	-0.845	0.123	0.276	-0.131	-0.002	-0.008	0.016	0.014	0.190	0.153	-0.009
-0.145	0.446	-0.838	-0.160	0.512	-0.844	0.116	0.216	-0.130	0.001	-0.037	0.042	0.013	0.216	0.124	-0.011
-0.145	0.473	-0.853	-0.165	0.514	-0.842	0.083	0.373	-0.116	0.006	-0.012	0.024	0.011	0.187	0.138	-0.012
-0.164	0.458	-0.838	-0.169	0.517	-0.839	0.149	0.265	-0.111	-0.010	-0.030	0.037	0.009	0.201	0.121	-0.014
-0.160	0.462	-0.838	-0.171	0.519	-0.837	0.140	0.223	-0.107	-0.004	-0.029	0.035	0.006	0.195	0.120	-0.008
-0.172	0.450	-0.853	-0.174	0.522	-0.835	0.168	0.192	-0.107	-0.013	-0.044	0.017	0.020	0.205	0.134	-0.008
-0.126	0.458	-0.814	-0.177	0.525	-0.832	0.149	0.305	-0.119	0.037	-0.039	0.054	0.025	0.196	0.094	-0.003
-0.157	0.473	-0.842	-0.180	0.528	-0.830	0.136	0.266	-0.117	0.009	-0.026	0.024	0.007	0.178	0.120	-0.004
-0.149	0.477	-0.810	-0.185	0.531	-0.827	0.176	0.366	-0.143	0.021	-0.025	0.052	0.001	0.172	0.087	-0.006
-0.187	0.497	-0.834	-0.188	0.534	-0.824	0.149	0.298	-0.139	-0.014	-0.009	0.026	0.040	0.151	0.109	-0.013
-0.191	0.477	-0.822	-0.192	0.538	-0.821	0.189	0.287	-0.140	-0.014	-0.031	0.034	0.045	0.168	0.095	-0.016
-0.199	0.473	-0.838	-0.194	0.541	-0.819	0.173	0.223	-0.139	-0.020	-0.038	0.016	0.054	0.170	0.110	-0.017
-0.183	0.470	-0.822	-0.196	0.544	-0.816	0.193	0.247	-0.125	-0.002	-0.046	0.028	0.039	0.171	0.092	-0.016
-0.168	0.508	-0.794	-0.200	0.548	-0.813	0.182	0.275	-0.115	0.017	-0.010	0.053	0.025	0.130	0.063	-0.015
-0.199	0.508	-0.830	-0.202	0.550	-0.810	0.139	0.194	-0.098	-0.012	-0.013	0.015	0.057	0.127	0.097	-0.017
-0.203	0.520	-0.818	-0.205	0.553	-0.807	0.172	0.288	-0.115	-0.012	-0.004	0.024	0.062	0.114	0.083	-0.022
-0.226	0.508	-0.818	-0.208	0.557	-0.804	0.197	0.234	-0.115	-0.033	-0.020	0.021	0.086	0.123	0.081	-0.024
-0.226	0.508	-0.818	-0.210	0.560	-0.801	0.180	0.226	-0.129	-0.031	-0.023	0.018	0.087	0.121	0.079	-0.026
-0.210	0.477	-0.826	-0.213	0.564	-0.798	0.241	0.280	-0.133	-0.012	-0.058	0.006	0.073	0.150	0.086	-0.031
-0.222	0.497	-0.814	-0.215	0.568	-0.795	0.214	0.200	-0.120	-0.022	-0.042	0.015	0.085	0.128	0.072	-0.029
-0.241	0.531	-0.802	-0.215	0.573	-0.791	0.272	0.100	-0.114	-0.041	-0.012	0.023	0.105	0.091	0.058	-0.025
-0.214	0.524	-0.778	-0.217	0.577	-0.788	0.214	0.194	-0.124	-0.012	-0.024	0.043	0.079	0.096	0.033	-0.031
-0.218	0.535	-0.802	-0.219	0.580	-0.784	0.217	0.226	-0.122	-0.013	-0.016	0.016	0.083	0.082	0.055	-0.029
-0.245	0.504	-0.802	-0.220	0.584	-0.781	0.229	0.191	-0.123	-0.039	-0.051	0.012	0.111	0.110	0.053	-0.024
-0.230	0.524	-0.818	-0.222	0.589	-0.777	0.249	0.181	-0.116	-0.022	-0.036	-0.007	0.096	0.089	0.068	-0.021
-0.222	0.500	-0.790	-0.223	0.593	-0.774	0.298	0.103	-0.071	-0.013	-0.064	0.016	0.088	0.109	0.038	-0.022
-0.222	0.551	-0.790	-0.225	0.597	-0.770	0.270	0.195	-0.037	-0.010	-0.017	0.012	0.089	0.056	0.036	-0.016
-0.241	0.551	-0.806	-0.226	0.602	-0.766	0.307	0.094	-0.049	-0.029	-0.022	-0.008	0.108	0.053	0.051	-0.016
-0.226	0.578	-0.802	-0.228	0.606	-0.762	0.233	0.164	-0.084	-0.012	0.001	-0.007	0.093	0.023	0.045	-0.015
-0.233	0.551	-0.790	-0.228	0.610	-0.759	0.251	0.095	-0.075	-0.019	-0.030	0.001	0.101	0.048	0.032	-0.017
-0.222	0.547	-0.767	-0.230	0.614	-0.755	0.226	0.175	-0.082	-0.006	-0.037	0.021	0.090	0.049	0.006	-0.018
-0.245	0.531	-0.790	-0.231	0.618	-0.752	0.273	0.126	-0.083	-0.028	-0.057	-0.007	0.113	0.061	0.028	-0.020
-0.249	0.547	-0.782	-0.230	0.623	-0.748	0.299	0.026	-0.074	-0.032	-0.046	-0.002	0.117	0.043	0.018	-0.021
-0.237	0.574	-0.767	-0.232	0.627	-0.743	0.295	0.165	-0.075	-0.019	-0.023	0.009	0.105	0.013	0.001	-0.026
-0.237	0.539	-0.767	-0.231	0.632	-0.740	0.309	-0.054	-0.026	-0.020	-0.062	0.005	0.105	0.045	0.001	-0.025
-0.257	0.570	-0.767	-0.232	0.636	-0.736	0.322	0.072	-0.030	-0.038	-0.036	0.001	0.125	0.011	0.003	-0.025
-0.237	0.582	-0.759	-0.232	0.642	-0.731	0.372	0.067	-0.020	-0.018	-0.030	0.004	0.106	0.003	0.012	-0.020
-0.260	0.605	-0.771	-0.233	0.647	-0.726	0.362	0.064	-0.006	-0.040	-0.012	-0.013	0.129	0.028	0.002	-0.023
-0.214	0.593	-0.751	-0.233	0.653	-0.721	0.387	-0.017	-0.000	0.005	-0.029	0.002	0.083	0.018	0.024	-0.024
-0.257	0.593	-0.747	-0.233	0.658	-0.716	0.413	0.013	-0.001	-0.037	-0.035	0.001	0.125	0.020	0.029	-0.023
-0.272	0.616	-0.763	-0.235	0.664	-0.710	0.400	0.119	-0.003	-0.050	-0.017	-0.021	0.141	0.045	0.015	-0.026
-0.237	0.624	-0.739	-0.235	0.669	-0.705	0.401	-0.001	0.014	-0.015	-0.015	-0.002	0.106	0.055	0.040	-0.031
-0.287	0.632	-0.771	-0.236	0.675	-0.700	0.393	0.035	0.008	-0.065	-0.012	-0.039	0.156	0.064	0.010	-0.027
-0.257	0.647	-0.759	-0.236	0.679	-0.695	0.369	-0.048	0.042	-0.034	-0.001	-0.032	0.125	0.081	0.023	-0.022
-0.241	0.636	-0.723	-0.237	0.684	-0.690	0.380	0.000	0.050	-0.018	-0.018	-0.002	0.110	0.071	0.060	-0.022
-0.241	0.636	-0.723	-0.236	0.689	-0.685	0.364	-0.051	0.046	-0.018	-0.022	-0.006	0.109	0.073	0.061	-0.014
-0.245	0.640	-0.735	-0.237	0.693	-0.681	0.314	-0.027	0.063	-0.021	-0.022	-0.022	0.113	0.079	0.050	-0.010
-0.249	0.636	-0.755	-0.236	0.697	-0.677	0.321	-0.097	0.057	-0.025	-0.030	-0.046	0.116	0.076	0.032	-0.009
-0.241	0.628	-0.747	-0.238	0.700	-0.674	0.257	0.058	0.049	-0.016	-0.041	-0.041	0.108	0.070	0.041	-0.014
-0.264	0.643	-0.778	-0.239	0.703	-0.670	0.253	-0.002	0.040	-0.039	-0.028	-0.076	0.130	0.087	0.010	-0.014
-0.287	0.647	-0.759	-0.237	0.706	-0.667	0.308	-0.169	0.056	-0.063	-0.028	-0.060	0.153	0.091	0.031	-0.013
-0.264	0.643	-0.763	-0.236	0.711	-0.662	0.406	-0.145	0.076	-0.041	-0.037	-0.068	0.129	0.089	0.027	-0.010
-0.241	0.628	-0.739	-0.236	0.715	-0.658	0.378	-0.105	0.099	-0.018	-0.056	-0.049	0.106	0.074	0.051	-0.006
-0.233	0.647	-0.743	-0.237	0.719	-0.653	0.363	-0.069	0.117	-0.009	-0.041	-0.058	0.097	0.094	0.048	-0.004
-0.226	0.667	-0.708	-0.240	0.722	-0.649	0.291	0.080	0.116	0.001	-0.025	-0.027	0.089	0.114	0.084	-0.011
-0.260	0.670	-0.684	-0.241	0.726	-0.644	0.344	-0.041	0.122	-0.032	-0.025	-0.008	0.123	0.119	0.108	-0.019
-0.272	0.678	-0.633	-0.243	0.731	-0.638	0.429	-0.003	0.104	-0.042	-0.022	0.037	0.134	0.127	0.159	-0.022
-0.276	0.670	-0.668	-0.244	0.737	-0.631	0.520	-0.073	0.139	-0.044	-0.035	-0.005	0.137	0.119	0.124	-0.016
-0.257	0.674	-0.696	-0.247	0.743	-0.622	0.574	0.044	0.162	-0.022	-0.038	-0.041	0.117	0.123	0.097	-0.003
-0.222	0.717	-0.723	-0.250	0.749	-0.613	0.599	0.030	0.176	0.016	-0.001	-0.078	0.081	0.165	0.069	0.019
-0.218	0.755	-0.700	-0.253	0.754	-0.606	0.500	0.079	0.173	0.023	0.032	-0.062	0.077	0.203	0.092	0.043
-0.203	0.783	-0.692	-0.257	0.759	-0.599	0.416	0.120	0.145	0.042	0.055	-0.061	0.060	0.229	0.100	0.060
-0.191	0.752	-0.711	-0.259	0.762	-0.594	0.367	0.021	0.120	0.055	0.020	-0.086	0.048	0.197	0.080	0.069
-0.207	0.759	-0.743	-0.259	0.766	-0.589	0.320	0.021	0.034	0.041	0.025	-0.122	0.062	0.204	0.048	0.071
-0.203	0.771	-0.763	-0.257	0.769	-0.585	0.313	-0.035	-0.086	0.042	0.032	-0.146	0.056	0.215	0.028	0.071
-0.230	0.790	-0.731	-0.253	0.773	-0.582	0.276	-0.171	-0.143	0.011	0.048	-0.117	0.082	0.233	0.059	0.068
-0.214	0.786	-0.723	-0.248	0.778	-0.577	0.332	-0.139	-0.178	0.022	0.039	-0.113	0.065	0.229	0.066	0.065
-0.218	0.813	-0.767	-0.242	0.782	-0.575	0.261	-0.307	-0.177	0.012	0.063	-0.159	0.068	0.255	0.022	0.067
-0.214	0.837	-0.782	-0.235	0.784	-0.575	0.126	-0.332	-0.168	0.009	0.084	-0.175	0.063	0.277	0.005	0.074
-0.172	0.844	-0.767	-0.228	0.785	-0.576	0.054	-0.377	-0.149	0.045	0.090	-0.158	0.020	0.284	0.020	0.076
-0.160	0.840	-0.743	-0.220	0.785	-0.579	-0.015	-0.470	-0.133	0.048	0.086	-0.131	0.008	0.279	0.043	0.073
-0.164	0.833	-0.711	-0.214	0.785	-0.581	-0.040	-0.361	-0.152	0.038	0.078	-0.097	0.012	0.271	0.075	0.068
-0.172	0.810	-0.696	-0.207	0.784	-0.585	-0.117	-0.329	-0.154	0.024	0.056	-0.078	0.019	0.247	0.090	0.056
-0.172	0.810	-0.696	-0.200	0.782	-0.590	-0.203	-0.399	-0.127	0.017	0.058	-0.073	0.018	0.246	0.090	0.044
-0.180	0.779	-0.723	-0.194	0.779	-0.596	-0.274	-0.377	-0.104	0.003	0.030	-0.094	0.026	0.214	0.062	0.033
-0.172	0.755	-0.715	-0.187	0.776	-0.602	-0.293	-0.410	-0.117	0.004	0.010	-0.080	0.017	0.189	0.071	0.018
-0.183	0.755	-0.719	-0.180	0.773	-0.608	-0.276	-0.388	-0.194	-0.015	0.012	-0.078	0.028	0.188	0.067	0.003
-0.218	0.755	-0.719	-0.171	0.770	-0.614	-0.292	-0.427	-0.209	-0.058	0.015	-0.072	0.062	0.186	0.067	0.003
-0.207	0.755	-0.708	-0.160	0.767	-0.622	-0.328	-0.677	-0.220	-0.058	0.019	-0.052	0.049	0.185	0.079	-0.001
-0.103	0.736	-0.672	-0.150	0.763	-0.628	-0.330	-0.410	-0.265	0.037	0.003	-0.010	0.055	0.163	0.114	0.003
-0.133	0.725	-0.715	-0.140	0.759	-0.636	-0.403	-0.524	-0.238	-0.004	-0.004	-0.046	0.025	0.150	0.070	0.015
-0.099	0.736	-0.708	-0.130	0.754	-0.644	-0.422	-0.505	-0.235	0.021	0.012	-0.030	0.060	0.160	0.078	0.032
-0.080	0.771	-0.696	-0.122	0.749	-0.651	-0.383	-0.393	-0.182	0.032	0.051	-0.011	0.080	0.193	0.089	0.026
-0.057	0.771	-0.700	-0.117	0.745	-0.657	-0.361	-0.199	-0.144	0.050	0.056	-0.009	0.103	0.191	0.084	0.020
-0.107	0.775	-0.727	-0.112	0.740	-0.663	-0.379	-0.237	-0.117	-0.005	0.064	-0.030	0.054	0.194	0.056	0.005
-0.114	0.771	-0.711	-0.108	0.735	-0.669	-0.388	-0.224	-0.115	-0.018	0.065	-0.008	0.047	0.188	0.071	-0.019
-0.141	0.767	-0.704	-0.102	0.730	-0.676	-0.398	-0.314	-0.123	-0.051	0.066	0.006	0.021	0.183	0.078	-0.040
-0.164	0.775	-0.684	-0.096	0.725	-0.682	-0.403	-0.314	-0.132	-0.080	0.079	0.033	0.001	0.189	0.098	-0.052
-0.126	0.759	-0.680	-0.089	0.719	-0.689	-0.444	-0.352	-0.126	-0.048	0.069	0.044	0.038	0.173	0.101	-0.060
-0.118	0.736	-0.700	-0.082	0.712	-0.697	-0.528	-0.400	-0.107	-0.047	0.053	0.033	0.046	0.149	0.082	-0.051
-0.110	0.717	-0.715	-0.076	0.703	-0.707	-0.634	-0.369	-0.107	-0.046	0.042	0.026	0.055	0.130	0.065	-0.036
-0.057	0.674	-0.727	-0.069	0.694	-0.717	-0.686	-0.361	-0.104	0.001	0.010	0.025	0.109	0.086	0.053	-0.021
-0.049	0.663	-0.731	-0.061	0.684	-0.727	-0.704	-0.379	-0.142	0.001	0.008	0.031	0.116	0.073	0.049	-0.012
-0.007	0.643	-0.723	-0.056	0.673	-0.738	-0.752	-0.200	-0.152	0.038	-0.001	0.050	0.159	0.053	0.055	-0.007
-0.041	0.620	-0.763	-0.051	0.661	-0.749	-0.809	-0.289	-0.104	-0.002	-0.012	0.021	0.124	0.028	0.014	-0.008
-0.060	0.612	-0.790	-0.045	0.649	-0.760	-0.804	-0.310	-0.089	-0.027	-0.008	0.005	0.105	0.019	0.015	-0.005
-0.037	0.585	-0.794	-0.038	0.637	-0.770	-0.770	-0.348	-0.105	-0.011	-0.023	0.011	0.129	0.010	0.019	0.001
-0.003	0.585	-0.786	-0.033	0.625	-0.780	-0.745	-0.236	-0.138	0.018	-0.012	0.029	0.165	0.011	0.012	0.011
0.047	0.555	-0.786	-0.029	0.614	-0.789	-0.734	-0.110	-0.140	0.065	-0.031	0.038	0.215	0.043	0.013	0.017
0.047	0.555	-0.786	-0.027	0.602	-0.798	-0.743	-0.006	-0.111	0.063	-0.019	0.047	0.216	0.044	0.013	0.025
-0.003	0.516	-0.822	-0.025	0.591	-0.806	-0.683	-0.078	-0.080	0.011	-0.047	0.020	0.166	0.083	0.049	0.027
0.024	0.527	-0.822	-0.024	0.580	-0.814	-0.683	-0.039	-0.051	0.036	-0.024	0.028	0.193	0.073	0.049	0.018
0.032	0.516	-0.794	-0.024	0.568	-0.822	-0.705	0.080	-0.036	0.045	-0.024	0.063	0.201	0.085	0.022	0.010
0.013	0.485	-0.794	-0.025	0.557	-0.830	-0.701	0.095	-0.031	0.027	-0.044	0.071	0.181	0.117	0.022	0.013
0.005	0.508	-0.826	-0.026	0.545	-0.838	-0.678	0.070	-0.053	0.020	-0.009	0.047	0.172	0.095	0.054	0.017
0.024	0.500	-0.826	-0.025	0.535	-0.845	-0.618	0.046	-0.107	0.038	-0.006	0.054	0.191	0.103	0.054	0.012
0.067	0.512	-0.790	-0.029	0.526	-0.850	-0.525	0.340	-0.185	0.084	0.014	0.095	0.233	0.092	0.019	0.005
0.005	0.458	-0.810	-0.030	0.518	-0.855	-0.470	0.180	-0.145	0.024	-0.032	0.080	0.171	0.146	0.039	-0.001
-0.030	0.466	-0.806	-0.033	0.510	-0.860	-0.472	0.196	-0.108	-0.008	-0.016	0.088	0.137	0.139	0.036	-0.010
-0.022	0.462	-0.822	-0.035	0.504	-0.863	-0.358	0.188	-0.089	0.002	-0.014	0.076	0.144	0.143	0.052	-0.022
-0.026	0.450	-0.810	-0.040	0.499	-0.866	-0.273	0.382	-0.105	0.003	-0.021	0.090	0.140	0.155	0.041	-0.025
-0.022	0.450	-0.834	-0.042	0.496	-0.867	-0.201	0.179	-0.107	0.009	-0.018	0.068	0.144	0.155	0.065	-0.021
-0.033	0.404	-0.838	-0.044	0.493	-0.869	-0.170	0.170	-0.099	-0.001	-0.061	0.066	0.132	0.202	0.069	-0.021
-0.033	0.408	-0.838	-0.050	0.490	-0.870	-0.159	0.373	-0.102	0.005	-0.054	0.067	0.133	0.198	0.070	-0.015
-0.049	0.392	-0.857	-0.053	0.488	-0.871	-0.126	0.211	-0.066	-0.008	-0.067	0.048	0.117	0.214	0.090	-0.015
-0.022	0.412	-0.849	-0.056	0.485	-0.872	-0.121	0.227	-0.063	0.022	-0.046	0.057	0.144	0.194	0.082	-0.010
-0.037	0.435	-0.845	-0.059	0.484	-0.873	-0.075	0.250	-0.098	0.010	-0.021	0.061	0.129	0.171	0.078	-0.002
-0.030	0.446	-0.853	-0.064	0.484	-0.873	-0.042	0.359	-0.147	0.023	-0.009	0.053	0.137	0.160	0.086	0.003
-0.018	0.415	-0.861	-0.068	0.483	-0.873	-0.039	0.318	-0.136	0.038	-0.039	0.045	0.148	0.191	0.095	0.001
-0.041	0.396	-0.853	-0.074	0.482	-0.873	-0.043	0.426	-0.148	0.021	-0.057	0.053	0.125	0.210	0.087	-0.001
-0.053	0.396	-0.845	-0.077	0.483	-0.872	0.030	0.235	-0.133	0.012	-0.058	0.060	0.114	0.210	0.079	-0.006
-0.068	0.415	-0.834	-0.082	0.483	-0.872	0.032	0.371	-0.130	0.002	-0.039	0.071	0.099	0.191	0.067	-0.013
-0.076	0.419	-0.845	-0.086	0.485	-0.870	0.064	0.290	-0.108	-0.002	-0.036	0.058	0.091	0.187	0.079	-0.016
-0.072	0.423	-0.838	-0.090	0.486	-0.869	0.053	0.315	-0.127	0.006	-0.033	0.065	0.095	0.183	0.072	-0.012
-0.072	0.419	-0.826	-0.095	0.487	-0.868	0.070	0.361	-0.158	0.011	-0.038	0.075	0.095	0.187	0.060	-0.012
-0.053	0.392	-0.834	-0.101	0.489	-0.866	0.093	0.484	-0.199	0.037	-0.067	0.066	0.115	0.214	0.068	-0.011
-0.095	0.408	-0.842	-0.106	0.491	-0.865	0.083	0.365	-0.172	-0.001	-0.053	0.056	0.073	0.199	0.076	-0.010
-0.095	0.408	-0.842	-0.110	0.493	-0.863	0.132	0.309	-0.165	0.002	-0.056	0.054	0.073	0.199	0.076	-0.011
-0.095	0.439	-0.834	-0.115	0.496	-0.861	0.170	0.382	-0.149	0.008	-0.027	0.059	0.073	0.168	0.069	-0.016
-0.103	0.446	-0.822	-0.120	0.500	-0.858	0.203	0.370	-0.143	0.005	-0.023	0.068	0.066	0.161	0.057	-0.017
-0.107	0.423	-0.818	-0.127	0.505	-0.854	0.251	0.505	-0.160	0.008	-0.050	0.069	0.062	0.184	0.053	-0.017
-0.126	0.431	-0.826	-0.132	0.509	-0.850	0.266	0.416	-0.148	-0.005	-0.047	0.057	0.043	0.177	0.061	-0.016
-0.126	0.423	-0.826	-0.140	0.515	-0.846	0.315	0.536	-0.147	0.003	-0.060	0.052	0.043	0.185	0.062	-0.015
-0.133	0.423	-0.838	-0.146	0.521	-0.841	0.327	0.427	-0.130	0.002	-0.066	0.036	0.035	0.185	0.074	-0.019
-0.149	0.446	-0.857	-0.151	0.527	-0.836	0.372	0.414	-0.132	-0.008	-0.049	0.011	0.020	0.163	0.093	-0.014
-0.172	0.450	-0.834	-0.156	0.533	-0.832	0.350	0.348	-0.118	-0.026	-0.051	0.030	0.003	0.159	0.069	-0.012
-0.133	0.477	-0.822	-0.160	0.539	-0.827	0.363	0.325	-0.133	0.016	-0.031	0.037	0.036	0.132	0.057	-0.011
-0.145	0.489	-0.810	-0.165	0.546	-0.822	0.360	0.419	-0.160	0.010	-0.025	0.044	0.024	0.121	0.045	-0.012
-0.157	0.500	-0.818	-0.170	0.552	-0.816	0.379	0.453	-0.170	0.004	-0.021	0.031	0.013	0.110	0.053	-0.009
-0.180	0.473	-0.834	-0.175	0.559	-0.811	0.369	0.413	-0.164	-0.014	-0.054	0.010	0.011	0.138	0.069	-0.014
-0.183	0.470	-0.818	-0.178	0.565	-0.806	0.371	0.241	-0.154	-0.016	-0.065	0.021	0.015	0.142	0.053	-0.007
-0.183	0.477	-0.802	-0.181	0.572	-0.800	0.422	0.329	-0.140	-0.012	-0.064	0.031	0.015	0.134	0.037	-0.011
-0.133	0.535	-0.798	-0.186	0.579	-0.794	0.417	0.430	-0.164	0.043	-0.013	0.028	0.034	0.076	0.033	-0.014
-0.207	0.524	-0.818	-0.190	0.587	-0.787	0.439	0.347	-0.170	-0.026	-0.032	0.002	0.039	0.088	0.052	-0.019
-0.226	0.539	-0.838	-0.192	0.593	-0.782	0.368	0.229	-0.156	-0.043	-0.023	-0.022	0.058	0.073	0.071	-0.013
-0.230	0.500	-0.806	-0.192	0.599	-0.778	0.363	0.126	-0.121	-0.047	-0.068	0.005	0.063	0.112	0.040	-0.027
-0.168	0.512	-0.775	-0.196	0.605	-0.772	0.366	0.362	-0.132	0.019	-0.062	0.030	0.002	0.100	0.008	-0.031
-0.233	0.493	-0.798	-0.199	0.612	-0.765	0.471	0.264	-0.091	-0.043	-0.088	0.000	0.067	0.120	0.031	-0.030
-0.241	0.551	-0.798	-0.200	0.620	-0.759	0.511	0.056	-0.051	-0.051	-0.038	-0.006	0.075	0.063	0.032	-0.031
-0.230	0.566	-0.798	-0.201	0.629	-0.751	0.589	0.160	-0.062	-0.038	-0.032	-0.014	0.064	0.048	0.032	-0.039
-0.257	0.578	-0.806	-0.203	0.637	-0.743	0.566	0.172	-0.051	-0.062	-0.029	-0.029	0.091	0.037	0.040	-0.036
-0.218	0.539	-0.731	-0.205	0.647	-0.735	0.665	0.103	-0.003	-0.022	-0.077	0.037	0.053	0.076	0.035	-0.035
-0.226	0.570	-0.763	-0.206	0.656	-0.726	0.661	0.033	0.044	-0.029	-0.055	-0.003	0.061	0.046	0.003	-0.030
-0.245	0.582	-0.759	-0.208	0.666	-0.716	0.723	0.067	0.055	-0.046	-0.054	-0.009	0.080	0.035	0.007	-0.024
-0.207	0.609	-0.731	-0.211	0.676	-0.706	0.745	0.158	0.079	-0.004	-0.037	0.008	0.042	0.008	0.034	-0.018
-0.237	0.609	-0.767	-0.214	0.685	-0.696	0.702	0.084	0.134	-0.032	-0.046	-0.037	0.072	0.009	0.002	-0.023
-0.237	0.636	-0.778	-0.220	0.693	-0.686	0.661	0.214	0.201	-0.026	-0.027	-0.058	0.073	0.018	0.013	-0.019
-0.291	0.670	-0.778	-0.223	0.700	-0.678	0.620	-0.076	0.263	-0.077	0.001	-0.066	0.127	0.052	0.013	-0.019
-0.253	0.713	-0.743	-0.227	0.707	-0.669	0.615	0.045	0.272	-0.034	0.037	-0.040	0.089	0.094	0.022	-0.016
-0.253	0.705	-0.747	-0.231	0.714	-0.661	0.636	-0.047	0.281	-0.030	0.022	-0.052	0.089	0.086	0.017	-0.012
-0.253	0.717	-0.763	-0.235	0.721	-0.652	0.613	0.019	0.257	-0.026	0.027	-0.077	0.088	0.098	0.001	0.002
-0.241	0.752	-0.759	-0.239	0.727	-0.644	0.576	0.034	0.264	-0.011	0.056	-0.081	0.077	0.133	0.005	-0.000
-0.245	0.763	-0.751	-0.245	0.732	-0.636	0.494	0.170	0.271	-0.008	0.062	-0.081	0.080	0.145	0.012	-0.018
-0.307	0.740	-0.747	-0.250	0.737	-0.628	0.494	0.067	0.294	-0.064	0.034	-0.084	0.142	0.122	0.016	-0.027
-0.368	0.717	-0.700	-0.254	0.738	-0.625	0.274	-0.030	0.277	-0.122	0.009	-0.041	0.204	0.099	0.063	-0.042
-0.303	0.705	-0.664	-0.259	0.738	-0.623	0.100	0.047	0.261	-0.051	-0.002	-0.007	0.139	0.087	0.098	-0.047
-0.310	0.682	-0.652	-0.260	0.737	-0.624	-0.003	-0.219	0.264	-0.058	-0.024	0.006	0.146	0.064	0.109	-0.032
-0.264	0.647	-0.672	-0.261	0.735	-0.626	-0.026	-0.169	0.216	-0.010	-0.057	-0.012	0.100	0.030	0.089	0.007
-0.214	0.655	-0.684	-0.262	0.733	-0.628	-0.081	-0.151	0.197	0.041	-0.047	-0.022	0.050	0.038	0.077	0.042
-0.164	0.659	-0.696	-0.264	0.730	-0.631	-0.182	-0.024	0.159	0.093	-0.040	-0.030	0.000	0.042	0.064	0.088
-0.133	0.643	-0.719	-0.265	0.726	-0.635	-0.257	-0.002	0.120	0.125	-0.051	-0.050	0.031	0.027	0.040	0.120
-0.107	0.647	-0.778	-0.266	0.721	-0.640	-0.298	-0.035	0.093	0.152	-0.043	-0.104	0.058	0.032	0.019	0.143
-0.137	0.624	-0.806	-0.266	0.718	-0.643	-0.206	0.029	0.026	0.122	-0.063	-0.128	0.027	0.009	0.047	0.149
-0.137	0.647	-0.818	-0.268	0.715	-0.646	-0.211	0.117	0.036	0.124	-0.037	-0.137	0.027	0.032	0.058	0.142
-0.183	0.636	-0.842	-0.268	0.714	-0.647	0.011	-0.035	0.075	0.078	-0.048	-0.160	0.019	0.021	0.082	0.127
-0.241	0.651	-0.905	-0.266	0.716	-0.645	0.233	-0.211	0.065	0.018	-0.035	-0.225	0.077	0.037	0.145	0.126
-0.222	0.686	-0.877	-0.264	0.720	-0.641	0.365	-0.175	0.072	0.036	-0.004	-0.201	0.058	0.072	0.118	0.119
-0.160	0.732	-0.857	-0.262	0.724	-0.638	0.358	-0.314	0.134	0.096	0.039	-0.185	0.004	0.118	0.098	0.119
-0.183	0.759	-0.853	-0.260	0.727	-0.636	0.277	-0.284	0.106	0.070	0.063	-0.183	0.020	0.146	0.094	0.133
-0.172	0.779	-0.842	-0.254	0.729	-0.636	0.217	-0.532	0.107	0.076	0.080	-0.171	0.008	0.165	0.082	0.144
-0.110	0.786	-0.775	-0.251	0.729	-0.636	0.078	-0.237	0.060	0.135	0.088	-0.104	0.054	0.173	0.015	0.134
-0.110	0.786	-0.775	-0.248	0.729	-0.638	-0.020	-0.253	0.055	0.133	0.088	-0.102	0.054	0.173	0.015	0.119
-0.157	0.721	-0.751	-0.246	0.728	-0.640	-0.055	-0.245	0.034	0.084	0.023	-0.076	0.008	0.108	0.009	0.103
-0.195	0.694	-0.708	-0.243	0.726	-0.643	-0.134	-0.208	0.006	0.043	-0.002	-0.029	0.030	0.082	0.053	0.078
-0.191	0.701	-0.704	-0.240	0.724	-0.646	-0.138	-0.196	-0.009	0.044	0.008	-0.022	0.026	0.090	0.057	0.048
-0.210	0.698	-0.727	-0.238	0.721	-0.651	-0.266	-0.135	-0.015	0.023	0.008	-0.041	0.045	0.087	0.033	0.028
-0.233	0.698	-0.715	-0.235	0.715	-0.658	-0.405	-0.240	0.024	-0.003	0.013	-0.022	0.068	0.087	0.045	0.025
-0.241	0.686	-0.751	-0.230	0.707	-0.669	-0.571	-0.489	0.093	-0.016	0.010	-0.047	0.076	0.077	0.010	0.023
-0.226	0.601	-0.838	-0.227	0.693	-0.685	-0.999	-0.344	0.133	-0.003	-0.061	-0.118	0.061	0.008	0.076	0.008
-0.237	0.493	-0.885	-0.225	0.679	-0.699	-0.954	-0.142	-0.012	-0.017	-0.156	-0.151	0.072	0.115	0.123	0.016
-0.241	0.485	-0.711	-0.214	0.671	-0.710	-0.631	-0.460	-0.335	-0.031	-0.156	0.033	0.076	0.122	0.050	0.022
-0.145	0.558	-0.751	-0.200	0.667	-0.717	-0.390	-0.522	-0.480	0.051	-0.079	0.001	0.020	0.049	0.011	0.013
-0.149	0.659	-0.755	-0.189	0.664	-0.724	-0.326	-0.468	-0.357	0.036	0.025	0.004	0.017	0.052	0.007	0.002
-0.137	0.736	-0.629	-0.182	0.661	-0.728	-0.267	-0.283	-0.191	0.041	0.105	0.134	0.029	0.129	0.134	-0.003
-0.114	0.721	-0.526	-0.179	0.658	-0.731	-0.262	-0.089	-0.085	0.062	0.092	0.240	0.053	0.114	0.236	-0.029
-0.183	0.705	-0.597	-0.179	0.654	-0.735	-0.272	0.014	-0.023	-0.008	0.080	0.172	0.016	0.099	0.165	-0.058
-0.233	0.736	-0.676	-0.183	0.652	-0.736	-0.191	0.247	-0.027	-0.054	0.114	0.095	0.066	0.130	0.087	-0.083
-0.291	0.736	-0.735	-0.184	0.649	-0.738	-0.206	0.077	0.012	-0.110	0.116	0.038	0.123	0.130	0.027	-0.098
-0.318	0.640	-0.763	-0.181	0.648	-0.740	-0.064	-0.268	0.039	-0.140	0.021	0.012	0.149	0.033	0.000	-0.089
-0.280	0.643	-0.775	-0.178	0.647	-0.741	-0.017	-0.268	0.013	-0.105	0.025	0.002	0.110	0.037	0.012	-0.064
-0.191	0.636	-0.778	-0.174	0.648	-0.742	0.037	-0.251	-0.016	-0.020	0.017	-0.002	0.021	0.029	0.016	-0.027
-0.114	0.643	-0.755	-0.171	0.648	-0.742	-0.002	-0.162	-0.045	0.054	0.024	0.023	0.057	0.037	0.008	0.028
-0.083	0.651	-0.771	-0.168	0.648	-0.743	-0.015	-0.073	-0.068	0.082	0.032	0.007	0.089	0.044	0.008	0.067
-0.010	0.651	-0.778	-0.167	0.649	-0.742	0.044	0.002	-0.054	0.154	0.031	-0.001	0.162	0.044	0.016	0.083
-0.080	0.612	-0.822	-0.168	0.647	-0.744	-0.095	0.049	0.029	0.086	-0.006	-0.043	0.093	0.006	0.060	0.092
-0.095	0.551	-0.767	-0.170	0.645	-0.745	-0.109	0.099	0.045	0.072	-0.065	0.013	0.079	0.056	0.004	0.092
-0.068	0.570	-0.755	-0.176	0.641	-0.747	-0.278	0.418	-0.001	0.105	-0.042	0.027	0.107	0.037	0.008	0.068
-0.091	0.531	-0.771	-0.179	0.636	-0.751	-0.318	0.212	-0.003	0.085	-0.075	0.015	0.084	0.076	0.008	0.054
-0.126	0.527	-0.719	-0.181	0.629	-0.756	-0.447	0.149	-0.013	0.052	-0.072	0.072	0.050	0.080	0.043	0.045
-0.126	0.527	-0.719	-0.181	0.621	-0.762	-0.525	0.056	-0.034	0.052	-0.064	0.078	0.050	0.080	0.043	0.022
-0.122	0.555	-0.688	-0.186	0.614	-0.767	-0.492	0.456	-0.116	0.061	-0.030	0.114	0.055	0.053	0.075	0.005
-0.183	0.555	-0.719	-0.190	0.607	-0.772	-0.477	0.309	-0.131	0.003	-0.023	0.087	0.007	0.053	0.043	-0.012
-0.180	0.547	-0.743	-0.194	0.602	-0.775	-0.399	0.402	-0.126	0.012	-0.025	0.066	0.002	0.061	0.019	-0.020
-0.241	0.539	-0.759	-0.195	0.596	-0.779	-0.340	0.104	-0.074	-0.049	-0.028	0.054	0.064	0.069	0.003	-0.024
-0.191	0.516	-0.751	-0.200	0.592	-0.781	-0.311	0.373	-0.065	0.006	-0.046	0.064	0.013	0.093	0.011	-0.028
-0.191	0.516	-0.778	-0.204	0.588	-0.783	-0.271	0.286	-0.051	0.010	-0.042	0.039	0.013	0.093	0.017	-0.036
-0.233	0.489	-0.755	-0.208	0.590	-0.780	0.128	0.302	-0.069	-0.028	-0.071	0.060	0.055	0.121	0.006	-0.034
-0.268	0.555	-0.810	-0.212	0.593	-0.777	0.180	0.325	-0.078	-0.058	-0.009	0.001	0.089	0.055	0.049	-0.043
-0.245	0.516	-0.739	-0.216	0.597	-0.773	0.236	0.263	-0.092	-0.032	-0.051	0.067	0.065	0.095	0.022	-0.052
-0.272	0.516	-0.782	-0.218	0.600	-0.770	0.233	0.194	-0.084	-0.057	-0.056	0.020	0.091	0.095	0.022	-0.050
-0.268	0.489	-0.786	-0.220	0.604	-0.766	0.251	0.251	-0.105	-0.050	-0.087	0.013	0.087	0.123	0.026	-0.041
-0.249	0.497	-0.778	-0.220	0.609	-0.762	0.269	0.032	-0.092	-0.031	-0.083	0.017	0.068	0.116	0.019	-0.041
-0.214	0.535	-0.747	-0.223	0.614	-0.757	0.315	0.266	-0.111	0.006	-0.050	0.044	0.033	0.078	0.012	-0.043
-0.272	0.520	-0.767	-0.223	0.621	-0.752	0.426	0.105	-0.104	-0.051	-0.071	0.018	0.090	0.094	0.008	-0.038
-0.291	0.543	-0.759	-0.225	0.627	-0.746	0.423	0.212	-0.084	-0.068	-0.054	0.019	0.109	0.071	0.000	-0.044
-0.241	0.562	-0.747	-0.226	0.633	-0.740	0.405	0.100	-0.045	-0.017	-0.041	0.026	0.058	0.053	0.011	-0.049
-0.291	0.566	-0.759	-0.227	0.639	-0.735	0.418	0.089	-0.055	-0.066	-0.043	0.008	0.108	0.050	0.001	-0.050
-0.272	0.574	-0.775	-0.228	0.646	-0.729	0.456	0.050	-0.023	-0.046	-0.042	-0.014	0.088	0.043	0.018	-0.046
-0.287	0.593	-0.755	-0.228	0.652	-0.723	0.466	0.024	0.010	-0.061	-0.029	-0.001	0.103	0.024	0.001	-0.046
-0.283	0.589	-0.763	-0.229	0.660	-0.715	0.572	-0.049	0.048	-0.057	-0.041	-0.016	0.099	0.029	0.007	-0.038
-0.260	0.609	-0.743	-0.232	0.668	-0.707	0.591	0.145	0.064	-0.031	-0.029	-0.004	0.076	0.011	0.012	-0.037
-0.257	0.628	-0.735	-0.235	0.676	-0.698	0.613	0.107	0.109	-0.024	-0.018	-0.005	0.072	0.008	0.019	-0.025
-0.283	0.612	-0.755	-0.237	0.684	-0.690	0.604	0.041	0.112	-0.048	-0.041	-0.033	0.098	0.009	0.001	-0.016
-0.241	0.632	-0.727	-0.241	0.691	-0.682	0.547	0.231	0.084	-0.002	-0.029	-0.014	0.056	0.009	0.026	-0.003
-0.276	0.620	-0.782	-0.245	0.697	-0.674	0.527	0.192	0.097	-0.032	-0.047	-0.077	0.090	0.004	0.031	-0.005
-0.257	0.632	-0.838	-0.249	0.702	-0.667	0.459	0.194	0.089	-0.009	-0.040	-0.139	0.071	0.006	0.087	0.012
-0.330	0.640	-0.834	-0.251	0.708	-0.660	0.469	0.018	0.091	-0.080	-0.038	-0.141	0.143	0.013	0.083	0.018
-0.210	0.682	-0.719	-0.253	0.707	-0.661	0.035	-0.093	0.266	0.041	0.005	-0.027	0.024	0.054	0.030	0.044
-0.233	0.713	-0.747	-0.255	0.705	-0.662	-0.012	-0.165	0.262	0.020	0.038	-0.053	0.047	0.084	0.001	0.056
-0.153	0.686	-0.794	-0.256	0.704	-0.662	-0.002	0.007	0.157	0.102	0.011	-0.100	0.034	0.055	0.047	0.087
-0.187	0.686	-0.790	-0.257	0.703	-0.663	-0.029	-0.083	0.114	0.068	0.012	-0.095	0.000	0.054	0.045	0.095
-0.157	0.682	-0.806	-0.257	0.703	-0.663	0.024	-0.040	0.092	0.099	0.009	-0.111	0.031	0.048	0.061	0.102
-0.199	0.651	-0.810	-0.256	0.705	-0.661	0.240	-0.169	0.090	0.055	-0.025	-0.117	0.011	0.016	0.066	0.090
-0.218	0.670	-0.806	-0.254	0.710	-0.657	0.361	-0.167	0.034	0.034	-0.010	-0.117	0.030	0.033	0.064	0.094
-0.222	0.674	-0.822	-0.250	0.716	-0.652	0.478	-0.275	-0.058	0.026	-0.012	-0.137	0.034	0.036	0.081	0.089
-0.164	0.694	-0.790	-0.247	0.723	-0.646	0.494	-0.094	-0.097	0.080	0.000	-0.112	0.023	0.054	0.051	0.088
-0.164	0.674	-0.767	-0.243	0.728	-0.641	0.403	-0.202	-0.037	0.077	-0.024	-0.093	0.023	0.033	0.028	0.089
-0.176	0.701	-0.755	-0.239	0.732	-0.638	0.364	-0.303	-0.019	0.061	-0.002	-0.085	0.012	0.058	0.018	0.089
-0.180	0.748	-0.743	-0.236	0.736	-0.635	0.258	-0.118	-0.063	0.054	0.041	-0.076	0.008	0.102	0.008	0.069
-0.180	0.748	-0.743	-0.233	0.739	-0.632	0.256	-0.154	-0.101	0.051	0.037	-0.079	0.008	0.101	0.009	0.052
-0.237	0.755	-0.727	-0.228	0.742	-0.631	0.162	-0.269	-0.098	-0.012	0.043	-0.064	0.050	0.107	0.005	0.034
-0.222	0.775	-0.715	-0.223	0.744	-0.630	0.152	-0.223	-0.113	-0.001	0.060	-0.053	0.035	0.124	0.016	0.016
-0.230	0.763	-0.676	-0.219	0.746	-0.629	0.109	-0.190	-0.103	-0.013	0.046	-0.015	0.042	0.111	0.054	-0.007
-0.226	0.767	-0.656	-0.216	0.747	-0.629	0.063	-0.120	-0.118	-0.012	0.049	0.004	0.039	0.113	0.072	-0.013
-0.260	0.759	-0.672	-0.212	0.748	-0.629	0.051	-0.167	-0.145	-0.051	0.040	-0.012	0.073	0.104	0.055	-0.023
-0.226	0.767	-0.660	-0.208	0.750	-0.628	0.040	-0.120	-0.172	-0.020	0.047	-0.000	0.039	0.110	0.066	-0.020
-0.237	0.736	-0.664	-0.203	0.751	-0.629	0.036	-0.192	-0.189	-0.037	0.014	-0.004	0.050	0.078	0.060	-0.020
-0.187	0.767	-0.656	-0.200	0.751	-0.630	-0.059	0.017	-0.217	0.010	0.045	0.005	0.000	0.108	0.067	-0.030
-0.203	0.767	-0.644	-0.194	0.750	-0.632	-0.093	-0.155	-0.217	-0.011	0.046	0.018	0.016	0.107	0.077	-0.041
-0.253	0.759	-0.577	-0.190	0.749	-0.634	-0.168	-0.076	-0.246	-0.065	0.039	0.088	0.066	0.098	0.142	-0.048
-0.260	0.748	-0.656	-0.184	0.748	-0.638	-0.183	-0.270	-0.205	-0.079	0.029	0.013	0.074	0.085	0.062	-0.058
-0.230	0.721	-0.629	-0.179	0.746	-0.642	-0.206	-0.214	-0.159	-0.053	0.004	0.044	0.044	0.058	0.088	-0.066
-0.210	0.740	-0.656	-0.173	0.743	-0.646	-0.222	-0.271	-0.124	-0.039	0.026	0.020	0.025	0.076	0.059	-0.054
-0.207	0.725	-0.625	-0.168	0.741	-0.650	-0.212	-0.303	-0.090	-0.040	0.013	0.056	0.022	0.060	0.089	-0.040
-0.191	0.759	-0.672	-0.164	0.738	-0.654	-0.227	-0.221	-0.102	-0.029	0.050	0.012	0.008	0.094	0.041	-0.043
-0.149	0.732	-0.637	-0.161	0.737	-0.657	-0.152	-0.036	-0.138	0.010	0.025	0.050	0.033	0.065	0.075	-0.048
-0.241	0.763	-0.692	-0.159	0.734	-0.660	-0.208	-0.091	-0.118	-0.085	0.058	-0.002	0.060	0.095	0.019	-0.048
-0.214	0.744	-0.656	-0.154	0.732	-0.663	-0.170	-0.199	-0.127	-0.062	0.041	0.037	0.034	0.074	0.053	-0.056
-0.199	0.767	-0.676	-0.152	0.731	-0.666	-0.168	-0.058	-0.144	-0.050	0.066	0.019	0.019	0.096	0.033	-0.060
-0.210	0.748	-0.660	-0.149	0.729	-0.668	-0.165	-0.078	-0.130	-0.064	0.049	0.038	0.030	0.075	0.047	-0.058
-0.160	0.748	-0.660	-0.145	0.727	-0.672	-0.195	-0.161	-0.130	-0.018	0.051	0.041	0.020	0.073	0.046	-0.051
-0.203	0.721	-0.676	-0.141	0.725	-0.674	-0.154	-0.211	-0.118	-0.065	0.026	0.028	0.022	0.045	0.029	-0.049
-0.172	0.744	-0.708	-0.136	0.723	-0.678	-0.192	-0.186	-0.120	-0.038	0.051	-0.001	0.008	0.066	0.005	-0.043
-0.164	0.752	-0.680	-0.134	0.719	-0.682	-0.244	-0.121	-0.078	-0.033	0.062	0.031	0.016	0.072	0.020	-0.038
-0.157	0.732	-0.668	-0.132	0.716	-0.685	-0.245	-0.003	-0.087	-0.026	0.046	0.046	0.023	0.051	0.030	-0.038
-0.130	0.732	-0.700	-0.131	0.713	-0.689	-0.257	-0.036	-0.100	-0.001	0.049	0.018	0.050	0.049	0.004	-0.044
-0.199	0.717	-0.735	-0.125	0.710	-0.693	-0.257	-0.292	-0.103	-0.076	0.037	-0.013	0.020	0.032	0.042	-0.044
-0.199	0.717	-0.735	-0.124	0.706	-0.697	-0.295	0.011	-0.106	-0.077	0.041	-0.009	0.020	0.030	0.044	-0.042
-0.153	0.678	-0.696	-0.123	0.701	-0.702	-0.332	-0.052	-0.050	-0.032	0.007	0.035	0.026	0.009	0.007	-0.045
-0.145	0.694	-0.727	-0.120	0.697	-0.707	-0.325	-0.202	-0.031	-0.027	0.027	0.009	0.033	0.005	0.041	-0.036
-0.133	0.694	-0.723	-0.118	0.692	-0.712	-0.323	-0.075	-0.057	-0.018	0.032	0.017	0.045	0.004	0.039	-0.025
-0.133	0.678	-0.743	-0.116	0.687	-0.717	-0.358	-0.112	-0.048	-0.020	0.021	0.003	0.045	0.013	0.061	-0.028
-0.126	0.659	-0.735	-0.116	0.681	-0.723	-0.410	0.108	-0.063	-0.011	0.008	0.016	0.053	0.033	0.054	-0.033
-0.168	0.655	-0.751	-0.114	0.675	-0.729	-0.430	-0.122	-0.045	-0.055	0.010	0.006	0.011	0.039	0.072	-0.036
-0.164	0.659	-0.751	-0.112	0.669	-0.735	-0.442	-0.077	-0.071	-0.053	0.020	0.013	0.014	0.036	0.073	-0.045
-0.141	0.640	-0.747	-0.110	0.662	-0.741	-0.455	-0.063	-0.083	-0.032	0.007	0.023	0.037	0.057	0.071	-0.044
-0.160	0.632	-0.727	-0.106	0.655	-0.748	-0.473	-0.218	-0.066	-0.055	0.006	0.049	0.018	0.066	0.053	-0.034
-0.091	0.632	-0.719	-0.106	0.648	-0.754	-0.484	0.061	-0.075	0.014	0.013	0.064	0.086	0.067	0.047	-0.031
-0.099	0.593	-0.755	-0.106	0.642	-0.759	-0.412	0.047	-0.072	0.006	-0.020	0.034	0.078	0.107	0.084	-0.024
-0.141	0.597	-0.786	-0.103	0.636	-0.765	-0.399	-0.194	-0.035	-0.039	-0.010	0.008	0.036	0.105	0.117	-0.014
-0.091	0.636	-0.767	-0.102	0.630	-0.770	-0.370	-0.006	-0.034	0.010	0.035	0.032	0.085	0.069	0.099	-0.023
-0.103	0.632	-0.751	-0.105	0.625	-0.774	-0.360	0.224	-0.054	0.001	0.037	0.051	0.074	0.074	0.084	-0.031
-0.157	0.616	-0.794	-0.105	0.620	-0.778	-0.347	0.005	-0.023	-0.053	0.027	0.012	0.020	0.090	0.129	-0.029
-0.141	0.597	-0.782	-0.103	0.614	-0.783	-0.359	-0.124	-0.013	-0.039	0.014	0.029	0.035	0.110	0.117	-0.037
-0.114	0.570	-0.755	-0.104	0.609	-0.787	-0.341	0.107	-0.028	-0.011	-0.008	0.061	0.062	0.138	0.090	-0.045
-0.141	0.593	-0.806	-0.104	0.604	-0.791	-0.327	-0.015	-0.020	-0.038	0.020	0.014	0.035	0.116	0.141	-0.040
-0.149	0.566	-0.790	-0.101	0.599	-0.795	-0.308	-0.174	-0.023	-0.049	-0.003	0.033	0.027	0.143	0.126	-0.035
-0.118	0.582	-0.798	-0.102	0.593	-0.799	-0.359	0.081	-0.048	-0.018	0.018	0.030	0.057	0.128	0.134	-0.030
-0.091	0.543	-0.747	-0.102	0.588	-0.802	-0.317	0.035	-0.053	0.009	-0.016	0.085	0.082	0.167	0.084	-0.028
-0.099	0.570	-0.802	-0.103	0.583	-0.806	-0.345	0.145	-0.061	0.003	0.017	0.033	0.074	0.141	0.140	-0.022
-0.122	0.531	-0.802	-0.102	0.577	-0.810	-0.322	-0.008	-0.061	-0.021	-0.017	0.037	0.050	0.180	0.141	-0.022
-0.118	0.558	-0.830	-0.100	0.573	-0.814	-0.288	-0.076	-0.077	-0.019	0.015	0.013	0.054	0.154	0.169	-0.016
-0.126	0.558	-0.826	-0.101	0.567	-0.817	-0.363	0.135	-0.111	-0.026	0.021	0.021	0.046	0.154	0.165	-0.024
-0.057	0.551	-0.763	-0.101	0.562	-0.821	-0.344	0.080	-0.121	0.043	0.018	0.088	0.116	0.162	0.103	-0.026
-0.130	0.485	-0.802	-0.102	0.556	-0.825	-0.346	0.106	-0.099	-0.029	-0.042	0.052	0.043	0.228	0.143	-0.027
-0.130	0.485	-0.802	-0.102	0.552	-0.828	-0.270	0.084	-0.102	-0.029	-0.037	0.055	0.043	0.229	0.143	-0.030
-0.122	0.520	-0.845	-0.102	0.548	-0.830	-0.226	0.071	-0.110	-0.021	0.001	0.014	0.051	0.195	0.187	-0.036
-0.137	0.527	-0.826	-0.102	0.544	-0.833	-0.237	0.019	-0.087	-0.037	0.013	0.036	0.035	0.187	0.167	-0.032
-0.103	0.500	-0.802	-0.102	0.543	-0.834	-0.122	0.072	-0.105	-0.003	-0.013	0.061	0.069	0.215	0.143	-0.029
-0.110	0.473	-0.818	-0.103	0.541	-0.835	-0.086	0.156	-0.112	-0.009	-0.038	0.046	0.061	0.242	0.159	-0.021
-0.118	0.481	-0.822	-0.104	0.541	-0.835	-0.041	0.077	-0.100	-0.017	-0.030	0.042	0.054	0.235	0.162	-0.014
-0.060	0.485	-0.802	-0.105	0.541	-0.834	0.022	0.189	-0.102	0.043	-0.027	0.061	0.110	0.231	0.142	-0.013
-0.099	0.489	-0.810	-0.107	0.543	-0.833	0.099	0.139	-0.109	0.006	-0.025	0.052	0.071	0.227	0.150	-0.009
-0.103	0.466	-0.802	-0.106	0.545	-0.831	0.146	0.054	-0.102	0.002	-0.050	0.058	0.067	0.251	0.142	-0.009
-0.080	0.477	-0.759	-0.112	0.550	-0.828	0.237	0.398	-0.099	0.030	-0.043	0.098	0.089	0.239	0.098	-0.019
-0.122	0.493	-0.786	-0.116	0.554	-0.824	0.288	0.341	-0.110	-0.008	-0.032	0.067	0.046	0.223	0.126	-0.028
-0.137	0.493	-0.806	-0.120	0.561	-0.819	0.393	0.285	-0.114	-0.019	-0.039	0.042	0.030	0.224	0.145	-0.034
-0.172	0.508	-0.822	-0.123	0.569	-0.813	0.447	0.252	-0.111	-0.051	-0.031	0.021	0.006	0.208	0.161	-0.034
-0.168	0.516	-0.814	-0.127	0.576	-0.807	0.480	0.338	-0.132	-0.043	-0.031	0.022	0.003	0.200	0.152	-0.031
-0.110	0.512	-0.763	-0.130	0.585	-0.801	0.505	0.274	-0.125	0.017	-0.043	0.067	0.054	0.204	0.101	-0.029
-0.137	0.531	-0.790	-0.134	0.593	-0.794	0.516	0.388	-0.164	-0.006	-0.032	0.032	0.025	0.184	0.128	-0.016
-0.145	0.516	-0.778	-0.137	0.603	-0.786	0.560	0.312	-0.163	-0.010	-0.057	0.037	0.017	0.199	0.116	-0.014
-0.107	0.527	-0.759	-0.141	0.612	-0.778	0.602	0.396	-0.152	0.032	-0.055	0.048	0.054	0.187	0.096	-0.018
-0.176	0.539	-0.775	-0.145	0.622	-0.770	0.617	0.324	-0.132	-0.034	-0.053	0.024	0.016	0.175	0.111	-0.020
-0.160	0.551	-0.747	-0.148	0.633	-0.760	0.671	0.303	-0.154	-0.016	-0.052	0.042	0.002	0.163	0.083	-0.023
-0.164	0.566	-0.755	-0.148	0.643	-0.751	0.673	0.147	-0.141	-0.019	-0.047	0.025	0.007	0.147	0.090	-0.031
-0.164	0.589	-0.711	-0.150	0.654	-0.741	0.712	0.281	-0.167	-0.017	-0.035	0.058	0.008	0.123	0.047	-0.022
-0.164	0.593	-0.719	-0.153	0.665	-0.731	0.717	0.352	-0.161	-0.014	-0.042	0.039	0.009	0.118	0.054	-0.018
-0.130	0.605	-0.704	-0.157	0.676	-0.720	0.751	0.431	-0.164	0.024	-0.042	0.044	0.025	0.106	0.038	-0.021
-0.160	0.616	-0.723	-0.159	0.688	-0.708	0.815	0.274	-0.160	-0.005	-0.043	0.012	0.007	0.093	0.057	-0.021
-0.191	0.632	-0.692	-0.162	0.700	-0.695	0.841	0.299	-0.139	-0.033	-0.039	0.031	0.039	0.076	0.025	-0.024
-0.191	0.632	-0.692	-0.163	0.713	-0.682	0.865	0.257	-0.150	-0.032	-0.052	0.018	0.040	0.075	0.024	-0.026
-0.199	0.682	-0.672	-0.164	0.725	-0.669	0.873	0.198	-0.161	-0.039	-0.014	0.024	0.049	0.024	0.004	-0.031
-0.149	0.698	-0.652	-0.166	0.737	-0.655	0.868	0.360	-0.176	0.013	-0.011	0.030	0.000	0.007	0.016	-0.033
-0.199	0.690	-0.660	-0.167	0.749	-0.641	0.897	0.287	-0.181	-0.036	-0.031	0.008	0.051	0.014	0.009	-0.036
-0.222	0.701	-0.664	-0.167	0.761	-0.627	0.903	0.173	-0.159	-0.059	-0.031	-0.011	0.075	0.001	0.005	-0.040
-0.226	0.721	-0.668	-0.167	0.772	-0.613	0.903	0.159	-0.135	-0.063	-0.023	-0.029	0.080	0.020	0.001	-0.048
-0.233	0.748	-0.629	-0.166	0.783	-0.599	0.892	0.076	-0.121	-0.072	-0.007	-0.004	0.088	0.048	0.041	-0.050
-0.199	0.755	-0.601	-0.166	0.794	-0.584	0.886	0.147	-0.132	-0.038	-0.010	0.009	0.054	0.058	0.069	-0.051
-0.210	0.763	-0.589	-0.166	0.804	-0.570	0.851	0.160	-0.118	-0.049	-0.013	0.006	0.066	0.067	0.081	-0.052
-0.222	0.763	-0.581	-0.166	0.815	-0.556	0.886	0.115	-0.090	-0.061	-0.023	-0.001	0.078	0.068	0.089	-0.047
-0.222	0.817	-0.577	-0.166	0.824	-0.541	0.870	0.045	-0.040	-0.061	0.022	-0.012	0.078	0.124	0.093	-0.044
-0.214	0.844	-0.577	-0.166	0.834	-0.526	0.908	-0.013	-0.021	-0.054	0.039	-0.027	0.071	0.152	0.093	-0.042
-0.195	0.821	-0.554	-0.165	0.843	-0.511	0.925	0.001	-0.015	-0.035	0.006	-0.019	0.052	0.130	0.117	-0.032
-0.207	0.817	-0.538	-0.166	0.853	-0.495	0.933	0.006	0.017	-0.046	-0.007	-0.019	0.064	0.127	0.133	-0.028
-0.176	0.825	-0.522	-0.167	0.861	-0.480	0.869	0.101	0.011	-0.014	-0.007	-0.019	0.033	0.136	0.149	-0.024
-0.214	0.856	-0.546	-0.168	0.869	-0.466	0.833	-0.025	0.073	-0.052	0.016	-0.057	0.072	0.168	0.126	-0.032
-0.203	0.875	-0.514	-0.170	0.876	-0.452	0.833	-0.020	0.100	-0.039	0.028	-0.040	0.060	0.188	0.157	-0.032
-0.257	0.891	-0.526	-0.171	0.882	-0.439	0.792	-0.167	0.105	-0.092	0.037	-0.065	0.114	0.205	0.146	-0.038
-0.226	0.910	-0.507	-0.170	0.888	-0.427	0.701	-0.224	0.097	-0.062	0.051	-0.057	0.083	0.226	0.166	-0.037
-0.222	0.898	-0.483	-0.170	0.893	-0.417	0.629	-0.269	0.094	-0.058	0.034	-0.043	0.080	0.216	0.190	-0.029
-0.210	0.910	-0.499	-0.170	0.897	-0.408	0.516	-0.156	0.077	-0.047	0.042	-0.068	0.068	0.229	0.174	-0.022
-0.176	0.887	-0.507	-0.171	0.900	-0.401	0.451	-0.203	0.115	-0.012	0.016	-0.083	0.034	0.207	0.167	-0.020
-0.233	0.910	-0.510	-0.172	0.903	-0.395	0.420	-0.197	0.129	-0.069	0.036	-0.094	0.091	0.231	0.164	-0.020
-0.222	0.914	-0.491	-0.174	0.905	-0.388	0.424	-0.212	0.221	-0.055	0.038	-0.081	0.080	0.236	0.184	-0.022
-0.241	0.918	-0.483	-0.177	0.907	-0.382	0.377	-0.233	0.263	-0.071	0.040	-0.079	0.099	0.241	0.193	-0.030
-0.233	0.918	-0.475	-0.180	0.908	-0.378	0.266	-0.201	0.256	-0.061	0.039	-0.075	0.092	0.242	0.201	-0.027
-0.222	0.918	-0.455	-0.182	0.908	-0.377	0.145	-0.222	0.179	-0.047	0.038	-0.058	0.080	0.243	0.221	-0.026
-0.210	0.929	-0.440	-0.182	0.909	-0.376	0.119	-0.274	0.098	-0.036	0.049	-0.043	0.068	0.256	0.237	-0.023
-0.210	0.929	-0.440	-0.182	0.909	-0.374	0.137	-0.222	0.097	-0.036	0.048	-0.045	0.068	0.256	0.238	-0.009
-0.214	0.852	-0.428	-0.183	0.910	-0.371	0.231	-0.265	0.170	-0.039	-0.030	-0.037	0.072	0.180	0.250	0.004
-0.160	0.864	-0.451	-0.186	0.912	-0.365	0.369	-0.150	0.192	0.017	-0.020	-0.066	0.019	0.192	0.227	0.026
-0.164	0.902	-0.467	-0.187	0.915	-0.358	0.452	-0.181	0.168	0.015	0.016	-0.090	0.022	0.232	0.212	0.050
-0.122	0.949	-0.479	-0.188	0.918	-0.349	0.514	-0.139	0.118	0.059	0.059	-0.110	0.020	0.278	0.201	0.070
-0.107	0.941	-0.451	-0.188	0.922	-0.339	0.590	-0.080	0.036	0.074	0.047	-0.093	0.036	0.271	0.228	0.077
-0.130	0.925	-0.443	-0.187	0.926	-0.328	0.638	-0.136	0.014	0.050	0.027	-0.096	0.013	0.257	0.237	0.088
-0.137	0.925	-0.432	-0.186	0.930	-0.317	0.641	-0.178	0.026	0.042	0.023	-0.096	0.006	0.257	0.248	0.091
-0.126	0.953	-0.483	-0.185	0.934	-0.307	0.624	-0.225	0.006	0.052	0.046	-0.157	0.017	0.285	0.197	0.089
-0.126	0.964	-0.503	-0.183	0.937	-0.299	0.529	-0.272	-0.019	0.050	0.055	-0.185	0.018	0.297	0.178	0.091
-0.153	0.964	-0.510	-0.179	0.939	-0.292	0.430	-0.387	-0.049	0.020	0.052	-0.200	0.009	0.297	0.170	0.096
-0.130	0.972	-0.467	-0.176	0.941	-0.289	0.304	-0.452	-0.039	0.039	0.058	-0.160	0.014	0.305	0.213	0.091
-0.107	0.980	-0.428	-0.173	0.942	-0.287	0.153	-0.326	-0.029	0.060	0.064	-0.122	0.038	0.313	0.253	0.081
-0.122	0.995	-0.412	-0.170	0.942	-0.288	0.053	-0.365	-0.034	0.042	0.079	-0.106	0.023	0.328	0.268	0.075
-0.122	1.018	-0.380	-0.167	0.942	-0.290	-0.051	-0.365	-0.044	0.039	0.103	-0.072	0.024	0.352	0.300	0.070
-0.126	1.018	-0.396	-0.164	0.942	-0.294	-0.112	-0.303	-0.076	0.032	0.103	-0.084	0.020	0.352	0.284	0.059
-0.110	1.010	-0.388	-0.160	0.941	-0.298	-0.178	-0.233	-0.106	0.044	0.096	-0.072	0.036	0.344	0.292	0.054
-0.133	1.010	-0.396	-0.156	0.940	-0.304	-0.244	-0.367	-0.095	0.017	0.097	-0.074	0.014	0.344	0.284	0.043
-0.118	1.014	-0.392	-0.153	0.938	-0.311	-0.322	-0.233	-0.092	0.029	0.103	-0.063	0.030	0.347	0.287	0.031
-0.157	0.995	-0.392	-0.149	0.936	-0.319	-0.364	-0.380	-0.045	-0.012	0.086	-0.055	0.009	0.328	0.287	0.018
-0.168	0.987	-0.400	-0.147	0.933	-0.328	-0.424	-0.303	-0.034	-0.026	0.081	-0.054	0.019	0.319	0.279	0.008
-0.145	0.995	-0.369	-0.145	0.930	-0.337	-0.430	-0.214	-0.026	-0.005	0.091	-0.013	0.004	0.326	0.310	-0.006
-0.149	0.999	-0.373	-0.143	0.928	-0.345	-0.431	-0.265	-0.025	-0.011	0.098	-0.008	0.001	0.330	0.305	-0.013
-0.172	0.991	-0.408	-0.140	0.924	-0.355	-0.487	-0.301	-0.010	-0.036	0.094	-0.034	0.021	0.322	0.269	-0.017
-0.168	0.972	-0.396	-0.138	0.920	-0.366	-0.535	-0.314	0.001	-0.034	0.078	-0.011	0.016	0.302	0.280	-0.025
-0.168	0.976	-0.404	-0.137	0.916	-0.378	-0.634	-0.226	-0.000	-0.036	0.087	-0.007	0.015	0.305	0.272	-0.031
-0.160	0.960	-0.388	-0.134	0.910	-0.393	-0.736	-0.422	0.009	-0.031	0.077	0.023	0.008	0.288	0.287	-0.036
-0.168	0.929	-0.424	-0.132	0.904	-0.408	-0.783	-0.197	-0.029	-0.041	0.052	0.003	0.015	0.256	0.250	-0.034
-0.168	0.929	-0.424	-0.129	0.897	-0.423	-0.830	-0.332	-0.006	-0.043	0.059	0.019	0.015	0.256	0.250	-0.032
-0.149	0.910	-0.471	-0.126	0.889	-0.440	-0.909	-0.283	0.001	-0.027	0.048	-0.011	0.005	0.236	0.203	-0.034
-0.141	0.902	-0.483	-0.124	0.880	-0.458	-0.973	-0.285	0.012	-0.022	0.049	-0.005	0.013	0.227	0.191	-0.033
-0.157	0.891	-0.479	-0.121	0.871	-0.477	-0.999	-0.306	-0.002	-0.040	0.047	0.018	0.002	0.215	0.194	-0.030
-0.153	0.868	-0.514	-0.118	0.861	-0.495	-0.990	-0.346	0.000	-0.040	0.034	0.001	0.002	0.191	0.159	-0.034
-0.137	0.864	-0.514	-0.116	0.851	-0.513	-1.022	-0.244	0.012	-0.027	0.040	0.019	0.018	0.186	0.159	-0.035
-0.149	0.868	-0.546	-0.113	0.840	-0.531	-1.023	-0.354	0.028	-0.042	0.055	0.006	0.007	0.189	0.128	-0.035
-0.114	0.848	-0.530	-0.111	0.829	-0.548	-1.015	-0.130	0.001	-0.009	0.046	0.039	0.041	0.169	0.143	-0.033
-0.145	0.844	-0.577	-0.109	0.818	-0.565	-0.998	-0.297	0.021	-0.043	0.053	0.010	0.010	0.164	0.096	-0.031
-0.126	0.825	-0.593	-0.105	0.806	-0.582	-1.030	-0.338	0.005	-0.028	0.046	0.011	0.030	0.144	0.080	-0.029
-0.107	0.813	-0.601	-0.101	0.794	-0.599	-0.997	-0.278	-0.037	-0.013	0.046	0.020	0.049	0.131	0.072	-0.029
-0.110	0.790	-0.597	-0.097	0.782	-0.615	-1.006	-0.309	-0.023	-0.021	0.035	0.041	0.046	0.106	0.075	-0.027
-0.091	0.783	-0.617	-0.093	0.770	-0.632	-1.019	-0.242	-0.042	-0.006	0.040	0.038	0.065	0.098	0.055	-0.025
-0.103	0.755	-0.629	-0.090	0.756	-0.648	-1.048	-0.233	-0.031	-0.022	0.026	0.042	0.054	0.069	0.042	-0.028
-0.083	0.740	-0.648	-0.086	0.743	-0.664	-1.036	-0.289	-0.026	-0.007	0.024	0.038	0.074	0.053	0.022	-0.024
-0.095	0.725	-0.660	-0.082	0.730	-0.679	-1.001	-0.216	-0.033	-0.022	0.023	0.042	0.063	0.037	0.009	-0.022
-0.076	0.698	-0.692	-0.080	0.717	-0.693	-0.941	-0.136	-0.044	-0.005	0.008	0.024	0.083	0.009	0.023	-0.020
-0.064	0.694	-0.688	-0.078	0.704	-0.706	-0.936	-0.116	-0.030	0.004	0.018	0.041	0.095	0.003	0.019	-0.025
-0.080	0.682	-0.715	-0.075	0.690	-0.720	-0.954	-0.155	-0.012	-0.014	0.020	0.027	0.080	0.009	0.048	-0.024
-0.091	0.670	-0.692	-0.073	0.676	-0.733	-0.970	-0.175	0.003	-0.028	0.022	0.064	0.069	0.022	0.025	-0.026
-0.080	0.655	-0.731	-0.072	0.661	-0.747	-0.982	-0.048	-0.038	-0.018	0.021	0.038	0.080	0.038	0.065	-0.025
-0.076	0.620	-0.755	-0.070	0.648	-0.759	-0.925	-0.076	-0.027	-0.015	0.000	0.026	0.085	0.073	0.089	-0.028
-0.057	0.589	-0.775	-0.068	0.633	-0.771	-0.930	-0.132	0.010	0.002	-0.016	0.019	0.104	0.106	0.110	-0.016
-0.083	0.589	-0.775	-0.066	0.619	-0.782	-0.900	-0.126	-0.014	-0.027	-0.002	0.030	0.078	0.107	0.110	-0.010
-0.030	0.605	-0.786	-0.065	0.605	-0.793	-0.892	-0.042	-0.046	0.026	0.027	0.029	0.132	0.093	0.123	-0.010
-0.041	0.578	-0.794	-0.064	0.591	-0.804	-0.889	-0.027	-0.048	0.013	0.014	0.032	0.121	0.121	0.131	-0.010
-0.064	0.539	-0.794	-0.062	0.577	-0.814	-0.854	-0.067	-0.041	-0.012	-0.010	0.042	0.098	0.161	0.132	-0.006
-0.041	0.500	-0.798	-0.062	0.564	-0.824	-0.819	0.044	-0.051	0.012	-0.035	0.047	0.122	0.200	0.136	-0.015
-0.064	0.524	-0.842	-0.060	0.551	-0.832	-0.759	-0.056	-0.083	-0.013	0.000	0.012	0.099	0.178	0.180	-0.018
-0.072	0.531	-0.834	-0.059	0.540	-0.840	-0.705	-0.056	-0.094	-0.023	0.020	0.027	0.091	0.171	0.172	-0.013
-0.049	0.531	-0.834	-0.057	0.529	-0.847	-0.662	-0.014	-0.109	-0.001	0.031	0.034	0.114	0.172	0.173	-0.019
-0.033	0.481	-0.834	-0.058	0.518	-0.853	-0.612	0.090	-0.100	0.015	-0.009	0.040	0.129	0.223	0.173	-0.016
-0.072	0.431	-0.845	-0.056	0.508	-0.859	-0.584	-0.030	-0.072	-0.025	-0.049	0.034	0.091	0.274	0.185	-0.015
-0.033	0.435	-0.838	-0.058	0.499	-0.864	-0.505	0.174	-0.091	0.016	-0.037	0.047	0.129	0.271	0.177	-0.016
-0.068	0.454	-0.857	-0.058	0.491	-0.869	-0.464	0.026	-0.070	-0.019	-0.009	0.032	0.094	0.252	0.197	-0.018
-0.053	0.466	-0.853	-0.058	0.485	-0.873	-0.400	0.009	-0.080	-0.004	0.009	0.040	0.110	0.241	0.193	-0.008
-0.037	0.446	-0.838	-0.059	0.478	-0.877	-0.391	0.109	-0.086	0.012	-0.003	0.059	0.125	0.261	0.178	-0.010
-0.014	0.427	-0.838	-0.062	0.471	-0.880	-0.365	0.240	-0.089	0.039	-0.016	0.062	0.148	0.280	0.178	-0.012
-0.049	0.392	-0.845	-0.064	0.465	-0.883	-0.368	0.190	-0.090	0.007	-0.045	0.057	0.113	0.315	0.186	-0.009
-0.076	0.396	-0.857	-0.065	0.459	-0.886	-0.354	0.077	-0.084	-0.020	-0.034	0.048	0.086	0.312	0.197	-0.010
-0.037	0.400	-0.842	-0.068	0.454	-0.889	-0.287	0.253	-0.101	0.022	-0.025	0.066	0.124	0.308	0.181	-0.014
-0.068	0.392	-0.873	-0.072	0.450	-0.890	-0.233	0.275	-0.100	-0.005	-0.029	0.036	0.093	0.316	0.212	-0.009
-0.053	0.385	-0.861	-0.075	0.447	-0.891	-0.149	0.199	-0.115	0.013	-0.034	0.049	0.108	0.323	0.200	-0.007
-0.030	0.400	-0.830	-0.078	0.446	-0.892	-0.057	0.243	-0.113	0.040	-0.017	0.080	0.131	0.308	0.169	-0.009
-0.080	0.392	-0.853	-0.082	0.446	-0.891	-0.011	0.256	-0.104	-0.007	-0.025	0.056	0.080	0.315	0.192	-0.014
-0.068	0.392	-0.849	-0.085	0.446	-0.891	0.023	0.237	-0.105	0.008	-0.025	0.059	0.091	0.314	0.187	-0.010
-0.103	0.377	-0.849	-0.092	0.448	-0.889	0.111	0.445	-0.109	-0.019	-0.042	0.057	0.056	0.329	0.187	-0.014
-0.057	0.381	-0.857	-0.098	0.451	-0.887	0.123	0.399	-0.092	0.033	-0.041	0.048	0.102	0.325	0.194	-0.015
-0.091	0.373	-0.857	-0.105	0.454	-0.885	0.160	0.419	-0.097	0.005	-0.051	0.045	0.067	0.332	0.194	-0.013
-0.118	0.396	-0.853	-0.109	0.457	-0.883	0.201	0.309	-0.117	-0.017	-0.032	0.047	0.039	0.308	0.189	-0.004
-0.091	0.381	-0.865	-0.112	0.461	-0.880	0.212	0.234	-0.139	0.013	-0.051	0.032	0.066	0.323	0.200	-0.004
-0.083	0.392	-0.834	-0.121	0.466	-0.877	0.257	0.588	-0.170	0.029	-0.045	0.060	0.073	0.310	0.168	0.001
-0.087	0.400	-0.845	-0.127	0.471	-0.873	0.286	0.454	-0.158	0.032	-0.042	0.045	0.068	0.302	0.179	0.012
-0.095	0.404	-0.838	-0.135	0.478	-0.868	0.375	0.562	-0.160	0.032	-0.045	0.047	0.060	0.297	0.170	0.010
-0.095	0.404	-0.838	-0.143	0.485	-0.863	0.411	0.536	-0.134	0.040	-0.053	0.042	0.059	0.295	0.169	0.004
-0.141	0.412	-0.838	-0.151	0.494	-0.856	0.492	0.572	-0.160	0.003	-0.054	0.036	0.013	0.286	0.168	-0.000
-0.164	0.412	-0.838	-0.158	0.503	-0.850	0.492	0.469	-0.155	-0.014	-0.062	0.029	0.011	0.285	0.167	0.001
-0.153	0.435	-0.838	-0.162	0.511	-0.844	0.491	0.323	-0.151	0.002	-0.048	0.023	0.000	0.261	0.166	-0.001
-0.126	0.458	-0.818	-0.168	0.519	-0.838	0.444	0.471	-0.169	0.035	-0.033	0.037	0.027	0.236	0.145	-0.000
-0.133	0.485	-0.790	-0.175	0.528	-0.831	0.489	0.530	-0.170	0.034	-0.014	0.058	0.019	0.208	0.116	-0.002
-0.168	0.485	-0.814	-0.182	0.537	-0.824	0.499	0.569	-0.199	0.007	-0.023	0.027	0.016	0.206	0.139	-0.002
-0.207	0.477	-0.810	-0.186	0.546	-0.817	0.528	0.396	-0.196	-0.027	-0.040	0.024	0.055	0.212	0.133	-0.011
-0.180	0.481	-0.794	-0.191	0.555	-0.809	0.523	0.434	-0.234	0.004	-0.046	0.032	0.029	0.207	0.117	-0.018
-0.203	0.500	-0.790	-0.195	0.564	-0.803	0.459	0.405	-0.237	-0.015	-0.035	0.029	0.052	0.186	0.111	-0.021
-0.210	0.508	-0.798	-0.198	0.571	-0.797	0.418	0.337	-0.229	-0.020	-0.034	0.015	0.061	0.176	0.118	-0.019
-0.207	0.520	-0.782	-0.201	0.578	-0.791	0.406	0.398	-0.232	-0.012	-0.030	0.025	0.057	0.163	0.101	-0.022
-0.214	0.527	-0.778	-0.205	0.586	-0.784	0.443	0.361	-0.217	-0.017	-0.030	0.022	0.065	0.154	0.095	-0.017
-0.226	0.531	-0.798	-0.207	0.595	-0.777	0.495	0.338	-0.208	-0.025	-0.034	-0.005	0.077	0.148	0.114	-0.016
-0.199	0.535	-0.775	-0.211	0.603	-0.769	0.510	0.404	-0.200	0.005	-0.039	0.011	0.050	0.143	0.089	-0.016
-0.222	0.543	-0.767	-0.213	0.611	-0.762	0.499	0.269	-0.180	-0.016	-0.039	0.012	0.073	0.133	0.079	-0.022
-0.218	0.558	-0.747	-0.216	0.619	-0.755	0.455	0.345	-0.198	-0.009	-0.031	0.025	0.069	0.116	0.058	-0.022
-0.260	0.555	-0.747	-0.217	0.627	-0.748	0.499	0.145	-0.147	-0.051	-0.043	0.018	0.112	0.118	0.057	-0.023
-0.226	0.589	-0.739	-0.218	0.635	-0.741	0.476	0.212	-0.121	-0.015	-0.016	0.019	0.077	0.081	0.047	-0.022
-0.222	0.589	-0.751	-0.220	0.643	-0.733	0.555	0.269	-0.159	-0.009	-0.025	-0.001	0.073	0.080	0.057	-0.023
-0.222	0.612	-0.735	-0.221	0.653	-0.725	0.591	0.204	-0.161	-0.009	-0.011	0.007	0.073	0.056	0.040	-0.011
-0.237	0.589	-0.727	-0.223	0.662	-0.715	0.630	0.253	-0.133	-0.022	-0.044	0.005	0.088	0.077	0.030	-0.013
-0.207	0.632	-0.711	-0.224	0.671	-0.707	0.589	0.208	-0.127	0.010	-0.010	0.012	0.057	0.033	0.013	-0.019
-0.245	0.597	-0.711	-0.225	0.680	-0.698	0.598	0.121	-0.094	-0.028	-0.053	0.004	0.095	0.066	0.012	-0.023
-0.264	0.609	-0.711	-0.226	0.688	-0.689	0.593	0.173	-0.120	-0.046	-0.050	-0.005	0.114	0.053	0.010	-0.026
-0.253	0.601	-0.708	-0.225	0.696	-0.681	0.584	0.013	-0.088	-0.036	-0.066	-0.009	0.102	0.059	0.004	-0.033
-0.257	0.655	-0.688	-0.226	0.704	-0.673	0.576	0.123	-0.057	-0.039	-0.020	0.002	0.106	0.003	0.017	-0.032
-0.249	0.709	-0.672	-0.228	0.713	-0.663	0.608	0.184	-0.025	-0.029	0.026	0.009	0.098	0.053	0.034	-0.030
-0.249	0.709	-0.672	-0.229	0.721	-0.654	0.631	0.021	0.025	-0.028	0.018	-0.001	0.097	0.055	0.035	-0.030
-0.253	0.717	-0.660	-0.231	0.728	-0.645	0.589	0.109	0.071	-0.029	0.018	0.002	0.101	0.064	0.049	-0.031
-0.268	0.690	-0.672	-0.233	0.736	-0.636	0.646	0.066	0.096	-0.042	-0.017	-0.019	0.115	0.039	0.039	-0.032
-0.280	0.709	-0.672	-0.235	0.742	-0.628	0.557	-0.014	0.120	-0.052	-0.003	-0.027	0.127	0.061	0.041	-0.030
-0.283	0.725	-0.684	-0.236	0.749	-0.619	0.586	-0.074	0.125	-0.055	0.005	-0.048	0.130	0.078	0.032	-0.030
-0.260	0.732	-0.668	-0.237	0.754	-0.612	0.532	-0.089	0.130	-0.031	0.007	-0.039	0.106	0.087	0.049	-0.028
-0.287	0.728	-0.692	-0.238	0.761	-0.604	0.583	-0.075	0.114	-0.057	-0.003	-0.071	0.132	0.085	0.027	-0.022
-0.283	0.740	-0.688	-0.239	0.767	-0.596	0.564	-0.092	0.122	-0.052	0.003	-0.075	0.128	0.098	0.033	-0.009
-0.276	0.771	-0.692	-0.240	0.773	-0.587	0.638	-0.144	0.180	-0.043	0.027	-0.088	0.119	0.131	0.030	-0.006
-0.226	0.802	-0.660	-0.243	0.780	-0.577	0.645	0.012	0.190	0.010	0.051	-0.066	0.069	0.164	0.064	-0.004
-0.268	0.817	-0.664	-0.247	0.786	-0.567	0.616	0.077	0.201	-0.028	0.060	-0.080	0.111	0.181	0.061	-0.012
-0.287	0.802	-0.633	-0.252	0.789	-0.560	0.412	0.152	0.200	-0.042	0.041	-0.056	0.130	0.167	0.095	-0.023
-0.330	0.771	-0.605	-0.256	0.791	-0.556	0.290	-0.062	0.253	-0.081	0.009	-0.032	0.172	0.138	0.124	-0.042
-0.330	0.759	-0.593	-0.260	0.792	-0.552	0.238	-0.062	0.315	-0.077	-0.004	-0.024	0.172	0.128	0.137	-0.039
-0.341	0.771	-0.601	-0.264	0.793	-0.548	0.326	-0.189	0.382	-0.084	0.006	-0.036	0.184	0.141	0.131	-0.018
-0.249	0.817	-0.574	-0.268	0.795	-0.544	0.291	-0.137	0.358	0.012	0.051	-0.012	0.093	0.189	0.161	0.019
-0.176	0.840	-0.570	-0.272	0.795	-0.542	0.162	-0.089	0.336	0.090	0.074	-0.010	0.020	0.214	0.168	0.063
-0.157	0.821	-0.609	-0.277	0.793	-0.542	-0.002	0.014	0.307	0.114	0.057	-0.049	0.001	0.196	0.131	0.107
-0.145	0.775	-0.684	-0.280	0.790	-0.545	-0.126	-0.006	0.244	0.128	0.013	-0.122	0.010	0.151	0.058	0.127
-0.164	0.740	-0.719	-0.280	0.787	-0.549	-0.214	-0.117	0.103	0.109	-0.019	-0.153	0.009	0.117	0.024	0.128
-0.203	0.740	-0.731	-0.278	0.784	-0.555	-0.266	-0.233	0.008	0.068	-0.016	-0.158	0.048	0.118	0.015	0.130
-0.222	0.759	-0.727	-0.274	0.782	-0.560	-0.151	-0.330	-0.004	0.045	0.006	-0.150	0.067	0.138	0.020	0.125
-0.199	0.775	-0.806	-0.269	0.781	-0.564	-0.121	-0.344	-0.018	0.063	0.023	-0.224	0.044	0.154	0.057	0.116
-0.191	0.767	-0.806	-0.264	0.779	-0.568	-0.060	-0.435	0.011	0.066	0.016	-0.220	0.036	0.147	0.056	0.123
-0.214	0.783	-0.790	-0.259	0.779	-0.571	-0.020	-0.494	0.057	0.038	0.032	-0.201	0.060	0.163	0.039	0.138
-0.133	0.786	-0.735	-0.255	0.778	-0.574	-0.037	-0.405	0.061	0.115	0.037	-0.143	0.021	0.168	0.017	0.132
-0.114	0.783	-0.735	-0.251	0.777	-0.578	-0.065	-0.391	0.035	0.129	0.034	-0.140	0.041	0.165	0.018	0.125
-0.172	0.817	-0.731	-0.245	0.775	-0.582	-0.139	-0.372	-0.043	0.067	0.070	-0.131	0.017	0.200	0.023	0.115
-0.172	0.817	-0.731	-0.239	0.773	-0.588	-0.217	-0.447	-0.060	0.060	0.073	-0.126	0.017	0.201	0.024	0.096
-0.191	0.798	-0.680	-0.233	0.769	-0.595	-0.313	-0.415	-0.045	0.035	0.057	-0.067	0.036	0.183	0.076	0.067
-0.176	0.779	-0.672	-0.227	0.765	-0.603	-0.389	-0.419	-0.048	0.044	0.042	-0.051	0.020	0.164	0.084	0.044
-0.214	0.748	-0.680	-0.222	0.761	-0.610	-0.373	-0.353	-0.082	0.000	0.015	-0.052	0.058	0.134	0.077	0.019
-0.230	0.763	-0.672	-0.216	0.756	-0.618	-0.428	-0.308	-0.099	-0.020	0.036	-0.036	0.072	0.150	0.086	0.007
-0.245	0.744	-0.676	-0.210	0.751	-0.627	-0.435	-0.432	-0.099	-0.042	0.021	-0.031	0.087	0.131	0.082	-0.004
-0.210	0.748	-0.672	-0.202	0.745	-0.635	-0.446	-0.441	-0.122	-0.015	0.030	-0.019	0.052	0.135	0.087	-0.006
-0.180	0.732	-0.660	-0.195	0.741	-0.643	-0.408	-0.376	-0.169	0.008	0.019	0.001	0.020	0.121	0.099	-0.001
-0.176	0.701	-0.672	-0.189	0.735	-0.651	-0.494	-0.319	-0.156	0.006	-0.006	-0.003	0.015	0.090	0.088	0.006
-0.164	0.686	-0.696	-0.184	0.728	-0.660	-0.529	-0.220	-0.132	0.012	-0.015	-0.018	0.004	0.076	0.064	-0.003
-0.164	0.667	-0.676	-0.180	0.723	-0.667	-0.469	-0.140	-0.102	0.009	-0.028	0.010	0.004	0.057	0.084	-0.016
-0.222	0.674	-0.696	-0.176	0.718	-0.674	-0.387	-0.264	-0.089	-0.054	-0.015	-0.003	0.061	0.065	0.065	-0.024
-0.222	0.713	-0.676	-0.170	0.714	-0.679	-0.298	-0.287	-0.119	-0.059	0.027	0.022	0.060	0.104	0.085	-0.035
-0.187	0.752	-0.688	-0.164	0.710	-0.685	-0.306	-0.290	-0.153	-0.031	0.069	0.015	0.026	0.143	0.074	-0.042
-0.180	0.752	-0.684	-0.157	0.706	-0.690	-0.338	-0.362	-0.151	-0.030	0.073	0.025	0.017	0.144	0.078	-0.032
-0.172	0.705	-0.692	-0.152	0.702	-0.696	-0.323	-0.210	-0.155	-0.027	0.031	0.022	0.009	0.098	0.070	-0.022
-0.130	0.701	-0.700	-0.147	0.697	-0.701	-0.360	-0.276	-0.105	0.010	0.031	0.020	0.033	0.095	0.063	-0.023
-0.137	0.663	-0.696	-0.142	0.694	-0.706	-0.295	-0.220	-0.118	-0.003	-0.003	0.029	0.026	0.057	0.067	-0.021
-0.160	0.655	-0.700	-0.138	0.690	-0.711	-0.288	-0.145	-0.117	-0.030	-0.007	0.029	0.003	0.049	0.063	-0.018
-0.157	0.678	-0.743	-0.134	0.685	-0.716	-0.324	-0.204	-0.102	-0.030	0.020	-0.009	0.007	0.073	0.020	-0.023
-0.137	0.670	-0.731	-0.130	0.681	-0.720	-0.304	-0.148	-0.125	-0.015	0.016	0.008	0.027	0.066	0.032	-0.029
-0.141	0.690	-0.735	-0.126	0.676	-0.726	-0.367	-0.212	-0.111	-0.023	0.041	0.009	0.024	0.086	0.028	-0.020
-0.149	0.670	-0.719	-0.123	0.672	-0.731	-0.342	-0.093	-0.125	-0.034	0.026	0.030	0.016	0.067	0.044	-0.016
-0.103	0.663	-0.739	-0.121	0.667	-0.735	-0.331	0.030	-0.135	0.011	0.023	0.014	0.063	0.059	0.024	-0.017
-0.107	0.640	-0.731	-0.118	0.663	-0.739	-0.299	-0.093	-0.125	0.004	0.004	0.027	0.059	0.036	0.032	-0.017
-0.130	0.628	-0.759	-0.115	0.660	-0.742	-0.232	-0.056	-0.148	-0.022	-0.005	0.002	0.037	0.025	0.004	-0.012
-0.130	0.628	-0.759	-0.113	0.656	-0.746	-0.260	0.000	-0.159	-0.024	-0.001	0.006	0.038	0.026	0.004	-0.011
-0.110	0.624	-0.751	-0.111	0.653	-0.749	-0.253	-0.044	-0.151	-0.008	-0.002	0.017	0.058	0.023	0.013	-0.011
-0.080	0.609	-0.735	-0.108	0.649	-0.753	-0.269	-0.052	-0.131	0.021	-0.013	0.036	0.089	0.007	0.030	-0.008
-0.095	0.597	-0.755	-0.107	0.645	-0.757	-0.260	-0.018	-0.092	0.004	-0.021	0.020	0.074	0.003	0.009	-0.001
-0.103	0.601	-0.771	-0.105	0.642	-0.760	-0.230	-0.090	-0.058	-0.006	-0.014	0.008	0.065	0.001	0.005	-0.006
-0.072	0.605	-0.751	-0.106	0.639	-0.762	-0.217	0.183	-0.096	0.026	-0.007	0.030	0.098	0.006	0.015	-0.011
-0.133	0.609	-0.763	-0.106	0.635	-0.765	-0.226	0.034	-0.082	-0.036	0.000	0.021	0.038	0.012	0.003	-0.008
-0.107	0.578	-0.767	-0.105	0.632	-0.768	-0.217	0.014	-0.078	-0.010	-0.028	0.020	0.065	0.016	0.001	-0.013
-0.083	0.570	-0.775	-0.106	0.629	-0.770	-0.188	0.132	-0.096	0.014	-0.033	0.014	0.090	0.023	0.006	-0.021
-0.126	0.566	-0.771	-0.105	0.626	-0.772	-0.179	0.010	-0.072	-0.029	-0.034	0.020	0.049	0.027	0.002	-0.016
-0.110	0.593	-0.751	-0.107	0.624	-0.774	-0.174	0.170	-0.059	-0.012	-0.004	0.042	0.066	0.000	0.017	-0.009
-0.114	0.593	-0.794	-0.107	0.622	-0.776	-0.144	0.047	-0.055	-0.016	-0.002	-0.000	0.063	0.001	0.025	-0.016
-0.072	0.601	-0.767	-0.111	0.620	-0.777	-0.113	0.303	-0.078	0.030	0.007	0.028	0.106	0.005	0.004	-0.010
-0.130	0.612	-0.794	-0.112	0.619	-0.777	-0.075	0.164	-0.082	-0.026	0.020	0.001	0.047	0.015	0.023	0.002
-0.091	0.570	-0.755	-0.112	0.619	-0.778	-0.043	0.037	-0.066	0.012	-0.022	0.041	0.085	0.029	0.017	0.015
-0.057	0.566	-0.763	-0.116	0.618	-0.778	-0.041	0.369	-0.082	0.051	-0.025	0.033	0.118	0.035	0.010	0.010
-0.045	0.555	-0.751	-0.120	0.618	-0.777	-0.012	0.298	-0.094	0.066	-0.037	0.044	0.129	0.049	0.022	0.012
-0.118	0.547	-0.794	-0.123	0.618	-0.776	-0.002	0.301	-0.093	-0.004	-0.045	-0.000	0.054	0.059	0.021	0.016
-0.126	0.555	-0.775	-0.125	0.619	-0.775	0.047	0.211	-0.097	-0.010	-0.038	0.018	0.046	0.053	0.001	0.006
-0.099	0.570	-0.782	-0.128	0.619	-0.774	0.030	0.263	-0.093	0.020	-0.023	0.009	0.071	0.040	0.009	-0.003
-0.122	0.555	-0.763	-0.129	0.620	-0.774	-0.004	0.140	-0.084	-0.002	-0.039	0.029	0.046	0.058	0.011	-0.010
-0.107	0.570	-0.755	-0.132	0.620	-0.773	0.010	0.270	-0.098	0.016	-0.024	0.036	0.060	0.044	0.019	-0.001
-0.157	0.582	-0.755	-0.137	0.619	-0.773	-0.038	0.368	-0.100	-0.029	-0.012	0.035	0.007	0.033	0.019	-0.005
-0.087	0.593	-0.751	-0.141	0.619	-0.772	-0.027	0.341	-0.099	0.044	0.000	0.038	0.073	0.023	0.023	-0.006
-0.130	0.570	-0.767	-0.145	0.619	-0.772	-0.010	0.380	-0.115	0.006	-0.023	0.022	0.027	0.047	0.006	-0.012
-0.153	0.539	-0.775	-0.149	0.619	-0.771	-0.023	0.353	-0.116	-0.013	-0.054	0.013	0.001	0.080	0.002	-0.000
-0.157	0.547	-0.751	-0.148	0.619	-0.771	-0.013	0.003	-0.069	-0.018	-0.046	0.037	0.007	0.074	0.021	-0.001
-0.110	0.589	-0.755	-0.154	0.620	-0.770	0.003	0.456	-0.110	0.034	-0.004	0.031	0.036	0.033	0.016	-0.004
-0.110	0.589	-0.755	-0.157	0.619	-0.769	-0.035	0.278	-0.086	0.037	-0.004	0.031	0.033	0.035	0.016	-0.007
-0.164	0.574	-0.767	-0.161	0.619	-0.769	-0.032	0.331	-0.103	-0.014	-0.019	0.018	0.024	0.051	0.003	-0.004
-0.187	0.558	-0.778	-0.163	0.619	-0.768	0.013	0.208	-0.085	-0.035	-0.035	0.005	0.050	0.068	0.010	-0.017
-0.153	0.570	-0.735	-0.169	0.620	-0.767	0.007	0.431	-0.091	0.006	-0.024	0.047	0.019	0.057	0.033	-0.031
-0.210	0.562	-0.778	-0.171	0.621	-0.765	0.054	0.229	-0.096	-0.050	-0.032	0.002	0.080	0.065	0.011	-0.031
-0.210	0.566	-0.778	-0.172	0.622	-0.764	0.074	0.141	-0.109	-0.049	-0.030	0.001	0.084	0.062	0.012	-0.030
-0.180	0.578	-0.771	-0.174	0.624	-0.762	0.118	0.215	-0.125	-0.016	-0.020	0.007	0.057	0.050	0.005	-0.036
-0.191	0.574	-0.763	-0.175	0.627	-0.759	0.148	0.214	-0.135	-0.026	-0.027	0.012	0.073	0.054	0.002	-0.033
-0.222	0.585	-0.802	-0.174	0.629	-0.758	0.139	0.007	-0.115	-0.058	-0.017	-0.029	0.109	0.043	0.039	-0.031
-0.191	0.585	-0.743	-0.178	0.632	-0.755	0.149	0.323	-0.119	-0.024	-0.020	0.027	0.082	0.043	0.019	-0.032
-0.203	0.597	-0.751	-0.180	0.634	-0.752	0.152	0.201	-0.088	-0.034	-0.011	0.016	0.098	0.031	0.010	-0.038
-0.199	0.589	-0.782	-0.181	0.637	-0.749	0.188	0.217	-0.107	-0.028	-0.021	-0.018	0.098	0.039	0.022	-0.037
-0.245	0.574	-0.790	-0.180	0.641	-0.746	0.210	-0.047	-0.075	-0.075	-0.040	-0.028	0.148	0.054	0.031	-0.042
-0.214	0.582	-0.759	-0.182	0.644	-0.743	0.224	0.229	-0.111	-0.042	-0.036	-0.001	0.121	0.046	0.000	-0.036
-0.233	0.578	-0.767	-0.180	0.649	-0.739	0.320	-0.131	-0.054	-0.064	-0.044	-0.012	0.145	0.049	0.009	-0.029
-0.183	0.624	-0.767	-0.181	0.653	-0.735	0.273	0.142	-0.089	-0.013	-0.002	-0.016	0.100	0.002	0.010	-0.018
-0.172	0.574	-0.798	-0.180	0.657	-0.732	0.298	-0.035	-0.041	-0.003	-0.057	-0.052	0.093	0.051	0.043	-0.012
-0.172	0.578	-0.731	-0.180	0.663	-0.727	0.389	0.035	-0.019	-0.002	-0.059	0.010	0.098	0.046	0.023	-0.001
-0.191	0.628	-0.763	-0.182	0.668	-0.721	0.387	0.116	0.031	-0.019	-0.014	-0.027	0.122	0.006	0.009	-0.006
-0.210	0.624	-0.838	-0.185	0.672	-0.717	0.306	0.103	0.128	-0.035	-0.021	-0.106	0.146	0.004	0.085	-0.005
-0.260	0.589	-0.861	-0.187	0.675	-0.714	0.287	-0.082	0.222	-0.083	-0.059	-0.133	0.201	0.029	0.110	-0.005
-0.210	0.601	-0.849	-0.195	0.679	-0.708	0.369	0.270	0.281	-0.026	-0.051	-0.127	0.156	0.015	0.098	-0.013
-0.222	0.647	-0.794	-0.200	0.683	-0.702	0.423	0.015	0.356	-0.032	-0.008	-0.077	0.173	0.034	0.044	-0.017
-0.264	0.678	-0.747	-0.206	0.690	-0.694	0.561	0.124	0.284	-0.069	0.016	-0.038	0.220	0.067	0.002	-0.019
-0.237	0.694	-0.755	-0.210	0.695	-0.687	0.472	0.164	0.169	-0.038	0.026	-0.053	0.199	0.085	0.007	-0.041
-0.249	0.682	-0.715	-0.210	0.700	-0.683	0.333	-0.050	-0.013	-0.050	0.010	-0.018	0.216	0.076	0.031	-0.049
-0.291	0.663	-0.692	-0.205	0.702	-0.682	0.171	-0.308	-0.056	-0.098	-0.012	0.005	0.263	0.059	0.053	-0.047
-0.241	0.643	-0.711	-0.201	0.703	-0.682	0.077	-0.276	0.002	-0.052	-0.032	-0.015	0.218	0.042	0.031	-0.042
-0.241	0.643	-0.711	-0.201	0.703	-0.682	0.010	-0.095	0.086	-0.052	-0.032	-0.014	0.223	0.044	0.030	-0.034
-0.207	0.655	-0.759	-0.201	0.703	-0.682	0.047	-0.166	0.156	-0.017	-0.020	-0.061	0.193	0.059	0.018	0.003
-0.187	0.643	-0.696	-0.200	0.703	-0.682	0.086	-0.282	0.208	0.001	-0.032	0.002	0.179	0.050	0.044	0.040
-0.095	0.667	-0.727	-0.201	0.703	-0.682	0.061	-0.144	0.205	0.094	-0.009	-0.030	0.092	0.076	0.012	0.087
-0.076	0.647	-0.814	-0.201	0.703	-0.682	0.059	-0.112	0.178	0.114	-0.028	-0.117	0.078	0.059	0.075	0.109
-0.049	0.659	-0.869	-0.203	0.702	-0.683	-0.019	0.041	0.091	0.142	-0.015	-0.171	0.056	0.075	0.131	0.137
-0.122	0.643	-0.865	-0.200	0.701	-0.685	-0.040	-0.252	0.080	0.066	-0.030	-0.165	0.134	0.063	0.127	0.147
-0.095	0.678	-0.873	-0.196	0.700	-0.686	0.003	-0.331	0.028	0.088	0.006	-0.172	0.111	0.101	0.136	0.145
-0.083	0.698	-0.877	-0.193	0.700	-0.688	0.008	-0.229	0.050	0.097	0.025	-0.174	0.105	0.123	0.141	0.124
-0.095	0.674	-0.873	-0.192	0.699	-0.688	-0.007	-0.098	0.092	0.085	0.003	-0.169	0.122	0.102	0.138	0.109
-0.145	0.686	-0.853	-0.192	0.698	-0.690	-0.082	-0.139	0.124	0.035	0.017	-0.148	0.177	0.115	0.120	0.102
-0.180	0.709	-0.845	-0.190	0.694	-0.694	-0.167	-0.353	0.185	-0.003	0.043	-0.136	0.217	0.141	0.114	0.087
-0.095	0.744	-0.790	-0.190	0.691	-0.698	-0.221	-0.128	0.161	0.082	0.082	-0.077	0.136	0.178	0.061	0.073
-0.122	0.752	-0.790	-0.189	0.686	-0.703	-0.294	-0.213	0.170	0.054	0.094	-0.072	0.168	0.188	0.063	0.064
-0.118	0.740	-0.763	-0.189	0.681	-0.707	-0.293	-0.146	0.164	0.058	0.087	-0.040	0.168	0.179	0.038	0.061
-0.160	0.709	-0.775	-0.190	0.676	-0.711	-0.284	-0.049	0.170	0.017	0.061	-0.048	0.215	0.151	0.051	0.040
-0.149	0.701	-0.747	-0.190	0.672	-0.716	-0.290	-0.213	0.186	0.028	0.058	-0.015	0.207	0.145	0.024	0.033
-0.191	0.670	-0.759	-0.190	0.667	-0.720	-0.284	-0.080	0.141	-0.014	0.032	-0.023	0.254	0.116	0.037	0.020
-0.137	0.655	-0.751	-0.191	0.662	-0.725	-0.331	-0.070	0.109	0.041	0.021	-0.011	0.204	0.103	0.030	0.014
-0.187	0.643	-0.778	-0.191	0.655	-0.731	-0.447	-0.080	0.092	-0.009	0.017	-0.032	0.259	0.094	0.059	0.005
-0.176	0.612	-0.747	-0.191	0.647	-0.738	-0.501	-0.023	0.041	0.002	-0.007	0.006	0.253	0.066	0.028	-0.007
-0.195	0.612	-0.759	-0.193	0.638	-0.745	-0.591	0.137	-0.012	-0.015	0.002	0.002	0.278	0.069	0.041	-0.027
-0.245	0.647	-0.767	-0.191	0.628	-0.754	-0.703	-0.071	-0.065	-0.067	0.047	0.003	0.333	0.107	0.050	-0.040
-0.237	0.632	-0.771	-0.189	0.616	-0.765	-0.800	-0.076	-0.096	-0.061	0.044	0.009	0.331	0.095	0.055	-0.055
-0.241	0.601	-0.790	-0.187	0.604	-0.775	-0.843	-0.055	-0.106	-0.067	0.025	-0.000	0.340	0.067	0.075	-0.068
-0.237	0.555	-0.763	-0.180	0.591	-0.786	-0.804	-0.365	-0.095	-0.070	-0.009	0.039	0.342	0.024	0.049	-0.045
-0.241	0.551	-0.790	-0.174	0.579	-0.797	-0.821	-0.341	-0.092	-0.080	0.000	0.022	0.351	0.024	0.077	-0.024
-0.087	0.527	-0.786	-0.170	0.566	-0.807	-0.815	-0.170	-0.065	0.070	-0.010	0.036	0.202	0.005	0.075	-0.011
-0.095	0.508	-0.806	-0.168	0.553	-0.816	-0.815	-0.085	-0.088	0.060	-0.016	0.026	0.216	0.011	0.096	0.002
-0.141	0.516	-0.826	-0.164	0.540	-0.825	-0.777	-0.143	-0.111	0.010	0.004	0.015	0.268	0.001	0.117	0.021
-0.157	0.500	-0.834	-0.161	0.529	-0.833	-0.719	-0.083	-0.123	-0.008	-0.000	0.015	0.290	0.014	0.127	0.009
-0.126	0.489	-0.845	-0.160	0.518	-0.840	-0.681	-0.002	-0.086	0.022	-0.000	0.011	0.265	0.022	0.140	0.006
-0.157	0.470	-0.869	-0.157	0.507	-0.848	-0.642	-0.144	-0.062	-0.012	-0.009	-0.006	0.301	0.038	0.165	0.007
-0.107	0.458	-0.865	-0.155	0.497	-0.854	-0.614	-0.075	-0.070	0.036	-0.010	0.004	0.255	0.045	0.163	0.012
-0.126	0.442	-0.861	-0.154	0.487	-0.860	-0.585	-0.048	-0.062	0.015	-0.016	0.014	0.279	0.057	0.160	0.010
-0.107	0.446	-0.822	-0.156	0.478	-0.864	-0.521	0.201	-0.096	0.036	-0.003	0.058	0.263	0.051	0.121	0.008
-0.126	0.442	-0.849	-0.157	0.470	-0.869	-0.490	0.139	-0.087	0.019	0.001	0.035	0.286	0.052	0.150	0.006
-0.153	0.435	-0.857	-0.156	0.462	-0.873	-0.470	-0.037	-0.060	-0.010	0.002	0.032	0.318	0.058	0.159	0.005
-0.103	0.415	-0.834	-0.159	0.454	-0.877	-0.471	0.189	-0.093	0.043	-0.010	0.059	0.272	0.075	0.137	0.001
-0.126	0.373	-0.853	-0.160	0.447	-0.880	-0.397	0.119	-0.068	0.021	-0.045	0.043	0.300	0.116	0.159	0.001
-0.141	0.361	-0.861	-0.161	0.440	-0.884	-0.404	0.103	-0.049	0.007	-0.050	0.038	0.321	0.127	0.168	0.003
-0.133	0.361	-0.869	-0.164	0.434	-0.886	-0.344	0.190	-0.058	0.017	-0.044	0.033	0.318	0.126	0.177	-0.010
-0.145	0.377	-0.845	-0.169	0.428	-0.888	-0.315	0.293	-0.073	0.010	-0.023	0.058	0.332	0.107	0.153	-0.016
-0.187	0.346	-0.857	-0.172	0.424	-0.889	-0.252	0.225	-0.100	-0.029	-0.049	0.048	0.377	0.134	0.165	-0.026
-0.168	0.342	-0.857	-0.173	0.420	-0.891	-0.210	0.131	-0.111	-0.008	-0.050	0.049	0.361	0.134	0.168	0.000
-0.207	0.330	-0.877	-0.171	0.416	-0.893	-0.265	-0.101	-0.091	-0.049	-0.057	0.032	0.404	0.142	0.191	-0.013
-0.091	0.369	-1.149	-0.165	0.407	-0.899	-0.532	-0.205	-0.278	0.060	-0.009	-0.235	0.293	0.101	0.464	0.055
-0.110	0.191	-0.601	-0.157	0.407	-0.900	-0.061	-0.255	-0.351	0.033	-0.187	0.315	0.317	0.276	0.083	-0.000
0.070	0.334	-1.259	-0.141	0.399	-0.906	-0.388	-0.814	-0.106	0.197	-0.036	-0.337	0.140	0.131	0.577	-0.026
-0.457	0.126	-0.987	-0.126	0.383	-0.915	-0.896	-0.720	-0.318	-0.344	-0.229	-0.056	0.671	0.338	0.307	-0.053
-0.272	-0.087	-0.834	-0.120	0.374	-0.920	-0.479	-0.206	-0.417	-0.166	-0.432	0.102	0.490	0.548	0.154	-0.088
-0.191	-0.068	-1.184	-0.114	0.388	-0.915	0.777	-0.165	-0.357	-0.091	-0.427	-0.254	0.412	0.528	0.504	-0.213
-0.364	0.172	-0.924	-0.104	0.421	-0.901	1.802	-0.439	-0.428	-0.275	-0.220	-0.007	0.588	0.287	0.244	-0.220
-0.410	0.396	-0.826	-0.092	0.468	-0.879	2.555	-0.377	-0.716	-0.333	-0.043	0.069	0.637	0.061	0.145	-0.202
-0.410	0.396	-0.826	-0.075	0.516	-0.854	2.699	-0.513	-0.902	-0.350	-0.091	0.044	0.640	0.060	0.144	-0.198
-0.253	0.601	-1.173	-0.047	0.557	-0.829	2.397	-0.976	-1.161	-0.220	0.073	-0.327	0.485	0.145	0.491	-0.134
-0.076	0.643	-1.102	-0.009	0.589	-0.808	1.960	-1.376	-1.315	-0.081	0.083	-0.278	0.311	0.189	0.420	-0.056
0.051	0.709	-1.003	0.030	0.613	-0.790	1.482	-1.400	-1.407	0.007	0.125	-0.197	0.187	0.255	0.321	0.017
0.078	0.783	-0.979	0.069	0.630	-0.774	1.188	-1.312	-1.484	-0.005	0.181	-0.190	0.163	0.329	0.297	0.039
0.093	0.833	-0.948	0.109	0.642	-0.759	0.997	-1.302	-1.599	-0.030	0.219	-0.173	0.150	0.379	0.265	0.038
0.128	0.848	-0.901	0.149	0.652	-0.743	0.946	-1.214	-1.677	-0.036	0.225	-0.141	0.118	0.394	0.217	0.019
0.159	0.852	-0.909	0.188	0.660	-0.727	0.913	-1.128	-1.698	-0.043	0.221	-0.165	0.091	0.398	0.225	-0.009
0.155	0.852	-0.885	0.224	0.666	-0.711	0.888	-1.017	-1.642	-0.083	0.214	-0.157	0.098	0.398	0.201	-0.025
0.120	0.833	-0.893	0.263	0.671	-0.693	0.861	-1.411	-1.526	-0.158	0.190	-0.183	0.135	0.378	0.209	-0.034
0.205	0.817	-0.853	0.302	0.673	-0.675	0.775	-1.466	-1.440	-0.112	0.172	-0.162	0.054	0.363	0.169	-0.032
0.263	0.752	-0.842	0.340	0.674	-0.656	0.678	-1.576	-1.256	-0.092	0.106	-0.170	0.001	0.297	0.157	-0.012
0.359	0.701	-0.814	0.375	0.674	-0.637	0.609	-1.568	-1.083	-0.031	0.056	-0.161	0.093	0.246	0.129	0.029
0.459	0.721	-0.743	0.406	0.674	-0.618	0.603	-1.399	-1.020	0.038	0.075	-0.109	0.190	0.265	0.057	0.055
0.559	0.771	-0.672	0.431	0.672	-0.602	0.579	-0.940	-1.026	0.113	0.127	-0.054	0.287	0.315	0.014	0.071
0.536	0.802	-0.664	0.453	0.670	-0.587	0.534	-0.814	-0.931	0.067	0.160	-0.060	0.260	0.345	0.022	0.069
0.517	0.833	-0.672	0.472	0.669	-0.575	0.548	-0.566	-0.868	0.030	0.192	-0.081	0.237	0.375	0.014	0.045
0.486	0.840	-0.676	0.489	0.668	-0.562	0.590	-0.570	-0.846	-0.019	0.201	-0.098	0.203	0.383	0.010	-0.000
0.440	0.798	-0.644	0.506	0.666	-0.548	0.597	-0.558	-0.819	-0.081	0.160	-0.080	0.153	0.340	0.042	-0.043
0.390	0.755	-0.644	0.523	0.663	-0.536	0.463	-0.617	-0.807	-0.149	0.120	-0.092	0.100	0.298	0.042	-0.077
0.378	0.713	-0.637	0.541	0.657	-0.525	0.246	-0.737	-0.834	-0.178	0.084	-0.095	0.085	0.255	0.049	-0.101
0.405	0.670	-0.656	0.561	0.646	-0.517	-0.170	-0.944	-0.809	-0.171	0.052	-0.123	0.108	0.213	0.030	-0.096
0.451	0.624	-0.629	0.582	0.632	-0.512	-0.456	-1.037	-0.839	-0.146	0.020	-0.101	0.151	0.167	0.057	0.000
0.567	0.632	-0.593	0.601	0.615	-0.511	-0.681	-0.828	-0.883	-0.050	0.045	-0.066	0.262	0.175	0.091	0.000
0.647	0.632	-0.542	0.618	0.596	-0.512	-0.736	-0.571	-0.892	0.014	0.063	-0.013	0.339	0.175	0.142	0.000
Avg ODBA	3.189
Vec ODBA	2.098
Avg ELBA	0.812
Avg EPBA	0.172
Speed	ODBA	VeDBA	ELBA	EPBA	StrkSpGn	StrSpGn_L	ISI
5.100	3.189	2.098	0.812	0.172	0.215	0.175	1.953
MeanPeak	0.021980
MeanLong	0.017871
MeanISI	1.952857
