# Supplementary material for: Averaged Propulsive Body Acceleration (APBA) Can Be Calculated from Biologging Tags That Incorporate Gyroscopes and Accelerometers to Estimate Swimming Speed, Hydrodynamic Drag and Energy Expenditure for Steller Sea Lions
Source: PLoS One. 2016 Jun 10;11(6):e0157326. doi: 10.1371/journal.pone.0157326 (PMC4902303; doi:10.1371/journal.pone.0157326)
Supplement: S3 Data — Same components as S2. (ZIP) [file pone.0157326.s003.zip › HazyNov_18/hazy4_8390_4.csv]

rawAx	rawAy	rawAz	gravX	gravY	gravZ	gyrX	gyrY	gyrZ	estAx	estAy	estAz	odbX	odbY	odbZ	spk
-0.353	-0.129	-1.023	-0.402	-0.048	-0.914	0.458	-0.140	-0.080	0.000	-0.047	-0.082	0.157	0.196	0.116	0.009
-0.434	-0.114	-0.960	-0.397	-0.039	-0.917	0.477	-0.291	-0.077	-0.086	-0.041	-0.016	0.234	0.179	0.052	-0.001
-0.387	-0.156	-0.944	-0.391	-0.028	-0.920	0.516	-0.370	-0.198	-0.046	-0.094	0.003	0.184	0.221	0.035	-0.011
-0.299	-0.129	-0.912	-0.382	-0.015	-0.924	0.617	-0.432	-0.246	0.034	-0.080	0.039	0.092	0.194	0.003	-0.012
-0.295	-0.102	-0.909	-0.379	-0.003	-0.925	0.529	-0.174	-0.327	0.035	-0.064	0.044	0.084	0.166	0.002	-0.015
-0.295	-0.102	-0.909	-0.381	0.008	-0.925	0.488	0.113	-0.276	0.037	-0.075	0.043	0.080	0.166	0.003	-0.043
-0.410	0.006	-0.897	-0.384	0.020	-0.923	0.550	0.179	-0.271	-0.075	0.021	0.054	0.192	0.058	0.016	-0.063
-0.522	0.017	-0.909	-0.385	0.035	-0.922	0.726	0.021	-0.232	-0.186	0.017	0.041	0.300	0.047	0.005	-0.088
-0.414	0.087	-0.920	-0.385	0.051	-0.922	0.729	0.016	-0.311	-0.078	0.071	0.029	0.189	0.022	0.006	-0.106
-0.441	0.099	-0.920	-0.384	0.068	-0.921	0.781	-0.028	-0.331	-0.106	0.066	0.028	0.213	0.033	0.006	-0.095
-0.399	0.079	-0.916	-0.383	0.085	-0.920	0.788	-0.038	-0.354	-0.065	0.029	0.031	0.168	0.013	0.001	-0.054
-0.357	0.072	-0.912	-0.384	0.100	-0.918	0.681	0.094	-0.380	-0.021	0.006	0.033	0.123	0.005	0.003	-0.031
-0.287	0.025	-0.861	-0.385	0.113	-0.916	0.540	0.120	-0.384	0.049	-0.053	0.082	0.052	0.042	0.054	-0.016
-0.268	0.033	-0.849	-0.386	0.124	-0.914	0.422	0.123	-0.387	0.070	-0.056	0.093	0.030	0.035	0.067	-0.015
-0.341	0.075	-0.845	-0.389	0.133	-0.911	0.371	0.226	-0.369	-0.000	-0.023	0.094	0.100	0.007	0.072	-0.018
-0.384	0.137	-0.877	-0.388	0.141	-0.911	0.295	-0.044	-0.302	-0.044	0.032	0.062	0.140	0.067	0.042	-0.029
-0.349	0.145	-0.830	-0.385	0.147	-0.911	0.235	-0.131	-0.288	-0.013	0.033	0.110	0.103	0.074	0.089	-0.040
-0.330	0.141	-0.818	-0.382	0.153	-0.911	0.188	-0.099	-0.287	0.004	0.023	0.122	0.081	0.068	0.101	-0.049
-0.303	0.149	-0.798	-0.381	0.158	-0.911	0.164	-0.011	-0.288	0.030	0.026	0.141	0.052	0.075	0.121	-0.039
-0.376	0.160	-0.834	-0.378	0.162	-0.911	0.110	-0.097	-0.248	-0.046	0.033	0.106	0.122	0.086	0.086	-0.038
-0.299	0.164	-0.826	-0.377	0.167	-0.911	0.118	-0.003	-0.303	0.030	0.033	0.114	0.044	0.088	0.094	-0.041
-0.330	0.141	-0.822	-0.375	0.170	-0.911	0.111	-0.055	-0.213	-0.003	0.006	0.118	0.073	0.064	0.098	-0.046
-0.349	0.172	-0.830	-0.379	0.174	-0.909	0.119	0.225	-0.219	-0.019	0.033	0.108	0.091	0.094	0.090	-0.039
-0.353	0.164	-0.861	-0.379	0.176	-0.909	0.043	0.043	-0.184	-0.022	0.023	0.076	0.094	0.086	0.058	-0.055
-0.337	0.164	-0.834	-0.377	0.176	-0.909	-0.067	-0.049	-0.176	-0.009	0.023	0.104	0.077	0.085	0.086	-0.064
-0.376	0.160	-0.802	-0.375	0.174	-0.911	-0.178	-0.126	-0.119	-0.050	0.022	0.137	0.114	0.081	0.117	-0.069
-0.376	0.149	-0.814	-0.374	0.171	-0.912	-0.216	-0.032	-0.153	-0.051	0.013	0.126	0.113	0.068	0.106	-0.066
-0.357	0.164	-0.814	-0.369	0.168	-0.914	-0.236	-0.252	-0.099	-0.036	0.032	0.129	0.092	0.082	0.106	-0.069
-0.310	0.137	-0.842	-0.365	0.163	-0.917	-0.281	-0.177	-0.142	0.006	0.009	0.103	0.045	0.053	0.078	-0.078
-0.337	0.129	-0.849	-0.359	0.158	-0.920	-0.317	-0.316	-0.103	-0.027	0.007	0.098	0.070	0.044	0.070	-0.078
-0.441	0.149	-0.905	-0.353	0.154	-0.923	-0.280	-0.305	-0.096	-0.136	0.030	0.046	0.173	0.061	0.014	-0.073
-0.387	0.072	-0.924	-0.351	0.149	-0.924	-0.261	-0.102	-0.095	-0.085	-0.042	0.028	0.117	0.018	0.006	-0.059
-0.345	0.041	-0.932	-0.346	0.144	-0.927	-0.290	-0.273	-0.009	-0.047	-0.067	0.023	0.073	0.050	0.014	-0.030
-0.241	0.010	-0.948	-0.340	0.140	-0.930	-0.186	-0.320	0.040	0.051	-0.094	0.010	0.034	0.083	0.030	0.043
-0.191	0.037	-0.948	-0.336	0.138	-0.932	-0.048	-0.205	0.066	0.096	-0.065	0.012	0.086	0.057	0.030	0.069
-0.076	0.033	-1.015	-0.346	0.138	-0.928	-0.022	0.574	-0.051	0.222	-0.069	-0.059	0.204	0.063	0.096	0.087
-0.310	0.044	-1.102	-0.354	0.138	-0.925	0.039	0.438	0.040	-0.005	-0.057	-0.149	0.029	0.053	0.183	0.070
-0.303	0.122	-1.031	-0.364	0.140	-0.921	0.118	0.576	0.032	0.013	0.018	-0.082	0.020	0.022	0.113	0.055
-0.387	0.176	-0.995	-0.368	0.146	-0.918	0.291	0.247	-0.112	-0.067	0.066	-0.050	0.104	0.074	0.077	0.013
-0.330	0.191	-0.995	-0.372	0.155	-0.915	0.403	0.238	-0.257	-0.006	0.072	-0.053	0.045	0.088	0.077	-0.021
-0.372	0.168	-1.094	-0.376	0.165	-0.912	0.389	0.300	-0.296	-0.043	0.039	-0.155	0.085	0.063	0.175	-0.030
-0.534	0.102	-1.149	-0.369	0.171	-0.914	0.279	-0.366	-0.218	-0.212	-0.033	-0.208	0.246	0.005	0.229	-0.007
-0.368	0.075	-1.086	-0.361	0.173	-0.916	0.084	-0.394	-0.162	-0.054	-0.062	-0.143	0.080	0.034	0.166	0.013
-0.299	0.095	-1.153	-0.347	0.171	-0.922	-0.126	-0.748	-0.047	0.001	-0.040	-0.204	0.010	0.017	0.233	0.041
-0.264	0.141	-1.232	-0.330	0.167	-0.929	-0.183	-0.853	-0.005	0.020	0.010	-0.276	0.024	0.027	0.311	0.115
-0.164	0.195	-1.125	-0.316	0.164	-0.934	-0.222	-0.720	-0.030	0.106	0.068	-0.164	0.125	0.080	0.204	0.152
-0.014	0.249	-1.007	-0.312	0.161	-0.936	-0.173	-0.158	-0.095	0.252	0.124	-0.044	0.275	0.132	0.085	0.178
-0.083	0.191	-1.015	-0.306	0.159	-0.939	-0.138	-0.292	-0.104	0.176	0.068	-0.050	0.206	0.072	0.092	0.180
-0.060	0.145	-1.050	-0.298	0.160	-0.941	-0.003	-0.365	-0.099	0.192	0.021	-0.083	0.228	0.024	0.127	0.173
-0.137	0.075	-1.019	-0.293	0.160	-0.942	0.017	-0.205	-0.057	0.110	-0.049	-0.050	0.150	0.048	0.095	0.147
-0.145	0.021	-1.050	-0.289	0.163	-0.943	0.172	-0.200	0.035	0.098	-0.106	-0.080	0.141	0.104	0.126	0.122
-0.141	0.072	-1.039	-0.287	0.165	-0.943	0.147	-0.077	0.004	0.100	-0.058	-0.068	0.144	0.056	0.113	0.096
-0.226	0.075	-1.074	-0.291	0.169	-0.942	0.199	0.213	-0.031	0.020	-0.058	-0.105	0.058	0.054	0.147	0.070
-0.160	0.079	-0.979	-0.284	0.171	-0.943	0.141	-0.357	0.018	0.078	-0.056	-0.009	0.121	0.052	0.052	0.039
-0.241	0.087	-0.968	-0.276	0.174	-0.945	0.138	-0.420	-0.064	-0.011	-0.051	0.005	0.038	0.046	0.039	0.007
-0.272	0.075	-0.983	-0.274	0.178	-0.945	0.180	-0.075	-0.182	-0.044	-0.067	-0.011	0.006	0.060	0.054	-0.012
-0.268	0.164	-0.968	-0.268	0.181	-0.946	0.139	-0.263	-0.065	-0.045	0.019	0.006	0.007	0.027	0.037	-0.027
-0.272	0.114	-0.983	-0.265	0.183	-0.947	0.091	-0.146	-0.073	-0.052	-0.034	-0.009	0.001	0.026	0.052	-0.026
-0.222	0.091	-1.003	-0.258	0.185	-0.948	0.129	-0.375	-0.018	-0.009	-0.059	-0.027	0.048	0.051	0.071	-0.021
-0.222	0.091	-1.003	-0.253	0.189	-0.949	0.213	-0.255	-0.020	-0.014	-0.063	-0.026	0.045	0.053	0.070	-0.015
-0.199	0.133	-0.912	-0.253	0.193	-0.948	0.214	-0.012	-0.011	0.008	-0.025	0.064	0.065	0.013	0.022	-0.011
-0.218	0.195	-0.987	-0.245	0.197	-0.949	0.249	-0.378	0.054	-0.018	0.032	-0.010	0.043	0.046	0.052	-0.020
-0.233	0.249	-1.007	-0.240	0.200	-0.950	0.132	-0.272	0.047	-0.038	0.084	-0.029	0.024	0.098	0.070	-0.016
-0.241	0.222	-0.987	-0.234	0.203	-0.951	0.211	-0.351	0.083	-0.052	0.053	-0.008	0.013	0.069	0.050	-0.009
-0.176	0.207	-0.999	-0.233	0.205	-0.951	0.112	-0.080	0.074	0.012	0.036	-0.020	0.076	0.051	0.061	-0.017
-0.180	0.184	-1.007	-0.235	0.209	-0.949	0.205	0.102	0.028	0.010	0.009	-0.029	0.069	0.026	0.068	-0.019
-0.264	0.160	-1.031	-0.234	0.212	-0.949	0.196	-0.053	0.052	-0.075	-0.018	-0.053	0.019	0.000	0.090	-0.025
-0.230	0.122	-0.979	-0.234	0.217	-0.948	0.285	-0.013	0.018	-0.041	-0.062	-0.003	0.012	0.041	0.038	-0.026
-0.268	0.157	-0.983	-0.229	0.220	-0.948	0.170	-0.258	0.069	-0.084	-0.030	-0.006	0.030	0.009	0.041	-0.049
-0.160	0.176	-0.936	-0.233	0.225	-0.946	0.246	0.222	-0.070	0.028	-0.015	0.039	0.075	0.008	0.006	-0.039
-0.291	0.172	-0.987	-0.229	0.227	-0.947	0.117	-0.235	-0.000	-0.107	-0.021	-0.011	0.059	0.001	0.045	-0.036
-0.187	0.207	-0.983	-0.226	0.229	-0.947	0.118	-0.091	-0.047	-0.006	0.011	-0.007	0.040	0.034	0.041	-0.025
-0.183	0.211	-0.932	-0.225	0.230	-0.947	0.069	-0.036	-0.056	-0.003	0.013	0.044	0.040	0.035	0.011	-0.034
-0.218	0.203	-1.023	-0.225	0.232	-0.946	0.049	-0.007	-0.084	-0.038	0.004	-0.047	0.003	0.025	0.080	-0.020
-0.226	0.199	-1.015	-0.218	0.233	-0.948	0.047	-0.362	-0.050	-0.053	-0.001	-0.037	0.009	0.018	0.073	-0.025
-0.203	0.222	-0.999	-0.212	0.234	-0.949	0.040	-0.287	-0.058	-0.036	0.021	-0.020	0.011	0.039	0.057	-0.022
-0.176	0.207	-0.940	-0.207	0.234	-0.950	0.034	-0.267	-0.042	-0.014	0.005	0.040	0.033	0.020	0.003	-0.031
-0.149	0.214	-0.948	-0.202	0.235	-0.951	0.051	-0.207	-0.069	0.008	0.011	0.033	0.056	0.025	0.004	-0.034
-0.218	0.218	-0.968	-0.201	0.236	-0.951	0.017	-0.032	-0.074	-0.062	0.014	0.014	0.016	0.026	0.023	-0.040
-0.203	0.203	-0.956	-0.202	0.236	-0.950	0.001	0.046	-0.064	-0.046	-0.002	0.025	0.003	0.008	0.012	-0.033
-0.207	0.195	-0.975	-0.194	0.238	-0.952	0.071	-0.393	-0.068	-0.058	-0.011	0.007	0.009	0.003	0.032	-0.036
-0.145	0.222	-0.987	-0.194	0.240	-0.951	0.119	0.051	-0.147	0.004	0.013	-0.005	0.051	0.021	0.045	-0.030
-0.160	0.226	-0.968	-0.189	0.242	-0.952	0.040	-0.236	-0.083	-0.016	0.016	0.015	0.035	0.022	0.026	-0.017
-0.168	0.222	-0.975	-0.186	0.243	-0.952	0.080	-0.124	-0.116	-0.027	0.010	0.007	0.027	0.014	0.036	-0.018
-0.126	0.238	-0.975	-0.185	0.246	-0.951	0.113	-0.005	-0.176	0.014	0.022	0.007	0.069	0.025	0.037	-0.038
-0.199	0.207	-0.972	-0.184	0.248	-0.951	0.081	-0.037	-0.127	-0.060	-0.011	0.011	0.005	0.011	0.035	-0.052
-0.222	0.199	-0.956	-0.178	0.249	-0.952	0.021	-0.318	-0.065	-0.090	-0.019	0.028	0.029	0.022	0.022	-0.056
-0.222	0.199	-0.956	-0.175	0.250	-0.952	0.039	-0.131	-0.107	-0.092	-0.021	0.028	0.030	0.026	0.024	-0.054
-0.164	0.234	-0.956	-0.172	0.250	-0.953	-0.008	-0.113	-0.137	-0.037	0.014	0.028	0.027	0.005	0.026	-0.045
-0.107	0.238	-0.983	-0.171	0.250	-0.953	-0.025	0.005	-0.133	0.019	0.017	0.001	0.085	0.005	0.055	-0.047
-0.149	0.222	-1.015	-0.169	0.249	-0.954	-0.043	-0.055	-0.124	-0.024	0.002	-0.030	0.043	0.014	0.088	-0.021
-0.226	0.226	-0.979	-0.163	0.248	-0.955	-0.078	-0.339	-0.073	-0.108	0.007	0.007	0.033	0.014	0.054	-0.032
-0.080	0.211	-0.979	-0.167	0.247	-0.955	-0.055	0.260	-0.117	0.042	-0.008	0.006	0.113	0.033	0.055	-0.042
-0.230	0.211	-1.011	-0.159	0.245	-0.956	-0.097	-0.416	-0.057	-0.116	-0.006	-0.024	0.037	0.037	0.088	-0.040
-0.137	0.222	-0.968	-0.152	0.245	-0.957	-0.026	-0.309	-0.114	-0.030	0.006	0.021	0.055	0.029	0.045	-0.024
-0.103	0.214	-0.975	-0.152	0.245	-0.958	-0.016	0.029	-0.148	0.004	-0.002	0.013	0.090	0.041	0.054	-0.033
-0.118	0.199	-0.964	-0.148	0.246	-0.958	0.017	-0.191	-0.117	-0.016	-0.018	0.025	0.074	0.060	0.043	-0.010
-0.103	0.207	-0.968	-0.144	0.247	-0.958	0.039	-0.118	-0.141	-0.003	-0.012	0.021	0.089	0.056	0.047	-0.021
-0.083	0.199	-0.995	-0.147	0.249	-0.957	0.088	0.200	-0.157	0.019	-0.021	-0.008	0.108	0.067	0.076	-0.035
-0.199	0.211	-0.975	-0.146	0.251	-0.957	0.108	-0.047	-0.099	-0.098	-0.012	0.012	0.007	0.060	0.058	-0.034
-0.157	0.207	-0.944	-0.142	0.254	-0.957	0.141	-0.175	-0.075	-0.059	-0.019	0.043	0.035	0.068	0.028	-0.042
-0.103	0.214	-0.964	-0.139	0.257	-0.956	0.186	-0.178	-0.076	-0.009	-0.015	0.023	0.088	0.064	0.049	-0.045
-0.141	0.214	-0.968	-0.139	0.261	-0.955	0.175	0.046	-0.085	-0.047	-0.018	0.017	0.049	0.068	0.053	-0.032
-0.087	0.195	-0.987	-0.137	0.264	-0.955	0.171	-0.098	-0.079	0.004	-0.041	-0.003	0.102	0.091	0.074	-0.019
-0.118	0.238	-0.972	-0.132	0.268	-0.954	0.191	-0.194	-0.082	-0.031	-0.002	0.012	0.071	0.052	0.058	-0.014
-0.091	0.226	-0.991	-0.130	0.271	-0.954	0.173	-0.113	-0.092	-0.006	-0.017	-0.008	0.097	0.067	0.078	-0.004
-0.072	0.234	-0.975	-0.128	0.274	-0.953	0.149	-0.053	-0.068	0.011	-0.012	0.007	0.115	0.062	0.062	-0.017
-0.068	0.222	-0.940	-0.128	0.278	-0.952	0.186	0.059	-0.135	0.015	-0.028	0.041	0.117	0.077	0.027	-0.010
-0.145	0.214	-0.979	-0.125	0.282	-0.951	0.198	-0.109	-0.129	-0.064	-0.039	0.001	0.039	0.087	0.066	-0.017
-0.072	0.257	-0.972	-0.123	0.286	-0.950	0.213	-0.079	-0.133	0.006	-0.001	0.008	0.110	0.048	0.059	-0.027
-0.107	0.261	-0.952	-0.119	0.291	-0.949	0.245	-0.171	-0.149	-0.033	-0.002	0.026	0.074	0.047	0.039	-0.032
-0.110	0.238	-0.972	-0.116	0.295	-0.948	0.221	-0.124	-0.124	-0.040	-0.030	0.006	0.069	0.073	0.059	-0.028
-0.095	0.230	-0.964	-0.113	0.300	-0.947	0.257	-0.100	-0.080	-0.027	-0.042	0.012	0.084	0.084	0.051	-0.027
-0.103	0.238	-0.948	-0.117	0.306	-0.945	0.282	0.211	-0.104	-0.031	-0.040	0.026	0.075	0.080	0.035	-0.017
-0.057	0.269	-0.952	-0.116	0.311	-0.943	0.293	0.036	-0.123	0.015	-0.015	0.020	0.121	0.052	0.039	-0.010
-0.060	0.272	-0.972	-0.115	0.317	-0.941	0.316	-0.035	-0.133	0.010	-0.017	-0.002	0.116	0.051	0.059	0.003
-0.064	0.276	-0.948	-0.114	0.323	-0.940	0.282	-0.005	-0.099	0.005	-0.018	0.020	0.111	0.049	0.036	0.004
-0.026	0.296	-0.964	-0.115	0.328	-0.938	0.252	0.096	-0.113	0.044	-0.004	0.002	0.149	0.032	0.052	0.001
-0.095	0.272	-0.940	-0.113	0.334	-0.936	0.317	-0.057	-0.089	-0.027	-0.033	0.024	0.079	0.058	0.028	0.003
-0.068	0.269	-0.924	-0.115	0.340	-0.933	0.356	0.145	-0.114	0.002	-0.044	0.037	0.105	0.064	0.012	-0.001
-0.041	0.307	-0.936	-0.116	0.345	-0.931	0.262	0.110	-0.114	0.030	-0.010	0.023	0.131	0.027	0.024	-0.016
-0.095	0.338	-0.968	-0.114	0.351	-0.930	0.265	-0.040	-0.096	-0.025	0.016	-0.010	0.076	0.002	0.055	-0.004
-0.099	0.300	-0.924	-0.113	0.356	-0.927	0.304	-0.023	-0.075	-0.030	-0.028	0.031	0.071	0.038	0.012	0.001
-0.033	0.276	-0.948	-0.112	0.362	-0.926	0.296	-0.019	-0.063	0.034	-0.057	0.005	0.135	0.063	0.036	-0.002
-0.049	0.303	-0.940	-0.114	0.367	-0.923	0.288	0.118	-0.051	0.020	-0.035	0.011	0.119	0.038	0.028	0.011
-0.060	0.303	-0.936	-0.113	0.374	-0.921	0.380	-0.038	-0.010	0.008	-0.042	0.012	0.107	0.040	0.024	0.021
-0.010	0.342	-0.916	-0.114	0.381	-0.918	0.377	0.079	-0.033	0.059	-0.010	0.029	0.155	0.003	0.004	0.007
-0.057	0.342	-0.936	-0.118	0.386	-0.915	0.300	0.241	-0.043	0.017	-0.016	0.006	0.108	0.005	0.024	-0.002
-0.114	0.330	-0.936	-0.115	0.391	-0.913	0.281	-0.145	-0.072	-0.044	-0.032	0.004	0.050	0.018	0.024	-0.005
-0.091	0.365	-0.905	-0.117	0.396	-0.911	0.276	0.168	-0.121	-0.019	-0.003	0.033	0.072	0.015	0.008	-0.016
-0.076	0.354	-0.905	-0.119	0.401	-0.908	0.232	0.148	-0.093	-0.002	-0.019	0.031	0.085	0.001	0.008	-0.016
-0.064	0.373	-0.877	-0.120	0.406	-0.906	0.251	0.127	-0.086	0.011	-0.004	0.056	0.095	0.019	0.035	-0.019
-0.057	0.404	-0.924	-0.118	0.411	-0.904	0.267	-0.065	-0.082	0.017	0.022	0.007	0.102	0.048	0.013	-0.014
-0.145	0.373	-0.948	-0.120	0.414	-0.902	0.216	0.159	-0.085	-0.069	-0.013	-0.019	0.012	0.015	0.037	-0.014
-0.068	0.369	-0.889	-0.124	0.419	-0.900	0.225	0.257	-0.105	0.011	-0.021	0.038	0.088	0.009	0.022	-0.024
-0.091	0.400	-0.909	-0.125	0.421	-0.898	0.146	0.099	-0.085	-0.011	0.007	0.017	0.065	0.038	0.001	-0.023
-0.133	0.396	-0.905	-0.121	0.425	-0.897	0.176	-0.174	-0.102	-0.057	-0.000	0.019	0.022	0.033	0.004	-0.010
-0.041	0.423	-0.877	-0.122	0.428	-0.895	0.173	0.149	-0.139	0.036	0.023	0.045	0.113	0.059	0.031	-0.014
-0.068	0.423	-0.920	-0.123	0.431	-0.894	0.116	0.109	-0.114	0.010	0.021	0.000	0.084	0.058	0.013	-0.021
-0.095	0.400	-0.881	-0.126	0.433	-0.893	0.112	0.228	-0.129	-0.014	-0.004	0.038	0.056	0.034	0.026	-0.018
-0.122	0.404	-0.901	-0.123	0.434	-0.893	0.056	-0.124	-0.093	-0.043	-0.002	0.018	0.028	0.037	0.005	-0.010
-0.122	0.404	-0.901	-0.123	0.435	-0.892	0.055	0.103	-0.126	-0.043	-0.003	0.018	0.026	0.035	0.004	-0.026
-0.014	0.415	-0.893	-0.127	0.437	-0.890	0.091	0.317	-0.167	0.069	0.007	0.024	0.132	0.046	0.010	-0.015
-0.149	0.408	-0.893	-0.124	0.439	-0.890	0.078	-0.108	-0.119	-0.069	-0.003	0.023	0.003	0.037	0.009	-0.011
-0.041	0.415	-0.889	-0.127	0.439	-0.889	0.020	0.241	-0.141	0.042	0.005	0.027	0.104	0.044	0.011	0.000
-0.095	0.404	-0.885	-0.126	0.440	-0.889	0.046	-0.043	-0.101	-0.014	-0.008	0.030	0.050	0.032	0.014	-0.003
-0.064	0.427	-0.897	-0.125	0.441	-0.889	0.036	0.054	-0.119	0.017	0.014	0.018	0.081	0.055	0.001	-0.000
-0.033	0.442	-0.889	-0.130	0.442	-0.887	0.023	0.385	-0.176	0.053	0.029	0.024	0.112	0.069	0.008	-0.005
-0.137	0.419	-0.885	-0.129	0.443	-0.887	0.024	-0.005	-0.126	-0.052	0.005	0.028	0.008	0.045	0.011	0.002
-0.057	0.415	-0.849	-0.129	0.444	-0.886	0.059	0.112	-0.157	0.029	-0.000	0.063	0.089	0.040	0.046	-0.007
-0.057	0.415	-0.865	-0.130	0.446	-0.885	0.081	0.117	-0.144	0.030	-0.002	0.046	0.089	0.038	0.029	-0.010
-0.118	0.404	-0.893	-0.130	0.447	-0.885	0.052	0.072	-0.102	-0.031	-0.014	0.018	0.027	0.025	0.000	0.009
-0.045	0.392	-0.873	-0.132	0.448	-0.884	0.028	0.128	-0.086	0.043	-0.026	0.037	0.100	0.012	0.019	0.007
-0.041	0.423	-0.861	-0.138	0.449	-0.883	0.051	0.439	-0.141	0.053	0.003	0.047	0.104	0.041	0.030	-0.006
-0.083	0.415	-0.865	-0.140	0.451	-0.882	0.077	0.192	-0.136	0.013	-0.006	0.042	0.061	0.032	0.025	0.001
-0.149	0.435	-0.889	-0.140	0.453	-0.881	0.089	0.111	-0.158	-0.052	0.012	0.017	0.005	0.049	0.001	-0.004
-0.087	0.427	-0.877	-0.142	0.453	-0.880	0.012	0.154	-0.117	0.011	0.003	0.028	0.055	0.040	0.012	-0.003
-0.076	0.400	-0.853	-0.142	0.454	-0.879	0.052	0.078	-0.111	0.023	-0.025	0.051	0.066	0.012	0.034	0.006
-0.049	0.404	-0.869	-0.144	0.456	-0.878	0.106	0.149	-0.099	0.051	-0.023	0.034	0.093	0.014	0.018	0.026
-0.045	0.404	-0.861	-0.150	0.460	-0.875	0.204	0.436	-0.128	0.061	-0.027	0.039	0.097	0.012	0.024	0.027
-0.045	0.462	-0.865	-0.152	0.465	-0.872	0.235	0.210	-0.087	0.064	0.027	0.032	0.097	0.069	0.020	0.034
-0.103	0.470	-0.877	-0.158	0.469	-0.869	0.252	0.405	-0.099	0.012	0.030	0.016	0.039	0.075	0.007	0.032
-0.068	0.423	-0.853	-0.166	0.474	-0.865	0.250	0.488	-0.087	0.054	-0.021	0.036	0.073	0.028	0.029	0.017
-0.083	0.381	-0.826	-0.173	0.479	-0.861	0.290	0.484	-0.099	0.046	-0.068	0.059	0.058	0.016	0.056	0.012
-0.160	0.404	-0.838	-0.185	0.484	-0.855	0.289	0.808	-0.156	-0.018	-0.050	0.042	0.019	0.006	0.043	-0.004
-0.095	0.404	-0.806	-0.187	0.489	-0.852	0.273	0.187	-0.072	0.050	-0.055	0.070	0.046	0.004	0.073	-0.016
-0.214	0.396	-0.842	-0.189	0.494	-0.848	0.291	0.156	-0.100	-0.068	-0.068	0.031	0.073	0.006	0.036	-0.029
-0.157	0.439	-0.814	-0.198	0.500	-0.843	0.299	0.619	-0.144	-0.001	-0.031	0.054	0.016	0.035	0.063	-0.031
-0.195	0.458	-0.826	-0.202	0.505	-0.839	0.263	0.299	-0.143	-0.036	-0.017	0.038	0.054	0.052	0.050	-0.039
-0.195	0.458	-0.826	-0.205	0.510	-0.835	0.301	0.303	-0.144	-0.032	-0.022	0.034	0.054	0.050	0.049	-0.022
-0.168	0.454	-0.798	-0.210	0.516	-0.831	0.293	0.362	-0.144	-0.000	-0.031	0.057	0.027	0.044	0.075	-0.019
-0.130	0.439	-0.775	-0.216	0.521	-0.826	0.284	0.498	-0.159	0.045	-0.052	0.076	0.011	0.026	0.097	-0.017
-0.172	0.439	-0.814	-0.222	0.526	-0.821	0.303	0.442	-0.128	0.008	-0.057	0.032	0.031	0.024	0.056	-0.007
-0.222	0.442	-0.838	-0.223	0.531	-0.817	0.280	0.117	-0.098	-0.041	-0.058	0.005	0.081	0.026	0.031	-0.007
-0.157	0.466	-0.786	-0.227	0.536	-0.813	0.287	0.367	-0.141	0.029	-0.040	0.051	0.016	0.047	0.080	-0.008
-0.199	0.466	-0.806	-0.230	0.542	-0.808	0.310	0.242	-0.132	-0.011	-0.046	0.027	0.058	0.045	0.059	-0.010
-0.168	0.458	-0.794	-0.234	0.547	-0.804	0.305	0.372	-0.145	0.025	-0.059	0.035	0.027	0.034	0.069	-0.007
-0.199	0.466	-0.790	-0.237	0.553	-0.799	0.345	0.261	-0.114	-0.003	-0.057	0.034	0.057	0.039	0.071	-0.008
-0.218	0.497	-0.810	-0.238	0.560	-0.793	0.422	0.123	-0.110	-0.022	-0.034	0.009	0.076	0.068	0.050	-0.008
-0.195	0.504	-0.818	-0.239	0.568	-0.787	0.471	0.183	-0.122	0.003	-0.034	-0.005	0.053	0.072	0.040	-0.010
-0.207	0.500	-0.778	-0.239	0.575	-0.782	0.440	0.074	-0.098	-0.008	-0.045	0.029	0.065	0.065	0.077	-0.005
-0.203	0.516	-0.810	-0.241	0.582	-0.776	0.414	0.237	-0.106	-0.002	-0.036	-0.008	0.061	0.078	0.044	-0.007
-0.195	0.527	-0.806	-0.243	0.588	-0.771	0.376	0.182	-0.103	0.007	-0.031	-0.009	0.053	0.086	0.045	-0.017
-0.233	0.497	-0.790	-0.241	0.595	-0.767	0.408	-0.083	-0.070	-0.033	-0.068	0.003	0.091	0.052	0.059	-0.024
-0.245	0.516	-0.778	-0.241	0.602	-0.761	0.468	0.095	-0.084	-0.044	-0.057	0.009	0.102	0.068	0.068	-0.022
-0.260	0.543	-0.771	-0.242	0.609	-0.755	0.458	0.098	-0.030	-0.058	-0.037	0.011	0.117	0.092	0.074	-0.026
-0.180	0.582	-0.755	-0.241	0.616	-0.750	0.446	-0.068	0.026	0.022	-0.005	0.022	0.036	0.127	0.088	-0.027
-0.222	0.582	-0.782	-0.246	0.621	-0.744	0.390	0.271	0.008	-0.016	-0.010	-0.012	0.079	0.124	0.058	-0.019
-0.257	0.570	-0.798	-0.245	0.626	-0.741	0.346	-0.128	0.088	-0.052	-0.027	-0.031	0.113	0.109	0.039	-0.011
-0.214	0.543	-0.771	-0.246	0.631	-0.736	0.387	0.005	0.089	-0.008	-0.059	-0.008	0.070	0.078	0.064	-0.009
-0.237	0.543	-0.794	-0.248	0.635	-0.731	0.349	0.050	0.115	-0.029	-0.063	-0.036	0.092	0.074	0.038	-0.002
-0.199	0.582	-0.786	-0.249	0.640	-0.727	0.373	-0.048	0.134	0.010	-0.029	-0.032	0.053	0.109	0.043	-0.000
-0.203	0.585	-0.798	-0.252	0.644	-0.722	0.382	0.043	0.162	0.009	-0.030	-0.049	0.056	0.110	0.028	-0.003
-0.272	0.601	-0.810	-0.257	0.649	-0.716	0.375	0.215	0.200	-0.054	-0.019	-0.066	0.125	0.121	0.013	-0.004
-0.276	0.601	-0.838	-0.262	0.651	-0.712	0.307	0.050	0.312	-0.053	-0.022	-0.097	0.128	0.118	0.017	-0.005
-0.276	0.632	-0.810	-0.268	0.654	-0.708	0.329	0.111	0.335	-0.047	0.006	-0.074	0.128	0.145	0.007	-0.006
-0.268	0.643	-0.873	-0.272	0.656	-0.704	0.310	-0.030	0.364	-0.035	0.016	-0.141	0.119	0.152	0.059	-0.010
-0.268	0.643	-0.873	-0.278	0.657	-0.700	0.251	0.109	0.309	-0.030	0.014	-0.144	0.119	0.148	0.062	-0.015
-0.291	0.698	-0.715	-0.280	0.659	-0.698	0.248	-0.097	0.298	-0.050	0.066	0.011	0.141	0.199	0.093	-0.017
-0.272	0.686	-0.688	-0.282	0.662	-0.695	0.294	-0.132	0.290	-0.029	0.052	0.036	0.122	0.183	0.118	-0.017
-0.276	0.678	-0.719	-0.285	0.664	-0.692	0.249	-0.064	0.300	-0.030	0.042	0.002	0.126	0.172	0.084	-0.014
-0.257	0.655	-0.778	-0.288	0.664	-0.690	0.190	-0.120	0.316	-0.008	0.018	-0.059	0.106	0.145	0.022	-0.000
-0.253	0.647	-0.830	-0.289	0.663	-0.690	0.071	-0.186	0.294	-0.004	0.011	-0.109	0.102	0.134	0.032	0.027
-0.260	0.628	-0.822	-0.287	0.661	-0.694	-0.073	-0.364	0.263	-0.013	-0.006	-0.098	0.109	0.111	0.027	0.061
-0.183	0.582	-0.845	-0.286	0.656	-0.699	-0.235	-0.303	0.243	0.063	-0.048	-0.116	0.032	0.061	0.053	0.082
-0.141	0.566	-0.877	-0.284	0.650	-0.705	-0.291	-0.283	0.215	0.103	-0.058	-0.142	0.011	0.042	0.087	0.105
-0.176	0.597	-0.909	-0.280	0.646	-0.710	-0.215	-0.401	0.163	0.065	-0.023	-0.168	0.024	0.069	0.121	0.132
-0.133	0.628	-0.912	-0.274	0.643	-0.715	-0.115	-0.462	0.098	0.101	0.010	-0.167	0.019	0.097	0.128	0.137
-0.110	0.643	-0.885	-0.269	0.643	-0.717	0.012	-0.425	0.072	0.118	0.026	-0.137	0.042	0.108	0.103	0.133
-0.133	0.670	-0.873	-0.264	0.642	-0.720	-0.021	-0.360	0.061	0.091	0.053	-0.123	0.019	0.132	0.094	0.135
-0.137	0.686	-0.893	-0.258	0.642	-0.722	-0.016	-0.408	0.068	0.081	0.069	-0.140	0.015	0.144	0.116	0.131
-0.114	0.698	-0.853	-0.255	0.639	-0.726	-0.152	-0.271	0.077	0.101	0.083	-0.097	0.038	0.152	0.079	0.116
-0.107	0.721	-0.845	-0.253	0.635	-0.730	-0.297	-0.147	0.045	0.107	0.111	-0.084	0.047	0.171	0.074	0.102
-0.153	0.705	-0.865	-0.248	0.629	-0.737	-0.380	-0.358	0.054	0.056	0.101	-0.097	0.001	0.152	0.096	0.093
-0.168	0.655	-0.830	-0.246	0.622	-0.744	-0.464	-0.155	0.023	0.038	0.058	-0.055	0.014	0.098	0.064	0.072
-0.122	0.655	-0.802	-0.239	0.614	-0.752	-0.517	-0.381	-0.020	0.078	0.065	-0.020	0.033	0.094	0.039	0.051
-0.187	0.620	-0.814	-0.235	0.607	-0.759	-0.497	-0.195	-0.064	0.009	0.038	-0.025	0.032	0.056	0.053	0.037
-0.172	0.609	-0.818	-0.229	0.599	-0.768	-0.533	-0.394	-0.039	0.017	0.034	-0.020	0.015	0.040	0.060	0.024
-0.180	0.585	-0.849	-0.221	0.591	-0.776	-0.534	-0.446	-0.071	0.002	0.019	-0.044	0.022	0.014	0.095	0.014
-0.199	0.585	-0.834	-0.215	0.583	-0.784	-0.559	-0.299	-0.119	-0.024	0.027	-0.020	0.041	0.010	0.081	0.010
-0.133	0.582	-0.818	-0.206	0.574	-0.792	-0.562	-0.395	-0.165	0.033	0.031	0.004	0.025	0.003	0.068	0.011
-0.164	0.543	-0.826	-0.200	0.566	-0.800	-0.578	-0.238	-0.208	-0.004	0.001	0.003	0.005	0.039	0.079	0.005
-0.103	0.485	-0.782	-0.195	0.558	-0.807	-0.551	-0.199	-0.166	0.053	-0.048	0.054	0.057	0.100	0.039	0.007
-0.157	0.458	-0.822	-0.189	0.549	-0.814	-0.530	-0.269	-0.142	-0.007	-0.067	0.021	0.004	0.131	0.081	-0.009
-0.137	0.551	-0.814	-0.185	0.542	-0.820	-0.494	-0.104	-0.147	0.008	0.033	0.035	0.024	0.041	0.076	-0.012
-0.199	0.555	-0.849	-0.180	0.534	-0.826	-0.522	-0.222	-0.120	-0.058	0.045	0.006	0.037	0.040	0.114	-0.021
-0.137	0.531	-0.810	-0.178	0.526	-0.832	-0.512	-0.049	-0.136	0.001	0.030	0.050	0.025	0.067	0.077	-0.012
-0.149	0.497	-0.857	-0.173	0.517	-0.838	-0.535	-0.257	-0.106	-0.016	0.004	0.010	0.015	0.104	0.126	-0.013
-0.091	0.512	-0.861	-0.170	0.508	-0.844	-0.544	-0.109	-0.080	0.039	0.028	0.011	0.073	0.092	0.133	-0.001
-0.130	0.493	-0.861	-0.166	0.499	-0.850	-0.559	-0.167	-0.086	-0.003	0.018	0.017	0.035	0.114	0.135	0.007
-0.110	0.489	-0.869	-0.163	0.490	-0.856	-0.559	-0.093	-0.123	0.013	0.024	0.015	0.055	0.121	0.145	0.011
-0.091	0.446	-0.877	-0.160	0.480	-0.862	-0.586	-0.064	-0.159	0.030	-0.009	0.013	0.075	0.166	0.154	0.017
-0.107	0.435	-0.885	-0.154	0.470	-0.869	-0.627	-0.240	-0.157	0.008	-0.010	0.011	0.060	0.179	0.164	0.030
-0.030	0.400	-0.853	-0.151	0.460	-0.875	-0.583	-0.071	-0.192	0.082	-0.035	0.048	0.137	0.217	0.135	0.037
-0.022	0.381	-0.838	-0.150	0.452	-0.879	-0.526	0.093	-0.213	0.089	-0.046	0.069	0.145	0.238	0.120	0.031
-0.053	0.373	-0.877	-0.148	0.443	-0.884	-0.486	-0.025	-0.170	0.056	-0.045	0.033	0.115	0.248	0.161	0.038
-0.099	0.365	-0.857	-0.148	0.437	-0.887	-0.400	0.085	-0.148	0.011	-0.046	0.056	0.069	0.258	0.143	0.029
-0.045	0.388	-0.853	-0.150	0.430	-0.890	-0.389	0.179	-0.172	0.066	-0.017	0.063	0.123	0.236	0.140	0.019
-0.083	0.381	-0.897	-0.148	0.425	-0.893	-0.341	0.041	-0.201	0.026	-0.019	0.022	0.085	0.245	0.185	0.009
-0.091	0.361	-0.885	-0.151	0.419	-0.895	-0.335	0.275	-0.223	0.022	-0.033	0.036	0.077	0.266	0.174	0.007
-0.107	0.354	-0.865	-0.155	0.414	-0.897	-0.337	0.327	-0.239	0.010	-0.035	0.057	0.062	0.275	0.156	0.006
-0.122	0.338	-0.885	-0.157	0.410	-0.899	-0.252	0.209	-0.230	-0.004	-0.046	0.039	0.047	0.292	0.176	-0.005
-0.060	0.330	-0.849	-0.159	0.408	-0.899	-0.118	0.242	-0.227	0.060	-0.052	0.075	0.109	0.301	0.142	-0.020
-0.145	0.296	-0.873	-0.161	0.408	-0.899	-0.030	0.206	-0.195	-0.022	-0.087	0.051	0.024	0.337	0.166	-0.016
-0.176	0.303	-0.857	-0.163	0.411	-0.897	0.125	0.195	-0.165	-0.051	-0.082	0.065	0.007	0.330	0.151	-0.022
-0.087	0.319	-0.842	-0.167	0.414	-0.895	0.189	0.305	-0.179	0.041	-0.070	0.078	0.082	0.316	0.136	-0.028
-0.168	0.323	-0.873	-0.171	0.420	-0.892	0.275	0.259	-0.151	-0.036	-0.071	0.043	0.002	0.313	0.169	-0.014
-0.114	0.338	-0.842	-0.178	0.427	-0.887	0.355	0.543	-0.198	0.026	-0.063	0.070	0.056	0.298	0.137	-0.006
-0.080	0.354	-0.845	-0.178	0.434	-0.883	0.398	0.064	-0.165	0.060	-0.055	0.062	0.090	0.283	0.142	-0.002
-0.153	0.350	-0.845	-0.181	0.442	-0.879	0.437	0.263	-0.188	-0.010	-0.067	0.058	0.017	0.288	0.142	0.015
-0.095	0.365	-0.853	-0.185	0.451	-0.873	0.462	0.347	-0.204	0.052	-0.060	0.045	0.075	0.273	0.150	0.018
-0.095	0.365	-0.853	-0.188	0.459	-0.868	0.427	0.319	-0.213	0.055	-0.068	0.040	0.075	0.273	0.151	0.007
-0.118	0.408	-0.834	-0.193	0.467	-0.863	0.450	0.387	-0.216	0.037	-0.034	0.054	0.052	0.231	0.132	0.014
-0.168	0.408	-0.842	-0.196	0.476	-0.857	0.465	0.327	-0.251	-0.010	-0.043	0.040	0.002	0.232	0.140	0.014
-0.126	0.408	-0.806	-0.198	0.485	-0.852	0.455	0.262	-0.224	0.034	-0.051	0.070	0.044	0.232	0.104	0.011
-0.114	0.408	-0.830	-0.201	0.494	-0.846	0.502	0.325	-0.244	0.049	-0.060	0.041	0.055	0.232	0.128	0.005
-0.118	0.412	-0.794	-0.205	0.504	-0.839	0.504	0.389	-0.272	0.049	-0.066	0.070	0.051	0.229	0.093	0.004
-0.160	0.408	-0.775	-0.210	0.514	-0.832	0.533	0.533	-0.299	0.012	-0.080	0.082	0.009	0.233	0.074	-0.000
-0.183	0.427	-0.798	-0.214	0.524	-0.824	0.564	0.373	-0.289	-0.007	-0.071	0.051	0.014	0.214	0.098	-0.019
-0.180	0.450	-0.794	-0.218	0.535	-0.816	0.585	0.470	-0.292	0.001	-0.059	0.047	0.010	0.191	0.094	-0.029
-0.237	0.439	-0.798	-0.220	0.546	-0.808	0.637	0.288	-0.275	-0.055	-0.082	0.035	0.067	0.203	0.098	-0.023
-0.195	0.435	-0.771	-0.221	0.558	-0.800	0.697	0.281	-0.284	-0.011	-0.098	0.053	0.025	0.206	0.070	-0.023
-0.153	0.458	-0.767	-0.222	0.572	-0.790	0.763	0.284	-0.296	0.033	-0.088	0.048	0.018	0.184	0.067	-0.021
-0.207	0.473	-0.782	-0.225	0.586	-0.779	0.840	0.381	-0.269	-0.018	-0.087	0.021	0.036	0.168	0.082	-0.012
-0.180	0.516	-0.747	-0.228	0.601	-0.766	0.925	0.377	-0.273	0.011	-0.060	0.044	0.010	0.126	0.047	-0.005
-0.210	0.539	-0.763	-0.231	0.617	-0.753	0.947	0.453	-0.263	-0.016	-0.052	0.014	0.040	0.103	0.063	-0.012
-0.183	0.535	-0.751	-0.233	0.632	-0.740	0.930	0.339	-0.260	0.013	-0.071	0.013	0.014	0.107	0.051	-0.011
-0.214	0.535	-0.739	-0.234	0.647	-0.726	0.966	0.349	-0.306	-0.016	-0.086	0.011	0.045	0.108	0.039	-0.016
-0.214	0.558	-0.715	-0.235	0.662	-0.712	0.964	0.330	-0.319	-0.016	-0.078	0.021	0.045	0.084	0.015	-0.018
-0.226	0.570	-0.723	-0.233	0.677	-0.698	0.994	0.156	-0.294	-0.029	-0.082	-0.001	0.057	0.073	0.023	-0.021
-0.222	0.589	-0.696	-0.231	0.693	-0.683	1.039	0.152	-0.287	-0.027	-0.078	0.012	0.053	0.053	0.005	-0.017
-0.207	0.647	-0.692	-0.232	0.708	-0.667	1.061	0.397	-0.290	-0.010	-0.036	-0.000	0.038	0.005	0.009	-0.023
-0.183	0.647	-0.656	-0.229	0.724	-0.650	1.123	0.081	-0.275	0.010	-0.052	0.019	0.015	0.004	0.045	-0.023
-0.260	0.647	-0.692	-0.227	0.740	-0.633	1.175	0.152	-0.289	-0.069	-0.068	-0.034	0.093	0.004	0.009	-0.024
-0.226	0.647	-0.656	-0.223	0.757	-0.615	1.230	-0.038	-0.239	-0.038	-0.084	-0.017	0.058	0.004	0.045	-0.024
-0.226	0.670	-0.637	-0.222	0.772	-0.595	1.222	0.160	-0.218	-0.039	-0.077	-0.016	0.059	0.028	0.065	-0.031
-0.207	0.721	-0.629	-0.219	0.788	-0.576	1.265	0.040	-0.201	-0.023	-0.042	-0.028	0.039	0.078	0.073	-0.028
-0.230	0.740	-0.621	-0.216	0.802	-0.556	1.261	-0.090	-0.133	-0.049	-0.038	-0.040	0.063	0.097	0.081	-0.028
-0.230	0.790	-0.597	-0.215	0.817	-0.535	1.290	0.054	-0.127	-0.050	-0.002	-0.037	0.063	0.147	0.105	-0.019
-0.230	0.790	-0.597	-0.212	0.830	-0.515	1.251	-0.130	-0.053	-0.052	-0.015	-0.057	0.063	0.147	0.105	-0.020
-0.180	0.798	-0.558	-0.212	0.843	-0.494	1.305	0.052	-0.027	-0.002	-0.021	-0.039	0.014	0.155	0.144	-0.019
-0.210	0.817	-0.534	-0.212	0.855	-0.472	1.265	-0.043	0.030	-0.033	-0.013	-0.036	0.045	0.175	0.168	-0.017
-0.226	0.840	-0.530	-0.214	0.866	-0.452	1.238	-0.103	0.115	-0.047	-0.001	-0.053	0.061	0.198	0.172	-0.009
-0.230	0.871	-0.530	-0.215	0.876	-0.431	1.207	-0.110	0.138	-0.049	0.020	-0.073	0.065	0.229	0.172	-0.015
-0.203	0.864	-0.514	-0.218	0.885	-0.412	1.122	0.059	0.169	-0.019	0.003	-0.077	0.039	0.221	0.188	-0.012
-0.245	0.864	-0.522	-0.221	0.892	-0.393	1.109	-0.209	0.236	-0.059	-0.005	-0.104	0.082	0.221	0.180	-0.007
-0.230	0.902	-0.510	-0.223	0.899	-0.376	1.060	-0.260	0.247	-0.041	0.027	-0.109	0.066	0.260	0.192	-0.005
-0.233	0.918	-0.487	-0.227	0.905	-0.359	0.979	-0.105	0.265	-0.041	0.037	-0.103	0.071	0.275	0.215	-0.013
-0.245	0.929	-0.471	-0.232	0.910	-0.344	0.891	-0.141	0.312	-0.047	0.043	-0.102	0.083	0.287	0.231	-0.013
-0.264	0.949	-0.432	-0.237	0.914	-0.329	0.875	-0.169	0.327	-0.062	0.058	-0.078	0.103	0.306	0.270	-0.019
-0.260	0.953	-0.424	-0.241	0.919	-0.313	0.902	-0.150	0.293	-0.054	0.058	-0.085	0.099	0.309	0.278	-0.025
-0.283	0.953	-0.424	-0.246	0.922	-0.299	0.834	-0.221	0.337	-0.072	0.055	-0.099	0.123	0.309	0.277	-0.023
-0.283	0.949	-0.404	-0.252	0.924	-0.288	0.704	-0.305	0.394	-0.066	0.049	-0.091	0.123	0.305	0.296	-0.020
-0.268	0.964	-0.420	-0.258	0.925	-0.278	0.598	-0.216	0.386	-0.045	0.063	-0.116	0.108	0.320	0.280	-0.015
-0.272	0.980	-0.373	-0.262	0.926	-0.270	0.556	-0.378	0.366	-0.044	0.078	-0.077	0.112	0.335	0.327	-0.007
-0.253	0.995	-0.361	-0.266	0.927	-0.264	0.468	-0.310	0.306	-0.021	0.093	-0.072	0.094	0.350	0.337	0.012
-0.257	0.976	-0.369	-0.269	0.927	-0.260	0.313	-0.386	0.291	-0.022	0.073	-0.084	0.098	0.331	0.328	0.027
-0.210	0.980	-0.396	-0.272	0.926	-0.260	0.105	-0.317	0.250	0.027	0.078	-0.111	0.053	0.334	0.300	0.045
-0.214	0.968	-0.436	-0.275	0.925	-0.263	0.009	-0.414	0.306	0.027	0.068	-0.148	0.057	0.322	0.260	0.064
-0.207	0.968	-0.408	-0.280	0.923	-0.264	0.018	-0.278	0.315	0.038	0.070	-0.119	0.050	0.322	0.287	0.081
-0.183	0.968	-0.412	-0.283	0.921	-0.267	-0.001	-0.410	0.308	0.064	0.072	-0.120	0.027	0.321	0.282	0.091
-0.187	0.953	-0.408	-0.285	0.920	-0.270	-0.017	-0.465	0.265	0.063	0.058	-0.113	0.032	0.305	0.285	0.100
-0.183	0.922	-0.436	-0.286	0.919	-0.273	0.017	-0.347	0.205	0.068	0.028	-0.139	0.028	0.273	0.256	0.108
-0.187	0.925	-0.479	-0.287	0.918	-0.274	0.054	-0.397	0.175	0.065	0.033	-0.180	0.033	0.276	0.211	0.119
-0.195	0.925	-0.483	-0.287	0.917	-0.276	0.110	-0.431	0.142	0.057	0.033	-0.183	0.040	0.275	0.206	0.132
-0.153	0.945	-0.495	-0.286	0.917	-0.276	0.133	-0.481	0.131	0.098	0.053	-0.194	0.002	0.293	0.192	0.142
-0.122	0.933	-0.424	-0.286	0.917	-0.277	0.107	-0.327	0.116	0.129	0.041	-0.123	0.032	0.280	0.261	0.153
-0.122	0.933	-0.424	-0.287	0.917	-0.277	0.076	-0.289	0.142	0.129	0.042	-0.122	0.032	0.278	0.258	0.163
-0.118	0.953	-0.463	-0.285	0.917	-0.278	0.078	-0.333	0.057	0.132	0.061	-0.161	0.036	0.297	0.217	0.166
-0.107	0.968	-0.416	-0.282	0.918	-0.280	0.084	-0.434	-0.033	0.140	0.076	-0.112	0.048	0.311	0.262	0.159
-0.103	0.983	-0.428	-0.277	0.919	-0.280	0.072	-0.242	-0.143	0.139	0.090	-0.123	0.052	0.325	0.248	0.144
-0.133	0.968	-0.400	-0.272	0.920	-0.281	0.048	-0.240	-0.176	0.103	0.074	-0.095	0.022	0.308	0.273	0.125
-0.187	0.995	-0.428	-0.267	0.921	-0.283	-0.018	-0.340	-0.172	0.044	0.100	-0.120	0.032	0.334	0.243	0.098
-0.183	1.003	-0.436	-0.261	0.922	-0.286	-0.082	-0.192	-0.217	0.042	0.107	-0.125	0.028	0.341	0.233	0.069
-0.222	1.018	-0.428	-0.255	0.922	-0.292	-0.197	-0.283	-0.240	-0.003	0.123	-0.111	0.067	0.355	0.238	0.048
-0.218	1.003	-0.412	-0.248	0.922	-0.297	-0.183	-0.272	-0.265	-0.006	0.107	-0.091	0.063	0.338	0.252	0.030
-0.203	1.018	-0.369	-0.243	0.922	-0.302	-0.257	-0.159	-0.254	0.004	0.123	-0.042	0.048	0.352	0.292	0.019
-0.230	0.983	-0.396	-0.237	0.921	-0.310	-0.325	-0.375	-0.164	-0.029	0.089	-0.061	0.075	0.315	0.262	0.013
-0.187	0.980	-0.392	-0.233	0.919	-0.318	-0.364	-0.172	-0.156	0.009	0.086	-0.050	0.033	0.309	0.263	0.004
-0.203	1.010	-0.384	-0.228	0.917	-0.327	-0.427	-0.155	-0.193	-0.011	0.119	-0.033	0.049	0.338	0.269	-0.006
-0.214	1.022	-0.376	-0.224	0.914	-0.338	-0.565	-0.285	-0.142	-0.027	0.134	-0.014	0.060	0.348	0.274	-0.004
-0.230	0.968	-0.404	-0.220	0.910	-0.350	-0.594	-0.266	-0.117	-0.046	0.083	-0.029	0.076	0.291	0.243	-0.013
-0.172	0.937	-0.384	-0.217	0.906	-0.363	-0.609	-0.296	-0.048	0.008	0.056	0.003	0.018	0.258	0.261	-0.015
-0.199	0.937	-0.396	-0.216	0.901	-0.375	-0.654	-0.091	0.004	-0.019	0.061	0.003	0.045	0.255	0.246	-0.004
-0.180	0.925	-0.384	-0.215	0.896	-0.388	-0.727	-0.069	0.008	-0.001	0.055	0.028	0.026	0.241	0.255	-0.003
-0.137	0.929	-0.416	-0.214	0.890	-0.402	-0.741	-0.177	-0.001	0.040	0.064	0.011	0.016	0.242	0.220	-0.013
-0.203	0.945	-0.447	-0.211	0.883	-0.419	-0.851	-0.285	-0.034	-0.028	0.086	-0.004	0.049	0.255	0.185	-0.008
-0.218	0.925	-0.447	-0.208	0.876	-0.435	-0.903	-0.181	-0.063	-0.046	0.074	0.012	0.064	0.233	0.182	-0.015
-0.149	0.945	-0.451	-0.206	0.868	-0.453	-0.979	-0.146	-0.058	0.020	0.102	0.026	0.006	0.249	0.175	-0.029
-0.210	0.937	-0.475	-0.204	0.858	-0.471	-1.067	0.012	-0.107	-0.043	0.103	0.020	0.055	0.239	0.148	-0.036
-0.203	0.891	-0.514	-0.200	0.848	-0.490	-1.040	-0.256	-0.081	-0.039	0.067	-0.001	0.047	0.190	0.105	-0.040
-0.230	0.875	-0.538	-0.196	0.838	-0.510	-1.092	-0.321	-0.066	-0.070	0.062	-0.005	0.074	0.171	0.077	-0.048
-0.222	0.852	-0.538	-0.192	0.827	-0.529	-1.097	-0.171	-0.098	-0.066	0.050	0.014	0.066	0.145	0.074	-0.045
-0.176	0.837	-0.542	-0.190	0.815	-0.547	-1.095	-0.089	-0.074	-0.022	0.046	0.028	0.019	0.127	0.067	-0.046
-0.183	0.802	-0.585	-0.186	0.803	-0.566	-1.139	-0.306	-0.035	-0.033	0.024	0.005	0.027	0.089	0.021	-0.038
-0.191	0.806	-0.617	-0.183	0.790	-0.586	-1.158	-0.197	-0.039	-0.044	0.041	-0.008	0.034	0.089	0.014	-0.026
-0.160	0.802	-0.605	-0.178	0.775	-0.606	-1.241	-0.361	-0.050	-0.018	0.052	0.025	0.003	0.082	0.006	-0.013
-0.130	0.763	-0.613	-0.172	0.760	-0.627	-1.272	-0.358	-0.108	0.007	0.028	0.037	0.028	0.041	0.017	-0.009
-0.083	0.732	-0.644	-0.167	0.745	-0.646	-1.240	-0.188	-0.172	0.048	0.013	0.025	0.074	0.006	0.051	-0.000
-0.133	0.698	-0.684	-0.162	0.729	-0.666	-1.251	-0.197	-0.170	-0.008	-0.006	0.005	0.023	0.032	0.093	-0.003
-0.099	0.694	-0.652	-0.159	0.713	-0.683	-1.224	-0.001	-0.135	0.025	0.006	0.054	0.058	0.039	0.065	0.006
-0.157	0.670	-0.719	-0.153	0.696	-0.702	-1.217	-0.357	-0.082	-0.039	-0.000	0.005	0.000	0.065	0.135	-0.002
-0.057	0.651	-0.696	-0.150	0.679	-0.718	-1.189	-0.116	-0.083	0.058	-0.003	0.046	0.100	0.088	0.115	-0.008
-0.110	0.640	-0.723	-0.149	0.663	-0.734	-1.129	-0.024	-0.062	0.003	0.002	0.033	0.046	0.103	0.145	-0.015
-0.145	0.632	-0.763	-0.146	0.648	-0.748	-1.041	-0.186	0.004	-0.034	0.009	0.008	0.011	0.115	0.188	-0.012
-0.133	0.636	-0.759	-0.146	0.633	-0.760	-0.977	-0.037	0.008	-0.023	0.028	0.025	0.022	0.115	0.187	-0.021
-0.110	0.597	-0.727	-0.144	0.619	-0.772	-0.894	-0.077	-0.026	-0.002	0.003	0.068	0.045	0.157	0.158	-0.017
-0.107	0.574	-0.790	-0.142	0.606	-0.782	-0.836	-0.088	-0.050	-0.000	-0.007	0.015	0.048	0.185	0.224	-0.011
-0.091	0.516	-0.814	-0.137	0.594	-0.793	-0.793	-0.313	-0.017	0.010	-0.052	0.002	0.064	0.246	0.251	0.001
-0.091	0.535	-0.798	-0.135	0.582	-0.802	-0.751	-0.089	-0.049	0.008	-0.021	0.027	0.063	0.231	0.238	0.012
-0.049	0.527	-0.778	-0.134	0.572	-0.809	-0.611	0.033	-0.075	0.049	-0.019	0.054	0.106	0.242	0.222	0.018
-0.041	0.535	-0.778	-0.132	0.564	-0.815	-0.522	-0.051	-0.088	0.055	-0.003	0.060	0.113	0.238	0.225	0.012
-0.053	0.512	-0.806	-0.132	0.556	-0.821	-0.510	0.077	-0.090	0.044	-0.018	0.038	0.102	0.264	0.255	0.007
-0.107	0.481	-0.806	-0.131	0.548	-0.826	-0.450	-0.036	-0.083	-0.012	-0.042	0.043	0.048	0.298	0.258	0.004
-0.118	0.481	-0.838	-0.132	0.542	-0.830	-0.387	0.184	-0.145	-0.022	-0.035	0.015	0.036	0.302	0.292	0.001
-0.060	0.489	-0.798	-0.130	0.536	-0.834	-0.364	-0.028	-0.125	0.033	-0.022	0.059	0.094	0.297	0.255	-0.006
-0.053	0.462	-0.790	-0.132	0.532	-0.836	-0.290	0.229	-0.171	0.043	-0.044	0.069	0.101	0.327	0.250	0.001
-0.095	0.454	-0.842	-0.132	0.528	-0.839	-0.237	0.149	-0.164	0.001	-0.048	0.020	0.059	0.337	0.303	0.000
-0.072	0.466	-0.830	-0.133	0.525	-0.841	-0.225	0.124	-0.140	0.024	-0.033	0.034	0.081	0.329	0.293	-0.006
-0.118	0.450	-0.834	-0.133	0.522	-0.842	-0.173	0.108	-0.144	-0.021	-0.046	0.032	0.034	0.347	0.299	-0.013
-0.110	0.477	-0.849	-0.132	0.521	-0.843	-0.103	0.052	-0.157	-0.015	-0.017	0.017	0.041	0.322	0.317	-0.010
-0.110	0.477	-0.849	-0.131	0.519	-0.845	-0.119	0.003	-0.129	-0.016	-0.015	0.018	0.041	0.325	0.319	-0.010
-0.068	0.481	-0.818	-0.133	0.517	-0.846	-0.144	0.203	-0.118	0.028	-0.009	0.051	0.083	0.323	0.289	-0.008
-0.076	0.450	-0.838	-0.136	0.515	-0.846	-0.097	0.259	-0.128	0.023	-0.039	0.032	0.074	0.356	0.310	-0.007
-0.110	0.439	-0.838	-0.138	0.515	-0.846	-0.060	0.200	-0.115	-0.009	-0.050	0.032	0.039	0.370	0.312	-0.010
-0.103	0.446	-0.830	-0.140	0.515	-0.846	0.008	0.174	-0.127	0.000	-0.042	0.039	0.046	0.363	0.305	-0.013
-0.130	0.462	-0.834	-0.141	0.516	-0.845	0.043	0.159	-0.131	-0.026	-0.028	0.035	0.018	0.350	0.310	-0.015
-0.103	0.481	-0.838	-0.142	0.517	-0.844	0.054	0.159	-0.136	0.003	-0.010	0.030	0.044	0.332	0.315	-0.014
-0.091	0.458	-0.818	-0.147	0.518	-0.843	0.043	0.393	-0.167	0.019	-0.034	0.048	0.055	0.356	0.296	-0.018
-0.122	0.458	-0.842	-0.149	0.520	-0.841	0.074	0.280	-0.197	-0.009	-0.036	0.023	0.023	0.357	0.320	-0.023
-0.145	0.450	-0.845	-0.151	0.523	-0.839	0.143	0.214	-0.194	-0.031	-0.047	0.017	0.001	0.365	0.324	-0.015
-0.172	0.439	-0.853	-0.150	0.526	-0.837	0.162	0.032	-0.167	-0.059	-0.061	0.007	0.028	0.377	0.332	-0.015
-0.080	0.450	-0.849	-0.152	0.529	-0.835	0.171	0.244	-0.200	0.035	-0.053	0.009	0.063	0.366	0.328	-0.019
-0.107	0.458	-0.834	-0.153	0.532	-0.833	0.178	0.205	-0.181	0.009	-0.049	0.022	0.035	0.358	0.312	-0.013
-0.149	0.473	-0.842	-0.153	0.536	-0.830	0.206	0.115	-0.160	-0.033	-0.037	0.012	0.009	0.342	0.320	-0.009
-0.114	0.466	-0.826	-0.155	0.541	-0.827	0.247	0.252	-0.200	0.004	-0.049	0.025	0.025	0.350	0.303	-0.024
-0.149	0.470	-0.818	-0.159	0.546	-0.823	0.263	0.348	-0.216	-0.028	-0.050	0.029	0.011	0.345	0.295	-0.024
-0.168	0.466	-0.838	-0.158	0.551	-0.819	0.318	0.117	-0.205	-0.047	-0.060	0.005	0.031	0.348	0.314	-0.025
-0.114	0.473	-0.818	-0.160	0.558	-0.815	0.360	0.234	-0.209	0.008	-0.059	0.021	0.022	0.339	0.293	-0.026
-0.164	0.485	-0.822	-0.161	0.564	-0.810	0.378	0.227	-0.209	-0.041	-0.054	0.012	0.030	0.326	0.296	-0.022
-0.133	0.489	-0.826	-0.161	0.572	-0.804	0.453	0.125	-0.204	-0.010	-0.058	0.003	0.000	0.321	0.299	-0.011
-0.141	0.520	-0.822	-0.162	0.581	-0.798	0.512	0.239	-0.195	-0.016	-0.036	0.000	0.008	0.289	0.294	-0.015
-0.103	0.520	-0.786	-0.163	0.591	-0.790	0.586	0.227	-0.200	0.023	-0.045	0.028	0.029	0.287	0.257	-0.008
-0.153	0.524	-0.818	-0.165	0.601	-0.782	0.661	0.268	-0.196	-0.025	-0.052	-0.012	0.022	0.281	0.288	-0.005
-0.126	0.520	-0.775	-0.165	0.613	-0.773	0.687	0.162	-0.177	0.002	-0.067	0.023	0.004	0.283	0.243	-0.002
-0.118	0.547	-0.771	-0.167	0.624	-0.763	0.720	0.258	-0.214	0.011	-0.052	0.017	0.011	0.254	0.237	0.002
-0.133	0.551	-0.775	-0.169	0.637	-0.752	0.789	0.370	-0.254	-0.002	-0.061	0.003	0.006	0.248	0.240	0.004
-0.087	0.547	-0.747	-0.169	0.649	-0.742	0.788	0.227	-0.263	0.044	-0.077	0.020	0.039	0.250	0.210	0.003
-0.141	0.589	-0.743	-0.169	0.662	-0.730	0.803	0.288	-0.274	-0.009	-0.047	0.012	0.016	0.205	0.205	0.003
-0.141	0.589	-0.743	-0.170	0.675	-0.718	0.835	0.304	-0.267	-0.008	-0.060	0.000	0.017	0.202	0.203	-0.004
-0.126	0.616	-0.723	-0.172	0.688	-0.705	0.887	0.381	-0.262	0.009	-0.046	0.007	0.003	0.173	0.181	-0.013
-0.183	0.628	-0.735	-0.172	0.701	-0.692	0.904	0.246	-0.219	-0.048	-0.048	-0.018	0.061	0.159	0.191	-0.020
-0.145	0.643	-0.688	-0.174	0.716	-0.676	0.987	0.398	-0.249	-0.008	-0.047	0.014	0.024	0.141	0.141	-0.022
-0.187	0.670	-0.684	-0.174	0.730	-0.661	1.007	0.233	-0.253	-0.051	-0.034	0.003	0.068	0.111	0.135	-0.023
-0.160	0.694	-0.680	-0.172	0.744	-0.646	1.017	0.183	-0.253	-0.025	-0.025	-0.008	0.042	0.085	0.129	-0.018
-0.126	0.698	-0.633	-0.172	0.758	-0.629	1.033	0.358	-0.286	0.010	-0.035	0.023	0.008	0.078	0.079	-0.019
-0.145	0.705	-0.637	-0.172	0.772	-0.612	1.047	0.311	-0.271	-0.010	-0.041	0.002	0.028	0.068	0.081	-0.016
-0.160	0.717	-0.629	-0.171	0.785	-0.595	1.053	0.238	-0.267	-0.026	-0.043	-0.007	0.044	0.053	0.071	-0.025
-0.172	0.763	-0.613	-0.170	0.799	-0.577	1.080	0.267	-0.266	-0.039	-0.010	-0.009	0.057	0.005	0.053	-0.030
-0.207	0.771	-0.605	-0.167	0.812	-0.559	1.117	0.095	-0.258	-0.076	-0.016	-0.019	0.092	0.006	0.043	-0.030
-0.157	0.794	-0.581	-0.164	0.825	-0.541	1.104	0.137	-0.241	-0.028	-0.006	-0.014	0.042	0.032	0.017	-0.026
-0.137	0.802	-0.542	-0.162	0.837	-0.522	1.102	0.143	-0.238	-0.011	-0.010	0.007	0.023	0.042	0.025	-0.028
-0.130	0.810	-0.546	-0.160	0.850	-0.502	1.125	0.258	-0.247	-0.005	-0.015	-0.017	0.016	0.052	0.023	-0.023
-0.180	0.810	-0.538	-0.157	0.861	-0.483	1.121	0.133	-0.246	-0.058	-0.027	-0.028	0.066	0.055	0.033	-0.023
-0.168	0.833	-0.514	-0.154	0.873	-0.464	1.104	0.060	-0.230	-0.049	-0.015	-0.023	0.056	0.080	0.058	-0.024
-0.145	0.868	-0.487	-0.151	0.883	-0.444	1.102	0.034	-0.217	-0.030	0.009	-0.015	0.033	0.118	0.087	-0.025
-0.141	0.875	-0.479	-0.148	0.893	-0.425	1.097	0.170	-0.219	-0.028	0.007	-0.027	0.029	0.128	0.098	-0.020
-0.133	0.879	-0.475	-0.146	0.903	-0.404	1.104	0.140	-0.188	-0.022	0.001	-0.043	0.021	0.134	0.104	-0.021
-0.141	0.883	-0.451	-0.143	0.912	-0.384	1.118	0.031	-0.165	-0.033	-0.005	-0.039	0.029	0.141	0.129	-0.025
-0.176	0.910	-0.447	-0.141	0.921	-0.364	1.139	0.046	-0.127	-0.069	0.013	-0.056	0.063	0.171	0.135	-0.029
-0.160	0.929	-0.412	-0.139	0.929	-0.342	1.183	-0.020	-0.102	-0.056	0.024	-0.042	0.048	0.193	0.173	-0.031
-0.164	0.929	-0.400	-0.137	0.937	-0.320	1.176	-0.038	-0.112	-0.062	0.016	-0.051	0.051	0.196	0.187	-0.030
-0.141	0.941	-0.392	-0.135	0.944	-0.300	1.119	-0.138	-0.071	-0.041	0.020	-0.064	0.029	0.210	0.197	-0.019
-0.130	0.937	-0.365	-0.133	0.951	-0.280	1.067	-0.160	-0.052	-0.031	0.010	-0.055	0.017	0.209	0.227	-0.010
-0.110	0.941	-0.349	-0.131	0.956	-0.261	1.028	0.003	-0.070	-0.013	0.008	-0.058	0.002	0.216	0.245	-0.004
-0.103	0.960	-0.317	-0.130	0.962	-0.242	1.019	-0.158	-0.030	-0.007	0.022	-0.045	0.009	0.238	0.278	-0.001
-0.118	0.983	-0.290	-0.129	0.966	-0.223	0.998	-0.120	-0.014	-0.023	0.040	-0.036	0.007	0.264	0.308	-0.000
-0.118	0.983	-0.290	-0.129	0.970	-0.205	0.957	-0.113	0.041	-0.023	0.036	-0.054	0.007	0.267	0.311	-0.006
-0.126	0.972	-0.286	-0.131	0.974	-0.187	0.940	-0.036	0.068	-0.029	0.021	-0.068	0.015	0.258	0.317	-0.014
-0.157	0.980	-0.302	-0.132	0.976	-0.171	0.891	-0.162	0.112	-0.058	0.026	-0.100	0.046	0.269	0.303	-0.014
-0.180	0.976	-0.298	-0.135	0.979	-0.155	0.843	-0.236	0.150	-0.079	0.020	-0.111	0.070	0.268	0.310	-0.012
-0.149	1.010	-0.274	-0.137	0.980	-0.141	0.786	-0.280	0.194	-0.045	0.053	-0.102	0.039	0.306	0.336	-0.007
-0.130	1.022	-0.246	-0.141	0.982	-0.126	0.805	-0.221	0.203	-0.023	0.063	-0.089	0.020	0.320	0.365	-0.004
-0.122	1.061	-0.235	-0.144	0.983	-0.112	0.777	-0.189	0.189	-0.012	0.100	-0.091	0.012	0.361	0.379	-0.001
-0.153	1.057	-0.219	-0.148	0.984	-0.098	0.770	-0.192	0.212	-0.039	0.095	-0.090	0.043	0.359	0.397	-0.007
-0.180	1.057	-0.219	-0.152	0.985	-0.085	0.698	-0.233	0.250	-0.061	0.094	-0.102	0.070	0.362	0.399	-0.021
-0.195	1.049	-0.191	-0.158	0.985	-0.075	0.545	-0.204	0.280	-0.071	0.087	-0.084	0.085	0.356	0.428	-0.034
-0.230	1.057	-0.195	-0.163	0.984	-0.069	0.355	-0.271	0.294	-0.100	0.095	-0.094	0.120	0.367	0.426	-0.035
-0.222	1.065	-0.207	-0.168	0.983	-0.067	0.199	-0.461	0.278	-0.087	0.103	-0.108	0.112	0.376	0.416	-0.029
-0.172	1.065	-0.156	-0.172	0.983	-0.066	0.149	-0.369	0.208	-0.033	0.103	-0.058	0.063	0.378	0.468	-0.020
-0.153	1.038	-0.160	-0.174	0.982	-0.066	0.079	-0.390	0.171	-0.011	0.077	-0.062	0.043	0.353	0.466	0.004
-0.160	1.022	-0.156	-0.177	0.982	-0.067	0.024	-0.404	0.151	-0.016	0.062	-0.057	0.051	0.339	0.470	0.025
-0.107	1.010	-0.175	-0.178	0.982	-0.069	-0.027	-0.354	0.077	0.039	0.050	-0.074	0.002	0.329	0.452	0.042
-0.122	1.014	-0.227	-0.177	0.981	-0.073	-0.106	-0.323	0.010	0.023	0.054	-0.122	0.013	0.334	0.401	0.059
-0.118	1.026	-0.258	-0.177	0.981	-0.077	-0.136	-0.326	0.008	0.027	0.066	-0.149	0.010	0.347	0.370	0.075
-0.083	1.022	-0.223	-0.176	0.981	-0.080	-0.049	-0.213	-0.005	0.061	0.062	-0.111	0.025	0.343	0.405	0.082
-0.091	1.007	-0.215	-0.176	0.981	-0.081	-0.006	-0.363	0.040	0.054	0.047	-0.101	0.017	0.329	0.413	0.097
-0.091	0.995	-0.246	-0.176	0.981	-0.083	0.005	-0.295	0.044	0.054	0.035	-0.131	0.017	0.317	0.382	0.111
-0.057	1.003	-0.282	-0.176	0.981	-0.083	0.044	-0.256	0.066	0.089	0.043	-0.166	0.052	0.325	0.346	0.117
-0.057	1.007	-0.302	-0.177	0.981	-0.084	0.068	-0.239	0.047	0.090	0.047	-0.185	0.053	0.328	0.326	0.118
-0.057	1.007	-0.246	-0.175	0.981	-0.083	0.134	-0.298	-0.015	0.089	0.047	-0.131	0.053	0.328	0.381	0.122
-0.091	1.014	-0.235	-0.174	0.981	-0.082	0.138	-0.372	-0.046	0.053	0.054	-0.120	0.019	0.335	0.392	0.120
-0.064	1.022	-0.242	-0.171	0.982	-0.082	0.063	-0.402	-0.107	0.077	0.061	-0.127	0.046	0.341	0.383	0.112
-0.064	1.030	-0.294	-0.167	0.982	-0.085	-0.065	-0.280	-0.157	0.073	0.068	-0.175	0.047	0.348	0.331	0.111
-0.068	1.076	-0.262	-0.163	0.982	-0.091	-0.194	-0.438	-0.143	0.066	0.115	-0.138	0.043	0.393	0.361	0.106
-0.041	1.099	-0.239	-0.159	0.982	-0.098	-0.293	-0.317	-0.157	0.089	0.138	-0.107	0.070	0.415	0.383	0.095
-0.091	1.107	-0.246	-0.155	0.982	-0.108	-0.420	-0.438	-0.144	0.035	0.146	-0.105	0.020	0.421	0.374	0.080
-0.103	1.115	-0.262	-0.151	0.981	-0.120	-0.539	-0.484	-0.138	0.020	0.155	-0.108	0.009	0.427	0.356	0.074
-0.083	1.119	-0.235	-0.147	0.980	-0.136	-0.712	-0.451	-0.129	0.035	0.160	-0.065	0.028	0.429	0.381	0.055
-0.049	1.115	-0.227	-0.143	0.978	-0.153	-0.833	-0.342	-0.126	0.066	0.158	-0.039	0.063	0.423	0.387	0.047
-0.103	1.103	-0.254	-0.140	0.975	-0.173	-0.938	-0.351	-0.107	0.009	0.149	-0.047	0.010	0.409	0.357	0.035
-0.087	1.061	-0.250	-0.136	0.971	-0.194	-1.042	-0.277	-0.106	0.021	0.110	-0.022	0.026	0.365	0.359	0.022
-0.118	1.057	-0.270	-0.133	0.967	-0.216	-1.103	-0.355	-0.087	-0.013	0.111	-0.019	0.005	0.358	0.337	0.000
-0.114	1.038	-0.274	-0.129	0.962	-0.240	-1.150	-0.374	-0.098	-0.012	0.096	0.001	0.001	0.336	0.330	-0.014
-0.133	1.026	-0.302	-0.125	0.956	-0.265	-1.259	-0.401	-0.102	-0.035	0.091	-0.002	0.020	0.322	0.299	-0.024
-0.141	0.991	-0.317	-0.121	0.949	-0.291	-1.297	-0.530	-0.058	-0.047	0.063	0.009	0.027	0.284	0.281	-0.020
-0.095	0.991	-0.298	-0.118	0.941	-0.317	-1.320	-0.445	-0.050	-0.005	0.071	0.055	0.019	0.281	0.298	-0.023
-0.057	1.010	-0.325	-0.114	0.932	-0.343	-1.355	-0.342	-0.039	0.031	0.099	0.053	0.058	0.296	0.267	-0.013
-0.099	0.987	-0.373	-0.111	0.923	-0.369	-1.368	-0.513	-0.004	-0.016	0.086	0.032	0.016	0.270	0.216	-0.002
-0.041	0.980	-0.384	-0.108	0.912	-0.395	-1.395	-0.246	-0.029	0.040	0.089	0.047	0.073	0.259	0.201	-0.010
-0.057	0.941	-0.416	-0.105	0.901	-0.420	-1.344	-0.278	-0.012	0.021	0.061	0.040	0.058	0.217	0.166	-0.015
-0.122	0.925	-0.424	-0.103	0.889	-0.446	-1.383	-0.337	0.021	-0.046	0.057	0.058	0.008	0.199	0.154	-0.017
-0.053	0.929	-0.404	-0.100	0.876	-0.471	-1.406	-0.310	-0.000	0.020	0.074	0.103	0.062	0.199	0.170	-0.033
-0.076	0.891	-0.451	-0.096	0.863	-0.497	-1.436	-0.421	-0.015	-0.008	0.049	0.081	0.039	0.157	0.119	-0.031
-0.110	0.871	-0.510	-0.092	0.848	-0.522	-1.481	-0.284	-0.026	-0.046	0.045	0.048	0.005	0.135	0.056	-0.017
-0.014	0.871	-0.507	-0.090	0.831	-0.549	-1.566	-0.171	-0.025	0.048	0.061	0.078	0.101	0.132	0.056	-0.018
-0.022	0.840	-0.526	-0.085	0.813	-0.576	-1.610	-0.361	-0.018	0.036	0.048	0.086	0.093	0.098	0.032	-0.014
-0.049	0.806	-0.566	-0.081	0.794	-0.602	-1.594	-0.246	-0.051	0.005	0.032	0.072	0.066	0.060	0.011	-0.003
-0.037	0.759	-0.581	-0.079	0.775	-0.627	-1.574	-0.114	-0.077	0.014	0.005	0.081	0.077	0.011	0.031	-0.011
-0.018	0.748	-0.605	-0.074	0.756	-0.650	-1.524	-0.219	-0.121	0.028	0.013	0.081	0.096	0.004	0.059	-0.017
-0.045	0.748	-0.652	-0.069	0.736	-0.673	-1.503	-0.214	-0.149	-0.004	0.032	0.056	0.068	0.007	0.110	-0.008
-0.041	0.713	-0.672	-0.063	0.716	-0.695	-1.500	-0.276	-0.127	-0.006	0.018	0.059	0.071	0.045	0.133	-0.009
0.020	0.670	-0.676	-0.061	0.695	-0.716	-1.481	-0.001	-0.149	0.053	-0.004	0.076	0.132	0.091	0.141	-0.003
-0.022	0.632	-0.704	-0.056	0.675	-0.736	-1.442	-0.172	-0.145	0.006	-0.022	0.068	0.089	0.133	0.173	-0.002
0.024	0.612	-0.739	-0.055	0.655	-0.754	-1.337	0.046	-0.152	0.050	-0.021	0.050	0.134	0.155	0.212	-0.002
-0.030	0.628	-0.767	-0.051	0.636	-0.770	-1.262	-0.143	-0.124	-0.008	0.013	0.039	0.079	0.143	0.243	-0.010
-0.014	0.585	-0.731	-0.048	0.618	-0.784	-1.121	-0.049	-0.120	0.005	-0.012	0.088	0.094	0.188	0.211	-0.008
-0.007	0.562	-0.747	-0.048	0.602	-0.797	-1.032	0.060	-0.117	0.012	-0.019	0.085	0.101	0.214	0.231	-0.016
-0.003	0.535	-0.778	-0.048	0.588	-0.808	-0.905	0.093	-0.083	0.016	-0.031	0.064	0.104	0.245	0.266	-0.016
-0.007	0.562	-0.778	-0.049	0.575	-0.817	-0.811	0.133	-0.074	0.013	0.009	0.073	0.099	0.221	0.270	-0.016
-0.010	0.520	-0.771	-0.050	0.565	-0.824	-0.617	0.087	-0.053	0.010	-0.023	0.088	0.094	0.266	0.266	-0.020
-0.018	0.520	-0.775	-0.053	0.556	-0.830	-0.536	0.235	-0.051	0.006	-0.015	0.089	0.085	0.269	0.273	-0.016
-0.041	0.489	-0.802	-0.056	0.548	-0.834	-0.443	0.164	-0.008	-0.014	-0.038	0.066	0.061	0.303	0.304	-0.015
0.009	0.489	-0.790	-0.061	0.542	-0.838	-0.393	0.308	-0.002	0.041	-0.031	0.082	0.110	0.307	0.296	-0.011
-0.022	0.477	-0.818	-0.066	0.535	-0.842	-0.367	0.271	0.040	0.016	-0.037	0.057	0.079	0.321	0.327	-0.003
-0.022	0.481	-0.822	-0.069	0.530	-0.845	-0.328	0.188	0.010	0.019	-0.028	0.056	0.078	0.320	0.334	0.004
-0.014	0.477	-0.842	-0.072	0.526	-0.848	-0.251	0.243	-0.051	0.030	-0.027	0.039	0.085	0.327	0.357	0.004
-0.026	0.454	-0.822	-0.073	0.522	-0.850	-0.204	0.139	-0.093	0.020	-0.047	0.060	0.073	0.353	0.340	0.008
-0.014	0.458	-0.818	-0.077	0.518	-0.852	-0.245	0.302	-0.116	0.036	-0.039	0.066	0.084	0.352	0.339	0.007
-0.018	0.439	-0.834	-0.082	0.515	-0.853	-0.198	0.373	-0.103	0.037	-0.055	0.051	0.079	0.373	0.357	-0.003
-0.053	0.439	-0.842	-0.086	0.511	-0.855	-0.201	0.298	-0.112	0.007	-0.051	0.045	0.044	0.375	0.368	-0.002
-0.083	0.442	-0.842	-0.089	0.508	-0.857	-0.197	0.212	-0.090	-0.021	-0.044	0.046	0.012	0.374	0.370	0.003
-0.049	0.442	-0.853	-0.092	0.505	-0.858	-0.174	0.250	-0.101	0.017	-0.041	0.036	0.045	0.375	0.384	0.002
-0.003	0.454	-0.814	-0.095	0.503	-0.859	-0.127	0.285	-0.122	0.067	-0.028	0.076	0.090	0.365	0.346	-0.002
-0.045	0.450	-0.849	-0.100	0.501	-0.860	-0.121	0.332	-0.148	0.029	-0.030	0.041	0.046	0.370	0.383	0.007
-0.099	0.435	-0.857	-0.105	0.499	-0.860	-0.143	0.389	-0.140	-0.019	-0.043	0.034	0.008	0.387	0.393	0.007
-0.045	0.408	-0.826	-0.108	0.497	-0.861	-0.120	0.234	-0.117	0.037	-0.068	0.066	0.045	0.415	0.363	-0.001
-0.064	0.419	-0.834	-0.114	0.494	-0.862	-0.174	0.439	-0.116	0.025	-0.053	0.059	0.025	0.404	0.372	-0.005
-0.083	0.458	-0.849	-0.118	0.491	-0.863	-0.163	0.302	-0.113	0.010	-0.012	0.044	0.005	0.366	0.388	-0.000
-0.083	0.458	-0.849	-0.121	0.490	-0.863	-0.096	0.253	-0.133	0.013	-0.011	0.044	0.003	0.366	0.388	-0.009
-0.087	0.427	-0.838	-0.125	0.488	-0.864	-0.124	0.338	-0.123	0.013	-0.040	0.056	0.002	0.396	0.377	-0.013
-0.122	0.427	-0.857	-0.127	0.486	-0.864	-0.112	0.172	-0.105	-0.019	-0.038	0.037	0.037	0.396	0.397	-0.011
-0.110	0.431	-0.857	-0.130	0.484	-0.865	-0.136	0.246	-0.148	-0.005	-0.032	0.038	0.026	0.391	0.396	-0.009
-0.091	0.419	-0.849	-0.134	0.483	-0.866	-0.107	0.288	-0.142	0.018	-0.042	0.046	0.008	0.403	0.388	-0.013
-0.083	0.419	-0.838	-0.138	0.481	-0.866	-0.092	0.366	-0.179	0.030	-0.041	0.058	0.002	0.402	0.375	-0.009
-0.133	0.415	-0.869	-0.139	0.480	-0.866	-0.079	0.180	-0.180	-0.018	-0.044	0.027	0.053	0.405	0.406	-0.003
-0.114	0.431	-0.861	-0.141	0.480	-0.866	-0.041	0.166	-0.153	0.002	-0.028	0.035	0.034	0.388	0.397	-0.005
-0.087	0.439	-0.838	-0.146	0.480	-0.865	-0.052	0.403	-0.143	0.034	-0.020	0.058	0.009	0.379	0.372	-0.012
-0.126	0.415	-0.861	-0.150	0.480	-0.864	-0.006	0.325	-0.150	0.000	-0.043	0.034	0.048	0.400	0.394	-0.016
-0.145	0.415	-0.861	-0.154	0.480	-0.864	0.001	0.320	-0.146	-0.015	-0.043	0.033	0.068	0.399	0.392	-0.019
-0.168	0.408	-0.857	-0.156	0.481	-0.862	0.066	0.202	-0.158	-0.036	-0.052	0.036	0.092	0.404	0.387	-0.018
-0.145	0.431	-0.849	-0.158	0.483	-0.861	0.046	0.182	-0.163	-0.011	-0.030	0.043	0.070	0.379	0.377	-0.018
-0.099	0.427	-0.826	-0.161	0.485	-0.859	0.107	0.325	-0.216	0.038	-0.037	0.064	0.025	0.380	0.352	-0.020
-0.141	0.427	-0.857	-0.165	0.488	-0.857	0.130	0.326	-0.230	-0.001	-0.039	0.031	0.068	0.377	0.381	-0.009
-0.172	0.408	-0.873	-0.166	0.491	-0.855	0.147	0.183	-0.188	-0.030	-0.062	0.013	0.099	0.394	0.395	-0.010
-0.122	0.419	-0.845	-0.168	0.495	-0.853	0.185	0.270	-0.215	0.022	-0.054	0.038	0.050	0.380	0.365	-0.013
-0.172	0.419	-0.865	-0.170	0.499	-0.850	0.222	0.238	-0.231	-0.026	-0.058	0.016	0.100	0.377	0.382	-0.015
-0.141	0.442	-0.853	-0.173	0.503	-0.847	0.216	0.323	-0.248	0.008	-0.039	0.024	0.070	0.351	0.368	-0.010
-0.164	0.446	-0.849	-0.172	0.508	-0.844	0.234	0.116	-0.258	-0.015	-0.040	0.026	0.093	0.344	0.361	-0.005
-0.141	0.415	-0.830	-0.173	0.513	-0.841	0.243	0.203	-0.257	0.008	-0.076	0.043	0.071	0.372	0.339	0.003
-0.107	0.427	-0.849	-0.174	0.518	-0.837	0.271	0.256	-0.268	0.044	-0.069	0.020	0.037	0.357	0.356	-0.008
-0.133	0.408	-0.857	-0.174	0.524	-0.834	0.334	0.128	-0.239	0.017	-0.095	0.008	0.064	0.374	0.361	-0.011
-0.203	0.419	-0.834	-0.174	0.531	-0.829	0.379	0.148	-0.217	-0.052	-0.090	0.028	0.134	0.359	0.334	-0.013
-0.180	0.439	-0.822	-0.175	0.540	-0.824	0.476	0.167	-0.224	-0.028	-0.079	0.034	0.111	0.337	0.319	-0.029
-0.153	0.458	-0.798	-0.174	0.551	-0.816	0.651	0.143	-0.245	-0.002	-0.071	0.050	0.084	0.314	0.292	-0.042
-0.191	0.458	-0.814	-0.175	0.563	-0.808	0.713	0.178	-0.251	-0.040	-0.083	0.026	0.123	0.311	0.305	-0.041
-0.191	0.450	-0.782	-0.174	0.578	-0.797	0.889	0.101	-0.239	-0.041	-0.106	0.048	0.124	0.315	0.270	-0.042
-0.191	0.450	-0.782	-0.174	0.594	-0.785	0.973	0.202	-0.243	-0.040	-0.122	0.036	0.125	0.312	0.267	-0.045
-0.187	0.512	-0.775	-0.173	0.612	-0.771	1.145	0.104	-0.207	-0.037	-0.079	0.030	0.121	0.247	0.256	-0.044
-0.160	0.531	-0.719	-0.174	0.631	-0.756	1.212	0.222	-0.237	-0.010	-0.078	0.070	0.095	0.225	0.197	-0.039
-0.180	0.547	-0.727	-0.173	0.652	-0.738	1.318	0.169	-0.263	-0.030	-0.083	0.045	0.114	0.206	0.202	-0.029
-0.168	0.558	-0.723	-0.171	0.672	-0.720	1.355	0.104	-0.274	-0.020	-0.093	0.031	0.103	0.192	0.194	-0.027
-0.133	0.578	-0.704	-0.170	0.693	-0.701	1.376	0.226	-0.277	0.014	-0.094	0.031	0.068	0.170	0.171	-0.028
-0.172	0.601	-0.680	-0.168	0.713	-0.681	1.420	0.111	-0.272	-0.027	-0.091	0.035	0.106	0.144	0.145	-0.025
-0.164	0.640	-0.648	-0.166	0.733	-0.659	1.441	0.185	-0.280	-0.020	-0.073	0.045	0.099	0.103	0.110	-0.025
-0.168	0.655	-0.656	-0.165	0.753	-0.637	1.457	0.176	-0.276	-0.026	-0.077	0.015	0.102	0.084	0.115	-0.031
-0.168	0.682	-0.641	-0.162	0.773	-0.614	1.512	0.140	-0.257	-0.028	-0.070	0.007	0.102	0.054	0.097	-0.031
-0.168	0.721	-0.629	-0.160	0.792	-0.590	1.539	0.138	-0.254	-0.030	-0.050	-0.005	0.102	0.013	0.082	-0.034
-0.180	0.752	-0.597	-0.158	0.811	-0.564	1.591	0.135	-0.234	-0.044	-0.038	0.001	0.113	0.020	0.048	-0.037
-0.195	0.783	-0.593	-0.155	0.829	-0.537	1.624	0.018	-0.182	-0.062	-0.026	-0.022	0.127	0.054	0.041	-0.040
-0.183	0.813	-0.570	-0.153	0.846	-0.510	1.636	0.001	-0.152	-0.053	-0.012	-0.026	0.115	0.087	0.015	-0.045
-0.183	0.821	-0.538	-0.150	0.863	-0.482	1.650	-0.014	-0.156	-0.056	-0.022	-0.022	0.114	0.098	0.020	-0.044
-0.195	0.825	-0.522	-0.147	0.879	-0.454	1.647	-0.066	-0.132	-0.070	-0.033	-0.035	0.125	0.104	0.038	-0.035
-0.172	0.856	-0.491	-0.144	0.893	-0.425	1.632	-0.140	-0.103	-0.050	-0.017	-0.032	0.102	0.138	0.072	-0.029
-0.145	0.883	-0.491	-0.142	0.907	-0.397	1.628	-0.104	-0.087	-0.025	-0.004	-0.061	0.074	0.168	0.075	-0.020
-0.145	0.895	-0.447	-0.140	0.920	-0.367	1.648	-0.091	-0.088	-0.028	-0.005	-0.047	0.074	0.182	0.121	-0.017
-0.137	0.883	-0.428	-0.137	0.931	-0.337	1.628	-0.070	-0.102	-0.022	-0.028	-0.057	0.065	0.173	0.143	-0.021
-0.172	0.906	-0.404	-0.134	0.942	-0.308	1.589	-0.225	-0.087	-0.059	-0.015	-0.062	0.099	0.200	0.170	-0.022
-0.199	0.925	-0.388	-0.132	0.951	-0.280	1.549	-0.240	-0.065	-0.089	-0.005	-0.074	0.125	0.222	0.188	-0.019
-0.141	0.960	-0.361	-0.129	0.959	-0.253	1.487	-0.294	-0.083	-0.034	0.021	-0.074	0.067	0.259	0.218	-0.018
-0.130	0.991	-0.345	-0.126	0.966	-0.225	1.469	-0.216	-0.117	-0.026	0.045	-0.086	0.055	0.293	0.237	-0.013
-0.133	1.010	-0.329	-0.122	0.973	-0.198	1.461	-0.293	-0.109	-0.033	0.058	-0.097	0.058	0.315	0.255	-0.005
-0.141	1.018	-0.294	-0.119	0.978	-0.172	1.422	-0.321	-0.117	-0.044	0.060	-0.088	0.065	0.325	0.293	-0.004
-0.141	1.041	-0.270	-0.115	0.983	-0.145	1.400	-0.212	-0.149	-0.047	0.078	-0.091	0.065	0.351	0.319	-0.005
-0.122	1.049	-0.227	-0.112	0.986	-0.120	1.330	-0.284	-0.110	-0.031	0.082	-0.073	0.045	0.361	0.364	-0.004
-0.122	1.080	-0.223	-0.110	0.989	-0.095	1.298	-0.246	-0.106	-0.034	0.110	-0.094	0.044	0.394	0.371	0.005
-0.118	1.115	-0.223	-0.107	0.992	-0.071	1.262	-0.315	-0.113	-0.033	0.142	-0.118	0.040	0.430	0.373	0.010
-0.087	1.142	-0.195	-0.104	0.993	-0.047	1.224	-0.132	-0.125	-0.005	0.167	-0.114	0.008	0.460	0.402	0.017
-0.110	1.150	-0.168	-0.102	0.994	-0.025	1.182	-0.264	-0.090	-0.030	0.174	-0.109	0.031	0.469	0.432	0.020
-0.083	1.107	-0.144	-0.100	0.995	-0.003	1.135	-0.207	-0.104	-0.005	0.131	-0.107	0.003	0.428	0.457	0.017
-0.099	1.092	-0.124	-0.099	0.995	0.016	0.980	-0.186	-0.060	-0.021	0.115	-0.106	0.017	0.414	0.478	0.011
-0.118	1.103	-0.108	-0.098	0.995	0.030	0.777	-0.247	-0.055	-0.042	0.127	-0.104	0.036	0.428	0.495	-0.003
-0.107	1.103	-0.085	-0.096	0.994	0.042	0.633	-0.196	-0.099	-0.032	0.127	-0.093	0.023	0.429	0.520	-0.018
-0.168	1.107	-0.061	-0.094	0.994	0.052	0.572	-0.474	-0.119	-0.095	0.131	-0.079	0.084	0.434	0.545	-0.027
-0.137	1.080	-0.030	-0.091	0.994	0.061	0.494	-0.457	-0.201	-0.068	0.104	-0.056	0.052	0.408	0.577	-0.028
-0.122	1.053	-0.026	-0.087	0.994	0.068	0.437	-0.518	-0.230	-0.056	0.077	-0.060	0.035	0.382	0.582	-0.020
-0.091	1.053	-0.026	-0.084	0.994	0.075	0.384	-0.490	-0.208	-0.029	0.077	-0.066	0.003	0.382	0.582	0.004
-0.045	1.068	-0.038	-0.080	0.994	0.080	0.317	-0.464	-0.212	0.014	0.093	-0.083	0.044	0.398	0.571	0.025
-0.030	1.096	-0.045	-0.077	0.994	0.084	0.245	-0.487	-0.198	0.026	0.120	-0.095	0.060	0.425	0.563	0.051
-0.014	1.088	-0.034	-0.074	0.993	0.087	0.247	-0.390	-0.172	0.039	0.112	-0.087	0.077	0.417	0.575	0.075
0.013	1.080	-0.069	-0.071	0.993	0.090	0.198	-0.362	-0.145	0.063	0.104	-0.126	0.104	0.409	0.539	0.094
0.020	1.076	-0.089	-0.069	0.993	0.093	0.171	-0.354	-0.139	0.068	0.101	-0.148	0.113	0.405	0.518	0.106
0.051	1.076	-0.077	-0.066	0.993	0.095	0.193	-0.414	-0.157	0.096	0.101	-0.139	0.145	0.404	0.529	0.119
0.040	1.068	-0.061	-0.063	0.993	0.098	0.185	-0.383	-0.184	0.082	0.093	-0.126	0.135	0.396	0.544	0.120
0.051	1.080	-0.081	-0.060	0.993	0.099	0.105	-0.394	-0.190	0.090	0.104	-0.147	0.147	0.406	0.524	0.118
0.028	1.088	-0.069	-0.057	0.994	0.097	-0.068	-0.455	-0.182	0.064	0.112	-0.132	0.125	0.413	0.534	0.109
0.032	1.088	-0.077	-0.053	0.994	0.091	-0.254	-0.443	-0.194	0.064	0.111	-0.134	0.131	0.411	0.525	0.103
0.013	1.084	-0.105	-0.052	0.995	0.081	-0.423	-0.652	-0.143	0.043	0.106	-0.152	0.113	0.406	0.497	0.104
0.013	1.099	-0.101	-0.050	0.996	0.068	-0.586	-0.595	-0.136	0.041	0.120	-0.135	0.114	0.420	0.499	0.108
0.093	1.126	-0.069	-0.046	0.997	0.054	-0.688	-0.486	-0.175	0.118	0.146	-0.089	0.196	0.445	0.529	0.110
0.082	1.126	-0.077	-0.042	0.998	0.038	-0.732	-0.439	-0.199	0.103	0.146	-0.082	0.185	0.443	0.520	0.102
0.082	1.126	-0.077	-0.039	0.999	0.019	-0.914	-0.487	-0.181	0.099	0.145	-0.063	0.186	0.441	0.518	0.099
0.013	1.134	-0.124	-0.036	0.999	-0.004	-1.121	-0.578	-0.135	0.027	0.152	-0.087	0.118	0.446	0.469	0.081
0.047	1.157	-0.097	-0.034	0.999	-0.030	-1.308	-0.522	-0.086	0.060	0.176	-0.033	0.154	0.467	0.495	0.068
0.028	1.150	-0.140	-0.032	0.998	-0.060	-1.465	-0.569	-0.059	0.039	0.170	-0.047	0.136	0.457	0.450	0.050
0.051	1.142	-0.128	-0.030	0.995	-0.092	-1.575	-0.492	-0.059	0.059	0.164	-0.003	0.160	0.447	0.459	0.043
0.028	1.115	-0.140	-0.028	0.992	-0.127	-1.722	-0.544	-0.022	0.035	0.141	0.020	0.139	0.417	0.445	0.030
0.020	1.099	-0.172	-0.027	0.986	-0.164	-1.861	-0.533	0.030	0.026	0.131	0.025	0.132	0.399	0.411	0.017
0.020	1.084	-0.175	-0.026	0.979	-0.203	-1.978	-0.507	0.063	0.025	0.123	0.060	0.134	0.381	0.405	0.004
0.020	1.049	-0.175	-0.025	0.970	-0.243	-2.093	-0.433	0.057	0.024	0.097	0.101	0.135	0.344	0.403	0.002
0.020	1.018	-0.219	-0.024	0.958	-0.285	-2.130	-0.495	0.117	0.023	0.078	0.099	0.135	0.310	0.357	0.010
0.043	1.034	-0.282	-0.023	0.945	-0.326	-2.190	-0.567	0.133	0.045	0.106	0.077	0.159	0.323	0.292	0.013
0.093	1.003	-0.302	-0.024	0.930	-0.368	-2.208	-0.304	0.165	0.096	0.091	0.099	0.209	0.289	0.270	0.020
0.047	0.976	-0.345	-0.025	0.913	-0.407	-2.135	-0.266	0.189	0.051	0.080	0.095	0.164	0.260	0.225	0.009
0.082	0.953	-0.313	-0.026	0.896	-0.443	-2.042	-0.136	0.153	0.087	0.074	0.163	0.199	0.234	0.255	0.006
-0.010	0.937	-0.333	-0.026	0.878	-0.478	-1.953	-0.322	0.142	-0.006	0.077	0.177	0.107	0.216	0.233	-0.005
0.067	0.895	-0.345	-0.027	0.859	-0.510	-1.898	0.020	0.074	0.072	0.053	0.198	0.184	0.171	0.220	-0.020
0.043	0.817	-0.432	-0.025	0.841	-0.540	-1.726	-0.119	-0.031	0.047	-0.006	0.140	0.161	0.091	0.131	-0.028
-0.026	0.825	-0.499	-0.020	0.821	-0.570	-1.818	-0.418	-0.049	-0.027	0.022	0.104	0.092	0.096	0.063	-0.013
0.043	0.767	-0.483	-0.016	0.801	-0.599	-1.787	-0.109	-0.126	0.038	-0.016	0.148	0.162	0.035	0.077	-0.009
0.070	0.752	-0.518	-0.017	0.777	-0.629	-1.913	0.157	-0.061	0.066	-0.008	0.143	0.189	0.017	0.039	-0.015
0.070	0.709	-0.574	-0.015	0.754	-0.656	-1.797	-0.135	-0.022	0.064	-0.027	0.115	0.188	0.029	0.018	-0.009
0.017	0.705	-0.589	-0.015	0.730	-0.683	-1.808	0.074	-0.024	0.010	-0.007	0.126	0.134	0.036	0.036	-0.007
0.017	0.709	-0.617	-0.014	0.706	-0.708	-1.740	0.017	-0.082	0.009	0.021	0.123	0.134	0.036	0.065	-0.012
0.043	0.701	-0.660	-0.012	0.681	-0.732	-1.736	-0.048	-0.091	0.034	0.038	0.104	0.161	0.047	0.111	-0.015
0.043	0.678	-0.668	-0.011	0.655	-0.755	-1.778	0.045	-0.101	0.033	0.041	0.119	0.161	0.074	0.121	0.001
0.070	0.605	-0.648	-0.014	0.630	-0.777	-1.667	0.317	-0.107	0.063	-0.007	0.160	0.188	0.150	0.103	0.011
0.093	0.589	-0.727	-0.016	0.604	-0.797	-1.637	0.212	-0.108	0.088	0.003	0.102	0.211	0.169	0.184	0.013
0.032	0.547	-0.814	-0.017	0.580	-0.814	-1.479	0.175	-0.160	0.028	-0.015	0.032	0.150	0.214	0.273	0.012
0.032	0.547	-0.814	-0.016	0.559	-0.829	-1.328	0.072	-0.156	0.027	0.007	0.047	0.150	0.217	0.275	0.011
0.036	0.489	-0.735	-0.019	0.539	-0.842	-1.191	0.277	-0.187	0.033	-0.031	0.139	0.154	0.278	0.198	-0.005
0.036	0.470	-0.778	-0.022	0.522	-0.853	-0.994	0.348	-0.167	0.037	-0.034	0.106	0.154	0.299	0.243	-0.008
0.017	0.462	-0.747	-0.026	0.507	-0.861	-0.866	0.313	-0.145	0.022	-0.027	0.146	0.135	0.310	0.214	-0.010
0.028	0.427	-0.786	-0.031	0.495	-0.868	-0.680	0.382	-0.134	0.038	-0.050	0.114	0.146	0.347	0.255	-0.018
0.036	0.361	-0.743	-0.042	0.487	-0.872	-0.480	0.684	-0.126	0.057	-0.107	0.161	0.153	0.415	0.213	-0.020
-0.053	0.427	-0.814	-0.047	0.480	-0.876	-0.426	0.342	-0.084	-0.027	-0.034	0.094	0.065	0.352	0.286	-0.017
-0.010	0.431	-0.814	-0.054	0.475	-0.878	-0.280	0.485	-0.104	0.023	-0.025	0.096	0.107	0.350	0.288	-0.023
-0.022	0.388	-0.814	-0.062	0.472	-0.880	-0.170	0.473	-0.115	0.019	-0.065	0.097	0.095	0.394	0.289	-0.024
-0.045	0.369	-0.814	-0.070	0.470	-0.880	-0.094	0.550	-0.102	0.004	-0.083	0.098	0.072	0.415	0.291	-0.019
-0.041	0.369	-0.830	-0.080	0.470	-0.879	0.005	0.603	-0.111	0.018	-0.083	0.081	0.075	0.417	0.308	-0.013
-0.072	0.404	-0.845	-0.086	0.472	-0.878	0.068	0.435	-0.095	-0.006	-0.049	0.064	0.044	0.384	0.325	-0.013
-0.033	0.442	-0.845	-0.094	0.474	-0.875	0.152	0.550	-0.174	0.040	-0.013	0.061	0.082	0.347	0.326	-0.007
-0.068	0.439	-0.838	-0.098	0.478	-0.873	0.186	0.343	-0.176	0.010	-0.021	0.067	0.046	0.352	0.319	-0.007
-0.060	0.400	-0.838	-0.106	0.482	-0.870	0.192	0.574	-0.220	0.025	-0.063	0.064	0.053	0.392	0.320	-0.010
-0.095	0.415	-0.873	-0.110	0.486	-0.867	0.225	0.345	-0.231	-0.006	-0.052	0.026	0.018	0.378	0.356	-0.006
-0.126	0.423	-0.857	-0.114	0.488	-0.865	0.108	0.342	-0.211	-0.032	-0.046	0.040	0.014	0.371	0.340	-0.001
-0.033	0.415	-0.822	-0.122	0.490	-0.863	0.060	0.626	-0.210	0.069	-0.055	0.073	0.078	0.380	0.305	-0.003
-0.083	0.419	-0.861	-0.126	0.491	-0.862	0.090	0.354	-0.210	0.023	-0.053	0.032	0.026	0.377	0.345	-0.002
-0.095	0.439	-0.838	-0.129	0.495	-0.859	0.152	0.299	-0.248	0.014	-0.037	0.054	0.014	0.357	0.322	0.006
-0.103	0.435	-0.818	-0.137	0.498	-0.857	0.126	0.638	-0.310	0.014	-0.044	0.070	0.005	0.361	0.302	-0.003
-0.099	0.427	-0.826	-0.140	0.500	-0.855	0.089	0.396	-0.295	0.021	-0.054	0.061	0.008	0.369	0.310	-0.011
-0.122	0.442	-0.842	-0.147	0.502	-0.852	0.096	0.590	-0.328	0.005	-0.041	0.042	0.016	0.354	0.326	-0.020
-0.145	0.477	-0.834	-0.151	0.505	-0.850	0.106	0.382	-0.259	-0.014	-0.008	0.048	0.040	0.319	0.318	-0.018
-0.172	0.489	-0.826	-0.155	0.507	-0.848	0.112	0.386	-0.237	-0.037	0.001	0.054	0.067	0.306	0.309	-0.026
-0.114	0.477	-0.818	-0.159	0.510	-0.845	0.131	0.364	-0.239	0.025	-0.014	0.059	0.010	0.317	0.301	-0.024
-0.160	0.450	-0.798	-0.162	0.515	-0.842	0.217	0.363	-0.283	-0.018	-0.045	0.075	0.057	0.343	0.281	-0.018
-0.133	0.446	-0.830	-0.166	0.518	-0.839	0.149	0.406	-0.271	0.013	-0.052	0.041	0.031	0.346	0.312	-0.015
-0.133	0.446	-0.830	-0.172	0.521	-0.836	0.159	0.504	-0.251	0.019	-0.056	0.038	0.031	0.345	0.311	-0.023
-0.176	0.497	-0.794	-0.180	0.525	-0.832	0.194	0.639	-0.242	-0.016	-0.009	0.069	0.074	0.293	0.275	-0.031
-0.195	0.508	-0.826	-0.186	0.530	-0.827	0.234	0.508	-0.238	-0.029	-0.002	0.033	0.094	0.280	0.305	-0.038
-0.241	0.493	-0.810	-0.188	0.535	-0.824	0.250	0.275	-0.226	-0.072	-0.023	0.045	0.141	0.294	0.288	-0.045
-0.207	0.473	-0.838	-0.191	0.541	-0.819	0.296	0.371	-0.300	-0.035	-0.048	0.013	0.107	0.311	0.314	-0.041
-0.199	0.481	-0.818	-0.194	0.547	-0.815	0.285	0.363	-0.299	-0.024	-0.046	0.029	0.100	0.301	0.293	-0.035
-0.172	0.516	-0.775	-0.197	0.552	-0.810	0.301	0.362	-0.257	0.005	-0.017	0.067	0.074	0.264	0.248	-0.021
-0.168	0.516	-0.778	-0.201	0.558	-0.805	0.296	0.408	-0.222	0.013	-0.022	0.059	0.070	0.262	0.251	-0.018
-0.180	0.516	-0.771	-0.207	0.564	-0.799	0.334	0.515	-0.231	0.008	-0.029	0.061	0.082	0.260	0.241	-0.025
-0.203	0.520	-0.790	-0.212	0.571	-0.793	0.383	0.507	-0.273	-0.010	-0.032	0.035	0.105	0.253	0.259	-0.033
-0.260	0.531	-0.802	-0.213	0.579	-0.787	0.416	0.278	-0.302	-0.067	-0.028	0.017	0.163	0.239	0.268	-0.038
-0.245	0.516	-0.782	-0.213	0.587	-0.781	0.422	0.251	-0.282	-0.051	-0.051	0.031	0.148	0.252	0.246	-0.038
-0.203	0.555	-0.735	-0.214	0.594	-0.775	0.403	0.262	-0.266	-0.007	-0.020	0.072	0.106	0.211	0.197	-0.042
-0.203	0.555	-0.775	-0.216	0.602	-0.769	0.433	0.336	-0.268	-0.005	-0.028	0.026	0.106	0.208	0.234	-0.035
-0.230	0.547	-0.751	-0.218	0.610	-0.762	0.455	0.305	-0.238	-0.030	-0.043	0.043	0.133	0.213	0.208	-0.025
-0.218	0.562	-0.735	-0.222	0.618	-0.754	0.496	0.439	-0.246	-0.015	-0.036	0.051	0.121	0.195	0.189	-0.023
-0.203	0.582	-0.743	-0.225	0.628	-0.745	0.584	0.430	-0.274	0.004	-0.027	0.034	0.105	0.172	0.194	-0.032
-0.230	0.566	-0.775	-0.225	0.638	-0.736	0.619	0.200	-0.247	-0.023	-0.053	-0.006	0.132	0.185	0.223	-0.025
-0.268	0.574	-0.759	-0.224	0.648	-0.728	0.613	0.203	-0.286	-0.062	-0.055	0.002	0.170	0.174	0.204	-0.025
-0.207	0.582	-0.727	-0.224	0.659	-0.718	0.653	0.253	-0.294	-0.001	-0.058	0.024	0.108	0.163	0.169	-0.028
-0.233	0.601	-0.715	-0.225	0.670	-0.707	0.711	0.392	-0.310	-0.026	-0.050	0.025	0.135	0.140	0.155	-0.030
-0.222	0.624	-0.715	-0.225	0.681	-0.696	0.708	0.215	-0.255	-0.015	-0.038	0.014	0.123	0.114	0.151	-0.029
-0.237	0.624	-0.700	-0.226	0.693	-0.684	0.771	0.349	-0.270	-0.029	-0.050	0.018	0.138	0.111	0.132	-0.037
-0.268	0.647	-0.719	-0.225	0.705	-0.672	0.811	0.158	-0.249	-0.061	-0.039	-0.014	0.168	0.085	0.148	-0.039
-0.253	0.628	-0.676	-0.223	0.718	-0.660	0.874	0.120	-0.247	-0.047	-0.071	0.017	0.152	0.101	0.102	-0.046
-0.257	0.632	-0.696	-0.223	0.730	-0.646	0.878	0.241	-0.247	-0.052	-0.079	-0.016	0.156	0.094	0.118	-0.054
-0.253	0.667	-0.637	-0.222	0.742	-0.632	0.891	0.146	-0.217	-0.049	-0.057	0.030	0.152	0.056	0.055	-0.058
-0.283	0.701	-0.660	-0.218	0.754	-0.619	0.907	-0.004	-0.225	-0.083	-0.034	-0.007	0.182	0.019	0.075	-0.064
-0.283	0.701	-0.660	-0.216	0.766	-0.605	0.904	0.045	-0.218	-0.086	-0.046	-0.021	0.182	0.016	0.071	-0.064
-0.276	0.709	-0.617	-0.212	0.778	-0.591	0.966	-0.133	-0.152	-0.082	-0.051	0.009	0.174	0.006	0.024	-0.061
-0.237	0.755	-0.625	-0.209	0.791	-0.575	1.029	-0.082	-0.171	-0.047	-0.017	-0.015	0.134	0.043	0.028	-0.057
-0.226	0.752	-0.577	-0.207	0.803	-0.559	1.030	0.028	-0.149	-0.038	-0.033	0.016	0.122	0.042	0.023	-0.047
-0.253	0.775	-0.597	-0.204	0.814	-0.543	0.998	-0.078	-0.105	-0.067	-0.021	-0.019	0.148	0.067	0.007	-0.040
-0.210	0.798	-0.558	-0.203	0.826	-0.526	1.042	0.022	-0.092	-0.026	-0.010	0.004	0.104	0.093	0.049	-0.039
-0.230	0.790	-0.546	-0.201	0.837	-0.509	1.067	-0.092	-0.062	-0.047	-0.029	-0.001	0.122	0.088	0.064	-0.039
-0.222	0.813	-0.538	-0.201	0.848	-0.491	1.075	-0.020	0.012	-0.039	-0.016	-0.011	0.113	0.113	0.075	-0.035
-0.237	0.829	-0.546	-0.201	0.858	-0.473	1.085	-0.055	0.035	-0.055	-0.011	-0.037	0.128	0.130	0.071	-0.038
-0.237	0.837	-0.538	-0.201	0.867	-0.455	1.086	-0.148	0.074	-0.055	-0.013	-0.047	0.126	0.140	0.082	-0.038
-0.257	0.848	-0.546	-0.201	0.876	-0.437	1.061	-0.146	0.082	-0.074	-0.011	-0.072	0.144	0.154	0.077	-0.041
-0.257	0.840	-0.526	-0.202	0.884	-0.421	0.981	-0.211	0.140	-0.073	-0.026	-0.069	0.143	0.148	0.099	-0.037
-0.257	0.868	-0.503	-0.204	0.891	-0.405	0.971	-0.192	0.162	-0.071	-0.006	-0.061	0.142	0.177	0.126	-0.037
-0.233	0.887	-0.495	-0.205	0.898	-0.389	0.955	-0.252	0.164	-0.047	0.006	-0.069	0.118	0.198	0.136	-0.030
-0.260	0.902	-0.507	-0.206	0.904	-0.373	0.933	-0.182	0.167	-0.072	0.015	-0.097	0.144	0.216	0.127	-0.029
-0.230	0.902	-0.487	-0.209	0.910	-0.359	0.866	-0.251	0.222	-0.039	0.010	-0.091	0.111	0.218	0.149	-0.021
-0.260	0.929	-0.443	-0.213	0.914	-0.345	0.833	-0.171	0.286	-0.066	0.032	-0.062	0.141	0.246	0.195	-0.019
-0.233	0.949	-0.447	-0.218	0.919	-0.330	0.882	-0.132	0.330	-0.034	0.047	-0.081	0.113	0.267	0.194	-0.016
-0.237	0.964	-0.412	-0.223	0.923	-0.314	0.884	-0.196	0.354	-0.032	0.058	-0.061	0.116	0.285	0.232	-0.021
-0.264	0.972	-0.416	-0.228	0.926	-0.301	0.784	-0.158	0.313	-0.054	0.063	-0.079	0.142	0.294	0.230	-0.023
-0.272	0.983	-0.396	-0.232	0.928	-0.291	0.607	-0.192	0.261	-0.058	0.072	-0.069	0.148	0.307	0.251	-0.032
-0.287	0.980	-0.380	-0.235	0.930	-0.284	0.420	-0.243	0.215	-0.071	0.067	-0.060	0.163	0.305	0.269	-0.038
-0.295	0.987	-0.369	-0.236	0.930	-0.280	0.331	-0.348	0.192	-0.077	0.073	-0.052	0.169	0.314	0.282	-0.028
-0.280	0.980	-0.369	-0.238	0.931	-0.276	0.309	-0.341	0.177	-0.060	0.065	-0.057	0.153	0.308	0.284	-0.010
-0.218	0.972	-0.380	-0.239	0.932	-0.273	0.269	-0.370	0.192	0.003	0.057	-0.071	0.090	0.301	0.274	0.021
-0.191	0.976	-0.392	-0.241	0.933	-0.269	0.294	-0.246	0.171	0.032	0.060	-0.087	0.062	0.305	0.263	0.056
-0.145	0.980	-0.408	-0.241	0.934	-0.265	0.312	-0.176	0.083	0.078	0.062	-0.108	0.015	0.310	0.249	0.088
-0.133	0.976	-0.420	-0.239	0.935	-0.261	0.270	-0.187	-0.019	0.088	0.057	-0.123	0.002	0.306	0.237	0.110
-0.137	0.949	-0.443	-0.237	0.937	-0.257	0.267	-0.203	-0.060	0.082	0.028	-0.151	0.005	0.280	0.214	0.119
-0.137	0.945	-0.479	-0.235	0.938	-0.256	0.170	-0.177	-0.058	0.079	0.023	-0.188	0.003	0.276	0.179	0.123
-0.180	0.914	-0.510	-0.232	0.939	-0.254	0.198	-0.356	-0.029	0.034	-0.009	-0.221	0.045	0.245	0.148	0.126
-0.149	0.937	-0.487	-0.229	0.940	-0.252	0.254	-0.372	-0.045	0.062	0.013	-0.200	0.012	0.267	0.172	0.136
-0.122	0.953	-0.471	-0.225	0.941	-0.251	0.175	-0.467	-0.096	0.085	0.028	-0.185	0.016	0.282	0.188	0.141
-0.091	0.999	-0.507	-0.220	0.942	-0.254	0.017	-0.404	-0.129	0.110	0.073	-0.218	0.048	0.327	0.151	0.151
-0.103	1.030	-0.514	-0.214	0.942	-0.258	-0.074	-0.579	-0.125	0.093	0.104	-0.221	0.038	0.357	0.143	0.155
-0.080	1.092	-0.459	-0.208	0.942	-0.264	-0.167	-0.491	-0.172	0.110	0.166	-0.161	0.062	0.418	0.197	0.152
-0.072	1.088	-0.436	-0.201	0.941	-0.271	-0.290	-0.448	-0.214	0.111	0.163	-0.129	0.072	0.412	0.220	0.140
-0.083	1.096	-0.440	-0.194	0.940	-0.282	-0.453	-0.412	-0.238	0.092	0.173	-0.123	0.061	0.418	0.215	0.129
-0.099	1.096	-0.479	-0.186	0.937	-0.296	-0.618	-0.519	-0.230	0.069	0.175	-0.149	0.047	0.417	0.174	0.111
-0.083	1.076	-0.455	-0.179	0.933	-0.312	-0.728	-0.468	-0.205	0.077	0.160	-0.110	0.063	0.396	0.196	0.089
-0.110	1.084	-0.424	-0.172	0.929	-0.329	-0.855	-0.366	-0.218	0.044	0.172	-0.061	0.037	0.402	0.226	0.070
-0.126	1.065	-0.432	-0.166	0.923	-0.348	-0.943	-0.438	-0.173	0.022	0.159	-0.050	0.023	0.381	0.217	0.050
-0.122	1.030	-0.436	-0.160	0.916	-0.369	-1.051	-0.418	-0.129	0.021	0.131	-0.033	0.028	0.344	0.212	0.020
-0.130	1.014	-0.443	-0.154	0.908	-0.390	-1.100	-0.428	-0.140	0.007	0.123	-0.020	0.021	0.327	0.202	0.004
-0.180	1.003	-0.463	-0.148	0.899	-0.413	-1.199	-0.471	-0.149	-0.049	0.121	-0.017	0.028	0.313	0.180	-0.014
-0.130	0.945	-0.424	-0.142	0.889	-0.436	-1.244	-0.405	-0.157	-0.005	0.073	0.046	0.023	0.253	0.219	-0.032
-0.160	0.925	-0.443	-0.135	0.877	-0.460	-1.284	-0.454	-0.128	-0.042	0.065	0.050	0.007	0.231	0.197	-0.034
-0.157	0.937	-0.475	-0.127	0.866	-0.484	-1.298	-0.554	-0.158	-0.046	0.089	0.042	0.003	0.241	0.165	-0.028
-0.083	0.925	-0.499	-0.119	0.853	-0.508	-1.337	-0.559	-0.177	0.018	0.090	0.042	0.071	0.226	0.140	-0.028
-0.099	0.918	-0.542	-0.112	0.839	-0.533	-1.394	-0.346	-0.181	-0.004	0.097	0.023	0.056	0.216	0.095	-0.028
-0.080	0.852	-0.499	-0.106	0.824	-0.556	-1.370	-0.324	-0.120	0.010	0.046	0.090	0.075	0.147	0.137	-0.034
-0.110	0.802	-0.514	-0.102	0.810	-0.577	-1.265	-0.317	-0.056	-0.025	0.010	0.095	0.045	0.094	0.120	-0.041
-0.141	0.790	-0.542	-0.098	0.797	-0.596	-1.154	-0.337	-0.029	-0.060	0.011	0.087	0.014	0.079	0.090	-0.048
-0.083	0.802	-0.562	-0.092	0.784	-0.614	-1.050	-0.364	-0.086	-0.008	0.036	0.084	0.072	0.087	0.069	-0.046
-0.083	0.802	-0.562	-0.087	0.772	-0.630	-1.052	-0.256	-0.118	-0.013	0.048	0.101	0.073	0.084	0.067	-0.034
-0.053	0.786	-0.621	-0.081	0.757	-0.648	-1.135	-0.342	-0.088	0.012	0.047	0.059	0.104	0.065	0.006	-0.012
-0.022	0.725	-0.609	-0.076	0.742	-0.666	-1.172	-0.320	-0.071	0.037	0.001	0.089	0.135	0.001	0.016	0.001
0.001	0.701	-0.637	-0.071	0.726	-0.684	-1.199	-0.185	-0.098	0.056	-0.006	0.079	0.159	0.025	0.014	0.010
0.005	0.701	-0.660	-0.069	0.709	-0.702	-1.232	-0.003	-0.155	0.058	0.010	0.073	0.163	0.028	0.039	0.008
-0.014	0.647	-0.672	-0.063	0.693	-0.718	-1.187	-0.173	-0.209	0.033	-0.027	0.079	0.144	0.085	0.053	0.017
-0.053	0.659	-0.751	-0.054	0.675	-0.736	-1.213	-0.428	-0.219	-0.015	0.002	0.017	0.106	0.076	0.134	0.016
0.051	0.647	-0.696	-0.050	0.658	-0.751	-1.182	-0.015	-0.303	0.085	0.008	0.088	0.211	0.090	0.081	0.017
0.032	0.597	-0.680	-0.046	0.640	-0.767	-1.229	-0.004	-0.292	0.061	-0.024	0.119	0.192	0.142	0.067	0.016
0.047	0.562	-0.715	-0.045	0.622	-0.782	-1.182	0.193	-0.293	0.076	-0.041	0.099	0.207	0.179	0.104	0.017
0.001	0.551	-0.743	-0.044	0.604	-0.796	-1.124	0.103	-0.216	0.029	-0.035	0.085	0.161	0.193	0.133	-0.001
-0.014	0.562	-0.759	-0.044	0.588	-0.808	-1.026	0.185	-0.194	0.014	-0.007	0.081	0.146	0.183	0.150	0.001
-0.026	0.547	-0.731	-0.043	0.574	-0.818	-0.861	0.041	-0.179	0.001	-0.009	0.119	0.135	0.201	0.124	-0.015
0.043	0.497	-0.727	-0.047	0.561	-0.826	-0.793	0.425	-0.180	0.075	-0.046	0.131	0.204	0.253	0.121	-0.024
-0.041	0.485	-0.747	-0.050	0.550	-0.834	-0.682	0.272	-0.141	-0.007	-0.046	0.119	0.119	0.266	0.142	-0.032
-0.041	0.470	-0.751	-0.053	0.541	-0.839	-0.538	0.233	-0.147	-0.004	-0.053	0.121	0.119	0.283	0.147	-0.027
-0.049	0.516	-0.727	-0.059	0.533	-0.844	-0.498	0.516	-0.199	-0.005	0.002	0.149	0.111	0.238	0.124	-0.034
-0.018	0.500	-0.763	-0.062	0.525	-0.849	-0.466	0.315	-0.203	0.029	-0.006	0.118	0.142	0.255	0.160	-0.025
-0.026	0.485	-0.786	-0.066	0.518	-0.853	-0.456	0.407	-0.256	0.025	-0.014	0.099	0.134	0.272	0.184	-0.017
-0.026	0.442	-0.794	-0.071	0.511	-0.857	-0.423	0.406	-0.243	0.030	-0.050	0.095	0.133	0.315	0.193	-0.009
-0.026	0.412	-0.786	-0.075	0.505	-0.860	-0.393	0.382	-0.200	0.034	-0.074	0.106	0.132	0.346	0.185	-0.010
-0.037	0.450	-0.790	-0.078	0.499	-0.863	-0.350	0.296	-0.208	0.025	-0.030	0.105	0.120	0.308	0.190	-0.016
-0.060	0.454	-0.814	-0.083	0.493	-0.866	-0.333	0.420	-0.213	0.008	-0.020	0.084	0.096	0.304	0.214	-0.016
-0.087	0.431	-0.818	-0.091	0.489	-0.867	-0.256	0.574	-0.230	-0.012	-0.040	0.082	0.068	0.328	0.218	-0.019
-0.045	0.404	-0.794	-0.096	0.486	-0.868	-0.195	0.478	-0.252	0.037	-0.064	0.107	0.110	0.355	0.195	-0.019
-0.083	0.408	-0.818	-0.104	0.484	-0.869	-0.145	0.572	-0.285	0.005	-0.058	0.084	0.071	0.351	0.219	-0.027
-0.080	0.415	-0.838	-0.109	0.483	-0.869	-0.083	0.466	-0.254	0.015	-0.049	0.064	0.074	0.344	0.238	-0.031
-0.141	0.415	-0.830	-0.112	0.483	-0.868	-0.012	0.304	-0.268	-0.044	-0.049	0.071	0.011	0.343	0.231	-0.037
-0.141	0.415	-0.830	-0.120	0.485	-0.866	0.035	0.600	-0.273	-0.036	-0.050	0.070	0.010	0.343	0.231	-0.046
-0.118	0.415	-0.818	-0.126	0.486	-0.865	0.037	0.487	-0.281	-0.007	-0.052	0.080	0.032	0.343	0.219	-0.048
-0.160	0.412	-0.822	-0.129	0.487	-0.864	0.055	0.315	-0.249	-0.046	-0.057	0.075	0.011	0.346	0.223	-0.041
-0.114	0.419	-0.830	-0.133	0.490	-0.861	0.123	0.428	-0.268	0.005	-0.052	0.065	0.035	0.338	0.231	-0.047
-0.133	0.446	-0.822	-0.141	0.494	-0.858	0.189	0.622	-0.268	-0.006	-0.029	0.069	0.015	0.310	0.223	-0.045
-0.214	0.454	-0.865	-0.144	0.498	-0.855	0.187	0.229	-0.190	-0.085	-0.025	0.024	0.066	0.302	0.266	-0.044
-0.133	0.439	-0.798	-0.152	0.503	-0.851	0.269	0.626	-0.268	0.004	-0.046	0.086	0.014	0.317	0.199	-0.052
-0.191	0.454	-0.830	-0.156	0.509	-0.846	0.332	0.426	-0.289	-0.049	-0.037	0.050	0.044	0.301	0.230	-0.057
-0.199	0.450	-0.842	-0.159	0.516	-0.841	0.374	0.345	-0.297	-0.054	-0.048	0.034	0.053	0.305	0.242	-0.051
-0.187	0.473	-0.830	-0.162	0.523	-0.837	0.356	0.341	-0.290	-0.039	-0.031	0.041	0.042	0.281	0.230	-0.057
-0.191	0.477	-0.798	-0.166	0.530	-0.831	0.385	0.438	-0.310	-0.039	-0.035	0.067	0.046	0.276	0.198	-0.048
-0.191	0.466	-0.806	-0.168	0.538	-0.826	0.377	0.292	-0.288	-0.037	-0.053	0.054	0.046	0.287	0.206	-0.049
-0.164	0.485	-0.822	-0.171	0.545	-0.821	0.413	0.417	-0.304	-0.006	-0.042	0.033	0.020	0.268	0.221	-0.047
-0.218	0.504	-0.818	-0.171	0.554	-0.815	0.483	0.175	-0.279	-0.060	-0.031	0.031	0.074	0.248	0.217	-0.036
-0.183	0.500	-0.786	-0.175	0.563	-0.808	0.500	0.419	-0.311	-0.022	-0.044	0.056	0.040	0.251	0.185	-0.031
-0.160	0.512	-0.802	-0.178	0.574	-0.800	0.590	0.407	-0.306	0.004	-0.043	0.032	0.017	0.239	0.201	-0.037
-0.191	0.535	-0.822	-0.178	0.585	-0.792	0.629	0.272	-0.335	-0.026	-0.031	0.004	0.048	0.215	0.220	-0.031
-0.207	0.531	-0.794	-0.179	0.595	-0.783	0.600	0.299	-0.306	-0.041	-0.046	0.024	0.064	0.218	0.192	-0.034
-0.191	0.520	-0.767	-0.180	0.606	-0.775	0.656	0.237	-0.304	-0.025	-0.069	0.043	0.049	0.229	0.164	-0.042
-0.218	0.516	-0.775	-0.181	0.618	-0.765	0.741	0.298	-0.289	-0.051	-0.085	0.025	0.076	0.232	0.172	-0.042
-0.214	0.555	-0.778	-0.182	0.631	-0.754	0.781	0.340	-0.326	-0.046	-0.059	0.010	0.073	0.193	0.175	-0.045
-0.187	0.593	-0.755	-0.181	0.644	-0.743	0.791	0.230	-0.342	-0.020	-0.033	0.023	0.046	0.153	0.151	-0.045
-0.226	0.605	-0.735	-0.181	0.657	-0.732	0.810	0.308	-0.333	-0.058	-0.035	0.031	0.084	0.141	0.131	-0.043
-0.195	0.609	-0.727	-0.180	0.671	-0.719	0.867	0.182	-0.294	-0.028	-0.045	0.027	0.053	0.136	0.122	-0.042
-0.210	0.605	-0.731	-0.179	0.685	-0.706	0.923	0.240	-0.313	-0.044	-0.063	0.010	0.069	0.139	0.125	-0.044
-0.210	0.640	-0.723	-0.179	0.699	-0.692	0.953	0.273	-0.319	-0.045	-0.042	0.004	0.069	0.104	0.117	-0.042
-0.195	0.655	-0.700	-0.178	0.713	-0.678	0.926	0.286	-0.325	-0.030	-0.041	0.014	0.054	0.087	0.093	-0.047
-0.218	0.659	-0.680	-0.177	0.726	-0.664	0.937	0.191	-0.304	-0.055	-0.051	0.020	0.076	0.082	0.072	-0.047
-0.218	0.659	-0.680	-0.172	0.740	-0.651	0.934	-0.014	-0.285	-0.059	-0.064	0.006	0.076	0.081	0.071	-0.042
-0.203	0.694	-0.660	-0.170	0.753	-0.636	0.995	0.092	-0.283	-0.047	-0.043	0.011	0.061	0.046	0.051	-0.044
-0.160	0.701	-0.629	-0.167	0.767	-0.620	1.027	0.128	-0.254	-0.007	-0.049	0.027	0.019	0.037	0.019	-0.041
-0.187	0.721	-0.613	-0.165	0.781	-0.603	1.057	0.172	-0.271	-0.036	-0.043	0.026	0.045	0.017	0.002	-0.041
-0.195	0.740	-0.621	-0.162	0.794	-0.586	1.083	0.104	-0.268	-0.046	-0.038	0.001	0.053	0.003	0.010	-0.040
-0.214	0.767	-0.625	-0.159	0.807	-0.569	1.061	-0.031	-0.180	-0.069	-0.023	-0.020	0.073	0.031	0.013	-0.049
-0.203	0.794	-0.617	-0.157	0.819	-0.552	1.042	-0.085	-0.120	-0.060	-0.008	-0.029	0.061	0.059	0.004	-0.038
-0.207	0.806	-0.589	-0.153	0.830	-0.536	1.053	-0.129	-0.119	-0.067	-0.008	-0.018	0.065	0.072	0.024	-0.033
-0.133	0.810	-0.570	-0.152	0.842	-0.518	1.050	0.072	-0.142	0.004	-0.016	-0.016	0.008	0.077	0.045	-0.028
-0.157	0.790	-0.542	-0.150	0.853	-0.501	1.018	0.010	-0.114	-0.021	-0.046	-0.006	0.015	0.059	0.074	-0.025
-0.176	0.783	-0.534	-0.149	0.862	-0.484	0.998	0.001	-0.077	-0.041	-0.063	-0.015	0.034	0.052	0.083	-0.026
-0.160	0.810	-0.483	-0.148	0.872	-0.466	1.024	0.080	-0.064	-0.026	-0.046	0.019	0.019	0.080	0.135	-0.038
-0.195	0.840	-0.475	-0.148	0.882	-0.448	1.039	0.014	-0.024	-0.061	-0.025	0.008	0.054	0.112	0.144	-0.040
-0.207	0.860	-0.507	-0.149	0.891	-0.429	1.053	-0.032	0.044	-0.072	-0.014	-0.042	0.066	0.132	0.113	-0.038
-0.183	0.860	-0.503	-0.149	0.899	-0.411	1.074	-0.194	0.089	-0.049	-0.023	-0.056	0.042	0.133	0.118	-0.036
-0.195	0.868	-0.510	-0.151	0.907	-0.392	1.069	-0.093	0.157	-0.058	-0.023	-0.083	0.054	0.142	0.111	-0.028
-0.180	0.891	-0.459	-0.154	0.915	-0.373	1.070	-0.074	0.164	-0.040	-0.007	-0.051	0.038	0.166	0.163	-0.024
-0.172	0.925	-0.412	-0.158	0.922	-0.355	1.005	0.083	0.187	-0.028	0.021	-0.022	0.029	0.201	0.210	-0.023
-0.191	0.918	-0.400	-0.162	0.928	-0.337	0.989	0.018	0.236	-0.043	0.007	-0.029	0.048	0.194	0.223	-0.021
-0.199	0.953	-0.424	-0.167	0.933	-0.319	0.947	-0.031	0.263	-0.046	0.037	-0.070	0.055	0.229	0.199	-0.021
-0.210	0.987	-0.432	-0.172	0.938	-0.301	0.979	0.039	0.248	-0.053	0.066	-0.096	0.066	0.265	0.192	-0.027
-0.230	1.010	-0.436	-0.177	0.942	-0.284	0.944	-0.163	0.300	-0.067	0.085	-0.117	0.085	0.288	0.188	-0.028
-0.245	1.010	-0.376	-0.183	0.946	-0.269	0.843	-0.092	0.323	-0.077	0.082	-0.073	0.100	0.289	0.248	-0.031
-0.230	1.010	-0.341	-0.188	0.948	-0.257	0.640	-0.060	0.315	-0.055	0.080	-0.050	0.083	0.290	0.284	-0.033
-0.241	1.007	-0.349	-0.193	0.949	-0.249	0.463	-0.161	0.281	-0.062	0.075	-0.066	0.094	0.287	0.276	-0.035
-0.245	0.987	-0.369	-0.195	0.949	-0.246	0.252	-0.256	0.199	-0.064	0.056	-0.089	0.097	0.269	0.256	-0.024
-0.245	0.987	-0.357	-0.198	0.949	-0.244	0.157	-0.259	0.202	-0.061	0.056	-0.079	0.096	0.269	0.268	-0.014
-0.203	1.038	-0.341	-0.200	0.949	-0.244	0.078	-0.266	0.160	-0.017	0.106	-0.064	0.053	0.320	0.283	0.003
-0.199	1.018	-0.365	-0.201	0.948	-0.245	0.012	-0.282	0.158	-0.011	0.088	-0.086	0.049	0.302	0.259	0.024
-0.172	1.007	-0.380	-0.204	0.947	-0.247	-0.051	-0.209	0.189	0.018	0.077	-0.100	0.021	0.291	0.243	0.051
-0.145	1.010	-0.380	-0.206	0.946	-0.250	-0.056	-0.235	0.181	0.047	0.082	-0.098	0.007	0.295	0.243	0.069
-0.126	0.999	-0.408	-0.207	0.945	-0.252	-0.063	-0.142	0.128	0.068	0.072	-0.124	0.026	0.284	0.216	0.084
-0.141	0.976	-0.424	-0.208	0.944	-0.256	-0.161	-0.179	0.082	0.053	0.050	-0.136	0.011	0.262	0.200	0.100
-0.141	0.953	-0.440	-0.207	0.942	-0.263	-0.249	-0.332	0.071	0.053	0.029	-0.145	0.011	0.239	0.184	0.109
-0.114	0.925	-0.467	-0.207	0.941	-0.270	-0.280	-0.260	0.071	0.079	0.004	-0.166	0.038	0.212	0.156	0.114
-0.133	0.914	-0.495	-0.207	0.939	-0.275	-0.164	-0.305	0.096	0.060	-0.006	-0.189	0.019	0.200	0.128	0.118
-0.114	0.918	-0.483	-0.206	0.938	-0.279	-0.129	-0.290	0.093	0.079	-0.001	-0.173	0.038	0.204	0.139	0.130
-0.130	0.937	-0.483	-0.205	0.937	-0.283	-0.085	-0.532	0.094	0.063	0.019	-0.168	0.023	0.223	0.139	0.140
-0.083	0.953	-0.495	-0.204	0.936	-0.287	-0.072	-0.348	0.062	0.108	0.036	-0.177	0.070	0.238	0.127	0.154
-0.076	0.987	-0.546	-0.201	0.935	-0.292	-0.177	-0.482	0.044	0.113	0.072	-0.223	0.078	0.272	0.075	0.154
-0.045	0.995	-0.510	-0.199	0.933	-0.299	-0.273	-0.335	0.013	0.141	0.082	-0.180	0.109	0.279	0.111	0.154
-0.091	1.007	-0.471	-0.196	0.930	-0.309	-0.426	-0.401	0.008	0.093	0.096	-0.131	0.063	0.290	0.150	0.141
-0.095	1.014	-0.451	-0.193	0.927	-0.321	-0.525	-0.348	-0.046	0.085	0.107	-0.100	0.059	0.296	0.169	0.113
-0.110	1.030	-0.463	-0.189	0.923	-0.334	-0.648	-0.361	-0.081	0.066	0.127	-0.098	0.044	0.310	0.156	0.087
-0.157	1.038	-0.459	-0.184	0.919	-0.349	-0.696	-0.479	-0.075	0.015	0.139	-0.080	0.002	0.317	0.159	0.068
-0.130	1.041	-0.467	-0.179	0.913	-0.366	-0.832	-0.406	-0.077	0.037	0.149	-0.071	0.025	0.320	0.150	0.049
-0.130	1.003	-0.428	-0.175	0.907	-0.383	-0.851	-0.362	-0.080	0.033	0.116	-0.014	0.026	0.280	0.189	0.027
-0.145	1.010	-0.447	-0.171	0.901	-0.400	-0.890	-0.202	-0.138	0.013	0.131	-0.017	0.011	0.286	0.168	0.016
-0.176	0.999	-0.463	-0.165	0.893	-0.419	-0.999	-0.510	-0.109	-0.024	0.127	-0.014	0.018	0.272	0.150	-0.004
-0.168	0.937	-0.483	-0.159	0.883	-0.441	-1.127	-0.444	-0.094	-0.021	0.075	-0.012	0.010	0.209	0.129	-0.022
-0.183	0.922	-0.495	-0.154	0.873	-0.463	-1.198	-0.458	-0.065	-0.042	0.070	-0.001	0.025	0.191	0.115	-0.034
-0.180	0.887	-0.459	-0.150	0.861	-0.485	-1.211	-0.399	-0.034	-0.042	0.047	0.056	0.020	0.155	0.149	-0.030
-0.157	0.910	-0.479	-0.146	0.850	-0.507	-1.191	-0.403	-0.011	-0.024	0.082	0.058	0.005	0.176	0.128	-0.029
-0.114	0.860	-0.526	-0.141	0.838	-0.528	-1.193	-0.314	-0.051	0.015	0.044	0.032	0.048	0.124	0.079	-0.028
-0.114	0.860	-0.526	-0.137	0.825	-0.548	-1.147	-0.298	-0.081	0.010	0.056	0.052	0.049	0.122	0.077	-0.023
-0.141	0.810	-0.550	-0.132	0.813	-0.568	-1.166	-0.331	-0.058	-0.022	0.019	0.048	0.023	0.070	0.052	-0.015
-0.122	0.829	-0.546	-0.127	0.801	-0.585	-1.050	-0.363	-0.046	-0.007	0.050	0.070	0.043	0.087	0.054	-0.023
-0.099	0.837	-0.589	-0.123	0.788	-0.603	-1.070	-0.202	-0.096	0.012	0.071	0.044	0.067	0.093	0.010	-0.033
-0.122	0.806	-0.581	-0.120	0.774	-0.621	-1.180	-0.090	-0.105	-0.014	0.054	0.070	0.045	0.060	0.016	-0.037
-0.160	0.794	-0.648	-0.116	0.758	-0.641	-1.273	-0.254	-0.091	-0.057	0.058	0.023	0.007	0.046	0.052	-0.039
-0.145	0.755	-0.656	-0.112	0.741	-0.662	-1.377	-0.215	-0.064	-0.045	0.037	0.037	0.023	0.006	0.061	-0.039
-0.126	0.721	-0.684	-0.108	0.721	-0.685	-1.471	-0.322	-0.027	-0.031	0.022	0.031	0.043	0.031	0.090	-0.029
-0.083	0.682	-0.704	-0.102	0.701	-0.705	-1.407	-0.326	-0.054	0.006	0.003	0.032	0.085	0.071	0.111	-0.010
-0.057	0.609	-0.715	-0.096	0.682	-0.725	-1.380	-0.308	-0.096	0.028	-0.050	0.040	0.113	0.147	0.124	0.005
-0.018	0.589	-0.719	-0.092	0.662	-0.744	-1.347	-0.165	-0.155	0.061	-0.050	0.055	0.152	0.168	0.128	0.019
-0.026	0.574	-0.700	-0.089	0.643	-0.760	-1.262	-0.032	-0.140	0.051	-0.047	0.091	0.145	0.185	0.110	0.017
-0.010	0.555	-0.727	-0.087	0.626	-0.775	-1.158	0.000	-0.128	0.065	-0.048	0.078	0.161	0.205	0.138	0.008
-0.057	0.555	-0.731	-0.087	0.610	-0.788	-1.054	0.058	-0.118	0.018	-0.032	0.088	0.115	0.207	0.143	0.000
-0.083	0.543	-0.743	-0.087	0.595	-0.799	-0.922	0.083	-0.113	-0.009	-0.029	0.087	0.088	0.219	0.155	0.003
-0.037	0.535	-0.747	-0.085	0.583	-0.808	-0.773	-0.023	-0.091	0.036	-0.025	0.092	0.134	0.228	0.160	0.005
-0.010	0.531	-0.763	-0.086	0.573	-0.815	-0.613	0.115	-0.086	0.063	-0.019	0.083	0.161	0.233	0.176	0.007
0.005	0.481	-0.743	-0.092	0.565	-0.820	-0.503	0.429	-0.082	0.085	-0.061	0.108	0.176	0.284	0.157	0.016
-0.060	0.454	-0.782	-0.095	0.558	-0.825	-0.434	0.250	-0.082	0.023	-0.081	0.073	0.110	0.312	0.196	0.012
-0.033	0.466	-0.735	-0.100	0.552	-0.828	-0.336	0.374	-0.090	0.055	-0.064	0.124	0.137	0.302	0.149	0.009
-0.072	0.477	-0.759	-0.102	0.547	-0.831	-0.303	0.200	-0.075	0.019	-0.047	0.103	0.098	0.291	0.173	-0.013
-0.045	0.446	-0.763	-0.108	0.546	-0.831	-0.122	0.441	-0.150	0.051	-0.077	0.100	0.125	0.322	0.177	-0.014
-0.157	0.450	-0.818	-0.110	0.546	-0.831	-0.008	0.207	-0.118	-0.058	-0.073	0.044	0.014	0.319	0.233	-0.023
-0.076	0.470	-0.759	-0.117	0.547	-0.829	0.084	0.485	-0.114	0.030	-0.055	0.102	0.093	0.300	0.174	-0.017
-0.130	0.481	-0.806	-0.122	0.550	-0.826	0.146	0.405	-0.097	-0.018	-0.046	0.052	0.039	0.289	0.221	-0.016
-0.076	0.454	-0.767	-0.129	0.555	-0.822	0.323	0.483	-0.141	0.042	-0.079	0.087	0.093	0.316	0.182	-0.010
-0.087	0.466	-0.794	-0.137	0.562	-0.816	0.385	0.612	-0.119	0.039	-0.074	0.054	0.081	0.305	0.210	-0.014
-0.145	0.481	-0.767	-0.144	0.568	-0.810	0.404	0.484	-0.074	-0.012	-0.065	0.076	0.023	0.289	0.182	-0.011
-0.145	0.481	-0.767	-0.151	0.575	-0.804	0.439	0.453	-0.058	-0.005	-0.072	0.070	0.022	0.289	0.182	-0.022
-0.141	0.504	-0.751	-0.159	0.583	-0.797	0.451	0.599	-0.106	0.007	-0.056	0.078	0.025	0.266	0.166	-0.036
-0.172	0.535	-0.743	-0.168	0.591	-0.789	0.471	0.637	-0.146	-0.016	-0.033	0.079	0.006	0.235	0.158	-0.036
-0.203	0.543	-0.759	-0.173	0.598	-0.783	0.398	0.469	-0.167	-0.041	-0.032	0.057	0.037	0.227	0.174	-0.036
-0.183	0.516	-0.751	-0.178	0.605	-0.776	0.451	0.460	-0.197	-0.017	-0.067	0.058	0.019	0.253	0.166	-0.034
-0.176	0.516	-0.735	-0.183	0.613	-0.769	0.442	0.502	-0.207	-0.004	-0.074	0.067	0.011	0.253	0.150	-0.037
-0.164	0.520	-0.731	-0.189	0.620	-0.761	0.454	0.513	-0.200	0.013	-0.078	0.064	0.000	0.249	0.146	-0.033
-0.222	0.555	-0.727	-0.192	0.628	-0.754	0.495	0.358	-0.204	-0.042	-0.051	0.061	0.059	0.214	0.141	-0.031
-0.207	0.570	-0.739	-0.196	0.637	-0.746	0.511	0.430	-0.200	-0.023	-0.044	0.041	0.044	0.198	0.153	-0.037
-0.195	0.574	-0.719	-0.199	0.645	-0.737	0.539	0.430	-0.222	-0.008	-0.049	0.052	0.033	0.194	0.133	-0.041
-0.230	0.578	-0.704	-0.202	0.654	-0.729	0.533	0.354	-0.206	-0.040	-0.054	0.060	0.068	0.189	0.117	-0.041
-0.203	0.570	-0.688	-0.205	0.663	-0.720	0.570	0.409	-0.196	-0.009	-0.071	0.067	0.042	0.196	0.100	-0.043
-0.241	0.605	-0.692	-0.207	0.672	-0.711	0.607	0.314	-0.200	-0.046	-0.046	0.053	0.081	0.161	0.104	-0.045
-0.241	0.667	-0.735	-0.209	0.682	-0.701	0.603	0.287	-0.192	-0.044	0.007	0.001	0.081	0.098	0.146	-0.033
-0.222	0.651	-0.684	-0.211	0.691	-0.691	0.648	0.351	-0.195	-0.023	-0.018	0.042	0.063	0.113	0.095	-0.038
-0.176	0.651	-0.652	-0.214	0.701	-0.680	0.637	0.482	-0.254	0.026	-0.028	0.062	0.017	0.112	0.062	-0.039
-0.253	0.632	-0.668	-0.216	0.710	-0.670	0.620	0.347	-0.229	-0.049	-0.057	0.037	0.094	0.130	0.077	-0.046
-0.276	0.628	-0.688	-0.217	0.719	-0.660	0.608	0.335	-0.204	-0.070	-0.070	0.007	0.118	0.133	0.096	-0.049
-0.276	0.643	-0.664	-0.217	0.728	-0.651	0.612	0.141	-0.209	-0.071	-0.063	0.021	0.119	0.117	0.072	-0.061
-0.249	0.682	-0.641	-0.215	0.737	-0.641	0.635	0.129	-0.222	-0.046	-0.033	0.035	0.092	0.077	0.047	-0.060
-0.253	0.701	-0.652	-0.213	0.746	-0.631	0.650	0.076	-0.217	-0.052	-0.023	0.013	0.096	0.056	0.058	-0.053
-0.257	0.721	-0.641	-0.212	0.755	-0.621	0.631	0.188	-0.207	-0.056	-0.013	0.015	0.100	0.035	0.045	-0.041
-0.226	0.713	-0.621	-0.213	0.763	-0.610	0.634	0.253	-0.179	-0.025	-0.029	0.024	0.070	0.042	0.025	-0.034
-0.214	0.709	-0.625	-0.214	0.772	-0.599	0.670	0.318	-0.189	-0.012	-0.042	0.009	0.058	0.044	0.028	-0.045
-0.226	0.705	-0.641	-0.212	0.780	-0.588	0.663	0.072	-0.164	-0.025	-0.054	-0.018	0.070	0.046	0.042	-0.044
-0.318	0.713	-0.625	-0.211	0.788	-0.578	0.653	0.031	-0.134	-0.119	-0.054	-0.012	0.163	0.037	0.025	-0.041
-0.257	0.748	-0.613	-0.209	0.797	-0.566	0.734	0.005	-0.132	-0.059	-0.028	-0.012	0.101	0.001	0.012	-0.040
-0.226	0.755	-0.629	-0.207	0.805	-0.556	0.664	0.011	-0.121	-0.030	-0.029	-0.038	0.070	0.009	0.027	-0.043
-0.226	0.755	-0.629	-0.205	0.813	-0.545	0.676	0.001	-0.110	-0.032	-0.036	-0.049	0.070	0.010	0.025	-0.036
-0.222	0.763	-0.558	-0.205	0.821	-0.533	0.727	0.104	-0.105	-0.029	-0.037	0.010	0.066	0.019	0.047	-0.035
-0.272	0.779	-0.570	-0.204	0.829	-0.521	0.735	0.017	-0.079	-0.080	-0.029	-0.014	0.117	0.036	0.037	-0.041
-0.249	0.825	-0.558	-0.203	0.836	-0.509	0.716	-0.013	-0.024	-0.057	0.010	-0.014	0.094	0.084	0.050	-0.050
-0.245	0.825	-0.546	-0.203	0.843	-0.498	0.697	-0.027	-0.033	-0.054	0.002	-0.014	0.090	0.086	0.064	-0.056
-0.272	0.817	-0.577	-0.201	0.849	-0.488	0.640	-0.205	0.006	-0.083	-0.011	-0.055	0.117	0.080	0.033	-0.054
-0.260	0.825	-0.534	-0.199	0.855	-0.478	0.628	-0.185	-0.006	-0.073	-0.010	-0.021	0.106	0.089	0.078	-0.054
-0.245	0.825	-0.483	-0.198	0.861	-0.469	0.584	-0.081	-0.021	-0.058	-0.015	0.020	0.090	0.091	0.131	-0.057
-0.237	0.833	-0.495	-0.199	0.866	-0.459	0.584	0.018	-0.001	-0.051	-0.013	-0.002	0.082	0.101	0.121	-0.052
-0.276	0.833	-0.542	-0.198	0.871	-0.449	0.612	-0.130	0.038	-0.089	-0.018	-0.059	0.121	0.102	0.075	-0.045
-0.249	0.817	-0.550	-0.198	0.877	-0.438	0.634	-0.142	0.039	-0.063	-0.039	-0.077	0.094	0.089	0.069	-0.036
-0.257	0.825	-0.581	-0.197	0.882	-0.427	0.711	-0.260	0.070	-0.071	-0.037	-0.120	0.102	0.098	0.039	-0.036
-0.253	0.829	-0.589	-0.197	0.888	-0.417	0.677	-0.179	0.054	-0.068	-0.038	-0.139	0.098	0.104	0.033	-0.030
-0.276	0.840	-0.566	-0.196	0.893	-0.405	0.761	-0.256	0.064	-0.092	-0.032	-0.127	0.121	0.118	0.058	-0.037
-0.249	0.848	-0.495	-0.197	0.899	-0.391	0.817	-0.174	0.121	-0.064	-0.030	-0.070	0.095	0.127	0.131	-0.039
-0.283	0.860	-0.471	-0.199	0.905	-0.375	0.952	-0.271	0.222	-0.096	-0.025	-0.062	0.130	0.140	0.156	-0.044
-0.241	0.922	-0.436	-0.202	0.912	-0.357	1.032	-0.230	0.236	-0.051	0.031	-0.044	0.087	0.204	0.194	-0.034
-0.257	0.945	-0.428	-0.205	0.918	-0.338	1.093	-0.226	0.257	-0.064	0.047	-0.056	0.103	0.229	0.203	-0.028
-0.207	0.976	-0.396	-0.208	0.924	-0.320	1.039	-0.105	0.212	-0.010	0.072	-0.043	0.053	0.262	0.236	-0.012
-0.226	0.968	-0.404	-0.212	0.929	-0.305	0.849	-0.036	0.198	-0.026	0.060	-0.066	0.072	0.256	0.230	0.001
-0.226	0.925	-0.424	-0.214	0.932	-0.292	0.767	-0.238	0.205	-0.024	0.014	-0.099	0.071	0.215	0.212	0.020
-0.214	0.937	-0.432	-0.217	0.935	-0.280	0.672	-0.121	0.205	-0.009	0.023	-0.118	0.059	0.228	0.205	0.034
-0.191	0.925	-0.416	-0.220	0.938	-0.269	0.661	-0.141	0.224	0.017	0.009	-0.114	0.036	0.218	0.222	0.046
-0.157	0.964	-0.369	-0.223	0.940	-0.258	0.597	-0.120	0.202	0.055	0.046	-0.077	0.001	0.258	0.271	0.065
-0.180	0.972	-0.361	-0.226	0.942	-0.249	0.506	-0.036	0.169	0.034	0.052	-0.078	0.024	0.267	0.279	0.077
-0.126	1.007	-0.341	-0.227	0.943	-0.242	0.409	-0.075	0.085	0.089	0.085	-0.066	0.031	0.302	0.300	0.081
-0.157	0.999	-0.388	-0.227	0.944	-0.238	0.259	0.034	0.031	0.059	0.076	-0.118	0.000	0.295	0.253	0.079
-0.203	0.976	-0.451	-0.226	0.945	-0.235	0.166	-0.093	-0.030	0.011	0.052	-0.183	0.045	0.273	0.191	0.084
-0.203	0.976	-0.451	-0.224	0.946	-0.234	0.146	-0.191	-0.070	0.009	0.051	-0.185	0.045	0.274	0.191	0.086
-0.187	0.980	-0.455	-0.221	0.947	-0.233	0.147	-0.285	-0.105	0.021	0.054	-0.189	0.029	0.279	0.188	0.089
-0.149	1.007	-0.447	-0.216	0.948	-0.233	0.105	-0.344	-0.116	0.055	0.081	-0.182	0.010	0.308	0.196	0.093
-0.145	1.038	-0.432	-0.213	0.948	-0.235	0.009	-0.322	-0.111	0.055	0.111	-0.164	0.014	0.339	0.212	0.105
-0.153	1.034	-0.428	-0.209	0.949	-0.237	-0.016	-0.365	-0.095	0.044	0.107	-0.158	0.007	0.337	0.216	0.120
-0.110	1.065	-0.436	-0.205	0.949	-0.241	-0.095	-0.431	-0.074	0.082	0.138	-0.162	0.050	0.368	0.209	0.116
-0.060	1.026	-0.400	-0.202	0.948	-0.246	-0.204	-0.187	-0.100	0.129	0.100	-0.121	0.100	0.331	0.245	0.102
-0.130	1.007	-0.404	-0.198	0.947	-0.253	-0.262	-0.302	-0.096	0.056	0.082	-0.119	0.031	0.312	0.241	0.089
-0.176	1.018	-0.388	-0.195	0.945	-0.262	-0.374	-0.337	-0.092	0.006	0.095	-0.095	0.015	0.325	0.257	0.061
-0.176	1.026	-0.373	-0.191	0.943	-0.272	-0.467	-0.303	-0.121	0.002	0.105	-0.069	0.015	0.333	0.273	0.034
-0.203	1.057	-0.373	-0.186	0.941	-0.284	-0.555	-0.360	-0.115	-0.029	0.139	-0.057	0.042	0.364	0.273	0.008
-0.160	1.038	-0.361	-0.183	0.938	-0.296	-0.607	-0.167	-0.133	0.010	0.123	-0.033	0.001	0.345	0.285	-0.002
-0.210	1.022	-0.357	-0.179	0.933	-0.311	-0.721	-0.341	-0.084	-0.044	0.112	-0.014	0.049	0.330	0.289	-0.014
-0.172	0.995	-0.349	-0.176	0.928	-0.327	-0.841	-0.262	-0.088	-0.008	0.090	0.010	0.011	0.303	0.296	-0.022
-0.195	0.964	-0.361	-0.173	0.922	-0.346	-0.957	-0.295	-0.065	-0.035	0.065	0.017	0.034	0.272	0.284	-0.033
-0.199	0.968	-0.380	-0.169	0.915	-0.366	-1.049	-0.297	-0.078	-0.042	0.077	0.017	0.037	0.275	0.264	-0.026
-0.176	0.964	-0.376	-0.166	0.907	-0.387	-1.103	-0.299	-0.064	-0.022	0.081	0.042	0.013	0.271	0.267	-0.023
-0.141	0.937	-0.412	-0.162	0.898	-0.410	-1.203	-0.244	-0.085	0.009	0.063	0.029	0.022	0.243	0.231	-0.025
-0.149	0.918	-0.471	-0.160	0.887	-0.433	-1.277	-0.071	-0.089	-0.001	0.055	-0.007	0.015	0.223	0.171	-0.032
-0.180	0.895	-0.451	-0.157	0.876	-0.456	-1.277	-0.316	-0.025	-0.035	0.043	0.036	0.016	0.199	0.189	-0.033
-0.222	0.887	-0.499	-0.153	0.863	-0.481	-1.316	-0.427	0.007	-0.081	0.048	0.013	0.057	0.190	0.141	-0.043
-0.157	0.891	-0.471	-0.150	0.850	-0.505	-1.350	-0.315	-0.015	-0.019	0.065	0.064	0.008	0.193	0.166	-0.052
-0.172	0.875	-0.503	-0.146	0.836	-0.529	-1.374	-0.312	-0.029	-0.038	0.063	0.057	0.007	0.176	0.133	-0.046
-0.164	0.883	-0.550	-0.142	0.820	-0.554	-1.474	-0.308	-0.017	-0.034	0.087	0.034	0.001	0.182	0.084	-0.038
-0.126	0.864	-0.562	-0.139	0.804	-0.578	-1.465	-0.275	-0.024	0.001	0.084	0.047	0.040	0.161	0.070	-0.043
-0.141	0.825	-0.570	-0.134	0.787	-0.603	-1.476	-0.393	-0.018	-0.019	0.063	0.063	0.025	0.120	0.060	-0.038
-0.168	0.790	-0.597	-0.129	0.770	-0.625	-1.403	-0.280	-0.076	-0.050	0.045	0.058	0.001	0.084	0.031	-0.037
-0.126	0.728	-0.621	-0.125	0.753	-0.646	-1.364	-0.227	-0.080	-0.012	0.001	0.056	0.042	0.020	0.005	-0.036
-0.133	0.701	-0.652	-0.120	0.736	-0.667	-1.302	-0.297	-0.087	-0.024	-0.009	0.044	0.035	0.010	0.029	-0.030
-0.099	0.682	-0.672	-0.116	0.719	-0.685	-1.251	-0.149	-0.119	0.007	-0.012	0.043	0.070	0.031	0.051	-0.019
-0.095	0.663	-0.692	-0.112	0.703	-0.703	-1.192	-0.168	-0.114	0.007	-0.015	0.041	0.074	0.053	0.072	-0.014
-0.087	0.640	-0.688	-0.108	0.686	-0.719	-1.178	-0.170	-0.117	0.010	-0.021	0.061	0.082	0.078	0.070	-0.009
-0.087	0.616	-0.723	-0.104	0.671	-0.734	-1.085	-0.146	-0.125	0.007	-0.029	0.041	0.083	0.104	0.108	-0.007
-0.087	0.605	-0.743	-0.102	0.655	-0.749	-1.049	-0.065	-0.121	0.004	-0.025	0.035	0.083	0.118	0.130	-0.010
-0.080	0.609	-0.763	-0.099	0.640	-0.762	-1.020	-0.083	-0.142	0.009	-0.006	0.029	0.091	0.117	0.151	-0.007
-0.091	0.612	-0.755	-0.097	0.625	-0.774	-0.978	0.014	-0.140	-0.004	0.013	0.049	0.080	0.115	0.145	-0.009
-0.068	0.555	-0.775	-0.096	0.611	-0.786	-0.921	0.031	-0.127	0.018	-0.031	0.041	0.104	0.176	0.167	-0.017
-0.087	0.520	-0.790	-0.094	0.597	-0.797	-0.921	-0.050	-0.089	-0.003	-0.051	0.036	0.085	0.214	0.185	-0.017
-0.122	0.520	-0.794	-0.091	0.583	-0.808	-0.860	-0.158	-0.064	-0.041	-0.037	0.043	0.050	0.217	0.191	-0.019
-0.057	0.531	-0.782	-0.089	0.571	-0.816	-0.761	-0.024	-0.095	0.023	-0.013	0.063	0.115	0.208	0.181	-0.021
-0.095	0.512	-0.802	-0.090	0.559	-0.824	-0.696	0.103	-0.107	-0.015	-0.021	0.052	0.077	0.230	0.203	-0.026
-0.068	0.512	-0.818	-0.090	0.549	-0.831	-0.622	0.105	-0.135	0.012	-0.010	0.043	0.104	0.233	0.221	-0.027
-0.107	0.489	-0.818	-0.089	0.539	-0.837	-0.598	0.041	-0.127	-0.028	-0.024	0.049	0.066	0.259	0.223	-0.026
-0.122	0.489	-0.834	-0.086	0.531	-0.843	-0.498	-0.128	-0.130	-0.046	-0.015	0.039	0.050	0.262	0.241	-0.018
-0.057	0.481	-0.826	-0.087	0.524	-0.847	-0.424	0.154	-0.143	0.020	-0.016	0.052	0.116	0.272	0.235	-0.023
-0.041	0.450	-0.806	-0.089	0.518	-0.851	-0.370	0.170	-0.120	0.037	-0.041	0.075	0.131	0.306	0.218	-0.020
-0.083	0.427	-0.822	-0.090	0.513	-0.854	-0.301	0.145	-0.091	-0.004	-0.059	0.063	0.089	0.332	0.236	-0.012
-0.099	0.423	-0.857	-0.091	0.509	-0.856	-0.208	0.127	-0.096	-0.018	-0.059	0.029	0.073	0.338	0.273	-0.023
-0.091	0.439	-0.869	-0.091	0.506	-0.857	-0.167	0.072	-0.119	-0.011	-0.040	0.019	0.080	0.325	0.287	-0.026
-0.130	0.423	-0.853	-0.091	0.504	-0.859	-0.133	0.054	-0.124	-0.049	-0.054	0.037	0.042	0.342	0.273	-0.020
-0.060	0.462	-0.822	-0.092	0.503	-0.859	-0.092	0.146	-0.149	0.021	-0.014	0.069	0.111	0.306	0.243	-0.017
-0.060	0.477	-0.845	-0.094	0.502	-0.859	-0.043	0.229	-0.166	0.023	0.002	0.046	0.110	0.292	0.268	-0.012
-0.091	0.442	-0.869	-0.098	0.502	-0.859	-0.023	0.280	-0.147	-0.005	-0.032	0.022	0.079	0.329	0.293	-0.007
-0.064	0.439	-0.857	-0.098	0.502	-0.859	-0.019	0.083	-0.125	0.022	-0.036	0.034	0.105	0.335	0.283	-0.008
-0.107	0.439	-0.845	-0.098	0.503	-0.859	0.035	0.105	-0.153	-0.020	-0.037	0.046	0.063	0.336	0.272	-0.010
-0.083	0.423	-0.845	-0.100	0.504	-0.858	0.082	0.229	-0.139	0.006	-0.053	0.045	0.085	0.353	0.273	-0.017
-0.080	0.458	-0.842	-0.103	0.506	-0.856	0.112	0.250	-0.131	0.013	-0.021	0.047	0.088	0.319	0.270	-0.019
-0.130	0.473	-0.849	-0.105	0.508	-0.855	0.102	0.131	-0.099	-0.036	-0.007	0.038	0.038	0.305	0.279	-0.019
-0.083	0.466	-0.845	-0.110	0.511	-0.853	0.142	0.388	-0.136	0.015	-0.018	0.040	0.083	0.313	0.276	-0.019
-0.133	0.450	-0.857	-0.114	0.514	-0.851	0.150	0.291	-0.123	-0.031	-0.036	0.026	0.033	0.330	0.288	-0.018
-0.107	0.466	-0.865	-0.116	0.516	-0.849	0.165	0.173	-0.091	-0.002	-0.023	0.016	0.058	0.315	0.296	-0.009
-0.095	0.454	-0.834	-0.119	0.520	-0.846	0.180	0.292	-0.096	0.014	-0.038	0.045	0.069	0.327	0.265	-0.013
-0.095	0.442	-0.838	-0.123	0.523	-0.844	0.176	0.254	-0.084	0.017	-0.053	0.039	0.068	0.339	0.269	-0.016
-0.122	0.427	-0.830	-0.128	0.526	-0.841	0.196	0.330	-0.082	-0.005	-0.071	0.045	0.040	0.355	0.261	-0.020
-0.172	0.431	-0.865	-0.130	0.530	-0.838	0.238	0.153	-0.064	-0.053	-0.071	0.007	0.011	0.351	0.296	-0.024
-0.137	0.450	-0.814	-0.134	0.534	-0.835	0.247	0.322	-0.083	-0.013	-0.056	0.055	0.022	0.332	0.245	-0.036
-0.133	0.481	-0.814	-0.139	0.538	-0.831	0.240	0.351	-0.094	-0.004	-0.029	0.051	0.025	0.301	0.245	-0.036
-0.176	0.446	-0.810	-0.142	0.544	-0.827	0.343	0.254	-0.092	-0.043	-0.070	0.051	0.019	0.335	0.240	-0.027
-0.145	0.489	-0.818	-0.147	0.549	-0.823	0.289	0.323	-0.095	-0.008	-0.033	0.039	0.011	0.292	0.248	-0.022
-0.141	0.489	-0.842	-0.150	0.556	-0.818	0.399	0.292	-0.125	-0.001	-0.040	0.010	0.013	0.292	0.271	-0.023
-0.137	0.485	-0.798	-0.156	0.562	-0.812	0.384	0.446	-0.132	0.009	-0.050	0.048	0.016	0.295	0.227	-0.020
-0.172	0.470	-0.830	-0.159	0.569	-0.807	0.435	0.276	-0.104	-0.022	-0.073	0.011	0.020	0.310	0.258	-0.015
-0.187	0.504	-0.814	-0.160	0.577	-0.801	0.484	0.112	-0.085	-0.037	-0.046	0.021	0.036	0.274	0.241	-0.017
-0.137	0.520	-0.794	-0.164	0.585	-0.794	0.498	0.354	-0.125	0.018	-0.039	0.035	0.013	0.257	0.220	-0.021
-0.172	0.527	-0.806	-0.167	0.595	-0.786	0.567	0.297	-0.144	-0.014	-0.040	0.016	0.023	0.248	0.231	-0.016
-0.191	0.547	-0.810	-0.171	0.604	-0.779	0.551	0.335	-0.158	-0.029	-0.030	0.004	0.043	0.227	0.234	-0.008
-0.153	0.547	-0.775	-0.174	0.612	-0.772	0.503	0.360	-0.148	0.013	-0.039	0.033	0.006	0.226	0.197	-0.010
-0.153	0.547	-0.751	-0.178	0.620	-0.764	0.512	0.354	-0.135	0.017	-0.047	0.049	0.007	0.224	0.172	-0.017
-0.172	0.547	-0.782	-0.180	0.628	-0.757	0.509	0.243	-0.130	-0.000	-0.055	0.011	0.027	0.222	0.203	-0.020
-0.226	0.535	-0.763	-0.183	0.637	-0.749	0.577	0.320	-0.180	-0.051	-0.076	0.022	0.082	0.232	0.181	-0.019
-0.218	0.578	-0.775	-0.184	0.646	-0.741	0.543	0.200	-0.188	-0.043	-0.042	0.003	0.075	0.188	0.191	-0.017
-0.153	0.632	-0.715	-0.186	0.654	-0.734	0.486	0.314	-0.167	0.025	0.004	0.055	0.011	0.132	0.131	-0.024
-0.153	0.632	-0.715	-0.187	0.661	-0.727	0.469	0.270	-0.181	0.026	-0.004	0.048	0.012	0.130	0.129	-0.028
-0.230	0.585	-0.775	-0.189	0.668	-0.720	0.471	0.267	-0.193	-0.049	-0.058	-0.018	0.090	0.174	0.187	-0.020
-0.249	0.620	-0.735	-0.185	0.676	-0.714	0.470	-0.097	-0.175	-0.072	-0.030	0.015	0.110	0.137	0.146	-0.026
-0.149	0.643	-0.660	-0.186	0.683	-0.707	0.443	0.252	-0.189	0.029	-0.014	0.084	0.011	0.111	0.070	-0.029
-0.199	0.655	-0.719	-0.186	0.691	-0.699	0.534	0.113	-0.168	-0.022	-0.011	0.017	0.062	0.097	0.127	-0.035
-0.176	0.636	-0.692	-0.187	0.699	-0.690	0.582	0.332	-0.207	0.003	-0.039	0.035	0.040	0.114	0.098	-0.028
-0.249	0.670	-0.711	-0.186	0.708	-0.681	0.580	0.082	-0.177	-0.071	-0.013	0.007	0.114	0.077	0.115	-0.033
-0.207	0.636	-0.684	-0.185	0.716	-0.673	0.575	0.076	-0.154	-0.030	-0.056	0.027	0.073	0.109	0.085	-0.034
-0.207	0.628	-0.704	-0.184	0.724	-0.665	0.571	0.059	-0.160	-0.031	-0.072	-0.001	0.073	0.114	0.103	-0.047
-0.214	0.655	-0.711	-0.182	0.733	-0.655	0.648	0.112	-0.206	-0.040	-0.054	-0.019	0.082	0.084	0.109	-0.038
-0.249	0.721	-0.684	-0.178	0.741	-0.647	0.591	-0.099	-0.180	-0.079	0.003	0.001	0.117	0.015	0.079	-0.039
-0.180	0.713	-0.641	-0.177	0.751	-0.637	0.662	0.131	-0.202	-0.011	-0.014	0.034	0.049	0.020	0.033	-0.037
-0.210	0.694	-0.652	-0.175	0.760	-0.626	0.667	0.073	-0.176	-0.043	-0.042	0.012	0.080	0.037	0.043	-0.039
-0.183	0.690	-0.652	-0.174	0.769	-0.615	0.750	0.121	-0.176	-0.017	-0.056	0.000	0.053	0.037	0.041	-0.037
-0.210	0.705	-0.648	-0.172	0.779	-0.603	0.755	0.044	-0.180	-0.046	-0.051	-0.008	0.080	0.019	0.034	-0.034
-0.237	0.713	-0.648	-0.169	0.788	-0.591	0.773	-0.089	-0.160	-0.077	-0.053	-0.019	0.107	0.008	0.031	-0.038
-0.164	0.732	-0.617	-0.167	0.798	-0.579	0.790	0.073	-0.170	-0.005	-0.043	-0.000	0.034	0.014	0.003	-0.041
-0.237	0.740	-0.629	-0.163	0.808	-0.566	0.843	-0.134	-0.140	-0.082	-0.046	-0.025	0.107	0.025	0.007	-0.041
-0.183	0.744	-0.585	-0.161	0.818	-0.552	0.888	0.003	-0.149	-0.030	-0.052	0.004	0.054	0.032	0.038	-0.033
-0.199	0.744	-0.585	-0.159	0.829	-0.537	0.923	-0.043	-0.092	-0.047	-0.062	-0.011	0.070	0.034	0.040	-0.038
-0.172	0.779	-0.554	-0.157	0.839	-0.521	0.972	-0.037	-0.098	-0.022	-0.038	0.005	0.043	0.072	0.074	-0.034
-0.187	0.813	-0.562	-0.155	0.850	-0.504	1.033	-0.047	-0.114	-0.040	-0.014	-0.020	0.058	0.110	0.068	-0.033
-0.222	0.817	-0.585	-0.153	0.860	-0.487	1.038	-0.131	-0.080	-0.077	-0.021	-0.061	0.093	0.117	0.046	-0.029
-0.187	0.848	-0.562	-0.151	0.870	-0.469	1.046	-0.096	-0.066	-0.045	0.000	-0.055	0.058	0.152	0.072	-0.028
-0.176	0.856	-0.530	-0.149	0.880	-0.451	1.061	-0.116	-0.038	-0.035	-0.002	-0.042	0.046	0.162	0.106	-0.018
-0.172	0.844	-0.503	-0.149	0.890	-0.432	1.090	0.005	-0.026	-0.031	-0.023	-0.033	0.042	0.153	0.136	-0.014
-0.137	0.860	-0.499	-0.148	0.899	-0.412	1.114	0.030	-0.020	0.004	-0.017	-0.049	0.008	0.172	0.142	-0.014
-0.195	0.879	-0.491	-0.148	0.908	-0.393	1.114	-0.115	0.007	-0.055	-0.007	-0.061	0.065	0.194	0.152	-0.016
-0.195	0.879	-0.491	-0.148	0.915	-0.375	1.036	-0.151	0.040	-0.055	-0.014	-0.079	0.065	0.197	0.155	-0.017
-0.191	0.914	-0.443	-0.148	0.922	-0.357	1.006	-0.121	0.090	-0.050	0.013	-0.050	0.061	0.235	0.204	-0.021
-0.183	0.914	-0.436	-0.149	0.929	-0.339	0.988	-0.207	0.130	-0.042	0.007	-0.059	0.054	0.238	0.214	-0.021
-0.168	0.925	-0.412	-0.151	0.935	-0.322	0.961	-0.030	0.116	-0.024	0.012	-0.053	0.039	0.252	0.240	-0.022
-0.203	0.925	-0.412	-0.153	0.940	-0.304	0.955	-0.135	0.115	-0.057	0.007	-0.070	0.073	0.254	0.243	-0.023
-0.210	0.945	-0.412	-0.154	0.945	-0.288	0.911	-0.162	0.123	-0.063	0.021	-0.087	0.081	0.276	0.245	-0.027
-0.210	0.972	-0.380	-0.156	0.950	-0.272	0.921	-0.188	0.138	-0.062	0.043	-0.072	0.081	0.305	0.278	-0.038
-0.218	0.983	-0.361	-0.158	0.954	-0.255	0.899	-0.208	0.170	-0.067	0.051	-0.068	0.088	0.319	0.300	-0.037
-0.241	0.999	-0.341	-0.162	0.957	-0.240	0.851	-0.251	0.217	-0.087	0.062	-0.064	0.111	0.337	0.321	-0.039
-0.214	1.003	-0.345	-0.166	0.960	-0.226	0.794	-0.154	0.242	-0.056	0.063	-0.082	0.084	0.343	0.319	-0.036
-0.245	0.999	-0.353	-0.170	0.962	-0.213	0.719	-0.316	0.285	-0.082	0.057	-0.103	0.115	0.340	0.312	-0.032
-0.210	0.983	-0.306	-0.174	0.964	-0.202	0.640	-0.279	0.266	-0.043	0.040	-0.066	0.080	0.327	0.361	-0.019
-0.214	1.014	-0.294	-0.177	0.965	-0.194	0.517	-0.331	0.248	-0.044	0.070	-0.063	0.084	0.359	0.374	-0.008
-0.187	1.022	-0.290	-0.180	0.965	-0.188	0.366	-0.354	0.220	-0.014	0.077	-0.065	0.057	0.368	0.379	0.011
-0.172	1.045	-0.302	-0.182	0.966	-0.185	0.221	-0.261	0.165	0.004	0.099	-0.080	0.041	0.393	0.368	0.024
-0.153	1.010	-0.309	-0.184	0.965	-0.185	0.078	-0.293	0.141	0.025	0.065	-0.088	0.021	0.359	0.361	0.039
-0.168	1.010	-0.329	-0.186	0.965	-0.187	-0.026	-0.330	0.153	0.011	0.066	-0.105	0.036	0.360	0.342	0.051
-0.149	1.014	-0.309	-0.187	0.964	-0.189	-0.022	-0.234	0.117	0.032	0.070	-0.084	0.016	0.365	0.362	0.065
-0.133	1.007	-0.294	-0.188	0.964	-0.190	0.010	-0.300	0.122	0.048	0.063	-0.067	0.000	0.357	0.378	0.077
-0.099	0.999	-0.306	-0.188	0.963	-0.190	0.038	-0.175	0.079	0.084	0.055	-0.079	0.035	0.350	0.367	0.089
-0.095	0.987	-0.325	-0.188	0.963	-0.190	0.035	-0.131	0.047	0.088	0.043	-0.098	0.039	0.338	0.347	0.090
-0.107	0.976	-0.333	-0.187	0.963	-0.191	0.021	-0.224	0.001	0.075	0.032	-0.106	0.028	0.326	0.339	0.093
-0.164	0.953	-0.361	-0.186	0.964	-0.192	0.049	-0.252	-0.008	0.016	0.009	-0.133	0.029	0.302	0.311	0.083
-0.133	0.983	-0.353	-0.185	0.964	-0.192	0.057	-0.228	-0.003	0.046	0.039	-0.125	0.002	0.333	0.318	0.078
-0.164	1.003	-0.353	-0.184	0.964	-0.192	0.096	-0.352	0.022	0.014	0.058	-0.125	0.028	0.351	0.317	0.077
-0.130	1.022	-0.361	-0.182	0.964	-0.193	0.030	-0.446	-0.009	0.047	0.078	-0.131	0.007	0.370	0.309	0.089
-0.118	1.018	-0.373	-0.179	0.964	-0.197	-0.078	-0.369	-0.052	0.056	0.074	-0.140	0.020	0.365	0.296	0.096
-0.083	1.022	-0.361	-0.176	0.963	-0.202	-0.191	-0.304	-0.079	0.087	0.078	-0.123	0.055	0.367	0.307	0.099
-0.083	1.022	-0.361	-0.173	0.962	-0.209	-0.311	-0.253	-0.109	0.084	0.079	-0.116	0.056	0.366	0.306	0.094
-0.122	1.038	-0.353	-0.169	0.961	-0.217	-0.333	-0.375	-0.127	0.042	0.096	-0.100	0.019	0.380	0.313	0.086
-0.126	1.053	-0.361	-0.164	0.960	-0.227	-0.420	-0.398	-0.159	0.033	0.113	-0.098	0.017	0.394	0.305	0.064
-0.122	1.068	-0.361	-0.158	0.958	-0.237	-0.488	-0.238	-0.202	0.031	0.130	-0.088	0.021	0.408	0.304	0.045
-0.164	1.038	-0.353	-0.153	0.956	-0.250	-0.591	-0.371	-0.183	-0.016	0.101	-0.068	0.020	0.375	0.310	0.031
-0.133	1.034	-0.341	-0.148	0.953	-0.264	-0.671	-0.299	-0.173	0.010	0.101	-0.042	0.011	0.369	0.321	0.022
-0.149	1.034	-0.349	-0.143	0.949	-0.280	-0.757	-0.479	-0.142	-0.011	0.105	-0.034	0.003	0.367	0.312	0.007
-0.110	1.034	-0.325	-0.138	0.945	-0.296	-0.819	-0.281	-0.152	0.023	0.109	0.006	0.036	0.365	0.334	-0.000
-0.145	1.018	-0.341	-0.134	0.940	-0.313	-0.826	-0.309	-0.144	-0.016	0.098	0.006	0.003	0.347	0.317	-0.007
-0.157	1.010	-0.365	-0.129	0.935	-0.331	-0.952	-0.357	-0.117	-0.032	0.096	0.001	0.008	0.337	0.291	-0.006
-0.126	0.991	-0.373	-0.125	0.928	-0.351	-0.989	-0.325	-0.108	-0.005	0.084	0.013	0.024	0.315	0.281	-0.011
-0.107	0.964	-0.400	-0.121	0.921	-0.371	-1.063	-0.320	-0.090	0.010	0.064	0.005	0.043	0.286	0.253	-0.013
-0.114	0.945	-0.408	-0.116	0.912	-0.392	-1.111	-0.320	-0.110	-0.002	0.053	0.018	0.036	0.265	0.244	-0.010
-0.122	0.941	-0.412	-0.112	0.903	-0.414	-1.161	-0.221	-0.130	-0.014	0.059	0.036	0.028	0.259	0.239	-0.017
-0.107	0.949	-0.436	-0.108	0.893	-0.437	-1.253	-0.285	-0.118	-0.003	0.077	0.035	0.044	0.264	0.215	-0.027
-0.130	0.914	-0.451	-0.103	0.882	-0.461	-1.308	-0.334	-0.122	-0.031	0.054	0.043	0.021	0.227	0.198	-0.036
-0.122	0.852	-0.459	-0.098	0.869	-0.484	-1.316	-0.343	-0.102	-0.028	0.004	0.059	0.029	0.164	0.190	-0.039
-0.126	0.821	-0.483	-0.093	0.857	-0.507	-1.263	-0.367	-0.086	-0.037	-0.014	0.058	0.026	0.131	0.166	-0.044
-0.110	0.848	-0.514	-0.088	0.844	-0.529	-1.253	-0.255	-0.099	-0.026	0.026	0.048	0.042	0.156	0.133	-0.038
-0.107	0.871	-0.546	-0.083	0.831	-0.551	-1.280	-0.383	-0.099	-0.028	0.063	0.038	0.045	0.177	0.101	-0.033
-0.064	0.856	-0.534	-0.079	0.816	-0.573	-1.326	-0.203	-0.107	0.011	0.062	0.072	0.088	0.159	0.112	-0.022
-0.080	0.833	-0.589	-0.074	0.800	-0.595	-1.383	-0.277	-0.095	-0.009	0.055	0.039	0.073	0.134	0.056	-0.018
-0.037	0.783	-0.577	-0.068	0.784	-0.617	-1.330	-0.288	-0.117	0.028	0.021	0.072	0.116	0.082	0.067	-0.011
-0.064	0.755	-0.621	-0.064	0.768	-0.637	-1.286	-0.194	-0.141	-0.004	0.010	0.048	0.089	0.053	0.023	-0.009
-0.037	0.752	-0.637	-0.058	0.753	-0.656	-1.202	-0.267	-0.171	0.017	0.022	0.051	0.117	0.047	0.006	-0.004
-0.033	0.748	-0.648	-0.055	0.738	-0.673	-1.157	-0.042	-0.169	0.018	0.033	0.056	0.121	0.041	0.007	0.001
-0.022	0.721	-0.664	-0.051	0.722	-0.690	-1.157	-0.122	-0.133	0.026	0.022	0.057	0.133	0.012	0.024	0.009
-0.003	0.678	-0.696	-0.049	0.706	-0.706	-1.151	0.002	-0.123	0.043	-0.004	0.042	0.152	0.032	0.056	0.008
-0.003	0.678	-0.696	-0.047	0.690	-0.722	-1.120	-0.057	-0.110	0.041	0.012	0.057	0.152	0.034	0.057	0.011
-0.022	0.640	-0.700	-0.045	0.675	-0.737	-1.082	-0.020	-0.093	0.020	-0.011	0.068	0.133	0.074	0.062	0.015
-0.010	0.628	-0.735	-0.043	0.659	-0.751	-1.031	-0.055	-0.092	0.030	-0.007	0.046	0.145	0.087	0.099	0.012
0.005	0.616	-0.739	-0.042	0.644	-0.764	-1.003	0.015	-0.082	0.044	-0.004	0.055	0.160	0.100	0.104	0.005
-0.003	0.609	-0.743	-0.042	0.630	-0.776	-0.947	0.078	-0.088	0.036	0.003	0.063	0.153	0.109	0.108	0.007
-0.030	0.570	-0.743	-0.043	0.616	-0.787	-0.884	0.164	-0.087	0.011	-0.022	0.074	0.126	0.149	0.109	-0.004
-0.018	0.543	-0.763	-0.047	0.602	-0.797	-0.874	0.279	-0.080	0.026	-0.035	0.064	0.137	0.177	0.130	-0.009
-0.072	0.547	-0.782	-0.045	0.588	-0.807	-0.853	-0.050	-0.058	-0.029	-0.017	0.055	0.084	0.175	0.150	-0.013
-0.018	0.539	-0.771	-0.046	0.575	-0.817	-0.815	0.114	-0.092	0.026	-0.011	0.076	0.138	0.184	0.139	-0.015
-0.033	0.493	-0.798	-0.048	0.563	-0.825	-0.774	0.200	-0.110	0.013	-0.045	0.057	0.122	0.231	0.168	-0.012
-0.053	0.489	-0.806	-0.049	0.550	-0.834	-0.751	0.124	-0.098	-0.006	-0.036	0.057	0.103	0.236	0.176	-0.004
-0.010	0.481	-0.810	-0.051	0.539	-0.841	-0.697	0.201	-0.121	0.038	-0.032	0.060	0.145	0.244	0.180	-0.003
-0.030	0.466	-0.814	-0.052	0.526	-0.849	-0.713	0.134	-0.094	0.020	-0.035	0.064	0.126	0.259	0.184	-0.007
-0.033	0.454	-0.838	-0.054	0.516	-0.855	-0.633	0.190	-0.087	0.019	-0.035	0.047	0.121	0.271	0.208	-0.007
-0.057	0.473	-0.814	-0.060	0.505	-0.861	-0.601	0.403	-0.076	0.002	-0.005	0.076	0.098	0.252	0.184	-0.018
-0.068	0.462	-0.830	-0.065	0.497	-0.865	-0.500	0.281	-0.069	-0.005	-0.008	0.065	0.086	0.263	0.200	-0.019
-0.087	0.435	-0.845	-0.067	0.490	-0.869	-0.422	0.145	-0.045	-0.022	-0.028	0.054	0.066	0.290	0.216	-0.025
-0.060	0.404	-0.845	-0.070	0.484	-0.872	-0.315	0.199	-0.055	0.008	-0.053	0.057	0.093	0.321	0.215	-0.020
-0.080	0.377	-0.849	-0.073	0.479	-0.875	-0.290	0.224	-0.075	-0.008	-0.075	0.055	0.072	0.347	0.219	-0.013
-0.060	0.377	-0.865	-0.077	0.475	-0.877	-0.228	0.304	-0.090	0.016	-0.071	0.041	0.091	0.347	0.235	-0.005
-0.049	0.373	-0.857	-0.081	0.470	-0.879	-0.244	0.209	-0.043	0.031	-0.070	0.051	0.102	0.350	0.226	-0.007
-0.064	0.361	-0.865	-0.082	0.466	-0.881	-0.241	0.132	-0.062	0.017	-0.078	0.046	0.087	0.361	0.234	0.003
-0.087	0.381	-0.865	-0.084	0.462	-0.883	-0.225	0.141	-0.075	-0.004	-0.054	0.048	0.063	0.341	0.233	0.010
-0.045	0.412	-0.865	-0.090	0.458	-0.885	-0.244	0.390	-0.090	0.045	-0.019	0.050	0.104	0.309	0.233	0.013
-0.030	0.408	-0.838	-0.094	0.454	-0.886	-0.217	0.274	-0.094	0.064	-0.019	0.079	0.119	0.312	0.205	0.011
-0.041	0.373	-0.842	-0.098	0.451	-0.887	-0.152	0.291	-0.115	0.056	-0.051	0.076	0.107	0.346	0.208	0.009
-0.087	0.357	-0.857	-0.103	0.450	-0.887	-0.103	0.327	-0.106	0.015	-0.065	0.061	0.061	0.360	0.223	-0.002
-0.118	0.354	-0.857	-0.106	0.449	-0.887	-0.015	0.230	-0.125	-0.013	-0.068	0.061	0.030	0.363	0.222	-0.010
-0.118	0.354	-0.857	-0.110	0.450	-0.886	0.054	0.286	-0.132	-0.009	-0.069	0.060	0.029	0.361	0.221	-0.022
-0.107	0.350	-0.861	-0.114	0.452	-0.885	0.087	0.294	-0.121	0.007	-0.075	0.055	0.040	0.364	0.224	-0.025
-0.137	0.361	-0.877	-0.116	0.455	-0.883	0.147	0.185	-0.101	-0.021	-0.066	0.037	0.009	0.351	0.239	-0.018
-0.126	0.388	-0.869	-0.120	0.459	-0.880	0.225	0.281	-0.110	-0.006	-0.043	0.043	0.020	0.323	0.230	-0.024
-0.107	0.408	-0.865	-0.126	0.463	-0.877	0.226	0.382	-0.131	0.019	-0.027	0.044	0.039	0.302	0.225	-0.022
-0.176	0.404	-0.869	-0.128	0.468	-0.874	0.274	0.194	-0.107	-0.048	-0.036	0.037	0.031	0.304	0.228	-0.018
-0.118	0.404	-0.857	-0.133	0.473	-0.871	0.273	0.331	-0.112	0.014	-0.041	0.046	0.027	0.302	0.215	-0.015
-0.133	0.404	-0.857	-0.136	0.477	-0.868	0.249	0.227	-0.100	0.002	-0.046	0.043	0.011	0.301	0.214	-0.015
-0.133	0.392	-0.865	-0.140	0.482	-0.865	0.285	0.305	-0.124	0.006	-0.062	0.032	0.011	0.310	0.220	-0.010
-0.130	0.392	-0.857	-0.145	0.487	-0.861	0.265	0.357	-0.144	0.015	-0.067	0.037	0.014	0.308	0.211	-0.011
-0.164	0.392	-0.849	-0.148	0.492	-0.858	0.294	0.261	-0.133	-0.017	-0.072	0.041	0.021	0.306	0.202	-0.014
-0.145	0.412	-0.845	-0.152	0.497	-0.854	0.287	0.304	-0.152	0.006	-0.058	0.042	0.002	0.285	0.196	-0.011
-0.176	0.442	-0.857	-0.153	0.503	-0.850	0.327	0.184	-0.159	-0.023	-0.033	0.026	0.033	0.252	0.206	-0.015
-0.130	0.454	-0.838	-0.156	0.509	-0.846	0.318	0.300	-0.184	0.026	-0.028	0.042	0.013	0.238	0.185	-0.011
-0.168	0.442	-0.845	-0.160	0.515	-0.842	0.349	0.323	-0.170	-0.008	-0.046	0.030	0.025	0.247	0.191	-0.014
-0.160	0.435	-0.838	-0.163	0.522	-0.837	0.372	0.297	-0.174	0.002	-0.060	0.033	0.018	0.253	0.181	-0.016
-0.183	0.450	-0.842	-0.166	0.529	-0.832	0.404	0.290	-0.179	-0.018	-0.052	0.024	0.041	0.235	0.184	-0.019
-0.195	0.458	-0.818	-0.168	0.536	-0.827	0.414	0.176	-0.154	-0.028	-0.051	0.043	0.053	0.225	0.158	-0.016
-0.160	0.446	-0.826	-0.170	0.544	-0.822	0.416	0.240	-0.158	0.009	-0.070	0.030	0.018	0.234	0.163	-0.017
-0.164	0.450	-0.814	-0.174	0.552	-0.816	0.464	0.374	-0.168	0.009	-0.074	0.036	0.022	0.228	0.149	-0.011
-0.183	0.481	-0.826	-0.176	0.560	-0.809	0.516	0.236	-0.174	-0.008	-0.053	0.018	0.041	0.195	0.159	-0.008
-0.168	0.493	-0.822	-0.178	0.570	-0.802	0.555	0.262	-0.182	0.009	-0.050	0.015	0.026	0.180	0.153	-0.012
-0.191	0.500	-0.794	-0.180	0.580	-0.795	0.595	0.235	-0.163	-0.012	-0.053	0.035	0.049	0.170	0.123	-0.014
-0.195	0.497	-0.790	-0.183	0.589	-0.787	0.583	0.263	-0.143	-0.013	-0.066	0.031	0.053	0.172	0.117	-0.017
-0.183	0.497	-0.771	-0.185	0.599	-0.779	0.625	0.258	-0.143	0.001	-0.076	0.043	0.042	0.169	0.094	-0.024
-0.203	0.512	-0.771	-0.187	0.609	-0.771	0.593	0.232	-0.171	-0.017	-0.071	0.035	0.061	0.151	0.092	-0.027
-0.214	0.524	-0.767	-0.189	0.620	-0.762	0.677	0.237	-0.164	-0.027	-0.070	0.029	0.073	0.136	0.086	-0.034
-0.218	0.566	-0.755	-0.190	0.631	-0.752	0.727	0.240	-0.175	-0.029	-0.039	0.031	0.077	0.091	0.071	-0.037
-0.241	0.570	-0.751	-0.191	0.643	-0.742	0.752	0.201	-0.157	-0.051	-0.047	0.025	0.101	0.085	0.064	-0.034
-0.218	0.562	-0.747	-0.192	0.655	-0.731	0.764	0.121	-0.122	-0.028	-0.066	0.018	0.078	0.090	0.058	-0.035
-0.203	0.578	-0.747	-0.193	0.666	-0.721	0.769	0.201	-0.116	-0.011	-0.062	0.007	0.062	0.072	0.055	-0.043
-0.237	0.578	-0.759	-0.195	0.678	-0.709	0.801	0.178	-0.086	-0.045	-0.073	-0.016	0.097	0.069	0.064	-0.051
-0.283	0.593	-0.739	-0.196	0.690	-0.697	0.851	0.174	-0.075	-0.089	-0.070	-0.008	0.143	0.052	0.042	-0.047
-0.295	0.612	-0.711	-0.195	0.702	-0.685	0.937	-0.087	-0.045	-0.102	-0.063	0.007	0.154	0.030	0.012	-0.036
-0.199	0.643	-0.696	-0.193	0.715	-0.672	0.932	-0.063	-0.041	-0.008	-0.045	0.010	0.058	0.003	0.006	-0.023
-0.145	0.690	-0.696	-0.193	0.727	-0.659	0.878	0.062	-0.042	0.046	-0.011	-0.003	0.004	0.052	0.009	-0.006
-0.164	0.701	-0.684	-0.194	0.738	-0.646	0.873	0.074	-0.054	0.027	-0.011	-0.004	0.023	0.066	0.023	0.013
-0.180	0.701	-0.648	-0.195	0.750	-0.632	0.896	0.153	-0.032	0.013	-0.022	0.017	0.038	0.068	0.060	0.011
-0.191	0.717	-0.641	-0.197	0.761	-0.618	0.928	0.113	0.026	0.003	-0.018	0.011	0.049	0.086	0.070	-0.004
-0.210	0.728	-0.617	-0.201	0.773	-0.602	0.979	0.232	0.084	-0.012	-0.018	0.019	0.068	0.099	0.096	-0.011
-0.233	0.736	-0.609	-0.205	0.784	-0.586	0.977	0.130	0.131	-0.032	-0.022	0.011	0.091	0.109	0.106	-0.018
-0.218	0.759	-0.613	-0.209	0.794	-0.571	0.907	0.186	0.142	-0.012	-0.008	-0.008	0.075	0.134	0.104	-0.026
-0.249	0.767	-0.609	-0.213	0.802	-0.558	0.823	0.110	0.156	-0.039	-0.009	-0.018	0.106	0.144	0.110	-0.029
-0.280	0.790	-0.641	-0.217	0.809	-0.545	0.749	0.143	0.177	-0.065	0.006	-0.062	0.136	0.169	0.081	-0.041
-0.276	0.798	-0.621	-0.221	0.817	-0.533	0.778	0.030	0.191	-0.058	0.007	-0.055	0.132	0.179	0.102	-0.054
-0.345	0.802	-0.621	-0.225	0.824	-0.520	0.794	-0.002	0.223	-0.124	0.003	-0.068	0.201	0.185	0.104	-0.053
-0.341	0.829	-0.629	-0.229	0.831	-0.507	0.830	-0.024	0.265	-0.115	0.023	-0.089	0.196	0.214	0.098	-0.043
-0.291	0.864	-0.625	-0.234	0.838	-0.492	0.871	-0.028	0.299	-0.061	0.050	-0.099	0.146	0.251	0.104	-0.031
-0.257	0.879	-0.605	-0.240	0.845	-0.479	0.833	0.018	0.304	-0.021	0.059	-0.093	0.111	0.268	0.126	-0.009
-0.249	0.852	-0.589	-0.245	0.849	-0.468	0.666	-0.064	0.383	-0.007	0.028	-0.088	0.103	0.243	0.144	0.007
-0.245	0.868	-0.538	-0.253	0.852	-0.458	0.545	0.109	0.385	0.004	0.040	-0.047	0.099	0.260	0.197	0.006
-0.264	0.914	-0.522	-0.259	0.854	-0.451	0.425	0.015	0.340	-0.009	0.084	-0.038	0.118	0.308	0.216	0.003
-0.291	0.925	-0.487	-0.263	0.855	-0.447	0.280	-0.146	0.302	-0.033	0.095	-0.007	0.145	0.322	0.253	-0.001
-0.276	0.879	-0.510	-0.266	0.854	-0.447	0.063	-0.189	0.303	-0.014	0.049	-0.031	0.130	0.277	0.231	0.021
-0.276	0.879	-0.510	-0.270	0.851	-0.450	-0.116	-0.118	0.308	-0.010	0.052	-0.028	0.129	0.278	0.233	0.057
-0.195	0.871	-0.676	-0.273	0.847	-0.456	-0.299	-0.176	0.291	0.074	0.049	-0.187	0.048	0.271	0.069	0.111
-0.137	0.879	-0.676	-0.274	0.842	-0.464	-0.350	-0.249	0.223	0.133	0.061	-0.179	0.010	0.280	0.070	0.158
-0.053	0.883	-0.637	-0.274	0.839	-0.471	-0.348	-0.100	0.067	0.217	0.069	-0.133	0.095	0.284	0.110	0.192
-0.076	0.875	-0.676	-0.272	0.836	-0.476	-0.274	-0.035	-0.049	0.192	0.063	-0.167	0.072	0.277	0.072	0.190
-0.160	0.875	-0.735	-0.269	0.835	-0.481	-0.190	-0.094	-0.118	0.104	0.065	-0.222	0.011	0.277	0.014	0.185
-0.207	0.856	-0.739	-0.263	0.834	-0.485	-0.127	-0.316	-0.114	0.053	0.046	-0.222	0.057	0.259	0.011	0.167
-0.149	0.840	-0.696	-0.259	0.833	-0.488	-0.116	-0.210	-0.128	0.106	0.031	-0.175	0.001	0.244	0.055	0.153
-0.149	0.848	-0.711	-0.253	0.833	-0.492	-0.103	-0.338	-0.125	0.100	0.040	-0.186	0.001	0.252	0.041	0.141
-0.126	0.871	-0.680	-0.248	0.831	-0.497	-0.203	-0.172	-0.151	0.119	0.064	-0.150	0.024	0.276	0.074	0.134
-0.172	0.864	-0.684	-0.243	0.829	-0.503	-0.262	-0.271	-0.145	0.067	0.058	-0.148	0.022	0.269	0.071	0.117
-0.191	0.864	-0.692	-0.237	0.826	-0.511	-0.348	-0.323	-0.143	0.042	0.061	-0.148	0.041	0.269	0.064	0.098
-0.191	0.856	-0.668	-0.231	0.822	-0.521	-0.459	-0.388	-0.140	0.036	0.058	-0.115	0.040	0.262	0.089	0.075
-0.187	0.856	-0.644	-0.224	0.817	-0.532	-0.559	-0.395	-0.124	0.033	0.063	-0.080	0.036	0.262	0.114	0.054
-0.195	0.852	-0.668	-0.217	0.811	-0.544	-0.604	-0.493	-0.129	0.018	0.065	-0.092	0.043	0.258	0.091	0.036
-0.207	0.833	-0.613	-0.210	0.805	-0.555	-0.594	-0.431	-0.136	-0.001	0.052	-0.025	0.054	0.238	0.147	0.019
-0.207	0.829	-0.609	-0.203	0.798	-0.567	-0.613	-0.397	-0.121	-0.007	0.054	-0.010	0.053	0.234	0.151	0.011
-0.207	0.817	-0.609	-0.197	0.791	-0.579	-0.644	-0.385	-0.112	-0.014	0.050	0.002	0.053	0.223	0.151	0.000
-0.172	0.821	-0.629	-0.192	0.784	-0.590	-0.654	-0.327	-0.111	0.015	0.061	-0.006	0.017	0.226	0.132	0.004
-0.195	0.790	-0.664	-0.183	0.776	-0.604	-0.722	-0.499	-0.140	-0.016	0.038	-0.029	0.040	0.195	0.097	0.005
-0.137	0.755	-0.621	-0.177	0.767	-0.617	-0.781	-0.226	-0.206	0.036	0.012	0.027	0.019	0.160	0.140	0.005
-0.153	0.732	-0.625	-0.173	0.757	-0.630	-0.833	-0.114	-0.209	0.016	-0.001	0.037	0.004	0.136	0.136	-0.007
-0.157	0.717	-0.617	-0.168	0.748	-0.642	-0.816	-0.125	-0.217	0.007	-0.007	0.057	0.001	0.120	0.144	-0.011
-0.195	0.740	-0.656	-0.162	0.738	-0.655	-0.785	-0.173	-0.225	-0.037	0.025	0.030	0.037	0.143	0.105	-0.024
-0.157	0.798	-0.629	-0.157	0.729	-0.666	-0.754	-0.169	-0.223	-0.004	0.092	0.069	0.002	0.201	0.133	-0.039
-0.157	0.794	-0.629	-0.151	0.719	-0.678	-0.797	-0.228	-0.204	-0.010	0.099	0.081	0.003	0.197	0.133	-0.043
-0.199	0.767	-0.652	-0.146	0.709	-0.690	-0.810	-0.158	-0.196	-0.058	0.082	0.069	0.039	0.170	0.109	-0.042
-0.153	0.690	-0.680	-0.142	0.698	-0.702	-0.855	-0.140	-0.153	-0.016	0.016	0.053	0.008	0.092	0.081	-0.044
-0.153	0.690	-0.680	-0.139	0.686	-0.714	-0.820	-0.071	-0.125	-0.018	0.028	0.065	0.008	0.091	0.081	-0.042
-0.145	0.624	-0.680	-0.137	0.674	-0.726	-0.907	-0.044	-0.111	-0.013	-0.025	0.077	0.016	0.025	0.081	-0.027
-0.160	0.616	-0.775	-0.133	0.661	-0.739	-0.875	-0.214	-0.100	-0.032	-0.020	-0.005	0.002	0.017	0.014	-0.020
-0.118	0.597	-0.767	-0.130	0.647	-0.751	-0.921	-0.118	-0.090	0.007	-0.026	0.015	0.044	0.003	0.006	-0.010
-0.099	0.597	-0.735	-0.127	0.632	-0.764	-0.999	-0.118	-0.112	0.023	-0.011	0.059	0.064	0.004	0.025	0.000
-0.091	0.578	-0.763	-0.122	0.619	-0.776	-0.902	-0.126	-0.160	0.027	-0.016	0.043	0.072	0.023	0.003	0.002
-0.076	0.558	-0.747	-0.121	0.605	-0.787	-0.932	0.053	-0.154	0.041	-0.021	0.070	0.087	0.043	0.013	0.008
-0.118	0.547	-0.790	-0.118	0.591	-0.798	-0.865	-0.111	-0.124	-0.004	-0.019	0.037	0.045	0.055	0.030	0.002
-0.049	0.527	-0.739	-0.119	0.579	-0.806	-0.764	0.164	-0.160	0.066	-0.027	0.096	0.115	0.075	0.021	-0.002
-0.122	0.527	-0.790	-0.117	0.568	-0.815	-0.708	-0.062	-0.080	-0.009	-0.015	0.053	0.042	0.075	0.030	-0.003
-0.099	0.520	-0.782	-0.115	0.558	-0.822	-0.632	-0.032	-0.075	0.013	-0.013	0.068	0.065	0.083	0.022	0.002
-0.083	0.524	-0.798	-0.118	0.548	-0.828	-0.587	0.218	-0.071	0.031	0.001	0.058	0.081	0.079	0.038	-0.007
-0.072	0.485	-0.775	-0.117	0.541	-0.833	-0.459	-0.005	-0.043	0.042	-0.030	0.087	0.092	0.118	0.015	-0.008
-0.107	0.473	-0.794	-0.120	0.534	-0.837	-0.392	0.147	-0.027	0.010	-0.035	0.071	0.058	0.129	0.034	-0.009
-0.133	0.477	-0.814	-0.122	0.528	-0.840	-0.355	0.178	-0.025	-0.014	-0.025	0.055	0.031	0.125	0.054	-0.015
-0.122	0.454	-0.826	-0.123	0.523	-0.843	-0.295	0.021	-0.008	-0.002	-0.043	0.046	0.043	0.148	0.066	-0.020
-0.122	0.435	-0.814	-0.123	0.518	-0.847	-0.302	0.038	-0.019	-0.002	-0.057	0.061	0.043	0.167	0.054	-0.021
-0.130	0.454	-0.845	-0.127	0.512	-0.849	-0.332	0.299	-0.072	-0.005	-0.032	0.032	0.036	0.148	0.086	-0.009
-0.118	0.431	-0.814	-0.126	0.507	-0.853	-0.322	-0.032	-0.045	0.005	-0.049	0.067	0.047	0.171	0.054	-0.011
-0.076	0.431	-0.834	-0.128	0.502	-0.855	-0.300	0.142	-0.093	0.049	-0.044	0.050	0.090	0.171	0.074	-0.008
-0.145	0.431	-0.845	-0.131	0.498	-0.857	-0.237	0.228	-0.088	-0.017	-0.040	0.040	0.020	0.171	0.086	-0.006
-0.122	0.454	-0.845	-0.133	0.494	-0.859	-0.228	0.194	-0.070	0.008	-0.013	0.041	0.043	0.147	0.086	-0.006
-0.114	0.431	-0.826	-0.135	0.492	-0.860	-0.154	0.125	-0.072	0.017	-0.034	0.062	0.051	0.170	0.066	-0.018
-0.133	0.431	-0.845	-0.134	0.489	-0.862	-0.136	0.004	-0.062	-0.003	-0.031	0.044	0.032	0.170	0.086	-0.010
-0.160	0.415	-0.869	-0.137	0.488	-0.862	-0.084	0.177	-0.067	-0.027	-0.045	0.021	0.005	0.185	0.109	-0.012
-0.103	0.404	-0.826	-0.139	0.487	-0.862	-0.064	0.172	-0.075	0.033	-0.056	0.064	0.063	0.196	0.066	-0.012
-0.133	0.400	-0.830	-0.141	0.486	-0.862	-0.029	0.201	-0.104	0.005	-0.059	0.060	0.032	0.200	0.070	-0.008
-0.126	0.415	-0.845	-0.143	0.487	-0.861	0.034	0.194	-0.156	0.014	-0.044	0.044	0.040	0.184	0.086	-0.005
-0.126	0.415	-0.845	-0.144	0.488	-0.861	0.047	0.170	-0.173	0.015	-0.046	0.043	0.040	0.184	0.086	-0.009
-0.145	0.396	-0.849	-0.146	0.490	-0.860	0.072	0.156	-0.143	-0.003	-0.066	0.038	0.021	0.203	0.089	-0.004
-0.149	0.404	-0.865	-0.146	0.491	-0.859	0.063	0.072	-0.107	-0.006	-0.060	0.021	0.017	0.195	0.105	-0.007
-0.122	0.408	-0.857	-0.148	0.493	-0.857	0.120	0.215	-0.132	0.023	-0.058	0.028	0.044	0.191	0.097	-0.005
-0.153	0.408	-0.849	-0.149	0.496	-0.856	0.137	0.072	-0.097	-0.008	-0.061	0.034	0.013	0.191	0.090	-0.007
-0.126	0.427	-0.845	-0.152	0.499	-0.853	0.151	0.274	-0.143	0.023	-0.045	0.036	0.040	0.172	0.086	-0.008
-0.172	0.427	-0.865	-0.152	0.502	-0.851	0.212	0.098	-0.134	-0.023	-0.049	0.014	0.006	0.171	0.105	-0.018
-0.160	0.454	-0.853	-0.156	0.506	-0.848	0.217	0.296	-0.154	-0.008	-0.026	0.023	0.006	0.144	0.094	-0.018
-0.199	0.458	-0.885	-0.155	0.511	-0.846	0.226	0.063	-0.148	-0.046	-0.026	-0.011	0.033	0.140	0.125	-0.020
-0.168	0.435	-0.857	-0.155	0.515	-0.843	0.239	0.053	-0.148	-0.015	-0.054	0.014	0.002	0.163	0.097	-0.017
-0.153	0.435	-0.861	-0.156	0.519	-0.840	0.250	0.194	-0.168	0.001	-0.058	0.007	0.014	0.163	0.101	-0.017
-0.160	0.446	-0.845	-0.158	0.524	-0.837	0.284	0.198	-0.151	-0.005	-0.051	0.019	0.006	0.151	0.086	-0.019
-0.164	0.454	-0.834	-0.160	0.530	-0.833	0.319	0.174	-0.135	-0.007	-0.048	0.027	0.003	0.144	0.074	-0.021
-0.207	0.485	-0.853	-0.160	0.536	-0.829	0.333	0.081	-0.133	-0.050	-0.022	0.003	0.040	0.113	0.093	-0.026
-0.191	0.481	-0.853	-0.161	0.542	-0.825	0.351	0.202	-0.168	-0.033	-0.032	-0.001	0.024	0.116	0.093	-0.024
-0.183	0.470	-0.845	-0.160	0.548	-0.821	0.322	0.047	-0.166	-0.026	-0.049	0.003	0.016	0.128	0.086	-0.026
-0.157	0.442	-0.830	-0.161	0.553	-0.818	0.303	0.148	-0.149	0.001	-0.081	0.015	0.011	0.155	0.070	-0.021
-0.183	0.462	-0.842	-0.161	0.559	-0.814	0.348	0.064	-0.127	-0.026	-0.068	-0.001	0.016	0.135	0.081	-0.019
-0.180	0.512	-0.834	-0.160	0.566	-0.809	0.403	0.064	-0.134	-0.023	-0.025	0.003	0.012	0.085	0.073	-0.016
-0.180	0.516	-0.826	-0.161	0.573	-0.804	0.418	0.140	-0.184	-0.022	-0.028	0.005	0.012	0.081	0.065	-0.017
-0.168	0.512	-0.834	-0.158	0.580	-0.799	0.410	-0.047	-0.141	-0.013	-0.039	-0.007	0.000	0.085	0.073	-0.015
-0.160	0.500	-0.806	-0.160	0.586	-0.794	0.416	0.218	-0.154	-0.004	-0.057	0.015	0.008	0.097	0.045	-0.017
-0.168	0.512	-0.810	-0.159	0.593	-0.789	0.420	0.033	-0.127	-0.013	-0.053	0.006	0.000	0.085	0.049	-0.016
-0.191	0.535	-0.818	-0.159	0.601	-0.784	0.441	0.119	-0.138	-0.035	-0.037	-0.007	0.023	0.062	0.057	-0.021
-0.176	0.547	-0.806	-0.159	0.608	-0.778	0.467	0.054	-0.124	-0.020	-0.033	-0.000	0.008	0.050	0.045	-0.023
-0.191	0.562	-0.798	-0.158	0.615	-0.772	0.445	0.043	-0.116	-0.036	-0.024	0.002	0.023	0.034	0.037	-0.021
-0.168	0.555	-0.786	-0.156	0.623	-0.766	0.500	-0.052	-0.095	-0.015	-0.040	0.008	0.001	0.042	0.024	-0.017
-0.157	0.531	-0.775	-0.157	0.630	-0.761	0.420	0.158	-0.130	-0.003	-0.070	0.014	0.013	0.065	0.012	-0.021
-0.157	0.531	-0.775	-0.156	0.637	-0.755	0.456	-0.007	-0.119	-0.005	-0.077	0.009	0.013	0.065	0.011	-0.026
-0.187	0.555	-0.763	-0.156	0.644	-0.749	0.447	0.126	-0.124	-0.035	-0.061	0.015	0.018	0.041	0.001	-0.033
-0.226	0.597	-0.786	-0.156	0.651	-0.743	0.487	0.053	-0.104	-0.074	-0.026	-0.015	0.056	0.001	0.021	-0.036
-0.210	0.605	-0.782	-0.154	0.659	-0.736	0.517	-0.051	-0.055	-0.060	-0.026	-0.017	0.040	0.009	0.017	-0.044
-0.176	0.624	-0.767	-0.154	0.666	-0.729	0.538	0.020	-0.024	-0.026	-0.014	-0.009	0.005	0.028	0.001	-0.037
-0.207	0.620	-0.763	-0.154	0.675	-0.721	0.633	-0.040	0.004	-0.057	-0.027	-0.013	0.036	0.025	0.003	-0.028
-0.164	0.620	-0.763	-0.155	0.684	-0.713	0.635	0.038	0.015	-0.014	-0.036	-0.022	0.007	0.025	0.003	-0.020
-0.180	0.640	-0.763	-0.156	0.694	-0.703	0.677	-0.003	0.055	-0.028	-0.026	-0.031	0.009	0.044	0.003	-0.016
-0.164	0.640	-0.731	-0.157	0.702	-0.695	0.621	0.015	0.065	-0.012	-0.035	-0.008	0.006	0.044	0.035	-0.013
-0.172	0.640	-0.751	-0.159	0.710	-0.686	0.602	0.107	0.084	-0.017	-0.042	-0.036	0.002	0.045	0.016	-0.014
-0.214	0.659	-0.767	-0.160	0.717	-0.679	0.556	-0.096	0.122	-0.059	-0.030	-0.059	0.044	0.065	0.001	-0.006
-0.187	0.682	-0.763	-0.162	0.724	-0.670	0.598	0.043	0.115	-0.030	-0.014	-0.064	0.018	0.089	0.007	0.003
-0.168	0.670	-0.786	-0.165	0.732	-0.662	0.604	0.058	0.115	-0.008	-0.033	-0.096	0.000	0.079	0.015	0.008
-0.172	0.682	-0.814	-0.168	0.738	-0.653	0.563	0.043	0.158	-0.009	-0.029	-0.131	0.004	0.092	0.041	0.016
-0.180	0.678	-0.775	-0.171	0.745	-0.645	0.580	0.091	0.184	-0.013	-0.039	-0.101	0.013	0.090	0.000	0.012
-0.187	0.732	-0.727	-0.175	0.752	-0.636	0.629	0.029	0.215	-0.018	0.008	-0.063	0.021	0.145	0.049	0.008
-0.214	0.752	-0.684	-0.181	0.760	-0.624	0.724	0.196	0.212	-0.039	0.019	-0.031	0.049	0.166	0.095	0.003
-0.195	0.783	-0.692	-0.185	0.767	-0.615	0.612	0.051	0.229	-0.016	0.043	-0.049	0.030	0.198	0.088	0.001
-0.172	0.775	-0.637	-0.190	0.772	-0.606	0.504	0.119	0.230	0.012	0.030	-0.002	0.007	0.192	0.144	-0.008
-0.176	0.833	-0.629	-0.194	0.775	-0.601	0.320	0.054	0.208	0.011	0.084	0.001	0.010	0.250	0.153	-0.014
-0.233	0.829	-0.637	-0.197	0.777	-0.598	0.203	0.025	0.179	-0.043	0.078	-0.011	0.068	0.247	0.146	-0.020
-0.264	0.775	-0.644	-0.200	0.776	-0.598	0.004	-0.072	0.250	-0.071	0.025	-0.018	0.099	0.194	0.138	-0.009
-0.233	0.721	-0.656	-0.204	0.773	-0.601	-0.114	-0.078	0.283	-0.037	-0.026	-0.028	0.068	0.141	0.126	0.012
-0.160	0.686	-0.715	-0.206	0.770	-0.604	-0.206	-0.063	0.231	0.038	-0.057	-0.084	0.005	0.106	0.068	0.034
-0.122	0.721	-0.778	-0.205	0.765	-0.611	-0.323	-0.224	0.141	0.076	-0.018	-0.140	0.044	0.142	0.005	0.065
-0.168	0.728	-0.786	-0.204	0.760	-0.617	-0.342	-0.218	0.078	0.028	-0.006	-0.142	0.002	0.150	0.002	0.096
-0.133	0.779	-0.782	-0.201	0.754	-0.625	-0.453	-0.266	0.081	0.060	0.051	-0.130	0.033	0.202	0.002	0.104
-0.110	0.775	-0.818	-0.200	0.748	-0.632	-0.391	-0.194	0.105	0.082	0.052	-0.158	0.056	0.199	0.033	0.090
-0.130	0.771	-0.798	-0.200	0.743	-0.639	-0.387	-0.094	0.090	0.063	0.053	-0.132	0.036	0.196	0.013	0.092
-0.187	0.755	-0.818	-0.197	0.738	-0.645	-0.343	-0.332	0.106	0.002	0.043	-0.145	0.021	0.181	0.032	0.092
-0.145	0.752	-0.806	-0.194	0.733	-0.653	-0.362	-0.387	0.102	0.040	0.044	-0.126	0.021	0.178	0.020	0.078
-0.103	0.744	-0.771	-0.191	0.727	-0.659	-0.400	-0.216	0.060	0.080	0.042	-0.084	0.063	0.171	0.016	0.069
-0.149	0.744	-0.771	-0.188	0.721	-0.666	-0.399	-0.288	0.061	0.031	0.048	-0.077	0.017	0.173	0.017	0.061
-0.122	0.721	-0.727	-0.187	0.716	-0.673	-0.406	-0.148	0.070	0.057	0.031	-0.027	0.044	0.150	0.061	0.049
-0.183	0.732	-0.751	-0.184	0.710	-0.680	-0.397	-0.329	0.092	-0.008	0.048	-0.044	0.018	0.163	0.038	0.037
-0.160	0.725	-0.739	-0.180	0.704	-0.687	-0.384	-0.340	0.085	0.011	0.046	-0.026	0.005	0.156	0.051	0.031
-0.133	0.725	-0.743	-0.178	0.698	-0.693	-0.416	-0.198	0.025	0.036	0.052	-0.023	0.032	0.157	0.047	0.025
-0.145	0.690	-0.747	-0.173	0.692	-0.701	-0.451	-0.295	-0.013	0.020	0.023	-0.019	0.020	0.123	0.044	0.024
-0.137	0.674	-0.759	-0.170	0.685	-0.708	-0.525	-0.159	-0.070	0.025	0.015	-0.023	0.028	0.108	0.033	0.022
-0.168	0.628	-0.786	-0.165	0.676	-0.718	-0.620	-0.218	-0.141	-0.011	-0.023	-0.042	0.004	0.062	0.007	0.009
-0.153	0.632	-0.782	-0.161	0.665	-0.729	-0.804	-0.150	-0.169	-0.001	-0.008	-0.027	0.012	0.067	0.012	0.000
-0.180	0.574	-0.798	-0.155	0.653	-0.742	-0.869	-0.220	-0.168	-0.033	-0.053	-0.030	0.016	0.011	0.003	-0.014
-0.157	0.539	-0.759	-0.150	0.640	-0.754	-0.891	-0.253	-0.116	-0.016	-0.075	0.022	0.007	0.023	0.037	-0.012
-0.172	0.570	-0.771	-0.145	0.626	-0.766	-0.883	-0.291	-0.074	-0.036	-0.030	0.022	0.009	0.009	0.026	-0.014
-0.107	0.628	-0.775	-0.143	0.613	-0.777	-0.908	-0.058	-0.095	0.027	0.041	0.029	0.056	0.069	0.023	-0.013
-0.110	0.597	-0.751	-0.140	0.599	-0.788	-0.858	-0.119	-0.050	0.020	0.024	0.063	0.052	0.039	0.047	-0.009
-0.130	0.585	-0.775	-0.138	0.586	-0.799	-0.875	-0.075	-0.039	-0.001	0.026	0.050	0.032	0.028	0.024	-0.006
-0.107	0.566	-0.778	-0.136	0.572	-0.809	-0.840	-0.121	-0.012	0.020	0.020	0.056	0.055	0.009	0.021	-0.014
-0.137	0.562	-0.810	-0.134	0.559	-0.819	-0.833	-0.120	0.011	-0.013	0.030	0.034	0.024	0.006	0.011	-0.012
-0.141	0.520	-0.822	-0.135	0.545	-0.828	-0.826	0.029	-0.008	-0.016	0.001	0.031	0.020	0.035	0.022	-0.012
-0.107	0.516	-0.834	-0.135	0.531	-0.837	-0.869	0.034	-0.023	0.019	0.011	0.028	0.055	0.038	0.034	-0.011
-0.137	0.470	-0.849	-0.133	0.516	-0.846	-0.848	-0.125	-0.028	-0.015	-0.021	0.021	0.024	0.084	0.049	-0.009
-0.099	0.458	-0.842	-0.133	0.501	-0.855	-0.877	0.027	-0.038	0.023	-0.017	0.038	0.062	0.095	0.041	-0.007
-0.122	0.415	-0.853	-0.130	0.488	-0.863	-0.784	-0.146	-0.033	-0.003	-0.046	0.034	0.039	0.137	0.052	0.001
-0.122	0.415	-0.853	-0.129	0.475	-0.870	-0.714	-0.032	-0.057	-0.004	-0.034	0.040	0.039	0.136	0.052	0.015
-0.049	0.392	-0.861	-0.128	0.464	-0.876	-0.636	0.033	-0.094	0.068	-0.046	0.038	0.112	0.158	0.060	0.016
-0.045	0.354	-0.845	-0.130	0.455	-0.881	-0.526	0.152	-0.104	0.073	-0.075	0.058	0.116	0.196	0.044	0.015
-0.083	0.365	-0.857	-0.131	0.447	-0.885	-0.489	0.104	-0.080	0.036	-0.055	0.050	0.078	0.184	0.055	0.013
-0.118	0.373	-0.845	-0.131	0.441	-0.888	-0.349	0.085	-0.070	0.002	-0.041	0.065	0.043	0.175	0.043	-0.001
-0.126	0.350	-0.838	-0.135	0.435	-0.890	-0.306	0.227	-0.087	-0.003	-0.059	0.074	0.035	0.198	0.035	-0.013
-0.133	0.350	-0.865	-0.136	0.432	-0.892	-0.188	0.139	-0.092	-0.009	-0.055	0.048	0.027	0.198	0.063	-0.020
-0.114	0.323	-0.845	-0.139	0.430	-0.892	-0.131	0.223	-0.126	0.013	-0.080	0.068	0.047	0.224	0.043	-0.019
-0.133	0.327	-0.869	-0.143	0.429	-0.892	-0.060	0.250	-0.127	-0.003	-0.075	0.043	0.027	0.220	0.066	-0.013
-0.137	0.307	-0.865	-0.145	0.429	-0.891	0.027	0.201	-0.098	-0.004	-0.095	0.046	0.024	0.239	0.062	-0.007
-0.110	0.354	-0.857	-0.148	0.430	-0.891	0.020	0.200	-0.109	0.026	-0.049	0.053	0.051	0.192	0.054	-0.007
-0.118	0.350	-0.865	-0.150	0.432	-0.889	0.106	0.197	-0.122	0.021	-0.055	0.043	0.043	0.196	0.062	-0.000
-0.141	0.330	-0.877	-0.154	0.435	-0.887	0.156	0.255	-0.136	0.001	-0.077	0.029	0.020	0.215	0.074	-0.003
-0.118	0.334	-0.869	-0.159	0.438	-0.885	0.186	0.396	-0.159	0.030	-0.077	0.034	0.044	0.211	0.066	-0.002
-0.172	0.327	-0.861	-0.162	0.442	-0.882	0.206	0.190	-0.116	-0.022	-0.089	0.039	0.010	0.218	0.058	0.001
-0.130	0.373	-0.873	-0.165	0.447	-0.879	0.270	0.239	-0.133	0.024	-0.047	0.024	0.032	0.172	0.070	0.001
-0.130	0.369	-0.861	-0.170	0.454	-0.875	0.356	0.407	-0.130	0.030	-0.057	0.031	0.033	0.176	0.058	-0.007
-0.164	0.385	-0.861	-0.175	0.460	-0.870	0.358	0.336	-0.119	0.000	-0.048	0.026	0.002	0.160	0.058	-0.004
-0.180	0.365	-0.853	-0.177	0.468	-0.866	0.434	0.168	-0.119	-0.013	-0.075	0.029	0.017	0.180	0.050	-0.007
-0.187	0.361	-0.853	-0.183	0.476	-0.861	0.430	0.375	-0.108	-0.015	-0.086	0.024	0.024	0.184	0.050	-0.015
-0.164	0.365	-0.849	-0.186	0.484	-0.855	0.476	0.241	-0.115	0.011	-0.091	0.022	0.001	0.180	0.046	-0.006
-0.195	0.408	-0.842	-0.190	0.492	-0.850	0.461	0.336	-0.144	-0.016	-0.056	0.024	0.031	0.138	0.038	0.004
-0.137	0.408	-0.830	-0.194	0.500	-0.844	0.454	0.348	-0.144	0.047	-0.064	0.030	0.027	0.138	0.026	0.006
-0.149	0.419	-0.838	-0.199	0.508	-0.838	0.465	0.361	-0.153	0.040	-0.060	0.017	0.016	0.127	0.034	0.003
-0.203	0.408	-0.838	-0.203	0.516	-0.832	0.429	0.335	-0.147	-0.010	-0.079	0.011	0.038	0.138	0.035	0.007
-0.191	0.400	-0.798	-0.203	0.524	-0.827	0.476	0.117	-0.132	0.002	-0.095	0.045	0.026	0.146	0.004	0.002
-0.199	0.415	-0.822	-0.208	0.532	-0.821	0.467	0.392	-0.160	-0.000	-0.088	0.015	0.034	0.131	0.020	-0.002
-0.191	0.458	-0.826	-0.212	0.541	-0.814	0.522	0.319	-0.147	0.011	-0.054	0.005	0.026	0.089	0.024	0.003
-0.191	0.458	-0.826	-0.214	0.549	-0.808	0.497	0.250	-0.125	0.014	-0.062	-0.001	0.026	0.089	0.024	-0.003
-0.191	0.485	-0.798	-0.218	0.558	-0.800	0.523	0.346	-0.170	0.018	-0.044	0.019	0.025	0.063	0.003	-0.004
-0.260	0.466	-0.826	-0.218	0.567	-0.794	0.533	0.116	-0.144	-0.051	-0.072	-0.015	0.094	0.082	0.025	-0.010
-0.222	0.493	-0.794	-0.220	0.576	-0.787	0.512	0.219	-0.130	-0.010	-0.053	0.010	0.056	0.055	0.006	-0.012
-0.226	0.481	-0.775	-0.221	0.585	-0.780	0.561	0.134	-0.107	-0.013	-0.074	0.023	0.059	0.067	0.026	-0.020
-0.203	0.504	-0.763	-0.224	0.594	-0.773	0.574	0.251	-0.087	0.013	-0.060	0.028	0.036	0.045	0.037	-0.007
-0.245	0.516	-0.782	-0.226	0.603	-0.765	0.609	0.135	-0.056	-0.029	-0.058	0.001	0.078	0.034	0.017	-0.008
-0.203	0.527	-0.802	-0.229	0.613	-0.756	0.591	0.302	-0.103	0.017	-0.055	-0.027	0.035	0.023	0.003	-0.011
-0.257	0.547	-0.814	-0.229	0.622	-0.749	0.584	0.104	-0.099	-0.037	-0.045	-0.045	0.089	0.004	0.015	-0.017
-0.260	0.566	-0.759	-0.230	0.631	-0.741	0.614	0.151	-0.097	-0.040	-0.035	0.002	0.092	0.015	0.040	-0.015
-0.260	0.589	-0.786	-0.231	0.641	-0.732	0.638	0.094	-0.075	-0.040	-0.022	-0.033	0.092	0.037	0.012	-0.028
-0.241	0.582	-0.759	-0.231	0.650	-0.724	0.652	0.068	-0.086	-0.022	-0.039	-0.014	0.073	0.029	0.039	-0.030
-0.280	0.574	-0.775	-0.230	0.660	-0.715	0.687	0.008	-0.066	-0.061	-0.057	-0.038	0.111	0.020	0.023	-0.023
-0.260	0.578	-0.767	-0.229	0.670	-0.706	0.675	-0.091	-0.015	-0.043	-0.062	-0.038	0.091	0.023	0.030	-0.022
-0.233	0.632	-0.747	-0.230	0.679	-0.698	0.642	0.060	0.018	-0.016	-0.017	-0.027	0.064	0.077	0.050	-0.021
-0.241	0.659	-0.727	-0.230	0.687	-0.690	0.604	-0.048	0.066	-0.023	0.002	-0.015	0.071	0.103	0.069	-0.013
-0.260	0.663	-0.782	-0.232	0.693	-0.682	0.554	-0.007	0.105	-0.042	-0.001	-0.077	0.090	0.106	0.013	-0.005
-0.245	0.659	-0.759	-0.234	0.700	-0.675	0.538	-0.010	0.179	-0.024	-0.011	-0.061	0.074	0.102	0.037	-0.003
-0.241	0.682	-0.767	-0.238	0.706	-0.667	0.544	0.034	0.229	-0.017	0.006	-0.076	0.070	0.124	0.029	0.004
-0.257	0.670	-0.782	-0.241	0.713	-0.658	0.637	0.025	0.234	-0.028	-0.013	-0.101	0.085	0.112	0.013	0.004
-0.253	0.732	-0.771	-0.245	0.721	-0.648	0.751	0.046	0.221	-0.021	0.041	-0.100	0.081	0.173	0.024	-0.009
-0.268	0.752	-0.715	-0.250	0.731	-0.636	0.807	0.107	0.219	-0.032	0.051	-0.057	0.096	0.191	0.079	-0.030
-0.318	0.763	-0.676	-0.252	0.737	-0.627	0.658	-0.131	0.268	-0.080	0.056	-0.026	0.146	0.202	0.117	-0.048
-0.345	0.759	-0.644	-0.254	0.742	-0.621	0.434	-0.133	0.240	-0.104	0.048	-0.000	0.173	0.198	0.148	-0.058
-0.337	0.775	-0.648	-0.257	0.743	-0.618	0.228	-0.055	0.230	-0.094	0.061	-0.007	0.165	0.213	0.143	-0.062
-0.295	0.775	-0.668	-0.259	0.742	-0.619	-0.009	-0.166	0.254	-0.050	0.063	-0.026	0.122	0.212	0.123	-0.037
-0.307	0.775	-0.719	-0.260	0.737	-0.624	-0.254	-0.220	0.287	-0.060	0.068	-0.072	0.133	0.212	0.071	-0.005
-0.218	0.736	-0.767	-0.261	0.731	-0.631	-0.394	-0.279	0.257	0.029	0.035	-0.112	0.044	0.172	0.024	0.055
-0.218	0.736	-0.767	-0.261	0.723	-0.640	-0.528	-0.183	0.224	0.030	0.043	-0.103	0.045	0.172	0.023	0.098
-0.076	0.667	-0.853	-0.262	0.713	-0.651	-0.683	-0.095	0.143	0.172	-0.016	-0.179	0.098	0.102	0.064	0.135
-0.118	0.612	-0.853	-0.260	0.703	-0.662	-0.677	-0.125	0.068	0.129	-0.061	-0.168	0.055	0.048	0.064	0.155
-0.137	0.612	-0.865	-0.257	0.696	-0.671	-0.497	-0.285	0.045	0.106	-0.054	-0.171	0.036	0.047	0.076	0.183
-0.122	0.589	-0.873	-0.253	0.692	-0.677	-0.289	-0.323	0.036	0.117	-0.073	-0.173	0.051	0.024	0.084	0.168
-0.091	0.593	-0.897	-0.250	0.691	-0.678	0.006	-0.210	0.021	0.145	-0.069	-0.195	0.082	0.028	0.107	0.156
-0.153	0.582	-0.909	-0.246	0.692	-0.678	0.138	-0.313	0.052	0.080	-0.082	-0.206	0.020	0.016	0.119	0.153
-0.168	0.628	-0.893	-0.240	0.695	-0.678	0.247	-0.465	0.050	0.059	-0.039	-0.191	0.005	0.062	0.103	0.145
-0.126	0.674	-0.845	-0.235	0.697	-0.677	0.191	-0.414	0.052	0.096	0.005	-0.144	0.047	0.108	0.056	0.128
-0.126	0.698	-0.834	-0.230	0.698	-0.678	0.096	-0.321	0.019	0.092	0.027	-0.132	0.047	0.132	0.044	0.127
-0.133	0.725	-0.830	-0.224	0.698	-0.680	0.016	-0.459	0.001	0.077	0.054	-0.126	0.039	0.159	0.040	0.115
-0.083	0.728	-0.771	-0.221	0.697	-0.682	-0.077	-0.097	-0.040	0.125	0.059	-0.065	0.088	0.163	0.019	0.099
-0.168	0.736	-0.790	-0.217	0.695	-0.685	-0.157	-0.244	-0.048	0.036	0.068	-0.081	0.003	0.170	0.000	0.082
-0.164	0.713	-0.786	-0.210	0.693	-0.690	-0.215	-0.381	-0.083	0.034	0.048	-0.073	0.007	0.146	0.003	0.064
-0.164	0.705	-0.778	-0.205	0.690	-0.694	-0.245	-0.228	-0.138	0.028	0.043	-0.060	0.008	0.138	0.010	0.034
-0.176	0.698	-0.755	-0.200	0.686	-0.700	-0.334	-0.187	-0.144	0.012	0.039	-0.031	0.003	0.129	0.033	0.023
-0.214	0.686	-0.767	-0.196	0.681	-0.706	-0.356	-0.233	-0.099	-0.031	0.032	-0.037	0.041	0.117	0.021	0.010
-0.187	0.686	-0.782	-0.191	0.676	-0.712	-0.376	-0.265	-0.063	-0.009	0.037	-0.047	0.014	0.117	0.004	-0.006
-0.199	0.678	-0.782	-0.187	0.671	-0.718	-0.369	-0.222	-0.063	-0.024	0.035	-0.041	0.024	0.109	0.003	-0.015
-0.222	0.663	-0.778	-0.184	0.665	-0.724	-0.378	-0.187	-0.066	-0.051	0.025	-0.031	0.047	0.093	0.006	-0.021
-0.187	0.686	-0.751	-0.178	0.659	-0.730	-0.452	-0.274	-0.107	-0.022	0.054	0.003	0.014	0.116	0.033	-0.037
-0.199	0.636	-0.735	-0.171	0.653	-0.738	-0.455	-0.395	-0.113	-0.040	0.010	0.026	0.025	0.066	0.050	-0.042
-0.226	0.601	-0.763	-0.164	0.646	-0.746	-0.480	-0.410	-0.091	-0.074	-0.018	0.006	0.051	0.031	0.024	-0.038
-0.176	0.605	-0.747	-0.161	0.639	-0.752	-0.485	-0.151	-0.091	-0.028	-0.007	0.029	0.002	0.035	0.038	-0.036
-0.157	0.601	-0.767	-0.155	0.631	-0.760	-0.553	-0.283	-0.102	-0.014	-0.003	0.017	0.021	0.031	0.015	-0.033
-0.137	0.609	-0.767	-0.148	0.622	-0.769	-0.609	-0.399	-0.095	-0.002	0.014	0.026	0.040	0.038	0.013	-0.012
-0.157	0.620	-0.786	-0.143	0.612	-0.778	-0.686	-0.250	-0.112	-0.027	0.035	0.015	0.021	0.048	0.007	0.000
-0.083	0.601	-0.794	-0.140	0.600	-0.787	-0.727	-0.091	-0.117	0.043	0.027	0.016	0.093	0.028	0.015	0.008
-0.083	0.601	-0.794	-0.134	0.589	-0.797	-0.747	-0.258	-0.109	0.038	0.038	0.026	0.092	0.027	0.016	0.002
-0.091	0.570	-0.810	-0.130	0.577	-0.806	-0.787	-0.124	-0.140	0.026	0.020	0.020	0.083	0.005	0.032	0.011
-0.145	0.558	-0.818	-0.123	0.564	-0.817	-0.792	-0.388	-0.127	-0.035	0.020	0.022	0.029	0.018	0.040	0.007
-0.076	0.520	-0.814	-0.119	0.552	-0.825	-0.759	-0.104	-0.141	0.031	-0.006	0.035	0.097	0.059	0.037	0.008
-0.087	0.516	-0.853	-0.114	0.540	-0.834	-0.737	-0.239	-0.131	0.014	0.002	0.004	0.085	0.065	0.076	0.016
-0.057	0.454	-0.845	-0.111	0.529	-0.841	-0.655	-0.118	-0.091	0.042	-0.049	0.019	0.115	0.129	0.069	0.025
-0.022	0.454	-0.842	-0.112	0.518	-0.848	-0.629	0.121	-0.047	0.078	-0.039	0.030	0.149	0.130	0.066	0.021
-0.087	0.431	-0.849	-0.112	0.510	-0.853	-0.493	-0.008	-0.020	0.012	-0.053	0.027	0.082	0.155	0.075	0.021
-0.087	0.454	-0.849	-0.111	0.501	-0.858	-0.492	-0.017	-0.025	0.011	-0.021	0.032	0.080	0.134	0.076	0.012
-0.072	0.431	-0.842	-0.111	0.494	-0.863	-0.456	0.025	-0.034	0.026	-0.037	0.044	0.093	0.159	0.069	0.002
-0.080	0.435	-0.802	-0.112	0.486	-0.867	-0.464	0.096	-0.039	0.020	-0.025	0.088	0.083	0.157	0.031	0.004
-0.060	0.419	-0.806	-0.116	0.478	-0.871	-0.473	0.275	-0.062	0.043	-0.032	0.088	0.099	0.175	0.037	0.003
-0.072	0.404	-0.842	-0.118	0.469	-0.875	-0.465	0.123	-0.066	0.033	-0.039	0.056	0.085	0.193	0.074	0.000
-0.091	0.400	-0.853	-0.118	0.461	-0.879	-0.459	0.037	-0.061	0.014	-0.035	0.048	0.063	0.199	0.088	0.009
-0.087	0.373	-0.830	-0.120	0.454	-0.883	-0.421	0.198	-0.087	0.020	-0.055	0.075	0.065	0.229	0.066	-0.002
-0.049	0.377	-0.842	-0.124	0.448	-0.885	-0.326	0.291	-0.108	0.063	-0.045	0.066	0.101	0.228	0.081	-0.006
-0.145	0.342	-0.857	-0.125	0.444	-0.887	-0.264	0.046	-0.072	-0.033	-0.075	0.052	0.002	0.265	0.099	-0.011
-0.083	0.330	-0.802	-0.129	0.441	-0.888	-0.175	0.302	-0.073	0.033	-0.084	0.108	0.061	0.280	0.047	-0.010
-0.126	0.357	-0.834	-0.131	0.439	-0.889	-0.105	0.122	-0.074	-0.008	-0.055	0.077	0.016	0.256	0.081	-0.016
-0.103	0.357	-0.861	-0.135	0.439	-0.888	-0.009	0.292	-0.104	0.019	-0.055	0.049	0.036	0.259	0.111	-0.005
-0.095	0.342	-0.845	-0.137	0.439	-0.888	0.031	0.169	-0.099	0.029	-0.071	0.064	0.041	0.277	0.098	0.001
-0.103	0.330	-0.857	-0.139	0.441	-0.887	0.094	0.156	-0.115	0.023	-0.084	0.051	0.030	0.292	0.112	0.004
-0.080	0.338	-0.845	-0.142	0.444	-0.885	0.130	0.290	-0.122	0.050	-0.079	0.060	0.050	0.287	0.103	0.006
-0.130	0.330	-0.842	-0.147	0.447	-0.883	0.179	0.279	-0.088	0.004	-0.090	0.062	0.003	0.298	0.102	0.001
-0.103	0.365	-0.842	-0.150	0.451	-0.880	0.210	0.274	-0.097	0.035	-0.059	0.059	0.020	0.266	0.105	-0.002
-0.149	0.369	-0.861	-0.152	0.455	-0.877	0.244	0.144	-0.092	-0.009	-0.059	0.037	0.029	0.265	0.128	-0.007
-0.145	0.373	-0.865	-0.158	0.460	-0.874	0.275	0.378	-0.115	0.000	-0.060	0.029	0.029	0.265	0.134	-0.008
-0.141	0.381	-0.873	-0.162	0.465	-0.870	0.271	0.278	-0.100	0.008	-0.057	0.017	0.028	0.260	0.145	-0.015
-0.168	0.373	-0.865	-0.165	0.470	-0.867	0.314	0.242	-0.113	-0.016	-0.070	0.021	0.058	0.270	0.140	-0.008
-0.168	0.392	-0.849	-0.169	0.476	-0.863	0.328	0.283	-0.120	-0.012	-0.057	0.033	0.061	0.253	0.128	-0.009
-0.141	0.396	-0.853	-0.174	0.483	-0.858	0.362	0.389	-0.120	0.021	-0.059	0.024	0.038	0.252	0.134	-0.013
-0.172	0.400	-0.842	-0.178	0.490	-0.853	0.408	0.307	-0.130	-0.006	-0.063	0.031	0.072	0.250	0.125	-0.015
-0.183	0.396	-0.853	-0.182	0.498	-0.848	0.447	0.311	-0.126	-0.013	-0.075	0.013	0.087	0.256	0.140	-0.012
-0.203	0.408	-0.849	-0.184	0.506	-0.843	0.450	0.136	-0.088	-0.031	-0.071	0.012	0.110	0.246	0.139	-0.021
-0.172	0.431	-0.822	-0.189	0.514	-0.837	0.472	0.429	-0.140	0.005	-0.056	0.033	0.083	0.225	0.114	-0.024
-0.218	0.423	-0.849	-0.193	0.522	-0.831	0.454	0.292	-0.131	-0.037	-0.071	-0.000	0.133	0.234	0.144	-0.021
-0.222	0.442	-0.865	-0.194	0.529	-0.826	0.447	0.107	-0.110	-0.040	-0.059	-0.021	0.140	0.216	0.162	-0.018
-0.191	0.462	-0.849	-0.195	0.537	-0.820	0.466	0.185	-0.130	-0.007	-0.048	-0.011	0.113	0.198	0.148	-0.021
-0.203	0.485	-0.826	-0.197	0.545	-0.815	0.463	0.202	-0.137	-0.017	-0.033	0.006	0.128	0.176	0.126	-0.016
-0.210	0.473	-0.826	-0.198	0.553	-0.809	0.488	0.100	-0.122	-0.024	-0.053	0.001	0.140	0.188	0.128	-0.013
-0.187	0.450	-0.794	-0.201	0.562	-0.803	0.501	0.283	-0.113	0.002	-0.084	0.025	0.121	0.212	0.098	-0.019
-0.203	0.481	-0.798	-0.202	0.570	-0.797	0.483	0.131	-0.093	-0.012	-0.061	0.015	0.140	0.182	0.104	-0.022
-0.233	0.504	-0.822	-0.205	0.578	-0.790	0.483	0.254	-0.106	-0.040	-0.046	-0.015	0.175	0.160	0.129	-0.019
-0.226	0.516	-0.782	-0.206	0.586	-0.784	0.495	0.124	-0.116	-0.032	-0.042	0.019	0.171	0.149	0.091	-0.018
-0.207	0.524	-0.802	-0.208	0.594	-0.777	0.515	0.221	-0.106	-0.010	-0.043	-0.008	0.155	0.141	0.112	-0.018
-0.207	0.516	-0.810	-0.210	0.603	-0.770	0.540	0.212	-0.093	-0.008	-0.059	-0.023	0.159	0.149	0.122	-0.018
-0.222	0.504	-0.794	-0.210	0.612	-0.763	0.591	0.063	-0.069	-0.023	-0.079	-0.014	0.178	0.161	0.107	-0.014
-0.230	0.527	-0.763	-0.210	0.622	-0.754	0.657	0.064	-0.087	-0.031	-0.066	0.009	0.190	0.139	0.077	-0.010
-0.226	0.551	-0.782	-0.211	0.632	-0.746	0.647	0.154	-0.102	-0.026	-0.053	-0.019	0.191	0.116	0.098	-0.018
-0.195	0.562	-0.782	-0.211	0.641	-0.738	0.616	0.088	-0.086	0.006	-0.051	-0.027	0.164	0.105	0.099	-0.022
-0.260	0.566	-0.790	-0.212	0.650	-0.730	0.613	0.075	-0.063	-0.059	-0.056	-0.043	0.233	0.101	0.108	-0.024
-0.249	0.605	-0.763	-0.212	0.659	-0.722	0.633	0.014	-0.047	-0.048	-0.027	-0.024	0.225	0.062	0.081	-0.023
-0.257	0.628	-0.759	-0.211	0.669	-0.713	0.681	-0.013	-0.047	-0.056	-0.013	-0.029	0.237	0.038	0.078	-0.028
-0.222	0.624	-0.739	-0.212	0.680	-0.702	0.735	0.104	-0.046	-0.021	-0.027	-0.019	0.206	0.041	0.059	-0.026
-0.222	0.624	-0.739	-0.211	0.690	-0.692	0.759	-0.010	-0.017	-0.021	-0.038	-0.029	0.209	0.040	0.060	-0.022
-0.241	0.670	-0.727	-0.213	0.700	-0.681	0.769	0.099	0.004	-0.039	-0.002	-0.028	0.232	0.007	0.048	-0.022
-0.230	0.678	-0.711	-0.215	0.710	-0.670	0.752	0.089	0.034	-0.026	-0.004	-0.023	0.225	0.016	0.034	-0.018
-0.268	0.682	-0.723	-0.215	0.719	-0.660	0.715	-0.021	0.065	-0.064	-0.009	-0.045	0.268	0.021	0.046	-0.019
-0.230	0.698	-0.751	-0.216	0.728	-0.651	0.683	-0.043	0.060	-0.025	-0.002	-0.082	0.234	0.038	0.074	-0.012
-0.245	0.694	-0.735	-0.216	0.736	-0.642	0.644	-0.093	0.073	-0.041	-0.014	-0.075	0.253	0.036	0.059	-0.011
-0.222	0.694	-0.715	-0.218	0.744	-0.632	0.686	0.049	0.085	-0.016	-0.022	-0.065	0.234	0.038	0.041	-0.009
-0.249	0.682	-0.711	-0.220	0.752	-0.621	0.715	0.031	0.133	-0.040	-0.042	-0.072	0.266	0.029	0.037	-0.009
-0.280	0.698	-0.731	-0.222	0.760	-0.611	0.741	-0.057	0.184	-0.069	-0.034	-0.102	0.301	0.046	0.058	-0.003
-0.245	0.713	-0.708	-0.226	0.768	-0.599	0.781	-0.004	0.249	-0.030	-0.027	-0.090	0.271	0.064	0.035	-0.005
-0.233	0.732	-0.696	-0.232	0.775	-0.588	0.705	0.083	0.309	-0.013	-0.015	-0.089	0.264	0.086	0.023	0.002
-0.257	0.744	-0.668	-0.238	0.780	-0.579	0.619	0.014	0.367	-0.030	-0.008	-0.071	0.291	0.100	0.004	0.004
-0.214	0.767	-0.601	-0.244	0.784	-0.571	0.515	0.026	0.384	0.019	0.011	-0.012	0.254	0.125	0.071	0.008
-0.257	0.752	-0.581	-0.251	0.787	-0.563	0.451	0.079	0.386	-0.017	-0.008	0.001	0.301	0.112	0.090	0.006
-0.233	0.752	-0.601	-0.258	0.789	-0.557	0.342	0.157	0.366	0.014	-0.010	-0.025	0.283	0.115	0.070	0.013
-0.280	0.744	-0.672	-0.263	0.790	-0.554	0.208	-0.051	0.355	-0.027	-0.018	-0.099	0.334	0.110	0.002	0.027
-0.257	0.740	-0.668	-0.267	0.789	-0.553	0.139	-0.153	0.313	-0.001	-0.021	-0.096	0.316	0.109	0.002	0.057
-0.203	0.752	-0.688	-0.270	0.789	-0.552	0.100	-0.011	0.239	0.057	-0.009	-0.117	0.266	0.124	0.019	0.078
-0.157	0.732	-0.676	-0.273	0.789	-0.551	0.133	-0.030	0.206	0.105	-0.029	-0.107	0.224	0.107	0.008	0.107
-0.176	0.736	-0.711	-0.275	0.789	-0.550	0.074	-0.034	0.170	0.088	-0.025	-0.143	0.247	0.113	0.044	0.132
-0.153	0.725	-0.715	-0.275	0.790	-0.549	0.158	-0.128	0.126	0.112	-0.037	-0.148	0.228	0.103	0.049	0.144
-0.172	0.752	-0.771	-0.275	0.791	-0.547	0.180	-0.093	0.086	0.092	-0.012	-0.205	0.251	0.132	0.105	0.146
-0.168	0.732	-0.755	-0.272	0.793	-0.544	0.300	-0.290	0.070	0.094	-0.034	-0.192	0.251	0.115	0.091	0.149
-0.180	0.759	-0.775	-0.269	0.796	-0.542	0.314	-0.387	0.063	0.079	-0.009	-0.214	0.267	0.144	0.112	0.148
-0.164	0.775	-0.735	-0.266	0.800	-0.538	0.389	-0.304	0.038	0.091	0.002	-0.178	0.256	0.162	0.074	0.142
-0.149	0.829	-0.715	-0.264	0.803	-0.534	0.336	-0.163	-0.005	0.104	0.053	-0.163	0.245	0.218	0.056	0.136
-0.168	0.798	-0.684	-0.259	0.807	-0.531	0.347	-0.397	-0.001	0.081	0.018	-0.134	0.269	0.190	0.027	0.132
-0.149	0.813	-0.652	-0.256	0.809	-0.529	0.226	-0.252	-0.004	0.097	0.031	-0.105	0.254	0.209	0.004	0.121
-0.149	0.813	-0.652	-0.252	0.811	-0.527	0.196	-0.287	-0.012	0.093	0.029	-0.106	0.259	0.212	0.002	0.106
-0.172	0.798	-0.633	-0.248	0.813	-0.527	0.102	-0.265	-0.060	0.066	0.013	-0.086	0.286	0.200	0.021	0.093
-0.187	0.829	-0.641	-0.245	0.814	-0.527	0.088	-0.212	-0.084	0.047	0.042	-0.094	0.306	0.234	0.011	0.069
-0.210	0.798	-0.648	-0.240	0.815	-0.528	0.040	-0.216	-0.135	0.020	0.010	-0.102	0.334	0.206	0.002	0.044
-0.257	0.829	-0.656	-0.233	0.815	-0.530	-0.008	-0.386	-0.169	-0.033	0.041	-0.107	0.385	0.240	0.008	0.028
-0.249	0.840	-0.637	-0.226	0.816	-0.532	-0.019	-0.322	-0.222	-0.033	0.051	-0.086	0.383	0.255	0.011	0.012
-0.218	0.852	-0.605	-0.218	0.817	-0.534	-0.020	-0.267	-0.292	-0.009	0.062	-0.052	0.357	0.270	0.041	-0.012
-0.218	0.817	-0.593	-0.210	0.819	-0.535	0.022	-0.292	-0.346	-0.018	0.025	-0.040	0.363	0.238	0.051	-0.042
-0.287	0.848	-0.621	-0.199	0.819	-0.539	-0.084	-0.624	-0.287	-0.099	0.056	-0.063	0.437	0.273	0.021	0.000
-0.353	0.810	-0.629	-0.181	0.818	-0.546	-0.009	-1.840	0.110	-0.182	0.018	-0.064	0.508	0.237	0.012	0.000
0.217	0.895	-0.739	-0.171	0.824	-0.540	0.268	0.423	-0.797	0.378	0.097	-0.180	0.056	0.326	0.100	0.000
Avg ODBA	4.025
Vec ODBA	2.643
Avg ELBA	0.896
Avg EPBA	0.194
Speed	ODBA	VeDBA	ELBA	EPBA	StrkSpGn	StrSpGn_L	ISI
4.700	4.025	2.643	0.896	0.194	0.306	0.284	2.191
MeanPeak	0.031242
MeanLong	0.028943
MeanISI	2.190769
