# Supplementary material for: Averaged Propulsive Body Acceleration (APBA) Can Be Calculated from Biologging Tags That Incorporate Gyroscopes and Accelerometers to Estimate Swimming Speed, Hydrodynamic Drag and Energy Expenditure for Steller Sea Lions
Source: PLoS One. 2016 Jun 10;11(6):e0157326. doi: 10.1371/journal.pone.0157326 (PMC4902303; doi:10.1371/journal.pone.0157326)
Supplement: S3 Data — Same components as S2. (ZIP) [file pone.0157326.s003.zip › HazyNov_18/hazy4_8850_4.csv]

rawAx	rawAy	rawAz	gravX	gravY	gravZ	gyrX	gyrY	gyrZ	estAx	estAy	estAz	odbX	odbY	odbZ	spk
-0.430	0.029	-0.979	-0.323	-0.104	-0.941	0.151	-0.165	-0.257	-0.115	0.148	-0.028	0.200	0.087	0.083	-0.103
-0.434	0.091	-0.999	-0.314	-0.101	-0.944	0.023	-0.508	-0.228	-0.128	0.208	-0.044	0.201	0.027	0.103	-0.096
-0.476	0.052	-1.023	-0.308	-0.097	-0.946	0.098	-0.384	-0.267	-0.176	0.165	-0.066	0.241	0.067	0.127	-0.092
-0.380	0.033	-1.011	-0.303	-0.092	-0.948	0.169	-0.272	-0.238	-0.084	0.140	-0.052	0.142	0.088	0.115	-0.080
-0.360	-0.013	-0.964	-0.302	-0.080	-0.950	0.546	-0.100	-0.300	-0.066	0.082	-0.003	0.120	0.135	0.067	-0.072
-0.322	0.002	-0.932	-0.302	-0.066	-0.951	0.588	-0.056	-0.325	-0.028	0.084	0.029	0.079	0.122	0.035	-0.062
-0.345	0.017	-0.905	-0.305	-0.051	-0.951	0.707	0.132	-0.205	-0.048	0.084	0.057	0.099	0.109	0.007	-0.053
-0.368	0.021	-0.893	-0.303	-0.037	-0.952	0.647	-0.098	-0.235	-0.073	0.074	0.070	0.120	0.108	0.004	-0.044
-0.299	0.068	-0.928	-0.304	-0.024	-0.952	0.627	0.039	-0.218	-0.003	0.107	0.034	0.050	0.064	0.032	-0.048
-0.295	0.025	-0.909	-0.302	-0.011	-0.953	0.621	-0.109	-0.187	-0.001	0.051	0.055	0.044	0.109	0.013	-0.045
-0.326	-0.033	-0.912	-0.294	0.001	-0.956	0.568	-0.435	-0.125	-0.040	-0.018	0.053	0.073	0.169	0.018	-0.031
-0.314	-0.025	-0.909	-0.292	0.014	-0.956	0.653	-0.078	-0.154	-0.029	-0.024	0.058	0.060	0.162	0.015	-0.032
-0.299	0.025	-0.960	-0.286	0.020	-0.958	0.303	-0.324	-0.078	-0.020	0.020	0.008	0.044	0.113	0.068	-0.033
-0.268	-0.025	-0.885	-0.284	0.029	-0.958	0.405	-0.094	-0.137	0.009	-0.038	0.083	0.013	0.165	0.006	-0.033
-0.276	-0.021	-0.916	-0.278	0.035	-0.960	0.268	-0.328	-0.179	-0.005	-0.040	0.053	0.019	0.162	0.027	-0.030
-0.299	0.006	-0.916	-0.269	0.041	-0.962	0.279	-0.488	-0.173	-0.038	-0.020	0.055	0.041	0.138	0.027	-0.037
-0.257	0.010	-0.889	-0.259	0.044	-0.965	0.108	-0.474	-0.194	-0.005	-0.019	0.085	0.003	0.139	0.000	-0.039
-0.283	-0.037	-0.924	-0.249	0.046	-0.967	0.096	-0.538	-0.168	-0.042	-0.068	0.053	0.023	0.189	0.035	-0.049
-0.245	0.010	-0.909	-0.245	0.048	-0.968	0.064	-0.206	-0.165	-0.008	-0.023	0.069	0.018	0.145	0.020	-0.045
-0.287	0.079	-0.924	-0.239	0.053	-0.970	0.213	-0.321	-0.059	-0.056	0.042	0.055	0.023	0.079	0.036	-0.050
-0.264	0.168	-0.975	-0.235	0.057	-0.970	0.148	-0.193	-0.155	-0.037	0.127	0.004	0.001	0.008	0.088	-0.047
-0.283	0.187	-0.995	-0.226	0.064	-0.972	0.316	-0.440	-0.190	-0.065	0.139	-0.014	0.019	0.024	0.109	-0.052
-0.264	0.191	-0.995	-0.220	0.069	-0.973	0.180	-0.320	-0.220	-0.052	0.138	-0.013	0.000	0.026	0.110	-0.052
-0.287	0.184	-1.035	-0.214	0.077	-0.974	0.368	-0.297	-0.164	-0.081	0.122	-0.052	0.022	0.017	0.150	-0.061
-0.299	0.141	-1.039	-0.210	0.084	-0.974	0.320	-0.228	-0.151	-0.097	0.072	-0.055	0.031	0.028	0.154	-0.050
-0.307	0.157	-1.054	-0.203	0.092	-0.975	0.357	-0.357	-0.155	-0.112	0.080	-0.070	0.035	0.015	0.170	-0.052
-0.210	0.164	-1.031	-0.201	0.099	-0.975	0.299	-0.054	-0.200	-0.017	0.081	-0.047	0.063	0.010	0.147	-0.059
-0.268	0.199	-1.039	-0.199	0.106	-0.974	0.345	-0.111	-0.217	-0.077	0.108	-0.055	0.006	0.021	0.156	-0.047
-0.314	0.187	-1.078	-0.188	0.112	-0.976	0.252	-0.558	-0.184	-0.134	0.091	-0.093	0.040	0.007	0.196	-0.039
-0.210	0.110	-1.042	-0.186	0.121	-0.975	0.408	-0.051	-0.225	-0.032	0.005	-0.058	0.065	0.073	0.161	-0.042
-0.226	0.006	-1.007	-0.180	0.129	-0.975	0.406	-0.298	-0.227	-0.053	-0.108	-0.023	0.051	0.180	0.126	-0.040
-0.183	-0.041	-0.972	-0.178	0.141	-0.974	0.599	-0.064	-0.242	-0.013	-0.167	0.011	0.094	0.229	0.091	-0.025
-0.183	-0.006	-0.901	-0.176	0.152	-0.973	0.537	-0.096	-0.180	-0.015	-0.142	0.081	0.095	0.197	0.021	-0.045
-0.160	0.060	-0.881	-0.182	0.165	-0.969	0.659	0.370	-0.213	0.014	-0.090	0.097	0.119	0.135	0.002	-0.050
-0.268	0.118	-0.912	-0.181	0.177	-0.967	0.553	-0.036	-0.187	-0.094	-0.043	0.064	0.013	0.079	0.034	-0.052
-0.226	0.137	-0.909	-0.188	0.188	-0.964	0.547	0.364	-0.223	-0.046	-0.035	0.065	0.056	0.062	0.029	-0.080
-0.183	0.091	-0.901	-0.187	0.199	-0.962	0.553	0.013	-0.146	-0.003	-0.092	0.070	0.100	0.111	0.022	-0.100
-0.349	0.029	-0.881	-0.190	0.212	-0.959	0.696	0.123	-0.141	-0.167	-0.168	0.087	0.064	0.175	0.002	-0.097
-0.295	0.095	-0.912	-0.190	0.225	-0.956	0.682	0.020	-0.062	-0.112	-0.115	0.052	0.010	0.112	0.033	-0.096
-0.268	0.180	-0.916	-0.193	0.239	-0.952	0.751	0.144	-0.046	-0.082	-0.044	0.044	0.018	0.029	0.036	-0.103
-0.245	0.218	-0.936	-0.196	0.255	-0.947	0.807	0.201	-0.079	-0.056	-0.021	0.020	0.042	0.007	0.055	-0.066
-0.257	0.226	-0.948	-0.196	0.271	-0.942	0.833	-0.015	-0.064	-0.068	-0.030	0.004	0.030	0.012	0.067	-0.044
-0.176	0.261	-0.901	-0.203	0.287	-0.936	0.836	0.440	-0.130	0.021	-0.011	0.045	0.111	0.044	0.019	-0.027
-0.191	0.292	-0.893	-0.203	0.303	-0.931	0.797	0.042	-0.161	0.005	0.004	0.048	0.095	0.073	0.011	-0.015
-0.176	0.300	-0.869	-0.203	0.317	-0.927	0.700	0.088	-0.228	0.021	-0.002	0.067	0.110	0.078	0.014	-0.018
-0.172	0.253	-0.845	-0.207	0.330	-0.921	0.651	0.296	-0.263	0.028	-0.061	0.085	0.112	0.029	0.038	-0.033
-0.249	0.292	-0.834	-0.208	0.342	-0.916	0.602	0.155	-0.292	-0.048	-0.035	0.092	0.035	0.064	0.051	-0.031
-0.249	0.292	-0.834	-0.209	0.354	-0.911	0.629	0.161	-0.279	-0.046	-0.048	0.087	0.034	0.062	0.052	-0.039
-0.164	0.307	-0.790	-0.212	0.366	-0.906	0.601	0.269	-0.254	0.041	-0.044	0.125	0.117	0.075	0.096	-0.043
-0.199	0.357	-0.775	-0.212	0.377	-0.902	0.538	0.068	-0.183	0.007	-0.005	0.137	0.080	0.122	0.112	-0.036
-0.199	0.392	-0.814	-0.214	0.388	-0.896	0.574	0.185	-0.207	0.008	0.019	0.092	0.079	0.155	0.074	-0.040
-0.218	0.354	-0.790	-0.220	0.401	-0.889	0.672	0.401	-0.200	-0.005	-0.033	0.109	0.058	0.114	0.098	-0.056
-0.291	0.427	-0.834	-0.222	0.413	-0.883	0.610	0.210	-0.164	-0.076	0.029	0.059	0.018	0.185	0.056	-0.058
-0.280	0.435	-0.806	-0.224	0.424	-0.877	0.636	0.145	-0.129	-0.062	0.025	0.081	0.009	0.190	0.084	-0.065
-0.257	0.500	-0.826	-0.229	0.434	-0.871	0.509	0.296	-0.093	-0.035	0.081	0.055	0.012	0.253	0.065	-0.070
-0.272	0.493	-0.822	-0.232	0.442	-0.866	0.441	0.250	-0.109	-0.047	0.065	0.054	0.006	0.242	0.070	-0.059
-0.276	0.477	-0.814	-0.234	0.449	-0.862	0.343	0.171	-0.104	-0.048	0.043	0.058	0.014	0.224	0.079	-0.073
-0.226	0.473	-0.747	-0.240	0.456	-0.857	0.379	0.433	-0.169	0.008	0.031	0.120	0.033	0.217	0.146	-0.080
-0.403	0.500	-0.877	-0.237	0.460	-0.855	0.213	-0.163	-0.042	-0.172	0.055	-0.012	0.146	0.240	0.017	-0.079
-0.299	0.516	-0.786	-0.238	0.464	-0.853	0.160	0.086	-0.092	-0.067	0.067	0.077	0.045	0.252	0.108	-0.086
-0.260	0.524	-0.767	-0.239	0.467	-0.851	0.169	0.074	-0.077	-0.028	0.071	0.094	0.010	0.256	0.128	-0.089
-0.318	0.508	-0.810	-0.236	0.468	-0.851	0.082	-0.205	0.019	-0.089	0.054	0.051	0.072	0.236	0.083	-0.072
-0.257	0.531	-0.794	-0.235	0.470	-0.851	0.066	-0.013	-0.024	-0.028	0.076	0.066	0.014	0.255	0.098	-0.069
-0.291	0.531	-0.822	-0.237	0.471	-0.849	0.082	0.076	0.009	-0.061	0.074	0.037	0.053	0.250	0.070	-0.042
-0.295	0.504	-0.810	-0.239	0.474	-0.848	0.147	0.074	0.040	-0.063	0.045	0.047	0.061	0.219	0.080	-0.008
-0.153	0.524	-0.861	-0.244	0.475	-0.846	0.069	0.273	0.053	0.084	0.063	-0.006	0.076	0.234	0.027	0.018
-0.172	0.466	-0.889	-0.245	0.471	-0.847	-0.166	0.021	0.109	0.066	0.008	-0.032	0.053	0.171	0.002	0.049
-0.145	0.439	-0.826	-0.254	0.468	-0.847	-0.176	0.481	0.117	0.102	-0.015	0.031	0.075	0.139	0.060	0.049
-0.168	0.423	-0.818	-0.276	0.465	-0.841	-0.121	1.274	0.097	0.101	-0.028	0.033	0.048	0.118	0.067	-0.016
-0.410	0.442	-0.995	-0.285	0.463	-0.839	-0.045	0.450	0.194	-0.132	-0.007	-0.147	0.198	0.132	0.112	-0.088
-0.560	0.493	-0.873	-0.292	0.464	-0.836	0.120	0.241	0.169	-0.275	0.042	-0.027	0.352	0.177	0.008	-0.147
-0.603	0.539	-0.842	-0.298	0.466	-0.833	0.144	0.205	0.169	-0.312	0.087	0.002	0.396	0.219	0.036	-0.187
-0.530	0.593	-0.865	-0.297	0.463	-0.835	-0.074	-0.175	0.226	-0.239	0.144	-0.021	0.324	0.268	0.009	-0.178
-0.453	0.609	-0.944	-0.298	0.456	-0.839	-0.396	-0.057	0.135	-0.161	0.166	-0.096	0.249	0.278	0.074	-0.138
-0.337	0.423	-0.920	-0.289	0.445	-0.848	-0.645	-0.583	0.059	-0.055	-0.008	-0.063	0.134	0.088	0.055	-0.065
-0.337	0.423	-0.920	-0.278	0.435	-0.857	-0.610	-0.561	-0.086	-0.066	0.002	-0.054	0.135	0.082	0.061	0.027
-0.226	0.311	-1.015	-0.263	0.426	-0.866	-0.534	-0.768	-0.217	0.031	-0.101	-0.140	0.023	0.036	0.161	0.078
-0.057	0.357	-1.098	-0.252	0.418	-0.873	-0.543	-0.440	-0.316	0.189	-0.047	-0.215	0.146	0.004	0.249	0.121
-0.133	0.369	-1.031	-0.239	0.414	-0.878	-0.306	-0.559	-0.321	0.099	-0.031	-0.143	0.070	0.009	0.187	0.138
-0.053	0.357	-0.964	-0.235	0.413	-0.880	-0.154	-0.034	-0.332	0.176	-0.042	-0.074	0.150	0.009	0.126	0.140
-0.222	0.392	-1.031	-0.225	0.413	-0.882	-0.011	-0.489	-0.244	-0.004	-0.008	-0.139	0.019	0.019	0.198	0.098
-0.149	0.412	-0.972	-0.218	0.417	-0.882	0.181	-0.246	-0.237	0.063	0.008	-0.080	0.054	0.031	0.144	0.093
-0.187	0.396	-0.956	-0.209	0.423	-0.882	0.266	-0.403	-0.212	0.015	-0.013	-0.065	0.015	0.009	0.132	0.048
-0.091	0.388	-0.912	-0.212	0.429	-0.878	0.313	0.317	-0.266	0.114	-0.028	-0.025	0.111	0.005	0.093	0.041
-0.264	0.412	-0.952	-0.204	0.435	-0.877	0.306	-0.361	-0.190	-0.066	-0.010	-0.066	0.063	0.012	0.137	0.014
-0.191	0.435	-0.905	-0.201	0.441	-0.875	0.260	-0.046	-0.272	0.003	0.007	-0.020	0.010	0.029	0.094	0.006
-0.264	0.458	-0.936	-0.196	0.446	-0.873	0.235	-0.149	-0.275	-0.075	0.025	-0.054	0.063	0.045	0.129	-0.019
-0.187	0.466	-0.889	-0.189	0.451	-0.872	0.230	-0.244	-0.305	-0.005	0.028	-0.007	0.014	0.046	0.086	-0.030
-0.199	0.454	-0.901	-0.185	0.456	-0.871	0.167	-0.094	-0.339	-0.021	0.012	-0.020	0.002	0.028	0.101	-0.037
-0.283	0.473	-0.909	-0.175	0.460	-0.871	0.171	-0.425	-0.313	-0.115	0.027	-0.028	0.083	0.041	0.114	-0.039
-0.187	0.462	-0.877	-0.168	0.464	-0.870	0.196	-0.185	-0.344	-0.026	0.011	0.002	0.012	0.022	0.086	-0.050
-0.222	0.435	-0.885	-0.162	0.468	-0.869	0.186	-0.197	-0.309	-0.066	-0.020	-0.007	0.025	0.011	0.099	-0.052
-0.207	0.392	-0.861	-0.157	0.472	-0.867	0.198	-0.162	-0.263	-0.056	-0.067	0.016	0.010	0.061	0.079	-0.048
-0.157	0.408	-0.834	-0.152	0.477	-0.866	0.220	-0.219	-0.151	-0.011	-0.056	0.042	0.038	0.052	0.055	-0.060
-0.203	0.427	-0.826	-0.144	0.479	-0.866	0.163	-0.414	-0.067	-0.065	-0.039	0.049	0.009	0.040	0.051	-0.058
-0.195	0.489	-0.786	-0.142	0.484	-0.863	0.266	-0.075	-0.100	-0.059	0.017	0.086	0.002	0.016	0.016	-0.068
-0.172	0.520	-0.834	-0.138	0.489	-0.861	0.243	-0.192	-0.117	-0.040	0.044	0.037	0.019	0.040	0.067	-0.067
-0.233	0.543	-0.834	-0.135	0.495	-0.859	0.297	-0.119	-0.129	-0.105	0.061	0.034	0.043	0.058	0.071	-0.057
-0.145	0.605	-0.842	-0.138	0.501	-0.854	0.306	0.330	-0.201	-0.012	0.117	0.022	0.044	0.114	0.083	-0.051
-0.176	0.570	-0.897	-0.138	0.507	-0.851	0.330	0.076	-0.190	-0.043	0.076	-0.037	0.011	0.074	0.143	-0.041
-0.218	0.539	-0.920	-0.142	0.512	-0.847	0.287	0.352	-0.214	-0.082	0.039	-0.065	0.033	0.038	0.170	-0.038
-0.118	0.516	-0.826	-0.134	0.516	-0.846	0.212	-0.392	-0.107	0.011	0.012	0.029	0.065	0.010	0.080	-0.052
-0.210	0.439	-0.818	-0.131	0.520	-0.844	0.222	-0.113	-0.114	-0.084	-0.069	0.035	0.030	0.073	0.076	-0.058
-0.210	0.439	-0.818	-0.127	0.524	-0.842	0.217	-0.160	-0.131	-0.088	-0.073	0.033	0.031	0.078	0.081	-0.057
-0.180	0.547	-0.849	-0.123	0.529	-0.840	0.248	-0.144	-0.180	-0.061	0.031	-0.001	0.002	0.025	0.116	-0.070
-0.176	0.539	-0.865	-0.121	0.533	-0.838	0.215	-0.023	-0.214	-0.060	0.019	-0.019	0.000	0.012	0.136	-0.053
-0.191	0.539	-0.869	-0.114	0.535	-0.837	0.125	-0.292	-0.158	-0.081	0.016	-0.024	0.017	0.006	0.144	-0.042
-0.099	0.547	-0.810	-0.113	0.537	-0.836	0.107	0.027	-0.216	0.009	0.022	0.034	0.074	0.009	0.088	-0.044
-0.141	0.543	-0.842	-0.110	0.539	-0.835	0.050	-0.032	-0.206	-0.036	0.016	0.002	0.030	0.000	0.123	-0.047
-0.183	0.524	-0.865	-0.103	0.541	-0.834	0.139	-0.263	-0.218	-0.084	-0.006	-0.022	0.013	0.025	0.150	-0.038
-0.157	0.508	-0.826	-0.099	0.543	-0.834	0.107	-0.192	-0.160	-0.062	-0.023	0.016	0.013	0.046	0.114	-0.040
-0.099	0.527	-0.794	-0.098	0.546	-0.832	0.159	0.038	-0.095	-0.005	-0.007	0.046	0.069	0.032	0.086	-0.042
-0.099	0.539	-0.806	-0.098	0.549	-0.830	0.122	0.078	-0.091	-0.005	0.003	0.033	0.068	0.025	0.101	-0.031
-0.149	0.558	-0.885	-0.093	0.551	-0.829	0.161	-0.309	-0.083	-0.061	0.019	-0.047	0.017	0.011	0.183	-0.026
-0.091	0.551	-0.810	-0.088	0.555	-0.827	0.193	-0.211	-0.094	-0.008	0.008	0.026	0.074	0.024	0.111	-0.019
-0.114	0.520	-0.818	-0.084	0.558	-0.826	0.180	-0.181	-0.078	-0.034	-0.026	0.016	0.049	0.059	0.121	-0.021
-0.053	0.516	-0.790	-0.085	0.561	-0.823	0.197	0.117	-0.107	0.028	-0.033	0.041	0.110	0.068	0.096	-0.017
-0.099	0.527	-0.802	-0.086	0.564	-0.822	0.148	0.096	-0.040	-0.018	-0.024	0.027	0.062	0.061	0.110	-0.019
-0.103	0.535	-0.838	-0.087	0.567	-0.819	0.179	0.073	-0.068	-0.021	-0.020	-0.010	0.057	0.057	0.148	-0.025
-0.110	0.566	-0.834	-0.084	0.570	-0.817	0.194	-0.110	-0.075	-0.032	0.008	-0.007	0.048	0.030	0.146	-0.041
-0.153	0.574	-0.814	-0.086	0.572	-0.816	0.129	0.176	-0.058	-0.072	0.013	0.011	0.005	0.026	0.128	-0.041
-0.133	0.570	-0.786	-0.083	0.573	-0.815	0.074	-0.194	-0.033	-0.056	0.008	0.038	0.023	0.032	0.103	-0.044
-0.114	0.555	-0.838	-0.085	0.574	-0.814	0.050	0.161	-0.037	-0.035	-0.008	-0.014	0.040	0.051	0.157	-0.048
-0.110	0.555	-0.802	-0.091	0.574	-0.814	0.013	0.392	-0.036	-0.025	-0.008	0.021	0.043	0.054	0.123	-0.049
-0.133	0.543	-0.826	-0.086	0.575	-0.814	0.037	-0.398	0.046	-0.054	-0.021	-0.003	0.018	0.068	0.149	-0.036
-0.160	0.574	-0.818	-0.088	0.576	-0.813	0.047	0.148	-0.030	-0.079	0.009	0.004	0.010	0.040	0.143	-0.031
-0.080	0.555	-0.814	-0.086	0.575	-0.814	-0.030	-0.112	0.010	0.000	-0.009	0.008	0.069	0.062	0.141	-0.023
-0.072	0.566	-0.794	-0.090	0.575	-0.813	-0.015	0.303	-0.071	0.012	0.002	0.027	0.076	0.052	0.123	-0.028
-0.064	0.562	-0.802	-0.088	0.574	-0.814	-0.075	-0.145	-0.014	0.017	-0.000	0.020	0.082	0.059	0.133	-0.020
-0.157	0.558	-0.810	-0.089	0.572	-0.815	-0.097	0.074	-0.008	-0.074	-0.003	0.013	0.012	0.065	0.142	-0.026
-0.114	0.578	-0.810	-0.089	0.570	-0.816	-0.100	-0.023	0.025	-0.032	0.018	0.014	0.030	0.048	0.143	-0.041
-0.114	0.578	-0.810	-0.089	0.570	-0.817	-0.055	-0.018	0.042	-0.032	0.019	0.015	0.029	0.051	0.144	-0.045
-0.153	0.593	-0.818	-0.086	0.569	-0.818	-0.024	-0.202	-0.010	-0.074	0.035	0.007	0.010	0.039	0.153	-0.041
-0.083	0.597	-0.790	-0.089	0.568	-0.818	-0.063	0.220	-0.052	-0.001	0.040	0.035	0.058	0.037	0.126	-0.045
-0.145	0.570	-0.849	-0.088	0.566	-0.819	-0.117	-0.075	0.003	-0.064	0.015	-0.023	0.005	0.066	0.186	-0.044
-0.137	0.551	-0.818	-0.086	0.564	-0.821	-0.117	-0.138	0.001	-0.058	-0.002	0.010	0.002	0.087	0.155	-0.031
-0.103	0.539	-0.814	-0.086	0.563	-0.822	-0.071	0.030	-0.001	-0.023	-0.013	0.015	0.035	0.100	0.151	-0.037
-0.087	0.535	-0.822	-0.088	0.562	-0.823	-0.101	0.098	-0.007	-0.006	-0.015	0.008	0.049	0.106	0.160	-0.035
-0.122	0.566	-0.826	-0.087	0.560	-0.824	-0.111	-0.051	0.002	-0.042	0.018	0.005	0.013	0.077	0.164	-0.034
-0.118	0.558	-0.810	-0.088	0.558	-0.825	-0.095	0.071	-0.046	-0.037	0.012	0.022	0.015	0.086	0.149	-0.029
-0.126	0.508	-0.794	-0.089	0.556	-0.826	-0.125	0.102	-0.039	-0.043	-0.036	0.038	0.007	0.137	0.134	-0.033
-0.080	0.531	-0.818	-0.087	0.555	-0.827	-0.090	-0.071	-0.061	0.001	-0.011	0.016	0.051	0.114	0.158	-0.025
-0.110	0.543	-0.838	-0.089	0.553	-0.829	-0.137	0.153	-0.094	-0.028	0.003	-0.003	0.020	0.103	0.178	-0.030
-0.068	0.520	-0.798	-0.087	0.552	-0.830	-0.065	-0.065	-0.072	0.012	-0.020	0.037	0.062	0.127	0.139	-0.017
-0.157	0.500	-0.842	-0.088	0.550	-0.831	-0.095	0.070	-0.056	-0.076	-0.037	-0.005	0.027	0.146	0.182	-0.021
-0.049	0.489	-0.798	-0.085	0.549	-0.831	-0.035	-0.137	-0.053	0.029	-0.048	0.039	0.080	0.159	0.139	-0.031
-0.095	0.531	-0.822	-0.082	0.550	-0.831	-0.001	-0.105	-0.133	-0.020	-0.006	0.015	0.033	0.117	0.163	-0.038
-0.160	0.524	-0.842	-0.081	0.550	-0.831	0.032	0.063	-0.163	-0.086	-0.014	-0.005	0.034	0.125	0.183	-0.024
-0.107	0.504	-0.814	-0.081	0.552	-0.830	0.096	0.078	-0.160	-0.033	-0.035	0.021	0.020	0.144	0.155	-0.035
-0.057	0.489	-0.810	-0.079	0.555	-0.828	0.162	-0.034	-0.151	0.015	-0.053	0.024	0.070	0.160	0.151	-0.041
-0.103	0.473	-0.794	-0.078	0.560	-0.825	0.277	0.105	-0.184	-0.031	-0.073	0.036	0.023	0.175	0.135	-0.032
-0.130	0.473	-0.826	-0.075	0.566	-0.821	0.391	-0.106	-0.136	-0.061	-0.079	0.001	0.004	0.176	0.167	-0.028
-0.091	0.493	-0.798	-0.073	0.575	-0.815	0.533	-0.044	-0.165	-0.025	-0.069	0.022	0.033	0.156	0.139	-0.046
-0.072	0.504	-0.786	-0.068	0.586	-0.807	0.677	-0.127	-0.191	-0.010	-0.068	0.026	0.051	0.144	0.128	-0.037
-0.153	0.520	-0.802	-0.069	0.599	-0.798	0.785	0.191	-0.204	-0.090	-0.065	0.001	0.030	0.128	0.143	-0.018
-0.060	0.508	-0.790	-0.072	0.612	-0.788	0.820	0.258	-0.157	0.004	-0.090	0.003	0.062	0.140	0.132	-0.017
0.005	0.516	-0.704	-0.072	0.628	-0.775	1.026	0.196	-0.169	0.070	-0.098	0.077	0.126	0.132	0.045	-0.020
-0.095	0.520	-0.771	-0.074	0.646	-0.760	1.148	0.267	-0.198	-0.028	-0.112	-0.005	0.026	0.127	0.112	-0.006
-0.107	0.609	-0.751	-0.074	0.664	-0.744	1.233	0.155	-0.219	-0.040	-0.042	-0.002	0.013	0.038	0.093	-0.019
-0.072	0.612	-0.708	-0.075	0.684	-0.726	1.308	0.301	-0.235	-0.004	-0.057	0.024	0.048	0.034	0.049	-0.024
-0.133	0.609	-0.708	-0.073	0.704	-0.706	1.401	-0.008	-0.156	-0.068	-0.081	0.004	0.014	0.037	0.049	-0.023
-0.037	0.636	-0.656	-0.074	0.725	-0.685	1.479	0.322	-0.197	0.030	-0.075	0.034	0.081	0.010	0.002	-0.020
-0.076	0.667	-0.629	-0.076	0.745	-0.662	1.505	0.352	-0.201	-0.007	-0.065	0.039	0.043	0.022	0.030	-0.022
-0.087	0.674	-0.621	-0.079	0.765	-0.639	1.524	0.372	-0.154	-0.016	-0.077	0.023	0.031	0.030	0.038	-0.016
-0.099	0.682	-0.625	-0.079	0.786	-0.613	1.632	0.305	-0.214	-0.027	-0.090	-0.006	0.019	0.038	0.034	-0.023
-0.099	0.748	-0.574	-0.080	0.806	-0.586	1.679	0.356	-0.206	-0.026	-0.044	0.018	0.020	0.104	0.084	-0.025
-0.083	0.748	-0.530	-0.082	0.826	-0.557	1.702	0.443	-0.186	-0.008	-0.064	0.033	0.036	0.104	0.127	-0.024
-0.118	0.794	-0.562	-0.082	0.845	-0.529	1.677	0.195	-0.164	-0.044	-0.036	-0.027	0.002	0.151	0.096	-0.022
-0.095	0.813	-0.503	-0.082	0.862	-0.499	1.721	0.289	-0.177	-0.021	-0.034	0.002	0.025	0.170	0.155	-0.021
-0.080	0.829	-0.459	-0.082	0.880	-0.469	1.738	0.353	-0.171	-0.005	-0.036	0.015	0.041	0.186	0.197	-0.028
-0.103	0.810	-0.451	-0.081	0.896	-0.437	1.781	0.176	-0.171	-0.029	-0.071	-0.009	0.016	0.166	0.205	-0.029
-0.141	0.864	-0.428	-0.079	0.911	-0.404	1.786	0.143	-0.177	-0.070	-0.032	-0.018	0.024	0.221	0.229	-0.025
-0.118	0.887	-0.404	-0.078	0.924	-0.373	1.690	0.151	-0.131	-0.048	-0.022	-0.025	0.001	0.245	0.252	-0.030
-0.068	0.895	-0.357	-0.077	0.937	-0.342	1.674	0.280	-0.159	0.001	-0.027	-0.010	0.048	0.254	0.299	-0.028
-0.114	0.902	-0.337	-0.075	0.948	-0.310	1.692	0.122	-0.130	-0.047	-0.030	-0.022	0.002	0.261	0.318	-0.018
-0.099	0.976	-0.325	-0.073	0.958	-0.278	1.678	0.136	-0.165	-0.034	0.034	-0.042	0.017	0.335	0.329	-0.017
-0.076	0.991	-0.266	-0.070	0.967	-0.246	1.635	0.133	-0.180	-0.014	0.040	-0.015	0.041	0.350	0.388	-0.029
-0.103	0.983	-0.250	-0.068	0.974	-0.217	1.529	0.002	-0.138	-0.043	0.026	-0.028	0.015	0.342	0.402	-0.022
-0.126	0.983	-0.227	-0.066	0.980	-0.189	1.418	0.053	-0.124	-0.069	0.020	-0.032	0.007	0.341	0.425	-0.025
-0.064	1.014	-0.187	-0.064	0.985	-0.163	1.344	0.022	-0.089	-0.009	0.046	-0.019	0.056	0.372	0.465	-0.030
-0.091	1.034	-0.152	-0.063	0.988	-0.139	1.189	-0.083	-0.033	-0.037	0.062	-0.007	0.030	0.391	0.500	-0.026
-0.103	1.030	-0.152	-0.063	0.991	-0.118	1.085	-0.082	-0.012	-0.049	0.055	-0.028	0.020	0.387	0.499	-0.018
-0.080	1.061	-0.140	-0.063	0.993	-0.098	1.016	-0.175	0.015	-0.026	0.084	-0.036	0.043	0.419	0.511	-0.014
-0.091	1.068	-0.148	-0.063	0.995	-0.078	1.018	0.025	0.002	-0.037	0.090	-0.064	0.033	0.427	0.503	-0.003
-0.068	1.107	-0.160	-0.064	0.996	-0.059	0.947	0.025	0.051	-0.013	0.128	-0.095	0.056	0.466	0.490	-0.004
-0.068	1.107	-0.160	-0.066	0.997	-0.042	0.876	-0.164	0.080	-0.012	0.127	-0.112	0.057	0.466	0.490	-0.008
-0.141	1.088	-0.128	-0.068	0.997	-0.027	0.824	-0.201	0.106	-0.083	0.107	-0.096	0.016	0.447	0.521	-0.014
-0.130	1.130	-0.120	-0.070	0.997	-0.012	0.750	-0.193	0.119	-0.069	0.149	-0.103	0.004	0.490	0.528	-0.020
-0.157	1.099	-0.128	-0.072	0.997	-0.001	0.629	-0.394	0.103	-0.093	0.119	-0.122	0.031	0.459	0.520	-0.027
-0.107	1.092	-0.089	-0.075	0.997	0.009	0.501	-0.266	0.101	-0.041	0.111	-0.092	0.019	0.452	0.559	-0.027
-0.114	1.099	-0.089	-0.076	0.997	0.015	0.350	-0.261	0.076	-0.048	0.119	-0.098	0.011	0.460	0.560	-0.036
-0.145	1.123	-0.073	-0.078	0.997	0.018	0.191	-0.275	0.057	-0.077	0.143	-0.085	0.019	0.484	0.578	-0.036
-0.172	1.157	-0.049	-0.078	0.997	0.018	0.031	-0.491	0.022	-0.103	0.178	-0.061	0.046	0.520	0.602	-0.035
-0.145	1.165	-0.061	-0.079	0.997	0.016	-0.031	-0.514	0.026	-0.075	0.185	-0.071	0.018	0.528	0.592	-0.038
-0.107	1.134	-0.089	-0.080	0.997	0.013	-0.116	-0.383	0.019	-0.036	0.154	-0.096	0.020	0.497	0.566	-0.035
-0.133	1.107	-0.097	-0.080	0.997	0.006	-0.262	-0.563	0.019	-0.063	0.127	-0.097	0.007	0.471	0.559	-0.029
-0.130	1.088	-0.093	-0.080	0.997	-0.003	-0.384	-0.612	-0.021	-0.059	0.108	-0.084	0.004	0.452	0.564	-0.024
-0.145	1.088	-0.093	-0.079	0.997	-0.013	-0.464	-0.586	-0.039	-0.075	0.108	-0.074	0.019	0.453	0.564	-0.019
-0.130	1.061	-0.124	-0.079	0.997	-0.025	-0.506	-0.717	-0.031	-0.061	0.081	-0.094	0.004	0.427	0.534	0.002
-0.072	1.111	-0.132	-0.077	0.996	-0.037	-0.574	-0.703	-0.057	-0.005	0.132	-0.089	0.054	0.478	0.526	0.017
-0.018	1.115	-0.164	-0.076	0.996	-0.050	-0.543	-0.678	-0.036	0.048	0.136	-0.108	0.108	0.483	0.494	0.031
-0.041	1.088	-0.144	-0.075	0.995	-0.062	-0.584	-0.522	-0.019	0.023	0.110	-0.076	0.086	0.456	0.514	0.042
-0.053	1.068	-0.136	-0.074	0.994	-0.075	-0.611	-0.589	0.031	0.012	0.091	-0.055	0.075	0.437	0.523	0.049
-0.053	1.099	-0.144	-0.073	0.993	-0.088	-0.622	-0.385	-0.004	0.011	0.123	-0.049	0.075	0.468	0.515	0.035
-0.010	1.092	-0.152	-0.071	0.992	-0.104	-0.717	-0.511	-0.065	0.051	0.116	-0.042	0.118	0.461	0.507	0.034
-0.057	1.088	-0.160	-0.068	0.990	-0.121	-0.827	-0.537	-0.063	0.002	0.114	-0.033	0.072	0.457	0.500	0.030
-0.022	1.076	-0.175	-0.066	0.988	-0.140	-0.938	-0.355	-0.079	0.034	0.105	-0.029	0.107	0.446	0.484	0.029
-0.060	1.057	-0.219	-0.064	0.985	-0.162	-1.108	-0.421	-0.021	-0.006	0.089	-0.050	0.070	0.428	0.441	0.009
-0.033	1.053	-0.207	-0.063	0.980	-0.187	-1.225	-0.497	0.019	0.019	0.089	-0.013	0.097	0.426	0.453	0.003
-0.103	1.107	-0.239	-0.062	0.975	-0.215	-1.378	-0.485	0.038	-0.051	0.149	-0.017	0.029	0.481	0.421	-0.012
-0.068	1.084	-0.250	-0.059	0.968	-0.244	-1.458	-0.642	0.047	-0.019	0.132	0.000	0.064	0.458	0.409	-0.016
-0.080	1.049	-0.266	-0.058	0.960	-0.274	-1.556	-0.506	0.053	-0.032	0.105	0.015	0.053	0.424	0.393	-0.025
-0.045	1.014	-0.286	-0.056	0.950	-0.307	-1.688	-0.514	0.052	0.001	0.080	0.028	0.088	0.389	0.373	-0.020
-0.045	1.014	-0.286	-0.054	0.938	-0.341	-1.808	-0.447	0.038	-0.001	0.092	0.063	0.088	0.389	0.373	-0.018
-0.049	0.972	-0.353	-0.052	0.924	-0.378	-1.960	-0.402	0.054	-0.007	0.063	0.033	0.085	0.347	0.306	-0.018
-0.041	0.941	-0.408	-0.050	0.908	-0.416	-2.027	-0.345	0.062	-0.001	0.048	0.015	0.093	0.317	0.251	-0.014
-0.057	0.914	-0.412	-0.047	0.890	-0.453	-2.055	-0.527	0.077	-0.019	0.039	0.049	0.079	0.290	0.247	-0.015
-0.003	0.887	-0.447	-0.044	0.871	-0.489	-2.039	-0.363	0.011	0.031	0.031	0.050	0.133	0.264	0.212	-0.018
-0.037	0.848	-0.459	-0.039	0.851	-0.524	-2.008	-0.364	-0.031	-0.008	0.012	0.073	0.099	0.226	0.200	-0.015
-0.026	0.833	-0.483	-0.035	0.829	-0.558	-1.998	-0.403	-0.003	-0.001	0.018	0.083	0.111	0.211	0.177	-0.017
0.005	0.813	-0.546	-0.031	0.807	-0.589	-1.942	-0.307	0.000	0.027	0.021	0.052	0.141	0.193	0.113	-0.020
-0.033	0.783	-0.534	-0.028	0.785	-0.618	-1.819	-0.365	0.047	-0.016	0.012	0.093	0.103	0.162	0.125	-0.019
0.020	0.767	-0.554	-0.025	0.764	-0.645	-1.719	-0.218	0.036	0.036	0.018	0.101	0.157	0.148	0.105	-0.003
-0.003	0.752	-0.577	-0.023	0.741	-0.671	-1.711	-0.258	0.048	0.010	0.025	0.103	0.135	0.133	0.082	-0.011
0.074	0.728	-0.609	-0.024	0.718	-0.695	-1.687	0.114	-0.027	0.088	0.025	0.096	0.212	0.110	0.050	-0.006
-0.030	0.690	-0.680	-0.022	0.696	-0.718	-1.603	-0.117	0.025	-0.018	0.009	0.048	0.108	0.072	0.021	-0.013
-0.003	0.670	-0.672	-0.021	0.673	-0.739	-1.566	-0.139	0.035	0.007	0.012	0.078	0.136	0.053	0.013	-0.010
-0.022	0.659	-0.696	-0.022	0.650	-0.760	-1.568	0.055	0.028	-0.011	0.023	0.075	0.117	0.041	0.037	-0.022
0.005	0.636	-0.715	-0.021	0.626	-0.779	-1.542	-0.069	0.039	0.015	0.024	0.075	0.145	0.018	0.057	-0.022
0.001	0.593	-0.735	-0.022	0.603	-0.798	-1.471	0.012	0.037	0.012	0.004	0.074	0.141	0.024	0.077	-0.029
-0.018	0.566	-0.747	-0.022	0.581	-0.814	-1.384	0.020	-0.019	-0.007	-0.001	0.079	0.122	0.051	0.089	-0.028
-0.041	0.562	-0.775	-0.020	0.559	-0.829	-1.316	-0.127	-0.024	-0.032	0.016	0.067	0.100	0.055	0.117	-0.029
-0.014	0.547	-0.778	-0.020	0.539	-0.842	-1.210	0.036	-0.035	-0.005	0.021	0.076	0.127	0.070	0.122	-0.024
0.009	0.504	-0.771	-0.022	0.521	-0.853	-1.086	0.139	-0.041	0.019	-0.004	0.095	0.151	0.113	0.114	-0.027
0.040	0.489	-0.755	-0.023	0.505	-0.863	-0.926	0.131	-0.071	0.051	-0.004	0.120	0.183	0.128	0.099	-0.017
-0.030	0.450	-0.794	-0.025	0.491	-0.871	-0.799	0.173	-0.055	-0.015	-0.029	0.089	0.114	0.167	0.139	-0.015
0.013	0.454	-0.798	-0.028	0.479	-0.877	-0.694	0.159	-0.034	0.029	-0.013	0.092	0.157	0.164	0.143	-0.011
-0.010	0.450	-0.806	-0.032	0.469	-0.883	-0.601	0.259	-0.036	0.010	-0.006	0.089	0.134	0.168	0.152	-0.013
0.013	0.431	-0.810	-0.037	0.460	-0.887	-0.510	0.327	-0.031	0.039	-0.017	0.090	0.158	0.188	0.156	-0.004
0.001	0.388	-0.806	-0.044	0.452	-0.891	-0.443	0.413	-0.045	0.034	-0.052	0.098	0.147	0.231	0.153	-0.002
-0.010	0.377	-0.826	-0.051	0.446	-0.894	-0.329	0.412	-0.055	0.029	-0.057	0.081	0.136	0.243	0.173	-0.004
-0.010	0.377	-0.826	-0.057	0.441	-0.896	-0.293	0.401	-0.049	0.036	-0.052	0.083	0.137	0.244	0.174	-0.016
-0.057	0.361	-0.826	-0.065	0.436	-0.897	-0.232	0.448	-0.081	-0.003	-0.064	0.084	0.091	0.260	0.175	-0.024
-0.083	0.342	-0.826	-0.071	0.433	-0.898	-0.160	0.377	-0.069	-0.024	-0.080	0.085	0.065	0.281	0.176	-0.018
-0.080	0.377	-0.830	-0.074	0.432	-0.899	-0.078	0.220	-0.057	-0.017	-0.044	0.081	0.070	0.247	0.181	-0.019
0.001	0.392	-0.794	-0.083	0.431	-0.898	-0.055	0.504	-0.082	0.072	-0.028	0.116	0.151	0.233	0.146	-0.015
-0.037	0.392	-0.790	-0.092	0.432	-0.897	0.057	0.586	-0.079	0.044	-0.029	0.118	0.113	0.234	0.144	-0.013
-0.068	0.385	-0.810	-0.103	0.434	-0.895	0.089	0.665	-0.104	0.024	-0.039	0.097	0.083	0.243	0.165	-0.014
-0.114	0.381	-0.822	-0.113	0.436	-0.893	0.078	0.619	-0.117	-0.012	-0.044	0.083	0.037	0.249	0.178	-0.030
-0.133	0.377	-0.826	-0.122	0.438	-0.891	0.102	0.554	-0.128	-0.023	-0.050	0.076	0.019	0.254	0.183	-0.030
-0.149	0.369	-0.826	-0.128	0.440	-0.889	0.126	0.407	-0.119	-0.032	-0.061	0.074	0.004	0.264	0.184	-0.030
-0.095	0.400	-0.818	-0.136	0.443	-0.886	0.116	0.463	-0.117	0.029	-0.032	0.080	0.058	0.235	0.178	-0.019
-0.107	0.388	-0.794	-0.143	0.446	-0.884	0.151	0.467	-0.110	0.025	-0.047	0.101	0.047	0.248	0.156	-0.012
-0.083	0.404	-0.782	-0.153	0.448	-0.881	0.127	0.639	-0.140	0.058	-0.034	0.109	0.071	0.235	0.146	-0.006
-0.133	0.408	-0.802	-0.161	0.450	-0.878	0.078	0.558	-0.118	0.017	-0.032	0.087	0.021	0.233	0.167	-0.004
-0.153	0.400	-0.806	-0.169	0.452	-0.876	0.098	0.514	-0.129	0.006	-0.042	0.080	0.002	0.242	0.173	-0.007
-0.118	0.415	-0.782	-0.178	0.454	-0.873	0.089	0.592	-0.175	0.049	-0.029	0.101	0.038	0.229	0.150	-0.014
-0.180	0.423	-0.806	-0.189	0.456	-0.870	0.052	0.699	-0.163	-0.002	-0.022	0.074	0.024	0.223	0.176	-0.017
-0.180	0.408	-0.798	-0.199	0.457	-0.867	0.012	0.678	-0.156	0.008	-0.039	0.079	0.023	0.240	0.169	-0.019
-0.203	0.423	-0.806	-0.206	0.457	-0.865	-0.025	0.462	-0.147	-0.008	-0.023	0.070	0.046	0.226	0.179	-0.029
-0.207	0.423	-0.790	-0.215	0.457	-0.863	-0.039	0.634	-0.160	-0.002	-0.023	0.083	0.049	0.228	0.165	-0.029
-0.226	0.431	-0.786	-0.222	0.456	-0.861	-0.055	0.491	-0.130	-0.014	-0.015	0.085	0.068	0.222	0.162	-0.030
-0.233	0.431	-0.826	-0.231	0.456	-0.859	-0.039	0.567	-0.148	-0.013	-0.015	0.043	0.075	0.223	0.202	-0.029
-0.230	0.431	-0.806	-0.238	0.456	-0.857	-0.042	0.474	-0.124	-0.002	-0.015	0.061	0.070	0.225	0.184	-0.032
-0.237	0.431	-0.790	-0.245	0.457	-0.855	-0.006	0.489	-0.157	-0.003	-0.015	0.074	0.077	0.226	0.170	-0.037
-0.257	0.423	-0.782	-0.250	0.457	-0.854	-0.019	0.354	-0.147	-0.017	-0.024	0.080	0.096	0.235	0.163	-0.037
-0.303	0.431	-0.814	-0.257	0.457	-0.851	-0.053	0.501	-0.145	-0.056	-0.015	0.047	0.142	0.228	0.195	-0.044
-0.264	0.439	-0.802	-0.264	0.457	-0.850	-0.075	0.495	-0.129	-0.010	-0.007	0.056	0.103	0.221	0.185	-0.056
-0.307	0.446	-0.818	-0.270	0.456	-0.848	-0.067	0.395	-0.115	-0.046	0.001	0.039	0.145	0.215	0.202	-0.062
-0.345	0.431	-0.818	-0.274	0.455	-0.847	-0.059	0.238	-0.079	-0.081	-0.013	0.038	0.183	0.231	0.202	-0.059
-0.330	0.439	-0.806	-0.277	0.455	-0.846	-0.034	0.240	-0.102	-0.062	-0.006	0.049	0.167	0.224	0.192	-0.066
-0.322	0.431	-0.845	-0.280	0.456	-0.845	-0.003	0.247	-0.111	-0.051	-0.014	0.008	0.160	0.233	0.232	-0.068
-0.330	0.423	-0.818	-0.284	0.456	-0.844	-0.034	0.230	-0.080	-0.056	-0.021	0.035	0.167	0.241	0.205	-0.060
-0.337	0.431	-0.830	-0.286	0.455	-0.844	-0.070	0.121	-0.022	-0.061	-0.012	0.023	0.174	0.234	0.217	-0.054
-0.322	0.427	-0.814	-0.289	0.453	-0.844	-0.086	0.164	0.039	-0.043	-0.014	0.039	0.159	0.238	0.202	-0.049
-0.322	0.446	-0.838	-0.291	0.450	-0.844	-0.153	0.122	0.047	-0.040	0.008	0.016	0.158	0.219	0.226	-0.040
-0.310	0.427	-0.857	-0.294	0.446	-0.845	-0.199	0.118	0.048	-0.026	-0.008	-0.003	0.146	0.239	0.246	-0.041
-0.310	0.431	-0.853	-0.298	0.442	-0.846	-0.222	0.218	0.039	-0.021	-0.000	0.002	0.146	0.235	0.242	-0.045
-0.395	0.419	-0.952	-0.297	0.439	-0.848	-0.171	-0.096	0.076	-0.107	-0.008	-0.094	0.231	0.247	0.341	-0.046
-0.399	0.419	-0.936	-0.299	0.436	-0.849	-0.141	0.031	0.103	-0.109	-0.005	-0.077	0.234	0.248	0.325	-0.048
-0.364	0.423	-0.924	-0.300	0.432	-0.850	-0.130	0.011	0.125	-0.073	0.002	-0.064	0.200	0.244	0.313	-0.043
-0.349	0.373	-0.916	-0.299	0.430	-0.852	-0.048	-0.161	0.157	-0.058	-0.046	-0.055	0.184	0.294	0.305	-0.026
-0.307	0.327	-0.909	-0.303	0.427	-0.852	-0.153	0.145	0.138	-0.012	-0.089	-0.046	0.142	0.341	0.297	-0.013
-0.287	0.342	-0.901	-0.304	0.423	-0.854	-0.191	0.013	0.101	0.008	-0.069	-0.037	0.122	0.325	0.288	-0.013
-0.291	0.342	-0.822	-0.306	0.420	-0.855	-0.134	0.093	0.038	0.006	-0.066	0.043	0.126	0.325	0.210	-0.016
-0.318	0.346	-0.775	-0.308	0.419	-0.854	-0.056	0.105	0.039	-0.018	-0.061	0.090	0.153	0.321	0.162	-0.020
-0.326	0.350	-0.775	-0.313	0.417	-0.853	-0.027	0.239	0.099	-0.021	-0.056	0.089	0.161	0.317	0.162	-0.020
-0.310	0.392	-0.830	-0.313	0.415	-0.854	-0.086	-0.061	0.184	-0.005	-0.010	0.034	0.146	0.275	0.217	0.004
-0.272	0.400	-0.822	-0.317	0.413	-0.854	-0.020	0.129	0.213	0.038	-0.001	0.042	0.107	0.267	0.209	0.050
-0.218	0.419	-0.920	-0.323	0.409	-0.854	-0.218	0.295	0.114	0.097	0.023	-0.057	0.054	0.248	0.307	0.086
-0.203	0.323	-1.109	-0.322	0.400	-0.858	-0.430	-0.050	0.126	0.113	-0.065	-0.242	0.039	0.344	0.496	0.110
-0.272	0.276	-1.145	-0.322	0.393	-0.861	-0.297	-0.089	0.146	0.043	-0.104	-0.274	0.108	0.390	0.530	0.126
-0.280	0.269	-1.102	-0.316	0.393	-0.864	0.036	-0.378	0.117	0.029	-0.111	-0.228	0.116	0.398	0.486	0.137
-0.264	0.307	-1.078	-0.308	0.396	-0.865	0.261	-0.451	0.072	0.037	-0.076	-0.203	0.101	0.359	0.462	0.145
-0.195	0.388	-1.094	-0.302	0.400	-0.866	0.225	-0.414	0.085	0.100	0.002	-0.218	0.032	0.277	0.477	0.158
-0.107	0.412	-1.031	-0.297	0.403	-0.866	0.210	-0.273	0.102	0.184	0.023	-0.155	0.057	0.254	0.413	0.173
-0.114	0.369	-0.995	-0.293	0.405	-0.866	0.178	-0.222	0.071	0.172	-0.022	-0.119	0.049	0.296	0.377	0.173
-0.133	0.392	-1.003	-0.288	0.408	-0.867	0.190	-0.308	0.033	0.148	-0.002	-0.126	0.029	0.272	0.384	0.155
-0.199	0.404	-0.964	-0.283	0.411	-0.867	0.141	-0.229	-0.032	0.078	0.007	-0.087	0.036	0.260	0.344	0.122
-0.214	0.388	-0.940	-0.279	0.414	-0.867	0.158	-0.162	-0.084	0.059	-0.011	-0.063	0.051	0.275	0.320	0.088
-0.230	0.385	-0.932	-0.277	0.416	-0.866	0.154	-0.078	-0.049	0.041	-0.018	-0.056	0.066	0.278	0.311	0.038
-0.249	0.377	-0.893	-0.278	0.419	-0.864	0.166	0.077	-0.044	0.023	-0.028	-0.018	0.085	0.286	0.271	0.009
-0.349	0.400	-0.889	-0.274	0.423	-0.864	0.229	-0.242	0.014	-0.081	-0.009	-0.015	0.185	0.262	0.265	-0.005
-0.314	0.462	-0.877	-0.271	0.428	-0.862	0.275	-0.196	-0.007	-0.050	0.048	-0.004	0.150	0.199	0.252	-0.012
-0.260	0.454	-0.877	-0.266	0.434	-0.860	0.327	-0.215	-0.094	-0.000	0.034	-0.006	0.096	0.206	0.251	-0.018
-0.237	0.442	-0.901	-0.260	0.440	-0.859	0.262	-0.219	-0.242	0.017	0.017	-0.031	0.073	0.217	0.274	-0.014
-0.260	0.381	-0.881	-0.255	0.444	-0.859	0.149	-0.153	-0.293	-0.011	-0.049	-0.012	0.095	0.278	0.253	-0.020
-0.287	0.315	-0.845	-0.253	0.446	-0.858	0.065	0.003	-0.306	-0.041	-0.117	0.023	0.122	0.343	0.216	-0.039
-0.303	0.288	-0.822	-0.245	0.448	-0.860	0.049	-0.351	-0.228	-0.064	-0.145	0.048	0.137	0.369	0.191	-0.062
-0.314	0.307	-0.810	-0.239	0.450	-0.861	0.074	-0.277	-0.213	-0.082	-0.128	0.061	0.149	0.348	0.177	-0.058
-0.303	0.439	-0.826	-0.233	0.450	-0.862	-0.035	-0.258	-0.162	-0.076	0.003	0.047	0.137	0.215	0.192	-0.049
-0.180	0.473	-0.790	-0.229	0.450	-0.863	-0.037	-0.128	-0.176	0.043	0.038	0.083	0.014	0.179	0.155	-0.037
-0.191	0.497	-0.802	-0.224	0.450	-0.865	-0.091	-0.219	-0.173	0.026	0.061	0.073	0.026	0.155	0.165	-0.020
-0.207	0.462	-0.806	-0.220	0.450	-0.866	-0.040	-0.113	-0.220	0.007	0.026	0.070	0.041	0.188	0.167	-0.002
-0.207	0.454	-0.834	-0.220	0.452	-0.864	0.062	0.136	-0.241	0.007	0.016	0.041	0.041	0.195	0.193	-0.013
-0.195	0.431	-0.849	-0.216	0.454	-0.865	0.033	-0.130	-0.203	0.014	-0.008	0.026	0.030	0.217	0.208	-0.012
-0.237	0.408	-0.830	-0.210	0.456	-0.865	0.093	-0.236	-0.188	-0.033	-0.034	0.046	0.072	0.239	0.187	-0.005
-0.187	0.423	-0.838	-0.210	0.460	-0.862	0.191	0.161	-0.258	0.017	-0.023	0.035	0.022	0.222	0.193	-0.000
-0.176	0.408	-0.853	-0.210	0.466	-0.860	0.254	0.150	-0.280	0.029	-0.043	0.017	0.010	0.237	0.208	-0.003
-0.164	0.427	-0.810	-0.207	0.472	-0.857	0.324	-0.016	-0.285	0.037	-0.031	0.057	0.001	0.217	0.164	0.006
-0.187	0.439	-0.810	-0.206	0.481	-0.852	0.406	0.091	-0.272	0.013	-0.027	0.053	0.022	0.204	0.163	0.008
-0.183	0.412	-0.802	-0.205	0.489	-0.848	0.474	0.079	-0.230	0.016	-0.063	0.056	0.018	0.231	0.154	0.008
-0.164	0.439	-0.794	-0.208	0.500	-0.840	0.577	0.345	-0.268	0.038	-0.047	0.057	0.002	0.203	0.145	0.007
-0.164	0.439	-0.794	-0.208	0.511	-0.834	0.585	0.154	-0.244	0.038	-0.058	0.051	0.002	0.202	0.144	0.003
-0.168	0.466	-0.767	-0.213	0.523	-0.825	0.682	0.414	-0.229	0.039	-0.043	0.070	0.002	0.174	0.116	0.002
-0.226	0.473	-0.798	-0.212	0.536	-0.817	0.713	0.107	-0.222	-0.019	-0.048	0.030	0.059	0.166	0.147	-0.003
-0.207	0.489	-0.782	-0.214	0.549	-0.808	0.758	0.287	-0.239	0.002	-0.046	0.037	0.040	0.150	0.131	-0.010
-0.199	0.512	-0.759	-0.215	0.564	-0.798	0.855	0.205	-0.238	0.011	-0.037	0.051	0.032	0.126	0.107	-0.012
-0.210	0.520	-0.743	-0.217	0.578	-0.787	0.848	0.286	-0.225	0.001	-0.044	0.056	0.044	0.118	0.090	-0.010
-0.191	0.531	-0.739	-0.220	0.591	-0.776	0.781	0.343	-0.237	0.023	-0.046	0.049	0.024	0.106	0.086	-0.013
-0.226	0.555	-0.751	-0.221	0.604	-0.766	0.751	0.317	-0.256	-0.010	-0.036	0.027	0.059	0.082	0.098	-0.019
-0.241	0.562	-0.755	-0.222	0.617	-0.755	0.760	0.279	-0.276	-0.024	-0.041	0.013	0.074	0.074	0.102	-0.026
-0.253	0.582	-0.743	-0.222	0.629	-0.745	0.768	0.226	-0.295	-0.036	-0.034	0.014	0.085	0.055	0.090	-0.037
-0.264	0.601	-0.727	-0.221	0.641	-0.735	0.743	0.152	-0.303	-0.049	-0.027	0.020	0.096	0.035	0.074	-0.040
-0.272	0.620	-0.739	-0.219	0.654	-0.724	0.745	0.170	-0.318	-0.058	-0.020	-0.002	0.103	0.016	0.085	-0.042
-0.241	0.605	-0.715	-0.216	0.666	-0.714	0.779	0.077	-0.335	-0.030	-0.048	0.011	0.072	0.031	0.062	-0.030
-0.233	0.597	-0.680	-0.214	0.679	-0.702	0.806	0.142	-0.282	-0.024	-0.069	0.036	0.064	0.039	0.026	-0.032
-0.183	0.628	-0.696	-0.215	0.692	-0.689	0.882	0.337	-0.289	0.026	-0.051	0.007	0.014	0.008	0.042	-0.024
-0.283	0.647	-0.708	-0.213	0.706	-0.676	0.935	0.120	-0.291	-0.076	-0.046	-0.019	0.114	0.011	0.054	-0.022
-0.226	0.659	-0.692	-0.210	0.720	-0.661	0.997	0.101	-0.298	-0.021	-0.049	-0.017	0.056	0.022	0.038	-0.028
-0.233	0.670	-0.688	-0.206	0.735	-0.646	1.055	-0.007	-0.283	-0.033	-0.052	-0.029	0.063	0.034	0.034	-0.031
-0.260	0.690	-0.637	-0.202	0.749	-0.630	1.040	0.017	-0.252	-0.064	-0.047	0.007	0.090	0.053	0.017	-0.024
-0.187	0.744	-0.629	-0.201	0.762	-0.615	0.973	0.176	-0.232	0.008	-0.006	-0.000	0.016	0.106	0.024	-0.033
-0.230	0.736	-0.629	-0.198	0.776	-0.599	1.056	-0.012	-0.215	-0.038	-0.028	-0.016	0.059	0.098	0.024	-0.031
-0.268	0.744	-0.633	-0.195	0.790	-0.582	1.099	0.064	-0.220	-0.079	-0.034	-0.037	0.097	0.105	0.020	-0.018
-0.207	0.755	-0.605	-0.192	0.804	-0.563	1.152	0.028	-0.214	-0.021	-0.036	-0.028	0.035	0.117	0.048	-0.018
-0.191	0.786	-0.593	-0.189	0.816	-0.546	1.108	-0.028	-0.175	-0.008	-0.018	-0.033	0.019	0.147	0.060	-0.015
-0.191	0.802	-0.581	-0.188	0.829	-0.527	1.085	0.202	-0.189	-0.009	-0.015	-0.040	0.019	0.162	0.071	-0.009
-0.214	0.794	-0.570	-0.187	0.840	-0.509	1.074	0.125	-0.182	-0.034	-0.034	-0.046	0.042	0.154	0.083	-0.008
-0.222	0.825	-0.546	-0.183	0.850	-0.493	0.966	-0.138	-0.147	-0.045	-0.014	-0.038	0.049	0.184	0.106	-0.008
-0.187	0.837	-0.522	-0.180	0.860	-0.478	0.916	-0.041	-0.141	-0.013	-0.012	-0.030	0.015	0.195	0.130	-0.015
-0.187	0.837	-0.522	-0.176	0.870	-0.461	0.996	-0.170	-0.130	-0.017	-0.021	-0.046	0.014	0.195	0.129	-0.017
-0.214	0.887	-0.510	-0.173	0.879	-0.445	0.968	-0.097	-0.124	-0.047	0.020	-0.051	0.041	0.245	0.141	-0.015
-0.203	0.898	-0.471	-0.170	0.887	-0.428	0.988	-0.252	-0.076	-0.039	0.022	-0.028	0.029	0.256	0.180	-0.013
-0.191	0.856	-0.455	-0.167	0.896	-0.412	0.980	-0.213	-0.071	-0.030	-0.028	-0.029	0.017	0.213	0.196	-0.015
-0.168	0.883	-0.455	-0.164	0.904	-0.395	0.986	-0.155	-0.058	-0.009	-0.010	-0.045	0.006	0.240	0.195	-0.005
-0.183	0.887	-0.432	-0.163	0.912	-0.377	1.022	-0.142	-0.038	-0.027	-0.014	-0.040	0.009	0.243	0.219	-0.003
-0.157	0.925	-0.451	-0.162	0.919	-0.360	0.945	-0.090	-0.031	-0.001	0.018	-0.076	0.019	0.281	0.199	0.002
-0.191	0.937	-0.412	-0.160	0.926	-0.343	0.981	-0.185	-0.022	-0.037	0.022	-0.054	0.016	0.292	0.238	-0.001
-0.168	0.933	-0.396	-0.159	0.932	-0.326	0.941	-0.032	-0.026	-0.015	0.012	-0.055	0.007	0.287	0.253	-0.003
-0.191	0.960	-0.408	-0.158	0.938	-0.309	0.909	-0.099	-0.021	-0.039	0.034	-0.084	0.015	0.314	0.241	-0.013
-0.199	0.941	-0.380	-0.157	0.943	-0.293	0.913	-0.162	-0.026	-0.048	0.009	-0.073	0.023	0.294	0.268	-0.013
-0.222	0.968	-0.408	-0.156	0.948	-0.278	0.807	-0.144	-0.000	-0.071	0.031	-0.115	0.046	0.320	0.239	-0.018
-0.207	0.949	-0.384	-0.156	0.952	-0.264	0.822	-0.230	0.020	-0.057	0.008	-0.105	0.031	0.299	0.262	-0.023
-0.203	0.949	-0.361	-0.155	0.956	-0.250	0.768	-0.249	0.047	-0.053	0.005	-0.095	0.027	0.298	0.285	-0.018
-0.222	0.949	-0.349	-0.155	0.959	-0.236	0.795	-0.337	0.076	-0.073	0.001	-0.098	0.046	0.297	0.296	-0.014
-0.168	0.956	-0.302	-0.156	0.962	-0.222	0.781	-0.242	0.105	-0.018	0.006	-0.064	0.008	0.303	0.342	-0.003
-0.195	1.003	-0.325	-0.158	0.965	-0.210	0.738	-0.371	0.147	-0.044	0.049	-0.101	0.019	0.348	0.317	0.005
-0.141	1.010	-0.298	-0.158	0.968	-0.195	0.798	-0.329	0.119	0.011	0.054	-0.087	0.035	0.354	0.344	0.019
-0.164	1.014	-0.294	-0.160	0.970	-0.182	0.745	-0.104	0.097	-0.010	0.054	-0.097	0.011	0.356	0.347	0.025
-0.145	1.007	-0.254	-0.160	0.972	-0.169	0.686	-0.255	0.067	0.010	0.044	-0.069	0.030	0.346	0.385	0.035
-0.149	1.003	-0.262	-0.160	0.975	-0.157	0.674	-0.175	0.000	0.006	0.037	-0.090	0.026	0.341	0.376	0.032
-0.145	1.014	-0.274	-0.159	0.976	-0.147	0.576	-0.158	0.011	0.009	0.047	-0.112	0.029	0.350	0.363	0.027
-0.168	1.014	-0.266	-0.159	0.978	-0.137	0.559	-0.137	-0.012	-0.014	0.045	-0.114	0.006	0.348	0.369	0.015
-0.191	1.014	-0.231	-0.158	0.979	-0.126	0.587	-0.261	0.002	-0.038	0.044	-0.089	0.018	0.346	0.403	0.011
-0.207	1.030	-0.207	-0.157	0.981	-0.117	0.552	-0.281	-0.014	-0.054	0.058	-0.074	0.034	0.360	0.425	0.017
-0.172	1.041	-0.215	-0.156	0.982	-0.107	0.540	-0.278	-0.039	-0.021	0.068	-0.092	0.001	0.369	0.415	0.027
-0.114	1.053	-0.246	-0.154	0.983	-0.098	0.489	-0.166	-0.061	0.035	0.079	-0.132	0.058	0.379	0.382	0.043
-0.107	1.072	-0.219	-0.152	0.984	-0.090	0.479	-0.132	-0.097	0.041	0.097	-0.113	0.065	0.396	0.407	0.055
-0.107	1.072	-0.219	-0.149	0.985	-0.081	0.486	-0.236	-0.111	0.038	0.096	-0.121	0.064	0.393	0.405	0.062
-0.126	1.072	-0.156	-0.147	0.986	-0.074	0.433	-0.316	-0.088	0.016	0.095	-0.066	0.045	0.390	0.466	0.059
-0.130	1.068	-0.187	-0.145	0.987	-0.068	0.367	-0.299	-0.057	0.011	0.090	-0.104	0.041	0.383	0.432	0.053
-0.118	1.041	-0.211	-0.143	0.988	-0.064	0.251	-0.205	-0.067	0.021	0.063	-0.131	0.053	0.353	0.406	0.055
-0.137	1.057	-0.215	-0.142	0.988	-0.062	0.155	-0.366	-0.068	-0.000	0.078	-0.137	0.034	0.365	0.399	0.061
-0.076	1.096	-0.168	-0.139	0.988	-0.064	-0.018	-0.229	-0.114	0.058	0.116	-0.088	0.095	0.400	0.444	0.065
-0.072	1.084	-0.128	-0.136	0.988	-0.067	-0.109	-0.221	-0.110	0.060	0.105	-0.046	0.099	0.386	0.481	0.063
-0.091	1.096	-0.168	-0.134	0.989	-0.071	-0.150	-0.318	-0.099	0.038	0.116	-0.082	0.079	0.394	0.440	0.068
-0.107	1.099	-0.191	-0.131	0.988	-0.078	-0.279	-0.462	-0.092	0.020	0.120	-0.099	0.064	0.395	0.414	0.064
-0.080	1.099	-0.195	-0.128	0.988	-0.088	-0.434	-0.445	-0.082	0.045	0.121	-0.093	0.090	0.393	0.408	0.062
-0.080	1.096	-0.191	-0.125	0.987	-0.099	-0.518	-0.303	-0.111	0.042	0.118	-0.078	0.090	0.386	0.410	0.058
-0.080	1.099	-0.191	-0.122	0.986	-0.113	-0.676	-0.272	-0.120	0.039	0.123	-0.063	0.090	0.387	0.406	0.056
-0.087	1.099	-0.195	-0.119	0.984	-0.129	-0.765	-0.227	-0.142	0.028	0.124	-0.052	0.081	0.383	0.399	0.040
-0.080	1.072	-0.199	-0.116	0.983	-0.146	-0.813	-0.297	-0.120	0.032	0.099	-0.039	0.089	0.353	0.393	0.027
-0.126	1.065	-0.207	-0.112	0.980	-0.165	-0.935	-0.257	-0.119	-0.017	0.094	-0.028	0.042	0.342	0.382	0.010
-0.107	1.057	-0.207	-0.110	0.976	-0.186	-1.054	-0.290	-0.093	-0.001	0.090	-0.007	0.061	0.332	0.380	0.000
-0.133	1.049	-0.215	-0.107	0.972	-0.209	-1.158	-0.312	-0.087	-0.030	0.087	0.009	0.035	0.321	0.369	-0.003
-0.107	1.026	-0.250	-0.103	0.967	-0.235	-1.262	-0.344	-0.097	-0.007	0.069	-0.002	0.061	0.295	0.332	-0.007
-0.057	1.007	-0.246	-0.100	0.960	-0.260	-1.316	-0.125	-0.115	0.040	0.056	0.028	0.111	0.273	0.333	-0.010
-0.114	0.995	-0.282	-0.097	0.953	-0.288	-1.411	-0.367	-0.090	-0.021	0.052	0.020	0.053	0.258	0.296	-0.005
-0.099	0.995	-0.302	-0.094	0.944	-0.315	-1.445	-0.199	-0.061	-0.008	0.061	0.028	0.068	0.255	0.274	-0.007
-0.076	0.983	-0.309	-0.092	0.935	-0.342	-1.418	-0.264	-0.024	0.013	0.059	0.047	0.091	0.241	0.264	-0.016
-0.095	0.976	-0.353	-0.090	0.925	-0.369	-1.398	-0.257	0.008	-0.007	0.061	0.030	0.071	0.230	0.218	-0.021
-0.095	0.976	-0.373	-0.090	0.915	-0.394	-1.338	-0.172	0.032	-0.008	0.072	0.036	0.071	0.227	0.196	-0.028
-0.118	0.953	-0.380	-0.088	0.904	-0.419	-1.343	-0.375	0.052	-0.033	0.060	0.053	0.047	0.202	0.187	-0.035
-0.107	0.972	-0.369	-0.086	0.892	-0.443	-1.361	-0.159	0.004	-0.022	0.091	0.089	0.059	0.219	0.196	-0.037
-0.099	0.949	-0.404	-0.085	0.880	-0.467	-1.374	-0.173	-0.012	-0.016	0.080	0.079	0.066	0.193	0.159	-0.040
-0.095	0.868	-0.467	-0.082	0.867	-0.491	-1.350	-0.278	0.003	-0.014	0.012	0.040	0.070	0.110	0.094	-0.033
-0.095	0.868	-0.467	-0.081	0.853	-0.515	-1.369	-0.094	-0.035	-0.015	0.026	0.063	0.069	0.107	0.092	-0.025
-0.076	0.837	-0.522	-0.078	0.839	-0.538	-1.344	-0.215	-0.044	0.001	0.009	0.031	0.088	0.073	0.035	-0.023
-0.068	0.810	-0.522	-0.075	0.825	-0.560	-1.322	-0.119	-0.083	0.006	-0.004	0.053	0.096	0.043	0.034	-0.022
-0.095	0.771	-0.566	-0.071	0.810	-0.582	-1.319	-0.267	-0.047	-0.025	-0.027	0.032	0.068	0.002	0.011	-0.014
-0.072	0.779	-0.574	-0.068	0.794	-0.604	-1.340	-0.212	-0.014	-0.004	-0.003	0.046	0.092	0.008	0.020	-0.010
-0.049	0.759	-0.605	-0.066	0.779	-0.624	-1.234	-0.122	-0.038	0.017	-0.007	0.034	0.115	0.013	0.053	-0.010
-0.045	0.771	-0.644	-0.064	0.763	-0.643	-1.260	-0.097	-0.031	0.019	0.020	0.014	0.119	0.003	0.094	-0.000
-0.072	0.783	-0.656	-0.062	0.746	-0.663	-1.278	-0.187	-0.025	-0.011	0.049	0.021	0.092	0.006	0.107	0.005
-0.018	0.740	-0.633	-0.060	0.730	-0.681	-1.244	-0.069	-0.063	0.041	0.023	0.064	0.145	0.038	0.085	0.010
-0.033	0.686	-0.672	-0.057	0.714	-0.698	-1.197	-0.125	-0.088	0.023	-0.015	0.042	0.129	0.094	0.126	0.004
-0.003	0.636	-0.668	-0.056	0.698	-0.714	-1.094	0.073	-0.137	0.053	-0.050	0.061	0.160	0.146	0.123	0.006
-0.057	0.659	-0.700	-0.053	0.683	-0.729	-1.077	-0.076	-0.093	-0.003	-0.012	0.045	0.106	0.124	0.155	0.003
-0.037	0.667	-0.711	-0.052	0.668	-0.742	-1.002	-0.028	-0.093	0.015	0.010	0.047	0.125	0.117	0.168	0.002
-0.026	0.663	-0.704	-0.051	0.653	-0.756	-1.014	0.004	-0.064	0.025	0.021	0.068	0.137	0.122	0.161	-0.006
-0.033	0.640	-0.747	-0.049	0.638	-0.768	-0.988	-0.036	-0.071	0.016	0.013	0.037	0.129	0.147	0.205	0.004
-0.045	0.605	-0.743	-0.048	0.625	-0.779	-0.875	0.003	-0.088	0.003	-0.008	0.052	0.117	0.183	0.201	0.006
0.005	0.585	-0.755	-0.050	0.612	-0.789	-0.828	0.177	-0.078	0.055	-0.014	0.051	0.167	0.203	0.214	0.002
-0.026	0.566	-0.767	-0.052	0.601	-0.798	-0.718	0.187	-0.073	0.026	-0.022	0.047	0.136	0.223	0.226	0.002
-0.053	0.555	-0.755	-0.054	0.591	-0.805	-0.628	0.208	-0.064	0.002	-0.024	0.067	0.108	0.235	0.215	0.006
-0.041	0.558	-0.790	-0.056	0.581	-0.812	-0.624	0.168	-0.081	0.016	-0.010	0.039	0.119	0.232	0.250	0.001
-0.022	0.535	-0.763	-0.056	0.571	-0.819	-0.576	0.054	-0.062	0.035	-0.024	0.073	0.138	0.255	0.223	-0.002
-0.033	0.535	-0.778	-0.060	0.563	-0.824	-0.522	0.310	-0.086	0.028	-0.016	0.063	0.126	0.256	0.239	0.001
-0.045	0.524	-0.775	-0.064	0.555	-0.829	-0.448	0.258	-0.058	0.020	-0.020	0.072	0.114	0.268	0.235	-0.002
-0.045	0.500	-0.771	-0.067	0.549	-0.833	-0.394	0.243	-0.060	0.024	-0.037	0.080	0.114	0.291	0.231	-0.001
-0.064	0.512	-0.794	-0.069	0.543	-0.837	-0.369	0.138	-0.061	0.006	-0.019	0.060	0.094	0.280	0.255	-0.002
-0.037	0.489	-0.810	-0.072	0.538	-0.840	-0.305	0.237	-0.087	0.036	-0.038	0.048	0.120	0.303	0.270	-0.010
-0.064	0.462	-0.810	-0.078	0.533	-0.842	-0.260	0.468	-0.099	0.016	-0.060	0.050	0.092	0.330	0.270	-0.012
-0.114	0.477	-0.818	-0.081	0.529	-0.845	-0.253	0.180	-0.081	-0.031	-0.041	0.045	0.042	0.314	0.278	-0.006
-0.083	0.489	-0.794	-0.086	0.525	-0.847	-0.271	0.382	-0.093	0.005	-0.025	0.071	0.072	0.302	0.254	-0.007
-0.053	0.473	-0.806	-0.091	0.521	-0.849	-0.225	0.357	-0.109	0.041	-0.036	0.061	0.102	0.317	0.266	-0.001
-0.068	0.439	-0.822	-0.094	0.517	-0.851	-0.227	0.248	-0.116	0.029	-0.067	0.047	0.087	0.352	0.281	0.012
-0.045	0.419	-0.802	-0.099	0.514	-0.852	-0.183	0.382	-0.112	0.057	-0.084	0.068	0.109	0.371	0.262	0.011
-0.064	0.435	-0.806	-0.105	0.512	-0.852	-0.139	0.435	-0.107	0.044	-0.066	0.066	0.089	0.356	0.265	0.010
-0.103	0.458	-0.782	-0.111	0.512	-0.852	-0.034	0.358	-0.087	0.011	-0.042	0.089	0.051	0.332	0.241	0.010
-0.076	0.466	-0.782	-0.116	0.512	-0.851	0.005	0.417	-0.149	0.044	-0.035	0.089	0.077	0.324	0.241	0.005
-0.083	0.450	-0.782	-0.123	0.513	-0.850	0.012	0.545	-0.180	0.043	-0.051	0.088	0.069	0.339	0.240	-0.004
-0.107	0.446	-0.802	-0.131	0.514	-0.848	0.084	0.535	-0.192	0.027	-0.057	0.066	0.046	0.342	0.260	0.003
-0.145	0.431	-0.802	-0.136	0.518	-0.844	0.210	0.423	-0.190	-0.006	-0.076	0.063	0.007	0.357	0.259	0.007
-0.099	0.466	-0.794	-0.141	0.523	-0.841	0.245	0.419	-0.207	0.045	-0.046	0.068	0.053	0.321	0.251	0.015
-0.095	0.481	-0.782	-0.148	0.528	-0.836	0.279	0.552	-0.189	0.056	-0.036	0.076	0.056	0.305	0.238	0.011
-0.076	0.462	-0.782	-0.156	0.534	-0.831	0.336	0.617	-0.187	0.084	-0.061	0.071	0.075	0.324	0.238	0.016
-0.164	0.473	-0.798	-0.158	0.542	-0.826	0.417	0.250	-0.170	-0.003	-0.057	0.050	0.014	0.311	0.252	0.008
-0.141	0.481	-0.759	-0.168	0.550	-0.818	0.481	0.768	-0.222	0.031	-0.058	0.083	0.009	0.303	0.212	0.004
-0.180	0.485	-0.786	-0.173	0.559	-0.811	0.498	0.455	-0.213	-0.003	-0.063	0.048	0.029	0.298	0.239	-0.009
-0.157	0.489	-0.755	-0.181	0.568	-0.803	0.523	0.659	-0.245	0.028	-0.068	0.072	0.006	0.293	0.207	-0.012
-0.176	0.466	-0.751	-0.188	0.578	-0.794	0.589	0.544	-0.214	0.015	-0.102	0.067	0.026	0.315	0.202	-0.011
-0.214	0.466	-0.759	-0.191	0.589	-0.785	0.635	0.401	-0.225	-0.019	-0.112	0.051	0.064	0.314	0.209	-0.006
-0.176	0.500	-0.739	-0.200	0.601	-0.774	0.698	0.768	-0.283	0.028	-0.089	0.060	0.026	0.279	0.188	-0.013
-0.187	0.497	-0.747	-0.205	0.613	-0.763	0.747	0.500	-0.243	0.021	-0.106	0.041	0.038	0.282	0.194	-0.011
-0.233	0.497	-0.743	-0.209	0.626	-0.751	0.798	0.483	-0.248	-0.021	-0.119	0.034	0.084	0.281	0.189	-0.010
-0.203	0.535	-0.731	-0.213	0.640	-0.739	0.854	0.488	-0.288	0.013	-0.094	0.033	0.053	0.241	0.176	-0.018
-0.241	0.562	-0.715	-0.215	0.654	-0.726	0.888	0.385	-0.288	-0.023	-0.081	0.036	0.091	0.213	0.159	-0.024
-0.237	0.574	-0.700	-0.214	0.668	-0.713	0.916	0.201	-0.267	-0.020	-0.084	0.039	0.087	0.200	0.142	-0.023
-0.233	0.578	-0.676	-0.216	0.683	-0.698	0.993	0.381	-0.284	-0.014	-0.095	0.047	0.084	0.195	0.117	-0.025
-0.233	0.578	-0.676	-0.217	0.698	-0.683	1.008	0.320	-0.247	-0.013	-0.110	0.032	0.084	0.194	0.116	-0.024
-0.214	0.632	-0.637	-0.220	0.712	-0.666	1.021	0.416	-0.206	0.009	-0.070	0.055	0.065	0.139	0.076	-0.035
-0.245	0.643	-0.644	-0.222	0.727	-0.650	1.030	0.368	-0.199	-0.020	-0.073	0.031	0.096	0.126	0.082	-0.040
-0.310	0.674	-0.652	-0.221	0.741	-0.635	1.026	0.147	-0.189	-0.086	-0.056	0.007	0.161	0.094	0.089	-0.043
-0.276	0.690	-0.629	-0.220	0.754	-0.619	1.026	0.056	-0.169	-0.054	-0.054	0.015	0.127	0.077	0.064	-0.049
-0.253	0.721	-0.601	-0.219	0.768	-0.602	1.084	0.133	-0.173	-0.032	-0.038	0.025	0.104	0.045	0.035	-0.051
-0.257	0.744	-0.581	-0.219	0.782	-0.584	1.113	0.250	-0.176	-0.036	-0.028	0.027	0.108	0.021	0.014	-0.044
-0.264	0.794	-0.589	-0.219	0.796	-0.565	1.163	0.182	-0.159	-0.044	0.008	-0.000	0.115	0.030	0.020	-0.041
-0.272	0.783	-0.581	-0.218	0.809	-0.545	1.156	0.140	-0.127	-0.052	-0.017	-0.012	0.123	0.020	0.011	-0.040
-0.280	0.786	-0.597	-0.217	0.821	-0.528	1.118	-0.072	-0.059	-0.061	-0.025	-0.045	0.130	0.025	0.025	-0.035
-0.268	0.798	-0.570	-0.216	0.833	-0.510	1.103	-0.144	0.005	-0.051	-0.025	-0.036	0.118	0.037	0.004	-0.023
-0.245	0.833	-0.542	-0.215	0.843	-0.493	1.081	-0.133	0.014	-0.028	-0.001	-0.026	0.095	0.073	0.033	-0.018
-0.199	0.848	-0.510	-0.215	0.853	-0.475	1.052	-0.029	0.020	0.018	0.005	-0.012	0.049	0.090	0.066	-0.006
-0.245	0.848	-0.495	-0.216	0.863	-0.457	1.041	0.019	0.057	-0.026	-0.005	-0.015	0.095	0.091	0.084	-0.003
-0.207	0.829	-0.491	-0.217	0.872	-0.440	1.050	-0.047	0.081	0.013	-0.033	-0.030	0.057	0.072	0.089	0.005
-0.272	0.856	-0.514	-0.220	0.880	-0.422	1.046	-0.045	0.182	-0.049	-0.014	-0.072	0.123	0.100	0.067	0.003
-0.233	0.864	-0.499	-0.223	0.887	-0.403	1.070	-0.071	0.236	-0.006	-0.014	-0.075	0.084	0.109	0.084	0.005
-0.260	0.883	-0.526	-0.228	0.894	-0.385	1.028	-0.017	0.250	-0.028	-0.001	-0.121	0.110	0.130	0.058	-0.003
-0.303	0.922	-0.530	-0.233	0.900	-0.368	0.990	0.016	0.264	-0.065	0.031	-0.143	0.152	0.169	0.056	-0.001
-0.303	0.987	-0.479	-0.239	0.906	-0.350	1.005	0.055	0.312	-0.058	0.091	-0.110	0.152	0.236	0.109	-0.016
-0.295	1.014	-0.443	-0.246	0.911	-0.330	1.100	0.021	0.372	-0.043	0.113	-0.095	0.144	0.264	0.146	-0.028
-0.357	1.007	-0.432	-0.252	0.916	-0.311	1.068	-0.086	0.377	-0.098	0.100	-0.102	0.206	0.257	0.159	-0.025
-0.337	0.980	-0.373	-0.259	0.920	-0.295	0.900	-0.087	0.371	-0.072	0.070	-0.059	0.187	0.231	0.219	-0.024
-0.280	0.968	-0.337	-0.264	0.921	-0.285	0.581	-0.137	0.337	-0.009	0.056	-0.033	0.129	0.220	0.256	-0.022
-0.295	0.964	-0.317	-0.267	0.922	-0.280	0.346	-0.260	0.246	-0.021	0.052	-0.019	0.143	0.217	0.277	-0.002
-0.280	0.964	-0.317	-0.271	0.921	-0.280	0.081	-0.234	0.249	-0.002	0.053	-0.019	0.128	0.218	0.278	0.036
-0.245	0.933	-0.321	-0.275	0.919	-0.284	-0.116	-0.253	0.339	0.038	0.025	-0.019	0.093	0.188	0.275	0.063
-0.191	0.983	-0.467	-0.280	0.915	-0.291	-0.266	-0.275	0.357	0.096	0.078	-0.158	0.039	0.239	0.130	0.110
-0.191	0.983	-0.467	-0.283	0.911	-0.298	-0.346	-0.168	0.268	0.100	0.082	-0.150	0.039	0.240	0.131	0.142
-0.118	0.972	-0.503	-0.283	0.909	-0.305	-0.314	-0.132	0.063	0.173	0.073	-0.179	0.035	0.229	0.097	0.169
-0.176	0.925	-0.507	-0.282	0.908	-0.311	-0.250	-0.033	-0.009	0.115	0.028	-0.178	0.023	0.184	0.094	0.174
-0.176	0.914	-0.554	-0.281	0.907	-0.314	-0.118	-0.164	-0.003	0.113	0.017	-0.221	0.022	0.173	0.047	0.182
-0.191	0.933	-0.570	-0.279	0.907	-0.316	0.042	-0.266	-0.009	0.096	0.036	-0.235	0.038	0.192	0.032	0.174
-0.176	0.933	-0.574	-0.275	0.908	-0.316	0.145	-0.369	-0.043	0.108	0.035	-0.239	0.022	0.193	0.028	0.186
-0.172	0.945	-0.577	-0.271	0.908	-0.319	0.038	-0.520	-0.034	0.107	0.047	-0.240	0.019	0.205	0.025	0.192
-0.103	0.960	-0.550	-0.267	0.907	-0.325	-0.158	-0.441	-0.039	0.172	0.063	-0.207	0.051	0.220	0.053	0.200
-0.118	0.968	-0.554	-0.262	0.906	-0.333	-0.262	-0.612	-0.035	0.152	0.072	-0.202	0.035	0.228	0.049	0.196
-0.095	1.007	-0.507	-0.258	0.903	-0.344	-0.473	-0.361	-0.065	0.171	0.114	-0.144	0.058	0.267	0.096	0.183
-0.126	1.014	-0.479	-0.253	0.899	-0.357	-0.609	-0.345	-0.087	0.135	0.126	-0.103	0.028	0.275	0.123	0.158
-0.164	0.976	-0.483	-0.249	0.895	-0.371	-0.694	-0.334	-0.092	0.092	0.092	-0.093	0.010	0.236	0.119	0.129
-0.172	0.945	-0.487	-0.244	0.889	-0.386	-0.743	-0.321	-0.114	0.080	0.066	-0.082	0.018	0.205	0.114	0.088
-0.199	0.953	-0.471	-0.239	0.884	-0.401	-0.735	-0.307	-0.118	0.048	0.080	-0.051	0.044	0.213	0.129	0.057
-0.253	0.953	-0.471	-0.233	0.879	-0.415	-0.685	-0.438	-0.135	-0.012	0.085	-0.037	0.098	0.212	0.128	0.035
-0.233	0.918	-0.451	-0.228	0.874	-0.430	-0.737	-0.370	-0.135	0.002	0.056	-0.003	0.079	0.177	0.147	0.022
-0.230	0.887	-0.491	-0.223	0.867	-0.446	-0.841	-0.343	-0.099	0.001	0.032	-0.026	0.075	0.146	0.107	0.006
-0.195	0.887	-0.499	-0.220	0.859	-0.463	-0.920	-0.240	-0.074	0.032	0.040	-0.017	0.040	0.145	0.097	0.000
-0.241	0.868	-0.495	-0.216	0.850	-0.481	-0.944	-0.365	-0.017	-0.018	0.030	0.005	0.086	0.125	0.100	0.000
-0.245	0.879	-0.503	-0.212	0.841	-0.497	-0.913	-0.314	-0.037	-0.025	0.050	0.014	0.090	0.135	0.090	-0.009
-0.199	0.891	-0.491	-0.209	0.833	-0.513	-0.888	-0.235	-0.073	0.017	0.070	0.041	0.043	0.145	0.100	-0.027
-0.237	0.871	-0.514	-0.205	0.823	-0.529	-0.904	-0.246	-0.077	-0.025	0.060	0.034	0.081	0.125	0.074	-0.036
-0.260	0.875	-0.538	-0.200	0.814	-0.545	-0.925	-0.301	-0.095	-0.053	0.074	0.027	0.104	0.127	0.048	-0.034
-0.241	0.848	-0.507	-0.193	0.804	-0.562	-0.921	-0.470	-0.114	-0.040	0.056	0.075	0.085	0.099	0.077	-0.031
-0.199	0.825	-0.550	-0.187	0.794	-0.578	-0.927	-0.294	-0.162	-0.004	0.043	0.047	0.042	0.074	0.031	-0.024
-0.149	0.825	-0.554	-0.180	0.784	-0.594	-0.979	-0.359	-0.195	0.039	0.054	0.060	0.007	0.073	0.025	-0.006
-0.164	0.825	-0.585	-0.175	0.772	-0.612	-1.081	-0.162	-0.219	0.018	0.066	0.046	0.008	0.071	0.009	0.010
-0.122	0.736	-0.597	-0.169	0.758	-0.630	-1.150	-0.159	-0.248	0.055	-0.010	0.052	0.034	0.020	0.024	0.009
-0.122	0.736	-0.597	-0.162	0.744	-0.648	-1.159	-0.209	-0.242	0.048	0.004	0.071	0.034	0.022	0.026	0.007
-0.172	0.694	-0.633	-0.157	0.730	-0.665	-1.132	-0.148	-0.265	-0.008	-0.024	0.052	0.016	0.066	0.064	0.001
-0.133	0.667	-0.644	-0.151	0.716	-0.682	-1.149	-0.108	-0.254	0.026	-0.037	0.058	0.023	0.095	0.078	-0.007
-0.172	0.682	-0.684	-0.147	0.701	-0.698	-1.090	-0.089	-0.235	-0.017	-0.007	0.034	0.016	0.081	0.120	-0.016
-0.141	0.663	-0.680	-0.142	0.688	-0.712	-1.002	-0.101	-0.232	0.009	-0.012	0.052	0.015	0.103	0.118	-0.011
-0.153	0.651	-0.696	-0.136	0.676	-0.724	-0.837	-0.195	-0.244	-0.009	-0.013	0.048	0.004	0.117	0.137	-0.011
-0.110	0.609	-0.680	-0.132	0.666	-0.734	-0.733	-0.050	-0.261	0.029	-0.045	0.074	0.046	0.162	0.124	-0.001
-0.110	0.609	-0.704	-0.129	0.657	-0.743	-0.657	-0.032	-0.208	0.026	-0.036	0.059	0.046	0.165	0.150	-0.004
-0.095	0.585	-0.719	-0.128	0.650	-0.749	-0.519	0.100	-0.194	0.040	-0.052	0.050	0.061	0.191	0.168	0.000
-0.133	0.593	-0.711	-0.127	0.645	-0.754	-0.376	0.080	-0.149	0.001	-0.038	0.063	0.023	0.185	0.163	-0.010
-0.126	0.616	-0.735	-0.127	0.641	-0.757	-0.286	0.129	-0.144	0.009	-0.011	0.042	0.031	0.165	0.190	-0.006
-0.172	0.601	-0.743	-0.125	0.638	-0.760	-0.210	-0.044	-0.105	-0.039	-0.024	0.037	0.015	0.183	0.200	-0.012
-0.087	0.605	-0.727	-0.126	0.636	-0.761	-0.125	0.174	-0.110	0.046	-0.018	0.054	0.069	0.182	0.187	-0.002
-0.122	0.597	-0.727	-0.125	0.635	-0.762	-0.061	0.017	-0.111	0.011	-0.025	0.055	0.035	0.192	0.190	-0.000
-0.087	0.562	-0.743	-0.127	0.636	-0.762	-0.003	0.217	-0.137	0.047	-0.061	0.039	0.070	0.229	0.208	0.009
-0.118	0.562	-0.739	-0.127	0.636	-0.761	-0.001	0.133	-0.111	0.017	-0.061	0.043	0.039	0.231	0.206	0.005
-0.126	0.562	-0.747	-0.129	0.637	-0.760	0.071	0.216	-0.130	0.011	-0.062	0.034	0.031	0.234	0.216	0.003
-0.126	0.547	-0.755	-0.131	0.639	-0.758	0.118	0.273	-0.132	0.013	-0.080	0.024	0.031	0.252	0.227	-0.003
-0.137	0.570	-0.723	-0.132	0.642	-0.755	0.172	0.110	-0.121	0.002	-0.060	0.053	0.020	0.231	0.197	-0.010
-0.137	0.589	-0.751	-0.135	0.645	-0.752	0.189	0.309	-0.132	0.005	-0.044	0.023	0.020	0.214	0.227	-0.008
-0.164	0.601	-0.731	-0.136	0.648	-0.750	0.171	0.184	-0.115	-0.021	-0.035	0.040	0.007	0.205	0.209	-0.007
-0.126	0.609	-0.743	-0.139	0.651	-0.747	0.167	0.304	-0.107	0.021	-0.030	0.025	0.032	0.199	0.223	-0.008
-0.133	0.620	-0.743	-0.140	0.653	-0.744	0.157	0.147	-0.098	0.014	-0.021	0.023	0.024	0.189	0.224	-0.008
-0.160	0.620	-0.735	-0.142	0.656	-0.741	0.209	0.218	-0.099	-0.011	-0.025	0.028	0.003	0.191	0.218	-0.004
-0.145	0.609	-0.739	-0.143	0.660	-0.738	0.226	0.152	-0.105	0.005	-0.040	0.020	0.013	0.205	0.223	-0.004
-0.157	0.628	-0.727	-0.146	0.664	-0.733	0.255	0.373	-0.153	-0.003	-0.025	0.028	0.001	0.187	0.212	-0.009
-0.137	0.612	-0.723	-0.148	0.668	-0.729	0.278	0.246	-0.129	0.018	-0.045	0.028	0.020	0.204	0.209	-0.008
-0.172	0.612	-0.739	-0.150	0.673	-0.725	0.262	0.224	-0.114	-0.015	-0.049	0.008	0.015	0.206	0.226	-0.006
-0.172	0.612	-0.739	-0.150	0.676	-0.721	0.243	0.110	-0.108	-0.014	-0.053	0.005	0.015	0.207	0.227	-0.001
-0.137	0.632	-0.700	-0.152	0.680	-0.717	0.245	0.209	-0.116	0.021	-0.037	0.040	0.020	0.189	0.188	-0.003
-0.141	0.643	-0.715	-0.154	0.684	-0.713	0.247	0.324	-0.157	0.020	-0.030	0.021	0.016	0.178	0.204	-0.002
-0.164	0.655	-0.731	-0.156	0.688	-0.709	0.250	0.253	-0.134	-0.001	-0.022	0.001	0.008	0.168	0.221	-0.004
-0.164	0.651	-0.688	-0.157	0.692	-0.704	0.280	0.229	-0.144	0.000	-0.030	0.040	0.009	0.172	0.178	-0.006
-0.183	0.651	-0.700	-0.158	0.697	-0.699	0.344	0.172	-0.155	-0.019	-0.036	0.023	0.029	0.173	0.190	-0.010
-0.160	0.667	-0.700	-0.159	0.702	-0.694	0.304	0.226	-0.139	0.005	-0.025	0.018	0.006	0.158	0.190	-0.009
-0.168	0.667	-0.692	-0.159	0.707	-0.689	0.340	0.180	-0.139	-0.002	-0.030	0.021	0.014	0.158	0.182	-0.007
-0.160	0.686	-0.692	-0.160	0.712	-0.683	0.351	0.233	-0.143	0.007	-0.016	0.016	0.007	0.139	0.182	-0.009
-0.160	0.698	-0.672	-0.163	0.717	-0.677	0.345	0.331	-0.134	0.009	-0.010	0.029	0.007	0.127	0.162	-0.011
-0.207	0.694	-0.692	-0.163	0.723	-0.672	0.350	0.099	-0.133	-0.037	-0.019	0.005	0.054	0.131	0.182	-0.015
-0.176	0.705	-0.684	-0.162	0.728	-0.666	0.370	0.134	-0.168	-0.007	-0.013	0.007	0.024	0.120	0.174	-0.017
-0.195	0.690	-0.664	-0.163	0.734	-0.660	0.406	0.233	-0.175	-0.026	-0.034	0.020	0.044	0.135	0.153	-0.021
-0.176	0.694	-0.664	-0.162	0.740	-0.653	0.404	0.101	-0.149	-0.007	-0.036	0.014	0.026	0.130	0.153	-0.012
-0.183	0.698	-0.660	-0.162	0.746	-0.647	0.429	0.160	-0.146	-0.015	-0.038	0.011	0.034	0.125	0.149	-0.014
-0.157	0.705	-0.652	-0.162	0.752	-0.639	0.449	0.201	-0.181	0.012	-0.036	0.012	0.008	0.117	0.140	-0.010
-0.183	0.728	-0.648	-0.161	0.758	-0.631	0.485	0.181	-0.172	-0.016	-0.020	0.008	0.036	0.093	0.135	-0.009
-0.168	0.755	-0.629	-0.160	0.765	-0.624	0.460	0.122	-0.180	-0.002	0.001	0.020	0.021	0.065	0.115	-0.007
-0.168	0.732	-0.625	-0.160	0.772	-0.616	0.502	0.192	-0.194	-0.002	-0.029	0.016	0.022	0.087	0.110	-0.013
-0.172	0.740	-0.621	-0.159	0.778	-0.607	0.496	0.223	-0.200	-0.006	-0.028	0.011	0.027	0.078	0.105	-0.018
-0.187	0.732	-0.617	-0.160	0.785	-0.598	0.548	0.274	-0.192	-0.021	-0.042	0.006	0.043	0.085	0.101	-0.012
-0.214	0.755	-0.613	-0.159	0.792	-0.589	0.549	0.163	-0.177	-0.049	-0.026	0.001	0.071	0.060	0.096	-0.018
-0.137	0.763	-0.597	-0.157	0.799	-0.580	0.561	0.091	-0.172	0.027	-0.026	0.007	0.005	0.051	0.079	-0.017
-0.203	0.786	-0.597	-0.157	0.807	-0.570	0.590	0.255	-0.194	-0.039	-0.010	-0.003	0.061	0.026	0.078	-0.015
-0.172	0.786	-0.593	-0.155	0.814	-0.560	0.598	0.063	-0.175	-0.010	-0.017	-0.009	0.031	0.024	0.073	-0.012
-0.180	0.806	-0.593	-0.153	0.821	-0.550	0.598	0.105	-0.194	-0.020	-0.005	-0.019	0.039	0.003	0.072	-0.024
-0.199	0.794	-0.585	-0.152	0.828	-0.540	0.587	0.184	-0.208	-0.041	-0.023	-0.021	0.059	0.013	0.063	-0.016
-0.191	0.798	-0.542	-0.150	0.835	-0.530	0.590	0.051	-0.194	-0.036	-0.026	0.012	0.052	0.008	0.018	-0.012
-0.153	0.821	-0.562	-0.146	0.841	-0.520	0.583	-0.008	-0.195	-0.001	-0.009	-0.017	0.013	0.017	0.036	-0.012
-0.137	0.821	-0.546	-0.144	0.848	-0.509	0.615	0.177	-0.209	0.012	-0.016	-0.012	0.002	0.019	0.019	-0.006
-0.168	0.837	-0.542	-0.142	0.855	-0.499	0.621	0.124	-0.193	-0.020	-0.007	-0.019	0.029	0.036	0.014	-0.005
-0.157	0.829	-0.542	-0.140	0.862	-0.487	0.638	0.131	-0.211	-0.011	-0.022	-0.031	0.018	0.030	0.013	-0.010
-0.183	0.829	-0.514	-0.137	0.869	-0.476	0.663	0.031	-0.214	-0.041	-0.029	-0.015	0.045	0.032	0.016	-0.018
-0.168	0.848	-0.503	-0.134	0.876	-0.464	0.681	0.051	-0.208	-0.029	-0.016	-0.015	0.030	0.052	0.029	-0.017
-0.172	0.879	-0.499	-0.130	0.883	-0.452	0.712	0.011	-0.210	-0.036	0.008	-0.024	0.035	0.085	0.034	-0.021
-0.149	0.871	-0.491	-0.128	0.889	-0.439	0.726	0.133	-0.203	-0.015	-0.007	-0.029	0.012	0.079	0.043	-0.014
-0.164	0.856	-0.471	-0.125	0.896	-0.425	0.747	0.019	-0.164	-0.033	-0.029	-0.023	0.028	0.066	0.064	-0.016
-0.130	0.879	-0.440	-0.123	0.903	-0.411	0.755	0.189	-0.202	-0.001	-0.013	-0.006	0.006	0.091	0.096	-0.011
-0.164	0.875	-0.443	-0.121	0.910	-0.397	0.783	0.104	-0.202	-0.038	-0.023	-0.024	0.030	0.089	0.094	-0.018
-0.141	0.883	-0.440	-0.118	0.916	-0.383	0.792	0.044	-0.182	-0.018	-0.022	-0.034	0.007	0.098	0.099	-0.015
-0.180	0.906	-0.451	-0.114	0.923	-0.369	0.786	-0.085	-0.177	-0.060	-0.005	-0.060	0.046	0.123	0.089	-0.018
-0.137	0.906	-0.400	-0.111	0.929	-0.353	0.832	-0.014	-0.165	-0.021	-0.011	-0.025	0.004	0.124	0.142	-0.014
-0.145	0.933	-0.408	-0.108	0.935	-0.338	0.830	-0.040	-0.141	-0.031	0.010	-0.048	0.012	0.152	0.135	-0.014
-0.133	0.918	-0.392	-0.106	0.941	-0.323	0.832	0.034	-0.147	-0.022	-0.011	-0.047	0.000	0.138	0.152	-0.008
-0.130	0.925	-0.369	-0.103	0.946	-0.307	0.870	-0.036	-0.137	-0.021	-0.009	-0.040	0.004	0.147	0.176	-0.006
-0.133	0.953	-0.369	-0.100	0.952	-0.290	0.912	-0.027	-0.148	-0.028	0.013	-0.057	0.000	0.175	0.176	-0.008
-0.126	0.968	-0.357	-0.098	0.957	-0.273	0.903	-0.032	-0.113	-0.023	0.023	-0.062	0.008	0.191	0.188	-0.008
-0.153	0.980	-0.353	-0.096	0.962	-0.257	0.820	0.005	-0.096	-0.051	0.030	-0.074	0.018	0.203	0.192	-0.009
-0.126	0.980	-0.325	-0.094	0.965	-0.243	0.769	-0.095	-0.081	-0.026	0.026	-0.061	0.009	0.204	0.219	-0.007
-0.133	0.983	-0.309	-0.092	0.969	-0.229	0.759	-0.186	-0.068	-0.036	0.026	-0.059	0.001	0.208	0.235	-0.005
-0.110	0.976	-0.290	-0.090	0.973	-0.214	0.773	-0.117	-0.067	-0.015	0.015	-0.054	0.024	0.201	0.254	0.004
-0.103	0.980	-0.274	-0.089	0.976	-0.199	0.810	-0.077	-0.047	-0.009	0.016	-0.054	0.032	0.205	0.270	0.006
-0.083	0.987	-0.246	-0.088	0.979	-0.182	0.836	0.023	-0.047	0.010	0.020	-0.042	0.052	0.213	0.297	0.011
-0.114	0.995	-0.266	-0.088	0.982	-0.167	0.812	-0.126	-0.012	-0.022	0.025	-0.078	0.022	0.221	0.276	0.007
-0.114	0.995	-0.266	-0.087	0.985	-0.152	0.785	-0.080	-0.016	-0.022	0.023	-0.093	0.023	0.222	0.276	-0.004
-0.130	0.964	-0.215	-0.087	0.987	-0.138	0.732	-0.097	-0.010	-0.038	-0.010	-0.056	0.008	0.191	0.327	-0.017
-0.172	0.987	-0.231	-0.087	0.988	-0.125	0.711	-0.236	0.017	-0.080	0.012	-0.085	0.034	0.215	0.311	-0.020
-0.157	1.014	-0.195	-0.087	0.990	-0.111	0.711	-0.244	0.022	-0.065	0.037	-0.063	0.019	0.242	0.346	-0.018
-0.137	1.045	-0.211	-0.087	0.991	-0.097	0.759	-0.313	0.028	-0.046	0.067	-0.093	0.000	0.272	0.329	-0.008
-0.099	1.057	-0.195	-0.087	0.993	-0.083	0.752	-0.225	0.013	-0.007	0.077	-0.091	0.039	0.283	0.345	0.005
-0.095	1.049	-0.187	-0.088	0.994	-0.069	0.743	-0.187	0.062	-0.003	0.068	-0.097	0.042	0.275	0.352	0.012
-0.103	1.030	-0.168	-0.090	0.994	-0.057	0.592	-0.048	0.084	-0.009	0.049	-0.089	0.034	0.255	0.371	0.006
-0.133	1.041	-0.164	-0.091	0.995	-0.049	0.453	-0.114	0.066	-0.038	0.060	-0.094	0.003	0.266	0.374	-0.007
-0.164	1.049	-0.124	-0.091	0.995	-0.043	0.336	-0.190	0.028	-0.068	0.067	-0.060	0.028	0.273	0.412	-0.018
-0.157	1.053	-0.108	-0.092	0.995	-0.038	0.296	-0.187	0.006	-0.061	0.071	-0.050	0.020	0.277	0.427	-0.024
-0.145	1.057	-0.108	-0.092	0.995	-0.034	0.227	-0.204	0.011	-0.049	0.075	-0.054	0.009	0.280	0.426	-0.018
-0.126	1.041	-0.108	-0.092	0.995	-0.031	0.157	-0.274	0.007	-0.030	0.059	-0.056	0.010	0.264	0.425	0.008
-0.099	1.038	-0.136	-0.092	0.995	-0.031	0.037	-0.369	0.016	-0.003	0.056	-0.084	0.037	0.259	0.396	0.045
-0.037	1.045	-0.152	-0.093	0.995	-0.033	-0.035	-0.271	0.062	0.060	0.064	-0.098	0.098	0.266	0.378	0.075
0.013	1.072	-0.187	-0.094	0.995	-0.034	-0.028	-0.116	0.075	0.111	0.091	-0.132	0.148	0.292	0.341	0.096
-0.003	1.068	-0.160	-0.095	0.995	-0.035	-0.013	-0.056	0.049	0.096	0.087	-0.104	0.133	0.287	0.367	0.107
-0.026	1.061	-0.148	-0.095	0.995	-0.036	-0.041	-0.114	0.032	0.074	0.080	-0.090	0.110	0.278	0.377	0.106
-0.057	1.049	-0.183	-0.094	0.995	-0.039	-0.102	-0.231	-0.009	0.042	0.068	-0.123	0.080	0.265	0.340	0.098
-0.068	1.034	-0.223	-0.094	0.995	-0.044	-0.162	-0.286	-0.027	0.030	0.053	-0.158	0.068	0.248	0.299	0.096
-0.045	1.022	-0.242	-0.093	0.994	-0.049	-0.219	-0.333	-0.023	0.052	0.041	-0.172	0.091	0.234	0.277	0.095
-0.033	1.061	-0.246	-0.092	0.994	-0.057	-0.343	-0.416	-0.001	0.063	0.081	-0.168	0.102	0.271	0.271	0.100
-0.041	1.057	-0.219	-0.091	0.994	-0.067	-0.423	-0.324	0.006	0.055	0.077	-0.131	0.094	0.265	0.296	0.106
-0.026	1.099	-0.223	-0.091	0.993	-0.080	-0.608	-0.393	0.015	0.070	0.121	-0.122	0.109	0.306	0.290	0.103
-0.022	1.103	-0.246	-0.091	0.991	-0.095	-0.713	-0.392	0.030	0.073	0.126	-0.130	0.113	0.307	0.264	0.098
-0.033	1.099	-0.235	-0.091	0.989	-0.113	-0.874	-0.365	0.060	0.062	0.124	-0.100	0.101	0.301	0.274	0.093
-0.022	1.099	-0.223	-0.091	0.987	-0.133	-0.952	-0.403	0.071	0.074	0.127	-0.068	0.113	0.299	0.284	0.083
-0.041	1.080	-0.223	-0.091	0.984	-0.156	-1.088	-0.389	0.075	0.055	0.111	-0.046	0.093	0.277	0.282	0.062
-0.041	1.080	-0.223	-0.092	0.980	-0.179	-1.153	-0.344	0.089	0.055	0.115	-0.022	0.093	0.275	0.279	0.047
-0.095	1.045	-0.235	-0.093	0.975	-0.204	-1.256	-0.393	0.131	0.002	0.085	-0.009	0.038	0.238	0.265	0.032
-0.076	1.030	-0.239	-0.094	0.969	-0.231	-1.331	-0.322	0.128	0.023	0.076	0.014	0.057	0.220	0.259	0.023
-0.083	1.010	-0.282	-0.094	0.961	-0.260	-1.483	-0.390	0.107	0.015	0.064	0.000	0.049	0.198	0.213	0.015
-0.068	0.980	-0.298	-0.094	0.952	-0.291	-1.600	-0.310	0.102	0.031	0.042	0.016	0.064	0.165	0.195	0.016
-0.072	0.945	-0.325	-0.094	0.941	-0.324	-1.706	-0.311	0.088	0.027	0.018	0.021	0.060	0.127	0.165	0.012
-0.080	0.964	-0.349	-0.093	0.930	-0.357	-1.717	-0.353	0.083	0.019	0.049	0.031	0.052	0.144	0.139	0.007
-0.080	0.960	-0.353	-0.093	0.917	-0.388	-1.654	-0.206	0.091	0.019	0.058	0.058	0.052	0.137	0.133	0.002
-0.095	0.960	-0.392	-0.093	0.904	-0.418	-1.653	-0.259	0.114	0.004	0.072	0.049	0.037	0.135	0.091	-0.007
-0.072	0.945	-0.400	-0.093	0.890	-0.447	-1.619	-0.158	0.106	0.027	0.071	0.070	0.060	0.117	0.081	-0.011
-0.103	0.906	-0.432	-0.091	0.874	-0.477	-1.649	-0.391	0.097	-0.006	0.047	0.068	0.029	0.077	0.047	-0.013
-0.076	0.848	-0.432	-0.091	0.858	-0.506	-1.656	-0.211	0.095	0.020	0.005	0.097	0.056	0.017	0.045	-0.009
-0.076	0.813	-0.475	-0.090	0.841	-0.533	-1.574	-0.231	0.108	0.019	-0.013	0.081	0.055	0.020	0.001	-0.016
-0.060	0.833	-0.499	-0.090	0.825	-0.559	-1.538	-0.149	0.067	0.034	0.023	0.083	0.071	0.002	0.026	-0.013
-0.107	0.837	-0.558	-0.087	0.807	-0.584	-1.551	-0.267	0.018	-0.015	0.044	0.050	0.024	0.000	0.087	-0.009
-0.076	0.794	-0.554	-0.085	0.788	-0.609	-1.547	-0.162	0.018	0.014	0.020	0.079	0.055	0.044	0.085	-0.011
-0.064	0.759	-0.597	-0.084	0.769	-0.634	-1.563	-0.178	0.046	0.024	0.005	0.060	0.066	0.081	0.130	-0.015
-0.087	0.736	-0.625	-0.084	0.748	-0.658	-1.586	-0.043	0.030	0.001	0.002	0.057	0.043	0.105	0.160	-0.015
-0.072	0.736	-0.621	-0.080	0.728	-0.681	-1.556	-0.280	0.008	0.012	0.023	0.084	0.058	0.106	0.157	-0.012
-0.083	0.717	-0.652	-0.078	0.706	-0.704	-1.572	-0.101	-0.057	-0.001	0.025	0.076	0.046	0.127	0.190	-0.009
-0.053	0.698	-0.684	-0.075	0.684	-0.726	-1.558	-0.130	-0.053	0.027	0.028	0.066	0.076	0.147	0.223	-0.004
-0.026	0.659	-0.668	-0.074	0.662	-0.745	-1.479	-0.002	-0.052	0.052	0.011	0.102	0.103	0.187	0.208	-0.004
-0.045	0.609	-0.719	-0.074	0.642	-0.763	-1.382	-0.009	-0.039	0.032	-0.018	0.069	0.083	0.238	0.260	-0.000
-0.060	0.578	-0.704	-0.075	0.623	-0.779	-1.224	0.096	-0.018	0.018	-0.030	0.101	0.067	0.269	0.245	-0.010
-0.053	0.543	-0.727	-0.076	0.605	-0.792	-1.122	0.052	-0.001	0.026	-0.048	0.091	0.074	0.305	0.269	-0.016
-0.103	0.539	-0.755	-0.077	0.590	-0.804	-0.975	0.091	-0.008	-0.022	-0.036	0.075	0.024	0.309	0.297	-0.024
-0.072	0.539	-0.755	-0.079	0.575	-0.814	-0.881	0.129	-0.023	0.010	-0.022	0.085	0.054	0.310	0.297	-0.027
-0.091	0.516	-0.790	-0.077	0.562	-0.823	-0.790	-0.095	-0.026	-0.011	-0.032	0.059	0.034	0.333	0.333	-0.026
-0.091	0.516	-0.790	-0.078	0.551	-0.831	-0.699	0.057	-0.045	-0.010	-0.021	0.066	0.033	0.333	0.333	-0.018
-0.057	0.473	-0.786	-0.079	0.541	-0.837	-0.575	0.159	-0.078	0.026	-0.054	0.077	0.067	0.375	0.329	-0.014
-0.064	0.439	-0.794	-0.081	0.533	-0.842	-0.521	0.151	-0.056	0.020	-0.080	0.074	0.058	0.410	0.337	-0.006
-0.060	0.415	-0.802	-0.084	0.526	-0.847	-0.414	0.167	-0.047	0.026	-0.096	0.071	0.062	0.433	0.345	0.005
-0.057	0.419	-0.810	-0.086	0.520	-0.850	-0.338	0.223	-0.075	0.033	-0.087	0.066	0.065	0.429	0.352	0.001
-0.041	0.427	-0.802	-0.092	0.517	-0.851	-0.179	0.369	-0.107	0.053	-0.076	0.075	0.080	0.421	0.344	0.003
-0.099	0.427	-0.814	-0.094	0.516	-0.852	-0.074	0.232	-0.099	-0.001	-0.075	0.064	0.022	0.421	0.356	0.001
-0.072	0.427	-0.818	-0.098	0.516	-0.851	-0.003	0.273	-0.128	0.029	-0.075	0.059	0.048	0.420	0.359	-0.006
-0.087	0.415	-0.790	-0.103	0.518	-0.849	0.119	0.414	-0.155	0.019	-0.089	0.085	0.032	0.431	0.331	-0.015
-0.118	0.439	-0.806	-0.108	0.521	-0.847	0.156	0.356	-0.133	-0.007	-0.068	0.067	0.001	0.407	0.346	-0.014
-0.114	0.435	-0.802	-0.114	0.525	-0.844	0.236	0.421	-0.137	0.002	-0.077	0.068	0.004	0.410	0.341	-0.017
-0.118	0.439	-0.818	-0.118	0.530	-0.840	0.288	0.374	-0.170	0.003	-0.078	0.048	0.001	0.405	0.356	-0.017
-0.118	0.435	-0.802	-0.123	0.537	-0.835	0.389	0.406	-0.159	0.008	-0.088	0.059	0.001	0.408	0.340	-0.012
-0.118	0.446	-0.794	-0.128	0.544	-0.829	0.461	0.377	-0.161	0.012	-0.085	0.061	0.002	0.395	0.331	-0.005
-0.133	0.450	-0.826	-0.132	0.553	-0.823	0.494	0.364	-0.160	0.001	-0.089	0.023	0.018	0.389	0.361	-0.008
-0.103	0.466	-0.782	-0.139	0.562	-0.815	0.548	0.538	-0.174	0.039	-0.083	0.059	0.012	0.373	0.317	-0.010
-0.164	0.489	-0.798	-0.145	0.572	-0.808	0.569	0.441	-0.133	-0.017	-0.070	0.035	0.050	0.348	0.332	-0.017
-0.157	0.497	-0.775	-0.149	0.581	-0.800	0.599	0.361	-0.133	-0.005	-0.072	0.051	0.043	0.339	0.307	-0.023
-0.199	0.512	-0.794	-0.154	0.592	-0.791	0.637	0.402	-0.123	-0.042	-0.067	0.023	0.086	0.322	0.325	-0.031
-0.187	0.500	-0.775	-0.158	0.604	-0.782	0.735	0.337	-0.149	-0.027	-0.090	0.033	0.074	0.332	0.305	-0.026
-0.183	0.520	-0.778	-0.161	0.616	-0.771	0.786	0.316	-0.174	-0.020	-0.083	0.018	0.071	0.311	0.307	-0.018
-0.149	0.524	-0.735	-0.164	0.630	-0.759	0.892	0.391	-0.186	0.018	-0.093	0.049	0.037	0.305	0.262	-0.013
-0.141	0.539	-0.739	-0.169	0.645	-0.745	0.957	0.479	-0.203	0.030	-0.093	0.032	0.030	0.288	0.265	-0.008
-0.180	0.551	-0.711	-0.171	0.660	-0.731	0.986	0.315	-0.217	-0.006	-0.096	0.046	0.069	0.275	0.236	-0.011
-0.183	0.578	-0.723	-0.174	0.675	-0.717	0.972	0.462	-0.253	-0.007	-0.084	0.019	0.073	0.246	0.246	-0.011
-0.214	0.597	-0.708	-0.177	0.690	-0.702	0.969	0.434	-0.245	-0.035	-0.079	0.020	0.104	0.225	0.229	-0.021
-0.176	0.632	-0.696	-0.178	0.704	-0.688	0.959	0.330	-0.262	0.005	-0.058	0.018	0.066	0.188	0.216	-0.023
-0.207	0.632	-0.676	-0.178	0.718	-0.673	0.972	0.260	-0.271	-0.026	-0.072	0.023	0.097	0.186	0.194	-0.022
-0.207	0.632	-0.676	-0.177	0.732	-0.658	0.993	0.215	-0.260	-0.027	-0.086	0.008	0.097	0.184	0.192	-0.018
-0.172	0.643	-0.625	-0.176	0.745	-0.643	0.990	0.229	-0.240	0.007	-0.087	0.044	0.063	0.171	0.139	-0.027
-0.191	0.678	-0.633	-0.175	0.759	-0.627	1.031	0.199	-0.255	-0.014	-0.066	0.019	0.082	0.134	0.146	-0.031
-0.230	0.705	-0.633	-0.174	0.773	-0.610	1.047	0.227	-0.254	-0.053	-0.053	0.003	0.121	0.105	0.144	-0.032
-0.222	0.732	-0.597	-0.173	0.786	-0.594	1.029	0.162	-0.241	-0.047	-0.039	0.021	0.113	0.076	0.106	-0.036
-0.199	0.752	-0.577	-0.172	0.799	-0.576	1.053	0.284	-0.229	-0.024	-0.032	0.023	0.090	0.055	0.085	-0.038
-0.207	0.744	-0.574	-0.172	0.811	-0.559	1.038	0.228	-0.180	-0.032	-0.052	0.010	0.098	0.061	0.079	-0.039
-0.203	0.755	-0.558	-0.172	0.824	-0.540	1.114	0.260	-0.203	-0.029	-0.053	0.007	0.094	0.047	0.061	-0.040
-0.233	0.771	-0.550	-0.170	0.837	-0.520	1.160	0.105	-0.205	-0.062	-0.050	-0.005	0.125	0.030	0.051	-0.039
-0.226	0.813	-0.526	-0.167	0.849	-0.501	1.138	0.037	-0.190	-0.057	-0.020	-0.001	0.117	0.015	0.026	-0.038
-0.203	0.821	-0.526	-0.165	0.861	-0.482	1.124	0.059	-0.178	-0.036	-0.024	-0.020	0.094	0.024	0.024	-0.037
-0.203	0.833	-0.503	-0.163	0.872	-0.462	1.128	0.033	-0.152	-0.038	-0.023	-0.016	0.094	0.038	0.002	-0.033
-0.195	0.848	-0.491	-0.161	0.882	-0.442	1.144	0.039	-0.134	-0.032	-0.018	-0.024	0.086	0.055	0.016	-0.032
-0.214	0.898	-0.479	-0.160	0.892	-0.422	1.124	0.100	-0.111	-0.053	0.023	-0.033	0.105	0.108	0.030	-0.037
-0.218	0.898	-0.447	-0.158	0.902	-0.402	1.117	0.035	-0.099	-0.058	0.013	-0.021	0.108	0.109	0.063	-0.042
-0.214	0.883	-0.412	-0.158	0.911	-0.381	1.177	0.009	-0.050	-0.055	-0.011	-0.007	0.104	0.096	0.101	-0.054
-0.237	0.902	-0.432	-0.157	0.920	-0.359	1.198	-0.076	-0.049	-0.079	-0.001	-0.048	0.127	0.117	0.083	-0.055
-0.257	0.918	-0.396	-0.155	0.928	-0.338	1.152	-0.165	-0.043	-0.100	0.007	-0.034	0.146	0.134	0.120	-0.059
-0.226	0.945	-0.400	-0.154	0.935	-0.318	1.115	-0.036	-0.037	-0.070	0.026	-0.058	0.115	0.162	0.118	-0.065
-0.241	0.949	-0.365	-0.153	0.942	-0.298	1.095	-0.155	-0.007	-0.086	0.024	-0.042	0.131	0.167	0.156	-0.058
-0.260	0.999	-0.357	-0.153	0.948	-0.279	1.059	-0.166	0.014	-0.105	0.068	-0.054	0.150	0.219	0.165	-0.041
-0.195	1.018	-0.337	-0.153	0.953	-0.260	1.025	-0.219	0.055	-0.040	0.082	-0.053	0.084	0.240	0.187	-0.027
-0.187	0.991	-0.357	-0.154	0.958	-0.242	0.997	-0.234	0.100	-0.031	0.051	-0.091	0.076	0.215	0.169	-0.010
-0.157	0.960	-0.329	-0.155	0.962	-0.224	0.975	-0.181	0.086	0.000	0.015	-0.081	0.044	0.185	0.199	0.012
-0.164	0.987	-0.313	-0.155	0.966	-0.207	0.940	-0.109	0.038	-0.007	0.039	-0.083	0.052	0.213	0.216	0.020
-0.160	1.022	-0.313	-0.155	0.969	-0.190	0.888	-0.099	0.028	-0.003	0.070	-0.099	0.048	0.249	0.218	0.016
-0.176	1.045	-0.309	-0.155	0.972	-0.174	0.856	-0.145	0.023	-0.019	0.090	-0.111	0.063	0.273	0.224	0.002
-0.210	0.995	-0.282	-0.155	0.975	-0.160	0.747	-0.104	0.004	-0.053	0.038	-0.097	0.097	0.224	0.253	-0.007
-0.245	0.995	-0.274	-0.155	0.977	-0.149	0.614	-0.189	0.041	-0.087	0.036	-0.100	0.132	0.225	0.262	-0.012
-0.210	1.007	-0.246	-0.156	0.977	-0.142	0.428	-0.266	0.068	-0.052	0.047	-0.080	0.097	0.237	0.291	-0.009
-0.180	1.049	-0.235	-0.156	0.978	-0.137	0.340	-0.312	0.052	-0.021	0.089	-0.073	0.065	0.281	0.304	-0.003
-0.149	1.045	-0.242	-0.155	0.979	-0.132	0.286	-0.212	-0.022	0.009	0.084	-0.086	0.034	0.277	0.297	0.008
-0.172	1.034	-0.235	-0.153	0.980	-0.129	0.206	-0.294	-0.057	-0.016	0.072	-0.081	0.056	0.266	0.306	0.019
-0.172	1.014	-0.227	-0.151	0.980	-0.126	0.202	-0.239	-0.077	-0.018	0.052	-0.076	0.055	0.247	0.315	0.029
-0.149	1.010	-0.246	-0.149	0.981	-0.125	0.128	-0.208	-0.082	0.003	0.047	-0.097	0.031	0.244	0.295	0.036
-0.141	1.022	-0.278	-0.147	0.981	-0.123	0.162	-0.272	-0.055	0.009	0.058	-0.130	0.023	0.256	0.264	0.054
-0.103	1.053	-0.239	-0.145	0.982	-0.120	0.204	-0.268	-0.046	0.045	0.089	-0.094	0.016	0.287	0.304	0.074
-0.068	1.038	-0.231	-0.144	0.983	-0.114	0.338	-0.201	-0.047	0.078	0.072	-0.091	0.052	0.271	0.312	0.087
-0.068	1.057	-0.242	-0.141	0.984	-0.109	0.329	-0.166	-0.090	0.076	0.091	-0.109	0.052	0.291	0.300	0.089
-0.083	1.030	-0.270	-0.139	0.985	-0.104	0.270	-0.159	-0.094	0.058	0.063	-0.140	0.038	0.264	0.272	0.089
-0.126	1.038	-0.266	-0.137	0.985	-0.101	0.217	-0.307	-0.060	0.014	0.070	-0.139	0.004	0.272	0.276	0.084
-0.107	1.038	-0.270	-0.135	0.986	-0.100	0.143	-0.324	-0.065	0.031	0.070	-0.145	0.017	0.272	0.272	0.088
-0.110	1.061	-0.290	-0.133	0.986	-0.099	0.094	-0.338	-0.090	0.025	0.092	-0.165	0.014	0.296	0.252	0.090
-0.060	1.068	-0.298	-0.129	0.986	-0.103	-0.069	-0.470	-0.116	0.072	0.100	-0.169	0.065	0.304	0.244	0.104
-0.068	1.065	-0.298	-0.125	0.986	-0.109	-0.247	-0.460	-0.130	0.060	0.096	-0.163	0.057	0.300	0.244	0.111
-0.030	1.068	-0.274	-0.122	0.985	-0.119	-0.419	-0.412	-0.098	0.095	0.101	-0.129	0.096	0.304	0.267	0.118
-0.033	1.076	-0.254	-0.120	0.984	-0.131	-0.527	-0.401	-0.067	0.089	0.110	-0.098	0.093	0.311	0.286	0.113
-0.030	1.111	-0.254	-0.117	0.983	-0.144	-0.640	-0.192	-0.103	0.090	0.146	-0.084	0.097	0.346	0.286	0.100
-0.033	1.115	-0.250	-0.114	0.981	-0.159	-0.732	-0.257	-0.062	0.084	0.152	-0.065	0.094	0.350	0.289	0.083
-0.087	1.099	-0.250	-0.112	0.978	-0.175	-0.799	-0.224	-0.054	0.028	0.139	-0.049	0.041	0.334	0.288	0.064
-0.080	1.096	-0.266	-0.110	0.975	-0.193	-0.857	-0.273	-0.047	0.034	0.138	-0.047	0.049	0.330	0.272	0.036
-0.095	1.061	-0.262	-0.108	0.971	-0.212	-0.930	-0.421	-0.028	0.016	0.107	-0.024	0.034	0.295	0.275	0.015
-0.145	1.041	-0.266	-0.106	0.967	-0.232	-0.990	-0.264	-0.046	-0.036	0.092	-0.008	0.016	0.275	0.270	0.003
-0.114	1.018	-0.278	-0.104	0.962	-0.253	-1.085	-0.368	-0.015	-0.007	0.075	0.002	0.015	0.251	0.257	-0.006
-0.114	1.018	-0.278	-0.103	0.956	-0.276	-1.169	-0.257	-0.010	-0.009	0.081	0.025	0.014	0.251	0.256	-0.007
-0.107	0.991	-0.333	-0.100	0.948	-0.301	-1.240	-0.387	0.002	-0.003	0.061	-0.006	0.022	0.223	0.200	-0.006
-0.068	0.976	-0.325	-0.098	0.940	-0.325	-1.289	-0.192	-0.030	0.034	0.053	0.027	0.061	0.207	0.207	-0.011
-0.126	0.987	-0.373	-0.096	0.932	-0.351	-1.307	-0.305	-0.045	-0.027	0.074	0.005	0.003	0.217	0.158	-0.018
-0.114	0.941	-0.353	-0.093	0.922	-0.376	-1.336	-0.208	-0.075	-0.018	0.037	0.050	0.015	0.170	0.176	-0.024
-0.126	0.953	-0.365	-0.089	0.911	-0.402	-1.400	-0.436	-0.054	-0.034	0.059	0.064	0.004	0.180	0.163	-0.034
-0.087	0.910	-0.365	-0.085	0.900	-0.428	-1.412	-0.259	-0.074	0.001	0.028	0.090	0.042	0.136	0.161	-0.037
-0.087	0.879	-0.400	-0.083	0.888	-0.453	-1.415	-0.180	-0.037	-0.001	0.010	0.080	0.042	0.104	0.123	-0.035
-0.107	0.856	-0.440	-0.081	0.875	-0.478	-1.373	-0.259	0.001	-0.023	-0.001	0.065	0.023	0.079	0.082	-0.026
-0.083	0.852	-0.479	-0.077	0.862	-0.501	-1.280	-0.322	-0.020	-0.003	0.008	0.049	0.046	0.073	0.040	-0.020
-0.057	0.840	-0.455	-0.074	0.850	-0.522	-1.233	-0.219	-0.030	0.021	0.009	0.094	0.073	0.060	0.061	-0.017
-0.049	0.840	-0.510	-0.071	0.837	-0.543	-1.248	-0.214	-0.056	0.025	0.022	0.060	0.081	0.058	0.004	-0.009
-0.068	0.833	-0.538	-0.069	0.823	-0.564	-1.225	-0.105	-0.077	0.004	0.028	0.053	0.062	0.048	0.027	-0.010
-0.060	0.810	-0.574	-0.066	0.809	-0.584	-1.267	-0.093	-0.066	0.009	0.019	0.038	0.070	0.022	0.065	-0.011
-0.072	0.810	-0.577	-0.064	0.794	-0.605	-1.295	-0.058	-0.094	-0.005	0.034	0.055	0.059	0.019	0.072	-0.008
-0.068	0.802	-0.613	-0.059	0.778	-0.626	-1.294	-0.261	-0.129	-0.006	0.042	0.040	0.063	0.009	0.110	-0.008
-0.007	0.763	-0.589	-0.057	0.762	-0.645	-1.275	0.063	-0.183	0.054	0.020	0.084	0.125	0.032	0.089	-0.009
-0.057	0.717	-0.652	-0.053	0.745	-0.664	-1.267	-0.150	-0.157	-0.001	-0.010	0.040	0.076	0.081	0.155	0.003
-0.049	0.686	-0.672	-0.050	0.729	-0.682	-1.212	-0.025	-0.141	0.005	-0.025	0.038	0.084	0.115	0.177	0.006
-0.003	0.690	-0.692	-0.050	0.713	-0.699	-1.174	0.125	-0.100	0.051	-0.005	0.035	0.131	0.113	0.200	-0.009
-0.033	0.682	-0.688	-0.048	0.698	-0.715	-1.099	-0.063	-0.060	0.018	0.003	0.055	0.100	0.124	0.199	-0.007
-0.083	0.690	-0.680	-0.049	0.683	-0.729	-1.032	0.114	-0.071	-0.031	0.025	0.077	0.051	0.119	0.194	-0.013
-0.030	0.667	-0.684	-0.050	0.669	-0.741	-0.951	0.148	-0.100	0.024	0.016	0.086	0.105	0.145	0.200	-0.028
-0.068	0.643	-0.715	-0.049	0.657	-0.752	-0.809	0.022	-0.107	-0.016	0.005	0.065	0.067	0.172	0.234	-0.032
-0.083	0.632	-0.743	-0.051	0.645	-0.762	-0.789	0.200	-0.115	-0.029	0.005	0.048	0.052	0.186	0.264	-0.030
-0.045	0.593	-0.715	-0.049	0.635	-0.771	-0.698	-0.006	-0.095	0.008	-0.023	0.084	0.091	0.227	0.239	-0.037
-0.076	0.582	-0.735	-0.051	0.625	-0.779	-0.652	0.140	-0.068	-0.021	-0.024	0.073	0.060	0.242	0.261	-0.038
-0.076	0.558	-0.755	-0.052	0.616	-0.786	-0.573	0.109	-0.050	-0.020	-0.038	0.060	0.061	0.267	0.283	-0.025
-0.076	0.558	-0.755	-0.051	0.608	-0.792	-0.499	-0.019	-0.074	-0.021	-0.031	0.066	0.061	0.270	0.285	-0.026
-0.014	0.543	-0.767	-0.054	0.601	-0.797	-0.433	0.295	-0.106	0.043	-0.039	0.060	0.122	0.287	0.299	-0.021
-0.064	0.524	-0.771	-0.055	0.595	-0.802	-0.385	0.151	-0.093	-0.005	-0.052	0.060	0.072	0.309	0.305	-0.016
-0.076	0.512	-0.818	-0.055	0.589	-0.806	-0.336	0.049	-0.103	-0.017	-0.058	0.017	0.060	0.322	0.353	-0.010
-0.057	0.516	-0.790	-0.056	0.584	-0.810	-0.321	0.124	-0.125	0.003	-0.049	0.048	0.080	0.320	0.327	-0.019
-0.045	0.539	-0.763	-0.057	0.580	-0.813	-0.278	0.214	-0.147	0.016	-0.022	0.079	0.091	0.299	0.301	-0.018
-0.068	0.520	-0.790	-0.060	0.576	-0.815	-0.246	0.238	-0.127	-0.005	-0.037	0.054	0.068	0.320	0.330	-0.013
-0.076	0.524	-0.822	-0.061	0.572	-0.818	-0.211	0.161	-0.082	-0.011	-0.030	0.025	0.060	0.317	0.363	-0.016
-0.049	0.512	-0.806	-0.064	0.570	-0.819	-0.153	0.234	-0.092	0.019	-0.039	0.042	0.086	0.330	0.348	-0.019
-0.076	0.477	-0.775	-0.068	0.568	-0.820	-0.104	0.283	-0.107	-0.005	-0.072	0.075	0.058	0.366	0.317	-0.014
-0.087	0.477	-0.806	-0.070	0.567	-0.821	-0.061	0.219	-0.105	-0.014	-0.071	0.044	0.047	0.367	0.349	-0.015
-0.060	0.485	-0.806	-0.073	0.567	-0.820	-0.012	0.289	-0.122	0.017	-0.063	0.044	0.073	0.361	0.350	-0.016
-0.087	0.504	-0.802	-0.076	0.567	-0.820	0.001	0.231	-0.104	-0.008	-0.044	0.048	0.046	0.342	0.346	-0.008
-0.064	0.500	-0.798	-0.079	0.568	-0.819	0.031	0.250	-0.115	0.018	-0.048	0.051	0.068	0.347	0.343	-0.006
-0.060	0.520	-0.802	-0.083	0.569	-0.818	0.064	0.338	-0.131	0.026	-0.030	0.046	0.072	0.328	0.347	-0.006
-0.087	0.500	-0.786	-0.086	0.572	-0.816	0.180	0.303	-0.149	0.002	-0.052	0.059	0.044	0.347	0.331	-0.009
-0.072	0.504	-0.790	-0.090	0.576	-0.812	0.239	0.344	-0.177	0.021	-0.053	0.052	0.059	0.343	0.335	-0.012
-0.126	0.493	-0.802	-0.093	0.581	-0.809	0.274	0.274	-0.142	-0.030	-0.069	0.037	0.005	0.354	0.347	-0.013
-0.099	0.512	-0.786	-0.096	0.585	-0.805	0.287	0.345	-0.147	0.001	-0.054	0.049	0.031	0.335	0.331	-0.014
-0.080	0.531	-0.778	-0.102	0.591	-0.800	0.347	0.443	-0.168	0.026	-0.041	0.052	0.050	0.315	0.323	-0.026
-0.126	0.531	-0.802	-0.104	0.597	-0.795	0.373	0.265	-0.167	-0.018	-0.047	0.023	0.003	0.315	0.346	-0.019
-0.160	0.531	-0.790	-0.108	0.604	-0.790	0.388	0.364	-0.185	-0.049	-0.054	0.030	0.032	0.314	0.333	-0.020
-0.099	0.535	-0.751	-0.111	0.611	-0.784	0.431	0.372	-0.210	0.016	-0.057	0.064	0.029	0.309	0.293	-0.025
-0.126	0.547	-0.763	-0.116	0.618	-0.777	0.458	0.477	-0.225	-0.006	-0.053	0.045	0.002	0.297	0.304	-0.025
-0.130	0.531	-0.763	-0.119	0.626	-0.771	0.460	0.431	-0.231	-0.006	-0.076	0.039	0.003	0.311	0.304	-0.020
-0.137	0.524	-0.759	-0.123	0.634	-0.763	0.515	0.372	-0.194	-0.011	-0.092	0.035	0.011	0.317	0.299	-0.025
-0.149	0.562	-0.747	-0.123	0.643	-0.756	0.583	0.195	-0.189	-0.022	-0.062	0.039	0.023	0.277	0.286	-0.025
-0.149	0.582	-0.747	-0.126	0.653	-0.747	0.619	0.332	-0.211	-0.019	-0.053	0.030	0.023	0.256	0.285	-0.023
-0.149	0.582	-0.747	-0.128	0.664	-0.737	0.692	0.283	-0.174	-0.018	-0.063	0.021	0.023	0.255	0.284	-0.021
-0.130	0.578	-0.715	-0.131	0.676	-0.725	0.822	0.373	-0.203	0.005	-0.080	0.040	0.004	0.257	0.251	-0.024
-0.133	0.589	-0.696	-0.133	0.689	-0.713	0.872	0.350	-0.203	0.003	-0.081	0.047	0.008	0.244	0.230	-0.023
-0.172	0.616	-0.688	-0.135	0.702	-0.699	0.936	0.273	-0.162	-0.034	-0.067	0.042	0.047	0.215	0.221	-0.026
-0.145	0.624	-0.644	-0.137	0.717	-0.684	1.013	0.388	-0.181	-0.004	-0.074	0.070	0.020	0.205	0.176	-0.033
-0.168	0.643	-0.656	-0.140	0.732	-0.667	1.079	0.427	-0.214	-0.024	-0.070	0.041	0.044	0.184	0.186	-0.038
-0.183	0.651	-0.648	-0.142	0.747	-0.649	1.131	0.382	-0.214	-0.037	-0.078	0.032	0.059	0.174	0.177	-0.033
-0.172	0.667	-0.613	-0.145	0.763	-0.630	1.164	0.418	-0.205	-0.024	-0.078	0.049	0.048	0.157	0.139	-0.035
-0.157	0.705	-0.601	-0.145	0.778	-0.611	1.212	0.332	-0.228	-0.008	-0.055	0.041	0.033	0.116	0.126	-0.034
-0.172	0.713	-0.585	-0.146	0.794	-0.591	1.226	0.390	-0.254	-0.022	-0.063	0.037	0.049	0.106	0.108	-0.037
-0.176	0.736	-0.574	-0.147	0.809	-0.569	1.255	0.415	-0.236	-0.025	-0.055	0.027	0.053	0.081	0.095	-0.037
-0.210	0.728	-0.570	-0.146	0.823	-0.549	1.225	0.162	-0.178	-0.061	-0.076	0.011	0.087	0.087	0.089	-0.038
-0.191	0.755	-0.562	-0.146	0.836	-0.528	1.214	0.219	-0.155	-0.041	-0.063	-0.002	0.068	0.058	0.079	-0.037
-0.187	0.786	-0.554	-0.145	0.851	-0.505	1.368	0.171	-0.163	-0.038	-0.046	-0.017	0.064	0.025	0.069	-0.035
-0.164	0.813	-0.479	-0.145	0.866	-0.479	1.485	0.251	-0.192	-0.016	-0.035	0.032	0.040	0.004	0.007	-0.034
-0.164	0.810	-0.471	-0.143	0.881	-0.452	1.520	0.247	-0.238	-0.018	-0.053	0.012	0.040	0.002	0.017	-0.039
-0.218	0.813	-0.491	-0.140	0.894	-0.425	1.504	0.153	-0.240	-0.075	-0.063	-0.034	0.094	0.008	0.001	-0.044
-0.214	0.837	-0.451	-0.137	0.908	-0.397	1.561	0.088	-0.247	-0.074	-0.054	-0.023	0.089	0.033	0.041	-0.046
-0.207	0.871	-0.420	-0.133	0.920	-0.368	1.559	0.096	-0.245	-0.070	-0.031	-0.020	0.082	0.069	0.074	-0.042
-0.180	0.902	-0.400	-0.130	0.932	-0.340	1.534	0.126	-0.228	-0.046	-0.012	-0.029	0.055	0.102	0.096	-0.035
-0.153	0.933	-0.396	-0.127	0.942	-0.312	1.467	0.184	-0.231	-0.022	0.009	-0.052	0.027	0.135	0.102	-0.031
-0.164	0.964	-0.361	-0.124	0.950	-0.286	1.394	0.042	-0.161	-0.036	0.031	-0.043	0.038	0.168	0.139	-0.031
-0.180	0.976	-0.317	-0.123	0.958	-0.260	1.345	0.073	-0.105	-0.053	0.035	-0.025	0.053	0.181	0.185	-0.036
-0.195	0.980	-0.286	-0.122	0.964	-0.235	1.282	-0.042	-0.051	-0.070	0.033	-0.018	0.068	0.186	0.218	-0.047
-0.207	0.972	-0.290	-0.122	0.970	-0.212	1.212	-0.020	-0.014	-0.081	0.020	-0.045	0.079	0.180	0.216	-0.048
-0.210	0.983	-0.282	-0.122	0.974	-0.193	1.051	-0.224	0.025	-0.085	0.027	-0.057	0.082	0.192	0.226	-0.042
-0.180	1.007	-0.286	-0.122	0.977	-0.175	0.967	-0.259	0.058	-0.054	0.047	-0.079	0.050	0.217	0.223	-0.031
-0.160	1.041	-0.250	-0.123	0.980	-0.159	0.852	-0.186	0.099	-0.033	0.079	-0.059	0.030	0.253	0.261	-0.026
-0.160	1.041	-0.250	-0.126	0.982	-0.144	0.788	-0.283	0.163	-0.031	0.077	-0.074	0.029	0.255	0.262	-0.026
-0.195	1.038	-0.231	-0.129	0.983	-0.131	0.707	-0.217	0.178	-0.062	0.072	-0.067	0.063	0.252	0.284	-0.032
-0.222	1.030	-0.219	-0.132	0.984	-0.119	0.692	-0.283	0.207	-0.086	0.063	-0.068	0.089	0.246	0.297	-0.039
-0.226	1.026	-0.207	-0.136	0.985	-0.107	0.655	-0.302	0.218	-0.086	0.058	-0.068	0.092	0.243	0.310	-0.042
-0.222	1.045	-0.207	-0.140	0.986	-0.095	0.678	-0.332	0.226	-0.078	0.077	-0.080	0.087	0.263	0.311	-0.033
-0.191	1.061	-0.183	-0.144	0.986	-0.083	0.630	-0.335	0.231	-0.043	0.092	-0.067	0.056	0.280	0.336	-0.018
-0.172	1.053	-0.179	-0.148	0.986	-0.073	0.570	-0.310	0.228	-0.020	0.084	-0.073	0.035	0.273	0.341	-0.009
-0.149	1.065	-0.148	-0.152	0.986	-0.066	0.411	-0.244	0.189	0.007	0.095	-0.049	0.011	0.286	0.374	0.004
-0.187	1.049	-0.136	-0.155	0.986	-0.061	0.315	-0.316	0.157	-0.029	0.080	-0.042	0.048	0.271	0.388	0.006
-0.160	1.034	-0.152	-0.156	0.986	-0.059	0.164	-0.268	0.083	-0.001	0.065	-0.060	0.020	0.257	0.374	0.004
-0.195	0.999	-0.168	-0.157	0.986	-0.059	0.094	-0.340	0.086	-0.034	0.030	-0.076	0.053	0.223	0.359	0.008
-0.195	1.010	-0.172	-0.159	0.985	-0.060	-0.008	-0.339	0.104	-0.032	0.042	-0.078	0.052	0.236	0.357	0.024
-0.149	1.018	-0.172	-0.161	0.985	-0.061	0.022	-0.242	0.109	0.016	0.050	-0.078	0.005	0.244	0.358	0.039
-0.145	1.022	-0.235	-0.163	0.985	-0.059	0.139	-0.225	0.111	0.021	0.054	-0.142	0.000	0.249	0.296	0.065
-0.118	1.022	-0.239	-0.164	0.985	-0.057	0.214	-0.273	0.098	0.050	0.054	-0.149	0.028	0.250	0.293	0.095
-0.072	1.026	-0.187	-0.165	0.985	-0.052	0.309	-0.192	0.077	0.097	0.058	-0.103	0.075	0.255	0.345	0.109
-0.049	1.014	-0.187	-0.166	0.985	-0.046	0.315	-0.148	0.065	0.121	0.046	-0.108	0.099	0.245	0.346	0.113
-0.095	1.010	-0.195	-0.167	0.985	-0.043	0.253	-0.291	0.060	0.075	0.042	-0.119	0.054	0.242	0.339	0.112
-0.133	1.026	-0.231	-0.166	0.985	-0.039	0.260	-0.318	0.013	0.037	0.058	-0.158	0.016	0.258	0.305	0.106
-0.126	1.049	-0.227	-0.166	0.985	-0.036	0.274	-0.417	0.011	0.044	0.080	-0.158	0.024	0.282	0.310	0.103
-0.130	1.057	-0.231	-0.166	0.986	-0.035	0.166	-0.450	0.018	0.040	0.088	-0.163	0.021	0.290	0.307	0.112
-0.083	1.041	-0.231	-0.166	0.985	-0.036	0.021	-0.454	0.022	0.086	0.073	-0.161	0.067	0.276	0.308	0.120
-0.064	1.038	-0.239	-0.166	0.985	-0.041	-0.137	-0.412	0.013	0.105	0.069	-0.165	0.087	0.272	0.302	0.124
-0.080	1.038	-0.223	-0.165	0.985	-0.048	-0.251	-0.432	-0.012	0.089	0.069	-0.142	0.072	0.272	0.319	0.123
-0.083	1.065	-0.199	-0.162	0.985	-0.057	-0.354	-0.424	-0.093	0.082	0.096	-0.110	0.068	0.299	0.344	0.112
-0.095	1.049	-0.172	-0.159	0.985	-0.065	-0.324	-0.398	-0.137	0.067	0.081	-0.074	0.057	0.284	0.372	0.096
-0.107	1.065	-0.203	-0.155	0.985	-0.074	-0.401	-0.384	-0.144	0.052	0.096	-0.096	0.046	0.299	0.342	0.076
-0.099	1.092	-0.175	-0.151	0.985	-0.085	-0.482	-0.390	-0.146	0.056	0.124	-0.058	0.054	0.326	0.370	0.062
-0.133	1.084	-0.172	-0.148	0.984	-0.097	-0.538	-0.423	-0.142	0.018	0.116	-0.042	0.020	0.318	0.375	0.048
-0.114	1.076	-0.175	-0.145	0.983	-0.111	-0.648	-0.277	-0.117	0.034	0.110	-0.032	0.040	0.309	0.371	0.031
-0.141	1.045	-0.187	-0.143	0.982	-0.126	-0.715	-0.218	-0.040	0.006	0.080	-0.029	0.014	0.278	0.359	0.016
-0.153	1.041	-0.179	-0.142	0.980	-0.142	-0.772	-0.286	-0.009	-0.007	0.079	-0.005	0.003	0.274	0.367	0.007
-0.157	1.072	-0.215	-0.140	0.977	-0.159	-0.834	-0.306	-0.063	-0.013	0.112	-0.023	0.000	0.305	0.331	-0.007
-0.157	1.041	-0.207	-0.138	0.974	-0.177	-0.893	-0.276	-0.082	-0.015	0.084	0.003	0.001	0.273	0.339	-0.017
-0.168	1.034	-0.239	-0.135	0.971	-0.197	-0.981	-0.268	-0.086	-0.030	0.080	-0.009	0.010	0.265	0.307	-0.018
-0.172	1.003	-0.231	-0.133	0.967	-0.219	-1.084	-0.422	-0.014	-0.035	0.053	0.021	0.012	0.233	0.314	-0.025
-0.122	1.026	-0.215	-0.132	0.961	-0.242	-1.178	-0.223	-0.004	0.014	0.082	0.060	0.039	0.256	0.330	-0.026
-0.160	1.010	-0.254	-0.131	0.955	-0.266	-1.202	-0.342	0.023	-0.026	0.073	0.044	0.001	0.239	0.290	-0.032
-0.137	1.003	-0.270	-0.130	0.948	-0.291	-1.301	-0.202	-0.004	-0.004	0.072	0.053	0.025	0.231	0.274	-0.030
-0.172	1.022	-0.302	-0.128	0.940	-0.317	-1.330	-0.325	-0.010	-0.041	0.100	0.048	0.009	0.250	0.242	-0.037
-0.133	0.972	-0.306	-0.126	0.931	-0.343	-1.336	-0.251	0.006	-0.004	0.058	0.069	0.030	0.199	0.237	-0.039
-0.153	0.972	-0.333	-0.125	0.921	-0.369	-1.360	-0.304	0.049	-0.025	0.068	0.067	0.012	0.199	0.209	-0.047
-0.160	0.941	-0.369	-0.125	0.911	-0.393	-1.320	-0.196	0.061	-0.033	0.047	0.056	0.006	0.167	0.173	-0.044
-0.168	0.949	-0.388	-0.123	0.900	-0.418	-1.342	-0.358	0.068	-0.042	0.066	0.061	0.001	0.174	0.153	-0.046
-0.137	0.914	-0.388	-0.120	0.888	-0.443	-1.379	-0.329	0.002	-0.014	0.043	0.087	0.030	0.138	0.152	-0.036
-0.122	0.871	-0.412	-0.116	0.875	-0.469	-1.413	-0.382	-0.049	-0.003	0.014	0.088	0.046	0.095	0.128	-0.027
-0.087	0.844	-0.455	-0.112	0.862	-0.494	-1.420	-0.228	-0.078	0.028	0.000	0.070	0.081	0.067	0.084	-0.027
-0.095	0.840	-0.491	-0.109	0.849	-0.517	-1.333	-0.146	-0.094	0.017	0.010	0.058	0.074	0.062	0.048	-0.026
-0.149	0.837	-0.507	-0.106	0.835	-0.539	-1.286	-0.208	-0.078	-0.040	0.019	0.064	0.021	0.058	0.032	-0.024
-0.114	0.821	-0.507	-0.101	0.822	-0.561	-1.258	-0.381	-0.070	-0.011	0.017	0.085	0.057	0.042	0.032	-0.020
-0.107	0.810	-0.558	-0.098	0.807	-0.583	-1.320	-0.077	-0.109	-0.006	0.021	0.055	0.065	0.030	0.019	-0.017
-0.041	0.775	-0.546	-0.095	0.792	-0.603	-1.295	-0.046	-0.128	0.057	0.001	0.088	0.131	0.005	0.008	-0.009
-0.068	0.763	-0.609	-0.094	0.776	-0.624	-1.306	0.071	-0.116	0.029	0.005	0.045	0.104	0.016	0.071	-0.013
-0.087	0.732	-0.593	-0.092	0.760	-0.643	-1.255	-0.010	-0.108	0.008	-0.010	0.080	0.086	0.048	0.055	-0.010
-0.130	0.752	-0.625	-0.093	0.745	-0.661	-1.201	0.132	-0.108	-0.034	0.025	0.066	0.044	0.029	0.087	-0.014
-0.095	0.740	-0.680	-0.092	0.730	-0.678	-1.154	-0.006	-0.064	-0.001	0.029	0.028	0.079	0.040	0.142	-0.013
-0.064	0.717	-0.652	-0.092	0.714	-0.694	-1.130	0.079	-0.076	0.030	0.021	0.071	0.110	0.064	0.115	-0.010
-0.053	0.678	-0.664	-0.091	0.699	-0.709	-1.092	0.043	-0.076	0.041	-0.002	0.075	0.122	0.102	0.127	0.002
-0.064	0.643	-0.660	-0.092	0.684	-0.724	-1.071	0.139	-0.086	0.030	-0.022	0.093	0.111	0.137	0.123	-0.003
-0.057	0.612	-0.664	-0.095	0.670	-0.736	-0.970	0.348	-0.104	0.042	-0.038	0.101	0.119	0.168	0.127	-0.010
-0.103	0.597	-0.692	-0.097	0.657	-0.747	-0.889	0.206	-0.125	-0.003	-0.041	0.085	0.073	0.183	0.155	-0.018
-0.122	0.593	-0.739	-0.099	0.645	-0.758	-0.801	0.219	-0.095	-0.020	-0.033	0.048	0.055	0.187	0.202	-0.019
-0.095	0.597	-0.700	-0.101	0.634	-0.767	-0.762	0.229	-0.066	0.009	-0.017	0.096	0.082	0.183	0.163	-0.023
-0.080	0.601	-0.692	-0.106	0.624	-0.774	-0.669	0.338	-0.062	0.029	-0.003	0.112	0.098	0.179	0.155	-0.022
-0.095	0.589	-0.711	-0.110	0.615	-0.781	-0.612	0.363	-0.110	0.018	-0.005	0.099	0.083	0.190	0.175	-0.016
-0.114	0.570	-0.739	-0.113	0.606	-0.788	-0.583	0.240	-0.098	0.002	-0.015	0.078	0.063	0.209	0.202	-0.018
-0.087	0.520	-0.719	-0.116	0.598	-0.793	-0.481	0.303	-0.112	0.032	-0.058	0.102	0.091	0.259	0.182	-0.019
-0.126	0.504	-0.739	-0.120	0.592	-0.797	-0.385	0.324	-0.121	-0.003	-0.067	0.086	0.052	0.275	0.202	-0.017
-0.107	0.493	-0.708	-0.127	0.588	-0.799	-0.307	0.527	-0.110	0.024	-0.074	0.120	0.072	0.286	0.170	-0.016
-0.110	0.493	-0.747	-0.132	0.585	-0.801	-0.190	0.360	-0.096	0.024	-0.071	0.082	0.068	0.286	0.209	-0.016
-0.133	0.508	-0.751	-0.137	0.583	-0.801	-0.131	0.423	-0.116	0.007	-0.054	0.078	0.045	0.270	0.213	-0.023
-0.122	0.504	-0.739	-0.144	0.582	-0.801	-0.087	0.524	-0.141	0.025	-0.056	0.090	0.057	0.273	0.201	-0.030
-0.195	0.516	-0.763	-0.147	0.582	-0.800	0.002	0.289	-0.127	-0.045	-0.045	0.065	0.016	0.261	0.224	-0.032
-0.191	0.516	-0.767	-0.151	0.585	-0.797	0.167	0.310	-0.128	-0.037	-0.048	0.059	0.012	0.261	0.228	-0.032
-0.149	0.512	-0.735	-0.159	0.590	-0.792	0.298	0.597	-0.131	0.013	-0.056	0.085	0.031	0.265	0.196	-0.034
-0.168	0.489	-0.759	-0.165	0.596	-0.786	0.374	0.471	-0.105	0.000	-0.086	0.055	0.012	0.288	0.219	-0.021
-0.176	0.500	-0.771	-0.168	0.603	-0.780	0.446	0.293	-0.115	-0.004	-0.081	0.037	0.004	0.276	0.230	-0.013
-0.153	0.493	-0.735	-0.174	0.611	-0.772	0.504	0.508	-0.132	0.025	-0.097	0.065	0.027	0.283	0.194	-0.011
-0.172	0.500	-0.727	-0.178	0.620	-0.764	0.540	0.341	-0.120	0.010	-0.097	0.065	0.008	0.275	0.185	-0.012
-0.176	0.512	-0.739	-0.181	0.629	-0.756	0.558	0.329	-0.153	0.009	-0.094	0.045	0.004	0.263	0.196	-0.012
-0.199	0.543	-0.727	-0.186	0.638	-0.747	0.586	0.432	-0.163	-0.010	-0.073	0.048	0.019	0.232	0.184	-0.014
-0.203	0.566	-0.747	-0.191	0.646	-0.739	0.509	0.478	-0.188	-0.009	-0.058	0.021	0.023	0.208	0.203	-0.018
-0.203	0.566	-0.747	-0.193	0.654	-0.732	0.481	0.315	-0.197	-0.006	-0.065	0.013	0.023	0.207	0.202	-0.023
-0.222	0.612	-0.715	-0.196	0.661	-0.724	0.450	0.429	-0.246	-0.023	-0.026	0.037	0.042	0.161	0.170	-0.024
-0.218	0.605	-0.696	-0.198	0.669	-0.717	0.468	0.348	-0.246	-0.017	-0.041	0.050	0.039	0.168	0.149	-0.029
-0.222	0.597	-0.704	-0.200	0.677	-0.708	0.488	0.424	-0.246	-0.018	-0.057	0.034	0.043	0.176	0.156	-0.031
-0.230	0.597	-0.672	-0.202	0.685	-0.700	0.524	0.339	-0.224	-0.024	-0.065	0.057	0.050	0.175	0.124	-0.028
-0.222	0.612	-0.696	-0.204	0.693	-0.691	0.562	0.347	-0.210	-0.014	-0.058	0.024	0.043	0.159	0.147	-0.036
-0.226	0.628	-0.696	-0.207	0.702	-0.682	0.547	0.388	-0.228	-0.016	-0.051	0.015	0.047	0.143	0.146	-0.039
-0.280	0.667	-0.672	-0.207	0.710	-0.673	0.586	0.247	-0.223	-0.069	-0.021	0.030	0.101	0.104	0.121	-0.038
-0.237	0.682	-0.644	-0.209	0.719	-0.663	0.591	0.386	-0.233	-0.025	-0.014	0.047	0.059	0.088	0.092	-0.043
-0.249	0.701	-0.660	-0.210	0.728	-0.653	0.598	0.309	-0.195	-0.035	-0.003	0.022	0.071	0.068	0.107	-0.052
-0.253	0.647	-0.648	-0.212	0.737	-0.642	0.653	0.328	-0.206	-0.037	-0.066	0.023	0.074	0.122	0.094	-0.043
-0.283	0.667	-0.656	-0.211	0.746	-0.631	0.678	0.166	-0.192	-0.068	-0.056	0.005	0.105	0.101	0.101	-0.039
-0.245	0.686	-0.644	-0.210	0.756	-0.620	0.708	0.161	-0.201	-0.031	-0.047	0.005	0.067	0.081	0.088	-0.044
-0.226	0.728	-0.613	-0.211	0.766	-0.608	0.728	0.287	-0.181	-0.011	-0.014	0.025	0.048	0.038	0.055	-0.049
-0.287	0.775	-0.625	-0.212	0.775	-0.596	0.721	0.240	-0.134	-0.071	0.023	0.001	0.110	0.009	0.066	-0.055
-0.287	0.775	-0.609	-0.213	0.784	-0.583	0.774	0.242	-0.122	-0.070	0.014	0.004	0.110	0.010	0.049	-0.062
-0.314	0.732	-0.577	-0.214	0.794	-0.569	0.826	0.139	-0.103	-0.097	-0.038	0.022	0.137	0.032	0.016	-0.069
-0.291	0.752	-0.593	-0.214	0.803	-0.556	0.805	0.120	-0.051	-0.073	-0.028	-0.007	0.115	0.012	0.030	-0.065
-0.283	0.763	-0.589	-0.215	0.813	-0.542	0.864	0.046	-0.033	-0.065	-0.026	-0.017	0.107	0.000	0.025	-0.062
-0.276	0.783	-0.581	-0.214	0.822	-0.528	0.856	0.008	-0.032	-0.057	-0.016	-0.023	0.099	0.020	0.016	-0.043
-0.287	0.813	-0.577	-0.215	0.830	-0.515	0.791	0.033	-0.004	-0.068	0.007	-0.032	0.111	0.052	0.011	-0.039
-0.218	0.829	-0.522	-0.216	0.837	-0.502	0.720	0.105	0.014	0.002	0.015	0.011	0.043	0.068	0.046	-0.035
-0.276	0.825	-0.550	-0.218	0.843	-0.491	0.666	0.078	0.059	-0.054	0.005	-0.028	0.101	0.065	0.019	-0.036
-0.268	0.840	-0.522	-0.220	0.849	-0.481	0.608	-0.011	0.109	-0.044	0.015	-0.010	0.094	0.081	0.048	-0.036
-0.299	0.864	-0.554	-0.222	0.854	-0.471	0.584	0.060	0.104	-0.073	0.033	-0.051	0.125	0.105	0.018	-0.045
-0.303	0.879	-0.554	-0.223	0.858	-0.463	0.528	-0.143	0.092	-0.076	0.044	-0.060	0.129	0.121	0.019	-0.036
-0.299	0.887	-0.550	-0.223	0.862	-0.456	0.449	-0.150	0.106	-0.072	0.049	-0.062	0.125	0.129	0.025	-0.027
-0.260	0.895	-0.574	-0.225	0.865	-0.449	0.420	-0.108	0.168	-0.031	0.053	-0.092	0.087	0.137	0.002	-0.024
-0.260	0.895	-0.574	-0.230	0.867	-0.443	0.355	0.144	0.196	-0.027	0.051	-0.098	0.088	0.137	0.004	-0.028
-0.314	0.933	-0.577	-0.235	0.869	-0.436	0.371	0.042	0.236	-0.076	0.088	-0.109	0.142	0.176	0.001	-0.037
-0.345	0.887	-0.526	-0.239	0.870	-0.431	0.333	0.009	0.227	-0.103	0.040	-0.063	0.173	0.130	0.054	-0.046
-0.345	0.856	-0.467	-0.242	0.870	-0.429	0.128	-0.167	0.265	-0.099	0.009	-0.005	0.173	0.099	0.113	-0.056
-0.283	0.821	-0.428	-0.246	0.868	-0.430	-0.032	-0.127	0.272	-0.034	-0.024	0.036	0.111	0.064	0.154	-0.057
-0.287	0.821	-0.447	-0.249	0.866	-0.434	-0.149	-0.181	0.233	-0.035	-0.022	0.020	0.115	0.064	0.135	-0.044
-0.299	0.786	-0.479	-0.250	0.862	-0.440	-0.254	-0.247	0.206	-0.045	-0.053	-0.006	0.126	0.029	0.104	-0.016
-0.272	0.798	-0.507	-0.252	0.858	-0.447	-0.374	-0.188	0.199	-0.016	-0.037	-0.026	0.099	0.041	0.078	0.003
-0.226	0.813	-0.542	-0.254	0.854	-0.454	-0.350	-0.115	0.183	0.032	-0.018	-0.054	0.053	0.056	0.043	0.030
-0.226	0.840	-0.570	-0.255	0.850	-0.461	-0.311	-0.208	0.182	0.033	0.013	-0.075	0.052	0.084	0.016	0.060
-0.176	0.829	-0.558	-0.255	0.848	-0.465	-0.160	-0.142	0.088	0.083	0.004	-0.059	0.002	0.072	0.028	0.084
-0.180	0.840	-0.605	-0.253	0.848	-0.466	-0.033	-0.162	-0.016	0.077	0.016	-0.105	0.007	0.084	0.019	0.099
-0.191	0.837	-0.672	-0.251	0.848	-0.467	0.029	-0.185	-0.007	0.063	0.012	-0.171	0.018	0.081	0.085	0.113
-0.180	0.856	-0.660	-0.250	0.848	-0.468	0.069	-0.228	0.048	0.073	0.031	-0.158	0.007	0.100	0.072	0.120
-0.176	0.860	-0.676	-0.248	0.848	-0.468	0.106	-0.284	0.049	0.075	0.034	-0.174	0.003	0.105	0.087	0.124
-0.176	0.883	-0.700	-0.244	0.849	-0.469	0.077	-0.442	0.029	0.071	0.057	-0.196	0.003	0.128	0.109	0.130
-0.176	0.883	-0.684	-0.241	0.848	-0.472	-0.038	-0.350	0.049	0.069	0.057	-0.177	0.004	0.128	0.092	0.126
-0.126	0.891	-0.641	-0.238	0.846	-0.478	-0.220	-0.379	0.057	0.116	0.067	-0.128	0.046	0.137	0.047	0.121
-0.172	0.902	-0.637	-0.236	0.842	-0.485	-0.350	-0.220	0.021	0.068	0.083	-0.117	0.001	0.149	0.042	0.112
-0.164	0.883	-0.633	-0.233	0.838	-0.494	-0.426	-0.305	0.006	0.072	0.067	-0.104	0.007	0.130	0.036	0.095
-0.160	0.868	-0.589	-0.230	0.833	-0.504	-0.481	-0.271	0.007	0.073	0.057	-0.051	0.010	0.114	0.009	0.068
-0.199	0.844	-0.581	-0.227	0.828	-0.513	-0.481	-0.261	-0.022	0.032	0.038	-0.034	0.029	0.091	0.018	0.046
-0.226	0.840	-0.593	-0.224	0.823	-0.522	-0.480	-0.226	-0.024	0.002	0.039	-0.036	0.057	0.088	0.008	0.018
-0.237	0.860	-0.574	-0.221	0.818	-0.531	-0.509	-0.255	-0.010	-0.012	0.064	-0.007	0.069	0.107	0.029	-0.005
-0.264	0.840	-0.581	-0.218	0.811	-0.542	-0.586	-0.295	-0.025	-0.043	0.051	-0.004	0.096	0.088	0.022	-0.018
-0.257	0.810	-0.589	-0.215	0.804	-0.554	-0.679	-0.191	-0.036	-0.038	0.027	-0.000	0.089	0.058	0.015	-0.023
-0.230	0.810	-0.577	-0.212	0.796	-0.567	-0.746	-0.186	-0.041	-0.014	0.035	0.024	0.063	0.058	0.029	-0.025
-0.230	0.817	-0.633	-0.208	0.787	-0.581	-0.837	-0.272	-0.094	-0.018	0.052	-0.016	0.063	0.067	0.025	-0.019
-0.230	0.817	-0.633	-0.203	0.777	-0.597	-0.908	-0.233	-0.141	-0.023	0.062	-0.001	0.064	0.068	0.023	-0.021
-0.199	0.755	-0.621	-0.199	0.766	-0.612	-0.953	-0.129	-0.167	0.004	0.011	0.026	0.034	0.007	0.010	-0.028
-0.230	0.709	-0.609	-0.195	0.755	-0.627	-0.944	-0.146	-0.148	-0.031	-0.024	0.053	0.065	0.039	0.003	-0.047
-0.233	0.694	-0.605	-0.193	0.743	-0.640	-0.905	-0.039	-0.123	-0.037	-0.029	0.071	0.069	0.053	0.009	-0.054
-0.283	0.713	-0.621	-0.189	0.733	-0.654	-0.861	-0.199	-0.110	-0.091	0.001	0.068	0.120	0.032	0.006	-0.064
-0.230	0.744	-0.656	-0.183	0.722	-0.668	-0.869	-0.333	-0.126	-0.043	0.043	0.047	0.067	0.000	0.040	-0.051
-0.214	0.717	-0.648	-0.178	0.710	-0.681	-0.880	-0.265	-0.107	-0.033	0.028	0.068	0.052	0.026	0.031	-0.038
-0.137	0.709	-0.668	-0.175	0.698	-0.694	-0.901	-0.152	-0.054	0.041	0.032	0.061	0.025	0.033	0.049	-0.030
-0.149	0.690	-0.688	-0.174	0.686	-0.706	-0.880	0.055	-0.067	0.029	0.025	0.054	0.013	0.052	0.068	-0.029
-0.226	0.667	-0.696	-0.173	0.674	-0.718	-0.854	-0.024	-0.082	-0.049	0.013	0.057	0.064	0.074	0.075	-0.032
-0.214	0.624	-0.715	-0.172	0.663	-0.729	-0.807	-0.011	-0.116	-0.039	-0.018	0.049	0.053	0.116	0.093	-0.049
-0.233	0.593	-0.735	-0.168	0.652	-0.740	-0.792	-0.145	-0.112	-0.062	-0.037	0.040	0.073	0.145	0.112	-0.049
-0.230	0.605	-0.759	-0.165	0.640	-0.750	-0.788	-0.134	-0.103	-0.061	-0.014	0.027	0.070	0.133	0.134	-0.039
-0.137	0.562	-0.743	-0.161	0.629	-0.761	-0.743	-0.171	-0.082	0.027	-0.046	0.053	0.022	0.174	0.117	-0.027
-0.160	0.551	-0.747	-0.161	0.617	-0.770	-0.760	0.018	-0.069	0.004	-0.046	0.058	0.001	0.185	0.120	-0.024
-0.137	0.555	-0.778	-0.160	0.607	-0.778	-0.689	0.015	-0.112	0.025	-0.031	0.035	0.021	0.180	0.150	-0.013
-0.207	0.520	-0.775	-0.158	0.598	-0.786	-0.613	-0.021	-0.105	-0.045	-0.057	0.046	0.049	0.213	0.145	-0.018
-0.160	0.539	-0.798	-0.155	0.589	-0.793	-0.583	-0.105	-0.111	-0.002	-0.028	0.030	0.003	0.192	0.168	-0.020
-0.145	0.485	-0.743	-0.155	0.581	-0.799	-0.502	0.049	-0.084	0.013	-0.074	0.091	0.012	0.245	0.113	-0.029
-0.157	0.512	-0.763	-0.154	0.574	-0.804	-0.439	0.027	-0.091	0.001	-0.040	0.076	0.000	0.217	0.132	-0.025
-0.168	0.500	-0.771	-0.156	0.568	-0.808	-0.376	0.149	-0.094	-0.009	-0.046	0.072	0.012	0.227	0.139	-0.028
-0.168	0.497	-0.763	-0.157	0.563	-0.811	-0.316	0.122	-0.099	-0.008	-0.045	0.083	0.012	0.230	0.130	-0.034
-0.172	0.520	-0.798	-0.155	0.560	-0.814	-0.232	-0.038	-0.122	-0.014	-0.018	0.050	0.016	0.206	0.165	-0.040
-0.183	0.500	-0.786	-0.154	0.558	-0.816	-0.155	-0.015	-0.107	-0.027	-0.035	0.064	0.028	0.224	0.153	-0.037
-0.199	0.481	-0.802	-0.154	0.556	-0.817	-0.098	0.119	-0.134	-0.042	-0.053	0.049	0.043	0.242	0.168	-0.039
-0.157	0.477	-0.794	-0.155	0.556	-0.817	-0.018	0.115	-0.139	0.000	-0.057	0.056	0.001	0.245	0.160	-0.036
-0.183	0.442	-0.790	-0.154	0.557	-0.816	0.031	0.059	-0.125	-0.027	-0.092	0.060	0.029	0.278	0.155	-0.029
-0.153	0.481	-0.794	-0.156	0.559	-0.814	0.129	0.206	-0.145	0.006	-0.056	0.054	0.002	0.239	0.159	-0.021
-0.153	0.481	-0.794	-0.155	0.562	-0.812	0.162	0.053	-0.139	0.005	-0.059	0.052	0.002	0.238	0.158	-0.023
-0.168	0.520	-0.818	-0.156	0.566	-0.809	0.222	0.125	-0.163	-0.010	-0.024	0.025	0.013	0.198	0.181	-0.027
-0.180	0.497	-0.810	-0.156	0.572	-0.806	0.303	0.156	-0.201	-0.021	-0.052	0.029	0.025	0.221	0.173	-0.028
-0.214	0.481	-0.802	-0.154	0.577	-0.802	0.343	0.017	-0.184	-0.057	-0.074	0.033	0.060	0.236	0.165	-0.033
-0.164	0.489	-0.810	-0.152	0.584	-0.797	0.394	0.017	-0.212	-0.009	-0.073	0.020	0.010	0.228	0.172	-0.038
-0.176	0.497	-0.775	-0.151	0.592	-0.792	0.446	0.114	-0.247	-0.022	-0.072	0.050	0.022	0.219	0.137	-0.040
-0.191	0.504	-0.790	-0.150	0.600	-0.786	0.474	0.125	-0.237	-0.038	-0.073	0.028	0.037	0.211	0.152	-0.033
-0.191	0.543	-0.802	-0.148	0.608	-0.780	0.515	0.021	-0.195	-0.039	-0.042	0.010	0.038	0.172	0.164	-0.038
-0.176	0.531	-0.782	-0.148	0.618	-0.772	0.582	0.094	-0.201	-0.025	-0.063	0.022	0.022	0.183	0.144	-0.035
-0.187	0.547	-0.786	-0.146	0.627	-0.765	0.600	0.055	-0.187	-0.038	-0.057	0.010	0.034	0.167	0.147	-0.032
-0.172	0.574	-0.790	-0.144	0.638	-0.756	0.673	0.020	-0.216	-0.024	-0.041	-0.002	0.019	0.140	0.151	-0.031
-0.172	0.570	-0.767	-0.143	0.649	-0.748	0.669	0.091	-0.222	-0.026	-0.055	0.012	0.019	0.143	0.127	-0.027
-0.187	0.582	-0.771	-0.141	0.659	-0.739	0.678	0.052	-0.215	-0.043	-0.054	-0.000	0.034	0.131	0.131	-0.023
-0.160	0.578	-0.790	-0.138	0.670	-0.729	0.702	0.089	-0.266	-0.018	-0.068	-0.030	0.007	0.135	0.150	-0.023
-0.164	0.585	-0.759	-0.136	0.681	-0.719	0.760	0.057	-0.251	-0.024	-0.072	-0.008	0.010	0.127	0.118	-0.022
-0.160	0.609	-0.739	-0.134	0.693	-0.708	0.803	0.064	-0.249	-0.023	-0.061	0.000	0.007	0.103	0.098	-0.025
-0.160	0.632	-0.719	-0.132	0.706	-0.696	0.883	0.076	-0.231	-0.025	-0.050	0.008	0.006	0.079	0.078	-0.032
-0.195	0.682	-0.719	-0.129	0.719	-0.683	0.919	0.044	-0.202	-0.061	-0.013	-0.006	0.041	0.028	0.078	-0.033
-0.176	0.725	-0.700	-0.128	0.732	-0.669	0.915	0.061	-0.181	-0.044	0.017	0.001	0.021	0.016	0.058	-0.035
-0.160	0.705	-0.704	-0.126	0.745	-0.655	0.952	0.054	-0.191	-0.030	-0.015	-0.017	0.006	0.003	0.061	-0.033
-0.172	0.698	-0.688	-0.124	0.758	-0.640	0.986	0.062	-0.204	-0.044	-0.036	-0.016	0.017	0.010	0.045	-0.028
-0.141	0.698	-0.660	-0.121	0.771	-0.625	1.015	0.024	-0.200	-0.016	-0.049	-0.004	0.014	0.009	0.017	-0.023
-0.164	0.725	-0.664	-0.120	0.784	-0.609	1.012	0.155	-0.193	-0.040	-0.035	-0.024	0.009	0.019	0.020	-0.023
-0.145	0.752	-0.637	-0.118	0.796	-0.593	1.001	0.064	-0.167	-0.022	-0.020	-0.012	0.010	0.047	0.008	-0.021
-0.149	0.786	-0.621	-0.116	0.809	-0.577	1.013	0.066	-0.177	-0.028	0.003	-0.012	0.007	0.083	0.024	-0.025
-0.160	0.779	-0.637	-0.114	0.820	-0.561	0.974	0.059	-0.169	-0.042	-0.016	-0.044	0.005	0.076	0.009	-0.023
-0.160	0.783	-0.601	-0.112	0.831	-0.545	0.954	0.041	-0.195	-0.044	-0.023	-0.024	0.005	0.081	0.045	-0.023
-0.149	0.794	-0.597	-0.109	0.841	-0.530	0.929	0.041	-0.192	-0.035	-0.022	-0.035	0.007	0.094	0.050	-0.028
-0.149	0.794	-0.597	-0.106	0.851	-0.515	0.928	-0.053	-0.167	-0.038	-0.031	-0.051	0.008	0.095	0.051	-0.026
-0.160	0.844	-0.550	-0.102	0.861	-0.499	0.941	-0.140	-0.139	-0.054	0.009	-0.019	0.003	0.146	0.099	-0.019
-0.122	0.844	-0.518	-0.099	0.870	-0.484	0.902	-0.109	-0.137	-0.018	0.000	-0.002	0.035	0.148	0.131	-0.019
-0.099	0.868	-0.510	-0.096	0.878	-0.469	0.843	-0.006	-0.135	0.002	0.015	-0.009	0.058	0.172	0.140	-0.019
-0.133	0.844	-0.518	-0.095	0.885	-0.455	0.799	-0.025	-0.085	-0.034	-0.016	-0.031	0.024	0.150	0.133	-0.018
-0.133	0.860	-0.507	-0.093	0.892	-0.442	0.764	-0.027	-0.080	-0.035	-0.007	-0.032	0.024	0.167	0.146	-0.025
-0.153	0.883	-0.510	-0.091	0.899	-0.429	0.757	-0.117	-0.055	-0.056	0.009	-0.049	0.005	0.191	0.143	-0.028
-0.172	0.898	-0.503	-0.089	0.905	-0.416	0.744	-0.229	-0.043	-0.078	0.019	-0.054	0.014	0.208	0.151	-0.026
-0.118	0.914	-0.483	-0.087	0.911	-0.404	0.695	-0.142	-0.039	-0.026	0.028	-0.046	0.040	0.225	0.172	-0.024
-0.118	0.910	-0.471	-0.086	0.916	-0.391	0.727	-0.152	0.006	-0.027	0.019	-0.047	0.041	0.222	0.185	-0.020
-0.118	0.918	-0.447	-0.086	0.922	-0.378	0.711	-0.166	0.035	-0.027	0.021	-0.036	0.041	0.231	0.210	-0.008
-0.122	0.914	-0.436	-0.085	0.927	-0.366	0.710	-0.200	0.041	-0.032	0.012	-0.036	0.038	0.229	0.223	-0.005
-0.091	0.937	-0.424	-0.084	0.932	-0.354	0.682	-0.158	0.021	-0.002	0.031	-0.037	0.069	0.253	0.236	0.001
-0.103	0.945	-0.420	-0.084	0.936	-0.342	0.662	-0.238	0.065	-0.014	0.034	-0.044	0.057	0.262	0.241	0.007
-0.080	0.956	-0.400	-0.084	0.940	-0.331	0.616	-0.095	0.065	0.009	0.042	-0.036	0.081	0.275	0.262	0.020
-0.099	0.968	-0.443	-0.084	0.943	-0.321	0.568	-0.240	0.083	-0.010	0.050	-0.089	0.063	0.288	0.220	0.020
-0.072	0.983	-0.440	-0.085	0.946	-0.312	0.480	-0.145	0.084	0.018	0.063	-0.093	0.090	0.305	0.226	0.018
-0.110	0.968	-0.420	-0.085	0.949	-0.304	0.447	-0.152	0.060	-0.021	0.045	-0.081	0.053	0.291	0.247	0.008
-0.130	0.991	-0.412	-0.086	0.951	-0.298	0.364	-0.116	0.048	-0.040	0.066	-0.080	0.035	0.316	0.257	-0.003
-0.149	1.010	-0.400	-0.086	0.953	-0.291	0.401	-0.193	0.064	-0.059	0.083	-0.075	0.017	0.337	0.271	-0.015
-0.145	1.049	-0.373	-0.088	0.955	-0.284	0.385	-0.073	0.113	-0.053	0.120	-0.054	0.021	0.377	0.299	-0.015
-0.133	1.038	-0.376	-0.091	0.957	-0.276	0.414	-0.049	0.156	-0.039	0.106	-0.065	0.031	0.366	0.295	-0.011
-0.118	1.030	-0.384	-0.093	0.958	-0.270	0.308	-0.012	0.151	-0.021	0.097	-0.079	0.045	0.359	0.287	-0.017
-0.118	0.991	-0.384	-0.095	0.959	-0.268	0.140	-0.187	0.133	-0.019	0.058	-0.081	0.044	0.320	0.288	-0.023
-0.183	1.010	-0.361	-0.095	0.958	-0.270	-0.034	-0.254	0.059	-0.085	0.077	-0.056	0.022	0.339	0.313	-0.028
-0.164	1.010	-0.321	-0.093	0.958	-0.273	-0.130	-0.320	-0.030	-0.067	0.078	-0.013	0.003	0.339	0.354	-0.014
-0.130	1.007	-0.294	-0.090	0.956	-0.277	-0.209	-0.285	-0.052	-0.035	0.075	0.019	0.032	0.335	0.383	-0.001
-0.030	0.960	-0.376	-0.089	0.955	-0.284	-0.343	-0.055	-0.062	0.063	0.030	-0.056	0.133	0.289	0.301	0.021
-0.030	0.960	-0.376	-0.087	0.952	-0.293	-0.416	-0.159	-0.041	0.061	0.033	-0.048	0.133	0.290	0.302	0.043
-0.064	0.987	-0.424	-0.084	0.950	-0.302	-0.468	-0.237	-0.082	0.023	0.062	-0.085	0.097	0.317	0.256	0.063
-0.049	0.987	-0.420	-0.081	0.947	-0.311	-0.445	-0.247	-0.087	0.036	0.065	-0.072	0.113	0.318	0.260	0.065
-0.049	0.987	-0.440	-0.078	0.944	-0.320	-0.431	-0.299	-0.036	0.033	0.068	-0.083	0.112	0.319	0.241	0.063
-0.022	0.991	-0.463	-0.077	0.941	-0.329	-0.452	-0.183	0.006	0.059	0.074	-0.097	0.139	0.323	0.219	0.067
-0.053	0.980	-0.491	-0.075	0.937	-0.340	-0.504	-0.301	0.039	0.026	0.066	-0.115	0.108	0.313	0.192	0.067
-0.041	1.007	-0.495	-0.074	0.934	-0.350	-0.500	-0.248	0.026	0.037	0.097	-0.109	0.119	0.341	0.190	0.071
-0.049	1.014	-0.495	-0.072	0.929	-0.362	-0.633	-0.392	0.050	0.027	0.109	-0.096	0.111	0.350	0.190	0.063
-0.026	1.026	-0.507	-0.071	0.924	-0.376	-0.717	-0.277	0.051	0.049	0.126	-0.094	0.133	0.362	0.179	0.057
-0.037	1.022	-0.475	-0.069	0.917	-0.393	-0.888	-0.373	0.083	0.036	0.129	-0.045	0.121	0.359	0.212	0.046
-0.049	1.026	-0.487	-0.068	0.909	-0.412	-0.995	-0.420	0.098	0.023	0.141	-0.038	0.109	0.363	0.201	0.036
-0.053	0.999	-0.471	-0.066	0.899	-0.433	-1.114	-0.419	0.098	0.017	0.124	-0.002	0.105	0.337	0.217	0.025
-0.060	0.972	-0.483	-0.063	0.888	-0.455	-1.206	-0.468	0.098	0.007	0.107	0.009	0.097	0.310	0.206	0.022
-0.026	0.922	-0.487	-0.061	0.876	-0.478	-1.286	-0.474	0.103	0.039	0.069	0.028	0.131	0.260	0.203	0.014
-0.026	0.887	-0.526	-0.059	0.863	-0.502	-1.350	-0.261	0.073	0.037	0.048	0.012	0.131	0.225	0.164	0.016
-0.068	0.856	-0.570	-0.056	0.848	-0.527	-1.448	-0.406	0.046	-0.009	0.032	-0.006	0.088	0.195	0.121	0.015
-0.022	0.837	-0.574	-0.052	0.832	-0.553	-1.481	-0.362	0.022	0.034	0.029	0.016	0.134	0.176	0.117	0.013
-0.045	0.810	-0.593	-0.049	0.814	-0.579	-1.570	-0.267	-0.035	0.007	0.019	0.022	0.110	0.149	0.097	0.005
-0.010	0.783	-0.581	-0.045	0.795	-0.605	-1.648	-0.186	-0.068	0.038	0.012	0.061	0.144	0.123	0.109	0.005
-0.033	0.748	-0.613	-0.042	0.774	-0.632	-1.653	-0.188	-0.037	0.012	-0.003	0.055	0.121	0.088	0.078	-0.008
-0.018	0.705	-0.601	-0.041	0.754	-0.655	-1.540	-0.116	-0.007	0.026	-0.026	0.091	0.136	0.046	0.090	-0.015
-0.060	0.713	-0.648	-0.038	0.735	-0.677	-1.444	-0.191	-0.028	-0.019	0.001	0.065	0.093	0.054	0.043	-0.030
-0.049	0.717	-0.644	-0.035	0.716	-0.697	-1.384	-0.136	-0.064	-0.010	0.024	0.089	0.104	0.058	0.047	-0.030
-0.064	0.713	-0.664	-0.032	0.697	-0.717	-1.398	-0.181	-0.028	-0.029	0.040	0.089	0.088	0.054	0.028	-0.030
-0.007	0.655	-0.672	-0.030	0.677	-0.735	-1.334	-0.111	-0.021	0.027	0.001	0.100	0.146	0.004	0.020	-0.028
-0.022	0.647	-0.731	-0.030	0.658	-0.752	-1.292	-0.028	0.019	0.011	0.013	0.058	0.130	0.012	0.039	-0.018
-0.037	0.651	-0.743	-0.028	0.639	-0.769	-1.248	-0.178	0.023	-0.006	0.036	0.062	0.114	0.008	0.051	-0.006
-0.007	0.612	-0.786	-0.027	0.621	-0.784	-1.194	-0.064	0.006	0.023	0.015	0.034	0.145	0.047	0.094	-0.004
-0.007	0.612	-0.786	-0.026	0.601	-0.799	-1.253	-0.042	0.026	0.023	0.035	0.049	0.144	0.047	0.094	-0.003
-0.014	0.547	-0.806	-0.028	0.581	-0.813	-1.211	0.087	0.007	0.017	-0.011	0.044	0.136	0.113	0.114	0.011
-0.010	0.524	-0.798	-0.027	0.561	-0.827	-1.222	-0.030	0.023	0.020	-0.014	0.065	0.140	0.136	0.106	0.015
0.036	0.535	-0.822	-0.028	0.543	-0.839	-1.089	0.090	-0.055	0.067	0.016	0.054	0.186	0.124	0.130	0.018
0.028	0.470	-0.814	-0.029	0.526	-0.850	-0.994	0.105	-0.083	0.060	-0.033	0.072	0.178	0.190	0.122	0.018
0.009	0.458	-0.830	-0.031	0.510	-0.860	-0.949	0.154	-0.063	0.042	-0.028	0.066	0.159	0.202	0.138	0.010
0.005	0.427	-0.786	-0.035	0.496	-0.868	-0.813	0.279	-0.053	0.043	-0.045	0.117	0.155	0.233	0.094	0.004
-0.037	0.412	-0.778	-0.037	0.484	-0.874	-0.665	0.156	-0.029	0.003	-0.049	0.132	0.112	0.249	0.087	-0.005
0.017	0.408	-0.790	-0.044	0.476	-0.879	-0.502	0.423	-0.074	0.063	-0.044	0.124	0.166	0.253	0.099	-0.011
-0.030	0.404	-0.814	-0.049	0.469	-0.882	-0.347	0.311	-0.033	0.022	-0.041	0.104	0.120	0.257	0.122	-0.013
-0.041	0.396	-0.826	-0.054	0.465	-0.884	-0.247	0.295	-0.021	0.015	-0.045	0.094	0.108	0.265	0.135	-0.006
-0.033	0.385	-0.818	-0.059	0.462	-0.885	-0.146	0.346	-0.063	0.028	-0.054	0.103	0.115	0.277	0.127	-0.009
-0.037	0.357	-0.818	-0.064	0.460	-0.885	-0.108	0.287	-0.049	0.029	-0.079	0.103	0.111	0.305	0.127	-0.007
-0.033	0.365	-0.814	-0.071	0.459	-0.885	-0.051	0.441	-0.078	0.040	-0.070	0.107	0.115	0.297	0.124	-0.004
-0.045	0.342	-0.814	-0.080	0.460	-0.884	0.019	0.545	-0.073	0.037	-0.093	0.106	0.103	0.321	0.124	-0.011
-0.057	0.346	-0.818	-0.088	0.461	-0.883	0.106	0.521	-0.078	0.034	-0.091	0.100	0.092	0.318	0.128	-0.014
-0.107	0.357	-0.818	-0.095	0.464	-0.881	0.142	0.401	-0.058	-0.010	-0.082	0.098	0.042	0.307	0.129	-0.011
-0.099	0.377	-0.822	-0.104	0.467	-0.878	0.163	0.515	-0.048	0.007	-0.065	0.092	0.049	0.289	0.133	-0.012
-0.060	0.385	-0.810	-0.111	0.469	-0.876	0.160	0.433	-0.027	0.052	-0.060	0.101	0.088	0.282	0.122	-0.015
-0.091	0.404	-0.810	-0.121	0.472	-0.873	0.167	0.634	-0.062	0.032	-0.044	0.098	0.057	0.263	0.123	-0.008
-0.118	0.396	-0.806	-0.129	0.475	-0.870	0.163	0.478	-0.053	0.013	-0.055	0.099	0.030	0.272	0.120	-0.003
-0.107	0.377	-0.806	-0.137	0.479	-0.867	0.178	0.513	-0.106	0.032	-0.077	0.096	0.042	0.293	0.120	-0.006
-0.118	0.400	-0.814	-0.146	0.481	-0.864	0.144	0.621	-0.129	0.030	-0.056	0.085	0.030	0.270	0.129	-0.007
-0.133	0.412	-0.826	-0.154	0.484	-0.861	0.139	0.534	-0.123	0.023	-0.047	0.070	0.015	0.260	0.142	-0.005
-0.133	0.423	-0.794	-0.161	0.486	-0.859	0.097	0.460	-0.112	0.029	-0.038	0.099	0.015	0.249	0.111	-0.006
-0.157	0.423	-0.806	-0.171	0.488	-0.856	0.114	0.662	-0.173	0.016	-0.040	0.084	0.008	0.250	0.124	-0.012
-0.153	0.423	-0.798	-0.178	0.490	-0.853	0.089	0.532	-0.175	0.027	-0.042	0.089	0.004	0.251	0.117	-0.016
-0.191	0.419	-0.802	-0.185	0.493	-0.850	0.098	0.512	-0.158	-0.004	-0.048	0.082	0.043	0.256	0.121	-0.019
-0.191	0.419	-0.802	-0.192	0.495	-0.847	0.112	0.494	-0.141	0.003	-0.050	0.079	0.043	0.258	0.122	-0.026
-0.195	0.427	-0.802	-0.200	0.498	-0.844	0.125	0.543	-0.160	0.007	-0.045	0.076	0.046	0.251	0.123	-0.032
-0.237	0.435	-0.802	-0.208	0.501	-0.840	0.159	0.546	-0.150	-0.028	-0.040	0.072	0.088	0.245	0.124	-0.037
-0.222	0.419	-0.782	-0.216	0.504	-0.836	0.176	0.599	-0.164	-0.004	-0.059	0.088	0.073	0.261	0.105	-0.038
-0.272	0.427	-0.826	-0.221	0.508	-0.833	0.178	0.335	-0.128	-0.050	-0.055	0.041	0.123	0.255	0.149	-0.041
-0.230	0.439	-0.786	-0.228	0.511	-0.829	0.186	0.500	-0.152	-0.001	-0.047	0.076	0.081	0.244	0.111	-0.036
-0.241	0.439	-0.771	-0.235	0.516	-0.824	0.226	0.533	-0.156	-0.005	-0.051	0.087	0.092	0.245	0.096	-0.036
-0.253	0.415	-0.798	-0.241	0.520	-0.819	0.251	0.471	-0.139	-0.010	-0.079	0.055	0.104	0.269	0.124	-0.033
-0.272	0.442	-0.814	-0.246	0.525	-0.815	0.251	0.370	-0.125	-0.025	-0.056	0.034	0.123	0.243	0.140	-0.033
-0.291	0.466	-0.814	-0.251	0.530	-0.810	0.266	0.386	-0.135	-0.039	-0.037	0.030	0.142	0.221	0.141	-0.037
-0.260	0.473	-0.778	-0.256	0.534	-0.805	0.264	0.417	-0.146	-0.003	-0.035	0.060	0.111	0.214	0.106	-0.036
-0.310	0.470	-0.802	-0.260	0.539	-0.801	0.232	0.298	-0.120	-0.049	-0.042	0.033	0.161	0.219	0.130	-0.033
-0.264	0.493	-0.763	-0.264	0.544	-0.797	0.269	0.366	-0.137	0.001	-0.024	0.067	0.114	0.196	0.090	-0.028
-0.276	0.477	-0.778	-0.268	0.549	-0.792	0.287	0.334	-0.121	-0.006	-0.045	0.046	0.126	0.212	0.107	-0.030
-0.287	0.450	-0.798	-0.272	0.553	-0.787	0.287	0.297	-0.106	-0.014	-0.076	0.022	0.137	0.239	0.126	-0.034
-0.295	0.435	-0.778	-0.276	0.558	-0.783	0.286	0.294	-0.114	-0.018	-0.096	0.037	0.144	0.254	0.107	-0.040
-0.360	0.466	-0.802	-0.278	0.563	-0.778	0.291	0.202	-0.103	-0.081	-0.070	0.009	0.209	0.224	0.130	-0.041
-0.322	0.485	-0.771	-0.279	0.568	-0.774	0.299	0.143	-0.073	-0.041	-0.056	0.036	0.171	0.204	0.098	-0.048
-0.307	0.504	-0.786	-0.283	0.573	-0.769	0.305	0.258	-0.076	-0.022	-0.041	0.016	0.155	0.185	0.114	-0.055
-0.337	0.500	-0.775	-0.282	0.579	-0.765	0.381	0.007	-0.074	-0.054	-0.051	0.023	0.186	0.188	0.101	-0.050
-0.353	0.489	-0.786	-0.282	0.586	-0.760	0.445	0.034	-0.070	-0.069	-0.069	0.006	0.201	0.199	0.112	-0.050
-0.330	0.493	-0.763	-0.280	0.594	-0.755	0.507	-0.138	-0.023	-0.048	-0.073	0.024	0.178	0.195	0.088	-0.043
-0.330	0.504	-0.759	-0.282	0.602	-0.747	0.549	0.163	-0.014	-0.045	-0.069	0.021	0.178	0.183	0.083	-0.037
-0.272	0.535	-0.759	-0.284	0.610	-0.740	0.579	0.070	0.056	0.014	-0.046	0.013	0.121	0.151	0.082	-0.039
-0.310	0.527	-0.743	-0.284	0.618	-0.733	0.640	-0.061	0.091	-0.024	-0.063	0.021	0.159	0.158	0.066	-0.035
-0.368	0.555	-0.755	-0.287	0.628	-0.724	0.691	0.053	0.124	-0.079	-0.045	0.001	0.217	0.130	0.076	-0.032
-0.326	0.566	-0.747	-0.288	0.637	-0.715	0.711	-0.039	0.166	-0.035	-0.042	0.000	0.174	0.118	0.067	-0.040
-0.349	0.609	-0.786	-0.290	0.645	-0.707	0.673	-0.043	0.173	-0.056	-0.008	-0.048	0.197	0.074	0.105	-0.046
-0.349	0.609	-0.786	-0.292	0.653	-0.699	0.645	-0.043	0.194	-0.054	-0.015	-0.056	0.197	0.073	0.104	-0.046
-0.387	0.620	-0.802	-0.294	0.660	-0.691	0.629	-0.109	0.222	-0.091	-0.011	-0.079	0.235	0.060	0.118	-0.047
-0.414	0.624	-0.818	-0.295	0.666	-0.685	0.602	-0.189	0.260	-0.117	-0.013	-0.101	0.262	0.055	0.132	-0.049
-0.395	0.609	-0.861	-0.297	0.672	-0.679	0.540	-0.128	0.261	-0.095	-0.034	-0.150	0.242	0.069	0.174	-0.077
-0.418	0.636	-0.897	-0.296	0.678	-0.673	0.527	-0.243	0.137	-0.120	-0.013	-0.191	0.265	0.040	0.208	-0.099
-0.545	0.616	-0.897	-0.287	0.687	-0.668	0.767	-0.767	0.078	-0.255	-0.041	-0.197	0.392	0.058	0.207	-0.129
-0.564	0.558	-0.964	-0.276	0.700	-0.659	1.041	-0.990	0.061	-0.286	-0.112	-0.272	0.411	0.114	0.272	-0.140
-0.560	0.458	-0.838	-0.266	0.707	-0.656	0.760	-1.202	0.352	-0.292	-0.220	-0.149	0.407	0.213	0.145	-0.111
-0.310	0.508	-0.526	-0.263	0.710	-0.653	0.532	-0.945	0.693	-0.044	-0.173	0.160	0.157	0.160	0.169	-0.029
-0.057	0.678	-0.388	-0.269	0.713	-0.648	0.515	-0.419	0.813	0.216	-0.005	0.292	0.096	0.012	0.309	0.048
0.013	0.771	-0.574	-0.280	0.716	-0.640	0.466	0.207	0.632	0.296	0.085	0.099	0.165	0.107	0.125	0.121
-0.083	0.829	-0.731	-0.287	0.717	-0.635	0.229	0.350	0.250	0.207	0.141	-0.063	0.069	0.167	0.031	0.171
-0.180	0.879	-0.802	-0.288	0.719	-0.632	0.156	0.065	0.009	0.111	0.189	-0.136	0.028	0.219	0.100	0.169
-0.187	0.871	-0.865	-0.282	0.722	-0.631	0.158	-0.178	-0.193	0.098	0.179	-0.200	0.036	0.214	0.160	0.138
-0.245	0.806	-0.849	-0.273	0.728	-0.629	0.344	-0.352	-0.310	0.031	0.107	-0.187	0.093	0.150	0.142	0.118
-0.233	0.748	-0.818	-0.261	0.737	-0.624	0.539	-0.484	-0.400	0.030	0.041	-0.160	0.081	0.094	0.109	0.127
-0.187	0.736	-0.814	-0.249	0.746	-0.618	0.617	-0.527	-0.381	0.064	0.020	-0.162	0.035	0.085	0.103	0.127
-0.091	0.767	-0.810	-0.240	0.754	-0.611	0.549	-0.262	-0.332	0.151	0.043	-0.164	0.062	0.118	0.098	0.142
-0.141	0.740	-0.853	-0.230	0.761	-0.607	0.465	-0.458	-0.247	0.091	0.009	-0.212	0.012	0.093	0.140	0.163
-0.126	0.732	-0.861	-0.222	0.764	-0.605	0.236	-0.353	-0.218	0.099	-0.002	-0.221	0.028	0.087	0.146	0.175
-0.099	0.678	-0.881	-0.212	0.765	-0.608	0.075	-0.660	-0.118	0.115	-0.057	-0.238	0.055	0.035	0.164	0.173
-0.103	0.636	-0.881	-0.204	0.764	-0.612	-0.092	-0.637	-0.009	0.103	-0.098	-0.233	0.052	0.005	0.163	0.182
-0.080	0.659	-0.873	-0.197	0.760	-0.619	-0.244	-0.573	0.068	0.120	-0.071	-0.218	0.075	0.020	0.154	0.184
-0.018	0.686	-0.786	-0.191	0.755	-0.627	-0.329	-0.600	0.104	0.175	-0.039	-0.124	0.137	0.049	0.066	0.170
-0.033	0.717	-0.759	-0.188	0.751	-0.633	-0.331	-0.268	0.085	0.157	-0.004	-0.089	0.123	0.082	0.038	0.152
-0.083	0.728	-0.743	-0.186	0.748	-0.638	-0.218	-0.282	0.072	0.104	0.011	-0.069	0.073	0.096	0.021	0.120
-0.110	0.752	-0.727	-0.182	0.744	-0.642	-0.207	-0.367	0.091	0.073	0.037	-0.048	0.047	0.121	0.004	0.079
-0.176	0.790	-0.735	-0.179	0.742	-0.646	-0.183	-0.346	0.076	0.005	0.078	-0.052	0.018	0.162	0.011	0.036
-0.187	0.759	-0.700	-0.177	0.740	-0.649	-0.157	-0.185	0.048	-0.009	0.049	-0.013	0.029	0.132	0.026	0.018
-0.230	0.775	-0.719	-0.173	0.737	-0.653	-0.164	-0.428	0.085	-0.055	0.067	-0.029	0.070	0.149	0.007	0.004
-0.137	0.775	-0.684	-0.170	0.734	-0.657	-0.193	-0.231	0.054	0.035	0.070	0.010	0.023	0.151	0.043	0.007
-0.145	0.755	-0.680	-0.165	0.732	-0.662	-0.218	-0.379	-0.024	0.022	0.053	0.019	0.016	0.132	0.048	0.006
-0.110	0.748	-0.660	-0.162	0.728	-0.666	-0.268	-0.103	-0.091	0.054	0.048	0.043	0.052	0.126	0.068	0.013
-0.153	0.694	-0.672	-0.158	0.724	-0.672	-0.367	-0.184	-0.093	0.008	-0.001	0.037	0.010	0.072	0.057	0.003
-0.141	0.616	-0.644	-0.155	0.719	-0.678	-0.396	-0.146	-0.082	0.016	-0.073	0.071	0.023	0.004	0.085	-0.006
-0.153	0.605	-0.656	-0.154	0.714	-0.683	-0.340	-0.077	-0.022	0.003	-0.080	0.065	0.012	0.015	0.073	-0.005
-0.168	0.678	-0.684	-0.150	0.709	-0.690	-0.391	-0.266	-0.024	-0.016	-0.002	0.043	0.003	0.058	0.046	0.005
-0.087	0.728	-0.676	-0.146	0.703	-0.696	-0.412	-0.183	-0.095	0.061	0.054	0.058	0.079	0.108	0.054	0.007
-0.072	0.725	-0.668	-0.144	0.696	-0.703	-0.531	-0.024	-0.116	0.074	0.057	0.073	0.095	0.105	0.062	0.013
-0.122	0.674	-0.700	-0.141	0.687	-0.713	-0.675	-0.144	-0.045	0.021	0.016	0.051	0.046	0.055	0.030	0.021
-0.114	0.640	-0.715	-0.141	0.677	-0.722	-0.652	0.041	-0.048	0.029	-0.010	0.045	0.054	0.020	0.015	0.003
-0.118	0.655	-0.735	-0.140	0.669	-0.730	-0.624	0.050	-0.092	0.024	0.014	0.033	0.052	0.035	0.005	-0.016
-0.187	0.655	-0.743	-0.137	0.660	-0.738	-0.599	-0.096	-0.116	-0.048	0.023	0.034	0.017	0.034	0.014	-0.023
-0.176	0.624	-0.731	-0.136	0.652	-0.746	-0.578	0.068	-0.160	-0.037	-0.000	0.053	0.004	0.003	0.003	-0.022
-0.153	0.609	-0.751	-0.133	0.644	-0.753	-0.565	-0.105	-0.147	-0.017	-0.008	0.041	0.021	0.013	0.023	-0.022
-0.103	0.620	-0.763	-0.131	0.637	-0.760	-0.494	0.039	-0.177	0.031	0.011	0.035	0.072	0.003	0.036	-0.011
-0.103	0.593	-0.751	-0.130	0.631	-0.765	-0.423	0.060	-0.174	0.029	-0.010	0.052	0.072	0.031	0.025	-0.006
-0.114	0.574	-0.767	-0.129	0.627	-0.769	-0.298	0.070	-0.162	0.017	-0.025	0.040	0.062	0.052	0.042	-0.004
-0.141	0.543	-0.755	-0.129	0.625	-0.770	-0.133	0.136	-0.145	-0.010	-0.055	0.054	0.037	0.084	0.031	-0.015
-0.137	0.555	-0.759	-0.131	0.625	-0.769	0.029	0.211	-0.124	-0.004	-0.044	0.049	0.042	0.074	0.036	-0.018
-0.160	0.539	-0.755	-0.132	0.627	-0.768	0.095	0.107	-0.077	-0.026	-0.061	0.051	0.020	0.091	0.033	-0.021
-0.107	0.558	-0.711	-0.133	0.631	-0.765	0.233	0.132	-0.079	0.029	-0.045	0.092	0.075	0.074	0.010	-0.016
-0.130	0.585	-0.747	-0.134	0.636	-0.760	0.344	0.149	-0.091	0.007	-0.024	0.051	0.053	0.049	0.026	-0.002
-0.126	0.574	-0.751	-0.137	0.643	-0.754	0.415	0.342	-0.142	0.014	-0.042	0.041	0.057	0.063	0.031	0.007
-0.064	0.589	-0.711	-0.139	0.650	-0.747	0.485	0.272	-0.154	0.077	-0.034	0.074	0.120	0.049	0.007	0.000
-0.130	0.547	-0.747	-0.143	0.658	-0.739	0.522	0.438	-0.179	0.016	-0.085	0.030	0.056	0.094	0.030	-0.006
-0.176	0.535	-0.731	-0.146	0.667	-0.731	0.548	0.312	-0.132	-0.027	-0.105	0.038	0.011	0.108	0.015	-0.003
-0.187	0.570	-0.739	-0.148	0.676	-0.722	0.614	0.206	-0.109	-0.037	-0.079	0.022	0.001	0.076	0.024	-0.014
-0.126	0.605	-0.704	-0.153	0.686	-0.712	0.686	0.468	-0.103	0.029	-0.054	0.047	0.064	0.044	0.010	-0.019
-0.160	0.628	-0.723	-0.157	0.696	-0.701	0.705	0.351	-0.121	-0.002	-0.041	0.016	0.030	0.023	0.012	-0.011
-0.168	0.655	-0.696	-0.159	0.707	-0.690	0.743	0.356	-0.178	-0.007	-0.025	0.032	0.023	0.001	0.014	-0.012
-0.149	0.643	-0.680	-0.161	0.717	-0.678	0.751	0.365	-0.217	0.014	-0.048	0.036	0.042	0.013	0.029	-0.011
-0.203	0.640	-0.676	-0.160	0.728	-0.667	0.716	0.132	-0.206	-0.041	-0.062	0.030	0.012	0.019	0.031	-0.018
-0.126	0.678	-0.633	-0.163	0.738	-0.655	0.739	0.525	-0.268	0.039	-0.034	0.060	0.066	0.017	0.073	-0.024
-0.210	0.698	-0.684	-0.163	0.749	-0.643	0.749	0.274	-0.240	-0.046	-0.025	-0.003	0.019	0.035	0.021	-0.031
-0.214	0.709	-0.664	-0.163	0.759	-0.631	0.748	0.285	-0.229	-0.049	-0.023	0.005	0.023	0.044	0.040	-0.028
-0.199	0.721	-0.648	-0.163	0.768	-0.619	0.729	0.212	-0.190	-0.034	-0.021	0.009	0.007	0.053	0.054	-0.026
-0.195	0.713	-0.641	-0.162	0.778	-0.608	0.718	0.146	-0.170	-0.031	-0.038	0.005	0.003	0.043	0.061	-0.025
-0.130	0.752	-0.601	-0.164	0.787	-0.594	0.764	0.388	-0.192	0.036	-0.009	0.031	0.062	0.080	0.100	-0.020
-0.207	0.763	-0.625	-0.165	0.797	-0.581	0.780	0.271	-0.169	-0.041	-0.007	-0.005	0.015	0.089	0.076	-0.022
-0.195	0.786	-0.629	-0.163	0.807	-0.568	0.824	0.120	-0.168	-0.031	0.006	-0.023	0.003	0.110	0.071	-0.022
-0.214	0.810	-0.597	-0.164	0.816	-0.555	0.776	0.204	-0.127	-0.049	0.020	-0.005	0.023	0.130	0.101	-0.032
-0.207	0.817	-0.593	-0.163	0.824	-0.542	0.752	0.088	-0.102	-0.042	0.020	-0.013	0.016	0.135	0.104	-0.027
-0.199	0.833	-0.585	-0.164	0.832	-0.530	0.703	0.225	-0.106	-0.034	0.027	-0.018	0.009	0.148	0.111	-0.029
-0.183	0.837	-0.577	-0.164	0.839	-0.519	0.623	0.163	-0.098	-0.019	0.025	-0.021	0.006	0.149	0.118	-0.018
-0.207	0.840	-0.570	-0.163	0.844	-0.510	0.516	0.021	-0.062	-0.043	0.023	-0.022	0.017	0.151	0.124	-0.009
-0.157	0.856	-0.562	-0.163	0.849	-0.503	0.446	0.051	-0.039	0.007	0.034	-0.022	0.032	0.163	0.131	-0.001
-0.164	0.891	-0.566	-0.164	0.852	-0.497	0.344	0.093	-0.004	0.000	0.066	-0.032	0.024	0.196	0.126	0.009
-0.164	0.891	-0.562	-0.165	0.855	-0.492	0.249	0.087	0.016	0.001	0.063	-0.032	0.024	0.193	0.128	0.014
-0.133	0.906	-0.566	-0.164	0.856	-0.490	0.138	-0.051	-0.016	0.031	0.078	-0.038	0.054	0.206	0.123	0.007
-0.180	0.925	-0.546	-0.165	0.856	-0.490	0.011	0.166	-0.027	-0.014	0.097	-0.019	0.007	0.223	0.141	-0.000
-0.207	0.891	-0.574	-0.166	0.854	-0.493	-0.189	0.039	-0.012	-0.041	0.064	-0.044	0.020	0.187	0.112	-0.006
-0.207	0.891	-0.574	-0.165	0.851	-0.499	-0.363	-0.120	0.022	-0.042	0.068	-0.037	0.020	0.185	0.111	-0.026
-0.199	0.868	-0.589	-0.164	0.845	-0.509	-0.559	-0.064	0.002	-0.034	0.051	-0.044	0.013	0.160	0.094	-0.032
-0.237	0.856	-0.593	-0.162	0.838	-0.521	-0.660	-0.261	0.040	-0.075	0.046	-0.036	0.052	0.146	0.089	-0.032
-0.203	0.840	-0.570	-0.161	0.830	-0.535	-0.750	-0.242	0.036	-0.042	0.039	0.001	0.018	0.129	0.111	-0.037
-0.183	0.825	-0.581	-0.160	0.821	-0.548	-0.765	-0.080	0.025	-0.023	0.032	0.002	0.001	0.112	0.098	-0.040
-0.218	0.813	-0.613	-0.159	0.813	-0.561	-0.753	-0.208	0.034	-0.060	0.029	-0.016	0.034	0.098	0.066	-0.030
-0.187	0.825	-0.597	-0.157	0.805	-0.573	-0.690	-0.191	0.056	-0.030	0.049	0.011	0.004	0.108	0.081	-0.022
-0.164	0.802	-0.621	-0.156	0.797	-0.583	-0.613	-0.168	0.047	-0.008	0.033	-0.002	0.018	0.084	0.056	-0.027
-0.157	0.802	-0.625	-0.157	0.791	-0.592	-0.575	0.024	0.004	-0.000	0.040	0.003	0.025	0.083	0.051	-0.023
-0.207	0.790	-0.652	-0.153	0.784	-0.602	-0.587	-0.268	-0.040	-0.054	0.035	-0.015	0.026	0.070	0.023	-0.016
-0.183	0.786	-0.648	-0.150	0.776	-0.612	-0.592	-0.215	-0.049	-0.034	0.039	-0.001	0.004	0.064	0.026	-0.012
-0.149	0.759	-0.672	-0.146	0.769	-0.622	-0.601	-0.246	-0.062	-0.003	0.019	-0.015	0.029	0.036	0.001	-0.002
-0.126	0.759	-0.668	-0.142	0.762	-0.632	-0.583	-0.204	-0.063	0.016	0.026	-0.001	0.051	0.035	0.005	0.003
-0.083	0.763	-0.656	-0.140	0.755	-0.640	-0.554	0.004	-0.105	0.057	0.037	0.019	0.093	0.038	0.016	0.011
-0.149	0.779	-0.664	-0.138	0.748	-0.649	-0.598	-0.079	-0.079	-0.011	0.060	0.020	0.027	0.052	0.008	0.011
-0.126	0.755	-0.692	-0.136	0.739	-0.659	-0.660	-0.022	-0.109	0.010	0.046	0.002	0.049	0.028	0.020	0.005
-0.133	0.713	-0.704	-0.134	0.730	-0.670	-0.694	-0.048	-0.100	0.001	0.012	0.000	0.040	0.015	0.032	-0.014
-0.130	0.682	-0.668	-0.132	0.722	-0.680	-0.673	-0.008	-0.110	0.003	-0.010	0.045	0.043	0.046	0.003	-0.013
-0.176	0.690	-0.700	-0.130	0.713	-0.689	-0.644	-0.083	-0.111	-0.046	0.007	0.023	0.005	0.039	0.029	-0.015
-0.137	0.694	-0.719	-0.127	0.705	-0.698	-0.624	-0.083	-0.148	-0.011	0.019	0.012	0.032	0.035	0.049	-0.021
-0.118	0.698	-0.727	-0.125	0.696	-0.707	-0.651	0.031	-0.157	0.007	0.032	0.013	0.050	0.032	0.057	-0.028
-0.145	0.663	-0.711	-0.123	0.687	-0.716	-0.616	0.013	-0.141	-0.022	0.006	0.038	0.022	0.067	0.042	-0.025
-0.157	0.659	-0.719	-0.121	0.679	-0.724	-0.623	-0.057	-0.092	-0.035	0.011	0.038	0.009	0.071	0.051	-0.024
-0.145	0.659	-0.719	-0.121	0.672	-0.731	-0.494	0.105	-0.124	-0.024	0.018	0.045	0.018	0.071	0.052	-0.034
-0.118	0.655	-0.739	-0.120	0.666	-0.737	-0.437	0.018	-0.116	0.002	0.020	0.031	0.043	0.075	0.072	-0.029
-0.157	0.605	-0.739	-0.119	0.660	-0.742	-0.388	0.000	-0.103	-0.038	-0.024	0.036	0.002	0.127	0.073	-0.013
-0.114	0.620	-0.743	-0.119	0.655	-0.746	-0.355	0.093	-0.105	0.005	-0.003	0.036	0.044	0.112	0.075	0.002
-0.072	0.620	-0.763	-0.119	0.650	-0.751	-0.368	0.151	-0.126	0.048	0.002	0.021	0.086	0.111	0.093	0.008
-0.072	0.620	-0.763	-0.119	0.645	-0.755	-0.314	0.069	-0.105	0.047	0.007	0.025	0.087	0.110	0.092	0.017
-0.080	0.574	-0.743	-0.120	0.642	-0.757	-0.229	0.225	-0.139	0.041	-0.036	0.047	0.079	0.156	0.072	0.024
-0.114	0.570	-0.775	-0.120	0.641	-0.758	-0.091	0.126	-0.132	0.006	-0.039	0.017	0.044	0.158	0.104	0.015
-0.076	0.555	-0.739	-0.124	0.640	-0.758	-0.063	0.382	-0.148	0.049	-0.053	0.052	0.082	0.172	0.069	0.007
-0.130	0.551	-0.771	-0.126	0.640	-0.758	0.020	0.212	-0.116	-0.003	-0.058	0.020	0.028	0.175	0.100	0.001
-0.114	0.543	-0.735	-0.129	0.641	-0.756	0.052	0.283	-0.121	0.015	-0.066	0.054	0.043	0.182	0.065	0.004
-0.126	0.562	-0.747	-0.131	0.644	-0.754	0.132	0.254	-0.135	0.005	-0.049	0.040	0.030	0.162	0.077	-0.003
-0.095	0.570	-0.715	-0.135	0.646	-0.751	0.160	0.419	-0.150	0.040	-0.044	0.069	0.061	0.153	0.046	-0.003
-0.126	0.566	-0.735	-0.138	0.649	-0.748	0.183	0.318	-0.149	0.012	-0.051	0.046	0.030	0.156	0.066	-0.004
-0.137	0.547	-0.727	-0.141	0.654	-0.744	0.265	0.357	-0.151	0.004	-0.074	0.050	0.018	0.175	0.058	0.004
-0.137	0.570	-0.731	-0.144	0.657	-0.740	0.230	0.310	-0.128	0.007	-0.055	0.042	0.018	0.151	0.062	-0.003
-0.107	0.582	-0.735	-0.149	0.662	-0.735	0.282	0.493	-0.133	0.044	-0.047	0.033	0.049	0.139	0.067	-0.004
-0.160	0.582	-0.715	-0.154	0.666	-0.730	0.272	0.427	-0.095	-0.005	-0.051	0.048	0.005	0.138	0.047	-0.004
-0.160	0.601	-0.735	-0.159	0.671	-0.724	0.329	0.441	-0.122	-0.000	-0.037	0.023	0.005	0.118	0.067	-0.006
-0.160	0.582	-0.704	-0.165	0.676	-0.718	0.339	0.507	-0.122	0.005	-0.062	0.048	0.005	0.137	0.035	-0.015
-0.180	0.620	-0.727	-0.168	0.682	-0.712	0.375	0.304	-0.089	-0.011	-0.028	0.019	0.024	0.097	0.058	-0.008
-0.176	0.628	-0.692	-0.172	0.687	-0.706	0.380	0.338	-0.096	-0.003	-0.026	0.048	0.020	0.088	0.022	-0.010
-0.149	0.628	-0.700	-0.176	0.693	-0.700	0.369	0.386	-0.112	0.027	-0.032	0.034	0.006	0.087	0.030	-0.009
-0.183	0.636	-0.692	-0.179	0.698	-0.693	0.374	0.382	-0.148	-0.004	-0.029	0.036	0.029	0.078	0.022	-0.010
-0.183	0.624	-0.696	-0.182	0.704	-0.686	0.380	0.410	-0.159	-0.000	-0.047	0.025	0.030	0.088	0.025	-0.016
-0.195	0.632	-0.688	-0.184	0.710	-0.680	0.385	0.259	-0.148	-0.010	-0.045	0.027	0.042	0.079	0.016	-0.021
-0.237	0.636	-0.692	-0.187	0.715	-0.673	0.399	0.369	-0.155	-0.050	-0.046	0.016	0.084	0.074	0.020	-0.025
-0.195	0.651	-0.684	-0.187	0.721	-0.667	0.413	0.236	-0.171	-0.007	-0.037	0.017	0.042	0.057	0.011	-0.028
-0.218	0.651	-0.680	-0.188	0.727	-0.660	0.386	0.183	-0.162	-0.030	-0.043	0.015	0.066	0.056	0.006	-0.021
-0.214	0.647	-0.684	-0.189	0.733	-0.654	0.393	0.287	-0.140	-0.024	-0.052	0.005	0.062	0.060	0.010	-0.018
-0.164	0.663	-0.656	-0.190	0.738	-0.648	0.358	0.208	-0.123	0.027	-0.042	0.027	0.012	0.044	0.019	-0.017
-0.230	0.682	-0.676	-0.189	0.743	-0.642	0.377	0.040	-0.108	-0.039	-0.027	0.001	0.078	0.023	0.000	-0.012
-0.195	0.682	-0.660	-0.190	0.748	-0.636	0.361	0.220	-0.149	-0.004	-0.033	0.011	0.044	0.022	0.016	-0.009
-0.195	0.682	-0.660	-0.188	0.754	-0.630	0.451	0.013	-0.132	-0.006	-0.039	0.005	0.044	0.021	0.017	-0.014
-0.191	0.698	-0.637	-0.189	0.760	-0.622	0.483	0.173	-0.112	-0.002	-0.030	0.020	0.040	0.005	0.041	-0.016
-0.207	0.717	-0.652	-0.190	0.767	-0.613	0.545	0.262	-0.098	-0.015	-0.017	-0.004	0.056	0.015	0.026	-0.023
-0.249	0.725	-0.664	-0.190	0.774	-0.604	0.553	-0.019	-0.031	-0.058	-0.016	-0.024	0.098	0.024	0.014	-0.033
-0.241	0.740	-0.644	-0.191	0.780	-0.595	0.556	0.062	-0.006	-0.050	-0.007	-0.013	0.091	0.040	0.034	-0.040
-0.257	0.725	-0.625	-0.191	0.787	-0.587	0.569	-0.003	0.020	-0.065	-0.029	-0.002	0.106	0.025	0.055	-0.040
-0.253	0.740	-0.656	-0.190	0.794	-0.578	0.597	-0.134	0.033	-0.062	-0.020	-0.042	0.102	0.041	0.023	-0.031
-0.207	0.759	-0.613	-0.190	0.800	-0.569	0.601	-0.093	0.040	-0.016	-0.008	-0.008	0.056	0.061	0.067	-0.025
-0.199	0.759	-0.617	-0.191	0.807	-0.559	0.610	-0.042	0.061	-0.008	-0.014	-0.021	0.048	0.061	0.063	-0.018
-0.210	0.767	-0.613	-0.192	0.813	-0.549	0.654	-0.056	0.096	-0.019	-0.013	-0.027	0.060	0.070	0.067	-0.013
-0.233	0.767	-0.617	-0.193	0.820	-0.540	0.633	-0.121	0.141	-0.041	-0.019	-0.040	0.083	0.070	0.063	-0.016
-0.230	0.779	-0.605	-0.194	0.825	-0.530	0.620	-0.093	0.155	-0.035	-0.014	-0.038	0.079	0.081	0.076	-0.017
-0.249	0.798	-0.621	-0.196	0.831	-0.521	0.602	-0.108	0.162	-0.053	-0.000	-0.063	0.098	0.101	0.060	-0.005
-0.237	0.829	-0.648	-0.197	0.836	-0.511	0.620	-0.157	0.174	-0.040	0.025	-0.100	0.086	0.132	0.033	0.000
-0.187	0.829	-0.652	-0.199	0.843	-0.500	0.685	-0.006	0.118	0.011	0.019	-0.114	0.036	0.132	0.029	-0.002
-0.237	0.813	-0.637	-0.202	0.850	-0.487	0.768	0.039	0.137	-0.036	-0.004	-0.111	0.086	0.117	0.045	-0.009
-0.276	0.821	-0.613	-0.206	0.856	-0.475	0.737	0.055	0.172	-0.071	-0.002	-0.100	0.124	0.125	0.069	-0.020
-0.307	0.837	-0.581	-0.209	0.861	-0.463	0.709	-0.109	0.214	-0.099	0.008	-0.080	0.155	0.140	0.101	-0.039
-0.295	0.844	-0.546	-0.212	0.866	-0.452	0.662	-0.047	0.226	-0.083	0.010	-0.055	0.143	0.148	0.136	-0.045
-0.283	0.864	-0.538	-0.216	0.870	-0.443	0.556	-0.097	0.232	-0.069	0.026	-0.056	0.132	0.168	0.144	-0.037
-0.268	0.852	-0.526	-0.218	0.873	-0.435	0.506	-0.136	0.207	-0.051	0.011	-0.052	0.116	0.156	0.157	-0.018
-0.222	0.860	-0.507	-0.221	0.876	-0.428	0.442	-0.122	0.212	-0.002	0.016	-0.040	0.070	0.165	0.177	0.014
-0.203	0.856	-0.499	-0.224	0.878	-0.422	0.383	-0.115	0.240	0.020	0.010	-0.038	0.051	0.161	0.185	0.049
-0.137	0.910	-0.518	-0.227	0.879	-0.418	0.242	0.018	0.193	0.089	0.063	-0.061	0.015	0.216	0.165	0.084
-0.118	0.856	-0.538	-0.229	0.880	-0.416	0.163	-0.003	0.123	0.110	0.008	-0.084	0.034	0.162	0.146	0.107
-0.114	0.837	-0.566	-0.229	0.881	-0.414	0.140	-0.062	0.048	0.114	-0.012	-0.113	0.038	0.144	0.119	0.129
-0.133	0.840	-0.585	-0.228	0.881	-0.414	0.060	-0.078	0.006	0.094	-0.009	-0.133	0.019	0.148	0.100	0.137
-0.126	0.837	-0.597	-0.227	0.882	-0.413	0.104	-0.018	-0.062	0.100	-0.014	-0.146	0.026	0.145	0.089	0.131
-0.126	0.837	-0.597	-0.225	0.883	-0.412	0.098	-0.107	-0.022	0.098	-0.015	-0.147	0.026	0.146	0.089	0.127
-0.199	0.868	-0.680	-0.222	0.885	-0.410	0.262	-0.332	0.013	0.023	0.014	-0.232	0.047	0.178	0.007	0.132
-0.157	0.875	-0.648	-0.220	0.886	-0.407	0.258	-0.309	0.030	0.063	0.020	-0.203	0.004	0.186	0.040	0.132
-0.118	0.895	-0.633	-0.218	0.888	-0.404	0.256	-0.275	0.053	0.100	0.038	-0.190	0.035	0.207	0.056	0.132
-0.130	0.914	-0.625	-0.216	0.889	-0.403	0.184	-0.366	0.055	0.086	0.056	-0.183	0.023	0.227	0.064	0.146
-0.122	0.941	-0.617	-0.212	0.890	-0.403	0.133	-0.491	0.029	0.090	0.082	-0.175	0.031	0.255	0.073	0.148
-0.076	0.964	-0.581	-0.209	0.890	-0.405	0.007	-0.413	0.001	0.132	0.105	-0.137	0.077	0.280	0.109	0.143
-0.103	0.949	-0.577	-0.205	0.889	-0.409	-0.083	-0.438	0.006	0.101	0.091	-0.130	0.051	0.266	0.114	0.132
-0.091	0.949	-0.546	-0.202	0.887	-0.415	-0.221	-0.334	0.001	0.110	0.093	-0.093	0.062	0.267	0.146	0.120
-0.141	0.941	-0.546	-0.199	0.884	-0.422	-0.343	-0.275	0.007	0.057	0.088	-0.085	0.013	0.261	0.147	0.098
-0.133	0.945	-0.550	-0.196	0.881	-0.430	-0.395	-0.290	-0.015	0.062	0.095	-0.081	0.021	0.266	0.144	0.069
-0.157	0.929	-0.542	-0.193	0.878	-0.439	-0.398	-0.278	-0.035	0.035	0.083	-0.065	0.002	0.252	0.153	0.049
-0.207	0.922	-0.522	-0.189	0.874	-0.448	-0.452	-0.408	-0.010	-0.018	0.079	-0.035	0.051	0.246	0.173	0.037
-0.157	0.914	-0.510	-0.186	0.869	-0.459	-0.547	-0.293	-0.020	0.028	0.076	-0.013	0.001	0.239	0.186	0.018
-0.160	0.887	-0.522	-0.183	0.863	-0.471	-0.606	-0.322	-0.026	0.021	0.055	-0.013	0.004	0.214	0.175	0.001
-0.187	0.868	-0.514	-0.178	0.856	-0.485	-0.719	-0.405	-0.041	-0.011	0.042	0.009	0.031	0.195	0.184	-0.008
-0.214	0.852	-0.554	-0.174	0.850	-0.498	-0.698	-0.279	-0.073	-0.041	0.034	-0.018	0.058	0.181	0.145	-0.021
-0.226	0.860	-0.558	-0.170	0.842	-0.512	-0.791	-0.376	-0.037	-0.057	0.049	-0.007	0.069	0.190	0.142	-0.029
-0.191	0.833	-0.534	-0.167	0.834	-0.526	-0.738	-0.256	-0.028	-0.026	0.030	0.030	0.035	0.163	0.166	-0.038
-0.168	0.821	-0.542	-0.163	0.827	-0.539	-0.723	-0.279	-0.054	-0.007	0.026	0.035	0.011	0.152	0.159	-0.043
-0.214	0.802	-0.585	-0.159	0.819	-0.552	-0.730	-0.257	-0.061	-0.057	0.014	0.005	0.057	0.134	0.116	-0.050
-0.207	0.806	-0.570	-0.155	0.810	-0.565	-0.755	-0.337	-0.035	-0.053	0.027	0.034	0.049	0.138	0.133	-0.047
-0.226	0.783	-0.581	-0.150	0.802	-0.578	-0.733	-0.433	-0.040	-0.078	0.012	0.035	0.067	0.115	0.122	-0.052
-0.145	0.763	-0.581	-0.143	0.795	-0.590	-0.675	-0.414	-0.095	-0.003	0.000	0.047	0.014	0.096	0.122	-0.044
-0.172	0.767	-0.597	-0.140	0.786	-0.602	-0.722	-0.240	-0.070	-0.034	0.013	0.043	0.013	0.100	0.106	-0.029
-0.130	0.783	-0.601	-0.136	0.778	-0.614	-0.718	-0.169	-0.111	0.004	0.036	0.051	0.030	0.116	0.102	-0.012
-0.091	0.786	-0.613	-0.131	0.769	-0.625	-0.704	-0.253	-0.102	0.038	0.049	0.051	0.069	0.120	0.090	-0.010
-0.114	0.744	-0.637	-0.128	0.761	-0.636	-0.706	-0.072	-0.124	0.012	0.015	0.038	0.047	0.077	0.066	-0.003
-0.114	0.744	-0.637	-0.124	0.752	-0.647	-0.689	-0.209	-0.080	0.008	0.024	0.049	0.047	0.077	0.067	-0.012
-0.122	0.690	-0.668	-0.123	0.743	-0.657	-0.664	0.002	-0.080	-0.001	-0.022	0.027	0.040	0.023	0.035	-0.015
-0.176	0.713	-0.700	-0.118	0.736	-0.667	-0.580	-0.357	-0.064	-0.060	0.009	0.005	0.013	0.046	0.003	-0.020
-0.095	0.717	-0.672	-0.115	0.729	-0.675	-0.539	-0.034	-0.125	0.018	0.020	0.041	0.068	0.050	0.030	-0.019
-0.133	0.705	-0.704	-0.111	0.723	-0.682	-0.472	-0.213	-0.080	-0.025	0.015	0.017	0.029	0.038	0.001	-0.020
-0.099	0.705	-0.700	-0.110	0.716	-0.689	-0.487	-0.024	-0.081	0.008	0.021	0.028	0.064	0.038	0.003	-0.014
-0.118	0.698	-0.715	-0.109	0.710	-0.695	-0.418	-0.016	-0.063	-0.012	0.019	0.018	0.044	0.030	0.012	-0.015
-0.122	0.674	-0.711	-0.108	0.705	-0.701	-0.400	-0.022	-0.050	-0.017	0.002	0.027	0.041	0.007	0.008	-0.015
-0.110	0.686	-0.751	-0.107	0.699	-0.707	-0.383	-0.056	-0.021	-0.006	0.019	-0.006	0.053	0.018	0.047	-0.024
-0.130	0.678	-0.731	-0.107	0.694	-0.712	-0.369	-0.004	-0.004	-0.026	0.017	0.018	0.034	0.010	0.027	-0.015
-0.145	0.690	-0.747	-0.104	0.689	-0.718	-0.384	-0.213	0.009	-0.044	0.034	0.008	0.018	0.021	0.043	-0.019
-0.064	0.663	-0.735	-0.103	0.683	-0.724	-0.417	-0.042	-0.029	0.036	0.013	0.026	0.099	0.007	0.031	-0.019
-0.137	0.620	-0.747	-0.102	0.676	-0.730	-0.441	0.003	-0.027	-0.037	-0.023	0.020	0.026	0.050	0.043	-0.016
-0.110	0.628	-0.782	-0.102	0.670	-0.736	-0.426	-0.035	-0.022	-0.011	-0.009	-0.009	0.053	0.043	0.079	-0.013
-0.107	0.620	-0.767	-0.100	0.664	-0.741	-0.397	-0.092	-0.022	-0.009	-0.011	0.012	0.057	0.052	0.064	-0.025
-0.122	0.612	-0.767	-0.099	0.658	-0.746	-0.388	-0.030	-0.016	-0.025	-0.013	0.017	0.042	0.061	0.064	-0.020
-0.126	0.605	-0.767	-0.098	0.652	-0.751	-0.363	-0.078	-0.008	-0.030	-0.015	0.022	0.039	0.069	0.065	-0.023
-0.107	0.589	-0.775	-0.096	0.647	-0.756	-0.337	-0.133	-0.002	-0.012	-0.025	0.019	0.059	0.086	0.073	-0.024
-0.110	0.597	-0.782	-0.095	0.641	-0.762	-0.401	-0.083	-0.004	-0.017	-0.011	0.016	0.056	0.079	0.081	-0.025
-0.103	0.605	-0.775	-0.095	0.637	-0.765	-0.280	0.031	-0.029	-0.010	0.001	0.027	0.065	0.073	0.074	-0.024
-0.137	0.636	-0.838	-0.092	0.631	-0.770	-0.341	-0.175	-0.007	-0.047	0.038	-0.031	0.030	0.043	0.138	-0.014
-0.118	0.585	-0.802	-0.091	0.626	-0.774	-0.333	-0.067	-0.004	-0.029	-0.007	0.009	0.050	0.094	0.103	-0.008
-0.041	0.589	-0.790	-0.089	0.621	-0.779	-0.344	-0.134	-0.017	0.046	0.002	0.025	0.128	0.092	0.092	-0.004
-0.068	0.562	-0.798	-0.086	0.616	-0.783	-0.323	-0.141	-0.027	0.016	-0.020	0.021	0.101	0.120	0.100	0.007
-0.072	0.543	-0.794	-0.085	0.610	-0.788	-0.338	-0.064	-0.027	0.011	-0.034	0.030	0.098	0.140	0.096	0.010
-0.041	0.520	-0.782	-0.083	0.605	-0.792	-0.316	-0.061	-0.036	0.041	-0.052	0.045	0.129	0.164	0.085	0.007
-0.091	0.558	-0.814	-0.083	0.601	-0.795	-0.280	0.016	-0.068	-0.009	-0.009	0.018	0.080	0.127	0.117	0.009
-0.049	0.570	-0.802	-0.083	0.596	-0.798	-0.284	0.050	-0.095	0.033	0.007	0.033	0.123	0.116	0.106	-0.000
-0.049	0.570	-0.802	-0.084	0.592	-0.801	-0.252	0.160	-0.113	0.033	0.011	0.035	0.123	0.117	0.106	-0.003
-0.122	0.527	-0.818	-0.080	0.587	-0.805	-0.327	-0.179	-0.039	-0.043	-0.025	0.023	0.050	0.160	0.122	0.000
-0.064	0.543	-0.826	-0.081	0.583	-0.808	-0.263	0.078	-0.092	0.015	-0.005	0.018	0.108	0.145	0.130	-0.008
-0.060	0.508	-0.794	-0.082	0.579	-0.811	-0.259	0.162	-0.092	0.021	-0.036	0.053	0.112	0.181	0.099	-0.019
-0.099	0.531	-0.838	-0.081	0.575	-0.814	-0.247	-0.038	-0.068	-0.018	-0.008	0.012	0.073	0.158	0.142	-0.007
-0.099	0.508	-0.798	-0.080	0.571	-0.817	-0.225	0.025	-0.076	-0.018	-0.027	0.055	0.073	0.182	0.103	-0.011
-0.057	0.516	-0.810	-0.083	0.567	-0.819	-0.229	0.245	-0.082	0.027	-0.016	0.045	0.115	0.174	0.115	-0.013
-0.080	0.524	-0.818	-0.084	0.565	-0.821	-0.170	0.132	-0.098	0.005	-0.005	0.039	0.092	0.167	0.123	-0.015
-0.080	0.504	-0.810	-0.086	0.562	-0.823	-0.159	0.136	-0.074	0.006	-0.022	0.049	0.092	0.187	0.115	-0.005
-0.114	0.489	-0.853	-0.086	0.560	-0.824	-0.112	0.030	-0.063	-0.029	-0.036	0.007	0.057	0.202	0.158	-0.004
-0.053	0.504	-0.806	-0.088	0.559	-0.825	-0.090	0.193	-0.083	0.035	-0.019	0.055	0.118	0.187	0.110	-0.010
-0.053	0.520	-0.806	-0.090	0.558	-0.825	-0.044	0.183	-0.087	0.036	-0.003	0.056	0.118	0.171	0.110	-0.010
-0.107	0.493	-0.790	-0.092	0.558	-0.825	-0.028	0.145	-0.061	-0.016	-0.029	0.072	0.064	0.198	0.094	-0.000
-0.087	0.497	-0.822	-0.093	0.556	-0.826	-0.079	0.125	-0.053	0.005	-0.024	0.041	0.083	0.194	0.125	0.001
-0.060	0.489	-0.822	-0.094	0.557	-0.825	0.013	0.136	-0.072	0.034	-0.032	0.041	0.109	0.202	0.124	-0.005
-0.049	0.473	-0.794	-0.097	0.557	-0.825	0.017	0.199	-0.079	0.047	-0.048	0.068	0.120	0.217	0.096	0.003
-0.099	0.512	-0.818	-0.100	0.558	-0.824	0.042	0.259	-0.081	0.001	-0.010	0.044	0.070	0.178	0.119	0.008
-0.091	0.500	-0.826	-0.103	0.559	-0.823	0.085	0.228	-0.074	0.011	-0.023	0.035	0.078	0.189	0.126	-0.003
-0.072	0.508	-0.806	-0.108	0.560	-0.821	0.062	0.365	-0.065	0.036	-0.017	0.053	0.096	0.181	0.106	-0.012
-0.126	0.497	-0.790	-0.114	0.561	-0.820	0.034	0.382	-0.059	-0.013	-0.029	0.068	0.042	0.191	0.090	-0.013
-0.122	0.504	-0.794	-0.117	0.562	-0.819	0.092	0.261	-0.064	-0.005	-0.023	0.062	0.045	0.183	0.093	-0.015
-0.133	0.512	-0.830	-0.122	0.563	-0.817	0.049	0.293	-0.024	-0.012	-0.016	0.026	0.032	0.174	0.128	-0.017
-0.114	0.504	-0.794	-0.127	0.565	-0.815	0.102	0.352	-0.087	0.012	-0.025	0.059	0.051	0.181	0.092	-0.015
-0.110	0.524	-0.798	-0.132	0.567	-0.813	0.108	0.383	-0.110	0.021	-0.008	0.053	0.054	0.161	0.095	-0.018
-0.137	0.508	-0.790	-0.134	0.569	-0.811	0.140	0.218	-0.126	-0.004	-0.026	0.059	0.027	0.175	0.086	-0.026
-0.160	0.493	-0.802	-0.135	0.573	-0.808	0.229	0.180	-0.126	-0.025	-0.046	0.044	0.003	0.190	0.097	-0.026
-0.195	0.504	-0.810	-0.140	0.577	-0.805	0.206	0.375	-0.134	-0.055	-0.038	0.033	0.032	0.177	0.104	-0.028
-0.145	0.531	-0.822	-0.142	0.581	-0.802	0.229	0.199	-0.131	-0.004	-0.015	0.018	0.017	0.149	0.115	-0.019
-0.145	0.531	-0.822	-0.143	0.584	-0.799	0.174	0.154	-0.121	-0.003	-0.018	0.016	0.016	0.148	0.114	-0.015
-0.095	0.543	-0.767	-0.146	0.586	-0.797	0.106	0.306	-0.108	0.051	-0.008	0.069	0.066	0.135	0.059	-0.003
-0.153	0.535	-0.782	-0.150	0.588	-0.795	0.124	0.287	-0.087	-0.003	-0.018	0.052	0.008	0.142	0.074	-0.008
-0.137	0.531	-0.782	-0.153	0.590	-0.793	0.113	0.258	-0.111	0.015	-0.024	0.050	0.022	0.145	0.073	-0.010
-0.172	0.539	-0.771	-0.156	0.592	-0.791	0.101	0.260	-0.107	-0.016	-0.018	0.060	0.013	0.136	0.061	-0.018
-0.153	0.527	-0.767	-0.160	0.593	-0.789	0.070	0.340	-0.110	0.007	-0.031	0.062	0.005	0.147	0.056	-0.017
-0.164	0.524	-0.778	-0.163	0.594	-0.788	0.067	0.279	-0.088	-0.001	-0.036	0.048	0.008	0.150	0.068	-0.018
-0.164	0.531	-0.771	-0.168	0.596	-0.786	0.074	0.377	-0.109	0.004	-0.030	0.054	0.009	0.141	0.059	-0.012
-0.164	0.527	-0.778	-0.170	0.597	-0.784	0.096	0.254	-0.103	0.006	-0.036	0.045	0.009	0.144	0.066	-0.011
-0.164	0.543	-0.775	-0.174	0.600	-0.781	0.136	0.317	-0.110	0.010	-0.023	0.046	0.010	0.128	0.061	-0.013
-0.164	0.531	-0.755	-0.179	0.603	-0.777	0.198	0.392	-0.123	0.015	-0.038	0.062	0.011	0.138	0.041	-0.009
-0.199	0.531	-0.778	-0.183	0.606	-0.774	0.189	0.329	-0.103	-0.016	-0.042	0.035	0.045	0.137	0.064	-0.012
-0.168	0.547	-0.775	-0.188	0.609	-0.770	0.178	0.408	-0.110	0.020	-0.029	0.036	0.014	0.120	0.059	-0.014
-0.207	0.555	-0.775	-0.190	0.612	-0.767	0.180	0.209	-0.087	-0.016	-0.025	0.033	0.052	0.112	0.058	-0.018
-0.195	0.531	-0.759	-0.194	0.616	-0.764	0.222	0.336	-0.093	-0.001	-0.052	0.045	0.041	0.134	0.042	-0.016
-0.218	0.547	-0.775	-0.197	0.620	-0.760	0.237	0.277	-0.083	-0.020	-0.040	0.025	0.064	0.118	0.058	-0.022
-0.207	0.570	-0.759	-0.200	0.624	-0.755	0.246	0.290	-0.092	-0.005	-0.021	0.037	0.052	0.094	0.041	-0.022
-0.226	0.558	-0.775	-0.202	0.628	-0.751	0.277	0.197	-0.079	-0.022	-0.037	0.017	0.072	0.104	0.057	-0.023
-0.222	0.547	-0.763	-0.206	0.632	-0.747	0.278	0.285	-0.078	-0.015	-0.053	0.024	0.068	0.115	0.045	-0.024
-0.226	0.574	-0.767	-0.209	0.637	-0.742	0.271	0.268	-0.082	-0.016	-0.030	0.016	0.071	0.087	0.049	-0.026
-0.233	0.562	-0.739	-0.209	0.641	-0.738	0.312	0.048	-0.069	-0.024	-0.047	0.040	0.079	0.097	0.021	-0.024
-0.237	0.570	-0.763	-0.209	0.645	-0.735	0.244	0.080	-0.047	-0.027	-0.043	0.013	0.083	0.088	0.044	-0.024
-0.210	0.543	-0.719	-0.210	0.649	-0.731	0.264	0.069	-0.023	0.001	-0.074	0.052	0.055	0.114	0.001	-0.025
-0.226	0.578	-0.747	-0.213	0.653	-0.727	0.292	0.205	-0.047	-0.012	-0.043	0.020	0.070	0.077	0.027	-0.029
-0.230	0.589	-0.719	-0.213	0.658	-0.722	0.361	0.055	-0.045	-0.015	-0.037	0.043	0.073	0.065	0.001	-0.032
-0.276	0.597	-0.763	-0.213	0.665	-0.716	0.442	0.094	-0.073	-0.061	-0.036	-0.006	0.119	0.055	0.042	-0.035
-0.257	0.562	-0.723	-0.215	0.672	-0.709	0.507	0.125	-0.054	-0.040	-0.078	0.026	0.100	0.089	0.002	-0.036
-0.245	0.593	-0.731	-0.215	0.680	-0.701	0.555	0.055	-0.007	-0.028	-0.054	0.010	0.088	0.057	0.009	-0.037
-0.245	0.593	-0.731	-0.217	0.688	-0.692	0.612	0.130	-0.021	-0.026	-0.063	0.002	0.088	0.056	0.008	-0.032
-0.260	0.640	-0.739	-0.216	0.697	-0.684	0.672	-0.072	0.008	-0.042	-0.025	-0.015	0.104	0.008	0.015	-0.030
-0.245	0.659	-0.704	-0.217	0.706	-0.675	0.643	0.006	0.010	-0.026	-0.015	0.011	0.088	0.012	0.021	-0.020
-0.260	0.670	-0.723	-0.216	0.714	-0.666	0.679	-0.127	0.053	-0.042	-0.012	-0.017	0.103	0.025	0.002	-0.014
-0.199	0.674	-0.700	-0.218	0.723	-0.656	0.661	0.095	0.075	0.021	-0.016	-0.003	0.042	0.029	0.027	-0.009
-0.230	0.701	-0.715	-0.220	0.731	-0.646	0.645	0.075	0.094	-0.007	0.003	-0.029	0.073	0.057	0.012	-0.010
-0.253	0.705	-0.727	-0.223	0.738	-0.637	0.621	0.070	0.121	-0.027	-0.000	-0.050	0.096	0.062	0.001	-0.011
-0.283	0.698	-0.723	-0.226	0.745	-0.628	0.634	0.025	0.162	-0.055	-0.015	-0.055	0.126	0.055	0.005	-0.017
-0.307	0.713	-0.755	-0.229	0.752	-0.618	0.663	-0.052	0.204	-0.076	-0.007	-0.096	0.149	0.071	0.026	-0.017
-0.272	0.705	-0.723	-0.233	0.758	-0.609	0.631	0.070	0.206	-0.037	-0.021	-0.074	0.115	0.063	0.006	-0.015
-0.280	0.732	-0.755	-0.236	0.765	-0.599	0.683	-0.040	0.249	-0.041	-0.001	-0.116	0.122	0.090	0.025	-0.010
-0.268	0.763	-0.711	-0.240	0.772	-0.589	0.661	-0.025	0.272	-0.026	0.024	-0.082	0.111	0.121	0.019	-0.006
-0.260	0.767	-0.641	-0.244	0.777	-0.580	0.590	-0.012	0.275	-0.014	0.022	-0.020	0.103	0.125	0.090	-0.010
-0.264	0.752	-0.597	-0.247	0.781	-0.573	0.470	-0.054	0.253	-0.014	0.003	0.016	0.106	0.109	0.134	-0.012
-0.283	0.728	-0.605	-0.251	0.784	-0.567	0.417	-0.081	0.261	-0.030	-0.024	0.002	0.125	0.086	0.126	-0.010
-0.287	0.767	-0.660	-0.254	0.787	-0.563	0.330	-0.111	0.288	-0.031	0.013	-0.057	0.129	0.124	0.071	0.005
-0.280	0.810	-0.692	-0.257	0.787	-0.560	0.232	-0.152	0.308	-0.020	0.055	-0.092	0.121	0.166	0.039	0.019
-0.210	0.806	-0.660	-0.261	0.787	-0.559	0.097	-0.117	0.317	0.053	0.051	-0.061	0.051	0.162	0.071	0.047
-0.218	0.798	-0.621	-0.264	0.785	-0.560	-0.040	-0.035	0.268	0.049	0.045	-0.021	0.058	0.154	0.109	0.086
-0.153	0.748	-0.613	-0.265	0.783	-0.562	-0.073	-0.134	0.160	0.115	-0.003	-0.011	0.008	0.103	0.117	0.122
-0.099	0.732	-0.708	-0.264	0.782	-0.565	-0.104	-0.032	0.020	0.168	-0.017	-0.103	0.062	0.087	0.022	0.142
-0.118	0.744	-0.775	-0.262	0.781	-0.566	-0.047	-0.043	-0.084	0.147	-0.005	-0.169	0.043	0.099	0.045	0.151
-0.137	0.752	-0.763	-0.260	0.782	-0.567	0.012	-0.037	-0.091	0.125	0.002	-0.156	0.023	0.106	0.034	0.148
-0.199	0.725	-0.727	-0.255	0.784	-0.565	0.214	-0.330	-0.044	0.059	-0.027	-0.122	0.039	0.079	0.001	0.137
-0.203	0.721	-0.751	-0.253	0.787	-0.562	0.301	-0.174	-0.005	0.053	-0.034	-0.149	0.043	0.075	0.023	0.129
-0.172	0.759	-0.763	-0.251	0.791	-0.559	0.321	-0.250	0.040	0.081	0.002	-0.164	0.012	0.113	0.035	0.125
-0.153	0.771	-0.778	-0.248	0.793	-0.557	0.243	-0.258	0.060	0.098	0.011	-0.182	0.007	0.124	0.051	0.126
-0.126	0.790	-0.700	-0.247	0.794	-0.556	0.122	-0.181	0.086	0.124	0.030	-0.104	0.034	0.143	0.027	0.126
-0.172	0.794	-0.692	-0.246	0.794	-0.556	0.069	-0.239	0.086	0.076	0.034	-0.096	0.013	0.146	0.035	0.118
-0.176	0.817	-0.700	-0.243	0.794	-0.557	0.069	-0.245	0.041	0.070	0.056	-0.103	0.016	0.168	0.027	0.103
-0.172	0.798	-0.660	-0.241	0.795	-0.557	0.046	-0.178	-0.018	0.071	0.037	-0.063	0.013	0.147	0.065	0.079
-0.187	0.810	-0.676	-0.238	0.795	-0.558	0.019	-0.166	-0.061	0.053	0.048	-0.079	0.028	0.158	0.049	0.061
-0.222	0.790	-0.641	-0.235	0.795	-0.559	0.001	-0.159	-0.043	0.016	0.028	-0.042	0.063	0.137	0.084	0.042
-0.237	0.790	-0.648	-0.233	0.795	-0.560	0.017	-0.223	-0.017	-0.002	0.028	-0.049	0.079	0.135	0.075	0.028
-0.241	0.802	-0.644	-0.229	0.795	-0.562	-0.075	-0.212	-0.052	-0.009	0.040	-0.043	0.083	0.145	0.078	0.014
-0.230	0.806	-0.648	-0.226	0.793	-0.566	-0.168	-0.206	-0.047	-0.001	0.046	-0.043	0.071	0.147	0.073	0.003
-0.222	0.779	-0.617	-0.223	0.791	-0.570	-0.180	-0.175	-0.054	0.004	0.021	-0.008	0.063	0.119	0.104	0.001
-0.257	0.771	-0.629	-0.219	0.788	-0.575	-0.236	-0.312	-0.061	-0.035	0.016	-0.015	0.098	0.109	0.091	0.001
-0.222	0.786	-0.652	-0.215	0.785	-0.581	-0.297	-0.240	-0.106	-0.005	0.035	-0.033	0.063	0.123	0.066	-0.003
-0.207	0.779	-0.629	-0.210	0.782	-0.587	-0.338	-0.210	-0.104	0.006	0.030	-0.003	0.047	0.114	0.089	-0.013
-0.214	0.775	-0.625	-0.206	0.778	-0.594	-0.379	-0.224	-0.109	-0.005	0.031	0.008	0.054	0.108	0.091	-0.015
-0.245	0.744	-0.625	-0.202	0.773	-0.602	-0.419	-0.285	-0.077	-0.041	0.005	0.015	0.084	0.075	0.090	-0.023
-0.237	0.771	-0.633	-0.196	0.768	-0.610	-0.461	-0.327	-0.082	-0.038	0.037	0.015	0.077	0.101	0.081	-0.031
-0.222	0.763	-0.641	-0.192	0.762	-0.619	-0.514	-0.256	-0.083	-0.027	0.036	0.016	0.061	0.092	0.072	-0.032
-0.222	0.748	-0.648	-0.187	0.755	-0.629	-0.555	-0.332	-0.089	-0.032	0.027	0.018	0.061	0.075	0.063	-0.017
-0.199	0.752	-0.680	-0.182	0.748	-0.639	-0.593	-0.265	-0.101	-0.014	0.038	-0.004	0.038	0.077	0.030	-0.011
-0.141	0.759	-0.680	-0.177	0.741	-0.648	-0.579	-0.252	-0.115	0.039	0.053	0.006	0.020	0.083	0.029	-0.008
-0.183	0.767	-0.688	-0.173	0.733	-0.658	-0.634	-0.133	-0.131	-0.007	0.068	0.008	0.022	0.089	0.020	0.001
-0.180	0.744	-0.676	-0.168	0.726	-0.667	-0.590	-0.223	-0.149	-0.008	0.053	0.029	0.017	0.064	0.030	0.003
-0.141	0.709	-0.672	-0.165	0.718	-0.676	-0.574	-0.118	-0.130	0.026	0.025	0.041	0.021	0.028	0.033	-0.000
-0.157	0.682	-0.700	-0.159	0.711	-0.685	-0.558	-0.206	-0.162	0.006	0.005	0.022	0.006	0.001	0.005	0.006
-0.130	0.678	-0.704	-0.155	0.705	-0.692	-0.488	-0.051	-0.225	0.029	0.007	0.025	0.033	0.006	0.000	0.007
-0.126	0.678	-0.715	-0.153	0.698	-0.699	-0.549	0.042	-0.239	0.030	0.014	0.021	0.037	0.007	0.013	0.000
-0.168	0.686	-0.751	-0.148	0.691	-0.708	-0.561	-0.132	-0.196	-0.017	0.030	-0.006	0.006	0.001	0.050	-0.000
-0.168	0.686	-0.751	-0.145	0.683	-0.716	-0.579	-0.086	-0.178	-0.021	0.037	0.002	0.006	0.002	0.051	-0.013
-0.145	0.624	-0.743	-0.142	0.676	-0.723	-0.529	-0.018	-0.161	-0.000	-0.017	0.017	0.017	0.066	0.044	-0.017
-0.183	0.589	-0.751	-0.140	0.669	-0.730	-0.488	-0.063	-0.128	-0.041	-0.045	0.017	0.021	0.102	0.052	-0.013
-0.137	0.628	-0.759	-0.137	0.663	-0.736	-0.448	-0.060	-0.140	0.002	-0.000	0.015	0.025	0.064	0.061	-0.013
-0.122	0.624	-0.759	-0.134	0.657	-0.742	-0.398	-0.038	-0.141	0.015	0.001	0.020	0.040	0.069	0.062	-0.012
-0.145	0.640	-0.767	-0.131	0.651	-0.748	-0.453	-0.109	-0.132	-0.012	0.023	0.019	0.018	0.055	0.071	-0.009
-0.126	0.601	-0.771	-0.128	0.645	-0.753	-0.365	-0.085	-0.155	0.004	-0.010	0.020	0.037	0.095	0.075	-0.004
-0.145	0.589	-0.763	-0.124	0.640	-0.758	-0.338	-0.178	-0.108	-0.019	-0.017	0.033	0.018	0.107	0.068	-0.000
-0.095	0.609	-0.786	-0.121	0.636	-0.762	-0.306	-0.078	-0.122	0.028	0.007	0.013	0.068	0.089	0.092	0.003
-0.080	0.593	-0.755	-0.121	0.633	-0.765	-0.235	0.139	-0.132	0.044	-0.006	0.048	0.083	0.105	0.061	0.005
-0.118	0.601	-0.790	-0.119	0.630	-0.768	-0.215	-0.049	-0.123	0.003	0.005	0.015	0.044	0.098	0.097	0.014
-0.099	0.555	-0.782	-0.116	0.628	-0.770	-0.114	-0.079	-0.113	0.020	-0.040	0.025	0.063	0.145	0.089	0.009
-0.095	0.566	-0.794	-0.116	0.627	-0.770	-0.080	0.068	-0.128	0.023	-0.027	0.014	0.066	0.134	0.101	0.005
-0.110	0.555	-0.771	-0.116	0.628	-0.770	0.042	0.099	-0.126	0.007	-0.040	0.037	0.051	0.146	0.078	0.009
-0.099	0.562	-0.778	-0.113	0.629	-0.769	0.082	-0.040	-0.132	0.017	-0.033	0.028	0.062	0.139	0.086	0.010
-0.087	0.555	-0.790	-0.113	0.632	-0.766	0.200	0.124	-0.170	0.028	-0.044	0.013	0.073	0.147	0.098	0.009
-0.095	0.547	-0.778	-0.114	0.637	-0.762	0.304	0.181	-0.170	0.021	-0.057	0.021	0.064	0.155	0.087	0.014
-0.099	0.570	-0.778	-0.113	0.643	-0.757	0.367	0.131	-0.164	0.017	-0.040	0.016	0.060	0.132	0.087	0.007
-0.076	0.585	-0.739	-0.114	0.649	-0.752	0.377	0.165	-0.170	0.040	-0.030	0.050	0.082	0.116	0.048	0.006
-0.137	0.582	-0.771	-0.112	0.656	-0.746	0.475	0.080	-0.193	-0.023	-0.041	0.013	0.020	0.120	0.079	0.006
-0.091	0.605	-0.751	-0.113	0.664	-0.739	0.497	0.256	-0.221	0.024	-0.026	0.025	0.066	0.097	0.060	0.007
-0.087	0.620	-0.727	-0.114	0.672	-0.732	0.504	0.259	-0.197	0.029	-0.018	0.042	0.069	0.081	0.036	0.005
-0.087	0.640	-0.719	-0.115	0.679	-0.725	0.473	0.238	-0.172	0.030	-0.006	0.042	0.069	0.061	0.028	0.017
-0.095	0.643	-0.723	-0.117	0.685	-0.719	0.412	0.260	-0.164	0.023	-0.008	0.032	0.061	0.057	0.032	0.011
-0.057	0.670	-0.684	-0.120	0.692	-0.712	0.435	0.391	-0.200	0.064	0.012	0.065	0.099	0.030	0.007	0.008
-0.130	0.678	-0.700	-0.122	0.697	-0.707	0.306	0.352	-0.172	-0.006	0.015	0.044	0.026	0.022	0.009	0.010
-0.099	0.667	-0.656	-0.125	0.701	-0.702	0.275	0.430	-0.192	0.028	-0.001	0.082	0.056	0.034	0.035	0.008
-0.087	0.682	-0.684	-0.130	0.705	-0.698	0.201	0.520	-0.197	0.043	0.012	0.051	0.067	0.018	0.007	0.001
-0.114	0.655	-0.688	-0.132	0.706	-0.696	0.092	0.338	-0.170	0.019	-0.017	0.045	0.040	0.046	0.003	-0.004
-0.118	0.663	-0.676	-0.137	0.708	-0.693	0.094	0.580	-0.206	0.020	-0.011	0.053	0.036	0.038	0.015	-0.012
-0.172	0.643	-0.684	-0.140	0.709	-0.691	0.061	0.364	-0.198	-0.032	-0.032	0.044	0.018	0.057	0.007	-0.022
-0.172	0.682	-0.684	-0.141	0.711	-0.689	0.112	0.291	-0.196	-0.031	0.005	0.041	0.019	0.019	0.007	-0.027
-0.149	0.663	-0.656	-0.144	0.713	-0.686	0.079	0.464	-0.208	-0.004	-0.016	0.066	0.004	0.038	0.034	-0.032
-0.157	0.663	-0.680	-0.146	0.715	-0.684	0.111	0.286	-0.156	-0.011	-0.018	0.040	0.004	0.038	0.010	-0.026
-0.157	0.647	-0.668	-0.149	0.717	-0.681	0.107	0.334	-0.149	-0.008	-0.036	0.050	0.004	0.053	0.022	-0.020
-0.149	0.674	-0.672	-0.151	0.719	-0.679	0.102	0.346	-0.156	0.002	-0.011	0.043	0.003	0.026	0.018	-0.018
-0.164	0.678	-0.708	-0.153	0.720	-0.677	0.083	0.241	-0.127	-0.012	-0.008	0.006	0.012	0.022	0.018	-0.017
-0.164	0.690	-0.692	-0.153	0.721	-0.675	0.084	0.233	-0.161	-0.011	0.002	0.020	0.013	0.011	0.002	-0.014
-0.160	0.670	-0.672	-0.153	0.724	-0.673	0.118	0.192	-0.176	-0.008	-0.020	0.037	0.009	0.030	0.018	-0.019
-0.141	0.651	-0.644	-0.157	0.726	-0.670	0.135	0.421	-0.168	0.015	-0.041	0.062	0.010	0.050	0.045	-0.028
-0.195	0.651	-0.692	-0.158	0.728	-0.668	0.118	0.211	-0.123	-0.038	-0.043	0.012	0.044	0.050	0.002	-0.027
-0.218	0.670	-0.708	-0.156	0.730	-0.666	0.152	-0.054	-0.064	-0.063	-0.026	-0.006	0.068	0.030	0.018	-0.024
-0.164	0.690	-0.688	-0.157	0.732	-0.663	0.147	0.152	-0.070	-0.008	-0.009	0.011	0.014	0.011	0.002	-0.028
-0.157	0.667	-0.672	-0.159	0.734	-0.660	0.187	0.175	-0.081	0.000	-0.035	0.024	0.007	0.034	0.018	-0.027
-0.180	0.678	-0.680	-0.160	0.737	-0.656	0.200	0.203	-0.076	-0.021	-0.026	0.013	0.030	0.023	0.010	-0.018
-0.199	0.674	-0.700	-0.161	0.740	-0.653	0.220	0.096	-0.053	-0.040	-0.033	-0.011	0.049	0.027	0.010	-0.022
-0.172	0.690	-0.680	-0.162	0.743	-0.649	0.235	0.135	-0.044	-0.012	-0.020	0.005	0.023	0.011	0.010	-0.029
-0.199	0.678	-0.692	-0.163	0.746	-0.645	0.259	0.066	-0.025	-0.039	-0.035	-0.011	0.050	0.023	0.002	-0.035
-0.214	0.690	-0.692	-0.163	0.750	-0.641	0.296	0.038	-0.003	-0.054	-0.027	-0.015	0.065	0.011	0.002	-0.032
-0.226	0.678	-0.700	-0.164	0.755	-0.635	0.392	0.025	0.020	-0.064	-0.044	-0.029	0.077	0.022	0.010	-0.037
-0.187	0.694	-0.680	-0.162	0.761	-0.629	0.484	-0.161	0.011	-0.028	-0.034	-0.016	0.038	0.007	0.010	-0.036
-0.210	0.678	-0.684	-0.161	0.768	-0.620	0.591	-0.071	-0.016	-0.052	-0.057	-0.028	0.061	0.022	0.006	-0.036
-0.203	0.670	-0.696	-0.159	0.775	-0.611	0.619	-0.145	-0.018	-0.046	-0.073	-0.049	0.054	0.029	0.006	-0.031
-0.222	0.686	-0.680	-0.157	0.783	-0.602	0.614	-0.165	-0.033	-0.068	-0.065	-0.042	0.073	0.013	0.010	-0.035
-0.199	0.725	-0.692	-0.155	0.789	-0.594	0.582	-0.143	-0.035	-0.047	-0.033	-0.063	0.051	0.026	0.002	-0.036
-0.214	0.775	-0.672	-0.153	0.795	-0.587	0.517	-0.227	0.027	-0.064	0.011	-0.051	0.066	0.076	0.017	-0.031
-0.214	0.775	-0.672	-0.152	0.800	-0.580	0.449	-0.158	0.061	-0.065	0.006	-0.057	0.066	0.077	0.017	-0.022
-0.183	0.771	-0.692	-0.152	0.804	-0.574	0.423	-0.161	0.116	-0.034	-0.002	-0.083	0.036	0.074	0.003	-0.017
-0.176	0.771	-0.668	-0.153	0.808	-0.568	0.398	-0.158	0.173	-0.026	-0.006	-0.065	0.028	0.074	0.021	-0.004
-0.180	0.825	-0.680	-0.155	0.812	-0.562	0.418	-0.137	0.226	-0.027	0.045	-0.083	0.032	0.129	0.010	-0.005
-0.157	0.852	-0.648	-0.160	0.816	-0.555	0.463	0.082	0.248	0.001	0.067	-0.059	0.009	0.156	0.041	-0.006
-0.218	0.825	-0.609	-0.164	0.821	-0.547	0.488	-0.073	0.300	-0.056	0.036	-0.028	0.071	0.129	0.081	-0.012
-0.183	0.837	-0.597	-0.169	0.825	-0.539	0.491	-0.001	0.260	-0.017	0.043	-0.024	0.036	0.141	0.093	-0.020
-0.214	0.817	-0.589	-0.172	0.828	-0.533	0.385	-0.099	0.231	-0.045	0.021	-0.022	0.067	0.122	0.100	-0.026
-0.218	0.798	-0.593	-0.173	0.831	-0.529	0.281	-0.180	0.200	-0.048	-0.000	-0.030	0.071	0.103	0.096	-0.016
-0.207	0.752	-0.625	-0.174	0.832	-0.527	0.180	-0.202	0.178	-0.035	-0.048	-0.064	0.059	0.057	0.065	-0.004
-0.187	0.752	-0.633	-0.175	0.832	-0.527	0.087	-0.245	0.203	-0.015	-0.048	-0.072	0.039	0.057	0.057	0.023
-0.141	0.740	-0.629	-0.176	0.831	-0.527	0.050	-0.241	0.199	0.031	-0.059	-0.067	0.008	0.045	0.060	0.059
-0.091	0.748	-0.633	-0.176	0.831	-0.528	0.058	-0.227	0.175	0.082	-0.051	-0.071	0.059	0.053	0.056	0.082
-0.045	0.763	-0.648	-0.175	0.832	-0.527	0.113	-0.126	0.080	0.127	-0.036	-0.088	0.105	0.068	0.040	0.097
-0.091	0.775	-0.648	-0.173	0.833	-0.526	0.111	-0.232	0.038	0.079	-0.025	-0.088	0.059	0.080	0.039	0.113
-0.107	0.752	-0.644	-0.172	0.834	-0.524	0.194	-0.232	0.047	0.062	-0.050	-0.086	0.044	0.056	0.043	0.122
-0.057	0.748	-0.633	-0.171	0.837	-0.520	0.253	-0.071	0.035	0.112	-0.056	-0.078	0.095	0.052	0.054	0.118
-0.068	0.779	-0.708	-0.171	0.840	-0.514	0.384	-0.010	0.019	0.100	-0.029	-0.159	0.084	0.083	0.022	0.116
-0.080	0.806	-0.680	-0.169	0.844	-0.508	0.421	-0.140	-0.010	0.087	-0.006	-0.138	0.073	0.109	0.005	0.117
-0.130	0.840	-0.715	-0.166	0.849	-0.501	0.501	-0.303	0.007	0.033	0.024	-0.181	0.024	0.144	0.031	0.114
-0.103	0.852	-0.648	-0.164	0.854	-0.494	0.512	-0.219	0.020	0.058	0.031	-0.122	0.051	0.155	0.036	0.111
-0.087	0.902	-0.656	-0.161	0.858	-0.487	0.438	-0.265	0.017	0.071	0.077	-0.136	0.067	0.206	0.027	0.109
-0.049	0.902	-0.617	-0.159	0.862	-0.481	0.435	-0.149	-0.038	0.107	0.073	-0.103	0.105	0.206	0.067	0.110
-0.072	0.910	-0.629	-0.157	0.866	-0.475	0.353	-0.112	-0.049	0.081	0.078	-0.121	0.082	0.214	0.054	0.101
-0.080	0.922	-0.605	-0.153	0.869	-0.471	0.313	-0.281	-0.029	0.070	0.086	-0.101	0.074	0.226	0.078	0.087
-0.137	0.941	-0.617	-0.152	0.870	-0.469	0.162	-0.069	-0.036	0.011	0.104	-0.116	0.016	0.245	0.066	0.067
-0.137	0.925	-0.601	-0.148	0.872	-0.467	0.154	-0.304	-0.038	0.007	0.087	-0.102	0.015	0.229	0.082	0.048
-0.137	0.925	-0.574	-0.146	0.872	-0.467	0.030	-0.146	-0.061	0.005	0.087	-0.074	0.015	0.229	0.109	0.021
-0.137	0.925	-0.574	-0.141	0.872	-0.469	-0.043	-0.363	-0.059	0.001	0.087	-0.072	0.015	0.229	0.110	0.017
-0.195	0.887	-0.562	-0.136	0.871	-0.472	-0.107	-0.437	-0.061	-0.062	0.050	-0.057	0.043	0.190	0.122	0.005
-0.103	0.887	-0.518	-0.133	0.869	-0.477	-0.251	-0.194	-0.050	0.027	0.052	-0.009	0.049	0.190	0.165	0.005
-0.164	0.898	-0.558	-0.129	0.866	-0.483	-0.252	-0.527	0.035	-0.038	0.066	-0.043	0.013	0.201	0.126	0.003
-0.099	0.879	-0.538	-0.127	0.862	-0.490	-0.352	-0.230	0.022	0.025	0.050	-0.017	0.052	0.182	0.146	0.017
-0.122	0.891	-0.589	-0.123	0.859	-0.497	-0.363	-0.326	-0.045	-0.002	0.065	-0.061	0.028	0.193	0.095	0.010
-0.095	0.883	-0.574	-0.119	0.855	-0.505	-0.439	-0.198	-0.111	0.021	0.061	-0.037	0.054	0.185	0.110	0.011
-0.126	0.864	-0.566	-0.115	0.849	-0.515	-0.536	-0.206	-0.094	-0.014	0.048	-0.019	0.023	0.165	0.118	0.002
-0.133	0.833	-0.574	-0.111	0.844	-0.526	-0.573	-0.302	-0.080	-0.025	0.023	-0.017	0.015	0.133	0.109	-0.007
-0.130	0.840	-0.577	-0.108	0.836	-0.537	-0.672	-0.189	-0.037	-0.024	0.038	-0.009	0.018	0.140	0.105	-0.024
-0.133	0.833	-0.589	-0.106	0.830	-0.548	-0.596	-0.210	-0.008	-0.030	0.038	-0.011	0.014	0.132	0.093	-0.027
-0.160	0.829	-0.585	-0.104	0.823	-0.559	-0.616	-0.293	0.035	-0.060	0.041	0.003	0.012	0.127	0.096	-0.016
-0.118	0.825	-0.589	-0.102	0.816	-0.568	-0.574	-0.204	0.049	-0.019	0.044	0.009	0.030	0.122	0.092	-0.006
-0.057	0.813	-0.613	-0.100	0.809	-0.579	-0.592	-0.227	0.045	0.040	0.040	-0.005	0.092	0.109	0.067	0.006
-0.060	0.786	-0.621	-0.098	0.803	-0.589	-0.579	-0.284	0.059	0.034	0.019	-0.002	0.089	0.081	0.059	0.027
-0.053	0.783	-0.629	-0.095	0.795	-0.599	-0.622	-0.249	0.055	0.039	0.023	0.000	0.097	0.076	0.050	0.027
-0.022	0.775	-0.597	-0.097	0.788	-0.608	-0.596	0.082	0.019	0.071	0.023	0.041	0.128	0.068	0.080	0.025
-0.114	0.783	-0.641	-0.095	0.780	-0.618	-0.620	-0.121	0.008	-0.023	0.038	0.007	0.036	0.074	0.036	0.010
-0.049	0.786	-0.621	-0.095	0.772	-0.628	-0.645	0.043	-0.011	0.043	0.050	0.037	0.101	0.076	0.055	0.004
-0.122	0.748	-0.637	-0.094	0.763	-0.639	-0.704	-0.185	0.030	-0.032	0.020	0.032	0.028	0.037	0.038	-0.009
-0.080	0.717	-0.664	-0.095	0.754	-0.650	-0.729	0.059	0.011	0.011	-0.001	0.016	0.071	0.004	0.009	-0.006
-0.095	0.698	-0.664	-0.094	0.744	-0.662	-0.742	-0.092	0.038	-0.005	-0.011	0.028	0.055	0.016	0.008	-0.016
-0.087	0.698	-0.664	-0.094	0.733	-0.673	-0.779	-0.002	0.008	0.003	-0.000	0.039	0.063	0.018	0.007	-0.005
-0.107	0.678	-0.704	-0.092	0.723	-0.685	-0.785	-0.148	-0.025	-0.019	-0.009	0.012	0.044	0.038	0.033	-0.005
-0.060	0.678	-0.708	-0.089	0.711	-0.698	-0.841	-0.143	-0.033	0.025	0.003	0.020	0.090	0.040	0.038	0.003
-0.072	0.678	-0.715	-0.089	0.698	-0.710	-0.906	0.043	-0.053	0.013	0.016	0.025	0.079	0.041	0.047	0.009
-0.041	0.670	-0.715	-0.088	0.684	-0.724	-0.981	-0.006	-0.028	0.043	0.022	0.039	0.110	0.050	0.048	0.017
-0.053	0.636	-0.747	-0.089	0.671	-0.736	-0.924	0.064	-0.025	0.032	0.001	0.020	0.099	0.086	0.080	0.008
-0.053	0.636	-0.747	-0.088	0.658	-0.748	-0.865	-0.051	-0.029	0.031	0.014	0.032	0.099	0.087	0.081	0.020
-0.095	0.620	-0.747	-0.084	0.646	-0.759	-0.820	-0.200	-0.035	-0.015	0.011	0.043	0.056	0.104	0.081	0.017
0.005	0.585	-0.751	-0.084	0.634	-0.769	-0.762	0.108	-0.079	0.085	-0.012	0.048	0.157	0.140	0.086	0.019
-0.053	0.566	-0.771	-0.084	0.622	-0.778	-0.747	-0.015	-0.032	0.027	-0.020	0.038	0.099	0.161	0.107	0.022
-0.026	0.555	-0.759	-0.085	0.612	-0.786	-0.643	0.118	-0.034	0.055	-0.021	0.058	0.126	0.173	0.095	0.032
-0.026	0.527	-0.763	-0.088	0.605	-0.792	-0.485	0.184	-0.017	0.058	-0.041	0.059	0.126	0.201	0.100	0.024
-0.033	0.516	-0.751	-0.091	0.599	-0.796	-0.373	0.218	0.009	0.053	-0.046	0.075	0.119	0.214	0.088	0.026
-0.053	0.516	-0.778	-0.095	0.595	-0.798	-0.217	0.247	-0.006	0.038	-0.043	0.050	0.099	0.214	0.116	0.030
-0.053	0.485	-0.782	-0.099	0.593	-0.799	-0.102	0.306	-0.025	0.042	-0.072	0.047	0.099	0.246	0.120	0.017
-0.026	0.481	-0.767	-0.107	0.594	-0.798	0.013	0.539	-0.063	0.077	-0.076	0.062	0.126	0.250	0.105	0.012
-0.118	0.470	-0.763	-0.111	0.595	-0.796	0.074	0.289	-0.020	-0.011	-0.089	0.065	0.033	0.262	0.101	0.013
-0.095	0.485	-0.778	-0.116	0.597	-0.794	0.151	0.295	-0.023	0.016	-0.076	0.047	0.056	0.246	0.116	0.004
-0.072	0.512	-0.763	-0.122	0.601	-0.790	0.244	0.451	-0.066	0.046	-0.053	0.059	0.079	0.219	0.100	-0.006
-0.126	0.516	-0.759	-0.127	0.605	-0.786	0.244	0.378	-0.062	-0.003	-0.053	0.059	0.025	0.215	0.096	0.012
-0.103	0.535	-0.759	-0.132	0.608	-0.783	0.234	0.346	-0.069	0.024	-0.038	0.055	0.048	0.195	0.095	0.011
-0.045	0.558	-0.739	-0.137	0.611	-0.779	0.166	0.450	-0.099	0.088	-0.018	0.072	0.105	0.171	0.075	0.006
-0.130	0.555	-0.771	-0.142	0.613	-0.777	0.108	0.386	-0.120	0.007	-0.024	0.038	0.020	0.175	0.106	0.005
-0.126	0.551	-0.755	-0.145	0.616	-0.775	0.136	0.348	-0.150	0.015	-0.030	0.052	0.023	0.178	0.090	0.006
-0.157	0.551	-0.755	-0.150	0.618	-0.772	0.130	0.397	-0.156	-0.012	-0.033	0.049	0.008	0.177	0.089	-0.010
-0.110	0.543	-0.723	-0.155	0.620	-0.769	0.130	0.455	-0.145	0.039	-0.043	0.077	0.037	0.184	0.057	-0.006
-0.160	0.551	-0.743	-0.159	0.622	-0.767	0.105	0.368	-0.142	-0.007	-0.037	0.055	0.013	0.176	0.076	-0.010
-0.118	0.555	-0.735	-0.163	0.625	-0.763	0.146	0.454	-0.164	0.040	-0.036	0.060	0.028	0.171	0.067	-0.008
-0.176	0.555	-0.759	-0.166	0.628	-0.761	0.153	0.246	-0.122	-0.015	-0.039	0.034	0.030	0.170	0.090	-0.010
-0.168	0.543	-0.759	-0.169	0.631	-0.757	0.190	0.334	-0.141	-0.004	-0.053	0.030	0.023	0.181	0.089	-0.004
-0.149	0.551	-0.735	-0.173	0.634	-0.753	0.221	0.378	-0.145	0.019	-0.049	0.050	0.005	0.172	0.065	-0.007
-0.160	0.582	-0.751	-0.178	0.638	-0.749	0.208	0.452	-0.158	0.012	-0.022	0.030	0.017	0.139	0.080	-0.004
-0.160	0.566	-0.743	-0.181	0.642	-0.745	0.211	0.371	-0.161	0.015	-0.041	0.034	0.018	0.154	0.071	-0.003
-0.183	0.562	-0.751	-0.184	0.645	-0.741	0.229	0.347	-0.154	-0.004	-0.049	0.022	0.041	0.156	0.078	-0.003
-0.183	0.562	-0.751	-0.186	0.649	-0.738	0.221	0.249	-0.148	-0.003	-0.053	0.018	0.042	0.155	0.077	-0.002
-0.176	0.574	-0.747	-0.189	0.653	-0.733	0.241	0.295	-0.139	0.007	-0.045	0.018	0.035	0.142	0.073	-0.003
-0.168	0.582	-0.731	-0.192	0.657	-0.729	0.238	0.400	-0.157	0.019	-0.041	0.029	0.028	0.133	0.056	-0.008
-0.191	0.601	-0.747	-0.195	0.661	-0.724	0.257	0.333	-0.160	-0.002	-0.026	0.009	0.051	0.112	0.071	-0.008
-0.226	0.605	-0.739	-0.195	0.665	-0.721	0.229	0.126	-0.119	-0.036	-0.026	0.014	0.087	0.107	0.062	-0.017
-0.195	0.632	-0.739	-0.198	0.669	-0.716	0.244	0.344	-0.180	-0.002	-0.003	0.009	0.057	0.078	0.061	-0.021
-0.237	0.593	-0.735	-0.198	0.673	-0.712	0.263	0.171	-0.169	-0.044	-0.046	0.009	0.100	0.115	0.056	-0.023
-0.203	0.570	-0.715	-0.201	0.677	-0.709	0.224	0.256	-0.100	-0.008	-0.072	0.025	0.066	0.137	0.036	-0.021
-0.207	0.597	-0.719	-0.203	0.681	-0.704	0.281	0.283	-0.106	-0.009	-0.050	0.016	0.071	0.108	0.039	-0.028
-0.218	0.632	-0.708	-0.205	0.686	-0.698	0.319	0.291	-0.136	-0.018	-0.020	0.023	0.083	0.072	0.026	-0.025
-0.253	0.659	-0.739	-0.206	0.691	-0.693	0.345	0.149	-0.128	-0.053	0.002	-0.014	0.119	0.043	0.057	-0.025
-0.218	0.636	-0.684	-0.207	0.696	-0.687	0.349	0.233	-0.145	-0.017	-0.027	0.036	0.085	0.065	0.001	-0.028
-0.218	0.640	-0.711	-0.209	0.702	-0.681	0.370	0.280	-0.131	-0.015	-0.028	0.002	0.085	0.059	0.028	-0.030
-0.226	0.609	-0.676	-0.211	0.708	-0.674	0.428	0.241	-0.111	-0.021	-0.065	0.030	0.094	0.089	0.009	-0.028
-0.253	0.632	-0.715	-0.212	0.713	-0.669	0.364	0.150	-0.090	-0.047	-0.047	-0.015	0.121	0.064	0.030	-0.030
-0.237	0.640	-0.688	-0.211	0.719	-0.663	0.402	0.070	-0.121	-0.032	-0.045	0.007	0.106	0.054	0.001	-0.034
-0.245	0.651	-0.696	-0.211	0.724	-0.657	0.367	0.137	-0.154	-0.040	-0.039	-0.007	0.115	0.041	0.008	-0.033
-0.245	0.643	-0.688	-0.210	0.729	-0.651	0.391	0.101	-0.133	-0.041	-0.052	-0.005	0.115	0.047	0.000	-0.034
-0.230	0.659	-0.668	-0.211	0.735	-0.644	0.447	0.113	-0.096	-0.025	-0.043	0.008	0.100	0.030	0.021	-0.033
-0.260	0.678	-0.692	-0.211	0.742	-0.636	0.532	0.096	-0.073	-0.056	-0.031	-0.024	0.131	0.008	0.002	-0.033
-0.241	0.705	-0.684	-0.211	0.749	-0.628	0.542	0.019	-0.035	-0.037	-0.011	-0.024	0.112	0.021	0.007	-0.038
-0.249	0.698	-0.676	-0.210	0.756	-0.620	0.535	-0.050	-0.004	-0.045	-0.025	-0.024	0.120	0.016	0.017	-0.040
-0.272	0.694	-0.656	-0.209	0.763	-0.612	0.589	-0.096	0.003	-0.069	-0.036	-0.012	0.143	0.014	0.037	-0.031
-0.249	0.713	-0.648	-0.210	0.769	-0.603	0.580	-0.006	0.050	-0.045	-0.023	-0.013	0.121	0.035	0.046	-0.030
-0.199	0.717	-0.605	-0.211	0.776	-0.594	0.611	0.001	0.075	0.006	-0.026	0.021	0.071	0.041	0.091	-0.029
-0.241	0.744	-0.656	-0.211	0.783	-0.585	0.580	-0.116	0.090	-0.036	-0.006	-0.039	0.114	0.070	0.041	-0.023
-0.257	0.725	-0.668	-0.213	0.789	-0.577	0.591	-0.047	0.122	-0.050	-0.031	-0.060	0.129	0.052	0.030	-0.020
-0.257	0.767	-0.648	-0.215	0.794	-0.568	0.562	-0.007	0.158	-0.048	0.006	-0.049	0.129	0.096	0.051	-0.022
-0.257	0.767	-0.648	-0.218	0.800	-0.559	0.598	-0.024	0.172	-0.046	-0.000	-0.058	0.129	0.098	0.052	-0.021
-0.245	0.771	-0.637	-0.220	0.806	-0.550	0.604	-0.059	0.182	-0.032	-0.002	-0.056	0.116	0.104	0.065	-0.014
-0.268	0.779	-0.664	-0.221	0.812	-0.540	0.629	-0.142	0.173	-0.054	-0.000	-0.093	0.139	0.113	0.038	-0.010
-0.237	0.821	-0.644	-0.225	0.819	-0.529	0.729	-0.041	0.214	-0.020	0.036	-0.085	0.108	0.157	0.059	-0.018
-0.257	0.829	-0.617	-0.229	0.826	-0.515	0.801	0.116	0.226	-0.035	0.036	-0.071	0.126	0.167	0.087	-0.021
-0.314	0.844	-0.593	-0.235	0.831	-0.504	0.711	0.001	0.295	-0.087	0.046	-0.059	0.183	0.184	0.112	-0.022
-0.287	0.844	-0.589	-0.240	0.836	-0.493	0.615	0.029	0.296	-0.056	0.042	-0.066	0.156	0.186	0.116	-0.032
-0.287	0.848	-0.597	-0.243	0.838	-0.488	0.354	-0.041	0.226	-0.052	0.043	-0.079	0.155	0.192	0.109	-0.027
-0.307	0.833	-0.593	-0.244	0.839	-0.486	0.195	-0.255	0.154	-0.071	0.027	-0.077	0.174	0.178	0.114	-0.004
-0.237	0.790	-0.570	-0.243	0.839	-0.486	0.108	-0.261	0.140	-0.002	-0.016	-0.054	0.104	0.138	0.139	0.019
-0.195	0.755	-0.566	-0.245	0.839	-0.486	0.074	-0.167	0.172	0.042	-0.051	-0.050	0.061	0.106	0.143	0.041
-0.180	0.748	-0.601	-0.246	0.839	-0.485	0.092	-0.063	0.150	0.059	-0.058	-0.086	0.045	0.100	0.109	0.073
-0.180	0.794	-0.629	-0.247	0.839	-0.485	0.078	-0.133	0.108	0.059	-0.012	-0.114	0.044	0.149	0.083	0.092
-0.137	0.786	-0.593	-0.245	0.840	-0.484	0.116	-0.162	0.029	0.100	-0.020	-0.080	0.001	0.144	0.119	0.105
-0.153	0.798	-0.617	-0.243	0.841	-0.483	0.111	-0.178	0.015	0.083	-0.009	-0.104	0.016	0.157	0.097	0.109
-0.157	0.798	-0.644	-0.243	0.842	-0.481	0.192	-0.137	0.045	0.079	-0.010	-0.134	0.019	0.160	0.070	0.109
-0.195	0.825	-0.715	-0.242	0.844	-0.478	0.269	-0.206	0.079	0.039	0.015	-0.208	0.058	0.189	0.000	0.106
-0.195	0.810	-0.676	-0.240	0.847	-0.474	0.365	-0.343	0.070	0.037	-0.004	-0.173	0.057	0.176	0.041	0.112
-0.180	0.813	-0.676	-0.236	0.851	-0.470	0.406	-0.394	0.040	0.050	-0.003	-0.178	0.041	0.181	0.043	0.119
-0.141	0.806	-0.676	-0.232	0.855	-0.464	0.461	-0.415	0.007	0.084	-0.015	-0.183	0.002	0.176	0.044	0.130
-0.126	0.821	-0.680	-0.228	0.858	-0.460	0.408	-0.390	-0.027	0.095	-0.003	-0.192	0.014	0.193	0.042	0.146
-0.099	0.810	-0.641	-0.223	0.861	-0.457	0.345	-0.488	-0.027	0.117	-0.018	-0.156	0.042	0.183	0.082	0.157
-0.068	0.871	-0.613	-0.218	0.864	-0.454	0.243	-0.302	-0.060	0.143	0.041	-0.131	0.073	0.247	0.111	0.156
-0.072	0.871	-0.581	-0.215	0.865	-0.453	0.160	-0.254	-0.046	0.136	0.039	-0.101	0.070	0.248	0.144	0.150
-0.099	0.906	-0.581	-0.212	0.866	-0.453	0.062	-0.101	-0.068	0.107	0.073	-0.101	0.044	0.284	0.145	0.136
-0.103	0.910	-0.577	-0.209	0.866	-0.454	-0.018	-0.134	-0.109	0.100	0.077	-0.096	0.040	0.290	0.150	0.103
-0.133	0.918	-0.566	-0.204	0.867	-0.455	-0.046	-0.114	-0.173	0.065	0.084	-0.083	0.010	0.299	0.163	0.071
-0.218	0.910	-0.585	-0.198	0.867	-0.457	-0.048	-0.292	-0.206	-0.026	0.076	-0.101	0.074	0.292	0.144	0.040
-0.218	0.910	-0.585	-0.192	0.867	-0.460	-0.068	-0.197	-0.243	-0.032	0.076	-0.098	0.073	0.293	0.145	0.010
-0.230	0.883	-0.562	-0.186	0.866	-0.463	-0.145	-0.284	-0.233	-0.050	0.050	-0.071	0.084	0.267	0.169	-0.009
-0.226	0.864	-0.566	-0.179	0.865	-0.468	-0.203	-0.328	-0.200	-0.053	0.031	-0.070	0.079	0.248	0.166	-0.017
-0.203	0.883	-0.566	-0.174	0.863	-0.474	-0.264	-0.284	-0.176	-0.036	0.053	-0.064	0.055	0.269	0.167	-0.021
-0.214	0.879	-0.562	-0.168	0.861	-0.480	-0.286	-0.302	-0.166	-0.053	0.051	-0.054	0.066	0.265	0.172	-0.018
-0.191	0.891	-0.562	-0.163	0.858	-0.487	-0.339	-0.255	-0.159	-0.035	0.066	-0.047	0.042	0.278	0.172	-0.013
-0.172	0.868	-0.554	-0.157	0.855	-0.494	-0.322	-0.385	-0.129	-0.022	0.045	-0.032	0.022	0.255	0.181	-0.009
-0.145	0.864	-0.538	-0.152	0.852	-0.501	-0.376	-0.291	-0.132	0.000	0.044	-0.009	0.006	0.251	0.197	-0.010
-0.145	0.902	-0.566	-0.147	0.848	-0.508	-0.381	-0.201	-0.151	-0.005	0.086	-0.030	0.007	0.290	0.170	-0.008
-0.176	0.875	-0.562	-0.142	0.844	-0.517	-0.476	-0.312	-0.120	-0.040	0.064	-0.017	0.023	0.262	0.174	-0.008
-0.145	0.895	-0.566	-0.137	0.839	-0.527	-0.529	-0.291	-0.116	-0.015	0.088	-0.011	0.009	0.282	0.170	-0.016
-0.133	0.868	-0.562	-0.133	0.833	-0.537	-0.565	-0.212	-0.098	-0.007	0.067	0.003	0.022	0.255	0.173	-0.024
-0.172	0.895	-0.601	-0.128	0.827	-0.548	-0.601	-0.325	-0.074	-0.050	0.101	-0.026	0.016	0.282	0.134	-0.014
-0.153	0.844	-0.577	-0.124	0.821	-0.558	-0.564	-0.311	-0.058	-0.035	0.057	0.008	0.004	0.231	0.157	-0.016
-0.099	0.844	-0.613	-0.121	0.813	-0.569	-0.661	-0.204	-0.045	0.015	0.064	-0.016	0.058	0.231	0.122	-0.016
-0.137	0.817	-0.633	-0.116	0.806	-0.580	-0.619	-0.291	-0.071	-0.028	0.044	-0.025	0.020	0.204	0.103	-0.013
-0.118	0.802	-0.617	-0.113	0.799	-0.591	-0.632	-0.182	-0.071	-0.012	0.036	0.001	0.040	0.189	0.119	-0.014
-0.122	0.813	-0.625	-0.109	0.791	-0.601	-0.633	-0.258	-0.075	-0.020	0.055	0.004	0.037	0.200	0.112	-0.028
-0.137	0.817	-0.621	-0.105	0.783	-0.613	-0.709	-0.237	-0.068	-0.040	0.067	0.019	0.022	0.204	0.116	-0.030
-0.141	0.794	-0.644	-0.100	0.774	-0.626	-0.763	-0.314	-0.087	-0.049	0.053	0.008	0.019	0.180	0.093	-0.035
-0.114	0.783	-0.660	-0.095	0.764	-0.638	-0.785	-0.321	-0.071	-0.027	0.052	0.005	0.047	0.168	0.077	-0.036
-0.118	0.744	-0.668	-0.090	0.753	-0.652	-0.835	-0.334	-0.060	-0.036	0.024	0.010	0.044	0.128	0.070	-0.030
-0.107	0.740	-0.688	-0.085	0.742	-0.665	-0.864	-0.328	-0.037	-0.029	0.031	0.004	0.056	0.123	0.051	-0.023
-0.083	0.701	-0.696	-0.080	0.731	-0.678	-0.838	-0.384	0.019	-0.011	0.004	0.009	0.079	0.083	0.043	-0.016
-0.076	0.709	-0.704	-0.076	0.718	-0.691	-0.885	-0.275	0.010	-0.007	0.024	0.015	0.087	0.089	0.035	-0.007
-0.049	0.698	-0.711	-0.072	0.706	-0.705	-0.904	-0.255	-0.022	0.016	0.025	0.020	0.115	0.076	0.027	0.003
-0.037	0.694	-0.704	-0.068	0.692	-0.719	-1.007	-0.253	-0.048	0.024	0.035	0.042	0.127	0.071	0.035	0.008
-0.030	0.605	-0.751	-0.064	0.677	-0.733	-1.011	-0.251	-0.019	0.027	-0.039	0.009	0.135	0.019	0.013	0.010
-0.030	0.605	-0.751	-0.061	0.662	-0.747	-0.965	-0.193	0.022	0.024	-0.025	0.023	0.136	0.020	0.013	0.007
-0.049	0.616	-0.767	-0.059	0.648	-0.760	-0.960	-0.146	0.008	0.003	0.002	0.020	0.117	0.009	0.029	0.010
-0.049	0.620	-0.786	-0.054	0.634	-0.772	-0.928	-0.299	-0.035	-0.002	0.020	0.012	0.118	0.006	0.049	0.011
-0.003	0.582	-0.755	-0.053	0.619	-0.784	-0.937	-0.042	-0.041	0.043	-0.005	0.055	0.165	0.045	0.017	0.006
-0.007	0.555	-0.798	-0.052	0.604	-0.795	-0.934	-0.013	-0.027	0.038	-0.017	0.024	0.161	0.073	0.061	0.013
-0.053	0.527	-0.834	-0.049	0.589	-0.807	-0.931	-0.274	0.051	-0.012	-0.029	-0.000	0.116	0.101	0.096	0.013
0.013	0.524	-0.798	-0.050	0.574	-0.817	-0.897	0.070	0.011	0.055	-0.018	0.046	0.181	0.105	0.061	0.005
-0.037	0.520	-0.818	-0.049	0.562	-0.826	-0.773	0.019	-0.036	0.005	-0.009	0.035	0.132	0.110	0.081	0.002
-0.053	0.508	-0.838	-0.048	0.549	-0.834	-0.755	-0.099	-0.019	-0.013	-0.008	0.024	0.117	0.121	0.101	0.007
-0.014	0.489	-0.842	-0.047	0.537	-0.842	-0.710	-0.036	-0.012	0.025	-0.016	0.027	0.156	0.141	0.105	-0.003
-0.003	0.466	-0.814	-0.047	0.525	-0.850	-0.721	0.023	-0.022	0.037	-0.027	0.063	0.168	0.164	0.077	0.001
-0.033	0.466	-0.818	-0.048	0.513	-0.857	-0.670	0.074	-0.032	0.007	-0.015	0.066	0.137	0.165	0.081	0.005
-0.010	0.439	-0.842	-0.049	0.504	-0.862	-0.539	0.093	-0.046	0.031	-0.033	0.047	0.160	0.192	0.105	0.002
-0.026	0.412	-0.853	-0.052	0.495	-0.867	-0.510	0.216	-0.043	0.018	-0.051	0.041	0.145	0.220	0.116	-0.004
-0.022	0.415	-0.830	-0.055	0.486	-0.872	-0.493	0.194	-0.064	0.025	-0.038	0.069	0.149	0.216	0.093	-0.009
-0.049	0.408	-0.838	-0.058	0.479	-0.876	-0.414	0.253	-0.078	0.002	-0.039	0.065	0.121	0.224	0.100	-0.013
-0.076	0.400	-0.849	-0.058	0.472	-0.879	-0.385	0.034	-0.061	-0.025	-0.040	0.056	0.094	0.231	0.112	-0.018
-0.041	0.392	-0.857	-0.060	0.467	-0.882	-0.310	0.181	-0.117	0.011	-0.042	0.051	0.129	0.239	0.119	-0.022
-0.057	0.404	-0.857	-0.063	0.462	-0.884	-0.267	0.237	-0.147	-0.001	-0.026	0.054	0.113	0.227	0.119	-0.019
-0.057	0.388	-0.853	-0.065	0.459	-0.886	-0.204	0.141	-0.132	-0.000	-0.038	0.059	0.113	0.242	0.115	-0.009
-0.053	0.381	-0.873	-0.068	0.455	-0.888	-0.207	0.282	-0.114	0.008	-0.042	0.041	0.117	0.249	0.134	-0.002
-0.033	0.373	-0.865	-0.069	0.452	-0.889	-0.149	0.092	-0.067	0.028	-0.047	0.051	0.136	0.256	0.126	0.005
-0.022	0.354	-0.881	-0.071	0.450	-0.890	-0.109	0.120	-0.049	0.041	-0.065	0.036	0.146	0.275	0.142	0.013
-0.037	0.357	-0.889	-0.074	0.448	-0.891	-0.105	0.191	-0.058	0.029	-0.059	0.029	0.131	0.271	0.149	0.016
-0.022	0.373	-0.845	-0.077	0.447	-0.891	-0.052	0.206	-0.068	0.047	-0.043	0.072	0.146	0.255	0.105	0.017
-0.041	0.365	-0.861	-0.082	0.447	-0.891	-0.014	0.320	-0.070	0.033	-0.050	0.056	0.126	0.262	0.120	0.012
-0.045	0.385	-0.857	-0.087	0.448	-0.890	0.066	0.369	-0.065	0.035	-0.032	0.059	0.121	0.242	0.116	0.010
-0.064	0.369	-0.857	-0.093	0.449	-0.889	0.049	0.325	-0.045	0.021	-0.049	0.058	0.102	0.257	0.115	0.003
-0.064	0.369	-0.857	-0.096	0.451	-0.887	0.139	0.246	-0.064	0.025	-0.051	0.056	0.101	0.256	0.115	-0.001
-0.091	0.373	-0.857	-0.102	0.454	-0.885	0.129	0.354	-0.068	0.004	-0.050	0.054	0.074	0.252	0.114	-0.006
-0.095	0.408	-0.869	-0.108	0.457	-0.883	0.192	0.356	-0.082	0.005	-0.018	0.040	0.069	0.216	0.125	-0.007
-0.099	0.354	-0.857	-0.114	0.461	-0.880	0.197	0.396	-0.089	0.008	-0.076	0.049	0.065	0.270	0.113	-0.011
-0.095	0.419	-0.845	-0.119	0.463	-0.878	0.153	0.354	-0.073	0.017	-0.013	0.059	0.068	0.204	0.100	-0.013
-0.122	0.431	-0.853	-0.125	0.467	-0.875	0.190	0.389	-0.106	-0.004	-0.005	0.049	0.041	0.192	0.108	-0.012
-0.133	0.415	-0.865	-0.130	0.469	-0.873	0.132	0.344	-0.096	-0.010	-0.023	0.035	0.029	0.207	0.119	-0.016
-0.122	0.381	-0.857	-0.136	0.473	-0.871	0.186	0.359	-0.086	0.007	-0.061	0.040	0.040	0.241	0.110	-0.015
-0.153	0.396	-0.857	-0.141	0.475	-0.869	0.136	0.333	-0.049	-0.019	-0.048	0.037	0.009	0.225	0.109	-0.007
-0.133	0.412	-0.885	-0.145	0.478	-0.866	0.205	0.232	-0.059	0.004	-0.036	0.007	0.027	0.210	0.136	-0.005
-0.095	0.408	-0.818	-0.152	0.481	-0.864	0.134	0.457	-0.072	0.050	-0.042	0.072	0.065	0.213	0.068	0.003
-0.145	0.415	-0.845	-0.156	0.483	-0.861	0.132	0.288	-0.058	0.004	-0.036	0.042	0.014	0.205	0.095	0.009
-0.107	0.392	-0.842	-0.162	0.485	-0.860	0.077	0.391	-0.068	0.048	-0.061	0.044	0.052	0.228	0.090	0.016
-0.153	0.404	-0.873	-0.168	0.485	-0.858	0.013	0.404	-0.059	0.009	-0.049	0.011	0.005	0.215	0.121	0.007
-0.103	0.412	-0.814	-0.174	0.486	-0.856	0.077	0.417	-0.105	0.064	-0.043	0.068	0.055	0.207	0.061	0.004
-0.187	0.427	-0.849	-0.179	0.487	-0.855	0.034	0.304	-0.099	-0.016	-0.028	0.031	0.031	0.191	0.096	-0.011
-0.180	0.412	-0.822	-0.181	0.489	-0.853	0.078	0.218	-0.132	-0.006	-0.045	0.057	0.024	0.206	0.067	-0.014
-0.210	0.423	-0.826	-0.187	0.490	-0.851	0.050	0.455	-0.159	-0.030	-0.035	0.051	0.055	0.194	0.071	-0.024
-0.183	0.415	-0.830	-0.193	0.492	-0.849	0.074	0.412	-0.143	0.002	-0.044	0.045	0.029	0.200	0.074	-0.024
-0.187	0.431	-0.834	-0.197	0.494	-0.847	0.094	0.312	-0.123	0.003	-0.031	0.039	0.034	0.184	0.077	-0.019
-0.218	0.442	-0.853	-0.201	0.496	-0.845	0.125	0.298	-0.129	-0.024	-0.022	0.017	0.065	0.171	0.096	-0.014
-0.183	0.431	-0.834	-0.206	0.500	-0.841	0.187	0.379	-0.132	0.015	-0.037	0.033	0.032	0.182	0.075	-0.016
-0.222	0.427	-0.853	-0.208	0.503	-0.839	0.197	0.168	-0.088	-0.021	-0.045	0.011	0.071	0.184	0.093	-0.019
-0.218	0.408	-0.838	-0.210	0.508	-0.835	0.264	0.193	-0.093	-0.015	-0.069	0.023	0.068	0.202	0.077	-0.011
-0.226	0.435	-0.842	-0.214	0.511	-0.832	0.196	0.265	-0.102	-0.019	-0.045	0.016	0.077	0.174	0.079	-0.014
-0.191	0.404	-0.838	-0.216	0.515	-0.829	0.231	0.233	-0.119	0.018	-0.078	0.017	0.043	0.204	0.074	-0.012
-0.210	0.412	-0.802	-0.219	0.520	-0.826	0.261	0.241	-0.123	0.001	-0.074	0.049	0.063	0.196	0.037	-0.010
-0.226	0.477	-0.842	-0.222	0.526	-0.821	0.344	0.267	-0.142	-0.011	-0.014	0.004	0.079	0.129	0.076	-0.014
-0.226	0.477	-0.842	-0.223	0.533	-0.816	0.362	0.157	-0.129	-0.010	-0.021	-0.001	0.079	0.128	0.075	-0.023
-0.260	0.481	-0.826	-0.224	0.539	-0.812	0.381	0.135	-0.120	-0.043	-0.024	0.011	0.114	0.123	0.058	-0.025
-0.253	0.462	-0.826	-0.225	0.545	-0.808	0.347	0.078	-0.083	-0.035	-0.050	0.007	0.107	0.142	0.057	-0.020
-0.241	0.473	-0.814	-0.225	0.551	-0.804	0.356	0.076	-0.050	-0.023	-0.045	0.014	0.096	0.129	0.044	-0.022
-0.203	0.473	-0.814	-0.227	0.558	-0.799	0.415	0.148	-0.068	0.017	-0.052	0.009	0.059	0.128	0.043	-0.021
-0.245	0.485	-0.830	-0.228	0.565	-0.793	0.459	0.124	-0.067	-0.024	-0.048	-0.012	0.102	0.115	0.059	-0.021
-0.272	0.493	-0.834	-0.229	0.573	-0.787	0.507	0.091	-0.063	-0.051	-0.048	-0.023	0.130	0.107	0.060	-0.023
-0.264	0.500	-0.822	-0.230	0.581	-0.780	0.516	0.145	-0.085	-0.042	-0.048	-0.017	0.121	0.097	0.048	-0.030
-0.280	0.504	-0.838	-0.230	0.590	-0.774	0.559	-0.029	-0.045	-0.058	-0.053	-0.039	0.134	0.093	0.060	-0.029
-0.253	0.527	-0.810	-0.230	0.599	-0.767	0.584	0.023	-0.036	-0.031	-0.038	-0.019	0.108	0.068	0.031	-0.022
-0.245	0.551	-0.814	-0.229	0.608	-0.760	0.612	-0.007	-0.016	-0.024	-0.024	-0.030	0.104	0.043	0.037	-0.016
-0.230	0.562	-0.798	-0.228	0.617	-0.753	0.601	-0.064	0.011	-0.009	-0.022	-0.021	0.088	0.028	0.020	-0.005
-0.230	0.570	-0.782	-0.229	0.626	-0.746	0.604	0.024	0.008	-0.009	-0.023	-0.013	0.088	0.017	0.003	-0.002
-0.218	0.555	-0.790	-0.229	0.636	-0.737	0.683	0.005	0.012	0.003	-0.048	-0.030	0.074	0.030	0.009	-0.003
-0.245	0.562	-0.794	-0.230	0.646	-0.728	0.719	0.061	0.034	-0.022	-0.050	-0.043	0.100	0.019	0.012	-0.008
-0.257	0.597	-0.786	-0.232	0.656	-0.718	0.748	0.032	0.068	-0.033	-0.026	-0.045	0.113	0.019	0.002	-0.012
-0.272	0.605	-0.778	-0.233	0.666	-0.708	0.756	0.000	0.090	-0.047	-0.028	-0.047	0.130	0.029	0.008	-0.018
-0.268	0.632	-0.767	-0.234	0.676	-0.699	0.750	-0.054	0.112	-0.042	-0.011	-0.044	0.129	0.057	0.021	-0.015
-0.264	0.636	-0.755	-0.235	0.686	-0.689	0.761	-0.043	0.140	-0.037	-0.017	-0.043	0.127	0.062	0.035	-0.007
-0.245	0.624	-0.767	-0.238	0.695	-0.679	0.709	0.059	0.144	-0.015	-0.038	-0.064	0.111	0.050	0.024	0.001
-0.237	0.628	-0.794	-0.241	0.703	-0.670	0.686	-0.010	0.178	-0.005	-0.042	-0.101	0.105	0.055	0.002	0.009
-0.253	0.655	-0.767	-0.244	0.711	-0.660	0.709	0.037	0.207	-0.017	-0.023	-0.084	0.123	0.082	0.027	0.014
-0.249	0.721	-0.739	-0.249	0.720	-0.648	0.780	0.120	0.225	-0.008	0.034	-0.068	0.121	0.148	0.056	0.010
-0.264	0.732	-0.723	-0.253	0.727	-0.638	0.698	0.076	0.263	-0.019	0.038	-0.062	0.138	0.160	0.073	0.003
-0.283	0.732	-0.715	-0.259	0.732	-0.630	0.509	0.104	0.277	-0.033	0.033	-0.062	0.159	0.160	0.083	-0.005
-0.276	0.740	-0.688	-0.263	0.734	-0.626	0.251	0.072	0.243	-0.021	0.039	-0.039	0.154	0.169	0.111	-0.011
-0.303	0.732	-0.684	-0.266	0.733	-0.626	0.033	-0.011	0.196	-0.045	0.032	-0.035	0.183	0.162	0.116	-0.014
-0.276	0.670	-0.656	-0.268	0.731	-0.627	-0.079	-0.073	0.177	-0.016	-0.028	-0.005	0.159	0.101	0.144	0.008
-0.276	0.670	-0.656	-0.269	0.728	-0.630	-0.140	-0.117	0.185	-0.015	-0.025	-0.003	0.162	0.101	0.145	0.039
-0.180	0.655	-0.723	-0.271	0.725	-0.633	-0.141	-0.017	0.182	0.083	-0.038	-0.067	0.069	0.087	0.078	0.072
-0.145	0.670	-0.775	-0.273	0.722	-0.636	-0.228	0.043	0.107	0.120	-0.019	-0.115	0.037	0.103	0.027	0.109
-0.160	0.674	-0.798	-0.272	0.719	-0.640	-0.200	-0.062	-0.004	0.103	-0.012	-0.135	0.055	0.107	0.003	0.140
-0.130	0.651	-0.806	-0.271	0.716	-0.643	-0.200	0.041	-0.057	0.133	-0.033	-0.140	0.026	0.085	0.005	0.149
-0.172	0.632	-0.853	-0.269	0.716	-0.644	-0.048	-0.090	-0.058	0.088	-0.051	-0.185	0.071	0.066	0.052	0.139
-0.172	0.659	-0.853	-0.268	0.717	-0.644	0.075	-0.017	-0.009	0.087	-0.025	-0.186	0.074	0.094	0.052	0.134
-0.210	0.670	-0.834	-0.267	0.718	-0.642	0.217	-0.165	0.102	0.048	-0.015	-0.168	0.116	0.106	0.033	0.126
-0.191	0.690	-0.830	-0.266	0.721	-0.640	0.284	-0.269	0.144	0.065	0.001	-0.166	0.100	0.125	0.029	0.132
-0.180	0.701	-0.849	-0.262	0.724	-0.638	0.294	-0.410	0.151	0.073	0.010	-0.188	0.091	0.137	0.048	0.132
-0.130	0.748	-0.838	-0.260	0.726	-0.637	0.236	-0.263	0.132	0.121	0.055	-0.178	0.044	0.183	0.037	0.140
-0.149	0.775	-0.810	-0.257	0.727	-0.637	0.105	-0.341	0.120	0.099	0.081	-0.150	0.067	0.210	0.009	0.138
-0.133	0.798	-0.782	-0.255	0.725	-0.639	-0.050	-0.230	0.080	0.112	0.105	-0.120	0.054	0.234	0.018	0.130
-0.160	0.783	-0.755	-0.252	0.723	-0.643	-0.163	-0.270	0.059	0.082	0.092	-0.089	0.084	0.219	0.045	0.110
-0.172	0.759	-0.751	-0.250	0.720	-0.648	-0.231	-0.210	0.041	0.068	0.072	-0.081	0.098	0.196	0.049	0.090
-0.183	0.717	-0.739	-0.247	0.716	-0.652	-0.254	-0.145	-0.006	0.054	0.032	-0.064	0.112	0.153	0.060	0.060
-0.207	0.690	-0.723	-0.244	0.713	-0.657	-0.257	-0.171	-0.038	0.028	0.008	-0.044	0.138	0.126	0.075	0.040
-0.249	0.682	-0.723	-0.240	0.710	-0.662	-0.272	-0.292	-0.070	-0.019	0.004	-0.039	0.184	0.118	0.074	0.021
-0.230	0.698	-0.711	-0.235	0.706	-0.668	-0.325	-0.285	-0.056	-0.005	0.023	-0.021	0.168	0.133	0.084	0.011
-0.233	0.705	-0.719	-0.232	0.701	-0.675	-0.383	-0.169	-0.058	-0.012	0.036	-0.023	0.174	0.141	0.076	0.002
-0.210	0.701	-0.735	-0.228	0.694	-0.683	-0.519	-0.197	-0.059	0.008	0.039	-0.030	0.155	0.137	0.059	0.003
-0.222	0.698	-0.731	-0.225	0.686	-0.692	-0.622	-0.120	-0.123	-0.007	0.043	-0.017	0.170	0.133	0.061	-0.001
-0.203	0.655	-0.708	-0.219	0.678	-0.701	-0.601	-0.233	-0.171	0.007	0.008	0.016	0.153	0.090	0.084	-0.007
-0.222	0.624	-0.723	-0.215	0.671	-0.710	-0.565	-0.126	-0.190	-0.016	-0.016	0.008	0.176	0.059	0.067	-0.018
-0.233	0.585	-0.723	-0.210	0.664	-0.718	-0.526	-0.225	-0.170	-0.033	-0.047	0.016	0.191	0.020	0.066	-0.029
-0.222	0.566	-0.715	-0.203	0.658	-0.725	-0.457	-0.325	-0.144	-0.028	-0.061	0.031	0.182	0.001	0.072	-0.032
-0.241	0.628	-0.739	-0.196	0.651	-0.733	-0.513	-0.330	-0.156	-0.054	0.008	0.016	0.204	0.063	0.048	-0.034
-0.195	0.643	-0.755	-0.189	0.643	-0.742	-0.558	-0.324	-0.187	-0.015	0.031	0.008	0.161	0.079	0.031	-0.022
-0.195	0.643	-0.755	-0.183	0.634	-0.751	-0.667	-0.295	-0.185	-0.022	0.040	0.017	0.164	0.079	0.029	-0.015
-0.141	0.624	-0.786	-0.177	0.625	-0.761	-0.669	-0.186	-0.198	0.027	0.030	-0.005	0.113	0.059	0.004	-0.004
-0.160	0.597	-0.782	-0.171	0.615	-0.770	-0.685	-0.227	-0.191	0.001	0.013	0.008	0.136	0.033	0.001	0.001
-0.153	0.582	-0.786	-0.166	0.606	-0.778	-0.622	-0.164	-0.195	0.004	0.007	0.012	0.132	0.018	0.006	-0.001
-0.141	0.551	-0.794	-0.163	0.596	-0.786	-0.636	-0.091	-0.184	0.012	-0.015	0.012	0.124	0.013	0.016	-0.006
-0.187	0.524	-0.814	-0.158	0.588	-0.793	-0.561	-0.172	-0.134	-0.038	-0.033	-0.001	0.174	0.039	0.037	-0.006
-0.141	0.516	-0.798	-0.155	0.580	-0.800	-0.496	-0.131	-0.148	0.004	-0.033	0.021	0.131	0.046	0.022	-0.005
-0.133	0.493	-0.802	-0.150	0.575	-0.804	-0.354	-0.136	-0.163	0.008	-0.051	0.022	0.127	0.069	0.028	-0.010
-0.122	0.497	-0.806	-0.148	0.570	-0.808	-0.327	-0.036	-0.163	0.017	-0.042	0.022	0.119	0.065	0.033	-0.004
-0.149	0.504	-0.810	-0.145	0.567	-0.811	-0.223	-0.109	-0.114	-0.013	-0.030	0.020	0.149	0.057	0.039	-0.007
-0.118	0.516	-0.778	-0.143	0.564	-0.813	-0.173	-0.024	-0.120	0.016	-0.016	0.054	0.121	0.045	0.009	-0.009
-0.149	0.504	-0.814	-0.140	0.564	-0.814	-0.036	-0.080	-0.148	-0.018	-0.027	0.019	0.156	0.056	0.046	-0.009
-0.130	0.500	-0.818	-0.138	0.565	-0.814	0.030	-0.001	-0.162	-0.001	-0.032	0.015	0.140	0.059	0.051	-0.001
-0.110	0.493	-0.814	-0.135	0.567	-0.813	0.143	-0.111	-0.149	0.015	-0.042	0.017	0.124	0.066	0.049	0.002
-0.099	0.497	-0.818	-0.135	0.570	-0.810	0.177	0.119	-0.176	0.026	-0.041	0.011	0.117	0.062	0.055	0.002
-0.118	0.485	-0.838	-0.133	0.575	-0.807	0.287	0.053	-0.180	0.006	-0.058	-0.012	0.140	0.073	0.076	0.001
-0.145	0.493	-0.818	-0.131	0.581	-0.804	0.317	-0.009	-0.178	-0.023	-0.055	0.004	0.171	0.064	0.058	0.000
-0.126	0.516	-0.810	-0.130	0.587	-0.799	0.361	0.063	-0.208	-0.006	-0.038	0.008	0.156	0.040	0.052	-0.005
-0.118	0.520	-0.814	-0.129	0.594	-0.794	0.412	0.110	-0.237	0.001	-0.041	-0.001	0.152	0.036	0.057	-0.012
-0.133	0.555	-0.830	-0.129	0.600	-0.789	0.383	0.197	-0.242	-0.014	-0.013	-0.022	0.172	0.000	0.075	-0.011
-0.149	0.547	-0.818	-0.125	0.607	-0.785	0.393	-0.101	-0.204	-0.034	-0.027	-0.014	0.191	0.007	0.064	-0.012
-0.141	0.585	-0.834	-0.123	0.613	-0.780	0.373	0.055	-0.220	-0.028	0.005	-0.035	0.187	0.032	0.082	-0.014
-0.137	0.582	-0.822	-0.120	0.620	-0.776	0.392	-0.029	-0.205	-0.027	-0.005	-0.027	0.187	0.029	0.071	-0.016
-0.130	0.616	-0.822	-0.117	0.625	-0.772	0.345	-0.085	-0.179	-0.023	0.024	-0.031	0.183	0.065	0.073	-0.013
-0.133	0.628	-0.822	-0.116	0.631	-0.767	0.339	0.073	-0.187	-0.028	0.030	-0.036	0.191	0.077	0.075	-0.013
-0.130	0.628	-0.818	-0.113	0.636	-0.763	0.322	-0.037	-0.159	-0.027	0.025	-0.036	0.191	0.078	0.072	-0.009
-0.126	0.605	-0.818	-0.110	0.641	-0.760	0.298	-0.055	-0.157	-0.026	-0.003	-0.039	0.191	0.056	0.074	-0.006
-0.114	0.624	-0.830	-0.109	0.645	-0.757	0.236	0.013	-0.139	-0.016	0.012	-0.054	0.184	0.076	0.087	0.001
-0.114	0.624	-0.830	-0.108	0.647	-0.755	0.156	0.063	-0.098	-0.016	0.010	-0.056	0.188	0.076	0.089	0.006
-0.091	0.616	-0.822	-0.107	0.649	-0.753	0.131	0.008	-0.085	0.006	-0.000	-0.050	0.169	0.069	0.083	0.008
-0.099	0.624	-0.810	-0.106	0.650	-0.752	0.085	-0.007	-0.065	-0.003	0.006	-0.039	0.181	0.077	0.073	0.006
-0.107	0.636	-0.802	-0.104	0.651	-0.752	0.040	-0.087	-0.056	-0.013	0.017	-0.031	0.194	0.090	0.066	0.003
-0.103	0.624	-0.786	-0.103	0.652	-0.751	0.059	-0.043	-0.060	-0.010	0.004	-0.016	0.195	0.079	0.052	-0.004
-0.107	0.636	-0.778	-0.102	0.651	-0.752	-0.030	-0.050	-0.039	-0.016	0.016	-0.008	0.204	0.091	0.045	-0.006
-0.118	0.628	-0.810	-0.100	0.651	-0.753	-0.026	-0.090	-0.021	-0.029	0.009	-0.039	0.220	0.084	0.078	-0.008
-0.099	0.624	-0.814	-0.097	0.649	-0.754	-0.101	-0.137	-0.044	-0.012	0.006	-0.041	0.205	0.081	0.084	-0.005
-0.110	0.597	-0.814	-0.094	0.648	-0.756	-0.079	-0.211	-0.036	-0.027	-0.019	-0.040	0.222	0.055	0.085	-0.007
-0.076	0.605	-0.794	-0.093	0.646	-0.758	-0.137	0.021	-0.075	0.006	-0.010	-0.018	0.192	0.063	0.067	-0.008
-0.118	0.570	-0.806	-0.091	0.644	-0.760	-0.115	-0.119	-0.051	-0.038	-0.043	-0.028	0.239	0.029	0.080	-0.008
-0.110	0.624	-0.826	-0.088	0.641	-0.762	-0.183	-0.156	-0.040	-0.033	0.014	-0.045	0.236	0.084	0.102	-0.006
-0.083	0.612	-0.810	-0.086	0.638	-0.765	-0.215	-0.093	-0.026	-0.008	0.006	-0.026	0.214	0.073	0.088	-0.013
-0.095	0.624	-0.845	-0.084	0.634	-0.769	-0.240	-0.125	-0.011	-0.022	0.022	-0.059	0.230	0.085	0.125	-0.011
-0.110	0.605	-0.826	-0.080	0.630	-0.772	-0.259	-0.251	-0.010	-0.041	0.006	-0.035	0.251	0.066	0.108	0.000
-0.080	0.601	-0.794	-0.077	0.625	-0.777	-0.312	-0.207	0.017	-0.014	0.007	0.001	0.226	0.063	0.078	0.000
-0.033	0.593	-0.810	-0.076	0.620	-0.781	-0.347	-0.072	-0.002	0.031	0.005	-0.011	0.185	0.056	0.096	0.000
Avg ODBA	3.602
Vec ODBA	2.356
Avg ELBA	0.849
Avg EPBA	0.182
Speed	ODBA	VeDBA	ELBA	EPBA	StrkSpGn	StrSpGn_L	ISI
4.900	3.602	2.356	0.849	0.182	0.303	0.270	2.417
MeanPeak	0.030917
MeanLong	0.027568
MeanISI	2.417143
