# Supplementary material for: Averaged Propulsive Body Acceleration (APBA) Can Be Calculated from Biologging Tags That Incorporate Gyroscopes and Accelerometers to Estimate Swimming Speed, Hydrodynamic Drag and Energy Expenditure for Steller Sea Lions
Source: PLoS One. 2016 Jun 10;11(6):e0157326. doi: 10.1371/journal.pone.0157326 (PMC4902303; doi:10.1371/journal.pone.0157326)
Supplement: S3 Data — Same components as S2. (ZIP) [file pone.0157326.s003.zip › HazyNov_18/hazy6_10216_4.csv]

rawAx	rawAy	rawAz	gravX	gravY	gravZ	gyrX	gyrY	gyrZ	estAx	estAy	estAz	odbX	odbY	odbZ	spk
-0.372	-0.748	-0.960	-0.260	-0.584	-0.769	-0.911	-0.055	0.093	-0.115	-0.158	-0.196	0.210	0.520	0.072	-0.078
-0.380	-0.504	-1.035	-0.253	-0.594	-0.764	-0.585	-0.299	0.179	-0.129	0.095	-0.276	0.217	0.278	0.147	-0.083
-0.507	-0.566	-0.983	-0.240	-0.599	-0.764	-0.364	-0.817	0.149	-0.270	0.039	-0.225	0.343	0.342	0.097	-0.067
-0.376	-0.620	-0.881	-0.222	-0.605	-0.765	-0.302	-1.079	0.157	-0.157	-0.010	-0.121	0.211	0.397	0.005	-0.018
-0.249	-0.736	-0.920	-0.202	-0.608	-0.768	-0.153	-1.127	0.207	-0.050	-0.123	-0.158	0.083	0.515	0.036	0.072
-0.041	-0.659	-1.019	-0.177	-0.611	-0.772	-0.132	-1.377	0.250	0.133	-0.043	-0.253	0.126	0.440	0.135	0.179
0.228	-0.574	-0.968	-0.159	-0.613	-0.774	-0.157	-0.961	0.154	0.384	0.045	-0.200	0.397	0.358	0.084	0.277
0.197	-0.632	-0.944	-0.139	-0.616	-0.775	-0.150	-1.036	0.264	0.333	-0.010	-0.174	0.367	0.420	0.060	0.357
0.197	-0.589	-1.054	-0.119	-0.619	-0.776	-0.193	-1.076	0.194	0.313	0.036	-0.284	0.370	0.380	0.170	0.416
0.236	-0.601	-1.074	-0.100	-0.623	-0.776	-0.224	-1.083	0.040	0.333	0.028	-0.304	0.410	0.396	0.190	0.422
0.355	-0.771	-1.078	-0.085	-0.623	-0.777	-0.072	-1.013	-0.130	0.437	-0.141	-0.307	0.531	0.569	0.194	0.423
0.309	-0.724	-1.054	-0.078	-0.623	-0.778	-0.031	-0.478	-0.169	0.385	-0.095	-0.282	0.487	0.526	0.169	0.434
0.259	-0.628	-1.007	-0.061	-0.620	-0.782	0.193	-1.088	-0.067	0.318	-0.002	-0.231	0.439	0.433	0.121	0.424
0.340	-0.601	-1.011	-0.056	-0.613	-0.788	0.433	-0.380	-0.177	0.394	0.018	-0.229	0.521	0.410	0.125	0.368
0.297	-0.624	-0.912	-0.047	-0.605	-0.795	0.469	-0.631	-0.114	0.342	-0.013	-0.124	0.480	0.437	0.025	0.335
0.190	-0.659	-0.853	-0.038	-0.597	-0.801	0.495	-0.568	-0.119	0.226	-0.056	-0.059	0.373	0.475	0.035	0.277
0.240	-0.674	-0.897	-0.035	-0.587	-0.809	0.652	-0.288	-0.173	0.273	-0.082	-0.094	0.424	0.493	0.007	0.207
0.047	-0.624	-0.845	-0.026	-0.575	-0.818	0.691	-0.583	-0.108	0.072	-0.043	-0.035	0.232	0.446	0.046	0.157
0.109	-0.670	-0.735	-0.018	-0.564	-0.825	0.680	-0.555	-0.101	0.126	-0.101	0.083	0.295	0.496	0.158	0.144
0.136	-0.690	-0.755	-0.013	-0.550	-0.835	0.898	-0.328	-0.045	0.147	-0.134	0.074	0.321	0.518	0.139	0.086
0.147	-0.628	-0.889	-0.010	-0.538	-0.843	0.725	-0.093	0.061	0.156	-0.085	-0.053	0.332	0.458	0.006	0.058
0.005	-0.605	-0.806	-0.002	-0.526	-0.850	0.715	-0.416	0.075	0.006	-0.073	0.038	0.189	0.437	0.090	0.003
-0.060	-0.574	-0.822	-0.002	-0.512	-0.859	0.837	-0.013	0.033	-0.059	-0.057	0.031	0.122	0.409	0.076	-0.073
-0.230	-0.578	-0.940	0.000	-0.498	-0.867	0.793	-0.160	-0.033	-0.230	-0.074	-0.080	0.050	0.416	0.040	-0.158
-0.245	-0.651	-0.759	0.006	-0.488	-0.873	0.615	-0.366	0.018	-0.252	-0.158	0.107	0.066	0.492	0.143	-0.174
-0.245	-0.651	-0.759	0.003	-0.476	-0.880	0.737	0.056	-0.113	-0.249	-0.170	0.114	0.068	0.494	0.146	-0.183
-0.068	-0.566	-0.830	0.003	-0.465	-0.885	0.641	-0.026	0.023	-0.072	-0.097	0.049	0.108	0.412	0.077	-0.137
-0.087	-0.481	-0.818	0.007	-0.451	-0.892	0.772	-0.197	0.083	-0.095	-0.025	0.068	0.088	0.330	0.091	-0.114
0.063	-0.423	-0.857	0.002	-0.436	-0.900	0.834	0.267	-0.044	0.060	0.018	0.036	0.236	0.275	0.054	-0.075
-0.114	-0.415	-0.771	0.001	-0.422	-0.907	0.821	0.034	-0.027	-0.116	0.011	0.130	0.058	0.270	0.143	-0.073
-0.057	-0.388	-0.834	-0.001	-0.406	-0.914	0.843	0.117	0.032	-0.056	0.022	0.074	0.114	0.245	0.082	-0.076
-0.045	-0.442	-0.818	-0.002	-0.392	-0.920	0.816	0.063	-0.047	-0.043	-0.047	0.096	0.122	0.302	0.101	-0.109
-0.133	-0.454	-0.905	-0.003	-0.377	-0.926	0.790	0.005	-0.043	-0.131	-0.073	0.016	0.029	0.317	0.016	-0.096
-0.110	-0.400	-0.865	-0.004	-0.363	-0.932	0.788	-0.003	-0.024	-0.108	-0.033	0.061	0.048	0.265	0.059	-0.099
-0.087	-0.392	-0.905	-0.004	-0.345	-0.939	0.941	-0.036	-0.087	-0.085	-0.043	0.029	0.066	0.260	0.021	-0.113
-0.103	-0.439	-0.944	-0.004	-0.327	-0.945	0.963	-0.038	-0.053	-0.100	-0.107	-0.004	0.046	0.308	0.016	-0.090
-0.168	-0.307	-0.995	-0.001	-0.312	-0.950	0.832	-0.227	-0.083	-0.169	0.009	-0.050	0.026	0.180	0.066	-0.072
-0.014	-0.315	-0.960	0.001	-0.296	-0.955	0.802	-0.110	-0.048	-0.017	-0.014	-0.009	0.123	0.191	0.028	-0.061
0.013	-0.396	-0.834	0.000	-0.281	-0.960	0.827	0.044	-0.026	0.010	-0.111	0.122	0.145	0.276	0.099	-0.075
0.001	-0.357	-0.865	-0.003	-0.270	-0.963	0.570	0.132	-0.094	0.002	-0.083	0.093	0.129	0.241	0.068	-0.064
-0.191	-0.396	-0.983	-0.008	-0.256	-0.967	0.772	0.201	-0.151	-0.185	-0.136	-0.021	0.068	0.283	0.050	-0.066
-0.103	-0.292	-0.995	-0.004	-0.240	-0.971	0.825	-0.260	-0.080	-0.101	-0.047	-0.029	0.015	0.183	0.060	-0.074
-0.022	-0.261	-0.952	-0.004	-0.226	-0.974	0.716	-0.006	-0.062	-0.020	-0.030	0.018	0.090	0.157	0.015	-0.067
-0.045	-0.342	-0.909	0.004	-0.213	-0.977	0.697	-0.432	-0.047	-0.051	-0.125	0.064	0.063	0.243	0.029	-0.068
0.043	-0.241	-0.873	-0.002	-0.199	-0.980	0.716	0.307	-0.128	0.043	-0.038	0.103	0.147	0.145	0.065	-0.060
-0.191	-0.272	-0.995	-0.007	-0.183	-0.983	0.803	0.184	-0.023	-0.187	-0.084	-0.016	0.091	0.179	0.057	-0.054
-0.068	-0.203	-0.991	-0.017	-0.169	-0.985	0.732	0.490	-0.133	-0.054	-0.029	-0.010	0.031	0.113	0.054	-0.091
0.032	-0.176	-0.893	-0.010	-0.155	-0.988	0.707	-0.332	-0.009	0.040	-0.016	0.091	0.131	0.089	0.044	-0.098
-0.303	-0.261	-1.031	-0.014	-0.142	-0.990	0.690	0.127	-0.106	-0.291	-0.114	-0.045	0.204	0.178	0.096	-0.103
-0.007	-0.203	-0.885	-0.015	-0.126	-0.992	0.805	0.022	-0.143	0.006	-0.072	0.103	0.090	0.124	0.048	-0.077
-0.249	-0.187	-1.058	-0.017	-0.108	-0.994	0.918	0.067	-0.126	-0.234	-0.075	-0.069	0.153	0.113	0.127	-0.081
0.009	-0.064	-1.173	-0.019	-0.092	-0.996	0.808	0.118	-0.128	0.026	0.033	-0.181	0.105	0.007	0.244	-0.033
-0.018	-0.064	-0.952	-0.019	-0.082	-0.996	0.512	-0.042	-0.139	-0.001	0.022	0.040	0.078	0.004	0.026	-0.080
-0.018	-0.064	-0.952	-0.018	-0.072	-0.997	0.489	-0.066	-0.137	-0.002	0.013	0.041	0.080	0.000	0.028	-0.055
-0.280	-0.153	-0.956	-0.009	-0.058	-0.998	0.696	-0.486	-0.116	-0.273	-0.090	0.038	0.181	0.092	0.034	-0.091
-0.080	-0.141	-0.987	-0.012	-0.043	-0.999	0.766	0.139	-0.207	-0.069	-0.093	0.007	0.021	0.084	0.068	-0.102
-0.153	-0.029	-1.125	-0.002	-0.032	-0.999	0.549	-0.518	-0.066	-0.152	0.008	-0.131	0.051	0.023	0.207	-0.096
-0.087	0.014	-1.046	0.004	-0.023	-1.000	0.441	-0.335	-0.088	-0.093	0.041	-0.052	0.016	0.062	0.129	-0.051
0.024	0.006	-0.987	0.005	-0.013	-1.000	0.528	-0.068	-0.191	0.017	0.023	0.008	0.129	0.051	0.070	-0.038
-0.022	-0.025	-0.960	0.006	-0.001	-1.000	0.571	-0.016	-0.169	-0.029	-0.019	0.035	0.084	0.016	0.042	-0.041
0.020	-0.079	-0.948	-0.001	0.013	-1.000	0.714	0.313	-0.229	0.019	-0.087	0.047	0.127	0.042	0.030	-0.044
-0.141	-0.126	-1.035	-0.003	0.027	-1.000	0.716	0.111	-0.173	-0.140	-0.147	-0.040	0.035	0.092	0.116	-0.065
-0.095	-0.060	-1.011	-0.004	0.034	-0.999	0.401	0.023	-0.090	-0.093	-0.089	-0.017	0.011	0.030	0.093	-0.042
-0.141	0.048	-1.137	0.009	0.041	-0.999	0.314	-0.673	-0.065	-0.152	0.013	-0.143	0.035	0.074	0.220	-0.046
0.051	0.137	-1.102	0.010	0.049	-0.999	0.419	-0.022	-0.159	0.040	0.093	-0.108	0.158	0.159	0.185	-0.033
-0.057	0.157	-1.137	0.013	0.057	-0.998	0.384	-0.156	-0.133	-0.071	0.105	-0.144	0.050	0.175	0.221	-0.023
-0.068	0.157	-1.078	0.013	0.072	-0.997	0.724	-0.028	-0.136	-0.083	0.090	-0.086	0.037	0.172	0.163	-0.042
-0.022	0.129	-0.968	-0.001	0.086	-0.996	0.727	0.725	-0.201	-0.023	0.048	0.023	0.083	0.142	0.053	-0.063
-0.210	0.087	-1.015	0.001	0.098	-0.995	0.605	-0.130	-0.096	-0.213	-0.006	-0.025	0.107	0.096	0.100	-0.082
-0.007	0.099	-0.901	-0.004	0.111	-0.994	0.658	0.270	-0.157	-0.004	-0.007	0.088	0.097	0.105	0.014	-0.080
-0.087	0.017	-0.897	0.002	0.118	-0.993	0.353	-0.273	-0.051	-0.091	-0.095	0.091	0.017	0.019	0.019	-0.088
0.028	0.010	-0.806	0.001	0.125	-0.992	0.375	0.019	-0.011	0.025	-0.110	0.181	0.132	0.007	0.110	-0.063
-0.030	0.006	-0.861	-0.001	0.129	-0.992	0.178	0.117	-0.080	-0.030	-0.117	0.125	0.075	0.000	0.055	-0.065
-0.030	-0.033	-0.936	0.015	0.132	-0.991	0.185	-0.813	-0.077	-0.046	-0.159	0.050	0.074	0.041	0.021	-0.065
-0.026	0.033	-0.975	0.020	0.142	-0.990	0.536	-0.229	-0.186	-0.047	-0.103	0.009	0.077	0.022	0.060	-0.053
-0.145	0.052	-1.098	0.016	0.148	-0.989	0.322	0.218	-0.168	-0.162	-0.090	-0.114	0.043	0.038	0.182	-0.037
0.013	0.068	-1.042	0.010	0.159	-0.987	0.559	0.302	-0.158	0.001	-0.085	-0.061	0.113	0.051	0.127	-0.027
-0.022	0.184	-1.102	0.008	0.170	-0.985	0.578	0.151	-0.157	-0.031	0.019	-0.122	0.077	0.165	0.187	-0.037
-0.045	0.226	-1.109	0.012	0.178	-0.984	0.410	-0.211	-0.080	-0.058	0.054	-0.131	0.053	0.205	0.196	-0.028
-0.145	0.303	-1.113	0.007	0.187	-0.982	0.416	0.249	-0.144	-0.154	0.122	-0.137	0.048	0.279	0.200	-0.045
-0.099	0.307	-1.086	0.014	0.194	-0.981	0.373	-0.312	-0.099	-0.113	0.119	-0.111	0.002	0.280	0.172	-0.039
-0.076	0.350	-1.050	0.022	0.202	-0.979	0.369	-0.463	-0.014	-0.099	0.154	-0.077	0.022	0.319	0.135	-0.045
0.032	0.334	-1.070	0.022	0.205	-0.978	0.171	0.027	-0.048	0.009	0.134	-0.097	0.130	0.300	0.155	-0.034
-0.037	0.303	-1.042	0.029	0.210	-0.977	0.235	-0.370	0.011	-0.067	0.099	-0.071	0.059	0.267	0.128	-0.044
-0.018	0.330	-0.987	0.033	0.215	-0.976	0.251	-0.219	-0.041	-0.052	0.121	-0.017	0.077	0.291	0.073	-0.043
-0.076	0.319	-0.940	0.037	0.219	-0.975	0.196	-0.184	-0.109	-0.113	0.105	0.029	0.019	0.276	0.025	-0.103
-0.022	0.300	-0.936	0.035	0.228	-0.973	0.452	0.145	-0.214	-0.058	0.077	0.031	0.072	0.253	0.020	-0.110
-0.195	0.230	-0.861	0.047	0.237	-0.970	0.457	-0.624	-0.114	-0.243	-0.002	0.104	0.102	0.180	0.055	-0.121
0.040	0.195	-0.759	0.044	0.250	-0.967	0.672	0.202	-0.147	-0.005	-0.049	0.203	0.131	0.142	0.157	-0.107
-0.014	0.222	-0.826	0.044	0.259	-0.965	0.470	-0.016	-0.106	-0.059	-0.031	0.134	0.076	0.165	0.090	-0.100
0.009	0.346	-0.920	0.039	0.269	-0.962	0.518	0.331	-0.137	-0.030	0.082	0.037	0.098	0.284	0.004	-0.051
0.013	0.354	-0.940	0.040	0.279	-0.959	0.494	-0.086	-0.029	-0.028	0.080	0.014	0.100	0.287	0.024	-0.040
0.028	0.327	-0.916	0.032	0.294	-0.955	0.764	0.442	-0.043	-0.004	0.038	0.034	0.114	0.255	0.001	-0.046
0.017	0.377	-0.916	0.022	0.307	-0.951	0.713	0.496	0.044	-0.006	0.074	0.030	0.102	0.300	0.002	-0.045
-0.095	0.323	-0.849	0.013	0.324	-0.946	0.854	0.426	0.138	-0.108	0.004	0.092	0.010	0.241	0.065	-0.043
-0.003	0.361	-0.857	0.003	0.340	-0.941	0.834	0.521	0.108	-0.005	0.026	0.079	0.081	0.274	0.056	-0.048
0.024	0.300	-0.775	-0.007	0.358	-0.934	0.961	0.461	0.138	0.031	-0.054	0.155	0.107	0.206	0.138	-0.045
-0.003	0.330	-0.747	-0.023	0.375	-0.927	0.940	0.846	0.051	0.021	-0.040	0.175	0.079	0.231	0.165	-0.041
0.043	0.334	-0.711	-0.032	0.389	-0.921	0.724	0.456	0.104	0.076	-0.050	0.205	0.124	0.228	0.199	-0.062
-0.114	0.276	-0.763	-0.045	0.401	-0.915	0.694	0.709	-0.013	-0.069	-0.121	0.148	0.036	0.163	0.145	-0.058
-0.153	0.276	-0.782	-0.048	0.407	-0.912	0.310	0.134	0.056	-0.104	-0.127	0.126	0.076	0.156	0.124	-0.045
0.036	0.292	-0.637	-0.061	0.410	-0.910	0.194	0.776	-0.120	0.098	-0.115	0.269	0.111	0.166	0.268	-0.056
0.047	0.253	-0.668	-0.068	0.414	-0.908	0.190	0.436	-0.162	0.115	-0.157	0.236	0.120	0.121	0.235	-0.038
-0.041	0.245	-0.652	-0.070	0.415	-0.907	0.063	0.149	-0.029	0.029	-0.166	0.251	0.030	0.107	0.249	-0.012
-0.010	0.269	-0.656	-0.077	0.423	-0.903	0.421	0.460	-0.176	0.067	-0.151	0.244	0.060	0.122	0.244	-0.025
-0.037	0.330	-0.739	-0.083	0.431	-0.898	0.458	0.439	-0.137	0.046	-0.098	0.156	0.034	0.177	0.159	-0.041
-0.118	0.497	-0.767	-0.092	0.443	-0.892	0.640	0.550	-0.176	-0.026	0.057	0.122	0.045	0.337	0.129	-0.062
-0.118	0.497	-0.767	-0.101	0.454	-0.885	0.601	0.583	-0.130	-0.017	0.045	0.116	0.044	0.330	0.127	-0.070
-0.303	0.547	-0.944	-0.102	0.460	-0.882	0.298	0.007	0.061	-0.200	0.090	-0.064	0.227	0.373	0.053	-0.090
-0.145	0.597	-0.818	-0.105	0.466	-0.879	0.316	0.185	-0.038	-0.039	0.134	0.059	0.067	0.416	0.070	-0.106
-0.210	0.597	-0.814	-0.109	0.466	-0.878	-0.003	0.179	-0.005	-0.101	0.134	0.062	0.131	0.408	0.071	-0.107
-0.287	0.609	-0.928	-0.112	0.467	-0.877	0.040	0.107	0.043	-0.176	0.144	-0.053	0.206	0.412	0.046	-0.092
-0.164	0.659	-0.838	-0.117	0.465	-0.878	-0.150	0.291	0.010	-0.047	0.197	0.038	0.081	0.454	0.042	-0.107
-0.226	0.636	-0.909	-0.118	0.461	-0.879	-0.211	-0.008	0.063	-0.108	0.177	-0.031	0.140	0.424	0.032	-0.099
-0.272	0.555	-0.912	-0.116	0.456	-0.883	-0.314	-0.141	0.055	-0.156	0.101	-0.032	0.184	0.335	0.039	-0.088
-0.207	0.570	-0.912	-0.116	0.452	-0.884	-0.203	-0.026	0.057	-0.090	0.120	-0.030	0.118	0.343	0.041	-0.101
-0.226	0.582	-0.916	-0.118	0.444	-0.888	-0.499	0.038	0.067	-0.108	0.140	-0.030	0.135	0.347	0.048	-0.101
-0.272	0.605	-0.960	-0.116	0.436	-0.892	-0.430	-0.154	0.073	-0.155	0.171	-0.069	0.180	0.362	0.094	-0.077
-0.233	0.520	-0.968	-0.109	0.426	-0.898	-0.562	-0.465	0.112	-0.124	0.096	-0.071	0.141	0.269	0.104	-0.071
-0.114	0.439	-0.869	-0.111	0.417	-0.902	-0.477	0.119	0.018	-0.002	0.023	0.031	0.020	0.179	0.007	-0.060
-0.149	0.388	-0.881	-0.112	0.405	-0.907	-0.649	-0.036	0.083	-0.037	-0.015	0.024	0.053	0.120	0.022	-0.049
-0.157	0.323	-0.936	-0.110	0.395	-0.912	-0.543	-0.140	0.153	-0.046	-0.070	-0.026	0.061	0.047	0.080	-0.009
-0.214	0.361	-1.007	-0.108	0.384	-0.917	-0.586	-0.238	0.208	-0.106	-0.021	-0.092	0.119	0.077	0.154	-0.003
-0.033	0.435	-1.019	-0.116	0.370	-0.922	-0.710	0.380	0.188	0.083	0.066	-0.099	0.061	0.143	0.169	0.015
-0.153	0.415	-1.031	-0.133	0.360	-0.923	-0.528	0.831	0.184	-0.019	0.057	-0.109	0.059	0.115	0.182	-0.021
-0.168	0.346	-1.117	-0.147	0.349	-0.925	-0.519	0.672	0.248	-0.021	-0.002	-0.194	0.075	0.038	0.271	-0.046
-0.414	0.334	-0.999	-0.157	0.344	-0.926	-0.259	0.377	0.267	-0.257	-0.008	-0.076	0.321	0.018	0.155	-0.089
-0.368	0.365	-0.901	-0.166	0.340	-0.926	-0.165	0.382	0.339	-0.201	0.027	0.022	0.274	0.041	0.060	-0.124
-0.291	0.396	-0.916	-0.180	0.337	-0.924	-0.104	0.626	0.173	-0.111	0.060	0.005	0.196	0.064	0.078	-0.143
-0.376	0.388	-0.987	-0.179	0.333	-0.926	-0.202	-0.179	0.296	-0.197	0.057	-0.064	0.280	0.048	0.152	-0.073
-0.264	0.396	-1.007	-0.180	0.330	-0.927	-0.123	-0.040	0.238	-0.084	0.068	-0.083	0.168	0.049	0.174	0.007
-0.083	0.365	-1.106	-0.172	0.325	-0.930	-0.177	-0.475	0.212	0.089	0.041	-0.179	0.014	0.010	0.276	0.089
-0.026	0.315	-1.149	-0.169	0.317	-0.933	-0.411	-0.175	0.076	0.143	-0.001	-0.219	0.072	0.047	0.322	0.183
0.082	0.257	-1.192	-0.158	0.309	-0.938	-0.403	-0.543	0.105	0.241	-0.050	-0.258	0.179	0.112	0.368	0.252
0.105	0.214	-1.149	-0.152	0.306	-0.940	-0.142	-0.323	0.065	0.257	-0.089	-0.213	0.202	0.162	0.328	0.304
0.105	0.214	-1.149	-0.143	0.305	-0.942	-0.021	-0.457	0.072	0.248	-0.088	-0.211	0.201	0.169	0.331	0.308
0.209	0.346	-1.176	-0.139	0.307	-0.941	0.130	-0.121	-0.053	0.348	0.041	-0.239	0.304	0.044	0.361	0.285
0.032	0.377	-1.157	-0.132	0.309	-0.942	0.077	-0.336	-0.000	0.164	0.071	-0.219	0.126	0.020	0.343	0.258
0.047	0.350	-1.050	-0.122	0.309	-0.943	0.023	-0.514	0.001	0.170	0.043	-0.111	0.142	0.054	0.239	0.220
0.040	0.338	-1.015	-0.121	0.311	-0.943	0.071	-0.025	-0.070	0.161	0.030	-0.077	0.134	0.072	0.205	0.163
-0.022	0.381	-1.015	-0.111	0.313	-0.943	0.080	-0.498	-0.062	0.089	0.071	-0.076	0.071	0.036	0.207	0.159
-0.003	0.439	-1.015	-0.100	0.315	-0.944	0.114	-0.554	-0.046	0.097	0.127	-0.076	0.089	0.015	0.210	0.124
0.128	0.419	-0.940	-0.097	0.319	-0.943	0.180	-0.074	-0.097	0.226	0.103	-0.003	0.219	0.010	0.137	0.096
-0.068	0.396	-0.932	-0.085	0.322	-0.943	0.155	-0.630	0.053	0.018	0.077	0.005	0.022	0.040	0.131	0.074
-0.045	0.276	-0.940	-0.079	0.324	-0.943	0.123	-0.318	-0.026	0.035	-0.045	-0.003	0.045	0.166	0.141	0.031
-0.099	0.269	-0.979	-0.079	0.326	-0.942	0.083	-0.025	0.004	-0.019	-0.054	-0.044	0.010	0.181	0.183	-0.033
-0.210	0.385	-1.003	-0.078	0.327	-0.942	0.079	-0.061	-0.025	-0.131	0.060	-0.068	0.122	0.071	0.210	-0.059
-0.207	0.369	-0.968	-0.073	0.329	-0.941	0.095	-0.269	-0.078	-0.132	0.043	-0.033	0.118	0.092	0.177	-0.078
-0.207	0.392	-0.975	-0.065	0.332	-0.941	0.142	-0.360	-0.119	-0.139	0.063	-0.042	0.120	0.075	0.188	-0.076
-0.126	0.404	-0.912	-0.060	0.334	-0.941	0.078	-0.284	-0.106	-0.064	0.073	0.021	0.039	0.069	0.127	-0.056
-0.045	0.381	-0.948	-0.049	0.337	-0.940	0.144	-0.532	-0.050	0.006	0.047	-0.015	0.041	0.097	0.166	-0.038
-0.033	0.361	-0.893	-0.046	0.340	-0.939	0.132	-0.158	-0.071	0.015	0.025	0.039	0.053	0.122	0.114	-0.029
-0.060	0.373	-0.905	-0.045	0.344	-0.938	0.206	-0.038	-0.053	-0.013	0.033	0.026	0.027	0.115	0.128	-0.022
-0.099	0.412	-0.865	-0.044	0.346	-0.937	0.090	-0.043	-0.010	-0.052	0.070	0.064	0.011	0.081	0.091	-0.040
-0.045	0.388	-0.822	-0.048	0.347	-0.936	0.084	0.276	-0.117	0.006	0.045	0.106	0.043	0.110	0.050	-0.050
-0.103	0.385	-0.818	-0.054	0.348	-0.936	0.024	0.311	-0.078	-0.046	0.040	0.110	0.015	0.119	0.048	-0.072
-0.095	0.396	-0.885	-0.052	0.350	-0.935	0.069	-0.038	-0.117	-0.039	0.050	0.042	0.007	0.112	0.118	-0.089
-0.203	0.408	-0.916	-0.059	0.352	-0.934	0.099	0.401	-0.180	-0.140	0.060	0.009	0.115	0.105	0.153	-0.114
-0.245	0.419	-0.972	-0.059	0.353	-0.934	0.063	-0.006	-0.118	-0.183	0.070	-0.047	0.156	0.097	0.210	-0.112
-0.272	0.435	-1.023	-0.063	0.355	-0.933	0.063	0.303	-0.200	-0.205	0.084	-0.099	0.183	0.086	0.263	-0.113
-0.137	0.427	-0.928	-0.055	0.354	-0.934	-0.080	-0.391	-0.135	-0.078	0.078	-0.003	0.047	0.097	0.171	-0.104
-0.118	0.385	-0.928	-0.055	0.352	-0.934	-0.122	0.054	-0.222	-0.060	0.037	-0.002	0.028	0.144	0.172	-0.090
-0.122	0.354	-0.849	-0.055	0.351	-0.935	-0.068	0.052	-0.230	-0.064	0.007	0.077	0.031	0.179	0.095	-0.081
-0.122	0.354	-0.849	-0.056	0.350	-0.935	-0.047	0.131	-0.226	-0.063	0.008	0.077	0.031	0.182	0.097	-0.084
-0.160	0.323	-0.869	-0.053	0.352	-0.934	0.080	-0.070	-0.187	-0.103	-0.024	0.057	0.069	0.216	0.119	-0.065
-0.133	0.338	-0.897	-0.051	0.354	-0.934	0.095	-0.085	-0.100	-0.078	-0.011	0.029	0.041	0.204	0.149	-0.066
0.013	0.415	-0.830	-0.058	0.357	-0.932	0.149	0.405	-0.132	0.074	0.063	0.094	0.105	0.129	0.084	-0.061
-0.149	0.412	-0.901	-0.058	0.360	-0.931	0.117	0.040	-0.056	-0.087	0.057	0.023	0.056	0.136	0.156	-0.053
-0.126	0.377	-0.924	-0.059	0.362	-0.930	0.119	0.049	-0.066	-0.063	0.020	-0.002	0.034	0.173	0.181	-0.052
-0.145	0.435	-0.916	-0.059	0.363	-0.930	0.072	-0.023	-0.039	-0.083	0.077	0.005	0.053	0.118	0.174	-0.077
-0.133	0.439	-0.897	-0.056	0.366	-0.929	0.149	-0.111	-0.060	-0.073	0.078	0.024	0.041	0.116	0.156	-0.081
-0.126	0.473	-0.834	-0.058	0.370	-0.927	0.162	0.106	-0.095	-0.064	0.109	0.086	0.033	0.084	0.093	-0.082
-0.137	0.450	-0.798	-0.058	0.379	-0.924	0.466	0.057	-0.140	-0.075	0.077	0.117	0.045	0.110	0.058	-0.085
-0.099	0.423	-0.810	-0.064	0.385	-0.921	0.321	0.360	-0.160	-0.031	0.043	0.103	0.006	0.139	0.071	-0.095
-0.126	0.307	-0.782	-0.071	0.392	-0.917	0.343	0.458	-0.153	-0.050	-0.079	0.127	0.032	0.258	0.044	-0.080
-0.157	0.284	-0.743	-0.072	0.401	-0.913	0.498	0.128	-0.149	-0.080	-0.111	0.162	0.064	0.283	0.007	-0.072
-0.033	0.342	-0.743	-0.074	0.408	-0.910	0.365	0.162	-0.151	0.045	-0.060	0.159	0.059	0.227	0.008	-0.082
-0.103	0.284	-0.743	-0.081	0.417	-0.905	0.498	0.460	-0.176	-0.018	-0.127	0.155	0.009	0.287	0.010	-0.070
-0.160	0.284	-0.763	-0.082	0.424	-0.902	0.372	0.090	-0.094	-0.074	-0.134	0.132	0.067	0.288	0.031	-0.075
-0.080	0.361	-0.775	-0.088	0.433	-0.897	0.523	0.367	-0.136	0.012	-0.066	0.116	0.014	0.212	0.044	-0.085
-0.226	0.338	-0.794	-0.090	0.439	-0.894	0.339	0.164	-0.107	-0.132	-0.095	0.093	0.132	0.236	0.066	-0.086
-0.130	0.361	-0.802	-0.089	0.448	-0.889	0.492	-0.044	-0.092	-0.038	-0.081	0.081	0.036	0.213	0.075	-0.076
-0.130	0.369	-0.759	-0.090	0.453	-0.887	0.266	0.113	-0.070	-0.036	-0.078	0.122	0.035	0.206	0.033	-0.090
-0.103	0.385	-0.711	-0.092	0.461	-0.883	0.417	0.178	-0.107	-0.007	-0.070	0.166	0.007	0.192	0.013	-0.053
-0.164	0.365	-0.771	-0.094	0.466	-0.880	0.303	0.094	-0.078	-0.068	-0.094	0.104	0.069	0.212	0.048	-0.051
-0.030	0.392	-0.782	-0.091	0.473	-0.877	0.364	-0.127	-0.071	0.064	-0.074	0.089	0.066	0.186	0.061	-0.046
-0.110	0.419	-0.767	-0.090	0.479	-0.873	0.369	0.037	-0.156	-0.018	-0.054	0.101	0.014	0.159	0.046	-0.058
-0.103	0.373	-0.763	-0.086	0.486	-0.870	0.392	-0.147	-0.175	-0.014	-0.107	0.102	0.007	0.207	0.043	-0.038
-0.203	0.392	-0.790	-0.090	0.496	-0.864	0.536	0.311	-0.176	-0.110	-0.097	0.068	0.106	0.189	0.070	-0.062
-0.030	0.400	-0.715	-0.084	0.506	-0.859	0.576	-0.278	-0.127	0.056	-0.099	0.138	0.068	0.183	0.004	-0.069
-0.153	0.400	-0.759	-0.080	0.520	-0.850	0.816	-0.111	-0.185	-0.070	-0.114	0.087	0.054	0.184	0.040	-0.069
-0.118	0.412	-0.684	-0.077	0.532	-0.844	0.675	-0.091	-0.152	-0.038	-0.114	0.155	0.018	0.173	0.034	-0.064
-0.080	0.431	-0.700	-0.077	0.547	-0.834	0.894	0.091	-0.186	-0.000	-0.110	0.129	0.021	0.155	0.017	-0.089
-0.145	0.489	-0.708	-0.073	0.560	-0.825	0.779	-0.130	-0.165	-0.069	-0.065	0.113	0.044	0.098	0.008	-0.076
-0.153	0.527	-0.684	-0.069	0.577	-0.814	1.021	-0.114	-0.220	-0.081	-0.043	0.125	0.051	0.060	0.030	-0.068
-0.057	0.508	-0.668	-0.067	0.594	-0.802	0.997	0.105	-0.274	0.013	-0.079	0.129	0.046	0.080	0.045	-0.076
-0.076	0.578	-0.660	-0.069	0.612	-0.788	1.120	0.313	-0.254	-0.004	-0.028	0.123	0.028	0.012	0.053	-0.068
-0.145	0.624	-0.723	-0.067	0.628	-0.775	1.020	-0.077	-0.101	-0.075	0.003	0.048	0.040	0.033	0.011	-0.047
-0.114	0.643	-0.692	-0.069	0.645	-0.761	1.056	0.201	-0.111	-0.042	0.005	0.065	0.008	0.051	0.021	-0.053
-0.057	0.620	-0.652	-0.069	0.662	-0.746	1.151	0.154	-0.184	0.015	-0.035	0.089	0.050	0.026	0.060	-0.045
-0.122	0.620	-0.692	-0.067	0.680	-0.730	1.168	0.047	-0.182	-0.051	-0.053	0.034	0.015	0.025	0.020	-0.025
-0.057	0.678	-0.652	-0.067	0.697	-0.714	1.195	0.100	-0.141	0.013	-0.013	0.057	0.051	0.081	0.059	-0.025
-0.030	0.678	-0.641	-0.066	0.714	-0.697	1.169	0.048	-0.094	0.040	-0.029	0.052	0.079	0.079	0.071	-0.031
-0.107	0.725	-0.585	-0.070	0.731	-0.678	1.252	0.446	-0.161	-0.033	-0.001	0.089	0.003	0.123	0.126	-0.035
-0.110	0.744	-0.609	-0.070	0.749	-0.658	1.331	0.220	-0.191	-0.037	0.001	0.045	0.000	0.140	0.102	-0.032
-0.157	0.775	-0.629	-0.067	0.766	-0.639	1.265	-0.068	-0.133	-0.085	0.015	0.006	0.045	0.169	0.081	-0.029
-0.030	0.767	-0.534	-0.067	0.782	-0.620	1.239	0.147	-0.167	0.041	-0.009	0.081	0.082	0.160	0.175	-0.045
-0.010	0.779	-0.522	-0.069	0.798	-0.599	1.273	0.481	-0.193	0.063	-0.014	0.072	0.102	0.170	0.186	-0.051
-0.207	0.779	-0.518	-0.069	0.813	-0.579	1.242	0.113	-0.158	-0.134	-0.029	0.056	0.095	0.169	0.188	-0.037
-0.126	0.821	-0.463	-0.070	0.827	-0.558	1.215	0.283	-0.134	-0.052	-0.001	0.091	0.013	0.210	0.242	-0.051
-0.072	0.848	-0.503	-0.069	0.841	-0.537	1.241	0.142	-0.157	0.001	0.012	0.030	0.041	0.236	0.202	-0.069
-0.118	0.875	-0.463	-0.069	0.853	-0.517	1.152	0.232	-0.144	-0.046	0.027	0.049	0.006	0.262	0.239	-0.049
-0.122	0.856	-0.459	-0.069	0.865	-0.497	1.171	0.171	-0.126	-0.050	-0.005	0.033	0.009	0.242	0.241	-0.037
-0.091	0.868	-0.408	-0.068	0.877	-0.475	1.185	0.351	-0.206	-0.020	-0.004	0.062	0.021	0.253	0.291	-0.036
-0.068	0.856	-0.384	-0.067	0.888	-0.455	1.128	0.181	-0.169	0.001	-0.026	0.066	0.044	0.240	0.313	-0.037
-0.049	0.864	-0.365	-0.066	0.898	-0.434	1.144	0.113	-0.137	0.019	-0.029	0.065	0.063	0.246	0.330	-0.038
-0.118	0.945	-0.361	-0.063	0.908	-0.415	1.070	-0.132	-0.106	-0.053	0.044	0.049	0.006	0.326	0.332	-0.050
-0.118	0.945	-0.361	-0.062	0.917	-0.395	1.095	0.247	-0.173	-0.054	0.035	0.028	0.006	0.324	0.330	-0.061
-0.157	0.987	-0.329	-0.060	0.925	-0.374	1.101	-0.031	-0.091	-0.094	0.069	0.039	0.045	0.365	0.360	-0.073
-0.130	1.014	-0.309	-0.058	0.934	-0.354	1.109	-0.107	-0.076	-0.069	0.088	0.038	0.018	0.390	0.378	-0.064
-0.110	1.045	-0.282	-0.057	0.941	-0.333	1.058	0.059	-0.116	-0.052	0.112	0.045	0.002	0.419	0.404	-0.048
-0.076	1.041	-0.294	-0.056	0.948	-0.314	1.031	0.145	-0.091	-0.018	0.101	0.013	0.037	0.412	0.390	-0.020
-0.026	1.014	-0.266	-0.056	0.953	-0.296	0.903	0.116	-0.006	0.032	0.068	0.023	0.087	0.382	0.416	-0.006
-0.026	1.010	-0.298	-0.057	0.958	-0.280	0.843	0.188	-0.011	0.033	0.060	-0.025	0.088	0.376	0.382	0.016
-0.103	0.972	-0.349	-0.059	0.962	-0.268	0.647	-0.184	0.162	-0.042	0.018	-0.088	0.011	0.334	0.328	0.022
-0.041	0.956	-0.337	-0.062	0.964	-0.258	0.509	-0.124	0.169	0.022	0.000	-0.086	0.073	0.316	0.337	-0.013
-0.095	1.018	-0.341	-0.066	0.966	-0.249	0.510	0.145	0.182	-0.027	0.060	-0.100	0.018	0.375	0.330	-0.045
-0.260	1.142	-0.290	-0.073	0.968	-0.239	0.520	0.010	0.324	-0.186	0.182	-0.059	0.148	0.495	0.379	-0.064
-0.222	1.204	-0.239	-0.082	0.970	-0.230	0.430	0.311	0.378	-0.138	0.242	-0.017	0.110	0.554	0.428	-0.095
-0.226	1.123	-0.282	-0.089	0.970	-0.227	0.162	-0.050	0.330	-0.135	0.161	-0.063	0.114	0.470	0.382	-0.113
-0.222	1.057	-0.254	-0.093	0.968	-0.231	-0.224	-0.043	0.233	-0.127	0.097	-0.031	0.111	0.402	0.407	-0.082
-0.187	1.045	-0.235	-0.096	0.966	-0.239	-0.396	-0.355	0.190	-0.090	0.088	-0.003	0.076	0.387	0.425	-0.045
-0.103	1.018	-0.262	-0.097	0.963	-0.250	-0.535	-0.247	0.147	-0.004	0.064	-0.020	0.009	0.357	0.394	-0.017
-0.060	0.987	-0.329	-0.099	0.960	-0.263	-0.619	-0.330	0.169	0.040	0.036	-0.074	0.052	0.323	0.324	0.040
-0.072	1.010	-0.302	-0.100	0.956	-0.274	-0.565	-0.287	0.157	0.030	0.063	-0.036	0.041	0.342	0.349	0.104
0.055	1.072	-0.376	-0.101	0.954	-0.283	-0.446	-0.014	0.056	0.157	0.127	-0.102	0.169	0.401	0.271	0.152
0.074	1.022	-0.518	-0.098	0.952	-0.291	-0.327	-0.464	0.036	0.174	0.079	-0.236	0.189	0.348	0.127	0.173
0.078	0.964	-0.530	-0.096	0.950	-0.297	-0.313	-0.119	-0.022	0.176	0.023	-0.241	0.193	0.287	0.112	0.207
0.017	0.999	-0.487	-0.093	0.948	-0.306	-0.372	-0.534	-0.012	0.110	0.060	-0.189	0.132	0.319	0.153	0.214
0.051	0.941	-0.550	-0.086	0.945	-0.315	-0.397	-0.729	-0.064	0.139	0.005	-0.243	0.167	0.258	0.088	0.225
0.074	0.968	-0.518	-0.084	0.942	-0.324	-0.406	-0.249	-0.020	0.159	0.035	-0.203	0.190	0.282	0.117	0.223
0.174	0.960	-0.491	-0.083	0.939	-0.333	-0.419	-0.203	0.040	0.258	0.030	-0.166	0.290	0.272	0.142	0.234
0.105	0.999	-0.522	-0.079	0.936	-0.342	-0.447	-0.537	0.059	0.186	0.072	-0.188	0.222	0.308	0.109	0.222
0.117	1.003	-0.463	-0.078	0.931	-0.355	-0.648	-0.281	0.085	0.197	0.080	-0.117	0.234	0.309	0.166	0.208
0.051	1.041	-0.447	-0.077	0.926	-0.368	-0.684	-0.308	0.071	0.130	0.124	-0.087	0.169	0.344	0.180	0.171
0.051	1.041	-0.447	-0.074	0.921	-0.383	-0.755	-0.498	0.073	0.127	0.130	-0.073	0.169	0.341	0.177	0.140
0.040	1.014	-0.408	-0.072	0.914	-0.399	-0.836	-0.428	0.081	0.114	0.109	-0.017	0.156	0.312	0.215	0.112
0.024	0.968	-0.376	-0.070	0.907	-0.416	-0.899	-0.510	0.112	0.096	0.070	0.032	0.140	0.263	0.244	0.081
0.040	0.941	-0.365	-0.069	0.897	-0.436	-1.082	-0.171	0.062	0.111	0.052	0.063	0.156	0.233	0.253	0.043
-0.080	0.898	-0.459	-0.068	0.886	-0.458	-1.235	-0.361	0.122	-0.010	0.021	-0.009	0.036	0.188	0.157	0.018
-0.118	0.922	-0.471	-0.068	0.874	-0.482	-1.334	-0.267	0.130	-0.048	0.057	0.003	0.002	0.209	0.143	-0.020
-0.068	0.941	-0.440	-0.070	0.860	-0.505	-1.355	0.212	0.024	0.004	0.089	0.058	0.049	0.226	0.173	-0.052
-0.191	0.941	-0.499	-0.071	0.846	-0.529	-1.408	-0.120	0.112	-0.118	0.104	0.023	0.075	0.223	0.112	-0.069
-0.145	0.875	-0.514	-0.070	0.831	-0.552	-1.389	-0.328	0.133	-0.072	0.053	0.031	0.028	0.155	0.094	-0.080
-0.157	0.898	-0.518	-0.073	0.816	-0.573	-1.265	0.008	0.150	-0.081	0.090	0.048	0.039	0.176	0.089	-0.092
-0.172	0.937	-0.538	-0.075	0.802	-0.593	-1.260	-0.131	0.175	-0.095	0.144	0.049	0.054	0.212	0.068	-0.075
-0.130	0.929	-0.534	-0.072	0.788	-0.611	-1.104	-0.344	0.095	-0.055	0.149	0.070	0.012	0.202	0.070	-0.080
-0.060	0.837	-0.495	-0.072	0.775	-0.627	-1.072	-0.083	0.026	0.014	0.070	0.126	0.057	0.107	0.108	-0.083
-0.133	0.825	-0.495	-0.073	0.760	-0.646	-1.241	0.137	-0.020	-0.058	0.074	0.145	0.016	0.094	0.106	-0.075
-0.160	0.771	-0.574	-0.074	0.743	-0.665	-1.301	0.040	0.024	-0.084	0.037	0.086	0.044	0.037	0.025	-0.081
-0.103	0.709	-0.570	-0.074	0.725	-0.684	-1.305	-0.020	-0.012	-0.027	-0.008	0.109	0.014	0.026	0.027	-0.100
-0.172	0.701	-0.664	-0.069	0.707	-0.704	-1.332	-0.481	0.084	-0.101	0.003	0.034	0.056	0.036	0.069	-0.096
-0.183	0.694	-0.664	-0.065	0.690	-0.721	-1.210	-0.374	0.068	-0.117	0.013	0.052	0.067	0.046	0.070	-0.097
-0.157	0.752	-0.731	-0.063	0.673	-0.737	-1.126	-0.200	0.020	-0.093	0.087	0.001	0.040	0.009	0.138	-0.098
-0.172	0.752	-0.727	-0.058	0.658	-0.751	-1.065	-0.291	-0.044	-0.113	0.103	0.019	0.056	0.007	0.136	-0.088
-0.118	0.752	-0.719	-0.060	0.643	-0.764	-0.999	0.241	-0.110	-0.057	0.117	0.040	0.002	0.005	0.129	-0.078
-0.091	0.725	-0.711	-0.056	0.627	-0.777	-1.047	-0.184	-0.108	-0.034	0.106	0.061	0.025	0.024	0.122	-0.078
-0.114	0.643	-0.727	-0.051	0.613	-0.789	-0.934	-0.286	-0.115	-0.063	0.039	0.058	0.002	0.107	0.139	-0.071
-0.099	0.628	-0.676	-0.049	0.596	-0.802	-1.104	-0.093	-0.052	-0.050	0.041	0.123	0.016	0.125	0.089	-0.076
-0.068	0.574	-0.668	-0.040	0.579	-0.814	-1.047	-0.525	0.014	-0.027	0.003	0.143	0.047	0.180	0.082	-0.079
-0.072	0.555	-0.652	-0.037	0.564	-0.825	-0.893	-0.134	-0.098	-0.035	-0.002	0.169	0.043	0.201	0.068	-0.071
-0.041	0.493	-0.656	-0.032	0.552	-0.833	-0.784	-0.249	-0.085	-0.009	-0.051	0.174	0.073	0.264	0.073	-0.063
-0.057	0.500	-0.771	-0.036	0.540	-0.841	-0.692	0.245	-0.042	-0.021	-0.032	0.068	0.057	0.258	0.187	-0.067
-0.057	0.500	-0.771	-0.038	0.530	-0.847	-0.624	0.167	-0.062	-0.019	-0.021	0.074	0.058	0.259	0.188	-0.055
-0.122	0.500	-0.798	-0.038	0.521	-0.853	-0.522	-0.002	0.012	-0.084	-0.013	0.052	0.008	0.261	0.216	-0.042
-0.037	0.504	-0.755	-0.041	0.514	-0.857	-0.409	0.132	0.013	0.003	-0.002	0.100	0.076	0.259	0.173	-0.058
-0.010	0.497	-0.755	-0.049	0.510	-0.859	-0.230	0.495	0.022	0.039	-0.006	0.102	0.103	0.268	0.173	-0.053
-0.168	0.527	-0.814	-0.050	0.507	-0.860	-0.158	-0.007	0.047	-0.119	0.027	0.044	0.055	0.238	0.232	-0.045
-0.049	0.493	-0.786	-0.058	0.505	-0.861	-0.159	0.452	0.012	0.008	-0.005	0.073	0.064	0.275	0.204	-0.059
-0.103	0.439	-0.810	-0.062	0.503	-0.862	-0.098	0.240	-0.003	-0.041	-0.058	0.050	0.010	0.330	0.228	-0.073
-0.145	0.431	-0.767	-0.068	0.502	-0.862	-0.029	0.282	0.018	-0.078	-0.065	0.093	0.033	0.339	0.185	-0.075
-0.103	0.470	-0.731	-0.075	0.503	-0.861	0.057	0.440	-0.014	-0.029	-0.028	0.127	0.009	0.301	0.149	-0.089
-0.191	0.489	-0.775	-0.081	0.507	-0.858	0.182	0.337	-0.034	-0.111	-0.012	0.082	0.080	0.283	0.193	-0.084
-0.137	0.516	-0.747	-0.082	0.510	-0.856	0.165	0.080	-0.015	-0.056	0.012	0.107	0.026	0.257	0.165	-0.063
-0.064	0.493	-0.711	-0.085	0.514	-0.854	0.227	0.210	-0.055	0.020	-0.015	0.140	0.046	0.281	0.129	-0.087
-0.057	0.489	-0.743	-0.097	0.518	-0.850	0.204	0.718	-0.097	0.039	-0.023	0.105	0.054	0.285	0.161	-0.065
-0.264	0.504	-0.731	-0.098	0.521	-0.848	0.210	0.070	-0.017	-0.167	-0.011	0.115	0.154	0.270	0.149	-0.059
-0.076	0.512	-0.719	-0.104	0.526	-0.844	0.286	0.452	-0.131	0.027	-0.009	0.122	0.034	0.263	0.138	-0.079
-0.137	0.500	-0.735	-0.112	0.534	-0.838	0.436	0.580	-0.155	-0.026	-0.028	0.101	0.028	0.276	0.154	-0.095
-0.218	0.516	-0.739	-0.114	0.542	-0.833	0.461	0.132	-0.108	-0.106	-0.021	0.091	0.109	0.261	0.158	-0.071
-0.172	0.497	-0.719	-0.122	0.550	-0.826	0.459	0.573	-0.169	-0.052	-0.048	0.105	0.063	0.281	0.138	-0.085
-0.176	0.504	-0.763	-0.122	0.559	-0.820	0.502	0.103	-0.099	-0.055	-0.049	0.056	0.067	0.274	0.181	-0.079
-0.176	0.508	-0.692	-0.125	0.568	-0.814	0.519	0.276	-0.174	-0.053	-0.054	0.120	0.068	0.270	0.110	-0.068
-0.091	0.566	-0.644	-0.123	0.578	-0.807	0.613	0.013	-0.178	0.030	-0.007	0.160	0.017	0.213	0.063	-0.070
-0.160	0.524	-0.696	-0.122	0.589	-0.799	0.658	0.045	-0.156	-0.040	-0.060	0.101	0.053	0.256	0.115	-0.059
-0.199	0.543	-0.696	-0.131	0.602	-0.788	0.746	0.716	-0.239	-0.070	-0.053	0.090	0.091	0.237	0.114	-0.061
-0.118	0.558	-0.676	-0.140	0.615	-0.776	0.828	0.733	-0.233	0.020	-0.051	0.098	0.010	0.222	0.095	-0.084
-0.218	0.558	-0.688	-0.138	0.628	-0.766	0.830	-0.010	-0.172	-0.082	-0.064	0.075	0.110	0.222	0.107	-0.082
-0.268	0.582	-0.704	-0.137	0.642	-0.754	0.861	0.088	-0.194	-0.133	-0.054	0.048	0.160	0.199	0.123	-0.074
-0.164	0.605	-0.633	-0.139	0.658	-0.740	0.991	0.334	-0.257	-0.027	-0.047	0.105	0.056	0.176	0.052	-0.090
-0.176	0.632	-0.656	-0.142	0.671	-0.728	0.853	0.287	-0.123	-0.036	-0.032	0.069	0.067	0.149	0.075	-0.073
-0.203	0.663	-0.605	-0.142	0.683	-0.716	0.856	0.128	-0.129	-0.063	-0.014	0.108	0.094	0.118	0.024	-0.062
-0.137	0.694	-0.625	-0.146	0.698	-0.701	0.975	0.594	-0.286	0.007	0.002	0.073	0.028	0.087	0.044	-0.064
-0.218	0.663	-0.648	-0.146	0.712	-0.687	0.936	0.128	-0.165	-0.074	-0.042	0.036	0.109	0.118	0.068	-0.068
-0.207	0.694	-0.633	-0.145	0.724	-0.675	0.885	-0.011	-0.084	-0.064	-0.023	0.039	0.097	0.087	0.052	-0.066
-0.203	0.763	-0.593	-0.146	0.737	-0.660	0.932	0.168	-0.086	-0.059	0.034	0.065	0.093	0.017	0.013	-0.081
-0.230	0.759	-0.625	-0.146	0.749	-0.646	0.918	0.093	-0.110	-0.086	0.017	0.019	0.119	0.020	0.044	-0.076
-0.226	0.763	-0.581	-0.146	0.761	-0.632	0.914	0.137	-0.111	-0.082	0.009	0.048	0.114	0.016	0.000	-0.083
-0.191	0.802	-0.585	-0.145	0.773	-0.618	0.879	0.103	-0.165	-0.048	0.036	0.031	0.080	0.022	0.003	-0.091
-0.241	0.798	-0.538	-0.146	0.784	-0.604	0.854	0.215	-0.143	-0.097	0.021	0.064	0.130	0.019	0.045	-0.091
-0.264	0.802	-0.593	-0.144	0.793	-0.592	0.786	-0.074	-0.084	-0.122	0.015	-0.003	0.152	0.023	0.010	-0.086
-0.230	0.790	-0.554	-0.144	0.801	-0.581	0.703	-0.006	-0.039	-0.088	-0.004	0.025	0.118	0.012	0.030	-0.097
-0.195	0.821	-0.514	-0.143	0.810	-0.569	0.696	-0.032	-0.028	-0.053	0.019	0.053	0.083	0.044	0.070	-0.094
-0.257	0.829	-0.550	-0.142	0.818	-0.557	0.775	-0.132	-0.014	-0.116	0.018	0.006	0.144	0.052	0.035	-0.080
-0.241	0.848	-0.534	-0.141	0.826	-0.545	0.705	-0.046	-0.006	-0.101	0.029	0.010	0.128	0.071	0.052	-0.066
-0.176	0.852	-0.518	-0.140	0.834	-0.534	0.706	-0.196	0.031	-0.037	0.026	0.015	0.062	0.075	0.069	-0.067
-0.157	0.868	-0.522	-0.138	0.841	-0.523	0.676	-0.190	0.025	-0.019	0.034	-0.000	0.042	0.092	0.066	-0.054
-0.241	0.883	-0.574	-0.137	0.846	-0.514	0.567	-0.223	0.079	-0.105	0.044	-0.061	0.126	0.108	0.015	-0.038
-0.199	0.879	-0.550	-0.137	0.852	-0.505	0.559	-0.144	0.073	-0.062	0.035	-0.046	0.084	0.105	0.040	-0.043
-0.160	0.891	-0.507	-0.139	0.857	-0.496	0.561	0.079	0.066	-0.022	0.041	-0.013	0.045	0.118	0.085	-0.053
-0.233	0.848	-0.554	-0.140	0.862	-0.486	0.578	-0.179	0.140	-0.094	-0.006	-0.069	0.118	0.076	0.039	-0.035
-0.260	0.887	-0.593	-0.143	0.866	-0.478	0.468	0.022	0.114	-0.118	0.028	-0.117	0.145	0.116	0.000	-0.033
-0.160	0.941	-0.562	-0.146	0.872	-0.468	0.588	0.128	0.139	-0.015	0.078	-0.096	0.044	0.171	0.033	-0.047
-0.222	0.937	-0.566	-0.147	0.876	-0.460	0.548	-0.364	0.223	-0.075	0.070	-0.108	0.104	0.167	0.030	-0.049
-0.272	0.922	-0.518	-0.152	0.880	-0.451	0.483	0.104	0.211	-0.120	0.051	-0.070	0.154	0.153	0.078	-0.043
-0.249	0.922	-0.479	-0.156	0.882	-0.444	0.391	-0.091	0.255	-0.093	0.049	-0.037	0.130	0.153	0.118	-0.053
-0.199	0.972	-0.436	-0.159	0.884	-0.439	0.298	-0.139	0.216	-0.040	0.097	0.002	0.080	0.204	0.162	-0.057
-0.199	0.972	-0.436	-0.161	0.886	-0.435	0.215	0.060	0.124	-0.037	0.096	-0.003	0.080	0.205	0.163	-0.050
-0.237	0.937	-0.479	-0.162	0.886	-0.434	0.068	-0.115	0.098	-0.075	0.061	-0.047	0.119	0.172	0.122	-0.025
-0.237	0.976	-0.483	-0.162	0.885	-0.436	-0.039	-0.279	0.130	-0.075	0.101	-0.049	0.119	0.213	0.119	0.013
-0.149	0.972	-0.558	-0.162	0.884	-0.439	-0.095	-0.240	0.084	0.013	0.098	-0.121	0.030	0.210	0.046	0.043
-0.064	0.941	-0.621	-0.160	0.883	-0.442	-0.144	-0.137	0.011	0.097	0.069	-0.181	0.055	0.180	0.016	0.082
-0.091	0.953	-0.605	-0.158	0.881	-0.446	-0.198	-0.191	0.008	0.068	0.082	-0.160	0.028	0.191	0.001	0.103
-0.041	0.980	-0.562	-0.156	0.880	-0.449	-0.135	-0.082	-0.080	0.116	0.111	-0.114	0.079	0.218	0.045	0.126
-0.153	0.929	-0.601	-0.151	0.879	-0.452	-0.026	-0.506	-0.040	-0.001	0.060	-0.151	0.032	0.168	0.006	0.144
-0.018	0.902	-0.601	-0.146	0.879	-0.454	-0.047	-0.423	-0.028	0.129	0.034	-0.149	0.103	0.142	0.006	0.154
0.059	0.910	-0.621	-0.143	0.878	-0.457	-0.105	-0.145	-0.066	0.203	0.042	-0.166	0.181	0.150	0.014	0.161
-0.022	0.910	-0.629	-0.139	0.877	-0.459	-0.092	-0.288	-0.038	0.119	0.043	-0.171	0.102	0.150	0.023	0.174
-0.007	0.956	-0.633	-0.136	0.877	-0.462	-0.094	-0.171	-0.088	0.131	0.090	-0.172	0.118	0.196	0.027	0.167
-0.037	0.960	-0.542	-0.132	0.875	-0.465	-0.147	-0.085	-0.115	0.097	0.095	-0.079	0.088	0.199	0.064	0.118
-0.010	0.914	-0.526	-0.129	0.874	-0.469	-0.196	-0.133	-0.079	0.121	0.050	-0.059	0.115	0.153	0.080	0.102
-0.157	0.898	-0.562	-0.122	0.872	-0.474	-0.205	-0.623	-0.074	-0.032	0.036	-0.089	0.030	0.137	0.045	0.068
-0.049	0.937	-0.542	-0.116	0.870	-0.479	-0.252	-0.252	-0.190	0.070	0.077	-0.064	0.079	0.175	0.064	0.057
-0.130	0.941	-0.554	-0.109	0.867	-0.485	-0.311	-0.401	-0.198	-0.018	0.083	-0.069	0.001	0.179	0.053	0.027
-0.045	0.929	-0.514	-0.103	0.863	-0.494	-0.446	-0.352	-0.157	0.060	0.076	-0.021	0.085	0.167	0.093	0.034
-0.126	0.895	-0.518	-0.097	0.858	-0.504	-0.517	-0.395	-0.106	-0.026	0.046	-0.015	0.004	0.133	0.089	0.016
-0.064	0.918	-0.522	-0.093	0.854	-0.512	-0.501	0.033	-0.270	0.031	0.073	-0.010	0.066	0.156	0.086	-0.008
-0.091	0.895	-0.534	-0.082	0.849	-0.521	-0.489	-0.593	-0.252	-0.006	0.055	-0.013	0.038	0.132	0.074	-0.024
-0.187	0.898	-0.491	-0.075	0.844	-0.531	-0.523	-0.446	-0.167	-0.110	0.064	0.040	0.058	0.135	0.118	-0.039
-0.091	0.887	-0.538	-0.068	0.841	-0.537	-0.360	-0.211	-0.278	-0.020	0.056	-0.001	0.038	0.123	0.071	-0.049
-0.176	0.883	-0.566	-0.063	0.837	-0.544	-0.370	-0.262	-0.175	-0.110	0.055	-0.021	0.047	0.119	0.043	-0.042
-0.072	0.875	-0.526	-0.061	0.833	-0.549	-0.368	0.127	-0.183	-0.007	0.051	0.024	0.057	0.111	0.082	-0.039
0.001	0.856	-0.475	-0.058	0.829	-0.556	-0.391	-0.180	-0.075	0.062	0.035	0.082	0.129	0.091	0.133	-0.056
-0.176	0.840	-0.581	-0.060	0.825	-0.562	-0.362	0.404	-0.143	-0.113	0.024	-0.018	0.048	0.075	0.026	-0.058
-0.164	0.875	-0.554	-0.057	0.821	-0.568	-0.377	-0.221	-0.075	-0.105	0.063	0.016	0.037	0.109	0.054	-0.069
-0.164	0.875	-0.554	-0.054	0.816	-0.576	-0.472	-0.123	-0.089	-0.108	0.069	0.024	0.037	0.109	0.053	-0.102
-0.103	0.852	-0.507	-0.056	0.811	-0.583	-0.462	0.233	-0.087	-0.045	0.051	0.078	0.024	0.086	0.100	-0.094
-0.183	0.852	-0.538	-0.052	0.805	-0.591	-0.526	-0.406	0.018	-0.129	0.057	0.056	0.057	0.086	0.068	-0.088
-0.114	0.856	-0.589	-0.053	0.799	-0.599	-0.518	0.235	-0.075	-0.058	0.067	0.013	0.012	0.089	0.017	-0.083
-0.133	0.837	-0.625	-0.051	0.792	-0.609	-0.582	-0.179	-0.038	-0.079	0.054	-0.012	0.007	0.069	0.019	-0.088
-0.126	0.821	-0.581	-0.046	0.785	-0.618	-0.582	-0.373	-0.034	-0.076	0.046	0.041	0.000	0.052	0.024	-0.071
-0.133	0.844	-0.593	-0.043	0.778	-0.626	-0.535	-0.165	-0.084	-0.087	0.075	0.037	0.008	0.074	0.011	-0.072
-0.087	0.817	-0.597	-0.041	0.771	-0.635	-0.583	-0.056	-0.097	-0.043	0.055	0.042	0.037	0.046	0.006	-0.082
-0.110	0.802	-0.652	-0.041	0.763	-0.645	-0.660	0.094	-0.094	-0.066	0.048	-0.003	0.014	0.030	0.050	-0.074
-0.168	0.783	-0.637	-0.041	0.754	-0.655	-0.644	0.067	-0.070	-0.124	0.037	0.023	0.044	0.011	0.035	-0.063
-0.076	0.817	-0.644	-0.036	0.745	-0.666	-0.733	-0.317	-0.031	-0.036	0.081	0.026	0.047	0.045	0.044	-0.060
-0.072	0.786	-0.660	-0.036	0.735	-0.677	-0.756	0.085	-0.140	-0.033	0.060	0.022	0.051	0.014	0.060	-0.045
-0.064	0.794	-0.660	-0.031	0.724	-0.689	-0.787	-0.259	-0.106	-0.030	0.078	0.034	0.058	0.021	0.061	-0.037
0.013	0.752	-0.625	-0.031	0.714	-0.699	-0.744	0.288	-0.244	0.047	0.045	0.080	0.135	0.022	0.026	-0.033
-0.122	0.752	-0.735	-0.024	0.704	-0.710	-0.781	-0.454	-0.087	-0.095	0.056	-0.019	0.000	0.023	0.136	-0.029
-0.022	0.736	-0.644	-0.024	0.693	-0.720	-0.735	0.103	-0.111	0.005	0.051	0.082	0.100	0.039	0.046	-0.042
-0.014	0.713	-0.644	-0.025	0.682	-0.731	-0.767	0.180	-0.075	0.014	0.039	0.092	0.108	0.063	0.046	-0.064
-0.133	0.663	-0.708	-0.030	0.671	-0.741	-0.795	0.356	-0.013	-0.100	-0.000	0.040	0.012	0.115	0.109	-0.071
-0.118	0.690	-0.723	-0.026	0.660	-0.750	-0.692	-0.360	0.076	-0.089	0.037	0.034	0.003	0.088	0.126	-0.075
-0.126	0.674	-0.688	-0.023	0.649	-0.760	-0.747	-0.321	0.073	-0.100	0.033	0.079	0.006	0.105	0.091	-0.086
-0.037	0.643	-0.684	-0.025	0.638	-0.770	-0.736	0.199	-0.055	-0.009	0.013	0.092	0.082	0.136	0.088	-0.061
-0.099	0.589	-0.743	-0.030	0.627	-0.778	-0.692	0.320	-0.041	-0.066	-0.031	0.042	0.021	0.191	0.148	-0.056
0.005	0.589	-0.755	-0.028	0.618	-0.786	-0.620	-0.147	0.047	0.035	-0.021	0.038	0.124	0.192	0.160	-0.040
-0.103	0.582	-0.790	-0.030	0.608	-0.793	-0.596	0.074	0.020	-0.071	-0.020	0.010	0.016	0.200	0.196	-0.052
-0.041	0.597	-0.735	-0.026	0.600	-0.800	-0.532	-0.245	-0.005	-0.013	0.004	0.071	0.077	0.186	0.142	-0.032
-0.130	0.612	-0.782	-0.030	0.593	-0.805	-0.415	0.290	-0.072	-0.098	0.026	0.029	0.012	0.171	0.189	-0.044
0.009	0.558	-0.778	-0.030	0.586	-0.809	-0.423	0.044	-0.028	0.041	-0.021	0.038	0.126	0.226	0.186	-0.039
-0.053	0.558	-0.759	-0.026	0.582	-0.813	-0.300	-0.264	0.019	-0.024	-0.017	0.061	0.064	0.227	0.166	-0.031
-0.053	0.558	-0.759	-0.029	0.578	-0.815	-0.216	0.247	-0.070	-0.021	-0.013	0.064	0.063	0.227	0.167	-0.023
-0.010	0.524	-0.759	-0.033	0.575	-0.817	-0.173	0.252	-0.079	0.025	-0.045	0.066	0.106	0.262	0.167	-0.033
-0.072	0.524	-0.747	-0.037	0.575	-0.817	-0.023	0.343	-0.099	-0.032	-0.045	0.077	0.044	0.263	0.155	-0.039
-0.045	0.516	-0.735	-0.043	0.577	-0.816	0.095	0.482	-0.142	0.001	-0.054	0.088	0.070	0.271	0.144	-0.027
-0.091	0.551	-0.735	-0.044	0.579	-0.814	0.168	0.091	-0.069	-0.044	-0.023	0.086	0.024	0.237	0.144	-0.039
-0.010	0.535	-0.751	-0.049	0.585	-0.809	0.353	0.350	-0.085	0.041	-0.044	0.065	0.105	0.253	0.160	-0.038
-0.091	0.527	-0.739	-0.054	0.592	-0.804	0.441	0.353	-0.069	-0.035	-0.059	0.072	0.023	0.261	0.148	-0.033
-0.095	0.520	-0.751	-0.057	0.601	-0.798	0.506	0.197	-0.041	-0.036	-0.074	0.054	0.019	0.269	0.160	-0.015
-0.022	0.527	-0.652	-0.064	0.610	-0.790	0.591	0.497	-0.037	0.045	-0.076	0.145	0.091	0.262	0.062	-0.029
-0.018	0.566	-0.715	-0.069	0.619	-0.782	0.580	0.389	-0.033	0.054	-0.047	0.074	0.095	0.224	0.125	-0.018
-0.103	0.558	-0.680	-0.076	0.629	-0.774	0.642	0.435	-0.042	-0.024	-0.064	0.101	0.010	0.232	0.090	-0.021
-0.057	0.640	-0.676	-0.085	0.639	-0.765	0.596	0.708	-0.147	0.032	0.007	0.096	0.056	0.151	0.086	-0.027
-0.133	0.616	-0.680	-0.091	0.647	-0.757	0.538	0.472	-0.073	-0.039	-0.024	0.085	0.021	0.175	0.090	-0.045
-0.114	0.628	-0.680	-0.096	0.656	-0.748	0.592	0.363	-0.087	-0.015	-0.022	0.076	0.001	0.163	0.090	-0.043
-0.141	0.624	-0.668	-0.099	0.666	-0.740	0.625	0.294	-0.103	-0.038	-0.035	0.079	0.029	0.167	0.078	-0.040
-0.126	0.616	-0.652	-0.104	0.675	-0.730	0.641	0.388	-0.054	-0.017	-0.052	0.086	0.014	0.175	0.062	-0.035
-0.072	0.678	-0.641	-0.109	0.686	-0.720	0.688	0.470	-0.107	0.042	-0.001	0.087	0.040	0.113	0.050	-0.035
-0.153	0.682	-0.704	-0.111	0.695	-0.711	0.634	0.192	-0.096	-0.037	-0.006	0.015	0.041	0.109	0.113	-0.033
-0.133	0.694	-0.621	-0.116	0.704	-0.701	0.608	0.454	-0.083	-0.012	-0.004	0.089	0.022	0.097	0.030	-0.024
-0.149	0.686	-0.609	-0.121	0.712	-0.692	0.542	0.424	-0.091	-0.023	-0.019	0.092	0.037	0.105	0.018	-0.043
-0.091	0.698	-0.601	-0.122	0.719	-0.684	0.539	0.206	-0.128	0.036	-0.016	0.092	0.020	0.093	0.009	-0.037
-0.199	0.678	-0.605	-0.127	0.727	-0.675	0.542	0.501	-0.146	-0.066	-0.043	0.079	0.087	0.112	0.013	-0.045
-0.126	0.705	-0.625	-0.127	0.735	-0.666	0.561	0.175	-0.153	0.007	-0.024	0.051	0.015	0.084	0.033	-0.046
-0.210	0.701	-0.637	-0.129	0.743	-0.657	0.551	0.316	-0.177	-0.075	-0.035	0.030	0.100	0.087	0.044	-0.056
-0.187	0.752	-0.629	-0.130	0.750	-0.648	0.547	0.247	-0.132	-0.050	0.008	0.029	0.077	0.036	0.036	-0.042
-0.168	0.759	-0.585	-0.132	0.758	-0.639	0.552	0.335	-0.182	-0.029	0.008	0.064	0.057	0.028	0.008	-0.052
-0.145	0.783	-0.609	-0.132	0.765	-0.631	0.503	0.189	-0.139	-0.006	0.024	0.032	0.034	0.004	0.015	-0.033
-0.180	0.744	-0.562	-0.131	0.771	-0.623	0.481	0.067	-0.127	-0.041	-0.021	0.072	0.069	0.042	0.032	-0.033
-0.110	0.736	-0.593	-0.131	0.778	-0.614	0.531	0.152	-0.096	0.029	-0.036	0.032	0.000	0.049	0.001	-0.033
-0.191	0.732	-0.581	-0.133	0.785	-0.604	0.598	0.227	-0.088	-0.050	-0.047	0.034	0.081	0.052	0.013	-0.042
-0.183	0.794	-0.577	-0.134	0.793	-0.595	0.589	0.172	-0.062	-0.041	0.007	0.028	0.073	0.010	0.018	-0.045
-0.207	0.825	-0.589	-0.135	0.800	-0.584	0.636	0.182	-0.093	-0.063	0.031	0.006	0.097	0.041	0.006	-0.057
-0.207	0.813	-0.530	-0.134	0.808	-0.574	0.622	-0.053	-0.071	-0.065	0.012	0.056	0.096	0.030	0.065	-0.055
-0.172	0.802	-0.538	-0.132	0.815	-0.564	0.620	0.132	-0.174	-0.031	-0.007	0.038	0.062	0.019	0.058	-0.059
-0.191	0.767	-0.558	-0.131	0.823	-0.553	0.614	0.194	-0.199	-0.051	-0.050	0.008	0.081	0.016	0.038	-0.052
-0.210	0.775	-0.562	-0.130	0.829	-0.544	0.548	-0.132	-0.036	-0.072	-0.048	-0.004	0.100	0.007	0.035	-0.045
-0.160	0.825	-0.530	-0.128	0.835	-0.534	0.618	-0.080	-0.056	-0.023	-0.004	0.017	0.050	0.043	0.067	-0.039
-0.180	0.848	-0.534	-0.126	0.842	-0.524	0.644	-0.132	-0.036	-0.044	0.012	0.003	0.069	0.066	0.063	-0.042
-0.145	0.856	-0.518	-0.125	0.849	-0.513	0.638	-0.010	-0.042	-0.010	0.013	0.008	0.034	0.074	0.079	-0.039
-0.203	0.864	-0.507	-0.124	0.856	-0.502	0.699	-0.184	0.021	-0.069	0.014	0.009	0.092	0.082	0.091	-0.039
-0.183	0.860	-0.495	-0.125	0.863	-0.490	0.679	0.101	-0.004	-0.049	0.003	0.009	0.072	0.078	0.103	-0.039
-0.157	0.837	-0.467	-0.126	0.869	-0.478	0.657	0.039	0.029	-0.021	-0.026	0.026	0.046	0.055	0.130	-0.039
-0.183	0.856	-0.487	-0.126	0.874	-0.468	0.592	-0.122	0.076	-0.047	-0.012	-0.004	0.073	0.075	0.111	-0.036
-0.164	0.879	-0.514	-0.128	0.879	-0.460	0.505	0.029	0.082	-0.026	0.007	-0.040	0.053	0.098	0.083	-0.033
-0.222	0.860	-0.534	-0.130	0.883	-0.451	0.531	-0.078	0.130	-0.082	-0.017	-0.068	0.110	0.079	0.064	-0.032
-0.207	0.856	-0.542	-0.133	0.887	-0.441	0.541	-0.051	0.200	-0.064	-0.025	-0.085	0.095	0.075	0.057	-0.038
-0.222	0.825	-0.585	-0.136	0.892	-0.431	0.617	-0.126	0.197	-0.076	-0.060	-0.138	0.111	0.044	0.014	-0.045
-0.276	0.848	-0.570	-0.138	0.897	-0.419	0.738	-0.213	0.203	-0.128	-0.043	-0.135	0.165	0.067	0.030	-0.035
-0.218	0.902	-0.471	-0.141	0.903	-0.405	0.798	-0.245	0.258	-0.068	0.006	-0.050	0.108	0.122	0.129	-0.031
-0.172	0.991	-0.443	-0.145	0.909	-0.392	0.781	-0.116	0.262	-0.018	0.089	-0.036	0.061	0.211	0.157	-0.021
-0.183	0.968	-0.440	-0.150	0.912	-0.381	0.586	-0.098	0.291	-0.025	0.063	-0.042	0.072	0.189	0.161	0.001
-0.137	0.960	-0.400	-0.155	0.915	-0.373	0.420	0.152	0.227	0.026	0.052	-0.011	0.027	0.181	0.201	0.011
-0.149	0.906	-0.436	-0.158	0.917	-0.367	0.394	-0.093	0.227	0.018	-0.004	-0.053	0.038	0.128	0.166	0.014
-0.180	1.007	-0.428	-0.160	0.920	-0.358	0.495	-0.146	0.133	-0.012	0.094	-0.054	0.069	0.228	0.175	0.025
-0.180	1.007	-0.428	-0.159	0.924	-0.348	0.583	-0.244	0.081	-0.012	0.090	-0.064	0.069	0.229	0.175	0.054
-0.149	1.026	-0.436	-0.159	0.927	-0.341	0.443	-0.257	0.070	0.018	0.106	-0.079	0.038	0.249	0.167	0.083
-0.041	1.045	-0.530	-0.158	0.929	-0.335	0.342	-0.036	-0.015	0.124	0.123	-0.180	0.070	0.268	0.073	0.110
-0.060	1.010	-0.609	-0.153	0.931	-0.332	0.234	-0.185	-0.177	0.100	0.087	-0.262	0.051	0.234	0.005	0.122
-0.060	1.034	-0.503	-0.147	0.933	-0.329	0.219	-0.102	-0.258	0.094	0.108	-0.160	0.051	0.257	0.101	0.139
-0.126	1.026	-0.499	-0.142	0.935	-0.326	0.205	-0.318	-0.188	0.023	0.098	-0.158	0.014	0.249	0.105	0.135
-0.076	1.053	-0.530	-0.136	0.936	-0.324	0.162	-0.261	-0.177	0.067	0.123	-0.192	0.036	0.277	0.074	0.130
-0.049	1.041	-0.558	-0.130	0.937	-0.324	0.092	-0.375	-0.193	0.088	0.111	-0.220	0.063	0.265	0.047	0.144
-0.033	1.038	-0.538	-0.122	0.937	-0.327	-0.009	-0.690	-0.154	0.095	0.107	-0.198	0.078	0.262	0.067	0.175
0.063	1.061	-0.467	-0.115	0.937	-0.330	-0.084	-0.550	-0.148	0.185	0.130	-0.124	0.175	0.286	0.138	0.189
0.090	1.072	-0.467	-0.109	0.936	-0.334	-0.171	-0.401	-0.165	0.205	0.143	-0.120	0.203	0.297	0.139	0.176
0.067	1.045	-0.455	-0.104	0.935	-0.340	-0.310	-0.158	-0.189	0.178	0.117	-0.103	0.180	0.271	0.151	0.154
-0.049	1.018	-0.471	-0.098	0.932	-0.349	-0.403	-0.338	-0.179	0.056	0.093	-0.111	0.065	0.244	0.136	0.131
-0.076	1.018	-0.428	-0.092	0.928	-0.360	-0.567	-0.498	-0.146	0.024	0.096	-0.056	0.038	0.245	0.179	0.091
0.001	0.999	-0.412	-0.087	0.925	-0.371	-0.553	0.103	-0.247	0.097	0.081	-0.031	0.115	0.226	0.195	0.059
-0.083	0.980	-0.459	-0.081	0.921	-0.382	-0.569	-0.398	-0.195	0.006	0.065	-0.068	0.031	0.207	0.148	0.042
-0.049	1.010	-0.424	-0.074	0.915	-0.395	-0.706	-0.419	-0.164	0.035	0.102	-0.019	0.066	0.238	0.184	0.033
-0.087	1.010	-0.455	-0.068	0.910	-0.409	-0.704	-0.371	-0.196	-0.010	0.107	-0.038	0.027	0.239	0.153	0.002
-0.087	0.941	-0.463	-0.060	0.904	-0.424	-0.795	-0.612	-0.178	-0.017	0.044	-0.031	0.026	0.170	0.145	0.003
-0.107	0.929	-0.396	-0.055	0.896	-0.441	-0.931	-0.181	-0.161	-0.040	0.040	0.053	0.006	0.159	0.212	-0.018
-0.018	0.929	-0.436	-0.051	0.888	-0.457	-0.909	-0.189	-0.123	0.045	0.048	0.029	0.094	0.159	0.173	-0.025
-0.118	0.956	-0.459	-0.046	0.879	-0.475	-0.974	-0.408	-0.097	-0.060	0.084	0.023	0.006	0.187	0.149	-0.031
-0.095	0.945	-0.514	-0.041	0.869	-0.493	-1.023	-0.406	-0.062	-0.042	0.082	-0.014	0.017	0.176	0.094	-0.032
-0.068	0.945	-0.467	-0.036	0.859	-0.511	-1.049	-0.415	-0.063	-0.020	0.093	0.052	0.044	0.176	0.142	-0.035
-0.095	0.914	-0.491	-0.035	0.848	-0.529	-1.055	-0.003	-0.061	-0.048	0.073	0.046	0.017	0.146	0.118	-0.042
0.013	0.902	-0.463	-0.030	0.837	-0.546	-1.042	-0.410	-0.061	0.055	0.072	0.091	0.125	0.135	0.146	-0.032
-0.141	0.844	-0.566	-0.024	0.825	-0.564	-1.060	-0.529	-0.012	-0.105	0.026	0.006	0.030	0.078	0.043	-0.024
-0.003	0.813	-0.546	-0.020	0.814	-0.580	-0.969	-0.241	-0.088	0.029	0.006	0.042	0.108	0.047	0.062	-0.012
-0.003	0.813	-0.546	-0.017	0.802	-0.597	-1.031	-0.043	-0.137	0.027	0.018	0.058	0.108	0.048	0.062	-0.028
-0.014	0.779	-0.589	-0.014	0.789	-0.614	-1.057	-0.097	-0.105	0.012	-0.004	0.032	0.096	0.013	0.018	-0.015
-0.076	0.740	-0.605	-0.012	0.777	-0.630	-1.034	-0.075	-0.076	-0.051	-0.030	0.032	0.034	0.025	0.001	-0.027
-0.030	0.755	-0.562	-0.010	0.764	-0.645	-1.022	-0.040	-0.110	-0.007	-0.001	0.091	0.080	0.010	0.044	-0.041
-0.060	0.732	-0.644	-0.006	0.751	-0.660	-0.969	-0.094	-0.159	-0.041	-0.012	0.023	0.049	0.033	0.040	-0.042
-0.068	0.705	-0.637	-0.002	0.737	-0.676	-1.068	-0.289	-0.081	-0.054	-0.025	0.047	0.042	0.060	0.033	-0.031
0.005	0.698	-0.637	0.001	0.722	-0.692	-1.092	-0.071	-0.107	0.017	-0.018	0.063	0.116	0.068	0.034	-0.015
0.009	0.698	-0.684	0.009	0.707	-0.707	-1.045	-0.489	-0.098	0.013	-0.003	0.031	0.119	0.069	0.083	-0.006
0.086	0.667	-0.601	0.006	0.694	-0.720	-0.923	0.313	-0.104	0.092	-0.020	0.127	0.196	0.101	0.001	0.010
0.017	0.674	-0.660	0.006	0.681	-0.732	-0.891	0.121	-0.070	0.024	0.000	0.080	0.126	0.095	0.062	0.008
0.059	0.655	-0.605	0.000	0.670	-0.742	-0.787	0.434	-0.075	0.071	-0.008	0.146	0.169	0.115	0.008	0.003
0.005	0.651	-0.660	-0.001	0.661	-0.750	-0.608	0.176	-0.054	0.019	-0.002	0.099	0.115	0.121	0.065	-0.005
-0.018	0.612	-0.700	-0.005	0.654	-0.756	-0.451	0.280	-0.053	-0.000	-0.034	0.066	0.093	0.161	0.107	-0.007
0.017	0.655	-0.660	-0.014	0.649	-0.760	-0.336	0.631	-0.061	0.043	0.014	0.109	0.127	0.121	0.070	-0.018
-0.010	0.624	-0.664	-0.020	0.645	-0.764	-0.300	0.357	0.042	0.022	-0.013	0.109	0.100	0.154	0.076	-0.031
-0.045	0.655	-0.672	-0.030	0.642	-0.766	-0.220	0.654	0.009	-0.002	0.021	0.104	0.066	0.125	0.086	-0.032
-0.099	0.632	-0.680	-0.034	0.640	-0.768	-0.125	0.227	0.062	-0.051	0.000	0.098	0.013	0.150	0.096	-0.025
-0.057	0.601	-0.708	-0.036	0.639	-0.768	-0.060	0.092	0.041	-0.007	-0.030	0.071	0.056	0.183	0.126	-0.018
0.024	0.578	-0.664	-0.045	0.639	-0.768	0.016	0.558	0.018	0.082	-0.053	0.114	0.137	0.208	0.085	-0.021
-0.014	0.574	-0.696	-0.051	0.640	-0.767	0.067	0.358	0.062	0.050	-0.058	0.082	0.099	0.214	0.119	0.002
-0.091	0.605	-0.680	-0.060	0.640	-0.766	-0.031	0.577	0.030	-0.017	-0.026	0.098	0.022	0.185	0.106	-0.015
0.001	0.640	-0.660	-0.063	0.640	-0.766	0.001	0.224	-0.029	0.078	0.008	0.117	0.115	0.153	0.089	-0.026
-0.187	0.585	-0.731	-0.065	0.639	-0.766	-0.050	0.072	0.004	-0.109	-0.045	0.047	0.074	0.209	0.162	-0.027
-0.068	0.601	-0.680	-0.073	0.640	-0.765	0.042	0.573	-0.071	0.018	-0.030	0.097	0.046	0.196	0.113	-0.019
-0.037	0.616	-0.664	-0.079	0.640	-0.765	-0.028	0.440	-0.015	0.055	-0.015	0.113	0.077	0.183	0.099	-0.035
-0.072	0.636	-0.688	-0.085	0.640	-0.764	0.029	0.378	-0.022	0.025	0.004	0.089	0.042	0.166	0.125	-0.015
-0.126	0.628	-0.708	-0.088	0.641	-0.762	0.068	0.271	-0.039	-0.025	-0.005	0.068	0.011	0.176	0.147	-0.014
-0.083	0.593	-0.656	-0.096	0.643	-0.760	0.090	0.513	-0.031	0.024	-0.041	0.117	0.032	0.214	0.098	-0.011
-0.083	0.593	-0.656	-0.102	0.644	-0.758	0.083	0.426	-0.033	0.030	-0.042	0.116	0.032	0.217	0.100	-0.034
-0.072	0.620	-0.708	-0.110	0.646	-0.756	0.088	0.633	-0.115	0.050	-0.017	0.062	0.044	0.192	0.153	-0.039
-0.241	0.570	-0.739	-0.108	0.648	-0.754	0.133	-0.092	-0.062	-0.122	-0.069	0.030	0.124	0.245	0.187	-0.031
-0.164	0.593	-0.664	-0.113	0.648	-0.753	0.028	0.316	-0.032	-0.041	-0.046	0.104	0.047	0.224	0.114	-0.047
-0.064	0.605	-0.668	-0.119	0.649	-0.751	0.043	0.519	-0.098	0.066	-0.036	0.098	0.053	0.215	0.121	-0.064
-0.222	0.597	-0.735	-0.121	0.651	-0.750	0.081	0.192	-0.064	-0.090	-0.045	0.029	0.105	0.226	0.190	-0.048
-0.172	0.601	-0.688	-0.123	0.653	-0.747	0.132	0.199	-0.106	-0.038	-0.044	0.074	0.054	0.224	0.144	-0.033
-0.153	0.601	-0.676	-0.127	0.657	-0.743	0.272	0.317	-0.091	-0.016	-0.048	0.082	0.036	0.226	0.134	-0.060
-0.126	0.616	-0.708	-0.133	0.663	-0.737	0.354	0.557	-0.142	0.017	-0.038	0.044	0.010	0.212	0.167	-0.044
-0.233	0.609	-0.672	-0.134	0.669	-0.731	0.436	0.065	-0.036	-0.090	-0.052	0.073	0.118	0.221	0.132	-0.045
-0.145	0.605	-0.704	-0.137	0.677	-0.723	0.538	0.342	-0.111	0.002	-0.064	0.034	0.030	0.227	0.164	-0.038
-0.203	0.597	-0.672	-0.139	0.686	-0.714	0.614	0.141	-0.079	-0.055	-0.081	0.057	0.089	0.236	0.133	-0.042
-0.126	0.616	-0.633	-0.145	0.695	-0.704	0.598	0.551	-0.140	0.028	-0.071	0.086	0.012	0.218	0.094	-0.037
-0.157	0.624	-0.652	-0.146	0.705	-0.694	0.678	0.230	-0.158	-0.001	-0.073	0.056	0.044	0.212	0.114	-0.059
-0.241	0.609	-0.680	-0.148	0.715	-0.683	0.721	0.348	-0.171	-0.083	-0.098	0.017	0.130	0.228	0.142	-0.045
-0.291	0.651	-0.692	-0.149	0.724	-0.673	0.683	0.135	-0.101	-0.131	-0.065	-0.005	0.180	0.186	0.154	-0.052
-0.149	0.663	-0.637	-0.149	0.734	-0.663	0.697	0.104	-0.115	0.011	-0.063	0.040	0.039	0.175	0.100	-0.056
-0.183	0.674	-0.629	-0.148	0.745	-0.651	0.791	0.049	-0.102	-0.024	-0.062	0.035	0.074	0.164	0.092	-0.052
-0.199	0.670	-0.641	-0.148	0.756	-0.638	0.879	0.069	-0.072	-0.039	-0.078	0.010	0.090	0.169	0.104	-0.040
-0.214	0.748	-0.593	-0.149	0.767	-0.624	0.873	0.114	-0.050	-0.053	-0.011	0.044	0.106	0.092	0.057	-0.046
-0.226	0.775	-0.621	-0.150	0.778	-0.610	0.885	0.101	-0.020	-0.063	0.005	0.002	0.118	0.065	0.085	-0.052
-0.191	0.767	-0.585	-0.150	0.788	-0.597	0.861	-0.046	0.002	-0.028	-0.013	0.024	0.084	0.073	0.050	-0.044
-0.222	0.744	-0.558	-0.151	0.798	-0.583	0.855	0.026	0.015	-0.058	-0.047	0.038	0.115	0.096	0.022	-0.034
-0.157	0.779	-0.570	-0.151	0.807	-0.570	0.790	-0.049	0.039	0.008	-0.021	0.014	0.051	0.062	0.033	-0.021
-0.207	0.813	-0.641	-0.153	0.814	-0.560	0.664	0.072	0.106	-0.040	0.007	-0.068	0.102	0.027	0.104	-0.020
-0.191	0.813	-0.637	-0.157	0.820	-0.550	0.611	0.045	0.203	-0.020	0.001	-0.074	0.087	0.027	0.100	-0.024
-0.237	0.833	-0.629	-0.161	0.827	-0.539	0.665	0.076	0.194	-0.062	0.013	-0.077	0.134	0.007	0.092	-0.035
-0.303	0.813	-0.633	-0.165	0.833	-0.528	0.688	-0.139	0.264	-0.124	-0.012	-0.092	0.200	0.026	0.095	-0.037
-0.264	0.856	-0.593	-0.169	0.840	-0.516	0.733	-0.068	0.293	-0.081	0.023	-0.064	0.162	0.017	0.055	-0.043
-0.230	0.906	-0.566	-0.174	0.847	-0.503	0.797	-0.088	0.336	-0.041	0.067	-0.050	0.128	0.068	0.027	-0.047
-0.241	0.906	-0.550	-0.179	0.853	-0.489	0.791	0.017	0.300	-0.048	0.060	-0.047	0.140	0.069	0.010	-0.033
-0.249	0.898	-0.475	-0.186	0.859	-0.477	0.704	0.117	0.328	-0.049	0.046	0.015	0.148	0.062	0.066	-0.034
-0.222	0.929	-0.483	-0.192	0.863	-0.467	0.573	0.056	0.279	-0.017	0.073	-0.003	0.122	0.094	0.059	-0.043
-0.280	0.925	-0.495	-0.196	0.866	-0.461	0.347	0.001	0.240	-0.070	0.067	-0.020	0.180	0.092	0.048	-0.028
-0.310	0.910	-0.546	-0.198	0.866	-0.459	0.173	-0.266	0.257	-0.099	0.051	-0.073	0.213	0.078	0.003	0.003
-0.187	0.972	-0.546	-0.201	0.865	-0.459	0.006	-0.100	0.230	0.028	0.113	-0.073	0.091	0.141	0.002	0.045
-0.141	0.968	-0.585	-0.202	0.863	-0.464	-0.169	-0.300	0.197	0.074	0.112	-0.108	0.045	0.139	0.041	0.106
-0.076	0.956	-0.684	-0.202	0.860	-0.468	-0.202	-0.185	0.119	0.139	0.103	-0.202	0.019	0.129	0.139	0.144
-0.022	0.898	-0.688	-0.202	0.859	-0.470	-0.130	0.167	-0.007	0.194	0.046	-0.203	0.072	0.073	0.141	0.162
-0.141	0.868	-0.660	-0.199	0.858	-0.474	-0.127	-0.339	0.000	0.071	0.017	-0.172	0.048	0.045	0.112	0.184
-0.122	0.821	-0.676	-0.196	0.856	-0.478	-0.116	-0.320	0.043	0.087	-0.028	-0.184	0.029	0.001	0.126	0.181
-0.041	0.833	-0.684	-0.193	0.855	-0.482	-0.093	-0.427	0.044	0.164	-0.015	-0.188	0.051	0.015	0.133	0.188
-0.083	0.840	-0.715	-0.186	0.854	-0.486	-0.059	-0.738	0.027	0.115	-0.007	-0.215	0.009	0.025	0.163	0.208
0.040	0.833	-0.704	-0.181	0.853	-0.490	-0.090	-0.349	-0.026	0.233	-0.014	-0.200	0.132	0.020	0.150	0.217
-0.003	0.856	-0.668	-0.177	0.851	-0.494	-0.185	-0.310	-0.025	0.187	0.011	-0.159	0.089	0.045	0.113	0.203
-0.041	0.852	-0.676	-0.172	0.849	-0.500	-0.227	-0.382	-0.039	0.144	0.010	-0.161	0.050	0.044	0.120	0.196
-0.064	0.875	-0.637	-0.166	0.846	-0.506	-0.261	-0.516	-0.023	0.115	0.036	-0.115	0.028	0.070	0.079	0.158
-0.049	0.879	-0.601	-0.163	0.844	-0.511	-0.250	-0.192	-0.069	0.126	0.042	-0.075	0.044	0.076	0.043	0.127
-0.095	0.910	-0.609	-0.157	0.840	-0.519	-0.359	-0.368	-0.092	0.074	0.076	-0.075	0.002	0.110	0.050	0.099
-0.107	0.883	-0.597	-0.151	0.836	-0.527	-0.450	-0.359	-0.145	0.057	0.053	-0.055	0.013	0.085	0.037	0.082
-0.122	0.883	-0.589	-0.144	0.831	-0.537	-0.494	-0.262	-0.217	0.035	0.058	-0.038	0.027	0.088	0.029	0.053
-0.087	0.860	-0.574	-0.135	0.826	-0.547	-0.572	-0.470	-0.243	0.060	0.040	-0.011	0.007	0.067	0.012	0.014
-0.157	0.825	-0.613	-0.128	0.821	-0.557	-0.536	-0.204	-0.301	-0.017	0.011	-0.041	0.061	0.035	0.051	-0.022
-0.257	0.844	-0.629	-0.119	0.814	-0.568	-0.618	-0.402	-0.281	-0.125	0.036	-0.046	0.159	0.057	0.065	-0.035
-0.257	0.844	-0.629	-0.111	0.808	-0.579	-0.657	-0.304	-0.332	-0.134	0.043	-0.034	0.158	0.059	0.064	-0.059
-0.133	0.798	-0.593	-0.104	0.800	-0.591	-0.706	-0.091	-0.341	-0.017	0.005	0.013	0.033	0.016	0.027	-0.071
-0.180	0.794	-0.629	-0.094	0.793	-0.602	-0.650	-0.461	-0.283	-0.073	0.008	-0.011	0.078	0.014	0.061	-0.063
-0.141	0.810	-0.562	-0.088	0.787	-0.610	-0.513	-0.171	-0.279	-0.041	0.029	0.064	0.039	0.032	0.007	-0.049
-0.118	0.783	-0.518	-0.085	0.780	-0.620	-0.588	-0.020	-0.172	-0.021	0.009	0.116	0.014	0.007	0.052	-0.062
-0.130	0.786	-0.605	-0.083	0.774	-0.628	-0.551	-0.034	-0.100	-0.035	0.020	0.038	0.025	0.014	0.033	-0.055
-0.168	0.748	-0.617	-0.077	0.769	-0.635	-0.427	-0.327	-0.184	-0.080	-0.014	0.033	0.062	0.022	0.044	-0.039
-0.091	0.759	-0.605	-0.068	0.764	-0.642	-0.382	-0.409	-0.212	-0.011	0.002	0.052	0.016	0.008	0.030	-0.023
-0.018	0.763	-0.574	-0.061	0.759	-0.648	-0.385	-0.304	-0.196	0.054	0.011	0.089	0.090	0.002	0.003	-0.015
-0.014	0.740	-0.577	-0.057	0.755	-0.653	-0.359	-0.132	-0.151	0.054	-0.008	0.091	0.095	0.023	0.001	-0.005
-0.041	0.771	-0.585	-0.056	0.753	-0.656	-0.211	0.127	-0.176	0.026	0.025	0.085	0.070	0.010	0.005	-0.020
-0.068	0.713	-0.581	-0.055	0.753	-0.656	-0.025	0.203	-0.226	-0.002	-0.033	0.089	0.044	0.045	0.000	-0.041
-0.164	0.709	-0.637	-0.055	0.753	-0.655	0.041	0.174	-0.186	-0.098	-0.037	0.034	0.051	0.046	0.053	-0.059
-0.141	0.725	-0.621	-0.052	0.756	-0.653	0.185	-0.080	-0.172	-0.078	-0.024	0.047	0.026	0.028	0.036	-0.060
-0.118	0.728	-0.621	-0.048	0.761	-0.647	0.355	-0.100	-0.179	-0.059	-0.025	0.041	0.003	0.022	0.034	-0.050
-0.049	0.701	-0.601	-0.046	0.767	-0.640	0.508	0.022	-0.136	0.008	-0.059	0.053	0.068	0.047	0.013	-0.038
-0.014	0.659	-0.581	-0.043	0.777	-0.628	0.795	-0.088	-0.154	0.039	-0.111	0.061	0.104	0.087	0.009	-0.015
-0.080	0.686	-0.574	-0.043	0.789	-0.613	0.949	0.196	-0.176	-0.026	-0.096	0.054	0.040	0.058	0.018	0.001
0.001	0.709	-0.550	-0.043	0.801	-0.597	0.980	0.103	-0.063	0.055	-0.085	0.062	0.122	0.033	0.044	0.028
-0.018	0.755	-0.514	-0.048	0.813	-0.581	0.964	0.622	-0.107	0.041	-0.050	0.081	0.105	0.016	0.081	0.021
0.101	0.779	-0.503	-0.054	0.825	-0.562	1.084	0.799	-0.170	0.166	-0.039	0.074	0.225	0.041	0.095	0.022
-0.072	0.755	-0.518	-0.054	0.837	-0.545	1.050	0.201	-0.154	-0.008	-0.074	0.041	0.054	0.020	0.081	0.005
-0.080	0.771	-0.459	-0.058	0.850	-0.524	1.165	0.742	-0.226	-0.011	-0.071	0.079	0.048	0.037	0.141	-0.009
-0.114	0.736	-0.479	-0.056	0.862	-0.503	1.238	-0.079	-0.104	-0.048	-0.119	0.039	0.015	0.004	0.122	-0.037
-0.114	0.810	-0.447	-0.057	0.875	-0.480	1.277	0.367	-0.153	-0.047	-0.058	0.048	0.017	0.079	0.155	-0.024
-0.076	0.875	-0.451	-0.059	0.887	-0.458	1.238	0.540	-0.152	-0.006	-0.004	0.022	0.057	0.146	0.151	-0.034
0.001	0.891	-0.384	-0.060	0.898	-0.435	1.243	0.329	-0.125	0.072	-0.000	0.066	0.137	0.162	0.219	-0.037
-0.149	0.902	-0.396	-0.060	0.909	-0.413	1.219	0.291	-0.120	-0.078	0.001	0.032	0.011	0.174	0.209	-0.020
-0.149	0.902	-0.396	-0.061	0.918	-0.391	1.185	0.287	-0.115	-0.078	-0.009	0.010	0.010	0.175	0.211	-0.026
-0.026	0.914	-0.341	-0.061	0.927	-0.369	1.141	0.367	-0.155	0.045	-0.006	0.044	0.114	0.188	0.268	-0.044
-0.103	0.941	-0.325	-0.060	0.936	-0.348	1.115	0.267	-0.145	-0.032	0.013	0.038	0.038	0.216	0.285	-0.027
-0.114	0.968	-0.329	-0.059	0.942	-0.330	0.960	0.140	-0.116	-0.045	0.033	0.016	0.028	0.245	0.283	-0.029
-0.057	0.995	-0.294	-0.060	0.948	-0.313	0.879	0.511	-0.101	0.014	0.055	0.034	0.086	0.273	0.321	-0.059
-0.164	0.983	-0.321	-0.060	0.953	-0.297	0.780	0.335	-0.153	-0.094	0.038	-0.009	0.022	0.263	0.296	-0.059
-0.218	0.999	-0.345	-0.057	0.957	-0.285	0.687	-0.210	-0.110	-0.151	0.050	-0.045	0.075	0.280	0.274	-0.059
-0.107	0.949	-0.278	-0.056	0.961	-0.272	0.661	0.200	-0.106	-0.040	-0.004	0.009	0.037	0.231	0.343	-0.062
-0.114	0.925	-0.266	-0.056	0.964	-0.259	0.677	-0.014	-0.026	-0.048	-0.031	0.008	0.029	0.209	0.356	-0.049
-0.080	0.933	-0.250	-0.056	0.968	-0.246	0.679	-0.113	0.042	-0.013	-0.026	0.011	0.064	0.218	0.373	-0.029
-0.099	0.945	-0.286	-0.057	0.971	-0.233	0.667	0.060	0.019	-0.032	-0.017	-0.037	0.045	0.230	0.339	-0.023
-0.114	0.995	-0.286	-0.059	0.973	-0.224	0.477	0.025	0.089	-0.045	0.031	-0.046	0.031	0.281	0.341	-0.012
-0.087	1.014	-0.258	-0.061	0.974	-0.217	0.359	-0.248	0.147	-0.017	0.049	-0.025	0.057	0.301	0.369	-0.019
-0.103	0.991	-0.321	-0.063	0.975	-0.212	0.291	-0.190	0.170	-0.029	0.025	-0.092	0.043	0.278	0.307	-0.019
-0.160	0.980	-0.313	-0.066	0.976	-0.206	0.317	-0.155	0.168	-0.084	0.012	-0.090	0.014	0.267	0.316	-0.006
-0.118	1.014	-0.262	-0.072	0.977	-0.203	0.207	-0.061	0.282	-0.036	0.046	-0.042	0.029	0.303	0.368	-0.008
-0.068	1.111	-0.282	-0.077	0.978	-0.195	0.390	-0.032	0.289	0.019	0.142	-0.069	0.080	0.400	0.350	-0.010
-0.137	1.153	-0.262	-0.085	0.979	-0.185	0.520	0.138	0.398	-0.042	0.183	-0.060	0.011	0.443	0.370	-0.005
-0.149	1.173	-0.302	-0.093	0.980	-0.176	0.474	0.093	0.371	-0.045	0.202	-0.108	0.001	0.462	0.332	-0.031
-0.176	1.076	-0.298	-0.099	0.980	-0.171	0.303	-0.244	0.351	-0.066	0.105	-0.109	0.025	0.366	0.336	-0.047
-0.299	1.115	-0.254	-0.106	0.979	-0.172	-0.050	-0.109	0.335	-0.183	0.144	-0.064	0.149	0.405	0.380	-0.047
-0.149	1.153	-0.144	-0.112	0.978	-0.178	-0.250	-0.401	0.379	-0.027	0.184	0.052	0.003	0.445	0.491	-0.043
-0.141	1.146	-0.183	-0.118	0.975	-0.186	-0.412	-0.094	0.316	-0.013	0.179	0.021	0.011	0.438	0.452	-0.049
-0.118	1.111	-0.227	-0.121	0.972	-0.200	-0.683	-0.368	0.236	0.013	0.147	-0.008	0.034	0.403	0.409	0.002
-0.218	1.126	-0.325	-0.122	0.968	-0.221	-1.006	-0.441	0.106	-0.087	0.167	-0.085	0.065	0.419	0.311	0.049
-0.049	1.088	-0.369	-0.117	0.963	-0.244	-1.211	0.050	-0.215	0.078	0.133	-0.105	0.104	0.380	0.268	0.079
0.051	0.983	-0.392	-0.110	0.957	-0.269	-1.218	-0.558	-0.202	0.171	0.035	-0.103	0.205	0.276	0.245	0.100
-0.026	0.980	-0.467	-0.105	0.950	-0.294	-1.253	-0.120	-0.222	0.089	0.037	-0.153	0.128	0.272	0.170	0.157
-0.026	0.980	-0.467	-0.099	0.943	-0.319	-1.269	-0.458	-0.155	0.083	0.045	-0.127	0.128	0.272	0.171	0.162
0.090	1.022	-0.534	-0.096	0.934	-0.343	-1.237	-0.145	-0.059	0.195	0.095	-0.169	0.244	0.314	0.104	0.147
-0.022	0.976	-0.558	-0.093	0.925	-0.367	-1.221	-0.546	0.019	0.080	0.057	-0.168	0.133	0.267	0.081	0.150
-0.007	0.945	-0.514	-0.091	0.916	-0.390	-1.179	-0.501	0.107	0.093	0.036	-0.102	0.149	0.236	0.125	0.136
0.036	0.906	-0.503	-0.091	0.907	-0.412	-1.141	-0.246	0.133	0.136	0.006	-0.068	0.191	0.197	0.137	0.107
-0.072	0.922	-0.518	-0.089	0.896	-0.434	-1.202	-0.541	0.161	0.026	0.032	-0.061	0.083	0.212	0.122	0.090
-0.007	0.891	-0.518	-0.087	0.886	-0.456	-1.145	-0.392	0.091	0.089	0.012	-0.040	0.149	0.181	0.123	0.080
-0.049	0.898	-0.510	-0.082	0.875	-0.477	-1.161	-0.517	-0.002	0.042	0.030	-0.010	0.106	0.189	0.131	0.045
0.001	0.914	-0.491	-0.079	0.863	-0.499	-1.232	-0.203	-0.050	0.088	0.058	0.031	0.156	0.205	0.151	0.033
-0.110	0.837	-0.538	-0.075	0.849	-0.522	-1.330	-0.418	0.029	-0.027	-0.006	0.007	0.044	0.128	0.105	0.018
-0.095	0.848	-0.574	-0.068	0.833	-0.548	-1.495	-0.641	0.008	-0.018	0.022	-0.002	0.059	0.141	0.070	0.002
-0.037	0.825	-0.562	-0.062	0.817	-0.574	-1.522	-0.357	-0.145	0.033	0.016	0.035	0.117	0.118	0.083	-0.011
-0.095	0.848	-0.605	-0.052	0.798	-0.601	-1.622	-0.572	-0.185	-0.034	0.058	0.019	0.059	0.142	0.041	-0.001
-0.014	0.833	-0.574	-0.045	0.777	-0.628	-1.702	-0.236	-0.247	0.039	0.063	0.077	0.139	0.127	0.073	-0.001
-0.014	0.783	-0.641	-0.039	0.757	-0.652	-1.593	-0.399	-0.082	0.033	0.033	0.035	0.138	0.077	0.006	0.002
-0.026	0.740	-0.605	-0.037	0.738	-0.674	-1.438	-0.107	-0.064	0.019	0.010	0.092	0.127	0.036	0.042	-0.012
0.051	0.686	-0.546	-0.036	0.721	-0.692	-1.263	-0.007	-0.019	0.095	-0.027	0.169	0.203	0.018	0.101	-0.029
-0.126	0.732	-0.633	-0.040	0.705	-0.708	-1.146	0.295	-0.033	-0.078	0.035	0.099	0.025	0.029	0.015	-0.055
-0.083	0.786	-0.625	-0.038	0.690	-0.722	-1.048	-0.193	0.048	-0.038	0.104	0.121	0.068	0.084	0.023	-0.058
-0.141	0.755	-0.676	-0.040	0.676	-0.736	-1.010	0.097	0.019	-0.093	0.087	0.083	0.009	0.054	0.027	-0.060
-0.041	0.709	-0.684	-0.036	0.661	-0.749	-1.007	-0.332	0.041	0.002	0.056	0.089	0.109	0.009	0.035	-0.047
0.009	0.636	-0.700	-0.036	0.647	-0.762	-0.956	0.031	-0.002	0.053	-0.003	0.085	0.158	0.063	0.050	-0.040
-0.053	0.585	-0.711	-0.034	0.633	-0.773	-0.876	-0.190	0.061	-0.011	-0.040	0.085	0.096	0.113	0.061	-0.009
-0.033	0.543	-0.648	-0.036	0.623	-0.781	-0.649	0.113	0.037	0.010	-0.072	0.156	0.114	0.154	0.002	-0.003
0.078	0.555	-0.593	-0.042	0.614	-0.788	-0.561	0.372	0.068	0.128	-0.052	0.217	0.225	0.142	0.058	-0.004
-0.014	0.547	-0.704	-0.046	0.608	-0.792	-0.387	0.178	0.117	0.040	-0.054	0.112	0.133	0.148	0.052	0.002
-0.007	0.512	-0.711	-0.057	0.601	-0.797	-0.427	0.591	0.129	0.058	-0.081	0.108	0.140	0.182	0.060	0.000
-0.049	0.547	-0.727	-0.069	0.594	-0.802	-0.468	0.596	0.196	0.027	-0.039	0.097	0.099	0.146	0.076	-0.014
-0.122	0.500	-0.775	-0.077	0.588	-0.805	-0.332	0.353	0.154	-0.038	-0.079	0.053	0.026	0.192	0.124	-0.008
-0.091	0.485	-0.751	-0.083	0.583	-0.808	-0.259	0.259	0.139	-0.001	-0.090	0.079	0.057	0.208	0.102	-0.012
-0.022	0.454	-0.708	-0.093	0.580	-0.809	-0.193	0.610	0.096	0.079	-0.118	0.124	0.127	0.238	0.059	-0.006
-0.068	0.470	-0.696	-0.104	0.577	-0.810	-0.155	0.561	0.117	0.044	-0.100	0.136	0.081	0.223	0.048	-0.014
-0.053	0.508	-0.696	-0.119	0.575	-0.810	-0.140	0.892	0.064	0.074	-0.059	0.135	0.097	0.185	0.049	-0.021
-0.187	0.489	-0.700	-0.127	0.573	-0.810	-0.093	0.397	0.147	-0.052	-0.076	0.131	0.037	0.204	0.054	-0.023
-0.176	0.500	-0.743	-0.134	0.573	-0.809	0.012	0.369	0.034	-0.033	-0.064	0.087	0.025	0.193	0.099	-0.036
-0.068	0.539	-0.648	-0.147	0.572	-0.807	-0.052	0.777	0.049	0.087	-0.025	0.179	0.083	0.154	0.006	-0.038
-0.207	0.520	-0.727	-0.155	0.570	-0.807	-0.094	0.434	0.094	-0.043	-0.042	0.100	0.055	0.174	0.086	-0.025
-0.107	0.473	-0.692	-0.160	0.570	-0.806	0.016	0.268	0.096	0.063	-0.088	0.135	0.044	0.220	0.052	-0.025
-0.153	0.547	-0.672	-0.173	0.570	-0.803	-0.037	0.739	0.052	0.029	-0.014	0.152	0.001	0.147	0.033	-0.047
-0.222	0.535	-0.727	-0.183	0.569	-0.802	-0.029	0.553	0.071	-0.030	-0.025	0.095	0.071	0.159	0.089	-0.023
-0.249	0.520	-0.692	-0.189	0.567	-0.802	-0.093	0.274	0.125	-0.051	-0.038	0.131	0.098	0.175	0.055	-0.032
-0.099	0.531	-0.664	-0.197	0.566	-0.801	-0.089	0.468	0.058	0.107	-0.025	0.157	0.052	0.164	0.028	-0.038
-0.207	0.535	-0.688	-0.210	0.564	-0.799	-0.118	0.781	0.040	0.012	-0.020	0.132	0.055	0.161	0.053	-0.035
-0.253	0.551	-0.751	-0.213	0.561	-0.800	-0.140	0.173	0.043	-0.031	-0.002	0.069	0.102	0.146	0.117	-0.028
-0.237	0.516	-0.704	-0.222	0.559	-0.799	-0.133	0.519	0.057	-0.006	-0.034	0.116	0.087	0.181	0.071	-0.044
-0.276	0.524	-0.747	-0.232	0.556	-0.798	-0.167	0.577	0.039	-0.035	-0.023	0.072	0.126	0.174	0.115	-0.052
-0.253	0.531	-0.727	-0.237	0.553	-0.799	-0.183	0.301	0.038	-0.007	-0.012	0.092	0.103	0.167	0.097	-0.040
-0.295	0.539	-0.739	-0.240	0.548	-0.801	-0.300	0.113	0.080	-0.046	0.001	0.083	0.146	0.160	0.110	-0.043
-0.214	0.520	-0.731	-0.246	0.541	-0.804	-0.413	0.332	0.072	0.041	-0.012	0.093	0.064	0.181	0.102	-0.057
-0.287	0.504	-0.751	-0.246	0.534	-0.809	-0.416	-0.056	0.012	-0.033	-0.020	0.078	0.137	0.198	0.123	-0.068
-0.341	0.489	-0.692	-0.248	0.526	-0.813	-0.484	0.129	0.036	-0.084	-0.027	0.142	0.190	0.215	0.065	-0.063
-0.333	0.512	-0.763	-0.252	0.519	-0.817	-0.439	0.228	-0.000	-0.073	0.003	0.074	0.181	0.193	0.138	-0.083
-0.307	0.473	-0.818	-0.256	0.512	-0.820	-0.402	0.201	0.005	-0.042	-0.029	0.022	0.154	0.233	0.194	-0.090
-0.341	0.446	-0.771	-0.256	0.508	-0.823	-0.288	0.018	-0.026	-0.077	-0.051	0.072	0.188	0.261	0.148	-0.079
-0.341	0.446	-0.771	-0.260	0.502	-0.825	-0.312	0.229	-0.006	-0.073	-0.046	0.074	0.187	0.262	0.149	-0.071
-0.326	0.435	-0.782	-0.265	0.497	-0.826	-0.301	0.291	0.022	-0.052	-0.052	0.064	0.172	0.274	0.161	-0.078
-0.318	0.450	-0.810	-0.267	0.492	-0.829	-0.289	0.041	0.028	-0.043	-0.031	0.039	0.165	0.260	0.189	-0.051
-0.357	0.415	-0.845	-0.263	0.489	-0.832	-0.174	-0.250	0.022	-0.086	-0.063	0.006	0.204	0.295	0.225	-0.038
-0.210	0.427	-0.786	-0.268	0.486	-0.832	-0.163	0.283	0.029	0.065	-0.048	0.066	0.058	0.285	0.167	-0.027
-0.299	0.431	-0.845	-0.267	0.483	-0.834	-0.144	-0.048	0.011	-0.024	-0.041	0.008	0.146	0.282	0.226	-0.010
-0.303	0.435	-0.881	-0.269	0.480	-0.835	-0.212	0.094	0.018	-0.026	-0.034	-0.025	0.151	0.280	0.262	-0.007
-0.268	0.404	-0.897	-0.278	0.475	-0.835	-0.250	0.542	0.015	0.018	-0.060	-0.042	0.116	0.312	0.277	-0.019
-0.391	0.388	-0.964	-0.277	0.469	-0.838	-0.304	-0.111	0.068	-0.106	-0.070	-0.105	0.240	0.329	0.345	-0.013
-0.337	0.377	-0.932	-0.279	0.464	-0.841	-0.256	0.072	0.075	-0.050	-0.076	-0.071	0.186	0.342	0.313	-0.022
-0.333	0.338	-0.995	-0.283	0.459	-0.842	-0.235	0.154	0.099	-0.043	-0.109	-0.133	0.182	0.381	0.376	-0.031
-0.391	0.327	-0.936	-0.291	0.454	-0.842	-0.262	0.403	0.149	-0.092	-0.115	-0.073	0.240	0.394	0.317	-0.037
-0.322	0.381	-0.845	-0.301	0.450	-0.841	-0.165	0.528	0.119	-0.013	-0.057	0.016	0.171	0.341	0.226	-0.056
-0.395	0.377	-0.802	-0.310	0.450	-0.837	0.071	0.426	0.122	-0.078	-0.061	0.056	0.244	0.346	0.183	-0.072
-0.426	0.412	-0.786	-0.318	0.453	-0.833	0.203	0.381	0.140	-0.100	-0.029	0.067	0.275	0.312	0.167	-0.078
-0.403	0.477	-0.814	-0.322	0.457	-0.829	0.322	0.208	0.094	-0.073	0.032	0.036	0.252	0.247	0.194	-0.074
-0.426	0.493	-0.838	-0.325	0.461	-0.825	0.291	0.084	0.144	-0.093	0.044	0.009	0.274	0.231	0.217	-0.025
-0.349	0.512	-0.893	-0.327	0.464	-0.824	0.191	0.027	0.112	-0.015	0.061	-0.048	0.198	0.212	0.272	0.036
-0.218	0.481	-0.964	-0.333	0.465	-0.820	0.090	0.385	0.079	0.123	0.029	-0.122	0.067	0.243	0.342	0.091
-0.203	0.415	-1.035	-0.331	0.464	-0.822	0.026	-0.153	0.069	0.136	-0.036	-0.192	0.051	0.309	0.413	0.151
-0.210	0.369	-1.090	-0.330	0.463	-0.823	-0.065	-0.060	-0.004	0.127	-0.081	-0.245	0.059	0.355	0.467	0.204
-0.180	0.338	-1.066	-0.323	0.461	-0.826	-0.096	-0.304	-0.086	0.151	-0.110	-0.218	0.028	0.385	0.442	0.228
-0.122	0.350	-1.078	-0.318	0.462	-0.828	0.017	-0.165	-0.138	0.204	-0.100	-0.228	0.029	0.373	0.453	0.243
-0.114	0.334	-1.106	-0.313	0.464	-0.828	0.098	-0.162	-0.175	0.207	-0.117	-0.255	0.037	0.388	0.479	0.251
-0.114	0.307	-1.106	-0.302	0.468	-0.830	0.239	-0.573	-0.164	0.195	-0.149	-0.253	0.036	0.414	0.479	0.266
-0.130	0.342	-1.082	-0.296	0.474	-0.829	0.303	-0.212	-0.202	0.174	-0.120	-0.230	0.021	0.379	0.454	0.256
-0.045	0.412	-1.027	-0.287	0.480	-0.829	0.318	-0.394	-0.170	0.249	-0.056	-0.175	0.106	0.309	0.397	0.242
-0.087	0.439	-0.932	-0.281	0.487	-0.827	0.389	-0.187	-0.186	0.202	-0.037	-0.083	0.063	0.281	0.301	0.207
-0.087	0.439	-0.932	-0.276	0.495	-0.824	0.410	-0.198	-0.185	0.196	-0.044	-0.085	0.064	0.281	0.299	0.186
-0.218	0.485	-0.952	-0.268	0.503	-0.822	0.457	-0.390	-0.146	0.057	-0.006	-0.107	0.067	0.233	0.317	0.142
-0.153	0.493	-0.920	-0.258	0.512	-0.820	0.474	-0.500	-0.150	0.113	-0.007	-0.077	0.002	0.224	0.283	0.108
-0.199	0.489	-0.885	-0.249	0.520	-0.817	0.475	-0.418	-0.109	0.058	-0.019	-0.044	0.048	0.227	0.246	0.069
-0.222	0.485	-0.885	-0.246	0.529	-0.812	0.526	-0.049	-0.197	0.032	-0.032	-0.049	0.072	0.229	0.244	0.050
-0.257	0.493	-0.889	-0.239	0.538	-0.808	0.514	-0.327	-0.175	-0.009	-0.034	-0.056	0.107	0.220	0.246	0.030
-0.264	0.531	-0.885	-0.230	0.547	-0.805	0.501	-0.467	-0.183	-0.026	-0.004	-0.056	0.114	0.179	0.239	0.006
-0.210	0.531	-0.849	-0.228	0.555	-0.800	0.468	0.022	-0.221	0.025	-0.012	-0.025	0.061	0.176	0.202	-0.016
-0.303	0.520	-0.873	-0.221	0.563	-0.796	0.450	-0.278	-0.253	-0.074	-0.032	-0.052	0.154	0.185	0.223	-0.008
-0.291	0.508	-0.822	-0.213	0.570	-0.793	0.375	-0.280	-0.268	-0.070	-0.051	-0.004	0.143	0.194	0.170	-0.034
-0.160	0.477	-0.786	-0.215	0.578	-0.787	0.421	0.332	-0.320	0.062	-0.090	0.026	0.013	0.221	0.132	-0.048
-0.376	0.442	-0.838	-0.211	0.585	-0.783	0.401	-0.201	-0.134	-0.157	-0.131	-0.029	0.228	0.253	0.180	-0.052
-0.245	0.489	-0.775	-0.205	0.591	-0.780	0.420	-0.321	-0.105	-0.033	-0.091	0.031	0.097	0.203	0.113	-0.047
-0.268	0.531	-0.759	-0.203	0.598	-0.775	0.418	-0.028	-0.114	-0.058	-0.056	0.042	0.121	0.158	0.095	-0.055
-0.249	0.543	-0.814	-0.195	0.605	-0.772	0.406	-0.439	-0.085	-0.046	-0.050	-0.015	0.103	0.143	0.147	-0.040
-0.180	0.574	-0.739	-0.196	0.612	-0.766	0.449	0.235	-0.206	0.024	-0.027	0.053	0.034	0.109	0.070	-0.039
-0.249	0.612	-0.755	-0.191	0.619	-0.762	0.374	-0.258	-0.128	-0.051	0.005	0.034	0.102	0.068	0.084	-0.030
-0.214	0.640	-0.747	-0.185	0.627	-0.757	0.498	-0.239	-0.224	-0.023	0.024	0.037	0.068	0.038	0.074	-0.041
-0.207	0.686	-0.743	-0.187	0.635	-0.750	0.452	0.385	-0.288	-0.013	0.062	0.034	0.060	0.011	0.068	-0.054
-0.299	0.674	-0.794	-0.183	0.642	-0.744	0.438	-0.072	-0.229	-0.109	0.043	-0.022	0.152	0.003	0.118	-0.049
-0.260	0.694	-0.806	-0.175	0.649	-0.740	0.405	-0.383	-0.236	-0.080	0.056	-0.038	0.113	0.025	0.129	-0.050
-0.218	0.670	-0.763	-0.174	0.655	-0.735	0.341	0.201	-0.287	-0.038	0.027	0.001	0.071	0.004	0.084	-0.047
-0.207	0.640	-0.727	-0.170	0.662	-0.730	0.394	0.056	-0.350	-0.030	-0.011	0.031	0.058	0.024	0.046	-0.045
-0.187	0.667	-0.786	-0.162	0.667	-0.727	0.314	-0.326	-0.253	-0.019	0.011	-0.031	0.039	0.006	0.104	-0.039
-0.249	0.674	-0.735	-0.157	0.674	-0.722	0.377	-0.025	-0.365	-0.086	0.012	0.016	0.100	0.016	0.051	-0.031
-0.199	0.670	-0.778	-0.151	0.679	-0.718	0.321	-0.137	-0.323	-0.042	0.002	-0.031	0.051	0.015	0.093	-0.025
-0.153	0.640	-0.763	-0.144	0.684	-0.715	0.282	-0.229	-0.284	-0.003	-0.033	-0.019	0.005	0.013	0.076	-0.025
-0.164	0.620	-0.775	-0.138	0.690	-0.711	0.330	-0.116	-0.296	-0.020	-0.058	-0.034	0.016	0.030	0.087	-0.009
-0.164	0.620	-0.775	-0.134	0.694	-0.707	0.295	-0.021	-0.270	-0.024	-0.063	-0.038	0.016	0.028	0.085	0.006
-0.157	0.636	-0.782	-0.127	0.700	-0.703	0.333	-0.235	-0.307	-0.024	-0.053	-0.050	0.008	0.010	0.092	0.010
-0.095	0.651	-0.775	-0.125	0.705	-0.698	0.358	0.189	-0.319	0.036	-0.043	-0.047	0.053	0.007	0.083	0.017
-0.095	0.651	-0.711	-0.121	0.710	-0.694	0.312	-0.024	-0.283	0.031	-0.048	0.012	0.054	0.010	0.019	0.005
-0.080	0.678	-0.664	-0.121	0.715	-0.688	0.340	0.321	-0.287	0.047	-0.026	0.054	0.069	0.039	0.029	0.005
-0.199	0.647	-0.711	-0.119	0.722	-0.682	0.432	0.050	-0.201	-0.074	-0.063	0.000	0.050	0.009	0.017	-0.005
-0.122	0.667	-0.684	-0.117	0.730	-0.674	0.549	0.178	-0.285	0.001	-0.051	0.020	0.028	0.030	0.012	-0.033
-0.114	0.655	-0.668	-0.119	0.738	-0.664	0.601	0.402	-0.224	0.011	-0.071	0.026	0.036	0.019	0.028	-0.037
-0.253	0.682	-0.708	-0.114	0.747	-0.656	0.615	-0.223	-0.194	-0.133	-0.053	-0.022	0.102	0.048	0.010	-0.024
-0.103	0.717	-0.641	-0.116	0.756	-0.644	0.710	0.408	-0.201	0.019	-0.027	0.034	0.048	0.084	0.057	-0.023
-0.130	0.721	-0.656	-0.117	0.767	-0.631	0.788	0.287	-0.166	-0.007	-0.034	0.005	0.022	0.089	0.042	-0.016
-0.114	0.721	-0.629	-0.118	0.777	-0.619	0.799	0.203	-0.134	0.009	-0.044	0.020	0.038	0.089	0.069	0.005
-0.076	0.705	-0.605	-0.119	0.787	-0.605	0.836	0.291	-0.156	0.049	-0.070	0.030	0.077	0.074	0.093	-0.000
-0.122	0.748	-0.570	-0.124	0.798	-0.589	0.875	0.741	-0.207	0.008	-0.038	0.050	0.031	0.117	0.129	-0.006
-0.164	0.728	-0.637	-0.125	0.809	-0.575	0.873	0.278	-0.190	-0.034	-0.068	-0.032	0.010	0.097	0.062	-0.010
-0.183	0.759	-0.629	-0.124	0.819	-0.561	0.862	0.178	-0.193	-0.054	-0.047	-0.038	0.029	0.128	0.070	-0.026
-0.141	0.767	-0.558	-0.122	0.830	-0.545	0.934	0.212	-0.244	-0.014	-0.050	0.017	0.015	0.135	0.141	-0.034
-0.172	0.771	-0.554	-0.121	0.840	-0.529	0.916	0.215	-0.218	-0.046	-0.056	0.005	0.015	0.139	0.145	-0.030
-0.191	0.794	-0.574	-0.120	0.849	-0.514	0.873	0.202	-0.170	-0.065	-0.042	-0.030	0.035	0.161	0.124	-0.033
-0.103	0.825	-0.459	-0.119	0.859	-0.498	0.924	0.293	-0.250	0.022	-0.021	0.068	0.055	0.191	0.238	-0.032
-0.191	0.829	-0.546	-0.118	0.868	-0.483	0.849	0.208	-0.196	-0.068	-0.026	-0.033	0.033	0.194	0.151	-0.032
-0.114	0.860	-0.443	-0.115	0.878	-0.465	0.974	0.208	-0.259	0.007	-0.005	0.052	0.044	0.224	0.253	-0.025
-0.160	0.864	-0.471	-0.111	0.886	-0.450	0.886	-0.215	-0.124	-0.043	-0.009	0.009	0.001	0.227	0.225	-0.016
-0.137	0.829	-0.479	-0.109	0.894	-0.434	0.916	-0.069	-0.084	-0.022	-0.052	-0.015	0.022	0.191	0.217	-0.011
-0.049	0.887	-0.388	-0.107	0.903	-0.416	0.983	0.037	-0.129	0.064	-0.002	0.057	0.111	0.247	0.307	-0.013
-0.133	0.925	-0.412	-0.105	0.911	-0.399	0.961	0.017	-0.135	-0.022	0.028	0.016	0.027	0.285	0.282	0.014
-0.141	0.906	-0.440	-0.102	0.918	-0.383	0.896	-0.209	-0.059	-0.032	0.002	-0.027	0.019	0.264	0.254	-0.005
0.017	0.902	-0.329	-0.103	0.925	-0.366	0.864	0.306	-0.068	0.126	-0.008	0.066	0.177	0.259	0.364	0.003
-0.245	0.945	-0.432	-0.100	0.930	-0.353	0.802	-0.546	0.022	-0.138	0.029	-0.050	0.084	0.300	0.260	0.013
-0.007	1.003	-0.329	-0.100	0.935	-0.340	0.690	0.143	-0.031	0.100	0.082	0.039	0.155	0.357	0.362	0.019
-0.080	0.914	-0.341	-0.102	0.939	-0.328	0.602	0.297	-0.005	0.029	-0.011	0.015	0.081	0.266	0.349	-0.008
-0.118	0.972	-0.396	-0.103	0.943	-0.317	0.578	0.096	0.019	-0.008	0.043	-0.051	0.043	0.322	0.293	-0.000
-0.183	0.983	-0.412	-0.104	0.946	-0.306	0.577	0.014	0.047	-0.072	0.052	-0.078	0.022	0.332	0.276	-0.009
-0.218	0.991	-0.400	-0.103	0.949	-0.297	0.532	-0.333	0.056	-0.107	0.057	-0.075	0.057	0.338	0.287	-0.003
-0.118	0.925	-0.447	-0.104	0.951	-0.290	0.394	-0.140	0.094	-0.006	-0.011	-0.129	0.043	0.271	0.238	0.009
-0.080	0.895	-0.369	-0.108	0.953	-0.285	0.319	-0.026	0.198	0.036	-0.043	-0.056	0.081	0.238	0.315	0.021
-0.076	0.945	-0.400	-0.111	0.954	-0.278	0.366	0.082	0.152	0.043	0.006	-0.094	0.084	0.286	0.282	0.035
-0.137	1.014	-0.384	-0.119	0.956	-0.269	0.385	0.527	0.228	-0.011	0.074	-0.087	0.022	0.354	0.296	0.025
-0.172	1.080	-0.384	-0.125	0.957	-0.261	0.433	-0.018	0.350	-0.039	0.138	-0.094	0.012	0.417	0.295	-0.010
-0.180	1.084	-0.349	-0.133	0.958	-0.255	0.281	0.516	0.259	-0.039	0.142	-0.066	0.020	0.419	0.328	-0.057
-0.330	1.018	-0.428	-0.136	0.957	-0.256	0.010	-0.171	0.187	-0.186	0.077	-0.144	0.170	0.351	0.248	-0.065
-0.330	0.987	-0.298	-0.142	0.955	-0.260	-0.219	-0.096	0.302	-0.180	0.048	-0.009	0.171	0.318	0.377	-0.061
-0.176	1.007	-0.306	-0.145	0.953	-0.268	-0.332	-0.448	0.273	-0.024	0.070	-0.009	0.018	0.335	0.367	-0.052
-0.145	0.949	-0.329	-0.145	0.950	-0.278	-0.473	-0.259	0.107	0.008	0.015	-0.023	0.013	0.274	0.341	-0.004
-0.149	0.956	-0.412	-0.143	0.945	-0.293	-0.725	-0.467	0.018	0.002	0.027	-0.090	0.008	0.279	0.256	0.057
-0.057	0.937	-0.432	-0.141	0.941	-0.308	-0.729	-0.205	-0.043	0.092	0.012	-0.095	0.100	0.257	0.234	0.096
-0.068	0.887	-0.562	-0.137	0.937	-0.321	-0.653	-0.249	-0.096	0.076	-0.034	-0.211	0.088	0.204	0.102	0.127
-0.010	0.914	-0.542	-0.130	0.936	-0.328	-0.318	-0.168	-0.311	0.127	-0.006	-0.184	0.146	0.228	0.119	0.141
-0.003	0.922	-0.510	-0.123	0.936	-0.329	0.038	-0.353	-0.248	0.127	0.001	-0.152	0.153	0.233	0.148	0.159
-0.083	0.914	-0.542	-0.119	0.937	-0.329	0.082	-0.450	-0.009	0.043	-0.007	-0.183	0.072	0.223	0.113	0.165
0.036	0.976	-0.538	-0.118	0.937	-0.330	0.047	-0.242	0.020	0.160	0.055	-0.179	0.190	0.282	0.114	0.179
-0.026	0.999	-0.597	-0.116	0.937	-0.330	0.006	-0.065	-0.069	0.097	0.078	-0.238	0.128	0.302	0.052	0.187
0.090	0.995	-0.530	-0.114	0.935	-0.335	-0.197	-0.424	0.077	0.210	0.076	-0.166	0.242	0.294	0.116	0.208
0.059	0.964	-0.507	-0.113	0.933	-0.341	-0.269	-0.013	-0.002	0.179	0.047	-0.136	0.210	0.260	0.137	0.186
0.059	0.964	-0.507	-0.110	0.931	-0.349	-0.374	-0.359	-0.007	0.176	0.050	-0.128	0.209	0.256	0.133	0.169
-0.049	0.972	-0.510	-0.105	0.927	-0.359	-0.475	-0.510	-0.057	0.063	0.061	-0.122	0.100	0.260	0.126	0.115
-0.041	0.991	-0.463	-0.102	0.923	-0.370	-0.557	-0.179	-0.101	0.067	0.085	-0.063	0.106	0.277	0.171	0.082
-0.149	0.972	-0.475	-0.098	0.918	-0.384	-0.712	-0.402	-0.059	-0.044	0.071	-0.061	0.003	0.254	0.158	0.050
-0.083	0.949	-0.507	-0.095	0.912	-0.399	-0.799	-0.158	-0.092	0.018	0.054	-0.077	0.060	0.228	0.124	0.036
-0.080	0.925	-0.534	-0.090	0.905	-0.416	-0.886	-0.152	-0.171	0.018	0.038	-0.088	0.062	0.202	0.094	0.018
-0.068	0.929	-0.487	-0.086	0.897	-0.434	-0.974	-0.137	-0.174	0.025	0.049	-0.023	0.072	0.204	0.139	0.019
-0.103	0.910	-0.495	-0.081	0.889	-0.451	-0.946	-0.218	-0.178	-0.015	0.038	-0.013	0.035	0.182	0.128	-0.005
-0.107	0.902	-0.530	-0.074	0.881	-0.467	-0.857	-0.371	-0.196	-0.025	0.038	-0.033	0.030	0.172	0.090	-0.007
-0.149	0.922	-0.471	-0.071	0.872	-0.484	-0.924	-0.173	-0.082	-0.071	0.066	0.043	0.013	0.188	0.145	-0.022
-0.022	0.914	-0.479	-0.069	0.864	-0.499	-0.867	-0.063	-0.062	0.055	0.067	0.050	0.113	0.177	0.133	-0.012
-0.126	0.856	-0.562	-0.065	0.856	-0.513	-0.794	-0.431	0.002	-0.053	0.017	-0.018	0.009	0.115	0.046	-0.036
-0.014	0.891	-0.514	-0.066	0.847	-0.527	-0.840	0.207	-0.042	0.059	0.061	0.043	0.120	0.147	0.089	-0.029
-0.195	0.910	-0.514	-0.067	0.838	-0.541	-0.860	0.059	-0.027	-0.121	0.089	0.058	0.061	0.162	0.085	-0.044
-0.103	0.852	-0.534	-0.066	0.829	-0.556	-0.868	-0.088	-0.032	-0.030	0.041	0.053	0.031	0.101	0.061	-0.051
-0.099	0.837	-0.550	-0.063	0.819	-0.570	-0.869	-0.177	-0.037	-0.028	0.035	0.052	0.036	0.082	0.042	-0.073
-0.118	0.806	-0.510	-0.065	0.808	-0.586	-0.975	0.104	0.009	-0.046	0.015	0.107	0.017	0.048	0.077	-0.057
-0.126	0.810	-0.581	-0.065	0.795	-0.602	-1.048	-0.060	0.058	-0.053	0.032	0.053	0.010	0.049	0.003	-0.052
-0.141	0.783	-0.696	-0.065	0.781	-0.621	-1.135	-0.063	0.046	-0.069	0.019	-0.043	0.005	0.019	0.115	-0.038
-0.095	0.755	-0.680	-0.062	0.767	-0.639	-1.136	-0.332	0.076	-0.025	0.006	-0.009	0.041	0.010	0.103	-0.033
-0.022	0.717	-0.644	-0.059	0.752	-0.657	-1.141	-0.384	0.090	0.044	-0.017	0.045	0.114	0.051	0.071	-0.018
-0.122	0.775	-0.688	-0.064	0.737	-0.672	-1.095	0.388	-0.000	-0.050	0.055	0.018	0.014	0.005	0.118	-0.003
-0.057	0.771	-0.731	-0.054	0.721	-0.691	-1.185	-0.875	0.138	0.005	0.067	-0.007	0.079	0.002	0.164	-0.007
-0.010	0.744	-0.660	-0.059	0.706	-0.706	-1.100	0.359	0.035	0.056	0.055	0.079	0.125	0.031	0.096	-0.016
-0.103	0.624	-0.755	-0.054	0.688	-0.724	-1.218	-0.520	0.162	-0.041	-0.047	0.002	0.032	0.153	0.194	-0.004
-0.064	0.609	-0.700	-0.057	0.672	-0.738	-1.083	0.098	0.085	0.000	-0.046	0.072	0.070	0.171	0.142	-0.020
-0.045	0.558	-0.771	-0.056	0.655	-0.753	-1.118	-0.210	0.154	0.018	-0.080	0.017	0.089	0.224	0.215	-0.039
-0.122	0.497	-0.751	-0.054	0.640	-0.767	-0.989	-0.245	0.120	-0.061	-0.126	0.050	0.012	0.288	0.199	-0.040
-0.122	0.497	-0.751	-0.059	0.625	-0.779	-0.956	0.202	0.109	-0.056	-0.111	0.062	0.012	0.291	0.201	-0.053
-0.083	0.508	-0.735	-0.063	0.611	-0.789	-0.886	0.197	0.077	-0.013	-0.085	0.089	0.049	0.282	0.188	-0.046
-0.187	0.489	-0.909	-0.059	0.596	-0.801	-0.893	-0.318	0.112	-0.121	-0.090	-0.072	0.055	0.303	0.363	-0.032
0.001	0.473	-0.798	-0.060	0.582	-0.811	-0.839	-0.004	0.047	0.068	-0.092	0.048	0.133	0.321	0.255	-0.001
-0.068	0.454	-0.845	-0.058	0.569	-0.820	-0.782	-0.155	0.071	-0.003	-0.098	0.011	0.063	0.342	0.305	-0.008
0.051	0.493	-0.778	-0.065	0.557	-0.828	-0.747	0.492	-0.035	0.123	-0.047	0.086	0.182	0.306	0.240	0.022
-0.137	0.489	-0.834	-0.060	0.543	-0.837	-0.782	-0.381	0.030	-0.071	-0.038	0.040	0.007	0.312	0.297	-0.001
0.024	0.446	-0.822	-0.063	0.531	-0.845	-0.720	0.281	-0.073	0.094	-0.068	0.060	0.155	0.356	0.286	0.012
-0.130	0.408	-0.861	-0.058	0.519	-0.853	-0.703	-0.283	-0.023	-0.065	-0.094	0.029	0.001	0.396	0.327	-0.008
0.036	0.400	-0.794	-0.059	0.509	-0.858	-0.568	0.135	-0.099	0.101	-0.092	0.102	0.166	0.404	0.262	0.014
-0.053	0.400	-0.814	-0.061	0.500	-0.864	-0.521	0.153	-0.087	0.014	-0.083	0.088	0.077	0.405	0.284	-0.014
-0.014	0.431	-0.853	-0.063	0.493	-0.868	-0.452	0.170	-0.093	0.054	-0.045	0.053	0.115	0.376	0.324	-0.007
-0.130	0.385	-0.857	-0.062	0.487	-0.871	-0.312	-0.015	-0.069	-0.062	-0.085	0.052	0.001	0.423	0.329	-0.018
-0.064	0.361	-0.782	-0.068	0.484	-0.873	-0.190	0.370	-0.077	0.009	-0.105	0.129	0.064	0.447	0.256	0.005
-0.041	0.373	-0.842	-0.068	0.483	-0.873	-0.041	0.062	-0.124	0.032	-0.093	0.070	0.087	0.437	0.316	-0.004
0.067	0.338	-0.802	-0.072	0.484	-0.872	0.090	0.330	-0.155	0.143	-0.129	0.109	0.194	0.473	0.278	0.006
-0.068	0.350	-0.830	-0.078	0.488	-0.870	0.188	0.447	-0.183	0.014	-0.121	0.079	0.059	0.462	0.307	-0.000
-0.053	0.381	-0.743	-0.081	0.491	-0.867	0.187	0.300	-0.164	0.033	-0.093	0.163	0.074	0.432	0.221	-0.004
-0.118	0.392	-0.794	-0.084	0.497	-0.864	0.299	0.296	-0.235	-0.029	-0.087	0.109	0.009	0.422	0.273	-0.036
-0.076	0.392	-0.802	-0.091	0.504	-0.859	0.441	0.572	-0.292	0.020	-0.095	0.096	0.050	0.423	0.283	-0.031
-0.126	0.419	-0.763	-0.097	0.514	-0.852	0.553	0.512	-0.277	-0.024	-0.078	0.129	0.000	0.397	0.244	-0.019
-0.076	0.381	-0.857	-0.094	0.525	-0.846	0.625	-0.044	-0.220	0.023	-0.128	0.028	0.050	0.436	0.339	-0.011
-0.045	0.412	-0.806	-0.106	0.538	-0.837	0.725	0.879	-0.268	0.065	-0.109	0.070	0.081	0.406	0.288	-0.010
-0.107	0.415	-0.767	-0.113	0.550	-0.828	0.713	0.526	-0.176	0.010	-0.117	0.100	0.019	0.403	0.249	-0.012
-0.118	0.470	-0.826	-0.116	0.561	-0.820	0.695	0.299	-0.190	0.002	-0.075	0.033	0.007	0.349	0.309	-0.014
-0.199	0.473	-0.810	-0.125	0.574	-0.809	0.769	0.749	-0.249	-0.069	-0.084	0.038	0.073	0.346	0.293	-0.030
-0.110	0.473	-0.790	-0.127	0.587	-0.799	0.784	0.268	-0.208	0.021	-0.097	0.048	0.014	0.346	0.274	-0.032
-0.157	0.527	-0.751	-0.132	0.601	-0.789	0.812	0.476	-0.242	-0.020	-0.056	0.077	0.032	0.292	0.235	-0.047
-0.157	0.527	-0.751	-0.138	0.615	-0.777	0.856	0.623	-0.275	-0.014	-0.070	0.065	0.032	0.292	0.235	-0.036
-0.210	0.512	-0.743	-0.137	0.629	-0.766	0.886	0.082	-0.209	-0.069	-0.100	0.062	0.086	0.308	0.227	-0.039
-0.141	0.551	-0.723	-0.141	0.643	-0.753	0.922	0.457	-0.262	0.004	-0.075	0.068	0.017	0.269	0.206	-0.029
-0.126	0.558	-0.680	-0.147	0.657	-0.739	0.913	0.583	-0.236	0.025	-0.082	0.098	0.002	0.261	0.163	-0.024
-0.130	0.555	-0.711	-0.150	0.672	-0.725	0.948	0.451	-0.255	0.024	-0.100	0.053	0.006	0.265	0.194	-0.021
-0.145	0.597	-0.688	-0.153	0.687	-0.711	0.984	0.423	-0.219	0.012	-0.072	0.062	0.022	0.222	0.170	-0.024
-0.230	0.578	-0.723	-0.153	0.702	-0.695	1.077	0.214	-0.210	-0.072	-0.107	0.011	0.108	0.241	0.205	-0.015
-0.176	0.616	-0.660	-0.156	0.718	-0.678	1.125	0.406	-0.198	-0.016	-0.084	0.057	0.054	0.202	0.141	-0.037
-0.110	0.643	-0.648	-0.160	0.734	-0.660	1.153	0.509	-0.194	0.054	-0.073	0.050	0.010	0.174	0.129	-0.035
-0.272	0.636	-0.672	-0.159	0.750	-0.642	1.215	0.059	-0.139	-0.109	-0.097	0.008	0.152	0.181	0.151	-0.026
-0.145	0.705	-0.601	-0.162	0.764	-0.624	1.107	0.374	-0.151	0.021	-0.041	0.061	0.025	0.110	0.080	-0.034
-0.183	0.721	-0.613	-0.164	0.778	-0.606	1.069	0.473	-0.198	-0.015	-0.040	0.031	0.064	0.094	0.090	-0.045
-0.245	0.705	-0.613	-0.165	0.792	-0.588	1.107	0.321	-0.218	-0.075	-0.069	0.013	0.127	0.108	0.089	-0.029
-0.195	0.721	-0.609	-0.163	0.805	-0.571	1.065	0.003	-0.168	-0.028	-0.066	-0.000	0.077	0.091	0.084	-0.036
-0.187	0.736	-0.581	-0.161	0.818	-0.552	1.155	0.055	-0.139	-0.021	-0.064	0.008	0.069	0.075	0.056	-0.038
-0.191	0.752	-0.534	-0.160	0.832	-0.532	1.221	0.112	-0.161	-0.026	-0.062	0.035	0.073	0.058	0.007	-0.027
-0.203	0.783	-0.562	-0.159	0.844	-0.512	1.143	0.137	-0.141	-0.039	-0.043	-0.012	0.085	0.026	0.034	-0.020
-0.195	0.786	-0.554	-0.159	0.855	-0.494	1.104	0.112	-0.082	-0.031	-0.050	-0.023	0.077	0.021	0.024	-0.035
-0.153	0.802	-0.518	-0.157	0.867	-0.474	1.163	-0.005	-0.099	0.010	-0.046	-0.008	0.035	0.004	0.012	-0.035
-0.280	0.813	-0.514	-0.157	0.877	-0.454	1.132	0.056	-0.060	-0.117	-0.045	-0.023	0.162	0.009	0.018	-0.028
-0.210	0.840	-0.503	-0.156	0.887	-0.434	1.137	-0.039	-0.020	-0.049	-0.028	-0.031	0.092	0.037	0.031	-0.034
-0.164	0.883	-0.471	-0.156	0.897	-0.415	1.139	-0.147	0.034	-0.003	0.006	-0.020	0.046	0.081	0.064	-0.041
-0.233	0.883	-0.487	-0.155	0.905	-0.396	1.092	-0.183	0.019	-0.073	-0.003	-0.054	0.116	0.082	0.049	-0.020
-0.210	0.898	-0.479	-0.154	0.914	-0.375	1.149	-0.063	-0.005	-0.051	0.004	-0.067	0.093	0.099	0.058	-0.013
-0.176	0.887	-0.447	-0.154	0.922	-0.355	1.146	-0.044	-0.009	-0.017	-0.016	-0.056	0.058	0.089	0.091	-0.021
-0.180	0.895	-0.424	-0.155	0.929	-0.336	1.047	-0.145	0.101	-0.020	-0.015	-0.051	0.062	0.097	0.115	-0.012
-0.226	0.910	-0.436	-0.157	0.935	-0.319	0.975	-0.231	0.176	-0.064	-0.005	-0.080	0.108	0.114	0.105	-0.014
-0.203	0.937	-0.416	-0.161	0.940	-0.301	0.949	-0.025	0.210	-0.037	0.017	-0.078	0.085	0.142	0.126	-0.022
-0.226	0.941	-0.380	-0.165	0.945	-0.284	0.964	-0.089	0.231	-0.056	0.017	-0.060	0.108	0.148	0.162	-0.025
-0.257	0.929	-0.416	-0.168	0.949	-0.266	0.963	-0.138	0.215	-0.083	0.001	-0.113	0.139	0.138	0.128	-0.009
-0.249	0.949	-0.451	-0.171	0.953	-0.251	0.902	-0.353	0.227	-0.073	0.016	-0.164	0.132	0.159	0.093	-0.005
-0.172	0.983	-0.392	-0.173	0.956	-0.236	0.862	-0.148	0.153	0.006	0.048	-0.120	0.056	0.194	0.154	-0.009
-0.207	1.022	-0.373	-0.175	0.960	-0.220	0.870	-0.083	0.132	-0.027	0.083	-0.117	0.091	0.234	0.175	-0.011
-0.287	1.003	-0.369	-0.178	0.963	-0.204	0.889	-0.411	0.213	-0.105	0.061	-0.128	0.171	0.216	0.180	-0.012
-0.283	0.960	-0.349	-0.181	0.965	-0.189	0.865	-0.307	0.228	-0.098	0.016	-0.123	0.167	0.175	0.201	-0.018
-0.257	0.964	-0.341	-0.186	0.967	-0.175	0.833	-0.273	0.291	-0.066	0.018	-0.130	0.140	0.180	0.210	-0.024
-0.233	0.968	-0.349	-0.191	0.968	-0.161	0.788	-0.326	0.300	-0.038	0.021	-0.151	0.116	0.185	0.202	-0.009
-0.257	0.983	-0.298	-0.195	0.970	-0.147	0.818	-0.250	0.248	-0.057	0.035	-0.114	0.138	0.202	0.254	0.023
-0.218	0.987	-0.270	-0.199	0.971	-0.133	0.788	-0.361	0.225	-0.015	0.038	-0.100	0.099	0.206	0.282	0.047
-0.110	1.010	-0.231	-0.201	0.972	-0.122	0.639	-0.177	0.161	0.095	0.060	-0.072	0.009	0.231	0.322	0.072
-0.137	1.003	-0.266	-0.203	0.973	-0.113	0.508	-0.186	0.152	0.070	0.052	-0.116	0.016	0.224	0.287	0.102
-0.122	1.061	-0.317	-0.205	0.973	-0.107	0.416	-0.277	0.141	0.087	0.110	-0.174	0.000	0.284	0.236	0.127
-0.141	1.076	-0.353	-0.208	0.973	-0.101	0.370	-0.112	0.160	0.071	0.125	-0.216	0.018	0.301	0.201	0.135
-0.130	1.065	-0.337	-0.210	0.973	-0.095	0.404	-0.227	0.131	0.084	0.113	-0.206	0.005	0.291	0.217	0.155
-0.133	1.041	-0.349	-0.210	0.974	-0.091	0.310	-0.300	0.060	0.080	0.090	-0.222	0.007	0.269	0.206	0.181
-0.076	1.057	-0.357	-0.209	0.974	-0.087	0.249	-0.143	-0.012	0.137	0.105	-0.233	0.052	0.286	0.199	0.190
-0.003	1.030	-0.353	-0.208	0.974	-0.085	0.188	-0.288	-0.015	0.209	0.078	-0.231	0.126	0.261	0.204	0.208
-0.118	0.995	-0.416	-0.207	0.974	-0.087	0.040	-0.396	0.033	0.093	0.043	-0.292	0.010	0.228	0.141	0.230
-0.053	0.976	-0.388	-0.208	0.974	-0.092	-0.097	-0.547	0.129	0.160	0.024	-0.259	0.077	0.209	0.169	0.247
-0.030	0.976	-0.400	-0.209	0.973	-0.097	-0.092	-0.530	0.138	0.184	0.025	-0.266	0.101	0.211	0.158	0.246
0.020	0.980	-0.357	-0.209	0.973	-0.099	0.009	-0.260	0.027	0.233	0.029	-0.221	0.152	0.216	0.202	0.260
0.013	0.987	-0.321	-0.206	0.973	-0.101	0.025	-0.426	-0.069	0.223	0.037	-0.184	0.144	0.225	0.238	0.260
0.001	0.987	-0.317	-0.204	0.974	-0.104	-0.008	-0.479	-0.043	0.209	0.036	-0.177	0.134	0.226	0.243	0.255
0.013	1.053	-0.250	-0.202	0.974	-0.108	-0.130	-0.288	-0.029	0.218	0.102	-0.106	0.146	0.293	0.311	0.221
0.013	1.053	-0.250	-0.198	0.974	-0.112	-0.156	-0.140	-0.131	0.215	0.102	-0.102	0.147	0.294	0.312	0.211
-0.122	1.049	-0.298	-0.196	0.973	-0.118	-0.160	-0.646	-0.000	0.078	0.098	-0.143	0.013	0.290	0.265	0.184
0.009	1.057	-0.239	-0.195	0.973	-0.123	-0.228	-0.037	-0.060	0.207	0.107	-0.078	0.145	0.299	0.326	0.146
-0.103	1.022	-0.246	-0.193	0.973	-0.129	-0.266	-0.095	-0.068	0.094	0.072	-0.080	0.035	0.265	0.319	0.106
-0.183	1.014	-0.282	-0.191	0.972	-0.137	-0.324	-0.449	-0.028	0.011	0.065	-0.107	0.045	0.258	0.284	0.089
-0.195	1.018	-0.282	-0.189	0.971	-0.146	-0.335	-0.492	-0.042	-0.002	0.070	-0.098	0.056	0.262	0.284	0.039
-0.157	1.022	-0.207	-0.187	0.970	-0.156	-0.467	-0.133	-0.069	0.034	0.075	-0.014	0.017	0.266	0.360	0.018
-0.241	0.991	-0.262	-0.184	0.969	-0.166	-0.427	-0.411	-0.075	-0.053	0.046	-0.059	0.100	0.235	0.305	-0.009
-0.187	0.999	-0.242	-0.181	0.968	-0.176	-0.515	-0.047	-0.170	-0.003	0.054	-0.028	0.045	0.243	0.324	-0.006
-0.276	0.960	-0.223	-0.178	0.966	-0.188	-0.537	-0.548	-0.068	-0.094	0.018	0.004	0.133	0.204	0.343	-0.014
-0.118	0.991	-0.203	-0.174	0.964	-0.199	-0.523	-0.036	-0.159	0.060	0.050	0.034	0.026	0.234	0.362	-0.007
-0.180	0.956	-0.246	-0.170	0.963	-0.209	-0.449	-0.436	-0.127	-0.005	0.017	0.001	0.035	0.199	0.319	-0.007
-0.164	0.949	-0.250	-0.167	0.962	-0.217	-0.371	-0.176	-0.130	0.007	0.010	0.005	0.020	0.191	0.315	0.008
-0.168	0.987	-0.294	-0.164	0.960	-0.227	-0.471	-0.238	-0.077	0.000	0.050	-0.028	0.023	0.230	0.272	0.006
-0.172	0.991	-0.258	-0.162	0.958	-0.237	-0.459	-0.373	-0.026	-0.006	0.056	0.018	0.027	0.233	0.308	-0.006
-0.137	1.030	-0.306	-0.160	0.956	-0.246	-0.470	-0.155	-0.036	0.027	0.097	-0.020	0.008	0.271	0.261	-0.004
-0.233	1.003	-0.298	-0.159	0.953	-0.257	-0.515	-0.275	-0.035	-0.071	0.073	-0.001	0.088	0.243	0.269	-0.014
-0.122	0.983	-0.250	-0.156	0.950	-0.271	-0.660	-0.248	-0.039	0.038	0.057	0.060	0.024	0.223	0.317	-0.016
-0.191	0.976	-0.302	-0.153	0.947	-0.284	-0.658	-0.313	-0.083	-0.034	0.053	0.023	0.046	0.214	0.266	-0.045
-0.160	0.964	-0.286	-0.149	0.943	-0.297	-0.686	-0.092	-0.192	-0.008	0.044	0.052	0.015	0.200	0.281	-0.028
-0.268	0.972	-0.353	-0.145	0.939	-0.313	-0.758	-0.414	-0.116	-0.120	0.057	0.001	0.123	0.206	0.213	-0.040
-0.110	0.991	-0.333	-0.140	0.934	-0.328	-0.755	-0.310	-0.143	0.033	0.080	0.036	0.035	0.223	0.232	-0.027
-0.183	0.960	-0.384	-0.136	0.930	-0.343	-0.769	-0.239	-0.133	-0.045	0.054	-0.000	0.038	0.190	0.180	-0.029
-0.087	0.983	-0.337	-0.132	0.924	-0.358	-0.804	-0.207	-0.126	0.048	0.083	0.063	0.059	0.212	0.227	-0.028
-0.160	0.972	-0.392	-0.128	0.919	-0.372	-0.758	-0.110	-0.189	-0.030	0.076	0.022	0.014	0.198	0.170	-0.041
-0.253	0.968	-0.463	-0.124	0.914	-0.386	-0.736	-0.158	-0.159	-0.126	0.077	-0.035	0.105	0.192	0.098	-0.047
-0.153	0.937	-0.392	-0.120	0.908	-0.401	-0.766	-0.246	-0.145	-0.031	0.052	0.051	0.005	0.159	0.168	-0.067
-0.199	0.883	-0.463	-0.115	0.902	-0.415	-0.739	-0.427	-0.078	-0.082	0.004	-0.005	0.050	0.103	0.096	-0.068
-0.199	0.883	-0.463	-0.114	0.896	-0.429	-0.749	0.103	-0.126	-0.083	0.010	0.008	0.049	0.100	0.095	-0.052
-0.160	0.895	-0.503	-0.111	0.890	-0.442	-0.713	-0.134	-0.083	-0.047	0.028	-0.018	0.010	0.110	0.054	-0.041
-0.133	0.875	-0.483	-0.107	0.883	-0.456	-0.768	-0.313	-0.069	-0.024	0.015	0.016	0.018	0.088	0.072	-0.040
-0.083	0.898	-0.475	-0.106	0.877	-0.469	-0.735	0.181	-0.157	0.025	0.045	0.037	0.069	0.109	0.079	-0.029
-0.187	0.914	-0.546	-0.101	0.871	-0.481	-0.678	-0.244	-0.158	-0.084	0.067	-0.022	0.034	0.122	0.006	-0.011
-0.118	0.902	-0.534	-0.096	0.863	-0.496	-0.805	-0.403	-0.076	-0.020	0.063	0.005	0.036	0.108	0.017	-0.013
-0.041	0.840	-0.542	-0.096	0.857	-0.507	-0.654	0.229	-0.150	0.057	0.007	0.008	0.114	0.044	0.008	-0.012
-0.133	0.821	-0.566	-0.092	0.849	-0.521	-0.775	-0.267	-0.066	-0.039	-0.004	-0.002	0.022	0.023	0.017	0.001
-0.053	0.837	-0.518	-0.089	0.842	-0.532	-0.658	-0.134	-0.114	0.038	0.018	0.057	0.103	0.036	0.029	0.013
-0.080	0.825	-0.550	-0.084	0.834	-0.545	-0.749	-0.247	-0.080	0.007	0.015	0.039	0.077	0.022	0.004	-0.012
-0.030	0.810	-0.562	-0.085	0.826	-0.557	-0.715	0.280	-0.128	0.058	0.007	0.038	0.127	0.004	0.017	-0.006
-0.164	0.829	-0.605	-0.084	0.818	-0.569	-0.730	-0.006	-0.098	-0.078	0.034	0.007	0.007	0.021	0.062	-0.013
-0.083	0.821	-0.617	-0.079	0.810	-0.581	-0.722	-0.299	-0.072	-0.002	0.035	0.008	0.075	0.011	0.075	-0.016
-0.091	0.775	-0.605	-0.078	0.802	-0.592	-0.684	0.045	-0.105	-0.011	-0.004	0.031	0.067	0.038	0.064	-0.032
-0.083	0.763	-0.589	-0.078	0.794	-0.603	-0.711	0.079	-0.088	-0.004	-0.007	0.058	0.076	0.051	0.049	-0.019
-0.122	0.759	-0.668	-0.074	0.785	-0.615	-0.688	-0.259	-0.064	-0.046	-0.003	-0.010	0.037	0.057	0.129	-0.022
-0.064	0.740	-0.605	-0.075	0.777	-0.625	-0.673	0.174	-0.041	0.013	-0.014	0.063	0.095	0.078	0.067	-0.031
-0.095	0.748	-0.668	-0.074	0.770	-0.634	-0.559	0.002	-0.071	-0.019	0.001	0.009	0.064	0.072	0.131	-0.023
-0.130	0.728	-0.648	-0.070	0.762	-0.644	-0.642	-0.257	-0.057	-0.057	-0.010	0.039	0.030	0.093	0.112	-0.023
-0.030	0.732	-0.644	-0.066	0.755	-0.653	-0.553	-0.171	-0.090	0.039	0.001	0.052	0.129	0.090	0.109	-0.017
-0.103	0.713	-0.684	-0.068	0.748	-0.660	-0.540	0.202	-0.100	-0.033	-0.011	0.020	0.056	0.111	0.149	-0.020
-0.018	0.705	-0.637	-0.067	0.742	-0.667	-0.430	0.067	-0.084	0.051	-0.013	0.074	0.141	0.120	0.102	-0.011
-0.114	0.667	-0.723	-0.067	0.737	-0.673	-0.410	0.095	-0.128	-0.045	-0.046	-0.007	0.045	0.160	0.189	0.004
-0.091	0.698	-0.719	-0.069	0.731	-0.679	-0.434	0.243	-0.056	-0.020	-0.009	0.003	0.068	0.130	0.186	0.008
0.055	0.678	-0.656	-0.070	0.725	-0.685	-0.408	0.138	-0.055	0.127	-0.023	0.072	0.214	0.150	0.123	0.023
-0.076	0.655	-0.688	-0.075	0.721	-0.689	-0.312	0.473	-0.112	0.001	-0.042	0.045	0.082	0.174	0.155	0.028
0.055	0.640	-0.648	-0.077	0.719	-0.691	-0.176	0.321	-0.117	0.134	-0.055	0.086	0.213	0.190	0.115	0.029
-0.072	0.651	-0.676	-0.077	0.717	-0.693	-0.135	0.071	-0.103	0.007	-0.042	0.060	0.085	0.179	0.143	0.020
-0.072	0.651	-0.676	-0.077	0.716	-0.694	-0.082	0.163	-0.132	0.007	-0.041	0.061	0.085	0.180	0.143	0.029
-0.014	0.628	-0.684	-0.080	0.717	-0.693	0.049	0.321	-0.122	0.068	-0.065	0.053	0.143	0.203	0.150	-0.001
-0.033	0.616	-0.696	-0.083	0.719	-0.690	0.151	0.388	-0.131	0.052	-0.079	0.038	0.123	0.215	0.162	-0.001
-0.122	0.601	-0.656	-0.082	0.722	-0.687	0.213	0.028	-0.083	-0.037	-0.097	0.075	0.034	0.231	0.122	0.010
-0.057	0.686	-0.601	-0.087	0.725	-0.683	0.227	0.445	-0.082	0.033	-0.016	0.126	0.099	0.145	0.067	-0.003
-0.045	0.682	-0.700	-0.094	0.729	-0.678	0.274	0.551	-0.062	0.052	-0.023	0.023	0.110	0.149	0.165	0.002
-0.103	0.651	-0.660	-0.097	0.733	-0.673	0.299	0.233	-0.013	-0.003	-0.058	0.057	0.051	0.180	0.125	0.002
-0.022	0.651	-0.664	-0.102	0.738	-0.667	0.376	0.507	-0.114	0.083	-0.063	0.047	0.132	0.179	0.128	0.016
-0.149	0.698	-0.633	-0.106	0.742	-0.661	0.318	0.415	-0.051	-0.038	-0.021	0.073	0.005	0.132	0.096	0.002
-0.037	0.705	-0.664	-0.111	0.747	-0.656	0.318	0.489	-0.111	0.078	-0.018	0.036	0.115	0.124	0.127	-0.005
-0.133	0.690	-0.637	-0.117	0.750	-0.651	0.240	0.516	-0.046	-0.012	-0.036	0.059	0.018	0.138	0.098	-0.013
-0.160	0.705	-0.625	-0.120	0.753	-0.647	0.208	0.186	-0.002	-0.036	-0.023	0.067	0.009	0.122	0.085	-0.011
-0.072	0.725	-0.585	-0.127	0.755	-0.643	0.181	0.663	-0.099	0.059	-0.007	0.102	0.079	0.102	0.045	-0.027
-0.176	0.701	-0.641	-0.131	0.759	-0.638	0.249	0.476	-0.133	-0.040	-0.033	0.042	0.026	0.123	0.099	-0.018
-0.137	0.736	-0.621	-0.133	0.760	-0.636	0.104	0.255	-0.054	0.001	0.000	0.059	0.012	0.087	0.078	0.001
-0.087	0.748	-0.554	-0.141	0.761	-0.634	0.014	0.767	-0.092	0.060	0.011	0.124	0.062	0.075	0.010	-0.011
-0.091	0.721	-0.633	-0.147	0.761	-0.632	0.015	0.555	-0.098	0.061	-0.016	0.043	0.058	0.101	0.088	-0.016
-0.187	0.744	-0.648	-0.149	0.760	-0.633	-0.105	0.202	-0.045	-0.033	0.008	0.029	0.039	0.076	0.102	-0.004
-0.214	0.748	-0.593	-0.155	0.758	-0.633	-0.143	0.537	-0.073	-0.054	0.014	0.084	0.067	0.070	0.046	-0.019
-0.083	0.736	-0.581	-0.159	0.758	-0.633	-0.064	0.506	-0.126	0.081	0.002	0.096	0.063	0.081	0.033	-0.023
-0.214	0.725	-0.633	-0.159	0.757	-0.634	-0.130	0.155	-0.114	-0.049	-0.008	0.046	0.068	0.091	0.083	-0.015
-0.118	0.755	-0.593	-0.164	0.756	-0.634	-0.109	0.581	-0.165	0.052	0.024	0.085	0.028	0.059	0.043	-0.011
-0.141	0.740	-0.601	-0.165	0.755	-0.635	-0.108	0.258	-0.131	0.030	0.009	0.078	0.004	0.073	0.050	-0.016
-0.218	0.698	-0.625	-0.168	0.754	-0.636	-0.123	0.265	-0.062	-0.044	-0.032	0.056	0.074	0.114	0.072	-0.011
-0.126	0.709	-0.585	-0.173	0.753	-0.635	-0.108	0.534	-0.140	0.053	-0.019	0.095	0.018	0.101	0.031	-0.017
-0.199	0.705	-0.617	-0.178	0.752	-0.635	-0.078	0.544	-0.118	-0.015	-0.023	0.063	0.056	0.103	0.062	-0.027
-0.172	0.682	-0.605	-0.180	0.751	-0.635	-0.100	0.311	-0.111	0.014	-0.045	0.075	0.030	0.125	0.049	-0.027
-0.226	0.690	-0.641	-0.182	0.751	-0.635	-0.034	0.307	-0.126	-0.037	-0.037	0.039	0.084	0.116	0.083	-0.024
-0.222	0.713	-0.601	-0.183	0.749	-0.636	-0.163	0.141	-0.093	-0.033	-0.012	0.081	0.081	0.091	0.042	-0.022
-0.122	0.740	-0.585	-0.187	0.748	-0.637	-0.139	0.510	-0.151	0.071	0.016	0.097	0.020	0.063	0.024	-0.020
-0.218	0.678	-0.672	-0.189	0.747	-0.638	-0.148	0.268	-0.128	-0.023	-0.044	0.011	0.077	0.123	0.110	-0.016
-0.172	0.663	-0.601	-0.192	0.746	-0.638	-0.093	0.441	-0.136	0.026	-0.059	0.082	0.031	0.137	0.037	-0.014
-0.214	0.667	-0.633	-0.195	0.745	-0.638	-0.062	0.321	-0.106	-0.013	-0.055	0.050	0.073	0.132	0.068	-0.037
-0.241	0.698	-0.648	-0.198	0.746	-0.636	-0.015	0.380	-0.132	-0.037	-0.025	0.034	0.100	0.100	0.082	-0.045
-0.280	0.670	-0.641	-0.198	0.746	-0.636	-0.006	0.130	-0.122	-0.076	-0.052	0.041	0.138	0.125	0.073	-0.050
-0.253	0.663	-0.633	-0.198	0.747	-0.634	0.096	0.079	-0.075	-0.049	-0.061	0.048	0.111	0.132	0.065	-0.042
-0.233	0.655	-0.672	-0.197	0.749	-0.632	0.149	0.052	-0.087	-0.030	-0.071	0.006	0.091	0.138	0.103	-0.045
-0.176	0.655	-0.617	-0.202	0.752	-0.627	0.212	0.447	-0.087	0.032	-0.074	0.056	0.033	0.138	0.047	-0.040
-0.253	0.690	-0.605	-0.204	0.756	-0.622	0.297	0.267	-0.080	-0.043	-0.044	0.063	0.109	0.102	0.035	-0.035
-0.272	0.694	-0.660	-0.205	0.760	-0.617	0.293	0.139	-0.039	-0.061	-0.044	0.003	0.128	0.098	0.089	-0.034
-0.241	0.670	-0.617	-0.208	0.765	-0.610	0.398	0.245	-0.013	-0.027	-0.072	0.039	0.096	0.120	0.045	-0.047
-0.230	0.698	-0.605	-0.211	0.770	-0.602	0.449	0.246	-0.008	-0.012	-0.050	0.043	0.084	0.092	0.033	-0.039
-0.283	0.694	-0.660	-0.213	0.775	-0.595	0.446	0.032	0.053	-0.065	-0.059	-0.019	0.137	0.096	0.087	-0.030
-0.268	0.678	-0.688	-0.217	0.779	-0.588	0.414	0.225	0.083	-0.045	-0.079	-0.053	0.121	0.110	0.113	-0.027
-0.253	0.678	-0.668	-0.220	0.783	-0.582	0.398	0.090	0.159	-0.026	-0.082	-0.040	0.105	0.109	0.092	-0.026
-0.295	0.732	-0.735	-0.223	0.788	-0.574	0.487	0.038	0.122	-0.066	-0.033	-0.114	0.147	0.054	0.159	-0.025
-0.295	0.755	-0.719	-0.225	0.793	-0.567	0.510	0.005	0.124	-0.063	-0.015	-0.106	0.146	0.030	0.142	-0.019
-0.314	0.721	-0.680	-0.229	0.798	-0.558	0.579	0.069	0.187	-0.078	-0.055	-0.076	0.165	0.064	0.101	-0.010
-0.272	0.728	-0.692	-0.235	0.803	-0.548	0.605	0.116	0.287	-0.030	-0.052	-0.098	0.123	0.056	0.112	-0.013
-0.245	0.775	-0.684	-0.243	0.809	-0.536	0.684	0.293	0.306	0.005	-0.012	-0.102	0.096	0.009	0.103	-0.030
-0.330	0.810	-0.644	-0.251	0.814	-0.524	0.685	0.177	0.339	-0.072	0.017	-0.074	0.181	0.026	0.063	-0.028
-0.387	0.794	-0.593	-0.256	0.819	-0.514	0.626	-0.011	0.278	-0.125	-0.003	-0.033	0.239	0.011	0.011	-0.027
-0.307	0.813	-0.550	-0.260	0.823	-0.505	0.508	0.046	0.240	-0.039	0.012	0.002	0.158	0.031	0.034	-0.038
-0.260	0.783	-0.530	-0.265	0.825	-0.499	0.375	-0.004	0.283	0.012	-0.021	0.016	0.112	0.000	0.054	0.009
-0.287	0.786	-0.538	-0.268	0.826	-0.496	0.266	-0.120	0.288	-0.011	-0.018	0.005	0.138	0.004	0.048	0.079
-0.118	0.875	-0.664	-0.272	0.826	-0.494	0.089	0.036	0.222	0.162	0.071	-0.123	0.031	0.093	0.078	0.123
-0.099	0.837	-0.775	-0.275	0.824	-0.495	-0.045	0.222	0.093	0.184	0.033	-0.233	0.051	0.054	0.188	0.160
-0.153	0.775	-0.743	-0.274	0.823	-0.498	-0.138	-0.075	0.002	0.129	-0.027	-0.198	0.003	0.008	0.156	0.208
-0.164	0.748	-0.802	-0.270	0.822	-0.502	-0.122	-0.285	-0.055	0.114	-0.052	-0.252	0.014	0.035	0.215	0.227
-0.126	0.690	-0.818	-0.268	0.821	-0.504	-0.021	-0.132	-0.012	0.150	-0.110	-0.266	0.025	0.092	0.231	0.223
-0.064	0.678	-0.826	-0.267	0.823	-0.502	0.210	0.025	-0.005	0.212	-0.123	-0.277	0.086	0.104	0.238	0.240
-0.122	0.744	-0.814	-0.263	0.826	-0.499	0.368	-0.452	0.028	0.149	-0.061	-0.267	0.029	0.038	0.226	0.261
-0.057	0.810	-0.771	-0.257	0.831	-0.494	0.492	-0.440	-0.022	0.209	0.000	-0.229	0.093	0.027	0.183	0.259
-0.010	0.860	-0.731	-0.252	0.836	-0.488	0.471	-0.343	-0.091	0.250	0.045	-0.195	0.139	0.077	0.143	0.231
-0.091	0.871	-0.719	-0.247	0.839	-0.485	0.314	-0.198	-0.135	0.165	0.053	-0.187	0.057	0.089	0.131	0.209
-0.141	0.864	-0.672	-0.243	0.842	-0.482	0.243	-0.167	-0.131	0.110	0.043	-0.142	0.007	0.081	0.083	0.182
-0.172	0.864	-0.672	-0.236	0.845	-0.480	0.239	-0.358	-0.151	0.073	0.040	-0.144	0.024	0.081	0.083	0.145
-0.126	0.840	-0.617	-0.231	0.847	-0.479	0.152	-0.270	-0.131	0.114	0.015	-0.090	0.022	0.058	0.027	0.112
-0.141	0.887	-0.593	-0.226	0.849	-0.478	0.174	-0.337	-0.103	0.094	0.059	-0.068	0.006	0.104	0.004	0.105
-0.207	0.875	-0.609	-0.222	0.851	-0.476	0.164	-0.132	-0.165	0.024	0.045	-0.085	0.061	0.092	0.020	0.088
-0.122	0.864	-0.577	-0.216	0.853	-0.475	0.153	-0.288	-0.156	0.103	0.032	-0.055	0.023	0.080	0.012	0.079
-0.207	0.856	-0.574	-0.211	0.855	-0.474	0.101	-0.215	-0.162	0.013	0.022	-0.051	0.062	0.071	0.015	0.058
-0.133	0.868	-0.562	-0.208	0.856	-0.473	0.073	0.038	-0.182	0.084	0.032	-0.041	0.010	0.082	0.027	0.040
-0.222	0.856	-0.566	-0.202	0.857	-0.474	0.050	-0.429	-0.138	-0.011	0.020	-0.044	0.078	0.070	0.022	0.006
-0.264	0.848	-0.577	-0.195	0.859	-0.474	0.127	-0.335	-0.240	-0.061	0.010	-0.056	0.120	0.061	0.010	0.003
-0.264	0.840	-0.534	-0.189	0.859	-0.475	-0.004	-0.348	-0.181	-0.067	0.002	-0.011	0.120	0.052	0.052	-0.014
-0.172	0.829	-0.510	-0.185	0.860	-0.475	0.005	-0.061	-0.192	0.021	-0.011	0.013	0.029	0.040	0.075	-0.026
-0.191	0.810	-0.546	-0.179	0.861	-0.476	0.050	-0.374	-0.123	-0.003	-0.031	-0.022	0.048	0.020	0.038	-0.018
-0.260	0.806	-0.570	-0.175	0.862	-0.476	0.057	-0.112	-0.165	-0.076	-0.036	-0.046	0.117	0.015	0.013	0.000
-0.199	0.844	-0.577	-0.173	0.861	-0.478	-0.097	-0.210	-0.032	-0.017	0.003	-0.051	0.055	0.053	0.004	-0.008
-0.137	0.856	-0.518	-0.171	0.859	-0.483	-0.214	-0.217	0.008	0.042	0.017	0.012	0.007	0.064	0.062	-0.014
-0.214	0.860	-0.570	-0.167	0.858	-0.486	-0.132	-0.219	-0.084	-0.038	0.022	-0.036	0.069	0.067	0.010	-0.001
-0.214	0.860	-0.570	-0.163	0.855	-0.492	-0.259	-0.398	-0.027	-0.043	0.025	-0.030	0.069	0.066	0.009	-0.016
-0.153	0.875	-0.518	-0.163	0.853	-0.496	-0.259	0.199	-0.123	0.019	0.043	0.025	0.008	0.081	0.059	-0.017
-0.257	0.871	-0.581	-0.158	0.850	-0.503	-0.318	-0.434	-0.079	-0.091	0.042	-0.032	0.111	0.077	0.006	-0.017
-0.126	0.879	-0.546	-0.156	0.846	-0.509	-0.396	0.147	-0.153	0.039	0.054	0.010	0.020	0.083	0.029	-0.027
-0.203	0.844	-0.601	-0.154	0.842	-0.517	-0.428	-0.021	-0.135	-0.040	0.023	-0.038	0.057	0.047	0.028	-0.028
-0.241	0.848	-0.581	-0.146	0.838	-0.526	-0.443	-0.568	-0.148	-0.087	0.031	-0.009	0.095	0.050	0.009	-0.011
-0.137	0.848	-0.554	-0.140	0.834	-0.534	-0.469	-0.277	-0.171	0.011	0.036	0.027	0.009	0.049	0.017	-0.023
-0.130	0.821	-0.593	-0.135	0.829	-0.542	-0.436	-0.212	-0.178	0.013	0.013	-0.005	0.017	0.021	0.023	-0.023
-0.168	0.817	-0.597	-0.129	0.825	-0.551	-0.448	-0.247	-0.172	-0.031	0.014	-0.001	0.022	0.016	0.028	-0.008
-0.168	0.810	-0.637	-0.123	0.821	-0.558	-0.373	-0.391	-0.142	-0.038	0.010	-0.033	0.021	0.007	0.069	-0.013
-0.110	0.837	-0.558	-0.121	0.816	-0.565	-0.432	-0.039	-0.091	0.018	0.042	0.053	0.037	0.033	0.009	-0.013
-0.149	0.783	-0.589	-0.120	0.813	-0.570	-0.331	0.069	-0.088	-0.021	-0.008	0.026	0.001	0.022	0.023	-0.019
-0.107	0.794	-0.621	-0.119	0.808	-0.577	-0.375	-0.026	-0.088	0.020	0.007	0.001	0.041	0.011	0.056	-0.012
-0.187	0.744	-0.633	-0.114	0.804	-0.584	-0.375	-0.331	-0.066	-0.066	-0.038	-0.004	0.040	0.062	0.069	-0.012
-0.107	0.783	-0.637	-0.109	0.801	-0.589	-0.302	-0.316	-0.088	0.010	0.004	-0.002	0.041	0.024	0.073	0.008
-0.103	0.786	-0.597	-0.109	0.796	-0.595	-0.384	0.114	-0.043	0.015	0.012	0.043	0.045	0.021	0.035	0.004
-0.045	0.779	-0.672	-0.106	0.792	-0.602	-0.354	-0.283	0.003	0.069	0.009	-0.026	0.104	0.029	0.110	0.018
-0.110	0.790	-0.625	-0.108	0.787	-0.607	-0.402	0.237	-0.045	0.006	0.025	0.027	0.038	0.018	0.063	-0.005
-0.103	0.779	-0.660	-0.107	0.783	-0.613	-0.346	-0.037	-0.026	0.012	0.018	-0.003	0.045	0.030	0.099	-0.004
-0.226	0.740	-0.668	-0.103	0.780	-0.618	-0.255	-0.283	-0.060	-0.115	-0.018	-0.006	0.077	0.070	0.108	-0.017
-0.083	0.783	-0.601	-0.104	0.777	-0.621	-0.252	0.145	-0.066	0.028	0.027	0.064	0.065	0.028	0.041	-0.023
-0.114	0.763	-0.704	-0.100	0.774	-0.625	-0.234	-0.227	-0.030	-0.005	0.011	-0.035	0.034	0.048	0.144	-0.009
-0.149	0.705	-0.680	-0.101	0.770	-0.630	-0.323	0.123	-0.052	-0.039	-0.043	-0.007	0.000	0.106	0.120	0.012
-0.003	0.725	-0.621	-0.101	0.766	-0.634	-0.259	0.030	-0.058	0.106	-0.021	0.056	0.146	0.087	0.061	0.013
-0.107	0.682	-0.676	-0.101	0.762	-0.640	-0.355	0.089	-0.018	0.004	-0.058	0.006	0.042	0.130	0.117	0.015
-0.107	0.678	-0.708	-0.101	0.757	-0.645	-0.350	0.038	-0.033	0.004	-0.057	-0.021	0.042	0.134	0.148	0.022
-0.083	0.705	-0.676	-0.099	0.753	-0.650	-0.314	-0.098	-0.067	0.025	-0.026	0.015	0.065	0.106	0.117	0.006
-0.095	0.686	-0.660	-0.099	0.749	-0.655	-0.308	0.067	-0.069	0.014	-0.040	0.036	0.053	0.125	0.101	0.017
-0.095	0.686	-0.660	-0.099	0.746	-0.658	-0.236	0.146	-0.109	0.014	-0.037	0.038	0.053	0.125	0.101	0.021
-0.037	0.698	-0.668	-0.098	0.743	-0.662	-0.235	0.003	-0.064	0.071	-0.023	0.034	0.110	0.114	0.108	0.016
-0.072	0.663	-0.704	-0.099	0.741	-0.664	-0.174	0.147	-0.048	0.038	-0.055	0.001	0.075	0.148	0.143	0.008
-0.114	0.624	-0.688	-0.098	0.739	-0.666	-0.110	-0.031	-0.039	-0.005	-0.093	0.018	0.033	0.186	0.127	0.011
-0.130	0.647	-0.648	-0.098	0.739	-0.666	-0.002	0.099	-0.096	-0.021	-0.070	0.058	0.017	0.162	0.088	-0.004
-0.068	0.643	-0.633	-0.103	0.740	-0.665	0.010	0.545	-0.155	0.045	-0.074	0.072	0.079	0.165	0.071	-0.014
-0.122	0.674	-0.664	-0.104	0.740	-0.664	0.020	0.215	-0.121	-0.008	-0.043	0.040	0.025	0.134	0.102	-0.014
-0.122	0.636	-0.668	-0.105	0.742	-0.662	0.150	0.171	-0.137	-0.008	-0.084	0.033	0.025	0.172	0.106	-0.001
-0.107	0.632	-0.648	-0.105	0.746	-0.658	0.265	0.143	-0.123	0.008	-0.091	0.049	0.040	0.175	0.086	-0.015
-0.076	0.670	-0.652	-0.106	0.750	-0.653	0.308	0.273	-0.134	0.040	-0.056	0.040	0.070	0.135	0.089	-0.003
-0.149	0.690	-0.625	-0.106	0.754	-0.648	0.290	0.076	-0.121	-0.034	-0.040	0.063	0.003	0.115	0.061	0.006
-0.041	0.709	-0.593	-0.108	0.759	-0.642	0.388	0.430	-0.182	0.077	-0.026	0.087	0.105	0.095	0.029	-0.006
-0.068	0.717	-0.605	-0.111	0.765	-0.634	0.407	0.500	-0.228	0.052	-0.024	0.068	0.078	0.086	0.040	-0.024
-0.183	0.694	-0.648	-0.106	0.771	-0.628	0.447	-0.196	-0.171	-0.068	-0.053	0.018	0.038	0.109	0.083	0.001
-0.145	0.678	-0.538	-0.108	0.777	-0.620	0.463	0.302	-0.158	-0.028	-0.075	0.121	0.001	0.124	0.028	-0.021
-0.003	0.694	-0.534	-0.114	0.786	-0.608	0.649	0.828	-0.246	0.120	-0.068	0.113	0.143	0.107	0.032	-0.029
-0.191	0.701	-0.609	-0.115	0.793	-0.598	0.608	0.339	-0.169	-0.066	-0.068	0.028	0.045	0.099	0.042	-0.024
-0.122	0.709	-0.581	-0.117	0.801	-0.587	0.622	0.365	-0.149	0.005	-0.068	0.045	0.024	0.090	0.014	-0.015
-0.176	0.705	-0.613	-0.118	0.809	-0.576	0.654	0.286	-0.182	-0.048	-0.079	0.003	0.030	0.093	0.045	-0.032
-0.137	0.728	-0.577	-0.117	0.815	-0.568	0.516	0.125	-0.140	-0.011	-0.062	0.030	0.009	0.069	0.009	-0.017
-0.126	0.771	-0.546	-0.118	0.822	-0.557	0.590	0.295	-0.142	0.002	-0.027	0.051	0.020	0.026	0.023	-0.021
-0.114	0.771	-0.570	-0.118	0.829	-0.546	0.648	0.232	-0.163	0.013	-0.034	0.017	0.032	0.026	0.000	-0.010
-0.164	0.763	-0.589	-0.118	0.837	-0.535	0.690	0.188	-0.153	-0.037	-0.050	-0.015	0.019	0.033	0.019	-0.007
-0.122	0.779	-0.570	-0.117	0.844	-0.524	0.633	0.083	-0.106	0.004	-0.041	-0.006	0.024	0.016	0.001	0.001
-0.133	0.775	-0.554	-0.118	0.852	-0.510	0.757	0.372	-0.146	-0.006	-0.053	-0.003	0.011	0.019	0.017	-0.007
-0.091	0.779	-0.514	-0.118	0.859	-0.499	0.669	0.101	-0.081	0.036	-0.056	0.025	0.053	0.015	0.057	-0.007
-0.164	0.821	-0.530	-0.119	0.866	-0.486	0.683	0.319	-0.122	-0.036	-0.020	-0.003	0.020	0.028	0.041	-0.013
-0.176	0.868	-0.558	-0.119	0.872	-0.475	0.644	0.174	-0.095	-0.047	0.020	-0.042	0.031	0.075	0.014	-0.016
-0.176	0.868	-0.558	-0.118	0.878	-0.463	0.688	0.018	-0.085	-0.048	0.013	-0.053	0.031	0.075	0.015	-0.029
-0.157	0.806	-0.530	-0.117	0.885	-0.451	0.706	0.134	-0.112	-0.030	-0.055	-0.038	0.013	0.014	0.043	-0.026
-0.180	0.810	-0.499	-0.116	0.891	-0.439	0.660	-0.092	-0.039	-0.054	-0.057	-0.018	0.036	0.018	0.074	-0.019
-0.145	0.825	-0.479	-0.115	0.897	-0.427	0.695	0.046	-0.073	-0.020	-0.048	-0.010	0.001	0.034	0.094	-0.018
-0.126	0.871	-0.471	-0.116	0.902	-0.415	0.657	0.089	-0.015	-0.001	-0.007	-0.014	0.018	0.081	0.103	-0.020
-0.164	0.868	-0.491	-0.116	0.908	-0.403	0.702	0.031	-0.005	-0.039	-0.016	-0.046	0.021	0.077	0.083	-0.022
-0.176	0.891	-0.499	-0.116	0.913	-0.390	0.705	-0.039	-0.014	-0.051	0.001	-0.067	0.032	0.100	0.075	-0.017
-0.195	0.895	-0.455	-0.116	0.919	-0.378	0.716	-0.157	0.068	-0.070	-0.000	-0.036	0.052	0.104	0.118	-0.016
-0.133	0.879	-0.443	-0.117	0.923	-0.365	0.703	-0.064	0.090	-0.007	-0.020	-0.036	0.009	0.089	0.130	-0.012
-0.145	0.895	-0.475	-0.119	0.928	-0.353	0.702	-0.027	0.109	-0.017	-0.010	-0.080	0.002	0.104	0.098	-0.008
-0.160	0.895	-0.467	-0.120	0.933	-0.340	0.698	-0.135	0.112	-0.031	-0.014	-0.085	0.018	0.104	0.106	0.009
-0.172	0.883	-0.471	-0.122	0.937	-0.328	0.722	-0.154	0.122	-0.041	-0.030	-0.101	0.029	0.093	0.102	0.012
-0.126	0.918	-0.428	-0.125	0.941	-0.314	0.732	0.020	0.177	0.008	0.000	-0.072	0.017	0.128	0.146	0.008
-0.149	0.902	-0.428	-0.130	0.945	-0.300	0.749	0.061	0.242	-0.010	-0.019	-0.085	0.007	0.113	0.146	0.000
-0.195	0.918	-0.451	-0.136	0.949	-0.286	0.769	0.111	0.259	-0.051	-0.007	-0.124	0.053	0.128	0.123	-0.005
-0.241	0.960	-0.447	-0.141	0.952	-0.271	0.832	0.016	0.257	-0.092	0.032	-0.135	0.100	0.171	0.128	-0.015
-0.241	0.949	-0.440	-0.147	0.956	-0.255	0.863	-0.050	0.287	-0.086	0.017	-0.143	0.100	0.159	0.136	-0.032
-0.222	0.956	-0.392	-0.151	0.959	-0.240	0.816	-0.125	0.258	-0.063	0.021	-0.110	0.080	0.167	0.184	-0.034
-0.257	0.987	-0.341	-0.156	0.961	-0.227	0.692	-0.154	0.254	-0.093	0.050	-0.072	0.114	0.198	0.234	-0.028
-0.207	0.991	-0.313	-0.159	0.963	-0.218	0.535	-0.128	0.220	-0.039	0.052	-0.054	0.063	0.202	0.261	-0.031
-0.199	0.953	-0.309	-0.163	0.964	-0.209	0.470	-0.121	0.206	-0.028	0.013	-0.059	0.055	0.163	0.263	-0.028
-0.253	0.949	-0.321	-0.167	0.965	-0.202	0.414	-0.229	0.215	-0.079	0.008	-0.078	0.108	0.159	0.250	-0.000
-0.214	0.987	-0.313	-0.170	0.966	-0.195	0.416	-0.090	0.177	-0.038	0.046	-0.077	0.069	0.197	0.257	0.027
-0.118	1.022	-0.302	-0.172	0.967	-0.190	0.329	-0.178	0.156	0.060	0.080	-0.071	0.028	0.231	0.268	0.060
-0.083	1.030	-0.309	-0.173	0.967	-0.187	0.195	-0.176	0.112	0.096	0.088	-0.082	0.063	0.239	0.259	0.104
-0.068	1.038	-0.404	-0.173	0.967	-0.187	0.047	-0.157	0.034	0.111	0.096	-0.176	0.079	0.246	0.164	0.128
-0.064	0.991	-0.424	-0.172	0.967	-0.187	0.049	-0.043	-0.002	0.114	0.050	-0.196	0.083	0.200	0.145	0.135
-0.122	0.964	-0.416	-0.171	0.967	-0.188	0.061	-0.349	0.025	0.055	0.023	-0.187	0.025	0.174	0.153	0.147
-0.122	0.964	-0.416	-0.169	0.967	-0.188	0.070	-0.468	0.010	0.054	0.023	-0.186	0.024	0.174	0.154	0.153
-0.033	0.991	-0.380	-0.167	0.968	-0.187	0.173	-0.253	-0.074	0.139	0.049	-0.153	0.112	0.202	0.190	0.167
-0.022	0.995	-0.392	-0.164	0.969	-0.184	0.200	-0.305	-0.080	0.148	0.052	-0.167	0.124	0.206	0.179	0.186
0.036	1.038	-0.373	-0.161	0.970	-0.183	0.125	-0.132	-0.075	0.203	0.094	-0.149	0.180	0.249	0.200	0.193
0.001	1.057	-0.400	-0.159	0.970	-0.182	0.047	0.021	-0.085	0.166	0.113	-0.177	0.145	0.269	0.174	0.187
-0.080	1.045	-0.424	-0.155	0.971	-0.184	0.001	-0.331	-0.099	0.082	0.102	-0.200	0.064	0.258	0.151	0.155
-0.053	1.072	-0.388	-0.151	0.971	-0.187	-0.118	-0.102	-0.177	0.105	0.129	-0.161	0.091	0.285	0.187	0.118
-0.168	1.057	-0.376	-0.147	0.970	-0.193	-0.188	-0.420	-0.150	-0.015	0.114	-0.144	0.025	0.270	0.200	0.092
-0.130	1.030	-0.333	-0.143	0.969	-0.199	-0.259	-0.395	-0.094	0.020	0.088	-0.095	0.012	0.243	0.244	0.076
-0.083	1.092	-0.317	-0.140	0.968	-0.208	-0.390	-0.354	-0.101	0.063	0.151	-0.070	0.058	0.305	0.260	0.049
-0.095	1.045	-0.313	-0.136	0.967	-0.216	-0.373	-0.301	-0.133	0.047	0.106	-0.058	0.046	0.258	0.264	0.047
-0.141	1.053	-0.329	-0.132	0.965	-0.227	-0.537	-0.105	-0.181	-0.003	0.115	-0.063	0.001	0.266	0.249	0.046
-0.122	1.010	-0.309	-0.127	0.963	-0.239	-0.510	-0.562	-0.129	0.011	0.075	-0.032	0.018	0.223	0.269	0.022
-0.076	1.003	-0.290	-0.122	0.961	-0.249	-0.555	0.005	-0.208	0.053	0.070	-0.001	0.064	0.216	0.289	-0.003
-0.183	0.987	-0.333	-0.119	0.958	-0.262	-0.630	-0.284	-0.128	-0.058	0.057	-0.032	0.043	0.200	0.247	-0.006
-0.195	0.995	-0.341	-0.115	0.954	-0.277	-0.721	-0.440	-0.106	-0.074	0.069	-0.025	0.055	0.208	0.239	-0.007
-0.114	0.960	-0.325	-0.112	0.950	-0.292	-0.751	-0.019	-0.112	0.004	0.038	0.005	0.026	0.174	0.255	-0.027
-0.091	0.960	-0.329	-0.111	0.946	-0.306	-0.730	-0.049	-0.056	0.026	0.042	0.015	0.049	0.175	0.252	-0.031
-0.180	0.933	-0.384	-0.108	0.942	-0.319	-0.640	-0.510	0.021	-0.065	0.020	-0.027	0.040	0.148	0.197	-0.014
-0.195	0.960	-0.400	-0.108	0.937	-0.333	-0.724	-0.003	-0.016	-0.081	0.051	-0.029	0.055	0.176	0.181	-0.019
-0.068	0.991	-0.333	-0.106	0.932	-0.346	-0.649	-0.314	0.028	0.045	0.087	0.051	0.072	0.207	0.248	-0.018
-0.141	0.956	-0.408	-0.106	0.927	-0.359	-0.705	-0.133	0.019	-0.029	0.057	-0.010	0.002	0.173	0.173	-0.024
-0.080	0.995	-0.400	-0.105	0.922	-0.374	-0.768	-0.214	0.020	0.031	0.102	0.013	0.060	0.212	0.181	-0.026
-0.180	0.960	-0.384	-0.102	0.915	-0.391	-0.907	-0.501	0.075	-0.071	0.074	0.046	0.040	0.177	0.198	-0.035
-0.180	0.933	-0.420	-0.102	0.907	-0.409	-0.933	-0.170	0.016	-0.072	0.055	0.028	0.040	0.150	0.162	-0.039
-0.122	0.960	-0.451	-0.100	0.898	-0.430	-1.105	-0.524	0.136	-0.016	0.091	0.017	0.017	0.178	0.131	-0.040
-0.130	0.898	-0.432	-0.099	0.888	-0.449	-1.083	-0.187	0.037	-0.025	0.039	0.057	0.010	0.116	0.151	-0.021
-0.080	0.860	-0.510	-0.096	0.878	-0.469	-1.075	-0.220	-0.025	0.023	0.010	-0.003	0.060	0.078	0.072	-0.003
-0.080	0.860	-0.510	-0.090	0.868	-0.489	-1.083	-0.467	-0.076	0.017	0.021	0.017	0.061	0.078	0.072	0.003
-0.072	0.833	-0.534	-0.088	0.857	-0.507	-1.052	-0.042	-0.118	0.022	0.004	0.012	0.068	0.051	0.048	0.005
-0.068	0.771	-0.522	-0.086	0.847	-0.525	-1.023	-0.086	-0.039	0.024	-0.047	0.042	0.072	0.011	0.060	0.004
-0.110	0.817	-0.538	-0.084	0.836	-0.542	-1.006	-0.203	0.004	-0.020	0.010	0.043	0.030	0.036	0.045	0.001
-0.057	0.817	-0.562	-0.082	0.826	-0.558	-0.966	-0.174	-0.010	0.032	0.021	0.036	0.084	0.036	0.021	0.017
-0.087	0.786	-0.605	-0.078	0.814	-0.575	-1.005	-0.373	0.014	-0.003	0.002	0.010	0.053	0.005	0.022	-0.001
0.051	0.755	-0.550	-0.081	0.803	-0.591	-0.980	0.397	-0.082	0.138	-0.018	0.080	0.192	0.025	0.034	0.017
-0.153	0.736	-0.585	-0.077	0.792	-0.606	-0.940	-0.357	0.008	-0.069	-0.026	0.060	0.013	0.044	0.002	0.008
0.013	0.759	-0.554	-0.082	0.781	-0.619	-0.839	0.470	-0.038	0.101	0.007	0.104	0.153	0.020	0.030	-0.004
-0.114	0.759	-0.652	-0.083	0.770	-0.633	-0.896	0.009	0.013	-0.026	0.019	0.020	0.026	0.020	0.068	-0.025
-0.137	0.728	-0.625	-0.081	0.760	-0.645	-0.804	-0.227	0.049	-0.051	-0.002	0.060	0.003	0.051	0.041	-0.010
-0.064	0.744	-0.613	-0.084	0.750	-0.657	-0.782	0.256	0.011	0.026	0.024	0.083	0.076	0.035	0.029	-0.008
-0.080	0.682	-0.664	-0.083	0.740	-0.668	-0.744	-0.108	0.047	0.010	-0.028	0.043	0.061	0.097	0.080	-0.009
0.013	0.655	-0.637	-0.083	0.730	-0.678	-0.698	0.044	-0.028	0.102	-0.046	0.081	0.153	0.125	0.053	0.010
-0.107	0.674	-0.660	-0.085	0.721	-0.688	-0.668	0.125	-0.000	-0.015	-0.017	0.067	0.033	0.105	0.077	0.001
-0.026	0.647	-0.641	-0.085	0.712	-0.697	-0.626	0.065	-0.026	0.066	-0.036	0.095	0.114	0.133	0.058	0.016
-0.122	0.663	-0.684	-0.086	0.704	-0.705	-0.601	0.095	-0.036	-0.030	-0.012	0.060	0.018	0.117	0.101	0.005
0.017	0.674	-0.652	-0.088	0.697	-0.712	-0.531	0.209	-0.058	0.111	0.007	0.099	0.156	0.106	0.070	0.004
-0.057	0.632	-0.672	-0.093	0.690	-0.718	-0.476	0.439	-0.082	0.043	-0.029	0.085	0.083	0.149	0.091	-0.004
-0.126	0.605	-0.704	-0.096	0.683	-0.724	-0.466	0.191	-0.012	-0.024	-0.049	0.060	0.014	0.177	0.122	0.004
-0.087	0.616	-0.676	-0.105	0.677	-0.729	-0.435	0.641	-0.042	0.023	-0.031	0.092	0.052	0.166	0.095	-0.010
-0.099	0.601	-0.708	-0.106	0.672	-0.733	-0.364	0.147	-0.033	0.013	-0.042	0.065	0.041	0.182	0.127	-0.021
-0.095	0.601	-0.727	-0.108	0.666	-0.738	-0.378	0.161	-0.019	0.019	-0.036	0.050	0.044	0.182	0.147	-0.015
-0.130	0.582	-0.680	-0.115	0.661	-0.742	-0.344	0.461	-0.037	-0.009	-0.050	0.101	0.009	0.203	0.101	-0.016
-0.099	0.570	-0.684	-0.116	0.656	-0.745	-0.302	0.098	0.022	0.023	-0.057	0.101	0.040	0.215	0.105	-0.012
-0.110	0.578	-0.692	-0.125	0.653	-0.747	-0.233	0.596	-0.041	0.020	-0.046	0.095	0.029	0.208	0.114	-0.017
-0.095	0.558	-0.708	-0.129	0.649	-0.750	-0.252	0.351	-0.044	0.040	-0.062	0.082	0.044	0.228	0.130	-0.014
-0.145	0.570	-0.747	-0.131	0.646	-0.752	-0.216	0.166	-0.040	-0.008	-0.047	0.045	0.006	0.217	0.170	-0.018
-0.130	0.555	-0.680	-0.136	0.643	-0.753	-0.170	0.368	-0.066	0.012	-0.060	0.113	0.010	0.233	0.103	-0.032
-0.157	0.574	-0.723	-0.142	0.641	-0.754	-0.162	0.425	-0.064	-0.010	-0.038	0.071	0.018	0.214	0.148	-0.043
-0.222	0.570	-0.739	-0.144	0.640	-0.754	-0.051	0.165	-0.046	-0.073	-0.041	0.055	0.083	0.219	0.164	-0.053
-0.153	0.555	-0.648	-0.151	0.640	-0.753	-0.023	0.562	-0.102	0.003	-0.057	0.145	0.013	0.235	0.073	-0.056
-0.226	0.539	-0.755	-0.155	0.640	-0.753	-0.030	0.263	-0.060	-0.067	-0.072	0.038	0.087	0.251	0.180	-0.055
-0.183	0.551	-0.715	-0.160	0.639	-0.752	-0.050	0.456	-0.119	-0.019	-0.060	0.077	0.044	0.241	0.141	-0.055
-0.180	0.539	-0.739	-0.163	0.640	-0.751	-0.002	0.325	-0.125	-0.012	-0.072	0.052	0.041	0.253	0.165	-0.055
-0.245	0.547	-0.759	-0.162	0.641	-0.751	0.062	-0.037	-0.095	-0.079	-0.065	0.032	0.106	0.246	0.185	-0.051
-0.203	0.543	-0.739	-0.165	0.643	-0.748	0.114	0.291	-0.120	-0.033	-0.071	0.049	0.064	0.250	0.166	-0.042
-0.191	0.539	-0.688	-0.164	0.645	-0.746	0.132	0.054	-0.112	-0.022	-0.077	0.099	0.052	0.254	0.115	-0.039
-0.137	0.543	-0.692	-0.169	0.648	-0.743	0.195	0.450	-0.133	0.036	-0.076	0.091	0.002	0.250	0.119	-0.022
-0.180	0.531	-0.751	-0.172	0.652	-0.738	0.281	0.300	-0.128	-0.003	-0.092	0.027	0.040	0.262	0.179	-0.018
-0.157	0.531	-0.708	-0.175	0.658	-0.733	0.333	0.315	-0.120	0.022	-0.098	0.065	0.017	0.262	0.135	-0.017
-0.203	0.555	-0.743	-0.177	0.663	-0.727	0.384	0.239	-0.119	-0.022	-0.080	0.023	0.063	0.239	0.171	-0.020
-0.222	0.566	-0.727	-0.179	0.669	-0.721	0.395	0.249	-0.119	-0.039	-0.075	0.033	0.082	0.227	0.155	-0.030
-0.176	0.558	-0.692	-0.182	0.677	-0.713	0.491	0.332	-0.147	0.010	-0.090	0.061	0.036	0.235	0.120	-0.030
-0.249	0.566	-0.731	-0.182	0.685	-0.706	0.541	0.121	-0.144	-0.063	-0.091	0.014	0.109	0.227	0.159	-0.042
-0.168	0.612	-0.688	-0.183	0.693	-0.698	0.544	0.196	-0.124	0.018	-0.052	0.049	0.028	0.180	0.116	-0.028
-0.272	0.597	-0.688	-0.186	0.701	-0.688	0.593	0.327	-0.148	-0.083	-0.076	0.039	0.132	0.195	0.115	-0.045
-0.145	0.609	-0.668	-0.186	0.710	-0.679	0.617	0.113	-0.119	0.043	-0.073	0.050	0.005	0.183	0.095	-0.036
-0.291	0.597	-0.711	-0.186	0.719	-0.670	0.661	0.104	-0.106	-0.103	-0.094	-0.003	0.151	0.194	0.139	-0.048
-0.207	0.655	-0.684	-0.187	0.730	-0.657	0.803	0.204	-0.137	-0.017	-0.047	0.012	0.066	0.136	0.111	-0.034
-0.264	0.674	-0.704	-0.187	0.740	-0.646	0.766	0.151	-0.122	-0.074	-0.038	-0.020	0.123	0.116	0.130	-0.045
-0.199	0.717	-0.644	-0.187	0.751	-0.634	0.789	0.070	-0.100	-0.009	-0.006	0.027	0.058	0.073	0.071	-0.039
-0.241	0.713	-0.692	-0.188	0.761	-0.621	0.811	0.245	-0.120	-0.050	-0.020	-0.033	0.100	0.077	0.117	-0.047
-0.268	0.736	-0.676	-0.187	0.770	-0.610	0.747	-0.047	-0.061	-0.078	-0.006	-0.029	0.127	0.053	0.101	-0.043
-0.268	0.736	-0.676	-0.188	0.779	-0.599	0.684	0.114	-0.055	-0.078	-0.015	-0.040	0.127	0.053	0.101	-0.049
-0.260	0.728	-0.700	-0.187	0.785	-0.590	0.587	0.005	-0.033	-0.070	-0.029	-0.073	0.119	0.060	0.124	-0.051
-0.272	0.744	-0.704	-0.187	0.791	-0.582	0.536	-0.082	-0.005	-0.082	-0.020	-0.085	0.130	0.044	0.128	-0.054
-0.276	0.775	-0.700	-0.186	0.797	-0.574	0.525	-0.116	0.064	-0.086	0.005	-0.089	0.134	0.013	0.123	-0.042
-0.283	0.779	-0.641	-0.187	0.803	-0.566	0.560	-0.188	0.129	-0.094	0.003	-0.038	0.141	0.009	0.063	-0.032
-0.222	0.817	-0.668	-0.190	0.808	-0.557	0.548	0.066	0.182	-0.029	0.037	-0.075	0.080	0.031	0.091	-0.017
-0.218	0.840	-0.680	-0.195	0.813	-0.548	0.567	0.074	0.251	-0.020	0.055	-0.096	0.076	0.054	0.102	-0.034
-0.210	0.852	-0.672	-0.202	0.819	-0.538	0.570	0.344	0.161	-0.006	0.061	-0.099	0.068	0.066	0.094	-0.031
-0.380	0.771	-0.641	-0.203	0.822	-0.532	0.429	-0.214	0.168	-0.175	-0.024	-0.073	0.238	0.015	0.062	-0.043
-0.260	0.763	-0.538	-0.205	0.824	-0.528	0.251	-0.039	0.190	-0.053	-0.033	0.025	0.119	0.023	0.041	-0.045
-0.268	0.755	-0.534	-0.208	0.826	-0.524	0.217	0.010	0.156	-0.058	-0.043	0.025	0.126	0.031	0.046	-0.046
-0.210	0.802	-0.550	-0.211	0.827	-0.522	0.144	0.125	0.089	0.003	0.003	0.006	0.068	0.016	0.030	-0.023
-0.195	0.821	-0.562	-0.215	0.827	-0.520	0.028	0.200	0.080	0.021	0.022	-0.007	0.053	0.035	0.019	-0.006
-0.257	0.821	-0.601	-0.216	0.826	-0.521	-0.028	0.093	0.057	-0.039	0.023	-0.046	0.114	0.035	0.020	0.031
-0.222	0.871	-0.668	-0.215	0.824	-0.525	-0.183	-0.214	0.069	-0.005	0.075	-0.109	0.080	0.085	0.087	0.074
-0.141	0.868	-0.711	-0.216	0.821	-0.529	-0.277	0.111	-0.038	0.075	0.074	-0.149	0.001	0.082	0.129	0.113
-0.041	0.810	-0.739	-0.215	0.818	-0.533	-0.221	0.071	-0.022	0.175	0.018	-0.173	0.101	0.024	0.156	0.147
-0.041	0.755	-0.739	-0.215	0.817	-0.535	-0.086	0.012	-0.002	0.174	-0.035	-0.171	0.101	0.029	0.156	0.186
-0.122	0.775	-0.767	-0.214	0.816	-0.537	-0.040	-0.182	0.064	0.092	-0.015	-0.197	0.020	0.009	0.183	0.210
-0.053	0.744	-0.798	-0.213	0.816	-0.537	0.047	-0.056	0.052	0.161	-0.046	-0.229	0.089	0.040	0.213	0.210
-0.060	0.725	-0.865	-0.212	0.816	-0.538	0.073	-0.177	0.053	0.151	-0.065	-0.295	0.081	0.058	0.279	0.211
-0.057	0.752	-0.814	-0.207	0.817	-0.538	0.154	-0.445	-0.000	0.149	-0.039	-0.244	0.086	0.030	0.226	0.222
-0.049	0.775	-0.818	-0.202	0.819	-0.537	0.152	-0.282	-0.068	0.152	-0.018	-0.249	0.093	0.006	0.229	0.203
-0.049	0.817	-0.775	-0.197	0.819	-0.538	0.043	-0.328	-0.060	0.147	0.024	-0.205	0.093	0.038	0.185	0.182
-0.107	0.829	-0.727	-0.192	0.819	-0.541	-0.015	-0.427	-0.008	0.084	0.036	-0.156	0.035	0.050	0.137	0.156
-0.099	0.821	-0.719	-0.190	0.819	-0.542	-0.024	-0.213	0.014	0.090	0.029	-0.146	0.042	0.043	0.128	0.136
-0.122	0.821	-0.676	-0.187	0.818	-0.543	0.001	-0.199	0.011	0.064	0.029	-0.102	0.019	0.043	0.084	0.118
-0.064	0.852	-0.601	-0.186	0.817	-0.545	-0.106	-0.116	-0.010	0.120	0.061	-0.025	0.077	0.075	0.008	0.095
-0.064	0.852	-0.601	-0.181	0.816	-0.549	-0.116	-0.367	0.020	0.116	0.063	-0.022	0.077	0.076	0.006	0.067
-0.183	0.806	-0.656	-0.178	0.814	-0.552	-0.148	-0.283	-0.024	-0.007	0.018	-0.074	0.042	0.030	0.061	0.055
-0.207	0.817	-0.656	-0.173	0.811	-0.558	-0.254	-0.412	-0.015	-0.035	0.032	-0.068	0.065	0.042	0.060	0.024
-0.157	0.833	-0.668	-0.168	0.808	-0.565	-0.307	-0.342	-0.054	0.011	0.051	-0.074	0.014	0.058	0.070	0.008
-0.214	0.821	-0.629	-0.162	0.804	-0.572	-0.377	-0.432	-0.095	-0.053	0.043	-0.027	0.072	0.046	0.030	0.001
-0.137	0.794	-0.656	-0.157	0.800	-0.578	-0.352	-0.168	-0.172	0.019	0.020	-0.049	0.005	0.020	0.057	-0.003
-0.168	0.763	-0.621	-0.152	0.797	-0.585	-0.340	-0.272	-0.163	-0.018	-0.008	-0.007	0.025	0.011	0.021	-0.006
-0.172	0.775	-0.609	-0.146	0.794	-0.590	-0.268	-0.279	-0.130	-0.027	0.007	0.010	0.028	0.000	0.008	-0.021
-0.126	0.779	-0.629	-0.146	0.792	-0.592	-0.183	0.183	-0.156	0.019	0.012	-0.007	0.018	0.005	0.027	-0.040
-0.260	0.713	-0.613	-0.141	0.792	-0.594	-0.013	-0.376	-0.072	-0.121	-0.054	0.010	0.116	0.061	0.011	-0.048
-0.195	0.763	-0.601	-0.137	0.791	-0.596	-0.092	-0.198	-0.081	-0.059	-0.002	0.023	0.050	0.010	0.002	-0.040
-0.168	0.748	-0.558	-0.135	0.790	-0.599	-0.147	-0.147	-0.049	-0.034	-0.016	0.069	0.023	0.025	0.046	-0.054
-0.110	0.752	-0.601	-0.133	0.789	-0.600	-0.112	-0.022	-0.117	0.021	-0.011	0.028	0.036	0.020	0.003	-0.037
-0.191	0.802	-0.672	-0.126	0.787	-0.604	-0.164	-0.461	-0.098	-0.067	0.041	-0.039	0.045	0.031	0.067	-0.028
-0.137	0.786	-0.597	-0.122	0.784	-0.608	-0.244	-0.070	-0.159	-0.016	0.028	0.040	0.009	0.016	0.009	-0.024
-0.126	0.759	-0.621	-0.116	0.782	-0.613	-0.235	-0.273	-0.226	-0.011	0.003	0.021	0.021	0.010	0.014	-0.042
-0.145	0.790	-0.625	-0.115	0.779	-0.617	-0.295	0.241	-0.266	-0.031	0.037	0.021	0.002	0.022	0.017	-0.065
-0.191	0.744	-0.644	-0.106	0.776	-0.621	-0.230	-0.489	-0.162	-0.085	-0.006	0.006	0.043	0.024	0.036	-0.056
-0.272	0.725	-0.637	-0.101	0.774	-0.625	-0.217	-0.185	-0.213	-0.171	-0.023	0.018	0.124	0.043	0.028	-0.072
-0.064	0.771	-0.609	-0.099	0.772	-0.627	-0.146	0.066	-0.204	0.034	0.025	0.047	0.085	0.004	0.000	-0.073
-0.199	0.721	-0.668	-0.093	0.772	-0.629	-0.069	-0.250	-0.165	-0.106	-0.025	-0.010	0.050	0.045	0.058	-0.055
-0.168	0.748	-0.751	-0.089	0.770	-0.632	-0.127	-0.178	-0.149	-0.079	0.004	-0.090	0.019	0.018	0.140	-0.017
-0.060	0.767	-0.613	-0.089	0.768	-0.635	-0.218	0.146	-0.128	0.029	0.026	0.051	0.089	0.002	0.002	-0.022
-0.057	0.721	-0.676	-0.082	0.766	-0.638	-0.150	-0.394	-0.078	0.026	-0.018	-0.009	0.094	0.044	0.064	-0.005
-0.103	0.628	-0.700	-0.080	0.765	-0.640	-0.102	0.016	-0.174	-0.022	-0.110	-0.031	0.049	0.136	0.087	0.003
-0.099	0.701	-0.708	-0.075	0.763	-0.642	-0.096	-0.165	-0.173	-0.023	-0.035	-0.037	0.053	0.063	0.094	-0.016
-0.083	0.748	-0.696	-0.073	0.762	-0.643	-0.105	0.062	-0.207	-0.010	0.013	-0.023	0.069	0.016	0.081	-0.039
-0.153	0.709	-0.660	-0.067	0.762	-0.645	-0.060	-0.267	-0.212	-0.087	-0.025	0.014	0.000	0.053	0.046	-0.041
-0.153	0.709	-0.660	-0.062	0.761	-0.645	-0.037	-0.158	-0.206	-0.092	-0.025	0.016	0.001	0.053	0.045	-0.054
-0.068	0.682	-0.648	-0.059	0.764	-0.642	0.201	0.043	-0.234	-0.010	-0.054	0.025	0.084	0.079	0.033	-0.054
-0.114	0.713	-0.613	-0.056	0.768	-0.638	0.267	-0.020	-0.173	-0.060	-0.027	0.057	0.038	0.047	0.003	-0.034
-0.037	0.732	-0.613	-0.056	0.772	-0.633	0.330	0.085	-0.103	0.016	-0.012	0.052	0.116	0.027	0.004	-0.020
-0.026	0.690	-0.617	-0.060	0.778	-0.626	0.438	0.486	-0.123	0.031	-0.060	0.041	0.127	0.069	0.001	-0.029
-0.072	0.705	-0.625	-0.062	0.784	-0.618	0.517	0.309	-0.078	-0.012	-0.051	0.026	0.082	0.053	0.006	-0.016
-0.114	0.732	-0.609	-0.063	0.791	-0.609	0.545	0.154	-0.102	-0.055	-0.030	0.033	0.040	0.026	0.010	-0.019
-0.057	0.755	-0.581	-0.064	0.798	-0.599	0.620	0.318	-0.142	0.004	-0.015	0.050	0.098	0.002	0.038	-0.039
-0.064	0.798	-0.581	-0.068	0.806	-0.589	0.591	0.503	-0.160	-0.001	0.021	0.040	0.090	0.042	0.038	-0.035
-0.157	0.786	-0.605	-0.069	0.812	-0.579	0.571	0.151	-0.065	-0.092	0.003	0.007	0.002	0.030	0.015	-0.021
-0.057	0.736	-0.581	-0.072	0.819	-0.569	0.587	0.352	-0.071	0.010	-0.054	0.021	0.098	0.019	0.038	-0.019
-0.060	0.725	-0.593	-0.073	0.826	-0.559	0.600	0.215	-0.055	0.008	-0.073	-0.001	0.094	0.031	0.027	-0.010
-0.049	0.790	-0.514	-0.076	0.832	-0.550	0.564	0.295	-0.042	0.022	-0.013	0.068	0.106	0.036	0.106	-0.007
-0.030	0.829	-0.542	-0.077	0.837	-0.541	0.463	0.321	-0.094	0.043	0.020	0.032	0.124	0.075	0.078	-0.007
-0.145	0.783	-0.558	-0.078	0.842	-0.534	0.410	0.147	-0.087	-0.073	-0.031	0.009	0.009	0.028	0.062	-0.016
-0.057	0.779	-0.507	-0.082	0.845	-0.529	0.299	0.480	-0.051	0.020	-0.037	0.054	0.098	0.025	0.114	-0.018
-0.103	0.798	-0.518	-0.084	0.847	-0.524	0.232	0.176	0.033	-0.024	-0.020	0.038	0.052	0.044	0.102	-0.034
-0.083	0.802	-0.518	-0.087	0.850	-0.520	0.253	0.216	0.028	-0.002	-0.019	0.034	0.071	0.048	0.102	-0.028
-0.133	0.833	-0.526	-0.091	0.852	-0.515	0.230	0.398	0.008	-0.048	0.010	0.021	0.021	0.079	0.094	-0.032
-0.099	0.868	-0.455	-0.095	0.853	-0.513	0.103	0.364	0.010	-0.009	0.044	0.089	0.056	0.114	0.165	-0.036
-0.099	0.895	-0.487	-0.100	0.854	-0.510	0.073	0.480	-0.029	-0.005	0.070	0.055	0.055	0.140	0.133	-0.047
-0.160	0.840	-0.558	-0.102	0.855	-0.509	0.077	0.291	-0.042	-0.064	0.015	-0.018	0.006	0.086	0.063	-0.045
-0.164	0.856	-0.518	-0.104	0.855	-0.509	-0.030	0.120	0.040	-0.066	0.031	0.021	0.010	0.101	0.102	-0.038
-0.130	0.852	-0.487	-0.109	0.854	-0.509	-0.056	0.479	-0.030	-0.026	0.028	0.052	0.025	0.097	0.133	-0.050
-0.099	0.821	-0.510	-0.108	0.853	-0.510	-0.065	-0.078	-0.017	0.003	-0.003	0.030	0.056	0.066	0.110	-0.044
-0.176	0.829	-0.491	-0.111	0.853	-0.511	-0.077	0.365	-0.031	-0.070	0.006	0.050	0.021	0.073	0.129	-0.039
-0.118	0.829	-0.491	-0.115	0.852	-0.511	-0.101	0.399	-0.034	-0.009	0.007	0.050	0.036	0.073	0.128	-0.037
-0.133	0.817	-0.491	-0.116	0.850	-0.514	-0.153	0.179	-0.010	-0.022	-0.003	0.052	0.021	0.061	0.128	-0.051
-0.133	0.817	-0.491	-0.118	0.849	-0.514	-0.090	0.249	-0.049	-0.020	-0.002	0.052	0.022	0.060	0.128	-0.045
-0.187	0.825	-0.522	-0.118	0.848	-0.516	-0.091	-0.056	-0.001	-0.075	0.007	0.022	0.031	0.068	0.097	-0.043
-0.168	0.798	-0.550	-0.119	0.848	-0.517	-0.050	0.141	-0.047	-0.054	-0.020	-0.005	0.012	0.040	0.069	-0.045
-0.118	0.798	-0.495	-0.121	0.848	-0.516	-0.016	0.325	-0.031	-0.002	-0.020	0.049	0.038	0.040	0.124	-0.064
-0.164	0.806	-0.530	-0.125	0.848	-0.515	0.018	0.406	-0.050	-0.044	-0.012	0.013	0.008	0.047	0.088	-0.050
-0.260	0.802	-0.538	-0.124	0.848	-0.515	0.045	-0.129	0.021	-0.141	-0.016	0.004	0.104	0.043	0.080	-0.054
-0.149	0.798	-0.593	-0.124	0.850	-0.513	0.111	0.178	-0.104	-0.029	-0.021	-0.054	0.008	0.039	0.025	-0.062
-0.180	0.771	-0.510	-0.123	0.851	-0.511	0.083	0.011	-0.088	-0.061	-0.049	0.027	0.022	0.012	0.108	-0.071
-0.183	0.767	-0.534	-0.123	0.852	-0.509	0.115	0.046	-0.079	-0.066	-0.054	0.001	0.026	0.008	0.084	-0.047
-0.222	0.744	-0.558	-0.123	0.854	-0.505	0.266	0.137	-0.065	-0.104	-0.080	-0.027	0.064	0.016	0.061	-0.059
-0.126	0.759	-0.499	-0.124	0.858	-0.499	0.316	0.193	-0.062	-0.007	-0.068	0.026	0.032	0.000	0.120	-0.058
-0.203	0.779	-0.554	-0.124	0.861	-0.493	0.373	0.009	-0.037	-0.084	-0.052	-0.036	0.045	0.019	0.065	-0.058
-0.207	0.810	-0.562	-0.124	0.865	-0.485	0.426	0.139	-0.068	-0.087	-0.025	-0.051	0.049	0.050	0.057	-0.052
-0.199	0.817	-0.538	-0.125	0.870	-0.477	0.477	0.033	-0.011	-0.079	-0.022	-0.036	0.041	0.059	0.082	-0.063
-0.203	0.802	-0.554	-0.124	0.875	-0.467	0.589	-0.096	0.003	-0.083	-0.043	-0.062	0.045	0.044	0.066	-0.059
-0.218	0.790	-0.546	-0.124	0.881	-0.456	0.678	-0.005	0.014	-0.098	-0.060	-0.065	0.060	0.033	0.075	-0.048
-0.176	0.817	-0.495	-0.123	0.887	-0.445	0.669	-0.171	0.019	-0.057	-0.039	-0.025	0.018	0.061	0.127	-0.043
-0.168	0.821	-0.554	-0.125	0.892	-0.434	0.614	0.092	0.016	-0.048	-0.040	-0.095	0.010	0.066	0.069	-0.035
-0.183	0.829	-0.522	-0.125	0.898	-0.423	0.650	-0.154	0.060	-0.064	-0.038	-0.075	0.026	0.074	0.101	-0.026
-0.187	0.806	-0.566	-0.127	0.902	-0.412	0.629	0.003	0.110	-0.066	-0.065	-0.129	0.030	0.052	0.058	-0.027
-0.199	0.810	-0.558	-0.130	0.907	-0.401	0.684	-0.197	0.233	-0.074	-0.066	-0.133	0.042	0.057	0.066	-0.036
-0.226	0.837	-0.530	-0.134	0.913	-0.386	0.838	0.006	0.213	-0.097	-0.045	-0.120	0.068	0.085	0.094	-0.045
-0.241	0.875	-0.514	-0.138	0.919	-0.369	0.932	-0.059	0.263	-0.108	-0.012	-0.121	0.083	0.125	0.110	-0.040
-0.264	0.941	-0.491	-0.145	0.925	-0.351	1.011	-0.064	0.361	-0.124	0.047	-0.115	0.106	0.192	0.134	-0.037
-0.176	0.995	-0.443	-0.155	0.931	-0.331	1.069	0.322	0.402	-0.026	0.096	-0.088	0.018	0.246	0.182	-0.048
-0.195	0.983	-0.416	-0.163	0.936	-0.313	0.944	-0.028	0.458	-0.036	0.080	-0.077	0.037	0.235	0.211	-0.037
-0.303	0.964	-0.396	-0.171	0.939	-0.299	0.758	0.035	0.410	-0.136	0.057	-0.072	0.146	0.216	0.232	-0.022
-0.207	0.980	-0.380	-0.178	0.940	-0.291	0.462	-0.001	0.378	-0.032	0.071	-0.064	0.050	0.232	0.250	-0.014
-0.207	0.980	-0.380	-0.184	0.940	-0.287	0.233	-0.014	0.313	-0.026	0.071	-0.068	0.051	0.233	0.252	0.013
-0.149	0.999	-0.357	-0.188	0.939	-0.287	0.006	-0.059	0.234	0.035	0.091	-0.044	0.007	0.254	0.277	0.067
-0.099	1.007	-0.451	-0.190	0.937	-0.291	-0.203	-0.097	0.156	0.087	0.100	-0.134	0.056	0.264	0.184	0.110
-0.068	0.968	-0.518	-0.189	0.934	-0.302	-0.475	-0.166	0.027	0.117	0.065	-0.190	0.086	0.226	0.119	0.133
-0.037	0.902	-0.554	-0.188	0.932	-0.310	-0.471	0.161	-0.088	0.146	0.002	-0.216	0.117	0.162	0.084	0.163
-0.137	0.833	-0.562	-0.186	0.929	-0.320	-0.442	-0.132	-0.056	0.044	-0.065	-0.214	0.017	0.093	0.077	0.178
-0.030	0.864	-0.546	-0.186	0.926	-0.329	-0.447	-0.024	0.007	0.150	-0.031	-0.189	0.124	0.124	0.093	0.188
-0.049	0.856	-0.601	-0.186	0.923	-0.337	-0.337	-0.239	0.149	0.132	-0.036	-0.236	0.106	0.117	0.038	0.194
-0.041	0.806	-0.637	-0.188	0.920	-0.343	-0.228	-0.154	0.171	0.140	-0.084	-0.265	0.113	0.067	0.002	0.218
-0.018	0.833	-0.629	-0.190	0.918	-0.348	-0.206	-0.195	0.195	0.165	-0.054	-0.252	0.137	0.094	0.010	0.223
-0.014	0.856	-0.613	-0.190	0.917	-0.351	-0.057	-0.292	0.157	0.168	-0.030	-0.233	0.141	0.117	0.026	0.226
-0.007	0.910	-0.581	-0.190	0.916	-0.354	-0.097	-0.211	0.077	0.175	0.025	-0.198	0.149	0.172	0.057	0.219
-0.003	0.925	-0.542	-0.190	0.914	-0.360	-0.236	-0.175	0.102	0.179	0.043	-0.153	0.153	0.188	0.096	0.193
-0.041	0.910	-0.550	-0.191	0.910	-0.367	-0.379	-0.098	0.138	0.141	0.031	-0.153	0.115	0.173	0.089	0.170
-0.126	0.910	-0.570	-0.192	0.907	-0.375	-0.353	-0.137	0.126	0.058	0.034	-0.165	0.031	0.174	0.069	0.137
-0.110	0.929	-0.550	-0.194	0.904	-0.381	-0.333	-0.032	0.140	0.075	0.056	-0.139	0.047	0.194	0.089	0.112
-0.160	0.941	-0.546	-0.194	0.900	-0.390	-0.365	-0.364	0.187	0.025	0.071	-0.127	0.002	0.206	0.094	0.087
-0.122	0.953	-0.518	-0.196	0.897	-0.397	-0.321	-0.213	0.179	0.065	0.086	-0.093	0.036	0.218	0.122	0.063
-0.157	0.929	-0.510	-0.198	0.894	-0.403	-0.305	-0.091	0.159	0.032	0.066	-0.079	0.002	0.196	0.130	0.039
-0.226	0.918	-0.503	-0.199	0.890	-0.410	-0.338	-0.289	0.188	-0.036	0.058	-0.064	0.067	0.185	0.138	0.017
-0.199	0.929	-0.451	-0.200	0.886	-0.418	-0.396	-0.163	0.163	-0.008	0.074	-0.005	0.041	0.197	0.190	-0.003
-0.245	0.953	-0.467	-0.200	0.882	-0.426	-0.397	-0.309	0.162	-0.053	0.101	-0.012	0.087	0.221	0.174	-0.025
-0.218	0.941	-0.522	-0.199	0.877	-0.437	-0.514	-0.415	0.106	-0.028	0.094	-0.056	0.060	0.209	0.119	-0.027
-0.260	0.953	-0.514	-0.196	0.872	-0.448	-0.581	-0.241	-0.016	-0.072	0.111	-0.037	0.102	0.221	0.128	-0.030
-0.210	0.879	-0.495	-0.194	0.865	-0.462	-0.746	-0.235	-0.004	-0.024	0.044	-0.004	0.052	0.147	0.148	-0.032
-0.199	0.871	-0.495	-0.189	0.858	-0.478	-0.816	-0.506	-0.049	-0.018	0.044	0.012	0.041	0.140	0.148	-0.039
-0.249	0.868	-0.546	-0.185	0.849	-0.495	-0.920	-0.208	-0.107	-0.072	0.048	-0.023	0.091	0.136	0.097	-0.039
-0.226	0.833	-0.574	-0.178	0.839	-0.514	-1.006	-0.555	-0.103	-0.056	0.023	-0.031	0.068	0.101	0.070	-0.045
-0.226	0.833	-0.574	-0.170	0.828	-0.534	-1.085	-0.561	-0.110	-0.064	0.034	-0.011	0.068	0.101	0.070	-0.059
-0.207	0.848	-0.574	-0.164	0.817	-0.553	-1.128	-0.311	-0.159	-0.050	0.062	0.008	0.049	0.117	0.070	-0.060
-0.249	0.767	-0.613	-0.156	0.804	-0.573	-1.110	-0.592	-0.125	-0.101	-0.007	-0.011	0.091	0.036	0.031	-0.066
-0.187	0.794	-0.554	-0.150	0.793	-0.591	-1.037	-0.282	-0.155	-0.045	0.031	0.065	0.029	0.063	0.091	-0.066
-0.191	0.748	-0.558	-0.147	0.780	-0.608	-1.085	-0.193	-0.078	-0.053	-0.002	0.079	0.033	0.018	0.087	-0.068
-0.183	0.728	-0.625	-0.142	0.767	-0.625	-1.037	-0.277	-0.082	-0.049	-0.009	0.029	0.026	0.001	0.021	-0.065
-0.187	0.721	-0.656	-0.135	0.756	-0.641	-0.921	-0.484	-0.117	-0.061	-0.005	0.012	0.030	0.008	0.010	-0.063
-0.180	0.709	-0.629	-0.131	0.744	-0.656	-0.971	-0.115	-0.121	-0.056	-0.005	0.055	0.022	0.018	0.018	-0.055
-0.157	0.667	-0.637	-0.128	0.732	-0.669	-0.885	-0.229	-0.052	-0.037	-0.035	0.060	0.001	0.060	0.011	-0.053
-0.137	0.698	-0.668	-0.123	0.722	-0.681	-0.785	-0.316	-0.066	-0.023	0.006	0.041	0.021	0.029	0.021	-0.058
-0.137	0.732	-0.644	-0.123	0.710	-0.693	-0.842	0.157	-0.103	-0.022	0.052	0.076	0.021	0.006	0.003	-0.077
-0.207	0.705	-0.735	-0.119	0.700	-0.704	-0.771	-0.231	-0.066	-0.095	0.035	-0.003	0.048	0.022	0.088	-0.065
-0.283	0.670	-0.739	-0.117	0.690	-0.715	-0.715	-0.132	-0.052	-0.174	0.011	0.003	0.125	0.058	0.091	-0.068
-0.080	0.667	-0.708	-0.107	0.680	-0.726	-0.683	-0.719	-0.008	0.019	0.017	0.045	0.079	0.063	0.059	-0.061
-0.153	0.628	-0.763	-0.106	0.669	-0.735	-0.711	0.006	-0.069	-0.055	-0.011	-0.000	0.006	0.102	0.114	-0.033
-0.091	0.601	-0.735	-0.105	0.660	-0.744	-0.649	0.025	-0.079	0.006	-0.029	0.036	0.067	0.130	0.085	-0.008
-0.026	0.555	-0.751	-0.100	0.651	-0.753	-0.604	-0.298	-0.056	0.066	-0.066	0.029	0.132	0.178	0.100	-0.015
-0.110	0.566	-0.715	-0.103	0.643	-0.759	-0.551	0.330	-0.135	-0.016	-0.047	0.071	0.048	0.167	0.064	-0.009
-0.114	0.566	-0.755	-0.101	0.635	-0.766	-0.517	-0.096	-0.062	-0.022	-0.039	0.038	0.045	0.168	0.102	-0.017
-0.107	0.551	-0.759	-0.107	0.627	-0.771	-0.481	0.471	-0.069	-0.008	-0.047	0.039	0.053	0.184	0.105	-0.043
-0.137	0.531	-0.775	-0.104	0.622	-0.776	-0.364	-0.207	-0.002	-0.042	-0.060	0.028	0.022	0.204	0.120	-0.040
-0.176	0.585	-0.802	-0.104	0.617	-0.780	-0.303	-0.005	-0.009	-0.080	-0.001	0.004	0.017	0.150	0.147	-0.036
-0.110	0.570	-0.763	-0.110	0.612	-0.783	-0.319	0.364	0.030	-0.009	-0.012	0.046	0.047	0.166	0.107	-0.032
-0.107	0.489	-0.778	-0.114	0.610	-0.785	-0.110	0.143	0.082	-0.002	-0.091	0.032	0.049	0.248	0.123	-0.030
-0.072	0.462	-0.719	-0.113	0.609	-0.785	-0.035	-0.129	0.127	0.032	-0.117	0.091	0.082	0.275	0.063	-0.010
-0.122	0.524	-0.708	-0.124	0.611	-0.782	0.157	0.625	0.116	-0.007	-0.057	0.100	0.029	0.214	0.051	0.002
-0.049	0.543	-0.692	-0.125	0.614	-0.780	0.210	-0.076	0.149	0.067	-0.041	0.113	0.100	0.195	0.035	-0.005
-0.064	0.535	-0.755	-0.132	0.618	-0.775	0.287	0.404	0.066	0.058	-0.053	0.045	0.083	0.203	0.098	0.002
-0.160	0.485	-0.743	-0.135	0.623	-0.770	0.361	0.167	0.083	-0.034	-0.108	0.052	0.015	0.254	0.086	0.019
-0.068	0.516	-0.719	-0.142	0.629	-0.765	0.385	0.356	0.064	0.064	-0.083	0.069	0.076	0.223	0.062	0.009
-0.060	0.524	-0.700	-0.149	0.633	-0.759	0.321	0.491	0.035	0.080	-0.080	0.083	0.080	0.216	0.042	-0.006
-0.153	0.539	-0.735	-0.152	0.636	-0.757	0.215	0.104	0.067	-0.010	-0.067	0.045	0.014	0.201	0.078	0.012
-0.172	0.524	-0.731	-0.154	0.639	-0.753	0.228	0.104	0.040	-0.027	-0.086	0.045	0.036	0.217	0.074	0.003
-0.072	0.570	-0.688	-0.159	0.644	-0.749	0.292	0.362	-0.009	0.078	-0.044	0.083	0.062	0.171	0.031	-0.017
-0.145	0.551	-0.700	-0.165	0.648	-0.744	0.274	0.399	0.031	0.011	-0.067	0.066	0.014	0.191	0.043	-0.017
-0.207	0.616	-0.723	-0.170	0.651	-0.740	0.237	0.279	0.043	-0.046	-0.005	0.038	0.079	0.125	0.067	-0.025
-0.172	0.624	-0.704	-0.178	0.654	-0.735	0.209	0.590	-0.035	-0.003	-0.000	0.053	0.047	0.117	0.048	-0.044
-0.249	0.601	-0.711	-0.183	0.658	-0.730	0.277	0.324	-0.015	-0.075	-0.027	0.040	0.128	0.141	0.057	-0.047
-0.222	0.616	-0.715	-0.186	0.663	-0.725	0.338	0.156	0.008	-0.045	-0.016	0.031	0.105	0.126	0.062	-0.042
-0.187	0.593	-0.680	-0.191	0.668	-0.719	0.351	0.364	-0.019	-0.006	-0.045	0.060	0.073	0.149	0.028	-0.046
-0.214	0.636	-0.723	-0.195	0.673	-0.714	0.318	0.321	-0.021	-0.029	-0.007	0.011	0.103	0.106	0.072	-0.031
-0.210	0.582	-0.680	-0.196	0.676	-0.711	0.231	0.012	0.049	-0.024	-0.064	0.051	0.103	0.160	0.031	-0.017
-0.172	0.612	-0.641	-0.202	0.677	-0.707	0.130	0.418	-0.004	0.021	-0.034	0.087	0.068	0.129	0.007	-0.032
-0.157	0.647	-0.668	-0.206	0.678	-0.705	0.041	0.345	-0.013	0.041	-0.000	0.057	0.057	0.095	0.022	-0.051
-0.303	0.605	-0.723	-0.204	0.678	-0.706	0.029	-0.203	0.006	-0.107	-0.043	0.003	0.208	0.138	0.079	-0.030
-0.322	0.616	-0.680	-0.209	0.679	-0.704	0.034	0.372	-0.067	-0.121	-0.031	0.044	0.231	0.127	0.038	-0.033
-0.103	0.651	-0.652	-0.208	0.679	-0.704	0.033	-0.032	-0.008	0.097	0.003	0.071	0.016	0.093	0.012	-0.054
-0.226	0.655	-0.727	-0.208	0.679	-0.704	-0.029	0.042	-0.055	-0.026	0.007	-0.004	0.143	0.089	0.088	-0.046
-0.287	0.643	-0.684	-0.212	0.678	-0.704	-0.065	0.290	-0.016	-0.083	-0.003	0.039	0.209	0.101	0.047	-0.033
-0.260	0.624	-0.692	-0.217	0.677	-0.703	-0.094	0.424	-0.098	-0.051	-0.021	0.030	0.187	0.120	0.056	-0.068
-0.280	0.609	-0.739	-0.212	0.675	-0.707	-0.173	-0.303	-0.029	-0.075	-0.034	-0.013	0.210	0.136	0.105	-0.076
-0.310	0.620	-0.688	-0.214	0.674	-0.707	-0.090	0.211	-0.096	-0.104	-0.022	0.038	0.244	0.124	0.055	-0.067
-0.260	0.605	-0.708	-0.209	0.672	-0.711	-0.142	-0.427	0.020	-0.060	-0.035	0.022	0.199	0.140	0.077	-0.065
-0.237	0.632	-0.704	-0.209	0.671	-0.712	-0.076	0.068	-0.064	-0.037	-0.007	0.027	0.180	0.112	0.075	-0.063
-0.237	0.632	-0.704	-0.206	0.670	-0.714	-0.082	-0.173	-0.017	-0.040	-0.006	0.029	0.184	0.112	0.076	-0.048
-0.264	0.609	-0.755	-0.205	0.669	-0.714	-0.046	-0.045	-0.034	-0.068	-0.028	-0.021	0.216	0.134	0.129	-0.042
-0.233	0.616	-0.739	-0.205	0.668	-0.715	-0.028	-0.025	-0.035	-0.038	-0.020	-0.005	0.189	0.125	0.114	-0.040
-0.237	0.593	-0.759	-0.203	0.668	-0.716	-0.009	-0.079	-0.004	-0.043	-0.042	-0.024	0.198	0.147	0.135	-0.045
-0.257	0.562	-0.802	-0.206	0.667	-0.716	-0.047	0.135	0.026	-0.060	-0.072	-0.067	0.222	0.177	0.180	-0.045
-0.295	0.551	-0.802	-0.205	0.666	-0.718	-0.051	-0.176	0.098	-0.100	-0.082	-0.066	0.265	0.187	0.181	-0.028
-0.295	0.566	-0.842	-0.203	0.665	-0.719	-0.011	-0.259	0.115	-0.102	-0.065	-0.104	0.269	0.170	0.221	-0.030
-0.172	0.578	-0.830	-0.206	0.664	-0.719	0.035	0.103	0.101	0.024	-0.053	-0.093	0.150	0.157	0.210	-0.012
-0.287	0.574	-0.865	-0.205	0.664	-0.719	0.083	-0.294	0.212	-0.093	-0.057	-0.128	0.270	0.159	0.247	-0.009
-0.149	0.620	-0.767	-0.211	0.667	-0.715	0.213	0.313	0.154	0.052	-0.013	-0.034	0.136	0.111	0.149	-0.014
-0.268	0.593	-0.727	-0.217	0.670	-0.710	0.316	0.249	0.196	-0.061	-0.043	0.000	0.259	0.136	0.110	-0.029
-0.307	0.605	-0.727	-0.223	0.674	-0.704	0.341	0.178	0.253	-0.094	-0.035	-0.005	0.302	0.122	0.111	-0.034
-0.257	0.628	-0.743	-0.233	0.678	-0.698	0.358	0.453	0.203	-0.035	-0.015	-0.028	0.257	0.097	0.127	-0.061
-0.318	0.612	-0.759	-0.240	0.680	-0.693	0.261	0.297	0.251	-0.088	-0.033	-0.048	0.323	0.109	0.143	-0.041
-0.326	0.682	-0.735	-0.244	0.682	-0.690	0.227	-0.025	0.260	-0.092	0.035	-0.028	0.335	0.036	0.119	0.014
-0.210	0.709	-0.767	-0.246	0.683	-0.688	0.148	0.030	0.174	0.026	0.061	-0.062	0.224	0.006	0.150	0.059
-0.087	0.713	-0.861	-0.246	0.683	-0.688	0.029	-0.015	0.013	0.148	0.065	-0.156	0.106	0.002	0.245	0.123
-0.126	0.616	-1.007	-0.246	0.680	-0.690	-0.209	0.190	-0.178	0.110	-0.029	-0.300	0.149	0.091	0.390	0.158
-0.041	0.566	-0.960	-0.241	0.678	-0.695	-0.223	-0.104	-0.200	0.190	-0.076	-0.249	0.069	0.138	0.342	0.184
-0.203	0.524	-0.956	-0.233	0.677	-0.699	-0.081	-0.453	-0.096	0.020	-0.118	-0.241	0.235	0.176	0.338	0.205
-0.114	0.527	-0.948	-0.227	0.678	-0.699	0.077	-0.283	-0.096	0.103	-0.115	-0.232	0.151	0.169	0.330	0.200
0.020	0.551	-0.956	-0.222	0.681	-0.698	0.270	-0.292	-0.040	0.233	-0.095	-0.242	0.021	0.142	0.338	0.190
-0.091	0.585	-0.920	-0.216	0.686	-0.695	0.400	-0.370	-0.055	0.115	-0.065	-0.210	0.136	0.104	0.303	0.204
-0.049	0.628	-0.897	-0.213	0.693	-0.688	0.508	-0.027	-0.092	0.155	-0.030	-0.193	0.099	0.058	0.280	0.191
-0.064	0.678	-0.838	-0.207	0.701	-0.683	0.521	-0.353	-0.059	0.134	0.013	-0.139	0.118	0.005	0.221	0.163
-0.145	0.701	-0.873	-0.205	0.707	-0.676	0.483	-0.057	-0.091	0.051	0.030	-0.181	0.204	0.022	0.258	0.146
-0.064	0.713	-0.798	-0.200	0.712	-0.673	0.367	-0.265	-0.041	0.127	0.037	-0.110	0.127	0.036	0.184	0.122
-0.122	0.717	-0.775	-0.196	0.718	-0.668	0.412	-0.187	-0.086	0.065	0.035	-0.091	0.189	0.043	0.161	0.103
-0.122	0.717	-0.775	-0.192	0.723	-0.664	0.349	-0.213	-0.066	0.061	0.031	-0.095	0.193	0.047	0.162	0.077
-0.118	0.713	-0.735	-0.188	0.728	-0.660	0.330	-0.167	-0.103	0.061	0.022	-0.060	0.194	0.046	0.124	0.054
-0.222	0.698	-0.731	-0.185	0.731	-0.657	0.268	-0.200	-0.097	-0.047	0.003	-0.059	0.302	0.034	0.120	0.021
-0.157	0.725	-0.747	-0.180	0.733	-0.656	0.147	-0.215	-0.086	0.014	0.028	-0.076	0.240	0.065	0.137	-0.003
-0.260	0.682	-0.711	-0.175	0.737	-0.653	0.245	-0.259	-0.117	-0.094	-0.018	-0.044	0.349	0.025	0.102	-0.028
-0.218	0.709	-0.727	-0.169	0.741	-0.650	0.273	-0.293	-0.169	-0.058	0.005	-0.062	0.311	0.055	0.118	-0.017
-0.222	0.705	-0.708	-0.163	0.744	-0.648	0.208	-0.321	-0.156	-0.069	-0.002	-0.045	0.320	0.054	0.099	-0.037
-0.126	0.728	-0.684	-0.161	0.745	-0.647	0.100	0.027	-0.127	0.026	0.020	-0.023	0.228	0.081	0.076	-0.020
-0.241	0.701	-0.735	-0.153	0.747	-0.647	0.141	-0.533	-0.127	-0.098	-0.009	-0.074	0.349	0.057	0.128	-0.005
-0.137	0.663	-0.688	-0.150	0.749	-0.645	0.115	0.004	-0.162	0.004	-0.049	-0.029	0.250	0.022	0.081	-0.001
-0.114	0.663	-0.719	-0.147	0.751	-0.643	0.140	-0.055	-0.165	0.023	-0.051	-0.062	0.232	0.026	0.112	-0.022
-0.183	0.663	-0.696	-0.146	0.754	-0.641	0.169	0.149	-0.186	-0.046	-0.054	-0.041	0.307	0.030	0.089	-0.013
-0.233	0.767	-0.723	-0.140	0.755	-0.641	0.084	-0.386	-0.125	-0.103	0.049	-0.068	0.362	0.139	0.117	-0.009
-0.157	0.833	-0.676	-0.135	0.754	-0.642	-0.090	-0.210	-0.115	-0.030	0.116	-0.019	0.291	0.210	0.070	-0.034
-0.095	0.783	-0.684	-0.135	0.753	-0.644	-0.115	0.161	-0.170	0.031	0.067	-0.026	0.235	0.164	0.079	-0.037
-0.214	0.728	-0.680	-0.127	0.750	-0.649	-0.238	-0.532	-0.081	-0.097	0.016	-0.017	0.359	0.115	0.075	-0.040
-0.164	0.740	-0.668	-0.125	0.749	-0.651	-0.160	0.052	-0.186	-0.049	0.029	-0.003	0.314	0.132	0.064	-0.033
-0.203	0.725	-0.652	-0.120	0.747	-0.654	-0.150	-0.239	-0.157	-0.092	0.015	0.016	0.358	0.120	0.049	-0.050
-0.083	0.755	-0.660	-0.115	0.747	-0.655	-0.064	-0.122	-0.198	0.022	0.047	0.009	0.244	0.155	0.057	0.000
-0.157	0.698	-0.668	-0.109	0.747	-0.656	0.004	-0.255	-0.158	-0.056	-0.012	0.002	0.323	0.101	0.066	0.000
-0.176	0.728	-0.723	-0.107	0.747	-0.656	0.015	-0.052	-0.115	-0.078	0.019	-0.054	0.347	0.135	0.122	0.000
Avg ODBA	3.565
Vec ODBA	2.328
Avg ELBA	1.191
Avg EPBA	0.309
Speed	ODBA	VeDBA	ELBA	EPBA	StrkSpGn	StrSpGn_L	ISI
6.700	3.565	2.328	1.191	0.309	0.491	0.437	1.976
MeanPeak	0.050152
MeanLong	0.044541
MeanISI	1.975714
