# Supplementary material for: Averaged Propulsive Body Acceleration (APBA) Can Be Calculated from Biologging Tags That Incorporate Gyroscopes and Accelerometers to Estimate Swimming Speed, Hydrodynamic Drag and Energy Expenditure for Steller Sea Lions
Source: PLoS One. 2016 Jun 10;11(6):e0157326. doi: 10.1371/journal.pone.0157326 (PMC4902303; doi:10.1371/journal.pone.0157326)
Supplement: S3 Data — Same components as S2. (ZIP) [file pone.0157326.s003.zip › HazyNov_18/hazy6_5290_4.csv]

rawAx	rawAy	rawAz	gravX	gravY	gravZ	gyrX	gyrY	gyrZ	estAx	estAy	estAz	odbX	odbY	odbZ	spk
0.140	-1.041	-0.211	-0.144	-0.923	-0.358	0.266	-0.821	0.048	0.269	-0.079	0.156	0.333	0.255	0.345	0.168
0.105	-0.987	-0.227	-0.133	-0.920	-0.369	0.453	-1.115	0.092	0.224	-0.028	0.151	0.295	0.199	0.329	0.102
-0.014	-0.929	-0.309	-0.131	-0.917	-0.376	0.410	0.127	0.161	0.102	0.028	0.076	0.173	0.139	0.248	0.063
-0.130	-1.037	-0.183	-0.123	-0.916	-0.383	0.323	-0.525	0.241	-0.022	-0.082	0.209	0.054	0.245	0.374	0.036
-0.049	-1.026	-0.223	-0.112	-0.915	-0.387	0.209	-0.528	0.359	0.048	-0.071	0.174	0.131	0.231	0.336	-0.011
0.005	-0.952	-0.302	-0.113	-0.914	-0.390	0.245	0.581	0.169	0.103	0.001	0.098	0.182	0.156	0.258	-0.071
-0.137	-0.987	-0.270	-0.113	-0.911	-0.396	0.371	0.229	0.087	-0.039	-0.036	0.136	0.036	0.189	0.291	-0.073
-0.303	-0.991	-0.302	-0.109	-0.907	-0.406	0.511	-0.451	0.039	-0.209	-0.044	0.114	0.133	0.192	0.262	-0.112
-0.187	-0.976	-0.373	-0.110	-0.904	-0.413	0.460	0.163	0.073	-0.093	-0.032	0.051	0.021	0.176	0.193	-0.148
-0.291	-0.960	-0.365	-0.107	-0.901	-0.419	0.337	-0.059	0.141	-0.200	-0.019	0.065	0.129	0.159	0.202	-0.158
-0.176	-1.053	-0.313	-0.110	-0.896	-0.429	0.635	0.461	0.060	-0.081	-0.117	0.127	0.018	0.251	0.256	-0.142
-0.176	-0.844	-0.282	-0.105	-0.893	-0.438	0.454	-0.239	0.193	-0.087	0.088	0.167	0.021	0.043	0.289	-0.137
-0.176	-0.844	-0.282	-0.097	-0.889	-0.448	0.518	-0.535	0.157	-0.094	0.084	0.177	0.025	0.043	0.292	-0.105
-0.157	-0.945	-0.436	-0.098	-0.883	-0.459	0.635	0.139	0.032	-0.074	-0.022	0.034	0.010	0.144	0.140	-0.101
-0.137	-0.937	-0.479	-0.100	-0.880	-0.465	0.416	0.343	0.075	-0.053	-0.018	-0.003	0.005	0.137	0.099	-0.097
-0.118	-0.979	-0.302	-0.099	-0.875	-0.473	0.503	0.053	0.118	-0.036	-0.065	0.183	0.019	0.180	0.278	-0.106
-0.153	-0.960	-0.337	-0.100	-0.871	-0.480	0.445	0.291	0.083	-0.069	-0.050	0.154	0.020	0.163	0.244	-0.066
-0.249	-0.964	-0.396	-0.094	-0.866	-0.491	0.599	-0.515	0.107	-0.172	-0.059	0.106	0.120	0.168	0.187	-0.046
0.090	-0.914	-0.408	-0.096	-0.860	-0.502	0.668	0.316	-0.000	0.169	-0.015	0.105	0.213	0.119	0.177	-0.051
0.020	-0.902	-0.396	-0.101	-0.854	-0.511	0.607	0.477	0.003	0.104	-0.009	0.126	0.139	0.109	0.191	-0.053
-0.183	-0.918	-0.455	-0.096	-0.847	-0.523	0.699	-0.300	0.093	-0.104	-0.032	0.079	0.069	0.126	0.133	-0.029
-0.153	-0.987	-0.376	-0.097	-0.839	-0.535	0.746	0.107	0.035	-0.073	-0.109	0.170	0.043	0.199	0.214	-0.088
-0.110	-0.929	-0.420	-0.098	-0.831	-0.547	0.759	0.092	0.016	-0.030	-0.059	0.139	0.006	0.143	0.173	-0.107
-0.230	-0.914	-0.483	-0.088	-0.824	-0.559	0.682	-0.779	0.114	-0.159	-0.050	0.088	0.130	0.129	0.112	-0.088
-0.072	-0.910	-0.479	-0.087	-0.814	-0.574	0.898	-0.067	0.028	-0.003	-0.056	0.107	0.023	0.127	0.119	-0.070
-0.037	-0.848	-0.447	-0.079	-0.806	-0.587	0.779	-0.488	0.114	0.024	-0.003	0.151	0.053	0.067	0.153	-0.059
-0.010	-0.910	-0.373	-0.080	-0.797	-0.599	0.779	0.197	0.039	0.052	-0.074	0.237	0.075	0.132	0.230	-0.041
-0.037	-0.960	-0.503	-0.079	-0.787	-0.612	0.871	-0.060	0.046	0.024	-0.134	0.121	0.045	0.186	0.101	-0.034
-0.168	-0.771	-0.648	-0.084	-0.774	-0.627	0.987	0.265	-0.076	-0.102	0.043	-0.010	0.088	0.000	0.044	-0.056
-0.068	-0.833	-0.644	-0.084	-0.766	-0.638	0.716	0.115	0.053	-0.002	-0.028	0.004	0.010	0.065	0.040	-0.033
-0.207	-0.879	-0.644	-0.083	-0.758	-0.647	0.650	0.053	0.128	-0.141	-0.082	0.014	0.130	0.114	0.040	-0.043
0.082	-0.829	-0.507	-0.086	-0.746	-0.660	0.906	0.339	0.093	0.150	-0.043	0.165	0.157	0.067	0.098	-0.031
-0.122	-0.779	-0.613	-0.091	-0.735	-0.672	0.905	0.554	0.180	-0.049	-0.004	0.070	0.049	0.020	0.008	-0.051
-0.030	-0.790	-0.471	-0.095	-0.726	-0.681	0.687	0.572	0.215	0.047	-0.024	0.221	0.043	0.035	0.133	-0.028
-0.114	-0.860	-0.495	-0.096	-0.717	-0.690	0.711	0.222	0.148	-0.036	-0.103	0.206	0.042	0.107	0.110	-0.066
-0.045	-0.763	-0.566	-0.096	-0.706	-0.702	0.864	0.108	0.114	0.032	-0.018	0.147	0.027	0.014	0.039	-0.043
-0.149	-0.798	-0.562	-0.107	-0.696	-0.710	0.726	0.878	0.115	-0.061	-0.062	0.159	0.077	0.052	0.044	-0.053
0.005	-0.744	-0.585	-0.115	-0.688	-0.716	0.586	0.753	0.119	0.102	-0.016	0.141	0.077	0.001	0.022	-0.054
-0.091	-0.709	-0.479	-0.118	-0.680	-0.724	0.624	0.295	0.090	0.009	0.011	0.255	0.021	0.030	0.129	-0.076
-0.153	-0.574	-0.542	-0.124	-0.670	-0.732	0.696	0.415	0.073	-0.048	0.136	0.201	0.084	0.162	0.066	-0.072
-0.183	-0.593	-0.570	-0.125	-0.666	-0.736	0.294	0.075	0.024	-0.077	0.113	0.177	0.116	0.139	0.040	-0.084
-0.122	-0.659	-0.518	-0.129	-0.664	-0.737	0.157	0.354	0.029	-0.011	0.045	0.229	0.055	0.070	0.093	-0.105
-0.045	-0.639	-0.522	-0.129	-0.665	-0.736	-0.019	-0.018	0.018	0.065	0.065	0.224	0.020	0.086	0.091	-0.088
-0.272	-0.612	-0.637	-0.130	-0.668	-0.732	-0.245	0.147	0.090	-0.160	0.096	0.106	0.208	0.110	0.021	-0.084
-0.076	-0.570	-0.526	-0.142	-0.673	-0.726	-0.321	0.747	-0.068	0.048	0.143	0.210	0.013	0.149	0.091	-0.110
-0.160	-0.701	-0.495	-0.145	-0.680	-0.719	-0.434	0.220	0.032	-0.034	0.019	0.235	0.099	0.014	0.124	-0.134
-0.260	-0.651	-0.447	-0.146	-0.688	-0.711	-0.539	0.087	0.055	-0.133	0.077	0.274	0.201	0.060	0.174	-0.125
-0.241	-0.736	-0.617	-0.145	-0.698	-0.701	-0.713	0.040	0.087	-0.114	0.003	0.094	0.183	0.029	0.006	-0.134
-0.172	-0.821	-0.416	-0.147	-0.710	-0.688	-0.789	0.249	0.151	-0.044	-0.070	0.283	0.116	0.118	0.210	-0.158
-0.103	-0.802	-0.392	-0.146	-0.721	-0.677	-0.748	0.013	0.043	0.025	-0.040	0.295	0.049	0.103	0.236	-0.164
-0.280	-0.782	-0.412	-0.146	-0.734	-0.664	-0.869	0.042	0.104	-0.152	-0.008	0.262	0.227	0.088	0.219	-0.146
-0.364	-0.825	-0.589	-0.146	-0.742	-0.655	-0.583	0.058	0.066	-0.237	-0.043	0.076	0.313	0.135	0.044	-0.094
-0.137	-0.817	-0.558	-0.140	-0.749	-0.648	-0.479	-0.280	0.182	-0.016	-0.028	0.101	0.088	0.131	0.079	-0.062
0.086	-0.864	-0.479	-0.134	-0.757	-0.639	-0.596	-0.189	0.157	0.202	-0.066	0.171	0.134	0.181	0.160	-0.035
-0.022	-0.879	-0.625	-0.136	-0.766	-0.628	-0.655	0.291	0.132	0.095	-0.072	0.014	0.024	0.201	0.015	-0.035
-0.230	-0.790	-0.656	-0.137	-0.773	-0.619	-0.542	0.309	0.162	-0.111	0.024	-0.027	0.185	0.116	0.015	-0.096
-0.407	-0.829	-0.664	-0.146	-0.780	-0.609	-0.532	0.636	0.023	-0.280	-0.008	-0.045	0.363	0.158	0.023	-0.148
-0.576	-0.918	-0.771	-0.149	-0.790	-0.595	-0.847	0.292	0.097	-0.446	-0.087	-0.165	0.534	0.251	0.127	-0.198
-0.333	-0.898	-0.778	-0.143	-0.799	-0.585	-0.753	-0.463	0.027	-0.209	-0.059	-0.183	0.292	0.236	0.133	-0.207
-0.330	-0.918	-0.652	-0.142	-0.803	-0.579	-0.349	-0.183	0.005	-0.207	-0.074	-0.062	0.290	0.260	0.004	-0.191
-0.314	-0.929	-0.715	-0.134	-0.805	-0.578	-0.191	-0.583	0.054	-0.198	-0.083	-0.127	0.275	0.276	0.065	-0.131
-0.272	-0.964	-0.577	-0.122	-0.807	-0.578	-0.149	-1.024	0.082	-0.169	-0.116	0.011	0.233	0.316	0.076	-0.069
-0.122	-0.972	-0.530	-0.103	-0.810	-0.578	-0.182	-1.398	0.142	-0.037	-0.121	0.058	0.085	0.327	0.124	0.005
0.055	-0.875	-0.790	-0.085	-0.812	-0.577	-0.221	-1.427	0.078	0.122	-0.022	-0.202	0.091	0.235	0.134	0.119
0.047	-0.883	-0.912	-0.066	-0.818	-0.572	-0.529	-1.520	0.064	0.095	-0.024	-0.330	0.082	0.248	0.255	0.248
0.351	-0.817	-0.790	-0.056	-0.823	-0.565	-0.514	-0.687	0.061	0.389	0.048	-0.215	0.384	0.187	0.130	0.395
0.409	-0.902	-0.857	-0.036	-0.829	-0.559	-0.489	-1.632	0.043	0.426	-0.032	-0.288	0.441	0.277	0.194	0.491
0.613	-0.968	-0.893	-0.024	-0.829	-0.559	-0.061	-0.941	-0.045	0.618	-0.097	-0.323	0.644	0.348	0.228	0.553
0.609	-0.929	-0.885	-0.013	-0.827	-0.562	0.141	-0.931	-0.092	0.604	-0.061	-0.312	0.638	0.315	0.217	0.561
0.474	-0.883	-0.822	-0.007	-0.824	-0.566	0.240	-0.606	-0.118	0.463	-0.017	-0.244	0.502	0.274	0.151	0.509
0.467	-0.910	-0.763	-0.003	-0.819	-0.573	0.404	-0.347	-0.079	0.451	-0.049	-0.178	0.494	0.307	0.089	0.439
0.240	-0.902	-0.696	0.011	-0.815	-0.580	0.406	-1.088	0.048	0.210	-0.046	-0.104	0.266	0.305	0.019	0.370
0.393	-0.837	-0.574	0.014	-0.810	-0.586	0.377	-0.447	-0.204	0.361	0.015	0.024	0.419	0.245	0.105	0.271
0.420	-0.968	-0.471	0.007	-0.803	-0.596	0.677	0.404	-0.246	0.395	-0.124	0.137	0.444	0.382	0.209	0.225
0.093	-1.007	-0.499	0.019	-0.795	-0.607	0.687	-1.007	-0.014	0.056	-0.170	0.120	0.117	0.426	0.182	0.158
0.343	-0.844	-0.507	0.016	-0.785	-0.620	0.833	0.075	-0.168	0.309	-0.018	0.125	0.365	0.269	0.176	0.096
-0.018	-0.879	-0.495	0.027	-0.775	-0.632	0.814	-0.835	-0.002	-0.063	-0.063	0.148	0.003	0.310	0.191	0.049
0.132	-0.922	-0.495	0.037	-0.765	-0.643	0.779	-0.669	0.100	0.077	-0.115	0.159	0.153	0.359	0.194	0.056
0.201	-0.802	-0.534	0.046	-0.755	-0.655	0.830	-0.443	0.216	0.136	-0.006	0.132	0.223	0.246	0.157	0.008
0.159	-0.925	-0.585	0.055	-0.744	-0.665	0.778	-0.342	0.237	0.085	-0.140	0.092	0.180	0.376	0.107	-0.001
0.078	-0.864	-0.700	0.063	-0.732	-0.679	0.932	-0.261	0.288	-0.003	-0.090	-0.009	0.098	0.321	0.007	-0.041
-0.033	-0.887	-0.577	0.066	-0.723	-0.688	0.662	0.021	0.294	-0.119	-0.123	0.123	0.015	0.351	0.117	-0.102
-0.018	-0.852	-0.428	0.061	-0.713	-0.698	0.734	0.447	0.112	-0.099	-0.097	0.283	0.001	0.324	0.267	-0.152
-0.118	-0.918	-0.597	0.059	-0.704	-0.708	0.697	0.326	0.179	-0.196	-0.172	0.124	0.103	0.398	0.099	-0.179
-0.072	-0.929	-0.558	0.067	-0.692	-0.719	0.859	-0.374	0.195	-0.158	-0.196	0.174	0.059	0.417	0.141	-0.178
0.024	-0.740	-0.526	0.070	-0.682	-0.728	0.680	-0.190	0.076	-0.066	-0.016	0.215	0.036	0.235	0.175	-0.163
0.009	-0.771	-0.534	0.069	-0.670	-0.739	0.838	0.132	0.056	-0.080	-0.059	0.218	0.020	0.274	0.169	-0.138
0.005	-0.632	-0.652	0.065	-0.658	-0.750	0.804	0.169	-0.061	-0.080	0.069	0.111	0.016	0.142	0.052	-0.139
0.032	-0.736	-0.641	0.069	-0.647	-0.759	0.782	-0.227	0.030	-0.057	-0.047	0.132	0.044	0.253	0.064	-0.176
-0.110	-0.713	-0.715	0.072	-0.633	-0.771	0.929	-0.209	0.003	-0.202	-0.038	0.069	0.096	0.237	0.009	-0.176
-0.276	-0.585	-0.834	0.066	-0.622	-0.780	0.681	0.252	-0.051	-0.362	0.079	-0.041	0.258	0.117	0.127	-0.165
-0.007	-0.697	-0.629	0.068	-0.610	-0.789	0.787	-0.078	0.033	-0.094	-0.045	0.174	0.013	0.237	0.078	-0.169
0.082	-0.717	-0.676	0.072	-0.597	-0.799	0.834	-0.267	0.028	-0.010	-0.078	0.136	0.105	0.263	0.032	-0.153
-0.003	-0.705	-0.723	0.072	-0.584	-0.808	0.846	-0.033	-0.067	-0.094	-0.079	0.098	0.024	0.260	0.015	-0.097
-0.003	-0.705	-0.723	0.078	-0.570	-0.818	0.873	-0.306	0.114	-0.100	-0.093	0.107	0.027	0.268	0.013	-0.109
0.105	-0.690	-0.708	0.080	-0.558	-0.826	0.804	-0.146	-0.029	0.005	-0.090	0.132	0.137	0.262	0.005	-0.083
-0.110	-0.717	-0.822	0.083	-0.544	-0.835	0.855	-0.207	0.044	-0.213	-0.131	0.026	0.077	0.297	0.107	-0.083
0.236	-0.597	-0.684	0.071	-0.532	-0.844	0.740	0.720	-0.062	0.145	-0.023	0.173	0.270	0.185	0.034	-0.068
0.009	-0.620	-0.755	0.080	-0.520	-0.850	0.694	-0.464	0.085	-0.090	-0.058	0.108	0.042	0.215	0.033	-0.088
0.047	-0.570	-0.857	0.081	-0.509	-0.857	0.655	-0.084	0.038	-0.053	-0.019	0.012	0.080	0.171	0.132	-0.037
0.009	-0.585	-0.715	0.081	-0.497	-0.864	0.713	0.002	0.023	-0.092	-0.046	0.161	0.042	0.194	0.014	-0.085
0.182	-0.574	-0.794	0.074	-0.484	-0.872	0.803	0.397	-0.038	0.088	-0.048	0.091	0.215	0.191	0.061	-0.077
-0.072	-0.531	-0.865	0.075	-0.472	-0.879	0.699	-0.015	0.032	-0.166	-0.018	0.026	0.040	0.157	0.129	-0.080
0.067	-0.609	-0.735	0.078	-0.458	-0.886	0.816	-0.196	0.025	-0.031	-0.109	0.164	0.098	0.243	0.005	-0.088
0.051	-0.489	-0.838	0.078	-0.444	-0.892	0.760	0.005	0.016	-0.047	-0.003	0.068	0.082	0.131	0.094	-0.105
-0.049	-0.512	-0.778	0.079	-0.430	-0.899	0.794	-0.064	-0.024	-0.147	-0.040	0.134	0.019	0.163	0.032	-0.110
0.090	-0.554	-0.814	0.071	-0.417	-0.906	0.791	0.353	-0.139	-0.001	-0.096	0.105	0.119	0.214	0.065	-0.086
-0.133	-0.439	-0.999	0.076	-0.402	-0.912	0.828	-0.343	-0.088	-0.229	0.005	-0.074	0.106	0.107	0.248	-0.075
0.140	-0.446	-0.932	0.077	-0.389	-0.918	0.742	-0.037	-0.033	0.043	-0.016	-0.001	0.167	0.123	0.179	-0.060
0.105	-0.520	-0.849	0.070	-0.375	-0.924	0.771	0.322	-0.116	0.015	-0.103	0.088	0.132	0.204	0.095	-0.062
-0.010	-0.442	-0.932	0.077	-0.362	-0.929	0.692	-0.399	-0.002	-0.107	-0.038	0.010	0.016	0.135	0.175	-0.035
0.063	-0.369	-0.901	0.076	-0.346	-0.935	0.904	0.028	-0.110	-0.033	0.018	0.048	0.089	0.069	0.141	-0.057
0.017	-0.346	-1.007	0.074	-0.330	-0.941	0.825	0.037	-0.091	-0.077	0.026	-0.053	0.043	0.054	0.245	-0.066
0.040	-0.396	-0.885	0.066	-0.317	-0.946	0.742	0.369	-0.125	-0.046	-0.037	0.074	0.066	0.113	0.121	-0.028
0.055	-0.439	-0.893	0.076	-0.303	-0.950	0.734	-0.503	0.002	-0.040	-0.093	0.070	0.081	0.164	0.128	-0.033
0.209	-0.350	-0.940	0.084	-0.289	-0.954	0.761	-0.436	-0.034	0.105	-0.019	0.027	0.235	0.084	0.174	-0.044
0.020	-0.326	-0.968	0.076	-0.276	-0.958	0.715	0.361	-0.162	-0.076	-0.009	0.004	0.047	0.069	0.200	-0.014
-0.010	-0.361	-0.964	0.082	-0.263	-0.961	0.675	-0.346	-0.066	-0.112	-0.056	0.011	0.015	0.112	0.195	-0.033
0.224	-0.361	-0.893	0.088	-0.248	-0.965	0.798	-0.270	-0.076	0.117	-0.071	0.085	0.250	0.121	0.123	-0.084
-0.060	-0.319	-0.983	0.089	-0.237	-0.967	0.624	-0.137	-0.068	-0.170	-0.040	-0.003	0.034	0.086	0.211	-0.060
-0.049	-0.292	-0.920	0.091	-0.224	-0.970	0.661	-0.105	-0.049	-0.160	-0.026	0.063	0.023	0.067	0.147	-0.029
0.190	-0.261	-0.909	0.087	-0.207	-0.974	0.878	0.202	-0.106	0.083	-0.012	0.079	0.216	0.045	0.133	-0.049
0.190	-0.261	-0.909	0.088	-0.193	-0.977	0.752	-0.056	-0.019	0.082	-0.026	0.082	0.216	0.053	0.130	-0.035
0.109	-0.288	-0.928	0.086	-0.180	-0.980	0.675	0.093	-0.025	0.003	-0.066	0.065	0.135	0.089	0.148	-0.015
0.028	-0.299	-0.956	0.086	-0.166	-0.982	0.733	-0.003	-0.059	-0.078	-0.092	0.040	0.055	0.109	0.174	-0.022
0.051	-0.330	-0.952	0.087	-0.150	-0.985	0.881	-0.048	-0.033	-0.056	-0.139	0.046	0.078	0.148	0.168	-0.040
0.113	-0.172	-1.015	0.083	-0.135	-0.987	0.760	0.177	-0.034	0.009	0.004	-0.014	0.140	0.002	0.230	-0.036
0.067	-0.145	-0.995	0.089	-0.122	-0.989	0.658	-0.279	0.033	-0.042	0.019	0.007	0.094	0.021	0.210	-0.040
0.143	-0.118	-0.905	0.088	-0.110	-0.990	0.611	0.070	-0.019	0.036	0.034	0.099	0.170	0.040	0.119	-0.036
-0.003	-0.176	-0.983	0.085	-0.096	-0.992	0.729	0.091	0.013	-0.108	-0.038	0.021	0.024	0.024	0.198	-0.057
0.067	-0.160	-0.948	0.076	-0.083	-0.994	0.646	0.480	0.056	-0.030	-0.035	0.059	0.093	0.016	0.163	-0.049
-0.022	-0.118	-1.074	0.080	-0.073	-0.994	0.512	-0.193	0.067	-0.122	-0.003	-0.067	0.005	0.020	0.289	-0.070
0.097	0.002	-1.011	0.079	-0.062	-0.995	0.531	0.027	0.028	-0.003	0.106	-0.003	0.123	0.133	0.225	-0.073
0.017	-0.091	-0.912	0.075	-0.048	-0.996	0.690	0.207	-0.055	-0.080	-0.000	0.096	0.043	0.033	0.125	-0.077
-0.003	-0.176	-0.920	0.076	-0.037	-0.996	0.593	-0.086	0.064	-0.101	-0.096	0.088	0.024	0.059	0.131	-0.049
0.043	-0.141	-0.968	0.076	-0.030	-0.997	0.349	0.018	0.046	-0.054	-0.068	0.041	0.071	0.032	0.178	-0.066
0.136	-0.075	-1.039	0.073	-0.023	-0.997	0.363	0.180	0.030	0.041	-0.010	-0.029	0.163	0.027	0.248	-0.058
-0.030	-0.068	-1.082	0.070	-0.012	-0.998	0.573	0.133	0.020	-0.121	-0.013	-0.072	0.002	0.027	0.291	-0.048
0.032	-0.064	-0.972	0.065	-0.002	-0.998	0.473	0.220	0.063	-0.055	-0.018	0.038	0.060	0.025	0.179	-0.044
0.059	-0.110	-0.873	0.069	0.005	-0.998	0.373	-0.174	0.024	-0.032	-0.072	0.136	0.087	0.027	0.080	-0.063
0.059	-0.095	-0.968	0.068	0.010	-0.998	0.279	0.007	0.045	-0.031	-0.062	0.042	0.086	0.018	0.174	-0.037
0.059	-0.025	-0.956	0.068	0.021	-0.997	0.560	0.005	-0.008	-0.031	-0.003	0.053	0.086	0.046	0.162	-0.051
0.124	0.029	-1.058	0.072	0.032	-0.997	0.536	-0.172	-0.031	0.030	0.041	-0.050	0.151	0.095	0.264	-0.037
-0.037	0.025	-0.956	0.067	0.038	-0.997	0.325	0.249	-0.051	-0.126	0.030	0.052	0.011	0.086	0.161	-0.042
0.117	-0.017	-0.893	0.062	0.045	-0.997	0.371	0.268	-0.163	0.033	-0.019	0.115	0.143	0.038	0.097	-0.031
0.043	-0.083	-0.940	0.067	0.054	-0.996	0.487	-0.286	-0.106	-0.046	-0.093	0.067	0.070	0.034	0.143	-0.052
0.101	0.002	-0.999	0.067	0.066	-0.996	0.596	0.042	-0.162	0.012	-0.020	0.007	0.127	0.045	0.200	-0.035
-0.014	0.060	-1.094	0.063	0.074	-0.995	0.427	0.165	-0.112	-0.100	0.030	-0.088	0.011	0.097	0.293	-0.042
0.024	0.068	-1.015	0.056	0.080	-0.995	0.311	0.392	-0.075	-0.054	0.032	-0.009	0.050	0.098	0.212	-0.038
0.051	0.033	-0.940	0.055	0.085	-0.995	0.275	0.029	-0.129	-0.027	-0.008	0.065	0.078	0.057	0.135	-0.040
0.051	0.033	-0.940	0.053	0.093	-0.994	0.390	0.136	-0.162	-0.024	-0.015	0.065	0.077	0.050	0.133	-0.036
0.093	-0.017	-0.944	0.049	0.102	-0.994	0.515	0.234	-0.176	0.022	-0.075	0.060	0.119	0.007	0.136	-0.041
0.009	-0.044	-1.039	0.046	0.111	-0.993	0.481	0.153	-0.134	-0.060	-0.111	-0.036	0.034	0.041	0.230	-0.050
-0.018	0.072	-1.023	0.044	0.117	-0.992	0.316	0.088	-0.119	-0.085	-0.001	-0.021	0.009	0.068	0.213	-0.060
-0.014	0.145	-0.944	0.043	0.122	-0.992	0.260	0.057	-0.112	-0.080	0.068	0.058	0.013	0.134	0.133	-0.082
0.005	0.087	-0.881	0.037	0.133	-0.990	0.523	0.318	-0.147	-0.055	-0.000	0.120	0.032	0.069	0.070	-0.061
0.001	0.048	-0.818	0.034	0.147	-0.989	0.727	0.154	-0.099	-0.056	-0.053	0.181	0.027	0.024	0.007	-0.066
0.186	0.060	-0.786	0.020	0.163	-0.986	0.855	0.746	-0.111	0.142	-0.057	0.210	0.210	0.028	0.024	-0.032
-0.030	0.033	-0.905	0.017	0.179	-0.984	0.832	0.188	0.015	-0.069	-0.100	0.089	0.007	0.006	0.095	-0.030
0.128	0.145	-0.936	0.004	0.191	-0.982	0.596	0.658	-0.118	0.101	0.001	0.055	0.150	0.098	0.127	-0.013
-0.060	0.195	-0.975	-0.001	0.202	-0.979	0.569	0.293	-0.033	-0.082	0.040	0.014	0.039	0.141	0.168	-0.018
0.017	0.184	-0.912	-0.004	0.220	-0.976	0.897	0.164	-0.172	-0.003	0.011	0.073	0.037	0.121	0.104	-0.019
0.117	0.133	-0.798	-0.012	0.236	-0.972	0.874	0.482	-0.154	0.106	-0.056	0.183	0.137	0.063	0.010	-0.048
-0.018	0.091	-0.739	-0.022	0.253	-0.967	0.860	0.528	-0.081	-0.019	-0.114	0.238	0.004	0.012	0.069	-0.038
0.013	0.149	-0.692	-0.034	0.269	-0.963	0.829	0.695	-0.173	0.024	-0.072	0.280	0.036	0.062	0.115	-0.061
0.009	0.164	-0.786	-0.047	0.281	-0.959	0.636	0.686	-0.152	0.032	-0.068	0.182	0.035	0.069	0.019	-0.084
-0.145	0.145	-0.849	-0.057	0.293	-0.954	0.639	0.571	-0.191	-0.112	-0.100	0.115	0.116	0.041	0.045	-0.061
-0.099	0.253	-0.889	-0.063	0.309	-0.949	0.849	0.411	-0.188	-0.059	-0.007	0.070	0.065	0.139	0.086	-0.059
-0.037	0.307	-0.968	-0.072	0.328	-0.942	0.982	0.536	-0.198	0.012	0.028	-0.016	0.001	0.184	0.167	-0.064
-0.095	0.315	-0.869	-0.080	0.347	-0.934	0.999	0.497	-0.258	-0.038	0.017	0.075	0.053	0.183	0.070	-0.051
-0.091	0.300	-0.830	-0.090	0.362	-0.928	0.782	0.587	-0.114	-0.025	-0.013	0.108	0.046	0.159	0.032	-0.063
-0.099	0.303	-0.786	-0.095	0.373	-0.923	0.586	0.276	-0.090	-0.028	-0.020	0.147	0.051	0.154	0.011	-0.082
-0.145	0.238	-0.692	-0.105	0.384	-0.918	0.568	0.604	-0.174	-0.064	-0.097	0.236	0.094	0.080	0.105	-0.084
-0.099	0.265	-0.715	-0.113	0.393	-0.913	0.499	0.518	-0.165	-0.010	-0.079	0.207	0.045	0.098	0.081	-0.069
-0.076	0.261	-0.652	-0.121	0.407	-0.906	0.724	0.543	-0.206	0.022	-0.096	0.263	0.021	0.084	0.143	-0.070
-0.022	0.292	-0.727	-0.129	0.424	-0.897	0.929	0.583	-0.235	0.084	-0.082	0.180	0.036	0.107	0.068	-0.074
-0.183	0.357	-0.849	-0.137	0.442	-0.887	0.997	0.502	-0.153	-0.070	-0.034	0.048	0.124	0.163	0.054	-0.089
-0.280	0.373	-0.849	-0.143	0.455	-0.879	0.734	0.344	-0.065	-0.161	-0.032	0.040	0.218	0.170	0.055	-0.089
-0.280	0.373	-0.849	-0.149	0.464	-0.873	0.538	0.311	0.046	-0.155	-0.041	0.034	0.216	0.161	0.056	-0.086
-0.153	0.400	-0.743	-0.151	0.478	-0.865	0.824	0.133	-0.030	-0.026	-0.028	0.133	0.088	0.180	0.050	-0.072
-0.026	0.415	-0.660	-0.162	0.497	-0.852	1.110	0.638	-0.051	0.111	-0.032	0.203	0.041	0.186	0.130	-0.037
-0.145	0.473	-0.814	-0.169	0.515	-0.840	1.070	0.434	0.019	-0.001	0.008	0.037	0.078	0.235	0.024	-0.024
-0.107	0.593	-0.755	-0.179	0.534	-0.826	1.103	0.557	0.119	0.048	0.110	0.082	0.039	0.345	0.036	-0.017
-0.276	0.562	-0.873	-0.185	0.547	-0.817	0.860	0.174	0.252	-0.115	0.066	-0.046	0.209	0.304	0.081	-0.032
-0.245	0.582	-0.936	-0.194	0.558	-0.807	0.791	0.292	0.368	-0.076	0.074	-0.118	0.179	0.314	0.144	-0.060
-0.245	0.582	-0.861	-0.206	0.571	-0.795	0.879	0.542	0.256	-0.064	0.061	-0.055	0.180	0.306	0.068	-0.080
-0.376	0.547	-0.845	-0.216	0.584	-0.783	0.895	0.411	0.264	-0.185	0.014	-0.052	0.311	0.263	0.051	-0.068
-0.299	0.497	-0.790	-0.229	0.593	-0.772	0.714	0.537	0.388	-0.095	-0.046	-0.007	0.235	0.205	0.004	-0.082
-0.280	0.489	-0.853	-0.240	0.599	-0.764	0.502	0.469	0.361	-0.064	-0.059	-0.078	0.216	0.190	0.059	-0.094
-0.372	0.574	-0.889	-0.247	0.600	-0.761	0.210	0.121	0.367	-0.150	0.025	-0.116	0.309	0.267	0.095	-0.085
-0.376	0.640	-0.893	-0.249	0.599	-0.761	0.041	-0.122	0.300	-0.152	0.091	-0.120	0.315	0.325	0.101	-0.092
-0.376	0.624	-0.869	-0.249	0.596	-0.763	-0.147	-0.020	-0.007	-0.152	0.078	-0.094	0.315	0.302	0.077	-0.110
-0.407	0.493	-0.932	-0.245	0.594	-0.766	-0.125	-0.325	0.036	-0.187	-0.051	-0.154	0.345	0.162	0.141	-0.112
-0.384	0.566	-0.877	-0.240	0.594	-0.768	0.001	-0.355	-0.010	-0.169	0.023	-0.097	0.322	0.227	0.087	-0.067
-0.368	0.624	-0.909	-0.229	0.595	-0.770	0.133	-0.802	0.108	-0.164	0.079	-0.126	0.307	0.276	0.119	0.015
-0.141	0.678	-1.023	-0.219	0.599	-0.770	0.301	-0.742	0.154	0.053	0.129	-0.240	0.079	0.322	0.235	0.120
0.020	0.612	-1.117	-0.209	0.601	-0.771	0.239	-0.732	0.220	0.205	0.061	-0.333	0.082	0.248	0.331	0.222
0.159	0.497	-1.074	-0.199	0.603	-0.772	0.221	-0.703	0.172	0.333	-0.057	-0.289	0.223	0.125	0.289	0.325
0.151	0.458	-1.058	-0.192	0.607	-0.771	0.320	-0.549	0.189	0.318	-0.100	-0.274	0.216	0.079	0.275	0.364
0.190	0.427	-1.050	-0.182	0.615	-0.767	0.576	-0.696	0.163	0.347	-0.138	-0.270	0.256	0.040	0.269	0.375
0.101	0.477	-1.050	-0.174	0.625	-0.761	0.726	-0.574	0.114	0.250	-0.098	-0.276	0.169	0.083	0.269	0.365
0.163	0.624	-0.991	-0.165	0.635	-0.755	0.712	-0.671	0.130	0.302	0.039	-0.223	0.232	0.222	0.212	0.331
0.178	0.725	-0.979	-0.156	0.644	-0.749	0.628	-0.556	0.097	0.309	0.130	-0.217	0.248	0.315	0.202	0.287
0.036	0.713	-0.940	-0.153	0.652	-0.742	0.608	-0.255	0.099	0.163	0.110	-0.184	0.107	0.296	0.165	0.270
0.043	0.659	-0.857	-0.150	0.661	-0.735	0.612	-0.193	0.042	0.168	0.047	-0.108	0.115	0.235	0.085	0.246
0.090	0.759	-0.877	-0.145	0.671	-0.727	0.647	-0.212	-0.119	0.208	0.138	-0.135	0.162	0.329	0.107	0.192
0.090	0.759	-0.877	-0.139	0.680	-0.720	0.585	-0.246	-0.090	0.203	0.129	-0.142	0.163	0.322	0.108	0.140
-0.030	0.748	-0.775	-0.134	0.685	-0.717	0.311	-0.287	-0.094	0.077	0.113	-0.042	0.044	0.303	0.008	0.081
-0.141	0.674	-0.696	-0.127	0.689	-0.714	0.274	-0.349	-0.132	-0.041	0.035	0.034	0.066	0.222	0.069	0.030
-0.187	0.593	-0.684	-0.120	0.694	-0.710	0.372	-0.332	-0.187	-0.094	-0.052	0.042	0.110	0.133	0.079	-0.023
-0.122	0.585	-0.735	-0.120	0.700	-0.704	0.370	0.232	-0.188	-0.029	-0.066	-0.014	0.044	0.118	0.026	-0.048
-0.149	0.701	-0.794	-0.116	0.703	-0.702	0.215	-0.131	-0.178	-0.060	0.047	-0.076	0.069	0.227	0.036	-0.050
-0.157	0.752	-0.794	-0.115	0.704	-0.701	0.042	0.123	-0.191	-0.069	0.096	-0.076	0.076	0.272	0.039	-0.039
-0.157	0.810	-0.739	-0.110	0.706	-0.700	0.095	-0.219	-0.182	-0.074	0.151	-0.022	0.075	0.323	0.013	-0.043
-0.133	0.779	-0.735	-0.103	0.708	-0.699	0.106	-0.315	-0.163	-0.058	0.119	-0.019	0.051	0.286	0.015	-0.056
-0.091	0.771	-0.656	-0.098	0.714	-0.694	0.380	-0.193	-0.156	-0.020	0.105	0.055	0.007	0.273	0.092	-0.061
-0.149	0.728	-0.637	-0.099	0.718	-0.689	0.286	0.150	-0.129	-0.078	0.058	0.071	0.064	0.224	0.109	-0.030
-0.103	0.651	-0.621	-0.092	0.717	-0.691	-0.032	-0.457	0.009	-0.038	-0.019	0.088	0.017	0.141	0.124	-0.040
0.074	0.748	-0.601	-0.094	0.717	-0.691	-0.095	0.303	-0.147	0.141	0.079	0.109	0.162	0.231	0.142	-0.021
-0.199	0.667	-0.794	-0.094	0.710	-0.697	-0.431	0.070	-0.060	-0.132	0.004	-0.078	0.111	0.143	0.053	-0.029
-0.010	0.709	-0.727	-0.099	0.705	-0.702	-0.391	0.414	-0.056	0.061	0.051	-0.006	0.078	0.179	0.012	-0.020
-0.264	0.705	-0.845	-0.102	0.700	-0.707	-0.371	0.292	-0.139	-0.190	0.053	-0.120	0.174	0.169	0.109	-0.058
-0.157	0.740	-0.897	-0.100	0.696	-0.711	-0.252	-0.077	-0.080	-0.084	0.091	-0.167	0.066	0.199	0.163	-0.037
-0.245	0.848	-0.916	-0.101	0.697	-0.709	0.072	0.205	-0.137	-0.172	0.198	-0.188	0.153	0.301	0.185	-0.041
-0.076	0.813	-0.767	-0.096	0.698	-0.709	0.058	-0.351	-0.005	-0.007	0.162	-0.039	0.017	0.262	0.037	-0.025
-0.057	0.817	-0.806	-0.098	0.695	-0.712	-0.235	0.217	-0.035	0.014	0.169	-0.075	0.037	0.260	0.079	-0.035
-0.095	0.779	-0.656	-0.093	0.691	-0.717	-0.321	-0.340	-0.006	-0.029	0.135	0.079	0.001	0.217	0.069	-0.010
-0.107	0.701	-0.637	-0.096	0.683	-0.724	-0.588	0.233	-0.035	-0.037	0.066	0.107	0.011	0.135	0.087	-0.045
0.024	0.647	-0.601	-0.088	0.673	-0.734	-0.659	-0.538	-0.029	0.085	0.022	0.152	0.120	0.077	0.121	-0.065
-0.168	0.543	-0.566	-0.086	0.665	-0.742	-0.557	-0.067	-0.114	-0.109	-0.075	0.195	0.072	0.033	0.155	-0.067
-0.053	0.500	-0.593	-0.076	0.657	-0.750	-0.583	-0.603	-0.039	-0.004	-0.108	0.177	0.044	0.081	0.126	-0.043
-0.049	0.489	-0.589	-0.074	0.653	-0.754	-0.223	-0.132	-0.022	-0.002	-0.116	0.184	0.049	0.097	0.129	-0.046
0.028	0.585	-0.696	-0.080	0.648	-0.757	-0.314	0.440	-0.026	0.081	-0.015	0.081	0.127	0.005	0.021	-0.045
-0.064	0.686	-0.838	-0.085	0.641	-0.763	-0.505	0.371	-0.026	-0.006	0.093	-0.054	0.035	0.090	0.122	-0.049
-0.230	0.620	-0.782	-0.089	0.631	-0.771	-0.657	0.211	0.013	-0.168	0.037	0.010	0.130	0.019	0.068	-0.062
-0.145	0.647	-0.782	-0.090	0.618	-0.781	-0.852	0.101	-0.050	-0.083	0.076	0.020	0.045	0.041	0.069	-0.075
-0.176	0.655	-0.755	-0.083	0.603	-0.794	-0.958	-0.519	0.063	-0.121	0.099	0.060	0.074	0.044	0.043	-0.090
-0.014	0.651	-0.660	-0.087	0.590	-0.802	-0.788	0.315	-0.080	0.045	0.108	0.164	0.088	0.036	0.049	-0.091
-0.091	0.597	-0.723	-0.089	0.576	-0.813	-0.904	0.153	-0.019	-0.030	0.068	0.111	0.011	0.022	0.016	-0.094
-0.183	0.566	-0.688	-0.092	0.565	-0.820	-0.678	0.180	-0.042	-0.120	0.048	0.154	0.080	0.056	0.018	-0.072
-0.107	0.547	-0.668	-0.093	0.556	-0.826	-0.570	0.055	0.023	-0.042	0.039	0.179	0.002	0.079	0.036	-0.084
0.005	0.508	-0.574	-0.101	0.553	-0.827	-0.167	0.528	-0.025	0.078	0.002	0.275	0.110	0.121	0.128	-0.087
-0.080	0.454	-0.617	-0.110	0.553	-0.826	-0.044	0.516	0.032	0.003	-0.051	0.231	0.027	0.178	0.083	-0.058
-0.114	0.470	-0.692	-0.113	0.549	-0.828	-0.190	0.105	0.118	-0.029	-0.032	0.159	0.008	0.165	0.006	-0.052
-0.068	0.504	-0.731	-0.119	0.548	-0.828	-0.090	0.366	0.036	0.024	0.003	0.119	0.039	0.134	0.035	-0.060
-0.160	0.493	-0.822	-0.129	0.544	-0.829	-0.214	0.557	0.063	-0.059	-0.005	0.030	0.053	0.148	0.127	-0.057
-0.168	0.524	-0.834	-0.133	0.542	-0.830	-0.133	0.213	-0.028	-0.063	0.028	0.019	0.060	0.120	0.141	-0.072
-0.172	0.535	-0.834	-0.142	0.542	-0.828	0.009	0.618	-0.137	-0.058	0.039	0.017	0.063	0.110	0.143	-0.089
-0.280	0.493	-0.834	-0.148	0.542	-0.827	-0.030	0.459	-0.141	-0.159	-0.003	0.017	0.171	0.155	0.145	-0.091
-0.245	0.508	-0.849	-0.156	0.549	-0.821	0.390	0.652	-0.268	-0.116	0.005	-0.005	0.136	0.142	0.162	-0.086
-0.210	0.574	-0.830	-0.161	0.557	-0.814	0.447	0.478	-0.280	-0.077	0.063	0.009	0.101	0.078	0.144	-0.085
-0.168	0.582	-0.802	-0.161	0.570	-0.805	0.755	0.151	-0.215	-0.035	0.058	0.027	0.058	0.073	0.117	-0.064
-0.172	0.520	-0.755	-0.165	0.584	-0.795	0.808	0.412	-0.247	-0.035	-0.018	0.064	0.062	0.138	0.072	-0.063
-0.153	0.543	-0.688	-0.170	0.600	-0.782	0.968	0.479	-0.232	-0.011	-0.010	0.117	0.043	0.116	0.007	-0.061
-0.226	0.566	-0.731	-0.170	0.617	-0.768	1.066	0.166	-0.195	-0.084	-0.004	0.061	0.116	0.095	0.051	-0.059
-0.199	0.508	-0.739	-0.171	0.632	-0.756	0.954	0.142	-0.108	-0.056	-0.077	0.040	0.089	0.154	0.061	-0.052
-0.133	0.555	-0.644	-0.172	0.647	-0.743	0.980	0.232	-0.157	0.011	-0.046	0.122	0.023	0.110	0.033	-0.050
-0.122	0.539	-0.625	-0.176	0.662	-0.729	0.960	0.346	-0.119	0.026	-0.076	0.127	0.010	0.128	0.052	-0.038
-0.133	0.535	-0.574	-0.179	0.677	-0.714	1.054	0.272	-0.026	0.018	-0.095	0.164	0.022	0.135	0.102	-0.031
-0.145	0.593	-0.570	-0.182	0.697	-0.694	1.367	0.401	-0.190	0.010	-0.057	0.147	0.032	0.079	0.104	-0.023
-0.145	0.593	-0.570	-0.187	0.715	-0.674	1.285	0.508	-0.185	0.014	-0.076	0.127	0.032	0.081	0.102	-0.024
-0.118	0.674	-0.593	-0.187	0.735	-0.651	1.451	0.336	-0.259	0.042	-0.015	0.081	0.005	0.001	0.078	-0.018
-0.183	0.698	-0.648	-0.188	0.753	-0.630	1.357	0.331	-0.222	-0.023	-0.010	0.004	0.069	0.019	0.022	-0.023
-0.157	0.744	-0.585	-0.189	0.769	-0.611	1.204	0.158	-0.068	0.005	0.022	0.048	0.041	0.063	0.085	-0.037
-0.241	0.829	-0.644	-0.191	0.783	-0.592	1.173	0.208	-0.066	-0.078	0.092	-0.030	0.125	0.145	0.026	-0.052
-0.283	0.840	-0.629	-0.190	0.795	-0.575	1.082	-0.079	0.024	-0.120	0.092	-0.031	0.166	0.154	0.042	-0.072
-0.226	0.860	-0.562	-0.191	0.808	-0.558	1.075	0.099	-0.013	-0.062	0.099	0.019	0.108	0.171	0.109	-0.097
-0.303	0.906	-0.574	-0.191	0.820	-0.540	1.073	-0.015	-0.028	-0.139	0.133	-0.011	0.185	0.215	0.097	-0.101
-0.314	0.875	-0.554	-0.190	0.830	-0.524	0.998	-0.127	0.008	-0.151	0.092	-0.007	0.195	0.182	0.115	-0.074
-0.233	0.875	-0.495	-0.188	0.841	-0.506	1.093	-0.174	-0.001	-0.072	0.080	0.034	0.115	0.180	0.174	-0.065
-0.126	0.902	-0.503	-0.190	0.852	-0.488	1.047	0.198	0.004	0.037	0.097	0.008	0.006	0.205	0.166	-0.056
-0.203	0.871	-0.538	-0.195	0.862	-0.468	1.099	0.322	0.109	-0.035	0.056	-0.047	0.083	0.172	0.131	-0.035
-0.249	0.844	-0.440	-0.200	0.871	-0.448	1.121	0.142	0.195	-0.076	0.020	0.031	0.129	0.142	0.230	-0.023
-0.203	0.856	-0.424	-0.205	0.878	-0.432	0.898	0.029	0.284	-0.025	0.025	0.031	0.082	0.152	0.247	-0.043
-0.207	0.871	-0.447	-0.211	0.884	-0.417	0.840	0.104	0.288	-0.022	0.034	-0.008	0.085	0.165	0.224	-0.052
-0.260	0.902	-0.428	-0.217	0.888	-0.406	0.652	0.006	0.307	-0.071	0.061	0.000	0.139	0.194	0.243	-0.044
-0.260	0.902	-0.412	-0.221	0.891	-0.398	0.484	-0.167	0.297	-0.066	0.059	0.008	0.139	0.193	0.258	-0.039
-0.226	0.914	-0.369	-0.226	0.890	-0.397	0.050	-0.058	0.306	-0.027	0.071	0.051	0.105	0.204	0.301	-0.043
-0.207	0.860	-0.412	-0.227	0.889	-0.398	0.039	-0.303	0.227	-0.006	0.018	0.008	0.087	0.149	0.256	-0.043
-0.214	0.829	-0.361	-0.228	0.887	-0.402	-0.138	-0.522	0.252	-0.013	-0.011	0.064	0.094	0.117	0.307	-0.034
-0.222	0.868	-0.290	-0.224	0.888	-0.402	0.214	-0.887	0.196	-0.025	0.027	0.135	0.102	0.154	0.377	0.019
-0.187	1.065	-0.345	-0.221	0.889	-0.402	0.177	-0.722	0.162	0.007	0.223	0.080	0.067	0.350	0.321	0.080
-0.049	1.115	-0.696	-0.218	0.890	-0.401	0.159	-0.243	-0.013	0.143	0.272	-0.272	0.071	0.399	0.031	0.158
0.013	0.968	-0.771	-0.213	0.890	-0.402	0.073	-0.409	-0.047	0.200	0.125	-0.345	0.131	0.252	0.107	0.249
0.117	0.941	-0.680	-0.206	0.891	-0.405	-0.009	-0.479	-0.122	0.297	0.098	-0.252	0.235	0.223	0.018	0.328
0.124	0.937	-0.767	-0.197	0.891	-0.409	-0.000	-0.658	-0.175	0.295	0.093	-0.335	0.242	0.219	0.106	0.349
0.132	0.856	-0.739	-0.189	0.892	-0.410	0.091	-0.450	-0.141	0.296	0.011	-0.306	0.249	0.136	0.080	0.354
0.113	0.833	-0.672	-0.183	0.894	-0.410	0.173	-0.599	-0.027	0.270	-0.013	-0.239	0.229	0.111	0.014	0.334
0.113	0.833	-0.672	-0.176	0.895	-0.409	0.198	-0.532	-0.085	0.264	-0.015	-0.240	0.228	0.109	0.016	0.301
0.097	0.879	-0.534	-0.172	0.899	-0.403	0.331	-0.014	-0.199	0.244	0.028	-0.108	0.212	0.154	0.121	0.269
0.067	0.891	-0.507	-0.165	0.901	-0.401	0.263	-0.428	-0.135	0.207	0.037	-0.083	0.179	0.164	0.147	0.237
0.059	0.929	-0.526	-0.160	0.904	-0.396	0.313	-0.254	-0.143	0.194	0.073	-0.107	0.170	0.202	0.126	0.207
0.005	0.956	-0.542	-0.155	0.907	-0.392	0.315	-0.402	-0.072	0.135	0.097	-0.127	0.115	0.227	0.108	0.190
0.001	0.991	-0.597	-0.150	0.906	-0.396	-0.099	-0.470	-0.023	0.127	0.133	-0.178	0.110	0.259	0.052	0.157
0.017	1.026	-0.558	-0.148	0.904	-0.401	-0.250	-0.274	0.018	0.140	0.170	-0.133	0.124	0.292	0.089	0.112
-0.064	1.022	-0.447	-0.144	0.901	-0.409	-0.353	-0.331	-0.068	0.055	0.168	-0.015	0.043	0.286	0.197	0.078
-0.118	0.902	-0.412	-0.142	0.899	-0.414	-0.290	-0.209	-0.030	-0.001	0.051	0.026	0.010	0.165	0.230	0.031
-0.126	0.856	-0.451	-0.142	0.898	-0.416	-0.108	0.284	-0.092	-0.008	0.005	-0.012	0.016	0.116	0.187	-0.037
-0.187	0.864	-0.443	-0.144	0.897	-0.419	-0.234	0.492	-0.123	-0.068	0.014	-0.001	0.076	0.121	0.192	-0.076
-0.322	0.918	-0.518	-0.142	0.894	-0.425	-0.368	-0.041	-0.110	-0.204	0.071	-0.069	0.209	0.173	0.114	-0.075
-0.310	0.983	-0.589	-0.136	0.891	-0.433	-0.353	-0.511	-0.137	-0.199	0.140	-0.132	0.197	0.236	0.040	-0.088
-0.133	0.983	-0.507	-0.133	0.892	-0.432	0.103	0.012	-0.183	-0.025	0.138	-0.051	0.019	0.234	0.121	-0.093
-0.149	0.968	-0.361	-0.130	0.895	-0.428	0.209	-0.034	-0.151	-0.043	0.121	0.091	0.034	0.218	0.265	-0.065
-0.137	0.860	-0.278	-0.130	0.896	-0.425	0.147	-0.045	0.037	-0.031	0.011	0.171	0.023	0.108	0.347	-0.043
-0.072	0.837	-0.286	-0.130	0.896	-0.425	-0.022	-0.116	0.047	0.034	-0.012	0.164	0.043	0.084	0.337	-0.061
-0.107	0.840	-0.369	-0.129	0.894	-0.428	-0.167	-0.119	-0.004	-0.002	-0.007	0.085	0.008	0.088	0.253	-0.048
-0.249	0.883	-0.566	-0.128	0.893	-0.431	-0.106	-0.132	0.017	-0.144	0.037	-0.110	0.134	0.130	0.055	-0.041
-0.149	0.972	-0.554	-0.129	0.894	-0.429	0.115	0.138	-0.047	-0.044	0.124	-0.100	0.035	0.217	0.066	-0.054
-0.199	1.080	-0.570	-0.130	0.894	-0.429	-0.051	0.253	-0.037	-0.092	0.233	-0.115	0.086	0.324	0.050	-0.077
-0.214	1.049	-0.471	-0.132	0.892	-0.433	-0.235	0.263	-0.057	-0.106	0.204	-0.013	0.103	0.291	0.148	-0.078
-0.260	0.999	-0.471	-0.129	0.890	-0.438	-0.275	-0.317	-0.015	-0.155	0.156	-0.007	0.151	0.239	0.147	-0.105
-0.183	0.956	-0.396	-0.124	0.886	-0.447	-0.455	-0.351	-0.095	-0.083	0.117	0.077	0.074	0.195	0.220	-0.115
-0.222	0.833	-0.388	-0.122	0.881	-0.458	-0.578	-0.181	-0.078	-0.124	-0.002	0.095	0.114	0.070	0.227	-0.097
-0.157	0.837	-0.388	-0.118	0.877	-0.466	-0.457	-0.250	-0.111	-0.062	0.006	0.104	0.049	0.073	0.225	-0.081
-0.049	0.844	-0.373	-0.114	0.874	-0.473	-0.407	-0.025	-0.164	0.042	0.017	0.127	0.058	0.080	0.240	-0.074
-0.172	0.810	-0.550	-0.111	0.871	-0.478	-0.268	-0.228	-0.091	-0.085	-0.016	-0.045	0.065	0.044	0.062	-0.048
-0.172	0.810	-0.550	-0.110	0.870	-0.481	-0.176	0.163	-0.153	-0.085	-0.015	-0.042	0.066	0.043	0.061	-0.036
-0.157	0.937	-0.660	-0.107	0.866	-0.489	-0.392	-0.166	-0.094	-0.073	0.117	-0.145	0.051	0.170	0.050	-0.029
-0.137	0.960	-0.585	-0.104	0.862	-0.496	-0.393	-0.214	-0.024	-0.056	0.143	-0.062	0.031	0.192	0.025	-0.032
-0.057	1.010	-0.577	-0.101	0.855	-0.508	-0.687	-0.184	-0.053	0.022	0.200	-0.042	0.049	0.241	0.031	-0.036
-0.145	0.972	-0.507	-0.097	0.848	-0.522	-0.745	-0.444	-0.017	-0.071	0.169	0.043	0.039	0.202	0.101	-0.038
-0.130	0.906	-0.475	-0.091	0.842	-0.532	-0.595	-0.378	-0.071	-0.061	0.109	0.085	0.024	0.135	0.131	-0.049
-0.045	0.833	-0.424	-0.090	0.836	-0.541	-0.537	0.035	-0.107	0.022	0.041	0.145	0.060	0.061	0.181	-0.059
-0.103	0.771	-0.412	-0.089	0.833	-0.547	-0.355	0.018	-0.090	-0.037	-0.018	0.163	0.002	0.000	0.190	-0.057
-0.041	0.728	-0.471	-0.090	0.830	-0.551	-0.304	0.356	-0.153	0.026	-0.058	0.108	0.063	0.042	0.130	-0.037
-0.122	0.736	-0.530	-0.090	0.824	-0.559	-0.516	0.109	-0.054	-0.054	-0.045	0.058	0.018	0.035	0.070	-0.042
-0.068	0.744	-0.633	-0.090	0.818	-0.568	-0.514	0.088	-0.083	-0.001	-0.032	-0.036	0.036	0.027	0.033	-0.010
-0.141	0.755	-0.680	-0.085	0.809	-0.582	-0.813	-0.415	-0.044	-0.079	-0.011	-0.069	0.038	0.017	0.080	0.005
0.013	0.763	-0.637	-0.082	0.800	-0.595	-0.781	-0.122	-0.041	0.072	0.006	-0.013	0.116	0.010	0.037	0.016
-0.014	0.825	-0.704	-0.082	0.789	-0.609	-0.912	0.122	-0.107	0.045	0.078	-0.065	0.088	0.051	0.103	-0.002
-0.103	0.887	-0.727	-0.080	0.779	-0.622	-0.822	-0.068	-0.063	-0.045	0.150	-0.075	0.000	0.112	0.127	-0.011
-0.157	0.906	-0.692	-0.081	0.771	-0.631	-0.617	0.250	-0.118	-0.098	0.176	-0.030	0.054	0.130	0.091	-0.022
-0.183	0.914	-0.747	-0.076	0.763	-0.642	-0.673	-0.385	-0.027	-0.130	0.192	-0.074	0.080	0.137	0.146	-0.049
-0.041	0.933	-0.704	-0.077	0.757	-0.649	-0.430	0.102	-0.074	0.013	0.217	-0.025	0.062	0.157	0.103	-0.047
-0.157	0.933	-0.751	-0.075	0.751	-0.656	-0.513	-0.022	-0.070	-0.104	0.223	-0.064	0.055	0.156	0.151	-0.060
-0.057	0.883	-0.684	-0.078	0.744	-0.663	-0.526	0.356	-0.130	-0.001	0.179	0.010	0.045	0.106	0.084	-0.040
-0.207	0.829	-0.692	-0.077	0.737	-0.672	-0.589	0.035	-0.128	-0.152	0.133	0.011	0.106	0.052	0.092	-0.063
-0.007	0.786	-0.589	-0.076	0.725	-0.684	-0.848	0.037	-0.057	0.047	0.101	0.126	0.094	0.010	0.011	-0.076
-0.095	0.659	-0.570	-0.077	0.715	-0.695	-0.795	0.011	-0.002	-0.041	-0.015	0.158	0.006	0.117	0.031	-0.090
-0.149	0.609	-0.589	-0.073	0.704	-0.706	-0.721	-0.300	0.038	-0.099	-0.055	0.149	0.049	0.168	0.011	-0.074
-0.083	0.620	-0.601	-0.075	0.695	-0.715	-0.701	0.165	-0.017	-0.031	-0.034	0.147	0.016	0.156	0.000	-0.101
-0.045	0.616	-0.574	-0.068	0.686	-0.724	-0.602	-0.546	0.012	-0.000	-0.029	0.183	0.054	0.160	0.029	-0.094
-0.141	0.578	-0.637	-0.067	0.677	-0.733	-0.646	-0.073	-0.027	-0.098	-0.059	0.129	0.042	0.199	0.033	-0.076
-0.041	0.593	-0.609	-0.065	0.669	-0.740	-0.498	-0.087	-0.013	0.001	-0.036	0.164	0.058	0.184	0.005	-0.080
-0.041	0.593	-0.609	-0.068	0.662	-0.746	-0.495	0.216	-0.045	0.003	-0.029	0.170	0.057	0.184	0.005	-0.085
-0.076	0.504	-0.581	-0.069	0.657	-0.751	-0.346	0.117	-0.050	-0.030	-0.113	0.202	0.022	0.273	0.023	-0.069
-0.080	0.516	-0.625	-0.066	0.652	-0.755	-0.342	-0.151	-0.059	-0.037	-0.097	0.164	0.018	0.261	0.021	-0.052
-0.049	0.504	-0.660	-0.065	0.649	-0.758	-0.167	-0.044	-0.040	-0.007	-0.106	0.130	0.047	0.272	0.057	-0.040
0.032	0.477	-0.664	-0.070	0.647	-0.760	-0.178	0.450	-0.103	0.079	-0.130	0.128	0.127	0.299	0.061	-0.022
0.009	0.520	-0.641	-0.074	0.645	-0.760	-0.091	0.342	-0.080	0.060	-0.086	0.153	0.103	0.257	0.037	-0.009
-0.018	0.493	-0.680	-0.078	0.645	-0.760	-0.005	0.389	-0.114	0.037	-0.113	0.113	0.075	0.283	0.077	0.011
-0.041	0.466	-0.680	-0.081	0.644	-0.761	-0.086	0.205	-0.009	0.017	-0.139	0.114	0.051	0.310	0.077	-0.001
0.032	0.466	-0.668	-0.089	0.643	-0.761	-0.048	0.623	-0.104	0.098	-0.138	0.126	0.124	0.309	0.065	-0.005
-0.060	0.446	-0.676	-0.093	0.642	-0.761	-0.031	0.289	-0.025	0.009	-0.157	0.118	0.031	0.328	0.072	-0.008
-0.033	0.462	-0.641	-0.095	0.644	-0.759	0.097	0.205	-0.032	0.039	-0.143	0.152	0.057	0.312	0.037	-0.005
-0.030	0.454	-0.601	-0.102	0.646	-0.756	0.157	0.467	-0.027	0.049	-0.153	0.188	0.060	0.320	0.003	-0.020
-0.037	0.477	-0.637	-0.105	0.650	-0.753	0.259	0.247	-0.014	0.045	-0.134	0.149	0.052	0.296	0.032	-0.025
-0.041	0.527	-0.574	-0.108	0.653	-0.749	0.220	0.186	-0.029	0.044	-0.087	0.209	0.048	0.246	0.032	-0.023
-0.099	0.585	-0.644	-0.110	0.658	-0.745	0.286	0.315	-0.149	-0.011	-0.033	0.133	0.009	0.188	0.038	-0.033
-0.053	0.582	-0.644	-0.120	0.661	-0.741	0.153	0.753	-0.132	0.044	-0.040	0.130	0.036	0.191	0.038	-0.029
-0.133	0.558	-0.656	-0.123	0.664	-0.737	0.229	0.320	-0.094	-0.033	-0.067	0.114	0.045	0.214	0.048	-0.036
-0.053	0.574	-0.680	-0.121	0.668	-0.735	0.220	-0.111	-0.056	0.046	-0.055	0.088	0.036	0.198	0.071	-0.036
-0.153	0.597	-0.711	-0.121	0.674	-0.729	0.419	0.119	-0.138	-0.054	-0.038	0.050	0.064	0.174	0.103	-0.045
-0.176	0.690	-0.786	-0.126	0.680	-0.722	0.389	0.505	-0.185	-0.072	0.049	-0.031	0.087	0.080	0.177	-0.042
-0.157	0.674	-0.747	-0.129	0.685	-0.717	0.357	0.424	-0.184	-0.049	0.028	0.002	0.069	0.095	0.137	-0.053
-0.168	0.690	-0.755	-0.129	0.691	-0.711	0.384	0.103	-0.143	-0.061	0.038	-0.011	0.081	0.078	0.145	-0.049
-0.195	0.709	-0.838	-0.132	0.698	-0.704	0.439	0.374	-0.194	-0.085	0.051	-0.100	0.109	0.057	0.227	-0.050
-0.180	0.694	-0.794	-0.132	0.702	-0.700	0.328	0.010	-0.029	-0.070	0.031	-0.062	0.094	0.071	0.183	-0.034
-0.199	0.690	-0.775	-0.135	0.710	-0.691	0.569	0.366	-0.153	-0.086	0.019	-0.051	0.114	0.074	0.163	-0.032
-0.103	0.732	-0.782	-0.133	0.718	-0.684	0.522	-0.030	-0.067	0.009	0.054	-0.066	0.018	0.031	0.170	-0.026
-0.207	0.736	-0.845	-0.134	0.727	-0.674	0.675	0.225	-0.162	-0.094	0.049	-0.139	0.122	0.026	0.232	-0.019
-0.176	0.728	-0.822	-0.135	0.735	-0.664	0.638	0.146	-0.101	-0.063	0.032	-0.125	0.092	0.033	0.208	-0.014
-0.176	0.728	-0.822	-0.139	0.746	-0.651	0.776	0.509	-0.171	-0.058	0.022	-0.138	0.092	0.033	0.207	-0.025
-0.210	0.686	-0.830	-0.137	0.756	-0.640	0.808	0.030	-0.175	-0.095	-0.031	-0.157	0.127	0.075	0.214	-0.016
-0.191	0.678	-0.782	-0.135	0.768	-0.626	0.895	0.108	-0.211	-0.077	-0.050	-0.124	0.108	0.082	0.166	-0.016
-0.133	0.609	-0.723	-0.133	0.779	-0.613	0.868	0.095	-0.193	-0.021	-0.131	-0.078	0.051	0.152	0.106	-0.025
-0.145	0.589	-0.684	-0.131	0.791	-0.597	1.008	0.064	-0.215	-0.035	-0.163	-0.054	0.063	0.171	0.065	-0.012
-0.183	0.570	-0.660	-0.127	0.804	-0.581	1.063	-0.039	-0.210	-0.077	-0.194	-0.046	0.102	0.190	0.040	-0.009
-0.076	0.609	-0.613	-0.126	0.816	-0.564	1.062	0.185	-0.227	0.030	-0.168	-0.016	0.005	0.151	0.008	-0.011
-0.133	0.612	-0.617	-0.124	0.828	-0.546	1.076	0.060	-0.146	-0.030	-0.176	-0.038	0.053	0.147	0.005	-0.003
-0.107	0.659	-0.566	-0.121	0.841	-0.528	1.123	0.022	-0.203	-0.006	-0.142	-0.005	0.027	0.101	0.057	0.022
-0.080	0.721	-0.577	-0.117	0.852	-0.510	1.109	-0.097	-0.172	0.017	-0.092	-0.035	0.000	0.039	0.047	0.017
-0.030	0.736	-0.546	-0.115	0.864	-0.490	1.116	0.114	-0.178	0.065	-0.088	-0.022	0.050	0.022	0.077	0.012
-0.118	0.755	-0.601	-0.113	0.874	-0.472	1.054	0.094	-0.144	-0.025	-0.079	-0.095	0.038	0.003	0.020	0.005
-0.187	0.783	-0.629	-0.112	0.884	-0.454	1.071	0.057	-0.114	-0.095	-0.061	-0.141	0.107	0.024	0.009	-0.001
-0.176	0.786	-0.577	-0.110	0.893	-0.436	1.025	-0.033	-0.112	-0.085	-0.066	-0.108	0.094	0.028	0.041	-0.018
-0.126	0.825	-0.558	-0.107	0.902	-0.417	1.074	0.042	-0.161	-0.037	-0.037	-0.107	0.043	0.066	0.059	-0.021
-0.153	0.895	-0.566	-0.102	0.911	-0.399	1.058	-0.366	-0.110	-0.069	0.024	-0.132	0.069	0.134	0.050	-0.012
-0.149	0.887	-0.589	-0.100	0.919	-0.382	0.974	0.040	-0.178	-0.068	0.009	-0.173	0.065	0.126	0.025	0.016
-0.141	0.887	-0.585	-0.097	0.925	-0.368	0.827	-0.234	-0.057	-0.062	0.003	-0.183	0.056	0.126	0.028	0.025
-0.037	0.883	-0.570	-0.095	0.930	-0.354	0.788	-0.042	-0.056	0.040	-0.007	-0.181	0.048	0.121	0.043	0.041
-0.103	0.833	-0.581	-0.096	0.936	-0.339	0.841	-0.144	0.064	-0.025	-0.062	-0.207	0.017	0.071	0.030	0.051
-0.107	0.895	-0.617	-0.097	0.941	-0.323	0.909	-0.105	0.126	-0.027	-0.006	-0.258	0.020	0.132	0.007	0.069
-0.114	1.026	-0.558	-0.102	0.947	-0.304	1.035	0.309	0.125	-0.030	0.120	-0.219	0.028	0.263	0.051	0.047
-0.080	1.053	-0.570	-0.105	0.953	-0.285	0.979	0.202	0.144	0.009	0.142	-0.248	0.007	0.290	0.038	0.030
-0.203	0.991	-0.589	-0.108	0.956	-0.273	0.678	0.029	0.144	-0.111	0.077	-0.280	0.116	0.228	0.017	0.018
-0.210	0.960	-0.507	-0.111	0.958	-0.266	0.443	-0.184	0.146	-0.117	0.044	-0.204	0.124	0.196	0.099	0.009
-0.149	1.007	-0.443	-0.110	0.959	-0.262	0.254	-0.284	0.059	-0.055	0.090	-0.145	0.063	0.241	0.161	0.011
-0.137	0.922	-0.424	-0.112	0.959	-0.261	0.100	-0.212	0.130	-0.042	0.005	-0.126	0.052	0.155	0.180	0.033
-0.037	0.960	-0.443	-0.112	0.959	-0.261	0.031	0.026	0.001	0.058	0.043	-0.145	0.047	0.192	0.159	0.085
-0.037	0.960	-0.443	-0.111	0.958	-0.266	-0.196	-0.400	0.075	0.057	0.045	-0.140	0.045	0.192	0.157	0.136
0.024	1.007	-0.652	-0.107	0.956	-0.274	-0.334	-0.215	-0.095	0.115	0.093	-0.341	0.106	0.238	0.053	0.180
0.070	0.964	-0.648	-0.102	0.954	-0.282	-0.341	-0.306	-0.187	0.155	0.052	-0.329	0.152	0.195	0.049	0.183
0.051	0.883	-0.644	-0.096	0.952	-0.289	-0.302	-0.188	-0.219	0.130	-0.027	-0.318	0.132	0.113	0.045	0.214
-0.049	0.825	-0.609	-0.091	0.951	-0.296	-0.236	-0.606	-0.047	0.026	-0.084	-0.275	0.031	0.054	0.010	0.225
0.117	0.875	-0.577	-0.089	0.950	-0.300	-0.143	-0.400	0.026	0.189	-0.032	-0.239	0.196	0.103	0.022	0.229
0.117	0.902	-0.652	-0.088	0.949	-0.302	-0.008	-0.319	0.078	0.188	-0.005	-0.312	0.194	0.130	0.054	0.234
0.128	0.949	-0.613	-0.087	0.949	-0.303	0.004	-0.428	0.158	0.199	0.042	-0.271	0.204	0.176	0.015	0.267
0.109	0.964	-0.605	-0.086	0.948	-0.305	-0.007	-0.524	0.114	0.178	0.058	-0.261	0.183	0.192	0.008	0.256
0.159	1.030	-0.554	-0.084	0.948	-0.308	-0.071	-0.199	0.025	0.227	0.125	-0.208	0.232	0.258	0.043	0.224
0.086	1.010	-0.526	-0.083	0.947	-0.312	-0.164	-0.221	0.046	0.152	0.107	-0.176	0.157	0.238	0.071	0.187
0.005	0.976	-0.507	-0.084	0.945	-0.317	-0.281	0.003	0.061	0.073	0.074	-0.150	0.075	0.202	0.091	0.149
-0.030	0.991	-0.522	-0.085	0.942	-0.324	-0.296	-0.222	0.103	0.038	0.092	-0.160	0.039	0.216	0.075	0.121
-0.041	0.976	-0.491	-0.083	0.939	-0.333	-0.446	-0.477	0.097	0.025	0.079	-0.118	0.026	0.200	0.107	0.088
0.040	0.968	-0.503	-0.082	0.935	-0.344	-0.529	-0.049	0.004	0.105	0.075	-0.120	0.106	0.191	0.095	0.083
-0.060	0.918	-0.491	-0.082	0.930	-0.358	-0.718	-0.084	-0.002	0.005	0.030	-0.094	0.006	0.140	0.106	0.070
0.005	0.914	-0.495	-0.079	0.924	-0.373	-0.794	-0.321	-0.016	0.067	0.032	-0.083	0.070	0.136	0.102	0.060
-0.053	0.852	-0.495	-0.075	0.918	-0.391	-0.875	-0.498	-0.017	0.005	-0.023	-0.066	0.012	0.074	0.101	0.027
-0.068	0.891	-0.514	-0.071	0.912	-0.405	-0.762	-0.114	-0.122	-0.014	0.021	-0.071	0.005	0.114	0.081	0.019
-0.099	0.910	-0.503	-0.070	0.905	-0.419	-0.762	-0.049	-0.051	-0.046	0.047	-0.045	0.036	0.134	0.092	-0.012
-0.083	0.860	-0.550	-0.068	0.899	-0.433	-0.755	-0.274	-0.000	-0.033	0.003	-0.078	0.021	0.084	0.045	-0.020
-0.145	0.871	-0.562	-0.066	0.891	-0.449	-0.830	-0.317	0.024	-0.097	0.022	-0.075	0.084	0.096	0.034	-0.017
-0.068	0.864	-0.514	-0.065	0.883	-0.464	-0.852	-0.151	0.051	-0.020	0.022	-0.012	0.008	0.089	0.082	-0.011
-0.030	0.767	-0.534	-0.068	0.874	-0.481	-0.923	0.057	0.140	0.021	-0.065	-0.015	0.029	0.007	0.063	-0.011
-0.060	0.748	-0.574	-0.067	0.865	-0.497	-0.910	-0.353	0.151	-0.011	-0.076	-0.038	0.002	0.026	0.024	0.010
-0.068	0.833	-0.593	-0.069	0.855	-0.514	-0.949	0.172	-0.018	-0.017	0.019	-0.041	0.011	0.059	0.004	0.019
-0.010	0.910	-0.581	-0.068	0.844	-0.532	-1.047	-0.060	-0.012	0.039	0.107	-0.012	0.047	0.136	0.016	0.018
-0.030	0.848	-0.625	-0.067	0.832	-0.551	-1.159	-0.050	-0.032	0.019	0.058	-0.036	0.027	0.074	0.028	0.038
-0.030	0.848	-0.625	-0.064	0.820	-0.569	-1.086	-0.138	-0.047	0.017	0.070	-0.018	0.028	0.075	0.028	0.033
0.063	0.752	-0.625	-0.064	0.807	-0.587	-1.101	0.284	-0.165	0.110	-0.015	-0.001	0.120	0.021	0.028	0.026
-0.083	0.725	-0.668	-0.062	0.794	-0.604	-1.050	-0.061	-0.125	-0.038	-0.029	-0.027	0.027	0.046	0.072	0.023
-0.045	0.721	-0.676	-0.061	0.782	-0.621	-1.044	0.045	-0.100	-0.001	-0.020	-0.019	0.011	0.048	0.080	0.015
-0.033	0.663	-0.684	-0.059	0.768	-0.638	-1.057	-0.124	-0.015	0.009	-0.065	-0.011	0.021	0.104	0.088	-0.003
-0.060	0.643	-0.676	-0.059	0.754	-0.654	-1.051	0.109	-0.050	-0.016	-0.070	0.013	0.007	0.121	0.080	-0.004
-0.037	0.647	-0.719	-0.060	0.742	-0.668	-0.941	0.071	-0.045	0.007	-0.054	-0.017	0.015	0.115	0.124	-0.003
-0.091	0.636	-0.755	-0.056	0.730	-0.681	-0.861	-0.302	0.021	-0.050	-0.054	-0.039	0.039	0.125	0.159	0.000
-0.033	0.609	-0.751	-0.054	0.718	-0.694	-0.823	-0.143	-0.001	0.007	-0.069	-0.023	0.017	0.150	0.155	0.009
-0.010	0.609	-0.727	-0.056	0.708	-0.704	-0.737	0.237	-0.057	0.033	-0.059	0.011	0.040	0.148	0.131	0.016
-0.026	0.589	-0.790	-0.051	0.698	-0.714	-0.670	-0.297	-0.045	0.013	-0.069	-0.042	0.025	0.167	0.193	0.026
0.013	0.562	-0.743	-0.056	0.688	-0.723	-0.695	0.445	-0.089	0.056	-0.086	0.014	0.063	0.193	0.145	0.032
-0.037	0.527	-0.806	-0.054	0.677	-0.734	-0.705	-0.166	-0.002	0.004	-0.110	-0.038	0.013	0.227	0.208	0.027
0.005	0.582	-0.767	-0.056	0.669	-0.741	-0.541	0.220	-0.065	0.049	-0.048	0.008	0.056	0.172	0.167	0.016
-0.049	0.551	-0.802	-0.057	0.661	-0.748	-0.549	0.134	-0.054	-0.003	-0.070	-0.020	0.002	0.202	0.203	0.026
-0.087	0.524	-0.834	-0.053	0.653	-0.756	-0.534	-0.317	-0.002	-0.046	-0.089	-0.043	0.037	0.229	0.234	0.022
0.082	0.508	-0.735	-0.057	0.644	-0.763	-0.537	0.357	-0.087	0.127	-0.096	0.062	0.133	0.243	0.135	0.015
-0.045	0.500	-0.798	-0.056	0.637	-0.769	-0.447	0.051	-0.117	-0.000	-0.097	0.005	0.006	0.251	0.197	0.020
-0.041	0.477	-0.810	-0.055	0.631	-0.774	-0.374	0.023	-0.056	0.003	-0.114	-0.001	0.010	0.274	0.209	0.034
-0.007	0.473	-0.782	-0.059	0.626	-0.778	-0.333	0.330	-0.078	0.042	-0.113	0.030	0.045	0.278	0.181	0.023
0.009	0.497	-0.778	-0.064	0.623	-0.779	-0.154	0.381	-0.095	0.062	-0.087	0.036	0.062	0.255	0.177	0.009
-0.010	0.481	-0.802	-0.070	0.624	-0.778	0.042	0.470	-0.084	0.049	-0.103	0.012	0.044	0.270	0.200	0.015
-0.141	0.442	-0.818	-0.071	0.625	-0.778	0.065	0.038	-0.003	-0.081	-0.143	-0.004	0.086	0.309	0.216	0.014
-0.018	0.454	-0.778	-0.077	0.629	-0.774	0.283	0.482	-0.071	0.048	-0.136	0.032	0.038	0.298	0.176	0.013
-0.026	0.458	-0.763	-0.079	0.634	-0.769	0.371	0.106	0.027	0.042	-0.137	0.044	0.031	0.294	0.160	0.006
-0.037	0.470	-0.814	-0.085	0.641	-0.763	0.433	0.483	-0.104	0.036	-0.132	-0.013	0.020	0.284	0.211	0.019
-0.072	0.431	-0.814	-0.087	0.648	-0.757	0.511	0.184	-0.038	0.004	-0.178	-0.020	0.013	0.323	0.211	0.012
-0.072	0.477	-0.739	-0.090	0.654	-0.751	0.429	0.163	0.011	0.006	-0.138	0.050	0.013	0.277	0.135	0.007
-0.072	0.477	-0.739	-0.096	0.662	-0.743	0.543	0.462	-0.047	0.012	-0.146	0.042	0.011	0.277	0.135	-0.009
-0.091	0.520	-0.790	-0.100	0.670	-0.735	0.585	0.315	-0.081	-0.003	-0.112	-0.016	0.029	0.235	0.186	-0.005
-0.130	0.508	-0.755	-0.101	0.679	-0.727	0.606	0.111	-0.069	-0.041	-0.132	0.012	0.067	0.246	0.150	-0.003
-0.053	0.508	-0.727	-0.107	0.688	-0.718	0.620	0.504	-0.062	0.042	-0.141	0.030	0.011	0.246	0.122	-0.011
-0.103	0.485	-0.755	-0.113	0.698	-0.707	0.713	0.449	-0.059	-0.002	-0.174	-0.007	0.038	0.269	0.149	-0.009
-0.149	0.520	-0.735	-0.115	0.708	-0.696	0.764	0.217	-0.048	-0.046	-0.150	0.002	0.082	0.235	0.129	-0.009
-0.087	0.562	-0.700	-0.118	0.720	-0.684	0.876	0.288	-0.094	0.018	-0.120	0.025	0.020	0.192	0.094	-0.008
-0.149	0.601	-0.715	-0.117	0.733	-0.670	0.947	0.057	-0.087	-0.044	-0.094	-0.005	0.081	0.153	0.110	-0.012
-0.068	0.597	-0.684	-0.119	0.745	-0.657	0.874	0.203	-0.078	0.038	-0.110	0.014	0.000	0.156	0.079	-0.013
-0.126	0.585	-0.680	-0.121	0.757	-0.642	0.952	0.323	-0.143	-0.017	-0.134	0.004	0.057	0.168	0.075	-0.011
-0.153	0.601	-0.644	-0.122	0.770	-0.626	1.021	0.238	-0.107	-0.043	-0.131	0.024	0.083	0.151	0.040	-0.008
-0.107	0.636	-0.692	-0.122	0.783	-0.610	1.054	0.129	-0.127	0.003	-0.110	-0.040	0.036	0.116	0.088	-0.024
-0.153	0.647	-0.676	-0.123	0.797	-0.591	1.150	0.288	-0.127	-0.042	-0.112	-0.042	0.081	0.104	0.072	-0.035
-0.187	0.713	-0.684	-0.122	0.812	-0.571	1.272	0.063	-0.162	-0.078	-0.061	-0.070	0.115	0.038	0.080	-0.015
-0.207	0.705	-0.668	-0.117	0.825	-0.553	1.151	-0.278	-0.102	-0.102	-0.082	-0.072	0.134	0.045	0.064	-0.022
-0.064	0.755	-0.617	-0.116	0.838	-0.534	1.174	0.158	-0.145	0.040	-0.045	-0.040	0.009	0.005	0.013	-0.019
-0.149	0.783	-0.644	-0.113	0.850	-0.515	1.155	-0.002	-0.189	-0.048	-0.030	-0.086	0.074	0.033	0.041	-0.014
-0.149	0.798	-0.652	-0.109	0.862	-0.495	1.188	-0.164	-0.169	-0.053	-0.026	-0.114	0.073	0.049	0.049	0.004
-0.157	0.790	-0.617	-0.105	0.874	-0.474	1.219	-0.070	-0.201	-0.064	-0.046	-0.099	0.080	0.041	0.013	-0.013
-0.107	0.840	-0.617	-0.100	0.885	-0.454	1.195	-0.110	-0.234	-0.019	-0.007	-0.119	0.029	0.091	0.014	-0.015
-0.168	0.852	-0.613	-0.095	0.897	-0.432	1.250	-0.029	-0.257	-0.086	-0.007	-0.137	0.089	0.102	0.010	-0.011
-0.160	0.856	-0.609	-0.090	0.907	-0.412	1.181	-0.229	-0.209	-0.083	-0.013	-0.153	0.081	0.105	0.006	-0.011
-0.110	0.860	-0.558	-0.084	0.917	-0.391	1.210	-0.307	-0.186	-0.039	-0.019	-0.123	0.030	0.109	0.045	-0.006
-0.157	0.883	-0.593	-0.079	0.925	-0.371	1.147	-0.153	-0.198	-0.090	-0.005	-0.179	0.075	0.132	0.010	0.006
-0.057	0.910	-0.526	-0.073	0.934	-0.351	1.112	-0.435	-0.181	0.004	0.014	-0.131	0.025	0.159	0.079	0.020
-0.091	0.918	-0.546	-0.068	0.941	-0.330	1.159	-0.227	-0.182	-0.036	0.014	-0.172	0.009	0.167	0.061	0.028
-0.064	0.914	-0.526	-0.063	0.949	-0.310	1.132	-0.295	-0.139	-0.013	0.002	-0.173	0.019	0.164	0.083	0.030
-0.033	0.937	-0.424	-0.059	0.956	-0.288	1.157	-0.120	-0.186	0.013	0.019	-0.092	0.050	0.188	0.187	0.026
-0.095	0.976	-0.424	-0.054	0.962	-0.267	1.136	-0.343	-0.136	-0.054	0.051	-0.113	0.012	0.228	0.189	0.026
-0.053	0.991	-0.416	-0.051	0.968	-0.247	1.091	-0.242	-0.135	-0.015	0.061	-0.126	0.030	0.244	0.199	0.022
-0.049	0.995	-0.392	-0.048	0.972	-0.228	1.017	-0.313	-0.079	-0.015	0.060	-0.121	0.033	0.249	0.224	0.024
-0.057	0.991	-0.388	-0.045	0.977	-0.211	0.936	-0.206	-0.101	-0.025	0.052	-0.135	0.025	0.246	0.230	0.030
-0.041	0.976	-0.424	-0.043	0.980	-0.194	0.908	-0.135	-0.053	-0.011	0.033	-0.188	0.040	0.231	0.195	0.030
-0.060	0.972	-0.365	-0.043	0.983	-0.177	0.892	-0.312	0.045	-0.030	0.026	-0.146	0.021	0.228	0.256	0.029
-0.045	0.983	-0.333	-0.042	0.986	-0.161	0.858	-0.308	0.019	-0.015	0.035	-0.131	0.037	0.241	0.288	0.033
-0.064	1.018	-0.345	-0.042	0.989	-0.144	0.881	-0.260	0.007	-0.035	0.067	-0.160	0.018	0.276	0.277	0.039
-0.045	1.030	-0.325	-0.042	0.991	-0.128	0.843	-0.296	0.034	-0.015	0.076	-0.157	0.037	0.288	0.297	0.044
0.013	1.072	-0.290	-0.042	0.993	-0.111	0.876	0.114	0.028	0.044	0.117	-0.139	0.095	0.332	0.333	0.049
-0.037	1.072	-0.274	-0.046	0.995	-0.094	0.912	0.036	0.170	-0.003	0.115	-0.141	0.046	0.334	0.349	0.061
-0.045	1.068	-0.294	-0.051	0.996	-0.076	0.925	0.003	0.259	-0.005	0.110	-0.179	0.038	0.331	0.330	0.060
-0.018	1.103	-0.262	-0.056	0.997	-0.061	0.762	0.093	0.282	0.028	0.144	-0.162	0.065	0.367	0.363	0.050
-0.083	1.092	-0.270	-0.061	0.997	-0.052	0.501	-0.042	0.221	-0.032	0.132	-0.179	0.000	0.357	0.356	0.046
-0.083	1.130	-0.278	-0.063	0.997	-0.048	0.229	-0.027	0.122	-0.030	0.171	-0.191	0.001	0.396	0.349	0.045
-0.072	1.111	-0.219	-0.065	0.997	-0.050	-0.074	-0.154	0.075	-0.016	0.152	-0.130	0.014	0.378	0.409	0.043
-0.037	1.119	-0.195	-0.065	0.996	-0.058	-0.351	-0.266	0.038	0.019	0.160	-0.099	0.050	0.387	0.434	0.057
-0.037	1.084	-0.262	-0.065	0.995	-0.070	-0.566	-0.250	0.001	0.019	0.126	-0.154	0.051	0.353	0.366	0.075
-0.018	1.034	-0.325	-0.062	0.994	-0.085	-0.692	-0.124	-0.097	0.036	0.077	-0.202	0.072	0.304	0.303	0.103
0.028	1.038	-0.306	-0.059	0.993	-0.101	-0.765	-0.209	-0.141	0.078	0.082	-0.166	0.119	0.308	0.323	0.126
0.082	1.010	-0.306	-0.055	0.992	-0.115	-0.708	0.121	-0.180	0.129	0.056	-0.152	0.175	0.281	0.323	0.141
0.055	0.987	-0.380	-0.051	0.990	-0.128	-0.600	-0.424	-0.135	0.098	0.034	-0.213	0.150	0.258	0.248	0.163
0.040	0.956	-0.392	-0.047	0.989	-0.140	-0.547	-0.300	-0.151	0.078	0.005	-0.213	0.136	0.228	0.236	0.184
0.136	0.983	-0.365	-0.043	0.987	-0.153	-0.581	-0.440	-0.116	0.170	0.034	-0.173	0.234	0.256	0.263	0.198
0.143	0.999	-0.412	-0.040	0.986	-0.164	-0.554	0.062	-0.112	0.175	0.051	-0.209	0.243	0.272	0.216	0.196
0.132	1.065	-0.491	-0.038	0.983	-0.181	-0.793	-0.267	-0.049	0.161	0.119	-0.271	0.234	0.339	0.138	0.201
0.055	1.150	-0.455	-0.037	0.979	-0.201	-0.946	-0.419	0.047	0.083	0.208	-0.216	0.159	0.425	0.174	0.188
0.090	1.157	-0.443	-0.037	0.974	-0.224	-1.185	-0.239	0.081	0.118	0.221	-0.180	0.195	0.434	0.186	0.153
0.101	1.068	-0.380	-0.039	0.967	-0.252	-1.412	-0.276	0.167	0.131	0.139	-0.089	0.207	0.346	0.250	0.130
-0.007	1.026	-0.432	-0.040	0.959	-0.282	-1.499	-0.406	0.189	0.024	0.105	-0.111	0.101	0.305	0.199	0.109
0.082	1.003	-0.408	-0.041	0.949	-0.311	-1.527	-0.120	0.110	0.114	0.091	-0.058	0.191	0.283	0.224	0.076
0.009	0.945	-0.400	-0.040	0.939	-0.341	-1.581	-0.184	0.039	0.040	0.043	-0.020	0.118	0.225	0.232	0.055
-0.057	0.906	-0.495	-0.037	0.928	-0.372	-1.589	-0.539	0.014	-0.029	0.016	-0.084	0.053	0.187	0.139	0.055
0.013	0.883	-0.487	-0.032	0.914	-0.404	-1.724	-0.464	-0.076	0.035	0.006	-0.044	0.124	0.165	0.148	0.046
0.047	0.879	-0.467	-0.027	0.898	-0.439	-1.912	-0.344	-0.102	0.065	0.019	0.011	0.158	0.161	0.168	0.045
0.074	0.829	-0.518	-0.021	0.881	-0.473	-1.897	-0.354	-0.138	0.086	-0.014	-0.006	0.186	0.112	0.118	0.054
0.028	0.848	-0.570	-0.012	0.861	-0.508	-1.983	-0.554	-0.186	0.031	0.025	-0.022	0.140	0.132	0.067	0.063
0.063	0.775	-0.577	-0.003	0.841	-0.541	-1.901	-0.665	-0.128	0.057	-0.029	0.003	0.175	0.060	0.060	0.070
0.140	0.674	-0.526	0.002	0.821	-0.571	-1.816	-0.213	-0.123	0.129	-0.109	0.084	0.253	0.039	0.112	0.065
0.143	0.667	-0.550	0.002	0.800	-0.600	-1.771	0.232	-0.099	0.133	-0.096	0.090	0.257	0.047	0.089	0.050
0.113	0.775	-0.546	-0.001	0.779	-0.627	-1.740	0.185	0.010	0.105	0.033	0.121	0.227	0.061	0.094	0.019
0.009	0.771	-0.546	-0.009	0.759	-0.651	-1.540	0.629	0.024	0.009	0.049	0.145	0.124	0.057	0.094	-0.004
-0.080	0.759	-0.601	-0.015	0.739	-0.673	-1.521	0.304	0.119	-0.073	0.057	0.112	0.036	0.046	0.040	-0.034
0.005	0.717	-0.621	-0.019	0.721	-0.693	-1.355	0.042	0.227	0.016	0.033	0.113	0.122	0.004	0.020	-0.049
-0.049	0.678	-0.660	-0.025	0.704	-0.710	-1.220	0.194	0.267	-0.032	0.012	0.090	0.069	0.034	0.019	-0.042
0.001	0.632	-0.633	-0.034	0.689	-0.724	-1.035	0.443	0.174	0.027	-0.020	0.132	0.120	0.081	0.009	-0.018
0.001	0.543	-0.680	-0.038	0.674	-0.738	-0.979	0.110	0.185	0.031	-0.094	0.098	0.120	0.170	0.038	0.002
0.032	0.477	-0.664	-0.042	0.661	-0.749	-0.857	0.165	0.135	0.066	-0.147	0.126	0.152	0.236	0.021	0.033
0.082	0.500	-0.696	-0.047	0.649	-0.759	-0.791	0.279	0.083	0.121	-0.112	0.105	0.202	0.213	0.053	0.051
0.113	0.485	-0.648	-0.056	0.638	-0.768	-0.729	0.605	-0.014	0.161	-0.116	0.161	0.233	0.228	0.005	0.054
0.047	0.485	-0.755	-0.059	0.628	-0.776	-0.638	0.200	0.027	0.098	-0.106	0.063	0.168	0.228	0.112	0.061
0.005	0.508	-0.676	-0.070	0.620	-0.781	-0.479	0.745	-0.015	0.068	-0.075	0.147	0.126	0.205	0.033	0.052
0.040	0.493	-0.680	-0.080	0.615	-0.784	-0.313	0.655	0.002	0.112	-0.086	0.147	0.161	0.221	0.037	0.030
0.013	0.473	-0.672	-0.086	0.611	-0.787	-0.240	0.363	0.019	0.091	-0.101	0.157	0.134	0.240	0.029	0.013
-0.087	0.419	-0.786	-0.093	0.609	-0.788	-0.134	0.417	0.059	-0.002	-0.153	0.044	0.034	0.295	0.144	0.018
-0.068	0.454	-0.700	-0.103	0.608	-0.787	-0.051	0.605	0.016	0.027	-0.117	0.131	0.054	0.260	0.057	-0.002
-0.041	0.446	-0.778	-0.112	0.608	-0.786	0.036	0.600	-0.019	0.063	-0.125	0.051	0.082	0.268	0.136	-0.021
-0.133	0.439	-0.755	-0.118	0.610	-0.784	0.129	0.381	0.034	-0.023	-0.134	0.073	0.010	0.276	0.112	0.003
-0.130	0.485	-0.672	-0.123	0.612	-0.781	0.123	0.324	0.011	-0.014	-0.090	0.154	0.006	0.231	0.030	-0.009
0.032	0.481	-0.684	-0.139	0.614	-0.777	0.172	1.059	-0.025	0.163	-0.096	0.138	0.156	0.235	0.042	-0.011
-0.187	0.458	-0.715	-0.147	0.619	-0.772	0.302	0.460	0.031	-0.048	-0.123	0.102	0.062	0.258	0.073	0.002
-0.076	0.504	-0.696	-0.158	0.624	-0.766	0.328	0.742	-0.029	0.074	-0.082	0.116	0.050	0.212	0.053	0.004
-0.099	0.516	-0.680	-0.171	0.628	-0.759	0.298	0.912	-0.001	0.064	-0.075	0.125	0.027	0.201	0.038	-0.029
-0.203	0.504	-0.719	-0.182	0.632	-0.753	0.297	0.682	0.038	-0.029	-0.091	0.080	0.077	0.213	0.077	-0.023
-0.226	0.473	-0.735	-0.190	0.637	-0.747	0.344	0.496	0.023	-0.044	-0.126	0.059	0.099	0.244	0.093	-0.035
-0.214	0.489	-0.715	-0.197	0.642	-0.741	0.344	0.501	-0.028	-0.026	-0.116	0.073	0.087	0.229	0.073	-0.034
-0.187	0.527	-0.672	-0.203	0.647	-0.735	0.357	0.417	-0.039	0.007	-0.083	0.110	0.061	0.191	0.030	-0.021
-0.157	0.512	-0.735	-0.207	0.651	-0.730	0.245	0.352	-0.068	0.041	-0.102	0.043	0.030	0.206	0.093	-0.015
-0.149	0.558	-0.652	-0.215	0.655	-0.724	0.265	0.552	-0.029	0.057	-0.060	0.120	0.022	0.160	0.010	-0.019
-0.237	0.593	-0.751	-0.222	0.658	-0.720	0.224	0.462	0.019	-0.025	-0.028	0.017	0.111	0.125	0.108	-0.010
-0.276	0.570	-0.708	-0.230	0.661	-0.714	0.233	0.551	-0.015	-0.055	-0.054	0.055	0.149	0.148	0.065	-0.027
-0.187	0.555	-0.692	-0.233	0.664	-0.711	0.182	0.270	-0.060	0.036	-0.073	0.068	0.060	0.164	0.049	-0.045
-0.283	0.504	-0.715	-0.241	0.667	-0.705	0.212	0.676	-0.121	-0.052	-0.126	0.038	0.156	0.214	0.072	-0.041
-0.310	0.539	-0.719	-0.248	0.670	-0.700	0.168	0.598	-0.102	-0.072	-0.094	0.029	0.184	0.179	0.077	-0.046
-0.233	0.582	-0.688	-0.253	0.672	-0.696	0.123	0.374	-0.031	0.009	-0.053	0.057	0.107	0.136	0.045	-0.064
-0.326	0.570	-0.692	-0.254	0.674	-0.694	0.182	0.124	-0.062	-0.082	-0.068	0.050	0.199	0.147	0.049	-0.069
-0.341	0.609	-0.763	-0.255	0.678	-0.690	0.229	0.201	-0.132	-0.096	-0.033	-0.025	0.214	0.109	0.120	-0.059
-0.333	0.570	-0.719	-0.258	0.682	-0.685	0.282	0.206	-0.054	-0.086	-0.075	0.014	0.207	0.147	0.077	-0.064
-0.268	0.578	-0.700	-0.260	0.685	-0.680	0.274	0.210	-0.038	-0.018	-0.071	0.029	0.141	0.139	0.057	-0.052
-0.287	0.582	-0.708	-0.261	0.689	-0.676	0.292	0.035	0.007	-0.037	-0.071	0.017	0.160	0.135	0.065	-0.055
-0.280	0.612	-0.692	-0.268	0.692	-0.670	0.212	0.613	-0.048	-0.021	-0.043	0.026	0.152	0.104	0.049	-0.046
-0.368	0.597	-0.708	-0.272	0.695	-0.665	0.266	0.243	-0.003	-0.106	-0.062	0.005	0.241	0.119	0.064	-0.055
-0.310	0.578	-0.723	-0.275	0.698	-0.661	0.237	0.263	-0.013	-0.044	-0.084	-0.015	0.183	0.138	0.080	-0.045
-0.364	0.620	-0.751	-0.276	0.700	-0.658	0.221	-0.073	0.074	-0.097	-0.044	-0.045	0.237	0.096	0.108	-0.038
-0.299	0.636	-0.818	-0.275	0.704	-0.655	0.291	-0.051	0.021	-0.031	-0.032	-0.116	0.171	0.080	0.175	-0.021
-0.283	0.620	-0.767	-0.276	0.707	-0.651	0.257	0.034	0.035	-0.014	-0.051	-0.069	0.156	0.095	0.124	-0.017
-0.322	0.640	-0.782	-0.279	0.709	-0.648	0.247	0.112	0.122	-0.049	-0.034	-0.088	0.195	0.076	0.140	-0.017
-0.318	0.616	-0.743	-0.285	0.711	-0.643	0.260	0.254	0.165	-0.039	-0.059	-0.054	0.190	0.099	0.100	-0.040
-0.414	0.624	-0.814	-0.291	0.714	-0.637	0.344	0.180	0.236	-0.129	-0.054	-0.130	0.286	0.091	0.171	-0.054
-0.457	0.609	-0.822	-0.298	0.716	-0.631	0.369	0.154	0.293	-0.164	-0.072	-0.144	0.329	0.106	0.180	-0.053
-0.399	0.670	-0.771	-0.305	0.719	-0.624	0.428	0.197	0.309	-0.099	-0.014	-0.099	0.271	0.044	0.129	-0.062
-0.326	0.667	-0.668	-0.313	0.723	-0.616	0.416	0.350	0.268	-0.017	-0.021	-0.005	0.198	0.048	0.027	-0.037
-0.360	0.647	-0.605	-0.320	0.726	-0.609	0.402	0.259	0.248	-0.045	-0.044	0.051	0.232	0.067	0.036	-0.023
-0.264	0.713	-0.637	-0.325	0.728	-0.604	0.287	0.216	0.151	0.056	0.019	0.015	0.136	0.001	0.004	0.013
-0.357	0.686	-0.652	-0.327	0.730	-0.600	0.268	-0.044	0.207	-0.033	-0.009	-0.005	0.228	0.027	0.012	0.070
-0.237	0.663	-0.759	-0.332	0.730	-0.597	0.197	0.126	0.250	0.091	-0.033	-0.114	0.109	0.051	0.119	0.131
-0.145	0.659	-0.944	-0.334	0.730	-0.596	0.109	0.016	0.158	0.185	-0.037	-0.300	0.016	0.054	0.304	0.159
-0.183	0.582	-0.968	-0.334	0.730	-0.596	0.101	-0.101	0.106	0.146	-0.114	-0.323	0.054	0.131	0.328	0.212
-0.226	0.589	-0.924	-0.333	0.731	-0.596	0.137	-0.114	0.070	0.103	-0.107	-0.280	0.096	0.123	0.286	0.251
-0.195	0.574	-0.979	-0.330	0.733	-0.595	0.243	-0.295	0.066	0.131	-0.125	-0.336	0.064	0.139	0.341	0.269
-0.103	0.589	-0.995	-0.325	0.736	-0.594	0.289	-0.338	0.002	0.219	-0.113	-0.352	0.028	0.123	0.357	0.283
-0.037	0.597	-0.948	-0.320	0.741	-0.590	0.453	-0.254	-0.070	0.279	-0.110	-0.309	0.094	0.115	0.310	0.298
-0.057	0.655	-0.881	-0.312	0.748	-0.586	0.544	-0.443	-0.133	0.252	-0.059	-0.246	0.075	0.057	0.243	0.316
-0.114	0.686	-0.897	-0.308	0.752	-0.582	0.342	-0.145	-0.140	0.190	-0.033	-0.265	0.019	0.026	0.260	0.286
-0.007	0.755	-0.794	-0.302	0.757	-0.580	0.337	-0.258	-0.119	0.292	0.032	-0.165	0.127	0.044	0.158	0.249
-0.168	0.740	-0.790	-0.298	0.760	-0.577	0.265	-0.228	-0.084	0.126	0.013	-0.163	0.034	0.028	0.154	0.209
-0.145	0.748	-0.747	-0.293	0.764	-0.575	0.295	-0.204	-0.122	0.144	0.017	-0.123	0.011	0.036	0.111	0.184
-0.210	0.744	-0.759	-0.288	0.768	-0.572	0.259	-0.237	-0.111	0.073	0.010	-0.137	0.076	0.032	0.123	0.144
-0.153	0.771	-0.700	-0.280	0.772	-0.570	0.332	-0.470	-0.183	0.123	0.032	-0.079	0.018	0.059	0.064	0.133
-0.157	0.728	-0.672	-0.275	0.776	-0.568	0.214	-0.167	-0.196	0.113	-0.014	-0.054	0.020	0.017	0.037	0.110
-0.157	0.728	-0.672	-0.266	0.779	-0.567	0.254	-0.497	-0.181	0.105	-0.018	-0.055	0.019	0.016	0.037	0.101
-0.214	0.674	-0.688	-0.257	0.782	-0.568	0.187	-0.517	-0.190	0.038	-0.075	-0.070	0.076	0.038	0.053	0.062
-0.191	0.717	-0.660	-0.255	0.786	-0.563	0.264	0.181	-0.227	0.059	-0.037	-0.047	0.052	0.004	0.026	0.021
-0.345	0.748	-0.708	-0.251	0.789	-0.560	0.252	-0.187	-0.143	-0.098	-0.009	-0.097	0.205	0.035	0.074	-0.009
-0.333	0.752	-0.621	-0.245	0.793	-0.557	0.302	-0.343	-0.129	-0.093	-0.009	-0.013	0.193	0.039	0.012	-0.028
-0.287	0.755	-0.637	-0.240	0.797	-0.554	0.266	-0.268	-0.161	-0.052	-0.009	-0.032	0.146	0.044	0.004	-0.037
-0.276	0.767	-0.621	-0.235	0.800	-0.551	0.262	-0.226	-0.179	-0.046	-0.001	-0.019	0.135	0.056	0.012	-0.027
-0.199	0.748	-0.597	-0.231	0.804	-0.548	0.229	-0.067	-0.159	0.028	-0.023	0.002	0.057	0.036	0.035	-0.008
-0.245	0.759	-0.633	-0.228	0.806	-0.547	0.163	-0.192	-0.107	-0.022	-0.014	-0.035	0.103	0.048	0.001	-0.019
-0.210	0.840	-0.625	-0.224	0.808	-0.545	0.149	-0.038	-0.213	0.009	0.065	-0.029	0.068	0.129	0.007	-0.025
-0.314	0.798	-0.585	-0.218	0.811	-0.544	0.142	-0.261	-0.194	-0.101	0.020	0.009	0.172	0.086	0.047	-0.029
-0.272	0.817	-0.585	-0.212	0.811	-0.545	0.010	-0.335	-0.133	-0.064	0.038	0.011	0.129	0.106	0.047	-0.037
-0.203	0.779	-0.593	-0.212	0.810	-0.546	-0.106	0.142	-0.116	0.005	0.000	0.004	0.060	0.068	0.040	-0.052
-0.253	0.779	-0.589	-0.210	0.810	-0.548	-0.075	-0.068	-0.072	-0.047	0.001	0.010	0.109	0.068	0.043	-0.042
-0.264	0.798	-0.589	-0.212	0.808	-0.549	-0.152	0.273	-0.079	-0.057	0.022	0.011	0.120	0.086	0.043	-0.037
-0.268	0.783	-0.641	-0.208	0.806	-0.554	-0.169	-0.323	-0.032	-0.065	0.008	-0.036	0.124	0.071	0.009	-0.042
-0.260	0.837	-0.664	-0.205	0.805	-0.556	-0.133	-0.110	-0.125	-0.060	0.063	-0.057	0.116	0.125	0.033	-0.038
-0.230	0.813	-0.629	-0.202	0.804	-0.560	-0.186	-0.121	-0.104	-0.033	0.042	-0.018	0.085	0.103	0.001	-0.042
-0.222	0.767	-0.617	-0.197	0.802	-0.564	-0.153	-0.281	-0.105	-0.030	-0.003	-0.002	0.077	0.056	0.012	-0.044
-0.295	0.755	-0.696	-0.193	0.800	-0.569	-0.236	-0.297	-0.097	-0.108	-0.012	-0.076	0.149	0.045	0.067	-0.017
-0.245	0.740	-0.625	-0.188	0.797	-0.574	-0.244	-0.290	-0.106	-0.062	-0.025	0.000	0.099	0.029	0.003	-0.014
-0.083	0.771	-0.656	-0.183	0.794	-0.580	-0.279	-0.295	-0.051	0.095	0.009	-0.025	0.063	0.060	0.029	-0.022
-0.203	0.767	-0.692	-0.180	0.792	-0.584	-0.223	-0.032	-0.151	-0.027	0.008	-0.057	0.056	0.055	0.066	-0.000
-0.260	0.759	-0.672	-0.177	0.789	-0.588	-0.239	-0.210	-0.104	-0.089	0.002	-0.033	0.113	0.047	0.047	0.019
-0.126	0.771	-0.641	-0.173	0.786	-0.593	-0.267	-0.183	-0.111	0.042	0.017	0.004	0.023	0.058	0.016	0.011
-0.141	0.752	-0.704	-0.171	0.782	-0.600	-0.386	0.007	-0.126	0.024	0.002	-0.053	0.008	0.037	0.081	-0.001
-0.122	0.694	-0.715	-0.166	0.775	-0.610	-0.542	-0.393	0.015	0.039	-0.049	-0.055	0.029	0.022	0.094	-0.001
-0.249	0.616	-0.715	-0.164	0.771	-0.615	-0.307	-0.150	0.005	-0.090	-0.122	-0.049	0.097	0.100	0.096	-0.013
-0.249	0.616	-0.715	-0.162	0.770	-0.618	-0.121	0.006	-0.155	-0.091	-0.121	-0.047	0.096	0.101	0.097	-0.031
-0.168	0.771	-0.648	-0.154	0.770	-0.619	-0.003	-0.498	-0.158	-0.019	0.033	0.022	0.014	0.052	0.031	-0.044
-0.195	0.759	-0.660	-0.150	0.770	-0.620	-0.053	-0.130	-0.122	-0.050	0.022	0.011	0.040	0.039	0.044	-0.044
-0.168	0.786	-0.704	-0.149	0.768	-0.622	-0.118	0.045	-0.126	-0.024	0.050	-0.030	0.012	0.065	0.089	-0.042
-0.226	0.844	-0.723	-0.144	0.766	-0.626	-0.216	-0.288	-0.121	-0.087	0.110	-0.046	0.070	0.123	0.110	-0.052
-0.199	0.825	-0.688	-0.140	0.763	-0.631	-0.296	-0.173	-0.132	-0.064	0.094	-0.005	0.042	0.102	0.075	-0.045
-0.214	0.779	-0.684	-0.136	0.758	-0.638	-0.390	-0.240	-0.080	-0.083	0.053	0.005	0.057	0.055	0.073	-0.046
-0.160	0.763	-0.743	-0.133	0.753	-0.645	-0.394	-0.113	-0.119	-0.033	0.042	-0.047	0.002	0.038	0.133	-0.049
-0.145	0.763	-0.704	-0.130	0.747	-0.652	-0.453	-0.068	-0.110	-0.020	0.048	-0.001	0.013	0.036	0.095	-0.030
-0.218	0.705	-0.763	-0.120	0.742	-0.660	-0.418	-0.704	-0.048	-0.103	-0.005	-0.052	0.058	0.024	0.155	-0.006
-0.068	0.694	-0.715	-0.115	0.736	-0.667	-0.439	-0.336	-0.033	0.042	-0.010	0.003	0.093	0.038	0.108	-0.004
-0.053	0.659	-0.688	-0.115	0.730	-0.674	-0.459	-0.008	-0.018	0.057	-0.039	0.037	0.110	0.074	0.082	0.001
-0.107	0.655	-0.715	-0.115	0.723	-0.681	-0.461	-0.017	0.016	0.003	-0.036	0.017	0.056	0.080	0.111	0.010
-0.103	0.674	-0.751	-0.112	0.717	-0.688	-0.477	-0.194	0.028	0.005	-0.010	-0.011	0.060	0.062	0.147	0.015
-0.133	0.667	-0.727	-0.110	0.710	-0.696	-0.468	-0.143	-0.010	-0.028	-0.011	0.019	0.030	0.071	0.124	-0.005
-0.022	0.655	-0.727	-0.107	0.703	-0.703	-0.516	-0.198	-0.061	0.080	-0.016	0.027	0.142	0.084	0.125	0.005
-0.164	0.612	-0.747	-0.106	0.695	-0.711	-0.551	0.021	-0.071	-0.063	-0.050	0.015	0.001	0.128	0.146	-0.019
-0.030	0.616	-0.708	-0.111	0.687	-0.718	-0.546	0.433	-0.080	0.076	-0.039	0.062	0.134	0.126	0.107	-0.007
-0.230	0.609	-0.790	-0.107	0.678	-0.727	-0.587	-0.335	0.012	-0.128	-0.038	-0.012	0.066	0.135	0.191	-0.033
-0.072	0.663	-0.790	-0.107	0.670	-0.735	-0.578	0.083	-0.064	0.030	0.025	-0.004	0.092	0.083	0.192	-0.027
-0.168	0.651	-0.798	-0.101	0.661	-0.744	-0.617	-0.339	-0.111	-0.072	0.022	-0.003	0.005	0.096	0.200	-0.039
-0.118	0.609	-0.767	-0.099	0.651	-0.752	-0.661	-0.012	-0.120	-0.024	-0.010	0.037	0.046	0.139	0.169	-0.032
-0.099	0.543	-0.794	-0.100	0.641	-0.761	-0.683	0.225	-0.135	-0.003	-0.066	0.018	0.065	0.206	0.197	-0.045
-0.172	0.520	-0.798	-0.096	0.632	-0.769	-0.575	-0.205	-0.092	-0.080	-0.080	0.022	0.008	0.231	0.202	-0.021
-0.110	0.566	-0.775	-0.098	0.623	-0.776	-0.577	0.206	-0.115	-0.017	-0.025	0.053	0.053	0.186	0.179	-0.019
-0.014	0.555	-0.771	-0.099	0.615	-0.782	-0.537	0.145	-0.136	0.080	-0.028	0.063	0.148	0.199	0.175	-0.016
-0.107	0.578	-0.806	-0.099	0.607	-0.788	-0.519	0.065	-0.077	-0.012	0.003	0.034	0.056	0.177	0.211	0.001
-0.064	0.520	-0.798	-0.093	0.599	-0.795	-0.501	-0.292	-0.076	0.024	-0.047	0.049	0.097	0.236	0.204	0.022
-0.064	0.520	-0.798	-0.094	0.593	-0.800	-0.412	0.144	-0.117	0.025	-0.040	0.054	0.097	0.238	0.204	0.009
0.017	0.473	-0.763	-0.099	0.587	-0.803	-0.354	0.456	-0.169	0.111	-0.081	0.093	0.177	0.285	0.169	0.019
-0.107	0.485	-0.861	-0.095	0.581	-0.808	-0.363	-0.147	-0.124	-0.016	-0.064	-0.001	0.054	0.275	0.268	0.009
-0.030	0.481	-0.771	-0.098	0.578	-0.810	-0.220	0.295	-0.136	0.064	-0.064	0.092	0.130	0.280	0.178	0.002
-0.118	0.450	-0.802	-0.098	0.576	-0.811	-0.093	0.115	-0.138	-0.024	-0.094	0.061	0.041	0.312	0.210	-0.020
-0.110	0.458	-0.810	-0.099	0.577	-0.811	0.042	0.077	-0.108	-0.016	-0.087	0.053	0.049	0.305	0.218	-0.005
-0.110	0.458	-0.806	-0.096	0.580	-0.809	0.177	-0.061	-0.100	-0.018	-0.090	0.056	0.048	0.307	0.215	-0.014
0.009	0.435	-0.731	-0.103	0.588	-0.802	0.479	0.536	-0.190	0.107	-0.121	0.125	0.166	0.331	0.141	-0.022
-0.091	0.439	-0.771	-0.107	0.598	-0.794	0.626	0.418	-0.146	0.012	-0.127	0.077	0.065	0.329	0.180	-0.021
-0.164	0.485	-0.751	-0.110	0.610	-0.784	0.793	0.223	-0.110	-0.058	-0.094	0.087	0.009	0.283	0.161	-0.011
-0.110	0.481	-0.731	-0.116	0.625	-0.772	0.937	0.501	-0.107	0.002	-0.112	0.094	0.044	0.288	0.142	-0.044
-0.080	0.489	-0.743	-0.125	0.640	-0.758	0.990	0.683	-0.169	0.041	-0.120	0.069	0.074	0.281	0.154	-0.028
-0.218	0.508	-0.747	-0.124	0.656	-0.745	1.020	0.002	-0.094	-0.098	-0.116	0.052	0.065	0.263	0.159	-0.030
-0.022	0.555	-0.696	-0.127	0.673	-0.729	1.121	0.435	-0.199	0.101	-0.086	0.088	0.130	0.218	0.108	-0.025
-0.214	0.535	-0.731	-0.131	0.689	-0.713	1.104	0.427	-0.195	-0.087	-0.122	0.037	0.063	0.238	0.144	-0.029
-0.122	0.566	-0.719	-0.133	0.704	-0.697	1.094	0.284	-0.137	0.007	-0.107	0.033	0.028	0.208	0.132	-0.009
-0.110	0.551	-0.660	-0.138	0.720	-0.680	1.135	0.488	-0.147	0.023	-0.138	0.075	0.039	0.225	0.073	-0.027
-0.122	0.593	-0.656	-0.138	0.736	-0.662	1.185	0.272	-0.224	0.012	-0.112	0.062	0.026	0.183	0.070	-0.015
-0.153	0.663	-0.664	-0.143	0.751	-0.645	1.090	0.613	-0.242	-0.015	-0.057	0.036	0.006	0.114	0.079	-0.017
-0.141	0.678	-0.597	-0.145	0.767	-0.625	1.188	0.491	-0.222	-0.000	-0.057	0.084	0.004	0.099	0.013	-0.034
-0.153	0.686	-0.648	-0.145	0.782	-0.605	1.238	0.255	-0.204	-0.012	-0.065	0.014	0.009	0.092	0.065	-0.041
-0.233	0.744	-0.637	-0.143	0.797	-0.587	1.188	-0.022	-0.154	-0.096	-0.021	0.008	0.090	0.035	0.054	-0.041
-0.183	0.744	-0.617	-0.145	0.812	-0.566	1.226	0.467	-0.223	-0.044	-0.036	0.007	0.042	0.036	0.035	-0.033
-0.149	0.725	-0.550	-0.145	0.826	-0.544	1.269	0.399	-0.246	-0.009	-0.070	0.053	0.009	0.056	0.031	-0.039
-0.118	0.755	-0.554	-0.146	0.840	-0.523	1.243	0.374	-0.204	0.022	-0.053	0.027	0.020	0.026	0.026	-0.028
-0.191	0.783	-0.562	-0.146	0.854	-0.499	1.344	0.300	-0.206	-0.051	-0.040	-0.003	0.054	0.001	0.018	-0.025
-0.195	0.748	-0.577	-0.143	0.867	-0.477	1.351	-0.077	-0.117	-0.058	-0.089	-0.042	0.059	0.035	0.002	-0.023
-0.157	0.790	-0.499	-0.142	0.881	-0.452	1.380	0.183	-0.169	-0.021	-0.059	0.013	0.022	0.008	0.081	-0.032
-0.157	0.790	-0.499	-0.138	0.893	-0.429	1.345	-0.158	-0.119	-0.024	-0.072	-0.010	0.023	0.008	0.081	-0.021
-0.168	0.864	-0.475	-0.135	0.904	-0.406	1.314	-0.022	-0.164	-0.039	-0.010	-0.010	0.035	0.081	0.104	-0.024
-0.126	0.879	-0.467	-0.134	0.915	-0.382	1.302	0.205	-0.187	0.002	-0.005	-0.025	0.006	0.096	0.109	-0.033
-0.195	0.864	-0.440	-0.131	0.925	-0.357	1.332	0.119	-0.176	-0.070	-0.031	-0.022	0.063	0.079	0.135	-0.039
-0.210	0.875	-0.436	-0.129	0.934	-0.333	1.323	-0.165	-0.100	-0.088	-0.028	-0.042	0.079	0.090	0.137	-0.031
-0.180	0.922	-0.384	-0.126	0.942	-0.310	1.272	-0.171	-0.095	-0.060	0.010	-0.014	0.049	0.136	0.187	-0.031
-0.114	0.914	-0.361	-0.124	0.950	-0.286	1.289	-0.015	-0.105	0.004	-0.006	-0.015	0.016	0.127	0.208	-0.028
-0.118	0.941	-0.353	-0.122	0.957	-0.261	1.306	0.012	-0.079	-0.002	0.014	-0.031	0.012	0.153	0.213	-0.036
-0.172	0.964	-0.333	-0.122	0.964	-0.236	1.305	0.075	-0.068	-0.057	0.031	-0.037	0.042	0.176	0.231	-0.038
-0.237	0.968	-0.282	-0.122	0.970	-0.212	1.271	0.054	-0.022	-0.122	0.029	-0.010	0.107	0.179	0.280	-0.036
-0.187	1.014	-0.270	-0.121	0.975	-0.188	1.243	-0.169	-0.030	-0.073	0.070	-0.022	0.057	0.225	0.291	-0.029
-0.114	0.999	-0.290	-0.120	0.979	-0.167	1.102	-0.111	-0.021	-0.001	0.051	-0.062	0.016	0.209	0.269	-0.028
-0.107	0.999	-0.317	-0.121	0.981	-0.149	0.949	0.079	0.061	0.008	0.048	-0.108	0.023	0.208	0.240	0.010
-0.199	0.953	-0.306	-0.124	0.983	-0.132	0.898	-0.214	0.179	-0.081	-0.001	-0.113	0.070	0.161	0.250	0.013
-0.080	1.003	-0.302	-0.128	0.985	-0.114	0.983	0.027	0.203	0.042	0.048	-0.128	0.048	0.211	0.252	-0.000
-0.218	1.049	-0.278	-0.134	0.987	-0.092	1.110	0.032	0.251	-0.091	0.092	-0.126	0.090	0.257	0.274	-0.008
-0.230	1.161	-0.246	-0.140	0.988	-0.071	1.097	-0.034	0.342	-0.096	0.204	-0.116	0.103	0.368	0.304	-0.021
-0.172	1.196	-0.219	-0.148	0.988	-0.052	0.942	0.310	0.387	-0.030	0.239	-0.107	0.046	0.401	0.329	-0.045
-0.295	1.092	-0.183	-0.157	0.987	-0.041	0.577	-0.028	0.398	-0.145	0.135	-0.083	0.169	0.296	0.363	-0.047
-0.214	1.072	-0.136	-0.163	0.986	-0.037	0.227	-0.115	0.344	-0.057	0.116	-0.040	0.090	0.276	0.408	-0.031
-0.214	1.076	-0.097	-0.168	0.985	-0.037	0.055	-0.243	0.241	-0.052	0.121	-0.001	0.091	0.278	0.445	-0.016
-0.145	1.057	-0.128	-0.171	0.984	-0.042	-0.210	-0.082	0.162	0.021	0.102	-0.028	0.023	0.258	0.412	0.024
-0.110	1.026	-0.191	-0.174	0.983	-0.049	-0.304	-0.102	0.186	0.059	0.072	-0.084	0.011	0.226	0.347	0.056
-0.110	1.068	-0.231	-0.177	0.983	-0.056	-0.335	-0.089	0.125	0.062	0.115	-0.117	0.010	0.267	0.305	0.107
-0.080	1.092	-0.231	-0.176	0.983	-0.061	-0.233	0.038	-0.032	0.092	0.138	-0.112	0.040	0.289	0.302	0.147
-0.014	1.068	-0.313	-0.173	0.983	-0.068	-0.278	-0.200	-0.091	0.155	0.115	-0.188	0.104	0.265	0.217	0.186
-0.010	0.987	-0.384	-0.171	0.982	-0.075	-0.311	-0.178	-0.075	0.157	0.034	-0.251	0.107	0.182	0.144	0.221
0.028	0.910	-0.436	-0.167	0.983	-0.081	-0.206	-0.258	-0.130	0.192	-0.043	-0.297	0.144	0.104	0.090	0.242
0.028	0.910	-0.436	-0.164	0.982	-0.088	-0.183	-0.542	-0.086	0.189	-0.043	-0.290	0.144	0.103	0.088	0.249
0.017	0.995	-0.361	-0.160	0.983	-0.092	-0.088	-0.466	-0.146	0.173	0.042	-0.211	0.131	0.187	0.160	0.253
0.040	1.068	-0.333	-0.156	0.983	-0.095	-0.062	-0.481	-0.105	0.193	0.115	-0.180	0.153	0.259	0.184	0.239
0.063	1.099	-0.325	-0.152	0.983	-0.100	-0.113	-0.401	-0.139	0.212	0.146	-0.168	0.175	0.288	0.189	0.221
0.028	1.088	-0.302	-0.147	0.983	-0.105	-0.172	-0.513	-0.163	0.172	0.134	-0.139	0.139	0.276	0.210	0.200
0.028	1.049	-0.246	-0.144	0.983	-0.112	-0.293	-0.211	-0.124	0.169	0.095	-0.077	0.139	0.236	0.262	0.171
-0.045	1.026	-0.294	-0.141	0.983	-0.119	-0.328	-0.209	-0.129	0.092	0.072	-0.117	0.065	0.211	0.211	0.145
-0.064	1.030	-0.270	-0.138	0.982	-0.130	-0.456	-0.437	-0.049	0.071	0.077	-0.083	0.044	0.214	0.231	0.105
-0.014	1.061	-0.235	-0.135	0.981	-0.139	-0.479	0.019	-0.136	0.118	0.109	-0.038	0.093	0.243	0.263	0.086
-0.149	1.034	-0.282	-0.132	0.979	-0.153	-0.610	-0.271	-0.112	-0.020	0.084	-0.072	0.042	0.215	0.212	0.071
-0.041	0.987	-0.254	-0.129	0.978	-0.166	-0.662	-0.231	-0.132	0.084	0.039	-0.030	0.065	0.167	0.236	0.038
-0.095	1.010	-0.306	-0.124	0.975	-0.183	-0.765	-0.391	-0.153	0.026	0.065	-0.065	0.010	0.189	0.181	0.015
-0.230	1.026	-0.349	-0.120	0.972	-0.201	-0.862	-0.296	-0.154	-0.112	0.083	-0.091	0.125	0.203	0.133	-0.007
-0.095	1.068	-0.250	-0.114	0.970	-0.216	-0.795	-0.137	-0.286	0.016	0.128	0.024	0.009	0.244	0.228	-0.034
-0.199	1.026	-0.231	-0.110	0.966	-0.233	-0.886	0.037	-0.255	-0.092	0.089	0.060	0.095	0.199	0.243	-0.045
-0.122	0.949	-0.227	-0.107	0.962	-0.252	-0.967	-0.077	-0.125	-0.018	0.016	0.083	0.019	0.119	0.243	-0.035
-0.095	0.972	-0.278	-0.105	0.957	-0.269	-0.894	-0.076	-0.084	0.007	0.044	0.049	0.007	0.140	0.187	-0.046
-0.122	0.999	-0.333	-0.104	0.952	-0.287	-0.905	0.102	-0.079	-0.021	0.076	0.011	0.020	0.166	0.128	-0.031
-0.145	0.976	-0.341	-0.103	0.947	-0.305	-0.945	-0.240	0.025	-0.045	0.059	0.021	0.044	0.141	0.116	-0.033
-0.095	0.910	-0.286	-0.103	0.941	-0.324	-0.983	-0.104	0.030	0.005	-0.000	0.095	0.006	0.074	0.167	-0.036
-0.137	0.933	-0.333	-0.102	0.934	-0.343	-1.018	0.100	-0.087	-0.038	0.030	0.067	0.037	0.096	0.115	-0.051
-0.107	0.925	-0.376	-0.097	0.927	-0.363	-1.024	-0.528	-0.060	-0.012	0.029	0.044	0.007	0.087	0.067	-0.051
-0.183	0.937	-0.396	-0.096	0.919	-0.382	-1.045	-0.018	-0.071	-0.090	0.048	0.043	0.085	0.097	0.042	-0.045
-0.114	0.941	-0.373	-0.096	0.911	-0.401	-1.039	0.180	-0.067	-0.021	0.060	0.086	0.017	0.099	0.062	-0.053
-0.076	0.941	-0.432	-0.097	0.903	-0.419	-1.027	0.265	-0.064	0.019	0.068	0.045	0.020	0.097	0.002	-0.079
-0.203	0.837	-0.514	-0.094	0.894	-0.438	-1.000	-0.440	0.030	-0.111	-0.028	-0.019	0.108	0.009	0.089	-0.064
-0.260	0.864	-0.530	-0.090	0.885	-0.457	-0.986	-0.527	-0.015	-0.173	0.008	-0.016	0.166	0.016	0.110	-0.060
-0.076	0.833	-0.447	-0.086	0.876	-0.475	-1.049	-0.242	-0.074	0.008	-0.013	0.086	0.017	0.017	0.031	-0.043
-0.076	0.833	-0.447	-0.082	0.866	-0.493	-1.002	-0.281	-0.116	0.003	-0.003	0.104	0.016	0.019	0.035	-0.028
0.024	0.813	-0.562	-0.078	0.857	-0.510	-0.959	-0.026	-0.156	0.100	-0.013	0.007	0.115	0.041	0.154	0.002
-0.064	0.771	-0.495	-0.074	0.848	-0.525	-0.867	-0.199	-0.132	0.007	-0.047	0.089	0.026	0.085	0.091	-0.003
-0.049	0.775	-0.538	-0.072	0.840	-0.538	-0.748	-0.140	-0.061	0.020	-0.035	0.058	0.040	0.083	0.138	-0.010
-0.107	0.775	-0.577	-0.069	0.834	-0.548	-0.586	-0.130	-0.086	-0.041	-0.028	0.029	0.019	0.085	0.181	-0.025
-0.114	0.748	-0.558	-0.066	0.829	-0.555	-0.400	-0.166	-0.050	-0.051	-0.051	0.056	0.027	0.114	0.165	-0.022
-0.010	0.732	-0.507	-0.068	0.826	-0.560	-0.328	0.375	-0.129	0.055	-0.063	0.113	0.075	0.132	0.118	-0.038
-0.068	0.748	-0.597	-0.069	0.823	-0.564	-0.216	0.243	-0.135	-0.002	-0.045	0.026	0.016	0.119	0.212	-0.038
-0.149	0.728	-0.617	-0.068	0.821	-0.567	-0.211	-0.099	-0.017	-0.084	-0.062	0.010	0.066	0.141	0.236	-0.043
-0.095	0.725	-0.581	-0.067	0.820	-0.568	-0.052	0.031	-0.040	-0.031	-0.065	0.047	0.013	0.147	0.205	-0.028
-0.157	0.771	-0.613	-0.064	0.819	-0.570	-0.043	-0.367	0.057	-0.095	-0.018	0.016	0.076	0.104	0.240	-0.023
0.036	0.794	-0.613	-0.068	0.819	-0.570	-0.036	0.416	-0.038	0.101	0.005	0.017	0.115	0.084	0.245	-0.014
-0.030	0.798	-0.562	-0.074	0.818	-0.570	-0.047	0.670	-0.081	0.042	0.010	0.068	0.048	0.082	0.197	-0.016
-0.110	0.752	-0.617	-0.078	0.819	-0.569	0.029	0.357	-0.032	-0.035	-0.037	0.012	0.033	0.131	0.256	-0.002
-0.145	0.752	-0.660	-0.078	0.819	-0.568	0.070	0.054	-0.043	-0.070	-0.038	-0.033	0.068	0.133	0.303	-0.031
-0.095	0.740	-0.613	-0.080	0.821	-0.566	0.120	0.082	0.055	-0.018	-0.050	0.013	0.019	0.147	0.260	-0.026
-0.149	0.752	-0.633	-0.082	0.822	-0.564	0.148	0.113	0.026	-0.070	-0.040	-0.009	0.073	0.138	0.283	-0.029
-0.010	0.779	-0.562	-0.083	0.824	-0.560	0.216	0.119	-0.008	0.069	-0.015	0.058	0.065	0.113	0.215	-0.026
-0.126	0.767	-0.589	-0.082	0.826	-0.557	0.192	-0.124	0.012	-0.047	-0.029	0.027	0.051	0.127	0.246	-0.022
-0.118	0.810	-0.601	-0.083	0.829	-0.553	0.235	0.104	-0.022	-0.039	0.011	0.012	0.043	0.087	0.261	-0.023
-0.087	0.810	-0.625	-0.084	0.831	-0.550	0.217	0.039	0.036	-0.007	0.009	-0.015	0.014	0.090	0.288	-0.033
-0.153	0.798	-0.605	-0.088	0.833	-0.546	0.163	0.436	-0.034	-0.068	-0.004	0.001	0.080	0.105	0.271	-0.020
-0.103	0.817	-0.625	-0.091	0.833	-0.546	0.052	0.126	0.073	-0.015	0.015	-0.020	0.031	0.088	0.294	-0.018
-0.076	0.813	-0.601	-0.092	0.835	-0.543	0.133	0.101	0.004	0.012	0.009	0.002	0.004	0.095	0.272	-0.035
-0.137	0.790	-0.652	-0.090	0.835	-0.542	0.089	-0.144	-0.003	-0.051	-0.015	-0.050	0.066	0.120	0.326	-0.018
-0.183	0.813	-0.597	-0.093	0.836	-0.541	0.053	0.268	-0.035	-0.094	0.008	0.004	0.113	0.100	0.273	-0.024
-0.057	0.817	-0.581	-0.092	0.836	-0.541	0.042	-0.102	0.029	0.032	0.011	0.019	0.013	0.098	0.259	-0.034
-0.145	0.759	-0.648	-0.092	0.835	-0.542	-0.049	-0.023	-0.003	-0.056	-0.046	-0.047	0.076	0.158	0.328	-0.033
-0.145	0.759	-0.648	-0.091	0.834	-0.544	-0.067	-0.244	0.093	-0.057	-0.045	-0.045	0.077	0.160	0.330	-0.015
-0.118	0.798	-0.601	-0.094	0.835	-0.543	0.054	0.232	-0.009	-0.028	-0.006	0.001	0.050	0.123	0.283	-0.019
-0.091	0.813	-0.617	-0.095	0.833	-0.545	-0.131	0.045	0.042	-0.000	0.011	-0.013	0.024	0.109	0.301	-0.026
-0.110	0.798	-0.664	-0.095	0.832	-0.547	-0.116	0.067	-0.063	-0.020	-0.003	-0.058	0.045	0.125	0.349	-0.022
-0.176	0.763	-0.637	-0.091	0.829	-0.551	-0.198	-0.405	0.033	-0.089	-0.036	-0.026	0.110	0.161	0.322	-0.014
-0.107	0.748	-0.621	-0.089	0.827	-0.555	-0.202	-0.114	-0.033	-0.022	-0.048	-0.007	0.041	0.177	0.307	-0.021
-0.041	0.802	-0.538	-0.090	0.824	-0.559	-0.244	0.230	-0.077	0.045	0.008	0.079	0.023	0.123	0.224	-0.014
-0.130	0.806	-0.664	-0.085	0.822	-0.564	-0.251	-0.408	-0.082	-0.049	0.015	-0.042	0.066	0.120	0.350	-0.005
-0.041	0.767	-0.621	-0.085	0.820	-0.566	-0.176	0.273	-0.168	0.039	-0.022	0.004	0.021	0.159	0.307	-0.013
-0.103	0.748	-0.621	-0.082	0.818	-0.569	-0.176	-0.038	-0.130	-0.025	-0.039	0.007	0.041	0.178	0.307	-0.009
-0.130	0.767	-0.609	-0.081	0.816	-0.573	-0.204	-0.056	-0.062	-0.053	-0.017	0.022	0.069	0.158	0.295	-0.017
-0.037	0.817	-0.621	-0.080	0.815	-0.575	-0.111	0.203	-0.185	0.038	0.034	0.012	0.023	0.107	0.306	-0.026
-0.141	0.817	-0.617	-0.074	0.814	-0.576	-0.039	-0.229	-0.206	-0.071	0.034	0.017	0.082	0.107	0.301	-0.026
-0.060	0.744	-0.585	-0.072	0.815	-0.575	0.009	0.168	-0.220	0.008	-0.039	0.048	0.003	0.179	0.269	-0.029
-0.080	0.740	-0.597	-0.071	0.815	-0.574	0.048	0.282	-0.265	-0.013	-0.044	0.035	0.023	0.182	0.280	-0.036
-0.145	0.713	-0.637	-0.066	0.818	-0.571	0.211	-0.204	-0.208	-0.084	-0.073	-0.007	0.089	0.208	0.318	-0.033
-0.053	0.713	-0.605	-0.064	0.822	-0.566	0.318	0.137	-0.239	0.006	-0.077	0.019	0.003	0.206	0.285	-0.028
-0.103	0.763	-0.581	-0.060	0.826	-0.561	0.353	-0.038	-0.176	-0.047	-0.031	0.037	0.048	0.154	0.259	-0.030
-0.010	0.767	-0.526	-0.063	0.831	-0.552	0.465	0.635	-0.281	0.048	-0.033	0.084	0.044	0.149	0.203	-0.018
-0.095	0.748	-0.605	-0.061	0.838	-0.543	0.585	0.152	-0.231	-0.039	-0.058	-0.005	0.042	0.166	0.280	-0.029
-0.072	0.748	-0.593	-0.058	0.846	-0.531	0.719	0.075	-0.189	-0.018	-0.066	-0.005	0.020	0.164	0.267	-0.023
-0.114	0.721	-0.574	-0.056	0.855	-0.516	0.894	0.112	-0.204	-0.062	-0.102	-0.001	0.063	0.189	0.245	-0.032
-0.060	0.767	-0.514	-0.053	0.865	-0.499	0.989	-0.005	-0.176	-0.011	-0.066	0.041	0.009	0.141	0.184	-0.013
-0.072	0.810	-0.495	-0.056	0.876	-0.479	1.092	0.671	-0.233	-0.019	-0.034	0.041	0.021	0.096	0.162	-0.016
0.032	0.790	-0.471	-0.054	0.887	-0.459	1.136	0.164	-0.156	0.083	-0.064	0.044	0.082	0.112	0.136	-0.018
-0.080	0.806	-0.487	-0.053	0.898	-0.437	1.243	0.303	-0.214	-0.029	-0.060	0.006	0.031	0.095	0.149	-0.012
-0.145	0.779	-0.530	-0.053	0.908	-0.415	1.235	0.280	-0.178	-0.094	-0.097	-0.060	0.097	0.119	0.190	-0.003
-0.033	0.887	-0.424	-0.051	0.919	-0.391	1.271	0.259	-0.195	0.016	0.001	0.023	0.014	0.008	0.081	-0.017
-0.033	0.887	-0.424	-0.048	0.929	-0.366	1.347	0.232	-0.236	0.013	-0.010	-0.002	0.014	0.006	0.078	-0.011
-0.057	0.840	-0.392	-0.047	0.938	-0.342	1.282	0.133	-0.146	-0.011	-0.065	0.005	0.010	0.050	0.045	-0.010
-0.033	0.860	-0.361	-0.045	0.947	-0.317	1.352	0.271	-0.206	0.010	-0.055	0.011	0.013	0.028	0.010	-0.011
-0.095	0.925	-0.302	-0.042	0.956	-0.291	1.337	0.086	-0.146	-0.053	0.003	0.045	0.049	0.040	0.052	-0.018
-0.033	0.933	-0.313	-0.040	0.964	-0.265	1.399	0.228	-0.183	0.006	0.003	0.006	0.011	0.051	0.042	-0.024
-0.068	0.895	-0.306	-0.039	0.970	-0.238	1.354	0.224	-0.121	-0.029	-0.042	-0.012	0.024	0.016	0.053	-0.031
-0.087	0.914	-0.278	-0.037	0.976	-0.213	1.333	0.092	-0.138	-0.050	-0.029	-0.010	0.044	0.038	0.083	-0.031
-0.068	0.968	-0.250	-0.034	0.982	-0.186	1.347	0.203	-0.178	-0.034	0.020	-0.009	0.025	0.094	0.114	-0.031
-0.103	0.983	-0.223	-0.032	0.986	-0.161	1.312	-0.024	-0.131	-0.071	0.031	-0.007	0.061	0.112	0.145	-0.042
-0.030	0.980	-0.191	-0.029	0.990	-0.135	1.304	0.252	-0.196	-0.001	0.023	-0.002	0.012	0.111	0.180	-0.039
-0.122	0.972	-0.203	-0.025	0.994	-0.110	1.295	-0.142	-0.173	-0.097	0.013	-0.039	0.081	0.105	0.171	-0.038
-0.057	0.995	-0.152	-0.022	0.996	-0.084	1.283	-0.013	-0.182	-0.036	0.033	-0.013	0.016	0.131	0.224	-0.027
-0.053	1.022	-0.140	-0.020	0.998	-0.060	1.234	0.025	-0.120	-0.035	0.059	-0.025	0.012	0.160	0.238	-0.031
-0.041	1.045	-0.148	-0.017	0.999	-0.036	1.200	0.085	-0.152	-0.026	0.081	-0.056	0.000	0.186	0.233	-0.021
-0.045	1.049	-0.097	-0.015	1.000	-0.013	1.184	-0.119	-0.099	-0.032	0.084	-0.028	0.003	0.191	0.286	-0.020
-0.064	1.026	-0.105	-0.013	1.000	0.012	1.232	0.045	-0.102	-0.053	0.061	-0.060	0.022	0.169	0.279	-0.021
-0.049	1.034	-0.069	-0.012	0.999	0.034	1.120	-0.061	-0.060	-0.039	0.069	-0.046	0.006	0.178	0.316	-0.023
-0.041	1.034	0.006	-0.011	0.998	0.055	1.071	-0.062	-0.041	-0.033	0.070	0.008	0.003	0.180	0.393	-0.029
-0.037	1.057	-0.022	-0.010	0.997	0.077	1.128	0.013	-0.045	-0.030	0.095	-0.042	0.007	0.205	0.367	-0.024
-0.083	1.041	-0.022	-0.010	0.995	0.099	1.137	-0.099	-0.035	-0.077	0.082	-0.064	0.038	0.191	0.369	-0.025
-0.041	1.034	-0.022	-0.010	0.993	0.120	1.070	-0.240	-0.030	-0.035	0.077	-0.085	0.005	0.185	0.371	-0.018
-0.064	1.034	0.002	-0.010	0.990	0.141	1.074	-0.198	-0.049	-0.058	0.080	-0.082	0.017	0.187	0.396	-0.017
-0.030	1.030	0.041	-0.010	0.987	0.161	1.039	-0.137	-0.009	-0.023	0.079	-0.062	0.017	0.185	0.437	0.000
-0.037	1.030	0.061	-0.011	0.984	0.179	0.935	-0.174	0.005	-0.030	0.082	-0.061	0.010	0.186	0.459	-0.009
-0.003	1.049	0.037	-0.011	0.980	0.197	0.942	-0.124	0.014	0.005	0.105	-0.102	0.045	0.207	0.437	-0.006
-0.095	1.038	0.073	-0.013	0.977	0.213	0.839	-0.321	0.019	-0.086	0.097	-0.083	0.047	0.197	0.474	-0.007
-0.049	1.053	0.085	-0.013	0.973	0.229	0.849	-0.142	-0.075	-0.040	0.116	-0.087	0.001	0.214	0.488	-0.006
-0.041	1.057	0.116	-0.012	0.970	0.244	0.790	-0.207	-0.086	-0.033	0.123	-0.070	0.007	0.219	0.521	-0.021
-0.041	1.057	0.116	-0.011	0.966	0.258	0.753	-0.228	-0.132	-0.035	0.127	-0.084	0.006	0.220	0.522	-0.017
-0.068	1.080	0.140	-0.009	0.962	0.271	0.718	-0.198	-0.166	-0.063	0.154	-0.074	0.020	0.245	0.547	-0.019
-0.068	1.115	0.152	-0.007	0.959	0.283	0.647	-0.233	-0.170	-0.065	0.193	-0.074	0.020	0.281	0.561	-0.026
-0.053	1.092	0.148	-0.004	0.955	0.295	0.650	-0.179	-0.193	-0.052	0.173	-0.090	0.005	0.259	0.558	-0.034
-0.080	1.072	0.140	-0.002	0.952	0.305	0.561	-0.178	-0.185	-0.081	0.157	-0.108	0.032	0.240	0.552	-0.033
-0.083	1.068	0.156	-0.001	0.950	0.313	0.445	-0.157	-0.152	-0.087	0.156	-0.100	0.036	0.238	0.569	-0.037
-0.053	1.099	0.183	0.002	0.948	0.319	0.363	-0.033	-0.149	-0.058	0.189	-0.078	0.005	0.270	0.598	-0.046
-0.076	1.126	0.203	0.005	0.946	0.324	0.263	-0.149	-0.200	-0.084	0.218	-0.063	0.028	0.297	0.619	-0.051
-0.072	1.099	0.230	0.007	0.944	0.328	0.257	-0.241	-0.229	-0.083	0.192	-0.040	0.024	0.271	0.647	-0.041
-0.068	1.065	0.234	0.008	0.944	0.331	0.156	-0.403	-0.182	-0.080	0.158	-0.039	0.020	0.237	0.652	-0.023
-0.007	1.096	0.211	0.008	0.944	0.331	0.030	-0.378	-0.178	-0.019	0.189	-0.063	0.042	0.268	0.629	0.008
0.040	1.115	0.159	0.010	0.945	0.328	-0.138	-0.249	-0.159	0.026	0.207	-0.111	0.088	0.288	0.578	0.038
0.086	1.123	0.163	0.011	0.946	0.324	-0.206	-0.284	-0.139	0.071	0.214	-0.103	0.135	0.297	0.583	0.063
0.082	1.115	0.179	0.013	0.948	0.317	-0.308	-0.198	-0.145	0.066	0.204	-0.081	0.130	0.289	0.599	0.087
0.051	1.092	0.159	0.014	0.951	0.310	-0.363	-0.284	-0.141	0.034	0.179	-0.093	0.099	0.266	0.579	0.098
0.117	1.072	0.136	0.016	0.953	0.303	-0.347	-0.184	-0.192	0.096	0.157	-0.110	0.165	0.246	0.556	0.097
0.097	1.061	0.096	0.019	0.955	0.295	-0.403	-0.169	-0.177	0.075	0.143	-0.141	0.146	0.235	0.516	0.107
0.090	1.049	0.124	0.021	0.958	0.286	-0.408	-0.170	-0.158	0.065	0.130	-0.105	0.139	0.223	0.543	0.119
0.113	1.041	0.057	0.022	0.961	0.277	-0.465	-0.300	-0.136	0.087	0.119	-0.162	0.162	0.215	0.477	0.123
0.105	1.038	0.045	0.024	0.964	0.264	-0.621	-0.240	-0.144	0.077	0.112	-0.161	0.156	0.211	0.465	0.129
0.124	1.045	0.022	0.024	0.968	0.250	-0.738	-0.483	-0.115	0.097	0.116	-0.170	0.175	0.218	0.440	0.140
0.136	1.034	0.029	0.026	0.972	0.233	-0.819	-0.392	-0.158	0.107	0.100	-0.146	0.187	0.205	0.448	0.136
0.143	1.057	0.018	0.028	0.976	0.215	-0.919	-0.354	-0.178	0.112	0.119	-0.139	0.196	0.227	0.436	0.133
0.113	1.084	0.018	0.029	0.981	0.192	-1.163	-0.427	-0.157	0.080	0.141	-0.116	0.166	0.254	0.436	0.123
0.124	1.181	0.018	0.031	0.986	0.166	-1.308	-0.386	-0.148	0.089	0.233	-0.090	0.177	0.349	0.435	0.109
0.120	1.173	0.029	0.032	0.990	0.137	-1.453	-0.428	-0.116	0.084	0.221	-0.049	0.174	0.340	0.446	0.089
0.120	1.161	0.049	0.033	0.994	0.107	-1.511	-0.522	-0.081	0.084	0.206	0.001	0.174	0.327	0.465	0.082
0.086	1.092	0.010	0.033	0.997	0.075	-1.609	-0.444	-0.038	0.049	0.133	-0.006	0.141	0.257	0.424	0.058
0.136	1.080	0.010	0.033	0.999	0.040	-1.760	-0.390	-0.014	0.099	0.120	0.029	0.192	0.245	0.423	0.034
0.051	1.022	0.010	0.033	0.999	0.007	-1.695	-0.402	0.001	0.015	0.061	0.062	0.108	0.186	0.422	0.024
0.020	1.041	-0.049	0.033	0.999	-0.028	-1.736	-0.658	0.019	-0.016	0.080	0.038	0.077	0.204	0.361	0.012
0.078	0.968	-0.081	0.033	0.997	-0.064	-1.807	-0.246	-0.007	0.041	0.009	0.042	0.135	0.130	0.328	-0.007
0.036	0.956	-0.136	0.034	0.994	-0.099	-1.798	-0.445	-0.008	-0.002	-0.000	0.023	0.093	0.116	0.273	-0.014
0.032	0.964	-0.164	0.036	0.991	-0.132	-1.676	-0.429	-0.028	-0.007	0.011	0.029	0.089	0.123	0.245	-0.012
0.020	0.983	-0.156	0.038	0.985	-0.166	-1.728	-0.569	-0.031	-0.021	0.036	0.070	0.077	0.141	0.253	-0.022
0.063	1.003	-0.160	0.038	0.979	-0.199	-1.686	-0.220	0.032	0.021	0.061	0.099	0.119	0.159	0.249	-0.033
0.063	1.026	-0.144	0.038	0.972	-0.231	-1.689	-0.121	0.032	0.022	0.091	0.148	0.119	0.182	0.265	-0.019
0.024	1.003	-0.179	0.038	0.964	-0.263	-1.652	-0.198	0.076	-0.016	0.076	0.144	0.080	0.158	0.229	-0.016
0.147	1.018	-0.215	0.035	0.955	-0.295	-1.686	0.189	0.118	0.110	0.100	0.141	0.202	0.173	0.194	-0.030
0.028	0.983	-0.329	0.033	0.945	-0.325	-1.562	-0.254	0.170	-0.008	0.075	0.056	0.082	0.138	0.079	-0.037
-0.033	0.953	-0.341	0.032	0.936	-0.351	-1.413	-0.191	0.111	-0.068	0.054	0.071	0.020	0.106	0.067	-0.029
0.005	0.976	-0.329	0.030	0.925	-0.380	-1.544	-0.129	0.134	-0.028	0.088	0.112	0.058	0.128	0.079	-0.053
0.067	0.968	-0.302	0.027	0.912	-0.409	-1.632	0.138	0.128	0.037	0.093	0.169	0.119	0.120	0.106	-0.050
0.020	0.887	-0.325	0.026	0.899	-0.438	-1.582	-0.180	0.126	-0.008	0.025	0.174	0.073	0.037	0.082	-0.053
0.051	0.891	-0.436	0.025	0.883	-0.468	-1.700	0.027	0.068	0.024	0.044	0.094	0.103	0.040	0.029	-0.058
-0.057	0.825	-0.483	0.023	0.866	-0.500	-1.851	-0.099	0.150	-0.082	-0.004	0.079	0.005	0.026	0.077	-0.050
-0.007	0.759	-0.412	0.021	0.848	-0.529	-1.713	-0.087	0.158	-0.030	-0.052	0.179	0.045	0.093	0.006	-0.061
0.090	0.763	-0.475	0.019	0.831	-0.557	-1.623	0.051	0.101	0.068	-0.031	0.143	0.141	0.090	0.070	-0.070
-0.072	0.740	-0.542	0.018	0.812	-0.583	-1.626	-0.117	0.145	-0.092	-0.035	0.103	0.021	0.114	0.138	-0.061
-0.007	0.767	-0.581	0.018	0.794	-0.607	-1.487	-0.161	0.107	-0.027	0.010	0.087	0.044	0.088	0.178	-0.053
-0.010	0.763	-0.601	0.017	0.776	-0.630	-1.471	-0.008	0.063	-0.030	0.024	0.090	0.041	0.093	0.198	-0.054
0.001	0.725	-0.625	0.016	0.757	-0.653	-1.490	-0.009	0.047	-0.018	0.004	0.089	0.053	0.132	0.222	-0.046
0.086	0.717	-0.581	0.018	0.738	-0.674	-1.442	-0.130	0.036	0.065	0.016	0.154	0.138	0.140	0.179	-0.052
-0.049	0.686	-0.715	0.020	0.719	-0.695	-1.389	-0.211	0.004	-0.072	0.004	0.040	0.003	0.172	0.314	-0.041
-0.049	0.686	-0.715	0.020	0.701	-0.713	-1.307	0.053	-0.028	-0.072	0.022	0.058	0.003	0.172	0.314	-0.039
0.067	0.632	-0.660	0.018	0.684	-0.730	-1.175	0.181	-0.053	0.045	-0.015	0.130	0.119	0.226	0.259	-0.036
0.013	0.632	-0.723	0.018	0.667	-0.745	-1.123	0.017	0.007	-0.008	0.002	0.081	0.064	0.226	0.323	-0.033
0.074	0.597	-0.727	0.012	0.652	-0.758	-1.004	0.425	-0.041	0.059	-0.018	0.091	0.126	0.262	0.327	-0.018
-0.037	0.547	-0.767	0.010	0.638	-0.770	-0.880	0.109	0.010	-0.051	-0.055	0.063	0.015	0.312	0.366	-0.023
0.028	0.512	-0.763	0.008	0.626	-0.780	-0.802	0.146	-0.003	0.016	-0.077	0.077	0.080	0.348	0.363	-0.024
0.001	0.524	-0.790	0.004	0.614	-0.789	-0.745	0.195	0.034	-0.007	-0.054	0.059	0.053	0.336	0.391	-0.040
-0.014	0.527	-0.794	0.001	0.603	-0.798	-0.680	0.162	0.054	-0.019	-0.039	0.063	0.038	0.333	0.395	-0.024
-0.014	0.508	-0.739	-0.001	0.593	-0.805	-0.592	0.080	0.067	-0.017	-0.049	0.125	0.038	0.352	0.339	-0.041
0.055	0.504	-0.731	-0.011	0.586	-0.811	-0.477	0.598	0.012	0.062	-0.045	0.138	0.108	0.356	0.331	-0.033
-0.076	0.458	-0.775	-0.014	0.579	-0.815	-0.395	0.105	0.092	-0.066	-0.085	0.100	0.023	0.402	0.374	-0.052
0.040	0.485	-0.759	-0.021	0.575	-0.818	-0.263	0.466	-0.018	0.057	-0.053	0.118	0.092	0.375	0.358	-0.044
-0.130	0.500	-0.802	-0.022	0.571	-0.821	-0.217	0.010	0.027	-0.112	-0.034	0.077	0.077	0.360	0.401	-0.054
-0.007	0.450	-0.782	-0.026	0.570	-0.821	-0.053	0.250	-0.002	0.015	-0.083	0.097	0.046	0.409	0.380	-0.037
-0.049	0.470	-0.822	-0.027	0.570	-0.821	0.034	0.066	-0.005	-0.026	-0.065	0.058	0.004	0.390	0.419	-0.040
0.005	0.477	-0.771	-0.030	0.573	-0.819	0.171	0.294	-0.102	0.031	-0.059	0.107	0.058	0.381	0.367	-0.015
-0.003	0.470	-0.794	-0.034	0.576	-0.817	0.212	0.278	-0.058	0.027	-0.070	0.080	0.049	0.388	0.389	-0.026
-0.026	0.466	-0.830	-0.042	0.581	-0.813	0.314	0.526	-0.042	0.012	-0.079	0.041	0.026	0.391	0.423	-0.020
-0.099	0.500	-0.798	-0.043	0.586	-0.809	0.311	0.132	-0.088	-0.060	-0.049	0.068	0.047	0.355	0.391	-0.030
-0.022	0.535	-0.790	-0.042	0.592	-0.805	0.337	0.001	-0.099	0.016	-0.020	0.072	0.030	0.319	0.381	-0.043
-0.095	0.543	-0.818	-0.049	0.598	-0.800	0.388	0.589	-0.206	-0.050	-0.019	0.039	0.043	0.310	0.407	-0.044
-0.114	0.497	-0.853	-0.046	0.604	-0.796	0.388	-0.162	-0.042	-0.072	-0.071	-0.001	0.062	0.355	0.441	-0.027
-0.022	0.504	-0.739	-0.056	0.610	-0.790	0.416	0.723	-0.176	0.030	-0.069	0.107	0.030	0.345	0.324	-0.033
-0.022	0.547	-0.759	-0.063	0.617	-0.784	0.444	0.590	-0.159	0.037	-0.034	0.081	0.031	0.301	0.342	-0.031
-0.083	0.555	-0.771	-0.066	0.625	-0.778	0.464	0.288	-0.140	-0.022	-0.033	0.063	0.032	0.292	0.352	-0.024
-0.114	0.582	-0.838	-0.067	0.633	-0.772	0.502	0.184	-0.173	-0.052	-0.014	-0.011	0.062	0.263	0.417	-0.020
-0.080	0.570	-0.767	-0.067	0.640	-0.765	0.500	0.151	-0.190	-0.017	-0.033	0.054	0.027	0.273	0.344	-0.019
-0.018	0.609	-0.711	-0.071	0.648	-0.758	0.491	0.506	-0.235	0.049	-0.002	0.102	0.034	0.232	0.286	-0.027
-0.018	0.609	-0.711	-0.073	0.657	-0.750	0.572	0.339	-0.252	0.051	-0.011	0.094	0.035	0.230	0.284	-0.020
-0.137	0.585	-0.731	-0.075	0.665	-0.743	0.530	0.327	-0.238	-0.066	-0.043	0.066	0.084	0.251	0.301	-0.025
-0.041	0.632	-0.672	-0.076	0.674	-0.735	0.556	0.276	-0.180	0.032	-0.005	0.117	0.012	0.202	0.239	-0.034
-0.126	0.620	-0.751	-0.078	0.682	-0.727	0.583	0.265	-0.172	-0.051	-0.025	0.030	0.072	0.211	0.315	-0.049
-0.107	0.640	-0.743	-0.080	0.691	-0.718	0.574	0.325	-0.200	-0.030	-0.014	0.029	0.053	0.189	0.304	-0.041
-0.122	0.667	-0.708	-0.081	0.700	-0.709	0.614	0.287	-0.227	-0.044	0.004	0.056	0.068	0.160	0.266	-0.045
-0.103	0.686	-0.700	-0.082	0.708	-0.701	0.573	0.301	-0.238	-0.023	0.015	0.055	0.048	0.138	0.255	-0.039
-0.110	0.659	-0.735	-0.084	0.718	-0.691	0.653	0.401	-0.260	-0.029	-0.021	0.009	0.055	0.163	0.288	-0.050
-0.103	0.674	-0.700	-0.086	0.727	-0.681	0.643	0.415	-0.250	-0.019	-0.015	0.034	0.048	0.145	0.249	-0.038
-0.176	0.705	-0.704	-0.084	0.736	-0.672	0.657	0.038	-0.211	-0.094	0.007	0.021	0.120	0.112	0.250	-0.035
-0.064	0.748	-0.656	-0.086	0.745	-0.662	0.608	0.460	-0.239	0.020	0.041	0.058	0.008	0.068	0.200	-0.034
-0.099	0.728	-0.676	-0.087	0.752	-0.654	0.526	0.242	-0.188	-0.014	0.015	0.030	0.043	0.085	0.216	-0.039
-0.083	0.701	-0.609	-0.090	0.760	-0.644	0.576	0.510	-0.240	0.005	-0.020	0.087	0.027	0.110	0.146	-0.024
-0.122	0.701	-0.625	-0.091	0.767	-0.635	0.543	0.266	-0.177	-0.033	-0.027	0.063	0.065	0.108	0.158	-0.031
-0.087	0.744	-0.601	-0.093	0.774	-0.626	0.564	0.454	-0.214	0.004	0.008	0.077	0.029	0.063	0.131	-0.038
-0.110	0.755	-0.617	-0.093	0.781	-0.617	0.518	0.337	-0.278	-0.020	0.012	0.053	0.051	0.050	0.144	-0.038
-0.130	0.767	-0.605	-0.094	0.787	-0.610	0.396	0.387	-0.209	-0.037	0.019	0.058	0.070	0.036	0.128	-0.030
-0.087	0.771	-0.558	-0.097	0.792	-0.603	0.416	0.552	-0.243	0.008	0.017	0.098	0.027	0.031	0.077	-0.048
-0.083	0.755	-0.570	-0.100	0.798	-0.594	0.440	0.558	-0.271	0.014	-0.004	0.078	0.021	0.044	0.086	-0.061
-0.214	0.752	-0.637	-0.097	0.803	-0.589	0.372	0.061	-0.212	-0.120	-0.012	0.005	0.151	0.046	0.149	-0.056
-0.180	0.779	-0.577	-0.098	0.807	-0.582	0.337	0.344	-0.238	-0.085	0.011	0.058	0.115	0.017	0.086	-0.056
-0.099	0.759	-0.550	-0.098	0.812	-0.576	0.390	0.319	-0.201	-0.004	-0.014	0.079	0.033	0.035	0.054	-0.066
-0.095	0.736	-0.542	-0.099	0.817	-0.568	0.403	0.345	-0.210	0.000	-0.042	0.080	0.029	0.056	0.043	-0.061
-0.153	0.740	-0.574	-0.100	0.822	-0.560	0.461	0.462	-0.251	-0.056	-0.044	0.040	0.086	0.051	0.070	-0.052
-0.172	0.810	-0.558	-0.099	0.828	-0.552	0.446	0.280	-0.268	-0.077	0.020	0.048	0.104	0.021	0.050	-0.063
-0.130	0.813	-0.542	-0.097	0.833	-0.544	0.452	0.219	-0.272	-0.037	0.019	0.056	0.060	0.027	0.031	-0.072
-0.168	0.802	-0.550	-0.095	0.839	-0.536	0.475	0.242	-0.280	-0.077	0.002	0.040	0.098	0.017	0.034	-0.072
-0.145	0.767	-0.522	-0.095	0.844	-0.527	0.474	0.305	-0.217	-0.054	-0.038	0.059	0.074	0.016	0.002	-0.065
-0.145	0.767	-0.522	-0.093	0.851	-0.517	0.605	0.053	-0.175	-0.056	-0.045	0.049	0.072	0.015	0.002	-0.071
-0.141	0.860	-0.550	-0.092	0.858	-0.506	0.636	0.275	-0.207	-0.053	0.041	0.010	0.066	0.080	0.021	-0.068
-0.164	0.821	-0.526	-0.090	0.864	-0.495	0.631	-0.008	-0.102	-0.078	-0.004	0.023	0.088	0.043	0.007	-0.066
-0.160	0.806	-0.534	-0.090	0.871	-0.482	0.746	0.106	-0.114	-0.074	-0.027	0.002	0.082	0.029	0.003	-0.067
-0.149	0.813	-0.518	-0.090	0.878	-0.469	0.737	0.059	-0.036	-0.063	-0.026	0.005	0.069	0.038	0.023	-0.066
-0.164	0.883	-0.495	-0.090	0.886	-0.455	0.801	0.017	-0.016	-0.078	0.036	0.014	0.082	0.109	0.051	-0.050
-0.126	0.871	-0.455	-0.091	0.894	-0.440	0.876	0.119	-0.025	-0.039	0.017	0.038	0.041	0.099	0.094	-0.047
-0.087	0.875	-0.483	-0.092	0.901	-0.424	0.877	0.144	-0.007	0.001	0.013	-0.005	0.000	0.105	0.070	-0.049
-0.172	0.840	-0.522	-0.095	0.908	-0.409	0.824	0.171	0.087	-0.081	-0.028	-0.060	0.082	0.071	0.034	-0.052
-0.191	0.840	-0.507	-0.098	0.913	-0.396	0.740	-0.040	0.177	-0.097	-0.034	-0.057	0.099	0.073	0.052	-0.058
-0.214	0.910	-0.479	-0.101	0.919	-0.381	0.816	-0.045	0.151	-0.117	0.030	-0.044	0.120	0.144	0.083	-0.075
-0.214	0.933	-0.503	-0.103	0.925	-0.367	0.809	-0.155	0.141	-0.115	0.047	-0.082	0.119	0.168	0.063	-0.069
-0.230	0.879	-0.510	-0.107	0.928	-0.356	0.647	-0.174	0.276	-0.126	-0.011	-0.101	0.133	0.115	0.058	-0.047
-0.164	0.953	-0.491	-0.112	0.932	-0.345	0.628	-0.090	0.312	-0.055	0.059	-0.093	0.066	0.190	0.082	-0.040
-0.107	0.987	-0.471	-0.119	0.936	-0.331	0.727	0.165	0.287	0.009	0.089	-0.086	0.007	0.227	0.106	-0.038
-0.226	0.976	-0.483	-0.126	0.940	-0.318	0.687	0.194	0.314	-0.103	0.074	-0.111	0.124	0.218	0.099	-0.037
-0.222	0.945	-0.416	-0.132	0.942	-0.308	0.553	0.071	0.287	-0.093	0.040	-0.055	0.120	0.189	0.170	-0.057
-0.218	0.906	-0.349	-0.138	0.944	-0.301	0.344	0.099	0.265	-0.083	0.000	0.006	0.115	0.152	0.241	-0.080
-0.264	0.906	-0.345	-0.142	0.944	-0.297	0.233	-0.190	0.263	-0.125	-0.000	0.006	0.161	0.154	0.249	-0.076
-0.218	0.929	-0.317	-0.146	0.945	-0.293	0.224	-0.064	0.203	-0.075	0.022	0.030	0.114	0.179	0.281	-0.060
-0.191	1.003	-0.349	-0.149	0.945	-0.290	0.242	-0.305	0.255	-0.045	0.095	-0.005	0.086	0.253	0.253	-0.019
-0.157	1.026	-0.408	-0.152	0.945	-0.289	0.086	-0.231	0.243	-0.007	0.118	-0.065	0.051	0.277	0.197	0.041
-0.072	1.072	-0.507	-0.154	0.944	-0.292	-0.089	-0.233	0.201	0.080	0.166	-0.161	0.035	0.324	0.101	0.093
-0.041	1.034	-0.585	-0.156	0.942	-0.296	-0.143	-0.133	0.152	0.112	0.128	-0.236	0.067	0.286	0.024	0.131
-0.037	1.003	-0.574	-0.157	0.941	-0.301	-0.195	-0.181	0.117	0.117	0.099	-0.219	0.071	0.256	0.039	0.156
-0.060	0.976	-0.554	-0.157	0.939	-0.307	-0.260	-0.305	0.129	0.094	0.074	-0.193	0.049	0.230	0.060	0.182
-0.095	0.910	-0.613	-0.158	0.937	-0.313	-0.216	-0.317	0.158	0.060	0.010	-0.246	0.016	0.165	0.004	0.197
0.040	0.933	-0.617	-0.155	0.935	-0.319	-0.171	-0.518	0.091	0.193	0.034	-0.244	0.152	0.189	0.002	0.209
0.040	0.933	-0.617	-0.153	0.934	-0.324	-0.143	-0.456	0.035	0.190	0.036	-0.239	0.153	0.190	0.004	0.223
0.036	0.937	-0.609	-0.149	0.933	-0.329	-0.142	-0.483	0.007	0.182	0.040	-0.226	0.151	0.195	0.013	0.224
0.020	0.956	-0.605	-0.144	0.931	-0.334	-0.194	-0.417	-0.069	0.162	0.061	-0.217	0.136	0.214	0.017	0.197
-0.033	0.987	-0.526	-0.141	0.930	-0.340	-0.253	-0.352	-0.057	0.104	0.093	-0.132	0.084	0.246	0.097	0.166
-0.049	1.003	-0.538	-0.136	0.928	-0.347	-0.268	-0.333	-0.085	0.085	0.110	-0.138	0.070	0.262	0.087	0.131
-0.068	0.964	-0.538	-0.132	0.925	-0.355	-0.366	-0.389	-0.059	0.062	0.074	-0.129	0.051	0.224	0.088	0.105
-0.087	0.976	-0.526	-0.127	0.923	-0.364	-0.412	-0.483	-0.092	0.037	0.088	-0.108	0.034	0.236	0.100	0.087
-0.068	0.999	-0.554	-0.121	0.919	-0.374	-0.443	-0.544	-0.096	0.050	0.115	-0.126	0.054	0.259	0.072	0.073
-0.087	0.995	-0.530	-0.115	0.916	-0.385	-0.520	-0.545	-0.096	0.025	0.115	-0.091	0.035	0.255	0.096	0.063
-0.064	1.007	-0.491	-0.110	0.911	-0.397	-0.605	-0.418	-0.081	0.043	0.131	-0.040	0.060	0.266	0.136	0.045
-0.053	0.964	-0.479	-0.106	0.906	-0.409	-0.627	-0.265	-0.087	0.050	0.093	-0.016	0.072	0.223	0.148	0.018
-0.130	0.925	-0.495	-0.102	0.900	-0.424	-0.743	-0.416	-0.025	-0.030	0.060	-0.018	0.004	0.184	0.132	-0.002
-0.153	0.910	-0.510	-0.098	0.893	-0.439	-0.785	-0.412	-0.029	-0.057	0.052	-0.019	0.026	0.168	0.116	-0.024
-0.145	0.879	-0.518	-0.094	0.886	-0.455	-0.842	-0.343	-0.059	-0.054	0.028	-0.011	0.017	0.136	0.108	-0.044
-0.145	0.883	-0.518	-0.087	0.877	-0.472	-0.883	-0.697	-0.088	-0.062	0.040	0.006	0.015	0.139	0.107	-0.040
-0.103	0.887	-0.459	-0.083	0.869	-0.489	-0.957	-0.106	-0.153	-0.023	0.053	0.082	0.028	0.142	0.166	-0.032
-0.060	0.833	-0.530	-0.075	0.859	-0.506	-0.975	-0.670	-0.097	0.011	0.008	0.029	0.071	0.087	0.094	-0.031
-0.072	0.848	-0.570	-0.070	0.850	-0.522	-0.893	-0.255	-0.133	-0.006	0.033	0.005	0.061	0.101	0.054	-0.028
-0.095	0.871	-0.554	-0.066	0.840	-0.539	-0.953	-0.179	-0.087	-0.032	0.066	0.037	0.039	0.123	0.070	-0.029
-0.095	0.810	-0.570	-0.063	0.829	-0.555	-0.966	-0.382	0.037	-0.036	0.015	0.037	0.040	0.060	0.053	-0.052
-0.087	0.852	-0.542	-0.064	0.819	-0.571	-0.946	-0.156	0.148	-0.027	0.068	0.080	0.048	0.101	0.080	-0.057
-0.145	0.798	-0.530	-0.065	0.809	-0.584	-0.826	-0.145	0.164	-0.084	0.024	0.105	0.008	0.046	0.091	-0.057
-0.064	0.813	-0.538	-0.070	0.799	-0.597	-0.816	0.246	0.126	0.002	0.049	0.110	0.073	0.060	0.082	-0.065
-0.080	0.755	-0.577	-0.070	0.790	-0.609	-0.725	-0.195	0.177	-0.013	-0.000	0.082	0.059	0.000	0.041	-0.064
-0.157	0.775	-0.660	-0.069	0.780	-0.622	-0.782	-0.273	0.138	-0.091	0.029	0.012	0.018	0.018	0.042	-0.056
-0.095	0.794	-0.621	-0.071	0.769	-0.636	-0.910	0.047	0.038	-0.028	0.060	0.065	0.045	0.036	0.003	-0.056
-0.110	0.767	-0.613	-0.072	0.757	-0.650	-0.932	-0.006	0.052	-0.043	0.045	0.087	0.030	0.007	0.004	-0.058
-0.087	0.721	-0.656	-0.069	0.745	-0.664	-0.911	-0.172	-0.028	-0.022	0.011	0.057	0.054	0.041	0.040	-0.047
-0.087	0.721	-0.656	-0.063	0.734	-0.677	-0.850	-0.375	-0.088	-0.028	0.022	0.070	0.054	0.043	0.041	-0.029
-0.072	0.682	-0.700	-0.059	0.723	-0.688	-0.774	-0.179	-0.096	-0.017	-0.006	0.038	0.070	0.083	0.085	-0.014
0.032	0.694	-0.629	-0.059	0.713	-0.698	-0.710	0.115	-0.114	0.087	0.015	0.119	0.175	0.073	0.015	-0.013
-0.014	0.678	-0.668	-0.056	0.704	-0.708	-0.655	-0.052	-0.129	0.038	0.009	0.089	0.129	0.090	0.055	-0.010
-0.072	0.682	-0.731	-0.055	0.696	-0.716	-0.614	0.042	-0.123	-0.021	0.022	0.034	0.072	0.088	0.118	-0.009
-0.057	0.682	-0.680	-0.053	0.688	-0.724	-0.561	-0.002	-0.115	-0.007	0.030	0.093	0.088	0.089	0.068	-0.024
-0.033	0.647	-0.672	-0.053	0.680	-0.731	-0.535	0.111	-0.102	0.016	0.003	0.108	0.111	0.126	0.061	-0.012
-0.060	0.624	-0.719	-0.051	0.674	-0.737	-0.448	-0.088	-0.079	-0.013	-0.014	0.066	0.085	0.150	0.108	-0.028
0.059	0.589	-0.668	-0.057	0.669	-0.741	-0.334	0.520	-0.125	0.112	-0.044	0.121	0.204	0.185	0.058	-0.027
-0.145	0.547	-0.719	-0.058	0.665	-0.744	-0.235	0.031	0.003	-0.091	-0.082	0.073	0.000	0.229	0.110	-0.045
-0.072	0.597	-0.715	-0.065	0.663	-0.746	-0.157	0.559	-0.049	-0.010	-0.030	0.079	0.074	0.180	0.106	-0.026
-0.141	0.597	-0.688	-0.067	0.661	-0.747	-0.129	0.130	-0.019	-0.077	-0.028	0.108	0.005	0.181	0.079	-0.052
0.047	0.585	-0.648	-0.073	0.659	-0.748	-0.103	0.496	-0.072	0.117	-0.038	0.148	0.194	0.193	0.040	-0.049
-0.126	0.570	-0.723	-0.080	0.658	-0.749	-0.098	0.566	-0.115	-0.048	-0.051	0.073	0.021	0.209	0.115	-0.038
-0.133	0.589	-0.672	-0.084	0.656	-0.750	-0.151	0.279	-0.051	-0.052	-0.030	0.126	0.013	0.190	0.064	-0.043
-0.018	0.578	-0.660	-0.089	0.655	-0.751	-0.099	0.432	-0.100	0.068	-0.040	0.138	0.129	0.202	0.052	-0.069
-0.191	0.539	-0.696	-0.089	0.653	-0.752	-0.090	0.039	-0.045	-0.105	-0.077	0.104	0.044	0.240	0.087	-0.052
-0.126	0.543	-0.684	-0.096	0.653	-0.751	-0.025	0.541	-0.131	-0.033	-0.072	0.115	0.021	0.237	0.076	-0.048
-0.022	0.543	-0.625	-0.101	0.654	-0.750	0.029	0.428	-0.101	0.076	-0.072	0.173	0.125	0.236	0.016	-0.065
-0.126	0.512	-0.664	-0.104	0.655	-0.748	0.103	0.252	-0.084	-0.024	-0.104	0.132	0.021	0.267	0.056	-0.056
-0.145	0.504	-0.684	-0.109	0.657	-0.746	0.122	0.477	-0.129	-0.038	-0.114	0.109	0.002	0.275	0.075	-0.053
-0.149	0.566	-0.652	-0.110	0.660	-0.743	0.177	0.046	-0.049	-0.041	-0.055	0.139	0.002	0.213	0.043	-0.063
-0.126	0.558	-0.668	-0.112	0.665	-0.739	0.323	0.167	-0.037	-0.016	-0.067	0.118	0.021	0.220	0.059	-0.034
-0.107	0.624	-0.625	-0.123	0.670	-0.732	0.369	0.899	-0.157	0.014	-0.007	0.155	0.041	0.154	0.015	-0.046
0.028	0.636	-0.589	-0.126	0.677	-0.725	0.394	0.348	-0.096	0.153	-0.002	0.184	0.175	0.141	0.021	-0.038
-0.241	0.609	-0.676	-0.134	0.682	-0.719	0.394	0.604	-0.068	-0.108	-0.035	0.090	0.095	0.167	0.065	-0.029
-0.149	0.612	-0.648	-0.142	0.690	-0.710	0.491	0.685	-0.135	-0.008	-0.038	0.109	0.003	0.162	0.037	-0.021
-0.103	0.601	-0.593	-0.150	0.697	-0.701	0.508	0.713	-0.135	0.046	-0.057	0.156	0.043	0.173	0.018	-0.054
-0.103	0.601	-0.593	-0.156	0.704	-0.693	0.470	0.547	-0.123	0.052	-0.064	0.147	0.043	0.172	0.019	-0.030
-0.222	0.620	-0.648	-0.162	0.711	-0.684	0.480	0.565	-0.118	-0.060	-0.052	0.084	0.076	0.152	0.035	-0.044
-0.149	0.651	-0.641	-0.169	0.717	-0.676	0.426	0.667	-0.156	0.020	-0.027	0.084	0.003	0.120	0.027	-0.058
-0.272	0.659	-0.644	-0.173	0.724	-0.668	0.468	0.331	-0.101	-0.100	-0.026	0.072	0.126	0.111	0.030	-0.072
-0.230	0.686	-0.621	-0.177	0.730	-0.660	0.424	0.412	-0.099	-0.053	-0.005	0.088	0.084	0.083	0.005	-0.084
-0.218	0.713	-0.589	-0.182	0.736	-0.651	0.454	0.566	-0.135	-0.036	0.016	0.111	0.072	0.055	0.027	-0.088
-0.314	0.663	-0.621	-0.185	0.743	-0.644	0.453	0.346	-0.145	-0.129	-0.041	0.072	0.169	0.104	0.004	-0.093
-0.203	0.686	-0.617	-0.191	0.749	-0.634	0.475	0.633	-0.122	-0.011	-0.024	0.067	0.058	0.080	0.001	-0.101
-0.341	0.721	-0.664	-0.193	0.755	-0.627	0.423	0.146	-0.070	-0.149	0.005	0.012	0.196	0.044	0.046	-0.098
-0.299	0.755	-0.601	-0.196	0.761	-0.619	0.458	0.353	-0.106	-0.103	0.033	0.067	0.154	0.008	0.018	-0.078
-0.233	0.763	-0.593	-0.200	0.766	-0.611	0.393	0.389	-0.073	-0.034	0.036	0.068	0.088	0.001	0.027	-0.088
-0.241	0.725	-0.633	-0.200	0.771	-0.605	0.416	0.061	-0.035	-0.041	-0.008	0.022	0.096	0.037	0.011	-0.077
-0.287	0.721	-0.629	-0.203	0.775	-0.598	0.335	0.313	-0.049	-0.084	-0.016	0.020	0.142	0.040	0.007	-0.059
-0.283	0.736	-0.597	-0.207	0.778	-0.593	0.303	0.256	0.035	-0.076	-0.004	0.046	0.138	0.023	0.026	-0.068
-0.226	0.755	-0.601	-0.211	0.782	-0.587	0.328	0.283	0.056	-0.014	0.011	0.036	0.081	0.003	0.022	-0.080
-0.337	0.721	-0.656	-0.218	0.785	-0.580	0.347	0.403	0.114	-0.119	-0.027	-0.026	0.192	0.037	0.032	-0.075
-0.357	0.755	-0.684	-0.221	0.789	-0.574	0.388	-0.038	0.164	-0.135	0.004	-0.059	0.211	0.002	0.059	-0.059
-0.310	0.806	-0.680	-0.226	0.792	-0.567	0.368	0.235	0.136	-0.084	0.051	-0.061	0.165	0.050	0.054	-0.060
-0.260	0.802	-0.664	-0.231	0.794	-0.562	0.277	0.126	0.250	-0.029	0.045	-0.050	0.115	0.047	0.037	-0.029
-0.272	0.798	-0.613	-0.240	0.796	-0.556	0.246	0.526	0.180	-0.032	0.039	-0.005	0.126	0.044	0.015	-0.024
-0.226	0.763	-0.711	-0.246	0.797	-0.552	0.205	0.261	0.200	0.021	0.003	-0.107	0.080	0.010	0.083	-0.035
-0.391	0.767	-0.731	-0.253	0.796	-0.550	0.055	0.325	0.195	-0.138	0.008	-0.129	0.245	0.015	0.101	-0.059
-0.410	0.767	-0.688	-0.257	0.796	-0.549	0.070	0.060	0.200	-0.152	0.008	-0.087	0.264	0.017	0.057	-0.078
-0.399	0.740	-0.593	-0.260	0.796	-0.546	0.137	0.076	0.077	-0.138	-0.020	0.006	0.252	0.009	0.039	-0.100
-0.376	0.709	-0.538	-0.263	0.797	-0.544	0.092	0.125	0.116	-0.111	-0.051	0.059	0.229	0.039	0.095	-0.089
-0.295	0.744	-0.503	-0.267	0.797	-0.542	0.118	0.075	0.160	-0.027	-0.017	0.092	0.148	0.002	0.132	-0.045
-0.291	0.798	-0.566	-0.270	0.798	-0.539	0.094	0.166	0.092	-0.020	0.036	0.027	0.144	0.053	0.070	0.003
-0.195	0.817	-0.715	-0.270	0.798	-0.539	0.078	-0.084	0.060	0.076	0.055	-0.123	0.048	0.074	0.079	0.071
-0.195	0.817	-0.715	-0.268	0.797	-0.541	-0.036	-0.206	0.065	0.074	0.055	-0.121	0.048	0.076	0.078	0.107
-0.099	0.713	-0.778	-0.268	0.796	-0.543	-0.103	0.078	-0.020	0.171	-0.048	-0.182	0.048	0.027	0.140	0.140
-0.207	0.721	-0.790	-0.269	0.794	-0.545	-0.119	0.022	0.021	0.063	-0.039	-0.191	0.059	0.018	0.151	0.177
-0.214	0.721	-0.889	-0.263	0.794	-0.549	0.021	-0.533	0.025	0.050	-0.039	-0.286	0.067	0.016	0.248	0.211
-0.022	0.740	-0.838	-0.257	0.796	-0.548	0.153	-0.256	-0.117	0.237	-0.022	-0.235	0.126	0.005	0.196	0.221
-0.033	0.728	-0.830	-0.249	0.800	-0.546	0.326	-0.432	-0.189	0.217	-0.038	-0.229	0.114	0.006	0.186	0.238
-0.022	0.736	-0.786	-0.243	0.806	-0.540	0.462	-0.102	-0.272	0.222	-0.036	-0.192	0.125	0.003	0.141	0.240
-0.080	0.771	-0.775	-0.235	0.812	-0.535	0.455	-0.288	-0.261	0.156	-0.008	-0.186	0.068	0.039	0.127	0.210
-0.122	0.775	-0.751	-0.226	0.818	-0.529	0.535	-0.520	-0.205	0.105	-0.010	-0.168	0.025	0.044	0.102	0.185
-0.103	0.829	-0.692	-0.221	0.823	-0.523	0.435	-0.093	-0.204	0.119	0.038	-0.115	0.045	0.100	0.042	0.137
-0.091	0.817	-0.672	-0.217	0.829	-0.516	0.431	-0.032	-0.200	0.127	0.022	-0.102	0.057	0.090	0.022	0.107
-0.207	0.844	-0.644	-0.208	0.834	-0.511	0.477	-0.594	-0.204	0.002	0.043	-0.080	0.058	0.118	0.006	0.099
-0.176	0.852	-0.648	-0.201	0.840	-0.505	0.443	-0.192	-0.242	0.027	0.045	-0.090	0.026	0.127	0.002	0.069
-0.087	0.825	-0.581	-0.198	0.844	-0.498	0.357	0.141	-0.268	0.112	0.014	-0.029	0.063	0.100	0.070	0.036
-0.226	0.813	-0.648	-0.186	0.849	-0.495	0.403	-0.836	-0.216	-0.039	-0.002	-0.100	0.075	0.089	0.002	0.037
-0.207	0.833	-0.577	-0.181	0.851	-0.493	0.157	-0.238	-0.158	-0.025	0.015	-0.030	0.055	0.109	0.073	0.012
-0.141	0.852	-0.538	-0.178	0.853	-0.491	0.142	-0.079	-0.155	0.037	0.032	0.007	0.012	0.128	0.113	-0.026
-0.249	0.833	-0.542	-0.170	0.855	-0.490	0.168	-0.344	-0.241	-0.078	0.010	0.001	0.095	0.109	0.109	-0.040
-0.249	0.868	-0.550	-0.163	0.856	-0.490	0.037	-0.337	-0.244	-0.085	0.044	-0.006	0.093	0.145	0.101	-0.058
-0.233	0.852	-0.542	-0.156	0.858	-0.490	0.089	-0.376	-0.212	-0.077	0.027	0.001	0.076	0.130	0.108	-0.065
-0.260	0.837	-0.538	-0.151	0.858	-0.491	-0.030	-0.222	-0.208	-0.109	0.011	0.006	0.103	0.115	0.112	-0.068
-0.126	0.837	-0.483	-0.146	0.858	-0.492	0.007	-0.109	-0.193	0.021	0.010	0.061	0.033	0.116	0.168	-0.074
-0.245	0.794	-0.574	-0.138	0.859	-0.494	0.014	-0.691	-0.084	-0.106	-0.033	-0.028	0.086	0.074	0.077	-0.070
-0.230	0.798	-0.487	-0.135	0.860	-0.493	0.094	-0.328	-0.040	-0.095	-0.030	0.058	0.070	0.078	0.163	-0.068
-0.157	0.806	-0.459	-0.131	0.861	-0.491	0.143	-0.285	-0.058	-0.025	-0.024	0.084	0.003	0.086	0.191	-0.075
-0.222	0.875	-0.522	-0.130	0.862	-0.491	0.053	-0.069	-0.022	-0.091	0.045	0.020	0.063	0.157	0.129	-0.080
-0.164	0.871	-0.518	-0.133	0.862	-0.489	0.017	0.344	-0.046	-0.031	0.041	0.023	0.005	0.154	0.134	-0.081
-0.260	0.875	-0.558	-0.131	0.861	-0.491	-0.045	-0.254	0.022	-0.129	0.045	-0.015	0.102	0.158	0.095	-0.096
-0.260	0.875	-0.558	-0.132	0.860	-0.492	-0.072	0.128	-0.022	-0.127	0.046	-0.015	0.102	0.159	0.096	-0.088
-0.268	0.879	-0.542	-0.130	0.859	-0.495	-0.139	-0.213	-0.012	-0.137	0.051	0.004	0.110	0.163	0.113	-0.104
-0.180	0.879	-0.538	-0.130	0.857	-0.499	-0.201	-0.008	-0.034	-0.049	0.053	0.011	0.023	0.164	0.118	-0.083
-0.272	0.852	-0.593	-0.126	0.855	-0.503	-0.194	-0.379	-0.025	-0.145	0.028	-0.040	0.116	0.138	0.065	-0.075
-0.133	0.906	-0.558	-0.126	0.852	-0.508	-0.290	0.114	-0.074	-0.007	0.085	0.000	0.023	0.191	0.101	-0.062
-0.222	0.879	-0.609	-0.124	0.849	-0.514	-0.310	-0.179	-0.025	-0.097	0.061	-0.045	0.066	0.164	0.050	-0.065
-0.207	0.868	-0.617	-0.120	0.846	-0.519	-0.282	-0.279	-0.071	-0.086	0.052	-0.048	0.051	0.152	0.042	-0.047
-0.183	0.848	-0.570	-0.118	0.842	-0.526	-0.381	-0.146	-0.044	-0.065	0.037	0.006	0.029	0.132	0.089	-0.062
-0.149	0.813	-0.577	-0.115	0.838	-0.533	-0.375	-0.145	-0.066	-0.032	0.006	0.005	0.006	0.097	0.081	-0.053
-0.207	0.806	-0.605	-0.113	0.834	-0.541	-0.417	-0.335	0.030	-0.093	0.003	-0.015	0.052	0.088	0.053	-0.051
-0.141	0.790	-0.605	-0.108	0.829	-0.548	-0.380	-0.372	-0.041	-0.032	-0.008	-0.008	0.013	0.072	0.053	-0.039
-0.157	0.840	-0.577	-0.104	0.825	-0.556	-0.425	-0.344	-0.017	-0.051	0.046	0.027	0.003	0.121	0.080	-0.050
-0.099	0.817	-0.585	-0.104	0.820	-0.563	-0.439	0.092	-0.050	0.007	0.028	0.026	0.055	0.097	0.071	-0.052
-0.187	0.794	-0.589	-0.103	0.815	-0.571	-0.469	-0.173	0.019	-0.083	0.010	0.030	0.033	0.073	0.066	-0.060
-0.207	0.810	-0.644	-0.102	0.809	-0.579	-0.489	-0.089	0.007	-0.102	0.031	-0.018	0.052	0.087	0.010	-0.055
-0.187	0.837	-0.664	-0.099	0.804	-0.587	-0.434	-0.275	0.008	-0.086	0.063	-0.030	0.033	0.113	0.011	-0.056
-0.137	0.786	-0.648	-0.098	0.798	-0.595	-0.486	-0.157	0.016	-0.037	0.018	-0.007	0.018	0.062	0.004	-0.052
-0.107	0.798	-0.648	-0.097	0.793	-0.602	-0.439	-0.003	-0.080	-0.007	0.035	-0.000	0.049	0.073	0.002	-0.043
-0.168	0.802	-0.656	-0.094	0.786	-0.611	-0.528	-0.137	-0.065	-0.071	0.045	0.000	0.012	0.075	0.007	-0.041
-0.130	0.802	-0.644	-0.090	0.780	-0.620	-0.549	-0.297	-0.048	-0.036	0.052	0.021	0.027	0.074	0.003	-0.034
-0.160	0.794	-0.688	-0.087	0.772	-0.629	-0.569	-0.151	-0.061	-0.069	0.052	-0.014	0.003	0.065	0.042	-0.042
-0.068	0.783	-0.648	-0.080	0.765	-0.639	-0.599	-0.454	-0.061	0.017	0.047	0.036	0.090	0.052	0.004	-0.035
-0.133	0.767	-0.684	-0.078	0.757	-0.648	-0.592	-0.106	-0.054	-0.051	0.040	0.009	0.025	0.035	0.041	-0.043
-0.110	0.732	-0.696	-0.074	0.749	-0.658	-0.616	-0.317	-0.035	-0.032	0.013	0.007	0.048	0.002	0.054	-0.032
-0.153	0.736	-0.676	-0.076	0.742	-0.666	-0.557	0.258	-0.084	-0.072	0.024	0.034	0.007	0.000	0.036	-0.046
-0.068	0.713	-0.672	-0.076	0.734	-0.675	-0.592	-0.019	-0.028	0.012	0.009	0.046	0.092	0.025	0.034	-0.048
-0.141	0.698	-0.700	-0.074	0.727	-0.683	-0.550	-0.079	-0.028	-0.062	0.001	0.027	0.019	0.042	0.063	-0.048
-0.137	0.705	-0.715	-0.073	0.718	-0.692	-0.592	-0.105	-0.009	-0.060	0.017	0.020	0.023	0.036	0.080	-0.045
-0.099	0.670	-0.715	-0.072	0.710	-0.700	-0.594	-0.053	0.001	-0.022	-0.010	0.028	0.063	0.073	0.081	-0.056
-0.126	0.705	-0.696	-0.073	0.702	-0.709	-0.606	0.058	0.010	-0.048	0.034	0.056	0.036	0.040	0.063	-0.041
-0.141	0.690	-0.767	-0.070	0.692	-0.718	-0.640	-0.230	0.004	-0.066	0.027	-0.005	0.020	0.057	0.135	-0.041
-0.053	0.647	-0.735	-0.071	0.683	-0.727	-0.634	0.043	-0.007	0.023	-0.006	0.035	0.109	0.102	0.104	-0.031
-0.126	0.609	-0.735	-0.070	0.674	-0.735	-0.616	-0.070	-0.026	-0.052	-0.035	0.043	0.036	0.142	0.105	-0.019
-0.045	0.597	-0.759	-0.069	0.665	-0.744	-0.590	-0.068	0.006	0.028	-0.038	0.028	0.117	0.156	0.130	-0.022
-0.041	0.570	-0.696	-0.072	0.657	-0.751	-0.563	0.284	-0.041	0.036	-0.057	0.098	0.121	0.185	0.068	-0.031
-0.149	0.593	-0.771	-0.073	0.648	-0.758	-0.547	0.050	-0.029	-0.071	-0.025	0.030	0.013	0.164	0.144	-0.029
-0.103	0.612	-0.778	-0.072	0.640	-0.765	-0.518	-0.007	-0.041	-0.026	0.002	0.029	0.059	0.146	0.153	-0.036
-0.126	0.589	-0.775	-0.076	0.632	-0.772	-0.567	0.251	-0.033	-0.045	-0.012	0.039	0.036	0.171	0.149	-0.048
-0.087	0.601	-0.802	-0.074	0.626	-0.777	-0.390	-0.071	-0.071	-0.009	0.005	0.017	0.074	0.161	0.178	-0.018
-0.133	0.558	-0.786	-0.076	0.620	-0.781	-0.387	0.175	-0.083	-0.053	-0.031	0.037	0.028	0.205	0.163	-0.022
0.024	0.535	-0.755	-0.077	0.615	-0.784	-0.276	0.163	-0.054	0.106	-0.050	0.072	0.186	0.230	0.131	-0.009
-0.130	0.516	-0.786	-0.083	0.612	-0.787	-0.218	0.346	-0.033	-0.043	-0.066	0.042	0.032	0.250	0.164	0.002
-0.064	0.493	-0.814	-0.080	0.608	-0.790	-0.196	-0.141	-0.029	0.020	-0.086	0.017	0.096	0.275	0.192	0.014
-0.010	0.566	-0.723	-0.086	0.608	-0.789	-0.049	0.494	-0.119	0.080	-0.012	0.107	0.151	0.203	0.102	0.003
-0.080	0.566	-0.806	-0.086	0.607	-0.790	-0.071	0.052	-0.091	0.010	-0.011	0.026	0.081	0.204	0.184	0.012
-0.049	0.543	-0.763	-0.090	0.607	-0.790	-0.020	0.380	-0.101	0.046	-0.034	0.068	0.111	0.228	0.141	-0.001
-0.083	0.516	-0.759	-0.094	0.607	-0.789	0.015	0.280	-0.056	0.015	-0.061	0.072	0.076	0.256	0.138	-0.015
-0.122	0.508	-0.735	-0.098	0.609	-0.787	0.105	0.292	-0.068	-0.020	-0.070	0.093	0.037	0.265	0.114	-0.020
-0.118	0.524	-0.759	-0.102	0.611	-0.785	0.186	0.266	-0.034	-0.012	-0.058	0.067	0.040	0.250	0.138	-0.023
-0.110	0.535	-0.747	-0.107	0.615	-0.782	0.213	0.331	-0.040	0.000	-0.050	0.075	0.047	0.239	0.126	-0.023
-0.076	0.527	-0.711	-0.112	0.619	-0.778	0.255	0.405	-0.101	0.040	-0.061	0.107	0.080	0.247	0.091	-0.016
-0.107	0.539	-0.751	-0.116	0.623	-0.774	0.246	0.321	-0.053	0.014	-0.054	0.064	0.049	0.236	0.130	-0.018
-0.122	0.547	-0.775	-0.117	0.627	-0.770	0.303	0.067	-0.034	-0.001	-0.050	0.036	0.032	0.229	0.154	-0.012
-0.153	0.527	-0.747	-0.124	0.633	-0.764	0.367	0.494	-0.050	-0.025	-0.075	0.058	0.000	0.248	0.126	-0.018
-0.103	0.551	-0.727	-0.126	0.639	-0.758	0.433	0.221	-0.044	0.028	-0.059	0.071	0.049	0.225	0.106	-0.021
-0.133	0.574	-0.704	-0.134	0.644	-0.753	0.321	0.500	-0.036	0.004	-0.040	0.089	0.017	0.201	0.082	-0.038
-0.145	0.585	-0.700	-0.142	0.650	-0.747	0.339	0.635	-0.053	0.001	-0.034	0.087	0.005	0.190	0.078	-0.027
-0.226	0.609	-0.715	-0.143	0.653	-0.744	0.233	0.059	-0.064	-0.079	-0.014	0.068	0.077	0.167	0.093	-0.041
-0.099	0.640	-0.656	-0.152	0.657	-0.739	0.191	0.805	-0.177	0.057	0.013	0.122	0.049	0.135	0.033	-0.053
-0.222	0.628	-0.743	-0.155	0.660	-0.735	0.204	0.300	-0.164	-0.063	-0.001	0.032	0.076	0.147	0.120	-0.050
-0.230	0.605	-0.711	-0.155	0.663	-0.733	0.161	0.164	-0.187	-0.071	-0.027	0.061	0.085	0.169	0.088	-0.036
-0.145	0.616	-0.688	-0.156	0.665	-0.730	0.137	0.205	-0.149	0.015	-0.018	0.082	0.002	0.157	0.063	-0.046
-0.157	0.643	-0.676	-0.159	0.668	-0.727	0.136	0.388	-0.159	0.007	0.007	0.091	0.014	0.129	0.051	-0.032
-0.187	0.636	-0.723	-0.159	0.670	-0.725	0.144	0.099	-0.159	-0.025	-0.003	0.041	0.046	0.136	0.097	-0.025
-0.133	0.624	-0.672	-0.161	0.672	-0.723	0.091	0.341	-0.205	0.031	-0.017	0.090	0.007	0.147	0.046	-0.041
-0.207	0.582	-0.735	-0.160	0.676	-0.719	0.215	0.176	-0.271	-0.043	-0.063	0.023	0.068	0.188	0.108	-0.041
-0.260	0.589	-0.735	-0.159	0.680	-0.716	0.239	0.152	-0.272	-0.098	-0.060	0.020	0.124	0.180	0.108	-0.038
-0.160	0.624	-0.676	-0.159	0.684	-0.712	0.198	0.235	-0.268	0.002	-0.029	0.075	0.026	0.144	0.047	-0.055
-0.187	0.589	-0.735	-0.162	0.689	-0.707	0.290	0.476	-0.284	-0.022	-0.068	0.011	0.054	0.179	0.105	-0.053
-0.257	0.570	-0.739	-0.160	0.693	-0.703	0.292	0.102	-0.248	-0.093	-0.092	0.003	0.125	0.197	0.107	-0.037
-0.183	0.593	-0.692	-0.160	0.698	-0.698	0.316	0.270	-0.254	-0.020	-0.074	0.045	0.053	0.173	0.059	-0.045
-0.172	0.612	-0.715	-0.155	0.706	-0.691	0.508	-0.129	-0.247	-0.013	-0.063	0.015	0.042	0.152	0.082	-0.048
-0.230	0.605	-0.727	-0.156	0.715	-0.682	0.583	0.307	-0.274	-0.070	-0.079	-0.006	0.101	0.158	0.093	-0.033
-0.195	0.647	-0.684	-0.155	0.724	-0.672	0.692	0.192	-0.207	-0.036	-0.046	0.027	0.066	0.115	0.049	-0.044
-0.168	0.651	-0.688	-0.155	0.736	-0.660	0.795	0.173	-0.205	-0.010	-0.054	0.011	0.041	0.110	0.053	-0.046
-0.257	0.620	-0.704	-0.153	0.746	-0.648	0.814	0.041	-0.164	-0.100	-0.095	-0.017	0.130	0.140	0.069	-0.042
-0.183	0.651	-0.664	-0.153	0.758	-0.635	0.858	0.115	-0.129	-0.027	-0.076	0.009	0.057	0.108	0.029	-0.045
-0.222	0.667	-0.715	-0.153	0.769	-0.621	0.868	0.156	-0.140	-0.066	-0.071	-0.056	0.096	0.092	0.080	-0.047
-0.226	0.698	-0.680	-0.151	0.780	-0.608	0.891	-0.048	-0.068	-0.071	-0.051	-0.034	0.100	0.060	0.045	-0.036
-0.187	0.736	-0.656	-0.149	0.790	-0.594	0.883	-0.093	-0.097	-0.035	-0.023	-0.023	0.061	0.019	0.020	-0.032
-0.199	0.748	-0.656	-0.146	0.800	-0.581	0.849	-0.133	-0.072	-0.049	-0.022	-0.035	0.074	0.006	0.020	-0.025
-0.157	0.721	-0.601	-0.146	0.809	-0.569	0.792	-0.035	0.014	-0.007	-0.058	0.007	0.032	0.031	0.036	-0.018
-0.157	0.721	-0.601	-0.146	0.818	-0.557	0.805	-0.150	0.073	-0.007	-0.067	-0.006	0.032	0.029	0.038	-0.021
-0.199	0.783	-0.648	-0.148	0.827	-0.543	0.853	-0.002	0.110	-0.048	-0.013	-0.067	0.076	0.035	0.009	-0.013
-0.226	0.817	-0.656	-0.149	0.835	-0.529	0.862	-0.230	0.197	-0.073	0.014	-0.089	0.104	0.072	0.016	-0.013
-0.164	0.864	-0.597	-0.152	0.843	-0.516	0.816	0.010	0.217	-0.008	0.053	-0.043	0.043	0.121	0.045	-0.018
-0.187	0.833	-0.593	-0.155	0.851	-0.503	0.818	-0.099	0.207	-0.028	0.014	-0.052	0.068	0.092	0.049	-0.010
-0.230	0.821	-0.621	-0.157	0.858	-0.490	0.802	-0.185	0.235	-0.068	-0.005	-0.092	0.111	0.083	0.023	-0.011
-0.183	0.875	-0.613	-0.163	0.864	-0.476	0.824	0.051	0.279	-0.016	0.041	-0.099	0.065	0.140	0.032	-0.034
-0.249	0.875	-0.585	-0.170	0.871	-0.461	0.833	0.177	0.300	-0.075	0.034	-0.086	0.133	0.142	0.061	-0.041
-0.314	0.891	-0.538	-0.174	0.876	-0.450	0.666	-0.088	0.255	-0.136	0.044	-0.050	0.199	0.160	0.109	-0.038
-0.245	0.883	-0.526	-0.177	0.879	-0.442	0.437	-0.065	0.215	-0.064	0.033	-0.045	0.131	0.155	0.123	-0.047
-0.222	0.825	-0.530	-0.180	0.881	-0.438	0.284	-0.063	0.195	-0.038	-0.027	-0.054	0.109	0.100	0.120	-0.032
-0.237	0.844	-0.546	-0.182	0.881	-0.436	0.149	-0.109	0.156	-0.052	-0.008	-0.072	0.125	0.121	0.106	0.005
-0.168	0.860	-0.518	-0.183	0.881	-0.435	0.091	-0.214	0.174	0.018	0.008	-0.045	0.057	0.139	0.134	0.039
-0.114	0.895	-0.507	-0.185	0.881	-0.435	0.037	-0.108	0.147	0.074	0.043	-0.033	0.004	0.176	0.148	0.080
-0.091	0.883	-0.585	-0.185	0.881	-0.435	0.060	-0.209	0.120	0.097	0.031	-0.111	0.019	0.167	0.070	0.131
-0.060	0.852	-0.680	-0.185	0.881	-0.435	0.062	-0.007	0.053	0.128	0.000	-0.206	0.049	0.138	0.023	0.160
-0.007	0.806	-0.660	-0.187	0.881	-0.435	0.011	0.237	-0.006	0.183	-0.046	-0.187	0.102	0.094	0.002	0.183
-0.072	0.786	-0.684	-0.186	0.880	-0.436	-0.011	-0.166	0.097	0.117	-0.064	-0.209	0.036	0.077	0.025	0.206
-0.064	0.759	-0.704	-0.186	0.881	-0.434	0.213	-0.291	0.120	0.124	-0.093	-0.230	0.044	0.053	0.043	0.225
-0.037	0.759	-0.775	-0.185	0.884	-0.430	0.331	-0.201	0.073	0.150	-0.095	-0.305	0.070	0.055	0.113	0.235
0.032	0.748	-0.719	-0.183	0.887	-0.424	0.471	-0.206	0.050	0.218	-0.110	-0.257	0.139	0.046	0.056	0.248
0.024	0.794	-0.711	-0.180	0.892	-0.414	0.660	-0.212	-0.044	0.206	-0.069	-0.259	0.131	0.095	0.047	0.259
0.009	0.895	-0.664	-0.174	0.899	-0.403	0.729	-0.475	-0.079	0.185	0.025	-0.222	0.115	0.198	0.001	0.245
0.020	0.929	-0.637	-0.170	0.904	-0.393	0.671	-0.417	-0.044	0.192	0.055	-0.205	0.127	0.236	0.029	0.225
-0.037	0.937	-0.574	-0.167	0.908	-0.384	0.552	-0.100	-0.050	0.132	0.058	-0.150	0.069	0.246	0.093	0.190
-0.007	0.929	-0.530	-0.163	0.913	-0.375	0.591	-0.477	0.004	0.159	0.046	-0.116	0.100	0.240	0.138	0.163
-0.103	0.937	-0.558	-0.159	0.916	-0.367	0.516	-0.454	-0.047	0.058	0.049	-0.151	0.004	0.250	0.112	0.135
-0.053	0.987	-0.440	-0.154	0.920	-0.360	0.475	-0.329	-0.102	0.103	0.096	-0.040	0.055	0.303	0.231	0.129
-0.053	0.987	-0.440	-0.148	0.923	-0.355	0.368	-0.545	-0.090	0.097	0.093	-0.045	0.055	0.306	0.232	0.105
-0.007	0.972	-0.440	-0.145	0.925	-0.351	0.206	-0.028	-0.143	0.140	0.076	-0.049	0.101	0.293	0.233	0.085
-0.107	0.999	-0.479	-0.140	0.926	-0.350	0.147	-0.228	-0.163	0.035	0.101	-0.090	0.002	0.323	0.195	0.057
-0.160	0.960	-0.463	-0.135	0.928	-0.347	0.143	-0.031	-0.260	-0.024	0.061	-0.076	0.051	0.286	0.212	0.030
-0.172	0.937	-0.400	-0.131	0.929	-0.347	0.046	-0.149	-0.198	-0.040	0.037	-0.014	0.062	0.266	0.276	-0.014
-0.164	0.929	-0.396	-0.125	0.930	-0.346	0.098	-0.259	-0.212	-0.038	0.028	-0.011	0.053	0.261	0.281	-0.032
-0.214	0.906	-0.432	-0.119	0.931	-0.345	0.104	-0.332	-0.230	-0.095	0.003	-0.048	0.102	0.240	0.247	-0.030
-0.153	0.898	-0.400	-0.114	0.932	-0.345	0.066	-0.310	-0.173	-0.039	-0.005	-0.016	0.040	0.235	0.279	-0.021
-0.099	0.898	-0.392	-0.109	0.933	-0.343	0.115	-0.312	-0.108	0.011	-0.006	-0.010	0.014	0.238	0.288	-0.010
-0.095	0.914	-0.384	-0.109	0.933	-0.343	0.033	0.011	-0.054	0.013	0.009	-0.003	0.019	0.256	0.297	-0.015
-0.087	0.956	-0.392	-0.109	0.933	-0.342	0.020	0.214	-0.068	0.021	0.051	-0.012	0.028	0.301	0.291	-0.016
-0.210	0.983	-0.384	-0.108	0.933	-0.343	-0.027	-0.168	-0.011	-0.104	0.078	-0.003	0.094	0.331	0.300	-0.029
-0.141	0.980	-0.373	-0.106	0.933	-0.344	-0.057	-0.120	-0.047	-0.036	0.075	0.010	0.024	0.330	0.313	-0.031
-0.157	0.987	-0.384	-0.104	0.932	-0.346	-0.089	-0.085	-0.099	-0.054	0.083	-0.000	0.037	0.340	0.303	-0.061
-0.099	0.976	-0.380	-0.104	0.931	-0.349	-0.159	0.233	-0.076	0.003	0.072	0.006	0.022	0.331	0.308	-0.045
-0.230	0.964	-0.369	-0.103	0.930	-0.352	-0.166	-0.068	-0.051	-0.129	0.062	0.020	0.107	0.322	0.322	-0.043
-0.126	0.945	-0.424	-0.101	0.929	-0.357	-0.235	-0.209	-0.031	-0.027	0.044	-0.030	0.002	0.305	0.268	-0.052
-0.126	0.945	-0.408	-0.098	0.927	-0.362	-0.276	-0.044	-0.116	-0.030	0.046	-0.010	0.001	0.308	0.285	-0.056
-0.218	0.960	-0.467	-0.096	0.924	-0.369	-0.335	-0.235	-0.062	-0.125	0.064	-0.062	0.091	0.326	0.227	-0.029
-0.110	0.964	-0.416	-0.092	0.921	-0.378	-0.433	-0.336	-0.091	-0.022	0.072	-0.003	0.017	0.333	0.278	-0.037
-0.083	0.968	-0.428	-0.090	0.918	-0.385	-0.394	0.093	-0.106	0.004	0.078	-0.008	0.045	0.339	0.267	-0.046
-0.149	0.929	-0.447	-0.087	0.915	-0.395	-0.475	-0.412	-0.027	-0.065	0.043	-0.018	0.020	0.303	0.248	-0.037
-0.183	0.925	-0.510	-0.085	0.911	-0.403	-0.458	-0.130	-0.079	-0.102	0.043	-0.072	0.054	0.301	0.186	-0.031
-0.149	0.925	-0.487	-0.084	0.907	-0.412	-0.464	0.018	-0.077	-0.069	0.047	-0.040	0.019	0.302	0.212	-0.041
-0.045	0.968	-0.416	-0.080	0.903	-0.422	-0.524	-0.553	0.047	0.031	0.094	0.041	0.084	0.347	0.285	-0.042
-0.122	0.929	-0.455	-0.078	0.899	-0.431	-0.472	-0.004	-0.086	-0.047	0.060	0.010	0.007	0.310	0.248	-0.030
-0.149	0.891	-0.510	-0.076	0.894	-0.441	-0.514	-0.318	-0.002	-0.076	0.026	-0.036	0.019	0.274	0.195	-0.024
-0.095	0.902	-0.514	-0.074	0.890	-0.450	-0.498	-0.088	-0.053	-0.024	0.042	-0.031	0.035	0.287	0.193	-0.021
-0.095	0.902	-0.514	-0.072	0.886	-0.459	-0.498	-0.185	-0.048	-0.026	0.046	-0.022	0.034	0.290	0.195	-0.017
-0.041	0.898	-0.510	-0.070	0.880	-0.470	-0.587	-0.063	-0.041	0.027	0.048	-0.007	0.088	0.288	0.201	-0.016
-0.099	0.887	-0.530	-0.069	0.874	-0.480	-0.588	-0.171	-0.000	-0.032	0.042	-0.017	0.031	0.278	0.183	-0.011
-0.126	0.860	-0.534	-0.066	0.869	-0.491	-0.580	-0.198	-0.022	-0.061	0.021	-0.010	0.004	0.252	0.181	-0.025
-0.033	0.891	-0.483	-0.065	0.862	-0.502	-0.652	0.018	-0.078	0.030	0.058	0.052	0.096	0.284	0.233	-0.022
-0.149	0.844	-0.534	-0.061	0.856	-0.514	-0.659	-0.390	-0.046	-0.090	0.019	0.012	0.019	0.239	0.183	-0.025
-0.018	0.848	-0.577	-0.060	0.848	-0.526	-0.718	0.130	-0.113	0.040	0.030	-0.019	0.112	0.245	0.140	-0.021
-0.107	0.817	-0.605	-0.057	0.841	-0.539	-0.721	-0.287	-0.028	-0.052	0.007	-0.033	0.024	0.215	0.114	-0.024
-0.099	0.833	-0.613	-0.052	0.833	-0.551	-0.730	-0.368	-0.034	-0.049	0.030	-0.028	0.033	0.231	0.107	-0.011
-0.033	0.833	-0.534	-0.053	0.824	-0.564	-0.765	0.116	-0.012	0.018	0.039	0.063	0.098	0.232	0.187	-0.034
-0.072	0.817	-0.605	-0.051	0.815	-0.577	-0.798	-0.160	-0.004	-0.023	0.032	0.005	0.060	0.218	0.117	-0.026
-0.122	0.817	-0.621	-0.045	0.807	-0.589	-0.722	-0.509	-0.037	-0.079	0.041	0.001	0.011	0.218	0.102	-0.037
-0.014	0.825	-0.566	-0.046	0.798	-0.601	-0.736	0.195	-0.051	0.030	0.057	0.068	0.120	0.227	0.159	-0.041
-0.145	0.767	-0.660	-0.044	0.788	-0.614	-0.778	-0.213	-0.014	-0.104	0.009	-0.014	0.010	0.170	0.065	-0.041
-0.068	0.771	-0.656	-0.045	0.778	-0.626	-0.811	0.127	-0.010	-0.025	0.023	0.003	0.067	0.175	0.069	-0.026
-0.053	0.752	-0.648	-0.042	0.768	-0.640	-0.834	-0.394	0.096	-0.014	0.014	0.024	0.083	0.156	0.078	-0.030
-0.030	0.721	-0.664	-0.042	0.757	-0.652	-0.791	0.034	-0.004	0.010	-0.006	0.020	0.107	0.126	0.063	-0.020
-0.057	0.752	-0.692	-0.041	0.746	-0.664	-0.828	-0.097	-0.010	-0.019	0.036	0.005	0.080	0.158	0.036	-0.025
-0.076	0.725	-0.692	-0.041	0.736	-0.676	-0.792	0.047	-0.047	-0.038	0.019	0.016	0.061	0.133	0.037	-0.015
-0.080	0.698	-0.704	-0.036	0.724	-0.689	-0.832	-0.388	0.021	-0.047	0.004	0.017	0.057	0.107	0.026	-0.022
0.009	0.674	-0.711	-0.034	0.713	-0.700	-0.818	-0.098	-0.017	0.040	-0.008	0.021	0.145	0.084	0.019	-0.026
-0.072	0.667	-0.759	-0.033	0.701	-0.712	-0.814	-0.129	-0.002	-0.042	-0.004	-0.015	0.065	0.077	0.028	-0.015
-0.080	0.678	-0.778	-0.035	0.689	-0.724	-0.852	0.141	0.031	-0.047	0.020	-0.023	0.057	0.090	0.047	-0.009
-0.018	0.651	-0.771	-0.035	0.677	-0.735	-0.774	-0.061	0.077	0.015	0.004	-0.005	0.119	0.063	0.038	-0.025
-0.053	0.612	-0.782	-0.033	0.667	-0.745	-0.719	-0.180	0.035	-0.022	-0.023	-0.007	0.085	0.025	0.049	-0.021
-0.091	0.636	-0.798	-0.031	0.656	-0.754	-0.676	-0.151	-0.019	-0.063	0.010	-0.014	0.047	0.049	0.064	-0.014
-0.033	0.643	-0.778	-0.026	0.647	-0.762	-0.615	-0.310	0.009	-0.011	0.027	0.014	0.105	0.058	0.043	-0.018
-0.033	0.589	-0.834	-0.026	0.638	-0.769	-0.567	-0.002	0.012	-0.011	-0.018	-0.034	0.105	0.004	0.098	-0.012
-0.033	0.589	-0.834	-0.022	0.629	-0.777	-0.602	-0.353	0.092	-0.015	-0.008	-0.026	0.105	0.005	0.097	-0.014
-0.003	0.605	-0.806	-0.023	0.620	-0.784	-0.560	0.046	0.027	0.017	0.016	0.009	0.136	0.021	0.069	-0.005
-0.091	0.585	-0.830	-0.020	0.611	-0.791	-0.537	-0.211	0.019	-0.074	0.005	-0.008	0.047	0.002	0.092	-0.019
0.013	0.574	-0.834	-0.022	0.603	-0.797	-0.522	0.191	-0.066	0.032	0.002	-0.005	0.151	0.010	0.095	-0.014
-0.095	0.551	-0.853	-0.017	0.594	-0.804	-0.551	-0.339	-0.022	-0.081	-0.012	-0.017	0.044	0.032	0.114	-0.020
0.009	0.558	-0.838	-0.017	0.584	-0.811	-0.589	0.055	-0.030	0.023	0.005	0.005	0.148	0.024	0.097	-0.011
-0.026	0.547	-0.849	-0.015	0.575	-0.818	-0.576	-0.184	0.013	-0.014	0.003	0.001	0.113	0.035	0.108	-0.011
-0.018	0.566	-0.818	-0.011	0.565	-0.825	-0.601	-0.244	0.040	-0.011	0.032	0.040	0.120	0.015	0.076	0.000
0.032	0.512	-0.857	-0.009	0.556	-0.831	-0.546	-0.124	0.007	0.036	-0.013	0.007	0.170	0.068	0.115	0.005
-0.010	0.527	-0.857	-0.008	0.546	-0.838	-0.587	-0.044	0.021	-0.007	0.013	0.014	0.127	0.052	0.114	-0.003
0.051	0.527	-0.845	-0.011	0.536	-0.844	-0.596	0.196	-0.010	0.056	0.023	0.033	0.189	0.051	0.101	-0.002
-0.057	0.527	-0.877	-0.009	0.526	-0.851	-0.609	-0.169	-0.015	-0.055	0.033	0.009	0.080	0.051	0.132	-0.020
-0.007	0.497	-0.861	-0.009	0.515	-0.857	-0.616	0.031	-0.023	-0.006	0.013	0.031	0.130	0.080	0.115	-0.008
-0.060	0.408	-0.893	-0.010	0.505	-0.863	-0.579	0.014	0.039	-0.060	-0.066	0.006	0.076	0.168	0.146	-0.021
0.059	0.446	-0.889	-0.007	0.496	-0.868	-0.510	-0.146	0.042	0.056	-0.018	0.015	0.195	0.128	0.141	-0.017
-0.014	0.458	-0.873	-0.010	0.487	-0.873	-0.492	0.112	0.036	-0.015	0.001	0.035	0.122	0.116	0.123	-0.008
-0.022	0.419	-0.885	-0.005	0.479	-0.878	-0.455	-0.265	0.024	-0.028	-0.029	0.027	0.115	0.153	0.134	0.016
0.082	0.381	-0.794	-0.007	0.472	-0.882	-0.391	0.105	-0.037	0.077	-0.061	0.121	0.218	0.191	0.042	0.005
0.090	0.350	-0.865	-0.012	0.466	-0.885	-0.334	0.323	-0.045	0.089	-0.086	0.053	0.225	0.220	0.112	0.016
0.024	0.330	-0.834	-0.013	0.460	-0.888	-0.321	0.118	-0.013	0.025	-0.100	0.088	0.159	0.238	0.079	0.028
0.070	0.365	-0.794	-0.019	0.454	-0.891	-0.314	0.340	-0.040	0.077	-0.059	0.129	0.205	0.201	0.038	0.002
0.043	0.342	-0.853	-0.021	0.448	-0.894	-0.320	0.132	0.030	0.052	-0.077	0.072	0.178	0.223	0.096	0.011
-0.087	0.350	-0.814	-0.031	0.442	-0.896	-0.330	0.556	-0.022	-0.069	-0.063	0.112	0.047	0.213	0.055	0.003
0.170	0.361	-0.731	-0.035	0.437	-0.899	-0.293	0.264	0.004	0.193	-0.046	0.196	0.304	0.200	0.029	-0.009
-0.033	0.361	-0.794	-0.044	0.434	-0.900	-0.168	0.496	-0.044	-0.002	-0.043	0.134	0.098	0.198	0.033	-0.016
-0.037	0.342	-0.826	-0.051	0.432	-0.901	-0.134	0.411	0.018	0.001	-0.059	0.102	0.094	0.215	0.062	-0.005
-0.014	0.346	-0.794	-0.064	0.431	-0.900	-0.035	0.706	-0.004	0.038	-0.054	0.133	0.117	0.210	0.029	-0.033
-0.057	0.354	-0.778	-0.074	0.430	-0.900	-0.065	0.520	0.055	0.006	-0.046	0.148	0.074	0.200	0.012	-0.022
-0.057	0.354	-0.778	-0.090	0.430	-0.898	0.026	0.901	0.002	0.022	-0.046	0.146	0.074	0.199	0.010	-0.022
-0.037	0.373	-0.786	-0.104	0.432	-0.896	0.133	0.769	0.015	0.055	-0.030	0.135	0.094	0.177	0.016	-0.027
-0.091	0.361	-0.786	-0.115	0.436	-0.893	0.199	0.576	0.106	0.013	-0.045	0.132	0.039	0.187	0.015	-0.011
-0.103	0.381	-0.778	-0.124	0.438	-0.891	0.133	0.446	0.124	0.011	-0.027	0.138	0.028	0.166	0.006	-0.015
-0.026	0.388	-0.747	-0.137	0.438	-0.889	0.020	0.706	0.072	0.101	-0.019	0.168	0.105	0.156	0.027	-0.033
-0.141	0.357	-0.775	-0.150	0.436	-0.887	-0.096	0.742	0.019	-0.001	-0.048	0.139	0.010	0.185	0.000	-0.026
-0.203	0.342	-0.818	-0.157	0.434	-0.887	-0.116	0.397	-0.018	-0.055	-0.062	0.095	0.072	0.199	0.043	-0.021
-0.118	0.385	-0.802	-0.167	0.430	-0.887	-0.235	0.632	-0.102	0.040	-0.016	0.111	0.013	0.156	0.027	-0.035
-0.122	0.396	-0.751	-0.176	0.426	-0.887	-0.256	0.558	-0.150	0.045	-0.000	0.162	0.010	0.143	0.025	-0.030
-0.168	0.361	-0.806	-0.182	0.422	-0.888	-0.254	0.390	-0.108	0.005	-0.030	0.108	0.036	0.176	0.029	-0.026
-0.149	0.369	-0.751	-0.194	0.419	-0.887	-0.214	0.706	-0.114	0.035	-0.019	0.163	0.017	0.166	0.027	-0.036
-0.230	0.365	-0.830	-0.203	0.413	-0.888	-0.320	0.509	0.000	-0.037	-0.017	0.085	0.097	0.167	0.052	-0.031
-0.214	0.377	-0.810	-0.210	0.408	-0.888	-0.264	0.402	-0.021	-0.015	-0.001	0.105	0.081	0.153	0.031	-0.034
-0.157	0.377	-0.814	-0.216	0.405	-0.888	-0.219	0.437	-0.136	0.050	0.002	0.101	0.023	0.151	0.034	-0.058
-0.249	0.346	-0.853	-0.227	0.401	-0.888	-0.276	0.631	-0.123	-0.032	-0.025	0.061	0.115	0.180	0.072	-0.041
-0.333	0.261	-0.798	-0.233	0.394	-0.889	-0.362	0.337	-0.049	-0.111	-0.104	0.118	0.200	0.262	0.015	-0.039
-0.160	0.311	-0.806	-0.237	0.387	-0.891	-0.397	0.275	-0.007	0.067	-0.047	0.112	0.026	0.209	0.021	-0.057
-0.230	0.303	-0.782	-0.248	0.381	-0.890	-0.343	0.663	-0.100	0.009	-0.049	0.135	0.095	0.214	0.004	-0.052
-0.299	0.307	-0.838	-0.251	0.374	-0.893	-0.405	0.146	-0.017	-0.058	-0.038	0.083	0.164	0.207	0.049	-0.044
-0.241	0.307	-0.838	-0.256	0.369	-0.894	-0.315	0.296	-0.075	0.005	-0.032	0.084	0.107	0.205	0.048	-0.072
-0.337	0.292	-0.838	-0.266	0.364	-0.893	-0.285	0.598	-0.130	-0.081	-0.043	0.083	0.203	0.218	0.046	-0.083
-0.368	0.269	-0.881	-0.265	0.358	-0.895	-0.316	-0.052	0.026	-0.112	-0.060	0.042	0.234	0.239	0.087	-0.078
-0.357	0.288	-0.901	-0.276	0.353	-0.894	-0.301	0.565	-0.019	-0.090	-0.036	0.021	0.222	0.217	0.105	-0.062
-0.310	0.300	-0.849	-0.285	0.348	-0.893	-0.259	0.528	-0.031	-0.035	-0.019	0.071	0.177	0.204	0.052	-0.066
-0.187	0.288	-0.826	-0.289	0.343	-0.894	-0.286	0.239	0.006	0.093	-0.026	0.095	0.053	0.213	0.026	-0.063
-0.410	0.261	-0.916	-0.289	0.337	-0.896	-0.315	-0.056	0.046	-0.131	-0.046	0.007	0.276	0.238	0.115	-0.041
-0.387	0.242	-0.916	-0.291	0.331	-0.898	-0.297	0.105	0.061	-0.105	-0.060	0.008	0.252	0.255	0.113	-0.024
-0.276	0.195	-0.940	-0.299	0.327	-0.897	-0.191	0.437	-0.008	0.015	-0.102	-0.016	0.140	0.298	0.135	-0.061
-0.276	0.195	-0.940	-0.308	0.323	-0.895	-0.187	0.472	0.026	0.023	-0.098	-0.018	0.140	0.296	0.133	-0.071
-0.468	0.218	-0.991	-0.312	0.318	-0.895	-0.193	0.171	0.119	-0.165	-0.070	-0.069	0.332	0.270	0.182	-0.059
-0.530	0.242	-1.046	-0.307	0.314	-0.898	-0.201	-0.314	0.148	-0.230	-0.042	-0.121	0.392	0.244	0.235	-0.071
-0.395	0.230	-1.058	-0.309	0.308	-0.900	-0.283	0.078	0.074	-0.093	-0.048	-0.131	0.258	0.253	0.245	-0.100
-0.372	0.195	-0.987	-0.315	0.302	-0.900	-0.300	0.299	-0.002	-0.065	-0.077	-0.060	0.235	0.285	0.172	-0.095
-0.437	0.157	-0.928	-0.316	0.297	-0.901	-0.225	0.040	0.006	-0.129	-0.111	-0.000	0.299	0.321	0.111	-0.076
-0.372	0.153	-0.786	-0.321	0.294	-0.900	-0.152	0.249	0.011	-0.059	-0.112	0.140	0.234	0.323	0.033	-0.071
-0.345	0.145	-0.771	-0.323	0.294	-0.900	-0.009	0.097	-0.021	-0.030	-0.119	0.156	0.206	0.328	0.051	-0.046
-0.295	0.141	-0.818	-0.325	0.295	-0.898	0.102	0.122	0.017	0.022	-0.124	0.107	0.155	0.329	0.005	0.013
-0.222	0.203	-0.909	-0.326	0.298	-0.897	0.149	0.070	0.021	0.096	-0.064	0.015	0.081	0.265	0.084	0.103
-0.168	0.257	-1.054	-0.322	0.298	-0.899	0.052	-0.208	0.060	0.146	-0.010	-0.129	0.027	0.209	0.228	0.187
-0.014	0.269	-1.141	-0.325	0.295	-0.898	-0.135	0.226	-0.015	0.303	0.004	-0.216	0.128	0.195	0.313	0.239
-0.041	0.245	-1.165	-0.330	0.291	-0.898	-0.274	0.343	-0.072	0.281	-0.015	-0.240	0.102	0.215	0.334	0.267
-0.157	0.191	-1.220	-0.324	0.285	-0.902	-0.285	-0.289	-0.053	0.159	-0.064	-0.292	0.013	0.267	0.387	0.284
-0.180	0.153	-1.240	-0.316	0.284	-0.905	-0.072	-0.385	-0.019	0.129	-0.100	-0.308	0.035	0.304	0.405	0.278
-0.103	0.129	-1.161	-0.311	0.286	-0.906	0.121	-0.206	-0.038	0.201	-0.125	-0.229	0.043	0.325	0.324	0.263
-0.022	0.145	-1.137	-0.306	0.293	-0.906	0.400	-0.228	-0.054	0.276	-0.117	-0.206	0.125	0.307	0.298	0.276
-0.099	0.214	-1.208	-0.296	0.302	-0.906	0.525	-0.471	-0.075	0.189	-0.057	-0.277	0.050	0.235	0.367	0.271
-0.018	0.226	-1.121	-0.290	0.313	-0.905	0.569	-0.272	-0.127	0.264	-0.056	-0.191	0.132	0.222	0.280	0.259
-0.130	0.234	-1.121	-0.282	0.323	-0.903	0.573	-0.353	-0.035	0.145	-0.058	-0.193	0.021	0.213	0.279	0.217
-0.076	0.222	-1.023	-0.269	0.333	-0.904	0.614	-0.755	0.057	0.185	-0.080	-0.094	0.076	0.222	0.179	0.187
-0.153	0.284	-0.983	-0.264	0.344	-0.901	0.593	-0.222	-0.006	0.104	-0.029	-0.057	0.001	0.159	0.138	0.146
-0.145	0.276	-0.979	-0.255	0.356	-0.899	0.706	-0.497	0.024	0.102	-0.049	-0.056	0.008	0.166	0.133	0.113
-0.130	0.303	-0.944	-0.245	0.369	-0.897	0.720	-0.545	-0.033	0.107	-0.035	-0.022	0.023	0.137	0.095	0.097
-0.207	0.300	-0.956	-0.236	0.383	-0.893	0.790	-0.512	0.061	0.021	-0.052	-0.038	0.054	0.140	0.105	0.090
-0.107	0.315	-0.944	-0.233	0.396	-0.888	0.778	-0.154	0.009	0.118	-0.051	-0.031	0.046	0.122	0.090	0.052
-0.164	0.357	-0.979	-0.232	0.409	-0.882	0.718	0.005	-0.083	0.059	-0.021	-0.072	0.012	0.078	0.123	0.016
-0.322	0.396	-0.964	-0.227	0.420	-0.878	0.620	-0.246	-0.072	-0.103	0.007	-0.061	0.170	0.037	0.105	-0.003
-0.322	0.396	-0.964	-0.224	0.431	-0.874	0.554	-0.116	-0.170	-0.106	-0.003	-0.065	0.170	0.035	0.103	-0.040
-0.264	0.357	-0.845	-0.223	0.440	-0.870	0.501	0.018	-0.170	-0.050	-0.051	0.049	0.112	0.072	0.017	-0.068
-0.276	0.330	-0.881	-0.217	0.449	-0.867	0.490	-0.289	-0.154	-0.067	-0.087	0.010	0.124	0.098	0.017	-0.052
-0.264	0.369	-0.893	-0.207	0.455	-0.866	0.365	-0.538	-0.104	-0.066	-0.054	-0.003	0.112	0.058	0.027	-0.042
-0.195	0.342	-0.901	-0.200	0.462	-0.864	0.384	-0.322	-0.083	-0.003	-0.088	-0.013	0.043	0.084	0.033	-0.039
-0.207	0.338	-0.881	-0.192	0.471	-0.861	0.522	-0.435	-0.110	-0.023	-0.101	0.004	0.054	0.087	0.013	-0.011
-0.218	0.338	-0.861	-0.184	0.479	-0.858	0.496	-0.458	-0.075	-0.043	-0.109	0.021	0.066	0.086	0.008	0.013
-0.080	0.385	-0.830	-0.183	0.489	-0.853	0.528	0.032	-0.137	0.094	-0.071	0.047	0.073	0.040	0.040	0.006
-0.091	0.470	-0.810	-0.188	0.496	-0.848	0.389	0.334	-0.041	0.088	0.007	0.062	0.061	0.046	0.060	0.001
-0.226	0.466	-0.916	-0.184	0.501	-0.846	0.341	-0.230	-0.017	-0.051	-0.002	-0.047	0.073	0.042	0.046	0.001
-0.230	0.473	-0.877	-0.184	0.507	-0.842	0.341	0.067	-0.078	-0.055	-0.000	-0.012	0.076	0.050	0.006	-0.028
-0.237	0.504	-0.873	-0.189	0.513	-0.837	0.337	0.337	-0.084	-0.057	0.025	-0.013	0.083	0.081	0.002	-0.063
-0.260	0.497	-0.861	-0.188	0.519	-0.834	0.343	-0.012	-0.083	-0.082	0.012	-0.004	0.105	0.073	0.010	-0.053
-0.322	0.504	-0.920	-0.184	0.525	-0.831	0.357	-0.244	-0.069	-0.147	0.014	-0.066	0.165	0.081	0.049	-0.057
-0.141	0.470	-0.814	-0.181	0.531	-0.827	0.375	-0.080	-0.090	0.031	-0.027	0.036	0.016	0.046	0.057	-0.066
-0.233	0.462	-0.838	-0.177	0.537	-0.825	0.311	-0.210	-0.064	-0.065	-0.040	0.010	0.075	0.039	0.033	-0.064
-0.276	0.493	-0.861	-0.174	0.542	-0.822	0.310	-0.159	-0.072	-0.111	-0.014	-0.017	0.117	0.070	0.009	-0.032
-0.241	0.508	-0.853	-0.175	0.545	-0.820	0.173	0.057	-0.058	-0.076	-0.001	-0.011	0.081	0.085	0.016	-0.047
-0.122	0.508	-0.877	-0.171	0.548	-0.819	0.175	-0.153	-0.082	0.040	-0.004	-0.036	0.039	0.085	0.008	-0.046
-0.245	0.500	-0.912	-0.166	0.550	-0.819	0.140	-0.280	-0.085	-0.088	-0.014	-0.072	0.084	0.077	0.044	-0.030
-0.230	0.516	-0.865	-0.163	0.552	-0.818	0.123	-0.161	-0.081	-0.076	-0.000	-0.026	0.068	0.092	0.003	-0.020
-0.180	0.493	-0.873	-0.161	0.553	-0.818	0.035	-0.063	-0.035	-0.028	-0.024	-0.034	0.017	0.068	0.006	-0.021
-0.164	0.481	-0.830	-0.157	0.553	-0.818	0.025	-0.245	-0.021	-0.016	-0.036	0.010	0.001	0.055	0.037	-0.022
-0.095	0.481	-0.849	-0.151	0.553	-0.819	0.017	-0.381	0.026	0.047	-0.036	-0.009	0.070	0.055	0.017	-0.009
-0.222	0.497	-0.869	-0.151	0.553	-0.819	0.035	0.039	-0.042	-0.080	-0.021	-0.029	0.056	0.070	0.003	-0.008
-0.145	0.497	-0.877	-0.145	0.553	-0.820	0.012	-0.407	0.031	-0.009	-0.020	-0.036	0.022	0.069	0.011	-0.003
-0.141	0.512	-0.838	-0.143	0.554	-0.820	0.039	-0.066	-0.066	-0.007	-0.005	0.003	0.027	0.083	0.027	-0.013
-0.130	0.489	-0.842	-0.144	0.555	-0.820	0.030	0.095	-0.046	0.005	-0.029	-0.001	0.039	0.059	0.023	-0.021
-0.130	0.489	-0.842	-0.137	0.554	-0.821	-0.041	-0.479	0.026	-0.003	-0.028	0.001	0.040	0.058	0.023	-0.027
-0.233	0.489	-0.849	-0.131	0.554	-0.822	0.020	-0.359	0.029	-0.112	-0.028	-0.006	0.063	0.057	0.014	-0.023
-0.176	0.527	-0.916	-0.129	0.554	-0.823	0.029	-0.162	0.001	-0.057	0.011	-0.073	0.004	0.094	0.054	-0.031
-0.133	0.527	-0.924	-0.127	0.554	-0.823	0.038	-0.118	-0.010	-0.017	0.010	-0.081	0.039	0.093	0.062	-0.026
-0.168	0.531	-0.897	-0.119	0.554	-0.824	-0.030	-0.487	0.035	-0.059	0.015	-0.052	0.005	0.096	0.035	-0.003
-0.083	0.508	-0.845	-0.117	0.554	-0.825	-0.007	-0.087	-0.044	0.024	-0.008	-0.001	0.091	0.071	0.016	-0.004
-0.095	0.504	-0.865	-0.116	0.553	-0.825	-0.051	-0.025	-0.034	0.011	-0.011	-0.020	0.081	0.065	0.004	-0.009
-0.153	0.524	-0.897	-0.110	0.552	-0.827	-0.060	-0.381	-0.030	-0.053	0.010	-0.050	0.024	0.083	0.036	-0.006
-0.114	0.524	-0.853	-0.109	0.550	-0.828	-0.084	0.002	-0.079	-0.016	0.011	-0.005	0.063	0.081	0.007	-0.006
-0.130	0.462	-0.869	-0.107	0.547	-0.830	-0.193	-0.107	0.000	-0.033	-0.047	-0.018	0.049	0.018	0.009	-0.012
-0.087	0.485	-0.885	-0.108	0.544	-0.832	-0.159	0.053	-0.011	0.010	-0.021	-0.032	0.091	0.040	0.025	0.004
-0.114	0.481	-0.873	-0.105	0.542	-0.834	-0.137	-0.195	0.022	-0.020	-0.022	-0.019	0.065	0.035	0.014	-0.008
-0.041	0.500	-0.838	-0.111	0.540	-0.835	-0.117	0.394	-0.055	0.059	-0.001	0.017	0.138	0.054	0.022	-0.002
-0.183	0.524	-0.869	-0.108	0.538	-0.836	-0.126	-0.123	-0.059	-0.086	0.024	-0.012	0.004	0.075	0.011	-0.020
-0.083	0.543	-0.834	-0.113	0.535	-0.837	-0.166	0.377	-0.166	0.018	0.046	0.024	0.097	0.093	0.025	-0.033
-0.187	0.516	-0.901	-0.108	0.533	-0.839	-0.121	-0.243	-0.127	-0.091	0.021	-0.041	0.007	0.065	0.043	-0.054
-0.191	0.485	-0.909	-0.103	0.531	-0.841	-0.122	-0.210	-0.121	-0.099	-0.008	-0.047	0.011	0.033	0.051	-0.026
-0.145	0.481	-0.842	-0.103	0.529	-0.842	-0.141	0.043	-0.121	-0.054	-0.009	0.021	0.036	0.028	0.016	-0.029
-0.010	0.504	-0.838	-0.102	0.527	-0.843	-0.104	0.015	-0.080	0.080	0.016	0.027	0.170	0.050	0.019	-0.003
-0.110	0.462	-0.897	-0.103	0.526	-0.844	-0.074	0.107	-0.028	-0.019	-0.026	-0.032	0.071	0.007	0.040	0.010
-0.022	0.427	-0.861	-0.100	0.526	-0.845	0.006	-0.164	0.004	0.067	-0.060	0.004	0.159	0.029	0.005	0.016
-0.110	0.454	-0.893	-0.101	0.525	-0.845	-0.021	0.082	-0.031	-0.021	-0.033	-0.027	0.071	0.002	0.037	0.015
-0.103	0.497	-0.814	-0.105	0.525	-0.845	-0.040	0.227	-0.007	-0.010	0.011	0.052	0.078	0.039	0.041	0.012
-0.010	0.508	-0.802	-0.106	0.523	-0.846	-0.101	0.125	-0.054	0.084	0.024	0.064	0.170	0.050	0.053	0.014
-0.118	0.466	-0.877	-0.106	0.521	-0.847	-0.098	0.033	-0.066	-0.024	-0.017	-0.009	0.063	0.006	0.023	0.025
0.001	0.450	-0.802	-0.110	0.521	-0.847	-0.061	0.302	-0.073	0.100	-0.032	0.065	0.182	0.010	0.052	0.030
-0.053	0.450	-0.849	-0.118	0.520	-0.846	-0.020	0.477	-0.044	0.053	-0.031	0.017	0.128	0.011	0.005	0.020
-0.072	0.481	-0.755	-0.126	0.521	-0.844	0.019	0.516	-0.035	0.042	-0.001	0.111	0.109	0.019	0.098	0.023
-0.072	0.481	-0.755	-0.129	0.522	-0.843	0.062	0.163	0.055	0.045	-0.001	0.109	0.109	0.018	0.098	0.004
-0.095	0.466	-0.771	-0.136	0.524	-0.841	0.133	0.434	-0.018	0.029	-0.019	0.091	0.086	0.002	0.082	-0.000
-0.130	0.446	-0.786	-0.142	0.526	-0.839	0.128	0.380	-0.068	-0.000	-0.041	0.073	0.051	0.019	0.065	-0.005
-0.083	0.419	-0.771	-0.150	0.528	-0.836	0.117	0.529	-0.041	0.054	-0.070	0.086	0.097	0.048	0.081	0.009
-0.145	0.450	-0.798	-0.155	0.530	-0.834	0.102	0.300	0.007	-0.002	-0.041	0.056	0.035	0.018	0.053	0.006
-0.045	0.493	-0.778	-0.164	0.531	-0.831	0.078	0.597	-0.052	0.106	0.000	0.073	0.135	0.024	0.072	0.005
-0.172	0.431	-0.834	-0.169	0.532	-0.830	0.074	0.295	-0.027	-0.016	-0.063	0.017	0.008	0.039	0.017	0.003
-0.180	0.412	-0.814	-0.173	0.532	-0.829	0.039	0.214	0.012	-0.020	-0.082	0.035	0.000	0.059	0.036	0.016
-0.122	0.485	-0.771	-0.178	0.531	-0.829	-0.096	0.318	-0.020	0.042	-0.008	0.079	0.057	0.013	0.078	-0.008
-0.099	0.512	-0.782	-0.186	0.530	-0.827	-0.073	0.617	-0.125	0.074	0.020	0.065	0.080	0.039	0.066	0.001
-0.222	0.458	-0.834	-0.186	0.529	-0.828	-0.085	-0.001	-0.026	-0.049	-0.033	0.015	0.044	0.017	0.014	-0.006
-0.103	0.454	-0.723	-0.192	0.529	-0.827	0.000	0.403	-0.057	0.076	-0.037	0.124	0.075	0.021	0.124	-0.009
-0.237	0.466	-0.794	-0.197	0.529	-0.826	-0.033	0.300	-0.057	-0.054	-0.025	0.052	0.059	0.011	0.053	-0.036
-0.149	0.454	-0.747	-0.199	0.528	-0.825	-0.016	0.191	-0.017	0.037	-0.036	0.099	0.028	0.024	0.100	-0.035
-0.280	0.458	-0.826	-0.200	0.528	-0.825	0.006	0.053	-0.012	-0.093	-0.033	0.020	0.103	0.021	0.020	-0.036
-0.203	0.454	-0.739	-0.208	0.528	-0.823	0.001	0.464	-0.021	-0.009	-0.037	0.105	0.026	0.026	0.106	-0.039
-0.157	0.466	-0.782	-0.215	0.529	-0.821	0.009	0.451	-0.058	0.044	-0.025	0.059	0.020	0.016	0.062	-0.067
-0.280	0.435	-0.810	-0.214	0.529	-0.821	0.037	-0.036	0.020	-0.079	-0.057	0.032	0.104	0.048	0.034	-0.050
-0.349	0.435	-0.842	-0.217	0.529	-0.820	0.045	0.113	0.022	-0.146	-0.057	-0.001	0.175	0.050	0.001	-0.024
-0.187	0.450	-0.755	-0.222	0.531	-0.818	0.078	0.348	-0.025	0.020	-0.043	0.084	0.014	0.036	0.087	-0.049
-0.091	0.462	-0.759	-0.226	0.533	-0.815	0.134	0.288	-0.047	0.120	-0.034	0.077	0.082	0.026	0.082	-0.042
-0.333	0.423	-0.865	-0.226	0.534	-0.815	0.092	-0.045	0.012	-0.122	-0.074	-0.030	0.161	0.066	0.025	-0.028
-0.245	0.446	-0.767	-0.230	0.535	-0.813	0.082	0.256	0.002	-0.030	-0.052	0.067	0.073	0.045	0.074	-0.020
-0.283	0.442	-0.822	-0.234	0.537	-0.811	0.093	0.202	-0.006	-0.065	-0.057	0.010	0.111	0.050	0.020	-0.058
-0.160	0.470	-0.767	-0.233	0.539	-0.810	0.132	-0.021	-0.005	0.058	-0.032	0.064	0.013	0.025	0.076	-0.045
-0.337	0.450	-0.842	-0.232	0.541	-0.809	0.151	-0.122	0.043	-0.121	-0.054	-0.012	0.164	0.045	0.000	-0.052
-0.257	0.477	-0.798	-0.240	0.544	-0.804	0.213	0.528	-0.036	-0.032	-0.030	0.026	0.082	0.019	0.042	-0.055
-0.330	0.446	-0.865	-0.240	0.548	-0.801	0.257	-0.034	0.059	-0.105	-0.064	-0.043	0.154	0.050	0.026	-0.059
-0.330	0.446	-0.865	-0.240	0.551	-0.799	0.287	-0.073	0.092	-0.105	-0.068	-0.046	0.152	0.050	0.027	-0.038
-0.241	0.489	-0.889	-0.244	0.555	-0.795	0.267	0.211	0.039	-0.012	-0.029	-0.073	0.063	0.008	0.052	-0.043
-0.280	0.504	-0.940	-0.247	0.558	-0.792	0.234	0.105	0.051	-0.049	-0.017	-0.127	0.101	0.005	0.105	-0.040
-0.349	0.439	-0.940	-0.249	0.562	-0.789	0.271	0.081	0.115	-0.115	-0.086	-0.131	0.169	0.063	0.106	-0.039
-0.360	0.423	-0.936	-0.253	0.566	-0.785	0.345	0.130	0.158	-0.123	-0.105	-0.131	0.180	0.081	0.102	-0.056
-0.349	0.450	-0.869	-0.256	0.573	-0.779	0.509	0.074	0.121	-0.109	-0.085	-0.070	0.168	0.056	0.035	-0.072
-0.295	0.547	-0.719	-0.260	0.580	-0.772	0.539	0.167	0.114	-0.051	0.004	0.073	0.113	0.038	0.114	-0.059
-0.307	0.570	-0.719	-0.258	0.586	-0.768	0.388	-0.189	0.042	-0.065	0.021	0.069	0.125	0.059	0.113	-0.047
-0.222	0.547	-0.739	-0.261	0.590	-0.764	0.259	0.192	0.016	0.023	-0.006	0.045	0.041	0.033	0.093	-0.011
-0.272	0.543	-0.826	-0.261	0.591	-0.763	0.119	-0.118	0.144	-0.027	-0.011	-0.042	0.092	0.026	0.006	0.043
-0.176	0.593	-0.897	-0.262	0.589	-0.764	-0.047	0.000	0.153	0.070	0.041	-0.112	0.004	0.073	0.066	0.123
-0.080	0.566	-0.932	-0.264	0.585	-0.767	-0.249	0.087	0.077	0.168	0.018	-0.145	0.100	0.043	0.101	0.173
-0.014	0.516	-1.086	-0.265	0.578	-0.772	-0.437	0.142	-0.069	0.234	-0.025	-0.294	0.164	0.010	0.255	0.233
-0.072	0.466	-1.086	-0.263	0.569	-0.779	-0.532	-0.034	-0.037	0.174	-0.067	-0.287	0.106	0.063	0.256	0.259
-0.026	0.458	-1.070	-0.261	0.567	-0.781	-0.131	-0.048	-0.065	0.218	-0.073	-0.269	0.150	0.074	0.242	0.268
-0.095	0.419	-1.086	-0.258	0.571	-0.779	0.275	-0.129	-0.010	0.146	-0.115	-0.286	0.079	0.115	0.259	0.255
-0.045	0.404	-1.011	-0.257	0.577	-0.776	0.429	-0.102	0.090	0.195	-0.136	-0.215	0.126	0.133	0.186	0.261
-0.060	0.388	-1.046	-0.254	0.583	-0.772	0.484	-0.221	0.087	0.176	-0.158	-0.255	0.108	0.151	0.223	0.237
-0.007	0.481	-1.023	-0.246	0.591	-0.768	0.577	-0.465	0.017	0.222	-0.073	-0.235	0.159	0.061	0.201	0.229
-0.114	0.520	-0.999	-0.240	0.600	-0.763	0.580	-0.351	-0.000	0.109	-0.043	-0.216	0.048	0.026	0.179	0.210
-0.057	0.562	-0.912	-0.234	0.608	-0.758	0.592	-0.397	0.064	0.160	-0.009	-0.135	0.103	0.014	0.094	0.190
-0.087	0.578	-0.893	-0.228	0.617	-0.753	0.645	-0.463	0.061	0.123	-0.003	-0.120	0.069	0.026	0.077	0.160
-0.072	0.597	-0.838	-0.225	0.626	-0.746	0.606	-0.177	0.037	0.135	0.008	-0.072	0.081	0.042	0.024	0.154
-0.080	0.616	-0.814	-0.224	0.634	-0.740	0.550	-0.121	0.079	0.126	0.019	-0.054	0.071	0.059	0.002	0.127
-0.076	0.605	-0.822	-0.221	0.641	-0.735	0.531	-0.214	0.059	0.127	0.000	-0.068	0.072	0.045	0.012	0.109
-0.164	0.605	-0.822	-0.219	0.648	-0.730	0.431	-0.116	-0.035	0.036	-0.006	-0.073	0.020	0.043	0.015	0.078
-0.145	0.593	-0.814	-0.211	0.653	-0.727	0.367	-0.469	-0.043	0.047	-0.023	-0.067	0.004	0.029	0.010	0.048
-0.222	0.647	-0.798	-0.211	0.657	-0.724	0.247	0.053	-0.068	-0.030	0.027	-0.055	0.085	0.081	0.002	-0.007
-0.222	0.647	-0.798	-0.204	0.661	-0.722	0.255	-0.387	-0.059	-0.037	0.024	-0.057	0.089	0.080	0.001	-0.015
-0.349	0.640	-0.822	-0.194	0.664	-0.722	0.253	-0.702	-0.084	-0.175	0.012	-0.081	0.221	0.070	0.028	-0.043
-0.145	0.612	-0.715	-0.193	0.669	-0.718	0.264	0.123	-0.186	0.028	-0.020	0.021	0.021	0.041	0.075	-0.051
-0.272	0.601	-0.798	-0.187	0.672	-0.716	0.209	-0.274	-0.139	-0.105	-0.034	-0.063	0.152	0.028	0.012	-0.037
-0.218	0.589	-0.751	-0.178	0.676	-0.715	0.253	-0.540	-0.096	-0.060	-0.050	-0.018	0.103	0.014	0.031	-0.023
-0.103	0.582	-0.751	-0.176	0.680	-0.712	0.268	-0.068	-0.077	0.053	-0.061	-0.021	0.009	0.005	0.027	-0.034
-0.237	0.605	-0.763	-0.173	0.684	-0.709	0.291	-0.244	-0.005	-0.085	-0.042	-0.036	0.129	0.026	0.011	-0.029
-0.191	0.663	-0.731	-0.173	0.687	-0.706	0.278	-0.067	0.041	-0.039	0.012	-0.008	0.087	0.082	0.038	-0.016
-0.195	0.682	-0.696	-0.170	0.690	-0.703	0.234	-0.267	0.059	-0.046	0.028	0.025	0.095	0.099	0.068	-0.031
-0.126	0.698	-0.696	-0.168	0.694	-0.700	0.279	-0.067	-0.022	0.021	0.040	0.021	0.031	0.113	0.064	-0.030
-0.176	0.721	-0.735	-0.171	0.696	-0.697	0.114	0.234	-0.056	-0.027	0.061	-0.021	0.085	0.134	0.019	-0.028
-0.237	0.659	-0.771	-0.171	0.697	-0.696	0.083	0.055	-0.059	-0.088	-0.002	-0.058	0.150	0.069	0.022	-0.039
-0.187	0.651	-0.751	-0.171	0.699	-0.694	0.114	0.128	-0.093	-0.038	-0.011	-0.041	0.105	0.059	0.007	-0.041
-0.276	0.709	-0.751	-0.165	0.698	-0.696	-0.044	-0.480	0.016	-0.133	0.047	-0.039	0.197	0.115	0.013	-0.054
-0.145	0.701	-0.731	-0.166	0.698	-0.697	-0.063	0.113	-0.082	-0.002	0.040	-0.019	0.071	0.106	0.002	-0.052
-0.257	0.701	-0.790	-0.161	0.697	-0.699	-0.042	-0.306	-0.077	-0.119	0.041	-0.077	0.187	0.104	0.063	-0.066
-0.207	0.705	-0.759	-0.159	0.696	-0.700	-0.102	0.008	-0.107	-0.071	0.046	-0.044	0.141	0.106	0.037	-0.051
-0.241	0.698	-0.759	-0.154	0.694	-0.704	-0.173	-0.346	-0.067	-0.111	0.040	-0.041	0.180	0.097	0.043	-0.062
-0.168	0.659	-0.723	-0.153	0.692	-0.706	-0.173	0.090	-0.139	-0.039	0.004	-0.003	0.111	0.057	0.013	-0.039
-0.191	0.655	-0.751	-0.149	0.689	-0.710	-0.220	-0.235	-0.061	-0.066	0.003	-0.027	0.138	0.053	0.046	-0.040
-0.103	0.690	-0.751	-0.147	0.686	-0.713	-0.206	-0.039	-0.084	0.021	0.041	-0.025	0.054	0.087	0.051	-0.022
-0.207	0.732	-0.810	-0.142	0.682	-0.717	-0.259	-0.300	-0.090	-0.089	0.087	-0.080	0.161	0.128	0.116	-0.024
-0.114	0.740	-0.739	-0.140	0.677	-0.722	-0.359	-0.071	-0.089	0.001	0.100	-0.004	0.073	0.135	0.050	-0.006
-0.172	0.686	-0.767	-0.140	0.671	-0.728	-0.470	0.095	-0.044	-0.055	0.052	-0.026	0.134	0.080	0.083	-0.016
-0.080	0.612	-0.771	-0.137	0.664	-0.735	-0.441	-0.306	0.063	0.033	-0.014	-0.024	0.046	0.006	0.091	0.006
-0.164	0.570	-0.830	-0.135	0.658	-0.740	-0.340	-0.210	0.082	-0.053	-0.051	-0.078	0.135	0.039	0.156	0.018
-0.030	0.589	-0.692	-0.132	0.654	-0.745	-0.289	-0.160	0.036	0.079	-0.028	0.063	0.004	0.021	0.023	0.039
-0.033	0.585	-0.731	-0.136	0.650	-0.747	-0.246	0.311	-0.036	0.079	-0.028	0.026	0.011	0.026	0.068	0.034
-0.033	0.585	-0.731	-0.138	0.647	-0.750	-0.253	0.144	-0.028	0.081	-0.024	0.029	0.015	0.027	0.073	0.027
-0.072	0.636	-0.680	-0.140	0.644	-0.752	-0.212	0.207	-0.066	0.044	0.030	0.082	0.058	0.022	0.026	0.019
-0.183	0.632	-0.767	-0.140	0.639	-0.756	-0.301	0.019	-0.024	-0.067	0.030	-0.002	0.173	0.017	0.118	0.008
-0.072	0.624	-0.684	-0.142	0.635	-0.759	-0.282	0.198	-0.055	0.047	0.027	0.084	0.066	0.009	0.041	0.010
-0.103	0.570	-0.755	-0.141	0.632	-0.762	-0.234	-0.052	-0.033	0.015	-0.024	0.016	0.102	0.046	0.116	-0.004
-0.037	0.574	-0.755	-0.146	0.629	-0.764	-0.196	0.474	-0.129	0.086	-0.018	0.017	0.040	0.043	0.121	0.007
-0.149	0.535	-0.668	-0.151	0.627	-0.764	-0.135	0.360	-0.076	-0.021	-0.054	0.104	0.155	0.082	0.038	0.016
-0.122	0.539	-0.735	-0.152	0.624	-0.766	-0.203	0.112	-0.054	0.007	-0.047	0.039	0.132	0.079	0.109	0.004
-0.037	0.562	-0.684	-0.159	0.622	-0.767	-0.190	0.534	-0.090	0.098	-0.022	0.091	0.051	0.057	0.062	-0.008
-0.168	0.516	-0.704	-0.162	0.620	-0.768	-0.125	0.212	-0.022	-0.029	-0.066	0.072	0.185	0.105	0.086	0.001
-0.091	0.543	-0.676	-0.164	0.617	-0.770	-0.163	0.208	-0.034	0.050	-0.036	0.101	0.112	0.079	0.062	-0.004
-0.110	0.558	-0.644	-0.173	0.615	-0.770	-0.191	0.674	-0.146	0.039	-0.019	0.133	0.135	0.064	0.034	-0.022
-0.168	0.585	-0.711	-0.177	0.612	-0.770	-0.190	0.404	-0.163	-0.014	0.011	0.067	0.196	0.038	0.104	-0.012
-0.160	0.558	-0.696	-0.184	0.609	-0.771	-0.224	0.574	-0.098	0.001	-0.013	0.083	0.192	0.066	0.092	-0.027
-0.168	0.551	-0.786	-0.186	0.607	-0.773	-0.198	0.171	-0.105	-0.005	-0.018	-0.005	0.203	0.075	0.186	-0.047
-0.195	0.555	-0.664	-0.194	0.605	-0.772	-0.153	0.678	-0.162	-0.023	-0.012	0.116	0.233	0.071	0.066	-0.034
-0.280	0.582	-0.751	-0.194	0.604	-0.773	-0.107	0.054	-0.098	-0.107	0.016	0.031	0.321	0.044	0.155	-0.041
-0.107	0.582	-0.676	-0.200	0.602	-0.773	-0.144	0.433	-0.106	0.071	0.018	0.106	0.152	0.045	0.082	-0.053
-0.233	0.582	-0.727	-0.205	0.601	-0.773	-0.128	0.459	-0.141	-0.050	0.019	0.054	0.283	0.045	0.136	-0.040
-0.241	0.570	-0.751	-0.208	0.599	-0.773	-0.141	0.266	-0.131	-0.055	0.010	0.031	0.294	0.056	0.161	-0.025
-0.145	0.539	-0.680	-0.209	0.597	-0.774	-0.149	0.227	-0.138	0.043	-0.019	0.103	0.202	0.087	0.093	-0.035
-0.226	0.524	-0.763	-0.215	0.596	-0.773	-0.081	0.465	-0.134	-0.032	-0.034	0.020	0.286	0.103	0.177	-0.041
-0.199	0.481	-0.739	-0.216	0.595	-0.774	-0.122	0.109	-0.057	-0.004	-0.074	0.045	0.264	0.146	0.156	-0.024
-0.291	0.508	-0.747	-0.225	0.593	-0.773	-0.096	0.653	-0.126	-0.088	-0.046	0.035	0.360	0.120	0.166	0.000
-0.157	0.551	-0.711	-0.228	0.592	-0.773	-0.154	0.267	-0.100	0.049	-0.001	0.072	0.230	0.077	0.133	0.000
-0.260	0.520	-0.755	-0.231	0.590	-0.774	-0.142	0.235	-0.074	-0.052	-0.030	0.030	0.338	0.108	0.178	0.000
Avg ODBA	3.585
Vec ODBA	2.372
Avg ELBA	1.337
Avg EPBA	0.331
Speed	ODBA	VeDBA	ELBA	EPBA	StrkSpGn	StrSpGn_L	ISI
6.700	3.585	2.372	1.337	0.331	0.599	0.553	2.360
MeanPeak	0.061132
MeanLong	0.056385
MeanISI	2.360000
