# Supplementary material for: Averaged Propulsive Body Acceleration (APBA) Can Be Calculated from Biologging Tags That Incorporate Gyroscopes and Accelerometers to Estimate Swimming Speed, Hydrodynamic Drag and Energy Expenditure for Steller Sea Lions
Source: PLoS One. 2016 Jun 10;11(6):e0157326. doi: 10.1371/journal.pone.0157326 (PMC4902303; doi:10.1371/journal.pone.0157326)
Supplement: S3 Data — Same components as S2. (ZIP) [file pone.0157326.s003.zip › HazyNov_18/hazy6_5796_4.csv]

rawAx	rawAy	rawAz	gravX	gravY	gravZ	gyrX	gyrY	gyrZ	estAx	estAy	estAz	odbX	odbY	odbZ	spk
-0.268	-0.636	-0.522	-0.377	-0.623	-0.685	-1.718	-0.184	0.248	0.036	0.032	0.164	0.069	0.007	0.056	-0.091
-0.449	-0.663	-0.562	-0.376	-0.647	-0.663	-1.635	0.130	0.239	-0.146	0.029	0.103	0.250	0.030	0.013	-0.087
-0.376	-0.697	-0.487	-0.376	-0.669	-0.641	-1.544	0.144	0.163	-0.073	0.016	0.156	0.176	0.061	0.083	-0.109
-0.376	-0.802	-0.503	-0.372	-0.689	-0.622	-1.450	-0.096	0.218	-0.078	-0.068	0.121	0.173	0.161	0.062	-0.094
-0.380	-0.879	-0.483	-0.363	-0.711	-0.602	-1.536	-0.303	0.392	-0.091	-0.123	0.121	0.175	0.234	0.077	-0.062
-0.222	-0.790	-0.577	-0.360	-0.729	-0.583	-1.343	0.008	0.174	0.063	-0.017	0.007	0.016	0.140	0.022	-0.020
-0.291	-0.794	-0.566	-0.356	-0.746	-0.563	-1.342	0.035	0.242	-0.009	-0.004	-0.001	0.084	0.139	0.015	-0.028
-0.237	-0.779	-0.684	-0.356	-0.761	-0.543	-1.233	0.269	0.181	0.044	0.026	-0.140	0.029	0.120	0.138	-0.038
-0.484	-0.887	-0.625	-0.355	-0.775	-0.522	-1.325	0.041	0.088	-0.203	-0.068	-0.101	0.273	0.224	0.083	-0.097
-0.507	-0.833	-0.609	-0.355	-0.789	-0.502	-1.322	-0.005	0.027	-0.226	0.000	-0.106	0.295	0.165	0.071	-0.099
-0.630	-0.952	-0.731	-0.354	-0.803	-0.479	-1.468	-0.126	0.021	-0.350	-0.106	-0.250	0.417	0.280	0.197	-0.111
-0.360	-0.979	-0.637	-0.351	-0.818	-0.456	-1.534	-0.208	0.039	-0.084	-0.118	-0.179	0.149	0.302	0.105	-0.131
-0.283	-0.991	-0.530	-0.354	-0.829	-0.433	-1.304	0.295	0.002	-0.005	-0.118	-0.096	0.073	0.309	0.002	-0.155
-0.572	-0.922	-0.475	-0.350	-0.838	-0.417	-1.117	-0.478	-0.025	-0.297	-0.039	-0.056	0.362	0.235	0.051	-0.149
-0.599	-0.964	-0.440	-0.345	-0.846	-0.407	-0.949	-0.745	0.002	-0.329	-0.074	-0.032	0.391	0.274	0.083	-0.166
-0.499	-0.949	-0.440	-0.333	-0.853	-0.402	-0.771	-1.255	0.138	-0.241	-0.051	-0.037	0.294	0.255	0.079	-0.156
-0.407	-1.007	-0.538	-0.319	-0.860	-0.398	-0.741	-1.325	0.164	-0.162	-0.102	-0.139	0.204	0.310	0.023	-0.035
-0.233	-1.014	-0.641	-0.305	-0.866	-0.395	-0.699	-1.451	0.131	-0.003	-0.104	-0.244	0.034	0.313	0.129	0.120
0.074	-1.053	-0.648	-0.288	-0.874	-0.392	-0.751	-1.450	0.265	0.287	-0.134	-0.256	0.271	0.347	0.141	0.261
0.220	-1.022	-0.672	-0.276	-0.879	-0.388	-0.546	-0.901	0.180	0.421	-0.098	-0.283	0.415	0.311	0.168	0.395
0.217	-0.945	-0.775	-0.257	-0.884	-0.391	-0.410	-1.739	0.218	0.399	-0.016	-0.382	0.409	0.229	0.274	0.490
0.309	-0.860	-0.778	-0.241	-0.890	-0.388	-0.600	-1.301	0.276	0.474	0.075	-0.389	0.499	0.139	0.282	0.547
0.309	-0.860	-0.778	-0.228	-0.896	-0.381	-0.704	-1.023	0.188	0.462	0.081	-0.396	0.497	0.134	0.288	0.546
0.413	-0.871	-0.731	-0.219	-0.901	-0.374	-0.618	-0.496	0.160	0.557	0.075	-0.356	0.598	0.140	0.245	0.555
0.247	-0.864	-0.759	-0.204	-0.907	-0.368	-0.648	-1.070	0.338	0.376	0.088	-0.389	0.431	0.128	0.278	0.527
0.378	-0.906	-0.605	-0.198	-0.910	-0.365	-0.253	-0.334	0.105	0.501	0.048	-0.238	0.560	0.165	0.130	0.505
0.290	-1.022	-0.546	-0.184	-0.913	-0.364	-0.270	-0.901	0.302	0.399	-0.065	-0.180	0.469	0.277	0.075	0.412
0.374	-1.084	-0.388	-0.178	-0.914	-0.364	-0.018	-0.080	0.234	0.477	-0.125	-0.022	0.551	0.334	0.078	0.363
0.074	-1.126	-0.416	-0.164	-0.916	-0.366	-0.096	-0.927	0.317	0.163	-0.166	-0.048	0.249	0.372	0.046	0.267
0.174	-1.007	-0.341	-0.162	-0.918	-0.361	-0.228	0.051	0.101	0.261	-0.044	0.022	0.348	0.247	0.117	0.178
-0.003	-1.034	-0.337	-0.154	-0.920	-0.361	-0.104	-0.476	0.218	0.076	-0.069	0.026	0.170	0.270	0.117	0.109
-0.041	-1.061	-0.227	-0.145	-0.921	-0.361	-0.059	-0.728	0.168	0.029	-0.095	0.137	0.129	0.293	0.224	0.094
0.070	-1.030	-0.313	-0.136	-0.923	-0.361	-0.137	-0.863	0.143	0.131	-0.063	0.050	0.238	0.257	0.134	0.045
0.117	-0.995	-0.152	-0.133	-0.923	-0.360	-0.045	-0.192	0.034	0.174	-0.027	0.211	0.282	0.218	0.291	0.001
-0.041	-0.987	-0.286	-0.132	-0.923	-0.361	0.045	-0.219	-0.057	0.015	-0.020	0.078	0.121	0.207	0.153	-0.008
-0.195	-1.010	-0.298	-0.124	-0.924	-0.362	-0.060	-0.850	0.112	-0.147	-0.042	0.067	0.036	0.226	0.137	-0.065
-0.072	-0.949	-0.250	-0.121	-0.924	-0.364	0.098	-0.173	0.123	-0.027	0.020	0.117	0.083	0.161	0.181	-0.110
-0.203	-0.933	-0.266	-0.119	-0.924	-0.363	0.032	0.284	0.193	-0.159	0.036	0.101	0.052	0.140	0.163	-0.141
-0.114	-1.065	-0.168	-0.115	-0.924	-0.364	0.089	0.014	0.238	-0.075	-0.096	0.200	0.034	0.267	0.259	-0.156
-0.183	-0.995	-0.290	-0.111	-0.923	-0.368	0.234	0.018	0.235	-0.149	-0.027	0.082	0.039	0.192	0.135	-0.171
-0.241	-1.034	-0.250	-0.107	-0.922	-0.372	0.214	0.002	0.255	-0.211	-0.066	0.125	0.100	0.226	0.173	-0.160
-0.122	-0.983	-0.223	-0.104	-0.921	-0.375	0.189	0.191	0.200	-0.094	-0.017	0.156	0.015	0.171	0.198	-0.158
-0.099	-1.010	-0.223	-0.098	-0.919	-0.381	0.345	-0.186	0.256	-0.077	-0.046	0.162	0.034	0.193	0.197	-0.174
-0.114	-1.007	-0.274	-0.096	-0.917	-0.387	0.364	0.115	0.180	-0.095	-0.044	0.117	0.014	0.186	0.143	-0.140
-0.230	-0.972	-0.242	-0.097	-0.914	-0.394	0.434	0.391	0.117	-0.210	-0.012	0.155	0.107	0.148	0.173	-0.154
-0.057	-0.968	-0.325	-0.093	-0.913	-0.398	0.268	-0.026	0.243	-0.041	-0.009	0.077	0.062	0.141	0.088	-0.147
-0.226	-1.030	-0.357	-0.093	-0.911	-0.402	0.262	0.460	0.199	-0.210	-0.073	0.049	0.112	0.200	0.055	-0.137
-0.053	-1.068	-0.266	-0.088	-0.906	-0.414	0.670	-0.357	0.121	-0.043	-0.116	0.152	0.057	0.236	0.145	-0.126
-0.045	-1.030	-0.298	-0.086	-0.902	-0.423	0.525	-0.012	0.065	-0.037	-0.081	0.130	0.060	0.194	0.112	-0.150
-0.141	-1.049	-0.262	-0.079	-0.900	-0.429	0.310	-0.420	0.227	-0.141	-0.103	0.171	0.041	0.210	0.147	-0.121
-0.141	-1.049	-0.262	-0.083	-0.896	-0.437	0.523	0.661	0.103	-0.137	-0.107	0.179	0.046	0.207	0.145	-0.121
-0.095	-1.003	-0.518	-0.076	-0.893	-0.444	0.421	-0.189	0.300	-0.098	-0.063	-0.069	0.005	0.158	0.112	-0.117
-0.049	-0.956	-0.341	-0.073	-0.889	-0.453	0.484	-0.045	0.156	-0.055	-0.021	0.116	0.036	0.109	0.064	-0.086
0.017	-1.037	-0.282	-0.070	-0.882	-0.466	0.759	-0.057	0.082	0.008	-0.108	0.189	0.096	0.189	0.123	-0.062
0.009	-0.972	-0.388	-0.070	-0.876	-0.478	0.718	0.113	0.053	-0.000	-0.049	0.094	0.083	0.121	0.016	-0.065
-0.057	-0.972	-0.487	-0.064	-0.871	-0.486	0.473	-0.285	0.186	-0.072	-0.053	0.004	0.013	0.120	0.082	-0.082
-0.014	-0.964	-0.341	-0.063	-0.866	-0.497	0.621	0.123	0.140	-0.031	-0.051	0.160	0.052	0.111	0.063	-0.107
-0.107	-0.991	-0.349	-0.057	-0.860	-0.507	0.624	-0.255	0.200	-0.129	-0.083	0.163	0.044	0.136	0.053	-0.123
-0.141	-0.925	-0.436	-0.053	-0.855	-0.517	0.566	-0.116	0.159	-0.167	-0.023	0.086	0.081	0.070	0.036	-0.137
-0.060	-0.902	-0.443	-0.053	-0.848	-0.527	0.613	0.189	0.109	-0.087	-0.006	0.089	0.001	0.045	0.045	-0.144
-0.091	-0.964	-0.459	-0.054	-0.840	-0.539	0.773	0.184	0.091	-0.117	-0.075	0.086	0.034	0.105	0.064	-0.100
-0.045	-1.003	-0.412	-0.048	-0.834	-0.550	0.643	-0.208	0.198	-0.076	-0.120	0.143	0.011	0.142	0.020	-0.071
0.109	-0.929	-0.507	-0.041	-0.829	-0.558	0.506	-0.264	0.247	0.070	-0.052	0.057	0.163	0.067	0.117	-0.071
-0.010	-0.871	-0.605	-0.040	-0.820	-0.572	0.829	0.157	0.165	-0.051	-0.004	-0.028	0.043	0.008	0.218	-0.074
-0.033	-0.852	-0.471	-0.039	-0.811	-0.584	0.765	0.133	0.163	-0.075	0.007	0.118	0.020	0.012	0.085	-0.068
-0.033	-0.879	-0.341	-0.045	-0.805	-0.592	0.581	0.622	0.083	-0.069	-0.026	0.257	0.019	0.014	0.043	-0.101
-0.018	-0.891	-0.491	-0.046	-0.798	-0.600	0.570	0.342	0.162	-0.053	-0.044	0.116	0.034	0.024	0.109	-0.116
-0.057	-0.817	-0.495	-0.051	-0.790	-0.611	0.751	0.579	0.134	-0.086	0.021	0.123	0.005	0.049	0.114	-0.098
-0.087	-0.829	-0.601	-0.054	-0.782	-0.621	0.671	0.594	0.274	-0.114	0.001	0.027	0.037	0.038	0.220	-0.081
0.059	-0.864	-0.495	-0.054	-0.775	-0.629	0.564	0.366	0.251	0.033	-0.040	0.142	0.107	0.003	0.115	-0.099
0.024	-0.848	-0.440	-0.057	-0.770	-0.636	0.469	0.500	0.198	0.001	-0.030	0.203	0.071	0.019	0.060	-0.059
-0.157	-0.779	-0.617	-0.060	-0.763	-0.643	0.555	0.426	0.202	-0.177	0.033	0.034	0.110	0.089	0.237	-0.054
0.140	-0.744	-0.558	-0.062	-0.759	-0.648	0.354	0.447	0.203	0.121	0.063	0.098	0.185	0.123	0.177	-0.064
-0.057	-0.798	-0.589	-0.067	-0.756	-0.651	0.259	0.483	0.123	-0.071	0.006	0.070	0.012	0.069	0.209	-0.048
-0.026	-0.864	-0.566	-0.067	-0.753	-0.654	0.239	0.230	0.148	-0.039	-0.062	0.096	0.016	0.003	0.186	-0.021
0.082	-0.748	-0.510	-0.067	-0.754	-0.653	-0.051	0.325	0.268	0.068	0.055	0.150	0.122	0.119	0.131	-0.056
-0.014	-0.763	-0.641	-0.061	-0.760	-0.648	-0.361	-0.075	0.314	-0.034	0.045	0.015	0.023	0.103	0.260	-0.057
-0.014	-0.794	-0.436	-0.067	-0.765	-0.641	-0.365	0.454	-0.018	-0.028	0.019	0.214	0.021	0.072	0.055	-0.078
-0.014	-0.794	-0.436	-0.068	-0.772	-0.632	-0.536	0.299	0.163	-0.027	0.026	0.205	0.019	0.072	0.054	-0.080
-0.141	-0.639	-0.542	-0.062	-0.782	-0.620	-0.774	-0.278	0.171	-0.160	0.190	0.087	0.110	0.226	0.160	-0.096
0.101	-0.690	-0.408	-0.060	-0.793	-0.606	-0.888	0.090	0.208	0.080	0.152	0.207	0.130	0.176	0.025	-0.090
-0.010	-0.775	-0.349	-0.056	-0.806	-0.590	-0.987	0.067	0.284	-0.035	0.079	0.250	0.018	0.090	0.036	-0.069
0.028	-0.732	-0.376	-0.054	-0.816	-0.575	-0.867	0.159	0.204	0.002	0.132	0.208	0.055	0.132	0.009	-0.051
0.093	-0.732	-0.420	-0.050	-0.831	-0.553	-1.318	-0.035	0.218	0.063	0.147	0.143	0.118	0.131	0.033	-0.070
-0.010	-0.833	-0.408	-0.044	-0.847	-0.529	-1.450	-0.110	0.257	-0.047	0.063	0.131	0.013	0.029	0.020	-0.051
0.051	-0.898	-0.227	-0.038	-0.862	-0.505	-1.385	-0.215	0.245	0.008	0.012	0.288	0.072	0.037	0.162	-0.048
0.097	-0.844	-0.294	-0.033	-0.877	-0.480	-1.414	-0.108	0.209	0.049	0.080	0.197	0.116	0.016	0.097	-0.068
0.047	-0.794	-0.313	-0.028	-0.891	-0.452	-1.545	0.005	0.261	-0.006	0.145	0.150	0.065	0.065	0.077	-0.057
0.047	-0.825	-0.199	-0.025	-0.906	-0.423	-1.615	0.052	0.185	-0.009	0.129	0.235	0.063	0.034	0.192	-0.067
0.101	-0.906	-0.191	-0.022	-0.919	-0.393	-1.627	0.038	0.119	0.043	0.061	0.212	0.115	0.048	0.201	-0.085
-0.010	-0.933	-0.160	-0.017	-0.932	-0.361	-1.689	-0.095	0.254	-0.074	0.047	0.212	0.002	0.077	0.234	-0.115
-0.010	-0.871	-0.207	-0.018	-0.944	-0.331	-1.581	0.564	0.132	-0.073	0.120	0.135	0.000	0.017	0.189	-0.106
-0.099	-1.014	-0.156	-0.014	-0.954	-0.300	-1.604	-0.017	0.220	-0.165	-0.013	0.156	0.090	0.162	0.242	-0.118
0.113	-0.991	-0.026	-0.010	-0.964	-0.264	-1.815	0.472	0.323	0.042	0.020	0.251	0.118	0.140	0.374	-0.110
0.013	-0.918	-0.140	-0.007	-0.973	-0.231	-1.727	0.055	0.202	-0.062	0.102	0.103	0.015	0.068	0.260	-0.111
-0.010	-0.933	-0.172	-0.001	-0.980	-0.197	-1.695	-0.184	0.239	-0.090	0.094	0.039	0.011	0.085	0.231	-0.068
0.005	-1.007	-0.053	0.005	-0.986	-0.165	-1.618	-0.273	0.290	-0.082	0.026	0.125	0.002	0.160	0.351	-0.096
0.151	-1.010	-0.018	0.011	-0.991	-0.131	-1.702	-0.137	0.252	0.058	0.027	0.127	0.145	0.167	0.388	-0.089
-0.030	-1.103	0.092	0.019	-0.995	-0.096	-1.750	-0.399	0.337	-0.130	-0.062	0.202	0.038	0.262	0.500	-0.069
0.070	-1.084	0.006	0.020	-0.998	-0.065	-1.532	0.328	0.108	-0.032	-0.040	0.085	0.061	0.246	0.415	-0.036
0.074	-1.072	-0.144	0.021	-0.999	-0.035	-1.502	0.227	0.025	-0.029	-0.027	-0.094	0.064	0.238	0.267	-0.051
0.140	-0.999	-0.065	0.022	-1.000	-0.002	-1.671	-0.131	0.024	0.036	0.047	-0.048	0.126	0.167	0.346	-0.057
0.009	-1.018	-0.053	0.020	-0.999	0.027	-1.452	-0.293	-0.091	-0.093	0.027	-0.065	0.006	0.190	0.359	-0.085
-0.133	-1.003	0.045	0.018	-0.998	0.057	-1.494	-0.117	-0.074	-0.234	0.041	0.004	0.151	0.179	0.459	-0.091
-0.118	-1.150	0.073	0.015	-0.996	0.090	-1.672	-0.218	-0.098	-0.216	-0.109	-0.002	0.137	0.331	0.488	-0.104
0.067	-1.161	0.104	0.009	-0.993	0.116	-1.295	0.073	-0.298	-0.026	-0.123	0.004	0.047	0.346	0.521	-0.123
0.067	-1.161	0.104	0.006	-0.990	0.137	-1.117	0.123	-0.178	-0.023	-0.126	-0.017	0.046	0.349	0.522	-0.126
-0.091	-0.972	0.124	0.004	-0.988	0.152	-0.722	-0.107	-0.115	-0.178	0.061	-0.012	0.113	0.164	0.542	-0.112
-0.207	-0.991	0.049	-0.002	-0.986	0.165	-0.673	-0.866	-0.099	-0.289	0.040	-0.099	0.230	0.188	0.468	-0.115
-0.149	-1.057	-0.089	-0.006	-0.983	0.181	-0.898	-0.880	-0.031	-0.227	-0.029	-0.254	0.175	0.259	0.331	-0.065
-0.114	-1.146	-0.203	-0.012	-0.981	0.196	-0.810	-1.889	0.053	-0.186	-0.121	-0.382	0.142	0.353	0.217	0.037
0.174	-1.111	-0.211	-0.016	-0.978	0.209	-0.752	-1.445	0.058	0.107	-0.089	-0.403	0.146	0.323	0.210	0.164
0.290	-1.107	-0.219	-0.023	-0.975	0.221	-0.717	-1.755	0.014	0.228	-0.088	-0.423	0.261	0.325	0.204	0.293
0.297	-1.034	-0.317	-0.030	-0.973	0.228	-0.513	-1.871	0.019	0.243	-0.017	-0.529	0.266	0.257	0.107	0.425
0.424	-0.867	-0.302	-0.036	-0.972	0.234	-0.423	-1.640	0.014	0.376	0.148	-0.518	0.392	0.096	0.125	0.521
0.601	-0.825	-0.093	-0.043	-0.972	0.232	-0.007	-1.393	-0.121	0.560	0.191	-0.308	0.567	0.058	0.335	0.598
0.701	-0.864	-0.089	-0.048	-0.973	0.228	0.123	-1.065	-0.119	0.665	0.153	-0.300	0.665	0.102	0.340	0.642
0.755	-1.022	-0.022	-0.050	-0.974	0.221	0.284	-0.937	-0.030	0.721	-0.004	-0.225	0.719	0.267	0.409	0.650
0.644	-1.072	0.029	-0.052	-0.976	0.214	0.286	-0.990	-0.001	0.612	-0.053	-0.167	0.610	0.323	0.461	0.611
0.559	-1.034	-0.042	-0.053	-0.977	0.207	0.278	-0.303	-0.065	0.528	-0.013	-0.231	0.528	0.289	0.391	0.546
0.390	-0.987	-0.097	-0.056	-0.980	0.190	0.752	-1.261	0.045	0.361	0.036	-0.270	0.360	0.248	0.336	0.443
0.409	-1.111	0.045	-0.054	-0.983	0.176	0.661	-0.736	0.159	0.379	-0.085	-0.113	0.382	0.375	0.478	0.355
0.332	-1.269	0.309	-0.055	-0.986	0.159	0.837	-0.687	0.012	0.303	-0.240	0.168	0.308	0.539	0.743	0.254
0.251	-1.088	0.195	-0.055	-0.989	0.139	1.002	-0.556	0.029	0.222	-0.056	0.073	0.230	0.362	0.631	0.183
0.163	-1.119	0.290	-0.054	-0.991	0.120	0.928	-1.085	0.168	0.132	-0.084	0.187	0.145	0.398	0.727	0.113
0.236	-1.068	0.447	-0.052	-0.994	0.100	1.014	-0.327	0.063	0.204	-0.032	0.364	0.222	0.353	0.887	0.089
0.167	-1.146	0.305	-0.050	-0.996	0.078	1.144	-0.486	0.145	0.132	-0.107	0.245	0.155	0.435	0.747	0.039
0.228	-1.072	0.254	-0.045	-0.998	0.051	1.328	-0.186	0.207	0.189	-0.032	0.220	0.221	0.367	0.700	-0.026
0.043	-1.088	0.207	-0.040	-0.999	0.025	1.348	-0.548	0.238	-0.000	-0.047	0.200	0.039	0.387	0.656	-0.082
-0.183	-1.049	0.144	-0.039	-0.999	-0.001	1.346	1.431	0.087	-0.229	-0.009	0.162	0.185	0.353	0.596	-0.114
-0.137	-1.088	0.077	-0.033	-0.999	-0.027	1.341	-0.124	0.325	-0.190	-0.048	0.122	0.136	0.396	0.531	-0.154
0.009	-1.095	0.167	-0.031	-0.998	-0.058	1.604	0.420	0.102	-0.046	-0.056	0.243	0.011	0.409	0.625	-0.175
0.036	-1.088	0.120	-0.025	-0.996	-0.082	1.221	-0.307	0.272	-0.025	-0.049	0.220	0.040	0.407	0.582	-0.159
0.001	-1.057	0.223	-0.021	-0.994	-0.109	1.391	0.263	0.229	-0.063	-0.020	0.349	0.007	0.381	0.690	-0.156
0.001	-1.057	0.223	-0.020	-0.990	-0.137	1.501	0.272	0.085	-0.064	-0.023	0.378	0.006	0.386	0.695	-0.143
-0.018	-0.979	0.183	-0.017	-0.987	-0.163	1.334	-0.119	0.132	-0.086	0.050	0.364	0.015	0.313	0.661	-0.135
0.105	-0.968	0.057	-0.015	-0.982	-0.187	1.257	0.498	0.173	0.035	0.058	0.262	0.106	0.305	0.540	-0.164
0.093	-1.061	0.018	-0.017	-0.977	-0.214	1.426	0.411	-0.049	0.026	-0.041	0.250	0.093	0.401	0.506	-0.151
-0.253	-1.045	-0.183	-0.018	-0.971	-0.240	1.358	0.508	0.082	-0.319	-0.032	0.075	0.255	0.391	0.310	-0.164
-0.018	-1.099	-0.156	-0.017	-0.964	-0.265	1.307	0.116	0.116	-0.086	-0.092	0.127	0.022	0.449	0.343	-0.176
-0.187	-1.045	-0.239	-0.007	-0.957	-0.290	1.336	-0.851	0.272	-0.265	-0.046	0.070	0.194	0.401	0.264	-0.189
0.020	-1.018	-0.160	-0.002	-0.948	-0.317	1.440	-0.274	0.168	-0.062	-0.027	0.175	0.013	0.379	0.348	-0.151
-0.010	-1.045	-0.262	0.003	-0.940	-0.342	1.318	-0.369	0.151	-0.098	-0.063	0.097	0.019	0.412	0.250	-0.144
0.047	-0.937	-0.120	0.005	-0.930	-0.368	1.439	-0.052	0.073	-0.042	0.035	0.265	0.037	0.309	0.395	-0.101
0.055	-0.991	-0.239	0.006	-0.921	-0.390	1.186	0.042	0.064	-0.035	-0.028	0.169	0.044	0.368	0.281	-0.113
0.120	-0.960	-0.203	0.006	-0.910	-0.415	1.421	0.285	0.091	0.030	-0.008	0.229	0.109	0.343	0.320	-0.122
-0.072	-1.026	-0.369	0.002	-0.899	-0.438	1.295	0.667	0.122	-0.158	-0.084	0.087	0.084	0.414	0.157	-0.119
-0.091	-0.929	-0.451	-0.002	-0.885	-0.465	1.503	0.440	0.041	-0.174	-0.001	0.031	0.104	0.322	0.079	-0.120
-0.014	-0.999	-0.447	0.000	-0.873	-0.487	1.268	0.019	0.127	-0.099	-0.083	0.057	0.026	0.397	0.087	-0.141
-0.003	-0.925	-0.475	-0.003	-0.860	-0.510	1.309	0.345	0.026	-0.084	-0.022	0.051	0.013	0.330	0.063	-0.134
-0.053	-0.918	-0.443	-0.004	-0.847	-0.532	1.347	0.205	0.046	-0.133	-0.028	0.105	0.064	0.328	0.097	-0.110
-0.014	-0.960	-0.428	-0.004	-0.831	-0.556	1.416	-0.053	-0.009	-0.095	-0.086	0.144	0.025	0.375	0.115	-0.116
0.067	-0.860	-0.471	-0.006	-0.816	-0.578	1.364	0.322	0.038	-0.011	-0.000	0.123	0.055	0.280	0.075	-0.113
-0.010	-0.844	-0.436	-0.005	-0.802	-0.597	1.201	0.047	0.109	-0.089	0.002	0.177	0.020	0.270	0.114	-0.090
0.086	-0.918	-0.400	-0.000	-0.786	-0.618	1.352	-0.305	0.060	0.002	-0.088	0.234	0.077	0.349	0.152	-0.101
0.067	-0.840	-0.562	-0.000	-0.770	-0.638	1.310	0.031	0.029	-0.018	-0.027	0.092	0.058	0.277	0.007	-0.111
-0.083	-0.798	-0.577	0.003	-0.754	-0.657	1.302	-0.191	0.028	-0.170	-0.001	0.096	0.091	0.241	0.020	-0.105
0.040	-0.883	-0.514	0.002	-0.736	-0.677	1.334	0.033	0.014	-0.047	-0.103	0.178	0.032	0.332	0.047	-0.117
0.040	-0.786	-0.514	0.004	-0.719	-0.695	1.257	-0.073	0.039	-0.049	-0.023	0.196	0.033	0.241	0.050	-0.148
-0.033	-0.763	-0.668	0.009	-0.702	-0.712	1.217	-0.249	0.070	-0.126	-0.017	0.060	0.039	0.224	0.102	-0.137
-0.076	-0.852	-0.609	0.009	-0.684	-0.730	1.332	-0.024	0.009	-0.168	-0.124	0.137	0.081	0.318	0.040	-0.144
-0.026	-0.717	-0.696	0.013	-0.666	-0.746	1.210	-0.237	0.030	-0.122	-0.006	0.066	0.031	0.189	0.124	-0.123
-0.026	-0.717	-0.696	0.011	-0.648	-0.762	1.199	0.052	-0.035	-0.120	-0.024	0.082	0.030	0.195	0.121	-0.111
0.120	-0.771	-0.696	0.008	-0.628	-0.778	1.330	0.199	-0.026	0.029	-0.098	0.098	0.117	0.254	0.120	-0.078
-0.018	-0.539	-0.889	0.008	-0.610	-0.793	1.136	-0.022	0.006	-0.109	0.116	-0.080	0.022	0.028	0.311	-0.083
0.109	-0.655	-0.660	0.009	-0.591	-0.807	1.221	-0.063	-0.045	0.017	-0.019	0.163	0.106	0.149	0.079	-0.077
-0.018	-0.694	-0.668	0.010	-0.570	-0.822	1.318	-0.091	-0.050	-0.110	-0.079	0.170	0.021	0.194	0.084	-0.080
0.017	-0.690	-0.759	0.017	-0.549	-0.836	1.275	-0.379	0.017	-0.082	-0.095	0.094	0.013	0.196	0.172	-0.061
0.063	-0.566	-0.909	0.022	-0.533	-0.846	0.957	-0.251	0.069	-0.041	0.012	-0.046	0.060	0.078	0.320	-0.070
0.178	-0.539	-0.731	0.019	-0.511	-0.859	1.295	0.137	-0.060	0.077	0.017	0.145	0.176	0.056	0.140	-0.082
0.032	-0.663	-0.806	0.012	-0.491	-0.871	1.199	0.393	-0.009	-0.062	-0.127	0.083	0.030	0.185	0.212	-0.054
-0.118	-0.612	-0.826	0.014	-0.473	-0.881	1.018	-0.124	0.028	-0.213	-0.094	0.073	0.120	0.140	0.230	-0.079
0.117	-0.454	-0.936	0.010	-0.456	-0.890	0.985	0.221	-0.031	0.025	0.047	-0.028	0.115	0.012	0.338	-0.077
-0.030	-0.485	-0.857	0.026	-0.435	-0.900	1.153	-0.827	0.089	-0.136	-0.004	0.061	0.032	0.024	0.258	-0.075
0.209	-0.581	-0.743	0.024	-0.417	-0.909	1.055	0.196	0.102	0.105	-0.119	0.184	0.207	0.126	0.141	-0.034
0.036	-0.562	-0.889	0.020	-0.399	-0.917	0.963	0.245	0.027	-0.064	-0.117	0.046	0.034	0.112	0.285	-0.036
0.059	-0.411	-1.015	0.025	-0.381	-0.924	0.997	-0.218	0.141	-0.046	0.015	-0.072	0.058	0.033	0.409	-0.039
0.155	-0.365	-0.869	0.020	-0.360	-0.933	1.137	0.306	0.023	0.055	0.041	0.083	0.154	0.074	0.260	-0.049
-0.041	-0.381	-0.889	0.029	-0.341	-0.940	1.006	-0.495	0.105	-0.151	0.007	0.070	0.042	0.053	0.278	-0.043
0.143	-0.411	-0.849	0.036	-0.322	-0.946	1.030	-0.286	0.117	0.028	-0.044	0.116	0.141	0.017	0.237	-0.046
0.078	-0.384	-0.936	0.032	-0.300	-0.953	1.182	0.216	0.002	-0.034	-0.039	0.037	0.077	0.039	0.321	-0.052
0.082	-0.342	-0.964	0.035	-0.280	-0.959	1.024	-0.120	0.124	-0.033	-0.016	0.015	0.081	0.077	0.346	-0.028
0.128	-0.350	-0.920	0.031	-0.263	-0.964	0.912	0.232	0.067	0.017	-0.041	0.063	0.127	0.064	0.300	-0.047
0.105	-0.381	-0.912	0.040	-0.243	-0.969	1.036	-0.443	0.013	-0.015	-0.092	0.076	0.105	0.028	0.288	-0.043
0.009	-0.342	-0.987	0.045	-0.222	-0.974	1.091	-0.231	0.007	-0.116	-0.074	0.006	0.009	0.060	0.360	-0.033
0.097	-0.265	-0.975	0.039	-0.204	-0.978	0.974	0.319	-0.005	-0.021	-0.016	0.022	0.098	0.131	0.345	-0.068
0.147	-0.203	-0.964	0.038	-0.188	-0.981	0.814	0.023	0.009	0.029	0.030	0.038	0.148	0.186	0.330	-0.071
-0.041	-0.249	-0.881	0.032	-0.168	-0.985	1.040	0.336	-0.014	-0.152	-0.036	0.124	0.040	0.134	0.244	-0.052
0.105	-0.234	-0.865	0.028	-0.149	-0.988	0.957	0.178	0.048	-0.003	-0.039	0.143	0.106	0.144	0.225	-0.054
0.093	-0.133	-0.999	0.028	-0.130	-0.991	0.970	0.081	0.204	-0.013	0.042	0.011	0.095	0.239	0.356	-0.074
0.082	-0.098	-0.964	0.023	-0.108	-0.994	1.083	0.262	0.256	-0.020	0.055	0.050	0.083	0.268	0.318	-0.037
0.036	-0.106	-0.928	0.017	-0.082	-0.996	1.286	0.332	0.261	-0.061	0.022	0.088	0.037	0.255	0.279	-0.044
0.120	-0.075	-0.944	0.010	-0.058	-0.998	1.207	0.390	0.362	0.031	0.029	0.074	0.121	0.279	0.291	-0.035
0.047	-0.133	-0.861	0.006	-0.033	-0.999	1.296	0.238	0.384	-0.038	-0.055	0.159	0.049	0.215	0.204	-0.027
0.178	-0.083	-0.822	-0.006	-0.008	-1.000	1.250	0.650	0.192	0.105	-0.030	0.199	0.180	0.259	0.161	-0.024
0.070	-0.118	-1.003	-0.022	0.010	-1.000	0.941	0.778	0.137	0.013	-0.083	0.018	0.073	0.218	0.339	-0.017
0.024	-0.044	-0.905	-0.021	0.026	-0.999	0.794	-0.045	0.091	-0.035	-0.025	0.116	0.026	0.286	0.237	-0.017
0.140	-0.052	-0.881	-0.032	0.035	-0.999	0.475	0.584	-0.053	0.092	-0.042	0.139	0.143	0.272	0.208	-0.019
0.001	-0.025	-0.881	-0.035	0.042	-0.998	0.354	0.182	-0.070	-0.044	-0.022	0.139	0.004	0.292	0.203	-0.054
0.113	0.056	-0.865	-0.046	0.047	-0.998	0.248	0.587	-0.226	0.079	0.054	0.155	0.116	0.366	0.183	-0.043
-0.103	0.006	-0.877	-0.050	0.050	-0.998	0.126	0.159	-0.133	-0.133	0.001	0.143	0.100	0.310	0.191	-0.085
0.117	-0.006	-0.684	-0.067	0.053	-0.996	0.145	0.905	-0.241	0.103	-0.013	0.336	0.120	0.292	0.007	-0.069
-0.080	0.037	-0.739	-0.078	0.056	-0.995	0.125	0.578	-0.104	-0.082	0.027	0.280	0.076	0.328	0.044	-0.079
0.063	0.021	-0.806	-0.085	0.064	-0.994	0.401	0.378	-0.182	0.067	0.003	0.212	0.065	0.306	0.106	-0.083
0.028	0.052	-0.806	-0.101	0.071	-0.992	0.364	0.803	-0.206	0.047	0.026	0.211	0.030	0.330	0.101	-0.097
-0.149	-0.044	-0.747	-0.118	0.078	-0.990	0.327	0.868	-0.159	-0.113	-0.077	0.268	0.147	0.226	0.036	-0.063
-0.053	-0.095	-0.775	-0.129	0.081	-0.988	0.174	0.584	0.037	-0.005	-0.131	0.239	0.051	0.169	0.058	-0.084
0.005	0.017	-0.798	-0.151	0.088	-0.985	0.382	1.111	-0.068	0.074	-0.026	0.212	0.007	0.275	0.076	-0.083
-0.118	0.110	-0.775	-0.160	0.097	-0.982	0.430	0.475	-0.035	-0.039	0.058	0.234	0.117	0.361	0.047	-0.095
-0.033	0.087	-0.798	-0.170	0.104	-0.980	0.340	0.553	-0.016	0.056	0.028	0.208	0.033	0.331	0.066	-0.096
-0.322	0.064	-0.830	-0.190	0.109	-0.976	0.262	0.956	-0.033	-0.213	-0.001	0.172	0.322	0.300	0.093	-0.132
-0.153	0.083	-0.818	-0.202	0.116	-0.973	0.343	0.637	-0.025	-0.032	0.012	0.180	0.153	0.312	0.077	-0.115
-0.272	0.122	-0.826	-0.216	0.120	-0.969	0.222	0.724	-0.052	-0.137	0.046	0.169	0.271	0.343	0.081	-0.151
-0.107	0.106	-0.806	-0.222	0.122	-0.967	0.087	0.349	-0.074	0.035	0.028	0.187	0.104	0.321	0.058	-0.102
-0.303	0.083	-0.834	-0.226	0.121	-0.966	-0.071	0.199	-0.039	-0.157	0.006	0.158	0.298	0.292	0.081	-0.093
-0.087	0.095	-0.771	-0.239	0.125	-0.963	0.175	0.675	-0.114	0.071	0.014	0.218	0.079	0.297	0.013	-0.086
-0.130	0.079	-0.763	-0.240	0.127	-0.962	0.103	0.091	-0.047	0.030	-0.004	0.224	0.118	0.275	0.001	-0.103
-0.287	0.133	-0.889	-0.245	0.126	-0.961	-0.078	0.243	-0.014	-0.123	0.052	0.097	0.272	0.323	0.122	-0.105
-0.276	0.087	-0.932	-0.250	0.120	-0.961	-0.272	0.250	0.060	-0.105	0.010	0.052	0.258	0.269	0.160	-0.107
-0.345	0.087	-0.842	-0.249	0.119	-0.961	-0.049	-0.053	-0.049	-0.174	0.011	0.142	0.324	0.262	0.065	-0.114
-0.137	-0.013	-0.806	-0.258	0.118	-0.959	-0.071	0.434	0.018	0.042	-0.088	0.175	0.114	0.154	0.024	-0.092
-0.222	-0.052	-0.830	-0.264	0.116	-0.958	-0.048	0.317	0.070	-0.035	-0.125	0.150	0.196	0.108	0.043	-0.070
-0.226	0.075	-0.972	-0.265	0.115	-0.957	0.037	0.041	0.184	-0.037	0.003	0.007	0.199	0.228	0.178	-0.036
-0.241	0.145	-1.086	-0.271	0.111	-0.956	-0.176	0.323	0.159	-0.045	0.077	-0.108	0.213	0.289	0.286	-0.056
-0.291	0.164	-1.106	-0.278	0.105	-0.955	-0.263	0.357	0.207	-0.087	0.102	-0.129	0.262	0.301	0.299	-0.052
-0.380	0.102	-1.058	-0.290	0.102	-0.951	-0.113	0.596	0.153	-0.163	0.043	-0.085	0.349	0.232	0.245	-0.073
-0.318	0.017	-1.019	-0.310	0.099	-0.946	-0.115	1.015	0.067	-0.081	-0.038	-0.050	0.287	0.139	0.199	-0.092
-0.457	-0.114	-1.106	-0.320	0.093	-0.943	-0.238	0.521	0.190	-0.209	-0.163	-0.140	0.424	0.000	0.279	-0.114
-0.403	-0.106	-1.082	-0.327	0.087	-0.941	-0.270	0.363	0.083	-0.148	-0.149	-0.117	0.370	0.001	0.249	-0.150
-0.407	-0.106	-0.916	-0.332	0.077	-0.940	-0.463	0.223	0.043	-0.147	-0.140	0.048	0.376	0.006	0.078	-0.160
-0.526	-0.191	-0.834	-0.323	0.067	-0.944	-0.438	-0.534	0.202	-0.275	-0.214	0.135	0.496	0.098	0.010	-0.126
-0.349	-0.075	-0.940	-0.316	0.061	-0.947	-0.229	-0.383	0.217	-0.105	-0.092	0.033	0.319	0.011	0.091	-0.092
-0.264	0.095	-1.149	-0.298	0.058	-0.953	-0.086	-0.935	0.266	-0.038	0.081	-0.169	0.234	0.175	0.294	0.013
-0.191	0.099	-1.157	-0.282	0.053	-0.958	-0.203	-0.808	0.126	0.020	0.089	-0.171	0.162	0.173	0.297	0.163
0.101	-0.044	-1.303	-0.264	0.043	-0.964	-0.458	-0.894	0.166	0.294	-0.044	-0.310	0.131	0.023	0.437	0.278
0.197	-0.114	-1.314	-0.251	0.035	-0.967	-0.364	-0.599	0.098	0.376	-0.106	-0.317	0.227	0.052	0.444	0.357
0.228	-0.214	-1.314	-0.234	0.035	-0.972	0.062	-0.786	0.171	0.390	-0.206	-0.312	0.258	0.158	0.440	0.439
0.205	-0.218	-1.310	-0.212	0.042	-0.976	0.458	-1.102	0.174	0.344	-0.217	-0.303	0.235	0.169	0.432	0.414
0.290	-0.133	-1.314	-0.200	0.053	-0.978	0.642	-0.513	0.121	0.417	-0.144	-0.305	0.319	0.090	0.433	0.406
0.078	-0.068	-1.224	-0.188	0.064	-0.980	0.629	-0.587	0.217	0.193	-0.089	-0.213	0.107	0.031	0.339	0.366
0.305	0.118	-1.102	-0.185	0.077	-0.980	0.674	-0.066	0.149	0.417	0.084	-0.091	0.332	0.148	0.215	0.313
0.124	0.102	-1.176	-0.174	0.088	-0.981	0.598	-0.539	0.371	0.225	0.058	-0.165	0.152	0.126	0.286	0.258
0.028	0.052	-1.117	-0.177	0.097	-0.979	0.550	0.140	0.259	0.131	-0.002	-0.107	0.056	0.068	0.224	0.214
0.151	0.091	-0.995	-0.159	0.108	-0.981	0.584	-0.905	0.313	0.236	0.026	0.017	0.180	0.100	0.099	0.144
-0.083	0.048	-1.113	-0.150	0.121	-0.981	0.725	-0.472	0.231	-0.008	-0.030	-0.101	0.054	0.050	0.214	0.103
0.009	0.072	-1.023	-0.131	0.131	-0.983	0.564	-0.974	0.276	0.065	-0.016	-0.009	0.039	0.067	0.120	0.083
0.043	0.060	-0.909	-0.133	0.135	-0.982	0.225	0.098	0.202	0.101	-0.032	0.104	0.074	0.048	0.004	0.022
-0.010	-0.006	-1.039	-0.140	0.144	-0.980	0.507	0.348	0.087	0.054	-0.107	-0.028	0.020	0.025	0.132	-0.032
-0.199	0.072	-1.106	-0.135	0.152	-0.979	0.455	-0.284	0.228	-0.139	-0.038	-0.096	0.168	0.045	0.197	-0.052
-0.330	0.056	-1.046	-0.124	0.157	-0.980	0.321	-0.623	0.222	-0.280	-0.059	-0.037	0.299	0.023	0.136	-0.089
-0.041	0.091	-0.873	-0.125	0.164	-0.979	0.340	0.020	0.127	0.009	-0.030	0.135	0.011	0.050	0.039	-0.094
-0.149	0.079	-0.920	-0.121	0.172	-0.978	0.453	-0.238	0.157	-0.103	-0.050	0.087	0.118	0.031	0.007	-0.114
0.020	0.068	-0.897	-0.131	0.179	-0.975	0.400	0.527	0.089	0.076	-0.068	0.108	0.052	0.013	0.019	-0.092
-0.264	0.091	-0.979	-0.132	0.187	-0.973	0.431	0.029	0.185	-0.207	-0.052	0.023	0.232	0.029	0.063	-0.101
-0.187	0.153	-0.960	-0.130	0.194	-0.972	0.419	-0.165	0.192	-0.132	0.002	0.041	0.154	0.084	0.041	-0.102
-0.126	0.091	-0.924	-0.138	0.200	-0.970	0.309	0.358	0.124	-0.063	-0.065	0.074	0.092	0.015	0.005	-0.124
-0.214	0.207	-1.035	-0.136	0.204	-0.969	0.265	-0.123	0.167	-0.153	0.046	-0.037	0.180	0.124	0.114	-0.107
-0.153	0.265	-1.035	-0.133	0.211	-0.968	0.343	-0.187	0.076	-0.096	0.098	-0.038	0.118	0.174	0.113	-0.140
-0.195	0.288	-1.011	-0.141	0.218	-0.966	0.340	0.405	-0.055	-0.130	0.114	-0.017	0.160	0.191	0.089	-0.139
-0.357	0.203	-0.932	-0.129	0.223	-0.966	0.289	-0.630	0.054	-0.303	0.024	0.062	0.320	0.099	0.010	-0.111
-0.103	0.195	-0.924	-0.122	0.230	-0.966	0.352	-0.359	-0.038	-0.057	0.009	0.069	0.066	0.083	0.001	-0.102
-0.033	0.180	-0.999	-0.120	0.238	-0.964	0.418	-0.096	-0.089	0.010	-0.014	-0.007	0.004	0.061	0.076	-0.119
-0.076	0.226	-1.007	-0.114	0.245	-0.963	0.376	-0.266	-0.047	-0.038	0.025	-0.016	0.038	0.100	0.084	-0.069
-0.218	0.164	-0.912	-0.106	0.251	-0.962	0.303	-0.431	-0.102	-0.189	-0.043	0.078	0.179	0.031	0.010	-0.064
-0.064	0.214	-0.944	-0.102	0.257	-0.961	0.315	-0.127	-0.142	-0.039	0.001	0.045	0.025	0.075	0.023	-0.076
-0.080	0.245	-0.979	-0.105	0.266	-0.958	0.406	0.189	-0.186	-0.052	0.023	0.007	0.039	0.099	0.058	-0.059
-0.091	0.280	-1.031	-0.097	0.275	-0.956	0.507	-0.394	-0.140	-0.072	0.048	-0.046	0.050	0.126	0.110	-0.048
0.017	0.377	-1.031	-0.102	0.282	-0.954	0.330	0.352	-0.113	0.041	0.138	-0.049	0.059	0.216	0.111	-0.039
-0.191	0.272	-1.023	-0.096	0.287	-0.953	0.266	-0.328	-0.098	-0.173	0.029	-0.042	0.148	0.105	0.105	-0.056
-0.007	0.269	-0.956	-0.087	0.294	-0.952	0.365	-0.414	-0.140	0.003	0.018	0.024	0.038	0.094	0.039	-0.054
-0.157	0.211	-1.003	-0.083	0.301	-0.950	0.343	-0.170	-0.182	-0.152	-0.046	-0.025	0.111	0.029	0.087	-0.053
-0.068	0.296	-1.011	-0.085	0.305	-0.949	0.178	0.191	-0.151	-0.061	0.035	-0.034	0.023	0.106	0.097	-0.028
0.090	0.369	-0.928	-0.075	0.308	-0.948	0.167	-0.513	-0.075	0.086	0.105	0.049	0.136	0.174	0.016	-0.050
-0.010	0.296	-0.956	-0.071	0.312	-0.947	0.196	-0.134	-0.182	-0.017	0.027	0.020	0.036	0.094	0.045	-0.009
-0.122	0.245	-0.983	-0.073	0.315	-0.946	0.173	0.162	-0.215	-0.127	-0.027	-0.009	0.074	0.036	0.073	-0.004
0.082	0.319	-0.972	-0.073	0.320	-0.945	0.225	0.120	-0.172	0.078	0.042	0.002	0.131	0.102	0.063	-0.026
-0.045	0.334	-1.042	-0.076	0.324	-0.943	0.217	0.193	-0.193	-0.047	0.053	-0.071	0.006	0.111	0.136	-0.023
-0.037	0.357	-0.964	-0.068	0.326	-0.943	0.093	-0.363	-0.167	-0.047	0.075	0.008	0.015	0.127	0.059	-0.006
0.009	0.303	-0.952	-0.067	0.327	-0.943	0.033	0.019	-0.074	-0.002	0.020	0.019	0.062	0.066	0.049	-0.043
0.028	0.319	-0.830	-0.073	0.332	-0.941	0.241	0.371	-0.161	0.023	0.031	0.140	0.083	0.074	0.071	-0.053
-0.114	0.284	-0.979	-0.064	0.336	-0.940	0.248	-0.450	-0.067	-0.128	-0.009	-0.011	0.059	0.033	0.081	-0.041
-0.022	0.269	-0.842	-0.067	0.342	-0.937	0.289	0.207	-0.145	-0.033	-0.030	0.125	0.035	0.011	0.054	-0.063
0.036	0.296	-0.924	-0.075	0.346	-0.935	0.224	0.514	-0.138	0.033	-0.007	0.040	0.094	0.031	0.031	-0.049
-0.168	0.323	-1.098	-0.064	0.346	-0.936	0.011	-0.601	0.006	-0.181	0.020	-0.132	0.109	0.051	0.206	-0.042
0.028	0.404	-1.074	-0.061	0.346	-0.936	-0.022	-0.186	-0.027	0.011	0.101	-0.108	0.087	0.124	0.185	-0.027
-0.041	0.419	-0.905	-0.058	0.351	-0.935	0.266	-0.115	-0.107	-0.062	0.112	0.059	0.018	0.134	0.017	-0.034
0.040	0.388	-0.897	-0.060	0.358	-0.932	0.360	0.209	-0.184	0.021	0.074	0.064	0.100	0.097	0.010	-0.031
0.032	0.388	-0.869	-0.062	0.363	-0.930	0.258	0.145	-0.101	0.015	0.069	0.090	0.091	0.091	0.016	-0.051
-0.045	0.242	-0.818	-0.058	0.368	-0.928	0.251	-0.155	-0.066	-0.065	-0.082	0.140	0.015	0.062	0.066	-0.038
0.013	0.249	-0.834	-0.051	0.369	-0.928	0.106	-0.432	0.066	-0.015	-0.076	0.124	0.072	0.059	0.048	-0.050
0.078	0.191	-0.771	-0.053	0.373	-0.926	0.209	0.168	-0.050	0.053	-0.138	0.185	0.137	0.123	0.109	-0.058
-0.007	0.214	-0.830	-0.064	0.373	-0.926	0.025	0.614	-0.069	-0.021	-0.115	0.126	0.051	0.105	0.048	-0.045
0.005	0.315	-0.849	-0.050	0.375	-0.926	0.124	-0.764	0.054	-0.023	-0.016	0.106	0.063	0.010	0.027	-0.072
0.001	0.315	-0.912	-0.048	0.371	-0.927	-0.210	-0.089	-0.002	-0.029	-0.012	0.045	0.059	0.016	0.038	-0.086
-0.149	0.253	-0.885	-0.050	0.368	-0.929	-0.194	0.113	-0.078	-0.177	-0.071	0.074	0.090	0.083	0.012	-0.080
-0.014	0.269	-0.845	-0.040	0.364	-0.930	-0.161	-0.514	0.007	-0.052	-0.052	0.115	0.045	0.073	0.025	-0.083
0.059	0.222	-0.826	-0.035	0.362	-0.931	-0.111	-0.209	-0.112	0.017	-0.097	0.136	0.118	0.124	0.043	-0.094
-0.045	0.234	-0.999	-0.033	0.364	-0.931	0.110	-0.104	-0.105	-0.090	-0.087	-0.038	0.015	0.118	0.133	-0.053
-0.049	0.265	-0.936	-0.033	0.362	-0.932	-0.084	0.080	-0.098	-0.093	-0.055	0.026	0.011	0.092	0.072	-0.032
0.074	0.226	-0.905	-0.042	0.363	-0.931	0.047	0.564	-0.154	0.039	-0.094	0.057	0.135	0.135	0.042	-0.019
0.074	0.226	-0.905	-0.045	0.365	-0.930	0.103	0.236	-0.169	0.042	-0.096	0.056	0.135	0.140	0.044	-0.024
0.086	0.242	-0.897	-0.048	0.370	-0.928	0.295	0.243	-0.139	0.057	-0.086	0.062	0.148	0.129	0.037	0.028
-0.087	0.242	-1.007	-0.046	0.376	-0.926	0.328	-0.082	-0.094	-0.119	-0.092	-0.050	0.025	0.134	0.149	0.021
0.205	0.284	-0.909	-0.066	0.379	-0.923	0.200	1.173	-0.147	0.193	-0.053	0.046	0.268	0.096	0.052	0.006
-0.022	0.296	-0.999	-0.064	0.384	-0.921	0.249	-0.078	-0.068	-0.036	-0.046	-0.046	0.042	0.088	0.145	0.013
-0.041	0.276	-0.932	-0.069	0.384	-0.921	0.039	0.305	-0.060	-0.050	-0.066	0.020	0.022	0.112	0.079	0.037
0.055	0.269	-1.011	-0.073	0.387	-0.919	0.152	0.298	-0.122	0.050	-0.077	-0.059	0.118	0.124	0.159	0.005
0.001	0.265	-1.035	-0.077	0.386	-0.919	-0.039	0.214	-0.040	-0.000	-0.080	-0.082	0.063	0.132	0.184	0.016
-0.033	0.280	-1.054	-0.075	0.386	-0.920	0.020	-0.079	-0.045	-0.037	-0.064	-0.102	0.028	0.121	0.205	0.015
0.013	0.350	-1.050	-0.074	0.380	-0.922	-0.275	-0.017	-0.006	0.008	0.010	-0.095	0.074	0.055	0.203	0.028
-0.076	0.342	-1.042	-0.063	0.376	-0.924	-0.200	-0.616	0.028	-0.092	0.006	-0.085	0.016	0.066	0.196	0.030
0.132	0.357	-1.039	-0.060	0.369	-0.927	-0.374	-0.077	-0.047	0.113	0.028	-0.077	0.192	0.055	0.193	0.033
0.028	0.369	-1.050	-0.060	0.362	-0.930	-0.381	0.007	-0.001	0.009	0.047	-0.086	0.087	0.047	0.206	0.019
0.001	0.350	-1.062	-0.057	0.355	-0.933	-0.380	-0.158	-0.078	-0.021	0.035	-0.095	0.060	0.069	0.218	0.026
-0.033	0.365	-1.058	-0.052	0.349	-0.936	-0.334	-0.246	-0.044	-0.061	0.056	-0.088	0.024	0.057	0.215	0.005
-0.033	0.381	-1.066	-0.051	0.346	-0.937	-0.145	0.000	-0.112	-0.062	0.074	-0.095	0.024	0.045	0.224	-0.007
0.047	0.385	-1.015	-0.046	0.342	-0.939	-0.229	-0.217	-0.042	0.014	0.082	-0.042	0.104	0.044	0.173	0.000
-0.018	0.381	-1.050	-0.047	0.342	-0.939	-0.003	0.076	-0.124	-0.051	0.078	-0.077	0.037	0.051	0.210	0.006
0.070	0.385	-1.003	-0.048	0.340	-0.939	-0.097	0.154	-0.103	0.040	0.084	-0.029	0.124	0.050	0.164	0.001
0.005	0.396	-1.023	-0.056	0.343	-0.938	0.108	0.448	-0.125	-0.018	0.093	-0.050	0.057	0.041	0.184	-0.011
-0.057	0.377	-1.062	-0.048	0.344	-0.938	0.055	-0.384	-0.024	-0.087	0.073	-0.090	0.005	0.064	0.224	-0.017
-0.022	0.369	-1.007	-0.054	0.348	-0.936	0.236	0.377	-0.160	-0.046	0.060	-0.036	0.028	0.076	0.169	-0.025
-0.030	0.408	-0.928	-0.066	0.354	-0.933	0.314	0.690	-0.206	-0.042	0.093	0.039	0.019	0.040	0.091	-0.015
-0.007	0.462	-1.039	-0.068	0.360	-0.931	0.274	0.182	-0.051	-0.016	0.141	-0.073	0.041	0.012	0.204	-0.013
0.020	0.439	-1.054	-0.076	0.365	-0.928	0.248	0.460	-0.125	0.018	0.113	-0.091	0.066	0.014	0.221	0.015
-0.068	0.423	-1.011	-0.083	0.368	-0.926	0.172	0.414	-0.038	-0.063	0.094	-0.050	0.024	0.032	0.179	0.032
0.109	0.385	-0.983	-0.082	0.374	-0.924	0.336	-0.001	-0.066	0.113	0.049	-0.025	0.151	0.073	0.153	0.036
0.001	0.365	-1.023	-0.084	0.379	-0.922	0.252	0.150	-0.020	0.008	0.025	-0.066	0.041	0.096	0.194	0.049
0.001	0.365	-1.023	-0.087	0.386	-0.918	0.389	0.198	-0.047	0.011	0.018	-0.069	0.039	0.100	0.196	0.083
0.101	0.303	-0.956	-0.094	0.392	-0.915	0.338	0.385	-0.009	0.117	-0.050	-0.005	0.137	0.165	0.129	0.067
0.101	0.300	-0.991	-0.100	0.398	-0.912	0.366	0.386	-0.055	0.124	-0.060	-0.044	0.134	0.172	0.165	0.071
-0.018	0.230	-1.019	-0.107	0.405	-0.908	0.414	0.408	-0.042	0.011	-0.137	-0.076	0.013	0.245	0.193	0.095
0.020	0.203	-0.944	-0.107	0.413	-0.904	0.444	0.045	-0.015	0.050	-0.172	-0.004	0.050	0.274	0.120	0.059
0.163	0.195	-0.818	-0.122	0.422	-0.899	0.491	0.912	-0.121	0.207	-0.188	0.116	0.192	0.283	0.004	0.040
-0.103	0.187	-0.885	-0.123	0.431	-0.894	0.564	0.116	-0.048	-0.056	-0.206	0.044	0.073	0.294	0.065	0.058
0.013	0.145	-0.849	-0.127	0.440	-0.889	0.529	0.264	-0.071	0.063	-0.257	0.075	0.043	0.339	0.032	0.033
0.120	0.253	-0.786	-0.138	0.450	-0.882	0.540	0.739	-0.142	0.182	-0.159	0.131	0.152	0.234	0.028	0.007
-0.091	0.207	-0.775	-0.135	0.465	-0.875	0.829	-0.055	-0.185	-0.032	-0.220	0.136	0.059	0.284	0.037	0.024
0.005	0.214	-0.778	-0.140	0.479	-0.867	0.806	0.403	-0.189	0.069	-0.226	0.124	0.039	0.279	0.030	0.052
0.005	0.245	-0.739	-0.145	0.491	-0.859	0.717	0.331	-0.038	0.074	-0.208	0.155	0.040	0.251	0.067	0.014
0.170	0.307	-0.704	-0.158	0.506	-0.848	0.862	0.924	-0.183	0.252	-0.161	0.180	0.207	0.191	0.101	0.040
-0.137	0.307	-0.818	-0.165	0.522	-0.837	0.938	0.506	-0.143	-0.048	-0.177	0.055	0.100	0.193	0.015	0.029
-0.030	0.408	-0.830	-0.172	0.535	-0.827	0.804	0.519	-0.117	0.067	-0.090	0.033	0.008	0.095	0.029	0.038
-0.133	0.431	-0.845	-0.178	0.551	-0.816	0.938	0.403	-0.091	-0.032	-0.082	0.006	0.095	0.073	0.046	0.020
-0.037	0.439	-0.830	-0.181	0.565	-0.805	0.890	0.280	-0.053	0.068	-0.089	0.011	0.001	0.068	0.032	0.034
-0.007	0.431	-0.782	-0.189	0.580	-0.792	0.918	0.597	-0.138	0.106	-0.112	0.046	0.032	0.078	0.014	0.045
-0.110	0.450	-0.842	-0.187	0.593	-0.784	0.819	-0.092	-0.040	0.000	-0.105	-0.023	0.071	0.061	0.046	0.050
-0.010	0.454	-0.834	-0.194	0.606	-0.772	0.825	0.609	-0.133	0.108	-0.114	-0.026	0.029	0.060	0.040	0.064
-0.118	0.450	-0.771	-0.197	0.618	-0.761	0.828	0.292	-0.103	0.003	-0.131	0.026	0.079	0.066	0.021	0.060
0.005	0.497	-0.818	-0.198	0.632	-0.749	0.850	0.235	-0.167	0.127	-0.098	-0.033	0.043	0.022	0.028	0.067
-0.064	0.497	-0.790	-0.199	0.644	-0.739	0.813	0.154	-0.108	0.059	-0.111	-0.016	0.026	0.025	0.001	0.042
-0.091	0.520	-0.802	-0.199	0.657	-0.727	0.847	0.192	-0.136	0.033	-0.100	-0.039	0.053	0.004	0.014	0.049
-0.160	0.516	-0.802	-0.201	0.669	-0.715	0.875	0.262	-0.125	-0.034	-0.117	-0.051	0.121	0.011	0.015	0.044
-0.099	0.524	-0.735	-0.206	0.683	-0.701	0.945	0.486	-0.188	0.031	-0.123	0.002	0.060	0.006	0.050	0.036
-0.022	0.555	-0.719	-0.210	0.696	-0.686	0.912	0.538	-0.163	0.113	-0.105	0.003	0.016	0.023	0.065	0.031
-0.149	0.578	-0.790	-0.213	0.711	-0.671	1.016	0.395	-0.174	-0.011	-0.096	-0.083	0.110	0.043	0.007	0.049
-0.149	0.578	-0.790	-0.212	0.724	-0.656	1.001	0.137	-0.185	-0.012	-0.110	-0.098	0.111	0.041	0.009	0.062
-0.057	0.574	-0.676	-0.214	0.737	-0.641	0.965	0.322	-0.131	0.083	-0.127	0.002	0.019	0.035	0.103	0.034
-0.064	0.601	-0.719	-0.217	0.750	-0.625	0.957	0.429	-0.143	0.078	-0.112	-0.057	0.027	0.060	0.057	0.032
-0.207	0.651	-0.715	-0.216	0.762	-0.610	1.013	0.088	-0.139	-0.065	-0.074	-0.069	0.171	0.107	0.060	0.040
-0.149	0.640	-0.676	-0.215	0.775	-0.594	1.035	0.176	-0.151	-0.008	-0.099	-0.045	0.113	0.093	0.097	0.028
-0.107	0.682	-0.711	-0.215	0.788	-0.576	1.068	0.239	-0.188	0.034	-0.069	-0.098	0.070	0.133	0.060	0.018
-0.141	0.678	-0.644	-0.213	0.800	-0.560	1.032	0.011	-0.118	-0.002	-0.085	-0.047	0.104	0.126	0.124	0.021
-0.122	0.705	-0.656	-0.212	0.813	-0.542	1.134	0.117	-0.148	0.016	-0.071	-0.077	0.086	0.150	0.110	0.024
-0.191	0.721	-0.652	-0.210	0.825	-0.525	1.065	-0.063	-0.072	-0.055	-0.066	-0.090	0.154	0.162	0.112	0.017
-0.122	0.759	-0.585	-0.207	0.837	-0.506	1.153	0.074	-0.185	0.011	-0.040	-0.042	0.085	0.198	0.177	0.019
-0.126	0.755	-0.585	-0.206	0.849	-0.486	1.144	0.174	-0.191	0.006	-0.056	-0.062	0.089	0.191	0.174	0.011
-0.137	0.763	-0.605	-0.203	0.860	-0.468	1.089	-0.032	-0.133	-0.008	-0.059	-0.099	0.100	0.196	0.152	0.021
-0.160	0.810	-0.570	-0.200	0.870	-0.450	1.119	-0.090	-0.091	-0.034	-0.023	-0.082	0.123	0.239	0.185	0.016
-0.118	0.810	-0.542	-0.198	0.880	-0.431	1.126	-0.089	-0.049	0.007	-0.033	-0.074	0.080	0.236	0.209	0.021
-0.149	0.813	-0.518	-0.196	0.890	-0.412	1.115	-0.145	-0.032	-0.026	-0.038	-0.069	0.112	0.236	0.230	0.033
-0.103	0.821	-0.538	-0.196	0.897	-0.396	0.982	-0.235	0.077	0.020	-0.038	-0.105	0.065	0.241	0.207	0.060
-0.080	0.821	-0.546	-0.197	0.904	-0.379	0.989	-0.005	0.119	0.045	-0.045	-0.130	0.041	0.238	0.197	0.072
-0.045	0.813	-0.566	-0.200	0.911	-0.361	1.017	-0.158	0.212	0.082	-0.059	-0.167	0.006	0.227	0.174	0.077
-0.122	0.856	-0.621	-0.204	0.917	-0.342	1.108	0.017	0.231	0.009	-0.023	-0.241	0.083	0.266	0.116	0.072
-0.203	0.895	-0.621	-0.209	0.923	-0.323	1.078	-0.071	0.311	-0.066	0.010	-0.260	0.163	0.301	0.112	0.072
-0.191	0.964	-0.550	-0.216	0.929	-0.302	1.143	0.218	0.288	-0.048	0.074	-0.210	0.151	0.368	0.179	0.050
-0.122	1.014	-0.507	-0.222	0.934	-0.281	1.068	0.273	0.288	0.028	0.119	-0.187	0.081	0.415	0.219	0.040
-0.210	1.014	-0.514	-0.228	0.937	-0.263	0.927	0.245	0.261	-0.054	0.116	-0.213	0.169	0.411	0.208	0.048
-0.187	1.003	-0.483	-0.232	0.940	-0.250	0.745	0.065	0.203	-0.027	0.101	-0.195	0.146	0.396	0.237	0.051
-0.145	0.995	-0.412	-0.236	0.942	-0.239	0.584	0.106	0.185	0.019	0.092	-0.135	0.104	0.385	0.304	0.047
-0.153	0.976	-0.373	-0.237	0.943	-0.235	0.314	-0.345	0.179	0.013	0.072	-0.099	0.111	0.362	0.340	0.095
-0.145	0.995	-0.408	-0.238	0.943	-0.234	0.159	-0.435	0.151	0.021	0.091	-0.135	0.102	0.377	0.301	0.138
0.001	1.123	-0.601	-0.237	0.942	-0.238	-0.080	-0.257	0.068	0.166	0.219	-0.324	0.043	0.501	0.103	0.174
0.001	1.123	-0.601	-0.234	0.942	-0.242	-0.113	-0.170	-0.049	0.164	0.219	-0.320	0.044	0.498	0.099	0.214
-0.037	1.003	-0.676	-0.229	0.941	-0.248	-0.151	-0.525	-0.111	0.120	0.100	-0.389	0.005	0.375	0.021	0.267
-0.007	0.937	-0.629	-0.223	0.941	-0.254	-0.082	-0.557	-0.127	0.145	0.035	-0.336	0.037	0.305	0.064	0.278
0.090	0.922	-0.617	-0.219	0.941	-0.258	-0.082	-0.494	-0.054	0.237	0.019	-0.319	0.134	0.286	0.073	0.306
0.090	0.945	-0.613	-0.214	0.940	-0.264	-0.092	-0.692	-0.016	0.232	0.043	-0.310	0.135	0.305	0.073	0.344
0.182	0.945	-0.629	-0.209	0.941	-0.267	0.034	-0.489	-0.072	0.320	0.043	-0.323	0.229	0.301	0.054	0.369
0.228	0.991	-0.585	-0.205	0.942	-0.267	0.083	-0.126	-0.118	0.362	0.088	-0.279	0.276	0.343	0.093	0.348
0.193	0.972	-0.534	-0.203	0.942	-0.267	-0.020	0.144	-0.054	0.326	0.069	-0.227	0.242	0.320	0.141	0.334
0.017	1.018	-0.558	-0.200	0.941	-0.272	-0.153	-0.218	-0.048	0.146	0.116	-0.246	0.065	0.362	0.113	0.290
0.063	0.995	-0.534	-0.197	0.941	-0.276	-0.169	-0.086	-0.114	0.189	0.093	-0.218	0.112	0.335	0.133	0.241
0.009	1.003	-0.518	-0.193	0.939	-0.285	-0.336	-0.523	-0.021	0.131	0.103	-0.193	0.057	0.339	0.145	0.197
0.028	0.987	-0.467	-0.190	0.937	-0.293	-0.376	-0.269	-0.041	0.147	0.089	-0.133	0.076	0.320	0.193	0.185
-0.003	0.976	-0.503	-0.187	0.934	-0.304	-0.443	-0.420	0.003	0.114	0.080	-0.158	0.045	0.304	0.155	0.159
0.005	0.987	-0.491	-0.184	0.931	-0.315	-0.576	-0.095	-0.060	0.119	0.095	-0.134	0.052	0.312	0.163	0.142
-0.026	1.003	-0.483	-0.180	0.927	-0.329	-0.630	-0.352	-0.096	0.084	0.114	-0.113	0.021	0.324	0.168	0.098
-0.041	0.956	-0.514	-0.175	0.923	-0.342	-0.665	-0.066	-0.196	0.064	0.071	-0.131	0.005	0.274	0.133	0.068
-0.176	0.937	-0.491	-0.170	0.919	-0.357	-0.703	-0.434	-0.138	-0.076	0.056	-0.093	0.130	0.250	0.154	0.044
-0.083	0.956	-0.396	-0.165	0.913	-0.372	-0.819	-0.144	-0.178	0.012	0.081	0.017	0.038	0.265	0.245	0.034
-0.057	0.902	-0.440	-0.160	0.908	-0.386	-0.733	-0.105	-0.200	0.034	0.032	-0.012	0.012	0.207	0.198	0.004
-0.026	0.914	-0.487	-0.153	0.902	-0.404	-0.866	-0.698	-0.102	0.058	0.050	-0.041	0.020	0.214	0.147	0.028
-0.149	0.848	-0.503	-0.148	0.896	-0.419	-0.810	-0.161	-0.190	-0.070	-0.010	-0.041	0.104	0.144	0.127	0.034
0.001	0.883	-0.510	-0.143	0.889	-0.435	-0.814	-0.301	-0.116	0.075	0.032	-0.033	0.046	0.175	0.116	0.051
-0.041	0.821	-0.526	-0.138	0.881	-0.452	-0.908	-0.372	-0.059	0.029	-0.022	-0.031	0.004	0.109	0.096	0.054
0.090	0.871	-0.447	-0.133	0.873	-0.469	-0.935	-0.246	-0.111	0.155	0.036	0.065	0.135	0.155	0.170	0.073
0.032	0.833	-0.495	-0.137	0.864	-0.484	-0.942	0.730	-0.176	0.101	0.006	0.032	0.078	0.112	0.119	0.056
-0.007	0.813	-0.514	-0.133	0.854	-0.503	-1.042	-0.286	-0.015	0.059	-0.003	0.032	0.040	0.089	0.095	0.046
-0.083	0.844	-0.617	-0.131	0.844	-0.520	-0.996	-0.173	-0.023	-0.020	0.038	-0.053	0.037	0.116	0.012	0.018
-0.095	0.837	-0.629	-0.130	0.833	-0.538	-1.029	-0.031	-0.030	-0.033	0.041	-0.047	0.048	0.105	0.028	0.006
-0.095	0.837	-0.629	-0.129	0.823	-0.553	-0.927	0.111	-0.132	-0.034	0.051	-0.031	0.047	0.101	0.032	-0.001
-0.041	0.794	-0.633	-0.126	0.812	-0.570	-0.959	-0.329	0.027	0.017	0.019	-0.018	0.008	0.055	0.041	-0.001
-0.057	0.767	-0.664	-0.124	0.801	-0.586	-1.005	-0.069	-0.009	0.000	0.003	-0.033	0.007	0.025	0.076	0.017
-0.057	0.752	-0.644	-0.121	0.789	-0.602	-0.964	-0.244	-0.002	-0.002	-0.001	0.003	0.007	0.006	0.061	0.015
0.028	0.705	-0.660	-0.120	0.777	-0.618	-0.979	-0.026	-0.011	0.082	-0.035	0.003	0.078	0.043	0.080	0.022
-0.068	0.674	-0.648	-0.116	0.766	-0.632	-0.872	-0.303	0.002	-0.018	-0.055	0.030	0.018	0.077	0.072	0.037
0.020	0.659	-0.672	-0.112	0.755	-0.646	-0.848	-0.258	-0.035	0.067	-0.060	0.020	0.071	0.096	0.099	0.042
0.059	0.682	-0.680	-0.111	0.744	-0.659	-0.889	0.017	-0.061	0.104	-0.025	0.026	0.110	0.076	0.110	0.048
-0.026	0.701	-0.743	-0.107	0.731	-0.674	-0.935	-0.315	0.007	0.015	0.007	-0.022	0.025	0.060	0.177	0.051
0.063	0.721	-0.759	-0.108	0.718	-0.688	-0.941	0.152	-0.021	0.105	0.039	-0.024	0.114	0.043	0.196	0.041
-0.068	0.682	-0.790	-0.102	0.705	-0.702	-0.915	-0.389	-0.036	-0.032	0.013	-0.041	0.016	0.085	0.230	0.043
0.001	0.624	-0.688	-0.097	0.692	-0.715	-0.896	-0.359	0.024	0.032	-0.033	0.075	0.053	0.145	0.131	0.037
0.093	0.597	-0.719	-0.098	0.681	-0.725	-0.766	0.129	-0.012	0.126	-0.049	0.054	0.146	0.175	0.165	0.022
-0.037	0.585	-0.782	-0.095	0.670	-0.736	-0.774	-0.211	-0.007	-0.008	-0.049	0.003	0.016	0.188	0.231	0.051
0.020	0.640	-0.763	-0.092	0.659	-0.747	-0.763	-0.188	-0.003	0.046	0.017	0.034	0.075	0.137	0.214	0.048
0.132	0.612	-0.743	-0.095	0.648	-0.756	-0.736	0.304	-0.056	0.161	0.000	0.063	0.186	0.166	0.197	0.037
-0.033	0.562	-0.814	-0.093	0.638	-0.765	-0.621	-0.138	0.021	-0.006	-0.040	0.001	0.021	0.219	0.270	0.045
0.013	0.562	-0.822	-0.099	0.630	-0.770	-0.483	0.436	-0.035	0.046	-0.033	-0.001	0.068	0.221	0.280	0.045
0.013	0.516	-0.782	-0.104	0.622	-0.776	-0.497	0.384	0.018	0.052	-0.072	0.045	0.069	0.270	0.242	0.029
0.001	0.504	-0.778	-0.115	0.616	-0.779	-0.383	0.741	-0.034	0.051	-0.077	0.052	0.058	0.284	0.240	0.032
0.020	0.493	-0.794	-0.111	0.611	-0.784	-0.321	-0.274	0.036	0.066	-0.084	0.041	0.077	0.299	0.258	0.030
-0.037	0.462	-0.830	-0.115	0.608	-0.786	-0.195	0.312	-0.042	0.012	-0.111	0.008	0.020	0.333	0.295	0.035
-0.003	0.470	-0.810	-0.117	0.604	-0.788	-0.227	0.144	0.012	0.049	-0.100	0.031	0.054	0.327	0.276	0.041
0.028	0.473	-0.771	-0.124	0.602	-0.789	-0.127	0.483	-0.028	0.087	-0.094	0.071	0.085	0.326	0.238	0.042
0.036	0.466	-0.739	-0.131	0.601	-0.789	-0.079	0.522	-0.066	0.101	-0.101	0.102	0.094	0.336	0.207	0.045
0.020	0.493	-0.735	-0.139	0.601	-0.787	0.040	0.634	-0.119	0.094	-0.074	0.104	0.078	0.311	0.203	0.033
-0.037	0.454	-0.790	-0.144	0.604	-0.784	0.130	0.429	-0.150	0.041	-0.115	0.047	0.020	0.352	0.259	0.019
-0.083	0.454	-0.778	-0.145	0.607	-0.781	0.237	0.165	-0.079	-0.004	-0.119	0.056	0.026	0.354	0.247	0.017
-0.083	0.454	-0.778	-0.148	0.613	-0.776	0.379	0.261	-0.105	-0.001	-0.124	0.050	0.025	0.355	0.248	0.006
-0.003	0.489	-0.739	-0.153	0.621	-0.769	0.483	0.407	-0.102	0.084	-0.097	0.083	0.055	0.322	0.209	0.013
-0.076	0.493	-0.763	-0.159	0.630	-0.760	0.585	0.496	-0.068	0.017	-0.102	0.050	0.018	0.319	0.233	0.024
-0.018	0.485	-0.743	-0.167	0.641	-0.749	0.748	0.570	-0.070	0.082	-0.121	0.059	0.039	0.327	0.214	0.050
-0.026	0.477	-0.668	-0.173	0.652	-0.738	0.756	0.505	-0.061	0.081	-0.140	0.122	0.032	0.335	0.140	0.039
0.020	0.524	-0.747	-0.181	0.664	-0.725	0.798	0.691	-0.107	0.135	-0.106	0.031	0.078	0.289	0.219	0.043
-0.126	0.543	-0.755	-0.187	0.674	-0.715	0.673	0.494	-0.100	-0.005	-0.097	0.012	0.068	0.270	0.227	0.025
-0.099	0.527	-0.751	-0.190	0.685	-0.703	0.773	0.437	-0.192	0.025	-0.123	0.004	0.041	0.286	0.224	0.024
-0.153	0.547	-0.715	-0.193	0.696	-0.691	0.740	0.395	-0.149	-0.026	-0.115	0.028	0.096	0.267	0.189	0.014
-0.083	0.562	-0.688	-0.198	0.708	-0.678	0.851	0.506	-0.168	0.047	-0.111	0.042	0.026	0.252	0.162	0.008
-0.064	0.566	-0.711	-0.201	0.719	-0.665	0.818	0.416	-0.133	0.070	-0.119	0.005	0.006	0.248	0.186	0.009
-0.183	0.593	-0.727	-0.201	0.731	-0.652	0.852	0.144	-0.136	-0.050	-0.103	-0.024	0.126	0.221	0.202	0.013
-0.103	0.643	-0.668	-0.204	0.743	-0.637	0.889	0.601	-0.299	0.034	-0.066	0.020	0.045	0.171	0.144	0.011
-0.153	0.655	-0.672	-0.203	0.756	-0.622	0.926	0.218	-0.216	-0.017	-0.066	0.001	0.095	0.159	0.148	-0.010
-0.130	0.659	-0.708	-0.203	0.768	-0.607	0.943	0.352	-0.287	0.006	-0.075	-0.050	0.071	0.155	0.184	-0.001
-0.180	0.667	-0.648	-0.201	0.781	-0.591	1.001	0.161	-0.262	-0.047	-0.080	-0.006	0.121	0.147	0.125	0.006
-0.122	0.690	-0.609	-0.202	0.794	-0.573	1.068	0.348	-0.201	0.012	-0.070	0.015	0.064	0.124	0.087	0.022
-0.083	0.698	-0.648	-0.200	0.807	-0.556	1.058	0.215	-0.242	0.048	-0.076	-0.042	0.025	0.117	0.126	0.018
-0.060	0.698	-0.585	-0.199	0.820	-0.537	1.114	0.255	-0.231	0.070	-0.089	0.001	0.002	0.117	0.064	0.022
-0.149	0.744	-0.621	-0.198	0.833	-0.518	1.113	0.280	-0.240	-0.019	-0.055	-0.054	0.090	0.071	0.099	0.022
-0.153	0.709	-0.558	-0.197	0.845	-0.498	1.131	0.281	-0.216	-0.023	-0.102	-0.011	0.094	0.106	0.037	0.013
-0.137	0.736	-0.554	-0.195	0.857	-0.476	1.233	0.215	-0.199	-0.009	-0.087	-0.029	0.078	0.078	0.033	0.007
-0.118	0.813	-0.530	-0.193	0.869	-0.456	1.170	0.208	-0.243	0.008	-0.022	-0.027	0.059	0.001	0.010	0.011
-0.103	0.806	-0.522	-0.190	0.880	-0.435	1.164	0.135	-0.229	0.021	-0.040	-0.040	0.044	0.009	0.003	0.021
-0.126	0.833	-0.534	-0.186	0.891	-0.414	1.170	0.119	-0.262	-0.005	-0.024	-0.073	0.067	0.018	0.015	0.022
-0.095	0.829	-0.487	-0.181	0.901	-0.394	1.171	-0.042	-0.239	0.021	-0.038	-0.047	0.036	0.014	0.032	0.025
-0.137	0.844	-0.503	-0.179	0.911	-0.371	1.190	0.372	-0.274	-0.023	-0.032	-0.086	0.078	0.029	0.016	0.026
-0.107	0.902	-0.475	-0.175	0.920	-0.349	1.186	0.128	-0.235	0.005	0.016	-0.080	0.047	0.087	0.043	0.021
-0.107	0.902	-0.475	-0.171	0.929	-0.329	1.149	-0.037	-0.190	0.001	0.008	-0.101	0.046	0.087	0.043	0.027
-0.137	0.902	-0.428	-0.168	0.937	-0.306	1.206	0.060	-0.174	-0.032	-0.000	-0.076	0.077	0.087	0.090	0.030
-0.053	0.925	-0.392	-0.165	0.945	-0.283	1.210	0.145	-0.192	0.049	0.015	-0.064	0.008	0.110	0.126	0.028
-0.103	0.968	-0.388	-0.161	0.952	-0.261	1.211	-0.115	-0.172	-0.004	0.051	-0.082	0.042	0.152	0.129	0.031
-0.107	0.937	-0.361	-0.159	0.958	-0.237	1.265	0.185	-0.169	-0.010	0.013	-0.079	0.046	0.121	0.156	0.025
-0.076	0.956	-0.365	-0.157	0.964	-0.214	1.175	0.156	-0.135	0.019	0.027	-0.106	0.014	0.140	0.151	0.012
-0.176	0.929	-0.357	-0.155	0.969	-0.192	1.191	-0.123	-0.076	-0.083	-0.005	-0.120	0.114	0.113	0.158	0.001
-0.122	0.972	-0.306	-0.152	0.974	-0.169	1.216	-0.002	-0.128	-0.032	0.032	-0.092	0.060	0.155	0.208	-0.001
-0.160	0.991	-0.298	-0.149	0.978	-0.145	1.245	-0.122	-0.114	-0.073	0.048	-0.108	0.098	0.175	0.215	0.001
-0.126	0.995	-0.298	-0.148	0.981	-0.123	1.194	-0.187	-0.028	-0.039	0.048	-0.130	0.064	0.179	0.215	0.026
-0.037	0.999	-0.211	-0.147	0.984	-0.100	1.191	-0.051	-0.066	0.047	0.050	-0.067	0.025	0.183	0.301	0.040
-0.037	1.038	-0.258	-0.145	0.986	-0.077	1.220	-0.101	-0.054	0.046	0.086	-0.137	0.024	0.222	0.253	0.051
-0.080	1.026	-0.294	-0.145	0.988	-0.056	1.095	-0.099	0.030	0.004	0.073	-0.193	0.018	0.210	0.217	0.056
-0.107	1.026	-0.215	-0.147	0.989	-0.036	1.078	-0.149	0.076	-0.021	0.072	-0.134	0.045	0.211	0.295	0.058
-0.091	1.034	-0.172	-0.149	0.989	-0.015	1.117	-0.137	0.128	-0.004	0.080	-0.112	0.029	0.218	0.338	0.056
-0.060	1.030	-0.175	-0.151	0.988	0.006	1.079	-0.178	0.138	0.030	0.076	-0.136	0.003	0.215	0.333	0.057
-0.064	1.014	-0.175	-0.155	0.988	0.025	1.017	0.084	0.198	0.030	0.062	-0.156	0.001	0.201	0.331	0.063
-0.095	1.107	-0.207	-0.159	0.986	0.044	0.977	0.126	0.235	0.003	0.156	-0.206	0.030	0.293	0.297	0.051
-0.107	1.177	-0.164	-0.164	0.985	0.062	0.921	0.178	0.251	-0.004	0.227	-0.181	0.040	0.362	0.339	0.028
-0.218	1.161	-0.183	-0.169	0.983	0.077	0.756	0.153	0.286	-0.110	0.214	-0.215	0.150	0.346	0.317	0.008
-0.222	1.065	-0.132	-0.176	0.981	0.085	0.484	-0.102	0.311	-0.107	0.119	-0.172	0.153	0.249	0.366	-0.006
-0.191	1.045	-0.097	-0.181	0.980	0.089	0.262	-0.182	0.240	-0.071	0.101	-0.140	0.120	0.229	0.399	-0.003
-0.153	1.053	-0.042	-0.184	0.979	0.092	0.210	-0.244	0.176	-0.029	0.110	-0.088	0.079	0.237	0.453	0.024
-0.083	1.018	-0.038	-0.187	0.978	0.093	0.108	-0.174	0.113	0.043	0.076	-0.085	0.008	0.201	0.455	0.054
-0.057	1.065	-0.077	-0.188	0.978	0.091	-0.050	-0.111	0.063	0.071	0.122	-0.122	0.020	0.247	0.413	0.093
-0.080	1.053	-0.144	-0.191	0.978	0.086	-0.155	-0.391	0.142	0.051	0.111	-0.183	0.002	0.234	0.345	0.153
-0.003	1.076	-0.144	-0.192	0.978	0.083	-0.041	-0.267	0.061	0.129	0.134	-0.181	0.075	0.257	0.343	0.200
0.090	1.030	-0.270	-0.191	0.978	0.082	0.017	-0.219	-0.022	0.220	0.088	-0.305	0.168	0.210	0.216	0.225
0.090	1.030	-0.270	-0.190	0.979	0.079	-0.060	-0.277	-0.028	0.220	0.088	-0.301	0.168	0.209	0.215	0.267
0.009	0.987	-0.274	-0.191	0.979	0.073	-0.134	-0.472	0.073	0.140	0.045	-0.300	0.088	0.166	0.210	0.292
0.097	0.987	-0.294	-0.193	0.979	0.068	-0.121	-0.376	0.105	0.231	0.045	-0.314	0.176	0.166	0.190	0.300
0.093	1.007	-0.258	-0.195	0.979	0.062	-0.150	-0.548	0.110	0.229	0.065	-0.273	0.172	0.185	0.225	0.309
0.120	1.045	-0.321	-0.197	0.979	0.056	-0.137	-0.593	0.102	0.258	0.103	-0.329	0.199	0.223	0.161	0.321
0.147	1.061	-0.250	-0.196	0.979	0.051	-0.119	-0.427	-0.016	0.284	0.118	-0.253	0.225	0.238	0.231	0.312
0.097	1.103	-0.239	-0.196	0.980	0.044	-0.222	-0.545	-0.012	0.233	0.161	-0.234	0.174	0.280	0.242	0.294
0.090	1.119	-0.195	-0.195	0.980	0.036	-0.283	-0.463	0.012	0.225	0.176	-0.182	0.166	0.295	0.285	0.255
0.036	1.150	-0.203	-0.193	0.981	0.025	-0.436	-0.467	-0.070	0.170	0.206	-0.179	0.111	0.325	0.275	0.209
-0.030	1.107	-0.203	-0.192	0.981	0.011	-0.570	-0.440	-0.053	0.103	0.163	-0.165	0.046	0.281	0.274	0.180
-0.049	1.126	-0.175	-0.190	0.982	-0.004	-0.634	-0.536	-0.058	0.082	0.182	-0.123	0.026	0.299	0.300	0.142
-0.007	1.153	-0.175	-0.188	0.982	-0.022	-0.822	-0.381	-0.079	0.123	0.209	-0.105	0.069	0.326	0.299	0.105
-0.064	1.080	-0.148	-0.185	0.982	-0.040	-0.882	-0.228	-0.123	0.062	0.135	-0.059	0.012	0.251	0.325	0.090
-0.118	1.096	-0.195	-0.183	0.981	-0.063	-1.059	-0.401	-0.087	0.006	0.151	-0.083	0.042	0.265	0.277	0.077
-0.053	1.068	-0.172	-0.179	0.980	-0.087	-1.153	-0.358	-0.137	0.067	0.125	-0.036	0.024	0.237	0.298	0.043
-0.076	1.099	-0.211	-0.174	0.978	-0.111	-1.133	-0.354	-0.206	0.039	0.158	-0.052	0.001	0.267	0.257	0.022
-0.141	1.053	-0.203	-0.169	0.976	-0.135	-1.186	-0.158	-0.206	-0.031	0.113	-0.020	0.065	0.220	0.262	0.017
-0.141	1.072	-0.211	-0.165	0.973	-0.159	-1.216	-0.177	-0.177	-0.035	0.136	-0.003	0.064	0.238	0.253	0.001
-0.072	1.038	-0.179	-0.161	0.970	-0.182	-1.190	-0.092	-0.219	0.029	0.104	0.052	0.006	0.202	0.282	-0.001
-0.095	1.010	-0.227	-0.157	0.966	-0.206	-1.158	-0.179	-0.145	0.002	0.081	0.028	0.017	0.173	0.233	0.001
-0.064	1.045	-0.325	-0.153	0.962	-0.227	-1.108	0.014	-0.192	0.029	0.120	-0.049	0.014	0.207	0.132	0.025
-0.114	1.003	-0.337	-0.150	0.957	-0.250	-1.170	-0.065	-0.114	-0.023	0.082	-0.038	0.036	0.162	0.118	0.027
0.001	1.003	-0.337	-0.147	0.951	-0.273	-1.170	-0.137	-0.105	0.089	0.088	-0.016	0.080	0.160	0.117	0.030
-0.064	1.018	-0.341	-0.145	0.944	-0.297	-1.279	-0.114	-0.067	0.022	0.110	0.005	0.016	0.174	0.110	0.012
-0.060	1.010	-0.317	-0.144	0.936	-0.321	-1.312	0.203	-0.083	0.026	0.110	0.052	0.019	0.165	0.132	0.020
-0.126	0.964	-0.373	-0.144	0.927	-0.345	-1.309	0.196	-0.090	-0.039	0.072	0.021	0.045	0.117	0.075	-0.001
-0.041	0.941	-0.388	-0.140	0.918	-0.371	-1.348	-0.423	-0.046	0.042	0.059	0.031	0.040	0.092	0.056	-0.009
-0.107	0.941	-0.459	-0.141	0.908	-0.395	-1.308	0.186	-0.026	-0.022	0.069	-0.017	0.025	0.091	0.016	-0.027
-0.107	0.941	-0.459	-0.140	0.897	-0.419	-1.336	0.102	-0.071	-0.022	0.079	0.007	0.025	0.089	0.018	-0.016
-0.180	0.891	-0.518	-0.136	0.885	-0.444	-1.349	-0.488	-0.003	-0.099	0.041	-0.026	0.097	0.037	0.079	-0.012
-0.041	0.883	-0.447	-0.131	0.874	-0.467	-1.241	-0.335	-0.092	0.036	0.044	0.067	0.042	0.028	0.010	-0.002
-0.003	0.844	-0.475	-0.130	0.863	-0.489	-1.283	0.144	-0.119	0.073	0.017	0.062	0.081	0.013	0.039	-0.015
-0.033	0.844	-0.558	-0.128	0.850	-0.510	-1.239	0.075	-0.131	0.041	0.029	0.000	0.051	0.015	0.123	-0.002
-0.160	0.783	-0.566	-0.123	0.838	-0.532	-1.236	-0.350	-0.075	-0.090	-0.021	0.014	0.075	0.079	0.133	0.004
-0.083	0.786	-0.609	-0.118	0.824	-0.554	-1.270	-0.431	-0.032	-0.019	-0.003	-0.006	0.002	0.077	0.178	0.016
0.001	0.767	-0.566	-0.114	0.811	-0.574	-1.187	-0.267	-0.055	0.062	-0.010	0.058	0.086	0.098	0.136	0.017
0.086	0.771	-0.562	-0.114	0.798	-0.591	-1.085	0.251	-0.112	0.147	0.007	0.079	0.172	0.095	0.133	0.029
-0.010	0.744	-0.644	-0.116	0.785	-0.609	-1.155	0.295	-0.082	0.053	-0.007	0.014	0.075	0.124	0.217	0.031
-0.068	0.690	-0.597	-0.116	0.772	-0.625	-1.030	0.066	-0.052	-0.005	-0.048	0.078	0.018	0.180	0.171	0.028
-0.068	0.694	-0.692	-0.115	0.758	-0.642	-1.100	-0.141	0.030	-0.007	-0.030	0.001	0.018	0.177	0.267	0.012
-0.018	0.698	-0.676	-0.112	0.745	-0.658	-0.996	-0.046	-0.085	0.041	-0.014	0.033	0.068	0.175	0.252	0.009
-0.010	0.659	-0.668	-0.112	0.732	-0.672	-0.973	-0.002	-0.043	0.047	-0.039	0.055	0.076	0.215	0.245	0.016
-0.003	0.643	-0.680	-0.112	0.720	-0.685	-0.905	0.071	-0.015	0.055	-0.043	0.057	0.084	0.232	0.257	0.034
-0.033	0.609	-0.692	-0.114	0.708	-0.697	-0.850	0.167	0.011	0.026	-0.066	0.058	0.052	0.268	0.270	0.034
0.070	0.612	-0.648	-0.116	0.697	-0.708	-0.756	0.081	0.056	0.131	-0.051	0.112	0.156	0.265	0.227	0.029
-0.026	0.562	-0.735	-0.122	0.689	-0.715	-0.577	0.428	0.010	0.041	-0.093	0.033	0.059	0.316	0.315	0.024
-0.037	0.551	-0.676	-0.127	0.681	-0.721	-0.523	0.342	0.072	0.035	-0.097	0.099	0.048	0.328	0.256	0.023
-0.045	0.531	-0.715	-0.130	0.675	-0.726	-0.355	0.145	0.044	0.030	-0.111	0.064	0.040	0.348	0.296	0.007
-0.045	0.500	-0.688	-0.135	0.672	-0.728	-0.219	0.332	0.055	0.035	-0.139	0.094	0.039	0.380	0.269	0.008
-0.064	0.512	-0.731	-0.140	0.670	-0.729	-0.114	0.305	0.067	0.021	-0.125	0.052	0.020	0.369	0.313	0.008
-0.037	0.551	-0.723	-0.149	0.669	-0.728	-0.021	0.640	0.010	0.057	-0.086	0.059	0.046	0.331	0.306	0.031
-0.083	0.504	-0.731	-0.158	0.670	-0.726	0.051	0.565	0.036	0.019	-0.133	0.049	0.000	0.378	0.314	0.021
0.063	0.547	-0.672	-0.163	0.671	-0.724	0.109	0.268	0.097	0.170	-0.092	0.106	0.146	0.337	0.255	0.014
-0.149	0.516	-0.704	-0.173	0.675	-0.718	0.266	0.805	-0.082	-0.031	-0.127	0.069	0.066	0.368	0.287	0.010
-0.126	0.485	-0.688	-0.175	0.681	-0.712	0.410	0.205	-0.087	-0.006	-0.164	0.079	0.043	0.398	0.272	0.014
-0.095	0.508	-0.711	-0.181	0.688	-0.703	0.508	0.586	-0.123	0.031	-0.148	0.046	0.012	0.375	0.296	-0.025
-0.095	0.508	-0.711	-0.183	0.696	-0.694	0.599	0.230	-0.072	0.033	-0.157	0.038	0.013	0.375	0.296	-0.006
-0.191	0.524	-0.684	-0.188	0.705	-0.684	0.665	0.323	-0.002	-0.058	-0.150	0.055	0.109	0.359	0.269	-0.008
-0.053	0.601	-0.617	-0.194	0.715	-0.671	0.722	0.578	-0.071	0.087	-0.083	0.110	0.029	0.281	0.202	-0.012
-0.176	0.555	-0.688	-0.197	0.727	-0.657	0.884	0.386	-0.180	-0.034	-0.142	0.025	0.095	0.327	0.273	-0.011
-0.133	0.589	-0.644	-0.200	0.738	-0.644	0.800	0.466	-0.153	0.012	-0.118	0.055	0.052	0.292	0.230	0.008
-0.110	0.612	-0.644	-0.203	0.749	-0.630	0.838	0.366	-0.094	0.038	-0.106	0.042	0.029	0.269	0.230	-0.009
-0.107	0.616	-0.609	-0.207	0.762	-0.613	1.001	0.598	-0.231	0.046	-0.115	0.060	0.025	0.265	0.194	-0.007
-0.199	0.678	-0.656	-0.206	0.775	-0.597	1.004	0.241	-0.232	-0.047	-0.067	-0.004	0.117	0.202	0.241	-0.007
-0.176	0.674	-0.613	-0.206	0.789	-0.579	1.065	0.307	-0.231	-0.024	-0.084	0.022	0.094	0.206	0.198	-0.006
-0.145	0.678	-0.581	-0.206	0.801	-0.562	1.065	0.241	-0.163	0.007	-0.093	0.036	0.063	0.201	0.166	-0.008
-0.114	0.686	-0.566	-0.208	0.814	-0.543	1.092	0.385	-0.165	0.039	-0.098	0.033	0.032	0.193	0.149	-0.009
-0.133	0.725	-0.562	-0.210	0.827	-0.522	1.108	0.569	-0.223	0.022	-0.072	0.016	0.051	0.154	0.145	0.003
-0.207	0.752	-0.554	-0.211	0.838	-0.503	1.103	0.320	-0.170	-0.051	-0.056	0.005	0.124	0.126	0.137	-0.015
-0.130	0.771	-0.546	-0.211	0.852	-0.480	1.235	0.566	-0.313	0.026	-0.051	-0.010	0.047	0.106	0.129	-0.023
-0.272	0.790	-0.570	-0.208	0.863	-0.461	1.105	0.046	-0.210	-0.119	-0.042	-0.052	0.189	0.086	0.152	-0.034
-0.168	0.821	-0.495	-0.205	0.874	-0.440	1.163	0.253	-0.274	-0.018	-0.023	0.002	0.084	0.054	0.076	-0.027
-0.214	0.790	-0.538	-0.203	0.884	-0.420	1.086	0.200	-0.201	-0.066	-0.064	-0.061	0.130	0.084	0.119	-0.032
-0.180	0.840	-0.510	-0.201	0.894	-0.401	1.102	0.110	-0.164	-0.033	-0.023	-0.053	0.095	0.033	0.091	-0.002
-0.164	0.833	-0.495	-0.200	0.903	-0.380	1.133	0.133	-0.117	-0.019	-0.040	-0.058	0.079	0.040	0.074	0.007
-0.091	0.887	-0.443	-0.198	0.912	-0.359	1.175	0.133	-0.134	0.052	0.005	-0.028	0.005	0.015	0.022	0.011
-0.118	0.879	-0.408	-0.196	0.922	-0.333	1.298	0.457	-0.266	0.024	-0.013	-0.018	0.031	0.008	0.015	0.012
-0.183	0.848	-0.428	-0.194	0.930	-0.312	1.193	-0.070	-0.125	-0.044	-0.051	-0.059	0.096	0.022	0.004	0.001
-0.164	0.898	-0.404	-0.191	0.938	-0.290	1.182	-0.090	-0.093	-0.027	-0.009	-0.057	0.077	0.029	0.020	-0.027
-0.226	0.937	-0.424	-0.188	0.945	-0.267	1.250	-0.005	-0.181	-0.092	0.023	-0.099	0.138	0.068	0.002	-0.024
-0.257	0.898	-0.388	-0.187	0.951	-0.245	1.188	0.153	-0.107	-0.124	-0.022	-0.087	0.168	0.031	0.038	-0.019
-0.118	0.937	-0.380	-0.186	0.957	-0.222	1.218	-0.041	-0.040	0.013	0.011	-0.101	0.029	0.070	0.047	-0.015
-0.176	0.953	-0.380	-0.185	0.962	-0.199	1.216	-0.040	-0.046	-0.045	0.021	-0.124	0.086	0.086	0.049	-0.001
-0.137	0.964	-0.298	-0.183	0.967	-0.178	1.124	-0.096	-0.050	-0.008	0.028	-0.062	0.046	0.099	0.133	0.009
-0.137	0.964	-0.298	-0.183	0.970	-0.159	1.017	0.047	0.007	-0.008	0.025	-0.081	0.045	0.100	0.135	-0.007
-0.210	0.949	-0.309	-0.185	0.972	-0.141	0.923	-0.001	0.110	-0.079	0.008	-0.110	0.117	0.085	0.124	-0.024
-0.203	0.983	-0.274	-0.188	0.975	-0.122	0.989	0.059	0.097	-0.069	0.040	-0.094	0.109	0.121	0.162	-0.041
-0.291	0.976	-0.329	-0.189	0.977	-0.103	1.034	-0.097	0.074	-0.156	0.031	-0.168	0.197	0.114	0.108	-0.032
-0.283	0.972	-0.333	-0.192	0.978	-0.087	0.956	-0.312	0.152	-0.146	0.026	-0.188	0.188	0.110	0.106	-0.021
-0.114	1.010	-0.246	-0.195	0.978	-0.070	0.884	-0.001	0.179	0.027	0.064	-0.118	0.018	0.150	0.194	-0.020
-0.157	1.041	-0.207	-0.199	0.979	-0.051	0.973	0.033	0.198	-0.011	0.095	-0.097	0.059	0.182	0.235	-0.008
-0.230	1.038	-0.219	-0.203	0.979	-0.034	0.944	-0.091	0.229	-0.080	0.091	-0.126	0.132	0.180	0.224	-0.001
-0.218	1.045	-0.183	-0.208	0.978	-0.017	0.866	-0.089	0.228	-0.064	0.100	-0.107	0.120	0.188	0.261	-0.019
-0.245	1.045	-0.183	-0.212	0.977	-0.004	0.781	-0.207	0.241	-0.086	0.101	-0.120	0.147	0.188	0.262	-0.024
-0.241	1.092	-0.195	-0.216	0.976	0.008	0.677	-0.311	0.179	-0.078	0.148	-0.143	0.142	0.235	0.252	-0.010
-0.214	1.123	-0.175	-0.218	0.976	0.016	0.527	-0.368	0.093	-0.050	0.179	-0.132	0.116	0.266	0.275	0.012
-0.180	1.150	-0.191	-0.219	0.976	0.020	0.355	-0.418	0.055	-0.014	0.207	-0.152	0.081	0.294	0.261	0.054
-0.126	1.161	-0.191	-0.220	0.975	0.021	0.170	-0.486	0.076	0.041	0.219	-0.152	0.027	0.307	0.264	0.104
-0.053	1.157	-0.235	-0.220	0.975	0.021	0.104	-0.357	0.043	0.115	0.215	-0.195	0.046	0.304	0.223	0.148
-0.010	1.157	-0.282	-0.218	0.976	0.019	0.041	-0.314	-0.085	0.155	0.215	-0.241	0.089	0.304	0.177	0.174
-0.018	1.111	-0.302	-0.215	0.977	0.016	-0.050	-0.337	-0.140	0.144	0.168	-0.257	0.082	0.259	0.159	0.199
-0.068	1.053	-0.302	-0.212	0.977	0.011	-0.095	-0.351	-0.140	0.091	0.109	-0.252	0.032	0.201	0.160	0.194
-0.022	1.038	-0.321	-0.208	0.978	0.007	-0.077	-0.431	-0.178	0.133	0.093	-0.267	0.079	0.186	0.142	0.186
-0.091	0.991	-0.337	-0.204	0.979	0.001	-0.120	-0.664	-0.171	0.060	0.045	-0.277	0.010	0.139	0.127	0.189
-0.041	1.018	-0.317	-0.200	0.980	-0.006	-0.187	-0.606	-0.160	0.107	0.072	-0.250	0.061	0.167	0.148	0.215
0.009	1.041	-0.357	-0.197	0.980	-0.015	-0.243	-0.724	-0.142	0.153	0.094	-0.281	0.112	0.190	0.109	0.221
0.105	1.030	-0.294	-0.194	0.981	-0.023	-0.239	-0.703	-0.107	0.246	0.082	-0.210	0.209	0.179	0.173	0.245
0.063	1.038	-0.258	-0.191	0.981	-0.031	-0.244	-0.561	-0.087	0.201	0.090	-0.167	0.167	0.187	0.209	0.247
0.105	1.092	-0.250	-0.187	0.982	-0.037	-0.260	-0.191	-0.166	0.239	0.143	-0.152	0.210	0.242	0.218	0.223
0.032	1.084	-0.231	-0.183	0.982	-0.045	-0.303	-0.411	-0.154	0.162	0.135	-0.125	0.137	0.235	0.239	0.185
-0.037	1.041	-0.215	-0.180	0.982	-0.053	-0.344	-0.234	-0.117	0.090	0.092	-0.101	0.069	0.193	0.256	0.157
-0.041	1.041	-0.211	-0.177	0.982	-0.062	-0.381	-0.193	-0.074	0.084	0.092	-0.088	0.066	0.194	0.260	0.123
-0.041	1.041	-0.211	-0.175	0.982	-0.072	-0.427	-0.320	-0.070	0.082	0.093	-0.078	0.066	0.194	0.261	0.095
-0.049	1.084	-0.254	-0.172	0.982	-0.084	-0.515	-0.348	-0.115	0.071	0.136	-0.110	0.059	0.237	0.219	0.069
-0.076	1.053	-0.191	-0.168	0.981	-0.097	-0.628	-0.152	-0.193	0.039	0.105	-0.034	0.032	0.206	0.282	0.056
-0.141	1.026	-0.211	-0.164	0.980	-0.112	-0.724	-0.284	-0.138	-0.029	0.079	-0.039	0.033	0.180	0.263	0.027
-0.072	1.057	-0.211	-0.160	0.979	-0.127	-0.734	0.025	-0.219	0.036	0.111	-0.024	0.037	0.212	0.264	-0.003
-0.183	1.022	-0.294	-0.155	0.978	-0.143	-0.753	-0.342	-0.198	-0.080	0.077	-0.091	0.075	0.178	0.182	-0.019
-0.160	1.026	-0.246	-0.150	0.976	-0.160	-0.807	-0.415	-0.207	-0.062	0.083	-0.027	0.052	0.182	0.229	-0.007
-0.107	1.014	-0.172	-0.147	0.973	-0.178	-0.918	-0.053	-0.142	-0.010	0.075	0.065	0.002	0.171	0.305	-0.013
-0.026	1.010	-0.211	-0.143	0.970	-0.196	-0.904	-0.144	-0.126	0.068	0.074	0.044	0.084	0.167	0.265	-0.012
-0.103	1.034	-0.329	-0.140	0.967	-0.212	-0.783	-0.145	-0.152	-0.012	0.100	-0.059	0.007	0.190	0.147	-0.002
-0.137	1.080	-0.313	-0.135	0.964	-0.231	-0.899	-0.419	-0.123	-0.050	0.150	-0.024	0.027	0.236	0.162	0.012
-0.057	1.034	-0.231	-0.134	0.959	-0.249	-0.960	0.127	-0.081	0.030	0.108	0.076	0.054	0.190	0.245	-0.004
-0.026	0.972	-0.278	-0.132	0.955	-0.266	-0.898	-0.002	-0.094	0.059	0.050	0.046	0.085	0.128	0.197	-0.009
-0.130	0.983	-0.369	-0.130	0.949	-0.286	-1.007	-0.197	-0.061	-0.046	0.067	-0.025	0.019	0.139	0.107	-0.010
-0.080	0.976	-0.313	-0.128	0.944	-0.306	-1.049	-0.009	-0.091	0.002	0.065	0.050	0.032	0.131	0.162	-0.009
-0.126	0.991	-0.384	-0.125	0.937	-0.327	-1.092	-0.066	-0.121	-0.046	0.087	0.001	0.014	0.146	0.090	-0.026
-0.037	0.972	-0.325	-0.120	0.930	-0.347	-1.086	-0.249	-0.163	0.037	0.074	0.081	0.074	0.127	0.149	-0.023
-0.107	0.887	-0.376	-0.117	0.923	-0.365	-0.983	0.120	-0.197	-0.034	-0.004	0.048	0.005	0.041	0.097	-0.033
-0.099	0.937	-0.475	-0.112	0.916	-0.386	-1.065	-0.415	-0.118	-0.032	0.054	-0.029	0.013	0.091	0.002	-0.022
-0.107	0.949	-0.392	-0.110	0.907	-0.407	-1.155	-0.092	-0.080	-0.041	0.074	0.075	0.005	0.102	0.081	-0.043
-0.041	1.010	-0.471	-0.104	0.898	-0.428	-1.113	-0.299	-0.149	0.019	0.145	0.017	0.071	0.163	0.001	-0.025
-0.164	1.003	-0.510	-0.101	0.887	-0.451	-1.234	-0.288	-0.074	-0.108	0.147	0.001	0.053	0.155	0.039	-0.023
0.020	0.925	-0.463	-0.098	0.875	-0.473	-1.285	-0.125	-0.076	0.074	0.082	0.071	0.132	0.077	0.007	-0.021
-0.045	0.817	-0.510	-0.094	0.864	-0.494	-1.160	-0.213	-0.056	0.005	-0.016	0.045	0.067	0.032	0.041	-0.024
-0.095	0.775	-0.562	-0.090	0.853	-0.514	-1.121	-0.337	-0.083	-0.049	-0.047	0.014	0.017	0.076	0.093	0.001
-0.018	0.790	-0.518	-0.087	0.843	-0.531	-0.994	-0.113	-0.097	0.025	-0.021	0.075	0.094	0.061	0.051	-0.001
0.013	0.771	-0.530	-0.085	0.832	-0.549	-1.043	-0.088	-0.050	0.054	-0.030	0.082	0.125	0.082	0.063	0.006
0.017	0.779	-0.577	-0.082	0.821	-0.566	-0.991	-0.092	-0.057	0.055	-0.011	0.051	0.129	0.075	0.112	0.010
0.017	0.779	-0.577	-0.081	0.810	-0.581	-0.942	0.061	-0.089	0.054	-0.000	0.067	0.129	0.077	0.113	0.008
-0.064	0.713	-0.641	-0.081	0.799	-0.595	-0.892	0.108	-0.075	-0.026	-0.056	0.019	0.048	0.144	0.177	0.013
-0.030	0.744	-0.621	-0.078	0.789	-0.609	-0.857	-0.226	-0.011	0.005	-0.015	0.053	0.083	0.114	0.158	-0.001
0.032	0.721	-0.641	-0.078	0.780	-0.621	-0.727	0.136	-0.082	0.066	-0.029	0.045	0.145	0.139	0.179	0.001
-0.049	0.682	-0.633	-0.078	0.772	-0.631	-0.641	-0.057	0.007	-0.015	-0.060	0.063	0.064	0.180	0.172	0.001
0.051	0.663	-0.585	-0.081	0.765	-0.639	-0.576	0.271	-0.007	0.088	-0.072	0.119	0.164	0.200	0.125	0.009
-0.037	0.601	-0.613	-0.081	0.758	-0.647	-0.475	-0.009	0.019	-0.001	-0.128	0.100	0.077	0.264	0.154	0.023
0.036	0.655	-0.597	-0.082	0.752	-0.654	-0.481	0.188	-0.036	0.074	-0.068	0.123	0.150	0.211	0.139	0.034
0.124	0.636	-0.621	-0.088	0.747	-0.660	-0.429	0.511	-0.026	0.168	-0.081	0.105	0.238	0.232	0.163	0.022
0.013	0.632	-0.617	-0.094	0.740	-0.666	-0.507	0.442	0.041	0.062	-0.078	0.117	0.125	0.237	0.160	0.026
-0.041	0.686	-0.637	-0.101	0.733	-0.672	-0.473	0.443	0.078	0.015	-0.018	0.103	0.072	0.184	0.181	0.007
-0.045	0.678	-0.652	-0.111	0.729	-0.676	-0.338	0.788	-0.008	0.021	-0.022	0.091	0.068	0.193	0.197	-0.019
-0.118	0.682	-0.660	-0.116	0.723	-0.681	-0.382	0.380	-0.013	-0.047	-0.013	0.088	0.005	0.191	0.206	-0.033
-0.053	0.589	-0.656	-0.121	0.719	-0.685	-0.338	0.347	-0.019	0.023	-0.101	0.097	0.059	0.285	0.203	-0.042
-0.103	0.539	-0.668	-0.125	0.715	-0.688	-0.241	0.327	-0.036	-0.023	-0.148	0.088	0.008	0.336	0.215	-0.040
-0.087	0.551	-0.581	-0.128	0.711	-0.691	-0.291	0.192	0.041	-0.005	-0.132	0.179	0.024	0.325	0.129	-0.030
-0.041	0.585	-0.629	-0.135	0.710	-0.691	-0.059	0.591	-0.089	0.048	-0.097	0.131	0.069	0.291	0.177	-0.033
-0.076	0.578	-0.629	-0.141	0.712	-0.688	0.106	0.591	-0.093	0.020	-0.107	0.128	0.033	0.300	0.177	-0.023
-0.080	0.593	-0.605	-0.150	0.715	-0.683	0.164	0.732	-0.076	0.025	-0.094	0.148	0.029	0.285	0.154	-0.034
-0.068	0.620	-0.633	-0.153	0.719	-0.678	0.333	0.234	-0.012	0.040	-0.072	0.115	0.040	0.259	0.182	-0.043
-0.210	0.605	-0.656	-0.156	0.725	-0.670	0.466	0.360	-0.112	-0.099	-0.094	0.084	0.103	0.275	0.206	-0.025
-0.114	0.651	-0.601	-0.163	0.732	-0.661	0.490	0.584	-0.059	0.004	-0.054	0.130	0.007	0.228	0.151	-0.032
-0.014	0.651	-0.605	-0.169	0.740	-0.652	0.537	0.554	-0.095	0.109	-0.061	0.117	0.093	0.228	0.155	-0.044
-0.164	0.620	-0.644	-0.172	0.746	-0.643	0.552	0.205	0.022	-0.038	-0.099	0.069	0.058	0.259	0.194	-0.025
-0.183	0.628	-0.644	-0.179	0.754	-0.632	0.581	0.747	-0.155	-0.050	-0.100	0.058	0.078	0.251	0.194	-0.013
-0.153	0.643	-0.652	-0.184	0.762	-0.621	0.586	0.575	-0.110	-0.014	-0.092	0.039	0.047	0.235	0.202	-0.041
-0.099	0.647	-0.621	-0.190	0.770	-0.609	0.618	0.664	-0.145	0.046	-0.096	0.059	0.006	0.231	0.170	-0.044
-0.195	0.709	-0.574	-0.191	0.778	-0.599	0.618	0.201	-0.122	-0.050	-0.043	0.096	0.090	0.169	0.123	-0.031
-0.207	0.690	-0.609	-0.192	0.785	-0.589	0.550	0.328	-0.140	-0.059	-0.069	0.051	0.103	0.188	0.158	-0.042
-0.133	0.713	-0.597	-0.196	0.792	-0.578	0.570	0.539	-0.145	0.018	-0.053	0.052	0.030	0.164	0.146	-0.065
-0.237	0.698	-0.617	-0.199	0.799	-0.568	0.578	0.411	-0.162	-0.084	-0.075	0.022	0.134	0.179	0.166	-0.062
-0.226	0.732	-0.546	-0.201	0.806	-0.556	0.631	0.435	-0.133	-0.069	-0.048	0.081	0.123	0.144	0.095	-0.063
-0.222	0.755	-0.609	-0.201	0.814	-0.545	0.658	0.257	-0.179	-0.066	-0.033	0.006	0.120	0.120	0.157	-0.067
-0.230	0.717	-0.574	-0.201	0.821	-0.534	0.632	0.051	-0.092	-0.074	-0.079	0.031	0.128	0.158	0.122	-0.066
-0.176	0.755	-0.585	-0.203	0.829	-0.521	0.714	0.389	-0.118	-0.018	-0.048	0.006	0.074	0.119	0.133	-0.063
-0.245	0.779	-0.593	-0.201	0.837	-0.509	0.704	0.031	-0.113	-0.089	-0.033	-0.013	0.143	0.095	0.140	-0.053
-0.233	0.786	-0.550	-0.200	0.845	-0.497	0.768	0.032	-0.090	-0.078	-0.033	0.017	0.132	0.087	0.096	-0.041
-0.168	0.798	-0.546	-0.200	0.853	-0.482	0.796	0.227	-0.143	-0.013	-0.030	0.007	0.067	0.075	0.092	-0.053
-0.168	0.806	-0.518	-0.201	0.860	-0.468	0.748	0.334	-0.109	-0.012	-0.029	0.021	0.067	0.066	0.064	-0.049
-0.237	0.802	-0.514	-0.202	0.868	-0.454	0.836	0.167	-0.057	-0.080	-0.041	0.010	0.136	0.070	0.060	-0.039
-0.230	0.810	-0.530	-0.203	0.875	-0.439	0.775	0.212	-0.018	-0.071	-0.040	-0.020	0.129	0.062	0.075	-0.047
-0.195	0.833	-0.503	-0.206	0.881	-0.426	0.765	0.127	0.074	-0.034	-0.023	-0.006	0.094	0.038	0.047	-0.055
-0.245	0.825	-0.546	-0.208	0.887	-0.412	0.776	0.039	0.102	-0.082	-0.037	-0.063	0.145	0.045	0.090	-0.063
-0.272	0.837	-0.589	-0.211	0.893	-0.398	0.801	0.157	0.088	-0.105	-0.031	-0.121	0.172	0.033	0.133	-0.068
-0.345	0.871	-0.585	-0.215	0.898	-0.384	0.795	0.023	0.167	-0.175	-0.002	-0.131	0.245	0.002	0.129	-0.065
-0.299	0.856	-0.530	-0.219	0.902	-0.371	0.773	-0.090	0.258	-0.125	-0.021	-0.088	0.199	0.013	0.073	-0.047
-0.222	0.852	-0.503	-0.225	0.907	-0.357	0.776	0.166	0.295	-0.041	-0.029	-0.075	0.122	0.017	0.045	-0.035
-0.195	0.879	-0.542	-0.232	0.911	-0.342	0.798	0.259	0.263	-0.008	-0.007	-0.130	0.096	0.010	0.084	-0.025
-0.249	0.910	-0.554	-0.238	0.915	-0.326	0.805	0.377	0.225	-0.055	0.020	-0.157	0.151	0.041	0.096	-0.018
-0.299	0.949	-0.463	-0.244	0.918	-0.311	0.741	0.229	0.222	-0.099	0.055	-0.081	0.200	0.080	0.005	-0.037
-0.272	0.933	-0.400	-0.249	0.921	-0.299	0.667	0.079	0.219	-0.068	0.037	-0.031	0.174	0.065	0.058	-0.056
-0.333	0.860	-0.380	-0.252	0.923	-0.289	0.551	-0.022	0.196	-0.125	-0.039	-0.021	0.236	0.008	0.078	-0.065
-0.276	0.914	-0.361	-0.256	0.925	-0.280	0.531	-0.164	0.240	-0.064	0.014	-0.010	0.179	0.047	0.098	-0.046
-0.272	0.999	-0.373	-0.258	0.927	-0.273	0.467	-0.254	0.210	-0.058	0.097	-0.029	0.176	0.132	0.087	0.011
-0.222	1.022	-0.451	-0.259	0.928	-0.267	0.406	-0.171	0.115	-0.007	0.119	-0.114	0.126	0.156	0.008	0.078
-0.053	0.879	-0.589	-0.257	0.930	-0.263	0.336	-0.241	-0.005	0.161	-0.025	-0.255	0.043	0.013	0.129	0.136
-0.060	0.918	-0.593	-0.255	0.931	-0.262	0.155	-0.236	-0.037	0.151	0.012	-0.260	0.035	0.053	0.133	0.187
-0.068	0.922	-0.637	-0.252	0.931	-0.263	0.136	-0.309	-0.041	0.140	0.016	-0.303	0.027	0.057	0.177	0.228
-0.072	0.879	-0.601	-0.249	0.932	-0.262	0.220	-0.528	0.008	0.133	-0.028	-0.268	0.024	0.015	0.142	0.231
-0.030	0.895	-0.570	-0.246	0.934	-0.260	0.291	-0.484	0.005	0.173	-0.014	-0.239	0.067	0.030	0.111	0.238
-0.022	0.906	-0.585	-0.241	0.936	-0.255	0.443	-0.555	-0.076	0.175	-0.005	-0.259	0.075	0.042	0.128	0.241
-0.003	0.933	-0.574	-0.235	0.940	-0.249	0.530	-0.453	-0.153	0.189	0.019	-0.254	0.095	0.068	0.117	0.251
-0.007	0.953	-0.558	-0.229	0.943	-0.242	0.482	-0.354	-0.165	0.180	0.035	-0.244	0.092	0.087	0.102	0.235
0.032	0.987	-0.507	-0.224	0.945	-0.237	0.365	-0.303	-0.162	0.213	0.068	-0.198	0.131	0.122	0.053	0.213
-0.072	0.995	-0.487	-0.218	0.948	-0.233	0.384	-0.563	-0.143	0.103	0.073	-0.182	0.028	0.129	0.035	0.187
-0.049	1.030	-0.384	-0.213	0.950	-0.230	0.265	-0.254	-0.176	0.121	0.106	-0.083	0.052	0.164	0.066	0.158
-0.060	0.999	-0.396	-0.207	0.952	-0.226	0.265	-0.305	-0.220	0.104	0.073	-0.098	0.041	0.133	0.054	0.123
-0.068	0.987	-0.353	-0.201	0.954	-0.225	0.189	-0.390	-0.221	0.090	0.060	-0.056	0.034	0.121	0.097	0.108
-0.080	1.034	-0.361	-0.196	0.955	-0.223	0.135	-0.199	-0.199	0.074	0.105	-0.065	0.023	0.168	0.090	0.083
-0.095	1.003	-0.392	-0.189	0.956	-0.225	0.042	-0.477	-0.204	0.052	0.073	-0.095	0.008	0.137	0.059	0.062
-0.164	0.983	-0.404	-0.184	0.956	-0.227	-0.036	-0.214	-0.237	-0.023	0.053	-0.104	0.062	0.119	0.047	0.037
-0.130	0.983	-0.357	-0.178	0.957	-0.228	-0.019	-0.065	-0.272	0.006	0.052	-0.056	0.027	0.119	0.096	0.014
-0.176	1.010	-0.357	-0.171	0.958	-0.229	0.019	-0.249	-0.300	-0.047	0.078	-0.055	0.074	0.146	0.096	-0.017
-0.149	1.034	-0.306	-0.163	0.960	-0.229	0.017	-0.167	-0.382	-0.028	0.100	-0.003	0.048	0.170	0.148	-0.022
-0.199	1.018	-0.317	-0.155	0.961	-0.231	-0.046	-0.197	-0.348	-0.085	0.084	-0.013	0.099	0.154	0.137	-0.038
-0.122	0.949	-0.309	-0.149	0.961	-0.232	-0.023	-0.017	-0.304	-0.014	0.014	-0.004	0.023	0.084	0.145	-0.049
-0.160	0.918	-0.306	-0.143	0.962	-0.232	0.015	-0.130	-0.302	-0.059	-0.018	0.000	0.062	0.053	0.149	-0.041
-0.187	0.922	-0.321	-0.137	0.963	-0.232	0.062	-0.369	-0.217	-0.092	-0.015	-0.015	0.090	0.057	0.134	-0.040
-0.072	0.941	-0.298	-0.133	0.963	-0.234	-0.018	-0.415	-0.121	0.019	0.004	0.010	0.025	0.076	0.157	-0.053
-0.157	0.937	-0.290	-0.128	0.964	-0.234	0.021	-0.268	-0.204	-0.070	-0.000	0.019	0.060	0.072	0.166	-0.043
-0.164	1.003	-0.309	-0.125	0.964	-0.236	-0.093	-0.024	-0.139	-0.081	0.066	0.001	0.067	0.137	0.146	-0.044
-0.076	1.034	-0.286	-0.121	0.963	-0.239	-0.116	-0.238	-0.143	0.004	0.097	0.028	0.021	0.168	0.169	-0.069
-0.157	1.030	-0.294	-0.117	0.964	-0.241	-0.094	0.169	-0.278	-0.081	0.093	0.022	0.060	0.164	0.161	-0.057
-0.191	0.991	-0.313	-0.112	0.963	-0.247	-0.272	-0.427	-0.164	-0.121	0.055	0.009	0.094	0.126	0.141	-0.062
-0.068	1.022	-0.306	-0.107	0.961	-0.253	-0.309	-0.100	-0.201	-0.002	0.087	0.023	0.029	0.156	0.149	-0.074
-0.180	1.030	-0.365	-0.102	0.960	-0.260	-0.349	-0.165	-0.214	-0.118	0.096	-0.029	0.082	0.164	0.089	-0.082
-0.122	1.034	-0.333	-0.097	0.959	-0.267	-0.340	-0.129	-0.225	-0.066	0.101	0.010	0.024	0.167	0.121	-0.063
-0.199	1.022	-0.392	-0.091	0.957	-0.276	-0.385	-0.564	-0.160	-0.148	0.092	-0.041	0.101	0.155	0.061	-0.082
-0.060	1.034	-0.333	-0.087	0.955	-0.283	-0.340	0.008	-0.239	-0.014	0.105	0.025	0.039	0.167	0.120	-0.060
-0.183	1.007	-0.451	-0.081	0.953	-0.292	-0.436	-0.456	-0.177	-0.143	0.080	-0.084	0.084	0.139	0.001	-0.060
-0.018	0.987	-0.365	-0.076	0.951	-0.301	-0.475	0.066	-0.281	0.017	0.063	0.012	0.081	0.120	0.087	-0.048
-0.087	0.972	-0.357	-0.072	0.947	-0.313	-0.605	-0.117	-0.157	-0.056	0.051	0.031	0.012	0.105	0.095	-0.047
-0.099	0.902	-0.400	-0.068	0.944	-0.324	-0.562	-0.278	-0.160	-0.072	-0.015	-0.001	0.001	0.035	0.050	-0.034
-0.033	0.925	-0.404	-0.063	0.940	-0.336	-0.572	-0.245	-0.177	-0.012	0.011	0.007	0.066	0.058	0.045	-0.049
-0.053	0.953	-0.396	-0.059	0.936	-0.346	-0.558	-0.071	-0.173	-0.035	0.042	0.025	0.048	0.085	0.053	-0.032
-0.087	0.945	-0.447	-0.055	0.932	-0.357	-0.574	-0.293	-0.078	-0.073	0.038	-0.014	0.013	0.077	0.001	-0.024
0.028	0.956	-0.396	-0.052	0.927	-0.370	-0.675	-0.193	-0.072	0.040	0.054	0.050	0.129	0.088	0.051	-0.028
-0.022	0.933	-0.416	-0.051	0.923	-0.383	-0.657	-0.098	-0.053	-0.012	0.036	0.042	0.079	0.064	0.031	-0.039
-0.041	0.941	-0.463	-0.050	0.918	-0.394	-0.618	0.172	-0.085	-0.031	0.049	0.006	0.061	0.071	0.016	-0.028
-0.118	0.929	-0.487	-0.048	0.912	-0.407	-0.684	-0.201	-0.030	-0.109	0.042	-0.005	0.015	0.059	0.041	-0.040
0.013	0.960	-0.428	-0.046	0.906	-0.420	-0.715	-0.177	-0.052	0.019	0.079	0.067	0.116	0.089	0.018	-0.046
-0.033	0.937	-0.463	-0.044	0.901	-0.432	-0.643	-0.048	-0.054	-0.028	0.061	0.043	0.071	0.066	0.018	-0.045
-0.072	0.945	-0.534	-0.044	0.895	-0.444	-0.673	0.093	-0.058	-0.066	0.074	-0.016	0.033	0.073	0.089	-0.034
-0.014	0.983	-0.467	-0.045	0.889	-0.457	-0.729	0.234	-0.046	-0.007	0.119	0.064	0.091	0.111	0.023	-0.045
-0.037	0.895	-0.507	-0.044	0.881	-0.471	-0.783	-0.106	-0.011	-0.030	0.037	0.038	0.067	0.021	0.062	-0.063
-0.053	0.856	-0.514	-0.042	0.873	-0.485	-0.808	-0.218	-0.008	-0.048	0.007	0.045	0.053	0.018	0.070	-0.060
-0.141	0.840	-0.550	-0.041	0.866	-0.499	-0.795	-0.046	-0.055	-0.137	-0.001	0.023	0.035	0.034	0.105	-0.061
-0.030	0.848	-0.550	-0.039	0.858	-0.512	-0.750	-0.110	-0.036	-0.027	0.014	0.036	0.077	0.027	0.105	-0.044
-0.010	0.802	-0.534	-0.036	0.850	-0.526	-0.808	-0.317	0.010	-0.011	-0.024	0.066	0.097	0.074	0.089	-0.045
0.090	0.802	-0.491	-0.035	0.842	-0.538	-0.729	0.124	-0.084	0.089	-0.016	0.122	0.198	0.075	0.046	-0.032
-0.041	0.817	-0.554	-0.037	0.833	-0.552	-0.828	0.228	-0.037	-0.040	0.008	0.073	0.067	0.059	0.108	-0.023
-0.045	0.752	-0.566	-0.034	0.824	-0.566	-0.802	-0.247	-0.017	-0.047	-0.049	0.075	0.064	0.125	0.120	-0.018
0.043	0.783	-0.550	-0.037	0.814	-0.580	-0.858	0.263	-0.025	0.044	-0.008	0.105	0.152	0.095	0.104	-0.029
0.028	0.755	-0.574	-0.038	0.805	-0.593	-0.808	0.140	-0.030	0.029	-0.026	0.094	0.137	0.122	0.127	-0.035
0.013	0.713	-0.593	-0.040	0.795	-0.605	-0.757	0.210	-0.031	0.015	-0.059	0.087	0.122	0.166	0.147	-0.020
-0.068	0.670	-0.597	-0.040	0.787	-0.615	-0.653	-0.038	0.049	-0.065	-0.094	0.094	0.041	0.209	0.150	-0.023
0.040	0.698	-0.589	-0.043	0.780	-0.625	-0.619	0.288	-0.003	0.046	-0.059	0.112	0.149	0.183	0.141	-0.032
0.028	0.694	-0.574	-0.048	0.772	-0.634	-0.600	0.333	0.069	0.039	-0.056	0.137	0.137	0.187	0.125	-0.042
-0.022	0.701	-0.593	-0.053	0.765	-0.642	-0.536	0.309	0.043	-0.007	-0.041	0.125	0.088	0.180	0.143	-0.030
-0.045	0.717	-0.605	-0.057	0.761	-0.646	-0.339	0.321	0.006	-0.025	-0.022	0.118	0.065	0.164	0.154	-0.043
-0.014	0.670	-0.589	-0.064	0.757	-0.650	-0.271	0.512	0.011	0.012	-0.064	0.138	0.095	0.211	0.138	-0.045
-0.045	0.616	-0.593	-0.069	0.755	-0.652	-0.147	0.515	-0.079	-0.014	-0.117	0.135	0.065	0.265	0.141	-0.039
-0.026	0.612	-0.641	-0.074	0.754	-0.653	-0.092	0.460	-0.067	0.011	-0.119	0.089	0.085	0.269	0.187	-0.040
-0.014	0.636	-0.593	-0.080	0.755	-0.651	0.048	0.498	-0.051	0.027	-0.097	0.135	0.096	0.246	0.139	-0.046
-0.091	0.620	-0.648	-0.084	0.757	-0.647	0.212	0.418	-0.083	-0.045	-0.115	0.076	0.018	0.261	0.194	-0.037
-0.087	0.636	-0.625	-0.087	0.762	-0.642	0.339	0.349	-0.112	-0.039	-0.104	0.094	0.022	0.246	0.170	-0.039
-0.014	0.628	-0.577	-0.092	0.767	-0.635	0.400	0.615	-0.129	0.040	-0.117	0.135	0.095	0.253	0.123	-0.041
-0.045	0.674	-0.562	-0.100	0.774	-0.626	0.482	0.782	-0.166	0.017	-0.077	0.142	0.064	0.206	0.106	-0.042
-0.064	0.663	-0.597	-0.102	0.780	-0.617	0.546	0.375	-0.111	0.000	-0.096	0.097	0.045	0.217	0.141	-0.045
-0.114	0.640	-0.609	-0.104	0.789	-0.606	0.660	0.322	-0.120	-0.047	-0.127	0.074	0.006	0.239	0.153	-0.059
-0.130	0.647	-0.581	-0.108	0.797	-0.594	0.716	0.524	-0.156	-0.059	-0.128	0.090	0.022	0.231	0.125	-0.059
-0.114	0.705	-0.538	-0.109	0.807	-0.581	0.759	0.300	-0.159	-0.042	-0.079	0.120	0.007	0.173	0.081	-0.068
-0.080	0.725	-0.566	-0.111	0.816	-0.567	0.793	0.370	-0.150	-0.006	-0.069	0.079	0.027	0.153	0.108	-0.058
-0.137	0.694	-0.570	-0.114	0.825	-0.553	0.814	0.496	-0.200	-0.061	-0.110	0.061	0.031	0.184	0.112	-0.059
-0.072	0.748	-0.546	-0.115	0.835	-0.538	0.842	0.401	-0.193	0.005	-0.065	0.070	0.035	0.130	0.088	-0.053
-0.164	0.740	-0.585	-0.113	0.845	-0.522	0.972	0.151	-0.186	-0.088	-0.084	0.014	0.058	0.137	0.126	-0.058
-0.110	0.767	-0.518	-0.113	0.856	-0.504	1.024	0.403	-0.268	-0.035	-0.068	0.063	0.005	0.110	0.059	-0.049
-0.110	0.783	-0.495	-0.113	0.867	-0.486	1.010	0.336	-0.182	-0.035	-0.063	0.068	0.005	0.094	0.035	-0.069
-0.083	0.786	-0.467	-0.115	0.877	-0.466	1.040	0.555	-0.205	-0.006	-0.069	0.076	0.021	0.090	0.007	-0.074
-0.203	0.817	-0.518	-0.113	0.887	-0.447	1.098	0.205	-0.225	-0.127	-0.049	0.005	0.098	0.059	0.058	-0.086
-0.191	0.848	-0.487	-0.111	0.897	-0.427	1.107	0.129	-0.206	-0.118	-0.028	0.017	0.087	0.028	0.026	-0.077
-0.180	0.856	-0.443	-0.108	0.906	-0.409	1.013	-0.024	-0.154	-0.109	-0.029	0.042	0.076	0.020	0.017	-0.086
-0.057	0.871	-0.408	-0.106	0.916	-0.388	1.148	0.222	-0.207	0.012	-0.023	0.056	0.047	0.004	0.053	-0.076
-0.137	0.840	-0.412	-0.104	0.925	-0.365	1.220	0.164	-0.178	-0.070	-0.063	0.030	0.035	0.035	0.049	-0.062
-0.126	0.875	-0.373	-0.102	0.934	-0.342	1.219	0.089	-0.148	-0.061	-0.037	0.047	0.025	0.000	0.088	-0.067
-0.107	0.929	-0.392	-0.100	0.943	-0.318	1.298	0.281	-0.200	-0.043	0.008	0.002	0.006	0.054	0.068	-0.074
-0.233	0.945	-0.428	-0.098	0.951	-0.295	1.254	-0.238	-0.064	-0.172	0.016	-0.056	0.134	0.069	0.032	-0.075
-0.114	0.991	-0.369	-0.096	0.958	-0.271	1.258	0.066	-0.087	-0.055	0.055	-0.021	0.015	0.116	0.091	-0.074
-0.141	0.956	-0.313	-0.095	0.965	-0.246	1.315	-0.106	-0.041	-0.083	0.014	0.009	0.043	0.081	0.146	-0.071
-0.145	0.902	-0.329	-0.095	0.971	-0.221	1.304	-0.063	0.022	-0.086	-0.046	-0.031	0.047	0.027	0.130	-0.045
-0.091	0.918	-0.290	-0.096	0.976	-0.197	1.285	-0.116	0.036	-0.032	-0.036	-0.016	0.006	0.043	0.169	-0.044
-0.064	0.956	-0.235	-0.096	0.981	-0.170	1.378	0.120	0.007	-0.005	-0.002	0.012	0.031	0.081	0.224	-0.033
-0.122	0.964	-0.266	-0.097	0.985	-0.143	1.358	-0.092	0.072	-0.061	0.001	-0.046	0.028	0.088	0.193	-0.023
-0.110	0.972	-0.246	-0.100	0.988	-0.118	1.309	0.065	0.137	-0.047	0.006	-0.052	0.017	0.096	0.212	-0.031
-0.118	1.010	-0.254	-0.104	0.990	-0.093	1.289	-0.065	0.217	-0.050	0.042	-0.084	0.025	0.135	0.204	-0.039
-0.168	1.007	-0.227	-0.109	0.992	-0.069	1.254	-0.032	0.237	-0.095	0.037	-0.081	0.075	0.131	0.230	-0.036
-0.153	0.999	-0.172	-0.115	0.992	-0.045	1.237	-0.050	0.284	-0.074	0.028	-0.050	0.060	0.123	0.284	-0.041
-0.157	1.022	-0.219	-0.122	0.992	-0.023	1.132	-0.058	0.370	-0.070	0.052	-0.119	0.063	0.146	0.235	-0.038
-0.172	1.092	-0.148	-0.129	0.992	-0.000	1.154	0.091	0.354	-0.079	0.122	-0.070	0.079	0.215	0.304	-0.042
-0.114	1.173	-0.085	-0.136	0.990	0.023	1.154	0.243	0.343	-0.014	0.204	-0.031	0.021	0.295	0.365	-0.038
-0.214	1.181	-0.085	-0.144	0.989	0.042	0.970	0.153	0.387	-0.107	0.214	-0.050	0.120	0.303	0.363	-0.046
-0.187	1.134	-0.128	-0.151	0.987	0.052	0.532	0.113	0.386	-0.072	0.169	-0.104	0.093	0.256	0.318	-0.048
-0.214	1.096	-0.085	-0.158	0.986	0.058	0.301	-0.037	0.317	-0.093	0.131	-0.066	0.120	0.217	0.360	-0.056
-0.199	1.084	-0.038	-0.163	0.985	0.058	0.081	-0.197	0.256	-0.072	0.121	-0.019	0.104	0.205	0.405	-0.040
-0.172	1.061	0.006	-0.167	0.984	0.055	-0.130	-0.221	0.212	-0.040	0.098	0.028	0.078	0.181	0.447	-0.009
-0.149	1.080	-0.073	-0.171	0.984	0.047	-0.371	-0.235	0.198	-0.013	0.118	-0.043	0.054	0.200	0.367	0.041
-0.037	1.065	-0.132	-0.174	0.984	0.038	-0.423	0.007	0.128	0.101	0.102	-0.093	0.057	0.185	0.306	0.092
-0.007	1.049	-0.231	-0.175	0.984	0.030	-0.357	-0.113	0.078	0.133	0.087	-0.183	0.088	0.169	0.206	0.139
-0.030	1.038	-0.345	-0.174	0.985	0.021	-0.371	-0.173	-0.022	0.109	0.075	-0.289	0.064	0.157	0.090	0.188
-0.026	0.968	-0.313	-0.173	0.985	0.011	-0.419	-0.220	-0.017	0.112	0.005	-0.247	0.068	0.088	0.120	0.214
0.024	0.929	-0.369	-0.174	0.985	-0.002	-0.525	-0.352	0.074	0.163	-0.034	-0.290	0.117	0.049	0.063	0.233
0.028	0.949	-0.384	-0.176	0.984	-0.013	-0.420	-0.350	0.132	0.169	-0.014	-0.295	0.120	0.067	0.046	0.272
0.063	0.991	-0.373	-0.177	0.984	-0.023	-0.343	-0.644	0.113	0.205	0.029	-0.273	0.154	0.110	0.056	0.296
0.217	1.057	-0.298	-0.174	0.984	-0.029	-0.244	-0.208	-0.086	0.356	0.094	-0.192	0.307	0.175	0.130	0.292
0.128	1.072	-0.294	-0.172	0.984	-0.036	-0.236	-0.275	-0.055	0.266	0.109	-0.182	0.218	0.190	0.132	0.271
0.043	1.084	-0.306	-0.170	0.984	-0.045	-0.377	-0.333	-0.045	0.179	0.121	-0.185	0.132	0.202	0.119	0.242
-0.033	1.049	-0.309	-0.168	0.984	-0.056	-0.422	-0.530	-0.058	0.100	0.087	-0.178	0.055	0.166	0.114	0.184
-0.037	1.061	-0.286	-0.167	0.984	-0.069	-0.530	-0.531	-0.021	0.095	0.099	-0.141	0.050	0.177	0.136	0.137
-0.060	1.068	-0.258	-0.165	0.983	-0.081	-0.538	-0.511	-0.019	0.071	0.108	-0.101	0.026	0.184	0.162	0.108
-0.080	1.072	-0.250	-0.163	0.982	-0.095	-0.580	-0.585	-0.068	0.049	0.112	-0.080	0.007	0.186	0.169	0.082
-0.041	1.107	-0.199	-0.160	0.981	-0.111	-0.706	-0.544	-0.069	0.085	0.149	-0.013	0.045	0.221	0.218	0.058
-0.107	1.076	-0.223	-0.157	0.979	-0.130	-0.842	-0.560	-0.070	0.016	0.120	-0.018	0.020	0.189	0.192	0.044
-0.107	1.034	-0.239	-0.152	0.977	-0.149	-0.855	-0.782	-0.118	0.012	0.079	-0.014	0.021	0.146	0.174	0.028
-0.099	1.030	-0.302	-0.147	0.974	-0.173	-1.069	-0.808	-0.120	0.015	0.079	-0.054	0.014	0.142	0.109	0.010
-0.122	1.030	-0.274	-0.143	0.970	-0.197	-1.183	-0.410	-0.136	-0.013	0.083	-0.002	0.037	0.141	0.135	-0.021
-0.099	1.041	-0.262	-0.139	0.965	-0.221	-1.214	-0.108	-0.186	0.006	0.099	0.034	0.016	0.153	0.146	-0.036
-0.222	1.034	-0.246	-0.134	0.960	-0.244	-1.162	-0.427	-0.125	-0.121	0.097	0.073	0.140	0.145	0.160	-0.066
-0.126	1.076	-0.239	-0.132	0.955	-0.267	-1.194	-0.072	-0.115	-0.027	0.145	0.104	0.045	0.187	0.167	-0.082
-0.199	1.014	-0.290	-0.129	0.949	-0.289	-1.097	-0.291	-0.095	-0.103	0.089	0.074	0.119	0.125	0.115	-0.098
-0.157	0.953	-0.290	-0.128	0.943	-0.308	-0.998	-0.200	0.003	-0.062	0.033	0.093	0.079	0.063	0.114	-0.088
-0.149	0.918	-0.294	-0.126	0.938	-0.323	-0.767	-0.202	0.006	-0.055	0.004	0.104	0.072	0.028	0.110	-0.093
-0.168	0.968	-0.365	-0.125	0.932	-0.339	-0.826	-0.184	-0.014	-0.076	0.059	0.049	0.092	0.078	0.039	-0.084
-0.126	0.980	-0.270	-0.124	0.927	-0.354	-0.821	-0.115	-0.044	-0.035	0.076	0.159	0.051	0.088	0.133	-0.079
-0.126	0.995	-0.321	-0.122	0.921	-0.369	-0.786	-0.062	-0.041	-0.036	0.097	0.122	0.052	0.102	0.081	-0.063
-0.110	0.980	-0.325	-0.123	0.915	-0.384	-0.827	0.055	0.029	-0.019	0.088	0.133	0.038	0.086	0.076	-0.048
-0.072	0.933	-0.400	-0.124	0.909	-0.397	-0.782	0.317	-0.059	0.021	0.047	0.072	0.001	0.039	0.000	-0.043
-0.072	0.933	-0.400	-0.122	0.902	-0.414	-0.885	-0.299	0.005	0.018	0.054	0.089	0.001	0.039	0.001	-0.047
-0.103	0.902	-0.349	-0.123	0.894	-0.430	-0.971	0.233	-0.030	-0.011	0.031	0.157	0.032	0.007	0.049	-0.046
-0.199	0.910	-0.554	-0.121	0.884	-0.452	-1.142	-0.306	0.004	-0.109	0.049	-0.027	0.129	0.014	0.158	-0.054
-0.118	0.918	-0.459	-0.118	0.873	-0.473	-1.210	-0.142	-0.107	-0.031	0.067	0.090	0.048	0.022	0.064	-0.075
-0.099	0.856	-0.475	-0.117	0.862	-0.494	-1.230	0.181	-0.146	-0.013	0.016	0.095	0.029	0.040	0.080	-0.082
-0.195	0.790	-0.554	-0.112	0.848	-0.517	-1.299	-0.355	-0.069	-0.113	-0.036	0.039	0.126	0.106	0.160	-0.066
-0.172	0.806	-0.585	-0.107	0.836	-0.538	-1.206	-0.358	-0.094	-0.095	-0.009	0.029	0.103	0.090	0.193	-0.044
-0.045	0.856	-0.526	-0.104	0.822	-0.561	-1.317	-0.220	-0.050	0.029	0.056	0.111	0.023	0.040	0.135	-0.053
0.017	0.829	-0.558	-0.104	0.808	-0.580	-1.240	0.335	-0.196	0.091	0.042	0.099	0.084	0.068	0.168	-0.037
-0.164	0.763	-0.668	-0.101	0.792	-0.602	-1.322	-0.204	-0.032	-0.093	-0.008	0.010	0.097	0.134	0.279	-0.019
-0.080	0.744	-0.617	-0.097	0.778	-0.620	-1.152	-0.274	-0.049	-0.012	-0.014	0.080	0.013	0.153	0.228	-0.027
-0.030	0.821	-0.589	-0.095	0.765	-0.637	-1.106	-0.012	-0.088	0.036	0.077	0.125	0.036	0.076	0.202	-0.059
-0.095	0.790	-0.672	-0.095	0.751	-0.654	-1.099	0.122	-0.114	-0.030	0.060	0.059	0.029	0.107	0.285	-0.050
-0.160	0.721	-0.684	-0.093	0.740	-0.667	-0.843	-0.069	-0.101	-0.097	0.001	0.060	0.095	0.177	0.297	-0.049
-0.091	0.709	-0.696	-0.092	0.729	-0.679	-0.841	0.059	-0.111	-0.029	0.001	0.061	0.026	0.189	0.309	-0.055
-0.072	0.775	-0.696	-0.093	0.720	-0.687	-0.624	0.309	-0.215	-0.009	0.074	0.070	0.007	0.123	0.309	-0.070
-0.095	0.701	-0.751	-0.092	0.711	-0.697	-0.673	0.038	-0.140	-0.033	0.010	0.025	0.029	0.196	0.364	-0.051
-0.172	0.690	-0.715	-0.092	0.705	-0.704	-0.489	0.088	-0.105	-0.110	0.005	0.067	0.106	0.208	0.329	-0.051
-0.057	0.740	-0.727	-0.091	0.698	-0.711	-0.511	0.082	-0.107	0.005	0.062	0.062	0.009	0.158	0.341	-0.048
-0.103	0.713	-0.771	-0.094	0.693	-0.715	-0.331	0.275	-0.072	-0.039	0.040	0.023	0.038	0.185	0.384	-0.050
-0.076	0.698	-0.759	-0.099	0.689	-0.718	-0.289	0.464	-0.103	-0.007	0.028	0.039	0.011	0.201	0.372	-0.028
-0.110	0.663	-0.759	-0.106	0.688	-0.718	-0.090	0.537	-0.108	-0.035	-0.006	0.039	0.045	0.235	0.372	-0.045
-0.091	0.678	-0.798	-0.105	0.688	-0.718	-0.011	0.110	-0.119	-0.016	0.009	-0.000	0.026	0.219	0.411	-0.028
-0.214	0.674	-0.857	-0.110	0.688	-0.717	0.019	0.443	-0.134	-0.134	0.005	-0.060	0.149	0.223	0.470	-0.048
-0.033	0.674	-0.786	-0.111	0.690	-0.716	0.087	0.213	-0.164	0.047	0.003	0.009	0.032	0.223	0.398	-0.048
-0.218	0.628	-0.806	-0.113	0.690	-0.715	0.023	0.183	-0.030	-0.135	-0.044	-0.011	0.153	0.269	0.418	-0.047
-0.118	0.616	-0.767	-0.112	0.692	-0.713	0.169	-0.008	-0.062	-0.036	-0.058	0.026	0.054	0.281	0.378	-0.028
-0.083	0.659	-0.755	-0.113	0.695	-0.710	0.209	0.139	-0.126	-0.001	-0.018	0.035	0.019	0.238	0.366	-0.045
-0.083	0.659	-0.755	-0.115	0.700	-0.705	0.332	0.335	-0.164	0.002	-0.024	0.030	0.019	0.238	0.366	-0.040
-0.095	0.566	-0.664	-0.120	0.707	-0.697	0.471	0.536	-0.176	-0.005	-0.123	0.112	0.031	0.330	0.275	-0.049
-0.172	0.555	-0.696	-0.122	0.715	-0.689	0.540	0.304	-0.177	-0.080	-0.143	0.073	0.108	0.342	0.306	-0.055
-0.172	0.558	-0.727	-0.119	0.723	-0.680	0.609	-0.002	-0.172	-0.082	-0.147	0.033	0.108	0.337	0.336	-0.055
-0.099	0.585	-0.652	-0.121	0.732	-0.670	0.657	0.345	-0.199	-0.007	-0.130	0.097	0.034	0.309	0.261	-0.053
-0.091	0.597	-0.704	-0.122	0.742	-0.660	0.681	0.275	-0.219	0.001	-0.128	0.036	0.027	0.297	0.312	-0.049
-0.110	0.605	-0.676	-0.123	0.752	-0.648	0.766	0.343	-0.209	-0.016	-0.130	0.051	0.046	0.289	0.284	-0.031
-0.172	0.663	-0.692	-0.122	0.763	-0.635	0.847	0.133	-0.159	-0.078	-0.083	0.022	0.108	0.230	0.298	-0.043
-0.057	0.659	-0.609	-0.126	0.775	-0.619	0.913	0.570	-0.234	0.040	-0.099	0.090	0.007	0.233	0.215	-0.046
-0.203	0.686	-0.676	-0.124	0.787	-0.605	0.925	0.128	-0.223	-0.107	-0.084	0.008	0.139	0.205	0.281	-0.051
-0.118	0.725	-0.656	-0.124	0.798	-0.589	0.933	0.381	-0.282	-0.023	-0.057	0.012	0.054	0.165	0.260	-0.038
-0.172	0.721	-0.704	-0.119	0.810	-0.575	0.974	-0.135	-0.230	-0.081	-0.073	-0.050	0.108	0.168	0.307	-0.052
-0.103	0.775	-0.641	-0.116	0.820	-0.560	0.883	0.103	-0.269	-0.015	-0.029	-0.002	0.039	0.112	0.243	-0.030
-0.141	0.709	-0.589	-0.115	0.832	-0.543	0.990	0.265	-0.241	-0.054	-0.106	0.032	0.077	0.176	0.190	-0.034
-0.068	0.748	-0.570	-0.115	0.842	-0.527	0.952	0.349	-0.214	0.019	-0.078	0.035	0.003	0.136	0.169	-0.041
-0.126	0.798	-0.577	-0.112	0.853	-0.509	1.053	0.167	-0.246	-0.041	-0.039	0.009	0.062	0.085	0.176	-0.034
-0.195	0.779	-0.589	-0.112	0.864	-0.491	1.023	0.343	-0.225	-0.111	-0.069	-0.021	0.131	0.102	0.186	-0.041
-0.060	0.806	-0.550	-0.109	0.875	-0.473	1.067	-0.006	-0.196	0.021	-0.053	0.000	0.003	0.074	0.146	-0.050
-0.199	0.806	-0.581	-0.106	0.884	-0.455	1.034	0.082	-0.205	-0.120	-0.063	-0.050	0.135	0.072	0.175	-0.045
-0.122	0.825	-0.530	-0.103	0.894	-0.436	1.049	0.112	-0.231	-0.046	-0.053	-0.017	0.057	0.051	0.122	-0.039
-0.095	0.856	-0.499	-0.100	0.903	-0.417	1.045	0.244	-0.281	-0.022	-0.031	-0.005	0.030	0.018	0.089	-0.050
-0.157	0.848	-0.526	-0.095	0.912	-0.398	1.062	-0.065	-0.267	-0.089	-0.048	-0.051	0.091	0.024	0.115	-0.038
-0.103	0.871	-0.455	-0.092	0.920	-0.381	0.947	0.198	-0.244	-0.038	-0.032	0.002	0.038	0.001	0.042	-0.032
-0.114	0.860	-0.487	-0.089	0.927	-0.363	0.957	0.091	-0.215	-0.052	-0.051	-0.047	0.049	0.009	0.071	-0.040
-0.076	0.898	-0.436	-0.086	0.935	-0.345	0.990	0.105	-0.196	-0.017	-0.020	-0.015	0.010	0.032	0.018	-0.033
-0.130	0.895	-0.440	-0.083	0.941	-0.328	0.943	-0.062	-0.147	-0.073	-0.030	-0.036	0.064	0.030	0.020	-0.027
-0.091	0.902	-0.396	-0.079	0.948	-0.309	0.967	0.136	-0.266	-0.039	-0.028	-0.012	0.025	0.039	0.026	-0.021
-0.057	0.941	-0.369	-0.076	0.954	-0.290	1.002	0.185	-0.215	-0.007	0.004	-0.004	0.010	0.080	0.056	-0.029
-0.057	0.941	-0.369	-0.073	0.959	-0.273	0.922	0.215	-0.187	-0.009	-0.001	-0.022	0.011	0.082	0.058	-0.026
-0.107	0.953	-0.345	-0.070	0.965	-0.253	1.042	0.079	-0.201	-0.062	0.004	-0.018	0.039	0.095	0.084	-0.027
-0.103	0.964	-0.353	-0.066	0.970	-0.233	1.016	0.105	-0.211	-0.061	0.011	-0.046	0.035	0.109	0.079	-0.027
-0.091	0.987	-0.313	-0.062	0.975	-0.214	0.993	0.017	-0.216	-0.053	0.030	-0.026	0.023	0.134	0.120	-0.033
-0.049	0.991	-0.298	-0.057	0.979	-0.194	1.029	-0.011	-0.259	-0.016	0.029	-0.030	0.020	0.140	0.139	-0.028
-0.076	0.976	-0.294	-0.053	0.983	-0.176	0.958	0.088	-0.257	-0.047	0.010	-0.045	0.007	0.126	0.145	-0.030
-0.057	0.991	-0.231	-0.047	0.987	-0.156	1.039	0.131	-0.283	-0.033	0.022	-0.003	0.012	0.144	0.211	-0.037
-0.076	1.010	-0.219	-0.041	0.990	-0.134	1.095	0.164	-0.351	-0.058	0.038	-0.012	0.006	0.166	0.226	-0.043
-0.114	1.007	-0.235	-0.036	0.993	-0.114	1.024	0.004	-0.281	-0.101	0.032	-0.048	0.045	0.165	0.213	-0.052
-0.060	1.045	-0.215	-0.031	0.995	-0.095	0.985	0.221	-0.291	-0.053	0.068	-0.048	0.009	0.206	0.235	-0.041
-0.095	1.030	-0.179	-0.026	0.997	-0.075	1.021	-0.178	-0.222	-0.092	0.051	-0.033	0.026	0.192	0.273	-0.042
0.040	1.041	-0.105	-0.020	0.998	-0.055	0.978	0.366	-0.310	0.037	0.061	0.022	0.109	0.205	0.351	-0.037
-0.060	1.038	-0.132	-0.016	0.999	-0.037	0.944	0.113	-0.224	-0.067	0.057	-0.024	0.009	0.203	0.327	-0.043
-0.060	1.061	-0.132	-0.011	1.000	-0.019	0.919	0.110	-0.269	-0.072	0.079	-0.042	0.010	0.228	0.329	-0.031
-0.072	1.049	-0.132	-0.006	1.000	-0.001	0.896	-0.067	-0.270	-0.089	0.068	-0.060	0.001	0.218	0.332	-0.047
0.009	1.030	-0.049	-0.000	1.000	0.015	0.825	0.243	-0.262	-0.013	0.049	0.007	0.080	0.201	0.416	-0.042
-0.053	1.053	-0.089	0.004	0.999	0.032	0.841	-0.031	-0.229	-0.079	0.072	-0.049	0.020	0.225	0.378	-0.032
-0.014	1.061	-0.065	0.008	0.999	0.047	0.774	0.037	-0.201	-0.044	0.081	-0.041	0.059	0.234	0.403	-0.031
0.024	1.061	-0.030	0.012	0.998	0.062	0.777	0.025	-0.199	-0.010	0.081	-0.021	0.099	0.234	0.439	-0.033
-0.045	1.065	-0.057	0.015	0.997	0.077	0.748	-0.079	-0.161	-0.082	0.086	-0.063	0.031	0.239	0.412	-0.016
-0.010	1.084	-0.034	0.018	0.996	0.090	0.674	0.050	-0.160	-0.050	0.107	-0.052	0.067	0.259	0.436	-0.018
0.051	1.080	-0.034	0.017	0.995	0.103	0.672	-0.291	0.019	0.013	0.104	-0.065	0.130	0.256	0.437	-0.015
-0.045	1.030	-0.057	0.015	0.994	0.113	0.524	-0.080	0.130	-0.081	0.055	-0.099	0.036	0.207	0.414	-0.004
0.036	1.038	0.018	0.014	0.992	0.126	0.689	0.173	0.032	0.000	0.065	-0.038	0.118	0.216	0.490	0.005
-0.003	1.049	-0.034	0.012	0.990	0.138	0.652	-0.067	0.101	-0.036	0.078	-0.101	0.080	0.228	0.439	-0.001
-0.003	1.072	-0.057	0.009	0.988	0.151	0.684	0.078	0.169	-0.033	0.103	-0.138	0.081	0.252	0.416	-0.006
-0.022	1.142	-0.049	0.004	0.986	0.166	0.781	-0.015	0.223	-0.047	0.175	-0.145	0.063	0.322	0.425	-0.025
-0.076	1.184	0.033	-0.000	0.984	0.178	0.655	0.139	0.253	-0.096	0.220	-0.074	0.009	0.365	0.509	-0.041
-0.087	1.111	0.081	-0.005	0.983	0.185	0.346	0.258	0.251	-0.103	0.147	-0.034	0.001	0.292	0.557	-0.061
-0.080	1.157	0.089	-0.007	0.983	0.181	-0.173	0.174	0.149	-0.093	0.193	-0.022	0.007	0.339	0.565	-0.064
-0.064	1.138	0.148	-0.010	0.985	0.173	-0.399	-0.067	0.139	-0.074	0.172	0.045	0.023	0.321	0.625	-0.050
0.001	1.088	0.092	-0.009	0.987	0.161	-0.614	-0.032	-0.052	-0.010	0.120	0.002	0.089	0.271	0.571	-0.017
-0.022	1.076	-0.026	-0.009	0.990	0.143	-0.887	-0.267	-0.059	-0.033	0.106	-0.098	0.066	0.259	0.453	0.029
0.070	1.111	-0.034	-0.008	0.992	0.123	-0.935	-0.027	-0.061	0.058	0.138	-0.087	0.159	0.294	0.445	0.071
0.120	1.103	-0.140	-0.004	0.994	0.105	-0.879	0.082	-0.164	0.104	0.128	-0.175	0.209	0.286	0.339	0.106
0.074	1.030	-0.199	0.000	0.996	0.088	-0.847	-0.143	-0.208	0.054	0.053	-0.216	0.164	0.213	0.280	0.145
0.143	1.014	-0.164	0.005	0.997	0.073	-0.698	-0.207	-0.243	0.119	0.036	-0.166	0.233	0.197	0.315	0.164
0.170	1.034	-0.223	0.010	0.998	0.058	-0.692	-0.140	-0.245	0.141	0.055	-0.211	0.260	0.216	0.256	0.177
0.117	1.030	-0.333	0.013	0.999	0.041	-0.826	-0.494	-0.135	0.084	0.050	-0.304	0.207	0.211	0.146	0.180
0.193	1.107	-0.258	0.016	1.000	0.021	-0.948	-0.193	-0.131	0.159	0.127	-0.209	0.284	0.288	0.220	0.185
0.113	1.150	-0.278	0.017	1.000	-0.001	-1.073	-0.492	-0.025	0.077	0.169	-0.207	0.203	0.330	0.200	0.176
0.182	1.161	-0.254	0.016	1.000	-0.025	-1.149	-0.408	0.071	0.147	0.181	-0.160	0.272	0.341	0.223	0.169
0.159	1.134	-0.235	0.014	0.999	-0.050	-1.268	-0.578	0.145	0.127	0.155	-0.114	0.249	0.313	0.244	0.142
0.174	1.080	-0.187	0.012	0.997	-0.077	-1.329	-0.439	0.168	0.144	0.102	-0.040	0.264	0.259	0.291	0.121
0.105	1.053	-0.191	0.010	0.995	-0.104	-1.355	-0.357	0.145	0.077	0.077	-0.017	0.195	0.231	0.287	0.077
0.078	1.049	-0.179	0.008	0.991	-0.131	-1.359	-0.497	0.126	0.052	0.077	0.022	0.167	0.227	0.300	0.039
-0.003	1.014	-0.215	0.008	0.987	-0.160	-1.433	-0.319	0.086	-0.028	0.046	0.015	0.085	0.192	0.264	0.012
-0.007	0.980	-0.242	0.008	0.982	-0.191	-1.573	-0.707	0.111	-0.032	0.017	0.018	0.081	0.157	0.237	-0.006
0.028	0.960	-0.321	0.009	0.975	-0.223	-1.630	-0.474	0.028	0.001	0.004	-0.028	0.114	0.137	0.158	-0.021
0.020	0.925	-0.302	0.011	0.967	-0.256	-1.720	-0.508	0.026	-0.008	-0.023	0.025	0.105	0.102	0.177	-0.021
0.036	0.964	-0.254	0.014	0.957	-0.290	-1.785	-0.418	0.005	0.005	0.026	0.106	0.119	0.139	0.224	-0.008
0.036	1.010	-0.290	0.016	0.945	-0.327	-1.950	-0.081	-0.075	0.003	0.084	0.108	0.119	0.185	0.188	-0.016
0.124	0.980	-0.266	0.017	0.932	-0.363	-1.916	-0.293	0.070	0.091	0.066	0.167	0.208	0.153	0.211	-0.022
0.047	0.933	-0.333	0.015	0.919	-0.395	-1.725	0.004	0.083	0.016	0.033	0.132	0.130	0.105	0.143	-0.021
0.032	0.883	-0.357	0.016	0.906	-0.423	-1.556	-0.156	0.030	-0.000	-0.005	0.136	0.115	0.054	0.118	-0.022
0.043	0.868	-0.408	0.015	0.894	-0.449	-1.431	0.112	0.012	0.012	-0.008	0.111	0.127	0.037	0.065	-0.027
0.043	0.868	-0.408	0.015	0.879	-0.476	-1.549	-0.058	0.031	0.012	0.006	0.138	0.126	0.036	0.063	-0.028
0.070	0.848	-0.459	0.013	0.865	-0.502	-1.526	0.071	0.064	0.041	0.001	0.113	0.153	0.015	0.010	-0.032
0.017	0.833	-0.534	0.011	0.849	-0.529	-1.551	0.061	0.068	-0.011	0.002	0.065	0.099	0.002	0.066	-0.040
-0.022	0.755	-0.558	0.011	0.833	-0.554	-1.456	-0.075	0.058	-0.049	-0.060	0.066	0.061	0.080	0.091	-0.038
0.005	0.790	-0.510	0.011	0.816	-0.577	-1.443	-0.042	0.055	-0.021	-0.009	0.137	0.088	0.047	0.045	-0.038
0.043	0.755	-0.546	0.010	0.801	-0.599	-1.346	0.030	0.057	0.018	-0.028	0.123	0.126	0.083	0.083	-0.036
0.063	0.736	-0.570	0.005	0.784	-0.620	-1.330	0.300	0.045	0.042	-0.031	0.121	0.146	0.104	0.108	-0.027
0.036	0.690	-0.589	0.001	0.769	-0.639	-1.198	0.334	0.041	0.020	-0.063	0.120	0.120	0.151	0.130	-0.026
0.013	0.698	-0.644	-0.006	0.756	-0.655	-1.055	0.500	0.030	0.004	-0.041	0.081	0.097	0.145	0.187	-0.037
-0.022	0.670	-0.641	-0.010	0.743	-0.670	-0.979	0.215	0.079	-0.026	-0.055	0.100	0.062	0.173	0.184	-0.050
-0.041	0.624	-0.633	-0.014	0.731	-0.682	-0.818	0.153	0.094	-0.042	-0.091	0.120	0.043	0.221	0.179	-0.049
-0.049	0.674	-0.684	-0.017	0.721	-0.693	-0.749	0.165	0.043	-0.047	-0.030	0.079	0.034	0.172	0.232	-0.048
0.001	0.659	-0.696	-0.022	0.711	-0.703	-0.698	0.290	0.062	0.008	-0.036	0.078	0.084	0.188	0.245	-0.033
0.020	0.636	-0.637	-0.027	0.701	-0.712	-0.693	0.350	0.061	0.034	-0.050	0.147	0.103	0.213	0.188	-0.025
0.028	0.597	-0.731	-0.031	0.693	-0.720	-0.547	0.240	0.031	0.045	-0.081	0.060	0.110	0.253	0.284	-0.018
-0.022	0.582	-0.668	-0.036	0.686	-0.727	-0.501	0.328	0.053	0.001	-0.089	0.129	0.061	0.269	0.222	-0.020
-0.026	0.585	-0.692	-0.044	0.680	-0.732	-0.415	0.476	0.049	0.005	-0.079	0.111	0.057	0.266	0.247	-0.034
-0.026	0.566	-0.688	-0.051	0.672	-0.739	-0.517	0.372	0.107	0.012	-0.090	0.122	0.057	0.287	0.243	-0.038
-0.083	0.543	-0.668	-0.056	0.665	-0.745	-0.457	0.229	0.143	-0.041	-0.107	0.147	0.001	0.311	0.224	-0.060
-0.003	0.527	-0.704	-0.062	0.660	-0.748	-0.314	0.362	0.036	0.046	-0.117	0.116	0.079	0.327	0.261	-0.058
-0.183	0.562	-0.723	-0.068	0.655	-0.753	-0.371	0.363	0.011	-0.129	-0.077	0.101	0.102	0.293	0.281	-0.062
-0.033	0.578	-0.696	-0.070	0.649	-0.757	-0.331	0.130	0.022	0.023	-0.057	0.133	0.047	0.278	0.254	-0.055
-0.076	0.535	-0.715	-0.075	0.644	-0.761	-0.321	0.299	-0.006	-0.015	-0.094	0.117	0.005	0.321	0.274	-0.063
-0.091	0.516	-0.755	-0.079	0.639	-0.765	-0.362	0.326	-0.024	-0.025	-0.108	0.082	0.011	0.341	0.313	-0.046
-0.049	0.497	-0.668	-0.088	0.634	-0.768	-0.297	0.670	-0.101	0.026	-0.123	0.172	0.031	0.360	0.227	-0.049
-0.133	0.524	-0.782	-0.094	0.629	-0.771	-0.303	0.396	-0.011	-0.053	-0.091	0.061	0.054	0.334	0.341	-0.061
-0.083	0.500	-0.735	-0.095	0.626	-0.774	-0.207	0.022	0.034	-0.002	-0.111	0.111	0.004	0.357	0.294	-0.071
-0.153	0.466	-0.708	-0.098	0.624	-0.775	-0.093	0.227	-0.058	-0.068	-0.144	0.140	0.074	0.391	0.267	-0.084
-0.153	0.466	-0.708	-0.106	0.624	-0.774	-0.014	0.582	-0.124	-0.061	-0.144	0.139	0.074	0.390	0.267	-0.087
-0.172	0.500	-0.759	-0.109	0.625	-0.773	0.045	0.283	-0.077	-0.076	-0.110	0.087	0.093	0.355	0.318	-0.087
-0.153	0.527	-0.747	-0.112	0.624	-0.773	-0.075	0.234	-0.087	-0.055	-0.082	0.099	0.075	0.327	0.305	-0.089
-0.118	0.516	-0.763	-0.118	0.624	-0.772	0.018	0.418	-0.076	-0.015	-0.094	0.082	0.040	0.338	0.321	-0.069
-0.203	0.512	-0.763	-0.120	0.625	-0.771	0.061	0.131	-0.023	-0.097	-0.099	0.081	0.126	0.341	0.321	-0.058
-0.076	0.535	-0.727	-0.128	0.628	-0.768	0.174	0.656	-0.137	0.038	-0.078	0.113	0.002	0.317	0.285	-0.070
-0.157	0.551	-0.794	-0.133	0.631	-0.764	0.215	0.486	-0.173	-0.037	-0.066	0.042	0.079	0.301	0.351	-0.071
-0.264	0.500	-0.802	-0.134	0.635	-0.761	0.227	0.095	-0.050	-0.144	-0.120	0.031	0.187	0.351	0.359	-0.069
-0.141	0.535	-0.739	-0.138	0.639	-0.757	0.256	0.344	-0.152	-0.017	-0.089	0.089	0.064	0.315	0.294	-0.076
-0.203	0.539	-0.719	-0.141	0.643	-0.753	0.296	0.264	-0.075	-0.075	-0.090	0.105	0.126	0.310	0.274	-0.077
-0.149	0.570	-0.747	-0.144	0.649	-0.747	0.352	0.375	-0.177	-0.018	-0.064	0.071	0.073	0.278	0.301	-0.060
-0.183	0.539	-0.778	-0.150	0.654	-0.741	0.338	0.560	-0.223	-0.047	-0.101	0.034	0.107	0.307	0.331	-0.061
-0.183	0.535	-0.763	-0.152	0.661	-0.735	0.439	0.296	-0.188	-0.045	-0.111	0.043	0.107	0.310	0.314	-0.058
-0.176	0.555	-0.743	-0.154	0.668	-0.728	0.412	0.307	-0.218	-0.035	-0.098	0.056	0.099	0.290	0.294	-0.057
-0.222	0.616	-0.743	-0.155	0.675	-0.722	0.446	0.223	-0.188	-0.080	-0.043	0.049	0.145	0.227	0.292	-0.071
-0.164	0.616	-0.735	-0.158	0.683	-0.713	0.543	0.511	-0.288	-0.019	-0.052	0.048	0.087	0.225	0.283	-0.065
-0.272	0.585	-0.759	-0.156	0.691	-0.705	0.547	0.078	-0.219	-0.129	-0.091	0.016	0.195	0.255	0.305	-0.066
-0.153	0.558	-0.711	-0.155	0.700	-0.697	0.575	0.092	-0.176	-0.011	-0.126	0.055	0.075	0.280	0.256	-0.057
-0.183	0.582	-0.715	-0.156	0.709	-0.688	0.611	0.259	-0.242	-0.041	-0.112	0.042	0.106	0.256	0.259	-0.072
-0.172	0.624	-0.688	-0.155	0.718	-0.678	0.669	0.222	-0.243	-0.030	-0.079	0.059	0.094	0.212	0.229	-0.061
-0.253	0.647	-0.719	-0.156	0.727	-0.669	0.604	0.218	-0.193	-0.110	-0.064	0.018	0.174	0.187	0.259	-0.054
-0.210	0.651	-0.688	-0.158	0.736	-0.658	0.685	0.420	-0.234	-0.065	-0.070	0.038	0.132	0.182	0.226	-0.070
-0.122	0.682	-0.680	-0.158	0.747	-0.646	0.756	0.336	-0.282	0.024	-0.049	0.034	0.043	0.150	0.216	-0.069
-0.287	0.624	-0.696	-0.158	0.756	-0.635	0.675	0.279	-0.261	-0.141	-0.116	0.007	0.208	0.206	0.230	-0.060
-0.183	0.628	-0.664	-0.156	0.766	-0.624	0.717	0.143	-0.258	-0.039	-0.122	0.027	0.104	0.201	0.197	-0.059
-0.187	0.674	-0.625	-0.155	0.775	-0.612	0.724	0.177	-0.239	-0.044	-0.085	0.054	0.107	0.153	0.156	-0.076
-0.207	0.709	-0.644	-0.153	0.786	-0.599	0.808	0.214	-0.271	-0.065	-0.060	0.021	0.127	0.117	0.174	-0.063
-0.214	0.721	-0.633	-0.151	0.796	-0.586	0.841	0.106	-0.241	-0.075	-0.059	0.019	0.133	0.104	0.159	-0.069
-0.214	0.721	-0.633	-0.150	0.807	-0.571	0.858	0.283	-0.300	-0.076	-0.070	0.004	0.133	0.103	0.157	-0.065
-0.203	0.740	-0.585	-0.148	0.818	-0.556	0.933	0.228	-0.274	-0.065	-0.062	0.036	0.121	0.082	0.108	-0.064
-0.176	0.717	-0.597	-0.147	0.829	-0.540	0.915	0.250	-0.226	-0.039	-0.095	0.008	0.094	0.104	0.118	-0.065
-0.195	0.728	-0.550	-0.147	0.840	-0.522	1.030	0.337	-0.204	-0.058	-0.095	0.037	0.112	0.091	0.068	-0.071
-0.214	0.794	-0.546	-0.146	0.852	-0.502	1.148	0.284	-0.249	-0.078	-0.041	0.020	0.131	0.024	0.062	-0.069
-0.257	0.794	-0.589	-0.144	0.864	-0.483	1.093	0.023	-0.200	-0.123	-0.052	-0.042	0.173	0.023	0.103	-0.078
-0.207	0.771	-0.538	-0.142	0.874	-0.465	1.042	0.078	-0.153	-0.074	-0.085	-0.009	0.122	0.046	0.050	-0.073
-0.218	0.844	-0.499	-0.140	0.884	-0.446	1.095	0.045	-0.140	-0.087	-0.022	0.011	0.133	0.029	0.008	-0.070
-0.172	0.879	-0.495	-0.138	0.894	-0.425	1.169	0.140	-0.173	-0.043	0.003	-0.006	0.086	0.065	0.002	-0.069
-0.210	0.837	-0.499	-0.137	0.905	-0.403	1.249	0.176	-0.183	-0.083	-0.050	-0.033	0.124	0.023	0.004	-0.071
-0.237	0.837	-0.467	-0.135	0.915	-0.380	1.254	-0.083	-0.088	-0.111	-0.060	-0.024	0.150	0.024	0.029	-0.063
-0.214	0.856	-0.443	-0.133	0.925	-0.357	1.299	-0.063	-0.059	-0.090	-0.050	-0.024	0.126	0.044	0.055	-0.064
-0.168	0.933	-0.396	-0.132	0.933	-0.333	1.268	-0.049	-0.052	-0.044	0.019	0.000	0.079	0.122	0.104	-0.064
-0.191	0.937	-0.432	-0.132	0.942	-0.310	1.266	0.169	-0.070	-0.068	0.014	-0.059	0.102	0.127	0.070	-0.052
-0.237	0.914	-0.459	-0.132	0.949	-0.288	1.195	-0.163	0.017	-0.114	-0.015	-0.108	0.148	0.104	0.044	-0.046
-0.176	0.925	-0.376	-0.132	0.955	-0.267	1.155	-0.243	0.073	-0.052	-0.010	-0.047	0.086	0.117	0.128	-0.046
-0.199	0.976	-0.376	-0.134	0.960	-0.245	1.150	0.051	0.072	-0.073	0.035	-0.069	0.109	0.168	0.131	-0.049
-0.210	0.964	-0.384	-0.136	0.966	-0.222	1.233	-0.067	0.100	-0.083	0.018	-0.100	0.120	0.158	0.125	-0.040
-0.230	0.933	-0.373	-0.138	0.970	-0.199	1.215	-0.104	0.110	-0.100	-0.017	-0.111	0.139	0.128	0.139	-0.033
-0.214	0.960	-0.388	-0.141	0.974	-0.179	1.120	-0.145	0.172	-0.082	0.006	-0.147	0.123	0.155	0.125	-0.033
-0.183	0.991	-0.361	-0.144	0.977	-0.158	1.118	-0.274	0.212	-0.047	0.034	-0.140	0.092	0.187	0.153	-0.040
-0.230	1.022	-0.302	-0.149	0.979	-0.136	1.132	0.017	0.251	-0.088	0.063	-0.103	0.137	0.218	0.214	-0.043
-0.260	1.045	-0.262	-0.155	0.981	-0.117	1.056	-0.261	0.346	-0.113	0.085	-0.083	0.167	0.242	0.253	-0.036
-0.264	1.072	-0.250	-0.162	0.982	-0.100	0.901	-0.055	0.330	-0.110	0.111	-0.088	0.170	0.269	0.265	-0.036
-0.203	1.123	-0.298	-0.167	0.982	-0.087	0.645	0.082	0.254	-0.043	0.161	-0.148	0.107	0.319	0.218	-0.037
-0.218	1.096	-0.302	-0.169	0.982	-0.081	0.397	-0.126	0.094	-0.056	0.134	-0.159	0.120	0.292	0.214	-0.016
-0.260	1.084	-0.258	-0.169	0.983	-0.078	0.221	-0.221	0.015	-0.098	0.122	-0.118	0.161	0.280	0.257	0.003
-0.153	1.045	-0.199	-0.170	0.982	-0.079	-0.030	-0.262	0.051	0.010	0.083	-0.058	0.052	0.242	0.315	0.038
-0.153	1.045	-0.199	-0.171	0.982	-0.085	-0.212	-0.350	0.107	0.012	0.084	-0.052	0.051	0.242	0.315	0.075
-0.033	1.161	-0.345	-0.172	0.981	-0.092	-0.315	-0.050	0.071	0.132	0.201	-0.191	0.070	0.358	0.168	0.123
-0.064	1.076	-0.440	-0.171	0.981	-0.097	-0.205	-0.075	-0.032	0.100	0.116	-0.280	0.040	0.274	0.073	0.154
-0.049	1.026	-0.408	-0.169	0.980	-0.102	-0.204	-0.047	-0.079	0.113	0.066	-0.243	0.057	0.224	0.104	0.196
-0.057	0.991	-0.440	-0.167	0.980	-0.112	-0.419	-0.178	-0.057	0.104	0.032	-0.265	0.051	0.189	0.072	0.217
-0.010	0.945	-0.491	-0.167	0.978	-0.122	-0.374	-0.360	0.053	0.150	-0.013	-0.306	0.098	0.143	0.021	0.243
0.036	0.945	-0.510	-0.166	0.977	-0.131	-0.341	-0.321	0.064	0.196	-0.012	-0.317	0.145	0.142	0.001	0.266
0.067	0.949	-0.522	-0.165	0.977	-0.138	-0.252	-0.293	0.003	0.226	-0.007	-0.322	0.176	0.146	0.012	0.289
0.059	0.980	-0.518	-0.163	0.976	-0.145	-0.241	-0.498	0.015	0.216	0.025	-0.310	0.169	0.176	0.010	0.299
0.086	0.995	-0.451	-0.159	0.975	-0.153	-0.239	-0.548	-0.071	0.240	0.040	-0.236	0.197	0.191	0.056	0.290
0.086	0.983	-0.436	-0.156	0.975	-0.161	-0.299	-0.407	-0.073	0.236	0.029	-0.212	0.197	0.178	0.071	0.250
0.040	1.014	-0.440	-0.152	0.974	-0.169	-0.299	-0.547	-0.075	0.186	0.061	-0.208	0.151	0.209	0.066	0.212
-0.083	1.038	-0.428	-0.149	0.972	-0.179	-0.407	-0.483	-0.038	0.061	0.086	-0.186	0.028	0.231	0.077	0.170
-0.060	1.014	-0.373	-0.146	0.971	-0.191	-0.447	-0.914	-0.013	0.080	0.064	-0.119	0.051	0.208	0.132	0.130
-0.072	1.034	-0.349	-0.142	0.969	-0.203	-0.531	-0.485	-0.067	0.065	0.085	-0.083	0.040	0.226	0.155	0.104
-0.060	1.061	-0.341	-0.139	0.966	-0.217	-0.627	-0.508	-0.039	0.074	0.115	-0.061	0.051	0.252	0.161	0.094
-0.022	1.061	-0.325	-0.135	0.963	-0.232	-0.720	-0.522	-0.035	0.109	0.118	-0.029	0.090	0.251	0.176	0.075
-0.064	1.010	-0.349	-0.131	0.960	-0.249	-0.772	-0.577	-0.086	0.062	0.071	-0.036	0.048	0.200	0.151	0.061
-0.114	0.987	-0.380	-0.126	0.955	-0.268	-0.895	-0.553	-0.109	0.007	0.052	-0.048	0.003	0.175	0.118	0.039
-0.126	0.995	-0.432	-0.120	0.950	-0.289	-1.007	-0.482	-0.171	-0.011	0.065	-0.079	0.015	0.181	0.064	0.013
-0.145	0.976	-0.408	-0.114	0.944	-0.309	-1.046	-0.302	-0.204	-0.035	0.052	-0.034	0.035	0.160	0.086	-0.019
-0.122	0.999	-0.373	-0.109	0.937	-0.332	-1.146	-0.268	-0.200	-0.018	0.082	0.024	0.012	0.181	0.119	-0.044
-0.172	0.956	-0.353	-0.104	0.930	-0.352	-1.093	-0.203	-0.206	-0.073	0.046	0.065	0.061	0.137	0.136	-0.065
-0.183	0.956	-0.396	-0.096	0.922	-0.375	-1.145	-0.542	-0.213	-0.092	0.054	0.044	0.073	0.135	0.090	-0.071
-0.164	0.968	-0.412	-0.089	0.914	-0.396	-1.101	-0.378	-0.219	-0.080	0.073	0.049	0.053	0.144	0.072	-0.069
-0.110	0.960	-0.408	-0.085	0.906	-0.415	-1.044	-0.165	-0.152	-0.030	0.074	0.072	0.001	0.134	0.073	-0.051
-0.053	0.960	-0.400	-0.079	0.898	-0.433	-0.946	-0.557	-0.094	0.021	0.081	0.098	0.058	0.132	0.078	-0.032
-0.045	0.875	-0.443	-0.077	0.891	-0.448	-0.885	0.034	-0.097	0.027	0.004	0.071	0.066	0.045	0.032	-0.034
-0.045	0.875	-0.443	-0.075	0.882	-0.465	-0.950	-0.173	-0.018	0.025	0.012	0.088	0.066	0.043	0.029	-0.019
-0.153	0.898	-0.479	-0.072	0.872	-0.483	-1.000	-0.314	-0.035	-0.086	0.044	0.070	0.041	0.064	0.009	-0.035
-0.003	0.848	-0.463	-0.071	0.862	-0.501	-1.055	0.091	-0.073	0.064	0.004	0.104	0.110	0.012	0.004	-0.051
-0.153	0.837	-0.554	-0.070	0.853	-0.518	-0.938	-0.027	-0.069	-0.087	0.002	0.030	0.040	0.002	0.088	-0.056
-0.130	0.833	-0.550	-0.067	0.843	-0.534	-0.912	-0.256	-0.041	-0.067	0.008	0.050	0.017	0.008	0.087	-0.050
-0.064	0.817	-0.534	-0.065	0.833	-0.550	-0.974	-0.143	-0.052	-0.004	0.002	0.082	0.049	0.026	0.074	-0.053
-0.110	0.740	-0.566	-0.061	0.822	-0.566	-0.959	-0.350	-0.014	-0.054	-0.064	0.067	0.002	0.106	0.107	-0.053
-0.003	0.748	-0.518	-0.062	0.813	-0.580	-0.823	0.258	-0.102	0.055	-0.047	0.127	0.110	0.101	0.062	-0.021
-0.122	0.755	-0.574	-0.058	0.802	-0.595	-0.921	-0.344	0.002	-0.068	-0.029	0.087	0.010	0.096	0.120	-0.029
0.070	0.725	-0.566	-0.062	0.792	-0.607	-0.786	0.476	-0.106	0.128	-0.050	0.107	0.182	0.129	0.114	-0.020
-0.110	0.682	-0.625	-0.060	0.783	-0.619	-0.738	-0.160	0.013	-0.055	-0.084	0.060	0.001	0.173	0.175	-0.021
-0.076	0.694	-0.680	-0.058	0.775	-0.629	-0.662	-0.113	-0.048	-0.022	-0.064	0.015	0.036	0.164	0.232	-0.012
-0.026	0.721	-0.629	-0.059	0.767	-0.639	-0.621	0.098	-0.033	0.029	-0.029	0.076	0.085	0.139	0.183	-0.034
-0.064	0.721	-0.601	-0.060	0.760	-0.648	-0.570	0.084	0.040	-0.008	-0.022	0.112	0.046	0.141	0.157	-0.024
-0.072	0.717	-0.672	-0.062	0.752	-0.656	-0.555	0.024	0.063	-0.014	-0.018	0.049	0.038	0.147	0.229	-0.036
-0.045	0.663	-0.621	-0.064	0.746	-0.663	-0.497	0.182	-0.006	0.015	-0.066	0.108	0.064	0.203	0.179	-0.043
-0.122	0.609	-0.648	-0.068	0.739	-0.670	-0.463	0.371	-0.052	-0.057	-0.114	0.087	0.013	0.258	0.208	-0.020
-0.068	0.620	-0.637	-0.073	0.733	-0.676	-0.468	0.383	-0.011	0.001	-0.096	0.105	0.040	0.248	0.197	-0.026
0.040	0.605	-0.648	-0.073	0.728	-0.681	-0.333	-0.012	0.048	0.109	-0.107	0.098	0.148	0.265	0.210	-0.022
-0.095	0.612	-0.644	-0.074	0.725	-0.685	-0.223	0.057	-0.029	-0.025	-0.096	0.105	0.012	0.259	0.208	-0.022
-0.022	0.659	-0.597	-0.078	0.724	-0.685	-0.093	0.372	-0.052	0.052	-0.048	0.153	0.084	0.214	0.161	-0.034
-0.145	0.632	-0.696	-0.078	0.724	-0.685	0.025	-0.006	-0.004	-0.071	-0.075	0.054	0.040	0.242	0.261	-0.054
-0.149	0.647	-0.672	-0.080	0.724	-0.685	0.014	0.197	-0.052	-0.072	-0.060	0.077	0.045	0.227	0.238	-0.044
-0.083	0.678	-0.641	-0.087	0.726	-0.682	0.141	0.564	-0.078	-0.000	-0.031	0.105	0.019	0.197	0.208	-0.053
-0.076	0.659	-0.692	-0.091	0.729	-0.679	0.171	0.376	-0.075	0.012	-0.053	0.051	0.026	0.217	0.259	-0.031
-0.122	0.632	-0.680	-0.097	0.732	-0.674	0.265	0.560	-0.123	-0.029	-0.083	0.058	0.021	0.245	0.248	-0.015
-0.037	0.609	-0.652	-0.098	0.736	-0.670	0.253	0.199	-0.111	0.057	-0.110	0.081	0.062	0.268	0.221	-0.010
-0.091	0.643	-0.672	-0.101	0.740	-0.665	0.282	0.419	-0.140	0.006	-0.079	0.056	0.008	0.234	0.242	-0.032
-0.091	0.643	-0.672	-0.103	0.743	-0.661	0.266	0.305	-0.122	0.008	-0.082	0.051	0.007	0.235	0.242	-0.021
-0.195	0.690	-0.629	-0.104	0.747	-0.657	0.229	0.151	-0.137	-0.095	-0.039	0.091	0.098	0.189	0.199	-0.039
-0.080	0.686	-0.692	-0.104	0.750	-0.653	0.261	0.288	-0.209	0.021	-0.046	0.023	0.017	0.193	0.262	-0.048
-0.164	0.655	-0.684	-0.105	0.755	-0.647	0.337	0.335	-0.248	-0.063	-0.082	0.025	0.068	0.224	0.255	-0.042
-0.133	0.651	-0.621	-0.104	0.760	-0.642	0.338	0.142	-0.173	-0.033	-0.090	0.083	0.039	0.227	0.192	-0.038
-0.072	0.663	-0.668	-0.106	0.766	-0.634	0.477	0.440	-0.251	0.030	-0.085	0.027	0.022	0.216	0.239	-0.053
-0.199	0.667	-0.656	-0.108	0.774	-0.624	0.558	0.454	-0.257	-0.095	-0.088	0.029	0.106	0.212	0.228	-0.042
-0.164	0.698	-0.656	-0.108	0.780	-0.617	0.485	0.259	-0.202	-0.060	-0.063	0.021	0.072	0.181	0.227	-0.031
-0.099	0.698	-0.609	-0.108	0.787	-0.607	0.587	0.271	-0.209	0.006	-0.070	0.059	0.007	0.181	0.180	-0.047
-0.091	0.740	-0.613	-0.108	0.797	-0.595	0.734	0.300	-0.260	0.013	-0.037	0.042	0.000	0.138	0.184	-0.024
-0.160	0.717	-0.617	-0.108	0.805	-0.583	0.702	0.324	-0.216	-0.055	-0.068	0.026	0.070	0.160	0.188	-0.018
-0.072	0.728	-0.593	-0.108	0.814	-0.571	0.707	0.225	-0.163	0.033	-0.065	0.038	0.018	0.148	0.164	-0.039
-0.149	0.721	-0.644	-0.107	0.822	-0.559	0.732	0.252	-0.229	-0.044	-0.081	-0.026	0.059	0.156	0.215	-0.045
-0.210	0.740	-0.554	-0.105	0.831	-0.547	0.744	0.149	-0.246	-0.108	-0.070	0.052	0.121	0.136	0.124	-0.049
-0.110	0.771	-0.507	-0.105	0.839	-0.534	0.720	0.341	-0.240	-0.008	-0.047	0.086	0.021	0.104	0.076	-0.054
-0.203	0.755	-0.625	-0.103	0.847	-0.522	0.736	0.066	-0.185	-0.102	-0.071	-0.045	0.114	0.119	0.194	-0.063
-0.091	0.802	-0.530	-0.101	0.856	-0.507	0.853	0.219	-0.235	0.008	-0.033	0.035	0.003	0.072	0.098	-0.050
-0.191	0.790	-0.570	-0.099	0.864	-0.494	0.769	0.016	-0.161	-0.094	-0.053	-0.018	0.104	0.083	0.137	-0.040
-0.137	0.786	-0.507	-0.095	0.872	-0.480	0.834	-0.202	-0.144	-0.044	-0.065	0.031	0.050	0.086	0.074	-0.034
-0.057	0.798	-0.467	-0.095	0.881	-0.463	0.889	0.637	-0.290	0.038	-0.062	0.053	0.030	0.074	0.033	-0.044
-0.157	0.810	-0.522	-0.094	0.889	-0.448	0.856	0.122	-0.171	-0.064	-0.058	-0.017	0.070	0.061	0.087	-0.039
-0.149	0.833	-0.483	-0.094	0.897	-0.432	0.864	0.422	-0.216	-0.056	-0.043	0.006	0.063	0.037	0.047	-0.047
-0.153	0.879	-0.483	-0.090	0.905	-0.415	0.930	-0.034	-0.180	-0.063	-0.004	-0.011	0.067	0.010	0.047	-0.057
-0.199	0.860	-0.495	-0.086	0.913	-0.398	0.987	-0.103	-0.224	-0.113	-0.032	-0.040	0.113	0.008	0.058	-0.049
-0.130	0.840	-0.463	-0.083	0.921	-0.381	0.943	0.095	-0.189	-0.046	-0.059	-0.026	0.044	0.026	0.025	-0.040
-0.095	0.860	-0.424	-0.080	0.929	-0.362	0.992	0.202	-0.245	-0.015	-0.047	-0.005	0.010	0.006	0.015	-0.047
-0.091	0.906	-0.404	-0.077	0.936	-0.343	1.029	-0.054	-0.134	-0.013	-0.008	-0.004	0.007	0.042	0.036	-0.046
-0.183	0.906	-0.412	-0.075	0.943	-0.325	0.998	-0.062	-0.128	-0.108	-0.015	-0.030	0.100	0.043	0.029	-0.038
-0.183	0.906	-0.412	-0.072	0.950	-0.304	1.105	-0.006	-0.170	-0.111	-0.021	-0.051	0.100	0.044	0.030	-0.043
-0.064	0.933	-0.345	-0.069	0.956	-0.285	1.005	0.030	-0.162	0.006	-0.000	-0.003	0.019	0.072	0.098	-0.046
-0.110	0.933	-0.329	-0.066	0.962	-0.266	1.028	-0.043	-0.127	-0.043	-0.006	-0.006	0.027	0.074	0.114	-0.035
-0.103	0.972	-0.329	-0.065	0.967	-0.245	1.112	0.084	-0.124	-0.037	0.027	-0.028	0.019	0.113	0.115	-0.038
-0.126	0.945	-0.349	-0.063	0.973	-0.223	1.130	0.111	-0.133	-0.062	-0.006	-0.069	0.043	0.087	0.097	-0.044
-0.191	0.933	-0.306	-0.062	0.977	-0.202	1.110	-0.103	-0.045	-0.128	-0.022	-0.047	0.108	0.076	0.141	-0.042
-0.107	0.953	-0.298	-0.062	0.981	-0.182	1.049	-0.100	0.023	-0.043	-0.007	-0.059	0.024	0.097	0.150	-0.038
-0.103	0.995	-0.246	-0.061	0.985	-0.160	1.131	-0.198	-0.044	-0.041	0.032	-0.029	0.021	0.140	0.202	-0.031
-0.083	1.003	-0.242	-0.059	0.989	-0.137	1.207	-0.135	-0.063	-0.023	0.036	-0.049	0.002	0.148	0.207	-0.017
-0.095	1.003	-0.266	-0.059	0.992	-0.115	1.129	-0.132	-0.002	-0.035	0.033	-0.094	0.014	0.149	0.184	-0.011
-0.122	1.022	-0.215	-0.060	0.994	-0.095	1.050	-0.200	0.063	-0.061	0.051	-0.063	0.041	0.170	0.236	-0.010
-0.076	1.038	-0.199	-0.060	0.996	-0.073	1.102	-0.128	0.024	-0.014	0.064	-0.068	0.004	0.186	0.253	-0.028
-0.118	1.030	-0.207	-0.061	0.997	-0.052	1.065	0.015	0.021	-0.056	0.056	-0.097	0.038	0.180	0.246	-0.034
-0.210	1.030	-0.207	-0.064	0.997	-0.034	0.985	-0.202	0.136	-0.146	0.055	-0.115	0.131	0.181	0.247	-0.033
-0.137	1.038	-0.168	-0.066	0.998	-0.014	1.028	-0.084	0.102	-0.070	0.063	-0.096	0.058	0.189	0.287	-0.037
-0.157	1.076	-0.219	-0.068	0.998	0.005	1.005	-0.280	0.075	-0.088	0.102	-0.165	0.077	0.228	0.237	-0.030
-0.130	1.080	-0.160	-0.068	0.997	0.023	0.946	-0.195	0.027	-0.061	0.106	-0.124	0.051	0.233	0.297	-0.011
-0.083	1.084	-0.116	-0.069	0.997	0.040	0.871	-0.278	0.038	-0.014	0.111	-0.097	0.004	0.237	0.341	-0.001
-0.110	1.076	-0.112	-0.071	0.996	0.053	0.666	-0.177	0.061	-0.039	0.104	-0.105	0.030	0.230	0.344	-0.004
-0.087	1.034	-0.093	-0.072	0.995	0.062	0.515	-0.094	0.052	-0.015	0.062	-0.095	0.007	0.188	0.364	-0.010
-0.176	1.014	-0.140	-0.075	0.995	0.069	0.422	-0.322	0.121	-0.101	0.043	-0.149	0.095	0.169	0.316	-0.020
-0.168	1.045	-0.105	-0.077	0.994	0.078	0.464	-0.288	0.066	-0.091	0.074	-0.122	0.086	0.200	0.352	-0.016
-0.160	1.049	-0.105	-0.078	0.993	0.085	0.419	-0.333	-0.007	-0.083	0.079	-0.129	0.077	0.203	0.351	-0.013
-0.091	1.076	-0.061	-0.078	0.993	0.091	0.336	-0.345	-0.037	-0.013	0.106	-0.091	0.007	0.229	0.393	0.003
-0.072	1.080	-0.057	-0.079	0.992	0.095	0.250	-0.348	0.033	0.007	0.111	-0.091	0.014	0.233	0.396	0.038
-0.080	1.096	-0.061	-0.081	0.992	0.097	0.173	-0.182	0.072	0.001	0.126	-0.098	0.007	0.248	0.392	0.069
0.009	1.138	-0.108	-0.081	0.992	0.100	0.198	-0.114	0.026	0.090	0.169	-0.148	0.097	0.291	0.344	0.090
0.001	1.092	-0.101	-0.079	0.991	0.105	0.287	-0.095	-0.100	0.080	0.123	-0.145	0.090	0.244	0.351	0.114
0.001	1.092	-0.101	-0.077	0.991	0.111	0.335	-0.270	-0.145	0.078	0.123	-0.150	0.091	0.244	0.350	0.145
0.024	1.041	-0.160	-0.073	0.991	0.113	0.161	-0.167	-0.187	0.098	0.073	-0.211	0.115	0.194	0.291	0.154
0.040	1.061	-0.207	-0.069	0.991	0.113	0.085	-0.223	-0.185	0.110	0.092	-0.259	0.130	0.214	0.243	0.164
0.036	1.068	-0.199	-0.066	0.992	0.112	-0.010	-0.406	-0.185	0.103	0.099	-0.249	0.127	0.221	0.251	0.179
0.040	1.049	-0.179	-0.064	0.992	0.108	-0.123	-0.399	-0.128	0.105	0.079	-0.226	0.130	0.202	0.271	0.186
0.063	1.092	-0.195	-0.063	0.993	0.100	-0.290	-0.576	-0.124	0.127	0.120	-0.234	0.153	0.245	0.256	0.184
0.082	1.115	-0.156	-0.061	0.994	0.092	-0.344	-0.541	-0.122	0.144	0.143	-0.187	0.172	0.268	0.296	0.182
0.090	1.130	-0.097	-0.059	0.995	0.083	-0.398	-0.460	-0.096	0.150	0.157	-0.118	0.179	0.284	0.355	0.180
0.097	1.130	-0.069	-0.058	0.996	0.071	-0.537	-0.414	-0.093	0.156	0.156	-0.079	0.187	0.284	0.383	0.156
0.097	1.138	-0.061	-0.055	0.997	0.059	-0.609	-0.131	-0.123	0.154	0.163	-0.059	0.186	0.292	0.391	0.126
-0.007	1.107	-0.105	-0.053	0.998	0.045	-0.673	-0.128	-0.110	0.048	0.131	-0.088	0.081	0.260	0.349	0.101
-0.033	1.123	-0.120	-0.051	0.998	0.028	-0.773	-0.359	-0.076	0.019	0.145	-0.087	0.053	0.276	0.333	0.070
-0.003	1.115	-0.073	-0.050	0.999	0.011	-0.849	-0.143	-0.063	0.049	0.137	-0.022	0.083	0.268	0.381	0.042
-0.053	1.130	-0.120	-0.048	0.999	-0.009	-0.959	-0.548	-0.078	-0.002	0.152	-0.049	0.032	0.283	0.334	0.029
-0.010	1.134	-0.057	-0.045	0.999	-0.029	-1.013	0.045	-0.176	0.036	0.156	0.034	0.074	0.286	0.397	0.015
-0.037	1.072	-0.124	-0.042	0.998	-0.051	-1.087	-0.219	-0.148	0.006	0.095	-0.010	0.047	0.224	0.330	-0.009
-0.080	1.030	-0.172	-0.039	0.996	-0.076	-1.206	-0.651	-0.099	-0.038	0.053	-0.033	0.005	0.180	0.283	-0.018
-0.114	0.999	-0.172	-0.036	0.994	-0.103	-1.314	-0.410	-0.100	-0.076	0.025	-0.006	0.030	0.149	0.282	-0.043
-0.053	1.034	-0.156	-0.033	0.991	-0.130	-1.368	-0.278	-0.126	-0.017	0.062	0.037	0.032	0.183	0.298	-0.046
-0.149	1.045	-0.223	-0.031	0.987	-0.158	-1.387	-0.647	-0.061	-0.116	0.078	-0.002	0.065	0.193	0.230	-0.036
-0.018	1.076	-0.203	-0.028	0.982	-0.185	-1.326	-0.636	-0.018	0.013	0.113	0.045	0.066	0.224	0.249	-0.031
0.024	1.057	-0.199	-0.026	0.977	-0.211	-1.339	-0.234	-0.058	0.053	0.099	0.075	0.108	0.204	0.252	-0.030
-0.060	1.061	-0.266	-0.024	0.971	-0.239	-1.424	-0.216	-0.029	-0.033	0.109	0.036	0.024	0.206	0.185	-0.014
-0.026	1.049	-0.266	-0.023	0.963	-0.268	-1.519	-0.123	-0.048	0.000	0.104	0.065	0.059	0.194	0.184	-0.018
-0.007	1.007	-0.231	-0.021	0.955	-0.297	-1.513	-0.249	-0.026	0.018	0.070	0.130	0.078	0.151	0.219	-0.036
-0.003	0.991	-0.274	-0.017	0.946	-0.324	-1.419	-0.225	-0.111	0.018	0.063	0.113	0.082	0.134	0.175	-0.034
-0.068	0.902	-0.357	-0.013	0.937	-0.348	-1.266	-0.414	-0.115	-0.052	-0.018	0.055	0.017	0.044	0.091	-0.038
-0.010	0.976	-0.337	-0.009	0.927	-0.375	-1.424	-0.256	-0.110	0.002	0.066	0.101	0.074	0.117	0.110	-0.030
-0.010	0.976	-0.337	-0.006	0.916	-0.402	-1.494	-0.185	-0.059	-0.001	0.077	0.128	0.075	0.116	0.109	-0.045
0.040	0.898	-0.400	-0.006	0.903	-0.430	-1.544	0.218	-0.083	0.049	0.013	0.093	0.125	0.038	0.045	-0.037
-0.091	0.864	-0.459	-0.004	0.890	-0.456	-1.432	-0.169	-0.076	-0.084	-0.010	0.060	0.006	0.002	0.015	-0.037
0.013	0.852	-0.416	-0.003	0.877	-0.481	-1.458	0.131	-0.095	0.020	-0.008	0.129	0.098	0.011	0.028	-0.049
-0.014	0.825	-0.483	-0.003	0.863	-0.505	-1.383	0.235	-0.121	-0.007	-0.021	0.086	0.071	0.039	0.040	-0.070
-0.099	0.817	-0.542	-0.001	0.849	-0.528	-1.347	-0.215	-0.053	-0.095	-0.015	0.050	0.014	0.048	0.099	-0.042
-0.064	0.802	-0.530	0.004	0.835	-0.550	-1.294	-0.377	-0.040	-0.064	-0.017	0.084	0.022	0.065	0.088	-0.043
0.097	0.798	-0.499	0.005	0.821	-0.571	-1.244	0.094	-0.127	0.096	-0.007	0.136	0.183	0.070	0.057	-0.020
0.013	0.767	-0.542	0.008	0.806	-0.591	-1.260	-0.115	-0.060	0.009	-0.024	0.113	0.098	0.101	0.100	-0.004
0.117	0.709	-0.593	0.007	0.792	-0.610	-1.160	0.156	-0.090	0.113	-0.068	0.080	0.202	0.160	0.152	0.015
0.024	0.705	-0.570	0.007	0.778	-0.628	-1.145	0.138	-0.069	0.021	-0.057	0.122	0.109	0.164	0.128	-0.008
0.047	0.717	-0.593	0.005	0.766	-0.643	-0.950	0.251	-0.095	0.046	-0.034	0.113	0.132	0.153	0.152	0.003
-0.037	0.713	-0.625	0.005	0.753	-0.658	-0.987	0.089	-0.056	-0.039	-0.025	0.096	0.047	0.157	0.183	-0.021
0.070	0.647	-0.613	0.004	0.742	-0.670	-0.857	0.102	-0.013	0.070	-0.079	0.121	0.154	0.223	0.172	-0.021
-0.014	0.609	-0.648	-0.000	0.731	-0.683	-0.829	0.325	-0.010	-0.010	-0.106	0.098	0.069	0.262	0.207	-0.034
0.013	0.643	-0.621	-0.007	0.721	-0.693	-0.677	0.476	-0.004	0.023	-0.062	0.135	0.096	0.227	0.179	-0.022
-0.053	0.663	-0.704	-0.008	0.712	-0.702	-0.673	-0.008	0.055	-0.041	-0.033	0.062	0.030	0.208	0.262	-0.040
0.009	0.690	-0.668	-0.013	0.704	-0.710	-0.572	0.452	-0.042	0.026	0.002	0.105	0.091	0.180	0.226	-0.041
-0.060	0.616	-0.711	-0.014	0.697	-0.717	-0.504	0.091	-0.028	-0.042	-0.064	0.069	0.021	0.253	0.269	-0.044
-0.037	0.555	-0.680	-0.020	0.690	-0.724	-0.452	0.414	-0.016	-0.013	-0.120	0.106	0.044	0.315	0.238	-0.034
-0.033	0.582	-0.672	-0.028	0.683	-0.730	-0.479	0.565	-0.044	-0.002	-0.085	0.121	0.047	0.288	0.229	-0.041
0.001	0.593	-0.680	-0.033	0.678	-0.735	-0.354	0.395	-0.045	0.038	-0.068	0.117	0.081	0.276	0.237	-0.036
-0.060	0.585	-0.704	-0.038	0.673	-0.739	-0.321	0.359	-0.039	-0.019	-0.071	0.097	0.019	0.283	0.260	-0.041
-0.049	0.593	-0.711	-0.042	0.668	-0.743	-0.302	0.307	-0.039	-0.003	-0.059	0.093	0.030	0.275	0.268	-0.036
-0.099	0.562	-0.711	-0.047	0.665	-0.745	-0.193	0.386	-0.066	-0.048	-0.087	0.095	0.020	0.305	0.267	-0.043
-0.033	0.551	-0.704	-0.052	0.663	-0.747	-0.167	0.452	-0.108	0.023	-0.096	0.105	0.045	0.316	0.259	-0.048
-0.072	0.566	-0.708	-0.061	0.660	-0.749	-0.174	0.696	-0.112	-0.006	-0.078	0.102	0.006	0.300	0.263	-0.056
-0.130	0.570	-0.739	-0.067	0.660	-0.748	-0.024	0.422	-0.084	-0.059	-0.073	0.070	0.052	0.296	0.294	-0.048
-0.130	0.570	-0.739	-0.072	0.659	-0.748	-0.041	0.400	-0.064	-0.053	-0.073	0.070	0.053	0.295	0.293	-0.065
-0.103	0.601	-0.747	-0.081	0.660	-0.747	0.023	0.671	-0.103	-0.017	-0.042	0.060	0.026	0.263	0.301	-0.058
-0.176	0.555	-0.747	-0.083	0.661	-0.746	0.117	0.174	-0.052	-0.088	-0.090	0.058	0.099	0.308	0.300	-0.048
-0.068	0.597	-0.727	-0.087	0.664	-0.743	0.167	0.385	-0.111	0.024	-0.050	0.075	0.008	0.265	0.280	-0.041
-0.114	0.609	-0.759	-0.091	0.667	-0.739	0.220	0.450	-0.189	-0.017	-0.041	0.040	0.038	0.252	0.310	-0.046
-0.103	0.585	-0.684	-0.095	0.672	-0.735	0.272	0.437	-0.175	-0.002	-0.069	0.110	0.027	0.274	0.235	-0.032
-0.145	0.570	-0.731	-0.097	0.676	-0.730	0.298	0.209	-0.154	-0.043	-0.088	0.058	0.069	0.288	0.281	-0.040
-0.130	0.558	-0.763	-0.100	0.682	-0.724	0.413	0.380	-0.175	-0.024	-0.106	0.020	0.053	0.299	0.311	-0.055
-0.133	0.570	-0.711	-0.104	0.689	-0.717	0.483	0.502	-0.217	-0.023	-0.101	0.064	0.057	0.286	0.259	-0.049
-0.203	0.589	-0.708	-0.103	0.696	-0.710	0.486	0.029	-0.151	-0.094	-0.089	0.061	0.127	0.265	0.254	-0.054
-0.087	0.578	-0.676	-0.105	0.706	-0.700	0.652	0.380	-0.202	0.024	-0.110	0.083	0.011	0.275	0.221	-0.067
-0.183	0.597	-0.688	-0.106	0.718	-0.688	0.814	0.317	-0.252	-0.071	-0.102	0.059	0.108	0.255	0.232	-0.066
-0.191	0.643	-0.676	-0.104	0.730	-0.676	0.872	0.125	-0.277	-0.081	-0.068	0.057	0.115	0.207	0.219	-0.045
-0.130	0.640	-0.652	-0.105	0.742	-0.662	0.868	0.306	-0.217	-0.018	-0.083	0.068	0.054	0.209	0.193	-0.047
-0.091	0.643	-0.641	-0.106	0.754	-0.648	0.883	0.394	-0.276	0.021	-0.092	0.066	0.015	0.204	0.180	-0.036
-0.110	0.643	-0.629	-0.108	0.766	-0.633	0.940	0.445	-0.272	0.004	-0.104	0.062	0.034	0.203	0.167	-0.034
-0.126	0.686	-0.621	-0.108	0.778	-0.619	0.909	0.322	-0.264	-0.011	-0.073	0.056	0.049	0.158	0.158	-0.047
-0.195	0.678	-0.637	-0.107	0.790	-0.603	0.960	0.203	-0.239	-0.082	-0.093	0.024	0.118	0.164	0.171	-0.053
-0.214	0.694	-0.621	-0.103	0.802	-0.588	1.002	-0.004	-0.250	-0.104	-0.090	0.024	0.137	0.147	0.154	-0.047
-0.130	0.744	-0.589	-0.105	0.815	-0.571	0.999	0.512	-0.283	-0.018	-0.052	0.039	0.052	0.095	0.121	-0.063
-0.072	0.763	-0.550	-0.103	0.826	-0.554	1.013	0.184	-0.248	0.037	-0.044	0.061	0.006	0.074	0.080	-0.059
-0.233	0.775	-0.605	-0.101	0.838	-0.537	1.022	0.158	-0.224	-0.126	-0.044	-0.011	0.156	0.061	0.133	-0.035
-0.172	0.763	-0.570	-0.100	0.849	-0.518	1.078	0.256	-0.235	-0.065	-0.067	0.006	0.093	0.072	0.096	-0.039
-0.076	0.806	-0.530	-0.097	0.861	-0.499	1.091	0.048	-0.217	0.028	-0.036	0.027	0.003	0.028	0.054	-0.051
-0.153	0.813	-0.526	-0.096	0.872	-0.480	1.112	0.298	-0.236	-0.050	-0.039	0.011	0.074	0.018	0.049	-0.035
-0.149	0.833	-0.510	-0.094	0.883	-0.461	1.088	0.088	-0.181	-0.049	-0.030	0.008	0.069	0.002	0.031	-0.038
-0.126	0.852	-0.475	-0.094	0.893	-0.440	1.121	0.326	-0.175	-0.025	-0.021	0.023	0.046	0.023	0.006	-0.056
-0.191	0.875	-0.495	-0.092	0.903	-0.421	1.105	-0.006	-0.111	-0.093	-0.007	-0.016	0.111	0.048	0.011	-0.055
-0.191	0.875	-0.495	-0.091	0.912	-0.401	1.102	0.103	-0.124	-0.094	-0.016	-0.036	0.111	0.049	0.010	-0.055
-0.137	0.929	-0.416	-0.090	0.920	-0.381	1.062	0.090	-0.086	-0.041	0.030	0.023	0.057	0.104	0.071	-0.060
-0.153	0.937	-0.447	-0.088	0.929	-0.361	1.138	-0.117	-0.048	-0.058	0.029	-0.029	0.072	0.113	0.041	-0.047
-0.160	0.922	-0.400	-0.089	0.936	-0.341	1.039	-0.066	0.028	-0.065	0.006	-0.001	0.080	0.098	0.090	-0.041
-0.107	0.949	-0.369	-0.090	0.942	-0.323	1.003	0.077	0.020	-0.010	0.027	0.012	0.026	0.127	0.123	-0.038
-0.164	0.972	-0.408	-0.090	0.948	-0.305	0.952	-0.129	0.077	-0.067	0.044	-0.045	0.083	0.151	0.086	-0.037
-0.145	0.964	-0.392	-0.092	0.953	-0.289	0.862	-0.003	0.086	-0.046	0.032	-0.045	0.064	0.144	0.103	-0.031
-0.160	0.976	-0.380	-0.095	0.957	-0.275	0.777	-0.105	0.166	-0.058	0.039	-0.048	0.079	0.156	0.117	-0.039
-0.168	0.968	-0.396	-0.098	0.961	-0.260	0.773	-0.092	0.170	-0.063	0.028	-0.078	0.086	0.149	0.103	-0.038
-0.203	0.980	-0.412	-0.102	0.964	-0.247	0.736	-0.138	0.217	-0.094	0.036	-0.107	0.121	0.161	0.089	-0.033
-0.191	1.007	-0.373	-0.106	0.967	-0.233	0.754	-0.217	0.238	-0.078	0.060	-0.081	0.109	0.189	0.130	-0.032
-0.149	1.076	-0.365	-0.110	0.969	-0.220	0.690	-0.018	0.243	-0.031	0.127	-0.086	0.066	0.259	0.140	-0.026
-0.180	1.053	-0.325	-0.115	0.971	-0.208	0.661	-0.126	0.252	-0.057	0.102	-0.059	0.097	0.236	0.181	-0.020
-0.145	1.026	-0.298	-0.118	0.973	-0.199	0.458	0.023	0.171	-0.019	0.074	-0.040	0.061	0.209	0.210	-0.026
-0.164	1.014	-0.302	-0.121	0.973	-0.195	0.247	-0.019	0.121	-0.036	0.061	-0.048	0.080	0.198	0.208	-0.032
-0.226	1.030	-0.282	-0.122	0.974	-0.193	0.090	-0.061	0.075	-0.096	0.077	-0.030	0.140	0.214	0.228	-0.034
-0.172	1.010	-0.286	-0.123	0.974	-0.193	0.053	-0.079	0.056	-0.041	0.058	-0.034	0.085	0.196	0.226	-0.031
-0.195	1.003	-0.298	-0.124	0.973	-0.194	-0.012	-0.132	0.060	-0.063	0.050	-0.045	0.108	0.189	0.214	-0.014
-0.133	1.018	-0.286	-0.124	0.973	-0.196	-0.102	-0.149	0.044	-0.002	0.066	-0.030	0.046	0.204	0.227	0.032
-0.076	1.049	-0.321	-0.125	0.972	-0.201	-0.212	-0.155	0.068	0.056	0.098	-0.061	0.012	0.235	0.193	0.079
-0.026	1.026	-0.412	-0.125	0.971	-0.205	-0.168	-0.019	0.041	0.106	0.076	-0.147	0.063	0.213	0.105	0.115
0.032	1.010	-0.451	-0.124	0.971	-0.206	-0.057	0.162	-0.083	0.163	0.060	-0.185	0.121	0.198	0.067	0.139
-0.057	0.976	-0.479	-0.122	0.971	-0.208	-0.035	-0.015	-0.092	0.072	0.026	-0.210	0.033	0.165	0.041	0.140
-0.041	0.949	-0.420	-0.119	0.970	-0.212	-0.141	-0.462	-0.018	0.085	-0.001	-0.146	0.049	0.139	0.103	0.149
-0.118	0.945	-0.487	-0.117	0.969	-0.217	-0.145	-0.422	0.002	0.006	-0.004	-0.208	0.027	0.136	0.039	0.155
0.005	0.972	-0.522	-0.114	0.968	-0.222	-0.172	-0.414	-0.061	0.125	0.024	-0.238	0.096	0.164	0.006	0.169
0.051	1.003	-0.554	-0.110	0.968	-0.227	-0.157	-0.512	-0.050	0.167	0.055	-0.265	0.142	0.196	0.023	0.184
0.051	1.003	-0.455	-0.108	0.967	-0.233	-0.207	-0.430	0.006	0.165	0.056	-0.160	0.142	0.197	0.078	0.211
0.051	1.003	-0.455	-0.105	0.965	-0.238	-0.202	-0.483	0.012	0.163	0.057	-0.154	0.142	0.197	0.080	0.196
0.082	1.034	-0.412	-0.103	0.964	-0.245	-0.293	-0.224	-0.027	0.191	0.089	-0.104	0.172	0.228	0.125	0.163
-0.022	1.049	-0.443	-0.100	0.962	-0.254	-0.420	-0.338	-0.060	0.084	0.107	-0.126	0.069	0.244	0.095	0.135
-0.060	1.038	-0.440	-0.096	0.960	-0.264	-0.466	-0.422	-0.064	0.042	0.098	-0.112	0.030	0.233	0.101	0.103
-0.060	1.057	-0.436	-0.093	0.957	-0.276	-0.571	-0.363	-0.067	0.039	0.120	-0.096	0.031	0.252	0.106	0.063
-0.068	1.022	-0.400	-0.090	0.953	-0.289	-0.613	-0.242	-0.093	0.028	0.088	-0.048	0.023	0.218	0.142	0.050
-0.099	1.010	-0.416	-0.086	0.949	-0.302	-0.659	-0.398	-0.090	-0.007	0.080	-0.050	0.008	0.207	0.127	0.031
-0.030	0.999	-0.376	-0.082	0.945	-0.317	-0.771	-0.137	-0.155	0.058	0.073	0.004	0.061	0.195	0.168	0.018
-0.099	0.960	-0.396	-0.075	0.940	-0.334	-0.842	-0.481	-0.174	-0.017	0.040	0.002	0.007	0.157	0.150	0.001
-0.083	0.991	-0.440	-0.070	0.934	-0.351	-0.910	-0.181	-0.210	-0.007	0.076	-0.024	0.009	0.188	0.107	-0.011
-0.122	0.972	-0.455	-0.064	0.927	-0.370	-0.943	-0.401	-0.209	-0.052	0.063	-0.022	0.029	0.169	0.092	-0.029
-0.114	0.910	-0.428	-0.058	0.920	-0.387	-0.933	-0.419	-0.133	-0.050	0.009	0.024	0.020	0.108	0.120	-0.035
-0.072	0.887	-0.388	-0.055	0.913	-0.405	-0.950	-0.183	-0.101	-0.010	-0.007	0.081	0.023	0.085	0.160	-0.045
-0.083	0.918	-0.420	-0.051	0.906	-0.421	-0.879	-0.204	-0.106	-0.025	0.030	0.066	0.012	0.116	0.130	-0.045
-0.099	0.949	-0.475	-0.047	0.897	-0.439	-0.956	-0.490	0.005	-0.045	0.069	0.029	0.004	0.148	0.074	-0.039
-0.053	0.891	-0.420	-0.044	0.889	-0.456	-0.933	-0.473	0.037	-0.002	0.019	0.101	0.043	0.090	0.130	-0.045
-0.060	0.860	-0.487	-0.044	0.881	-0.472	-0.894	-0.026	0.003	-0.010	-0.003	0.050	0.036	0.059	0.064	-0.043
-0.091	0.902	-0.471	-0.040	0.872	-0.488	-0.901	-0.567	0.072	-0.045	0.048	0.082	0.006	0.102	0.080	-0.034
-0.022	0.891	-0.396	-0.041	0.864	-0.502	-0.832	0.045	0.039	0.026	0.044	0.171	0.076	0.090	0.154	-0.041
-0.045	0.887	-0.554	-0.040	0.855	-0.518	-0.896	-0.170	0.059	0.002	0.049	0.029	0.054	0.085	0.003	-0.039
-0.110	0.922	-0.570	-0.041	0.844	-0.534	-0.986	-0.031	0.073	-0.062	0.094	0.030	0.012	0.119	0.019	-0.054
-0.041	0.871	-0.538	-0.041	0.835	-0.549	-0.877	-0.126	0.043	0.006	0.053	0.076	0.058	0.069	0.012	-0.053
-0.187	0.829	-0.605	-0.038	0.824	-0.566	-0.986	-0.375	0.056	-0.142	0.022	0.026	0.088	0.026	0.055	-0.057
-0.033	0.806	-0.530	-0.037	0.812	-0.583	-1.054	0.032	-0.042	0.011	0.010	0.118	0.068	0.002	0.020	-0.057
-0.049	0.779	-0.593	-0.034	0.799	-0.600	-1.035	-0.172	-0.067	-0.007	-0.005	0.071	0.052	0.026	0.043	-0.061
-0.083	0.736	-0.613	-0.031	0.785	-0.618	-1.146	-0.192	-0.052	-0.045	-0.033	0.070	0.019	0.069	0.063	-0.027
-0.049	0.736	-0.629	-0.025	0.772	-0.635	-1.037	-0.339	-0.119	-0.016	-0.020	0.071	0.054	0.070	0.079	-0.017
0.013	0.721	-0.680	-0.023	0.760	-0.650	-1.001	-0.078	-0.104	0.043	-0.023	0.035	0.117	0.086	0.130	-0.022
0.013	0.721	-0.680	-0.021	0.747	-0.664	-0.922	-0.015	-0.101	0.041	-0.011	0.049	0.117	0.086	0.130	-0.012
-0.057	0.682	-0.660	-0.019	0.736	-0.677	-0.850	-0.137	-0.004	-0.030	-0.038	0.081	0.049	0.126	0.111	-0.005
-0.018	0.655	-0.688	-0.020	0.725	-0.688	-0.784	0.037	0.022	0.009	-0.054	0.065	0.088	0.154	0.139	-0.008
0.001	0.682	-0.672	-0.021	0.715	-0.699	-0.715	0.094	-0.008	0.029	-0.017	0.091	0.107	0.127	0.123	-0.027
-0.003	0.636	-0.719	-0.023	0.706	-0.707	-0.623	0.186	0.003	0.028	-0.055	0.052	0.104	0.174	0.170	-0.017
-0.099	0.612	-0.751	-0.022	0.699	-0.715	-0.514	-0.177	0.048	-0.070	-0.070	0.028	0.008	0.197	0.202	-0.022
0.009	0.601	-0.660	-0.025	0.693	-0.721	-0.411	0.183	0.007	0.041	-0.076	0.125	0.116	0.209	0.111	-0.017
-0.045	0.624	-0.704	-0.028	0.687	-0.726	-0.367	0.234	0.038	-0.009	-0.048	0.086	0.062	0.187	0.155	-0.013
0.005	0.628	-0.731	-0.032	0.683	-0.730	-0.287	0.254	0.025	0.045	-0.039	0.062	0.113	0.184	0.182	-0.007
0.024	0.612	-0.688	-0.038	0.679	-0.733	-0.250	0.419	-0.006	0.070	-0.051	0.109	0.132	0.200	0.139	-0.003
-0.072	0.578	-0.739	-0.039	0.676	-0.736	-0.238	0.022	0.034	-0.025	-0.082	0.061	0.036	0.235	0.190	-0.010
0.017	0.555	-0.664	-0.047	0.672	-0.739	-0.261	0.562	0.010	0.072	-0.102	0.139	0.125	0.258	0.115	-0.018
-0.110	0.609	-0.735	-0.051	0.668	-0.743	-0.275	0.196	0.023	-0.052	-0.043	0.071	0.002	0.204	0.186	-0.024
-0.057	0.624	-0.723	-0.057	0.664	-0.745	-0.223	0.462	-0.061	0.008	-0.024	0.086	0.051	0.189	0.174	-0.015
-0.022	0.597	-0.680	-0.058	0.661	-0.748	-0.239	0.190	-0.092	0.044	-0.048	0.132	0.086	0.216	0.130	-0.025
-0.022	0.570	-0.684	-0.064	0.657	-0.751	-0.244	0.456	-0.069	0.050	-0.071	0.130	0.086	0.243	0.134	-0.031
-0.068	0.558	-0.688	-0.073	0.654	-0.753	-0.207	0.656	-0.084	0.013	-0.080	0.128	0.040	0.255	0.138	-0.033
-0.149	0.535	-0.704	-0.075	0.652	-0.754	-0.142	0.190	-0.055	-0.066	-0.100	0.114	0.041	0.278	0.153	-0.048
-0.083	0.597	-0.692	-0.083	0.650	-0.755	-0.132	0.602	-0.098	0.007	-0.037	0.127	0.024	0.216	0.142	-0.049
-0.145	0.562	-0.719	-0.088	0.649	-0.755	-0.049	0.379	-0.073	-0.049	-0.071	0.099	0.038	0.250	0.169	-0.051
-0.076	0.562	-0.743	-0.093	0.649	-0.755	-0.010	0.418	-0.131	0.025	-0.070	0.075	0.031	0.250	0.193	-0.042
-0.087	0.555	-0.652	-0.097	0.649	-0.754	-0.024	0.423	-0.132	0.018	-0.078	0.165	0.019	0.257	0.102	-0.049
-0.130	0.551	-0.700	-0.104	0.650	-0.753	0.015	0.595	-0.186	-0.018	-0.082	0.116	0.024	0.261	0.149	-0.043
-0.180	0.578	-0.778	-0.107	0.651	-0.751	0.109	0.254	-0.116	-0.065	-0.057	0.035	0.073	0.234	0.227	-0.052
-0.133	0.551	-0.708	-0.114	0.654	-0.748	0.169	0.670	-0.200	-0.011	-0.087	0.102	0.028	0.261	0.156	-0.047
-0.153	0.574	-0.731	-0.116	0.658	-0.745	0.187	0.279	-0.219	-0.029	-0.066	0.075	0.047	0.237	0.180	-0.045
-0.103	0.574	-0.696	-0.118	0.661	-0.741	0.222	0.325	-0.204	0.024	-0.070	0.107	0.002	0.237	0.144	-0.038
-0.149	0.574	-0.727	-0.120	0.665	-0.737	0.258	0.323	-0.178	-0.020	-0.074	0.071	0.045	0.237	0.175	-0.041
-0.149	0.574	-0.727	-0.122	0.670	-0.733	0.270	0.263	-0.166	-0.018	-0.078	0.066	0.046	0.236	0.175	-0.042
-0.172	0.585	-0.711	-0.123	0.676	-0.727	0.415	0.246	-0.196	-0.039	-0.073	0.076	0.068	0.224	0.158	-0.049
-0.172	0.624	-0.719	-0.124	0.684	-0.719	0.499	0.292	-0.226	-0.037	-0.042	0.060	0.068	0.185	0.165	-0.054
-0.157	0.612	-0.680	-0.125	0.691	-0.712	0.512	0.242	-0.196	-0.021	-0.061	0.092	0.053	0.196	0.125	-0.065
-0.183	0.570	-0.696	-0.127	0.701	-0.702	0.670	0.311	-0.218	-0.046	-0.113	0.066	0.080	0.238	0.141	-0.049
-0.230	0.562	-0.735	-0.124	0.712	-0.691	0.767	-0.029	-0.215	-0.095	-0.132	0.016	0.127	0.246	0.179	-0.052
-0.099	0.632	-0.680	-0.126	0.723	-0.680	0.738	0.411	-0.205	0.038	-0.073	0.059	0.003	0.176	0.124	-0.057
-0.199	0.597	-0.700	-0.125	0.735	-0.667	0.875	0.151	-0.223	-0.063	-0.119	0.027	0.096	0.210	0.142	-0.046
-0.203	0.609	-0.668	-0.123	0.747	-0.653	0.914	0.011	-0.180	-0.069	-0.120	0.045	0.100	0.197	0.110	-0.052
-0.130	0.674	-0.648	-0.126	0.760	-0.637	1.002	0.453	-0.225	0.007	-0.067	0.048	0.028	0.131	0.090	-0.057
-0.260	0.694	-0.672	-0.123	0.774	-0.621	1.098	-0.048	-0.168	-0.126	-0.062	0.008	0.159	0.111	0.113	-0.052
-0.130	0.709	-0.613	-0.123	0.788	-0.603	1.112	0.239	-0.186	0.005	-0.060	0.049	0.028	0.095	0.053	-0.045
-0.160	0.694	-0.597	-0.122	0.802	-0.584	1.166	0.166	-0.172	-0.027	-0.090	0.046	0.059	0.109	0.036	-0.062
-0.187	0.694	-0.648	-0.118	0.816	-0.566	1.155	-0.153	-0.150	-0.058	-0.103	-0.023	0.086	0.109	0.086	-0.051
-0.222	0.725	-0.589	-0.116	0.829	-0.548	1.153	-0.114	-0.105	-0.095	-0.085	0.018	0.121	0.077	0.026	-0.049
-0.191	0.763	-0.585	-0.112	0.841	-0.529	1.137	-0.233	-0.082	-0.068	-0.058	0.003	0.090	0.037	0.022	-0.052
-0.122	0.790	-0.562	-0.111	0.853	-0.510	1.168	0.112	-0.154	0.000	-0.043	0.007	0.022	0.010	0.003	-0.054
-0.183	0.817	-0.558	-0.110	0.865	-0.490	1.124	0.067	-0.100	-0.062	-0.027	-0.008	0.084	0.019	0.008	-0.049
-0.172	0.856	-0.514	-0.108	0.875	-0.471	1.124	-0.081	-0.080	-0.053	0.001	0.016	0.072	0.058	0.052	-0.041
-0.199	0.856	-0.526	-0.106	0.886	-0.452	1.116	-0.173	-0.030	-0.082	-0.010	-0.015	0.099	0.059	0.041	-0.047
-0.145	0.856	-0.507	-0.103	0.895	-0.433	1.111	-0.305	-0.013	-0.031	-0.019	-0.014	0.046	0.060	0.062	-0.041
-0.160	0.864	-0.503	-0.104	0.904	-0.414	1.078	0.141	-0.013	-0.045	-0.020	-0.030	0.061	0.069	0.068	-0.026
-0.157	0.883	-0.487	-0.106	0.912	-0.395	1.020	0.016	0.072	-0.039	-0.009	-0.032	0.057	0.089	0.084	-0.025
-0.110	0.918	-0.463	-0.109	0.919	-0.378	0.965	0.010	0.173	0.010	0.019	-0.026	0.012	0.125	0.109	-0.025
-0.222	0.883	-0.507	-0.113	0.925	-0.362	0.912	-0.116	0.238	-0.098	-0.021	-0.086	0.123	0.092	0.067	-0.023
-0.191	0.898	-0.503	-0.118	0.931	-0.344	0.976	-0.034	0.272	-0.062	-0.012	-0.099	0.093	0.108	0.071	-0.022
-0.187	0.933	-0.459	-0.124	0.938	-0.325	1.047	-0.043	0.307	-0.052	0.017	-0.075	0.089	0.144	0.116	-0.027
-0.176	1.057	-0.396	-0.131	0.943	-0.305	1.068	0.168	0.325	-0.033	0.135	-0.032	0.078	0.269	0.180	-0.022
-0.176	1.057	-0.396	-0.138	0.948	-0.286	0.974	0.002	0.363	-0.026	0.130	-0.050	0.078	0.270	0.181	-0.024
-0.207	0.983	-0.369	-0.145	0.951	-0.273	0.703	0.213	0.290	-0.050	0.054	-0.037	0.109	0.198	0.210	-0.024
-0.210	0.976	-0.349	-0.150	0.953	-0.264	0.444	-0.009	0.258	-0.049	0.045	-0.025	0.113	0.191	0.231	-0.025
-0.199	0.972	-0.341	-0.153	0.954	-0.259	0.296	0.018	0.182	-0.034	0.040	-0.023	0.102	0.189	0.240	-0.016
-0.195	0.953	-0.325	-0.157	0.953	-0.258	0.077	-0.067	0.198	-0.026	0.021	-0.008	0.098	0.171	0.257	0.017
-0.118	0.953	-0.278	-0.160	0.952	-0.260	-0.077	-0.114	0.226	0.054	0.023	0.041	0.021	0.172	0.306	0.077
-0.064	1.007	-0.408	-0.163	0.951	-0.262	-0.061	-0.124	0.190	0.111	0.078	-0.087	0.033	0.227	0.177	0.122
0.032	1.034	-0.530	-0.164	0.951	-0.263	-0.068	0.179	0.049	0.208	0.106	-0.207	0.129	0.255	0.056	0.166
-0.037	0.953	-0.542	-0.164	0.951	-0.264	-0.010	0.126	-0.016	0.139	0.025	-0.219	0.060	0.175	0.044	0.194
-0.030	0.918	-0.518	-0.165	0.950	-0.266	-0.146	0.227	-0.004	0.148	-0.009	-0.192	0.069	0.141	0.068	0.209
-0.091	0.879	-0.617	-0.165	0.948	-0.271	-0.183	-0.119	0.068	0.087	-0.046	-0.286	0.007	0.103	0.030	0.211
-0.072	0.856	-0.664	-0.164	0.948	-0.273	0.068	-0.393	0.066	0.105	-0.069	-0.332	0.027	0.081	0.077	0.224
0.009	0.891	-0.637	-0.161	0.949	-0.271	0.199	-0.273	-0.042	0.183	-0.035	-0.306	0.107	0.116	0.049	0.241
0.028	0.902	-0.574	-0.157	0.950	-0.270	0.162	-0.410	-0.066	0.198	-0.024	-0.244	0.128	0.128	0.014	0.257
0.063	0.960	-0.562	-0.154	0.951	-0.268	0.211	-0.275	-0.041	0.230	0.032	-0.234	0.164	0.187	0.026	0.253
0.047	1.030	-0.510	-0.151	0.952	-0.267	0.144	-0.354	-0.045	0.211	0.101	-0.184	0.150	0.257	0.077	0.233
-0.022	1.049	-0.499	-0.147	0.952	-0.268	0.055	-0.564	-0.050	0.137	0.120	-0.170	0.082	0.277	0.090	0.201
-0.030	1.022	-0.491	-0.144	0.952	-0.270	-0.017	-0.360	-0.013	0.127	0.093	-0.160	0.075	0.250	0.098	0.168
-0.083	0.991	-0.447	-0.142	0.951	-0.273	-0.088	-0.545	0.055	0.072	0.064	-0.113	0.021	0.220	0.142	0.130
-0.030	1.034	-0.373	-0.140	0.950	-0.278	-0.202	-0.277	0.010	0.124	0.108	-0.033	0.075	0.262	0.217	0.111
-0.103	1.022	-0.408	-0.138	0.949	-0.284	-0.222	-0.434	-0.005	0.049	0.097	-0.063	0.003	0.251	0.182	0.085
-0.057	0.972	-0.365	-0.133	0.948	-0.291	-0.283	-0.387	-0.097	0.091	0.048	-0.013	0.050	0.201	0.226	0.070
-0.107	0.956	-0.380	-0.129	0.946	-0.299	-0.337	-0.510	-0.054	0.037	0.034	-0.021	0.001	0.185	0.210	0.051
-0.145	0.995	-0.467	-0.126	0.943	-0.309	-0.515	-0.224	-0.096	-0.005	0.076	-0.096	0.037	0.224	0.123	0.027
-0.118	1.003	-0.436	-0.121	0.940	-0.318	-0.441	-0.242	-0.192	0.017	0.086	-0.056	0.010	0.232	0.154	-0.007
-0.187	0.991	-0.380	-0.115	0.937	-0.330	-0.587	-0.290	-0.197	-0.058	0.077	0.012	0.079	0.221	0.209	-0.026
-0.191	1.026	-0.341	-0.111	0.933	-0.341	-0.586	-0.089	-0.206	-0.066	0.115	0.062	0.084	0.256	0.248	-0.043
-0.172	0.929	-0.408	-0.107	0.929	-0.354	-0.669	-0.197	-0.189	-0.052	0.023	0.008	0.065	0.159	0.182	-0.058
-0.172	0.929	-0.408	-0.101	0.925	-0.368	-0.667	-0.427	-0.148	-0.057	0.027	0.022	0.066	0.158	0.183	-0.042
-0.153	0.891	-0.440	-0.096	0.920	-0.380	-0.616	-0.478	-0.101	-0.043	-0.007	0.003	0.048	0.119	0.152	-0.039
-0.053	0.856	-0.361	-0.095	0.916	-0.391	-0.591	0.091	-0.054	0.057	-0.038	0.093	0.051	0.085	0.232	-0.029
-0.176	0.898	-0.459	-0.093	0.911	-0.402	-0.555	-0.305	0.018	-0.068	0.009	0.005	0.073	0.127	0.135	-0.024
-0.080	0.910	-0.392	-0.093	0.906	-0.412	-0.584	-0.175	0.076	0.028	0.025	0.083	0.023	0.138	0.203	-0.019
-0.137	0.960	-0.459	-0.093	0.901	-0.424	-0.591	-0.259	0.084	-0.030	0.080	0.027	0.036	0.188	0.137	-0.045
-0.095	0.949	-0.420	-0.094	0.895	-0.435	-0.648	0.037	0.031	0.013	0.074	0.078	0.006	0.176	0.177	-0.028
-0.210	0.972	-0.483	-0.091	0.889	-0.449	-0.751	-0.436	0.034	-0.105	0.104	0.029	0.111	0.198	0.114	-0.040
-0.041	0.945	-0.408	-0.091	0.882	-0.462	-0.732	0.160	-0.064	0.064	0.083	0.117	0.058	0.170	0.189	-0.045
-0.133	0.895	-0.432	-0.089	0.876	-0.474	-0.706	-0.095	-0.039	-0.029	0.039	0.106	0.035	0.119	0.166	-0.067
-0.168	0.871	-0.538	-0.090	0.869	-0.486	-0.708	0.124	-0.063	-0.064	0.023	0.011	0.071	0.095	0.059	-0.039
-0.226	0.918	-0.546	-0.085	0.862	-0.500	-0.753	-0.497	-0.001	-0.126	0.076	0.017	0.129	0.141	0.051	-0.052
-0.049	0.914	-0.534	-0.084	0.854	-0.514	-0.788	0.046	-0.114	0.049	0.080	0.043	0.049	0.136	0.062	-0.049
-0.133	0.891	-0.566	-0.083	0.845	-0.528	-0.830	0.041	-0.094	-0.037	0.065	0.025	0.036	0.113	0.031	-0.053
-0.130	0.848	-0.562	-0.081	0.835	-0.544	-0.924	-0.149	-0.038	-0.035	0.032	0.045	0.032	0.070	0.035	-0.033
-0.164	0.833	-0.570	-0.075	0.825	-0.560	-0.962	-0.407	-0.053	-0.075	0.027	0.053	0.067	0.053	0.026	-0.041
-0.080	0.806	-0.558	-0.072	0.814	-0.577	-1.007	-0.221	-0.043	0.006	0.011	0.082	0.018	0.026	0.037	-0.052
-0.068	0.806	-0.597	-0.066	0.803	-0.593	-0.949	-0.407	-0.069	0.012	0.022	0.058	0.030	0.026	0.002	-0.039
-0.164	0.783	-0.633	-0.063	0.791	-0.609	-0.976	-0.228	-0.081	-0.088	0.010	0.039	0.066	0.002	0.038	-0.027
-0.030	0.790	-0.605	-0.061	0.779	-0.624	-0.949	-0.065	-0.067	0.045	0.029	0.081	0.068	0.009	0.011	-0.027
-0.099	0.748	-0.700	-0.059	0.767	-0.639	-0.980	-0.101	-0.031	-0.026	-0.001	0.002	0.001	0.034	0.107	-0.030
-0.080	0.686	-0.672	-0.056	0.755	-0.653	-0.910	-0.213	-0.008	-0.009	-0.051	0.044	0.019	0.096	0.079	-0.026
-0.064	0.682	-0.652	-0.052	0.744	-0.666	-0.832	-0.293	-0.021	0.002	-0.044	0.076	0.034	0.101	0.060	-0.040
-0.107	0.736	-0.637	-0.051	0.732	-0.679	-0.868	0.005	-0.074	-0.041	0.022	0.104	0.008	0.047	0.045	-0.047
-0.095	0.721	-0.684	-0.047	0.721	-0.691	-0.825	-0.228	-0.065	-0.034	0.018	0.069	0.004	0.063	0.092	-0.050
-0.099	0.659	-0.692	-0.047	0.710	-0.703	-0.805	0.034	-0.068	-0.038	-0.033	0.073	0.000	0.125	0.100	-0.046
-0.087	0.655	-0.731	-0.043	0.699	-0.714	-0.758	-0.249	-0.027	-0.030	-0.026	0.044	0.011	0.129	0.139	-0.031
-0.045	0.620	-0.759	-0.040	0.688	-0.724	-0.755	-0.152	-0.042	0.010	-0.050	0.027	0.053	0.164	0.166	-0.022
-0.045	0.620	-0.759	-0.043	0.677	-0.734	-0.734	0.244	-0.045	0.013	-0.039	0.037	0.053	0.164	0.166	-0.018
-0.041	0.597	-0.735	-0.045	0.667	-0.744	-0.721	0.081	0.015	0.018	-0.052	0.070	0.056	0.187	0.143	-0.018
-0.080	0.605	-0.743	-0.048	0.656	-0.753	-0.682	0.214	0.007	-0.017	-0.034	0.071	0.018	0.179	0.150	-0.035
-0.080	0.570	-0.743	-0.050	0.647	-0.761	-0.609	0.141	-0.052	-0.016	-0.059	0.079	0.018	0.213	0.150	-0.050
-0.141	0.562	-0.794	-0.047	0.639	-0.768	-0.542	-0.120	-0.075	-0.080	-0.058	0.035	0.044	0.221	0.201	-0.045
-0.114	0.547	-0.751	-0.046	0.631	-0.774	-0.486	-0.055	-0.065	-0.054	-0.066	0.084	0.018	0.236	0.158	-0.053
-0.022	0.535	-0.775	-0.049	0.626	-0.779	-0.343	0.281	-0.120	0.041	-0.072	0.065	0.074	0.247	0.181	-0.034
-0.110	0.535	-0.763	-0.044	0.620	-0.784	-0.381	-0.304	-0.021	-0.052	-0.066	0.081	0.015	0.247	0.169	-0.032
0.040	0.555	-0.719	-0.050	0.616	-0.786	-0.263	0.515	-0.168	0.104	-0.043	0.127	0.135	0.228	0.126	-0.013
-0.126	0.516	-0.798	-0.049	0.612	-0.789	-0.196	0.053	-0.136	-0.062	-0.078	0.051	0.031	0.266	0.204	-0.042
-0.018	0.512	-0.767	-0.054	0.611	-0.790	-0.077	0.467	-0.175	0.050	-0.080	0.083	0.077	0.270	0.172	-0.032
-0.183	0.516	-0.782	-0.049	0.612	-0.790	0.023	-0.277	-0.113	-0.120	-0.077	0.067	0.089	0.265	0.188	-0.049
-0.049	0.535	-0.743	-0.048	0.613	-0.788	0.106	0.080	-0.131	0.014	-0.059	0.105	0.045	0.246	0.148	-0.027
-0.076	0.555	-0.775	-0.051	0.616	-0.786	0.171	0.238	-0.119	-0.011	-0.042	0.071	0.018	0.226	0.179	-0.035
-0.003	0.543	-0.771	-0.051	0.619	-0.784	0.185	0.108	-0.143	0.062	-0.057	0.072	0.092	0.237	0.175	-0.007
-0.049	0.535	-0.739	-0.052	0.622	-0.781	0.227	0.185	-0.118	0.018	-0.068	0.101	0.045	0.245	0.144	-0.023
-0.033	0.531	-0.723	-0.063	0.627	-0.776	0.312	0.855	-0.194	0.044	-0.077	0.112	0.060	0.248	0.128	-0.026
-0.180	0.543	-0.822	-0.058	0.634	-0.771	0.429	-0.261	-0.091	-0.107	-0.071	0.008	0.086	0.236	0.226	-0.036
-0.107	0.562	-0.763	-0.061	0.642	-0.765	0.489	0.307	-0.164	-0.031	-0.059	0.061	0.013	0.217	0.166	-0.038
-0.072	0.566	-0.751	-0.066	0.649	-0.758	0.469	0.446	-0.146	0.009	-0.063	0.066	0.021	0.212	0.154	-0.038
-0.083	0.585	-0.719	-0.069	0.655	-0.752	0.431	0.343	-0.134	0.001	-0.050	0.091	0.010	0.192	0.122	-0.019
-0.072	0.612	-0.778	-0.068	0.663	-0.746	0.476	0.047	-0.136	0.012	-0.030	0.026	0.020	0.165	0.181	-0.035
-0.068	0.612	-0.731	-0.071	0.671	-0.738	0.525	0.412	-0.217	0.019	-0.037	0.065	0.025	0.165	0.133	-0.029
-0.218	0.605	-0.763	-0.073	0.679	-0.731	0.567	0.285	-0.223	-0.129	-0.053	0.026	0.126	0.172	0.165	-0.033
-0.045	0.593	-0.708	-0.073	0.688	-0.722	0.584	0.168	-0.186	0.044	-0.074	0.073	0.047	0.183	0.109	-0.032
-0.153	0.628	-0.778	-0.076	0.696	-0.714	0.585	0.447	-0.217	-0.060	-0.047	-0.007	0.060	0.148	0.179	-0.035
-0.057	0.655	-0.692	-0.078	0.704	-0.706	0.565	0.263	-0.182	0.037	-0.028	0.072	0.036	0.120	0.092	-0.022
-0.099	0.624	-0.711	-0.077	0.713	-0.697	0.578	0.138	-0.164	-0.005	-0.068	0.044	0.007	0.150	0.111	-0.035
-0.153	0.659	-0.715	-0.078	0.720	-0.689	0.555	0.210	-0.180	-0.059	-0.041	0.032	0.060	0.114	0.114	-0.022
-0.114	0.701	-0.644	-0.080	0.728	-0.680	0.560	0.377	-0.233	-0.018	-0.006	0.094	0.022	0.071	0.043	-0.039
-0.060	0.690	-0.672	-0.080	0.736	-0.672	0.551	0.264	-0.189	0.037	-0.025	0.057	0.032	0.082	0.070	-0.026
-0.157	0.682	-0.648	-0.081	0.744	-0.663	0.588	0.282	-0.212	-0.058	-0.041	0.072	0.064	0.089	0.045	-0.023
-0.022	0.705	-0.629	-0.085	0.751	-0.654	0.511	0.509	-0.205	0.080	-0.025	0.083	0.071	0.064	0.025	-0.012
-0.149	0.698	-0.684	-0.085	0.759	-0.646	0.552	0.236	-0.209	-0.047	-0.040	0.019	0.056	0.071	0.079	-0.027
-0.064	0.740	-0.605	-0.088	0.766	-0.637	0.528	0.500	-0.227	0.041	-0.004	0.088	0.029	0.027	0.001	-0.016
-0.157	0.752	-0.637	-0.087	0.773	-0.629	0.503	0.161	-0.204	-0.052	0.001	0.048	0.063	0.014	0.029	-0.039
-0.107	0.732	-0.613	-0.089	0.779	-0.621	0.492	0.415	-0.195	0.000	-0.025	0.063	0.012	0.032	0.004	-0.039
-0.172	0.740	-0.641	-0.088	0.785	-0.613	0.501	0.182	-0.231	-0.066	-0.023	0.028	0.077	0.023	0.030	-0.033
-0.126	0.775	-0.562	-0.089	0.791	-0.605	0.434	0.312	-0.215	-0.019	0.006	0.099	0.031	0.014	0.050	-0.031
-0.049	0.740	-0.617	-0.090	0.798	-0.596	0.511	0.425	-0.244	0.059	-0.035	0.035	0.047	0.019	0.004	-0.031
-0.153	0.717	-0.593	-0.089	0.804	-0.589	0.469	0.221	-0.216	-0.045	-0.064	0.051	0.057	0.041	0.021	-0.030
-0.095	0.802	-0.542	-0.089	0.809	-0.581	0.424	0.287	-0.229	0.012	0.015	0.095	0.000	0.045	0.074	-0.024
-0.160	0.790	-0.581	-0.089	0.814	-0.574	0.384	0.295	-0.197	-0.053	-0.001	0.048	0.065	0.035	0.037	-0.045
-0.114	0.779	-0.577	-0.089	0.819	-0.567	0.408	0.310	-0.248	-0.007	-0.018	0.045	0.018	0.026	0.043	-0.040
-0.160	0.829	-0.581	-0.087	0.824	-0.561	0.391	0.195	-0.263	-0.055	0.028	0.034	0.063	0.077	0.040	-0.053
-0.107	0.798	-0.518	-0.088	0.829	-0.553	0.411	0.467	-0.267	-0.000	-0.008	0.090	0.009	0.048	0.105	-0.046
-0.191	0.783	-0.574	-0.089	0.833	-0.546	0.371	0.466	-0.240	-0.083	-0.028	0.028	0.093	0.034	0.051	-0.060
-0.126	0.755	-0.554	-0.088	0.837	-0.540	0.386	0.102	-0.171	-0.019	-0.059	0.041	0.028	0.008	0.073	-0.046
-0.199	0.775	-0.570	-0.086	0.842	-0.532	0.424	0.166	-0.200	-0.094	-0.044	0.018	0.101	0.029	0.059	-0.052
-0.080	0.802	-0.538	-0.085	0.847	-0.525	0.438	0.172	-0.211	0.024	-0.022	0.042	0.019	0.058	0.093	-0.040
-0.149	0.810	-0.534	-0.082	0.852	-0.517	0.485	0.019	-0.182	-0.048	-0.020	0.038	0.050	0.067	0.099	-0.045
-0.118	0.844	-0.534	-0.080	0.858	-0.508	0.515	0.143	-0.209	-0.019	0.009	0.029	0.018	0.104	0.101	-0.026
-0.141	0.837	-0.503	-0.081	0.863	-0.498	0.499	0.451	-0.178	-0.041	-0.004	0.051	0.040	0.098	0.134	-0.036
-0.076	0.852	-0.487	-0.078	0.868	-0.490	0.517	-0.178	-0.119	0.021	0.007	0.058	0.026	0.114	0.152	-0.021
-0.145	0.813	-0.562	-0.076	0.874	-0.481	0.506	0.127	-0.206	-0.051	-0.037	-0.025	0.043	0.077	0.078	-0.016
-0.057	0.767	-0.471	-0.075	0.880	-0.470	0.617	0.205	-0.161	0.037	-0.090	0.054	0.046	0.031	0.170	-0.030
-0.076	0.837	-0.459	-0.075	0.887	-0.456	0.768	0.337	-0.161	0.018	-0.027	0.052	0.026	0.102	0.183	-0.053
-0.257	0.871	-0.574	-0.074	0.894	-0.443	0.766	0.040	-0.074	-0.164	0.001	-0.076	0.154	0.138	0.070	-0.067
-0.237	0.840	-0.538	-0.074	0.900	-0.430	0.748	-0.077	-0.013	-0.145	-0.037	-0.053	0.134	0.109	0.107	-0.082
-0.245	0.864	-0.574	-0.072	0.906	-0.418	0.699	-0.474	0.073	-0.155	-0.019	-0.100	0.141	0.134	0.074	-0.078
-0.176	0.898	-0.522	-0.072	0.911	-0.406	0.694	-0.330	0.130	-0.085	0.010	-0.061	0.072	0.171	0.126	-0.042
-0.095	0.960	-0.503	-0.073	0.917	-0.392	0.800	-0.175	0.131	-0.004	0.066	-0.055	0.010	0.234	0.148	-0.010
-0.060	1.018	-0.510	-0.074	0.924	-0.376	0.880	-0.091	0.130	0.033	0.118	-0.079	0.045	0.293	0.142	0.011
-0.087	1.007	-0.530	-0.076	0.929	-0.361	0.830	-0.099	0.143	0.008	0.100	-0.114	0.018	0.283	0.124	0.002
-0.149	1.010	-0.542	-0.079	0.934	-0.349	0.689	0.041	0.088	-0.052	0.100	-0.138	0.043	0.288	0.114	-0.035
-0.253	1.007	-0.507	-0.078	0.937	-0.340	0.508	-0.080	-0.019	-0.156	0.093	-0.112	0.147	0.285	0.151	-0.070
-0.295	0.987	-0.440	-0.075	0.940	-0.332	0.432	-0.308	-0.109	-0.202	0.070	-0.052	0.189	0.267	0.220	-0.092
-0.199	0.960	-0.333	-0.067	0.943	-0.327	0.297	-0.377	-0.291	-0.113	0.041	0.049	0.092	0.241	0.328	-0.084
-0.114	0.891	-0.286	-0.059	0.944	-0.325	0.170	-0.395	-0.303	-0.037	-0.030	0.094	0.007	0.173	0.377	-0.046
-0.018	0.914	-0.361	-0.052	0.944	-0.326	-0.035	-0.255	-0.285	0.052	-0.007	0.020	0.089	0.198	0.304	0.017
0.001	0.956	-0.443	-0.046	0.944	-0.326	0.018	-0.133	-0.279	0.065	0.036	-0.063	0.109	0.243	0.223	0.094
0.043	1.007	-0.550	-0.039	0.944	-0.327	-0.006	-0.199	-0.268	0.101	0.086	-0.168	0.151	0.294	0.118	0.157
0.159	1.018	-0.597	-0.034	0.943	-0.330	-0.165	0.014	-0.215	0.212	0.099	-0.212	0.266	0.308	0.073	0.188
0.140	0.964	-0.613	-0.032	0.941	-0.336	-0.262	-0.079	-0.093	0.190	0.047	-0.222	0.247	0.255	0.059	0.200
0.082	0.941	-0.621	-0.030	0.939	-0.343	-0.304	-0.250	0.020	0.130	0.026	-0.223	0.190	0.233	0.052	0.217
0.001	0.918	-0.688	-0.030	0.936	-0.350	-0.334	-0.444	0.169	0.049	0.005	-0.283	0.109	0.210	0.013	0.207
0.109	0.925	-0.676	-0.030	0.934	-0.357	-0.313	-0.479	0.195	0.157	0.015	-0.264	0.217	0.219	0.000	0.205
0.097	0.941	-0.672	-0.029	0.931	-0.364	-0.308	-0.519	0.206	0.145	0.034	-0.253	0.206	0.236	0.006	0.204
0.140	1.030	-0.621	-0.031	0.928	-0.372	-0.415	-0.265	0.240	0.190	0.126	-0.194	0.249	0.327	0.059	0.202
0.097	1.084	-0.589	-0.033	0.923	-0.384	-0.597	-0.594	0.340	0.149	0.185	-0.151	0.206	0.382	0.092	0.182
0.043	1.068	-0.570	-0.037	0.916	-0.399	-0.783	-0.260	0.375	0.099	0.176	-0.116	0.153	0.368	0.114	0.166
0.059	1.026	-0.542	-0.040	0.908	-0.416	-0.903	-0.407	0.364	0.118	0.141	-0.072	0.168	0.327	0.143	0.126
0.074	0.995	-0.538	-0.042	0.900	-0.433	-0.913	-0.471	0.314	0.135	0.118	-0.051	0.184	0.298	0.148	0.086
-0.030	0.953	-0.534	-0.043	0.891	-0.452	-1.063	-0.342	0.244	0.032	0.085	-0.028	0.079	0.257	0.153	0.059
-0.068	0.933	-0.507	-0.044	0.880	-0.473	-1.125	-0.284	0.188	-0.006	0.077	0.020	0.041	0.240	0.182	0.031
-0.083	0.852	-0.601	-0.041	0.867	-0.496	-1.314	-0.517	0.114	-0.024	0.009	-0.051	0.025	0.161	0.088	0.008
-0.068	0.821	-0.593	-0.035	0.853	-0.521	-1.398	-0.663	0.049	-0.014	-0.008	-0.019	0.041	0.132	0.097	-0.000
0.013	0.883	-0.507	-0.031	0.836	-0.547	-1.562	-0.266	-0.092	0.062	0.070	0.094	0.121	0.196	0.185	-0.002
-0.030	0.806	-0.577	-0.024	0.818	-0.574	-1.595	-0.375	-0.143	0.014	0.011	0.050	0.079	0.120	0.115	-0.010
-0.045	0.748	-0.617	-0.019	0.801	-0.598	-1.472	-0.260	-0.106	-0.006	-0.030	0.035	0.064	0.063	0.076	-0.017
-0.049	0.744	-0.577	-0.013	0.784	-0.621	-1.448	-0.562	0.003	-0.017	-0.017	0.097	0.059	0.061	0.116	-0.032
-0.037	0.732	-0.589	-0.011	0.766	-0.642	-1.353	-0.109	0.003	-0.007	-0.011	0.106	0.072	0.051	0.105	-0.053
-0.033	0.755	-0.577	-0.011	0.750	-0.661	-1.265	-0.068	0.055	-0.003	0.028	0.137	0.076	0.075	0.116	-0.057
-0.118	0.759	-0.660	-0.008	0.734	-0.680	-1.235	-0.387	0.109	-0.091	0.049	0.073	0.009	0.080	0.034	-0.065
-0.014	0.763	-0.585	-0.011	0.717	-0.697	-1.185	0.097	0.094	0.016	0.069	0.164	0.095	0.085	0.109	-0.057
-0.083	0.709	-0.656	-0.010	0.701	-0.713	-1.172	-0.164	0.120	-0.054	0.031	0.110	0.027	0.031	0.038	-0.046
-0.003	0.678	-0.704	-0.010	0.683	-0.730	-1.222	-0.111	0.083	0.026	0.018	0.079	0.108	0.001	0.010	-0.025
0.009	0.651	-0.719	-0.010	0.667	-0.745	-1.134	-0.036	0.026	0.037	0.008	0.079	0.120	0.025	0.026	-0.008
0.001	0.643	-0.727	-0.007	0.649	-0.760	-1.150	-0.201	0.014	0.027	0.017	0.086	0.113	0.033	0.034	0.002
0.051	0.620	-0.739	-0.009	0.634	-0.773	-0.988	0.202	-0.031	0.079	0.009	0.087	0.164	0.056	0.047	-0.000
-0.026	0.585	-0.727	-0.007	0.620	-0.784	-0.906	-0.131	-0.032	-0.000	-0.012	0.110	0.087	0.091	0.036	-0.015
0.001	0.539	-0.735	-0.008	0.610	-0.792	-0.624	0.119	-0.094	0.027	-0.048	0.110	0.115	0.138	0.045	-0.020
-0.064	0.520	-0.751	-0.011	0.602	-0.798	-0.500	0.263	-0.082	-0.035	-0.060	0.100	0.049	0.158	0.061	-0.025
-0.033	0.520	-0.775	-0.014	0.596	-0.803	-0.402	0.155	0.048	-0.001	-0.053	0.082	0.081	0.158	0.086	-0.022
0.036	0.500	-0.715	-0.017	0.592	-0.806	-0.248	0.133	0.075	0.071	-0.069	0.144	0.150	0.178	0.028	-0.027
-0.003	0.497	-0.700	-0.023	0.589	-0.808	-0.146	0.312	0.048	0.038	-0.070	0.161	0.112	0.183	0.013	-0.018
-0.037	0.516	-0.704	-0.033	0.588	-0.808	-0.088	0.592	0.064	0.013	-0.050	0.158	0.078	0.165	0.018	-0.020
-0.037	0.531	-0.767	-0.035	0.588	-0.808	0.014	0.134	0.033	0.016	-0.034	0.095	0.079	0.151	0.083	-0.014
-0.072	0.531	-0.775	-0.044	0.589	-0.807	0.059	0.561	-0.011	-0.010	-0.035	0.086	0.046	0.152	0.091	-0.026
0.017	0.512	-0.767	-0.049	0.589	-0.807	0.015	0.290	0.017	0.083	-0.055	0.094	0.134	0.173	0.085	-0.015
-0.126	0.504	-0.755	-0.060	0.589	-0.806	-0.011	0.660	0.009	-0.048	-0.062	0.105	0.007	0.182	0.074	-0.019
-0.014	0.516	-0.723	-0.064	0.588	-0.806	-0.051	0.230	0.021	0.067	-0.050	0.137	0.105	0.172	0.044	-0.028
-0.099	0.466	-0.775	-0.073	0.588	-0.805	0.044	0.611	-0.063	-0.009	-0.101	0.084	0.021	0.223	0.097	-0.051
-0.168	0.466	-0.814	-0.076	0.589	-0.805	0.051	0.155	-0.015	-0.075	-0.101	0.044	0.048	0.225	0.138	-0.035
-0.126	0.535	-0.739	-0.077	0.589	-0.805	-0.007	0.045	0.008	-0.032	-0.032	0.119	0.004	0.157	0.064	-0.035
-0.064	0.535	-0.759	-0.084	0.589	-0.804	0.007	0.508	-0.096	0.036	-0.032	0.099	0.058	0.159	0.086	-0.042
-0.045	0.512	-0.739	-0.090	0.588	-0.804	-0.076	0.451	-0.059	0.062	-0.054	0.118	0.078	0.184	0.067	-0.041
-0.172	0.527	-0.814	-0.093	0.587	-0.804	-0.038	0.207	-0.085	-0.063	-0.038	0.044	0.049	0.171	0.144	-0.041
-0.164	0.520	-0.763	-0.095	0.587	-0.804	-0.055	0.212	-0.119	-0.053	-0.045	0.095	0.041	0.180	0.094	-0.053
-0.168	0.481	-0.790	-0.100	0.587	-0.804	0.003	0.397	-0.135	-0.052	-0.084	0.067	0.044	0.221	0.123	-0.054
-0.153	0.516	-0.775	-0.103	0.586	-0.804	-0.053	0.189	-0.050	-0.034	-0.049	0.083	0.028	0.187	0.109	-0.061
-0.068	0.531	-0.731	-0.112	0.586	-0.803	-0.005	0.660	-0.094	0.059	-0.033	0.125	0.057	0.173	0.067	-0.047
-0.222	0.497	-0.794	-0.114	0.587	-0.801	0.085	0.128	-0.035	-0.093	-0.070	0.060	0.096	0.210	0.131	-0.043
-0.110	0.558	-0.751	-0.121	0.589	-0.799	0.118	0.527	-0.152	0.025	-0.010	0.101	0.016	0.151	0.090	-0.042
-0.176	0.535	-0.794	-0.122	0.592	-0.796	0.169	0.193	-0.150	-0.039	-0.036	0.055	0.048	0.176	0.135	-0.063
-0.164	0.500	-0.763	-0.124	0.596	-0.793	0.209	0.200	-0.103	-0.026	-0.074	0.083	0.036	0.213	0.105	-0.041
-0.214	0.512	-0.771	-0.125	0.599	-0.791	0.224	0.101	-0.060	-0.075	-0.066	0.072	0.085	0.203	0.115	-0.047
-0.103	0.547	-0.731	-0.134	0.603	-0.786	0.220	0.605	-0.104	0.045	-0.035	0.107	0.027	0.169	0.078	-0.051
-0.168	0.551	-0.743	-0.143	0.607	-0.782	0.252	0.640	-0.098	-0.012	-0.035	0.091	0.038	0.167	0.091	-0.046
-0.210	0.539	-0.751	-0.145	0.611	-0.778	0.270	0.121	-0.012	-0.052	-0.051	0.079	0.081	0.180	0.100	-0.041
-0.164	0.539	-0.743	-0.152	0.617	-0.772	0.330	0.599	-0.120	0.001	-0.056	0.081	0.035	0.182	0.093	-0.062
-0.218	0.566	-0.759	-0.154	0.621	-0.768	0.304	0.087	-0.044	-0.052	-0.034	0.061	0.090	0.155	0.109	-0.069
-0.260	0.574	-0.751	-0.160	0.628	-0.761	0.429	0.494	-0.086	-0.087	-0.033	0.061	0.132	0.148	0.101	-0.062
-0.253	0.578	-0.798	-0.160	0.635	-0.756	0.439	-0.042	-0.020	-0.080	-0.035	0.009	0.125	0.144	0.149	-0.069
-0.191	0.597	-0.723	-0.166	0.642	-0.749	0.455	0.474	-0.067	-0.012	-0.023	0.076	0.064	0.125	0.074	-0.073
-0.233	0.578	-0.751	-0.168	0.649	-0.742	0.482	0.082	0.010	-0.053	-0.049	0.042	0.107	0.144	0.101	-0.069
-0.283	0.547	-0.798	-0.169	0.656	-0.736	0.502	0.080	0.009	-0.102	-0.087	-0.012	0.158	0.176	0.149	-0.056
-0.257	0.558	-0.739	-0.170	0.663	-0.729	0.536	-0.047	0.089	-0.074	-0.083	0.040	0.133	0.165	0.090	-0.061
-0.176	0.578	-0.719	-0.172	0.671	-0.721	0.557	0.057	0.075	0.009	-0.071	0.051	0.053	0.147	0.070	-0.047
-0.264	0.597	-0.790	-0.175	0.679	-0.713	0.625	0.111	0.062	-0.077	-0.060	-0.028	0.141	0.129	0.141	-0.016
-0.226	0.597	-0.869	-0.175	0.688	-0.705	0.653	-0.163	0.177	-0.038	-0.068	-0.115	0.103	0.131	0.221	-0.001
-0.145	0.605	-0.806	-0.181	0.695	-0.696	0.597	0.255	0.193	0.049	-0.068	-0.061	0.023	0.124	0.159	-0.025
-0.233	0.628	-0.802	-0.191	0.702	-0.686	0.600	0.435	0.293	-0.029	-0.052	-0.067	0.112	0.102	0.156	-0.018
-0.384	0.682	-0.818	-0.194	0.709	-0.678	0.671	-0.170	0.335	-0.176	-0.006	-0.092	0.262	0.049	0.173	-0.039
-0.245	0.740	-0.719	-0.203	0.716	-0.667	0.613	0.370	0.278	-0.028	0.045	-0.004	0.124	0.008	0.076	-0.062
-0.322	0.721	-0.680	-0.209	0.721	-0.660	0.475	0.084	0.302	-0.099	0.021	0.028	0.201	0.012	0.037	-0.058
-0.257	0.690	-0.641	-0.213	0.724	-0.656	0.274	0.037	0.263	-0.029	-0.012	0.063	0.136	0.044	0.001	-0.032
-0.207	0.651	-0.676	-0.218	0.724	-0.654	0.101	0.147	0.190	0.026	-0.051	0.025	0.086	0.085	0.036	-0.015
-0.260	0.636	-0.771	-0.221	0.721	-0.656	-0.121	-0.039	0.205	-0.026	-0.063	-0.068	0.140	0.102	0.132	0.027
-0.199	0.678	-0.778	-0.223	0.717	-0.661	-0.289	0.035	0.177	0.039	-0.016	-0.071	0.078	0.060	0.141	0.059
-0.160	0.663	-0.830	-0.224	0.711	-0.666	-0.333	-0.023	0.109	0.078	-0.026	-0.117	0.040	0.077	0.194	0.072
-0.195	0.647	-0.928	-0.222	0.706	-0.672	-0.366	-0.131	-0.006	0.041	-0.036	-0.209	0.074	0.093	0.294	0.092
-0.203	0.663	-0.873	-0.222	0.702	-0.677	-0.337	0.025	-0.054	0.033	-0.016	-0.149	0.082	0.078	0.241	0.105
-0.168	0.667	-0.838	-0.222	0.699	-0.680	-0.175	0.026	0.003	0.068	-0.009	-0.111	0.047	0.075	0.207	0.110
-0.153	0.682	-0.889	-0.217	0.698	-0.682	-0.032	-0.352	0.019	0.078	0.007	-0.160	0.032	0.060	0.260	0.142
-0.141	0.643	-0.920	-0.209	0.698	-0.685	0.058	-0.608	-0.005	0.081	-0.032	-0.189	0.020	0.100	0.293	0.167
0.028	0.624	-0.845	-0.205	0.702	-0.682	0.258	-0.159	-0.043	0.247	-0.054	-0.117	0.150	0.120	0.220	0.199
-0.053	0.589	-0.912	-0.198	0.705	-0.681	0.271	-0.533	0.030	0.158	-0.092	-0.185	0.068	0.155	0.288	0.194
0.020	0.636	-0.861	-0.198	0.708	-0.678	0.258	-0.027	0.051	0.231	-0.049	-0.137	0.140	0.109	0.239	0.193
-0.157	0.647	-0.889	-0.193	0.709	-0.678	0.136	-0.516	0.175	0.049	-0.038	-0.164	0.037	0.099	0.268	0.162
-0.091	0.713	-0.810	-0.194	0.710	-0.677	0.101	-0.024	0.110	0.115	0.027	-0.087	0.028	0.034	0.190	0.137
-0.122	0.740	-0.822	-0.189	0.710	-0.678	0.038	-0.359	0.057	0.080	0.054	-0.098	0.002	0.007	0.203	0.104
-0.130	0.759	-0.786	-0.186	0.709	-0.680	-0.049	-0.296	0.036	0.068	0.075	-0.061	0.010	0.012	0.168	0.089
-0.095	0.736	-0.743	-0.181	0.708	-0.683	-0.095	-0.304	-0.021	0.098	0.053	-0.015	0.025	0.012	0.126	0.081
-0.191	0.755	-0.798	-0.179	0.705	-0.686	-0.185	-0.129	-0.034	0.000	0.074	-0.068	0.071	0.007	0.182	0.055
-0.068	0.767	-0.704	-0.175	0.702	-0.691	-0.304	-0.142	-0.120	0.119	0.090	0.031	0.051	0.018	0.088	0.022
-0.218	0.728	-0.763	-0.168	0.696	-0.698	-0.394	-0.375	-0.123	-0.037	0.056	-0.021	0.100	0.021	0.148	0.019
-0.291	0.728	-0.818	-0.166	0.692	-0.703	-0.373	0.112	-0.266	-0.112	0.060	-0.071	0.173	0.022	0.203	0.000
-0.076	0.740	-0.719	-0.161	0.688	-0.708	-0.360	-0.137	-0.229	0.098	0.076	0.033	0.042	0.011	0.104	-0.036
-0.257	0.663	-0.782	-0.156	0.684	-0.712	-0.290	-0.096	-0.242	-0.088	0.002	-0.026	0.137	0.089	0.168	-0.047
-0.230	0.632	-0.715	-0.148	0.680	-0.718	-0.363	-0.366	-0.218	-0.069	-0.024	0.047	0.109	0.121	0.102	-0.026
-0.233	0.609	-0.747	-0.140	0.675	-0.724	-0.341	-0.439	-0.163	-0.082	-0.043	0.022	0.113	0.145	0.134	-0.057
-0.118	0.605	-0.755	-0.139	0.670	-0.729	-0.336	0.052	-0.169	0.032	-0.042	0.019	0.004	0.149	0.144	-0.034
-0.207	0.624	-0.735	-0.131	0.665	-0.735	-0.362	-0.442	-0.089	-0.064	-0.017	0.044	0.083	0.131	0.125	-0.022
-0.057	0.667	-0.664	-0.133	0.661	-0.739	-0.337	0.284	-0.146	0.088	0.030	0.119	0.068	0.089	0.055	-0.003
-0.145	0.678	-0.731	-0.134	0.655	-0.743	-0.407	0.227	-0.157	0.001	0.047	0.057	0.020	0.078	0.124	-0.033
-0.118	0.682	-0.747	-0.138	0.648	-0.749	-0.493	0.365	-0.147	0.031	0.058	0.048	0.009	0.075	0.141	-0.030
-0.283	0.663	-0.822	-0.131	0.641	-0.757	-0.527	-0.423	-0.092	-0.142	0.046	-0.019	0.156	0.095	0.218	-0.037
-0.199	0.663	-0.790	-0.129	0.632	-0.764	-0.607	0.037	-0.185	-0.060	0.055	0.021	0.070	0.095	0.188	-0.045
-0.095	0.698	-0.743	-0.124	0.622	-0.773	-0.678	-0.137	-0.227	0.037	0.099	0.078	0.035	0.060	0.141	-0.048
-0.183	0.655	-0.810	-0.122	0.611	-0.782	-0.746	0.063	-0.298	-0.054	0.067	0.020	0.052	0.102	0.209	-0.041
-0.114	0.593	-0.786	-0.121	0.602	-0.790	-0.669	0.213	-0.318	0.014	0.015	0.052	0.017	0.164	0.186	-0.037
-0.218	0.516	-0.838	-0.115	0.593	-0.797	-0.558	-0.206	-0.235	-0.096	-0.054	0.008	0.086	0.242	0.237	-0.040
-0.122	0.531	-0.731	-0.114	0.588	-0.801	-0.361	0.137	-0.298	-0.002	-0.034	0.118	0.011	0.226	0.131	-0.024
-0.091	0.524	-0.751	-0.114	0.586	-0.802	-0.151	0.184	-0.267	0.028	-0.040	0.100	0.042	0.235	0.150	-0.036
-0.064	0.504	-0.759	-0.119	0.584	-0.803	-0.146	0.426	-0.170	0.060	-0.057	0.092	0.069	0.255	0.159	-0.024
-0.153	0.458	-0.751	-0.114	0.584	-0.804	-0.014	-0.215	-0.083	-0.033	-0.103	0.100	0.019	0.301	0.151	-0.018
-0.126	0.454	-0.767	-0.119	0.587	-0.801	0.214	0.393	-0.179	-0.002	-0.111	0.081	0.008	0.305	0.167	-0.011
-0.095	0.489	-0.727	-0.118	0.594	-0.796	0.391	0.029	-0.099	0.028	-0.082	0.116	0.039	0.270	0.127	-0.020
-0.057	0.500	-0.727	-0.123	0.603	-0.788	0.547	0.426	-0.136	0.071	-0.080	0.107	0.077	0.259	0.128	-0.022
-0.114	0.520	-0.723	-0.126	0.613	-0.780	0.640	0.294	-0.154	0.016	-0.071	0.102	0.020	0.240	0.124	-0.011
-0.195	0.508	-0.739	-0.132	0.625	-0.770	0.726	0.578	-0.222	-0.059	-0.095	0.075	0.061	0.252	0.141	-0.010
-0.076	0.508	-0.700	-0.137	0.637	-0.758	0.796	0.543	-0.215	0.066	-0.107	0.102	0.059	0.253	0.101	-0.026
-0.103	0.508	-0.641	-0.144	0.651	-0.745	0.860	0.662	-0.247	0.046	-0.121	0.148	0.032	0.253	0.043	-0.037
-0.180	0.516	-0.688	-0.151	0.665	-0.732	0.925	0.618	-0.204	-0.024	-0.127	0.086	0.045	0.246	0.091	-0.035
-0.199	0.543	-0.648	-0.155	0.681	-0.716	1.026	0.518	-0.288	-0.039	-0.116	0.110	0.064	0.219	0.051	-0.055
-0.199	0.562	-0.637	-0.155	0.696	-0.702	1.009	0.249	-0.272	-0.038	-0.112	0.107	0.064	0.200	0.040	-0.063
-0.199	0.589	-0.621	-0.154	0.710	-0.687	0.969	0.264	-0.335	-0.038	-0.099	0.108	0.064	0.173	0.025	-0.077
-0.176	0.601	-0.609	-0.153	0.723	-0.674	0.895	0.261	-0.334	-0.016	-0.101	0.107	0.040	0.162	0.014	-0.064
-0.264	0.612	-0.644	-0.149	0.735	-0.662	0.830	-0.046	-0.229	-0.108	-0.101	0.059	0.128	0.151	0.050	-0.056
-0.114	0.670	-0.542	-0.151	0.747	-0.648	0.870	0.430	-0.256	0.044	-0.055	0.147	0.022	0.094	0.052	-0.030
-0.160	0.721	-0.585	-0.150	0.760	-0.633	0.928	0.228	-0.280	-0.003	-0.018	0.089	0.024	0.044	0.008	-0.036
-0.057	0.701	-0.558	-0.152	0.772	-0.618	0.890	0.587	-0.316	0.104	-0.049	0.101	0.080	0.064	0.035	-0.023
-0.230	0.682	-0.593	-0.150	0.783	-0.604	0.841	0.166	-0.270	-0.071	-0.079	0.052	0.094	0.085	0.001	-0.036
-0.195	0.694	-0.577	-0.147	0.794	-0.590	0.866	0.079	-0.270	-0.039	-0.079	0.054	0.059	0.074	0.014	-0.038
-0.195	0.717	-0.507	-0.147	0.806	-0.574	0.963	0.299	-0.238	-0.039	-0.068	0.109	0.059	0.051	0.084	-0.059
-0.176	0.775	-0.538	-0.145	0.818	-0.557	1.014	0.239	-0.293	-0.022	-0.022	0.061	0.039	0.006	0.052	-0.058
-0.176	0.783	-0.507	-0.147	0.830	-0.539	1.002	0.528	-0.240	-0.020	-0.026	0.074	0.039	0.013	0.083	-0.049
-0.230	0.775	-0.542	-0.144	0.841	-0.522	1.030	-0.032	-0.170	-0.076	-0.044	0.022	0.093	0.005	0.047	-0.059
-0.149	0.806	-0.495	-0.144	0.852	-0.503	1.011	0.441	-0.278	0.004	-0.025	0.050	0.012	0.035	0.093	-0.060
-0.287	0.783	-0.550	-0.139	0.862	-0.488	0.969	-0.238	-0.133	-0.139	-0.058	-0.020	0.151	0.011	0.037	-0.053
-0.183	0.813	-0.483	-0.138	0.871	-0.471	0.952	0.041	-0.131	-0.036	-0.036	0.030	0.046	0.041	0.103	-0.058
-0.141	0.833	-0.447	-0.137	0.881	-0.452	1.041	0.205	-0.165	0.005	-0.027	0.047	0.004	0.059	0.137	-0.068
-0.268	0.879	-0.522	-0.133	0.891	-0.434	1.060	-0.219	-0.118	-0.126	0.010	-0.046	0.131	0.105	0.061	-0.049
-0.203	0.887	-0.440	-0.131	0.900	-0.416	1.032	-0.033	-0.116	-0.063	0.009	0.018	0.066	0.111	0.143	-0.044
-0.168	0.922	-0.440	-0.129	0.908	-0.399	0.940	-0.102	-0.041	-0.029	0.036	0.002	0.031	0.145	0.142	-0.046
-0.168	0.914	-0.451	-0.130	0.914	-0.384	0.845	0.137	-0.051	-0.029	0.021	-0.026	0.031	0.136	0.129	-0.039
-0.176	0.937	-0.459	-0.129	0.920	-0.369	0.841	-0.122	-0.006	-0.038	0.038	-0.048	0.039	0.158	0.120	-0.028
-0.241	0.918	-0.487	-0.129	0.926	-0.356	0.765	-0.269	0.093	-0.103	0.014	-0.089	0.104	0.137	0.091	-0.039
-0.183	0.906	-0.475	-0.131	0.931	-0.341	0.847	-0.153	0.166	-0.043	-0.004	-0.092	0.047	0.124	0.101	-0.042
-0.268	0.902	-0.455	-0.135	0.936	-0.324	0.908	-0.040	0.186	-0.124	-0.013	-0.089	0.132	0.119	0.119	-0.047
-0.214	0.925	-0.440	-0.140	0.940	-0.311	0.748	-0.063	0.284	-0.065	0.006	-0.087	0.078	0.141	0.134	-0.030
-0.249	0.987	-0.467	-0.146	0.943	-0.299	0.649	0.074	0.307	-0.094	0.065	-0.126	0.113	0.201	0.105	-0.052
-0.168	1.084	-0.404	-0.152	0.945	-0.289	0.556	-0.012	0.316	-0.007	0.160	-0.073	0.032	0.296	0.166	-0.047
-0.341	1.084	-0.447	-0.156	0.947	-0.282	0.389	-0.041	0.207	-0.175	0.159	-0.124	0.205	0.294	0.122	-0.051
-0.226	0.945	-0.309	-0.160	0.946	-0.280	0.074	-0.019	0.190	-0.056	0.020	0.013	0.090	0.153	0.258	-0.050
-0.226	0.945	-0.309	-0.162	0.946	-0.282	-0.054	-0.141	0.165	-0.054	0.022	0.014	0.090	0.152	0.256	-0.057
-0.222	0.953	-0.345	-0.165	0.944	-0.286	-0.143	-0.222	0.169	-0.048	0.031	-0.018	0.086	0.158	0.220	-0.013
-0.199	1.007	-0.345	-0.166	0.943	-0.290	-0.157	-0.323	0.163	-0.024	0.087	-0.015	0.063	0.210	0.218	0.050
-0.110	0.999	-0.459	-0.167	0.941	-0.296	-0.229	-0.420	0.185	0.065	0.081	-0.123	0.025	0.201	0.102	0.103
0.024	0.945	-0.562	-0.166	0.939	-0.301	-0.204	-0.023	0.024	0.199	0.028	-0.221	0.160	0.145	0.002	0.152
-0.026	0.837	-0.577	-0.164	0.938	-0.304	-0.082	-0.267	-0.012	0.147	-0.080	-0.233	0.109	0.035	0.019	0.207
-0.018	0.748	-0.538	-0.163	0.938	-0.305	0.058	-0.325	0.061	0.153	-0.168	-0.193	0.116	0.056	0.018	0.242
-0.007	0.717	-0.660	-0.164	0.939	-0.303	0.189	-0.318	0.178	0.166	-0.199	-0.317	0.127	0.088	0.106	0.258
0.009	0.728	-0.656	-0.163	0.940	-0.299	0.373	-0.513	0.158	0.181	-0.189	-0.317	0.142	0.078	0.104	0.280
0.093	0.806	-0.617	-0.161	0.943	-0.292	0.487	-0.411	0.037	0.263	-0.114	-0.285	0.226	0.003	0.067	0.303
0.101	0.875	-0.566	-0.157	0.946	-0.283	0.639	-0.489	-0.021	0.267	-0.048	-0.243	0.233	0.065	0.017	0.299
0.086	0.960	-0.577	-0.155	0.950	-0.272	0.654	-0.135	-0.019	0.249	0.033	-0.266	0.217	0.148	0.031	0.267
0.001	1.034	-0.574	-0.152	0.953	-0.260	0.636	-0.017	-0.120	0.162	0.103	-0.274	0.132	0.219	0.029	0.240
-0.145	0.980	-0.589	-0.147	0.956	-0.253	0.612	-1.033	0.019	0.011	0.046	-0.297	0.015	0.163	0.047	0.209
0.024	1.018	-0.404	-0.144	0.959	-0.244	0.530	-0.469	-0.014	0.177	0.082	-0.120	0.154	0.200	0.136	0.179
0.001	1.018	-0.384	-0.140	0.962	-0.236	0.518	-0.423	-0.086	0.150	0.080	-0.109	0.131	0.198	0.153	0.149
0.013	1.038	-0.337	-0.136	0.964	-0.228	0.469	-0.300	-0.099	0.157	0.097	-0.070	0.142	0.215	0.197	0.145
-0.076	1.022	-0.349	-0.131	0.966	-0.222	0.411	-0.587	-0.108	0.064	0.079	-0.088	0.053	0.197	0.183	0.118
-0.060	0.968	-0.321	-0.126	0.968	-0.217	0.325	-0.455	-0.131	0.074	0.023	-0.065	0.068	0.142	0.208	0.093
-0.091	0.972	-0.349	-0.123	0.969	-0.213	0.282	-0.211	-0.145	0.040	0.026	-0.097	0.037	0.145	0.178	0.051
-0.103	1.041	-0.329	-0.119	0.971	-0.207	0.306	-0.034	-0.203	0.024	0.094	-0.083	0.025	0.213	0.196	0.035
-0.180	1.080	-0.278	-0.114	0.973	-0.203	0.229	-0.099	-0.217	-0.057	0.131	-0.036	0.053	0.250	0.244	0.001
-0.110	1.084	-0.227	-0.109	0.974	-0.198	0.255	0.239	-0.281	0.008	0.134	0.009	0.016	0.252	0.292	-0.017
-0.222	1.061	-0.302	-0.106	0.975	-0.196	0.081	0.108	-0.242	-0.108	0.110	-0.067	0.097	0.227	0.215	-0.044
-0.118	1.034	-0.191	-0.101	0.976	-0.196	0.066	-0.416	-0.165	-0.009	0.083	0.042	0.005	0.198	0.323	-0.031
-0.195	0.949	-0.215	-0.098	0.976	-0.193	0.121	0.274	-0.229	-0.089	-0.003	0.016	0.073	0.112	0.297	-0.040
-0.049	0.964	-0.168	-0.094	0.977	-0.190	0.155	-0.279	-0.147	0.054	0.012	0.060	0.072	0.126	0.342	-0.034
-0.137	0.941	-0.191	-0.091	0.978	-0.187	0.190	-0.240	-0.089	-0.037	-0.012	0.033	0.017	0.102	0.317	-0.042
-0.137	0.941	-0.191	-0.088	0.979	-0.183	0.195	0.164	-0.177	-0.040	-0.013	0.029	0.018	0.100	0.315	-0.039
-0.130	0.983	-0.124	-0.086	0.980	-0.180	0.175	-0.171	-0.092	-0.034	0.029	0.092	0.012	0.141	0.379	-0.049
-0.164	0.964	-0.199	-0.084	0.981	-0.177	0.137	0.195	-0.177	-0.071	0.009	0.014	0.047	0.120	0.302	-0.034
-0.114	0.983	-0.211	-0.082	0.981	-0.176	0.036	-0.097	-0.069	-0.023	0.028	0.002	0.002	0.137	0.287	-0.031
-0.064	1.007	-0.227	-0.080	0.981	-0.175	0.063	0.201	-0.119	0.026	0.051	-0.015	0.051	0.158	0.268	-0.029
-0.149	1.022	-0.286	-0.080	0.981	-0.178	-0.160	0.038	-0.045	-0.060	0.067	-0.071	0.034	0.171	0.206	-0.016
-0.172	1.034	-0.306	-0.077	0.980	-0.181	-0.128	-0.125	-0.108	-0.085	0.080	-0.088	0.057	0.181	0.184	-0.013
-0.110	1.076	-0.278	-0.076	0.979	-0.189	-0.392	0.055	-0.100	-0.025	0.124	-0.053	0.004	0.222	0.209	-0.009
-0.153	1.072	-0.400	-0.074	0.977	-0.198	-0.402	-0.508	-0.006	-0.069	0.122	-0.166	0.039	0.217	0.083	-0.014
-0.064	1.103	-0.337	-0.072	0.975	-0.209	-0.548	-0.042	-0.077	0.017	0.155	-0.092	0.049	0.246	0.143	0.005
-0.160	1.076	-0.313	-0.070	0.973	-0.220	-0.510	-0.268	-0.062	-0.081	0.131	-0.058	0.049	0.218	0.164	-0.005
-0.045	1.084	-0.313	-0.067	0.971	-0.228	-0.392	-0.042	-0.128	0.031	0.140	-0.051	0.067	0.224	0.161	-0.019
-0.157	1.115	-0.333	-0.066	0.969	-0.237	-0.459	0.047	-0.090	-0.082	0.174	-0.062	0.046	0.254	0.138	-0.032
-0.176	1.115	-0.325	-0.063	0.969	-0.241	-0.203	-0.187	-0.139	-0.105	0.175	-0.050	0.066	0.252	0.142	-0.047
-0.107	1.115	-0.337	-0.061	0.967	-0.246	-0.243	0.084	-0.111	-0.037	0.176	-0.058	0.004	0.251	0.127	-0.080
-0.218	1.068	-0.302	-0.060	0.967	-0.248	-0.145	0.191	-0.117	-0.150	0.131	-0.020	0.108	0.203	0.159	-0.077
-0.203	1.119	-0.298	-0.059	0.966	-0.252	-0.215	-0.008	-0.095	-0.137	0.182	-0.013	0.093	0.251	0.160	-0.075
-0.107	1.138	-0.294	-0.057	0.965	-0.255	-0.149	0.216	-0.139	-0.042	0.202	-0.006	0.002	0.269	0.162	-0.078
-0.153	1.123	-0.321	-0.055	0.964	-0.260	-0.277	0.229	-0.166	-0.090	0.188	-0.029	0.044	0.251	0.131	-0.063
-0.110	1.115	-0.349	-0.055	0.962	-0.267	-0.331	-0.118	0.006	-0.047	0.182	-0.050	0.003	0.242	0.100	-0.044
-0.160	1.119	-0.396	-0.055	0.960	-0.274	-0.370	0.504	-0.146	-0.097	0.187	-0.090	0.053	0.243	0.051	-0.051
-0.103	1.115	-0.353	-0.055	0.958	-0.283	-0.480	0.072	-0.024	-0.039	0.186	-0.037	0.005	0.237	0.091	-0.046
-0.160	1.038	-0.369	-0.057	0.955	-0.291	-0.445	0.482	-0.059	-0.095	0.111	-0.045	0.053	0.157	0.073	-0.043
-0.126	1.049	-0.357	-0.057	0.951	-0.304	-0.648	-0.280	0.059	-0.061	0.127	-0.020	0.019	0.166	0.081	-0.054
-0.068	1.038	-0.325	-0.058	0.947	-0.315	-0.587	0.108	0.007	-0.002	0.119	0.022	0.038	0.152	0.109	-0.047
-0.207	1.022	-0.404	-0.059	0.943	-0.328	-0.708	0.152	0.013	-0.139	0.108	-0.043	0.100	0.135	0.027	-0.025
-0.072	1.045	-0.420	-0.059	0.939	-0.339	-0.568	0.064	-0.033	-0.005	0.134	-0.048	0.035	0.156	0.008	-0.009
-0.068	1.045	-0.499	-0.058	0.934	-0.354	-0.779	-0.121	-0.014	-0.002	0.140	-0.112	0.038	0.153	0.074	-0.007
-0.068	1.045	-0.499	-0.060	0.929	-0.366	-0.696	0.426	-0.075	-0.001	0.144	-0.099	0.038	0.151	0.077	0.011
-0.118	0.980	-0.546	-0.060	0.923	-0.381	-0.771	-0.077	0.023	-0.051	0.085	-0.132	0.012	0.083	0.128	0.015
-0.137	1.010	-0.554	-0.060	0.917	-0.394	-0.678	0.180	-0.057	-0.070	0.121	-0.127	0.031	0.111	0.139	0.009
-0.060	0.983	-0.510	-0.060	0.911	-0.408	-0.783	0.051	-0.039	0.007	0.100	-0.069	0.046	0.082	0.099	0.013
-0.095	0.891	-0.558	-0.061	0.905	-0.420	-0.666	0.329	-0.125	-0.027	0.013	-0.104	0.011	0.013	0.150	0.012
-0.033	0.852	-0.526	-0.060	0.899	-0.435	-0.804	0.139	-0.077	0.034	-0.019	-0.057	0.072	0.054	0.121	0.015
-0.087	0.833	-0.518	-0.058	0.892	-0.449	-0.790	-0.075	-0.076	-0.022	-0.031	-0.035	0.018	0.076	0.116	0.013
-0.080	0.802	-0.534	-0.057	0.884	-0.465	-0.858	-0.101	-0.045	-0.016	-0.054	-0.035	0.026	0.109	0.135	0.014
-0.033	0.864	-0.491	-0.056	0.875	-0.481	-0.908	0.115	-0.074	0.029	0.016	0.025	0.072	0.050	0.094	-0.013
-0.022	0.806	-0.451	-0.058	0.867	-0.495	-0.828	0.248	-0.041	0.042	-0.034	0.079	0.082	0.110	0.057	-0.022
-0.164	0.821	-0.562	-0.059	0.858	-0.510	-0.876	-0.007	0.063	-0.099	-0.010	-0.017	0.060	0.097	0.169	-0.031
-0.118	0.852	-0.562	-0.056	0.849	-0.525	-0.845	-0.373	0.019	-0.057	0.030	-0.002	0.014	0.068	0.170	-0.055
-0.087	0.829	-0.491	-0.058	0.841	-0.538	-0.794	0.419	-0.133	-0.024	0.015	0.082	0.016	0.094	0.101	-0.049
-0.187	0.790	-0.633	-0.057	0.832	-0.552	-0.837	-0.099	-0.037	-0.126	-0.015	-0.046	0.084	0.134	0.244	-0.021
-0.003	0.736	-0.577	-0.053	0.823	-0.565	-0.754	-0.174	-0.118	0.055	-0.060	0.022	0.100	0.190	0.190	-0.004
0.032	0.725	-0.530	-0.053	0.816	-0.576	-0.670	0.298	-0.186	0.090	-0.064	0.080	0.134	0.204	0.143	-0.006
-0.026	0.744	-0.629	-0.053	0.808	-0.587	-0.686	0.097	-0.076	0.032	-0.037	-0.007	0.076	0.186	0.242	0.007
-0.133	0.748	-0.672	-0.049	0.801	-0.597	-0.593	-0.219	-0.069	-0.080	-0.026	-0.041	0.033	0.184	0.287	0.007
-0.083	0.698	-0.605	-0.051	0.795	-0.604	-0.476	0.243	-0.106	-0.028	-0.071	0.034	0.016	0.235	0.220	0.001
0.005	0.694	-0.613	-0.050	0.791	-0.610	-0.365	0.039	-0.062	0.059	-0.070	0.031	0.105	0.240	0.228	0.010
-0.014	0.678	-0.609	-0.052	0.787	-0.614	-0.259	0.238	-0.054	0.042	-0.083	0.039	0.085	0.256	0.225	0.018
0.040	0.682	-0.597	-0.056	0.786	-0.616	-0.114	0.514	-0.100	0.100	-0.077	0.051	0.139	0.253	0.213	0.039
-0.060	0.670	-0.597	-0.057	0.786	-0.616	-0.038	0.186	-0.092	0.001	-0.089	0.052	0.038	0.266	0.213	0.024
0.017	0.655	-0.625	-0.059	0.787	-0.614	0.153	0.305	-0.097	0.080	-0.106	0.021	0.114	0.282	0.241	0.022
-0.083	0.640	-0.601	-0.064	0.789	-0.611	0.162	0.501	-0.121	-0.016	-0.123	0.042	0.013	0.298	0.217	-0.005
-0.037	0.663	-0.589	-0.067	0.793	-0.605	0.332	0.475	-0.139	0.033	-0.104	0.048	0.059	0.275	0.204	-0.001
-0.133	0.624	-0.629	-0.067	0.798	-0.599	0.400	0.072	-0.058	-0.063	-0.148	0.003	0.038	0.313	0.243	-0.012
-0.053	0.659	-0.566	-0.074	0.804	-0.590	0.516	0.615	-0.069	0.024	-0.119	0.057	0.042	0.278	0.180	-0.011
-0.053	0.659	-0.566	-0.077	0.811	-0.580	0.562	0.418	-0.075	0.027	-0.126	0.048	0.041	0.278	0.179	-0.005
-0.083	0.709	-0.546	-0.081	0.818	-0.569	0.629	0.399	-0.073	-0.001	-0.083	0.057	0.009	0.228	0.159	-0.008
-0.022	0.674	-0.542	-0.085	0.825	-0.558	0.649	0.584	-0.148	0.065	-0.126	0.050	0.070	0.262	0.154	-0.012
-0.172	0.674	-0.589	-0.087	0.833	-0.546	0.699	0.293	-0.062	-0.083	-0.133	-0.009	0.080	0.261	0.200	-0.016
-0.103	0.736	-0.554	-0.089	0.840	-0.536	0.605	0.322	-0.085	-0.011	-0.078	0.017	0.012	0.198	0.163	-0.017
-0.083	0.771	-0.487	-0.092	0.846	-0.525	0.607	0.417	-0.082	0.010	-0.050	0.074	0.007	0.162	0.095	-0.047
-0.118	0.767	-0.550	-0.094	0.853	-0.514	0.601	0.392	-0.121	-0.024	-0.060	0.000	0.029	0.165	0.157	-0.031
-0.203	0.790	-0.510	-0.095	0.859	-0.503	0.641	0.226	-0.118	-0.109	-0.044	0.029	0.114	0.141	0.116	-0.041
-0.057	0.783	-0.459	-0.094	0.867	-0.489	0.782	0.357	-0.267	0.035	-0.061	0.066	0.031	0.147	0.064	-0.037
-0.160	0.744	-0.507	-0.095	0.874	-0.476	0.711	0.259	-0.114	-0.069	-0.107	0.007	0.074	0.184	0.110	-0.037
-0.083	0.794	-0.487	-0.093	0.882	-0.462	0.785	0.207	-0.199	0.006	-0.064	0.012	0.002	0.133	0.088	-0.023
-0.099	0.829	-0.455	-0.092	0.888	-0.450	0.669	0.316	-0.198	-0.011	-0.036	0.031	0.014	0.096	0.055	-0.039
-0.137	0.833	-0.499	-0.090	0.895	-0.438	0.652	0.193	-0.223	-0.052	-0.038	-0.024	0.054	0.090	0.097	-0.034
-0.180	0.887	-0.514	-0.086	0.901	-0.425	0.733	0.139	-0.294	-0.098	0.009	-0.053	0.097	0.033	0.111	-0.038
-0.137	0.860	-0.499	-0.083	0.908	-0.411	0.751	0.063	-0.231	-0.059	-0.024	-0.051	0.057	0.058	0.093	-0.041
-0.118	0.821	-0.479	-0.082	0.914	-0.396	0.816	0.259	-0.175	-0.042	-0.070	-0.047	0.039	0.094	0.071	-0.041
-0.118	0.852	-0.440	-0.081	0.921	-0.381	0.845	0.246	-0.156	-0.043	-0.046	-0.024	0.040	0.061	0.029	-0.035
-0.130	0.910	-0.436	-0.079	0.927	-0.366	0.786	0.136	-0.185	-0.056	0.006	-0.035	0.052	0.001	0.023	-0.038
-0.137	0.895	-0.436	-0.076	0.933	-0.353	0.723	0.107	-0.219	-0.066	-0.015	-0.049	0.061	0.014	0.020	-0.051
-0.153	0.887	-0.455	-0.072	0.938	-0.339	0.737	-0.113	-0.154	-0.085	-0.028	-0.083	0.077	0.019	0.038	-0.057
-0.191	0.902	-0.432	-0.071	0.943	-0.325	0.791	0.161	-0.172	-0.126	-0.018	-0.075	0.116	0.002	0.013	-0.056
-0.145	0.891	-0.400	-0.067	0.949	-0.308	0.880	-0.170	-0.130	-0.083	-0.035	-0.060	0.070	0.011	0.020	-0.051
-0.133	0.910	-0.420	-0.066	0.954	-0.292	0.871	0.046	-0.115	-0.073	-0.021	-0.096	0.058	0.010	0.001	-0.034
-0.107	0.895	-0.376	-0.065	0.959	-0.276	0.847	0.138	-0.061	-0.046	-0.042	-0.069	0.031	0.005	0.045	-0.021
-0.033	0.906	-0.309	-0.064	0.963	-0.260	0.836	0.064	-0.055	0.026	-0.035	-0.018	0.042	0.008	0.113	-0.014
-0.110	0.933	-0.345	-0.063	0.968	-0.245	0.824	-0.004	-0.062	-0.051	-0.012	-0.070	0.034	0.037	0.078	-0.018
-0.126	0.945	-0.376	-0.063	0.971	-0.229	0.836	-0.067	-0.022	-0.066	-0.004	-0.117	0.049	0.051	0.048	-0.023
-0.168	0.960	-0.373	-0.064	0.975	-0.212	0.870	-0.045	0.073	-0.107	0.008	-0.130	0.091	0.069	0.053	-0.035
-0.168	0.960	-0.373	-0.067	0.979	-0.195	0.907	0.253	0.040	-0.104	0.004	-0.148	0.090	0.072	0.055	-0.036
-0.145	0.980	-0.341	-0.069	0.982	-0.177	0.934	-0.025	0.107	-0.079	0.020	-0.134	0.068	0.094	0.087	-0.035
-0.157	0.983	-0.333	-0.071	0.985	-0.158	1.000	-0.049	0.130	-0.087	0.021	-0.146	0.080	0.101	0.097	-0.035
-0.126	1.065	-0.266	-0.076	0.987	-0.139	0.959	0.233	0.213	-0.052	0.100	-0.098	0.048	0.184	0.166	-0.041
-0.187	1.099	-0.290	-0.080	0.990	-0.119	1.032	0.251	0.157	-0.109	0.133	-0.142	0.109	0.222	0.145	-0.056
-0.222	1.045	-0.278	-0.086	0.991	-0.104	0.771	0.200	0.243	-0.138	0.078	-0.145	0.144	0.171	0.159	-0.058
-0.241	0.991	-0.231	-0.091	0.991	-0.093	0.561	0.068	0.242	-0.152	0.023	-0.109	0.163	0.119	0.208	-0.056
-0.168	0.991	-0.199	-0.095	0.992	-0.086	0.361	-0.095	0.163	-0.075	0.023	-0.084	0.091	0.122	0.242	-0.044
-0.141	0.995	-0.219	-0.097	0.992	-0.083	0.186	-0.209	0.125	-0.046	0.027	-0.107	0.064	0.128	0.225	-0.017
-0.103	0.983	-0.156	-0.098	0.992	-0.083	0.056	-0.148	0.045	-0.007	0.015	-0.044	0.026	0.120	0.291	0.037
-0.060	0.991	-0.179	-0.098	0.992	-0.081	0.109	-0.197	0.061	0.037	0.023	-0.069	0.017	0.130	0.270	0.100
0.020	1.007	-0.286	-0.097	0.992	-0.079	0.124	0.051	-0.057	0.116	0.039	-0.178	0.097	0.148	0.166	0.146
0.105	1.007	-0.384	-0.094	0.992	-0.078	0.094	0.018	-0.104	0.198	0.038	-0.278	0.181	0.151	0.071	0.191
0.040	0.953	-0.412	-0.094	0.992	-0.078	0.077	-0.139	0.025	0.132	-0.016	-0.306	0.115	0.099	0.046	0.216
0.036	0.902	-0.436	-0.097	0.992	-0.078	0.055	0.140	0.133	0.131	-0.066	-0.330	0.112	0.050	0.025	0.237
-0.037	0.891	-0.487	-0.100	0.992	-0.076	0.217	-0.676	0.211	0.061	-0.078	-0.383	0.039	0.040	0.023	0.250
0.063	0.925	-0.459	-0.099	0.992	-0.071	0.345	-0.552	0.050	0.160	-0.043	-0.361	0.138	0.076	0.008	0.279
0.167	0.960	-0.400	-0.096	0.993	-0.066	0.407	-0.577	-0.094	0.261	-0.009	-0.308	0.242	0.113	0.070	0.295
0.217	1.026	-0.337	-0.093	0.994	-0.057	0.480	-0.262	-0.078	0.309	0.056	-0.253	0.291	0.180	0.136	0.311
0.147	1.068	-0.341	-0.091	0.995	-0.050	0.429	0.025	-0.050	0.238	0.099	-0.265	0.222	0.224	0.135	0.287
0.113	1.061	-0.306	-0.089	0.995	-0.044	0.353	-0.274	-0.065	0.201	0.091	-0.236	0.187	0.218	0.173	0.243
-0.022	1.030	-0.325	-0.089	0.995	-0.037	0.401	-0.324	0.001	0.066	0.060	-0.262	0.051	0.189	0.155	0.191
-0.033	1.053	-0.282	-0.087	0.996	-0.032	0.340	-0.508	-0.074	0.053	0.083	-0.224	0.038	0.213	0.201	0.149
-0.026	1.045	-0.223	-0.085	0.996	-0.028	0.329	-0.779	-0.070	0.059	0.075	-0.170	0.046	0.207	0.264	0.127
-0.018	1.034	-0.164	-0.084	0.996	-0.023	0.268	-0.349	-0.032	0.066	0.063	-0.115	0.057	0.198	0.326	0.119
0.055	1.068	-0.124	-0.081	0.996	-0.020	0.210	-0.085	-0.094	0.136	0.097	-0.080	0.131	0.236	0.367	0.104
0.009	1.038	-0.128	-0.078	0.997	-0.019	0.066	-0.273	-0.147	0.087	0.066	-0.085	0.084	0.207	0.365	0.091
-0.057	1.045	-0.144	-0.076	0.997	-0.022	-0.138	-0.225	-0.118	0.019	0.074	-0.097	0.019	0.215	0.351	0.060
-0.057	1.045	-0.144	-0.071	0.997	-0.027	-0.202	-0.261	-0.199	0.015	0.074	-0.093	0.018	0.214	0.353	0.015
-0.141	1.007	-0.101	-0.068	0.997	-0.033	-0.295	-0.134	-0.160	-0.073	0.035	-0.043	0.068	0.176	0.398	-0.021
-0.145	1.014	-0.061	-0.065	0.997	-0.041	-0.348	-0.379	-0.172	-0.081	0.043	0.004	0.075	0.185	0.439	-0.038
-0.153	0.987	-0.105	-0.062	0.997	-0.045	-0.175	-0.229	-0.164	-0.092	0.016	-0.036	0.086	0.158	0.397	-0.048
-0.130	0.964	-0.168	-0.058	0.997	-0.049	-0.149	-0.494	-0.174	-0.072	-0.007	-0.095	0.067	0.136	0.335	-0.034
-0.095	0.956	-0.175	-0.056	0.997	-0.051	-0.058	-0.186	-0.116	-0.040	-0.015	-0.101	0.034	0.129	0.328	-0.019
-0.064	1.007	-0.152	-0.054	0.997	-0.052	-0.034	0.006	-0.099	-0.011	0.035	-0.076	0.006	0.180	0.352	0.007
-0.076	1.068	-0.140	-0.052	0.997	-0.056	-0.178	-0.181	-0.063	-0.024	0.097	-0.061	0.019	0.243	0.364	0.004
-0.010	1.096	-0.152	-0.051	0.997	-0.061	-0.262	0.218	-0.055	0.040	0.124	-0.067	0.045	0.270	0.353	0.009
-0.145	1.177	-0.199	-0.050	0.997	-0.067	-0.276	-0.125	-0.065	-0.095	0.205	-0.108	0.091	0.352	0.306	-0.008
-0.060	1.173	-0.203	-0.047	0.996	-0.072	-0.243	-0.234	-0.141	-0.014	0.201	-0.107	0.008	0.348	0.302	-0.007
-0.141	1.150	-0.164	-0.043	0.996	-0.074	-0.115	0.284	-0.249	-0.099	0.177	-0.065	0.092	0.326	0.341	-0.040
-0.033	1.123	-0.105	-0.040	0.996	-0.082	-0.373	0.397	-0.179	0.005	0.150	0.001	0.013	0.299	0.400	-0.069
-0.153	1.096	-0.112	-0.038	0.995	-0.088	-0.343	0.098	-0.117	-0.116	0.124	0.000	0.109	0.273	0.391	-0.069
-0.264	1.096	-0.156	-0.036	0.995	-0.096	-0.348	-0.165	-0.095	-0.229	0.124	-0.036	0.224	0.273	0.346	-0.093
-0.003	1.084	-0.124	-0.033	0.994	-0.102	-0.288	-0.484	-0.105	0.029	0.113	0.002	0.035	0.262	0.375	-0.116
-0.226	1.041	-0.101	-0.031	0.994	-0.109	-0.386	-0.069	-0.122	-0.196	0.071	0.033	0.191	0.220	0.396	-0.104
-0.133	1.010	-0.097	-0.030	0.992	-0.120	-0.529	-0.033	-0.075	-0.105	0.042	0.047	0.103	0.189	0.397	-0.087
-0.049	0.991	-0.073	-0.029	0.991	-0.130	-0.541	-0.084	-0.064	-0.021	0.024	0.081	0.022	0.169	0.418	-0.105
-0.118	0.972	-0.081	-0.029	0.989	-0.148	-0.866	-0.339	0.065	-0.090	0.007	0.090	0.094	0.150	0.408	-0.071
-0.072	0.953	-0.124	-0.029	0.986	-0.165	-0.893	-0.177	0.008	-0.044	-0.010	0.064	0.051	0.130	0.362	-0.061
-0.010	0.933	-0.097	-0.029	0.982	-0.185	-1.022	-0.091	0.028	0.018	-0.026	0.112	0.007	0.110	0.387	-0.068
-0.064	0.972	-0.140	-0.030	0.978	-0.204	-0.975	0.068	0.048	-0.035	0.017	0.087	0.050	0.148	0.342	-0.060
-0.110	0.972	-0.223	-0.029	0.974	-0.225	-1.056	-0.728	0.091	-0.082	0.021	0.025	0.099	0.147	0.257	-0.045
-0.080	0.972	-0.191	-0.030	0.969	-0.244	-0.987	0.041	0.028	-0.050	0.026	0.076	0.071	0.146	0.286	-0.046
-0.010	0.956	-0.278	-0.028	0.965	-0.261	-0.882	-0.254	-0.046	0.016	0.015	0.006	0.004	0.130	0.197	-0.041
-0.072	0.995	-0.349	-0.026	0.960	-0.279	-0.898	-0.047	-0.094	-0.047	0.058	-0.048	0.068	0.168	0.124	-0.032
-0.091	0.960	-0.400	-0.025	0.954	-0.297	-0.942	-0.241	-0.017	-0.068	0.029	-0.081	0.090	0.133	0.070	-0.028
-0.091	0.960	-0.400	-0.025	0.949	-0.315	-0.926	0.300	-0.065	-0.067	0.035	-0.063	0.092	0.132	0.068	-0.040
-0.091	0.972	-0.392	-0.025	0.943	-0.333	-0.931	0.079	-0.035	-0.067	0.053	-0.037	0.096	0.144	0.073	-0.037
-0.107	0.937	-0.455	-0.025	0.936	-0.350	-0.910	-0.099	-0.022	-0.083	0.024	-0.083	0.114	0.108	0.008	-0.033
-0.060	0.929	-0.455	-0.024	0.930	-0.367	-0.903	-0.072	-0.015	-0.038	0.023	-0.066	0.070	0.100	0.006	-0.030
-0.060	0.914	-0.471	-0.021	0.923	-0.385	-0.956	-0.211	-0.054	-0.040	0.014	-0.064	0.072	0.084	0.012	-0.020
-0.045	0.910	-0.432	-0.021	0.915	-0.403	-0.985	-0.021	-0.013	-0.025	0.018	-0.006	0.060	0.079	0.025	-0.022
-0.033	0.902	-0.479	-0.021	0.906	-0.422	-1.026	-0.035	-0.009	-0.014	0.019	-0.035	0.051	0.071	0.024	-0.019
-0.099	0.883	-0.514	-0.019	0.897	-0.442	-1.054	-0.321	0.050	-0.081	0.009	-0.051	0.119	0.051	0.061	-0.036
-0.026	0.906	-0.503	-0.019	0.888	-0.460	-1.018	0.073	-0.032	-0.008	0.041	-0.021	0.048	0.073	0.051	-0.029
-0.137	0.922	-0.538	-0.017	0.877	-0.480	-1.147	-0.357	0.054	-0.122	0.067	-0.037	0.161	0.088	0.088	-0.040
-0.007	0.898	-0.542	-0.017	0.866	-0.500	-1.143	0.047	-0.036	0.008	0.055	-0.021	0.033	0.064	0.093	-0.034
-0.091	0.856	-0.585	-0.014	0.855	-0.519	-1.082	-0.147	-0.079	-0.079	0.024	-0.045	0.120	0.021	0.138	-0.036
-0.037	0.813	-0.562	-0.013	0.843	-0.538	-1.128	-0.050	-0.038	-0.027	-0.007	-0.003	0.069	0.022	0.115	-0.019
-0.037	0.783	-0.617	-0.012	0.831	-0.556	-1.068	-0.066	-0.038	-0.028	-0.026	-0.040	0.071	0.053	0.172	-0.038
-0.026	0.771	-0.609	-0.009	0.819	-0.574	-1.068	-0.248	-0.021	-0.020	-0.025	-0.015	0.063	0.064	0.165	-0.032
-0.095	0.759	-0.613	-0.008	0.806	-0.592	-1.065	0.071	-0.129	-0.090	-0.024	-0.001	0.135	0.075	0.169	-0.034
-0.030	0.790	-0.629	-0.004	0.793	-0.609	-1.090	-0.244	-0.043	-0.028	0.021	0.000	0.072	0.044	0.186	-0.044
-0.037	0.744	-0.641	-0.001	0.780	-0.626	-1.092	-0.224	-0.048	-0.039	-0.012	0.005	0.083	0.089	0.198	-0.058
-0.064	0.740	-0.660	-0.002	0.766	-0.642	-1.028	0.222	-0.121	-0.065	-0.002	0.001	0.112	0.093	0.218	-0.055
-0.099	0.690	-0.723	0.007	0.754	-0.656	-0.920	-0.603	-0.090	-0.109	-0.040	-0.048	0.150	0.142	0.282	-0.056
-0.072	0.721	-0.719	0.007	0.742	-0.671	-0.942	0.086	-0.128	-0.082	0.003	-0.030	0.125	0.110	0.278	-0.063
-0.010	0.674	-0.676	0.012	0.729	-0.685	-0.961	-0.222	-0.080	-0.025	-0.030	0.028	0.066	0.156	0.234	-0.062
-0.045	0.647	-0.672	0.014	0.716	-0.698	-0.935	-0.081	-0.085	-0.062	-0.044	0.045	0.103	0.182	0.230	-0.051
-0.057	0.694	-0.759	0.014	0.704	-0.710	-0.828	0.075	-0.102	-0.074	0.015	-0.030	0.118	0.134	0.316	-0.043
-0.022	0.659	-0.775	0.017	0.692	-0.722	-0.806	-0.112	-0.114	-0.042	-0.008	-0.035	0.086	0.167	0.331	-0.043
0.005	0.636	-0.727	0.023	0.681	-0.732	-0.759	-0.270	-0.128	-0.021	-0.020	0.023	0.061	0.188	0.283	-0.037
-0.010	0.597	-0.771	0.023	0.671	-0.741	-0.656	0.130	-0.166	-0.037	-0.049	-0.012	0.079	0.225	0.325	-0.035
-0.026	0.578	-0.798	0.027	0.661	-0.750	-0.657	-0.258	-0.034	-0.057	-0.058	-0.031	0.097	0.242	0.351	-0.030
-0.026	0.578	-0.798	0.030	0.652	-0.758	-0.579	-0.169	-0.074	-0.060	-0.049	-0.023	0.099	0.240	0.349	-0.022
0.028	0.551	-0.786	0.031	0.643	-0.765	-0.574	0.056	-0.092	-0.007	-0.068	-0.004	0.048	0.265	0.336	-0.017
0.047	0.512	-0.790	0.028	0.634	-0.773	-0.590	0.276	-0.096	0.015	-0.097	-0.001	0.031	0.302	0.338	-0.016
0.020	0.524	-0.814	0.029	0.625	-0.780	-0.527	0.041	-0.139	-0.013	-0.077	-0.018	0.061	0.289	0.361	-0.016
-0.007	0.516	-0.810	0.030	0.617	-0.786	-0.500	-0.022	-0.097	-0.042	-0.077	-0.008	0.091	0.295	0.355	-0.017
-0.026	0.547	-0.838	0.032	0.609	-0.793	-0.494	0.007	-0.126	-0.062	-0.038	-0.029	0.113	0.262	0.381	-0.013
0.024	0.512	-0.822	0.033	0.601	-0.798	-0.479	0.005	-0.099	-0.013	-0.065	-0.008	0.066	0.294	0.364	-0.022
0.078	0.504	-0.790	0.028	0.593	-0.804	-0.467	0.351	-0.107	0.045	-0.065	0.029	0.016	0.299	0.332	-0.025
-0.022	0.485	-0.830	0.027	0.588	-0.809	-0.348	0.188	-0.123	-0.054	-0.079	-0.006	0.119	0.316	0.370	-0.025
-0.022	0.470	-0.814	0.023	0.583	-0.812	-0.286	0.266	-0.095	-0.051	-0.090	0.013	0.123	0.329	0.353	-0.039
-0.018	0.435	-0.802	0.018	0.579	-0.815	-0.210	0.374	-0.055	-0.042	-0.121	0.027	0.122	0.361	0.340	-0.055
-0.049	0.466	-0.763	0.009	0.577	-0.817	-0.137	0.585	-0.068	-0.064	-0.088	0.068	0.157	0.327	0.299	-0.052
-0.041	0.497	-0.845	0.008	0.575	-0.818	-0.063	0.080	-0.064	-0.056	-0.056	-0.014	0.153	0.293	0.380	-0.043
-0.014	0.446	-0.794	0.004	0.574	-0.819	-0.063	0.311	-0.056	-0.024	-0.105	0.038	0.129	0.339	0.327	-0.042
0.001	0.458	-0.834	0.002	0.574	-0.819	0.011	0.174	-0.100	-0.007	-0.094	-0.002	0.118	0.324	0.364	-0.031
-0.030	0.435	-0.818	0.002	0.574	-0.819	0.016	0.050	-0.080	-0.038	-0.117	0.014	0.152	0.344	0.347	-0.039
-0.018	0.423	-0.814	-0.003	0.575	-0.818	0.093	0.391	-0.121	-0.022	-0.130	0.017	0.145	0.352	0.341	-0.019
-0.091	0.427	-0.822	-0.004	0.576	-0.817	0.064	0.112	-0.092	-0.094	-0.127	0.008	0.222	0.344	0.347	-0.042
0.090	0.470	-0.759	-0.014	0.579	-0.815	0.174	0.749	-0.185	0.097	-0.087	0.069	0.046	0.298	0.283	-0.038
-0.137	0.470	-0.806	-0.018	0.583	-0.812	0.268	0.322	-0.169	-0.127	-0.092	0.018	0.277	0.294	0.328	-0.048
-0.026	0.458	-0.814	-0.017	0.588	-0.809	0.330	0.090	-0.160	-0.016	-0.109	0.006	0.170	0.301	0.334	-0.034
-0.091	0.446	-0.806	-0.019	0.594	-0.804	0.386	0.144	-0.094	-0.080	-0.126	0.010	0.241	0.308	0.325	-0.048
-0.030	0.442	-0.798	-0.019	0.602	-0.798	0.512	0.137	-0.127	-0.018	-0.138	0.011	0.184	0.308	0.315	-0.032
-0.007	0.485	-0.775	-0.022	0.612	-0.791	0.632	0.357	-0.210	0.008	-0.106	0.027	0.166	0.262	0.289	-0.047
-0.083	0.497	-0.845	-0.023	0.623	-0.782	0.720	0.130	-0.133	-0.068	-0.106	-0.053	0.247	0.246	0.358	-0.049
-0.122	0.497	-0.802	-0.022	0.634	-0.773	0.730	0.010	-0.128	-0.108	-0.117	-0.018	0.290	0.242	0.313	-0.057
-0.126	0.485	-0.810	-0.025	0.646	-0.763	0.803	0.341	-0.153	-0.108	-0.141	-0.036	0.299	0.249	0.319	-0.068
-0.095	0.566	-0.806	-0.024	0.659	-0.752	0.861	-0.001	-0.129	-0.079	-0.073	-0.044	0.272	0.164	0.314	0.000
-0.095	0.566	-0.806	-0.021	0.670	-0.742	0.786	-0.102	-0.126	-0.082	-0.085	-0.054	0.276	0.159	0.314	0.000
-0.049	0.566	-0.786	-0.023	0.683	-0.730	0.842	0.307	-0.208	-0.034	-0.097	-0.046	0.234	0.156	0.294	0.000
Avg ODBA	4.123
Vec ODBA	2.679
Avg ELBA	1.446
Avg EPBA	0.353
Speed	ODBA	VeDBA	ELBA	EPBA	StrkSpGn	StrSpGn_L	ISI
6.600	4.123	2.679	1.446	0.353	0.640	0.577	2.159
MeanPeak	0.065273
MeanLong	0.058877
MeanISI	2.158750
