# Supplementary material for: Averaged Propulsive Body Acceleration (APBA) Can Be Calculated from Biologging Tags That Incorporate Gyroscopes and Accelerometers to Estimate Swimming Speed, Hydrodynamic Drag and Energy Expenditure for Steller Sea Lions
Source: PLoS One. 2016 Jun 10;11(6):e0157326. doi: 10.1371/journal.pone.0157326 (PMC4902303; doi:10.1371/journal.pone.0157326)
Supplement: S3 Data — Same components as S2. (ZIP) [file pone.0157326.s003.zip › HazyNov_18/hazy6_8130_4.csv]

rawAx	rawAy	rawAz	gravX	gravY	gravZ	gyrX	gyrY	gyrZ	estAx	estAy	estAz	odbX	odbY	odbZ	spk
-0.222	-0.713	-0.771	-0.083	-0.565	-0.821	0.701	-0.667	-0.046	-0.201	-0.084	0.048	0.056	0.255	0.068	-0.093
0.032	-0.655	-0.704	-0.086	-0.555	-0.827	0.598	0.111	-0.108	0.056	-0.036	0.122	0.194	0.200	0.138	-0.090
-0.045	-0.605	-0.802	-0.081	-0.547	-0.833	0.493	-0.332	-0.026	-0.027	0.006	0.029	0.113	0.153	0.041	-0.063
-0.003	-0.612	-0.625	-0.081	-0.537	-0.840	0.610	0.007	-0.062	0.016	-0.011	0.213	0.151	0.164	0.220	-0.036
-0.007	-0.701	-0.715	-0.079	-0.527	-0.846	0.633	-0.152	-0.026	0.010	-0.110	0.129	0.143	0.256	0.131	-0.047
-0.060	-0.601	-0.767	-0.080	-0.517	-0.852	0.574	0.030	-0.057	-0.043	-0.019	0.083	0.084	0.159	0.082	-0.041
-0.037	-0.616	-0.778	-0.081	-0.509	-0.857	0.512	-0.033	-0.154	-0.019	-0.043	0.077	0.103	0.178	0.073	-0.048
0.009	-0.667	-0.763	-0.087	-0.497	-0.863	0.691	0.279	-0.142	0.033	-0.105	0.099	0.145	0.231	0.091	-0.060
-0.107	-0.636	-0.834	-0.082	-0.485	-0.871	0.725	-0.268	-0.042	-0.087	-0.086	0.035	0.025	0.204	0.022	-0.043
-0.099	-0.578	-0.818	-0.078	-0.477	-0.875	0.463	-0.275	-0.014	-0.084	-0.036	0.056	0.029	0.149	0.039	-0.028
0.032	-0.531	-0.798	-0.078	-0.468	-0.880	0.541	0.014	-0.052	0.048	0.001	0.080	0.157	0.105	0.060	-0.047
0.043	-0.531	-0.802	-0.083	-0.457	-0.885	0.599	0.243	-0.063	0.064	-0.010	0.082	0.167	0.109	0.056	-0.049
-0.099	-0.620	-0.806	-0.086	-0.449	-0.889	0.477	0.148	-0.028	-0.076	-0.106	0.082	0.024	0.201	0.052	-0.045
-0.141	-0.551	-0.901	-0.091	-0.441	-0.893	0.490	0.240	-0.066	-0.113	-0.045	-0.009	0.020	0.135	0.043	-0.081
-0.157	-0.477	-1.011	-0.094	-0.429	-0.898	0.664	0.138	-0.114	-0.125	0.016	-0.114	0.037	0.065	0.154	-0.104
-0.168	-0.504	-0.794	-0.098	-0.418	-0.903	0.609	0.158	-0.035	-0.133	-0.022	0.108	0.049	0.094	0.062	-0.096
-0.091	-0.539	-0.786	-0.103	-0.410	-0.906	0.466	0.245	-0.117	-0.051	-0.065	0.119	0.028	0.131	0.069	-0.072
-0.072	-0.566	-0.845	-0.096	-0.401	-0.911	0.510	-0.406	-0.013	-0.039	-0.101	0.065	0.047	0.161	0.010	-0.056
-0.014	-0.466	-0.928	-0.093	-0.391	-0.916	0.562	-0.154	-0.043	0.016	-0.011	-0.013	0.105	0.063	0.073	-0.033
-0.026	-0.477	-0.924	-0.091	-0.381	-0.920	0.532	-0.109	-0.049	0.002	-0.032	-0.005	0.093	0.077	0.070	-0.041
-0.053	-0.427	-0.869	-0.090	-0.372	-0.924	0.502	-0.069	-0.060	-0.026	0.008	0.055	0.065	0.030	0.015	-0.066
-0.118	-0.547	-0.790	-0.094	-0.364	-0.927	0.454	0.125	-0.112	-0.088	-0.120	0.136	0.001	0.154	0.064	-0.064
-0.199	-0.543	-0.857	-0.086	-0.355	-0.931	0.506	-0.455	-0.044	-0.176	-0.125	0.074	0.083	0.153	0.003	-0.054
0.028	-0.543	-0.881	-0.091	-0.342	-0.935	0.732	0.272	-0.108	0.056	-0.138	0.055	0.143	0.157	0.027	-0.053
0.024	-0.408	-0.964	-0.088	-0.331	-0.940	0.602	-0.179	-0.058	0.049	-0.015	-0.023	0.138	0.025	0.109	-0.036
-0.049	-0.384	-0.889	-0.092	-0.323	-0.942	0.417	0.162	-0.128	-0.021	0.001	0.054	0.064	0.005	0.033	-0.006
-0.049	-0.384	-0.889	-0.088	-0.316	-0.945	0.387	-0.243	-0.119	-0.024	-0.007	0.057	0.062	0.008	0.033	-0.014
-0.026	-0.539	-0.845	-0.087	-0.302	-0.949	0.724	-0.062	-0.117	-0.002	-0.175	0.105	0.085	0.165	0.012	-0.032
-0.041	-0.427	-0.979	-0.086	-0.286	-0.954	0.852	-0.075	-0.093	-0.019	-0.080	-0.024	0.068	0.056	0.122	-0.020
-0.083	-0.350	-1.042	-0.081	-0.276	-0.958	0.546	-0.292	-0.000	-0.067	-0.013	-0.084	0.023	0.019	0.185	-0.024
-0.018	-0.245	-1.031	-0.081	-0.268	-0.960	0.424	0.008	-0.098	-0.001	0.082	-0.070	0.087	0.121	0.174	-0.025
-0.080	-0.276	-0.964	-0.077	-0.257	-0.963	0.561	-0.268	-0.142	-0.067	0.040	0.001	0.024	0.088	0.106	-0.054
-0.018	-0.311	-0.849	-0.081	-0.244	-0.966	0.645	0.179	-0.180	-0.002	-0.007	0.118	0.084	0.050	0.009	-0.067
-0.130	-0.408	-0.826	-0.080	-0.228	-0.970	0.876	-0.064	-0.070	-0.115	-0.120	0.146	0.028	0.049	0.034	-0.088
-0.053	-0.388	-0.759	-0.088	-0.208	-0.974	1.036	0.355	-0.176	-0.031	-0.120	0.216	0.048	0.033	0.103	-0.086
-0.026	-0.377	-0.743	-0.089	-0.189	-0.978	1.018	0.055	-0.149	-0.002	-0.128	0.236	0.074	0.025	0.121	-0.075
-0.045	-0.334	-0.881	-0.092	-0.173	-0.981	0.800	0.133	-0.124	-0.019	-0.101	0.101	0.054	0.015	0.015	-0.042
-0.003	-0.303	-0.940	-0.097	-0.164	-0.982	0.500	0.228	-0.066	0.028	-0.079	0.043	0.095	0.043	0.073	-0.033
-0.030	-0.265	-1.007	-0.102	-0.154	-0.983	0.482	0.298	-0.074	0.006	-0.050	-0.024	0.067	0.079	0.140	-0.033
-0.137	-0.218	-1.066	-0.113	-0.139	-0.984	0.767	0.495	-0.137	-0.091	-0.019	-0.082	0.043	0.123	0.199	-0.013
-0.180	-0.114	-1.094	-0.119	-0.121	-0.985	0.880	0.306	-0.159	-0.128	0.068	-0.108	0.086	0.225	0.226	-0.016
-0.007	-0.068	-0.979	-0.127	-0.103	-0.986	0.886	0.395	-0.162	0.053	0.096	0.008	0.085	0.270	0.112	-0.023
-0.007	-0.141	-0.830	-0.132	-0.087	-0.987	0.833	0.246	-0.127	0.057	0.006	0.158	0.084	0.194	0.038	-0.008
-0.030	-0.265	-0.794	-0.145	-0.078	-0.986	0.441	0.677	-0.120	0.047	-0.126	0.193	0.060	0.067	0.075	0.005
0.001	-0.245	-0.814	-0.151	-0.072	-0.986	0.339	0.300	-0.035	0.083	-0.113	0.172	0.090	0.084	0.056	-0.013
-0.076	-0.199	-0.861	-0.166	-0.062	-0.984	0.496	0.793	-0.245	0.022	-0.076	0.123	0.012	0.126	0.010	-0.015
-0.153	-0.129	-0.987	-0.176	-0.052	-0.983	0.461	0.489	-0.240	-0.045	-0.016	-0.004	0.067	0.192	0.114	-0.046
-0.114	-0.083	-0.975	-0.177	-0.041	-0.983	0.553	0.019	-0.198	-0.007	0.018	0.008	0.029	0.235	0.101	-0.042
-0.326	-0.095	-1.023	-0.186	-0.028	-0.982	0.615	0.450	-0.286	-0.209	-0.006	-0.040	0.242	0.219	0.147	-0.054
-0.091	-0.017	-1.042	-0.182	-0.022	-0.983	0.271	-0.180	-0.114	0.022	0.065	-0.059	0.009	0.293	0.166	-0.056
-0.214	-0.041	-0.995	-0.189	-0.020	-0.982	0.082	0.323	-0.143	-0.095	0.040	-0.013	0.133	0.266	0.117	-0.055
-0.141	-0.118	-0.893	-0.188	-0.020	-0.982	0.023	-0.019	-0.094	-0.022	-0.038	0.089	0.061	0.184	0.013	-0.017
-0.041	-0.118	-0.771	-0.186	-0.019	-0.982	0.043	-0.089	-0.086	0.075	-0.039	0.212	0.037	0.179	0.110	-0.033
-0.057	-0.118	-0.834	-0.190	-0.012	-0.982	0.326	0.190	-0.163	0.063	-0.046	0.148	0.019	0.173	0.049	-0.025
-0.099	-0.129	-0.802	-0.192	-0.005	-0.981	0.383	0.148	-0.136	0.024	-0.065	0.179	0.024	0.156	0.082	-0.046
-0.145	-0.068	-0.916	-0.193	-0.001	-0.981	0.161	0.015	-0.038	-0.022	-0.006	0.064	0.071	0.213	0.031	-0.079
-0.291	-0.044	-0.972	-0.192	0.001	-0.981	0.116	-0.068	0.016	-0.170	0.015	0.009	0.219	0.230	0.085	-0.092
-0.272	-0.017	-0.920	-0.189	-0.001	-0.982	-0.081	-0.170	0.038	-0.154	0.044	0.061	0.201	0.252	0.033	-0.098
-0.207	-0.021	-1.050	-0.187	-0.004	-0.982	-0.124	-0.098	0.029	-0.090	0.043	-0.069	0.137	0.242	0.162	-0.099
-0.203	-0.052	-1.027	-0.185	-0.006	-0.983	-0.100	-0.088	0.107	-0.088	0.014	-0.045	0.134	0.205	0.138	-0.042
-0.137	-0.110	-0.916	-0.181	-0.006	-0.983	0.036	-0.205	0.099	-0.027	-0.044	0.066	0.069	0.141	0.027	-0.004
0.036	-0.153	-0.940	-0.184	-0.004	-0.983	0.139	0.178	0.081	0.149	-0.088	0.042	0.104	0.091	0.050	0.011
-0.057	-0.184	-0.916	-0.185	-0.001	-0.983	0.180	0.095	0.018	0.058	-0.122	0.065	0.011	0.053	0.026	0.055
-0.095	-0.184	-0.968	-0.187	-0.007	-0.982	-0.215	0.128	0.216	0.022	-0.116	0.013	0.029	0.046	0.076	0.062
0.013	-0.083	-1.031	-0.204	-0.015	-0.979	-0.385	0.890	0.188	0.146	-0.007	-0.054	0.078	0.138	0.140	-0.011
-0.195	-0.075	-1.078	-0.216	-0.022	-0.976	-0.320	0.626	0.097	-0.050	0.008	-0.104	0.131	0.138	0.188	-0.053
-0.453	-0.071	-1.066	-0.223	-0.027	-0.974	-0.231	0.337	-0.045	-0.300	0.016	-0.094	0.389	0.134	0.176	-0.084
-0.333	-0.114	-0.940	-0.227	-0.028	-0.974	-0.068	0.153	-0.025	-0.178	-0.025	0.031	0.271	0.083	0.050	-0.129
-0.268	-0.191	-0.849	-0.228	-0.026	-0.973	0.099	0.067	-0.039	-0.111	-0.104	0.122	0.207	0.002	0.041	-0.119
-0.226	-0.133	-0.960	-0.223	-0.028	-0.974	-0.067	-0.267	0.068	-0.074	-0.044	0.012	0.166	0.048	0.068	-0.050
-0.099	-0.211	-0.972	-0.215	-0.027	-0.976	0.115	-0.392	0.064	0.045	-0.123	0.002	0.040	0.038	0.080	0.016
-0.045	-0.284	-1.027	-0.205	-0.025	-0.978	0.171	-0.473	0.080	0.089	-0.199	-0.051	0.015	0.119	0.135	0.085
0.005	-0.276	-1.109	-0.188	-0.024	-0.982	0.111	-0.838	0.074	0.122	-0.192	-0.130	0.067	0.120	0.219	0.139
0.047	-0.288	-1.204	-0.165	-0.022	-0.986	0.115	-1.158	0.055	0.140	-0.205	-0.221	0.112	0.140	0.315	0.173
0.059	-0.245	-1.188	-0.153	-0.022	-0.988	0.053	-0.552	0.002	0.140	-0.163	-0.203	0.125	0.106	0.301	0.194
0.101	-0.245	-1.133	-0.144	-0.018	-0.989	0.264	-0.411	0.049	0.173	-0.167	-0.147	0.170	0.116	0.247	0.208
0.101	-0.207	-1.125	-0.146	-0.013	-0.989	0.228	0.141	-0.057	0.175	-0.132	-0.139	0.172	0.086	0.241	0.210
0.128	-0.180	-1.121	-0.139	-0.004	-0.990	0.517	-0.306	0.024	0.195	-0.115	-0.134	0.201	0.068	0.239	0.210
0.124	-0.122	-1.117	-0.131	0.006	-0.991	0.524	-0.382	0.034	0.182	-0.067	-0.129	0.200	0.018	0.236	0.207
0.136	-0.041	-1.050	-0.131	0.012	-0.991	0.316	0.023	0.075	0.193	0.009	-0.062	0.213	0.055	0.170	0.182
0.136	-0.041	-1.050	-0.122	0.016	-0.992	0.231	-0.379	0.156	0.185	0.005	-0.062	0.216	0.047	0.170	0.143
0.051	-0.071	-0.968	-0.122	0.021	-0.992	0.256	0.003	-0.015	0.100	-0.031	0.021	0.133	0.008	0.088	0.100
0.001	-0.149	-0.948	-0.119	0.025	-0.993	0.237	-0.132	-0.012	0.046	-0.112	0.041	0.085	0.077	0.068	0.060
-0.014	-0.211	-0.885	-0.123	0.034	-0.992	0.460	0.219	-0.057	0.035	-0.182	0.103	0.070	0.147	0.004	0.024
-0.045	-0.195	-0.956	-0.128	0.044	-0.991	0.533	0.280	-0.099	0.009	-0.177	0.031	0.039	0.139	0.073	0.028
-0.060	-0.133	-1.039	-0.125	0.048	-0.991	0.264	-0.159	-0.025	-0.010	-0.120	-0.052	0.024	0.084	0.154	0.020
0.013	-0.071	-1.113	-0.131	0.052	-0.990	0.168	0.339	-0.065	0.069	-0.061	-0.128	0.098	0.030	0.227	0.013
-0.103	0.006	-1.078	-0.131	0.055	-0.990	0.169	0.006	-0.051	-0.046	0.013	-0.092	0.017	0.040	0.190	0.013
-0.080	-0.048	-0.948	-0.129	0.060	-0.990	0.272	-0.099	0.014	-0.025	-0.046	0.038	0.005	0.021	0.060	0.002
-0.033	-0.095	-0.897	-0.139	0.068	-0.988	0.445	0.521	-0.006	0.030	-0.100	0.087	0.050	0.076	0.007	-0.036
-0.080	-0.118	-0.857	-0.148	0.075	-0.986	0.381	0.471	0.006	-0.007	-0.130	0.124	0.003	0.108	0.033	-0.055
-0.153	-0.091	-0.928	-0.158	0.078	-0.984	0.161	0.513	0.003	-0.070	-0.106	0.052	0.072	0.089	0.039	-0.064
-0.214	-0.091	-1.007	-0.161	0.079	-0.984	0.095	0.147	0.019	-0.129	-0.107	-0.028	0.135	0.098	0.117	-0.049
-0.187	-0.079	-1.042	-0.153	0.077	-0.985	-0.089	-0.409	0.100	-0.110	-0.093	-0.062	0.109	0.095	0.152	-0.037
-0.010	-0.013	-1.019	-0.153	0.073	-0.986	-0.162	-0.013	-0.034	0.066	-0.024	-0.038	0.068	0.037	0.129	-0.026
-0.118	-0.006	-1.113	-0.157	0.075	-0.985	0.063	0.239	-0.114	-0.037	-0.017	-0.133	0.040	0.037	0.223	0.010
-0.183	0.068	-1.204	-0.149	0.075	-0.986	-0.002	-0.412	-0.016	-0.111	0.056	-0.223	0.105	0.029	0.313	0.027
-0.041	0.114	-1.102	-0.154	0.082	-0.985	0.369	0.293	-0.134	0.037	0.095	-0.122	0.037	0.069	0.211	0.013
-0.157	0.180	-1.196	-0.159	0.089	-0.983	0.326	0.265	-0.128	-0.074	0.153	-0.218	0.078	0.128	0.305	0.041
-0.168	0.184	-1.216	-0.161	0.099	-0.982	0.469	0.139	-0.067	-0.083	0.147	-0.239	0.090	0.125	0.325	0.063
0.032	0.153	-1.117	-0.158	0.107	-0.982	0.379	-0.137	-0.159	0.113	0.108	-0.141	0.110	0.087	0.227	0.046
-0.068	0.160	-1.180	-0.157	0.119	-0.980	0.573	0.010	-0.099	0.013	0.104	-0.205	0.011	0.088	0.290	0.055
-0.157	0.114	-1.149	-0.158	0.127	-0.979	0.382	0.076	-0.167	-0.075	0.050	-0.174	0.077	0.036	0.258	0.049
-0.057	0.099	-1.054	-0.159	0.132	-0.978	0.291	0.072	-0.025	0.026	0.029	-0.081	0.024	0.014	0.163	0.032
-0.122	0.075	-1.003	-0.161	0.139	-0.977	0.381	0.074	-0.004	-0.038	-0.002	-0.031	0.041	0.016	0.112	0.004
-0.026	0.122	-1.027	-0.151	0.141	-0.978	0.081	-0.481	0.067	0.048	0.043	-0.053	0.055	0.024	0.136	-0.002
-0.133	0.091	-0.975	-0.149	0.142	-0.979	0.073	-0.096	0.051	-0.062	0.011	-0.002	0.053	0.013	0.084	-0.021
-0.087	0.017	-0.920	-0.138	0.141	-0.980	-0.036	-0.561	0.019	-0.027	-0.061	0.055	0.006	0.092	0.029	-0.007
-0.087	0.017	-0.920	-0.140	0.141	-0.980	0.029	0.104	-0.032	-0.025	-0.062	0.055	0.006	0.099	0.029	-0.019
0.001	-0.010	-0.932	-0.138	0.144	-0.980	0.165	-0.095	-0.082	0.061	-0.092	0.043	0.083	0.132	0.040	-0.005
-0.030	-0.010	-0.928	-0.132	0.143	-0.981	-0.053	-0.266	-0.041	0.024	-0.090	0.048	0.053	0.138	0.036	-0.010
-0.010	-0.044	-0.893	-0.131	0.147	-0.980	0.237	-0.013	-0.071	0.043	-0.129	0.083	0.073	0.177	0.001	0.020
-0.087	-0.060	-0.901	-0.121	0.150	-0.981	0.194	-0.497	-0.043	-0.045	-0.148	0.076	0.004	0.198	0.008	-0.001
0.097	0.006	-0.885	-0.130	0.157	-0.979	0.338	0.511	-0.124	0.149	-0.089	0.089	0.181	0.137	0.007	0.002
-0.107	-0.075	-0.948	-0.127	0.162	-0.979	0.300	-0.156	-0.027	-0.058	-0.175	0.026	0.024	0.223	0.057	-0.005
0.001	-0.083	-0.877	-0.131	0.169	-0.977	0.393	0.248	-0.078	0.054	-0.190	0.095	0.084	0.234	0.014	0.018
-0.064	-0.068	-0.952	-0.127	0.176	-0.976	0.345	-0.222	-0.083	-0.017	-0.181	0.020	0.019	0.223	0.061	0.001
0.001	-0.048	-0.968	-0.133	0.181	-0.974	0.304	0.341	-0.071	0.055	-0.167	0.002	0.084	0.208	0.077	0.031
-0.022	-0.029	-0.956	-0.128	0.186	-0.974	0.265	-0.235	-0.003	0.027	-0.152	0.014	0.062	0.192	0.065	0.038
0.055	-0.064	-0.960	-0.126	0.187	-0.974	0.095	-0.041	-0.062	0.102	-0.188	0.010	0.139	0.231	0.070	0.056
0.024	-0.037	-0.928	-0.127	0.192	-0.973	0.297	0.063	-0.070	0.072	-0.167	0.040	0.109	0.207	0.039	0.044
0.059	-0.013	-0.893	-0.121	0.195	-0.973	0.173	-0.289	0.004	0.100	-0.146	0.076	0.143	0.188	0.003	0.049
-0.026	0.010	-0.889	-0.124	0.201	-0.972	0.305	0.219	-0.073	0.019	-0.128	0.078	0.058	0.169	0.001	0.041
0.043	0.052	-0.857	-0.121	0.204	-0.971	0.177	-0.146	-0.074	0.085	-0.089	0.110	0.127	0.131	0.033	0.048
0.036	0.091	-0.912	-0.122	0.208	-0.970	0.209	0.101	-0.145	0.078	-0.055	0.053	0.120	0.096	0.023	0.041
0.067	0.002	-0.936	-0.116	0.208	-0.971	0.031	-0.286	-0.050	0.102	-0.144	0.030	0.151	0.188	0.046	0.028
0.024	0.006	-0.909	-0.115	0.209	-0.971	0.037	0.011	-0.063	0.060	-0.140	0.058	0.109	0.188	0.018	0.028
-0.107	0.033	-0.932	-0.116	0.206	-0.972	-0.125	0.047	-0.056	-0.070	-0.110	0.035	0.022	0.166	0.042	0.029
0.051	0.052	-0.857	-0.116	0.203	-0.972	-0.129	0.052	-0.069	0.088	-0.088	0.110	0.136	0.150	0.033	0.003
0.074	0.002	-0.842	-0.113	0.196	-0.974	-0.327	-0.142	0.044	0.108	-0.131	0.128	0.159	0.204	0.048	-0.016
-0.037	-0.002	-0.834	-0.119	0.193	-0.974	-0.160	0.323	0.039	0.003	-0.131	0.136	0.048	0.210	0.055	0.004
-0.087	0.025	-0.909	-0.121	0.187	-0.975	-0.253	0.085	0.067	-0.046	-0.098	0.062	0.002	0.186	0.020	-0.000
0.005	0.025	-0.932	-0.115	0.183	-0.976	-0.201	-0.279	0.054	0.041	-0.094	0.040	0.091	0.189	0.043	-0.006
-0.010	0.037	-0.956	-0.121	0.179	-0.976	-0.175	0.314	-0.064	0.032	-0.079	0.016	0.076	0.181	0.067	0.015
-0.010	0.037	-0.956	-0.125	0.177	-0.976	-0.063	0.246	-0.060	0.036	-0.077	0.016	0.076	0.184	0.066	0.032
0.032	0.068	-0.932	-0.128	0.177	-0.976	-0.005	0.144	-0.042	0.080	-0.046	0.040	0.118	0.157	0.041	0.030
-0.026	0.056	-0.975	-0.128	0.177	-0.976	0.004	0.020	-0.048	0.022	-0.058	-0.003	0.061	0.172	0.085	0.036
-0.014	0.044	-0.920	-0.129	0.181	-0.975	0.213	0.127	-0.044	0.036	-0.073	0.051	0.073	0.186	0.030	0.037
0.036	0.064	-0.873	-0.137	0.190	-0.972	0.487	0.446	-0.083	0.094	-0.063	0.095	0.124	0.170	0.018	0.022
-0.007	0.118	-0.905	-0.144	0.203	-0.968	0.654	0.389	-0.136	0.058	-0.022	0.060	0.081	0.119	0.015	0.035
-0.053	0.091	-0.877	-0.149	0.216	-0.965	0.682	0.287	-0.105	0.017	-0.063	0.084	0.035	0.148	0.012	0.025
0.047	0.102	-0.857	-0.160	0.235	-0.959	0.927	0.641	-0.182	0.128	-0.069	0.098	0.135	0.139	0.031	0.018
-0.087	0.118	-0.849	-0.168	0.252	-0.953	0.920	0.470	-0.098	0.001	-0.071	0.100	0.001	0.125	0.039	0.007
-0.057	0.195	-0.877	-0.180	0.275	-0.944	1.178	0.691	-0.262	0.044	-0.017	0.065	0.032	0.051	0.012	0.019
-0.103	0.195	-0.853	-0.188	0.296	-0.937	1.062	0.506	-0.176	0.005	-0.038	0.081	0.013	0.054	0.036	-0.001
-0.033	0.218	-0.826	-0.199	0.321	-0.926	1.309	0.734	-0.311	0.086	-0.040	0.098	0.056	0.034	0.063	0.003
-0.126	0.222	-0.861	-0.208	0.345	-0.915	1.256	0.579	-0.285	0.002	-0.060	0.052	0.036	0.032	0.027	0.005
-0.122	0.261	-0.834	-0.213	0.371	-0.904	1.376	0.402	-0.269	0.011	-0.048	0.069	0.032	0.004	0.054	0.008
-0.080	0.334	-0.802	-0.223	0.397	-0.890	1.367	0.735	-0.382	0.063	-0.000	0.087	0.010	0.076	0.085	-0.010
-0.153	0.354	-0.861	-0.230	0.422	-0.877	1.346	0.536	-0.307	-0.003	-0.006	0.015	0.063	0.093	0.025	-0.001
-0.210	0.361	-0.897	-0.232	0.445	-0.865	1.223	0.256	-0.254	-0.059	-0.021	-0.032	0.121	0.099	0.011	0.018
-0.103	0.365	-0.806	-0.235	0.467	-0.852	1.261	0.333	-0.256	0.052	-0.040	0.046	0.013	0.100	0.080	0.024
-0.053	0.412	-0.790	-0.237	0.489	-0.839	1.252	0.288	-0.227	0.104	-0.016	0.049	0.037	0.144	0.096	0.026
-0.103	0.446	-0.853	-0.238	0.510	-0.827	1.172	0.210	-0.212	0.054	-0.002	-0.026	0.013	0.177	0.033	0.022
-0.160	0.450	-0.826	-0.240	0.530	-0.813	1.181	0.263	-0.242	-0.002	-0.019	-0.012	0.070	0.179	0.061	0.020
-0.233	0.446	-0.818	-0.243	0.548	-0.800	1.077	0.311	-0.201	-0.072	-0.041	-0.017	0.143	0.173	0.069	0.010
-0.164	0.473	-0.842	-0.248	0.566	-0.786	1.101	0.459	-0.136	0.003	-0.032	-0.054	0.075	0.198	0.044	0.007
-0.137	0.477	-0.778	-0.250	0.584	-0.772	1.099	0.212	-0.103	0.031	-0.045	-0.005	0.048	0.201	0.107	0.006
-0.145	0.551	-0.818	-0.251	0.603	-0.758	1.189	0.176	-0.159	0.024	0.009	-0.059	0.056	0.272	0.067	0.019
-0.191	0.527	-0.806	-0.251	0.618	-0.745	1.014	0.076	-0.043	-0.023	-0.029	-0.060	0.102	0.248	0.078	0.021
-0.180	0.531	-0.778	-0.251	0.634	-0.731	1.126	-0.002	-0.001	-0.012	-0.042	-0.046	0.091	0.250	0.105	0.023
-0.157	0.616	-0.778	-0.252	0.649	-0.718	1.041	0.121	-0.029	0.013	0.028	-0.059	0.066	0.333	0.105	0.019
-0.157	0.616	-0.778	-0.253	0.664	-0.703	1.060	0.083	0.015	0.014	0.013	-0.073	0.065	0.331	0.105	0.016
-0.191	0.616	-0.818	-0.253	0.677	-0.691	0.938	0.039	0.003	-0.020	-0.000	-0.125	0.100	0.329	0.065	-0.003
-0.214	0.616	-0.743	-0.254	0.690	-0.678	0.936	0.005	0.022	-0.043	-0.013	-0.062	0.122	0.328	0.139	-0.032
-0.287	0.674	-0.715	-0.253	0.702	-0.666	0.938	-0.048	0.019	-0.116	0.033	-0.047	0.194	0.385	0.166	-0.040
-0.295	0.717	-0.672	-0.251	0.713	-0.654	0.887	-0.271	0.045	-0.126	0.064	-0.015	0.204	0.426	0.208	-0.044
-0.195	0.736	-0.711	-0.249	0.725	-0.642	0.921	-0.108	0.015	-0.028	0.071	-0.067	0.104	0.444	0.168	-0.034
-0.183	0.748	-0.704	-0.246	0.736	-0.631	0.860	-0.306	0.087	-0.019	0.072	-0.070	0.093	0.454	0.176	-0.004
-0.168	0.786	-0.727	-0.246	0.746	-0.619	0.857	-0.155	0.101	-0.005	0.101	-0.105	0.078	0.491	0.153	0.027
-0.133	0.779	-0.711	-0.245	0.756	-0.608	0.820	-0.106	0.052	0.028	0.083	-0.101	0.043	0.482	0.169	0.046
-0.160	0.744	-0.719	-0.246	0.763	-0.598	0.688	-0.033	0.129	0.003	0.040	-0.119	0.070	0.445	0.161	0.052
-0.118	0.752	-0.723	-0.250	0.769	-0.588	0.619	0.042	0.240	0.049	0.042	-0.132	0.026	0.451	0.157	0.059
-0.203	0.759	-0.790	-0.254	0.774	-0.580	0.562	-0.057	0.317	-0.032	0.045	-0.207	0.109	0.458	0.089	0.061
-0.183	0.802	-0.778	-0.262	0.778	-0.571	0.535	0.271	0.322	-0.005	0.083	-0.204	0.088	0.499	0.100	0.060
-0.176	0.929	-0.743	-0.270	0.783	-0.560	0.589	0.374	0.326	0.012	0.206	-0.180	0.079	0.624	0.134	0.045
-0.210	0.906	-0.704	-0.278	0.786	-0.552	0.443	0.252	0.343	-0.015	0.180	-0.149	0.112	0.599	0.172	0.027
-0.230	0.844	-0.664	-0.286	0.786	-0.548	0.220	0.178	0.383	-0.026	0.118	-0.114	0.130	0.536	0.211	0.019
-0.287	0.767	-0.621	-0.291	0.783	-0.549	-0.004	-0.159	0.451	-0.079	0.044	-0.069	0.186	0.457	0.253	-0.003
-0.191	0.775	-0.554	-0.297	0.780	-0.551	-0.122	-0.023	0.393	0.023	0.055	-0.001	0.088	0.465	0.320	-0.005
-0.291	0.740	-0.633	-0.302	0.775	-0.555	-0.208	-0.037	0.387	-0.071	0.025	-0.076	0.187	0.430	0.241	0.014
-0.230	0.763	-0.660	-0.304	0.773	-0.557	-0.058	-0.256	0.298	-0.008	0.051	-0.101	0.125	0.453	0.215	0.067
-0.157	0.829	-0.708	-0.303	0.771	-0.560	-0.040	-0.232	0.161	0.064	0.118	-0.147	0.052	0.518	0.169	0.131
-0.091	0.759	-0.869	-0.301	0.770	-0.562	-0.048	-0.157	0.034	0.128	0.050	-0.306	0.014	0.448	0.009	0.185
0.036	0.705	-0.893	-0.295	0.770	-0.565	0.012	-0.383	-0.036	0.249	-0.005	-0.327	0.141	0.393	0.013	0.229
-0.080	0.651	-0.905	-0.290	0.770	-0.568	0.110	-0.608	0.109	0.127	-0.059	-0.336	0.025	0.338	0.025	0.272
-0.057	0.659	-0.905	-0.286	0.771	-0.568	0.185	-0.401	0.102	0.147	-0.052	-0.336	0.048	0.345	0.025	0.293
0.040	0.674	-0.885	-0.281	0.773	-0.568	0.228	-0.453	0.083	0.238	-0.038	-0.316	0.144	0.361	0.005	0.294
0.059	0.705	-0.845	-0.276	0.776	-0.568	0.246	-0.381	0.020	0.252	-0.009	-0.278	0.163	0.392	0.035	0.310
0.105	0.840	-0.790	-0.271	0.777	-0.568	0.115	-0.334	0.028	0.294	0.125	-0.222	0.209	0.526	0.091	0.314
0.078	0.856	-0.775	-0.268	0.776	-0.571	-0.055	-0.254	0.019	0.263	0.141	-0.203	0.182	0.541	0.107	0.280
0.047	0.868	-0.751	-0.262	0.774	-0.577	-0.230	-0.403	-0.001	0.227	0.155	-0.174	0.151	0.553	0.131	0.246
-0.064	0.860	-0.755	-0.253	0.769	-0.586	-0.349	-0.741	0.030	0.107	0.152	-0.168	0.039	0.545	0.127	0.206
-0.041	0.840	-0.704	-0.249	0.763	-0.597	-0.541	-0.327	0.034	0.126	0.139	-0.106	0.062	0.525	0.179	0.163
-0.026	0.821	-0.676	-0.245	0.755	-0.608	-0.632	-0.313	-0.001	0.137	0.127	-0.067	0.078	0.505	0.206	0.125
-0.068	0.786	-0.656	-0.239	0.747	-0.621	-0.715	-0.468	0.039	0.089	0.101	-0.034	0.036	0.470	0.225	0.114
-0.068	0.732	-0.641	-0.231	0.736	-0.637	-0.870	-0.559	-0.011	0.081	0.058	-0.003	0.037	0.417	0.240	0.089
-0.041	0.678	-0.676	-0.223	0.724	-0.653	-0.973	-0.462	-0.106	0.100	0.016	-0.022	0.065	0.363	0.204	0.058
-0.122	0.678	-0.715	-0.218	0.710	-0.669	-1.035	-0.264	-0.104	0.015	0.029	-0.045	0.015	0.364	0.163	0.026
-0.157	0.624	-0.731	-0.213	0.694	-0.688	-1.223	-0.272	-0.091	-0.025	-0.009	-0.042	0.050	0.310	0.146	0.013
-0.207	0.624	-0.743	-0.205	0.677	-0.707	-1.179	-0.593	0.030	-0.083	0.008	-0.035	0.099	0.311	0.134	-0.013
-0.114	0.667	-0.743	-0.201	0.661	-0.723	-1.161	-0.234	-0.013	0.006	0.067	-0.019	0.006	0.354	0.132	-0.023
-0.164	0.647	-0.778	-0.197	0.645	-0.739	-1.092	-0.328	0.049	-0.049	0.064	-0.039	0.056	0.335	0.096	-0.016
-0.137	0.616	-0.751	-0.195	0.630	-0.752	-0.954	-0.191	0.040	-0.024	0.048	0.002	0.028	0.304	0.123	0.005
-0.072	0.647	-0.739	-0.192	0.616	-0.764	-0.886	-0.236	0.108	0.039	0.093	0.026	0.037	0.335	0.134	0.010
-0.045	0.605	-0.711	-0.194	0.604	-0.773	-0.827	0.067	0.097	0.068	0.063	0.064	0.065	0.293	0.162	0.011
-0.080	0.612	-0.794	-0.198	0.590	-0.783	-0.829	0.166	0.113	0.037	0.084	-0.010	0.030	0.301	0.079	0.013
-0.183	0.628	-0.873	-0.202	0.576	-0.792	-0.883	0.195	0.148	-0.062	0.114	-0.079	0.073	0.316	0.000	0.003
-0.137	0.667	-0.826	-0.198	0.563	-0.803	-0.793	-0.337	0.135	-0.020	0.166	-0.021	0.026	0.354	0.048	-0.010
-0.157	0.632	-0.853	-0.197	0.549	-0.813	-0.869	-0.117	0.055	-0.040	0.146	-0.039	0.045	0.319	0.021	-0.024
-0.141	0.562	-0.845	-0.192	0.535	-0.823	-0.869	-0.273	-0.014	-0.029	0.090	-0.020	0.028	0.249	0.029	-0.013
-0.137	0.497	-0.818	-0.186	0.518	-0.835	-0.999	-0.315	-0.028	-0.031	0.041	0.019	0.024	0.183	0.057	-0.015
-0.068	0.439	-0.830	-0.182	0.502	-0.845	-0.946	-0.204	-0.040	0.034	-0.001	0.018	0.045	0.124	0.045	-0.011
-0.103	0.365	-0.794	-0.181	0.486	-0.855	-0.964	-0.014	-0.046	-0.001	-0.058	0.063	0.012	0.050	0.081	-0.028
-0.072	0.400	-0.810	-0.169	0.471	-0.866	-0.860	-0.656	-0.033	0.018	-0.008	0.058	0.042	0.084	0.066	-0.042
-0.172	0.280	-0.818	-0.160	0.458	-0.874	-0.713	-0.516	-0.010	-0.092	-0.115	0.058	0.057	0.037	0.058	-0.033
-0.172	0.280	-0.818	-0.161	0.446	-0.880	-0.687	0.039	-0.047	-0.091	-0.103	0.064	0.056	0.037	0.058	-0.046
0.017	0.300	-0.814	-0.167	0.435	-0.885	-0.601	0.392	-0.028	0.103	-0.072	0.072	0.133	0.019	0.062	-0.058
-0.153	0.300	-0.834	-0.160	0.424	-0.891	-0.594	-0.402	0.042	-0.073	-0.061	0.059	0.036	0.020	0.043	-0.053
-0.110	0.257	-0.794	-0.161	0.418	-0.894	-0.380	0.054	-0.030	-0.030	-0.097	0.102	0.007	0.063	0.082	-0.025
-0.133	0.269	-0.810	-0.159	0.409	-0.899	-0.472	-0.119	0.039	-0.055	-0.076	0.090	0.015	0.052	0.067	-0.048
-0.030	0.303	-0.865	-0.163	0.403	-0.900	-0.285	0.232	0.003	0.052	-0.036	0.037	0.090	0.018	0.012	-0.024
-0.126	0.253	-0.885	-0.162	0.398	-0.903	-0.276	-0.083	0.081	-0.045	-0.081	0.020	0.005	0.069	0.008	-0.016
-0.037	0.346	-0.897	-0.162	0.393	-0.905	-0.231	-0.015	0.067	0.044	0.016	0.010	0.084	0.024	0.019	0.022
-0.114	0.330	-0.928	-0.161	0.389	-0.907	-0.240	-0.098	0.082	-0.035	0.006	-0.020	0.008	0.008	0.050	-0.005
0.032	0.311	-0.909	-0.168	0.385	-0.908	-0.208	0.443	-0.051	0.119	-0.010	0.000	0.155	0.012	0.031	0.016
-0.203	0.327	-0.964	-0.159	0.380	-0.911	-0.217	-0.505	0.043	-0.125	0.010	-0.051	0.078	0.003	0.085	0.013
0.005	0.338	-0.853	-0.161	0.379	-0.911	-0.101	0.147	-0.041	0.085	0.024	0.059	0.130	0.014	0.025	0.013
-0.053	0.334	-0.885	-0.163	0.378	-0.911	-0.057	0.161	-0.033	0.030	0.021	0.028	0.073	0.010	0.005	0.007
-0.118	0.327	-0.936	-0.165	0.376	-0.912	-0.063	0.118	0.008	-0.034	0.014	-0.023	0.009	0.001	0.056	0.010
-0.014	0.296	-0.920	-0.176	0.375	-0.910	-0.076	0.659	-0.064	0.081	-0.015	-0.009	0.113	0.030	0.040	-0.006
-0.195	0.300	-0.944	-0.176	0.375	-0.910	-0.019	-0.044	-0.015	-0.100	-0.011	-0.032	0.068	0.027	0.063	-0.006
-0.122	0.300	-0.912	-0.179	0.374	-0.910	-0.023	0.219	-0.025	-0.023	-0.010	-0.001	0.006	0.028	0.031	-0.004
-0.068	0.288	-0.869	-0.182	0.374	-0.910	-0.002	0.147	-0.014	0.033	-0.022	0.042	0.060	0.040	0.012	-0.009
-0.114	0.292	-0.901	-0.185	0.374	-0.909	0.013	0.207	0.047	-0.009	-0.018	0.010	0.015	0.036	0.018	0.012
-0.045	0.307	-0.885	-0.195	0.374	-0.907	0.044	0.513	0.024	0.069	-0.003	0.023	0.085	0.020	0.002	0.017
-0.107	0.311	-0.944	-0.200	0.376	-0.905	0.084	0.287	0.022	0.013	-0.000	-0.037	0.024	0.016	0.062	0.005
-0.114	0.315	-0.897	-0.199	0.377	-0.905	0.104	-0.043	0.043	0.004	0.002	0.010	0.017	0.013	0.013	0.010
-0.195	0.342	-0.975	-0.203	0.378	-0.903	0.077	0.193	0.076	-0.073	0.028	-0.070	0.063	0.013	0.092	0.007
-0.095	0.342	-0.861	-0.207	0.380	-0.901	0.129	0.252	-0.011	0.030	0.025	0.043	0.037	0.013	0.022	0.009
-0.080	0.357	-0.889	-0.211	0.382	-0.900	0.063	0.259	0.001	0.050	0.040	0.014	0.052	0.028	0.005	0.022
-0.114	0.342	-0.928	-0.224	0.382	-0.897	0.033	0.727	-0.026	0.028	0.024	-0.028	0.019	0.011	0.044	0.030
-0.060	0.303	-0.857	-0.226	0.381	-0.896	-0.039	0.140	0.024	0.084	-0.014	0.043	0.073	0.028	0.028	0.023
-0.153	0.342	-0.912	-0.228	0.381	-0.896	-0.009	0.152	-0.053	-0.006	0.025	-0.012	0.019	0.011	0.027	0.024
-0.157	0.342	-0.845	-0.231	0.381	-0.895	-0.039	0.172	-0.063	-0.007	0.025	0.054	0.023	0.010	0.041	0.019
-0.072	0.327	-0.814	-0.237	0.380	-0.894	-0.043	0.373	-0.034	0.084	0.010	0.084	0.062	0.005	0.074	-0.005
-0.141	0.350	-0.881	-0.241	0.378	-0.894	-0.149	0.242	-0.030	0.019	0.036	0.018	0.007	0.018	0.008	-0.014
-0.226	0.354	-0.905	-0.243	0.376	-0.894	-0.088	0.148	-0.061	-0.064	0.041	-0.006	0.092	0.022	0.015	0.003
-0.203	0.342	-0.865	-0.245	0.374	-0.895	-0.161	0.182	-0.061	-0.038	0.032	0.034	0.069	0.011	0.025	-0.007
-0.107	0.392	-0.920	-0.245	0.369	-0.897	-0.281	0.002	-0.064	0.058	0.087	-0.019	0.026	0.063	0.029	-0.010
-0.141	0.338	-0.810	-0.249	0.366	-0.897	-0.208	0.302	-0.091	0.028	0.036	0.092	0.010	0.009	0.081	0.007
-0.172	0.342	-0.905	-0.250	0.360	-0.899	-0.348	0.088	-0.039	-0.002	0.046	-0.000	0.041	0.014	0.012	0.018
-0.130	0.342	-0.889	-0.250	0.353	-0.902	-0.407	0.016	-0.047	0.040	0.053	0.019	0.001	0.016	0.004	-0.001
-0.145	0.300	-0.865	-0.251	0.344	-0.905	-0.459	0.113	-0.024	0.026	0.018	0.045	0.015	0.025	0.028	0.009
-0.191	0.311	-0.869	-0.251	0.336	-0.908	-0.494	-0.025	-0.051	-0.022	0.038	0.045	0.061	0.012	0.025	0.010
-0.091	0.315	-0.826	-0.253	0.327	-0.910	-0.467	0.149	-0.044	0.080	0.050	0.091	0.037	0.007	0.069	0.007
-0.149	0.300	-0.869	-0.254	0.317	-0.914	-0.604	0.110	-0.041	0.024	0.045	0.052	0.021	0.020	0.027	-0.001
-0.130	0.300	-0.838	-0.258	0.307	-0.916	-0.571	0.227	-0.058	0.046	0.055	0.086	0.002	0.019	0.059	0.004
-0.199	0.288	-0.885	-0.259	0.296	-0.919	-0.569	0.079	-0.008	-0.022	0.054	0.042	0.072	0.028	0.012	-0.015
-0.176	0.245	-0.901	-0.259	0.286	-0.922	-0.549	0.047	0.001	0.002	0.022	0.030	0.050	0.069	0.003	-0.026
-0.207	0.226	-0.845	-0.263	0.275	-0.925	-0.574	0.179	0.010	-0.026	0.013	0.088	0.081	0.086	0.053	-0.045
-0.199	0.234	-0.857	-0.259	0.263	-0.929	-0.639	-0.221	0.039	-0.022	0.033	0.081	0.074	0.076	0.042	-0.039
-0.237	0.191	-0.865	-0.257	0.251	-0.933	-0.666	-0.083	-0.030	-0.063	0.002	0.077	0.113	0.117	0.035	-0.034
-0.145	0.168	-0.853	-0.258	0.240	-0.936	-0.616	0.077	-0.087	0.030	-0.010	0.092	0.021	0.138	0.048	-0.053
-0.137	0.203	-0.893	-0.260	0.229	-0.938	-0.569	0.142	-0.072	0.040	0.035	0.054	0.015	0.101	0.009	-0.036
-0.330	0.153	-0.940	-0.256	0.219	-0.942	-0.554	-0.208	-0.046	-0.156	-0.005	0.011	0.208	0.148	0.037	-0.039
-0.103	0.180	-0.857	-0.258	0.211	-0.943	-0.447	0.171	-0.092	0.073	0.029	0.095	0.018	0.119	0.047	-0.040
-0.260	0.157	-0.873	-0.263	0.204	-0.943	-0.371	0.242	-0.069	-0.080	0.013	0.079	0.141	0.139	0.032	-0.036
-0.172	0.129	-0.916	-0.262	0.197	-0.945	-0.388	-0.014	0.025	0.008	-0.007	0.038	0.053	0.163	0.010	0.001
-0.153	0.133	-0.991	-0.262	0.189	-0.946	-0.374	0.021	0.012	0.027	0.004	-0.036	0.034	0.156	0.084	0.005
-0.153	0.133	-0.991	-0.266	0.182	-0.947	-0.378	0.220	-0.026	0.030	0.011	-0.035	0.035	0.153	0.083	0.033
-0.153	0.083	-1.027	-0.272	0.173	-0.947	-0.484	0.339	-0.019	0.037	-0.030	-0.070	0.035	0.201	0.118	0.016
-0.207	0.014	-1.086	-0.280	0.161	-0.946	-0.573	0.417	0.040	-0.009	-0.088	-0.130	0.089	0.268	0.175	-0.003
-0.330	-0.010	-1.058	-0.281	0.150	-0.948	-0.544	0.058	0.084	-0.131	-0.100	-0.101	0.212	0.288	0.147	-0.006
-0.253	0.075	-0.924	-0.284	0.139	-0.949	-0.541	0.143	0.143	-0.051	-0.004	0.034	0.136	0.200	0.012	-0.029
-0.153	0.153	-0.861	-0.294	0.131	-0.947	-0.395	0.505	0.116	0.059	0.082	0.095	0.036	0.120	0.052	-0.029
-0.260	0.145	-0.909	-0.301	0.125	-0.946	-0.250	0.333	0.202	-0.042	0.080	0.047	0.144	0.124	0.005	-0.006
-0.183	0.168	-0.932	-0.310	0.120	-0.943	-0.223	0.510	0.095	0.044	0.108	0.021	0.068	0.098	0.017	0.024
-0.218	0.118	-1.007	-0.312	0.114	-0.943	-0.299	0.103	0.066	0.012	0.063	-0.054	0.104	0.145	0.090	0.064
-0.153	0.002	-1.015	-0.311	0.107	-0.944	-0.294	-0.065	0.182	0.076	-0.046	-0.061	0.039	0.259	0.097	0.105
-0.033	-0.029	-1.066	-0.314	0.102	-0.944	-0.221	0.197	0.115	0.198	-0.071	-0.112	0.079	0.288	0.147	0.159
-0.149	-0.056	-1.212	-0.305	0.095	-0.948	-0.276	-0.454	0.166	0.074	-0.092	-0.254	0.036	0.312	0.291	0.187
0.005	-0.048	-1.220	-0.309	0.088	-0.947	-0.379	0.256	-0.020	0.232	-0.077	-0.263	0.117	0.302	0.298	0.213
-0.118	-0.044	-1.192	-0.299	0.080	-0.951	-0.341	-0.487	0.069	0.099	-0.066	-0.231	0.006	0.296	0.270	0.229
-0.045	-0.006	-1.184	-0.291	0.075	-0.954	-0.254	-0.375	0.041	0.164	-0.022	-0.221	0.068	0.255	0.262	0.241
0.063	-0.017	-1.121	-0.288	0.074	-0.955	-0.090	-0.085	-0.111	0.269	-0.032	-0.157	0.176	0.265	0.199	0.234
-0.026	0.010	-1.125	-0.281	0.073	-0.957	-0.055	-0.318	-0.072	0.173	-0.005	-0.158	0.088	0.236	0.203	0.239
0.070	0.010	-1.042	-0.271	0.073	-0.960	0.012	-0.471	0.017	0.259	-0.005	-0.073	0.185	0.234	0.121	0.210
-0.018	0.010	-1.082	-0.272	0.074	-0.959	0.093	0.116	-0.038	0.172	-0.006	-0.113	0.097	0.232	0.160	0.181
-0.122	-0.025	-1.031	-0.268	0.076	-0.960	0.119	-0.203	0.043	0.064	-0.043	-0.060	0.005	0.265	0.108	0.150
-0.030	-0.021	-1.019	-0.264	0.079	-0.961	0.164	-0.195	0.035	0.152	-0.042	-0.047	0.088	0.259	0.096	0.115
-0.145	-0.002	-1.035	-0.264	0.082	-0.961	0.189	0.062	0.051	0.037	-0.026	-0.064	0.026	0.237	0.111	0.070
-0.083	-0.029	-0.972	-0.263	0.085	-0.961	0.196	-0.061	0.049	0.097	-0.056	-0.000	0.036	0.261	0.048	0.063
-0.245	0.006	-1.042	-0.267	0.087	-0.960	0.132	0.205	0.045	-0.060	-0.023	-0.073	0.125	0.224	0.118	0.030
-0.114	0.002	-0.928	-0.263	0.089	-0.961	0.117	-0.201	0.035	0.066	-0.029	0.043	0.007	0.226	0.003	0.011
-0.210	0.017	-1.027	-0.260	0.091	-0.961	0.106	-0.133	-0.009	-0.033	-0.016	-0.055	0.089	0.209	0.100	-0.023
-0.230	0.010	-0.987	-0.263	0.093	-0.960	0.127	0.198	-0.079	-0.048	-0.026	-0.017	0.107	0.215	0.060	-0.033
-0.280	0.052	-1.007	-0.259	0.096	-0.961	0.155	-0.204	-0.025	-0.102	0.013	-0.036	0.157	0.172	0.079	-0.057
-0.280	0.052	-1.007	-0.262	0.101	-0.960	0.213	0.145	-0.074	-0.099	0.009	-0.037	0.156	0.170	0.078	-0.054
-0.249	0.014	-0.948	-0.258	0.105	-0.960	0.239	-0.221	0.028	-0.073	-0.034	0.023	0.125	0.208	0.019	-0.048
-0.160	0.010	-0.956	-0.252	0.110	-0.961	0.294	-0.280	0.058	0.010	-0.043	0.016	0.037	0.211	0.026	-0.036
-0.160	0.033	-0.924	-0.250	0.115	-0.961	0.268	-0.128	0.039	0.007	-0.025	0.048	0.037	0.187	0.006	-0.018
-0.160	0.033	-0.897	-0.248	0.120	-0.961	0.277	-0.094	0.031	0.006	-0.030	0.075	0.036	0.186	0.033	-0.005
-0.153	0.068	-0.968	-0.248	0.123	-0.961	0.201	0.031	0.043	0.014	0.002	0.004	0.028	0.151	0.037	0.005
-0.183	0.095	-0.987	-0.246	0.126	-0.961	0.155	-0.122	0.021	-0.020	0.026	-0.016	0.058	0.123	0.056	-0.003
-0.107	0.075	-0.964	-0.250	0.129	-0.960	0.173	0.229	-0.062	0.061	0.003	0.007	0.019	0.142	0.032	0.002
-0.214	0.068	-0.960	-0.247	0.131	-0.960	0.080	-0.111	-0.039	-0.049	-0.006	0.011	0.088	0.149	0.028	-0.010
-0.157	0.056	-0.964	-0.246	0.133	-0.960	0.079	-0.032	-0.077	0.008	-0.020	0.007	0.030	0.160	0.033	-0.011
-0.218	0.102	-0.979	-0.244	0.133	-0.961	-0.008	-0.097	-0.107	-0.056	0.026	-0.008	0.091	0.113	0.049	-0.028
-0.180	0.083	-0.983	-0.238	0.134	-0.962	0.029	-0.267	-0.104	-0.023	0.006	-0.011	0.052	0.132	0.053	-0.015
-0.191	0.083	-1.003	-0.233	0.136	-0.963	0.083	-0.236	-0.186	-0.040	0.004	-0.029	0.063	0.131	0.073	-0.017
-0.122	0.087	-0.936	-0.232	0.139	-0.963	0.120	-0.037	-0.182	0.028	0.005	0.038	0.007	0.128	0.006	-0.003
-0.149	0.072	-0.983	-0.224	0.143	-0.964	0.160	-0.350	-0.162	-0.007	-0.015	-0.008	0.020	0.144	0.053	0.017
-0.130	0.075	-1.011	-0.222	0.145	-0.964	0.127	-0.104	-0.097	0.010	-0.013	-0.036	0.000	0.141	0.081	0.025
-0.045	0.099	-0.972	-0.218	0.149	-0.964	0.160	-0.137	-0.087	0.091	0.006	0.004	0.086	0.118	0.041	0.015
-0.122	0.114	-0.956	-0.224	0.153	-0.963	0.171	0.317	-0.128	0.020	0.018	0.018	0.009	0.104	0.026	0.004
-0.180	0.099	-0.975	-0.222	0.156	-0.963	0.146	-0.083	-0.087	-0.040	-0.000	-0.002	0.048	0.121	0.045	0.002
-0.210	0.114	-0.991	-0.223	0.159	-0.962	0.135	0.084	-0.105	-0.070	0.012	-0.018	0.078	0.106	0.061	-0.005
-0.118	0.110	-0.948	-0.222	0.162	-0.961	0.158	-0.004	-0.147	0.022	0.005	0.025	0.015	0.111	0.018	-0.019
-0.080	0.106	-0.936	-0.224	0.167	-0.960	0.239	0.116	-0.142	0.062	-0.004	0.036	0.054	0.117	0.006	-0.005
-0.210	0.087	-1.007	-0.218	0.169	-0.961	0.124	-0.300	-0.027	-0.075	-0.026	-0.034	0.076	0.137	0.077	-0.009
-0.087	0.118	-0.940	-0.218	0.173	-0.961	0.144	0.054	-0.114	0.048	0.002	0.032	0.048	0.108	0.010	-0.012
-0.226	0.106	-0.991	-0.215	0.176	-0.961	0.183	-0.159	-0.062	-0.093	-0.013	-0.019	0.090	0.121	0.061	-0.029
-0.107	0.145	-0.920	-0.207	0.178	-0.962	0.112	-0.379	-0.046	0.018	0.023	0.053	0.030	0.083	0.010	-0.017
-0.183	0.126	-1.007	-0.207	0.181	-0.961	0.127	0.016	-0.057	-0.059	0.001	-0.034	0.046	0.104	0.076	-0.031
-0.107	0.118	-0.920	-0.212	0.184	-0.960	0.162	0.297	-0.075	0.024	-0.010	0.051	0.033	0.112	0.010	-0.022
-0.183	0.149	-1.007	-0.212	0.187	-0.959	0.121	0.007	-0.114	-0.054	0.019	-0.036	0.045	0.083	0.078	-0.027
-0.172	0.157	-0.999	-0.209	0.189	-0.960	0.113	-0.141	-0.087	-0.045	0.024	-0.028	0.032	0.076	0.070	-0.015
-0.160	0.164	-0.979	-0.209	0.191	-0.959	0.053	0.033	-0.098	-0.034	0.030	-0.009	0.020	0.070	0.052	-0.024
-0.095	0.126	-0.932	-0.210	0.192	-0.959	0.061	0.083	-0.122	0.033	-0.010	0.038	0.046	0.110	0.005	-0.002
-0.180	0.137	-1.015	-0.202	0.192	-0.960	-0.012	-0.363	-0.089	-0.059	0.001	-0.043	0.037	0.100	0.088	-0.007
-0.033	0.110	-0.932	-0.207	0.193	-0.959	0.059	0.296	-0.127	0.091	-0.027	0.038	0.109	0.128	0.006	0.009
-0.183	0.157	-0.987	-0.202	0.194	-0.960	0.044	-0.237	-0.055	-0.063	0.018	-0.016	0.041	0.084	0.061	0.015
-0.072	0.133	-0.979	-0.205	0.195	-0.959	0.034	0.143	0.033	0.051	-0.005	-0.009	0.071	0.108	0.053	0.002
-0.145	0.017	-1.196	-0.198	0.186	-0.962	-0.403	-0.325	0.057	-0.029	-0.112	-0.222	0.002	0.225	0.270	-0.006
-0.199	0.025	-0.912	-0.188	0.183	-0.965	-0.186	-0.517	-0.120	-0.093	-0.101	0.064	0.055	0.219	0.014	0.010
-0.064	0.075	-0.972	-0.181	0.186	-0.966	0.131	-0.292	-0.245	0.035	-0.054	0.006	0.080	0.171	0.045	-0.008
-0.103	0.145	-1.090	-0.173	0.190	-0.966	0.194	-0.377	-0.221	-0.012	0.011	-0.112	0.041	0.103	0.163	-0.018
-0.133	0.187	-1.007	-0.162	0.197	-0.967	0.345	-0.518	-0.219	-0.053	0.046	-0.028	0.010	0.062	0.081	-0.007
-0.022	0.207	-0.814	-0.163	0.210	-0.964	0.590	0.115	-0.227	0.059	0.054	0.162	0.122	0.044	0.113	-0.022
-0.095	0.238	-0.865	-0.159	0.221	-0.962	0.539	-0.157	-0.110	-0.017	0.074	0.109	0.049	0.015	0.061	-0.054
-0.118	0.257	-0.952	-0.161	0.228	-0.960	0.386	0.127	-0.114	-0.039	0.085	0.020	0.025	0.003	0.026	-0.054
-0.257	0.245	-1.066	-0.157	0.234	-0.959	0.300	-0.212	-0.078	-0.181	0.067	-0.095	0.113	0.011	0.140	-0.049
-0.130	0.234	-1.023	-0.150	0.238	-0.960	0.174	-0.309	-0.076	-0.061	0.052	-0.051	0.013	0.024	0.097	-0.038
-0.060	0.276	-1.015	-0.152	0.240	-0.959	0.089	0.131	-0.161	0.010	0.092	-0.044	0.082	0.017	0.090	-0.040
-0.087	0.272	-1.062	-0.138	0.240	-0.961	-0.036	-0.693	-0.120	-0.031	0.089	-0.089	0.056	0.011	0.137	-0.004
-0.133	0.203	-1.039	-0.132	0.239	-0.962	-0.053	-0.236	-0.159	-0.082	0.020	-0.064	0.009	0.060	0.114	0.002
-0.014	0.187	-1.035	-0.124	0.239	-0.963	-0.031	-0.390	-0.151	0.029	0.005	-0.059	0.128	0.077	0.110	0.004
-0.049	0.149	-0.975	-0.119	0.238	-0.964	-0.054	-0.179	-0.217	-0.010	-0.033	0.001	0.093	0.118	0.051	0.022
-0.007	0.129	-0.987	-0.121	0.237	-0.964	-0.056	0.168	-0.201	0.034	-0.051	-0.011	0.135	0.138	0.064	0.037
0.082	0.191	-0.909	-0.122	0.236	-0.964	-0.083	0.137	-0.172	0.124	0.012	0.068	0.223	0.078	0.015	0.032
-0.022	0.153	-1.003	-0.117	0.233	-0.966	-0.165	-0.250	-0.114	0.014	-0.024	-0.025	0.119	0.119	0.081	0.031
-0.022	0.153	-1.003	-0.120	0.230	-0.966	-0.127	0.223	-0.152	0.018	-0.021	-0.025	0.118	0.121	0.081	0.025
-0.053	0.114	-0.952	-0.122	0.228	-0.966	-0.134	0.155	-0.136	-0.011	-0.057	0.027	0.087	0.161	0.030	0.011
-0.022	0.126	-0.948	-0.123	0.226	-0.966	-0.083	0.117	-0.154	0.021	-0.044	0.031	0.117	0.152	0.027	-0.004
-0.022	0.141	-0.983	-0.123	0.225	-0.967	-0.095	0.046	-0.144	0.021	-0.026	-0.004	0.117	0.138	0.062	-0.002
-0.091	0.157	-0.956	-0.122	0.222	-0.967	-0.142	-0.053	-0.096	-0.049	-0.008	0.025	0.047	0.125	0.035	0.006
0.009	0.176	-0.936	-0.123	0.220	-0.968	-0.123	0.111	-0.119	0.052	0.013	0.045	0.147	0.108	0.016	0.006
-0.007	0.126	-0.936	-0.126	0.220	-0.967	0.001	0.216	-0.171	0.040	-0.037	0.045	0.131	0.160	0.016	0.002
-0.026	0.137	-0.952	-0.127	0.222	-0.967	0.083	0.082	-0.126	0.022	-0.027	0.029	0.111	0.150	0.033	0.007
-0.045	0.157	-0.964	-0.130	0.223	-0.966	0.046	0.210	-0.115	0.006	-0.009	0.017	0.091	0.133	0.045	0.004
-0.076	0.172	-0.948	-0.133	0.226	-0.965	0.173	0.168	-0.131	-0.022	0.003	0.031	0.059	0.120	0.030	-0.004
-0.018	0.176	-0.928	-0.138	0.230	-0.963	0.196	0.312	-0.162	0.041	0.003	0.049	0.116	0.118	0.010	0.008
-0.064	0.176	-0.940	-0.136	0.235	-0.963	0.220	-0.044	-0.115	-0.007	-0.002	0.037	0.069	0.120	0.022	0.002
0.036	0.172	-0.909	-0.143	0.239	-0.960	0.229	0.417	-0.195	0.100	-0.010	0.066	0.169	0.126	0.009	0.009
-0.091	0.168	-0.948	-0.145	0.243	-0.959	0.200	0.154	-0.112	-0.025	-0.018	0.026	0.040	0.132	0.031	0.006
-0.057	0.214	-0.940	-0.151	0.247	-0.957	0.181	0.377	-0.164	0.016	0.024	0.032	0.074	0.088	0.023	0.010
-0.057	0.195	-0.912	-0.160	0.251	-0.955	0.173	0.538	-0.153	0.026	0.001	0.058	0.073	0.109	0.004	-0.010
-0.053	0.153	-0.889	-0.163	0.255	-0.953	0.192	0.222	-0.179	0.033	-0.045	0.080	0.076	0.153	0.028	0.001
-0.110	0.164	-0.936	-0.166	0.260	-0.951	0.241	0.221	-0.169	-0.022	-0.038	0.031	0.017	0.144	0.020	0.002
-0.045	0.191	-0.909	-0.171	0.266	-0.949	0.271	0.303	-0.224	0.048	-0.017	0.057	0.081	0.119	0.006	0.008
-0.068	0.211	-0.905	-0.176	0.271	-0.946	0.247	0.351	-0.176	0.030	-0.003	0.059	0.057	0.102	0.009	-0.005
-0.064	0.195	-0.972	-0.179	0.276	-0.945	0.243	0.191	-0.153	0.037	-0.023	-0.009	0.059	0.120	0.059	0.008
-0.172	0.191	-0.960	-0.178	0.282	-0.943	0.306	0.038	-0.149	-0.071	-0.033	0.001	0.050	0.126	0.048	-0.000
-0.053	0.226	-0.916	-0.184	0.290	-0.939	0.392	0.344	-0.162	0.053	-0.006	0.041	0.068	0.093	0.005	-0.009
-0.110	0.253	-0.912	-0.187	0.299	-0.936	0.461	0.264	-0.171	-0.001	0.012	0.042	0.009	0.067	0.001	-0.011
-0.141	0.257	-0.924	-0.191	0.307	-0.932	0.423	0.238	-0.157	-0.028	0.007	0.027	0.023	0.065	0.013	0.002
-0.076	0.238	-0.920	-0.194	0.316	-0.929	0.453	0.244	-0.143	0.041	-0.021	0.028	0.041	0.085	0.010	-0.013
-0.114	0.234	-0.920	-0.196	0.324	-0.925	0.432	0.196	-0.158	0.005	-0.033	0.025	0.001	0.090	0.010	-0.002
-0.145	0.269	-0.889	-0.198	0.333	-0.922	0.466	0.131	-0.156	-0.024	-0.008	0.053	0.031	0.058	0.020	-0.001
-0.068	0.292	-0.901	-0.204	0.345	-0.916	0.563	0.447	-0.230	0.059	0.004	0.036	0.046	0.037	0.008	0.002
-0.149	0.284	-0.901	-0.204	0.354	-0.913	0.495	0.065	-0.112	-0.022	-0.013	0.033	0.036	0.047	0.006	0.003
-0.080	0.323	-0.920	-0.206	0.363	-0.909	0.450	0.210	-0.177	0.050	0.017	0.010	0.033	0.010	0.015	0.013
-0.118	0.265	-0.885	-0.213	0.372	-0.904	0.483	0.418	-0.147	0.018	-0.050	0.040	0.006	0.070	0.019	0.003
-0.122	0.296	-0.889	-0.218	0.381	-0.898	0.467	0.394	-0.161	0.019	-0.028	0.031	0.010	0.040	0.013	0.003
-0.153	0.300	-0.924	-0.220	0.390	-0.894	0.502	0.177	-0.168	-0.010	-0.034	-0.008	0.041	0.038	0.024	-0.002
-0.176	0.284	-0.909	-0.222	0.399	-0.890	0.455	0.181	-0.111	-0.030	-0.057	0.004	0.065	0.055	0.009	0.010
-0.110	0.323	-0.845	-0.224	0.407	-0.886	0.439	0.182	-0.127	0.037	-0.027	0.063	0.001	0.017	0.053	-0.001
-0.060	0.354	-0.834	-0.234	0.417	-0.879	0.512	0.648	-0.188	0.096	-0.006	0.068	0.050	0.012	0.064	0.009
-0.214	0.377	-0.905	-0.236	0.426	-0.874	0.482	0.204	-0.128	-0.055	0.009	-0.008	0.104	0.034	0.008	0.008
-0.110	0.388	-0.853	-0.244	0.436	-0.866	0.568	0.589	-0.203	0.057	0.010	0.036	0.001	0.044	0.043	0.007
-0.207	0.361	-0.885	-0.247	0.446	-0.860	0.514	0.235	-0.131	-0.036	-0.027	-0.001	0.098	0.016	0.010	0.002
-0.153	0.381	-0.849	-0.249	0.455	-0.855	0.500	0.211	-0.125	0.020	-0.016	0.029	0.044	0.034	0.045	0.009
-0.118	0.385	-0.834	-0.254	0.465	-0.848	0.553	0.360	-0.148	0.059	-0.022	0.038	0.011	0.036	0.060	0.006
-0.187	0.427	-0.845	-0.260	0.474	-0.841	0.506	0.463	-0.155	-0.005	0.011	0.019	0.081	0.078	0.048	0.003
-0.160	0.431	-0.865	-0.263	0.483	-0.835	0.495	0.300	-0.166	0.025	0.006	-0.007	0.055	0.080	0.027	0.002
-0.245	0.427	-0.861	-0.265	0.492	-0.829	0.477	0.211	-0.149	-0.057	-0.007	-0.008	0.140	0.075	0.030	-0.007
-0.176	0.470	-0.822	-0.269	0.500	-0.823	0.438	0.358	-0.162	0.016	0.028	0.025	0.072	0.116	0.069	-0.011
-0.199	0.435	-0.842	-0.269	0.508	-0.818	0.481	0.127	-0.159	-0.007	-0.016	0.000	0.097	0.080	0.048	-0.014
-0.226	0.442	-0.826	-0.272	0.516	-0.812	0.404	0.278	-0.170	-0.031	-0.015	0.010	0.124	0.086	0.063	-0.007
-0.172	0.446	-0.802	-0.275	0.523	-0.807	0.409	0.299	-0.149	0.025	-0.019	0.028	0.071	0.088	0.086	-0.011
-0.210	0.462	-0.802	-0.277	0.529	-0.802	0.353	0.215	-0.143	-0.011	-0.010	0.023	0.110	0.102	0.085	-0.020
-0.214	0.489	-0.814	-0.280	0.536	-0.796	0.351	0.333	-0.151	-0.012	0.011	0.006	0.115	0.127	0.073	-0.008
-0.264	0.497	-0.830	-0.283	0.541	-0.792	0.315	0.218	-0.118	-0.060	0.013	-0.014	0.165	0.132	0.056	-0.003
-0.172	0.520	-0.802	-0.284	0.546	-0.788	0.275	0.238	-0.162	0.034	0.030	0.009	0.073	0.153	0.082	0.008
-0.164	0.512	-0.802	-0.287	0.551	-0.784	0.241	0.247	-0.115	0.044	0.018	0.005	0.066	0.143	0.081	0.008
-0.164	0.512	-0.802	-0.284	0.555	-0.782	0.252	-0.077	-0.092	0.041	0.014	0.003	0.066	0.141	0.079	0.011
-0.226	0.477	-0.818	-0.284	0.559	-0.779	0.243	0.052	-0.075	-0.021	-0.025	-0.016	0.128	0.104	0.062	0.005
-0.230	0.504	-0.759	-0.285	0.564	-0.775	0.288	0.136	-0.088	-0.024	-0.003	0.039	0.132	0.128	0.119	-0.009
-0.210	0.543	-0.814	-0.284	0.568	-0.772	0.237	0.043	-0.092	-0.006	0.031	-0.019	0.113	0.163	0.062	-0.029
-0.257	0.531	-0.834	-0.284	0.573	-0.769	0.270	0.065	-0.098	-0.052	0.015	-0.042	0.160	0.148	0.040	-0.026
-0.280	0.500	-0.822	-0.281	0.577	-0.767	0.291	-0.151	-0.026	-0.077	-0.021	-0.033	0.183	0.114	0.051	-0.016
-0.207	0.547	-0.798	-0.281	0.582	-0.763	0.304	0.068	-0.080	-0.004	0.020	-0.013	0.110	0.157	0.072	-0.022
-0.191	0.535	-0.790	-0.282	0.587	-0.759	0.316	0.070	-0.036	0.012	0.004	-0.009	0.095	0.141	0.078	-0.027
-0.249	0.524	-0.806	-0.282	0.592	-0.755	0.332	0.037	-0.025	-0.045	-0.013	-0.029	0.152	0.126	0.060	-0.021
-0.276	0.520	-0.794	-0.282	0.597	-0.751	0.335	-0.009	0.059	-0.071	-0.022	-0.022	0.179	0.118	0.069	-0.023
-0.253	0.539	-0.814	-0.282	0.601	-0.748	0.330	-0.099	0.103	-0.048	-0.006	-0.045	0.156	0.133	0.047	-0.022
-0.237	0.555	-0.814	-0.283	0.606	-0.744	0.367	0.018	0.080	-0.031	0.004	-0.050	0.141	0.144	0.045	-0.016
-0.210	0.555	-0.834	-0.281	0.611	-0.740	0.372	-0.162	0.065	-0.005	-0.001	-0.073	0.114	0.140	0.022	-0.008
-0.226	0.543	-0.810	-0.282	0.615	-0.737	0.339	-0.048	0.107	-0.020	-0.017	-0.053	0.129	0.123	0.044	0.004
-0.253	0.539	-0.826	-0.282	0.618	-0.734	0.327	-0.122	0.188	-0.046	-0.024	-0.073	0.157	0.115	0.025	0.010
-0.214	0.547	-0.853	-0.286	0.622	-0.729	0.340	0.145	0.166	-0.003	-0.020	-0.105	0.118	0.117	0.005	0.011
-0.245	0.543	-0.893	-0.285	0.625	-0.727	0.312	-0.279	0.268	-0.035	-0.027	-0.147	0.149	0.108	0.048	0.016
-0.264	0.547	-0.960	-0.287	0.627	-0.724	0.238	-0.019	0.189	-0.052	-0.025	-0.216	0.168	0.107	0.118	0.011
-0.249	0.543	-0.916	-0.285	0.627	-0.725	0.118	-0.260	0.158	-0.038	-0.029	-0.172	0.153	0.098	0.078	0.017
-0.295	0.551	-0.853	-0.284	0.627	-0.726	0.049	-0.256	0.160	-0.086	-0.021	-0.108	0.200	0.101	0.018	0.022
-0.137	0.566	-0.735	-0.282	0.628	-0.725	0.164	-0.190	0.156	0.071	-0.007	0.009	0.042	0.112	0.097	0.032
-0.172	0.570	-0.763	-0.286	0.630	-0.722	0.183	0.153	0.123	0.040	-0.005	-0.021	0.077	0.111	0.066	0.027
-0.130	0.582	-0.727	-0.289	0.632	-0.719	0.206	0.096	0.142	0.085	0.004	0.011	0.035	0.118	0.098	0.030
-0.253	0.589	-0.834	-0.291	0.634	-0.716	0.220	0.067	0.112	-0.036	0.010	-0.098	0.158	0.121	0.012	0.020
-0.295	0.597	-0.865	-0.290	0.637	-0.714	0.232	-0.125	0.102	-0.079	0.015	-0.132	0.201	0.124	0.048	0.029
-0.237	0.628	-0.818	-0.291	0.640	-0.711	0.245	0.101	-0.027	-0.021	0.042	-0.088	0.144	0.151	0.004	0.035
-0.164	0.636	-0.857	-0.289	0.644	-0.709	0.223	-0.097	-0.054	0.050	0.047	-0.129	0.072	0.154	0.046	0.054
-0.168	0.562	-0.916	-0.284	0.647	-0.707	0.236	-0.140	-0.149	0.042	-0.030	-0.190	0.076	0.076	0.109	0.079
-0.168	0.562	-0.916	-0.277	0.653	-0.705	0.342	-0.296	-0.200	0.035	-0.036	-0.192	0.077	0.071	0.113	0.103
-0.164	0.616	-0.924	-0.270	0.659	-0.702	0.409	-0.321	-0.163	0.032	0.012	-0.203	0.075	0.120	0.124	0.106
-0.122	0.640	-0.928	-0.262	0.665	-0.699	0.378	-0.429	-0.135	0.066	0.029	-0.209	0.033	0.139	0.131	0.113
-0.141	0.651	-0.924	-0.254	0.671	-0.696	0.429	-0.438	-0.117	0.039	0.034	-0.208	0.053	0.146	0.132	0.119
-0.087	0.686	-0.877	-0.247	0.677	-0.693	0.376	-0.349	-0.066	0.086	0.064	-0.163	0.000	0.176	0.088	0.129
-0.099	0.690	-0.905	-0.240	0.681	-0.692	0.335	-0.485	-0.048	0.067	0.063	-0.193	0.012	0.176	0.118	0.132
-0.053	0.674	-0.873	-0.231	0.686	-0.690	0.312	-0.512	-0.054	0.104	0.043	-0.163	0.033	0.156	0.090	0.136
-0.041	0.667	-0.838	-0.226	0.689	-0.689	0.233	-0.250	-0.065	0.111	0.032	-0.129	0.044	0.145	0.058	0.122
-0.057	0.678	-0.818	-0.222	0.691	-0.687	0.167	-0.176	-0.067	0.092	0.042	-0.110	0.026	0.152	0.042	0.107
-0.110	0.678	-0.822	-0.214	0.693	-0.688	0.131	-0.534	-0.052	0.030	0.040	-0.113	0.029	0.148	0.050	0.089
-0.114	0.655	-0.810	-0.206	0.696	-0.688	0.154	-0.461	-0.107	0.018	0.014	-0.101	0.034	0.120	0.042	0.067
-0.099	0.690	-0.814	-0.202	0.697	-0.688	0.090	-0.133	-0.137	0.029	0.047	-0.105	0.020	0.151	0.050	0.053
-0.114	0.682	-0.790	-0.196	0.699	-0.688	0.067	-0.310	-0.123	0.007	0.038	-0.081	0.037	0.138	0.031	0.046
-0.087	0.678	-0.806	-0.186	0.700	-0.690	0.038	-0.500	-0.154	0.025	0.034	-0.095	0.011	0.130	0.050	0.045
-0.110	0.694	-0.822	-0.178	0.700	-0.691	0.014	-0.363	-0.206	-0.006	0.048	-0.109	0.034	0.140	0.070	0.034
-0.076	0.694	-0.790	-0.167	0.700	-0.694	-0.036	-0.550	-0.188	0.018	0.049	-0.075	0.000	0.135	0.042	0.033
-0.103	0.701	-0.790	-0.161	0.700	-0.696	-0.088	-0.258	-0.156	-0.015	0.057	-0.072	0.028	0.139	0.046	0.039
-0.060	0.686	-0.747	-0.154	0.699	-0.698	-0.074	-0.387	-0.105	0.020	0.043	-0.026	0.014	0.118	0.006	0.036
0.001	0.725	-0.775	-0.149	0.697	-0.701	-0.117	-0.218	-0.110	0.076	0.083	-0.051	0.075	0.152	0.038	0.039
-0.076	0.725	-0.782	-0.145	0.695	-0.704	-0.171	-0.240	-0.081	-0.005	0.085	-0.056	0.002	0.148	0.049	0.036
-0.026	0.725	-0.794	-0.140	0.692	-0.708	-0.216	-0.225	-0.086	0.040	0.087	-0.064	0.047	0.143	0.064	0.034
-0.095	0.717	-0.802	-0.136	0.688	-0.713	-0.326	-0.204	-0.051	-0.033	0.084	-0.066	0.023	0.131	0.075	0.008
-0.037	0.705	-0.751	-0.131	0.683	-0.719	-0.351	-0.285	-0.013	0.020	0.078	-0.009	0.034	0.115	0.027	0.006
-0.122	0.694	-0.790	-0.131	0.677	-0.724	-0.425	0.009	-0.032	-0.065	0.072	-0.043	0.051	0.100	0.069	-0.005
-0.057	0.690	-0.778	-0.126	0.669	-0.732	-0.495	-0.375	0.024	-0.005	0.076	-0.023	0.014	0.091	0.060	-0.003
-0.041	0.659	-0.767	-0.121	0.663	-0.739	-0.450	-0.274	-0.024	0.006	0.051	-0.004	0.028	0.056	0.051	-0.006
-0.041	0.659	-0.767	-0.115	0.656	-0.746	-0.462	-0.353	-0.052	-0.000	0.058	0.003	0.028	0.053	0.054	0.005
-0.033	0.636	-0.798	-0.109	0.648	-0.754	-0.521	-0.356	-0.047	0.001	0.043	-0.021	0.034	0.026	0.088	0.007
-0.033	0.632	-0.822	-0.103	0.640	-0.761	-0.538	-0.360	-0.038	-0.005	0.047	-0.037	0.034	0.019	0.114	0.006
-0.033	0.628	-0.869	-0.096	0.630	-0.770	-0.650	-0.365	-0.031	-0.011	0.053	-0.075	0.033	0.013	0.163	0.012
-0.018	0.612	-0.810	-0.091	0.620	-0.779	-0.667	-0.299	-0.025	-0.001	0.047	-0.007	0.048	0.006	0.106	0.018
0.017	0.562	-0.810	-0.087	0.610	-0.788	-0.641	-0.248	-0.006	0.029	0.007	0.001	0.081	0.059	0.108	0.024
0.032	0.539	-0.826	-0.082	0.599	-0.797	-0.681	-0.265	0.000	0.040	-0.005	-0.006	0.096	0.084	0.125	0.023
0.036	0.527	-0.830	-0.079	0.588	-0.805	-0.692	-0.206	-0.027	0.040	-0.006	-0.001	0.099	0.098	0.130	0.024
0.001	0.531	-0.865	-0.073	0.576	-0.814	-0.684	-0.303	-0.034	-0.000	0.009	-0.028	0.064	0.096	0.167	0.031
0.020	0.543	-0.842	-0.067	0.565	-0.822	-0.696	-0.345	-0.015	0.013	0.032	0.004	0.082	0.087	0.144	0.030
0.090	0.547	-0.814	-0.063	0.554	-0.830	-0.674	-0.137	-0.076	0.078	0.047	0.039	0.151	0.085	0.118	0.041
0.070	0.520	-0.814	-0.060	0.543	-0.838	-0.694	-0.099	-0.109	0.056	0.031	0.047	0.131	0.113	0.118	0.040
0.132	0.512	-0.814	-0.060	0.531	-0.845	-0.696	0.149	-0.156	0.119	0.035	0.054	0.192	0.123	0.119	0.037
0.017	0.473	-0.881	-0.056	0.519	-0.853	-0.735	-0.169	-0.099	-0.000	0.009	-0.005	0.075	0.163	0.187	0.029
0.020	0.458	-0.869	-0.057	0.506	-0.861	-0.724	0.093	-0.102	0.004	0.005	0.014	0.078	0.179	0.176	0.016
0.047	0.450	-0.861	-0.054	0.494	-0.868	-0.693	-0.059	-0.097	0.029	0.009	0.028	0.104	0.187	0.168	0.001
0.001	0.388	-0.861	-0.053	0.481	-0.875	-0.737	-0.048	-0.067	-0.018	-0.039	0.035	0.057	0.250	0.169	0.012
0.059	0.373	-0.842	-0.051	0.469	-0.882	-0.686	0.001	-0.096	0.039	-0.043	0.061	0.114	0.266	0.149	0.008
0.090	0.373	-0.873	-0.055	0.457	-0.888	-0.680	0.306	-0.160	0.074	-0.031	0.036	0.143	0.267	0.181	0.007
0.005	0.419	-0.901	-0.051	0.446	-0.894	-0.632	-0.150	-0.164	-0.015	0.026	0.014	0.057	0.220	0.209	0.019
0.047	0.435	-0.881	-0.050	0.434	-0.899	-0.664	0.075	-0.182	0.028	0.053	0.040	0.099	0.205	0.189	0.010
0.070	0.388	-0.869	-0.051	0.423	-0.905	-0.649	0.152	-0.150	0.052	0.018	0.057	0.120	0.251	0.178	0.004
0.001	0.338	-0.893	-0.053	0.412	-0.910	-0.578	0.148	-0.104	-0.015	-0.022	0.039	0.050	0.301	0.202	0.013
0.055	0.300	-0.897	-0.053	0.404	-0.913	-0.451	0.062	-0.099	0.039	-0.052	0.039	0.103	0.340	0.206	0.008
0.059	0.300	-0.901	-0.055	0.395	-0.917	-0.460	0.156	-0.097	0.045	-0.044	0.038	0.106	0.340	0.210	0.009
0.040	0.280	-0.834	-0.056	0.389	-0.920	-0.347	0.156	-0.108	0.027	-0.057	0.108	0.086	0.359	0.143	0.022
0.067	0.307	-0.881	-0.058	0.384	-0.921	-0.243	0.148	-0.142	0.056	-0.025	0.063	0.112	0.332	0.190	0.027
0.078	0.257	-0.881	-0.060	0.382	-0.922	-0.103	0.209	-0.154	0.070	-0.074	0.064	0.123	0.382	0.190	0.023
0.078	0.257	-0.881	-0.063	0.383	-0.922	0.035	0.256	-0.190	0.073	-0.075	0.064	0.122	0.381	0.190	0.028
0.040	0.253	-0.853	-0.068	0.386	-0.920	0.149	0.386	-0.166	0.040	-0.082	0.090	0.083	0.384	0.162	0.021
0.043	0.257	-0.853	-0.075	0.391	-0.917	0.304	0.426	-0.132	0.050	-0.084	0.088	0.086	0.380	0.162	0.009
0.005	0.257	-0.877	-0.080	0.400	-0.913	0.510	0.373	-0.199	0.016	-0.093	0.060	0.047	0.379	0.186	-0.000
-0.018	0.234	-0.889	-0.086	0.413	-0.907	0.713	0.426	-0.189	-0.001	-0.130	0.042	0.023	0.402	0.197	-0.000
-0.007	0.253	-0.873	-0.090	0.428	-0.899	0.816	0.336	-0.161	0.014	-0.125	0.051	0.034	0.382	0.181	0.003
0.013	0.280	-0.826	-0.097	0.444	-0.891	0.894	0.447	-0.124	0.040	-0.114	0.090	0.052	0.354	0.133	-0.001
0.024	0.292	-0.834	-0.106	0.462	-0.880	1.036	0.643	-0.166	0.061	-0.121	0.072	0.063	0.341	0.141	-0.003
-0.049	0.300	-0.834	-0.113	0.481	-0.869	1.069	0.487	-0.149	-0.005	-0.132	0.062	0.011	0.333	0.141	-0.004
-0.064	0.303	-0.845	-0.120	0.501	-0.857	1.146	0.482	-0.153	-0.014	-0.148	0.038	0.027	0.328	0.152	-0.008
-0.045	0.315	-0.830	-0.121	0.522	-0.844	1.245	0.170	-0.204	0.006	-0.158	0.041	0.008	0.316	0.136	-0.011
-0.049	0.307	-0.794	-0.125	0.545	-0.829	1.387	0.417	-0.209	0.006	-0.189	0.062	0.013	0.323	0.101	-0.013
-0.010	0.373	-0.751	-0.132	0.570	-0.811	1.466	0.589	-0.233	0.051	-0.148	0.088	0.025	0.257	0.057	-0.011
-0.083	0.396	-0.763	-0.136	0.594	-0.793	1.518	0.382	-0.174	-0.018	-0.150	0.058	0.049	0.232	0.068	-0.009
-0.072	0.477	-0.767	-0.137	0.618	-0.774	1.538	0.258	-0.210	-0.005	-0.093	0.035	0.038	0.150	0.072	-0.015
-0.064	0.485	-0.775	-0.138	0.644	-0.753	1.632	0.282	-0.248	0.004	-0.111	0.006	0.032	0.142	0.080	-0.024
-0.087	0.504	-0.684	-0.139	0.670	-0.730	1.729	0.203	-0.145	-0.018	-0.117	0.074	0.055	0.121	0.011	-0.018
-0.083	0.535	-0.680	-0.142	0.696	-0.704	1.852	0.275	-0.123	-0.012	-0.113	0.052	0.051	0.090	0.016	-0.023
-0.053	0.562	-0.633	-0.143	0.723	-0.676	1.898	0.270	-0.136	0.020	-0.113	0.072	0.021	0.062	0.063	-0.039
-0.103	0.593	-0.637	-0.144	0.748	-0.647	1.940	0.200	-0.092	-0.029	-0.108	0.039	0.071	0.031	0.059	-0.043
-0.160	0.674	-0.648	-0.145	0.774	-0.617	1.975	0.160	-0.094	-0.086	-0.052	-0.003	0.129	0.051	0.048	-0.049
-0.149	0.717	-0.637	-0.144	0.797	-0.586	1.961	-0.013	-0.076	-0.076	-0.033	-0.021	0.118	0.095	0.060	-0.056
-0.141	0.736	-0.601	-0.141	0.819	-0.556	1.908	-0.155	-0.047	-0.070	-0.036	-0.016	0.111	0.115	0.095	-0.052
-0.126	0.752	-0.581	-0.140	0.839	-0.526	1.888	-0.141	0.031	-0.056	-0.041	-0.027	0.096	0.131	0.115	-0.031
-0.110	0.802	-0.577	-0.141	0.858	-0.494	1.876	0.058	0.041	-0.039	-0.009	-0.055	0.081	0.181	0.119	-0.019
-0.064	0.844	-0.550	-0.142	0.875	-0.462	1.852	-0.011	0.064	0.008	0.016	-0.059	0.035	0.224	0.147	-0.019
-0.095	0.871	-0.522	-0.143	0.891	-0.430	1.809	-0.042	0.068	-0.023	0.027	-0.063	0.065	0.252	0.174	-0.015
-0.176	0.914	-0.530	-0.142	0.906	-0.399	1.804	-0.208	0.065	-0.104	0.054	-0.102	0.147	0.295	0.167	-0.013
-0.122	0.941	-0.459	-0.143	0.919	-0.367	1.806	-0.157	0.097	-0.050	0.068	-0.063	0.093	0.322	0.237	-0.018
-0.114	0.995	-0.467	-0.143	0.932	-0.334	1.789	-0.165	0.080	-0.042	0.110	-0.104	0.086	0.377	0.229	-0.023
-0.122	1.034	-0.467	-0.143	0.942	-0.303	1.710	-0.109	0.034	-0.050	0.137	-0.135	0.093	0.416	0.229	-0.012
-0.153	1.057	-0.455	-0.142	0.951	-0.273	1.617	-0.218	0.017	-0.081	0.151	-0.153	0.124	0.439	0.241	-0.012
-0.130	1.065	-0.420	-0.141	0.959	-0.245	1.523	-0.255	0.020	-0.059	0.151	-0.145	0.100	0.447	0.276	-0.006
-0.149	1.103	-0.392	-0.140	0.966	-0.219	1.459	-0.323	0.036	-0.079	0.183	-0.144	0.120	0.486	0.303	-0.002
-0.091	1.169	-0.361	-0.139	0.971	-0.193	1.377	-0.223	-0.014	-0.023	0.243	-0.139	0.062	0.552	0.334	0.005
-0.103	1.153	-0.361	-0.137	0.976	-0.169	1.256	-0.184	-0.043	-0.036	0.223	-0.162	0.074	0.536	0.333	0.006
-0.107	1.119	-0.325	-0.135	0.979	-0.150	1.054	-0.228	-0.038	-0.042	0.185	-0.146	0.077	0.501	0.368	0.011
-0.110	1.119	-0.294	-0.133	0.982	-0.135	0.838	-0.280	-0.083	-0.048	0.182	-0.130	0.081	0.501	0.399	0.006
-0.110	1.096	-0.302	-0.129	0.984	-0.124	0.600	-0.295	-0.144	-0.052	0.157	-0.148	0.081	0.478	0.391	-0.002
-0.114	1.099	-0.306	-0.123	0.985	-0.121	0.272	-0.522	-0.226	-0.062	0.159	-0.155	0.084	0.481	0.387	-0.002
-0.110	1.068	-0.270	-0.116	0.986	-0.119	0.157	-0.632	-0.261	-0.064	0.127	-0.121	0.080	0.450	0.422	0.001
-0.057	1.045	-0.231	-0.110	0.987	-0.118	0.163	-0.694	-0.210	-0.017	0.103	-0.083	0.026	0.427	0.461	0.019
-0.053	1.026	-0.242	-0.104	0.988	-0.117	0.149	-0.777	-0.206	-0.019	0.083	-0.096	0.022	0.408	0.449	0.044
0.024	1.003	-0.274	-0.098	0.988	-0.116	0.155	-0.503	-0.230	0.052	0.059	-0.129	0.055	0.385	0.417	0.071
0.047	0.995	-0.309	-0.092	0.989	-0.113	0.173	-0.339	-0.262	0.069	0.051	-0.167	0.079	0.377	0.382	0.088
0.043	0.995	-0.321	-0.086	0.990	-0.109	0.288	-0.395	-0.230	0.059	0.050	-0.183	0.076	0.377	0.369	0.108
0.032	1.038	-0.317	-0.081	0.991	-0.103	0.391	-0.521	-0.192	0.042	0.091	-0.185	0.066	0.419	0.372	0.113
0.047	1.038	-0.313	-0.077	0.993	-0.093	0.547	-0.416	-0.131	0.054	0.089	-0.190	0.082	0.418	0.376	0.114
0.055	1.034	-0.302	-0.074	0.994	-0.083	0.580	-0.440	-0.105	0.058	0.084	-0.189	0.090	0.414	0.388	0.112
0.082	1.057	-0.254	-0.070	0.995	-0.073	0.563	-0.465	-0.119	0.082	0.106	-0.151	0.118	0.437	0.434	0.114
0.067	1.061	-0.235	-0.066	0.996	-0.065	0.471	-0.574	-0.155	0.062	0.109	-0.140	0.104	0.441	0.453	0.111
0.067	1.065	-0.270	-0.060	0.996	-0.060	0.283	-0.461	-0.233	0.056	0.113	-0.180	0.105	0.445	0.416	0.117
0.055	1.026	-0.270	-0.055	0.997	-0.059	0.151	-0.622	-0.201	0.040	0.074	-0.181	0.094	0.407	0.415	0.119
0.113	1.088	-0.266	-0.050	0.997	-0.060	0.001	-0.573	-0.193	0.092	0.135	-0.176	0.153	0.469	0.419	0.133
0.113	1.088	-0.266	-0.046	0.997	-0.063	-0.078	-0.624	-0.162	0.088	0.135	-0.173	0.155	0.470	0.419	0.142
0.155	1.107	-0.258	-0.042	0.997	-0.067	-0.166	-0.667	-0.103	0.127	0.155	-0.161	0.197	0.489	0.426	0.151
0.155	1.123	-0.235	-0.039	0.996	-0.075	-0.330	-0.635	-0.072	0.124	0.170	-0.130	0.197	0.504	0.450	0.157
0.151	1.119	-0.219	-0.038	0.996	-0.085	-0.476	-0.710	0.009	0.119	0.167	-0.103	0.194	0.500	0.466	0.154
0.190	1.153	-0.223	-0.036	0.995	-0.098	-0.595	-0.571	-0.023	0.155	0.203	-0.095	0.232	0.535	0.463	0.137
0.140	1.126	-0.231	-0.033	0.993	-0.114	-0.760	-0.548	-0.035	0.102	0.178	-0.087	0.183	0.508	0.456	0.122
0.113	1.126	-0.219	-0.031	0.991	-0.132	-0.881	-0.594	-0.036	0.073	0.180	-0.057	0.156	0.508	0.468	0.111
0.124	1.099	-0.203	-0.028	0.988	-0.154	-1.130	-0.504	-0.017	0.082	0.156	-0.019	0.168	0.480	0.484	0.081
0.136	1.107	-0.231	-0.027	0.983	-0.181	-1.332	-0.328	0.018	0.092	0.168	-0.020	0.179	0.488	0.457	0.066
0.063	1.134	-0.250	-0.026	0.977	-0.212	-1.579	-0.531	0.083	0.018	0.202	-0.008	0.106	0.514	0.437	0.047
0.117	1.068	-0.235	-0.026	0.969	-0.247	-1.798	-0.290	0.050	0.072	0.144	0.043	0.160	0.448	0.453	0.032
0.043	1.038	-0.294	-0.024	0.958	-0.284	-1.911	-0.636	0.085	-0.003	0.123	0.021	0.087	0.417	0.395	0.012
0.082	1.007	-0.286	-0.022	0.946	-0.323	-2.018	-0.518	0.114	0.034	0.105	0.068	0.126	0.385	0.403	0.009
0.067	1.007	-0.313	-0.020	0.932	-0.363	-2.131	-0.664	0.112	0.016	0.119	0.080	0.111	0.384	0.375	0.003
0.101	1.003	-0.317	-0.017	0.914	-0.404	-2.246	-0.532	0.119	0.048	0.133	0.118	0.146	0.380	0.371	0.003
0.132	0.995	-0.341	-0.014	0.896	-0.444	-2.197	-0.463	0.083	0.076	0.143	0.133	0.176	0.372	0.347	0.012
0.082	0.999	-0.408	-0.013	0.875	-0.484	-2.263	-0.360	0.113	0.024	0.168	0.106	0.126	0.375	0.280	0.009
0.170	0.933	-0.416	-0.009	0.853	-0.521	-2.187	-0.586	0.131	0.108	0.124	0.136	0.216	0.309	0.272	0.011
0.093	0.864	-0.424	-0.007	0.831	-0.557	-2.126	-0.277	0.106	0.030	0.077	0.164	0.139	0.239	0.264	-0.004
0.147	0.864	-0.440	-0.005	0.807	-0.590	-2.066	-0.289	0.069	0.081	0.101	0.181	0.194	0.238	0.248	-0.011
0.078	0.817	-0.479	-0.003	0.783	-0.623	-2.053	-0.199	0.053	0.011	0.079	0.174	0.125	0.191	0.208	-0.026
0.086	0.752	-0.510	0.001	0.757	-0.654	-2.040	-0.394	0.087	0.014	0.039	0.174	0.133	0.125	0.176	-0.019
0.105	0.740	-0.554	0.003	0.730	-0.684	-2.022	-0.103	0.009	0.032	0.054	0.160	0.152	0.113	0.132	-0.023
0.155	0.717	-0.538	-0.001	0.703	-0.711	-1.936	0.382	-0.080	0.086	0.058	0.203	0.203	0.089	0.148	-0.029
0.120	0.686	-0.601	0.001	0.677	-0.736	-1.845	-0.059	-0.022	0.050	0.053	0.166	0.168	0.057	0.084	-0.032
0.032	0.636	-0.684	0.008	0.650	-0.760	-1.781	-0.517	-0.000	-0.047	0.030	0.106	0.080	0.006	0.001	-0.036
0.036	0.601	-0.771	0.011	0.622	-0.783	-1.786	-0.150	-0.010	-0.046	0.023	0.042	0.084	0.029	0.087	-0.048
0.086	0.535	-0.684	0.010	0.595	-0.804	-1.737	0.073	0.003	0.005	-0.016	0.150	0.134	0.095	0.000	-0.054
0.086	0.535	-0.684	0.007	0.568	-0.823	-1.637	0.219	-0.003	0.009	0.011	0.169	0.135	0.096	0.000	-0.031
0.059	0.524	-0.806	0.009	0.543	-0.840	-1.546	-0.141	0.006	-0.021	0.025	0.064	0.109	0.108	0.123	-0.030
0.143	0.520	-0.818	0.008	0.518	-0.855	-1.445	0.165	-0.089	0.066	0.045	0.068	0.195	0.113	0.135	-0.021
0.063	0.466	-0.782	0.009	0.494	-0.870	-1.423	-0.019	-0.081	-0.016	0.015	0.117	0.114	0.167	0.100	-0.010
0.117	0.404	-0.810	0.009	0.470	-0.883	-1.364	0.046	-0.022	0.038	-0.023	0.103	0.168	0.230	0.128	-0.004
0.117	0.396	-0.822	0.004	0.449	-0.894	-1.172	0.286	-0.009	0.043	-0.010	0.101	0.169	0.238	0.140	-0.015
0.097	0.377	-0.822	-0.001	0.429	-0.903	-1.101	0.340	-0.077	0.029	-0.009	0.111	0.149	0.259	0.141	-0.007
0.074	0.385	-0.885	0.000	0.410	-0.912	-1.035	-0.014	-0.088	0.005	0.017	0.056	0.126	0.252	0.204	-0.002
0.082	0.354	-0.869	0.001	0.393	-0.920	-0.958	0.012	-0.102	0.012	0.004	0.080	0.135	0.284	0.188	-0.000
0.140	0.319	-0.818	-0.004	0.378	-0.926	-0.789	0.347	-0.143	0.075	-0.016	0.137	0.192	0.319	0.138	0.010
0.128	0.296	-0.834	-0.004	0.365	-0.931	-0.711	0.084	-0.119	0.064	-0.026	0.126	0.181	0.343	0.154	0.003
0.151	0.276	-0.830	-0.013	0.353	-0.936	-0.633	0.519	-0.095	0.096	-0.034	0.135	0.204	0.363	0.150	0.013
0.032	0.269	-0.869	-0.016	0.342	-0.940	-0.592	0.226	-0.052	-0.020	-0.030	0.100	0.085	0.371	0.190	-0.005
0.117	0.253	-0.877	-0.026	0.332	-0.943	-0.488	0.574	-0.076	0.075	-0.037	0.095	0.169	0.388	0.198	-0.013
-0.010	0.265	-0.889	-0.034	0.326	-0.945	-0.345	0.433	-0.093	-0.045	-0.019	0.085	0.042	0.377	0.210	-0.026
0.036	0.288	-0.885	-0.037	0.322	-0.946	-0.226	0.249	-0.138	0.005	0.009	0.090	0.088	0.355	0.206	-0.022
0.024	0.269	-0.916	-0.046	0.317	-0.947	-0.255	0.509	-0.157	0.002	-0.006	0.060	0.077	0.375	0.238	-0.027
0.017	0.242	-0.881	-0.052	0.314	-0.948	-0.145	0.362	-0.100	0.001	-0.030	0.096	0.070	0.403	0.203	-0.015
0.047	0.253	-0.901	-0.059	0.312	-0.948	-0.116	0.433	-0.139	0.038	-0.017	0.077	0.101	0.392	0.223	-0.011
0.013	0.253	-0.924	-0.066	0.311	-0.948	-0.027	0.453	-0.173	0.011	-0.016	0.053	0.067	0.392	0.247	-0.014
0.017	0.230	-0.893	-0.075	0.311	-0.947	-0.023	0.542	-0.227	0.024	-0.039	0.084	0.071	0.416	0.215	-0.014
-0.014	0.242	-0.881	-0.079	0.311	-0.947	-0.001	0.319	-0.210	-0.003	-0.028	0.095	0.040	0.406	0.204	-0.023
-0.026	0.257	-0.901	-0.086	0.313	-0.946	0.069	0.446	-0.233	-0.007	-0.014	0.074	0.028	0.391	0.223	-0.025
-0.049	0.257	-0.936	-0.090	0.315	-0.945	0.115	0.283	-0.223	-0.027	-0.017	0.038	0.005	0.391	0.259	-0.029
-0.010	0.261	-0.869	-0.098	0.318	-0.943	0.130	0.502	-0.234	0.020	-0.016	0.103	0.044	0.388	0.192	-0.027
-0.026	0.261	-0.857	-0.108	0.323	-0.940	0.241	0.630	-0.267	0.014	-0.021	0.112	0.028	0.388	0.180	-0.028
-0.057	0.284	-0.912	-0.115	0.328	-0.938	0.214	0.475	-0.216	-0.009	-0.002	0.054	0.003	0.365	0.236	-0.036
-0.076	0.261	-0.920	-0.122	0.332	-0.935	0.213	0.416	-0.172	-0.022	-0.029	0.044	0.022	0.389	0.243	-0.025
-0.110	0.284	-0.885	-0.122	0.336	-0.934	0.232	0.080	-0.129	-0.056	-0.010	0.077	0.057	0.366	0.208	-0.024
0.013	0.311	-0.857	-0.134	0.342	-0.930	0.285	0.691	-0.180	0.079	0.011	0.101	0.066	0.339	0.180	-0.014
-0.068	0.315	-0.881	-0.139	0.349	-0.927	0.312	0.376	-0.237	0.003	0.009	0.074	0.015	0.335	0.203	-0.003
-0.030	0.288	-0.885	-0.147	0.355	-0.923	0.288	0.556	-0.263	0.050	-0.024	0.066	0.023	0.362	0.207	0.013
-0.037	0.296	-0.869	-0.156	0.361	-0.919	0.308	0.631	-0.266	0.052	-0.023	0.078	0.015	0.354	0.191	0.004
-0.064	0.303	-0.861	-0.164	0.371	-0.914	0.487	0.594	-0.320	0.033	-0.025	0.081	0.011	0.346	0.183	0.003
-0.095	0.319	-0.885	-0.172	0.381	-0.908	0.516	0.552	-0.288	0.010	-0.020	0.051	0.042	0.330	0.206	-0.009
-0.122	0.369	-0.877	-0.181	0.390	-0.903	0.463	0.588	-0.256	-0.008	0.021	0.054	0.069	0.279	0.197	-0.028
-0.133	0.396	-0.849	-0.190	0.400	-0.897	0.498	0.628	-0.285	-0.011	0.038	0.075	0.080	0.252	0.168	-0.027
-0.187	0.369	-0.865	-0.194	0.410	-0.891	0.506	0.373	-0.239	-0.060	0.001	0.054	0.134	0.278	0.183	-0.033
-0.087	0.377	-0.794	-0.205	0.422	-0.883	0.613	0.766	-0.298	0.051	-0.003	0.117	0.034	0.269	0.112	-0.018
-0.168	0.361	-0.842	-0.213	0.433	-0.876	0.546	0.574	-0.276	-0.022	-0.030	0.063	0.115	0.283	0.158	-0.031
-0.080	0.396	-0.822	-0.227	0.445	-0.866	0.637	0.993	-0.303	0.081	-0.007	0.073	0.027	0.247	0.138	-0.016
-0.253	0.404	-0.842	-0.227	0.456	-0.860	0.594	0.104	-0.186	-0.092	-0.011	0.047	0.200	0.238	0.156	-0.022
-0.149	0.427	-0.838	-0.235	0.468	-0.852	0.609	0.573	-0.235	0.020	0.001	0.043	0.096	0.213	0.151	-0.029
-0.180	0.412	-0.806	-0.247	0.481	-0.841	0.682	0.899	-0.289	0.001	-0.028	0.064	0.126	0.227	0.118	-0.044
-0.260	0.427	-0.842	-0.251	0.491	-0.834	0.589	0.318	-0.194	-0.076	-0.023	0.022	0.206	0.210	0.153	-0.022
-0.199	0.446	-0.798	-0.257	0.503	-0.825	0.621	0.537	-0.242	-0.008	-0.015	0.057	0.145	0.189	0.108	-0.027
-0.164	0.458	-0.771	-0.265	0.515	-0.815	0.670	0.685	-0.238	0.036	-0.016	0.074	0.110	0.175	0.079	-0.037
-0.214	0.454	-0.798	-0.270	0.527	-0.806	0.664	0.447	-0.222	-0.009	-0.032	0.037	0.159	0.176	0.105	-0.035
-0.283	0.477	-0.838	-0.270	0.537	-0.799	0.582	0.093	-0.168	-0.079	-0.019	-0.008	0.228	0.151	0.142	-0.044
-0.260	0.493	-0.778	-0.271	0.547	-0.792	0.600	0.164	-0.137	-0.054	-0.014	0.043	0.205	0.133	0.082	-0.041
-0.268	0.516	-0.755	-0.278	0.558	-0.782	0.650	0.560	-0.211	-0.055	-0.003	0.057	0.212	0.106	0.056	-0.042
-0.180	0.512	-0.767	-0.282	0.571	-0.771	0.713	0.433	-0.225	0.037	-0.019	0.035	0.123	0.107	0.066	-0.042
-0.237	0.512	-0.763	-0.282	0.582	-0.763	0.647	0.179	-0.184	-0.020	-0.030	0.031	0.180	0.104	0.060	-0.042
-0.283	0.578	-0.763	-0.283	0.591	-0.755	0.622	0.134	-0.089	-0.065	0.025	0.023	0.225	0.036	0.058	-0.034
-0.283	0.578	-0.763	-0.283	0.601	-0.747	0.629	0.073	-0.075	-0.065	0.015	0.015	0.225	0.033	0.056	-0.051
-0.245	0.585	-0.743	-0.283	0.613	-0.738	0.723	0.114	-0.136	-0.027	0.011	0.026	0.186	0.022	0.034	-0.045
-0.264	0.582	-0.708	-0.284	0.623	-0.729	0.694	0.118	-0.102	-0.045	-0.004	0.053	0.205	0.023	0.004	-0.033
-0.210	0.624	-0.719	-0.287	0.633	-0.719	0.650	0.207	0.006	0.011	0.029	0.032	0.150	0.022	0.006	-0.032
-0.230	0.616	-0.727	-0.292	0.642	-0.709	0.655	0.362	0.045	-0.002	0.012	0.014	0.169	0.016	0.012	-0.042
-0.310	0.628	-0.771	-0.296	0.650	-0.700	0.602	0.207	0.086	-0.079	0.016	-0.038	0.249	0.030	0.053	-0.037
-0.349	0.612	-0.802	-0.298	0.656	-0.694	0.506	-0.033	0.150	-0.116	-0.006	-0.075	0.287	0.017	0.082	-0.049
-0.291	0.589	-0.767	-0.301	0.661	-0.687	0.492	0.066	0.171	-0.055	-0.035	-0.046	0.228	0.005	0.044	-0.063
-0.341	0.605	-0.814	-0.303	0.667	-0.681	0.513	-0.060	0.198	-0.103	-0.025	-0.099	0.276	0.012	0.089	-0.055
-0.353	0.620	-0.802	-0.303	0.671	-0.677	0.462	-0.239	0.280	-0.114	-0.014	-0.091	0.286	0.029	0.076	-0.037
-0.287	0.678	-0.771	-0.307	0.675	-0.670	0.482	-0.042	0.321	-0.045	0.039	-0.066	0.219	0.089	0.042	-0.024
-0.287	0.709	-0.834	-0.309	0.681	-0.664	0.542	-0.140	0.317	-0.043	0.065	-0.135	0.217	0.121	0.104	-0.016
-0.280	0.725	-0.881	-0.311	0.684	-0.660	0.429	-0.126	0.285	-0.034	0.077	-0.187	0.208	0.138	0.149	-0.018
-0.303	0.682	-0.782	-0.313	0.686	-0.657	0.232	-0.108	0.213	-0.055	0.032	-0.090	0.230	0.097	0.049	-0.023
-0.330	0.659	-0.656	-0.314	0.686	-0.656	0.135	-0.095	0.189	-0.081	0.008	0.035	0.255	0.075	0.080	-0.035
-0.295	0.628	-0.676	-0.314	0.688	-0.655	0.167	-0.139	0.130	-0.046	-0.024	0.014	0.219	0.046	0.062	-0.049
-0.326	0.570	-0.747	-0.311	0.689	-0.654	0.188	-0.325	0.103	-0.079	-0.084	-0.057	0.248	0.011	0.007	-0.045
-0.314	0.547	-0.771	-0.308	0.691	-0.653	0.248	-0.332	0.114	-0.070	-0.109	-0.082	0.234	0.033	0.029	-0.013
-0.272	0.612	-0.767	-0.307	0.694	-0.651	0.290	-0.222	0.135	-0.029	-0.046	-0.080	0.191	0.034	0.023	0.023
-0.199	0.663	-0.778	-0.307	0.697	-0.648	0.342	-0.182	0.138	0.043	0.000	-0.095	0.116	0.085	0.033	0.075
-0.137	0.717	-0.806	-0.305	0.701	-0.644	0.342	-0.162	0.081	0.103	0.051	-0.126	0.052	0.140	0.059	0.121
-0.095	0.721	-0.885	-0.304	0.705	-0.641	0.295	0.022	-0.062	0.144	0.050	-0.208	0.008	0.145	0.136	0.142
-0.118	0.728	-0.932	-0.299	0.709	-0.639	0.265	-0.173	-0.112	0.117	0.054	-0.258	0.029	0.154	0.182	0.148
-0.199	0.701	-0.905	-0.292	0.713	-0.637	0.322	-0.438	-0.092	0.029	0.023	-0.231	0.107	0.128	0.152	0.151
-0.191	0.709	-0.893	-0.284	0.718	-0.635	0.373	-0.491	-0.116	0.028	0.025	-0.221	0.097	0.137	0.139	0.145
-0.122	0.713	-0.877	-0.275	0.724	-0.633	0.371	-0.505	-0.139	0.089	0.024	-0.208	0.026	0.142	0.121	0.147
-0.091	0.736	-0.881	-0.267	0.729	-0.631	0.350	-0.421	-0.151	0.111	0.042	-0.214	0.006	0.167	0.124	0.165
-0.033	0.825	-0.822	-0.260	0.734	-0.628	0.341	-0.272	-0.172	0.162	0.125	-0.158	0.065	0.257	0.063	0.178
-0.033	0.825	-0.822	-0.253	0.738	-0.625	0.287	-0.322	-0.169	0.155	0.121	-0.160	0.067	0.258	0.061	0.165
-0.060	0.856	-0.826	-0.244	0.742	-0.624	0.220	-0.346	-0.254	0.120	0.148	-0.166	0.041	0.290	0.063	0.147
-0.130	0.848	-0.810	-0.234	0.744	-0.626	0.072	-0.458	-0.276	0.040	0.138	-0.149	0.027	0.283	0.046	0.116
-0.118	0.833	-0.794	-0.223	0.745	-0.629	-0.035	-0.499	-0.230	0.042	0.122	-0.130	0.015	0.268	0.028	0.088
-0.137	0.810	-0.775	-0.213	0.744	-0.633	-0.137	-0.528	-0.221	0.012	0.099	-0.106	0.033	0.246	0.006	0.070
-0.095	0.798	-0.731	-0.204	0.743	-0.637	-0.149	-0.460	-0.217	0.045	0.089	-0.058	0.011	0.236	0.040	0.048
-0.068	0.790	-0.715	-0.196	0.741	-0.642	-0.236	-0.318	-0.228	0.064	0.083	-0.037	0.039	0.229	0.057	0.034
-0.172	0.779	-0.751	-0.186	0.737	-0.649	-0.326	-0.586	-0.166	-0.050	0.075	-0.066	0.064	0.218	0.023	0.019
-0.114	0.763	-0.731	-0.180	0.733	-0.656	-0.355	-0.265	-0.169	0.002	0.064	-0.040	0.006	0.203	0.045	0.003
-0.164	0.748	-0.771	-0.169	0.727	-0.665	-0.491	-0.614	-0.144	-0.058	0.054	-0.070	0.055	0.187	0.006	-0.008
-0.126	0.755	-0.747	-0.158	0.721	-0.675	-0.512	-0.707	-0.135	-0.031	0.069	-0.037	0.016	0.194	0.031	-0.009
-0.060	0.744	-0.704	-0.147	0.714	-0.684	-0.513	-0.644	-0.106	0.023	0.064	0.016	0.050	0.181	0.075	-0.008
-0.110	0.721	-0.747	-0.137	0.706	-0.694	-0.570	-0.655	-0.058	-0.037	0.048	-0.018	0.001	0.157	0.032	-0.005
-0.041	0.721	-0.735	-0.129	0.698	-0.705	-0.631	-0.547	-0.049	0.024	0.057	0.004	0.072	0.157	0.044	0.011
-0.076	0.698	-0.751	-0.119	0.688	-0.716	-0.694	-0.643	-0.029	-0.020	0.044	-0.000	0.039	0.132	0.028	-0.001
0.051	0.686	-0.676	-0.114	0.679	-0.726	-0.668	-0.254	-0.068	0.101	0.042	0.084	0.167	0.120	0.103	0.005
-0.087	0.659	-0.755	-0.108	0.670	-0.735	-0.601	-0.313	-0.059	-0.043	0.023	0.014	0.029	0.091	0.023	-0.008
-0.026	0.643	-0.751	-0.103	0.661	-0.743	-0.595	-0.263	-0.098	0.014	0.017	0.026	0.092	0.075	0.026	-0.013
-0.095	0.643	-0.810	-0.101	0.652	-0.751	-0.624	-0.048	-0.085	-0.057	0.026	-0.024	0.024	0.073	0.033	-0.035
-0.068	0.655	-0.763	-0.094	0.642	-0.761	-0.692	-0.422	-0.050	-0.038	0.048	0.032	0.052	0.083	0.013	-0.038
-0.064	0.624	-0.771	-0.090	0.631	-0.771	-0.728	-0.177	-0.076	-0.037	0.028	0.034	0.057	0.051	0.004	-0.041
-0.068	0.609	-0.767	-0.085	0.619	-0.780	-0.728	-0.299	-0.087	-0.047	0.024	0.047	0.054	0.034	0.007	-0.034
-0.007	0.605	-0.751	-0.083	0.609	-0.789	-0.712	-0.006	-0.124	0.013	0.031	0.072	0.117	0.028	0.022	-0.027
-0.007	0.605	-0.790	-0.074	0.598	-0.798	-0.709	-0.432	-0.135	0.004	0.042	0.041	0.119	0.026	0.018	-0.011
-0.007	0.605	-0.814	-0.071	0.587	-0.806	-0.669	-0.012	-0.194	0.001	0.053	0.025	0.120	0.024	0.042	-0.009
0.051	0.570	-0.802	-0.063	0.575	-0.816	-0.749	-0.353	-0.156	0.051	0.030	0.046	0.179	0.012	0.032	-0.002
-0.030	0.562	-0.814	-0.059	0.563	-0.824	-0.766	-0.165	-0.147	-0.034	0.035	0.043	0.099	0.022	0.044	-0.001
0.059	0.535	-0.771	-0.060	0.553	-0.831	-0.628	0.204	-0.201	0.055	0.018	0.093	0.189	0.052	0.002	-0.008
0.009	0.543	-0.857	-0.056	0.541	-0.839	-0.706	-0.080	-0.180	0.002	0.037	0.014	0.140	0.046	0.089	-0.016
-0.010	0.497	-0.814	-0.053	0.529	-0.847	-0.713	-0.133	-0.110	-0.021	0.003	0.065	0.123	0.095	0.047	0.003
0.032	0.493	-0.806	-0.049	0.517	-0.854	-0.700	-0.147	-0.092	0.018	0.011	0.080	0.166	0.101	0.040	0.005
0.097	0.516	-0.814	-0.048	0.507	-0.860	-0.610	0.089	-0.211	0.082	0.044	0.078	0.232	0.080	0.049	0.008
0.070	0.477	-0.838	-0.047	0.497	-0.867	-0.634	0.093	-0.266	0.054	0.016	0.061	0.206	0.121	0.073	0.015
0.055	0.431	-0.834	-0.047	0.487	-0.872	-0.557	0.231	-0.330	0.040	-0.021	0.070	0.191	0.169	0.070	0.011
0.032	0.431	-0.853	-0.045	0.477	-0.878	-0.562	0.035	-0.306	0.014	-0.011	0.055	0.169	0.171	0.091	-0.012
0.009	0.415	-0.842	-0.045	0.469	-0.882	-0.468	0.223	-0.296	-0.008	-0.019	0.071	0.146	0.188	0.080	-0.026
-0.030	0.419	-0.842	-0.045	0.461	-0.887	-0.512	0.059	-0.204	-0.047	-0.006	0.075	0.108	0.186	0.080	-0.042
0.009	0.392	-0.814	-0.048	0.453	-0.890	-0.438	0.235	-0.106	-0.005	-0.025	0.107	0.147	0.214	0.053	-0.046
-0.022	0.400	-0.818	-0.052	0.447	-0.893	-0.317	0.312	-0.091	-0.031	-0.011	0.105	0.116	0.208	0.058	-0.032
0.013	0.415	-0.826	-0.055	0.446	-0.893	-0.058	0.219	-0.158	0.007	0.005	0.097	0.152	0.194	0.066	-0.036
0.067	0.419	-0.849	-0.061	0.447	-0.892	0.036	0.508	-0.235	0.067	0.008	0.073	0.205	0.192	0.090	-0.031
-0.072	0.323	-0.857	-0.062	0.445	-0.893	-0.096	0.064	-0.026	-0.070	-0.086	0.066	0.067	0.289	0.098	-0.010
0.009	0.319	-0.838	-0.066	0.444	-0.894	-0.073	0.210	0.055	0.015	-0.088	0.086	0.148	0.294	0.079	-0.004
0.074	0.357	-0.790	-0.075	0.446	-0.892	0.128	0.573	-0.092	0.090	-0.052	0.131	0.214	0.257	0.032	-0.018
0.017	0.412	-0.826	-0.084	0.450	-0.889	0.216	0.601	-0.136	0.041	-0.002	0.093	0.156	0.204	0.067	-0.008
-0.045	0.357	-0.849	-0.092	0.453	-0.887	0.170	0.430	-0.032	-0.013	-0.059	0.067	0.094	0.259	0.091	0.002
-0.045	0.323	-0.826	-0.095	0.457	-0.884	0.228	0.209	0.014	-0.009	-0.097	0.088	0.094	0.294	0.067	-0.015
0.020	0.350	-0.849	-0.102	0.462	-0.881	0.324	0.427	-0.038	0.063	-0.076	0.061	0.159	0.268	0.091	-0.016
-0.083	0.373	-0.845	-0.113	0.467	-0.877	0.290	0.583	0.016	-0.030	-0.058	0.061	0.055	0.245	0.087	-0.005
-0.022	0.412	-0.806	-0.119	0.472	-0.873	0.276	0.415	-0.015	0.038	-0.024	0.097	0.117	0.207	0.048	-0.010
-0.010	0.435	-0.802	-0.125	0.478	-0.869	0.354	0.375	-0.038	0.056	-0.007	0.097	0.128	0.185	0.044	-0.011
-0.122	0.385	-0.838	-0.136	0.486	-0.864	0.411	0.672	-0.086	-0.045	-0.064	0.056	0.017	0.235	0.079	-0.012
-0.022	0.392	-0.810	-0.145	0.492	-0.858	0.374	0.559	-0.004	0.065	-0.063	0.079	0.117	0.228	0.052	-0.021
-0.137	0.450	-0.853	-0.151	0.497	-0.854	0.331	0.327	-0.029	-0.045	-0.011	0.031	0.001	0.170	0.095	-0.019
-0.137	0.450	-0.853	-0.158	0.503	-0.850	0.318	0.508	-0.088	-0.038	-0.016	0.027	0.000	0.170	0.095	-0.014
-0.053	0.446	-0.794	-0.168	0.510	-0.844	0.384	0.694	-0.147	0.057	-0.027	0.080	0.084	0.173	0.035	-0.025
-0.137	0.427	-0.845	-0.170	0.516	-0.839	0.354	0.172	-0.085	-0.026	-0.052	0.025	0.000	0.193	0.086	-0.011
-0.107	0.454	-0.759	-0.180	0.521	-0.834	0.315	0.620	-0.034	0.015	-0.030	0.106	0.029	0.165	0.001	-0.011
-0.072	0.512	-0.747	-0.188	0.529	-0.827	0.423	0.593	-0.159	0.058	0.020	0.111	0.064	0.107	0.013	-0.030
-0.172	0.493	-0.818	-0.198	0.537	-0.820	0.441	0.712	-0.174	-0.033	-0.007	0.033	0.037	0.126	0.058	-0.025
-0.214	0.477	-0.838	-0.201	0.544	-0.815	0.414	0.263	-0.116	-0.072	-0.030	0.008	0.080	0.141	0.077	-0.031
-0.133	0.504	-0.763	-0.210	0.551	-0.808	0.383	0.647	-0.129	0.018	-0.009	0.076	0.000	0.113	0.002	-0.036
-0.195	0.500	-0.782	-0.213	0.558	-0.802	0.407	0.287	-0.133	-0.040	-0.020	0.051	0.063	0.117	0.022	-0.044
-0.153	0.500	-0.782	-0.217	0.565	-0.796	0.392	0.409	-0.193	0.006	-0.028	0.045	0.021	0.116	0.021	-0.042
-0.249	0.516	-0.834	-0.218	0.570	-0.792	0.330	0.149	-0.114	-0.089	-0.018	-0.010	0.118	0.100	0.072	-0.054
-0.214	0.539	-0.775	-0.222	0.578	-0.785	0.419	0.362	-0.170	-0.051	-0.002	0.043	0.085	0.076	0.012	-0.048
-0.233	0.524	-0.786	-0.227	0.586	-0.778	0.481	0.467	-0.224	-0.065	-0.026	0.024	0.105	0.091	0.024	-0.062
-0.183	0.520	-0.778	-0.227	0.594	-0.772	0.446	0.160	-0.201	-0.015	-0.038	0.026	0.056	0.094	0.016	-0.059
-0.249	0.481	-0.786	-0.227	0.601	-0.766	0.462	0.098	-0.097	-0.080	-0.084	0.013	0.122	0.132	0.023	-0.050
-0.241	0.535	-0.790	-0.229	0.610	-0.759	0.539	0.233	-0.128	-0.071	-0.038	0.001	0.115	0.077	0.026	-0.057
-0.195	0.570	-0.802	-0.230	0.619	-0.751	0.551	0.210	-0.169	-0.024	-0.013	-0.018	0.069	0.041	0.037	-0.057
-0.283	0.535	-0.778	-0.230	0.627	-0.744	0.562	0.092	-0.126	-0.112	-0.056	-0.001	0.158	0.075	0.013	-0.045
-0.168	0.516	-0.700	-0.229	0.638	-0.735	0.678	0.070	-0.156	0.002	-0.086	0.069	0.044	0.093	0.067	-0.046
-0.180	0.543	-0.727	-0.230	0.649	-0.726	0.693	0.188	-0.168	-0.009	-0.070	0.032	0.056	0.065	0.039	-0.045
-0.253	0.562	-0.751	-0.233	0.659	-0.715	0.705	0.297	-0.101	-0.079	-0.061	-0.002	0.130	0.044	0.016	-0.039
-0.176	0.585	-0.723	-0.228	0.669	-0.707	0.720	-0.236	-0.066	-0.006	-0.048	0.018	0.053	0.020	0.045	-0.033
-0.241	0.601	-0.700	-0.232	0.682	-0.694	0.840	0.365	-0.123	-0.068	-0.045	0.028	0.119	0.003	0.069	-0.042
-0.157	0.589	-0.700	-0.232	0.695	-0.681	0.955	0.088	-0.045	0.017	-0.070	0.015	0.035	0.013	0.069	-0.035
-0.260	0.616	-0.743	-0.234	0.707	-0.667	0.902	0.158	-0.058	-0.085	-0.055	-0.041	0.140	0.015	0.026	-0.060
-0.222	0.678	-0.719	-0.231	0.720	-0.655	0.960	-0.171	-0.022	-0.050	-0.006	-0.030	0.102	0.078	0.050	-0.063
-0.341	0.663	-0.715	-0.235	0.732	-0.639	0.992	0.272	-0.020	-0.165	-0.034	-0.042	0.222	0.063	0.054	-0.082
-0.283	0.701	-0.700	-0.232	0.743	-0.627	0.916	-0.290	0.074	-0.110	-0.007	-0.038	0.165	0.103	0.070	-0.080
-0.283	0.701	-0.700	-0.234	0.755	-0.613	0.956	0.064	0.041	-0.108	-0.018	-0.052	0.166	0.104	0.070	-0.080
-0.241	0.736	-0.644	-0.234	0.767	-0.598	1.009	-0.096	0.072	-0.066	0.004	-0.012	0.125	0.140	0.126	-0.052
-0.226	0.767	-0.660	-0.234	0.777	-0.584	0.934	-0.079	0.085	-0.050	0.025	-0.042	0.110	0.173	0.110	-0.047
-0.203	0.771	-0.668	-0.237	0.787	-0.569	0.944	0.109	0.108	-0.024	0.018	-0.065	0.087	0.178	0.102	-0.042
-0.283	0.786	-0.680	-0.238	0.798	-0.554	0.995	-0.100	0.154	-0.104	0.024	-0.091	0.168	0.195	0.091	-0.049
-0.268	0.829	-0.641	-0.241	0.807	-0.539	1.000	-0.070	0.200	-0.086	0.056	-0.068	0.153	0.239	0.132	-0.051
-0.314	0.817	-0.644	-0.242	0.816	-0.524	0.977	-0.285	0.266	-0.130	0.036	-0.086	0.200	0.228	0.128	-0.040
-0.253	0.817	-0.601	-0.245	0.825	-0.510	0.956	-0.232	0.323	-0.066	0.027	-0.057	0.139	0.228	0.172	-0.026
-0.176	0.837	-0.652	-0.249	0.832	-0.495	0.914	0.019	0.269	0.016	0.039	-0.123	0.062	0.249	0.121	-0.012
-0.241	0.895	-0.648	-0.254	0.839	-0.482	0.846	-0.111	0.317	-0.045	0.090	-0.132	0.127	0.308	0.125	0.013
-0.218	0.964	-0.593	-0.258	0.844	-0.469	0.796	-0.116	0.359	-0.018	0.154	-0.089	0.104	0.379	0.180	0.025
-0.183	0.956	-0.522	-0.267	0.850	-0.454	0.805	0.295	0.384	0.026	0.141	-0.034	0.069	0.373	0.251	0.001
-0.249	0.895	-0.609	-0.276	0.853	-0.443	0.570	0.300	0.364	-0.031	0.076	-0.131	0.133	0.312	0.164	-0.023
-0.330	0.871	-0.577	-0.280	0.853	-0.440	0.215	-0.096	0.268	-0.108	0.053	-0.103	0.214	0.290	0.195	-0.037
-0.372	0.864	-0.542	-0.280	0.852	-0.442	-0.007	-0.281	0.177	-0.149	0.046	-0.065	0.256	0.284	0.230	-0.033
-0.299	0.856	-0.522	-0.280	0.850	-0.447	-0.158	-0.321	0.152	-0.076	0.041	-0.041	0.183	0.278	0.249	-0.023
-0.172	0.817	-0.510	-0.282	0.847	-0.450	-0.146	-0.075	0.144	0.052	0.004	-0.026	0.055	0.240	0.261	0.001
-0.195	0.821	-0.597	-0.284	0.845	-0.453	-0.117	-0.055	0.199	0.032	0.011	-0.110	0.076	0.246	0.175	0.042
-0.218	0.871	-0.629	-0.284	0.844	-0.455	-0.041	-0.257	0.159	0.009	0.062	-0.139	0.098	0.298	0.144	0.092
-0.183	0.906	-0.629	-0.286	0.844	-0.454	0.042	0.184	0.011	0.045	0.097	-0.140	0.062	0.335	0.144	0.117
-0.095	0.856	-0.708	-0.285	0.845	-0.453	0.081	0.010	-0.020	0.133	0.046	-0.220	0.027	0.287	0.066	0.135
-0.130	0.813	-0.755	-0.283	0.846	-0.452	0.123	-0.012	-0.076	0.096	0.002	-0.268	0.008	0.246	0.019	0.158
-0.145	0.783	-0.747	-0.278	0.848	-0.451	0.225	-0.290	-0.131	0.076	-0.031	-0.262	0.023	0.217	0.027	0.183
-0.126	0.794	-0.759	-0.270	0.850	-0.452	0.145	-0.610	-0.091	0.087	-0.021	-0.272	0.003	0.230	0.016	0.190
-0.080	0.794	-0.763	-0.266	0.850	-0.455	-0.017	-0.361	-0.005	0.130	-0.021	-0.272	0.044	0.232	0.013	0.199
-0.045	0.786	-0.743	-0.262	0.849	-0.460	-0.051	-0.557	0.060	0.160	-0.027	-0.248	0.079	0.225	0.034	0.204
-0.037	0.817	-0.731	-0.257	0.847	-0.465	-0.071	-0.526	0.042	0.162	0.005	-0.231	0.088	0.258	0.046	0.208
-0.057	0.937	-0.676	-0.250	0.847	-0.470	-0.102	-0.596	-0.018	0.137	0.125	-0.171	0.069	0.379	0.101	0.194
-0.022	0.949	-0.629	-0.243	0.845	-0.476	-0.179	-0.640	-0.047	0.164	0.138	-0.117	0.105	0.391	0.148	0.168
-0.060	0.941	-0.609	-0.238	0.842	-0.484	-0.349	-0.312	-0.075	0.120	0.134	-0.090	0.068	0.385	0.168	0.133
-0.110	0.902	-0.637	-0.234	0.839	-0.491	-0.360	-0.137	-0.121	0.067	0.098	-0.110	0.018	0.347	0.140	0.106
-0.145	0.895	-0.625	-0.228	0.835	-0.501	-0.451	-0.459	-0.088	0.026	0.094	-0.089	0.015	0.340	0.153	0.069
-0.130	0.895	-0.589	-0.221	0.830	-0.512	-0.521	-0.489	-0.099	0.034	0.099	-0.042	0.001	0.341	0.189	0.049
-0.164	0.825	-0.593	-0.213	0.826	-0.522	-0.486	-0.559	-0.088	-0.008	0.034	-0.035	0.032	0.272	0.187	0.030
-0.107	0.860	-0.570	-0.207	0.820	-0.534	-0.587	-0.320	-0.132	0.044	0.075	-0.001	0.026	0.308	0.212	0.024
-0.149	0.833	-0.621	-0.200	0.813	-0.547	-0.700	-0.498	-0.130	-0.006	0.055	-0.038	0.015	0.281	0.162	-0.006
-0.133	0.833	-0.644	-0.195	0.805	-0.560	-0.754	-0.204	-0.163	0.005	0.062	-0.049	0.000	0.282	0.139	-0.008
-0.253	0.810	-0.629	-0.188	0.797	-0.575	-0.766	-0.526	-0.055	-0.121	0.048	-0.019	0.119	0.259	0.157	-0.019
-0.107	0.833	-0.554	-0.183	0.788	-0.587	-0.710	-0.379	-0.007	0.020	0.079	0.069	0.028	0.283	0.233	-0.039
-0.130	0.783	-0.625	-0.177	0.781	-0.599	-0.642	-0.491	-0.004	-0.009	0.036	0.009	0.005	0.233	0.163	-0.046
-0.226	0.752	-0.664	-0.172	0.773	-0.610	-0.633	-0.384	-0.012	-0.110	0.013	-0.019	0.091	0.203	0.124	-0.038
-0.126	0.786	-0.652	-0.169	0.765	-0.621	-0.648	-0.176	-0.071	-0.013	0.056	0.004	0.009	0.238	0.136	-0.046
-0.176	0.740	-0.656	-0.163	0.758	-0.631	-0.577	-0.418	-0.023	-0.069	0.017	0.010	0.040	0.192	0.133	-0.051
-0.149	0.752	-0.660	-0.161	0.751	-0.641	-0.604	-0.124	-0.040	-0.044	0.036	0.016	0.012	0.203	0.129	-0.042
-0.133	0.786	-0.664	-0.159	0.742	-0.651	-0.661	-0.091	-0.043	-0.030	0.079	0.022	0.004	0.238	0.126	-0.051
-0.145	0.779	-0.676	-0.155	0.733	-0.663	-0.732	-0.364	0.001	-0.047	0.081	0.022	0.006	0.230	0.114	-0.049
-0.133	0.725	-0.644	-0.152	0.722	-0.675	-0.808	-0.227	0.013	-0.038	0.038	0.066	0.007	0.176	0.145	-0.046
-0.137	0.759	-0.688	-0.146	0.711	-0.688	-0.824	-0.433	0.035	-0.047	0.084	0.035	0.004	0.210	0.102	-0.042
-0.110	0.740	-0.688	-0.146	0.698	-0.701	-0.902	-0.001	0.030	-0.019	0.077	0.047	0.032	0.190	0.103	-0.054
-0.064	0.705	-0.656	-0.140	0.684	-0.716	-0.976	-0.507	0.088	0.021	0.056	0.094	0.080	0.155	0.134	-0.060
-0.180	0.682	-0.704	-0.134	0.670	-0.730	-0.948	-0.486	0.020	-0.101	0.047	0.060	0.034	0.131	0.087	-0.052
-0.153	0.651	-0.735	-0.131	0.656	-0.744	-0.990	-0.199	-0.023	-0.077	0.030	0.042	0.005	0.100	0.056	-0.047
-0.068	0.632	-0.739	-0.126	0.640	-0.758	-1.032	-0.308	0.009	0.003	0.026	0.052	0.080	0.080	0.052	-0.047
-0.060	0.589	-0.763	-0.120	0.626	-0.771	-0.952	-0.316	-0.031	0.006	-0.002	0.041	0.089	0.037	0.028	-0.036
-0.060	0.589	-0.763	-0.117	0.613	-0.782	-0.860	-0.154	-0.079	0.002	0.012	0.052	0.090	0.037	0.028	-0.013
-0.099	0.551	-0.771	-0.110	0.598	-0.794	-0.935	-0.386	-0.041	-0.043	-0.012	0.057	0.052	0.003	0.020	-0.021
0.005	0.539	-0.771	-0.110	0.584	-0.805	-0.911	0.026	-0.049	0.061	-0.009	0.067	0.157	0.015	0.020	-0.016
-0.103	0.524	-0.830	-0.104	0.567	-0.817	-0.994	-0.340	0.002	-0.052	-0.009	0.020	0.050	0.031	0.039	-0.036
-0.026	0.524	-0.838	-0.105	0.552	-0.827	-0.929	0.108	-0.047	0.026	0.006	0.023	0.128	0.032	0.047	-0.011
-0.164	0.497	-0.861	-0.095	0.538	-0.838	-0.843	-0.655	0.060	-0.122	-0.006	0.010	0.010	0.060	0.070	-0.027
0.047	0.481	-0.818	-0.097	0.525	-0.846	-0.776	0.166	-0.076	0.091	-0.009	0.061	0.202	0.077	0.027	-0.018
-0.083	0.497	-0.873	-0.093	0.512	-0.854	-0.740	-0.224	-0.027	-0.044	0.019	0.014	0.072	0.062	0.082	-0.026
-0.041	0.450	-0.877	-0.090	0.500	-0.861	-0.704	-0.123	-0.044	-0.004	-0.015	0.017	0.115	0.109	0.086	-0.004
-0.045	0.435	-0.881	-0.083	0.489	-0.868	-0.653	-0.384	-0.029	-0.015	-0.019	0.021	0.111	0.126	0.090	-0.009
-0.018	0.446	-0.857	-0.082	0.477	-0.875	-0.679	-0.034	-0.008	0.011	0.004	0.051	0.139	0.115	0.066	-0.017
0.024	0.419	-0.865	-0.085	0.467	-0.880	-0.580	0.222	-0.063	0.056	-0.012	0.048	0.182	0.142	0.074	-0.016
-0.118	0.435	-0.912	-0.081	0.457	-0.885	-0.520	-0.207	-0.032	-0.090	0.012	0.006	0.040	0.127	0.121	-0.018
-0.010	0.419	-0.861	-0.082	0.449	-0.890	-0.488	0.084	-0.038	0.019	0.005	0.062	0.148	0.143	0.069	-0.020
-0.053	0.431	-0.905	-0.083	0.441	-0.894	-0.467	0.072	-0.068	-0.023	0.025	0.023	0.106	0.132	0.112	-0.039
-0.030	0.396	-0.877	-0.084	0.433	-0.898	-0.450	0.117	-0.066	0.002	-0.002	0.054	0.129	0.167	0.084	-0.017
-0.068	0.361	-0.849	-0.086	0.425	-0.901	-0.441	0.096	-0.021	-0.035	-0.028	0.085	0.091	0.202	0.056	-0.026
0.013	0.361	-0.877	-0.088	0.417	-0.904	-0.395	0.149	-0.037	0.048	-0.021	0.061	0.172	0.202	0.083	-0.021
-0.083	0.350	-0.928	-0.090	0.411	-0.907	-0.328	0.175	-0.079	-0.046	-0.027	0.012	0.075	0.213	0.135	-0.030
-0.014	0.354	-0.861	-0.093	0.406	-0.909	-0.284	0.200	-0.072	0.026	-0.018	0.081	0.145	0.209	0.067	-0.014
-0.103	0.361	-0.916	-0.095	0.401	-0.911	-0.276	0.115	-0.092	-0.061	-0.005	0.028	0.056	0.201	0.122	-0.017
0.001	0.342	-0.897	-0.095	0.396	-0.913	-0.273	0.091	-0.072	0.044	-0.020	0.050	0.160	0.220	0.101	-0.009
-0.010	0.319	-0.877	-0.096	0.392	-0.915	-0.233	0.119	-0.113	0.034	-0.039	0.072	0.148	0.243	0.081	-0.022
-0.033	0.323	-0.901	-0.095	0.390	-0.916	-0.149	-0.048	-0.085	0.009	-0.032	0.050	0.124	0.238	0.104	-0.008
-0.095	0.303	-0.877	-0.100	0.388	-0.916	-0.101	0.341	-0.098	-0.047	-0.050	0.073	0.062	0.257	0.080	-0.007
-0.022	0.342	-0.885	-0.105	0.388	-0.916	-0.005	0.280	-0.068	0.030	-0.011	0.065	0.135	0.218	0.087	-0.003
0.017	0.346	-0.830	-0.110	0.388	-0.915	0.004	0.321	-0.061	0.074	-0.007	0.120	0.172	0.213	0.031	0.004
-0.018	0.334	-0.889	-0.121	0.389	-0.913	0.066	0.668	-0.076	0.051	-0.020	0.059	0.138	0.223	0.090	0.023
-0.018	0.334	-0.889	-0.119	0.392	-0.912	0.165	-0.051	-0.058	0.049	-0.023	0.058	0.137	0.222	0.089	0.006
-0.018	0.338	-0.865	-0.128	0.396	-0.909	0.187	0.551	-0.107	0.058	-0.023	0.079	0.135	0.217	0.065	0.002
-0.133	0.346	-0.869	-0.128	0.400	-0.908	0.207	0.056	-0.114	-0.057	-0.019	0.073	0.019	0.208	0.068	-0.023
-0.057	0.303	-0.881	-0.137	0.405	-0.904	0.263	0.575	-0.135	0.029	-0.067	0.058	0.095	0.250	0.079	-0.016
-0.183	0.303	-0.916	-0.136	0.409	-0.903	0.225	-0.079	-0.042	-0.099	-0.071	0.021	0.032	0.249	0.114	-0.025
-0.007	0.334	-0.877	-0.145	0.412	-0.900	0.165	0.593	-0.161	0.087	-0.043	0.058	0.143	0.217	0.074	-0.015
-0.110	0.315	-0.916	-0.148	0.415	-0.897	0.178	0.291	-0.169	-0.014	-0.066	0.016	0.039	0.234	0.113	-0.022
-0.118	0.346	-0.897	-0.152	0.419	-0.895	0.162	0.272	-0.179	-0.018	-0.039	0.034	0.030	0.202	0.093	-0.010
-0.114	0.342	-0.877	-0.156	0.421	-0.894	0.095	0.290	-0.149	-0.010	-0.044	0.052	0.033	0.205	0.072	-0.026
-0.114	0.350	-0.826	-0.164	0.423	-0.891	0.127	0.576	-0.170	-0.002	-0.039	0.101	0.032	0.196	0.020	-0.028
-0.114	0.346	-0.849	-0.168	0.427	-0.889	0.170	0.321	-0.223	0.002	-0.047	0.075	0.031	0.198	0.043	-0.027
-0.130	0.357	-0.877	-0.170	0.430	-0.887	0.121	0.204	-0.199	-0.012	-0.038	0.046	0.015	0.185	0.069	-0.037
-0.122	0.373	-0.834	-0.179	0.432	-0.884	0.109	0.598	-0.181	0.005	-0.025	0.087	0.021	0.168	0.025	-0.042
-0.191	0.400	-0.865	-0.184	0.435	-0.882	0.107	0.377	-0.188	-0.059	-0.001	0.053	0.048	0.139	0.055	-0.048
-0.172	0.385	-0.838	-0.183	0.437	-0.880	0.132	0.028	-0.174	-0.041	-0.019	0.080	0.030	0.153	0.027	-0.054
-0.164	0.377	-0.830	-0.192	0.440	-0.877	0.136	0.623	-0.143	-0.024	-0.030	0.085	0.023	0.158	0.018	-0.065
-0.172	0.404	-0.826	-0.194	0.444	-0.875	0.149	0.194	-0.196	-0.030	-0.006	0.087	0.032	0.129	0.013	-0.047
-0.207	0.415	-0.834	-0.201	0.447	-0.871	0.161	0.531	-0.253	-0.058	0.002	0.075	0.068	0.115	0.020	-0.038
-0.107	0.435	-0.830	-0.206	0.449	-0.869	0.055	0.401	-0.206	0.047	0.019	0.077	0.031	0.094	0.015	-0.043
-0.153	0.408	-0.830	-0.210	0.451	-0.868	0.050	0.307	-0.175	0.005	-0.010	0.076	0.016	0.119	0.014	-0.053
-0.230	0.423	-0.857	-0.215	0.453	-0.865	0.084	0.423	-0.234	-0.067	0.003	0.046	0.094	0.101	0.040	-0.046
-0.264	0.412	-0.853	-0.220	0.456	-0.863	0.099	0.390	-0.188	-0.097	-0.011	0.047	0.129	0.110	0.035	-0.071
-0.199	0.385	-0.853	-0.220	0.459	-0.861	0.167	0.097	-0.170	-0.031	-0.042	0.045	0.064	0.134	0.034	-0.072
-0.276	0.381	-0.861	-0.222	0.463	-0.858	0.197	0.201	-0.188	-0.106	-0.050	0.035	0.142	0.136	0.041	-0.062
-0.180	0.415	-0.830	-0.228	0.467	-0.854	0.185	0.473	-0.185	-0.004	-0.019	0.063	0.047	0.098	0.008	-0.055
-0.164	0.439	-0.775	-0.231	0.471	-0.851	0.179	0.245	-0.185	0.014	0.000	0.115	0.033	0.073	0.048	-0.057
-0.249	0.415	-0.861	-0.232	0.473	-0.850	0.104	0.114	-0.086	-0.069	-0.025	0.027	0.117	0.093	0.037	-0.046
-0.222	0.427	-0.834	-0.238	0.476	-0.847	0.158	0.438	-0.152	-0.037	-0.016	0.051	0.091	0.079	0.008	-0.045
-0.222	0.427	-0.834	-0.234	0.480	-0.845	0.203	-0.167	-0.141	-0.041	-0.020	0.050	0.091	0.076	0.007	-0.056
-0.199	0.404	-0.845	-0.239	0.485	-0.841	0.267	0.421	-0.172	-0.012	-0.049	0.034	0.069	0.096	0.017	-0.056
-0.264	0.431	-0.853	-0.237	0.491	-0.838	0.312	-0.034	-0.126	-0.079	-0.027	0.023	0.134	0.066	0.024	-0.048
-0.245	0.458	-0.826	-0.238	0.496	-0.835	0.306	0.031	-0.023	-0.060	-0.006	0.047	0.116	0.036	0.005	-0.042
-0.164	0.450	-0.759	-0.243	0.502	-0.830	0.340	0.313	-0.002	0.026	-0.019	0.109	0.036	0.042	0.073	-0.057
-0.207	0.439	-0.822	-0.251	0.508	-0.824	0.361	0.517	-0.060	-0.008	-0.037	0.040	0.079	0.051	0.012	-0.059
-0.318	0.450	-0.877	-0.254	0.513	-0.820	0.319	0.230	-0.064	-0.116	-0.031	-0.019	0.191	0.037	0.042	-0.074
-0.322	0.446	-0.928	-0.251	0.516	-0.819	0.178	-0.151	-0.019	-0.123	-0.037	-0.071	0.195	0.039	0.092	-0.088
-0.372	0.412	-0.901	-0.248	0.519	-0.818	0.228	-0.240	0.047	-0.175	-0.075	-0.045	0.245	0.072	0.063	-0.083
-0.299	0.435	-0.897	-0.244	0.524	-0.816	0.320	-0.288	-0.000	-0.107	-0.057	-0.043	0.173	0.046	0.058	-0.053
-0.183	0.477	-0.842	-0.243	0.530	-0.813	0.359	-0.024	-0.038	0.008	-0.021	0.009	0.057	0.002	0.003	-0.031
-0.157	0.500	-0.893	-0.247	0.536	-0.807	0.410	0.292	-0.006	0.039	-0.004	-0.048	0.030	0.023	0.054	-0.007
-0.203	0.489	-0.920	-0.249	0.543	-0.802	0.418	0.060	0.079	-0.005	-0.022	-0.080	0.076	0.013	0.081	0.018
-0.260	0.466	-0.909	-0.253	0.548	-0.798	0.362	0.194	0.083	-0.059	-0.050	-0.073	0.133	0.009	0.069	0.021
-0.180	0.497	-0.877	-0.259	0.552	-0.793	0.318	0.286	0.147	0.028	-0.023	-0.046	0.051	0.024	0.037	-0.016
-0.214	0.462	-0.881	-0.268	0.556	-0.787	0.352	0.499	0.147	0.002	-0.063	-0.056	0.085	0.010	0.041	-0.042
-0.357	0.481	-0.794	-0.272	0.561	-0.782	0.348	0.121	0.143	-0.136	-0.048	0.026	0.226	0.011	0.046	-0.060
-0.299	0.520	-0.684	-0.278	0.565	-0.777	0.305	0.332	0.117	-0.072	-0.013	0.131	0.168	0.051	0.157	-0.084
-0.322	0.527	-0.704	-0.285	0.568	-0.772	0.251	0.375	0.105	-0.088	-0.009	0.106	0.190	0.061	0.137	-0.090
-0.318	0.539	-0.782	-0.289	0.569	-0.770	0.139	0.031	0.243	-0.081	0.002	0.026	0.186	0.074	0.059	-0.058
-0.257	0.566	-0.802	-0.299	0.570	-0.765	0.169	0.479	0.262	-0.009	0.028	0.001	0.124	0.103	0.040	-0.031
-0.233	0.570	-0.834	-0.305	0.570	-0.763	0.139	0.207	0.233	0.020	0.031	-0.033	0.100	0.108	0.009	0.006
-0.257	0.562	-0.873	-0.308	0.570	-0.761	0.057	0.150	0.138	0.001	0.024	-0.074	0.123	0.102	0.030	0.050
-0.264	0.497	-1.011	-0.309	0.568	-0.763	-0.098	0.036	0.075	-0.006	-0.040	-0.210	0.130	0.037	0.168	0.085
-0.187	0.454	-1.035	-0.308	0.565	-0.766	-0.110	-0.167	0.103	0.069	-0.079	-0.231	0.053	0.004	0.191	0.111
-0.164	0.512	-1.050	-0.303	0.564	-0.768	-0.011	-0.273	0.044	0.088	-0.021	-0.244	0.029	0.054	0.206	0.151
-0.164	0.512	-1.050	-0.299	0.564	-0.769	0.057	-0.246	0.038	0.084	-0.021	-0.243	0.029	0.055	0.206	0.174
-0.087	0.524	-1.050	-0.295	0.568	-0.769	0.220	-0.224	-0.020	0.157	-0.013	-0.244	0.048	0.067	0.206	0.175
-0.122	0.527	-1.039	-0.287	0.572	-0.769	0.267	-0.431	-0.059	0.114	-0.013	-0.232	0.014	0.072	0.194	0.176
-0.122	0.527	-0.952	-0.275	0.578	-0.769	0.361	-0.651	-0.123	0.102	-0.019	-0.145	0.014	0.072	0.107	0.187
-0.068	0.555	-0.893	-0.269	0.581	-0.768	0.232	-0.335	-0.055	0.150	0.005	-0.087	0.068	0.099	0.049	0.149
-0.003	0.570	-0.857	-0.270	0.583	-0.766	0.120	0.176	-0.053	0.217	0.018	-0.053	0.133	0.114	0.013	0.112
-0.210	0.531	-0.905	-0.265	0.585	-0.767	0.113	-0.318	-0.020	0.003	-0.022	-0.100	0.075	0.075	0.061	0.091
-0.249	0.562	-0.928	-0.254	0.587	-0.769	0.147	-0.689	-0.048	-0.046	0.006	-0.122	0.113	0.106	0.085	0.059
-0.168	0.578	-0.826	-0.250	0.590	-0.768	0.142	-0.159	-0.074	0.031	0.019	-0.020	0.032	0.121	0.017	0.019
-0.203	0.589	-0.849	-0.246	0.590	-0.769	0.014	-0.255	-0.014	-0.008	0.031	-0.042	0.066	0.132	0.007	0.019
-0.168	0.589	-0.802	-0.242	0.590	-0.770	-0.002	-0.166	-0.082	0.023	0.030	0.006	0.030	0.131	0.040	-0.000
-0.172	0.593	-0.865	-0.240	0.589	-0.772	-0.118	-0.008	-0.142	0.018	0.035	-0.056	0.034	0.134	0.024	-0.025
-0.330	0.582	-0.936	-0.228	0.587	-0.777	-0.167	-0.678	-0.111	-0.152	0.026	-0.121	0.191	0.121	0.096	-0.022
-0.260	0.578	-0.818	-0.218	0.583	-0.782	-0.263	-0.552	-0.125	-0.092	0.026	0.002	0.121	0.115	0.022	-0.053
-0.137	0.562	-0.790	-0.218	0.581	-0.784	-0.195	0.232	-0.286	0.031	0.012	0.031	0.003	0.098	0.048	-0.056
-0.322	0.558	-0.893	-0.204	0.577	-0.791	-0.292	-0.843	-0.122	-0.168	0.013	-0.064	0.181	0.093	0.056	-0.061
-0.126	0.535	-0.822	-0.199	0.572	-0.795	-0.342	-0.148	-0.175	0.024	-0.006	0.011	0.016	0.068	0.014	-0.043
-0.268	0.508	-0.818	-0.192	0.568	-0.800	-0.282	-0.393	-0.107	-0.126	-0.028	0.020	0.126	0.039	0.016	-0.052
-0.126	0.516	-0.842	-0.181	0.566	-0.804	-0.149	-0.613	-0.120	0.005	-0.019	0.001	0.017	0.044	0.009	-0.036
-0.153	0.543	-0.830	-0.179	0.564	-0.806	-0.144	-0.018	-0.121	-0.024	0.010	0.014	0.009	0.069	0.001	-0.048
-0.176	0.562	-0.838	-0.173	0.561	-0.810	-0.221	-0.280	-0.109	-0.052	0.033	0.010	0.032	0.086	0.008	-0.037
-0.157	0.566	-0.822	-0.167	0.558	-0.813	-0.189	-0.320	-0.091	-0.039	0.040	0.029	0.013	0.087	0.006	-0.053
-0.164	0.512	-0.818	-0.158	0.555	-0.817	-0.176	-0.539	-0.036	-0.056	-0.012	0.036	0.020	0.031	0.009	-0.044
-0.203	0.566	-0.901	-0.152	0.552	-0.820	-0.193	-0.373	-0.033	-0.101	0.046	-0.043	0.059	0.083	0.075	-0.033
-0.064	0.578	-0.826	-0.150	0.547	-0.823	-0.304	-0.067	-0.052	0.036	0.062	0.035	0.079	0.092	0.001	-0.018
-0.080	0.527	-0.814	-0.148	0.541	-0.828	-0.388	-0.014	-0.084	0.019	0.018	0.051	0.064	0.039	0.009	-0.019
-0.064	0.524	-0.877	-0.143	0.534	-0.833	-0.447	-0.231	-0.072	0.030	0.021	-0.006	0.079	0.032	0.055	-0.018
-0.160	0.516	-0.869	-0.139	0.527	-0.839	-0.441	-0.239	-0.080	-0.071	0.021	0.007	0.017	0.022	0.049	-0.035
-0.160	0.516	-0.869	-0.136	0.520	-0.843	-0.413	-0.125	-0.064	-0.074	0.028	0.012	0.018	0.019	0.050	-0.051
-0.157	0.446	-0.889	-0.132	0.514	-0.848	-0.343	-0.232	-0.034	-0.074	-0.036	-0.003	0.014	0.053	0.071	-0.058
-0.157	0.458	-0.881	-0.125	0.507	-0.853	-0.402	-0.381	-0.023	-0.081	-0.017	0.010	0.014	0.044	0.065	-0.061
-0.064	0.466	-0.838	-0.126	0.499	-0.857	-0.439	0.098	-0.024	0.013	-0.002	0.057	0.078	0.039	0.023	-0.050
-0.153	0.466	-0.877	-0.122	0.493	-0.862	-0.398	-0.277	-0.017	-0.080	0.005	0.022	0.010	0.041	0.064	-0.042
-0.095	0.466	-0.932	-0.117	0.486	-0.866	-0.384	-0.256	-0.032	-0.027	0.011	-0.028	0.047	0.044	0.121	-0.046
-0.099	0.435	-0.924	-0.114	0.478	-0.871	-0.458	-0.178	0.006	-0.034	-0.011	-0.015	0.043	0.078	0.115	-0.041
-0.168	0.450	-0.932	-0.104	0.468	-0.878	-0.530	-0.627	0.068	-0.114	0.014	-0.017	0.026	0.065	0.124	-0.028
0.001	0.462	-0.822	-0.104	0.460	-0.882	-0.469	0.048	-0.005	0.056	0.034	0.098	0.144	0.056	0.016	-0.029
-0.057	0.400	-0.877	-0.102	0.452	-0.886	-0.477	-0.121	0.007	-0.004	-0.020	0.047	0.086	0.121	0.072	-0.030
-0.060	0.369	-0.905	-0.099	0.442	-0.891	-0.515	-0.156	-0.014	-0.010	-0.041	0.025	0.083	0.154	0.101	-0.023
-0.095	0.357	-0.960	-0.098	0.433	-0.896	-0.508	-0.056	-0.011	-0.046	-0.044	-0.026	0.048	0.168	0.158	-0.022
-0.110	0.338	-0.956	-0.086	0.423	-0.902	-0.521	-0.672	0.047	-0.073	-0.053	-0.016	0.033	0.190	0.156	-0.024
0.013	0.385	-0.849	-0.095	0.415	-0.905	-0.457	0.553	-0.090	0.059	0.001	0.093	0.156	0.146	0.051	-0.035
-0.072	0.388	-0.952	-0.088	0.406	-0.910	-0.517	-0.367	-0.030	-0.032	0.015	-0.004	0.071	0.145	0.155	-0.025
-0.110	0.338	-0.940	-0.083	0.397	-0.914	-0.483	-0.256	-0.061	-0.076	-0.027	0.012	0.033	0.198	0.144	-0.025
0.005	0.288	-0.877	-0.087	0.388	-0.918	-0.489	0.247	-0.071	0.043	-0.068	0.079	0.149	0.250	0.082	-0.039
-0.091	0.327	-0.936	-0.082	0.379	-0.922	-0.456	-0.256	-0.023	-0.058	-0.021	0.023	0.053	0.214	0.143	-0.031
-0.064	0.327	-0.940	-0.074	0.371	-0.926	-0.421	-0.434	-0.002	-0.039	-0.013	0.023	0.080	0.216	0.148	-0.029
0.020	0.300	-0.853	-0.080	0.366	-0.927	-0.306	0.415	-0.125	0.052	-0.035	0.112	0.164	0.245	0.062	-0.030
-0.080	0.284	-0.916	-0.078	0.359	-0.930	-0.371	-0.107	-0.057	-0.050	-0.043	0.052	0.064	0.262	0.126	-0.035
-0.007	0.276	-0.940	-0.074	0.353	-0.933	-0.313	-0.179	-0.003	0.020	-0.045	0.031	0.137	0.272	0.151	-0.030
-0.091	0.269	-0.897	-0.072	0.347	-0.935	-0.284	-0.121	-0.057	-0.068	-0.047	0.076	0.051	0.281	0.108	-0.048
-0.014	0.303	-0.905	-0.071	0.343	-0.937	-0.240	0.018	-0.103	0.009	-0.008	0.070	0.128	0.248	0.117	-0.045
-0.080	0.296	-0.885	-0.070	0.339	-0.938	-0.234	-0.045	-0.098	-0.058	-0.012	0.091	0.062	0.257	0.099	-0.054
-0.049	0.272	-0.920	-0.069	0.334	-0.940	-0.235	-0.028	-0.088	-0.028	-0.030	0.057	0.093	0.282	0.135	-0.034
-0.045	0.245	-0.944	-0.065	0.331	-0.941	-0.159	-0.179	-0.064	-0.028	-0.054	0.035	0.096	0.310	0.159	-0.029
0.020	0.242	-0.901	-0.068	0.330	-0.941	-0.043	0.219	-0.145	0.040	-0.058	0.079	0.161	0.315	0.116	-0.019
0.020	0.242	-0.901	-0.068	0.329	-0.942	-0.040	0.092	-0.140	0.041	-0.057	0.079	0.160	0.316	0.116	-0.013
-0.041	0.280	-0.928	-0.071	0.330	-0.941	0.006	0.215	-0.115	-0.017	-0.018	0.051	0.098	0.278	0.144	-0.012
-0.018	0.272	-0.909	-0.076	0.331	-0.941	0.046	0.268	-0.126	0.010	-0.027	0.070	0.120	0.287	0.124	-0.029
-0.041	0.261	-0.889	-0.083	0.333	-0.939	0.103	0.422	-0.123	-0.006	-0.041	0.089	0.097	0.299	0.104	-0.036
-0.091	0.272	-0.916	-0.083	0.335	-0.939	0.110	0.070	-0.090	-0.055	-0.031	0.060	0.046	0.288	0.132	-0.030
-0.041	0.253	-0.893	-0.089	0.338	-0.937	0.177	0.366	-0.125	0.000	-0.054	0.082	0.095	0.308	0.108	-0.030
-0.030	0.257	-0.928	-0.094	0.342	-0.935	0.208	0.319	-0.174	0.017	-0.054	0.044	0.106	0.304	0.144	-0.035
-0.041	0.249	-0.893	-0.101	0.347	-0.933	0.239	0.471	-0.174	0.012	-0.066	0.077	0.093	0.312	0.108	-0.020
-0.099	0.257	-0.889	-0.107	0.352	-0.930	0.296	0.317	-0.083	-0.040	-0.064	0.079	0.035	0.304	0.104	-0.030
-0.030	0.300	-0.869	-0.116	0.358	-0.926	0.316	0.570	-0.146	0.038	-0.028	0.095	0.103	0.261	0.084	-0.037
-0.141	0.272	-0.920	-0.120	0.365	-0.923	0.362	0.238	-0.108	-0.069	-0.062	0.041	0.010	0.288	0.135	-0.039
-0.091	0.288	-0.901	-0.125	0.373	-0.919	0.421	0.378	-0.180	-0.014	-0.054	0.056	0.039	0.272	0.115	-0.029
-0.091	0.272	-0.897	-0.131	0.380	-0.916	0.406	0.364	-0.133	-0.008	-0.077	0.057	0.038	0.287	0.111	-0.037
-0.068	0.296	-0.857	-0.136	0.389	-0.911	0.435	0.347	-0.160	0.020	-0.062	0.092	0.060	0.264	0.071	-0.026
-0.118	0.338	-0.905	-0.142	0.398	-0.907	0.477	0.423	-0.171	-0.024	-0.028	0.040	0.009	0.221	0.118	-0.038
-0.107	0.311	-0.885	-0.148	0.407	-0.901	0.484	0.459	-0.214	-0.006	-0.065	0.055	0.019	0.247	0.098	-0.043
-0.180	0.330	-0.885	-0.148	0.415	-0.898	0.446	0.036	-0.148	-0.080	-0.054	0.051	0.055	0.227	0.097	-0.047
-0.145	0.315	-0.869	-0.157	0.424	-0.892	0.485	0.566	-0.181	-0.036	-0.078	0.061	0.022	0.242	0.081	-0.038
-0.122	0.327	-0.853	-0.163	0.434	-0.886	0.530	0.451	-0.195	-0.007	-0.077	0.071	0.000	0.229	0.065	-0.052
-0.083	0.330	-0.849	-0.165	0.443	-0.881	0.495	0.229	-0.188	0.033	-0.082	0.070	0.038	0.225	0.061	-0.034
-0.207	0.346	-0.869	-0.171	0.452	-0.875	0.494	0.441	-0.186	-0.083	-0.076	0.045	0.087	0.208	0.080	-0.035
-0.095	0.357	-0.826	-0.173	0.462	-0.870	0.556	0.238	-0.246	0.030	-0.074	0.082	0.024	0.196	0.036	-0.042
-0.172	0.377	-0.849	-0.176	0.472	-0.864	0.542	0.297	-0.229	-0.044	-0.065	0.053	0.054	0.175	0.059	-0.048
-0.183	0.392	-0.838	-0.181	0.483	-0.857	0.585	0.456	-0.260	-0.050	-0.061	0.057	0.067	0.159	0.047	-0.040
-0.130	0.396	-0.810	-0.182	0.494	-0.850	0.573	0.161	-0.210	0.004	-0.067	0.079	0.014	0.154	0.019	-0.049
-0.187	0.427	-0.865	-0.186	0.504	-0.843	0.593	0.356	-0.240	-0.050	-0.047	0.016	0.073	0.122	0.074	-0.034
-0.172	0.427	-0.830	-0.185	0.516	-0.837	0.627	0.128	-0.228	-0.034	-0.058	0.045	0.060	0.121	0.039	-0.034
-0.087	0.446	-0.767	-0.189	0.527	-0.828	0.643	0.396	-0.238	0.054	-0.050	0.100	0.024	0.101	0.024	-0.035
-0.191	0.466	-0.798	-0.191	0.540	-0.820	0.718	0.244	-0.213	-0.048	-0.043	0.060	0.081	0.081	0.007	-0.029
-0.164	0.512	-0.818	-0.194	0.553	-0.810	0.777	0.363	-0.283	-0.018	-0.011	0.030	0.055	0.033	0.026	-0.036
-0.157	0.485	-0.782	-0.200	0.567	-0.799	0.775	0.560	-0.283	-0.005	-0.051	0.055	0.048	0.059	0.009	-0.054
-0.245	0.500	-0.834	-0.201	0.580	-0.789	0.808	0.268	-0.265	-0.092	-0.049	-0.007	0.137	0.042	0.042	-0.059
-0.226	0.508	-0.786	-0.202	0.595	-0.778	0.862	0.261	-0.262	-0.071	-0.056	0.030	0.119	0.033	0.006	-0.066
-0.237	0.516	-0.763	-0.204	0.609	-0.767	0.854	0.262	-0.211	-0.081	-0.062	0.042	0.131	0.024	0.029	-0.071
-0.214	0.535	-0.767	-0.202	0.623	-0.755	0.932	0.078	-0.208	-0.059	-0.058	0.026	0.109	0.004	0.026	-0.055
-0.199	0.555	-0.767	-0.200	0.638	-0.743	0.938	0.050	-0.233	-0.046	-0.053	0.014	0.095	0.017	0.027	-0.060
-0.133	0.558	-0.700	-0.204	0.653	-0.730	0.917	0.470	-0.231	0.023	-0.064	0.068	0.031	0.022	0.095	-0.054
-0.264	0.578	-0.763	-0.202	0.667	-0.717	0.951	-0.014	-0.177	-0.110	-0.059	-0.008	0.163	0.043	0.033	-0.058
-0.210	0.589	-0.715	-0.201	0.682	-0.703	0.997	0.236	-0.261	-0.056	-0.062	0.025	0.110	0.056	0.081	-0.062
-0.230	0.609	-0.688	-0.200	0.696	-0.690	0.950	0.073	-0.184	-0.077	-0.057	0.039	0.129	0.077	0.109	-0.071
-0.218	0.640	-0.692	-0.198	0.709	-0.676	0.967	0.052	-0.172	-0.066	-0.039	0.022	0.119	0.109	0.105	-0.067
-0.199	0.643	-0.696	-0.197	0.723	-0.662	0.996	0.040	-0.171	-0.049	-0.049	0.004	0.100	0.114	0.101	-0.068
-0.230	0.663	-0.680	-0.195	0.738	-0.646	1.053	0.121	-0.194	-0.081	-0.044	0.004	0.131	0.134	0.116	-0.063
-0.230	0.701	-0.700	-0.192	0.752	-0.630	1.108	-0.116	-0.138	-0.084	-0.020	-0.032	0.132	0.174	0.095	-0.054
-0.199	0.694	-0.641	-0.189	0.767	-0.614	1.156	-0.144	-0.083	-0.057	-0.042	0.010	0.101	0.167	0.154	-0.059
-0.168	0.701	-0.637	-0.187	0.781	-0.596	1.190	-0.091	-0.035	-0.027	-0.049	-0.004	0.070	0.176	0.157	-0.055
-0.233	0.721	-0.656	-0.186	0.795	-0.577	1.193	-0.088	-0.014	-0.094	-0.044	-0.042	0.136	0.196	0.137	-0.053
-0.207	0.740	-0.613	-0.184	0.808	-0.560	1.183	-0.318	0.085	-0.069	-0.037	-0.016	0.109	0.217	0.180	-0.039
-0.195	0.759	-0.570	-0.186	0.821	-0.540	1.238	0.029	0.089	-0.055	-0.031	0.007	0.097	0.237	0.223	-0.035
-0.133	0.779	-0.574	-0.189	0.834	-0.518	1.318	0.086	0.123	0.009	-0.025	-0.019	0.035	0.258	0.219	-0.021
-0.168	0.790	-0.577	-0.193	0.847	-0.495	1.312	0.165	0.138	-0.022	-0.026	-0.045	0.070	0.270	0.215	-0.016
-0.176	0.833	-0.581	-0.195	0.858	-0.474	1.247	-0.020	0.166	-0.027	0.005	-0.070	0.078	0.314	0.211	-0.018
-0.214	0.852	-0.566	-0.198	0.869	-0.454	1.179	0.023	0.137	-0.062	0.014	-0.074	0.117	0.334	0.227	-0.033
-0.264	0.883	-0.574	-0.201	0.878	-0.434	1.200	-0.024	0.163	-0.110	0.035	-0.103	0.167	0.366	0.219	-0.039
-0.264	0.883	-0.574	-0.204	0.887	-0.414	1.157	-0.010	0.165	-0.107	0.026	-0.122	0.167	0.367	0.219	-0.048
-0.257	0.999	-0.593	-0.205	0.896	-0.395	1.105	-0.071	0.129	-0.097	0.134	-0.161	0.159	0.484	0.199	-0.048
-0.268	1.030	-0.562	-0.206	0.903	-0.377	1.041	-0.155	0.098	-0.108	0.157	-0.147	0.171	0.516	0.230	-0.045
-0.233	1.026	-0.510	-0.205	0.909	-0.364	0.766	-0.107	0.008	-0.074	0.148	-0.109	0.137	0.513	0.281	-0.043
-0.233	0.983	-0.447	-0.204	0.913	-0.353	0.576	0.075	-0.078	-0.075	0.101	-0.057	0.136	0.471	0.345	-0.054
-0.241	1.007	-0.467	-0.201	0.916	-0.347	0.401	-0.148	-0.120	-0.086	0.121	-0.083	0.145	0.495	0.324	-0.052
-0.268	0.999	-0.436	-0.196	0.919	-0.342	0.332	-0.365	-0.151	-0.117	0.111	-0.056	0.172	0.487	0.356	-0.055
-0.210	1.003	-0.440	-0.191	0.922	-0.338	0.263	-0.225	-0.217	-0.065	0.112	-0.063	0.114	0.491	0.352	-0.038
-0.218	0.991	-0.447	-0.185	0.924	-0.334	0.312	-0.310	-0.176	-0.078	0.097	-0.076	0.122	0.480	0.344	-0.015
-0.137	1.018	-0.479	-0.181	0.926	-0.331	0.250	-0.264	-0.143	-0.002	0.122	-0.110	0.041	0.507	0.312	0.024
-0.114	1.014	-0.510	-0.176	0.928	-0.329	0.167	-0.253	-0.170	0.016	0.117	-0.144	0.017	0.503	0.280	0.053
-0.068	1.018	-0.534	-0.170	0.929	-0.329	0.048	-0.118	-0.255	0.057	0.119	-0.167	0.029	0.507	0.256	0.093
-0.076	0.995	-0.562	-0.163	0.930	-0.331	-0.030	-0.315	-0.249	0.042	0.096	-0.193	0.022	0.484	0.228	0.120
-0.037	0.983	-0.629	-0.156	0.928	-0.337	-0.209	-0.372	-0.182	0.074	0.085	-0.254	0.060	0.472	0.160	0.137
-0.007	0.995	-0.613	-0.152	0.927	-0.342	-0.199	-0.253	-0.126	0.101	0.098	-0.233	0.092	0.484	0.175	0.141
-0.018	1.003	-0.589	-0.149	0.927	-0.345	-0.126	-0.197	-0.067	0.086	0.106	-0.205	0.081	0.491	0.199	0.150
-0.030	0.972	-0.581	-0.146	0.926	-0.349	-0.116	-0.287	-0.039	0.071	0.076	-0.194	0.070	0.460	0.206	0.151
-0.010	0.964	-0.589	-0.142	0.924	-0.355	-0.204	-0.449	-0.009	0.087	0.070	-0.196	0.090	0.452	0.197	0.150
0.009	0.964	-0.589	-0.139	0.922	-0.363	-0.330	-0.389	0.006	0.103	0.072	-0.188	0.109	0.451	0.196	0.146
0.028	0.960	-0.581	-0.134	0.918	-0.374	-0.508	-0.616	0.034	0.118	0.072	-0.169	0.129	0.446	0.203	0.143
-0.003	0.949	-0.585	-0.131	0.913	-0.387	-0.596	-0.406	0.030	0.084	0.065	-0.160	0.099	0.434	0.198	0.128
-0.007	0.937	-0.574	-0.127	0.907	-0.400	-0.665	-0.536	0.034	0.076	0.059	-0.134	0.096	0.421	0.209	0.109
-0.045	0.945	-0.577	-0.123	0.901	-0.415	-0.725	-0.549	0.017	0.034	0.072	-0.123	0.058	0.427	0.204	0.080
-0.026	0.941	-0.514	-0.117	0.895	-0.431	-0.750	-0.663	0.016	0.047	0.075	-0.045	0.078	0.422	0.266	0.058
-0.060	0.929	-0.526	-0.113	0.888	-0.446	-0.778	-0.426	0.007	0.009	0.070	-0.042	0.044	0.409	0.252	0.038
-0.045	0.902	-0.518	-0.108	0.881	-0.461	-0.787	-0.536	-0.015	0.019	0.050	-0.019	0.060	0.381	0.259	0.015
-0.064	0.898	-0.570	-0.103	0.872	-0.478	-0.914	-0.521	0.011	-0.005	0.055	-0.053	0.042	0.375	0.206	-0.008
-0.130	0.906	-0.617	-0.097	0.863	-0.496	-0.967	-0.626	-0.015	-0.077	0.072	-0.082	0.023	0.381	0.158	-0.009
-0.130	0.906	-0.617	-0.090	0.852	-0.516	-1.086	-0.627	-0.021	-0.083	0.083	-0.062	0.022	0.379	0.156	-0.013
-0.007	0.825	-0.526	-0.085	0.839	-0.537	-1.166	-0.557	0.061	0.035	0.014	0.050	0.102	0.296	0.245	-0.024
-0.014	0.833	-0.550	-0.084	0.826	-0.557	-1.178	-0.210	0.089	0.026	0.035	0.046	0.095	0.301	0.219	-0.019
-0.083	0.813	-0.613	-0.082	0.814	-0.576	-1.091	-0.397	0.161	-0.045	0.028	0.001	0.027	0.279	0.155	-0.026
-0.057	0.817	-0.629	-0.081	0.801	-0.593	-1.026	-0.300	0.133	-0.020	0.044	0.003	0.055	0.281	0.138	-0.022
-0.130	0.837	-0.641	-0.074	0.789	-0.610	-1.037	-0.761	0.143	-0.100	0.076	0.008	0.017	0.298	0.124	-0.034
0.040	0.802	-0.589	-0.074	0.776	-0.626	-1.004	-0.083	0.062	0.069	0.054	0.075	0.154	0.260	0.174	-0.023
-0.072	0.794	-0.656	-0.069	0.762	-0.644	-1.099	-0.477	0.096	-0.047	0.060	0.026	0.043	0.250	0.105	-0.029
0.001	0.763	-0.660	-0.068	0.748	-0.661	-1.112	-0.120	0.059	0.025	0.044	0.039	0.117	0.216	0.100	-0.013
-0.060	0.744	-0.680	-0.066	0.732	-0.678	-1.178	-0.352	0.137	-0.039	0.041	0.037	0.057	0.194	0.078	-0.024
-0.010	0.717	-0.668	-0.062	0.715	-0.696	-1.182	-0.432	0.161	0.007	0.030	0.066	0.108	0.164	0.088	-0.025
-0.003	0.670	-0.672	-0.060	0.700	-0.712	-1.100	-0.206	0.087	0.013	-0.000	0.078	0.117	0.115	0.082	-0.039
-0.057	0.659	-0.719	-0.055	0.683	-0.729	-1.165	-0.475	0.104	-0.046	0.005	0.047	0.064	0.100	0.033	-0.025
-0.045	0.632	-0.708	-0.051	0.665	-0.745	-1.201	-0.355	0.116	-0.038	-0.004	0.075	0.076	0.070	0.042	-0.036
0.059	0.628	-0.672	-0.055	0.647	-0.760	-1.174	0.218	0.045	0.069	0.011	0.126	0.181	0.062	0.076	-0.037
-0.064	0.605	-0.763	-0.050	0.630	-0.775	-1.134	-0.386	0.092	-0.058	0.005	0.050	0.058	0.035	0.017	-0.032
-0.014	0.578	-0.802	-0.048	0.612	-0.789	-1.128	-0.153	0.028	-0.010	-0.003	0.025	0.108	0.004	0.057	-0.017
-0.018	0.543	-0.786	-0.044	0.595	-0.802	-1.064	-0.231	0.003	-0.018	-0.021	0.054	0.105	0.034	0.043	-0.029
0.040	0.574	-0.790	-0.044	0.578	-0.815	-1.056	0.055	-0.067	0.040	0.027	0.062	0.164	0.006	0.048	-0.014
-0.026	0.520	-0.814	-0.043	0.561	-0.827	-1.051	-0.016	-0.019	-0.026	-0.010	0.050	0.100	0.063	0.072	-0.020
0.024	0.527	-0.834	-0.042	0.542	-0.839	-1.103	-0.104	0.031	0.023	0.016	0.043	0.150	0.059	0.093	-0.021
-0.033	0.462	-0.849	-0.039	0.524	-0.851	-1.068	-0.200	0.065	-0.037	-0.031	0.039	0.093	0.127	0.110	-0.031
-0.030	0.470	-0.869	-0.040	0.507	-0.861	-1.001	0.009	0.039	-0.033	-0.006	0.030	0.096	0.123	0.131	-0.028
-0.010	0.504	-0.845	-0.038	0.491	-0.871	-0.945	-0.116	0.003	-0.015	0.045	0.063	0.115	0.092	0.109	-0.033
0.013	0.466	-0.838	-0.034	0.475	-0.879	-0.908	-0.207	-0.008	0.004	0.022	0.080	0.139	0.133	0.102	-0.024
0.001	0.435	-0.889	-0.033	0.460	-0.887	-0.845	0.012	-0.050	-0.008	0.006	0.036	0.127	0.168	0.155	-0.017
0.032	0.423	-0.857	-0.033	0.445	-0.895	-0.814	0.007	-0.030	0.023	0.009	0.075	0.157	0.183	0.125	-0.011
0.013	0.346	-0.916	-0.032	0.431	-0.902	-0.759	-0.077	0.028	0.002	-0.055	0.023	0.138	0.264	0.185	-0.008
0.013	0.346	-0.916	-0.034	0.418	-0.908	-0.733	0.120	0.027	0.005	-0.041	0.029	0.138	0.267	0.187	-0.011
0.024	0.365	-0.885	-0.036	0.405	-0.913	-0.689	0.129	-0.020	0.019	-0.009	0.066	0.150	0.251	0.157	-0.013
-0.010	0.330	-0.897	-0.035	0.394	-0.918	-0.607	-0.048	-0.016	-0.017	-0.033	0.059	0.116	0.289	0.170	-0.011
0.017	0.303	-0.889	-0.035	0.384	-0.923	-0.548	0.040	-0.039	0.010	-0.049	0.072	0.143	0.319	0.164	-0.020
0.032	0.288	-0.897	-0.037	0.374	-0.927	-0.525	0.133	-0.041	0.028	-0.055	0.068	0.158	0.338	0.174	-0.019
-0.026	0.272	-0.912	-0.036	0.365	-0.930	-0.484	-0.038	-0.002	-0.030	-0.061	0.055	0.101	0.356	0.191	-0.014
0.024	0.288	-0.905	-0.039	0.357	-0.933	-0.395	0.177	-0.042	0.022	-0.038	0.066	0.151	0.343	0.185	-0.014
0.013	0.292	-0.905	-0.042	0.351	-0.935	-0.310	0.168	-0.071	0.014	-0.028	0.068	0.140	0.341	0.186	-0.018
0.005	0.276	-0.905	-0.043	0.346	-0.937	-0.289	0.088	-0.080	0.007	-0.038	0.070	0.132	0.359	0.188	-0.012
0.005	0.238	-0.909	-0.046	0.340	-0.939	-0.318	0.217	-0.055	0.011	-0.070	0.068	0.132	0.400	0.193	-0.017
-0.007	0.245	-0.920	-0.049	0.334	-0.941	-0.290	0.162	-0.027	0.002	-0.057	0.058	0.120	0.395	0.206	-0.024
-0.022	0.276	-0.924	-0.052	0.329	-0.943	-0.256	0.196	-0.094	-0.010	-0.021	0.056	0.105	0.365	0.211	-0.012
-0.033	0.261	-0.916	-0.049	0.326	-0.944	-0.164	-0.104	-0.076	-0.024	-0.033	0.065	0.093	0.383	0.204	-0.018
0.059	0.272	-0.901	-0.054	0.323	-0.945	-0.182	0.328	-0.120	0.073	-0.018	0.082	0.185	0.373	0.189	-0.014
-0.037	0.234	-0.916	-0.057	0.319	-0.946	-0.180	0.148	-0.046	-0.020	-0.053	0.067	0.089	0.413	0.205	-0.010
-0.003	0.257	-0.936	-0.064	0.316	-0.947	-0.162	0.384	-0.070	0.021	-0.027	0.048	0.122	0.391	0.226	-0.008
-0.010	0.226	-0.909	-0.068	0.315	-0.947	-0.075	0.298	-0.104	0.019	-0.056	0.076	0.114	0.423	0.199	-0.019
-0.053	0.222	-0.932	-0.072	0.315	-0.946	0.006	0.260	-0.134	-0.020	-0.060	0.052	0.072	0.428	0.223	-0.021
-0.037	0.242	-0.952	-0.075	0.315	-0.946	0.021	0.196	-0.150	-0.002	-0.041	0.032	0.086	0.410	0.243	-0.026
-0.072	0.242	-0.912	-0.079	0.315	-0.946	-0.012	0.244	-0.149	-0.032	-0.041	0.071	0.052	0.410	0.204	-0.027
-0.041	0.257	-0.920	-0.079	0.314	-0.946	-0.043	0.056	-0.123	-0.001	-0.025	0.064	0.082	0.395	0.212	-0.011
-0.037	0.253	-0.916	-0.088	0.314	-0.945	0.004	0.516	-0.141	0.011	-0.029	0.067	0.085	0.399	0.208	-0.011
0.020	0.265	-0.916	-0.092	0.315	-0.945	0.035	0.289	-0.145	0.073	-0.018	0.066	0.141	0.388	0.209	-0.019
-0.049	0.218	-0.932	-0.094	0.317	-0.944	0.098	0.158	-0.136	0.006	-0.066	0.050	0.071	0.434	0.224	-0.029
-0.145	0.226	-0.944	-0.095	0.319	-0.943	0.120	0.083	-0.125	-0.089	-0.061	0.037	0.026	0.426	0.236	-0.040
-0.107	0.265	-0.893	-0.098	0.323	-0.941	0.190	0.226	-0.147	-0.047	-0.026	0.087	0.012	0.387	0.185	-0.048
-0.107	0.265	-0.893	-0.105	0.327	-0.939	0.211	0.435	-0.186	-0.040	-0.030	0.085	0.011	0.387	0.184	-0.053
-0.045	0.249	-0.905	-0.114	0.331	-0.937	0.172	0.548	-0.155	0.031	-0.049	0.071	0.071	0.401	0.196	-0.045
-0.107	0.269	-0.944	-0.116	0.335	-0.935	0.243	0.155	-0.165	-0.029	-0.034	0.030	0.009	0.381	0.235	-0.034
-0.122	0.276	-0.916	-0.121	0.340	-0.933	0.242	0.344	-0.175	-0.039	-0.032	0.055	0.007	0.373	0.207	-0.025
-0.087	0.280	-0.909	-0.130	0.346	-0.929	0.290	0.574	-0.221	0.005	-0.034	0.060	0.026	0.368	0.199	-0.033
-0.110	0.269	-0.940	-0.133	0.351	-0.927	0.253	0.221	-0.171	-0.015	-0.050	0.026	0.003	0.378	0.230	-0.022
-0.114	0.284	-0.909	-0.136	0.355	-0.925	0.232	0.233	-0.141	-0.016	-0.039	0.056	0.002	0.361	0.198	-0.016
-0.064	0.315	-0.897	-0.142	0.360	-0.922	0.250	0.370	-0.202	0.040	-0.014	0.065	0.047	0.329	0.185	-0.025
-0.122	0.303	-0.928	-0.144	0.366	-0.920	0.266	0.196	-0.218	-0.016	-0.031	0.031	0.011	0.339	0.216	-0.022
-0.153	0.303	-0.885	-0.150	0.373	-0.916	0.354	0.440	-0.211	-0.040	-0.038	0.070	0.042	0.338	0.172	-0.017
-0.099	0.292	-0.881	-0.156	0.381	-0.911	0.442	0.417	-0.219	0.020	-0.058	0.070	0.011	0.348	0.167	-0.023
-0.110	0.303	-0.889	-0.160	0.390	-0.907	0.471	0.353	-0.237	0.013	-0.056	0.057	0.001	0.335	0.174	-0.017
-0.145	0.354	-0.940	-0.163	0.399	-0.902	0.468	0.231	-0.200	-0.019	-0.014	0.002	0.036	0.283	0.224	-0.013
-0.099	0.327	-0.869	-0.169	0.409	-0.897	0.519	0.433	-0.242	0.033	-0.052	0.067	0.010	0.309	0.152	-0.024
-0.160	0.330	-0.881	-0.171	0.420	-0.891	0.530	0.262	-0.261	-0.026	-0.058	0.050	0.052	0.303	0.163	-0.019
-0.172	0.350	-0.826	-0.179	0.430	-0.885	0.534	0.592	-0.284	-0.029	-0.049	0.099	0.064	0.282	0.106	-0.025
-0.099	0.377	-0.834	-0.184	0.441	-0.879	0.556	0.450	-0.319	0.049	-0.033	0.085	0.009	0.253	0.113	-0.032
-0.191	0.373	-0.873	-0.189	0.452	-0.872	0.566	0.400	-0.302	-0.039	-0.048	0.039	0.084	0.255	0.151	-0.036
-0.164	0.369	-0.830	-0.196	0.463	-0.864	0.594	0.594	-0.304	-0.004	-0.063	0.075	0.058	0.257	0.107	-0.026
-0.207	0.392	-0.822	-0.204	0.475	-0.856	0.630	0.631	-0.314	-0.038	-0.052	0.074	0.101	0.231	0.098	-0.040
-0.168	0.412	-0.845	-0.206	0.487	-0.849	0.628	0.265	-0.260	0.003	-0.044	0.044	0.063	0.209	0.120	-0.044
-0.210	0.427	-0.834	-0.208	0.499	-0.841	0.670	0.335	-0.315	-0.037	-0.041	0.048	0.106	0.191	0.107	-0.040
-0.237	0.442	-0.842	-0.209	0.512	-0.833	0.685	0.227	-0.317	-0.063	-0.038	0.032	0.133	0.173	0.113	-0.023
-0.160	0.446	-0.786	-0.213	0.524	-0.824	0.693	0.427	-0.327	0.018	-0.047	0.078	0.056	0.167	0.056	-0.033
-0.122	0.470	-0.767	-0.216	0.537	-0.815	0.706	0.393	-0.316	0.059	-0.037	0.089	0.018	0.141	0.035	-0.023
-0.233	0.481	-0.806	-0.219	0.550	-0.806	0.728	0.441	-0.351	-0.049	-0.039	0.040	0.130	0.127	0.072	-0.018
-0.180	0.508	-0.806	-0.222	0.564	-0.796	0.737	0.429	-0.319	0.008	-0.025	0.030	0.076	0.098	0.071	-0.024
-0.218	0.520	-0.767	-0.224	0.577	-0.786	0.753	0.359	-0.312	-0.028	-0.026	0.059	0.114	0.084	0.030	-0.033
-0.218	0.520	-0.767	-0.226	0.590	-0.775	0.792	0.363	-0.302	-0.026	-0.040	0.048	0.114	0.082	0.029	-0.025
-0.203	0.520	-0.767	-0.227	0.604	-0.764	0.803	0.302	-0.300	-0.009	-0.053	0.037	0.098	0.079	0.027	-0.040
-0.195	0.551	-0.735	-0.230	0.618	-0.752	0.835	0.441	-0.340	0.001	-0.036	0.057	0.090	0.046	0.005	-0.043
-0.272	0.593	-0.767	-0.229	0.632	-0.740	0.849	0.189	-0.290	-0.076	-0.008	0.014	0.166	0.002	0.026	-0.037
-0.237	0.597	-0.704	-0.229	0.645	-0.729	0.832	0.221	-0.275	-0.042	-0.017	0.065	0.130	0.004	0.038	-0.041
-0.187	0.605	-0.696	-0.231	0.659	-0.716	0.858	0.365	-0.255	0.010	-0.023	0.060	0.079	0.013	0.046	-0.043
-0.230	0.601	-0.711	-0.229	0.673	-0.704	0.907	0.084	-0.233	-0.034	-0.040	0.032	0.121	0.011	0.031	-0.036
-0.218	0.582	-0.711	-0.229	0.687	-0.690	0.937	0.262	-0.236	-0.022	-0.074	0.018	0.108	0.007	0.032	-0.033
-0.233	0.578	-0.696	-0.230	0.700	-0.675	0.959	0.283	-0.222	-0.037	-0.091	0.020	0.122	0.009	0.048	-0.049
-0.237	0.659	-0.676	-0.231	0.715	-0.660	0.992	0.288	-0.221	-0.039	-0.024	0.024	0.125	0.073	0.069	-0.049
-0.303	0.682	-0.700	-0.228	0.728	-0.646	0.990	-0.041	-0.181	-0.108	-0.014	-0.014	0.190	0.097	0.045	-0.046
-0.241	0.709	-0.676	-0.228	0.741	-0.631	0.992	0.165	-0.151	-0.046	-0.001	-0.005	0.127	0.126	0.070	-0.046
-0.199	0.725	-0.641	-0.228	0.755	-0.615	1.014	0.198	-0.173	-0.004	0.002	0.014	0.084	0.142	0.106	-0.044
-0.245	0.713	-0.656	-0.227	0.767	-0.600	1.003	0.090	-0.118	-0.050	-0.023	-0.017	0.129	0.131	0.091	-0.037
-0.241	0.709	-0.637	-0.227	0.780	-0.583	1.062	0.113	-0.106	-0.047	-0.039	-0.014	0.124	0.128	0.112	-0.038
-0.268	0.732	-0.637	-0.225	0.792	-0.567	1.048	-0.071	-0.053	-0.075	-0.028	-0.030	0.150	0.152	0.113	-0.043
-0.245	0.775	-0.601	-0.225	0.805	-0.549	1.091	0.032	-0.046	-0.052	0.003	-0.012	0.126	0.195	0.149	-0.041
-0.237	0.806	-0.597	-0.226	0.815	-0.534	0.958	0.032	0.007	-0.044	0.023	-0.023	0.118	0.227	0.154	-0.039
-0.241	0.798	-0.593	-0.226	0.824	-0.520	0.893	-0.028	0.059	-0.047	0.007	-0.034	0.122	0.219	0.158	-0.031
-0.237	0.813	-0.581	-0.229	0.831	-0.506	0.817	0.017	0.151	-0.041	0.015	-0.035	0.118	0.235	0.170	-0.031
-0.241	0.821	-0.589	-0.233	0.839	-0.493	0.827	0.014	0.216	-0.041	0.015	-0.057	0.121	0.243	0.162	-0.035
-0.280	0.825	-0.585	-0.235	0.846	-0.478	0.885	-0.079	0.189	-0.077	0.012	-0.067	0.159	0.248	0.166	-0.040
-0.314	0.837	-0.644	-0.238	0.853	-0.465	0.808	-0.050	0.182	-0.109	0.017	-0.139	0.193	0.260	0.107	-0.043
-0.307	0.810	-0.613	-0.239	0.858	-0.455	0.755	-0.398	0.243	-0.100	-0.016	-0.118	0.185	0.233	0.139	-0.037
-0.299	0.848	-0.613	-0.240	0.863	-0.445	0.668	-0.272	0.236	-0.091	0.018	-0.128	0.176	0.272	0.139	-0.024
-0.237	0.844	-0.577	-0.242	0.866	-0.437	0.540	-0.241	0.236	-0.028	0.011	-0.100	0.114	0.267	0.174	-0.019
-0.233	0.860	-0.593	-0.244	0.868	-0.431	0.405	-0.197	0.216	-0.022	0.024	-0.122	0.110	0.283	0.158	-0.013
-0.260	0.856	-0.514	-0.246	0.869	-0.429	0.215	-0.219	0.227	-0.047	0.019	-0.045	0.137	0.278	0.237	-0.010
-0.260	0.856	-0.514	-0.249	0.870	-0.426	0.212	-0.149	0.243	-0.044	0.019	-0.048	0.137	0.278	0.238	-0.016
-0.268	0.883	-0.526	-0.252	0.871	-0.422	0.321	-0.154	0.203	-0.050	0.044	-0.064	0.144	0.304	0.226	-0.018
-0.245	0.918	-0.455	-0.254	0.874	-0.414	0.439	-0.044	0.176	-0.024	0.076	-0.001	0.121	0.338	0.297	0.003
-0.214	0.964	-0.447	-0.257	0.877	-0.406	0.499	-0.072	0.224	0.010	0.120	-0.001	0.090	0.384	0.306	0.039
-0.172	1.049	-0.507	-0.261	0.880	-0.397	0.506	-0.014	0.234	0.056	0.202	-0.069	0.047	0.468	0.247	0.079
-0.118	1.049	-0.589	-0.265	0.882	-0.389	0.433	0.181	0.163	0.113	0.199	-0.160	0.007	0.467	0.164	0.112
-0.126	1.003	-0.644	-0.267	0.885	-0.383	0.345	0.151	0.085	0.108	0.151	-0.222	0.001	0.419	0.109	0.132
-0.172	0.933	-0.676	-0.266	0.887	-0.378	0.318	0.049	-0.058	0.061	0.079	-0.258	0.047	0.348	0.077	0.135
-0.210	0.891	-0.696	-0.263	0.889	-0.375	0.224	-0.097	-0.119	0.019	0.034	-0.281	0.085	0.304	0.057	0.135
-0.233	0.864	-0.715	-0.256	0.890	-0.378	0.047	-0.581	-0.137	-0.011	0.006	-0.298	0.108	0.276	0.036	0.146
-0.141	0.860	-0.680	-0.249	0.890	-0.381	0.010	-0.562	-0.134	0.074	0.002	-0.259	0.015	0.270	0.071	0.168
-0.049	0.918	-0.664	-0.243	0.890	-0.385	-0.051	-0.402	-0.098	0.161	0.060	-0.240	0.078	0.326	0.086	0.193
-0.022	0.910	-0.684	-0.237	0.890	-0.390	-0.076	-0.559	-0.083	0.181	0.053	-0.255	0.106	0.317	0.065	0.211
-0.018	0.922	-0.656	-0.231	0.889	-0.396	-0.199	-0.452	-0.105	0.179	0.066	-0.221	0.110	0.327	0.091	0.214
-0.072	0.918	-0.652	-0.223	0.887	-0.405	-0.281	-0.774	-0.054	0.117	0.064	-0.208	0.057	0.321	0.094	0.210
-0.057	0.968	-0.625	-0.217	0.883	-0.415	-0.383	-0.598	-0.009	0.127	0.117	-0.171	0.073	0.370	0.121	0.188
-0.003	0.949	-0.593	-0.214	0.879	-0.426	-0.489	-0.315	-0.013	0.177	0.102	-0.129	0.128	0.349	0.151	0.161
-0.068	0.968	-0.605	-0.209	0.874	-0.438	-0.550	-0.578	0.050	0.107	0.127	-0.129	0.064	0.366	0.138	0.134
-0.087	0.949	-0.570	-0.205	0.869	-0.451	-0.613	-0.479	0.008	0.083	0.113	-0.081	0.045	0.345	0.172	0.108
-0.145	0.941	-0.577	-0.200	0.863	-0.464	-0.644	-0.345	-0.053	0.021	0.111	-0.076	0.012	0.335	0.163	0.069
-0.133	0.953	-0.566	-0.196	0.857	-0.477	-0.682	-0.454	0.008	0.029	0.129	-0.051	0.001	0.345	0.174	0.049
-0.149	0.929	-0.534	-0.193	0.849	-0.491	-0.755	-0.284	0.020	0.011	0.113	-0.005	0.014	0.319	0.204	0.023
-0.107	0.906	-0.534	-0.190	0.841	-0.507	-0.832	-0.438	0.063	0.049	0.099	0.011	0.029	0.294	0.203	0.010
-0.191	0.856	-0.589	-0.184	0.831	-0.526	-0.958	-0.623	0.037	-0.041	0.058	-0.026	0.055	0.241	0.147	-0.015
-0.164	0.790	-0.589	-0.176	0.819	-0.546	-1.028	-0.814	0.061	-0.022	0.004	-0.006	0.027	0.173	0.146	-0.024
-0.218	0.810	-0.593	-0.169	0.807	-0.566	-1.092	-0.789	0.085	-0.083	0.035	0.010	0.081	0.191	0.141	-0.020
-0.141	0.868	-0.550	-0.163	0.794	-0.585	-1.072	-0.612	0.054	-0.013	0.106	0.072	0.004	0.247	0.184	-0.014
-0.041	0.790	-0.597	-0.158	0.781	-0.604	-1.113	-0.316	-0.003	0.083	0.042	0.043	0.097	0.168	0.136	-0.028
-0.114	0.721	-0.641	-0.155	0.767	-0.623	-1.190	-0.261	-0.018	0.007	-0.013	0.019	0.024	0.097	0.092	-0.016
-0.187	0.725	-0.633	-0.147	0.751	-0.644	-1.215	-0.666	0.002	-0.075	0.006	0.047	0.049	0.099	0.099	-0.013
-0.107	0.752	-0.633	-0.140	0.737	-0.661	-1.109	-0.478	-0.029	-0.001	0.048	0.065	0.032	0.124	0.098	-0.025
-0.099	0.752	-0.668	-0.132	0.722	-0.680	-1.151	-0.565	-0.033	-0.002	0.063	0.047	0.041	0.123	0.062	-0.023
-0.064	0.721	-0.656	-0.125	0.706	-0.697	-1.182	-0.420	-0.044	0.026	0.048	0.076	0.075	0.090	0.073	-0.006
-0.033	0.682	-0.625	-0.124	0.689	-0.714	-1.224	-0.008	-0.054	0.056	0.027	0.125	0.106	0.050	0.103	-0.009
-0.057	0.636	-0.696	-0.120	0.671	-0.731	-1.203	-0.223	-0.079	0.028	-0.002	0.070	0.083	0.002	0.032	-0.000
-0.107	0.663	-0.763	-0.109	0.653	-0.749	-1.246	-0.607	-0.121	-0.032	0.043	0.021	0.033	0.027	0.036	-0.018
-0.007	0.632	-0.680	-0.110	0.636	-0.764	-1.192	0.253	-0.206	0.068	0.030	0.118	0.133	0.005	0.046	-0.022
-0.160	0.593	-0.802	-0.103	0.617	-0.780	-1.215	-0.301	-0.176	-0.092	0.010	0.012	0.021	0.045	0.077	-0.032
-0.049	0.558	-0.763	-0.097	0.600	-0.794	-1.106	-0.231	-0.227	0.013	-0.008	0.065	0.090	0.081	0.038	-0.016
-0.080	0.539	-0.778	-0.088	0.584	-0.807	-1.044	-0.397	-0.215	-0.027	-0.011	0.062	0.060	0.102	0.054	-0.023
0.032	0.539	-0.735	-0.088	0.569	-0.817	-0.942	0.215	-0.277	0.084	0.004	0.115	0.172	0.103	0.012	-0.012
-0.033	0.512	-0.782	-0.085	0.556	-0.827	-0.808	-0.014	-0.184	0.016	-0.010	0.077	0.106	0.132	0.059	-0.015
-0.060	0.481	-0.818	-0.081	0.543	-0.836	-0.791	-0.206	-0.094	-0.015	-0.028	0.050	0.079	0.164	0.096	-0.001
-0.030	0.489	-0.743	-0.084	0.534	-0.841	-0.574	0.287	-0.131	0.019	-0.011	0.131	0.110	0.158	0.021	-0.009
0.013	0.493	-0.771	-0.087	0.526	-0.846	-0.501	0.275	-0.143	0.063	0.002	0.108	0.152	0.156	0.049	-0.007
-0.014	0.439	-0.778	-0.089	0.518	-0.851	-0.483	0.215	-0.110	0.039	-0.044	0.104	0.125	0.211	0.058	-0.004
-0.022	0.427	-0.775	-0.096	0.511	-0.854	-0.367	0.504	-0.164	0.038	-0.050	0.111	0.117	0.224	0.054	0.004
-0.037	0.427	-0.775	-0.100	0.507	-0.856	-0.292	0.331	-0.120	0.026	-0.045	0.113	0.102	0.225	0.054	-0.007
-0.026	0.385	-0.802	-0.107	0.504	-0.857	-0.171	0.498	-0.120	0.045	-0.084	0.086	0.113	0.269	0.083	-0.010
-0.083	0.373	-0.810	-0.112	0.501	-0.858	-0.149	0.353	-0.095	-0.008	-0.093	0.079	0.055	0.282	0.091	-0.014
-0.064	0.412	-0.794	-0.119	0.501	-0.857	-0.023	0.420	-0.068	0.018	-0.054	0.094	0.074	0.244	0.076	-0.011
-0.087	0.439	-0.814	-0.125	0.502	-0.856	0.060	0.442	-0.106	0.001	-0.029	0.072	0.051	0.218	0.096	-0.015
-0.064	0.446	-0.810	-0.129	0.504	-0.854	0.112	0.297	-0.112	0.028	-0.023	0.074	0.074	0.211	0.092	-0.008
-0.072	0.450	-0.794	-0.135	0.507	-0.852	0.126	0.423	-0.097	0.027	-0.021	0.087	0.066	0.209	0.077	-0.012
-0.072	0.450	-0.794	-0.140	0.510	-0.849	0.171	0.389	-0.139	0.032	-0.025	0.084	0.066	0.210	0.077	-0.014
-0.133	0.450	-0.838	-0.147	0.514	-0.845	0.241	0.485	-0.164	-0.023	-0.029	0.037	0.004	0.210	0.121	-0.016
-0.122	0.427	-0.798	-0.151	0.519	-0.842	0.242	0.347	-0.151	-0.007	-0.056	0.073	0.016	0.234	0.082	-0.022
-0.107	0.442	-0.806	-0.155	0.522	-0.839	0.166	0.345	-0.113	0.013	-0.044	0.062	0.031	0.219	0.091	-0.017
-0.137	0.470	-0.802	-0.158	0.526	-0.836	0.216	0.238	-0.108	-0.015	-0.021	0.063	0.000	0.193	0.087	-0.021
-0.083	0.500	-0.806	-0.165	0.530	-0.832	0.227	0.548	-0.201	0.045	0.006	0.054	0.054	0.163	0.091	-0.011
-0.172	0.458	-0.818	-0.166	0.535	-0.829	0.259	0.180	-0.161	-0.042	-0.042	0.039	0.035	0.206	0.103	-0.013
-0.095	0.477	-0.798	-0.172	0.540	-0.824	0.291	0.451	-0.178	0.041	-0.028	0.054	0.042	0.187	0.083	-0.003
-0.160	0.473	-0.845	-0.172	0.547	-0.820	0.368	0.176	-0.179	-0.024	-0.038	0.003	0.024	0.191	0.131	-0.012
-0.103	0.477	-0.782	-0.177	0.555	-0.813	0.453	0.430	-0.212	0.039	-0.042	0.059	0.033	0.187	0.068	-0.003
-0.153	0.489	-0.790	-0.183	0.563	-0.806	0.508	0.497	-0.188	-0.005	-0.040	0.044	0.017	0.176	0.076	-0.017
-0.153	0.481	-0.798	-0.191	0.573	-0.797	0.573	0.680	-0.229	0.003	-0.057	0.027	0.017	0.184	0.084	-0.027
-0.218	0.504	-0.826	-0.193	0.583	-0.789	0.598	0.249	-0.179	-0.060	-0.044	-0.008	0.083	0.161	0.111	-0.036
-0.230	0.516	-0.782	-0.194	0.593	-0.781	0.613	0.215	-0.225	-0.071	-0.043	0.027	0.095	0.149	0.068	-0.030
-0.180	0.535	-0.767	-0.198	0.605	-0.772	0.658	0.475	-0.267	-0.016	-0.035	0.033	0.044	0.130	0.052	-0.032
-0.157	0.524	-0.798	-0.199	0.616	-0.762	0.676	0.263	-0.257	0.008	-0.057	-0.007	0.022	0.141	0.084	-0.021
-0.191	0.547	-0.810	-0.197	0.626	-0.754	0.636	0.075	-0.243	-0.028	-0.044	-0.027	0.057	0.118	0.096	-0.009
-0.157	0.539	-0.763	-0.197	0.637	-0.745	0.648	0.254	-0.252	0.007	-0.063	0.012	0.022	0.126	0.048	-0.007
-0.183	0.547	-0.771	-0.197	0.647	-0.737	0.620	0.182	-0.212	-0.020	-0.065	-0.005	0.049	0.118	0.056	-0.021
-0.176	0.562	-0.763	-0.194	0.657	-0.729	0.656	-0.022	-0.201	-0.015	-0.059	-0.005	0.042	0.103	0.048	-0.034
-0.237	0.589	-0.775	-0.193	0.667	-0.720	0.653	0.053	-0.169	-0.077	-0.042	-0.025	0.103	0.076	0.060	-0.035
-0.237	0.616	-0.700	-0.198	0.677	-0.709	0.694	0.506	-0.207	-0.073	-0.026	0.039	0.104	0.049	0.015	-0.041
-0.168	0.647	-0.731	-0.198	0.688	-0.698	0.708	0.192	-0.151	-0.003	-0.005	-0.003	0.035	0.017	0.016	-0.042
-0.241	0.636	-0.775	-0.197	0.699	-0.688	0.748	0.078	-0.175	-0.077	-0.028	-0.057	0.108	0.029	0.059	-0.036
-0.183	0.651	-0.727	-0.195	0.709	-0.678	0.711	0.033	-0.156	-0.020	-0.022	-0.019	0.051	0.013	0.012	-0.026
-0.203	0.682	-0.704	-0.195	0.718	-0.668	0.703	0.071	-0.111	-0.040	-0.001	-0.006	0.070	0.018	0.012	-0.031
-0.195	0.667	-0.696	-0.193	0.728	-0.658	0.690	-0.057	-0.082	-0.034	-0.026	-0.007	0.062	0.002	0.020	-0.026
-0.195	0.701	-0.688	-0.194	0.737	-0.648	0.684	0.120	-0.049	-0.034	-0.000	-0.010	0.062	0.037	0.028	-0.037
-0.195	0.701	-0.688	-0.194	0.746	-0.637	0.702	0.090	-0.070	-0.034	-0.009	-0.020	0.063	0.037	0.028	-0.023
-0.249	0.728	-0.700	-0.192	0.754	-0.628	0.675	-0.114	-0.023	-0.090	0.009	-0.041	0.117	0.064	0.016	-0.026
-0.126	0.752	-0.668	-0.193	0.763	-0.618	0.657	0.089	-0.010	0.034	0.025	-0.019	0.006	0.087	0.048	-0.030
-0.241	0.732	-0.727	-0.194	0.771	-0.607	0.714	-0.026	0.067	-0.081	-0.003	-0.088	0.109	0.068	0.011	-0.037
-0.253	0.763	-0.727	-0.196	0.779	-0.596	0.693	0.116	0.074	-0.090	0.020	-0.098	0.121	0.099	0.011	-0.019
-0.264	0.759	-0.723	-0.196	0.786	-0.586	0.716	-0.177	0.126	-0.102	0.009	-0.104	0.133	0.095	0.006	-0.025
-0.187	0.786	-0.731	-0.198	0.795	-0.574	0.756	0.037	0.079	-0.024	0.028	-0.123	0.057	0.122	0.014	0.001
-0.207	0.798	-0.763	-0.194	0.801	-0.566	0.665	-0.472	0.105	-0.047	0.032	-0.163	0.076	0.134	0.045	0.014
-0.095	0.840	-0.656	-0.197	0.806	-0.558	0.464	0.133	0.086	0.067	0.070	-0.064	0.036	0.177	0.062	0.022
-0.153	0.759	-0.617	-0.196	0.809	-0.554	0.265	-0.043	0.019	0.008	-0.014	-0.028	0.022	0.096	0.102	0.012
-0.180	0.717	-0.581	-0.195	0.811	-0.552	0.170	-0.084	-0.024	-0.020	-0.058	0.006	0.049	0.054	0.138	0.011
-0.199	0.721	-0.613	-0.193	0.811	-0.552	0.053	-0.338	0.082	-0.042	-0.054	-0.025	0.069	0.058	0.106	-0.004
-0.164	0.721	-0.613	-0.195	0.812	-0.551	0.117	0.059	0.106	-0.005	-0.055	-0.027	0.035	0.058	0.106	-0.010
-0.168	0.779	-0.637	-0.197	0.813	-0.547	0.210	-0.018	0.165	-0.007	0.002	-0.053	0.040	0.116	0.083	0.007
-0.183	0.825	-0.589	-0.199	0.816	-0.543	0.319	-0.075	0.177	-0.020	0.045	-0.011	0.056	0.162	0.131	0.040
-0.103	0.856	-0.597	-0.200	0.819	-0.538	0.293	-0.094	0.106	0.061	0.073	-0.023	0.025	0.193	0.123	0.070
-0.057	0.833	-0.672	-0.202	0.821	-0.534	0.265	0.162	0.042	0.109	0.048	-0.102	0.072	0.170	0.048	0.089
-0.080	0.817	-0.794	-0.202	0.822	-0.532	0.129	-0.003	0.061	0.086	0.032	-0.226	0.049	0.155	0.074	0.119
-0.118	0.802	-0.755	-0.202	0.823	-0.531	0.116	-0.083	0.059	0.047	0.015	-0.188	0.010	0.140	0.034	0.139
-0.080	0.806	-0.743	-0.200	0.823	-0.532	0.065	-0.292	0.072	0.084	0.019	-0.175	0.048	0.144	0.022	0.148
-0.053	0.779	-0.759	-0.198	0.823	-0.532	0.111	-0.324	0.105	0.108	-0.008	-0.191	0.075	0.117	0.037	0.150
-0.053	0.798	-0.814	-0.196	0.824	-0.531	0.157	-0.199	0.083	0.107	0.010	-0.247	0.075	0.137	0.092	0.161
-0.060	0.821	-0.794	-0.193	0.825	-0.532	0.078	-0.409	0.114	0.097	0.033	-0.227	0.067	0.161	0.072	0.167
-0.037	0.848	-0.727	-0.192	0.824	-0.533	-0.008	-0.309	0.137	0.118	0.061	-0.158	0.089	0.189	0.004	0.153
-0.033	0.837	-0.727	-0.192	0.823	-0.535	-0.063	-0.143	0.103	0.121	0.051	-0.156	0.093	0.178	0.004	0.141
-0.114	0.821	-0.743	-0.189	0.820	-0.540	-0.130	-0.503	0.176	0.038	0.038	-0.167	0.012	0.163	0.020	0.126
-0.057	0.868	-0.692	-0.187	0.817	-0.546	-0.264	-0.330	0.158	0.094	0.087	-0.110	0.069	0.210	0.031	0.111
-0.068	0.840	-0.629	-0.188	0.813	-0.551	-0.279	-0.078	0.110	0.083	0.064	-0.042	0.057	0.183	0.094	0.081
-0.068	0.840	-0.629	-0.186	0.809	-0.557	-0.319	-0.328	0.138	0.082	0.068	-0.036	0.057	0.183	0.095	0.065
-0.149	0.844	-0.641	-0.184	0.805	-0.564	-0.357	-0.234	0.057	-0.001	0.076	-0.041	0.024	0.187	0.083	0.037
-0.157	0.821	-0.672	-0.181	0.800	-0.573	-0.448	-0.325	0.028	-0.012	0.058	-0.064	0.032	0.164	0.051	0.017
-0.172	0.821	-0.656	-0.177	0.793	-0.583	-0.579	-0.374	0.005	-0.032	0.065	-0.038	0.047	0.164	0.067	0.004
-0.145	0.798	-0.629	-0.172	0.786	-0.594	-0.613	-0.324	-0.037	-0.009	0.048	0.001	0.020	0.141	0.095	-0.005
-0.107	0.798	-0.633	-0.168	0.778	-0.606	-0.654	-0.324	-0.018	0.025	0.056	0.008	0.018	0.141	0.091	-0.016
-0.153	0.755	-0.625	-0.164	0.771	-0.615	-0.580	-0.280	-0.011	-0.025	0.021	0.026	0.027	0.099	0.099	-0.014
-0.168	0.767	-0.644	-0.161	0.764	-0.625	-0.569	-0.161	-0.047	-0.043	0.039	0.015	0.042	0.110	0.079	-0.023
-0.107	0.748	-0.605	-0.161	0.755	-0.635	-0.683	0.003	-0.006	0.018	0.028	0.065	0.020	0.091	0.118	-0.038
-0.172	0.725	-0.668	-0.158	0.747	-0.646	-0.675	-0.233	-0.024	-0.051	0.014	0.012	0.046	0.068	0.055	-0.043
-0.187	0.736	-0.715	-0.153	0.738	-0.657	-0.667	-0.293	-0.053	-0.071	0.034	-0.024	0.061	0.079	0.007	-0.044
-0.164	0.748	-0.676	-0.147	0.730	-0.667	-0.650	-0.336	-0.109	-0.054	0.054	0.026	0.038	0.091	0.047	-0.047
-0.141	0.755	-0.664	-0.143	0.720	-0.679	-0.773	-0.179	-0.138	-0.036	0.072	0.049	0.015	0.099	0.059	-0.041
-0.122	0.740	-0.735	-0.134	0.709	-0.693	-0.838	-0.512	-0.139	-0.025	0.068	-0.009	0.004	0.083	0.012	-0.028
-0.110	0.682	-0.747	-0.125	0.696	-0.707	-0.912	-0.460	-0.169	-0.023	0.022	-0.007	0.015	0.025	0.024	-0.012
-0.060	0.678	-0.719	-0.117	0.684	-0.720	-0.905	-0.295	-0.230	0.020	0.031	0.034	0.065	0.021	0.003	-0.015
-0.030	0.628	-0.708	-0.111	0.672	-0.732	-0.852	-0.205	-0.217	0.045	-0.007	0.057	0.096	0.029	0.015	-0.002
-0.137	0.597	-0.778	-0.102	0.660	-0.744	-0.839	-0.440	-0.185	-0.072	-0.026	-0.002	0.011	0.060	0.056	-0.009
0.001	0.601	-0.747	-0.097	0.649	-0.754	-0.728	-0.130	-0.210	0.061	-0.011	0.039	0.127	0.056	0.025	-0.020
-0.099	0.585	-0.767	-0.091	0.639	-0.763	-0.675	-0.291	-0.173	-0.045	-0.017	0.028	0.027	0.072	0.045	-0.027
-0.083	0.609	-0.735	-0.091	0.630	-0.771	-0.629	0.148	-0.174	-0.030	0.016	0.067	0.042	0.049	0.013	-0.008
-0.049	0.609	-0.778	-0.086	0.622	-0.778	-0.534	-0.181	-0.156	-0.000	0.024	0.031	0.077	0.049	0.057	-0.019
0.001	0.547	-0.767	-0.087	0.615	-0.784	-0.451	0.192	-0.124	0.051	-0.031	0.047	0.127	0.112	0.045	-0.014
-0.045	0.524	-0.763	-0.085	0.610	-0.788	-0.345	-0.073	-0.063	0.003	-0.049	0.056	0.082	0.136	0.041	-0.014
-0.060	0.555	-0.794	-0.084	0.605	-0.792	-0.321	-0.037	-0.023	-0.013	-0.013	0.028	0.067	0.105	0.073	-0.010
-0.099	0.562	-0.810	-0.084	0.600	-0.796	-0.302	0.022	-0.035	-0.052	-0.000	0.016	0.029	0.098	0.089	-0.018
-0.022	0.566	-0.778	-0.086	0.597	-0.798	-0.186	0.206	-0.094	0.028	0.006	0.049	0.106	0.094	0.057	-0.005
-0.053	0.527	-0.818	-0.082	0.593	-0.801	-0.229	-0.220	-0.022	-0.007	-0.029	0.012	0.075	0.134	0.097	0.003
0.040	0.551	-0.727	-0.088	0.590	-0.802	-0.189	0.387	-0.035	0.091	-0.003	0.104	0.168	0.111	0.007	0.005
-0.018	0.551	-0.794	-0.091	0.587	-0.804	-0.210	0.259	-0.031	0.037	0.000	0.039	0.110	0.111	0.074	0.012
-0.099	0.520	-0.830	-0.091	0.583	-0.807	-0.217	-0.052	0.016	-0.044	-0.027	0.006	0.030	0.143	0.110	0.002
-0.007	0.524	-0.818	-0.096	0.581	-0.808	-0.132	0.373	-0.067	0.053	-0.021	0.018	0.122	0.140	0.098	-0.008
-0.114	0.524	-0.810	-0.096	0.580	-0.809	-0.080	0.044	-0.043	-0.054	-0.020	0.027	0.014	0.140	0.091	-0.020
-0.053	0.527	-0.802	-0.099	0.578	-0.810	-0.119	0.243	-0.036	0.011	-0.014	0.035	0.076	0.137	0.083	-0.002
-0.099	0.539	-0.814	-0.099	0.576	-0.812	-0.141	-0.033	-0.025	-0.035	-0.000	0.025	0.030	0.125	0.095	-0.020
-0.007	0.531	-0.794	-0.108	0.574	-0.812	-0.089	0.639	-0.080	0.066	-0.006	0.045	0.122	0.134	0.075	-0.010
-0.126	0.500	-0.842	-0.108	0.573	-0.812	-0.073	0.034	-0.040	-0.052	-0.036	-0.002	0.003	0.165	0.122	-0.006
-0.087	0.516	-0.845	-0.111	0.571	-0.813	-0.114	0.192	-0.038	-0.011	-0.019	-0.005	0.042	0.150	0.126	-0.005
-0.041	0.520	-0.802	-0.115	0.570	-0.814	-0.098	0.302	-0.058	0.039	-0.013	0.039	0.088	0.147	0.083	-0.012
-0.110	0.531	-0.802	-0.117	0.567	-0.815	-0.164	0.163	-0.050	-0.028	0.001	0.040	0.018	0.136	0.083	-0.002
-0.064	0.516	-0.814	-0.120	0.564	-0.817	-0.181	0.310	-0.097	0.022	-0.012	0.030	0.065	0.152	0.095	-0.010
-0.080	0.504	-0.826	-0.126	0.561	-0.818	-0.225	0.453	-0.113	0.013	-0.020	0.020	0.049	0.163	0.106	-0.019
-0.149	0.524	-0.861	-0.125	0.556	-0.822	-0.257	-0.092	-0.036	-0.058	0.003	-0.013	0.020	0.144	0.142	-0.008
-0.110	0.524	-0.822	-0.130	0.553	-0.823	-0.224	0.356	-0.062	-0.014	0.007	0.029	0.018	0.144	0.102	-0.000
-0.064	0.497	-0.794	-0.134	0.550	-0.824	-0.186	0.333	-0.067	0.036	-0.017	0.058	0.065	0.172	0.074	-0.006
-0.030	0.470	-0.810	-0.134	0.546	-0.827	-0.216	0.001	-0.017	0.070	-0.040	0.045	0.099	0.199	0.090	0.004
-0.110	0.473	-0.818	-0.135	0.542	-0.829	-0.243	0.130	-0.079	-0.009	-0.032	0.039	0.018	0.195	0.098	0.005
-0.080	0.446	-0.790	-0.140	0.539	-0.831	-0.227	0.354	-0.100	0.026	-0.055	0.069	0.048	0.222	0.070	-0.002
-0.107	0.442	-0.814	-0.141	0.536	-0.832	-0.166	0.164	-0.088	0.000	-0.056	0.047	0.021	0.226	0.094	-0.020
-0.130	0.477	-0.845	-0.143	0.534	-0.833	-0.110	0.149	-0.091	-0.021	-0.020	0.016	0.002	0.190	0.125	-0.014
-0.130	0.462	-0.798	-0.147	0.534	-0.833	-0.032	0.284	-0.094	-0.018	-0.035	0.063	0.002	0.206	0.078	-0.015
-0.083	0.477	-0.790	-0.153	0.535	-0.831	0.064	0.423	-0.082	0.034	-0.021	0.069	0.045	0.190	0.070	-0.013
-0.118	0.446	-0.845	-0.155	0.537	-0.829	0.095	0.180	-0.070	0.001	-0.053	0.013	0.010	0.221	0.125	-0.009
-0.122	0.431	-0.830	-0.160	0.540	-0.826	0.220	0.391	-0.098	0.003	-0.072	0.025	0.006	0.236	0.109	-0.008
-0.122	0.431	-0.830	-0.162	0.545	-0.823	0.273	0.165	-0.076	0.004	-0.077	0.022	0.006	0.236	0.109	-0.017
-0.149	0.466	-0.798	-0.166	0.550	-0.818	0.304	0.346	-0.147	-0.019	-0.047	0.049	0.021	0.201	0.078	-0.024
-0.160	0.470	-0.810	-0.169	0.556	-0.814	0.337	0.305	-0.152	-0.027	-0.049	0.033	0.033	0.196	0.090	-0.027
-0.168	0.473	-0.818	-0.170	0.563	-0.809	0.380	0.173	-0.175	-0.034	-0.052	0.021	0.041	0.192	0.097	-0.029
-0.145	0.450	-0.782	-0.175	0.570	-0.803	0.425	0.415	-0.172	-0.006	-0.082	0.050	0.018	0.215	0.061	-0.021
-0.145	0.485	-0.790	-0.177	0.577	-0.797	0.440	0.221	-0.142	-0.005	-0.055	0.037	0.018	0.179	0.069	-0.017
-0.114	0.504	-0.759	-0.181	0.586	-0.790	0.517	0.393	-0.150	0.031	-0.044	0.061	0.012	0.160	0.038	-0.025
-0.160	0.500	-0.798	-0.185	0.595	-0.782	0.574	0.384	-0.145	-0.011	-0.057	0.014	0.034	0.163	0.077	-0.028
-0.230	0.516	-0.798	-0.185	0.604	-0.775	0.567	0.067	-0.112	-0.081	-0.051	0.007	0.104	0.147	0.076	-0.026
-0.187	0.535	-0.771	-0.188	0.615	-0.766	0.639	0.277	-0.158	-0.036	-0.042	0.026	0.062	0.127	0.049	-0.039
-0.153	0.555	-0.767	-0.190	0.626	-0.756	0.691	0.351	-0.190	0.002	-0.034	0.020	0.027	0.107	0.044	-0.034
-0.210	0.562	-0.763	-0.193	0.637	-0.746	0.736	0.257	-0.141	-0.054	-0.038	0.014	0.085	0.099	0.040	-0.028
-0.153	0.562	-0.778	-0.195	0.649	-0.736	0.771	0.267	-0.136	0.006	-0.049	-0.012	0.028	0.098	0.055	-0.023
-0.210	0.543	-0.755	-0.196	0.661	-0.724	0.817	0.180	-0.104	-0.050	-0.081	0.000	0.086	0.116	0.031	-0.025
-0.160	0.574	-0.688	-0.199	0.673	-0.712	0.820	0.302	-0.118	0.002	-0.062	0.055	0.036	0.085	0.036	-0.021
-0.176	0.620	-0.711	-0.202	0.685	-0.700	0.850	0.325	-0.094	-0.010	-0.028	0.019	0.051	0.037	0.013	-0.033
-0.218	0.647	-0.751	-0.203	0.697	-0.688	0.809	0.183	-0.106	-0.051	-0.013	-0.033	0.094	0.009	0.026	-0.029
-0.241	0.655	-0.755	-0.202	0.708	-0.677	0.793	-0.034	-0.083	-0.075	-0.016	-0.047	0.117	0.001	0.030	-0.035
-0.187	0.670	-0.676	-0.202	0.719	-0.665	0.810	0.133	-0.086	-0.021	-0.012	0.019	0.063	0.015	0.050	-0.033
-0.226	0.686	-0.708	-0.203	0.729	-0.653	0.785	0.131	-0.053	-0.058	-0.007	-0.024	0.102	0.032	0.019	-0.030
-0.191	0.701	-0.727	-0.203	0.740	-0.642	0.778	0.094	-0.108	-0.024	-0.002	-0.055	0.067	0.048	0.001	-0.024
-0.195	0.694	-0.680	-0.201	0.748	-0.632	0.693	-0.099	-0.022	-0.030	-0.018	-0.018	0.072	0.041	0.047	-0.014
-0.195	0.709	-0.656	-0.202	0.758	-0.620	0.750	0.146	-0.043	-0.028	-0.012	-0.006	0.072	0.057	0.070	-0.008
-0.149	0.732	-0.668	-0.202	0.767	-0.609	0.735	0.031	-0.009	0.018	0.002	-0.029	0.026	0.081	0.059	-0.012
-0.218	0.728	-0.719	-0.202	0.775	-0.599	0.673	-0.086	0.044	-0.052	-0.010	-0.090	0.096	0.078	0.007	-0.013
-0.210	0.728	-0.672	-0.201	0.783	-0.589	0.707	-0.186	0.054	-0.045	-0.018	-0.053	0.088	0.079	0.054	-0.010
-0.218	0.771	-0.668	-0.202	0.790	-0.578	0.707	0.060	0.056	-0.051	0.017	-0.060	0.095	0.122	0.059	-0.015
-0.203	0.779	-0.676	-0.203	0.798	-0.567	0.745	-0.049	0.097	-0.035	0.017	-0.079	0.080	0.130	0.051	-0.011
-0.203	0.779	-0.676	-0.205	0.807	-0.554	0.815	0.068	0.065	-0.033	0.008	-0.092	0.080	0.131	0.052	-0.010
-0.191	0.798	-0.625	-0.207	0.815	-0.540	0.810	0.066	0.094	-0.019	0.019	-0.054	0.068	0.150	0.103	0.006
-0.230	0.794	-0.660	-0.207	0.823	-0.528	0.814	-0.237	0.125	-0.058	0.007	-0.102	0.107	0.146	0.068	0.018
-0.153	0.786	-0.641	-0.209	0.831	-0.515	0.795	0.030	0.127	0.021	-0.008	-0.095	0.030	0.139	0.088	0.014
-0.176	0.821	-0.700	-0.213	0.837	-0.505	0.638	0.109	0.161	0.002	0.021	-0.165	0.053	0.174	0.029	-0.005
-0.245	0.825	-0.637	-0.217	0.840	-0.497	0.441	0.154	0.187	-0.063	0.021	-0.110	0.122	0.178	0.093	-0.018
-0.314	0.829	-0.601	-0.220	0.842	-0.492	0.355	-0.059	0.195	-0.129	0.023	-0.080	0.191	0.182	0.128	-0.037
-0.295	0.813	-0.558	-0.221	0.845	-0.488	0.297	-0.207	0.135	-0.109	0.005	-0.040	0.171	0.167	0.171	-0.044
-0.245	0.813	-0.558	-0.220	0.847	-0.484	0.270	-0.235	0.105	-0.060	0.003	-0.044	0.121	0.167	0.170	-0.027
-0.191	0.837	-0.585	-0.221	0.848	-0.482	0.197	-0.132	0.101	-0.005	0.025	-0.074	0.066	0.191	0.142	0.003
-0.137	0.856	-0.558	-0.222	0.850	-0.478	0.249	-0.026	0.140	0.050	0.043	-0.050	0.011	0.210	0.169	0.042
-0.149	0.871	-0.558	-0.225	0.852	-0.472	0.342	0.037	0.151	0.042	0.056	-0.056	0.022	0.225	0.168	0.084
-0.110	0.883	-0.601	-0.227	0.855	-0.466	0.380	0.011	0.134	0.082	0.064	-0.106	0.017	0.237	0.124	0.111
-0.064	0.837	-0.637	-0.229	0.858	-0.459	0.387	0.121	0.048	0.130	0.015	-0.148	0.064	0.191	0.088	0.125
-0.091	0.821	-0.660	-0.229	0.862	-0.452	0.420	0.080	0.034	0.104	-0.004	-0.179	0.038	0.175	0.064	0.144
-0.130	0.840	-0.700	-0.229	0.865	-0.446	0.432	-0.107	0.061	0.065	0.012	-0.224	0.001	0.194	0.024	0.161
-0.114	0.833	-0.696	-0.229	0.869	-0.440	0.444	-0.131	0.054	0.080	0.001	-0.227	0.015	0.186	0.028	0.162
-0.072	0.840	-0.723	-0.226	0.871	-0.435	0.353	-0.164	-0.009	0.120	0.005	-0.259	0.058	0.194	0.000	0.177
-0.099	0.864	-0.731	-0.223	0.875	-0.430	0.380	-0.269	-0.031	0.090	0.025	-0.271	0.032	0.217	0.008	0.189
-0.030	0.879	-0.719	-0.219	0.877	-0.427	0.323	-0.334	-0.040	0.155	0.038	-0.263	0.101	0.233	0.003	0.205
-0.041	0.883	-0.652	-0.216	0.879	-0.424	0.247	-0.240	-0.034	0.140	0.040	-0.199	0.090	0.237	0.069	0.197
-0.003	0.910	-0.644	-0.213	0.880	-0.424	0.069	-0.092	-0.057	0.176	0.066	-0.191	0.128	0.264	0.077	0.184
-0.068	0.910	-0.648	-0.208	0.880	-0.427	0.012	-0.521	-0.039	0.105	0.066	-0.192	0.062	0.264	0.072	0.150
-0.110	0.949	-0.625	-0.203	0.880	-0.430	-0.086	-0.411	-0.065	0.057	0.106	-0.165	0.020	0.302	0.096	0.117
-0.141	0.964	-0.577	-0.197	0.878	-0.435	-0.183	-0.419	-0.078	0.021	0.122	-0.113	0.012	0.317	0.144	0.088
-0.157	0.949	-0.566	-0.193	0.876	-0.442	-0.260	-0.445	-0.021	0.002	0.109	-0.094	0.028	0.301	0.156	0.059
-0.095	0.945	-0.550	-0.189	0.873	-0.450	-0.379	-0.305	-0.037	0.060	0.109	-0.070	0.034	0.297	0.173	0.041
-0.160	0.945	-0.562	-0.186	0.869	-0.458	-0.382	-0.328	-0.039	-0.010	0.112	-0.074	0.032	0.297	0.161	0.035
-0.141	0.945	-0.542	-0.181	0.865	-0.467	-0.460	-0.279	-0.077	0.005	0.116	-0.045	0.013	0.297	0.181	0.041
-0.126	0.933	-0.554	-0.176	0.860	-0.479	-0.584	-0.415	-0.069	0.015	0.110	-0.046	0.002	0.285	0.170	0.033
-0.080	0.883	-0.538	-0.173	0.854	-0.490	-0.629	-0.098	-0.088	0.059	0.065	-0.019	0.048	0.234	0.187	0.025
-0.099	0.844	-0.546	-0.170	0.848	-0.502	-0.660	-0.157	-0.099	0.036	0.033	-0.014	0.027	0.195	0.179	0.013
-0.168	0.833	-0.581	-0.166	0.841	-0.515	-0.742	-0.268	-0.096	-0.037	0.028	-0.036	0.043	0.182	0.143	-0.000
-0.160	0.825	-0.530	-0.162	0.833	-0.530	-0.791	-0.300	-0.035	-0.034	0.029	0.029	0.035	0.173	0.194	-0.015
-0.168	0.817	-0.589	-0.159	0.824	-0.544	-0.802	-0.359	0.040	-0.044	0.030	-0.015	0.043	0.164	0.135	-0.023
-0.133	0.825	-0.577	-0.156	0.815	-0.558	-0.819	-0.214	0.014	-0.012	0.046	0.011	0.009	0.170	0.146	-0.026
-0.114	0.813	-0.585	-0.154	0.806	-0.572	-0.782	-0.221	-0.000	0.005	0.043	0.016	0.011	0.157	0.137	-0.019
-0.149	0.775	-0.597	-0.150	0.796	-0.586	-0.847	-0.403	0.061	-0.034	0.015	0.019	0.024	0.117	0.125	-0.018
-0.107	0.806	-0.589	-0.149	0.785	-0.601	-0.876	-0.113	0.045	0.008	0.056	0.041	0.019	0.147	0.132	-0.023
-0.145	0.790	-0.641	-0.146	0.775	-0.614	-0.808	-0.345	0.073	-0.034	0.051	0.004	0.019	0.130	0.079	-0.023
-0.149	0.833	-0.656	-0.146	0.764	-0.628	-0.889	-0.060	0.033	-0.038	0.104	0.002	0.023	0.171	0.063	-0.037
-0.103	0.813	-0.641	-0.144	0.753	-0.642	-0.878	-0.159	0.024	0.007	0.096	0.031	0.024	0.150	0.078	-0.048
-0.210	0.752	-0.656	-0.140	0.742	-0.656	-0.848	-0.379	0.042	-0.105	0.045	0.029	0.083	0.087	0.061	-0.049
-0.176	0.755	-0.723	-0.138	0.730	-0.669	-0.904	-0.168	0.010	-0.073	0.061	-0.024	0.048	0.090	0.007	-0.037
-0.137	0.690	-0.708	-0.131	0.718	-0.683	-0.844	-0.611	0.077	-0.041	0.007	0.005	0.009	0.023	0.008	-0.049
-0.045	0.686	-0.660	-0.128	0.707	-0.695	-0.803	-0.197	0.017	0.048	0.014	0.065	0.084	0.018	0.054	-0.023
-0.137	0.667	-0.688	-0.124	0.696	-0.708	-0.824	-0.323	-0.012	-0.049	0.006	0.049	0.008	0.002	0.026	-0.004
-0.033	0.647	-0.676	-0.118	0.683	-0.721	-0.918	-0.327	-0.067	0.049	0.000	0.075	0.097	0.023	0.037	0.008
-0.030	0.651	-0.743	-0.114	0.669	-0.735	-0.990	-0.165	-0.127	0.049	0.018	0.021	0.101	0.020	0.031	0.021
-0.053	0.636	-0.771	-0.114	0.653	-0.749	-1.062	0.187	-0.126	0.027	0.018	0.007	0.078	0.036	0.059	0.023
0.051	0.620	-0.692	-0.113	0.638	-0.762	-1.042	0.051	-0.119	0.129	0.018	0.099	0.183	0.053	0.019	0.014
-0.114	0.551	-0.767	-0.110	0.621	-0.776	-1.110	-0.128	-0.063	-0.039	-0.035	0.039	0.018	0.124	0.057	0.007
-0.083	0.512	-0.775	-0.108	0.605	-0.789	-1.027	-0.108	-0.051	-0.011	-0.057	0.044	0.049	0.163	0.065	0.003
-0.041	0.547	-0.751	-0.108	0.590	-0.800	-0.934	0.072	-0.054	0.032	-0.008	0.079	0.091	0.129	0.042	-0.006
-0.041	0.547	-0.751	-0.108	0.577	-0.810	-0.810	0.021	-0.095	0.031	0.005	0.088	0.091	0.130	0.043	0.007
-0.010	0.543	-0.802	-0.108	0.565	-0.818	-0.728	0.135	-0.101	0.063	0.013	0.045	0.122	0.134	0.094	0.010
-0.037	0.535	-0.806	-0.107	0.555	-0.825	-0.624	-0.011	-0.101	0.034	0.015	0.048	0.096	0.142	0.099	0.011
-0.064	0.473	-0.798	-0.109	0.546	-0.831	-0.563	0.182	-0.055	0.009	-0.038	0.061	0.068	0.204	0.091	0.014
-0.057	0.473	-0.845	-0.111	0.537	-0.836	-0.520	0.105	0.001	0.019	-0.029	0.019	0.076	0.205	0.139	0.004
-0.041	0.450	-0.798	-0.116	0.530	-0.840	-0.419	0.340	0.022	0.040	-0.045	0.070	0.091	0.228	0.092	0.003
-0.083	0.477	-0.842	-0.120	0.524	-0.843	-0.351	0.209	0.032	0.002	-0.012	0.030	0.048	0.201	0.135	0.003
-0.068	0.493	-0.849	-0.123	0.519	-0.846	-0.280	0.214	-0.024	0.020	0.008	0.024	0.064	0.185	0.143	-0.001
-0.099	0.477	-0.865	-0.126	0.515	-0.848	-0.249	0.153	-0.032	-0.008	-0.003	0.011	0.033	0.201	0.159	-0.004
-0.091	0.442	-0.845	-0.127	0.511	-0.850	-0.225	0.140	-0.109	0.001	-0.035	0.032	0.041	0.236	0.139	-0.001
-0.060	0.423	-0.782	-0.131	0.509	-0.851	-0.163	0.358	-0.147	0.036	-0.051	0.096	0.072	0.256	0.076	0.008
-0.072	0.454	-0.822	-0.132	0.506	-0.853	-0.209	0.148	-0.135	0.026	-0.017	0.058	0.061	0.225	0.115	-0.004
-0.010	0.427	-0.782	-0.140	0.503	-0.853	-0.157	0.588	-0.166	0.095	-0.042	0.098	0.122	0.252	0.076	-0.014
-0.168	0.446	-0.826	-0.144	0.501	-0.853	-0.165	0.315	-0.134	-0.058	-0.020	0.055	0.036	0.233	0.119	-0.032
-0.149	0.435	-0.802	-0.149	0.498	-0.854	-0.162	0.380	-0.160	-0.034	-0.029	0.079	0.017	0.245	0.096	-0.038
-0.191	0.427	-0.818	-0.151	0.497	-0.855	-0.108	0.202	-0.156	-0.074	-0.036	0.064	0.060	0.253	0.111	-0.053
-0.126	0.423	-0.822	-0.154	0.496	-0.854	-0.064	0.243	-0.174	-0.006	-0.039	0.060	0.006	0.257	0.115	-0.042
-0.122	0.442	-0.810	-0.160	0.496	-0.854	-0.070	0.497	-0.207	0.004	-0.019	0.071	0.010	0.238	0.103	-0.034
-0.118	0.446	-0.806	-0.161	0.495	-0.854	-0.061	0.192	-0.177	0.009	-0.015	0.074	0.013	0.235	0.100	-0.026
-0.133	0.415	-0.838	-0.163	0.495	-0.853	-0.013	0.226	-0.225	-0.005	-0.046	0.042	0.003	0.266	0.131	-0.027
-0.160	0.412	-0.810	-0.167	0.497	-0.852	0.029	0.402	-0.239	-0.027	-0.051	0.068	0.030	0.270	0.103	-0.025
-0.157	0.450	-0.845	-0.169	0.499	-0.850	0.080	0.220	-0.242	-0.023	-0.014	0.031	0.026	0.231	0.139	-0.023
-0.133	0.408	-0.838	-0.168	0.501	-0.849	0.110	0.125	-0.237	0.000	-0.059	0.038	0.003	0.274	0.130	-0.020
-0.122	0.415	-0.830	-0.170	0.505	-0.846	0.179	0.271	-0.261	0.013	-0.055	0.043	0.008	0.266	0.122	-0.011
-0.118	0.419	-0.802	-0.173	0.509	-0.843	0.204	0.291	-0.239	0.020	-0.056	0.067	0.012	0.263	0.094	-0.000
-0.133	0.442	-0.826	-0.175	0.514	-0.839	0.267	0.337	-0.271	0.007	-0.038	0.040	0.004	0.240	0.118	-0.000
-0.103	0.435	-0.826	-0.177	0.521	-0.835	0.324	0.277	-0.274	0.039	-0.052	0.036	0.026	0.247	0.117	-0.002
-0.145	0.458	-0.814	-0.181	0.528	-0.830	0.405	0.402	-0.258	0.001	-0.036	0.042	0.016	0.224	0.105	-0.006
-0.145	0.458	-0.814	-0.181	0.536	-0.824	0.454	0.188	-0.255	0.001	-0.044	0.036	0.017	0.223	0.105	-0.013
-0.168	0.470	-0.822	-0.184	0.546	-0.817	0.527	0.352	-0.288	-0.020	-0.042	0.021	0.040	0.212	0.112	-0.024
-0.180	0.481	-0.798	-0.185	0.556	-0.810	0.579	0.276	-0.314	-0.030	-0.041	0.038	0.052	0.200	0.088	-0.025
-0.176	0.497	-0.806	-0.184	0.567	-0.802	0.614	0.206	-0.348	-0.027	-0.037	0.022	0.049	0.184	0.096	-0.025
-0.157	0.485	-0.782	-0.186	0.579	-0.794	0.630	0.347	-0.340	-0.006	-0.059	0.037	0.030	0.195	0.071	-0.023
-0.160	0.466	-0.806	-0.187	0.590	-0.785	0.670	0.289	-0.313	-0.009	-0.090	0.005	0.034	0.214	0.094	-0.018
-0.168	0.508	-0.798	-0.187	0.602	-0.776	0.696	0.279	-0.316	-0.016	-0.059	0.003	0.042	0.171	0.086	-0.016
-0.160	0.543	-0.782	-0.186	0.614	-0.767	0.736	0.156	-0.291	-0.010	-0.037	0.010	0.035	0.135	0.070	-0.023
-0.187	0.562	-0.806	-0.186	0.627	-0.757	0.770	0.217	-0.303	-0.037	-0.030	-0.024	0.063	0.115	0.093	-0.018
-0.207	0.547	-0.782	-0.184	0.639	-0.746	0.783	0.100	-0.265	-0.058	-0.058	-0.011	0.083	0.130	0.069	-0.017
-0.130	0.566	-0.747	-0.184	0.652	-0.735	0.818	0.214	-0.244	0.018	-0.052	0.013	0.006	0.109	0.033	-0.014
-0.157	0.570	-0.751	-0.184	0.665	-0.724	0.814	0.251	-0.272	-0.008	-0.061	-0.002	0.034	0.105	0.036	-0.012
-0.149	0.620	-0.739	-0.184	0.676	-0.713	0.736	0.209	-0.244	-0.001	-0.022	-0.001	0.026	0.054	0.023	-0.014
-0.157	0.616	-0.715	-0.183	0.687	-0.703	0.741	0.145	-0.196	-0.010	-0.037	0.012	0.034	0.057	0.002	-0.021
-0.218	0.632	-0.727	-0.182	0.698	-0.693	0.721	0.085	-0.194	-0.073	-0.032	-0.010	0.096	0.040	0.010	-0.024
-0.176	0.655	-0.727	-0.181	0.709	-0.682	0.720	0.153	-0.187	-0.031	-0.019	-0.021	0.054	0.016	0.009	-0.030
-0.168	0.674	-0.700	-0.179	0.719	-0.671	0.759	0.086	-0.183	-0.025	-0.010	-0.004	0.047	0.005	0.019	-0.034
-0.183	0.670	-0.711	-0.178	0.730	-0.660	0.758	0.076	-0.195	-0.042	-0.025	-0.027	0.063	0.002	0.008	-0.031
-0.183	0.686	-0.700	-0.175	0.740	-0.649	0.749	0.004	-0.165	-0.044	-0.020	-0.026	0.064	0.019	0.021	-0.030
-0.203	0.694	-0.696	-0.174	0.750	-0.638	0.716	0.051	-0.132	-0.065	-0.021	-0.033	0.083	0.028	0.025	-0.034
-0.160	0.721	-0.660	-0.173	0.760	-0.627	0.757	0.003	-0.107	-0.024	-0.004	-0.009	0.041	0.056	0.062	-0.032
-0.191	0.721	-0.680	-0.171	0.769	-0.617	0.732	-0.120	-0.026	-0.057	-0.013	-0.039	0.073	0.058	0.043	-0.023
-0.172	0.752	-0.664	-0.172	0.777	-0.606	0.683	0.075	0.007	-0.037	0.009	-0.034	0.054	0.090	0.059	-0.017
-0.130	0.755	-0.644	-0.172	0.785	-0.595	0.709	0.013	0.012	0.006	0.005	-0.026	0.012	0.095	0.079	-0.018
-0.164	0.748	-0.641	-0.171	0.793	-0.584	0.716	-0.139	0.016	-0.030	-0.011	-0.032	0.047	0.089	0.084	-0.014
-0.187	0.748	-0.664	-0.170	0.801	-0.574	0.662	-0.116	0.055	-0.054	-0.018	-0.066	0.071	0.090	0.062	-0.017
-0.176	0.779	-0.648	-0.171	0.808	-0.564	0.656	-0.068	0.084	-0.042	0.006	-0.060	0.060	0.122	0.079	-0.027
-0.207	0.798	-0.664	-0.171	0.815	-0.554	0.653	-0.183	0.113	-0.072	0.018	-0.086	0.092	0.143	0.064	-0.025
-0.207	0.798	-0.664	-0.172	0.821	-0.545	0.642	-0.083	0.153	-0.071	0.012	-0.096	0.093	0.145	0.065	-0.021
-0.172	0.810	-0.629	-0.175	0.827	-0.534	0.656	-0.013	0.181	-0.033	0.017	-0.071	0.058	0.159	0.102	-0.023
-0.187	0.806	-0.652	-0.177	0.833	-0.524	0.641	-0.171	0.218	-0.047	0.007	-0.104	0.072	0.157	0.079	-0.014
-0.218	0.833	-0.660	-0.178	0.838	-0.515	0.624	-0.296	0.278	-0.076	0.029	-0.121	0.102	0.187	0.072	-0.002
-0.183	0.860	-0.652	-0.182	0.843	-0.506	0.584	-0.058	0.247	-0.038	0.051	-0.123	0.067	0.216	0.081	0.001
-0.153	0.891	-0.621	-0.187	0.847	-0.498	0.489	0.055	0.260	-0.003	0.078	-0.099	0.036	0.249	0.115	0.004
-0.180	0.864	-0.605	-0.192	0.850	-0.491	0.414	0.029	0.264	-0.025	0.048	-0.091	0.062	0.223	0.132	-0.001
-0.176	0.840	-0.574	-0.194	0.851	-0.487	0.193	0.114	0.109	-0.018	0.024	-0.062	0.058	0.200	0.164	0.001
-0.245	0.817	-0.589	-0.194	0.851	-0.488	0.009	-0.189	0.074	-0.088	0.001	-0.077	0.126	0.177	0.149	-0.003
-0.153	0.783	-0.546	-0.193	0.849	-0.491	-0.114	-0.182	0.068	0.004	-0.032	-0.031	0.033	0.141	0.193	0.003
-0.137	0.779	-0.499	-0.196	0.848	-0.492	-0.057	-0.014	0.159	0.022	-0.035	0.017	0.017	0.137	0.242	0.016
-0.118	0.833	-0.495	-0.201	0.849	-0.488	0.184	0.173	0.231	0.047	0.018	0.018	0.002	0.192	0.247	0.059
-0.099	0.875	-0.526	-0.206	0.851	-0.483	0.308	0.096	0.251	0.071	0.058	-0.019	0.021	0.235	0.217	0.096
-0.060	0.879	-0.656	-0.210	0.853	-0.477	0.287	0.274	0.125	0.113	0.060	-0.155	0.059	0.239	0.088	0.138
-0.049	0.856	-0.755	-0.212	0.855	-0.474	0.186	0.198	0.055	0.127	0.036	-0.257	0.069	0.217	0.010	0.162
-0.037	0.802	-0.771	-0.215	0.855	-0.473	0.071	0.164	0.071	0.141	-0.019	-0.274	0.079	0.163	0.024	0.168
-0.091	0.790	-0.727	-0.215	0.854	-0.473	0.069	-0.082	0.121	0.088	-0.030	-0.230	0.024	0.153	0.020	0.178
-0.160	0.779	-0.747	-0.217	0.855	-0.472	0.132	-0.125	0.147	0.020	-0.042	-0.251	0.046	0.142	0.002	0.178
-0.076	0.786	-0.830	-0.216	0.855	-0.472	0.114	-0.240	0.113	0.104	-0.035	-0.334	0.037	0.151	0.080	0.185
-0.080	0.817	-0.838	-0.212	0.855	-0.473	0.139	-0.580	0.108	0.096	-0.004	-0.340	0.031	0.183	0.088	0.221
0.001	0.856	-0.794	-0.207	0.856	-0.473	0.153	-0.529	0.044	0.172	0.033	-0.296	0.109	0.222	0.043	0.248
0.117	0.864	-0.727	-0.203	0.857	-0.473	0.089	-0.242	-0.025	0.283	0.040	-0.229	0.223	0.230	0.024	0.244
0.020	0.879	-0.692	-0.200	0.857	-0.474	0.053	-0.310	0.043	0.184	0.055	-0.193	0.124	0.246	0.060	0.238
-0.026	0.906	-0.688	-0.199	0.856	-0.478	-0.101	-0.308	0.119	0.137	0.084	-0.185	0.075	0.273	0.064	0.215
-0.022	0.902	-0.637	-0.198	0.853	-0.482	-0.219	-0.118	0.085	0.140	0.082	-0.129	0.076	0.269	0.115	0.163
-0.045	0.929	-0.621	-0.195	0.850	-0.489	-0.317	-0.374	0.066	0.114	0.112	-0.106	0.050	0.296	0.130	0.134
-0.114	0.937	-0.641	-0.194	0.846	-0.497	-0.375	-0.177	0.015	0.043	0.124	-0.118	0.022	0.304	0.111	0.096
-0.076	0.879	-0.589	-0.190	0.841	-0.506	-0.453	-0.304	0.018	0.079	0.070	-0.058	0.014	0.246	0.162	0.069
-0.160	0.879	-0.558	-0.186	0.835	-0.517	-0.559	-0.556	0.068	-0.011	0.076	-0.015	0.073	0.246	0.193	0.050
-0.103	0.871	-0.550	-0.182	0.828	-0.530	-0.691	-0.354	0.035	0.044	0.075	0.006	0.019	0.238	0.200	0.030
-0.110	0.852	-0.613	-0.179	0.820	-0.543	-0.730	-0.257	-0.058	0.032	0.064	-0.044	0.029	0.218	0.136	0.008
-0.168	0.840	-0.609	-0.172	0.811	-0.559	-0.880	-0.392	-0.104	-0.032	0.061	-0.024	0.090	0.206	0.138	-0.003
-0.141	0.783	-0.581	-0.169	0.801	-0.575	-0.933	-0.181	-0.110	-0.009	0.013	0.019	0.066	0.148	0.164	-0.015
-0.183	0.783	-0.585	-0.164	0.789	-0.592	-1.002	-0.370	-0.043	-0.056	0.024	0.032	0.112	0.147	0.159	-0.034
-0.141	0.783	-0.613	-0.160	0.778	-0.607	-0.924	-0.265	-0.008	-0.017	0.035	0.021	0.073	0.146	0.129	-0.031
-0.168	0.786	-0.644	-0.156	0.768	-0.622	-0.867	-0.354	-0.014	-0.049	0.050	0.004	0.102	0.148	0.096	-0.031
-0.114	0.736	-0.629	-0.152	0.756	-0.636	-0.895	-0.280	-0.003	0.001	0.011	0.034	0.052	0.097	0.110	-0.027
-0.110	0.725	-0.637	-0.150	0.746	-0.649	-0.799	-0.164	-0.017	0.002	0.009	0.039	0.051	0.084	0.101	-0.038
-0.137	0.744	-0.633	-0.147	0.736	-0.661	-0.811	-0.194	-0.014	-0.028	0.039	0.056	0.081	0.102	0.103	-0.050
-0.160	0.744	-0.617	-0.146	0.726	-0.672	-0.749	-0.049	-0.021	-0.052	0.049	0.083	0.107	0.101	0.116	-0.054
-0.214	0.740	-0.700	-0.141	0.716	-0.683	-0.703	-0.370	-0.006	-0.111	0.054	0.012	0.164	0.096	0.032	-0.061
-0.110	0.759	-0.648	-0.139	0.705	-0.695	-0.811	-0.161	-0.002	-0.010	0.084	0.075	0.063	0.114	0.081	-0.053
-0.137	0.674	-0.719	-0.133	0.694	-0.708	-0.825	-0.413	-0.019	-0.043	0.011	0.017	0.093	0.027	0.008	-0.038
-0.076	0.643	-0.704	-0.129	0.682	-0.720	-0.806	-0.220	-0.058	0.014	-0.009	0.045	0.035	0.005	0.021	-0.033
-0.083	0.636	-0.731	-0.128	0.671	-0.730	-0.774	0.047	-0.109	0.005	-0.006	0.027	0.045	0.014	0.008	-0.038
-0.160	0.636	-0.743	-0.121	0.659	-0.742	-0.835	-0.424	-0.046	-0.078	0.006	0.028	0.125	0.016	0.023	-0.026
-0.122	0.605	-0.739	-0.117	0.648	-0.753	-0.759	-0.171	-0.084	-0.044	-0.014	0.042	0.090	0.048	0.022	-0.025
-0.049	0.593	-0.751	-0.115	0.637	-0.762	-0.708	-0.101	-0.064	0.027	-0.015	0.040	0.020	0.061	0.036	-0.026
-0.045	0.566	-0.739	-0.112	0.627	-0.771	-0.667	-0.086	-0.076	0.028	-0.032	0.060	0.019	0.090	0.027	-0.003
-0.068	0.527	-0.767	-0.112	0.618	-0.778	-0.585	0.044	-0.094	0.004	-0.062	0.040	0.046	0.130	0.057	-0.007
-0.026	0.531	-0.794	-0.108	0.609	-0.786	-0.611	-0.206	-0.038	0.042	-0.049	0.021	0.007	0.128	0.087	-0.008
-0.157	0.531	-0.838	-0.110	0.599	-0.793	-0.592	0.174	-0.073	-0.086	-0.039	-0.016	0.141	0.129	0.133	-0.013
-0.045	0.539	-0.775	-0.110	0.591	-0.799	-0.498	0.039	-0.020	0.025	-0.024	0.053	0.033	0.122	0.072	-0.014
-0.080	0.524	-0.806	-0.108	0.585	-0.804	-0.424	-0.052	-0.050	-0.011	-0.033	0.027	0.071	0.139	0.106	-0.032
-0.080	0.524	-0.806	-0.113	0.578	-0.808	-0.380	0.321	-0.069	-0.007	-0.027	0.030	0.074	0.140	0.108	-0.012
-0.130	0.493	-0.826	-0.111	0.574	-0.812	-0.290	-0.088	-0.043	-0.058	-0.053	0.014	0.128	0.172	0.130	-0.021
-0.037	0.497	-0.834	-0.111	0.571	-0.814	-0.178	0.062	-0.043	0.034	-0.046	0.008	0.038	0.169	0.140	-0.012
-0.110	0.500	-0.838	-0.110	0.568	-0.816	-0.149	-0.068	-0.012	-0.040	-0.040	0.006	0.115	0.166	0.146	-0.011
-0.033	0.504	-0.810	-0.112	0.565	-0.817	-0.171	0.142	-0.002	0.039	-0.033	0.035	0.042	0.163	0.120	-0.010
-0.064	0.504	-0.786	-0.117	0.564	-0.817	-0.056	0.295	-0.014	0.012	-0.032	0.059	0.076	0.163	0.099	-0.021
-0.133	0.508	-0.842	-0.117	0.563	-0.818	-0.035	0.016	0.049	-0.056	-0.028	0.004	0.149	0.160	0.156	-0.017
-0.110	0.527	-0.853	-0.117	0.563	-0.818	0.007	-0.018	0.033	-0.033	-0.008	-0.008	0.130	0.141	0.169	-0.023
-0.087	0.520	-0.806	-0.120	0.564	-0.817	0.050	0.180	-0.022	-0.007	-0.016	0.038	0.111	0.148	0.124	-0.030
-0.087	0.497	-0.830	-0.125	0.565	-0.816	0.027	0.346	-0.054	-0.003	-0.040	0.013	0.115	0.171	0.149	-0.018
-0.130	0.485	-0.845	-0.124	0.564	-0.817	-0.035	-0.074	0.001	-0.046	-0.051	-0.002	0.161	0.182	0.167	-0.018
-0.080	0.516	-0.842	-0.126	0.562	-0.817	-0.110	0.205	-0.057	0.006	-0.018	0.002	0.115	0.151	0.165	-0.022
-0.122	0.504	-0.861	-0.126	0.561	-0.818	-0.067	0.003	-0.052	-0.037	-0.028	-0.017	0.161	0.162	0.186	-0.031
-0.126	0.508	-0.861	-0.121	0.561	-0.819	-0.010	-0.261	-0.051	-0.045	-0.024	-0.016	0.169	0.158	0.188	-0.015
-0.122	0.527	-0.806	-0.120	0.560	-0.820	-0.062	-0.076	-0.016	-0.043	-0.004	0.040	0.169	0.139	0.134	-0.026
-0.033	0.504	-0.822	-0.124	0.560	-0.819	0.000	0.330	-0.041	0.050	-0.027	0.023	0.085	0.161	0.152	-0.019
-0.141	0.473	-0.857	-0.122	0.559	-0.820	-0.041	-0.165	0.012	-0.060	-0.057	-0.011	0.196	0.192	0.189	-0.015
-0.076	0.493	-0.842	-0.126	0.559	-0.820	0.011	0.271	-0.050	0.009	-0.038	0.003	0.134	0.172	0.174	-0.005
-0.107	0.524	-0.853	-0.126	0.560	-0.819	0.037	0.087	-0.063	-0.021	-0.007	-0.009	0.169	0.140	0.188	-0.018
-0.080	0.520	-0.818	-0.127	0.561	-0.818	0.096	0.091	-0.068	0.007	-0.013	0.025	0.146	0.143	0.154	-0.013
-0.126	0.508	-0.869	-0.129	0.562	-0.817	0.072	0.178	-0.084	-0.038	-0.025	-0.028	0.197	0.153	0.207	-0.022
-0.122	0.493	-0.853	-0.129	0.563	-0.816	0.044	0.030	-0.021	-0.033	-0.041	-0.013	0.197	0.167	0.193	-0.022
-0.130	0.485	-0.830	-0.131	0.564	-0.815	0.069	0.148	-0.055	-0.039	-0.050	0.009	0.210	0.174	0.170	-0.029
-0.107	0.504	-0.842	-0.128	0.565	-0.815	0.038	-0.196	-0.000	-0.019	-0.031	-0.002	0.191	0.153	0.183	-0.020
-0.133	0.524	-0.842	-0.131	0.565	-0.815	0.033	0.263	-0.068	-0.042	-0.012	-0.004	0.221	0.133	0.184	-0.015
-0.064	0.512	-0.814	-0.133	0.567	-0.813	0.096	0.169	-0.099	0.028	-0.026	0.022	0.156	0.143	0.158	-0.003
-0.087	0.504	-0.830	-0.130	0.568	-0.813	0.076	-0.115	-0.088	0.002	-0.035	0.006	0.183	0.150	0.175	0.004
-0.068	0.500	-0.830	-0.130	0.570	-0.812	0.082	0.112	-0.102	0.022	-0.040	0.004	0.168	0.153	0.176	0.006
-0.068	0.500	-0.830	-0.131	0.571	-0.810	0.078	0.120	-0.056	0.023	-0.041	0.003	0.171	0.152	0.177	-0.002
-0.126	0.539	-0.838	-0.132	0.573	-0.809	0.118	0.103	-0.084	-0.034	-0.004	-0.006	0.233	0.112	0.186	-0.006
-0.122	0.527	-0.853	-0.132	0.576	-0.807	0.166	0.051	-0.102	-0.030	-0.018	-0.024	0.233	0.122	0.202	-0.014
-0.122	0.539	-0.842	-0.132	0.579	-0.805	0.165	0.122	-0.129	-0.030	-0.010	-0.015	0.237	0.109	0.191	0.000
-0.110	0.520	-0.814	-0.134	0.581	-0.803	0.129	0.218	-0.143	-0.016	-0.031	0.011	0.229	0.126	0.163	0.000
-0.183	0.500	-0.830	-0.127	0.583	-0.803	0.118	-0.360	-0.084	-0.096	-0.052	-0.005	0.305	0.144	0.179	0.000
Avg ODBA	3.565
Vec ODBA	2.357
Avg ELBA	1.056
Avg EPBA	0.248
Speed	ODBA	VeDBA	ELBA	EPBA	StrkSpGn	StrSpGn_L	ISI
6.200	3.565	2.357	1.056	0.248	0.437	0.424	2.471
MeanPeak	0.044597
MeanLong	0.043246
MeanISI	2.470909
