# Supplementary material for: Averaged Propulsive Body Acceleration (APBA) Can Be Calculated from Biologging Tags That Incorporate Gyroscopes and Accelerometers to Estimate Swimming Speed, Hydrodynamic Drag and Energy Expenditure for Steller Sea Lions
Source: PLoS One. 2016 Jun 10;11(6):e0157326. doi: 10.1371/journal.pone.0157326 (PMC4902303; doi:10.1371/journal.pone.0157326)
Supplement: S3 Data — Same components as S2. (ZIP) [file pone.0157326.s003.zip › HazyNov_18/hazy6_8566_4.csv]

rawAx	rawAy	rawAz	gravX	gravY	gravZ	gyrX	gyrY	gyrZ	estAx	estAy	estAz	odbX	odbY	odbZ	spk
-0.391	-0.041	-0.735	-0.400	0.030	-0.916	0.205	-0.014	-0.296	-0.032	-0.046	0.203	0.106	0.062	0.155	-0.110
-0.364	-0.056	-0.660	-0.400	0.034	-0.916	0.095	0.014	-0.322	-0.005	-0.066	0.278	0.078	0.044	0.230	-0.080
-0.368	-0.052	-0.731	-0.394	0.034	-0.918	-0.066	-0.311	-0.197	-0.015	-0.062	0.209	0.080	0.046	0.160	-0.073
-0.222	-0.017	-0.613	-0.391	0.034	-0.920	-0.141	-0.167	-0.317	0.128	-0.027	0.329	0.068	0.079	0.278	-0.056
-0.337	-0.075	-0.648	-0.384	0.030	-0.923	-0.273	-0.392	-0.177	0.005	-0.081	0.296	0.046	0.020	0.243	-0.055
-0.237	0.002	-0.641	-0.379	0.023	-0.925	-0.453	-0.245	-0.217	0.101	0.003	0.306	0.056	0.095	0.252	-0.053
-0.360	0.048	-0.751	-0.369	0.018	-0.929	-0.377	-0.544	-0.163	-0.032	0.055	0.200	0.065	0.140	0.142	-0.085
-0.387	0.168	-0.924	-0.360	0.011	-0.933	-0.455	-0.469	-0.195	-0.068	0.181	0.030	0.091	0.258	0.031	-0.080
-0.460	0.102	-0.920	-0.352	0.008	-0.936	-0.259	-0.474	-0.172	-0.150	0.119	0.038	0.162	0.190	0.027	-0.115
-0.368	0.079	-0.905	-0.351	-0.001	-0.937	-0.485	-0.078	-0.069	-0.059	0.104	0.054	0.068	0.165	0.011	-0.116
-0.499	0.133	-0.964	-0.341	-0.010	-0.940	-0.536	-0.542	-0.028	-0.199	0.167	-0.002	0.198	0.217	0.069	-0.114
-0.384	0.102	-0.897	-0.336	-0.022	-0.942	-0.692	-0.269	-0.146	-0.089	0.148	0.067	0.081	0.184	0.002	-0.122
-0.310	0.064	-0.818	-0.335	-0.035	-0.941	-0.768	-0.028	-0.081	-0.016	0.123	0.145	0.008	0.144	0.078	-0.128
-0.472	-0.010	-0.905	-0.331	-0.047	-0.942	-0.655	-0.257	-0.064	-0.182	0.062	0.060	0.168	0.069	0.008	-0.113
-0.376	-0.021	-0.885	-0.331	-0.060	-0.942	-0.667	-0.010	0.009	-0.086	0.062	0.079	0.072	0.055	0.012	-0.095
-0.376	-0.044	-0.877	-0.332	-0.069	-0.941	-0.486	0.066	0.021	-0.084	0.048	0.085	0.071	0.030	0.021	-0.096
-0.268	-0.083	-0.838	-0.341	-0.080	-0.937	-0.587	0.445	0.029	0.032	0.021	0.121	0.037	0.011	0.062	-0.069
-0.376	-0.029	-0.948	-0.344	-0.089	-0.935	-0.447	0.175	0.123	-0.073	0.084	0.009	0.070	0.041	0.048	-0.078
-0.360	-0.017	-0.920	-0.356	-0.100	-0.929	-0.569	0.663	0.107	-0.045	0.107	0.031	0.055	0.051	0.020	-0.079
-0.495	0.017	-0.972	-0.364	-0.106	-0.925	-0.292	0.416	0.142	-0.172	0.148	-0.024	0.189	0.083	0.070	-0.114
-0.476	0.025	-0.999	-0.374	-0.115	-0.920	-0.457	0.551	0.091	-0.143	0.164	-0.057	0.170	0.089	0.096	-0.124
-0.572	-0.060	-1.050	-0.373	-0.127	-0.919	-0.643	-0.061	0.094	-0.240	0.091	-0.110	0.266	0.002	0.145	-0.138
-0.495	-0.091	-1.019	-0.375	-0.142	-0.916	-0.815	0.120	0.029	-0.161	0.075	-0.081	0.190	0.031	0.113	-0.128
-0.472	-0.087	-0.936	-0.379	-0.154	-0.912	-0.693	0.182	-0.016	-0.134	0.092	-0.002	0.169	0.030	0.028	-0.117
-0.460	-0.122	-0.948	-0.384	-0.163	-0.909	-0.535	0.233	-0.099	-0.118	0.066	-0.017	0.159	0.067	0.039	-0.088
-0.434	-0.110	-1.027	-0.380	-0.168	-0.910	-0.334	-0.233	-0.103	-0.094	0.082	-0.095	0.133	0.057	0.116	-0.061
-0.410	-0.087	-1.007	-0.378	-0.173	-0.909	-0.332	-0.092	-0.104	-0.073	0.110	-0.076	0.112	0.036	0.094	-0.003
-0.353	-0.187	-1.035	-0.377	-0.174	-0.910	-0.101	-0.119	-0.120	-0.017	0.011	-0.103	0.057	0.139	0.120	0.065
-0.203	-0.234	-1.082	-0.369	-0.178	-0.912	-0.272	-0.412	-0.112	0.125	-0.031	-0.148	0.091	0.187	0.165	0.118
-0.145	-0.334	-1.184	-0.355	-0.184	-0.917	-0.342	-0.734	-0.124	0.169	-0.126	-0.246	0.146	0.290	0.266	0.178
-0.160	-0.369	-1.176	-0.342	-0.188	-0.921	-0.201	-0.675	-0.100	0.141	-0.157	-0.234	0.127	0.326	0.257	0.204
-0.087	-0.369	-1.176	-0.326	-0.189	-0.926	-0.082	-0.859	-0.132	0.198	-0.156	-0.228	0.197	0.328	0.255	0.231
-0.203	-0.342	-1.212	-0.311	-0.188	-0.932	0.018	-0.806	-0.079	0.067	-0.130	-0.258	0.078	0.302	0.289	0.241
-0.003	-0.261	-1.145	-0.301	-0.182	-0.936	0.309	-0.485	-0.121	0.258	-0.055	-0.187	0.275	0.223	0.219	0.250
-0.003	-0.261	-1.145	-0.291	-0.174	-0.941	0.410	-0.507	-0.129	0.248	-0.063	-0.182	0.271	0.224	0.217	0.228
0.009	-0.164	-1.015	-0.287	-0.165	-0.944	0.411	-0.179	-0.148	0.256	0.025	-0.050	0.278	0.129	0.086	0.227
-0.118	-0.191	-1.098	-0.276	-0.156	-0.948	0.464	-0.572	-0.042	0.117	-0.011	-0.127	0.147	0.158	0.167	0.199
-0.095	-0.241	-1.054	-0.264	-0.146	-0.953	0.505	-0.608	-0.039	0.128	-0.071	-0.079	0.166	0.210	0.121	0.176
-0.064	-0.230	-1.031	-0.259	-0.137	-0.956	0.491	-0.215	-0.052	0.155	-0.069	-0.053	0.193	0.200	0.096	0.150
-0.033	-0.226	-0.991	-0.259	-0.126	-0.958	0.566	-0.000	-0.047	0.185	-0.076	-0.012	0.219	0.198	0.054	0.122
-0.110	-0.187	-1.046	-0.258	-0.115	-0.959	0.592	-0.021	-0.093	0.107	-0.049	-0.065	0.137	0.161	0.107	0.113
-0.222	-0.133	-1.039	-0.254	-0.105	-0.962	0.494	-0.233	-0.058	-0.009	-0.004	-0.055	0.021	0.109	0.098	0.091
-0.137	-0.126	-1.070	-0.256	-0.093	-0.962	0.563	0.141	-0.128	0.078	-0.008	-0.086	0.101	0.103	0.128	0.051
-0.207	-0.079	-1.106	-0.257	-0.086	-0.963	0.384	0.023	-0.091	0.010	0.030	-0.121	0.026	0.060	0.162	0.038
-0.283	-0.048	-1.125	-0.244	-0.077	-0.967	0.450	-0.679	-0.022	-0.080	0.052	-0.137	0.056	0.031	0.180	0.048
-0.172	-0.087	-1.078	-0.242	-0.069	-0.968	0.360	-0.080	-0.098	0.030	0.006	-0.088	0.051	0.072	0.132	0.035
-0.172	-0.052	-1.117	-0.230	-0.060	-0.971	0.451	-0.579	-0.036	0.018	0.032	-0.124	0.046	0.040	0.170	0.037
-0.195	0.002	-1.145	-0.225	-0.048	-0.973	0.598	-0.250	-0.028	-0.010	0.074	-0.150	0.018	0.012	0.197	0.035
-0.164	0.002	-1.082	-0.232	-0.035	-0.972	0.659	0.373	-0.038	0.028	0.061	-0.088	0.043	0.009	0.133	0.010
-0.241	0.075	-0.999	-0.241	-0.015	-0.970	1.002	0.450	-0.029	-0.040	0.115	-0.007	0.038	0.080	0.049	0.002
-0.268	0.122	-0.972	-0.242	-0.001	-0.970	0.756	0.049	0.074	-0.066	0.146	0.020	0.070	0.124	0.020	-0.025
-0.191	0.126	-0.995	-0.246	0.016	-0.969	0.823	0.211	0.000	0.015	0.134	-0.004	0.002	0.125	0.042	-0.038
-0.291	0.087	-0.936	-0.253	0.033	-0.967	0.876	0.333	-0.037	-0.079	0.078	0.053	0.103	0.083	0.018	-0.060
-0.207	0.095	-0.928	-0.253	0.047	-0.966	0.692	0.041	-0.025	0.006	0.072	0.060	0.022	0.088	0.027	-0.052
-0.349	0.068	-0.928	-0.256	0.060	-0.965	0.694	0.109	-0.063	-0.133	0.031	0.059	0.168	0.058	0.028	-0.063
-0.230	0.114	-0.952	-0.254	0.072	-0.965	0.591	-0.093	-0.032	-0.016	0.066	0.035	0.050	0.101	0.004	-0.061
-0.237	0.102	-0.936	-0.251	0.084	-0.964	0.575	-0.124	-0.088	-0.026	0.043	0.050	0.059	0.086	0.019	-0.065
-0.280	0.056	-0.948	-0.246	0.089	-0.965	0.272	-0.293	-0.065	-0.074	-0.009	0.039	0.103	0.037	0.006	-0.040
-0.207	0.044	-0.893	-0.245	0.096	-0.965	0.329	-0.014	-0.098	-0.002	-0.028	0.094	0.031	0.022	0.060	-0.043
-0.176	0.060	-0.877	-0.239	0.099	-0.966	0.155	-0.293	-0.094	0.023	-0.015	0.111	0.002	0.034	0.074	-0.044
-0.183	0.056	-0.845	-0.231	0.104	-0.967	0.226	-0.422	-0.035	0.007	-0.024	0.144	0.011	0.027	0.103	-0.040
-0.218	0.102	-0.940	-0.223	0.106	-0.969	0.112	-0.390	-0.119	-0.035	0.020	0.051	0.046	0.070	0.007	-0.068
-0.218	0.102	-0.940	-0.214	0.110	-0.971	0.170	-0.491	-0.033	-0.045	0.016	0.053	0.047	0.067	0.005	-0.067
-0.310	0.102	-0.881	-0.203	0.113	-0.973	0.165	-0.536	-0.027	-0.147	0.013	0.114	0.139	0.064	0.063	-0.075
-0.149	0.184	-0.928	-0.202	0.118	-0.972	0.202	-0.036	-0.127	0.013	0.090	0.066	0.023	0.141	0.014	-0.083
-0.230	0.176	-0.936	-0.200	0.124	-0.972	0.287	-0.111	-0.084	-0.070	0.076	0.058	0.058	0.130	0.005	-0.088
-0.241	0.122	-0.968	-0.193	0.130	-0.973	0.278	-0.349	-0.094	-0.088	0.016	0.027	0.070	0.073	0.028	-0.055
-0.191	0.122	-0.861	-0.191	0.139	-0.972	0.482	-0.069	-0.136	-0.040	0.006	0.132	0.020	0.069	0.078	-0.056
-0.130	0.072	-0.897	-0.194	0.148	-0.970	0.404	0.133	-0.135	0.024	-0.053	0.095	0.041	0.015	0.042	-0.066
-0.137	0.106	-0.889	-0.200	0.157	-0.967	0.470	0.364	-0.160	0.022	-0.027	0.100	0.033	0.046	0.050	-0.041
-0.295	0.102	-0.975	-0.191	0.167	-0.967	0.514	-0.471	-0.100	-0.144	-0.041	0.013	0.126	0.039	0.037	-0.044
-0.080	0.072	-0.885	-0.197	0.177	-0.964	0.501	0.377	-0.124	0.078	-0.082	0.101	0.090	0.004	0.053	-0.035
-0.233	0.044	-0.909	-0.193	0.188	-0.963	0.549	-0.204	-0.081	-0.080	-0.120	0.076	0.064	0.027	0.029	-0.057
-0.080	0.079	-0.873	-0.199	0.195	-0.960	0.384	0.317	-0.120	0.079	-0.093	0.109	0.089	0.004	0.064	-0.023
-0.253	0.041	-0.889	-0.195	0.204	-0.959	0.462	-0.191	-0.014	-0.098	-0.140	0.092	0.085	0.039	0.047	-0.058
-0.064	0.083	-0.806	-0.203	0.211	-0.956	0.344	0.478	-0.174	0.099	-0.105	0.172	0.103	0.001	0.128	-0.058
-0.295	0.141	-0.912	-0.207	0.219	-0.954	0.417	0.199	-0.088	-0.128	-0.055	0.063	0.129	0.053	0.021	-0.063
-0.237	0.133	-0.901	-0.198	0.225	-0.954	0.345	-0.489	-0.011	-0.080	-0.069	0.075	0.072	0.041	0.032	-0.057
-0.095	0.207	-0.798	-0.209	0.234	-0.949	0.425	0.632	-0.196	0.074	-0.004	0.173	0.070	0.110	0.133	-0.080
-0.260	0.242	-0.944	-0.209	0.238	-0.948	0.183	0.027	-0.102	-0.091	0.026	0.026	0.096	0.140	0.013	-0.045
-0.230	0.180	-0.909	-0.207	0.242	-0.948	0.187	-0.111	-0.041	-0.063	-0.039	0.061	0.066	0.073	0.022	-0.029
-0.103	0.187	-0.916	-0.202	0.242	-0.949	0.021	-0.237	-0.059	0.059	-0.032	0.054	0.061	0.077	0.013	-0.044
-0.157	0.164	-0.889	-0.203	0.244	-0.948	0.060	0.091	-0.108	0.007	-0.057	0.081	0.007	0.050	0.040	-0.015
-0.226	0.160	-0.948	-0.202	0.244	-0.948	0.018	-0.031	-0.112	-0.063	-0.062	0.022	0.063	0.042	0.020	-0.005
-0.080	0.176	-0.928	-0.195	0.243	-0.950	-0.084	-0.312	-0.098	0.076	-0.045	0.043	0.082	0.053	0.002	-0.017
-0.180	0.176	-0.948	-0.192	0.243	-0.951	-0.010	-0.124	-0.144	-0.027	-0.045	0.024	0.019	0.048	0.023	-0.014
-0.183	0.164	-1.011	-0.185	0.240	-0.953	-0.134	-0.350	-0.069	-0.037	-0.054	-0.038	0.024	0.032	0.087	0.009
-0.141	0.137	-0.936	-0.185	0.239	-0.953	-0.089	0.045	-0.179	0.005	-0.080	0.038	0.018	0.001	0.014	0.009
-0.049	0.122	-0.881	-0.178	0.236	-0.955	-0.150	-0.312	-0.091	0.091	-0.093	0.095	0.110	0.018	0.040	0.024
-0.072	0.164	-0.952	-0.179	0.234	-0.956	-0.133	0.093	-0.147	0.069	-0.048	0.024	0.086	0.020	0.033	0.021
-0.072	0.164	-0.952	-0.166	0.232	-0.958	-0.106	-0.637	-0.046	0.056	-0.046	0.027	0.086	0.016	0.035	0.011
-0.168	0.222	-0.987	-0.164	0.231	-0.959	-0.056	-0.076	-0.106	-0.042	0.012	-0.008	0.010	0.069	0.072	0.004
-0.172	0.187	-0.960	-0.157	0.231	-0.960	-0.042	-0.362	-0.081	-0.053	-0.022	0.021	0.014	0.030	0.046	-0.007
-0.087	0.187	-0.944	-0.157	0.231	-0.960	-0.009	0.028	-0.105	0.031	-0.022	0.037	0.071	0.025	0.033	-0.019
-0.103	0.153	-0.944	-0.156	0.231	-0.961	-0.025	-0.015	-0.139	0.015	-0.056	0.037	0.055	0.015	0.035	-0.025
-0.130	0.172	-0.956	-0.155	0.231	-0.960	0.004	0.016	-0.130	-0.013	-0.037	0.025	0.028	0.000	0.048	-0.018
-0.168	0.207	-0.940	-0.151	0.230	-0.961	-0.063	-0.206	-0.125	-0.056	-0.002	0.042	0.011	0.029	0.034	-0.033
-0.118	0.230	-0.948	-0.146	0.230	-0.962	-0.026	-0.227	-0.118	-0.011	0.022	0.035	0.038	0.048	0.044	-0.021
-0.160	0.272	-0.979	-0.139	0.227	-0.964	-0.156	-0.362	-0.089	-0.060	0.067	0.006	0.005	0.085	0.077	-0.021
-0.037	0.300	-1.003	-0.134	0.224	-0.965	-0.174	-0.204	-0.109	0.058	0.096	-0.017	0.117	0.107	0.101	-0.012
-0.114	0.300	-0.995	-0.132	0.221	-0.966	-0.200	-0.067	-0.083	-0.021	0.100	-0.008	0.040	0.102	0.095	-0.005
-0.122	0.272	-1.035	-0.120	0.217	-0.969	-0.192	-0.620	0.002	-0.041	0.076	-0.045	0.031	0.069	0.135	0.001
-0.076	0.226	-1.023	-0.116	0.215	-0.970	-0.105	-0.189	-0.037	0.001	0.032	-0.032	0.077	0.017	0.125	-0.015
-0.091	0.230	-0.960	-0.113	0.214	-0.970	-0.071	-0.150	-0.024	-0.017	0.036	0.032	0.062	0.016	0.064	-0.029
-0.099	0.207	-0.987	-0.116	0.213	-0.970	-0.048	0.177	-0.096	-0.022	0.014	0.004	0.054	0.012	0.093	-0.031
-0.164	0.176	-0.987	-0.112	0.212	-0.971	-0.092	-0.226	-0.038	-0.092	-0.015	0.005	0.011	0.048	0.094	-0.043
-0.099	0.187	-0.975	-0.110	0.210	-0.972	-0.081	-0.098	-0.064	-0.029	-0.002	0.017	0.054	0.041	0.085	-0.038
-0.122	0.195	-0.979	-0.111	0.209	-0.972	-0.063	0.091	-0.104	-0.050	0.007	0.013	0.030	0.038	0.092	-0.039
-0.053	0.211	-0.964	-0.104	0.207	-0.973	-0.091	-0.338	-0.034	0.012	0.024	0.030	0.097	0.027	0.079	-0.023
-0.091	0.187	-0.991	-0.104	0.206	-0.973	-0.070	0.028	-0.072	-0.026	0.002	0.003	0.058	0.055	0.108	-0.023
-0.080	0.199	-1.015	-0.102	0.205	-0.973	-0.078	-0.077	-0.061	-0.017	0.015	-0.021	0.067	0.048	0.134	-0.013
-0.099	0.199	-1.019	-0.097	0.203	-0.974	-0.073	-0.288	-0.049	-0.042	0.016	-0.024	0.046	0.053	0.140	-0.021
-0.037	0.157	-0.932	-0.099	0.203	-0.974	-0.034	0.144	-0.115	0.022	-0.026	0.063	0.106	0.100	0.055	-0.017
-0.099	0.157	-0.991	-0.096	0.203	-0.974	0.024	-0.141	-0.067	-0.042	-0.027	0.004	0.043	0.105	0.116	-0.015
-0.041	0.180	-0.944	-0.094	0.205	-0.974	0.080	-0.034	-0.112	0.014	-0.005	0.051	0.099	0.086	0.070	-0.009
-0.053	0.199	-0.999	-0.092	0.207	-0.974	0.088	-0.102	-0.092	-0.000	0.012	-0.005	0.086	0.072	0.126	-0.007
-0.049	0.211	-0.987	-0.091	0.208	-0.974	0.066	-0.015	-0.104	0.003	0.022	0.007	0.089	0.065	0.116	0.003
-0.022	0.242	-0.944	-0.089	0.211	-0.973	0.122	-0.043	-0.177	0.028	0.050	0.050	0.114	0.039	0.075	-0.002
-0.022	0.242	-0.944	-0.086	0.215	-0.973	0.171	-0.133	-0.177	0.025	0.047	0.049	0.112	0.044	0.077	-0.001
-0.072	0.272	-0.983	-0.084	0.218	-0.972	0.123	-0.053	-0.186	-0.027	0.075	0.009	0.060	0.018	0.118	-0.024
-0.037	0.292	-0.995	-0.086	0.220	-0.972	0.092	0.143	-0.213	0.009	0.092	-0.003	0.093	0.004	0.133	-0.019
-0.180	0.249	-1.031	-0.077	0.223	-0.972	0.130	-0.429	-0.170	-0.142	0.046	-0.039	0.052	0.052	0.171	-0.021
0.005	0.300	-0.983	-0.075	0.226	-0.971	0.118	-0.053	-0.235	0.040	0.094	0.008	0.131	0.007	0.126	-0.013
-0.037	0.300	-1.003	-0.071	0.228	-0.971	0.099	-0.142	-0.247	-0.006	0.091	-0.012	0.086	0.013	0.148	-0.019
-0.018	0.276	-0.991	-0.068	0.230	-0.971	0.066	-0.092	-0.212	0.010	0.066	-0.000	0.104	0.041	0.139	0.012
-0.057	0.234	-1.023	-0.062	0.231	-0.971	0.044	-0.280	-0.131	-0.034	0.023	-0.032	0.064	0.089	0.174	0.011
0.024	0.257	-0.983	-0.058	0.232	-0.971	0.029	-0.135	-0.158	0.043	0.045	0.008	0.144	0.071	0.137	0.009
0.009	0.245	-1.031	-0.051	0.231	-0.972	-0.042	-0.301	-0.111	0.021	0.034	-0.039	0.128	0.087	0.187	0.015
-0.022	0.230	-0.979	-0.048	0.232	-0.972	0.058	-0.144	-0.157	-0.013	0.018	0.012	0.097	0.109	0.138	0.020
0.051	0.234	-0.956	-0.048	0.234	-0.971	0.073	0.059	-0.185	0.060	0.020	0.035	0.171	0.111	0.118	0.006
-0.010	0.234	-1.015	-0.043	0.235	-0.971	0.057	-0.197	-0.158	-0.006	0.019	-0.024	0.109	0.117	0.180	-0.001
-0.030	0.203	-0.975	-0.039	0.235	-0.971	0.023	-0.173	-0.104	-0.029	-0.013	0.015	0.090	0.154	0.144	0.008
-0.003	0.214	-0.975	-0.043	0.236	-0.971	0.027	0.259	-0.154	0.002	-0.002	0.015	0.117	0.148	0.147	-0.010
0.032	0.249	-0.983	-0.040	0.237	-0.971	0.059	-0.126	-0.090	0.033	0.032	0.007	0.152	0.118	0.157	-0.006
-0.045	0.226	-1.007	-0.030	0.237	-0.971	-0.010	-0.549	-0.017	-0.054	0.009	-0.016	0.076	0.147	0.184	-0.002
0.059	0.222	-0.928	-0.029	0.237	-0.971	-0.026	0.004	-0.049	0.049	0.005	0.063	0.181	0.155	0.107	-0.003
0.001	0.242	-0.979	-0.024	0.236	-0.971	-0.008	-0.262	-0.024	-0.014	0.025	0.012	0.123	0.140	0.161	0.001
0.013	0.230	-0.960	-0.029	0.236	-0.971	-0.015	0.315	-0.093	0.003	0.014	0.031	0.136	0.156	0.143	0.005
0.090	0.226	-0.932	-0.025	0.235	-0.972	-0.043	-0.214	-0.058	0.075	0.011	0.059	0.213	0.165	0.117	0.010
-0.003	0.214	-0.983	-0.018	0.236	-0.972	0.037	-0.304	-0.094	-0.023	-0.002	0.008	0.121	0.181	0.170	0.022
0.078	0.218	-0.968	-0.020	0.236	-0.971	0.016	0.134	-0.098	0.059	0.002	0.023	0.202	0.181	0.156	0.033
0.093	0.203	-0.924	-0.020	0.235	-0.972	-0.078	0.050	-0.086	0.075	-0.012	0.067	0.218	0.200	0.114	0.019
0.090	0.207	-0.940	-0.021	0.232	-0.972	-0.130	0.090	-0.099	0.072	-0.006	0.052	0.214	0.200	0.132	0.028
0.009	0.218	-0.932	-0.027	0.230	-0.973	-0.104	0.337	-0.085	-0.003	0.008	0.060	0.133	0.192	0.125	0.019
0.059	0.207	-0.932	-0.025	0.228	-0.973	-0.121	-0.105	-0.052	0.045	-0.001	0.061	0.182	0.206	0.127	0.010
0.051	0.184	-0.885	-0.030	0.227	-0.973	-0.032	0.312	-0.135	0.042	-0.024	0.108	0.174	0.233	0.082	0.005
0.051	0.184	-0.885	-0.030	0.226	-0.974	-0.053	0.037	-0.103	0.042	-0.023	0.108	0.174	0.236	0.083	0.013
0.063	0.203	-0.897	-0.035	0.225	-0.974	-0.051	0.278	-0.109	0.059	-0.003	0.096	0.185	0.219	0.097	0.005
0.043	0.195	-0.924	-0.039	0.224	-0.974	-0.057	0.248	-0.098	0.043	-0.009	0.069	0.165	0.229	0.126	0.004
0.017	0.191	-0.881	-0.045	0.224	-0.974	-0.022	0.353	-0.079	0.023	-0.013	0.112	0.138	0.235	0.084	-0.001
0.020	0.164	-0.897	-0.051	0.224	-0.973	0.007	0.327	-0.136	0.032	-0.040	0.096	0.141	0.263	0.101	0.005
-0.010	0.187	-0.901	-0.057	0.224	-0.973	-0.010	0.325	-0.070	0.007	-0.016	0.092	0.111	0.242	0.105	-0.005
0.070	0.242	-0.869	-0.068	0.225	-0.972	0.053	0.628	-0.131	0.099	0.036	0.122	0.190	0.189	0.074	-0.002
-0.053	0.191	-0.944	-0.072	0.227	-0.971	0.084	0.204	-0.064	-0.020	-0.016	0.047	0.067	0.241	0.149	-0.006
0.001	0.211	-0.889	-0.077	0.229	-0.970	0.134	0.315	-0.074	0.039	0.001	0.101	0.120	0.223	0.095	0.004
-0.037	0.211	-0.901	-0.084	0.234	-0.969	0.215	0.370	-0.129	0.007	-0.003	0.087	0.081	0.225	0.107	-0.015
0.013	0.184	-0.865	-0.095	0.239	-0.966	0.251	0.623	-0.140	0.068	-0.035	0.120	0.130	0.254	0.072	-0.011
-0.080	0.187	-0.905	-0.102	0.245	-0.964	0.290	0.423	-0.128	-0.016	-0.037	0.079	0.037	0.251	0.112	-0.011
-0.072	0.211	-0.952	-0.105	0.251	-0.962	0.338	0.172	-0.124	-0.006	-0.021	0.029	0.044	0.230	0.159	-0.011
-0.030	0.211	-0.869	-0.112	0.259	-0.959	0.386	0.429	-0.168	0.043	-0.029	0.109	0.086	0.231	0.077	-0.014
-0.072	0.184	-0.873	-0.123	0.267	-0.956	0.411	0.650	-0.178	0.013	-0.064	0.102	0.044	0.259	0.080	-0.005
-0.053	0.218	-0.897	-0.125	0.276	-0.953	0.470	0.159	-0.143	0.034	-0.038	0.075	0.063	0.226	0.104	0.007
-0.068	0.218	-0.901	-0.133	0.286	-0.949	0.490	0.452	-0.165	0.026	-0.048	0.067	0.047	0.227	0.108	-0.000
-0.010	0.230	-0.853	-0.138	0.296	-0.945	0.519	0.351	-0.165	0.089	-0.046	0.111	0.104	0.217	0.061	0.004
-0.107	0.230	-0.853	-0.151	0.308	-0.939	0.614	0.743	-0.248	0.005	-0.059	0.105	0.007	0.217	0.062	-0.004
-0.083	0.234	-0.857	-0.155	0.322	-0.934	0.707	0.299	-0.182	0.033	-0.068	0.095	0.030	0.214	0.066	0.001
-0.141	0.257	-0.885	-0.163	0.337	-0.927	0.764	0.528	-0.198	-0.017	-0.060	0.061	0.028	0.192	0.094	-0.005
-0.072	0.300	-0.857	-0.173	0.354	-0.919	0.901	0.617	-0.202	0.062	-0.035	0.080	0.040	0.151	0.066	-0.001
-0.095	0.307	-0.845	-0.178	0.373	-0.911	1.013	0.343	-0.204	0.044	-0.046	0.084	0.018	0.144	0.055	0.004
-0.137	0.319	-0.869	-0.185	0.394	-0.900	1.126	0.515	-0.273	0.009	-0.056	0.050	0.025	0.134	0.078	0.006
-0.095	0.323	-0.826	-0.189	0.417	-0.889	1.230	0.380	-0.267	0.055	-0.075	0.082	0.017	0.131	0.035	0.001
-0.160	0.365	-0.822	-0.195	0.440	-0.877	1.253	0.446	-0.267	-0.005	-0.055	0.073	0.048	0.089	0.031	0.003
-0.137	0.357	-0.838	-0.200	0.463	-0.864	1.247	0.462	-0.288	0.024	-0.086	0.044	0.025	0.099	0.047	0.007
-0.118	0.439	-0.798	-0.205	0.485	-0.850	1.206	0.473	-0.307	0.048	-0.026	0.070	0.005	0.019	0.008	0.005
-0.130	0.446	-0.771	-0.212	0.506	-0.836	1.201	0.577	-0.302	0.043	-0.040	0.083	0.017	0.013	0.019	0.004
-0.137	0.458	-0.775	-0.217	0.528	-0.821	1.229	0.506	-0.308	0.040	-0.050	0.065	0.025	0.003	0.015	0.001
-0.195	0.485	-0.759	-0.219	0.550	-0.806	1.286	0.348	-0.303	-0.015	-0.045	0.065	0.083	0.023	0.031	-0.005
-0.160	0.524	-0.723	-0.223	0.573	-0.789	1.328	0.458	-0.328	0.023	-0.029	0.083	0.048	0.060	0.066	-0.014
-0.172	0.570	-0.727	-0.224	0.594	-0.772	1.310	0.335	-0.287	0.013	-0.005	0.063	0.059	0.106	0.062	-0.017
-0.214	0.570	-0.755	-0.223	0.615	-0.756	1.302	0.142	-0.271	-0.030	-0.026	0.018	0.102	0.105	0.034	-0.012
-0.157	0.582	-0.672	-0.226	0.637	-0.738	1.324	0.403	-0.283	0.030	-0.035	0.083	0.045	0.115	0.116	-0.019
-0.172	0.605	-0.656	-0.229	0.658	-0.717	1.380	0.488	-0.241	0.018	-0.033	0.078	0.060	0.137	0.132	-0.029
-0.233	0.636	-0.715	-0.229	0.679	-0.698	1.431	0.173	-0.251	-0.044	-0.023	-0.001	0.121	0.166	0.072	-0.024
-0.253	0.667	-0.688	-0.227	0.699	-0.678	1.395	0.079	-0.234	-0.066	-0.012	0.007	0.140	0.195	0.099	-0.025
-0.180	0.725	-0.637	-0.226	0.718	-0.658	1.344	0.150	-0.178	0.007	0.027	0.039	0.066	0.252	0.150	-0.025
-0.180	0.740	-0.621	-0.225	0.737	-0.637	1.422	0.190	-0.204	0.006	0.023	0.033	0.066	0.265	0.165	-0.022
-0.195	0.713	-0.629	-0.225	0.756	-0.615	1.412	0.215	-0.170	-0.009	-0.023	0.003	0.081	0.236	0.155	-0.007
-0.218	0.725	-0.629	-0.224	0.773	-0.593	1.401	0.060	-0.113	-0.033	-0.028	-0.019	0.104	0.245	0.154	-0.006
-0.172	0.771	-0.585	-0.223	0.790	-0.571	1.426	0.035	-0.127	0.012	0.001	0.002	0.057	0.289	0.197	-0.010
-0.180	0.794	-0.554	-0.223	0.806	-0.548	1.410	0.173	-0.068	0.005	0.008	0.010	0.064	0.310	0.228	-0.006
-0.230	0.810	-0.581	-0.223	0.821	-0.526	1.343	0.010	-0.014	-0.045	0.009	-0.039	0.113	0.324	0.199	-0.003
-0.176	0.840	-0.526	-0.223	0.834	-0.504	1.324	0.010	0.011	0.009	0.027	-0.006	0.059	0.353	0.253	-0.005
-0.199	0.856	-0.514	-0.225	0.847	-0.481	1.325	0.125	0.026	-0.012	0.029	-0.017	0.082	0.366	0.263	-0.009
-0.199	0.891	-0.503	-0.224	0.860	-0.459	1.330	-0.022	-0.007	-0.013	0.051	-0.028	0.081	0.398	0.274	-0.007
-0.218	0.879	-0.479	-0.226	0.871	-0.437	1.252	0.039	0.050	-0.031	0.029	-0.027	0.100	0.384	0.296	-0.005
-0.226	0.871	-0.483	-0.227	0.880	-0.417	1.165	-0.011	0.110	-0.036	0.012	-0.051	0.107	0.373	0.290	-0.008
-0.195	0.891	-0.471	-0.230	0.888	-0.398	1.098	-0.073	0.160	-0.003	0.023	-0.058	0.076	0.390	0.301	-0.006
-0.233	0.910	-0.443	-0.233	0.896	-0.378	1.076	0.132	0.162	-0.037	0.035	-0.051	0.114	0.407	0.327	-0.001
-0.226	0.914	-0.471	-0.236	0.903	-0.360	1.078	-0.148	0.223	-0.027	0.032	-0.097	0.106	0.408	0.298	0.005
-0.249	0.968	-0.487	-0.241	0.908	-0.342	1.005	-0.015	0.284	-0.045	0.081	-0.131	0.129	0.460	0.280	0.002
-0.249	0.968	-0.487	-0.247	0.913	-0.325	0.925	0.017	0.310	-0.039	0.076	-0.147	0.128	0.458	0.278	0.004
-0.260	1.061	-0.447	-0.253	0.917	-0.309	0.885	0.047	0.313	-0.044	0.165	-0.124	0.140	0.548	0.315	0.001
-0.257	1.014	-0.388	-0.259	0.920	-0.295	0.787	0.016	0.318	-0.034	0.116	-0.080	0.135	0.499	0.372	-0.001
-0.249	1.007	-0.341	-0.264	0.922	-0.284	0.607	-0.031	0.287	-0.022	0.106	-0.043	0.127	0.488	0.418	-0.017
-0.253	1.018	-0.321	-0.268	0.923	-0.276	0.447	-0.010	0.235	-0.021	0.116	-0.032	0.130	0.497	0.435	-0.023
-0.322	0.968	-0.329	-0.271	0.924	-0.271	0.350	-0.225	0.230	-0.087	0.066	-0.045	0.199	0.443	0.425	-0.018
-0.276	0.983	-0.294	-0.275	0.924	-0.266	0.333	-0.175	0.289	-0.037	0.081	-0.014	0.153	0.455	0.458	0.008
-0.237	1.026	-0.309	-0.279	0.924	-0.262	0.267	-0.269	0.299	0.006	0.124	-0.033	0.114	0.495	0.440	0.052
-0.160	1.061	-0.420	-0.282	0.923	-0.261	0.196	-0.319	0.259	0.086	0.159	-0.145	0.036	0.526	0.328	0.127
-0.095	1.045	-0.479	-0.284	0.922	-0.262	0.028	-0.239	0.225	0.153	0.144	-0.203	0.030	0.507	0.266	0.187
0.009	1.041	-0.495	-0.285	0.921	-0.264	-0.036	-0.134	0.123	0.258	0.141	-0.216	0.134	0.500	0.247	0.224
-0.022	1.014	-0.475	-0.285	0.921	-0.265	-0.032	0.033	0.029	0.227	0.115	-0.195	0.104	0.469	0.264	0.240
-0.137	0.976	-0.570	-0.284	0.920	-0.269	-0.102	-0.209	0.060	0.111	0.077	-0.286	0.010	0.427	0.167	0.251
-0.126	0.953	-0.585	-0.283	0.918	-0.277	-0.247	-0.412	0.073	0.121	0.055	-0.294	0.002	0.400	0.148	0.244
-0.064	0.925	-0.597	-0.280	0.916	-0.287	-0.336	-0.466	0.061	0.181	0.031	-0.296	0.064	0.369	0.134	0.241
-0.037	0.895	-0.570	-0.278	0.914	-0.296	-0.320	-0.581	0.088	0.205	0.002	-0.258	0.091	0.334	0.158	0.259
-0.037	0.910	-0.538	-0.276	0.911	-0.306	-0.279	-0.588	0.108	0.203	0.020	-0.217	0.092	0.346	0.186	0.269
-0.010	0.995	-0.554	-0.274	0.908	-0.316	-0.424	-0.391	0.069	0.227	0.108	-0.223	0.120	0.427	0.168	0.249
-0.010	0.995	-0.503	-0.272	0.905	-0.328	-0.511	-0.336	0.081	0.226	0.111	-0.160	0.121	0.423	0.216	0.232
-0.118	1.018	-0.530	-0.270	0.899	-0.344	-0.699	-0.582	0.115	0.116	0.140	-0.171	0.014	0.443	0.186	0.212
-0.060	1.041	-0.483	-0.266	0.894	-0.360	-0.759	-0.418	0.020	0.170	0.168	-0.108	0.072	0.463	0.230	0.179
-0.099	1.026	-0.522	-0.261	0.888	-0.378	-0.831	-0.633	-0.008	0.126	0.159	-0.128	0.034	0.444	0.187	0.151
-0.118	1.026	-0.495	-0.255	0.881	-0.400	-0.982	-0.720	0.005	0.101	0.166	-0.079	0.016	0.440	0.211	0.140
-0.095	0.983	-0.459	-0.252	0.872	-0.419	-1.006	-0.298	0.015	0.121	0.132	-0.024	0.040	0.393	0.243	0.107
-0.080	0.960	-0.416	-0.248	0.864	-0.439	-1.003	-0.622	0.076	0.132	0.117	0.040	0.056	0.367	0.283	0.082
-0.172	0.918	-0.459	-0.245	0.853	-0.460	-1.123	-0.377	0.055	0.037	0.085	0.018	0.035	0.320	0.236	0.047
-0.160	0.883	-0.479	-0.241	0.841	-0.484	-1.280	-0.481	0.058	0.045	0.062	0.022	0.022	0.282	0.213	0.010
-0.264	0.883	-0.538	-0.238	0.827	-0.509	-1.379	-0.401	0.033	-0.063	0.076	-0.012	0.125	0.278	0.150	-0.029
-0.264	0.883	-0.538	-0.234	0.813	-0.533	-1.347	-0.435	0.039	-0.067	0.090	0.013	0.124	0.275	0.146	-0.035
-0.264	0.887	-0.510	-0.230	0.799	-0.556	-1.306	-0.503	0.087	-0.071	0.109	0.063	0.123	0.274	0.171	-0.034
-0.168	0.875	-0.538	-0.225	0.785	-0.577	-1.199	-0.513	0.086	0.020	0.111	0.057	0.026	0.259	0.139	-0.030
-0.130	0.825	-0.566	-0.223	0.771	-0.596	-1.146	-0.198	0.029	0.056	0.074	0.048	0.012	0.205	0.109	-0.007
-0.195	0.783	-0.577	-0.220	0.757	-0.616	-1.196	-0.346	0.057	-0.012	0.046	0.057	0.053	0.158	0.094	0.005
-0.110	0.786	-0.597	-0.217	0.741	-0.635	-1.248	-0.254	0.053	0.069	0.065	0.057	0.032	0.158	0.072	0.004
-0.168	0.740	-0.581	-0.213	0.725	-0.654	-1.190	-0.396	0.098	0.008	0.034	0.092	0.025	0.109	0.085	-0.000
-0.145	0.732	-0.589	-0.211	0.709	-0.673	-1.192	-0.276	0.100	0.029	0.042	0.102	0.001	0.097	0.075	-0.012
-0.126	0.740	-0.625	-0.211	0.692	-0.690	-1.262	-0.032	0.079	0.048	0.067	0.084	0.018	0.102	0.037	-0.030
-0.237	0.690	-0.648	-0.208	0.674	-0.709	-1.218	-0.407	0.130	-0.067	0.034	0.079	0.093	0.048	0.011	-0.028
-0.191	0.674	-0.672	-0.204	0.656	-0.726	-1.247	-0.273	0.061	-0.024	0.037	0.073	0.046	0.029	0.015	-0.033
-0.153	0.663	-0.684	-0.203	0.639	-0.742	-1.216	-0.094	0.024	0.013	0.043	0.077	0.008	0.013	0.030	-0.041
-0.176	0.620	-0.719	-0.199	0.620	-0.759	-1.195	-0.365	0.073	-0.014	0.018	0.059	0.031	0.033	0.068	-0.029
-0.153	0.628	-0.696	-0.198	0.604	-0.772	-1.111	0.007	-0.030	0.009	0.043	0.096	0.007	0.030	0.047	-0.031
-0.164	0.601	-0.743	-0.193	0.588	-0.786	-1.016	-0.386	0.032	-0.009	0.031	0.062	0.017	0.061	0.097	-0.017
-0.203	0.551	-0.794	-0.188	0.573	-0.798	-0.944	-0.260	-0.023	-0.051	-0.004	0.023	0.055	0.115	0.152	-0.016
-0.060	0.574	-0.735	-0.191	0.557	-0.808	-0.996	0.239	-0.034	0.094	0.035	0.092	0.088	0.096	0.095	-0.012
-0.141	0.535	-0.731	-0.188	0.543	-0.818	-0.892	-0.165	-0.029	0.010	0.010	0.106	0.009	0.139	0.094	-0.014
-0.137	0.531	-0.794	-0.185	0.530	-0.828	-0.832	-0.120	-0.070	0.011	0.020	0.053	0.014	0.147	0.159	0.011
-0.145	0.508	-0.739	-0.186	0.515	-0.837	-0.869	0.053	-0.049	0.004	0.010	0.117	0.007	0.174	0.107	-0.007
-0.041	0.481	-0.775	-0.188	0.502	-0.844	-0.846	0.194	-0.079	0.110	-0.003	0.089	0.112	0.204	0.145	-0.001
-0.164	0.435	-0.810	-0.185	0.488	-0.853	-0.790	-0.121	-0.033	-0.016	-0.036	0.062	0.010	0.255	0.183	-0.021
-0.122	0.431	-0.822	-0.183	0.476	-0.860	-0.714	-0.104	-0.001	0.025	-0.028	0.057	0.033	0.262	0.197	-0.005
-0.268	0.454	-0.893	-0.186	0.465	-0.865	-0.639	0.182	-0.074	-0.119	0.006	-0.009	0.112	0.243	0.270	-0.028
-0.083	0.423	-0.830	-0.185	0.454	-0.871	-0.642	0.002	-0.048	0.065	-0.014	0.060	0.074	0.277	0.209	-0.027
-0.168	0.396	-0.822	-0.184	0.444	-0.877	-0.596	-0.053	-0.001	-0.021	-0.030	0.074	0.010	0.307	0.204	-0.024
-0.157	0.385	-0.842	-0.183	0.435	-0.882	-0.495	-0.041	-0.046	-0.010	-0.033	0.059	0.003	0.322	0.226	-0.000
-0.103	0.446	-0.842	-0.183	0.428	-0.885	-0.407	0.019	-0.084	0.043	0.035	0.062	0.057	0.263	0.228	0.003
-0.103	0.446	-0.842	-0.177	0.421	-0.889	-0.422	-0.274	-0.068	0.037	0.042	0.066	0.058	0.267	0.230	0.012
-0.072	0.381	-0.877	-0.182	0.415	-0.892	-0.387	0.332	-0.139	0.073	-0.017	0.033	0.089	0.336	0.268	0.014
-0.126	0.377	-0.861	-0.182	0.408	-0.895	-0.418	0.073	-0.067	0.019	-0.014	0.052	0.036	0.344	0.254	0.003
-0.149	0.319	-0.873	-0.183	0.402	-0.897	-0.324	0.111	-0.081	-0.002	-0.066	0.042	0.013	0.404	0.267	0.000
-0.180	0.311	-0.909	-0.180	0.397	-0.900	-0.286	-0.179	-0.077	-0.037	-0.069	0.010	0.017	0.415	0.304	-0.012
-0.122	0.323	-0.857	-0.180	0.393	-0.902	-0.240	0.062	-0.112	0.021	-0.053	0.063	0.042	0.406	0.254	-0.003
-0.126	0.342	-0.881	-0.175	0.389	-0.904	-0.236	-0.178	-0.167	0.012	-0.030	0.042	0.039	0.389	0.279	-0.003
-0.068	0.334	-0.853	-0.177	0.385	-0.906	-0.250	0.253	-0.245	0.072	-0.034	0.070	0.097	0.399	0.253	0.009
-0.141	0.330	-0.881	-0.177	0.381	-0.907	-0.244	0.086	-0.184	-0.001	-0.034	0.044	0.025	0.406	0.281	0.005
-0.099	0.354	-0.873	-0.181	0.381	-0.907	-0.095	0.307	-0.250	0.045	-0.010	0.052	0.067	0.385	0.274	0.009
-0.157	0.330	-0.885	-0.180	0.381	-0.907	-0.011	0.055	-0.245	-0.014	-0.034	0.040	0.009	0.410	0.287	-0.011
-0.103	0.327	-0.861	-0.184	0.382	-0.905	0.022	0.351	-0.258	0.044	-0.039	0.062	0.063	0.415	0.264	-0.009
-0.191	0.303	-0.853	-0.188	0.385	-0.904	0.090	0.280	-0.202	-0.040	-0.064	0.068	0.025	0.440	0.257	-0.027
-0.145	0.300	-0.877	-0.193	0.390	-0.900	0.251	0.407	-0.218	0.011	-0.073	0.041	0.021	0.446	0.281	-0.023
-0.222	0.319	-0.901	-0.194	0.396	-0.897	0.319	0.119	-0.189	-0.065	-0.060	0.015	0.056	0.428	0.305	-0.028
-0.160	0.323	-0.881	-0.198	0.404	-0.893	0.423	0.340	-0.197	0.001	-0.065	0.030	0.006	0.425	0.286	-0.019
-0.153	0.330	-0.861	-0.201	0.414	-0.888	0.504	0.239	-0.214	0.011	-0.067	0.044	0.014	0.418	0.266	-0.014
-0.160	0.361	-0.838	-0.206	0.424	-0.882	0.533	0.398	-0.230	0.008	-0.046	0.062	0.006	0.387	0.243	-0.005
-0.141	0.354	-0.865	-0.209	0.435	-0.876	0.586	0.323	-0.245	0.031	-0.065	0.028	0.025	0.396	0.270	-0.009
-0.176	0.385	-0.834	-0.212	0.447	-0.869	0.609	0.292	-0.229	-0.001	-0.045	0.053	0.009	0.365	0.238	-0.015
-0.199	0.419	-0.845	-0.218	0.459	-0.861	0.666	0.474	-0.270	-0.018	-0.023	0.033	0.033	0.330	0.250	-0.020
-0.207	0.408	-0.834	-0.218	0.472	-0.854	0.701	0.130	-0.249	-0.026	-0.048	0.037	0.041	0.342	0.237	-0.022
-0.218	0.408	-0.853	-0.221	0.486	-0.846	0.735	0.297	-0.259	-0.035	-0.062	0.009	0.053	0.342	0.257	-0.020
-0.164	0.427	-0.818	-0.224	0.500	-0.837	0.772	0.386	-0.261	0.023	-0.057	0.036	0.001	0.322	0.221	-0.014
-0.191	0.439	-0.818	-0.227	0.514	-0.827	0.777	0.341	-0.267	-0.002	-0.059	0.026	0.026	0.310	0.220	-0.016
-0.180	0.481	-0.814	-0.230	0.529	-0.817	0.808	0.361	-0.304	0.012	-0.031	0.020	0.014	0.267	0.215	-0.014
-0.241	0.473	-0.806	-0.232	0.543	-0.807	0.828	0.315	-0.310	-0.047	-0.054	0.017	0.076	0.274	0.206	-0.020
-0.218	0.493	-0.814	-0.230	0.558	-0.798	0.848	0.052	-0.235	-0.026	-0.049	-0.000	0.054	0.254	0.213	-0.026
-0.218	0.493	-0.814	-0.232	0.573	-0.786	0.874	0.312	-0.283	-0.025	-0.064	-0.012	0.053	0.253	0.212	-0.033
-0.233	0.570	-0.771	-0.231	0.588	-0.775	0.883	0.167	-0.255	-0.041	-0.001	0.020	0.069	0.174	0.167	-0.024
-0.214	0.589	-0.747	-0.232	0.602	-0.764	0.844	0.269	-0.265	-0.020	0.005	0.032	0.050	0.154	0.142	-0.022
-0.176	0.582	-0.708	-0.233	0.616	-0.753	0.835	0.273	-0.259	0.019	-0.017	0.060	0.013	0.160	0.102	-0.024
-0.214	0.585	-0.775	-0.233	0.629	-0.741	0.842	0.172	-0.240	-0.020	-0.027	-0.018	0.052	0.155	0.167	-0.013
-0.222	0.597	-0.739	-0.232	0.643	-0.730	0.880	0.135	-0.245	-0.029	-0.029	0.005	0.060	0.141	0.130	-0.013
-0.180	0.612	-0.711	-0.233	0.658	-0.716	0.944	0.334	-0.282	0.014	-0.028	0.019	0.018	0.124	0.101	-0.017
-0.218	0.624	-0.704	-0.231	0.673	-0.702	0.968	0.140	-0.237	-0.025	-0.031	0.013	0.057	0.110	0.091	-0.023
-0.218	0.651	-0.708	-0.232	0.688	-0.688	0.982	0.272	-0.238	-0.025	-0.019	-0.005	0.057	0.081	0.093	-0.024
-0.245	0.690	-0.700	-0.229	0.702	-0.675	0.945	0.057	-0.238	-0.054	0.006	-0.011	0.085	0.040	0.083	-0.025
-0.226	0.682	-0.684	-0.227	0.715	-0.661	0.926	0.040	-0.187	-0.037	-0.015	-0.009	0.066	0.045	0.065	-0.027
-0.176	0.678	-0.629	-0.227	0.728	-0.647	0.942	0.226	-0.209	0.012	-0.032	0.032	0.017	0.047	0.008	-0.030
-0.233	0.717	-0.660	-0.226	0.741	-0.632	0.949	0.204	-0.222	-0.046	-0.007	-0.015	0.076	0.005	0.037	-0.023
-0.241	0.759	-0.672	-0.224	0.754	-0.617	0.952	0.093	-0.218	-0.056	0.023	-0.041	0.084	0.040	0.047	-0.012
-0.195	0.736	-0.617	-0.221	0.767	-0.602	0.994	0.053	-0.233	-0.012	-0.013	-0.001	0.039	0.019	0.010	-0.012
-0.160	0.748	-0.617	-0.219	0.780	-0.586	1.012	0.061	-0.196	0.020	-0.014	-0.017	0.005	0.034	0.012	-0.008
-0.187	0.763	-0.617	-0.218	0.792	-0.570	1.004	0.150	-0.184	-0.008	-0.011	-0.034	0.033	0.052	0.014	-0.007
-0.210	0.779	-0.597	-0.216	0.804	-0.554	1.002	0.108	-0.160	-0.033	-0.008	-0.030	0.057	0.071	0.036	-0.010
-0.230	0.806	-0.597	-0.214	0.815	-0.538	0.975	0.015	-0.136	-0.054	0.008	-0.046	0.077	0.102	0.038	-0.013
-0.210	0.813	-0.562	-0.212	0.826	-0.521	1.007	0.065	-0.163	-0.037	0.005	-0.028	0.059	0.113	0.076	-0.016
-0.168	0.848	-0.538	-0.211	0.838	-0.504	1.049	0.081	-0.147	0.004	0.028	-0.022	0.018	0.151	0.103	-0.014
-0.207	0.860	-0.558	-0.211	0.849	-0.484	1.077	0.313	-0.174	-0.034	0.029	-0.061	0.057	0.165	0.086	-0.007
-0.199	0.837	-0.526	-0.208	0.860	-0.466	1.072	-0.009	-0.150	-0.029	-0.005	-0.048	0.051	0.145	0.120	-0.008
-0.187	0.840	-0.518	-0.206	0.870	-0.448	1.029	0.091	-0.161	-0.020	-0.011	-0.058	0.040	0.152	0.131	-0.008
-0.218	0.860	-0.499	-0.204	0.879	-0.432	0.952	0.014	-0.101	-0.052	-0.000	-0.055	0.071	0.175	0.153	-0.006
-0.153	0.883	-0.432	-0.204	0.887	-0.414	0.958	0.093	-0.084	0.012	0.015	-0.005	0.005	0.202	0.222	-0.013
-0.180	0.906	-0.447	-0.203	0.895	-0.397	0.943	0.105	-0.099	-0.016	0.030	-0.038	0.031	0.229	0.208	-0.021
-0.233	0.906	-0.451	-0.201	0.903	-0.380	0.995	0.035	-0.098	-0.071	0.022	-0.060	0.085	0.233	0.206	-0.017
-0.233	0.906	-0.451	-0.199	0.911	-0.361	1.046	0.015	-0.115	-0.073	0.014	-0.079	0.085	0.236	0.207	-0.020
-0.191	0.937	-0.400	-0.199	0.919	-0.341	1.051	0.141	-0.065	-0.031	0.038	-0.047	0.043	0.270	0.260	-0.023
-0.180	0.953	-0.392	-0.198	0.925	-0.323	0.987	-0.043	-0.017	-0.020	0.047	-0.057	0.032	0.288	0.269	-0.010
-0.191	0.960	-0.357	-0.198	0.931	-0.306	0.927	-0.028	-0.002	-0.031	0.049	-0.039	0.043	0.299	0.306	-0.002
-0.168	0.960	-0.373	-0.198	0.936	-0.291	0.840	-0.028	0.017	-0.008	0.044	-0.070	0.019	0.301	0.291	0.006
-0.191	0.976	-0.376	-0.199	0.940	-0.278	0.750	-0.129	0.103	-0.030	0.056	-0.087	0.042	0.320	0.289	0.005
-0.164	0.968	-0.361	-0.201	0.944	-0.263	0.806	-0.002	0.104	-0.001	0.044	-0.086	0.015	0.315	0.306	0.010
-0.210	0.972	-0.376	-0.203	0.947	-0.248	0.806	-0.054	0.129	-0.045	0.045	-0.117	0.061	0.322	0.292	-0.000
-0.210	0.983	-0.384	-0.206	0.950	-0.235	0.735	-0.113	0.172	-0.043	0.053	-0.138	0.060	0.337	0.286	0.000
-0.249	1.010	-0.349	-0.210	0.952	-0.224	0.627	-0.210	0.251	-0.077	0.079	-0.113	0.099	0.367	0.322	-0.014
-0.210	1.061	-0.333	-0.214	0.953	-0.214	0.553	-0.054	0.227	-0.035	0.128	-0.107	0.060	0.420	0.340	-0.015
-0.260	1.057	-0.313	-0.217	0.954	-0.206	0.451	-0.119	0.207	-0.081	0.123	-0.095	0.109	0.419	0.361	-0.022
-0.214	1.026	-0.274	-0.221	0.954	-0.201	0.285	0.049	0.209	-0.031	0.092	-0.061	0.063	0.390	0.402	-0.021
-0.249	0.980	-0.294	-0.226	0.953	-0.201	0.056	-0.226	0.263	-0.062	0.047	-0.081	0.097	0.346	0.384	-0.020
-0.249	0.983	-0.290	-0.228	0.952	-0.204	-0.082	-0.245	0.188	-0.059	0.052	-0.074	0.097	0.352	0.389	-0.002
-0.203	0.968	-0.278	-0.231	0.951	-0.207	-0.089	-0.262	0.198	-0.010	0.038	-0.059	0.051	0.339	0.402	0.012
-0.153	0.980	-0.242	-0.233	0.950	-0.208	-0.046	-0.116	0.174	0.042	0.051	-0.022	0.002	0.352	0.439	0.034
-0.153	1.026	-0.286	-0.236	0.949	-0.211	-0.085	-0.129	0.166	0.045	0.098	-0.062	0.002	0.400	0.396	0.071
-0.141	1.038	-0.309	-0.237	0.947	-0.214	-0.136	-0.148	0.139	0.058	0.111	-0.082	0.010	0.413	0.374	0.111
-0.076	1.026	-0.365	-0.237	0.947	-0.217	-0.130	0.002	0.031	0.123	0.100	-0.135	0.076	0.403	0.319	0.144
-0.053	1.003	-0.455	-0.236	0.947	-0.219	-0.099	0.088	-0.058	0.145	0.077	-0.223	0.099	0.380	0.229	0.157
-0.045	0.945	-0.455	-0.235	0.947	-0.221	-0.017	-0.114	-0.006	0.151	0.019	-0.221	0.106	0.323	0.230	0.176
-0.153	0.910	-0.499	-0.234	0.947	-0.222	0.057	-0.287	0.040	0.043	-0.015	-0.263	0.001	0.289	0.187	0.189
-0.091	0.914	-0.467	-0.234	0.946	-0.222	0.104	-0.300	0.102	0.104	-0.011	-0.232	0.061	0.293	0.219	0.195
-0.045	0.910	-0.479	-0.236	0.946	-0.222	0.073	-0.182	0.171	0.152	-0.015	-0.243	0.107	0.290	0.207	0.196
-0.018	0.918	-0.463	-0.238	0.945	-0.225	-0.045	-0.300	0.181	0.180	-0.006	-0.224	0.134	0.298	0.223	0.217
-0.037	0.972	-0.455	-0.237	0.944	-0.231	-0.149	-0.409	0.122	0.161	0.049	-0.211	0.115	0.351	0.231	0.228
0.001	1.049	-0.400	-0.235	0.942	-0.238	-0.243	-0.461	0.054	0.197	0.128	-0.148	0.154	0.428	0.286	0.211
0.001	1.049	-0.400	-0.233	0.941	-0.247	-0.365	-0.412	0.006	0.195	0.129	-0.139	0.154	0.428	0.285	0.184
-0.076	1.030	-0.373	-0.230	0.938	-0.258	-0.486	-0.299	-0.017	0.115	0.112	-0.100	0.077	0.407	0.312	0.162
-0.099	1.038	-0.353	-0.228	0.935	-0.272	-0.652	-0.285	-0.019	0.090	0.123	-0.067	0.054	0.414	0.331	0.125
-0.087	1.057	-0.357	-0.226	0.931	-0.288	-0.796	-0.346	0.006	0.099	0.147	-0.054	0.066	0.432	0.326	0.079
-0.145	1.010	-0.349	-0.224	0.926	-0.305	-0.795	-0.327	0.029	0.040	0.105	-0.030	0.009	0.385	0.333	0.049
-0.207	0.999	-0.392	-0.221	0.921	-0.322	-0.808	-0.440	0.004	-0.025	0.098	-0.056	0.052	0.372	0.289	0.026
-0.199	0.964	-0.376	-0.218	0.915	-0.340	-0.905	-0.440	-0.029	-0.021	0.069	-0.021	0.044	0.335	0.303	0.010
-0.187	0.945	-0.380	-0.215	0.908	-0.360	-1.005	-0.363	-0.021	-0.012	0.057	-0.005	0.032	0.314	0.298	-0.002
-0.141	0.949	-0.392	-0.213	0.900	-0.382	-1.116	-0.311	0.020	0.031	0.069	0.005	0.015	0.316	0.284	-0.002
-0.183	0.941	-0.416	-0.210	0.891	-0.401	-1.024	-0.364	0.032	-0.014	0.069	0.002	0.027	0.306	0.259	-0.006
-0.160	0.956	-0.400	-0.209	0.883	-0.420	-1.038	-0.166	0.026	0.008	0.093	0.037	0.004	0.319	0.273	-0.013
-0.191	0.968	-0.436	-0.209	0.873	-0.440	-1.125	-0.040	0.031	-0.022	0.114	0.021	0.035	0.328	0.235	-0.032
-0.207	0.902	-0.440	-0.209	0.863	-0.459	-1.069	-0.147	0.062	-0.038	0.058	0.037	0.050	0.259	0.229	-0.041
-0.222	0.786	-0.436	-0.209	0.853	-0.479	-1.049	-0.288	0.168	-0.053	-0.048	0.060	0.065	0.140	0.231	-0.032
-0.207	0.790	-0.459	-0.210	0.842	-0.498	-1.059	-0.339	0.208	-0.038	-0.033	0.056	0.049	0.141	0.205	-0.035
-0.087	0.864	-0.424	-0.212	0.831	-0.514	-0.992	-0.000	0.140	0.083	0.051	0.109	0.070	0.212	0.238	-0.033
-0.207	0.918	-0.518	-0.213	0.819	-0.533	-1.081	-0.159	0.168	-0.035	0.117	0.033	0.048	0.263	0.141	-0.020
-0.191	0.929	-0.510	-0.211	0.806	-0.553	-1.182	-0.323	0.150	-0.021	0.141	0.061	0.032	0.271	0.146	-0.014
-0.145	0.875	-0.514	-0.213	0.791	-0.573	-1.279	0.044	0.106	0.027	0.102	0.077	0.015	0.214	0.140	-0.033
-0.183	0.786	-0.570	-0.211	0.776	-0.594	-1.245	-0.310	0.116	-0.014	0.028	0.043	0.023	0.122	0.081	-0.038
-0.230	0.748	-0.641	-0.212	0.761	-0.613	-1.248	-0.061	0.066	-0.060	0.004	-0.008	0.069	0.080	0.007	-0.045
-0.214	0.732	-0.589	-0.207	0.744	-0.635	-1.281	-0.578	0.156	-0.049	0.005	0.065	0.054	0.061	0.055	-0.038
-0.226	0.728	-0.617	-0.205	0.729	-0.653	-1.172	-0.130	0.006	-0.062	0.016	0.055	0.065	0.054	0.025	-0.047
-0.114	0.748	-0.660	-0.203	0.713	-0.671	-1.202	-0.216	0.041	0.047	0.051	0.030	0.046	0.069	0.021	-0.034
-0.210	0.678	-0.641	-0.197	0.697	-0.689	-1.200	-0.398	-0.009	-0.055	-0.003	0.068	0.050	0.003	0.004	-0.022
-0.130	0.670	-0.700	-0.194	0.681	-0.706	-1.154	-0.215	-0.033	0.022	0.005	0.026	0.031	0.014	0.065	-0.000
-0.122	0.659	-0.660	-0.190	0.665	-0.722	-1.132	-0.189	-0.043	0.026	0.010	0.082	0.038	0.029	0.028	-0.002
-0.099	0.659	-0.715	-0.190	0.650	-0.736	-1.060	0.033	-0.045	0.049	0.025	0.040	0.062	0.032	0.085	0.004
-0.099	0.659	-0.715	-0.184	0.635	-0.750	-1.040	-0.342	-0.028	0.044	0.040	0.055	0.061	0.036	0.086	0.001
-0.176	0.582	-0.759	-0.182	0.621	-0.762	-0.924	-0.121	-0.031	-0.035	-0.024	0.024	0.016	0.116	0.132	0.002
-0.133	0.578	-0.771	-0.179	0.607	-0.774	-0.875	-0.181	-0.024	0.004	-0.014	0.023	0.026	0.124	0.146	-0.006
-0.130	0.574	-0.794	-0.177	0.595	-0.784	-0.819	-0.099	-0.006	0.006	-0.005	0.010	0.029	0.131	0.171	-0.016
-0.130	0.535	-0.767	-0.179	0.583	-0.793	-0.752	0.093	0.004	0.008	-0.032	0.046	0.028	0.173	0.146	-0.008
-0.157	0.531	-0.786	-0.176	0.572	-0.801	-0.692	-0.135	0.007	-0.021	-0.025	0.035	0.001	0.180	0.168	-0.012
-0.130	0.520	-0.814	-0.174	0.562	-0.809	-0.619	-0.126	-0.016	0.004	-0.027	0.015	0.027	0.195	0.198	-0.004
-0.141	0.512	-0.798	-0.170	0.552	-0.816	-0.574	-0.291	0.024	-0.012	-0.025	0.038	0.015	0.206	0.185	-0.006
-0.068	0.535	-0.810	-0.168	0.544	-0.822	-0.520	-0.027	-0.046	0.060	0.006	0.032	0.088	0.186	0.199	0.004
-0.141	0.527	-0.838	-0.166	0.537	-0.827	-0.434	-0.091	-0.062	-0.016	0.005	0.009	0.014	0.197	0.229	-0.001
-0.087	0.520	-0.794	-0.166	0.530	-0.831	-0.403	0.029	-0.020	0.038	0.004	0.057	0.068	0.208	0.189	-0.004
-0.145	0.500	-0.845	-0.165	0.524	-0.836	-0.390	-0.067	0.007	-0.021	-0.008	0.010	0.011	0.230	0.242	-0.027
-0.183	0.520	-0.889	-0.167	0.518	-0.839	-0.354	0.161	-0.044	-0.057	0.017	-0.030	0.028	0.214	0.288	-0.035
-0.203	0.512	-0.869	-0.167	0.512	-0.842	-0.334	0.007	-0.053	-0.076	0.015	-0.007	0.047	0.224	0.270	-0.037
-0.187	0.516	-0.861	-0.166	0.507	-0.846	-0.334	-0.038	-0.075	-0.062	0.024	0.004	0.031	0.222	0.265	-0.052
-0.118	0.508	-0.881	-0.161	0.502	-0.850	-0.306	-0.230	-0.039	0.002	0.021	-0.011	0.038	0.232	0.286	-0.039
-0.233	0.481	-0.916	-0.151	0.496	-0.855	-0.365	-0.628	0.004	-0.123	0.000	-0.041	0.078	0.261	0.324	-0.034
-0.072	0.493	-0.849	-0.151	0.490	-0.859	-0.363	0.071	-0.100	0.038	0.018	0.029	0.084	0.251	0.259	-0.018
-0.157	0.446	-0.897	-0.143	0.483	-0.864	-0.388	-0.421	-0.017	-0.054	-0.022	-0.013	0.001	0.299	0.307	-0.006
-0.080	0.439	-0.897	-0.143	0.476	-0.868	-0.421	0.002	-0.060	0.023	-0.022	-0.008	0.076	0.309	0.309	0.021
-0.026	0.439	-0.865	-0.147	0.469	-0.871	-0.385	0.335	-0.119	0.081	-0.016	0.026	0.130	0.310	0.278	0.007
-0.068	0.446	-0.901	-0.141	0.463	-0.875	-0.373	-0.302	-0.046	0.033	-0.002	-0.005	0.087	0.303	0.315	0.008
-0.149	0.439	-0.909	-0.138	0.458	-0.878	-0.294	-0.108	-0.136	-0.051	-0.005	-0.010	0.006	0.312	0.324	0.004
-0.133	0.419	-0.912	-0.129	0.453	-0.882	-0.313	-0.452	-0.058	-0.044	-0.019	-0.010	0.021	0.333	0.329	-0.004
-0.083	0.404	-0.893	-0.132	0.449	-0.884	-0.236	0.208	-0.147	0.008	-0.030	0.012	0.071	0.349	0.310	-0.017
-0.057	0.423	-0.889	-0.131	0.444	-0.886	-0.257	-0.000	-0.093	0.034	-0.007	0.018	0.097	0.330	0.307	-0.008
-0.130	0.385	-0.920	-0.127	0.440	-0.889	-0.221	-0.204	-0.047	-0.043	-0.041	-0.011	0.024	0.369	0.339	0.007
-0.068	0.385	-0.881	-0.124	0.437	-0.891	-0.192	-0.128	-0.052	0.016	-0.038	0.031	0.085	0.369	0.299	0.003
-0.037	0.385	-0.897	-0.124	0.434	-0.892	-0.182	0.097	-0.107	0.047	-0.035	0.016	0.116	0.369	0.315	-0.002
-0.087	0.373	-0.881	-0.123	0.431	-0.894	-0.189	-0.050	-0.078	-0.005	-0.043	0.034	0.066	0.380	0.299	0.013
-0.060	0.369	-0.865	-0.119	0.427	-0.896	-0.202	-0.116	-0.105	0.019	-0.043	0.052	0.092	0.384	0.283	0.006
-0.022	0.396	-0.865	-0.122	0.425	-0.897	-0.160	0.195	-0.130	0.060	-0.014	0.052	0.130	0.356	0.283	0.008
-0.107	0.373	-0.905	-0.117	0.422	-0.899	-0.148	-0.209	-0.085	-0.029	-0.034	0.015	0.045	0.379	0.322	0.013
0.001	0.350	-0.845	-0.120	0.420	-0.900	-0.143	0.256	-0.147	0.082	-0.055	0.075	0.153	0.402	0.262	0.013
-0.045	0.334	-0.842	-0.123	0.417	-0.900	-0.137	0.231	-0.153	0.039	-0.068	0.079	0.106	0.416	0.257	0.002
-0.076	0.365	-0.893	-0.124	0.415	-0.901	-0.171	0.167	-0.155	0.010	-0.035	0.029	0.075	0.384	0.308	0.004
-0.095	0.338	-0.893	-0.127	0.411	-0.903	-0.194	0.226	-0.137	-0.006	-0.058	0.030	0.055	0.410	0.307	0.001
-0.099	0.361	-0.881	-0.128	0.408	-0.904	-0.220	0.089	-0.125	-0.009	-0.031	0.044	0.051	0.385	0.294	-0.002
-0.026	0.365	-0.842	-0.134	0.405	-0.904	-0.163	0.452	-0.198	0.070	-0.025	0.084	0.124	0.380	0.253	-0.008
-0.087	0.377	-0.869	-0.141	0.402	-0.905	-0.191	0.514	-0.248	0.016	-0.011	0.056	0.062	0.367	0.280	-0.020
-0.126	0.346	-0.877	-0.144	0.400	-0.905	-0.132	0.236	-0.228	-0.020	-0.040	0.049	0.023	0.396	0.286	-0.016
-0.168	0.307	-0.869	-0.147	0.400	-0.905	-0.036	0.284	-0.210	-0.058	-0.078	0.056	0.019	0.433	0.276	-0.016
-0.095	0.292	-0.849	-0.151	0.402	-0.903	0.075	0.286	-0.178	0.019	-0.095	0.075	0.053	0.447	0.255	-0.019
-0.049	0.300	-0.845	-0.154	0.406	-0.901	0.193	0.277	-0.148	0.069	-0.091	0.077	0.099	0.437	0.249	-0.002
-0.107	0.323	-0.834	-0.154	0.412	-0.898	0.333	0.088	-0.157	0.011	-0.074	0.086	0.041	0.412	0.236	0.008
-0.049	0.346	-0.857	-0.159	0.420	-0.894	0.408	0.382	-0.222	0.074	-0.059	0.058	0.098	0.387	0.257	0.017
-0.137	0.350	-0.865	-0.166	0.428	-0.888	0.446	0.459	-0.207	-0.008	-0.064	0.045	0.010	0.381	0.263	0.012
-0.076	0.369	-0.857	-0.170	0.438	-0.883	0.498	0.380	-0.197	0.059	-0.054	0.047	0.071	0.359	0.253	0.019
-0.099	0.357	-0.814	-0.178	0.449	-0.876	0.623	0.532	-0.214	0.043	-0.077	0.084	0.048	0.368	0.207	0.008
-0.107	0.385	-0.838	-0.181	0.461	-0.869	0.628	0.327	-0.204	0.039	-0.061	0.053	0.040	0.339	0.229	0.019
-0.137	0.404	-0.830	-0.188	0.473	-0.861	0.633	0.509	-0.253	0.015	-0.054	0.054	0.009	0.317	0.218	0.007
-0.103	0.404	-0.818	-0.192	0.485	-0.853	0.670	0.422	-0.264	0.055	-0.066	0.058	0.043	0.314	0.204	0.011
-0.160	0.365	-0.802	-0.197	0.497	-0.845	0.645	0.416	-0.266	0.001	-0.117	0.066	0.015	0.350	0.187	0.004
-0.110	0.412	-0.786	-0.203	0.510	-0.836	0.720	0.570	-0.296	0.058	-0.083	0.073	0.034	0.301	0.168	-0.005
-0.164	0.431	-0.782	-0.207	0.523	-0.827	0.737	0.384	-0.259	0.008	-0.077	0.068	0.020	0.279	0.162	-0.016
-0.207	0.493	-0.786	-0.206	0.536	-0.819	0.724	0.151	-0.279	-0.035	-0.028	0.056	0.063	0.214	0.163	-0.017
-0.164	0.466	-0.743	-0.208	0.550	-0.809	0.767	0.356	-0.314	0.010	-0.069	0.090	0.021	0.238	0.117	-0.026
-0.183	0.485	-0.759	-0.210	0.564	-0.799	0.789	0.344	-0.310	-0.007	-0.064	0.064	0.040	0.216	0.130	-0.031
-0.176	0.485	-0.755	-0.212	0.578	-0.788	0.817	0.321	-0.310	0.002	-0.078	0.058	0.033	0.213	0.123	-0.027
-0.210	0.508	-0.763	-0.215	0.593	-0.776	0.893	0.418	-0.313	-0.030	-0.070	0.038	0.068	0.187	0.128	-0.033
-0.203	0.527	-0.755	-0.216	0.608	-0.764	0.894	0.299	-0.296	-0.021	-0.065	0.034	0.061	0.165	0.117	-0.038
-0.226	0.547	-0.755	-0.216	0.623	-0.751	0.946	0.257	-0.326	-0.044	-0.062	0.021	0.084	0.143	0.115	-0.037
-0.226	0.555	-0.727	-0.215	0.640	-0.738	1.015	0.193	-0.325	-0.045	-0.070	0.036	0.084	0.132	0.084	-0.031
-0.187	0.574	-0.723	-0.213	0.657	-0.723	1.059	0.197	-0.346	-0.008	-0.068	0.025	0.045	0.110	0.078	-0.024
-0.164	0.609	-0.664	-0.214	0.674	-0.708	1.090	0.328	-0.310	0.015	-0.050	0.069	0.021	0.072	0.017	-0.019
-0.168	0.628	-0.704	-0.214	0.690	-0.691	1.114	0.364	-0.304	0.012	-0.047	0.013	0.024	0.051	0.055	-0.014
-0.210	0.651	-0.711	-0.215	0.707	-0.674	1.149	0.304	-0.285	-0.030	-0.041	-0.012	0.067	0.025	0.061	-0.018
-0.210	0.655	-0.680	-0.213	0.724	-0.656	1.185	0.207	-0.308	-0.032	-0.054	0.002	0.066	0.019	0.028	-0.030
-0.218	0.663	-0.672	-0.211	0.740	-0.638	1.175	0.168	-0.272	-0.041	-0.062	-0.008	0.074	0.010	0.019	-0.030
-0.249	0.682	-0.652	-0.208	0.756	-0.621	1.173	-0.023	-0.184	-0.075	-0.058	-0.006	0.104	0.012	0.003	-0.034
-0.157	0.717	-0.601	-0.207	0.772	-0.601	1.275	0.198	-0.245	0.016	-0.040	0.025	0.011	0.049	0.055	-0.030
-0.230	0.752	-0.637	-0.206	0.788	-0.580	1.283	0.195	-0.230	-0.058	-0.021	-0.031	0.083	0.086	0.022	-0.026
-0.195	0.759	-0.629	-0.203	0.804	-0.560	1.297	0.027	-0.181	-0.026	-0.029	-0.043	0.047	0.097	0.032	-0.018
-0.203	0.790	-0.613	-0.200	0.818	-0.539	1.265	0.014	-0.174	-0.037	-0.012	-0.048	0.054	0.130	0.049	-0.021
-0.210	0.786	-0.593	-0.198	0.832	-0.518	1.278	0.012	-0.147	-0.047	-0.030	-0.049	0.062	0.128	0.071	-0.018
-0.176	0.790	-0.534	-0.196	0.846	-0.496	1.344	0.011	-0.109	-0.014	-0.040	-0.012	0.027	0.135	0.132	-0.030
-0.203	0.813	-0.530	-0.194	0.860	-0.473	1.380	-0.017	-0.099	-0.043	-0.031	-0.032	0.053	0.160	0.138	-0.029
-0.253	0.825	-0.534	-0.195	0.872	-0.448	1.394	0.119	-0.058	-0.093	-0.032	-0.060	0.103	0.173	0.135	-0.032
-0.187	0.879	-0.483	-0.195	0.885	-0.424	1.389	0.006	0.004	-0.028	0.010	-0.033	0.038	0.229	0.188	-0.033
-0.226	0.891	-0.479	-0.195	0.895	-0.401	1.312	-0.051	0.027	-0.066	0.011	-0.053	0.077	0.242	0.193	-0.025
-0.207	0.895	-0.483	-0.197	0.904	-0.379	1.230	0.111	0.053	-0.045	0.006	-0.079	0.057	0.247	0.191	-0.009
-0.172	0.925	-0.443	-0.197	0.913	-0.358	1.182	-0.118	0.071	-0.010	0.028	-0.060	0.023	0.279	0.231	-0.002
-0.172	0.925	-0.443	-0.199	0.921	-0.336	1.202	-0.035	0.097	-0.009	0.020	-0.082	0.023	0.281	0.232	0.010
-0.176	0.953	-0.428	-0.201	0.927	-0.315	1.148	0.015	0.146	-0.010	0.040	-0.087	0.026	0.309	0.249	0.010
-0.199	0.953	-0.451	-0.204	0.933	-0.295	1.105	-0.006	0.164	-0.031	0.034	-0.131	0.050	0.309	0.226	0.003
-0.241	0.995	-0.443	-0.207	0.939	-0.276	1.036	-0.059	0.158	-0.070	0.072	-0.142	0.092	0.352	0.235	-0.006
-0.241	1.049	-0.396	-0.209	0.943	-0.257	1.042	-0.074	0.142	-0.068	0.121	-0.114	0.092	0.406	0.283	-0.012
-0.230	1.014	-0.341	-0.212	0.948	-0.238	1.042	-0.037	0.166	-0.053	0.082	-0.078	0.080	0.372	0.339	-0.019
-0.230	1.003	-0.353	-0.216	0.951	-0.222	0.859	-0.009	0.215	-0.049	0.067	-0.106	0.080	0.361	0.327	-0.022
-0.237	0.991	-0.321	-0.220	0.952	-0.212	0.571	-0.070	0.203	-0.052	0.054	-0.085	0.088	0.350	0.359	-0.023
-0.257	0.999	-0.309	-0.223	0.953	-0.206	0.390	-0.226	0.194	-0.068	0.061	-0.080	0.107	0.358	0.371	-0.019
-0.249	1.010	-0.298	-0.225	0.953	-0.201	0.308	-0.227	0.176	-0.058	0.072	-0.073	0.099	0.369	0.382	-0.002
-0.207	1.014	-0.258	-0.227	0.954	-0.198	0.253	-0.294	0.186	-0.013	0.075	-0.038	0.057	0.372	0.421	0.025
-0.126	1.014	-0.246	-0.230	0.953	-0.196	0.139	-0.134	0.187	0.071	0.076	-0.028	0.024	0.371	0.432	0.059
-0.110	1.010	-0.309	-0.233	0.953	-0.195	0.088	-0.075	0.204	0.090	0.072	-0.093	0.039	0.367	0.368	0.102
-0.110	1.026	-0.369	-0.235	0.952	-0.194	0.109	-0.088	0.154	0.092	0.088	-0.154	0.039	0.381	0.307	0.137
-0.064	1.010	-0.373	-0.236	0.953	-0.190	0.196	0.016	0.054	0.140	0.072	-0.161	0.085	0.365	0.302	0.158
-0.091	0.995	-0.424	-0.236	0.953	-0.189	0.151	-0.083	0.066	0.114	0.056	-0.214	0.058	0.348	0.249	0.161
-0.103	0.987	-0.471	-0.237	0.953	-0.187	0.132	-0.029	0.063	0.103	0.048	-0.263	0.047	0.339	0.201	0.168
-0.176	0.945	-0.499	-0.237	0.954	-0.186	0.188	-0.387	0.081	0.030	0.005	-0.292	0.026	0.294	0.171	0.173
-0.118	0.956	-0.487	-0.236	0.954	-0.187	0.140	-0.473	0.050	0.087	0.017	-0.280	0.032	0.305	0.181	0.173
-0.072	0.960	-0.463	-0.235	0.954	-0.189	0.049	-0.505	0.078	0.132	0.021	-0.254	0.078	0.306	0.202	0.178
-0.122	0.999	-0.518	-0.234	0.953	-0.194	-0.078	-0.648	0.085	0.081	0.060	-0.303	0.027	0.343	0.145	0.195
-0.064	1.018	-0.467	-0.230	0.952	-0.201	-0.137	-0.738	-0.028	0.135	0.080	-0.245	0.085	0.360	0.193	0.194
-0.026	0.976	-0.392	-0.225	0.952	-0.208	-0.179	-0.647	-0.061	0.170	0.037	-0.163	0.124	0.315	0.266	0.190
-0.064	1.041	-0.392	-0.222	0.950	-0.218	-0.356	-0.615	0.013	0.128	0.105	-0.153	0.085	0.379	0.263	0.183
-0.026	1.053	-0.353	-0.220	0.948	-0.230	-0.494	-0.484	0.041	0.165	0.118	-0.102	0.124	0.388	0.299	0.168
-0.064	1.061	-0.349	-0.220	0.945	-0.244	-0.629	-0.401	0.121	0.126	0.129	-0.084	0.085	0.393	0.300	0.130
-0.068	1.034	-0.329	-0.221	0.940	-0.259	-0.728	-0.282	0.165	0.124	0.106	-0.049	0.081	0.363	0.316	0.098
-0.183	1.034	-0.325	-0.221	0.936	-0.274	-0.729	-0.431	0.125	0.008	0.111	-0.029	0.034	0.361	0.317	0.059
-0.183	1.034	-0.325	-0.221	0.931	-0.289	-0.737	-0.261	0.089	0.008	0.115	-0.014	0.034	0.358	0.314	0.032
-0.203	1.034	-0.333	-0.220	0.926	-0.306	-0.837	-0.262	0.049	-0.012	0.120	-0.005	0.053	0.355	0.302	0.002
-0.187	0.995	-0.369	-0.219	0.920	-0.324	-0.954	-0.058	-0.034	0.002	0.087	-0.023	0.038	0.313	0.263	-0.019
-0.214	0.964	-0.376	-0.216	0.913	-0.345	-1.087	-0.293	-0.040	-0.027	0.063	-0.009	0.065	0.279	0.251	-0.028
-0.276	0.937	-0.388	-0.214	0.905	-0.368	-1.135	-0.470	0.041	-0.091	0.044	0.002	0.127	0.249	0.235	-0.034
-0.210	0.925	-0.396	-0.212	0.896	-0.391	-1.192	-0.403	0.039	-0.028	0.042	0.018	0.062	0.235	0.223	-0.042
-0.207	0.922	-0.384	-0.210	0.886	-0.414	-1.219	-0.337	0.059	-0.027	0.048	0.053	0.058	0.227	0.230	-0.054
-0.203	0.918	-0.451	-0.207	0.875	-0.438	-1.227	-0.434	0.050	-0.026	0.055	0.010	0.054	0.220	0.158	-0.036
-0.249	0.891	-0.447	-0.203	0.863	-0.462	-1.268	-0.572	0.075	-0.076	0.040	0.038	0.100	0.190	0.157	-0.038
-0.145	0.883	-0.451	-0.201	0.851	-0.485	-1.293	-0.242	0.019	0.026	0.044	0.058	0.004	0.179	0.149	-0.036
-0.207	0.860	-0.518	-0.196	0.838	-0.510	-1.302	-0.693	0.098	-0.041	0.034	0.016	0.057	0.152	0.078	-0.033
-0.176	0.837	-0.499	-0.191	0.825	-0.532	-1.260	-0.509	0.036	-0.015	0.024	0.058	0.026	0.126	0.093	-0.012
-0.122	0.829	-0.451	-0.189	0.810	-0.555	-1.332	-0.273	0.044	0.036	0.031	0.128	0.027	0.115	0.136	-0.020
-0.091	0.848	-0.495	-0.186	0.795	-0.578	-1.381	-0.296	0.031	0.064	0.066	0.108	0.057	0.131	0.089	-0.008
-0.176	0.755	-0.589	-0.182	0.779	-0.600	-1.312	-0.272	-0.023	-0.024	-0.012	0.036	0.028	0.035	0.009	-0.007
-0.114	0.748	-0.593	-0.181	0.762	-0.622	-1.397	-0.125	0.018	0.036	-0.003	0.054	0.033	0.024	0.017	-0.016
-0.149	0.763	-0.589	-0.178	0.746	-0.642	-1.289	-0.207	-0.034	-0.002	0.029	0.078	0.002	0.036	0.017	-0.028
-0.203	0.732	-0.688	-0.174	0.730	-0.661	-1.234	-0.187	-0.055	-0.059	0.014	-0.001	0.056	0.002	0.119	-0.033
-0.172	0.721	-0.668	-0.171	0.714	-0.679	-1.241	-0.194	-0.038	-0.031	0.018	0.037	0.025	0.013	0.103	-0.042
-0.183	0.728	-0.684	-0.167	0.698	-0.696	-1.132	-0.238	-0.084	-0.047	0.041	0.038	0.037	0.009	0.123	-0.036
-0.145	0.686	-0.668	-0.164	0.684	-0.711	-1.019	-0.139	-0.037	-0.011	0.013	0.069	0.001	0.056	0.110	-0.030
-0.091	0.659	-0.652	-0.162	0.671	-0.724	-0.937	-0.115	-0.032	0.041	-0.001	0.098	0.054	0.086	0.098	-0.028
-0.130	0.651	-0.700	-0.158	0.658	-0.736	-0.893	-0.274	0.027	-0.002	0.004	0.063	0.015	0.098	0.149	-0.016
-0.149	0.632	-0.715	-0.163	0.647	-0.745	-0.748	0.343	-0.034	-0.016	-0.005	0.056	0.004	0.121	0.168	-0.016
-0.110	0.636	-0.747	-0.161	0.636	-0.755	-0.733	-0.148	0.049	0.021	0.010	0.035	0.034	0.121	0.203	-0.015
-0.141	0.593	-0.715	-0.161	0.626	-0.763	-0.675	-0.016	0.004	-0.010	-0.022	0.075	0.003	0.167	0.175	-0.014
-0.107	0.593	-0.751	-0.163	0.617	-0.770	-0.598	0.143	-0.028	0.026	-0.013	0.047	0.038	0.171	0.214	-0.012
-0.137	0.574	-0.763	-0.162	0.608	-0.777	-0.562	0.010	-0.039	-0.005	-0.024	0.043	0.007	0.194	0.229	-0.013
-0.137	0.574	-0.763	-0.160	0.599	-0.785	-0.600	-0.106	-0.041	-0.007	-0.015	0.050	0.007	0.197	0.232	-0.003
-0.110	0.531	-0.771	-0.160	0.590	-0.792	-0.586	0.048	-0.040	0.020	-0.048	0.049	0.034	0.243	0.243	-0.006
-0.099	0.535	-0.782	-0.161	0.581	-0.798	-0.568	0.090	-0.022	0.033	-0.035	0.044	0.045	0.242	0.257	-0.008
-0.122	0.516	-0.786	-0.162	0.573	-0.804	-0.483	0.045	-0.014	0.010	-0.046	0.045	0.021	0.265	0.264	-0.002
-0.137	0.539	-0.775	-0.161	0.565	-0.809	-0.455	-0.026	-0.019	-0.006	-0.016	0.063	0.005	0.245	0.255	-0.013
-0.118	0.551	-0.818	-0.164	0.559	-0.813	-0.395	0.233	-0.089	0.016	0.002	0.023	0.024	0.237	0.300	-0.019
-0.180	0.524	-0.810	-0.162	0.554	-0.817	-0.363	-0.068	-0.083	-0.048	-0.019	0.035	0.037	0.266	0.294	-0.023
-0.133	0.500	-0.806	-0.163	0.547	-0.821	-0.420	0.165	-0.081	0.000	-0.035	0.043	0.009	0.292	0.292	-0.021
-0.149	0.489	-0.818	-0.163	0.541	-0.825	-0.387	0.018	-0.054	-0.016	-0.041	0.036	0.007	0.306	0.306	-0.025
-0.133	0.489	-0.810	-0.163	0.535	-0.829	-0.332	0.037	-0.090	-0.001	-0.035	0.047	0.008	0.308	0.300	-0.015
-0.130	0.497	-0.818	-0.164	0.530	-0.832	-0.322	0.123	-0.106	0.004	-0.023	0.043	0.011	0.303	0.309	-0.015
-0.130	0.481	-0.830	-0.162	0.526	-0.835	-0.278	-0.004	-0.131	0.003	-0.034	0.034	0.011	0.320	0.322	-0.020
-0.130	0.450	-0.822	-0.163	0.522	-0.837	-0.282	0.143	-0.125	0.003	-0.060	0.044	0.010	0.352	0.315	-0.012
-0.168	0.466	-0.822	-0.160	0.517	-0.841	-0.285	-0.121	-0.076	-0.038	-0.040	0.048	0.028	0.338	0.316	-0.016
-0.083	0.508	-0.794	-0.165	0.513	-0.842	-0.273	0.378	-0.159	0.051	0.007	0.077	0.056	0.296	0.289	-0.017
-0.164	0.466	-0.865	-0.163	0.509	-0.845	-0.251	-0.046	-0.129	-0.032	-0.031	0.008	0.025	0.340	0.360	-0.021
-0.130	0.435	-0.830	-0.165	0.507	-0.846	-0.175	0.247	-0.174	0.005	-0.060	0.045	0.009	0.371	0.325	-0.016
-0.157	0.446	-0.838	-0.166	0.505	-0.847	-0.150	0.205	-0.216	-0.021	-0.046	0.038	0.019	0.360	0.333	-0.025
-0.149	0.439	-0.845	-0.163	0.503	-0.849	-0.106	-0.079	-0.185	-0.017	-0.052	0.031	0.012	0.368	0.341	-0.025
-0.157	0.423	-0.861	-0.164	0.502	-0.849	-0.085	0.181	-0.162	-0.023	-0.067	0.016	0.021	0.383	0.356	-0.022
-0.157	0.435	-0.853	-0.164	0.502	-0.849	-0.023	0.082	-0.173	-0.023	-0.055	0.024	0.021	0.371	0.348	-0.012
-0.114	0.435	-0.838	-0.165	0.504	-0.848	0.056	0.150	-0.177	0.020	-0.056	0.038	0.020	0.371	0.332	-0.015
-0.107	0.442	-0.834	-0.167	0.506	-0.846	0.109	0.276	-0.213	0.030	-0.051	0.040	0.027	0.362	0.328	-0.016
-0.168	0.423	-0.842	-0.167	0.509	-0.844	0.176	0.107	-0.202	-0.032	-0.074	0.030	0.036	0.381	0.335	-0.008
-0.153	0.427	-0.814	-0.168	0.514	-0.841	0.249	0.202	-0.213	-0.015	-0.075	0.054	0.021	0.376	0.307	-0.016
-0.114	0.435	-0.826	-0.170	0.521	-0.837	0.343	0.245	-0.241	0.025	-0.074	0.038	0.016	0.367	0.318	-0.028
-0.176	0.435	-0.842	-0.173	0.528	-0.831	0.399	0.360	-0.215	-0.032	-0.081	0.016	0.046	0.366	0.333	-0.029
-0.176	0.477	-0.794	-0.177	0.537	-0.825	0.504	0.319	-0.203	-0.029	-0.048	0.057	0.047	0.322	0.285	-0.028
-0.176	0.477	-0.794	-0.178	0.548	-0.818	0.618	0.241	-0.214	-0.027	-0.058	0.049	0.048	0.320	0.284	-0.028
-0.176	0.489	-0.818	-0.178	0.559	-0.810	0.658	0.147	-0.251	-0.027	-0.058	0.018	0.049	0.307	0.307	-0.020
-0.122	0.489	-0.778	-0.181	0.571	-0.801	0.689	0.418	-0.280	0.031	-0.070	0.048	0.004	0.305	0.267	-0.016
-0.130	0.508	-0.767	-0.183	0.584	-0.791	0.738	0.282	-0.243	0.025	-0.063	0.050	0.005	0.283	0.254	-0.013
-0.176	0.508	-0.778	-0.185	0.596	-0.781	0.756	0.304	-0.235	-0.019	-0.076	0.028	0.051	0.281	0.264	-0.020
-0.187	0.508	-0.802	-0.187	0.610	-0.770	0.858	0.325	-0.246	-0.028	-0.090	-0.007	0.063	0.279	0.287	-0.025
-0.222	0.543	-0.767	-0.186	0.624	-0.759	0.865	0.067	-0.201	-0.064	-0.069	0.018	0.099	0.241	0.250	-0.029
-0.164	0.543	-0.735	-0.187	0.639	-0.746	0.942	0.306	-0.238	-0.005	-0.084	0.036	0.042	0.239	0.217	-0.023
-0.164	0.570	-0.735	-0.188	0.653	-0.733	0.920	0.289	-0.230	-0.003	-0.071	0.023	0.043	0.210	0.215	-0.025
-0.157	0.582	-0.739	-0.190	0.668	-0.720	0.964	0.330	-0.245	0.006	-0.074	0.006	0.036	0.195	0.218	-0.023
-0.199	0.624	-0.727	-0.189	0.683	-0.706	1.003	0.145	-0.211	-0.037	-0.047	0.003	0.079	0.150	0.204	-0.022
-0.210	0.632	-0.684	-0.188	0.699	-0.690	1.106	0.161	-0.226	-0.050	-0.055	0.031	0.091	0.140	0.159	-0.022
-0.164	0.659	-0.676	-0.189	0.715	-0.673	1.079	0.291	-0.218	-0.002	-0.044	0.022	0.045	0.110	0.149	-0.028
-0.168	0.667	-0.656	-0.189	0.730	-0.657	1.083	0.241	-0.207	-0.006	-0.051	0.025	0.049	0.099	0.127	-0.026
-0.180	0.667	-0.644	-0.189	0.745	-0.640	1.120	0.207	-0.230	-0.018	-0.066	0.020	0.062	0.096	0.113	-0.016
-0.199	0.686	-0.664	-0.188	0.759	-0.623	1.077	0.225	-0.207	-0.038	-0.061	-0.017	0.081	0.073	0.131	-0.026
-0.164	0.701	-0.625	-0.189	0.774	-0.604	1.155	0.290	-0.222	-0.003	-0.060	0.004	0.047	0.055	0.089	-0.019
-0.233	0.748	-0.625	-0.189	0.788	-0.586	1.118	0.234	-0.163	-0.072	-0.027	-0.015	0.116	0.005	0.087	-0.026
-0.141	0.767	-0.605	-0.187	0.801	-0.568	1.104	0.097	-0.160	0.019	-0.021	-0.013	0.024	0.017	0.065	-0.031
-0.233	0.771	-0.609	-0.184	0.815	-0.550	1.164	-0.003	-0.209	-0.077	-0.031	-0.035	0.117	0.025	0.066	-0.035
-0.226	0.802	-0.597	-0.181	0.828	-0.531	1.128	-0.010	-0.210	-0.072	-0.013	-0.042	0.110	0.059	0.052	-0.019
-0.191	0.794	-0.566	-0.179	0.840	-0.513	1.108	0.126	-0.176	-0.039	-0.032	-0.029	0.076	0.055	0.018	-0.027
-0.122	0.798	-0.499	-0.178	0.852	-0.492	1.139	0.262	-0.184	0.029	-0.040	0.018	0.007	0.062	0.052	-0.027
-0.183	0.790	-0.538	-0.176	0.863	-0.473	1.157	0.023	-0.179	-0.035	-0.060	-0.041	0.069	0.058	0.015	-0.018
-0.230	0.829	-0.538	-0.174	0.874	-0.454	1.106	0.089	-0.161	-0.083	-0.032	-0.060	0.115	0.100	0.018	-0.019
-0.164	0.852	-0.483	-0.171	0.885	-0.434	1.138	-0.068	-0.125	-0.020	-0.019	-0.025	0.050	0.126	0.076	-0.030
-0.187	0.864	-0.475	-0.169	0.895	-0.414	1.139	0.091	-0.164	-0.045	-0.017	-0.037	0.074	0.141	0.087	-0.033
-0.187	0.887	-0.443	-0.166	0.905	-0.392	1.187	0.001	-0.166	-0.048	-0.004	-0.027	0.073	0.167	0.122	-0.024
-0.187	0.887	-0.443	-0.163	0.914	-0.372	1.164	-0.068	-0.161	-0.052	-0.014	-0.047	0.073	0.170	0.124	-0.019
-0.157	0.922	-0.408	-0.160	0.923	-0.351	1.144	-0.057	-0.141	-0.024	0.013	-0.032	0.042	0.208	0.162	-0.016
-0.126	0.929	-0.376	-0.157	0.931	-0.329	1.175	-0.008	-0.154	0.004	0.012	-0.023	0.010	0.219	0.196	-0.014
-0.160	0.933	-0.380	-0.153	0.939	-0.307	1.217	-0.066	-0.145	-0.034	0.008	-0.049	0.044	0.226	0.194	-0.012
-0.172	0.976	-0.376	-0.150	0.947	-0.285	1.202	-0.128	-0.150	-0.049	0.043	-0.067	0.055	0.271	0.200	-0.007
-0.160	0.980	-0.333	-0.146	0.954	-0.262	1.249	-0.130	-0.168	-0.041	0.040	-0.047	0.044	0.278	0.245	-0.006
-0.118	0.956	-0.313	-0.142	0.961	-0.239	1.227	-0.078	-0.172	-0.003	0.010	-0.050	0.001	0.257	0.267	0.001
-0.118	0.995	-0.309	-0.139	0.967	-0.215	1.234	-0.097	-0.133	-0.006	0.043	-0.069	0.000	0.298	0.273	0.002
-0.114	0.987	-0.286	-0.136	0.972	-0.190	1.321	0.023	-0.149	-0.005	0.029	-0.071	0.004	0.294	0.298	0.004
-0.168	1.014	-0.294	-0.134	0.977	-0.165	1.313	-0.178	-0.095	-0.061	0.051	-0.104	0.050	0.323	0.292	0.002
-0.141	1.003	-0.239	-0.131	0.981	-0.140	1.315	-0.125	-0.106	-0.036	0.035	-0.073	0.022	0.315	0.349	-0.004
-0.122	1.010	-0.211	-0.128	0.985	-0.115	1.270	-0.048	-0.154	-0.020	0.039	-0.070	0.002	0.325	0.379	-0.003
-0.137	1.038	-0.183	-0.127	0.988	-0.091	1.253	0.003	-0.093	-0.038	0.064	-0.067	0.016	0.355	0.408	0.006
-0.099	1.026	-0.156	-0.125	0.990	-0.066	1.300	-0.008	-0.062	-0.000	0.050	-0.065	0.023	0.347	0.438	0.011
-0.118	1.030	-0.199	-0.124	0.991	-0.040	1.290	0.057	-0.072	-0.021	0.052	-0.133	0.005	0.353	0.397	0.006
-0.118	1.022	-0.148	-0.123	0.992	-0.016	1.258	-0.047	-0.055	-0.022	0.043	-0.107	0.005	0.348	0.451	0.008
-0.157	1.030	-0.132	-0.122	0.993	0.007	1.191	-0.010	-0.052	-0.061	0.051	-0.114	0.033	0.359	0.469	-0.001
-0.145	1.111	-0.120	-0.122	0.992	0.029	1.132	-0.174	-0.006	-0.050	0.133	-0.124	0.021	0.443	0.483	-0.006
-0.160	1.134	-0.089	-0.121	0.991	0.051	1.157	-0.081	-0.031	-0.066	0.157	-0.114	0.036	0.468	0.517	-0.003
-0.141	1.126	-0.077	-0.122	0.990	0.073	1.100	-0.011	0.021	-0.046	0.150	-0.124	0.017	0.462	0.531	0.003
-0.110	1.119	-0.061	-0.122	0.988	0.089	0.854	0.109	0.047	-0.014	0.144	-0.125	0.014	0.457	0.548	-0.004
-0.107	1.134	-0.002	-0.122	0.988	0.100	0.538	0.017	-0.012	-0.011	0.160	-0.076	0.018	0.474	0.609	-0.014
-0.149	1.130	0.049	-0.121	0.987	0.105	0.331	-0.243	-0.055	-0.054	0.157	-0.030	0.024	0.472	0.662	-0.026
-0.176	1.130	0.081	-0.121	0.987	0.107	0.162	-0.496	-0.096	-0.081	0.157	-0.001	0.051	0.474	0.695	-0.033
-0.164	1.146	0.061	-0.118	0.987	0.106	0.004	-0.312	-0.152	-0.072	0.172	-0.020	0.040	0.491	0.677	-0.027
-0.130	1.103	-0.010	-0.116	0.988	0.100	-0.271	-0.321	-0.140	-0.039	0.129	-0.084	0.004	0.450	0.607	-0.004
-0.068	1.111	-0.018	-0.115	0.989	0.091	-0.397	-0.283	-0.109	0.020	0.136	-0.083	0.058	0.459	0.601	0.035
-0.041	1.099	-0.045	-0.113	0.990	0.081	-0.440	-0.358	-0.114	0.046	0.123	-0.101	0.085	0.449	0.574	0.076
-0.003	1.076	-0.097	-0.110	0.991	0.071	-0.458	-0.280	-0.138	0.082	0.099	-0.142	0.124	0.426	0.524	0.099
0.013	1.057	-0.140	-0.106	0.993	0.060	-0.498	-0.242	-0.198	0.093	0.078	-0.174	0.140	0.408	0.482	0.101
-0.018	1.026	-0.132	-0.102	0.994	0.050	-0.462	-0.213	-0.188	0.058	0.046	-0.156	0.110	0.378	0.490	0.097
-0.064	1.065	-0.128	-0.100	0.994	0.040	-0.406	-0.339	-0.128	0.010	0.084	-0.143	0.065	0.417	0.495	0.091
-0.064	1.068	-0.128	-0.099	0.995	0.032	-0.339	-0.421	-0.078	0.009	0.088	-0.135	0.065	0.422	0.495	0.086
-0.026	1.107	-0.168	-0.097	0.995	0.022	-0.442	-0.420	-0.084	0.046	0.126	-0.164	0.104	0.460	0.456	0.096
0.005	1.092	-0.164	-0.095	0.995	0.011	-0.470	-0.514	-0.106	0.074	0.110	-0.149	0.136	0.445	0.460	0.108
0.055	1.115	-0.164	-0.092	0.996	-0.004	-0.722	-0.279	-0.112	0.122	0.133	-0.134	0.186	0.468	0.459	0.116
0.001	1.115	-0.203	-0.091	0.996	-0.023	-0.875	-0.505	-0.037	0.066	0.133	-0.154	0.133	0.468	0.420	0.119
0.017	1.126	-0.132	-0.090	0.995	-0.047	-1.137	-0.469	-0.006	0.081	0.146	-0.059	0.149	0.480	0.491	0.110
0.036	1.161	-0.164	-0.089	0.993	-0.074	-1.288	-0.503	0.007	0.100	0.182	-0.064	0.169	0.514	0.459	0.089
0.009	1.119	-0.156	-0.088	0.991	-0.103	-1.460	-0.473	-0.006	0.071	0.143	-0.026	0.143	0.471	0.466	0.070
-0.018	1.134	-0.183	-0.087	0.987	-0.136	-1.611	-0.429	0.019	0.044	0.162	-0.021	0.116	0.485	0.437	0.050
-0.041	1.115	-0.195	-0.087	0.981	-0.172	-1.774	-0.367	0.074	0.021	0.148	0.002	0.094	0.465	0.425	0.025
-0.049	1.084	-0.187	-0.087	0.974	-0.209	-1.894	-0.475	0.110	0.013	0.125	0.048	0.087	0.433	0.431	0.006
-0.057	1.065	-0.223	-0.087	0.965	-0.249	-1.987	-0.584	0.119	0.005	0.115	0.052	0.080	0.412	0.395	-0.006
-0.060	0.991	-0.250	-0.086	0.954	-0.288	-2.020	-0.464	0.121	0.001	0.052	0.064	0.077	0.338	0.366	-0.013
-0.057	1.007	-0.317	-0.085	0.940	-0.331	-2.225	-0.550	0.084	0.003	0.082	0.040	0.082	0.352	0.298	-0.017
-0.033	0.953	-0.286	-0.083	0.924	-0.374	-2.241	-0.460	0.107	0.025	0.043	0.114	0.106	0.296	0.328	-0.017
-0.045	0.972	-0.325	-0.082	0.906	-0.415	-2.218	-0.421	0.112	0.012	0.080	0.115	0.095	0.313	0.287	-0.011
-0.033	0.960	-0.388	-0.080	0.887	-0.455	-2.228	-0.422	0.104	0.022	0.088	0.093	0.107	0.300	0.223	-0.019
-0.007	0.960	-0.424	-0.078	0.867	-0.491	-2.075	-0.264	0.080	0.047	0.108	0.094	0.135	0.298	0.186	-0.023
-0.072	0.871	-0.455	-0.077	0.847	-0.527	-2.027	-0.330	0.112	-0.019	0.040	0.098	0.070	0.207	0.153	-0.018
-0.045	0.825	-0.455	-0.074	0.825	-0.560	-1.997	-0.438	0.100	0.004	0.015	0.132	0.098	0.159	0.151	-0.018
0.001	0.806	-0.475	-0.074	0.803	-0.591	-1.875	-0.026	0.040	0.051	0.017	0.142	0.145	0.137	0.130	-0.031
-0.003	0.840	-0.499	-0.072	0.780	-0.621	-1.915	-0.281	0.078	0.045	0.075	0.149	0.142	0.169	0.104	-0.026
-0.037	0.798	-0.495	-0.071	0.757	-0.650	-1.876	-0.127	0.073	0.010	0.056	0.182	0.107	0.124	0.106	-0.020
-0.041	0.748	-0.605	-0.072	0.731	-0.679	-1.944	-0.096	0.142	0.007	0.032	0.101	0.104	0.072	0.007	-0.029
-0.018	0.667	-0.625	-0.071	0.704	-0.707	-1.940	-0.178	0.135	0.029	-0.022	0.109	0.128	0.012	0.029	-0.024
-0.057	0.605	-0.656	-0.069	0.676	-0.733	-1.890	-0.321	0.152	-0.012	-0.057	0.104	0.090	0.077	0.062	-0.028
-0.007	0.605	-0.719	-0.070	0.649	-0.757	-1.809	0.022	0.065	0.039	-0.030	0.065	0.140	0.079	0.127	-0.026
-0.103	0.593	-0.759	-0.067	0.622	-0.780	-1.752	-0.245	0.084	-0.059	-0.014	0.049	0.044	0.093	0.168	-0.024
-0.022	0.566	-0.727	-0.064	0.595	-0.801	-1.744	-0.202	0.047	0.019	-0.014	0.102	0.125	0.123	0.138	-0.022
-0.007	0.539	-0.763	-0.062	0.567	-0.821	-1.688	-0.108	-0.004	0.032	-0.013	0.086	0.140	0.152	0.175	-0.026
-0.045	0.489	-0.782	-0.057	0.541	-0.839	-1.591	-0.299	-0.019	-0.012	-0.037	0.084	0.102	0.205	0.196	-0.017
0.001	0.458	-0.775	-0.059	0.516	-0.855	-1.469	0.147	-0.059	0.036	-0.043	0.108	0.148	0.238	0.189	-0.014
-0.033	0.439	-0.818	-0.056	0.492	-0.869	-1.374	-0.130	-0.010	-0.001	-0.039	0.079	0.114	0.259	0.234	-0.017
-0.003	0.415	-0.818	-0.056	0.472	-0.880	-1.189	0.005	-0.030	0.029	-0.041	0.091	0.144	0.285	0.235	-0.020
-0.018	0.369	-0.842	-0.056	0.452	-0.890	-1.095	0.034	-0.027	0.014	-0.068	0.077	0.129	0.333	0.260	-0.029
-0.057	0.369	-0.842	-0.054	0.435	-0.899	-0.975	-0.105	-0.007	-0.026	-0.050	0.086	0.090	0.336	0.262	-0.023
-0.045	0.365	-0.842	-0.053	0.419	-0.907	-0.868	-0.089	-0.011	-0.017	-0.039	0.094	0.101	0.343	0.263	-0.025
0.013	0.369	-0.830	-0.057	0.407	-0.912	-0.677	0.243	-0.045	0.045	-0.022	0.112	0.159	0.342	0.253	-0.019
-0.022	0.330	-0.869	-0.059	0.396	-0.917	-0.596	0.124	-0.022	0.012	-0.050	0.077	0.124	0.383	0.294	-0.015
0.013	0.319	-0.861	-0.060	0.387	-0.920	-0.457	0.095	-0.014	0.048	-0.053	0.089	0.158	0.397	0.287	-0.012
-0.037	0.315	-0.849	-0.064	0.380	-0.923	-0.394	0.238	-0.038	0.002	-0.050	0.104	0.108	0.404	0.277	-0.016
-0.045	0.307	-0.869	-0.066	0.374	-0.925	-0.327	0.158	-0.057	-0.003	-0.052	0.086	0.101	0.414	0.298	-0.014
-0.033	0.280	-0.873	-0.071	0.369	-0.927	-0.228	0.264	-0.064	0.012	-0.075	0.084	0.113	0.444	0.304	-0.019
-0.014	0.257	-0.853	-0.077	0.366	-0.927	-0.170	0.350	-0.071	0.037	-0.095	0.105	0.133	0.470	0.285	-0.028
-0.033	0.238	-0.873	-0.078	0.364	-0.928	-0.109	0.067	-0.025	0.019	-0.112	0.086	0.114	0.492	0.306	-0.022
-0.122	0.265	-0.905	-0.081	0.362	-0.929	-0.082	0.179	-0.023	-0.066	-0.083	0.055	0.026	0.467	0.339	-0.015
-0.037	0.300	-0.881	-0.089	0.361	-0.928	-0.047	0.491	-0.095	0.027	-0.048	0.078	0.110	0.434	0.317	-0.022
-0.022	0.303	-0.885	-0.093	0.361	-0.928	-0.037	0.236	-0.085	0.046	-0.043	0.074	0.126	0.432	0.322	-0.018
-0.080	0.292	-0.881	-0.095	0.360	-0.928	-0.022	0.160	-0.098	-0.009	-0.055	0.078	0.068	0.446	0.319	0.001
-0.053	0.269	-0.901	-0.104	0.361	-0.927	0.052	0.549	-0.118	0.027	-0.079	0.057	0.096	0.471	0.340	-0.012
-0.053	0.269	-0.901	-0.114	0.362	-0.925	0.035	0.577	-0.108	0.037	-0.080	0.056	0.095	0.472	0.341	-0.025
-0.145	0.269	-0.912	-0.116	0.363	-0.924	0.077	0.146	-0.063	-0.053	-0.081	0.043	0.003	0.473	0.354	-0.023
-0.126	0.296	-0.893	-0.120	0.366	-0.923	0.113	0.269	-0.098	-0.029	-0.056	0.061	0.022	0.447	0.335	-0.022
-0.099	0.303	-0.877	-0.126	0.367	-0.922	0.083	0.326	-0.096	0.003	-0.050	0.076	0.049	0.440	0.319	-0.029
-0.076	0.276	-0.885	-0.131	0.370	-0.920	0.122	0.376	-0.145	0.032	-0.080	0.066	0.072	0.468	0.328	-0.023
-0.107	0.296	-0.869	-0.138	0.372	-0.918	0.123	0.394	-0.134	0.007	-0.063	0.080	0.041	0.449	0.312	-0.020
-0.137	0.315	-0.901	-0.143	0.375	-0.916	0.122	0.372	-0.137	-0.018	-0.046	0.047	0.010	0.430	0.344	-0.017
-0.137	0.296	-0.897	-0.147	0.377	-0.914	0.146	0.238	-0.125	-0.014	-0.068	0.049	0.010	0.450	0.340	-0.028
-0.126	0.292	-0.909	-0.152	0.381	-0.912	0.163	0.348	-0.147	0.003	-0.075	0.035	0.021	0.453	0.351	-0.030
-0.172	0.296	-0.901	-0.156	0.384	-0.910	0.182	0.254	-0.099	-0.040	-0.075	0.041	0.026	0.449	0.343	-0.024
-0.145	0.307	-0.881	-0.159	0.387	-0.908	0.168	0.212	-0.092	-0.010	-0.066	0.059	0.000	0.437	0.323	-0.026
-0.114	0.346	-0.853	-0.166	0.392	-0.905	0.244	0.466	-0.151	0.028	-0.033	0.083	0.031	0.397	0.295	-0.027
-0.172	0.350	-0.889	-0.168	0.397	-0.902	0.254	0.135	-0.130	-0.028	-0.034	0.045	0.027	0.393	0.329	-0.020
-0.149	0.338	-0.869	-0.177	0.402	-0.898	0.248	0.616	-0.173	0.005	-0.050	0.061	0.005	0.403	0.309	-0.024
-0.164	0.346	-0.905	-0.179	0.407	-0.896	0.273	0.153	-0.127	-0.009	-0.048	0.023	0.021	0.394	0.343	-0.021
-0.199	0.361	-0.889	-0.183	0.413	-0.892	0.313	0.313	-0.142	-0.039	-0.038	0.035	0.056	0.378	0.326	-0.018
-0.130	0.357	-0.873	-0.187	0.420	-0.888	0.356	0.280	-0.176	0.034	-0.049	0.047	0.012	0.380	0.309	-0.022
-0.172	0.361	-0.849	-0.193	0.425	-0.884	0.249	0.439	-0.153	-0.002	-0.050	0.067	0.031	0.374	0.283	-0.030
-0.203	0.388	-0.865	-0.200	0.432	-0.879	0.369	0.475	-0.187	-0.026	-0.030	0.046	0.062	0.345	0.297	-0.030
-0.222	0.392	-0.865	-0.202	0.438	-0.876	0.336	0.172	-0.136	-0.043	-0.033	0.042	0.082	0.339	0.296	-0.036
-0.222	0.400	-0.865	-0.204	0.445	-0.872	0.365	0.190	-0.141	-0.041	-0.032	0.039	0.082	0.329	0.294	-0.038
-0.176	0.415	-0.838	-0.207	0.453	-0.867	0.382	0.291	-0.203	0.009	-0.024	0.062	0.037	0.312	0.264	-0.030
-0.207	0.412	-0.853	-0.209	0.459	-0.863	0.359	0.208	-0.187	-0.020	-0.035	0.042	0.068	0.313	0.277	-0.022
-0.172	0.412	-0.830	-0.214	0.467	-0.858	0.399	0.413	-0.224	0.019	-0.042	0.060	0.033	0.310	0.251	-0.019
-0.195	0.442	-0.853	-0.216	0.474	-0.854	0.351	0.193	-0.177	-0.002	-0.018	0.032	0.057	0.277	0.272	-0.022
-0.218	0.439	-0.834	-0.219	0.480	-0.849	0.334	0.300	-0.204	-0.022	-0.029	0.048	0.080	0.278	0.250	-0.007
-0.203	0.427	-0.826	-0.218	0.487	-0.845	0.365	0.076	-0.204	-0.007	-0.047	0.052	0.065	0.286	0.240	0.003
-0.133	0.450	-0.806	-0.224	0.494	-0.840	0.355	0.493	-0.231	0.068	-0.031	0.066	0.004	0.260	0.217	0.001
-0.133	0.450	-0.806	-0.230	0.501	-0.835	0.328	0.485	-0.220	0.074	-0.037	0.060	0.004	0.257	0.214	-0.003
-0.222	0.470	-0.822	-0.236	0.509	-0.828	0.416	0.512	-0.249	-0.009	-0.026	0.038	0.085	0.235	0.227	-0.008
-0.264	0.454	-0.818	-0.237	0.517	-0.823	0.431	0.189	-0.215	-0.050	-0.050	0.037	0.127	0.247	0.220	-0.026
-0.257	0.462	-0.818	-0.239	0.526	-0.817	0.474	0.282	-0.266	-0.040	-0.051	0.031	0.120	0.236	0.216	-0.031
-0.249	0.466	-0.771	-0.240	0.534	-0.811	0.439	0.226	-0.200	-0.031	-0.055	0.072	0.112	0.229	0.166	-0.033
-0.180	0.493	-0.782	-0.246	0.542	-0.803	0.475	0.490	-0.224	0.044	-0.036	0.053	0.043	0.198	0.174	-0.034
-0.253	0.497	-0.818	-0.250	0.552	-0.795	0.528	0.457	-0.262	-0.025	-0.042	0.010	0.116	0.191	0.206	-0.029
-0.287	0.489	-0.786	-0.253	0.562	-0.787	0.583	0.325	-0.232	-0.057	-0.060	0.033	0.151	0.195	0.171	-0.026
-0.237	0.527	-0.755	-0.256	0.573	-0.779	0.586	0.362	-0.233	-0.004	-0.032	0.056	0.101	0.153	0.136	-0.031
-0.280	0.539	-0.814	-0.255	0.583	-0.772	0.585	0.098	-0.226	-0.047	-0.030	-0.010	0.144	0.137	0.191	-0.025
-0.222	0.543	-0.759	-0.257	0.593	-0.763	0.591	0.344	-0.270	0.013	-0.037	0.037	0.086	0.130	0.132	-0.022
-0.226	0.547	-0.767	-0.259	0.603	-0.755	0.548	0.391	-0.295	0.011	-0.043	0.020	0.090	0.123	0.136	-0.019
-0.280	0.524	-0.747	-0.260	0.612	-0.747	0.545	0.280	-0.254	-0.042	-0.075	0.032	0.143	0.142	0.112	-0.017
-0.233	0.558	-0.735	-0.261	0.621	-0.739	0.548	0.238	-0.267	0.005	-0.050	0.036	0.097	0.104	0.095	-0.027
-0.260	0.582	-0.735	-0.260	0.632	-0.730	0.621	0.224	-0.279	-0.022	-0.037	0.027	0.124	0.077	0.091	-0.035
-0.291	0.593	-0.751	-0.259	0.643	-0.721	0.673	0.133	-0.276	-0.055	-0.036	0.002	0.154	0.062	0.102	-0.033
-0.276	0.601	-0.743	-0.258	0.653	-0.712	0.618	0.152	-0.271	-0.040	-0.039	0.001	0.138	0.051	0.090	-0.030
-0.268	0.593	-0.704	-0.259	0.664	-0.702	0.677	0.309	-0.248	-0.032	-0.057	0.030	0.130	0.056	0.047	-0.030
-0.218	0.612	-0.700	-0.258	0.676	-0.691	0.753	0.194	-0.254	0.018	-0.049	0.023	0.079	0.033	0.039	-0.028
-0.276	0.609	-0.723	-0.258	0.688	-0.678	0.811	0.295	-0.284	-0.040	-0.065	-0.013	0.136	0.034	0.060	-0.037
-0.280	0.620	-0.696	-0.257	0.700	-0.666	0.844	0.170	-0.266	-0.045	-0.066	0.002	0.139	0.020	0.029	-0.035
-0.318	0.647	-0.680	-0.256	0.713	-0.653	0.851	0.203	-0.244	-0.084	-0.051	0.004	0.177	0.010	0.009	-0.041
-0.264	0.674	-0.672	-0.255	0.725	-0.640	0.870	0.188	-0.258	-0.031	-0.037	-0.001	0.123	0.040	0.002	-0.044
-0.260	0.667	-0.672	-0.253	0.737	-0.626	0.887	0.057	-0.226	-0.030	-0.057	-0.014	0.118	0.036	0.005	-0.047
-0.291	0.694	-0.676	-0.251	0.749	-0.613	0.881	0.103	-0.225	-0.063	-0.041	-0.032	0.148	0.066	0.004	-0.040
-0.291	0.713	-0.644	-0.247	0.761	-0.600	0.881	-0.102	-0.156	-0.066	-0.033	-0.013	0.147	0.088	0.039	-0.041
-0.268	0.705	-0.613	-0.245	0.772	-0.586	0.939	0.038	-0.165	-0.045	-0.053	0.004	0.123	0.083	0.074	-0.044
-0.268	0.740	-0.621	-0.243	0.784	-0.571	0.970	-0.044	-0.134	-0.048	-0.029	-0.019	0.122	0.121	0.069	-0.040
-0.268	0.740	-0.621	-0.240	0.796	-0.556	1.027	-0.108	-0.098	-0.050	-0.041	-0.035	0.120	0.124	0.072	-0.030
-0.245	0.767	-0.570	-0.238	0.808	-0.538	1.099	-0.069	-0.084	-0.029	-0.026	-0.001	0.096	0.154	0.126	-0.025
-0.218	0.790	-0.538	-0.238	0.820	-0.521	1.081	0.059	-0.032	-0.002	-0.014	0.013	0.068	0.180	0.160	-0.028
-0.249	0.829	-0.562	-0.239	0.831	-0.503	1.069	0.096	-0.001	-0.032	0.013	-0.029	0.098	0.222	0.140	-0.032
-0.291	0.821	-0.554	-0.240	0.841	-0.485	1.068	0.008	0.040	-0.073	-0.004	-0.039	0.140	0.217	0.150	-0.040
-0.299	0.829	-0.558	-0.241	0.851	-0.467	1.061	-0.011	0.053	-0.080	-0.006	-0.060	0.147	0.227	0.149	-0.045
-0.310	0.806	-0.534	-0.241	0.860	-0.450	1.046	-0.113	0.060	-0.092	-0.038	-0.054	0.157	0.206	0.175	-0.050
-0.268	0.840	-0.503	-0.242	0.868	-0.433	1.006	-0.067	0.103	-0.048	-0.012	-0.039	0.114	0.242	0.208	-0.044
-0.287	0.860	-0.499	-0.244	0.876	-0.416	1.029	-0.102	0.143	-0.065	-0.000	-0.053	0.133	0.263	0.214	-0.038
-0.295	0.895	-0.538	-0.245	0.883	-0.400	0.987	-0.175	0.161	-0.071	0.028	-0.109	0.140	0.299	0.177	-0.024
-0.287	0.906	-0.522	-0.247	0.890	-0.384	0.967	-0.171	0.177	-0.061	0.033	-0.109	0.131	0.313	0.194	-0.021
-0.264	0.918	-0.499	-0.249	0.896	-0.368	0.923	-0.119	0.166	-0.036	0.039	-0.101	0.107	0.326	0.219	-0.012
-0.295	0.933	-0.510	-0.252	0.901	-0.354	0.890	-0.196	0.200	-0.064	0.049	-0.128	0.137	0.342	0.208	-0.011
-0.268	0.933	-0.479	-0.255	0.905	-0.342	0.715	-0.146	0.231	-0.034	0.045	-0.108	0.110	0.342	0.240	-0.009
-0.291	0.925	-0.443	-0.258	0.907	-0.333	0.534	-0.187	0.245	-0.054	0.035	-0.082	0.132	0.335	0.276	-0.005
-0.276	0.980	-0.420	-0.260	0.908	-0.327	0.399	-0.161	0.192	-0.036	0.088	-0.065	0.115	0.389	0.301	-0.000
-0.237	0.976	-0.396	-0.262	0.910	-0.322	0.339	-0.124	0.159	0.005	0.083	-0.046	0.076	0.386	0.325	0.000
-0.257	0.972	-0.400	-0.263	0.910	-0.319	0.239	-0.216	0.145	-0.013	0.078	-0.054	0.094	0.382	0.321	0.011
-0.241	0.976	-0.357	-0.265	0.911	-0.316	0.220	-0.248	0.175	0.004	0.082	-0.013	0.078	0.385	0.364	0.036
-0.226	1.010	-0.376	-0.268	0.910	-0.315	0.097	-0.147	0.238	0.023	0.118	-0.034	0.061	0.419	0.344	0.065
-0.168	1.010	-0.440	-0.272	0.909	-0.315	0.041	-0.109	0.254	0.085	0.119	-0.097	0.003	0.418	0.280	0.094
-0.137	1.007	-0.510	-0.275	0.908	-0.317	-0.050	-0.029	0.208	0.119	0.117	-0.166	0.028	0.413	0.208	0.123
-0.164	0.964	-0.546	-0.276	0.907	-0.319	-0.049	-0.120	0.146	0.093	0.076	-0.200	0.002	0.369	0.171	0.147
-0.168	0.918	-0.562	-0.277	0.906	-0.321	-0.028	-0.155	0.105	0.090	0.030	-0.213	0.001	0.322	0.154	0.158
-0.183	0.864	-0.597	-0.276	0.905	-0.324	0.005	-0.343	0.102	0.074	-0.023	-0.246	0.015	0.266	0.117	0.150
-0.168	0.864	-0.613	-0.275	0.905	-0.325	0.095	-0.330	0.068	0.089	-0.023	-0.261	0.001	0.264	0.100	0.163
-0.207	0.852	-0.585	-0.273	0.906	-0.324	0.195	-0.420	0.070	0.048	-0.035	-0.233	0.036	0.250	0.126	0.175
-0.099	0.879	-0.577	-0.271	0.906	-0.324	0.203	-0.439	0.078	0.154	-0.009	-0.226	0.072	0.274	0.132	0.193
-0.099	0.879	-0.577	-0.268	0.907	-0.324	0.144	-0.442	0.031	0.151	-0.009	-0.226	0.073	0.272	0.130	0.198
-0.057	0.953	-0.542	-0.266	0.907	-0.325	0.059	-0.247	0.008	0.192	0.064	-0.189	0.116	0.343	0.163	0.213
-0.103	0.983	-0.546	-0.263	0.907	-0.327	0.021	-0.439	0.022	0.142	0.095	-0.191	0.071	0.371	0.157	0.203
-0.095	0.995	-0.542	-0.259	0.907	-0.331	-0.037	-0.391	-0.044	0.146	0.107	-0.183	0.080	0.380	0.158	0.191
-0.110	1.018	-0.518	-0.255	0.907	-0.335	-0.072	-0.477	-0.062	0.126	0.130	-0.155	0.065	0.400	0.179	0.161
-0.103	1.022	-0.479	-0.251	0.907	-0.340	-0.180	-0.210	-0.106	0.130	0.135	-0.111	0.074	0.401	0.216	0.134
-0.176	1.010	-0.503	-0.246	0.905	-0.346	-0.260	-0.359	-0.129	0.051	0.124	-0.127	0.002	0.386	0.190	0.096
-0.203	1.022	-0.510	-0.240	0.904	-0.354	-0.348	-0.288	-0.181	0.019	0.138	-0.127	0.024	0.394	0.180	0.062
-0.249	1.034	-0.510	-0.234	0.901	-0.365	-0.477	-0.330	-0.197	-0.033	0.152	-0.116	0.070	0.402	0.177	0.027
-0.249	1.041	-0.510	-0.227	0.898	-0.377	-0.569	-0.462	-0.204	-0.041	0.163	-0.103	0.069	0.406	0.174	0.007
-0.257	1.014	-0.510	-0.220	0.893	-0.393	-0.714	-0.508	-0.189	-0.056	0.141	-0.088	0.075	0.375	0.172	-0.007
-0.233	0.991	-0.526	-0.212	0.887	-0.411	-0.878	-0.648	-0.137	-0.041	0.124	-0.085	0.052	0.348	0.153	-0.018
-0.210	0.945	-0.499	-0.205	0.879	-0.431	-0.997	-0.586	-0.091	-0.024	0.086	-0.037	0.027	0.298	0.177	-0.022
-0.241	0.929	-0.514	-0.198	0.868	-0.454	-1.154	-0.721	-0.060	-0.062	0.080	-0.029	0.057	0.279	0.158	-0.031
-0.191	0.918	-0.499	-0.190	0.857	-0.478	-1.235	-0.710	-0.069	-0.020	0.080	0.011	0.006	0.264	0.170	-0.031
-0.222	0.937	-0.499	-0.181	0.845	-0.503	-1.271	-0.707	-0.113	-0.060	0.111	0.035	0.036	0.279	0.167	-0.035
-0.141	0.898	-0.495	-0.174	0.833	-0.525	-1.234	-0.455	-0.151	0.014	0.085	0.061	0.046	0.237	0.167	-0.033
-0.164	0.833	-0.530	-0.167	0.821	-0.547	-1.190	-0.617	-0.055	-0.017	0.032	0.048	0.023	0.167	0.129	-0.026
-0.160	0.825	-0.550	-0.161	0.807	-0.568	-1.255	-0.477	-0.012	-0.019	0.038	0.050	0.027	0.155	0.106	-0.020
-0.103	0.833	-0.554	-0.158	0.792	-0.590	-1.289	-0.288	0.024	0.036	0.060	0.068	0.084	0.159	0.099	-0.033
-0.149	0.802	-0.570	-0.154	0.777	-0.610	-1.210	-0.443	0.075	-0.014	0.044	0.072	0.038	0.125	0.081	-0.029
-0.199	0.783	-0.621	-0.153	0.762	-0.629	-1.184	-0.215	0.088	-0.065	0.040	0.040	0.012	0.102	0.027	-0.040
-0.110	0.771	-0.601	-0.146	0.747	-0.648	-1.149	-0.666	0.112	0.016	0.043	0.079	0.077	0.087	0.044	-0.042
-0.207	0.802	-0.656	-0.145	0.731	-0.666	-1.203	-0.164	0.068	-0.081	0.090	0.042	0.020	0.115	0.013	-0.037
-0.087	0.755	-0.629	-0.141	0.716	-0.684	-1.173	-0.395	0.093	0.034	0.059	0.087	0.099	0.065	0.012	-0.031
-0.099	0.698	-0.637	-0.137	0.700	-0.701	-1.100	-0.304	0.031	0.019	0.017	0.096	0.087	0.004	0.002	-0.025
-0.130	0.670	-0.668	-0.133	0.685	-0.716	-1.081	-0.291	0.038	-0.015	0.005	0.080	0.056	0.026	0.032	-0.006
-0.072	0.640	-0.708	-0.129	0.669	-0.732	-1.082	-0.262	-0.027	0.038	-0.010	0.056	0.114	0.060	0.073	0.002
-0.072	0.640	-0.708	-0.123	0.654	-0.746	-1.054	-0.332	-0.050	0.032	0.005	0.071	0.113	0.064	0.076	0.009
-0.033	0.582	-0.731	-0.119	0.637	-0.761	-1.113	-0.176	-0.077	0.067	-0.036	0.062	0.151	0.126	0.102	0.019
-0.053	0.601	-0.763	-0.115	0.621	-0.776	-1.094	-0.195	-0.112	0.044	-0.000	0.045	0.131	0.110	0.136	0.015
-0.064	0.609	-0.767	-0.108	0.605	-0.789	-1.056	-0.338	-0.116	0.025	0.024	0.055	0.119	0.105	0.143	0.014
-0.068	0.539	-0.778	-0.104	0.587	-0.803	-1.083	-0.136	-0.084	0.018	-0.029	0.056	0.115	0.178	0.157	0.013
-0.053	0.516	-0.771	-0.101	0.572	-0.814	-0.965	-0.170	-0.048	0.030	-0.037	0.076	0.131	0.205	0.152	0.005
-0.018	0.497	-0.782	-0.101	0.558	-0.823	-0.835	0.071	-0.065	0.065	-0.042	0.073	0.165	0.228	0.166	0.006
-0.068	0.454	-0.775	-0.102	0.546	-0.832	-0.757	0.035	0.018	0.016	-0.072	0.089	0.115	0.274	0.161	0.005
-0.045	0.493	-0.782	-0.106	0.534	-0.839	-0.691	0.230	0.021	0.043	-0.022	0.088	0.138	0.238	0.171	-0.006
-0.083	0.504	-0.845	-0.109	0.523	-0.845	-0.645	0.170	-0.013	0.007	0.001	0.032	0.099	0.229	0.237	-0.019
-0.130	0.458	-0.818	-0.110	0.513	-0.851	-0.607	0.097	-0.014	-0.038	-0.035	0.066	0.053	0.279	0.212	-0.019
-0.095	0.470	-0.814	-0.111	0.503	-0.857	-0.567	0.082	-0.093	-0.002	-0.014	0.075	0.087	0.270	0.210	-0.024
-0.076	0.439	-0.794	-0.112	0.494	-0.862	-0.554	0.161	-0.102	0.018	-0.036	0.100	0.106	0.303	0.193	-0.030
-0.080	0.419	-0.810	-0.113	0.486	-0.867	-0.492	0.087	-0.097	0.015	-0.047	0.089	0.102	0.325	0.211	-0.019
-0.110	0.400	-0.845	-0.111	0.477	-0.872	-0.514	-0.058	-0.060	-0.017	-0.057	0.059	0.071	0.347	0.248	-0.029
-0.064	0.377	-0.818	-0.113	0.469	-0.876	-0.417	0.192	-0.114	0.031	-0.073	0.090	0.118	0.372	0.222	-0.017
-0.153	0.369	-0.845	-0.115	0.463	-0.879	-0.380	0.125	-0.090	-0.056	-0.074	0.066	0.029	0.383	0.252	-0.015
-0.018	0.396	-0.806	-0.119	0.457	-0.881	-0.333	0.304	-0.126	0.083	-0.041	0.107	0.164	0.358	0.214	-0.004
-0.076	0.373	-0.826	-0.122	0.452	-0.884	-0.304	0.263	-0.139	0.028	-0.059	0.090	0.106	0.384	0.236	-0.014
-0.053	0.381	-0.834	-0.124	0.448	-0.885	-0.237	0.178	-0.121	0.053	-0.048	0.084	0.128	0.378	0.245	-0.004
-0.133	0.373	-0.830	-0.127	0.446	-0.886	-0.139	0.276	-0.149	-0.024	-0.053	0.088	0.047	0.388	0.243	-0.016
-0.110	0.392	-0.838	-0.133	0.446	-0.885	-0.035	0.414	-0.167	0.005	-0.034	0.080	0.070	0.370	0.252	-0.023
-0.114	0.388	-0.842	-0.137	0.446	-0.885	-0.005	0.287	-0.166	0.004	-0.038	0.075	0.065	0.375	0.257	-0.026
-0.133	0.342	-0.830	-0.141	0.447	-0.883	0.045	0.296	-0.169	-0.011	-0.085	0.086	0.045	0.423	0.246	-0.019
-0.091	0.357	-0.842	-0.141	0.449	-0.882	0.109	0.098	-0.158	0.032	-0.072	0.073	0.087	0.408	0.259	-0.013
-0.118	0.388	-0.830	-0.146	0.453	-0.879	0.206	0.408	-0.217	0.010	-0.045	0.082	0.059	0.378	0.248	-0.021
-0.103	0.412	-0.849	-0.150	0.458	-0.876	0.234	0.323	-0.210	0.029	-0.027	0.059	0.074	0.356	0.268	-0.025
-0.180	0.423	-0.842	-0.154	0.464	-0.872	0.304	0.361	-0.220	-0.044	-0.021	0.063	0.003	0.345	0.261	-0.034
-0.180	0.423	-0.842	-0.159	0.470	-0.868	0.319	0.404	-0.246	-0.039	-0.027	0.059	0.004	0.345	0.261	-0.040
-0.168	0.415	-0.838	-0.164	0.476	-0.864	0.295	0.407	-0.244	-0.023	-0.041	0.058	0.007	0.354	0.257	-0.050
-0.187	0.427	-0.849	-0.167	0.482	-0.860	0.339	0.328	-0.219	-0.038	-0.036	0.042	0.014	0.342	0.270	-0.044
-0.180	0.446	-0.830	-0.170	0.489	-0.855	0.367	0.324	-0.238	-0.027	-0.023	0.057	0.007	0.323	0.250	-0.027
-0.176	0.454	-0.849	-0.173	0.496	-0.851	0.365	0.276	-0.224	-0.021	-0.022	0.033	0.004	0.316	0.270	-0.030
-0.110	0.450	-0.830	-0.179	0.504	-0.845	0.396	0.507	-0.256	0.050	-0.034	0.047	0.061	0.320	0.250	-0.021
-0.210	0.435	-0.845	-0.178	0.511	-0.841	0.383	0.096	-0.240	-0.050	-0.056	0.027	0.039	0.335	0.265	-0.013
-0.149	0.466	-0.810	-0.183	0.518	-0.835	0.385	0.454	-0.277	0.016	-0.033	0.057	0.021	0.304	0.229	-0.015
-0.164	0.489	-0.838	-0.186	0.526	-0.830	0.380	0.370	-0.266	0.004	-0.017	0.024	0.005	0.281	0.257	-0.022
-0.199	0.470	-0.814	-0.188	0.533	-0.825	0.392	0.255	-0.246	-0.029	-0.043	0.043	0.030	0.299	0.232	-0.015
-0.164	0.497	-0.818	-0.191	0.541	-0.819	0.414	0.361	-0.271	0.008	-0.024	0.033	0.003	0.272	0.236	-0.021
-0.183	0.481	-0.806	-0.193	0.549	-0.813	0.480	0.328	-0.291	-0.009	-0.048	0.039	0.017	0.287	0.224	-0.025
-0.203	0.512	-0.794	-0.197	0.559	-0.806	0.511	0.453	-0.289	-0.024	-0.027	0.043	0.037	0.255	0.211	-0.021
-0.191	0.516	-0.798	-0.198	0.568	-0.799	0.516	0.276	-0.295	-0.011	-0.032	0.032	0.026	0.250	0.214	-0.025
-0.203	0.508	-0.802	-0.201	0.578	-0.791	0.563	0.352	-0.290	-0.020	-0.050	0.020	0.038	0.257	0.217	-0.031
-0.187	0.516	-0.767	-0.201	0.588	-0.784	0.545	0.241	-0.271	-0.004	-0.052	0.049	0.024	0.248	0.181	-0.027
-0.222	0.535	-0.755	-0.201	0.598	-0.776	0.567	0.235	-0.299	-0.039	-0.042	0.053	0.059	0.228	0.168	-0.028
-0.180	0.551	-0.739	-0.204	0.608	-0.767	0.571	0.440	-0.323	0.006	-0.037	0.060	0.017	0.211	0.151	-0.032
-0.207	0.520	-0.759	-0.206	0.618	-0.759	0.616	0.359	-0.328	-0.019	-0.078	0.031	0.045	0.241	0.170	-0.038
-0.226	0.547	-0.751	-0.208	0.629	-0.749	0.637	0.373	-0.308	-0.036	-0.062	0.030	0.065	0.212	0.160	-0.031
-0.241	0.558	-0.755	-0.208	0.640	-0.740	0.659	0.261	-0.298	-0.052	-0.061	0.016	0.081	0.199	0.163	-0.036
-0.191	0.582	-0.723	-0.205	0.652	-0.730	0.727	0.095	-0.333	-0.004	-0.050	0.038	0.032	0.174	0.130	-0.030
-0.226	0.582	-0.743	-0.205	0.664	-0.719	0.740	0.307	-0.320	-0.039	-0.062	0.008	0.068	0.172	0.149	-0.017
-0.168	0.640	-0.688	-0.209	0.676	-0.707	0.762	0.559	-0.342	0.022	-0.016	0.050	0.011	0.112	0.092	-0.014
-0.153	0.659	-0.680	-0.209	0.688	-0.695	0.775	0.374	-0.355	0.038	-0.009	0.046	0.004	0.091	0.082	-0.021
-0.230	0.651	-0.704	-0.209	0.701	-0.682	0.794	0.357	-0.368	-0.039	-0.029	0.010	0.074	0.097	0.105	-0.017
-0.241	0.632	-0.688	-0.207	0.714	-0.669	0.877	0.287	-0.364	-0.052	-0.061	0.012	0.086	0.114	0.087	-0.020
-0.191	0.705	-0.641	-0.208	0.727	-0.654	0.897	0.417	-0.353	-0.001	-0.001	0.045	0.037	0.038	0.038	-0.029
-0.191	0.705	-0.641	-0.205	0.740	-0.640	0.915	0.161	-0.316	-0.004	-0.014	0.030	0.038	0.036	0.037	-0.029
-0.207	0.736	-0.637	-0.205	0.754	-0.625	0.948	0.377	-0.367	-0.020	0.003	0.019	0.054	0.003	0.031	-0.028
-0.214	0.759	-0.601	-0.204	0.767	-0.609	0.939	0.351	-0.336	-0.028	0.014	0.038	0.062	0.023	0.006	-0.036
-0.237	0.755	-0.633	-0.201	0.780	-0.593	0.968	0.220	-0.350	-0.054	-0.003	-0.009	0.086	0.021	0.023	-0.045
-0.245	0.748	-0.629	-0.197	0.792	-0.578	0.949	0.061	-0.295	-0.066	-0.023	-0.020	0.094	0.016	0.017	-0.046
-0.237	0.752	-0.585	-0.193	0.803	-0.563	0.943	0.034	-0.285	-0.062	-0.031	0.008	0.087	0.022	0.028	-0.046
-0.195	0.779	-0.554	-0.190	0.816	-0.547	0.981	0.152	-0.316	-0.023	-0.016	0.023	0.046	0.052	0.062	-0.038
-0.218	0.783	-0.566	-0.187	0.827	-0.530	1.001	0.128	-0.281	-0.049	-0.023	-0.006	0.069	0.058	0.052	-0.029
-0.164	0.794	-0.526	-0.184	0.839	-0.512	1.016	0.201	-0.267	0.002	-0.023	0.016	0.015	0.072	0.093	-0.024
-0.180	0.794	-0.538	-0.182	0.850	-0.494	1.073	0.147	-0.243	-0.016	-0.035	-0.014	0.030	0.075	0.083	-0.027
-0.203	0.806	-0.518	-0.179	0.861	-0.475	1.069	0.084	-0.199	-0.041	-0.034	-0.013	0.053	0.088	0.104	-0.027
-0.218	0.825	-0.507	-0.177	0.872	-0.456	1.083	0.083	-0.170	-0.059	-0.025	-0.020	0.068	0.110	0.117	-0.034
-0.203	0.856	-0.475	-0.175	0.882	-0.437	1.113	0.112	-0.182	-0.046	-0.005	-0.009	0.053	0.142	0.149	-0.038
-0.218	0.895	-0.495	-0.173	0.892	-0.417	1.113	0.005	-0.126	-0.063	0.024	-0.048	0.068	0.182	0.130	-0.036
-0.187	0.902	-0.436	-0.173	0.902	-0.396	1.135	0.173	-0.109	-0.033	0.022	-0.010	0.037	0.191	0.191	-0.036
-0.199	0.875	-0.463	-0.170	0.911	-0.376	1.147	-0.011	-0.115	-0.046	-0.014	-0.058	0.049	0.166	0.164	-0.034
-0.226	0.887	-0.440	-0.169	0.919	-0.355	1.142	-0.082	-0.072	-0.075	-0.011	-0.055	0.075	0.179	0.189	-0.025
-0.180	0.887	-0.369	-0.168	0.927	-0.334	1.140	0.085	-0.055	-0.029	-0.018	-0.005	0.029	0.181	0.261	-0.024
-0.157	0.914	-0.369	-0.168	0.935	-0.313	1.122	0.110	-0.058	-0.006	0.001	-0.026	0.005	0.210	0.262	-0.024
-0.207	0.906	-0.396	-0.169	0.941	-0.293	1.048	0.047	0.027	-0.055	-0.012	-0.073	0.055	0.205	0.235	-0.014
-0.199	0.929	-0.369	-0.170	0.946	-0.275	0.983	0.037	0.064	-0.046	0.006	-0.064	0.046	0.230	0.264	-0.018
-0.180	0.949	-0.353	-0.172	0.951	-0.257	1.009	-0.106	0.124	-0.025	0.020	-0.067	0.027	0.252	0.281	-0.028
-0.245	0.976	-0.361	-0.176	0.955	-0.238	1.001	0.021	0.166	-0.086	0.043	-0.094	0.092	0.281	0.274	-0.027
-0.253	0.991	-0.357	-0.179	0.959	-0.221	0.927	-0.048	0.193	-0.090	0.055	-0.108	0.100	0.298	0.280	-0.020
-0.210	0.980	-0.302	-0.183	0.962	-0.204	0.850	0.029	0.203	-0.044	0.041	-0.069	0.058	0.289	0.336	-0.016
-0.203	0.999	-0.345	-0.188	0.963	-0.191	0.725	-0.060	0.257	-0.031	0.058	-0.126	0.050	0.310	0.294	-0.019
-0.207	1.030	-0.341	-0.193	0.965	-0.178	0.707	-0.001	0.255	-0.030	0.088	-0.135	0.055	0.343	0.299	-0.022
-0.268	0.995	-0.242	-0.198	0.966	-0.167	0.600	-0.101	0.272	-0.086	0.052	-0.048	0.116	0.310	0.398	-0.032
-0.257	1.018	-0.203	-0.202	0.967	-0.157	0.511	0.012	0.214	-0.070	0.075	-0.018	0.104	0.335	0.439	-0.049
-0.287	1.030	-0.235	-0.206	0.967	-0.151	0.390	-0.230	0.199	-0.097	0.086	-0.056	0.135	0.348	0.408	-0.063
-0.291	1.022	-0.231	-0.209	0.967	-0.144	0.389	-0.169	0.186	-0.098	0.078	-0.059	0.139	0.342	0.414	-0.050
-0.268	1.053	-0.215	-0.212	0.967	-0.138	0.381	-0.280	0.217	-0.071	0.109	-0.049	0.116	0.374	0.430	-0.021
-0.222	1.061	-0.219	-0.217	0.967	-0.133	0.315	-0.306	0.273	-0.021	0.117	-0.057	0.069	0.383	0.428	0.021
-0.145	1.065	-0.254	-0.222	0.966	-0.132	0.143	-0.191	0.286	0.061	0.122	-0.094	0.008	0.388	0.393	0.070
-0.107	1.080	-0.286	-0.225	0.965	-0.133	-0.006	-0.111	0.230	0.103	0.139	-0.124	0.046	0.405	0.362	0.119
-0.087	1.030	-0.361	-0.227	0.964	-0.137	-0.135	-0.086	0.116	0.123	0.090	-0.195	0.066	0.355	0.288	0.150
-0.072	1.010	-0.369	-0.227	0.964	-0.141	-0.163	-0.084	0.038	0.139	0.071	-0.198	0.082	0.337	0.281	0.167
-0.107	0.995	-0.345	-0.227	0.963	-0.143	-0.027	-0.177	0.048	0.104	0.056	-0.173	0.047	0.322	0.305	0.175
-0.103	0.976	-0.388	-0.227	0.963	-0.144	0.008	-0.185	0.043	0.107	0.037	-0.214	0.052	0.303	0.262	0.179
-0.107	0.953	-0.420	-0.226	0.963	-0.145	0.029	-0.260	0.038	0.103	0.014	-0.244	0.048	0.280	0.230	0.178
-0.087	0.910	-0.447	-0.226	0.963	-0.146	0.047	-0.213	0.006	0.121	-0.029	-0.271	0.068	0.238	0.203	0.195
-0.103	0.914	-0.451	-0.224	0.963	-0.150	-0.002	-0.467	0.034	0.105	-0.025	-0.272	0.053	0.242	0.199	0.203
-0.045	0.976	-0.455	-0.222	0.963	-0.154	-0.080	-0.485	-0.011	0.160	0.037	-0.271	0.111	0.304	0.195	0.207
-0.057	1.007	-0.416	-0.220	0.962	-0.160	-0.153	-0.450	-0.003	0.147	0.069	-0.225	0.100	0.335	0.234	0.206
-0.060	1.030	-0.396	-0.218	0.961	-0.168	-0.233	-0.624	0.013	0.141	0.093	-0.198	0.097	0.357	0.254	0.207
-0.053	1.092	-0.400	-0.214	0.961	-0.176	-0.327	-0.353	-0.089	0.145	0.156	-0.193	0.105	0.419	0.249	0.187
-0.045	1.053	-0.384	-0.210	0.960	-0.186	-0.371	-0.440	-0.109	0.148	0.118	-0.168	0.114	0.379	0.264	0.164
-0.080	1.045	-0.341	-0.206	0.959	-0.197	-0.502	-0.309	-0.134	0.110	0.111	-0.113	0.080	0.371	0.307	0.131
-0.118	1.045	-0.349	-0.201	0.957	-0.210	-0.546	-0.471	-0.125	0.066	0.113	-0.108	0.043	0.370	0.298	0.100
-0.183	1.049	-0.353	-0.197	0.954	-0.224	-0.632	-0.440	-0.098	-0.003	0.119	-0.098	0.022	0.372	0.293	0.066
-0.153	1.072	-0.333	-0.194	0.951	-0.239	-0.713	-0.451	-0.062	0.024	0.146	-0.063	0.010	0.394	0.311	0.039
-0.160	1.057	-0.317	-0.191	0.948	-0.256	-0.795	-0.448	-0.049	0.014	0.134	-0.030	0.003	0.377	0.326	0.024
-0.191	1.018	-0.365	-0.187	0.943	-0.275	-0.871	-0.590	-0.025	-0.021	0.100	-0.058	0.027	0.337	0.278	0.015
-0.157	0.995	-0.365	-0.183	0.938	-0.296	-0.979	-0.591	-0.047	0.009	0.083	-0.038	0.009	0.312	0.276	0.006
-0.180	0.999	-0.365	-0.179	0.931	-0.318	-1.055	-0.518	-0.042	-0.018	0.093	-0.016	0.014	0.314	0.275	-0.002
-0.149	0.925	-0.341	-0.175	0.924	-0.341	-1.191	-0.430	-0.066	0.009	0.027	0.031	0.017	0.239	0.297	-0.013
-0.164	0.925	-0.373	-0.170	0.915	-0.366	-1.265	-0.452	-0.047	-0.010	0.036	0.025	0.002	0.237	0.264	-0.022
-0.203	0.964	-0.412	-0.165	0.906	-0.391	-1.250	-0.612	-0.074	-0.054	0.084	0.010	0.035	0.273	0.223	-0.022
-0.168	0.953	-0.432	-0.160	0.895	-0.415	-1.270	-0.482	-0.028	-0.024	0.082	0.015	0.000	0.259	0.202	-0.036
-0.137	0.925	-0.420	-0.160	0.885	-0.438	-1.256	-0.130	0.049	0.006	0.066	0.049	0.032	0.230	0.212	-0.043
-0.210	0.976	-0.463	-0.158	0.873	-0.461	-1.243	-0.397	0.074	-0.069	0.127	0.029	0.041	0.277	0.168	-0.050
-0.176	0.968	-0.455	-0.156	0.861	-0.484	-1.294	-0.368	0.123	-0.035	0.132	0.060	0.005	0.266	0.175	-0.039
-0.203	0.929	-0.459	-0.154	0.849	-0.506	-1.195	-0.378	0.082	-0.065	0.106	0.078	0.031	0.225	0.169	-0.039
-0.072	0.906	-0.467	-0.153	0.836	-0.527	-1.267	-0.173	0.029	0.065	0.095	0.092	0.101	0.199	0.159	-0.037
-0.130	0.833	-0.534	-0.151	0.822	-0.549	-1.281	-0.248	0.042	0.005	0.036	0.047	0.044	0.123	0.090	-0.035
-0.183	0.837	-0.558	-0.148	0.806	-0.573	-1.395	-0.320	0.067	-0.051	0.056	0.047	0.009	0.124	0.064	-0.019
-0.145	0.755	-0.542	-0.145	0.791	-0.595	-1.311	-0.338	0.022	-0.016	-0.010	0.084	0.030	0.040	0.078	-0.029
-0.110	0.732	-0.585	-0.141	0.775	-0.616	-1.292	-0.297	0.001	0.015	-0.018	0.062	0.065	0.014	0.032	-0.028
-0.118	0.694	-0.597	-0.136	0.759	-0.637	-1.286	-0.371	-0.007	0.002	-0.040	0.071	0.057	0.028	0.019	-0.023
-0.103	0.694	-0.629	-0.133	0.744	-0.655	-1.163	-0.136	-0.082	0.014	-0.025	0.057	0.073	0.031	0.014	-0.021
-0.126	0.667	-0.629	-0.130	0.729	-0.672	-1.122	-0.168	-0.070	-0.012	-0.037	0.074	0.050	0.060	0.015	-0.020
-0.118	0.674	-0.644	-0.124	0.715	-0.688	-1.078	-0.409	-0.015	-0.010	-0.015	0.075	0.058	0.055	0.032	-0.022
-0.087	0.667	-0.664	-0.124	0.702	-0.701	-0.959	0.137	-0.140	0.021	-0.010	0.068	0.088	0.065	0.053	-0.016
-0.118	0.647	-0.704	-0.118	0.688	-0.716	-0.965	-0.423	-0.002	-0.016	-0.015	0.044	0.057	0.087	0.093	-0.013
-0.049	0.643	-0.684	-0.118	0.676	-0.727	-0.824	0.108	-0.063	0.054	-0.007	0.074	0.126	0.093	0.075	-0.018
-0.114	0.640	-0.731	-0.118	0.665	-0.737	-0.769	0.021	-0.032	-0.012	-0.000	0.037	0.060	0.099	0.123	-0.027
-0.157	0.632	-0.763	-0.117	0.655	-0.747	-0.706	-0.057	-0.008	-0.055	0.003	0.015	0.017	0.109	0.156	-0.026
-0.137	0.624	-0.739	-0.115	0.645	-0.756	-0.653	-0.175	0.011	-0.038	0.005	0.048	0.036	0.119	0.134	-0.042
-0.110	0.566	-0.763	-0.112	0.636	-0.764	-0.600	-0.161	-0.016	-0.014	-0.044	0.032	0.062	0.179	0.159	-0.031
-0.145	0.574	-0.767	-0.114	0.627	-0.770	-0.533	0.099	-0.011	-0.047	-0.028	0.035	0.028	0.174	0.164	-0.034
-0.049	0.601	-0.751	-0.115	0.621	-0.776	-0.453	0.128	-0.038	0.051	0.006	0.056	0.124	0.149	0.149	-0.030
-0.168	0.558	-0.798	-0.116	0.613	-0.781	-0.469	0.070	-0.020	-0.068	-0.029	0.014	0.004	0.194	0.198	-0.032
-0.118	0.566	-0.775	-0.117	0.606	-0.787	-0.473	0.036	-0.005	-0.017	-0.014	0.044	0.054	0.189	0.176	-0.018
-0.126	0.578	-0.786	-0.116	0.599	-0.792	-0.429	-0.043	-0.043	-0.026	0.005	0.037	0.046	0.180	0.190	-0.034
-0.076	0.543	-0.802	-0.115	0.593	-0.797	-0.364	0.038	-0.045	0.024	-0.024	0.026	0.097	0.217	0.207	-0.021
-0.153	0.531	-0.830	-0.115	0.587	-0.801	-0.371	-0.010	-0.002	-0.053	-0.030	0.002	0.020	0.231	0.236	-0.022
-0.083	0.539	-0.767	-0.119	0.581	-0.805	-0.377	0.256	-0.019	0.020	-0.016	0.069	0.089	0.225	0.174	-0.023
-0.122	0.516	-0.790	-0.120	0.575	-0.809	-0.362	0.052	-0.022	-0.018	-0.033	0.050	0.050	0.250	0.199	-0.038
-0.130	0.547	-0.790	-0.118	0.570	-0.813	-0.361	-0.043	-0.102	-0.027	0.003	0.054	0.043	0.221	0.200	-0.025
-0.164	0.531	-0.842	-0.115	0.564	-0.818	-0.346	-0.112	-0.129	-0.065	-0.007	0.007	0.008	0.238	0.253	-0.031
-0.064	0.473	-0.806	-0.116	0.559	-0.821	-0.325	0.181	-0.122	0.037	-0.059	0.046	0.108	0.298	0.218	-0.031
-0.122	0.462	-0.814	-0.116	0.553	-0.825	-0.351	0.011	-0.060	-0.022	-0.065	0.042	0.051	0.311	0.227	-0.023
-0.126	0.477	-0.830	-0.114	0.548	-0.829	-0.301	-0.073	-0.061	-0.027	-0.045	0.030	0.047	0.297	0.244	-0.012
-0.076	0.489	-0.802	-0.113	0.545	-0.831	-0.206	-0.019	-0.078	0.022	-0.030	0.060	0.097	0.287	0.217	-0.022
-0.091	0.466	-0.810	-0.114	0.542	-0.833	-0.182	0.162	-0.091	0.008	-0.050	0.054	0.081	0.311	0.226	-0.019
-0.122	0.473	-0.838	-0.114	0.540	-0.834	-0.128	0.010	-0.079	-0.023	-0.040	0.027	0.050	0.304	0.254	-0.011
-0.103	0.470	-0.814	-0.116	0.538	-0.835	-0.136	0.172	-0.091	-0.002	-0.042	0.052	0.069	0.308	0.231	-0.027
-0.072	0.481	-0.790	-0.122	0.537	-0.835	-0.030	0.452	-0.072	0.035	-0.030	0.075	0.100	0.297	0.208	-0.032
-0.183	0.489	-0.834	-0.124	0.537	-0.834	0.005	0.156	-0.061	-0.074	-0.022	0.031	0.012	0.290	0.251	-0.026
-0.149	0.470	-0.845	-0.130	0.539	-0.832	0.078	0.377	-0.064	-0.034	-0.043	0.018	0.022	0.310	0.263	-0.032
-0.095	0.470	-0.798	-0.133	0.541	-0.830	0.149	0.226	-0.080	0.023	-0.046	0.063	0.076	0.310	0.215	-0.042
-0.160	0.489	-0.810	-0.137	0.544	-0.828	0.189	0.303	-0.094	-0.038	-0.030	0.048	0.010	0.290	0.227	-0.024
-0.172	0.493	-0.869	-0.134	0.548	-0.826	0.197	-0.127	-0.058	-0.053	-0.029	-0.012	0.002	0.285	0.285	-0.026
-0.080	0.470	-0.763	-0.140	0.551	-0.823	0.192	0.396	-0.098	0.045	-0.055	0.091	0.090	0.308	0.179	-0.029
-0.172	0.477	-0.842	-0.141	0.555	-0.820	0.212	0.100	-0.076	-0.046	-0.051	0.010	0.003	0.300	0.257	-0.017
-0.130	0.497	-0.798	-0.147	0.559	-0.816	0.270	0.484	-0.107	0.003	-0.037	0.049	0.039	0.280	0.213	-0.028
-0.118	0.512	-0.814	-0.150	0.563	-0.813	0.230	0.206	-0.076	0.017	-0.025	0.030	0.049	0.264	0.227	-0.037
-0.245	0.504	-0.842	-0.152	0.567	-0.810	0.238	0.181	-0.085	-0.108	-0.037	-0.001	0.078	0.270	0.254	-0.032
-0.149	0.527	-0.767	-0.155	0.571	-0.806	0.247	0.267	-0.115	-0.009	-0.018	0.070	0.018	0.246	0.178	-0.032
-0.141	0.512	-0.763	-0.159	0.576	-0.802	0.246	0.366	-0.118	0.004	-0.038	0.070	0.025	0.260	0.173	-0.049
-0.141	0.512	-0.763	-0.163	0.580	-0.798	0.271	0.319	-0.127	0.007	-0.042	0.066	0.024	0.259	0.171	-0.027
-0.226	0.543	-0.806	-0.164	0.585	-0.794	0.287	0.119	-0.091	-0.076	-0.016	0.019	0.061	0.226	0.213	-0.035
-0.126	0.555	-0.771	-0.169	0.590	-0.790	0.304	0.357	-0.097	0.028	-0.010	0.050	0.038	0.213	0.176	-0.049
-0.226	0.551	-0.794	-0.170	0.596	-0.785	0.352	0.145	-0.117	-0.071	-0.019	0.022	0.063	0.215	0.198	-0.040
-0.249	0.547	-0.822	-0.166	0.601	-0.782	0.292	-0.185	-0.111	-0.098	-0.028	-0.009	0.086	0.217	0.224	-0.033
-0.103	0.547	-0.747	-0.171	0.606	-0.777	0.306	0.476	-0.156	0.054	-0.033	0.061	0.059	0.215	0.147	-0.041
-0.199	0.558	-0.782	-0.173	0.611	-0.772	0.308	0.227	-0.131	-0.040	-0.027	0.021	0.037	0.201	0.180	-0.031
-0.187	0.578	-0.794	-0.174	0.616	-0.769	0.269	0.165	-0.145	-0.028	-0.012	0.006	0.027	0.180	0.190	-0.015
-0.172	0.570	-0.751	-0.174	0.620	-0.765	0.274	0.138	-0.136	-0.012	-0.024	0.045	0.012	0.185	0.144	-0.042
-0.153	0.570	-0.743	-0.180	0.626	-0.759	0.350	0.557	-0.192	0.013	-0.030	0.047	0.007	0.183	0.134	-0.041
-0.276	0.597	-0.771	-0.179	0.631	-0.755	0.274	0.030	-0.131	-0.111	-0.008	0.016	0.116	0.153	0.159	-0.042
-0.207	0.566	-0.775	-0.180	0.635	-0.751	0.288	0.154	-0.146	-0.041	-0.043	0.008	0.047	0.181	0.160	-0.042
-0.180	0.574	-0.711	-0.183	0.640	-0.746	0.265	0.326	-0.162	-0.011	-0.040	0.066	0.021	0.171	0.095	-0.053
-0.187	0.593	-0.751	-0.184	0.644	-0.743	0.231	0.229	-0.165	-0.018	-0.025	0.023	0.030	0.148	0.131	-0.041
-0.226	0.589	-0.747	-0.184	0.648	-0.739	0.235	0.149	-0.204	-0.056	-0.033	0.023	0.069	0.149	0.125	-0.029
-0.207	0.620	-0.727	-0.184	0.652	-0.736	0.230	0.144	-0.167	-0.037	-0.006	0.039	0.050	0.115	0.102	-0.041
-0.137	0.624	-0.723	-0.187	0.657	-0.731	0.261	0.427	-0.248	0.035	-0.007	0.038	0.019	0.108	0.096	-0.045
-0.272	0.609	-0.763	-0.186	0.661	-0.727	0.268	0.070	-0.173	-0.101	-0.026	-0.005	0.117	0.121	0.132	-0.037
-0.195	0.636	-0.684	-0.187	0.666	-0.722	0.327	0.254	-0.179	-0.022	-0.005	0.069	0.040	0.090	0.050	-0.044
-0.195	0.624	-0.743	-0.188	0.672	-0.717	0.329	0.251	-0.210	-0.022	-0.022	0.004	0.041	0.099	0.105	-0.058
-0.268	0.605	-0.759	-0.184	0.677	-0.713	0.322	-0.072	-0.200	-0.098	-0.046	-0.016	0.116	0.115	0.118	-0.048
-0.210	0.651	-0.700	-0.186	0.683	-0.706	0.371	0.317	-0.233	-0.039	-0.006	0.037	0.059	0.065	0.055	-0.042
-0.210	0.659	-0.723	-0.184	0.688	-0.702	0.341	0.029	-0.174	-0.041	-0.003	0.009	0.059	0.054	0.076	-0.045
-0.176	0.636	-0.700	-0.184	0.694	-0.696	0.346	0.161	-0.172	-0.007	-0.032	0.027	0.025	0.073	0.049	-0.031
-0.199	0.636	-0.684	-0.186	0.700	-0.690	0.391	0.331	-0.204	-0.028	-0.038	0.036	0.048	0.069	0.030	-0.033
-0.180	0.659	-0.700	-0.184	0.706	-0.684	0.411	0.052	-0.180	-0.011	-0.021	0.015	0.029	0.043	0.043	-0.037
-0.233	0.647	-0.719	-0.183	0.713	-0.677	0.464	0.063	-0.161	-0.066	-0.039	-0.012	0.083	0.051	0.060	-0.045
-0.230	0.670	-0.700	-0.180	0.720	-0.670	0.499	-0.002	-0.157	-0.064	-0.023	0.001	0.079	0.025	0.038	-0.042
-0.230	0.670	-0.700	-0.179	0.727	-0.663	0.510	0.061	-0.144	-0.065	-0.030	-0.007	0.079	0.022	0.036	-0.053
-0.183	0.686	-0.660	-0.181	0.734	-0.654	0.515	0.332	-0.162	-0.017	-0.022	0.024	0.033	0.003	0.006	-0.051
-0.237	0.663	-0.676	-0.180	0.741	-0.647	0.501	0.058	-0.148	-0.072	-0.052	0.000	0.086	0.023	0.007	-0.046
-0.210	0.651	-0.641	-0.180	0.749	-0.638	0.572	0.156	-0.177	-0.045	-0.071	0.027	0.059	0.032	0.030	-0.046
-0.191	0.694	-0.629	-0.179	0.757	-0.628	0.596	0.212	-0.192	-0.026	-0.037	0.029	0.040	0.014	0.044	-0.047
-0.230	0.713	-0.664	-0.179	0.766	-0.618	0.679	0.087	-0.127	-0.066	-0.026	-0.017	0.078	0.036	0.011	-0.040
-0.195	0.732	-0.625	-0.179	0.775	-0.606	0.720	0.134	-0.091	-0.031	-0.016	0.010	0.043	0.059	0.053	-0.042
-0.199	0.728	-0.621	-0.181	0.785	-0.593	0.785	0.284	-0.117	-0.033	-0.029	0.001	0.046	0.059	0.059	-0.047
-0.230	0.725	-0.609	-0.181	0.794	-0.580	0.792	0.138	-0.121	-0.064	-0.043	0.000	0.077	0.058	0.074	-0.052
-0.233	0.752	-0.609	-0.179	0.803	-0.568	0.768	-0.029	-0.094	-0.069	-0.024	-0.012	0.080	0.089	0.077	-0.054
-0.245	0.767	-0.577	-0.178	0.813	-0.555	0.843	-0.017	-0.080	-0.082	-0.018	0.006	0.092	0.108	0.111	-0.052
-0.210	0.779	-0.566	-0.178	0.822	-0.540	0.856	0.102	-0.048	-0.047	-0.016	0.004	0.057	0.123	0.125	-0.055
-0.195	0.794	-0.585	-0.179	0.832	-0.525	0.876	0.184	-0.075	-0.031	-0.010	-0.031	0.042	0.142	0.109	-0.055
-0.260	0.790	-0.574	-0.178	0.841	-0.511	0.873	0.078	-0.082	-0.096	-0.023	-0.034	0.107	0.142	0.124	-0.051
-0.233	0.813	-0.546	-0.178	0.849	-0.497	0.793	-0.001	-0.025	-0.070	-0.008	-0.020	0.080	0.168	0.154	-0.043
-0.241	0.810	-0.546	-0.178	0.857	-0.484	0.847	-0.107	0.047	-0.077	-0.019	-0.034	0.088	0.167	0.156	-0.044
-0.180	0.829	-0.518	-0.180	0.865	-0.468	0.896	0.103	0.046	-0.014	-0.008	-0.022	0.027	0.190	0.186	-0.030
-0.207	0.844	-0.526	-0.182	0.873	-0.452	0.894	0.088	0.062	-0.039	-0.001	-0.046	0.054	0.208	0.181	-0.024
-0.199	0.848	-0.522	-0.184	0.880	-0.438	0.844	-0.036	0.109	-0.029	-0.004	-0.057	0.046	0.214	0.188	-0.023
-0.226	0.860	-0.522	-0.187	0.886	-0.424	0.777	0.066	0.174	-0.053	0.002	-0.071	0.073	0.229	0.190	-0.027
-0.272	0.848	-0.530	-0.192	0.891	-0.411	0.781	-0.012	0.248	-0.094	-0.014	-0.092	0.119	0.220	0.184	-0.020
-0.264	0.887	-0.566	-0.197	0.896	-0.398	0.730	0.066	0.232	-0.082	0.020	-0.140	0.111	0.262	0.151	-0.025
-0.241	0.941	-0.609	-0.202	0.901	-0.384	0.734	0.156	0.214	-0.054	0.069	-0.197	0.088	0.319	0.109	-0.037
-0.287	0.983	-0.570	-0.206	0.904	-0.374	0.588	-0.020	0.225	-0.096	0.109	-0.168	0.135	0.364	0.151	-0.043
-0.326	0.937	-0.495	-0.208	0.906	-0.368	0.430	-0.217	0.205	-0.132	0.061	-0.099	0.173	0.320	0.228	-0.049
-0.299	0.906	-0.424	-0.210	0.907	-0.365	0.234	-0.256	0.185	-0.103	0.029	-0.031	0.146	0.292	0.301	-0.054
-0.264	0.906	-0.396	-0.213	0.908	-0.362	0.201	-0.152	0.208	-0.066	0.029	-0.006	0.111	0.294	0.330	-0.049
-0.222	0.902	-0.412	-0.217	0.908	-0.359	0.203	-0.087	0.244	-0.020	0.025	-0.025	0.069	0.292	0.315	-0.020
-0.222	0.902	-0.412	-0.222	0.909	-0.354	0.278	-0.002	0.330	-0.014	0.024	-0.030	0.068	0.294	0.317	0.020
-0.172	1.010	-0.424	-0.229	0.909	-0.349	0.280	0.022	0.354	0.042	0.132	-0.047	0.018	0.403	0.306	0.066
-0.145	1.022	-0.514	-0.234	0.909	-0.345	0.217	-0.067	0.340	0.074	0.144	-0.141	0.010	0.416	0.217	0.099
-0.110	0.964	-0.574	-0.238	0.908	-0.345	0.046	0.045	0.193	0.112	0.087	-0.200	0.045	0.359	0.159	0.120
-0.137	0.922	-0.613	-0.237	0.907	-0.348	-0.104	-0.071	-0.002	0.084	0.045	-0.237	0.018	0.318	0.120	0.142
-0.176	0.891	-0.566	-0.234	0.906	-0.351	-0.104	-0.219	-0.028	0.044	0.015	-0.186	0.020	0.288	0.168	0.158
-0.118	0.891	-0.601	-0.232	0.906	-0.354	-0.043	-0.301	0.029	0.099	0.016	-0.218	0.038	0.289	0.134	0.156
-0.099	0.852	-0.637	-0.231	0.906	-0.355	0.049	-0.156	0.031	0.118	-0.023	-0.253	0.058	0.251	0.099	0.158
-0.118	0.852	-0.605	-0.229	0.906	-0.356	0.066	-0.278	-0.007	0.096	-0.023	-0.221	0.040	0.252	0.131	0.178
-0.118	0.848	-0.633	-0.224	0.906	-0.358	0.065	-0.541	-0.028	0.091	-0.027	-0.246	0.040	0.249	0.104	0.184
-0.072	0.933	-0.633	-0.220	0.906	-0.362	-0.081	-0.432	-0.047	0.133	0.059	-0.242	0.086	0.335	0.104	0.179
-0.049	0.937	-0.566	-0.216	0.904	-0.368	-0.205	-0.476	-0.013	0.152	0.064	-0.169	0.110	0.339	0.171	0.170
-0.072	0.922	-0.558	-0.212	0.902	-0.376	-0.315	-0.392	-0.039	0.125	0.051	-0.153	0.087	0.324	0.179	0.152
-0.118	0.945	-0.566	-0.207	0.900	-0.385	-0.373	-0.370	-0.101	0.074	0.077	-0.152	0.041	0.347	0.171	0.125
-0.149	0.995	-0.546	-0.202	0.896	-0.395	-0.450	-0.349	-0.106	0.038	0.130	-0.122	0.012	0.397	0.191	0.092
-0.137	0.987	-0.507	-0.197	0.893	-0.405	-0.501	-0.371	-0.093	0.045	0.126	-0.072	0.023	0.390	0.230	0.065
-0.164	0.987	-0.503	-0.193	0.889	-0.416	-0.544	-0.201	-0.087	0.015	0.130	-0.058	0.003	0.390	0.234	0.030
-0.164	0.983	-0.514	-0.190	0.884	-0.427	-0.553	-0.289	-0.076	0.011	0.131	-0.059	0.003	0.386	0.222	0.015
-0.245	0.945	-0.514	-0.184	0.879	-0.439	-0.583	-0.556	-0.039	-0.075	0.097	-0.046	0.083	0.347	0.221	0.000
-0.176	0.922	-0.503	-0.181	0.874	-0.451	-0.631	-0.203	-0.100	-0.010	0.080	-0.022	0.013	0.323	0.233	-0.015
-0.168	0.906	-0.499	-0.176	0.867	-0.465	-0.751	-0.359	-0.064	-0.007	0.071	-0.004	0.005	0.307	0.236	-0.030
-0.199	0.918	-0.487	-0.173	0.860	-0.480	-0.768	-0.353	-0.018	-0.041	0.090	0.022	0.035	0.318	0.248	-0.033
-0.203	0.929	-0.522	-0.170	0.853	-0.494	-0.755	-0.241	-0.027	-0.048	0.108	0.001	0.039	0.329	0.211	-0.046
-0.222	0.856	-0.522	-0.168	0.845	-0.507	-0.767	-0.175	-0.037	-0.069	0.043	0.014	0.058	0.255	0.211	-0.066
-0.207	0.875	-0.518	-0.162	0.838	-0.522	-0.760	-0.525	0.001	-0.059	0.070	0.033	0.041	0.273	0.214	-0.076
-0.253	0.837	-0.546	-0.157	0.830	-0.536	-0.756	-0.554	0.006	-0.111	0.039	0.020	0.087	0.233	0.185	-0.081
-0.222	0.864	-0.534	-0.153	0.820	-0.551	-0.842	-0.378	0.016	-0.083	0.076	0.046	0.056	0.258	0.196	-0.083
-0.199	0.810	-0.562	-0.149	0.811	-0.566	-0.844	-0.368	0.000	-0.064	0.031	0.034	0.032	0.203	0.168	-0.072
-0.199	0.810	-0.562	-0.145	0.801	-0.581	-0.855	-0.387	0.033	-0.068	0.041	0.048	0.031	0.202	0.167	-0.054
-0.130	0.806	-0.605	-0.143	0.790	-0.596	-0.921	-0.194	0.019	-0.001	0.048	0.020	0.039	0.196	0.122	-0.058
-0.137	0.790	-0.605	-0.141	0.777	-0.613	-1.055	-0.229	0.023	-0.011	0.045	0.038	0.032	0.179	0.121	-0.048
-0.230	0.748	-0.629	-0.135	0.764	-0.631	-1.034	-0.567	0.042	-0.110	0.016	0.031	0.060	0.135	0.096	-0.040
-0.122	0.767	-0.637	-0.132	0.751	-0.647	-1.033	-0.258	0.018	-0.005	0.048	0.040	0.048	0.152	0.087	-0.041
-0.160	0.736	-0.708	-0.127	0.736	-0.665	-1.119	-0.443	0.063	-0.048	0.032	-0.013	0.010	0.120	0.015	-0.045
-0.114	0.670	-0.684	-0.126	0.722	-0.681	-1.056	-0.117	0.053	-0.003	-0.019	0.026	0.057	0.052	0.038	-0.031
-0.149	0.628	-0.704	-0.124	0.708	-0.696	-1.001	-0.217	0.045	-0.040	-0.047	0.022	0.023	0.008	0.017	-0.025
-0.130	0.655	-0.684	-0.120	0.694	-0.710	-0.977	-0.277	0.026	-0.024	-0.007	0.056	0.043	0.033	0.035	-0.023
-0.091	0.670	-0.751	-0.117	0.681	-0.723	-0.923	-0.254	-0.006	0.011	0.022	0.002	0.082	0.047	0.033	-0.025
-0.130	0.620	-0.775	-0.109	0.668	-0.736	-0.872	-0.534	-0.014	-0.036	-0.015	-0.008	0.044	0.005	0.058	-0.015
-0.095	0.612	-0.731	-0.105	0.654	-0.749	-0.922	-0.263	-0.019	-0.005	-0.009	0.048	0.079	0.015	0.016	-0.010
-0.053	0.628	-0.723	-0.103	0.641	-0.761	-0.908	-0.055	-0.061	0.035	0.020	0.068	0.122	0.002	0.010	-0.020
-0.095	0.551	-0.775	-0.099	0.627	-0.772	-0.863	-0.226	-0.041	-0.011	-0.044	0.028	0.080	0.081	0.063	-0.007
-0.103	0.543	-0.759	-0.094	0.613	-0.784	-0.892	-0.316	-0.009	-0.024	-0.038	0.055	0.073	0.091	0.048	-0.011
-0.030	0.558	-0.802	-0.091	0.600	-0.795	-0.869	-0.129	-0.074	0.046	-0.009	0.023	0.147	0.078	0.094	-0.008
-0.118	0.543	-0.838	-0.087	0.585	-0.806	-0.906	-0.217	-0.037	-0.046	-0.010	-0.001	0.058	0.095	0.131	-0.009
-0.014	0.539	-0.771	-0.086	0.571	-0.816	-0.856	-0.007	-0.068	0.057	0.000	0.076	0.162	0.101	0.065	-0.004
-0.083	0.524	-0.834	-0.083	0.558	-0.826	-0.839	-0.147	-0.068	-0.016	-0.001	0.022	0.092	0.119	0.130	-0.025
-0.068	0.520	-0.830	-0.078	0.544	-0.836	-0.843	-0.247	-0.057	-0.005	0.009	0.036	0.107	0.125	0.126	-0.026
-0.118	0.500	-0.814	-0.080	0.531	-0.843	-0.737	0.175	-0.067	-0.053	0.002	0.059	0.056	0.146	0.112	-0.038
-0.107	0.473	-0.849	-0.079	0.519	-0.851	-0.708	-0.065	-0.064	-0.043	-0.013	0.032	0.067	0.175	0.148	-0.032
-0.080	0.458	-0.826	-0.080	0.508	-0.858	-0.653	0.130	-0.089	-0.015	-0.018	0.062	0.093	0.192	0.125	-0.035
-0.030	0.454	-0.834	-0.079	0.499	-0.863	-0.552	0.027	-0.084	0.035	-0.012	0.059	0.143	0.197	0.133	-0.035
-0.087	0.454	-0.869	-0.077	0.490	-0.869	-0.534	-0.103	-0.066	-0.025	-0.003	0.030	0.085	0.199	0.169	-0.040
-0.118	0.446	-0.853	-0.075	0.481	-0.873	-0.477	-0.079	-0.053	-0.058	-0.003	0.050	0.054	0.208	0.154	-0.042
-0.130	0.450	-0.861	-0.078	0.473	-0.878	-0.476	0.194	-0.057	-0.066	0.010	0.046	0.041	0.206	0.162	-0.053
-0.087	0.396	-0.857	-0.076	0.465	-0.882	-0.462	-0.082	-0.046	-0.026	-0.036	0.055	0.083	0.262	0.159	-0.062
-0.087	0.396	-0.857	-0.077	0.458	-0.886	-0.396	0.068	-0.104	-0.026	-0.029	0.059	0.082	0.264	0.160	-0.054
-0.130	0.369	-0.885	-0.074	0.452	-0.889	-0.340	-0.127	-0.080	-0.071	-0.050	0.034	0.039	0.294	0.188	-0.040
-0.080	0.388	-0.889	-0.076	0.446	-0.892	-0.314	0.164	-0.090	-0.019	-0.025	0.033	0.088	0.277	0.193	-0.050
-0.053	0.412	-0.861	-0.081	0.441	-0.894	-0.306	0.323	-0.072	0.013	0.003	0.063	0.114	0.255	0.167	-0.047
-0.157	0.381	-0.905	-0.078	0.436	-0.897	-0.278	-0.143	-0.041	-0.093	-0.023	0.022	0.010	0.288	0.211	-0.052
-0.076	0.361	-0.873	-0.082	0.431	-0.898	-0.251	0.275	-0.111	-0.009	-0.038	0.056	0.091	0.309	0.180	-0.050
-0.164	0.381	-0.901	-0.080	0.426	-0.901	-0.285	-0.101	-0.068	-0.099	-0.013	0.031	0.002	0.291	0.209	-0.056
-0.076	0.357	-0.901	-0.079	0.423	-0.903	-0.151	-0.009	-0.116	-0.012	-0.034	0.032	0.090	0.316	0.210	-0.039
-0.076	0.350	-0.853	-0.081	0.421	-0.903	-0.133	0.175	-0.116	-0.010	-0.039	0.080	0.089	0.325	0.164	-0.049
-0.064	0.365	-0.901	-0.083	0.419	-0.904	-0.118	0.186	-0.129	0.004	-0.022	0.034	0.101	0.310	0.212	-0.034
-0.145	0.350	-0.920	-0.081	0.417	-0.905	-0.124	-0.083	-0.086	-0.079	-0.035	0.015	0.020	0.327	0.232	-0.043
-0.068	0.319	-0.849	-0.085	0.415	-0.906	-0.091	0.263	-0.103	0.002	-0.064	0.087	0.097	0.359	0.162	-0.044
-0.114	0.330	-0.857	-0.087	0.414	-0.906	-0.064	0.137	-0.064	-0.042	-0.051	0.079	0.050	0.348	0.170	-0.048
-0.107	0.357	-0.905	-0.086	0.412	-0.907	-0.095	-0.063	-0.054	-0.036	-0.022	0.033	0.058	0.321	0.218	-0.041
-0.076	0.361	-0.881	-0.086	0.411	-0.907	-0.050	0.078	-0.085	-0.005	-0.018	0.057	0.088	0.318	0.194	-0.050
-0.107	0.377	-0.885	-0.090	0.411	-0.907	-0.018	0.222	-0.101	-0.032	-0.002	0.052	0.057	0.302	0.199	-0.042
-0.137	0.350	-0.893	-0.092	0.411	-0.907	-0.029	0.188	-0.106	-0.060	-0.029	0.045	0.025	0.330	0.207	-0.045
-0.095	0.311	-0.897	-0.097	0.411	-0.906	0.038	0.297	-0.099	-0.013	-0.068	0.040	0.067	0.368	0.210	-0.043
-0.133	0.315	-0.901	-0.098	0.411	-0.906	0.017	0.052	-0.050	-0.051	-0.064	0.036	0.028	0.365	0.214	-0.049
-0.083	0.354	-0.885	-0.101	0.412	-0.906	0.027	0.235	-0.076	0.002	-0.026	0.051	0.077	0.326	0.198	-0.046
-0.157	0.365	-0.901	-0.102	0.413	-0.905	0.073	0.059	-0.090	-0.071	-0.016	0.034	0.004	0.314	0.214	-0.042
-0.137	0.357	-0.893	-0.108	0.415	-0.904	0.076	0.381	-0.137	-0.046	-0.025	0.041	0.023	0.321	0.205	-0.042
-0.080	0.350	-0.881	-0.111	0.416	-0.903	0.044	0.247	-0.084	0.016	-0.033	0.052	0.080	0.328	0.193	-0.044
-0.137	0.323	-0.865	-0.114	0.417	-0.902	0.053	0.211	-0.101	-0.039	-0.061	0.067	0.022	0.354	0.176	-0.045
-0.114	0.369	-0.893	-0.114	0.418	-0.901	0.064	0.001	-0.084	-0.016	-0.016	0.038	0.045	0.307	0.203	-0.040
-0.183	0.346	-0.912	-0.118	0.419	-0.900	0.082	0.293	-0.113	-0.081	-0.041	0.017	0.026	0.329	0.221	-0.050
-0.122	0.354	-0.889	-0.121	0.421	-0.899	0.103	0.225	-0.121	-0.017	-0.035	0.040	0.035	0.320	0.197	-0.049
-0.160	0.369	-0.909	-0.122	0.423	-0.898	0.103	0.063	-0.090	-0.055	-0.021	0.019	0.004	0.303	0.215	-0.062
-0.160	0.369	-0.909	-0.128	0.426	-0.896	0.119	0.410	-0.106	-0.048	-0.024	0.017	0.005	0.301	0.214	-0.046
-0.214	0.350	-0.924	-0.126	0.428	-0.895	0.119	-0.093	-0.090	-0.104	-0.045	0.000	0.059	0.319	0.229	-0.052
-0.087	0.361	-0.857	-0.130	0.430	-0.893	0.114	0.305	-0.148	0.027	-0.036	0.065	0.067	0.305	0.160	-0.049
-0.164	0.350	-0.881	-0.133	0.433	-0.891	0.182	0.185	-0.125	-0.048	-0.050	0.040	0.011	0.315	0.182	-0.043
-0.160	0.415	-0.905	-0.134	0.437	-0.889	0.184	0.156	-0.138	-0.043	0.012	0.014	0.007	0.247	0.204	-0.034
-0.130	0.408	-0.873	-0.139	0.440	-0.887	0.179	0.342	-0.155	-0.007	0.001	0.043	0.023	0.252	0.171	-0.044
-0.172	0.392	-0.893	-0.141	0.444	-0.885	0.207	0.160	-0.136	-0.048	-0.019	0.021	0.020	0.265	0.189	-0.035
-0.145	0.342	-0.826	-0.145	0.449	-0.882	0.242	0.298	-0.154	-0.017	-0.073	0.085	0.006	0.313	0.120	-0.044
-0.133	0.354	-0.865	-0.151	0.454	-0.878	0.257	0.417	-0.149	0.001	-0.066	0.042	0.017	0.298	0.158	-0.047
-0.218	0.373	-0.869	-0.150	0.459	-0.876	0.284	0.033	-0.108	-0.084	-0.052	0.035	0.068	0.276	0.161	-0.047
-0.157	0.404	-0.845	-0.156	0.464	-0.872	0.275	0.377	-0.156	-0.018	-0.026	0.055	0.007	0.242	0.136	-0.049
-0.180	0.412	-0.849	-0.158	0.469	-0.869	0.301	0.235	-0.140	-0.038	-0.024	0.048	0.031	0.231	0.138	-0.058
-0.187	0.396	-0.845	-0.161	0.475	-0.865	0.321	0.221	-0.142	-0.043	-0.045	0.048	0.040	0.244	0.132	-0.052
-0.210	0.423	-0.885	-0.163	0.481	-0.861	0.314	0.192	-0.159	-0.064	-0.024	0.005	0.064	0.214	0.169	-0.044
-0.195	0.427	-0.853	-0.162	0.487	-0.858	0.334	0.027	-0.150	-0.050	-0.026	0.033	0.049	0.207	0.135	-0.044
-0.114	0.415	-0.782	-0.169	0.494	-0.853	0.356	0.549	-0.188	0.038	-0.044	0.098	0.031	0.216	0.062	-0.045
-0.199	0.442	-0.849	-0.174	0.500	-0.848	0.355	0.361	-0.183	-0.042	-0.023	0.027	0.054	0.186	0.127	-0.044
-0.218	0.442	-0.853	-0.173	0.507	-0.844	0.381	0.005	-0.153	-0.062	-0.030	0.019	0.074	0.183	0.128	-0.040
-0.210	0.439	-0.849	-0.177	0.514	-0.840	0.364	0.368	-0.189	-0.051	-0.040	0.018	0.066	0.183	0.122	-0.049
-0.191	0.446	-0.826	-0.179	0.521	-0.834	0.422	0.210	-0.196	-0.030	-0.040	0.036	0.047	0.172	0.097	-0.042
-0.191	0.458	-0.802	-0.182	0.530	-0.828	0.466	0.352	-0.199	-0.026	-0.036	0.054	0.047	0.157	0.072	-0.039
-0.176	0.477	-0.838	-0.185	0.538	-0.823	0.457	0.274	-0.202	-0.008	-0.024	0.013	0.031	0.135	0.106	-0.042
-0.210	0.431	-0.822	-0.184	0.547	-0.817	0.523	0.094	-0.184	-0.043	-0.079	0.023	0.066	0.178	0.089	-0.042
-0.241	0.470	-0.830	-0.187	0.556	-0.810	0.538	0.273	-0.200	-0.071	-0.049	0.008	0.097	0.137	0.096	-0.036
-0.199	0.473	-0.778	-0.188	0.565	-0.803	0.535	0.212	-0.184	-0.027	-0.054	0.053	0.054	0.130	0.043	-0.043
-0.176	0.500	-0.798	-0.190	0.576	-0.795	0.615	0.249	-0.185	-0.002	-0.038	0.025	0.031	0.101	0.062	-0.043
-0.226	0.516	-0.810	-0.191	0.586	-0.787	0.631	0.238	-0.212	-0.050	-0.033	0.005	0.080	0.082	0.073	-0.037
-0.214	0.543	-0.782	-0.191	0.598	-0.779	0.689	0.122	-0.196	-0.039	-0.017	0.024	0.068	0.052	0.044	-0.036
-0.214	0.543	-0.782	-0.192	0.609	-0.769	0.700	0.227	-0.187	-0.037	-0.029	0.015	0.067	0.049	0.042	-0.043
-0.214	0.539	-0.782	-0.193	0.621	-0.760	0.736	0.165	-0.184	-0.037	-0.044	0.006	0.067	0.049	0.041	-0.038
-0.222	0.539	-0.767	-0.192	0.633	-0.750	0.769	0.122	-0.206	-0.045	-0.057	0.012	0.075	0.046	0.024	-0.039
-0.199	0.566	-0.743	-0.193	0.645	-0.739	0.765	0.208	-0.189	-0.021	-0.042	0.025	0.051	0.015	0.002	-0.040
-0.222	0.585	-0.739	-0.193	0.658	-0.728	0.846	0.164	-0.213	-0.044	-0.036	0.017	0.074	0.008	0.008	-0.043
-0.218	0.609	-0.723	-0.193	0.671	-0.716	0.875	0.201	-0.188	-0.040	-0.026	0.021	0.070	0.034	0.025	-0.042
-0.226	0.616	-0.719	-0.193	0.684	-0.704	0.856	0.098	-0.157	-0.048	-0.030	0.013	0.078	0.045	0.031	-0.043
-0.226	0.624	-0.727	-0.191	0.697	-0.691	0.913	0.040	-0.189	-0.050	-0.036	-0.007	0.078	0.056	0.025	-0.042
-0.210	0.640	-0.708	-0.190	0.710	-0.678	0.893	0.171	-0.192	-0.035	-0.033	-0.001	0.062	0.074	0.046	-0.040
-0.207	0.655	-0.656	-0.190	0.722	-0.665	0.890	0.080	-0.121	-0.032	-0.030	0.038	0.058	0.093	0.099	-0.034
-0.207	0.670	-0.668	-0.190	0.735	-0.651	0.921	0.162	-0.121	-0.031	-0.027	0.012	0.057	0.111	0.089	-0.041
-0.207	0.698	-0.688	-0.190	0.747	-0.637	0.955	0.128	-0.137	-0.031	-0.012	-0.022	0.057	0.141	0.071	-0.038
-0.264	0.701	-0.668	-0.189	0.760	-0.622	0.961	0.060	-0.125	-0.090	-0.021	-0.017	0.115	0.147	0.093	-0.039
-0.191	0.740	-0.637	-0.189	0.772	-0.607	0.949	0.144	-0.129	-0.017	0.006	-0.000	0.042	0.188	0.126	-0.044
-0.241	0.740	-0.664	-0.187	0.784	-0.592	0.982	0.026	-0.110	-0.068	-0.006	-0.043	0.091	0.190	0.100	-0.053
-0.241	0.740	-0.629	-0.187	0.796	-0.575	1.037	0.085	-0.098	-0.069	-0.018	-0.024	0.091	0.192	0.137	-0.046
-0.260	0.767	-0.625	-0.186	0.808	-0.559	1.025	-0.007	-0.051	-0.089	-0.003	-0.036	0.110	0.222	0.142	-0.049
-0.210	0.786	-0.550	-0.187	0.819	-0.542	1.014	0.052	-0.006	-0.038	0.005	0.022	0.059	0.243	0.218	-0.046
-0.222	0.813	-0.593	-0.189	0.830	-0.525	1.032	0.171	0.013	-0.048	0.022	-0.038	0.070	0.272	0.176	-0.047
-0.222	0.829	-0.577	-0.189	0.840	-0.508	1.042	-0.079	0.054	-0.047	0.027	-0.039	0.070	0.288	0.193	-0.043
-0.268	0.848	-0.589	-0.191	0.849	-0.492	0.927	0.045	0.049	-0.092	0.037	-0.067	0.115	0.309	0.182	-0.042
-0.253	0.837	-0.570	-0.192	0.857	-0.478	0.886	-0.031	0.080	-0.075	0.017	-0.062	0.099	0.299	0.203	-0.046
-0.245	0.817	-0.566	-0.192	0.865	-0.464	0.868	-0.147	0.101	-0.067	-0.009	-0.072	0.091	0.281	0.207	-0.049
-0.272	0.821	-0.589	-0.194	0.872	-0.449	0.866	-0.104	0.119	-0.093	-0.013	-0.109	0.117	0.286	0.184	-0.044
-0.264	0.825	-0.554	-0.194	0.879	-0.434	0.909	-0.205	0.131	-0.084	-0.016	-0.088	0.109	0.291	0.220	-0.032
-0.268	0.856	-0.581	-0.196	0.885	-0.422	0.801	-0.211	0.173	-0.087	0.008	-0.129	0.112	0.323	0.193	-0.027
-0.203	0.895	-0.530	-0.198	0.891	-0.409	0.760	-0.163	0.184	-0.019	0.042	-0.090	0.045	0.362	0.245	-0.019
-0.245	0.914	-0.550	-0.201	0.895	-0.398	0.635	-0.038	0.200	-0.058	0.057	-0.120	0.087	0.382	0.226	-0.032
-0.245	0.914	-0.550	-0.205	0.898	-0.390	0.491	-0.007	0.199	-0.055	0.053	-0.129	0.086	0.383	0.226	-0.041
-0.337	0.914	-0.471	-0.206	0.900	-0.385	0.354	-0.288	0.164	-0.146	0.051	-0.055	0.177	0.383	0.305	-0.051
-0.291	0.933	-0.447	-0.205	0.901	-0.381	0.283	-0.311	0.091	-0.100	0.069	-0.035	0.130	0.403	0.329	-0.044
-0.237	0.933	-0.424	-0.205	0.903	-0.377	0.295	-0.344	0.108	-0.047	0.067	-0.015	0.075	0.404	0.353	-0.028
-0.164	0.976	-0.396	-0.205	0.905	-0.374	0.253	-0.242	0.132	0.026	0.108	0.009	0.001	0.446	0.381	0.032
-0.137	0.995	-0.479	-0.205	0.906	-0.371	0.221	-0.266	0.141	0.054	0.126	-0.076	0.027	0.466	0.299	0.090
-0.053	0.987	-0.566	-0.207	0.906	-0.370	0.086	0.021	0.115	0.140	0.118	-0.164	0.113	0.458	0.213	0.138
-0.057	0.925	-0.656	-0.207	0.906	-0.369	0.084	-0.077	0.028	0.136	0.056	-0.255	0.110	0.396	0.123	0.168
-0.057	0.902	-0.625	-0.205	0.906	-0.370	0.017	-0.069	-0.053	0.134	0.033	-0.223	0.111	0.373	0.154	0.194
-0.083	0.895	-0.641	-0.201	0.907	-0.369	0.127	-0.195	-0.091	0.103	0.024	-0.239	0.085	0.365	0.138	0.192
-0.045	0.852	-0.621	-0.199	0.909	-0.367	0.148	-0.039	-0.099	0.139	-0.020	-0.221	0.125	0.322	0.157	0.178
-0.099	0.883	-0.688	-0.196	0.910	-0.364	0.243	-0.138	-0.063	0.083	0.009	-0.291	0.072	0.352	0.090	0.171
-0.118	0.891	-0.652	-0.192	0.911	-0.364	0.174	-0.385	-0.028	0.060	0.016	-0.257	0.053	0.359	0.125	0.172
-0.095	0.933	-0.664	-0.188	0.912	-0.365	0.048	-0.514	-0.017	0.079	0.058	-0.267	0.077	0.401	0.114	0.163
-0.045	0.953	-0.597	-0.184	0.911	-0.368	-0.036	-0.449	-0.026	0.125	0.077	-0.197	0.127	0.420	0.182	0.168
-0.072	0.999	-0.613	-0.180	0.909	-0.376	-0.303	-0.566	0.016	0.094	0.126	-0.204	0.100	0.466	0.167	0.178
-0.010	1.003	-0.601	-0.176	0.905	-0.387	-0.425	-0.534	0.046	0.151	0.133	-0.182	0.163	0.470	0.180	0.168
-0.003	1.022	-0.581	-0.173	0.901	-0.399	-0.587	-0.360	0.042	0.157	0.157	-0.150	0.170	0.489	0.200	0.145
-0.080	1.026	-0.558	-0.170	0.894	-0.413	-0.708	-0.490	0.089	0.077	0.167	-0.112	0.093	0.492	0.225	0.129
-0.107	0.991	-0.534	-0.167	0.888	-0.429	-0.767	-0.442	0.035	0.047	0.139	-0.073	0.066	0.457	0.249	0.091
-0.095	0.983	-0.542	-0.164	0.880	-0.445	-0.849	-0.428	0.044	0.055	0.139	-0.065	0.078	0.448	0.242	0.055
-0.149	0.968	-0.542	-0.161	0.872	-0.463	-0.920	-0.506	0.086	-0.002	0.132	-0.047	0.024	0.432	0.243	0.036
-0.137	0.949	-0.530	-0.157	0.862	-0.482	-0.978	-0.452	0.069	0.007	0.122	-0.016	0.035	0.412	0.255	0.017
-0.122	0.902	-0.518	-0.155	0.851	-0.502	-1.136	-0.395	0.111	0.020	0.087	0.016	0.051	0.364	0.267	-0.002
-0.157	0.868	-0.534	-0.151	0.838	-0.524	-1.217	-0.548	0.103	-0.018	0.065	0.022	0.016	0.329	0.251	-0.024
-0.160	0.840	-0.574	-0.147	0.824	-0.547	-1.253	-0.672	0.161	-0.026	0.051	0.006	0.013	0.301	0.212	-0.032
-0.233	0.806	-0.597	-0.143	0.809	-0.571	-1.319	-0.640	0.183	-0.103	0.032	0.006	0.060	0.265	0.188	-0.041
-0.141	0.852	-0.585	-0.141	0.793	-0.593	-1.324	-0.411	0.167	-0.013	0.094	0.040	0.033	0.311	0.200	-0.049
-0.141	0.852	-0.585	-0.139	0.777	-0.615	-1.328	-0.344	0.140	-0.015	0.110	0.061	0.033	0.310	0.200	-0.044
-0.180	0.686	-0.644	-0.133	0.761	-0.635	-1.225	-0.586	0.107	-0.058	-0.040	0.023	0.004	0.142	0.141	-0.024
-0.099	0.694	-0.629	-0.131	0.743	-0.656	-1.319	-0.370	0.146	0.020	-0.015	0.059	0.077	0.149	0.157	-0.020
-0.087	0.682	-0.629	-0.129	0.726	-0.676	-1.285	-0.296	0.146	0.030	-0.009	0.079	0.089	0.137	0.156	-0.024
-0.107	0.740	-0.684	-0.127	0.709	-0.694	-1.233	-0.236	0.124	0.009	0.066	0.042	0.071	0.195	0.101	-0.015
-0.145	0.709	-0.688	-0.123	0.691	-0.712	-1.253	-0.428	0.157	-0.033	0.053	0.057	0.033	0.163	0.097	-0.013
-0.103	0.698	-0.692	-0.122	0.672	-0.730	-1.264	-0.235	0.146	0.008	0.060	0.070	0.076	0.151	0.093	-0.018
-0.072	0.655	-0.696	-0.122	0.653	-0.748	-1.311	-0.166	0.162	0.038	0.037	0.084	0.107	0.108	0.089	-0.022
-0.107	0.647	-0.715	-0.122	0.633	-0.765	-1.299	-0.066	0.134	0.004	0.050	0.081	0.073	0.101	0.069	-0.025
-0.122	0.593	-0.771	-0.121	0.613	-0.781	-1.249	-0.192	0.133	-0.012	0.015	0.042	0.058	0.046	0.013	-0.024
-0.149	0.558	-0.743	-0.119	0.593	-0.796	-1.231	-0.244	0.119	-0.041	0.000	0.085	0.031	0.011	0.041	-0.032
-0.103	0.543	-0.790	-0.118	0.575	-0.810	-1.152	-0.097	0.082	0.004	0.003	0.051	0.078	0.005	0.006	-0.023
-0.126	0.562	-0.834	-0.112	0.556	-0.824	-1.144	-0.406	0.058	-0.025	0.042	0.022	0.055	0.014	0.049	-0.017
-0.045	0.535	-0.778	-0.111	0.538	-0.836	-1.081	-0.061	-0.005	0.055	0.032	0.089	0.136	0.013	0.006	-0.011
-0.064	0.489	-0.794	-0.109	0.520	-0.847	-1.048	-0.076	-0.024	0.034	0.004	0.084	0.116	0.059	0.010	-0.009
-0.103	0.439	-0.814	-0.104	0.503	-0.858	-1.003	-0.326	0.027	-0.010	-0.029	0.075	0.078	0.109	0.029	-0.007
-0.068	0.454	-0.810	-0.107	0.488	-0.867	-0.911	0.177	-0.035	0.028	0.002	0.088	0.112	0.093	0.026	-0.016
-0.087	0.442	-0.822	-0.106	0.474	-0.874	-0.797	-0.027	-0.049	0.008	0.004	0.084	0.093	0.104	0.037	-0.028
-0.099	0.431	-0.853	-0.107	0.459	-0.882	-0.823	0.107	-0.038	-0.002	0.007	0.059	0.081	0.116	0.069	-0.022
-0.133	0.377	-0.838	-0.110	0.447	-0.888	-0.713	0.192	-0.019	-0.034	-0.034	0.081	0.046	0.169	0.053	-0.023
-0.072	0.354	-0.838	-0.110	0.436	-0.893	-0.590	-0.017	0.001	0.028	-0.046	0.087	0.107	0.192	0.053	-0.026
-0.087	0.346	-0.857	-0.114	0.428	-0.897	-0.457	0.244	-0.058	0.016	-0.046	0.070	0.092	0.199	0.072	-0.026
-0.110	0.365	-0.838	-0.117	0.420	-0.900	-0.443	0.200	-0.060	-0.004	-0.019	0.093	0.069	0.178	0.052	-0.025
-0.107	0.342	-0.873	-0.115	0.412	-0.904	-0.433	-0.081	-0.015	-0.002	-0.034	0.062	0.073	0.201	0.087	-0.030
-0.137	0.350	-0.857	-0.116	0.406	-0.906	-0.330	0.058	-0.068	-0.032	-0.020	0.080	0.041	0.192	0.071	-0.027
-0.118	0.315	-0.873	-0.122	0.402	-0.907	-0.223	0.347	-0.089	-0.007	-0.051	0.065	0.060	0.226	0.087	-0.022
-0.072	0.315	-0.849	-0.125	0.399	-0.908	-0.174	0.197	-0.046	0.042	-0.047	0.090	0.106	0.225	0.063	-0.020
-0.114	0.350	-0.893	-0.126	0.397	-0.909	-0.122	0.087	-0.064	0.001	-0.011	0.047	0.063	0.189	0.106	-0.013
-0.114	0.350	-0.893	-0.129	0.395	-0.909	-0.081	0.205	-0.066	0.004	-0.009	0.047	0.062	0.189	0.105	-0.010
-0.126	0.300	-0.889	-0.133	0.393	-0.910	-0.108	0.247	-0.098	-0.004	-0.057	0.051	0.050	0.238	0.101	-0.011
-0.107	0.315	-0.861	-0.133	0.392	-0.910	-0.070	0.072	-0.078	0.016	-0.041	0.079	0.069	0.222	0.073	-0.009
-0.099	0.342	-0.881	-0.137	0.391	-0.910	-0.060	0.244	-0.108	0.027	-0.013	0.060	0.077	0.194	0.093	-0.010
-0.126	0.373	-0.912	-0.141	0.391	-0.910	-0.055	0.310	-0.150	0.005	0.018	0.028	0.049	0.162	0.124	-0.007
-0.141	0.330	-0.901	-0.145	0.390	-0.909	-0.061	0.231	-0.099	-0.007	-0.023	0.039	0.034	0.204	0.112	-0.011
-0.122	0.288	-0.881	-0.149	0.389	-0.909	-0.051	0.288	-0.127	0.016	-0.065	0.059	0.052	0.246	0.092	-0.016
-0.157	0.296	-0.885	-0.152	0.389	-0.909	-0.022	0.238	-0.123	-0.015	-0.057	0.054	0.017	0.237	0.095	-0.016
-0.141	0.303	-0.877	-0.156	0.389	-0.908	-0.012	0.238	-0.104	0.004	-0.049	0.062	0.032	0.228	0.087	-0.011
-0.126	0.315	-0.857	-0.158	0.388	-0.908	-0.027	0.150	-0.092	0.021	-0.037	0.081	0.048	0.216	0.067	-0.016
-0.114	0.323	-0.857	-0.164	0.388	-0.907	-0.028	0.408	-0.139	0.039	-0.029	0.080	0.058	0.207	0.067	-0.016
-0.164	0.303	-0.861	-0.171	0.387	-0.906	-0.071	0.453	-0.146	-0.004	-0.048	0.075	0.008	0.226	0.070	-0.021
-0.183	0.296	-0.889	-0.173	0.385	-0.907	-0.126	0.144	-0.114	-0.022	-0.053	0.048	0.012	0.233	0.097	-0.021
-0.180	0.292	-0.842	-0.179	0.384	-0.906	-0.090	0.424	-0.147	-0.012	-0.056	0.095	0.009	0.236	0.049	-0.033
-0.145	0.284	-0.849	-0.182	0.382	-0.906	-0.127	0.220	-0.137	0.026	-0.061	0.087	0.026	0.242	0.057	-0.034
-0.207	0.284	-0.865	-0.190	0.380	-0.906	-0.133	0.443	-0.100	-0.029	-0.059	0.070	0.036	0.241	0.072	-0.020
-0.191	0.311	-0.861	-0.190	0.378	-0.906	-0.079	0.053	-0.071	-0.013	-0.031	0.075	0.021	0.213	0.068	-0.015
-0.110	0.311	-0.822	-0.199	0.379	-0.904	-0.003	0.566	-0.116	0.077	-0.031	0.112	0.059	0.212	0.028	-0.027
-0.176	0.292	-0.842	-0.203	0.380	-0.902	0.060	0.269	-0.085	0.016	-0.052	0.091	0.007	0.230	0.047	-0.027
-0.253	0.292	-0.885	-0.208	0.381	-0.901	0.072	0.256	-0.052	-0.057	-0.053	0.046	0.084	0.230	0.090	-0.024
-0.230	0.272	-0.857	-0.214	0.384	-0.898	0.135	0.389	-0.101	-0.027	-0.075	0.071	0.061	0.248	0.062	-0.032
-0.199	0.315	-0.834	-0.220	0.387	-0.896	0.155	0.367	-0.104	0.009	-0.036	0.092	0.030	0.204	0.037	-0.037
-0.191	0.338	-0.853	-0.222	0.391	-0.893	0.201	0.195	-0.117	0.019	-0.017	0.070	0.023	0.180	0.056	-0.036
-0.245	0.311	-0.889	-0.226	0.395	-0.891	0.192	0.255	-0.099	-0.031	-0.048	0.032	0.077	0.206	0.091	-0.027
-0.260	0.311	-0.849	-0.230	0.400	-0.887	0.277	0.253	-0.107	-0.043	-0.053	0.068	0.093	0.204	0.051	-0.033
-0.203	0.315	-0.853	-0.233	0.406	-0.884	0.331	0.222	-0.113	0.018	-0.055	0.060	0.035	0.199	0.054	-0.041
-0.272	0.323	-0.873	-0.238	0.412	-0.880	0.337	0.311	-0.127	-0.047	-0.054	0.036	0.105	0.190	0.072	-0.041
-0.264	0.365	-0.873	-0.240	0.419	-0.876	0.341	0.188	-0.102	-0.037	-0.017	0.032	0.097	0.146	0.071	-0.036
-0.264	0.365	-0.873	-0.244	0.425	-0.872	0.336	0.256	-0.117	-0.034	-0.024	0.028	0.098	0.145	0.070	-0.047
-0.249	0.392	-0.838	-0.247	0.432	-0.868	0.365	0.241	-0.147	-0.015	-0.003	0.059	0.082	0.116	0.034	-0.041
-0.287	0.385	-0.861	-0.246	0.439	-0.864	0.364	0.030	-0.139	-0.054	-0.018	0.032	0.121	0.122	0.057	-0.039
-0.249	0.385	-0.849	-0.249	0.446	-0.860	0.377	0.262	-0.164	-0.013	-0.025	0.040	0.082	0.121	0.044	-0.042
-0.272	0.400	-0.881	-0.251	0.452	-0.856	0.349	0.173	-0.137	-0.034	-0.016	0.004	0.106	0.104	0.075	-0.039
-0.287	0.404	-0.849	-0.251	0.460	-0.852	0.399	0.028	-0.112	-0.050	-0.019	0.032	0.120	0.098	0.042	-0.041
-0.249	0.454	-0.853	-0.252	0.467	-0.847	0.396	0.179	-0.122	-0.010	0.023	0.023	0.082	0.046	0.045	-0.044
-0.314	0.485	-0.861	-0.252	0.474	-0.844	0.402	0.006	-0.110	-0.076	0.047	0.011	0.147	0.014	0.051	-0.036
-0.268	0.473	-0.830	-0.252	0.482	-0.839	0.405	0.093	-0.126	-0.030	0.028	0.038	0.101	0.023	0.019	-0.030
-0.222	0.442	-0.834	-0.253	0.489	-0.835	0.418	0.113	-0.134	0.017	-0.011	0.030	0.055	0.053	0.021	-0.030
-0.257	0.423	-0.834	-0.252	0.497	-0.830	0.446	0.041	-0.131	-0.018	-0.038	0.025	0.090	0.070	0.020	-0.028
-0.245	0.435	-0.810	-0.257	0.505	-0.824	0.450	0.362	-0.150	-0.003	-0.034	0.042	0.079	0.057	0.004	-0.029
-0.310	0.423	-0.838	-0.257	0.514	-0.818	0.497	0.102	-0.144	-0.068	-0.055	0.009	0.144	0.067	0.022	-0.044
-0.299	0.454	-0.865	-0.256	0.522	-0.814	0.477	0.014	-0.088	-0.057	-0.032	-0.024	0.133	0.035	0.048	-0.049
-0.318	0.477	-0.849	-0.255	0.530	-0.809	0.482	-0.079	-0.011	-0.078	-0.016	-0.013	0.151	0.009	0.031	-0.053
-0.295	0.466	-0.838	-0.256	0.538	-0.803	0.552	0.014	0.023	-0.055	-0.036	-0.007	0.129	0.019	0.018	-0.044
-0.280	0.473	-0.826	-0.255	0.546	-0.798	0.535	-0.116	0.085	-0.041	-0.037	-0.000	0.113	0.009	0.005	-0.035
-0.260	0.481	-0.814	-0.257	0.554	-0.792	0.524	0.077	0.081	-0.020	-0.037	0.005	0.094	0.000	0.008	-0.023
-0.257	0.462	-0.849	-0.258	0.561	-0.786	0.522	-0.013	0.082	-0.015	-0.063	-0.036	0.091	0.017	0.026	-0.007
-0.276	0.470	-0.873	-0.260	0.567	-0.782	0.407	0.067	0.141	-0.032	-0.061	-0.065	0.110	0.007	0.047	0.005
-0.249	0.481	-0.901	-0.263	0.571	-0.777	0.373	0.047	0.174	-0.002	-0.054	-0.097	0.083	0.006	0.073	0.015
-0.268	0.500	-0.924	-0.266	0.576	-0.773	0.405	0.055	0.178	-0.019	-0.040	-0.126	0.101	0.028	0.095	0.017
-0.283	0.524	-0.960	-0.270	0.579	-0.769	0.273	0.123	0.180	-0.031	-0.020	-0.165	0.116	0.053	0.130	0.011
-0.268	0.547	-0.842	-0.276	0.581	-0.766	0.166	0.304	0.112	-0.009	0.002	-0.051	0.099	0.078	0.011	-0.014
-0.303	0.570	-0.802	-0.278	0.580	-0.766	-0.010	0.019	0.190	-0.042	0.026	-0.012	0.133	0.103	0.029	-0.033
-0.353	0.539	-0.739	-0.282	0.579	-0.765	0.022	0.127	0.167	-0.088	-0.004	0.050	0.182	0.073	0.093	-0.033
-0.318	0.555	-0.715	-0.286	0.579	-0.764	0.048	0.082	0.156	-0.050	0.012	0.072	0.146	0.090	0.117	-0.020
-0.253	0.570	-0.810	-0.290	0.576	-0.764	-0.093	0.168	0.209	0.020	0.030	-0.023	0.080	0.107	0.023	0.011
-0.233	0.624	-0.893	-0.293	0.571	-0.766	-0.222	0.048	0.221	0.042	0.089	-0.103	0.060	0.163	0.059	0.062
-0.195	0.551	-0.944	-0.294	0.565	-0.771	-0.353	-0.074	0.152	0.081	0.022	-0.150	0.020	0.091	0.110	0.117
-0.176	0.477	-0.983	-0.293	0.557	-0.777	-0.416	-0.085	0.121	0.100	-0.044	-0.185	0.000	0.020	0.148	0.139
-0.137	0.423	-1.046	-0.293	0.550	-0.782	-0.396	-0.042	0.112	0.138	-0.091	-0.243	0.040	0.032	0.210	0.178
-0.222	0.462	-1.078	-0.286	0.543	-0.789	-0.339	-0.538	0.166	0.046	-0.045	-0.267	0.044	0.009	0.240	0.197
-0.064	0.473	-1.066	-0.282	0.541	-0.792	-0.085	-0.258	0.049	0.200	-0.031	-0.253	0.115	0.023	0.227	0.211
-0.103	0.481	-1.062	-0.273	0.539	-0.797	-0.101	-0.510	-0.001	0.152	-0.021	-0.245	0.078	0.033	0.221	0.207
-0.076	0.500	-1.007	-0.269	0.538	-0.799	-0.058	-0.186	-0.009	0.176	-0.001	-0.188	0.106	0.054	0.165	0.222
-0.126	0.520	-1.050	-0.263	0.536	-0.802	-0.093	-0.365	-0.024	0.119	0.021	-0.228	0.057	0.076	0.207	0.208
-0.072	0.558	-0.995	-0.257	0.533	-0.806	-0.196	-0.300	-0.017	0.167	0.062	-0.169	0.111	0.116	0.151	0.187
-0.068	0.551	-0.960	-0.253	0.531	-0.809	-0.140	-0.193	-0.061	0.166	0.057	-0.131	0.116	0.110	0.114	0.157
-0.145	0.551	-0.944	-0.248	0.528	-0.812	-0.210	-0.239	-0.033	0.085	0.060	-0.112	0.039	0.112	0.096	0.132
-0.160	0.524	-0.897	-0.241	0.525	-0.816	-0.183	-0.446	0.030	0.062	0.037	-0.061	0.024	0.086	0.046	0.094
-0.168	0.516	-0.873	-0.239	0.522	-0.819	-0.125	-0.143	0.057	0.053	0.031	-0.035	0.016	0.081	0.020	0.066
-0.214	0.512	-0.885	-0.237	0.519	-0.821	-0.158	-0.182	0.080	0.004	0.031	-0.045	0.030	0.079	0.030	0.052
-0.164	0.539	-0.877	-0.231	0.516	-0.825	-0.181	-0.382	0.072	0.048	0.061	-0.033	0.020	0.108	0.019	0.029
-0.157	0.539	-0.834	-0.232	0.512	-0.827	-0.214	0.044	0.003	0.057	0.064	0.012	0.027	0.111	0.026	0.013
-0.276	0.547	-0.936	-0.224	0.506	-0.833	-0.395	-0.465	0.013	-0.070	0.079	-0.084	0.093	0.119	0.074	0.003
-0.230	0.504	-0.865	-0.221	0.498	-0.838	-0.449	-0.189	-0.026	-0.027	0.044	-0.008	0.047	0.078	0.001	-0.022
-0.230	0.497	-0.853	-0.217	0.490	-0.844	-0.497	-0.206	-0.048	-0.031	0.044	0.010	0.047	0.070	0.012	-0.046
-0.260	0.466	-0.865	-0.207	0.481	-0.852	-0.528	-0.585	-0.022	-0.072	0.022	0.006	0.078	0.040	0.002	-0.046
-0.241	0.431	-0.822	-0.200	0.472	-0.858	-0.533	-0.341	-0.062	-0.059	-0.004	0.055	0.059	0.006	0.046	-0.049
-0.207	0.415	-0.869	-0.191	0.464	-0.865	-0.501	-0.505	-0.082	-0.034	-0.010	0.015	0.024	0.009	0.000	-0.047
-0.210	0.392	-0.893	-0.187	0.454	-0.871	-0.584	-0.156	-0.101	-0.041	-0.024	-0.003	0.027	0.032	0.023	-0.047
-0.160	0.373	-0.834	-0.178	0.444	-0.878	-0.601	-0.467	-0.111	0.000	-0.033	0.064	0.023	0.051	0.037	-0.043
-0.218	0.419	-0.869	-0.172	0.433	-0.885	-0.626	-0.284	-0.128	-0.063	0.024	0.035	0.034	0.005	0.002	-0.040
-0.191	0.462	-0.873	-0.167	0.423	-0.890	-0.586	-0.252	-0.151	-0.042	0.077	0.037	0.007	0.038	0.001	-0.054
-0.164	0.415	-0.905	-0.163	0.412	-0.897	-0.684	-0.137	-0.173	-0.018	0.042	0.011	0.021	0.009	0.033	-0.052
-0.237	0.350	-0.889	-0.152	0.397	-0.905	-0.815	-0.578	-0.100	-0.102	-0.009	0.036	0.052	0.074	0.017	-0.037
-0.133	0.357	-0.909	-0.146	0.383	-0.912	-0.825	-0.273	-0.125	-0.004	0.013	0.023	0.053	0.067	0.036	-0.040
-0.110	0.330	-0.909	-0.143	0.369	-0.918	-0.765	-0.116	-0.111	0.016	0.000	0.030	0.077	0.094	0.036	-0.027
-0.191	0.280	-0.944	-0.135	0.357	-0.924	-0.661	-0.399	-0.072	-0.072	-0.038	0.000	0.003	0.144	0.071	-0.014
-0.053	0.311	-0.897	-0.135	0.347	-0.928	-0.551	0.047	-0.155	0.066	0.003	0.052	0.136	0.113	0.024	-0.004
-0.145	0.296	-0.912	-0.130	0.338	-0.932	-0.466	-0.215	-0.104	-0.031	-0.004	0.040	0.044	0.129	0.039	-0.015
-0.053	0.300	-0.893	-0.132	0.333	-0.934	-0.292	0.149	-0.147	0.063	0.005	0.061	0.136	0.125	0.020	-0.002
-0.160	0.249	-0.936	-0.129	0.329	-0.936	-0.222	-0.138	-0.063	-0.047	-0.041	0.020	0.029	0.175	0.063	-0.022
-0.095	0.276	-0.901	-0.131	0.326	-0.936	-0.184	0.168	-0.045	0.021	-0.010	0.056	0.095	0.149	0.027	-0.015
-0.172	0.214	-0.952	-0.131	0.323	-0.937	-0.105	-0.045	0.023	-0.057	-0.070	0.006	0.019	0.211	0.078	-0.026
-0.122	0.211	-0.960	-0.128	0.322	-0.938	-0.019	-0.134	0.017	-0.010	-0.073	-0.001	0.069	0.215	0.086	-0.010
-0.114	0.195	-0.928	-0.126	0.323	-0.938	0.059	-0.151	-0.010	-0.005	-0.089	0.031	0.077	0.232	0.054	-0.009
-0.049	0.195	-0.873	-0.128	0.324	-0.937	0.075	0.175	-0.043	0.063	-0.090	0.086	0.143	0.232	0.001	0.008
-0.091	0.207	-0.932	-0.122	0.325	-0.938	0.059	-0.324	0.007	0.014	-0.080	0.028	0.101	0.221	0.058	0.011
-0.041	0.203	-0.869	-0.125	0.326	-0.937	0.069	0.144	-0.020	0.066	-0.085	0.091	0.151	0.225	0.005	0.013
-0.087	0.222	-0.924	-0.127	0.327	-0.937	0.027	0.128	0.022	0.022	-0.066	0.036	0.105	0.206	0.050	0.008
-0.103	0.226	-0.928	-0.127	0.327	-0.936	0.051	-0.008	0.028	0.007	-0.062	0.032	0.090	0.202	0.054	0.003
-0.087	0.242	-0.912	-0.127	0.329	-0.936	0.120	-0.016	-0.009	0.021	-0.049	0.048	0.106	0.187	0.038	-0.002
-0.122	0.296	-0.928	-0.129	0.332	-0.934	0.139	0.151	-0.050	-0.011	0.002	0.031	0.071	0.133	0.053	-0.009
-0.087	0.288	-0.905	-0.131	0.334	-0.933	0.131	0.139	-0.074	0.025	-0.008	0.054	0.106	0.140	0.030	-0.015
-0.130	0.272	-0.912	-0.133	0.337	-0.932	0.156	0.096	-0.038	-0.016	-0.026	0.045	0.064	0.155	0.037	-0.015
-0.130	0.265	-0.893	-0.136	0.340	-0.931	0.127	0.197	-0.039	-0.013	-0.036	0.063	0.064	0.163	0.017	-0.017
-0.095	0.280	-0.901	-0.138	0.343	-0.929	0.198	0.156	-0.096	0.024	-0.024	0.054	0.098	0.147	0.025	-0.017
-0.137	0.257	-0.909	-0.142	0.348	-0.927	0.239	0.237	-0.090	-0.015	-0.052	0.044	0.055	0.171	0.033	-0.021
-0.099	0.257	-0.905	-0.139	0.351	-0.926	0.177	-0.122	-0.022	0.021	-0.055	0.047	0.093	0.171	0.028	-0.005
-0.160	0.288	-0.893	-0.147	0.354	-0.923	0.175	0.471	-0.125	-0.033	-0.028	0.057	0.032	0.139	0.016	-0.005
-0.053	0.265	-0.881	-0.146	0.358	-0.922	0.170	-0.027	-0.090	0.073	-0.054	0.067	0.139	0.162	0.004	0.006
-0.095	0.300	-0.861	-0.149	0.363	-0.920	0.249	0.235	-0.127	0.034	-0.024	0.085	0.096	0.127	0.016	0.004
-0.091	0.334	-0.909	-0.154	0.368	-0.917	0.266	0.346	-0.132	0.043	0.006	0.035	0.100	0.092	0.031	0.010
-0.137	0.338	-0.916	-0.157	0.374	-0.914	0.306	0.194	-0.151	-0.000	0.003	0.024	0.053	0.088	0.039	0.000
-0.141	0.296	-0.877	-0.160	0.381	-0.911	0.401	0.227	-0.133	-0.001	-0.047	0.060	0.049	0.130	0.001	-0.014
-0.126	0.330	-0.885	-0.162	0.389	-0.907	0.387	0.207	-0.134	0.017	-0.019	0.048	0.064	0.095	0.006	-0.009
-0.195	0.334	-0.877	-0.160	0.396	-0.904	0.398	-0.091	-0.082	-0.054	-0.022	0.053	0.005	0.091	0.002	-0.014
-0.060	0.334	-0.838	-0.169	0.404	-0.899	0.400	0.550	-0.145	0.089	-0.030	0.088	0.129	0.090	0.042	-0.006
-0.172	0.338	-0.877	-0.172	0.410	-0.896	0.338	0.203	-0.115	-0.020	-0.032	0.045	0.017	0.086	0.003	-0.022
-0.126	0.377	-0.885	-0.179	0.416	-0.892	0.309	0.524	-0.187	0.034	0.000	0.032	0.063	0.047	0.004	-0.006
-0.241	0.361	-0.901	-0.181	0.421	-0.889	0.277	0.114	-0.096	-0.080	-0.020	0.014	0.053	0.062	0.020	-0.024
-0.141	0.385	-0.881	-0.183	0.427	-0.886	0.304	0.212	-0.153	0.022	-0.003	0.030	0.046	0.038	0.000	-0.015
-0.187	0.385	-0.845	-0.187	0.433	-0.882	0.339	0.259	-0.122	-0.020	-0.010	0.062	0.001	0.037	0.036	-0.030
-0.141	0.381	-0.869	-0.187	0.440	-0.878	0.356	0.124	-0.143	0.026	-0.020	0.035	0.044	0.041	0.013	-0.010
-0.222	0.385	-0.877	-0.189	0.446	-0.875	0.315	0.136	-0.110	-0.053	-0.022	0.024	0.037	0.036	0.005	-0.015
-0.133	0.423	-0.861	-0.190	0.452	-0.872	0.317	0.139	-0.108	0.037	0.010	0.036	0.051	0.003	0.022	-0.005
-0.187	0.381	-0.889	-0.193	0.458	-0.868	0.372	0.192	-0.104	-0.014	-0.039	0.004	0.004	0.039	0.006	-0.006
-0.149	0.377	-0.842	-0.199	0.467	-0.862	0.477	0.471	-0.130	0.031	-0.051	0.045	0.033	0.042	0.042	0.003
-0.176	0.439	-0.877	-0.205	0.476	-0.855	0.486	0.382	-0.087	0.009	0.002	0.003	0.005	0.021	0.007	0.001
-0.187	0.458	-0.826	-0.211	0.486	-0.848	0.565	0.451	-0.144	0.004	0.011	0.047	0.007	0.041	0.058	-0.015
-0.164	0.415	-0.826	-0.213	0.495	-0.842	0.522	0.185	-0.129	0.029	-0.040	0.041	0.015	0.000	0.059	-0.021
-0.299	0.439	-0.838	-0.221	0.504	-0.835	0.506	0.502	-0.120	-0.099	-0.026	0.022	0.120	0.024	0.047	-0.045
-0.210	0.462	-0.822	-0.224	0.512	-0.829	0.444	0.310	-0.142	-0.007	-0.011	0.031	0.033	0.048	0.063	-0.047
-0.326	0.439	-0.842	-0.227	0.519	-0.824	0.413	0.282	-0.193	-0.119	-0.041	0.006	0.149	0.026	0.044	-0.063
-0.210	0.458	-0.782	-0.229	0.527	-0.819	0.404	0.244	-0.180	-0.001	-0.030	0.059	0.034	0.046	0.103	-0.049
-0.276	0.481	-0.814	-0.232	0.533	-0.813	0.373	0.291	-0.194	-0.064	-0.013	0.022	0.100	0.071	0.072	-0.050
-0.241	0.504	-0.826	-0.233	0.539	-0.810	0.291	0.138	-0.156	-0.029	0.005	0.007	0.067	0.095	0.061	-0.032
-0.226	0.481	-0.790	-0.235	0.544	-0.806	0.273	0.238	-0.186	-0.012	-0.024	0.038	0.052	0.073	0.097	-0.030
-0.226	0.481	-0.790	-0.236	0.548	-0.803	0.212	0.195	-0.177	-0.010	-0.028	0.035	0.052	0.074	0.097	-0.024
-0.222	0.504	-0.802	-0.238	0.552	-0.799	0.224	0.240	-0.178	-0.005	-0.009	0.020	0.049	0.099	0.086	-0.023
-0.253	0.524	-0.798	-0.240	0.557	-0.795	0.207	0.267	-0.199	-0.033	0.006	0.020	0.080	0.119	0.090	-0.031
-0.245	0.516	-0.826	-0.240	0.561	-0.792	0.235	0.120	-0.154	-0.026	-0.006	-0.011	0.073	0.113	0.063	-0.022
-0.280	0.516	-0.786	-0.240	0.565	-0.789	0.250	0.101	-0.133	-0.060	-0.011	0.025	0.108	0.114	0.103	-0.025
-0.183	0.524	-0.767	-0.243	0.570	-0.785	0.266	0.308	-0.152	0.039	-0.008	0.040	0.013	0.123	0.123	-0.022
-0.241	0.508	-0.778	-0.244	0.575	-0.781	0.280	0.115	-0.126	-0.018	-0.028	0.025	0.072	0.109	0.111	-0.025
-0.249	0.535	-0.794	-0.245	0.580	-0.777	0.263	0.162	-0.121	-0.025	-0.005	0.005	0.080	0.137	0.096	-0.019
-0.260	0.551	-0.798	-0.245	0.584	-0.774	0.289	0.085	-0.092	-0.036	0.006	-0.003	0.092	0.154	0.092	-0.024
-0.257	0.551	-0.782	-0.244	0.589	-0.770	0.298	-0.026	-0.094	-0.034	0.001	0.010	0.089	0.155	0.108	-0.027
-0.226	0.570	-0.782	-0.245	0.594	-0.766	0.284	0.221	-0.133	-0.001	0.015	0.005	0.059	0.176	0.108	-0.029
-0.260	0.551	-0.755	-0.246	0.599	-0.762	0.300	0.108	-0.066	-0.035	-0.009	0.029	0.094	0.158	0.136	-0.029
-0.260	0.555	-0.767	-0.247	0.604	-0.758	0.303	0.074	-0.033	-0.034	-0.009	0.013	0.094	0.163	0.124	-0.026
-0.249	0.566	-0.747	-0.251	0.607	-0.754	0.213	0.241	0.004	-0.019	-0.001	0.029	0.083	0.177	0.144	-0.038
-0.253	0.593	-0.755	-0.254	0.610	-0.750	0.215	0.226	-0.001	-0.020	0.023	0.017	0.088	0.206	0.137	-0.039
-0.303	0.597	-0.771	-0.256	0.611	-0.749	0.090	0.135	0.014	-0.067	0.026	-0.000	0.139	0.211	0.122	-0.035
-0.291	0.612	-0.786	-0.258	0.612	-0.748	0.026	0.088	0.005	-0.054	0.041	-0.017	0.127	0.228	0.107	-0.037
-0.253	0.574	-0.763	-0.260	0.611	-0.748	-0.037	0.111	0.014	-0.014	0.003	0.007	0.089	0.192	0.131	-0.038
-0.295	0.558	-0.806	-0.262	0.609	-0.748	-0.098	0.172	0.005	-0.053	-0.011	-0.036	0.132	0.178	0.088	-0.025
-0.295	0.535	-0.826	-0.263	0.608	-0.749	-0.043	-0.021	0.047	-0.053	-0.033	-0.055	0.132	0.156	0.068	-0.018
-0.260	0.524	-0.818	-0.265	0.608	-0.748	0.009	0.152	0.042	-0.016	-0.044	-0.048	0.097	0.146	0.075	-0.016
-0.287	0.535	-0.865	-0.265	0.607	-0.749	0.048	-0.136	0.136	-0.043	-0.032	-0.095	0.123	0.159	0.027	-0.002
-0.295	0.558	-0.889	-0.269	0.607	-0.748	0.064	0.083	0.195	-0.047	-0.008	-0.119	0.131	0.183	0.003	0.005
-0.249	0.585	-0.845	-0.276	0.607	-0.745	0.073	0.373	0.184	0.006	0.019	-0.079	0.084	0.211	0.046	-0.010
-0.283	0.582	-0.842	-0.279	0.604	-0.746	-0.086	-0.018	0.219	-0.026	0.018	-0.073	0.118	0.208	0.049	-0.017
-0.349	0.574	-0.798	-0.282	0.601	-0.748	-0.155	0.067	0.146	-0.089	0.014	-0.028	0.183	0.202	0.092	-0.017
-0.314	0.589	-0.794	-0.282	0.596	-0.752	-0.314	-0.069	0.084	-0.055	0.035	-0.020	0.148	0.218	0.095	-0.023
-0.253	0.562	-0.759	-0.282	0.589	-0.757	-0.433	-0.006	0.046	0.007	0.015	0.021	0.085	0.193	0.130	0.013
-0.253	0.562	-0.759	-0.284	0.582	-0.762	-0.425	0.058	0.060	0.008	0.022	0.026	0.084	0.194	0.129	0.066
-0.103	0.620	-0.893	-0.286	0.576	-0.766	-0.367	0.146	0.080	0.161	0.086	-0.105	0.066	0.253	0.005	0.110
-0.164	0.531	-1.098	-0.286	0.572	-0.769	-0.254	0.015	0.012	0.098	0.002	-0.306	0.005	0.166	0.210	0.141
-0.168	0.427	-1.062	-0.287	0.567	-0.772	-0.268	0.109	-0.001	0.095	-0.097	-0.268	0.002	0.063	0.174	0.177
-0.191	0.408	-1.058	-0.285	0.563	-0.776	-0.185	-0.182	0.082	0.070	-0.112	-0.260	0.022	0.044	0.170	0.179
-0.157	0.373	-1.058	-0.281	0.564	-0.776	0.181	-0.294	0.102	0.101	-0.148	-0.260	0.014	0.011	0.170	0.198
-0.133	0.404	-1.058	-0.276	0.567	-0.776	0.241	-0.429	0.139	0.118	-0.120	-0.260	0.037	0.043	0.170	0.206
-0.030	0.473	-1.054	-0.272	0.569	-0.776	0.217	-0.246	0.134	0.219	-0.052	-0.256	0.141	0.114	0.166	0.217
-0.091	0.524	-1.027	-0.266	0.573	-0.775	0.304	-0.457	0.142	0.151	-0.005	-0.229	0.079	0.165	0.139	0.223
-0.076	0.609	-0.964	-0.261	0.576	-0.775	0.265	-0.374	0.096	0.161	0.076	-0.167	0.094	0.251	0.075	0.211
-0.053	0.628	-0.920	-0.259	0.579	-0.773	0.228	-0.130	0.074	0.183	0.093	-0.126	0.118	0.271	0.032	0.172
-0.122	0.593	-0.901	-0.254	0.580	-0.774	0.089	-0.341	0.089	0.109	0.057	-0.105	0.049	0.237	0.012	0.140
-0.160	0.616	-0.897	-0.250	0.580	-0.775	0.016	-0.310	0.086	0.067	0.080	-0.100	0.011	0.261	0.008	0.121
-0.191	0.605	-0.873	-0.246	0.580	-0.777	0.014	-0.318	0.092	0.032	0.069	-0.075	0.020	0.249	0.016	0.085
-0.114	0.609	-0.838	-0.243	0.578	-0.779	-0.059	-0.199	0.052	0.106	0.074	-0.039	0.058	0.254	0.051	0.070
-0.222	0.585	-0.901	-0.239	0.576	-0.782	-0.139	-0.308	0.053	-0.006	0.054	-0.099	0.049	0.231	0.012	0.045
-0.164	0.570	-0.861	-0.233	0.572	-0.787	-0.247	-0.378	0.050	0.046	0.043	-0.055	0.009	0.216	0.028	0.039
-0.253	0.508	-0.857	-0.228	0.565	-0.793	-0.411	-0.383	0.056	-0.047	-0.011	-0.045	0.079	0.155	0.032	0.007
-0.187	0.543	-0.861	-0.220	0.556	-0.801	-0.522	-0.524	0.047	0.010	0.032	-0.041	0.014	0.190	0.029	-0.008
-0.264	0.547	-0.877	-0.213	0.547	-0.809	-0.538	-0.415	-0.009	-0.073	0.045	-0.049	0.090	0.194	0.014	-0.032
-0.233	0.516	-0.845	-0.205	0.537	-0.818	-0.652	-0.488	-0.018	-0.050	0.025	-0.008	0.059	0.163	0.046	-0.036
-0.241	0.500	-0.849	-0.199	0.527	-0.826	-0.584	-0.369	-0.047	-0.065	0.019	-0.005	0.066	0.148	0.042	-0.032
-0.218	0.458	-0.834	-0.192	0.516	-0.835	-0.639	-0.420	-0.023	-0.048	-0.013	0.020	0.042	0.106	0.058	-0.026
-0.110	0.427	-0.842	-0.186	0.506	-0.842	-0.594	-0.306	-0.017	0.054	-0.034	0.019	0.067	0.075	0.050	-0.030
-0.168	0.400	-0.838	-0.179	0.497	-0.849	-0.530	-0.464	0.030	-0.011	-0.051	0.030	0.010	0.048	0.053	-0.027
-0.218	0.400	-0.865	-0.175	0.489	-0.855	-0.478	-0.276	0.056	-0.065	-0.043	0.008	0.039	0.048	0.025	-0.034
-0.187	0.477	-0.853	-0.172	0.480	-0.860	-0.465	-0.200	0.048	-0.037	0.043	0.025	0.008	0.125	0.037	-0.060
-0.237	0.470	-0.885	-0.167	0.472	-0.866	-0.455	-0.354	0.104	-0.092	0.044	-0.001	0.057	0.117	0.006	-0.061
-0.237	0.470	-0.885	-0.163	0.464	-0.871	-0.451	-0.276	0.059	-0.096	0.052	0.004	0.057	0.117	0.006	-0.055
-0.164	0.481	-0.897	-0.159	0.456	-0.876	-0.483	-0.224	-0.003	-0.027	0.072	-0.003	0.016	0.129	0.005	-0.056
-0.164	0.454	-0.877	-0.156	0.446	-0.881	-0.550	-0.137	-0.029	-0.030	0.055	0.022	0.016	0.102	0.016	-0.043
-0.172	0.415	-0.877	-0.152	0.437	-0.887	-0.525	-0.225	-0.017	-0.042	0.026	0.027	0.009	0.064	0.017	-0.036
-0.137	0.385	-0.881	-0.149	0.428	-0.892	-0.524	-0.178	-0.021	-0.011	0.004	0.028	0.044	0.034	0.015	-0.040
-0.172	0.330	-0.889	-0.144	0.418	-0.897	-0.546	-0.288	0.021	-0.050	-0.039	0.026	0.010	0.019	0.008	-0.036
-0.157	0.361	-0.901	-0.141	0.407	-0.902	-0.550	-0.186	0.034	-0.038	0.002	0.019	0.025	0.012	0.003	-0.036
-0.133	0.346	-0.928	-0.139	0.397	-0.907	-0.568	-0.128	0.055	-0.017	-0.002	-0.003	0.048	0.004	0.029	-0.040
-0.164	0.315	-0.928	-0.134	0.385	-0.913	-0.617	-0.313	0.089	-0.053	-0.021	0.002	0.017	0.035	0.028	-0.030
-0.149	0.292	-0.940	-0.129	0.374	-0.918	-0.598	-0.317	0.081	-0.043	-0.033	-0.004	0.032	0.058	0.040	-0.021
-0.103	0.280	-0.928	-0.124	0.363	-0.923	-0.538	-0.301	0.073	-0.001	-0.034	0.013	0.078	0.070	0.027	-0.020
-0.099	0.292	-0.956	-0.118	0.354	-0.928	-0.505	-0.338	0.037	-0.004	-0.013	-0.010	0.082	0.059	0.055	-0.005
-0.087	0.319	-0.912	-0.114	0.345	-0.932	-0.486	-0.210	0.025	0.004	0.023	0.037	0.094	0.033	0.011	0.004
-0.045	0.288	-0.916	-0.113	0.336	-0.935	-0.437	-0.066	0.044	0.045	0.001	0.037	0.136	0.065	0.015	-0.003
-0.087	0.288	-0.960	-0.113	0.328	-0.938	-0.436	-0.029	0.020	0.002	0.009	-0.003	0.094	0.065	0.058	-0.000
-0.130	0.280	-0.964	-0.109	0.322	-0.941	-0.323	-0.183	0.036	-0.043	0.008	-0.005	0.052	0.074	0.062	0.002
-0.057	0.276	-0.916	-0.110	0.315	-0.943	-0.328	0.053	0.034	0.031	0.011	0.045	0.126	0.078	0.014	-0.003
-0.064	0.238	-0.901	-0.113	0.309	-0.944	-0.322	0.144	0.023	0.026	-0.022	0.062	0.119	0.117	0.002	-0.017
-0.076	0.230	-0.936	-0.111	0.304	-0.946	-0.265	-0.110	0.052	0.013	-0.024	0.029	0.109	0.125	0.033	-0.012
-0.153	0.245	-0.944	-0.114	0.300	-0.947	-0.196	0.108	0.027	-0.062	-0.004	0.022	0.032	0.110	0.041	-0.022
-0.095	0.214	-0.932	-0.116	0.296	-0.948	-0.200	0.111	0.041	-0.002	-0.031	0.035	0.091	0.141	0.029	-0.032
-0.126	0.207	-0.952	-0.113	0.292	-0.950	-0.167	-0.156	0.054	-0.035	-0.035	0.016	0.060	0.149	0.049	-0.033
-0.122	0.222	-0.912	-0.114	0.289	-0.950	-0.160	0.043	0.008	-0.031	-0.016	0.056	0.064	0.133	0.010	-0.029
-0.083	0.199	-0.952	-0.111	0.285	-0.952	-0.221	-0.181	0.027	0.004	-0.035	0.019	0.103	0.156	0.049	-0.032
-0.133	0.191	-0.972	-0.111	0.282	-0.953	-0.130	-0.009	-0.005	-0.046	-0.040	-0.000	0.054	0.164	0.069	-0.026
-0.099	0.180	-0.920	-0.107	0.279	-0.954	-0.141	-0.175	0.004	-0.015	-0.048	0.052	0.089	0.176	0.017	-0.014
-0.087	0.222	-0.956	-0.108	0.276	-0.955	-0.157	0.022	-0.040	-0.003	-0.003	0.017	0.101	0.133	0.053	-0.011
-0.053	0.195	-0.924	-0.110	0.273	-0.956	-0.152	0.130	-0.029	0.034	-0.027	0.050	0.135	0.161	0.021	0.000
-0.053	0.195	-0.924	-0.107	0.270	-0.957	-0.155	-0.153	0.007	0.031	-0.024	0.051	0.135	0.160	0.021	-0.003
-0.053	0.176	-0.932	-0.108	0.269	-0.957	-0.025	0.095	-0.031	0.033	-0.043	0.043	0.135	0.180	0.029	-0.002
-0.122	0.187	-0.932	-0.107	0.268	-0.957	-0.047	-0.065	-0.015	-0.038	-0.030	0.043	0.066	0.168	0.029	-0.014
-0.072	0.211	-0.932	-0.109	0.268	-0.957	-0.006	0.123	-0.031	0.014	-0.007	0.043	0.116	0.145	0.028	-0.009
-0.130	0.199	-0.964	-0.106	0.267	-0.958	-0.030	-0.182	-0.025	-0.047	-0.018	0.012	0.058	0.157	0.060	-0.012
-0.022	0.207	-0.912	-0.109	0.267	-0.957	0.016	0.221	-0.104	0.064	-0.011	0.063	0.165	0.149	0.008	0.003
-0.060	0.203	-0.905	-0.110	0.268	-0.957	0.029	0.056	-0.054	0.027	-0.015	0.071	0.127	0.152	0.000	-0.009
-0.037	0.191	-0.905	-0.115	0.269	-0.956	0.053	0.317	-0.096	0.055	-0.028	0.070	0.149	0.163	0.001	0.003
-0.153	0.203	-0.952	-0.113	0.270	-0.956	0.037	-0.083	-0.045	-0.062	-0.017	0.023	0.034	0.151	0.046	-0.016
-0.060	0.195	-0.912	-0.119	0.270	-0.955	0.013	0.340	-0.096	0.036	-0.025	0.062	0.125	0.158	0.007	-0.021
-0.141	0.211	-0.924	-0.123	0.269	-0.955	-0.025	0.238	-0.063	-0.040	-0.009	0.050	0.044	0.142	0.018	-0.031
-0.107	0.207	-0.920	-0.121	0.271	-0.955	0.053	-0.073	-0.093	-0.008	-0.014	0.054	0.078	0.146	0.014	-0.026
-0.110	0.176	-0.920	-0.129	0.271	-0.954	0.040	0.413	-0.098	-0.004	-0.046	0.052	0.073	0.176	0.013	-0.027
-0.137	0.191	-0.916	-0.134	0.272	-0.953	0.040	0.309	-0.076	-0.026	-0.031	0.055	0.045	0.160	0.009	-0.024
-0.087	0.222	-0.920	-0.139	0.272	-0.952	-0.011	0.295	-0.070	0.029	0.000	0.051	0.095	0.128	0.012	-0.032
-0.153	0.222	-0.940	-0.144	0.272	-0.951	-0.002	0.250	-0.094	-0.032	-0.000	0.030	0.028	0.127	0.031	-0.031
-0.172	0.211	-0.912	-0.146	0.272	-0.951	-0.003	0.143	-0.087	-0.049	-0.012	0.058	0.009	0.138	0.003	-0.031
-0.122	0.207	-0.889	-0.156	0.273	-0.949	0.025	0.551	-0.140	0.011	-0.016	0.079	0.059	0.141	0.021	-0.039
-0.168	0.218	-0.924	-0.158	0.273	-0.949	0.020	0.154	-0.103	-0.033	-0.005	0.043	0.012	0.129	0.014	-0.046
-0.153	0.195	-0.909	-0.163	0.275	-0.948	0.063	0.293	-0.115	-0.013	-0.030	0.058	0.027	0.151	0.003	-0.028
-0.218	0.218	-0.968	-0.162	0.275	-0.948	-0.004	-0.042	-0.061	-0.079	-0.006	-0.001	0.039	0.127	0.056	-0.026
-0.087	0.195	-0.893	-0.166	0.276	-0.947	0.047	0.254	-0.113	0.056	-0.031	0.073	0.091	0.149	0.020	-0.015
-0.141	0.214	-0.916	-0.171	0.276	-0.946	0.011	0.271	-0.087	0.006	-0.012	0.048	0.037	0.129	0.003	-0.010
-0.107	0.214	-0.885	-0.173	0.276	-0.945	0.007	0.140	-0.075	0.043	-0.012	0.079	0.070	0.128	0.029	0.000
-0.141	0.199	-0.916	-0.174	0.277	-0.945	0.014	0.122	-0.108	0.010	-0.028	0.047	0.035	0.142	0.002	-0.005
-0.176	0.211	-0.940	-0.183	0.278	-0.943	0.037	0.523	-0.155	-0.015	-0.017	0.022	0.000	0.129	0.025	-0.010
-0.145	0.199	-0.924	-0.182	0.278	-0.943	-0.004	-0.015	-0.110	0.014	-0.029	0.037	0.030	0.139	0.008	-0.019
-0.187	0.218	-0.924	-0.184	0.279	-0.942	0.049	0.121	-0.143	-0.026	-0.011	0.037	0.012	0.119	0.007	-0.021
-0.187	0.218	-0.924	-0.188	0.280	-0.941	0.025	0.249	-0.132	-0.023	-0.012	0.036	0.014	0.117	0.007	-0.017
-0.168	0.203	-0.924	-0.189	0.281	-0.941	0.041	0.129	-0.132	-0.002	-0.028	0.035	0.006	0.131	0.005	-0.025
-0.149	0.191	-0.877	-0.197	0.284	-0.938	0.108	0.461	-0.132	0.025	-0.042	0.080	0.024	0.141	0.043	-0.028
-0.214	0.218	-0.944	-0.201	0.286	-0.937	0.116	0.229	-0.107	-0.036	-0.018	0.011	0.042	0.113	0.023	-0.034
-0.222	0.199	-0.905	-0.204	0.288	-0.936	0.107	0.201	-0.106	-0.041	-0.039	0.049	0.051	0.130	0.017	-0.028
-0.230	0.203	-0.893	-0.206	0.291	-0.934	0.152	0.098	-0.089	-0.047	-0.038	0.060	0.059	0.125	0.029	-0.030
-0.157	0.242	-0.905	-0.214	0.295	-0.931	0.198	0.495	-0.130	0.035	-0.004	0.045	0.013	0.085	0.018	-0.033
-0.199	0.242	-0.924	-0.219	0.299	-0.929	0.188	0.278	-0.097	-0.003	-0.007	0.023	0.030	0.083	0.001	-0.032
-0.241	0.238	-0.909	-0.221	0.304	-0.927	0.233	0.146	-0.116	-0.043	-0.016	0.037	0.073	0.086	0.016	-0.019
-0.237	0.249	-0.893	-0.224	0.309	-0.924	0.253	0.211	-0.114	-0.036	-0.009	0.050	0.070	0.073	0.032	-0.031
-0.191	0.249	-0.897	-0.228	0.313	-0.922	0.222	0.264	-0.092	0.014	-0.014	0.044	0.025	0.071	0.028	-0.030
-0.245	0.257	-0.924	-0.230	0.317	-0.920	0.194	0.107	-0.085	-0.038	-0.010	0.014	0.079	0.061	0.001	-0.026
-0.210	0.245	-0.912	-0.232	0.322	-0.918	0.273	0.179	-0.115	-0.001	-0.027	0.024	0.045	0.071	0.013	-0.009
-0.237	0.269	-0.920	-0.234	0.327	-0.916	0.229	0.139	-0.084	-0.026	-0.008	0.014	0.073	0.047	0.006	-0.019
-0.164	0.280	-0.877	-0.240	0.332	-0.912	0.264	0.372	-0.135	0.053	-0.002	0.053	0.001	0.033	0.050	-0.021
-0.264	0.284	-0.905	-0.244	0.336	-0.910	0.169	0.251	-0.122	-0.043	-0.001	0.024	0.101	0.027	0.024	-0.022
-0.264	0.276	-0.893	-0.245	0.339	-0.908	0.145	0.092	-0.076	-0.042	-0.012	0.034	0.102	0.034	0.036	-0.032
-0.233	0.253	-0.897	-0.249	0.341	-0.906	0.120	0.275	-0.103	-0.007	-0.038	0.028	0.072	0.055	0.033	-0.035
-0.314	0.280	-0.932	-0.250	0.343	-0.905	0.102	0.058	-0.074	-0.087	-0.013	-0.008	0.152	0.026	0.004	-0.023
-0.183	0.296	-0.838	-0.254	0.346	-0.903	0.122	0.278	-0.138	0.048	-0.000	0.084	0.022	0.009	0.091	-0.020
-0.214	0.284	-0.912	-0.256	0.348	-0.902	0.101	0.165	-0.111	0.019	-0.014	0.008	0.053	0.020	0.015	-0.026
-0.268	0.269	-0.905	-0.254	0.349	-0.902	0.065	-0.076	-0.047	-0.036	-0.031	0.016	0.107	0.035	0.023	-0.003
-0.272	0.269	-0.893	-0.256	0.352	-0.900	0.127	0.102	-0.058	-0.039	-0.033	0.026	0.111	0.034	0.034	-0.015
-0.183	0.315	-0.889	-0.257	0.354	-0.899	0.122	0.113	-0.062	0.051	0.011	0.029	0.022	0.014	0.037	-0.012
-0.268	0.284	-0.857	-0.262	0.357	-0.896	0.175	0.305	-0.071	-0.028	-0.023	0.058	0.106	0.015	0.068	-0.011
-0.199	0.288	-0.889	-0.265	0.361	-0.894	0.213	0.158	-0.022	0.044	-0.023	0.024	0.037	0.010	0.037	-0.015
-0.283	0.327	-0.920	-0.265	0.366	-0.892	0.293	-0.009	-0.002	-0.041	0.010	-0.010	0.121	0.031	0.006	-0.035
-0.295	0.327	-0.857	-0.267	0.371	-0.890	0.253	0.091	0.020	-0.051	0.006	0.051	0.132	0.033	0.069	-0.031
-0.295	0.327	-0.857	-0.265	0.374	-0.889	0.210	-0.105	0.067	-0.052	0.003	0.050	0.133	0.035	0.069	-0.049
-0.260	0.319	-0.873	-0.268	0.377	-0.887	0.182	0.129	0.061	-0.015	-0.008	0.033	0.099	0.029	0.054	-0.054
-0.291	0.296	-0.853	-0.271	0.377	-0.886	0.074	0.111	0.118	-0.042	-0.032	0.051	0.130	0.008	0.074	-0.045
-0.318	0.330	-0.924	-0.269	0.376	-0.887	-0.003	-0.199	0.136	-0.072	0.004	-0.018	0.157	0.045	0.003	-0.030
-0.276	0.311	-0.924	-0.268	0.376	-0.887	0.030	-0.092	0.099	-0.031	-0.015	-0.018	0.115	0.027	0.003	-0.020
-0.245	0.323	-0.940	-0.269	0.374	-0.887	-0.064	0.034	0.134	0.002	-0.002	-0.033	0.085	0.040	0.012	-0.001
-0.249	0.292	-0.991	-0.271	0.370	-0.889	-0.144	0.013	0.229	-0.000	-0.029	-0.083	0.089	0.011	0.063	0.017
-0.253	0.288	-1.039	-0.270	0.365	-0.891	-0.175	-0.183	0.228	-0.006	-0.028	-0.128	0.094	0.009	0.110	0.028
-0.253	0.296	-1.015	-0.272	0.359	-0.893	-0.255	0.077	0.228	-0.003	-0.014	-0.103	0.094	0.018	0.086	0.024
-0.249	0.253	-0.979	-0.280	0.354	-0.892	-0.198	0.361	0.199	0.008	-0.051	-0.068	0.091	0.024	0.050	0.006
-0.280	0.249	-0.932	-0.287	0.349	-0.892	-0.215	0.300	0.188	-0.016	-0.050	-0.021	0.122	0.026	0.002	-0.010
-0.310	0.272	-0.857	-0.288	0.345	-0.893	-0.136	-0.034	0.182	-0.046	-0.023	0.055	0.153	0.002	0.073	-0.022
-0.280	0.296	-0.814	-0.291	0.343	-0.893	-0.096	0.147	0.134	-0.011	0.003	0.098	0.123	0.022	0.117	-0.022
-0.280	0.300	-0.849	-0.296	0.340	-0.893	-0.120	0.235	0.148	-0.006	0.010	0.062	0.123	0.026	0.081	-0.012
-0.257	0.269	-0.924	-0.303	0.335	-0.892	-0.195	0.344	0.146	0.024	-0.017	-0.013	0.100	0.004	0.007	0.030
-0.253	0.265	-0.964	-0.306	0.331	-0.892	-0.177	0.139	0.090	0.031	-0.017	-0.052	0.097	0.007	0.032	0.081
-0.153	0.234	-0.991	-0.309	0.328	-0.893	-0.158	0.182	-0.039	0.133	-0.045	-0.080	0.003	0.037	0.060	0.128
-0.130	0.137	-1.129	-0.306	0.325	-0.895	-0.201	-0.108	-0.087	0.153	-0.138	-0.215	0.025	0.133	0.198	0.164
-0.160	0.095	-1.192	-0.305	0.321	-0.897	-0.171	0.002	-0.040	0.121	-0.177	-0.277	0.005	0.174	0.261	0.195
-0.126	0.072	-1.129	-0.299	0.323	-0.898	0.176	-0.303	0.036	0.150	-0.202	-0.213	0.029	0.197	0.198	0.205
-0.133	0.075	-1.141	-0.292	0.331	-0.897	0.521	-0.359	0.018	0.135	-0.206	-0.226	0.022	0.193	0.210	0.209
-0.137	0.110	-1.157	-0.285	0.344	-0.895	0.745	-0.374	0.077	0.125	-0.183	-0.244	0.018	0.158	0.226	0.217
-0.083	0.187	-1.137	-0.280	0.356	-0.892	0.764	-0.329	0.106	0.173	-0.118	-0.228	0.072	0.081	0.206	0.224
-0.064	0.242	-1.121	-0.273	0.367	-0.889	0.699	-0.396	0.190	0.185	-0.075	-0.214	0.091	0.027	0.191	0.226
-0.045	0.296	-1.082	-0.271	0.376	-0.886	0.585	-0.137	0.156	0.202	-0.030	-0.178	0.110	0.026	0.152	0.220
-0.072	0.342	-1.050	-0.267	0.384	-0.884	0.522	-0.242	0.137	0.172	0.008	-0.149	0.084	0.072	0.121	0.194
-0.095	0.396	-1.007	-0.263	0.392	-0.882	0.456	-0.272	0.131	0.144	0.055	-0.108	0.061	0.125	0.078	0.166
-0.145	0.404	-0.952	-0.261	0.399	-0.879	0.419	-0.150	0.079	0.092	0.056	-0.055	0.011	0.132	0.023	0.141
-0.145	0.404	-0.952	-0.261	0.405	-0.876	0.398	0.012	0.119	0.093	0.050	-0.058	0.011	0.132	0.024	0.111
-0.122	0.388	-0.932	-0.263	0.411	-0.873	0.348	0.097	0.049	0.117	0.028	-0.042	0.033	0.116	0.005	0.086
-0.195	0.396	-0.952	-0.257	0.416	-0.872	0.313	-0.331	0.029	0.039	0.031	-0.063	0.040	0.123	0.025	0.064
-0.207	0.400	-0.944	-0.256	0.418	-0.871	0.144	-0.056	-0.045	0.026	0.032	-0.056	0.049	0.127	0.016	0.034
-0.253	0.373	-0.948	-0.251	0.420	-0.872	0.080	-0.279	-0.037	-0.026	0.004	-0.060	0.092	0.101	0.020	-0.001
-0.291	0.373	-0.944	-0.244	0.421	-0.874	0.037	-0.327	-0.093	-0.070	0.003	-0.055	0.130	0.101	0.015	-0.018
-0.276	0.392	-0.905	-0.238	0.420	-0.876	-0.045	-0.334	-0.009	-0.061	0.023	-0.013	0.113	0.118	0.024	-0.035
-0.241	0.361	-0.881	-0.233	0.421	-0.877	0.061	-0.313	-0.015	-0.032	-0.009	0.011	0.077	0.085	0.047	-0.036
-0.249	0.354	-0.885	-0.228	0.423	-0.877	0.091	-0.234	-0.066	-0.044	-0.018	0.007	0.083	0.074	0.043	-0.021
-0.203	0.338	-0.873	-0.223	0.423	-0.878	0.006	-0.269	-0.029	-0.002	-0.033	0.020	0.036	0.055	0.055	-0.017
-0.168	0.315	-0.901	-0.219	0.423	-0.879	0.033	-0.195	-0.066	0.028	-0.057	-0.007	0.001	0.029	0.028	-0.019
-0.207	0.269	-0.842	-0.219	0.424	-0.879	0.058	-0.013	-0.010	-0.011	-0.104	0.051	0.040	0.020	0.087	-0.025
-0.249	0.381	-0.920	-0.211	0.425	-0.880	0.068	-0.431	0.018	-0.060	0.007	-0.026	0.083	0.089	0.008	-0.039
-0.260	0.415	-0.897	-0.206	0.424	-0.882	-0.053	-0.351	0.047	-0.077	0.043	-0.001	0.095	0.120	0.032	-0.049
-0.272	0.439	-0.912	-0.201	0.422	-0.884	-0.070	-0.344	0.079	-0.094	0.068	-0.015	0.107	0.139	0.016	-0.052
-0.191	0.400	-0.889	-0.196	0.420	-0.886	-0.112	-0.291	0.031	-0.018	0.032	0.011	0.027	0.097	0.039	-0.039
-0.195	0.361	-0.845	-0.193	0.418	-0.888	-0.129	-0.163	0.017	-0.025	-0.004	0.056	0.032	0.055	0.081	-0.014
-0.153	0.385	-0.920	-0.190	0.416	-0.889	-0.073	-0.154	-0.053	0.014	0.020	-0.018	0.009	0.075	0.006	-0.000
-0.107	0.431	-0.912	-0.186	0.414	-0.891	-0.125	-0.165	-0.037	0.057	0.069	-0.009	0.054	0.118	0.012	0.011
-0.191	0.400	-0.948	-0.184	0.411	-0.893	-0.187	-0.096	-0.072	-0.030	0.041	-0.042	0.033	0.084	0.024	0.025
-0.110	0.330	-0.897	-0.178	0.408	-0.896	-0.191	-0.316	-0.033	0.045	-0.025	0.012	0.046	0.011	0.026	0.026
-0.122	0.327	-0.909	-0.174	0.405	-0.898	-0.166	-0.163	-0.039	0.030	-0.026	0.002	0.032	0.004	0.013	0.019
-0.122	0.330	-0.924	-0.170	0.401	-0.900	-0.170	-0.264	0.008	0.025	-0.018	-0.011	0.030	0.005	0.005	0.021
-0.126	0.350	-0.924	-0.164	0.399	-0.902	-0.107	-0.304	0.008	0.015	0.003	-0.010	0.025	0.021	0.006	0.020
-0.153	0.354	-0.948	-0.164	0.397	-0.903	-0.106	-0.024	-0.013	-0.012	0.009	-0.032	0.005	0.021	0.032	0.020
-0.095	0.365	-0.881	-0.163	0.397	-0.903	-0.034	0.001	-0.029	0.045	0.021	0.035	0.050	0.030	0.033	0.019
-0.103	0.377	-0.897	-0.161	0.396	-0.904	-0.023	-0.095	-0.015	0.035	0.033	0.020	0.039	0.038	0.015	0.021
-0.103	0.342	-0.893	-0.159	0.396	-0.905	-0.039	-0.076	-0.029	0.034	-0.001	0.024	0.036	0.000	0.017	0.028
-0.103	0.342	-0.893	-0.163	0.396	-0.904	0.050	0.203	0.006	0.037	-0.001	0.023	0.033	0.003	0.015	0.032
-0.114	0.334	-0.948	-0.162	0.397	-0.903	0.073	-0.052	0.026	0.025	-0.010	-0.032	0.019	0.014	0.043	0.040
-0.087	0.300	-0.909	-0.167	0.398	-0.902	0.042	0.279	0.002	0.056	-0.045	0.006	0.043	0.052	0.006	0.030
-0.068	0.311	-0.893	-0.172	0.397	-0.902	-0.048	0.288	0.021	0.081	-0.033	0.021	0.060	0.044	0.007	0.026
-0.180	0.338	-0.920	-0.170	0.395	-0.903	-0.093	-0.141	0.064	-0.033	-0.003	-0.005	0.055	0.020	0.024	0.011
-0.130	0.327	-0.893	-0.173	0.393	-0.903	-0.068	0.162	-0.035	0.020	-0.014	0.022	0.008	0.035	0.001	-0.000
-0.199	0.346	-0.932	-0.167	0.391	-0.905	-0.136	-0.298	0.006	-0.055	0.008	-0.015	0.081	0.020	0.041	-0.004
-0.149	0.315	-0.932	-0.163	0.388	-0.907	-0.145	-0.237	0.016	-0.009	-0.020	-0.013	0.035	0.054	0.044	0.008
-0.087	0.350	-0.909	-0.164	0.384	-0.909	-0.220	0.071	0.038	0.054	0.019	0.012	0.023	0.023	0.023	0.011
-0.107	0.338	-0.928	-0.163	0.380	-0.911	-0.212	-0.059	-0.004	0.033	0.012	-0.006	0.000	0.039	0.046	0.027
-0.130	0.342	-0.972	-0.162	0.376	-0.912	-0.210	-0.053	-0.009	0.009	0.019	-0.047	0.027	0.038	0.092	0.021
-0.083	0.315	-0.893	-0.160	0.372	-0.914	-0.199	-0.095	-0.013	0.053	-0.004	0.034	0.016	0.069	0.016	0.020
-0.176	0.303	-0.936	-0.157	0.368	-0.916	-0.213	-0.142	-0.002	-0.041	-0.011	-0.008	0.080	0.084	0.062	0.006
-0.076	0.288	-0.869	-0.164	0.363	-0.917	-0.263	0.348	-0.001	0.065	-0.022	0.060	0.017	0.103	0.002	0.001
-0.187	0.300	-0.968	-0.161	0.358	-0.920	-0.272	-0.197	0.072	-0.050	-0.005	-0.036	0.098	0.094	0.100	0.009
-0.149	0.300	-0.964	-0.158	0.353	-0.922	-0.215	-0.148	0.041	-0.014	-0.001	-0.030	0.064	0.096	0.099	0.005
-0.045	0.303	-0.901	-0.163	0.349	-0.923	-0.221	0.317	-0.023	0.096	0.007	0.034	0.035	0.095	0.039	-0.005
-0.214	0.269	-0.975	-0.164	0.343	-0.925	-0.294	0.008	0.039	-0.073	-0.022	-0.039	0.139	0.132	0.117	0.008
-0.157	0.249	-0.956	-0.160	0.338	-0.927	-0.267	-0.208	0.044	-0.019	-0.036	-0.016	0.085	0.153	0.100	0.011
-0.095	0.265	-0.920	-0.159	0.332	-0.930	-0.292	-0.069	0.016	0.041	-0.015	0.022	0.028	0.140	0.068	0.003
-0.114	0.238	-0.924	-0.162	0.327	-0.931	-0.265	0.163	-0.019	0.025	-0.036	0.019	0.051	0.170	0.075	0.018
-0.107	0.257	-0.956	-0.162	0.323	-0.932	-0.227	0.029	-0.018	0.033	-0.013	-0.011	0.048	0.153	0.110	0.018
-0.118	0.276	-0.948	-0.161	0.319	-0.934	-0.220	-0.070	-0.012	0.020	0.011	-0.001	0.064	0.136	0.105	0.010
-0.145	0.276	-0.948	-0.160	0.314	-0.936	-0.257	-0.040	0.015	-0.008	0.016	0.001	0.095	0.137	0.108	0.014
-0.145	0.272	-0.932	-0.160	0.310	-0.937	-0.223	0.031	-0.004	-0.007	0.016	0.018	0.100	0.143	0.096	0.009
-0.083	0.234	-0.916	-0.162	0.306	-0.938	-0.184	0.113	-0.037	0.056	-0.019	0.034	0.044	0.184	0.083	-0.002
-0.126	0.211	-0.940	-0.162	0.303	-0.939	-0.159	-0.003	-0.008	0.013	-0.039	0.012	0.091	0.209	0.110	-0.009
-0.176	0.218	-0.944	-0.159	0.300	-0.941	-0.128	-0.185	0.046	-0.040	-0.029	0.009	0.146	0.202	0.117	-0.007
-0.176	0.218	-0.944	-0.161	0.298	-0.941	-0.086	0.103	0.017	-0.038	-0.027	0.010	0.150	0.204	0.120	-0.012
-0.145	0.261	-0.972	-0.159	0.297	-0.942	-0.071	-0.075	-0.017	-0.009	0.017	-0.017	0.125	0.163	0.151	-0.009
-0.118	0.214	-0.960	-0.156	0.295	-0.943	-0.087	-0.139	-0.021	0.015	-0.027	-0.004	0.102	0.210	0.142	0.014
-0.103	0.218	-0.940	-0.157	0.292	-0.943	-0.136	0.047	0.005	0.031	-0.020	0.017	0.091	0.207	0.125	0.022
-0.053	0.249	-0.936	-0.161	0.291	-0.943	-0.065	0.237	-0.048	0.085	0.012	0.021	0.046	0.177	0.124	0.014
-0.122	0.207	-0.920	-0.166	0.290	-0.943	-0.032	0.249	-0.031	0.020	-0.030	0.036	0.120	0.221	0.111	0.000
-0.195	0.187	-0.979	-0.163	0.289	-0.943	-0.069	-0.109	-0.026	-0.056	-0.048	-0.022	0.198	0.241	0.173	0.000
-0.145	0.207	-0.960	-0.162	0.288	-0.944	-0.046	-0.076	-0.062	-0.008	-0.028	-0.001	0.152	0.222	0.155	0.000
Avg ODBA	4.133
Vec ODBA	2.715
Avg ELBA	0.976
Avg EPBA	0.225
Speed	ODBA	VeDBA	ELBA	EPBA	StrkSpGn	StrSpGn_L	ISI
6.300	4.133	2.715	0.976	0.225	0.509	0.468	2.884
MeanPeak	0.051988
MeanLong	0.047721
MeanISI	2.884000
