# Supplementary material for: Averaged Propulsive Body Acceleration (APBA) Can Be Calculated from Biologging Tags That Incorporate Gyroscopes and Accelerometers to Estimate Swimming Speed, Hydrodynamic Drag and Energy Expenditure for Steller Sea Lions
Source: PLoS One. 2016 Jun 10;11(6):e0157326. doi: 10.1371/journal.pone.0157326 (PMC4902303; doi:10.1371/journal.pone.0157326)
Supplement: S3 Data — Same components as S2. (ZIP) [file pone.0157326.s003.zip › HazyNov_18/hazy6_9008_4.csv]

rawAx	rawAy	rawAz	gravX	gravY	gravZ	gyrX	gyrY	gyrZ	estAx	estAy	estAz	odbX	odbY	odbZ	spk
-0.360	-0.442	-1.066	-0.631	-0.298	-0.716	-0.053	-1.141	0.206	0.245	-0.092	-0.340	0.249	0.321	0.199	0.274
-0.326	-0.408	-1.196	-0.610	-0.304	-0.731	-0.110	-1.174	0.333	0.259	-0.051	-0.455	0.210	0.284	0.327	0.322
-0.357	-0.373	-1.247	-0.589	-0.310	-0.746	-0.099	-1.215	0.380	0.207	-0.011	-0.492	0.236	0.247	0.377	0.357
-0.368	-0.315	-1.283	-0.562	-0.315	-0.765	-0.089	-1.585	0.322	0.169	0.052	-0.508	0.245	0.186	0.411	0.380
-0.264	-0.330	-1.247	-0.532	-0.319	-0.784	-0.090	-1.744	0.291	0.243	0.041	-0.453	0.138	0.198	0.374	0.401
-0.133	-0.354	-1.228	-0.501	-0.321	-0.804	0.026	-1.767	0.218	0.343	0.019	-0.414	0.004	0.219	0.353	0.424
-0.041	-0.346	-1.200	-0.471	-0.320	-0.822	0.104	-1.744	0.103	0.405	0.026	-0.368	0.091	0.208	0.323	0.452
-0.018	-0.346	-1.145	-0.444	-0.319	-0.837	0.113	-1.501	0.022	0.401	0.024	-0.297	0.118	0.203	0.266	0.443
0.020	-0.373	-1.094	-0.427	-0.319	-0.846	0.066	-0.932	0.088	0.422	-0.003	-0.237	0.161	0.227	0.212	0.404
-0.107	-0.427	-1.082	-0.409	-0.318	-0.856	0.101	-0.975	0.072	0.277	-0.058	-0.216	0.037	0.279	0.198	0.356
-0.157	-0.469	-1.074	-0.392	-0.313	-0.865	0.279	-0.941	-0.084	0.211	-0.106	-0.198	0.010	0.319	0.188	0.310
-0.137	-0.396	-1.062	-0.375	-0.305	-0.875	0.365	-0.981	-0.132	0.213	-0.039	-0.176	0.013	0.244	0.175	0.242
-0.107	-0.458	-0.991	-0.355	-0.298	-0.886	0.411	-1.099	-0.034	0.224	-0.108	-0.094	0.046	0.304	0.103	0.195
-0.187	-0.462	-0.968	-0.333	-0.289	-0.898	0.547	-1.216	0.043	0.121	-0.121	-0.059	0.031	0.305	0.078	0.146
-0.199	-0.384	-0.948	-0.311	-0.277	-0.909	0.735	-1.143	0.045	0.088	-0.057	-0.028	0.039	0.225	0.056	0.095
-0.264	-0.334	-0.979	-0.289	-0.264	-0.920	0.736	-1.207	0.071	-0.000	-0.020	-0.048	0.101	0.173	0.086	0.052
-0.257	-0.330	-0.956	-0.279	-0.249	-0.927	0.798	-0.530	0.007	-0.003	-0.031	-0.017	0.090	0.166	0.061	0.027
-0.245	-0.265	-1.011	-0.269	-0.237	-0.934	0.670	-0.526	-0.041	-0.001	0.022	-0.066	0.075	0.099	0.115	-0.012
-0.272	-0.269	-1.035	-0.269	-0.224	-0.937	0.614	-0.046	-0.148	-0.028	0.006	-0.086	0.100	0.101	0.137	-0.038
-0.372	-0.288	-1.019	-0.262	-0.213	-0.941	0.568	-0.393	-0.159	-0.135	-0.025	-0.065	0.196	0.119	0.120	-0.039
-0.372	-0.288	-1.019	-0.253	-0.201	-0.946	0.586	-0.581	-0.242	-0.145	-0.037	-0.060	0.195	0.117	0.119	-0.027
-0.176	-0.408	-0.842	-0.243	-0.188	-0.952	0.629	-0.560	-0.344	0.042	-0.170	0.123	0.003	0.235	0.058	-0.034
-0.068	-0.427	-0.818	-0.235	-0.176	-0.956	0.576	-0.487	-0.360	0.141	-0.201	0.151	0.113	0.253	0.081	-0.006
-0.180	-0.361	-0.826	-0.227	-0.163	-0.960	0.625	-0.462	-0.363	0.022	-0.148	0.148	0.003	0.186	0.073	0.008
-0.095	-0.207	-0.782	-0.229	-0.151	-0.962	0.581	0.079	-0.282	0.109	-0.006	0.193	0.090	0.030	0.115	-0.012
-0.222	-0.106	-0.889	-0.234	-0.136	-0.963	0.695	0.226	-0.201	-0.014	0.080	0.088	0.036	0.071	0.009	-0.043
-0.310	-0.064	-0.948	-0.235	-0.119	-0.965	0.853	0.026	-0.081	-0.101	0.105	0.031	0.122	0.114	0.050	-0.045
-0.268	-0.033	-0.924	-0.236	-0.101	-0.967	0.917	0.017	-0.045	-0.058	0.118	0.057	0.077	0.145	0.025	-0.057
-0.230	-0.087	-0.897	-0.240	-0.080	-0.967	1.097	0.241	-0.013	-0.015	0.042	0.085	0.037	0.091	0.002	-0.086
-0.233	-0.025	-0.920	-0.254	-0.060	-0.965	0.993	0.715	-0.158	-0.005	0.084	0.059	0.038	0.152	0.021	-0.073
-0.403	-0.044	-0.885	-0.258	-0.040	-0.965	1.015	0.183	-0.057	-0.170	0.045	0.095	0.205	0.132	0.015	-0.060
-0.218	-0.002	-0.822	-0.260	-0.023	-0.965	0.818	0.084	-0.176	0.016	0.070	0.158	0.017	0.174	0.079	-0.061
-0.153	-0.068	-0.731	-0.265	-0.011	-0.964	0.608	0.266	-0.237	0.086	-0.008	0.248	0.051	0.107	0.170	-0.052
-0.214	-0.110	-0.759	-0.265	-0.007	-0.964	0.165	0.001	-0.183	0.025	-0.055	0.220	0.009	0.064	0.142	-0.024
-0.126	-0.126	-0.715	-0.270	-0.008	-0.963	-0.122	0.243	-0.206	0.118	-0.069	0.262	0.082	0.047	0.186	-0.019
-0.199	-0.106	-0.711	-0.272	-0.019	-0.962	-0.574	0.113	-0.160	0.047	-0.039	0.265	0.010	0.065	0.191	-0.022
-0.149	-0.180	-0.664	-0.273	-0.030	-0.962	-0.610	0.043	-0.142	0.098	-0.101	0.312	0.061	0.010	0.239	-0.022
-0.157	-0.164	-0.660	-0.275	-0.045	-0.961	-0.778	0.094	-0.124	0.092	-0.071	0.315	0.055	0.005	0.244	-0.050
-0.207	-0.087	-0.692	-0.281	-0.059	-0.958	-0.752	0.321	-0.156	0.048	0.020	0.281	0.006	0.081	0.212	-0.060
-0.295	-0.110	-0.708	-0.287	-0.074	-0.955	-0.810	0.275	-0.095	-0.035	0.012	0.262	0.082	0.058	0.197	-0.062
-0.287	-0.110	-0.759	-0.288	-0.090	-0.954	-0.823	0.047	-0.012	-0.026	0.027	0.209	0.074	0.058	0.146	-0.063
-0.214	-0.102	-0.747	-0.291	-0.100	-0.951	-0.544	0.195	-0.063	0.051	0.045	0.219	0.000	0.066	0.158	-0.057
-0.226	-0.137	-0.775	-0.293	-0.113	-0.950	-0.675	0.076	-0.009	0.041	0.023	0.190	0.011	0.032	0.130	-0.055
-0.237	-0.114	-0.838	-0.291	-0.120	-0.949	-0.400	-0.120	-0.062	0.027	0.054	0.126	0.022	0.056	0.067	-0.043
-0.380	-0.095	-0.948	-0.292	-0.130	-0.948	-0.551	0.059	-0.061	-0.114	0.083	0.014	0.162	0.077	0.043	-0.051
-0.291	-0.098	-0.940	-0.287	-0.141	-0.947	-0.630	-0.254	-0.021	-0.030	0.091	0.022	0.072	0.074	0.035	-0.050
-0.337	-0.156	-0.948	-0.296	-0.157	-0.942	-0.849	0.442	-0.025	-0.068	0.048	0.009	0.116	0.016	0.043	-0.050
-0.257	-0.245	-0.838	-0.300	-0.169	-0.939	-0.596	0.225	-0.052	0.017	-0.029	0.116	0.034	0.073	0.067	-0.045
-0.233	-0.307	-0.767	-0.308	-0.181	-0.934	-0.647	0.420	-0.084	0.049	-0.079	0.182	0.009	0.134	0.138	-0.051
-0.318	-0.396	-0.790	-0.309	-0.190	-0.932	-0.476	0.039	0.056	-0.035	-0.158	0.156	0.091	0.223	0.115	-0.038
-0.310	-0.392	-0.818	-0.313	-0.199	-0.929	-0.405	0.203	0.032	-0.024	-0.146	0.125	0.082	0.219	0.087	-0.034
-0.241	-0.408	-0.798	-0.318	-0.205	-0.926	-0.269	0.320	0.035	0.051	-0.155	0.142	0.011	0.234	0.107	-0.038
-0.276	-0.373	-0.861	-0.326	-0.212	-0.922	-0.328	0.410	0.081	0.023	-0.113	0.074	0.044	0.200	0.045	-0.025
-0.307	-0.377	-0.853	-0.325	-0.220	-0.920	-0.356	0.046	0.248	-0.008	-0.109	0.080	0.073	0.204	0.053	-0.005
-0.303	-0.361	-0.865	-0.327	-0.227	-0.917	-0.257	0.169	0.241	-0.002	-0.086	0.066	0.068	0.188	0.042	-0.005
-0.260	-0.381	-0.924	-0.331	-0.237	-0.914	-0.371	0.290	0.346	0.044	-0.096	0.003	0.025	0.208	0.017	0.013
-0.337	-0.361	-1.011	-0.332	-0.243	-0.911	-0.203	0.163	0.332	-0.032	-0.071	-0.086	0.101	0.189	0.103	0.017
-0.245	-0.384	-1.003	-0.333	-0.251	-0.909	-0.302	0.179	0.369	0.061	-0.086	-0.080	0.007	0.213	0.095	0.008
-0.345	-0.392	-0.975	-0.340	-0.261	-0.904	-0.391	0.468	0.355	-0.032	-0.084	-0.058	0.106	0.222	0.067	-0.023
-0.441	-0.388	-1.039	-0.345	-0.271	-0.899	-0.469	0.345	0.244	-0.123	-0.069	-0.126	0.201	0.219	0.130	-0.035
-0.503	-0.392	-1.074	-0.345	-0.285	-0.894	-0.672	0.075	0.239	-0.185	-0.059	-0.166	0.261	0.224	0.165	-0.053
-0.445	-0.346	-1.078	-0.343	-0.300	-0.890	-0.796	-0.118	0.049	-0.129	0.002	-0.174	0.203	0.178	0.168	-0.054
-0.357	-0.330	-0.991	-0.340	-0.315	-0.886	-0.885	-0.118	0.003	-0.043	0.033	-0.092	0.112	0.164	0.080	-0.048
-0.318	-0.373	-0.873	-0.339	-0.327	-0.882	-0.679	-0.107	-0.061	-0.006	0.002	0.023	0.074	0.208	0.039	-0.031
-0.353	-0.439	-0.881	-0.336	-0.334	-0.881	-0.416	-0.184	-0.041	-0.044	-0.056	0.013	0.108	0.274	0.033	-0.008
-0.322	-0.439	-0.877	-0.327	-0.340	-0.882	-0.329	-0.521	-0.024	-0.022	-0.051	0.018	0.076	0.276	0.038	0.024
-0.233	-0.469	-0.920	-0.312	-0.345	-0.885	-0.242	-0.806	-0.021	0.052	-0.077	-0.022	0.012	0.308	0.005	0.070
-0.145	-0.485	-0.991	-0.302	-0.348	-0.888	-0.186	-0.577	-0.008	0.129	-0.089	-0.091	0.100	0.326	0.075	0.138
-0.114	-0.481	-1.137	-0.293	-0.353	-0.889	-0.286	-0.493	-0.046	0.151	-0.080	-0.236	0.130	0.324	0.219	0.191
-0.014	-0.531	-1.129	-0.279	-0.357	-0.891	-0.224	-0.690	-0.018	0.238	-0.126	-0.225	0.228	0.376	0.211	0.234
-0.060	-0.578	-1.109	-0.269	-0.362	-0.893	-0.231	-0.537	-0.056	0.182	-0.168	-0.204	0.180	0.424	0.190	0.254
-0.014	-0.578	-1.145	-0.254	-0.360	-0.897	0.072	-0.822	-0.053	0.213	-0.169	-0.235	0.225	0.426	0.224	0.276
-0.030	-0.609	-1.161	-0.238	-0.353	-0.905	0.423	-0.898	-0.068	0.181	-0.208	-0.243	0.208	0.459	0.238	0.272
0.086	-0.524	-1.109	-0.228	-0.343	-0.911	0.544	-0.528	-0.066	0.286	-0.132	-0.186	0.321	0.376	0.186	0.279
0.059	-0.485	-1.102	-0.209	-0.332	-0.920	0.611	-0.967	0.021	0.240	-0.105	-0.170	0.292	0.339	0.176	0.275
0.090	-0.450	-1.011	-0.201	-0.321	-0.925	0.624	-0.371	0.060	0.263	-0.081	-0.074	0.320	0.307	0.083	0.253
0.090	-0.450	-1.011	-0.193	-0.311	-0.931	0.616	-0.343	0.132	0.255	-0.091	-0.069	0.318	0.310	0.082	0.217
-0.010	-0.442	-0.944	-0.185	-0.299	-0.936	0.694	-0.325	0.149	0.148	-0.096	0.003	0.215	0.304	0.013	0.180
-0.003	-0.400	-0.972	-0.181	-0.284	-0.941	0.793	-0.174	0.010	0.152	-0.068	-0.019	0.222	0.263	0.039	0.150
-0.068	-0.404	-1.035	-0.172	-0.268	-0.948	0.850	-0.497	-0.036	0.077	-0.088	-0.076	0.154	0.268	0.100	0.092
-0.045	-0.408	-1.027	-0.172	-0.252	-0.952	0.851	0.017	-0.087	0.101	-0.108	-0.064	0.176	0.274	0.090	0.062
-0.222	-0.311	-1.098	-0.165	-0.242	-0.956	0.545	-0.386	-0.017	-0.083	-0.021	-0.132	0.004	0.179	0.159	0.037
-0.176	-0.222	-1.042	-0.158	-0.232	-0.960	0.481	-0.398	-0.085	-0.044	0.058	-0.073	0.039	0.093	0.102	-0.002
-0.103	-0.199	-0.960	-0.160	-0.222	-0.962	0.522	0.072	-0.215	0.031	0.071	0.012	0.109	0.072	0.017	-0.024
-0.237	-0.226	-0.991	-0.150	-0.213	-0.965	0.439	-0.536	-0.068	-0.113	0.035	-0.016	0.030	0.101	0.047	-0.033
-0.072	-0.284	-0.842	-0.152	-0.200	-0.968	0.652	0.094	-0.080	0.054	-0.035	0.136	0.132	0.162	0.105	-0.054
-0.153	-0.435	-0.806	-0.155	-0.183	-0.971	0.917	0.157	-0.070	-0.023	-0.203	0.174	0.047	0.315	0.143	-0.094
-0.195	-0.466	-0.778	-0.163	-0.165	-0.973	0.972	0.366	0.013	-0.058	-0.252	0.203	0.000	0.349	0.172	-0.072
-0.264	-0.477	-0.818	-0.159	-0.146	-0.976	1.057	-0.168	0.174	-0.131	-0.282	0.167	0.074	0.364	0.134	-0.081
-0.049	-0.419	-0.814	-0.153	-0.134	-0.979	0.740	-0.267	0.239	0.078	-0.237	0.174	0.137	0.309	0.139	-0.064
-0.122	-0.299	-0.857	-0.153	-0.123	-0.981	0.621	0.052	0.198	0.006	-0.128	0.132	0.059	0.191	0.097	-0.037
-0.141	-0.106	-1.042	-0.154	-0.109	-0.982	0.709	0.035	0.096	-0.013	0.051	-0.052	0.036	0.001	0.087	-0.011
-0.153	-0.048	-1.090	-0.153	-0.094	-0.984	0.766	-0.039	0.024	-0.026	0.094	-0.098	0.020	0.054	0.133	-0.016
-0.214	0.014	-1.086	-0.160	-0.075	-0.984	0.943	0.347	-0.103	-0.080	0.137	-0.093	0.045	0.113	0.128	-0.019
-0.191	0.006	-1.098	-0.165	-0.058	-0.985	0.845	0.222	-0.059	-0.053	0.112	-0.105	0.026	0.102	0.138	-0.038
-0.233	-0.017	-1.074	-0.173	-0.041	-0.984	0.804	0.435	-0.076	-0.086	0.073	-0.082	0.072	0.076	0.112	-0.054
-0.257	-0.041	-1.027	-0.170	-0.024	-0.985	0.859	-0.167	-0.024	-0.112	0.032	-0.033	0.099	0.049	0.063	-0.057
-0.210	-0.029	-0.972	-0.168	-0.014	-0.986	0.541	-0.105	0.043	-0.068	0.034	0.022	0.056	0.058	0.007	-0.065
-0.172	-0.083	-0.928	-0.162	-0.005	-0.987	0.486	-0.299	0.029	-0.036	-0.030	0.067	0.020	0.001	0.037	-0.068
-0.122	-0.095	-0.842	-0.146	-0.002	-0.989	0.163	-0.824	0.052	-0.002	-0.044	0.156	0.027	0.014	0.123	-0.073
-0.130	-0.114	-0.826	-0.143	0.004	-0.990	0.285	-0.168	-0.082	-0.013	-0.069	0.172	0.017	0.037	0.138	-0.076
-0.195	-0.129	-0.881	-0.139	0.009	-0.990	0.280	-0.190	-0.073	-0.082	-0.089	0.117	0.050	0.056	0.082	-0.050
-0.133	-0.199	-0.806	-0.138	0.014	-0.990	0.261	-0.059	-0.102	-0.022	-0.164	0.192	0.010	0.128	0.155	-0.024
0.020	-0.226	-0.826	-0.149	0.023	-0.989	0.480	0.560	-0.162	0.143	-0.200	0.171	0.162	0.158	0.134	-0.010
0.020	-0.226	-0.826	-0.147	0.030	-0.989	0.375	-0.069	-0.120	0.141	-0.207	0.171	0.161	0.161	0.132	0.037
-0.080	-0.226	-0.889	-0.149	0.042	-0.988	0.617	0.133	-0.096	0.043	-0.219	0.107	0.060	0.164	0.068	0.048
0.013	-0.222	-0.983	-0.148	0.050	-0.988	0.451	-0.039	-0.084	0.134	-0.223	0.012	0.152	0.163	0.028	0.034
-0.141	-0.334	-0.964	-0.144	0.058	-0.988	0.450	-0.197	-0.026	-0.023	-0.343	0.032	0.002	0.278	0.010	0.050
-0.149	-0.106	-1.106	-0.142	0.069	-0.987	0.561	-0.083	-0.127	-0.033	-0.126	-0.110	0.010	0.053	0.152	0.051
0.009	0.041	-1.098	-0.147	0.078	-0.986	0.445	0.273	-0.202	0.129	0.012	-0.104	0.148	0.091	0.145	0.033
-0.141	0.060	-1.086	-0.143	0.091	-0.986	0.633	-0.186	-0.148	-0.025	0.019	-0.092	0.003	0.107	0.134	0.070
-0.083	0.064	-1.011	-0.136	0.097	-0.986	0.316	-0.360	0.019	0.026	0.016	-0.017	0.054	0.108	0.060	0.063
0.024	-0.025	-1.066	-0.139	0.104	-0.985	0.391	0.190	-0.044	0.137	-0.080	-0.073	0.161	0.015	0.115	0.030
-0.176	-0.048	-1.102	-0.131	0.108	-0.985	0.240	-0.406	0.058	-0.071	-0.107	-0.108	0.040	0.011	0.151	0.012
-0.149	-0.083	-1.098	-0.129	0.117	-0.985	0.471	-0.101	0.005	-0.046	-0.151	-0.105	0.014	0.049	0.147	0.005
-0.207	-0.098	-1.074	-0.113	0.124	-0.986	0.399	-0.862	0.083	-0.120	-0.173	-0.080	0.073	0.067	0.124	-0.034
-0.091	-0.122	-1.015	-0.106	0.134	-0.985	0.560	-0.306	0.003	-0.011	-0.206	-0.022	0.042	0.093	0.065	-0.005
-0.110	-0.068	-0.991	-0.089	0.139	-0.986	0.290	-0.889	0.090	-0.047	-0.157	0.003	0.021	0.041	0.042	-0.013
0.059	0.014	-1.015	-0.084	0.145	-0.986	0.331	-0.245	-0.035	0.117	-0.082	-0.021	0.190	0.037	0.067	0.028
-0.099	-0.029	-1.015	-0.068	0.150	-0.986	0.258	-0.816	0.015	-0.057	-0.129	-0.020	0.030	0.008	0.067	0.039
0.140	-0.056	-0.877	-0.057	0.157	-0.986	0.395	-0.519	-0.022	0.171	-0.164	0.117	0.267	0.037	0.070	0.046
0.070	-0.010	-0.881	-0.055	0.160	-0.986	0.159	-0.053	-0.069	0.100	-0.120	0.113	0.197	0.006	0.067	0.031
0.028	-0.017	-0.834	-0.047	0.164	-0.985	0.228	-0.388	-0.039	0.049	-0.132	0.160	0.155	0.005	0.114	0.012
0.067	-0.010	-0.885	-0.041	0.165	-0.985	0.079	-0.284	-0.035	0.082	-0.125	0.109	0.193	0.000	0.063	-0.023
-0.130	0.048	-0.869	-0.044	0.170	-0.984	0.287	0.125	-0.047	-0.112	-0.073	0.124	0.003	0.055	0.080	-0.057
-0.049	0.118	-0.912	-0.042	0.172	-0.984	0.104	-0.105	-0.013	-0.033	-0.005	0.081	0.077	0.123	0.036	-0.062
-0.157	0.145	-1.011	-0.049	0.179	-0.983	0.354	0.373	-0.073	-0.133	0.015	-0.019	0.032	0.148	0.063	-0.075
-0.064	0.214	-1.011	-0.048	0.181	-0.982	0.075	-0.099	0.023	-0.043	0.083	-0.019	0.060	0.216	0.063	-0.060
-0.022	0.168	-0.909	-0.052	0.184	-0.982	0.167	0.236	-0.064	0.004	0.033	0.082	0.102	0.168	0.040	-0.059
-0.107	0.230	-0.999	-0.052	0.185	-0.981	0.031	0.017	0.023	-0.080	0.094	-0.008	0.016	0.229	0.051	-0.069
-0.083	0.242	-0.983	-0.055	0.189	-0.980	0.201	0.121	-0.033	-0.054	0.101	0.007	0.038	0.239	0.035	-0.079
-0.214	0.269	-1.023	-0.050	0.191	-0.980	0.083	-0.284	0.078	-0.190	0.127	-0.033	0.093	0.265	0.074	-0.075
-0.137	0.280	-1.066	-0.045	0.196	-0.980	0.253	-0.302	0.164	-0.118	0.133	-0.077	0.016	0.275	0.117	-0.069
-0.041	0.234	-1.031	-0.046	0.198	-0.979	0.128	0.036	0.110	-0.021	0.084	-0.042	0.080	0.227	0.081	-0.054
-0.087	0.226	-1.050	-0.047	0.203	-0.978	0.236	0.019	0.087	-0.066	0.072	-0.062	0.034	0.217	0.100	-0.021
-0.033	0.265	-1.094	-0.045	0.201	-0.979	-0.107	-0.122	0.047	-0.015	0.112	-0.105	0.087	0.254	0.142	-0.003
-0.053	0.257	-1.074	-0.048	0.198	-0.979	-0.126	0.140	0.037	-0.031	0.107	-0.085	0.068	0.244	0.121	0.006
-0.049	0.199	-1.086	-0.048	0.192	-0.980	-0.312	0.031	0.084	-0.027	0.055	-0.095	0.072	0.184	0.132	0.013
-0.018	0.145	-1.098	-0.052	0.188	-0.981	-0.187	0.201	-0.040	0.008	0.005	-0.106	0.103	0.128	0.143	0.009
-0.045	0.083	-1.035	-0.051	0.182	-0.982	-0.298	-0.049	-0.007	-0.020	-0.051	-0.041	0.075	0.064	0.079	0.019
-0.026	0.095	-0.999	-0.052	0.179	-0.983	-0.166	0.054	-0.041	-0.000	-0.036	-0.005	0.094	0.074	0.043	0.014
0.020	0.083	-1.011	-0.054	0.174	-0.983	-0.225	0.111	-0.019	0.047	-0.043	-0.015	0.140	0.061	0.054	0.011
-0.033	0.048	-0.960	-0.057	0.172	-0.983	-0.065	0.176	-0.000	-0.003	-0.076	0.036	0.086	0.024	0.002	0.001
0.001	0.056	-0.968	-0.062	0.169	-0.984	-0.131	0.239	0.005	0.036	-0.065	0.029	0.121	0.030	0.010	0.002
-0.072	0.033	-0.948	-0.062	0.170	-0.984	0.043	0.008	0.057	-0.037	-0.089	0.049	0.047	0.005	0.009	-0.013
-0.007	0.021	-0.924	-0.065	0.170	-0.983	0.052	0.131	0.047	0.031	-0.101	0.073	0.112	0.008	0.032	-0.011
-0.045	0.037	-0.924	-0.071	0.174	-0.982	0.200	0.294	0.011	-0.002	-0.090	0.072	0.073	0.005	0.032	-0.016
-0.014	0.056	-0.905	-0.071	0.178	-0.981	0.223	0.015	0.023	0.029	-0.074	0.091	0.103	0.022	0.052	-0.015
-0.026	0.075	-0.916	-0.079	0.183	-0.980	0.253	0.449	-0.043	0.025	-0.060	0.078	0.092	0.038	0.040	-0.020
-0.095	0.122	-0.972	-0.081	0.188	-0.979	0.302	0.108	-0.004	-0.042	-0.020	0.021	0.022	0.081	0.014	-0.030
-0.057	0.122	-0.920	-0.085	0.195	-0.977	0.342	0.156	0.031	-0.000	-0.026	0.071	0.061	0.077	0.037	-0.044
-0.133	0.145	-0.952	-0.094	0.203	-0.975	0.418	0.514	-0.080	-0.067	-0.011	0.037	0.016	0.097	0.006	-0.045
-0.160	0.168	-1.003	-0.104	0.211	-0.972	0.426	0.491	-0.050	-0.085	0.003	-0.017	0.043	0.116	0.045	-0.048
-0.076	0.180	-0.952	-0.106	0.218	-0.970	0.361	0.115	-0.036	0.002	0.008	0.033	0.042	0.124	0.006	-0.057
-0.126	0.195	-0.916	-0.115	0.226	-0.967	0.376	0.473	-0.005	-0.039	0.016	0.066	0.008	0.136	0.042	-0.045
-0.153	0.168	-0.928	-0.122	0.229	-0.966	0.184	0.343	0.110	-0.058	-0.014	0.052	0.035	0.106	0.030	-0.043
-0.099	0.164	-0.920	-0.134	0.233	-0.963	0.227	0.585	0.032	0.007	-0.022	0.058	0.018	0.098	0.038	-0.063
-0.153	0.187	-0.912	-0.137	0.237	-0.962	0.220	0.133	0.058	-0.044	-0.003	0.064	0.035	0.118	0.046	-0.065
-0.218	0.195	-0.948	-0.135	0.240	-0.961	0.197	-0.123	0.014	-0.112	0.001	0.028	0.100	0.122	0.010	-0.060
-0.164	0.172	-0.928	-0.137	0.245	-0.960	0.226	0.141	-0.017	-0.055	-0.027	0.047	0.047	0.095	0.029	-0.070
-0.145	0.164	-0.924	-0.142	0.249	-0.958	0.222	0.257	-0.014	-0.031	-0.039	0.049	0.029	0.084	0.033	-0.085
-0.176	0.191	-0.944	-0.145	0.252	-0.957	0.163	0.145	0.028	-0.059	-0.015	0.028	0.060	0.108	0.013	-0.072
-0.260	0.168	-0.960	-0.143	0.255	-0.956	0.188	-0.166	0.053	-0.146	-0.041	0.012	0.145	0.081	0.003	-0.074
-0.153	0.214	-0.936	-0.144	0.258	-0.955	0.201	0.058	0.014	-0.037	0.002	0.034	0.038	0.124	0.020	-0.088
-0.187	0.191	-0.916	-0.146	0.264	-0.953	0.279	0.129	-0.005	-0.069	-0.027	0.052	0.073	0.097	0.040	-0.095
-0.226	0.191	-0.920	-0.149	0.269	-0.952	0.290	0.107	0.011	-0.105	-0.032	0.046	0.112	0.093	0.036	-0.080
-0.218	0.191	-0.944	-0.148	0.273	-0.951	0.239	-0.067	0.040	-0.098	-0.037	0.022	0.104	0.089	0.012	-0.084
-0.168	0.214	-0.897	-0.151	0.279	-0.949	0.304	0.126	0.028	-0.045	-0.019	0.067	0.053	0.107	0.059	-0.076
-0.191	0.245	-0.956	-0.150	0.284	-0.947	0.275	-0.051	0.041	-0.069	0.007	0.006	0.076	0.134	0.001	-0.051
-0.141	0.238	-0.912	-0.142	0.288	-0.947	0.263	-0.421	0.067	-0.027	-0.006	0.050	0.025	0.123	0.043	-0.055
-0.091	0.245	-0.920	-0.148	0.294	-0.944	0.284	0.286	0.004	0.029	-0.003	0.039	0.025	0.127	0.035	-0.048
-0.237	0.272	-0.932	-0.146	0.297	-0.944	0.178	-0.139	0.041	-0.120	0.021	0.027	0.121	0.149	0.023	-0.046
-0.153	0.269	-0.972	-0.147	0.299	-0.943	0.154	0.051	0.068	-0.034	0.014	-0.014	0.036	0.141	0.017	-0.032
-0.207	0.249	-1.039	-0.142	0.301	-0.943	0.111	-0.277	0.103	-0.092	-0.007	-0.080	0.089	0.118	0.084	-0.029
-0.099	0.280	-1.007	-0.142	0.302	-0.943	0.092	-0.038	0.094	0.015	0.023	-0.049	0.019	0.144	0.053	0.000
-0.103	0.334	-0.995	-0.148	0.302	-0.942	-0.007	0.302	0.076	0.017	0.077	-0.038	0.016	0.194	0.041	-0.023
-0.114	0.377	-1.015	-0.150	0.299	-0.942	-0.146	0.108	0.059	0.008	0.122	-0.057	0.005	0.232	0.061	-0.058
-0.268	0.272	-0.932	-0.149	0.295	-0.944	-0.205	-0.108	0.020	-0.147	0.022	0.027	0.148	0.123	0.022	-0.093
-0.380	0.222	-0.987	-0.145	0.291	-0.946	-0.222	-0.231	-0.027	-0.263	-0.024	-0.026	0.259	0.069	0.033	-0.139
-0.295	0.203	-1.062	-0.132	0.288	-0.948	-0.143	-0.671	-0.074	-0.191	-0.041	-0.099	0.174	0.046	0.108	-0.163
-0.357	0.203	-1.090	-0.121	0.287	-0.950	-0.047	-0.592	-0.048	-0.263	-0.040	-0.124	0.234	0.042	0.136	-0.143
-0.210	0.272	-1.035	-0.109	0.287	-0.952	0.012	-0.699	0.027	-0.130	0.030	-0.068	0.088	0.108	0.082	-0.097
-0.130	0.292	-1.015	-0.098	0.287	-0.953	0.017	-0.574	-0.023	-0.060	0.049	-0.047	0.007	0.125	0.062	-0.069
-0.087	0.269	-1.019	-0.090	0.287	-0.954	-0.030	-0.374	-0.086	-0.026	0.026	-0.050	0.036	0.098	0.066	-0.021
-0.087	0.249	-1.066	-0.077	0.286	-0.955	-0.049	-0.626	-0.088	-0.038	0.008	-0.096	0.036	0.076	0.114	0.008
-0.026	0.245	-1.054	-0.070	0.286	-0.956	0.006	-0.369	-0.120	0.016	0.004	-0.083	0.099	0.069	0.101	0.027
-0.007	0.272	-1.046	-0.061	0.287	-0.956	0.064	-0.389	-0.127	0.026	0.030	-0.075	0.118	0.092	0.093	0.032
0.005	0.315	-1.031	-0.059	0.290	-0.955	0.163	-0.066	-0.194	0.035	0.069	-0.061	0.130	0.130	0.077	0.040
-0.018	0.300	-1.003	-0.054	0.294	-0.954	0.200	-0.231	-0.109	0.007	0.049	-0.034	0.107	0.110	0.049	0.033
0.005	0.307	-1.003	-0.052	0.298	-0.953	0.184	-0.027	-0.072	0.029	0.053	-0.035	0.131	0.114	0.048	0.021
-0.018	0.265	-0.987	-0.048	0.301	-0.953	0.148	-0.181	-0.067	0.002	0.008	-0.020	0.108	0.068	0.032	0.006
-0.041	0.191	-0.991	-0.047	0.303	-0.952	0.141	-0.030	-0.076	-0.022	-0.068	-0.025	0.085	0.008	0.037	-0.004
-0.064	0.176	-1.031	-0.045	0.305	-0.951	0.123	-0.117	-0.073	-0.048	-0.085	-0.065	0.062	0.025	0.077	-0.028
-0.080	0.195	-1.050	-0.044	0.306	-0.951	0.067	-0.040	-0.046	-0.064	-0.067	-0.085	0.047	0.008	0.098	-0.043
-0.118	0.261	-1.015	-0.041	0.305	-0.951	-0.031	-0.184	-0.001	-0.106	-0.000	-0.049	0.009	0.056	0.064	-0.051
-0.080	0.296	-0.960	-0.035	0.303	-0.952	-0.128	-0.293	-0.043	-0.073	0.037	0.007	0.047	0.088	0.009	-0.051
-0.045	0.272	-0.936	-0.030	0.299	-0.954	-0.192	-0.204	-0.110	-0.043	0.017	0.032	0.081	0.063	0.014	-0.050
-0.018	0.269	-0.952	-0.027	0.294	-0.955	-0.258	-0.118	-0.150	-0.019	0.018	0.018	0.108	0.057	0.002	-0.039
-0.007	0.253	-0.940	-0.022	0.289	-0.957	-0.252	-0.241	-0.140	-0.013	0.008	0.031	0.120	0.040	0.010	-0.022
0.005	0.261	-0.916	-0.016	0.286	-0.958	-0.166	-0.293	-0.047	-0.008	0.019	0.056	0.132	0.045	0.034	-0.019
0.055	0.257	-0.893	-0.018	0.283	-0.959	-0.157	0.137	-0.067	0.044	0.018	0.080	0.181	0.040	0.058	-0.022
-0.030	0.272	-0.975	-0.016	0.281	-0.959	-0.094	-0.062	-0.057	-0.042	0.035	-0.002	0.096	0.053	0.024	-0.017
-0.026	0.269	-0.975	-0.013	0.280	-0.960	-0.066	-0.172	-0.038	-0.041	0.032	-0.002	0.100	0.047	0.024	-0.016
0.024	0.257	-0.944	-0.014	0.278	-0.960	-0.090	0.101	-0.095	0.010	0.022	0.030	0.151	0.033	0.009	-0.018
0.013	0.230	-0.928	-0.011	0.277	-0.961	-0.088	-0.141	-0.054	-0.004	-0.003	0.046	0.140	0.003	0.025	-0.016
0.036	0.199	-0.928	-0.015	0.276	-0.961	-0.041	0.262	-0.084	0.024	-0.034	0.046	0.163	0.030	0.025	-0.009
-0.010	0.203	-0.936	-0.017	0.275	-0.961	0.001	0.105	-0.085	-0.021	-0.030	0.038	0.118	0.028	0.017	-0.009
0.013	0.238	-0.952	-0.021	0.276	-0.961	0.054	0.247	-0.056	0.007	0.004	0.021	0.141	0.004	0.002	-0.011
0.024	0.226	-0.924	-0.023	0.276	-0.961	0.009	0.130	-0.041	0.021	-0.008	0.049	0.152	0.009	0.029	-0.018
-0.030	0.199	-0.968	-0.024	0.277	-0.961	0.040	0.045	0.000	-0.032	-0.035	0.005	0.099	0.037	0.016	-0.011
-0.022	0.222	-0.932	-0.032	0.278	-0.960	0.043	0.399	-0.069	-0.017	-0.013	0.040	0.106	0.015	0.019	-0.011
0.005	0.222	-0.928	-0.039	0.279	-0.960	0.058	0.407	-0.088	0.017	-0.014	0.043	0.133	0.015	0.023	-0.021
0.013	0.199	-0.912	-0.037	0.278	-0.960	-0.020	-0.100	-0.014	0.023	-0.036	0.059	0.141	0.039	0.038	-0.018
-0.045	0.218	-0.909	-0.042	0.278	-0.960	0.014	0.324	-0.090	-0.029	-0.017	0.063	0.083	0.021	0.041	-0.013
-0.010	0.222	-0.905	-0.046	0.277	-0.960	-0.061	0.197	-0.082	0.009	-0.012	0.067	0.118	0.018	0.044	-0.015
0.001	0.218	-0.881	-0.054	0.277	-0.959	-0.023	0.485	-0.060	0.029	-0.015	0.090	0.128	0.024	0.067	-0.023
-0.026	0.214	-0.912	-0.059	0.277	-0.959	-0.007	0.237	-0.026	0.007	-0.019	0.058	0.101	0.029	0.036	-0.027
-0.053	0.222	-0.901	-0.063	0.277	-0.959	0.044	0.248	-0.048	-0.016	-0.012	0.069	0.074	0.022	0.047	-0.028
-0.083	0.207	-0.889	-0.067	0.279	-0.958	0.079	0.207	-0.016	-0.043	-0.029	0.081	0.044	0.038	0.059	-0.027
-0.045	0.238	-0.916	-0.071	0.281	-0.957	0.114	0.198	-0.032	-0.001	-0.000	0.052	0.082	0.009	0.031	-0.030
-0.022	0.218	-0.881	-0.079	0.283	-0.956	0.092	0.434	-0.044	0.030	-0.021	0.086	0.106	0.029	0.067	-0.026
-0.060	0.203	-0.897	-0.083	0.285	-0.955	0.127	0.248	-0.014	-0.004	-0.039	0.070	0.068	0.045	0.051	-0.014
-0.053	0.226	-0.893	-0.088	0.287	-0.954	0.131	0.277	-0.009	0.009	-0.018	0.072	0.077	0.023	0.056	-0.027
-0.049	0.265	-0.885	-0.096	0.291	-0.952	0.169	0.445	-0.075	0.021	0.017	0.078	0.081	0.014	0.064	-0.032
-0.149	0.249	-0.912	-0.101	0.292	-0.951	0.093	0.207	0.017	-0.075	-0.000	0.050	0.019	0.002	0.037	-0.035
-0.076	0.253	-0.873	-0.107	0.294	-0.950	0.093	0.366	-0.007	0.005	0.002	0.088	0.054	0.002	0.076	-0.047
-0.110	0.253	-0.893	-0.113	0.296	-0.949	0.086	0.326	-0.028	-0.024	0.001	0.067	0.019	0.001	0.056	-0.054
-0.137	0.265	-0.869	-0.119	0.297	-0.947	0.081	0.288	-0.036	-0.045	0.011	0.089	0.007	0.013	0.080	-0.042
-0.130	0.276	-0.912	-0.126	0.299	-0.946	0.086	0.421	-0.068	-0.030	0.021	0.045	0.001	0.024	0.037	-0.043
-0.114	0.257	-0.893	-0.134	0.301	-0.944	0.084	0.430	-0.061	-0.007	-0.000	0.063	0.016	0.005	0.056	-0.043
-0.122	0.238	-0.893	-0.138	0.302	-0.943	0.051	0.227	-0.045	-0.010	-0.021	0.062	0.008	0.014	0.056	-0.035
-0.130	0.242	-0.869	-0.141	0.302	-0.943	0.006	0.161	-0.056	-0.015	-0.017	0.085	0.000	0.010	0.079	-0.032
-0.133	0.249	-0.885	-0.151	0.303	-0.941	0.067	0.577	-0.117	-0.009	-0.011	0.067	0.004	0.002	0.062	-0.033
-0.149	0.238	-0.912	-0.155	0.304	-0.940	0.041	0.249	-0.082	-0.020	-0.023	0.039	0.020	0.014	0.034	-0.040
-0.137	0.269	-0.869	-0.162	0.306	-0.938	0.066	0.398	-0.122	-0.002	0.006	0.080	0.008	0.017	0.077	-0.048
-0.199	0.249	-0.912	-0.166	0.307	-0.937	0.055	0.220	-0.077	-0.060	-0.014	0.036	0.069	0.002	0.032	-0.051
-0.214	0.226	-0.901	-0.170	0.308	-0.936	0.053	0.251	-0.055	-0.070	-0.038	0.046	0.084	0.025	0.043	-0.048
-0.168	0.242	-0.861	-0.175	0.311	-0.934	0.141	0.293	-0.079	-0.019	-0.026	0.084	0.038	0.010	0.082	-0.045
-0.160	0.284	-0.893	-0.185	0.313	-0.932	0.124	0.548	-0.099	-0.002	0.014	0.050	0.029	0.032	0.049	-0.045
-0.149	0.257	-0.861	-0.192	0.316	-0.929	0.157	0.411	-0.066	0.017	-0.016	0.079	0.017	0.004	0.080	-0.034
-0.226	0.226	-0.885	-0.198	0.319	-0.927	0.154	0.323	-0.060	-0.054	-0.049	0.053	0.094	0.028	0.056	-0.035
-0.176	0.249	-0.853	-0.203	0.323	-0.924	0.177	0.345	-0.085	0.002	-0.030	0.082	0.043	0.006	0.087	-0.035
-0.226	0.269	-0.905	-0.208	0.326	-0.922	0.194	0.283	-0.084	-0.044	-0.014	0.029	0.093	0.012	0.035	-0.041
-0.187	0.257	-0.857	-0.217	0.330	-0.919	0.192	0.485	-0.071	0.003	-0.029	0.073	0.054	0.001	0.082	-0.042
-0.210	0.276	-0.857	-0.220	0.334	-0.917	0.195	0.224	-0.063	-0.016	-0.014	0.070	0.077	0.017	0.082	-0.048
-0.257	0.276	-0.865	-0.225	0.338	-0.914	0.198	0.259	-0.049	-0.058	-0.018	0.060	0.122	0.015	0.074	-0.041
-0.241	0.280	-0.853	-0.228	0.341	-0.912	0.185	0.178	-0.049	-0.039	-0.017	0.070	0.106	0.017	0.085	-0.043
-0.195	0.253	-0.845	-0.235	0.346	-0.908	0.253	0.416	-0.079	0.014	-0.049	0.074	0.059	0.011	0.093	-0.039
-0.230	0.280	-0.869	-0.239	0.350	-0.906	0.241	0.211	-0.012	-0.017	-0.026	0.048	0.093	0.014	0.069	-0.052
-0.233	0.311	-0.893	-0.247	0.354	-0.902	0.220	0.472	-0.062	-0.012	0.000	0.021	0.097	0.044	0.045	-0.057
-0.360	0.327	-0.877	-0.248	0.358	-0.900	0.211	0.029	-0.007	-0.138	0.012	0.035	0.223	0.058	0.060	-0.064
-0.303	0.338	-0.881	-0.248	0.362	-0.899	0.195	0.038	-0.015	-0.080	0.020	0.029	0.165	0.068	0.056	-0.066
-0.260	0.350	-0.865	-0.249	0.365	-0.897	0.210	0.059	-0.004	-0.036	0.028	0.043	0.123	0.078	0.071	-0.074
-0.260	0.342	-0.873	-0.252	0.369	-0.895	0.199	0.124	0.023	-0.034	0.017	0.033	0.122	0.069	0.062	-0.047
-0.295	0.311	-0.909	-0.255	0.372	-0.892	0.234	0.141	0.081	-0.065	-0.018	-0.005	0.157	0.037	0.026	-0.042
-0.245	0.334	-0.916	-0.260	0.375	-0.890	0.184	0.248	0.081	-0.010	0.003	-0.015	0.107	0.059	0.018	-0.049
-0.330	0.327	-0.983	-0.261	0.377	-0.889	0.129	0.010	0.126	-0.094	-0.006	-0.083	0.191	0.049	0.050	-0.053
-0.360	0.357	-0.995	-0.264	0.378	-0.887	0.154	0.058	0.146	-0.122	0.023	-0.096	0.222	0.079	0.062	-0.050
-0.330	0.327	-0.960	-0.265	0.380	-0.886	0.167	-0.023	0.177	-0.090	-0.010	-0.062	0.191	0.046	0.027	-0.047
-0.310	0.327	-0.960	-0.264	0.382	-0.885	0.216	-0.114	0.224	-0.071	-0.012	-0.063	0.172	0.044	0.028	-0.040
-0.280	0.319	-1.015	-0.272	0.384	-0.882	0.183	0.331	0.179	-0.033	-0.022	-0.121	0.141	0.035	0.084	-0.028
-0.318	0.300	-1.015	-0.275	0.384	-0.881	0.056	0.123	0.215	-0.068	-0.041	-0.122	0.179	0.014	0.085	-0.021
-0.272	0.319	-0.881	-0.279	0.384	-0.880	0.086	0.130	0.219	-0.018	-0.022	0.011	0.133	0.031	0.048	-0.014
-0.257	0.334	-0.798	-0.284	0.385	-0.878	0.156	0.178	0.230	0.003	-0.008	0.092	0.118	0.045	0.130	-0.016
-0.260	0.357	-0.838	-0.290	0.387	-0.875	0.151	0.235	0.252	0.005	0.014	0.050	0.122	0.066	0.090	-0.006
-0.264	0.377	-0.881	-0.295	0.389	-0.873	0.197	0.142	0.257	0.006	0.031	0.004	0.126	0.083	0.046	0.004
-0.253	0.419	-0.920	-0.294	0.389	-0.873	0.082	-0.110	0.234	0.017	0.074	-0.035	0.114	0.123	0.005	0.034
-0.257	0.408	-0.936	-0.293	0.386	-0.875	-0.116	-0.112	0.119	0.012	0.065	-0.049	0.118	0.110	0.012	0.066
-0.195	0.307	-1.058	-0.293	0.381	-0.877	-0.253	-0.048	0.074	0.073	-0.031	-0.169	0.056	0.007	0.135	0.094
-0.168	0.214	-1.090	-0.286	0.376	-0.881	-0.204	-0.392	0.036	0.092	-0.119	-0.196	0.029	0.088	0.168	0.144
-0.168	0.214	-1.090	-0.277	0.375	-0.884	-0.015	-0.457	0.010	0.084	-0.118	-0.193	0.028	0.090	0.169	0.185
-0.033	0.253	-1.125	-0.274	0.378	-0.884	0.186	-0.104	-0.042	0.216	-0.083	-0.228	0.106	0.054	0.205	0.195
-0.064	0.265	-1.102	-0.268	0.383	-0.884	0.250	-0.294	-0.033	0.179	-0.075	-0.205	0.076	0.045	0.183	0.202
-0.107	0.311	-1.066	-0.259	0.388	-0.884	0.347	-0.499	0.035	0.127	-0.034	-0.169	0.033	0.001	0.150	0.220
-0.072	0.377	-1.050	-0.247	0.395	-0.885	0.424	-0.664	0.060	0.150	0.024	-0.152	0.068	0.063	0.136	0.197
-0.018	0.439	-1.023	-0.244	0.401	-0.883	0.319	-0.118	0.003	0.201	0.080	-0.126	0.123	0.122	0.111	0.166
-0.080	0.423	-0.999	-0.242	0.405	-0.882	0.215	-0.112	0.011	0.137	0.061	-0.103	0.061	0.105	0.089	0.149
-0.157	0.423	-0.987	-0.237	0.407	-0.882	0.145	-0.259	0.027	0.055	0.059	-0.091	0.016	0.102	0.079	0.121
-0.145	0.396	-0.979	-0.233	0.409	-0.882	0.150	-0.253	0.033	0.062	0.029	-0.083	0.005	0.072	0.073	0.087
-0.160	0.350	-0.932	-0.230	0.412	-0.882	0.166	-0.166	0.014	0.044	-0.020	-0.036	0.021	0.022	0.028	0.056
-0.172	0.385	-0.972	-0.228	0.414	-0.881	0.145	-0.093	0.018	0.030	0.012	-0.076	0.033	0.054	0.070	0.037
-0.210	0.381	-0.952	-0.224	0.415	-0.882	0.051	-0.239	0.024	-0.012	0.008	-0.056	0.072	0.047	0.052	0.015
-0.237	0.396	-0.960	-0.223	0.416	-0.882	0.051	-0.059	-0.013	-0.040	0.022	-0.064	0.098	0.060	0.062	-0.008
-0.241	0.400	-0.964	-0.217	0.414	-0.884	-0.101	-0.312	-0.042	-0.050	0.028	-0.066	0.101	0.060	0.068	-0.035
-0.272	0.412	-0.952	-0.214	0.411	-0.886	-0.165	-0.151	-0.079	-0.084	0.042	-0.052	0.131	0.068	0.059	-0.045
-0.295	0.408	-0.960	-0.210	0.408	-0.888	-0.185	-0.199	-0.045	-0.111	0.041	-0.057	0.154	0.061	0.070	-0.054
-0.233	0.357	-0.916	-0.206	0.405	-0.891	-0.184	-0.229	-0.025	-0.053	-0.006	-0.011	0.091	0.008	0.030	-0.058
-0.245	0.369	-0.920	-0.200	0.404	-0.893	-0.053	-0.314	-0.045	-0.070	0.007	-0.013	0.102	0.016	0.036	-0.058
-0.210	0.388	-0.901	-0.192	0.402	-0.895	-0.085	-0.445	0.002	-0.044	0.028	0.009	0.067	0.032	0.019	-0.042
-0.222	0.388	-0.885	-0.193	0.401	-0.895	-0.063	0.066	-0.023	-0.054	0.029	0.025	0.077	0.029	0.006	-0.040
-0.153	0.377	-0.873	-0.190	0.400	-0.897	-0.059	-0.201	0.045	0.012	0.018	0.038	0.007	0.014	0.004	-0.043
-0.191	0.361	-0.893	-0.187	0.397	-0.899	-0.152	-0.227	0.128	-0.030	0.006	0.020	0.046	0.005	0.018	-0.045
-0.230	0.369	-0.881	-0.183	0.393	-0.901	-0.155	-0.271	0.155	-0.072	0.017	0.034	0.084	0.002	0.008	-0.050
-0.207	0.400	-0.897	-0.181	0.389	-0.903	-0.214	-0.187	0.093	-0.051	0.052	0.021	0.060	0.026	0.026	-0.055
-0.241	0.423	-0.912	-0.181	0.384	-0.906	-0.305	-0.029	0.028	-0.086	0.081	0.007	0.095	0.045	0.043	-0.056
-0.164	0.423	-0.869	-0.178	0.376	-0.909	-0.402	-0.148	0.022	-0.011	0.088	0.054	0.018	0.042	0.001	-0.048
-0.187	0.404	-0.905	-0.178	0.368	-0.913	-0.476	-0.004	-0.012	-0.035	0.077	0.022	0.041	0.020	0.038	-0.054
-0.183	0.361	-0.912	-0.175	0.359	-0.917	-0.482	-0.151	-0.021	-0.034	0.043	0.018	0.037	0.026	0.048	-0.048
-0.245	0.307	-0.975	-0.166	0.350	-0.922	-0.503	-0.492	-0.015	-0.104	-0.002	-0.040	0.098	0.084	0.112	-0.036
-0.203	0.303	-0.983	-0.157	0.341	-0.927	-0.486	-0.472	-0.063	-0.071	0.003	-0.043	0.056	0.091	0.122	-0.028
-0.080	0.276	-0.905	-0.152	0.333	-0.931	-0.445	-0.223	-0.073	0.047	-0.016	0.040	0.067	0.122	0.045	-0.019
-0.130	0.272	-0.968	-0.146	0.323	-0.935	-0.528	-0.310	0.001	-0.008	-0.010	-0.019	0.017	0.130	0.110	-0.011
-0.114	0.280	-0.972	-0.141	0.313	-0.939	-0.538	-0.269	-0.030	0.001	0.008	-0.018	0.033	0.125	0.115	0.001
-0.160	0.292	-0.987	-0.132	0.303	-0.944	-0.496	-0.455	-0.051	-0.054	0.029	-0.030	0.013	0.117	0.133	-0.010
-0.091	0.253	-0.948	-0.131	0.295	-0.947	-0.464	-0.035	-0.090	0.014	-0.001	0.012	0.057	0.159	0.096	-0.019
-0.118	0.222	-0.928	-0.127	0.287	-0.950	-0.423	-0.200	-0.104	-0.017	-0.024	0.035	0.031	0.194	0.078	-0.029
-0.137	0.195	-0.948	-0.120	0.277	-0.953	-0.489	-0.308	-0.057	-0.042	-0.042	0.019	0.012	0.224	0.100	-0.030
-0.145	0.203	-1.003	-0.112	0.268	-0.957	-0.456	-0.431	-0.019	-0.058	-0.025	-0.033	0.005	0.219	0.156	-0.046
-0.122	0.180	-0.952	-0.108	0.260	-0.959	-0.412	-0.195	-0.024	-0.039	-0.040	0.021	0.029	0.246	0.107	-0.037
-0.137	0.187	-0.936	-0.101	0.254	-0.962	-0.307	-0.399	-0.030	-0.062	-0.027	0.039	0.014	0.241	0.093	-0.029
-0.045	0.218	-0.960	-0.096	0.249	-0.964	-0.292	-0.229	-0.078	0.025	0.010	0.018	0.107	0.213	0.118	-0.021
-0.057	0.180	-0.932	-0.092	0.243	-0.966	-0.304	-0.189	-0.088	0.010	-0.023	0.047	0.096	0.254	0.092	-0.018
-0.053	0.157	-0.940	-0.087	0.238	-0.967	-0.257	-0.189	-0.110	0.009	-0.041	0.041	0.101	0.280	0.101	-0.015
-0.076	0.180	-0.968	-0.081	0.233	-0.969	-0.243	-0.314	-0.100	-0.020	-0.013	0.015	0.078	0.259	0.130	-0.024
-0.107	0.145	-0.964	-0.075	0.230	-0.970	-0.171	-0.268	-0.094	-0.056	-0.045	0.020	0.048	0.296	0.127	-0.020
-0.057	0.164	-0.932	-0.074	0.228	-0.971	-0.104	-0.036	-0.123	-0.008	-0.024	0.051	0.098	0.279	0.096	-0.032
-0.030	0.160	-0.964	-0.076	0.227	-0.971	-0.055	0.132	-0.104	0.020	-0.027	0.020	0.125	0.285	0.128	-0.026
-0.126	0.160	-0.995	-0.075	0.227	-0.971	0.014	-0.048	-0.053	-0.077	-0.027	-0.012	0.029	0.287	0.161	-0.019
-0.041	0.164	-0.979	-0.077	0.228	-0.971	0.067	0.120	-0.076	0.009	-0.024	0.003	0.113	0.285	0.146	-0.010
-0.053	0.207	-0.905	-0.081	0.232	-0.969	0.180	0.229	-0.080	0.002	0.015	0.077	0.101	0.244	0.072	-0.021
-0.010	0.191	-0.924	-0.081	0.235	-0.969	0.160	0.016	-0.063	0.043	-0.004	0.056	0.144	0.261	0.092	-0.013
-0.095	0.141	-0.964	-0.080	0.238	-0.968	0.187	-0.018	-0.005	-0.042	-0.057	0.016	0.059	0.313	0.132	-0.014
-0.072	0.160	-0.936	-0.087	0.242	-0.966	0.204	0.379	-0.025	-0.012	-0.041	0.041	0.082	0.295	0.104	-0.021
-0.049	0.191	-0.948	-0.090	0.247	-0.965	0.257	0.159	-0.035	0.014	-0.015	0.028	0.106	0.265	0.116	-0.030
-0.133	0.195	-0.983	-0.090	0.252	-0.963	0.286	0.001	-0.021	-0.071	-0.016	-0.010	0.021	0.262	0.152	-0.030
-0.060	0.187	-0.889	-0.094	0.258	-0.962	0.286	0.205	-0.054	0.006	-0.029	0.083	0.094	0.270	0.058	-0.036
-0.110	0.222	-0.940	-0.099	0.264	-0.960	0.306	0.296	-0.088	-0.039	-0.000	0.029	0.043	0.236	0.109	-0.040
-0.141	0.207	-0.999	-0.098	0.270	-0.958	0.338	-0.039	-0.108	-0.071	-0.022	-0.032	0.012	0.252	0.169	-0.025
-0.076	0.199	-0.928	-0.100	0.276	-0.956	0.317	0.135	-0.080	-0.003	-0.036	0.037	0.077	0.260	0.098	-0.024
-0.045	0.191	-0.924	-0.100	0.282	-0.954	0.287	0.051	-0.066	0.028	-0.049	0.039	0.107	0.268	0.094	-0.012
-0.083	0.226	-0.928	-0.102	0.289	-0.952	0.372	0.097	-0.025	-0.009	-0.021	0.033	0.068	0.233	0.098	-0.007
-0.041	0.238	-0.905	-0.106	0.296	-0.949	0.398	0.227	-0.049	0.037	-0.017	0.053	0.110	0.222	0.075	-0.002
-0.099	0.242	-0.924	-0.107	0.303	-0.947	0.388	0.071	-0.063	-0.019	-0.020	0.031	0.052	0.218	0.094	-0.019
-0.060	0.234	-0.897	-0.116	0.311	-0.943	0.392	0.524	-0.096	0.028	-0.035	0.055	0.090	0.226	0.067	-0.021
-0.168	0.226	-0.960	-0.115	0.318	-0.941	0.353	-0.025	-0.084	-0.080	-0.049	-0.010	0.017	0.234	0.130	-0.023
-0.110	0.265	-0.901	-0.120	0.325	-0.938	0.399	0.310	-0.123	-0.018	-0.018	0.045	0.039	0.196	0.071	-0.025
-0.072	0.253	-0.897	-0.127	0.333	-0.934	0.400	0.397	-0.140	0.027	-0.037	0.046	0.077	0.208	0.067	-0.033
-0.133	0.257	-0.901	-0.132	0.341	-0.931	0.446	0.342	-0.165	-0.029	-0.042	0.038	0.015	0.204	0.071	-0.026
-0.133	0.284	-0.916	-0.132	0.350	-0.927	0.465	0.095	-0.177	-0.028	-0.023	0.018	0.015	0.176	0.087	-0.016
-0.133	0.288	-0.889	-0.135	0.359	-0.924	0.452	0.207	-0.161	-0.025	-0.028	0.042	0.014	0.173	0.059	-0.026
-0.076	0.288	-0.881	-0.140	0.367	-0.920	0.418	0.361	-0.200	0.037	-0.036	0.046	0.071	0.173	0.051	-0.012
-0.145	0.296	-0.889	-0.142	0.375	-0.916	0.434	0.160	-0.169	-0.030	-0.037	0.034	0.002	0.165	0.059	-0.008
-0.064	0.323	-0.865	-0.145	0.384	-0.912	0.475	0.235	-0.200	0.053	-0.019	0.054	0.082	0.138	0.035	-0.004
-0.126	0.334	-0.893	-0.149	0.395	-0.907	0.527	0.343	-0.224	-0.004	-0.017	0.021	0.020	0.126	0.062	-0.009
-0.145	0.342	-0.897	-0.153	0.406	-0.901	0.601	0.346	-0.244	-0.019	-0.021	0.011	0.000	0.118	0.066	-0.007
-0.126	0.342	-0.873	-0.157	0.417	-0.895	0.606	0.339	-0.223	0.004	-0.032	0.029	0.019	0.118	0.042	-0.021
-0.153	0.346	-0.861	-0.161	0.428	-0.889	0.575	0.293	-0.213	-0.019	-0.038	0.035	0.009	0.114	0.030	-0.024
-0.168	0.357	-0.853	-0.167	0.440	-0.882	0.616	0.469	-0.242	-0.028	-0.038	0.036	0.025	0.103	0.022	-0.029
-0.160	0.392	-0.857	-0.169	0.451	-0.877	0.588	0.214	-0.238	-0.019	-0.014	0.026	0.018	0.068	0.026	-0.032
-0.183	0.415	-0.845	-0.171	0.462	-0.870	0.596	0.235	-0.260	-0.040	-0.002	0.032	0.041	0.044	0.014	-0.037
-0.160	0.419	-0.857	-0.171	0.474	-0.864	0.645	0.169	-0.267	-0.016	-0.010	0.013	0.019	0.040	0.026	-0.033
-0.195	0.408	-0.845	-0.171	0.486	-0.857	0.657	0.148	-0.239	-0.051	-0.033	0.018	0.055	0.051	0.014	-0.033
-0.168	0.415	-0.857	-0.172	0.497	-0.850	0.639	0.178	-0.227	-0.023	-0.037	-0.000	0.028	0.043	0.025	-0.028
-0.164	0.454	-0.818	-0.175	0.509	-0.843	0.650	0.325	-0.262	-0.016	-0.010	0.032	0.025	0.004	0.014	-0.032
-0.164	0.454	-0.818	-0.174	0.521	-0.836	0.652	0.084	-0.230	-0.017	-0.022	0.025	0.026	0.004	0.014	-0.026
-0.183	0.477	-0.826	-0.175	0.533	-0.828	0.688	0.256	-0.285	-0.035	-0.011	0.009	0.045	0.019	0.006	-0.027
-0.172	0.485	-0.822	-0.176	0.545	-0.820	0.656	0.243	-0.271	-0.022	-0.014	0.005	0.035	0.027	0.010	-0.028
-0.176	0.504	-0.810	-0.176	0.557	-0.812	0.671	0.170	-0.263	-0.026	-0.007	0.009	0.039	0.046	0.021	-0.031
-0.183	0.512	-0.798	-0.178	0.570	-0.802	0.764	0.249	-0.243	-0.032	-0.012	0.012	0.048	0.054	0.033	-0.028
-0.195	0.527	-0.810	-0.176	0.583	-0.793	0.785	0.045	-0.225	-0.046	-0.010	-0.009	0.060	0.070	0.020	-0.029
-0.153	0.551	-0.747	-0.177	0.596	-0.783	0.789	0.247	-0.223	-0.002	0.000	0.044	0.019	0.093	0.083	-0.030
-0.183	0.558	-0.782	-0.176	0.610	-0.773	0.849	0.148	-0.236	-0.034	-0.006	-0.002	0.050	0.101	0.047	-0.029
-0.180	0.547	-0.751	-0.178	0.624	-0.761	0.856	0.232	-0.192	-0.029	-0.031	0.018	0.047	0.089	0.078	-0.030
-0.180	0.589	-0.755	-0.180	0.638	-0.748	0.914	0.372	-0.237	-0.026	-0.003	0.002	0.047	0.132	0.075	-0.038
-0.210	0.597	-0.767	-0.180	0.652	-0.736	0.920	0.104	-0.176	-0.057	-0.010	-0.022	0.078	0.139	0.063	-0.039
-0.214	0.609	-0.727	-0.179	0.668	-0.723	1.005	0.084	-0.188	-0.062	-0.013	0.004	0.082	0.151	0.103	-0.041
-0.195	0.636	-0.731	-0.179	0.683	-0.708	1.017	0.193	-0.187	-0.043	-0.001	-0.014	0.063	0.179	0.098	-0.041
-0.203	0.651	-0.727	-0.177	0.697	-0.695	1.019	0.004	-0.175	-0.053	-0.001	-0.024	0.071	0.194	0.102	-0.044
-0.187	0.647	-0.715	-0.176	0.713	-0.679	1.086	0.160	-0.186	-0.038	-0.020	-0.028	0.056	0.190	0.113	-0.046
-0.222	0.667	-0.692	-0.175	0.729	-0.662	1.130	0.119	-0.191	-0.074	-0.016	-0.020	0.090	0.209	0.135	-0.045
-0.233	0.717	-0.696	-0.173	0.743	-0.646	1.098	-0.038	-0.137	-0.088	0.020	-0.040	0.101	0.258	0.130	-0.045
-0.183	0.725	-0.656	-0.172	0.757	-0.630	1.081	0.125	-0.134	-0.039	0.013	-0.017	0.050	0.266	0.168	-0.043
-0.195	0.744	-0.644	-0.171	0.771	-0.614	1.041	0.006	-0.095	-0.052	0.020	-0.021	0.061	0.285	0.179	-0.037
-0.168	0.763	-0.641	-0.170	0.783	-0.598	1.018	0.002	-0.058	-0.026	0.026	-0.032	0.034	0.304	0.182	-0.036
-0.183	0.748	-0.617	-0.170	0.795	-0.582	1.045	-0.007	-0.038	-0.043	-0.001	-0.025	0.048	0.288	0.204	-0.039
-0.226	0.767	-0.613	-0.169	0.807	-0.565	1.044	-0.043	0.005	-0.085	0.006	-0.037	0.090	0.308	0.207	-0.035
-0.207	0.817	-0.613	-0.171	0.818	-0.549	1.020	0.070	0.034	-0.065	0.045	-0.053	0.070	0.358	0.206	-0.035
-0.191	0.837	-0.617	-0.171	0.828	-0.533	0.949	-0.062	0.079	-0.049	0.055	-0.072	0.054	0.377	0.202	-0.035
-0.187	0.840	-0.605	-0.173	0.838	-0.518	0.947	0.015	0.094	-0.044	0.049	-0.076	0.050	0.381	0.213	-0.025
-0.203	0.833	-0.585	-0.175	0.847	-0.502	0.936	-0.018	0.113	-0.058	0.032	-0.071	0.065	0.373	0.232	-0.022
-0.195	0.844	-0.585	-0.177	0.855	-0.487	0.899	0.028	0.123	-0.048	0.035	-0.086	0.056	0.385	0.231	-0.022
-0.218	0.860	-0.585	-0.180	0.862	-0.473	0.821	-0.032	0.143	-0.069	0.043	-0.100	0.079	0.400	0.231	-0.026
-0.218	0.860	-0.585	-0.183	0.869	-0.460	0.805	0.051	0.146	-0.066	0.036	-0.114	0.079	0.400	0.230	-0.032
-0.233	0.945	-0.577	-0.186	0.876	-0.446	0.800	-0.051	0.192	-0.078	0.114	-0.119	0.095	0.484	0.237	-0.034
-0.257	0.895	-0.546	-0.188	0.880	-0.436	0.612	-0.064	0.179	-0.099	0.060	-0.098	0.118	0.434	0.268	-0.034
-0.207	0.883	-0.483	-0.191	0.884	-0.428	0.479	-0.084	0.167	-0.047	0.044	-0.043	0.068	0.422	0.330	-0.024
-0.199	0.895	-0.455	-0.192	0.887	-0.420	0.457	-0.163	0.167	-0.038	0.053	-0.022	0.060	0.433	0.357	-0.013
-0.141	0.933	-0.451	-0.194	0.890	-0.414	0.387	-0.042	0.117	0.022	0.089	-0.025	0.002	0.471	0.360	0.001
-0.164	0.960	-0.479	-0.195	0.892	-0.408	0.332	-0.090	0.124	-0.000	0.113	-0.058	0.025	0.498	0.332	0.026
-0.183	0.968	-0.503	-0.196	0.893	-0.405	0.247	-0.176	0.152	-0.018	0.120	-0.085	0.044	0.505	0.308	0.054
-0.107	1.014	-0.554	-0.197	0.893	-0.404	0.079	-0.078	0.112	0.059	0.166	-0.137	0.033	0.550	0.256	0.071
-0.110	0.964	-0.605	-0.196	0.894	-0.404	0.055	-0.151	0.022	0.054	0.115	-0.188	0.030	0.499	0.204	0.082
-0.126	0.945	-0.648	-0.194	0.894	-0.405	0.004	-0.143	-0.050	0.037	0.096	-0.230	0.015	0.479	0.161	0.099
-0.160	0.960	-0.652	-0.189	0.893	-0.408	-0.033	-0.391	-0.098	-0.003	0.111	-0.231	0.020	0.494	0.156	0.106
-0.126	0.937	-0.644	-0.183	0.894	-0.409	0.035	-0.442	-0.114	0.025	0.087	-0.222	0.015	0.470	0.163	0.106
-0.095	0.925	-0.684	-0.177	0.894	-0.411	0.029	-0.440	-0.102	0.050	0.075	-0.259	0.046	0.457	0.123	0.113
-0.099	0.906	-0.660	-0.171	0.894	-0.413	0.005	-0.598	-0.053	0.040	0.055	-0.233	0.043	0.437	0.145	0.134
-0.053	0.949	-0.644	-0.165	0.893	-0.420	-0.199	-0.601	-0.038	0.080	0.099	-0.211	0.089	0.478	0.160	0.156
0.005	0.976	-0.609	-0.160	0.890	-0.427	-0.294	-0.602	0.035	0.133	0.129	-0.168	0.147	0.503	0.194	0.157
0.051	0.991	-0.597	-0.155	0.885	-0.438	-0.520	-0.544	0.030	0.174	0.149	-0.145	0.194	0.516	0.204	0.155
-0.022	1.010	-0.597	-0.153	0.880	-0.451	-0.637	-0.247	0.012	0.099	0.174	-0.133	0.122	0.533	0.203	0.139
-0.041	0.972	-0.597	-0.149	0.872	-0.466	-0.793	-0.441	0.031	0.076	0.142	-0.117	0.103	0.493	0.202	0.115
-0.076	0.976	-0.577	-0.144	0.863	-0.484	-0.910	-0.590	0.048	0.036	0.155	-0.080	0.069	0.494	0.220	0.079
-0.045	0.937	-0.522	-0.142	0.854	-0.500	-0.938	-0.210	0.034	0.065	0.126	-0.008	0.101	0.453	0.274	0.051
-0.080	0.925	-0.550	-0.138	0.843	-0.520	-1.062	-0.467	0.078	0.027	0.125	-0.016	0.067	0.439	0.245	0.016
-0.107	0.910	-0.538	-0.135	0.831	-0.539	-1.095	-0.417	0.056	-0.004	0.121	0.015	0.041	0.421	0.256	-0.008
-0.176	0.840	-0.593	-0.132	0.818	-0.560	-1.197	-0.398	0.105	-0.076	0.065	-0.019	0.027	0.349	0.199	-0.025
-0.164	0.856	-0.601	-0.129	0.803	-0.582	-1.303	-0.379	0.087	-0.067	0.095	-0.005	0.015	0.361	0.189	-0.040
-0.110	0.887	-0.597	-0.124	0.787	-0.605	-1.356	-0.569	0.104	-0.018	0.143	0.022	0.040	0.389	0.192	-0.050
-0.122	0.786	-0.605	-0.117	0.768	-0.629	-1.469	-0.705	0.092	-0.037	0.061	0.038	0.029	0.285	0.183	-0.049
-0.122	0.786	-0.605	-0.114	0.749	-0.652	-1.494	-0.293	0.048	-0.040	0.080	0.062	0.030	0.283	0.181	-0.047
-0.145	0.663	-0.696	-0.110	0.730	-0.674	-1.418	-0.411	0.106	-0.067	-0.025	-0.007	0.008	0.156	0.088	-0.051
-0.130	0.686	-0.708	-0.107	0.712	-0.694	-1.322	-0.276	0.056	-0.054	0.017	0.001	0.025	0.175	0.074	-0.055
-0.087	0.694	-0.641	-0.104	0.693	-0.714	-1.339	-0.329	0.082	-0.015	0.044	0.087	0.068	0.180	0.139	-0.034
-0.118	0.701	-0.696	-0.097	0.673	-0.733	-1.341	-0.513	0.080	-0.052	0.071	0.051	0.038	0.183	0.082	-0.027
0.013	0.690	-0.700	-0.097	0.653	-0.751	-1.389	-0.025	0.028	0.078	0.080	0.066	0.169	0.168	0.076	-0.013
-0.072	0.620	-0.743	-0.092	0.632	-0.770	-1.387	-0.393	0.047	-0.012	0.031	0.041	0.085	0.094	0.031	-0.010
-0.007	0.640	-0.711	-0.090	0.609	-0.788	-1.463	-0.105	0.013	0.052	0.073	0.091	0.150	0.110	0.061	0.004
-0.060	0.589	-0.755	-0.086	0.586	-0.806	-1.458	-0.291	0.086	-0.005	0.046	0.065	0.097	0.056	0.017	-0.015
-0.026	0.582	-0.771	-0.088	0.563	-0.822	-1.405	0.022	0.100	0.031	0.062	0.065	0.132	0.045	0.000	-0.017
-0.095	0.535	-0.826	-0.084	0.540	-0.837	-1.337	-0.292	0.130	-0.042	0.038	0.026	0.064	0.004	0.056	-0.024
-0.064	0.512	-0.798	-0.081	0.518	-0.851	-1.299	-0.240	0.114	-0.014	0.037	0.067	0.094	0.031	0.029	-0.026
-0.045	0.470	-0.818	-0.082	0.497	-0.864	-1.246	0.039	0.026	0.006	0.015	0.060	0.114	0.077	0.050	-0.036
-0.080	0.462	-0.853	-0.079	0.475	-0.876	-1.253	-0.212	0.032	-0.032	0.030	0.037	0.079	0.088	0.086	-0.030
-0.064	0.408	-0.830	-0.076	0.454	-0.888	-1.165	-0.203	0.052	-0.019	-0.004	0.072	0.094	0.146	0.064	-0.022
-0.033	0.373	-0.838	-0.075	0.436	-0.897	-1.041	-0.083	0.050	0.010	-0.020	0.074	0.125	0.185	0.073	-0.025
-0.007	0.357	-0.810	-0.078	0.419	-0.905	-0.939	0.199	0.027	0.041	-0.018	0.109	0.152	0.204	0.047	-0.022
-0.049	0.342	-0.853	-0.078	0.403	-0.912	-0.835	0.002	0.035	-0.001	-0.018	0.073	0.110	0.223	0.092	-0.013
-0.060	0.327	-0.881	-0.079	0.389	-0.918	-0.751	0.000	0.049	-0.012	-0.020	0.051	0.099	0.242	0.121	-0.014
-0.018	0.300	-0.849	-0.082	0.378	-0.922	-0.637	0.200	-0.030	0.033	-0.035	0.087	0.142	0.272	0.091	-0.021
-0.045	0.323	-0.857	-0.084	0.367	-0.927	-0.589	0.114	-0.020	0.008	-0.001	0.084	0.115	0.252	0.101	-0.023
-0.064	0.292	-0.861	-0.088	0.356	-0.930	-0.554	0.241	-0.010	-0.006	-0.021	0.084	0.096	0.287	0.106	-0.025
-0.076	0.307	-0.889	-0.092	0.346	-0.934	-0.547	0.215	-0.034	-0.014	0.004	0.060	0.085	0.274	0.135	-0.038
-0.080	0.300	-0.889	-0.091	0.337	-0.937	-0.467	-0.035	-0.009	-0.018	0.005	0.063	0.082	0.284	0.136	-0.033
-0.114	0.265	-0.893	-0.097	0.331	-0.939	-0.372	0.329	-0.076	-0.047	-0.023	0.061	0.048	0.322	0.142	-0.035
-0.026	0.280	-0.853	-0.098	0.325	-0.941	-0.317	0.096	-0.038	0.043	-0.001	0.102	0.137	0.309	0.104	-0.028
-0.095	0.284	-0.893	-0.100	0.319	-0.942	-0.276	0.109	-0.061	-0.025	0.007	0.065	0.068	0.307	0.144	-0.021
-0.049	0.245	-0.893	-0.103	0.316	-0.943	-0.206	0.186	-0.059	0.024	-0.027	0.066	0.114	0.348	0.145	-0.015
-0.049	0.245	-0.893	-0.102	0.313	-0.944	-0.161	-0.023	-0.052	0.024	-0.024	0.067	0.114	0.350	0.146	-0.023
-0.083	0.245	-0.873	-0.107	0.310	-0.945	-0.159	0.257	-0.069	-0.007	-0.021	0.087	0.080	0.352	0.128	-0.018
-0.091	0.257	-0.881	-0.110	0.308	-0.945	-0.085	0.214	-0.086	-0.011	-0.008	0.079	0.072	0.343	0.136	-0.027
-0.091	0.261	-0.924	-0.114	0.307	-0.945	-0.049	0.257	-0.125	-0.007	-0.004	0.036	0.072	0.341	0.180	-0.034
-0.118	0.238	-0.912	-0.118	0.308	-0.944	0.021	0.259	-0.105	-0.029	-0.027	0.047	0.046	0.366	0.169	-0.028
-0.114	0.234	-0.916	-0.119	0.309	-0.944	0.054	0.067	-0.084	-0.025	-0.032	0.043	0.050	0.371	0.174	-0.032
-0.068	0.234	-0.869	-0.124	0.311	-0.942	0.091	0.312	-0.107	0.027	-0.034	0.089	0.095	0.372	0.127	-0.028
-0.141	0.272	-0.905	-0.128	0.312	-0.941	0.072	0.223	-0.096	-0.043	0.003	0.052	0.022	0.335	0.163	-0.023
-0.087	0.269	-0.916	-0.133	0.314	-0.940	0.090	0.349	-0.142	0.017	-0.002	0.039	0.076	0.339	0.175	-0.022
-0.107	0.249	-0.877	-0.141	0.317	-0.938	0.149	0.449	-0.174	0.006	-0.025	0.076	0.056	0.359	0.136	-0.026
-0.130	0.253	-0.893	-0.147	0.321	-0.935	0.200	0.394	-0.178	-0.011	-0.025	0.058	0.033	0.356	0.152	-0.022
-0.137	0.253	-0.909	-0.151	0.325	-0.933	0.201	0.276	-0.165	-0.014	-0.029	0.041	0.025	0.356	0.168	-0.026
-0.153	0.253	-0.905	-0.155	0.330	-0.931	0.234	0.264	-0.142	-0.025	-0.033	0.043	0.009	0.356	0.164	-0.035
-0.137	0.276	-0.909	-0.162	0.333	-0.929	0.154	0.439	-0.165	-0.003	-0.013	0.036	0.023	0.333	0.168	-0.032
-0.195	0.276	-0.912	-0.161	0.336	-0.928	0.144	-0.008	-0.135	-0.061	-0.016	0.032	0.035	0.332	0.172	-0.033
-0.137	0.292	-0.897	-0.164	0.340	-0.926	0.159	0.198	-0.161	-0.001	-0.004	0.046	0.022	0.316	0.156	-0.025
-0.153	0.300	-0.889	-0.166	0.343	-0.924	0.158	0.222	-0.179	-0.013	0.000	0.052	0.006	0.308	0.148	-0.025
-0.118	0.311	-0.877	-0.172	0.347	-0.922	0.180	0.386	-0.181	0.027	0.008	0.061	0.040	0.296	0.136	-0.017
-0.157	0.300	-0.916	-0.173	0.351	-0.920	0.183	0.120	-0.164	-0.010	-0.007	0.021	0.001	0.307	0.175	-0.016
-0.180	0.311	-0.928	-0.178	0.355	-0.918	0.194	0.329	-0.191	-0.028	0.001	0.006	0.022	0.294	0.187	-0.013
-0.145	0.292	-0.881	-0.179	0.359	-0.916	0.193	0.140	-0.168	0.008	-0.023	0.052	0.012	0.312	0.139	-0.015
-0.160	0.323	-0.897	-0.182	0.363	-0.914	0.207	0.254	-0.197	-0.004	0.004	0.034	0.004	0.280	0.154	-0.024
-0.160	0.315	-0.909	-0.184	0.367	-0.912	0.187	0.180	-0.173	-0.002	-0.008	0.020	0.004	0.287	0.165	-0.019
-0.203	0.315	-0.861	-0.190	0.371	-0.909	0.181	0.374	-0.200	-0.038	-0.012	0.065	0.047	0.285	0.117	-0.037
-0.157	0.323	-0.877	-0.193	0.376	-0.907	0.202	0.235	-0.191	0.011	-0.008	0.047	0.001	0.276	0.132	-0.029
-0.276	0.334	-0.909	-0.197	0.380	-0.904	0.201	0.315	-0.195	-0.104	-0.001	0.013	0.120	0.263	0.163	-0.036
-0.126	0.327	-0.861	-0.200	0.385	-0.901	0.247	0.271	-0.204	0.050	-0.014	0.058	0.029	0.269	0.115	-0.031
-0.210	0.338	-0.881	-0.202	0.390	-0.898	0.221	0.199	-0.182	-0.032	-0.007	0.036	0.056	0.256	0.134	-0.043
-0.210	0.338	-0.881	-0.207	0.394	-0.896	0.207	0.343	-0.211	-0.028	-0.011	0.033	0.057	0.254	0.133	-0.025
-0.237	0.342	-0.861	-0.211	0.399	-0.893	0.225	0.289	-0.178	-0.051	-0.012	0.050	0.084	0.248	0.112	-0.037
-0.183	0.377	-0.849	-0.217	0.404	-0.889	0.221	0.472	-0.218	0.010	0.018	0.058	0.031	0.211	0.100	-0.036
-0.222	0.369	-0.869	-0.223	0.408	-0.885	0.210	0.388	-0.219	-0.024	0.006	0.035	0.070	0.217	0.118	-0.037
-0.226	0.346	-0.869	-0.224	0.413	-0.883	0.256	0.153	-0.211	-0.027	-0.023	0.032	0.074	0.238	0.117	-0.030
-0.230	0.334	-0.853	-0.225	0.419	-0.880	0.263	0.170	-0.218	-0.029	-0.040	0.045	0.078	0.247	0.100	-0.032
-0.214	0.350	-0.849	-0.225	0.425	-0.877	0.301	0.145	-0.264	-0.014	-0.031	0.046	0.063	0.229	0.095	-0.026
-0.203	0.388	-0.834	-0.226	0.431	-0.874	0.281	0.137	-0.221	-0.002	0.002	0.059	0.052	0.188	0.078	-0.020
-0.183	0.381	-0.818	-0.230	0.437	-0.869	0.311	0.367	-0.232	0.022	-0.012	0.070	0.033	0.193	0.061	-0.020
-0.203	0.392	-0.842	-0.235	0.444	-0.864	0.343	0.451	-0.241	0.008	-0.007	0.042	0.053	0.179	0.083	-0.026
-0.253	0.392	-0.861	-0.237	0.451	-0.860	0.348	0.195	-0.257	-0.041	-0.014	0.018	0.103	0.176	0.101	-0.028
-0.257	0.408	-0.822	-0.241	0.459	-0.855	0.389	0.362	-0.256	-0.041	-0.006	0.052	0.107	0.158	0.061	-0.032
-0.237	0.404	-0.826	-0.244	0.467	-0.850	0.410	0.350	-0.247	-0.018	-0.018	0.043	0.088	0.159	0.063	-0.037
-0.237	0.408	-0.838	-0.245	0.477	-0.844	0.485	0.175	-0.226	-0.017	-0.023	0.026	0.088	0.152	0.073	-0.037
-0.257	0.396	-0.853	-0.247	0.486	-0.838	0.544	0.202	-0.204	-0.035	-0.045	0.004	0.108	0.161	0.088	-0.033
-0.253	0.423	-0.806	-0.247	0.497	-0.832	0.594	0.123	-0.217	-0.031	-0.029	0.045	0.104	0.131	0.039	-0.029
-0.241	0.458	-0.790	-0.250	0.508	-0.824	0.592	0.323	-0.226	-0.016	-0.005	0.053	0.093	0.093	0.022	-0.035
-0.222	0.446	-0.794	-0.251	0.519	-0.817	0.603	0.246	-0.221	0.005	-0.027	0.042	0.074	0.102	0.024	-0.036
-0.276	0.446	-0.806	-0.251	0.530	-0.810	0.595	0.101	-0.212	-0.050	-0.037	0.023	0.128	0.098	0.034	-0.033
-0.272	0.485	-0.818	-0.253	0.540	-0.803	0.596	0.271	-0.246	-0.044	-0.009	0.004	0.124	0.057	0.044	-0.032
-0.249	0.493	-0.806	-0.251	0.551	-0.796	0.607	0.042	-0.227	-0.023	-0.012	0.009	0.101	0.046	0.030	-0.037
-0.253	0.458	-0.786	-0.253	0.563	-0.787	0.676	0.275	-0.246	-0.026	-0.059	0.020	0.105	0.077	0.008	-0.032
-0.260	0.493	-0.786	-0.253	0.575	-0.778	0.716	0.162	-0.193	-0.033	-0.036	0.011	0.113	0.039	0.006	-0.034
-0.257	0.512	-0.782	-0.253	0.587	-0.769	0.774	0.101	-0.170	-0.030	-0.029	0.005	0.109	0.016	0.001	-0.034
-0.280	0.516	-0.775	-0.253	0.600	-0.759	0.810	0.132	-0.157	-0.053	-0.038	0.003	0.131	0.008	0.009	-0.036
-0.260	0.531	-0.786	-0.253	0.613	-0.748	0.829	0.098	-0.141	-0.034	-0.036	-0.019	0.112	0.011	0.002	-0.035
-0.276	0.574	-0.771	-0.253	0.626	-0.737	0.829	0.158	-0.143	-0.049	-0.006	-0.015	0.127	0.057	0.015	-0.034
-0.257	0.589	-0.735	-0.254	0.639	-0.726	0.849	0.140	-0.138	-0.029	-0.004	0.009	0.107	0.076	0.052	-0.033
-0.257	0.589	-0.735	-0.253	0.652	-0.714	0.875	0.068	-0.137	-0.030	-0.017	-0.002	0.107	0.079	0.053	-0.037
-0.268	0.609	-0.708	-0.252	0.666	-0.702	0.928	0.080	-0.135	-0.043	-0.012	0.013	0.118	0.102	0.081	-0.033
-0.280	0.628	-0.723	-0.251	0.679	-0.690	0.911	0.030	-0.114	-0.055	-0.005	-0.015	0.128	0.124	0.067	-0.037
-0.249	0.651	-0.696	-0.253	0.693	-0.675	0.951	0.217	-0.100	-0.023	0.005	-0.002	0.097	0.151	0.095	-0.041
-0.287	0.670	-0.711	-0.253	0.706	-0.662	0.970	0.044	-0.073	-0.062	0.011	-0.031	0.134	0.174	0.081	-0.041
-0.287	0.713	-0.688	-0.252	0.719	-0.648	0.966	0.029	-0.070	-0.062	0.040	-0.022	0.132	0.220	0.106	-0.040
-0.283	0.717	-0.680	-0.252	0.732	-0.633	1.008	0.029	-0.049	-0.058	0.031	-0.029	0.127	0.227	0.115	-0.037
-0.272	0.709	-0.648	-0.251	0.744	-0.619	1.003	-0.023	-0.005	-0.047	0.011	-0.012	0.114	0.223	0.148	-0.036
-0.257	0.740	-0.688	-0.253	0.756	-0.604	0.985	0.073	0.043	-0.029	0.030	-0.067	0.098	0.257	0.110	-0.033
-0.310	0.732	-0.700	-0.254	0.767	-0.589	0.978	-0.050	0.097	-0.082	0.011	-0.094	0.151	0.252	0.100	-0.030
-0.303	0.755	-0.692	-0.255	0.777	-0.575	0.951	-0.059	0.123	-0.073	0.024	-0.100	0.142	0.278	0.109	-0.031
-0.303	0.748	-0.680	-0.257	0.787	-0.561	0.977	-0.097	0.147	-0.071	0.006	-0.103	0.141	0.273	0.122	-0.025
-0.314	0.755	-0.668	-0.257	0.797	-0.547	0.941	-0.175	0.125	-0.082	0.005	-0.105	0.152	0.283	0.135	-0.013
-0.257	0.794	-0.688	-0.257	0.806	-0.533	0.924	-0.130	0.110	-0.023	0.034	-0.139	0.094	0.325	0.117	-0.015
-0.276	0.810	-0.680	-0.259	0.814	-0.519	0.867	0.016	0.125	-0.040	0.041	-0.145	0.112	0.343	0.126	-0.017
-0.322	0.806	-0.621	-0.262	0.821	-0.508	0.743	-0.063	0.189	-0.083	0.031	-0.098	0.157	0.341	0.186	-0.014
-0.299	0.810	-0.558	-0.263	0.826	-0.498	0.663	-0.149	0.157	-0.059	0.029	-0.045	0.133	0.347	0.250	-0.026
-0.283	0.833	-0.546	-0.264	0.831	-0.490	0.556	-0.156	0.164	-0.042	0.047	-0.041	0.117	0.371	0.262	-0.025
-0.303	0.837	-0.554	-0.265	0.835	-0.482	0.534	-0.177	0.169	-0.060	0.047	-0.057	0.136	0.376	0.255	-0.006
-0.241	0.883	-0.534	-0.267	0.839	-0.474	0.511	-0.112	0.188	0.004	0.089	-0.046	0.073	0.423	0.275	0.029
-0.199	0.933	-0.507	-0.269	0.843	-0.467	0.461	-0.126	0.171	0.048	0.136	-0.025	0.030	0.474	0.303	0.074
-0.133	0.980	-0.566	-0.271	0.844	-0.463	0.204	0.023	0.125	0.115	0.181	-0.087	0.037	0.521	0.245	0.120
-0.110	0.937	-0.688	-0.271	0.844	-0.463	0.091	-0.044	0.074	0.138	0.138	-0.210	0.062	0.479	0.122	0.154
-0.130	0.887	-0.735	-0.269	0.844	-0.463	0.054	-0.114	0.010	0.117	0.087	-0.257	0.044	0.430	0.075	0.178
-0.126	0.856	-0.723	-0.267	0.845	-0.464	0.032	-0.108	-0.024	0.119	0.056	-0.244	0.049	0.399	0.087	0.178
-0.145	0.852	-0.731	-0.264	0.845	-0.464	0.108	-0.279	0.001	0.096	0.052	-0.252	0.031	0.395	0.079	0.184
-0.195	0.821	-0.767	-0.260	0.846	-0.465	0.140	-0.417	-0.008	0.042	0.020	-0.286	0.018	0.363	0.043	0.190
-0.087	0.833	-0.767	-0.255	0.848	-0.465	0.132	-0.384	-0.067	0.144	0.030	-0.285	0.091	0.374	0.042	0.188
-0.087	0.833	-0.767	-0.250	0.848	-0.467	0.031	-0.422	-0.047	0.139	0.030	-0.283	0.093	0.373	0.042	0.191
-0.107	0.895	-0.711	-0.244	0.847	-0.472	-0.083	-0.526	-0.017	0.114	0.092	-0.222	0.075	0.433	0.096	0.196
-0.080	0.941	-0.696	-0.238	0.845	-0.479	-0.251	-0.501	-0.005	0.135	0.141	-0.199	0.104	0.478	0.111	0.182
-0.095	0.980	-0.668	-0.233	0.840	-0.490	-0.463	-0.553	0.008	0.114	0.184	-0.161	0.090	0.515	0.138	0.154
-0.080	0.960	-0.656	-0.227	0.835	-0.502	-0.571	-0.447	-0.024	0.123	0.170	-0.137	0.107	0.494	0.149	0.128
-0.153	0.929	-0.652	-0.222	0.828	-0.516	-0.703	-0.450	-0.009	0.045	0.147	-0.119	0.035	0.461	0.153	0.100
-0.164	0.910	-0.621	-0.217	0.820	-0.530	-0.727	-0.473	-0.031	0.028	0.135	-0.073	0.024	0.439	0.183	0.067
-0.153	0.895	-0.617	-0.213	0.811	-0.545	-0.852	-0.324	-0.003	0.036	0.128	-0.053	0.038	0.421	0.186	0.041
-0.199	0.895	-0.601	-0.207	0.801	-0.562	-0.926	-0.566	0.057	-0.016	0.139	-0.020	0.007	0.418	0.200	0.024
-0.141	0.868	-0.593	-0.203	0.789	-0.580	-0.999	-0.345	0.011	0.038	0.123	0.005	0.053	0.389	0.207	0.011
-0.199	0.798	-0.680	-0.197	0.776	-0.599	-1.080	-0.491	-0.005	-0.026	0.066	-0.062	0.004	0.317	0.118	-0.009
-0.183	0.763	-0.629	-0.194	0.762	-0.617	-1.152	-0.268	-0.026	-0.014	0.045	0.008	0.012	0.279	0.168	-0.028
-0.218	0.779	-0.664	-0.187	0.746	-0.639	-1.272	-0.587	0.055	-0.055	0.077	-0.005	0.022	0.291	0.130	-0.046
-0.260	0.783	-0.664	-0.179	0.729	-0.660	-1.296	-0.737	0.071	-0.106	0.098	0.017	0.063	0.292	0.130	-0.030
-0.195	0.721	-0.668	-0.170	0.712	-0.681	-1.258	-0.745	0.058	-0.049	0.053	0.034	0.002	0.228	0.125	-0.032
-0.049	0.713	-0.684	-0.165	0.695	-0.699	-1.227	-0.295	-0.001	0.093	0.062	0.037	0.149	0.217	0.108	-0.026
-0.149	0.643	-0.704	-0.161	0.679	-0.716	-1.119	-0.333	0.013	-0.012	0.008	0.034	0.050	0.145	0.088	-0.013
-0.141	0.667	-0.715	-0.156	0.664	-0.732	-1.077	-0.380	0.030	-0.009	0.047	0.038	0.058	0.166	0.076	-0.016
-0.145	0.713	-0.715	-0.149	0.648	-0.747	-1.062	-0.483	0.045	-0.020	0.109	0.053	0.054	0.210	0.075	-0.034
-0.176	0.705	-0.727	-0.143	0.631	-0.763	-1.136	-0.469	0.055	-0.057	0.118	0.057	0.024	0.200	0.063	-0.040
-0.107	0.709	-0.723	-0.140	0.613	-0.777	-1.148	-0.244	0.038	0.009	0.140	0.076	0.093	0.201	0.066	-0.029
-0.157	0.624	-0.775	-0.138	0.595	-0.792	-1.181	-0.186	0.071	-0.043	0.073	0.040	0.043	0.112	0.014	-0.030
-0.057	0.566	-0.763	-0.138	0.576	-0.806	-1.173	0.012	0.050	0.058	0.034	0.065	0.143	0.051	0.025	-0.017
-0.126	0.539	-0.755	-0.135	0.557	-0.819	-1.158	-0.187	0.021	-0.014	0.026	0.087	0.074	0.021	0.031	-0.019
-0.095	0.516	-0.802	-0.133	0.538	-0.832	-1.152	-0.110	-0.013	0.014	0.022	0.052	0.105	0.006	0.018	-0.009
-0.122	0.504	-0.830	-0.129	0.518	-0.845	-1.175	-0.213	-0.046	-0.017	0.030	0.038	0.078	0.021	0.047	-0.011
-0.083	0.470	-0.826	-0.125	0.499	-0.857	-1.139	-0.169	-0.074	0.018	0.014	0.054	0.117	0.059	0.044	-0.001
-0.049	0.412	-0.806	-0.124	0.481	-0.868	-1.084	-0.008	-0.071	0.052	-0.025	0.085	0.151	0.121	0.027	0.004
-0.049	0.412	-0.806	-0.120	0.463	-0.878	-1.039	-0.197	-0.062	0.048	-0.008	0.095	0.152	0.125	0.028	0.013
-0.053	0.404	-0.857	-0.118	0.446	-0.887	-0.964	-0.097	-0.046	0.041	0.001	0.053	0.149	0.136	0.081	0.016
-0.049	0.369	-0.849	-0.114	0.430	-0.896	-0.902	-0.175	-0.049	0.042	-0.017	0.069	0.152	0.174	0.075	0.017
-0.049	0.346	-0.857	-0.110	0.415	-0.903	-0.817	-0.188	-0.062	0.037	-0.026	0.069	0.153	0.200	0.085	0.016
-0.033	0.365	-0.861	-0.111	0.400	-0.910	-0.819	0.115	-0.071	0.054	0.008	0.072	0.169	0.183	0.091	0.006
-0.057	0.346	-0.877	-0.112	0.387	-0.915	-0.726	0.090	-0.060	0.032	0.002	0.061	0.146	0.205	0.108	-0.001
-0.103	0.338	-0.889	-0.112	0.375	-0.920	-0.686	0.014	-0.080	-0.014	0.006	0.055	0.101	0.216	0.123	-0.008
-0.091	0.307	-0.885	-0.115	0.363	-0.925	-0.647	0.193	-0.088	0.000	-0.013	0.063	0.113	0.250	0.121	-0.020
-0.103	0.288	-0.912	-0.115	0.352	-0.929	-0.604	0.061	-0.088	-0.011	-0.021	0.039	0.102	0.272	0.150	-0.030
-0.110	0.284	-0.905	-0.116	0.341	-0.933	-0.547	0.077	-0.084	-0.018	-0.015	0.051	0.095	0.278	0.144	-0.029
-0.114	0.276	-0.893	-0.117	0.333	-0.936	-0.457	0.079	-0.075	-0.021	-0.014	0.065	0.091	0.288	0.134	-0.028
-0.103	0.272	-0.901	-0.121	0.327	-0.937	-0.340	0.206	-0.078	-0.006	-0.012	0.059	0.102	0.295	0.144	-0.037
-0.087	0.269	-0.885	-0.124	0.321	-0.939	-0.298	0.196	-0.059	0.012	-0.010	0.076	0.117	0.301	0.129	-0.024
-0.160	0.253	-0.924	-0.121	0.318	-0.940	-0.179	-0.128	-0.001	-0.063	-0.022	0.038	0.044	0.319	0.170	-0.021
-0.045	0.253	-0.901	-0.125	0.315	-0.941	-0.118	0.205	-0.021	0.056	-0.020	0.062	0.160	0.322	0.148	-0.017
-0.110	0.269	-0.905	-0.128	0.314	-0.941	-0.049	0.152	-0.030	-0.007	-0.003	0.058	0.095	0.309	0.153	-0.012
-0.083	0.245	-0.885	-0.130	0.314	-0.940	-0.006	0.172	-0.035	0.023	-0.026	0.078	0.121	0.334	0.134	-0.005
-0.072	0.253	-0.897	-0.132	0.315	-0.940	0.018	0.120	-0.054	0.036	-0.019	0.065	0.133	0.329	0.147	-0.026
-0.126	0.284	-0.901	-0.134	0.315	-0.940	0.007	0.113	-0.100	-0.016	0.011	0.061	0.079	0.299	0.152	-0.016
-0.176	0.265	-0.909	-0.139	0.316	-0.939	0.031	0.279	-0.094	-0.061	-0.009	0.052	0.028	0.320	0.161	-0.018
-0.076	0.269	-0.920	-0.140	0.317	-0.938	0.052	0.118	-0.029	0.041	-0.006	0.039	0.128	0.318	0.174	-0.018
-0.122	0.253	-0.909	-0.147	0.318	-0.937	0.066	0.378	-0.092	0.001	-0.023	0.049	0.082	0.335	0.163	-0.016
-0.099	0.265	-0.912	-0.148	0.319	-0.936	0.044	0.071	-0.079	0.025	-0.012	0.045	0.104	0.325	0.167	0.003
-0.126	0.265	-0.869	-0.155	0.320	-0.935	0.035	0.466	-0.118	0.007	-0.014	0.086	0.077	0.327	0.124	-0.006
-0.099	0.276	-0.912	-0.157	0.320	-0.934	0.009	0.144	-0.080	0.036	-0.002	0.042	0.104	0.317	0.168	-0.003
-0.137	0.265	-0.897	-0.162	0.320	-0.933	-0.015	0.267	-0.115	0.002	-0.014	0.057	0.065	0.329	0.153	-0.013
-0.118	0.242	-0.877	-0.166	0.320	-0.933	-0.046	0.260	-0.105	0.025	-0.037	0.076	0.083	0.354	0.134	-0.015
-0.168	0.261	-0.901	-0.167	0.319	-0.933	-0.028	0.086	-0.090	-0.023	-0.017	0.053	0.033	0.335	0.158	-0.025
-0.168	0.261	-0.901	-0.172	0.319	-0.932	-0.047	0.298	-0.133	-0.019	-0.016	0.052	0.032	0.336	0.158	-0.021
-0.157	0.276	-0.861	-0.177	0.318	-0.931	-0.034	0.317	-0.139	-0.002	-0.001	0.090	0.043	0.321	0.119	-0.028
-0.137	0.257	-0.885	-0.183	0.318	-0.930	-0.056	0.409	-0.147	0.024	-0.020	0.065	0.061	0.341	0.143	-0.029
-0.176	0.269	-0.877	-0.187	0.317	-0.930	-0.051	0.278	-0.128	-0.010	-0.007	0.073	0.022	0.330	0.135	-0.021
-0.195	0.269	-0.877	-0.193	0.317	-0.929	-0.025	0.320	-0.134	-0.024	-0.007	0.071	0.002	0.331	0.135	-0.024
-0.149	0.257	-0.881	-0.199	0.317	-0.927	-0.025	0.419	-0.142	0.029	-0.019	0.066	0.048	0.343	0.139	-0.028
-0.210	0.276	-0.901	-0.202	0.317	-0.927	-0.007	0.182	-0.140	-0.030	0.000	0.046	0.014	0.324	0.159	-0.026
-0.183	0.253	-0.885	-0.207	0.318	-0.925	0.006	0.309	-0.166	0.001	-0.024	0.060	0.012	0.347	0.143	-0.016
-0.183	0.230	-0.853	-0.212	0.319	-0.924	0.010	0.330	-0.156	0.006	-0.048	0.091	0.011	0.370	0.111	-0.024
-0.168	0.253	-0.881	-0.216	0.320	-0.922	0.030	0.311	-0.157	0.026	-0.026	0.062	0.026	0.347	0.139	-0.017
-0.214	0.257	-0.869	-0.222	0.321	-0.921	0.021	0.381	-0.140	-0.014	-0.023	0.072	0.021	0.343	0.127	-0.022
-0.195	0.265	-0.889	-0.226	0.322	-0.919	0.039	0.260	-0.152	0.009	-0.017	0.051	0.003	0.335	0.146	-0.016
-0.226	0.257	-0.861	-0.229	0.324	-0.918	0.063	0.238	-0.162	-0.018	-0.027	0.077	0.034	0.342	0.118	-0.019
-0.168	0.257	-0.838	-0.233	0.327	-0.916	0.119	0.280	-0.189	0.043	-0.030	0.099	0.023	0.342	0.094	-0.015
-0.218	0.245	-0.889	-0.239	0.330	-0.913	0.151	0.409	-0.192	-0.001	-0.044	0.045	0.028	0.353	0.145	-0.012
-0.207	0.272	-0.853	-0.242	0.335	-0.911	0.231	0.199	-0.174	0.013	-0.022	0.078	0.017	0.325	0.109	-0.007
-0.199	0.269	-0.865	-0.248	0.341	-0.907	0.277	0.447	-0.219	0.028	-0.032	0.062	0.010	0.328	0.120	-0.017
-0.233	0.265	-0.873	-0.255	0.347	-0.902	0.292	0.462	-0.197	-0.000	-0.042	0.050	0.045	0.331	0.127	-0.012
-0.272	0.276	-0.881	-0.261	0.354	-0.898	0.304	0.378	-0.188	-0.033	-0.037	0.038	0.084	0.318	0.134	-0.023
-0.218	0.276	-0.877	-0.264	0.360	-0.895	0.339	0.235	-0.190	0.023	-0.043	0.038	0.031	0.317	0.129	-0.026
-0.307	0.265	-0.877	-0.268	0.368	-0.890	0.373	0.326	-0.210	-0.061	-0.063	0.034	0.120	0.327	0.128	-0.028
-0.245	0.280	-0.853	-0.273	0.377	-0.885	0.429	0.387	-0.220	0.006	-0.056	0.052	0.060	0.310	0.104	-0.021
-0.280	0.296	-0.885	-0.278	0.386	-0.880	0.465	0.351	-0.227	-0.024	-0.050	0.016	0.095	0.293	0.134	-0.022
-0.264	0.323	-0.869	-0.287	0.395	-0.873	0.482	0.622	-0.256	0.000	-0.032	0.024	0.081	0.264	0.118	-0.023
-0.245	0.319	-0.845	-0.288	0.406	-0.867	0.543	0.183	-0.212	0.021	-0.047	0.043	0.062	0.266	0.093	-0.026
-0.333	0.303	-0.849	-0.290	0.417	-0.862	0.554	0.219	-0.218	-0.066	-0.073	0.033	0.151	0.280	0.096	-0.023
-0.283	0.319	-0.838	-0.292	0.428	-0.855	0.605	0.221	-0.230	-0.013	-0.069	0.039	0.102	0.262	0.083	-0.024
-0.276	0.373	-0.834	-0.294	0.440	-0.848	0.664	0.188	-0.201	-0.004	-0.028	0.036	0.095	0.206	0.078	-0.028
-0.276	0.373	-0.834	-0.294	0.453	-0.841	0.696	0.153	-0.210	-0.003	-0.041	0.029	0.096	0.204	0.077	-0.015
-0.276	0.357	-0.810	-0.296	0.467	-0.833	0.771	0.256	-0.233	-0.001	-0.071	0.044	0.097	0.217	0.052	-0.015
-0.272	0.361	-0.818	-0.298	0.481	-0.824	0.791	0.209	-0.210	0.004	-0.081	0.028	0.093	0.211	0.059	-0.025
-0.287	0.377	-0.778	-0.303	0.497	-0.813	0.911	0.426	-0.237	-0.007	-0.082	0.056	0.109	0.194	0.018	-0.025
-0.353	0.408	-0.830	-0.302	0.515	-0.803	1.004	0.066	-0.213	-0.073	-0.068	-0.006	0.176	0.160	0.068	-0.020
-0.283	0.473	-0.786	-0.302	0.532	-0.791	1.025	0.188	-0.215	-0.003	-0.020	0.026	0.107	0.092	0.023	-0.017
-0.276	0.473	-0.806	-0.304	0.550	-0.778	1.046	0.257	-0.200	0.007	-0.037	-0.007	0.100	0.090	0.041	-0.017
-0.276	0.493	-0.782	-0.306	0.567	-0.765	1.066	0.250	-0.154	0.009	-0.035	0.003	0.101	0.068	0.016	-0.012
-0.318	0.500	-0.790	-0.306	0.584	-0.751	1.120	0.116	-0.148	-0.033	-0.046	-0.018	0.143	0.057	0.022	-0.016
-0.330	0.527	-0.759	-0.307	0.603	-0.737	1.168	0.133	-0.136	-0.045	-0.037	-0.001	0.155	0.027	0.011	-0.025
-0.330	0.539	-0.767	-0.307	0.620	-0.722	1.174	0.121	-0.102	-0.044	-0.043	-0.024	0.154	0.013	0.005	-0.030
-0.326	0.558	-0.743	-0.307	0.638	-0.706	1.220	0.047	-0.097	-0.041	-0.041	-0.016	0.150	0.009	0.029	-0.025
-0.307	0.593	-0.708	-0.307	0.655	-0.691	1.194	0.030	-0.057	-0.022	-0.024	0.004	0.131	0.047	0.065	-0.019
-0.299	0.612	-0.727	-0.308	0.672	-0.674	1.218	0.205	-0.095	-0.012	-0.022	-0.033	0.123	0.069	0.046	-0.016
-0.310	0.647	-0.719	-0.309	0.688	-0.656	1.243	0.105	-0.034	-0.023	-0.003	-0.043	0.135	0.106	0.055	-0.023
-0.326	0.667	-0.708	-0.310	0.704	-0.639	1.236	0.067	0.027	-0.037	0.000	-0.048	0.149	0.128	0.067	-0.028
-0.384	0.694	-0.700	-0.312	0.719	-0.622	1.204	0.028	0.086	-0.093	0.013	-0.057	0.207	0.157	0.076	-0.038
-0.372	0.705	-0.700	-0.314	0.732	-0.605	1.169	-0.035	0.127	-0.080	0.011	-0.074	0.195	0.171	0.077	-0.041
-0.384	0.728	-0.704	-0.314	0.745	-0.589	1.173	-0.203	0.172	-0.091	0.021	-0.093	0.206	0.198	0.074	-0.027
-0.345	0.717	-0.680	-0.314	0.757	-0.573	1.196	-0.177	0.167	-0.052	-0.003	-0.086	0.167	0.189	0.098	-0.001
-0.287	0.717	-0.711	-0.316	0.769	-0.556	1.150	-0.064	0.130	0.007	-0.015	-0.135	0.109	0.192	0.068	0.017
-0.280	0.771	-0.704	-0.319	0.780	-0.539	1.100	0.081	0.154	0.017	0.028	-0.144	0.101	0.249	0.077	0.021
-0.295	0.817	-0.656	-0.322	0.790	-0.521	1.096	0.076	0.194	0.006	0.065	-0.114	0.116	0.299	0.126	0.019
-0.380	0.837	-0.621	-0.328	0.798	-0.505	0.923	0.201	0.233	-0.073	0.076	-0.094	0.201	0.321	0.162	-0.001
-0.368	0.829	-0.593	-0.332	0.803	-0.495	0.662	0.019	0.232	-0.058	0.064	-0.077	0.189	0.316	0.192	-0.020
-0.399	0.798	-0.601	-0.334	0.806	-0.489	0.441	-0.188	0.204	-0.087	0.030	-0.090	0.220	0.287	0.185	-0.007
-0.364	0.829	-0.554	-0.336	0.808	-0.484	0.363	-0.109	0.183	-0.050	0.059	-0.048	0.185	0.320	0.233	0.021
-0.203	0.902	-0.510	-0.336	0.811	-0.479	0.356	-0.105	0.140	0.112	0.130	-0.010	0.024	0.396	0.278	0.063
-0.203	0.902	-0.510	-0.337	0.813	-0.475	0.323	-0.118	0.117	0.112	0.128	-0.014	0.024	0.398	0.279	0.127
-0.187	0.864	-0.680	-0.338	0.815	-0.471	0.261	0.066	0.069	0.129	0.087	-0.188	0.009	0.361	0.110	0.184
-0.122	0.848	-0.755	-0.338	0.818	-0.467	0.291	0.015	0.012	0.194	0.069	-0.267	0.057	0.347	0.036	0.199
-0.130	0.806	-0.731	-0.337	0.821	-0.461	0.361	0.073	-0.042	0.185	0.023	-0.249	0.049	0.306	0.061	0.215
-0.222	0.717	-0.767	-0.335	0.825	-0.456	0.418	-0.108	-0.006	0.092	-0.069	-0.290	0.043	0.219	0.027	0.237
-0.230	0.709	-0.810	-0.333	0.828	-0.451	0.489	-0.354	0.079	0.082	-0.081	-0.338	0.050	0.213	0.016	0.238
-0.095	0.709	-0.751	-0.332	0.833	-0.443	0.592	-0.085	0.040	0.215	-0.085	-0.287	0.085	0.214	0.044	0.247
-0.126	0.767	-0.775	-0.329	0.838	-0.435	0.691	-0.401	0.016	0.181	-0.033	-0.318	0.054	0.274	0.021	0.249
-0.095	0.852	-0.767	-0.325	0.844	-0.427	0.666	-0.329	-0.018	0.207	0.047	-0.318	0.085	0.361	0.030	0.264
-0.191	0.871	-0.731	-0.317	0.849	-0.422	0.585	-0.658	-0.073	0.104	0.061	-0.287	0.011	0.381	0.065	0.247
-0.099	0.933	-0.708	-0.309	0.854	-0.419	0.447	-0.661	-0.112	0.188	0.118	-0.266	0.083	0.443	0.089	0.231
-0.114	0.941	-0.621	-0.302	0.857	-0.418	0.228	-0.381	-0.180	0.165	0.123	-0.180	0.068	0.451	0.176	0.199
-0.126	0.968	-0.617	-0.295	0.859	-0.419	0.106	-0.366	-0.185	0.147	0.148	-0.175	0.057	0.479	0.181	0.186
-0.164	0.937	-0.566	-0.289	0.859	-0.422	-0.012	-0.419	-0.141	0.102	0.116	-0.121	0.019	0.447	0.232	0.160
-0.164	0.953	-0.562	-0.283	0.860	-0.425	-0.068	-0.240	-0.191	0.096	0.131	-0.114	0.020	0.462	0.236	0.123
-0.137	0.995	-0.522	-0.279	0.860	-0.428	-0.161	-0.098	-0.183	0.118	0.174	-0.071	0.048	0.504	0.276	0.093
-0.253	0.964	-0.550	-0.273	0.858	-0.435	-0.268	-0.383	-0.138	-0.003	0.144	-0.091	0.066	0.472	0.249	0.077
-0.226	0.918	-0.554	-0.267	0.856	-0.443	-0.349	-0.345	-0.131	0.018	0.100	-0.087	0.039	0.424	0.244	0.054
-0.207	0.918	-0.542	-0.263	0.852	-0.452	-0.472	-0.132	-0.174	0.033	0.103	-0.066	0.019	0.423	0.256	0.023
-0.245	0.906	-0.550	-0.257	0.847	-0.465	-0.639	-0.422	-0.134	-0.012	0.097	-0.061	0.057	0.411	0.248	0.009
-0.257	0.844	-0.514	-0.250	0.842	-0.479	-0.660	-0.483	-0.121	-0.030	0.041	-0.012	0.068	0.348	0.283	-0.019
-0.260	0.860	-0.499	-0.244	0.836	-0.492	-0.669	-0.429	-0.090	-0.039	0.062	0.017	0.072	0.362	0.298	-0.038
-0.287	0.864	-0.463	-0.236	0.829	-0.506	-0.641	-0.805	-0.037	-0.075	0.072	0.067	0.098	0.364	0.333	-0.041
-0.237	0.860	-0.499	-0.230	0.824	-0.518	-0.584	-0.429	-0.101	-0.031	0.074	0.044	0.048	0.359	0.297	-0.059
-0.199	0.837	-0.530	-0.224	0.818	-0.529	-0.590	-0.403	-0.119	0.001	0.056	0.023	0.009	0.334	0.265	-0.045
-0.310	0.790	-0.546	-0.218	0.813	-0.541	-0.564	-0.421	-0.092	-0.116	0.016	0.019	0.120	0.286	0.249	-0.026
-0.126	0.813	-0.483	-0.214	0.808	-0.549	-0.485	-0.140	-0.109	0.065	0.044	0.090	0.065	0.308	0.312	-0.019
-0.176	0.864	-0.562	-0.212	0.802	-0.559	-0.614	-0.091	-0.100	0.012	0.100	0.022	0.015	0.356	0.233	-0.027
-0.176	0.864	-0.562	-0.205	0.794	-0.573	-0.743	-0.510	-0.048	0.005	0.108	0.036	0.015	0.354	0.232	-0.005
-0.226	0.856	-0.605	-0.200	0.784	-0.587	-0.808	-0.305	-0.068	-0.049	0.110	0.006	0.034	0.344	0.188	-0.028
-0.180	0.852	-0.637	-0.198	0.775	-0.600	-0.854	-0.065	-0.104	-0.006	0.115	-0.012	0.012	0.338	0.156	-0.028
-0.276	0.810	-0.676	-0.191	0.764	-0.616	-0.868	-0.538	-0.047	-0.109	0.083	-0.036	0.083	0.293	0.115	-0.033
-0.149	0.802	-0.637	-0.187	0.754	-0.630	-0.890	-0.220	-0.067	0.014	0.086	0.018	0.044	0.283	0.154	-0.037
-0.187	0.759	-0.644	-0.183	0.742	-0.645	-0.934	-0.238	-0.069	-0.029	0.055	0.025	0.006	0.238	0.145	-0.025
-0.214	0.725	-0.656	-0.176	0.730	-0.661	-0.947	-0.476	-0.074	-0.063	0.033	0.029	0.021	0.201	0.133	-0.020
-0.064	0.682	-0.629	-0.176	0.718	-0.673	-0.896	0.163	-0.116	0.087	0.002	0.069	0.129	0.157	0.160	-0.025
-0.210	0.663	-0.704	-0.172	0.706	-0.687	-0.931	-0.299	-0.028	-0.063	-0.005	0.008	0.017	0.135	0.085	-0.019
-0.160	0.663	-0.715	-0.167	0.693	-0.701	-0.880	-0.326	-0.005	-0.018	0.007	0.010	0.033	0.134	0.072	-0.010
-0.133	0.682	-0.708	-0.166	0.681	-0.713	-0.895	-0.040	0.005	0.008	0.039	0.030	0.059	0.151	0.080	-0.015
-0.164	0.667	-0.759	-0.164	0.666	-0.728	-0.992	-0.300	0.116	-0.025	0.039	-0.007	0.028	0.134	0.029	-0.000
-0.095	0.682	-0.739	-0.160	0.651	-0.742	-1.010	-0.322	0.089	0.040	0.069	0.027	0.097	0.148	0.049	0.005
-0.095	0.643	-0.719	-0.158	0.637	-0.755	-0.941	-0.163	0.049	0.038	0.045	0.059	0.097	0.107	0.069	0.002
-0.099	0.601	-0.727	-0.155	0.623	-0.767	-0.906	-0.183	0.035	0.032	0.016	0.063	0.093	0.062	0.061	-0.006
-0.141	0.609	-0.767	-0.155	0.610	-0.777	-0.832	0.022	-0.021	-0.011	0.037	0.034	0.050	0.068	0.022	-0.009
-0.191	0.578	-0.806	-0.153	0.597	-0.788	-0.871	-0.159	0.004	-0.063	0.020	0.006	0.001	0.035	0.018	-0.009
-0.095	0.566	-0.778	-0.149	0.583	-0.799	-0.859	-0.235	-0.004	0.029	0.022	0.044	0.095	0.021	0.009	-0.005
-0.083	0.520	-0.782	-0.148	0.571	-0.808	-0.754	-0.053	-0.026	0.039	-0.013	0.049	0.106	0.028	0.005	-0.002
-0.068	0.520	-0.771	-0.148	0.560	-0.815	-0.698	0.038	-0.018	0.054	-0.001	0.069	0.121	0.030	0.016	0.007
-0.110	0.535	-0.810	-0.144	0.550	-0.823	-0.598	-0.214	0.002	0.008	0.024	0.036	0.078	0.017	0.023	-0.007
-0.126	0.527	-0.822	-0.144	0.540	-0.829	-0.570	0.005	-0.027	-0.008	0.026	0.031	0.063	0.026	0.035	-0.015
-0.168	0.524	-0.822	-0.144	0.531	-0.835	-0.548	-0.005	-0.009	-0.050	0.031	0.036	0.019	0.031	0.036	-0.027
-0.126	0.508	-0.834	-0.141	0.524	-0.840	-0.456	-0.184	-0.010	-0.011	0.023	0.030	0.061	0.048	0.048	-0.024
-0.145	0.493	-0.838	-0.143	0.516	-0.844	-0.435	0.108	-0.010	-0.029	0.015	0.030	0.042	0.065	0.052	-0.020
-0.080	0.462	-0.802	-0.144	0.510	-0.848	-0.392	0.103	-0.017	0.038	-0.009	0.069	0.107	0.097	0.016	-0.010
-0.095	0.458	-0.830	-0.141	0.504	-0.852	-0.346	-0.193	0.003	0.019	-0.007	0.046	0.091	0.102	0.044	-0.007
-0.110	0.446	-0.849	-0.141	0.498	-0.856	-0.357	0.046	-0.043	0.004	-0.012	0.029	0.075	0.115	0.064	0.002
-0.110	0.446	-0.849	-0.142	0.492	-0.859	-0.358	0.117	-0.046	0.006	-0.006	0.033	0.074	0.116	0.064	-0.009
-0.095	0.442	-0.845	-0.145	0.485	-0.862	-0.382	0.169	-0.054	0.023	-0.004	0.040	0.089	0.121	0.060	-0.023
-0.149	0.431	-0.845	-0.145	0.479	-0.866	-0.362	0.066	-0.057	-0.030	-0.009	0.043	0.035	0.133	0.061	-0.018
-0.187	0.427	-0.889	-0.141	0.472	-0.870	-0.399	-0.234	-0.021	-0.073	-0.006	0.004	0.004	0.138	0.104	-0.014
-0.083	0.423	-0.853	-0.143	0.465	-0.874	-0.400	0.129	-0.044	0.033	-0.003	0.043	0.099	0.143	0.069	-0.022
-0.087	0.439	-0.861	-0.147	0.459	-0.876	-0.360	0.267	-0.076	0.033	0.019	0.038	0.094	0.128	0.076	-0.021
-0.153	0.396	-0.889	-0.147	0.453	-0.879	-0.328	0.066	-0.067	-0.032	-0.018	0.013	0.028	0.171	0.104	-0.013
-0.145	0.412	-0.869	-0.147	0.447	-0.882	-0.329	0.029	-0.040	-0.024	0.003	0.036	0.035	0.156	0.084	-0.009
-0.145	0.381	-0.889	-0.146	0.442	-0.885	-0.278	-0.066	-0.032	-0.026	-0.023	0.019	0.034	0.187	0.104	-0.022
-0.053	0.354	-0.826	-0.151	0.438	-0.886	-0.266	0.311	-0.063	0.071	-0.045	0.083	0.125	0.214	0.041	-0.006
-0.180	0.377	-0.920	-0.147	0.433	-0.889	-0.266	-0.185	-0.026	-0.059	-0.017	-0.008	0.003	0.191	0.135	-0.010
-0.053	0.388	-0.849	-0.153	0.429	-0.890	-0.237	0.386	-0.086	0.074	-0.002	0.064	0.123	0.179	0.064	-0.013
-0.183	0.361	-0.909	-0.154	0.425	-0.892	-0.227	0.052	-0.059	-0.057	-0.025	0.006	0.010	0.206	0.123	-0.023
-0.160	0.388	-0.873	-0.156	0.422	-0.893	-0.189	0.202	-0.077	-0.031	0.006	0.043	0.012	0.178	0.087	-0.017
-0.130	0.342	-0.877	-0.155	0.419	-0.895	-0.172	-0.022	-0.069	-0.001	-0.038	0.041	0.042	0.224	0.091	-0.030
-0.137	0.338	-0.881	-0.157	0.417	-0.895	-0.112	0.154	-0.099	-0.007	-0.040	0.037	0.033	0.227	0.094	-0.022
-0.145	0.369	-0.889	-0.160	0.415	-0.895	-0.090	0.177	-0.092	-0.012	-0.007	0.030	0.025	0.195	0.102	-0.026
-0.130	0.354	-0.873	-0.160	0.414	-0.896	-0.112	0.052	-0.077	0.004	-0.021	0.046	0.039	0.210	0.086	-0.025
-0.199	0.357	-0.905	-0.164	0.412	-0.896	-0.115	0.259	-0.094	-0.062	-0.015	0.015	0.031	0.205	0.117	-0.024
-0.141	0.342	-0.889	-0.166	0.410	-0.897	-0.114	0.167	-0.098	-0.002	-0.029	0.031	0.025	0.219	0.100	-0.025
-0.141	0.350	-0.877	-0.168	0.409	-0.897	-0.083	0.164	-0.122	-0.000	-0.020	0.043	0.024	0.210	0.088	-0.021
-0.160	0.346	-0.889	-0.171	0.407	-0.897	-0.081	0.238	-0.125	-0.016	-0.022	0.031	0.004	0.213	0.099	-0.015
-0.122	0.357	-0.873	-0.173	0.406	-0.897	-0.073	0.144	-0.113	0.024	-0.010	0.047	0.041	0.200	0.083	-0.015
-0.164	0.361	-0.885	-0.174	0.405	-0.897	-0.068	0.108	-0.114	-0.017	-0.005	0.036	0.002	0.194	0.094	-0.013
-0.149	0.338	-0.885	-0.175	0.405	-0.897	-0.051	0.148	-0.106	-0.000	-0.027	0.036	0.012	0.216	0.094	-0.017
-0.149	0.350	-0.897	-0.177	0.404	-0.897	-0.067	0.161	-0.130	0.002	-0.015	0.024	0.011	0.202	0.105	-0.023
-0.183	0.373	-0.885	-0.176	0.404	-0.898	-0.043	0.002	-0.131	-0.034	0.009	0.036	0.025	0.177	0.092	-0.022
-0.168	0.342	-0.897	-0.178	0.403	-0.898	-0.044	0.145	-0.144	-0.017	-0.022	0.025	0.010	0.206	0.103	-0.031
-0.168	0.342	-0.897	-0.181	0.403	-0.897	-0.015	0.243	-0.161	-0.014	-0.022	0.024	0.011	0.204	0.102	-0.026
-0.203	0.327	-0.885	-0.179	0.403	-0.897	-0.012	-0.060	-0.116	-0.051	-0.037	0.036	0.047	0.217	0.089	-0.032
-0.118	0.334	-0.861	-0.183	0.404	-0.896	0.014	0.331	-0.158	0.038	-0.030	0.059	0.036	0.207	0.065	-0.034
-0.237	0.350	-0.932	-0.180	0.404	-0.897	-0.018	-0.110	-0.128	-0.084	-0.015	-0.012	0.084	0.189	0.135	-0.032
-0.172	0.350	-0.873	-0.181	0.405	-0.896	0.027	0.111	-0.148	-0.018	-0.016	0.047	0.020	0.186	0.075	-0.022
-0.160	0.357	-0.901	-0.183	0.406	-0.896	0.023	0.136	-0.122	-0.005	-0.009	0.019	0.009	0.176	0.101	-0.032
-0.153	0.346	-0.881	-0.185	0.407	-0.894	0.069	0.202	-0.173	0.005	-0.022	0.038	0.003	0.185	0.080	-0.023
-0.183	0.334	-0.881	-0.186	0.410	-0.893	0.114	0.151	-0.168	-0.024	-0.036	0.036	0.035	0.194	0.079	-0.020
-0.180	0.330	-0.889	-0.186	0.412	-0.892	0.117	0.070	-0.173	-0.021	-0.042	0.027	0.031	0.195	0.086	-0.024
-0.168	0.334	-0.873	-0.189	0.415	-0.890	0.103	0.261	-0.165	-0.006	-0.041	0.041	0.021	0.189	0.069	-0.025
-0.187	0.350	-0.897	-0.188	0.417	-0.889	0.112	0.001	-0.140	-0.026	-0.027	0.017	0.040	0.170	0.092	-0.024
-0.160	0.365	-0.861	-0.191	0.420	-0.887	0.127	0.222	-0.155	0.003	-0.015	0.051	0.015	0.152	0.055	-0.027
-0.191	0.354	-0.901	-0.190	0.423	-0.886	0.183	0.052	-0.153	-0.028	-0.030	0.010	0.047	0.160	0.093	-0.029
-0.203	0.369	-0.877	-0.195	0.427	-0.883	0.196	0.350	-0.205	-0.035	-0.019	0.031	0.059	0.142	0.068	-0.026
-0.191	0.354	-0.877	-0.195	0.432	-0.880	0.249	0.081	-0.171	-0.024	-0.039	0.028	0.049	0.155	0.066	-0.029
-0.160	0.365	-0.842	-0.197	0.438	-0.877	0.282	0.246	-0.188	0.010	-0.033	0.060	0.018	0.140	0.029	-0.034
-0.199	0.373	-0.877	-0.199	0.443	-0.874	0.262	0.182	-0.170	-0.027	-0.030	0.022	0.056	0.129	0.063	-0.030
-0.218	0.369	-0.869	-0.199	0.449	-0.871	0.326	0.085	-0.149	-0.046	-0.040	0.027	0.075	0.130	0.054	-0.012
-0.191	0.377	-0.869	-0.200	0.455	-0.867	0.348	0.120	-0.107	-0.018	-0.039	0.024	0.048	0.120	0.054	-0.022
-0.130	0.412	-0.948	-0.201	0.459	-0.865	0.227	0.129	-0.108	0.045	-0.008	-0.058	0.014	0.082	0.132	-0.019
-0.245	0.354	-0.897	-0.200	0.465	-0.863	0.279	0.011	-0.174	-0.072	-0.071	-0.009	0.101	0.139	0.080	-0.016
-0.157	0.369	-0.794	-0.200	0.472	-0.858	0.401	0.131	-0.213	0.017	-0.063	0.090	0.013	0.121	0.023	-0.017
-0.222	0.388	-0.901	-0.202	0.480	-0.854	0.419	0.178	-0.198	-0.048	-0.052	-0.021	0.077	0.100	0.083	-0.035
-0.210	0.373	-0.889	-0.198	0.490	-0.849	0.586	-0.106	-0.169	-0.039	-0.078	-0.014	0.065	0.114	0.071	-0.029
-0.191	0.381	-0.834	-0.198	0.505	-0.840	0.832	0.152	-0.241	-0.020	-0.085	0.032	0.045	0.104	0.015	-0.034
-0.199	0.415	-0.838	-0.198	0.520	-0.831	0.873	0.105	-0.196	-0.028	-0.065	0.019	0.053	0.067	0.019	-0.037
-0.214	0.458	-0.838	-0.199	0.534	-0.822	0.815	0.125	-0.145	-0.043	-0.036	0.010	0.068	0.021	0.018	-0.040
-0.222	0.458	-0.826	-0.202	0.547	-0.812	0.801	0.296	-0.114	-0.047	-0.050	0.013	0.075	0.019	0.005	-0.048
-0.222	0.458	-0.826	-0.201	0.560	-0.804	0.802	-0.051	-0.067	-0.048	-0.063	0.004	0.074	0.016	0.005	-0.063
-0.272	0.593	-0.877	-0.201	0.574	-0.794	0.828	0.077	-0.144	-0.099	0.059	-0.056	0.123	0.121	0.055	-0.075
-0.318	0.612	-0.905	-0.197	0.587	-0.785	0.769	-0.105	-0.198	-0.148	0.065	-0.092	0.169	0.143	0.081	-0.072
-0.299	0.612	-0.873	-0.190	0.598	-0.778	0.685	-0.268	-0.233	-0.136	0.054	-0.068	0.149	0.145	0.048	-0.067
-0.207	0.601	-0.830	-0.184	0.608	-0.772	0.603	-0.205	-0.233	-0.050	0.032	-0.031	0.056	0.136	0.004	-0.045
-0.180	0.609	-0.818	-0.178	0.617	-0.766	0.528	-0.244	-0.191	-0.029	0.031	-0.024	0.029	0.145	0.009	-0.022
-0.114	0.589	-0.802	-0.175	0.626	-0.760	0.537	-0.091	-0.166	0.033	0.003	-0.015	0.037	0.127	0.026	-0.001
-0.137	0.578	-0.802	-0.171	0.634	-0.754	0.521	-0.163	-0.113	0.006	-0.017	-0.020	0.014	0.117	0.027	0.011
-0.141	0.582	-0.790	-0.166	0.642	-0.749	0.519	-0.237	-0.071	-0.003	-0.021	-0.014	0.010	0.122	0.041	0.017
-0.114	0.605	-0.775	-0.166	0.649	-0.742	0.504	0.012	-0.039	0.024	-0.005	-0.005	0.037	0.147	0.058	0.010
-0.137	0.612	-0.802	-0.165	0.657	-0.736	0.495	-0.015	-0.020	-0.000	-0.005	-0.038	0.015	0.156	0.032	0.006
-0.153	0.589	-0.794	-0.166	0.664	-0.729	0.495	0.052	0.003	-0.015	-0.035	-0.037	0.000	0.133	0.041	-0.008
-0.172	0.612	-0.822	-0.167	0.669	-0.724	0.424	0.057	0.018	-0.033	-0.018	-0.070	0.019	0.158	0.015	-0.013
-0.233	0.585	-0.810	-0.167	0.676	-0.718	0.470	-0.086	0.067	-0.095	-0.051	-0.064	0.081	0.131	0.028	-0.018
-0.160	0.616	-0.794	-0.168	0.681	-0.712	0.443	0.014	0.114	-0.021	-0.026	-0.054	0.007	0.162	0.045	-0.014
-0.191	0.659	-0.834	-0.172	0.687	-0.706	0.451	0.068	0.154	-0.049	0.011	-0.099	0.037	0.205	0.006	-0.020
-0.157	0.732	-0.806	-0.174	0.693	-0.700	0.442	0.087	0.109	-0.011	0.078	-0.078	0.001	0.280	0.035	-0.012
-0.214	0.721	-0.806	-0.175	0.697	-0.695	0.336	-0.064	0.128	-0.068	0.063	-0.082	0.059	0.269	0.035	-0.020
-0.180	0.701	-0.723	-0.177	0.699	-0.693	0.157	0.022	0.128	-0.032	0.042	-0.001	0.023	0.250	0.118	-0.027
-0.183	0.701	-0.696	-0.179	0.698	-0.693	0.000	0.054	0.108	-0.033	0.042	0.027	0.027	0.251	0.145	-0.031
-0.187	0.732	-0.696	-0.179	0.697	-0.694	-0.039	-0.143	0.074	-0.038	0.074	0.028	0.030	0.282	0.145	-0.023
-0.153	0.744	-0.719	-0.179	0.696	-0.696	-0.124	-0.055	0.085	-0.003	0.087	0.006	0.004	0.294	0.122	-0.003
-0.160	0.694	-0.771	-0.178	0.693	-0.699	-0.147	-0.148	0.084	-0.012	0.039	-0.043	0.004	0.243	0.072	0.026
-0.103	0.674	-0.826	-0.178	0.689	-0.702	-0.242	-0.017	0.023	0.045	0.023	-0.094	0.054	0.224	0.018	0.057
-0.076	0.636	-0.849	-0.174	0.686	-0.707	-0.262	-0.211	-0.008	0.069	-0.012	-0.113	0.080	0.185	0.005	0.088
-0.064	0.609	-0.861	-0.171	0.681	-0.712	-0.277	-0.170	-0.043	0.077	-0.035	-0.121	0.092	0.158	0.017	0.112
-0.026	0.605	-0.877	-0.170	0.679	-0.715	-0.200	0.040	-0.083	0.115	-0.036	-0.134	0.130	0.155	0.031	0.122
-0.076	0.636	-0.952	-0.166	0.676	-0.718	-0.142	-0.246	-0.011	0.061	-0.003	-0.205	0.081	0.186	0.106	0.123
-0.076	0.636	-0.952	-0.161	0.673	-0.722	-0.194	-0.331	-0.009	0.056	0.000	-0.201	0.081	0.186	0.105	0.121
-0.068	0.705	-0.920	-0.156	0.670	-0.726	-0.197	-0.350	0.018	0.059	0.073	-0.166	0.089	0.255	0.073	0.108
-0.060	0.690	-0.893	-0.150	0.666	-0.731	-0.260	-0.367	0.039	0.061	0.061	-0.134	0.096	0.238	0.045	0.095
-0.072	0.682	-0.897	-0.146	0.661	-0.736	-0.311	-0.385	0.118	0.046	0.059	-0.132	0.085	0.230	0.049	0.088
-0.080	0.682	-0.857	-0.141	0.654	-0.744	-0.425	-0.546	0.207	0.032	0.066	-0.086	0.077	0.228	0.009	0.072
-0.026	0.701	-0.786	-0.141	0.646	-0.751	-0.517	-0.127	0.204	0.087	0.093	-0.008	0.131	0.247	0.061	0.052
-0.076	0.713	-0.782	-0.141	0.638	-0.757	-0.477	-0.179	0.248	0.037	0.113	0.003	0.081	0.257	0.065	0.040
-0.118	0.698	-0.810	-0.138	0.629	-0.765	-0.546	-0.353	0.215	-0.008	0.106	-0.017	0.040	0.240	0.037	0.027
-0.087	0.678	-0.849	-0.132	0.620	-0.773	-0.546	-0.594	0.192	0.015	0.096	-0.048	0.071	0.219	0.002	0.034
-0.114	0.601	-0.818	-0.128	0.609	-0.783	-0.714	-0.296	0.118	-0.015	0.030	-0.007	0.044	0.141	0.029	0.021
0.028	0.555	-0.830	-0.130	0.595	-0.793	-0.867	0.179	-0.017	0.129	-0.003	-0.009	0.187	0.094	0.016	0.004
-0.141	0.493	-0.838	-0.130	0.579	-0.805	-0.961	-0.030	-0.012	-0.041	-0.049	-0.006	0.018	0.031	0.008	-0.002
-0.183	0.470	-0.838	-0.123	0.563	-0.817	-0.985	-0.454	0.053	-0.089	-0.056	0.007	0.024	0.006	0.007	0.007
-0.083	0.520	-0.834	-0.119	0.546	-0.829	-1.013	-0.241	-0.022	0.006	0.011	0.023	0.077	0.056	0.011	-0.015
-0.037	0.520	-0.822	-0.119	0.530	-0.840	-1.013	0.079	-0.062	0.053	0.028	0.045	0.124	0.055	0.023	-0.014
-0.053	0.485	-0.826	-0.114	0.511	-0.852	-1.085	-0.280	-0.004	0.032	0.011	0.053	0.109	0.019	0.018	0.005
-0.095	0.458	-0.830	-0.113	0.494	-0.862	-1.018	-0.059	-0.017	-0.011	0.002	0.060	0.067	0.009	0.013	-0.002
-0.053	0.481	-0.849	-0.114	0.476	-0.872	-1.047	0.026	0.001	0.031	0.043	0.050	0.110	0.013	0.007	-0.021
-0.091	0.466	-0.842	-0.108	0.458	-0.883	-1.017	-0.361	0.068	-0.013	0.046	0.068	0.071	0.004	0.000	-0.032
-0.122	0.458	-0.849	-0.106	0.440	-0.892	-1.013	-0.122	0.044	-0.046	0.056	0.069	0.041	0.013	0.008	-0.027
-0.103	0.446	-0.869	-0.108	0.422	-0.900	-1.014	0.116	0.017	-0.025	0.062	0.058	0.060	0.026	0.029	-0.033
-0.060	0.388	-0.893	-0.102	0.403	-0.909	-1.013	-0.347	0.046	0.012	0.023	0.043	0.103	0.085	0.053	-0.026
-0.080	0.373	-0.901	-0.105	0.385	-0.917	-0.969	0.182	-0.024	-0.005	0.025	0.043	0.084	0.101	0.061	-0.017
-0.049	0.334	-0.893	-0.101	0.367	-0.925	-0.976	-0.215	-0.003	0.022	0.005	0.059	0.115	0.141	0.054	-0.015
-0.068	0.311	-0.885	-0.102	0.351	-0.931	-0.897	0.061	-0.045	0.003	-0.002	0.073	0.097	0.165	0.047	-0.019
-0.064	0.303	-0.861	-0.100	0.336	-0.937	-0.816	-0.093	-0.062	0.005	0.006	0.102	0.101	0.173	0.023	-0.003
-0.080	0.284	-0.920	-0.100	0.322	-0.942	-0.753	0.030	-0.062	-0.011	0.000	0.048	0.086	0.193	0.083	0.007
0.028	0.257	-0.869	-0.104	0.310	-0.945	-0.649	0.284	-0.117	0.101	-0.014	0.102	0.194	0.221	0.032	0.012
0.028	0.257	-0.869	-0.101	0.298	-0.949	-0.603	-0.129	-0.075	0.098	-0.003	0.106	0.194	0.222	0.032	0.007
-0.037	0.218	-0.885	-0.105	0.288	-0.952	-0.534	0.271	-0.082	0.037	-0.031	0.093	0.129	0.261	0.048	0.004
-0.114	0.199	-0.924	-0.106	0.279	-0.954	-0.458	0.030	-0.042	-0.040	-0.042	0.056	0.052	0.281	0.087	-0.010
-0.091	0.211	-0.909	-0.107	0.272	-0.956	-0.374	0.065	-0.038	-0.016	-0.023	0.074	0.075	0.270	0.072	-0.024
-0.064	0.203	-0.901	-0.112	0.266	-0.957	-0.301	0.284	-0.061	0.016	-0.025	0.083	0.102	0.278	0.064	-0.023
-0.080	0.172	-0.928	-0.112	0.260	-0.959	-0.319	0.000	-0.018	0.001	-0.050	0.057	0.086	0.309	0.092	-0.025
-0.041	0.145	-0.901	-0.117	0.255	-0.960	-0.252	0.286	-0.045	0.044	-0.072	0.085	0.125	0.336	0.065	-0.014
-0.126	0.137	-0.909	-0.115	0.251	-0.961	-0.180	-0.058	-0.023	-0.042	-0.076	0.078	0.040	0.344	0.073	-0.018
-0.041	0.160	-0.893	-0.123	0.249	-0.961	-0.139	0.422	-0.068	0.050	-0.050	0.094	0.124	0.321	0.057	-0.014
-0.107	0.176	-0.920	-0.126	0.246	-0.961	-0.123	0.178	-0.020	-0.012	-0.032	0.066	0.059	0.306	0.085	-0.018
-0.068	0.187	-0.897	-0.131	0.245	-0.960	-0.046	0.288	-0.052	0.032	-0.019	0.089	0.097	0.294	0.061	-0.012
-0.080	0.157	-0.909	-0.135	0.244	-0.960	-0.042	0.195	-0.074	0.023	-0.049	0.077	0.085	0.325	0.073	-0.015
-0.130	0.168	-0.956	-0.134	0.244	-0.961	-0.045	-0.012	-0.062	-0.027	-0.037	0.030	0.035	0.313	0.120	-0.012
-0.068	0.168	-0.877	-0.138	0.243	-0.960	-0.016	0.251	-0.117	0.038	-0.037	0.108	0.096	0.312	0.041	-0.019
-0.110	0.149	-0.936	-0.140	0.243	-0.960	-0.003	0.140	-0.114	-0.002	-0.056	0.049	0.053	0.331	0.101	-0.015
-0.122	0.149	-0.909	-0.143	0.244	-0.959	0.048	0.151	-0.098	-0.011	-0.057	0.076	0.041	0.331	0.073	-0.007
-0.072	0.160	-0.924	-0.144	0.246	-0.958	0.095	0.111	-0.120	0.040	-0.048	0.059	0.091	0.319	0.089	-0.006
-0.076	0.149	-0.889	-0.146	0.249	-0.957	0.153	0.164	-0.099	0.039	-0.062	0.094	0.087	0.331	0.054	-0.012
-0.095	0.191	-0.916	-0.152	0.253	-0.955	0.193	0.323	-0.114	0.025	-0.024	0.064	0.068	0.288	0.081	-0.005
-0.149	0.160	-0.901	-0.159	0.259	-0.953	0.292	0.398	-0.153	-0.022	-0.060	0.077	0.014	0.319	0.066	-0.020
-0.107	0.176	-0.905	-0.162	0.266	-0.950	0.357	0.236	-0.132	0.024	-0.052	0.071	0.056	0.304	0.070	-0.024
-0.187	0.172	-0.936	-0.168	0.274	-0.947	0.407	0.331	-0.130	-0.051	-0.064	0.036	0.024	0.308	0.101	-0.020
-0.137	0.187	-0.909	-0.175	0.283	-0.943	0.456	0.387	-0.118	0.005	-0.057	0.060	0.026	0.292	0.073	-0.018
-0.091	0.211	-0.889	-0.177	0.292	-0.940	0.479	0.170	-0.110	0.054	-0.043	0.076	0.072	0.269	0.053	-0.021
-0.176	0.238	-0.924	-0.180	0.301	-0.936	0.471	0.216	-0.136	-0.028	-0.025	0.037	0.013	0.243	0.087	-0.015
-0.153	0.195	-0.897	-0.188	0.310	-0.932	0.471	0.474	-0.136	0.003	-0.077	0.060	0.009	0.286	0.060	-0.015
-0.164	0.218	-0.893	-0.190	0.319	-0.929	0.443	0.133	-0.110	-0.006	-0.062	0.061	0.003	0.263	0.055	-0.022
-0.153	0.242	-0.869	-0.196	0.327	-0.924	0.434	0.384	-0.180	0.011	-0.047	0.080	0.009	0.240	0.031	-0.013
-0.153	0.242	-0.869	-0.199	0.335	-0.921	0.412	0.213	-0.137	0.014	-0.055	0.077	0.008	0.240	0.031	-0.022
-0.133	0.265	-0.853	-0.206	0.343	-0.916	0.422	0.454	-0.155	0.040	-0.041	0.088	0.027	0.217	0.016	-0.032
-0.230	0.276	-0.897	-0.210	0.353	-0.912	0.503	0.260	-0.152	-0.052	-0.039	0.040	0.070	0.206	0.059	-0.032
-0.245	0.276	-0.889	-0.211	0.362	-0.908	0.486	0.113	-0.153	-0.066	-0.048	0.044	0.085	0.206	0.051	-0.038
-0.176	0.284	-0.861	-0.214	0.373	-0.903	0.549	0.264	-0.188	0.006	-0.051	0.067	0.016	0.199	0.023	-0.042
-0.203	0.261	-0.842	-0.217	0.385	-0.897	0.630	0.244	-0.152	-0.018	-0.086	0.081	0.044	0.222	0.003	-0.040
-0.187	0.296	-0.865	-0.225	0.396	-0.890	0.638	0.480	-0.161	0.005	-0.063	0.050	0.029	0.188	0.027	-0.036
-0.245	0.311	-0.877	-0.230	0.409	-0.883	0.701	0.356	-0.166	-0.048	-0.060	0.031	0.086	0.173	0.039	-0.038
-0.237	0.338	-0.834	-0.235	0.422	-0.875	0.698	0.393	-0.154	-0.034	-0.046	0.067	0.079	0.147	0.005	-0.044
-0.230	0.361	-0.869	-0.241	0.435	-0.867	0.707	0.411	-0.132	-0.021	-0.036	0.023	0.072	0.124	0.031	-0.041
-0.287	0.354	-0.873	-0.242	0.448	-0.861	0.739	0.081	-0.086	-0.077	-0.056	0.013	0.130	0.132	0.034	-0.035
-0.195	0.388	-0.845	-0.246	0.463	-0.852	0.826	0.290	-0.141	0.018	-0.036	0.032	0.038	0.098	0.007	-0.024
-0.226	0.388	-0.830	-0.247	0.479	-0.842	0.938	0.133	-0.107	-0.011	-0.053	0.038	0.069	0.099	0.009	-0.029
-0.214	0.385	-0.834	-0.253	0.496	-0.831	1.001	0.429	-0.120	0.006	-0.074	0.022	0.058	0.103	0.005	-0.019
-0.272	0.419	-0.826	-0.257	0.513	-0.819	1.020	0.268	-0.072	-0.047	-0.056	0.019	0.116	0.068	0.014	-0.031
-0.249	0.419	-0.818	-0.258	0.529	-0.808	1.002	0.135	-0.051	-0.023	-0.072	0.016	0.094	0.069	0.022	-0.036
-0.280	0.462	-0.798	-0.263	0.545	-0.796	0.977	0.346	-0.087	-0.049	-0.045	0.023	0.125	0.026	0.042	-0.048
-0.283	0.497	-0.802	-0.266	0.560	-0.784	0.949	0.254	-0.071	-0.049	-0.026	0.008	0.130	0.009	0.038	-0.047
-0.303	0.508	-0.798	-0.268	0.575	-0.773	0.922	0.137	-0.049	-0.067	-0.029	0.001	0.151	0.022	0.042	-0.048
-0.291	0.531	-0.798	-0.269	0.589	-0.762	0.906	0.126	-0.057	-0.054	-0.020	-0.010	0.140	0.046	0.042	-0.051
-0.272	0.535	-0.778	-0.269	0.603	-0.751	0.902	0.010	-0.048	-0.035	-0.029	-0.001	0.122	0.050	0.062	-0.049
-0.310	0.555	-0.771	-0.270	0.616	-0.740	0.896	0.071	-0.023	-0.073	-0.023	-0.004	0.161	0.071	0.070	-0.037
-0.295	0.578	-0.778	-0.273	0.629	-0.728	0.928	0.195	-0.011	-0.054	-0.014	-0.025	0.146	0.095	0.062	-0.029
-0.257	0.609	-0.786	-0.273	0.641	-0.717	0.826	0.035	0.006	-0.016	0.006	-0.043	0.108	0.126	0.055	-0.028
-0.268	0.636	-0.782	-0.275	0.652	-0.707	0.751	0.095	0.033	-0.025	0.022	-0.049	0.120	0.154	0.059	-0.030
-0.291	0.632	-0.775	-0.277	0.662	-0.697	0.769	0.102	0.079	-0.046	0.008	-0.052	0.143	0.151	0.068	-0.030
-0.357	0.620	-0.794	-0.279	0.671	-0.687	0.735	-0.055	0.145	-0.110	-0.013	-0.081	0.209	0.141	0.048	-0.037
-0.333	0.632	-0.814	-0.281	0.680	-0.677	0.804	-0.071	0.209	-0.086	-0.010	-0.111	0.186	0.154	0.029	-0.034
-0.333	0.632	-0.814	-0.283	0.690	-0.667	0.809	-0.063	0.214	-0.084	-0.020	-0.121	0.187	0.155	0.029	-0.032
-0.280	0.725	-0.778	-0.286	0.700	-0.655	0.851	0.059	0.205	-0.027	0.063	-0.097	0.134	0.249	0.065	-0.022
-0.295	0.740	-0.735	-0.290	0.710	-0.642	0.887	0.035	0.250	-0.038	0.069	-0.066	0.149	0.265	0.109	-0.025
-0.303	0.728	-0.700	-0.294	0.718	-0.631	0.797	0.021	0.235	-0.043	0.049	-0.041	0.157	0.255	0.145	-0.025
-0.337	0.694	-0.672	-0.298	0.724	-0.622	0.596	0.054	0.206	-0.074	0.008	-0.022	0.193	0.223	0.172	-0.033
-0.314	0.682	-0.676	-0.301	0.728	-0.616	0.425	0.047	0.180	-0.048	-0.008	-0.032	0.170	0.213	0.169	-0.037
-0.303	0.713	-0.637	-0.304	0.731	-0.611	0.325	0.009	0.183	-0.034	0.020	0.003	0.159	0.246	0.209	-0.025
-0.310	0.755	-0.648	-0.305	0.733	-0.608	0.257	-0.177	0.210	-0.041	0.061	-0.012	0.167	0.291	0.198	0.011
-0.253	0.755	-0.684	-0.305	0.734	-0.606	0.178	-0.112	0.163	0.018	0.060	-0.049	0.110	0.293	0.163	0.059
-0.195	0.725	-0.798	-0.304	0.733	-0.609	-0.040	-0.194	0.108	0.074	0.030	-0.161	0.052	0.264	0.050	0.108
-0.103	0.690	-0.802	-0.304	0.732	-0.610	-0.072	-0.030	0.032	0.166	-0.003	-0.163	0.039	0.231	0.046	0.154
-0.103	0.686	-0.822	-0.302	0.730	-0.613	-0.094	-0.077	0.001	0.164	-0.006	-0.180	0.040	0.229	0.027	0.192
-0.114	0.698	-0.818	-0.301	0.729	-0.615	-0.044	-0.097	0.045	0.151	0.007	-0.175	0.029	0.243	0.031	0.191
-0.099	0.647	-0.838	-0.304	0.730	-0.612	0.157	0.170	0.089	0.169	-0.045	-0.197	0.044	0.194	0.011	0.179
-0.230	0.620	-0.889	-0.301	0.733	-0.610	0.349	-0.350	0.137	0.036	-0.075	-0.250	0.086	0.169	0.040	0.179
-0.180	0.647	-0.849	-0.299	0.737	-0.606	0.390	-0.276	0.086	0.083	-0.052	-0.214	0.035	0.198	0.001	0.177
-0.118	0.713	-0.877	-0.294	0.741	-0.604	0.382	-0.401	0.074	0.140	0.010	-0.244	0.026	0.266	0.029	0.180
-0.133	0.755	-0.853	-0.292	0.743	-0.602	0.261	-0.227	0.070	0.123	0.050	-0.223	0.011	0.311	0.005	0.185
-0.068	0.786	-0.822	-0.288	0.746	-0.601	0.193	-0.285	0.033	0.184	0.079	-0.192	0.077	0.344	0.026	0.188
-0.160	0.794	-0.830	-0.283	0.746	-0.603	0.054	-0.395	-0.014	0.087	0.086	-0.198	0.014	0.354	0.018	0.166
-0.110	0.813	-0.747	-0.279	0.745	-0.606	-0.077	-0.243	-0.043	0.132	0.107	-0.113	0.036	0.375	0.101	0.145
-0.176	0.802	-0.767	-0.275	0.743	-0.610	-0.208	-0.269	-0.016	0.063	0.098	-0.128	0.028	0.366	0.081	0.105
-0.180	0.779	-0.743	-0.270	0.739	-0.617	-0.312	-0.347	-0.027	0.054	0.078	-0.097	0.031	0.345	0.106	0.078
-0.218	0.794	-0.739	-0.264	0.735	-0.624	-0.319	-0.393	-0.055	0.010	0.098	-0.087	0.069	0.363	0.110	0.055
-0.245	0.790	-0.743	-0.258	0.731	-0.631	-0.374	-0.346	-0.085	-0.023	0.098	-0.083	0.096	0.361	0.106	0.036
-0.180	0.763	-0.708	-0.254	0.725	-0.640	-0.509	-0.264	-0.064	0.038	0.077	-0.039	0.030	0.335	0.142	0.018
-0.222	0.736	-0.719	-0.247	0.718	-0.651	-0.587	-0.432	-0.084	-0.011	0.057	-0.040	0.070	0.310	0.130	0.006
-0.226	0.725	-0.735	-0.238	0.708	-0.665	-0.757	-0.575	-0.072	-0.024	0.055	-0.042	0.074	0.299	0.114	0.007
-0.226	0.725	-0.735	-0.231	0.697	-0.679	-0.879	-0.463	-0.085	-0.031	0.067	-0.028	0.074	0.300	0.114	-0.012
-0.183	0.663	-0.739	-0.228	0.685	-0.693	-0.922	-0.070	-0.134	0.008	0.017	-0.019	0.031	0.239	0.110	-0.021
-0.249	0.659	-0.759	-0.222	0.673	-0.706	-0.838	-0.368	-0.063	-0.063	0.025	-0.025	0.095	0.236	0.091	-0.017
-0.210	0.643	-0.711	-0.215	0.662	-0.718	-0.812	-0.417	-0.077	-0.032	0.021	0.035	0.055	0.222	0.138	-0.020
-0.145	0.647	-0.723	-0.209	0.650	-0.730	-0.817	-0.332	-0.080	0.027	0.037	0.035	0.011	0.226	0.127	-0.031
-0.191	0.670	-0.723	-0.203	0.638	-0.743	-0.820	-0.396	0.011	-0.024	0.072	0.047	0.034	0.250	0.127	-0.027
-0.183	0.682	-0.719	-0.200	0.627	-0.753	-0.751	-0.200	0.015	-0.020	0.095	0.061	0.025	0.262	0.130	-0.030
-0.172	0.663	-0.731	-0.198	0.615	-0.763	-0.780	-0.164	0.011	-0.011	0.087	0.059	0.012	0.243	0.118	-0.053
-0.195	0.655	-0.735	-0.194	0.604	-0.773	-0.760	-0.287	0.026	-0.038	0.091	0.065	0.035	0.235	0.114	-0.052
-0.245	0.643	-0.763	-0.189	0.592	-0.784	-0.775	-0.341	0.038	-0.092	0.092	0.048	0.083	0.224	0.086	-0.058
-0.172	0.647	-0.763	-0.191	0.580	-0.792	-0.759	0.156	-0.010	-0.017	0.108	0.055	0.009	0.227	0.086	-0.070
-0.218	0.578	-0.798	-0.189	0.568	-0.801	-0.765	-0.169	0.016	-0.066	0.050	0.029	0.054	0.157	0.050	-0.065
-0.222	0.543	-0.775	-0.185	0.557	-0.810	-0.682	-0.249	0.014	-0.073	0.027	0.061	0.056	0.121	0.073	-0.055
-0.160	0.531	-0.775	-0.185	0.546	-0.817	-0.678	0.004	-0.019	-0.012	0.026	0.068	0.007	0.109	0.073	-0.055
-0.187	0.497	-0.818	-0.183	0.535	-0.825	-0.689	-0.050	-0.066	-0.040	0.003	0.033	0.019	0.073	0.029	-0.056
-0.172	0.504	-0.826	-0.179	0.525	-0.832	-0.602	-0.211	-0.079	-0.029	0.021	0.032	0.002	0.079	0.020	-0.041
-0.222	0.470	-0.857	-0.178	0.514	-0.839	-0.646	-0.028	-0.073	-0.080	-0.003	0.007	0.050	0.043	0.012	-0.041
-0.149	0.481	-0.861	-0.175	0.504	-0.846	-0.612	-0.179	-0.027	-0.010	0.019	0.010	0.025	0.053	0.016	-0.034
-0.149	0.473	-0.822	-0.171	0.494	-0.853	-0.594	-0.231	0.022	-0.014	0.021	0.056	0.026	0.043	0.023	-0.027
-0.130	0.481	-0.830	-0.169	0.484	-0.859	-0.579	-0.069	-0.019	0.004	0.039	0.054	0.047	0.049	0.015	-0.014
-0.122	0.462	-0.861	-0.168	0.474	-0.864	-0.574	-0.065	-0.044	0.010	0.030	0.028	0.056	0.028	0.017	-0.023
-0.103	0.427	-0.806	-0.162	0.466	-0.870	-0.489	-0.295	-0.048	0.023	0.003	0.089	0.077	0.009	0.037	-0.012
-0.191	0.400	-0.897	-0.162	0.456	-0.875	-0.548	0.043	-0.058	-0.065	-0.014	0.003	0.010	0.039	0.054	-0.013
-0.076	0.361	-0.842	-0.162	0.447	-0.880	-0.506	-0.024	-0.002	0.050	-0.044	0.063	0.107	0.081	0.000	-0.023
-0.118	0.338	-0.845	-0.159	0.438	-0.885	-0.508	-0.172	0.011	0.004	-0.058	0.065	0.067	0.107	0.005	-0.031
-0.172	0.350	-0.889	-0.158	0.430	-0.889	-0.440	-0.016	-0.018	-0.050	-0.038	0.025	0.014	0.097	0.049	-0.011
-0.164	0.346	-0.897	-0.158	0.423	-0.892	-0.390	0.015	-0.046	-0.042	-0.035	0.021	0.024	0.104	0.058	-0.010
-0.064	0.307	-0.885	-0.155	0.415	-0.897	-0.453	-0.132	-0.110	0.054	-0.065	0.037	0.125	0.145	0.048	-0.000
-0.064	0.307	-0.885	-0.151	0.405	-0.902	-0.551	-0.105	-0.130	0.051	-0.055	0.042	0.126	0.147	0.049	0.010
-0.041	0.245	-0.826	-0.148	0.396	-0.906	-0.545	-0.096	-0.117	0.071	-0.107	0.106	0.150	0.212	0.010	0.017
-0.087	0.276	-0.861	-0.144	0.389	-0.910	-0.387	-0.197	-0.090	0.020	-0.069	0.074	0.104	0.183	0.026	-0.001
-0.091	0.288	-0.857	-0.147	0.385	-0.911	-0.197	0.178	-0.071	0.019	-0.054	0.079	0.100	0.174	0.022	-0.015
-0.145	0.319	-0.877	-0.144	0.386	-0.911	0.022	-0.093	-0.086	-0.037	-0.024	0.060	0.047	0.145	0.042	-0.046
-0.110	0.319	-0.826	-0.148	0.391	-0.908	0.286	0.267	-0.110	0.001	-0.029	0.108	0.082	0.147	0.009	-0.058
-0.233	0.319	-0.885	-0.148	0.398	-0.905	0.395	0.010	-0.038	-0.122	-0.036	0.046	0.040	0.149	0.049	-0.069
-0.180	0.365	-0.912	-0.149	0.407	-0.901	0.463	0.047	-0.067	-0.067	0.002	0.015	0.013	0.104	0.077	-0.077
-0.176	0.350	-0.897	-0.154	0.416	-0.896	0.515	0.320	-0.107	-0.059	-0.023	0.025	0.017	0.122	0.061	-0.072
-0.241	0.354	-0.987	-0.151	0.425	-0.893	0.487	-0.114	-0.083	-0.126	-0.027	-0.069	0.049	0.120	0.152	-0.038
-0.137	0.365	-0.960	-0.148	0.433	-0.889	0.481	-0.142	-0.117	-0.026	-0.024	-0.045	0.055	0.111	0.124	-0.025
-0.095	0.388	-0.983	-0.148	0.441	-0.885	0.420	0.092	-0.182	0.016	-0.009	-0.072	0.098	0.091	0.148	0.000
-0.141	0.427	-1.011	-0.141	0.447	-0.883	0.345	-0.271	-0.153	-0.036	0.023	-0.102	0.051	0.054	0.176	0.022
-0.045	0.412	-0.932	-0.141	0.453	-0.880	0.315	0.071	-0.147	0.059	0.002	-0.026	0.148	0.072	0.098	0.020
-0.099	0.412	-0.948	-0.137	0.458	-0.878	0.272	-0.140	-0.133	0.002	-0.003	-0.044	0.094	0.075	0.114	0.014
-0.122	0.396	-0.909	-0.134	0.463	-0.876	0.292	-0.105	-0.115	-0.024	-0.024	-0.007	0.072	0.093	0.076	0.011
-0.083	0.419	-0.893	-0.134	0.469	-0.873	0.293	0.059	-0.128	0.014	-0.006	0.007	0.111	0.073	0.061	-0.004
-0.118	0.419	-0.920	-0.130	0.473	-0.871	0.254	-0.136	-0.137	-0.024	-0.010	-0.023	0.077	0.075	0.089	-0.021
-0.099	0.419	-0.877	-0.130	0.478	-0.869	0.264	0.061	-0.152	-0.006	-0.015	0.018	0.096	0.077	0.046	-0.025
-0.176	0.419	-0.916	-0.126	0.483	-0.867	0.251	-0.169	-0.109	-0.086	-0.019	-0.023	0.019	0.080	0.086	-0.032
-0.130	0.446	-0.885	-0.125	0.487	-0.864	0.245	0.018	-0.127	-0.041	0.003	0.006	0.066	0.055	0.055	-0.035
-0.107	0.473	-0.881	-0.122	0.490	-0.863	0.163	-0.082	-0.107	-0.021	0.027	0.009	0.090	0.030	0.052	-0.041
-0.122	0.470	-0.905	-0.120	0.493	-0.862	0.147	-0.108	-0.112	-0.039	0.021	-0.016	0.075	0.035	0.076	-0.037
-0.130	0.481	-0.901	-0.118	0.496	-0.860	0.147	0.005	-0.127	-0.048	0.029	-0.013	0.067	0.026	0.073	-0.032
-0.133	0.485	-0.885	-0.115	0.498	-0.860	0.110	-0.138	-0.086	-0.055	0.031	0.002	0.064	0.023	0.057	-0.034
-0.091	0.504	-0.873	-0.112	0.500	-0.859	0.120	-0.154	-0.083	-0.016	0.048	0.013	0.107	0.005	0.046	-0.043
-0.118	0.512	-0.920	-0.111	0.500	-0.859	0.021	0.000	-0.104	-0.044	0.056	-0.034	0.080	0.001	0.094	-0.050
-0.149	0.493	-0.881	-0.105	0.500	-0.860	-0.009	-0.314	-0.047	-0.081	0.036	0.006	0.049	0.019	0.056	-0.030
-0.149	0.493	-0.881	-0.107	0.500	-0.859	-0.027	0.156	-0.090	-0.079	0.037	0.006	0.050	0.020	0.056	-0.036
-0.014	0.508	-0.877	-0.109	0.499	-0.860	-0.085	0.219	-0.128	0.058	0.053	0.010	0.184	0.006	0.052	-0.030
-0.118	0.477	-0.877	-0.105	0.498	-0.861	-0.055	-0.202	-0.091	-0.050	0.023	0.011	0.081	0.038	0.053	-0.029
-0.060	0.466	-0.865	-0.108	0.496	-0.862	-0.127	0.238	-0.100	0.011	0.014	0.024	0.138	0.051	0.041	-0.012
-0.149	0.450	-0.909	-0.102	0.492	-0.864	-0.203	-0.327	-0.025	-0.084	0.002	-0.016	0.049	0.067	0.085	-0.020
-0.033	0.458	-0.826	-0.106	0.489	-0.866	-0.217	0.272	-0.085	0.035	0.013	0.068	0.164	0.060	0.002	-0.017
-0.068	0.477	-0.924	-0.105	0.484	-0.869	-0.288	-0.001	-0.051	0.000	0.037	-0.027	0.129	0.040	0.101	-0.020
-0.110	0.458	-0.924	-0.101	0.477	-0.873	-0.363	-0.212	-0.042	-0.046	0.024	-0.023	0.087	0.059	0.100	0.001
-0.068	0.427	-0.877	-0.099	0.471	-0.877	-0.371	-0.100	-0.025	-0.006	-0.000	0.028	0.129	0.090	0.053	0.008
-0.010	0.442	-0.881	-0.097	0.464	-0.881	-0.397	-0.054	-0.008	0.050	0.022	0.028	0.186	0.074	0.057	0.001
-0.003	0.431	-0.865	-0.102	0.456	-0.884	-0.439	0.261	-0.031	0.062	0.018	0.047	0.193	0.086	0.041	0.005
-0.083	0.446	-0.897	-0.102	0.448	-0.888	-0.449	0.076	-0.050	-0.018	0.042	0.020	0.112	0.069	0.072	0.012
-0.072	0.423	-0.889	-0.102	0.440	-0.892	-0.446	0.020	-0.038	-0.006	0.026	0.032	0.123	0.091	0.064	0.005
-0.026	0.396	-0.865	-0.105	0.432	-0.896	-0.461	0.164	-0.036	0.042	0.007	0.059	0.169	0.117	0.040	-0.009
-0.053	0.357	-0.889	-0.111	0.423	-0.899	-0.489	0.358	-0.042	0.021	-0.022	0.039	0.141	0.155	0.063	-0.014
-0.087	0.346	-0.869	-0.112	0.415	-0.903	-0.444	0.114	-0.023	-0.012	-0.026	0.062	0.106	0.166	0.043	-0.017
-0.110	0.369	-0.877	-0.117	0.407	-0.906	-0.464	0.274	-0.035	-0.030	0.006	0.058	0.082	0.142	0.051	-0.028
-0.095	0.365	-0.877	-0.120	0.399	-0.909	-0.464	0.168	-0.047	-0.012	0.010	0.061	0.096	0.144	0.050	-0.036
-0.103	0.369	-0.877	-0.123	0.391	-0.912	-0.431	0.225	-0.063	-0.016	0.021	0.064	0.088	0.138	0.050	-0.032
-0.103	0.361	-0.885	-0.126	0.383	-0.915	-0.443	0.202	-0.062	-0.013	0.022	0.059	0.087	0.144	0.057	-0.021
-0.068	0.327	-0.845	-0.130	0.375	-0.918	-0.425	0.204	-0.037	0.025	-0.006	0.102	0.121	0.177	0.016	-0.022
-0.060	0.300	-0.873	-0.135	0.367	-0.920	-0.433	0.274	-0.003	0.037	-0.025	0.077	0.128	0.203	0.043	-0.021
-0.110	0.265	-0.865	-0.139	0.360	-0.923	-0.397	0.258	-0.043	-0.008	-0.052	0.087	0.077	0.236	0.034	-0.015
-0.107	0.303	-0.861	-0.143	0.353	-0.925	-0.364	0.259	-0.055	-0.000	-0.007	0.093	0.080	0.195	0.029	-0.017
-0.087	0.311	-0.877	-0.148	0.347	-0.926	-0.328	0.289	-0.079	0.024	0.007	0.079	0.099	0.186	0.044	-0.018
-0.110	0.300	-0.877	-0.154	0.342	-0.927	-0.312	0.369	-0.091	0.007	0.001	0.080	0.076	0.196	0.043	-0.019
-0.076	0.315	-0.838	-0.160	0.337	-0.928	-0.262	0.359	-0.122	0.047	0.020	0.120	0.111	0.179	0.003	-0.019
-0.145	0.257	-0.877	-0.167	0.334	-0.928	-0.194	0.440	-0.104	-0.015	-0.034	0.081	0.042	0.235	0.042	-0.018
-0.145	0.257	-0.877	-0.174	0.332	-0.927	-0.101	0.411	-0.094	-0.008	-0.033	0.081	0.042	0.233	0.042	-0.020
-0.118	0.253	-0.893	-0.180	0.331	-0.926	-0.063	0.394	-0.109	0.025	-0.036	0.064	0.069	0.235	0.058	-0.028
-0.153	0.230	-0.873	-0.189	0.331	-0.925	-0.028	0.506	-0.114	-0.001	-0.059	0.082	0.034	0.257	0.038	-0.026
-0.176	0.226	-0.897	-0.193	0.331	-0.924	0.002	0.269	-0.087	-0.019	-0.063	0.058	0.011	0.260	0.061	-0.016
-0.160	0.226	-0.857	-0.198	0.332	-0.922	0.063	0.294	-0.123	0.001	-0.065	0.096	0.027	0.258	0.022	-0.025
-0.118	0.257	-0.853	-0.207	0.335	-0.919	0.111	0.562	-0.149	0.052	-0.037	0.097	0.070	0.225	0.018	-0.026
-0.191	0.249	-0.861	-0.214	0.338	-0.916	0.168	0.431	-0.131	-0.014	-0.048	0.086	0.003	0.231	0.026	-0.029
-0.199	0.245	-0.869	-0.223	0.343	-0.913	0.239	0.518	-0.144	-0.013	-0.057	0.075	0.010	0.232	0.033	-0.026
-0.226	0.234	-0.885	-0.228	0.349	-0.909	0.292	0.345	-0.156	-0.035	-0.074	0.056	0.037	0.241	0.049	-0.034
-0.187	0.245	-0.861	-0.235	0.355	-0.905	0.310	0.439	-0.152	0.010	-0.069	0.076	0.002	0.228	0.025	-0.030
-0.210	0.288	-0.873	-0.241	0.362	-0.901	0.337	0.441	-0.150	-0.006	-0.033	0.060	0.021	0.183	0.036	-0.024
-0.214	0.288	-0.873	-0.248	0.370	-0.895	0.412	0.440	-0.185	-0.004	-0.041	0.055	0.025	0.181	0.035	-0.024
-0.203	0.257	-0.869	-0.256	0.378	-0.890	0.411	0.543	-0.164	0.016	-0.080	0.053	0.014	0.210	0.031	-0.027
-0.260	0.280	-0.869	-0.261	0.385	-0.885	0.413	0.354	-0.152	-0.037	-0.065	0.049	0.071	0.185	0.030	-0.025
-0.241	0.300	-0.845	-0.267	0.394	-0.879	0.462	0.386	-0.150	-0.012	-0.055	0.067	0.052	0.164	0.006	-0.023
-0.222	0.303	-0.830	-0.272	0.403	-0.874	0.443	0.367	-0.151	0.012	-0.059	0.078	0.033	0.158	0.011	-0.026
-0.237	0.323	-0.857	-0.279	0.411	-0.868	0.435	0.457	-0.173	0.003	-0.048	0.045	0.049	0.137	0.016	-0.018
-0.245	0.303	-0.838	-0.283	0.419	-0.863	0.442	0.302	-0.131	-0.001	-0.076	0.059	0.056	0.155	0.004	-0.026
-0.241	0.292	-0.838	-0.290	0.428	-0.856	0.499	0.520	-0.170	0.010	-0.097	0.052	0.053	0.166	0.005	-0.025
-0.330	0.319	-0.873	-0.294	0.438	-0.849	0.549	0.303	-0.143	-0.074	-0.080	0.011	0.141	0.138	0.030	-0.035
-0.260	0.365	-0.845	-0.299	0.450	-0.842	0.628	0.341	-0.170	-0.001	-0.046	0.031	0.071	0.090	0.002	-0.040
-0.326	0.369	-0.853	-0.302	0.462	-0.834	0.684	0.283	-0.153	-0.063	-0.054	0.015	0.136	0.085	0.009	-0.046
-0.303	0.365	-0.826	-0.305	0.475	-0.825	0.768	0.280	-0.143	-0.037	-0.072	0.034	0.113	0.088	0.019	-0.038
-0.295	0.373	-0.814	-0.307	0.488	-0.817	0.768	0.153	-0.104	-0.028	-0.077	0.038	0.105	0.079	0.032	-0.040
-0.295	0.392	-0.810	-0.310	0.502	-0.807	0.820	0.268	-0.100	-0.024	-0.072	0.032	0.105	0.058	0.037	-0.035
-0.287	0.404	-0.806	-0.314	0.516	-0.797	0.849	0.318	-0.102	-0.013	-0.074	0.026	0.098	0.046	0.041	-0.037
-0.310	0.439	-0.802	-0.318	0.529	-0.787	0.832	0.268	-0.082	-0.033	-0.053	0.019	0.121	0.010	0.045	-0.040
-0.341	0.481	-0.806	-0.320	0.543	-0.777	0.836	0.208	-0.061	-0.061	-0.024	0.005	0.152	0.033	0.042	-0.048
-0.341	0.481	-0.806	-0.322	0.556	-0.767	0.847	0.117	-0.056	-0.059	-0.037	-0.005	0.152	0.033	0.042	-0.057
-0.364	0.493	-0.802	-0.323	0.569	-0.756	0.867	0.110	-0.019	-0.081	-0.039	-0.011	0.174	0.045	0.046	-0.057
-0.360	0.531	-0.794	-0.324	0.582	-0.746	0.883	0.037	0.031	-0.076	-0.013	-0.014	0.170	0.084	0.054	-0.047
-0.330	0.562	-0.775	-0.327	0.594	-0.735	0.854	0.147	0.038	-0.043	0.005	-0.005	0.139	0.116	0.074	-0.054
-0.314	0.570	-0.790	-0.331	0.606	-0.723	0.870	0.261	0.058	-0.023	0.001	-0.033	0.124	0.124	0.059	-0.053
-0.407	0.555	-0.810	-0.332	0.617	-0.713	0.843	-0.078	0.162	-0.114	-0.025	-0.062	0.216	0.108	0.039	-0.050
-0.399	0.566	-0.822	-0.335	0.627	-0.703	0.845	-0.006	0.241	-0.104	-0.024	-0.085	0.208	0.120	0.027	-0.054
-0.391	0.543	-0.830	-0.338	0.636	-0.693	0.825	-0.058	0.301	-0.093	-0.056	-0.103	0.200	0.097	0.019	-0.065
-0.403	0.555	-0.826	-0.341	0.644	-0.685	0.738	-0.061	0.286	-0.102	-0.053	-0.108	0.211	0.109	0.023	-0.052
-0.403	0.647	-0.786	-0.345	0.652	-0.676	0.737	-0.044	0.288	-0.099	0.032	-0.077	0.210	0.202	0.063	-0.053
-0.337	0.736	-0.723	-0.349	0.663	-0.663	0.940	0.101	0.260	-0.029	0.110	-0.028	0.145	0.290	0.126	-0.052
-0.422	0.728	-0.755	-0.355	0.673	-0.649	0.964	0.153	0.313	-0.107	0.092	-0.073	0.228	0.282	0.094	-0.057
-0.387	0.694	-0.711	-0.363	0.680	-0.637	0.707	0.281	0.267	-0.065	0.050	-0.041	0.193	0.247	0.138	-0.063
-0.437	0.667	-0.727	-0.365	0.682	-0.634	0.294	-0.082	0.264	-0.113	0.021	-0.061	0.243	0.220	0.122	-0.071
-0.418	0.636	-0.641	-0.366	0.681	-0.634	0.131	-0.263	0.252	-0.093	-0.009	0.026	0.223	0.189	0.208	-0.043
-0.357	0.667	-0.585	-0.365	0.680	-0.636	0.017	-0.268	0.235	-0.032	0.023	0.083	0.161	0.219	0.263	-0.001
-0.272	0.682	-0.719	-0.366	0.677	-0.639	-0.107	-0.158	0.208	0.053	0.042	-0.048	0.075	0.234	0.129	0.051
-0.203	0.663	-0.838	-0.366	0.673	-0.642	-0.179	-0.084	0.159	0.123	0.026	-0.163	0.005	0.214	0.011	0.114
-0.210	0.640	-0.877	-0.365	0.671	-0.645	-0.095	-0.162	0.067	0.114	0.005	-0.200	0.012	0.190	0.029	0.169
-0.137	0.647	-0.826	-0.364	0.671	-0.646	-0.026	0.023	-0.007	0.186	0.013	-0.148	0.062	0.197	0.022	0.201
-0.168	0.612	-0.901	-0.364	0.670	-0.647	-0.057	0.050	0.020	0.156	-0.020	-0.222	0.032	0.162	0.053	0.204
-0.183	0.531	-0.983	-0.362	0.671	-0.648	0.171	-0.306	0.131	0.138	-0.102	-0.305	0.017	0.081	0.135	0.223
-0.241	0.504	-1.003	-0.358	0.673	-0.647	0.332	-0.420	0.181	0.077	-0.131	-0.325	0.041	0.054	0.155	0.235
-0.107	0.516	-0.893	-0.355	0.679	-0.643	0.594	-0.399	0.183	0.208	-0.125	-0.220	0.094	0.065	0.045	0.244
-0.083	0.566	-0.889	-0.353	0.686	-0.636	0.649	-0.151	0.089	0.230	-0.083	-0.223	0.118	0.116	0.041	0.257
-0.118	0.632	-0.916	-0.348	0.694	-0.630	0.624	-0.353	-0.004	0.190	-0.024	-0.256	0.083	0.181	0.069	0.257
-0.068	0.713	-0.885	-0.345	0.700	-0.625	0.478	-0.135	-0.044	0.237	0.051	-0.230	0.134	0.263	0.038	0.239
-0.168	0.728	-0.834	-0.337	0.702	-0.627	0.202	-0.606	0.056	0.130	0.064	-0.177	0.034	0.278	0.012	0.209
-0.168	0.728	-0.834	-0.336	0.703	-0.627	0.118	-0.120	0.021	0.128	0.063	-0.178	0.035	0.278	0.012	0.173
-0.199	0.717	-0.798	-0.332	0.704	-0.628	0.046	-0.193	-0.022	0.094	0.051	-0.141	0.005	0.267	0.047	0.119
-0.249	0.748	-0.786	-0.328	0.704	-0.630	-0.024	-0.289	-0.058	0.039	0.082	-0.127	0.044	0.298	0.058	0.089
-0.283	0.740	-0.747	-0.321	0.705	-0.632	0.030	-0.382	-0.103	-0.002	0.074	-0.086	0.078	0.291	0.098	0.063
-0.264	0.767	-0.723	-0.315	0.705	-0.635	-0.012	-0.372	-0.091	0.011	0.101	-0.059	0.057	0.318	0.122	0.043
-0.253	0.763	-0.759	-0.308	0.704	-0.640	-0.130	-0.396	-0.101	0.016	0.098	-0.090	0.045	0.315	0.087	0.028
-0.249	0.744	-0.735	-0.302	0.701	-0.646	-0.268	-0.371	-0.089	0.013	0.082	-0.061	0.040	0.296	0.111	0.021
-0.280	0.721	-0.763	-0.295	0.696	-0.655	-0.444	-0.440	-0.092	-0.025	0.064	-0.079	0.070	0.273	0.084	0.005
-0.280	0.709	-0.759	-0.289	0.689	-0.665	-0.571	-0.405	-0.036	-0.031	0.060	-0.065	0.069	0.262	0.088	-0.016
-0.310	0.667	-0.735	-0.284	0.680	-0.676	-0.626	-0.308	-0.079	-0.067	0.026	-0.031	0.099	0.220	0.111	-0.027
-0.310	0.694	-0.739	-0.277	0.671	-0.687	-0.698	-0.416	-0.083	-0.073	0.062	-0.023	0.098	0.247	0.107	-0.054
-0.253	0.640	-0.719	-0.274	0.661	-0.698	-0.755	-0.149	-0.071	-0.019	0.018	0.008	0.040	0.194	0.127	-0.061
-0.384	0.636	-0.771	-0.267	0.651	-0.710	-0.712	-0.507	0.002	-0.156	0.024	-0.032	0.171	0.190	0.076	-0.065
-0.264	0.628	-0.739	-0.264	0.641	-0.720	-0.663	-0.229	0.044	-0.040	0.026	0.010	0.051	0.183	0.107	-0.068
-0.283	0.612	-0.715	-0.260	0.632	-0.730	-0.600	-0.360	0.075	-0.063	0.020	0.043	0.070	0.169	0.132	-0.077
-0.280	0.636	-0.708	-0.259	0.624	-0.737	-0.525	-0.170	0.136	-0.060	0.052	0.058	0.067	0.194	0.141	-0.059
-0.272	0.632	-0.735	-0.259	0.616	-0.744	-0.484	-0.215	0.178	-0.053	0.056	0.038	0.059	0.191	0.114	-0.064
-0.253	0.643	-0.755	-0.253	0.607	-0.753	-0.482	-0.573	0.217	-0.040	0.076	0.027	0.039	0.204	0.096	-0.050
-0.260	0.647	-0.731	-0.252	0.600	-0.759	-0.448	-0.167	0.135	-0.049	0.087	0.057	0.047	0.209	0.121	-0.046
-0.199	0.640	-0.759	-0.249	0.592	-0.767	-0.509	-0.310	0.141	0.010	0.088	0.037	0.014	0.202	0.094	-0.034
-0.257	0.593	-0.790	-0.243	0.582	-0.776	-0.617	-0.423	0.109	-0.053	0.052	0.015	0.044	0.156	0.063	-0.027
-0.191	0.570	-0.771	-0.245	0.571	-0.783	-0.672	0.089	0.028	0.014	0.039	0.042	0.022	0.133	0.084	-0.031
-0.207	0.477	-0.810	-0.240	0.560	-0.793	-0.665	-0.352	0.052	-0.007	-0.043	0.012	0.007	0.041	0.045	-0.028
-0.291	0.481	-0.842	-0.233	0.550	-0.802	-0.609	-0.420	0.001	-0.098	-0.029	-0.011	0.078	0.044	0.014	-0.018
-0.153	0.497	-0.778	-0.229	0.540	-0.810	-0.634	-0.244	-0.036	0.036	-0.003	0.060	0.061	0.060	0.078	-0.017
-0.176	0.497	-0.806	-0.224	0.529	-0.819	-0.711	-0.238	-0.031	0.009	0.008	0.042	0.039	0.060	0.051	-0.025
-0.180	0.512	-0.865	-0.221	0.517	-0.827	-0.701	-0.213	-0.016	0.001	0.035	-0.009	0.036	0.076	0.008	-0.019
-0.226	0.419	-0.849	-0.217	0.505	-0.835	-0.701	-0.253	0.004	-0.049	-0.046	0.015	0.010	0.017	0.008	-0.034
-0.226	0.419	-0.849	-0.214	0.494	-0.843	-0.672	-0.191	0.018	-0.052	-0.034	0.023	0.010	0.017	0.008	-0.034
-0.233	0.446	-0.869	-0.206	0.484	-0.851	-0.581	-0.480	0.063	-0.067	0.003	0.011	0.016	0.010	0.011	-0.035
-0.157	0.423	-0.853	-0.205	0.474	-0.856	-0.543	-0.087	0.013	0.009	-0.011	0.032	0.061	0.013	0.005	-0.032
-0.153	0.446	-0.861	-0.203	0.465	-0.861	-0.515	-0.062	-0.002	0.011	0.021	0.030	0.066	0.010	0.003	-0.017
-0.187	0.415	-0.865	-0.200	0.458	-0.866	-0.392	-0.232	0.010	-0.028	-0.003	0.030	0.031	0.021	0.007	-0.000
-0.118	0.377	-0.845	-0.199	0.453	-0.869	-0.320	-0.025	-0.017	0.041	-0.036	0.053	0.101	0.059	0.013	-0.007
-0.122	0.357	-0.845	-0.200	0.448	-0.872	-0.284	0.082	-0.025	0.038	-0.050	0.056	0.097	0.078	0.013	-0.014
-0.195	0.373	-0.897	-0.199	0.443	-0.874	-0.266	-0.043	0.029	-0.035	-0.030	0.007	0.025	0.063	0.038	0.002
-0.187	0.385	-0.889	-0.195	0.439	-0.877	-0.235	-0.243	0.020	-0.032	-0.014	0.018	0.033	0.051	0.030	-0.002
-0.087	0.369	-0.838	-0.199	0.435	-0.878	-0.194	0.253	-0.018	0.072	-0.026	0.070	0.134	0.067	0.022	-0.013
-0.149	0.373	-0.881	-0.199	0.432	-0.879	-0.139	0.014	0.018	0.011	-0.019	0.028	0.072	0.063	0.022	-0.011
-0.191	0.385	-0.885	-0.200	0.430	-0.880	-0.121	0.032	-0.001	-0.031	-0.005	0.025	0.030	0.052	0.025	-0.006
-0.180	0.400	-0.877	-0.201	0.428	-0.881	-0.115	0.083	0.010	-0.018	0.012	0.034	0.042	0.037	0.017	-0.016
-0.168	0.404	-0.905	-0.201	0.426	-0.882	-0.109	0.015	-0.046	-0.007	0.018	0.007	0.054	0.033	0.045	-0.017
-0.160	0.377	-0.869	-0.206	0.425	-0.882	-0.076	0.272	-0.045	0.005	-0.008	0.042	0.061	0.060	0.009	-0.015
-0.149	0.346	-0.865	-0.204	0.424	-0.883	-0.063	-0.110	0.025	0.015	-0.038	0.047	0.073	0.091	0.005	-0.003
-0.191	0.327	-0.901	-0.205	0.422	-0.883	-0.062	0.071	-0.012	-0.026	-0.056	0.012	0.030	0.111	0.040	-0.011
-0.118	0.338	-0.877	-0.206	0.423	-0.883	0.024	0.071	-0.008	0.048	-0.044	0.036	0.103	0.099	0.016	-0.015
-0.207	0.346	-0.877	-0.209	0.423	-0.882	0.048	0.174	0.005	-0.037	-0.037	0.035	0.015	0.091	0.016	-0.020
-0.195	0.385	-0.889	-0.211	0.424	-0.881	0.050	0.156	-0.019	-0.023	0.001	0.022	0.026	0.053	0.028	-0.019
-0.191	0.350	-0.873	-0.213	0.425	-0.880	0.074	0.082	-0.011	-0.018	-0.035	0.037	0.030	0.088	0.012	-0.025
-0.180	0.385	-0.853	-0.215	0.427	-0.878	0.082	0.185	-0.067	-0.004	-0.002	0.055	0.041	0.053	0.008	-0.031
-0.160	0.342	-0.869	-0.216	0.429	-0.877	0.099	0.086	-0.055	0.016	-0.047	0.038	0.059	0.096	0.007	-0.022
-0.245	0.319	-0.853	-0.220	0.431	-0.875	0.124	0.230	-0.094	-0.065	-0.072	0.052	0.025	0.119	0.009	-0.026
-0.149	0.361	-0.857	-0.222	0.433	-0.874	0.088	0.187	-0.107	0.033	-0.031	0.047	0.070	0.077	0.005	-0.034
-0.218	0.342	-0.865	-0.219	0.434	-0.874	0.041	-0.126	-0.082	-0.039	-0.052	0.039	0.001	0.097	0.003	-0.041
-0.230	0.365	-0.853	-0.220	0.435	-0.873	0.041	0.119	-0.126	-0.049	-0.029	0.050	0.012	0.074	0.009	-0.031
-0.199	0.412	-0.861	-0.221	0.436	-0.872	0.035	0.169	-0.168	-0.017	0.016	0.042	0.019	0.028	0.001	-0.047
-0.199	0.412	-0.861	-0.223	0.438	-0.871	0.069	0.176	-0.145	-0.016	0.014	0.040	0.018	0.028	0.001	-0.044
-0.237	0.388	-0.853	-0.222	0.440	-0.870	0.116	-0.028	-0.100	-0.055	-0.012	0.047	0.021	0.051	0.010	-0.028
-0.199	0.369	-0.845	-0.223	0.444	-0.868	0.193	0.117	-0.120	-0.016	-0.035	0.053	0.017	0.071	0.018	-0.024
-0.149	0.385	-0.849	-0.226	0.448	-0.865	0.215	0.249	-0.130	0.037	-0.024	0.046	0.067	0.055	0.014	-0.033
-0.199	0.400	-0.881	-0.228	0.453	-0.862	0.226	0.217	-0.129	-0.010	-0.012	0.012	0.016	0.040	0.017	-0.019
-0.257	0.427	-0.869	-0.227	0.457	-0.860	0.210	-0.026	-0.090	-0.069	0.011	0.022	0.042	0.013	0.005	-0.024
-0.176	0.446	-0.861	-0.231	0.461	-0.857	0.213	0.340	-0.163	0.016	0.026	0.027	0.038	0.006	0.003	-0.029
-0.249	0.412	-0.873	-0.231	0.464	-0.855	0.165	0.038	-0.112	-0.058	-0.012	0.013	0.036	0.029	0.009	-0.038
-0.195	0.423	-0.857	-0.233	0.467	-0.853	0.153	0.223	-0.155	-0.002	-0.004	0.027	0.017	0.017	0.007	-0.030
-0.245	0.404	-0.865	-0.232	0.470	-0.852	0.140	-0.012	-0.128	-0.053	-0.026	0.018	0.034	0.036	0.000	-0.030
-0.222	0.419	-0.849	-0.234	0.473	-0.849	0.147	0.218	-0.114	-0.027	-0.014	0.031	0.011	0.021	0.016	-0.026
-0.183	0.439	-0.865	-0.237	0.476	-0.847	0.114	0.234	-0.131	0.014	0.003	0.013	0.026	0.001	0.000	-0.018
-0.241	0.450	-0.889	-0.234	0.477	-0.847	0.043	-0.131	-0.100	-0.047	0.014	-0.010	0.032	0.011	0.023	-0.018
-0.137	0.450	-0.814	-0.234	0.478	-0.847	0.033	0.108	-0.101	0.058	0.013	0.064	0.071	0.011	0.052	-0.009
-0.249	0.439	-0.865	-0.236	0.478	-0.846	-0.019	0.137	-0.104	-0.053	0.001	0.013	0.042	0.000	0.002	-0.020
-0.180	0.462	-0.849	-0.237	0.479	-0.845	0.004	0.171	-0.139	0.018	0.024	0.028	0.026	0.024	0.018	-0.013
-0.241	0.454	-0.865	-0.237	0.478	-0.846	-0.039	0.034	-0.100	-0.044	0.016	0.012	0.036	0.017	0.003	-0.028
-0.191	0.454	-0.853	-0.235	0.477	-0.847	-0.101	-0.042	-0.103	0.004	0.017	0.025	0.013	0.018	0.015	-0.020
-0.245	0.423	-0.873	-0.235	0.475	-0.848	-0.118	0.077	-0.108	-0.049	-0.012	0.007	0.042	0.013	0.004	-0.023
-0.195	0.423	-0.849	-0.234	0.474	-0.849	-0.073	-0.022	-0.083	-0.001	-0.011	0.031	0.007	0.011	0.020	-0.017
-0.199	0.431	-0.857	-0.238	0.474	-0.848	-0.054	0.316	-0.104	-0.000	-0.003	0.022	0.002	0.002	0.013	-0.028
-0.203	0.439	-0.830	-0.244	0.473	-0.846	-0.054	0.405	-0.102	0.002	0.005	0.049	0.003	0.006	0.041	-0.029
-0.264	0.423	-0.869	-0.244	0.473	-0.847	-0.057	0.015	-0.065	-0.060	-0.009	0.010	0.066	0.008	0.002	-0.036
-0.257	0.439	-0.861	-0.246	0.472	-0.847	-0.074	0.175	-0.076	-0.050	0.007	0.018	0.059	0.008	0.010	-0.037
-0.249	0.439	-0.861	-0.245	0.471	-0.848	-0.043	-0.061	-0.059	-0.044	0.008	0.019	0.053	0.010	0.010	-0.037
-0.203	0.427	-0.834	-0.246	0.470	-0.847	-0.058	0.151	-0.066	0.004	-0.003	0.046	0.008	0.001	0.038	-0.033
-0.222	0.439	-0.865	-0.250	0.470	-0.847	-0.065	0.289	-0.098	-0.011	0.009	0.014	0.028	0.013	0.008	-0.030
-0.249	0.427	-0.865	-0.252	0.468	-0.847	-0.099	0.114	-0.049	-0.036	-0.001	0.015	0.056	0.003	0.008	-0.031
-0.249	0.427	-0.865	-0.253	0.467	-0.848	-0.105	0.099	-0.084	-0.035	0.001	0.015	0.058	0.005	0.009	-0.028
-0.253	0.396	-0.830	-0.253	0.464	-0.849	-0.180	0.079	-0.084	-0.038	-0.028	0.052	0.063	0.024	0.045	-0.036
-0.195	0.404	-0.830	-0.258	0.461	-0.849	-0.204	0.312	-0.084	0.024	-0.017	0.053	0.006	0.015	0.047	-0.033
-0.264	0.427	-0.849	-0.257	0.457	-0.851	-0.207	0.013	-0.056	-0.046	0.009	0.035	0.077	0.010	0.029	-0.026
-0.230	0.419	-0.838	-0.257	0.454	-0.853	-0.222	0.031	-0.048	-0.011	0.005	0.049	0.042	0.004	0.041	-0.027
-0.203	0.392	-0.842	-0.259	0.450	-0.854	-0.213	0.151	-0.051	0.018	-0.019	0.047	0.016	0.022	0.037	-0.032
-0.272	0.365	-0.845	-0.259	0.447	-0.856	-0.220	0.000	-0.012	-0.051	-0.043	0.045	0.085	0.048	0.034	-0.036
-0.230	0.369	-0.857	-0.261	0.443	-0.858	-0.220	0.120	-0.046	-0.007	-0.035	0.035	0.043	0.043	0.022	-0.038
-0.291	0.385	-0.861	-0.259	0.438	-0.861	-0.250	-0.092	-0.018	-0.070	-0.016	0.034	0.104	0.026	0.018	-0.048
-0.237	0.381	-0.838	-0.259	0.435	-0.862	-0.202	-0.013	-0.051	-0.017	-0.016	0.060	0.051	0.029	0.041	-0.042
-0.260	0.373	-0.865	-0.259	0.432	-0.864	-0.190	0.019	-0.012	-0.040	-0.021	0.034	0.074	0.036	0.013	-0.054
-0.245	0.361	-0.861	-0.260	0.429	-0.865	-0.151	0.056	-0.012	-0.023	-0.030	0.039	0.058	0.047	0.017	-0.039
-0.291	0.334	-0.873	-0.259	0.427	-0.866	-0.091	-0.061	0.003	-0.070	-0.055	0.029	0.104	0.074	0.005	-0.036
-0.210	0.342	-0.861	-0.258	0.427	-0.867	-0.030	-0.012	-0.001	0.010	-0.047	0.041	0.023	0.065	0.016	-0.031
-0.226	0.342	-0.861	-0.258	0.426	-0.867	-0.027	-0.027	0.021	-0.006	-0.047	0.042	0.038	0.064	0.016	-0.032
-0.230	0.385	-0.861	-0.261	0.426	-0.866	-0.003	0.164	0.010	-0.007	-0.004	0.041	0.042	0.020	0.016	-0.028
-0.253	0.357	-0.861	-0.260	0.426	-0.866	0.054	-0.072	0.026	-0.031	-0.032	0.041	0.065	0.046	0.016	-0.031
-0.283	0.369	-0.893	-0.265	0.428	-0.864	0.098	0.267	-0.001	-0.057	-0.022	0.007	0.096	0.033	0.015	-0.037
-0.241	0.342	-0.889	-0.265	0.428	-0.864	0.042	-0.010	0.053	-0.015	-0.049	0.011	0.054	0.059	0.011	-0.049
-0.291	0.357	-0.928	-0.267	0.427	-0.864	-0.029	0.077	0.067	-0.063	-0.032	-0.028	0.105	0.042	0.050	-0.053
-0.337	0.350	-0.960	-0.263	0.425	-0.866	-0.035	-0.310	0.151	-0.113	-0.038	-0.058	0.151	0.048	0.081	-0.047
-0.310	0.342	-0.956	-0.266	0.425	-0.865	0.023	0.124	0.097	-0.083	-0.046	-0.054	0.124	0.055	0.077	-0.051
-0.303	0.307	-1.015	-0.269	0.422	-0.865	-0.079	0.149	0.091	-0.072	-0.079	-0.113	0.117	0.089	0.136	-0.056
-0.303	0.296	-0.987	-0.270	0.419	-0.867	-0.127	-0.023	0.112	-0.071	-0.087	-0.084	0.118	0.099	0.108	-0.054
-0.318	0.357	-0.924	-0.269	0.417	-0.868	-0.061	-0.090	0.085	-0.087	-0.023	-0.020	0.134	0.037	0.045	-0.058
-0.291	0.415	-0.857	-0.265	0.416	-0.870	-0.051	-0.228	0.021	-0.064	0.035	0.048	0.107	0.022	0.023	-0.046
-0.280	0.400	-0.814	-0.266	0.417	-0.869	0.027	0.002	0.029	-0.051	0.019	0.091	0.096	0.007	0.066	-0.031
-0.191	0.396	-0.901	-0.267	0.417	-0.869	0.078	0.018	0.124	0.038	0.015	0.004	0.008	0.003	0.020	0.002
-0.191	0.396	-0.901	-0.271	0.418	-0.867	0.089	0.167	0.128	0.042	0.014	0.002	0.009	0.003	0.020	0.041
-0.149	0.388	-0.940	-0.271	0.417	-0.867	-0.016	0.007	0.075	0.085	0.007	-0.038	0.033	0.005	0.060	0.096
-0.153	0.261	-1.042	-0.270	0.414	-0.869	-0.144	-0.026	0.014	0.081	-0.118	-0.139	0.028	0.133	0.162	0.121
-0.091	0.203	-1.102	-0.271	0.409	-0.872	-0.290	0.057	-0.002	0.143	-0.170	-0.196	0.089	0.191	0.221	0.155
-0.145	0.203	-1.153	-0.263	0.405	-0.876	-0.157	-0.412	0.027	0.082	-0.167	-0.243	0.035	0.191	0.272	0.182
-0.060	0.280	-1.098	-0.258	0.405	-0.877	0.031	-0.245	-0.021	0.161	-0.090	-0.187	0.119	0.114	0.217	0.195
-0.041	0.284	-1.098	-0.255	0.408	-0.876	0.212	-0.117	-0.002	0.178	-0.089	-0.188	0.138	0.111	0.217	0.189
-0.095	0.292	-1.125	-0.250	0.413	-0.876	0.303	-0.309	0.053	0.119	-0.086	-0.216	0.084	0.104	0.245	0.185
-0.080	0.357	-1.062	-0.245	0.418	-0.875	0.327	-0.271	0.041	0.129	-0.025	-0.154	0.099	0.039	0.182	0.171
-0.110	0.404	-1.046	-0.240	0.422	-0.874	0.275	-0.275	0.066	0.094	0.017	-0.140	0.068	0.007	0.166	0.138
-0.091	0.427	-1.027	-0.237	0.425	-0.873	0.199	-0.179	0.078	0.110	0.038	-0.121	0.087	0.028	0.147	0.116
-0.164	0.446	-0.999	-0.233	0.427	-0.874	0.132	-0.282	0.087	0.033	0.055	-0.093	0.014	0.046	0.120	0.099
-0.149	0.450	-0.999	-0.228	0.428	-0.875	0.090	-0.302	0.106	0.043	0.058	-0.093	0.029	0.048	0.121	0.082
-0.107	0.404	-0.940	-0.226	0.429	-0.875	0.065	-0.166	0.098	0.083	0.011	-0.033	0.072	0.000	0.062	0.067
-0.145	0.412	-0.936	-0.223	0.428	-0.876	-0.003	-0.161	0.108	0.043	0.020	-0.029	0.033	0.006	0.060	0.049
-0.133	0.412	-0.964	-0.222	0.427	-0.877	-0.064	-0.095	0.035	0.053	0.021	-0.055	0.044	0.004	0.089	0.031
-0.230	0.377	-0.948	-0.218	0.425	-0.879	-0.098	-0.202	0.023	-0.047	-0.012	-0.038	0.053	0.033	0.074	0.002
-0.207	0.404	-0.940	-0.213	0.421	-0.881	-0.169	-0.305	0.041	-0.028	0.019	-0.027	0.030	0.007	0.067	-0.009
-0.241	0.385	-0.940	-0.205	0.417	-0.885	-0.219	-0.483	0.074	-0.071	0.004	-0.023	0.065	0.029	0.068	-0.007
-0.164	0.369	-0.885	-0.204	0.413	-0.887	-0.208	-0.072	0.029	0.005	-0.008	0.034	0.011	0.046	0.014	-0.004
-0.072	0.350	-0.881	-0.206	0.409	-0.889	-0.223	0.104	-0.010	0.099	-0.023	0.040	0.103	0.067	0.010	-0.015
-0.183	0.300	-0.924	-0.203	0.406	-0.891	-0.181	-0.178	0.003	-0.016	-0.070	-0.001	0.009	0.119	0.054	-0.005
-0.241	0.315	-0.905	-0.201	0.403	-0.893	-0.150	-0.072	-0.022	-0.075	-0.052	0.020	0.067	0.106	0.035	-0.021
-0.157	0.350	-0.897	-0.196	0.398	-0.896	-0.267	-0.286	0.012	0.005	-0.012	0.031	0.017	0.073	0.027	-0.036
-0.233	0.323	-0.877	-0.193	0.393	-0.899	-0.282	-0.177	-0.006	-0.075	-0.034	0.054	0.061	0.102	0.008	-0.032
-0.141	0.342	-0.897	-0.190	0.386	-0.903	-0.365	-0.154	-0.020	0.014	-0.008	0.038	0.031	0.085	0.028	-0.020
-0.133	0.342	-0.912	-0.185	0.378	-0.907	-0.432	-0.284	-0.020	0.017	0.000	0.026	0.039	0.087	0.044	-0.023
-0.149	0.365	-0.897	-0.184	0.370	-0.911	-0.457	0.011	-0.104	0.001	0.031	0.045	0.022	0.067	0.028	-0.004
-0.149	0.365	-0.897	-0.178	0.363	-0.915	-0.419	-0.251	-0.117	-0.005	0.039	0.049	0.022	0.069	0.029	-0.006
-0.133	0.350	-0.956	-0.172	0.356	-0.918	-0.420	-0.240	-0.192	0.005	0.030	-0.006	0.036	0.087	0.089	-0.009
-0.122	0.303	-0.901	-0.170	0.349	-0.922	-0.395	-0.079	-0.183	0.013	-0.009	0.052	0.047	0.136	0.035	0.001
-0.133	0.292	-0.932	-0.165	0.344	-0.924	-0.304	-0.182	-0.149	-0.002	-0.016	0.023	0.035	0.150	0.067	0.008
-0.068	0.253	-0.897	-0.163	0.341	-0.926	-0.186	-0.048	-0.127	0.061	-0.051	0.060	0.100	0.191	0.033	0.006
-0.095	0.230	-0.901	-0.164	0.340	-0.926	-0.048	0.105	-0.086	0.036	-0.073	0.056	0.073	0.217	0.038	0.007
-0.118	0.269	-0.920	-0.162	0.341	-0.926	0.040	-0.100	-0.067	0.010	-0.035	0.037	0.049	0.180	0.058	0.000
-0.114	0.303	-0.901	-0.163	0.344	-0.925	0.142	0.105	-0.108	0.015	-0.004	0.055	0.053	0.147	0.039	0.002
-0.153	0.280	-0.912	-0.158	0.348	-0.924	0.256	-0.254	-0.066	-0.028	-0.031	0.042	0.014	0.172	0.052	0.010
-0.060	0.280	-0.897	-0.159	0.353	-0.922	0.234	0.124	-0.074	0.066	-0.036	0.056	0.106	0.174	0.037	-0.001
-0.053	0.284	-0.897	-0.165	0.358	-0.919	0.265	0.361	-0.048	0.080	-0.037	0.053	0.113	0.172	0.037	0.007
-0.187	0.265	-0.928	-0.164	0.363	-0.917	0.318	-0.052	-0.012	-0.056	-0.062	0.020	0.023	0.192	0.069	0.019
-0.080	0.315	-0.905	-0.166	0.368	-0.915	0.275	0.123	-0.018	0.054	-0.016	0.041	0.085	0.143	0.046	0.013
-0.107	0.327	-0.924	-0.165	0.373	-0.913	0.266	-0.021	-0.046	0.026	-0.009	0.019	0.057	0.133	0.066	0.007
-0.107	0.311	-0.905	-0.166	0.378	-0.911	0.281	0.070	-0.045	0.027	-0.030	0.037	0.056	0.150	0.047	0.015
-0.083	0.292	-0.881	-0.169	0.383	-0.908	0.280	0.180	-0.077	0.053	-0.054	0.058	0.078	0.170	0.024	0.003
-0.145	0.284	-0.901	-0.169	0.388	-0.906	0.261	0.051	-0.072	-0.008	-0.067	0.036	0.016	0.178	0.044	0.010
-0.160	0.311	-0.920	-0.171	0.392	-0.904	0.204	0.128	-0.038	-0.021	-0.043	0.014	0.001	0.152	0.064	0.003
-0.068	0.315	-0.897	-0.170	0.394	-0.903	0.148	-0.016	-0.035	0.070	-0.042	0.037	0.090	0.149	0.040	-0.003
-0.153	0.323	-0.897	-0.174	0.397	-0.901	0.135	0.283	-0.081	-0.010	-0.037	0.035	0.005	0.142	0.041	-0.007
-0.133	0.369	-0.901	-0.175	0.399	-0.900	0.095	0.062	-0.078	0.010	0.008	0.030	0.024	0.095	0.045	0.003
-0.180	0.350	-0.912	-0.176	0.399	-0.900	-0.002	0.112	-0.103	-0.035	-0.012	0.018	0.024	0.115	0.056	-0.014
-0.091	0.338	-0.849	-0.176	0.400	-0.900	0.023	0.064	-0.116	0.053	-0.024	0.081	0.063	0.126	0.007	-0.008
-0.168	0.334	-0.893	-0.177	0.400	-0.899	0.030	0.080	-0.092	-0.023	-0.029	0.037	0.015	0.130	0.037	-0.007
-0.126	0.357	-0.905	-0.177	0.401	-0.899	0.031	0.054	-0.082	0.020	-0.006	0.025	0.027	0.106	0.049	-0.001
-0.133	0.354	-0.901	-0.179	0.401	-0.898	-0.011	0.141	-0.084	0.014	-0.010	0.028	0.018	0.109	0.045	-0.002
-0.145	0.323	-0.912	-0.178	0.401	-0.899	-0.036	-0.024	-0.064	0.001	-0.040	0.017	0.005	0.140	0.056	0.007
-0.110	0.315	-0.869	-0.178	0.401	-0.899	0.013	0.066	-0.055	0.036	-0.048	0.060	0.039	0.147	0.013	0.011
-0.110	0.315	-0.869	-0.180	0.402	-0.898	0.060	0.128	-0.079	0.038	-0.049	0.059	0.038	0.146	0.013	0.011
-0.110	0.373	-0.897	-0.182	0.403	-0.897	0.050	0.147	-0.076	0.040	0.008	0.031	0.037	0.087	0.040	0.013
-0.141	0.357	-0.912	-0.181	0.404	-0.896	0.070	0.026	-0.059	0.009	-0.009	0.014	0.005	0.101	0.056	0.006
-0.137	0.342	-0.909	-0.182	0.405	-0.896	0.035	0.059	-0.068	0.013	-0.025	0.018	0.008	0.116	0.052	0.006
-0.168	0.330	-0.909	-0.182	0.406	-0.896	0.033	0.027	-0.051	-0.017	-0.038	0.018	0.023	0.127	0.052	-0.002
-0.126	0.319	-0.889	-0.184	0.407	-0.895	0.066	0.182	-0.067	0.028	-0.051	0.036	0.018	0.137	0.032	-0.008
-0.160	0.354	-0.909	-0.184	0.407	-0.894	0.017	0.041	-0.072	-0.007	-0.017	0.016	0.018	0.102	0.052	-0.011
-0.168	0.334	-0.897	-0.183	0.408	-0.894	0.021	-0.040	-0.093	-0.016	-0.037	0.028	0.027	0.120	0.040	0.002
-0.149	0.330	-0.881	-0.183	0.409	-0.894	0.039	0.059	-0.089	0.003	-0.041	0.043	0.008	0.123	0.024	-0.008
-0.099	0.346	-0.897	-0.186	0.409	-0.893	0.030	0.189	-0.086	0.056	-0.027	0.027	0.041	0.106	0.040	-0.005
-0.180	0.342	-0.881	-0.186	0.411	-0.893	0.071	0.030	-0.075	-0.025	-0.032	0.042	0.041	0.109	0.024	-0.000
-0.137	0.346	-0.889	-0.187	0.412	-0.892	0.062	0.136	-0.072	0.019	-0.030	0.033	0.000	0.104	0.032	-0.001
-0.153	0.338	-0.897	-0.192	0.414	-0.890	0.074	0.290	-0.084	0.008	-0.039	0.023	0.016	0.111	0.040	-0.013
-0.172	0.330	-0.897	-0.193	0.415	-0.889	0.098	0.094	-0.093	-0.011	-0.048	0.022	0.036	0.118	0.039	-0.004
-0.172	0.354	-0.905	-0.192	0.418	-0.888	0.138	0.027	-0.107	-0.011	-0.028	0.013	0.036	0.093	0.047	0.004
-0.141	0.346	-0.885	-0.192	0.422	-0.886	0.188	0.058	-0.127	0.019	-0.039	0.031	0.006	0.100	0.028	-0.000
-0.107	0.354	-0.905	-0.192	0.425	-0.884	0.180	0.088	-0.152	0.054	-0.035	0.010	0.027	0.092	0.047	-0.001
-0.176	0.342	-0.885	-0.194	0.430	-0.882	0.245	0.161	-0.133	-0.014	-0.051	0.027	0.042	0.102	0.027	0.007
-0.187	0.342	-0.916	-0.195	0.435	-0.879	0.253	0.116	-0.100	-0.024	-0.055	-0.007	0.054	0.101	0.059	0.002
-0.126	0.354	-0.869	-0.194	0.440	-0.877	0.307	0.043	-0.125	0.037	-0.049	0.038	0.007	0.089	0.011	-0.005
-0.180	0.361	-0.893	-0.196	0.446	-0.873	0.332	0.175	-0.129	-0.015	-0.048	0.010	0.048	0.080	0.035	0.001
-0.137	0.361	-0.865	-0.196	0.453	-0.870	0.365	0.072	-0.111	0.028	-0.054	0.034	0.005	0.080	0.007	0.008
-0.160	0.373	-0.897	-0.197	0.459	-0.866	0.329	0.123	-0.116	0.005	-0.049	-0.001	0.029	0.068	0.039	0.003
-0.145	0.400	-0.877	-0.197	0.466	-0.863	0.379	0.074	-0.131	0.021	-0.028	0.015	0.014	0.040	0.019	0.000
-0.164	0.412	-0.873	-0.199	0.473	-0.859	0.369	0.183	-0.150	0.003	-0.023	0.015	0.034	0.028	0.015	-0.002
-0.199	0.385	-0.881	-0.199	0.480	-0.854	0.424	0.081	-0.153	-0.032	-0.058	0.003	0.069	0.055	0.023	-0.001
-0.160	0.377	-0.869	-0.200	0.489	-0.849	0.476	0.196	-0.161	0.009	-0.074	0.010	0.030	0.062	0.011	-0.001
-0.157	0.412	-0.861	-0.203	0.497	-0.843	0.496	0.244	-0.141	0.015	-0.048	0.012	0.026	0.027	0.003	-0.004
-0.157	0.412	-0.861	-0.202	0.507	-0.838	0.552	0.031	-0.118	0.014	-0.057	0.006	0.026	0.027	0.003	0.004
-0.187	0.462	-0.857	-0.202	0.517	-0.832	0.548	0.085	-0.145	-0.017	-0.016	0.004	0.057	0.024	0.000	0.006
-0.149	0.450	-0.838	-0.202	0.526	-0.826	0.547	0.097	-0.144	0.022	-0.037	0.018	0.018	0.012	0.020	0.002
-0.157	0.435	-0.842	-0.202	0.536	-0.820	0.590	0.113	-0.142	0.014	-0.062	0.008	0.026	0.003	0.016	0.005
-0.180	0.470	-0.849	-0.201	0.547	-0.813	0.624	0.027	-0.153	-0.010	-0.038	-0.007	0.049	0.032	0.008	0.010
-0.141	0.477	-0.834	-0.201	0.557	-0.805	0.640	0.125	-0.152	0.028	-0.041	0.001	0.011	0.040	0.024	0.002
-0.168	0.504	-0.842	-0.202	0.568	-0.798	0.643	0.175	-0.166	0.002	-0.025	-0.014	0.037	0.068	0.016	-0.008
-0.199	0.504	-0.818	-0.201	0.579	-0.790	0.662	0.067	-0.163	-0.029	-0.036	0.002	0.068	0.068	0.039	-0.008
-0.210	0.512	-0.822	-0.200	0.591	-0.782	0.704	0.020	-0.137	-0.042	-0.039	-0.011	0.080	0.076	0.034	-0.010
-0.187	0.524	-0.826	-0.198	0.602	-0.774	0.719	-0.055	-0.093	-0.021	-0.039	-0.024	0.057	0.088	0.030	-0.009
-0.145	0.535	-0.794	-0.198	0.614	-0.764	0.763	0.044	-0.079	0.021	-0.039	-0.002	0.015	0.100	0.061	-0.008
-0.160	0.547	-0.794	-0.198	0.626	-0.754	0.809	0.080	-0.093	0.005	-0.040	-0.012	0.030	0.111	0.060	-0.001
-0.203	0.574	-0.814	-0.196	0.638	-0.745	0.750	-0.059	-0.076	-0.038	-0.025	-0.041	0.072	0.139	0.040	-0.002
-0.172	0.570	-0.786	-0.196	0.649	-0.735	0.768	0.081	-0.082	-0.007	-0.040	-0.024	0.041	0.136	0.068	-0.009
-0.191	0.585	-0.771	-0.196	0.660	-0.725	0.760	0.020	-0.049	-0.027	-0.036	-0.018	0.060	0.152	0.084	-0.011
-0.195	0.628	-0.790	-0.194	0.671	-0.716	0.764	-0.118	-0.005	-0.032	-0.004	-0.047	0.063	0.195	0.064	-0.011
-0.176	0.628	-0.767	-0.193	0.683	-0.704	0.869	-0.035	-0.036	-0.014	-0.016	-0.035	0.043	0.196	0.087	-0.013
-0.199	0.643	-0.755	-0.191	0.696	-0.692	0.917	-0.091	-0.006	-0.038	-0.013	-0.035	0.065	0.213	0.099	-0.006
-0.183	0.670	-0.747	-0.192	0.708	-0.679	0.919	0.021	0.018	-0.022	0.001	-0.040	0.049	0.240	0.106	-0.002
-0.160	0.686	-0.739	-0.192	0.721	-0.666	0.955	-0.014	0.060	0.001	0.004	-0.046	0.025	0.255	0.113	-0.007
-0.172	0.690	-0.723	-0.192	0.733	-0.653	0.946	-0.084	0.056	-0.011	-0.004	-0.044	0.035	0.259	0.127	0.003
-0.210	0.690	-0.727	-0.191	0.745	-0.639	0.976	-0.176	0.068	-0.051	-0.016	-0.061	0.072	0.259	0.122	0.009
-0.157	0.740	-0.723	-0.191	0.756	-0.626	0.898	-0.110	0.084	0.003	0.023	-0.070	0.017	0.310	0.126	0.014
-0.172	0.748	-0.747	-0.192	0.766	-0.613	0.868	-0.039	0.104	-0.012	0.020	-0.106	0.031	0.318	0.101	0.019
-0.160	0.752	-0.743	-0.192	0.776	-0.601	0.825	-0.059	0.107	0.001	0.015	-0.115	0.017	0.323	0.105	0.026
-0.172	0.736	-0.747	-0.193	0.784	-0.591	0.742	-0.164	0.149	-0.010	-0.009	-0.129	0.027	0.308	0.101	0.022
-0.199	0.786	-0.719	-0.194	0.791	-0.580	0.741	-0.150	0.165	-0.037	0.033	-0.112	0.053	0.360	0.128	0.019
-0.195	0.837	-0.700	-0.197	0.800	-0.567	0.802	0.108	0.149	-0.030	0.075	-0.106	0.048	0.411	0.148	0.016
-0.195	0.837	-0.700	-0.197	0.807	-0.556	0.734	-0.265	0.195	-0.030	0.067	-0.116	0.046	0.413	0.147	0.018
-0.153	0.821	-0.609	-0.199	0.811	-0.549	0.444	-0.020	0.163	0.015	0.048	-0.033	0.003	0.398	0.238	0.024
-0.133	0.844	-0.601	-0.200	0.815	-0.544	0.348	-0.130	0.143	0.035	0.067	-0.030	0.018	0.423	0.245	0.033
-0.145	0.817	-0.609	-0.200	0.816	-0.542	0.199	-0.169	0.133	0.023	0.038	-0.040	0.007	0.397	0.237	0.047
-0.133	0.825	-0.625	-0.200	0.817	-0.541	0.122	-0.132	0.114	0.035	0.045	-0.057	0.019	0.406	0.221	0.068
-0.103	0.813	-0.629	-0.201	0.817	-0.540	0.062	-0.084	0.115	0.066	0.033	-0.062	0.050	0.395	0.217	0.085
-0.068	0.837	-0.680	-0.202	0.816	-0.542	-0.061	-0.034	0.098	0.102	0.057	-0.111	0.084	0.419	0.166	0.112
-0.091	0.775	-0.743	-0.199	0.814	-0.546	-0.150	-0.299	0.030	0.075	-0.003	-0.170	0.061	0.359	0.104	0.134
-0.037	0.779	-0.747	-0.195	0.811	-0.551	-0.234	-0.148	-0.073	0.126	0.003	-0.169	0.115	0.364	0.101	0.149
-0.060	0.759	-0.778	-0.191	0.810	-0.554	-0.109	-0.303	-0.035	0.098	-0.015	-0.197	0.092	0.346	0.071	0.156
-0.049	0.759	-0.771	-0.188	0.809	-0.557	-0.090	-0.231	0.006	0.107	-0.014	-0.187	0.103	0.347	0.080	0.167
-0.064	0.779	-0.834	-0.185	0.809	-0.558	0.058	-0.310	0.018	0.088	0.005	-0.249	0.088	0.367	0.019	0.164
-0.022	0.794	-0.778	-0.182	0.809	-0.559	0.039	-0.337	0.077	0.127	0.021	-0.193	0.130	0.384	0.076	0.168
-0.057	0.837	-0.810	-0.179	0.808	-0.561	-0.024	-0.328	0.099	0.090	0.064	-0.222	0.095	0.427	0.045	0.170
-0.026	0.844	-0.806	-0.175	0.806	-0.565	-0.123	-0.456	0.105	0.116	0.074	-0.214	0.126	0.435	0.050	0.167
-0.030	0.871	-0.810	-0.171	0.801	-0.573	-0.349	-0.471	0.124	0.108	0.105	-0.211	0.122	0.463	0.047	0.158
-0.022	0.883	-0.747	-0.168	0.796	-0.582	-0.469	-0.427	0.126	0.113	0.123	-0.138	0.129	0.475	0.111	0.143
-0.026	0.895	-0.719	-0.166	0.788	-0.594	-0.652	-0.295	0.105	0.107	0.142	-0.099	0.126	0.487	0.138	0.117
-0.068	0.868	-0.723	-0.161	0.778	-0.607	-0.719	-0.509	0.135	0.060	0.125	-0.091	0.084	0.460	0.135	0.093
-0.095	0.844	-0.700	-0.159	0.768	-0.620	-0.793	-0.340	0.133	0.030	0.111	-0.054	0.057	0.438	0.159	0.075
-0.076	0.821	-0.696	-0.155	0.757	-0.635	-0.861	-0.517	0.164	0.045	0.100	-0.035	0.077	0.414	0.163	0.053
-0.053	0.810	-0.672	-0.153	0.745	-0.650	-0.943	-0.210	0.121	0.067	0.100	0.003	0.101	0.403	0.188	0.037
-0.095	0.767	-0.700	-0.148	0.731	-0.666	-0.995	-0.490	0.105	0.020	0.071	-0.009	0.060	0.360	0.160	0.027
-0.095	0.752	-0.692	-0.141	0.717	-0.683	-1.071	-0.675	0.121	0.012	0.071	0.017	0.060	0.345	0.169	0.017
-0.110	0.763	-0.735	-0.135	0.699	-0.702	-1.233	-0.421	0.046	-0.009	0.100	-0.009	0.046	0.357	0.126	0.011
-0.087	0.701	-0.715	-0.133	0.682	-0.719	-1.253	-0.154	0.016	0.012	0.056	0.029	0.070	0.296	0.146	0.005
-0.053	0.663	-0.755	-0.124	0.663	-0.738	-1.265	-0.669	0.049	0.038	0.036	0.008	0.106	0.257	0.107	0.001
-0.080	0.547	-0.747	-0.115	0.645	-0.756	-1.205	-0.633	0.057	0.002	-0.062	0.033	0.080	0.142	0.115	-0.000
-0.080	0.547	-0.747	-0.115	0.627	-0.771	-1.169	-0.084	0.069	0.001	-0.043	0.048	0.080	0.143	0.115	0.004
-0.080	0.632	-0.790	-0.110	0.609	-0.785	-1.096	-0.418	0.133	-0.004	0.059	0.019	0.081	0.229	0.071	0.001
-0.022	0.647	-0.751	-0.107	0.592	-0.799	-1.095	-0.254	0.090	0.051	0.092	0.072	0.139	0.245	0.111	0.014
-0.030	0.597	-0.786	-0.101	0.573	-0.813	-1.144	-0.354	0.067	0.038	0.060	0.050	0.132	0.195	0.075	0.031
0.017	0.558	-0.798	-0.095	0.554	-0.827	-1.206	-0.368	0.020	0.078	0.041	0.053	0.178	0.157	0.064	0.034
0.047	0.555	-0.778	-0.096	0.533	-0.841	-1.241	0.043	-0.001	0.109	0.058	0.085	0.210	0.154	0.084	0.032
-0.037	0.520	-0.838	-0.091	0.512	-0.854	-1.255	-0.245	0.007	0.020	0.045	0.040	0.126	0.119	0.025	0.027
-0.026	0.477	-0.834	-0.090	0.490	-0.867	-1.257	-0.057	-0.003	0.030	0.024	0.056	0.137	0.077	0.029	0.027
-0.049	0.439	-0.881	-0.085	0.469	-0.879	-1.232	-0.288	-0.010	0.002	0.007	0.021	0.115	0.039	0.018	0.026
0.028	0.396	-0.861	-0.082	0.447	-0.891	-1.200	-0.114	-0.037	0.076	-0.014	0.052	0.192	0.003	0.001	0.029
0.051	0.404	-0.869	-0.079	0.427	-0.901	-1.148	-0.125	-0.066	0.096	0.014	0.055	0.216	0.005	0.006	0.030
0.001	0.373	-0.861	-0.078	0.409	-0.909	-1.017	-0.020	-0.055	0.045	0.001	0.071	0.166	0.025	0.002	0.023
0.001	0.357	-0.857	-0.079	0.392	-0.917	-0.921	0.130	-0.094	0.046	0.003	0.082	0.166	0.040	0.007	0.014
-0.057	0.292	-0.857	-0.080	0.377	-0.923	-0.819	0.030	-0.052	-0.011	-0.048	0.088	0.108	0.105	0.007	0.003
-0.018	0.300	-0.893	-0.079	0.363	-0.928	-0.738	-0.004	0.006	0.027	-0.026	0.059	0.147	0.096	0.028	0.006
0.005	0.284	-0.869	-0.080	0.353	-0.932	-0.554	0.027	-0.014	0.050	-0.031	0.086	0.170	0.111	0.005	0.011
0.028	0.272	-0.849	-0.084	0.344	-0.935	-0.444	0.251	-0.025	0.077	-0.034	0.109	0.193	0.122	0.015	0.022
0.020	0.257	-0.869	-0.088	0.338	-0.937	-0.344	0.239	0.018	0.074	-0.043	0.091	0.186	0.137	0.004	0.021
-0.014	0.249	-0.885	-0.095	0.333	-0.938	-0.241	0.371	0.002	0.046	-0.046	0.076	0.151	0.144	0.020	0.003
-0.030	0.261	-0.877	-0.094	0.329	-0.940	-0.178	-0.050	0.000	0.030	-0.031	0.085	0.136	0.131	0.011	0.006
-0.118	0.272	-0.889	-0.098	0.326	-0.940	-0.190	0.242	-0.014	-0.054	-0.016	0.074	0.048	0.119	0.023	0.013
0.032	0.280	-0.849	-0.102	0.322	-0.941	-0.186	0.223	-0.008	0.099	-0.005	0.115	0.198	0.111	0.016	0.020
0.036	0.257	-0.865	-0.110	0.320	-0.941	-0.150	0.489	-0.051	0.112	-0.025	0.099	0.202	0.133	0.001	0.011
0.017	0.222	-0.869	-0.112	0.317	-0.942	-0.156	0.131	-0.039	0.094	-0.057	0.096	0.182	0.167	0.003	0.032
-0.099	0.211	-0.869	-0.119	0.314	-0.942	-0.127	0.360	-0.064	-0.015	-0.066	0.096	0.067	0.178	0.003	0.029
-0.010	0.218	-0.838	-0.123	0.312	-0.942	-0.122	0.276	-0.063	0.078	-0.056	0.127	0.156	0.170	0.029	0.014
-0.026	0.238	-0.881	-0.130	0.310	-0.942	-0.094	0.412	-0.072	0.070	-0.035	0.084	0.140	0.150	0.014	0.005
-0.072	0.218	-0.869	-0.137	0.309	-0.941	-0.038	0.391	-0.068	0.031	-0.053	0.095	0.094	0.169	0.002	0.008
-0.072	0.218	-0.869	-0.147	0.310	-0.939	0.053	0.593	-0.087	0.041	-0.055	0.093	0.094	0.168	0.002	0.011
-0.126	0.226	-0.897	-0.152	0.312	-0.938	0.083	0.282	-0.065	-0.008	-0.048	0.064	0.040	0.160	0.030	0.004
-0.049	0.238	-0.865	-0.163	0.315	-0.935	0.156	0.613	-0.076	0.080	-0.040	0.093	0.117	0.148	0.002	0.013
-0.103	0.245	-0.877	-0.169	0.318	-0.933	0.147	0.343	-0.062	0.032	-0.035	0.079	0.064	0.140	0.010	0.007
-0.064	0.238	-0.857	-0.180	0.321	-0.930	0.157	0.622	-0.107	0.081	-0.046	0.095	0.102	0.147	0.010	0.017
-0.145	0.230	-0.853	-0.188	0.324	-0.927	0.147	0.484	-0.075	0.008	-0.056	0.097	0.021	0.154	0.014	0.000
-0.107	0.238	-0.857	-0.197	0.327	-0.925	0.139	0.512	-0.096	0.056	-0.051	0.090	0.060	0.146	0.010	0.006
-0.183	0.253	-0.865	-0.204	0.328	-0.922	0.096	0.411	-0.070	-0.014	-0.038	0.080	0.017	0.130	0.002	-0.007
-0.110	0.265	-0.834	-0.217	0.331	-0.918	0.110	0.776	-0.104	0.072	-0.028	0.108	0.056	0.118	0.034	-0.006
-0.195	0.280	-0.877	-0.226	0.332	-0.916	0.054	0.543	-0.088	-0.003	-0.014	0.061	0.028	0.102	0.009	-0.011
-0.187	0.280	-0.838	-0.237	0.334	-0.912	0.082	0.633	-0.080	0.016	-0.016	0.097	0.020	0.102	0.030	0.002
-0.191	0.272	-0.865	-0.244	0.335	-0.910	0.066	0.391	-0.071	0.018	-0.025	0.067	0.024	0.109	0.002	-0.002
-0.160	0.292	-0.849	-0.253	0.337	-0.907	0.074	0.545	-0.096	0.058	-0.008	0.080	0.006	0.089	0.018	-0.006
-0.187	0.280	-0.845	-0.262	0.338	-0.904	0.039	0.562	-0.075	0.041	-0.020	0.081	0.020	0.100	0.022	-0.004
-0.260	0.288	-0.861	-0.269	0.339	-0.902	0.018	0.371	-0.056	-0.026	-0.013	0.063	0.093	0.093	0.006	-0.018
-0.233	0.288	-0.873	-0.276	0.339	-0.899	0.017	0.435	-0.080	0.008	-0.014	0.049	0.066	0.092	0.006	-0.017
-0.307	0.276	-0.869	-0.282	0.340	-0.897	0.003	0.358	-0.055	-0.059	-0.026	0.051	0.139	0.104	0.002	-0.027
-0.191	0.296	-0.838	-0.289	0.339	-0.895	-0.039	0.407	-0.081	0.063	-0.006	0.080	0.024	0.084	0.030	-0.013
-0.283	0.311	-0.857	-0.295	0.338	-0.894	-0.085	0.391	-0.089	-0.023	0.010	0.059	0.116	0.069	0.010	-0.012
-0.214	0.311	-0.834	-0.305	0.337	-0.891	-0.102	0.625	-0.106	0.057	0.011	0.080	0.046	0.069	0.033	0.002
-0.260	0.311	-0.853	-0.309	0.334	-0.890	-0.183	0.242	-0.047	0.014	0.014	0.060	0.092	0.068	0.014	-0.016
-0.260	0.307	-0.869	-0.312	0.331	-0.890	-0.186	0.191	-0.048	0.017	0.013	0.044	0.092	0.072	0.002	-0.009
-0.330	0.245	-0.861	-0.318	0.327	-0.890	-0.204	0.317	-0.029	-0.047	-0.045	0.051	0.161	0.134	0.005	-0.012
-0.272	0.265	-0.853	-0.324	0.324	-0.889	-0.240	0.394	-0.079	0.018	-0.022	0.058	0.103	0.115	0.013	-0.018
-0.249	0.303	-0.826	-0.327	0.320	-0.889	-0.222	0.212	-0.080	0.044	0.020	0.086	0.080	0.076	0.041	-0.018
-0.322	0.288	-0.865	-0.333	0.317	-0.888	-0.206	0.324	-0.054	-0.024	0.008	0.046	0.153	0.092	0.001	-0.017
-0.276	0.272	-0.834	-0.337	0.313	-0.888	-0.207	0.264	-0.041	0.027	-0.005	0.077	0.107	0.108	0.032	-0.026
-0.349	0.292	-0.869	-0.340	0.310	-0.888	-0.218	0.197	-0.019	-0.043	0.018	0.042	0.179	0.088	0.003	-0.037
-0.349	0.292	-0.869	-0.345	0.306	-0.888	-0.226	0.256	-0.037	-0.039	0.022	0.041	0.180	0.089	0.004	-0.031
-0.345	0.238	-0.877	-0.347	0.303	-0.888	-0.167	0.137	-0.053	-0.033	-0.029	0.034	0.176	0.143	0.012	-0.037
-0.314	0.238	-0.873	-0.351	0.301	-0.887	-0.142	0.291	-0.089	0.002	-0.027	0.037	0.145	0.143	0.008	-0.029
-0.337	0.230	-0.869	-0.353	0.298	-0.887	-0.180	0.111	-0.062	-0.019	-0.032	0.041	0.168	0.151	0.005	-0.028
-0.322	0.199	-0.869	-0.357	0.295	-0.886	-0.175	0.246	-0.036	0.000	-0.060	0.040	0.152	0.183	0.005	-0.021
-0.368	0.218	-0.909	-0.356	0.292	-0.888	-0.144	-0.080	0.009	-0.047	-0.038	0.002	0.199	0.164	0.045	-0.025
-0.318	0.238	-0.873	-0.359	0.290	-0.887	-0.102	0.203	0.031	0.006	-0.017	0.037	0.149	0.145	0.010	-0.023
-0.345	0.257	-0.873	-0.363	0.289	-0.886	-0.066	0.184	0.020	-0.017	0.004	0.036	0.176	0.125	0.011	-0.022
-0.353	0.242	-0.889	-0.369	0.287	-0.884	-0.072	0.318	0.041	-0.019	-0.010	0.019	0.183	0.141	0.027	-0.022
-0.357	0.214	-0.928	-0.375	0.285	-0.882	-0.064	0.311	0.076	-0.017	-0.035	-0.023	0.187	0.169	0.067	-0.022
-0.414	0.176	-0.979	-0.376	0.283	-0.882	-0.033	0.024	0.103	-0.074	-0.072	-0.074	0.245	0.208	0.120	-0.025
-0.380	0.222	-0.983	-0.379	0.281	-0.881	-0.048	0.194	0.092	-0.036	-0.024	-0.079	0.210	0.161	0.125	-0.027
-0.414	0.214	-0.968	-0.382	0.278	-0.881	-0.100	0.131	0.127	-0.067	-0.029	-0.064	0.245	0.169	0.110	-0.036
-0.414	0.222	-0.975	-0.384	0.274	-0.882	-0.172	0.064	0.150	-0.066	-0.017	-0.071	0.245	0.162	0.119	-0.025
-0.422	0.164	-0.960	-0.383	0.270	-0.884	-0.168	-0.142	0.135	-0.075	-0.070	-0.053	0.252	0.220	0.105	-0.035
-0.368	0.157	-0.995	-0.386	0.263	-0.884	-0.323	0.157	0.091	-0.018	-0.071	-0.088	0.199	0.228	0.142	-0.032
-0.434	0.153	-0.964	-0.386	0.255	-0.887	-0.369	-0.036	0.069	-0.084	-0.068	-0.055	0.264	0.233	0.111	-0.035
-0.364	0.160	-0.877	-0.386	0.250	-0.888	-0.303	0.043	-0.002	-0.014	-0.055	0.033	0.195	0.225	0.026	-0.019
-0.384	0.153	-0.842	-0.389	0.246	-0.888	-0.217	0.178	-0.025	-0.031	-0.059	0.069	0.215	0.233	0.008	-0.017
-0.295	0.145	-0.822	-0.393	0.244	-0.887	-0.090	0.196	0.003	0.061	-0.064	0.087	0.126	0.242	0.027	0.023
-0.326	0.172	-0.897	-0.391	0.243	-0.888	-0.024	-0.095	0.052	0.029	-0.036	0.013	0.157	0.215	0.050	0.075
-0.222	0.226	-0.956	-0.394	0.244	-0.886	0.051	0.197	-0.018	0.136	0.017	-0.047	0.053	0.162	0.110	0.137
-0.141	0.203	-1.007	-0.398	0.243	-0.885	-0.034	0.251	-0.005	0.220	-0.006	-0.100	0.028	0.186	0.164	0.186
-0.137	0.157	-1.070	-0.398	0.240	-0.885	-0.132	0.027	0.039	0.223	-0.049	-0.162	0.032	0.233	0.229	0.231
-0.160	0.079	-1.169	-0.400	0.237	-0.886	-0.106	0.125	0.116	0.202	-0.123	-0.261	0.010	0.312	0.330	0.252
-0.203	0.072	-1.188	-0.401	0.235	-0.885	-0.013	0.126	0.105	0.162	-0.129	-0.281	0.032	0.320	0.353	0.258
-0.203	0.079	-1.220	-0.394	0.236	-0.888	0.083	-0.393	0.090	0.154	-0.122	-0.310	0.032	0.314	0.387	0.259
-0.157	0.129	-1.192	-0.385	0.239	-0.892	0.223	-0.479	0.014	0.191	-0.075	-0.279	0.015	0.265	0.363	0.258
-0.157	0.129	-1.192	-0.380	0.244	-0.892	0.271	-0.226	-0.020	0.186	-0.080	-0.278	0.015	0.266	0.366	0.254
-0.126	0.184	-1.149	-0.369	0.248	-0.896	0.251	-0.534	-0.006	0.206	-0.030	-0.232	0.047	0.213	0.326	0.254
-0.145	0.226	-1.121	-0.356	0.251	-0.900	0.194	-0.708	0.005	0.173	0.009	-0.200	0.027	0.171	0.302	0.241
-0.087	0.226	-1.046	-0.347	0.253	-0.903	0.106	-0.429	-0.028	0.222	0.007	-0.122	0.086	0.172	0.230	0.222
-0.103	0.253	-0.983	-0.341	0.254	-0.905	0.054	-0.294	0.004	0.200	0.034	-0.057	0.071	0.146	0.170	0.183
-0.145	0.265	-1.007	-0.338	0.255	-0.906	0.040	-0.125	-0.027	0.155	0.044	-0.081	0.029	0.135	0.197	0.152
-0.245	0.245	-1.019	-0.329	0.256	-0.909	0.074	-0.492	-0.038	0.045	0.023	-0.090	0.071	0.155	0.212	0.121
-0.226	0.234	-0.987	-0.321	0.259	-0.911	0.113	-0.390	-0.032	0.057	0.009	-0.056	0.051	0.168	0.183	0.094
-0.203	0.245	-0.983	-0.317	0.261	-0.912	0.115	-0.171	-0.050	0.076	0.019	-0.052	0.028	0.158	0.182	0.061
-0.230	0.234	-1.023	-0.314	0.263	-0.912	0.128	-0.158	-0.026	0.046	0.004	-0.091	0.054	0.171	0.225	0.054
-0.287	0.222	-0.987	-0.308	0.264	-0.914	0.074	-0.321	0.011	-0.018	-0.008	-0.055	0.112	0.184	0.192	0.030
-0.245	0.257	-0.995	-0.303	0.264	-0.915	-0.013	-0.240	-0.026	0.019	0.026	-0.061	0.069	0.151	0.204	0.011
-0.330	0.218	-0.995	-0.295	0.262	-0.919	-0.081	-0.455	0.037	-0.074	-0.011	-0.059	0.153	0.191	0.207	-0.015
-0.280	0.234	-0.987	-0.291	0.262	-0.920	-0.051	-0.230	-0.036	-0.028	0.006	-0.050	0.103	0.178	0.203	-0.026
-0.326	0.199	-0.979	-0.287	0.261	-0.922	-0.071	-0.184	-0.109	-0.078	-0.028	-0.041	0.149	0.215	0.199	-0.041
-0.291	0.172	-0.940	-0.272	0.260	-0.926	-0.054	-0.764	-0.111	-0.059	-0.054	0.003	0.114	0.245	0.163	-0.024
-0.245	0.110	-0.912	-0.261	0.260	-0.930	0.010	-0.567	-0.114	-0.024	-0.117	0.033	0.068	0.309	0.139	-0.021
-0.160	0.091	-0.901	-0.257	0.260	-0.931	-0.022	-0.169	-0.107	0.057	-0.136	0.046	0.016	0.331	0.131	-0.015
-0.191	0.176	-0.912	-0.248	0.260	-0.933	-0.003	-0.493	-0.033	0.017	-0.051	0.036	0.015	0.247	0.145	-0.012
-0.210	0.199	-0.869	-0.247	0.261	-0.933	0.066	-0.038	-0.008	-0.004	-0.029	0.079	0.034	0.226	0.105	-0.014
-0.233	0.226	-0.916	-0.243	0.261	-0.934	0.018	-0.220	0.059	-0.031	-0.001	0.032	0.057	0.201	0.155	-0.027
-0.253	0.249	-0.968	-0.242	0.263	-0.934	0.093	-0.067	-0.007	-0.051	0.020	-0.020	0.076	0.180	0.209	-0.028
-0.226	0.257	-0.940	-0.240	0.264	-0.934	0.062	-0.107	-0.030	-0.027	0.027	0.008	0.049	0.175	0.185	-0.040
-0.195	0.257	-0.940	-0.233	0.265	-0.936	0.017	-0.355	-0.043	-0.003	0.026	0.009	0.018	0.178	0.188	-0.028
-0.276	0.218	-0.920	-0.231	0.265	-0.936	0.022	-0.055	-0.078	-0.085	-0.013	0.029	0.100	0.220	0.172	-0.022
-0.160	0.253	-0.920	-0.232	0.266	-0.936	-0.002	0.089	-0.121	0.031	0.021	0.028	0.016	0.189	0.175	-0.013
-0.199	0.218	-0.964	-0.225	0.265	-0.938	-0.019	-0.396	-0.048	-0.015	-0.013	-0.013	0.022	0.228	0.222	-0.009
-0.172	0.214	-0.964	-0.226	0.266	-0.937	0.032	0.123	-0.075	0.014	-0.018	-0.014	0.005	0.236	0.225	0.006
-0.172	0.214	-0.964	-0.224	0.266	-0.938	-0.021	-0.112	-0.045	0.011	-0.018	-0.014	0.005	0.239	0.229	0.004
-0.199	0.199	-0.968	-0.220	0.266	-0.939	-0.003	-0.211	-0.044	-0.020	-0.033	-0.017	0.022	0.259	0.236	0.016
-0.160	0.191	-0.936	-0.219	0.266	-0.939	-0.021	0.006	-0.072	0.018	-0.041	0.015	0.017	0.271	0.208	0.012
-0.107	0.172	-0.893	-0.220	0.266	-0.938	0.029	0.096	-0.076	0.073	-0.061	0.058	0.071	0.294	0.168	0.012
-0.180	0.195	-0.960	-0.215	0.267	-0.939	0.053	-0.240	-0.071	-0.005	-0.039	-0.009	0.001	0.275	0.239	0.025
-0.160	0.203	-0.972	-0.212	0.269	-0.940	0.070	-0.131	-0.070	0.011	-0.033	-0.020	0.019	0.272	0.254	0.013
-0.107	0.211	-0.916	-0.216	0.272	-0.938	0.137	0.249	-0.154	0.069	-0.028	0.033	0.074	0.268	0.202	0.001
-0.237	0.214	-0.972	-0.212	0.275	-0.938	0.163	-0.163	-0.104	-0.065	-0.028	-0.022	0.056	0.268	0.260	0.007
-0.180	0.184	-0.948	-0.207	0.279	-0.938	0.187	-0.249	-0.072	-0.013	-0.062	0.002	0.001	0.302	0.240	0.011
-0.118	0.211	-0.901	-0.209	0.283	-0.936	0.196	0.148	-0.098	0.051	-0.039	0.047	0.064	0.279	0.195	0.007
-0.118	0.195	-0.920	-0.209	0.286	-0.935	0.176	0.045	-0.072	0.051	-0.058	0.026	0.065	0.298	0.218	0.012
-0.126	0.218	-0.909	-0.215	0.289	-0.933	0.167	0.337	-0.102	0.049	-0.038	0.036	0.058	0.279	0.209	0.014
-0.210	0.207	-0.956	-0.213	0.294	-0.932	0.247	-0.094	-0.072	-0.038	-0.054	-0.013	0.026	0.294	0.259	0.014
-0.168	0.218	-0.932	-0.210	0.298	-0.931	0.221	-0.080	-0.119	0.002	-0.047	0.010	0.016	0.286	0.237	0.005
-0.130	0.245	-0.920	-0.212	0.302	-0.930	0.143	0.132	-0.161	0.042	-0.023	0.021	0.055	0.263	0.228	-0.001
-0.168	0.245	-0.932	-0.204	0.304	-0.930	0.128	-0.362	-0.132	-0.004	-0.026	0.010	0.017	0.266	0.242	0.012
-0.141	0.211	-0.873	-0.208	0.309	-0.928	0.217	0.283	-0.188	0.027	-0.065	0.067	0.044	0.304	0.185	0.005
-0.130	0.222	-0.916	-0.211	0.314	-0.926	0.247	0.222	-0.167	0.042	-0.058	0.021	0.056	0.296	0.230	-0.002
-0.222	0.226	-0.960	-0.214	0.319	-0.923	0.253	0.227	-0.175	-0.047	-0.059	-0.025	0.036	0.295	0.275	0.002
-0.168	0.230	-0.897	-0.216	0.326	-0.920	0.326	0.192	-0.151	0.010	-0.062	0.036	0.018	0.294	0.214	0.002
-0.145	0.249	-0.873	-0.219	0.332	-0.917	0.328	0.223	-0.167	0.036	-0.049	0.057	0.042	0.277	0.191	0.000
-0.180	0.265	-0.932	-0.221	0.340	-0.914	0.383	0.152	-0.160	0.003	-0.041	-0.005	0.007	0.263	0.251	0.020
-0.157	0.245	-0.909	-0.224	0.348	-0.910	0.454	0.255	-0.160	0.030	-0.069	0.014	0.030	0.285	0.229	0.009
-0.110	0.253	-0.897	-0.225	0.358	-0.906	0.504	0.101	-0.159	0.076	-0.071	0.022	0.076	0.279	0.218	0.010
-0.257	0.253	-0.928	-0.226	0.370	-0.901	0.618	0.151	-0.164	-0.068	-0.082	-0.015	0.070	0.281	0.250	0.003
-0.160	0.300	-0.889	-0.226	0.382	-0.896	0.633	0.084	-0.162	0.029	-0.048	0.020	0.025	0.236	0.211	0.008
-0.214	0.323	-0.869	-0.229	0.394	-0.890	0.631	0.241	-0.209	-0.023	-0.037	0.034	0.029	0.214	0.192	0.006
-0.137	0.300	-0.881	-0.232	0.407	-0.884	0.692	0.275	-0.245	0.057	-0.073	0.016	0.048	0.239	0.204	0.014
-0.137	0.300	-0.881	-0.234	0.420	-0.877	0.683	0.289	-0.245	0.059	-0.086	0.009	0.047	0.240	0.205	0.010
-0.210	0.338	-0.869	-0.236	0.433	-0.870	0.729	0.215	-0.246	-0.012	-0.060	0.014	0.027	0.202	0.193	0.014
-0.203	0.357	-0.885	-0.237	0.447	-0.863	0.727	0.192	-0.262	-0.004	-0.055	-0.008	0.020	0.184	0.209	0.006
-0.191	0.357	-0.818	-0.238	0.461	-0.855	0.757	0.201	-0.236	0.008	-0.069	0.051	0.009	0.184	0.143	-0.012
-0.195	0.396	-0.857	-0.239	0.475	-0.847	0.795	0.177	-0.226	0.005	-0.045	0.004	0.014	0.146	0.182	-0.005
-0.237	0.385	-0.849	-0.239	0.491	-0.838	0.854	0.117	-0.233	-0.038	-0.071	0.004	0.056	0.159	0.175	-0.001
-0.172	0.427	-0.818	-0.240	0.506	-0.829	0.866	0.208	-0.237	0.028	-0.044	0.026	0.008	0.116	0.143	-0.009
-0.172	0.435	-0.806	-0.244	0.522	-0.817	0.926	0.429	-0.276	0.031	-0.053	0.027	0.008	0.109	0.131	-0.009
-0.257	0.439	-0.838	-0.242	0.539	-0.807	0.977	0.044	-0.273	-0.056	-0.066	-0.015	0.078	0.106	0.163	-0.002
-0.199	0.485	-0.810	-0.243	0.557	-0.794	1.011	0.270	-0.287	0.003	-0.037	0.001	0.021	0.060	0.136	-0.010
-0.203	0.524	-0.802	-0.242	0.574	-0.782	1.022	0.160	-0.266	-0.002	-0.015	-0.004	0.026	0.023	0.128	-0.008
-0.222	0.524	-0.778	-0.241	0.592	-0.769	1.088	0.154	-0.334	-0.023	-0.034	0.007	0.046	0.023	0.104	-0.002
-0.172	0.527	-0.778	-0.241	0.611	-0.754	1.104	0.314	-0.339	0.027	-0.048	-0.008	0.004	0.020	0.104	0.000
-0.222	0.539	-0.782	-0.239	0.629	-0.740	1.120	0.148	-0.327	-0.025	-0.054	-0.026	0.047	0.009	0.108	-0.004
-0.191	0.558	-0.759	-0.240	0.647	-0.724	1.150	0.314	-0.332	0.006	-0.053	-0.018	0.017	0.010	0.085	0.007
-0.230	0.566	-0.751	-0.239	0.665	-0.708	1.149	0.221	-0.299	-0.033	-0.063	-0.027	0.057	0.017	0.077	-0.002
-0.164	0.632	-0.719	-0.237	0.683	-0.691	1.186	0.201	-0.301	0.030	-0.015	-0.012	0.007	0.082	0.045	0.002
-0.230	0.651	-0.735	-0.235	0.700	-0.674	1.174	0.142	-0.325	-0.038	-0.013	-0.045	0.059	0.101	0.061	0.003
-0.199	0.647	-0.719	-0.232	0.717	-0.657	1.170	0.188	-0.355	-0.009	-0.034	-0.046	0.029	0.096	0.046	0.005
-0.176	0.667	-0.688	-0.228	0.734	-0.640	1.183	0.093	-0.343	0.010	-0.031	-0.032	0.007	0.115	0.014	0.004
-0.214	0.686	-0.680	-0.225	0.750	-0.622	1.185	0.153	-0.323	-0.032	-0.028	-0.042	0.046	0.133	0.006	0.019
-0.160	0.717	-0.648	-0.225	0.766	-0.603	1.156	0.358	-0.320	0.022	-0.013	-0.029	0.006	0.163	0.025	0.019
-0.130	0.732	-0.629	-0.222	0.780	-0.585	1.144	0.150	-0.296	0.049	-0.012	-0.028	0.036	0.177	0.045	0.010
-0.183	0.717	-0.613	-0.219	0.796	-0.564	1.230	0.211	-0.316	-0.007	-0.043	-0.033	0.018	0.161	0.060	0.012
-0.218	0.732	-0.605	-0.216	0.811	-0.543	1.287	0.163	-0.328	-0.046	-0.043	-0.046	0.054	0.175	0.068	0.005
-0.187	0.783	-0.589	-0.211	0.826	-0.523	1.268	0.032	-0.304	-0.019	-0.007	-0.052	0.024	0.225	0.083	-0.009
-0.187	0.794	-0.554	-0.208	0.840	-0.501	1.271	0.249	-0.314	-0.022	-0.010	-0.039	0.026	0.235	0.118	-0.011
-0.183	0.794	-0.514	-0.204	0.855	-0.478	1.331	0.139	-0.313	-0.022	-0.024	-0.022	0.023	0.234	0.157	-0.008
-0.183	0.794	-0.514	-0.201	0.868	-0.454	1.317	0.166	-0.300	-0.026	-0.037	-0.045	0.024	0.233	0.156	-0.013
-0.176	0.844	-0.479	-0.197	0.881	-0.430	1.354	0.195	-0.312	-0.022	-0.000	-0.034	0.017	0.282	0.191	-0.002
-0.199	0.848	-0.471	-0.192	0.893	-0.406	1.348	0.045	-0.308	-0.050	-0.009	-0.050	0.042	0.284	0.198	-0.000
-0.099	0.891	-0.424	-0.188	0.905	-0.381	1.339	0.250	-0.303	0.046	0.022	-0.028	0.058	0.325	0.245	0.001
-0.164	0.902	-0.420	-0.183	0.916	-0.357	1.328	0.037	-0.285	-0.024	0.023	-0.048	0.009	0.335	0.248	0.008
-0.157	0.914	-0.404	-0.178	0.926	-0.334	1.276	0.033	-0.278	-0.021	0.025	-0.056	0.002	0.346	0.264	0.014
-0.107	0.910	-0.333	-0.174	0.935	-0.310	1.259	0.142	-0.268	0.025	0.012	-0.009	0.046	0.340	0.335	0.004
-0.141	0.945	-0.341	-0.170	0.943	-0.286	1.263	0.185	-0.257	-0.014	0.038	-0.041	0.011	0.373	0.327	0.005
-0.141	0.941	-0.329	-0.166	0.951	-0.261	1.277	0.152	-0.243	-0.018	0.027	-0.054	0.011	0.368	0.339	0.004
-0.141	0.953	-0.306	-0.162	0.958	-0.237	1.282	0.030	-0.224	-0.022	0.031	-0.055	0.011	0.378	0.362	-0.002
-0.149	0.972	-0.294	-0.157	0.964	-0.213	1.280	-0.016	-0.225	-0.034	0.044	-0.068	0.004	0.396	0.373	0.002
-0.133	0.976	-0.258	-0.153	0.970	-0.189	1.245	-0.080	-0.196	-0.023	0.042	-0.056	0.019	0.398	0.407	-0.003
-0.099	1.007	-0.227	-0.150	0.975	-0.166	1.201	0.071	-0.195	0.008	0.068	-0.048	0.053	0.427	0.437	-0.003
-0.153	0.995	-0.207	-0.146	0.979	-0.143	1.175	0.045	-0.166	-0.049	0.052	-0.052	0.000	0.414	0.455	-0.001
-0.118	0.995	-0.187	-0.143	0.982	-0.121	1.127	0.018	-0.155	-0.017	0.049	-0.054	0.034	0.412	0.473	-0.007
-0.130	1.034	-0.199	-0.140	0.985	-0.099	1.134	0.039	-0.153	-0.032	0.085	-0.088	0.023	0.449	0.459	-0.013
-0.160	1.030	-0.160	-0.138	0.987	-0.075	1.196	-0.095	-0.095	-0.065	0.078	-0.072	0.008	0.443	0.497	0.007
-0.130	1.022	-0.144	-0.138	0.989	-0.051	1.250	-0.102	-0.008	-0.034	0.069	-0.080	0.023	0.434	0.511	0.012
-0.049	1.034	-0.132	-0.138	0.990	-0.029	1.138	0.009	0.006	0.047	0.079	-0.091	0.104	0.445	0.522	0.011
-0.110	1.007	-0.132	-0.139	0.990	-0.008	1.078	-0.069	0.043	-0.014	0.052	-0.112	0.043	0.416	0.521	0.015
-0.133	0.991	-0.097	-0.140	0.990	0.012	1.058	-0.132	0.045	-0.036	0.037	-0.097	0.021	0.400	0.555	0.019
-0.164	1.010	-0.105	-0.141	0.990	0.030	0.978	-0.194	0.069	-0.065	0.057	-0.123	0.010	0.418	0.547	0.008
-0.153	1.057	-0.160	-0.144	0.989	0.047	0.875	-0.068	0.122	-0.051	0.104	-0.195	0.001	0.463	0.491	0.006
-0.149	1.088	-0.120	-0.146	0.987	0.062	0.830	-0.216	0.123	-0.045	0.136	-0.171	0.005	0.493	0.529	0.013
-0.145	1.134	-0.089	-0.149	0.986	0.077	0.799	-0.105	0.122	-0.038	0.184	-0.154	0.009	0.538	0.560	0.016
-0.114	1.138	-0.038	-0.152	0.984	0.090	0.685	-0.096	0.166	-0.004	0.189	-0.115	0.039	0.541	0.610	0.004
-0.172	1.115	-0.053	-0.155	0.983	0.100	0.535	-0.022	0.171	-0.058	0.167	-0.141	0.019	0.516	0.594	-0.006
-0.203	1.068	-0.018	-0.160	0.982	0.105	0.336	-0.173	0.209	-0.085	0.122	-0.111	0.050	0.469	0.628	-0.008
-0.203	1.068	-0.018	-0.165	0.980	0.110	0.312	-0.447	0.234	-0.079	0.124	-0.116	0.051	0.468	0.627	-0.000
-0.149	1.103	0.022	-0.170	0.979	0.114	0.303	-0.353	0.219	-0.020	0.160	-0.080	0.002	0.501	0.666	0.025
-0.080	1.096	0.037	-0.174	0.978	0.116	0.170	-0.227	0.171	0.053	0.153	-0.067	0.071	0.492	0.681	0.062
-0.057	1.146	-0.038	-0.177	0.978	0.114	-0.073	-0.216	0.138	0.079	0.203	-0.139	0.094	0.540	0.605	0.108
-0.041	1.099	-0.077	-0.179	0.978	0.108	-0.229	-0.257	0.085	0.096	0.156	-0.172	0.109	0.492	0.566	0.144
-0.003	1.045	-0.124	-0.178	0.979	0.101	-0.290	-0.192	-0.011	0.135	0.101	-0.212	0.148	0.435	0.518	0.175
-0.030	1.003	-0.187	-0.178	0.980	0.093	-0.280	-0.380	-0.023	0.108	0.058	-0.267	0.120	0.391	0.454	0.190
0.024	1.010	-0.160	-0.177	0.980	0.087	-0.216	-0.218	-0.038	0.161	0.065	-0.234	0.174	0.397	0.481	0.199
-0.010	0.987	-0.168	-0.177	0.981	0.082	-0.193	-0.242	0.014	0.127	0.042	-0.236	0.139	0.373	0.473	0.203
-0.037	0.987	-0.227	-0.180	0.981	0.076	-0.187	-0.385	0.112	0.102	0.042	-0.289	0.112	0.371	0.412	0.210
-0.014	0.995	-0.223	-0.183	0.981	0.069	-0.250	-0.443	0.161	0.129	0.049	-0.278	0.135	0.377	0.416	0.216
0.001	1.053	-0.227	-0.186	0.981	0.059	-0.371	-0.467	0.127	0.146	0.107	-0.271	0.151	0.434	0.411	0.223
0.040	1.119	-0.231	-0.187	0.981	0.046	-0.498	-0.522	0.084	0.186	0.173	-0.262	0.189	0.498	0.406	0.223
0.028	1.146	-0.179	-0.188	0.982	0.031	-0.628	-0.493	0.062	0.175	0.199	-0.196	0.177	0.523	0.456	0.213
-0.003	1.192	-0.183	-0.188	0.982	0.013	-0.830	-0.293	0.018	0.144	0.245	-0.182	0.147	0.568	0.451	0.199
-0.030	1.173	-0.187	-0.188	0.982	-0.010	-1.063	-0.481	0.045	0.117	0.225	-0.162	0.120	0.546	0.446	0.157
-0.018	1.119	-0.164	-0.188	0.982	-0.034	-1.152	-0.298	0.050	0.128	0.172	-0.114	0.132	0.490	0.469	0.120
-0.126	1.126	-0.160	-0.189	0.980	-0.060	-1.248	-0.369	0.052	0.020	0.181	-0.083	0.024	0.496	0.472	0.097
-0.118	1.142	-0.160	-0.189	0.978	-0.088	-1.317	-0.514	0.071	0.028	0.199	-0.055	0.032	0.509	0.470	0.070
-0.064	1.126	-0.144	-0.189	0.975	-0.117	-1.379	-0.497	0.054	0.081	0.186	-0.010	0.087	0.491	0.485	0.037
-0.114	1.099	-0.160	-0.188	0.971	-0.147	-1.476	-0.463	0.027	0.030	0.163	0.004	0.037	0.462	0.468	0.031
-0.164	1.045	-0.223	-0.186	0.966	-0.180	-1.594	-0.468	0.000	-0.022	0.114	-0.026	0.013	0.406	0.404	0.011
-0.126	1.030	-0.246	-0.184	0.959	-0.215	-1.692	-0.473	0.002	0.014	0.105	-0.015	0.026	0.388	0.379	-0.014
-0.191	1.007	-0.254	-0.182	0.951	-0.249	-1.724	-0.466	0.005	-0.054	0.090	0.012	0.039	0.363	0.369	-0.029
-0.164	1.014	-0.242	-0.179	0.942	-0.284	-1.723	-0.572	0.014	-0.030	0.107	0.058	0.012	0.368	0.380	-0.041
-0.160	1.007	-0.258	-0.178	0.932	-0.317	-1.697	-0.479	0.077	-0.028	0.110	0.075	0.008	0.358	0.363	-0.047
-0.172	0.976	-0.262	-0.176	0.920	-0.350	-1.689	-0.455	0.109	-0.041	0.091	0.104	0.019	0.325	0.357	-0.041
-0.133	0.991	-0.369	-0.177	0.908	-0.381	-1.658	-0.320	0.151	-0.002	0.119	0.029	0.020	0.337	0.249	-0.030
-0.133	0.991	-0.369	-0.175	0.894	-0.413	-1.666	-0.535	0.175	-0.003	0.132	0.060	0.020	0.335	0.248	-0.025
-0.099	0.968	-0.400	-0.173	0.880	-0.443	-1.632	-0.419	0.096	0.029	0.123	0.059	0.054	0.309	0.214	-0.003
-0.118	0.956	-0.380	-0.173	0.864	-0.472	-1.664	-0.154	0.083	0.010	0.127	0.108	0.036	0.295	0.233	-0.023
-0.053	0.933	-0.416	-0.175	0.847	-0.501	-1.738	0.121	0.075	0.078	0.121	0.101	0.103	0.270	0.197	-0.023
-0.222	0.868	-0.479	-0.173	0.829	-0.531	-1.712	-0.353	0.099	-0.093	0.073	0.067	0.065	0.203	0.133	-0.031
-0.126	0.887	-0.503	-0.172	0.810	-0.560	-1.759	-0.261	0.072	0.001	0.112	0.073	0.031	0.220	0.107	-0.019
-0.133	0.806	-0.522	-0.170	0.789	-0.591	-1.863	-0.262	0.105	-0.008	0.053	0.084	0.023	0.136	0.086	-0.042
-0.057	0.740	-0.546	-0.173	0.766	-0.619	-1.861	0.183	0.047	0.072	0.010	0.088	0.100	0.068	0.061	-0.024
-0.210	0.686	-0.664	-0.169	0.741	-0.650	-1.892	-0.507	0.149	-0.086	-0.020	0.000	0.053	0.011	0.058	-0.025
-0.114	0.686	-0.617	-0.168	0.716	-0.677	-1.874	-0.114	0.076	0.010	0.005	0.075	0.045	0.007	0.012	-0.023
-0.145	0.663	-0.684	-0.166	0.691	-0.704	-1.849	-0.194	0.051	-0.023	0.008	0.035	0.015	0.020	0.080	-0.030
-0.122	0.643	-0.684	-0.163	0.667	-0.727	-1.682	-0.239	-0.002	-0.003	0.013	0.058	0.039	0.044	0.081	-0.020
-0.107	0.593	-0.751	-0.157	0.643	-0.750	-1.592	-0.371	0.001	0.006	-0.014	0.013	0.054	0.098	0.150	-0.019
-0.118	0.558	-0.719	-0.153	0.621	-0.769	-1.436	-0.255	0.008	-0.009	-0.027	0.063	0.043	0.137	0.120	-0.014
-0.099	0.570	-0.751	-0.149	0.600	-0.786	-1.337	-0.278	0.021	0.007	0.006	0.049	0.062	0.129	0.152	-0.013
-0.091	0.543	-0.763	-0.145	0.582	-0.800	-1.163	-0.276	0.001	0.010	-0.003	0.051	0.070	0.160	0.165	-0.007
-0.080	0.512	-0.708	-0.146	0.565	-0.812	-1.026	0.100	-0.043	0.023	-0.017	0.118	0.081	0.194	0.111	0.002
-0.049	0.504	-0.798	-0.141	0.550	-0.823	-0.949	-0.241	0.005	0.050	-0.010	0.038	0.111	0.206	0.202	-0.004
-0.064	0.450	-0.786	-0.140	0.536	-0.832	-0.825	-0.038	-0.016	0.034	-0.050	0.058	0.095	0.264	0.192	-0.003
-0.130	0.412	-0.814	-0.147	0.524	-0.839	-0.743	0.401	-0.020	-0.025	-0.076	0.037	0.029	0.306	0.220	-0.008
-0.087	0.423	-0.794	-0.145	0.512	-0.847	-0.675	-0.143	0.082	0.016	-0.053	0.064	0.070	0.298	0.202	-0.017
-0.133	0.419	-0.814	-0.149	0.503	-0.851	-0.510	0.241	-0.008	-0.026	-0.048	0.049	0.022	0.305	0.223	-0.021
-0.103	0.400	-0.826	-0.147	0.496	-0.856	-0.371	-0.148	0.024	0.003	-0.061	0.041	0.051	0.327	0.235	-0.016
-0.103	0.435	-0.830	-0.147	0.492	-0.858	-0.249	0.042	-0.035	0.003	-0.022	0.039	0.050	0.295	0.240	-0.018
-0.107	0.431	-0.838	-0.147	0.489	-0.860	-0.208	0.009	0.008	-0.000	-0.022	0.033	0.044	0.301	0.249	-0.012
-0.103	0.431	-0.798	-0.150	0.485	-0.862	-0.204	0.182	-0.007	0.007	-0.018	0.074	0.045	0.303	0.211	-0.015
-0.114	0.431	-0.853	-0.155	0.482	-0.862	-0.175	0.282	-0.024	-0.000	-0.015	0.019	0.032	0.305	0.268	-0.018
-0.137	0.404	-0.845	-0.160	0.479	-0.863	-0.157	0.343	-0.063	-0.018	-0.039	0.028	0.006	0.334	0.261	-0.016
-0.137	0.404	-0.845	-0.160	0.477	-0.864	-0.138	0.020	-0.033	-0.018	-0.037	0.029	0.004	0.336	0.262	-0.012
-0.107	0.396	-0.826	-0.162	0.475	-0.865	-0.121	0.193	-0.075	0.015	-0.042	0.049	0.032	0.347	0.244	-0.017
-0.118	0.400	-0.861	-0.164	0.473	-0.866	-0.133	0.135	-0.073	0.005	-0.036	0.014	0.018	0.345	0.281	-0.009
-0.149	0.388	-0.853	-0.166	0.471	-0.866	-0.086	0.130	-0.059	-0.024	-0.046	0.022	0.016	0.359	0.274	-0.012
-0.110	0.392	-0.853	-0.170	0.471	-0.866	-0.039	0.273	-0.072	0.019	-0.041	0.022	0.020	0.357	0.275	-0.011
-0.172	0.396	-0.873	-0.171	0.471	-0.865	0.029	0.090	-0.056	-0.042	-0.038	0.001	0.044	0.355	0.296	-0.015
-0.114	0.396	-0.818	-0.176	0.472	-0.864	0.065	0.353	-0.095	0.021	-0.039	0.055	0.011	0.357	0.242	-0.007
-0.160	0.404	-0.885	-0.175	0.474	-0.863	0.083	0.013	-0.061	-0.025	-0.033	-0.013	0.038	0.351	0.310	-0.016
-0.122	0.419	-0.853	-0.180	0.475	-0.861	0.070	0.349	-0.094	0.018	-0.019	0.016	0.003	0.336	0.280	-0.010
-0.168	0.419	-0.845	-0.180	0.478	-0.860	0.110	0.028	-0.096	-0.029	-0.021	0.023	0.052	0.337	0.273	-0.018
-0.149	0.446	-0.853	-0.184	0.479	-0.858	0.079	0.312	-0.161	-0.006	0.004	0.013	0.036	0.311	0.282	-0.012
-0.168	0.412	-0.818	-0.185	0.482	-0.857	0.123	0.152	-0.139	-0.024	-0.033	0.047	0.059	0.346	0.248	-0.014
-0.133	0.408	-0.861	-0.187	0.484	-0.855	0.087	0.200	-0.151	0.013	-0.038	0.002	0.027	0.351	0.292	-0.005
-0.149	0.415	-0.865	-0.190	0.486	-0.853	0.115	0.318	-0.159	0.001	-0.033	-0.004	0.046	0.343	0.297	-0.013
-0.133	0.427	-0.845	-0.189	0.489	-0.851	0.147	0.038	-0.150	0.015	-0.024	0.014	0.034	0.331	0.277	-0.016
-0.207	0.435	-0.849	-0.195	0.492	-0.848	0.159	0.442	-0.172	-0.052	-0.019	0.007	0.110	0.323	0.281	-0.022
-0.214	0.450	-0.865	-0.195	0.495	-0.847	0.158	0.044	-0.139	-0.060	-0.007	-0.010	0.122	0.306	0.297	-0.027
-0.183	0.454	-0.865	-0.196	0.498	-0.845	0.108	0.189	-0.146	-0.027	-0.006	-0.012	0.095	0.301	0.297	-0.038
-0.183	0.454	-0.853	-0.198	0.501	-0.843	0.148	0.203	-0.136	-0.025	-0.008	-0.002	0.099	0.300	0.285	-0.018
-0.214	0.439	-0.865	-0.202	0.503	-0.841	0.094	0.295	-0.128	-0.052	-0.026	-0.016	0.133	0.314	0.297	-0.017
-0.103	0.462	-0.830	-0.204	0.505	-0.839	0.116	0.202	-0.140	0.061	-0.005	0.017	0.025	0.289	0.261	-0.008
-0.230	0.450	-0.873	-0.206	0.507	-0.837	0.092	0.200	-0.102	-0.064	-0.018	-0.028	0.155	0.299	0.304	-0.012
-0.141	0.504	-0.842	-0.209	0.508	-0.836	0.054	0.237	-0.106	0.028	0.035	0.002	0.070	0.243	0.272	-0.012
-0.222	0.500	-0.853	-0.209	0.509	-0.835	0.021	0.094	-0.113	-0.053	0.030	-0.011	0.154	0.246	0.283	-0.033
-0.214	0.462	-0.853	-0.208	0.509	-0.835	0.004	-0.051	-0.102	-0.047	-0.009	-0.010	0.150	0.283	0.282	-0.027
-0.226	0.442	-0.834	-0.207	0.510	-0.835	0.020	0.064	-0.128	-0.059	-0.029	0.009	0.165	0.300	0.261	-0.028
-0.195	0.466	-0.857	-0.209	0.511	-0.834	0.027	0.189	-0.140	-0.026	-0.007	-0.015	0.138	0.275	0.284	-0.015
-0.137	0.470	-0.810	-0.211	0.511	-0.833	-0.028	0.207	-0.102	0.034	-0.003	0.031	0.084	0.269	0.235	-0.012
-0.137	0.470	-0.810	-0.211	0.511	-0.833	-0.026	0.091	-0.117	0.034	-0.003	0.031	0.087	0.267	0.233	-0.011
-0.207	0.446	-0.853	-0.212	0.511	-0.833	0.014	0.082	-0.125	-0.035	-0.027	-0.012	0.160	0.287	0.275	-0.013
-0.218	0.470	-0.834	-0.208	0.512	-0.833	0.028	-0.152	-0.118	-0.050	-0.005	0.008	0.175	0.261	0.254	-0.016
-0.195	0.470	-0.830	-0.208	0.513	-0.833	0.038	0.085	-0.140	-0.027	-0.006	0.011	0.156	0.258	0.248	-0.018
-0.172	0.473	-0.853	-0.210	0.515	-0.831	0.043	0.222	-0.174	-0.002	-0.003	-0.015	0.137	0.251	0.270	-0.009
-0.164	0.466	-0.849	-0.210	0.516	-0.830	0.052	0.133	-0.140	0.006	-0.012	-0.012	0.133	0.255	0.264	-0.007
-0.157	0.462	-0.849	-0.212	0.518	-0.829	0.073	0.211	-0.138	0.016	-0.017	-0.013	0.129	0.256	0.262	-0.002
-0.226	0.458	-0.861	-0.212	0.520	-0.828	0.093	0.088	-0.120	-0.053	-0.023	-0.027	0.202	0.257	0.272	-0.009
-0.183	0.458	-0.853	-0.214	0.522	-0.826	0.099	0.175	-0.154	-0.010	-0.025	-0.020	0.164	0.254	0.262	-0.014
-0.207	0.470	-0.834	-0.213	0.524	-0.825	0.118	0.047	-0.167	-0.034	-0.016	-0.002	0.191	0.239	0.240	-0.018
-0.187	0.477	-0.814	-0.214	0.527	-0.823	0.124	0.178	-0.187	-0.013	-0.011	0.016	0.175	0.227	0.218	-0.018
-0.176	0.466	-0.830	-0.213	0.530	-0.821	0.121	0.095	-0.189	-0.002	-0.025	-0.001	0.168	0.234	0.232	-0.019
-0.226	0.473	-0.865	-0.210	0.533	-0.820	0.159	-0.057	-0.178	-0.055	-0.021	-0.038	0.221	0.222	0.265	-0.009
-0.172	0.500	-0.802	-0.212	0.537	-0.817	0.189	0.231	-0.184	0.001	0.003	0.022	0.171	0.190	0.199	-0.005
-0.153	0.516	-0.822	-0.213	0.541	-0.814	0.203	0.228	-0.212	0.021	0.014	-0.001	0.156	0.170	0.217	-0.009
-0.172	0.481	-0.822	-0.213	0.546	-0.810	0.270	0.109	-0.212	0.001	-0.026	-0.004	0.180	0.201	0.214	-0.001
-0.191	0.473	-0.790	-0.214	0.551	-0.807	0.269	0.190	-0.185	-0.017	-0.039	0.024	0.204	0.204	0.180	-0.003
-0.172	0.493	-0.810	-0.216	0.557	-0.802	0.317	0.292	-0.182	0.005	-0.026	-0.000	0.188	0.180	0.197	-0.014
-0.214	0.520	-0.842	-0.218	0.563	-0.797	0.347	0.242	-0.173	-0.035	-0.005	-0.036	0.234	0.149	0.226	-0.019
-0.226	0.516	-0.838	-0.218	0.570	-0.792	0.390	0.137	-0.204	-0.047	-0.016	-0.037	0.249	0.147	0.219	-0.013
-0.210	0.516	-0.818	-0.215	0.577	-0.788	0.397	-0.011	-0.206	-0.034	-0.023	-0.022	0.238	0.143	0.198	-0.009
-0.164	0.531	-0.778	-0.216	0.584	-0.782	0.394	0.219	-0.225	0.013	-0.015	0.012	0.195	0.122	0.156	-0.011
-0.153	0.500	-0.786	-0.217	0.591	-0.777	0.401	0.237	-0.211	0.025	-0.053	-0.001	0.187	0.149	0.162	0.003
-0.222	0.531	-0.798	-0.220	0.598	-0.771	0.405	0.362	-0.210	-0.041	-0.029	-0.020	0.259	0.113	0.172	0.003
-0.145	0.555	-0.778	-0.223	0.606	-0.764	0.443	0.320	-0.213	0.039	-0.013	-0.007	0.186	0.086	0.150	0.000
-0.214	0.555	-0.771	-0.224	0.613	-0.757	0.459	0.238	-0.212	-0.030	-0.021	-0.005	0.259	0.082	0.141	-0.008
-0.195	0.551	-0.771	-0.225	0.621	-0.750	0.478	0.305	-0.219	-0.009	-0.033	-0.013	0.243	0.081	0.139	-0.004
-0.207	0.574	-0.759	-0.225	0.629	-0.744	0.483	0.140	-0.194	-0.020	-0.018	-0.007	0.258	0.054	0.126	-0.008
-0.207	0.574	-0.759	-0.227	0.638	-0.736	0.511	0.348	-0.221	-0.018	-0.026	-0.015	0.262	0.049	0.124	-0.009
-0.176	0.582	-0.743	-0.229	0.646	-0.728	0.509	0.303	-0.196	0.014	-0.027	-0.008	0.234	0.036	0.107	-0.014
-0.230	0.570	-0.739	-0.231	0.654	-0.720	0.526	0.286	-0.181	-0.038	-0.047	-0.012	0.292	0.043	0.102	-0.015
-0.237	0.597	-0.763	-0.232	0.663	-0.711	0.582	0.243	-0.191	-0.044	-0.029	-0.044	0.304	0.010	0.124	-0.023
-0.230	0.624	-0.739	-0.232	0.673	-0.703	0.600	0.185	-0.206	-0.037	-0.011	-0.029	0.301	0.022	0.098	-0.024
-0.249	0.624	-0.711	-0.231	0.682	-0.694	0.600	0.173	-0.208	-0.056	-0.020	-0.011	0.324	0.027	0.069	-0.018
-0.187	0.624	-0.708	-0.232	0.690	-0.685	0.558	0.268	-0.200	0.006	-0.028	-0.016	0.267	0.032	0.063	-0.024
-0.203	0.616	-0.696	-0.233	0.699	-0.676	0.581	0.260	-0.186	-0.009	-0.045	-0.013	0.287	0.029	0.049	0.000
-0.272	0.643	-0.727	-0.232	0.707	-0.668	0.587	0.052	-0.165	-0.079	-0.026	-0.053	0.361	0.061	0.079	0.000
-0.187	0.678	-0.672	-0.234	0.716	-0.658	0.575	0.371	-0.187	0.007	0.001	-0.008	0.280	0.100	0.022	0.000
Avg ODBA	3.583
Vec ODBA	2.415
Avg ELBA	1.001
Avg EPBA	0.231
Speed	ODBA	VeDBA	ELBA	EPBA	StrkSpGn	StrSpGn_L	ISI
6.200	3.583	2.415	1.001	0.231	0.540	0.496	2.691
MeanPeak	0.055072
MeanLong	0.050649
MeanISI	2.690909
