# Supplementary material for: Averaged Propulsive Body Acceleration (APBA) Can Be Calculated from Biologging Tags That Incorporate Gyroscopes and Accelerometers to Estimate Swimming Speed, Hydrodynamic Drag and Energy Expenditure for Steller Sea Lions
Source: PLoS One. 2016 Jun 10;11(6):e0157326. doi: 10.1371/journal.pone.0157326 (PMC4902303; doi:10.1371/journal.pone.0157326)
Supplement: S3 Data — Same components as S2. (ZIP) [file pone.0157326.s003.zip › HazyNov_18/hazy8_10506_4.csv]

rawAx	rawAy	rawAz	gravX	gravY	gravZ	gyrX	gyrY	gyrZ	estAx	estAy	estAz	odbX	odbY	odbZ	spk
-0.249	-0.334	-0.944	-0.112	-0.233	-0.966	0.593	-0.254	-0.106	-0.146	-0.095	0.035	0.014	0.254	0.032	-0.058
-0.083	-0.354	-0.932	-0.114	-0.221	-0.969	0.648	0.080	-0.120	0.021	-0.127	0.049	0.148	0.277	0.019	-0.077
-0.130	-0.191	-1.007	-0.119	-0.210	-0.970	0.541	0.218	-0.144	-0.020	0.024	-0.024	0.097	0.118	0.092	-0.055
-0.207	-0.288	-0.916	-0.111	-0.197	-0.974	0.709	-0.404	-0.043	-0.104	-0.086	0.071	0.015	0.220	0.000	-0.008
-0.083	-0.272	-0.916	-0.118	-0.185	-0.976	0.617	0.345	-0.086	0.026	-0.082	0.072	0.134	0.208	0.001	-0.016
0.005	-0.214	-0.928	-0.122	-0.172	-0.977	0.631	0.188	-0.124	0.118	-0.037	0.062	0.217	0.154	0.010	-0.017
-0.126	-0.280	-0.912	-0.122	-0.158	-0.980	0.755	0.007	-0.092	-0.012	-0.117	0.081	0.082	0.224	0.007	-0.014
-0.095	-0.176	-0.897	-0.123	-0.146	-0.982	0.589	0.020	-0.191	0.020	-0.025	0.098	0.109	0.124	0.023	-0.039
-0.264	-0.230	-1.098	-0.120	-0.135	-0.984	0.510	-0.221	-0.207	-0.152	-0.089	-0.101	0.063	0.182	0.179	-0.069
-0.214	-0.253	-0.916	-0.120	-0.120	-0.985	0.757	-0.050	-0.141	-0.103	-0.128	0.083	0.015	0.209	0.000	-0.074
-0.172	-0.214	-0.956	-0.126	-0.107	-0.986	0.696	0.293	-0.160	-0.054	-0.103	0.044	0.027	0.174	0.041	-0.087
-0.195	-0.098	-1.027	-0.128	-0.092	-0.988	0.725	0.071	-0.169	-0.075	-0.002	-0.025	0.002	0.062	0.114	-0.072
-0.207	0.006	-0.975	-0.136	-0.074	-0.988	0.883	0.365	-0.227	-0.078	0.084	0.026	0.010	0.038	0.064	-0.072
-0.095	-0.129	-0.802	-0.140	-0.062	-0.988	0.601	0.205	-0.116	0.038	-0.063	0.200	0.102	0.102	0.108	-0.064
-0.260	-0.153	-0.964	-0.148	-0.051	-0.988	0.562	0.383	-0.112	-0.119	-0.097	0.038	0.063	0.130	0.056	-0.071
-0.157	-0.052	-0.952	-0.157	-0.036	-0.987	0.709	0.437	-0.161	-0.007	-0.011	0.049	0.042	0.033	0.046	-0.058
-0.249	-0.091	-0.956	-0.167	-0.028	-0.986	0.427	0.528	-0.077	-0.088	-0.059	0.044	0.050	0.075	0.052	-0.039
-0.168	-0.153	-0.964	-0.173	-0.015	-0.985	0.634	0.266	-0.214	-0.002	-0.134	0.036	0.031	0.142	0.062	-0.016
-0.072	-0.052	-0.905	-0.180	-0.002	-0.984	0.632	0.395	-0.297	0.102	-0.047	0.094	0.127	0.046	0.004	-0.026
-0.172	-0.068	-0.940	-0.189	0.012	-0.982	0.645	0.456	-0.333	0.011	-0.076	0.057	0.027	0.066	0.040	-0.023
-0.210	-0.187	-0.826	-0.198	0.028	-0.980	0.794	0.444	-0.247	-0.018	-0.212	0.169	0.012	0.191	0.075	0.003
-0.195	-0.180	-0.731	-0.207	0.050	-0.977	1.104	0.458	-0.237	0.006	-0.226	0.261	0.004	0.188	0.169	-0.002
-0.003	-0.083	-0.778	-0.214	0.075	-0.974	1.240	0.401	-0.194	0.206	-0.154	0.211	0.196	0.095	0.121	0.008
-0.080	-0.044	-0.711	-0.222	0.098	-0.970	1.205	0.426	-0.186	0.137	-0.139	0.274	0.118	0.061	0.188	0.016
-0.080	-0.044	-0.711	-0.231	0.124	-0.965	1.288	0.517	-0.150	0.146	-0.165	0.269	0.117	0.065	0.187	0.053
-0.191	0.060	-0.735	-0.247	0.146	-0.958	1.192	0.802	0.061	0.050	-0.083	0.239	0.005	0.036	0.163	0.023
-0.068	0.129	-0.731	-0.267	0.170	-0.949	1.237	1.088	-0.117	0.194	-0.037	0.234	0.128	0.103	0.166	0.042
-0.222	0.106	-0.739	-0.277	0.192	-0.941	1.145	0.551	-0.084	0.050	-0.083	0.219	0.026	0.076	0.158	0.011
-0.095	0.160	-0.786	-0.295	0.212	-0.932	1.006	1.051	-0.145	0.196	-0.048	0.162	0.099	0.127	0.111	0.007
-0.380	0.118	-0.849	-0.298	0.231	-0.926	1.028	0.109	-0.053	-0.087	-0.110	0.093	0.186	0.081	0.050	-0.017
-0.314	0.222	-0.849	-0.294	0.244	-0.924	0.748	-0.242	0.174	-0.025	-0.018	0.091	0.122	0.181	0.050	-0.039
-0.237	0.319	-0.711	-0.306	0.260	-0.916	0.842	0.660	-0.091	0.063	0.062	0.221	0.046	0.274	0.188	-0.075
-0.364	0.272	-0.660	-0.315	0.272	-0.909	0.621	0.486	-0.026	-0.055	0.004	0.266	0.174	0.226	0.238	-0.098
-0.357	0.377	-0.865	-0.323	0.275	-0.905	0.189	0.450	0.023	-0.039	0.104	0.057	0.169	0.327	0.033	-0.103
-0.522	0.311	-0.810	-0.321	0.283	-0.904	0.397	-0.141	0.037	-0.206	0.032	0.110	0.336	0.258	0.088	-0.121
-0.353	0.303	-0.771	-0.324	0.287	-0.901	0.209	0.159	-0.055	-0.034	0.020	0.147	0.168	0.246	0.127	-0.118
-0.395	0.346	-0.802	-0.329	0.285	-0.900	-0.132	0.247	-0.022	-0.072	0.064	0.114	0.211	0.285	0.095	-0.117
-0.449	0.327	-0.897	-0.327	0.283	-0.902	-0.076	-0.128	0.083	-0.127	0.047	0.020	0.266	0.262	0.002	-0.069
-0.322	0.315	-0.786	-0.323	0.280	-0.904	-0.170	-0.230	0.041	-0.004	0.038	0.133	0.140	0.248	0.108	-0.054
-0.257	0.214	-0.778	-0.327	0.273	-0.905	-0.338	0.143	0.098	0.064	-0.056	0.142	0.075	0.143	0.116	-0.027
-0.337	0.257	-0.944	-0.331	0.266	-0.905	-0.299	0.200	0.189	-0.012	-0.007	-0.023	0.156	0.180	0.049	0.013
-0.295	0.334	-0.920	-0.333	0.261	-0.906	-0.260	0.091	0.103	0.032	0.076	0.001	0.115	0.254	0.026	0.025
-0.268	0.315	-0.940	-0.349	0.251	-0.903	-0.551	0.859	0.020	0.075	0.066	-0.022	0.089	0.230	0.046	-0.018
-0.407	0.242	-1.082	-0.365	0.241	-0.899	-0.593	0.942	-0.030	-0.047	0.004	-0.168	0.228	0.153	0.188	-0.068
-0.714	0.133	-1.236	-0.381	0.231	-0.895	-0.486	0.831	0.037	-0.339	-0.095	-0.326	0.537	0.041	0.342	-0.117
-0.691	0.052	-0.987	-0.389	0.222	-0.894	-0.408	0.379	0.116	-0.307	-0.167	-0.080	0.515	0.043	0.094	-0.176
-0.595	-0.048	-0.853	-0.387	0.216	-0.897	-0.229	-0.210	0.186	-0.213	-0.261	0.056	0.420	0.149	0.040	-0.189
-0.584	0.029	-0.834	-0.377	0.216	-0.901	0.107	-0.607	0.159	-0.211	-0.184	0.080	0.409	0.076	0.060	-0.131
-0.441	0.296	-0.995	-0.365	0.216	-0.906	0.063	-0.728	0.159	-0.081	0.083	-0.077	0.267	0.187	0.103	0.008
-0.333	0.350	-1.173	-0.341	0.211	-0.916	-0.272	-1.301	0.030	0.004	0.142	-0.245	0.161	0.237	0.282	0.195
0.020	0.218	-1.307	-0.326	0.203	-0.923	-0.464	-0.723	-0.087	0.343	0.019	-0.372	0.192	0.102	0.417	0.379
0.343	0.044	-1.322	-0.300	0.197	-0.933	-0.343	-1.274	-0.080	0.641	-0.149	-0.378	0.514	0.077	0.433	0.512
0.343	0.044	-1.322	-0.284	0.195	-0.939	-0.114	-0.683	-0.151	0.625	-0.147	-0.372	0.514	0.082	0.433	0.613
0.263	0.052	-1.338	-0.269	0.203	-0.941	0.418	-0.686	-0.139	0.530	-0.147	-0.386	0.432	0.079	0.450	0.611
0.255	0.129	-1.322	-0.255	0.215	-0.943	0.681	-0.667	-0.005	0.508	-0.083	-0.369	0.424	0.007	0.435	0.526
0.120	0.242	-1.236	-0.245	0.230	-0.942	0.738	-0.453	-0.051	0.364	0.015	-0.283	0.290	0.100	0.351	0.438
0.063	0.075	-1.019	-0.233	0.246	-0.941	0.907	-0.562	-0.052	0.295	-0.168	-0.067	0.231	0.071	0.135	0.359
0.036	0.141	-1.015	-0.226	0.262	-0.938	0.855	-0.354	0.015	0.261	-0.118	-0.065	0.203	0.010	0.132	0.302
-0.033	0.180	-1.121	-0.212	0.274	-0.938	0.687	-0.753	0.079	0.177	-0.091	-0.172	0.132	0.024	0.240	0.272
0.155	0.199	-0.845	-0.210	0.292	-0.933	0.924	0.009	-0.093	0.365	-0.089	0.099	0.320	0.038	0.034	0.264
0.105	0.269	-0.936	-0.205	0.305	-0.930	0.699	-0.260	0.029	0.309	-0.033	0.005	0.267	0.100	0.057	0.236
0.051	0.245	-0.999	-0.199	0.321	-0.926	0.878	-0.298	0.045	0.249	-0.072	-0.062	0.212	0.070	0.120	0.176
-0.057	0.288	-0.889	-0.206	0.334	-0.920	0.726	0.389	0.003	0.148	-0.042	0.042	0.102	0.105	0.010	0.083
-0.333	0.311	-1.042	-0.208	0.347	-0.914	0.739	0.117	-0.029	-0.127	-0.033	-0.118	0.177	0.122	0.165	0.011
-0.434	0.334	-1.062	-0.206	0.360	-0.910	0.747	-0.155	0.096	-0.228	-0.022	-0.142	0.278	0.140	0.187	-0.046
-0.280	0.342	-0.881	-0.207	0.372	-0.905	0.646	-0.011	0.087	-0.074	-0.025	0.034	0.124	0.141	0.008	-0.086
-0.233	0.303	-0.881	-0.208	0.382	-0.900	0.613	0.037	0.096	-0.026	-0.074	0.029	0.076	0.096	0.010	-0.065
-0.291	0.303	-0.897	-0.210	0.392	-0.895	0.608	0.064	0.060	-0.082	-0.085	0.008	0.133	0.090	0.027	-0.032
-0.137	0.327	-0.810	-0.204	0.402	-0.892	0.573	-0.376	0.043	0.065	-0.071	0.092	0.022	0.108	0.059	-0.013
-0.164	0.365	-0.794	-0.205	0.413	-0.887	0.557	0.134	-0.094	0.040	-0.043	0.103	0.003	0.140	0.074	0.008
-0.191	0.446	-0.905	-0.204	0.425	-0.882	0.673	-0.035	-0.042	0.012	0.027	-0.013	0.028	0.216	0.036	0.023
-0.114	0.508	-0.877	-0.199	0.433	-0.879	0.431	-0.271	0.012	0.084	0.081	0.012	0.049	0.272	0.009	0.012
-0.183	0.385	-0.838	-0.197	0.440	-0.876	0.382	-0.112	-0.069	0.012	-0.050	0.048	0.020	0.143	0.029	0.004
-0.249	0.385	-0.964	-0.195	0.449	-0.872	0.554	-0.031	-0.101	-0.055	-0.059	-0.083	0.086	0.135	0.096	-0.002
-0.280	0.462	-0.995	-0.193	0.458	-0.868	0.474	-0.133	-0.074	-0.089	0.010	-0.118	0.117	0.205	0.128	-0.028
-0.168	0.357	-0.790	-0.186	0.466	-0.865	0.477	-0.362	-0.056	0.016	-0.103	0.084	0.007	0.094	0.077	-0.034
-0.241	0.439	-0.849	-0.188	0.476	-0.859	0.540	0.215	-0.190	-0.055	-0.032	0.019	0.079	0.167	0.018	-0.031
-0.249	0.493	-0.932	-0.186	0.482	-0.856	0.360	-0.073	-0.054	-0.064	0.016	-0.067	0.087	0.214	0.065	-0.022
-0.191	0.493	-0.865	-0.185	0.488	-0.853	0.327	-0.046	-0.110	-0.009	0.010	-0.003	0.028	0.208	0.002	-0.019
-0.210	0.466	-0.956	-0.184	0.494	-0.850	0.313	-0.018	-0.064	-0.029	-0.022	-0.096	0.048	0.173	0.089	-0.014
-0.210	0.466	-0.956	-0.175	0.496	-0.850	0.171	-0.493	0.013	-0.037	-0.025	-0.096	0.049	0.165	0.090	-0.002
-0.187	0.385	-0.810	-0.173	0.504	-0.846	0.479	-0.088	-0.058	-0.016	-0.114	0.045	0.028	0.078	0.054	0.014
-0.203	0.605	-1.003	-0.174	0.509	-0.843	0.284	0.031	-0.025	-0.031	0.101	-0.151	0.044	0.292	0.141	0.013
-0.110	0.566	-0.901	-0.172	0.514	-0.841	0.249	-0.038	-0.125	0.059	0.058	-0.051	0.048	0.246	0.039	0.013
-0.153	0.481	-0.806	-0.173	0.520	-0.836	0.352	0.133	-0.107	0.018	-0.033	0.040	0.005	0.154	0.056	0.014
-0.210	0.520	-0.956	-0.169	0.522	-0.836	0.095	-0.176	-0.057	-0.043	0.003	-0.110	0.052	0.186	0.095	0.016
-0.191	0.512	-0.845	-0.167	0.526	-0.834	0.234	-0.080	-0.067	-0.026	-0.008	-0.002	0.033	0.172	0.015	0.000
-0.133	0.497	-0.842	-0.168	0.530	-0.831	0.266	0.075	-0.050	0.032	-0.029	-0.001	0.025	0.151	0.017	-0.001
-0.199	0.516	-0.909	-0.170	0.531	-0.830	0.028	0.119	-0.005	-0.031	-0.010	-0.068	0.041	0.165	0.051	-0.019
-0.218	0.512	-0.964	-0.170	0.532	-0.829	0.112	0.074	-0.064	-0.050	-0.016	-0.125	0.060	0.154	0.108	-0.011
-0.268	0.524	-0.853	-0.164	0.535	-0.829	0.126	-0.384	-0.034	-0.106	-0.007	-0.015	0.111	0.160	0.001	-0.015
-0.126	0.512	-0.806	-0.159	0.536	-0.829	0.078	-0.267	-0.005	0.032	-0.020	0.033	0.031	0.142	0.047	-0.002
-0.160	0.489	-0.889	-0.153	0.535	-0.831	-0.076	-0.333	-0.091	-0.009	-0.042	-0.048	0.003	0.113	0.037	0.002
-0.107	0.555	-0.905	-0.150	0.536	-0.831	0.077	-0.141	-0.081	0.041	0.022	-0.064	0.051	0.173	0.054	0.019
-0.153	0.566	-0.916	-0.148	0.537	-0.830	0.052	-0.056	-0.059	-0.006	0.032	-0.076	0.005	0.178	0.068	0.006
-0.130	0.454	-0.763	-0.149	0.536	-0.831	-0.098	0.133	-0.083	0.018	-0.079	0.078	0.029	0.060	0.084	-0.005
-0.195	0.466	-0.826	-0.149	0.534	-0.832	-0.098	0.049	-0.100	-0.047	-0.066	0.016	0.037	0.066	0.019	-0.019
-0.237	0.543	-0.952	-0.150	0.535	-0.832	0.009	0.118	-0.156	-0.089	0.010	-0.110	0.079	0.138	0.108	-0.021
-0.187	0.616	-0.905	-0.151	0.535	-0.831	-0.019	0.160	-0.156	-0.038	0.083	-0.063	0.028	0.205	0.062	-0.015
-0.114	0.531	-0.782	-0.147	0.532	-0.834	-0.189	-0.137	-0.091	0.032	0.001	0.062	0.045	0.115	0.058	-0.015
-0.091	0.485	-0.763	-0.147	0.529	-0.836	-0.228	0.071	-0.137	0.055	-0.043	0.084	0.067	0.063	0.076	0.004
-0.226	0.458	-0.897	-0.152	0.531	-0.833	0.114	0.483	-0.297	-0.074	-0.072	-0.053	0.068	0.030	0.060	0.015
-0.133	0.570	-0.968	-0.148	0.533	-0.833	0.056	-0.121	-0.182	0.014	0.038	-0.123	0.025	0.137	0.132	0.010
-0.145	0.636	-0.964	-0.145	0.530	-0.835	-0.185	-0.075	-0.210	-0.001	0.106	-0.117	0.013	0.197	0.130	0.002
-0.153	0.570	-0.845	-0.139	0.529	-0.837	-0.134	-0.191	-0.197	-0.014	0.042	0.003	0.005	0.126	0.013	0.008
-0.149	0.470	-0.830	-0.137	0.529	-0.838	-0.010	-0.017	-0.213	-0.013	-0.059	0.019	0.009	0.020	0.001	-0.016
-0.187	0.508	-0.924	-0.135	0.530	-0.837	0.044	0.038	-0.219	-0.052	-0.022	-0.076	0.030	0.053	0.094	-0.036
-0.218	0.643	-0.905	-0.131	0.526	-0.841	-0.294	-0.181	-0.167	-0.088	0.118	-0.053	0.060	0.183	0.076	-0.030
-0.218	0.643	-0.905	-0.131	0.519	-0.845	-0.447	0.138	-0.198	-0.087	0.124	-0.048	0.061	0.179	0.078	-0.031
-0.068	0.458	-0.751	-0.128	0.516	-0.847	-0.205	-0.060	-0.211	0.060	-0.058	0.108	0.088	0.012	0.074	-0.022
-0.157	0.415	-0.881	-0.121	0.516	-0.848	-0.039	-0.298	-0.194	-0.036	-0.101	-0.021	0.001	0.060	0.057	-0.001
-0.126	0.442	-0.948	-0.119	0.514	-0.849	-0.084	-0.026	-0.170	-0.007	-0.072	-0.087	0.029	0.037	0.126	0.023
-0.137	0.531	-1.054	-0.116	0.512	-0.851	-0.166	-0.082	-0.156	-0.021	0.019	-0.191	0.017	0.048	0.235	0.028
-0.114	0.570	-1.046	-0.107	0.504	-0.857	-0.439	-0.423	-0.180	-0.007	0.065	-0.178	0.040	0.082	0.227	0.036
-0.080	0.551	-0.968	-0.097	0.496	-0.863	-0.487	-0.475	-0.159	0.018	0.054	-0.093	0.074	0.058	0.149	0.038
-0.045	0.535	-0.794	-0.089	0.495	-0.865	-0.136	-0.301	-0.243	0.045	0.040	0.083	0.109	0.038	0.022	0.033
-0.026	0.442	-0.806	-0.085	0.495	-0.865	0.001	-0.108	-0.251	0.059	-0.053	0.071	0.127	0.059	0.009	0.011
-0.030	0.404	-0.786	-0.087	0.492	-0.866	-0.194	0.283	-0.272	0.057	-0.089	0.093	0.122	0.102	0.028	0.017
-0.160	0.450	-0.936	-0.080	0.489	-0.869	-0.211	-0.332	-0.156	-0.081	-0.039	-0.054	0.008	0.060	0.123	0.012
-0.022	0.531	-0.960	-0.075	0.486	-0.871	-0.177	-0.194	-0.133	0.053	0.045	-0.075	0.130	0.017	0.148	-0.003
-0.133	0.651	-1.011	-0.076	0.485	-0.871	-0.055	0.177	-0.192	-0.058	0.165	-0.125	0.018	0.132	0.200	-0.016
-0.133	0.620	-0.897	-0.083	0.487	-0.869	0.094	0.496	-0.164	-0.051	0.132	-0.012	0.017	0.097	0.086	0.002
-0.099	0.481	-0.810	-0.078	0.489	-0.869	0.090	-0.253	-0.104	-0.022	-0.009	0.074	0.053	0.047	0.001	-0.020
0.005	0.342	-0.775	-0.076	0.487	-0.870	-0.117	-0.078	-0.008	0.080	-0.146	0.112	0.157	0.190	0.036	-0.005
-0.083	0.307	-0.814	-0.071	0.484	-0.872	-0.152	-0.273	-0.010	-0.014	-0.178	0.075	0.068	0.229	0.003	-0.012
-0.010	0.315	-0.901	-0.078	0.486	-0.870	0.152	0.434	-0.113	0.066	-0.172	-0.013	0.141	0.224	0.091	0.016
-0.191	0.408	-0.968	-0.077	0.493	-0.867	0.377	-0.002	-0.060	-0.116	-0.086	-0.084	0.040	0.133	0.158	0.009
0.020	0.477	-0.912	-0.072	0.504	-0.861	0.666	-0.250	-0.058	0.091	-0.028	-0.034	0.170	0.067	0.103	0.026
-0.091	0.500	-0.897	-0.082	0.518	-0.852	0.781	0.647	-0.120	-0.011	-0.018	-0.027	0.058	0.047	0.087	0.026
-0.030	0.555	-0.857	-0.089	0.530	-0.843	0.718	0.400	-0.000	0.057	0.023	0.004	0.118	0.005	0.048	0.052
0.040	0.404	-0.708	-0.088	0.540	-0.837	0.610	-0.073	0.080	0.125	-0.137	0.148	0.186	0.148	0.100	0.032
0.024	0.388	-0.660	-0.098	0.552	-0.828	0.740	0.655	-0.053	0.120	-0.165	0.186	0.171	0.164	0.148	0.058
-0.060	0.388	-0.700	-0.108	0.567	-0.816	0.924	0.736	-0.142	0.046	-0.181	0.135	0.085	0.166	0.109	0.071
0.055	0.431	-0.735	-0.120	0.583	-0.803	0.979	0.783	-0.071	0.173	-0.154	0.087	0.200	0.126	0.073	0.060
0.009	0.508	-0.759	-0.133	0.596	-0.792	0.799	1.012	-0.181	0.140	-0.090	0.051	0.151	0.050	0.049	0.043
-0.057	0.516	-0.609	-0.145	0.606	-0.783	0.560	0.776	-0.079	0.086	-0.092	0.193	0.084	0.044	0.198	0.024
-0.118	0.562	-0.601	-0.150	0.614	-0.775	0.529	0.377	-0.062	0.030	-0.054	0.193	0.021	0.002	0.204	-0.007
-0.164	0.527	-0.507	-0.157	0.630	-0.761	0.947	0.654	-0.226	-0.009	-0.104	0.273	0.027	0.034	0.298	-0.018
-0.149	0.481	-0.668	-0.163	0.641	-0.750	0.754	0.441	-0.080	0.012	-0.162	0.101	0.014	0.081	0.135	-0.032
-0.087	0.670	-0.711	-0.168	0.648	-0.743	0.438	0.473	-0.120	0.079	0.020	0.050	0.047	0.107	0.092	-0.029
-0.199	0.690	-0.660	-0.175	0.653	-0.737	0.299	0.509	-0.025	-0.025	0.035	0.096	0.066	0.124	0.142	-0.023
-0.168	0.694	-0.637	-0.183	0.660	-0.729	0.432	0.675	-0.140	0.014	0.032	0.111	0.037	0.126	0.164	-0.013
-0.183	0.636	-0.538	-0.187	0.666	-0.722	0.417	0.301	-0.080	0.002	-0.033	0.203	0.053	0.067	0.261	-0.058
-0.099	0.574	-0.558	-0.194	0.671	-0.716	0.273	0.553	-0.061	0.093	-0.099	0.178	0.030	0.004	0.238	-0.067
-0.360	0.605	-0.668	-0.200	0.673	-0.712	0.168	0.446	-0.040	-0.162	-0.071	0.063	0.236	0.032	0.124	-0.043
-0.272	0.663	-0.617	-0.206	0.677	-0.706	0.241	0.639	-0.219	-0.067	-0.017	0.109	0.151	0.086	0.173	-0.058
-0.087	0.725	-0.660	-0.211	0.681	-0.701	0.188	0.536	-0.221	0.122	0.041	0.060	0.031	0.144	0.128	-0.101
-0.345	0.674	-0.652	-0.215	0.686	-0.696	0.274	0.393	-0.126	-0.131	-0.014	0.062	0.230	0.090	0.134	-0.067
-0.326	0.539	-0.455	-0.217	0.691	-0.689	0.369	0.222	-0.090	-0.110	-0.155	0.253	0.211	0.046	0.329	-0.065
-0.141	0.535	-0.471	-0.223	0.693	-0.686	0.077	0.500	-0.093	0.081	-0.160	0.234	0.026	0.052	0.311	-0.104
-0.276	0.508	-0.577	-0.227	0.694	-0.683	0.120	0.325	-0.042	-0.050	-0.189	0.125	0.159	0.081	0.201	-0.081
-0.283	0.578	-0.554	-0.229	0.698	-0.678	0.260	0.281	-0.095	-0.055	-0.123	0.143	0.164	0.016	0.221	-0.050
-0.291	0.752	-0.755	-0.234	0.702	-0.672	0.256	0.513	-0.145	-0.057	0.047	-0.064	0.169	0.153	0.017	-0.069
-0.303	0.748	-0.763	-0.240	0.710	-0.662	0.574	0.552	-0.125	-0.063	0.035	-0.082	0.179	0.145	0.005	-0.058
-0.333	0.632	-0.633	-0.244	0.717	-0.653	0.487	0.357	-0.063	-0.090	-0.088	0.039	0.208	0.026	0.131	-0.039
-0.237	0.647	-0.530	-0.247	0.723	-0.645	0.464	0.163	0.047	0.009	-0.078	0.134	0.111	0.039	0.229	-0.024
-0.249	0.605	-0.644	-0.251	0.727	-0.639	0.379	0.113	0.180	0.002	-0.124	0.014	0.122	0.006	0.113	-0.013
-0.218	0.609	-0.684	-0.255	0.732	-0.631	0.519	0.137	0.136	0.036	-0.126	-0.034	0.091	0.004	0.071	-0.005
-0.272	0.624	-0.731	-0.264	0.737	-0.622	0.473	0.467	0.216	-0.008	-0.115	-0.091	0.144	0.009	0.022	0.009
-0.384	0.701	-0.775	-0.273	0.743	-0.611	0.623	0.408	0.242	-0.111	-0.044	-0.146	0.253	0.083	0.022	0.015
-0.326	0.736	-0.826	-0.283	0.749	-0.600	0.626	0.492	0.281	-0.042	-0.015	-0.208	0.194	0.114	0.074	0.014
-0.380	0.771	-0.924	-0.295	0.750	-0.592	0.321	0.537	0.385	-0.084	0.018	-0.314	0.247	0.145	0.175	-0.011
-0.380	0.771	-0.924	-0.308	0.750	-0.586	0.218	0.589	0.370	-0.071	0.018	-0.321	0.246	0.142	0.177	-0.025
-0.410	0.647	-0.546	-0.314	0.750	-0.582	0.153	0.235	0.230	-0.095	-0.106	0.054	0.277	0.014	0.198	-0.037
-0.437	0.574	-0.566	-0.317	0.749	-0.582	0.077	-0.180	0.272	-0.119	-0.178	0.034	0.305	0.062	0.175	-0.013
-0.360	0.698	-0.617	-0.319	0.748	-0.582	0.156	-0.277	0.353	-0.040	-0.054	-0.018	0.228	0.059	0.122	0.050
-0.241	0.817	-0.838	-0.315	0.748	-0.585	0.119	-0.654	0.252	0.075	0.067	-0.236	0.110	0.176	0.100	0.154
-0.057	0.813	-0.987	-0.308	0.746	-0.591	-0.061	-0.633	0.092	0.253	0.064	-0.380	0.073	0.170	0.251	0.278
-0.033	0.674	-1.113	-0.299	0.741	-0.601	-0.361	-0.656	0.034	0.268	-0.070	-0.495	0.096	0.028	0.378	0.385
0.059	0.582	-1.165	-0.290	0.734	-0.614	-0.501	-0.668	-0.012	0.351	-0.156	-0.534	0.186	0.066	0.430	0.505
0.047	0.493	-1.247	-0.274	0.731	-0.625	-0.140	-1.293	0.060	0.323	-0.242	-0.606	0.173	0.157	0.514	0.563
0.363	0.520	-1.165	-0.260	0.736	-0.625	0.389	-0.815	-0.111	0.625	-0.219	-0.523	0.486	0.131	0.433	0.630
0.286	0.647	-1.121	-0.245	0.741	-0.626	0.463	-1.220	0.106	0.533	-0.096	-0.479	0.408	0.005	0.390	0.658
0.436	0.767	-1.031	-0.232	0.745	-0.626	0.405	-1.086	0.188	0.670	0.019	-0.388	0.557	0.111	0.301	0.646
0.359	0.763	-0.952	-0.225	0.749	-0.624	0.366	-0.531	0.076	0.586	0.012	-0.311	0.479	0.104	0.223	0.549
0.159	0.821	-0.912	-0.216	0.756	-0.618	0.536	-0.482	-0.070	0.378	0.063	-0.277	0.278	0.159	0.184	0.458
-0.033	0.817	-0.940	-0.205	0.764	-0.611	0.704	-0.733	-0.107	0.174	0.050	-0.311	0.084	0.152	0.213	0.342
-0.018	0.771	-0.711	-0.197	0.771	-0.605	0.528	-0.483	-0.073	0.182	-0.003	-0.089	0.098	0.104	0.013	0.253
-0.014	0.748	-0.625	-0.187	0.776	-0.602	0.418	-0.831	0.034	0.176	-0.031	-0.005	0.102	0.080	0.098	0.217
0.009	0.844	-0.704	-0.174	0.782	-0.599	0.501	-1.200	0.100	0.186	0.060	-0.087	0.124	0.175	0.017	0.213
0.109	0.864	-0.621	-0.165	0.788	-0.593	0.575	-0.740	0.075	0.277	0.072	-0.011	0.224	0.192	0.098	0.188
0.113	0.821	-0.585	-0.158	0.790	-0.592	0.206	-0.756	0.126	0.273	0.028	0.024	0.227	0.147	0.133	0.177
-0.087	0.713	-0.629	-0.158	0.792	-0.590	0.183	-0.179	0.146	0.073	-0.082	-0.022	0.027	0.037	0.088	0.126
-0.110	0.786	-0.806	-0.152	0.792	-0.592	0.047	-0.834	0.247	0.044	-0.008	-0.197	0.004	0.109	0.091	0.059
-0.241	0.817	-0.684	-0.153	0.793	-0.589	0.163	0.051	0.047	-0.085	0.022	-0.077	0.127	0.139	0.030	-0.020
-0.253	0.786	-0.641	-0.154	0.794	-0.589	0.080	-0.150	0.168	-0.095	-0.009	-0.035	0.139	0.106	0.072	-0.047
-0.330	0.694	-0.601	-0.159	0.795	-0.585	0.152	0.275	0.063	-0.167	-0.103	0.002	0.216	0.012	0.110	-0.068
-0.199	0.647	-0.514	-0.162	0.796	-0.583	0.136	0.031	0.160	-0.034	-0.151	0.086	0.086	0.036	0.196	-0.055
-0.141	0.775	-0.546	-0.162	0.797	-0.582	0.118	-0.189	0.134	0.024	-0.024	0.054	0.029	0.090	0.163	-0.036
-0.137	0.806	-0.562	-0.162	0.798	-0.580	0.146	-0.160	0.133	0.028	0.005	0.036	0.025	0.119	0.146	-0.012
-0.137	0.806	-0.562	-0.165	0.799	-0.578	0.103	0.109	0.071	0.031	0.004	0.034	0.026	0.117	0.144	-0.018
-0.214	0.860	-0.641	-0.159	0.801	-0.578	0.109	-0.445	-0.063	-0.052	0.057	-0.045	0.103	0.170	0.064	-0.027
-0.260	0.856	-0.601	-0.157	0.800	-0.579	-0.038	-0.047	-0.052	-0.100	0.054	-0.005	0.149	0.165	0.102	-0.052
-0.168	0.728	-0.499	-0.152	0.802	-0.577	0.123	-0.268	-0.128	-0.012	-0.076	0.096	0.057	0.037	0.203	-0.059
-0.283	0.860	-0.629	-0.146	0.803	-0.578	0.059	-0.456	-0.079	-0.134	0.055	-0.034	0.173	0.167	0.072	-0.048
-0.160	0.829	-0.581	-0.141	0.804	-0.577	0.045	-0.158	-0.193	-0.016	0.023	0.013	0.050	0.135	0.120	-0.061
-0.133	0.810	-0.629	-0.141	0.805	-0.576	0.065	0.268	-0.235	0.011	0.002	-0.036	0.024	0.114	0.072	-0.044
-0.295	0.759	-0.566	-0.136	0.806	-0.575	0.064	-0.239	-0.126	-0.155	-0.049	0.027	0.186	0.062	0.135	-0.035
-0.114	0.802	-0.644	-0.134	0.806	-0.576	-0.053	0.007	-0.161	0.023	-0.006	-0.051	0.005	0.103	0.055	-0.017
-0.241	0.879	-0.692	-0.129	0.807	-0.576	0.039	-0.254	-0.124	-0.108	0.070	-0.098	0.133	0.179	0.007	-0.020
-0.041	0.821	-0.570	-0.125	0.808	-0.576	0.025	-0.165	-0.140	0.087	0.012	0.024	0.067	0.120	0.128	0.002
-0.110	0.783	-0.581	-0.123	0.805	-0.580	-0.233	0.039	-0.139	0.016	-0.025	0.016	0.003	0.080	0.115	-0.002
-0.207	0.848	-0.700	-0.120	0.803	-0.583	-0.166	-0.065	-0.127	-0.082	0.043	-0.099	0.100	0.145	0.005	0.020
-0.110	0.852	-0.641	-0.113	0.802	-0.586	-0.105	-0.405	-0.145	0.007	0.047	-0.037	0.004	0.150	0.052	0.015
-0.053	0.798	-0.570	-0.110	0.800	-0.590	-0.265	-0.132	-0.087	0.062	-0.004	0.039	0.052	0.095	0.121	0.025
-0.060	0.763	-0.613	-0.105	0.798	-0.594	-0.201	-0.149	-0.192	0.049	-0.037	-0.001	0.044	0.060	0.076	0.030
-0.095	0.875	-0.751	-0.103	0.796	-0.597	-0.170	0.080	-0.172	0.013	0.077	-0.136	0.009	0.172	0.064	0.032
-0.137	0.829	-0.656	-0.100	0.792	-0.602	-0.293	-0.102	-0.106	-0.032	0.034	-0.036	0.035	0.126	0.030	0.033
-0.045	0.725	-0.566	-0.095	0.789	-0.608	-0.333	-0.329	-0.091	0.055	-0.067	0.060	0.057	0.021	0.119	0.039
-0.064	0.783	-0.700	-0.089	0.786	-0.611	-0.182	-0.355	-0.104	0.030	-0.007	-0.070	0.038	0.078	0.015	0.018
-0.014	0.879	-0.648	-0.082	0.785	-0.614	-0.131	-0.358	-0.138	0.073	0.091	-0.016	0.088	0.173	0.036	0.022
-0.141	0.740	-0.656	-0.078	0.781	-0.619	-0.308	-0.210	-0.087	-0.058	-0.045	-0.018	0.039	0.032	0.026	0.006
-0.060	0.833	-0.601	-0.075	0.776	-0.626	-0.420	-0.083	-0.156	0.020	0.053	0.043	0.041	0.124	0.079	-0.002
-0.149	0.806	-0.676	-0.081	0.773	-0.629	-0.305	0.816	-0.239	-0.062	0.029	-0.028	0.047	0.096	0.002	-0.017
-0.114	0.763	-0.759	-0.080	0.768	-0.636	-0.423	-0.036	-0.070	-0.029	-0.008	-0.104	0.013	0.053	0.083	0.004
-0.087	0.786	-0.660	-0.079	0.764	-0.641	-0.327	0.143	-0.193	-0.003	0.019	-0.000	0.014	0.076	0.013	0.001
-0.018	0.748	-0.668	-0.076	0.759	-0.646	-0.361	-0.029	-0.124	0.064	-0.016	-0.003	0.084	0.036	0.003	0.007
-0.103	0.825	-0.692	-0.074	0.755	-0.652	-0.359	-0.075	-0.119	-0.023	0.066	-0.021	0.000	0.112	0.022	-0.002
-0.103	0.825	-0.692	-0.072	0.749	-0.659	-0.486	-0.020	-0.121	-0.025	0.072	-0.013	0.001	0.111	0.024	-0.001
-0.099	0.674	-0.644	-0.072	0.743	-0.666	-0.449	0.176	-0.139	-0.021	-0.073	0.040	0.003	0.040	0.020	-0.025
-0.091	0.709	-0.727	-0.071	0.736	-0.673	-0.471	-0.008	-0.084	-0.014	-0.032	-0.035	0.011	0.005	0.065	-0.035
-0.133	0.767	-0.696	-0.066	0.730	-0.680	-0.466	-0.211	-0.118	-0.061	0.033	0.003	0.031	0.052	0.036	-0.026
-0.157	0.783	-0.759	-0.061	0.724	-0.687	-0.505	-0.261	-0.140	-0.089	0.055	-0.052	0.055	0.066	0.100	-0.026
-0.060	0.810	-0.778	-0.059	0.716	-0.695	-0.551	0.003	-0.174	0.004	0.089	-0.064	0.042	0.091	0.121	-0.039
-0.060	0.713	-0.629	-0.056	0.710	-0.702	-0.457	-0.030	-0.174	0.002	-0.001	0.093	0.042	0.009	0.027	-0.029
-0.091	0.651	-0.605	-0.055	0.705	-0.707	-0.408	0.113	-0.196	-0.030	-0.058	0.122	0.012	0.073	0.049	-0.007
-0.037	0.582	-0.648	-0.052	0.698	-0.714	-0.449	0.023	-0.200	0.021	-0.121	0.085	0.065	0.145	0.003	-0.007
-0.030	0.717	-0.822	-0.045	0.689	-0.723	-0.637	-0.302	-0.184	0.022	0.023	-0.079	0.074	0.012	0.173	-0.007
-0.033	0.767	-0.778	-0.043	0.682	-0.730	-0.539	0.080	-0.266	0.016	0.081	-0.028	0.071	0.036	0.131	-0.002
-0.041	0.632	-0.644	-0.044	0.676	-0.736	-0.445	0.267	-0.219	0.009	-0.048	0.111	0.064	0.101	0.000	-0.031
-0.072	0.543	-0.688	-0.048	0.670	-0.741	-0.369	0.364	-0.115	-0.018	-0.131	0.073	0.034	0.192	0.045	-0.056
-0.199	0.566	-0.700	-0.048	0.662	-0.748	-0.514	0.058	-0.072	-0.144	-0.100	0.068	0.092	0.171	0.058	-0.095
-0.149	0.682	-0.790	-0.050	0.658	-0.751	-0.290	0.148	-0.066	-0.092	0.020	-0.019	0.041	0.058	0.150	-0.080
-0.230	0.725	-0.755	-0.044	0.660	-0.750	0.111	-0.360	-0.039	-0.179	0.061	0.014	0.121	0.017	0.117	-0.077
0.013	0.686	-0.711	-0.050	0.664	-0.746	0.249	0.434	-0.055	0.068	0.018	0.053	0.123	0.058	0.076	-0.065
-0.030	0.589	-0.589	-0.056	0.668	-0.742	0.296	0.455	-0.026	0.032	-0.083	0.171	0.081	0.156	0.044	-0.052
-0.103	0.489	-0.570	-0.063	0.673	-0.737	0.328	0.397	0.075	-0.034	-0.188	0.186	0.008	0.258	0.062	-0.013
-0.037	0.446	-0.621	-0.061	0.677	-0.734	0.267	-0.238	0.101	0.030	-0.234	0.132	0.073	0.303	0.010	-0.014
0.005	0.512	-0.617	-0.069	0.683	-0.728	0.417	0.606	-0.060	0.080	-0.174	0.129	0.115	0.239	0.011	0.012
-0.053	0.589	-0.786	-0.070	0.694	-0.716	0.810	0.144	-0.078	0.023	-0.107	-0.052	0.057	0.163	0.161	0.045
0.047	0.647	-0.680	-0.075	0.707	-0.704	0.875	0.472	-0.097	0.128	-0.061	0.042	0.157	0.106	0.058	0.041
0.001	0.643	-0.672	-0.082	0.716	-0.694	0.633	0.661	-0.102	0.090	-0.074	0.039	0.110	0.111	0.053	0.025
-0.091	0.570	-0.605	-0.081	0.723	-0.686	0.564	-0.142	0.003	-0.004	-0.155	0.098	0.017	0.185	0.012	0.042
-0.080	0.524	-0.507	-0.086	0.734	-0.674	0.774	0.404	-0.025	0.012	-0.211	0.185	0.029	0.234	0.109	0.033
0.105	0.663	-0.467	-0.100	0.749	-0.655	1.079	1.353	-0.183	0.211	-0.087	0.205	0.212	0.096	0.146	0.034
0.001	0.810	-0.499	-0.112	0.765	-0.634	1.209	1.097	-0.139	0.119	0.044	0.152	0.108	0.048	0.113	0.059
0.001	0.810	-0.499	-0.119	0.780	-0.615	1.156	0.680	-0.087	0.126	0.029	0.133	0.109	0.047	0.111	0.026
-0.003	0.682	-0.526	-0.129	0.786	-0.605	0.450	1.090	-0.217	0.132	-0.105	0.095	0.105	0.083	0.082	-0.047
-0.380	0.574	-0.629	-0.136	0.785	-0.605	-0.089	0.780	-0.149	-0.237	-0.213	-0.007	0.272	0.194	0.021	-0.096
-0.384	0.674	-0.570	-0.135	0.787	-0.602	0.149	0.022	-0.141	-0.242	-0.114	0.049	0.276	0.097	0.037	-0.119
-0.341	0.690	-0.621	-0.129	0.791	-0.598	0.369	-0.420	-0.111	-0.206	-0.103	-0.006	0.234	0.085	0.016	-0.134
-0.187	0.949	-0.664	-0.119	0.795	-0.595	0.280	-0.731	-0.109	-0.062	0.152	-0.052	0.080	0.171	0.061	-0.084
-0.126	0.956	-0.680	-0.109	0.799	-0.592	0.288	-0.708	-0.099	-0.011	0.156	-0.071	0.018	0.177	0.080	-0.051
-0.049	0.891	-0.518	-0.108	0.804	-0.584	0.435	0.099	-0.143	0.065	0.085	0.083	0.059	0.110	0.079	-0.010
-0.160	0.752	-0.503	-0.106	0.809	-0.578	0.436	-0.150	-0.020	-0.048	-0.059	0.092	0.053	0.031	0.092	-0.002
-0.041	0.640	-0.455	-0.103	0.816	-0.568	0.586	-0.113	-0.053	0.069	-0.178	0.131	0.065	0.145	0.138	0.000
-0.103	0.585	-0.550	-0.104	0.822	-0.560	0.512	-0.067	0.089	0.008	-0.237	0.028	0.003	0.202	0.041	-0.004
-0.080	0.612	-0.562	-0.106	0.825	-0.555	0.337	-0.106	0.197	0.033	-0.213	0.012	0.024	0.178	0.028	0.010
-0.183	0.713	-0.767	-0.113	0.829	-0.548	0.467	0.138	0.315	-0.063	-0.117	-0.201	0.081	0.080	0.179	0.002
-0.207	0.810	-0.743	-0.122	0.839	-0.530	1.098	0.258	0.344	-0.077	-0.031	-0.195	0.107	0.015	0.156	0.001
-0.233	0.983	-0.727	-0.133	0.851	-0.508	1.237	0.529	0.338	-0.093	0.131	-0.202	0.137	0.188	0.141	-0.021
-0.187	1.003	-0.570	-0.146	0.863	-0.484	1.262	0.559	0.410	-0.034	0.139	-0.067	0.095	0.207	0.014	-0.050
-0.245	1.003	-0.467	-0.156	0.871	-0.466	0.959	0.451	0.334	-0.081	0.131	0.018	0.156	0.206	0.115	-0.062
-0.276	1.010	-0.369	-0.161	0.873	-0.461	0.286	0.022	0.222	-0.108	0.136	0.111	0.190	0.213	0.213	-0.059
-0.214	0.964	-0.412	-0.158	0.872	-0.463	-0.073	-0.421	0.042	-0.049	0.091	0.070	0.132	0.164	0.168	-0.036
-0.183	0.925	-0.546	-0.153	0.867	-0.474	-0.524	-0.480	-0.012	-0.023	0.057	-0.053	0.104	0.124	0.032	0.011
-0.060	0.802	-0.589	-0.142	0.862	-0.486	-0.547	-0.976	-0.092	0.089	-0.062	-0.083	0.017	0.001	0.015	0.073
-0.007	0.763	-0.617	-0.131	0.855	-0.501	-0.688	-0.956	-0.068	0.132	-0.094	-0.096	0.071	0.041	0.046	0.142
0.024	0.744	-0.629	-0.118	0.853	-0.508	-0.228	-0.970	-0.125	0.150	-0.111	-0.101	0.101	0.062	0.064	0.208
0.147	0.783	-0.641	-0.108	0.854	-0.509	0.027	-0.571	-0.196	0.263	-0.073	-0.111	0.224	0.026	0.081	0.249
0.217	0.763	-0.605	-0.099	0.855	-0.509	0.122	-0.464	-0.198	0.323	-0.093	-0.076	0.293	0.048	0.053	0.272
0.217	0.744	-0.597	-0.095	0.859	-0.503	0.366	-0.098	-0.140	0.319	-0.116	-0.073	0.295	0.071	0.051	0.266
0.140	0.794	-0.668	-0.089	0.863	-0.497	0.379	-0.251	-0.157	0.236	-0.070	-0.149	0.220	0.022	0.127	0.239
-0.045	1.049	-0.810	-0.090	0.863	-0.497	0.055	0.006	0.027	0.051	0.185	-0.291	0.039	0.232	0.273	0.203
-0.045	1.049	-0.810	-0.090	0.861	-0.500	-0.144	0.103	0.001	0.052	0.186	-0.288	0.041	0.230	0.278	0.153
0.020	1.053	-0.629	-0.090	0.856	-0.508	-0.503	-0.057	0.013	0.117	0.195	-0.098	0.109	0.233	0.101	0.117
-0.018	0.902	-0.530	-0.090	0.850	-0.518	-0.591	0.040	0.035	0.079	0.051	0.011	0.071	0.082	0.007	0.088
0.028	0.868	-0.471	-0.090	0.847	-0.524	-0.375	0.166	-0.090	0.125	0.020	0.076	0.118	0.045	0.048	0.059
-0.072	0.759	-0.483	-0.087	0.844	-0.530	-0.300	-0.140	-0.119	0.021	-0.086	0.070	0.019	0.064	0.033	0.031
-0.091	0.732	-0.562	-0.085	0.840	-0.536	-0.349	0.042	-0.104	0.000	-0.109	-0.003	0.000	0.092	0.050	0.018
-0.130	0.840	-0.676	-0.084	0.836	-0.543	-0.418	0.010	-0.091	-0.039	0.004	-0.109	0.036	0.015	0.168	0.002
-0.133	0.902	-0.727	-0.078	0.828	-0.556	-0.712	-0.548	-0.023	-0.049	0.073	-0.147	0.039	0.076	0.222	-0.003
-0.091	0.949	-0.644	-0.076	0.821	-0.566	-0.577	-0.067	-0.083	-0.009	0.126	-0.055	0.004	0.121	0.142	-0.014
-0.107	0.879	-0.574	-0.075	0.818	-0.571	-0.323	0.101	-0.122	-0.025	0.060	0.021	0.011	0.050	0.074	-0.025
-0.130	0.813	-0.581	-0.075	0.815	-0.575	-0.298	0.219	-0.193	-0.049	-0.003	0.018	0.034	0.017	0.085	-0.036
-0.114	0.748	-0.530	-0.075	0.809	-0.584	-0.543	0.210	-0.134	-0.033	-0.063	0.078	0.019	0.084	0.037	-0.037
-0.145	0.810	-0.652	-0.070	0.800	-0.596	-0.751	-0.322	-0.079	-0.069	0.008	-0.031	0.050	0.024	0.162	-0.037
-0.083	0.860	-0.672	-0.069	0.792	-0.607	-0.685	0.171	-0.169	-0.008	0.066	-0.040	0.011	0.024	0.184	-0.038
-0.133	0.914	-0.711	-0.068	0.785	-0.615	-0.543	0.153	-0.207	-0.060	0.126	-0.071	0.039	0.077	0.225	-0.053
-0.114	0.883	-0.585	-0.072	0.779	-0.623	-0.555	0.605	-0.274	-0.037	0.102	0.062	0.019	0.045	0.102	-0.062
-0.180	0.790	-0.546	-0.073	0.771	-0.632	-0.659	0.410	-0.246	-0.101	0.017	0.111	0.085	0.049	0.065	-0.074
-0.133	0.748	-0.538	-0.068	0.761	-0.645	-0.807	-0.123	-0.259	-0.060	-0.016	0.132	0.039	0.092	0.059	-0.082
-0.114	0.690	-0.644	-0.061	0.751	-0.658	-0.828	-0.202	-0.267	-0.047	-0.064	0.039	0.020	0.151	0.167	-0.050
-0.118	0.709	-0.660	-0.050	0.744	-0.666	-0.532	-0.625	-0.250	-0.063	-0.038	0.032	0.024	0.133	0.185	-0.039
0.067	0.779	-0.704	-0.042	0.739	-0.673	-0.431	-0.283	-0.225	0.114	0.038	-0.005	0.159	0.064	0.232	-0.016
-0.160	0.790	-0.782	-0.043	0.735	-0.676	-0.237	0.267	-0.212	-0.112	0.052	-0.080	0.068	0.053	0.312	-0.012
-0.068	0.802	-0.806	-0.040	0.733	-0.679	-0.209	-0.109	-0.131	-0.023	0.067	-0.101	0.025	0.043	0.338	-0.006
-0.103	0.825	-0.771	-0.039	0.730	-0.683	-0.240	0.207	-0.216	-0.058	0.093	-0.062	0.011	0.021	0.304	-0.023
-0.107	0.883	-0.739	-0.045	0.726	-0.687	-0.312	0.600	-0.203	-0.056	0.155	-0.026	0.014	0.036	0.275	-0.007
-0.010	0.817	-0.684	-0.042	0.718	-0.695	-0.586	-0.045	-0.139	0.038	0.097	0.038	0.082	0.030	0.223	-0.023
0.001	0.771	-0.613	-0.039	0.712	-0.701	-0.417	-0.032	-0.169	0.046	0.056	0.115	0.094	0.077	0.153	-0.020
-0.057	0.663	-0.570	-0.040	0.706	-0.707	-0.479	0.062	0.013	-0.010	-0.046	0.165	0.036	0.187	0.112	-0.028
-0.010	0.647	-0.577	-0.044	0.700	-0.712	-0.385	0.351	-0.062	0.040	-0.056	0.162	0.082	0.203	0.122	-0.034
-0.060	0.593	-0.518	-0.043	0.700	-0.713	-0.032	0.050	-0.172	-0.012	-0.110	0.222	0.032	0.258	0.065	-0.024
0.040	0.566	-0.471	-0.045	0.701	-0.711	0.058	0.363	-0.195	0.091	-0.139	0.268	0.133	0.286	0.019	-0.037
0.082	0.547	-0.503	-0.054	0.707	-0.705	0.375	0.959	-0.312	0.142	-0.164	0.230	0.175	0.306	0.053	-0.026
-0.145	0.562	-0.577	-0.056	0.712	-0.700	0.354	0.294	-0.176	-0.083	-0.154	0.150	0.051	0.291	0.130	-0.017
-0.010	0.628	-0.672	-0.064	0.716	-0.696	0.240	0.773	-0.199	0.059	-0.092	0.052	0.083	0.227	0.226	-0.017
-0.126	0.651	-0.735	-0.069	0.720	-0.691	0.307	0.494	-0.113	-0.050	-0.073	-0.016	0.032	0.205	0.290	-0.041
-0.083	0.744	-0.708	-0.072	0.723	-0.688	0.178	0.349	-0.117	-0.005	0.017	0.009	0.011	0.113	0.264	-0.011
-0.149	0.767	-0.719	-0.070	0.725	-0.685	0.156	-0.129	-0.043	-0.072	0.038	-0.005	0.053	0.090	0.278	-0.027
-0.033	0.755	-0.652	-0.071	0.730	-0.679	0.386	0.239	-0.156	0.044	0.020	0.056	0.062	0.103	0.213	-0.037
-0.076	0.763	-0.558	-0.074	0.737	-0.671	0.488	0.423	-0.165	0.005	0.021	0.143	0.020	0.096	0.119	-0.048
-0.149	0.725	-0.581	-0.080	0.747	-0.660	0.704	0.618	-0.200	-0.062	-0.028	0.108	0.053	0.135	0.144	-0.042
-0.095	0.678	-0.507	-0.085	0.758	-0.646	0.816	0.670	-0.230	-0.003	-0.086	0.169	0.000	0.182	0.071	-0.064
-0.057	0.601	-0.436	-0.091	0.768	-0.633	0.765	0.756	-0.212	0.042	-0.174	0.227	0.039	0.260	0.002	-0.062
-0.107	0.620	-0.396	-0.099	0.778	-0.620	0.730	0.776	-0.171	-0.000	-0.165	0.254	0.011	0.241	0.036	-0.049
-0.083	0.647	-0.459	-0.104	0.785	-0.611	0.515	0.593	-0.142	0.028	-0.145	0.182	0.012	0.214	0.028	-0.042
-0.087	0.616	-0.475	-0.106	0.791	-0.602	0.519	0.233	-0.044	0.026	-0.182	0.157	0.008	0.245	0.045	-0.028
-0.068	0.651	-0.428	-0.107	0.797	-0.594	0.464	0.286	-0.159	0.046	-0.154	0.197	0.027	0.211	0.002	-0.034
-0.014	0.686	-0.428	-0.111	0.803	-0.585	0.484	0.598	-0.177	0.104	-0.125	0.188	0.081	0.177	0.001	-0.017
-0.210	0.678	-0.510	-0.111	0.812	-0.573	0.727	0.258	-0.199	-0.092	-0.142	0.093	0.115	0.184	0.083	-0.014
-0.045	0.817	-0.526	-0.115	0.821	-0.559	0.712	0.772	-0.281	0.078	-0.012	0.063	0.050	0.046	0.100	0.002
-0.122	0.829	-0.507	-0.120	0.831	-0.543	0.884	0.896	-0.262	0.006	-0.011	0.066	0.027	0.034	0.083	-0.011
-0.045	0.883	-0.503	-0.122	0.841	-0.527	0.844	0.559	-0.255	0.085	0.033	0.055	0.050	0.020	0.080	0.008
-0.137	0.852	-0.471	-0.122	0.851	-0.511	0.903	0.445	-0.291	-0.008	-0.008	0.070	0.043	0.011	0.049	-0.014
-0.149	0.848	-0.507	-0.124	0.861	-0.493	0.905	0.761	-0.317	-0.017	-0.021	0.017	0.054	0.016	0.086	-0.022
-0.187	0.879	-0.471	-0.125	0.868	-0.480	0.670	0.531	-0.243	-0.054	0.002	0.039	0.093	0.015	0.052	-0.050
-0.187	0.879	-0.471	-0.127	0.875	-0.467	0.656	0.658	-0.226	-0.051	-0.005	0.026	0.092	0.014	0.053	-0.056
-0.191	0.949	-0.412	-0.126	0.880	-0.458	0.494	0.148	-0.147	-0.056	0.060	0.076	0.096	0.083	0.005	-0.073
-0.180	0.902	-0.412	-0.126	0.886	-0.446	0.629	0.385	-0.242	-0.045	0.007	0.064	0.085	0.035	0.003	-0.078
-0.210	0.837	-0.365	-0.124	0.893	-0.432	0.710	0.439	-0.344	-0.078	-0.066	0.097	0.116	0.031	0.048	-0.087
-0.183	0.852	-0.325	-0.122	0.899	-0.420	0.626	0.214	-0.236	-0.053	-0.057	0.125	0.090	0.016	0.085	-0.086
-0.172	0.906	-0.258	-0.120	0.908	-0.402	0.894	0.481	-0.336	-0.043	-0.011	0.174	0.079	0.037	0.149	-0.085
-0.160	0.891	-0.286	-0.117	0.915	-0.386	0.814	0.388	-0.302	-0.034	-0.034	0.130	0.067	0.021	0.120	-0.070
-0.141	0.875	-0.270	-0.115	0.924	-0.366	1.060	0.488	-0.340	-0.017	-0.059	0.125	0.048	0.004	0.134	-0.061
-0.114	0.868	-0.266	-0.112	0.932	-0.345	1.058	0.380	-0.308	0.007	-0.075	0.108	0.021	0.006	0.136	-0.044
-0.114	0.922	-0.211	-0.107	0.942	-0.317	1.435	0.253	-0.364	0.002	-0.032	0.136	0.020	0.045	0.189	-0.037
-0.083	0.910	-0.191	-0.103	0.952	-0.290	1.392	0.398	-0.351	0.029	-0.053	0.128	0.011	0.031	0.206	-0.040
-0.076	0.902	-0.085	-0.099	0.960	-0.261	1.437	0.516	-0.326	0.033	-0.069	0.205	0.019	0.022	0.308	-0.035
-0.118	0.852	-0.089	-0.094	0.969	-0.230	1.555	0.166	-0.302	-0.014	-0.128	0.171	0.023	0.029	0.301	-0.037
-0.068	0.864	-0.112	-0.093	0.974	-0.204	1.272	0.575	-0.173	0.035	-0.122	0.121	0.028	0.020	0.274	-0.042
-0.130	0.883	-0.132	-0.091	0.979	-0.180	1.218	0.235	-0.149	-0.028	-0.108	0.077	0.034	0.003	0.252	-0.030
-0.145	0.941	-0.175	-0.091	0.983	-0.158	1.131	0.105	-0.024	-0.043	-0.054	0.011	0.049	0.053	0.206	-0.026
-0.099	0.987	-0.227	-0.093	0.986	-0.137	1.044	0.304	0.008	0.004	-0.011	-0.061	0.002	0.097	0.152	-0.032
-0.214	1.053	-0.290	-0.094	0.989	-0.113	1.217	0.199	0.040	-0.109	0.052	-0.148	0.117	0.162	0.087	-0.042
-0.222	1.076	-0.309	-0.098	0.991	-0.089	1.179	0.341	0.150	-0.113	0.073	-0.192	0.125	0.183	0.064	-0.043
-0.303	1.084	-0.313	-0.102	0.993	-0.065	1.248	0.217	0.156	-0.190	0.079	-0.220	0.205	0.189	0.057	-0.048
-0.245	1.111	-0.278	-0.108	0.993	-0.046	0.960	0.006	0.254	-0.126	0.106	-0.203	0.149	0.214	0.088	-0.044
-0.195	1.177	-0.258	-0.111	0.994	-0.025	1.071	0.413	0.139	-0.073	0.171	-0.205	0.101	0.277	0.104	-0.068
-0.257	1.219	-0.302	-0.115	0.993	-0.008	0.896	0.046	0.203	-0.130	0.213	-0.266	0.164	0.318	0.057	-0.064
-0.372	1.161	-0.211	-0.118	0.993	0.003	0.575	0.251	0.106	-0.243	0.156	-0.187	0.280	0.259	0.143	-0.073
-0.268	1.099	-0.156	-0.119	0.993	0.012	0.483	-0.231	0.029	-0.138	0.094	-0.140	0.176	0.196	0.194	-0.101
-0.283	1.007	-0.144	-0.122	0.992	0.017	0.348	-0.487	0.111	-0.150	0.002	-0.134	0.192	0.102	0.201	-0.059
-0.307	1.030	-0.053	-0.126	0.992	0.022	0.361	-0.672	0.176	-0.169	0.026	-0.049	0.215	0.124	0.288	0.010
-0.057	1.119	-0.306	-0.130	0.991	0.027	0.352	-0.732	0.181	0.085	0.116	-0.305	0.034	0.211	0.032	0.093
-0.057	1.119	-0.306	-0.132	0.991	0.029	0.277	-0.766	0.112	0.087	0.116	-0.308	0.034	0.208	0.028	0.190
0.105	1.153	-0.313	-0.134	0.991	0.028	0.091	-0.627	0.106	0.251	0.151	-0.315	0.195	0.240	0.015	0.317
0.109	1.146	-0.463	-0.135	0.991	0.020	-0.249	-0.685	0.087	0.256	0.144	-0.456	0.199	0.231	0.140	0.386
0.186	1.007	-0.585	-0.133	0.991	0.005	-0.528	-0.813	-0.051	0.332	0.004	-0.564	0.274	0.090	0.268	0.475
0.220	0.895	-0.605	-0.131	0.991	-0.005	-0.289	-1.037	-0.070	0.364	-0.108	-0.573	0.308	0.022	0.294	0.519
0.390	0.887	-0.455	-0.127	0.992	-0.010	-0.112	-0.755	-0.119	0.529	-0.116	-0.418	0.476	0.029	0.149	0.533
0.297	0.914	-0.510	-0.125	0.992	-0.012	0.073	-0.736	-0.013	0.436	-0.089	-0.471	0.382	0.002	0.209	0.530
0.197	0.906	-0.471	-0.128	0.992	-0.011	0.247	-1.058	0.171	0.338	-0.096	-0.433	0.281	0.010	0.174	0.514
0.282	1.030	-0.298	-0.131	0.991	-0.008	0.311	-0.807	0.234	0.426	0.028	-0.263	0.364	0.114	0.006	0.453
0.270	1.065	-0.231	-0.131	0.991	-0.003	0.380	-0.570	0.062	0.415	0.062	-0.201	0.351	0.148	0.055	0.373
0.151	1.030	-0.164	-0.129	0.992	0.005	0.450	-0.164	-0.036	0.294	0.028	-0.142	0.231	0.113	0.117	0.325
-0.022	1.014	-0.164	-0.130	0.991	0.010	0.357	-0.536	0.051	0.122	0.012	-0.147	0.057	0.097	0.110	0.261
0.086	1.076	-0.014	-0.131	0.991	0.015	0.323	-0.478	0.069	0.231	0.074	-0.003	0.164	0.158	0.253	0.202
0.036	1.103	0.014	-0.132	0.991	0.020	0.326	-0.766	0.080	0.182	0.101	0.020	0.115	0.185	0.275	0.158
0.055	1.103	0.089	-0.133	0.991	0.022	0.183	-0.553	0.081	0.203	0.101	0.093	0.135	0.184	0.343	0.143
-0.041	1.107	0.006	-0.135	0.991	0.020	-0.016	-0.566	0.067	0.108	0.105	0.012	0.039	0.188	0.254	0.100
-0.068	1.053	-0.057	-0.135	0.991	0.018	-0.033	-0.403	-0.004	0.082	0.051	-0.049	0.013	0.133	0.184	0.065
-0.191	0.980	-0.120	-0.135	0.991	0.012	-0.209	-0.542	0.001	-0.041	-0.023	-0.107	0.111	0.061	0.114	0.012
-0.180	1.038	-0.053	-0.133	0.991	0.008	-0.187	0.042	-0.098	-0.031	0.035	-0.036	0.100	0.120	0.173	-0.006
-0.264	1.003	-0.014	-0.132	0.991	0.006	-0.147	0.247	-0.068	-0.116	-0.001	0.006	0.185	0.086	0.207	-0.031
-0.110	1.003	0.065	-0.131	0.991	0.002	-0.192	-0.332	-0.037	0.037	-0.001	0.089	0.031	0.087	0.280	-0.045
-0.149	1.053	0.053	-0.129	0.992	-0.002	-0.165	-0.015	-0.112	-0.004	0.049	0.080	0.070	0.137	0.263	-0.058
-0.199	0.995	0.037	-0.128	0.992	-0.004	-0.137	0.141	-0.085	-0.055	-0.009	0.066	0.120	0.079	0.242	-0.054
-0.195	1.030	0.065	-0.126	0.992	-0.008	-0.195	-0.144	-0.095	-0.053	0.025	0.098	0.117	0.114	0.263	-0.075
-0.214	1.045	0.037	-0.124	0.992	-0.011	-0.177	0.059	-0.116	-0.074	0.040	0.073	0.136	0.130	0.229	-0.077
-0.245	1.041	-0.042	-0.124	0.992	-0.017	-0.307	-0.055	-0.033	-0.105	0.037	0.001	0.167	0.126	0.144	-0.069
-0.187	1.065	-0.057	-0.124	0.992	-0.026	-0.422	-0.092	0.005	-0.047	0.060	-0.007	0.110	0.151	0.122	-0.060
-0.176	1.030	-0.057	-0.123	0.992	-0.031	-0.264	-0.012	-0.059	-0.036	0.025	-0.002	0.099	0.117	0.116	-0.058
-0.176	1.030	-0.057	-0.122	0.992	-0.039	-0.336	-0.202	-0.042	-0.037	0.025	0.005	0.100	0.117	0.110	-0.048
-0.222	1.049	-0.053	-0.120	0.992	-0.045	-0.288	-0.180	-0.096	-0.085	0.045	0.015	0.146	0.136	0.109	-0.043
-0.183	1.076	-0.061	-0.119	0.992	-0.050	-0.267	-0.143	-0.072	-0.048	0.072	0.013	0.109	0.163	0.096	-0.053
-0.160	1.080	-0.112	-0.117	0.991	-0.061	-0.499	-0.289	-0.079	-0.027	0.076	-0.028	0.088	0.167	0.039	-0.055
-0.241	1.045	-0.144	-0.116	0.991	-0.071	-0.458	-0.092	-0.072	-0.109	0.042	-0.050	0.171	0.133	0.002	-0.044
-0.157	0.987	-0.042	-0.113	0.991	-0.077	-0.341	-0.109	-0.129	-0.027	-0.016	0.059	0.088	0.075	0.100	-0.032
-0.141	0.972	-0.053	-0.112	0.990	-0.085	-0.369	0.006	-0.083	-0.013	-0.031	0.055	0.074	0.060	0.084	-0.034
-0.133	1.041	-0.175	-0.109	0.989	-0.096	-0.533	-0.253	-0.089	-0.007	0.040	-0.056	0.069	0.130	0.042	-0.019
-0.183	1.057	-0.227	-0.108	0.988	-0.109	-0.620	-0.366	-0.034	-0.058	0.057	-0.094	0.121	0.145	0.097	-0.010
-0.122	1.026	-0.108	-0.106	0.987	-0.118	-0.386	-0.378	-0.071	0.001	0.026	0.032	0.062	0.114	0.016	0.001
-0.076	0.960	-0.034	-0.104	0.986	-0.127	-0.453	-0.063	-0.068	0.045	-0.038	0.116	0.017	0.048	0.085	-0.015
-0.099	0.987	-0.175	-0.103	0.985	-0.140	-0.694	-0.052	-0.069	0.020	-0.010	-0.012	0.042	0.075	0.063	-0.001
-0.222	1.045	-0.258	-0.102	0.983	-0.155	-0.702	-0.359	0.015	-0.103	0.051	-0.081	0.166	0.132	0.152	-0.015
-0.068	1.041	-0.195	-0.100	0.981	-0.166	-0.521	-0.278	-0.065	0.048	0.048	-0.007	0.013	0.128	0.095	-0.033
-0.176	1.007	-0.132	-0.100	0.979	-0.176	-0.543	0.414	-0.118	-0.060	0.015	0.065	0.121	0.093	0.038	-0.048
-0.203	0.933	-0.187	-0.098	0.976	-0.193	-0.845	-0.362	-0.014	-0.089	-0.055	0.027	0.148	0.019	0.099	-0.046
-0.164	0.968	-0.215	-0.096	0.973	-0.210	-0.832	-0.352	-0.031	-0.052	-0.017	0.016	0.110	0.054	0.133	-0.059
-0.183	1.034	-0.278	-0.095	0.970	-0.222	-0.589	-0.067	-0.062	-0.073	0.051	-0.036	0.129	0.118	0.202	-0.052
-0.133	1.057	-0.270	-0.094	0.968	-0.234	-0.639	-0.150	-0.008	-0.024	0.077	-0.015	0.079	0.140	0.200	-0.051
-0.137	0.983	-0.219	-0.093	0.964	-0.250	-0.765	-0.332	-0.020	-0.030	0.007	0.051	0.083	0.065	0.154	-0.040
-0.168	0.964	-0.203	-0.091	0.960	-0.266	-0.821	-0.124	-0.053	-0.062	-0.008	0.082	0.112	0.044	0.143	-0.035
-0.083	0.941	-0.246	-0.088	0.956	-0.279	-0.711	-0.055	-0.139	0.019	-0.028	0.052	0.027	0.019	0.191	-0.040
-0.126	1.010	-0.306	-0.084	0.953	-0.291	-0.635	0.013	-0.226	-0.028	0.045	0.005	0.069	0.087	0.256	-0.032
-0.153	1.092	-0.357	-0.081	0.948	-0.307	-0.830	0.079	-0.186	-0.058	0.131	-0.031	0.094	0.166	0.312	-0.038
-0.114	1.022	-0.388	-0.076	0.942	-0.326	-0.981	-0.119	-0.215	-0.024	0.067	-0.044	0.055	0.094	0.350	-0.065
-0.176	0.929	-0.278	-0.072	0.937	-0.343	-0.913	-0.110	-0.226	-0.090	-0.020	0.082	0.116	0.001	0.246	-0.063
-0.176	0.879	-0.231	-0.067	0.931	-0.359	-0.838	-0.240	-0.195	-0.095	-0.065	0.145	0.116	0.051	0.205	-0.059
-0.091	0.983	-0.380	-0.062	0.926	-0.374	-0.806	-0.137	-0.217	-0.015	0.045	0.009	0.031	0.053	0.360	-0.075
-0.091	0.983	-0.380	-0.059	0.920	-0.389	-0.816	0.035	-0.188	-0.018	0.051	0.023	0.030	0.051	0.365	-0.057
-0.172	0.925	-0.436	-0.056	0.913	-0.404	-0.833	-0.098	-0.106	-0.101	-0.001	-0.017	0.111	0.008	0.425	-0.046
-0.057	0.929	-0.325	-0.056	0.907	-0.418	-0.794	0.284	-0.160	0.014	0.009	0.106	0.005	0.006	0.319	-0.058
-0.122	0.844	-0.353	-0.053	0.901	-0.430	-0.687	-0.138	-0.099	-0.053	-0.070	0.090	0.060	0.093	0.350	-0.054
-0.133	0.829	-0.416	-0.049	0.895	-0.443	-0.685	-0.363	-0.082	-0.068	-0.080	0.040	0.071	0.110	0.416	-0.024
-0.033	0.821	-0.373	-0.044	0.889	-0.456	-0.705	-0.161	-0.198	0.027	-0.082	0.095	0.030	0.120	0.377	-0.037
0.001	0.783	-0.503	-0.043	0.883	-0.468	-0.720	0.325	-0.213	0.061	-0.114	-0.023	0.066	0.161	0.511	-0.017
-0.180	0.840	-0.585	-0.037	0.875	-0.482	-0.742	-0.468	-0.084	-0.125	-0.049	-0.092	0.114	0.104	0.597	-0.020
-0.045	0.848	-0.538	-0.035	0.870	-0.492	-0.592	0.016	-0.154	0.007	-0.036	-0.035	0.022	0.098	0.552	-0.043
-0.122	0.810	-0.428	-0.035	0.867	-0.496	-0.246	0.241	-0.141	-0.070	-0.072	0.079	0.055	0.139	0.445	-0.056
-0.160	0.817	-0.443	-0.032	0.867	-0.498	-0.062	-0.254	-0.069	-0.111	-0.064	0.064	0.092	0.133	0.465	-0.042
-0.003	0.790	-0.384	-0.029	0.869	-0.493	0.232	0.012	-0.145	0.044	-0.093	0.119	0.066	0.160	0.409	-0.045
-0.018	0.732	-0.384	-0.029	0.873	-0.487	0.334	0.277	-0.169	0.028	-0.155	0.113	0.051	0.219	0.412	-0.034
-0.022	0.694	-0.432	-0.028	0.877	-0.480	0.398	0.168	-0.123	0.024	-0.197	0.058	0.047	0.258	0.462	0.001
-0.087	0.798	-0.491	-0.028	0.882	-0.471	0.568	0.117	-0.108	-0.042	-0.098	-0.011	0.017	0.155	0.523	-0.018
-0.010	0.775	-0.503	-0.030	0.891	-0.453	0.991	0.434	-0.121	0.037	-0.130	-0.040	0.059	0.179	0.537	-0.019
-0.160	0.825	-0.475	-0.032	0.901	-0.432	1.153	0.335	-0.075	-0.112	-0.090	-0.033	0.091	0.130	0.511	-0.026
-0.053	0.810	-0.361	-0.037	0.911	-0.410	1.191	0.759	-0.070	0.001	-0.116	0.059	0.017	0.146	0.399	-0.022
-0.053	0.794	-0.290	-0.038	0.922	-0.385	1.337	0.247	-0.026	0.003	-0.142	0.105	0.017	0.162	0.330	-0.023
-0.041	0.802	-0.294	-0.038	0.932	-0.361	1.332	0.161	-0.080	0.014	-0.145	0.077	0.028	0.155	0.335	-0.014
0.020	0.755	-0.250	-0.039	0.942	-0.334	1.373	0.583	-0.164	0.076	-0.201	0.094	0.090	0.202	0.293	-0.014
-0.114	0.817	-0.337	-0.038	0.952	-0.302	1.692	0.451	-0.192	-0.059	-0.149	-0.025	0.045	0.141	0.380	-0.009
-0.080	0.875	-0.294	-0.038	0.963	-0.268	1.756	0.465	-0.186	-0.025	-0.102	-0.016	0.010	0.084	0.338	-0.009
-0.080	0.925	-0.294	-0.037	0.972	-0.233	1.817	0.295	-0.135	-0.026	-0.061	-0.051	0.010	0.034	0.339	-0.034
-0.072	0.968	-0.223	-0.037	0.979	-0.198	1.783	0.497	-0.095	-0.018	-0.026	-0.015	0.002	0.009	0.268	-0.035
-0.137	0.956	-0.144	-0.037	0.986	-0.164	1.689	0.472	-0.109	-0.084	-0.044	0.030	0.067	0.003	0.189	-0.052
-0.083	0.964	-0.081	-0.035	0.991	-0.130	1.734	0.206	-0.145	-0.032	-0.041	0.059	0.013	0.004	0.125	-0.071
-0.122	0.906	0.014	-0.031	0.995	-0.091	1.934	0.190	-0.211	-0.074	-0.104	0.115	0.050	0.055	0.029	-0.092
-0.122	0.906	0.014	-0.026	0.998	-0.052	1.927	0.484	-0.314	-0.079	-0.107	0.076	0.050	0.056	0.028	-0.070
-0.160	0.968	-0.006	-0.022	1.000	-0.013	1.939	0.187	-0.207	-0.121	-0.046	0.018	0.088	0.006	0.047	-0.070
-0.033	1.041	-0.049	-0.017	0.999	0.029	2.114	0.409	-0.291	0.000	0.027	-0.068	0.039	0.079	0.090	-0.040
-0.110	1.041	-0.018	-0.012	0.998	0.067	1.902	0.141	-0.223	-0.081	0.029	-0.074	0.039	0.079	0.058	-0.022
-0.007	1.057	0.018	-0.005	0.994	0.106	1.969	0.424	-0.306	0.016	0.048	-0.077	0.065	0.096	0.023	0.006
-0.072	1.065	-0.006	-0.002	0.990	0.141	1.802	-0.044	-0.214	-0.054	0.060	-0.136	0.001	0.105	0.046	-0.007
-0.018	1.080	0.096	0.003	0.984	0.177	1.862	0.184	-0.224	-0.005	0.081	-0.070	0.053	0.122	0.057	0.011
-0.083	1.068	0.116	0.004	0.978	0.207	1.540	-0.302	-0.119	-0.071	0.075	-0.080	0.013	0.112	0.077	-0.001
0.020	1.053	0.191	0.008	0.971	0.239	1.632	0.118	-0.150	0.029	0.067	-0.037	0.089	0.098	0.153	-0.018
-0.045	1.119	0.195	0.015	0.963	0.268	1.536	0.427	-0.245	-0.043	0.140	-0.062	0.023	0.166	0.159	-0.034
-0.141	1.123	0.159	0.018	0.954	0.298	1.565	0.032	-0.197	-0.143	0.153	-0.127	0.074	0.171	0.125	-0.029
-0.083	1.119	0.246	0.026	0.945	0.326	1.490	0.339	-0.320	-0.093	0.158	-0.068	0.017	0.169	0.214	-0.041
-0.053	1.138	0.199	0.031	0.936	0.352	1.421	0.059	-0.264	-0.067	0.187	-0.142	0.012	0.190	0.168	-0.035
-0.030	1.096	0.282	0.039	0.926	0.376	1.370	0.328	-0.307	-0.052	0.154	-0.084	0.034	0.148	0.253	-0.014
0.001	1.068	0.286	0.045	0.916	0.399	1.256	0.117	-0.279	-0.027	0.137	-0.103	0.064	0.122	0.260	-0.007
0.028	1.096	0.333	0.054	0.903	0.426	1.547	0.307	-0.396	-0.010	0.177	-0.084	0.091	0.150	0.309	-0.018
-0.033	1.130	0.305	0.065	0.891	0.450	1.388	0.474	-0.397	-0.083	0.224	-0.135	0.029	0.186	0.282	-0.032
-0.064	1.119	0.317	0.078	0.875	0.477	1.618	0.663	-0.390	-0.126	0.228	-0.151	0.000	0.176	0.295	-0.034
-0.072	1.049	0.380	0.083	0.860	0.503	1.532	0.017	-0.292	-0.139	0.174	-0.114	0.007	0.108	0.358	-0.044
0.036	1.053	0.431	0.087	0.846	0.527	1.414	0.058	-0.245	-0.036	0.192	-0.087	0.102	0.113	0.409	-0.038
0.024	0.980	0.487	0.092	0.830	0.550	1.404	0.020	-0.270	-0.052	0.134	-0.055	0.092	0.039	0.462	-0.027
0.063	1.018	0.514	0.094	0.816	0.570	1.234	-0.099	-0.192	-0.016	0.187	-0.047	0.133	0.078	0.489	-0.033
0.036	0.987	0.491	0.099	0.801	0.590	1.314	0.160	-0.237	-0.049	0.172	-0.091	0.108	0.048	0.464	-0.031
-0.068	0.980	0.506	0.105	0.788	0.606	1.064	0.227	-0.225	-0.159	0.177	-0.092	0.006	0.041	0.479	-0.027
0.078	0.991	0.577	0.104	0.775	0.624	1.110	-0.238	-0.152	-0.012	0.202	-0.039	0.154	0.054	0.549	-0.014
0.067	0.929	0.581	0.107	0.764	0.637	0.852	0.043	-0.150	-0.027	0.151	-0.048	0.144	0.007	0.553	0.004
0.140	0.933	0.565	0.106	0.754	0.648	0.769	-0.156	-0.080	0.048	0.164	-0.076	0.218	0.002	0.537	0.041
0.182	0.871	0.664	0.114	0.743	0.659	0.796	0.361	-0.198	0.082	0.113	0.011	0.261	0.063	0.635	0.027
0.182	0.871	0.664	0.119	0.734	0.669	0.729	0.186	-0.123	0.078	0.123	0.001	0.261	0.062	0.635	0.017
0.024	0.864	0.660	0.120	0.726	0.678	0.579	-0.079	-0.168	-0.080	0.123	-0.012	0.104	0.068	0.631	0.010
0.028	0.864	0.644	0.119	0.718	0.686	0.569	-0.192	-0.179	-0.075	0.131	-0.037	0.109	0.068	0.616	-0.012
0.120	0.860	0.648	0.119	0.712	0.692	0.450	-0.059	-0.073	0.018	0.133	-0.040	0.201	0.071	0.620	-0.038
0.051	0.852	0.672	0.117	0.706	0.698	0.400	-0.177	-0.049	-0.049	0.131	-0.022	0.132	0.078	0.643	-0.025
0.028	0.837	0.684	0.116	0.702	0.703	0.315	-0.108	-0.041	-0.070	0.120	-0.015	0.108	0.094	0.654	-0.013
0.090	0.825	0.684	0.116	0.699	0.705	0.189	-0.046	-0.058	-0.008	0.111	-0.018	0.169	0.105	0.653	-0.025
0.074	0.837	0.625	0.119	0.698	0.706	0.124	0.194	-0.041	-0.027	0.124	-0.078	0.153	0.094	0.593	-0.021
0.028	0.794	0.597	0.118	0.697	0.707	0.097	-0.085	0.031	-0.071	0.083	-0.107	0.107	0.136	0.565	-0.012
0.020	0.767	0.558	0.113	0.697	0.708	0.035	-0.199	0.093	-0.074	0.056	-0.147	0.098	0.163	0.524	-0.023
0.036	0.802	0.593	0.109	0.699	0.707	-0.056	-0.126	0.151	-0.054	0.089	-0.111	0.113	0.129	0.559	-0.053
0.013	0.798	0.648	0.111	0.698	0.708	0.096	0.262	0.128	-0.079	0.086	-0.056	0.089	0.132	0.613	-0.071
-0.110	0.767	0.605	0.107	0.699	0.708	0.000	-0.027	0.221	-0.198	0.054	-0.099	0.035	0.163	0.567	-0.085
-0.095	0.786	0.577	0.102	0.700	0.707	-0.041	-0.048	0.217	-0.178	0.072	-0.126	0.021	0.144	0.538	-0.084
-0.053	0.744	0.597	0.098	0.702	0.705	-0.093	0.014	0.263	-0.132	0.028	-0.105	0.021	0.186	0.555	-0.068
0.013	0.698	0.569	0.092	0.703	0.705	-0.037	-0.202	0.229	-0.060	-0.020	-0.132	0.085	0.232	0.525	-0.032
0.047	0.721	0.573	0.083	0.705	0.704	-0.085	-0.434	0.225	-0.016	0.002	-0.128	0.119	0.209	0.526	0.025
0.024	0.786	0.534	0.069	0.708	0.703	-0.132	-0.659	0.339	-0.025	0.064	-0.166	0.095	0.143	0.484	0.102
0.132	0.868	0.475	0.054	0.710	0.702	-0.103	-0.714	0.362	0.097	0.143	-0.224	0.202	0.062	0.422	0.167
0.255	0.868	0.455	0.043	0.711	0.701	-0.026	-0.569	0.265	0.232	0.142	-0.243	0.324	0.062	0.400	0.229
0.236	0.806	0.364	0.034	0.714	0.700	-0.091	-0.414	0.233	0.221	0.078	-0.332	0.304	0.124	0.306	0.294
0.232	0.771	0.305	0.024	0.719	0.695	-0.342	-0.530	0.253	0.227	0.038	-0.386	0.300	0.159	0.244	0.347
0.213	0.725	0.219	0.011	0.726	0.688	-0.439	-0.709	0.269	0.221	-0.016	-0.466	0.280	0.206	0.155	0.390
0.274	0.701	0.219	-0.004	0.733	0.680	-0.466	-0.829	0.262	0.297	-0.046	-0.458	0.341	0.229	0.152	0.440
0.363	0.752	0.246	-0.020	0.741	0.672	-0.519	-1.048	0.207	0.402	-0.003	-0.422	0.428	0.178	0.176	0.452
0.424	0.771	0.290	-0.032	0.747	0.664	-0.422	-0.806	0.203	0.476	0.010	-0.371	0.489	0.159	0.216	0.442
0.270	0.798	0.384	-0.048	0.753	0.656	-0.442	-0.923	0.307	0.338	0.031	-0.269	0.335	0.132	0.307	0.415
0.174	0.833	0.427	-0.064	0.759	0.648	-0.422	-0.998	0.251	0.258	0.060	-0.218	0.238	0.098	0.347	0.360
0.170	0.868	0.475	-0.067	0.765	0.641	-0.475	-0.149	0.089	0.256	0.088	-0.162	0.234	0.063	0.391	0.272
0.082	0.875	0.416	-0.076	0.771	0.632	-0.443	-0.608	0.126	0.177	0.090	-0.213	0.145	0.055	0.328	0.220
-0.007	0.918	0.522	-0.089	0.777	0.623	-0.484	-0.875	0.134	0.101	0.127	-0.098	0.055	0.012	0.431	0.185
0.020	0.918	0.577	-0.099	0.784	0.613	-0.562	-0.788	0.045	0.138	0.119	-0.032	0.081	0.013	0.483	0.132
0.036	0.906	0.628	-0.105	0.791	0.602	-0.588	-0.454	0.032	0.159	0.101	0.030	0.096	0.024	0.531	0.107
-0.099	0.925	0.601	-0.115	0.802	0.586	-0.941	-0.652	0.162	0.035	0.109	0.019	0.040	0.005	0.499	0.095
-0.026	0.875	0.569	-0.124	0.813	0.568	-0.961	-0.782	0.034	0.117	0.048	0.004	0.032	0.054	0.464	0.060
-0.095	0.864	0.491	-0.129	0.827	0.547	-1.212	-0.542	-0.072	0.053	0.022	-0.053	0.038	0.066	0.381	0.041
-0.207	0.891	0.491	-0.138	0.841	0.523	-1.293	-0.916	-0.059	-0.050	0.035	-0.029	0.151	0.039	0.377	0.022
-0.099	0.868	0.534	-0.139	0.855	0.500	-1.298	-0.359	-0.112	0.060	-0.001	0.038	0.044	0.062	0.417	-0.023
-0.237	0.980	0.471	-0.142	0.869	0.475	-1.379	-0.372	-0.088	-0.076	0.097	-0.001	0.183	0.051	0.349	-0.055
-0.291	1.092	0.451	-0.145	0.879	0.453	-1.129	-0.521	-0.099	-0.127	0.198	0.001	0.238	0.164	0.325	-0.059
-0.237	1.018	0.522	-0.149	0.890	0.432	-1.116	-0.639	-0.110	-0.069	0.115	0.094	0.185	0.091	0.392	-0.066
-0.164	0.933	0.585	-0.151	0.900	0.409	-1.216	-0.478	-0.092	0.006	0.019	0.180	0.112	0.006	0.450	-0.052
-0.133	0.968	0.467	-0.153	0.910	0.385	-1.301	-0.228	-0.017	0.039	0.044	0.086	0.082	0.041	0.328	-0.037
-0.164	0.995	0.388	-0.155	0.919	0.363	-1.116	-0.289	-0.027	0.009	0.062	0.028	0.113	0.068	0.245	-0.030
-0.207	0.987	0.372	-0.154	0.927	0.343	-1.105	0.007	-0.012	-0.033	0.047	0.033	0.156	0.061	0.224	-0.040
-0.199	1.010	0.416	-0.152	0.935	0.320	-1.294	0.235	-0.066	-0.028	0.061	0.099	0.149	0.085	0.263	-0.037
-0.249	0.968	0.392	-0.152	0.943	0.296	-1.274	-0.190	-0.061	-0.078	0.011	0.100	0.199	0.043	0.235	-0.048
-0.133	1.030	0.301	-0.147	0.951	0.273	-1.282	0.419	-0.118	0.033	0.065	0.032	0.085	0.105	0.140	-0.049
-0.237	1.061	0.219	-0.147	0.957	0.249	-1.143	-0.412	-0.116	-0.071	0.090	-0.027	0.191	0.135	0.054	-0.073
-0.172	1.030	0.325	-0.143	0.964	0.225	-1.313	0.271	-0.175	-0.010	0.052	0.103	0.127	0.105	0.157	-0.086
-0.310	1.003	0.317	-0.142	0.970	0.198	-1.399	-0.034	-0.092	-0.150	0.019	0.122	0.267	0.078	0.146	-0.105
-0.330	0.983	0.211	-0.140	0.974	0.176	-1.138	-0.168	-0.131	-0.170	-0.005	0.038	0.288	0.059	0.036	-0.110
-0.253	1.038	0.116	-0.139	0.978	0.154	-1.090	-0.241	-0.114	-0.094	0.045	-0.034	0.214	0.113	0.062	-0.125
-0.249	1.107	0.112	-0.138	0.982	0.125	-1.443	-0.273	-0.089	-0.091	0.111	-0.009	0.213	0.183	0.069	-0.117
-0.226	1.130	0.254	-0.136	0.986	0.096	-1.462	0.004	-0.120	-0.070	0.130	0.161	0.193	0.206	0.070	-0.084
-0.253	0.918	0.211	-0.133	0.988	0.075	-1.110	0.067	-0.169	-0.100	-0.085	0.139	0.221	0.007	0.024	-0.074
-0.145	0.945	0.073	-0.128	0.990	0.055	-1.040	0.084	-0.250	0.002	-0.060	0.022	0.115	0.019	0.118	-0.073
-0.187	0.995	-0.014	-0.124	0.992	0.032	-1.160	0.060	-0.236	-0.045	-0.011	-0.042	0.159	0.069	0.208	-0.042
-0.253	1.068	-0.077	-0.120	0.993	0.007	-1.244	-0.062	-0.186	-0.113	0.062	-0.080	0.226	0.142	0.275	-0.033
-0.118	1.088	-0.085	-0.117	0.993	-0.022	-1.485	0.415	-0.169	0.018	0.081	-0.059	0.092	0.160	0.287	-0.063
-0.214	1.103	0.006	-0.115	0.992	-0.052	-1.494	0.006	-0.125	-0.080	0.097	0.061	0.189	0.175	0.201	-0.072
-0.260	1.014	0.022	-0.111	0.991	-0.073	-1.070	-0.185	-0.204	-0.130	0.009	0.098	0.236	0.086	0.190	-0.056
-0.183	0.999	-0.034	-0.108	0.989	-0.097	-1.215	0.045	-0.165	-0.056	-0.005	0.066	0.160	0.070	0.249	-0.062
-0.126	1.026	-0.140	-0.105	0.987	-0.123	-1.329	0.067	-0.156	-0.002	0.025	-0.014	0.103	0.096	0.359	-0.068
-0.114	1.049	-0.148	-0.104	0.983	-0.149	-1.360	0.141	-0.095	0.009	0.052	0.005	0.091	0.118	0.371	-0.066
-0.249	1.061	-0.160	-0.101	0.980	-0.171	-1.144	0.121	-0.192	-0.129	0.067	0.015	0.227	0.129	0.387	-0.063
-0.218	0.995	-0.061	-0.097	0.977	-0.193	-1.090	-0.105	-0.204	-0.102	0.004	0.135	0.196	0.064	0.293	-0.090
-0.126	0.906	-0.073	-0.094	0.972	-0.216	-1.234	0.159	-0.155	-0.012	-0.080	0.146	0.103	0.025	0.308	-0.088
-0.226	0.914	-0.168	-0.092	0.966	-0.242	-1.320	-0.240	-0.089	-0.115	-0.066	0.078	0.202	0.018	0.406	-0.067
-0.107	0.976	-0.313	-0.088	0.960	-0.264	-1.132	-0.220	-0.142	0.001	0.001	-0.046	0.083	0.043	0.555	-0.059
-0.153	1.030	-0.357	-0.085	0.954	-0.286	-1.133	-0.068	-0.162	-0.049	0.061	-0.067	0.129	0.097	0.601	-0.059
-0.237	1.072	-0.384	-0.083	0.949	-0.305	-0.991	0.236	-0.183	-0.135	0.109	-0.076	0.213	0.139	0.631	-0.046
-0.145	1.030	-0.270	-0.081	0.944	-0.321	-0.888	0.183	-0.206	-0.045	0.072	0.054	0.121	0.096	0.518	-0.070
-0.133	0.968	-0.254	-0.077	0.937	-0.340	-1.006	-0.082	-0.177	-0.037	0.017	0.089	0.109	0.034	0.504	-0.072
-0.153	0.925	-0.211	-0.074	0.930	-0.360	-1.119	-0.130	-0.106	-0.059	-0.018	0.153	0.127	0.008	0.463	-0.058
-0.072	0.813	-0.235	-0.071	0.921	-0.383	-1.197	-0.227	-0.102	0.018	-0.122	0.151	0.046	0.120	0.489	-0.062
-0.068	0.748	-0.282	-0.068	0.912	-0.404	-1.176	-0.202	-0.095	0.019	-0.178	0.126	0.042	0.185	0.538	-0.071
-0.130	0.732	-0.321	-0.062	0.904	-0.423	-1.003	-0.506	-0.106	-0.049	-0.186	0.105	0.102	0.200	0.578	-0.057
-0.199	0.790	-0.447	-0.061	0.896	-0.440	-0.940	0.315	-0.197	-0.118	-0.120	-0.004	0.170	0.142	0.706	-0.041
-0.114	0.763	-0.440	-0.061	0.891	-0.450	-0.616	0.502	-0.275	-0.034	-0.142	0.014	0.085	0.169	0.698	-0.025
-0.030	0.802	-0.475	-0.057	0.886	-0.461	-0.590	0.113	-0.299	0.046	-0.098	-0.011	0.001	0.130	0.734	0.000
-0.060	0.840	-0.593	-0.053	0.883	-0.467	-0.330	0.011	-0.232	0.011	-0.056	-0.123	0.030	0.092	0.852	0.022
-0.060	0.840	-0.593	-0.051	0.880	-0.472	-0.249	0.133	-0.193	0.009	-0.054	-0.118	0.029	0.091	0.852	0.041
-0.114	0.825	-0.601	-0.048	0.879	-0.474	-0.109	0.080	-0.192	-0.047	-0.068	-0.124	0.083	0.106	0.860	0.042
-0.045	0.871	-0.601	-0.046	0.880	-0.473	0.041	0.353	-0.284	0.021	-0.023	-0.125	0.013	0.059	0.859	0.036
-0.053	0.825	-0.593	-0.048	0.879	-0.474	-0.057	0.357	-0.078	0.015	-0.068	-0.116	0.020	0.105	0.850	0.037
-0.107	0.875	-0.641	-0.048	0.880	-0.473	0.098	0.145	-0.098	-0.039	-0.019	-0.165	0.073	0.055	0.897	0.034
-0.014	0.852	-0.491	-0.048	0.881	-0.470	0.131	0.172	-0.113	0.053	-0.043	-0.017	0.021	0.079	0.745	0.019
-0.122	0.879	-0.574	-0.046	0.884	-0.465	0.327	0.045	-0.126	-0.057	-0.019	-0.105	0.086	0.051	0.826	0.006
-0.107	0.902	-0.542	-0.043	0.889	-0.455	0.533	-0.120	-0.125	-0.044	-0.001	-0.083	0.071	0.028	0.794	-0.008
-0.080	0.844	-0.455	-0.045	0.896	-0.442	0.760	0.301	-0.066	-0.016	-0.066	-0.010	0.044	0.085	0.706	-0.036
-0.126	0.837	-0.436	-0.046	0.907	-0.420	1.222	0.215	-0.029	-0.060	-0.084	-0.013	0.089	0.092	0.684	-0.042
-0.126	0.879	-0.298	-0.048	0.918	-0.394	1.367	0.297	-0.037	-0.058	-0.053	0.100	0.088	0.050	0.542	-0.047
-0.091	0.829	-0.290	-0.051	0.931	-0.363	1.675	0.658	-0.131	-0.021	-0.116	0.076	0.052	0.101	0.531	-0.056
-0.095	0.790	-0.286	-0.052	0.942	-0.331	1.645	0.528	-0.143	-0.024	-0.166	0.049	0.055	0.140	0.524	-0.052
-0.107	0.775	-0.215	-0.052	0.954	-0.295	1.859	0.409	-0.146	-0.035	-0.193	0.084	0.067	0.155	0.451	-0.041
-0.080	0.763	-0.203	-0.053	0.964	-0.260	1.838	0.405	-0.088	-0.008	-0.215	0.060	0.039	0.167	0.435	-0.031
-0.095	0.810	-0.187	-0.053	0.973	-0.223	1.870	0.276	-0.082	-0.023	-0.178	0.039	0.053	0.121	0.416	-0.021
-0.045	0.794	-0.128	-0.053	0.981	-0.186	1.882	0.311	-0.050	0.027	-0.201	0.061	0.001	0.137	0.352	-0.007
-0.014	0.829	-0.034	-0.052	0.987	-0.151	1.763	0.141	-0.073	0.057	-0.172	0.121	0.031	0.103	0.253	-0.011
-0.022	0.875	-0.014	-0.049	0.993	-0.110	2.014	0.640	-0.216	0.046	-0.132	0.100	0.025	0.058	0.229	-0.012
-0.103	0.891	-0.034	-0.049	0.996	-0.074	1.791	0.159	-0.040	-0.035	-0.119	0.044	0.055	0.043	0.244	-0.005
-0.087	0.941	0.018	-0.048	0.998	-0.036	1.887	0.229	-0.086	-0.021	-0.071	0.057	0.039	0.008	0.189	-0.013
-0.010	0.960	0.037	-0.047	0.999	-0.001	1.750	0.345	-0.046	0.055	-0.053	0.042	0.039	0.027	0.165	-0.012
-0.087	1.007	0.053	-0.045	0.998	0.036	1.842	0.400	-0.071	-0.023	-0.006	0.020	0.037	0.074	0.145	-0.016
-0.057	1.018	0.045	-0.045	0.997	0.070	1.679	-0.214	-0.016	0.008	0.008	-0.021	0.006	0.085	0.147	-0.018
-0.118	1.014	0.136	-0.041	0.993	0.107	1.825	0.799	-0.167	-0.058	0.007	0.033	0.066	0.081	0.051	-0.027
-0.118	1.026	0.116	-0.040	0.989	0.139	1.641	0.148	-0.050	-0.059	0.022	-0.020	0.066	0.092	0.065	-0.016
-0.049	1.034	0.211	-0.037	0.984	0.172	1.658	0.312	-0.061	0.008	0.035	0.042	0.004	0.099	0.035	-0.012
-0.003	1.007	0.262	-0.033	0.978	0.204	1.578	0.315	-0.146	0.050	0.014	0.062	0.051	0.071	0.092	-0.013
-0.003	1.007	0.262	-0.030	0.972	0.233	1.500	0.088	-0.135	0.047	0.021	0.032	0.051	0.070	0.097	-0.012
-0.091	1.010	0.329	-0.025	0.965	0.260	1.398	0.167	-0.220	-0.047	0.031	0.072	0.036	0.073	0.169	-0.012
-0.049	1.022	0.380	-0.020	0.958	0.285	1.286	0.247	-0.206	-0.010	0.050	0.098	0.005	0.084	0.225	-0.015
-0.018	1.022	0.376	-0.013	0.950	0.312	1.394	0.230	-0.324	0.014	0.058	0.067	0.037	0.084	0.226	-0.039
0.024	1.022	0.424	-0.004	0.942	0.336	1.233	0.369	-0.315	0.047	0.066	0.091	0.080	0.084	0.277	-0.023
-0.072	1.030	0.471	0.002	0.932	0.362	1.368	0.114	-0.309	-0.055	0.083	0.113	0.016	0.092	0.329	-0.023
0.013	1.030	0.412	0.010	0.923	0.384	1.214	0.179	-0.336	0.022	0.092	0.031	0.069	0.092	0.274	-0.030
-0.014	1.045	0.479	0.018	0.913	0.407	1.259	0.134	-0.412	-0.013	0.118	0.075	0.043	0.108	0.346	-0.036
-0.010	1.034	0.514	0.028	0.904	0.428	1.127	0.234	-0.423	-0.019	0.116	0.090	0.048	0.096	0.386	-0.032
0.020	1.080	0.491	0.038	0.894	0.447	1.111	0.291	-0.440	0.001	0.172	0.047	0.080	0.142	0.366	-0.055
-0.060	1.068	0.431	0.047	0.885	0.463	0.906	0.335	-0.365	-0.089	0.169	-0.028	0.001	0.130	0.311	-0.052
-0.076	1.022	0.479	0.054	0.875	0.482	1.092	-0.014	-0.408	-0.111	0.133	0.000	0.012	0.083	0.361	-0.058
0.017	1.049	0.491	0.065	0.864	0.499	1.010	0.296	-0.445	-0.029	0.171	-0.005	0.082	0.109	0.376	-0.062
-0.030	1.018	0.502	0.075	0.854	0.516	1.015	0.349	-0.443	-0.086	0.151	-0.010	0.038	0.076	0.390	-0.066
0.005	1.010	0.471	0.083	0.843	0.532	0.998	0.078	-0.414	-0.059	0.154	-0.058	0.075	0.068	0.361	-0.059
-0.026	1.003	0.561	0.090	0.832	0.548	0.968	0.105	-0.384	-0.097	0.157	0.017	0.047	0.059	0.454	-0.064
0.013	1.022	0.565	0.099	0.821	0.562	0.915	0.201	-0.423	-0.067	0.187	0.007	0.087	0.078	0.461	-0.073
0.009	1.018	0.506	0.107	0.811	0.575	0.810	0.225	-0.356	-0.079	0.193	-0.065	0.085	0.073	0.405	-0.082
-0.064	1.007	0.502	0.115	0.802	0.586	0.748	0.266	-0.351	-0.160	0.190	-0.080	0.013	0.062	0.403	-0.073
-0.014	1.010	0.514	0.121	0.793	0.597	0.730	0.055	-0.329	-0.116	0.203	-0.079	0.064	0.066	0.418	-0.076
0.013	1.026	0.494	0.127	0.785	0.607	0.693	0.122	-0.347	-0.095	0.227	-0.109	0.091	0.081	0.401	-0.066
-0.007	0.987	0.502	0.136	0.777	0.615	0.614	0.349	-0.333	-0.124	0.197	-0.109	0.073	0.043	0.412	-0.041
0.074	0.976	0.491	0.140	0.769	0.624	0.584	-0.021	-0.285	-0.047	0.193	-0.130	0.154	0.031	0.405	-0.028
0.082	0.980	0.506	0.142	0.762	0.632	0.576	-0.106	-0.193	-0.041	0.204	-0.123	0.162	0.035	0.424	-0.027
0.067	0.976	0.514	0.146	0.755	0.640	0.564	0.124	-0.184	-0.060	0.207	-0.122	0.148	0.030	0.436	-0.020
0.051	0.960	0.577	0.146	0.749	0.646	0.462	0.004	-0.038	-0.076	0.197	-0.066	0.133	0.014	0.503	-0.036
0.059	0.968	0.569	0.151	0.743	0.652	0.440	0.349	-0.060	-0.073	0.210	-0.079	0.140	0.021	0.498	-0.053
0.001	0.868	0.538	0.151	0.739	0.657	0.399	0.053	-0.001	-0.131	0.115	-0.116	0.082	0.081	0.470	-0.059
0.001	0.868	0.538	0.153	0.734	0.662	0.403	0.220	0.039	-0.133	0.120	-0.121	0.082	0.081	0.473	-0.057
0.024	0.891	0.498	0.150	0.732	0.665	0.255	-0.034	0.199	-0.106	0.145	-0.163	0.104	0.058	0.437	-0.075
0.055	0.914	0.561	0.153	0.728	0.668	0.327	0.472	0.202	-0.078	0.172	-0.103	0.135	0.035	0.503	-0.078
-0.037	0.933	0.581	0.154	0.724	0.673	0.396	0.298	0.140	-0.172	0.195	-0.088	0.043	0.017	0.527	-0.100
-0.014	0.929	0.534	0.160	0.724	0.671	0.033	0.599	0.068	-0.156	0.191	-0.133	0.065	0.021	0.482	-0.119
-0.103	0.879	0.558	0.164	0.730	0.663	-0.386	0.431	0.069	-0.248	0.135	-0.102	0.023	0.072	0.507	-0.135
-0.033	0.840	0.577	0.163	0.736	0.657	-0.441	-0.052	0.003	-0.177	0.090	-0.076	0.046	0.111	0.529	-0.120
-0.014	0.798	0.569	0.158	0.741	0.652	-0.353	-0.288	0.062	-0.153	0.043	-0.080	0.064	0.154	0.523	-0.075
0.028	0.821	0.542	0.146	0.747	0.649	-0.357	-0.612	0.226	-0.099	0.060	-0.104	0.106	0.131	0.497	0.008
0.147	0.906	0.345	0.138	0.752	0.645	-0.290	-0.327	0.256	0.028	0.140	-0.296	0.225	0.047	0.302	0.096
0.232	0.864	0.309	0.128	0.756	0.642	-0.219	-0.512	0.240	0.123	0.094	-0.329	0.308	0.089	0.267	0.181
0.313	0.798	0.313	0.120	0.759	0.640	-0.133	-0.522	0.154	0.212	0.025	-0.324	0.389	0.155	0.272	0.258
0.270	0.763	0.207	0.112	0.763	0.637	-0.259	-0.530	0.145	0.178	-0.014	-0.427	0.345	0.190	0.167	0.327
0.243	0.759	0.096	0.096	0.770	0.631	-0.452	-0.941	0.260	0.166	-0.025	-0.531	0.317	0.194	0.058	0.391
0.401	0.802	0.148	0.081	0.777	0.624	-0.470	-0.951	0.302	0.340	0.011	-0.473	0.474	0.151	0.109	0.434
0.478	0.783	0.167	0.070	0.783	0.618	-0.425	-0.718	0.216	0.428	-0.015	-0.447	0.550	0.170	0.129	0.450
0.432	0.817	0.140	0.061	0.788	0.613	-0.281	-0.507	0.239	0.390	0.016	-0.470	0.503	0.135	0.102	0.468
0.290	0.875	0.156	0.050	0.792	0.608	-0.311	-0.539	0.306	0.259	0.069	-0.449	0.359	0.078	0.118	0.428
0.370	0.883	0.286	0.046	0.798	0.600	-0.435	-0.116	0.236	0.344	0.070	-0.311	0.439	0.071	0.248	0.375
0.182	0.864	0.238	0.037	0.803	0.595	-0.314	-0.579	0.121	0.164	0.047	-0.353	0.250	0.090	0.200	0.316
0.220	0.883	0.321	0.029	0.808	0.589	-0.362	-0.590	0.120	0.210	0.061	-0.264	0.288	0.071	0.282	0.275
0.167	0.883	0.388	0.018	0.813	0.582	-0.410	-0.819	0.132	0.168	0.056	-0.191	0.233	0.070	0.348	0.220
0.143	0.922	0.447	0.009	0.818	0.574	-0.458	-0.642	0.091	0.153	0.089	-0.124	0.209	0.032	0.406	0.187
0.117	0.953	0.506	-0.002	0.825	0.566	-0.513	-0.904	0.094	0.138	0.114	-0.056	0.181	0.001	0.465	0.150
0.074	0.902	0.530	-0.015	0.831	0.557	-0.533	-0.992	0.129	0.109	0.058	-0.023	0.138	0.051	0.487	0.123
0.051	0.956	0.534	-0.029	0.837	0.546	-0.616	-0.902	0.237	0.099	0.105	-0.009	0.114	0.003	0.489	0.098
0.024	0.968	0.502	-0.040	0.846	0.531	-0.827	-0.733	0.206	0.083	0.108	-0.025	0.087	0.015	0.456	0.079
-0.007	0.895	0.506	-0.048	0.857	0.513	-1.016	-0.535	0.130	0.060	0.024	-0.004	0.055	0.059	0.458	0.021
-0.007	0.895	0.506	-0.050	0.867	0.496	-0.978	-0.239	0.005	0.063	0.014	0.013	0.054	0.059	0.457	-0.030
-0.322	0.976	0.360	-0.060	0.876	0.478	-0.963	-0.896	0.036	-0.243	0.085	-0.114	0.262	0.022	0.310	-0.059
-0.257	1.065	0.467	-0.066	0.886	0.459	-1.051	-0.534	0.039	-0.171	0.164	0.012	0.198	0.110	0.414	-0.078
-0.137	1.068	0.475	-0.070	0.896	0.439	-1.046	-0.650	-0.108	-0.048	0.159	0.039	0.079	0.114	0.419	-0.109
-0.083	0.953	0.569	-0.073	0.903	0.423	-0.888	-0.417	-0.038	0.009	0.035	0.150	0.026	0.002	0.511	-0.071
-0.183	0.968	0.459	-0.077	0.911	0.405	-0.928	-0.393	0.031	-0.087	0.043	0.057	0.127	0.014	0.398	-0.051
-0.103	1.053	0.360	-0.080	0.919	0.386	-1.031	-0.394	-0.031	-0.004	0.120	-0.022	0.048	0.099	0.297	-0.072
-0.176	1.030	0.325	-0.077	0.927	0.368	-0.986	0.302	-0.071	-0.080	0.089	-0.039	0.122	0.076	0.259	-0.072
-0.233	0.949	0.447	-0.077	0.934	0.349	-1.023	-0.028	-0.006	-0.137	0.001	0.102	0.180	0.006	0.379	-0.073
-0.137	0.964	0.345	-0.076	0.942	0.328	-1.125	0.128	-0.054	-0.043	0.008	0.020	0.085	0.009	0.273	-0.107
-0.207	0.999	0.297	-0.074	0.949	0.308	-1.068	0.173	-0.056	-0.114	0.036	-0.007	0.154	0.042	0.223	-0.121
-0.280	1.014	0.262	-0.072	0.955	0.288	-1.060	0.153	-0.074	-0.188	0.045	-0.022	0.229	0.056	0.185	-0.113
-0.203	1.010	0.345	-0.070	0.960	0.270	-0.950	0.032	-0.112	-0.113	0.036	0.078	0.153	0.052	0.263	-0.125
-0.218	1.080	0.242	-0.068	0.966	0.248	-1.130	0.006	-0.150	-0.131	0.100	-0.002	0.169	0.120	0.157	-0.113
-0.207	1.057	0.207	-0.068	0.972	0.223	-1.240	-0.333	-0.086	-0.119	0.070	-0.013	0.159	0.096	0.118	-0.104
-0.157	1.088	0.124	-0.065	0.977	0.202	-1.059	-0.060	-0.186	-0.073	0.097	-0.075	0.109	0.127	0.030	-0.093
-0.230	1.065	0.132	-0.064	0.982	0.180	-1.121	-0.338	-0.134	-0.146	0.069	-0.044	0.183	0.103	0.033	-0.087
-0.133	1.018	0.238	-0.062	0.986	0.155	-1.243	-0.216	-0.141	-0.052	0.018	0.086	0.088	0.056	0.134	-0.096
-0.164	0.983	0.171	-0.062	0.990	0.130	-1.287	-0.280	-0.060	-0.083	-0.020	0.045	0.120	0.021	0.062	-0.093
-0.260	0.999	0.049	-0.059	0.993	0.106	-1.172	-0.047	-0.178	-0.182	-0.008	-0.054	0.215	0.036	0.065	-0.098
-0.110	1.115	0.057	-0.054	0.995	0.085	-1.055	0.260	-0.247	-0.037	0.106	-0.025	0.065	0.152	0.061	-0.088
-0.264	1.146	-0.045	-0.050	0.997	0.062	-1.148	-0.014	-0.215	-0.195	0.135	-0.104	0.219	0.182	0.168	-0.089
-0.099	1.107	0.037	-0.047	0.998	0.039	-1.171	-0.066	-0.189	-0.033	0.095	0.002	0.054	0.143	0.089	-0.071
-0.118	0.987	0.148	-0.044	0.999	0.014	-1.231	-0.279	-0.161	-0.055	-0.026	0.137	0.074	0.023	0.016	-0.094
-0.080	0.910	0.100	-0.041	0.999	-0.007	-1.064	-0.338	-0.153	-0.019	-0.103	0.111	0.036	0.055	0.035	-0.069
-0.218	0.980	-0.049	-0.038	0.999	-0.025	-0.928	0.331	-0.206	-0.161	-0.033	-0.021	0.176	0.014	0.189	-0.074
-0.126	1.065	-0.183	-0.035	0.998	-0.046	-1.027	0.264	-0.165	-0.072	0.052	-0.134	0.084	0.098	0.327	-0.073
-0.141	1.169	-0.152	-0.032	0.997	-0.073	-1.361	0.111	-0.182	-0.090	0.158	-0.075	0.100	0.201	0.299	-0.076
-0.141	1.030	-0.097	-0.028	0.995	-0.100	-1.349	0.031	-0.197	-0.094	0.021	0.007	0.101	0.061	0.247	-0.063
-0.095	0.976	-0.053	-0.024	0.992	-0.120	-1.018	0.027	-0.226	-0.052	-0.031	0.070	0.055	0.005	0.207	-0.076
-0.118	0.925	-0.128	-0.021	0.990	-0.139	-0.943	-0.014	-0.163	-0.078	-0.079	0.014	0.079	0.047	0.284	-0.086
-0.149	0.983	-0.219	-0.020	0.987	-0.161	-1.109	-0.038	-0.047	-0.110	-0.017	-0.054	0.111	0.010	0.378	-0.083
-0.183	1.111	-0.258	-0.020	0.983	-0.185	-1.201	0.086	-0.036	-0.144	0.114	-0.070	0.146	0.136	0.420	-0.082
-0.149	1.103	-0.294	-0.019	0.977	-0.210	-1.302	-0.190	-0.037	-0.111	0.112	-0.080	0.112	0.127	0.457	-0.092
-0.107	1.045	-0.231	-0.019	0.972	-0.234	-1.229	0.106	-0.023	-0.068	0.059	0.007	0.070	0.068	0.395	-0.091
-0.160	0.956	-0.211	-0.018	0.968	-0.252	-0.924	-0.109	-0.070	-0.123	-0.025	0.045	0.126	0.021	0.376	-0.099
-0.064	0.840	-0.108	-0.020	0.963	-0.269	-0.909	0.497	-0.049	-0.025	-0.137	0.164	0.031	0.137	0.275	-0.094
-0.176	0.775	-0.215	-0.021	0.957	-0.289	-1.047	-0.041	0.077	-0.135	-0.196	0.078	0.143	0.203	0.382	-0.086
-0.083	0.833	-0.282	-0.022	0.951	-0.310	-1.073	0.169	-0.025	-0.042	-0.132	0.031	0.052	0.145	0.450	-0.063
-0.099	0.891	-0.420	-0.023	0.943	-0.332	-1.189	-0.009	0.011	-0.057	-0.066	-0.084	0.069	0.087	0.589	-0.045
-0.072	0.922	-0.400	-0.024	0.934	-0.356	-1.233	0.180	-0.005	-0.029	-0.027	-0.041	0.044	0.056	0.570	-0.024
-0.091	0.941	-0.546	-0.023	0.927	-0.374	-0.935	0.039	-0.050	-0.049	-0.000	-0.169	0.065	0.036	0.716	-0.004
-0.118	0.895	-0.467	-0.023	0.920	-0.391	-0.949	-0.357	0.096	-0.076	-0.039	-0.072	0.093	0.082	0.638	-0.009
-0.014	0.953	-0.479	-0.024	0.917	-0.398	-0.335	0.199	-0.001	0.029	0.021	-0.078	0.010	0.024	0.650	-0.014
-0.122	0.964	-0.463	-0.027	0.916	-0.401	-0.185	0.515	-0.086	-0.076	0.034	-0.059	0.099	0.013	0.634	-0.015
-0.095	0.968	-0.420	-0.028	0.916	-0.401	0.001	0.078	-0.004	-0.048	0.038	-0.016	0.073	0.009	0.591	-0.031
-0.033	0.922	-0.373	-0.030	0.916	-0.399	0.070	0.460	-0.067	0.016	-0.009	0.030	0.012	0.055	0.543	-0.079
-0.149	0.806	-0.298	-0.034	0.916	-0.400	-0.075	0.601	-0.083	-0.096	-0.124	0.106	0.127	0.171	0.467	-0.082
-0.191	0.690	-0.227	-0.035	0.915	-0.402	-0.098	0.075	-0.010	-0.137	-0.239	0.178	0.170	0.287	0.395	-0.093
-0.080	0.663	-0.274	-0.037	0.917	-0.397	0.212	0.407	-0.066	-0.023	-0.268	0.127	0.059	0.314	0.441	-0.096
-0.145	0.721	-0.353	-0.038	0.919	-0.392	0.293	0.124	-0.011	-0.088	-0.213	0.043	0.124	0.256	0.519	-0.069
-0.076	0.806	-0.400	-0.039	0.924	-0.380	0.630	0.189	-0.046	-0.018	-0.132	-0.016	0.055	0.170	0.565	-0.034
-0.057	0.864	-0.384	-0.041	0.930	-0.364	0.845	0.728	-0.172	0.004	-0.081	-0.017	0.037	0.112	0.548	-0.022
-0.091	0.902	-0.400	-0.044	0.936	-0.350	0.716	0.663	-0.092	-0.028	-0.047	-0.046	0.072	0.073	0.562	-0.023
-0.091	0.902	-0.400	-0.048	0.940	-0.337	0.722	0.682	-0.061	-0.024	-0.052	-0.060	0.073	0.073	0.561	-0.033
-0.180	0.949	-0.337	-0.049	0.944	-0.326	0.556	0.284	-0.052	-0.111	-0.010	-0.008	0.162	0.026	0.497	-0.050
-0.133	0.929	-0.309	-0.050	0.948	-0.314	0.580	0.338	-0.109	-0.065	-0.033	0.008	0.117	0.046	0.468	-0.068
-0.145	0.999	-0.282	-0.050	0.951	-0.304	0.516	0.299	-0.098	-0.076	0.034	0.026	0.129	0.024	0.438	-0.087
-0.137	0.937	-0.187	-0.049	0.955	-0.292	0.589	0.353	-0.180	-0.069	-0.032	0.109	0.121	0.038	0.342	-0.080
-0.141	0.914	-0.207	-0.048	0.960	-0.275	0.859	0.533	-0.212	-0.074	-0.060	0.072	0.126	0.062	0.359	-0.083
-0.114	0.953	-0.191	-0.047	0.964	-0.262	0.643	0.496	-0.185	-0.048	-0.025	0.074	0.099	0.023	0.342	-0.076
-0.110	0.953	-0.148	-0.046	0.969	-0.242	0.994	0.427	-0.217	-0.046	-0.031	0.098	0.096	0.023	0.297	-0.073
-0.053	0.910	-0.065	-0.044	0.974	-0.222	0.990	0.543	-0.221	0.010	-0.078	0.161	0.039	0.066	0.213	-0.067
-0.103	0.848	-0.069	-0.042	0.979	-0.200	1.077	0.534	-0.208	-0.041	-0.145	0.135	0.090	0.128	0.215	-0.071
-0.107	0.868	-0.116	-0.041	0.983	-0.180	0.993	0.534	-0.206	-0.047	-0.129	0.067	0.094	0.108	0.260	-0.054
-0.130	0.891	-0.108	-0.039	0.986	-0.165	0.764	0.113	-0.119	-0.072	-0.109	0.060	0.117	0.085	0.250	-0.069
-0.057	0.987	-0.187	-0.037	0.988	-0.151	0.715	0.535	-0.166	-0.000	-0.015	-0.033	0.044	0.011	0.327	-0.071
-0.199	0.956	-0.183	-0.036	0.989	-0.140	0.519	0.257	-0.129	-0.144	-0.047	-0.040	0.187	0.020	0.321	-0.071
-0.176	1.003	-0.187	-0.034	0.991	-0.129	0.563	0.221	-0.154	-0.123	-0.002	-0.055	0.164	0.026	0.324	-0.060
-0.157	1.026	-0.207	-0.031	0.993	-0.117	0.632	0.237	-0.184	-0.106	0.019	-0.087	0.146	0.049	0.341	-0.067
-0.103	1.041	-0.172	-0.029	0.994	-0.105	0.585	0.251	-0.141	-0.054	0.033	-0.063	0.092	0.064	0.303	-0.055
-0.114	1.068	-0.207	-0.025	0.996	-0.088	0.856	0.112	-0.245	-0.070	0.059	-0.115	0.104	0.091	0.337	-0.057
-0.145	1.092	-0.199	-0.021	0.997	-0.072	0.858	0.085	-0.209	-0.105	0.080	-0.124	0.136	0.113	0.327	-0.062
-0.191	1.130	-0.172	-0.016	0.998	-0.053	0.949	0.418	-0.298	-0.156	0.118	-0.115	0.183	0.151	0.298	-0.088
-0.160	1.096	-0.112	-0.012	0.999	-0.033	0.981	0.567	-0.261	-0.129	0.082	-0.076	0.153	0.116	0.237	-0.084
-0.230	1.088	-0.089	-0.009	1.000	-0.017	0.832	0.080	-0.173	-0.201	0.074	-0.068	0.224	0.108	0.211	-0.090
-0.037	1.092	-0.026	-0.005	1.000	0.001	0.908	0.186	-0.212	-0.013	0.078	-0.023	0.032	0.111	0.146	-0.095
-0.126	1.065	-0.018	-0.002	1.000	0.014	0.667	0.171	-0.174	-0.105	0.051	-0.029	0.122	0.083	0.136	-0.092
-0.160	1.053	0.018	0.001	1.000	0.029	0.720	-0.053	-0.177	-0.142	0.039	-0.008	0.158	0.071	0.098	-0.068
-0.114	1.103	-0.002	0.005	0.999	0.038	0.462	0.264	-0.197	-0.100	0.090	-0.037	0.112	0.120	0.116	-0.076
-0.060	1.088	0.033	0.009	0.999	0.048	0.536	0.133	-0.199	-0.050	0.075	-0.012	0.059	0.104	0.078	-0.066
-0.060	1.084	0.029	0.013	0.998	0.059	0.529	0.081	-0.211	-0.054	0.072	-0.026	0.060	0.099	0.082	-0.053
-0.060	1.084	0.029	0.016	0.998	0.069	0.493	0.039	-0.157	-0.057	0.072	-0.036	0.060	0.098	0.081	-0.057
-0.072	1.045	0.057	0.019	0.997	0.078	0.466	0.077	-0.170	-0.072	0.034	-0.017	0.071	0.059	0.052	-0.056
-0.114	1.014	0.065	0.022	0.996	0.089	0.541	-0.059	-0.185	-0.117	0.004	-0.020	0.113	0.027	0.044	-0.067
-0.045	1.057	0.069	0.027	0.995	0.100	0.565	0.240	-0.246	-0.053	0.048	-0.027	0.044	0.068	0.041	-0.065
-0.103	1.026	0.065	0.032	0.993	0.110	0.524	-0.078	-0.255	-0.115	0.018	-0.042	0.101	0.036	0.045	-0.065
-0.026	1.034	0.089	0.038	0.992	0.121	0.562	0.164	-0.287	-0.044	0.028	-0.029	0.023	0.043	0.022	-0.043
-0.057	1.045	0.085	0.042	0.990	0.131	0.521	0.123	-0.232	-0.080	0.041	-0.043	0.052	0.053	0.026	-0.052
0.020	1.057	0.096	0.049	0.989	0.141	0.555	0.480	-0.290	-0.010	0.054	-0.041	0.025	0.064	0.014	-0.048
-0.068	1.014	0.108	0.055	0.987	0.152	0.582	0.207	-0.272	-0.104	0.013	-0.041	0.063	0.021	0.002	-0.057
-0.060	1.007	0.104	0.059	0.985	0.164	0.593	0.050	-0.212	-0.100	0.008	-0.056	0.055	0.012	0.005	-0.050
-0.037	1.041	0.175	0.063	0.982	0.176	0.606	0.117	-0.221	-0.081	0.045	0.003	0.033	0.046	0.066	-0.061
0.009	1.065	0.148	0.068	0.980	0.188	0.636	0.123	-0.238	-0.040	0.071	-0.037	0.013	0.068	0.039	-0.054
-0.022	1.057	0.128	0.074	0.977	0.199	0.612	0.085	-0.286	-0.077	0.066	-0.068	0.018	0.059	0.021	-0.049
-0.018	1.053	0.152	0.077	0.975	0.210	0.540	-0.155	-0.192	-0.075	0.064	-0.055	0.015	0.055	0.046	-0.057
0.017	1.041	0.223	0.084	0.972	0.220	0.548	0.394	-0.305	-0.048	0.055	0.006	0.019	0.043	0.119	-0.064
-0.060	1.010	0.215	0.088	0.970	0.228	0.437	0.023	-0.252	-0.130	0.027	-0.010	0.059	0.011	0.112	-0.066
-0.007	1.018	0.191	0.094	0.967	0.236	0.417	0.144	-0.283	-0.082	0.037	-0.042	0.006	0.019	0.090	-0.066
0.009	1.014	0.215	0.100	0.965	0.244	0.413	-0.020	-0.302	-0.072	0.036	-0.026	0.008	0.014	0.115	-0.071
0.013	1.038	0.183	0.106	0.962	0.251	0.418	0.192	-0.306	-0.075	0.061	-0.065	0.011	0.036	0.085	-0.060
-0.007	1.041	0.199	0.111	0.959	0.259	0.414	-0.023	-0.267	-0.098	0.068	-0.057	0.011	0.039	0.102	-0.064
0.017	1.010	0.238	0.116	0.957	0.267	0.417	-0.022	-0.266	-0.080	0.040	-0.025	0.009	0.008	0.143	-0.074
-0.003	1.003	0.219	0.122	0.953	0.276	0.502	0.140	-0.297	-0.105	0.035	-0.054	0.011	0.000	0.125	-0.075
-0.037	1.022	0.207	0.128	0.950	0.286	0.526	0.124	-0.308	-0.146	0.058	-0.075	0.048	0.019	0.116	-0.073
0.028	1.026	0.203	0.132	0.946	0.295	0.511	-0.123	-0.301	-0.085	0.066	-0.089	0.016	0.023	0.115	-0.061
0.017	0.999	0.211	0.139	0.942	0.306	0.597	0.000	-0.347	-0.103	0.043	-0.092	0.003	0.005	0.125	-0.062
0.097	0.980	0.262	0.142	0.937	0.318	0.613	-0.311	-0.295	-0.026	0.028	-0.053	0.082	0.024	0.178	-0.056
0.005	0.987	0.246	0.146	0.932	0.332	0.706	-0.095	-0.287	-0.122	0.041	-0.082	0.012	0.017	0.165	-0.061
0.040	0.995	0.325	0.149	0.927	0.345	0.686	-0.187	-0.204	-0.090	0.054	-0.016	0.021	0.009	0.246	-0.049
0.040	0.995	0.325	0.150	0.922	0.358	0.684	-0.165	-0.171	-0.091	0.059	-0.029	0.019	0.009	0.248	-0.061
0.101	0.972	0.293	0.153	0.916	0.371	0.714	-0.065	-0.188	-0.033	0.042	-0.074	0.077	0.032	0.219	-0.045
0.047	0.983	0.329	0.154	0.910	0.384	0.711	-0.051	-0.113	-0.088	0.059	-0.051	0.021	0.020	0.257	-0.035
0.117	0.964	0.353	0.157	0.904	0.397	0.758	0.118	-0.122	-0.022	0.046	-0.041	0.088	0.038	0.283	-0.034
0.082	0.933	0.329	0.158	0.898	0.411	0.780	-0.035	-0.079	-0.057	0.021	-0.079	0.051	0.068	0.263	-0.041
0.078	0.949	0.451	0.161	0.891	0.425	0.837	0.294	-0.034	-0.064	0.044	0.029	0.045	0.051	0.387	-0.018
0.082	0.902	0.384	0.161	0.885	0.437	0.708	0.127	0.064	-0.060	0.003	-0.050	0.047	0.096	0.323	-0.033
0.193	0.902	0.435	0.162	0.881	0.444	0.456	0.268	0.086	0.051	0.007	-0.005	0.156	0.095	0.378	-0.061
0.040	0.933	0.392	0.164	0.877	0.451	0.466	0.250	-0.037	-0.105	0.042	-0.056	0.000	0.063	0.338	-0.077
-0.110	0.956	0.250	0.165	0.873	0.459	0.513	0.202	-0.001	-0.257	0.069	-0.206	0.152	0.038	0.199	-0.099
-0.103	0.964	0.234	0.164	0.868	0.469	0.643	0.091	0.095	-0.247	0.082	-0.232	0.147	0.028	0.186	-0.136
-0.083	0.987	0.305	0.159	0.861	0.482	0.794	0.094	0.252	-0.224	0.112	-0.174	0.130	0.001	0.259	-0.133
-0.057	0.964	0.368	0.154	0.856	0.493	0.625	-0.045	0.253	-0.192	0.094	-0.121	0.105	0.021	0.326	-0.106
0.024	0.964	0.400	0.151	0.853	0.499	0.402	0.040	0.175	-0.108	0.097	-0.096	0.026	0.019	0.362	-0.076
0.067	0.980	0.408	0.150	0.850	0.505	0.343	-0.034	0.047	-0.064	0.115	-0.094	0.014	0.001	0.374	-0.055
0.097	0.999	0.427	0.149	0.846	0.512	0.414	-0.103	-0.017	-0.032	0.139	-0.081	0.043	0.022	0.397	-0.041
0.036	1.014	0.392	0.147	0.843	0.518	0.353	-0.255	-0.061	-0.092	0.158	-0.123	0.021	0.042	0.364	-0.035
0.001	1.045	0.357	0.147	0.841	0.521	0.175	-0.175	-0.153	-0.127	0.190	-0.161	0.058	0.077	0.332	-0.034
0.047	1.072	0.416	0.148	0.840	0.521	-0.021	-0.394	-0.316	-0.081	0.218	-0.102	0.014	0.109	0.395	-0.034
0.070	1.034	0.400	0.151	0.842	0.518	-0.252	-0.386	-0.431	-0.061	0.177	-0.114	0.007	0.074	0.382	-0.030
0.078	1.057	0.368	0.155	0.846	0.511	-0.422	-0.275	-0.419	-0.058	0.197	-0.139	0.012	0.102	0.354	-0.025
0.070	1.134	0.380	0.156	0.850	0.503	-0.535	-0.445	-0.335	-0.066	0.270	-0.119	0.001	0.184	0.368	-0.006
0.043	1.119	0.349	0.154	0.856	0.494	-0.563	-0.520	-0.243	-0.092	0.249	-0.142	0.029	0.174	0.338	0.016
0.097	1.088	0.238	0.150	0.861	0.486	-0.512	-0.642	-0.126	-0.033	0.213	-0.244	0.023	0.149	0.230	0.041
0.136	1.041	0.223	0.145	0.865	0.480	-0.452	-0.712	-0.132	0.010	0.162	-0.254	0.059	0.108	0.217	0.073
0.167	0.976	0.238	0.142	0.869	0.474	-0.406	-0.641	-0.170	0.043	0.093	-0.232	0.088	0.047	0.235	0.110
0.193	0.964	0.254	0.140	0.874	0.466	-0.494	-0.636	-0.187	0.073	0.077	-0.209	0.113	0.041	0.253	0.130
0.190	0.960	0.215	0.134	0.879	0.457	-0.663	-0.942	-0.181	0.074	0.067	-0.239	0.107	0.041	0.216	0.150
0.190	0.960	0.215	0.128	0.886	0.446	-0.743	-1.019	-0.165	0.081	0.060	-0.227	0.105	0.046	0.217	0.155
0.240	0.995	0.207	0.126	0.893	0.432	-0.806	-0.760	-0.216	0.133	0.088	-0.222	0.153	0.086	0.210	0.157
0.186	0.949	0.215	0.121	0.900	0.419	-0.815	-0.883	-0.156	0.084	0.035	-0.201	0.097	0.046	0.219	0.155
0.205	0.983	0.262	0.117	0.907	0.405	-0.902	-0.841	-0.128	0.107	0.062	-0.139	0.114	0.087	0.266	0.157
0.224	0.976	0.329	0.112	0.915	0.387	-1.037	-0.781	-0.045	0.132	0.046	-0.055	0.130	0.086	0.332	0.130
0.240	0.991	0.301	0.109	0.923	0.369	-1.027	-0.550	-0.039	0.150	0.054	-0.065	0.143	0.109	0.304	0.105
0.132	1.049	0.290	0.107	0.930	0.352	-0.982	-0.477	-0.092	0.044	0.105	-0.059	0.033	0.174	0.291	0.072
0.093	1.053	0.286	0.108	0.936	0.335	-0.955	-0.299	-0.152	0.005	0.103	-0.046	0.008	0.186	0.286	0.037
0.036	0.960	0.226	0.108	0.942	0.317	-0.970	-0.382	-0.179	-0.054	0.004	-0.087	0.068	0.101	0.226	0.002
0.013	0.960	0.191	0.109	0.947	0.301	-0.895	-0.510	-0.202	-0.077	-0.001	-0.106	0.094	0.108	0.190	0.000
0.059	0.995	0.234	0.110	0.952	0.284	-0.904	-0.391	-0.186	-0.032	0.029	-0.047	0.050	0.151	0.233	0.000
0.051	1.034	0.242	0.113	0.957	0.269	-0.851	-0.423	-0.279	-0.042	0.063	-0.023	0.060	0.198	0.239	0.000
Avg ODBA	4.182
Vec ODBA	2.957
Avg ELBA	1.726
Avg EPBA	0.402
Speed	ODBA	VeDBA	ELBA	EPBA	StrkSpGn	StrSpGn_L	ISI
8.300	4.182	2.957	1.726	0.402	0.856	0.767	2.403
MeanPeak	0.087344
MeanLong	0.078262
MeanISI	2.403333
