# Supplementary material for: Averaged Propulsive Body Acceleration (APBA) Can Be Calculated from Biologging Tags That Incorporate Gyroscopes and Accelerometers to Estimate Swimming Speed, Hydrodynamic Drag and Energy Expenditure for Steller Sea Lions
Source: PLoS One. 2016 Jun 10;11(6):e0157326. doi: 10.1371/journal.pone.0157326 (PMC4902303; doi:10.1371/journal.pone.0157326)
Supplement: S3 Data — Same components as S2. (ZIP) [file pone.0157326.s003.zip › HazyNov_18/hazy8_2040_4.csv]

rawAx	rawAy	rawAz	gravX	gravY	gravZ	gyrX	gyrY	gyrZ	estAx	estAy	estAz	odbX	odbY	odbZ	spk
-0.387	-0.632	-0.538	-0.423	-0.588	-0.689	-1.254	0.400	0.369	-0.068	0.006	0.118	0.175	0.123	0.145	-0.052
-0.260	-0.539	-0.589	-0.420	-0.613	-0.669	-1.573	0.204	0.417	0.057	0.124	0.045	0.045	0.027	0.092	-0.043
-0.410	-0.643	-0.483	-0.421	-0.634	-0.649	-1.402	0.263	0.259	-0.092	0.041	0.131	0.192	0.127	0.197	-0.069
-0.364	-0.609	-0.455	-0.421	-0.657	-0.626	-1.559	0.299	0.252	-0.045	0.098	0.135	0.143	0.089	0.223	-0.076
-0.345	-0.755	-0.459	-0.414	-0.678	-0.608	-1.472	-0.247	0.298	-0.032	-0.028	0.113	0.122	0.232	0.218	-0.097
-0.453	-0.755	-0.550	-0.410	-0.696	-0.589	-1.411	-0.095	0.235	-0.143	-0.009	0.002	0.226	0.228	0.127	-0.080
-0.357	-0.813	-0.475	-0.401	-0.716	-0.571	-1.421	-0.255	0.373	-0.054	-0.047	0.059	0.127	0.282	0.201	-0.049
-0.310	-0.771	-0.432	-0.393	-0.733	-0.554	-1.310	-0.362	0.259	-0.015	0.012	0.085	0.078	0.236	0.243	-0.052
-0.210	-0.771	-0.451	-0.394	-0.748	-0.535	-1.228	0.207	0.059	0.087	0.026	0.045	0.025	0.232	0.223	0.022
-0.376	-0.767	-0.471	-0.388	-0.764	-0.516	-1.342	-0.204	0.254	-0.084	0.046	0.007	0.137	0.224	0.202	0.050
-0.068	-0.724	-0.554	-0.389	-0.777	-0.495	-1.249	0.228	0.051	0.225	0.102	-0.097	0.174	0.178	0.117	0.058
-0.303	-0.763	-0.672	-0.389	-0.791	-0.473	-1.409	0.130	0.090	-0.010	0.077	-0.238	0.056	0.214	0.003	0.007
-0.364	-0.794	-0.581	-0.392	-0.805	-0.446	-1.502	0.386	0.006	-0.068	0.060	-0.174	0.113	0.242	0.087	0.026
-0.568	-0.887	-0.550	-0.394	-0.816	-0.423	-1.400	0.050	-0.084	-0.269	-0.022	-0.165	0.314	0.331	0.119	-0.002
-0.410	-0.952	-0.704	-0.396	-0.830	-0.393	-1.801	0.090	-0.084	-0.109	-0.074	-0.348	0.155	0.393	0.035	-0.016
-0.330	-1.111	-0.692	-0.397	-0.842	-0.365	-1.711	0.069	-0.085	-0.027	-0.220	-0.365	0.073	0.548	0.023	-0.032
-0.387	-1.099	-0.550	-0.397	-0.852	-0.340	-1.331	0.280	0.095	-0.084	-0.198	-0.247	0.130	0.534	0.119	-0.042
-0.484	-0.852	-0.526	-0.396	-0.857	-0.329	-0.729	-0.108	0.019	-0.182	0.054	-0.235	0.227	0.284	0.142	-0.093
-0.603	-0.925	-0.404	-0.394	-0.861	-0.321	-0.649	-0.381	0.029	-0.304	-0.015	-0.121	0.347	0.354	0.264	-0.124
-0.618	-0.941	-0.459	-0.387	-0.866	-0.316	-0.762	-0.996	0.039	-0.326	-0.026	-0.181	0.363	0.366	0.209	-0.087
-0.430	-0.933	-0.510	-0.377	-0.872	-0.313	-0.773	-1.350	0.118	-0.148	-0.013	-0.235	0.174	0.356	0.157	-0.002
-0.191	-0.925	-0.617	-0.366	-0.876	-0.312	-0.633	-1.255	0.117	0.080	-0.000	-0.343	0.064	0.345	0.051	0.153
-0.037	-0.891	-0.668	-0.355	-0.882	-0.311	-0.690	-1.370	0.103	0.222	0.040	-0.395	0.219	0.307	0.001	0.271
0.197	-0.852	-0.648	-0.343	-0.888	-0.308	-0.720	-1.144	0.202	0.445	0.085	-0.379	0.452	0.265	0.017	0.376
-0.018	-0.806	-0.715	-0.333	-0.893	-0.302	-0.738	-0.967	0.190	0.219	0.137	-0.452	0.237	0.215	0.051	0.458
0.082	-0.802	-0.794	-0.325	-0.899	-0.293	-1.017	-1.089	0.023	0.311	0.147	-0.540	0.337	0.207	0.132	0.481
0.186	-0.848	-0.901	-0.318	-0.906	-0.278	-1.181	-0.678	0.072	0.408	0.108	-0.661	0.441	0.249	0.240	0.520
0.074	-0.833	-0.790	-0.308	-0.912	-0.271	-0.991	-1.527	0.001	0.288	0.129	-0.558	0.329	0.230	0.130	0.568
0.451	-0.786	-0.605	-0.302	-0.916	-0.263	-0.868	-1.065	-0.067	0.658	0.180	-0.381	0.706	0.179	0.054	0.619
0.317	-0.817	-0.554	-0.298	-0.918	-0.261	-0.507	-1.055	-0.185	0.520	0.150	-0.332	0.572	0.206	0.104	0.576
0.490	-0.979	-0.491	-0.294	-0.920	-0.258	-0.430	-0.626	-0.088	0.689	-0.010	-0.273	0.745	0.365	0.165	0.560
0.140	-1.238	-0.432	-0.290	-0.922	-0.258	-0.119	-0.456	0.050	0.334	-0.268	-0.213	0.394	0.620	0.223	0.444
0.140	-1.238	-0.432	-0.286	-0.922	-0.262	0.074	-0.300	0.024	0.331	-0.268	-0.209	0.394	0.616	0.221	0.380
-0.037	-1.215	-0.290	-0.277	-0.921	-0.273	0.318	-0.909	0.163	0.145	-0.245	-0.057	0.218	0.589	0.362	0.251
0.143	-1.065	-0.168	-0.272	-0.919	-0.285	0.502	-0.650	0.016	0.321	-0.097	0.078	0.397	0.434	0.483	0.206
-0.095	-1.041	-0.306	-0.260	-0.918	-0.300	0.382	-1.530	0.122	0.070	-0.075	-0.045	0.158	0.406	0.343	0.151
0.078	-1.010	-0.073	-0.258	-0.914	-0.313	0.574	-0.622	-0.145	0.241	-0.048	0.200	0.331	0.371	0.575	0.135
-0.007	-1.045	-0.168	-0.255	-0.910	-0.326	0.546	-0.574	-0.046	0.153	-0.086	0.118	0.244	0.401	0.479	0.086
-0.072	-0.914	-0.282	-0.248	-0.908	-0.337	0.433	-0.746	0.076	0.081	0.043	0.015	0.178	0.266	0.363	0.072
-0.130	-0.956	-0.333	-0.244	-0.905	-0.349	0.552	-0.414	0.035	0.019	-0.003	-0.024	0.118	0.304	0.311	0.036
-0.110	-0.852	-0.242	-0.242	-0.900	-0.362	0.675	-0.203	0.039	0.036	0.097	0.079	0.136	0.195	0.401	0.015
-0.133	-0.979	-0.227	-0.241	-0.895	-0.376	0.771	0.031	0.051	0.012	-0.036	0.108	0.111	0.319	0.416	-0.014
-0.107	-0.964	-0.223	-0.242	-0.892	-0.382	0.519	0.448	0.078	0.041	-0.024	0.119	0.136	0.298	0.418	-0.062
-0.172	-0.906	-0.172	-0.250	-0.885	-0.393	0.862	0.838	-0.105	-0.016	0.027	0.181	0.069	0.236	0.469	-0.080
-0.380	-0.983	-0.345	-0.248	-0.880	-0.405	0.655	-0.220	0.067	-0.227	-0.055	0.020	0.143	0.308	0.294	-0.105
-0.214	-1.018	-0.294	-0.249	-0.874	-0.418	0.818	0.195	0.004	-0.060	-0.097	0.084	0.020	0.338	0.345	-0.146
-0.276	-0.922	-0.270	-0.251	-0.868	-0.429	0.735	0.260	0.047	-0.120	-0.006	0.119	0.045	0.237	0.367	-0.151
-0.368	-0.914	-0.357	-0.253	-0.861	-0.441	0.775	0.227	-0.017	-0.210	-0.005	0.044	0.141	0.225	0.280	-0.088
-0.230	-0.887	-0.313	-0.254	-0.855	-0.453	0.726	0.088	-0.022	-0.070	0.016	0.099	0.005	0.193	0.323	-0.102
-0.010	-0.929	-0.290	-0.261	-0.847	-0.463	0.735	0.437	-0.177	0.156	-0.034	0.133	0.210	0.232	0.346	-0.119
-0.341	-0.937	-0.412	-0.274	-0.840	-0.469	0.744	1.148	-0.163	-0.162	-0.050	0.017	0.124	0.237	0.222	-0.054
-0.437	-0.968	-0.451	-0.275	-0.832	-0.481	0.790	0.091	0.003	-0.256	-0.088	-0.009	0.225	0.264	0.181	-0.048
-0.033	-0.844	-0.408	-0.271	-0.825	-0.496	0.811	-0.318	0.017	0.144	0.028	0.050	0.174	0.137	0.223	-0.075
-0.253	-0.817	-0.471	-0.273	-0.817	-0.509	0.772	0.040	-0.060	-0.074	0.047	-0.000	0.048	0.107	0.159	-0.078
-0.214	-0.952	-0.491	-0.268	-0.809	-0.524	0.827	-0.380	0.041	-0.040	-0.096	-0.005	0.014	0.238	0.136	-0.061
-0.360	-0.933	-0.522	-0.264	-0.799	-0.540	0.913	-0.301	0.037	-0.190	-0.086	-0.020	0.165	0.216	0.103	-0.085
-0.357	-0.887	-0.577	-0.267	-0.790	-0.552	0.810	0.198	-0.005	-0.183	-0.048	-0.063	0.165	0.167	0.048	-0.048
-0.157	-0.867	-0.447	-0.271	-0.781	-0.563	0.871	0.312	-0.082	0.021	-0.039	0.080	0.031	0.146	0.178	-0.069
-0.007	-0.860	-0.440	-0.267	-0.771	-0.578	0.855	-0.295	0.038	0.166	-0.040	0.102	0.177	0.135	0.186	-0.066
-0.314	-0.864	-0.542	-0.260	-0.763	-0.591	0.753	-0.425	0.109	-0.149	-0.052	0.015	0.135	0.136	0.083	-0.061
-0.314	-0.864	-0.542	-0.257	-0.753	-0.606	0.907	-0.275	0.018	-0.153	-0.062	0.030	0.139	0.133	0.081	-0.068
-0.303	-0.825	-0.617	-0.254	-0.742	-0.621	0.896	-0.208	0.028	-0.145	-0.034	-0.030	0.130	0.092	0.004	-0.105
-0.164	-0.806	-0.495	-0.252	-0.732	-0.633	0.826	-0.088	-0.003	-0.009	-0.024	0.106	0.007	0.070	0.124	-0.079
-0.207	-0.856	-0.558	-0.252	-0.721	-0.646	0.922	-0.044	0.012	-0.053	-0.086	0.056	0.037	0.118	0.056	-0.062
-0.199	-0.717	-0.684	-0.262	-0.708	-0.656	0.917	0.700	-0.094	-0.035	0.040	-0.060	0.032	0.024	0.073	-0.026
-0.210	-0.740	-0.562	-0.265	-0.696	-0.667	0.887	0.139	-0.089	-0.044	0.005	0.074	0.044	0.002	0.046	-0.020
-0.080	-0.790	-0.542	-0.277	-0.684	-0.675	0.914	0.823	-0.090	0.098	-0.058	0.102	0.087	0.045	0.063	-0.035
-0.218	-0.682	-0.711	-0.283	-0.671	-0.685	0.897	0.386	-0.108	-0.034	0.038	-0.057	0.051	0.066	0.109	-0.031
-0.380	-0.713	-0.794	-0.277	-0.659	-0.700	0.879	-0.507	-0.052	-0.202	-0.005	-0.125	0.213	0.037	0.194	-0.022
-0.122	-0.697	-0.566	-0.277	-0.644	-0.713	1.045	0.003	-0.012	0.055	-0.004	0.117	0.045	0.055	0.032	-0.011
-0.207	-0.744	-0.731	-0.271	-0.631	-0.726	0.921	-0.299	0.067	-0.035	-0.063	-0.036	0.041	0.010	0.135	-0.024
-0.057	-0.709	-0.680	-0.284	-0.619	-0.733	0.906	0.902	-0.013	0.128	-0.042	0.022	0.109	0.047	0.086	-0.015
-0.283	-0.620	-0.751	-0.287	-0.601	-0.745	1.134	0.170	-0.077	-0.096	0.030	-0.036	0.119	0.138	0.159	-0.017
-0.268	-0.759	-0.644	-0.289	-0.590	-0.754	0.817	0.105	-0.012	-0.079	-0.121	0.079	0.105	0.000	0.054	-0.016
-0.160	-0.694	-0.637	-0.297	-0.578	-0.760	0.768	0.529	0.002	0.037	-0.066	0.092	0.002	0.068	0.047	-0.045
-0.207	-0.616	-0.688	-0.307	-0.564	-0.767	0.925	0.621	-0.089	0.001	-0.004	0.047	0.046	0.147	0.100	-0.045
-0.237	-0.593	-0.708	-0.309	-0.548	-0.777	1.029	0.162	-0.012	-0.028	0.004	0.038	0.077	0.172	0.120	-0.016
-0.272	-0.612	-0.711	-0.305	-0.537	-0.787	0.786	-0.218	0.135	-0.068	-0.027	0.043	0.112	0.154	0.124	-0.027
-0.095	-0.578	-0.609	-0.303	-0.527	-0.794	0.678	-0.035	0.053	0.107	-0.002	0.153	0.064	0.190	0.022	-0.015
-0.241	-0.520	-0.684	-0.314	-0.512	-0.800	0.933	0.642	-0.075	-0.028	0.041	0.083	0.084	0.249	0.098	-0.038
-0.176	-0.408	-0.778	-0.321	-0.500	-0.804	0.749	0.475	0.053	0.045	0.141	-0.007	0.020	0.362	0.193	-0.002
-0.418	-0.493	-0.830	-0.333	-0.495	-0.803	0.416	0.838	0.169	-0.185	0.050	-0.060	0.264	0.279	0.245	-0.012
-0.099	-0.504	-0.715	-0.334	-0.484	-0.809	0.663	0.081	-0.042	0.135	0.028	0.059	0.055	0.268	0.130	-0.016
-0.233	-0.466	-0.786	-0.328	-0.476	-0.816	0.515	-0.288	0.137	-0.005	0.059	-0.005	0.081	0.308	0.201	-0.032
-0.326	-0.392	-0.818	-0.329	-0.472	-0.818	0.278	0.139	0.087	-0.095	0.128	-0.036	0.174	0.383	0.233	-0.009
-0.237	-0.384	-0.715	-0.319	-0.470	-0.823	0.141	-0.557	0.082	-0.015	0.134	0.071	0.087	0.392	0.131	-0.030
-0.260	-0.551	-0.755	-0.329	-0.468	-0.820	0.151	0.622	-0.042	-0.027	-0.035	0.029	0.111	0.226	0.169	-0.028
-0.210	-0.384	-0.719	-0.331	-0.469	-0.819	-0.071	0.117	0.044	0.025	0.133	0.063	0.062	0.392	0.133	-0.037
-0.210	-0.384	-0.719	-0.333	-0.476	-0.814	-0.383	0.185	0.090	0.027	0.140	0.058	0.064	0.393	0.133	0.007
-0.341	-0.554	-0.704	-0.329	-0.484	-0.811	-0.496	-0.242	-0.009	-0.107	-0.022	0.070	0.196	0.223	0.118	-0.008
0.063	-0.535	-0.463	-0.340	-0.490	-0.803	-0.321	0.669	-0.082	0.308	0.002	0.302	0.206	0.243	0.122	-0.004
-0.345	-0.512	-0.723	-0.337	-0.498	-0.799	-0.531	-0.193	-0.009	-0.102	0.034	0.038	0.203	0.267	0.137	0.010
-0.176	-0.527	-0.601	-0.346	-0.510	-0.788	-0.698	0.587	0.017	0.076	0.030	0.149	0.034	0.252	0.014	-0.020
-0.130	-0.512	-0.593	-0.360	-0.520	-0.775	-0.683	0.871	-0.108	0.137	0.056	0.144	0.010	0.266	0.004	-0.054
-0.580	-0.647	-0.834	-0.342	-0.536	-0.772	-0.932	-1.019	0.236	-0.331	-0.064	-0.099	0.440	0.131	0.243	-0.026
-0.168	-0.593	-0.562	-0.333	-0.551	-0.765	-0.929	-0.570	0.052	0.071	0.005	0.166	0.029	0.186	0.029	-0.075
-0.187	-0.578	-0.660	-0.338	-0.565	-0.753	-0.843	0.444	0.091	0.057	0.035	0.055	0.049	0.202	0.069	-0.077
-0.487	-0.562	-0.704	-0.334	-0.581	-0.742	-1.026	-0.157	0.147	-0.247	0.067	0.001	0.351	0.217	0.111	-0.068
-0.149	-0.643	-0.609	-0.346	-0.595	-0.726	-0.961	0.686	-0.140	0.103	-0.001	0.079	0.013	0.134	0.014	-0.093
-0.495	-0.717	-0.672	-0.342	-0.615	-0.710	-1.331	-0.138	0.127	-0.247	-0.054	0.001	0.360	0.059	0.075	-0.121
-0.380	-0.659	-0.680	-0.343	-0.630	-0.697	-1.072	-0.051	-0.070	-0.131	0.018	-0.020	0.246	0.116	0.082	-0.068
-0.360	-0.697	-0.652	-0.341	-0.644	-0.685	-1.027	-0.113	0.013	-0.114	-0.006	-0.005	0.228	0.077	0.054	-0.054
-0.183	-0.690	-0.574	-0.339	-0.660	-0.670	-1.160	-0.068	0.022	0.062	0.018	0.059	0.053	0.084	0.026	0.013
-0.072	-0.759	-0.534	-0.342	-0.678	-0.651	-1.306	0.176	-0.035	0.175	-0.034	0.079	0.057	0.013	0.068	0.034
-0.160	-0.736	-0.664	-0.347	-0.692	-0.633	-1.141	0.394	-0.074	0.092	0.004	-0.069	0.032	0.033	0.060	0.041
-0.345	-0.721	-0.802	-0.352	-0.702	-0.619	-0.876	0.364	-0.072	-0.087	0.029	-0.222	0.219	0.047	0.197	0.037
-0.364	-0.667	-0.644	-0.357	-0.712	-0.605	-0.866	0.270	-0.107	-0.102	0.093	-0.078	0.240	0.099	0.038	0.000
-0.333	-0.755	-0.786	-0.358	-0.727	-0.586	-1.339	0.007	-0.056	-0.070	0.019	-0.239	0.210	0.008	0.179	-0.036
-0.426	-0.976	-0.822	-0.359	-0.742	-0.566	-1.306	0.128	0.032	-0.161	-0.186	-0.295	0.302	0.214	0.212	-0.053
-0.418	-0.976	-0.708	-0.360	-0.751	-0.553	-0.829	0.115	-0.031	-0.152	-0.177	-0.194	0.295	0.217	0.095	-0.071
-0.430	-0.775	-0.684	-0.361	-0.756	-0.546	-0.480	-0.010	-0.032	-0.163	0.029	-0.177	0.307	0.018	0.070	-0.106
-0.507	-0.732	-0.708	-0.357	-0.761	-0.542	-0.518	-0.489	-0.068	-0.245	0.076	-0.205	0.384	0.022	0.093	-0.043
-0.507	-0.740	-0.723	-0.347	-0.768	-0.538	-0.734	-1.062	-0.103	-0.254	0.075	-0.224	0.385	0.011	0.108	0.024
-0.099	-0.887	-0.912	-0.332	-0.778	-0.533	-1.001	-1.452	-0.068	0.138	-0.062	-0.418	0.022	0.138	0.295	0.134
-0.099	-0.887	-0.912	-0.321	-0.789	-0.525	-1.080	-1.131	-0.097	0.127	-0.051	-0.427	0.021	0.142	0.294	0.251
0.090	-0.779	-1.019	-0.306	-0.799	-0.519	-1.068	-1.513	-0.134	0.301	0.067	-0.540	0.209	0.037	0.399	0.395
0.090	-0.782	-0.972	-0.293	-0.806	-0.514	-0.856	-1.294	-0.100	0.287	0.071	-0.498	0.207	0.046	0.349	0.484
0.282	-0.837	-0.877	-0.273	-0.812	-0.516	-0.587	-1.956	-0.104	0.459	0.022	-0.400	0.397	0.103	0.252	0.548
0.493	-0.798	-0.794	-0.260	-0.818	-0.513	-0.582	-1.046	-0.030	0.659	0.066	-0.321	0.606	0.067	0.166	0.575
0.359	-0.914	-0.798	-0.249	-0.822	-0.512	-0.412	-0.837	0.055	0.513	-0.045	-0.326	0.470	0.186	0.167	0.589
0.382	-0.759	-0.794	-0.236	-0.827	-0.510	-0.401	-0.815	0.136	0.524	0.114	-0.324	0.492	0.034	0.160	0.551
0.305	-0.763	-0.755	-0.230	-0.830	-0.508	-0.268	-0.423	0.036	0.440	0.113	-0.286	0.416	0.041	0.118	0.506
0.205	-0.894	-0.668	-0.216	-0.833	-0.510	-0.200	-1.026	0.118	0.327	-0.015	-0.197	0.317	0.175	0.030	0.441
0.393	-0.956	-0.538	-0.210	-0.833	-0.511	-0.040	-0.387	-0.001	0.510	-0.076	-0.066	0.506	0.240	0.102	0.375
0.143	-0.960	-0.558	-0.197	-0.835	-0.514	-0.077	-1.025	0.133	0.246	-0.078	-0.082	0.257	0.246	0.084	0.317
0.224	-1.018	-0.400	-0.184	-0.835	-0.518	0.111	-0.758	0.201	0.315	-0.136	0.080	0.339	0.307	0.244	0.295
0.197	-0.987	-0.337	-0.176	-0.835	-0.522	0.111	-0.533	0.099	0.281	-0.105	0.147	0.312	0.279	0.309	0.231
0.220	-0.987	-0.443	-0.168	-0.834	-0.525	0.112	-0.536	0.074	0.296	-0.106	0.044	0.335	0.282	0.205	0.198
0.128	-0.979	-0.447	-0.164	-0.833	-0.528	0.136	-0.296	-0.010	0.199	-0.099	0.043	0.243	0.278	0.205	0.137
0.047	-0.968	-0.455	-0.159	-0.833	-0.530	0.103	-0.207	0.121	0.113	-0.088	0.038	0.162	0.269	0.200	0.106
-0.064	-0.918	-0.384	-0.154	-0.834	-0.530	-0.031	-0.138	0.199	-0.004	-0.037	0.109	0.051	0.222	0.274	0.022
0.043	-0.906	-0.384	-0.153	-0.834	-0.530	0.067	0.135	0.141	0.101	-0.025	0.110	0.158	0.216	0.278	-0.044
-0.214	-1.026	-0.432	-0.155	-0.834	-0.529	0.067	0.538	0.193	-0.155	-0.145	0.062	0.101	0.340	0.233	-0.071
-0.214	-0.867	-0.447	-0.153	-0.833	-0.532	0.182	0.078	0.218	-0.158	0.012	0.050	0.103	0.187	0.221	-0.074
-0.064	-0.902	-0.396	-0.153	-0.832	-0.533	0.194	0.396	0.208	-0.009	-0.023	0.103	0.046	0.225	0.276	-0.122
-0.099	-0.964	-0.467	-0.150	-0.829	-0.538	0.345	0.078	0.238	-0.047	-0.088	0.037	0.009	0.291	0.209	-0.089
-0.237	-0.922	-0.479	-0.142	-0.829	-0.540	0.071	-0.338	0.299	-0.194	-0.045	0.027	0.130	0.252	0.201	-0.081
0.005	-0.960	-0.353	-0.151	-0.826	-0.542	0.330	0.963	0.024	0.057	-0.087	0.155	0.111	0.294	0.331	-0.076
-0.164	-0.898	-0.487	-0.144	-0.825	-0.547	0.196	-0.455	0.140	-0.119	-0.027	0.026	0.059	0.235	0.200	-0.110
-0.022	-0.860	-0.420	-0.139	-0.821	-0.554	0.391	-0.269	0.119	0.018	0.008	0.100	0.081	0.198	0.270	-0.107
-0.276	-0.879	-0.459	-0.150	-0.818	-0.556	0.302	0.921	-0.041	-0.225	-0.015	0.062	0.173	0.220	0.234	-0.141
-0.199	-0.864	-0.428	-0.150	-0.814	-0.562	0.360	-0.162	-0.080	-0.149	-0.003	0.100	0.097	0.207	0.269	-0.162
-0.199	-0.864	-0.428	-0.150	-0.811	-0.565	0.238	-0.097	-0.078	-0.149	-0.006	0.103	0.097	0.209	0.273	-0.137
-0.280	-0.844	-0.522	-0.142	-0.808	-0.572	0.314	-0.722	-0.007	-0.237	0.010	0.016	0.178	0.192	0.181	-0.118
0.124	-0.879	-0.380	-0.150	-0.806	-0.572	0.131	0.620	-0.111	0.175	-0.027	0.158	0.224	0.229	0.326	-0.087
-0.183	-0.918	-0.522	-0.143	-0.803	-0.579	0.336	-0.570	0.023	-0.139	-0.069	0.023	0.085	0.270	0.187	-0.037
-0.049	-0.879	-0.510	-0.145	-0.798	-0.584	0.380	0.158	-0.025	-0.002	-0.035	0.040	0.048	0.234	0.202	-0.021
0.067	-0.833	-0.475	-0.150	-0.794	-0.590	0.395	0.354	-0.094	0.118	0.007	0.081	0.161	0.189	0.239	-0.045
-0.187	-0.976	-0.526	-0.146	-0.788	-0.598	0.497	-0.272	0.087	-0.140	-0.141	0.038	0.095	0.334	0.189	-0.035
-0.068	-0.802	-0.593	-0.145	-0.785	-0.602	0.265	0.008	0.048	-0.022	0.030	-0.026	0.024	0.162	0.125	-0.022
-0.107	-0.856	-0.503	-0.137	-0.779	-0.611	0.522	-0.567	0.068	-0.070	-0.030	0.074	0.016	0.218	0.218	-0.034
0.070	-0.894	-0.440	-0.137	-0.775	-0.617	0.386	0.047	0.020	0.107	-0.072	0.142	0.158	0.258	0.282	-0.043
-0.018	-0.806	-0.577	-0.145	-0.770	-0.621	0.416	0.628	-0.067	0.027	0.012	0.008	0.070	0.170	0.146	-0.049
-0.237	-0.852	-0.570	-0.143	-0.764	-0.629	0.514	-0.109	0.064	-0.194	-0.040	0.024	0.151	0.218	0.155	-0.035
-0.053	-0.856	-0.491	-0.148	-0.759	-0.635	0.446	0.359	-0.046	-0.004	-0.050	0.108	0.032	0.223	0.236	-0.071
-0.049	-0.864	-0.538	-0.149	-0.753	-0.640	0.436	0.160	0.032	0.001	-0.063	0.066	0.034	0.233	0.189	-0.085
-0.199	-0.794	-0.629	-0.154	-0.748	-0.646	0.406	0.239	-0.091	-0.144	0.002	-0.020	0.118	0.164	0.099	-0.074
-0.103	-0.844	-0.597	-0.153	-0.742	-0.653	0.468	-0.108	-0.047	-0.049	-0.054	0.018	0.023	0.216	0.132	-0.088
-0.160	-0.879	-0.514	-0.154	-0.737	-0.658	0.384	0.127	0.022	-0.105	-0.094	0.106	0.081	0.252	0.215	-0.091
-0.160	-0.883	-0.577	-0.155	-0.732	-0.663	0.399	0.031	0.002	-0.104	-0.102	0.048	0.084	0.257	0.153	-0.039
-0.091	-0.786	-0.656	-0.146	-0.725	-0.674	0.614	-0.607	0.048	-0.044	-0.014	-0.020	0.017	0.162	0.074	-0.062
0.136	-0.717	-0.522	-0.150	-0.717	-0.680	0.545	0.296	-0.056	0.188	0.048	0.121	0.208	0.094	0.208	-0.026
-0.222	-0.794	-0.644	-0.142	-0.713	-0.686	0.318	-0.488	0.064	-0.177	-0.033	0.004	0.151	0.172	0.086	-0.002
0.074	-0.767	-0.467	-0.145	-0.706	-0.693	0.565	0.208	-0.036	0.122	-0.013	0.189	0.143	0.146	0.264	0.012
-0.060	-0.790	-0.676	-0.157	-0.698	-0.698	0.520	0.766	-0.128	-0.001	-0.044	-0.015	0.007	0.170	0.054	-0.030
0.005	-0.752	-0.633	-0.149	-0.693	-0.705	0.408	-0.488	0.081	0.056	-0.010	0.035	0.071	0.132	0.096	-0.004
-0.122	-0.840	-0.621	-0.152	-0.687	-0.711	0.487	0.187	-0.027	-0.068	-0.106	0.053	0.056	0.221	0.108	-0.005
-0.110	-0.852	-0.711	-0.157	-0.679	-0.717	0.567	0.399	-0.012	-0.050	-0.125	-0.032	0.046	0.233	0.016	0.002
-0.007	-0.713	-0.704	-0.151	-0.672	-0.725	0.505	-0.395	0.056	0.047	0.007	-0.016	0.057	0.093	0.022	0.001
0.001	-0.736	-0.644	-0.152	-0.666	-0.730	0.397	0.141	-0.020	0.057	-0.022	0.048	0.065	0.116	0.080	-0.003
0.001	-0.736	-0.644	-0.155	-0.660	-0.735	0.466	0.184	-0.037	0.059	-0.028	0.054	0.064	0.117	0.078	0.025
-0.157	-0.806	-0.692	-0.153	-0.651	-0.743	0.603	-0.113	0.044	-0.101	-0.106	0.014	0.094	0.186	0.030	-0.001
0.067	-0.705	-0.664	-0.159	-0.643	-0.749	0.572	0.420	-0.033	0.128	-0.014	0.048	0.127	0.084	0.055	-0.002
-0.137	-0.697	-0.704	-0.154	-0.635	-0.757	0.563	-0.301	0.011	-0.080	-0.015	0.016	0.078	0.076	0.013	-0.006
-0.014	-0.724	-0.684	-0.157	-0.627	-0.763	0.542	0.184	-0.011	0.045	-0.050	0.042	0.044	0.102	0.031	0.009
-0.018	-0.763	-0.644	-0.164	-0.617	-0.770	0.666	0.454	-0.083	0.049	-0.098	0.088	0.040	0.139	0.068	-0.021
-0.103	-0.705	-0.790	-0.161	-0.607	-0.778	0.630	-0.186	0.055	-0.040	-0.050	-0.050	0.046	0.079	0.081	-0.003
-0.118	-0.651	-0.767	-0.156	-0.599	-0.785	0.523	-0.266	0.005	-0.059	-0.003	-0.019	0.063	0.023	0.061	-0.016
-0.026	-0.678	-0.692	-0.158	-0.590	-0.791	0.589	0.144	-0.022	0.035	-0.039	0.062	0.028	0.048	0.011	-0.020
-0.068	-0.713	-0.668	-0.156	-0.578	-0.801	0.809	-0.152	0.005	-0.010	-0.087	0.095	0.017	0.080	0.031	-0.013
-0.018	-0.701	-0.648	-0.158	-0.566	-0.809	0.784	0.122	-0.049	0.042	-0.087	0.123	0.032	0.065	0.046	-0.017
-0.022	-0.701	-0.696	-0.166	-0.557	-0.814	0.535	0.505	-0.025	0.047	-0.095	0.079	0.025	0.063	0.006	0.001
-0.160	-0.566	-0.869	-0.154	-0.548	-0.822	0.591	-0.687	0.087	-0.104	0.030	-0.085	0.115	0.076	0.184	-0.012
0.059	-0.574	-0.782	-0.150	-0.534	-0.832	0.856	-0.150	0.020	0.112	0.009	0.011	0.103	0.071	0.103	-0.001
-0.145	-0.663	-0.743	-0.150	-0.522	-0.840	0.769	0.034	0.052	-0.092	-0.092	0.058	0.103	0.014	0.068	-0.031
0.036	-0.636	-0.727	-0.149	-0.509	-0.848	0.756	-0.080	-0.030	0.087	-0.077	0.081	0.077	0.016	0.057	-0.007
-0.203	-0.531	-0.849	-0.142	-0.497	-0.856	0.766	-0.381	0.028	-0.158	0.014	-0.032	0.163	0.122	0.184	-0.029
0.009	-0.508	-0.830	-0.143	-0.483	-0.864	0.826	0.107	0.039	0.054	0.023	-0.005	0.047	0.149	0.168	-0.018
-0.049	-0.531	-0.794	-0.148	-0.470	-0.870	0.744	0.322	0.001	0.002	-0.013	0.036	0.012	0.130	0.137	-0.031
-0.064	-0.574	-0.739	-0.146	-0.458	-0.877	0.706	-0.151	-0.008	-0.017	-0.067	0.098	0.030	0.091	0.086	-0.010
-0.053	-0.558	-0.794	-0.154	-0.444	-0.882	0.790	0.468	-0.042	0.003	-0.065	0.048	0.018	0.110	0.146	-0.026
-0.083	-0.562	-0.857	-0.148	-0.425	-0.893	1.102	-0.350	-0.007	-0.034	-0.088	-0.004	0.051	0.108	0.214	-0.016
-0.114	-0.450	-0.936	-0.156	-0.407	-0.900	1.035	0.460	-0.038	-0.056	0.006	-0.076	0.082	0.222	0.297	-0.020
-0.057	-0.427	-0.983	-0.152	-0.392	-0.907	0.804	-0.184	0.106	-0.003	0.015	-0.117	0.025	0.248	0.349	-0.050
-0.126	-0.485	-0.861	-0.153	-0.382	-0.911	0.624	0.136	0.090	-0.071	-0.054	0.010	0.097	0.191	0.231	-0.049
-0.187	-0.535	-0.751	-0.153	-0.367	-0.918	0.839	-0.019	0.034	-0.132	-0.118	0.126	0.160	0.143	0.125	-0.031
-0.033	-0.566	-0.751	-0.156	-0.349	-0.924	1.004	0.172	-0.011	0.024	-0.167	0.132	0.008	0.114	0.128	-0.053
0.013	-0.400	-0.861	-0.164	-0.331	-0.929	0.975	0.455	-0.007	0.078	-0.019	0.027	0.034	0.282	0.242	-0.039
-0.145	-0.357	-0.885	-0.165	-0.318	-0.934	0.768	0.092	0.058	-0.078	0.010	0.008	0.126	0.325	0.270	-0.037
-0.037	-0.384	-0.806	-0.171	-0.307	-0.936	0.580	0.330	0.036	0.035	-0.027	0.089	0.023	0.299	0.195	-0.034
-0.187	-0.427	-0.767	-0.167	-0.295	-0.941	0.695	-0.213	0.008	-0.119	-0.082	0.133	0.177	0.257	0.159	-0.033
-0.010	-0.442	-0.708	-0.169	-0.280	-0.945	0.804	0.139	-0.026	0.061	-0.112	0.196	0.003	0.242	0.104	-0.023
0.047	-0.361	-0.763	-0.181	-0.268	-0.946	0.658	0.662	0.024	0.130	-0.042	0.142	0.051	0.323	0.162	-0.058
-0.103	-0.330	-0.849	-0.189	-0.261	-0.947	0.422	0.449	0.059	-0.012	-0.019	0.055	0.101	0.355	0.252	-0.020
-0.283	-0.272	-0.948	-0.182	-0.252	-0.950	0.497	-0.310	0.208	-0.199	0.031	-0.040	0.285	0.413	0.355	-0.020
0.009	-0.350	-0.739	-0.190	-0.243	-0.951	0.560	0.495	0.185	0.101	-0.056	0.170	0.003	0.337	0.152	-0.052
-0.018	-0.392	-0.652	-0.202	-0.233	-0.951	0.591	0.673	0.143	0.086	-0.108	0.257	0.028	0.296	0.070	-0.055
-0.153	-0.450	-0.763	-0.207	-0.228	-0.951	0.351	0.329	0.253	-0.044	-0.171	0.147	0.166	0.239	0.186	-0.040
-0.157	-0.354	-0.901	-0.211	-0.225	-0.951	0.218	0.272	0.230	-0.044	-0.077	0.009	0.173	0.337	0.330	-0.045
-0.222	-0.214	-0.928	-0.211	-0.221	-0.952	0.230	0.050	0.134	-0.109	0.058	-0.018	0.241	0.476	0.363	-0.066
-0.103	-0.203	-0.885	-0.221	-0.218	-0.951	0.182	0.533	0.090	0.020	0.067	0.024	0.124	0.489	0.326	-0.064
-0.214	-0.284	-0.790	-0.231	-0.218	-0.948	0.076	0.552	0.155	-0.082	-0.015	0.117	0.239	0.410	0.238	-0.089
-0.176	-0.311	-0.794	-0.230	-0.221	-0.948	-0.104	0.019	0.166	-0.044	-0.038	0.112	0.204	0.384	0.248	-0.095
-0.318	-0.315	-0.909	-0.231	-0.225	-0.946	-0.186	0.094	0.194	-0.184	-0.037	-0.003	0.346	0.381	0.369	-0.099
-0.295	-0.288	-1.011	-0.222	-0.228	-0.948	-0.090	-0.473	0.192	-0.171	-0.008	-0.104	0.323	0.408	0.478	-0.057
-0.157	-0.292	-0.975	-0.219	-0.226	-0.949	0.178	-0.060	0.212	-0.035	-0.014	-0.067	0.184	0.406	0.450	-0.035
-0.087	-0.203	-1.106	-0.215	-0.226	-0.950	0.053	-0.153	0.314	0.029	0.075	-0.195	0.114	0.495	0.587	0.009
-0.103	-0.292	-0.999	-0.208	-0.229	-0.951	-0.093	-0.271	0.280	0.006	-0.011	-0.088	0.127	0.407	0.487	0.011
-0.087	-0.334	-1.007	-0.207	-0.233	-0.950	-0.150	0.024	0.253	0.020	-0.049	-0.095	0.108	0.366	0.501	0.008
-0.276	-0.404	-1.039	-0.206	-0.239	-0.949	-0.204	0.037	0.314	-0.170	-0.113	-0.128	0.294	0.297	0.538	-0.034
-0.203	-0.354	-1.094	-0.212	-0.240	-0.948	0.038	0.377	0.340	-0.093	-0.062	-0.184	0.218	0.349	0.599	-0.059
-0.287	-0.350	-1.046	-0.210	-0.237	-0.948	0.245	0.042	0.425	-0.179	-0.061	-0.135	0.301	0.355	0.557	-0.057
-0.222	-0.299	-0.972	-0.207	-0.231	-0.951	0.414	-0.086	0.363	-0.118	-0.017	-0.058	0.234	0.405	0.487	-0.023
-0.103	-0.265	-1.094	-0.210	-0.229	-0.950	0.145	0.226	0.305	0.003	0.016	-0.180	0.111	0.440	0.613	-0.020
-0.103	-0.265	-1.094	-0.201	-0.232	-0.952	-0.044	-0.327	0.374	-0.005	0.019	-0.178	0.109	0.441	0.616	0.066
-0.176	-0.265	-1.165	-0.179	-0.238	-0.955	-0.205	-1.050	0.558	-0.101	0.025	-0.246	0.181	0.440	0.690	0.158
0.124	-0.230	-1.338	-0.164	-0.245	-0.955	-0.317	-0.586	0.418	0.184	0.066	-0.419	0.122	0.475	0.866	0.232
0.224	-0.222	-1.303	-0.149	-0.256	-0.955	-0.541	-0.715	0.192	0.268	0.085	-0.383	0.223	0.483	0.833	0.299
0.309	-0.184	-1.295	-0.130	-0.269	-0.954	-0.739	-0.904	0.061	0.333	0.137	-0.376	0.309	0.522	0.828	0.396
0.320	-0.211	-1.196	-0.107	-0.282	-0.953	-0.672	-1.098	-0.031	0.323	0.123	-0.278	0.321	0.495	0.732	0.402
0.443	-0.238	-1.133	-0.099	-0.293	-0.951	-0.629	-0.384	-0.071	0.437	0.107	-0.218	0.444	0.469	0.671	0.400
0.313	-0.226	-1.125	-0.085	-0.301	-0.950	-0.445	-0.672	-0.019	0.292	0.127	-0.211	0.314	0.481	0.665	0.378
0.374	-0.280	-1.058	-0.072	-0.310	-0.948	-0.472	-0.588	0.037	0.341	0.082	-0.145	0.375	0.427	0.600	0.363
0.363	-0.265	-1.007	-0.058	-0.321	-0.945	-0.580	-0.695	0.016	0.315	0.108	-0.097	0.363	0.443	0.551	0.311
0.378	-0.284	-0.944	-0.055	-0.334	-0.941	-0.695	-0.060	-0.013	0.327	0.102	-0.038	0.379	0.423	0.490	0.275
0.270	-0.303	-0.956	-0.054	-0.349	-0.936	-0.784	-0.006	0.041	0.218	0.097	-0.055	0.271	0.404	0.503	0.251
0.193	-0.299	-1.003	-0.043	-0.362	-0.931	-0.697	-0.529	0.002	0.131	0.113	-0.106	0.193	0.409	0.552	0.200
0.317	-0.357	-0.912	-0.045	-0.373	-0.927	-0.606	0.086	-0.182	0.256	0.067	-0.020	0.316	0.351	0.462	0.155
0.151	-0.454	-0.857	-0.042	-0.385	-0.922	-0.635	-0.146	-0.051	0.087	-0.018	0.031	0.151	0.255	0.408	0.105
0.159	-0.481	-0.881	-0.041	-0.399	-0.916	-0.781	-0.111	-0.162	0.094	-0.031	0.001	0.158	0.228	0.433	0.080
0.024	-0.469	-0.920	-0.037	-0.411	-0.911	-0.669	-0.264	-0.140	-0.045	-0.007	-0.043	0.023	0.240	0.473	0.003
0.047	-0.427	-0.999	-0.042	-0.423	-0.905	-0.654	0.188	-0.184	-0.017	0.047	-0.127	0.045	0.284	0.553	-0.034
-0.107	-0.481	-0.905	-0.044	-0.437	-0.898	-0.774	0.092	-0.058	-0.169	0.006	-0.039	0.110	0.230	0.459	-0.062
-0.057	-0.558	-0.838	-0.044	-0.450	-0.892	-0.685	-0.028	-0.081	-0.118	-0.059	0.022	0.061	0.153	0.393	-0.060
-0.007	-0.473	-0.885	-0.042	-0.461	-0.886	-0.672	-0.177	-0.116	-0.070	0.037	-0.031	0.010	0.238	0.441	-0.091
0.055	-0.473	-0.838	-0.039	-0.473	-0.880	-0.671	-0.133	0.018	-0.011	0.049	0.010	0.052	0.237	0.394	-0.060
-0.068	-0.485	-0.842	-0.035	-0.486	-0.873	-0.733	-0.246	0.008	-0.139	0.050	-0.001	0.072	0.225	0.399	-0.027
0.128	-0.597	-0.711	-0.037	-0.497	-0.867	-0.584	0.117	-0.048	0.059	-0.052	0.124	0.126	0.113	0.269	-0.018
0.170	-0.566	-0.696	-0.038	-0.506	-0.862	-0.527	0.081	0.017	0.102	-0.012	0.134	0.168	0.143	0.253	-0.025
0.059	-0.543	-0.826	-0.036	-0.517	-0.855	-0.635	-0.020	0.133	-0.011	0.022	-0.002	0.055	0.165	0.384	-0.010
0.009	-0.551	-0.810	-0.044	-0.527	-0.849	-0.558	0.517	0.036	-0.053	0.024	0.007	0.005	0.157	0.368	-0.021
0.024	-0.639	-0.743	-0.049	-0.535	-0.844	-0.422	0.312	0.018	-0.033	-0.058	0.069	0.021	0.066	0.301	-0.031
0.024	-0.639	-0.743	-0.060	-0.541	-0.839	-0.361	0.664	-0.020	-0.022	-0.052	0.065	0.020	0.066	0.302	-0.033
0.063	-0.554	-0.763	-0.060	-0.550	-0.833	-0.550	0.019	0.017	0.017	0.043	0.039	0.059	0.150	0.321	-0.038
0.028	-0.612	-0.763	-0.068	-0.559	-0.826	-0.510	0.571	0.046	-0.009	-0.006	0.033	0.025	0.091	0.320	-0.014
-0.007	-0.628	-0.696	-0.064	-0.565	-0.823	-0.347	-0.220	0.070	-0.049	-0.016	0.096	0.009	0.074	0.254	-0.018
0.167	-0.628	-0.629	-0.070	-0.571	-0.818	-0.351	0.421	0.031	0.130	-0.010	0.158	0.163	0.073	0.187	-0.002
0.009	-0.632	-0.696	-0.060	-0.580	-0.812	-0.506	-0.488	0.107	-0.037	-0.005	0.086	0.005	0.068	0.254	0.024
0.174	-0.558	-0.664	-0.060	-0.591	-0.804	-0.688	0.036	0.036	0.128	0.080	0.109	0.170	0.140	0.222	0.052
0.220	-0.581	-0.617	-0.061	-0.603	-0.795	-0.709	0.185	0.109	0.175	0.068	0.148	0.217	0.116	0.175	0.022
0.163	-0.551	-0.617	-0.061	-0.616	-0.785	-0.788	0.225	0.198	0.118	0.112	0.138	0.159	0.147	0.176	0.032
0.017	-0.632	-0.581	-0.056	-0.635	-0.771	-1.168	-0.082	0.292	-0.033	0.049	0.158	0.015	0.065	0.139	0.023
0.090	-0.581	-0.593	-0.052	-0.655	-0.754	-1.281	0.006	0.273	0.036	0.120	0.130	0.088	0.115	0.151	0.006
0.159	-0.597	-0.522	-0.051	-0.679	-0.733	-1.587	0.220	0.327	0.104	0.128	0.179	0.159	0.099	0.080	-0.023
0.167	-0.632	-0.447	-0.052	-0.701	-0.711	-1.530	0.349	0.237	0.112	0.116	0.232	0.167	0.063	0.006	-0.028
0.032	-0.697	-0.455	-0.059	-0.725	-0.687	-1.618	0.736	0.209	-0.015	0.074	0.200	0.033	0.003	0.014	-0.040
-0.041	-0.694	-0.546	-0.056	-0.749	-0.661	-1.745	0.152	0.348	-0.091	0.102	0.083	0.040	0.001	0.105	-0.100
0.043	-0.686	-0.408	-0.056	-0.774	-0.631	-1.873	0.562	0.414	-0.006	0.134	0.191	0.045	0.008	0.031	-0.138
-0.187	-0.771	-0.432	-0.055	-0.800	-0.598	-2.094	0.393	0.430	-0.238	0.076	0.134	0.185	0.077	0.006	-0.146
-0.076	-0.701	-0.376	-0.056	-0.827	-0.559	-2.306	0.601	0.359	-0.125	0.173	0.151	0.074	0.007	0.060	-0.137
-0.033	-0.663	-0.357	-0.058	-0.851	-0.521	-2.217	0.456	0.199	-0.081	0.236	0.132	0.031	0.032	0.079	-0.121
-0.007	-0.752	-0.404	-0.055	-0.876	-0.479	-2.450	0.157	0.227	-0.057	0.172	0.043	0.004	0.057	0.031	-0.091
0.132	-0.883	-0.223	-0.053	-0.900	-0.432	-2.578	0.268	0.250	0.079	0.065	0.177	0.136	0.188	0.212	-0.070
-0.010	-0.949	-0.183	-0.051	-0.921	-0.386	-2.494	0.165	0.173	-0.065	0.020	0.170	0.006	0.253	0.251	-0.075
0.001	-0.922	-0.290	-0.046	-0.939	-0.340	-2.467	-0.000	0.228	-0.057	0.065	0.018	0.006	0.224	0.144	-0.099
-0.099	-0.902	-0.270	-0.038	-0.956	-0.290	-2.631	-0.247	0.347	-0.165	0.102	-0.013	0.093	0.203	0.163	-0.106
-0.087	-0.949	-0.089	-0.032	-0.970	-0.241	-2.567	-0.119	0.313	-0.160	0.070	0.119	0.080	0.247	0.342	-0.083
0.128	-0.999	0.037	-0.028	-0.981	-0.191	-2.499	-0.088	0.167	0.052	0.031	0.195	0.137	0.295	0.466	-0.061
0.124	-1.018	0.014	-0.022	-0.989	-0.145	-2.341	-0.010	0.262	0.042	0.019	0.125	0.135	0.313	0.440	-0.019
0.197	-1.030	0.089	-0.018	-0.995	-0.098	-2.309	-0.096	0.171	0.111	0.014	0.153	0.209	0.323	0.514	0.019
0.197	-1.030	0.089	-0.012	-0.998	-0.054	-2.224	-0.142	0.255	0.105	0.017	0.108	0.210	0.322	0.513	0.013
0.163	-1.007	0.195	-0.010	-1.000	-0.010	-2.166	-0.079	0.085	0.068	0.042	0.171	0.174	0.296	0.619	-0.005
0.097	-1.134	0.215	-0.007	-0.999	0.032	-2.067	-0.036	0.123	0.000	-0.086	0.148	0.107	0.421	0.637	-0.007
0.040	-1.153	0.226	-0.007	-0.998	0.067	-1.729	-0.177	-0.006	-0.057	-0.107	0.125	0.048	0.439	0.647	-0.039
0.159	-1.014	0.191	-0.008	-0.995	0.103	-1.768	-0.127	-0.071	0.063	0.029	0.054	0.165	0.298	0.611	-0.039
-0.030	-1.026	0.124	-0.010	-0.990	0.139	-1.853	-0.549	-0.026	-0.123	0.013	-0.050	0.026	0.308	0.543	-0.040
0.086	-0.983	0.171	-0.011	-0.985	0.171	-1.627	-0.102	-0.059	-0.006	0.051	-0.035	0.086	0.263	0.589	-0.020
0.009	-1.134	0.183	-0.014	-0.980	0.199	-1.406	0.021	-0.172	-0.080	-0.105	-0.051	0.006	0.412	0.599	-0.017
0.032	-1.250	0.100	-0.018	-0.973	0.229	-1.573	-0.200	-0.157	-0.053	-0.228	-0.164	0.027	0.526	0.515	0.011
0.113	-1.265	0.223	-0.024	-0.967	0.254	-1.319	-0.222	-0.284	0.034	-0.249	-0.067	0.107	0.539	0.635	-0.013
0.132	-1.142	0.337	-0.028	-0.962	0.273	-0.959	0.101	-0.230	0.057	-0.131	0.029	0.125	0.413	0.747	-0.009
-0.057	-0.995	0.297	-0.028	-0.958	0.284	-0.580	-0.231	0.044	-0.130	0.013	-0.021	0.065	0.263	0.704	-0.027
0.024	-0.875	0.297	-0.029	-0.955	0.296	-0.617	-0.121	0.010	-0.049	0.129	-0.033	0.015	0.140	0.700	-0.036
-0.057	-0.929	0.246	-0.033	-0.951	0.307	-0.610	-0.363	-0.086	-0.126	0.071	-0.095	0.067	0.191	0.645	-0.023
0.005	-0.991	0.175	-0.038	-0.948	0.317	-0.581	-0.767	-0.033	-0.058	0.005	-0.176	0.007	0.250	0.570	0.045
0.097	-0.987	0.132	-0.043	-0.945	0.325	-0.489	-0.940	0.006	0.040	0.006	-0.227	0.083	0.244	0.522	0.118
0.197	-0.968	0.096	-0.049	-0.941	0.334	-0.556	-0.905	-0.010	0.145	0.022	-0.271	0.183	0.223	0.484	0.214
0.293	-0.875	0.057	-0.052	-0.937	0.345	-0.644	-0.561	-0.042	0.245	0.110	-0.321	0.279	0.127	0.442	0.288
0.367	-0.848	0.112	-0.059	-0.933	0.356	-0.688	-1.096	-0.003	0.325	0.132	-0.276	0.352	0.097	0.494	0.354
0.355	-0.867	0.159	-0.066	-0.929	0.365	-0.587	-0.807	-0.163	0.322	0.108	-0.238	0.342	0.112	0.538	0.405
0.386	-0.790	0.061	-0.073	-0.926	0.372	-0.430	-0.716	-0.116	0.358	0.182	-0.343	0.372	0.033	0.436	0.425
0.417	-0.744	0.065	-0.079	-0.922	0.379	-0.524	-0.825	-0.103	0.396	0.225	-0.346	0.403	0.017	0.438	0.441
0.374	-0.759	0.120	-0.084	-0.918	0.387	-0.505	-0.743	-0.027	0.358	0.205	-0.298	0.363	0.004	0.490	0.485
0.409	-0.809	0.096	-0.088	-0.916	0.392	-0.333	-0.211	-0.222	0.397	0.152	-0.327	0.396	0.043	0.463	0.497
0.559	-0.887	0.171	-0.099	-0.915	0.392	-0.133	-1.059	-0.241	0.557	0.074	-0.251	0.546	0.117	0.535	0.502
0.493	-0.949	0.286	-0.106	-0.915	0.389	0.103	-0.537	-0.247	0.498	0.012	-0.133	0.481	0.175	0.646	0.457
0.493	-0.949	0.286	-0.112	-0.918	0.380	0.435	-0.378	-0.232	0.503	0.015	-0.124	0.481	0.172	0.643	0.394
0.213	-1.034	0.408	-0.113	-0.922	0.370	0.494	-0.280	-0.044	0.224	-0.066	0.008	0.200	0.255	0.762	0.305
0.167	-1.103	0.408	-0.117	-0.926	0.359	0.576	-0.335	-0.113	0.181	-0.132	0.020	0.153	0.321	0.759	0.204
0.174	-1.061	0.439	-0.122	-0.931	0.343	0.816	-0.386	-0.194	0.193	-0.084	0.067	0.160	0.275	0.787	0.129
0.051	-1.088	0.581	-0.131	-0.937	0.324	0.918	-0.920	-0.162	0.079	-0.106	0.228	0.036	0.298	0.925	0.102
0.167	-1.053	0.498	-0.138	-0.943	0.303	1.061	-0.448	-0.277	0.201	-0.066	0.166	0.151	0.259	0.840	0.061
0.101	-0.995	0.494	-0.145	-0.949	0.280	1.209	-0.526	-0.271	0.143	-0.002	0.186	0.085	0.198	0.834	0.014
-0.026	-1.022	0.491	-0.152	-0.954	0.260	0.979	-0.589	-0.175	0.022	-0.024	0.202	0.043	0.222	0.827	0.007
-0.057	-0.983	0.487	-0.155	-0.960	0.235	1.274	-0.470	-0.090	-0.005	0.020	0.223	0.075	0.180	0.820	-0.046
-0.014	-0.999	0.455	-0.154	-0.965	0.210	1.368	0.393	-0.043	0.036	0.010	0.216	0.034	0.192	0.785	-0.111
-0.145	-0.945	0.349	-0.153	-0.971	0.187	1.303	0.372	-0.007	-0.096	0.069	0.134	0.165	0.134	0.674	-0.153
-0.241	-1.026	0.431	-0.155	-0.975	0.158	1.508	-0.049	-0.091	-0.190	-0.007	0.245	0.262	0.211	0.753	-0.160
-0.249	-1.034	0.384	-0.155	-0.979	0.133	1.324	-0.068	-0.014	-0.196	-0.012	0.223	0.270	0.216	0.703	-0.180
-0.126	-1.045	0.270	-0.156	-0.983	0.100	1.593	-0.498	0.032	-0.073	-0.020	0.141	0.147	0.225	0.586	-0.183
-0.110	-1.119	0.353	-0.154	-0.985	0.072	1.457	-0.129	0.095	-0.059	-0.090	0.253	0.133	0.295	0.665	-0.166
-0.118	-1.142	0.333	-0.153	-0.987	0.045	1.405	-0.146	0.041	-0.067	-0.112	0.260	0.141	0.315	0.642	-0.150
-0.160	-0.891	0.254	-0.153	-0.988	0.018	1.508	0.695	0.005	-0.110	0.140	0.208	0.184	0.061	0.560	-0.183
-0.172	-1.041	0.219	-0.152	-0.988	-0.006	1.241	-0.026	0.016	-0.121	-0.010	0.197	0.196	0.208	0.521	-0.183
-0.272	-1.007	0.226	-0.152	-0.988	-0.033	1.426	0.235	0.064	-0.222	0.024	0.231	0.296	0.170	0.526	-0.212
-0.153	-0.960	0.089	-0.150	-0.987	-0.058	1.322	0.218	0.101	-0.105	0.069	0.118	0.177	0.121	0.384	-0.173
-0.272	-1.018	0.203	-0.146	-0.986	-0.085	1.274	-1.037	0.126	-0.227	0.010	0.260	0.295	0.175	0.494	-0.177
0.074	-1.030	0.152	-0.143	-0.983	-0.117	1.552	-0.691	0.042	0.116	-0.005	0.240	0.053	0.183	0.439	-0.136
-0.222	-0.976	-0.006	-0.147	-0.979	-0.141	1.368	0.837	-0.088	-0.176	0.046	0.107	0.243	0.126	0.277	-0.121
-0.045	-1.057	0.089	-0.146	-0.975	-0.169	1.428	-0.280	0.032	-0.000	-0.040	0.229	0.063	0.204	0.368	-0.108
-0.022	-1.088	0.073	-0.145	-0.969	-0.199	1.587	-0.012	-0.006	0.023	-0.076	0.243	0.038	0.231	0.348	-0.138
-0.245	-1.014	-0.042	-0.148	-0.963	-0.226	1.468	0.340	-0.058	-0.197	-0.009	0.156	0.260	0.155	0.231	-0.124
-0.083	-0.983	0.037	-0.147	-0.956	-0.255	1.557	-0.053	0.041	-0.037	0.015	0.264	0.096	0.121	0.307	-0.136
-0.110	-0.918	-0.053	-0.148	-0.947	-0.285	1.610	0.156	0.009	-0.063	0.072	0.203	0.121	0.052	0.213	-0.157
-0.110	-0.918	-0.053	-0.145	-0.938	-0.314	1.555	-0.282	0.051	-0.066	0.063	0.233	0.118	0.049	0.211	-0.102
-0.141	-1.045	-0.097	-0.144	-0.927	-0.348	1.845	0.033	0.076	-0.097	-0.076	0.223	0.148	0.174	0.166	-0.093
0.043	-1.068	-0.227	-0.146	-0.913	-0.381	1.926	0.586	0.082	0.090	-0.113	0.126	0.038	0.195	0.034	-0.092
-0.053	-0.945	-0.183	-0.142	-0.901	-0.411	1.731	0.264	0.287	-0.010	-0.002	0.200	0.056	0.069	0.075	-0.050
-0.103	-1.007	-0.223	-0.140	-0.885	-0.443	1.938	0.463	0.343	-0.062	-0.079	0.193	0.106	0.129	0.034	-0.065
0.120	-0.956	-0.223	-0.137	-0.869	-0.476	1.956	0.410	0.369	0.158	-0.045	0.226	0.118	0.077	0.032	-0.098
-0.207	-0.949	-0.254	-0.133	-0.849	-0.511	2.077	0.018	0.253	-0.173	-0.057	0.229	0.208	0.068	0.001	-0.092
-0.080	-1.007	-0.274	-0.130	-0.830	-0.543	1.953	0.066	0.220	-0.049	-0.135	0.241	0.080	0.124	0.023	-0.086
0.036	-0.925	-0.215	-0.134	-0.810	-0.570	1.847	0.693	0.148	0.071	-0.073	0.328	0.034	0.041	0.034	-0.124
-0.068	-0.879	-0.369	-0.135	-0.790	-0.598	1.795	0.305	0.148	-0.031	-0.047	0.202	0.070	0.006	0.121	-0.113
-0.068	-0.902	-0.321	-0.140	-0.770	-0.622	1.691	0.500	0.101	-0.027	-0.090	0.273	0.071	0.016	0.075	-0.102
-0.191	-0.786	-0.483	-0.139	-0.752	-0.645	1.520	0.047	0.108	-0.151	0.007	0.134	0.193	0.102	0.239	-0.118
-0.010	-0.775	-0.329	-0.145	-0.733	-0.664	1.448	0.401	-0.071	0.036	0.000	0.308	0.013	0.114	0.086	-0.129
-0.114	-0.786	-0.471	-0.143	-0.714	-0.685	1.442	0.000	0.101	-0.069	-0.030	0.186	0.116	0.104	0.229	-0.105
-0.149	-0.817	-0.530	-0.138	-0.698	-0.703	1.246	-0.253	0.151	-0.109	-0.077	0.145	0.149	0.073	0.289	-0.083
0.082	-0.636	-0.373	-0.134	-0.685	-0.716	0.987	-0.066	0.177	0.118	0.091	0.316	0.082	0.257	0.133	-0.074
-0.030	-0.670	-0.463	-0.135	-0.673	-0.728	0.902	0.151	0.048	0.008	0.044	0.237	0.029	0.223	0.225	-0.048
0.020	-0.651	-0.475	-0.137	-0.665	-0.734	0.538	0.174	0.024	0.060	0.056	0.232	0.021	0.243	0.237	-0.066
0.047	-0.655	-0.451	-0.145	-0.659	-0.738	0.414	0.515	-0.038	0.094	0.046	0.259	0.048	0.239	0.215	-0.081
-0.299	-0.678	-0.660	-0.156	-0.653	-0.741	0.419	0.655	-0.109	-0.240	0.016	0.054	0.297	0.217	0.425	-0.105
-0.114	-0.601	-0.621	-0.167	-0.652	-0.740	0.099	0.709	-0.007	-0.045	0.092	0.092	0.113	0.295	0.387	-0.110
-0.199	-0.643	-0.483	-0.174	-0.653	-0.737	-0.077	0.461	0.001	-0.123	0.051	0.227	0.197	0.253	0.249	-0.107
-0.057	-0.609	-0.483	-0.181	-0.654	-0.734	-0.089	0.377	-0.160	0.027	0.087	0.225	0.054	0.287	0.250	-0.077
-0.049	-0.624	-0.680	-0.173	-0.658	-0.733	-0.281	-0.548	-0.009	0.027	0.076	0.026	0.046	0.272	0.448	-0.093
-0.126	-0.612	-0.566	-0.173	-0.667	-0.724	-0.622	0.016	-0.006	-0.050	0.096	0.132	0.123	0.285	0.334	-0.060
-0.183	-0.682	-0.522	-0.177	-0.677	-0.714	-0.657	0.319	0.025	-0.103	0.037	0.165	0.180	0.216	0.292	-0.082
-0.076	-0.709	-0.577	-0.180	-0.687	-0.704	-0.683	0.233	0.060	0.007	0.020	0.099	0.071	0.190	0.347	-0.117
-0.260	-0.643	-0.676	-0.180	-0.699	-0.692	-0.803	0.118	0.147	-0.178	0.097	-0.011	0.255	0.256	0.446	-0.132
-0.260	-0.643	-0.676	-0.178	-0.710	-0.681	-0.792	-0.044	0.116	-0.180	0.108	-0.022	0.254	0.258	0.447	-0.118
-0.230	-0.670	-0.570	-0.175	-0.724	-0.667	-0.991	-0.086	0.086	-0.151	0.095	0.070	0.222	0.232	0.341	-0.128
-0.118	-0.713	-0.471	-0.180	-0.737	-0.652	-0.945	0.377	-0.012	-0.035	0.065	0.154	0.110	0.191	0.242	-0.110
-0.141	-0.705	-0.530	-0.182	-0.754	-0.631	-1.312	0.240	0.094	-0.056	0.090	0.074	0.132	0.199	0.301	-0.096
-0.126	-0.724	-0.487	-0.181	-0.770	-0.611	-1.295	0.017	0.043	-0.041	0.088	0.097	0.117	0.181	0.259	-0.083
-0.145	-0.740	-0.475	-0.182	-0.785	-0.592	-1.232	0.072	0.008	-0.060	0.087	0.089	0.136	0.166	0.247	-0.057
-0.153	-0.813	-0.428	-0.183	-0.802	-0.569	-1.367	0.197	0.108	-0.067	0.030	0.114	0.144	0.093	0.199	-0.051
-0.007	-0.744	-0.436	-0.186	-0.816	-0.548	-1.204	0.358	0.038	0.082	0.113	0.085	0.003	0.163	0.207	-0.035
-0.141	-0.802	-0.499	-0.185	-0.829	-0.527	-1.241	0.160	0.137	-0.053	0.069	0.001	0.132	0.106	0.270	-0.032
-0.091	-0.694	-0.518	-0.188	-0.842	-0.506	-1.199	0.386	0.075	-0.001	0.190	-0.040	0.082	0.215	0.289	-0.028
-0.207	-0.840	-0.558	-0.190	-0.856	-0.481	-1.403	0.385	0.084	-0.113	0.057	-0.105	0.196	0.068	0.327	-0.038
-0.264	-0.949	-0.637	-0.193	-0.871	-0.451	-1.735	0.063	-0.154	-0.168	-0.035	-0.213	0.253	0.040	0.404	-0.047
-0.199	-1.018	-0.648	-0.197	-0.889	-0.414	-2.043	0.285	-0.091	-0.098	-0.088	-0.262	0.186	0.110	0.415	-0.092
-0.222	-1.103	-0.388	-0.204	-0.903	-0.379	-1.866	0.481	-0.146	-0.115	-0.158	-0.037	0.209	0.196	0.153	-0.121
-0.349	-1.130	-0.345	-0.205	-0.915	-0.349	-1.590	0.184	0.037	-0.241	-0.174	-0.024	0.335	0.223	0.107	-0.152
-0.345	-1.103	-0.321	-0.203	-0.922	-0.331	-0.987	-0.121	0.061	-0.239	-0.140	-0.018	0.330	0.195	0.081	-0.203
-0.380	-0.999	-0.345	-0.198	-0.928	-0.317	-0.897	-0.627	0.057	-0.278	-0.030	-0.056	0.362	0.091	0.102	-0.173
-0.418	-0.999	-0.396	-0.190	-0.933	-0.307	-0.803	-1.166	0.070	-0.324	-0.025	-0.117	0.398	0.092	0.151	-0.070
-0.114	-0.983	-0.522	-0.184	-0.936	-0.299	-0.656	-1.237	-0.084	-0.027	-0.006	-0.251	0.091	0.076	0.274	0.046
0.159	-1.126	-0.514	-0.173	-0.940	-0.293	-0.664	-1.483	0.096	0.235	-0.144	-0.249	0.184	0.220	0.262	0.171
0.240	-1.068	-0.510	-0.163	-0.944	-0.287	-0.515	-1.082	0.083	0.307	-0.083	-0.251	0.265	0.163	0.253	0.329
0.263	-1.007	-0.534	-0.154	-0.947	-0.283	-0.503	-1.403	0.020	0.320	-0.018	-0.279	0.287	0.103	0.272	0.427
0.417	-0.933	-0.566	-0.143	-0.950	-0.279	-0.493	-1.454	0.057	0.464	0.058	-0.315	0.440	0.030	0.299	0.503
0.470	-1.030	-0.479	-0.137	-0.952	-0.273	-0.428	-0.479	0.083	0.512	-0.036	-0.234	0.492	0.128	0.207	0.542
0.570	-1.034	-0.613	-0.130	-0.954	-0.270	-0.272	-0.734	0.046	0.605	-0.038	-0.371	0.591	0.132	0.336	0.564
0.463	-0.848	-0.554	-0.125	-0.955	-0.270	-0.175	-0.670	-0.009	0.492	0.149	-0.312	0.481	0.052	0.272	0.501
0.459	-0.902	-0.404	-0.123	-0.955	-0.270	-0.030	0.048	-0.009	0.487	0.095	-0.162	0.474	0.003	0.118	0.434
0.182	-0.976	-0.341	-0.114	-0.955	-0.275	0.127	-1.185	0.087	0.201	0.021	-0.094	0.194	0.078	0.051	0.313
0.182	-0.976	-0.341	-0.112	-0.955	-0.276	0.050	-0.161	0.053	0.198	0.021	-0.093	0.192	0.079	0.047	0.209
0.117	-1.219	-0.124	-0.109	-0.954	-0.281	0.202	-0.356	-0.015	0.131	-0.223	0.128	0.124	0.322	0.174	0.137
0.078	-1.119	-0.128	-0.101	-0.952	-0.288	0.310	-1.035	0.110	0.084	-0.124	0.132	0.085	0.221	0.174	0.117
0.182	-1.061	-0.207	-0.092	-0.951	-0.295	0.279	-0.806	0.158	0.179	-0.067	0.060	0.188	0.162	0.098	0.105
0.217	-1.037	-0.049	-0.087	-0.949	-0.303	0.422	-0.464	0.090	0.209	-0.046	0.226	0.222	0.139	0.258	0.080
0.301	-1.041	0.065	-0.087	-0.947	-0.309	0.412	0.324	0.020	0.294	-0.052	0.346	0.306	0.143	0.375	0.045
-0.007	-0.937	-0.187	-0.086	-0.945	-0.316	0.418	0.126	0.072	-0.014	0.050	0.101	0.002	0.038	0.124	-0.004
-0.141	-1.018	-0.282	-0.085	-0.944	-0.318	0.139	0.250	0.179	-0.150	-0.032	0.009	0.136	0.119	0.031	-0.086
-0.099	-0.960	-0.286	-0.086	-0.941	-0.327	0.497	0.178	0.011	-0.107	0.023	0.014	0.093	0.060	0.029	-0.148
-0.253	-1.111	-0.156	-0.083	-0.939	-0.333	0.359	0.043	0.154	-0.263	-0.130	0.151	0.245	0.211	0.162	-0.162
-0.087	-0.956	-0.112	-0.083	-0.938	-0.336	0.192	0.369	0.155	-0.097	0.024	0.197	0.077	0.056	0.208	-0.202
-0.087	-1.003	-0.242	-0.082	-0.936	-0.344	0.443	-0.016	0.057	-0.098	-0.025	0.075	0.074	0.101	0.080	-0.162
-0.299	-0.979	-0.164	-0.074	-0.934	-0.349	0.248	-0.559	0.224	-0.317	-0.003	0.159	0.284	0.077	0.161	-0.167
0.178	-0.968	-0.172	-0.078	-0.931	-0.356	0.477	0.550	-0.009	0.164	0.006	0.159	0.195	0.064	0.156	-0.164
-0.322	-0.960	-0.333	-0.074	-0.928	-0.366	0.533	-0.342	0.114	-0.340	0.010	0.008	0.301	0.056	0.003	-0.170
-0.060	-1.022	-0.116	-0.081	-0.925	-0.371	0.357	1.002	-0.015	-0.071	-0.055	0.229	0.037	0.118	0.217	-0.119
-0.080	-0.945	-0.172	-0.079	-0.921	-0.381	0.550	-0.293	0.018	-0.093	0.019	0.185	0.052	0.041	0.167	-0.169
-0.007	-1.007	-0.168	-0.074	-0.919	-0.386	0.311	-0.231	0.137	-0.025	-0.045	0.195	0.022	0.104	0.175	-0.114
-0.072	-0.991	-0.179	-0.070	-0.915	-0.396	0.568	-0.340	0.092	-0.095	-0.033	0.194	0.042	0.090	0.168	-0.117
0.063	-0.956	-0.152	-0.069	-0.912	-0.405	0.499	0.022	0.035	0.039	-0.002	0.230	0.094	0.057	0.201	-0.116
-0.087	-0.995	-0.239	-0.064	-0.908	-0.413	0.453	-0.469	0.087	-0.117	-0.044	0.152	0.055	0.097	0.120	-0.126
-0.087	-0.999	-0.286	-0.071	-0.904	-0.422	0.573	0.699	-0.089	-0.110	-0.053	0.114	0.054	0.102	0.078	-0.103
-0.099	-0.983	-0.313	-0.073	-0.900	-0.429	0.427	0.221	0.016	-0.119	-0.040	0.093	0.064	0.088	0.056	-0.115
0.013	-1.014	-0.345	-0.069	-0.897	-0.437	0.454	-0.297	0.065	-0.012	-0.075	0.070	0.047	0.120	0.031	-0.094
-0.076	-0.987	-0.396	-0.068	-0.893	-0.446	0.466	-0.115	0.010	-0.101	-0.052	0.027	0.042	0.094	0.016	-0.076
0.043	-0.976	-0.246	-0.062	-0.888	-0.456	0.542	-0.623	-0.019	0.012	-0.045	0.187	0.077	0.084	0.139	-0.060
0.043	-0.976	-0.246	-0.066	-0.883	-0.464	0.531	0.419	-0.028	0.016	-0.050	0.195	0.077	0.085	0.144	-0.081
0.001	-0.972	-0.333	-0.067	-0.879	-0.471	0.465	0.156	0.018	-0.025	-0.050	0.116	0.033	0.082	0.063	-0.085
-0.083	-0.949	-0.361	-0.063	-0.874	-0.481	0.561	-0.434	0.004	-0.114	-0.032	0.099	0.052	0.061	0.041	-0.085
-0.099	-0.956	-0.451	-0.064	-0.870	-0.489	0.460	0.086	0.004	-0.128	-0.044	0.016	0.069	0.070	0.046	-0.122
0.020	-1.003	-0.349	-0.067	-0.864	-0.499	0.602	0.324	0.007	-0.006	-0.096	0.128	0.049	0.118	0.062	-0.132
-0.191	-0.949	-0.396	-0.062	-0.859	-0.508	0.535	-0.397	0.095	-0.223	-0.047	0.091	0.163	0.066	0.019	-0.128
-0.049	-0.914	-0.380	-0.061	-0.853	-0.518	0.605	-0.033	0.031	-0.081	-0.018	0.117	0.021	0.032	0.040	-0.133
-0.057	-0.933	-0.392	-0.061	-0.847	-0.527	0.588	0.114	0.032	-0.088	-0.043	0.115	0.030	0.053	0.032	-0.151
-0.110	-0.898	-0.463	-0.059	-0.842	-0.535	0.483	-0.097	0.070	-0.143	-0.013	0.052	0.085	0.019	0.036	-0.134
-0.099	-0.898	-0.475	-0.061	-0.836	-0.545	0.611	0.143	0.017	-0.130	-0.020	0.050	0.074	0.020	0.044	-0.150
-0.110	-0.918	-0.463	-0.062	-0.830	-0.554	0.571	0.054	-0.029	-0.140	-0.045	0.071	0.086	0.041	0.029	-0.117
-0.160	-0.918	-0.503	-0.056	-0.824	-0.564	0.557	-0.458	0.071	-0.196	-0.051	0.042	0.135	0.042	0.064	-0.124
0.155	-0.825	-0.349	-0.060	-0.818	-0.572	0.557	0.388	-0.049	0.125	0.035	0.204	0.180	0.048	0.093	-0.109
-0.149	-0.922	-0.491	-0.064	-0.813	-0.579	0.485	0.263	-0.027	-0.175	-0.067	0.070	0.123	0.051	0.046	-0.090
0.032	-0.925	-0.388	-0.060	-0.808	-0.587	0.457	-0.339	0.003	0.002	-0.076	0.179	0.058	0.059	0.060	-0.075
-0.018	-0.875	-0.518	-0.065	-0.800	-0.597	0.682	0.387	-0.045	-0.043	-0.034	0.060	0.007	0.012	0.066	-0.102
-0.072	-0.809	-0.499	-0.066	-0.791	-0.608	0.703	0.052	0.004	-0.096	0.024	0.091	0.046	0.051	0.043	-0.105
-0.033	-0.860	-0.471	-0.072	-0.786	-0.614	0.481	0.586	0.012	-0.051	-0.032	0.125	0.008	0.001	0.012	-0.085
-0.160	-0.887	-0.507	-0.072	-0.778	-0.624	0.622	-0.083	0.008	-0.178	-0.067	0.099	0.134	0.031	0.044	-0.104
0.093	-0.856	-0.542	-0.064	-0.769	-0.636	0.776	-0.377	0.160	0.068	-0.045	0.076	0.119	0.004	0.077	-0.107
-0.130	-0.794	-0.589	-0.069	-0.761	-0.646	0.687	0.469	0.085	-0.150	0.008	0.039	0.103	0.055	0.121	-0.097
-0.060	-0.802	-0.467	-0.067	-0.753	-0.655	0.613	-0.032	0.112	-0.083	-0.007	0.170	0.033	0.044	0.003	-0.068
0.040	-0.879	-0.463	-0.074	-0.744	-0.664	0.738	0.589	-0.012	0.025	-0.094	0.184	0.068	0.036	0.010	-0.091
-0.010	-0.806	-0.570	-0.075	-0.734	-0.675	0.739	0.209	0.115	-0.024	-0.030	0.088	0.019	0.034	0.093	-0.103
-0.053	-0.740	-0.597	-0.080	-0.727	-0.682	0.559	0.437	0.039	-0.061	0.029	0.068	0.023	0.096	0.118	-0.079
-0.180	-0.809	-0.534	-0.087	-0.719	-0.690	0.622	0.568	0.080	-0.181	-0.049	0.139	0.149	0.023	0.052	-0.059
0.063	-0.821	-0.471	-0.087	-0.710	-0.699	0.715	0.124	0.094	0.061	-0.070	0.211	0.095	0.008	0.014	-0.036
0.097	-0.705	-0.589	-0.097	-0.700	-0.707	0.688	0.780	0.088	0.105	0.037	0.102	0.130	0.121	0.102	-0.045
0.097	-0.705	-0.589	-0.098	-0.693	-0.714	0.565	0.323	0.181	0.107	0.030	0.109	0.130	0.118	0.100	-0.012
-0.076	-0.779	-0.530	-0.096	-0.686	-0.721	0.564	0.132	0.253	-0.068	-0.050	0.175	0.042	0.042	0.039	-0.028
-0.010	-0.736	-0.550	-0.104	-0.677	-0.729	0.655	0.617	0.114	0.004	-0.017	0.162	0.024	0.082	0.055	-0.065
-0.068	-0.740	-0.581	-0.103	-0.673	-0.732	0.300	0.162	0.172	-0.053	-0.024	0.134	0.033	0.076	0.085	-0.075
-0.087	-0.724	-0.558	-0.102	-0.669	-0.736	0.338	-0.013	0.129	-0.074	-0.013	0.162	0.052	0.089	0.059	-0.073
0.093	-0.837	-0.459	-0.106	-0.666	-0.739	0.292	0.407	0.079	0.111	-0.128	0.263	0.131	0.025	0.042	-0.089
-0.057	-0.790	-0.499	-0.105	-0.663	-0.741	0.194	0.038	0.116	-0.040	-0.084	0.226	0.018	0.020	0.005	-0.074
-0.122	-0.697	-0.633	-0.101	-0.665	-0.740	-0.062	-0.173	0.105	-0.110	0.010	0.091	0.082	0.111	0.126	-0.074
0.036	-0.736	-0.538	-0.104	-0.666	-0.739	-0.056	0.254	0.023	0.051	-0.027	0.184	0.078	0.071	0.028	-0.076
-0.064	-0.775	-0.495	-0.102	-0.668	-0.738	-0.040	-0.033	0.115	-0.051	-0.064	0.226	0.021	0.032	0.017	-0.064
0.070	-0.763	-0.495	-0.100	-0.673	-0.733	-0.291	0.004	0.111	0.081	-0.048	0.221	0.115	0.044	0.019	-0.056
-0.033	-0.694	-0.593	-0.106	-0.680	-0.726	-0.447	0.533	0.123	-0.017	0.029	0.115	0.013	0.113	0.078	-0.056
-0.072	-0.570	-0.589	-0.103	-0.685	-0.721	-0.360	-0.127	0.049	-0.058	0.158	0.114	0.024	0.236	0.071	-0.046
0.047	-0.690	-0.503	-0.097	-0.692	-0.715	-0.472	-0.291	0.106	0.055	0.045	0.194	0.095	0.115	0.019	-0.031
-0.007	-0.775	-0.471	-0.099	-0.703	-0.704	-0.712	0.144	0.023	0.002	-0.029	0.215	0.039	0.030	0.054	-0.048
0.151	-0.690	-0.451	-0.099	-0.713	-0.694	-0.708	0.149	0.081	0.160	0.066	0.224	0.193	0.115	0.078	-0.051
-0.137	-0.744	-0.593	-0.104	-0.723	-0.683	-0.690	0.334	-0.003	-0.124	0.022	0.071	0.099	0.061	0.060	-0.071
-0.064	-0.771	-0.475	-0.106	-0.734	-0.671	-0.777	0.237	0.079	-0.049	0.006	0.176	0.030	0.034	0.062	-0.074
-0.080	-0.875	-0.483	-0.100	-0.747	-0.657	-0.912	-0.228	0.166	-0.069	-0.085	0.154	0.050	0.072	0.058	-0.095
-0.014	-0.887	-0.373	-0.102	-0.757	-0.646	-0.686	0.233	0.048	-0.001	-0.087	0.252	0.011	0.085	0.172	-0.096
0.001	-0.837	-0.467	-0.104	-0.767	-0.633	-0.786	0.284	0.123	0.016	-0.026	0.144	0.023	0.036	0.081	-0.093
-0.137	-0.844	-0.518	-0.103	-0.777	-0.621	-0.725	0.051	0.075	-0.123	-0.024	0.081	0.118	0.046	0.032	-0.086
-0.037	-0.860	-0.384	-0.103	-0.786	-0.610	-0.672	0.103	0.089	-0.022	-0.030	0.203	0.020	0.063	0.169	-0.089
-0.072	-0.825	-0.479	-0.103	-0.794	-0.599	-0.699	0.087	0.049	-0.056	0.013	0.096	0.056	0.030	0.077	-0.111
-0.064	-0.825	-0.404	-0.100	-0.805	-0.585	-0.824	0.018	0.237	-0.052	0.024	0.157	0.051	0.031	0.153	-0.095
-0.122	-0.829	-0.404	-0.104	-0.814	-0.572	-0.743	0.346	0.016	-0.105	0.029	0.143	0.111	0.036	0.155	-0.092
-0.049	-0.848	-0.428	-0.107	-0.823	-0.558	-0.791	0.324	-0.020	-0.027	0.019	0.105	0.040	0.057	0.133	-0.088
-0.091	-0.906	-0.495	-0.107	-0.831	-0.546	-0.730	0.092	0.072	-0.070	-0.031	0.025	0.083	0.116	0.068	-0.088
-0.091	-0.906	-0.495	-0.112	-0.837	-0.535	-0.571	0.473	-0.012	-0.064	-0.024	0.014	0.084	0.118	0.070	-0.091
-0.149	-0.867	-0.530	-0.116	-0.845	-0.522	-0.687	0.431	0.049	-0.118	0.022	-0.034	0.143	0.082	0.036	-0.097
-0.214	-0.871	-0.495	-0.122	-0.852	-0.510	-0.634	0.685	0.087	-0.177	0.024	-0.011	0.209	0.089	0.072	-0.088
-0.210	-0.856	-0.660	-0.127	-0.861	-0.493	-0.939	0.455	0.010	-0.168	0.049	-0.194	0.206	0.077	0.090	-0.116
-0.160	-0.941	-0.664	-0.136	-0.868	-0.478	-0.802	0.615	-0.174	-0.109	-0.029	-0.213	0.158	0.165	0.092	-0.129
-0.280	-1.049	-0.440	-0.143	-0.872	-0.467	-0.485	0.596	-0.068	-0.221	-0.133	0.001	0.279	0.276	0.134	-0.161
-0.230	-0.987	-0.408	-0.148	-0.875	-0.461	-0.289	0.434	-0.049	-0.166	-0.068	0.026	0.230	0.217	0.168	-0.199
-0.414	-0.933	-0.436	-0.146	-0.878	-0.455	-0.360	-0.286	-0.021	-0.352	-0.011	-0.007	0.416	0.166	0.143	-0.200
-0.372	-0.968	-0.455	-0.139	-0.882	-0.449	-0.476	-0.976	-0.023	-0.317	-0.041	-0.033	0.375	0.204	0.125	-0.117
-0.160	-0.918	-0.629	-0.131	-0.889	-0.439	-0.778	-0.896	-0.020	-0.113	0.015	-0.217	0.163	0.158	0.047	-0.015
0.051	-0.914	-0.771	-0.123	-0.895	-0.428	-0.797	-1.050	-0.081	0.091	0.025	-0.369	0.049	0.157	0.187	0.145
0.205	-0.879	-0.786	-0.113	-0.902	-0.416	-0.909	-1.311	-0.124	0.235	0.067	-0.398	0.205	0.126	0.200	0.281
0.359	-0.867	-0.747	-0.110	-0.909	-0.402	-0.906	-0.663	-0.181	0.385	0.086	-0.372	0.360	0.118	0.159	0.390
0.240	-0.798	-0.849	-0.101	-0.915	-0.391	-0.783	-1.184	-0.118	0.258	0.161	-0.485	0.243	0.052	0.260	0.476
0.367	-0.840	-0.865	-0.090	-0.919	-0.383	-0.670	-1.350	-0.016	0.373	0.123	-0.509	0.373	0.098	0.275	0.548
0.513	-0.891	-0.834	-0.086	-0.922	-0.378	-0.403	-0.565	-0.144	0.516	0.075	-0.482	0.520	0.150	0.242	0.588
0.651	-0.964	-0.692	-0.080	-0.924	-0.375	-0.282	-0.779	-0.106	0.648	0.003	-0.343	0.661	0.227	0.098	0.613
0.686	-0.991	-0.499	-0.081	-0.923	-0.376	0.048	0.007	-0.183	0.684	-0.024	-0.149	0.697	0.258	0.098	0.591
0.490	-0.983	-0.609	-0.071	-0.921	-0.382	0.202	-1.127	0.009	0.478	-0.018	-0.253	0.501	0.253	0.009	0.496
0.413	-1.041	-0.475	-0.068	-0.919	-0.389	0.384	0.054	0.075	0.399	-0.079	-0.112	0.425	0.316	0.128	0.375
0.155	-1.045	-0.479	-0.060	-0.915	-0.398	0.418	-0.839	0.045	0.134	-0.086	-0.107	0.168	0.323	0.128	0.239
0.174	-1.049	-0.294	-0.055	-0.910	-0.411	0.700	-0.703	-0.067	0.148	-0.095	0.092	0.188	0.331	0.317	0.157
0.036	-1.103	-0.400	-0.050	-0.903	-0.427	0.856	-0.904	-0.132	0.004	-0.156	0.002	0.052	0.389	0.214	0.099
0.209	-0.968	-0.278	-0.046	-0.897	-0.441	0.732	-0.648	-0.134	0.173	-0.028	0.138	0.226	0.257	0.340	0.109
0.243	-1.007	-0.183	-0.052	-0.889	-0.455	0.879	0.247	-0.251	0.214	-0.074	0.248	0.261	0.298	0.438	0.117
0.309	-0.999	-0.306	-0.049	-0.883	-0.467	0.680	-0.457	-0.136	0.276	-0.072	0.138	0.326	0.294	0.318	0.075
0.236	-0.918	-0.333	-0.049	-0.876	-0.480	0.729	-0.240	-0.202	0.203	0.002	0.124	0.253	0.216	0.293	0.026
-0.172	-0.837	-0.428	-0.048	-0.866	-0.497	0.981	-0.250	-0.056	-0.206	0.073	0.047	0.155	0.139	0.202	-0.032
-0.080	-0.987	-0.396	-0.051	-0.859	-0.510	0.801	0.257	-0.019	-0.111	-0.085	0.092	0.063	0.294	0.237	-0.092
-0.080	-1.003	-0.313	-0.045	-0.849	-0.527	1.021	-0.163	0.240	-0.117	-0.110	0.193	0.063	0.313	0.322	-0.154
-0.037	-0.902	-0.459	-0.041	-0.840	-0.542	0.869	-0.013	0.248	-0.080	-0.019	0.062	0.020	0.217	0.180	-0.162
-0.057	-0.968	-0.313	-0.043	-0.828	-0.559	1.102	0.439	0.168	-0.097	-0.096	0.225	0.038	0.286	0.328	-0.158
-0.195	-0.976	-0.507	-0.030	-0.817	-0.577	1.061	-0.780	0.308	-0.249	-0.115	0.050	0.178	0.298	0.137	-0.179
0.001	-0.894	-0.369	-0.036	-0.803	-0.595	1.178	0.634	0.059	-0.047	-0.048	0.206	0.020	0.222	0.278	-0.179
-0.237	-0.894	-0.566	-0.028	-0.790	-0.613	1.150	-0.447	0.180	-0.293	-0.061	0.028	0.218	0.227	0.084	-0.177
-0.030	-0.794	-0.574	-0.027	-0.777	-0.628	0.995	0.030	0.128	-0.087	0.027	0.036	0.009	0.131	0.079	-0.178
-0.072	-0.794	-0.522	-0.024	-0.764	-0.645	1.105	0.015	0.203	-0.132	0.013	0.104	0.051	0.136	0.133	-0.199
-0.214	-0.802	-0.656	-0.024	-0.751	-0.660	0.970	0.160	0.163	-0.275	-0.007	-0.016	0.192	0.149	0.002	-0.170
-0.137	-0.771	-0.554	-0.022	-0.737	-0.675	1.074	0.009	0.171	-0.200	0.010	0.102	0.114	0.122	0.107	-0.177
-0.045	-0.829	-0.566	-0.019	-0.723	-0.691	1.069	-0.152	0.102	-0.111	-0.063	0.106	0.021	0.184	0.098	-0.166
-0.049	-0.744	-0.629	-0.019	-0.711	-0.703	0.893	0.130	0.084	-0.114	0.010	0.055	0.025	0.104	0.037	-0.130
-0.033	-0.759	-0.660	-0.021	-0.697	-0.717	0.989	0.164	0.077	-0.097	-0.019	0.037	0.007	0.124	0.008	-0.098
0.055	-0.767	-0.526	-0.019	-0.685	-0.729	0.878	-0.007	0.084	-0.010	-0.039	0.183	0.081	0.137	0.144	-0.110
0.067	-0.744	-0.510	-0.032	-0.671	-0.741	0.949	0.765	-0.113	0.014	-0.030	0.210	0.095	0.118	0.163	-0.096
-0.137	-0.724	-0.644	-0.038	-0.659	-0.751	0.802	0.403	-0.010	-0.183	-0.023	0.086	0.108	0.103	0.032	-0.089
0.001	-0.767	-0.672	-0.052	-0.649	-0.759	0.724	0.770	-0.161	-0.031	-0.076	0.067	0.032	0.151	0.007	-0.057
-0.026	-0.771	-0.719	-0.050	-0.638	-0.769	0.731	-0.183	-0.077	-0.060	-0.091	0.029	0.006	0.159	0.037	-0.041
0.174	-0.744	-0.613	-0.055	-0.630	-0.775	0.546	0.423	0.034	0.145	-0.072	0.141	0.207	0.137	0.071	-0.016
0.105	-0.748	-0.605	-0.062	-0.621	-0.781	0.568	0.542	0.081	0.082	-0.084	0.155	0.140	0.146	0.083	-0.031
-0.003	-0.744	-0.629	-0.057	-0.612	-0.789	0.675	-0.181	0.182	-0.030	-0.090	0.139	0.034	0.146	0.064	-0.034
-0.064	-0.779	-0.656	-0.058	-0.600	-0.798	0.794	0.194	0.179	-0.091	-0.137	0.120	0.026	0.184	0.041	-0.077
0.017	-0.705	-0.566	-0.061	-0.584	-0.809	1.002	0.343	0.133	-0.006	-0.078	0.222	0.058	0.113	0.135	-0.119
-0.033	-0.740	-0.538	-0.071	-0.567	-0.821	1.147	0.721	0.171	-0.046	-0.131	0.261	0.011	0.150	0.166	-0.141
-0.103	-0.786	-0.542	-0.080	-0.547	-0.833	1.227	0.645	0.176	-0.106	-0.196	0.268	0.055	0.199	0.165	-0.164
-0.103	-0.786	-0.542	-0.088	-0.528	-0.845	1.257	0.572	0.151	-0.097	-0.216	0.280	0.052	0.203	0.168	-0.189
-0.203	-0.651	-0.648	-0.087	-0.509	-0.856	1.151	0.037	0.155	-0.197	-0.100	0.184	0.152	0.072	0.066	-0.205
-0.149	-0.496	-0.621	-0.090	-0.488	-0.868	1.232	0.145	0.054	-0.141	0.034	0.223	0.098	0.079	0.099	-0.191
-0.164	-0.516	-0.629	-0.098	-0.472	-0.876	0.963	0.500	0.040	-0.147	-0.001	0.223	0.116	0.057	0.097	-0.181
-0.076	-0.435	-0.637	-0.110	-0.456	-0.883	0.921	0.634	-0.111	-0.045	0.064	0.222	0.030	0.134	0.095	-0.161
-0.122	-0.350	-0.700	-0.121	-0.441	-0.889	0.779	0.505	-0.160	-0.081	0.134	0.165	0.080	0.217	0.036	-0.134
-0.130	-0.454	-0.644	-0.131	-0.427	-0.895	0.790	0.494	-0.187	-0.077	0.015	0.225	0.093	0.110	0.096	-0.134
-0.060	-0.411	-0.680	-0.137	-0.411	-0.901	0.859	0.202	-0.249	-0.002	0.041	0.196	0.028	0.150	0.065	-0.127
-0.249	-0.373	-0.763	-0.140	-0.398	-0.907	0.723	0.060	-0.204	-0.187	0.066	0.119	0.221	0.186	0.014	-0.128
-0.095	-0.365	-0.715	-0.148	-0.382	-0.912	0.809	0.302	-0.259	-0.026	0.059	0.172	0.070	0.191	0.036	-0.112
-0.168	-0.473	-0.751	-0.155	-0.369	-0.916	0.747	0.354	-0.075	-0.091	-0.063	0.141	0.146	0.080	0.002	-0.150
-0.099	-0.334	-0.727	-0.164	-0.354	-0.921	0.815	0.457	-0.175	-0.012	0.061	0.169	0.077	0.217	0.029	-0.106
-0.314	-0.361	-0.759	-0.164	-0.345	-0.924	0.501	-0.026	0.080	-0.228	0.025	0.141	0.293	0.186	0.000	-0.120
-0.068	-0.211	-0.842	-0.177	-0.332	-0.927	0.663	0.690	-0.118	0.032	0.162	0.061	0.049	0.334	0.082	-0.143
-0.230	-0.280	-0.790	-0.185	-0.322	-0.928	0.482	0.330	-0.186	-0.122	0.083	0.114	0.213	0.262	0.029	-0.155
-0.364	-0.272	-0.869	-0.185	-0.315	-0.931	0.401	-0.020	-0.065	-0.256	0.083	0.038	0.349	0.267	0.106	-0.132
-0.199	-0.234	-0.759	-0.193	-0.308	-0.931	0.283	0.357	-0.220	-0.082	0.116	0.149	0.185	0.302	0.006	-0.140
-0.237	-0.354	-0.810	-0.193	-0.312	-0.930	-0.189	-0.030	-0.070	-0.121	-0.001	0.097	0.222	0.180	0.043	-0.137
-0.110	-0.265	-0.786	-0.198	-0.316	-0.928	-0.237	0.212	-0.104	0.011	0.092	0.118	0.096	0.266	0.018	-0.100
-0.276	-0.292	-0.916	-0.201	-0.318	-0.927	-0.127	0.102	-0.112	-0.152	0.067	-0.013	0.261	0.236	0.146	-0.099
-0.210	-0.334	-0.924	-0.206	-0.322	-0.924	-0.243	0.311	0.026	-0.081	0.029	-0.023	0.196	0.190	0.151	-0.086
-0.280	-0.342	-0.928	-0.213	-0.327	-0.921	-0.248	0.366	-0.012	-0.143	0.025	-0.030	0.267	0.180	0.155	-0.087
-0.226	-0.261	-0.909	-0.218	-0.327	-0.919	-0.038	0.245	-0.003	-0.085	0.107	-0.012	0.212	0.259	0.133	-0.072
-0.203	-0.253	-0.940	-0.223	-0.332	-0.916	-0.238	0.355	0.117	-0.056	0.119	-0.046	0.189	0.263	0.162	-0.092
-0.249	-0.365	-0.975	-0.228	-0.342	-0.911	-0.557	0.273	0.043	-0.097	0.018	-0.086	0.236	0.147	0.196	-0.096
-0.414	-0.415	-1.090	-0.234	-0.351	-0.907	-0.452	0.325	0.033	-0.257	-0.024	-0.205	0.402	0.094	0.309	-0.117
-0.399	-0.338	-1.109	-0.240	-0.359	-0.902	-0.461	0.281	-0.040	-0.235	0.061	-0.230	0.386	0.168	0.327	-0.146
-0.403	-0.605	-0.952	-0.252	-0.369	-0.895	-0.548	0.640	-0.025	-0.227	-0.196	-0.079	0.391	0.103	0.167	-0.228
-0.403	-0.605	-0.952	-0.252	-0.379	-0.890	-0.565	-0.030	-0.068	-0.227	-0.186	-0.084	0.390	0.106	0.164	-0.219
-0.657	-0.628	-0.830	-0.236	-0.391	-0.890	-0.669	-1.016	-0.077	-0.497	-0.197	0.038	0.645	0.132	0.041	-0.135
-0.372	-0.481	-1.161	-0.209	-0.406	-0.890	-0.836	-1.571	-0.046	-0.240	-0.036	-0.293	0.361	0.012	0.370	0.007
0.063	-0.462	-1.255	-0.181	-0.420	-0.890	-0.849	-1.630	-0.212	0.167	-0.002	-0.388	0.074	0.028	0.462	0.189
0.328	-0.578	-1.314	-0.156	-0.431	-0.889	-0.745	-1.555	-0.545	0.408	-0.107	-0.448	0.338	0.091	0.518	0.447
0.574	-0.647	-1.330	-0.125	-0.438	-0.890	-0.429	-1.810	-0.413	0.623	-0.170	-0.462	0.585	0.164	0.532	0.617
0.670	-0.667	-1.413	-0.102	-0.439	-0.893	-0.077	-1.234	-0.162	0.696	-0.188	-0.542	0.679	0.187	0.613	0.716
0.570	-0.609	-1.488	-0.073	-0.433	-0.898	0.294	-1.490	0.034	0.567	-0.136	-0.611	0.579	0.133	0.684	0.731
0.678	-0.481	-1.397	-0.055	-0.429	-0.902	0.240	-0.763	0.166	0.657	-0.013	-0.517	0.686	0.010	0.591	0.704
0.555	-0.315	-1.259	-0.038	-0.424	-0.905	0.210	-0.793	0.136	0.517	0.149	-0.376	0.562	0.151	0.450	0.584
0.613	-0.346	-1.098	-0.030	-0.420	-0.907	0.240	-0.314	0.054	0.567	0.113	-0.212	0.620	0.116	0.285	0.483
0.220	-0.377	-1.121	-0.010	-0.414	-0.910	0.297	-1.012	0.159	0.154	0.077	-0.232	0.227	0.081	0.306	0.357
0.293	-0.326	-0.968	0.002	-0.411	-0.911	0.132	-0.574	0.054	0.215	0.124	-0.077	0.299	0.126	0.149	0.273
0.228	-0.493	-0.968	0.020	-0.403	-0.915	0.470	-1.016	-0.114	0.132	-0.050	-0.074	0.233	0.045	0.146	0.200
0.336	-0.547	-0.834	0.039	-0.398	-0.916	0.276	-1.020	-0.069	0.220	-0.109	0.061	0.340	0.104	0.009	0.177
0.401	-0.578	-0.794	0.041	-0.392	-0.919	0.379	-0.063	-0.031	0.284	-0.146	0.104	0.405	0.139	0.033	0.150
0.278	-0.489	-0.806	0.053	-0.385	-0.921	0.405	-0.609	0.022	0.149	-0.064	0.094	0.281	0.055	0.024	0.084
0.209	-0.408	-0.960	0.058	-0.380	-0.923	0.285	-0.186	0.127	0.075	0.011	-0.057	0.211	0.021	0.127	0.013
-0.060	-0.524	-0.893	0.060	-0.374	-0.925	0.318	-0.063	0.142	-0.196	-0.110	0.012	0.060	0.101	0.057	-0.071
-0.022	-0.411	-0.842	0.065	-0.370	-0.927	0.210	-0.133	0.328	-0.162	-0.002	0.065	0.022	0.007	0.004	-0.112
-0.068	-0.377	-0.893	0.061	-0.363	-0.930	0.336	0.266	0.255	-0.205	0.026	0.016	0.070	0.037	0.053	-0.159
0.005	-0.462	-0.964	0.055	-0.361	-0.931	0.121	0.419	0.182	-0.125	-0.061	-0.053	0.000	0.054	0.122	-0.169
-0.007	-0.469	-0.826	0.050	-0.358	-0.932	0.207	0.279	0.031	-0.131	-0.072	0.086	0.012	0.066	0.017	-0.179
-0.030	-0.466	-0.664	0.055	-0.353	-0.934	0.258	-0.258	0.151	-0.160	-0.073	0.249	0.037	0.068	0.181	-0.197
-0.080	-0.404	-0.818	0.050	-0.349	-0.936	0.257	0.285	0.045	-0.204	-0.016	0.098	0.089	0.012	0.029	-0.194
-0.157	-0.466	-0.822	0.045	-0.340	-0.939	0.485	0.278	0.077	-0.276	-0.086	0.097	0.168	0.079	0.028	-0.162
0.051	-0.315	-0.838	0.035	-0.330	-0.943	0.540	0.482	-0.044	-0.059	0.055	0.085	0.038	0.066	0.014	-0.116
0.124	-0.346	-0.877	0.019	-0.322	-0.947	0.447	0.896	-0.005	0.031	0.016	0.049	0.110	0.030	0.024	-0.116
0.124	-0.346	-0.877	0.032	-0.311	-0.950	0.564	-0.648	0.063	0.018	0.005	0.052	0.110	0.025	0.024	-0.039
-0.137	-0.257	-0.983	0.048	-0.299	-0.953	0.608	-0.871	0.137	-0.261	0.082	-0.051	0.150	0.109	0.130	-0.066
0.228	-0.334	-0.920	0.039	-0.287	-0.957	0.627	0.524	-0.021	0.114	-0.006	0.016	0.217	0.026	0.067	-0.083
-0.080	-0.315	-0.814	0.039	-0.281	-0.959	0.374	-0.005	-0.002	-0.193	0.006	0.125	0.091	0.041	0.039	-0.082
0.093	-0.284	-0.759	0.028	-0.270	-0.962	0.553	0.550	0.019	-0.010	0.027	0.183	0.084	0.066	0.094	-0.050
0.113	-0.450	-0.893	0.015	-0.264	-0.964	0.332	0.732	0.100	0.023	-0.145	0.051	0.106	0.105	0.040	-0.084
0.036	-0.265	-0.885	0.011	-0.253	-0.967	0.604	0.217	-0.070	-0.049	0.029	0.062	0.032	0.074	0.032	-0.051
0.009	-0.276	-0.928	0.002	-0.247	-0.969	0.318	0.439	-0.025	-0.068	0.011	0.020	0.008	0.057	0.073	-0.051
0.024	-0.284	-0.912	-0.005	-0.238	-0.971	0.436	0.362	-0.117	-0.044	-0.005	0.038	0.027	0.043	0.057	-0.083
0.036	-0.326	-0.790	-0.019	-0.230	-0.973	0.441	0.659	-0.117	-0.020	-0.055	0.162	0.040	0.006	0.066	-0.104
-0.099	-0.338	-0.877	-0.037	-0.218	-0.975	0.635	0.867	-0.178	-0.136	-0.079	0.078	0.094	0.025	0.019	-0.124
-0.114	-0.373	-0.842	-0.042	-0.207	-0.978	0.614	0.276	-0.033	-0.146	-0.125	0.116	0.107	0.067	0.019	-0.123
-0.103	-0.296	-0.806	-0.051	-0.191	-0.980	0.832	0.427	-0.025	-0.126	-0.064	0.154	0.095	0.003	0.056	-0.142
0.032	-0.303	-0.743	-0.066	-0.174	-0.983	0.890	0.732	-0.127	0.023	-0.089	0.220	0.042	0.011	0.121	-0.111
-0.137	-0.404	-0.842	-0.074	-0.157	-0.985	0.896	0.392	-0.143	-0.137	-0.206	0.123	0.126	0.118	0.025	-0.118
0.082	-0.357	-0.719	-0.089	-0.138	-0.986	0.941	0.756	-0.193	0.097	-0.178	0.247	0.095	0.079	0.149	-0.107
-0.210	-0.276	-0.853	-0.099	-0.122	-0.988	0.833	0.455	-0.114	-0.185	-0.113	0.115	0.196	0.004	0.017	-0.123
-0.126	-0.245	-0.881	-0.111	-0.107	-0.988	0.796	0.601	-0.072	-0.089	-0.098	0.087	0.111	0.021	0.009	-0.110
-0.126	-0.203	-0.806	-0.116	-0.092	-0.989	0.792	0.271	0.028	-0.084	-0.070	0.163	0.110	0.056	0.067	-0.170
-0.068	-0.261	-0.692	-0.130	-0.077	-0.989	0.763	0.688	-0.021	-0.012	-0.143	0.277	0.052	0.009	0.184	-0.167
-0.322	-0.149	-0.775	-0.147	-0.064	-0.987	0.628	0.842	-0.214	-0.248	-0.043	0.193	0.306	0.097	0.103	-0.157
-0.218	-0.180	-0.735	-0.161	-0.057	-0.985	0.376	0.666	-0.281	-0.131	-0.082	0.231	0.202	0.060	0.144	-0.171
-0.049	-0.079	-0.644	-0.174	-0.050	-0.984	0.303	0.649	-0.152	0.052	0.012	0.319	0.033	0.154	0.237	-0.186
-0.272	-0.033	-0.818	-0.182	-0.047	-0.982	0.157	0.402	-0.083	-0.163	0.055	0.145	0.255	0.193	0.066	-0.165
-0.218	-0.029	-0.719	-0.183	-0.043	-0.982	0.175	0.025	-0.069	-0.109	0.055	0.243	0.202	0.190	0.166	-0.141
-0.253	-0.010	-0.771	-0.193	-0.041	-0.980	0.106	0.515	-0.017	-0.133	0.072	0.190	0.235	0.203	0.116	-0.156
-0.118	0.029	-0.668	-0.209	-0.039	-0.977	0.090	0.782	-0.094	0.017	0.108	0.290	0.100	0.235	0.221	-0.141
-0.241	-0.041	-0.830	-0.216	-0.040	-0.976	-0.083	0.372	-0.064	-0.098	0.040	0.126	0.221	0.159	0.061	-0.135
-0.226	-0.133	-0.802	-0.221	-0.045	-0.974	-0.216	0.244	0.029	-0.078	-0.048	0.153	0.204	0.059	0.092	-0.115
-0.280	-0.118	-0.838	-0.228	-0.046	-0.973	-0.053	0.368	0.006	-0.124	-0.032	0.115	0.256	0.068	0.058	-0.144
-0.191	-0.017	-0.778	-0.233	-0.046	-0.971	0.029	0.234	0.089	-0.031	0.069	0.173	0.166	0.164	0.119	-0.124
-0.333	-0.075	-0.739	-0.238	-0.052	-0.970	-0.288	0.247	0.116	-0.168	0.017	0.211	0.306	0.101	0.159	-0.142
-0.157	-0.025	-0.782	-0.252	-0.055	-0.966	-0.168	0.761	0.061	0.023	0.071	0.163	0.126	0.146	0.119	-0.108
-0.410	-0.083	-0.944	-0.253	-0.066	-0.965	-0.468	0.025	0.203	-0.229	0.023	0.001	0.379	0.081	0.039	-0.093
-0.122	-0.079	-0.798	-0.263	-0.071	-0.962	-0.252	0.547	0.178	0.069	0.032	0.143	0.092	0.078	0.111	-0.054
-0.222	-0.056	-0.983	-0.268	-0.080	-0.960	-0.363	0.302	0.388	-0.026	0.064	-0.044	0.194	0.095	0.071	-0.074
-0.245	0.052	-0.944	-0.279	-0.086	-0.956	-0.239	0.599	0.255	-0.037	0.178	-0.008	0.218	0.198	0.027	-0.053
-0.337	-0.025	-0.842	-0.294	-0.095	-0.951	-0.430	0.776	0.226	-0.115	0.110	0.089	0.314	0.115	0.078	-0.066
-0.430	-0.021	-1.153	-0.304	-0.111	-0.946	-0.816	0.536	0.163	-0.197	0.130	-0.227	0.410	0.112	0.229	-0.087
-0.449	-0.114	-1.307	-0.324	-0.124	-0.938	-0.661	1.045	-0.005	-0.196	0.050	-0.388	0.432	0.013	0.381	-0.129
-0.507	-0.272	-1.240	-0.334	-0.141	-0.932	-0.960	0.545	-0.095	-0.243	-0.091	-0.327	0.492	0.151	0.312	-0.185
-0.599	-0.415	-1.109	-0.336	-0.158	-0.928	-0.854	0.105	0.086	-0.333	-0.217	-0.200	0.587	0.300	0.179	-0.261
-0.772	-0.462	-1.078	-0.328	-0.170	-0.929	-0.518	-0.447	0.257	-0.515	-0.251	-0.168	0.761	0.352	0.145	-0.319
-0.795	-0.377	-1.031	-0.300	-0.181	-0.937	-0.408	-1.531	0.363	-0.566	-0.156	-0.112	0.786	0.274	0.096	-0.266
-0.653	-0.137	-1.165	-0.269	-0.188	-0.945	-0.352	-1.658	0.156	-0.455	0.090	-0.238	0.645	0.041	0.228	-0.137
-0.168	-0.114	-1.393	-0.234	-0.199	-0.952	-0.632	-1.810	-0.116	-0.004	0.124	-0.460	0.163	0.023	0.456	0.069
0.140	-0.176	-1.444	-0.187	-0.213	-0.959	-0.799	-2.449	-0.095	0.256	0.077	-0.503	0.143	0.089	0.505	0.295
0.355	-0.195	-1.622	-0.134	-0.225	-0.965	-0.628	-2.643	-0.005	0.419	0.069	-0.675	0.358	0.113	0.681	0.552
0.470	-0.226	-1.531	-0.091	-0.228	-0.970	-0.157	-2.152	-0.008	0.491	0.041	-0.579	0.472	0.148	0.589	0.717
0.878	-0.342	-1.417	-0.057	-0.227	-0.972	0.019	-1.585	0.119	0.864	-0.075	-0.462	0.879	0.268	0.474	0.795
0.917	-0.303	-1.366	-0.059	-0.228	-0.972	-0.027	0.312	0.069	0.906	-0.036	-0.411	0.917	0.234	0.422	0.841
0.767	-0.411	-1.362	-0.022	-0.225	-0.974	0.171	-1.769	0.057	0.718	-0.148	-0.404	0.767	0.346	0.417	0.803
0.859	-0.299	-1.263	-0.015	-0.214	-0.977	0.575	-0.281	-0.169	0.804	-0.047	-0.303	0.858	0.239	0.317	0.705
0.524	-0.311	-1.042	-0.014	-0.204	-0.979	0.524	-0.021	-0.166	0.468	-0.069	-0.080	0.523	0.254	0.097	0.512
0.524	-0.311	-1.042	-0.018	-0.191	-0.981	0.658	0.289	-0.075	0.472	-0.081	-0.078	0.522	0.260	0.096	0.355
0.070	-0.284	-0.975	-0.002	-0.180	-0.984	0.603	-0.762	0.071	0.003	-0.066	-0.008	0.067	0.236	0.029	0.240
0.097	-0.238	-0.987	0.019	-0.166	-0.986	0.722	-1.099	-0.100	0.008	-0.034	-0.018	0.091	0.194	0.040	0.188
0.455	-0.195	-0.810	0.037	-0.153	-0.987	0.642	-0.874	-0.154	0.348	-0.004	0.161	0.449	0.155	0.136	0.095
0.393	-0.265	-0.826	0.056	-0.136	-0.989	0.895	-0.922	-0.076	0.267	-0.091	0.147	0.386	0.228	0.121	0.113
0.159	-0.272	-0.916	0.072	-0.122	-0.990	0.721	-0.811	0.006	0.016	-0.112	0.057	0.151	0.239	0.030	0.047
0.290	-0.176	-0.861	0.073	-0.112	-0.991	0.506	-0.005	0.041	0.146	-0.026	0.114	0.278	0.147	0.085	0.015
-0.214	-0.137	-1.039	0.087	-0.101	-0.991	0.564	-0.700	0.302	-0.371	0.001	-0.063	0.226	0.112	0.092	-0.062
0.278	-0.187	-0.901	0.062	-0.091	-0.994	0.523	1.307	0.056	0.146	-0.059	0.078	0.265	0.166	0.046	-0.081
-0.064	-0.211	-0.952	0.061	-0.083	-0.995	0.414	0.043	0.202	-0.195	-0.090	0.027	0.078	0.193	0.005	-0.098
-0.003	-0.048	-1.062	0.064	-0.072	-0.995	0.527	-0.157	0.268	-0.137	0.061	-0.082	0.016	0.035	0.115	-0.103
0.255	-0.245	-0.633	0.047	-0.064	-0.997	0.433	0.899	0.004	0.138	-0.144	0.349	0.240	0.236	0.315	-0.128
-0.264	-0.234	-1.031	0.063	-0.057	-0.996	0.369	-0.856	0.023	-0.397	-0.140	-0.049	0.282	0.228	0.083	-0.110
0.143	-0.106	-0.920	0.065	-0.048	-0.997	0.473	-0.095	-0.072	0.009	-0.021	0.061	0.125	0.105	0.027	-0.123
0.093	-0.087	-0.818	0.076	-0.041	-0.996	0.321	-0.526	0.077	-0.052	-0.009	0.164	0.073	0.090	0.129	-0.175
-0.003	-0.052	-0.834	0.051	-0.030	-0.998	0.595	1.251	-0.231	-0.123	0.015	0.150	0.026	0.060	0.112	-0.111
-0.126	-0.056	-0.916	0.053	-0.017	-0.998	0.679	-0.138	-0.151	-0.248	-0.003	0.068	0.151	0.067	0.028	-0.138
0.105	-0.056	-0.972	0.062	-0.010	-0.998	0.324	-0.448	-0.053	-0.026	-0.009	0.012	0.077	0.073	0.028	-0.127
-0.018	-0.095	-0.979	0.073	-0.000	-0.997	0.515	-0.563	-0.085	-0.160	-0.058	0.004	0.049	0.116	0.036	-0.105
0.140	-0.091	-0.885	0.082	0.009	-0.997	0.506	-0.454	-0.167	-0.012	-0.063	0.098	0.105	0.118	0.059	-0.077
0.074	-0.087	-0.991	0.067	0.017	-0.998	0.424	0.765	-0.193	-0.062	-0.067	-0.008	0.037	0.119	0.050	-0.055
0.024	-0.002	-0.972	0.072	0.024	-0.997	0.356	-0.250	-0.008	-0.117	0.011	0.011	0.012	0.039	0.032	-0.044
0.217	-0.087	-1.019	0.070	0.030	-0.997	0.340	0.121	-0.049	0.078	-0.081	-0.036	0.180	0.129	0.082	-0.014
0.020	0.041	-0.983	0.055	0.038	-0.998	0.388	0.721	-0.115	-0.104	0.039	0.000	0.014	0.007	0.049	-0.029
0.259	-0.025	-0.956	0.063	0.047	-0.997	0.472	-0.350	-0.012	0.127	-0.036	0.027	0.228	0.079	0.024	-0.021
-0.045	0.044	-1.066	0.058	0.055	-0.997	0.412	0.217	-0.089	-0.172	0.026	-0.083	0.073	0.014	0.137	-0.036
0.047	0.002	-0.979	0.053	0.063	-0.997	0.390	0.253	-0.045	-0.075	-0.025	0.004	0.022	0.061	0.053	-0.014
0.090	0.048	-1.113	0.057	0.068	-0.996	0.266	-0.200	-0.038	-0.036	0.016	-0.131	0.066	0.018	0.189	-0.060
0.090	0.048	-1.113	0.056	0.078	-0.995	0.522	0.097	-0.071	-0.035	0.006	-0.131	0.068	0.022	0.190	-0.034
-0.022	0.048	-1.031	0.058	0.086	-0.995	0.380	-0.125	-0.022	-0.148	-0.001	-0.049	0.042	0.026	0.109	-0.016
0.082	0.187	-1.090	0.058	0.093	-0.994	0.369	0.034	-0.107	-0.044	0.130	-0.109	0.063	0.109	0.169	-0.041
0.143	0.153	-0.991	0.055	0.100	-0.993	0.358	0.152	-0.152	0.020	0.088	-0.011	0.125	0.070	0.071	-0.056
0.009	0.099	-0.952	0.057	0.106	-0.993	0.294	-0.076	-0.085	-0.116	0.028	0.028	0.008	0.012	0.032	-0.035
0.040	0.033	-1.023	0.053	0.114	-0.992	0.413	0.210	-0.170	-0.081	-0.045	-0.043	0.025	0.059	0.102	-0.034
0.090	0.060	-1.003	0.050	0.117	-0.992	0.208	0.142	-0.120	-0.028	-0.022	-0.024	0.075	0.036	0.083	-0.018
0.097	0.118	-1.042	0.050	0.125	-0.991	0.365	0.048	-0.136	-0.020	0.029	-0.064	0.083	0.018	0.123	-0.019
0.201	0.222	-1.011	0.035	0.133	-0.991	0.410	0.825	-0.213	0.099	0.125	-0.033	0.185	0.118	0.093	0.007
-0.014	0.064	-0.960	0.042	0.138	-0.990	0.275	-0.365	0.012	-0.124	-0.039	0.017	0.029	0.044	0.043	0.034
0.178	0.118	-0.991	0.044	0.147	-0.988	0.493	-0.060	-0.198	0.067	0.005	-0.015	0.164	0.006	0.075	0.022
0.263	0.207	-0.893	0.038	0.157	-0.987	0.496	0.381	-0.216	0.158	0.084	0.082	0.248	0.091	0.022	-0.015
0.067	0.041	-0.905	0.037	0.165	-0.986	0.431	0.086	-0.170	-0.037	-0.090	0.069	0.052	0.080	0.009	0.012
0.028	0.149	-0.924	0.031	0.176	-0.984	0.558	0.333	-0.375	-0.070	0.007	0.048	0.014	0.023	0.011	-0.014
0.155	0.033	-0.845	0.025	0.187	-0.982	0.588	0.374	-0.309	0.062	-0.120	0.125	0.140	0.098	0.066	-0.053
0.032	0.087	-0.920	0.016	0.197	-0.980	0.505	0.558	-0.288	-0.051	-0.075	0.048	0.016	0.049	0.010	-0.060
0.009	0.238	-0.889	0.002	0.208	-0.978	0.599	0.785	-0.327	-0.060	0.064	0.078	0.007	0.097	0.019	-0.052
-0.003	0.060	-0.873	-0.002	0.215	-0.977	0.367	0.223	-0.280	-0.068	-0.121	0.092	0.018	0.086	0.033	-0.098
0.070	0.114	-0.810	-0.010	0.229	-0.973	0.716	0.525	-0.296	0.014	-0.081	0.152	0.056	0.038	0.094	-0.081
-0.141	0.180	-0.830	-0.024	0.239	-0.971	0.544	0.729	-0.136	-0.184	-0.026	0.130	0.156	0.023	0.071	-0.054
0.143	0.153	-0.743	-0.021	0.252	-0.968	0.640	-0.168	0.087	0.098	-0.065	0.214	0.130	0.010	0.155	-0.056
0.151	0.137	-0.782	-0.039	0.265	-0.963	0.727	0.941	0.105	0.124	-0.095	0.170	0.137	0.031	0.113	-0.042
-0.022	0.346	-0.735	-0.050	0.285	-0.957	1.005	0.610	-0.095	-0.038	0.094	0.211	0.035	0.172	0.157	0.004
0.051	0.118	-0.905	-0.062	0.301	-0.951	0.875	0.650	-0.034	0.047	-0.150	0.036	0.039	0.063	0.016	0.000
0.090	0.203	-0.719	-0.073	0.319	-0.945	0.947	0.647	-0.070	0.097	-0.083	0.215	0.077	0.016	0.166	-0.049
-0.014	0.145	-0.944	-0.075	0.330	-0.941	0.638	-0.004	0.341	-0.005	-0.152	-0.014	0.026	0.048	0.063	-0.034
-0.137	0.184	-0.700	-0.080	0.346	-0.935	0.870	0.190	0.082	-0.123	-0.129	0.225	0.148	0.016	0.178	-0.044
0.028	0.435	-0.680	-0.093	0.363	-0.927	0.875	0.734	-0.078	0.055	0.105	0.237	0.017	0.229	0.195	-0.081
0.028	0.435	-0.680	-0.100	0.373	-0.922	0.523	0.393	0.051	0.062	0.095	0.232	0.017	0.222	0.191	-0.099
-0.207	0.327	-0.838	-0.116	0.385	-0.916	0.628	0.876	-0.046	-0.156	-0.025	0.068	0.217	0.107	0.031	-0.108
-0.099	0.365	-0.755	-0.121	0.397	-0.910	0.623	0.313	-0.067	-0.043	0.002	0.145	0.108	0.139	0.111	-0.099
-0.237	0.303	-0.680	-0.124	0.406	-0.906	0.516	0.112	0.062	-0.179	-0.069	0.216	0.246	0.069	0.183	-0.112
0.009	0.342	-0.715	-0.136	0.416	-0.899	0.566	0.643	0.025	0.079	-0.041	0.174	0.002	0.099	0.144	-0.075
-0.049	0.381	-0.558	-0.143	0.427	-0.893	0.606	0.436	0.033	0.029	-0.013	0.325	0.055	0.129	0.299	-0.097
-0.037	0.400	-0.790	-0.154	0.434	-0.888	0.382	0.588	0.081	0.052	-0.000	0.088	0.043	0.141	0.063	-0.078
-0.233	0.284	-0.668	-0.160	0.437	-0.885	0.221	0.197	0.209	-0.139	-0.119	0.207	0.239	0.019	0.182	-0.094
-0.226	0.412	-0.790	-0.167	0.443	-0.881	0.366	0.301	0.132	-0.124	0.002	0.081	0.231	0.140	0.056	-0.074
-0.137	0.392	-0.743	-0.174	0.450	-0.876	0.470	0.300	0.192	-0.029	-0.025	0.124	0.143	0.113	0.102	-0.097
-0.080	0.354	-0.822	-0.180	0.457	-0.871	0.405	0.288	0.183	0.036	-0.070	0.040	0.087	0.067	0.022	-0.055
-0.183	0.323	-0.743	-0.185	0.461	-0.868	0.335	0.128	0.284	-0.063	-0.105	0.116	0.193	0.030	0.099	-0.016
-0.126	0.373	-0.877	-0.195	0.466	-0.863	0.341	0.448	0.290	0.005	-0.059	-0.023	0.137	0.075	0.035	-0.016
-0.103	0.477	-0.912	-0.201	0.472	-0.859	0.425	0.161	0.296	0.033	0.039	-0.063	0.118	0.175	0.073	-0.023
-0.187	0.408	-0.763	-0.212	0.476	-0.853	0.344	0.489	0.344	-0.040	-0.035	0.082	0.207	0.100	0.075	-0.023
-0.207	0.636	-0.901	-0.229	0.483	-0.845	0.442	0.790	0.380	-0.042	0.187	-0.064	0.230	0.323	0.064	-0.063
-0.322	0.439	-0.932	-0.246	0.484	-0.840	0.182	0.754	0.377	-0.141	-0.011	-0.100	0.348	0.120	0.098	-0.102
-0.453	0.508	-0.952	-0.264	0.484	-0.834	0.163	0.887	0.347	-0.253	0.057	-0.126	0.482	0.185	0.121	-0.103
-0.514	0.655	-1.247	-0.268	0.485	-0.832	0.132	0.101	0.215	-0.310	0.204	-0.424	0.546	0.325	0.420	-0.118
-0.364	0.442	-1.031	-0.279	0.484	-0.830	-0.029	0.560	0.114	-0.150	-0.008	-0.209	0.397	0.106	0.207	-0.181
-0.345	0.222	-0.909	-0.280	0.479	-0.832	-0.149	-0.082	0.281	-0.129	-0.223	-0.085	0.379	0.119	0.088	-0.179
-0.653	0.199	-0.838	-0.268	0.473	-0.840	-0.211	-1.028	0.351	-0.449	-0.240	-0.006	0.690	0.149	0.020	-0.110
-0.460	0.404	-1.046	-0.249	0.469	-0.847	-0.100	-1.291	0.293	-0.275	-0.032	-0.207	0.498	0.050	0.233	-0.005
-0.118	0.508	-1.322	-0.230	0.466	-0.854	-0.170	-1.081	0.025	0.048	0.076	-0.476	0.158	0.148	0.513	0.128
0.167	0.616	-1.385	-0.201	0.458	-0.866	-0.437	-1.599	-0.062	0.303	0.192	-0.528	0.126	0.251	0.579	0.321
0.305	0.520	-1.508	-0.154	0.448	-0.881	-0.558	-2.569	-0.009	0.395	0.105	-0.635	0.264	0.149	0.706	0.535
0.309	0.412	-1.531	-0.121	0.438	-0.891	-0.510	-1.798	-0.005	0.366	0.007	-0.649	0.268	0.035	0.733	0.673
0.801	0.307	-1.228	-0.098	0.437	-0.894	-0.006	-1.200	0.083	0.835	-0.097	-0.342	0.759	0.075	0.433	0.717
0.820	0.531	-1.279	-0.076	0.442	-0.894	0.245	-1.094	0.038	0.832	0.123	-0.393	0.777	0.144	0.490	0.684
0.640	0.504	-1.141	-0.063	0.442	-0.895	0.026	-0.712	0.233	0.638	0.095	-0.254	0.596	0.111	0.358	0.680
0.401	0.385	-1.050	-0.053	0.443	-0.895	0.106	-0.512	0.103	0.390	-0.026	-0.163	0.354	0.015	0.273	0.528
0.520	0.543	-1.078	-0.054	0.445	-0.894	0.103	0.191	-0.136	0.510	0.130	-0.192	0.471	0.136	0.305	0.408
0.101	0.477	-1.058	-0.034	0.448	-0.893	0.183	-1.062	-0.082	0.071	0.061	-0.173	0.049	0.063	0.291	0.302
0.340	0.450	-0.944	-0.025	0.455	-0.890	0.343	-0.221	-0.411	0.301	0.028	-0.062	0.282	0.029	0.182	0.246
0.190	0.558	-0.928	-0.008	0.458	-0.889	0.190	-0.726	-0.352	0.134	0.132	-0.048	0.130	0.132	0.171	0.165
0.251	0.404	-0.778	0.006	0.461	-0.887	0.169	-0.601	-0.235	0.182	-0.025	0.100	0.190	0.029	0.028	0.128
0.209	0.431	-0.916	0.019	0.467	-0.884	0.311	-0.592	-0.223	0.127	-0.004	-0.041	0.150	0.007	0.172	0.081
0.005	0.415	-0.924	0.030	0.470	-0.882	0.222	-0.623	-0.090	-0.088	-0.023	-0.051	0.051	0.029	0.188	0.034
0.155	0.404	-0.897	0.034	0.477	-0.878	0.392	-0.239	0.150	0.060	-0.041	-0.027	0.102	0.046	0.167	-0.002
-0.041	0.330	-0.936	0.027	0.480	-0.877	0.196	0.247	0.251	-0.129	-0.118	-0.068	0.091	0.127	0.213	-0.051
0.036	0.442	-0.849	0.018	0.487	-0.873	0.351	0.319	0.292	-0.043	-0.012	0.015	0.008	0.021	0.132	-0.052
-0.045	0.446	-0.861	0.017	0.491	-0.871	0.235	-0.134	0.403	-0.122	-0.013	0.001	0.084	0.024	0.149	-0.098
-0.022	0.582	-0.916	0.017	0.497	-0.868	0.327	-0.124	0.128	-0.099	0.117	-0.057	0.057	0.104	0.210	-0.067
-0.030	0.408	-0.668	0.019	0.500	-0.866	0.170	-0.207	0.220	-0.108	-0.060	0.190	0.062	0.076	0.034	-0.079
0.113	0.647	-0.905	0.006	0.500	-0.866	-0.022	0.671	0.105	0.047	0.180	-0.047	0.083	0.157	0.206	-0.025
0.013	0.350	-0.688	0.009	0.500	-0.866	0.030	-0.191	0.059	-0.055	-0.118	0.170	0.017	0.147	0.008	-0.049
0.217	0.570	-0.909	0.002	0.500	-0.866	0.005	0.425	0.052	0.156	0.102	-0.050	0.189	0.067	0.217	-0.008
-0.057	0.296	-0.625	0.010	0.498	-0.867	-0.135	-0.434	-0.140	-0.126	-0.170	0.235	0.082	0.213	0.065	-0.072
0.059	0.543	-1.015	0.009	0.502	-0.865	0.244	0.238	-0.232	-0.008	0.073	-0.157	0.036	0.028	0.328	0.022
-0.183	0.439	-0.775	0.012	0.501	-0.865	-0.029	-0.149	-0.108	-0.254	-0.031	0.084	0.206	0.082	0.091	-0.070
0.520	0.497	-0.767	0.040	0.501	-0.864	-0.004	-1.488	-0.064	0.422	0.027	0.091	0.500	0.030	0.085	-0.014
-0.226	0.489	-0.814	0.024	0.500	-0.866	-0.073	1.028	-0.276	-0.308	0.020	0.045	0.247	0.044	0.136	-0.075
0.190	0.466	-0.873	0.040	0.501	-0.865	0.054	-0.842	-0.153	0.091	-0.003	-0.015	0.169	0.072	0.197	-0.077
-0.222	0.485	-0.968	0.042	0.499	-0.865	-0.062	-0.000	-0.186	-0.322	0.017	-0.109	0.242	0.059	0.295	-0.167
-0.222	0.485	-0.968	0.056	0.497	-0.866	-0.120	-0.828	-0.135	-0.337	0.020	-0.108	0.242	0.064	0.298	-0.060
-0.026	0.481	-1.003	0.068	0.494	-0.867	-0.142	-0.699	-0.028	-0.153	0.018	-0.143	0.044	0.073	0.334	-0.111
0.390	0.508	-0.826	0.056	0.494	-0.868	-0.015	0.933	-0.328	0.275	0.046	0.036	0.370	0.052	0.160	-0.076
-0.091	0.551	-0.991	0.083	0.491	-0.867	-0.136	-1.525	-0.081	-0.233	0.091	-0.130	0.110	0.015	0.328	-0.007
0.047	0.454	-0.869	0.079	0.488	-0.869	-0.158	0.317	-0.188	-0.091	-0.003	-0.005	0.029	0.116	0.207	-0.016
0.236	0.543	-0.778	0.072	0.486	-0.871	-0.098	0.603	-0.263	0.105	0.088	0.087	0.218	0.032	0.118	-0.049
0.005	0.435	-0.838	0.084	0.487	-0.869	0.050	-0.649	-0.110	-0.138	-0.021	0.027	0.014	0.144	0.179	-0.040
0.205	0.450	-0.912	0.083	0.484	-0.871	-0.144	0.176	-0.196	0.063	-0.003	-0.046	0.187	0.133	0.256	-0.018
0.036	0.396	-0.802	0.090	0.482	-0.871	-0.065	-0.329	-0.087	-0.112	-0.055	0.064	0.017	0.192	0.148	-0.022
0.182	0.489	-0.861	0.091	0.480	-0.872	-0.112	-0.006	-0.093	0.032	0.039	0.006	0.165	0.104	0.209	-0.050
0.213	0.489	-0.806	0.080	0.479	-0.874	-0.052	0.803	-0.272	0.075	0.040	0.064	0.196	0.108	0.156	-0.053
-0.164	0.605	-0.909	0.092	0.482	-0.871	0.160	-0.633	-0.186	-0.315	0.154	-0.041	0.181	0.003	0.260	-0.020
0.267	0.412	-0.751	0.098	0.480	-0.872	-0.098	-0.257	-0.136	0.110	-0.038	0.117	0.251	0.194	0.105	-0.038
0.197	0.450	-0.849	0.091	0.480	-0.872	0.062	0.570	-0.204	0.049	0.000	0.019	0.182	0.159	0.205	-0.086
0.059	0.485	-0.897	0.080	0.481	-0.873	0.077	0.754	-0.245	-0.079	0.034	-0.028	0.045	0.128	0.254	-0.016
-0.083	0.415	-0.920	0.086	0.480	-0.873	-0.034	-0.316	-0.098	-0.227	-0.034	-0.051	0.098	0.201	0.279	-0.040
0.220	0.392	-0.861	0.082	0.479	-0.874	-0.019	0.343	-0.164	0.081	-0.057	0.009	0.207	0.227	0.222	-0.051
0.078	0.415	-0.893	0.091	0.481	-0.872	0.116	-0.464	-0.165	-0.070	-0.035	-0.024	0.065	0.207	0.256	-0.069
0.167	0.423	-0.751	0.084	0.482	-0.872	0.065	0.532	-0.202	0.025	-0.028	0.119	0.153	0.202	0.116	-0.026
-0.014	0.404	-0.822	0.080	0.486	-0.870	0.289	0.358	-0.169	-0.151	-0.052	0.046	0.028	0.225	0.189	-0.063
0.174	0.388	-0.826	0.076	0.492	-0.867	0.363	0.255	-0.059	0.041	-0.074	0.039	0.161	0.242	0.195	-0.061
0.024	0.357	-0.826	0.079	0.501	-0.862	0.496	-0.160	-0.047	-0.111	-0.113	0.034	0.012	0.275	0.197	-0.083
0.086	0.357	-0.834	0.073	0.512	-0.856	0.684	0.339	-0.005	-0.044	-0.124	0.021	0.074	0.277	0.206	-0.045
0.001	0.354	-0.849	0.078	0.526	-0.847	0.802	-0.366	0.139	-0.134	-0.141	-0.004	0.011	0.284	0.224	-0.045
0.197	0.334	-0.751	0.073	0.544	-0.836	1.095	0.303	0.003	0.067	-0.179	0.084	0.185	0.305	0.128	-0.022
0.163	0.385	-0.782	0.061	0.564	-0.824	1.230	0.711	0.040	0.044	-0.148	0.040	0.151	0.257	0.161	-0.071
0.190	0.381	-0.601	0.059	0.587	-0.807	1.433	0.072	0.168	0.074	-0.176	0.205	0.180	0.263	0.018	-0.101
-0.164	0.377	-0.692	0.061	0.613	-0.788	1.609	-0.451	0.313	-0.282	-0.205	0.095	0.174	0.270	0.074	-0.135
-0.164	0.377	-0.692	0.047	0.640	-0.767	1.771	0.853	0.026	-0.268	-0.233	0.074	0.173	0.272	0.076	-0.169
-0.022	0.423	-0.656	0.040	0.671	-0.740	2.043	0.309	0.209	-0.118	-0.217	0.084	0.029	0.228	0.042	-0.185
-0.053	0.470	-0.676	0.032	0.699	-0.714	1.933	0.250	0.271	-0.142	-0.199	0.038	0.060	0.184	0.063	-0.134
0.047	0.539	-0.534	0.025	0.730	-0.683	2.233	0.182	0.341	-0.034	-0.161	0.149	0.041	0.117	0.077	-0.102
0.067	0.551	-0.542	0.012	0.758	-0.652	2.086	0.554	0.349	-0.002	-0.177	0.110	0.062	0.108	0.068	-0.083
-0.003	0.612	-0.471	0.004	0.787	-0.617	2.240	0.495	0.102	-0.064	-0.144	0.147	0.007	0.049	0.137	-0.059
0.036	0.647	-0.491	-0.007	0.814	-0.581	2.275	0.822	0.141	-0.013	-0.136	0.091	0.032	0.017	0.115	-0.074
0.055	0.732	-0.428	-0.016	0.840	-0.542	2.325	0.600	0.090	0.014	-0.078	0.115	0.052	0.065	0.177	-0.082
-0.103	0.717	-0.428	-0.017	0.863	-0.504	2.236	-0.171	0.185	-0.141	-0.117	0.078	0.104	0.046	0.175	-0.073
-0.003	0.732	-0.329	-0.025	0.885	-0.465	2.247	0.355	0.228	-0.034	-0.123	0.137	0.004	0.059	0.272	-0.090
-0.049	0.833	-0.432	-0.030	0.906	-0.422	2.356	0.436	0.099	-0.074	-0.044	-0.008	0.048	0.156	0.168	-0.094
-0.060	0.821	-0.219	-0.037	0.924	-0.382	2.186	0.348	0.217	-0.079	-0.073	0.164	0.058	0.142	0.380	-0.092
0.001	0.902	-0.239	-0.044	0.939	-0.340	2.205	0.547	0.150	-0.011	-0.008	0.103	0.004	0.221	0.359	-0.079
-0.118	0.956	-0.227	-0.045	0.953	-0.301	2.075	-0.175	0.138	-0.128	0.033	0.075	0.115	0.272	0.368	-0.080
0.059	0.902	-0.069	-0.053	0.962	-0.267	1.714	0.688	0.210	0.056	-0.031	0.199	0.064	0.215	0.525	-0.081
-0.057	0.999	-0.179	-0.057	0.972	-0.229	1.915	0.450	0.065	-0.056	0.055	0.051	0.050	0.308	0.413	-0.073
-0.157	1.026	-0.211	-0.059	0.979	-0.193	1.848	0.339	0.054	-0.153	0.074	-0.017	0.151	0.332	0.381	-0.063
-0.014	0.953	-0.160	-0.066	0.985	-0.159	1.648	0.772	0.209	-0.004	-0.005	0.001	0.007	0.257	0.431	-0.074
-0.149	0.945	-0.203	-0.071	0.990	-0.122	1.886	0.073	0.256	-0.133	-0.017	-0.080	0.140	0.248	0.387	-0.084
-0.180	1.045	-0.306	-0.080	0.994	-0.080	2.122	0.467	0.362	-0.155	0.079	-0.224	0.172	0.346	0.283	-0.082
-0.264	1.092	-0.302	-0.093	0.995	-0.042	1.921	0.390	0.622	-0.226	0.124	-0.259	0.256	0.390	0.286	-0.125
-0.207	1.192	-0.053	-0.110	0.994	-0.006	1.807	0.082	0.855	-0.151	0.226	-0.047	0.199	0.487	0.534	-0.108
-0.364	1.308	-0.124	-0.124	0.992	0.031	1.825	0.396	0.668	-0.295	0.343	-0.155	0.355	0.601	0.462	-0.088
-0.199	1.424	-0.254	-0.133	0.990	0.053	1.164	0.170	0.453	-0.120	0.461	-0.307	0.188	0.714	0.332	-0.088
-0.149	1.254	-0.199	-0.140	0.988	0.068	0.803	-0.110	0.364	-0.063	0.293	-0.267	0.137	0.542	0.387	-0.066
-0.318	0.976	-0.183	-0.148	0.986	0.070	0.254	-0.757	0.318	-0.224	0.016	-0.254	0.305	0.261	0.403	0.046
-0.164	1.041	-0.053	-0.155	0.985	0.069	0.114	-1.047	0.281	-0.062	0.083	-0.123	0.151	0.324	0.532	0.116
0.082	1.285	-0.455	-0.155	0.986	0.066	0.093	-1.022	-0.037	0.184	0.327	-0.522	0.096	0.565	0.130	0.198
0.082	1.285	-0.455	-0.151	0.987	0.057	-0.196	-1.018	-0.216	0.181	0.326	-0.514	0.098	0.563	0.128	0.341
0.190	1.096	-0.499	-0.147	0.988	0.039	-0.611	-1.449	-0.214	0.285	0.135	-0.540	0.206	0.370	0.085	0.486
0.324	0.976	-0.597	-0.146	0.989	0.018	-0.777	-1.443	-0.064	0.419	0.014	-0.617	0.341	0.247	0.015	0.559
0.563	0.902	-0.329	-0.141	0.990	-0.000	-0.672	-1.338	-0.163	0.653	-0.060	-0.331	0.579	0.171	0.253	0.616
0.551	0.879	-0.373	-0.137	0.991	-0.008	-0.231	-0.581	-0.086	0.638	-0.084	-0.367	0.565	0.145	0.211	0.651
0.428	1.084	-0.455	-0.138	0.990	-0.018	-0.267	-1.321	0.158	0.517	0.121	-0.440	0.441	0.349	0.128	0.642
0.493	1.115	-0.266	-0.136	0.990	-0.025	-0.156	-1.077	0.038	0.580	0.152	-0.244	0.503	0.379	0.317	0.540
0.478	1.038	-0.116	-0.131	0.991	-0.023	0.147	-0.454	-0.161	0.560	0.073	-0.096	0.484	0.300	0.467	0.432
0.101	1.072	-0.136	-0.128	0.991	-0.025	-0.021	-0.497	-0.105	0.180	0.108	-0.113	0.103	0.335	0.445	0.340
0.074	1.165	-0.120	-0.125	0.992	-0.027	-0.018	-0.291	-0.115	0.151	0.200	-0.096	0.073	0.425	0.460	0.264
0.078	1.115	-0.097	-0.118	0.993	-0.030	-0.071	-0.592	-0.291	0.148	0.149	-0.069	0.074	0.372	0.483	0.156
0.147	1.192	-0.160	-0.112	0.993	-0.035	-0.210	-0.122	-0.280	0.211	0.226	-0.128	0.139	0.446	0.419	0.141
-0.057	1.138	-0.069	-0.106	0.993	-0.044	-0.396	-0.689	-0.266	0.001	0.171	-0.027	0.067	0.390	0.508	0.112
0.093	1.146	-0.038	-0.097	0.994	-0.052	-0.414	0.046	-0.387	0.143	0.179	0.012	0.081	0.395	0.536	0.082
-0.045	1.072	-0.148	-0.091	0.994	-0.064	-0.543	-0.506	-0.299	-0.002	0.105	-0.086	0.057	0.320	0.422	-0.015
-0.060	1.041	-0.164	-0.085	0.994	-0.075	-0.576	0.506	-0.333	-0.024	0.075	-0.091	0.071	0.288	0.401	-0.022
-0.330	1.092	-0.156	-0.081	0.993	-0.086	-0.547	-0.130	-0.202	-0.297	0.125	-0.071	0.340	0.336	0.404	-0.061
-0.053	1.099	-0.093	-0.075	0.993	-0.094	-0.417	0.341	-0.328	-0.026	0.133	-0.001	0.059	0.342	0.464	-0.134
-0.095	1.026	-0.097	-0.069	0.992	-0.101	-0.437	0.740	-0.377	-0.074	0.060	0.003	0.097	0.266	0.457	-0.101
-0.399	1.010	-0.156	-0.066	0.992	-0.111	-0.488	-0.146	-0.186	-0.381	0.045	-0.046	0.397	0.249	0.395	-0.096
0.209	1.057	-0.006	-0.063	0.992	-0.114	-0.169	0.373	-0.181	0.223	0.092	0.107	0.213	0.293	0.543	-0.120
-0.287	1.034	-0.215	-0.062	0.990	-0.126	-0.554	-0.306	-0.051	-0.274	0.070	-0.091	0.280	0.269	0.332	-0.063
-0.133	0.987	-0.042	-0.061	0.989	-0.134	-0.427	0.162	-0.083	-0.121	0.024	0.091	0.125	0.221	0.502	-0.037
0.255	1.065	-0.049	-0.059	0.988	-0.145	-0.641	0.675	-0.117	0.266	0.103	0.095	0.265	0.297	0.492	-0.064
-0.222	0.956	-0.128	-0.061	0.986	-0.158	-0.673	0.141	0.057	-0.209	-0.003	0.029	0.211	0.187	0.412	-0.062
0.086	1.068	-0.002	-0.058	0.984	-0.167	-0.477	-0.240	-0.121	0.095	0.111	0.164	0.099	0.297	0.538	-0.076
-0.260	0.968	-0.235	-0.058	0.982	-0.178	-0.539	0.207	-0.048	-0.251	0.012	-0.058	0.246	0.195	0.304	-0.140
-0.195	0.983	-0.073	-0.057	0.981	-0.188	-0.493	-0.434	-0.013	-0.187	0.030	0.114	0.180	0.208	0.464	-0.076
-0.083	0.991	-0.081	-0.057	0.978	-0.199	-0.613	0.426	-0.070	-0.075	0.040	0.118	0.068	0.214	0.455	-0.123
0.151	1.010	-0.124	-0.055	0.976	-0.209	-0.543	0.391	-0.127	0.158	0.061	0.084	0.167	0.231	0.410	-0.115
-0.268	1.026	-0.341	-0.052	0.974	-0.220	-0.556	-0.203	-0.162	-0.264	0.079	-0.121	0.252	0.244	0.193	-0.060
-0.168	0.980	-0.168	-0.051	0.971	-0.232	-0.607	-0.165	-0.029	-0.165	0.035	0.064	0.152	0.196	0.365	-0.044
0.070	1.007	-0.250	-0.051	0.968	-0.245	-0.678	0.429	-0.107	0.073	0.065	-0.006	0.086	0.223	0.281	-0.078
-0.018	1.003	-0.215	-0.048	0.965	-0.258	-0.692	-0.029	-0.123	-0.018	0.065	0.043	0.002	0.217	0.317	-0.040
-0.033	1.007	-0.219	-0.045	0.961	-0.272	-0.712	-0.116	-0.103	-0.036	0.072	0.053	0.017	0.221	0.312	-0.042
-0.037	1.034	-0.361	-0.046	0.957	-0.286	-0.783	0.436	-0.107	-0.040	0.104	-0.074	0.020	0.246	0.170	-0.069
-0.187	0.956	-0.274	-0.043	0.952	-0.302	-0.819	-0.305	-0.080	-0.192	0.031	0.029	0.169	0.168	0.256	-0.066
-0.068	0.968	-0.341	-0.040	0.947	-0.320	-0.918	-0.233	-0.095	-0.076	0.048	-0.021	0.051	0.178	0.189	-0.061
-0.018	0.983	-0.373	-0.034	0.942	-0.333	-0.676	-0.467	-0.135	-0.032	0.068	-0.039	0.000	0.193	0.156	-0.070
0.020	0.929	-0.262	-0.032	0.936	-0.351	-0.994	-0.076	-0.072	0.005	0.020	0.090	0.037	0.138	0.267	-0.039
-0.057	1.010	-0.404	-0.029	0.930	-0.366	-0.771	-0.039	-0.140	-0.075	0.107	-0.037	0.037	0.218	0.125	-0.018
-0.022	0.960	-0.396	-0.028	0.923	-0.385	-1.019	-0.060	-0.028	-0.041	0.064	-0.010	0.003	0.167	0.133	-0.044
0.078	0.941	-0.373	-0.029	0.916	-0.401	-0.900	0.479	-0.130	0.060	0.052	0.030	0.098	0.147	0.156	-0.057
-0.145	0.968	-0.428	-0.030	0.908	-0.418	-0.933	0.246	-0.120	-0.163	0.087	-0.009	0.126	0.174	0.100	-0.057
-0.080	0.902	-0.440	-0.030	0.898	-0.438	-1.127	0.096	-0.043	-0.098	0.031	0.000	0.062	0.108	0.087	-0.046
-0.010	0.941	-0.376	-0.024	0.891	-0.453	-0.843	-0.238	-0.181	-0.034	0.076	0.078	0.008	0.146	0.149	-0.096
0.043	0.922	-0.471	-0.024	0.881	-0.472	-1.101	0.345	-0.177	0.020	0.067	0.003	0.063	0.126	0.054	-0.065
-0.168	0.891	-0.408	-0.025	0.872	-0.489	-1.001	0.288	-0.131	-0.190	0.046	0.084	0.149	0.095	0.116	-0.053
0.024	0.941	-0.530	-0.025	0.862	-0.507	-1.014	0.361	-0.197	0.002	0.106	-0.021	0.044	0.145	0.006	-0.042
-0.003	0.852	-0.530	-0.017	0.850	-0.527	-1.150	-0.691	-0.059	-0.033	0.029	-0.001	0.018	0.056	0.006	-0.074
0.051	0.790	-0.459	-0.023	0.839	-0.543	-0.982	0.980	-0.256	0.027	-0.022	0.086	0.072	0.006	0.065	-0.016
-0.137	0.813	-0.589	-0.019	0.829	-0.559	-0.982	-0.169	-0.111	-0.165	0.012	-0.027	0.115	0.016	0.066	-0.041
0.113	0.887	-0.605	-0.022	0.816	-0.577	-1.112	0.557	-0.192	0.088	0.098	-0.025	0.135	0.089	0.082	-0.061
-0.083	0.783	-0.554	-0.015	0.805	-0.593	-0.962	-0.432	-0.163	-0.115	0.005	0.042	0.061	0.015	0.031	-0.076
-0.083	0.783	-0.554	-0.014	0.793	-0.609	-0.998	0.238	-0.241	-0.116	0.017	0.058	0.060	0.015	0.031	-0.055
-0.026	0.844	-0.562	-0.011	0.781	-0.624	-0.994	-0.063	-0.156	-0.061	0.091	0.066	0.003	0.048	0.039	-0.099
0.013	0.794	-0.597	-0.010	0.768	-0.640	-1.039	0.176	-0.159	-0.023	0.054	0.047	0.036	0.003	0.075	-0.082
-0.076	0.721	-0.577	-0.008	0.757	-0.653	-0.851	0.038	-0.192	-0.114	-0.009	0.079	0.051	0.076	0.056	-0.045
-0.003	0.717	-0.672	-0.009	0.746	-0.666	-0.865	0.337	-0.212	-0.040	-0.001	-0.002	0.022	0.079	0.152	-0.065
0.090	0.682	-0.708	-0.011	0.732	-0.681	-1.003	0.405	-0.229	0.054	-0.022	-0.023	0.114	0.114	0.188	-0.048
-0.141	0.655	-0.672	-0.001	0.719	-0.695	-0.914	-0.724	-0.019	-0.186	-0.037	0.026	0.116	0.142	0.154	-0.015
0.143	0.609	-0.581	-0.002	0.710	-0.705	-0.714	0.201	-0.151	0.098	-0.073	0.127	0.169	0.188	0.064	-0.019
0.097	0.647	-0.676	-0.003	0.698	-0.716	-0.799	0.188	-0.058	0.054	-0.023	0.044	0.124	0.150	0.159	-0.056
-0.018	0.686	-0.731	-0.004	0.691	-0.723	-0.514	0.111	-0.048	-0.061	0.023	-0.004	0.008	0.112	0.215	-0.027
-0.045	0.562	-0.577	-0.009	0.684	-0.729	-0.451	0.384	-0.028	-0.082	-0.094	0.156	0.017	0.237	0.062	-0.051
0.036	0.555	-0.609	-0.017	0.681	-0.732	-0.209	0.619	-0.106	0.006	-0.099	0.127	0.064	0.246	0.095	-0.073
-0.033	0.527	-0.696	-0.020	0.678	-0.735	-0.218	0.227	-0.016	-0.060	-0.122	0.044	0.004	0.274	0.183	-0.049
-0.026	0.589	-0.641	-0.024	0.679	-0.734	0.057	0.164	0.086	-0.049	-0.061	0.098	0.004	0.213	0.129	-0.025
0.151	0.566	-0.558	-0.035	0.684	-0.729	0.337	0.774	0.004	0.139	-0.089	0.176	0.182	0.239	0.047	-0.055
0.013	0.555	-0.656	-0.049	0.689	-0.723	0.407	0.931	0.049	0.015	-0.107	0.071	0.044	0.253	0.147	-0.039
-0.172	0.589	-0.609	-0.054	0.696	-0.716	0.455	0.369	0.008	-0.164	-0.078	0.112	0.138	0.219	0.101	-0.043
0.040	0.612	-0.609	-0.058	0.704	-0.708	0.583	0.162	0.143	0.051	-0.063	0.103	0.073	0.198	0.102	-0.075
-0.099	0.566	-0.617	-0.069	0.713	-0.697	0.677	0.711	0.021	-0.077	-0.119	0.084	0.065	0.246	0.110	-0.065
-0.072	0.601	-0.530	-0.081	0.722	-0.687	0.649	0.852	0.013	-0.038	-0.093	0.161	0.037	0.214	0.024	-0.051
0.013	0.624	-0.637	-0.089	0.732	-0.675	0.714	0.586	0.049	0.055	-0.080	0.043	0.048	0.192	0.132	-0.072
-0.168	0.651	-0.656	-0.096	0.739	-0.667	0.547	0.425	0.053	-0.119	-0.060	0.014	0.132	0.167	0.152	-0.067
-0.122	0.593	-0.574	-0.100	0.746	-0.658	0.519	0.332	-0.038	-0.070	-0.125	0.089	0.085	0.226	0.069	-0.054
-0.083	0.678	-0.483	-0.111	0.755	-0.646	0.665	0.900	-0.029	-0.020	-0.049	0.167	0.046	0.142	0.021	-0.089
-0.045	0.732	-0.499	-0.116	0.765	-0.633	0.792	0.421	-0.027	0.023	-0.005	0.138	0.006	0.089	0.005	-0.088
-0.203	0.701	-0.577	-0.120	0.773	-0.622	0.634	0.393	-0.047	-0.130	-0.044	0.048	0.163	0.121	0.073	-0.100
-0.153	0.713	-0.495	-0.123	0.778	-0.616	0.380	0.187	-0.003	-0.077	-0.038	0.124	0.113	0.111	0.010	-0.115
-0.214	0.736	-0.518	-0.126	0.786	-0.606	0.585	0.410	-0.125	-0.135	-0.022	0.090	0.174	0.088	0.013	-0.132
-0.214	0.736	-0.518	-0.128	0.790	-0.599	0.356	0.283	-0.098	-0.132	-0.027	0.083	0.173	0.088	0.012	-0.112
-0.164	0.732	-0.483	-0.130	0.796	-0.591	0.451	0.325	-0.143	-0.080	-0.037	0.111	0.123	0.092	0.024	-0.105
-0.076	0.721	-0.455	-0.132	0.802	-0.582	0.459	0.499	-0.217	0.012	-0.054	0.129	0.034	0.103	0.053	-0.106
-0.153	0.771	-0.499	-0.137	0.808	-0.572	0.525	0.535	-0.108	-0.060	-0.011	0.076	0.111	0.052	0.011	-0.095
-0.280	0.767	-0.617	-0.135	0.814	-0.565	0.471	-0.035	-0.102	-0.188	-0.020	-0.050	0.237	0.056	0.104	-0.078
-0.168	0.790	-0.487	-0.136	0.818	-0.559	0.310	0.129	-0.057	-0.076	-0.001	0.074	0.124	0.032	0.028	-0.109
-0.118	0.829	-0.546	-0.139	0.820	-0.555	0.189	0.354	-0.027	-0.022	0.036	0.011	0.073	0.007	0.029	-0.107
-0.291	0.821	-0.507	-0.142	0.827	-0.544	0.614	0.338	-0.094	-0.193	0.021	0.039	0.245	0.000	0.013	-0.064
-0.160	0.701	-0.510	-0.141	0.833	-0.536	0.541	-0.076	-0.008	-0.063	-0.105	0.027	0.113	0.119	0.010	-0.043
-0.030	0.848	-0.495	-0.144	0.837	-0.528	0.376	0.389	-0.051	0.071	0.038	0.035	0.019	0.029	0.027	-0.049
-0.130	0.806	-0.629	-0.148	0.839	-0.523	0.271	0.331	0.050	-0.024	-0.007	-0.104	0.080	0.012	0.105	-0.049
-0.199	0.879	-0.589	-0.157	0.844	-0.513	0.489	0.718	0.068	-0.084	0.061	-0.074	0.150	0.062	0.062	-0.072
-0.357	0.910	-0.558	-0.167	0.850	-0.500	0.564	0.828	0.085	-0.232	0.087	-0.055	0.310	0.095	0.027	-0.094
-0.345	0.844	-0.538	-0.179	0.850	-0.495	0.186	0.545	0.328	-0.209	0.020	-0.040	0.301	0.032	0.004	-0.121
-0.299	0.779	-0.735	-0.192	0.852	-0.488	0.318	0.674	0.354	-0.150	-0.047	-0.245	0.256	0.032	0.197	-0.111
-0.380	0.887	-0.727	-0.200	0.853	-0.482	0.323	0.220	0.304	-0.223	0.060	-0.243	0.340	0.077	0.185	-0.090
-0.214	0.902	-0.617	-0.207	0.856	-0.474	0.330	0.627	0.101	-0.050	0.073	-0.140	0.177	0.094	0.070	-0.106
-0.333	0.879	-0.668	-0.207	0.857	-0.471	0.215	-0.034	-0.008	-0.170	0.048	-0.194	0.298	0.074	0.119	-0.117
-0.472	0.864	-0.546	-0.207	0.858	-0.470	0.105	-0.190	0.039	-0.309	0.032	-0.073	0.438	0.061	0.004	-0.066
-0.349	0.933	-0.672	-0.200	0.857	-0.475	-0.022	-1.026	0.171	-0.193	0.103	-0.194	0.315	0.132	0.120	-0.007
-0.110	1.049	-0.771	-0.196	0.856	-0.479	-0.110	-0.401	0.018	0.042	0.220	-0.289	0.076	0.248	0.218	0.090
0.032	0.995	-0.877	-0.191	0.851	-0.490	-0.492	-0.409	-0.031	0.178	0.171	-0.385	0.069	0.195	0.322	0.217
0.155	0.933	-0.893	-0.178	0.845	-0.504	-0.572	-1.057	-0.073	0.288	0.115	-0.386	0.195	0.132	0.337	0.336
0.132	0.837	-0.948	-0.164	0.839	-0.518	-0.602	-0.862	-0.229	0.252	0.024	-0.427	0.173	0.037	0.392	0.401
0.263	0.748	-0.956	-0.154	0.835	-0.528	-0.412	-0.624	-0.161	0.372	-0.061	-0.425	0.306	0.051	0.398	0.448
0.263	0.698	-0.909	-0.144	0.834	-0.533	-0.077	-0.660	-0.089	0.362	-0.110	-0.373	0.308	0.100	0.348	0.448
0.370	0.748	-0.857	-0.134	0.834	-0.536	0.016	-0.849	0.025	0.459	-0.060	-0.319	0.416	0.049	0.295	0.450
0.243	0.856	-0.830	-0.124	0.835	-0.537	0.079	-0.668	-0.101	0.322	0.048	-0.290	0.289	0.060	0.266	0.404
0.243	0.856	-0.830	-0.117	0.832	-0.542	-0.205	-0.382	-0.091	0.315	0.050	-0.285	0.290	0.062	0.263	0.327
0.170	0.856	-0.644	-0.112	0.831	-0.545	-0.131	-0.220	-0.151	0.236	0.051	-0.097	0.218	0.063	0.075	0.278
-0.014	0.844	-0.660	-0.103	0.830	-0.548	-0.130	-0.510	-0.174	0.043	0.040	-0.110	0.034	0.052	0.088	0.233
0.236	0.906	-0.609	-0.095	0.829	-0.551	-0.114	-0.422	-0.119	0.286	0.103	-0.056	0.285	0.116	0.035	0.157
0.132	0.960	-0.589	-0.087	0.826	-0.557	-0.295	-0.474	-0.119	0.174	0.160	-0.030	0.181	0.171	0.013	0.149
-0.003	0.825	-0.495	-0.079	0.825	-0.560	-0.126	-0.742	-0.003	0.031	0.026	0.067	0.047	0.037	0.084	0.141
0.209	0.740	-0.538	-0.074	0.823	-0.563	-0.139	-0.431	0.037	0.237	-0.058	0.027	0.257	0.046	0.042	0.107
-0.041	0.790	-0.747	-0.066	0.817	-0.572	-0.483	-0.891	0.158	-0.021	-0.002	-0.172	0.007	0.005	0.165	0.054
0.097	0.879	-0.593	-0.066	0.813	-0.578	-0.365	0.067	-0.041	0.118	0.091	-0.013	0.145	0.095	0.009	0.040
-0.137	0.852	-0.617	-0.064	0.810	-0.582	-0.252	-0.015	-0.085	-0.119	0.067	-0.032	0.092	0.068	0.031	-0.031
-0.099	0.821	-0.629	-0.064	0.806	-0.589	-0.423	0.168	-0.144	-0.080	0.041	-0.038	0.052	0.038	0.040	-0.053
-0.180	0.786	-0.629	-0.058	0.800	-0.597	-0.473	-0.496	-0.053	-0.168	0.012	-0.029	0.134	0.004	0.038	-0.089
-0.033	0.790	-0.451	-0.055	0.794	-0.605	-0.525	-0.020	-0.152	-0.024	0.021	0.156	0.011	0.009	0.142	-0.074
-0.053	0.779	-0.542	-0.051	0.787	-0.615	-0.623	-0.181	-0.127	-0.048	0.017	0.075	0.006	0.002	0.054	-0.070
-0.057	0.829	-0.711	-0.049	0.780	-0.624	-0.522	-0.122	-0.027	-0.053	0.074	-0.086	0.011	0.049	0.113	-0.055
-0.072	0.810	-0.700	-0.046	0.774	-0.631	-0.481	-0.230	0.018	-0.072	0.060	-0.067	0.026	0.031	0.098	-0.049
-0.091	0.825	-0.688	-0.047	0.767	-0.639	-0.514	0.094	-0.013	-0.089	0.082	-0.047	0.047	0.047	0.084	-0.034
-0.041	0.879	-0.625	-0.044	0.763	-0.644	-0.326	-0.244	-0.018	-0.043	0.140	0.021	0.003	0.102	0.019	-0.048
0.032	0.794	-0.593	-0.044	0.758	-0.651	-0.432	0.084	-0.080	0.030	0.060	0.059	0.076	0.017	0.015	-0.039
-0.087	0.779	-0.637	-0.040	0.752	-0.658	-0.442	-0.250	-0.023	-0.092	0.051	0.023	0.043	0.003	0.026	-0.053
0.001	0.837	-0.708	-0.035	0.746	-0.665	-0.500	-0.217	-0.144	-0.009	0.115	-0.040	0.045	0.061	0.095	-0.041
-0.145	0.744	-0.688	-0.033	0.739	-0.673	-0.527	0.055	-0.232	-0.157	0.029	-0.013	0.102	0.030	0.073	-0.078
0.051	0.725	-0.621	-0.032	0.732	-0.681	-0.537	0.147	-0.192	0.038	0.017	0.062	0.095	0.048	0.004	-0.041
-0.183	0.721	-0.704	-0.033	0.725	-0.688	-0.490	0.280	-0.201	-0.195	0.020	-0.013	0.140	0.051	0.085	-0.062
0.086	0.740	-0.786	-0.028	0.716	-0.697	-0.657	-0.166	-0.137	0.070	0.048	-0.086	0.129	0.031	0.166	-0.026
-0.083	0.694	-0.664	-0.031	0.709	-0.705	-0.531	0.374	-0.214	-0.097	0.009	0.044	0.040	0.076	0.042	0.002
0.043	0.694	-0.763	-0.027	0.702	-0.712	-0.489	-0.076	-0.188	0.027	0.016	-0.047	0.086	0.075	0.139	0.012
0.209	0.705	-0.652	-0.030	0.693	-0.720	-0.640	0.439	-0.180	0.195	0.037	0.072	0.251	0.062	0.027	-0.016
-0.137	0.640	-0.763	-0.033	0.685	-0.728	-0.577	0.373	-0.214	-0.148	-0.021	-0.031	0.095	0.127	0.136	0.001
-0.037	0.655	-0.751	-0.025	0.676	-0.736	-0.566	-0.397	-0.091	-0.055	0.003	-0.011	0.005	0.111	0.121	-0.014
-0.022	0.636	-0.798	-0.027	0.666	-0.745	-0.695	0.293	-0.179	-0.037	-0.006	-0.048	0.021	0.129	0.167	-0.053
-0.053	0.647	-0.849	-0.023	0.655	-0.755	-0.725	-0.178	-0.114	-0.072	0.017	-0.089	0.010	0.116	0.217	-0.043
-0.022	0.612	-0.775	-0.020	0.644	-0.764	-0.711	-0.016	-0.207	-0.044	-0.007	-0.005	0.021	0.150	0.141	-0.043
-0.037	0.551	-0.731	-0.016	0.637	-0.771	-0.479	-0.160	-0.160	-0.064	-0.062	0.046	0.005	0.210	0.095	-0.055
0.001	0.551	-0.708	-0.021	0.628	-0.778	-0.563	0.409	-0.127	-0.021	-0.053	0.077	0.043	0.210	0.070	-0.055
-0.072	0.624	-0.838	-0.014	0.618	-0.786	-0.627	-0.394	-0.072	-0.102	0.030	-0.044	0.030	0.135	0.199	-0.041
-0.007	0.616	-0.794	-0.011	0.610	-0.792	-0.519	-0.036	-0.155	-0.039	0.030	0.006	0.035	0.141	0.154	-0.050
0.063	0.582	-0.802	-0.017	0.605	-0.796	-0.327	0.510	-0.208	0.035	0.000	0.003	0.104	0.175	0.160	-0.033
-0.087	0.500	-0.775	-0.012	0.600	-0.800	-0.324	-0.219	-0.094	-0.119	-0.076	0.035	0.045	0.256	0.131	-0.020
0.070	0.489	-0.830	-0.013	0.591	-0.807	-0.539	0.161	-0.115	0.039	-0.078	-0.013	0.112	0.266	0.186	-0.025
0.013	0.543	-0.857	-0.009	0.583	-0.812	-0.480	-0.154	-0.118	-0.023	-0.017	-0.034	0.055	0.211	0.212	-0.041
-0.030	0.612	-0.818	-0.009	0.579	-0.815	-0.232	0.074	-0.126	-0.066	0.057	0.008	0.012	0.140	0.172	-0.019
0.013	0.547	-0.759	-0.006	0.576	-0.817	-0.216	-0.038	-0.172	-0.026	-0.005	0.070	0.054	0.205	0.111	-0.039
0.070	0.400	-0.708	-0.008	0.570	-0.821	-0.328	0.142	-0.063	0.032	-0.147	0.125	0.112	0.351	0.059	-0.036
-0.007	0.346	-0.771	-0.011	0.566	-0.824	-0.232	0.206	-0.001	-0.041	-0.196	0.065	0.034	0.405	0.121	-0.020
0.040	0.485	-0.842	-0.009	0.569	-0.822	0.167	-0.169	0.105	0.003	-0.060	-0.007	0.080	0.264	0.191	-0.017
0.090	0.481	-0.715	-0.015	0.576	-0.817	0.441	0.347	0.062	0.059	-0.071	0.114	0.130	0.267	0.064	-0.024
0.032	0.412	-0.715	-0.014	0.582	-0.813	0.421	-0.225	0.226	0.000	-0.147	0.110	0.072	0.336	0.063	-0.012
0.024	0.412	-0.668	-0.026	0.594	-0.804	0.741	0.593	0.189	0.004	-0.159	0.149	0.065	0.335	0.015	-0.012
0.040	0.423	-0.731	-0.036	0.611	-0.791	1.071	0.520	0.203	0.030	-0.164	0.073	0.080	0.323	0.077	-0.020
0.032	0.481	-0.704	-0.047	0.627	-0.777	1.065	0.521	0.230	0.033	-0.122	0.087	0.072	0.265	0.049	-0.020
-0.014	0.458	-0.711	-0.061	0.644	-0.762	1.134	0.779	0.154	0.001	-0.162	0.065	0.027	0.288	0.055	-0.022
-0.033	0.466	-0.664	-0.072	0.661	-0.747	1.147	0.576	0.200	-0.007	-0.172	0.097	0.008	0.280	0.007	-0.030
-0.060	0.612	-0.664	-0.078	0.679	-0.730	1.254	0.230	0.154	-0.028	-0.043	0.079	0.018	0.132	0.007	-0.050
-0.060	0.612	-0.664	-0.087	0.696	-0.713	1.132	0.538	0.077	-0.020	-0.059	0.063	0.019	0.131	0.006	-0.058
-0.087	0.601	-0.526	-0.095	0.711	-0.696	1.121	0.576	0.004	-0.038	-0.086	0.184	0.046	0.143	0.133	-0.064
-0.080	0.578	-0.566	-0.103	0.728	-0.678	1.153	0.784	-0.147	-0.022	-0.126	0.126	0.038	0.166	0.095	-0.062
-0.118	0.582	-0.613	-0.111	0.744	-0.659	1.245	0.530	0.033	-0.053	-0.138	0.060	0.076	0.162	0.049	-0.034
-0.072	0.779	-0.518	-0.118	0.759	-0.640	1.157	0.402	0.129	0.000	0.044	0.136	0.030	0.035	0.145	-0.052
0.055	0.806	-0.550	-0.133	0.772	-0.622	1.010	1.221	0.001	0.142	0.058	0.085	0.098	0.062	0.115	-0.044
-0.230	0.698	-0.451	-0.136	0.785	-0.604	1.091	0.184	0.016	-0.139	-0.063	0.166	0.188	0.046	0.214	-0.053
-0.083	0.755	-0.479	-0.147	0.800	-0.581	1.233	1.075	-0.117	0.017	-0.020	0.116	0.041	0.013	0.188	-0.069
-0.214	0.763	-0.530	-0.152	0.811	-0.564	0.947	0.523	-0.054	-0.108	-0.024	0.048	0.173	0.021	0.137	-0.110
-0.214	0.810	-0.495	-0.153	0.819	-0.553	0.673	0.114	-0.037	-0.108	0.015	0.072	0.173	0.069	0.174	-0.078
-0.203	0.871	-0.518	-0.149	0.827	-0.542	0.691	-0.284	-0.072	-0.101	0.069	0.037	0.161	0.131	0.151	-0.091
-0.087	0.864	-0.432	-0.148	0.836	-0.529	0.772	0.255	-0.217	0.014	0.052	0.110	0.047	0.124	0.239	-0.080
-0.168	0.817	-0.455	-0.149	0.843	-0.516	0.645	0.460	-0.193	-0.066	-0.002	0.074	0.127	0.078	0.216	-0.068
-0.141	0.786	-0.455	-0.148	0.848	-0.510	0.382	0.068	-0.127	-0.041	-0.037	0.067	0.101	0.048	0.217	-0.045
-0.164	0.837	-0.510	-0.143	0.850	-0.507	0.210	-0.327	-0.066	-0.068	0.011	0.009	0.125	0.100	0.163	-0.052
-0.103	0.983	-0.562	-0.141	0.855	-0.500	0.404	0.137	-0.216	-0.009	0.153	-0.050	0.064	0.248	0.113	-0.035
-0.145	0.918	-0.487	-0.139	0.858	-0.495	0.264	-0.034	-0.077	-0.053	0.085	0.020	0.107	0.183	0.188	-0.060
-0.072	0.852	-0.436	-0.141	0.860	-0.491	0.225	0.166	0.019	0.022	0.017	0.066	0.035	0.119	0.241	-0.055
-0.295	0.790	-0.503	-0.140	0.860	-0.491	0.038	-0.446	0.149	-0.202	-0.045	-0.001	0.259	0.058	0.175	-0.055
-0.107	0.852	-0.408	-0.144	0.861	-0.488	0.123	0.398	0.023	-0.009	0.016	0.090	0.071	0.121	0.270	-0.012
-0.107	0.779	-0.530	-0.144	0.864	-0.483	0.323	-0.068	0.022	-0.009	-0.061	-0.038	0.072	0.048	0.149	-0.034
0.036	0.910	-0.585	-0.149	0.868	-0.474	0.415	0.477	0.099	0.140	0.067	-0.102	0.071	0.180	0.095	-0.012
-0.287	0.941	-0.629	-0.157	0.867	-0.472	0.099	0.265	0.287	-0.175	0.098	-0.148	0.254	0.212	0.052	-0.026
-0.222	0.856	-0.518	-0.166	0.865	-0.473	-0.120	0.412	0.308	-0.099	0.015	-0.037	0.189	0.128	0.162	-0.061
-0.318	0.806	-0.676	-0.176	0.863	-0.474	-0.120	0.414	0.277	-0.186	-0.032	-0.194	0.286	0.079	0.005	-0.142
-0.372	0.825	-0.601	-0.184	0.863	-0.471	0.128	0.455	0.226	-0.230	-0.013	-0.123	0.340	0.100	0.080	-0.148
-0.422	0.837	-0.503	-0.190	0.865	-0.464	0.266	0.482	0.059	-0.274	-0.004	-0.031	0.391	0.111	0.179	-0.161
-0.360	0.794	-0.613	-0.194	0.867	-0.460	0.274	0.034	0.145	-0.209	-0.048	-0.145	0.329	0.070	0.069	-0.109
-0.360	0.794	-0.613	-0.195	0.866	-0.460	0.131	-0.420	0.273	-0.207	-0.048	-0.146	0.330	0.070	0.069	-0.008
-0.080	1.049	-0.727	-0.193	0.865	-0.464	-0.053	-0.744	0.292	0.071	0.209	-0.256	0.049	0.326	0.045	0.133
0.090	0.968	-0.834	-0.187	0.861	-0.472	-0.251	-0.896	0.209	0.235	0.131	-0.353	0.119	0.245	0.151	0.248
0.209	0.925	-0.924	-0.183	0.854	-0.487	-0.721	-0.245	-0.009	0.351	0.095	-0.429	0.238	0.203	0.241	0.396
0.140	0.852	-1.058	-0.169	0.845	-0.508	-0.865	-1.418	0.037	0.267	0.031	-0.542	0.168	0.129	0.376	0.470
0.378	0.779	-0.960	-0.156	0.838	-0.523	-0.646	-0.913	-0.101	0.493	-0.035	-0.429	0.405	0.057	0.279	0.509
0.320	0.698	-0.948	-0.142	0.835	-0.532	-0.276	-1.208	-0.013	0.421	-0.113	-0.407	0.346	0.024	0.268	0.516
0.363	0.748	-0.877	-0.132	0.835	-0.534	0.087	-0.803	0.024	0.454	-0.064	-0.334	0.388	0.028	0.197	0.499
0.382	0.798	-0.755	-0.125	0.838	-0.531	0.313	-0.498	-0.019	0.466	-0.017	-0.215	0.405	0.078	0.075	0.442
0.217	0.840	-0.771	-0.115	0.841	-0.528	0.287	-0.833	0.026	0.291	0.023	-0.233	0.238	0.122	0.091	0.375
0.197	0.806	-0.727	-0.110	0.843	-0.527	0.160	-0.399	-0.047	0.266	-0.013	-0.190	0.219	0.088	0.049	0.293
0.040	0.856	-0.830	-0.103	0.843	-0.527	0.070	-0.352	-0.134	0.102	0.037	-0.292	0.062	0.139	0.153	0.227
0.043	0.949	-0.625	-0.093	0.847	-0.524	0.311	-0.727	-0.104	0.095	0.126	-0.091	0.067	0.231	0.051	0.185
0.147	0.891	-0.518	-0.086	0.849	-0.522	0.131	-0.406	-0.112	0.193	0.066	0.014	0.173	0.173	0.156	0.153
0.117	0.810	-0.510	-0.078	0.849	-0.522	0.081	-0.636	-0.065	0.154	-0.016	0.022	0.146	0.091	0.163	0.131
0.097	0.922	-0.621	-0.073	0.851	-0.520	0.139	-0.338	-0.055	0.129	0.095	-0.090	0.129	0.202	0.051	0.122
0.055	0.937	-0.566	-0.065	0.852	-0.519	0.100	-0.601	-0.111	0.078	0.109	-0.035	0.090	0.217	0.105	0.065
0.074	0.891	-0.495	-0.060	0.851	-0.521	-0.104	-0.200	-0.095	0.093	0.063	0.038	0.112	0.170	0.175	0.040
-0.180	0.844	-0.648	-0.059	0.848	-0.526	-0.264	-0.204	0.005	-0.163	0.020	-0.110	0.139	0.124	0.019	-0.021
-0.030	0.906	-0.617	-0.053	0.848	-0.527	-0.014	-0.289	-0.141	-0.019	0.082	-0.078	0.013	0.186	0.050	-0.057
-0.207	0.925	-0.617	-0.050	0.849	-0.527	0.002	0.018	-0.250	-0.200	0.101	-0.077	0.162	0.205	0.049	-0.084
-0.107	0.840	-0.538	-0.045	0.848	-0.528	-0.066	-0.032	-0.274	-0.105	0.016	0.003	0.061	0.120	0.128	-0.086
-0.083	0.786	-0.597	-0.042	0.846	-0.531	-0.151	0.010	-0.177	-0.085	-0.036	-0.053	0.037	0.066	0.070	-0.093
-0.122	0.779	-0.534	-0.036	0.846	-0.532	-0.049	-0.430	-0.090	-0.130	-0.043	0.012	0.077	0.058	0.135	-0.072
0.013	0.837	-0.463	-0.037	0.845	-0.534	-0.145	0.188	-0.070	0.005	0.016	0.085	0.058	0.115	0.208	-0.060
-0.030	0.852	-0.499	-0.035	0.844	-0.535	-0.068	-0.064	-0.081	-0.039	0.032	0.051	0.015	0.131	0.174	-0.048
-0.022	0.910	-0.514	-0.037	0.843	-0.536	-0.071	0.492	-0.183	-0.029	0.091	0.036	0.022	0.189	0.160	-0.024
-0.003	0.895	-0.581	-0.037	0.840	-0.541	-0.307	0.230	-0.161	-0.011	0.078	-0.026	0.039	0.175	0.095	-0.042
-0.003	0.895	-0.581	-0.036	0.837	-0.546	-0.320	0.177	-0.143	-0.012	0.082	-0.020	0.037	0.175	0.096	-0.019
-0.099	0.806	-0.534	-0.031	0.834	-0.550	-0.216	-0.317	-0.086	-0.113	-0.005	0.031	0.062	0.085	0.145	-0.040
0.078	0.868	-0.566	-0.035	0.834	-0.551	-0.101	0.684	-0.200	0.068	0.058	0.001	0.114	0.146	0.115	-0.046
-0.168	0.902	-0.652	-0.031	0.830	-0.557	-0.306	-0.301	-0.087	-0.183	0.096	-0.080	0.134	0.180	0.029	-0.055
-0.010	0.810	-0.550	-0.029	0.827	-0.561	-0.285	-0.119	-0.056	-0.027	0.006	0.027	0.023	0.087	0.131	-0.021
-0.037	0.887	-0.609	-0.023	0.824	-0.565	-0.230	-0.344	-0.084	-0.059	0.086	-0.027	0.004	0.164	0.071	-0.071
0.067	0.875	-0.621	-0.025	0.821	-0.571	-0.321	0.421	-0.147	0.046	0.078	-0.034	0.098	0.152	0.058	-0.044
-0.164	0.806	-0.554	-0.022	0.817	-0.576	-0.335	-0.294	-0.049	-0.188	0.012	0.039	0.134	0.083	0.125	-0.038
0.040	0.810	-0.538	-0.021	0.814	-0.581	-0.301	0.150	-0.121	0.015	0.020	0.059	0.070	0.086	0.140	-0.051
0.009	0.871	-0.629	-0.022	0.808	-0.588	-0.462	0.253	-0.161	-0.015	0.087	-0.024	0.039	0.147	0.049	-0.073
-0.118	0.887	-0.684	-0.018	0.804	-0.594	-0.339	-0.175	-0.126	-0.146	0.107	-0.073	0.088	0.162	0.007	-0.069
-0.033	0.752	-0.609	-0.020	0.800	-0.600	-0.399	0.464	-0.189	-0.059	-0.024	0.008	0.003	0.026	0.067	-0.056
-0.153	0.713	-0.637	-0.012	0.793	-0.609	-0.499	-0.648	-0.033	-0.186	-0.056	-0.011	0.121	0.014	0.039	-0.070
0.101	0.844	-0.617	-0.014	0.786	-0.617	-0.573	0.333	-0.116	0.069	0.083	0.018	0.132	0.117	0.058	-0.044
-0.049	0.829	-0.664	-0.009	0.781	-0.624	-0.416	-0.403	-0.052	-0.086	0.072	-0.023	0.018	0.100	0.009	-0.049
0.078	0.817	-0.577	-0.014	0.777	-0.630	-0.383	0.623	-0.143	0.046	0.065	0.070	0.110	0.088	0.094	-0.016
-0.041	0.728	-0.609	-0.012	0.770	-0.638	-0.518	-0.187	0.010	-0.075	-0.017	0.046	0.010	0.002	0.060	-0.056
0.043	0.725	-0.644	-0.011	0.764	-0.645	-0.437	0.084	-0.113	0.008	-0.015	0.018	0.077	0.007	0.024	-0.046
-0.168	0.779	-0.798	-0.010	0.759	-0.651	-0.415	-0.046	-0.038	-0.204	0.045	-0.130	0.135	0.045	0.131	-0.077
-0.007	0.806	-0.731	-0.011	0.751	-0.661	-0.621	0.017	0.011	-0.042	0.080	-0.053	0.027	0.071	0.066	-0.066
-0.099	0.721	-0.648	-0.008	0.743	-0.670	-0.602	-0.153	-0.055	-0.137	0.003	0.039	0.065	0.015	0.015	-0.075
0.017	0.690	-0.672	-0.007	0.735	-0.678	-0.550	0.114	-0.142	-0.022	-0.020	0.023	0.051	0.048	0.010	-0.037
-0.018	0.721	-0.739	-0.004	0.730	-0.684	-0.412	-0.135	-0.099	-0.060	0.017	-0.038	0.016	0.018	0.079	-0.040
0.067	0.771	-0.778	-0.003	0.722	-0.691	-0.513	0.041	-0.076	0.024	0.074	-0.070	0.102	0.030	0.119	-0.035
0.009	0.744	-0.711	-0.001	0.713	-0.701	-0.648	-0.157	-0.027	-0.037	0.056	0.007	0.044	0.002	0.054	-0.029
-0.072	0.698	-0.708	-0.003	0.706	-0.708	-0.524	0.238	-0.116	-0.116	0.017	0.018	0.036	0.046	0.051	-0.036
0.063	0.640	-0.680	-0.004	0.700	-0.715	-0.462	0.192	-0.077	0.020	-0.034	0.052	0.099	0.106	0.025	-0.062
-0.072	0.755	-0.822	-0.001	0.691	-0.723	-0.610	-0.143	-0.082	-0.117	0.091	-0.082	0.035	0.009	0.168	-0.067
-0.072	0.755	-0.822	-0.004	0.681	-0.732	-0.637	0.265	-0.085	-0.114	0.100	-0.073	0.035	0.007	0.170	-0.058
0.009	0.601	-0.664	-0.005	0.674	-0.739	-0.501	0.127	-0.071	-0.033	-0.047	0.091	0.047	0.150	0.014	-0.054
0.001	0.570	-0.676	-0.002	0.668	-0.744	-0.406	-0.105	-0.063	-0.043	-0.072	0.084	0.040	0.182	0.027	-0.042
0.043	0.616	-0.814	-0.005	0.662	-0.749	-0.366	0.286	-0.113	0.001	-0.020	-0.049	0.082	0.137	0.166	-0.037
0.005	0.694	-0.822	-0.003	0.656	-0.755	-0.426	-0.088	-0.037	-0.039	0.064	-0.052	0.044	0.062	0.175	-0.024
-0.018	0.678	-0.782	-0.002	0.647	-0.762	-0.569	-0.027	-0.084	-0.064	0.057	-0.005	0.021	0.079	0.137	-0.016
0.055	0.690	-0.778	-0.001	0.639	-0.769	-0.548	0.018	-0.094	0.008	0.076	0.005	0.095	0.070	0.135	-0.044
0.051	0.589	-0.684	-0.005	0.634	-0.773	-0.330	0.374	-0.139	0.008	-0.019	0.104	0.091	0.173	0.042	-0.036
-0.076	0.524	-0.755	-0.005	0.627	-0.779	-0.411	0.124	-0.104	-0.118	-0.078	0.038	0.035	0.240	0.113	-0.048
0.063	0.543	-0.794	-0.010	0.619	-0.785	-0.519	0.430	-0.151	0.026	-0.051	0.004	0.104	0.223	0.154	-0.034
-0.107	0.535	-0.865	-0.002	0.610	-0.792	-0.551	-0.463	-0.044	-0.150	-0.050	-0.061	0.065	0.232	0.225	-0.026
0.105	0.593	-0.861	-0.002	0.602	-0.798	-0.492	0.011	-0.039	0.061	0.016	-0.051	0.147	0.176	0.222	-0.026
0.032	0.624	-0.873	-0.007	0.596	-0.803	-0.402	0.446	-0.169	-0.006	0.053	-0.059	0.074	0.147	0.235	-0.047
-0.126	0.670	-0.885	-0.009	0.593	-0.805	-0.196	0.269	-0.194	-0.161	0.103	-0.069	0.084	0.103	0.247	-0.047
-0.053	0.593	-0.802	-0.014	0.589	-0.808	-0.212	0.464	-0.204	-0.082	0.029	0.016	0.010	0.182	0.164	-0.060
-0.068	0.442	-0.775	-0.003	0.581	-0.814	-0.490	-0.711	0.012	-0.108	-0.114	0.049	0.026	0.334	0.137	-0.074
0.055	0.431	-0.794	-0.005	0.574	-0.819	-0.403	0.117	-0.031	0.017	-0.118	0.034	0.097	0.346	0.157	-0.045
-0.030	0.477	-0.853	-0.007	0.570	-0.821	-0.230	0.236	-0.111	-0.065	-0.068	-0.022	0.012	0.301	0.216	-0.056
0.051	0.543	-0.845	-0.006	0.568	-0.823	-0.170	-0.025	-0.101	0.014	0.000	-0.013	0.093	0.237	0.207	-0.011
-0.145	0.551	-0.932	-0.005	0.566	-0.824	-0.079	-0.012	-0.076	-0.182	0.009	-0.098	0.103	0.230	0.293	-0.036
0.136	0.620	-0.897	-0.005	0.566	-0.825	-0.025	0.142	-0.118	0.100	0.079	-0.062	0.177	0.161	0.257	-0.025
-0.126	0.566	-0.885	-0.014	0.564	-0.826	-0.087	0.567	-0.099	-0.153	0.027	-0.050	0.084	0.214	0.246	-0.037
0.017	0.547	-0.877	-0.016	0.561	-0.828	-0.189	0.095	0.017	-0.009	0.010	-0.040	0.056	0.234	0.237	-0.012
-0.007	0.450	-0.790	-0.019	0.558	-0.829	-0.156	0.260	-0.089	-0.029	-0.084	0.049	0.033	0.330	0.149	-0.035
0.024	0.419	-0.782	-0.026	0.556	-0.831	-0.121	0.544	-0.149	0.009	-0.112	0.058	0.063	0.362	0.140	-0.042
0.051	0.400	-0.747	-0.022	0.560	-0.829	0.221	-0.213	-0.084	0.031	-0.135	0.091	0.088	0.381	0.103	-0.047
-0.145	0.454	-0.822	-0.020	0.564	-0.826	0.267	-0.057	-0.067	-0.166	-0.085	0.014	0.108	0.326	0.177	-0.069
0.001	0.512	-0.814	-0.024	0.570	-0.821	0.400	0.296	-0.097	-0.016	-0.034	0.018	0.038	0.268	0.168	-0.059
-0.133	0.493	-0.778	-0.025	0.576	-0.817	0.377	0.112	-0.063	-0.149	-0.059	0.049	0.098	0.286	0.132	-0.050
0.090	0.524	-0.715	-0.035	0.582	-0.812	0.357	0.590	0.045	0.084	-0.034	0.108	0.125	0.255	0.067	-0.032
0.078	0.500	-0.723	-0.044	0.590	-0.806	0.504	0.614	-0.051	0.081	-0.065	0.093	0.112	0.278	0.074	-0.038
-0.045	0.423	-0.704	-0.049	0.601	-0.797	0.695	0.360	-0.058	-0.037	-0.153	0.105	0.011	0.354	0.053	-0.013
-0.026	0.485	-0.688	-0.052	0.614	-0.788	0.789	0.265	-0.098	-0.015	-0.104	0.111	0.007	0.291	0.036	-0.023
-0.030	0.442	-0.743	-0.055	0.625	-0.779	0.722	0.279	-0.154	-0.017	-0.157	0.047	0.002	0.333	0.089	-0.035
0.017	0.516	-0.664	-0.062	0.636	-0.769	0.732	0.570	-0.110	0.037	-0.095	0.117	0.047	0.259	0.009	-0.028
-0.030	0.555	-0.739	-0.062	0.647	-0.760	0.703	0.086	-0.062	-0.010	-0.067	0.033	0.000	0.220	0.083	-0.043
-0.041	0.616	-0.711	-0.067	0.659	-0.749	0.750	0.444	-0.118	-0.016	-0.017	0.051	0.012	0.157	0.054	-0.046
-0.145	0.624	-0.692	-0.071	0.673	-0.736	0.976	0.318	-0.128	-0.118	-0.024	0.058	0.115	0.148	0.033	-0.047
-0.033	0.636	-0.613	-0.076	0.688	-0.722	0.981	0.464	-0.117	-0.001	-0.027	0.123	0.005	0.135	0.046	-0.057
0.028	0.601	-0.487	-0.086	0.703	-0.706	1.019	0.915	-0.210	0.069	-0.077	0.234	0.056	0.169	0.174	-0.090
-0.072	0.570	-0.558	-0.095	0.715	-0.692	0.863	0.871	-0.157	-0.021	-0.120	0.149	0.046	0.200	0.104	-0.064
-0.245	0.555	-0.629	-0.100	0.725	-0.681	0.735	0.356	-0.089	-0.190	-0.146	0.068	0.222	0.214	0.034	-0.059
0.013	0.632	-0.522	-0.099	0.736	-0.670	0.781	0.063	-0.105	0.066	-0.079	0.163	0.034	0.136	0.142	-0.055
-0.053	0.709	-0.597	-0.103	0.746	-0.658	0.709	0.552	-0.191	0.005	-0.012	0.076	0.034	0.057	0.067	-0.045
-0.014	0.763	-0.562	-0.102	0.757	-0.645	0.796	0.185	-0.215	0.042	0.031	0.100	0.003	0.002	0.103	-0.032
-0.103	0.736	-0.700	-0.110	0.767	-0.632	0.790	0.809	-0.175	-0.039	-0.006	-0.052	0.086	0.026	0.034	-0.045
-0.222	0.709	-0.660	-0.116	0.778	-0.618	0.817	0.595	-0.109	-0.153	-0.043	-0.026	0.205	0.051	0.004	-0.068
-0.149	0.856	-0.660	-0.117	0.789	-0.604	0.876	0.310	-0.185	-0.079	0.092	-0.041	0.132	0.098	0.003	-0.086
-0.214	0.790	-0.585	-0.120	0.797	-0.592	0.702	0.306	-0.063	-0.141	0.018	0.022	0.197	0.034	0.076	-0.065
-0.118	0.755	-0.463	-0.121	0.805	-0.581	0.604	0.326	-0.133	-0.043	-0.024	0.134	0.099	0.000	0.197	-0.068
0.082	0.763	-0.416	-0.121	0.814	-0.568	0.771	0.367	-0.259	0.156	-0.026	0.168	0.102	0.009	0.244	-0.054
-0.233	0.663	-0.566	-0.123	0.821	-0.557	0.621	0.169	-0.002	-0.157	-0.133	0.008	0.212	0.091	0.093	-0.027
-0.068	0.725	-0.574	-0.121	0.829	-0.547	0.677	-0.196	0.004	0.006	-0.079	-0.010	0.046	0.028	0.085	-0.010
-0.091	0.779	-0.574	-0.126	0.837	-0.532	0.823	0.538	-0.035	-0.011	-0.034	-0.025	0.069	0.027	0.085	-0.029
-0.087	0.825	-0.554	-0.129	0.846	-0.518	0.817	0.258	0.057	-0.004	0.004	-0.019	0.064	0.074	0.104	0.004
-0.153	0.852	-0.676	-0.137	0.851	-0.507	0.610	0.325	0.226	-0.062	0.026	-0.152	0.130	0.102	0.019	-0.014
-0.137	0.991	-0.664	-0.146	0.857	-0.495	0.622	0.473	0.288	-0.037	0.160	-0.152	0.114	0.243	0.008	-0.042
-0.272	0.933	-0.708	-0.156	0.860	-0.486	0.499	0.396	0.358	-0.162	0.099	-0.205	0.249	0.186	0.051	-0.058
-0.349	0.833	-0.708	-0.165	0.862	-0.480	0.360	0.004	0.449	-0.230	-0.003	-0.210	0.325	0.086	0.050	-0.088
-0.276	0.906	-0.656	-0.175	0.865	-0.471	0.458	0.368	0.360	-0.147	0.067	-0.168	0.252	0.161	0.000	-0.119
-0.357	0.945	-0.609	-0.186	0.868	-0.460	0.575	0.402	0.410	-0.216	0.102	-0.131	0.333	0.200	0.048	-0.116
-0.314	0.964	-0.510	-0.194	0.872	-0.449	0.529	0.519	0.187	-0.166	0.117	-0.044	0.290	0.220	0.147	-0.115
-0.245	0.821	-0.514	-0.200	0.874	-0.443	0.238	0.538	0.059	-0.090	-0.027	-0.054	0.222	0.077	0.142	-0.118
-0.303	0.744	-0.451	-0.201	0.874	-0.441	0.122	-0.142	0.129	-0.147	-0.105	0.008	0.280	0.000	0.205	-0.064
-0.245	0.891	-0.424	-0.200	0.874	-0.443	0.025	-0.614	0.230	-0.090	0.043	0.038	0.224	0.147	0.232	0.023
-0.099	0.987	-0.664	-0.196	0.875	-0.442	0.172	-0.437	0.008	0.052	0.138	-0.204	0.078	0.243	0.009	0.124
0.059	0.945	-0.802	-0.191	0.874	-0.447	-0.113	-0.570	0.027	0.204	0.097	-0.337	0.079	0.200	0.148	0.227
0.201	0.922	-0.838	-0.185	0.871	-0.455	-0.341	-0.233	-0.106	0.341	0.077	-0.364	0.220	0.176	0.184	0.324
0.093	0.825	-0.991	-0.179	0.866	-0.466	-0.420	-0.646	-0.003	0.227	-0.015	-0.507	0.112	0.079	0.339	0.404
0.113	0.794	-1.003	-0.170	0.863	-0.476	-0.292	-0.840	-0.007	0.237	-0.042	-0.509	0.131	0.047	0.351	0.451
0.255	0.721	-1.023	-0.161	0.861	-0.482	-0.156	-0.566	-0.105	0.371	-0.114	-0.523	0.273	0.027	0.372	0.469
0.317	0.713	-0.932	-0.152	0.862	-0.483	0.136	-0.693	-0.030	0.424	-0.122	-0.432	0.334	0.035	0.282	0.497
0.313	0.810	-0.944	-0.143	0.865	-0.481	0.346	-0.879	0.049	0.411	-0.028	-0.446	0.330	0.061	0.296	0.502
0.347	0.918	-0.826	-0.140	0.869	-0.475	0.425	-0.377	0.070	0.441	0.076	-0.334	0.364	0.168	0.179	0.483
0.251	0.972	-0.802	-0.132	0.872	-0.471	0.406	-0.736	0.059	0.337	0.126	-0.315	0.268	0.221	0.156	0.409
0.293	0.925	-0.723	-0.122	0.875	-0.468	0.332	-0.992	0.011	0.369	0.077	-0.239	0.309	0.174	0.080	0.330
0.063	0.848	-0.605	-0.118	0.879	-0.463	0.340	-0.126	-0.140	0.133	-0.003	-0.126	0.078	0.096	0.037	0.266
0.051	0.879	-0.550	-0.112	0.882	-0.457	0.419	-0.491	-0.025	0.116	0.024	-0.078	0.066	0.125	0.090	0.228
0.143	0.864	-0.503	-0.102	0.887	-0.451	0.464	-0.985	-0.028	0.199	0.004	-0.037	0.158	0.109	0.136	0.182
0.190	0.914	-0.487	-0.095	0.890	-0.446	0.371	-0.722	0.028	0.238	0.051	-0.027	0.203	0.157	0.150	0.156
0.143	0.945	-0.507	-0.089	0.892	-0.444	0.230	-0.846	0.104	0.186	0.080	-0.050	0.156	0.186	0.128	0.138
-0.049	0.887	-0.589	-0.084	0.894	-0.440	0.316	-0.672	0.083	-0.010	0.020	-0.137	0.036	0.127	0.044	0.078
-0.049	0.887	-0.589	-0.085	0.895	-0.437	0.161	-0.235	0.147	-0.008	0.019	-0.140	0.036	0.126	0.041	0.007
-0.183	0.953	-0.542	-0.082	0.896	-0.436	0.150	-0.535	0.092	-0.145	0.084	-0.095	0.171	0.190	0.087	-0.031
-0.203	0.925	-0.514	-0.082	0.898	-0.432	0.192	0.045	-0.031	-0.163	0.055	-0.071	0.191	0.161	0.113	-0.036
-0.053	0.891	-0.463	-0.082	0.898	-0.432	0.021	0.141	-0.068	-0.012	0.020	-0.021	0.041	0.126	0.162	-0.063
-0.007	0.941	-0.396	-0.079	0.897	-0.435	-0.170	-0.324	-0.002	0.031	0.071	0.050	0.005	0.175	0.227	-0.033
-0.107	0.856	-0.349	-0.077	0.898	-0.433	0.135	-0.325	0.028	-0.071	-0.015	0.095	0.095	0.089	0.273	-0.024
0.043	0.856	-0.361	-0.079	0.899	-0.431	0.088	0.254	0.039	0.082	-0.016	0.081	0.055	0.088	0.260	-0.031
-0.164	0.980	-0.554	-0.080	0.898	-0.433	-0.104	-0.124	0.101	-0.124	0.109	-0.110	0.153	0.210	0.065	-0.044
-0.091	1.003	-0.467	-0.081	0.897	-0.436	-0.121	-0.027	0.030	-0.051	0.133	-0.021	0.081	0.232	0.149	-0.025
-0.053	0.860	-0.321	-0.079	0.897	-0.436	-0.006	-0.180	0.011	-0.013	-0.010	0.125	0.043	0.088	0.292	-0.075
-0.068	0.976	-0.510	-0.083	0.895	-0.439	-0.208	0.603	-0.086	-0.025	0.107	-0.062	0.060	0.203	0.101	-0.044
-0.299	0.922	-0.574	-0.077	0.893	-0.444	-0.230	-0.698	-0.047	-0.262	0.055	-0.119	0.291	0.147	0.036	-0.077
0.051	0.922	-0.443	-0.078	0.893	-0.444	-0.043	0.574	-0.199	0.089	0.055	0.011	0.058	0.145	0.163	-0.064
-0.260	0.910	-0.459	-0.076	0.891	-0.448	-0.225	-0.121	-0.075	-0.224	0.045	-0.001	0.254	0.132	0.144	-0.078
-0.007	0.887	-0.420	-0.074	0.889	-0.453	-0.272	0.083	-0.160	0.027	0.024	0.043	0.001	0.108	0.180	-0.043
-0.137	0.852	-0.538	-0.072	0.886	-0.458	-0.308	0.043	-0.107	-0.105	-0.008	-0.070	0.133	0.071	0.059	-0.067
-0.095	0.960	-0.577	-0.070	0.884	-0.462	-0.175	-0.087	-0.086	-0.065	0.102	-0.106	0.092	0.178	0.017	-0.043
-0.087	0.929	-0.510	-0.068	0.882	-0.467	-0.267	-0.062	-0.089	-0.059	0.073	-0.034	0.086	0.146	0.080	-0.059
-0.110	0.883	-0.471	-0.063	0.877	-0.476	-0.506	-0.301	-0.095	-0.087	0.031	0.015	0.110	0.098	0.116	-0.064
-0.076	0.848	-0.432	-0.061	0.874	-0.483	-0.398	0.110	-0.176	-0.054	0.000	0.061	0.076	0.061	0.153	-0.051
-0.153	0.856	-0.577	-0.058	0.871	-0.489	-0.337	0.002	-0.201	-0.134	0.011	-0.078	0.154	0.067	0.004	-0.052
0.009	0.864	-0.558	-0.054	0.868	-0.494	-0.288	-0.358	-0.058	0.023	0.022	-0.053	0.006	0.073	0.019	-0.031
-0.072	0.918	-0.534	-0.052	0.865	-0.500	-0.327	0.135	-0.184	-0.060	0.079	-0.024	0.076	0.125	0.039	-0.046
0.040	0.860	-0.455	-0.048	0.860	-0.508	-0.461	-0.227	-0.083	0.048	0.025	0.064	0.035	0.065	0.114	-0.015
-0.153	0.794	-0.487	-0.046	0.856	-0.514	-0.366	-0.064	-0.105	-0.146	-0.037	0.039	0.158	0.002	0.079	-0.029
0.059	0.875	-0.526	-0.048	0.853	-0.519	-0.312	0.462	-0.119	0.068	0.048	0.004	0.052	0.077	0.036	-0.040
-0.057	0.844	-0.570	-0.050	0.848	-0.528	-0.528	0.343	-0.110	-0.045	0.022	-0.031	0.064	0.044	0.011	-0.066
-0.110	0.817	-0.518	-0.046	0.844	-0.535	-0.396	-0.205	-0.125	-0.103	-0.001	0.028	0.119	0.014	0.036	-0.051
-0.110	0.817	-0.518	-0.044	0.840	-0.541	-0.392	0.072	-0.180	-0.105	0.003	0.035	0.120	0.012	0.032	-0.047
-0.103	0.790	-0.629	-0.041	0.836	-0.548	-0.376	-0.136	-0.068	-0.101	-0.020	-0.069	0.113	0.018	0.083	-0.041
0.086	0.868	-0.562	-0.042	0.831	-0.554	-0.406	0.275	-0.096	0.089	0.062	0.005	0.075	0.058	0.020	-0.030
-0.037	0.871	-0.656	-0.044	0.826	-0.562	-0.481	0.308	-0.113	-0.033	0.071	-0.081	0.050	0.060	0.119	-0.015
-0.053	0.868	-0.593	-0.039	0.821	-0.570	-0.445	-0.199	-0.151	-0.054	0.072	-0.010	0.067	0.054	0.060	-0.010
-0.018	0.798	-0.550	-0.037	0.817	-0.575	-0.358	0.099	-0.189	-0.022	0.007	0.040	0.034	0.018	0.021	-0.025
-0.060	0.767	-0.637	-0.035	0.813	-0.582	-0.372	0.037	-0.170	-0.067	-0.020	-0.040	0.077	0.052	0.111	-0.043
-0.010	0.810	-0.668	-0.036	0.805	-0.592	-0.666	0.298	-0.159	-0.017	0.031	-0.061	0.028	0.013	0.147	-0.039
-0.114	0.825	-0.696	-0.031	0.797	-0.603	-0.635	-0.275	-0.087	-0.126	0.054	-0.078	0.133	0.001	0.179	-0.044
-0.033	0.837	-0.684	-0.026	0.793	-0.609	-0.361	-0.269	-0.112	-0.050	0.070	-0.060	0.054	0.010	0.172	-0.039
-0.037	0.779	-0.617	-0.021	0.790	-0.613	-0.275	-0.292	-0.125	-0.059	0.015	0.012	0.059	0.050	0.110	-0.031
0.036	0.748	-0.526	-0.017	0.784	-0.621	-0.476	-0.151	-0.078	0.010	-0.010	0.110	0.012	0.083	0.024	-0.012
0.078	0.721	-0.644	-0.018	0.777	-0.630	-0.561	0.254	-0.155	0.053	-0.030	0.000	0.053	0.112	0.147	-0.011
0.024	0.755	-0.672	-0.016	0.769	-0.640	-0.644	0.038	-0.152	-0.003	0.013	-0.017	0.003	0.080	0.179	0.003
-0.033	0.813	-0.778	-0.011	0.761	-0.649	-0.578	-0.315	-0.053	-0.066	0.078	-0.114	0.061	0.025	0.290	-0.009
0.013	0.821	-0.763	-0.013	0.756	-0.655	-0.389	0.438	-0.223	-0.017	0.091	-0.093	0.016	0.020	0.278	-0.032
-0.068	0.763	-0.680	-0.014	0.750	-0.662	-0.482	0.189	-0.135	-0.097	0.039	-0.002	0.099	0.081	0.200	-0.032
-0.030	0.698	-0.668	-0.007	0.742	-0.671	-0.601	-0.465	-0.049	-0.065	-0.018	0.019	0.062	0.150	0.192	-0.050
0.043	0.709	-0.676	-0.006	0.734	-0.679	-0.556	0.144	-0.201	0.007	0.001	0.019	0.009	0.141	0.205	-0.054
-0.095	0.705	-0.751	-0.001	0.728	-0.685	-0.407	-0.116	-0.259	-0.137	0.002	-0.050	0.131	0.147	0.284	-0.038
0.020	0.736	-0.759	0.003	0.723	-0.691	-0.397	-0.011	-0.268	-0.026	0.039	-0.052	0.016	0.119	0.296	-0.020
0.024	0.744	-0.759	0.008	0.719	-0.695	-0.278	-0.051	-0.256	-0.026	0.051	-0.048	0.014	0.115	0.300	-0.022
0.051	0.721	-0.802	0.015	0.715	-0.699	-0.234	-0.300	-0.179	-0.006	0.031	-0.087	0.011	0.140	0.347	-0.021
0.020	0.794	-0.806	0.020	0.708	-0.706	-0.525	-0.304	-0.082	-0.042	0.112	-0.084	0.021	0.070	0.355	-0.023
-0.041	0.713	-0.700	0.019	0.701	-0.713	-0.522	0.301	-0.252	-0.102	0.038	0.030	0.084	0.154	0.253	-0.042
0.059	0.686	-0.711	0.026	0.695	-0.719	-0.395	-0.275	-0.179	-0.009	0.016	0.024	0.014	0.183	0.269	-0.069
-0.022	0.605	-0.692	0.029	0.689	-0.724	-0.376	-0.036	-0.203	-0.093	-0.059	0.049	0.069	0.267	0.253	-0.089
-0.064	0.624	-0.806	0.037	0.686	-0.727	-0.204	-0.449	-0.135	-0.143	-0.037	-0.062	0.113	0.249	0.371	-0.077
-0.064	0.624	-0.806	0.038	0.684	-0.729	-0.135	0.071	-0.215	-0.144	-0.034	-0.060	0.115	0.251	0.375	-0.059
0.020	0.725	-0.806	0.049	0.678	-0.733	-0.357	-0.579	-0.131	-0.070	0.071	-0.056	0.032	0.153	0.377	-0.042
0.132	0.744	-0.865	0.046	0.672	-0.739	-0.401	0.357	-0.210	0.044	0.097	-0.109	0.078	0.137	0.439	-0.029
0.055	0.678	-0.810	0.052	0.665	-0.745	-0.467	-0.203	-0.178	-0.038	0.038	-0.047	0.001	0.205	0.387	-0.014
0.043	0.597	-0.786	0.056	0.659	-0.750	-0.356	-0.157	-0.145	-0.054	-0.037	-0.019	0.014	0.288	0.366	-0.038
0.093	0.570	-0.656	0.053	0.657	-0.752	-0.114	0.466	-0.256	-0.000	-0.062	0.114	0.035	0.317	0.239	-0.070
-0.080	0.524	-0.763	0.059	0.657	-0.751	0.036	-0.290	-0.160	-0.179	-0.109	0.007	0.140	0.365	0.348	-0.064
0.024	0.524	-0.759	0.066	0.659	-0.749	0.113	-0.477	-0.041	-0.083	-0.110	0.009	0.039	0.367	0.348	-0.066
0.147	0.512	-0.672	0.064	0.663	-0.746	0.317	0.279	-0.139	0.042	-0.126	0.092	0.082	0.380	0.264	-0.050
0.090	0.531	-0.656	0.065	0.666	-0.743	0.218	0.121	-0.197	-0.016	-0.110	0.106	0.022	0.361	0.251	-0.025
0.155	0.497	-0.739	0.065	0.670	-0.739	0.312	0.258	-0.226	0.050	-0.149	0.019	0.084	0.397	0.336	-0.012
0.043	0.504	-0.806	0.068	0.673	-0.736	0.237	-0.097	-0.129	-0.065	-0.144	-0.050	0.030	0.391	0.404	-0.026
0.097	0.543	-0.751	0.071	0.679	-0.730	0.462	-0.111	-0.115	-0.014	-0.111	-0.001	0.023	0.353	0.350	-0.007
0.043	0.601	-0.751	0.076	0.689	-0.721	0.689	-0.253	-0.115	-0.073	-0.063	-0.011	0.034	0.296	0.352	-0.005
0.178	0.663	-0.684	0.074	0.701	-0.710	0.836	0.331	-0.184	0.063	-0.013	0.045	0.099	0.236	0.286	-0.003
0.178	0.643	-0.692	0.073	0.717	-0.694	1.161	0.341	-0.220	0.065	-0.048	0.021	0.097	0.256	0.295	-0.010
0.093	0.674	-0.641	0.072	0.733	-0.676	1.253	0.238	-0.182	-0.020	-0.034	0.054	0.010	0.225	0.245	-0.011
0.082	0.616	-0.621	0.071	0.749	-0.658	1.215	0.183	-0.042	-0.029	-0.108	0.056	0.004	0.283	0.227	-0.030
0.063	0.605	-0.585	0.069	0.768	-0.637	1.410	0.120	-0.010	-0.047	-0.138	0.071	0.025	0.293	0.193	-0.060
0.078	0.659	-0.562	0.066	0.783	-0.619	1.231	0.300	-0.026	-0.028	-0.099	0.075	0.013	0.239	0.170	-0.066
0.001	0.640	-0.601	0.066	0.800	-0.597	1.406	0.052	-0.038	-0.105	-0.135	0.014	0.094	0.258	0.211	-0.062
0.067	0.686	-0.503	0.063	0.820	-0.569	1.732	0.463	-0.150	-0.037	-0.108	0.084	0.031	0.211	0.114	-0.064
0.055	0.779	-0.617	0.065	0.838	-0.542	1.643	0.002	-0.119	-0.051	-0.033	-0.057	0.046	0.117	0.228	-0.061
0.009	0.840	-0.562	0.063	0.855	-0.515	1.659	0.179	-0.026	-0.095	0.011	-0.030	0.096	0.053	0.173	-0.041
0.043	0.840	-0.542	0.057	0.871	-0.488	1.605	0.766	-0.089	-0.055	-0.005	-0.037	0.065	0.052	0.153	-0.042
0.109	0.868	-0.447	0.058	0.887	-0.459	1.654	-0.001	-0.042	0.010	0.006	0.028	0.002	0.024	0.057	-0.040
-0.014	0.879	-0.566	0.059	0.900	-0.431	1.572	-0.137	-0.017	-0.115	0.004	-0.119	0.129	0.010	0.174	-0.033
0.090	0.902	-0.400	0.060	0.914	-0.402	1.590	-0.118	-0.012	-0.012	0.014	0.017	0.027	0.015	0.009	-0.028
0.055	0.902	-0.392	0.062	0.926	-0.372	1.624	-0.004	-0.071	-0.048	0.001	-0.005	0.063	0.017	0.002	-0.028
0.074	0.933	-0.396	0.062	0.938	-0.341	1.653	-0.042	0.018	-0.028	0.021	-0.041	0.045	0.051	0.006	-0.034
0.086	0.968	-0.357	0.060	0.949	-0.311	1.629	-0.070	0.101	-0.014	0.045	-0.033	0.035	0.087	0.032	-0.014
-0.022	1.041	-0.341	0.061	0.959	-0.276	1.822	-0.359	0.054	-0.122	0.107	-0.052	0.144	0.163	0.046	-0.017
0.151	0.995	-0.361	0.060	0.968	-0.244	1.655	0.070	0.052	0.053	0.053	-0.104	0.029	0.118	0.025	-0.004
0.005	0.999	-0.298	0.060	0.975	-0.214	1.516	-0.342	0.095	-0.092	0.050	-0.071	0.118	0.123	0.086	-0.006
0.117	0.983	-0.302	0.059	0.981	-0.187	1.413	-0.014	0.064	0.021	0.028	-0.102	0.007	0.110	0.081	0.009
0.040	1.034	-0.298	0.058	0.985	-0.164	1.193	-0.101	0.066	-0.054	0.075	-0.121	0.084	0.163	0.085	-0.008
0.036	1.076	-0.254	0.059	0.988	-0.144	1.029	-0.091	-0.053	-0.059	0.114	-0.098	0.089	0.209	0.128	0.004
0.063	1.068	-0.215	0.060	0.990	-0.126	0.929	-0.081	-0.046	-0.033	0.104	-0.077	0.062	0.205	0.168	-0.007
0.051	1.072	-0.242	0.060	0.992	-0.111	0.768	-0.208	0.027	-0.044	0.106	-0.119	0.075	0.211	0.141	0.002
0.043	1.072	-0.250	0.059	0.993	-0.100	0.559	-0.195	0.060	-0.050	0.105	-0.138	0.084	0.216	0.134	0.020
0.070	1.126	-0.262	0.058	0.994	-0.090	0.473	-0.441	0.078	-0.022	0.158	-0.159	0.058	0.274	0.124	0.028
0.120	1.119	-0.235	0.058	0.995	-0.081	0.443	-0.272	0.024	0.028	0.150	-0.140	0.008	0.271	0.154	0.023
0.090	1.181	-0.199	0.058	0.995	-0.075	0.325	-0.105	0.035	-0.002	0.211	-0.111	0.040	0.338	0.191	0.001
0.017	1.219	-0.199	0.056	0.996	-0.070	0.268	0.052	0.068	-0.073	0.249	-0.115	0.115	0.381	0.192	-0.012
-0.095	1.123	-0.258	0.054	0.996	-0.067	0.149	-0.434	0.123	-0.183	0.152	-0.177	0.229	0.288	0.134	-0.028
-0.014	1.088	-0.262	0.054	0.996	-0.067	0.035	-0.454	0.017	-0.102	0.117	-0.181	0.150	0.258	0.132	-0.026
0.005	0.999	-0.294	0.054	0.996	-0.068	-0.088	-0.734	0.020	-0.084	0.029	-0.210	0.134	0.174	0.102	-0.020
0.082	0.968	-0.254	0.056	0.996	-0.071	-0.123	-0.670	-0.037	-0.009	-0.002	-0.168	0.059	0.148	0.143	0.017
0.036	0.980	-0.246	0.058	0.996	-0.073	-0.104	-0.266	-0.066	-0.057	0.010	-0.157	0.107	0.164	0.153	0.025
0.101	0.964	-0.306	0.059	0.996	-0.074	-0.049	-0.858	0.026	0.007	-0.005	-0.215	0.043	0.153	0.096	0.031
0.036	0.991	-0.278	0.061	0.996	-0.071	0.096	-0.814	-0.084	-0.062	0.022	-0.190	0.110	0.185	0.126	0.034
0.043	1.038	-0.313	0.066	0.995	-0.068	0.156	-0.612	-0.195	-0.059	0.068	-0.228	0.104	0.236	0.092	0.039
0.101	1.030	-0.286	0.071	0.995	-0.065	0.123	-0.907	-0.176	-0.006	0.060	-0.204	0.048	0.234	0.122	0.027
0.086	1.026	-0.227	0.076	0.995	-0.060	0.203	-0.889	-0.199	-0.027	0.056	-0.149	0.065	0.235	0.184	0.000
0.086	1.026	-0.227	0.083	0.995	-0.056	0.234	-0.110	-0.352	-0.034	0.057	-0.154	0.067	0.240	0.185	0.000
0.143	1.034	-0.207	0.090	0.995	-0.049	0.282	-0.823	-0.302	0.016	0.065	-0.140	0.011	0.253	0.206	0.000
Avg ODBA	4.847
Vec ODBA	3.175
Avg ELBA	2.108
Avg EPBA	0.622
Speed	ODBA	VeDBA	ELBA	EPBA	StrkSpGn	StrSpGn_L	ISI
9.500	4.847	3.175	2.108	0.622	1.039	0.891	1.823
MeanPeak	0.105980
MeanLong	0.090879
MeanISI	1.823333
