# Supplementary material for: Averaged Propulsive Body Acceleration (APBA) Can Be Calculated from Biologging Tags That Incorporate Gyroscopes and Accelerometers to Estimate Swimming Speed, Hydrodynamic Drag and Energy Expenditure for Steller Sea Lions
Source: PLoS One. 2016 Jun 10;11(6):e0157326. doi: 10.1371/journal.pone.0157326 (PMC4902303; doi:10.1371/journal.pone.0157326)
Supplement: S3 Data — Same components as S2. (ZIP) [file pone.0157326.s003.zip › HazyNov_18/hazy8_2680_4.csv]

rawAx	rawAy	rawAz	gravX	gravY	gravZ	gyrX	gyrY	gyrZ	estAx	estAy	estAz	odbX	odbY	odbZ	spk
-1.022	-0.384	-0.818	-0.849	-0.160	-0.504	-1.170	-0.184	-0.121	-0.286	-0.134	-0.371	0.837	0.034	0.198	-0.189
-0.991	-0.334	-0.704	-0.847	-0.169	-0.503	-1.163	-0.161	-0.164	-0.257	-0.074	-0.258	0.805	0.022	0.087	-0.192
-0.980	-0.280	-0.566	-0.845	-0.179	-0.505	-1.244	-0.345	-0.185	-0.248	-0.010	-0.119	0.793	0.083	0.047	-0.208
-1.026	-0.276	-0.483	-0.839	-0.189	-0.510	-1.194	-0.600	-0.124	-0.300	0.004	-0.031	0.838	0.093	0.128	-0.238
-1.041	-0.346	-0.463	-0.831	-0.197	-0.520	-1.018	-0.869	-0.146	-0.324	-0.057	-0.001	0.853	0.029	0.145	-0.245
-1.041	-0.404	-0.534	-0.819	-0.205	-0.536	-0.883	-1.191	-0.112	-0.336	-0.107	-0.056	0.852	0.024	0.071	-0.144
-0.934	-0.466	-0.625	-0.803	-0.215	-0.555	-0.796	-1.399	0.034	-0.244	-0.159	-0.127	0.743	0.079	0.022	-0.033
-0.480	-0.508	-0.932	-0.783	-0.228	-0.578	-0.680	-1.569	0.256	0.190	-0.189	-0.412	0.289	0.116	0.332	0.105
-0.480	-0.508	-0.932	-0.765	-0.243	-0.596	-0.617	-1.276	0.453	0.172	-0.173	-0.394	0.288	0.110	0.335	0.236
-0.430	-0.342	-1.176	-0.746	-0.259	-0.613	-0.611	-1.232	0.593	0.203	0.010	-0.621	0.237	0.062	0.581	0.356
-0.464	-0.222	-1.271	-0.722	-0.275	-0.635	-0.693	-1.656	0.531	0.144	0.146	-0.694	0.271	0.188	0.678	0.356
-0.280	-0.520	-0.983	-0.704	-0.283	-0.652	-0.192	-1.152	0.313	0.311	-0.144	-0.390	0.086	0.104	0.392	0.367
-0.322	-0.415	-0.881	-0.681	-0.289	-0.673	-0.152	-1.543	0.285	0.245	-0.033	-0.266	0.128	0.007	0.292	0.339
-0.245	-0.454	-0.830	-0.662	-0.296	-0.688	-0.254	-1.211	0.180	0.303	-0.065	-0.199	0.049	0.026	0.242	0.333
-0.318	-0.419	-0.834	-0.641	-0.302	-0.705	-0.248	-1.383	0.212	0.208	-0.023	-0.186	0.122	0.015	0.248	0.294
-0.207	-0.369	-0.826	-0.625	-0.309	-0.717	-0.273	-0.972	0.187	0.304	0.034	-0.166	0.009	0.071	0.242	0.255
-0.326	-0.419	-0.834	-0.617	-0.315	-0.721	-0.183	-0.402	0.206	0.176	-0.011	-0.169	0.128	0.026	0.252	0.204
-0.407	-0.485	-0.810	-0.607	-0.322	-0.727	-0.249	-0.567	0.279	0.084	-0.069	-0.140	0.208	0.034	0.230	0.173
-0.437	-0.570	-0.842	-0.589	-0.334	-0.736	-0.473	-1.026	0.325	0.035	-0.143	-0.162	0.239	0.113	0.263	0.104
-0.395	-0.574	-0.834	-0.569	-0.345	-0.746	-0.521	-1.174	0.297	0.056	-0.134	-0.143	0.196	0.112	0.256	0.069
-0.460	-0.585	-0.747	-0.551	-0.357	-0.755	-0.593	-1.110	0.174	-0.028	-0.134	-0.048	0.261	0.119	0.171	0.072
-0.372	-0.551	-0.708	-0.539	-0.366	-0.759	-0.490	-0.703	0.100	0.048	-0.090	-0.005	0.171	0.078	0.133	0.090
-0.295	-0.462	-0.806	-0.529	-0.369	-0.764	-0.115	-0.572	0.077	0.114	0.002	-0.098	0.093	0.017	0.234	0.083
-0.245	-0.435	-0.790	-0.525	-0.371	-0.766	-0.051	-0.137	0.133	0.160	0.032	-0.081	0.042	0.050	0.219	0.101
-0.368	-0.423	-0.790	-0.529	-0.378	-0.760	-0.243	0.344	0.212	0.040	0.049	-0.086	0.165	0.067	0.221	0.099
-0.318	-0.419	-0.711	-0.523	-0.387	-0.760	-0.311	-0.163	0.402	0.084	0.062	-0.008	0.114	0.075	0.144	0.088
-0.318	-0.524	-0.601	-0.514	-0.398	-0.760	-0.409	-0.352	0.428	0.075	-0.030	0.102	0.113	0.025	0.035	0.064
-0.264	-0.581	-0.617	-0.507	-0.409	-0.758	-0.416	-0.155	0.427	0.122	-0.077	0.084	0.059	0.079	0.053	0.073
-0.326	-0.500	-0.680	-0.511	-0.417	-0.751	-0.261	0.504	0.366	0.064	0.013	0.014	0.118	0.005	0.117	0.081
-0.283	-0.431	-0.727	-0.515	-0.424	-0.745	-0.243	0.422	0.220	0.110	0.089	-0.040	0.075	0.077	0.166	0.084
-0.299	-0.439	-0.782	-0.514	-0.432	-0.741	-0.413	0.101	0.262	0.094	0.090	-0.100	0.090	0.072	0.221	0.080
-0.384	-0.473	-0.810	-0.511	-0.443	-0.737	-0.574	-0.064	0.187	0.006	0.066	-0.131	0.174	0.040	0.250	0.083
-0.283	-0.643	-0.546	-0.513	-0.469	-0.719	-1.786	0.117	-0.046	0.108	-0.078	0.115	0.073	0.127	0.013	0.071
-0.195	-0.620	-0.298	-0.517	-0.495	-0.698	-1.885	0.216	-0.143	0.200	-0.028	0.342	0.017	0.100	0.260	0.053
-0.222	-0.744	-0.298	-0.519	-0.523	-0.676	-1.910	0.223	0.033	0.176	-0.124	0.319	0.009	0.221	0.259	0.051
-0.295	-0.659	-0.388	-0.522	-0.548	-0.654	-1.868	0.158	-0.103	0.106	-0.014	0.207	0.081	0.133	0.167	0.027
-0.322	-0.709	-0.451	-0.532	-0.568	-0.628	-1.722	0.620	-0.187	0.088	-0.044	0.117	0.107	0.181	0.104	0.044
-0.391	-0.798	-0.317	-0.532	-0.590	-0.607	-1.592	0.127	0.077	0.019	-0.111	0.231	0.174	0.268	0.237	0.051
-0.164	-0.902	-0.298	-0.535	-0.613	-0.582	-1.721	0.419	0.116	0.249	-0.192	0.224	0.055	0.370	0.255	0.027
-0.207	-0.906	-0.211	-0.533	-0.637	-0.557	-1.797	0.167	0.224	0.205	-0.172	0.286	0.015	0.372	0.341	0.035
-0.457	-1.010	-0.302	-0.537	-0.658	-0.528	-1.706	0.556	0.182	-0.042	-0.255	0.166	0.233	0.474	0.249	0.019
-0.295	-0.871	-0.353	-0.537	-0.676	-0.504	-1.435	0.402	0.215	0.121	-0.097	0.091	0.069	0.332	0.197	-0.021
-0.510	-1.045	-0.258	-0.540	-0.691	-0.480	-1.263	0.517	0.201	-0.093	-0.256	0.162	0.283	0.504	0.290	-0.023
-0.391	-1.030	-0.215	-0.532	-0.710	-0.461	-1.504	-0.224	0.330	0.019	-0.221	0.185	0.161	0.486	0.333	-0.025
-0.210	-1.065	-0.073	-0.530	-0.727	-0.436	-1.392	0.339	0.317	0.197	-0.239	0.303	0.023	0.518	0.474	-0.030
-0.441	-1.061	-0.160	-0.525	-0.741	-0.418	-1.073	0.185	0.395	-0.038	-0.221	0.197	0.206	0.512	0.387	0.017
-0.295	-0.972	-0.223	-0.520	-0.752	-0.406	-0.895	-0.206	0.228	0.102	-0.121	0.122	0.057	0.421	0.322	0.046
-0.249	-0.972	-0.235	-0.513	-0.765	-0.390	-0.988	0.056	0.442	0.142	-0.108	0.094	0.009	0.418	0.309	0.021
-0.249	-0.972	-0.235	-0.508	-0.776	-0.375	-0.946	0.005	0.280	0.137	-0.097	0.079	0.007	0.416	0.307	0.055
-0.399	-1.084	-0.207	-0.505	-0.785	-0.359	-0.891	0.155	0.223	-0.016	-0.200	0.090	0.155	0.525	0.333	0.040
-0.310	-1.057	-0.282	-0.505	-0.793	-0.341	-0.924	0.311	0.071	0.073	-0.165	-0.003	0.065	0.496	0.258	0.034
-0.476	-1.041	-0.471	-0.501	-0.802	-0.324	-1.064	0.011	0.238	-0.097	-0.139	-0.209	0.228	0.479	0.068	0.012
-0.395	-1.095	-0.491	-0.500	-0.811	-0.304	-1.087	0.334	0.151	-0.018	-0.185	-0.249	0.146	0.532	0.047	0.022
-0.437	-1.068	-0.361	-0.498	-0.817	-0.289	-0.914	-0.004	0.070	-0.062	-0.151	-0.134	0.185	0.503	0.177	0.016
-0.387	-0.972	-0.278	-0.494	-0.823	-0.279	-0.797	-0.371	0.111	-0.016	-0.049	-0.061	0.132	0.404	0.258	0.001
-0.310	-0.999	-0.152	-0.495	-0.826	-0.268	-0.713	-0.084	-0.152	0.062	-0.073	0.054	0.052	0.430	0.384	-0.017
-0.460	-1.061	-0.144	-0.497	-0.828	-0.260	-0.776	-0.524	-0.265	-0.087	-0.132	0.053	0.199	0.489	0.391	0.007
-0.426	-1.088	-0.278	-0.494	-0.831	-0.256	-0.777	-0.932	-0.172	-0.055	-0.157	-0.085	0.162	0.514	0.256	0.078
-0.295	-1.080	-0.325	-0.489	-0.833	-0.258	-0.641	-1.291	-0.115	0.071	-0.146	-0.130	0.029	0.504	0.208	0.160
-0.033	-1.041	-0.380	-0.483	-0.836	-0.261	-0.582	-1.194	-0.115	0.326	-0.105	-0.183	0.236	0.463	0.151	0.261
0.036	-1.065	-0.479	-0.475	-0.840	-0.262	-0.614	-1.185	0.051	0.387	-0.124	-0.280	0.309	0.483	0.052	0.361
0.005	-1.061	-0.459	-0.464	-0.845	-0.266	-0.584	-1.321	0.126	0.346	-0.114	-0.258	0.280	0.475	0.071	0.464
0.090	-1.010	-0.483	-0.454	-0.849	-0.272	-0.484	-1.531	0.032	0.420	-0.061	-0.275	0.367	0.422	0.047	0.496
0.259	-0.929	-0.455	-0.450	-0.852	-0.268	-0.548	-0.500	-0.068	0.586	0.024	-0.252	0.539	0.338	0.074	0.547
0.159	-0.964	-0.467	-0.438	-0.857	-0.273	-0.606	-1.612	0.127	0.473	-0.006	-0.259	0.443	0.369	0.063	0.587
0.382	-0.960	-0.428	-0.429	-0.861	-0.274	-0.311	-0.705	0.158	0.687	0.002	-0.219	0.670	0.362	0.102	0.600
0.317	-0.983	-0.329	-0.420	-0.864	-0.277	-0.239	-0.733	0.154	0.613	-0.018	-0.118	0.608	0.381	0.201	0.554
0.305	-0.960	-0.195	-0.418	-0.864	-0.280	0.087	-0.191	-0.023	0.599	0.006	0.018	0.600	0.354	0.335	0.498
0.097	-0.898	-0.321	-0.414	-0.864	-0.287	0.216	-0.414	-0.012	0.388	0.067	-0.101	0.395	0.287	0.209	0.389
-0.010	-1.014	-0.215	-0.407	-0.864	-0.296	0.167	-0.728	0.134	0.273	-0.048	0.014	0.290	0.398	0.314	0.286
-0.057	-1.146	-0.105	-0.401	-0.865	-0.301	0.168	-0.349	0.146	0.221	-0.178	0.129	0.246	0.524	0.423	0.220
-0.153	-1.041	-0.179	-0.397	-0.864	-0.310	0.449	-0.260	0.093	0.120	-0.075	0.064	0.152	0.414	0.348	0.166
0.028	-1.014	-0.093	-0.387	-0.863	-0.326	0.461	-1.062	0.142	0.291	-0.049	0.166	0.335	0.382	0.434	0.143
-0.064	-1.068	-0.097	-0.382	-0.861	-0.335	0.392	-0.355	0.058	0.194	-0.104	0.171	0.243	0.431	0.431	0.119
0.024	-1.080	0.065	-0.368	-0.862	-0.348	0.313	-1.215	0.268	0.268	-0.115	0.346	0.331	0.438	0.594	0.108
-0.133	-0.960	-0.128	-0.363	-0.861	-0.356	0.393	-0.272	0.165	0.105	0.004	0.161	0.172	0.314	0.402	0.051
-0.133	-0.960	-0.128	-0.355	-0.861	-0.365	0.355	-0.417	0.239	0.098	0.003	0.169	0.170	0.309	0.404	0.004
-0.253	-1.026	-0.160	-0.350	-0.859	-0.373	0.502	-0.083	0.237	-0.026	-0.064	0.146	0.048	0.370	0.374	-0.060
-0.233	-1.022	-0.022	-0.344	-0.857	-0.383	0.522	-0.299	0.238	-0.014	-0.062	0.295	0.065	0.362	0.514	-0.080
-0.357	-1.057	-0.152	-0.336	-0.856	-0.393	0.398	-0.460	0.269	-0.145	-0.097	0.174	0.062	0.392	0.385	-0.100
-0.145	-1.126	-0.002	-0.329	-0.855	-0.400	0.469	-0.131	0.312	0.060	-0.168	0.331	0.146	0.457	0.537	-0.088
-0.164	-1.041	-0.034	-0.324	-0.855	-0.406	0.450	0.144	0.336	0.036	-0.083	0.305	0.123	0.367	0.506	-0.087
-0.091	-1.014	-0.006	-0.323	-0.854	-0.408	0.405	0.517	0.268	0.109	-0.057	0.336	0.192	0.335	0.535	-0.050
-0.199	-1.072	-0.045	-0.315	-0.852	-0.419	0.623	-0.138	0.338	-0.006	-0.117	0.307	0.082	0.388	0.496	-0.106
-0.103	-0.999	-0.089	-0.317	-0.849	-0.423	0.506	0.582	0.143	0.092	-0.046	0.268	0.173	0.310	0.453	-0.062
-0.487	-1.061	-0.235	-0.298	-0.847	-0.440	0.586	-1.391	0.446	-0.312	-0.110	0.140	0.216	0.366	0.307	-0.093
0.109	-0.960	-0.030	-0.303	-0.843	-0.444	0.507	0.750	0.038	0.288	-0.013	0.348	0.376	0.259	0.512	-0.105
-0.307	-0.941	-0.254	-0.303	-0.839	-0.453	0.631	0.094	0.075	-0.128	0.002	0.134	0.044	0.234	0.287	-0.114
-0.268	-0.999	-0.144	-0.299	-0.834	-0.463	0.579	-0.218	0.081	-0.094	-0.060	0.255	0.010	0.287	0.397	-0.080
-0.110	-1.084	-0.085	-0.298	-0.831	-0.470	0.482	0.023	0.066	0.061	-0.148	0.321	0.145	0.366	0.457	-0.107
-0.291	-1.053	-0.290	-0.290	-0.827	-0.482	0.567	-0.599	0.112	-0.128	-0.122	0.129	0.041	0.330	0.252	-0.084
-0.080	-0.968	-0.219	-0.294	-0.820	-0.491	0.757	0.432	-0.041	0.087	-0.043	0.209	0.168	0.241	0.323	-0.084
-0.149	-1.010	-0.246	-0.296	-0.812	-0.503	0.823	0.180	-0.036	0.019	-0.094	0.193	0.096	0.279	0.295	-0.119
-0.249	-1.088	-0.175	-0.292	-0.808	-0.512	0.553	-0.268	0.078	-0.085	-0.176	0.274	0.007	0.352	0.366	-0.077
-0.345	-1.068	-0.274	-0.293	-0.801	-0.521	0.674	0.143	0.052	-0.181	-0.162	0.184	0.107	0.329	0.267	-0.084
-0.041	-0.964	-0.313	-0.284	-0.795	-0.536	0.721	-0.610	0.137	0.114	-0.064	0.159	0.193	0.222	0.227	-0.119
-0.107	-0.937	-0.254	-0.288	-0.788	-0.545	0.748	0.386	-0.042	0.052	-0.045	0.227	0.122	0.191	0.284	-0.100
-0.326	-1.018	-0.274	-0.295	-0.781	-0.550	0.645	0.635	-0.005	-0.160	-0.132	0.213	0.102	0.270	0.264	-0.046
-0.130	-1.057	-0.187	-0.291	-0.775	-0.561	0.714	-0.175	0.080	0.032	-0.177	0.311	0.089	0.306	0.350	-0.061
-0.057	-0.976	-0.325	-0.297	-0.765	-0.571	0.849	0.489	-0.034	0.111	-0.105	0.182	0.158	0.222	0.211	-0.069
-0.145	-0.894	-0.380	-0.298	-0.756	-0.583	0.877	0.158	0.027	0.023	-0.033	0.139	0.065	0.138	0.154	-0.034
-0.168	-0.964	-0.325	-0.297	-0.749	-0.592	0.669	0.057	0.064	-0.001	-0.109	0.203	0.038	0.205	0.209	-0.022
-0.103	-0.991	-0.239	-0.295	-0.740	-0.604	0.851	-0.159	-0.004	0.062	-0.145	0.302	0.099	0.229	0.296	-0.035
-0.137	-0.929	-0.440	-0.292	-0.730	-0.618	0.887	-0.152	0.013	0.025	-0.094	0.115	0.060	0.165	0.095	-0.045
-0.137	-0.929	-0.440	-0.291	-0.721	-0.629	0.818	-0.026	0.051	0.024	-0.103	0.126	0.056	0.163	0.096	-0.045
-0.207	-0.867	-0.471	-0.291	-0.712	-0.639	0.751	0.027	0.018	-0.046	-0.050	0.105	0.018	0.099	0.064	-0.032
-0.157	-0.949	-0.380	-0.288	-0.703	-0.651	0.785	-0.126	0.048	0.002	-0.140	0.207	0.028	0.178	0.155	-0.033
-0.060	-0.964	-0.388	-0.291	-0.690	-0.663	1.013	0.250	0.009	0.101	-0.168	0.211	0.122	0.192	0.146	-0.026
-0.133	-0.922	-0.475	-0.290	-0.679	-0.675	0.944	0.055	0.038	0.027	-0.137	0.136	0.047	0.148	0.058	-0.013
-0.118	-0.837	-0.558	-0.287	-0.669	-0.685	0.757	-0.159	0.044	0.039	-0.061	0.064	0.061	0.060	0.028	0.005
-0.137	-0.860	-0.538	-0.289	-0.659	-0.694	0.776	0.169	-0.002	0.022	-0.095	0.093	0.040	0.081	0.011	0.010
-0.095	-0.898	-0.507	-0.293	-0.646	-0.705	0.962	0.295	-0.061	0.069	-0.146	0.135	0.081	0.118	0.019	-0.002
-0.060	-0.887	-0.487	-0.303	-0.634	-0.711	0.901	0.681	-0.069	0.113	-0.147	0.161	0.115	0.105	0.037	-0.002
-0.233	-0.864	-0.597	-0.297	-0.622	-0.724	0.853	-0.443	-0.018	-0.066	-0.135	0.064	0.058	0.080	0.074	-0.009
-0.126	-0.809	-0.617	-0.294	-0.610	-0.736	0.849	-0.197	-0.015	0.038	-0.093	0.055	0.048	0.024	0.095	0.007
-0.153	-0.817	-0.538	-0.286	-0.596	-0.750	1.017	-0.421	0.069	0.004	-0.115	0.148	0.021	0.031	0.017	-0.012
0.009	-0.860	-0.507	-0.293	-0.584	-0.757	0.914	0.468	-0.026	0.172	-0.170	0.188	0.182	0.071	0.014	0.015
-0.180	-0.825	-0.637	-0.288	-0.572	-0.768	0.830	-0.299	0.016	-0.021	-0.147	0.069	0.008	0.035	0.117	-0.001
-0.099	-0.755	-0.680	-0.295	-0.558	-0.776	0.892	0.439	-0.083	0.067	-0.091	0.033	0.071	0.035	0.161	0.020
-0.218	-0.705	-0.668	-0.299	-0.542	-0.786	1.063	0.246	-0.050	-0.049	-0.057	0.054	0.050	0.086	0.149	-0.021
-0.064	-0.713	-0.605	-0.307	-0.526	-0.793	1.003	0.446	-0.140	0.113	-0.081	0.125	0.102	0.078	0.086	-0.012
-0.249	-0.821	-0.613	-0.304	-0.513	-0.803	0.835	-0.210	-0.019	-0.075	-0.202	0.127	0.084	0.029	0.095	-0.031
-0.126	-0.790	-0.605	-0.307	-0.500	-0.810	0.848	0.195	-0.087	0.052	-0.184	0.142	0.038	0.003	0.088	0.003
-0.210	-0.744	-0.731	-0.306	-0.482	-0.821	1.123	-0.096	-0.062	-0.034	-0.155	0.027	0.047	0.050	0.214	-0.003
-0.053	-0.632	-0.715	-0.313	-0.463	-0.829	1.132	0.434	-0.106	0.131	-0.062	0.051	0.110	0.163	0.199	0.020
-0.118	-0.674	-0.676	-0.319	-0.449	-0.835	0.918	0.324	-0.022	0.070	-0.119	0.096	0.044	0.121	0.159	0.033
-0.118	-0.690	-0.589	-0.319	-0.434	-0.842	0.904	0.038	-0.051	0.071	-0.149	0.190	0.043	0.106	0.072	0.026
-0.045	-0.728	-0.589	-0.323	-0.414	-0.851	1.240	0.194	-0.096	0.148	-0.208	0.199	0.115	0.067	0.072	0.027
-0.276	-0.663	-0.775	-0.329	-0.394	-0.859	1.190	0.312	-0.110	-0.077	-0.163	0.021	0.117	0.132	0.257	0.042
-0.072	-0.574	-0.782	-0.330	-0.373	-0.867	1.213	0.080	-0.046	0.128	-0.094	0.022	0.086	0.221	0.265	0.056
-0.095	-0.554	-0.838	-0.334	-0.356	-0.873	1.056	0.279	0.046	0.109	-0.093	-0.027	0.063	0.241	0.320	0.056
-0.103	-0.535	-0.723	-0.342	-0.339	-0.877	1.004	0.515	0.003	0.109	-0.090	0.090	0.054	0.260	0.206	0.082
-0.103	-0.535	-0.723	-0.341	-0.322	-0.883	1.049	-0.009	0.076	0.108	-0.107	0.097	0.053	0.259	0.205	0.073
-0.122	-0.562	-0.727	-0.348	-0.299	-0.889	1.324	0.404	-0.073	0.096	-0.157	0.099	0.033	0.231	0.207	0.078
-0.168	-0.531	-0.845	-0.360	-0.275	-0.892	1.353	0.671	-0.106	0.061	-0.150	-0.016	0.013	0.261	0.323	0.082
-0.091	-0.462	-0.842	-0.368	-0.257	-0.894	1.050	0.514	0.003	0.147	-0.099	-0.011	0.063	0.329	0.318	0.064
-0.164	-0.435	-0.865	-0.378	-0.239	-0.894	0.992	0.569	-0.057	0.083	-0.089	-0.034	0.011	0.355	0.341	0.067
-0.291	-0.365	-0.897	-0.376	-0.227	-0.899	0.730	-0.110	0.026	-0.046	-0.032	-0.061	0.140	0.423	0.370	0.063
-0.149	-0.373	-0.759	-0.382	-0.213	-0.899	0.751	0.366	-0.058	0.103	-0.053	0.078	0.003	0.414	0.230	0.065
-0.195	-0.392	-0.814	-0.382	-0.199	-0.902	0.780	-0.006	-0.058	0.056	-0.086	0.026	0.043	0.392	0.283	0.052
-0.045	-0.381	-0.696	-0.390	-0.183	-0.902	0.836	0.456	-0.208	0.214	-0.091	0.144	0.105	0.402	0.164	0.077
-0.195	-0.431	-0.719	-0.395	-0.172	-0.903	0.642	0.243	-0.111	0.069	-0.153	0.121	0.046	0.350	0.186	0.071
-0.110	-0.415	-0.696	-0.404	-0.162	-0.900	0.536	0.556	-0.127	0.163	-0.147	0.142	0.037	0.363	0.160	0.080
-0.210	-0.377	-0.755	-0.413	-0.157	-0.897	0.299	0.504	-0.084	0.072	-0.113	0.080	0.064	0.399	0.217	0.074
-0.168	-0.292	-0.786	-0.413	-0.153	-0.898	0.247	0.023	-0.011	0.114	-0.032	0.049	0.021	0.482	0.246	0.059
-0.153	-0.299	-0.818	-0.417	-0.147	-0.897	0.342	0.231	0.007	0.133	-0.046	0.016	0.007	0.473	0.276	0.054
-0.310	-0.315	-0.735	-0.423	-0.143	-0.895	0.251	0.325	-0.023	-0.019	-0.065	0.097	0.165	0.455	0.191	0.066
-0.137	-0.342	-0.621	-0.426	-0.147	-0.893	-0.101	0.213	0.152	0.157	-0.088	0.209	0.009	0.426	0.075	0.050
-0.126	-0.419	-0.644	-0.434	-0.155	-0.887	-0.361	0.534	0.077	0.177	-0.158	0.180	0.020	0.348	0.097	0.042
-0.245	-0.369	-0.672	-0.436	-0.166	-0.885	-0.497	0.124	0.133	0.059	-0.097	0.150	0.100	0.396	0.123	0.059
-0.210	-0.280	-0.755	-0.451	-0.176	-0.875	-0.555	0.887	0.034	0.109	0.003	0.058	0.066	0.483	0.204	0.063
-0.283	-0.288	-0.790	-0.459	-0.185	-0.869	-0.495	0.495	0.042	0.044	0.005	0.016	0.142	0.473	0.238	0.025
-0.230	-0.307	-0.778	-0.469	-0.198	-0.861	-0.643	0.602	0.068	0.107	-0.003	0.020	0.089	0.452	0.225	0.047
-0.430	-0.334	-0.763	-0.474	-0.216	-0.854	-0.985	0.333	0.136	-0.088	-0.011	0.028	0.290	0.423	0.207	0.026
-0.172	-0.361	-0.652	-0.479	-0.236	-0.845	-1.073	0.394	0.152	0.176	-0.018	0.130	0.032	0.395	0.095	0.037
-0.353	-0.365	-0.711	-0.481	-0.258	-0.838	-1.177	0.193	0.190	-0.003	0.000	0.063	0.212	0.391	0.151	0.020
-0.245	-0.419	-0.739	-0.482	-0.279	-0.831	-1.123	0.103	0.136	0.105	-0.033	0.029	0.105	0.337	0.175	0.053
-0.345	-0.357	-0.763	-0.487	-0.301	-0.820	-1.271	0.350	0.094	0.010	0.051	-0.006	0.205	0.399	0.197	0.028
-0.260	-0.384	-0.700	-0.491	-0.323	-0.809	-1.275	0.323	0.105	0.098	0.046	0.046	0.120	0.370	0.133	0.028
-0.353	-0.516	-0.672	-0.498	-0.349	-0.794	-1.457	0.536	0.149	0.013	-0.060	0.059	0.211	0.238	0.105	0.036
-0.364	-0.605	-0.637	-0.499	-0.375	-0.781	-1.479	0.148	0.177	0.003	-0.123	0.082	0.221	0.148	0.069	0.078
-0.241	-0.609	-0.743	-0.499	-0.398	-0.770	-1.321	0.096	0.161	0.125	-0.104	-0.036	0.096	0.144	0.174	0.078
-0.153	-0.551	-0.751	-0.505	-0.418	-0.755	-1.241	0.511	0.126	0.219	-0.025	-0.059	0.008	0.201	0.180	0.080
-0.357	-0.566	-0.853	-0.505	-0.438	-0.744	-1.194	0.128	0.121	0.016	-0.021	-0.173	0.211	0.185	0.281	0.063
-0.430	-0.612	-0.814	-0.511	-0.457	-0.728	-1.179	0.547	0.199	-0.051	-0.047	-0.149	0.284	0.139	0.240	0.041
-0.564	-0.605	-0.826	-0.512	-0.478	-0.714	-1.342	0.167	0.132	-0.185	-0.018	-0.175	0.418	0.146	0.249	-0.013
-0.457	-0.705	-0.905	-0.514	-0.499	-0.698	-1.433	0.220	0.028	-0.075	-0.098	-0.270	0.310	0.046	0.325	-0.012
-0.510	-0.852	-0.834	-0.513	-0.516	-0.686	-1.187	-0.058	-0.042	-0.130	-0.228	-0.211	0.365	0.101	0.251	-0.033
-0.314	-0.898	-0.613	-0.525	-0.531	-0.665	-1.181	0.788	-0.139	0.077	-0.259	-0.011	0.171	0.147	0.029	-0.030
-0.507	-0.937	-0.609	-0.524	-0.545	-0.654	-1.027	-0.079	-0.077	-0.116	-0.283	-0.018	0.364	0.187	0.023	-0.063
-0.480	-0.929	-0.550	-0.519	-0.557	-0.648	-0.890	-0.376	-0.028	-0.094	-0.263	0.035	0.339	0.180	0.038	-0.039
-0.514	-0.972	-0.554	-0.506	-0.571	-0.647	-0.946	-0.982	0.036	-0.142	-0.292	0.030	0.375	0.222	0.035	0.023
-0.333	-0.902	-0.731	-0.488	-0.582	-0.651	-0.778	-1.313	0.064	0.020	-0.211	-0.144	0.195	0.153	0.141	0.129
-0.007	-0.779	-0.834	-0.471	-0.592	-0.654	-0.727	-1.162	0.023	0.330	-0.077	-0.243	0.132	0.029	0.242	0.249
0.070	-0.821	-0.802	-0.456	-0.604	-0.654	-0.691	-0.824	0.190	0.392	-0.108	-0.212	0.207	0.072	0.209	0.383
0.132	-0.794	-0.901	-0.437	-0.618	-0.654	-0.814	-1.064	0.315	0.435	-0.067	-0.310	0.267	0.044	0.306	0.481
0.155	-0.798	-0.948	-0.420	-0.631	-0.652	-0.800	-0.862	0.281	0.441	-0.057	-0.359	0.290	0.048	0.352	0.515
0.201	-0.833	-0.968	-0.401	-0.642	-0.653	-0.774	-1.201	0.086	0.469	-0.080	-0.378	0.334	0.083	0.371	0.561
0.220	-0.736	-0.940	-0.388	-0.652	-0.652	-0.673	-0.854	0.065	0.474	0.026	-0.351	0.354	0.012	0.341	0.568
0.367	-0.728	-0.901	-0.373	-0.661	-0.651	-0.665	-0.853	0.089	0.606	0.043	-0.313	0.499	0.020	0.300	0.537
0.278	-0.802	-0.775	-0.373	-0.670	-0.642	-0.542	0.233	0.104	0.517	-0.022	-0.195	0.410	0.054	0.173	0.512
0.093	-0.844	-0.802	-0.360	-0.677	-0.642	-0.371	-0.577	0.266	0.320	-0.057	-0.223	0.225	0.097	0.199	0.445
0.193	-0.848	-0.735	-0.355	-0.682	-0.639	-0.243	-0.040	0.218	0.415	-0.056	-0.158	0.326	0.101	0.130	0.372
-0.030	-0.860	-0.743	-0.339	-0.687	-0.643	-0.218	-0.934	0.244	0.176	-0.063	-0.163	0.102	0.113	0.137	0.313
0.140	-0.860	-0.554	-0.330	-0.691	-0.643	-0.177	-0.374	0.187	0.336	-0.059	0.027	0.271	0.113	0.053	0.288
0.113	-1.045	-0.510	-0.315	-0.696	-0.645	-0.160	-0.797	0.245	0.294	-0.240	0.073	0.242	0.299	0.098	0.241
0.113	-1.045	-0.510	-0.309	-0.696	-0.648	0.106	-0.265	0.103	0.288	-0.239	0.075	0.242	0.299	0.098	0.214
0.082	-0.925	-0.499	-0.304	-0.698	-0.649	-0.019	-0.176	0.140	0.252	-0.118	0.088	0.210	0.180	0.111	0.154
-0.026	-0.983	-0.471	-0.293	-0.699	-0.652	0.028	-0.557	0.173	0.134	-0.175	0.119	0.102	0.238	0.139	0.119
-0.149	-0.987	-0.585	-0.283	-0.699	-0.657	0.204	-0.521	0.238	-0.000	-0.179	0.010	0.021	0.243	0.027	0.034
-0.045	-0.825	-0.534	-0.281	-0.698	-0.658	0.144	0.090	0.175	0.101	-0.017	0.062	0.081	0.081	0.078	-0.036
-0.337	-0.821	-0.601	-0.273	-0.694	-0.666	0.423	-0.426	0.190	-0.199	-0.018	0.004	0.211	0.077	0.013	-0.066
-0.233	-0.910	-0.443	-0.270	-0.690	-0.672	0.453	-0.010	0.160	-0.098	-0.112	0.167	0.108	0.167	0.171	-0.077
-0.168	-0.871	-0.522	-0.264	-0.688	-0.676	0.222	-0.309	0.149	-0.038	-0.075	0.093	0.043	0.129	0.093	-0.100
-0.130	-0.821	-0.455	-0.258	-0.686	-0.681	0.255	-0.319	0.108	-0.006	-0.027	0.165	0.006	0.080	0.161	-0.068
-0.083	-0.840	-0.392	-0.254	-0.680	-0.687	0.472	-0.127	0.076	0.037	-0.052	0.235	0.041	0.099	0.225	-0.045
-0.064	-0.976	-0.404	-0.255	-0.675	-0.693	0.477	0.046	-0.001	0.057	-0.194	0.229	0.059	0.234	0.214	-0.021
-0.087	-0.833	-0.459	-0.252	-0.672	-0.697	0.279	-0.112	0.058	0.031	-0.054	0.178	0.034	0.092	0.159	-0.039
-0.007	-0.724	-0.467	-0.262	-0.667	-0.697	0.349	0.706	-0.075	0.122	0.050	0.171	0.115	0.016	0.153	-0.037
-0.276	-0.856	-0.585	-0.265	-0.661	-0.702	0.446	0.184	-0.033	-0.144	-0.088	0.058	0.154	0.116	0.035	-0.044
-0.114	-0.891	-0.483	-0.274	-0.656	-0.703	0.405	0.604	-0.051	0.026	-0.128	0.162	0.007	0.151	0.139	-0.068
-0.176	-0.840	-0.550	-0.281	-0.649	-0.707	0.515	0.500	-0.070	-0.029	-0.085	0.100	0.055	0.102	0.072	-0.079
-0.280	-0.790	-0.577	-0.277	-0.643	-0.714	0.465	-0.337	0.004	-0.138	-0.042	0.080	0.159	0.052	0.046	-0.057
-0.114	-0.798	-0.605	-0.273	-0.635	-0.722	0.554	-0.234	-0.057	0.024	-0.057	0.061	0.006	0.060	0.019	-0.061
-0.141	-0.813	-0.550	-0.274	-0.628	-0.728	0.498	-0.035	-0.097	-0.003	-0.080	0.123	0.021	0.076	0.074	-0.037
-0.164	-0.829	-0.589	-0.282	-0.618	-0.734	0.670	0.487	-0.138	-0.018	-0.105	0.089	0.045	0.091	0.035	0.000
-0.072	-0.806	-0.664	-0.280	-0.608	-0.743	0.707	-0.152	-0.034	0.071	-0.092	0.024	0.047	0.068	0.039	0.006
-0.080	-0.809	-0.648	-0.272	-0.600	-0.752	0.607	-0.442	0.042	0.055	-0.105	0.050	0.040	0.072	0.022	-0.008
-0.064	-0.852	-0.609	-0.271	-0.592	-0.759	0.558	-0.056	-0.036	0.068	-0.155	0.096	0.054	0.116	0.018	-0.001
-0.199	-0.864	-0.550	-0.273	-0.581	-0.767	0.767	0.100	-0.074	-0.064	-0.178	0.163	0.081	0.127	0.077	0.013
-0.149	-0.786	-0.704	-0.279	-0.570	-0.773	0.720	0.402	-0.019	-0.009	-0.112	0.016	0.031	0.050	0.077	-0.007
0.013	-0.686	-0.676	-0.284	-0.560	-0.778	0.666	0.305	-0.027	0.157	-0.022	0.049	0.130	0.050	0.049	-0.027
-0.176	-0.736	-0.633	-0.282	-0.552	-0.785	0.592	-0.072	0.018	-0.034	-0.081	0.099	0.058	0.001	0.005	-0.014
-0.164	-0.802	-0.613	-0.275	-0.539	-0.796	0.846	-0.377	0.022	-0.029	-0.159	0.129	0.048	0.067	0.014	-0.006
-0.164	-0.802	-0.613	-0.298	-0.527	-0.796	0.812	1.345	-0.108	-0.007	-0.171	0.130	0.048	0.068	0.014	-0.046
-0.137	-0.670	-0.767	-0.298	-0.518	-0.802	0.606	0.070	0.063	0.020	-0.049	-0.018	0.022	0.063	0.140	-0.030
-0.230	-0.786	-0.755	-0.293	-0.507	-0.811	0.736	-0.223	0.072	-0.077	-0.176	0.002	0.114	0.053	0.127	-0.002
-0.072	-0.775	-0.589	-0.296	-0.493	-0.818	0.908	0.259	0.030	0.084	-0.178	0.175	0.044	0.042	0.038	0.020
-0.057	-0.744	-0.711	-0.297	-0.479	-0.826	0.958	0.088	-0.002	0.100	-0.162	0.062	0.059	0.011	0.085	0.023
-0.091	-0.632	-0.786	-0.294	-0.467	-0.834	0.779	-0.121	0.101	0.062	-0.062	-0.005	0.023	0.102	0.159	0.044
-0.068	-0.647	-0.672	-0.293	-0.453	-0.842	0.868	0.002	0.004	0.084	-0.091	0.116	0.046	0.086	0.045	0.053
-0.060	-0.667	-0.629	-0.296	-0.438	-0.849	0.963	0.308	0.152	0.095	-0.125	0.166	0.053	0.066	0.002	0.012
-0.041	-0.636	-0.648	-0.308	-0.423	-0.852	0.985	0.758	0.097	0.126	-0.109	0.150	0.071	0.096	0.022	0.008
-0.280	-0.612	-0.711	-0.306	-0.409	-0.860	0.917	-0.000	0.152	-0.114	-0.100	0.094	0.168	0.119	0.086	-0.013
-0.091	-0.632	-0.692	-0.317	-0.394	-0.862	0.881	0.630	-0.067	0.085	-0.134	0.117	0.020	0.100	0.067	-0.035
-0.233	-0.605	-0.763	-0.323	-0.382	-0.866	0.724	0.322	-0.046	-0.051	-0.120	0.049	0.123	0.127	0.139	-0.017
-0.207	-0.612	-0.664	-0.318	-0.373	-0.872	0.602	-0.269	0.036	-0.029	-0.137	0.154	0.096	0.120	0.041	0.035
0.020	-0.500	-0.727	-0.321	-0.361	-0.876	0.678	0.205	-0.042	0.201	-0.036	0.094	0.131	0.232	0.105	0.017
-0.007	-0.384	-0.676	-0.336	-0.348	-0.875	0.732	0.838	-0.186	0.189	0.066	0.145	0.103	0.348	0.055	0.021
-0.241	-0.439	-0.771	-0.343	-0.337	-0.877	0.612	0.375	-0.017	-0.039	0.002	0.052	0.132	0.295	0.151	0.038
-0.183	-0.454	-0.641	-0.347	-0.330	-0.878	0.465	0.265	-0.021	0.023	-0.022	0.183	0.075	0.281	0.023	0.001
-0.168	-0.469	-0.751	-0.341	-0.324	-0.882	0.378	-0.280	0.096	0.033	-0.042	0.077	0.060	0.267	0.135	-0.002
-0.222	-0.427	-0.782	-0.346	-0.321	-0.882	0.216	0.318	0.003	-0.016	-0.003	0.044	0.114	0.311	0.169	0.023
-0.037	-0.408	-0.660	-0.356	-0.322	-0.877	-0.073	0.566	-0.014	0.178	0.018	0.162	0.071	0.332	0.048	0.024
-0.114	-0.493	-0.763	-0.351	-0.328	-0.877	-0.219	-0.204	0.086	0.097	-0.062	0.060	0.007	0.249	0.153	0.031
-0.222	-0.485	-0.715	-0.363	-0.336	-0.869	-0.464	0.681	-0.075	0.001	-0.046	0.099	0.115	0.258	0.108	0.065
-0.110	-0.485	-0.613	-0.364	-0.345	-0.865	-0.552	0.041	-0.070	0.114	-0.036	0.197	0.004	0.261	0.009	0.036
-0.018	-0.535	-0.648	-0.369	-0.356	-0.859	-0.567	0.339	0.050	0.211	-0.075	0.155	0.087	0.214	0.047	0.006
-0.233	-0.493	-0.700	-0.369	-0.371	-0.852	-0.742	0.101	0.134	-0.004	-0.019	0.098	0.129	0.260	0.101	0.031
-0.276	-0.477	-0.648	-0.375	-0.385	-0.843	-0.779	0.402	0.058	-0.040	0.011	0.140	0.172	0.278	0.052	0.036
-0.072	-0.578	-0.605	-0.376	-0.403	-0.834	-0.988	0.141	0.136	0.164	-0.071	0.174	0.033	0.180	0.011	0.021
-0.137	-0.597	-0.680	-0.382	-0.415	-0.826	-0.665	0.431	0.065	0.105	-0.078	0.090	0.034	0.164	0.088	0.040
-0.137	-0.597	-0.680	-0.377	-0.434	-0.818	-0.996	-0.163	0.271	0.100	-0.059	0.083	0.034	0.167	0.090	0.039
-0.130	-0.543	-0.605	-0.386	-0.453	-0.804	-1.048	0.667	0.124	0.117	0.014	0.144	0.027	0.224	0.017	0.017
-0.295	-0.667	-0.605	-0.386	-0.473	-0.792	-1.101	0.116	0.169	-0.049	-0.090	0.132	0.194	0.104	0.020	-0.004
-0.176	-0.624	-0.467	-0.393	-0.490	-0.778	-1.027	0.546	0.089	0.078	-0.030	0.256	0.076	0.150	0.115	-0.052
-0.257	-0.524	-0.589	-0.398	-0.510	-0.763	-1.177	0.431	0.168	0.002	0.090	0.118	0.158	0.254	0.009	-0.072
-0.403	-0.667	-0.577	-0.393	-0.528	-0.752	-1.134	-0.255	0.098	-0.149	-0.035	0.120	0.305	0.114	0.001	-0.037
-0.272	-0.686	-0.644	-0.385	-0.547	-0.744	-1.133	-0.497	0.086	-0.027	-0.036	0.044	0.174	0.098	0.068	-0.029
-0.114	-0.667	-0.574	-0.384	-0.564	-0.731	-1.093	0.130	0.153	0.130	0.002	0.102	0.017	0.121	0.001	0.030
-0.195	-0.724	-0.605	-0.380	-0.581	-0.720	-1.059	-0.171	0.126	0.045	-0.039	0.059	0.099	0.066	0.032	0.082
-0.007	-0.609	-0.759	-0.386	-0.599	-0.702	-1.181	0.555	0.067	0.240	0.094	-0.112	0.089	0.186	0.188	0.086
-0.214	-0.771	-0.782	-0.391	-0.617	-0.683	-1.292	0.375	-0.022	0.037	-0.050	-0.154	0.120	0.028	0.214	0.064
-0.295	-0.755	-0.644	-0.399	-0.634	-0.663	-1.252	0.641	0.011	-0.035	-0.017	-0.037	0.202	0.046	0.079	0.054
-0.337	-0.759	-0.704	-0.407	-0.652	-0.640	-1.438	0.474	-0.181	-0.070	-0.004	-0.118	0.244	0.044	0.141	-0.006
-0.414	-0.995	-0.853	-0.412	-0.673	-0.614	-1.790	0.328	-0.115	-0.141	-0.218	-0.294	0.322	0.188	0.293	-0.049
-0.395	-1.068	-0.755	-0.414	-0.693	-0.590	-1.596	0.207	0.031	-0.120	-0.271	-0.219	0.304	0.259	0.197	-0.058
-0.437	-0.960	-0.574	-0.412	-0.709	-0.572	-1.183	0.109	0.189	-0.164	-0.147	-0.056	0.349	0.148	0.017	-0.075
-0.353	-0.860	-0.538	-0.407	-0.722	-0.560	-1.054	-0.325	0.061	-0.084	-0.034	-0.033	0.267	0.045	0.016	-0.063
-0.387	-0.894	-0.530	-0.396	-0.734	-0.552	-0.943	-0.763	0.163	-0.130	-0.056	-0.033	0.305	0.077	0.023	-0.040
-0.260	-0.856	-0.621	-0.385	-0.744	-0.546	-0.867	-0.871	0.094	-0.014	-0.007	-0.129	0.181	0.037	0.069	0.051
-0.241	-0.891	-0.747	-0.371	-0.755	-0.541	-0.896	-1.008	0.134	-0.009	-0.031	-0.261	0.165	0.070	0.197	0.149
0.036	-0.833	-0.747	-0.353	-0.767	-0.536	-1.019	-1.382	0.167	0.250	0.039	-0.266	0.109	0.010	0.199	0.250
0.147	-0.867	-0.775	-0.342	-0.776	-0.530	-0.819	-0.829	0.046	0.350	0.014	-0.299	0.216	0.043	0.229	0.364
0.101	-0.952	-0.881	-0.324	-0.786	-0.527	-0.846	-1.494	0.025	0.286	-0.062	-0.408	0.166	0.126	0.338	0.458
0.317	-0.972	-0.932	-0.303	-0.794	-0.527	-0.779	-1.811	0.008	0.481	-0.073	-0.459	0.376	0.143	0.393	0.539
0.305	-0.952	-0.857	-0.292	-0.801	-0.523	-0.626	-0.843	0.027	0.459	-0.047	-0.388	0.360	0.122	0.322	0.576
0.544	-0.922	-0.751	-0.280	-0.805	-0.523	-0.383	-0.866	0.041	0.685	-0.011	-0.283	0.595	0.090	0.219	0.570
0.463	-0.929	-0.652	-0.268	-0.809	-0.524	-0.223	-0.818	0.060	0.592	-0.016	-0.183	0.511	0.096	0.123	0.524
0.247	-0.929	-0.581	-0.254	-0.812	-0.526	-0.167	-0.861	0.193	0.363	-0.013	-0.110	0.293	0.095	0.055	0.441
0.247	-0.929	-0.581	-0.246	-0.815	-0.525	-0.175	-0.338	0.225	0.354	-0.010	-0.111	0.290	0.094	0.057	0.327
0.086	-1.065	-0.384	-0.234	-0.815	-0.529	0.077	-0.798	0.107	0.182	-0.145	0.091	0.125	0.228	0.137	0.230
0.117	-1.053	-0.380	-0.229	-0.816	-0.531	0.090	-0.166	0.140	0.207	-0.133	0.096	0.153	0.216	0.136	0.194
0.109	-0.960	-0.329	-0.216	-0.817	-0.534	-0.038	-0.970	0.137	0.186	-0.038	0.150	0.145	0.121	0.183	0.157
0.220	-1.119	-0.242	-0.212	-0.815	-0.538	0.269	-0.138	0.047	0.294	-0.199	0.241	0.256	0.279	0.266	0.139
0.182	-1.014	-0.329	-0.206	-0.816	-0.539	0.017	-0.305	0.083	0.250	-0.093	0.155	0.219	0.173	0.175	0.126
0.009	-0.991	-0.420	-0.205	-0.816	-0.541	0.112	0.016	0.042	0.076	-0.071	0.066	0.047	0.149	0.081	0.069
0.078	-0.964	-0.380	-0.204	-0.815	-0.542	0.093	-0.043	0.026	0.143	-0.044	0.106	0.118	0.120	0.116	0.013
-0.233	-0.848	-0.467	-0.198	-0.815	-0.545	0.111	-0.379	0.097	-0.174	0.071	0.023	0.192	0.002	0.026	-0.070
-0.114	-1.030	-0.369	-0.200	-0.816	-0.542	-0.047	0.390	0.121	-0.053	-0.109	0.118	0.071	0.183	0.120	-0.094
-0.233	-0.918	-0.278	-0.192	-0.816	-0.546	0.135	-0.457	0.207	-0.180	0.003	0.212	0.189	0.069	0.207	-0.147
-0.068	-0.995	-0.341	-0.183	-0.816	-0.548	0.079	-0.567	0.155	-0.024	-0.074	0.152	0.023	0.146	0.141	-0.131
-0.191	-1.010	-0.428	-0.172	-0.817	-0.551	0.066	-0.570	0.253	-0.158	-0.089	0.068	0.145	0.161	0.052	-0.131
-0.045	-0.983	-0.258	-0.172	-0.815	-0.553	0.254	0.229	0.136	-0.011	-0.063	0.240	0.002	0.134	0.219	-0.094
-0.030	-0.976	-0.242	-0.169	-0.814	-0.555	0.162	-0.053	0.157	0.001	-0.056	0.257	0.018	0.127	0.234	-0.080
-0.057	-0.898	-0.424	-0.165	-0.811	-0.562	0.382	-0.148	0.103	-0.030	0.017	0.082	0.007	0.050	0.052	-0.074
0.086	-0.949	-0.199	-0.164	-0.807	-0.567	0.422	0.080	0.057	0.112	-0.037	0.313	0.136	0.101	0.276	-0.080
-0.103	-0.960	-0.329	-0.161	-0.805	-0.571	0.243	-0.217	0.026	-0.080	-0.050	0.187	0.051	0.112	0.145	-0.089
-0.110	-0.891	-0.400	-0.163	-0.799	-0.579	0.519	0.128	-0.055	-0.085	0.013	0.123	0.059	0.043	0.074	-0.081
-0.137	-0.906	-0.420	-0.171	-0.798	-0.578	0.162	0.721	0.036	-0.104	-0.004	0.103	0.086	0.060	0.054	-0.121
0.043	-0.937	-0.258	-0.174	-0.793	-0.585	0.487	0.266	-0.008	0.079	-0.040	0.271	0.094	0.090	0.215	-0.088
-0.264	-0.972	-0.585	-0.168	-0.788	-0.592	0.402	-0.312	0.128	-0.234	-0.079	-0.049	0.214	0.125	0.113	-0.103
0.059	-0.856	-0.380	-0.169	-0.784	-0.597	0.406	0.158	0.018	0.090	0.033	0.161	0.108	0.010	0.093	-0.076
-0.191	-0.902	-0.396	-0.173	-0.779	-0.603	0.475	0.288	-0.037	-0.156	-0.019	0.151	0.143	0.057	0.077	-0.108
0.009	-0.891	-0.436	-0.174	-0.775	-0.607	0.314	0.122	-0.010	0.045	-0.011	0.116	0.056	0.046	0.038	-0.065
-0.191	-0.964	-0.451	-0.176	-0.769	-0.614	0.536	0.174	0.024	-0.153	-0.090	0.107	0.146	0.120	0.024	-0.057
0.063	-1.007	-0.357	-0.172	-0.762	-0.625	0.681	-0.255	0.023	0.096	-0.140	0.213	0.108	0.164	0.119	-0.058
0.074	-0.856	-0.455	-0.179	-0.756	-0.630	0.508	0.543	-0.079	0.115	0.004	0.120	0.119	0.013	0.021	-0.057
-0.199	-0.941	-0.428	-0.178	-0.750	-0.637	0.499	-0.037	0.089	-0.159	-0.087	0.154	0.153	0.099	0.049	-0.042
-0.014	-0.883	-0.538	-0.178	-0.744	-0.644	0.521	0.115	0.054	0.026	-0.035	0.051	0.031	0.041	0.061	-0.063
-0.130	-0.825	-0.550	-0.172	-0.740	-0.651	0.397	-0.307	0.142	-0.096	0.019	0.046	0.084	0.016	0.072	-0.089
-0.076	-0.860	-0.459	-0.174	-0.734	-0.657	0.478	0.209	-0.012	-0.039	-0.022	0.143	0.030	0.019	0.019	-0.056
-0.041	-0.902	-0.428	-0.174	-0.728	-0.663	0.491	0.057	0.065	-0.005	-0.071	0.181	0.004	0.063	0.050	-0.063
-0.049	-0.856	-0.546	-0.172	-0.723	-0.669	0.419	-0.015	0.054	-0.014	-0.029	0.069	0.004	0.017	0.068	-0.073
-0.018	-0.864	-0.499	-0.172	-0.718	-0.675	0.469	0.077	0.062	0.017	-0.043	0.122	0.026	0.025	0.020	-0.064
-0.164	-0.922	-0.534	-0.167	-0.710	-0.684	0.602	-0.281	0.057	-0.134	-0.108	0.096	0.120	0.085	0.056	-0.064
-0.057	-0.910	-0.605	-0.163	-0.704	-0.691	0.523	-0.133	0.125	-0.030	-0.103	0.033	0.012	0.075	0.127	-0.051
-0.053	-0.809	-0.530	-0.163	-0.698	-0.697	0.470	0.067	0.066	-0.027	-0.009	0.114	0.007	0.024	0.052	-0.048
0.032	-0.779	-0.554	-0.169	-0.692	-0.702	0.493	0.456	-0.004	0.064	0.015	0.096	0.077	0.054	0.076	-0.040
0.001	-0.813	-0.526	-0.171	-0.684	-0.710	0.617	0.208	0.019	0.035	-0.028	0.131	0.048	0.017	0.048	-0.050
-0.114	-0.844	-0.550	-0.172	-0.677	-0.715	0.469	0.103	0.026	-0.080	-0.065	0.113	0.068	0.016	0.072	-0.039
-0.122	-0.860	-0.644	-0.172	-0.669	-0.723	0.626	0.085	0.046	-0.088	-0.089	0.027	0.075	0.033	0.166	-0.052
0.020	-0.682	-0.507	-0.175	-0.659	-0.731	0.716	0.251	0.036	0.057	0.079	0.174	0.068	0.145	0.028	-0.078
-0.041	-0.744	-0.562	-0.180	-0.651	-0.737	0.586	0.396	0.065	-0.001	0.010	0.125	0.006	0.081	0.083	-0.044
-0.145	-0.790	-0.554	-0.183	-0.644	-0.743	0.520	0.250	0.053	-0.102	-0.044	0.139	0.097	0.032	0.075	-0.041
0.063	-0.736	-0.593	-0.179	-0.637	-0.749	0.523	-0.088	0.131	0.101	0.004	0.106	0.110	0.086	0.114	-0.061
-0.126	-0.724	-0.688	-0.189	-0.631	-0.752	0.461	0.747	0.044	-0.077	0.008	0.015	0.079	0.096	0.209	-0.064
-0.099	-0.752	-0.542	-0.186	-0.627	-0.756	0.324	-0.128	0.103	-0.054	-0.023	0.165	0.051	0.067	0.063	-0.035
-0.064	-0.840	-0.558	-0.196	-0.622	-0.758	0.385	0.704	-0.009	-0.009	-0.117	0.151	0.016	0.022	0.079	-0.051
-0.037	-0.736	-0.680	-0.198	-0.618	-0.761	0.270	0.146	0.045	0.019	-0.016	0.031	0.012	0.082	0.202	-0.034
-0.057	-0.655	-0.648	-0.198	-0.619	-0.760	0.002	0.100	0.049	0.000	0.065	0.063	0.007	0.162	0.170	-0.017
0.017	-0.721	-0.530	-0.199	-0.620	-0.759	-0.024	0.221	0.126	0.074	0.001	0.179	0.067	0.096	0.051	-0.005
0.001	-0.697	-0.479	-0.202	-0.622	-0.756	-0.038	0.332	0.147	0.061	0.026	0.228	0.052	0.120	0.001	-0.007
-0.022	-0.620	-0.570	-0.212	-0.625	-0.751	-0.177	0.670	-0.019	0.048	0.106	0.133	0.028	0.197	0.089	-0.005
-0.022	-0.620	-0.570	-0.209	-0.631	-0.747	-0.335	-0.059	0.145	0.045	0.112	0.129	0.029	0.198	0.089	-0.007
0.013	-0.763	-0.440	-0.207	-0.639	-0.740	-0.461	0.086	0.209	0.078	-0.023	0.252	0.065	0.055	0.042	-0.020
-0.030	-0.724	-0.574	-0.209	-0.649	-0.732	-0.556	0.316	0.144	0.038	0.025	0.110	0.024	0.094	0.091	-0.029
-0.083	-0.709	-0.459	-0.213	-0.662	-0.719	-0.861	0.350	0.085	-0.012	0.053	0.211	0.028	0.110	0.024	-0.018
-0.072	-0.790	-0.518	-0.214	-0.680	-0.701	-1.189	0.308	0.202	0.001	-0.010	0.134	0.015	0.031	0.034	-0.022
0.082	-0.813	-0.369	-0.215	-0.695	-0.686	-0.999	0.192	0.084	0.155	-0.018	0.269	0.139	0.010	0.116	-0.038
-0.026	-0.837	-0.396	-0.214	-0.713	-0.667	-1.242	0.104	0.170	0.046	-0.023	0.223	0.033	0.011	0.089	-0.028
-0.080	-0.798	-0.376	-0.211	-0.732	-0.647	-1.312	0.106	0.248	-0.010	0.035	0.223	0.021	0.029	0.110	-0.034
-0.037	-0.782	-0.388	-0.214	-0.751	-0.625	-1.383	0.446	0.165	0.035	0.069	0.188	0.021	0.046	0.099	-0.050
-0.095	-0.894	-0.396	-0.212	-0.768	-0.604	-1.295	0.136	0.214	-0.025	-0.026	0.160	0.039	0.065	0.094	-0.047
-0.033	-0.910	-0.361	-0.209	-0.787	-0.580	-1.455	0.061	0.175	0.034	-0.023	0.172	0.020	0.079	0.132	-0.041
-0.049	-0.840	-0.400	-0.209	-0.803	-0.558	-1.321	0.298	0.188	0.019	0.063	0.110	0.001	0.008	0.095	-0.038
-0.041	-0.918	-0.242	-0.212	-0.818	-0.535	-1.238	0.456	0.113	0.030	0.001	0.245	0.005	0.085	0.255	-0.034
-0.022	-0.999	-0.302	-0.210	-0.834	-0.511	-1.394	0.118	0.185	0.046	-0.065	0.161	0.021	0.165	0.198	-0.035
-0.072	-1.076	-0.282	-0.207	-0.848	-0.488	-1.282	0.096	0.178	-0.006	-0.128	0.159	0.031	0.242	0.220	-0.059
-0.057	-0.949	-0.309	-0.206	-0.861	-0.466	-1.243	0.301	0.222	0.008	0.013	0.108	0.020	0.114	0.194	-0.043
-0.180	-0.964	-0.306	-0.201	-0.871	-0.448	-0.997	-0.038	0.245	-0.119	0.007	0.094	0.145	0.129	0.199	-0.044
0.013	-0.999	-0.274	-0.195	-0.882	-0.428	-1.108	-0.058	0.296	0.067	-0.016	0.106	0.046	0.163	0.232	-0.036
-0.037	-1.030	-0.274	-0.193	-0.892	-0.409	-1.023	0.260	0.232	0.014	-0.038	0.087	0.005	0.194	0.232	-0.021
-0.045	-1.037	-0.282	-0.185	-0.902	-0.391	-1.033	-0.236	0.273	-0.000	-0.036	0.061	0.014	0.201	0.225	0.024
0.055	-0.987	-0.203	-0.182	-0.911	-0.371	-1.027	0.211	0.244	0.096	0.023	0.120	0.082	0.150	0.304	0.041
0.067	-0.952	-0.262	-0.179	-0.918	-0.354	-0.916	-0.008	0.124	0.105	0.065	0.044	0.093	0.115	0.246	0.045
0.055	-0.991	-0.376	-0.176	-0.924	-0.338	-0.883	-0.175	0.023	0.091	0.032	-0.086	0.079	0.153	0.133	0.044
-0.049	-1.057	-0.333	-0.174	-0.930	-0.323	-0.838	-0.012	0.120	-0.016	-0.027	-0.058	0.027	0.219	0.178	0.025
-0.060	-1.030	-0.258	-0.173	-0.936	-0.307	-0.817	0.094	0.074	-0.029	0.005	0.001	0.039	0.192	0.254	-0.001
-0.095	-1.003	-0.282	-0.173	-0.940	-0.295	-0.610	0.086	-0.001	-0.063	0.036	-0.034	0.074	0.165	0.231	-0.019
-0.126	-1.007	-0.353	-0.171	-0.945	-0.279	-0.904	-0.261	-0.014	-0.095	0.037	-0.121	0.106	0.169	0.161	-0.015
-0.045	-1.065	-0.306	-0.176	-0.948	-0.264	-0.764	0.127	-0.224	-0.010	-0.018	-0.089	0.024	0.226	0.208	-0.034
-0.045	-1.065	-0.306	-0.175	-0.952	-0.252	-0.623	0.068	0.049	-0.011	-0.015	-0.100	0.025	0.227	0.208	-0.054
-0.141	-0.906	-0.128	-0.177	-0.953	-0.246	-0.269	0.350	-0.013	-0.105	0.145	0.070	0.122	0.068	0.385	-0.063
-0.180	-0.848	-0.144	-0.177	-0.954	-0.240	-0.377	-0.490	-0.140	-0.143	0.204	0.049	0.162	0.012	0.370	-0.060
-0.137	-0.964	-0.187	-0.177	-0.957	-0.231	-0.584	-0.637	-0.167	-0.101	0.090	-0.003	0.122	0.130	0.326	-0.019
-0.060	-0.960	-0.341	-0.177	-0.959	-0.222	-0.616	-0.795	-0.177	-0.024	0.096	-0.166	0.046	0.128	0.172	0.077
0.128	-0.879	-0.416	-0.175	-0.961	-0.213	-0.697	-1.060	-0.176	0.162	0.180	-0.250	0.141	0.049	0.099	0.201
0.290	-0.933	-0.333	-0.173	-0.964	-0.202	-0.808	-0.943	-0.215	0.323	0.128	-0.179	0.300	0.104	0.183	0.278
0.401	-1.003	-0.353	-0.174	-0.966	-0.190	-0.697	-0.352	-0.207	0.436	0.061	-0.210	0.410	0.175	0.165	0.364
0.182	-0.995	-0.443	-0.170	-0.968	-0.184	-0.592	-1.367	-0.071	0.212	0.070	-0.307	0.190	0.169	0.075	0.418
0.390	-0.945	-0.357	-0.167	-0.970	-0.177	-0.566	-1.130	-0.140	0.417	0.122	-0.226	0.396	0.121	0.162	0.451
0.436	-0.968	-0.365	-0.164	-0.971	-0.174	-0.418	-1.140	-0.154	0.460	0.100	-0.238	0.441	0.146	0.154	0.449
0.478	-0.972	-0.317	-0.162	-0.972	-0.170	-0.320	-0.800	-0.171	0.501	0.097	-0.194	0.485	0.152	0.202	0.482
0.420	-1.007	-0.286	-0.160	-0.972	-0.170	-0.171	-0.862	-0.124	0.441	0.063	-0.162	0.428	0.189	0.233	0.464
0.467	-0.956	-0.156	-0.164	-0.971	-0.172	0.098	-0.070	-0.298	0.491	0.112	-0.030	0.475	0.141	0.362	0.428
0.367	-1.065	-0.156	-0.165	-0.970	-0.180	0.279	-0.608	-0.270	0.393	0.002	-0.023	0.377	0.251	0.362	0.366
0.332	-1.122	-0.128	-0.165	-0.968	-0.189	0.363	-0.653	-0.171	0.358	-0.057	0.014	0.346	0.311	0.390	0.289
0.255	-1.204	-0.010	-0.166	-0.966	-0.199	0.517	-0.228	-0.198	0.282	-0.141	0.142	0.271	0.394	0.508	0.223
0.067	-1.103	-0.116	-0.173	-0.962	-0.212	0.751	0.177	-0.324	0.100	-0.044	0.050	0.084	0.296	0.403	0.159
0.163	-1.150	-0.042	-0.173	-0.958	-0.230	0.801	-0.773	-0.272	0.197	-0.095	0.142	0.181	0.344	0.479	0.108
0.109	-1.188	0.045	-0.173	-0.953	-0.248	0.850	-0.734	-0.214	0.143	-0.138	0.246	0.128	0.386	0.568	0.080
0.159	-1.092	0.100	-0.174	-0.948	-0.267	0.985	-0.399	-0.201	0.194	-0.046	0.321	0.178	0.293	0.625	0.071
0.159	-1.095	0.077	-0.174	-0.942	-0.288	1.120	-0.343	-0.134	0.194	-0.056	0.318	0.178	0.299	0.604	0.030
0.055	-1.061	-0.105	-0.175	-0.934	-0.312	1.295	-0.132	-0.147	0.091	-0.029	0.161	0.075	0.267	0.425	-0.008
-0.037	-1.041	-0.085	-0.172	-0.926	-0.337	1.318	-0.386	0.006	-0.004	-0.018	0.206	0.018	0.251	0.446	-0.062
-0.122	-1.034	-0.140	-0.170	-0.916	-0.363	1.453	-0.036	0.076	-0.090	-0.020	0.177	0.102	0.245	0.393	-0.113
-0.183	-1.119	-0.187	-0.164	-0.907	-0.388	1.339	-0.318	0.217	-0.158	-0.114	0.154	0.164	0.333	0.347	-0.127
-0.137	-1.080	-0.132	-0.161	-0.898	-0.409	1.252	0.145	0.219	-0.115	-0.084	0.231	0.118	0.296	0.403	-0.122
0.043	-1.045	-0.089	-0.162	-0.886	-0.434	1.495	0.398	0.106	0.067	-0.060	0.298	0.063	0.264	0.448	-0.117
0.043	-1.045	-0.089	-0.158	-0.876	-0.456	1.317	-0.032	0.143	0.063	-0.071	0.321	0.062	0.266	0.451	-0.095
-0.053	-0.956	-0.172	-0.157	-0.864	-0.478	1.357	0.116	0.127	-0.034	0.006	0.260	0.034	0.180	0.369	-0.083
-0.045	-0.867	-0.274	-0.156	-0.851	-0.502	1.424	0.219	0.175	-0.027	0.082	0.181	0.027	0.094	0.269	-0.092
-0.107	-0.829	-0.337	-0.158	-0.838	-0.522	1.256	0.316	0.021	-0.086	0.108	0.138	0.088	0.058	0.208	-0.134
-0.018	-0.891	-0.219	-0.168	-0.824	-0.541	1.372	0.852	-0.066	0.012	0.032	0.275	0.001	0.123	0.328	-0.124
-0.295	-0.894	-0.491	-0.159	-0.809	-0.565	1.389	-0.679	0.105	-0.273	0.014	0.028	0.277	0.128	0.057	-0.149
-0.041	-0.983	-0.388	-0.162	-0.794	-0.586	1.359	0.281	0.005	-0.017	-0.090	0.151	0.023	0.219	0.162	-0.132
-0.160	-0.933	-0.321	-0.158	-0.778	-0.608	1.411	-0.288	0.059	-0.140	-0.056	0.240	0.142	0.171	0.231	-0.117
0.001	-0.883	-0.396	-0.160	-0.762	-0.628	1.354	0.160	-0.014	0.023	-0.022	0.185	0.019	0.123	0.157	-0.072
0.009	-0.775	-0.483	-0.162	-0.743	-0.650	1.505	0.133	-0.088	0.034	0.067	0.120	0.026	0.017	0.072	-0.100
-0.014	-0.829	-0.459	-0.172	-0.723	-0.669	1.480	0.656	-0.116	0.020	-0.006	0.163	0.004	0.072	0.098	-0.065
-0.207	-0.809	-0.503	-0.175	-0.705	-0.687	1.374	0.243	0.062	-0.169	-0.005	0.138	0.189	0.055	0.055	-0.052
-0.057	-0.755	-0.589	-0.179	-0.686	-0.705	1.368	0.320	-0.034	-0.015	0.030	0.069	0.038	0.003	0.031	-0.032
0.009	-0.686	-0.570	-0.191	-0.666	-0.721	1.424	0.761	-0.124	0.063	0.080	0.105	0.026	0.065	0.011	0.021
0.117	-0.752	-0.499	-0.191	-0.647	-0.738	1.286	-0.042	-0.111	0.171	-0.005	0.193	0.134	0.001	0.061	0.063
0.209	-0.740	-0.629	-0.206	-0.628	-0.751	1.318	0.891	-0.214	0.278	-0.013	0.076	0.226	0.009	0.068	0.069
-0.026	-0.728	-0.625	-0.206	-0.609	-0.766	1.217	-0.104	-0.170	0.043	-0.020	0.095	0.007	0.020	0.063	0.026
0.024	-0.833	-0.428	-0.216	-0.588	-0.779	1.321	0.418	-0.318	0.103	-0.145	0.306	0.044	0.086	0.135	-0.017
-0.276	-0.636	-0.672	-0.227	-0.566	-0.793	1.367	0.541	-0.265	-0.185	0.029	0.074	0.257	0.110	0.109	-0.095
-0.164	-0.767	-0.625	-0.220	-0.548	-0.807	1.152	-0.508	-0.042	-0.081	-0.120	0.136	0.144	0.022	0.061	-0.102
-0.168	-0.759	-0.522	-0.223	-0.531	-0.818	1.090	0.191	-0.039	-0.081	-0.129	0.249	0.149	0.014	0.041	-0.122
-0.076	-0.670	-0.637	-0.232	-0.511	-0.828	1.245	0.574	-0.009	0.020	-0.060	0.145	0.057	0.075	0.072	-0.103
-0.153	-0.636	-0.625	-0.236	-0.493	-0.838	1.136	0.228	0.025	-0.053	-0.043	0.167	0.134	0.110	0.059	-0.074
-0.130	-0.721	-0.566	-0.242	-0.477	-0.845	1.017	0.462	0.118	-0.024	-0.144	0.233	0.110	0.024	0.001	-0.081
-0.003	-0.639	-0.609	-0.239	-0.460	-0.855	1.109	0.012	0.233	0.101	-0.080	0.200	0.018	0.105	0.042	-0.068
-0.257	-0.516	-0.581	-0.262	-0.446	-0.856	0.862	1.290	0.010	-0.131	0.029	0.229	0.235	0.228	0.014	-0.081
-0.007	-0.524	-0.581	-0.269	-0.435	-0.860	0.769	0.548	0.216	0.126	0.010	0.233	0.014	0.220	0.013	-0.061
-0.314	-0.543	-0.794	-0.272	-0.427	-0.862	0.524	0.336	0.287	-0.178	-0.016	0.022	0.293	0.201	0.224	-0.123
-0.037	-0.496	-0.507	-0.285	-0.419	-0.862	0.586	0.833	0.115	0.112	0.021	0.310	0.015	0.250	0.065	-0.083
-0.407	-0.531	-0.696	-0.280	-0.415	-0.866	0.348	-0.181	0.277	-0.262	-0.018	0.125	0.382	0.217	0.124	-0.108
-0.083	-0.369	-0.629	-0.290	-0.408	-0.866	0.377	0.599	-0.032	0.071	0.138	0.191	0.057	0.380	0.057	-0.102
-0.203	-0.388	-0.680	-0.293	-0.408	-0.865	0.053	0.173	0.040	-0.045	0.118	0.140	0.175	0.362	0.109	-0.109
-0.237	-0.651	-0.609	-0.299	-0.408	-0.863	0.086	0.454	0.195	-0.073	-0.144	0.208	0.208	0.101	0.036	-0.059
-0.168	-0.439	-0.708	-0.303	-0.413	-0.859	-0.202	0.310	0.142	-0.000	0.074	0.106	0.140	0.314	0.134	-0.065
-0.176	-0.365	-0.727	-0.304	-0.421	-0.855	-0.406	0.154	0.193	-0.007	0.155	0.083	0.150	0.387	0.152	-0.038
-0.176	-0.485	-0.727	-0.307	-0.429	-0.850	-0.433	0.225	0.064	-0.004	0.044	0.078	0.152	0.268	0.150	-0.022
-0.083	-0.504	-0.676	-0.312	-0.442	-0.841	-0.695	0.367	0.077	0.094	0.037	0.121	0.063	0.250	0.098	-0.031
-0.214	-0.531	-0.708	-0.316	-0.453	-0.834	-0.619	0.299	0.067	-0.033	0.021	0.082	0.198	0.223	0.127	-0.030
-0.241	-0.574	-0.696	-0.319	-0.463	-0.827	-0.565	0.241	0.079	-0.057	-0.011	0.087	0.228	0.180	0.113	-0.016
-0.149	-0.531	-0.585	-0.321	-0.475	-0.819	-0.682	0.145	0.065	0.037	0.043	0.190	0.140	0.225	0.002	-0.038
-0.145	-0.570	-0.763	-0.329	-0.488	-0.809	-0.675	0.630	0.174	0.049	0.017	0.002	0.140	0.188	0.178	-0.005
-0.283	-0.643	-0.798	-0.331	-0.500	-0.800	-0.678	0.252	0.193	-0.087	-0.044	-0.041	0.282	0.116	0.214	0.013
-0.110	-0.659	-0.802	-0.339	-0.510	-0.790	-0.484	0.769	0.261	0.095	-0.050	-0.055	0.111	0.102	0.217	0.012
-0.195	-0.667	-0.723	-0.344	-0.521	-0.781	-0.507	0.489	0.284	0.015	-0.047	0.015	0.197	0.095	0.138	-0.037
-0.264	-0.678	-0.763	-0.349	-0.531	-0.772	-0.530	0.507	0.216	-0.049	-0.048	-0.033	0.267	0.085	0.177	-0.035
-0.499	-0.609	-0.916	-0.347	-0.541	-0.766	-0.531	0.081	0.321	-0.286	0.032	-0.193	0.503	0.154	0.331	-0.071
-0.364	-0.690	-0.972	-0.345	-0.549	-0.761	-0.380	0.113	0.302	-0.153	-0.042	-0.253	0.370	0.074	0.386	-0.084
-0.353	-0.763	-0.881	-0.344	-0.553	-0.759	-0.148	0.061	0.154	-0.142	-0.112	-0.164	0.361	0.001	0.295	-0.092
-0.310	-0.798	-0.818	-0.347	-0.553	-0.758	0.046	0.222	0.060	-0.098	-0.147	-0.102	0.320	0.033	0.232	-0.102
-0.314	-0.744	-0.794	-0.339	-0.558	-0.757	-0.314	-0.448	0.045	-0.109	-0.088	-0.079	0.324	0.021	0.207	-0.095
-0.468	-0.879	-0.747	-0.320	-0.566	-0.760	-0.430	-1.179	0.186	-0.283	-0.215	-0.029	0.479	0.115	0.159	-0.025
-0.280	-0.786	-0.983	-0.299	-0.573	-0.763	-0.383	-1.259	0.128	-0.115	-0.115	-0.261	0.290	0.022	0.393	0.100
0.024	-0.763	-1.090	-0.275	-0.580	-0.767	-0.387	-1.391	0.118	0.164	-0.086	-0.364	0.013	0.001	0.498	0.224
0.324	-0.721	-1.224	-0.251	-0.587	-0.770	-0.420	-1.324	0.142	0.440	-0.036	-0.495	0.314	0.043	0.630	0.423
0.324	-0.721	-1.224	-0.226	-0.589	-0.776	-0.155	-1.464	0.038	0.415	-0.034	-0.489	0.314	0.041	0.629	0.569
0.578	-0.732	-1.180	-0.207	-0.589	-0.781	0.006	-1.111	-0.024	0.649	-0.046	-0.440	0.567	0.028	0.584	0.655
0.586	-0.597	-1.113	-0.184	-0.590	-0.786	-0.037	-1.306	-0.044	0.635	0.090	-0.367	0.574	0.162	0.515	0.628
0.613	-0.636	-1.027	-0.186	-0.585	-0.789	0.238	0.239	-0.080	0.664	0.047	-0.278	0.601	0.121	0.426	0.620
0.309	-0.547	-1.133	-0.165	-0.582	-0.796	0.231	-1.134	0.159	0.339	0.132	-0.377	0.297	0.207	0.530	0.550
0.447	-0.643	-0.972	-0.161	-0.579	-0.799	0.220	-0.026	0.148	0.473	0.032	-0.212	0.434	0.108	0.367	0.444
0.351	-0.686	-0.928	-0.150	-0.573	-0.805	0.389	-0.500	0.103	0.367	-0.016	-0.163	0.337	0.064	0.321	0.326
0.178	-0.701	-0.798	-0.143	-0.567	-0.811	0.389	-0.418	-0.037	0.186	-0.038	-0.027	0.164	0.046	0.188	0.258
0.136	-0.713	-0.751	-0.133	-0.562	-0.816	0.325	-0.591	-0.050	0.134	-0.054	0.026	0.121	0.031	0.138	0.214
0.113	-0.690	-0.806	-0.115	-0.556	-0.823	0.406	-1.041	0.005	0.094	-0.037	-0.022	0.096	0.051	0.190	0.126
0.405	-0.709	-0.585	-0.115	-0.550	-0.827	0.411	-0.027	-0.130	0.386	-0.063	0.203	0.389	0.029	0.034	0.133
-0.003	-0.620	-0.763	-0.100	-0.541	-0.835	0.562	-0.811	0.055	-0.036	0.017	0.033	0.019	0.114	0.141	0.087
0.263	-0.724	-0.826	-0.095	-0.536	-0.839	0.328	-0.277	-0.049	0.224	-0.093	-0.026	0.246	0.007	0.201	0.050
-0.087	-0.655	-0.806	-0.093	-0.530	-0.843	0.384	-0.037	0.134	-0.128	-0.029	-0.002	0.103	0.073	0.179	-0.027
-0.083	-0.624	-0.865	-0.097	-0.526	-0.845	0.231	0.260	0.075	-0.120	-0.002	-0.059	0.100	0.100	0.235	-0.032
-0.072	-0.686	-0.786	-0.105	-0.523	-0.846	0.216	0.481	0.011	-0.101	-0.067	0.021	0.089	0.034	0.152	-0.123
-0.030	-0.755	-0.755	-0.108	-0.520	-0.848	0.235	0.174	-0.037	-0.055	-0.140	0.054	0.048	0.039	0.119	-0.119
-0.203	-0.667	-0.727	-0.108	-0.513	-0.851	0.388	-0.053	-0.125	-0.228	-0.057	0.085	0.222	0.045	0.088	-0.124
-0.053	-0.701	-0.771	-0.099	-0.509	-0.855	0.301	-0.493	0.079	-0.087	-0.097	0.046	0.073	0.006	0.129	-0.133
-0.045	-0.709	-0.680	-0.100	-0.501	-0.859	0.474	0.047	-0.009	-0.078	-0.112	0.141	0.067	0.006	0.034	-0.115
-0.114	-0.520	-0.775	-0.109	-0.493	-0.863	0.502	0.494	-0.016	-0.139	0.069	0.050	0.138	0.180	0.125	-0.096
0.097	-0.585	-0.708	-0.104	-0.485	-0.869	0.495	-0.251	-0.016	0.068	-0.005	0.123	0.073	0.110	0.054	-0.116
-0.114	-0.574	-0.775	-0.113	-0.478	-0.871	0.414	0.496	-0.094	-0.133	-0.001	0.059	0.140	0.118	0.119	-0.073
-0.195	-0.620	-0.845	-0.114	-0.472	-0.874	0.309	-0.057	-0.101	-0.214	-0.052	-0.009	0.221	0.067	0.187	-0.075
0.147	-0.620	-0.763	-0.116	-0.464	-0.878	0.492	0.053	-0.211	0.131	-0.061	0.078	0.124	0.063	0.102	-0.092
-0.172	-0.527	-0.909	-0.110	-0.458	-0.882	0.318	-0.453	-0.205	-0.194	0.026	-0.064	0.195	0.151	0.245	-0.042
-0.010	-0.585	-0.771	-0.102	-0.453	-0.886	0.275	-0.492	-0.144	-0.040	-0.037	0.078	0.032	0.088	0.106	0.017
0.167	-0.458	-0.782	-0.106	-0.449	-0.887	0.237	0.230	-0.094	0.141	0.086	0.068	0.147	0.212	0.116	-0.027
0.167	-0.458	-0.782	-0.102	-0.442	-0.891	0.384	-0.217	-0.035	0.137	0.079	0.072	0.149	0.207	0.114	-0.043
-0.091	-0.481	-0.822	-0.099	-0.436	-0.895	0.380	-0.166	-0.002	-0.123	0.050	0.036	0.105	0.179	0.151	-0.009
-0.207	-0.543	-0.838	-0.090	-0.429	-0.899	0.424	-0.477	0.114	-0.247	-0.019	0.025	0.218	0.112	0.165	-0.063
0.205	-0.493	-0.723	-0.094	-0.418	-0.904	0.608	0.242	-0.102	0.169	0.020	0.144	0.194	0.158	0.048	-0.121
-0.118	-0.597	-0.826	-0.085	-0.409	-0.909	0.559	-0.480	0.074	-0.163	-0.094	0.047	0.126	0.048	0.148	-0.091
-0.118	-0.558	-0.806	-0.073	-0.400	-0.914	0.527	-0.591	0.151	-0.175	-0.064	0.072	0.125	0.082	0.126	-0.081
0.128	-0.446	-0.755	-0.074	-0.394	-0.916	0.333	0.123	0.092	0.073	0.042	0.125	0.124	0.188	0.071	-0.105
-0.095	-0.500	-0.739	-0.072	-0.383	-0.921	0.607	-0.070	0.062	-0.152	-0.022	0.146	0.098	0.128	0.052	-0.103
0.074	-0.516	-0.794	-0.077	-0.375	-0.924	0.496	0.313	0.149	0.022	-0.046	0.094	0.073	0.108	0.104	-0.052
-0.110	-0.404	-0.889	-0.071	-0.369	-0.927	0.331	-0.222	0.202	-0.168	0.060	0.003	0.110	0.213	0.193	-0.044
0.170	-0.446	-0.798	-0.072	-0.364	-0.929	0.317	0.139	0.093	0.114	0.012	0.096	0.171	0.165	0.098	-0.011
0.140	-0.469	-0.834	-0.079	-0.361	-0.929	0.212	0.416	0.075	0.090	-0.014	0.061	0.141	0.136	0.129	-0.006
0.063	-0.496	-0.771	-0.085	-0.359	-0.929	0.134	0.444	0.196	0.020	-0.043	0.125	0.065	0.103	0.061	0.007
0.159	-0.504	-0.585	-0.096	-0.360	-0.928	0.008	0.631	0.093	0.127	-0.050	0.309	0.162	0.090	0.129	-0.015
0.001	-0.473	-0.715	-0.094	-0.364	-0.926	-0.198	0.042	0.235	-0.032	-0.015	0.178	0.005	0.115	0.003	-0.081
0.036	-0.493	-0.739	-0.105	-0.369	-0.923	-0.218	0.653	0.115	0.013	-0.029	0.151	0.041	0.090	0.016	-0.091
-0.199	-0.469	-0.684	-0.110	-0.375	-0.921	-0.257	0.312	0.125	-0.216	-0.001	0.204	0.192	0.107	0.045	-0.118
0.009	-0.489	-0.652	-0.120	-0.380	-0.917	-0.267	0.588	0.093	0.002	-0.014	0.232	0.017	0.081	0.082	-0.135
-0.091	-0.442	-0.767	-0.128	-0.388	-0.913	-0.392	0.472	0.117	-0.090	0.040	0.114	0.081	0.121	0.027	-0.147
-0.122	-0.527	-0.648	-0.142	-0.397	-0.907	-0.434	0.814	0.053	-0.107	-0.037	0.226	0.110	0.031	0.096	-0.125
-0.107	-0.439	-0.810	-0.151	-0.406	-0.901	-0.453	0.580	0.156	-0.082	0.061	0.060	0.092	0.116	0.062	-0.076
-0.137	-0.392	-0.684	-0.158	-0.418	-0.894	-0.681	0.435	0.133	-0.106	0.120	0.179	0.121	0.157	0.069	-0.093
0.243	-0.442	-0.605	-0.161	-0.431	-0.888	-0.696	0.243	0.088	0.277	0.083	0.251	0.260	0.101	0.153	-0.066
-0.210	-0.551	-0.704	-0.166	-0.446	-0.880	-0.753	0.375	0.163	-0.172	-0.011	0.145	0.197	0.013	0.059	-0.045
-0.018	-0.508	-0.652	-0.169	-0.462	-0.870	-0.876	0.324	0.231	0.024	0.048	0.187	0.008	0.023	0.115	-0.016
0.028	-0.554	-0.648	-0.174	-0.478	-0.861	-0.829	0.394	0.130	0.075	0.017	0.182	0.034	0.028	0.125	-0.066
-0.022	-0.415	-0.704	-0.177	-0.495	-0.851	-0.983	0.294	0.179	0.028	0.174	0.116	0.021	0.106	0.074	-0.038
-0.091	-0.581	-0.680	-0.181	-0.513	-0.839	-1.048	0.272	0.043	-0.037	0.026	0.128	0.094	0.064	0.103	-0.054
-0.091	-0.581	-0.680	-0.188	-0.530	-0.827	-0.977	0.437	0.076	-0.031	0.043	0.116	0.099	0.068	0.107	-0.075
-0.157	-0.558	-0.711	-0.179	-0.550	-0.815	-1.179	-0.386	0.176	-0.105	0.087	0.073	0.170	0.050	0.078	-0.067
-0.072	-0.531	-0.550	-0.178	-0.569	-0.803	-1.120	0.006	0.103	-0.022	0.132	0.222	0.087	0.028	0.243	-0.065
0.067	-0.593	-0.495	-0.186	-0.586	-0.789	-1.034	0.482	-0.046	0.125	0.087	0.264	0.049	0.095	0.301	-0.070
-0.087	-0.717	-0.605	-0.194	-0.604	-0.773	-1.142	0.566	0.011	-0.021	-0.018	0.137	0.106	0.223	0.193	-0.080
-0.145	-0.709	-0.648	-0.198	-0.623	-0.757	-1.215	0.240	-0.013	-0.075	0.008	0.078	0.164	0.220	0.151	-0.094
-0.210	-0.802	-0.593	-0.197	-0.641	-0.742	-1.075	0.089	0.197	-0.142	-0.067	0.119	0.230	0.317	0.208	-0.109
-0.191	-0.663	-0.562	-0.191	-0.657	-0.729	-1.075	-0.270	0.126	-0.128	0.088	0.137	0.213	0.183	0.242	-0.120
-0.068	-0.705	-0.550	-0.189	-0.672	-0.716	-0.979	-0.052	0.122	-0.008	0.060	0.136	0.093	0.229	0.255	-0.093
-0.149	-0.825	-0.581	-0.184	-0.686	-0.704	-0.901	-0.171	0.136	-0.094	-0.046	0.092	0.175	0.354	0.225	-0.040
0.028	-0.837	-0.550	-0.182	-0.701	-0.690	-1.009	-0.034	0.110	0.081	-0.043	0.109	0.001	0.370	0.259	-0.026
0.051	-0.844	-0.652	-0.182	-0.712	-0.678	-0.793	0.132	0.077	0.104	-0.039	-0.005	0.023	0.381	0.158	-0.018
-0.157	-0.891	-0.637	-0.182	-0.724	-0.665	-0.860	0.137	0.068	-0.103	-0.074	-0.003	0.186	0.432	0.175	-0.019
-0.107	-0.767	-0.715	-0.187	-0.733	-0.654	-0.699	0.290	-0.061	-0.049	0.059	-0.093	0.138	0.313	0.098	-0.080
-0.222	-0.806	-0.700	-0.188	-0.748	-0.636	-1.137	0.155	0.076	-0.164	0.035	-0.094	0.254	0.356	0.115	-0.073
-0.372	-0.748	-0.648	-0.188	-0.761	-0.621	-1.003	-0.069	-0.021	-0.314	0.105	-0.058	0.405	0.302	0.169	-0.034
-0.010	-0.840	-0.818	-0.195	-0.773	-0.604	-1.029	0.499	-0.153	0.055	0.024	-0.245	0.043	0.398	0.002	-0.049
-0.083	-0.979	-0.877	-0.204	-0.785	-0.586	-1.073	0.539	-0.144	-0.010	-0.103	-0.323	0.118	0.541	0.057	-0.088
-0.237	-1.138	-0.715	-0.205	-0.796	-0.570	-0.951	0.185	0.005	-0.161	-0.251	-0.178	0.272	0.703	0.107	-0.102
-0.449	-1.177	-0.625	-0.201	-0.803	-0.561	-0.639	-0.411	0.033	-0.377	-0.282	-0.097	0.487	0.745	0.198	-0.198
-0.407	-1.107	-0.475	-0.186	-0.809	-0.557	-0.444	-1.122	0.179	-0.350	-0.206	0.049	0.445	0.678	0.349	-0.234
-0.430	-1.068	-0.562	-0.164	-0.813	-0.558	-0.269	-1.636	0.242	-0.394	-0.164	-0.037	0.470	0.642	0.264	-0.171
-0.210	-0.941	-0.826	-0.144	-0.816	-0.559	-0.233	-1.514	0.186	-0.194	-0.034	-0.300	0.252	0.520	0.002	-0.027
0.147	-0.879	-0.802	-0.124	-0.819	-0.560	-0.272	-1.678	0.024	0.144	0.031	-0.276	0.103	0.461	0.026	0.138
0.347	-0.809	-0.814	-0.113	-0.822	-0.558	-0.298	-0.980	-0.079	0.334	0.103	-0.290	0.302	0.394	0.015	0.324
0.428	-0.871	-0.901	-0.090	-0.824	-0.560	-0.190	-1.916	0.007	0.392	0.043	-0.375	0.382	0.459	0.071	0.482
0.540	-0.898	-0.936	-0.072	-0.823	-0.563	0.016	-1.345	0.052	0.486	0.015	-0.407	0.493	0.490	0.104	0.574
0.678	-0.833	-1.003	-0.049	-0.820	-0.571	0.309	-1.455	0.298	0.601	0.077	-0.467	0.631	0.428	0.169	0.635
0.678	-0.833	-1.003	-0.031	-0.814	-0.580	0.452	-1.132	0.148	0.583	0.071	-0.457	0.629	0.432	0.168	0.647
0.763	-1.061	-0.861	-0.019	-0.809	-0.587	0.405	-0.717	0.085	0.656	-0.162	-0.308	0.712	0.664	0.024	0.652
0.624	-0.968	-0.810	-0.008	-0.801	-0.598	0.690	-0.885	-0.070	0.506	-0.078	-0.246	0.573	0.575	0.029	0.555
0.790	-1.026	-0.518	-0.015	-0.790	-0.613	0.928	0.415	-0.281	0.679	-0.147	0.060	0.736	0.637	0.321	0.449
0.343	-0.976	-0.633	-0.013	-0.777	-0.630	1.122	-0.206	-0.103	0.231	-0.110	-0.037	0.288	0.592	0.207	0.324
0.274	-0.829	-0.660	-0.008	-0.760	-0.650	1.322	-0.511	-0.183	0.157	0.020	-0.044	0.217	0.449	0.181	0.234
0.232	-0.871	-0.589	-0.001	-0.741	-0.671	1.424	-0.764	-0.230	0.108	-0.041	0.048	0.173	0.496	0.253	0.128
0.309	-0.713	-0.475	0.009	-0.722	-0.692	1.443	-1.011	-0.303	0.175	0.098	0.183	0.246	0.342	0.367	0.117
0.305	-0.937	-0.451	0.019	-0.704	-0.710	1.298	-0.812	-0.155	0.161	-0.144	0.224	0.240	0.571	0.391	0.078
0.367	-0.910	-0.593	0.023	-0.684	-0.729	1.446	-0.186	-0.009	0.220	-0.138	0.102	0.300	0.548	0.249	0.033
0.193	-0.844	-0.499	0.030	-0.662	-0.749	1.524	-0.423	0.006	0.040	-0.094	0.216	0.124	0.488	0.345	0.011
0.036	-0.779	-0.684	0.047	-0.641	-0.766	1.424	-0.911	0.297	-0.135	-0.050	0.049	0.036	0.427	0.161	-0.071
0.209	-0.775	-0.585	0.034	-0.617	-0.786	1.574	0.895	0.021	0.051	-0.070	0.167	0.135	0.428	0.260	-0.106
-0.222	-0.771	-0.822	0.042	-0.591	-0.806	1.666	-0.414	0.125	-0.387	-0.093	-0.050	0.299	0.429	0.023	-0.178
0.193	-0.844	-0.644	0.023	-0.562	-0.827	1.827	1.051	-0.178	0.048	-0.196	0.149	0.116	0.508	0.200	-0.185
-0.287	-0.682	-0.810	0.021	-0.534	-0.845	1.679	0.062	0.020	-0.431	-0.061	0.002	0.365	0.350	0.033	-0.201
0.040	-0.605	-0.605	0.025	-0.508	-0.861	1.528	-0.209	-0.009	-0.107	-0.010	0.223	0.036	0.277	0.237	-0.164
0.070	-0.581	-0.782	0.025	-0.483	-0.875	1.466	-0.059	-0.046	-0.077	-0.012	0.060	0.004	0.259	0.059	-0.196
0.067	-0.539	-0.605	0.019	-0.460	-0.888	1.362	0.294	-0.170	-0.074	0.007	0.250	0.005	0.220	0.235	-0.152
0.020	-0.570	-0.676	0.013	-0.436	-0.900	1.346	0.292	-0.104	-0.114	-0.047	0.191	0.049	0.255	0.164	-0.126
0.017	-0.520	-0.700	0.020	-0.412	-0.911	1.387	-0.425	-0.012	-0.125	-0.022	0.179	0.053	0.209	0.140	-0.153
0.147	-0.535	-0.759	0.025	-0.388	-0.921	1.321	-0.269	-0.063	0.001	-0.061	0.130	0.079	0.228	0.081	-0.156
-0.080	-0.516	-0.853	0.029	-0.363	-0.931	1.396	-0.255	-0.107	-0.229	-0.067	0.046	0.147	0.213	0.013	-0.116
-0.003	-0.496	-0.810	0.025	-0.340	-0.940	1.280	0.150	-0.039	-0.149	-0.071	0.098	0.070	0.198	0.031	-0.076
0.228	-0.458	-0.763	0.015	-0.314	-0.949	1.392	0.551	-0.076	0.092	-0.059	0.155	0.160	0.164	0.079	-0.098
0.209	-0.396	-0.845	0.032	-0.289	-0.957	1.339	-0.848	0.069	0.056	-0.022	0.080	0.141	0.106	0.003	-0.088
0.013	-0.361	-0.893	0.047	-0.266	-0.963	1.182	-0.683	0.232	-0.154	-0.010	0.039	0.054	0.076	0.048	-0.042
0.017	-0.330	-0.818	0.044	-0.240	-0.970	1.386	0.111	-0.021	-0.148	-0.006	0.121	0.052	0.049	0.027	-0.115
0.228	-0.377	-0.928	0.036	-0.215	-0.976	1.324	0.425	-0.172	0.073	-0.078	0.017	0.160	0.100	0.082	-0.164
-0.176	-0.269	-0.924	0.054	-0.191	-0.980	1.238	-0.979	0.055	-0.349	0.006	0.025	0.245	0.004	0.078	-0.139
-0.026	-0.315	-0.865	0.063	-0.168	-0.984	1.193	-0.443	0.033	-0.208	-0.063	0.088	0.097	0.046	0.018	-0.147
0.155	-0.207	-0.940	0.061	-0.141	-0.988	1.334	0.131	-0.056	-0.024	0.019	0.017	0.083	0.058	0.092	-0.162
-0.014	-0.230	-0.838	0.061	-0.116	-0.991	1.321	-0.029	0.135	-0.194	-0.031	0.123	0.087	0.030	0.011	-0.087
0.193	-0.238	-0.881	0.060	-0.089	-0.994	1.334	0.115	0.097	0.016	-0.065	0.082	0.118	0.018	0.032	-0.054
0.263	-0.118	-0.853	0.055	-0.061	-0.997	1.446	0.277	-0.046	0.090	0.026	0.112	0.187	0.134	0.003	-0.058
0.140	-0.129	-0.885	0.052	-0.038	-0.998	1.168	0.144	0.039	-0.030	-0.009	0.081	0.063	0.118	0.033	-0.039
0.120	-0.098	-0.932	0.038	-0.020	-0.999	0.908	0.699	-0.012	-0.036	0.004	0.035	0.042	0.145	0.080	-0.041
0.017	-0.095	-0.948	0.030	-0.000	-1.000	1.002	0.446	0.080	-0.131	-0.012	0.020	0.063	0.145	0.094	-0.055
0.182	-0.187	-0.794	0.025	0.016	-1.000	0.815	0.248	0.072	0.039	-0.120	0.173	0.101	0.049	0.060	-0.100
0.128	-0.033	-0.873	0.003	0.031	-1.000	0.790	1.115	0.106	0.008	0.018	0.094	0.045	0.199	0.019	-0.071
-0.157	-0.095	-0.877	-0.001	0.044	-0.999	0.682	0.156	0.176	-0.273	-0.057	0.090	0.240	0.134	0.023	-0.092
0.247	-0.044	-0.861	-0.015	0.058	-0.998	0.696	0.773	-0.270	0.146	-0.020	0.105	0.162	0.181	0.007	-0.105
-0.091	-0.083	-0.739	-0.037	0.070	-0.997	0.610	1.099	-0.140	-0.170	-0.071	0.225	0.176	0.138	0.115	-0.134
0.074	-0.149	-0.684	-0.049	0.076	-0.996	0.343	0.631	-0.180	0.008	-0.143	0.279	0.012	0.069	0.170	-0.124
-0.057	-0.064	-0.767	-0.059	0.085	-0.995	0.476	0.510	0.131	-0.112	-0.067	0.195	0.142	0.151	0.088	-0.173
-0.176	-0.029	-0.857	-0.075	0.095	-0.993	0.489	0.790	0.032	-0.215	-0.042	0.102	0.262	0.182	0.002	-0.107
0.001	0.052	-0.609	-0.082	0.106	-0.991	0.581	0.358	-0.107	-0.030	0.028	0.348	0.087	0.259	0.245	-0.141
0.240	-0.025	-0.625	-0.096	0.118	-0.988	0.612	0.735	-0.113	0.223	-0.061	0.329	0.152	0.178	0.230	-0.110
-0.187	-0.013	-0.676	-0.119	0.126	-0.985	0.405	1.196	-0.043	-0.180	-0.057	0.275	0.276	0.185	0.179	-0.111
0.063	-0.044	-0.700	-0.126	0.136	-0.983	0.520	0.348	0.000	0.078	-0.098	0.249	0.028	0.149	0.155	-0.145
-0.172	-0.083	-0.641	-0.136	0.148	-0.980	0.636	0.498	-0.091	-0.147	-0.149	0.305	0.262	0.107	0.214	-0.208
-0.326	-0.006	-0.830	-0.136	0.155	-0.979	0.363	-0.033	0.094	-0.300	-0.078	0.115	0.417	0.179	0.025	-0.159
-0.191	-0.079	-0.731	-0.143	0.168	-0.975	0.715	0.316	0.087	-0.158	-0.165	0.211	0.282	0.101	0.123	-0.161
-0.041	0.095	-0.901	-0.147	0.178	-0.973	0.555	0.221	0.022	-0.004	-0.002	0.039	0.134	0.270	0.049	-0.107
-0.041	0.095	-0.901	-0.144	0.188	-0.971	0.552	-0.125	0.086	-0.006	-0.012	0.038	0.133	0.265	0.049	-0.048
0.020	0.006	-0.849	-0.151	0.201	-0.968	0.692	0.358	-0.016	0.063	-0.114	0.086	0.071	0.171	0.001	-0.007
-0.114	0.129	-1.050	-0.160	0.213	-0.964	0.592	0.487	0.025	-0.062	-0.002	-0.119	0.206	0.289	0.201	-0.043
-0.095	0.087	-0.972	-0.174	0.221	-0.960	0.520	0.686	0.297	-0.028	-0.053	-0.044	0.186	0.241	0.123	-0.091
-0.310	0.160	-0.987	-0.179	0.234	-0.956	0.727	0.156	0.279	-0.239	0.008	-0.064	0.401	0.309	0.140	-0.136
-0.449	0.048	-1.173	-0.186	0.241	-0.953	0.464	0.256	0.279	-0.370	-0.112	-0.252	0.539	0.191	0.326	-0.162
-0.407	0.153	-1.232	-0.190	0.241	-0.952	0.126	0.071	0.464	-0.324	-0.008	-0.311	0.498	0.289	0.386	-0.194
-0.364	0.238	-1.212	-0.202	0.248	-0.948	0.432	0.528	0.316	-0.270	0.070	-0.295	0.455	0.368	0.368	-0.195
-0.368	0.191	-1.145	-0.204	0.254	-0.946	0.349	0.073	0.009	-0.272	0.016	-0.230	0.459	0.315	0.303	-0.241
-0.364	0.010	-1.078	-0.195	0.254	-0.947	0.025	-0.487	0.058	-0.276	-0.165	-0.160	0.455	0.126	0.237	-0.244
-0.641	0.029	-1.046	-0.171	0.251	-0.953	-0.055	-1.343	0.080	-0.577	-0.145	-0.122	0.732	0.139	0.208	-0.181
-0.360	0.172	-1.220	-0.139	0.248	-0.959	-0.141	-1.757	0.157	-0.328	0.001	-0.290	0.452	0.276	0.384	-0.073
0.032	0.257	-1.338	-0.104	0.245	-0.964	-0.137	-1.837	0.082	0.030	0.089	-0.403	0.058	0.353	0.504	0.080
0.267	0.257	-1.417	-0.067	0.237	-0.969	-0.390	-1.801	-0.253	0.227	0.097	-0.476	0.176	0.346	0.586	0.323
0.528	0.284	-1.397	-0.024	0.230	-0.973	-0.392	-2.055	-0.251	0.446	0.131	-0.452	0.438	0.365	0.569	0.530
0.728	0.044	-1.437	0.010	0.231	-0.973	0.074	-1.602	-0.061	0.612	-0.109	-0.491	0.638	0.117	0.611	0.673
0.909	0.052	-1.326	0.039	0.235	-0.971	0.265	-1.376	-0.081	0.763	-0.106	-0.382	0.818	0.117	0.503	0.755
0.959	-0.002	-1.370	0.056	0.243	-0.968	0.479	-0.717	0.046	0.797	-0.169	-0.428	0.868	0.055	0.550	0.775
0.894	0.041	-1.283	0.066	0.248	-0.966	0.303	-0.479	0.238	0.722	-0.131	-0.343	0.802	0.090	0.466	0.699
0.820	0.149	-1.094	0.054	0.254	-0.966	0.316	0.728	0.036	0.661	-0.029	-0.154	0.729	0.190	0.280	0.593
0.436	0.315	-1.228	0.057	0.263	-0.963	0.449	-0.113	0.215	0.274	0.128	-0.290	0.345	0.348	0.416	0.451
0.420	0.346	-1.153	0.065	0.271	-0.960	0.402	-0.423	0.056	0.249	0.151	-0.219	0.332	0.370	0.342	0.308
0.328	0.106	-1.011	0.075	0.280	-0.957	0.517	-0.429	-0.033	0.147	-0.098	-0.080	0.240	0.120	0.203	0.178
0.274	0.211	-0.893	0.083	0.289	-0.954	0.505	-0.393	-0.134	0.085	-0.003	0.034	0.186	0.214	0.087	0.129
0.167	0.230	-1.054	0.100	0.290	-0.952	0.012	-0.907	0.151	-0.039	0.016	-0.129	0.078	0.224	0.251	0.088
0.343	0.079	-0.865	0.101	0.293	-0.951	0.149	-0.073	0.272	0.137	-0.138	0.060	0.256	0.066	0.064	0.040
0.324	0.153	-0.889	0.101	0.295	-0.950	0.128	-0.073	0.340	0.119	-0.068	0.036	0.238	0.131	0.091	0.011
0.093	0.164	-0.987	0.096	0.299	-0.949	0.174	0.126	0.299	-0.108	-0.059	-0.063	0.006	0.132	0.191	0.003
0.093	0.164	-0.987	0.097	0.304	-0.948	0.264	-0.163	0.357	-0.108	-0.065	-0.065	0.006	0.122	0.192	-0.019
0.151	0.072	-0.944	0.092	0.309	-0.947	0.264	0.217	0.316	-0.045	-0.163	-0.022	0.063	0.019	0.150	-0.048
0.197	0.191	-0.885	0.079	0.318	-0.945	0.441	0.557	0.353	0.013	-0.052	0.036	0.107	0.129	0.092	-0.058
0.167	0.168	-0.818	0.077	0.323	-0.943	0.257	0.013	0.350	-0.015	-0.081	0.101	0.074	0.096	0.026	-0.071
0.043	0.253	-0.893	0.072	0.328	-0.942	0.267	0.235	0.144	-0.133	-0.001	0.025	0.052	0.172	0.102	-0.095
-0.026	0.253	-1.058	0.079	0.326	-0.942	-0.100	-0.499	0.204	-0.209	0.000	-0.141	0.125	0.163	0.269	-0.130
-0.037	0.234	-1.078	0.081	0.326	-0.942	0.017	-0.132	0.031	-0.223	-0.019	-0.161	0.139	0.135	0.291	-0.148
0.036	0.145	-0.842	0.095	0.327	-0.940	0.073	-0.741	0.049	-0.163	-0.110	0.074	0.070	0.036	0.058	-0.132
0.047	0.184	-0.952	0.105	0.324	-0.940	-0.158	-0.588	0.021	-0.162	-0.068	-0.036	0.061	0.063	0.170	-0.139
0.155	0.238	-0.901	0.099	0.323	-0.941	-0.052	0.357	-0.029	-0.048	-0.012	0.017	0.043	0.105	0.121	-0.116
0.013	0.191	-0.893	0.097	0.318	-0.943	-0.245	0.083	0.023	-0.188	-0.054	0.026	0.102	0.047	0.115	-0.092
0.151	0.129	-0.968	0.103	0.316	-0.943	-0.063	-0.227	-0.212	-0.055	-0.113	-0.048	0.033	0.025	0.192	-0.060
0.147	0.330	-0.936	0.110	0.319	-0.941	0.212	-0.345	-0.107	-0.066	0.084	-0.019	0.027	0.165	0.165	-0.082
0.240	0.172	-0.897	0.106	0.318	-0.942	-0.045	0.273	-0.088	0.030	-0.074	0.021	0.120	0.003	0.130	-0.093
0.040	0.234	-0.901	0.103	0.315	-0.944	-0.140	0.219	-0.125	-0.166	-0.009	0.019	0.079	0.050	0.137	-0.078
-0.037	0.164	-0.873	0.101	0.313	-0.945	-0.106	0.063	-0.010	-0.241	-0.076	0.048	0.153	0.029	0.113	-0.112
0.190	0.234	-1.046	0.088	0.312	-0.946	0.017	0.785	-0.173	-0.001	-0.007	-0.123	0.076	0.030	0.290	-0.130
-0.130	0.207	-1.109	0.075	0.308	-0.948	-0.198	0.669	-0.189	-0.308	-0.029	-0.184	0.239	0.006	0.357	-0.099
0.070	0.187	-1.042	0.089	0.307	-0.948	-0.033	-0.709	-0.019	-0.121	-0.048	-0.117	0.034	0.035	0.294	-0.069
0.182	0.230	-0.948	0.092	0.304	-0.948	-0.119	-0.121	-0.097	-0.013	-0.003	-0.022	0.083	0.003	0.203	-0.075
0.067	0.230	-1.011	0.092	0.303	-0.948	-0.007	0.045	-0.118	-0.128	-0.002	-0.085	0.029	0.014	0.269	-0.036
0.217	0.226	-0.901	0.092	0.302	-0.949	-0.024	0.058	-0.182	0.021	-0.006	0.026	0.124	0.028	0.161	-0.020
0.155	0.253	-0.964	0.094	0.301	-0.949	-0.037	-0.043	-0.160	-0.042	0.022	-0.036	0.065	0.011	0.226	-0.055
0.170	0.234	-1.011	0.090	0.296	-0.951	-0.248	0.279	-0.152	-0.022	0.008	-0.081	0.082	0.040	0.275	-0.012
0.017	0.184	-0.928	0.105	0.295	-0.950	-0.021	-0.742	-0.111	-0.190	-0.042	0.001	0.071	0.100	0.194	-0.045
0.347	0.269	-0.920	0.108	0.292	-0.950	-0.129	-0.110	-0.139	0.137	0.045	0.010	0.262	0.024	0.187	-0.063
0.028	0.199	-0.975	0.106	0.291	-0.951	-0.016	0.168	-0.217	-0.180	-0.023	-0.044	0.055	0.103	0.243	-0.089
0.074	0.187	-0.956	0.113	0.290	-0.950	-0.029	-0.342	-0.142	-0.140	-0.034	-0.025	0.006	0.124	0.225	-0.050
0.074	0.187	-0.956	0.115	0.291	-0.950	0.078	-0.001	-0.254	-0.142	-0.035	-0.025	0.005	0.133	0.225	-0.101
0.190	0.191	-1.050	0.108	0.288	-0.952	-0.132	0.385	-0.136	-0.020	-0.028	-0.118	0.111	0.138	0.322	-0.057
0.059	0.234	-0.964	0.112	0.284	-0.952	-0.155	-0.189	-0.075	-0.154	0.018	-0.031	0.019	0.105	0.236	-0.043
0.293	0.160	-0.909	0.108	0.284	-0.953	0.031	0.303	-0.227	0.085	-0.056	0.025	0.214	0.187	0.184	0.000
0.143	0.238	-0.964	0.111	0.283	-0.953	-0.014	-0.083	-0.197	-0.068	0.022	-0.030	0.066	0.118	0.240	-0.033
0.305	0.195	-0.936	0.102	0.284	-0.953	0.051	0.557	-0.239	0.102	-0.021	-0.002	0.225	0.168	0.214	-0.006
0.043	0.230	-0.975	0.113	0.281	-0.953	-0.103	-0.557	-0.102	-0.170	0.016	-0.042	0.035	0.141	0.254	-0.027
0.201	0.242	-0.975	0.113	0.281	-0.953	-0.009	0.084	-0.180	-0.012	0.028	-0.042	0.122	0.137	0.256	-0.025
0.143	0.187	-1.019	0.112	0.278	-0.954	-0.075	0.130	-0.186	-0.068	-0.024	-0.084	0.065	0.198	0.300	-0.024
0.155	0.153	-0.991	0.122	0.275	-0.954	-0.143	-0.476	-0.131	-0.067	-0.056	-0.057	0.077	0.240	0.272	0.000
0.293	0.238	-1.011	0.115	0.272	-0.956	-0.136	0.474	-0.270	0.079	0.033	-0.074	0.216	0.162	0.293	0.010
0.193	0.133	-0.940	0.118	0.270	-0.956	-0.050	-0.114	-0.096	-0.024	-0.070	-0.003	0.117	0.273	0.222	-0.020
0.232	0.149	-1.015	0.107	0.266	-0.958	-0.142	0.638	-0.256	0.025	-0.051	-0.076	0.155	0.265	0.299	0.004
-0.010	0.199	-1.007	0.114	0.267	-0.957	0.066	-0.364	-0.142	-0.224	-0.002	-0.068	0.087	0.221	0.292	-0.018
0.305	0.141	-0.916	0.113	0.266	-0.957	0.005	0.135	-0.175	0.093	-0.060	0.023	0.230	0.285	0.202	-0.040
0.201	0.102	-0.924	0.112	0.264	-0.958	-0.098	0.134	-0.100	-0.009	-0.096	0.016	0.127	0.329	0.211	-0.026
0.059	0.222	-0.975	0.115	0.263	-0.958	-0.027	-0.159	-0.066	-0.155	0.024	-0.036	0.016	0.215	0.264	0.002
0.363	0.137	-0.916	0.127	0.263	-0.956	0.018	-0.601	-0.077	0.136	-0.061	0.022	0.288	0.306	0.205	-0.030
0.155	0.176	-1.042	0.137	0.261	-0.955	-0.062	-0.497	-0.057	-0.081	-0.021	-0.105	0.082	0.273	0.332	-0.017
0.159	0.145	-0.877	0.128	0.261	-0.957	0.052	0.540	-0.225	-0.068	-0.052	0.062	0.084	0.308	0.168	0.003
0.286	0.265	-0.940	0.132	0.263	-0.956	0.106	-0.110	-0.196	0.055	0.066	-0.002	0.211	0.193	0.232	-0.028
0.170	0.149	-0.987	0.126	0.265	-0.956	0.178	0.390	-0.217	-0.054	-0.052	-0.049	0.096	0.314	0.280	-0.025
0.201	0.160	-0.893	0.122	0.268	-0.956	0.188	0.258	-0.208	-0.019	-0.044	0.046	0.127	0.306	0.186	-0.043
0.217	0.145	-0.889	0.132	0.269	-0.954	0.081	-0.493	-0.109	-0.014	-0.060	0.048	0.143	0.326	0.183	-0.054
0.051	0.149	-0.901	0.124	0.274	-0.954	0.309	0.470	-0.227	-0.171	-0.062	0.036	0.021	0.325	0.195	-0.048
0.217	0.118	-0.944	0.129	0.279	-0.952	0.263	-0.192	-0.038	-0.010	-0.097	-0.009	0.145	0.360	0.239	-0.040
0.201	0.187	-0.991	0.125	0.285	-0.950	0.371	0.259	-0.129	-0.021	-0.034	-0.057	0.130	0.294	0.287	-0.051
0.213	0.195	-0.979	0.130	0.294	-0.947	0.474	-0.217	-0.100	-0.014	-0.034	-0.049	0.141	0.289	0.276	0.009
0.163	0.191	-0.838	0.120	0.300	-0.946	0.352	0.507	-0.037	-0.055	-0.044	0.092	0.093	0.297	0.134	-0.021
0.382	0.149	-0.814	0.106	0.310	-0.945	0.562	0.837	-0.116	0.179	-0.096	0.113	0.312	0.342	0.111	-0.006
0.074	0.126	-0.810	0.103	0.324	-0.940	0.771	0.148	-0.032	-0.126	-0.133	0.113	0.004	0.368	0.107	-0.052
0.282	0.191	-0.853	0.080	0.341	-0.937	0.915	1.283	-0.044	0.104	-0.084	0.065	0.213	0.305	0.151	-0.028
-0.045	0.164	-0.857	0.082	0.360	-0.929	1.053	-0.230	0.262	-0.226	-0.130	0.053	0.114	0.335	0.155	-0.063
0.274	0.187	-0.708	0.066	0.387	-0.920	1.430	0.843	0.160	0.110	-0.134	0.193	0.205	0.316	0.004	-0.054
0.105	0.238	-0.877	0.055	0.418	-0.907	1.729	0.548	0.189	-0.048	-0.116	0.010	0.035	0.268	0.174	-0.073
0.020	0.261	-0.897	0.050	0.452	-0.891	1.890	0.123	0.354	-0.126	-0.127	-0.026	0.050	0.247	0.194	-0.026
0.147	0.153	-0.763	0.041	0.486	-0.873	1.967	0.304	0.387	0.010	-0.270	0.090	0.076	0.357	0.059	-0.036
0.170	0.327	-0.731	0.030	0.523	-0.852	2.129	0.507	0.280	0.044	-0.133	0.100	0.101	0.186	0.026	0.004
0.082	0.330	-0.873	0.021	0.556	-0.831	2.005	0.394	0.235	-0.035	-0.163	-0.063	0.013	0.184	0.167	0.022
0.301	0.381	-0.692	0.006	0.590	-0.807	2.067	0.852	0.161	0.199	-0.147	0.095	0.233	0.136	0.015	0.025
0.078	0.354	-0.759	-0.004	0.622	-0.783	2.057	0.619	0.036	-0.014	-0.206	0.004	0.009	0.166	0.052	0.017
0.074	0.431	-0.755	-0.005	0.654	-0.757	2.057	0.008	0.118	-0.016	-0.161	-0.017	0.004	0.092	0.049	0.025
0.051	0.497	-0.692	-0.014	0.684	-0.729	2.075	0.551	0.058	-0.030	-0.126	0.018	0.021	0.028	0.014	-0.002
0.159	0.531	-0.550	-0.020	0.715	-0.699	2.142	0.475	-0.019	0.083	-0.122	0.130	0.087	0.005	0.155	-0.002
0.074	0.500	-0.684	-0.023	0.743	-0.669	2.100	0.102	0.090	0.001	-0.182	-0.034	0.003	0.028	0.020	-0.001
0.067	0.593	-0.577	-0.030	0.776	-0.630	2.539	0.662	-0.073	0.001	-0.122	0.033	0.004	0.062	0.126	-0.012
0.059	0.589	-0.522	-0.047	0.805	-0.592	2.362	1.488	-0.082	0.010	-0.155	0.050	0.012	0.056	0.179	-0.037
-0.045	0.705	-0.507	-0.055	0.831	-0.554	2.260	0.871	-0.087	-0.085	-0.065	0.028	0.117	0.170	0.193	-0.046
-0.083	0.659	-0.538	-0.064	0.856	-0.512	2.432	0.825	-0.008	-0.114	-0.137	-0.045	0.156	0.122	0.160	-0.037
-0.030	0.659	-0.507	-0.069	0.880	-0.470	2.415	0.445	0.041	-0.055	-0.161	-0.056	0.104	0.120	0.189	-0.041
0.055	0.709	-0.412	-0.075	0.899	-0.431	2.181	0.595	0.045	0.036	-0.130	-0.001	0.021	0.168	0.281	-0.055
-0.037	0.755	-0.428	-0.077	0.917	-0.392	2.132	0.160	0.061	-0.053	-0.101	-0.055	0.115	0.212	0.262	-0.062
-0.157	0.895	-0.333	-0.079	0.933	-0.352	2.150	0.197	-0.003	-0.170	0.021	-0.001	0.236	0.350	0.354	-0.053
-0.164	0.945	-0.404	-0.078	0.946	-0.315	2.001	-0.023	-0.015	-0.177	0.058	-0.109	0.244	0.397	0.281	-0.069
-0.007	0.794	-0.345	-0.080	0.957	-0.278	1.943	0.224	-0.002	-0.018	-0.104	-0.087	0.090	0.244	0.338	-0.087
-0.026	0.941	-0.175	-0.083	0.969	-0.234	2.209	0.408	0.080	-0.033	0.031	0.039	0.110	0.388	0.505	-0.054
-0.153	0.987	-0.262	-0.085	0.975	-0.203	1.622	-0.321	0.153	-0.158	0.070	-0.078	0.236	0.433	0.414	-0.064
0.017	1.014	-0.136	-0.085	0.983	-0.165	1.916	0.480	-0.071	0.012	0.090	0.010	0.065	0.458	0.536	-0.038
-0.187	1.034	-0.108	-0.084	0.988	-0.129	1.884	-0.740	0.071	-0.192	0.103	0.001	0.265	0.476	0.560	-0.016
0.155	1.088	-0.085	-0.085	0.992	-0.092	1.804	0.461	0.029	0.151	0.153	-0.012	0.082	0.527	0.580	0.017
0.028	1.123	-0.168	-0.088	0.994	-0.064	1.413	0.204	0.130	0.027	0.186	-0.122	0.040	0.558	0.493	0.024
0.020	1.099	-0.081	-0.090	0.996	-0.028	1.777	0.420	0.109	0.022	0.161	-0.072	0.042	0.531	0.576	0.048
0.028	0.949	-0.014	-0.094	0.996	0.006	1.669	0.573	0.226	0.034	0.010	-0.039	0.029	0.377	0.639	0.001
-0.141	0.960	-0.132	-0.101	0.994	0.033	1.378	0.266	0.326	-0.129	0.023	-0.184	0.193	0.386	0.518	-0.060
-0.230	1.088	-0.223	-0.110	0.992	0.055	1.083	0.637	0.485	-0.208	0.152	-0.297	0.279	0.512	0.423	-0.093
-0.403	1.308	-0.199	-0.119	0.990	0.081	1.289	0.288	0.454	-0.372	0.375	-0.298	0.449	0.729	0.444	-0.108
-0.241	1.316	-0.069	-0.128	0.986	0.109	1.417	0.481	0.461	-0.201	0.386	-0.196	0.285	0.733	0.571	-0.092
-0.168	1.285	-0.101	-0.130	0.983	0.130	1.018	0.449	0.186	-0.126	0.358	-0.248	0.211	0.699	0.537	-0.105
-0.153	1.088	-0.211	-0.134	0.981	0.140	0.530	0.319	0.216	-0.107	0.163	-0.368	0.193	0.499	0.424	-0.079
-0.307	0.833	-0.057	-0.143	0.979	0.149	0.572	-0.598	0.335	-0.251	-0.090	-0.223	0.344	0.240	0.576	-0.023
-0.260	0.976	-0.030	-0.155	0.975	0.156	0.567	-0.992	0.461	-0.193	0.056	-0.203	0.295	0.379	0.601	0.055
-0.037	1.231	-0.179	-0.165	0.973	0.159	0.419	-1.245	0.317	0.040	0.313	-0.356	0.069	0.630	0.449	0.138
0.113	1.285	-0.353	-0.172	0.972	0.159	0.231	-1.030	0.269	0.198	0.368	-0.528	0.083	0.679	0.273	0.279
0.205	1.161	-0.333	-0.177	0.973	0.149	-0.167	-1.379	0.070	0.295	0.244	-0.499	0.177	0.550	0.290	0.405
0.293	1.080	-0.428	-0.181	0.974	0.133	-0.479	-1.418	0.061	0.387	0.160	-0.577	0.268	0.464	0.193	0.511
0.255	1.119	-0.475	-0.178	0.977	0.114	-0.678	-1.125	-0.190	0.347	0.196	-0.605	0.232	0.498	0.143	0.559
0.436	1.076	-0.491	-0.177	0.980	0.093	-0.657	-1.733	-0.176	0.527	0.151	-0.600	0.415	0.452	0.124	0.612
0.374	0.976	-0.424	-0.175	0.981	0.080	-0.355	-1.292	-0.135	0.464	0.049	-0.520	0.355	0.348	0.187	0.654
0.517	1.018	-0.349	-0.174	0.982	0.070	-0.361	-0.681	0.020	0.606	0.090	-0.435	0.499	0.386	0.258	0.647
0.620	1.038	-0.235	-0.177	0.983	0.055	-0.472	-1.207	0.171	0.712	0.108	-0.306	0.604	0.400	0.370	0.577
0.305	1.130	-0.309	-0.173	0.984	0.046	-0.290	-0.698	-0.159	0.393	0.200	-0.372	0.288	0.488	0.293	0.523
0.205	1.192	-0.156	-0.170	0.985	0.036	-0.408	-0.465	-0.105	0.290	0.260	-0.208	0.188	0.545	0.445	0.444
0.205	1.192	-0.156	-0.168	0.986	0.022	-0.590	-0.543	-0.081	0.287	0.259	-0.194	0.188	0.541	0.443	0.349
0.232	1.061	-0.049	-0.163	0.987	0.008	-0.570	-0.773	-0.194	0.310	0.126	-0.074	0.214	0.406	0.548	0.279
0.247	1.173	0.029	-0.156	0.988	-0.010	-0.880	-0.319	-0.285	0.319	0.237	0.023	0.229	0.516	0.625	0.229
0.074	1.061	-0.038	-0.149	0.988	-0.030	-0.924	-0.367	-0.285	0.139	0.123	-0.024	0.056	0.400	0.557	0.175
0.032	1.041	-0.038	-0.144	0.988	-0.052	-1.053	-0.446	-0.243	0.091	0.103	-0.002	0.012	0.377	0.555	0.133
-0.041	1.018	-0.203	-0.138	0.987	-0.079	-1.260	-0.484	-0.243	0.013	0.080	-0.141	0.063	0.350	0.388	0.068
-0.007	1.076	-0.270	-0.132	0.986	-0.105	-1.272	-0.291	-0.247	0.041	0.139	-0.181	0.028	0.403	0.318	0.010
-0.118	1.080	-0.207	-0.126	0.983	-0.131	-1.290	-0.344	-0.270	-0.077	0.145	-0.092	0.141	0.402	0.377	-0.055
-0.241	1.049	-0.254	-0.120	0.981	-0.155	-1.181	-0.059	-0.332	-0.206	0.116	-0.116	0.263	0.367	0.326	-0.076
-0.283	1.080	-0.136	-0.112	0.977	-0.179	-1.171	-0.562	-0.294	-0.255	0.150	0.026	0.305	0.394	0.440	-0.090
-0.053	1.184	-0.136	-0.105	0.974	-0.203	-1.191	-0.432	-0.284	-0.032	0.258	0.050	0.074	0.494	0.437	-0.113
0.043	1.080	-0.140	-0.099	0.970	-0.223	-1.070	0.146	-0.303	0.059	0.157	0.066	0.023	0.386	0.429	-0.063
-0.195	0.949	-0.258	-0.097	0.964	-0.247	-1.187	-0.479	-0.023	-0.182	0.031	-0.029	0.216	0.250	0.307	-0.022
0.105	1.115	-0.223	-0.097	0.959	-0.266	-1.026	0.112	0.004	0.118	0.202	0.026	0.086	0.412	0.340	-0.038
-0.037	1.026	-0.219	-0.097	0.954	-0.285	-1.003	0.299	-0.081	-0.024	0.118	0.048	0.056	0.319	0.340	-0.062
-0.153	1.061	-0.294	-0.096	0.948	-0.302	-0.976	0.370	-0.159	-0.140	0.158	-0.010	0.168	0.350	0.263	-0.052
-0.118	0.995	-0.345	-0.093	0.942	-0.322	-1.078	0.332	-0.252	-0.108	0.098	-0.042	0.132	0.280	0.208	-0.082
-0.114	1.049	-0.294	-0.088	0.937	-0.338	-0.880	0.043	-0.327	-0.110	0.158	0.026	0.127	0.330	0.255	-0.086
-0.091	0.983	-0.443	-0.080	0.929	-0.361	-1.125	-0.715	-0.163	-0.094	0.100	-0.102	0.103	0.261	0.102	-0.079
-0.030	0.941	-0.290	-0.075	0.922	-0.380	-1.100	0.231	-0.313	-0.037	0.065	0.071	0.040	0.214	0.251	-0.043
-0.068	1.049	-0.341	-0.068	0.915	-0.398	-0.985	-0.002	-0.388	-0.082	0.180	0.038	0.078	0.319	0.196	-0.046
0.147	0.945	-0.329	-0.062	0.906	-0.418	-1.085	-0.025	-0.278	0.127	0.084	0.069	0.139	0.210	0.204	-0.023
-0.114	0.906	-0.428	-0.056	0.897	-0.439	-1.124	-0.433	-0.142	-0.140	0.055	-0.009	0.121	0.168	0.102	-0.049
0.105	0.848	-0.420	-0.053	0.888	-0.458	-1.080	0.186	-0.238	0.076	0.006	0.018	0.100	0.105	0.106	-0.014
-0.191	0.902	-0.499	-0.054	0.878	-0.475	-1.016	0.496	-0.255	-0.219	0.070	-0.043	0.195	0.155	0.023	-0.049
0.124	0.910	-0.471	-0.049	0.868	-0.495	-1.128	-0.247	-0.100	0.092	0.088	0.004	0.122	0.159	0.047	-0.040
-0.049	0.910	-0.499	-0.042	0.857	-0.514	-1.106	-0.441	-0.132	-0.088	0.099	-0.004	0.049	0.154	0.015	-0.071
-0.072	0.864	-0.589	-0.036	0.845	-0.533	-1.106	-0.359	-0.157	-0.117	0.065	-0.076	0.072	0.104	0.079	-0.037
-0.072	0.864	-0.589	-0.034	0.832	-0.554	-1.226	-0.061	-0.100	-0.119	0.078	-0.055	0.069	0.100	0.082	-0.054
0.013	0.840	-0.605	-0.030	0.820	-0.572	-1.073	-0.043	-0.197	-0.038	0.067	-0.053	0.017	0.072	0.101	-0.066
0.051	0.852	-0.570	-0.027	0.807	-0.590	-1.100	0.013	-0.198	-0.003	0.092	0.001	0.058	0.080	0.070	-0.068
-0.087	0.755	-0.574	-0.022	0.796	-0.605	-0.952	-0.144	-0.166	-0.145	0.006	0.012	0.080	0.020	0.077	-0.073
-0.045	0.705	-0.625	-0.016	0.783	-0.622	-1.063	-0.335	-0.130	-0.109	-0.031	-0.022	0.036	0.075	0.131	-0.073
-0.053	0.740	-0.605	-0.015	0.770	-0.638	-1.055	-0.051	-0.079	-0.118	0.018	0.014	0.042	0.045	0.114	-0.079
0.059	0.759	-0.597	-0.014	0.758	-0.652	-0.924	0.152	-0.163	-0.007	0.049	0.036	0.070	0.029	0.110	-0.061
-0.014	0.860	-0.775	-0.016	0.742	-0.670	-1.172	0.279	-0.127	-0.078	0.165	-0.124	0.001	0.068	0.290	-0.028
-0.003	0.813	-0.704	-0.014	0.726	-0.687	-1.183	-0.051	-0.049	-0.068	0.135	-0.036	0.011	0.017	0.223	-0.033
0.170	0.628	-0.605	-0.015	0.713	-0.701	-0.964	0.313	-0.187	0.106	-0.037	0.077	0.185	0.172	0.127	-0.004
-0.103	0.628	-0.751	-0.013	0.696	-0.718	-1.180	-0.120	-0.088	-0.170	-0.020	-0.053	0.086	0.176	0.275	-0.026
0.186	0.686	-0.763	-0.015	0.683	-0.731	-0.941	0.345	-0.165	0.121	0.051	-0.052	0.204	0.122	0.290	-0.020
-0.068	0.624	-0.672	-0.015	0.671	-0.742	-0.826	0.112	-0.146	-0.133	0.001	0.050	0.049	0.188	0.202	-0.045
0.020	0.589	-0.794	-0.014	0.654	-0.756	-1.065	-0.006	-0.026	-0.045	-0.017	-0.058	0.041	0.226	0.326	-0.011
0.005	0.535	-0.755	-0.012	0.640	-0.769	-0.951	-0.109	-0.051	-0.063	-0.057	-0.007	0.026	0.284	0.289	-0.046
0.074	0.663	-0.838	-0.011	0.629	-0.777	-0.697	0.074	-0.098	0.006	0.081	-0.081	0.097	0.161	0.374	-0.015
0.024	0.597	-0.727	-0.020	0.618	-0.786	-0.720	0.651	-0.144	-0.036	0.027	0.038	0.048	0.231	0.266	-0.045
0.086	0.497	-0.747	-0.023	0.605	-0.796	-0.808	0.279	-0.078	0.029	-0.061	0.028	0.110	0.335	0.289	-0.034
-0.137	0.520	-0.794	-0.023	0.594	-0.804	-0.672	-0.021	0.031	-0.194	-0.028	-0.012	0.111	0.315	0.338	-0.044
0.036	0.597	-0.842	-0.024	0.585	-0.811	-0.564	0.117	-0.073	-0.020	0.059	-0.053	0.064	0.241	0.387	-0.066
0.040	0.485	-0.782	-0.027	0.576	-0.817	-0.553	0.320	-0.160	-0.013	-0.045	0.013	0.069	0.357	0.329	-0.079
-0.107	0.446	-0.775	-0.027	0.569	-0.822	-0.383	-0.015	-0.023	-0.160	-0.077	0.025	0.076	0.399	0.322	-0.036
-0.007	0.504	-0.814	-0.028	0.567	-0.823	-0.151	0.144	-0.061	-0.058	-0.017	-0.013	0.024	0.345	0.363	-0.035
0.090	0.585	-0.838	-0.026	0.562	-0.827	-0.303	-0.124	0.013	0.036	0.069	-0.034	0.122	0.266	0.388	-0.043
0.063	0.493	-0.759	-0.038	0.556	-0.830	-0.344	0.784	-0.071	0.021	-0.018	0.048	0.096	0.362	0.311	0.007
0.001	0.415	-0.735	-0.041	0.555	-0.830	-0.032	0.213	-0.002	-0.037	-0.094	0.071	0.035	0.442	0.288	-0.033
0.143	0.431	-0.767	-0.052	0.558	-0.828	0.139	0.815	-0.174	0.117	-0.082	0.037	0.178	0.430	0.321	-0.090
-0.283	0.450	-0.924	-0.047	0.559	-0.828	0.082	-0.442	0.071	-0.315	-0.063	-0.121	0.248	0.413	0.479	-0.097
-0.283	0.450	-0.924	-0.055	0.562	-0.826	0.192	0.522	-0.047	-0.306	-0.066	-0.124	0.248	0.415	0.481	-0.087
0.013	0.423	-0.727	-0.053	0.568	-0.821	0.421	-0.121	-0.039	-0.012	-0.101	0.068	0.050	0.444	0.284	-0.117
0.032	0.442	-0.715	-0.065	0.575	-0.816	0.388	0.788	-0.057	0.020	-0.088	0.074	0.069	0.427	0.273	-0.061
-0.037	0.531	-0.747	-0.070	0.580	-0.811	0.336	0.387	-0.072	-0.043	-0.005	0.038	0.001	0.340	0.305	-0.036
0.074	0.427	-0.652	-0.080	0.586	-0.806	0.375	0.730	-0.181	0.078	-0.115	0.127	0.113	0.445	0.210	-0.053
-0.110	0.381	-0.704	-0.086	0.595	-0.799	0.565	0.492	-0.119	-0.100	-0.171	0.069	0.071	0.493	0.261	-0.070
-0.118	0.489	-0.688	-0.090	0.605	-0.791	0.582	0.318	-0.104	-0.103	-0.073	0.077	0.078	0.386	0.246	-0.066
-0.107	0.527	-0.735	-0.091	0.613	-0.785	0.531	0.094	-0.067	-0.091	-0.043	0.024	0.066	0.348	0.293	-0.073
-0.018	0.566	-0.648	-0.096	0.623	-0.776	0.620	0.375	-0.075	0.003	-0.014	0.102	0.022	0.309	0.207	-0.072
0.005	0.481	-0.609	-0.108	0.635	-0.765	0.759	0.887	-0.098	0.039	-0.111	0.131	0.045	0.394	0.167	-0.049
-0.141	0.520	-0.692	-0.109	0.646	-0.756	0.688	0.156	-0.080	-0.106	-0.084	0.039	0.102	0.356	0.249	-0.047
-0.018	0.531	-0.641	-0.115	0.656	-0.746	0.654	0.527	-0.156	0.023	-0.082	0.081	0.021	0.344	0.197	-0.048
-0.157	0.601	-0.794	-0.116	0.668	-0.735	0.810	0.190	-0.168	-0.115	-0.025	-0.084	0.117	0.274	0.350	-0.045
-0.064	0.527	-0.641	-0.116	0.680	-0.724	0.805	0.147	-0.094	-0.022	-0.111	0.059	0.025	0.347	0.196	-0.049
0.017	0.535	-0.514	-0.128	0.692	-0.711	0.810	0.988	-0.180	0.070	-0.115	0.171	0.055	0.338	0.069	-0.039
-0.214	0.551	-0.723	-0.130	0.702	-0.700	0.760	0.213	-0.042	-0.158	-0.110	-0.048	0.177	0.321	0.277	-0.038
0.013	0.593	-0.605	-0.134	0.715	-0.687	0.859	0.400	-0.127	0.072	-0.080	0.057	0.051	0.279	0.158	-0.055
-0.137	0.682	-0.625	-0.136	0.729	-0.671	1.016	0.324	-0.128	-0.075	-0.006	0.022	0.100	0.188	0.176	-0.071
-0.187	0.616	-0.593	-0.140	0.743	-0.654	1.065	0.369	-0.129	-0.122	-0.086	0.037	0.151	0.253	0.143	-0.075
-0.153	0.585	-0.617	-0.148	0.756	-0.637	1.032	0.704	-0.081	-0.079	-0.130	-0.004	0.116	0.282	0.165	-0.091
-0.241	0.578	-0.593	-0.152	0.771	-0.619	1.143	0.447	-0.089	-0.163	-0.152	0.002	0.205	0.289	0.139	-0.081
-0.141	0.678	-0.644	-0.155	0.787	-0.597	1.361	0.321	-0.078	-0.060	-0.068	-0.071	0.104	0.187	0.188	-0.071
-0.122	0.763	-0.574	-0.159	0.804	-0.573	1.376	0.475	-0.077	-0.037	0.000	-0.024	0.084	0.101	0.115	-0.077
-0.180	0.779	-0.566	-0.159	0.817	-0.555	1.119	0.094	-0.066	-0.095	0.003	-0.034	0.141	0.084	0.105	-0.056
-0.214	0.717	-0.562	-0.161	0.831	-0.533	1.288	0.295	-0.080	-0.127	-0.073	-0.052	0.176	0.145	0.099	-0.050
-0.153	0.659	-0.510	-0.165	0.847	-0.506	1.538	0.436	-0.069	-0.062	-0.148	-0.027	0.114	0.202	0.047	-0.048
-0.087	0.670	-0.443	-0.166	0.863	-0.477	1.668	0.198	-0.041	0.004	-0.152	0.011	0.049	0.189	0.022	-0.034
-0.149	0.902	-0.522	-0.170	0.877	-0.450	1.490	0.328	0.048	-0.053	0.066	-0.095	0.112	0.045	0.056	0.006
-0.149	0.902	-0.522	-0.173	0.889	-0.423	1.501	0.213	0.114	-0.050	0.053	-0.122	0.113	0.047	0.055	-0.002
-0.003	0.840	-0.380	-0.179	0.903	-0.390	1.768	0.506	0.106	0.102	-0.024	-0.013	0.032	0.013	0.089	-0.029
-0.245	0.852	-0.455	-0.183	0.916	-0.358	1.774	0.045	0.211	-0.136	-0.025	-0.120	0.210	0.001	0.015	-0.025
-0.318	0.852	-0.440	-0.191	0.926	-0.324	1.857	-0.094	0.461	-0.200	-0.036	-0.137	0.285	0.002	0.033	-0.063
-0.176	0.922	-0.404	-0.203	0.937	-0.284	2.000	0.781	0.344	-0.047	0.023	-0.142	0.143	0.068	0.070	-0.093
-0.480	0.999	-0.597	-0.212	0.942	-0.259	1.436	-0.363	0.562	-0.342	0.095	-0.359	0.446	0.147	0.123	-0.088
-0.314	1.134	-0.510	-0.224	0.946	-0.236	1.253	0.182	0.577	-0.164	0.227	-0.296	0.280	0.284	0.036	-0.062
-0.307	1.188	-0.408	-0.235	0.950	-0.207	1.466	0.328	0.504	-0.145	0.276	-0.223	0.271	0.340	0.066	-0.074
-0.257	1.192	-0.361	-0.245	0.953	-0.180	1.240	0.739	0.414	-0.085	0.277	-0.202	0.219	0.344	0.113	-0.068
-0.291	1.099	-0.294	-0.249	0.955	-0.159	0.970	0.500	0.101	-0.116	0.182	-0.155	0.251	0.252	0.180	-0.096
-0.399	0.941	-0.250	-0.251	0.957	-0.148	0.627	-0.068	0.087	-0.221	0.022	-0.123	0.356	0.094	0.223	-0.102
-0.418	0.922	-0.199	-0.254	0.957	-0.139	0.610	-0.492	0.199	-0.238	0.002	-0.081	0.372	0.075	0.274	-0.061
-0.341	1.084	-0.278	-0.257	0.957	-0.133	0.545	-0.760	0.253	-0.158	0.164	-0.166	0.292	0.237	0.195	0.020
-0.103	1.215	-0.451	-0.258	0.957	-0.130	0.369	-0.666	0.198	0.082	0.295	-0.342	0.050	0.368	0.022	0.137
0.074	1.188	-0.459	-0.255	0.958	-0.131	0.185	-0.712	-0.008	0.256	0.268	-0.348	0.129	0.342	0.014	0.264
0.132	1.099	-0.530	-0.250	0.958	-0.140	-0.139	-0.915	-0.074	0.309	0.179	-0.411	0.188	0.255	0.057	0.385
0.124	0.995	-0.644	-0.244	0.958	-0.151	-0.251	-1.028	-0.107	0.295	0.074	-0.514	0.182	0.152	0.171	0.456
0.209	0.925	-0.660	-0.237	0.958	-0.164	-0.347	-1.083	-0.109	0.373	0.005	-0.516	0.267	0.083	0.185	0.505
0.270	0.821	-0.613	-0.229	0.958	-0.171	-0.096	-0.848	-0.169	0.427	-0.100	-0.461	0.331	0.020	0.137	0.532
0.340	0.891	-0.581	-0.225	0.959	-0.171	0.138	-0.116	-0.135	0.492	-0.031	-0.430	0.400	0.050	0.104	0.540
0.313	0.925	-0.538	-0.222	0.960	-0.170	0.308	-0.840	0.062	0.462	0.003	-0.388	0.374	0.085	0.059	0.515
0.259	1.061	-0.483	-0.219	0.962	-0.165	0.325	-0.202	-0.021	0.405	0.136	-0.337	0.321	0.220	0.004	0.478
0.143	1.126	-0.522	-0.213	0.963	-0.164	0.307	-0.813	-0.095	0.284	0.201	-0.378	0.206	0.286	0.043	0.385
0.178	1.123	-0.384	-0.204	0.965	-0.163	0.196	-0.585	-0.318	0.310	0.195	-0.240	0.241	0.283	0.096	0.316
-0.010	1.084	-0.219	-0.195	0.968	-0.161	0.143	-0.018	-0.433	0.112	0.153	-0.077	0.051	0.245	0.261	0.240
0.109	1.057	-0.152	-0.188	0.970	-0.157	0.292	-0.477	-0.257	0.224	0.124	-0.014	0.170	0.217	0.329	0.211
-0.049	1.007	-0.274	-0.183	0.971	-0.152	0.251	0.038	-0.200	0.062	0.072	-0.140	0.012	0.167	0.207	0.186
0.124	1.080	-0.227	-0.179	0.972	-0.154	-0.000	-0.557	-0.076	0.232	0.145	-0.091	0.186	0.241	0.255	0.157
0.124	1.080	-0.227	-0.175	0.972	-0.155	0.025	-0.275	-0.114	0.228	0.145	-0.090	0.186	0.240	0.255	0.123
-0.191	1.026	-0.349	-0.172	0.972	-0.160	-0.030	-1.009	-0.020	-0.091	0.091	-0.207	0.128	0.186	0.132	0.081
-0.114	1.010	-0.321	-0.169	0.972	-0.163	-0.165	-0.005	-0.137	-0.017	0.075	-0.176	0.051	0.171	0.159	0.007
-0.268	1.107	-0.317	-0.163	0.972	-0.167	-0.101	-0.443	-0.241	-0.177	0.171	-0.168	0.206	0.267	0.162	-0.060
-0.253	0.976	-0.235	-0.158	0.973	-0.168	0.021	-0.352	-0.188	-0.166	0.039	-0.084	0.191	0.135	0.245	-0.046
-0.207	0.949	-0.207	-0.153	0.973	-0.172	-0.101	-0.618	-0.177	-0.125	0.012	-0.053	0.146	0.108	0.273	-0.048
-0.041	0.987	-0.219	-0.149	0.973	-0.175	-0.118	-0.169	-0.181	0.036	0.051	-0.061	0.019	0.146	0.260	-0.045
-0.026	0.968	-0.136	-0.144	0.974	-0.174	0.010	0.200	-0.256	0.047	0.030	0.021	0.034	0.126	0.342	-0.010
-0.183	0.960	-0.187	-0.141	0.974	-0.175	0.018	-0.359	-0.080	-0.114	0.022	-0.030	0.124	0.118	0.291	-0.004
-0.026	1.010	-0.199	-0.138	0.974	-0.178	-0.150	0.058	-0.150	0.041	0.072	-0.038	0.034	0.168	0.278	-0.010
-0.153	1.061	-0.211	-0.136	0.974	-0.181	-0.162	0.035	-0.114	-0.088	0.123	-0.047	0.095	0.218	0.265	-0.036
-0.037	1.115	-0.164	-0.134	0.973	-0.185	-0.310	0.524	-0.178	0.026	0.177	0.005	0.020	0.271	0.311	-0.035
-0.187	1.065	-0.250	-0.131	0.973	-0.191	-0.316	0.041	-0.195	-0.127	0.128	-0.075	0.131	0.220	0.222	-0.054
-0.153	1.022	-0.179	-0.128	0.971	-0.201	-0.487	-0.036	-0.149	-0.096	0.087	0.005	0.097	0.177	0.291	-0.035
-0.107	1.076	-0.203	-0.122	0.970	-0.211	-0.474	-0.496	-0.171	-0.055	0.142	-0.008	0.051	0.230	0.265	-0.064
-0.041	1.041	-0.294	-0.117	0.968	-0.222	-0.524	-0.272	-0.204	0.005	0.109	-0.087	0.014	0.195	0.172	-0.054
-0.222	0.980	-0.333	-0.113	0.966	-0.233	-0.516	-0.260	-0.166	-0.180	0.049	-0.116	0.167	0.132	0.130	-0.088
-0.099	0.976	-0.274	-0.111	0.963	-0.245	-0.687	0.346	-0.192	-0.059	0.047	-0.044	0.044	0.127	0.186	-0.066
-0.326	0.960	-0.262	-0.105	0.960	-0.260	-0.704	-0.676	-0.135	-0.291	0.035	-0.017	0.271	0.111	0.195	-0.086
0.020	0.964	-0.306	-0.101	0.958	-0.268	-0.400	0.062	-0.230	0.051	0.040	-0.053	0.075	0.113	0.148	-0.056
-0.164	1.030	-0.443	-0.099	0.956	-0.276	-0.464	0.487	-0.271	-0.136	0.108	-0.182	0.111	0.177	0.006	-0.070
-0.014	0.953	-0.313	-0.093	0.953	-0.290	-0.646	-0.407	-0.140	0.008	0.034	-0.039	0.039	0.098	0.133	-0.015
-0.133	0.895	-0.274	-0.090	0.949	-0.301	-0.595	-0.254	-0.090	-0.114	-0.021	0.012	0.079	0.039	0.169	-0.018
-0.022	0.949	-0.349	-0.088	0.946	-0.313	-0.644	0.136	-0.148	-0.005	0.037	-0.051	0.032	0.092	0.090	-0.004
0.028	1.018	-0.345	-0.086	0.941	-0.326	-0.690	0.071	-0.120	0.043	0.111	-0.034	0.081	0.161	0.090	-0.017
-0.018	0.983	-0.345	-0.083	0.938	-0.337	-0.565	-0.073	-0.135	-0.006	0.079	-0.023	0.036	0.124	0.086	-0.001
-0.083	0.922	-0.408	-0.080	0.934	-0.349	-0.603	-0.005	-0.150	-0.074	0.021	-0.075	0.030	0.060	0.019	-0.022
-0.060	0.991	-0.412	-0.077	0.929	-0.363	-0.765	-0.293	-0.062	-0.055	0.096	-0.064	0.006	0.128	0.010	-0.024
-0.103	0.949	-0.357	-0.078	0.923	-0.376	-0.723	0.471	-0.137	-0.096	0.059	0.003	0.049	0.083	0.061	-0.043
0.024	0.922	-0.412	-0.077	0.920	-0.385	-0.535	0.343	-0.154	0.030	0.035	-0.043	0.079	0.054	0.001	-0.043
-0.130	0.925	-0.443	-0.075	0.915	-0.395	-0.548	0.007	-0.124	-0.126	0.043	-0.065	0.075	0.055	0.035	-0.023
-0.103	0.933	-0.542	-0.072	0.908	-0.412	-0.879	-0.408	-0.001	-0.103	0.058	-0.146	0.048	0.061	0.139	-0.006
0.063	0.976	-0.459	-0.071	0.901	-0.428	-0.875	0.241	-0.109	0.062	0.108	-0.048	0.117	0.102	0.061	-0.029
0.001	0.918	-0.404	-0.072	0.895	-0.439	-0.673	0.308	-0.125	0.000	0.056	0.018	0.056	0.041	0.010	-0.026
-0.095	0.852	-0.487	-0.070	0.890	-0.450	-0.619	0.112	-0.162	-0.098	-0.005	-0.054	0.042	0.027	0.098	-0.018
-0.107	0.864	-0.514	-0.067	0.882	-0.466	-0.848	-0.116	-0.119	-0.112	0.015	-0.067	0.054	0.018	0.130	-0.037
-0.060	0.875	-0.633	-0.064	0.874	-0.481	-0.851	-0.141	-0.054	-0.068	0.035	-0.170	0.007	0.009	0.253	-0.038
-0.060	0.902	-0.613	-0.062	0.867	-0.495	-0.751	-0.140	-0.076	-0.070	0.069	-0.137	0.009	0.015	0.238	-0.049
-0.010	0.852	-0.510	-0.060	0.860	-0.506	-0.680	0.096	-0.170	-0.022	0.025	-0.024	0.041	0.038	0.141	-0.029
-0.122	0.759	-0.499	-0.054	0.852	-0.521	-0.860	-0.210	-0.186	-0.139	-0.059	0.003	0.070	0.133	0.134	-0.045
0.040	0.821	-0.522	-0.051	0.842	-0.538	-0.971	0.121	-0.239	0.021	0.013	-0.005	0.091	0.074	0.163	-0.048
-0.107	0.852	-0.629	-0.045	0.832	-0.552	-0.852	-0.291	-0.180	-0.131	0.053	-0.097	0.056	0.046	0.274	-0.050
-0.033	0.833	-0.625	-0.041	0.825	-0.563	-0.636	-0.111	-0.214	-0.062	0.041	-0.083	0.017	0.069	0.276	-0.035
-0.018	0.810	-0.613	-0.037	0.817	-0.575	-0.745	-0.026	-0.166	-0.049	0.026	-0.059	0.031	0.095	0.270	-0.050
0.009	0.752	-0.487	-0.033	0.807	-0.589	-0.838	-0.226	-0.094	-0.026	-0.022	0.080	0.056	0.155	0.150	-0.030
-0.018	0.713	-0.558	-0.032	0.798	-0.602	-0.817	0.036	-0.125	-0.054	-0.051	0.023	0.029	0.196	0.226	-0.026
0.047	0.759	-0.613	-0.026	0.790	-0.613	-0.653	-0.191	-0.163	0.006	0.003	-0.022	0.094	0.152	0.287	-0.047
-0.018	0.829	-0.747	-0.021	0.785	-0.619	-0.362	-0.195	-0.189	-0.064	0.077	-0.150	0.028	0.085	0.426	-0.032
-0.137	0.755	-0.711	-0.023	0.780	-0.625	-0.417	0.352	-0.155	-0.181	0.008	-0.108	0.092	0.161	0.395	-0.048
0.078	0.798	-0.593	-0.024	0.772	-0.635	-0.610	0.180	-0.101	0.035	0.058	0.019	0.122	0.121	0.281	-0.068
-0.087	0.709	-0.570	-0.021	0.765	-0.643	-0.556	-0.099	-0.089	-0.132	-0.024	0.052	0.045	0.212	0.262	-0.069
-0.026	0.632	-0.554	-0.021	0.762	-0.648	-0.301	0.093	-0.095	-0.070	-0.098	0.073	0.016	0.291	0.251	-0.037
0.059	0.609	-0.550	-0.023	0.760	-0.649	-0.091	0.193	-0.055	0.016	-0.120	0.078	0.100	0.316	0.252	-0.037
0.082	0.698	-0.601	-0.022	0.763	-0.646	0.174	0.090	-0.085	0.039	-0.034	0.024	0.122	0.230	0.307	-0.012
0.082	0.698	-0.601	-0.022	0.767	-0.642	0.307	0.172	-0.137	0.038	-0.038	0.020	0.121	0.232	0.312	-0.016
0.024	0.663	-0.609	-0.026	0.769	-0.639	0.185	0.362	-0.053	-0.015	-0.075	0.009	0.062	0.269	0.324	-0.019
-0.049	0.643	-0.526	-0.027	0.772	-0.634	0.275	0.123	-0.011	-0.087	-0.098	0.088	0.012	0.290	0.247	-0.029
0.043	0.616	-0.507	-0.031	0.779	-0.627	0.485	0.411	-0.065	0.010	-0.132	0.100	0.079	0.319	0.231	-0.040
0.020	0.670	-0.546	-0.036	0.788	-0.615	0.722	0.493	-0.072	-0.008	-0.087	0.050	0.055	0.267	0.274	-0.060
0.009	0.674	-0.542	-0.045	0.797	-0.602	0.794	0.913	-0.117	-0.010	-0.092	0.041	0.042	0.265	0.275	-0.025
-0.137	0.775	-0.641	-0.046	0.806	-0.590	0.715	0.051	-0.023	-0.156	-0.000	-0.069	0.105	0.167	0.378	-0.024
0.090	0.694	-0.554	-0.050	0.816	-0.576	0.872	0.583	-0.099	0.076	-0.092	0.004	0.121	0.249	0.295	-0.035
0.001	0.713	-0.499	-0.057	0.826	-0.560	0.904	0.587	-0.020	-0.006	-0.082	0.044	0.031	0.231	0.244	-0.036
-0.064	0.728	-0.479	-0.060	0.835	-0.546	0.825	0.329	-0.033	-0.068	-0.076	0.050	0.036	0.218	0.229	-0.016
-0.041	0.783	-0.542	-0.065	0.843	-0.533	0.736	0.523	-0.032	-0.040	-0.030	-0.026	0.015	0.166	0.296	-0.034
-0.033	0.775	-0.514	-0.068	0.852	-0.520	0.773	0.406	-0.078	-0.029	-0.046	-0.012	0.009	0.175	0.272	-0.047
-0.041	0.906	-0.510	-0.070	0.861	-0.503	0.919	0.561	-0.180	-0.033	0.076	-0.024	0.018	0.045	0.272	-0.037
-0.122	0.833	-0.542	-0.069	0.871	-0.486	0.978	0.268	-0.213	-0.115	-0.007	-0.072	0.101	0.120	0.307	-0.051
-0.030	0.806	-0.420	-0.072	0.881	-0.467	1.005	0.774	-0.230	-0.019	-0.044	0.032	0.010	0.148	0.189	-0.073
-0.107	0.817	-0.388	-0.078	0.889	-0.452	0.817	0.798	-0.128	-0.091	-0.040	0.048	0.089	0.138	0.161	-0.084
-0.180	0.810	-0.491	-0.076	0.895	-0.439	0.735	-0.154	-0.014	-0.166	-0.054	-0.066	0.163	0.148	0.266	-0.077
-0.103	0.856	-0.416	-0.077	0.903	-0.423	0.855	0.420	-0.171	-0.088	-0.015	-0.007	0.087	0.102	0.194	-0.059
-0.060	0.883	-0.380	-0.076	0.911	-0.405	0.955	0.204	-0.159	-0.047	0.003	0.012	0.046	0.076	0.162	-0.067
0.032	0.953	-0.428	-0.075	0.920	-0.385	1.060	0.541	-0.238	0.045	0.064	-0.055	0.046	0.007	0.211	-0.044
-0.203	0.980	-0.467	-0.076	0.927	-0.367	0.973	0.520	-0.202	-0.190	0.083	-0.112	0.191	0.019	0.253	-0.056
-0.037	0.976	-0.369	-0.076	0.932	-0.353	0.719	-0.023	-0.001	-0.025	0.074	-0.026	0.028	0.014	0.157	-0.056
-0.176	0.933	-0.353	-0.078	0.936	-0.342	0.575	0.527	-0.078	-0.162	0.027	-0.021	0.169	0.029	0.144	-0.080
-0.049	0.891	-0.282	-0.075	0.941	-0.329	0.653	0.040	-0.152	-0.038	-0.020	0.038	0.045	0.072	0.076	-0.058
-0.080	0.879	-0.341	-0.071	0.945	-0.319	0.583	-0.324	-0.103	-0.073	-0.036	-0.031	0.078	0.083	0.138	-0.067
-0.037	0.883	-0.298	-0.070	0.950	-0.305	0.730	0.316	-0.197	-0.033	-0.037	-0.001	0.038	0.078	0.097	-0.073
-0.087	0.953	-0.341	-0.066	0.955	-0.289	0.833	0.148	-0.212	-0.086	0.028	-0.060	0.090	0.008	0.142	-0.096
-0.233	1.026	-0.408	-0.064	0.959	-0.275	0.747	0.093	-0.196	-0.235	0.097	-0.141	0.239	0.066	0.211	-0.124
-0.233	1.026	-0.408	-0.063	0.963	-0.263	0.622	0.221	-0.112	-0.236	0.093	-0.153	0.242	0.066	0.212	-0.129
-0.264	0.976	-0.404	-0.061	0.965	-0.255	0.478	-0.400	-0.040	-0.269	0.041	-0.157	0.276	0.015	0.208	-0.127
-0.087	1.045	-0.337	-0.059	0.968	-0.246	0.467	-0.165	-0.088	-0.094	0.108	-0.098	0.101	0.086	0.142	-0.103
-0.057	0.964	-0.258	-0.055	0.970	-0.235	0.580	-0.075	-0.174	-0.067	0.024	-0.030	0.072	0.005	0.066	-0.088
-0.083	0.937	-0.345	-0.052	0.973	-0.223	0.631	-0.079	-0.149	-0.097	-0.006	-0.128	0.099	0.021	0.154	-0.059
-0.095	0.953	-0.231	-0.048	0.977	-0.209	0.729	-0.167	-0.136	-0.112	0.006	-0.028	0.111	0.005	0.042	-0.045
-0.041	0.937	-0.211	-0.046	0.980	-0.195	0.742	-0.120	-0.102	-0.061	-0.013	-0.022	0.058	0.021	0.025	-0.049
0.001	0.929	-0.266	-0.045	0.983	-0.178	0.876	0.242	-0.081	-0.019	-0.024	-0.095	0.015	0.029	0.083	-0.045
-0.083	0.933	-0.231	-0.044	0.986	-0.161	0.854	-0.122	-0.040	-0.105	-0.023	-0.075	0.099	0.026	0.050	-0.032
-0.049	0.953	-0.250	-0.045	0.988	-0.147	0.719	-0.021	0.057	-0.069	-0.006	-0.109	0.064	0.007	0.072	-0.037
-0.087	0.949	-0.337	-0.046	0.990	-0.133	0.735	-0.114	0.067	-0.106	-0.011	-0.209	0.102	0.012	0.160	-0.052
-0.130	0.972	-0.294	-0.048	0.991	-0.122	0.625	-0.092	0.088	-0.146	0.011	-0.178	0.144	0.011	0.118	-0.052
-0.122	1.010	-0.306	-0.049	0.993	-0.108	0.744	-0.018	0.058	-0.137	0.048	-0.204	0.137	0.051	0.131	-0.044
-0.164	0.972	-0.353	-0.054	0.994	-0.093	0.759	-0.162	0.215	-0.175	0.008	-0.265	0.180	0.012	0.179	-0.047
-0.060	1.045	-0.298	-0.057	0.995	-0.079	0.773	-0.005	0.177	-0.068	0.080	-0.225	0.078	0.086	0.124	-0.042
-0.122	1.123	-0.278	-0.060	0.996	-0.061	0.913	-0.081	0.147	-0.126	0.156	-0.222	0.141	0.164	0.104	-0.039
-0.118	1.126	-0.211	-0.063	0.997	-0.045	0.825	0.153	0.120	-0.120	0.159	-0.171	0.139	0.169	0.037	-0.039
-0.107	1.092	-0.195	-0.065	0.997	-0.029	0.813	0.099	0.076	-0.106	0.124	-0.172	0.127	0.135	0.021	-0.052
-0.153	1.045	-0.207	-0.067	0.998	-0.016	0.695	-0.149	0.109	-0.150	0.077	-0.196	0.173	0.090	0.033	-0.039
-0.122	1.038	-0.160	-0.069	0.998	-0.003	0.709	-0.302	0.115	-0.117	0.070	-0.162	0.144	0.083	0.015	-0.018
-0.037	1.049	-0.132	-0.073	0.997	0.009	0.626	-0.455	0.200	-0.028	0.081	-0.146	0.060	0.095	0.043	0.015
-0.014	1.130	-0.140	-0.076	0.997	0.019	0.570	-0.532	0.166	-0.002	0.163	-0.164	0.039	0.177	0.035	0.067
0.009	1.150	-0.282	-0.077	0.997	0.027	0.460	-0.194	0.049	0.022	0.182	-0.315	0.019	0.196	0.105	0.094
0.063	1.084	-0.313	-0.077	0.996	0.032	0.375	-0.361	0.019	0.075	0.117	-0.352	0.033	0.130	0.136	0.117
-0.022	1.053	-0.223	-0.077	0.996	0.038	0.350	-0.641	-0.018	-0.009	0.086	-0.267	0.054	0.099	0.044	0.124
0.032	1.061	-0.242	-0.075	0.996	0.043	0.363	-0.708	-0.128	0.042	0.093	-0.292	0.001	0.106	0.062	0.156
-0.022	1.057	-0.250	-0.072	0.996	0.049	0.376	-0.605	-0.162	-0.014	0.089	-0.306	0.057	0.102	0.069	0.176
0.217	1.014	-0.191	-0.068	0.996	0.053	0.308	-0.609	-0.181	0.220	0.047	-0.252	0.179	0.059	0.008	0.202
0.217	1.014	-0.191	-0.064	0.996	0.058	0.323	-0.682	-0.197	0.217	0.047	-0.257	0.176	0.060	0.007	0.200
0.155	1.049	-0.144	-0.060	0.996	0.065	0.415	-0.626	-0.221	0.151	0.081	-0.217	0.113	0.096	0.042	0.213
0.082	1.030	-0.085	-0.054	0.996	0.075	0.544	-0.509	-0.299	0.073	0.062	-0.168	0.037	0.078	0.102	0.179
0.120	1.038	-0.077	-0.049	0.995	0.083	0.460	-0.441	-0.271	0.107	0.070	-0.169	0.072	0.087	0.111	0.125
0.097	1.072	-0.030	-0.043	0.995	0.092	0.465	0.062	-0.300	0.078	0.106	-0.131	0.046	0.125	0.159	0.098
-0.014	1.041	-0.053	-0.038	0.994	0.099	0.409	-0.209	-0.266	-0.037	0.075	-0.163	0.069	0.097	0.136	0.068
0.063	1.053	-0.018	-0.031	0.994	0.107	0.397	-0.267	-0.332	0.034	0.088	-0.135	0.004	0.111	0.172	0.049
-0.049	1.065	-0.018	-0.028	0.993	0.113	0.386	-0.609	-0.263	-0.081	0.100	-0.142	0.110	0.125	0.173	0.026
0.063	1.041	0.025	-0.022	0.992	0.121	0.380	-0.169	-0.303	0.025	0.077	-0.106	0.002	0.104	0.218	0.028
0.009	1.018	0.033	-0.016	0.992	0.128	0.373	-0.320	-0.296	-0.034	0.055	-0.105	0.059	0.083	0.227	-0.002
0.078	1.049	0.132	-0.008	0.991	0.136	0.416	0.287	-0.369	0.028	0.087	-0.015	0.008	0.116	0.327	-0.007
-0.045	1.018	0.096	-0.001	0.990	0.143	0.359	0.075	-0.343	-0.102	0.056	-0.057	0.118	0.088	0.293	-0.022
-0.033	1.038	0.057	0.004	0.988	0.151	0.446	-0.244	-0.333	-0.096	0.077	-0.104	0.109	0.109	0.255	-0.015
0.013	1.030	0.069	0.009	0.987	0.159	0.394	-0.542	-0.318	-0.054	0.070	-0.100	0.065	0.104	0.268	-0.022
0.117	0.972	0.179	0.016	0.986	0.166	0.335	0.266	-0.297	0.043	0.013	0.004	0.036	0.049	0.379	-0.024
0.078	1.026	0.179	0.025	0.984	0.174	0.453	0.241	-0.409	-0.004	0.069	-0.005	0.004	0.106	0.381	-0.027
-0.057	1.061	0.065	0.028	0.983	0.183	0.426	-0.453	-0.223	-0.141	0.106	-0.127	0.142	0.143	0.267	-0.038
-0.007	1.065	0.140	0.035	0.981	0.191	0.442	0.547	-0.259	-0.098	0.111	-0.060	0.094	0.149	0.343	-0.071
0.001	1.096	0.148	0.039	0.979	0.200	0.503	0.143	-0.203	-0.095	0.144	-0.061	0.090	0.183	0.352	-0.072
-0.072	1.041	0.136	0.040	0.978	0.207	0.345	-0.283	-0.140	-0.170	0.091	-0.079	0.165	0.131	0.342	-0.064
0.101	1.045	0.230	0.045	0.976	0.214	0.373	0.156	-0.178	-0.001	0.097	0.009	0.006	0.137	0.437	-0.051
0.040	0.991	0.203	0.044	0.974	0.220	0.289	-0.557	-0.088	-0.063	0.044	-0.024	0.059	0.085	0.410	-0.054
0.101	0.995	0.226	0.048	0.973	0.227	0.341	0.094	-0.188	-0.006	0.050	-0.007	0.001	0.092	0.434	-0.022
-0.018	0.983	0.128	0.052	0.971	0.232	0.273	0.235	-0.176	-0.129	0.039	-0.110	0.120	0.083	0.336	-0.011
0.132	1.038	0.207	0.056	0.969	0.241	0.467	-0.197	-0.235	0.016	0.096	-0.040	0.027	0.139	0.415	-0.024
0.136	1.038	0.148	0.060	0.967	0.248	0.399	-0.369	-0.257	0.016	0.098	-0.106	0.028	0.142	0.357	-0.020
-0.045	1.022	0.140	0.064	0.965	0.254	0.319	0.083	-0.233	-0.169	0.084	-0.120	0.156	0.129	0.349	-0.000
0.140	1.092	0.219	0.073	0.963	0.258	0.234	0.604	-0.304	0.006	0.155	-0.045	0.026	0.201	0.428	-0.030
0.140	1.092	0.219	0.080	0.961	0.263	0.313	0.186	-0.281	-0.001	0.157	-0.050	0.024	0.203	0.428	-0.049
-0.026	1.092	0.183	0.078	0.961	0.266	0.094	-0.591	-0.097	-0.165	0.158	-0.088	0.144	0.205	0.393	0.000
0.082	1.057	0.230	0.084	0.959	0.270	0.234	0.157	-0.231	-0.062	0.125	-0.045	0.038	0.172	0.441	0.000
0.167	1.007	0.270	0.089	0.959	0.270	0.024	0.142	-0.234	0.017	0.075	-0.005	0.044	0.124	0.480	0.000
Avg ODBA	5.220
Vec ODBA	3.410
Avg ELBA	2.235
Avg EPBA	0.621
Speed	ODBA	VeDBA	ELBA	EPBA	StrkSpGn	StrSpGn_L	ISI
9.300	5.220	3.410	2.235	0.621	1.008	0.890	1.840
MeanPeak	0.102824
MeanLong	0.090771
MeanISI	1.840000
