# Supplementary material for: Averaged Propulsive Body Acceleration (APBA) Can Be Calculated from Biologging Tags That Incorporate Gyroscopes and Accelerometers to Estimate Swimming Speed, Hydrodynamic Drag and Energy Expenditure for Steller Sea Lions
Source: PLoS One. 2016 Jun 10;11(6):e0157326. doi: 10.1371/journal.pone.0157326 (PMC4902303; doi:10.1371/journal.pone.0157326)
Supplement: S3 Data — Same components as S2. (ZIP) [file pone.0157326.s003.zip › HazyNov_18/M19_INER_18_11_13.csv]

FileName	FileDate	FileTime	Sample	Time from Start (s)	AccelIntX	AccelIntY	AccelIntZ	MagX	MagY	MagZ	GyroX	GyroY	GyroZ
C:\Users\cware\Desktop\Steller18Nov\18NovTrials\M19.DSG	11-1-2013	15:20:59	408625.000000	8172.500000	0.777344	0.125000	-0.796875	-0.071560	0.222018	0.463303	1.388550	14.480591	-2.975464
C:\Users\cware\Desktop\Steller18Nov\18NovTrials\M19.DSG	11-1-2013	15:20:59	408626.000000	8172.520000	0.808594	0.109375	-0.781250	-0.075229	0.222018	0.459633	3.005981	14.648438	0.152588
C:\Users\cware\Desktop\Steller18Nov\18NovTrials\M19.DSG	11-1-2013	15:20:59	408627.000000	8172.540000	0.820313	0.113281	-0.792969	-0.077064	0.224771	0.457798	4.516602	15.151978	3.555298
C:\Users\cware\Desktop\Steller18Nov\18NovTrials\M19.DSG	11-1-2013	15:20:59	408628.000000	8172.560000	0.812500	0.125000	-0.796875	-0.077982	0.225688	0.456881	8.972168	18.066406	5.294800
C:\Users\cware\Desktop\Steller18Nov\18NovTrials\M19.DSG	11-1-2013	15:20:59	408629.000000	8172.580000	0.820313	0.113281	-0.777344	-0.083486	0.222936	0.455046	11.489868	20.599365	6.362915
C:\Users\cware\Desktop\Steller18Nov\18NovTrials\M19.DSG	11-1-2013	15:20:59	408630.000000	8172.600000	0.812500	0.105469	-0.746094	-0.084404	0.225688	0.451376	14.450073	25.726318	8.819580
C:\Users\cware\Desktop\Steller18Nov\18NovTrials\M19.DSG	11-1-2013	15:20:59	408631.000000	8172.620000	0.839844	0.121094	-0.738281	-0.090826	0.228440	0.444954	15.640259	25.405884	9.887695
C:\Users\cware\Desktop\Steller18Nov\18NovTrials\M19.DSG	11-1-2013	15:20:59	408632.000000	8172.640000	0.863281	0.113281	-0.710938	-0.093578	0.229358	0.443119	14.053345	22.796631	11.810303
C:\Users\cware\Desktop\Steller18Nov\18NovTrials\M19.DSG	11-1-2013	15:20:59	408633.000000	8172.660000	0.878906	0.121094	-0.695313	-0.098165	0.229358	0.438532	8.346558	14.205933	13.427734
C:\Users\cware\Desktop\Steller18Nov\18NovTrials\M19.DSG	11-1-2013	15:20:59	408634.000000	8172.680000	0.835938	0.132813	-0.683594	-0.100000	0.228440	0.436697	0.411987	6.393433	15.579224
C:\Users\cware\Desktop\Steller18Nov\18NovTrials\M19.DSG	11-1-2013	15:20:59	408635.000000	8172.700000	0.847656	0.187500	-0.710938	-0.102752	0.227523	0.435780	-3.097534	7.324219	10.238647
C:\Users\cware\Desktop\Steller18Nov\18NovTrials\M19.DSG	11-1-2013	15:20:59	408636.000000	8172.720000	0.921875	0.191406	-0.703125	-0.104587	0.226606	0.434862	-4.196167	1.007080	2.227783
C:\Users\cware\Desktop\Steller18Nov\18NovTrials\M19.DSG	11-1-2013	15:20:59	408637.000000	8172.740000	0.914063	0.187500	-0.734375	-0.104587	0.225688	0.434862	-6.088257	2.838135	-3.402710
C:\Users\cware\Desktop\Steller18Nov\18NovTrials\M19.DSG	11-1-2013	15:20:59	408638.000000	8172.760000	0.910156	0.152344	-0.734375	-0.106422	0.224771	0.433945	-10.208130	7.263184	-7.446289
C:\Users\cware\Desktop\Steller18Nov\18NovTrials\M19.DSG	11-1-2013	15:20:59	408639.000000	8172.780000	0.914063	0.113281	-0.714844	-0.105505	0.224771	0.433028	-18.218994	7.827759	-9.170532
C:\Users\cware\Desktop\Steller18Nov\18NovTrials\M19.DSG	11-1-2013	15:20:59	408640.000000	8172.800000	0.949219	0.117188	-0.703125	-0.106422	0.223853	0.433028	-29.953003	4.287720	-9.750366
C:\Users\cware\Desktop\Steller18Nov\18NovTrials\M19.DSG	11-1-2013	15:20:59	408641.000000	8172.820000	0.941406	0.125000	-0.707031	-0.107339	0.219266	0.434862	-35.369873	1.098633	-6.988525
C:\Users\cware\Desktop\Steller18Nov\18NovTrials\M19.DSG	11-1-2013	15:20:59	408642.000000	8172.840000	0.910156	0.128906	-0.691406	-0.107339	0.217431	0.433945	-38.696289	1.342773	-4.623413
C:\Users\cware\Desktop\Steller18Nov\18NovTrials\M19.DSG	11-1-2013	15:20:59	408643.000000	8172.860000	0.839844	0.136719	-0.710938	-0.109174	0.213761	0.435780	-38.085938	5.874634	-2.471924
C:\Users\cware\Desktop\Steller18Nov\18NovTrials\M19.DSG	11-1-2013	15:20:59	408644.000000	8172.880000	0.816406	0.179688	-0.707031	-0.110092	0.208257	0.435780	-33.615112	7.598877	-1.556396
C:\Users\cware\Desktop\Steller18Nov\18NovTrials\M19.DSG	11-1-2013	15:20:59	408645.000000	8172.900000	0.812500	0.242188	-0.707031	-0.110092	0.204587	0.434862	-26.687622	5.828857	-0.732422
C:\Users\cware\Desktop\Steller18Nov\18NovTrials\M19.DSG	11-1-2013	15:20:59	408646.000000	8172.920000	0.832031	0.335938	-0.671875	-0.111927	0.202752	0.433945	-19.989014	3.082275	-1.052856
C:\Users\cware\Desktop\Steller18Nov\18NovTrials\M19.DSG	11-1-2013	15:20:59	408647.000000	8172.940000	0.832031	0.335938	-0.671875	-0.112844	0.200917	0.433945	-13.610840	2.212524	-1.449585
C:\Users\cware\Desktop\Steller18Nov\18NovTrials\M19.DSG	11-1-2013	15:20:59	408648.000000	8172.960000	0.859375	0.320313	-0.667969	-0.112844	0.199083	0.433945	-5.630493	-0.640869	-1.403809
C:\Users\cware\Desktop\Steller18Nov\18NovTrials\M19.DSG	11-1-2013	15:20:59	408649.000000	8172.980000	0.867188	0.296875	-0.695313	-0.112844	0.199083	0.435780	1.403809	-2.197266	-1.708984
C:\Users\cware\Desktop\Steller18Nov\18NovTrials\M19.DSG	11-1-2013	15:20:59	408650.000000	8173.000000	0.855469	0.269531	-0.707031	-0.112844	0.200000	0.433945	11.123657	-3.036499	-0.991821
C:\Users\cware\Desktop\Steller18Nov\18NovTrials\M19.DSG	11-1-2013	15:20:59	408651.000000	8173.020000	0.855469	0.246094	-0.707031	-0.113761	0.200917	0.433945	17.471313	-3.005981	0.442505
C:\Users\cware\Desktop\Steller18Nov\18NovTrials\M19.DSG	11-1-2013	15:20:59	408652.000000	8173.040000	0.824219	0.234375	-0.726563	-0.113761	0.204587	0.432110	23.513794	1.129150	3.433228
C:\Users\cware\Desktop\Steller18Nov\18NovTrials\M19.DSG	11-1-2013	15:20:59	408653.000000	8173.060000	0.804688	0.238281	-0.722656	-0.112844	0.205505	0.431193	26.245117	7.064819	4.684448
C:\Users\cware\Desktop\Steller18Nov\18NovTrials\M19.DSG	11-1-2013	15:20:59	408654.000000	8173.080000	0.820313	0.238281	-0.707031	-0.116514	0.210092	0.427523	26.611328	10.620117	4.409790
C:\Users\cware\Desktop\Steller18Nov\18NovTrials\M19.DSG	11-1-2013	15:20:59	408655.000000	8173.100000	0.847656	0.226563	-0.703125	-0.116514	0.212844	0.427523	24.658203	10.040283	4.394531
C:\Users\cware\Desktop\Steller18Nov\18NovTrials\M19.DSG	11-1-2013	15:20:59	408656.000000	8173.120000	0.875000	0.218750	-0.699219	-0.118349	0.215596	0.422936	23.147583	9.994507	3.723145
C:\Users\cware\Desktop\Steller18Nov\18NovTrials\M19.DSG	11-1-2013	15:20:59	408657.000000	8173.140000	0.910156	0.191406	-0.679688	-0.120183	0.216514	0.421101	23.513794	9.002686	3.540039
C:\Users\cware\Desktop\Steller18Nov\18NovTrials\M19.DSG	11-1-2013	15:20:59	408658.000000	8173.160000	0.941406	0.160156	-0.656250	-0.122018	0.220183	0.417431	25.878906	3.631592	5.477905
C:\Users\cware\Desktop\Steller18Nov\18NovTrials\M19.DSG	11-1-2013	15:20:59	408659.000000	8173.180000	0.957031	0.125000	-0.632813	-0.122936	0.222018	0.416514	24.658203	-4.730225	8.758545
C:\Users\cware\Desktop\Steller18Nov\18NovTrials\M19.DSG	11-1-2013	15:20:59	408660.000000	8173.200000	0.957031	0.109375	-0.605469	-0.122936	0.224771	0.415596	21.453857	-21.759033	12.069702
C:\Users\cware\Desktop\Steller18Nov\18NovTrials\M19.DSG	11-1-2013	15:20:59	408661.000000	8173.220000	0.878906	0.101563	-0.597656	-0.120183	0.224771	0.418349	13.916016	-27.725220	14.785767
C:\Users\cware\Desktop\Steller18Nov\18NovTrials\M19.DSG	11-1-2013	15:20:59	408662.000000	8173.240000	0.875000	0.125000	-0.656250	-0.118349	0.223853	0.421101	-0.900269	-27.038574	11.596680
C:\Users\cware\Desktop\Steller18Nov\18NovTrials\M19.DSG	11-1-2013	15:20:59	408663.000000	8173.260000	0.886719	0.152344	-0.699219	-0.115596	0.222936	0.424771	-9.414673	-27.450562	6.439209
C:\Users\cware\Desktop\Steller18Nov\18NovTrials\M19.DSG	11-1-2013	15:20:59	408664.000000	8173.280000	0.906250	0.164063	-0.734375	-0.111927	0.221101	0.428440	-18.218994	-24.871826	-1.800537
C:\Users\cware\Desktop\Steller18Nov\18NovTrials\M19.DSG	11-1-2013	15:20:59	408665.000000	8173.300000	0.933594	0.164063	-0.722656	-0.109174	0.220183	0.430275	-24.948120	-25.863647	-7.934570
C:\Users\cware\Desktop\Steller18Nov\18NovTrials\M19.DSG	11-1-2013	15:20:59	408666.000000	8173.320000	0.941406	0.183594	-0.714844	-0.107339	0.218349	0.433028	-33.187866	-25.375366	-12.557983
C:\Users\cware\Desktop\Steller18Nov\18NovTrials\M19.DSG	11-1-2013	15:20:59	408667.000000	8173.340000	0.898438	0.210938	-0.730469	-0.102752	0.214679	0.438532	-34.835815	-25.268555	-12.908936
C:\Users\cware\Desktop\Steller18Nov\18NovTrials\M19.DSG	11-1-2013	15:20:59	408668.000000	8173.360000	0.832031	0.222656	-0.785156	-0.101835	0.212844	0.441284	-29.876709	-19.775391	-14.205933
C:\Users\cware\Desktop\Steller18Nov\18NovTrials\M19.DSG	11-1-2013	15:20:59	408669.000000	8173.380000	0.781250	0.242188	-0.847656	-0.097248	0.211009	0.444037	-21.774292	-14.633179	-15.701294
C:\Users\cware\Desktop\Steller18Nov\18NovTrials\M19.DSG	11-1-2013	15:20:59	408670.000000	8173.400000	0.757813	0.257813	-0.847656	-0.095413	0.211009	0.446789	-10.238647	-10.574341	-17.639160
C:\Users\cware\Desktop\Steller18Nov\18NovTrials\M19.DSG	11-1-2013	15:20:59	408671.000000	8173.420000	0.746094	0.273438	-0.816406	-0.093578	0.213761	0.446789	-3.280640	-9.109497	-17.166138
C:\Users\cware\Desktop\Steller18Nov\18NovTrials\M19.DSG	11-1-2013	15:20:59	408672.000000	8173.440000	0.730469	0.269531	-0.785156	-0.092661	0.213761	0.447706	1.846313	-7.431030	-14.938354
C:\Users\cware\Desktop\Steller18Nov\18NovTrials\M19.DSG	11-1-2013	15:20:59	408673.000000	8173.460000	0.714844	0.273438	-0.777344	-0.092661	0.217431	0.447706	2.761841	-4.592896	-12.054443
C:\Users\cware\Desktop\Steller18Nov\18NovTrials\M19.DSG	11-1-2013	15:20:59	408674.000000	8173.480000	0.703125	0.257813	-0.773438	-0.090826	0.218349	0.447706	-0.671387	-1.632690	-9.918213
C:\Users\cware\Desktop\Steller18Nov\18NovTrials\M19.DSG	11-1-2013	15:20:59	408675.000000	8173.500000	0.718750	0.226563	-0.757813	-0.091743	0.221101	0.447706	-4.867554	-2.151489	-9.750366
C:\Users\cware\Desktop\Steller18Nov\18NovTrials\M19.DSG	11-1-2013	15:20:59	408676.000000	8173.520000	0.718750	0.191406	-0.781250	-0.090826	0.220183	0.447706	-6.149292	1.815796	-9.582520
C:\Users\cware\Desktop\Steller18Nov\18NovTrials\M19.DSG	11-1-2013	15:20:59	408677.000000	8173.540000	0.734375	0.183594	-0.796875	-0.092661	0.221101	0.445872	-4.913330	5.920410	-9.857178
C:\Users\cware\Desktop\Steller18Nov\18NovTrials\M19.DSG	11-1-2013	15:20:59	408678.000000	8173.560000	0.769531	0.179688	-0.781250	-0.091743	0.221101	0.446789	-3.555298	7.507324	-8.041382
C:\Users\cware\Desktop\Steller18Nov\18NovTrials\M19.DSG	11-1-2013	15:20:59	408679.000000	8173.580000	0.773438	0.187500	-0.785156	-0.092661	0.222936	0.444954	-2.105713	9.216309	-4.913330
C:\Users\cware\Desktop\Steller18Nov\18NovTrials\M19.DSG	11-1-2013	15:20:59	408680.000000	8173.600000	0.789063	0.210938	-0.781250	-0.094495	0.222018	0.442202	-2.273560	12.969971	-0.473022
C:\Users\cware\Desktop\Steller18Nov\18NovTrials\M19.DSG	11-1-2013	15:20:59	408681.000000	8173.620000	0.828125	0.246094	-0.761719	-0.096330	0.222936	0.440367	-2.578735	14.419556	1.876831
C:\Users\cware\Desktop\Steller18Nov\18NovTrials\M19.DSG	11-1-2013	15:20:59	408682.000000	8173.640000	0.871094	0.250000	-0.730469	-0.100000	0.222936	0.439450	-3.616333	14.312744	1.098633
C:\Users\cware\Desktop\Steller18Nov\18NovTrials\M19.DSG	11-1-2013	15:20:59	408683.000000	8173.660000	0.894531	0.203125	-0.730469	-0.100917	0.222018	0.438532	-3.173828	11.230469	-0.045776
C:\Users\cware\Desktop\Steller18Nov\18NovTrials\M19.DSG	11-1-2013	15:20:59	408684.000000	8173.680000	0.910156	0.179688	-0.738281	-0.103670	0.222018	0.435780	-0.885010	5.584717	-2.243042
C:\Users\cware\Desktop\Steller18Nov\18NovTrials\M19.DSG	11-1-2013	15:20:59	408685.000000	8173.700000	0.878906	0.179688	-0.734375	-0.102752	0.220183	0.434862	0.854492	2.655029	-2.334595
C:\Users\cware\Desktop\Steller18Nov\18NovTrials\M19.DSG	11-1-2013	15:20:59	408686.000000	8173.720000	0.867188	0.175781	-0.738281	-0.104587	0.222936	0.433028	2.166748	-0.534058	-0.350952
C:\Users\cware\Desktop\Steller18Nov\18NovTrials\M19.DSG	11-1-2013	15:20:59	408687.000000	8173.740000	0.871094	0.191406	-0.722656	-0.104587	0.222936	0.434862	4.272461	-3.875732	0.305176
C:\Users\cware\Desktop\Steller18Nov\18NovTrials\M19.DSG	11-1-2013	15:20:59	408688.000000	8173.760000	0.867188	0.203125	-0.691406	-0.104587	0.224771	0.434862	5.371094	-10.467529	0.198364
C:\Users\cware\Desktop\Steller18Nov\18NovTrials\M19.DSG	11-1-2013	15:20:59	408689.000000	8173.780000	0.843750	0.222656	-0.679688	-0.102752	0.220183	0.437615	3.814697	-16.662598	0.274658
C:\Users\cware\Desktop\Steller18Nov\18NovTrials\M19.DSG	11-1-2013	15:20:59	408690.000000	8173.800000	0.800781	0.171875	-0.707031	-0.101835	0.224771	0.436697	-2.243042	-12.924194	-1.037598
C:\Users\cware\Desktop\Steller18Nov\18NovTrials\M19.DSG	11-1-2013	15:20:59	408691.000000	8173.820000	0.843750	0.132813	-0.726563	-0.100917	0.225688	0.437615	-5.737305	-13.854980	-2.853394
C:\Users\cware\Desktop\Steller18Nov\18NovTrials\M19.DSG	11-1-2013	15:20:59	408692.000000	8173.840000	0.878906	0.117188	-0.746094	-0.099083	0.224771	0.439450	-8.239746	-14.663696	-2.838135
C:\Users\cware\Desktop\Steller18Nov\18NovTrials\M19.DSG	11-1-2013	15:20:59	408693.000000	8173.860000	0.871094	0.097656	-0.777344	-0.096330	0.224771	0.441284	-10.223389	-10.772705	-2.807617
C:\Users\cware\Desktop\Steller18Nov\18NovTrials\M19.DSG	11-1-2013	15:20:59	408694.000000	8173.880000	0.867188	0.093750	-0.800781	-0.095413	0.222936	0.442202	-13.214111	-7.431030	-3.646851
C:\Users\cware\Desktop\Steller18Nov\18NovTrials\M19.DSG	11-1-2013	15:20:59	408695.000000	8173.900000	0.843750	0.117188	-0.792969	-0.095413	0.222018	0.444037	-16.433716	-4.547119	-7.019043
C:\Users\cware\Desktop\Steller18Nov\18NovTrials\M19.DSG	11-1-2013	15:20:59	408696.000000	8173.920000	0.828125	0.160156	-0.773438	-0.094495	0.220183	0.443119	-16.906738	-3.616333	-9.429932
C:\Users\cware\Desktop\Steller18Nov\18NovTrials\M19.DSG	11-1-2013	15:20:59	408697.000000	8173.940000	0.816406	0.179688	-0.777344	-0.094495	0.220183	0.443119	-15.289307	-1.037598	-9.460449
C:\Users\cware\Desktop\Steller18Nov\18NovTrials\M19.DSG	11-1-2013	15:20:59	408698.000000	8173.960000	0.816406	0.187500	-0.750000	-0.093578	0.220183	0.444037	-11.978149	-3.936768	-10.192871
C:\Users\cware\Desktop\Steller18Nov\18NovTrials\M19.DSG	11-1-2013	15:20:59	408699.000000	8173.980000	0.808594	0.222656	-0.781250	-0.094495	0.220183	0.444954	-8.422852	-2.487183	-9.338379
C:\Users\cware\Desktop\Steller18Nov\18NovTrials\M19.DSG	11-1-2013	15:20:59	408700.000000	8174.000000	0.796875	0.214844	-0.777344	-0.094495	0.221101	0.444954	-6.118774	-1.495361	-8.666992
C:\Users\cware\Desktop\Steller18Nov\18NovTrials\M19.DSG	11-1-2013	15:20:59	408701.000000	8174.020000	0.777344	0.214844	-0.761719	-0.094495	0.220183	0.445872	-5.828857	-0.320435	-8.712769
C:\Users\cware\Desktop\Steller18Nov\18NovTrials\M19.DSG	11-1-2013	15:20:59	408702.000000	8174.040000	0.777344	0.234375	-0.765625	-0.094495	0.221101	0.444954	-8.117676	-0.015259	-7.995605
C:\Users\cware\Desktop\Steller18Nov\18NovTrials\M19.DSG	11-1-2013	15:20:59	408703.000000	8174.060000	0.792969	0.250000	-0.750000	-0.094495	0.221101	0.444954	-9.399414	-0.198364	-6.149292
C:\Users\cware\Desktop\Steller18Nov\18NovTrials\M19.DSG	11-1-2013	15:20:59	408704.000000	8174.080000	0.812500	0.238281	-0.730469	-0.093578	0.220183	0.445872	-8.407593	-3.952026	-4.730225
C:\Users\cware\Desktop\Steller18Nov\18NovTrials\M19.DSG	11-1-2013	15:20:59	408705.000000	8174.100000	0.800781	0.234375	-0.753906	-0.094495	0.219266	0.444954	-7.980347	-2.609253	-4.394531
C:\Users\cware\Desktop\Steller18Nov\18NovTrials\M19.DSG	11-1-2013	15:20:59	408706.000000	8174.120000	0.781250	0.230469	-0.753906	-0.094495	0.220183	0.445872	-7.461548	-0.701904	-5.493164
C:\Users\cware\Desktop\Steller18Nov\18NovTrials\M19.DSG	11-1-2013	15:20:59	408707.000000	8174.140000	0.781250	0.218750	-0.757813	-0.094495	0.220183	0.445872	-5.752563	0.289917	-6.103516
C:\Users\cware\Desktop\Steller18Nov\18NovTrials\M19.DSG	11-1-2013	15:20:59	408708.000000	8174.160000	0.800781	0.187500	-0.761719	-0.093578	0.220183	0.444037	-3.341675	2.990723	-4.928589
C:\Users\cware\Desktop\Steller18Nov\18NovTrials\M19.DSG	11-1-2013	15:20:59	408709.000000	8174.180000	0.820313	0.171875	-0.753906	-0.094495	0.221101	0.444954	-1.449585	3.601074	-3.692627
C:\Users\cware\Desktop\Steller18Nov\18NovTrials\M19.DSG	11-1-2013	15:20:59	408710.000000	8174.200000	0.863281	0.152344	-0.742188	-0.096330	0.221101	0.444037	0.335693	1.739502	-1.724243
C:\Users\cware\Desktop\Steller18Nov\18NovTrials\M19.DSG	11-1-2013	15:20:59	408711.000000	8174.220000	0.875000	0.136719	-0.746094	-0.096330	0.221101	0.442202	1.937866	0.167847	2.075195
C:\Users\cware\Desktop\Steller18Nov\18NovTrials\M19.DSG	11-1-2013	15:20:59	408712.000000	8174.240000	0.878906	0.148438	-0.742188	-0.096330	0.222018	0.443119	5.355835	-2.960205	4.425049
C:\Users\cware\Desktop\Steller18Nov\18NovTrials\M19.DSG	11-1-2013	15:20:59	408713.000000	8174.260000	0.886719	0.191406	-0.753906	-0.097248	0.222936	0.441284	10.452271	-6.164551	3.814697
C:\Users\cware\Desktop\Steller18Nov\18NovTrials\M19.DSG	11-1-2013	15:20:59	408714.000000	8174.280000	0.886719	0.226563	-0.730469	-0.096330	0.222018	0.441284	14.617920	-11.657715	3.753662
C:\Users\cware\Desktop\Steller18Nov\18NovTrials\M19.DSG	11-1-2013	15:20:59	408715.000000	8174.300000	0.890625	0.242188	-0.722656	-0.094495	0.225688	0.442202	15.686035	-17.486572	3.845215
C:\Users\cware\Desktop\Steller18Nov\18NovTrials\M19.DSG	11-1-2013	15:20:59	408716.000000	8174.320000	0.847656	0.222656	-0.726563	-0.092661	0.226606	0.444037	13.351440	-19.470215	3.570557
C:\Users\cware\Desktop\Steller18Nov\18NovTrials\M19.DSG	11-1-2013	15:20:59	408717.000000	8174.340000	0.796875	0.179688	-0.757813	-0.091743	0.228440	0.444037	9.521484	-20.874023	3.662109
C:\Users\cware\Desktop\Steller18Nov\18NovTrials\M19.DSG	11-1-2013	15:20:59	408718.000000	8174.360000	0.746094	0.148438	-0.792969	-0.088991	0.229358	0.446789	3.723145	-10.437012	2.624512
C:\Users\cware\Desktop\Steller18Nov\18NovTrials\M19.DSG	11-1-2013	15:20:59	408719.000000	8174.380000	0.773438	0.109375	-0.781250	-0.089908	0.230275	0.445872	-1.815796	-6.805420	1.235962
C:\Users\cware\Desktop\Steller18Nov\18NovTrials\M19.DSG	11-1-2013	15:20:59	408720.000000	8174.400000	0.804688	0.074219	-0.777344	-0.088073	0.230275	0.446789	-5.828857	-4.913330	-0.900269
C:\Users\cware\Desktop\Steller18Nov\18NovTrials\M19.DSG	11-1-2013	15:20:59	408721.000000	8174.420000	0.785156	0.054688	-0.796875	-0.088991	0.229358	0.447706	-8.300781	-0.656128	-2.761841
C:\Users\cware\Desktop\Steller18Nov\18NovTrials\M19.DSG	11-1-2013	15:20:59	408722.000000	8174.440000	0.773438	0.070313	-0.812500	-0.089908	0.228440	0.446789	-9.826660	4.745483	-5.355835
C:\Users\cware\Desktop\Steller18Nov\18NovTrials\M19.DSG	11-1-2013	15:20:59	408723.000000	8174.460000	0.796875	0.113281	-0.828125	-0.090826	0.228440	0.446789	-10.467529	6.637573	-7.507324
C:\Users\cware\Desktop\Steller18Nov\18NovTrials\M19.DSG	11-1-2013	15:20:59	408724.000000	8174.480000	0.808594	0.156250	-0.804688	-0.091743	0.228440	0.445872	-11.337280	5.767822	-7.446289
C:\Users\cware\Desktop\Steller18Nov\18NovTrials\M19.DSG	11-1-2013	15:20:59	408725.000000	8174.500000	0.812500	0.199219	-0.769531	-0.092661	0.228440	0.444954	-10.894775	3.540039	-7.019043
C:\Users\cware\Desktop\Steller18Nov\18NovTrials\M19.DSG	11-1-2013	15:20:59	408726.000000	8174.520000	0.804688	0.210938	-0.765625	-0.091743	0.227523	0.444954	-9.582520	4.196167	-7.843018
C:\Users\cware\Desktop\Steller18Nov\18NovTrials\M19.DSG	11-1-2013	15:20:59	408727.000000	8174.540000	0.792969	0.238281	-0.777344	-0.092661	0.226606	0.443119	-7.461548	3.860474	-8.972168
C:\Users\cware\Desktop\Steller18Nov\18NovTrials\M19.DSG	11-1-2013	15:20:59	408728.000000	8174.560000	0.792969	0.238281	-0.773438	-0.093578	0.227523	0.443119	-3.021240	2.639771	-9.017944
C:\Users\cware\Desktop\Steller18Nov\18NovTrials\M19.DSG	11-1-2013	15:20:59	408729.000000	8174.580000	0.808594	0.226563	-0.792969	-0.093578	0.228440	0.442202	0.305176	1.770020	-8.743286
C:\Users\cware\Desktop\Steller18Nov\18NovTrials\M19.DSG	11-1-2013	15:20:59	408730.000000	8174.600000	0.808594	0.222656	-0.785156	-0.093578	0.230275	0.442202	1.693726	1.434326	-7.705688
C:\Users\cware\Desktop\Steller18Nov\18NovTrials\M19.DSG	11-1-2013	15:20:59	408731.000000	8174.620000	0.800781	0.214844	-0.769531	-0.093578	0.231193	0.442202	1.678467	2.517700	-7.629395
C:\Users\cware\Desktop\Steller18Nov\18NovTrials\M19.DSG	11-1-2013	15:20:59	408732.000000	8174.640000	0.789063	0.199219	-0.769531	-0.095413	0.233028	0.441284	0.228882	3.860474	-7.141113
C:\Users\cware\Desktop\Steller18Nov\18NovTrials\M19.DSG	11-1-2013	15:20:59	408733.000000	8174.660000	0.785156	0.199219	-0.781250	-0.096330	0.233028	0.439450	-2.487183	3.860474	-6.332397
C:\Users\cware\Desktop\Steller18Nov\18NovTrials\M19.DSG	11-1-2013	15:20:59	408734.000000	8174.680000	0.769531	0.207031	-0.777344	-0.096330	0.234862	0.437615	-6.469727	5.920410	-5.813599
C:\Users\cware\Desktop\Steller18Nov\18NovTrials\M19.DSG	11-1-2013	15:20:59	408735.000000	8174.700000	0.792969	0.222656	-0.757813	-0.097248	0.233945	0.438532	-9.414673	7.141113	-5.722046
C:\Users\cware\Desktop\Steller18Nov\18NovTrials\M19.DSG	11-1-2013	15:20:59	408736.000000	8174.720000	0.839844	0.226563	-0.746094	-0.098165	0.234862	0.435780	-9.063721	5.599976	-5.889893
C:\Users\cware\Desktop\Steller18Nov\18NovTrials\M19.DSG	11-1-2013	15:20:59	408737.000000	8174.740000	0.867188	0.210938	-0.738281	-0.097248	0.233945	0.436697	-6.790161	2.441406	-6.240845
C:\Users\cware\Desktop\Steller18Nov\18NovTrials\M19.DSG	11-1-2013	15:20:59	408738.000000	8174.760000	0.878906	0.187500	-0.746094	-0.099083	0.233945	0.435780	-2.502441	-0.793457	-5.630493
C:\Users\cware\Desktop\Steller18Nov\18NovTrials\M19.DSG	11-1-2013	15:20:59	408739.000000	8174.780000	0.871094	0.167969	-0.738281	-0.099083	0.234862	0.433945	0.244141	-4.577637	-4.623413
C:\Users\cware\Desktop\Steller18Nov\18NovTrials\M19.DSG	11-1-2013	15:20:59	408740.000000	8174.800000	0.855469	0.148438	-0.734375	-0.099083	0.235780	0.434862	3.967285	-5.813599	-1.983643
C:\Users\cware\Desktop\Steller18Nov\18NovTrials\M19.DSG	11-1-2013	15:20:59	408741.000000	8174.820000	0.863281	0.136719	-0.746094	-0.097248	0.236697	0.435780	7.293701	-10.711670	-0.762939
C:\Users\cware\Desktop\Steller18Nov\18NovTrials\M19.DSG	11-1-2013	15:20:59	408742.000000	8174.840000	0.847656	0.128906	-0.750000	-0.096330	0.237615	0.435780	7.156372	-14.450073	0.671387
C:\Users\cware\Desktop\Steller18Nov\18NovTrials\M19.DSG	11-1-2013	15:20:59	408743.000000	8174.860000	0.816406	0.140625	-0.738281	-0.096330	0.238532	0.438532	3.677368	-17.135620	1.678467
C:\Users\cware\Desktop\Steller18Nov\18NovTrials\M19.DSG	11-1-2013	15:20:59	408744.000000	8174.880000	0.789063	0.144531	-0.773438	-0.094495	0.238532	0.439450	-1.007080	-15.716553	2.777100
C:\Users\cware\Desktop\Steller18Nov\18NovTrials\M19.DSG	11-1-2013	15:20:59	408745.000000	8174.900000	0.761719	0.160156	-0.792969	-0.091743	0.238532	0.439450	-7.125854	-7.995605	2.151489
C:\Users\cware\Desktop\Steller18Nov\18NovTrials\M19.DSG	11-1-2013	15:20:59	408746.000000	8174.920000	0.777344	0.175781	-0.777344	-0.091743	0.236697	0.440367	-12.069702	-1.007080	-0.717163
C:\Users\cware\Desktop\Steller18Nov\18NovTrials\M19.DSG	11-1-2013	15:20:59	408747.000000	8174.940000	0.808594	0.171875	-0.781250	-0.092661	0.234862	0.440367	-12.954712	1.312256	-4.776001
C:\Users\cware\Desktop\Steller18Nov\18NovTrials\M19.DSG	11-1-2013	15:20:59	408748.000000	8174.960000	0.832031	0.152344	-0.796875	-0.091743	0.235780	0.440367	-11.322021	4.425049	-10.299683
C:\Users\cware\Desktop\Steller18Nov\18NovTrials\M19.DSG	11-1-2013	15:20:59	408749.000000	8174.980000	0.808594	0.136719	-0.816406	-0.093578	0.234862	0.440367	-8.941650	6.790161	-13.870239
C:\Users\cware\Desktop\Steller18Nov\18NovTrials\M19.DSG	11-1-2013	15:20:59	408750.000000	8175.000000	0.785156	0.148438	-0.812500	-0.094495	0.235780	0.439450	-6.774902	8.605957	-17.150879
C:\Users\cware\Desktop\Steller18Nov\18NovTrials\M19.DSG	11-1-2013	15:20:59	408751.000000	8175.020000	0.765625	0.156250	-0.816406	-0.095413	0.238532	0.436697	-6.210327	11.032104	-18.234253
C:\Users\cware\Desktop\Steller18Nov\18NovTrials\M19.DSG	11-1-2013	15:20:59	408752.000000	8175.040000	0.773438	0.152344	-0.792969	-0.095413	0.238532	0.436697	-8.499146	10.650635	-16.677856
C:\Users\cware\Desktop\Steller18Nov\18NovTrials\M19.DSG	11-1-2013	15:20:59	408753.000000	8175.060000	0.796875	0.152344	-0.761719	-0.097248	0.240367	0.435780	-12.252808	10.040283	-14.236450
C:\Users\cware\Desktop\Steller18Nov\18NovTrials\M19.DSG	11-1-2013	15:20:59	408754.000000	8175.080000	0.812500	0.167969	-0.738281	-0.098165	0.239450	0.434862	-14.373779	7.598877	-11.947632
C:\Users\cware\Desktop\Steller18Nov\18NovTrials\M19.DSG	11-1-2013	15:20:59	408755.000000	8175.100000	0.812500	0.167969	-0.742188	-0.100000	0.240367	0.433945	-15.014648	6.896973	-10.986328
C:\Users\cware\Desktop\Steller18Nov\18NovTrials\M19.DSG	11-1-2013	15:20:59	408756.000000	8175.120000	0.828125	0.167969	-0.742188	-0.100000	0.239450	0.433028	-14.724731	4.852295	-9.689331
C:\Users\cware\Desktop\Steller18Nov\18NovTrials\M19.DSG	11-1-2013	15:20:59	408757.000000	8175.140000	0.843750	0.167969	-0.738281	-0.100917	0.239450	0.433945	-14.129639	4.257202	-9.094238
C:\Users\cware\Desktop\Steller18Nov\18NovTrials\M19.DSG	11-1-2013	15:20:59	408758.000000	8175.160000	0.847656	0.164063	-0.750000	-0.100917	0.238532	0.433028	-13.595581	4.699707	-8.743286
C:\Users\cware\Desktop\Steller18Nov\18NovTrials\M19.DSG	11-1-2013	15:20:59	408759.000000	8175.180000	0.835938	0.164063	-0.750000	-0.101835	0.238532	0.433028	-14.236450	4.577637	-8.178711
C:\Users\cware\Desktop\Steller18Nov\18NovTrials\M19.DSG	11-1-2013	15:20:59	408760.000000	8175.200000	0.859375	0.167969	-0.742188	-0.101835	0.237615	0.432110	-14.678955	4.333496	-7.186890
C:\Users\cware\Desktop\Steller18Nov\18NovTrials\M19.DSG	11-1-2013	15:20:59	408761.000000	8175.220000	0.847656	0.175781	-0.750000	-0.101835	0.235780	0.433028	-13.626099	4.135132	-6.469727
C:\Users\cware\Desktop\Steller18Nov\18NovTrials\M19.DSG	11-1-2013	15:20:59	408762.000000	8175.240000	0.820313	0.187500	-0.753906	-0.103670	0.234862	0.432110	-12.084961	4.913330	-6.210327
C:\Users\cware\Desktop\Steller18Nov\18NovTrials\M19.DSG	11-1-2013	15:20:59	408763.000000	8175.260000	0.808594	0.203125	-0.746094	-0.104587	0.234862	0.432110	-9.826660	7.156372	-6.698608
C:\Users\cware\Desktop\Steller18Nov\18NovTrials\M19.DSG	11-1-2013	15:20:59	408764.000000	8175.280000	0.808594	0.214844	-0.750000	-0.105505	0.233945	0.429358	-6.607056	9.323120	-7.324219
C:\Users\cware\Desktop\Steller18Nov\18NovTrials\M19.DSG	11-1-2013	15:20:59	408765.000000	8175.300000	0.812500	0.210938	-0.726563	-0.106422	0.234862	0.429358	-6.011963	9.124756	-6.240845
C:\Users\cware\Desktop\Steller18Nov\18NovTrials\M19.DSG	11-1-2013	15:20:59	408766.000000	8175.320000	0.820313	0.207031	-0.726563	-0.107339	0.234862	0.426606	-7.659912	8.804321	-4.516602
C:\Users\cware\Desktop\Steller18Nov\18NovTrials\M19.DSG	11-1-2013	15:20:59	408767.000000	8175.340000	0.839844	0.191406	-0.718750	-0.109174	0.235780	0.426606	-7.934570	8.026123	-3.021240
C:\Users\cware\Desktop\Steller18Nov\18NovTrials\M19.DSG	11-1-2013	15:20:59	408768.000000	8175.360000	0.839844	0.183594	-0.718750	-0.110092	0.234862	0.425688	-6.546021	8.377075	-1.586914
C:\Users\cware\Desktop\Steller18Nov\18NovTrials\M19.DSG	11-1-2013	15:20:59	408769.000000	8175.380000	0.843750	0.167969	-0.722656	-0.111009	0.233945	0.424771	-4.898071	9.277344	-0.473022
C:\Users\cware\Desktop\Steller18Nov\18NovTrials\M19.DSG	11-1-2013	15:20:59	408770.000000	8175.400000	0.851563	0.148438	-0.722656	-0.113761	0.233028	0.422018	-2.243042	10.742188	-0.198364
C:\Users\cware\Desktop\Steller18Nov\18NovTrials\M19.DSG	11-1-2013	15:20:59	408771.000000	8175.420000	0.875000	0.128906	-0.722656	-0.115596	0.233028	0.422018	-0.030518	11.428833	0.610352
C:\Users\cware\Desktop\Steller18Nov\18NovTrials\M19.DSG	11-1-2013	15:20:59	408772.000000	8175.440000	0.875000	0.125000	-0.730469	-0.117431	0.233028	0.420183	1.220703	13.198853	2.548218
C:\Users\cware\Desktop\Steller18Nov\18NovTrials\M19.DSG	11-1-2013	15:20:59	408773.000000	8175.460000	0.875000	0.144531	-0.726563	-0.119266	0.233028	0.416514	1.556396	15.304565	4.440308
C:\Users\cware\Desktop\Steller18Nov\18NovTrials\M19.DSG	11-1-2013	15:20:59	408774.000000	8175.480000	0.890625	0.156250	-0.710938	-0.122936	0.232110	0.413761	5.142212	17.333984	6.179810
C:\Users\cware\Desktop\Steller18Nov\18NovTrials\M19.DSG	11-1-2013	15:20:59	408775.000000	8175.500000	0.921875	0.171875	-0.691406	-0.124771	0.231193	0.411927	7.873535	15.472412	6.774902
C:\Users\cware\Desktop\Steller18Nov\18NovTrials\M19.DSG	11-1-2013	15:20:59	408776.000000	8175.520000	0.949219	0.171875	-0.671875	-0.127523	0.233028	0.408257	12.695313	8.285522	6.958008
C:\Users\cware\Desktop\Steller18Nov\18NovTrials\M19.DSG	11-1-2013	15:20:59	408777.000000	8175.540000	0.949219	0.144531	-0.628906	-0.128440	0.233028	0.406422	14.587402	0.656128	8.041382
C:\Users\cware\Desktop\Steller18Nov\18NovTrials\M19.DSG	11-1-2013	15:20:59	408778.000000	8175.560000	0.906250	0.132813	-0.597656	-0.128440	0.233945	0.406422	9.429932	-7.415771	9.429932
C:\Users\cware\Desktop\Steller18Nov\18NovTrials\M19.DSG	11-1-2013	15:20:59	408779.000000	8175.580000	0.847656	0.136719	-0.640625	-0.129358	0.233945	0.406422	2.075195	-6.637573	9.704590
C:\Users\cware\Desktop\Steller18Nov\18NovTrials\M19.DSG	11-1-2013	15:20:59	408780.000000	8175.600000	0.867188	0.132813	-0.652344	-0.129358	0.232110	0.407339	-3.784180	-5.126953	7.064819
C:\Users\cware\Desktop\Steller18Nov\18NovTrials\M19.DSG	11-1-2013	15:20:59	408781.000000	8175.620000	0.875000	0.132813	-0.683594	-0.129358	0.230275	0.407339	-3.921509	-3.311157	1.617432
C:\Users\cware\Desktop\Steller18Nov\18NovTrials\M19.DSG	11-1-2013	15:20:59	408782.000000	8175.640000	0.878906	0.125000	-0.707031	-0.129358	0.230275	0.407339	-3.890991	0.946045	-2.288818
C:\Users\cware\Desktop\Steller18Nov\18NovTrials\M19.DSG	11-1-2013	15:20:59	408783.000000	8175.660000	0.835938	0.097656	-0.730469	-0.130275	0.230275	0.406422	-6.988525	8.407593	-4.028320
C:\Users\cware\Desktop\Steller18Nov\18NovTrials\M19.DSG	11-1-2013	15:20:59	408784.000000	8175.680000	0.839844	0.101563	-0.718750	-0.130275	0.230275	0.404587	-12.557983	12.847900	-4.653931
C:\Users\cware\Desktop\Steller18Nov\18NovTrials\M19.DSG	11-1-2013	15:20:59	408785.000000	8175.700000	0.878906	0.140625	-0.695313	-0.133028	0.229358	0.403670	-16.281128	10.757446	-4.287720
C:\Users\cware\Desktop\Steller18Nov\18NovTrials\M19.DSG	11-1-2013	15:20:59	408786.000000	8175.720000	0.925781	0.144531	-0.671875	-0.134862	0.228440	0.402752	-22.201538	6.134033	-3.509521
C:\Users\cware\Desktop\Steller18Nov\18NovTrials\M19.DSG	11-1-2013	15:20:59	408787.000000	8175.740000	0.890625	0.156250	-0.675781	-0.135780	0.225688	0.402752	-28.045654	6.149292	-3.585815
C:\Users\cware\Desktop\Steller18Nov\18NovTrials\M19.DSG	11-1-2013	15:20:59	408788.000000	8175.760000	0.875000	0.171875	-0.679688	-0.136697	0.222936	0.400917	-27.420044	9.628296	-2.716064
C:\Users\cware\Desktop\Steller18Nov\18NovTrials\M19.DSG	11-1-2013	15:20:59	408789.000000	8175.780000	0.894531	0.175781	-0.664063	-0.138532	0.219266	0.400917	-24.414063	6.942749	-2.410889
C:\Users\cware\Desktop\Steller18Nov\18NovTrials\M19.DSG	11-1-2013	15:20:59	408790.000000	8175.800000	0.906250	0.207031	-0.636719	-0.138532	0.218349	0.400917	-18.966675	5.065918	-2.105713
C:\Users\cware\Desktop\Steller18Nov\18NovTrials\M19.DSG	11-1-2013	15:20:59	408791.000000	8175.820000	0.906250	0.222656	-0.617188	-0.140367	0.216514	0.400917	-15.716553	1.525879	1.129150
C:\Users\cware\Desktop\Steller18Nov\18NovTrials\M19.DSG	11-1-2013	15:20:59	408792.000000	8175.840000	0.910156	0.246094	-0.613281	-0.140367	0.214679	0.400917	-13.977051	-4.592896	6.164551
C:\Users\cware\Desktop\Steller18Nov\18NovTrials\M19.DSG	11-1-2013	15:20:59	408793.000000	8175.860000	0.886719	0.250000	-0.625000	-0.139450	0.211009	0.401835	-9.933472	-4.425049	9.170532
C:\Users\cware\Desktop\Steller18Nov\18NovTrials\M19.DSG	11-1-2013	15:20:59	408794.000000	8175.880000	0.878906	0.242188	-0.644531	-0.141284	0.210092	0.403670	-2.365112	-3.997803	11.444092
C:\Users\cware\Desktop\Steller18Nov\18NovTrials\M19.DSG	11-1-2013	15:20:59	408795.000000	8175.900000	0.859375	0.238281	-0.660156	-0.141284	0.208257	0.402752	4.486084	-0.701904	11.962891
C:\Users\cware\Desktop\Steller18Nov\18NovTrials\M19.DSG	11-1-2013	15:20:59	408796.000000	8175.920000	0.859375	0.234375	-0.675781	-0.142202	0.207339	0.403670	13.412476	1.647949	13.427734
C:\Users\cware\Desktop\Steller18Nov\18NovTrials\M19.DSG	11-1-2013	15:20:59	408797.000000	8175.940000	0.867188	0.218750	-0.683594	-0.142202	0.207339	0.400917	20.416260	4.867554	14.190674
C:\Users\cware\Desktop\Steller18Nov\18NovTrials\M19.DSG	11-1-2013	15:20:59	408798.000000	8175.960000	0.890625	0.214844	-0.691406	-0.144954	0.208257	0.398165	26.336670	5.767822	15.075684
C:\Users\cware\Desktop\Steller18Nov\18NovTrials\M19.DSG	11-1-2013	15:20:59	408799.000000	8175.980000	0.914063	0.214844	-0.660156	-0.145872	0.209174	0.397248	29.388428	3.952026	14.709473
C:\Users\cware\Desktop\Steller18Nov\18NovTrials\M19.DSG	11-1-2013	15:20:59	408800.000000	8176.000000	0.921875	0.222656	-0.621094	-0.146789	0.211009	0.393578	27.664185	2.593994	12.268066
C:\Users\cware\Desktop\Steller18Nov\18NovTrials\M19.DSG	11-1-2013	15:20:59	408801.000000	8176.020000	0.941406	0.207031	-0.628906	-0.146789	0.211009	0.391743	26.321411	2.120972	10.803223
C:\Users\cware\Desktop\Steller18Nov\18NovTrials\M19.DSG	11-1-2013	15:20:59	408802.000000	8176.040000	0.972656	0.175781	-0.644531	-0.149541	0.213761	0.389908	28.213501	-5.874634	12.451172
C:\Users\cware\Desktop\Steller18Nov\18NovTrials\M19.DSG	11-1-2013	15:20:59	408803.000000	8176.060000	1.011719	0.179688	-0.601563	-0.149541	0.215596	0.388991	31.982422	-19.119263	15.609741
C:\Users\cware\Desktop\Steller18Nov\18NovTrials\M19.DSG	11-1-2013	15:20:59	408804.000000	8176.080000	1.046875	0.191406	-0.609375	-0.145872	0.217431	0.390826	33.752441	-41.259766	13.626099
C:\Users\cware\Desktop\Steller18Nov\18NovTrials\M19.DSG	11-1-2013	15:20:59	408805.000000	8176.100000	0.976563	0.167969	-0.636719	-0.143119	0.218349	0.395413	26.214600	-45.272827	7.156372
C:\Users\cware\Desktop\Steller18Nov\18NovTrials\M19.DSG	11-1-2013	15:20:59	408806.000000	8176.120000	0.921875	0.191406	-0.726563	-0.137615	0.222018	0.400917	13.290405	-43.167114	1.190186
C:\Users\cware\Desktop\Steller18Nov\18NovTrials\M19.DSG	11-1-2013	15:20:59	408807.000000	8176.140000	0.882813	0.304688	-0.726563	-0.135780	0.221101	0.405505	4.516602	-35.095215	1.907349
C:\Users\cware\Desktop\Steller18Nov\18NovTrials\M19.DSG	11-1-2013	15:20:59	408808.000000	8176.160000	0.898438	0.414063	-0.718750	-0.129358	0.222018	0.410092	-0.747681	-35.705566	-0.839233
C:\Users\cware\Desktop\Steller18Nov\18NovTrials\M19.DSG	11-1-2013	15:20:59	408809.000000	8176.180000	0.921875	0.460938	-0.746094	-0.125688	0.223853	0.412844	1.922607	-38.116455	-14.007568
C:\Users\cware\Desktop\Steller18Nov\18NovTrials\M19.DSG	11-1-2013	15:20:59	408810.000000	8176.200000	0.867188	0.457031	-0.683594	-0.118349	0.228440	0.418349	10.009766	-39.184570	-35.278320
C:\Users\cware\Desktop\Steller18Nov\18NovTrials\M19.DSG	11-1-2013	15:20:59	408811.000000	8176.220000	0.796875	0.375000	-0.660156	-0.114679	0.233945	0.419266	19.821167	-36.560059	-47.683716
C:\Users\cware\Desktop\Steller18Nov\18NovTrials\M19.DSG	11-1-2013	15:20:59	408812.000000	8176.240000	0.699219	0.187500	-0.652344	-0.107339	0.246789	0.422936	26.107788	-23.376465	-55.343628
C:\Users\cware\Desktop\Steller18Nov\18NovTrials\M19.DSG	11-1-2013	15:20:59	408813.000000	8176.260000	0.656250	0.054688	-0.738281	-0.104587	0.254128	0.422936	23.086548	-13.549805	-55.175781
C:\Users\cware\Desktop\Steller18Nov\18NovTrials\M19.DSG	11-1-2013	15:20:59	408814.000000	8176.280000	0.699219	0.050781	-0.789063	-0.100000	0.266972	0.422018	10.467529	-6.759644	-48.553467
C:\Users\cware\Desktop\Steller18Nov\18NovTrials\M19.DSG	11-1-2013	15:20:59	408815.000000	8176.300000	0.785156	0.062500	-0.777344	-0.098165	0.270642	0.422936	-1.907349	-12.390137	-46.981812
C:\Users\cware\Desktop\Steller18Nov\18NovTrials\M19.DSG	11-1-2013	15:20:59	408816.000000	8176.320000	0.941406	0.117188	-0.710938	-0.093578	0.277982	0.424771	-15.655518	-26.412964	-50.796509
C:\Users\cware\Desktop\Steller18Nov\18NovTrials\M19.DSG	11-1-2013	15:20:59	408817.000000	8176.340000	0.972656	0.167969	-0.738281	-0.089908	0.280734	0.428440	-32.897949	-32.745361	-50.323486
C:\Users\cware\Desktop\Steller18Nov\18NovTrials\M19.DSG	11-1-2013	15:20:59	408818.000000	8176.360000	1.023438	0.242188	-0.707031	-0.080734	0.279817	0.436697	-59.692383	-41.870117	-40.100098
C:\Users\cware\Desktop\Steller18Nov\18NovTrials\M19.DSG	11-1-2013	15:20:59	408819.000000	8176.380000	1.054688	0.296875	-0.679688	-0.075229	0.277064	0.443119	-72.647095	-57.403564	-35.339355
C:\Users\cware\Desktop\Steller18Nov\18NovTrials\M19.DSG	11-1-2013	15:20:59	408820.000000	8176.400000	0.992188	0.269531	-0.718750	-0.069725	0.269725	0.455963	-69.366455	-66.085815	-40.542603
C:\Users\cware\Desktop\Steller18Nov\18NovTrials\M19.DSG	11-1-2013	15:20:59	408821.000000	8176.420000	0.902344	0.273438	-0.742188	-0.054128	0.266055	0.461468	-57.144165	-66.589355	-49.240112
C:\Users\cware\Desktop\Steller18Nov\18NovTrials\M19.DSG	11-1-2013	15:20:59	408822.000000	8176.440000	0.832031	0.304688	-0.769531	-0.046789	0.266055	0.466055	-38.619995	-64.315796	-61.874390
C:\Users\cware\Desktop\Steller18Nov\18NovTrials\M19.DSG	11-1-2013	15:20:59	408823.000000	8176.460000	0.769531	0.312500	-0.816406	-0.029358	0.269725	0.476147	-22.140503	-57.952881	-72.998047
C:\Users\cware\Desktop\Steller18Nov\18NovTrials\M19.DSG	11-1-2013	15:20:59	408824.000000	8176.480000	0.757813	0.246094	-0.812500	-0.022018	0.272477	0.478899	-8.148193	-51.162720	-84.274292
C:\Users\cware\Desktop\Steller18Nov\18NovTrials\M19.DSG	11-1-2013	15:20:59	408825.000000	8176.500000	0.781250	0.152344	-0.761719	-0.003670	0.283486	0.483486	2.716064	-51.513672	-85.296631
C:\Users\cware\Desktop\Steller18Nov\18NovTrials\M19.DSG	11-1-2013	15:20:59	408826.000000	8176.520000	0.812500	0.121094	-0.734375	0.005505	0.288991	0.484404	1.861572	-60.882568	-76.568604
C:\Users\cware\Desktop\Steller18Nov\18NovTrials\M19.DSG	11-1-2013	15:20:59	408827.000000	8176.540000	0.769531	0.175781	-0.757813	0.022936	0.298165	0.488073	-9.613037	-65.139771	-70.190430
C:\Users\cware\Desktop\Steller18Nov\18NovTrials\M19.DSG	11-1-2013	15:20:59	408828.000000	8176.560000	0.683594	0.257813	-0.859375	0.032110	0.298165	0.493578	-26.916504	-64.727783	-69.656372
C:\Users\cware\Desktop\Steller18Nov\18NovTrials\M19.DSG	11-1-2013	15:20:59	408829.000000	8176.580000	0.566406	0.273438	-0.984375	0.050459	0.300000	0.500917	-41.900635	-57.937622	-72.265625
C:\Users\cware\Desktop\Steller18Nov\18NovTrials\M19.DSG	11-1-2013	15:20:59	408830.000000	8176.600000	0.464844	0.226563	-1.082031	0.059633	0.300000	0.503670	-49.072266	-48.355103	-70.327759
C:\Users\cware\Desktop\Steller18Nov\18NovTrials\M19.DSG	11-1-2013	15:20:59	408831.000000	8176.620000	0.441406	0.164063	-1.132813	0.073394	0.294495	0.511927	-52.139282	-47.393799	-64.025879
C:\Users\cware\Desktop\Steller18Nov\18NovTrials\M19.DSG	11-1-2013	15:20:59	408832.000000	8176.640000	0.421875	0.144531	-1.195313	0.080734	0.291743	0.513761	-53.955078	-41.595459	-56.015015
C:\Users\cware\Desktop\Steller18Nov\18NovTrials\M19.DSG	11-1-2013	15:20:59	408833.000000	8176.660000	0.390625	0.140625	-1.261719	0.092661	0.284404	0.520183	-54.168701	-27.221680	-54.321289
C:\Users\cware\Desktop\Steller18Nov\18NovTrials\M19.DSG	11-1-2013	15:20:59	408834.000000	8176.680000	0.363281	0.148438	-1.324219	0.096330	0.280734	0.523853	-49.774170	-4.821777	-57.250977
C:\Users\cware\Desktop\Steller18Nov\18NovTrials\M19.DSG	11-1-2013	15:20:59	408835.000000	8176.700000	0.324219	0.128906	-1.292969	0.099083	0.275229	0.525688	-48.110962	9.948730	-65.414429
C:\Users\cware\Desktop\Steller18Nov\18NovTrials\M19.DSG	11-1-2013	15:20:59	408836.000000	8176.720000	0.269531	0.152344	-1.277344	0.100917	0.271560	0.527523	-62.957764	32.165527	-62.423706
C:\Users\cware\Desktop\Steller18Nov\18NovTrials\M19.DSG	11-1-2013	15:20:59	408837.000000	8176.740000	0.363281	0.082031	-1.093750	0.100000	0.266972	0.527523	-64.270020	22.460938	-64.743042
C:\Users\cware\Desktop\Steller18Nov\18NovTrials\M19.DSG	11-1-2013	15:20:59	408838.000000	8176.760000	0.390625	-0.003906	-1.140625	0.100000	0.257798	0.530275	-61.492920	14.434814	-69.732666
C:\Users\cware\Desktop\Steller18Nov\18NovTrials\M19.DSG	11-1-2013	15:20:59	408839.000000	8176.780000	0.285156	-0.187500	-1.070313	0.100000	0.252294	0.532110	-71.548462	17.196655	-64.300537
C:\Users\cware\Desktop\Steller18Nov\18NovTrials\M19.DSG	11-1-2013	15:20:59	408840.000000	8176.800000	0.230469	-0.273438	-0.964844	0.098165	0.244037	0.536697	-48.156738	30.456543	-74.996948
C:\Users\cware\Desktop\Steller18Nov\18NovTrials\M19.DSG	11-1-2013	15:20:59	408841.000000	8176.820000	0.410156	-0.250000	-1.019531	0.096330	0.240367	0.536697	-65.490723	7.446289	-66.757202
C:\Users\cware\Desktop\Steller18Nov\18NovTrials\M19.DSG	11-1-2013	15:20:59	408842.000000	8176.840000	0.625000	-0.437500	-0.898438	0.100000	0.230275	0.541284	-72.021484	30.151367	-58.212280
C:\Users\cware\Desktop\Steller18Nov\18NovTrials\M19.DSG	11-1-2013	15:20:59	408843.000000	8176.860000	0.316406	-0.597656	-0.832031	0.097248	0.223853	0.541284	-91.674805	32.806396	-35.720825
C:\Users\cware\Desktop\Steller18Nov\18NovTrials\M19.DSG	11-1-2013	15:20:59	408844.000000	8176.880000	0.808594	-0.324219	-0.691406	0.092661	0.206422	0.545872	-77.255249	8.804321	-27.923584
C:\Users\cware\Desktop\Steller18Nov\18NovTrials\M19.DSG	11-1-2013	15:20:59	408845.000000	8176.900000	0.808594	-0.324219	-0.691406	0.092661	0.198165	0.546789	-83.160400	-33.615112	-18.356323
C:\Users\cware\Desktop\Steller18Nov\18NovTrials\M19.DSG	11-1-2013	15:20:59	408846.000000	8176.920000	0.539063	0.277344	-0.781250	0.100000	0.182569	0.552294	-44.891357	-41.534424	-26.596069
C:\Users\cware\Desktop\Steller18Nov\18NovTrials\M19.DSG	11-1-2013	15:20:59	408847.000000	8176.940000	0.449219	0.144531	-0.933594	0.104587	0.178899	0.552294	-34.301758	-50.003052	-28.305054
C:\Users\cware\Desktop\Steller18Nov\18NovTrials\M19.DSG	11-1-2013	15:20:59	408848.000000	8176.960000	0.332031	-0.195313	-0.980469	0.114679	0.176147	0.555963	-13.778687	-25.817871	-20.141602
C:\Users\cware\Desktop\Steller18Nov\18NovTrials\M19.DSG	11-1-2013	15:20:59	408849.000000	8176.980000	0.410156	-0.476563	-0.910156	0.116514	0.176147	0.555046	-2.044678	-13.168335	-17.608643
C:\Users\cware\Desktop\Steller18Nov\18NovTrials\M19.DSG	11-1-2013	15:20:59	408850.000000	8177.000000	0.542969	-0.648438	-0.828125	0.116514	0.178899	0.554128	-5.325317	4.257202	-11.550903
C:\Users\cware\Desktop\Steller18Nov\18NovTrials\M19.DSG	11-1-2013	15:20:59	408851.000000	8177.020000	0.679688	-0.687500	-0.785156	0.116514	0.178899	0.554128	-19.912720	21.438599	-5.142212
C:\Users\cware\Desktop\Steller18Nov\18NovTrials\M19.DSG	11-1-2013	15:20:59	408852.000000	8177.040000	0.875000	-0.695313	-0.753906	0.109174	0.172477	0.553211	-32.165527	31.997681	13.610840
C:\Users\cware\Desktop\Steller18Nov\18NovTrials\M19.DSG	11-1-2013	15:20:59	408853.000000	8177.060000	1.117188	-0.582031	-0.960938	0.102752	0.167890	0.552294	-3.540039	45.333862	42.327881
C:\Users\cware\Desktop\Steller18Nov\18NovTrials\M19.DSG	11-1-2013	15:20:59	408854.000000	8177.080000	1.304688	-0.074219	-0.968750	0.091743	0.168807	0.550459	33.416748	28.457642	61.553955
C:\Users\cware\Desktop\Steller18Nov\18NovTrials\M19.DSG	11-1-2013	15:20:59	408855.000000	8177.100000	1.269531	0.535156	-0.625000	0.091743	0.170642	0.550459	29.968262	-34.225464	47.241211
C:\Users\cware\Desktop\Steller18Nov\18NovTrials\M19.DSG	11-1-2013	15:20:59	408856.000000	8177.120000	0.875000	0.648438	-0.949219	0.098165	0.175229	0.547706	30.136108	-31.188965	47.378540
C:\Users\cware\Desktop\Steller18Nov\18NovTrials\M19.DSG	11-1-2013	15:20:59	408857.000000	8177.140000	0.671875	0.589844	-1.175781	0.100000	0.177982	0.546789	24.444580	-34.698486	48.263550
C:\Users\cware\Desktop\Steller18Nov\18NovTrials\M19.DSG	11-1-2013	15:20:59	408858.000000	8177.160000	0.433594	0.453125	-1.265625	0.107339	0.183486	0.546789	26.626587	-21.560669	35.659790
C:\Users\cware\Desktop\Steller18Nov\18NovTrials\M19.DSG	11-1-2013	15:20:59	408859.000000	8177.180000	0.339844	0.382813	-1.246094	0.108257	0.186239	0.545872	37.429810	-5.889893	24.398804
C:\Users\cware\Desktop\Steller18Nov\18NovTrials\M19.DSG	11-1-2013	15:20:59	408860.000000	8177.200000	0.437500	0.316406	-1.160156	0.108257	0.199083	0.544037	56.182861	0.793457	18.997192
C:\Users\cware\Desktop\Steller18Nov\18NovTrials\M19.DSG	11-1-2013	15:20:59	408861.000000	8177.220000	0.535156	0.234375	-1.042969	0.110092	0.207339	0.540367	68.389893	-0.442505	19.393921
C:\Users\cware\Desktop\Steller18Nov\18NovTrials\M19.DSG	11-1-2013	15:20:59	408862.000000	8177.240000	0.632813	0.175781	-0.902344	0.109174	0.214679	0.536697	64.147949	-15.106201	22.232056
C:\Users\cware\Desktop\Steller18Nov\18NovTrials\M19.DSG	11-1-2013	15:20:59	408863.000000	8177.260000	0.730469	0.125000	-0.910156	0.112844	0.229358	0.533945	52.810669	-32.943726	27.160645
C:\Users\cware\Desktop\Steller18Nov\18NovTrials\M19.DSG	11-1-2013	15:20:59	408864.000000	8177.280000	0.742188	0.093750	-0.960938	0.113761	0.234862	0.534862	36.209106	-50.186157	33.111572
C:\Users\cware\Desktop\Steller18Nov\18NovTrials\M19.DSG	11-1-2013	15:20:59	408865.000000	8177.300000	0.667969	0.070313	-0.957031	0.122018	0.240367	0.533945	25.070190	-55.541992	39.459229
C:\Users\cware\Desktop\Steller18Nov\18NovTrials\M19.DSG	11-1-2013	15:20:59	408866.000000	8177.320000	0.539063	0.144531	-0.949219	0.125688	0.241284	0.534862	17.120361	-55.847168	39.764404
C:\Users\cware\Desktop\Steller18Nov\18NovTrials\M19.DSG	11-1-2013	15:20:59	408867.000000	8177.340000	0.445313	0.246094	-1.027344	0.133945	0.244954	0.535780	16.387939	-49.423218	33.447266
C:\Users\cware\Desktop\Steller18Nov\18NovTrials\M19.DSG	11-1-2013	15:20:59	408868.000000	8177.360000	0.390625	0.277344	-1.093750	0.137615	0.245872	0.537615	22.796631	-47.668457	25.833130
C:\Users\cware\Desktop\Steller18Nov\18NovTrials\M19.DSG	11-1-2013	15:20:59	408869.000000	8177.380000	0.421875	0.277344	-1.117188	0.144954	0.251376	0.536697	28.823853	-49.224854	24.871826
C:\Users\cware\Desktop\Steller18Nov\18NovTrials\M19.DSG	11-1-2013	15:20:59	408870.000000	8177.400000	0.414063	0.242188	-1.070313	0.149541	0.255963	0.535780	36.422729	-47.286987	30.838013
C:\Users\cware\Desktop\Steller18Nov\18NovTrials\M19.DSG	11-1-2013	15:20:59	408871.000000	8177.420000	0.375000	0.179688	-1.035156	0.155963	0.265138	0.533028	42.129517	-39.443970	38.955688
C:\Users\cware\Desktop\Steller18Nov\18NovTrials\M19.DSG	11-1-2013	15:20:59	408872.000000	8177.440000	0.339844	0.085938	-1.109375	0.158716	0.270642	0.530275	44.540405	-28.930664	47.149658
C:\Users\cware\Desktop\Steller18Nov\18NovTrials\M19.DSG	11-1-2013	15:20:59	408873.000000	8177.460000	0.339844	0.085938	-1.109375	0.159633	0.279817	0.527523	39.199829	-18.875122	52.703857
C:\Users\cware\Desktop\Steller18Nov\18NovTrials\M19.DSG	11-1-2013	15:20:59	408874.000000	8177.480000	0.347656	-0.097656	-1.121094	0.160550	0.283486	0.526606	29.647827	-5.996704	54.946899
C:\Users\cware\Desktop\Steller18Nov\18NovTrials\M19.DSG	11-1-2013	15:20:59	408875.000000	8177.500000	0.425781	-0.109375	-1.066406	0.157798	0.287156	0.524771	21.789551	-2.639771	50.872803
C:\Users\cware\Desktop\Steller18Nov\18NovTrials\M19.DSG	11-1-2013	15:20:59	408876.000000	8177.520000	0.519531	-0.093750	-1.000000	0.154128	0.290826	0.522936	7.812500	-8.178711	44.830322
C:\Users\cware\Desktop\Steller18Nov\18NovTrials\M19.DSG	11-1-2013	15:20:59	408877.000000	8177.540000	0.554688	-0.101563	-0.937500	0.153211	0.288073	0.524771	-3.372192	-17.776489	43.411255
C:\Users\cware\Desktop\Steller18Nov\18NovTrials\M19.DSG	11-1-2013	15:20:59	408878.000000	8177.560000	0.503906	-0.117188	-0.968750	0.152294	0.288991	0.522936	-15.136719	-23.529053	45.806885
C:\Users\cware\Desktop\Steller18Nov\18NovTrials\M19.DSG	11-1-2013	15:20:59	408879.000000	8177.580000	0.464844	-0.152344	-1.042969	0.151376	0.286239	0.524771	-23.132324	-25.451660	49.560547
C:\Users\cware\Desktop\Steller18Nov\18NovTrials\M19.DSG	11-1-2013	15:20:59	408880.000000	8177.600000	0.437500	-0.187500	-1.121094	0.151376	0.280734	0.524771	-23.681641	-27.816772	53.161621
C:\Users\cware\Desktop\Steller18Nov\18NovTrials\M19.DSG	11-1-2013	15:20:59	408881.000000	8177.620000	0.402344	-0.195313	-1.132813	0.154128	0.277982	0.527523	-21.957397	-27.359009	58.258057
C:\Users\cware\Desktop\Steller18Nov\18NovTrials\M19.DSG	11-1-2013	15:20:59	408882.000000	8177.640000	0.367188	-0.097656	-1.058594	0.153211	0.273394	0.529358	-15.274048	-25.680542	63.400269
C:\Users\cware\Desktop\Steller18Nov\18NovTrials\M19.DSG	11-1-2013	15:20:59	408883.000000	8177.660000	0.343750	0.062500	-1.042969	0.154128	0.270642	0.529358	-7.629395	-21.362305	62.484741
C:\Users\cware\Desktop\Steller18Nov\18NovTrials\M19.DSG	11-1-2013	15:20:59	408884.000000	8177.680000	0.328125	0.250000	-1.074219	0.152294	0.268807	0.529358	-10.528564	-17.303467	55.084229
C:\Users\cware\Desktop\Steller18Nov\18NovTrials\M19.DSG	11-1-2013	15:20:59	408885.000000	8177.700000	0.324219	0.398438	-1.062500	0.152294	0.267890	0.531193	-22.933960	-10.162354	36.682129
C:\Users\cware\Desktop\Steller18Nov\18NovTrials\M19.DSG	11-1-2013	15:20:59	408886.000000	8177.720000	0.265625	0.390625	-1.101563	0.152294	0.262385	0.532110	-31.387329	7.919312	8.605957
C:\Users\cware\Desktop\Steller18Nov\18NovTrials\M19.DSG	11-1-2013	15:20:59	408887.000000	8177.740000	0.246094	0.296875	-1.187500	0.149541	0.258716	0.533028	-31.127930	23.162842	-8.407593
C:\Users\cware\Desktop\Steller18Nov\18NovTrials\M19.DSG	11-1-2013	15:20:59	408888.000000	8177.760000	0.316406	0.253906	-1.160156	0.144954	0.253211	0.533945	-23.696899	27.328491	-21.057129
C:\Users\cware\Desktop\Steller18Nov\18NovTrials\M19.DSG	11-1-2013	15:20:59	408889.000000	8177.780000	0.421875	0.207031	-1.109375	0.144037	0.252294	0.533945	-13.595581	21.682739	-25.482178
C:\Users\cware\Desktop\Steller18Nov\18NovTrials\M19.DSG	11-1-2013	15:20:59	408890.000000	8177.800000	0.492188	0.175781	-1.070313	0.140367	0.251376	0.533028	-7.034302	11.947632	-24.902344
C:\Users\cware\Desktop\Steller18Nov\18NovTrials\M19.DSG	11-1-2013	15:20:59	408891.000000	8177.820000	0.539063	0.140625	-1.027344	0.138532	0.252294	0.533028	-5.020142	0.946045	-20.874023
C:\Users\cware\Desktop\Steller18Nov\18NovTrials\M19.DSG	11-1-2013	15:20:59	408892.000000	8177.840000	0.535156	0.156250	-1.054688	0.138532	0.251376	0.533028	-1.205444	-4.241943	-10.787964
C:\Users\cware\Desktop\Steller18Nov\18NovTrials\M19.DSG	11-1-2013	15:20:59	408893.000000	8177.860000	0.519531	0.203125	-0.953125	0.139450	0.253211	0.533028	-2.304077	-16.952515	-6.652832
C:\Users\cware\Desktop\Steller18Nov\18NovTrials\M19.DSG	11-1-2013	15:20:59	408894.000000	8177.880000	0.664063	0.195313	-0.964844	0.141284	0.254128	0.533028	7.339478	-16.586304	3.143311
C:\Users\cware\Desktop\Steller18Nov\18NovTrials\M19.DSG	11-1-2013	15:20:59	408895.000000	8177.900000	0.613281	0.210938	-0.953125	0.144037	0.255963	0.533028	25.924683	-43.106079	7.827759
C:\Users\cware\Desktop\Steller18Nov\18NovTrials\M19.DSG	11-1-2013	15:20:59	408896.000000	8177.920000	0.324219	0.195313	-1.023438	0.150459	0.262385	0.531193	16.204834	-28.610229	2.166748
C:\Users\cware\Desktop\Steller18Nov\18NovTrials\M19.DSG	11-1-2013	15:20:59	408897.000000	8177.940000	0.160156	0.105469	-1.183594	0.151376	0.265138	0.532110	3.128052	-11.505127	-3.143311
C:\Users\cware\Desktop\Steller18Nov\18NovTrials\M19.DSG	11-1-2013	15:20:59	408898.000000	8177.960000	0.156250	0.070313	-1.179688	0.152294	0.266972	0.532110	0.640869	-2.792358	-0.961304
C:\Users\cware\Desktop\Steller18Nov\18NovTrials\M19.DSG	11-1-2013	15:20:59	408899.000000	8177.980000	0.242188	0.132813	-1.093750	0.154128	0.266055	0.531193	-2.746582	-11.550903	0.000000
C:\Users\cware\Desktop\Steller18Nov\18NovTrials\M19.DSG	11-1-2013	15:20:59	408900.000000	8178.000000	0.371094	0.167969	-1.097656	0.154128	0.266055	0.531193	-13.778687	-14.099121	3.555298
C:\Users\cware\Desktop\Steller18Nov\18NovTrials\M19.DSG	11-1-2013	15:20:59	408901.000000	8178.020000	0.371094	0.167969	-1.097656	0.157798	0.265138	0.532110	-23.330688	-18.814087	2.151489
C:\Users\cware\Desktop\Steller18Nov\18NovTrials\M19.DSG	11-1-2013	15:20:59	408902.000000	8178.040000	0.488281	0.226563	-1.007813	0.158716	0.262385	0.533945	-34.255981	-26.199341	-4.776001
C:\Users\cware\Desktop\Steller18Nov\18NovTrials\M19.DSG	11-1-2013	15:20:59	408903.000000	8178.060000	0.492188	0.164063	-1.023438	0.163303	0.255963	0.535780	-34.774780	-27.008057	-7.369995
C:\Users\cware\Desktop\Steller18Nov\18NovTrials\M19.DSG	11-1-2013	15:20:59	408904.000000	8178.080000	0.515625	0.148438	-1.035156	0.164220	0.252294	0.536697	-26.870728	-33.584595	-6.195068
C:\Users\cware\Desktop\Steller18Nov\18NovTrials\M19.DSG	11-1-2013	15:20:59	408905.000000	8178.100000	0.472656	0.179688	-1.015625	0.171560	0.248624	0.538532	-18.966675	-37.063599	-0.930786
C:\Users\cware\Desktop\Steller18Nov\18NovTrials\M19.DSG	11-1-2013	15:20:59	408906.000000	8178.120000	0.464844	0.289063	-1.011719	0.176147	0.247706	0.539450	-9.490967	-46.264648	1.235962
C:\Users\cware\Desktop\Steller18Nov\18NovTrials\M19.DSG	11-1-2013	15:20:59	408907.000000	8178.140000	0.425781	0.398438	-1.046875	0.185321	0.245872	0.538532	-5.340576	-54.153442	-1.632690
C:\Users\cware\Desktop\Steller18Nov\18NovTrials\M19.DSG	11-1-2013	15:20:59	408908.000000	8178.160000	0.265625	0.480469	-1.054688	0.191743	0.245872	0.540367	-3.570557	-53.070068	-8.331299
C:\Users\cware\Desktop\Steller18Nov\18NovTrials\M19.DSG	11-1-2013	15:20:59	408909.000000	8178.180000	0.117188	0.546875	-1.031250	0.202752	0.247706	0.539450	-2.471924	-43.502808	-28.686523
C:\Users\cware\Desktop\Steller18Nov\18NovTrials\M19.DSG	11-1-2013	15:20:59	408910.000000	8178.200000	0.035156	0.578125	-1.058594	0.208257	0.248624	0.539450	-0.335693	-21.667480	-52.185059
C:\Users\cware\Desktop\Steller18Nov\18NovTrials\M19.DSG	11-1-2013	15:20:59	408911.000000	8178.220000	0.062500	0.656250	-1.070313	0.214679	0.249541	0.538532	-4.333496	-11.505127	-67.123413
C:\Users\cware\Desktop\Steller18Nov\18NovTrials\M19.DSG	11-1-2013	15:20:59	408912.000000	8178.240000	0.152344	0.656250	-1.105469	0.218349	0.250459	0.538532	-8.819580	-2.120972	-82.992554
C:\Users\cware\Desktop\Steller18Nov\18NovTrials\M19.DSG	11-1-2013	15:20:59	408913.000000	8178.260000	0.246094	0.695313	-1.027344	0.221101	0.248624	0.538532	-13.168335	-1.281738	-91.567993
C:\Users\cware\Desktop\Steller18Nov\18NovTrials\M19.DSG	11-1-2013	15:20:59	408914.000000	8178.280000	0.234375	0.742188	-0.953125	0.227523	0.248624	0.538532	-14.495850	8.148193	-102.432251
C:\Users\cware\Desktop\Steller18Nov\18NovTrials\M19.DSG	11-1-2013	15:20:59	408915.000000	8178.300000	0.246094	0.718750	-0.996094	0.226606	0.246789	0.539450	-0.930786	19.348145	-110.687256
C:\Users\cware\Desktop\Steller18Nov\18NovTrials\M19.DSG	11-1-2013	15:20:59	408916.000000	8178.320000	0.300781	0.496094	-1.148438	0.228440	0.246789	0.537615	21.087646	27.847290	-107.528687
C:\Users\cware\Desktop\Steller18Nov\18NovTrials\M19.DSG	11-1-2013	15:20:59	408917.000000	8178.340000	0.398438	0.238281	-1.218750	0.228440	0.249541	0.536697	26.062012	14.282227	-100.036621
C:\Users\cware\Desktop\Steller18Nov\18NovTrials\M19.DSG	11-1-2013	15:20:59	408918.000000	8178.360000	0.429688	0.039063	-1.218750	0.231193	0.255046	0.534862	5.447388	-4.547119	-87.860107
C:\Users\cware\Desktop\Steller18Nov\18NovTrials\M19.DSG	11-1-2013	15:20:59	408919.000000	8178.380000	0.394531	-0.011719	-1.242188	0.233945	0.255963	0.533945	-13.687134	-18.310547	-88.684082
C:\Users\cware\Desktop\Steller18Nov\18NovTrials\M19.DSG	11-1-2013	15:20:59	408920.000000	8178.400000	0.300781	0.046875	-1.160156	0.244954	0.250459	0.533028	-41.046143	-29.586792	-98.068237
C:\Users\cware\Desktop\Steller18Nov\18NovTrials\M19.DSG	11-1-2013	15:20:59	408921.000000	8178.420000	0.097656	0.136719	-1.027344	0.250459	0.240367	0.536697	-73.287964	-51.300049	-93.032837
C:\Users\cware\Desktop\Steller18Nov\18NovTrials\M19.DSG	11-1-2013	15:20:59	408922.000000	8178.440000	-0.085938	0.113281	-0.968750	0.266972	0.225688	0.539450	-101.074219	-56.060791	-59.875488
C:\Users\cware\Desktop\Steller18Nov\18NovTrials\M19.DSG	11-1-2013	15:20:59	408923.000000	8178.460000	-0.273438	0.019531	-1.179688	0.273394	0.213761	0.540367	-100.708008	-38.711548	-49.575806
C:\Users\cware\Desktop\Steller18Nov\18NovTrials\M19.DSG	11-1-2013	15:20:59	408924.000000	8178.480000	-0.265625	-0.089844	-1.253906	0.280734	0.192661	0.543119	-75.057983	-6.729126	-54.534912
C:\Users\cware\Desktop\Steller18Nov\18NovTrials\M19.DSG	11-1-2013	15:20:59	408925.000000	8178.500000	-0.332031	-0.210938	-1.226563	0.280734	0.183486	0.544954	-56.533813	21.347046	-56.167603
C:\Users\cware\Desktop\Steller18Nov\18NovTrials\M19.DSG	11-1-2013	15:20:59	408926.000000	8178.520000	-0.203125	-0.449219	-1.167969	0.277064	0.169725	0.547706	-47.256470	12.741089	-61.401367
C:\Users\cware\Desktop\Steller18Nov\18NovTrials\M19.DSG	11-1-2013	15:20:59	408927.000000	8178.540000	0.183594	-0.667969	-1.246094	0.276147	0.166055	0.548624	-35.202026	8.483887	-48.995972
C:\Users\cware\Desktop\Steller18Nov\18NovTrials\M19.DSG	11-1-2013	15:20:59	408928.000000	8178.560000	0.585938	-0.832031	-1.125000	0.274312	0.155046	0.549541	-58.441162	6.195068	-10.299683
C:\Users\cware\Desktop\Steller18Nov\18NovTrials\M19.DSG	11-1-2013	15:20:59	408929.000000	8178.580000	0.585938	-0.832031	-1.125000	0.272477	0.146789	0.551376	-95.596313	-19.439697	-3.738403
C:\Users\cware\Desktop\Steller18Nov\18NovTrials\M19.DSG	11-1-2013	15:20:59	408930.000000	8178.600000	0.671875	-0.398438	-0.871094	0.279817	0.121101	0.550459	-132.263184	-74.234009	-43.762207
C:\Users\cware\Desktop\Steller18Nov\18NovTrials\M19.DSG	11-1-2013	15:20:59	408931.000000	8178.620000	0.167969	-0.253906	-1.160156	0.286239	0.104587	0.550459	-121.673584	-28.427124	-82.031250
C:\Users\cware\Desktop\Steller18Nov\18NovTrials\M19.DSG	11-1-2013	15:20:59	408932.000000	8178.640000	0.296875	-0.214844	-1.019531	0.284404	0.075229	0.548624	-113.662720	17.883301	-97.000122
C:\Users\cware\Desktop\Steller18Nov\18NovTrials\M19.DSG	11-1-2013	15:20:59	408933.000000	8178.660000	0.789063	-0.308594	-0.605469	0.282569	0.059633	0.548624	-132.431030	-7.995605	-74.279785
C:\Users\cware\Desktop\Steller18Nov\18NovTrials\M19.DSG	11-1-2013	15:20:59	408934.000000	8178.680000	1.121094	-0.140625	-0.824219	0.286239	0.031193	0.544954	-92.453003	-46.798706	-37.185669
C:\Users\cware\Desktop\Steller18Nov\18NovTrials\M19.DSG	11-1-2013	15:20:59	408935.000000	8178.700000	0.644531	0.019531	-1.164063	0.290826	0.023853	0.547706	-53.512573	-27.877808	-22.766113
C:\Users\cware\Desktop\Steller18Nov\18NovTrials\M19.DSG	11-1-2013	15:20:59	408936.000000	8178.720000	0.839844	1.031250	-1.011719	0.297248	0.016514	0.537615	6.118774	-83.831787	-60.653687
C:\Users\cware\Desktop\Steller18Nov\18NovTrials\M19.DSG	11-1-2013	15:20:59	408937.000000	8178.740000	0.671875	1.542969	-0.988281	0.307339	0.024771	0.534862	135.070801	-116.806030	-68.405151
C:\Users\cware\Desktop\Steller18Nov\18NovTrials\M19.DSG	11-1-2013	15:20:59	408938.000000	8178.760000	0.378906	1.656250	-0.125000	0.319266	0.043119	0.532110	119.216919	-140.914917	-71.380615
C:\Users\cware\Desktop\Steller18Nov\18NovTrials\M19.DSG	11-1-2013	15:20:59	408939.000000	8178.780000	-0.214844	0.621094	-1.437500	0.346789	0.075229	0.523853	159.393311	-121.810913	-33.447266
C:\Users\cware\Desktop\Steller18Nov\18NovTrials\M19.DSG	11-1-2013	15:20:59	408940.000000	8178.800000	-1.648438	-1.808594	-2.000000	0.350459	0.094495	0.525688	96.786499	181.488037	96.527100
C:\Users\cware\Desktop\Steller18Nov\18NovTrials\M19.DSG	11-1-2013	15:20:59	408941.000000	8178.820000	0.515625	-1.855469	-0.660156	0.312844	0.113761	0.537615	-51.513672	170.074463	137.649536
C:\Users\cware\Desktop\Steller18Nov\18NovTrials\M19.DSG	11-1-2013	15:20:59	408942.000000	8178.840000	1.191406	-1.667969	-1.230469	0.295413	0.109174	0.541284	-53.039551	136.795044	238.479614
C:\Users\cware\Desktop\Steller18Nov\18NovTrials\M19.DSG	11-1-2013	15:20:59	408943.000000	8178.860000	0.546875	0.562500	-0.546875	0.304587	0.088991	0.540367	-262.451172	-342.437744	99.578857
C:\Users\cware\Desktop\Steller18Nov\18NovTrials\M19.DSG	11-1-2013	15:20:59	408944.000000	8178.880000	0.433594	1.996094	1.265625	0.339450	0.048624	0.527523	-155.807495	-121.795654	-177.703857
C:\Users\cware\Desktop\Steller18Nov\18NovTrials\M19.DSG	11-1-2013	15:20:59	408945.000000	8178.900000	-1.125000	1.996094	-2.000000	0.359633	0.044954	0.518349	293.487549	139.678955	8.773804
C:\Users\cware\Desktop\Steller18Nov\18NovTrials\M19.DSG	11-1-2013	15:20:59	408946.000000	8178.920000	-1.152344	1.996094	-1.472656	0.344954	0.090826	0.526606	437.500000	-116.638184	146.133423
C:\Users\cware\Desktop\Steller18Nov\18NovTrials\M19.DSG	11-1-2013	15:20:59	408947.000000	8178.940000	-1.632813	-2.000000	-1.218750	0.314679	0.200917	0.527523	356.964111	472.518921	141.693115
C:\Users\cware\Desktop\Steller18Nov\18NovTrials\M19.DSG	11-1-2013	15:20:59	408948.000000	8178.960000	1.683594	-2.000000	0.589844	0.284404	0.230275	0.527523	-81.985474	-33.813477	85.952759
C:\Users\cware\Desktop\Steller18Nov\18NovTrials\M19.DSG	11-1-2013	15:20:59	408949.000000	8178.980000	1.343750	-2.000000	-0.933594	0.281651	0.172477	0.540367	-500.000000	-159.255981	37.261963
C:\Users\cware\Desktop\Steller18Nov\18NovTrials\M19.DSG	11-1-2013	15:20:59	408950.000000	8179.000000	0.875000	1.996094	1.898438	0.317431	0.100000	0.535780	-500.000000	-183.517456	-231.750488
C:\Users\cware\Desktop\Steller18Nov\18NovTrials\M19.DSG	11-1-2013	15:20:59	408951.000000	8179.020000	0.683594	1.996094	-0.246094	0.333945	0.000917	0.520183	-102.905273	107.498169	-164.428711
C:\Users\cware\Desktop\Steller18Nov\18NovTrials\M19.DSG	11-1-2013	15:20:59	408952.000000	8179.040000	-0.328125	1.996094	-1.453125	0.321101	0.007339	0.522018	212.799072	56.045532	34.332275
C:\Users\cware\Desktop\Steller18Nov\18NovTrials\M19.DSG	11-1-2013	15:20:59	408953.000000	8179.060000	-0.597656	1.933594	-2.000000	0.316514	0.038532	0.527523	489.196777	-154.266357	170.349121
C:\Users\cware\Desktop\Steller18Nov\18NovTrials\M19.DSG	11-1-2013	15:20:59	408954.000000	8179.080000	-1.003906	-1.160156	-1.308594	0.321101	0.159633	0.527523	245.147705	204.940796	184.844971
C:\Users\cware\Desktop\Steller18Nov\18NovTrials\M19.DSG	11-1-2013	15:20:59	408955.000000	8179.100000	0.601563	-2.000000	1.003906	0.300000	0.181651	0.533028	-315.826416	-96.221924	-50.476074
C:\Users\cware\Desktop\Steller18Nov\18NovTrials\M19.DSG	11-1-2013	15:20:59	408956.000000	8179.120000	0.812500	1.636719	1.996094	0.300917	0.077982	0.535780	-500.000000	207.748413	-90.667725
C:\Users\cware\Desktop\Steller18Nov\18NovTrials\M19.DSG	11-1-2013	15:20:59	408957.000000	8179.140000	0.812500	1.636719	1.996094	0.286239	-0.005505	0.527523	-356.582642	-419.403076	-292.800903
C:\Users\cware\Desktop\Steller18Nov\18NovTrials\M19.DSG	11-1-2013	15:20:59	408958.000000	8179.160000	-0.351563	1.476563	-1.828125	0.314679	-0.074312	0.500000	-59.112549	34.774780	-6.958008
C:\Users\cware\Desktop\Steller18Nov\18NovTrials\M19.DSG	11-1-2013	15:20:59	408959.000000	8179.180000	-0.019531	1.996094	-2.000000	0.311927	-0.072477	0.498165	253.601074	99.288940	40.786743
C:\Users\cware\Desktop\Steller18Nov\18NovTrials\M19.DSG	11-1-2013	15:20:59	408960.000000	8179.200000	-0.613281	-0.402344	-1.554688	0.322936	-0.009174	0.511009	108.673096	-70.648193	123.291016
C:\Users\cware\Desktop\Steller18Nov\18NovTrials\M19.DSG	11-1-2013	15:20:59	408961.000000	8179.220000	0.148438	-2.000000	0.417969	0.325688	0.002752	0.515596	-88.684082	75.973511	76.065063
C:\Users\cware\Desktop\Steller18Nov\18NovTrials\M19.DSG	11-1-2013	15:20:59	408962.000000	8179.240000	0.289063	-1.500000	-0.113281	0.330275	-0.019266	0.510092	-255.447388	156.906128	-65.643311
C:\Users\cware\Desktop\Steller18Nov\18NovTrials\M19.DSG	11-1-2013	15:20:59	408963.000000	8179.260000	1.117188	0.500000	1.996094	0.304587	-0.064220	0.504587	-500.000000	51.605225	-174.530029
C:\Users\cware\Desktop\Steller18Nov\18NovTrials\M19.DSG	11-1-2013	15:20:59	408964.000000	8179.280000	0.960938	1.996094	0.191406	0.295413	-0.155963	0.459633	-336.135864	-99.929810	-180.541992
C:\Users\cware\Desktop\Steller18Nov\18NovTrials\M19.DSG	11-1-2013	15:20:59	408965.000000	8179.300000	-0.730469	1.328125	-2.000000	0.293578	-0.184404	0.437615	107.070923	162.185669	1.922607
C:\Users\cware\Desktop\Steller18Nov\18NovTrials\M19.DSG	11-1-2013	15:20:59	408966.000000	8179.320000	0.601563	1.996094	-2.000000	0.277064	-0.144037	0.466055	118.133545	-166.580200	62.286377
C:\Users\cware\Desktop\Steller18Nov\18NovTrials\M19.DSG	11-1-2013	15:20:59	408967.000000	8179.340000	-0.507813	0.218750	-1.371094	0.299083	-0.138532	0.464220	-204.467773	36.773682	127.349854
C:\Users\cware\Desktop\Steller18Nov\18NovTrials\M19.DSG	11-1-2013	15:20:59	408968.000000	8179.360000	0.531250	-1.429688	0.679688	0.308257	-0.182569	0.437615	-174.316406	-87.142944	21.728516
C:\Users\cware\Desktop\Steller18Nov\18NovTrials\M19.DSG	11-1-2013	15:20:59	408969.000000	8179.380000	0.250000	-1.421875	-0.277344	0.310092	-0.191743	0.429358	-172.164917	303.665161	-36.071777
C:\Users\cware\Desktop\Steller18Nov\18NovTrials\M19.DSG	11-1-2013	15:20:59	408970.000000	8179.400000	1.996094	0.937500	1.996094	0.277982	-0.240367	0.395413	-238.540649	-318.466187	-279.449463
C:\Users\cware\Desktop\Steller18Nov\18NovTrials\M19.DSG	11-1-2013	15:20:59	408971.000000	8179.420000	0.507813	1.996094	0.507813	0.280734	-0.259633	0.370642	-163.040161	-45.730591	-121.063232
C:\Users\cware\Desktop\Steller18Nov\18NovTrials\M19.DSG	11-1-2013	15:20:59	408972.000000	8179.440000	-0.144531	1.996094	-2.000000	0.270642	-0.241284	0.383486	298.889160	-32.989502	106.353760
C:\Users\cware\Desktop\Steller18Nov\18NovTrials\M19.DSG	11-1-2013	15:20:59	408973.000000	8179.460000	-0.593750	1.996094	-2.000000	0.289908	-0.220183	0.397248	36.285400	-117.095947	146.987915
C:\Users\cware\Desktop\Steller18Nov\18NovTrials\M19.DSG	11-1-2013	15:20:59	408974.000000	8179.480000	-0.382813	-0.503906	-1.152344	0.306422	-0.229358	0.386239	-223.709106	281.265259	157.028198
C:\Users\cware\Desktop\Steller18Nov\18NovTrials\M19.DSG	11-1-2013	15:20:59	408975.000000	8179.500000	0.660156	-1.925781	1.695313	0.300000	-0.245872	0.373394	-175.460815	-112.060547	-1.571655
C:\Users\cware\Desktop\Steller18Nov\18NovTrials\M19.DSG	11-1-2013	15:20:59	408976.000000	8179.520000	1.597656	-1.410156	-1.179688	0.305505	-0.268807	0.360550	-143.478394	208.541870	-145.309448
C:\Users\cware\Desktop\Steller18Nov\18NovTrials\M19.DSG	11-1-2013	15:20:59	408977.000000	8179.540000	1.859375	1.621094	1.996094	0.278899	-0.284404	0.335780	-174.819946	-500.000000	-245.025635
C:\Users\cware\Desktop\Steller18Nov\18NovTrials\M19.DSG	11-1-2013	15:20:59	408978.000000	8179.560000	0.277344	1.996094	-0.472656	0.288073	-0.290826	0.321101	231.933594	-81.283569	8.300781
C:\Users\cware\Desktop\Steller18Nov\18NovTrials\M19.DSG	11-1-2013	15:20:59	408979.000000	8179.580000	-0.222656	1.996094	-2.000000	0.300000	-0.250459	0.359633	359.619141	-70.678711	167.587280
C:\Users\cware\Desktop\Steller18Nov\18NovTrials\M19.DSG	11-1-2013	15:20:59	408980.000000	8179.600000	-2.000000	1.996094	-2.000000	0.311927	-0.219266	0.387156	69.519043	40.527344	139.648438
C:\Users\cware\Desktop\Steller18Nov\18NovTrials\M19.DSG	11-1-2013	15:20:59	408981.000000	8179.620000	-0.886719	-1.863281	-1.261719	0.302752	-0.218349	0.403670	-196.807861	417.221069	153.015137
C:\Users\cware\Desktop\Steller18Nov\18NovTrials\M19.DSG	11-1-2013	15:20:59	408982.000000	8179.640000	1.636719	-2.000000	1.855469	0.296330	-0.231193	0.395413	-33.264160	35.827637	-66.787720
C:\Users\cware\Desktop\Steller18Nov\18NovTrials\M19.DSG	11-1-2013	15:20:59	408983.000000	8179.660000	1.722656	-2.000000	-1.082031	0.260550	-0.252294	0.386239	-176.177979	28.533936	-202.499390
C:\Users\cware\Desktop\Steller18Nov\18NovTrials\M19.DSG	11-1-2013	15:20:59	408984.000000	8179.680000	-0.003906	1.996094	-0.476563	0.266055	-0.269725	0.362385	-76.309204	-269.714355	-199.325562
C:\Users\cware\Desktop\Steller18Nov\18NovTrials\M19.DSG	11-1-2013	15:20:59	408985.000000	8179.700000	-0.003906	1.996094	-0.476563	0.272477	-0.267890	0.356881	225.936890	-64.086914	-24.536133
C:\Users\cware\Desktop\Steller18Nov\18NovTrials\M19.DSG	11-1-2013	15:20:59	408986.000000	8179.720000	-1.539063	1.996094	-2.000000	0.272477	-0.238532	0.388073	407.119751	19.500732	170.242310
C:\Users\cware\Desktop\Steller18Nov\18NovTrials\M19.DSG	11-1-2013	15:20:59	408987.000000	8179.740000	-1.222656	-2.000000	-1.601563	0.311009	-0.183486	0.425688	16.067505	33.447266	195.434570
C:\Users\cware\Desktop\Steller18Nov\18NovTrials\M19.DSG	11-1-2013	15:20:59	408988.000000	8179.760000	0.992188	-2.000000	1.164063	0.290826	-0.190826	0.428440	-140.350342	226.943970	115.280151
C:\Users\cware\Desktop\Steller18Nov\18NovTrials\M19.DSG	11-1-2013	15:20:59	408989.000000	8179.780000	1.078125	-1.890625	-1.667969	0.279817	-0.200000	0.426606	32.791138	87.097168	-36.163330
C:\Users\cware\Desktop\Steller18Nov\18NovTrials\M19.DSG	11-1-2013	15:20:59	408990.000000	8179.800000	1.828125	-0.476563	1.996094	0.244037	-0.216514	0.421101	-298.004150	-229.660034	-200.775146
C:\Users\cware\Desktop\Steller18Nov\18NovTrials\M19.DSG	11-1-2013	15:20:59	408991.000000	8179.820000	0.933594	1.996094	0.453125	0.244954	-0.242202	0.397248	-175.155640	-347.640991	-216.156006
C:\Users\cware\Desktop\Steller18Nov\18NovTrials\M19.DSG	11-1-2013	15:20:59	408992.000000	8179.840000	-0.113281	1.996094	-1.289063	0.260550	-0.260550	0.369725	170.104980	42.526245	-12.344360
C:\Users\cware\Desktop\Steller18Nov\18NovTrials\M19.DSG	11-1-2013	15:20:59	408993.000000	8179.860000	-0.277344	1.996094	-2.000000	0.255963	-0.242202	0.388073	397.689819	-22.918701	137.466431
C:\Users\cware\Desktop\Steller18Nov\18NovTrials\M19.DSG	11-1-2013	15:20:59	408994.000000	8179.880000	-0.710938	-0.148438	-1.964844	0.288073	-0.185321	0.431193	3.509521	-38.024902	192.230225
C:\Users\cware\Desktop\Steller18Nov\18NovTrials\M19.DSG	11-1-2013	15:20:59	408995.000000	8179.900000	-0.511719	-2.000000	0.472656	0.296330	-0.183486	0.433028	-138.183594	226.486206	157.562256
C:\Users\cware\Desktop\Steller18Nov\18NovTrials\M19.DSG	11-1-2013	15:20:59	408996.000000	8179.920000	1.585938	-1.878906	-1.386719	0.294495	-0.196330	0.426606	32.913208	191.635132	7.308960
C:\Users\cware\Desktop\Steller18Nov\18NovTrials\M19.DSG	11-1-2013	15:20:59	408997.000000	8179.940000	0.738281	-1.480469	1.984375	0.269725	-0.200000	0.432110	-364.990234	90.682983	-115.509033
C:\Users\cware\Desktop\Steller18Nov\18NovTrials\M19.DSG	11-1-2013	15:20:59	408998.000000	8179.960000	1.671875	1.996094	1.996094	0.255963	-0.249541	0.387156	-168.746948	-326.400757	-235.565186
C:\Users\cware\Desktop\Steller18Nov\18NovTrials\M19.DSG	11-1-2013	15:20:59	408999.000000	8179.980000	0.093750	1.996094	-1.621094	0.261468	-0.262385	0.370642	8.346558	4.562378	-33.615112
C:\Users\cware\Desktop\Steller18Nov\18NovTrials\M19.DSG	11-1-2013	15:20:59	409000.000000	8180.000000	0.339844	1.996094	-2.000000	0.260550	-0.236697	0.393578	356.491089	80.093384	122.207642
C:\Users\cware\Desktop\Steller18Nov\18NovTrials\M19.DSG	11-1-2013	15:20:59	409001.000000	8180.020000	-0.066406	1.996094	-2.000000	0.268807	-0.205505	0.418349	147.293091	-367.065430	163.864136
C:\Users\cware\Desktop\Steller18Nov\18NovTrials\M19.DSG	11-1-2013	15:20:59	409002.000000	8180.040000	-1.507813	-1.468750	-1.769531	0.310092	-0.186239	0.424771	-129.699707	370.910645	188.461304
C:\Users\cware\Desktop\Steller18Nov\18NovTrials\M19.DSG	11-1-2013	15:20:59	409003.000000	8180.060000	0.378906	-1.835938	0.921875	0.294495	-0.198165	0.424771	-129.699707	4.318237	23.132324
C:\Users\cware\Desktop\Steller18Nov\18NovTrials\M19.DSG	11-1-2013	15:20:59	409004.000000	8180.080000	1.101563	-1.167969	-1.566406	0.273394	-0.217431	0.414679	-177.215576	270.111084	-37.353516
C:\Users\cware\Desktop\Steller18Nov\18NovTrials\M19.DSG	11-1-2013	15:20:59	409005.000000	8180.100000	0.828125	-1.449219	1.996094	0.256881	-0.244037	0.394495	-237.991333	-318.664551	-123.092651
C:\Users\cware\Desktop\Steller18Nov\18NovTrials\M19.DSG	11-1-2013	15:20:59	409006.000000	8180.120000	0.992188	1.996094	1.996094	0.286239	-0.268807	0.358716	-24.154663	-324.432373	-51.467896
C:\Users\cware\Desktop\Steller18Nov\18NovTrials\M19.DSG	11-1-2013	15:20:59	409007.000000	8180.140000	0.992188	1.996094	-2.000000	0.297248	-0.265138	0.355963	54.870605	-128.753662	2.792358
C:\Users\cware\Desktop\Steller18Nov\18NovTrials\M19.DSG	11-1-2013	15:20:59	409008.000000	8180.160000	-0.246094	1.996094	-1.332031	0.310092	-0.235780	0.378899	283.203125	16.540527	127.517700
C:\Users\cware\Desktop\Steller18Nov\18NovTrials\M19.DSG	11-1-2013	15:20:59	409009.000000	8180.180000	0.046875	1.996094	-1.222656	0.329358	-0.204587	0.400917	278.244019	-154.953003	122.848511
C:\Users\cware\Desktop\Steller18Nov\18NovTrials\M19.DSG	11-1-2013	15:20:59	409010.000000	8180.200000	-1.507813	-0.355469	-1.546875	0.339450	-0.158716	0.433028	104.400635	296.920776	142.562866
C:\Users\cware\Desktop\Steller18Nov\18NovTrials\M19.DSG	11-1-2013	15:20:59	409011.000000	8180.220000	-0.734375	-1.468750	-1.058594	0.317431	-0.150459	0.445872	-22.827148	257.751465	55.816650
C:\Users\cware\Desktop\Steller18Nov\18NovTrials\M19.DSG	11-1-2013	15:20:59	409012.000000	8180.240000	1.140625	-1.300781	0.082031	0.294495	-0.173394	0.441284	-188.934326	85.983276	29.281616
C:\Users\cware\Desktop\Steller18Nov\18NovTrials\M19.DSG	11-1-2013	15:20:59	409013.000000	8180.260000	1.140625	-1.300781	0.082031	0.288991	-0.192661	0.430275	-225.753784	17.364502	18.325806
C:\Users\cware\Desktop\Steller18Nov\18NovTrials\M19.DSG	11-1-2013	15:20:59	409014.000000	8180.280000	1.312500	1.074219	0.511719	0.288991	-0.233945	0.414679	-231.399536	-230.590820	-19.836426
C:\Users\cware\Desktop\Steller18Nov\18NovTrials\M19.DSG	11-1-2013	15:20:59	409015.000000	8180.300000	0.496094	1.996094	0.031250	0.317431	-0.252294	0.368807	-201.660156	-275.222778	-51.956177
C:\Users\cware\Desktop\Steller18Nov\18NovTrials\M19.DSG	11-1-2013	15:20:59	409016.000000	8180.320000	-0.121094	1.996094	-0.359375	0.333028	-0.266055	0.346789	-110.122681	-252.624512	-47.424316
C:\Users\cware\Desktop\Steller18Nov\18NovTrials\M19.DSG	11-1-2013	15:20:59	409017.000000	8180.340000	-0.523438	1.949219	-0.765625	0.354128	-0.277064	0.314679	-29.251099	-131.820679	-13.305664
C:\Users\cware\Desktop\Steller18Nov\18NovTrials\M19.DSG	11-1-2013	15:20:59	409018.000000	8180.360000	-0.511719	1.687500	-0.765625	0.358716	-0.277982	0.311009	17.471313	-29.571533	-5.859375
C:\Users\cware\Desktop\Steller18Nov\18NovTrials\M19.DSG	11-1-2013	15:20:59	409019.000000	8180.380000	-0.460938	1.394531	-0.722656	0.360550	-0.272477	0.311927	34.973145	36.697388	1.739502
C:\Users\cware\Desktop\Steller18Nov\18NovTrials\M19.DSG	11-1-2013	15:20:59	409020.000000	8180.400000	-0.183594	1.328125	-0.640625	0.360550	-0.267890	0.315596	63.201904	82.962036	25.665283
C:\Users\cware\Desktop\Steller18Nov\18NovTrials\M19.DSG	11-1-2013	15:20:59	409021.000000	8180.420000	0.050781	1.277344	-0.617188	0.357798	-0.252294	0.329358	83.251953	98.312378	36.941528
C:\Users\cware\Desktop\Steller18Nov\18NovTrials\M19.DSG	11-1-2013	15:20:59	409022.000000	8180.440000	0.179688	1.058594	-0.484375	0.355963	-0.241284	0.340367	90.972900	110.717773	41.854858
C:\Users\cware\Desktop\Steller18Nov\18NovTrials\M19.DSG	11-1-2013	15:20:59	409023.000000	8180.460000	0.363281	0.785156	-0.480469	0.350459	-0.223853	0.364220	85.968018	98.983765	38.696289
C:\Users\cware\Desktop\Steller18Nov\18NovTrials\M19.DSG	11-1-2013	15:20:59	409024.000000	8180.480000	0.488281	0.523438	-0.558594	0.345872	-0.217431	0.375229	64.682007	73.379517	29.754639
C:\Users\cware\Desktop\Steller18Nov\18NovTrials\M19.DSG	11-1-2013	15:20:59	409025.000000	8180.500000	0.667969	0.300781	-0.628906	0.338532	-0.209174	0.392661	42.739868	7.598877	22.064209
C:\Users\cware\Desktop\Steller18Nov\18NovTrials\M19.DSG	11-1-2013	15:20:59	409026.000000	8180.520000	0.507813	0.226563	-0.730469	0.339450	-0.207339	0.396330	19.638062	-16.983032	25.802612
C:\Users\cware\Desktop\Steller18Nov\18NovTrials\M19.DSG	11-1-2013	15:20:59	409027.000000	8180.540000	0.300781	0.265625	-0.703125	0.341284	-0.205505	0.401835	8.010864	-15.060425	26.657104
C:\Users\cware\Desktop\Steller18Nov\18NovTrials\M19.DSG	11-1-2013	15:20:59	409028.000000	8180.560000	0.164063	0.406250	-0.656250	0.344037	-0.203670	0.401835	-10.253906	-8.819580	22.033691
C:\Users\cware\Desktop\Steller18Nov\18NovTrials\M19.DSG	11-1-2013	15:20:59	409029.000000	8180.580000	0.097656	0.640625	-0.675781	0.344954	-0.204587	0.401835	-29.052734	-11.611938	20.034790
C:\Users\cware\Desktop\Steller18Nov\18NovTrials\M19.DSG	11-1-2013	15:20:59	409030.000000	8180.600000	0.062500	0.875000	-0.714844	0.348624	-0.207339	0.397248	-37.384033	-23.803711	13.565063
C:\Users\cware\Desktop\Steller18Nov\18NovTrials\M19.DSG	11-1-2013	15:20:59	409031.000000	8180.620000	0.058594	0.992188	-0.734375	0.352294	-0.209174	0.393578	-27.938843	-39.627075	11.245728
C:\Users\cware\Desktop\Steller18Nov\18NovTrials\M19.DSG	11-1-2013	15:20:59	409032.000000	8180.640000	0.023438	1.023438	-0.738281	0.360550	-0.210092	0.386239	-22.384644	-50.018311	10.986328
C:\Users\cware\Desktop\Steller18Nov\18NovTrials\M19.DSG	11-1-2013	15:20:59	409033.000000	8180.660000	-0.054688	1.148438	-0.871094	0.366055	-0.211009	0.382569	-12.161255	-45.211792	1.800537
C:\Users\cware\Desktop\Steller18Nov\18NovTrials\M19.DSG	11-1-2013	15:20:59	409034.000000	8180.680000	-0.042969	1.285156	-1.015625	0.373394	-0.208257	0.377982	15.228271	-1.831055	-11.367798
C:\Users\cware\Desktop\Steller18Nov\18NovTrials\M19.DSG	11-1-2013	15:20:59	409035.000000	8180.700000	-0.085938	1.152344	-0.980469	0.375229	-0.205505	0.378899	25.299072	20.309448	-17.379761
C:\Users\cware\Desktop\Steller18Nov\18NovTrials\M19.DSG	11-1-2013	15:20:59	409036.000000	8180.720000	0.058594	0.863281	-0.605469	0.371560	-0.199083	0.381651	18.264771	29.098511	-11.260986
C:\Users\cware\Desktop\Steller18Nov\18NovTrials\M19.DSG	11-1-2013	15:20:59	409037.000000	8180.740000	0.062500	0.566406	-0.476563	0.370642	-0.196330	0.385321	26.672363	42.663574	-8.529663
C:\Users\cware\Desktop\Steller18Nov\18NovTrials\M19.DSG	11-1-2013	15:20:59	409038.000000	8180.760000	0.156250	0.460938	-0.527344	0.363303	-0.192661	0.392661	19.683838	54.580688	-4.623413
C:\Users\cware\Desktop\Steller18Nov\18NovTrials\M19.DSG	11-1-2013	15:20:59	409039.000000	8180.780000	0.195313	0.371094	-0.527344	0.358716	-0.191743	0.398165	-2.716064	40.115356	-3.860474
C:\Users\cware\Desktop\Steller18Nov\18NovTrials\M19.DSG	11-1-2013	15:20:59	409040.000000	8180.800000	0.277344	0.390625	-0.937500	0.350459	-0.194495	0.401835	-26.824951	14.785767	0.381470
C:\Users\cware\Desktop\Steller18Nov\18NovTrials\M19.DSG	11-1-2013	15:20:59	409041.000000	8180.820000	0.277344	0.390625	-0.937500	0.349541	-0.197248	0.400917	-39.154053	-13.595581	-1.647949
C:\Users\cware\Desktop\Steller18Nov\18NovTrials\M19.DSG	11-1-2013	15:20:59	409042.000000	8180.840000	0.328125	0.687500	-0.890625	0.347706	-0.204587	0.396330	-39.260864	2.014160	-9.674072
C:\Users\cware\Desktop\Steller18Nov\18NovTrials\M19.DSG	11-1-2013	15:20:59	409043.000000	8180.860000	0.449219	0.800781	-0.644531	0.346789	-0.208257	0.394495	-40.771484	13.885498	-18.524170
C:\Users\cware\Desktop\Steller18Nov\18NovTrials\M19.DSG	11-1-2013	15:20:59	409044.000000	8180.880000	0.519531	0.773438	-0.402344	0.340367	-0.215596	0.390826	-52.261353	21.606445	-22.689819
C:\Users\cware\Desktop\Steller18Nov\18NovTrials\M19.DSG	11-1-2013	15:20:59	409045.000000	8180.900000	0.601563	0.765625	-0.246094	0.337615	-0.220183	0.387156	-70.419312	-1.571655	-20.690918
C:\Users\cware\Desktop\Steller18Nov\18NovTrials\M19.DSG	11-1-2013	15:20:59	409046.000000	8180.920000	0.562500	0.742188	-0.292969	0.338532	-0.233028	0.372477	-85.739136	-49.591064	-9.948730
C:\Users\cware\Desktop\Steller18Nov\18NovTrials\M19.DSG	11-1-2013	15:20:59	409047.000000	8180.940000	0.390625	0.734375	-0.382813	0.342202	-0.238532	0.363303	-92.254639	-79.940796	5.264282
C:\Users\cware\Desktop\Steller18Nov\18NovTrials\M19.DSG	11-1-2013	15:20:59	409048.000000	8180.960000	0.222656	0.789063	-0.460938	0.356881	-0.247706	0.341284	-91.567993	-100.204468	23.666382
C:\Users\cware\Desktop\Steller18Nov\18NovTrials\M19.DSG	11-1-2013	15:20:59	409049.000000	8180.980000	0.046875	0.929688	-0.511719	0.365138	-0.253211	0.329358	-84.259033	-108.779907	32.455444
C:\Users\cware\Desktop\Steller18Nov\18NovTrials\M19.DSG	11-1-2013	15:20:59	409050.000000	8181.000000	-0.054688	1.089844	-0.539063	0.385321	-0.256881	0.308257	-60.043335	-92.407227	39.657593
C:\Users\cware\Desktop\Steller18Nov\18NovTrials\M19.DSG	11-1-2013	15:20:59	409051.000000	8181.020000	-0.062500	1.261719	-0.527344	0.394495	-0.257798	0.300917	-34.240723	-78.659058	45.608521
C:\Users\cware\Desktop\Steller18Nov\18NovTrials\M19.DSG	11-1-2013	15:20:59	409052.000000	8181.040000	-0.082031	1.328125	-0.503906	0.402752	-0.253211	0.290826	-9.201050	-57.357788	52.139282
C:\Users\cware\Desktop\Steller18Nov\18NovTrials\M19.DSG	11-1-2013	15:20:59	409053.000000	8181.060000	-0.132813	1.339844	-0.480469	0.419266	-0.248624	0.288991	5.676270	-38.482666	51.574707
C:\Users\cware\Desktop\Steller18Nov\18NovTrials\M19.DSG	11-1-2013	15:20:59	409054.000000	8181.080000	-0.148438	1.359375	-0.523438	0.427523	-0.245872	0.287156	23.666382	-19.531250	37.460327
C:\Users\cware\Desktop\Steller18Nov\18NovTrials\M19.DSG	11-1-2013	15:20:59	409055.000000	8181.100000	-0.195313	1.351563	-0.617188	0.433945	-0.238532	0.292661	35.308838	-7.614136	23.101807
C:\Users\cware\Desktop\Steller18Nov\18NovTrials\M19.DSG	11-1-2013	15:20:59	409056.000000	8181.120000	-0.269531	1.152344	-0.625000	0.437615	-0.233945	0.294495	36.453247	19.592285	15.274048
C:\Users\cware\Desktop\Steller18Nov\18NovTrials\M19.DSG	11-1-2013	15:20:59	409057.000000	8181.140000	-0.242188	1.007813	-0.554688	0.435780	-0.226606	0.305505	24.978638	50.003052	4.058838
C:\Users\cware\Desktop\Steller18Nov\18NovTrials\M19.DSG	11-1-2013	15:20:59	409058.000000	8181.160000	-0.203125	0.921875	-0.542969	0.431193	-0.225688	0.311009	26.657104	86.563110	-1.510620
C:\Users\cware\Desktop\Steller18Nov\18NovTrials\M19.DSG	11-1-2013	15:20:59	409059.000000	8181.180000	-0.011719	0.937500	-0.464844	0.421101	-0.222018	0.324771	34.652710	64.865112	-12.817383
C:\Users\cware\Desktop\Steller18Nov\18NovTrials\M19.DSG	11-1-2013	15:20:59	409060.000000	8181.200000	0.066406	0.871094	-0.500000	0.415596	-0.220183	0.332110	28.259277	61.279297	-16.143799
C:\Users\cware\Desktop\Steller18Nov\18NovTrials\M19.DSG	11-1-2013	15:20:59	409061.000000	8181.220000	0.285156	0.769531	-0.523438	0.408257	-0.217431	0.341284	21.041870	19.439697	-11.596680
C:\Users\cware\Desktop\Steller18Nov\18NovTrials\M19.DSG	11-1-2013	15:20:59	409062.000000	8181.240000	0.257813	0.679688	-0.500000	0.406422	-0.216514	0.344037	8.468628	-4.165649	5.615234
C:\Users\cware\Desktop\Steller18Nov\18NovTrials\M19.DSG	11-1-2013	15:20:59	409063.000000	8181.260000	0.156250	0.683594	-0.511719	0.408257	-0.213761	0.344954	1.541138	-9.674072	10.437012
C:\Users\cware\Desktop\Steller18Nov\18NovTrials\M19.DSG	11-1-2013	15:20:59	409064.000000	8181.280000	0.019531	0.792969	-0.746094	0.409174	-0.212844	0.344037	-0.579834	8.499146	4.882813
C:\Users\cware\Desktop\Steller18Nov\18NovTrials\M19.DSG	11-1-2013	15:20:59	409065.000000	8181.300000	-0.062500	0.835938	-0.878906	0.406422	-0.211927	0.345872	-10.330200	21.881104	-0.625610
C:\Users\cware\Desktop\Steller18Nov\18NovTrials\M19.DSG	11-1-2013	15:20:59	409066.000000	8181.320000	-0.070313	0.828125	-0.800781	0.406422	-0.213761	0.344954	-25.650024	20.675659	-4.959106
C:\Users\cware\Desktop\Steller18Nov\18NovTrials\M19.DSG	11-1-2013	15:20:59	409067.000000	8181.340000	0.050781	0.792969	-0.585938	0.405505	-0.215596	0.344954	-26.519775	1.785278	-2.899170
C:\Users\cware\Desktop\Steller18Nov\18NovTrials\M19.DSG	11-1-2013	15:20:59	409068.000000	8181.360000	0.121094	0.753906	-0.523438	0.405505	-0.215596	0.340367	-17.074585	-14.450073	1.586914
C:\Users\cware\Desktop\Steller18Nov\18NovTrials\M19.DSG	11-1-2013	15:20:59	409069.000000	8181.380000	0.121094	0.753906	-0.523438	0.407339	-0.215596	0.340367	-9.719849	-24.688721	-4.272461
C:\Users\cware\Desktop\Steller18Nov\18NovTrials\M19.DSG	11-1-2013	15:20:59	409070.000000	8181.400000	-0.035156	0.835938	-0.605469	0.410092	-0.216514	0.337615	-7.232666	-24.093628	-10.040283
C:\Users\cware\Desktop\Steller18Nov\18NovTrials\M19.DSG	11-1-2013	15:20:59	409071.000000	8181.420000	-0.027344	0.839844	-0.621094	0.410092	-0.218349	0.334862	-14.419556	-22.811890	-9.658813
C:\Users\cware\Desktop\Steller18Nov\18NovTrials\M19.DSG	11-1-2013	15:20:59	409072.000000	8181.440000	-0.003906	0.855469	-0.636719	0.412844	-0.219266	0.331193	-24.856567	-22.644043	-4.028320
C:\Users\cware\Desktop\Steller18Nov\18NovTrials\M19.DSG	11-1-2013	15:20:59	409073.000000	8181.460000	0.031250	0.894531	-0.593750	0.414679	-0.221101	0.329358	-30.288696	-25.817871	1.571655
C:\Users\cware\Desktop\Steller18Nov\18NovTrials\M19.DSG	11-1-2013	15:20:59	409074.000000	8181.480000	0.039063	0.898438	-0.593750	0.417431	-0.223853	0.323853	-32.928467	-20.950317	6.881714
C:\Users\cware\Desktop\Steller18Nov\18NovTrials\M19.DSG	11-1-2013	15:20:59	409075.000000	8181.500000	0.023438	0.867188	-0.574219	0.421101	-0.224771	0.321101	-32.379150	-12.313843	11.550903
C:\Users\cware\Desktop\Steller18Nov\18NovTrials\M19.DSG	11-1-2013	15:20:59	409076.000000	8181.520000	0.039063	0.871094	-0.527344	0.423853	-0.226606	0.311009	-25.573730	-7.202148	16.983032
C:\Users\cware\Desktop\Steller18Nov\18NovTrials\M19.DSG	11-1-2013	15:20:59	409077.000000	8181.540000	0.082031	0.933594	-0.527344	0.424771	-0.225688	0.312844	-20.736694	-13.031006	16.464233
C:\Users\cware\Desktop\Steller18Nov\18NovTrials\M19.DSG	11-1-2013	15:20:59	409078.000000	8181.560000	0.093750	1.003906	-0.507813	0.431193	-0.224771	0.310092	-11.245728	-32.257080	12.542725
C:\Users\cware\Desktop\Steller18Nov\18NovTrials\M19.DSG	11-1-2013	15:20:59	409079.000000	8181.580000	0.000000	1.031250	-0.503906	0.433028	-0.224771	0.306422	-3.021240	-39.001465	9.338379
C:\Users\cware\Desktop\Steller18Nov\18NovTrials\M19.DSG	11-1-2013	15:20:59	409080.000000	8181.600000	-0.070313	1.054688	-0.550781	0.439450	-0.222936	0.303670	14.984131	-33.386230	1.693726
C:\Users\cware\Desktop\Steller18Nov\18NovTrials\M19.DSG	11-1-2013	15:20:59	409081.000000	8181.620000	-0.078125	1.035156	-0.492188	0.442202	-0.221101	0.303670	27.923584	-24.505615	-7.049561
C:\Users\cware\Desktop\Steller18Nov\18NovTrials\M19.DSG	11-1-2013	15:20:59	409082.000000	8181.640000	-0.082031	0.972656	-0.386719	0.443119	-0.216514	0.307339	28.045654	-18.844604	-21.499634
C:\Users\cware\Desktop\Steller18Nov\18NovTrials\M19.DSG	11-1-2013	15:20:59	409083.000000	8181.660000	-0.152344	0.878906	-0.363281	0.441284	-0.215596	0.309174	21.255493	-9.689331	-28.518677
C:\Users\cware\Desktop\Steller18Nov\18NovTrials\M19.DSG	11-1-2013	15:20:59	409084.000000	8181.680000	-0.210938	0.890625	-0.476563	0.438532	-0.215596	0.312844	18.478394	16.189575	-28.747559
C:\Users\cware\Desktop\Steller18Nov\18NovTrials\M19.DSG	11-1-2013	15:20:59	409085.000000	8181.700000	-0.175781	0.921875	-0.558594	0.434862	-0.214679	0.317431	24.353027	33.004761	-28.137207
C:\Users\cware\Desktop\Steller18Nov\18NovTrials\M19.DSG	11-1-2013	15:20:59	409086.000000	8181.720000	-0.039063	0.906250	-0.640625	0.427523	-0.212844	0.325688	28.656006	47.286987	-22.201538
C:\Users\cware\Desktop\Steller18Nov\18NovTrials\M19.DSG	11-1-2013	15:20:59	409087.000000	8181.740000	0.000000	0.886719	-0.714844	0.422018	-0.213761	0.332110	19.042969	44.586182	-17.623901
C:\Users\cware\Desktop\Steller18Nov\18NovTrials\M19.DSG	11-1-2013	15:20:59	409088.000000	8181.760000	0.117188	0.878906	-0.714844	0.415596	-0.211009	0.336697	14.678955	22.537231	-14.465332
C:\Users\cware\Desktop\Steller18Nov\18NovTrials\M19.DSG	11-1-2013	15:20:59	409089.000000	8181.780000	0.132813	0.855469	-0.726563	0.414679	-0.210092	0.340367	14.694214	12.359619	-8.697510
C:\Users\cware\Desktop\Steller18Nov\18NovTrials\M19.DSG	11-1-2013	15:20:59	409090.000000	8181.800000	0.066406	0.843750	-0.718750	0.411009	-0.208257	0.344954	12.374878	13.504028	-0.915527
C:\Users\cware\Desktop\Steller18Nov\18NovTrials\M19.DSG	11-1-2013	15:20:59	409091.000000	8181.820000	0.039063	0.859375	-0.675781	0.410092	-0.207339	0.345872	9.292603	3.768921	4.043579
C:\Users\cware\Desktop\Steller18Nov\18NovTrials\M19.DSG	11-1-2013	15:20:59	409092.000000	8181.840000	0.035156	0.898438	-0.660156	0.411009	-0.205505	0.345872	3.387451	-14.572144	10.269165
C:\Users\cware\Desktop\Steller18Nov\18NovTrials\M19.DSG	11-1-2013	15:20:59	409093.000000	8181.860000	0.023438	0.890625	-0.628906	0.416514	-0.202752	0.344954	0.213623	-23.727417	16.738892
C:\Users\cware\Desktop\Steller18Nov\18NovTrials\M19.DSG	11-1-2013	15:20:59	409094.000000	8181.880000	-0.011719	0.878906	-0.691406	0.418349	-0.200917	0.344954	7.522583	-25.329590	19.470215
C:\Users\cware\Desktop\Steller18Nov\18NovTrials\M19.DSG	11-1-2013	15:20:59	409095.000000	8181.900000	-0.031250	0.847656	-0.718750	0.423853	-0.196330	0.344954	15.289307	-22.064209	16.769409
C:\Users\cware\Desktop\Steller18Nov\18NovTrials\M19.DSG	11-1-2013	15:20:59	409096.000000	8181.920000	0.054688	0.796875	-0.738281	0.427523	-0.192661	0.345872	20.416260	-21.926880	9.857178
C:\Users\cware\Desktop\Steller18Nov\18NovTrials\M19.DSG	11-1-2013	15:20:59	409097.000000	8181.940000	0.054688	0.796875	-0.738281	0.431193	-0.187156	0.346789	19.622803	-30.166626	6.393433
C:\Users\cware\Desktop\Steller18Nov\18NovTrials\M19.DSG	11-1-2013	15:20:59	409098.000000	8181.960000	0.019531	0.757813	-0.777344	0.434862	-0.184404	0.346789	12.664795	-38.711548	3.799438
C:\Users\cware\Desktop\Steller18Nov\18NovTrials\M19.DSG	11-1-2013	15:20:59	409099.000000	8181.980000	-0.050781	0.796875	-0.816406	0.441284	-0.182569	0.345872	4.089355	-37.078857	0.762939
C:\Users\cware\Desktop\Steller18Nov\18NovTrials\M19.DSG	11-1-2013	15:20:59	409100.000000	8182.000000	-0.085938	0.871094	-0.789063	0.444037	-0.181651	0.344037	-6.591797	-30.319214	-1.037598
C:\Users\cware\Desktop\Steller18Nov\18NovTrials\M19.DSG	11-1-2013	15:20:59	409101.000000	8182.020000	-0.132813	0.828125	-0.671875	0.447706	-0.181651	0.340367	-13.824463	-21.926880	3.250122
C:\Users\cware\Desktop\Steller18Nov\18NovTrials\M19.DSG	11-1-2013	15:20:59	409102.000000	8182.040000	-0.054688	0.718750	-0.605469	0.449541	-0.182569	0.338532	-28.793335	-16.937256	8.087158
C:\Users\cware\Desktop\Steller18Nov\18NovTrials\M19.DSG	11-1-2013	15:20:59	409103.000000	8182.060000	-0.058594	0.734375	-0.582031	0.454128	-0.184404	0.333028	-37.307739	-10.284424	13.107300
C:\Users\cware\Desktop\Steller18Nov\18NovTrials\M19.DSG	11-1-2013	15:20:59	409104.000000	8182.080000	0.003906	0.777344	-0.589844	0.455046	-0.185321	0.329358	-41.458130	-10.955811	16.067505
C:\Users\cware\Desktop\Steller18Nov\18NovTrials\M19.DSG	11-1-2013	15:20:59	409105.000000	8182.100000	-0.019531	0.839844	-0.589844	0.456881	-0.187156	0.323853	-36.544800	-1.480103	21.697998
C:\Users\cware\Desktop\Steller18Nov\18NovTrials\M19.DSG	11-1-2013	15:20:59	409106.000000	8182.120000	-0.011719	0.894531	-0.542969	0.460550	-0.186239	0.322018	-21.408081	-17.471313	25.131226
C:\Users\cware\Desktop\Steller18Nov\18NovTrials\M19.DSG	11-1-2013	15:20:59	409107.000000	8182.140000	-0.085938	1.007813	-0.511719	0.463303	-0.186239	0.320183	-9.414673	-23.788452	26.153564
C:\Users\cware\Desktop\Steller18Nov\18NovTrials\M19.DSG	11-1-2013	15:20:59	409108.000000	8182.160000	-0.085938	1.105469	-0.429688	0.470642	-0.183486	0.316514	-0.457764	-25.863647	18.859863
C:\Users\cware\Desktop\Steller18Nov\18NovTrials\M19.DSG	11-1-2013	15:20:59	409109.000000	8182.180000	-0.070313	1.050781	-0.503906	0.474312	-0.180734	0.315596	2.761841	-13.793945	17.013550
C:\Users\cware\Desktop\Steller18Nov\18NovTrials\M19.DSG	11-1-2013	15:20:59	409110.000000	8182.200000	-0.105469	1.078125	-0.515625	0.477982	-0.176147	0.313761	7.553101	-28.045654	8.438110
C:\Users\cware\Desktop\Steller18Nov\18NovTrials\M19.DSG	11-1-2013	15:20:59	409111.000000	8182.220000	-0.246094	0.964844	-0.621094	0.479817	-0.174312	0.312844	7.064819	-16.723633	4.287720
C:\Users\cware\Desktop\Steller18Nov\18NovTrials\M19.DSG	11-1-2013	15:20:59	409112.000000	8182.240000	-0.242188	0.902344	-0.648438	0.481651	-0.172477	0.313761	11.505127	-5.279541	-0.747681
C:\Users\cware\Desktop\Steller18Nov\18NovTrials\M19.DSG	11-1-2013	15:20:59	409113.000000	8182.260000	-0.207031	0.878906	-0.628906	0.481651	-0.171560	0.314679	12.054443	1.068115	-1.373291
C:\Users\cware\Desktop\Steller18Nov\18NovTrials\M19.DSG	11-1-2013	15:20:59	409114.000000	8182.280000	-0.164063	0.886719	-0.609375	0.482569	-0.168807	0.318349	15.090942	-1.266479	-1.449585
C:\Users\cware\Desktop\Steller18Nov\18NovTrials\M19.DSG	11-1-2013	15:20:59	409115.000000	8182.300000	-0.113281	0.898438	-0.632813	0.481651	-0.167890	0.318349	16.326904	-8.819580	-1.205444
C:\Users\cware\Desktop\Steller18Nov\18NovTrials\M19.DSG	11-1-2013	15:20:59	409116.000000	8182.320000	-0.125000	0.859375	-0.644531	0.482569	-0.164220	0.322018	13.412476	-9.323120	1.571655
C:\Users\cware\Desktop\Steller18Nov\18NovTrials\M19.DSG	11-1-2013	15:20:59	409117.000000	8182.340000	-0.156250	0.804688	-0.691406	0.483486	-0.163303	0.322018	7.812500	-6.164551	3.173828
C:\Users\cware\Desktop\Steller18Nov\18NovTrials\M19.DSG	11-1-2013	15:20:59	409118.000000	8182.360000	-0.179688	0.742188	-0.753906	0.484404	-0.160550	0.322018	-1.403809	-1.892090	5.508423
C:\Users\cware\Desktop\Steller18Nov\18NovTrials\M19.DSG	11-1-2013	15:20:59	409119.000000	8182.380000	-0.164063	0.675781	-0.785156	0.484404	-0.159633	0.322018	-5.859375	-7.141113	6.759644
C:\Users\cware\Desktop\Steller18Nov\18NovTrials\M19.DSG	11-1-2013	15:20:59	409120.000000	8182.400000	-0.148438	0.656250	-0.765625	0.486239	-0.159633	0.320183	-7.598877	-12.619019	5.584717
C:\Users\cware\Desktop\Steller18Nov\18NovTrials\M19.DSG	11-1-2013	15:20:59	409121.000000	8182.420000	-0.164063	0.683594	-0.730469	0.488991	-0.158716	0.320183	-9.887695	-12.664795	3.799438
C:\Users\cware\Desktop\Steller18Nov\18NovTrials\M19.DSG	11-1-2013	15:20:59	409122.000000	8182.440000	-0.203125	0.718750	-0.675781	0.489908	-0.159633	0.318349	-11.413574	-13.565063	0.427246
C:\Users\cware\Desktop\Steller18Nov\18NovTrials\M19.DSG	11-1-2013	15:20:59	409123.000000	8182.460000	-0.222656	0.753906	-0.652344	0.490826	-0.159633	0.316514	-12.878418	-2.365112	-1.296997
C:\Users\cware\Desktop\Steller18Nov\18NovTrials\M19.DSG	11-1-2013	15:20:59	409124.000000	8182.480000	-0.210938	0.777344	-0.636719	0.490826	-0.158716	0.316514	-0.610352	1.083374	-2.853394
C:\Users\cware\Desktop\Steller18Nov\18NovTrials\M19.DSG	11-1-2013	15:20:59	409125.000000	8182.500000	-0.210938	0.777344	-0.636719	0.491743	-0.158716	0.318349	5.676270	7.781982	-3.128052
C:\Users\cware\Desktop\Steller18Nov\18NovTrials\M19.DSG	11-1-2013	15:20:59	409126.000000	8182.520000	-0.121094	0.902344	-0.628906	0.489908	-0.155963	0.321101	5.752563	11.215210	-0.900269
C:\Users\cware\Desktop\Steller18Nov\18NovTrials\M19.DSG	11-1-2013	15:20:59	409127.000000	8182.540000	-0.070313	0.914063	-0.664063	0.488991	-0.155046	0.322018	1.205444	7.781982	5.722046
C:\Users\cware\Desktop\Steller18Nov\18NovTrials\M19.DSG	11-1-2013	15:20:59	409128.000000	8182.560000	-0.089844	0.910156	-0.664063	0.489908	-0.153211	0.323853	3.143311	1.800537	14.648438
C:\Users\cware\Desktop\Steller18Nov\18NovTrials\M19.DSG	11-1-2013	15:20:59	409129.000000	8182.580000	-0.113281	0.914063	-0.664063	0.490826	-0.149541	0.325688	8.773804	-3.387451	18.920898
C:\Users\cware\Desktop\Steller18Nov\18NovTrials\M19.DSG	11-1-2013	15:20:59	409130.000000	8182.600000	-0.222656	0.917969	-0.699219	0.492661	-0.146789	0.325688	14.358521	7.705688	23.513794
C:\Users\cware\Desktop\Steller18Nov\18NovTrials\M19.DSG	11-1-2013	15:20:59	409131.000000	8182.620000	-0.253906	0.914063	-0.726563	0.494495	-0.140367	0.329358	18.035889	19.714355	24.826050
C:\Users\cware\Desktop\Steller18Nov\18NovTrials\M19.DSG	11-1-2013	15:20:59	409132.000000	8182.640000	-0.175781	0.917969	-0.679688	0.494495	-0.138532	0.333028	31.112671	8.483887	23.849487
C:\Users\cware\Desktop\Steller18Nov\18NovTrials\M19.DSG	11-1-2013	15:20:59	409133.000000	8182.660000	-0.156250	0.828125	-0.652344	0.497248	-0.128440	0.337615	37.872314	-30.517578	19.821167
C:\Users\cware\Desktop\Steller18Nov\18NovTrials\M19.DSG	11-1-2013	15:20:59	409134.000000	8182.680000	-0.308594	0.820313	-0.671875	0.499083	-0.123853	0.339450	17.959595	-7.431030	9.262085
C:\Users\cware\Desktop\Steller18Nov\18NovTrials\M19.DSG	11-1-2013	15:20:59	409135.000000	8182.700000	-0.437500	0.707031	-0.847656	0.500917	-0.119266	0.341284	0.305176	36.956787	13.732910
C:\Users\cware\Desktop\Steller18Nov\18NovTrials\M19.DSG	11-1-2013	15:20:59	409136.000000	8182.720000	-0.296875	0.687500	-0.757813	0.499083	-0.117431	0.345872	-7.400513	33.889771	4.364014
C:\Users\cware\Desktop\Steller18Nov\18NovTrials\M19.DSG	11-1-2013	15:20:59	409137.000000	8182.740000	-0.160156	0.640625	-0.734375	0.495413	-0.118349	0.348624	-3.341675	16.647339	-2.136230
C:\Users\cware\Desktop\Steller18Nov\18NovTrials\M19.DSG	11-1-2013	15:20:59	409138.000000	8182.760000	-0.210938	0.726563	-0.695313	0.493578	-0.117431	0.351376	-2.990723	25.466919	-4.714966
C:\Users\cware\Desktop\Steller18Nov\18NovTrials\M19.DSG	11-1-2013	15:20:59	409139.000000	8182.780000	-0.082031	0.777344	-0.667969	0.491743	-0.118349	0.353211	-3.173828	2.365112	-9.521484
C:\Users\cware\Desktop\Steller18Nov\18NovTrials\M19.DSG	11-1-2013	15:20:59	409140.000000	8182.800000	-0.097656	0.812500	-0.710938	0.490826	-0.118349	0.352294	-4.913330	-20.690918	-12.084961
C:\Users\cware\Desktop\Steller18Nov\18NovTrials\M19.DSG	11-1-2013	15:20:59	409141.000000	8182.820000	-0.140625	0.847656	-0.750000	0.492661	-0.119266	0.347706	-10.162354	-23.666382	-14.175415
C:\Users\cware\Desktop\Steller18Nov\18NovTrials\M19.DSG	11-1-2013	15:20:59	409142.000000	8182.840000	-0.234375	0.820313	-0.785156	0.492661	-0.120183	0.346789	-18.722534	-7.812500	-17.211914
C:\Users\cware\Desktop\Steller18Nov\18NovTrials\M19.DSG	11-1-2013	15:20:59	409143.000000	8182.860000	-0.257813	0.800781	-0.781250	0.493578	-0.123853	0.345872	-22.033691	9.460449	-17.395020
C:\Users\cware\Desktop\Steller18Nov\18NovTrials\M19.DSG	11-1-2013	15:20:59	409144.000000	8182.880000	-0.183594	0.769531	-0.703125	0.489908	-0.126606	0.344954	-22.811890	0.015259	-17.654419
C:\Users\cware\Desktop\Steller18Nov\18NovTrials\M19.DSG	11-1-2013	15:20:59	409145.000000	8182.900000	-0.113281	0.746094	-0.664063	0.488991	-0.129358	0.344037	-21.682739	-10.833740	-15.502930
C:\Users\cware\Desktop\Steller18Nov\18NovTrials\M19.DSG	11-1-2013	15:20:59	409146.000000	8182.920000	-0.109375	0.742188	-0.652344	0.489908	-0.133028	0.340367	-15.167236	-23.330688	-10.131836
C:\Users\cware\Desktop\Steller18Nov\18NovTrials\M19.DSG	11-1-2013	15:20:59	409147.000000	8182.940000	-0.144531	0.757813	-0.613281	0.490826	-0.133945	0.338532	-6.729126	-28.717041	-7.781982
C:\Users\cware\Desktop\Steller18Nov\18NovTrials\M19.DSG	11-1-2013	15:20:59	409148.000000	8182.960000	-0.191406	0.800781	-0.593750	0.493578	-0.134862	0.335780	2.731323	-28.533936	-8.514404
C:\Users\cware\Desktop\Steller18Nov\18NovTrials\M19.DSG	11-1-2013	15:20:59	409149.000000	8182.980000	-0.257813	0.843750	-0.628906	0.495413	-0.134862	0.333945	10.467529	-18.798828	-7.125854
C:\Users\cware\Desktop\Steller18Nov\18NovTrials\M19.DSG	11-1-2013	15:20:59	409150.000000	8183.000000	-0.265625	0.867188	-0.707031	0.496330	-0.133028	0.334862	18.218994	-17.898560	-3.280640
C:\Users\cware\Desktop\Steller18Nov\18NovTrials\M19.DSG	11-1-2013	15:20:59	409151.000000	8183.020000	-0.261719	0.855469	-0.769531	0.498165	-0.130275	0.333945	18.600464	-17.181396	-2.120972
C:\Users\cware\Desktop\Steller18Nov\18NovTrials\M19.DSG	11-1-2013	15:20:59	409152.000000	8183.040000	-0.316406	0.753906	-0.910156	0.499083	-0.126606	0.334862	12.313843	-2.273560	2.014160
C:\Users\cware\Desktop\Steller18Nov\18NovTrials\M19.DSG	11-1-2013	15:20:59	409153.000000	8183.060000	-0.316406	0.753906	-0.910156	0.499083	-0.125688	0.335780	4.989624	10.208130	5.645752
C:\Users\cware\Desktop\Steller18Nov\18NovTrials\M19.DSG	11-1-2013	15:20:59	409154.000000	8183.080000	-0.257813	0.695313	-0.812500	0.499083	-0.122936	0.339450	-5.065918	20.599365	8.438110
C:\Users\cware\Desktop\Steller18Nov\18NovTrials\M19.DSG	11-1-2013	15:20:59	409155.000000	8183.100000	-0.214844	0.632813	-0.761719	0.498165	-0.121101	0.341284	-13.168335	23.300171	11.138916
C:\Users\cware\Desktop\Steller18Nov\18NovTrials\M19.DSG	11-1-2013	15:20:59	409156.000000	8183.120000	-0.171875	0.585938	-0.734375	0.496330	-0.122018	0.344954	-20.690918	27.999878	14.282227
C:\Users\cware\Desktop\Steller18Nov\18NovTrials\M19.DSG	11-1-2013	15:20:59	409157.000000	8183.140000	-0.125000	0.585938	-0.699219	0.496330	-0.122018	0.345872	-25.314331	24.185181	14.007568
C:\Users\cware\Desktop\Steller18Nov\18NovTrials\M19.DSG	11-1-2013	15:20:59	409158.000000	8183.160000	-0.113281	0.695313	-0.703125	0.492661	-0.122018	0.347706	-24.841309	18.966675	7.843018
C:\Users\cware\Desktop\Steller18Nov\18NovTrials\M19.DSG	11-1-2013	15:20:59	409159.000000	8183.180000	-0.082031	0.824219	-0.675781	0.493578	-0.122936	0.348624	-18.173218	5.737305	0.381470
C:\Users\cware\Desktop\Steller18Nov\18NovTrials\M19.DSG	11-1-2013	15:20:59	409160.000000	8183.200000	-0.144531	0.863281	-0.667969	0.493578	-0.123853	0.345872	-16.601563	-1.449585	-4.196167
C:\Users\cware\Desktop\Steller18Nov\18NovTrials\M19.DSG	11-1-2013	15:20:59	409161.000000	8183.220000	-0.121094	0.917969	-0.707031	0.492661	-0.124771	0.346789	-5.355835	6.393433	-6.988525
C:\Users\cware\Desktop\Steller18Nov\18NovTrials\M19.DSG	11-1-2013	15:20:59	409162.000000	8183.240000	-0.054688	0.902344	-0.605469	0.491743	-0.124771	0.345872	-1.174927	-3.295898	-6.179810
C:\Users\cware\Desktop\Steller18Nov\18NovTrials\M19.DSG	11-1-2013	15:20:59	409163.000000	8183.260000	-0.125000	0.875000	-0.539063	0.494495	-0.123853	0.345872	0.778198	-25.863647	-0.671387
C:\Users\cware\Desktop\Steller18Nov\18NovTrials\M19.DSG	11-1-2013	15:20:59	409164.000000	8183.280000	-0.210938	0.843750	-0.593750	0.497248	-0.122018	0.343119	4.821777	-22.171021	1.434326
C:\Users\cware\Desktop\Steller18Nov\18NovTrials\M19.DSG	11-1-2013	15:20:59	409165.000000	8183.300000	-0.210938	0.847656	-0.617188	0.497248	-0.121101	0.343119	9.094238	-19.073486	-0.198364
C:\Users\cware\Desktop\Steller18Nov\18NovTrials\M19.DSG	11-1-2013	15:20:59	409166.000000	8183.320000	-0.195313	0.839844	-0.593750	0.500000	-0.119266	0.340367	6.301880	-30.090332	-1.190186
C:\Users\cware\Desktop\Steller18Nov\18NovTrials\M19.DSG	11-1-2013	15:20:59	409167.000000	8183.340000	-0.214844	0.835938	-0.656250	0.502752	-0.118349	0.339450	2.883911	-32.821655	0.000000
C:\Users\cware\Desktop\Steller18Nov\18NovTrials\M19.DSG	11-1-2013	15:20:59	409168.000000	8183.360000	-0.253906	0.804688	-0.722656	0.504587	-0.116514	0.337615	2.609253	-29.922485	5.584717
C:\Users\cware\Desktop\Steller18Nov\18NovTrials\M19.DSG	11-1-2013	15:20:59	409169.000000	8183.380000	-0.269531	0.753906	-0.769531	0.508257	-0.113761	0.333945	6.042480	-22.293091	9.597778
C:\Users\cware\Desktop\Steller18Nov\18NovTrials\M19.DSG	11-1-2013	15:20:59	409170.000000	8183.400000	-0.257813	0.714844	-0.781250	0.510092	-0.113761	0.334862	5.767822	-17.593384	12.237549
C:\Users\cware\Desktop\Steller18Nov\18NovTrials\M19.DSG	11-1-2013	15:20:59	409171.000000	8183.420000	-0.246094	0.656250	-0.769531	0.513761	-0.110092	0.333028	3.280640	-19.958496	12.084961
C:\Users\cware\Desktop\Steller18Nov\18NovTrials\M19.DSG	11-1-2013	15:20:59	409172.000000	8183.440000	-0.214844	0.656250	-0.765625	0.514679	-0.108257	0.331193	-2.990723	-26.321411	7.354736
C:\Users\cware\Desktop\Steller18Nov\18NovTrials\M19.DSG	11-1-2013	15:20:59	409173.000000	8183.460000	-0.281250	0.636719	-0.777344	0.519266	-0.106422	0.327523	-6.225586	-20.477295	5.126953
C:\Users\cware\Desktop\Steller18Nov\18NovTrials\M19.DSG	11-1-2013	15:20:59	409174.000000	8183.480000	-0.339844	0.652344	-0.789063	0.521101	-0.105505	0.325688	-2.685547	-4.959106	4.135132
C:\Users\cware\Desktop\Steller18Nov\18NovTrials\M19.DSG	11-1-2013	15:20:59	409175.000000	8183.500000	-0.382813	0.671875	-0.812500	0.522018	-0.103670	0.326606	4.516602	-0.930786	3.158569
C:\Users\cware\Desktop\Steller18Nov\18NovTrials\M19.DSG	11-1-2013	15:20:59	409176.000000	8183.520000	-0.347656	0.738281	-0.789063	0.522936	-0.101835	0.328440	3.723145	2.151489	1.739502
C:\Users\cware\Desktop\Steller18Nov\18NovTrials\M19.DSG	11-1-2013	15:20:59	409177.000000	8183.540000	-0.367188	0.761719	-0.808594	0.522936	-0.100000	0.329358	-2.288818	3.128052	2.258301
C:\Users\cware\Desktop\Steller18Nov\18NovTrials\M19.DSG	11-1-2013	15:20:59	409178.000000	8183.560000	-0.382813	0.769531	-0.820313	0.522936	-0.099083	0.329358	-13.381958	13.610840	1.770020
C:\Users\cware\Desktop\Steller18Nov\18NovTrials\M19.DSG	11-1-2013	15:20:59	409179.000000	8183.580000	-0.347656	0.738281	-0.789063	0.521101	-0.100000	0.331193	-20.645142	13.305664	1.571655
C:\Users\cware\Desktop\Steller18Nov\18NovTrials\M19.DSG	11-1-2013	15:20:59	409180.000000	8183.600000	-0.277344	0.683594	-0.703125	0.520183	-0.100917	0.330275	-22.140503	12.573242	1.586914
C:\Users\cware\Desktop\Steller18Nov\18NovTrials\M19.DSG	11-1-2013	15:20:59	409181.000000	8183.620000	-0.277344	0.683594	-0.703125	0.520183	-0.102752	0.332110	-22.613525	7.904053	-0.625610
C:\Users\cware\Desktop\Steller18Nov\18NovTrials\M19.DSG	11-1-2013	15:20:59	409182.000000	8183.640000	-0.292969	0.722656	-0.722656	0.519266	-0.103670	0.332110	-18.890381	13.183594	-2.365112
C:\Users\cware\Desktop\Steller18Nov\18NovTrials\M19.DSG	11-1-2013	15:20:59	409183.000000	8183.660000	-0.265625	0.812500	-0.675781	0.518349	-0.104587	0.333028	-14.663696	14.541626	-4.150391
C:\Users\cware\Desktop\Steller18Nov\18NovTrials\M19.DSG	11-1-2013	15:20:59	409184.000000	8183.680000	-0.222656	0.871094	-0.628906	0.516514	-0.103670	0.334862	-11.016846	8.102417	-8.163452
C:\Users\cware\Desktop\Steller18Nov\18NovTrials\M19.DSG	11-1-2013	15:20:59	409185.000000	8183.700000	-0.218750	0.925781	-0.613281	0.517431	-0.105505	0.333945	-7.064819	0.457764	-11.230469
C:\Users\cware\Desktop\Steller18Nov\18NovTrials\M19.DSG	11-1-2013	15:20:59	409186.000000	8183.720000	-0.242188	0.921875	-0.640625	0.515596	-0.106422	0.333945	-3.662109	-0.152588	-9.643555
C:\Users\cware\Desktop\Steller18Nov\18NovTrials\M19.DSG	11-1-2013	15:20:59	409187.000000	8183.740000	-0.253906	0.882813	-0.667969	0.515596	-0.107339	0.334862	0.518799	2.120972	-5.645752
C:\Users\cware\Desktop\Steller18Nov\18NovTrials\M19.DSG	11-1-2013	15:20:59	409188.000000	8183.760000	-0.250000	0.832031	-0.636719	0.514679	-0.106422	0.336697	1.144409	3.463745	-2.471924
C:\Users\cware\Desktop\Steller18Nov\18NovTrials\M19.DSG	11-1-2013	15:20:59	409189.000000	8183.780000	-0.242188	0.824219	-0.601563	0.514679	-0.105505	0.336697	3.952026	1.129150	-1.968384
C:\Users\cware\Desktop\Steller18Nov\18NovTrials\M19.DSG	11-1-2013	15:20:59	409190.000000	8183.800000	-0.230469	0.816406	-0.578125	0.513761	-0.103670	0.337615	7.522583	-7.003784	-2.304077
C:\Users\cware\Desktop\Steller18Nov\18NovTrials\M19.DSG	11-1-2013	15:20:59	409191.000000	8183.820000	-0.238281	0.785156	-0.609375	0.512844	-0.103670	0.338532	10.879517	-9.796143	-3.875732
C:\Users\cware\Desktop\Steller18Nov\18NovTrials\M19.DSG	11-1-2013	15:20:59	409192.000000	8183.840000	-0.230469	0.738281	-0.660156	0.514679	-0.100917	0.338532	10.635376	-11.077881	-4.318237
C:\Users\cware\Desktop\Steller18Nov\18NovTrials\M19.DSG	11-1-2013	15:20:59	409193.000000	8183.860000	-0.207031	0.718750	-0.667969	0.516514	-0.100917	0.338532	7.247925	-20.202637	-3.540039
C:\Users\cware\Desktop\Steller18Nov\18NovTrials\M19.DSG	11-1-2013	15:20:59	409194.000000	8183.880000	-0.218750	0.695313	-0.738281	0.518349	-0.099083	0.335780	-2.792358	-27.999878	-2.685547
C:\Users\cware\Desktop\Steller18Nov\18NovTrials\M19.DSG	11-1-2013	15:20:59	409195.000000	8183.900000	-0.281250	0.656250	-0.855469	0.519266	-0.099083	0.334862	-8.697510	-17.868042	-3.219604
C:\Users\cware\Desktop\Steller18Nov\18NovTrials\M19.DSG	11-1-2013	15:20:59	409196.000000	8183.920000	-0.292969	0.621094	-0.882813	0.521101	-0.100000	0.331193	-10.818481	-9.124756	-4.745483
C:\Users\cware\Desktop\Steller18Nov\18NovTrials\M19.DSG	11-1-2013	15:20:59	409197.000000	8183.940000	-0.285156	0.609375	-0.843750	0.521101	-0.100000	0.332110	-9.674072	-5.783081	-3.997803
C:\Users\cware\Desktop\Steller18Nov\18NovTrials\M19.DSG	11-1-2013	15:20:59	409198.000000	8183.960000	-0.281250	0.625000	-0.812500	0.522018	-0.100000	0.330275	-7.568359	-1.510620	0.015259
C:\Users\cware\Desktop\Steller18Nov\18NovTrials\M19.DSG	11-1-2013	15:20:59	409199.000000	8183.980000	-0.273438	0.664063	-0.777344	0.522018	-0.101835	0.332110	-1.464844	-2.822876	3.799438
C:\Users\cware\Desktop\Steller18Nov\18NovTrials\M19.DSG	11-1-2013	15:20:59	409200.000000	8184.000000	-0.261719	0.714844	-0.746094	0.522936	-0.098165	0.331193	2.487183	-6.271362	5.569458
C:\Users\cware\Desktop\Steller18Nov\18NovTrials\M19.DSG	11-1-2013	15:20:59	409201.000000	8184.020000	-0.296875	0.753906	-0.746094	0.524771	-0.097248	0.331193	0.778198	-4.730225	5.859375
C:\Users\cware\Desktop\Steller18Nov\18NovTrials\M19.DSG	11-1-2013	15:20:59	409202.000000	8184.040000	-0.339844	0.769531	-0.753906	0.525688	-0.095413	0.331193	-4.241943	0.991821	4.425049
C:\Users\cware\Desktop\Steller18Nov\18NovTrials\M19.DSG	11-1-2013	15:20:59	409203.000000	8184.060000	-0.339844	0.769531	-0.773438	0.524771	-0.094495	0.331193	-9.140015	-4.013062	2.243042
C:\Users\cware\Desktop\Steller18Nov\18NovTrials\M19.DSG	11-1-2013	15:20:59	409204.000000	8184.080000	-0.375000	0.753906	-0.773438	0.525688	-0.094495	0.330275	-15.075684	-0.473022	1.983643
C:\Users\cware\Desktop\Steller18Nov\18NovTrials\M19.DSG	11-1-2013	15:20:59	409205.000000	8184.100000	-0.386719	0.734375	-0.777344	0.525688	-0.094495	0.330275	-16.220093	3.448486	0.366211
C:\Users\cware\Desktop\Steller18Nov\18NovTrials\M19.DSG	11-1-2013	15:20:59	409206.000000	8184.120000	-0.386719	0.742188	-0.804688	0.525688	-0.095413	0.330275	-13.076782	14.892578	0.198364
C:\Users\cware\Desktop\Steller18Nov\18NovTrials\M19.DSG	11-1-2013	15:20:59	409207.000000	8184.140000	-0.355469	0.742188	-0.792969	0.524771	-0.094495	0.331193	-10.299683	20.950317	0.442505
C:\Users\cware\Desktop\Steller18Nov\18NovTrials\M19.DSG	11-1-2013	15:20:59	409208.000000	8184.160000	-0.222656	0.773438	-0.687500	0.523853	-0.094495	0.333945	-7.797241	16.998291	-2.243042
C:\Users\cware\Desktop\Steller18Nov\18NovTrials\M19.DSG	11-1-2013	15:20:59	409209.000000	8184.180000	-0.222656	0.773438	-0.687500	0.521101	-0.093578	0.336697	-7.736206	6.454468	-7.766724
C:\Users\cware\Desktop\Steller18Nov\18NovTrials\M19.DSG	11-1-2013	15:20:59	409210.000000	8184.200000	-0.242188	0.773438	-0.730469	0.522018	-0.094495	0.336697	-3.601074	16.647339	-8.026123
C:\Users\cware\Desktop\Steller18Nov\18NovTrials\M19.DSG	11-1-2013	15:20:59	409211.000000	8184.220000	-0.203125	0.761719	-0.734375	0.518349	-0.095413	0.339450	7.843018	17.440796	-8.148193
C:\Users\cware\Desktop\Steller18Nov\18NovTrials\M19.DSG	11-1-2013	15:20:59	409212.000000	8184.240000	-0.207031	0.761719	-0.742188	0.518349	-0.094495	0.342202	22.399902	17.211914	-2.319336
C:\Users\cware\Desktop\Steller18Nov\18NovTrials\M19.DSG	11-1-2013	15:20:59	409213.000000	8184.260000	-0.230469	0.769531	-0.652344	0.516514	-0.089908	0.346789	21.270752	4.867554	3.128052
C:\Users\cware\Desktop\Steller18Nov\18NovTrials\M19.DSG	11-1-2013	15:20:59	409214.000000	8184.280000	-0.246094	0.773438	-0.558594	0.516514	-0.088073	0.348624	3.372192	-8.758545	4.974365
C:\Users\cware\Desktop\Steller18Nov\18NovTrials\M19.DSG	11-1-2013	15:20:59	409215.000000	8184.300000	-0.207031	0.761719	-0.578125	0.517431	-0.086239	0.347706	-3.952026	-15.228271	1.190186
C:\Users\cware\Desktop\Steller18Nov\18NovTrials\M19.DSG	11-1-2013	15:20:59	409216.000000	8184.320000	-0.214844	0.761719	-0.574219	0.518349	-0.085321	0.348624	-13.839722	-24.459839	-4.119873
C:\Users\cware\Desktop\Steller18Nov\18NovTrials\M19.DSG	11-1-2013	15:20:59	409217.000000	8184.340000	-0.238281	0.734375	-0.628906	0.521101	-0.088073	0.342202	-23.864746	-24.841309	-3.280640
C:\Users\cware\Desktop\Steller18Nov\18NovTrials\M19.DSG	11-1-2013	15:20:59	409218.000000	8184.360000	-0.234375	0.691406	-0.675781	0.522936	-0.088991	0.338532	-27.816772	-36.788940	-0.976563
C:\Users\cware\Desktop\Steller18Nov\18NovTrials\M19.DSG	11-1-2013	15:20:59	409219.000000	8184.380000	-0.281250	0.667969	-0.714844	0.528440	-0.092661	0.331193	-26.916504	-37.475586	1.083374
C:\Users\cware\Desktop\Steller18Nov\18NovTrials\M19.DSG	11-1-2013	15:20:59	409220.000000	8184.400000	-0.339844	0.660156	-0.750000	0.529358	-0.092661	0.328440	-18.539429	-32.669067	0.671387
C:\Users\cware\Desktop\Steller18Nov\18NovTrials\M19.DSG	11-1-2013	15:20:59	409221.000000	8184.420000	-0.378906	0.632813	-0.816406	0.532110	-0.093578	0.323853	-9.582520	-18.600464	1.373291
C:\Users\cware\Desktop\Steller18Nov\18NovTrials\M19.DSG	11-1-2013	15:20:59	409222.000000	8184.440000	-0.343750	0.632813	-0.824219	0.534862	-0.092661	0.320183	-3.021240	-13.244629	1.434326
C:\Users\cware\Desktop\Steller18Nov\18NovTrials\M19.DSG	11-1-2013	15:20:59	409223.000000	8184.460000	-0.316406	0.640625	-0.808594	0.535780	-0.092661	0.319266	-0.518799	-14.541626	2.349854
C:\Users\cware\Desktop\Steller18Nov\18NovTrials\M19.DSG	11-1-2013	15:20:59	409224.000000	8184.480000	-0.332031	0.671875	-0.769531	0.538532	-0.089908	0.318349	-1.220703	-13.610840	2.273560
C:\Users\cware\Desktop\Steller18Nov\18NovTrials\M19.DSG	11-1-2013	15:20:59	409225.000000	8184.500000	-0.347656	0.710938	-0.718750	0.538532	-0.088991	0.319266	-7.049561	-16.571045	-0.076294
C:\Users\cware\Desktop\Steller18Nov\18NovTrials\M19.DSG	11-1-2013	15:20:59	409226.000000	8184.520000	-0.406250	0.746094	-0.687500	0.540367	-0.089908	0.314679	-18.371582	-16.372681	-1.388550
C:\Users\cware\Desktop\Steller18Nov\18NovTrials\M19.DSG	11-1-2013	15:20:59	409227.000000	8184.540000	-0.437500	0.843750	-0.714844	0.542202	-0.090826	0.313761	-22.857666	-13.763428	-3.662109
C:\Users\cware\Desktop\Steller18Nov\18NovTrials\M19.DSG	11-1-2013	15:20:59	409228.000000	8184.560000	-0.468750	0.882813	-0.742188	0.543119	-0.091743	0.311927	-20.843506	-2.487183	-2.273560
C:\Users\cware\Desktop\Steller18Nov\18NovTrials\M19.DSG	11-1-2013	15:20:59	409229.000000	8184.580000	-0.464844	0.886719	-0.757813	0.544954	-0.091743	0.309174	-12.237549	2.960205	-2.227783
C:\Users\cware\Desktop\Steller18Nov\18NovTrials\M19.DSG	11-1-2013	15:20:59	409230.000000	8184.600000	-0.449219	0.863281	-0.769531	0.543119	-0.093578	0.310092	-3.005981	15.533447	-3.784180
C:\Users\cware\Desktop\Steller18Nov\18NovTrials\M19.DSG	11-1-2013	15:20:59	409231.000000	8184.620000	-0.386719	0.792969	-0.757813	0.542202	-0.091743	0.312844	2.777100	19.378662	-5.523682
C:\Users\cware\Desktop\Steller18Nov\18NovTrials\M19.DSG	11-1-2013	15:20:59	409232.000000	8184.640000	-0.320313	0.742188	-0.722656	0.539450	-0.091743	0.317431	7.308960	17.059326	-8.392334
C:\Users\cware\Desktop\Steller18Nov\18NovTrials\M19.DSG	11-1-2013	15:20:59	409233.000000	8184.660000	-0.277344	0.703125	-0.679688	0.538532	-0.090826	0.318349	8.956909	14.862061	-10.757446
C:\Users\cware\Desktop\Steller18Nov\18NovTrials\M19.DSG	11-1-2013	15:20:59	409234.000000	8184.680000	-0.230469	0.691406	-0.609375	0.535780	-0.089908	0.322936	3.494263	3.768921	-11.688232
C:\Users\cware\Desktop\Steller18Nov\18NovTrials\M19.DSG	11-1-2013	15:20:59	409235.000000	8184.700000	-0.238281	0.695313	-0.613281	0.534862	-0.089908	0.322936	1.693726	-4.562378	-10.894775
C:\Users\cware\Desktop\Steller18Nov\18NovTrials\M19.DSG	11-1-2013	15:20:59	409236.000000	8184.720000	-0.203125	0.703125	-0.632813	0.534862	-0.091743	0.322936	1.327515	-10.650635	-7.629395
C:\Users\cware\Desktop\Steller18Nov\18NovTrials\M19.DSG	11-1-2013	15:20:59	409237.000000	8184.740000	-0.222656	0.710938	-0.664063	0.535780	-0.090826	0.322936	3.646851	-15.991211	-3.540039
C:\Users\cware\Desktop\Steller18Nov\18NovTrials\M19.DSG	11-1-2013	15:20:59	409238.000000	8184.760000	-0.289063	0.796875	-0.695313	0.538532	-0.087156	0.321101	5.920410	-17.532349	-0.045776
C:\Users\cware\Desktop\Steller18Nov\18NovTrials\M19.DSG	11-1-2013	15:20:59	409239.000000	8184.780000	-0.355469	0.800781	-0.714844	0.538532	-0.088073	0.321101	5.508423	-11.947632	3.479004
C:\Users\cware\Desktop\Steller18Nov\18NovTrials\M19.DSG	11-1-2013	15:20:59	409240.000000	8184.800000	-0.386719	0.800781	-0.710938	0.540367	-0.084404	0.321101	3.021240	0.930786	6.652832
C:\Users\cware\Desktop\Steller18Nov\18NovTrials\M19.DSG	11-1-2013	15:20:59	409241.000000	8184.820000	-0.316406	0.789063	-0.644531	0.540367	-0.083486	0.322018	0.747681	1.907349	6.744385
C:\Users\cware\Desktop\Steller18Nov\18NovTrials\M19.DSG	11-1-2013	15:20:59	409242.000000	8184.840000	-0.269531	0.761719	-0.597656	0.541284	-0.081651	0.322018	-0.061035	-3.906250	7.049561
C:\Users\cware\Desktop\Steller18Nov\18NovTrials\M19.DSG	11-1-2013	15:20:59	409243.000000	8184.860000	-0.250000	0.734375	-0.582031	0.543119	-0.079817	0.321101	-0.793457	-15.670776	6.240845
C:\Users\cware\Desktop\Steller18Nov\18NovTrials\M19.DSG	11-1-2013	15:20:59	409244.000000	8184.880000	-0.300781	0.691406	-0.640625	0.543119	-0.079817	0.321101	-1.846313	-19.729614	5.050659
C:\Users\cware\Desktop\Steller18Nov\18NovTrials\M19.DSG	11-1-2013	15:20:59	409245.000000	8184.900000	-0.355469	0.699219	-0.703125	0.545872	-0.077982	0.317431	-2.624512	-24.688721	4.211426
C:\Users\cware\Desktop\Steller18Nov\18NovTrials\M19.DSG	11-1-2013	15:20:59	409246.000000	8184.920000	-0.421875	0.742188	-0.726563	0.546789	-0.077982	0.317431	5.416870	-32.104492	7.965088
C:\Users\cware\Desktop\Steller18Nov\18NovTrials\M19.DSG	11-1-2013	15:20:59	409247.000000	8184.940000	-0.468750	0.808594	-0.742188	0.549541	-0.073394	0.313761	16.525269	-16.525269	10.711670
C:\Users\cware\Desktop\Steller18Nov\18NovTrials\M19.DSG	11-1-2013	15:20:59	409248.000000	8184.960000	-0.437500	0.792969	-0.714844	0.552294	-0.072477	0.314679	23.239136	-9.918213	10.452271
C:\Users\cware\Desktop\Steller18Nov\18NovTrials\M19.DSG	11-1-2013	15:20:59	409249.000000	8184.980000	-0.386719	0.714844	-0.757813	0.554128	-0.065138	0.313761	16.159058	-14.526367	9.658813
C:\Users\cware\Desktop\Steller18Nov\18NovTrials\M19.DSG	11-1-2013	15:20:59	409250.000000	8185.000000	-0.414063	0.609375	-0.824219	0.555046	-0.063303	0.314679	7.919312	-22.293091	10.452271
C:\Users\cware\Desktop\Steller18Nov\18NovTrials\M19.DSG	11-1-2013	15:20:59	409251.000000	8185.020000	-0.457031	0.593750	-0.824219	0.558716	-0.059633	0.311927	8.483887	-16.220093	10.345459
C:\Users\cware\Desktop\Steller18Nov\18NovTrials\M19.DSG	11-1-2013	15:20:59	409252.000000	8185.040000	-0.468750	0.617188	-0.785156	0.559633	-0.057798	0.311927	11.474609	-0.610352	10.696411
C:\Users\cware\Desktop\Steller18Nov\18NovTrials\M19.DSG	11-1-2013	15:20:59	409253.000000	8185.060000	-0.460938	0.621094	-0.761719	0.559633	-0.052294	0.315596	15.274048	6.195068	11.474609
C:\Users\cware\Desktop\Steller18Nov\18NovTrials\M19.DSG	11-1-2013	15:20:59	409254.000000	8185.080000	-0.390625	0.621094	-0.734375	0.560550	-0.049541	0.316514	19.454956	1.480103	8.987427
C:\Users\cware\Desktop\Steller18Nov\18NovTrials\M19.DSG	11-1-2013	15:20:59	409255.000000	8185.100000	-0.355469	0.640625	-0.703125	0.560550	-0.044037	0.319266	17.745972	-0.930786	4.302979
C:\Users\cware\Desktop\Steller18Nov\18NovTrials\M19.DSG	11-1-2013	15:20:59	409256.000000	8185.120000	-0.363281	0.609375	-0.757813	0.559633	-0.043119	0.320183	13.778687	2.441406	1.785278
C:\Users\cware\Desktop\Steller18Nov\18NovTrials\M19.DSG	11-1-2013	15:20:59	409257.000000	8185.140000	-0.335938	0.605469	-0.761719	0.560550	-0.039450	0.321101	8.544922	-8.453369	-2.029419
C:\Users\cware\Desktop\Steller18Nov\18NovTrials\M19.DSG	11-1-2013	15:20:59	409258.000000	8185.160000	-0.355469	0.609375	-0.761719	0.560550	-0.038532	0.320183	4.806519	-9.887695	-3.860474
C:\Users\cware\Desktop\Steller18Nov\18NovTrials\M19.DSG	11-1-2013	15:20:59	409259.000000	8185.180000	-0.332031	0.625000	-0.773438	0.561468	-0.038532	0.319266	7.003784	-12.023926	-3.906250
C:\Users\cware\Desktop\Steller18Nov\18NovTrials\M19.DSG	11-1-2013	15:20:59	409260.000000	8185.200000	-0.363281	0.667969	-0.761719	0.563303	-0.037615	0.319266	6.118774	-20.050049	-2.990723
C:\Users\cware\Desktop\Steller18Nov\18NovTrials\M19.DSG	11-1-2013	15:20:59	409261.000000	8185.220000	-0.398438	0.671875	-0.777344	0.562385	-0.036697	0.317431	2.960205	-19.149780	-1.403809
C:\Users\cware\Desktop\Steller18Nov\18NovTrials\M19.DSG	11-1-2013	15:20:59	409262.000000	8185.240000	-0.421875	0.656250	-0.781250	0.564220	-0.034862	0.316514	2.151489	-19.973755	-1.556396
C:\Users\cware\Desktop\Steller18Nov\18NovTrials\M19.DSG	11-1-2013	15:20:59	409263.000000	8185.260000	-0.441406	0.648438	-0.769531	0.566972	-0.033945	0.313761	-2.609253	-15.213013	-0.854492
C:\Users\cware\Desktop\Steller18Nov\18NovTrials\M19.DSG	11-1-2013	15:20:59	409264.000000	8185.280000	-0.507813	0.585938	-0.828125	0.567890	-0.032110	0.313761	-2.929688	-7.431030	1.739502
C:\Users\cware\Desktop\Steller18Nov\18NovTrials\M19.DSG	11-1-2013	15:20:59	409265.000000	8185.300000	-0.460938	0.628906	-0.718750	0.568807	-0.033028	0.312844	-7.354736	2.426147	3.601074
C:\Users\cware\Desktop\Steller18Nov\18NovTrials\M19.DSG	11-1-2013	15:20:59	409266.000000	8185.320000	-0.425781	0.585938	-0.730469	0.569725	-0.032110	0.312844	-6.317139	-7.980347	1.327515
C:\Users\cware\Desktop\Steller18Nov\18NovTrials\M19.DSG	11-1-2013	15:20:59	409267.000000	8185.340000	-0.445313	0.589844	-0.738281	0.569725	-0.031193	0.312844	-5.676270	-3.616333	0.854492
C:\Users\cware\Desktop\Steller18Nov\18NovTrials\M19.DSG	11-1-2013	15:20:59	409268.000000	8185.360000	-0.453125	0.625000	-0.730469	0.570642	-0.030275	0.311009	-4.714966	-3.250122	-1.113892
C:\Users\cware\Desktop\Steller18Nov\18NovTrials\M19.DSG	11-1-2013	15:20:59	409269.000000	8185.380000	-0.433594	0.656250	-0.718750	0.569725	-0.031193	0.311009	-4.104614	-5.905151	-2.410889
C:\Users\cware\Desktop\Steller18Nov\18NovTrials\M19.DSG	11-1-2013	15:20:59	409270.000000	8185.400000	-0.445313	0.664063	-0.718750	0.570642	-0.029358	0.311009	-3.143311	-9.185791	-2.532959
C:\Users\cware\Desktop\Steller18Nov\18NovTrials\M19.DSG	11-1-2013	15:20:59	409271.000000	8185.420000	-0.445313	0.667969	-0.750000	0.570642	-0.030275	0.309174	-2.151489	-9.658813	-2.517700
C:\Users\cware\Desktop\Steller18Nov\18NovTrials\M19.DSG	11-1-2013	15:20:59	409272.000000	8185.440000	-0.449219	0.671875	-0.750000	0.573394	-0.029358	0.308257	0.030518	-8.026123	-0.808716
C:\Users\cware\Desktop\Steller18Nov\18NovTrials\M19.DSG	11-1-2013	15:20:59	409273.000000	8185.460000	-0.449219	0.667969	-0.750000	0.573394	-0.027523	0.307339	1.510620	-7.858276	0.701904
C:\Users\cware\Desktop\Steller18Nov\18NovTrials\M19.DSG	11-1-2013	15:20:59	409274.000000	8185.480000	-0.468750	0.644531	-0.746094	0.574312	-0.025688	0.308257	2.075195	-6.286621	0.595093
C:\Users\cware\Desktop\Steller18Nov\18NovTrials\M19.DSG	11-1-2013	15:20:59	409275.000000	8185.500000	-0.472656	0.609375	-0.746094	0.574312	-0.024771	0.308257	2.243042	-1.846313	-0.656128
C:\Users\cware\Desktop\Steller18Nov\18NovTrials\M19.DSG	11-1-2013	15:20:59	409276.000000	8185.520000	-0.488281	0.589844	-0.761719	0.574312	-0.023853	0.309174	1.144409	7.583618	-2.456665
C:\Users\cware\Desktop\Steller18Nov\18NovTrials\M19.DSG	11-1-2013	15:20:59	409277.000000	8185.540000	-0.445313	0.566406	-0.777344	0.574312	-0.023853	0.310092	-0.839233	3.005981	-4.425049
C:\Users\cware\Desktop\Steller18Nov\18NovTrials\M19.DSG	11-1-2013	15:20:59	409278.000000	8185.560000	-0.468750	0.562500	-0.796875	0.573394	-0.022936	0.311009	-4.562378	7.415771	-3.936768
C:\Users\cware\Desktop\Steller18Nov\18NovTrials\M19.DSG	11-1-2013	15:20:59	409279.000000	8185.580000	-0.425781	0.582031	-0.785156	0.573394	-0.023853	0.311927	-7.507324	-0.823975	-5.371094
C:\Users\cware\Desktop\Steller18Nov\18NovTrials\M19.DSG	11-1-2013	15:20:59	409280.000000	8185.600000	-0.468750	0.609375	-0.792969	0.573394	-0.022936	0.311927	-7.720947	-2.456665	-4.013062
C:\Users\cware\Desktop\Steller18Nov\18NovTrials\M19.DSG	11-1-2013	15:20:59	409281.000000	8185.620000	-0.472656	0.640625	-0.769531	0.574312	-0.023853	0.311927	-7.186890	0.274658	-3.738403
C:\Users\cware\Desktop\Steller18Nov\18NovTrials\M19.DSG	11-1-2013	15:20:59	409282.000000	8185.640000	-0.464844	0.664063	-0.757813	0.573394	-0.022936	0.311927	-5.401611	0.396729	-3.845215
C:\Users\cware\Desktop\Steller18Nov\18NovTrials\M19.DSG	11-1-2013	15:20:59	409283.000000	8185.660000	-0.457031	0.652344	-0.750000	0.572477	-0.023853	0.312844	-3.387451	1.632690	-3.189087
C:\Users\cware\Desktop\Steller18Nov\18NovTrials\M19.DSG	11-1-2013	15:20:59	409284.000000	8185.680000	-0.429688	0.636719	-0.738281	0.572477	-0.022936	0.311927	-1.403809	0.503540	-2.548218
C:\Users\cware\Desktop\Steller18Nov\18NovTrials\M19.DSG	11-1-2013	15:20:59	409285.000000	8185.700000	-0.417969	0.625000	-0.742188	0.573394	-0.022018	0.310092	-2.319336	0.350952	-2.471924
C:\Users\cware\Desktop\Steller18Nov\18NovTrials\M19.DSG	11-1-2013	15:20:59	409286.000000	8185.720000	-0.425781	0.621094	-0.757813	0.572477	-0.022936	0.315596	-4.882813	-1.617432	-2.746582
C:\Users\cware\Desktop\Steller18Nov\18NovTrials\M19.DSG	11-1-2013	15:20:59	409287.000000	8185.740000	-0.433594	0.632813	-0.750000	0.572477	-0.022018	0.313761	-7.446289	-3.692627	-2.960205
C:\Users\cware\Desktop\Steller18Nov\18NovTrials\M19.DSG	11-1-2013	15:20:59	409288.000000	8185.760000	-0.460938	0.628906	-0.761719	0.572477	-0.022936	0.312844	-8.377075	-1.144409	-3.082275
C:\Users\cware\Desktop\Steller18Nov\18NovTrials\M19.DSG	11-1-2013	15:20:59	409289.000000	8185.780000	-0.464844	0.621094	-0.785156	0.571560	-0.022936	0.312844	-8.956909	1.083374	-4.364014
C:\Users\cware\Desktop\Steller18Nov\18NovTrials\M19.DSG	11-1-2013	15:20:59	409290.000000	8185.800000	-0.472656	0.617188	-0.804688	0.571560	-0.024771	0.313761	-9.826660	3.601074	-5.813599
C:\Users\cware\Desktop\Steller18Nov\18NovTrials\M19.DSG	11-1-2013	15:20:59	409291.000000	8185.820000	-0.468750	0.601563	-0.820313	0.572477	-0.024771	0.313761	-10.345459	3.173828	-6.546021
C:\Users\cware\Desktop\Steller18Nov\18NovTrials\M19.DSG	11-1-2013	15:20:59	409292.000000	8185.840000	-0.468750	0.597656	-0.808594	0.571560	-0.024771	0.313761	-10.330200	10.971069	-7.049561
C:\Users\cware\Desktop\Steller18Nov\18NovTrials\M19.DSG	11-1-2013	15:20:59	409293.000000	8185.860000	-0.480469	0.621094	-0.835938	0.569725	-0.025688	0.313761	-7.217407	4.867554	-9.246826
C:\Users\cware\Desktop\Steller18Nov\18NovTrials\M19.DSG	11-1-2013	15:20:59	409294.000000	8185.880000	-0.480469	0.621094	-0.753906	0.569725	-0.024771	0.315596	-3.753662	11.840820	-9.155273
C:\Users\cware\Desktop\Steller18Nov\18NovTrials\M19.DSG	11-1-2013	15:20:59	409295.000000	8185.900000	-0.480469	0.621094	-0.753906	0.568807	-0.027523	0.317431	-5.172729	16.159058	-7.766724
C:\Users\cware\Desktop\Steller18Nov\18NovTrials\M19.DSG	11-1-2013	15:20:59	409296.000000	8185.920000	-0.371094	0.628906	-0.707031	0.566972	-0.025688	0.320183	-6.576538	9.689331	-5.111694
C:\Users\cware\Desktop\Steller18Nov\18NovTrials\M19.DSG	11-1-2013	15:20:59	409297.000000	8185.940000	-0.351563	0.652344	-0.695313	0.566055	-0.027523	0.321101	-7.034302	-0.244141	-3.280640
C:\Users\cware\Desktop\Steller18Nov\18NovTrials\M19.DSG	11-1-2013	15:20:59	409298.000000	8185.960000	-0.359375	0.667969	-0.699219	0.566972	-0.027523	0.319266	-6.927490	-6.042480	-1.922607
C:\Users\cware\Desktop\Steller18Nov\18NovTrials\M19.DSG	11-1-2013	15:20:59	409299.000000	8185.980000	-0.386719	0.671875	-0.714844	0.566055	-0.027523	0.320183	-5.294800	-7.781982	-0.793457
C:\Users\cware\Desktop\Steller18Nov\18NovTrials\M19.DSG	11-1-2013	15:20:59	409300.000000	8186.000000	-0.410156	0.671875	-0.726563	0.567890	-0.026606	0.319266	-2.212524	-12.268066	-0.518799
C:\Users\cware\Desktop\Steller18Nov\18NovTrials\M19.DSG	11-1-2013	15:20:59	409301.000000	8186.020000	-0.449219	0.648438	-0.753906	0.567890	-0.025688	0.317431	-0.213623	-9.826660	-0.457764
C:\Users\cware\Desktop\Steller18Nov\18NovTrials\M19.DSG	11-1-2013	15:20:59	409302.000000	8186.040000	-0.468750	0.628906	-0.777344	0.568807	-0.024771	0.316514	1.556396	-4.928589	-2.075195
C:\Users\cware\Desktop\Steller18Nov\18NovTrials\M19.DSG	11-1-2013	15:20:59	409303.000000	8186.060000	-0.464844	0.617188	-0.777344	0.568807	-0.023853	0.318349	1.876831	-2.395630	-3.524780
C:\Users\cware\Desktop\Steller18Nov\18NovTrials\M19.DSG	11-1-2013	15:20:59	409304.000000	8186.080000	-0.476563	0.613281	-0.777344	0.569725	-0.022936	0.318349	0.152588	1.129150	-4.486084
C:\Users\cware\Desktop\Steller18Nov\18NovTrials\M19.DSG	11-1-2013	15:20:59	409305.000000	8186.100000	-0.457031	0.609375	-0.773438	0.567890	-0.022936	0.318349	-1.770020	2.441406	-4.989624
C:\Users\cware\Desktop\Steller18Nov\18NovTrials\M19.DSG	11-1-2013	15:20:59	409306.000000	8186.120000	-0.449219	0.597656	-0.777344	0.567890	-0.022018	0.319266	-2.609253	1.327515	-4.898071
C:\Users\cware\Desktop\Steller18Nov\18NovTrials\M19.DSG	11-1-2013	15:20:59	409307.000000	8186.140000	-0.449219	0.589844	-0.792969	0.567890	-0.022018	0.320183	-3.540039	-0.595093	-5.096436
C:\Users\cware\Desktop\Steller18Nov\18NovTrials\M19.DSG	11-1-2013	15:20:59	409308.000000	8186.160000	-0.460938	0.585938	-0.820313	0.566972	-0.022018	0.322018	-2.029419	3.326416	-4.486084
C:\Users\cware\Desktop\Steller18Nov\18NovTrials\M19.DSG	11-1-2013	15:20:59	409309.000000	8186.180000	-0.449219	0.585938	-0.800781	0.566972	-0.022018	0.322018	-0.457764	4.837036	-3.524780
C:\Users\cware\Desktop\Steller18Nov\18NovTrials\M19.DSG	11-1-2013	15:20:59	409310.000000	8186.200000	-0.417969	0.582031	-0.785156	0.566055	-0.022018	0.322936	0.671387	1.770020	-2.548218
C:\Users\cware\Desktop\Steller18Nov\18NovTrials\M19.DSG	11-1-2013	15:20:59	409311.000000	8186.220000	-0.410156	0.593750	-0.785156	0.566055	-0.021101	0.322936	0.244141	-0.183105	-2.288818
C:\Users\cware\Desktop\Steller18Nov\18NovTrials\M19.DSG	11-1-2013	15:20:59	409312.000000	8186.240000	-0.414063	0.585938	-0.785156	0.565138	-0.019266	0.324771	-2.563477	0.320435	-2.471924
C:\Users\cware\Desktop\Steller18Nov\18NovTrials\M19.DSG	11-1-2013	15:20:59	409313.000000	8186.260000	-0.406250	0.589844	-0.785156	0.566055	-0.019266	0.323853	-5.050659	-1.037598	-3.051758
C:\Users\cware\Desktop\Steller18Nov\18NovTrials\M19.DSG	11-1-2013	15:20:59	409314.000000	8186.280000	-0.398438	0.593750	-0.777344	0.566055	-0.019266	0.324771	-6.057739	-3.402710	-3.051758
C:\Users\cware\Desktop\Steller18Nov\18NovTrials\M19.DSG	11-1-2013	15:20:59	409315.000000	8186.300000	-0.410156	0.613281	-0.781250	0.566055	-0.018349	0.324771	-4.959106	-4.180908	-3.005981
C:\Users\cware\Desktop\Steller18Nov\18NovTrials\M19.DSG	11-1-2013	15:20:59	409316.000000	8186.320000	-0.417969	0.617188	-0.777344	0.566972	-0.019266	0.323853	-2.807617	-4.089355	-3.128052
C:\Users\cware\Desktop\Steller18Nov\18NovTrials\M19.DSG	11-1-2013	15:20:59	409317.000000	8186.340000	-0.421875	0.625000	-0.777344	0.566055	-0.018349	0.323853	-1.739502	-4.730225	-2.990723
C:\Users\cware\Desktop\Steller18Nov\18NovTrials\M19.DSG	11-1-2013	15:20:59	409318.000000	8186.360000	-0.433594	0.625000	-0.781250	0.567890	-0.018349	0.322936	-1.861572	-4.364014	-2.960205
C:\Users\cware\Desktop\Steller18Nov\18NovTrials\M19.DSG	11-1-2013	15:20:59	409319.000000	8186.380000	-0.449219	0.625000	-0.792969	0.567890	-0.017431	0.323853	-2.624512	-2.044678	-2.899170
C:\Users\cware\Desktop\Steller18Nov\18NovTrials\M19.DSG	11-1-2013	15:20:59	409320.000000	8186.400000	-0.457031	0.617188	-0.796875	0.567890	-0.017431	0.322936	-3.570557	-1.052856	-3.463745
C:\Users\cware\Desktop\Steller18Nov\18NovTrials\M19.DSG	11-1-2013	15:20:59	409321.000000	8186.420000	-0.453125	0.617188	-0.777344	0.567890	-0.017431	0.323853	-4.058838	0.213623	-3.997803
C:\Users\cware\Desktop\Steller18Nov\18NovTrials\M19.DSG	11-1-2013	15:20:59	409322.000000	8186.440000	-0.437500	0.605469	-0.765625	0.567890	-0.017431	0.324771	-4.974365	0.839233	-4.913330
C:\Users\cware\Desktop\Steller18Nov\18NovTrials\M19.DSG	11-1-2013	15:20:59	409323.000000	8186.460000	-0.437500	0.605469	-0.765625	0.566055	-0.018349	0.324771	-5.676270	-0.198364	-4.837036
C:\Users\cware\Desktop\Steller18Nov\18NovTrials\M19.DSG	11-1-2013	15:20:59	409324.000000	8186.480000	-0.437500	0.601563	-0.777344	0.566972	-0.018349	0.325688	-5.371094	-0.366211	-4.531860
C:\Users\cware\Desktop\Steller18Nov\18NovTrials\M19.DSG	11-1-2013	15:20:59	409325.000000	8186.500000	-0.429688	0.597656	-0.792969	0.566972	-0.017431	0.324771	-4.867554	-0.366211	-4.226685
C:\Users\cware\Desktop\Steller18Nov\18NovTrials\M19.DSG	11-1-2013	15:20:59	409326.000000	8186.520000	-0.433594	0.609375	-0.796875	0.566055	-0.017431	0.325688	-3.738403	-2.059937	-4.241943
C:\Users\cware\Desktop\Steller18Nov\18NovTrials\M19.DSG	11-1-2013	15:20:59	409327.000000	8186.540000	-0.441406	0.605469	-0.800781	0.566055	-0.017431	0.324771	-3.982544	-2.777100	-4.989624
C:\Users\cware\Desktop\Steller18Nov\18NovTrials\M19.DSG	11-1-2013	15:20:59	409328.000000	8186.560000	-0.453125	0.593750	-0.804688	0.566055	-0.017431	0.324771	-5.050659	-1.495361	-5.706787
C:\Users\cware\Desktop\Steller18Nov\18NovTrials\M19.DSG	11-1-2013	15:20:59	409329.000000	8186.580000	-0.445313	0.593750	-0.789063	0.566055	-0.017431	0.324771	-6.027222	-0.732422	-6.652832
C:\Users\cware\Desktop\Steller18Nov\18NovTrials\M19.DSG	11-1-2013	15:20:59	409330.000000	8186.600000	-0.433594	0.613281	-0.777344	0.566055	-0.018349	0.324771	-7.202148	-1.281738	-7.720947
C:\Users\cware\Desktop\Steller18Nov\18NovTrials\M19.DSG	11-1-2013	15:20:59	409331.000000	8186.620000	-0.429688	0.601563	-0.777344	0.565138	-0.019266	0.324771	-8.956909	-1.129150	-8.956909
C:\Users\cware\Desktop\Steller18Nov\18NovTrials\M19.DSG	11-1-2013	15:20:59	409332.000000	8186.640000	-0.429688	0.601563	-0.781250	0.566055	-0.020183	0.325688	-10.070801	-1.373291	-9.582520
C:\Users\cware\Desktop\Steller18Nov\18NovTrials\M19.DSG	11-1-2013	15:20:59	409333.000000	8186.660000	-0.421875	0.601563	-0.789063	0.565138	-0.022018	0.324771	-10.711670	-2.182007	-9.811401
C:\Users\cware\Desktop\Steller18Nov\18NovTrials\M19.DSG	11-1-2013	15:20:59	409334.000000	8186.680000	-0.429688	0.597656	-0.804688	0.565138	-0.022936	0.323853	-11.444092	-4.028320	-10.101318
C:\Users\cware\Desktop\Steller18Nov\18NovTrials\M19.DSG	11-1-2013	15:20:59	409335.000000	8186.700000	-0.445313	0.609375	-0.816406	0.566055	-0.022936	0.323853	-9.216309	-0.091553	-10.803223
C:\Users\cware\Desktop\Steller18Nov\18NovTrials\M19.DSG	11-1-2013	15:20:59	409336.000000	8186.720000	-0.433594	0.582031	-0.812500	0.564220	-0.024771	0.323853	-6.057739	6.378174	-9.429932
C:\Users\cware\Desktop\Steller18Nov\18NovTrials\M19.DSG	11-1-2013	15:20:59	409337.000000	8186.740000	-0.410156	0.585938	-0.789063	0.564220	-0.025688	0.325688	-6.546021	6.347656	-7.949829
C:\Users\cware\Desktop\Steller18Nov\18NovTrials\M19.DSG	11-1-2013	15:20:59	409338.000000	8186.760000	-0.382813	0.609375	-0.761719	0.564220	-0.025688	0.326606	-5.905151	1.419067	-6.637573
C:\Users\cware\Desktop\Steller18Nov\18NovTrials\M19.DSG	11-1-2013	15:20:59	409339.000000	8186.780000	-0.382813	0.613281	-0.750000	0.562385	-0.028440	0.327523	-5.432129	-1.968384	-6.469727
C:\Users\cware\Desktop\Steller18Nov\18NovTrials\M19.DSG	11-1-2013	15:20:59	409340.000000	8186.800000	-0.402344	0.613281	-0.757813	0.563303	-0.026606	0.325688	-7.232666	-3.524780	-7.110596
C:\Users\cware\Desktop\Steller18Nov\18NovTrials\M19.DSG	11-1-2013	15:20:59	409341.000000	8186.820000	-0.421875	0.609375	-0.777344	0.562385	-0.025688	0.326606	-8.514404	-3.707886	-7.217407
C:\Users\cware\Desktop\Steller18Nov\18NovTrials\M19.DSG	11-1-2013	15:20:59	409342.000000	8186.840000	-0.429688	0.613281	-0.789063	0.562385	-0.027523	0.325688	-7.263184	-4.226685	-7.080078
C:\Users\cware\Desktop\Steller18Nov\18NovTrials\M19.DSG	11-1-2013	15:20:59	409343.000000	8186.860000	-0.429688	0.621094	-0.785156	0.563303	-0.027523	0.324771	-6.408691	-4.043579	-7.141113
C:\Users\cware\Desktop\Steller18Nov\18NovTrials\M19.DSG	11-1-2013	15:20:59	409344.000000	8186.880000	-0.429688	0.628906	-0.785156	0.563303	-0.028440	0.325688	-6.134033	-2.380371	-6.790161
C:\Users\cware\Desktop\Steller18Nov\18NovTrials\M19.DSG	11-1-2013	15:20:59	409345.000000	8186.900000	-0.417969	0.640625	-0.781250	0.563303	-0.028440	0.325688	-6.774902	-2.731323	-6.958008
C:\Users\cware\Desktop\Steller18Nov\18NovTrials\M19.DSG	11-1-2013	15:20:59	409346.000000	8186.920000	-0.406250	0.632813	-0.781250	0.563303	-0.028440	0.325688	-8.529663	-1.831055	-6.530762
C:\Users\cware\Desktop\Steller18Nov\18NovTrials\M19.DSG	11-1-2013	15:20:59	409347.000000	8186.940000	-0.390625	0.644531	-0.773438	0.563303	-0.030275	0.324771	-8.880615	-4.760742	-6.774902
C:\Users\cware\Desktop\Steller18Nov\18NovTrials\M19.DSG	11-1-2013	15:20:59	409348.000000	8186.960000	-0.390625	0.632813	-0.773438	0.562385	-0.030275	0.323853	-7.888794	-2.426147	-5.035400
C:\Users\cware\Desktop\Steller18Nov\18NovTrials\M19.DSG	11-1-2013	15:20:59	409349.000000	8186.980000	-0.386719	0.628906	-0.777344	0.563303	-0.030275	0.324771	-5.798340	-1.358032	-3.311157
C:\Users\cware\Desktop\Steller18Nov\18NovTrials\M19.DSG	11-1-2013	15:20:59	409350.000000	8187.000000	-0.398438	0.609375	-0.769531	0.563303	-0.031193	0.323853	-5.096436	0.228882	-1.647949
C:\Users\cware\Desktop\Steller18Nov\18NovTrials\M19.DSG	11-1-2013	15:20:59	409351.000000	8187.020000	-0.398438	0.609375	-0.769531	0.563303	-0.031193	0.323853	-4.898071	-2.487183	-1.205444
C:\Users\cware\Desktop\Steller18Nov\18NovTrials\M19.DSG	11-1-2013	15:20:59	409352.000000	8187.040000	-0.398438	0.621094	-0.777344	0.563303	-0.029358	0.324771	-5.371094	-0.350952	-1.190186
C:\Users\cware\Desktop\Steller18Nov\18NovTrials\M19.DSG	11-1-2013	15:20:59	409353.000000	8187.060000	-0.398438	0.613281	-0.792969	0.563303	-0.029358	0.324771	-5.920410	3.280640	-0.610352
C:\Users\cware\Desktop\Steller18Nov\18NovTrials\M19.DSG	11-1-2013	15:20:59	409354.000000	8187.080000	-0.382813	0.628906	-0.777344	0.563303	-0.029358	0.323853	-5.508423	-1.480103	0.137329
C:\Users\cware\Desktop\Steller18Nov\18NovTrials\M19.DSG	11-1-2013	15:20:59	409355.000000	8187.100000	-0.402344	0.648438	-0.777344	0.562385	-0.027523	0.324771	-5.233765	-2.960205	-1.129150
C:\Users\cware\Desktop\Steller18Nov\18NovTrials\M19.DSG	11-1-2013	15:20:59	409356.000000	8187.120000	-0.429688	0.640625	-0.769531	0.565138	-0.028440	0.324771	-4.516602	-2.471924	-1.861572
C:\Users\cware\Desktop\Steller18Nov\18NovTrials\M19.DSG	11-1-2013	15:20:59	409357.000000	8187.140000	-0.441406	0.625000	-0.773438	0.562385	-0.028440	0.322936	-5.187988	-3.738403	-2.258301
C:\Users\cware\Desktop\Steller18Nov\18NovTrials\M19.DSG	11-1-2013	15:20:59	409358.000000	8187.160000	-0.445313	0.625000	-0.773438	0.564220	-0.027523	0.323853	-5.676270	-2.395630	-2.334595
C:\Users\cware\Desktop\Steller18Nov\18NovTrials\M19.DSG	11-1-2013	15:20:59	409359.000000	8187.180000	-0.433594	0.628906	-0.773438	0.564220	-0.028440	0.323853	-4.821777	-3.494263	-2.258301
C:\Users\cware\Desktop\Steller18Nov\18NovTrials\M19.DSG	11-1-2013	15:20:59	409360.000000	8187.200000	-0.429688	0.628906	-0.777344	0.564220	-0.027523	0.323853	-5.371094	-3.417969	-2.960205
C:\Users\cware\Desktop\Steller18Nov\18NovTrials\M19.DSG	11-1-2013	15:20:59	409361.000000	8187.220000	-0.429688	0.609375	-0.804688	0.565138	-0.026606	0.323853	-6.149292	-1.586914	-2.853394
C:\Users\cware\Desktop\Steller18Nov\18NovTrials\M19.DSG	11-1-2013	15:20:59	409362.000000	8187.240000	-0.429688	0.609375	-0.792969	0.565138	-0.027523	0.323853	-7.171631	-0.289917	-2.548218
C:\Users\cware\Desktop\Steller18Nov\18NovTrials\M19.DSG	11-1-2013	15:20:59	409363.000000	8187.260000	-0.410156	0.621094	-0.757813	0.564220	-0.027523	0.323853	-6.866455	-1.251221	-2.319336
C:\Users\cware\Desktop\Steller18Nov\18NovTrials\M19.DSG	11-1-2013	15:20:59	409364.000000	8187.280000	-0.406250	0.636719	-0.757813	0.564220	-0.025688	0.323853	-5.859375	-1.785278	-1.907349
C:\Users\cware\Desktop\Steller18Nov\18NovTrials\M19.DSG	11-1-2013	15:20:59	409365.000000	8187.300000	-0.402344	0.648438	-0.750000	0.563303	-0.027523	0.323853	-4.928589	-2.655029	-1.693726
C:\Users\cware\Desktop\Steller18Nov\18NovTrials\M19.DSG	11-1-2013	15:20:59	409366.000000	8187.320000	-0.417969	0.628906	-0.769531	0.565138	-0.025688	0.323853	-2.868652	-1.480103	-1.464844
C:\Users\cware\Desktop\Steller18Nov\18NovTrials\M19.DSG	11-1-2013	15:20:59	409367.000000	8187.340000	-0.410156	0.609375	-0.761719	0.564220	-0.025688	0.324771	-1.556396	-1.861572	-0.717163
C:\Users\cware\Desktop\Steller18Nov\18NovTrials\M19.DSG	11-1-2013	15:20:59	409368.000000	8187.360000	-0.421875	0.593750	-0.785156	0.564220	-0.023853	0.326606	-1.693726	-0.976563	-0.839233
C:\Users\cware\Desktop\Steller18Nov\18NovTrials\M19.DSG	11-1-2013	15:20:59	409369.000000	8187.380000	-0.429688	0.578125	-0.800781	0.565138	-0.022936	0.324771	-2.548218	-1.113892	-1.663208
C:\Users\cware\Desktop\Steller18Nov\18NovTrials\M19.DSG	11-1-2013	15:20:59	409370.000000	8187.400000	-0.425781	0.597656	-0.777344	0.564220	-0.023853	0.325688	-4.852295	-4.730225	-3.204346
C:\Users\cware\Desktop\Steller18Nov\18NovTrials\M19.DSG	11-1-2013	15:20:59	409371.000000	8187.420000	-0.449219	0.621094	-0.777344	0.564220	-0.023853	0.323853	-5.813599	-4.516602	-4.974365
C:\Users\cware\Desktop\Steller18Nov\18NovTrials\M19.DSG	11-1-2013	15:20:59	409372.000000	8187.440000	-0.468750	0.648438	-0.785156	0.565138	-0.024771	0.325688	-4.623413	-1.815796	-6.790161
C:\Users\cware\Desktop\Steller18Nov\18NovTrials\M19.DSG	11-1-2013	15:20:59	409373.000000	8187.460000	-0.468750	0.652344	-0.789063	0.565138	-0.022936	0.325688	-3.204346	0.671387	-7.797241
C:\Users\cware\Desktop\Steller18Nov\18NovTrials\M19.DSG	11-1-2013	15:20:59	409374.000000	8187.480000	-0.453125	0.636719	-0.796875	0.565138	-0.022936	0.324771	-2.288818	3.601074	-6.774902
C:\Users\cware\Desktop\Steller18Nov\18NovTrials\M19.DSG	11-1-2013	15:20:59	409375.000000	8187.500000	-0.421875	0.628906	-0.773438	0.563303	-0.023853	0.325688	-4.104614	7.156372	-4.547119
C:\Users\cware\Desktop\Steller18Nov\18NovTrials\M19.DSG	11-1-2013	15:20:59	409376.000000	8187.520000	-0.390625	0.593750	-0.781250	0.564220	-0.024771	0.325688	-11.260986	5.477905	-1.678467
C:\Users\cware\Desktop\Steller18Nov\18NovTrials\M19.DSG	11-1-2013	15:20:59	409377.000000	8187.540000	-0.390625	0.472656	-0.812500	0.563303	-0.023853	0.327523	-13.504028	0.778198	2.334595
C:\Users\cware\Desktop\Steller18Nov\18NovTrials\M19.DSG	11-1-2013	15:20:59	409378.000000	8187.560000	-0.343750	0.660156	-0.746094	0.562385	-0.024771	0.327523	-9.719849	-10.650635	0.473022
C:\Users\cware\Desktop\Steller18Nov\18NovTrials\M19.DSG	11-1-2013	15:20:59	409379.000000	8187.580000	-0.343750	0.660156	-0.746094	0.563303	-0.024771	0.326606	-5.477905	-3.173828	-1.083374
C:\Users\cware\Desktop\Steller18Nov\18NovTrials\M19.DSG	11-1-2013	15:20:59	409380.000000	8187.600000	-0.468750	0.652344	-0.781250	0.563303	-0.022936	0.326606	-2.410889	2.944946	-1.846313
C:\Users\cware\Desktop\Steller18Nov\18NovTrials\M19.DSG	11-1-2013	15:20:59	409381.000000	8187.620000	-0.429688	0.621094	-0.765625	0.564220	-0.025688	0.327523	-1.068115	-1.541138	-1.480103
C:\Users\cware\Desktop\Steller18Nov\18NovTrials\M19.DSG	11-1-2013	15:20:59	409382.000000	8187.640000	-0.417969	0.593750	-0.777344	0.563303	-0.021101	0.327523	-1.831055	-2.746582	-1.052856
C:\Users\cware\Desktop\Steller18Nov\18NovTrials\M19.DSG	11-1-2013	15:20:59	409383.000000	8187.660000	-0.417969	0.582031	-0.800781	0.564220	-0.022018	0.327523	-3.417969	-1.647949	-2.105713
C:\Users\cware\Desktop\Steller18Nov\18NovTrials\M19.DSG	11-1-2013	15:20:59	409384.000000	8187.680000	-0.414063	0.570313	-0.828125	0.563303	-0.021101	0.328440	-5.416870	7.232666	-2.090454
C:\Users\cware\Desktop\Steller18Nov\18NovTrials\M19.DSG	11-1-2013	15:20:59	409385.000000	8187.700000	-0.394531	0.527344	-0.835938	0.563303	-0.022018	0.328440	-11.123657	9.979248	-0.289917
C:\Users\cware\Desktop\Steller18Nov\18NovTrials\M19.DSG	11-1-2013	15:20:59	409386.000000	8187.720000	-0.308594	0.628906	-0.691406	0.563303	-0.022018	0.327523	-8.132935	-24.017334	-4.119873
C:\Users\cware\Desktop\Steller18Nov\18NovTrials\M19.DSG	11-1-2013	15:20:59	409387.000000	8187.740000	-0.472656	0.625000	-0.792969	0.563303	-0.021101	0.326606	-10.421753	-14.572144	-6.454468
C:\Users\cware\Desktop\Steller18Nov\18NovTrials\M19.DSG	11-1-2013	15:20:59	409388.000000	8187.760000	-0.503906	0.625000	-0.835938	0.564220	-0.021101	0.323853	-10.482788	1.708984	-7.019043
C:\Users\cware\Desktop\Steller18Nov\18NovTrials\M19.DSG	11-1-2013	15:20:59	409389.000000	8187.780000	-0.445313	0.628906	-0.800781	0.564220	-0.023853	0.326606	-7.949829	0.396729	-4.867554
C:\Users\cware\Desktop\Steller18Nov\18NovTrials\M19.DSG	11-1-2013	15:20:59	409390.000000	8187.800000	-0.414063	0.636719	-0.781250	0.565138	-0.023853	0.325688	-6.469727	-3.158569	-3.738403
C:\Users\cware\Desktop\Steller18Nov\18NovTrials\M19.DSG	11-1-2013	15:20:59	409391.000000	8187.820000	-0.421875	0.621094	-0.781250	0.565138	-0.022936	0.325688	-6.774902	-1.937866	-3.555298
C:\Users\cware\Desktop\Steller18Nov\18NovTrials\M19.DSG	11-1-2013	15:20:59	409392.000000	8187.840000	-0.417969	0.597656	-0.777344	0.564220	-0.022018	0.324771	-8.270264	-0.167847	-2.670288
C:\Users\cware\Desktop\Steller18Nov\18NovTrials\M19.DSG	11-1-2013	15:20:59	409393.000000	8187.860000	-0.410156	0.593750	-0.777344	0.563303	-0.022936	0.325688	-9.414673	1.251221	-1.831055
C:\Users\cware\Desktop\Steller18Nov\18NovTrials\M19.DSG	11-1-2013	15:20:59	409394.000000	8187.880000	-0.398438	0.617188	-0.753906	0.563303	-0.022936	0.324771	-9.338379	-1.663208	-1.953125
C:\Users\cware\Desktop\Steller18Nov\18NovTrials\M19.DSG	11-1-2013	15:20:59	409395.000000	8187.900000	-0.417969	0.628906	-0.761719	0.564220	-0.022936	0.325688	-7.873535	-3.509521	-2.227783
C:\Users\cware\Desktop\Steller18Nov\18NovTrials\M19.DSG	11-1-2013	15:20:59	409396.000000	8187.920000	-0.437500	0.640625	-0.761719	0.565138	-0.022936	0.325688	-6.546021	-1.495361	-2.822876
C:\Users\cware\Desktop\Steller18Nov\18NovTrials\M19.DSG	11-1-2013	15:20:59	409397.000000	8187.940000	-0.437500	0.632813	-0.761719	0.565138	-0.023853	0.325688	-4.806519	-2.716064	-3.280640
C:\Users\cware\Desktop\Steller18Nov\18NovTrials\M19.DSG	11-1-2013	15:20:59	409398.000000	8187.960000	-0.441406	0.644531	-0.757813	0.564220	-0.023853	0.325688	-3.524780	-2.227783	-3.570557
C:\Users\cware\Desktop\Steller18Nov\18NovTrials\M19.DSG	11-1-2013	15:20:59	409399.000000	8187.980000	-0.441406	0.648438	-0.765625	0.564220	-0.022936	0.323853	-1.602173	-5.004883	-4.669189
C:\Users\cware\Desktop\Steller18Nov\18NovTrials\M19.DSG	11-1-2013	15:20:59	409400.000000	8188.000000	-0.441406	0.660156	-0.746094	0.564220	-0.022936	0.324771	-2.380371	1.586914	-4.364014
C:\Users\cware\Desktop\Steller18Nov\18NovTrials\M19.DSG	11-1-2013	15:20:59	409401.000000	8188.020000	-0.457031	0.640625	-0.781250	0.565138	-0.022936	0.324771	-2.670288	-1.831055	-6.011963
C:\Users\cware\Desktop\Steller18Nov\18NovTrials\M19.DSG	11-1-2013	15:20:59	409402.000000	8188.040000	-0.441406	0.617188	-0.777344	0.563303	-0.022936	0.324771	-4.516602	-0.091553	-6.164551
C:\Users\cware\Desktop\Steller18Nov\18NovTrials\M19.DSG	11-1-2013	15:20:59	409403.000000	8188.060000	-0.433594	0.613281	-0.785156	0.565138	-0.023853	0.325688	-7.278442	3.707886	-5.538940
C:\Users\cware\Desktop\Steller18Nov\18NovTrials\M19.DSG	11-1-2013	15:20:59	409404.000000	8188.080000	-0.425781	0.570313	-0.812500	0.565138	-0.023853	0.326606	-5.218506	-4.074097	-5.294800
C:\Users\cware\Desktop\Steller18Nov\18NovTrials\M19.DSG	11-1-2013	15:20:59	409405.000000	8188.100000	-0.378906	0.613281	-0.757813	0.563303	-0.022936	0.325688	-4.730225	-2.563477	-4.913330
C:\Users\cware\Desktop\Steller18Nov\18NovTrials\M19.DSG	11-1-2013	15:20:59	409406.000000	8188.120000	-0.437500	0.613281	-0.789063	0.564220	-0.023853	0.326606	-5.157471	-0.320435	-5.722046
C:\Users\cware\Desktop\Steller18Nov\18NovTrials\M19.DSG	11-1-2013	15:20:59	409407.000000	8188.140000	-0.437500	0.613281	-0.789063	0.563303	-0.023853	0.325688	-5.752563	0.717163	-4.669189
C:\Users\cware\Desktop\Steller18Nov\18NovTrials\M19.DSG	11-1-2013	15:20:59	409408.000000	8188.160000	-0.390625	0.617188	-0.781250	0.564220	-0.023853	0.325688	-5.142212	-4.562378	-3.906250
C:\Users\cware\Desktop\Steller18Nov\18NovTrials\M19.DSG	11-1-2013	15:20:59	409409.000000	8188.180000	-0.425781	0.632813	-0.777344	0.563303	-0.023853	0.324771	-4.211426	-4.257202	-4.241943
C:\Users\cware\Desktop\Steller18Nov\18NovTrials\M19.DSG	11-1-2013	15:20:59	409410.000000	8188.200000	-0.433594	0.621094	-0.792969	0.565138	-0.023853	0.325688	-3.952026	-1.968384	-4.806519
C:\Users\cware\Desktop\Steller18Nov\18NovTrials\M19.DSG	11-1-2013	15:20:59	409411.000000	8188.220000	-0.417969	0.609375	-0.785156	0.564220	-0.023853	0.325688	-4.898071	-1.235962	-4.486084
C:\Users\cware\Desktop\Steller18Nov\18NovTrials\M19.DSG	11-1-2013	15:20:59	409412.000000	8188.240000	-0.417969	0.625000	-0.777344	0.565138	-0.022936	0.326606	-4.837036	-3.646851	-4.653931
C:\Users\cware\Desktop\Steller18Nov\18NovTrials\M19.DSG	11-1-2013	15:20:59	409413.000000	8188.260000	-0.437500	0.621094	-0.792969	0.565138	-0.023853	0.325688	-4.776001	1.480103	-3.753662
C:\Users\cware\Desktop\Steller18Nov\18NovTrials\M19.DSG	11-1-2013	15:20:59	409414.000000	8188.280000	-0.425781	0.625000	-0.777344	0.563303	-0.022936	0.325688	-5.233765	0.930786	-3.723145
C:\Users\cware\Desktop\Steller18Nov\18NovTrials\M19.DSG	11-1-2013	15:20:59	409415.000000	8188.300000	-0.398438	0.621094	-0.769531	0.563303	-0.022936	0.325688	-5.523682	-3.768921	-3.906250
C:\Users\cware\Desktop\Steller18Nov\18NovTrials\M19.DSG	11-1-2013	15:20:59	409416.000000	8188.320000	-0.417969	0.617188	-0.769531	0.565138	-0.023853	0.325688	-4.943848	-3.997803	-4.119873
C:\Users\cware\Desktop\Steller18Nov\18NovTrials\M19.DSG	11-1-2013	15:20:59	409417.000000	8188.340000	-0.425781	0.613281	-0.781250	0.564220	-0.022936	0.325688	-6.362915	-2.227783	-4.333496
C:\Users\cware\Desktop\Steller18Nov\18NovTrials\M19.DSG	11-1-2013	15:20:59	409418.000000	8188.360000	-0.410156	0.589844	-0.781250	0.563303	-0.022936	0.325688	-6.576538	-4.013062	-3.585815
C:\Users\cware\Desktop\Steller18Nov\18NovTrials\M19.DSG	11-1-2013	15:20:59	409419.000000	8188.380000	-0.417969	0.613281	-0.773438	0.565138	-0.024771	0.324771	-6.378174	-5.599976	-3.250122
C:\Users\cware\Desktop\Steller18Nov\18NovTrials\M19.DSG	11-1-2013	15:20:59	409420.000000	8188.400000	-0.429688	0.613281	-0.781250	0.565138	-0.022936	0.323853	-5.996704	-2.365112	-3.524780
C:\Users\cware\Desktop\Steller18Nov\18NovTrials\M19.DSG	11-1-2013	15:20:59	409421.000000	8188.420000	-0.429688	0.609375	-0.792969	0.565138	-0.022936	0.324771	-7.019043	-0.061035	-3.356934
C:\Users\cware\Desktop\Steller18Nov\18NovTrials\M19.DSG	11-1-2013	15:20:59	409422.000000	8188.440000	-0.406250	0.605469	-0.781250	0.564220	-0.022936	0.324771	-7.293701	-4.516602	-3.158569
C:\Users\cware\Desktop\Steller18Nov\18NovTrials\M19.DSG	11-1-2013	15:20:59	409423.000000	8188.460000	-0.421875	0.609375	-0.781250	0.564220	-0.022936	0.325688	-9.063721	-1.281738	-2.288818
C:\Users\cware\Desktop\Steller18Nov\18NovTrials\M19.DSG	11-1-2013	15:20:59	409424.000000	8188.480000	-0.417969	0.570313	-0.820313	0.564220	-0.023853	0.325688	-9.048462	0.366211	-0.869751
C:\Users\cware\Desktop\Steller18Nov\18NovTrials\M19.DSG	11-1-2013	15:20:59	409425.000000	8188.500000	-0.394531	0.636719	-0.746094	0.564220	-0.023853	0.324771	-9.445190	1.419067	-0.244141
C:\Users\cware\Desktop\Steller18Nov\18NovTrials\M19.DSG	11-1-2013	15:20:59	409426.000000	8188.520000	-0.421875	0.613281	-0.781250	0.564220	-0.023853	0.324771	-8.255005	-3.158569	-1.953125
C:\Users\cware\Desktop\Steller18Nov\18NovTrials\M19.DSG	11-1-2013	15:20:59	409427.000000	8188.540000	-0.433594	0.625000	-0.773438	0.565138	-0.023853	0.323853	-10.711670	10.421753	-0.198364
C:\Users\cware\Desktop\Steller18Nov\18NovTrials\M19.DSG	11-1-2013	15:20:59	409428.000000	8188.560000	-0.398438	0.609375	-0.765625	0.564220	-0.024771	0.324771	-8.255005	-0.411987	0.076294
C:\Users\cware\Desktop\Steller18Nov\18NovTrials\M19.DSG	11-1-2013	15:20:59	409429.000000	8188.580000	-0.390625	0.656250	-0.730469	0.565138	-0.023853	0.324771	-8.468628	-3.936768	-0.701904
C:\Users\cware\Desktop\Steller18Nov\18NovTrials\M19.DSG	11-1-2013	15:20:59	409430.000000	8188.600000	-0.453125	0.621094	-0.789063	0.564220	-0.022936	0.325688	-3.707886	-9.384155	-3.524780
C:\Users\cware\Desktop\Steller18Nov\18NovTrials\M19.DSG	11-1-2013	15:20:59	409431.000000	8188.620000	-0.417969	0.683594	-0.714844	0.565138	-0.022936	0.323853	-3.646851	-2.563477	-3.784180
C:\Users\cware\Desktop\Steller18Nov\18NovTrials\M19.DSG	11-1-2013	15:20:59	409432.000000	8188.640000	-0.492188	0.636719	-0.789063	0.566055	-0.022936	0.322936	-4.333496	-0.778198	-5.233765
C:\Users\cware\Desktop\Steller18Nov\18NovTrials\M19.DSG	11-1-2013	15:20:59	409433.000000	8188.660000	-0.488281	0.621094	-0.792969	0.565138	-0.023853	0.323853	-4.074097	-1.052856	-5.249023
C:\Users\cware\Desktop\Steller18Nov\18NovTrials\M19.DSG	11-1-2013	15:20:59	409434.000000	8188.680000	-0.417969	0.621094	-0.773438	0.564220	-0.022936	0.323853	-4.501343	-1.174927	-4.699707
C:\Users\cware\Desktop\Steller18Nov\18NovTrials\M19.DSG	11-1-2013	15:20:59	409435.000000	8188.700000	-0.417969	0.621094	-0.773438	0.564220	-0.022018	0.324771	-5.599976	-2.883911	-5.325317
C:\Users\cware\Desktop\Steller18Nov\18NovTrials\M19.DSG	11-1-2013	15:20:59	409436.000000	8188.720000	-0.433594	0.609375	-0.769531	0.565138	-0.023853	0.323853	-6.423950	-3.417969	-6.225586
C:\Users\cware\Desktop\Steller18Nov\18NovTrials\M19.DSG	11-1-2013	15:20:59	409437.000000	8188.740000	-0.441406	0.609375	-0.777344	0.564220	-0.024771	0.323853	-6.866455	-1.525879	-6.561279
C:\Users\cware\Desktop\Steller18Nov\18NovTrials\M19.DSG	11-1-2013	15:20:59	409438.000000	8188.760000	-0.433594	0.617188	-0.777344	0.565138	-0.023853	0.323853	-6.622314	-0.610352	-6.469727
C:\Users\cware\Desktop\Steller18Nov\18NovTrials\M19.DSG	11-1-2013	15:20:59	409439.000000	8188.780000	-0.421875	0.625000	-0.777344	0.566055	-0.024771	0.323853	-5.813599	-0.595093	-6.103516
C:\Users\cware\Desktop\Steller18Nov\18NovTrials\M19.DSG	11-1-2013	15:20:59	409440.000000	8188.800000	-0.398438	0.613281	-0.761719	0.564220	-0.024771	0.323853	-4.592896	-2.471924	-5.432129
C:\Users\cware\Desktop\Steller18Nov\18NovTrials\M19.DSG	11-1-2013	15:20:59	409441.000000	8188.820000	-0.414063	0.621094	-0.769531	0.565138	-0.024771	0.325688	-4.486084	-2.624512	-4.989624
C:\Users\cware\Desktop\Steller18Nov\18NovTrials\M19.DSG	11-1-2013	15:20:59	409442.000000	8188.840000	-0.425781	0.621094	-0.773438	0.564220	-0.024771	0.322936	-4.608154	-1.754761	-4.608154
C:\Users\cware\Desktop\Steller18Nov\18NovTrials\M19.DSG	11-1-2013	15:20:59	409443.000000	8188.860000	-0.421875	0.621094	-0.765625	0.564220	-0.025688	0.323853	-4.425049	-1.205444	-4.486084
C:\Users\cware\Desktop\Steller18Nov\18NovTrials\M19.DSG	11-1-2013	15:20:59	409444.000000	8188.880000	-0.417969	0.625000	-0.769531	0.565138	-0.024771	0.324771	-4.638672	-1.693726	-4.150391
C:\Users\cware\Desktop\Steller18Nov\18NovTrials\M19.DSG	11-1-2013	15:20:59	409445.000000	8188.900000	-0.417969	0.625000	-0.769531	0.564220	-0.023853	0.325688	-5.157471	-2.182007	-4.241943
C:\Users\cware\Desktop\Steller18Nov\18NovTrials\M19.DSG	11-1-2013	15:20:59	409446.000000	8188.920000	-0.421875	0.621094	-0.769531	0.564220	-0.024771	0.323853	-5.523682	-2.227783	-4.180908
C:\Users\cware\Desktop\Steller18Nov\18NovTrials\M19.DSG	11-1-2013	15:20:59	409447.000000	8188.940000	-0.429688	0.625000	-0.769531	0.564220	-0.024771	0.324771	-5.706787	-2.380371	-4.211426
C:\Users\cware\Desktop\Steller18Nov\18NovTrials\M19.DSG	11-1-2013	15:20:59	409448.000000	8188.960000	-0.421875	0.617188	-0.773438	0.564220	-0.023853	0.324771	-5.981445	-2.227783	-4.318237
C:\Users\cware\Desktop\Steller18Nov\18NovTrials\M19.DSG	11-1-2013	15:20:59	409449.000000	8188.980000	-0.421875	0.617188	-0.777344	0.565138	-0.024771	0.323853	-5.767822	-2.700806	-3.967285
C:\Users\cware\Desktop\Steller18Nov\18NovTrials\M19.DSG	11-1-2013	15:20:59	409450.000000	8189.000000	-0.425781	0.625000	-0.777344	0.564220	-0.025688	0.324771	-5.233765	-2.395630	-3.845215
C:\Users\cware\Desktop\Steller18Nov\18NovTrials\M19.DSG	11-1-2013	15:20:59	409451.000000	8189.020000	-0.417969	0.621094	-0.773438	0.564220	-0.025688	0.323853	-4.730225	-1.586914	-3.814697
C:\Users\cware\Desktop\Steller18Nov\18NovTrials\M19.DSG	11-1-2013	15:20:59	409452.000000	8189.040000	-0.425781	0.625000	-0.773438	0.565138	-0.025688	0.323853	-5.126953	-1.266479	-3.799438
C:\Users\cware\Desktop\Steller18Nov\18NovTrials\M19.DSG	11-1-2013	15:20:59	409453.000000	8189.060000	-0.421875	0.617188	-0.781250	0.565138	-0.025688	0.322936	-5.584717	-1.129150	-4.089355
C:\Users\cware\Desktop\Steller18Nov\18NovTrials\M19.DSG	11-1-2013	15:20:59	409454.000000	8189.080000	-0.421875	0.621094	-0.761719	0.565138	-0.025688	0.324771	-4.776001	-4.913330	-4.837036
C:\Users\cware\Desktop\Steller18Nov\18NovTrials\M19.DSG	11-1-2013	15:20:59	409455.000000	8189.100000	-0.441406	0.640625	-0.765625	0.564220	-0.023853	0.324771	-3.982544	-5.508423	-5.996704
C:\Users\cware\Desktop\Steller18Nov\18NovTrials\M19.DSG	11-1-2013	15:20:59	409456.000000	8189.120000	-0.449219	0.640625	-0.769531	0.564220	-0.024771	0.322936	-4.028320	-1.464844	-6.484985
C:\Users\cware\Desktop\Steller18Nov\18NovTrials\M19.DSG	11-1-2013	15:20:59	409457.000000	8189.140000	-0.453125	0.636719	-0.777344	0.564220	-0.024771	0.322936	-4.867554	4.028320	-5.187988
C:\Users\cware\Desktop\Steller18Nov\18NovTrials\M19.DSG	11-1-2013	15:20:59	409458.000000	8189.160000	-0.421875	0.617188	-0.761719	0.564220	-0.025688	0.322936	-5.401611	1.052856	-3.967285
C:\Users\cware\Desktop\Steller18Nov\18NovTrials\M19.DSG	11-1-2013	15:20:59	409459.000000	8189.180000	-0.417969	0.609375	-0.761719	0.564220	-0.025688	0.323853	-6.225586	-2.502441	-4.760742
C:\Users\cware\Desktop\Steller18Nov\18NovTrials\M19.DSG	11-1-2013	15:20:59	409460.000000	8189.200000	-0.414063	0.617188	-0.761719	0.564220	-0.025688	0.323853	-6.027222	-1.571655	-4.898071
C:\Users\cware\Desktop\Steller18Nov\18NovTrials\M19.DSG	11-1-2013	15:20:59	409461.000000	8189.220000	-0.425781	0.621094	-0.769531	0.564220	-0.025688	0.323853	-5.981445	-0.534058	-4.547119
C:\Users\cware\Desktop\Steller18Nov\18NovTrials\M19.DSG	11-1-2013	15:20:59	409462.000000	8189.240000	-0.414063	0.617188	-0.781250	0.564220	-0.025688	0.324771	-6.286621	0.015259	-3.921509
C:\Users\cware\Desktop\Steller18Nov\18NovTrials\M19.DSG	11-1-2013	15:20:59	409463.000000	8189.260000	-0.414063	0.617188	-0.781250	0.564220	-0.026606	0.324771	-6.698608	0.625610	-2.792358
C:\Users\cware\Desktop\Steller18Nov\18NovTrials\M19.DSG	11-1-2013	15:20:59	409464.000000	8189.280000	-0.390625	0.609375	-0.777344	0.563303	-0.025688	0.323853	-7.156372	0.396729	-1.251221
C:\Users\cware\Desktop\Steller18Nov\18NovTrials\M19.DSG	11-1-2013	15:20:59	409465.000000	8189.300000	-0.390625	0.613281	-0.773438	0.564220	-0.025688	0.324771	-7.293701	0.030518	-0.518799
C:\Users\cware\Desktop\Steller18Nov\18NovTrials\M19.DSG	11-1-2013	15:20:59	409466.000000	8189.320000	-0.398438	0.613281	-0.765625	0.563303	-0.025688	0.324771	-7.476807	-1.190186	-0.305176
C:\Users\cware\Desktop\Steller18Nov\18NovTrials\M19.DSG	11-1-2013	15:20:59	409467.000000	8189.340000	-0.410156	0.621094	-0.769531	0.563303	-0.023853	0.325688	-7.171631	-1.678467	-0.122070
C:\Users\cware\Desktop\Steller18Nov\18NovTrials\M19.DSG	11-1-2013	15:20:59	409468.000000	8189.360000	-0.421875	0.625000	-0.769531	0.564220	-0.025688	0.323853	-6.896973	-0.579834	-0.091553
C:\Users\cware\Desktop\Steller18Nov\18NovTrials\M19.DSG	11-1-2013	15:20:59	409469.000000	8189.380000	-0.425781	0.628906	-0.761719	0.563303	-0.022936	0.325688	-6.271362	-1.800537	-0.366211
C:\Users\cware\Desktop\Steller18Nov\18NovTrials\M19.DSG	11-1-2013	15:20:59	409470.000000	8189.400000	-0.445313	0.617188	-0.769531	0.564220	-0.024771	0.325688	-6.851196	-0.015259	-0.274658
C:\Users\cware\Desktop\Steller18Nov\18NovTrials\M19.DSG	11-1-2013	15:20:59	409471.000000	8189.420000	-0.441406	0.625000	-0.777344	0.565138	-0.023853	0.324771	-7.614136	2.120972	-0.488281
C:\Users\cware\Desktop\Steller18Nov\18NovTrials\M19.DSG	11-1-2013	15:20:59	409472.000000	8189.440000	-0.437500	0.632813	-0.765625	0.563303	-0.023853	0.324771	-7.568359	-0.061035	-1.510620
C:\Users\cware\Desktop\Steller18Nov\18NovTrials\M19.DSG	11-1-2013	15:20:59	409473.000000	8189.460000	-0.445313	0.640625	-0.773438	0.564220	-0.024771	0.325688	-6.912231	-0.350952	-2.578735
C:\Users\cware\Desktop\Steller18Nov\18NovTrials\M19.DSG	11-1-2013	15:20:59	409474.000000	8189.480000	-0.441406	0.652344	-0.765625	0.564220	-0.023853	0.325688	-6.027222	-0.976563	-3.784180
C:\Users\cware\Desktop\Steller18Nov\18NovTrials\M19.DSG	11-1-2013	15:20:59	409475.000000	8189.500000	-0.445313	0.632813	-0.769531	0.563303	-0.023853	0.325688	-6.195068	-0.549316	-4.257202
C:\Users\cware\Desktop\Steller18Nov\18NovTrials\M19.DSG	11-1-2013	15:20:59	409476.000000	8189.520000	-0.437500	0.621094	-0.773438	0.563303	-0.022936	0.326606	-6.423950	-0.762939	-4.028320
C:\Users\cware\Desktop\Steller18Nov\18NovTrials\M19.DSG	11-1-2013	15:20:59	409477.000000	8189.540000	-0.410156	0.613281	-0.777344	0.563303	-0.023853	0.325688	-6.576538	-2.532959	-3.967285
C:\Users\cware\Desktop\Steller18Nov\18NovTrials\M19.DSG	11-1-2013	15:20:59	409478.000000	8189.560000	-0.406250	0.601563	-0.769531	0.564220	-0.023853	0.322936	-7.522583	-2.075195	-3.509521
C:\Users\cware\Desktop\Steller18Nov\18NovTrials\M19.DSG	11-1-2013	15:20:59	409479.000000	8189.580000	-0.410156	0.617188	-0.773438	0.563303	-0.024771	0.325688	-7.354736	-1.541138	-3.021240
C:\Users\cware\Desktop\Steller18Nov\18NovTrials\M19.DSG	11-1-2013	15:20:59	409480.000000	8189.600000	-0.402344	0.621094	-0.761719	0.564220	-0.023853	0.325688	-6.546021	-5.310059	-3.173828
C:\Users\cware\Desktop\Steller18Nov\18NovTrials\M19.DSG	11-1-2013	15:20:59	409481.000000	8189.620000	-0.429688	0.628906	-0.773438	0.562385	-0.022936	0.324771	-5.996704	-5.020142	-3.402710
C:\Users\cware\Desktop\Steller18Nov\18NovTrials\M19.DSG	11-1-2013	15:20:59	409482.000000	8189.640000	-0.445313	0.628906	-0.769531	0.563303	-0.023853	0.323853	-5.615234	-4.547119	-4.135132
C:\Users\cware\Desktop\Steller18Nov\18NovTrials\M19.DSG	11-1-2013	15:20:59	409483.000000	8189.660000	-0.437500	0.625000	-0.773438	0.565138	-0.023853	0.323853	-5.935669	-3.952026	-4.730225
C:\Users\cware\Desktop\Steller18Nov\18NovTrials\M19.DSG	11-1-2013	15:20:59	409484.000000	8189.680000	-0.441406	0.625000	-0.773438	0.565138	-0.023853	0.323853	-6.423950	-3.753662	-4.959106
C:\Users\cware\Desktop\Steller18Nov\18NovTrials\M19.DSG	11-1-2013	15:20:59	409485.000000	8189.700000	-0.433594	0.621094	-0.769531	0.564220	-0.023853	0.322936	-6.683350	-3.479004	-5.035400
C:\Users\cware\Desktop\Steller18Nov\18NovTrials\M19.DSG	11-1-2013	15:20:59	409486.000000	8189.720000	-0.433594	0.625000	-0.761719	0.565138	-0.025688	0.322936	-6.942749	-3.463745	-5.035400
C:\Users\cware\Desktop\Steller18Nov\18NovTrials\M19.DSG	11-1-2013	15:20:59	409487.000000	8189.740000	-0.437500	0.636719	-0.757813	0.565138	-0.024771	0.322018	-6.607056	-3.479004	-5.126953
C:\Users\cware\Desktop\Steller18Nov\18NovTrials\M19.DSG	11-1-2013	15:20:59	409488.000000	8189.760000	-0.437500	0.644531	-0.750000	0.565138	-0.025688	0.323853	-5.584717	-3.509521	-5.752563
C:\Users\cware\Desktop\Steller18Nov\18NovTrials\M19.DSG	11-1-2013	15:20:59	409489.000000	8189.780000	-0.445313	0.652344	-0.753906	0.565138	-0.024771	0.322936	-5.126953	-3.860474	-6.011963
C:\Users\cware\Desktop\Steller18Nov\18NovTrials\M19.DSG	11-1-2013	15:20:59	409490.000000	8189.800000	-0.441406	0.632813	-0.765625	0.565138	-0.025688	0.322936	-4.699707	-1.770020	-6.057739
C:\Users\cware\Desktop\Steller18Nov\18NovTrials\M19.DSG	11-1-2013	15:20:59	409491.000000	8189.820000	-0.441406	0.632813	-0.765625	0.565138	-0.026606	0.322936	-4.119873	-1.510620	-5.783081
C:\Users\cware\Desktop\Steller18Nov\18NovTrials\M19.DSG	11-1-2013	15:20:59	409492.000000	8189.840000	-0.414063	0.628906	-0.757813	0.565138	-0.026606	0.322018	-3.967285	-0.732422	-5.508423
C:\Users\cware\Desktop\Steller18Nov\18NovTrials\M19.DSG	11-1-2013	15:20:59	409493.000000	8189.860000	-0.417969	0.628906	-0.753906	0.565138	-0.026606	0.322018	-3.295898	-2.822876	-5.355835
C:\Users\cware\Desktop\Steller18Nov\18NovTrials\M19.DSG	11-1-2013	15:20:59	409494.000000	8189.880000	-0.441406	0.632813	-0.773438	0.564220	-0.025688	0.322936	-3.295898	-3.250122	-5.996704
C:\Users\cware\Desktop\Steller18Nov\18NovTrials\M19.DSG	11-1-2013	15:20:59	409495.000000	8189.900000	-0.445313	0.636719	-0.769531	0.565138	-0.025688	0.322936	-3.662109	-0.595093	-6.317139
C:\Users\cware\Desktop\Steller18Nov\18NovTrials\M19.DSG	11-1-2013	15:20:59	409496.000000	8189.920000	-0.433594	0.648438	-0.753906	0.566055	-0.025688	0.322936	-1.846313	-4.806519	-7.049561
C:\Users\cware\Desktop\Steller18Nov\18NovTrials\M19.DSG	11-1-2013	15:20:59	409497.000000	8189.940000	-0.445313	0.644531	-0.757813	0.564220	-0.025688	0.322018	-1.525879	-4.196167	-7.415771
C:\Users\cware\Desktop\Steller18Nov\18NovTrials\M19.DSG	11-1-2013	15:20:59	409498.000000	8189.960000	-0.453125	0.609375	-0.777344	0.565138	-0.025688	0.322018	-2.807617	3.326416	-7.064819
C:\Users\cware\Desktop\Steller18Nov\18NovTrials\M19.DSG	11-1-2013	15:20:59	409499.000000	8189.980000	-0.398438	0.597656	-0.761719	0.564220	-0.025688	0.323853	-3.524780	0.152588	-6.881714
C:\Users\cware\Desktop\Steller18Nov\18NovTrials\M19.DSG	11-1-2013	15:20:59	409500.000000	8190.000000	-0.398438	0.597656	-0.769531	0.564220	-0.025688	0.323853	-4.974365	-1.617432	-5.401611
C:\Users\cware\Desktop\Steller18Nov\18NovTrials\M19.DSG	11-1-2013	15:20:59	409501.000000	8190.020000	-0.398438	0.609375	-0.773438	0.564220	-0.025688	0.323853	-5.493164	-2.044678	-4.638672
C:\Users\cware\Desktop\Steller18Nov\18NovTrials\M19.DSG	11-1-2013	15:20:59	409502.000000	8190.040000	-0.410156	0.636719	-0.773438	0.564220	-0.026606	0.323853	-4.745483	-3.784180	-4.974365
C:\Users\cware\Desktop\Steller18Nov\18NovTrials\M19.DSG	11-1-2013	15:20:59	409503.000000	8190.060000	-0.425781	0.652344	-0.769531	0.564220	-0.026606	0.323853	-3.921509	-4.440308	-5.554199
C:\Users\cware\Desktop\Steller18Nov\18NovTrials\M19.DSG	11-1-2013	15:20:59	409504.000000	8190.080000	-0.433594	0.625000	-0.769531	0.564220	-0.026606	0.322936	-4.104614	-2.319336	-5.874634
C:\Users\cware\Desktop\Steller18Nov\18NovTrials\M19.DSG	11-1-2013	15:20:59	409505.000000	8190.100000	-0.414063	0.597656	-0.789063	0.563303	-0.026606	0.322936	-6.820679	1.815796	-4.669189
C:\Users\cware\Desktop\Steller18Nov\18NovTrials\M19.DSG	11-1-2013	15:20:59	409506.000000	8190.120000	-0.378906	0.570313	-0.785156	0.564220	-0.026606	0.322936	-9.109497	-0.839233	-2.700806
C:\Users\cware\Desktop\Steller18Nov\18NovTrials\M19.DSG	11-1-2013	15:20:59	409507.000000	8190.140000	-0.363281	0.574219	-0.773438	0.564220	-0.026606	0.323853	-10.040283	-1.907349	-0.869751
C:\Users\cware\Desktop\Steller18Nov\18NovTrials\M19.DSG	11-1-2013	15:20:59	409508.000000	8190.160000	-0.367188	0.593750	-0.777344	0.563303	-0.027523	0.322936	-9.170532	-2.090454	-0.350952
C:\Users\cware\Desktop\Steller18Nov\18NovTrials\M19.DSG	11-1-2013	15:20:59	409509.000000	8190.180000	-0.390625	0.617188	-0.765625	0.564220	-0.027523	0.322936	-7.888794	-4.364014	-0.518799
C:\Users\cware\Desktop\Steller18Nov\18NovTrials\M19.DSG	11-1-2013	15:20:59	409510.000000	8190.200000	-0.421875	0.652344	-0.746094	0.565138	-0.026606	0.322018	-5.828857	-6.958008	-1.358032
C:\Users\cware\Desktop\Steller18Nov\18NovTrials\M19.DSG	11-1-2013	15:20:59	409511.000000	8190.220000	-0.464844	0.664063	-0.757813	0.565138	-0.026606	0.321101	-5.645752	-2.914429	-1.815796
C:\Users\cware\Desktop\Steller18Nov\18NovTrials\M19.DSG	11-1-2013	15:20:59	409512.000000	8190.240000	-0.472656	0.660156	-0.761719	0.565138	-0.026606	0.321101	-5.035400	-0.808716	-2.365112
C:\Users\cware\Desktop\Steller18Nov\18NovTrials\M19.DSG	11-1-2013	15:20:59	409513.000000	8190.260000	-0.457031	0.652344	-0.757813	0.566055	-0.025688	0.322018	-4.943848	-1.937866	-2.502441
C:\Users\cware\Desktop\Steller18Nov\18NovTrials\M19.DSG	11-1-2013	15:20:59	409514.000000	8190.280000	-0.441406	0.640625	-0.757813	0.566055	-0.025688	0.322018	-5.508423	-1.922607	-2.700806
C:\Users\cware\Desktop\Steller18Nov\18NovTrials\M19.DSG	11-1-2013	15:20:59	409515.000000	8190.300000	-0.437500	0.632813	-0.761719	0.566055	-0.024771	0.322018	-6.134033	0.106812	-2.899170
C:\Users\cware\Desktop\Steller18Nov\18NovTrials\M19.DSG	11-1-2013	15:20:59	409516.000000	8190.320000	-0.445313	0.632813	-0.769531	0.565138	-0.025688	0.322936	-7.247925	0.473022	-3.326416
C:\Users\cware\Desktop\Steller18Nov\18NovTrials\M19.DSG	11-1-2013	15:20:59	409517.000000	8190.340000	-0.437500	0.617188	-0.781250	0.565138	-0.025688	0.322018	-7.751465	4.409790	-2.777100
C:\Users\cware\Desktop\Steller18Nov\18NovTrials\M19.DSG	11-1-2013	15:20:59	409518.000000	8190.360000	-0.410156	0.621094	-0.750000	0.564220	-0.026606	0.322936	-7.278442	0.305176	-2.014160
C:\Users\cware\Desktop\Steller18Nov\18NovTrials\M19.DSG	11-1-2013	15:20:59	409519.000000	8190.380000	-0.410156	0.621094	-0.750000	0.565138	-0.025688	0.322018	-6.423950	-4.180908	-2.273560
C:\Users\cware\Desktop\Steller18Nov\18NovTrials\M19.DSG	11-1-2013	15:20:59	409520.000000	8190.400000	-0.425781	0.640625	-0.765625	0.565138	-0.025688	0.321101	-5.310059	-4.226685	-2.838135
C:\Users\cware\Desktop\Steller18Nov\18NovTrials\M19.DSG	11-1-2013	15:20:59	409521.000000	8190.420000	-0.449219	0.621094	-0.769531	0.565138	-0.024771	0.322018	-4.562378	-3.723145	-3.097534
C:\Users\cware\Desktop\Steller18Nov\18NovTrials\M19.DSG	11-1-2013	15:20:59	409522.000000	8190.440000	-0.441406	0.617188	-0.777344	0.565138	-0.025688	0.322018	-4.028320	-2.410889	-3.326416
C:\Users\cware\Desktop\Steller18Nov\18NovTrials\M19.DSG	11-1-2013	15:20:59	409523.000000	8190.460000	-0.433594	0.625000	-0.773438	0.565138	-0.023853	0.322936	-4.135132	-1.449585	-3.417969
C:\Users\cware\Desktop\Steller18Nov\18NovTrials\M19.DSG	11-1-2013	15:20:59	409524.000000	8190.480000	-0.433594	0.628906	-0.765625	0.565138	-0.024771	0.322936	-4.623413	-0.778198	-3.433228
C:\Users\cware\Desktop\Steller18Nov\18NovTrials\M19.DSG	11-1-2013	15:20:59	409525.000000	8190.500000	-0.437500	0.636719	-0.753906	0.565138	-0.024771	0.322018	-5.371094	-1.312256	-3.189087
C:\Users\cware\Desktop\Steller18Nov\18NovTrials\M19.DSG	11-1-2013	15:20:59	409526.000000	8190.520000	-0.445313	0.648438	-0.761719	0.566055	-0.024771	0.322936	-5.493164	-1.495361	-3.341675
C:\Users\cware\Desktop\Steller18Nov\18NovTrials\M19.DSG	11-1-2013	15:20:59	409527.000000	8190.540000	-0.480469	0.664063	-0.761719	0.565138	-0.024771	0.324771	-5.264282	4.486084	-3.250122
C:\Users\cware\Desktop\Steller18Nov\18NovTrials\M19.DSG	11-1-2013	15:20:59	409528.000000	8190.560000	-0.410156	0.632813	-0.761719	0.564220	-0.023853	0.323853	0.686646	-4.135132	-4.272461
C:\Users\cware\Desktop\Steller18Nov\18NovTrials\M19.DSG	11-1-2013	15:20:59	409529.000000	8190.580000	-0.503906	0.703125	-0.730469	0.564220	-0.024771	0.322936	-0.228882	-0.854492	-3.189087
C:\Users\cware\Desktop\Steller18Nov\18NovTrials\M19.DSG	11-1-2013	15:20:59	409530.000000	8190.600000	-0.453125	0.609375	-0.816406	0.564220	-0.023853	0.323853	0.610352	5.645752	-5.813599
C:\Users\cware\Desktop\Steller18Nov\18NovTrials\M19.DSG	11-1-2013	15:20:59	409531.000000	8190.620000	-0.417969	0.593750	-0.757813	0.564220	-0.022936	0.325688	0.061035	3.967285	-4.287720
C:\Users\cware\Desktop\Steller18Nov\18NovTrials\M19.DSG	11-1-2013	15:20:59	409532.000000	8190.640000	-0.375000	0.597656	-0.746094	0.563303	-0.022018	0.325688	0.045776	-5.920410	-3.402710
C:\Users\cware\Desktop\Steller18Nov\18NovTrials\M19.DSG	11-1-2013	15:20:59	409533.000000	8190.660000	-0.425781	0.621094	-0.769531	0.564220	-0.022018	0.327523	-1.052856	-1.663208	-2.319336
C:\Users\cware\Desktop\Steller18Nov\18NovTrials\M19.DSG	11-1-2013	15:20:59	409534.000000	8190.680000	-0.429688	0.613281	-0.781250	0.563303	-0.022018	0.327523	-1.129150	5.722046	-2.548218
C:\Users\cware\Desktop\Steller18Nov\18NovTrials\M19.DSG	11-1-2013	15:20:59	409535.000000	8190.700000	-0.425781	0.644531	-0.781250	0.562385	-0.021101	0.328440	-1.510620	1.022339	-1.174927
C:\Users\cware\Desktop\Steller18Nov\18NovTrials\M19.DSG	11-1-2013	15:20:59	409536.000000	8190.720000	-0.394531	0.621094	-0.761719	0.562385	-0.019266	0.329358	0.335693	-2.304077	0.045776
C:\Users\cware\Desktop\Steller18Nov\18NovTrials\M19.DSG	11-1-2013	15:20:59	409537.000000	8190.740000	-0.406250	0.621094	-0.773438	0.563303	-0.019266	0.330275	1.907349	-6.011963	-1.586914
C:\Users\cware\Desktop\Steller18Nov\18NovTrials\M19.DSG	11-1-2013	15:20:59	409538.000000	8190.760000	-0.414063	0.617188	-0.777344	0.563303	-0.017431	0.329358	4.821777	-2.426147	-0.793457
C:\Users\cware\Desktop\Steller18Nov\18NovTrials\M19.DSG	11-1-2013	15:20:59	409539.000000	8190.780000	-0.445313	0.656250	-0.781250	0.563303	-0.016514	0.329358	7.705688	-9.048462	-1.449585
C:\Users\cware\Desktop\Steller18Nov\18NovTrials\M19.DSG	11-1-2013	15:20:59	409540.000000	8190.800000	-0.449219	0.675781	-0.773438	0.564220	-0.013761	0.329358	13.763428	-19.592285	-7.385254
C:\Users\cware\Desktop\Steller18Nov\18NovTrials\M19.DSG	11-1-2013	15:20:59	409541.000000	8190.820000	-0.472656	0.710938	-0.730469	0.565138	-0.013761	0.326606	25.482178	-39.779663	-14.022827
C:\Users\cware\Desktop\Steller18Nov\18NovTrials\M19.DSG	11-1-2013	15:20:59	409542.000000	8190.840000	-0.574219	0.859375	-0.710938	0.570642	-0.011009	0.321101	42.755127	-67.260742	-25.375366
C:\Users\cware\Desktop\Steller18Nov\18NovTrials\M19.DSG	11-1-2013	15:20:59	409543.000000	8190.860000	-0.921875	0.871094	-0.781250	0.572477	-0.009174	0.318349	44.754028	-8.239746	-25.283813
C:\Users\cware\Desktop\Steller18Nov\18NovTrials\M19.DSG	11-1-2013	15:20:59	409544.000000	8190.880000	-1.109375	0.746094	-0.976563	0.567890	-0.006422	0.327523	33.676147	67.352295	-32.913208
C:\Users\cware\Desktop\Steller18Nov\18NovTrials\M19.DSG	11-1-2013	15:20:59	409545.000000	8190.900000	-0.738281	0.722656	-0.859375	0.563303	-0.005505	0.334862	22.674561	83.358765	-39.154053
C:\Users\cware\Desktop\Steller18Nov\18NovTrials\M19.DSG	11-1-2013	15:20:59	409546.000000	8190.920000	0.171875	0.183594	-0.781250	0.551376	-0.009174	0.350459	9.323120	73.287964	-21.942139
C:\Users\cware\Desktop\Steller18Nov\18NovTrials\M19.DSG	11-1-2013	15:20:59	409547.000000	8190.940000	0.171875	0.183594	-0.781250	0.546789	-0.009174	0.357798	-4.928589	33.340454	-3.372192
C:\Users\cware\Desktop\Steller18Nov\18NovTrials\M19.DSG	11-1-2013	15:20:59	409548.000000	8190.960000	-0.125000	0.218750	-0.746094	0.544954	-0.010092	0.356881	-15.640259	-17.944336	10.360718
C:\Users\cware\Desktop\Steller18Nov\18NovTrials\M19.DSG	11-1-2013	15:20:59	409549.000000	8190.980000	-0.265625	0.351563	-0.824219	0.544954	-0.009174	0.357798	-22.293091	-2.105713	10.833740
C:\Users\cware\Desktop\Steller18Nov\18NovTrials\M19.DSG	11-1-2013	15:20:59	409550.000000	8191.000000	-0.289063	0.492188	-0.824219	0.544037	-0.011009	0.357798	-21.224976	-1.129150	3.875732
C:\Users\cware\Desktop\Steller18Nov\18NovTrials\M19.DSG	11-1-2013	15:20:59	409551.000000	8191.020000	-0.304688	0.480469	-0.914063	0.544954	-0.011927	0.355046	-19.653320	-17.776489	1.235962
C:\Users\cware\Desktop\Steller18Nov\18NovTrials\M19.DSG	11-1-2013	15:20:59	409552.000000	8191.040000	-0.320313	0.562500	-0.929688	0.546789	-0.011009	0.354128	-16.464233	-24.291992	0.793457
C:\Users\cware\Desktop\Steller18Nov\18NovTrials\M19.DSG	11-1-2013	15:20:59	409553.000000	8191.060000	-0.359375	0.613281	-0.929688	0.550459	-0.011927	0.348624	-12.680054	-19.515991	2.548218
C:\Users\cware\Desktop\Steller18Nov\18NovTrials\M19.DSG	11-1-2013	15:20:59	409554.000000	8191.080000	-0.445313	0.593750	-0.902344	0.551376	-0.010092	0.347706	-16.632080	-4.364014	2.410889
C:\Users\cware\Desktop\Steller18Nov\18NovTrials\M19.DSG	11-1-2013	15:20:59	409555.000000	8191.100000	-0.394531	0.554688	-0.843750	0.555963	-0.011009	0.345872	-22.109985	-5.371094	1.602173
C:\Users\cware\Desktop\Steller18Nov\18NovTrials\M19.DSG	11-1-2013	15:20:59	409556.000000	8191.120000	-0.433594	0.570313	-0.828125	0.555046	-0.011927	0.344037	-25.863647	-5.432129	0.457764
C:\Users\cware\Desktop\Steller18Nov\18NovTrials\M19.DSG	11-1-2013	15:20:59	409557.000000	8191.140000	-0.414063	0.605469	-0.808594	0.555963	-0.013761	0.341284	-27.191162	-12.695313	-5.981445
C:\Users\cware\Desktop\Steller18Nov\18NovTrials\M19.DSG	11-1-2013	15:20:59	409558.000000	8191.160000	-0.421875	0.613281	-0.789063	0.557798	-0.015596	0.341284	-27.938843	-19.500732	-11.566162
C:\Users\cware\Desktop\Steller18Nov\18NovTrials\M19.DSG	11-1-2013	15:20:59	409559.000000	8191.180000	-0.457031	0.667969	-0.769531	0.559633	-0.020183	0.334862	-28.396606	-17.135620	-11.077881
C:\Users\cware\Desktop\Steller18Nov\18NovTrials\M19.DSG	11-1-2013	15:20:59	409560.000000	8191.200000	-0.503906	0.796875	-0.718750	0.558716	-0.022018	0.334862	-19.668579	-12.344360	-9.780884
C:\Users\cware\Desktop\Steller18Nov\18NovTrials\M19.DSG	11-1-2013	15:20:59	409561.000000	8191.220000	-0.527344	0.734375	-0.792969	0.558716	-0.023853	0.333945	-12.283325	12.603760	-5.096436
C:\Users\cware\Desktop\Steller18Nov\18NovTrials\M19.DSG	11-1-2013	15:20:59	409562.000000	8191.240000	-0.367188	0.683594	-0.738281	0.557798	-0.024771	0.334862	-8.132935	6.072998	-3.417969
C:\Users\cware\Desktop\Steller18Nov\18NovTrials\M19.DSG	11-1-2013	15:20:59	409563.000000	8191.260000	-0.335938	0.683594	-0.734375	0.557798	-0.024771	0.334862	-6.866455	-3.738403	-1.754761
C:\Users\cware\Desktop\Steller18Nov\18NovTrials\M19.DSG	11-1-2013	15:20:59	409564.000000	8191.280000	-0.375000	0.671875	-0.765625	0.557798	-0.024771	0.334862	-6.256104	-4.592896	-1.052856
C:\Users\cware\Desktop\Steller18Nov\18NovTrials\M19.DSG	11-1-2013	15:20:59	409565.000000	8191.300000	-0.382813	0.656250	-0.753906	0.557798	-0.023853	0.334862	-5.935669	-3.326416	-1.159668
C:\Users\cware\Desktop\Steller18Nov\18NovTrials\M19.DSG	11-1-2013	15:20:59	409566.000000	8191.320000	-0.382813	0.640625	-0.757813	0.558716	-0.022936	0.333028	-5.081177	-5.996704	-0.854492
C:\Users\cware\Desktop\Steller18Nov\18NovTrials\M19.DSG	11-1-2013	15:20:59	409567.000000	8191.340000	-0.386719	0.628906	-0.769531	0.558716	-0.022936	0.333028	-3.952026	-5.767822	-1.129150
C:\Users\cware\Desktop\Steller18Nov\18NovTrials\M19.DSG	11-1-2013	15:20:59	409568.000000	8191.360000	-0.410156	0.621094	-0.777344	0.559633	-0.022936	0.333945	-3.158569	-3.890991	-1.663208
C:\Users\cware\Desktop\Steller18Nov\18NovTrials\M19.DSG	11-1-2013	15:20:59	409569.000000	8191.380000	-0.414063	0.617188	-0.800781	0.560550	-0.022018	0.333028	3.814697	-11.032104	6.240845
C:\Users\cware\Desktop\Steller18Nov\18NovTrials\M19.DSG	11-1-2013	15:20:59	409570.000000	8191.400000	-0.156250	0.562500	-0.652344	0.562385	-0.020183	0.330275	7.171631	-40.710449	6.576538
C:\Users\cware\Desktop\Steller18Nov\18NovTrials\M19.DSG	11-1-2013	15:20:59	409571.000000	8191.420000	-0.046875	0.523438	-0.632813	0.566055	-0.018349	0.325688	8.392334	-69.656372	-9.307861
C:\Users\cware\Desktop\Steller18Nov\18NovTrials\M19.DSG	11-1-2013	15:20:59	409572.000000	8191.440000	-0.757813	0.675781	-0.882813	0.570642	-0.016514	0.321101	57.861328	59.432983	16.586304
C:\Users\cware\Desktop\Steller18Nov\18NovTrials\M19.DSG	11-1-2013	15:20:59	409573.000000	8191.460000	-0.117188	0.789063	-0.421875	0.570642	-0.012844	0.320183	2.578735	-29.067993	4.379272
C:\Users\cware\Desktop\Steller18Nov\18NovTrials\M19.DSG	11-1-2013	15:20:59	409574.000000	8191.480000	-0.738281	0.589844	-1.015625	0.576147	-0.011927	0.312844	-4.745483	-54.840088	-8.636475
C:\Users\cware\Desktop\Steller18Nov\18NovTrials\M19.DSG	11-1-2013	15:20:59	409575.000000	8191.500000	-0.687500	0.691406	-0.773438	0.578899	-0.011009	0.311927	-6.607056	18.661499	-3.646851
C:\Users\cware\Desktop\Steller18Nov\18NovTrials\M19.DSG	11-1-2013	15:20:59	409576.000000	8191.520000	-0.718750	0.714844	-0.867188	0.575229	-0.011927	0.314679	-7.110596	28.213501	-8.941650
C:\Users\cware\Desktop\Steller18Nov\18NovTrials\M19.DSG	11-1-2013	15:20:59	409577.000000	8191.540000	-0.492188	0.640625	-0.800781	0.573394	-0.012844	0.317431	-5.111694	27.816772	-7.766724
C:\Users\cware\Desktop\Steller18Nov\18NovTrials\M19.DSG	11-1-2013	15:20:59	409578.000000	8191.560000	-0.402344	0.562500	-0.804688	0.569725	-0.012844	0.322936	-12.054443	25.848389	-9.841919
C:\Users\cware\Desktop\Steller18Nov\18NovTrials\M19.DSG	11-1-2013	15:20:59	409579.000000	8191.580000	-0.359375	0.542969	-0.750000	0.568807	-0.015596	0.325688	-8.560181	22.827148	-10.848999
C:\Users\cware\Desktop\Steller18Nov\18NovTrials\M19.DSG	11-1-2013	15:20:59	409580.000000	8191.600000	-0.312500	0.519531	-0.738281	0.565138	-0.016514	0.329358	-10.803223	9.246826	-3.021240
C:\Users\cware\Desktop\Steller18Nov\18NovTrials\M19.DSG	11-1-2013	15:20:59	409581.000000	8191.620000	-0.210938	0.531250	-0.726563	0.564220	-0.016514	0.327523	-10.177612	-31.433105	0.839233
C:\Users\cware\Desktop\Steller18Nov\18NovTrials\M19.DSG	11-1-2013	15:20:59	409582.000000	8191.640000	-0.414063	0.652344	-0.757813	0.567890	-0.016514	0.323853	3.051758	-24.261475	10.025024
C:\Users\cware\Desktop\Steller18Nov\18NovTrials\M19.DSG	11-1-2013	15:20:59	409583.000000	8191.660000	-0.414063	0.628906	-0.707031	0.569725	-0.014679	0.322018	23.406982	-15.319824	-0.213623
C:\Users\cware\Desktop\Steller18Nov\18NovTrials\M19.DSG	11-1-2013	15:20:59	409584.000000	8191.680000	-0.363281	0.566406	-0.769531	0.571560	-0.010092	0.321101	15.167236	-21.499634	0.961304
C:\Users\cware\Desktop\Steller18Nov\18NovTrials\M19.DSG	11-1-2013	15:20:59	409585.000000	8191.700000	-0.453125	0.628906	-0.812500	0.572477	-0.008257	0.319266	2.014160	-4.165649	-1.541138
C:\Users\cware\Desktop\Steller18Nov\18NovTrials\M19.DSG	11-1-2013	15:20:59	409586.000000	8191.720000	-0.312500	0.484375	-0.707031	0.572477	-0.007339	0.317431	1.541138	-32.241821	-10.299683
C:\Users\cware\Desktop\Steller18Nov\18NovTrials\M19.DSG	11-1-2013	15:20:59	409587.000000	8191.740000	-0.687500	0.621094	-0.882813	0.573394	-0.008257	0.318349	-2.151489	8.087158	-3.982544
C:\Users\cware\Desktop\Steller18Nov\18NovTrials\M19.DSG	11-1-2013	15:20:59	409588.000000	8191.760000	-0.488281	0.597656	-0.773438	0.573394	-0.008257	0.318349	-9.277344	15.075684	-13.168335
C:\Users\cware\Desktop\Steller18Nov\18NovTrials\M19.DSG	11-1-2013	15:20:59	409589.000000	8191.780000	-0.640625	0.664063	-0.867188	0.570642	-0.008257	0.321101	-17.578125	35.232544	-20.843506
C:\Users\cware\Desktop\Steller18Nov\18NovTrials\M19.DSG	11-1-2013	15:20:59	409590.000000	8191.800000	-0.660156	0.660156	-0.859375	0.567890	-0.011927	0.324771	-24.017334	53.085327	-23.971558
C:\Users\cware\Desktop\Steller18Nov\18NovTrials\M19.DSG	11-1-2013	15:20:59	409591.000000	8191.820000	-0.539063	0.695313	-0.824219	0.558716	-0.017431	0.332110	-18.386841	46.569824	-19.790649
C:\Users\cware\Desktop\Steller18Nov\18NovTrials\M19.DSG	11-1-2013	15:20:59	409592.000000	8191.840000	-0.410156	0.777344	-0.753906	0.555963	-0.020183	0.335780	-3.295898	32.272339	-9.078979
C:\Users\cware\Desktop\Steller18Nov\18NovTrials\M19.DSG	11-1-2013	15:20:59	409593.000000	8191.860000	-0.300781	0.675781	-0.765625	0.550459	-0.021101	0.341284	3.936768	13.214111	-1.098633
C:\Users\cware\Desktop\Steller18Nov\18NovTrials\M19.DSG	11-1-2013	15:20:59	409594.000000	8191.880000	-0.187500	0.546875	-0.738281	0.550459	-0.018349	0.341284	14.114380	-19.302368	4.104614
C:\Users\cware\Desktop\Steller18Nov\18NovTrials\M19.DSG	11-1-2013	15:20:59	409595.000000	8191.900000	-0.242188	0.535156	-0.699219	0.552294	-0.014679	0.338532	19.653320	-24.627686	2.456665
C:\Users\cware\Desktop\Steller18Nov\18NovTrials\M19.DSG	11-1-2013	15:20:59	409596.000000	8191.920000	-0.308594	0.484375	-0.730469	0.555046	-0.012844	0.339450	21.255493	-29.312134	0.747681
C:\Users\cware\Desktop\Steller18Nov\18NovTrials\M19.DSG	11-1-2013	15:20:59	409597.000000	8191.940000	-0.335938	0.441406	-0.769531	0.557798	-0.009174	0.335780	-9.246826	3.845215	3.112793
C:\Users\cware\Desktop\Steller18Nov\18NovTrials\M19.DSG	11-1-2013	15:20:59	409598.000000	8191.960000	-0.816406	0.789063	-0.910156	0.554128	-0.010092	0.340367	-26.199341	65.307617	-4.684448
C:\Users\cware\Desktop\Steller18Nov\18NovTrials\M19.DSG	11-1-2013	15:20:59	409599.000000	8191.980000	-0.417969	0.312500	-0.863281	0.551376	-0.012844	0.343119	-28.701782	-42.739868	1.953125
C:\Users\cware\Desktop\Steller18Nov\18NovTrials\M19.DSG	11-1-2013	15:20:59	409600.000000	8192.000000	-0.070313	0.589844	-0.750000	0.555046	-0.012844	0.338532	-8.605957	-44.967651	7.522583
C:\Users\cware\Desktop\Steller18Nov\18NovTrials\M19.DSG	11-1-2013	15:20:59	409601.000000	8192.020000	-0.214844	0.613281	-0.804688	0.561468	-0.011927	0.331193	-6.851196	-53.863525	1.235962
C:\Users\cware\Desktop\Steller18Nov\18NovTrials\M19.DSG	11-1-2013	15:20:59	409602.000000	8192.040000	-0.402344	0.500000	-0.855469	0.566055	-0.012844	0.328440	-32.180786	7.644653	-3.524780
C:\Users\cware\Desktop\Steller18Nov\18NovTrials\M19.DSG	11-1-2013	15:20:59	409603.000000	8192.060000	-0.667969	0.546875	-0.949219	0.563303	-0.017431	0.327523	-32.653809	14.312744	-5.981445
C:\Users\cware\Desktop\Steller18Nov\18NovTrials\M19.DSG	11-1-2013	15:20:59	409604.000000	8192.080000	-0.445313	0.710938	-0.808594	0.564220	-0.016514	0.329358	-12.680054	3.417969	-7.125854
C:\Users\cware\Desktop\Steller18Nov\18NovTrials\M19.DSG	11-1-2013	15:20:59	409605.000000	8192.100000	-0.445313	0.632813	-0.808594	0.563303	-0.018349	0.330275	-5.813599	6.256104	-6.164551
C:\Users\cware\Desktop\Steller18Nov\18NovTrials\M19.DSG	11-1-2013	15:20:59	409606.000000	8192.120000	-0.410156	0.609375	-0.789063	0.561468	-0.019266	0.330275	-11.245728	0.869751	-6.698608
C:\Users\cware\Desktop\Steller18Nov\18NovTrials\M19.DSG	11-1-2013	15:20:59	409607.000000	8192.140000	-0.429688	0.617188	-0.773438	0.561468	-0.019266	0.330275	-11.184692	2.746582	-6.484985
C:\Users\cware\Desktop\Steller18Nov\18NovTrials\M19.DSG	11-1-2013	15:20:59	409608.000000	8192.160000	-0.425781	0.609375	-0.753906	0.561468	-0.021101	0.330275	5.203247	0.213623	8.544922
C:\Users\cware\Desktop\Steller18Nov\18NovTrials\M19.DSG	11-1-2013	15:20:59	409609.000000	8192.180000	-0.074219	0.644531	-0.566406	0.563303	-0.018349	0.330275	32.165527	-95.825195	12.237549
C:\Users\cware\Desktop\Steller18Nov\18NovTrials\M19.DSG	11-1-2013	15:20:59	409610.000000	8192.200000	-0.480469	0.601563	-0.761719	0.572477	-0.009174	0.322018	46.798706	-24.948120	1.449585
C:\Users\cware\Desktop\Steller18Nov\18NovTrials\M19.DSG	11-1-2013	15:20:59	409611.000000	8192.220000	-0.300781	0.457031	-0.687500	0.577064	-0.005505	0.317431	14.862061	-128.067017	-2.639771
C:\Users\cware\Desktop\Steller18Nov\18NovTrials\M19.DSG	11-1-2013	15:20:59	409612.000000	8192.240000	-0.707031	0.628906	-0.921875	0.591743	-0.002752	0.298165	-3.784180	-60.760498	-3.158569
C:\Users\cware\Desktop\Steller18Nov\18NovTrials\M19.DSG	11-1-2013	15:20:59	409613.000000	8192.260000	-0.484375	0.699219	-0.781250	0.595413	-0.000917	0.292661	-6.744385	-57.861328	-6.195068
C:\Users\cware\Desktop\Steller18Nov\18NovTrials\M19.DSG	11-1-2013	15:20:59	409614.000000	8192.280000	-0.832031	0.648438	-1.000000	0.595413	-0.000917	0.298165	0.061035	98.541260	2.532959
C:\Users\cware\Desktop\Steller18Nov\18NovTrials\M19.DSG	11-1-2013	15:20:59	409615.000000	8192.300000	-0.574219	0.707031	-0.765625	0.591743	0.001835	0.309174	12.222290	62.408447	-3.585815
C:\Users\cware\Desktop\Steller18Nov\18NovTrials\M19.DSG	11-1-2013	15:20:59	409616.000000	8192.320000	-0.628906	0.714844	-0.777344	0.583486	0.001835	0.322936	13.656616	100.585938	1.617432
C:\Users\cware\Desktop\Steller18Nov\18NovTrials\M19.DSG	11-1-2013	15:20:59	409617.000000	8192.340000	-0.609375	0.578125	-0.906250	0.577064	0.002752	0.336697	20.370483	141.815186	18.875122
C:\Users\cware\Desktop\Steller18Nov\18NovTrials\M19.DSG	11-1-2013	15:20:59	409618.000000	8192.360000	-0.394531	0.695313	-0.792969	0.561468	0.006422	0.359633	16.265869	132.034302	4.364014
C:\Users\cware\Desktop\Steller18Nov\18NovTrials\M19.DSG	11-1-2013	15:20:59	409619.000000	8192.380000	-0.316406	0.667969	-0.835938	0.554128	0.007339	0.374312	21.911621	112.640381	5.325317
C:\Users\cware\Desktop\Steller18Nov\18NovTrials\M19.DSG	11-1-2013	15:20:59	409620.000000	8192.400000	-0.199219	0.585938	-0.761719	0.538532	0.011009	0.395413	20.965576	75.500488	-3.265381
C:\Users\cware\Desktop\Steller18Nov\18NovTrials\M19.DSG	11-1-2013	15:20:59	409621.000000	8192.420000	-0.156250	0.453125	-0.742188	0.534862	0.012844	0.400917	19.729614	-14.343262	-14.511108
C:\Users\cware\Desktop\Steller18Nov\18NovTrials\M19.DSG	11-1-2013	15:20:59	409622.000000	8192.440000	-0.105469	0.417969	-0.734375	0.539450	0.013761	0.396330	18.035889	-52.642822	-18.020630
C:\Users\cware\Desktop\Steller18Nov\18NovTrials\M19.DSG	11-1-2013	15:20:59	409623.000000	8192.460000	-0.328125	0.398438	-0.824219	0.543119	0.014679	0.393578	5.340576	-55.328369	-19.653320
C:\Users\cware\Desktop\Steller18Nov\18NovTrials\M19.DSG	11-1-2013	15:20:59	409624.000000	8192.480000	-0.425781	0.406250	-0.886719	0.549541	0.013761	0.383486	-2.166748	-63.446045	-20.553589
C:\Users\cware\Desktop\Steller18Nov\18NovTrials\M19.DSG	11-1-2013	15:20:59	409625.000000	8192.500000	-0.367188	0.480469	-0.906250	0.553211	0.011009	0.377064	-1.815796	-95.687866	-31.311035
C:\Users\cware\Desktop\Steller18Nov\18NovTrials\M19.DSG	11-1-2013	15:20:59	409626.000000	8192.520000	-0.343750	0.558594	-0.898438	0.561468	0.006422	0.358716	0.167847	-119.735718	-32.089233
C:\Users\cware\Desktop\Steller18Nov\18NovTrials\M19.DSG	11-1-2013	15:20:59	409627.000000	8192.540000	-0.328125	0.585938	-0.890625	0.576147	0.006422	0.347706	-0.534058	-123.535156	-27.069092
C:\Users\cware\Desktop\Steller18Nov\18NovTrials\M19.DSG	11-1-2013	15:20:59	409628.000000	8192.560000	-0.390625	0.566406	-0.882813	0.583486	0.004587	0.336697	-3.616333	-119.903564	-17.990112
C:\Users\cware\Desktop\Steller18Nov\18NovTrials\M19.DSG	11-1-2013	15:20:59	409629.000000	8192.580000	-0.363281	0.554688	-0.839844	0.596330	0.003670	0.311927	-5.737305	-135.467529	-10.513306
C:\Users\cware\Desktop\Steller18Nov\18NovTrials\M19.DSG	11-1-2013	15:20:59	409630.000000	8192.600000	-0.347656	0.546875	-0.750000	0.603670	0.002752	0.299083	-13.183594	-155.456543	5.432129
C:\Users\cware\Desktop\Steller18Nov\18NovTrials\M19.DSG	11-1-2013	15:20:59	409631.000000	8192.620000	-0.488281	0.531250	-0.699219	0.617431	0.004587	0.268807	-24.948120	-139.282227	3.295898
C:\Users\cware\Desktop\Steller18Nov\18NovTrials\M19.DSG	11-1-2013	15:20:59	409632.000000	8192.640000	-0.937500	0.421875	-0.894531	0.622018	0.005505	0.254128	-41.641235	-33.508301	-8.560181
C:\Users\cware\Desktop\Steller18Nov\18NovTrials\M19.DSG	11-1-2013	15:20:59	409633.000000	8192.660000	-0.957031	0.371094	-0.933594	0.620183	0.002752	0.250459	-54.794312	76.431274	-6.698608
C:\Users\cware\Desktop\Steller18Nov\18NovTrials\M19.DSG	11-1-2013	15:20:59	409634.000000	8192.680000	-1.101563	0.406250	-0.968750	0.613761	-0.000917	0.259633	-77.621460	252.120972	-9.613037
C:\Users\cware\Desktop\Steller18Nov\18NovTrials\M19.DSG	11-1-2013	15:20:59	409635.000000	8192.700000	-1.000000	0.542969	-0.769531	0.580734	-0.011009	0.317431	-60.363770	420.227051	-4.821777
C:\Users\cware\Desktop\Steller18Nov\18NovTrials\M19.DSG	11-1-2013	15:20:59	409636.000000	8192.720000	0.527344	0.628906	-0.308594	0.562385	-0.013761	0.343119	-40.328979	17.562866	-6.011963
C:\Users\cware\Desktop\Steller18Nov\18NovTrials\M19.DSG	11-1-2013	15:20:59	409637.000000	8192.740000	0.027344	0.750000	-0.707031	0.559633	-0.019266	0.341284	-23.651123	-26.046753	12.191772
C:\Users\cware\Desktop\Steller18Nov\18NovTrials\M19.DSG	11-1-2013	15:20:59	409638.000000	8192.760000	-0.343750	0.691406	-0.777344	0.563303	-0.019266	0.334862	-5.416870	-38.085938	0.656128
C:\Users\cware\Desktop\Steller18Nov\18NovTrials\M19.DSG	11-1-2013	15:20:59	409639.000000	8192.780000	-0.667969	0.597656	-0.898438	0.562385	-0.020183	0.332110	-9.597778	30.685425	-14.923096
C:\Users\cware\Desktop\Steller18Nov\18NovTrials\M19.DSG	11-1-2013	15:20:59	409640.000000	8192.800000	-0.476563	0.558594	-0.792969	0.560550	-0.021101	0.335780	-13.488770	21.804810	-8.895874
C:\Users\cware\Desktop\Steller18Nov\18NovTrials\M19.DSG	11-1-2013	15:20:59	409641.000000	8192.820000	-0.332031	0.585938	-0.738281	0.557798	-0.022018	0.336697	-14.114380	-6.958008	-2.883911
C:\Users\cware\Desktop\Steller18Nov\18NovTrials\M19.DSG	11-1-2013	15:20:59	409642.000000	8192.840000	-0.410156	0.601563	-0.785156	0.559633	-0.023853	0.335780	-13.610840	-0.625610	-3.295898
C:\Users\cware\Desktop\Steller18Nov\18NovTrials\M19.DSG	11-1-2013	15:20:59	409643.000000	8192.860000	-0.398438	0.625000	-0.781250	0.559633	-0.022936	0.333945	-9.948730	-1.586914	-2.212524
C:\Users\cware\Desktop\Steller18Nov\18NovTrials\M19.DSG	11-1-2013	15:20:59	409644.000000	8192.880000	-0.355469	0.667969	-0.753906	0.560550	-0.022936	0.333028	-6.118774	-9.902954	-0.823975
C:\Users\cware\Desktop\Steller18Nov\18NovTrials\M19.DSG	11-1-2013	15:20:59	409645.000000	8192.900000	-0.378906	0.671875	-0.765625	0.561468	-0.022018	0.333945	-4.455566	-12.359619	-1.174927
C:\Users\cware\Desktop\Steller18Nov\18NovTrials\M19.DSG	11-1-2013	15:20:59	409646.000000	8192.920000	-0.421875	0.625000	-0.804688	0.564220	-0.021101	0.333028	-8.026123	-3.570557	-0.381470
C:\Users\cware\Desktop\Steller18Nov\18NovTrials\M19.DSG	11-1-2013	15:20:59	409647.000000	8192.940000	-0.410156	0.570313	-0.816406	0.564220	-0.022018	0.333028	-10.375977	3.875732	1.800537
C:\Users\cware\Desktop\Steller18Nov\18NovTrials\M19.DSG	11-1-2013	15:20:59	409648.000000	8192.960000	-0.351563	0.703125	-0.695313	0.565138	-0.022018	0.332110	-7.858276	-12.466431	-2.716064
C:\Users\cware\Desktop\Steller18Nov\18NovTrials\M19.DSG	11-1-2013	15:20:59	409649.000000	8192.980000	-0.468750	0.628906	-0.820313	0.566055	-0.022018	0.332110	-7.324219	-1.129150	-4.608154
C:\Users\cware\Desktop\Steller18Nov\18NovTrials\M19.DSG	11-1-2013	15:20:59	409650.000000	8193.000000	-0.453125	0.617188	-0.792969	0.565138	-0.021101	0.333028	-6.851196	4.760742	-4.806519
C:\Users\cware\Desktop\Steller18Nov\18NovTrials\M19.DSG	11-1-2013	15:20:59	409651.000000	8193.020000	-0.410156	0.628906	-0.785156	0.564220	-0.022018	0.333028	-4.486084	1.220703	-4.226685
C:\Users\cware\Desktop\Steller18Nov\18NovTrials\M19.DSG	11-1-2013	15:20:59	409652.000000	8193.040000	-0.414063	0.628906	-0.792969	0.563303	-0.022018	0.333945	-1.876831	0.656128	-4.028320
C:\Users\cware\Desktop\Steller18Nov\18NovTrials\M19.DSG	11-1-2013	15:20:59	409653.000000	8193.060000	-0.402344	0.636719	-0.765625	0.563303	-0.022018	0.332110	-5.142212	10.848999	-3.448486
C:\Users\cware\Desktop\Steller18Nov\18NovTrials\M19.DSG	11-1-2013	15:20:59	409654.000000	8193.080000	-0.500000	0.566406	-0.871094	0.561468	-0.022018	0.334862	-5.508423	8.270264	-8.346558
C:\Users\cware\Desktop\Steller18Nov\18NovTrials\M19.DSG	11-1-2013	15:20:59	409655.000000	8193.100000	-0.320313	0.527344	-0.746094	0.561468	-0.022936	0.333945	-8.392334	-10.940552	-1.907349
C:\Users\cware\Desktop\Steller18Nov\18NovTrials\M19.DSG	11-1-2013	15:20:59	409656.000000	8193.120000	-0.410156	0.527344	-0.750000	0.564220	-0.022018	0.333028	-11.993408	-15.869141	7.598877
C:\Users\cware\Desktop\Steller18Nov\18NovTrials\M19.DSG	11-1-2013	15:20:59	409657.000000	8193.140000	-0.593750	0.710938	-0.878906	0.565138	-0.021101	0.331193	-2.395630	-11.749268	5.355835
C:\Users\cware\Desktop\Steller18Nov\18NovTrials\M19.DSG	11-1-2013	15:20:59	409658.000000	8193.160000	-0.570313	0.871094	-0.917969	0.565138	-0.020183	0.330275	1.632690	-1.968384	-0.503540
C:\Users\cware\Desktop\Steller18Nov\18NovTrials\M19.DSG	11-1-2013	15:20:59	409659.000000	8193.180000	-0.578125	0.718750	-0.855469	0.567890	-0.019266	0.331193	-5.416870	7.156372	-9.811401
C:\Users\cware\Desktop\Steller18Nov\18NovTrials\M19.DSG	11-1-2013	15:20:59	409660.000000	8193.200000	-0.402344	0.429688	-0.730469	0.563303	-0.020183	0.333945	-19.149780	40.420532	-6.286621
C:\Users\cware\Desktop\Steller18Nov\18NovTrials\M19.DSG	11-1-2013	15:20:59	409661.000000	8193.220000	-0.246094	0.507813	-0.761719	0.562385	-0.023853	0.333945	-25.451660	6.805420	-16.296387
C:\Users\cware\Desktop\Steller18Nov\18NovTrials\M19.DSG	11-1-2013	15:20:59	409662.000000	8193.240000	-0.296875	0.601563	-0.757813	0.560550	-0.028440	0.332110	-31.341553	-0.930786	-27.145386
C:\Users\cware\Desktop\Steller18Nov\18NovTrials\M19.DSG	11-1-2013	15:20:59	409663.000000	8193.260000	-0.519531	0.781250	-0.789063	0.561468	-0.032110	0.333028	-33.981323	-3.540039	-27.923584
C:\Users\cware\Desktop\Steller18Nov\18NovTrials\M19.DSG	11-1-2013	15:20:59	409664.000000	8193.280000	-0.746094	0.812500	-0.847656	0.558716	-0.040367	0.332110	-39.688110	16.677856	-18.936157
C:\Users\cware\Desktop\Steller18Nov\18NovTrials\M19.DSG	11-1-2013	15:20:59	409665.000000	8193.300000	-0.628906	0.785156	-0.910156	0.555963	-0.043119	0.331193	-31.143188	15.640259	-21.667480
C:\Users\cware\Desktop\Steller18Nov\18NovTrials\M19.DSG	11-1-2013	15:20:59	409666.000000	8193.320000	-0.515625	0.710938	-0.804688	0.555046	-0.046789	0.332110	-16.021729	15.945435	-26.596069
C:\Users\cware\Desktop\Steller18Nov\18NovTrials\M19.DSG	11-1-2013	15:20:59	409667.000000	8193.340000	-0.425781	0.574219	-0.765625	0.550459	-0.052294	0.333028	-24.200439	8.392334	-34.774780
C:\Users\cware\Desktop\Steller18Nov\18NovTrials\M19.DSG	11-1-2013	15:20:59	409668.000000	8193.360000	-0.445313	0.488281	-0.796875	0.549541	-0.055046	0.333945	-35.690308	5.371094	-41.198730
C:\Users\cware\Desktop\Steller18Nov\18NovTrials\M19.DSG	11-1-2013	15:20:59	409669.000000	8193.380000	-0.511719	0.492188	-0.843750	0.546789	-0.066055	0.332110	-44.677734	18.005371	-44.860840
C:\Users\cware\Desktop\Steller18Nov\18NovTrials\M19.DSG	11-1-2013	15:20:59	409670.000000	8193.400000	-0.558594	0.585938	-0.890625	0.542202	-0.072477	0.331193	-49.652100	29.815674	-54.016113
C:\Users\cware\Desktop\Steller18Nov\18NovTrials\M19.DSG	11-1-2013	15:20:59	409671.000000	8193.420000	-0.562500	0.718750	-0.875000	0.534862	-0.086239	0.335780	-53.070068	28.717041	-65.246582
C:\Users\cware\Desktop\Steller18Nov\18NovTrials\M19.DSG	11-1-2013	15:20:59	409672.000000	8193.440000	-0.644531	0.851563	-0.824219	0.531193	-0.093578	0.334862	-47.073364	27.908325	-82.351685
C:\Users\cware\Desktop\Steller18Nov\18NovTrials\M19.DSG	11-1-2013	15:20:59	409673.000000	8193.460000	-0.734375	0.894531	-0.812500	0.520183	-0.111927	0.334862	-39.337158	53.710938	-91.567993
C:\Users\cware\Desktop\Steller18Nov\18NovTrials\M19.DSG	11-1-2013	15:20:59	409674.000000	8193.480000	-0.718750	0.855469	-0.804688	0.511927	-0.119266	0.340367	-22.888184	104.339600	-96.893311
C:\Users\cware\Desktop\Steller18Nov\18NovTrials\M19.DSG	11-1-2013	15:20:59	409675.000000	8193.500000	-0.488281	0.863281	-0.738281	0.488991	-0.133945	0.354128	-12.664795	122.344971	-97.946167
C:\Users\cware\Desktop\Steller18Nov\18NovTrials\M19.DSG	11-1-2013	15:20:59	409676.000000	8193.520000	-0.218750	0.855469	-0.761719	0.475229	-0.139450	0.362385	-11.535645	115.158081	-86.959839
C:\Users\cware\Desktop\Steller18Nov\18NovTrials\M19.DSG	11-1-2013	15:20:59	409677.000000	8193.540000	0.027344	0.781250	-0.843750	0.449541	-0.150459	0.375229	-16.677856	104.415894	-78.887939
C:\Users\cware\Desktop\Steller18Nov\18NovTrials\M19.DSG	11-1-2013	15:20:59	409678.000000	8193.560000	0.183594	0.804688	-0.843750	0.440367	-0.155046	0.378899	-23.071289	75.057983	-69.137573
C:\Users\cware\Desktop\Steller18Nov\18NovTrials\M19.DSG	11-1-2013	15:20:59	409679.000000	8193.580000	0.144531	0.902344	-0.781250	0.429358	-0.166055	0.382569	-28.839111	56.213379	-61.599731
C:\Users\cware\Desktop\Steller18Nov\18NovTrials\M19.DSG	11-1-2013	15:20:59	409680.000000	8193.600000	0.085938	0.949219	-0.875000	0.414679	-0.171560	0.385321	-37.490845	46.081543	-56.991577
C:\Users\cware\Desktop\Steller18Nov\18NovTrials\M19.DSG	11-1-2013	15:20:59	409681.000000	8193.620000	0.000000	0.898438	-0.929688	0.408257	-0.176147	0.385321	-49.560547	53.848267	-53.237915
C:\Users\cware\Desktop\Steller18Nov\18NovTrials\M19.DSG	11-1-2013	15:20:59	409682.000000	8193.640000	-0.031250	0.839844	-0.847656	0.394495	-0.188073	0.384404	-69.366455	32.180786	-58.120728
C:\Users\cware\Desktop\Steller18Nov\18NovTrials\M19.DSG	11-1-2013	15:20:59	409683.000000	8193.660000	-0.125000	0.832031	-0.710938	0.388991	-0.196330	0.381651	-75.088501	33.309937	-67.321777
C:\Users\cware\Desktop\Steller18Nov\18NovTrials\M19.DSG	11-1-2013	15:20:59	409684.000000	8193.680000	-0.250000	0.843750	-0.640625	0.375229	-0.211927	0.375229	-64.834595	60.623169	-77.163696
C:\Users\cware\Desktop\Steller18Nov\18NovTrials\M19.DSG	11-1-2013	15:20:59	409685.000000	8193.700000	-0.265625	0.832031	-0.554688	0.366055	-0.219266	0.372477	-54.870605	83.908081	-71.990967
C:\Users\cware\Desktop\Steller18Nov\18NovTrials\M19.DSG	11-1-2013	15:20:59	409686.000000	8193.720000	-0.191406	0.816406	-0.503906	0.343119	-0.230275	0.372477	-46.203613	98.327637	-56.365967
C:\Users\cware\Desktop\Steller18Nov\18NovTrials\M19.DSG	11-1-2013	15:20:59	409687.000000	8193.740000	0.003906	0.863281	-0.503906	0.333945	-0.235780	0.371560	-39.520264	90.225220	-47.348022
C:\Users\cware\Desktop\Steller18Nov\18NovTrials\M19.DSG	11-1-2013	15:20:59	409688.000000	8193.760000	0.410156	1.113281	-0.355469	0.313761	-0.244037	0.373394	-22.415161	66.162109	-47.164917
C:\Users\cware\Desktop\Steller18Nov\18NovTrials\M19.DSG	11-1-2013	15:20:59	409689.000000	8193.780000	0.410156	1.113281	-0.355469	0.306422	-0.245872	0.373394	-7.019043	53.863525	-47.302246
C:\Users\cware\Desktop\Steller18Nov\18NovTrials\M19.DSG	11-1-2013	15:20:59	409690.000000	8193.800000	0.281250	1.281250	-0.347656	0.289908	-0.247706	0.377982	12.893677	48.446655	-48.477173
C:\Users\cware\Desktop\Steller18Nov\18NovTrials\M19.DSG	11-1-2013	15:20:59	409691.000000	8193.820000	0.234375	1.140625	-0.437500	0.281651	-0.247706	0.380734	27.587891	67.291260	-49.835205
C:\Users\cware\Desktop\Steller18Nov\18NovTrials\M19.DSG	11-1-2013	15:20:59	409692.000000	8193.840000	0.234375	0.914063	-0.453125	0.263303	-0.243119	0.388991	40.451050	70.205688	-55.343628
C:\Users\cware\Desktop\Steller18Nov\18NovTrials\M19.DSG	11-1-2013	15:20:59	409693.000000	8193.860000	0.289063	0.687500	-0.460938	0.254128	-0.240367	0.395413	41.076660	60.317993	-55.694580
C:\Users\cware\Desktop\Steller18Nov\18NovTrials\M19.DSG	11-1-2013	15:20:59	409694.000000	8193.880000	0.359375	0.570313	-0.601563	0.236697	-0.235780	0.403670	22.247314	44.555664	-54.504395
C:\Users\cware\Desktop\Steller18Nov\18NovTrials\M19.DSG	11-1-2013	15:20:59	409695.000000	8193.900000	0.437500	0.542969	-0.722656	0.228440	-0.234862	0.400917	5.004883	28.091431	-59.356689
C:\Users\cware\Desktop\Steller18Nov\18NovTrials\M19.DSG	11-1-2013	15:20:59	409696.000000	8193.920000	0.347656	0.519531	-0.726563	0.214679	-0.233945	0.410092	5.294800	48.034668	-58.761597
C:\Users\cware\Desktop\Steller18Nov\18NovTrials\M19.DSG	11-1-2013	15:20:59	409697.000000	8193.940000	0.355469	0.570313	-0.605469	0.203670	-0.232110	0.412844	17.044067	77.423096	-57.006836
C:\Users\cware\Desktop\Steller18Nov\18NovTrials\M19.DSG	11-1-2013	15:20:59	409698.000000	8193.960000	0.500000	0.632813	-0.484375	0.181651	-0.228440	0.418349	27.557373	87.127686	-53.421021
C:\Users\cware\Desktop\Steller18Nov\18NovTrials\M19.DSG	11-1-2013	15:20:59	409699.000000	8193.980000	0.656250	0.656250	-0.417969	0.171560	-0.226606	0.420183	24.505615	65.002441	-49.285889
C:\Users\cware\Desktop\Steller18Nov\18NovTrials\M19.DSG	11-1-2013	15:20:59	409700.000000	8194.000000	0.722656	0.644531	-0.457031	0.154128	-0.222018	0.422936	19.653320	39.215088	-46.890259
C:\Users\cware\Desktop\Steller18Nov\18NovTrials\M19.DSG	11-1-2013	15:20:59	409701.000000	8194.020000	0.695313	0.636719	-0.503906	0.150459	-0.219266	0.425688	22.293091	31.127930	-44.219971
C:\Users\cware\Desktop\Steller18Nov\18NovTrials\M19.DSG	11-1-2013	15:20:59	409702.000000	8194.040000	0.656250	0.605469	-0.523438	0.142202	-0.212844	0.429358	27.832031	25.863647	-42.877197
C:\Users\cware\Desktop\Steller18Nov\18NovTrials\M19.DSG	11-1-2013	15:20:59	409703.000000	8194.060000	0.613281	0.582031	-0.527344	0.132110	-0.209174	0.431193	30.197144	28.213501	-42.083740
C:\Users\cware\Desktop\Steller18Nov\18NovTrials\M19.DSG	11-1-2013	15:20:59	409704.000000	8194.080000	0.621094	0.554688	-0.539063	0.128440	-0.206422	0.433028	28.167725	24.490356	-41.687012
C:\Users\cware\Desktop\Steller18Nov\18NovTrials\M19.DSG	11-1-2013	15:20:59	409705.000000	8194.100000	0.648438	0.515625	-0.585938	0.118349	-0.199083	0.437615	25.299072	18.630981	-39.382935
C:\Users\cware\Desktop\Steller18Nov\18NovTrials\M19.DSG	11-1-2013	15:20:59	409706.000000	8194.120000	0.648438	0.457031	-0.582031	0.113761	-0.195413	0.440367	18.127441	11.627197	-34.103394
C:\Users\cware\Desktop\Steller18Nov\18NovTrials\M19.DSG	11-1-2013	15:20:59	409707.000000	8194.140000	0.613281	0.453125	-0.574219	0.107339	-0.190826	0.443119	14.938354	12.832642	-29.464722
C:\Users\cware\Desktop\Steller18Nov\18NovTrials\M19.DSG	11-1-2013	15:20:59	409708.000000	8194.160000	0.542969	0.476563	-0.554688	0.104587	-0.188073	0.444037	12.100220	24.871826	-24.063110
C:\Users\cware\Desktop\Steller18Nov\18NovTrials\M19.DSG	11-1-2013	15:20:59	409709.000000	8194.180000	0.519531	0.523438	-0.527344	0.097248	-0.184404	0.446789	11.062622	33.767700	-23.056030
C:\Users\cware\Desktop\Steller18Nov\18NovTrials\M19.DSG	11-1-2013	15:20:59	409710.000000	8194.200000	0.601563	0.546875	-0.527344	0.090826	-0.182569	0.445872	13.031006	34.683228	-27.603149
C:\Users\cware\Desktop\Steller18Nov\18NovTrials\M19.DSG	11-1-2013	15:20:59	409711.000000	8194.220000	0.710938	0.527344	-0.500000	0.083486	-0.178899	0.447706	14.144897	23.834229	-28.274536
C:\Users\cware\Desktop\Steller18Nov\18NovTrials\M19.DSG	11-1-2013	15:20:59	409712.000000	8194.240000	0.789063	0.496094	-0.484375	0.078899	-0.174312	0.448624	12.252808	5.569458	-25.192261
C:\Users\cware\Desktop\Steller18Nov\18NovTrials\M19.DSG	11-1-2013	15:20:59	409713.000000	8194.260000	0.781250	0.488281	-0.464844	0.076147	-0.171560	0.450459	10.131836	-1.403809	-20.858765
C:\Users\cware\Desktop\Steller18Nov\18NovTrials\M19.DSG	11-1-2013	15:20:59	409714.000000	8194.280000	0.726563	0.492188	-0.492188	0.075229	-0.169725	0.452294	3.051758	-7.034302	-20.034790
C:\Users\cware\Desktop\Steller18Nov\18NovTrials\M19.DSG	11-1-2013	15:20:59	409715.000000	8194.300000	0.664063	0.480469	-0.550781	0.073394	-0.166972	0.455046	-6.500244	-1.846313	-22.857666
C:\Users\cware\Desktop\Steller18Nov\18NovTrials\M19.DSG	11-1-2013	15:20:59	409716.000000	8194.320000	0.722656	0.433594	-0.652344	0.071560	-0.166972	0.452294	-13.290405	-5.111694	-23.712158
C:\Users\cware\Desktop\Steller18Nov\18NovTrials\M19.DSG	11-1-2013	15:20:59	409717.000000	8194.340000	0.722656	0.433594	-0.652344	0.070642	-0.166972	0.452294	-14.938354	-15.426636	-21.209717
C:\Users\cware\Desktop\Steller18Nov\18NovTrials\M19.DSG	11-1-2013	15:20:59	409718.000000	8194.360000	0.757813	0.531250	-0.746094	0.071560	-0.168807	0.454128	-18.356323	-23.666382	-14.648438
C:\Users\cware\Desktop\Steller18Nov\18NovTrials\M19.DSG	11-1-2013	15:20:59	409719.000000	8194.380000	0.734375	0.535156	-0.812500	0.073394	-0.169725	0.454128	-21.118164	-20.126343	-12.420654
C:\Users\cware\Desktop\Steller18Nov\18NovTrials\M19.DSG	11-1-2013	15:20:59	409720.000000	8194.400000	0.738281	0.511719	-0.812500	0.074312	-0.171560	0.455046	-23.574829	-11.810303	-21.530151
C:\Users\cware\Desktop\Steller18Nov\18NovTrials\M19.DSG	11-1-2013	15:20:59	409721.000000	8194.420000	0.710938	0.445313	-0.792969	0.074312	-0.172477	0.454128	-28.045654	-3.463745	-28.198242
C:\Users\cware\Desktop\Steller18Nov\18NovTrials\M19.DSG	11-1-2013	15:20:59	409722.000000	8194.440000	0.730469	0.378906	-0.765625	0.071560	-0.175229	0.450459	-48.843384	-6.881714	-21.011353
C:\Users\cware\Desktop\Steller18Nov\18NovTrials\M19.DSG	11-1-2013	15:20:59	409723.000000	8194.460000	0.785156	0.324219	-0.726563	0.072477	-0.179817	0.448624	-68.008423	-16.769409	-10.681152
C:\Users\cware\Desktop\Steller18Nov\18NovTrials\M19.DSG	11-1-2013	15:20:59	409724.000000	8194.480000	0.718750	0.328125	-0.542969	0.073394	-0.190826	0.440367	-80.856323	2.883911	-3.402710
C:\Users\cware\Desktop\Steller18Nov\18NovTrials\M19.DSG	11-1-2013	15:20:59	409725.000000	8194.500000	0.683594	0.445313	-0.261719	0.071560	-0.198165	0.434862	-83.160400	27.587891	-10.543823
C:\Users\cware\Desktop\Steller18Nov\18NovTrials\M19.DSG	11-1-2013	15:20:59	409726.000000	8194.520000	0.718750	0.656250	0.035156	0.064220	-0.211927	0.421101	-83.648682	31.921387	-26.168823
C:\Users\cware\Desktop\Steller18Nov\18NovTrials\M19.DSG	11-1-2013	15:20:59	409727.000000	8194.540000	0.753906	0.855469	0.210938	0.060550	-0.216514	0.413761	-85.845947	23.269653	-37.185669
C:\Users\cware\Desktop\Steller18Nov\18NovTrials\M19.DSG	11-1-2013	15:20:59	409728.000000	8194.560000	0.746094	0.914063	0.187500	0.050459	-0.228440	0.398165	-88.226318	41.992188	-34.820557
C:\Users\cware\Desktop\Steller18Nov\18NovTrials\M19.DSG	11-1-2013	15:20:59	409729.000000	8194.580000	0.921875	0.863281	-0.015625	0.044954	-0.233945	0.388991	-73.760986	51.834106	-24.932861
C:\Users\cware\Desktop\Steller18Nov\18NovTrials\M19.DSG	11-1-2013	15:20:59	409730.000000	8194.600000	1.203125	0.847656	-0.109375	0.035780	-0.241284	0.376147	-41.168213	5.249023	-1.937866
C:\Users\cware\Desktop\Steller18Nov\18NovTrials\M19.DSG	11-1-2013	15:20:59	409731.000000	8194.620000	1.402344	0.863281	-0.101563	0.036697	-0.244037	0.373394	-14.526367	-61.981201	0.366211
C:\Users\cware\Desktop\Steller18Nov\18NovTrials\M19.DSG	11-1-2013	15:20:59	409732.000000	8194.640000	1.156250	0.898438	-0.175781	0.048624	-0.244954	0.379817	-5.050659	-102.050781	-21.301270
C:\Users\cware\Desktop\Steller18Nov\18NovTrials\M19.DSG	11-1-2013	15:20:59	409733.000000	8194.660000	0.738281	0.804688	-0.320313	0.055046	-0.244037	0.384404	-12.496948	-102.539063	-45.684814
C:\Users\cware\Desktop\Steller18Nov\18NovTrials\M19.DSG	11-1-2013	15:20:59	409734.000000	8194.680000	0.417969	0.769531	-0.367188	0.061468	-0.240367	0.389908	-11.703491	-74.386597	-60.775757
C:\Users\cware\Desktop\Steller18Nov\18NovTrials\M19.DSG	11-1-2013	15:20:59	409735.000000	8194.700000	0.296875	0.890625	-0.250000	0.061468	-0.238532	0.392661	-1.296997	-43.167114	-57.830811
C:\Users\cware\Desktop\Steller18Nov\18NovTrials\M19.DSG	11-1-2013	15:20:59	409736.000000	8194.720000	0.316406	1.015625	-0.214844	0.057798	-0.232110	0.397248	18.981934	-8.697510	-48.645020
C:\Users\cware\Desktop\Steller18Nov\18NovTrials\M19.DSG	11-1-2013	15:20:59	409737.000000	8194.740000	0.484375	1.027344	-0.316406	0.055046	-0.226606	0.400917	30.700684	-1.586914	-42.129517
C:\Users\cware\Desktop\Steller18Nov\18NovTrials\M19.DSG	11-1-2013	15:20:59	409738.000000	8194.760000	0.738281	0.906250	-0.472656	0.051376	-0.217431	0.409174	37.124634	-15.960693	-39.321899
C:\Users\cware\Desktop\Steller18Nov\18NovTrials\M19.DSG	11-1-2013	15:20:59	409739.000000	8194.780000	0.851563	0.753906	-0.539063	0.048624	-0.211927	0.405505	30.563354	-16.860962	-41.702271
C:\Users\cware\Desktop\Steller18Nov\18NovTrials\M19.DSG	11-1-2013	15:20:59	409740.000000	8194.800000	0.855469	0.671875	-0.519531	0.047706	-0.207339	0.416514	23.239136	-0.366211	-45.379639
C:\Users\cware\Desktop\Steller18Nov\18NovTrials\M19.DSG	11-1-2013	15:20:59	409741.000000	8194.820000	0.796875	0.617188	-0.410156	0.039450	-0.200917	0.420183	15.335083	17.013550	-49.697876
C:\Users\cware\Desktop\Steller18Nov\18NovTrials\M19.DSG	11-1-2013	15:20:59	409742.000000	8194.840000	0.820313	0.613281	-0.324219	0.034862	-0.197248	0.420183	1.251221	24.597168	-55.267334
C:\Users\cware\Desktop\Steller18Nov\18NovTrials\M19.DSG	11-1-2013	15:20:59	409743.000000	8194.860000	0.878906	0.609375	-0.312500	0.022936	-0.192661	0.417431	-13.717651	14.633179	-55.969238
C:\Users\cware\Desktop\Steller18Nov\18NovTrials\M19.DSG	11-1-2013	15:20:59	409744.000000	8194.880000	0.984375	0.582031	-0.281250	0.017431	-0.190826	0.417431	-29.251099	-13.290405	-55.664063
C:\Users\cware\Desktop\Steller18Nov\18NovTrials\M19.DSG	11-1-2013	15:20:59	409745.000000	8194.900000	0.984375	0.582031	-0.281250	0.011009	-0.190826	0.414679	-28.701782	-28.213501	-59.188843
C:\Users\cware\Desktop\Steller18Nov\18NovTrials\M19.DSG	11-1-2013	15:20:59	409746.000000	8194.920000	0.937500	0.515625	-0.574219	0.009174	-0.188991	0.415596	-4.699707	-18.325806	-63.400269
C:\Users\cware\Desktop\Steller18Nov\18NovTrials\M19.DSG	11-1-2013	15:20:59	409747.000000	8194.940000	0.910156	0.296875	-0.625000	0.003670	-0.183486	0.419266	-2.883911	-34.454346	-59.295654
C:\Users\cware\Desktop\Steller18Nov\18NovTrials\M19.DSG	11-1-2013	15:20:59	409748.000000	8194.960000	0.910156	0.058594	-0.812500	0.003670	-0.179817	0.421101	-7.293701	-83.450317	-51.589966
C:\Users\cware\Desktop\Steller18Nov\18NovTrials\M19.DSG	11-1-2013	15:20:59	409749.000000	8194.980000	0.718750	-0.136719	-1.097656	0.012844	-0.175229	0.431193	8.819580	-76.248169	-40.710449
C:\Users\cware\Desktop\Steller18Nov\18NovTrials\M19.DSG	11-1-2013	15:20:59	409750.000000	8195.000000	0.765625	-0.082031	-0.839844	0.015596	-0.173394	0.435780	5.050659	-58.029175	-21.347046
C:\Users\cware\Desktop\Steller18Nov\18NovTrials\M19.DSG	11-1-2013	15:20:59	409751.000000	8195.020000	0.976563	-0.007813	-0.847656	0.023853	-0.169725	0.443119	10.131836	-50.430298	1.022339
C:\Users\cware\Desktop\Steller18Nov\18NovTrials\M19.DSG	11-1-2013	15:20:59	409752.000000	8195.040000	1.125000	0.101563	-0.917969	0.030275	-0.168807	0.448624	24.230957	-83.709717	21.743774
C:\Users\cware\Desktop\Steller18Nov\18NovTrials\M19.DSG	11-1-2013	15:20:59	409753.000000	8195.060000	0.929688	0.171875	-0.851563	0.039450	-0.165138	0.459633	18.722534	-90.057373	27.328491
C:\Users\cware\Desktop\Steller18Nov\18NovTrials\M19.DSG	11-1-2013	15:20:59	409754.000000	8195.080000	0.625000	0.187500	-0.765625	0.058716	-0.166055	0.463303	-4.333496	-67.794800	19.943237
C:\Users\cware\Desktop\Steller18Nov\18NovTrials\M19.DSG	11-1-2013	15:20:59	409755.000000	8195.100000	0.472656	0.148438	-0.765625	0.066055	-0.166055	0.466055	-8.819580	-28.076172	15.060425
C:\Users\cware\Desktop\Steller18Nov\18NovTrials\M19.DSG	11-1-2013	15:20:59	409756.000000	8195.120000	0.695313	0.144531	-0.710938	0.072477	-0.168807	0.468807	-13.305664	-25.421143	7.644653
C:\Users\cware\Desktop\Steller18Nov\18NovTrials\M19.DSG	11-1-2013	15:20:59	409757.000000	8195.140000	0.847656	0.109375	-0.664063	0.076147	-0.168807	0.467890	-19.515991	-36.285400	11.199951
C:\Users\cware\Desktop\Steller18Nov\18NovTrials\M19.DSG	11-1-2013	15:20:59	409758.000000	8195.160000	0.882813	0.105469	-0.578125	0.083486	-0.174312	0.467890	-29.830933	-47.561646	16.845703
C:\Users\cware\Desktop\Steller18Nov\18NovTrials\M19.DSG	11-1-2013	15:20:59	409759.000000	8195.180000	0.781250	0.105469	-0.507813	0.088991	-0.177064	0.468807	-38.085938	-45.318604	22.293091
C:\Users\cware\Desktop\Steller18Nov\18NovTrials\M19.DSG	11-1-2013	15:20:59	409760.000000	8195.200000	0.699219	0.152344	-0.656250	0.100917	-0.185321	0.466972	-32.608032	-45.074463	27.542114
C:\Users\cware\Desktop\Steller18Nov\18NovTrials\M19.DSG	11-1-2013	15:20:59	409761.000000	8195.220000	0.625000	0.226563	-0.910156	0.106422	-0.188073	0.466055	-28.656006	-49.285889	35.110474
C:\Users\cware\Desktop\Steller18Nov\18NovTrials\M19.DSG	11-1-2013	15:20:59	409762.000000	8195.240000	0.593750	0.414063	-1.058594	0.121101	-0.194495	0.463303	-42.282104	-53.482056	42.755127
C:\Users\cware\Desktop\Steller18Nov\18NovTrials\M19.DSG	11-1-2013	15:20:59	409763.000000	8195.260000	0.550781	0.644531	-1.042969	0.130275	-0.199083	0.462385	-52.597046	-45.242310	41.442871
C:\Users\cware\Desktop\Steller18Nov\18NovTrials\M19.DSG	11-1-2013	15:20:59	409764.000000	8195.280000	0.554688	0.789063	-0.976563	0.142202	-0.209174	0.457798	-28.411865	-23.925781	31.188965
C:\Users\cware\Desktop\Steller18Nov\18NovTrials\M19.DSG	11-1-2013	15:20:59	409765.000000	8195.300000	0.500000	0.722656	-0.816406	0.147706	-0.211009	0.455963	-5.310059	-1.296997	24.322510
C:\Users\cware\Desktop\Steller18Nov\18NovTrials\M19.DSG	11-1-2013	15:20:59	409766.000000	8195.320000	0.425781	0.597656	-0.773438	0.151376	-0.210092	0.456881	2.258301	18.127441	25.009155
C:\Users\cware\Desktop\Steller18Nov\18NovTrials\M19.DSG	11-1-2013	15:20:59	409767.000000	8195.340000	0.429688	0.535156	-0.828125	0.150459	-0.211009	0.456881	-12.115479	10.025024	26.779175
C:\Users\cware\Desktop\Steller18Nov\18NovTrials\M19.DSG	11-1-2013	15:20:59	409768.000000	8195.360000	0.472656	0.570313	-0.929688	0.155046	-0.213761	0.455046	-12.802124	4.287720	29.052734
C:\Users\cware\Desktop\Steller18Nov\18NovTrials\M19.DSG	11-1-2013	15:20:59	409769.000000	8195.380000	0.472656	0.621094	-1.031250	0.155963	-0.214679	0.455963	-5.920410	12.878418	26.748657
C:\Users\cware\Desktop\Steller18Nov\18NovTrials\M19.DSG	11-1-2013	15:20:59	409770.000000	8195.400000	0.468750	0.554688	-0.910156	0.155963	-0.216514	0.454128	-13.763428	27.511597	19.393921
C:\Users\cware\Desktop\Steller18Nov\18NovTrials\M19.DSG	11-1-2013	15:20:59	409771.000000	8195.420000	0.546875	0.476563	-0.757813	0.155046	-0.217431	0.451376	-26.306152	25.314331	17.486572
C:\Users\cware\Desktop\Steller18Nov\18NovTrials\M19.DSG	11-1-2013	15:20:59	409772.000000	8195.440000	0.699219	0.468750	-0.730469	0.153211	-0.223853	0.447706	-37.322998	17.166138	19.256592
C:\Users\cware\Desktop\Steller18Nov\18NovTrials\M19.DSG	11-1-2013	15:20:59	409773.000000	8195.460000	0.699219	0.468750	-0.730469	0.154128	-0.229358	0.443119	-42.816162	16.494751	16.769409
C:\Users\cware\Desktop\Steller18Nov\18NovTrials\M19.DSG	11-1-2013	15:20:59	409774.000000	8195.480000	0.488281	0.761719	-0.656250	0.152294	-0.235780	0.436697	-38.650513	30.181885	8.666992
C:\Users\cware\Desktop\Steller18Nov\18NovTrials\M19.DSG	11-1-2013	15:20:59	409775.000000	8195.500000	0.480469	0.820313	-0.519531	0.150459	-0.238532	0.433945	-29.357910	44.097900	3.631592
C:\Users\cware\Desktop\Steller18Nov\18NovTrials\M19.DSG	11-1-2013	15:20:59	409776.000000	8195.520000	0.582031	0.796875	-0.414063	0.146789	-0.241284	0.428440	-19.897461	42.190552	2.197266
C:\Users\cware\Desktop\Steller18Nov\18NovTrials\M19.DSG	11-1-2013	15:20:59	409777.000000	8195.540000	0.636719	0.687500	-0.382813	0.141284	-0.243119	0.425688	-22.125244	37.857056	1.037598
C:\Users\cware\Desktop\Steller18Nov\18NovTrials\M19.DSG	11-1-2013	15:20:59	409778.000000	8195.560000	0.699219	0.601563	-0.386719	0.137615	-0.244954	0.423853	-30.776978	28.549194	0.961304
C:\Users\cware\Desktop\Steller18Nov\18NovTrials\M19.DSG	11-1-2013	15:20:59	409779.000000	8195.580000	0.710938	0.550781	-0.410156	0.134862	-0.250459	0.417431	-40.161133	23.605347	0.976563
C:\Users\cware\Desktop\Steller18Nov\18NovTrials\M19.DSG	11-1-2013	15:20:59	409780.000000	8195.600000	0.695313	0.542969	-0.394531	0.132110	-0.253211	0.413761	-48.171997	27.511597	-1.922607
C:\Users\cware\Desktop\Steller18Nov\18NovTrials\M19.DSG	11-1-2013	15:20:59	409781.000000	8195.620000	0.664063	0.597656	-0.316406	0.126606	-0.261468	0.404587	-54.641724	39.703369	-6.256104
C:\Users\cware\Desktop\Steller18Nov\18NovTrials\M19.DSG	11-1-2013	15:20:59	409782.000000	8195.640000	0.687500	0.707031	-0.296875	0.122936	-0.265138	0.400000	-56.930542	46.386719	-13.717651
C:\Users\cware\Desktop\Steller18Nov\18NovTrials\M19.DSG	11-1-2013	15:20:59	409783.000000	8195.660000	0.726563	0.796875	-0.328125	0.113761	-0.273394	0.385321	-51.544189	42.083740	-20.904541
C:\Users\cware\Desktop\Steller18Nov\18NovTrials\M19.DSG	11-1-2013	15:20:59	409784.000000	8195.680000	0.765625	0.871094	-0.363281	0.109174	-0.276147	0.382569	-42.327881	22.491455	-28.793335
C:\Users\cware\Desktop\Steller18Nov\18NovTrials\M19.DSG	11-1-2013	15:20:59	409785.000000	8195.700000	0.777344	0.941406	-0.355469	0.100917	-0.279817	0.375229	-30.075073	11.917114	-32.424927
C:\Users\cware\Desktop\Steller18Nov\18NovTrials\M19.DSG	11-1-2013	15:20:59	409786.000000	8195.720000	0.746094	0.945313	-0.339844	0.098165	-0.280734	0.373394	-13.839722	12.786865	-33.676147
C:\Users\cware\Desktop\Steller18Nov\18NovTrials\M19.DSG	11-1-2013	15:20:59	409787.000000	8195.740000	0.738281	0.886719	-0.332031	0.090826	-0.277982	0.370642	-4.730225	10.757446	-31.799316
C:\Users\cware\Desktop\Steller18Nov\18NovTrials\M19.DSG	11-1-2013	15:20:59	409788.000000	8195.760000	0.800781	0.859375	-0.316406	0.088073	-0.277982	0.371560	6.881714	3.479004	-28.503418
C:\Users\cware\Desktop\Steller18Nov\18NovTrials\M19.DSG	11-1-2013	15:20:59	409789.000000	8195.780000	0.875000	0.839844	-0.308594	0.085321	-0.273394	0.374312	13.351440	-13.809204	-25.375366
C:\Users\cware\Desktop\Steller18Nov\18NovTrials\M19.DSG	11-1-2013	15:20:59	409790.000000	8195.800000	0.910156	0.781250	-0.320313	0.083486	-0.271560	0.377982	16.159058	-38.650513	-23.574829
C:\Users\cware\Desktop\Steller18Nov\18NovTrials\M19.DSG	11-1-2013	15:20:59	409791.000000	8195.820000	0.859375	0.773438	-0.316406	0.085321	-0.269725	0.381651	22.094727	-52.276611	-28.961182
C:\Users\cware\Desktop\Steller18Nov\18NovTrials\M19.DSG	11-1-2013	15:20:59	409792.000000	8195.840000	0.707031	0.816406	-0.261719	0.087156	-0.263303	0.389908	28.152466	-36.285400	-34.240723
C:\Users\cware\Desktop\Steller18Nov\18NovTrials\M19.DSG	11-1-2013	15:20:59	409793.000000	8195.860000	0.628906	0.773438	-0.343750	0.087156	-0.260550	0.393578	33.538818	-19.485474	-29.083252
C:\Users\cware\Desktop\Steller18Nov\18NovTrials\M19.DSG	11-1-2013	15:20:59	409794.000000	8195.880000	0.703125	0.699219	-0.433594	0.085321	-0.251376	0.403670	39.840698	-15.487671	-16.540527
C:\Users\cware\Desktop\Steller18Nov\18NovTrials\M19.DSG	11-1-2013	15:20:59	409795.000000	8195.900000	0.863281	0.644531	-0.531250	0.085321	-0.247706	0.406422	44.570923	-28.869629	-11.932373
C:\Users\cware\Desktop\Steller18Nov\18NovTrials\M19.DSG	11-1-2013	15:20:59	409796.000000	8195.920000	0.933594	0.648438	-0.527344	0.089908	-0.238532	0.417431	48.446655	-30.181885	-21.179199
C:\Users\cware\Desktop\Steller18Nov\18NovTrials\M19.DSG	11-1-2013	15:20:59	409797.000000	8195.940000	0.804688	0.664063	-0.457031	0.088991	-0.233945	0.422936	47.409058	-15.823364	-33.889771
C:\Users\cware\Desktop\Steller18Nov\18NovTrials\M19.DSG	11-1-2013	15:20:59	409798.000000	8195.960000	0.687500	0.644531	-0.425781	0.087156	-0.222936	0.430275	37.231445	2.319336	-43.289185
C:\Users\cware\Desktop\Steller18Nov\18NovTrials\M19.DSG	11-1-2013	15:20:59	409799.000000	8195.980000	0.648438	0.585938	-0.441406	0.083486	-0.218349	0.433028	31.341553	13.214111	-45.974731
C:\Users\cware\Desktop\Steller18Nov\18NovTrials\M19.DSG	11-1-2013	15:20:59	409800.000000	8196.000000	0.722656	0.515625	-0.562500	0.074312	-0.209174	0.437615	25.283813	11.123657	-44.891357
C:\Users\cware\Desktop\Steller18Nov\18NovTrials\M19.DSG	11-1-2013	15:20:59	409801.000000	8196.020000	0.722656	0.515625	-0.562500	0.071560	-0.209174	0.441284	20.019531	-3.997803	-43.411255
C:\Users\cware\Desktop\Steller18Nov\18NovTrials\M19.DSG	11-1-2013	15:20:59	409802.000000	8196.040000	0.679688	0.503906	-0.632813	0.065138	-0.199083	0.443119	13.015747	-13.351440	-43.136597
C:\Users\cware\Desktop\Steller18Nov\18NovTrials\M19.DSG	11-1-2013	15:20:59	409803.000000	8196.060000	0.566406	0.500000	-0.636719	0.064220	-0.195413	0.445872	9.811401	1.296997	-39.413452
C:\Users\cware\Desktop\Steller18Nov\18NovTrials\M19.DSG	11-1-2013	15:20:59	409804.000000	8196.080000	0.593750	0.500000	-0.589844	0.056881	-0.190826	0.446789	11.627197	21.057129	-35.903931
C:\Users\cware\Desktop\Steller18Nov\18NovTrials\M19.DSG	11-1-2013	15:20:59	409805.000000	8196.100000	0.675781	0.496094	-0.558594	0.052294	-0.187156	0.446789	13.610840	34.271240	-31.723022
C:\Users\cware\Desktop\Steller18Nov\18NovTrials\M19.DSG	11-1-2013	15:20:59	409806.000000	8196.120000	0.816406	0.511719	-0.628906	0.042202	-0.181651	0.446789	12.054443	25.131226	-22.979736
C:\Users\cware\Desktop\Steller18Nov\18NovTrials\M19.DSG	11-1-2013	15:20:59	409807.000000	8196.140000	0.871094	0.562500	-0.746094	0.039450	-0.180734	0.447706	7.766724	6.027222	-19.836426
C:\Users\cware\Desktop\Steller18Nov\18NovTrials\M19.DSG	11-1-2013	15:20:59	409808.000000	8196.160000	0.750000	0.617188	-0.722656	0.034862	-0.177064	0.448624	11.337280	7.339478	-19.866943
C:\Users\cware\Desktop\Steller18Nov\18NovTrials\M19.DSG	11-1-2013	15:20:59	409809.000000	8196.180000	0.640625	0.609375	-0.636719	0.034862	-0.174312	0.447706	13.290405	31.539917	-19.683838
C:\Users\cware\Desktop\Steller18Nov\18NovTrials\M19.DSG	11-1-2013	15:20:59	409810.000000	8196.200000	0.730469	0.574219	-0.558594	0.023853	-0.170642	0.445872	11.001587	50.064087	-16.632080
C:\Users\cware\Desktop\Steller18Nov\18NovTrials\M19.DSG	11-1-2013	15:20:59	409811.000000	8196.220000	0.964844	0.535156	-0.566406	0.018349	-0.168807	0.444954	10.604858	34.194946	-15.014648
C:\Users\cware\Desktop\Steller18Nov\18NovTrials\M19.DSG	11-1-2013	15:20:59	409812.000000	8196.240000	1.027344	0.523438	-0.652344	0.012844	-0.165138	0.444954	23.941040	18.722534	-10.345459
C:\Users\cware\Desktop\Steller18Nov\18NovTrials\M19.DSG	11-1-2013	15:20:59	409813.000000	8196.260000	0.929688	0.519531	-0.703125	0.011009	-0.160550	0.446789	41.839600	21.896362	-3.723145
C:\Users\cware\Desktop\Steller18Nov\18NovTrials\M19.DSG	11-1-2013	15:20:59	409814.000000	8196.280000	0.828125	0.500000	-0.664063	0.008257	-0.151376	0.448624	60.150146	38.085938	1.083374
C:\Users\cware\Desktop\Steller18Nov\18NovTrials\M19.DSG	11-1-2013	15:20:59	409815.000000	8196.300000	0.847656	0.441406	-0.589844	0.000000	-0.146789	0.453211	77.926636	50.567627	4.089355
C:\Users\cware\Desktop\Steller18Nov\18NovTrials\M19.DSG	11-1-2013	15:20:59	409816.000000	8196.320000	0.875000	0.328125	-0.593750	-0.004587	-0.138532	0.455046	82.427979	28.488159	6.149292
C:\Users\cware\Desktop\Steller18Nov\18NovTrials\M19.DSG	11-1-2013	15:20:59	409817.000000	8196.340000	0.796875	0.207031	-0.695313	-0.009174	-0.125688	0.462385	80.123901	15.609741	3.280640
C:\Users\cware\Desktop\Steller18Nov\18NovTrials\M19.DSG	11-1-2013	15:20:59	409818.000000	8196.360000	0.851563	0.046875	-0.742188	-0.011009	-0.117431	0.466972	73.837280	1.129150	-3.173828
C:\Users\cware\Desktop\Steller18Nov\18NovTrials\M19.DSG	11-1-2013	15:20:59	409819.000000	8196.380000	1.027344	-0.074219	-0.687500	-0.011009	-0.102752	0.474312	70.480347	-10.635376	-7.095337
C:\Users\cware\Desktop\Steller18Nov\18NovTrials\M19.DSG	11-1-2013	15:20:59	409820.000000	8196.400000	1.089844	-0.054688	-0.656250	-0.010092	-0.096330	0.479817	67.901611	-14.328003	-7.812500
C:\Users\cware\Desktop\Steller18Nov\18NovTrials\M19.DSG	11-1-2013	15:20:59	409821.000000	8196.420000	1.054688	-0.007813	-0.761719	-0.009174	-0.080734	0.487156	66.467285	-17.196655	-7.125854
C:\Users\cware\Desktop\Steller18Nov\18NovTrials\M19.DSG	11-1-2013	15:20:59	409822.000000	8196.440000	0.988281	-0.003906	-0.789063	-0.008257	-0.074312	0.492661	61.843872	-25.588989	-4.074097
C:\Users\cware\Desktop\Steller18Nov\18NovTrials\M19.DSG	11-1-2013	15:20:59	409823.000000	8196.460000	0.925781	-0.011719	-0.777344	-0.002752	-0.060550	0.500917	57.601929	-31.600952	-1.708984
C:\Users\cware\Desktop\Steller18Nov\18NovTrials\M19.DSG	11-1-2013	15:20:59	409824.000000	8196.480000	0.902344	-0.132813	-0.785156	0.000000	-0.054128	0.504587	52.490234	-48.171997	5.142212
C:\Users\cware\Desktop\Steller18Nov\18NovTrials\M19.DSG	11-1-2013	15:20:59	409825.000000	8196.500000	0.859375	-0.148438	-0.730469	0.009174	-0.044037	0.513761	46.813965	-34.561157	15.655518
C:\Users\cware\Desktop\Steller18Nov\18NovTrials\M19.DSG	11-1-2013	15:20:59	409826.000000	8196.520000	0.812500	-0.132813	-0.757813	0.012844	-0.039450	0.516514	41.992188	-11.093140	24.810791
C:\Users\cware\Desktop\Steller18Nov\18NovTrials\M19.DSG	11-1-2013	15:20:59	409827.000000	8196.540000	0.875000	-0.101563	-0.699219	0.015596	-0.034862	0.521101	34.423828	2.716064	31.677246
C:\Users\cware\Desktop\Steller18Nov\18NovTrials\M19.DSG	11-1-2013	15:20:59	409828.000000	8196.560000	0.648438	0.218750	-0.691406	0.014679	-0.031193	0.520183	33.798218	27.191162	31.234741
C:\Users\cware\Desktop\Steller18Nov\18NovTrials\M19.DSG	11-1-2013	15:20:59	409829.000000	8196.580000	0.648438	0.218750	-0.691406	0.013761	-0.029358	0.519266	29.327393	52.276611	30.136108
C:\Users\cware\Desktop\Steller18Nov\18NovTrials\M19.DSG	11-1-2013	15:20:59	409830.000000	8196.600000	0.722656	0.250000	-0.781250	0.005505	-0.025688	0.517431	32.196045	48.965454	30.838013
C:\Users\cware\Desktop\Steller18Nov\18NovTrials\M19.DSG	11-1-2013	15:20:59	409831.000000	8196.620000	0.800781	0.128906	-0.804688	0.000000	-0.022018	0.514679	36.544800	17.990112	31.372070
C:\Users\cware\Desktop\Steller18Nov\18NovTrials\M19.DSG	11-1-2013	15:20:59	409832.000000	8196.640000	0.730469	0.039063	-0.882813	0.000000	-0.018349	0.514679	39.672852	-1.892090	36.346436
C:\Users\cware\Desktop\Steller18Nov\18NovTrials\M19.DSG	11-1-2013	15:20:59	409833.000000	8196.660000	0.664063	0.082031	-0.929688	0.000000	-0.015596	0.516514	40.054321	-1.495361	38.604736
C:\Users\cware\Desktop\Steller18Nov\18NovTrials\M19.DSG	11-1-2013	15:20:59	409834.000000	8196.680000	0.710938	0.214844	-0.941406	0.000917	-0.010092	0.520183	45.440674	20.828247	28.579712
C:\Users\cware\Desktop\Steller18Nov\18NovTrials\M19.DSG	11-1-2013	15:20:59	409835.000000	8196.700000	0.890625	0.171875	-1.015625	0.000000	-0.006422	0.519266	43.289185	20.965576	17.639160
C:\Users\cware\Desktop\Steller18Nov\18NovTrials\M19.DSG	11-1-2013	15:20:59	409836.000000	8196.720000	1.207031	-0.093750	-1.089844	0.000917	0.003670	0.522936	30.929565	-69.427490	-2.166748
C:\Users\cware\Desktop\Steller18Nov\18NovTrials\M19.DSG	11-1-2013	15:20:59	409837.000000	8196.740000	0.945313	-0.445313	-1.039063	0.008257	0.006422	0.528440	11.459351	-69.961548	-16.128540
C:\Users\cware\Desktop\Steller18Nov\18NovTrials\M19.DSG	11-1-2013	15:20:59	409838.000000	8196.760000	0.753906	-0.695313	-0.917969	0.022018	0.007339	0.534862	-49.682617	-57.388306	-0.610352
C:\Users\cware\Desktop\Steller18Nov\18NovTrials\M19.DSG	11-1-2013	15:20:59	409839.000000	8196.780000	0.824219	-0.453125	-0.562500	0.025688	0.000000	0.535780	-66.040039	-40.802002	27.679443
C:\Users\cware\Desktop\Steller18Nov\18NovTrials\M19.DSG	11-1-2013	15:20:59	409840.000000	8196.800000	1.277344	0.117188	-0.417969	0.035780	-0.015596	0.537615	-66.482544	-52.017212	17.974854
C:\Users\cware\Desktop\Steller18Nov\18NovTrials\M19.DSG	11-1-2013	15:20:59	409841.000000	8196.820000	1.152344	0.593750	-0.398438	0.041284	-0.022018	0.537615	-68.969727	-63.018799	2.029419
C:\Users\cware\Desktop\Steller18Nov\18NovTrials\M19.DSG	11-1-2013	15:20:59	409842.000000	8196.840000	0.652344	1.105469	-0.527344	0.055046	-0.036697	0.536697	-45.440674	-32.608032	8.087158
C:\Users\cware\Desktop\Steller18Nov\18NovTrials\M19.DSG	11-1-2013	15:20:59	409843.000000	8196.860000	0.656250	0.957031	-0.289063	0.055963	-0.041284	0.538532	-37.292480	-40.481567	-6.195068
C:\Users\cware\Desktop\Steller18Nov\18NovTrials\M19.DSG	11-1-2013	15:20:59	409844.000000	8196.880000	0.542969	0.667969	-0.308594	0.066055	-0.050459	0.537615	-74.859619	-46.813965	-29.129028
C:\Users\cware\Desktop\Steller18Nov\18NovTrials\M19.DSG	11-1-2013	15:20:59	409845.000000	8196.900000	0.636719	0.574219	-0.613281	0.069725	-0.056881	0.533945	-101.272583	-42.495728	-28.274536
C:\Users\cware\Desktop\Steller18Nov\18NovTrials\M19.DSG	11-1-2013	15:20:59	409846.000000	8196.920000	0.742188	0.511719	-0.558594	0.077064	-0.077064	0.529358	-83.007813	-41.305542	-10.284424
C:\Users\cware\Desktop\Steller18Nov\18NovTrials\M19.DSG	11-1-2013	15:20:59	409847.000000	8196.940000	0.968750	0.363281	-0.542969	0.080734	-0.084404	0.526606	-60.256958	-54.244995	-7.812500
C:\Users\cware\Desktop\Steller18Nov\18NovTrials\M19.DSG	11-1-2013	15:20:59	409848.000000	8196.960000	1.109375	0.453125	-0.445313	0.095413	-0.092661	0.527523	-42.877197	-103.775024	-28.717041
C:\Users\cware\Desktop\Steller18Nov\18NovTrials\M19.DSG	11-1-2013	15:20:59	409849.000000	8196.980000	0.960938	0.570313	-0.453125	0.106422	-0.094495	0.530275	-31.341553	-126.251221	-46.859741
C:\Users\cware\Desktop\Steller18Nov\18NovTrials\M19.DSG	11-1-2013	15:20:59	409850.000000	8197.000000	0.671875	0.656250	-0.625000	0.127523	-0.096330	0.534862	-28.747559	-120.056152	-60.516357
C:\Users\cware\Desktop\Steller18Nov\18NovTrials\M19.DSG	11-1-2013	15:20:59	409851.000000	8197.020000	0.523438	0.785156	-0.609375	0.136697	-0.098165	0.536697	-35.003662	-97.900391	-73.135376
C:\Users\cware\Desktop\Steller18Nov\18NovTrials\M19.DSG	11-1-2013	15:20:59	409852.000000	8197.040000	0.449219	0.933594	-0.480469	0.143119	-0.099083	0.536697	-44.509888	-54.855347	-77.316284
C:\Users\cware\Desktop\Steller18Nov\18NovTrials\M19.DSG	11-1-2013	15:20:59	409853.000000	8197.060000	0.414063	1.140625	-0.437500	0.147706	-0.106422	0.536697	-44.982910	-29.617310	-65.658569
C:\Users\cware\Desktop\Steller18Nov\18NovTrials\M19.DSG	11-1-2013	15:20:59	409854.000000	8197.080000	0.671875	1.320313	-0.753906	0.147706	-0.109174	0.535780	-6.210327	3.570557	-57.220459
C:\Users\cware\Desktop\Steller18Nov\18NovTrials\M19.DSG	11-1-2013	15:20:59	409855.000000	8197.100000	0.968750	1.375000	-1.062500	0.141284	-0.106422	0.535780	-1.464844	46.371460	-69.046021
C:\Users\cware\Desktop\Steller18Nov\18NovTrials\M19.DSG	11-1-2013	15:20:59	409856.000000	8197.120000	1.183594	-0.128906	-1.183594	0.129358	-0.106422	0.533945	-96.054077	71.441650	-111.267090
C:\Users\cware\Desktop\Steller18Nov\18NovTrials\M19.DSG	11-1-2013	15:20:59	409857.000000	8197.140000	1.183594	-0.128906	-1.183594	0.102752	-0.130275	0.516514	-218.765259	80.993652	-112.304688
C:\Users\cware\Desktop\Steller18Nov\18NovTrials\M19.DSG	11-1-2013	15:20:59	409858.000000	8197.160000	0.863281	-0.800781	-0.402344	0.089908	-0.155963	0.500000	-339.660645	14.739990	-101.898193
C:\Users\cware\Desktop\Steller18Nov\18NovTrials\M19.DSG	11-1-2013	15:20:59	409859.000000	8197.180000	1.132813	0.386719	-0.492188	0.075229	-0.217431	0.455963	-313.369751	-52.932739	-112.655640
C:\Users\cware\Desktop\Steller18Nov\18NovTrials\M19.DSG	11-1-2013	15:20:59	409860.000000	8197.200000	1.097656	1.628906	-0.785156	0.074312	-0.235780	0.438532	-187.866211	-141.098022	-117.919922
C:\Users\cware\Desktop\Steller18Nov\18NovTrials\M19.DSG	11-1-2013	15:20:59	409861.000000	8197.220000	0.589844	1.734375	-0.390625	0.077982	-0.260550	0.420183	-168.411255	-160.064697	-127.853394
C:\Users\cware\Desktop\Steller18Nov\18NovTrials\M19.DSG	11-1-2013	15:20:59	409862.000000	8197.240000	-0.218750	0.105469	-0.121094	0.082569	-0.269725	0.409174	-160.552979	-143.966675	-19.897461
C:\Users\cware\Desktop\Steller18Nov\18NovTrials\M19.DSG	11-1-2013	15:20:59	409863.000000	8197.260000	-0.460938	-0.359375	-0.207031	0.100000	-0.295413	0.389908	-109.985352	-31.127930	72.921753
C:\Users\cware\Desktop\Steller18Nov\18NovTrials\M19.DSG	11-1-2013	15:20:59	409864.000000	8197.280000	0.128906	-0.234375	0.296875	0.111927	-0.304587	0.383486	-97.259521	-65.063477	87.081909
C:\Users\cware\Desktop\Steller18Nov\18NovTrials\M19.DSG	11-1-2013	15:20:59	409865.000000	8197.300000	0.183594	-0.289063	0.660156	0.124771	-0.326606	0.365138	-177.185059	-116.546631	49.545288
C:\Users\cware\Desktop\Steller18Nov\18NovTrials\M19.DSG	11-1-2013	15:20:59	409866.000000	8197.320000	0.023438	0.117188	0.023438	0.146789	-0.341284	0.346789	-204.360962	-119.888306	-35.934448
C:\Users\cware\Desktop\Steller18Nov\18NovTrials\M19.DSG	11-1-2013	15:20:59	409867.000000	8197.340000	0.546875	0.531250	-1.277344	0.153211	-0.354128	0.329358	-255.935669	-170.928955	-104.507446
C:\Users\cware\Desktop\Steller18Nov\18NovTrials\M19.DSG	11-1-2013	15:20:59	409868.000000	8197.360000	1.152344	1.527344	-1.437500	0.148624	-0.380734	0.276147	-287.017822	-185.531616	-84.823608
C:\Users\cware\Desktop\Steller18Nov\18NovTrials\M19.DSG	11-1-2013	15:20:59	409869.000000	8197.380000	1.609375	1.597656	0.125000	0.148624	-0.392661	0.247706	-181.655884	-238.006592	-21.392822
C:\Users\cware\Desktop\Steller18Nov\18NovTrials\M19.DSG	11-1-2013	15:20:59	409870.000000	8197.400000	0.929688	1.824219	0.367188	0.165138	-0.403670	0.220183	-79.711914	-230.133057	-34.896851
C:\Users\cware\Desktop\Steller18Nov\18NovTrials\M19.DSG	11-1-2013	15:20:59	409871.000000	8197.420000	-0.187500	1.996094	0.160156	0.171560	-0.407339	0.216514	-4.196167	-156.875610	-21.575928
C:\Users\cware\Desktop\Steller18Nov\18NovTrials\M19.DSG	11-1-2013	15:20:59	409872.000000	8197.440000	0.203125	1.996094	0.343750	0.177982	-0.401835	0.224771	80.947876	-170.120239	-45.608521
C:\Users\cware\Desktop\Steller18Nov\18NovTrials\M19.DSG	11-1-2013	15:20:59	409873.000000	8197.460000	0.425781	1.996094	0.226563	0.177982	-0.398165	0.241284	141.357422	-151.397705	-80.703735
C:\Users\cware\Desktop\Steller18Nov\18NovTrials\M19.DSG	11-1-2013	15:20:59	409874.000000	8197.480000	0.144531	1.996094	0.324219	0.170642	-0.383486	0.289908	176.666260	-93.872070	-131.225586
C:\Users\cware\Desktop\Steller18Nov\18NovTrials\M19.DSG	11-1-2013	15:20:59	409875.000000	8197.500000	0.000000	1.894531	0.449219	0.158716	-0.373394	0.305505	160.369873	-31.326294	-176.971436
C:\Users\cware\Desktop\Steller18Nov\18NovTrials\M19.DSG	11-1-2013	15:20:59	409876.000000	8197.520000	-0.218750	1.875000	0.246094	0.121101	-0.351376	0.339450	103.912354	10.009766	-217.758179
C:\Users\cware\Desktop\Steller18Nov\18NovTrials\M19.DSG	11-1-2013	15:20:59	409877.000000	8197.540000	0.281250	1.996094	0.078125	0.096330	-0.340367	0.349541	44.403076	1.831055	-226.806641
C:\Users\cware\Desktop\Steller18Nov\18NovTrials\M19.DSG	11-1-2013	15:20:59	409878.000000	8197.560000	0.476563	1.996094	-0.960938	0.046789	-0.322936	0.346789	-43.884277	57.647705	-153.457642
C:\Users\cware\Desktop\Steller18Nov\18NovTrials\M19.DSG	11-1-2013	15:20:59	409879.000000	8197.580000	1.000000	1.417969	-2.000000	0.027523	-0.321101	0.338532	-18.249512	58.807373	-109.420776
C:\Users\cware\Desktop\Steller18Nov\18NovTrials\M19.DSG	11-1-2013	15:20:59	409880.000000	8197.600000	0.929688	-0.253906	-2.000000	0.000000	-0.313761	0.328440	-50.521851	-8.987427	-77.133179
C:\Users\cware\Desktop\Steller18Nov\18NovTrials\M19.DSG	11-1-2013	15:20:59	409881.000000	8197.620000	-0.109375	-2.000000	-2.000000	-0.011009	-0.315596	0.320183	-111.175537	98.495483	-132.003784
C:\Users\cware\Desktop\Steller18Nov\18NovTrials\M19.DSG	11-1-2013	15:20:59	409882.000000	8197.640000	0.925781	-2.000000	-1.421875	-0.046789	-0.301835	0.301835	-56.533813	-102.310181	-219.512939
C:\Users\cware\Desktop\Steller18Nov\18NovTrials\M19.DSG	11-1-2013	15:20:59	409883.000000	8197.660000	1.828125	-0.296875	-2.000000	-0.061468	-0.290826	0.300917	-85.388184	-108.062744	-158.782959
C:\Users\cware\Desktop\Steller18Nov\18NovTrials\M19.DSG	11-1-2013	15:20:59	409884.000000	8197.680000	1.460938	0.496094	0.671875	-0.074312	-0.280734	0.298165	-137.985229	-166.290283	-108.764648
C:\Users\cware\Desktop\Steller18Nov\18NovTrials\M19.DSG	11-1-2013	15:20:59	409885.000000	8197.700000	1.460938	0.496094	0.671875	-0.073394	-0.281651	0.300000	-124.603271	-195.709229	-77.117920
C:\Users\cware\Desktop\Steller18Nov\18NovTrials\M19.DSG	11-1-2013	15:20:59	409886.000000	8197.720000	-1.515625	0.453125	-0.507813	-0.066972	-0.285321	0.298165	-101.715088	-41.122437	2.014160
C:\Users\cware\Desktop\Steller18Nov\18NovTrials\M19.DSG	11-1-2013	15:20:59	409887.000000	8197.740000	-0.765625	0.062500	-0.523438	-0.070642	-0.291743	0.281651	-100.753784	168.884277	52.841187
C:\Users\cware\Desktop\Steller18Nov\18NovTrials\M19.DSG	11-1-2013	15:20:59	409888.000000	8197.760000	0.179688	-0.105469	-0.222656	-0.073394	-0.304587	0.236697	-84.503174	170.227051	29.220581
C:\Users\cware\Desktop\Steller18Nov\18NovTrials\M19.DSG	11-1-2013	15:20:59	409889.000000	8197.780000	0.671875	-0.175781	-0.484375	-0.085321	-0.306422	0.212844	-134.231567	107.955933	1.541138
C:\Users\cware\Desktop\Steller18Nov\18NovTrials\M19.DSG	11-1-2013	15:20:59	409890.000000	8197.800000	0.996094	-0.300781	-0.539063	-0.088073	-0.309174	0.191743	-157.394409	-51.757813	-7.827759
C:\Users\cware\Desktop\Steller18Nov\18NovTrials\M19.DSG	11-1-2013	15:20:59	409891.000000	8197.820000	0.683594	-0.335938	-0.468750	-0.089908	-0.311927	0.163303	-118.667603	-44.342041	-8.697510
C:\Users\cware\Desktop\Steller18Nov\18NovTrials\M19.DSG	11-1-2013	15:20:59	409892.000000	8197.840000	0.816406	-0.238281	0.089844	-0.090826	-0.311009	0.158716	-97.503662	-83.389282	-31.204224
C:\Users\cware\Desktop\Steller18Nov\18NovTrials\M19.DSG	11-1-2013	15:20:59	409893.000000	8197.860000	0.925781	-0.199219	0.210938	-0.096330	-0.301835	0.150459	-97.885132	-124.679565	-36.911011
C:\Users\cware\Desktop\Steller18Nov\18NovTrials\M19.DSG	11-1-2013	15:20:59	409894.000000	8197.880000	0.539063	0.078125	0.378906	-0.099083	-0.297248	0.144037	-118.026733	-112.335205	20.751953
C:\Users\cware\Desktop\Steller18Nov\18NovTrials\M19.DSG	11-1-2013	15:20:59	409895.000000	8197.900000	0.351563	0.140625	0.300781	-0.095413	-0.297248	0.138532	-110.687256	-112.823486	98.037720
C:\Users\cware\Desktop\Steller18Nov\18NovTrials\M19.DSG	11-1-2013	15:20:59	409896.000000	8197.920000	0.890625	0.878906	-0.738281	-0.084404	-0.302752	0.133945	-275.680542	-196.975708	229.217529
C:\Users\cware\Desktop\Steller18Nov\18NovTrials\M19.DSG	11-1-2013	15:20:59	409897.000000	8197.940000	1.429688	1.996094	-0.507813	-0.044954	-0.326606	0.119266	-136.306763	-235.366821	244.171143
C:\Users\cware\Desktop\Steller18Nov\18NovTrials\M19.DSG	11-1-2013	15:20:59	409898.000000	8197.960000	1.042969	1.996094	0.660156	-0.026606	-0.327523	0.130275	47.897339	-254.852295	133.453369
C:\Users\cware\Desktop\Steller18Nov\18NovTrials\M19.DSG	11-1-2013	15:20:59	409899.000000	8197.980000	0.140625	1.996094	0.296875	0.000917	-0.300000	0.191743	155.227661	-215.713501	41.442871
C:\Users\cware\Desktop\Steller18Nov\18NovTrials\M19.DSG	11-1-2013	15:20:59	409900.000000	8198.000000	-0.570313	1.804688	-0.062500	0.014679	-0.278899	0.226606	208.953857	-149.993896	-11.932373
C:\Users\cware\Desktop\Steller18Nov\18NovTrials\M19.DSG	11-1-2013	15:20:59	409901.000000	8198.020000	-0.843750	1.445313	-0.468750	0.048624	-0.235780	0.288073	223.205566	-74.890137	-33.538818
C:\Users\cware\Desktop\Steller18Nov\18NovTrials\M19.DSG	11-1-2013	15:20:59	409902.000000	8198.040000	-1.097656	1.406250	-0.566406	0.061468	-0.218349	0.311009	196.624756	58.914185	-68.801880
C:\Users\cware\Desktop\Steller18Nov\18NovTrials\M19.DSG	11-1-2013	15:20:59	409903.000000	8198.060000	-0.976563	1.996094	-1.230469	0.065138	-0.204587	0.326606	73.257446	156.799316	-95.642090
C:\Users\cware\Desktop\Steller18Nov\18NovTrials\M19.DSG	11-1-2013	15:20:59	409904.000000	8198.080000	-0.515625	1.464844	-2.000000	0.054128	-0.197248	0.327523	-35.766602	189.559937	-80.856323
C:\Users\cware\Desktop\Steller18Nov\18NovTrials\M19.DSG	11-1-2013	15:20:59	409905.000000	8198.100000	-0.011719	0.644531	-2.000000	0.037615	-0.203670	0.321101	4.440308	113.098145	-27.450562
C:\Users\cware\Desktop\Steller18Nov\18NovTrials\M19.DSG	11-1-2013	15:20:59	409906.000000	8198.120000	0.195313	0.082031	-2.000000	0.026606	-0.210092	0.323853	160.995483	127.975464	-30.410767
C:\Users\cware\Desktop\Steller18Nov\18NovTrials\M19.DSG	11-1-2013	15:20:59	409907.000000	8198.140000	0.027344	0.058594	-2.000000	0.018349	-0.205505	0.332110	154.113770	181.640625	-100.921631
C:\Users\cware\Desktop\Steller18Nov\18NovTrials\M19.DSG	11-1-2013	15:20:59	409908.000000	8198.160000	0.968750	-0.871094	-2.000000	-0.022018	-0.183486	0.330275	85.922241	176.605225	-175.827026
C:\Users\cware\Desktop\Steller18Nov\18NovTrials\M19.DSG	11-1-2013	15:20:59	409909.000000	8198.180000	1.625000	-0.496094	-1.933594	-0.043119	-0.169725	0.327523	58.166504	11.123657	-228.408813
C:\Users\cware\Desktop\Steller18Nov\18NovTrials\M19.DSG	11-1-2013	15:20:59	409910.000000	8198.200000	1.996094	0.468750	-1.468750	-0.069725	-0.140367	0.333945	19.943237	-20.874023	-242.797852
C:\Users\cware\Desktop\Steller18Nov\18NovTrials\M19.DSG	11-1-2013	15:20:59	409911.000000	8198.220000	1.500000	0.558594	-0.777344	-0.081651	-0.123853	0.337615	-10.467529	-109.863281	-233.200073
C:\Users\cware\Desktop\Steller18Nov\18NovTrials\M19.DSG	11-1-2013	15:20:59	409912.000000	8198.240000	-0.062500	0.324219	-0.144531	-0.087156	-0.100000	0.360550	-19.561768	-196.151733	-190.383911
C:\Users\cware\Desktop\Steller18Nov\18NovTrials\M19.DSG	11-1-2013	15:20:59	409913.000000	8198.260000	-0.062500	0.324219	-0.144531	-0.080734	-0.093578	0.375229	-22.064209	-189.361572	-114.074707
C:\Users\cware\Desktop\Steller18Nov\18NovTrials\M19.DSG	11-1-2013	15:20:59	409914.000000	8198.280000	-1.082031	-0.164063	0.363281	-0.070642	-0.087156	0.398165	-15.655518	26.977539	7.034302
C:\Users\cware\Desktop\Steller18Nov\18NovTrials\M19.DSG	11-1-2013	15:20:59	409915.000000	8198.300000	-0.589844	-0.113281	0.296875	-0.074312	-0.092661	0.392661	-43.975830	105.911255	57.144165
C:\Users\cware\Desktop\Steller18Nov\18NovTrials\M19.DSG	11-1-2013	15:20:59	409916.000000	8198.320000	0.222656	0.074219	0.000000	-0.084404	-0.112844	0.374312	-100.967407	69.686890	21.270752
C:\Users\cware\Desktop\Steller18Nov\18NovTrials\M19.DSG	11-1-2013	15:20:59	409917.000000	8198.340000	0.808594	0.085938	-0.140625	-0.088073	-0.122018	0.366055	-112.930298	15.243530	-77.194214
C:\Users\cware\Desktop\Steller18Nov\18NovTrials\M19.DSG	11-1-2013	15:20:59	409918.000000	8198.360000	0.578125	-0.031250	-0.222656	-0.090826	-0.116514	0.366055	-87.768555	-108.764648	-206.130981
C:\Users\cware\Desktop\Steller18Nov\18NovTrials\M19.DSG	11-1-2013	15:20:59	409919.000000	8198.380000	0.070313	0.062500	-0.023438	-0.093578	-0.104587	0.369725	-93.551636	-60.211182	-237.960815
C:\Users\cware\Desktop\Steller18Nov\18NovTrials\M19.DSG	11-1-2013	15:20:59	409920.000000	8198.400000	0.539063	0.093750	0.152344	-0.111009	-0.077982	0.366972	-105.392456	3.662109	-250.091553
C:\Users\cware\Desktop\Steller18Nov\18NovTrials\M19.DSG	11-1-2013	15:20:59	409921.000000	8198.420000	1.085938	-0.382813	0.371094	-0.121101	-0.062385	0.362385	-75.637817	11.474609	-234.680176
C:\Users\cware\Desktop\Steller18Nov\18NovTrials\M19.DSG	11-1-2013	15:20:59	409922.000000	8198.440000	1.414063	-0.632813	0.343750	-0.142202	-0.035780	0.357798	-95.489502	12.115479	-188.552856
C:\Users\cware\Desktop\Steller18Nov\18NovTrials\M19.DSG	11-1-2013	15:20:59	409923.000000	8198.460000	1.964844	-0.777344	0.007813	-0.151376	-0.030275	0.354128	-122.756958	-4.272461	-83.404541
C:\Users\cware\Desktop\Steller18Nov\18NovTrials\M19.DSG	11-1-2013	15:20:59	409924.000000	8198.480000	1.996094	-1.003906	-1.148438	-0.144037	-0.053211	0.370642	-195.785522	-226.882935	31.539917
C:\Users\cware\Desktop\Steller18Nov\18NovTrials\M19.DSG	11-1-2013	15:20:59	409925.000000	8198.500000	1.070313	-1.015625	-2.000000	-0.124771	-0.074312	0.389908	-279.006958	-302.108765	-9.414673
C:\Users\cware\Desktop\Steller18Nov\18NovTrials\M19.DSG	11-1-2013	15:20:59	409926.000000	8198.520000	-0.992188	-0.597656	-2.000000	-0.105505	-0.095413	0.400917	-323.944092	-153.335571	-22.415161
C:\Users\cware\Desktop\Steller18Nov\18NovTrials\M19.DSG	11-1-2013	15:20:59	409927.000000	8198.540000	-1.269531	0.343750	-1.925781	-0.087156	-0.145872	0.395413	-304.626465	-127.426147	-5.981445
C:\Users\cware\Desktop\Steller18Nov\18NovTrials\M19.DSG	11-1-2013	15:20:59	409928.000000	8198.560000	-0.816406	0.878906	-1.480469	-0.077982	-0.167890	0.387156	-246.154785	-111.083984	41.519165
C:\Users\cware\Desktop\Steller18Nov\18NovTrials\M19.DSG	11-1-2013	15:20:59	409929.000000	8198.580000	-0.093750	0.910156	-1.300781	-0.054128	-0.210092	0.372477	-201.858521	-139.007568	65.277100
C:\Users\cware\Desktop\Steller18Nov\18NovTrials\M19.DSG	11-1-2013	15:20:59	409930.000000	8198.600000	0.242188	0.742188	-1.449219	-0.038532	-0.226606	0.366055	-126.739502	-129.653931	55.816650
C:\Users\cware\Desktop\Steller18Nov\18NovTrials\M19.DSG	11-1-2013	15:20:59	409931.000000	8198.620000	0.339844	1.250000	-1.488281	-0.006422	-0.255046	0.358716	-150.802612	-183.959961	178.741455
C:\Users\cware\Desktop\Steller18Nov\18NovTrials\M19.DSG	11-1-2013	15:20:59	409932.000000	8198.640000	0.988281	1.996094	-0.957031	0.023853	-0.272477	0.357798	21.072388	-171.875000	127.288818
C:\Users\cware\Desktop\Steller18Nov\18NovTrials\M19.DSG	11-1-2013	15:20:59	409933.000000	8198.660000	-0.496094	1.996094	-0.167969	0.067890	-0.266972	0.377982	148.101807	-106.399536	59.371948
C:\Users\cware\Desktop\Steller18Nov\18NovTrials\M19.DSG	11-1-2013	15:20:59	409934.000000	8198.680000	-1.597656	1.996094	-0.148438	0.076147	-0.249541	0.396330	232.452393	18.295288	36.270142
C:\Users\cware\Desktop\Steller18Nov\18NovTrials\M19.DSG	11-1-2013	15:20:59	409935.000000	8198.700000	-1.195313	1.996094	-0.003906	0.077064	-0.214679	0.426606	195.678711	86.608887	62.332153
C:\Users\cware\Desktop\Steller18Nov\18NovTrials\M19.DSG	11-1-2013	15:20:59	409936.000000	8198.720000	-0.394531	1.691406	-0.367188	0.070642	-0.204587	0.435780	81.802368	224.365234	31.127930
C:\Users\cware\Desktop\Steller18Nov\18NovTrials\M19.DSG	11-1-2013	15:20:59	409937.000000	8198.740000	0.140625	1.679688	-0.734375	0.026606	-0.207339	0.419266	-58.303833	285.064697	-7.415771
C:\Users\cware\Desktop\Steller18Nov\18NovTrials\M19.DSG	11-1-2013	15:20:59	409938.000000	8198.760000	0.671875	1.812500	-0.933594	0.003670	-0.217431	0.401835	-122.375488	241.500854	-22.094727
C:\Users\cware\Desktop\Steller18Nov\18NovTrials\M19.DSG	11-1-2013	15:20:59	409939.000000	8198.780000	0.890625	1.878906	-1.035156	-0.018349	-0.234862	0.361468	-87.677002	194.854736	-12.924194
C:\Users\cware\Desktop\Steller18Nov\18NovTrials\M19.DSG	11-1-2013	15:20:59	409940.000000	8198.800000	0.781250	1.199219	-1.226563	-0.050459	-0.240367	0.345872	-29.098511	176.940918	-32.089233
C:\Users\cware\Desktop\Steller18Nov\18NovTrials\M19.DSG	11-1-2013	15:20:59	409941.000000	8198.820000	0.781250	1.199219	-1.226563	-0.065138	-0.240367	0.332110	11.566162	87.005615	-59.173584
C:\Users\cware\Desktop\Steller18Nov\18NovTrials\M19.DSG	11-1-2013	15:20:59	409942.000000	8198.840000	0.238281	-0.152344	-0.179688	-0.087156	-0.230275	0.321101	38.696289	50.415039	-56.777954
C:\Users\cware\Desktop\Steller18Nov\18NovTrials\M19.DSG	11-1-2013	15:20:59	409943.000000	8198.860000	0.195313	-0.308594	-0.128906	-0.094495	-0.225688	0.320183	42.510986	68.481445	-78.979492
C:\Users\cware\Desktop\Steller18Nov\18NovTrials\M19.DSG	11-1-2013	15:20:59	409944.000000	8198.880000	0.871094	0.035156	-0.062500	-0.117431	-0.204587	0.311927	37.368774	72.601318	-156.677246
C:\Users\cware\Desktop\Steller18Nov\18NovTrials\M19.DSG	11-1-2013	15:20:59	409945.000000	8198.900000	1.210938	0.214844	0.000000	-0.132110	-0.188991	0.310092	94.406128	-25.985718	-190.994263
C:\Users\cware\Desktop\Steller18Nov\18NovTrials\M19.DSG	11-1-2013	15:20:59	409946.000000	8198.920000	1.097656	0.183594	0.015625	-0.148624	-0.139450	0.335780	172.073364	-171.920776	-161.148071
C:\Users\cware\Desktop\Steller18Nov\18NovTrials\M19.DSG	11-1-2013	15:20:59	409947.000000	8198.940000	0.378906	0.000000	0.027344	-0.145872	-0.112844	0.363303	189.819336	-201.461792	-114.700317
C:\Users\cware\Desktop\Steller18Nov\18NovTrials\M19.DSG	11-1-2013	15:20:59	409948.000000	8198.960000	-0.273438	-0.113281	0.117188	-0.125688	-0.064220	0.415596	153.915405	-114.273071	-60.058594
C:\Users\cware\Desktop\Steller18Nov\18NovTrials\M19.DSG	11-1-2013	15:20:59	409949.000000	8198.980000	-0.304688	-0.195313	0.066406	-0.120183	-0.047706	0.430275	84.808350	-42.877197	-49.148560
C:\Users\cware\Desktop\Steller18Nov\18NovTrials\M19.DSG	11-1-2013	15:20:59	409950.000000	8199.000000	-0.015625	-0.359375	0.046875	-0.121101	-0.029358	0.442202	-21.118164	44.754028	-88.027954
C:\Users\cware\Desktop\Steller18Nov\18NovTrials\M19.DSG	11-1-2013	15:20:59	409951.000000	8199.020000	0.851563	-0.222656	0.367188	-0.128440	-0.022936	0.438532	-81.359863	11.856079	-157.806396
C:\Users\cware\Desktop\Steller18Nov\18NovTrials\M19.DSG	11-1-2013	15:20:59	409952.000000	8199.040000	1.621094	-0.140625	0.011719	-0.142202	-0.008257	0.430275	-104.675293	2.044678	-179.122925
C:\Users\cware\Desktop\Steller18Nov\18NovTrials\M19.DSG	11-1-2013	15:20:59	409953.000000	8199.060000	1.996094	-1.156250	-1.878906	-0.139450	-0.000917	0.436697	-128.417969	-296.234131	-133.560181
C:\Users\cware\Desktop\Steller18Nov\18NovTrials\M19.DSG	11-1-2013	15:20:59	409954.000000	8199.080000	0.742188	-2.000000	-2.000000	-0.096330	-0.010092	0.478899	-152.053833	-246.490479	-27.328491
C:\Users\cware\Desktop\Steller18Nov\18NovTrials\M19.DSG	11-1-2013	15:20:59	409955.000000	8199.100000	-0.257813	-1.972656	-1.988281	-0.076147	-0.029358	0.491743	-276.809692	-155.746460	-1.281738
C:\Users\cware\Desktop\Steller18Nov\18NovTrials\M19.DSG	11-1-2013	15:20:59	409956.000000	8199.120000	-1.273438	-0.820313	-1.382813	-0.050459	-0.096330	0.482569	-349.685669	-138.580322	22.460938
C:\Users\cware\Desktop\Steller18Nov\18NovTrials\M19.DSG	11-1-2013	15:20:59	409957.000000	8199.140000	-1.402344	0.367188	-0.847656	-0.035780	-0.131193	0.474312	-278.579712	-114.364624	62.988281
C:\Users\cware\Desktop\Steller18Nov\18NovTrials\M19.DSG	11-1-2013	15:20:59	409958.000000	8199.160000	-0.683594	0.656250	-1.152344	-0.007339	-0.188991	0.455046	-219.573975	-87.539673	39.978027
C:\Users\cware\Desktop\Steller18Nov\18NovTrials\M19.DSG	11-1-2013	15:20:59	409959.000000	8199.180000	-0.714844	0.761719	-0.941406	-0.000917	-0.210092	0.443119	-191.650391	-32.470703	39.337158
C:\Users\cware\Desktop\Steller18Nov\18NovTrials\M19.DSG	11-1-2013	15:20:59	409960.000000	8199.200000	-0.230469	1.195313	-1.527344	0.033028	-0.260550	0.417431	-211.776733	-135.711670	258.575439
C:\Users\cware\Desktop\Steller18Nov\18NovTrials\M19.DSG	11-1-2013	15:20:59	409961.000000	8199.220000	0.664063	1.996094	-0.980469	0.069725	-0.288073	0.409174	-103.775024	-155.120850	140.457153
C:\Users\cware\Desktop\Steller18Nov\18NovTrials\M19.DSG	11-1-2013	15:20:59	409962.000000	8199.240000	-1.503906	1.996094	-0.019531	0.103670	-0.292661	0.411927	98.251343	-56.488037	58.364868
C:\Users\cware\Desktop\Steller18Nov\18NovTrials\M19.DSG	11-1-2013	15:20:59	409963.000000	8199.260000	-1.503906	1.996094	-0.304688	0.115596	-0.276147	0.425688	193.115234	-16.967773	53.878784
C:\Users\cware\Desktop\Steller18Nov\18NovTrials\M19.DSG	11-1-2013	15:20:59	409964.000000	8199.280000	-0.832031	1.996094	-0.175781	0.122936	-0.255046	0.441284	180.450439	121.749878	49.087524
C:\Users\cware\Desktop\Steller18Nov\18NovTrials\M19.DSG	11-1-2013	15:20:59	409965.000000	8199.300000	-0.585938	1.636719	-0.515625	0.111927	-0.220183	0.457798	146.148682	193.298340	78.460693
C:\Users\cware\Desktop\Steller18Nov\18NovTrials\M19.DSG	11-1-2013	15:20:59	409966.000000	8199.320000	-0.378906	1.652344	-0.562500	0.099083	-0.212844	0.461468	63.186646	276.962280	34.896851
C:\Users\cware\Desktop\Steller18Nov\18NovTrials\M19.DSG	11-1-2013	15:20:59	409967.000000	8199.340000	-0.070313	1.871094	-0.835938	0.055046	-0.212844	0.452294	-19.897461	274.978638	17.898560
C:\Users\cware\Desktop\Steller18Nov\18NovTrials\M19.DSG	11-1-2013	15:20:59	409968.000000	8199.360000	0.640625	1.363281	-1.027344	0.027523	-0.221101	0.435780	-81.558228	291.412354	15.396118
C:\Users\cware\Desktop\Steller18Nov\18NovTrials\M19.DSG	11-1-2013	15:20:59	409969.000000	8199.380000	0.640625	1.363281	-1.027344	-0.024771	-0.239450	0.394495	-44.998169	265.258789	16.921997
C:\Users\cware\Desktop\Steller18Nov\18NovTrials\M19.DSG	11-1-2013	15:20:59	409970.000000	8199.400000	0.964844	0.296875	-0.882813	-0.044037	-0.244954	0.376147	11.367798	174.835205	-9.933472
C:\Users\cware\Desktop\Steller18Nov\18NovTrials\M19.DSG	11-1-2013	15:20:59	409971.000000	8199.420000	0.632813	0.042969	-0.539063	-0.073394	-0.241284	0.357798	16.418457	97.351074	-43.212891
C:\Users\cware\Desktop\Steller18Nov\18NovTrials\M19.DSG	11-1-2013	15:20:59	409972.000000	8199.440000	0.242188	-0.035156	-0.210938	-0.084404	-0.236697	0.354128	53.146362	118.026733	-66.543579
C:\Users\cware\Desktop\Steller18Nov\18NovTrials\M19.DSG	11-1-2013	15:20:59	409973.000000	8199.460000	0.613281	0.117188	-0.085938	-0.113761	-0.218349	0.344954	43.502808	107.650757	-118.408203
C:\Users\cware\Desktop\Steller18Nov\18NovTrials\M19.DSG	11-1-2013	15:20:59	409974.000000	8199.480000	0.925781	0.246094	0.226563	-0.130275	-0.203670	0.340367	44.326782	36.605835	-154.235840
C:\Users\cware\Desktop\Steller18Nov\18NovTrials\M19.DSG	11-1-2013	15:20:59	409975.000000	8199.500000	1.078125	0.394531	0.078125	-0.148624	-0.166055	0.352294	122.756958	-63.171387	-145.797729
C:\Users\cware\Desktop\Steller18Nov\18NovTrials\M19.DSG	11-1-2013	15:20:59	409976.000000	8199.520000	0.906250	0.324219	0.105469	-0.150459	-0.143119	0.369725	163.085938	-153.015137	-111.267090
C:\Users\cware\Desktop\Steller18Nov\18NovTrials\M19.DSG	11-1-2013	15:20:59	409977.000000	8199.540000	0.132813	-0.066406	0.074219	-0.144954	-0.100000	0.414679	161.132813	-133.468628	-53.527832
C:\Users\cware\Desktop\Steller18Nov\18NovTrials\M19.DSG	11-1-2013	15:20:59	409978.000000	8199.560000	-0.191406	-0.328125	-0.109375	-0.131193	-0.085321	0.428440	105.651855	-60.211182	-14.358521
C:\Users\cware\Desktop\Steller18Nov\18NovTrials\M19.DSG	11-1-2013	15:20:59	409979.000000	8199.580000	0.105469	-0.355469	0.074219	-0.125688	-0.075229	0.438532	3.219604	-21.774292	-35.003662
C:\Users\cware\Desktop\Steller18Nov\18NovTrials\M19.DSG	11-1-2013	15:20:59	409980.000000	8199.600000	0.421875	-0.105469	0.437500	-0.126606	-0.070642	0.444037	-55.923462	21.697998	-69.900513
C:\Users\cware\Desktop\Steller18Nov\18NovTrials\M19.DSG	11-1-2013	15:20:59	409981.000000	8199.620000	0.828125	-0.218750	-0.078125	-0.130275	-0.069725	0.438532	-78.308105	137.268066	-76.385498
C:\Users\cware\Desktop\Steller18Nov\18NovTrials\M19.DSG	11-1-2013	15:20:59	409982.000000	8199.640000	1.996094	-1.046875	-1.300781	-0.149541	-0.071560	0.417431	-94.131470	-126.296997	-84.777832
C:\Users\cware\Desktop\Steller18Nov\18NovTrials\M19.DSG	11-1-2013	15:20:59	409983.000000	8199.660000	1.796875	-1.707031	-2.000000	-0.139450	-0.075229	0.431193	-126.815796	-296.966553	-54.458618
C:\Users\cware\Desktop\Steller18Nov\18NovTrials\M19.DSG	11-1-2013	15:20:59	409984.000000	8199.680000	0.148438	-1.917969	-2.000000	-0.099083	-0.094495	0.465138	-230.209351	-217.849731	-29.129028
C:\Users\cware\Desktop\Steller18Nov\18NovTrials\M19.DSG	11-1-2013	15:20:59	409985.000000	8199.700000	-0.960938	-0.855469	-1.859375	-0.082569	-0.116514	0.467890	-274.871826	-103.775024	-30.151367
C:\Users\cware\Desktop\Steller18Nov\18NovTrials\M19.DSG	11-1-2013	15:20:59	409986.000000	8199.720000	-0.894531	0.136719	-1.304688	-0.066055	-0.165138	0.455046	-236.831665	-98.846436	2.746582
C:\Users\cware\Desktop\Steller18Nov\18NovTrials\M19.DSG	11-1-2013	15:20:59	409987.000000	8199.740000	-0.566406	0.367188	-1.261719	-0.057798	-0.187156	0.448624	-191.040039	-77.468872	41.412354
C:\Users\cware\Desktop\Steller18Nov\18NovTrials\M19.DSG	11-1-2013	15:20:59	409988.000000	8199.760000	-0.046875	0.113281	-1.351563	-0.036697	-0.225688	0.435780	-130.920410	-85.235596	41.412354
C:\Users\cware\Desktop\Steller18Nov\18NovTrials\M19.DSG	11-1-2013	15:20:59	409989.000000	8199.780000	-0.019531	0.125000	-0.832031	-0.026606	-0.241284	0.432110	-162.094116	-192.428589	135.498047
C:\Users\cware\Desktop\Steller18Nov\18NovTrials\M19.DSG	11-1-2013	15:20:59	409990.000000	8199.800000	0.273438	1.847656	-0.972656	0.040367	-0.292661	0.426606	-117.889404	-255.691528	164.062500
C:\Users\cware\Desktop\Steller18Nov\18NovTrials\M19.DSG	11-1-2013	15:20:59	409991.000000	8199.820000	-0.851563	1.996094	-0.109375	0.070642	-0.304587	0.427523	13.107300	-94.879150	63.934326
C:\Users\cware\Desktop\Steller18Nov\18NovTrials\M19.DSG	11-1-2013	15:20:59	409992.000000	8199.840000	-2.000000	1.996094	-0.335938	0.090826	-0.296330	0.437615	68.923950	-5.355835	35.293579
C:\Users\cware\Desktop\Steller18Nov\18NovTrials\M19.DSG	11-1-2013	15:20:59	409993.000000	8199.860000	-1.074219	1.996094	-0.289063	0.096330	-0.287156	0.441284	77.713013	41.336060	56.274414
C:\Users\cware\Desktop\Steller18Nov\18NovTrials\M19.DSG	11-1-2013	15:20:59	409994.000000	8199.880000	-0.593750	1.804688	-0.441406	0.100000	-0.270642	0.449541	87.615967	105.667114	58.807373
C:\Users\cware\Desktop\Steller18Nov\18NovTrials\M19.DSG	11-1-2013	15:20:59	409995.000000	8199.900000	-0.414063	1.996094	-0.640625	0.094495	-0.262385	0.452294	97.869873	165.695190	33.950806
C:\Users\cware\Desktop\Steller18Nov\18NovTrials\M19.DSG	11-1-2013	15:20:59	409996.000000	8199.920000	-0.167969	1.898438	-1.203125	0.061468	-0.246789	0.453211	77.560425	252.090454	-6.774902
C:\Users\cware\Desktop\Steller18Nov\18NovTrials\M19.DSG	11-1-2013	15:20:59	409997.000000	8199.940000	-0.167969	1.898438	-1.203125	0.037615	-0.243119	0.447706	22.033691	254.684448	-11.245728
C:\Users\cware\Desktop\Steller18Nov\18NovTrials\M19.DSG	11-1-2013	15:20:59	409998.000000	8199.960000	0.214844	1.207031	-1.062500	-0.011009	-0.245872	0.419266	-22.949219	275.299072	9.735107
C:\Users\cware\Desktop\Steller18Nov\18NovTrials\M19.DSG	11-1-2013	15:20:59	409999.000000	8199.980000	0.531250	0.980469	-0.734375	-0.033945	-0.250459	0.402752	-8.789063	265.075684	21.682739
C:\Users\cware\Desktop\Steller18Nov\18NovTrials\M19.DSG	11-1-2013	15:20:59	410000.000000	8200.000000	1.007813	0.695313	-0.628906	-0.054128	-0.252294	0.367890	20.919800	254.425049	-3.021240
C:\Users\cware\Desktop\Steller18Nov\18NovTrials\M19.DSG	11-1-2013	15:20:59	410001.000000	8200.020000	1.164063	0.121094	-0.246094	-0.089908	-0.245872	0.356881	47.088623	93.414307	-46.798706
C:\Users\cware\Desktop\Steller18Nov\18NovTrials\M19.DSG	11-1-2013	15:20:59	410002.000000	8200.040000	0.433594	-0.156250	-0.117188	-0.100000	-0.238532	0.353211	85.357666	113.159180	-59.707642
C:\Users\cware\Desktop\Steller18Nov\18NovTrials\M19.DSG	11-1-2013	15:20:59	410003.000000	8200.060000	0.730469	-0.039063	0.058594	-0.125688	-0.214679	0.350459	74.264526	62.255859	-114.440918
C:\Users\cware\Desktop\Steller18Nov\18NovTrials\M19.DSG	11-1-2013	15:20:59	410004.000000	8200.080000	0.796875	0.097656	0.136719	-0.138532	-0.199083	0.352294	75.790405	19.042969	-151.321411
C:\Users\cware\Desktop\Steller18Nov\18NovTrials\M19.DSG	11-1-2013	15:20:59	410005.000000	8200.100000	0.921875	0.222656	0.136719	-0.157798	-0.157798	0.364220	115.676880	-49.209595	-152.221680
C:\Users\cware\Desktop\Steller18Nov\18NovTrials\M19.DSG	11-1-2013	15:20:59	410006.000000	8200.120000	0.628906	0.320313	0.031250	-0.159633	-0.133945	0.378899	160.797119	-118.530273	-128.585815
C:\Users\cware\Desktop\Steller18Nov\18NovTrials\M19.DSG	11-1-2013	15:20:59	410007.000000	8200.140000	0.031250	0.066406	-0.070313	-0.153211	-0.083486	0.415596	170.608521	-90.942383	-87.768555
C:\Users\cware\Desktop\Steller18Nov\18NovTrials\M19.DSG	11-1-2013	15:20:59	410008.000000	8200.160000	-0.140625	-0.480469	-0.160156	-0.147706	-0.061468	0.429358	105.895996	-59.295654	-45.303345
C:\Users\cware\Desktop\Steller18Nov\18NovTrials\M19.DSG	11-1-2013	15:20:59	410009.000000	8200.180000	0.011719	-0.605469	-0.082031	-0.144037	-0.039450	0.442202	14.190674	10.314941	-41.244507
C:\Users\cware\Desktop\Steller18Nov\18NovTrials\M19.DSG	11-1-2013	15:20:59	410010.000000	8200.200000	0.644531	-0.386719	0.398438	-0.145872	-0.036697	0.443119	-56.228638	30.746460	-75.988770
C:\Users\cware\Desktop\Steller18Nov\18NovTrials\M19.DSG	11-1-2013	15:20:59	410011.000000	8200.220000	1.214844	-0.042969	0.605469	-0.159633	-0.033945	0.428440	-79.696655	108.489990	-85.067749
C:\Users\cware\Desktop\Steller18Nov\18NovTrials\M19.DSG	11-1-2013	15:20:59	410012.000000	8200.240000	1.996094	-0.394531	-0.593750	-0.167890	-0.034862	0.418349	-113.159180	-171.768188	-39.794922
C:\Users\cware\Desktop\Steller18Nov\18NovTrials\M19.DSG	11-1-2013	15:20:59	410013.000000	8200.260000	1.906250	-1.699219	-2.000000	-0.129358	-0.051376	0.456881	-109.970093	-310.974121	-4.333496
C:\Users\cware\Desktop\Steller18Nov\18NovTrials\M19.DSG	11-1-2013	15:20:59	410014.000000	8200.280000	-0.218750	-1.933594	-2.000000	-0.105505	-0.064220	0.475229	-184.143066	-208.908081	-21.820068
C:\Users\cware\Desktop\Steller18Nov\18NovTrials\M19.DSG	11-1-2013	15:20:59	410015.000000	8200.300000	-1.386719	-0.996094	-1.988281	-0.086239	-0.081651	0.484404	-279.769897	-23.864746	-24.887085
C:\Users\cware\Desktop\Steller18Nov\18NovTrials\M19.DSG	11-1-2013	15:20:59	410016.000000	8200.320000	-0.960938	-0.160156	-1.410156	-0.078899	-0.131193	0.466055	-235.794067	-108.596802	1.205444
C:\Users\cware\Desktop\Steller18Nov\18NovTrials\M19.DSG	11-1-2013	15:20:59	410017.000000	8200.340000	-0.445313	0.328125	-1.371094	-0.067890	-0.155046	0.461468	-191.116333	-120.056152	36.499023
C:\Users\cware\Desktop\Steller18Nov\18NovTrials\M19.DSG	11-1-2013	15:20:59	410018.000000	8200.360000	-0.027344	0.523438	-1.480469	-0.041284	-0.196330	0.454128	-187.393188	-105.117798	68.588257
C:\Users\cware\Desktop\Steller18Nov\18NovTrials\M19.DSG	11-1-2013	15:20:59	410019.000000	8200.380000	-0.019531	0.550781	-1.328125	-0.028440	-0.218349	0.447706	-196.350098	-138.809204	121.536255
C:\Users\cware\Desktop\Steller18Nov\18NovTrials\M19.DSG	11-1-2013	15:20:59	410020.000000	8200.400000	-0.074219	1.390625	-1.296875	0.020183	-0.273394	0.436697	-147.262573	-189.941406	184.646606
C:\Users\cware\Desktop\Steller18Nov\18NovTrials\M19.DSG	11-1-2013	15:20:59	410021.000000	8200.420000	-0.093750	1.996094	-0.976563	0.052294	-0.290826	0.433945	-22.933960	-140.716553	90.576172
C:\Users\cware\Desktop\Steller18Nov\18NovTrials\M19.DSG	11-1-2013	15:20:59	410022.000000	8200.440000	-1.890625	1.996094	-0.753906	0.087156	-0.293578	0.445872	106.689453	-42.373657	66.818237
C:\Users\cware\Desktop\Steller18Nov\18NovTrials\M19.DSG	11-1-2013	15:20:59	410023.000000	8200.460000	-1.707031	1.996094	-0.316406	0.099083	-0.281651	0.458716	148.880005	22.186279	73.089600
C:\Users\cware\Desktop\Steller18Nov\18NovTrials\M19.DSG	11-1-2013	15:20:59	410024.000000	8200.480000	-0.980469	1.996094	-0.167969	0.105505	-0.253211	0.480734	140.457153	113.006592	69.244385
C:\Users\cware\Desktop\Steller18Nov\18NovTrials\M19.DSG	11-1-2013	15:20:59	410025.000000	8200.500000	-0.230469	1.917969	-0.425781	0.099083	-0.238532	0.487156	139.587402	140.014648	64.880371
C:\Users\cware\Desktop\Steller18Nov\18NovTrials\M19.DSG	11-1-2013	15:20:59	410026.000000	8200.520000	0.003906	1.882813	-0.859375	0.074312	-0.215596	0.494495	80.642700	253.540039	45.944214
C:\Users\cware\Desktop\Steller18Nov\18NovTrials\M19.DSG	11-1-2013	15:20:59	410027.000000	8200.540000	0.269531	1.839844	-0.871094	0.049541	-0.212844	0.487156	3.845215	269.241333	31.356812
C:\Users\cware\Desktop\Steller18Nov\18NovTrials\M19.DSG	11-1-2013	15:20:59	410028.000000	8200.560000	0.578125	1.628906	-0.863281	-0.001835	-0.223853	0.457798	-73.760986	290.130615	23.101807
C:\Users\cware\Desktop\Steller18Nov\18NovTrials\M19.DSG	11-1-2013	15:20:59	410029.000000	8200.580000	0.593750	1.175781	-1.007813	-0.026606	-0.234862	0.434862	-56.747437	250.122070	18.386841
C:\Users\cware\Desktop\Steller18Nov\18NovTrials\M19.DSG	11-1-2013	15:20:59	410030.000000	8200.600000	0.671875	0.664063	-0.996094	-0.066055	-0.241284	0.398165	0.854492	223.526001	-12.268066
C:\Users\cware\Desktop\Steller18Nov\18NovTrials\M19.DSG	11-1-2013	15:20:59	410031.000000	8200.620000	0.953125	0.332031	-0.628906	-0.085321	-0.238532	0.384404	39.993286	122.406006	-77.484131
C:\Users\cware\Desktop\Steller18Nov\18NovTrials\M19.DSG	11-1-2013	15:20:59	410032.000000	8200.640000	0.218750	0.093750	-0.261719	-0.115596	-0.215596	0.372477	52.886963	148.742676	-73.959351
C:\Users\cware\Desktop\Steller18Nov\18NovTrials\M19.DSG	11-1-2013	15:20:59	410033.000000	8200.660000	0.300781	-0.074219	0.203125	-0.131193	-0.204587	0.365138	49.896240	89.462280	-77.575684
C:\Users\cware\Desktop\Steller18Nov\18NovTrials\M19.DSG	11-1-2013	15:20:59	410034.000000	8200.680000	0.531250	-0.183594	0.113281	-0.154128	-0.178899	0.357798	78.918457	75.057983	-105.941772
C:\Users\cware\Desktop\Steller18Nov\18NovTrials\M19.DSG	11-1-2013	15:20:59	410035.000000	8200.700000	0.871094	-0.121094	-0.093750	-0.165138	-0.159633	0.360550	130.050659	39.260864	-139.724731
C:\Users\cware\Desktop\Steller18Nov\18NovTrials\M19.DSG	11-1-2013	15:20:59	410036.000000	8200.720000	0.941406	-0.007813	0.042969	-0.181651	-0.105505	0.376147	169.403076	-44.357300	-152.923584
C:\Users\cware\Desktop\Steller18Nov\18NovTrials\M19.DSG	11-1-2013	15:20:59	410037.000000	8200.740000	0.601563	0.089844	0.226563	-0.181651	-0.076147	0.392661	189.361572	-84.823608	-120.437622
C:\Users\cware\Desktop\Steller18Nov\18NovTrials\M19.DSG	11-1-2013	15:20:59	410038.000000	8200.760000	0.332031	0.023438	0.242188	-0.178899	-0.025688	0.408257	159.896851	-53.924561	-75.531006
C:\Users\cware\Desktop\Steller18Nov\18NovTrials\M19.DSG	11-1-2013	15:20:59	410039.000000	8200.780000	0.429688	-0.226563	0.066406	-0.175229	-0.006422	0.429358	103.713989	-45.883179	-95.169067
C:\Users\cware\Desktop\Steller18Nov\18NovTrials\M19.DSG	11-1-2013	15:20:59	410040.000000	8200.800000	0.414063	-0.593750	-0.226563	-0.173394	0.011927	0.435780	-7.751465	45.761108	-89.813232
C:\Users\cware\Desktop\Steller18Nov\18NovTrials\M19.DSG	11-1-2013	15:20:59	410041.000000	8200.820000	0.300781	0.125000	-0.203125	-0.187156	0.017431	0.421101	-263.351440	121.475220	-53.359985
C:\Users\cware\Desktop\Steller18Nov\18NovTrials\M19.DSG	11-1-2013	15:20:59	410042.000000	8200.840000	1.621094	-0.527344	-1.718750	-0.193578	-0.008257	0.407339	-309.356689	-202.056885	-71.212769
C:\Users\cware\Desktop\Steller18Nov\18NovTrials\M19.DSG	11-1-2013	15:20:59	410043.000000	8200.860000	1.687500	-2.000000	-1.921875	-0.169725	-0.035780	0.433028	-182.937622	-134.506226	-114.685059
C:\Users\cware\Desktop\Steller18Nov\18NovTrials\M19.DSG	11-1-2013	15:20:59	410044.000000	8200.880000	0.066406	-2.000000	-1.906250	-0.165138	-0.037615	0.436697	-123.825073	-75.759888	-80.596924
C:\Users\cware\Desktop\Steller18Nov\18NovTrials\M19.DSG	11-1-2013	15:20:59	410045.000000	8200.900000	0.316406	-1.148438	-1.703125	-0.155046	-0.044037	0.444954	-162.475586	-101.394653	-76.553345
C:\Users\cware\Desktop\Steller18Nov\18NovTrials\M19.DSG	11-1-2013	15:20:59	410046.000000	8200.920000	-0.015625	-0.222656	-1.886719	-0.151376	-0.052294	0.448624	-163.223267	-90.866089	-68.496704
C:\Users\cware\Desktop\Steller18Nov\18NovTrials\M19.DSG	11-1-2013	15:20:59	410047.000000	8200.940000	-0.164063	-0.054688	-1.796875	-0.140367	-0.064220	0.452294	-147.430420	-92.605591	-69.183350
C:\Users\cware\Desktop\Steller18Nov\18NovTrials\M19.DSG	11-1-2013	15:20:59	410048.000000	8200.960000	-0.253906	0.007813	-2.000000	-0.136697	-0.068807	0.452294	-170.227051	-54.565430	-75.210571
C:\Users\cware\Desktop\Steller18Nov\18NovTrials\M19.DSG	11-1-2013	15:20:59	410049.000000	8200.980000	-0.261719	0.246094	-1.644531	-0.138532	-0.084404	0.443119	-194.366455	-0.747681	-74.707031
C:\Users\cware\Desktop\Steller18Nov\18NovTrials\M19.DSG	11-1-2013	15:20:59	410050.000000	8201.000000	-0.035156	0.269531	-0.988281	-0.143119	-0.092661	0.433945	-182.891846	7.049561	-81.024170
C:\Users\cware\Desktop\Steller18Nov\18NovTrials\M19.DSG	11-1-2013	15:20:59	410051.000000	8201.020000	0.003906	0.464844	-0.851563	-0.148624	-0.101835	0.415596	-123.245239	61.828613	-76.339722
C:\Users\cware\Desktop\Steller18Nov\18NovTrials\M19.DSG	11-1-2013	15:20:59	410052.000000	8201.040000	-0.070313	1.140625	-0.996094	-0.167890	-0.100000	0.402752	3.952026	143.402100	-73.913574
C:\Users\cware\Desktop\Steller18Nov\18NovTrials\M19.DSG	11-1-2013	15:20:59	410053.000000	8201.060000	0.445313	1.996094	-0.296875	-0.182569	-0.090826	0.388991	63.369751	169.433594	-36.437988
C:\Users\cware\Desktop\Steller18Nov\18NovTrials\M19.DSG	11-1-2013	15:20:59	410054.000000	8201.080000	1.816406	0.167969	-0.433594	-0.204587	-0.070642	0.365138	99.533081	-2.944946	54.473877
C:\Users\cware\Desktop\Steller18Nov\18NovTrials\M19.DSG	11-1-2013	15:20:59	410055.000000	8201.100000	0.441406	0.609375	-1.097656	-0.201835	-0.068807	0.371560	22.476196	14.389038	74.096680
C:\Users\cware\Desktop\Steller18Nov\18NovTrials\M19.DSG	11-1-2013	15:20:59	410056.000000	8201.120000	0.144531	1.144531	-1.402344	-0.200000	-0.079817	0.362385	-55.145264	137.207031	34.637451
C:\Users\cware\Desktop\Steller18Nov\18NovTrials\M19.DSG	11-1-2013	15:20:59	410057.000000	8201.140000	0.648438	1.214844	-1.093750	-0.207339	-0.084404	0.342202	-47.058105	147.918701	15.762329
C:\Users\cware\Desktop\Steller18Nov\18NovTrials\M19.DSG	11-1-2013	15:20:59	410058.000000	8201.160000	0.929688	1.218750	-0.660156	-0.221101	-0.087156	0.310092	35.690308	89.874268	8.010864
C:\Users\cware\Desktop\Steller18Nov\18NovTrials\M19.DSG	11-1-2013	15:20:59	410059.000000	8201.180000	0.691406	1.101563	-0.570313	-0.223853	-0.084404	0.302752	78.033447	63.858032	-5.401611
C:\Users\cware\Desktop\Steller18Nov\18NovTrials\M19.DSG	11-1-2013	15:20:59	410060.000000	8201.200000	0.367188	0.828125	-0.707031	-0.227523	-0.069725	0.293578	77.133179	60.928345	-17.425537
C:\Users\cware\Desktop\Steller18Nov\18NovTrials\M19.DSG	11-1-2013	15:20:59	410061.000000	8201.220000	0.187500	0.550781	-0.796875	-0.232110	-0.063303	0.288991	61.935425	74.829102	-14.373779
C:\Users\cware\Desktop\Steller18Nov\18NovTrials\M19.DSG	11-1-2013	15:20:59	410062.000000	8201.240000	0.242188	0.250000	-0.808594	-0.237615	-0.051376	0.272477	46.615601	91.735840	4.974365
C:\Users\cware\Desktop\Steller18Nov\18NovTrials\M19.DSG	11-1-2013	15:20:59	410063.000000	8201.260000	0.433594	0.117188	-0.597656	-0.240367	-0.049541	0.263303	38.665771	89.141846	19.073486
C:\Users\cware\Desktop\Steller18Nov\18NovTrials\M19.DSG	11-1-2013	15:20:59	410064.000000	8201.280000	0.621094	0.160156	-0.433594	-0.244954	-0.050459	0.243119	15.258789	81.115723	21.697998
C:\Users\cware\Desktop\Steller18Nov\18NovTrials\M19.DSG	11-1-2013	15:20:59	410065.000000	8201.300000	0.804688	0.250000	-0.417969	-0.247706	-0.052294	0.233945	-3.677368	71.945190	17.990112
C:\Users\cware\Desktop\Steller18Nov\18NovTrials\M19.DSG	11-1-2013	15:20:59	410066.000000	8201.320000	0.925781	0.355469	-0.476563	-0.248624	-0.055046	0.216514	-12.207031	61.203003	11.856079
C:\Users\cware\Desktop\Steller18Nov\18NovTrials\M19.DSG	11-1-2013	15:20:59	410067.000000	8201.340000	0.992188	0.445313	-0.535156	-0.248624	-0.055046	0.208257	-9.109497	52.780151	6.408691
C:\Users\cware\Desktop\Steller18Nov\18NovTrials\M19.DSG	11-1-2013	15:20:59	410068.000000	8201.360000	0.988281	0.480469	-0.593750	-0.248624	-0.056881	0.195413	-1.052856	47.027588	-2.456665
C:\Users\cware\Desktop\Steller18Nov\18NovTrials\M19.DSG	11-1-2013	15:20:59	410069.000000	8201.380000	0.972656	0.519531	-0.628906	-0.249541	-0.054128	0.189908	5.020142	36.285400	-8.102417
C:\Users\cware\Desktop\Steller18Nov\18NovTrials\M19.DSG	11-1-2013	15:20:59	410070.000000	8201.400000	0.875000	0.523438	-0.574219	-0.247706	-0.051376	0.180734	8.407593	22.857666	-8.010864
C:\Users\cware\Desktop\Steller18Nov\18NovTrials\M19.DSG	11-1-2013	15:20:59	410071.000000	8201.420000	0.769531	0.503906	-0.539063	-0.246789	-0.049541	0.178899	10.009766	12.145996	-7.293701
C:\Users\cware\Desktop\Steller18Nov\18NovTrials\M19.DSG	11-1-2013	15:20:59	410072.000000	8201.440000	0.691406	0.480469	-0.535156	-0.243119	-0.046789	0.176147	9.002686	2.258301	-4.516602
C:\Users\cware\Desktop\Steller18Nov\18NovTrials\M19.DSG	11-1-2013	15:20:59	410073.000000	8201.460000	0.695313	0.484375	-0.539063	-0.240367	-0.044954	0.175229	4.364014	-5.432129	-1.678467
C:\Users\cware\Desktop\Steller18Nov\18NovTrials\M19.DSG	11-1-2013	15:20:59	410074.000000	8201.480000	0.691406	0.488281	-0.578125	-0.236697	-0.044037	0.177064	-1.296997	-9.719849	1.052856
C:\Users\cware\Desktop\Steller18Nov\18NovTrials\M19.DSG	11-1-2013	15:20:59	410075.000000	8201.500000	0.707031	0.492188	-0.675781	-0.234862	-0.044037	0.178899	-1.266479	-8.621216	1.831055
C:\Users\cware\Desktop\Steller18Nov\18NovTrials\M19.DSG	11-1-2013	15:20:59	410076.000000	8201.520000	0.683594	0.519531	-0.742188	-0.231193	-0.046789	0.177982	5.172729	2.258301	0.579834
C:\Users\cware\Desktop\Steller18Nov\18NovTrials\M19.DSG	11-1-2013	15:20:59	410077.000000	8201.540000	0.710938	0.531250	-0.730469	-0.229358	-0.046789	0.177064	2.441406	6.713867	-0.640869
C:\Users\cware\Desktop\Steller18Nov\18NovTrials\M19.DSG	11-1-2013	15:20:59	410078.000000	8201.560000	0.761719	0.437500	-0.605469	-0.226606	-0.045872	0.176147	-9.811401	4.135132	2.670288
C:\Users\cware\Desktop\Steller18Nov\18NovTrials\M19.DSG	11-1-2013	15:20:59	410079.000000	8201.580000	0.789063	0.324219	-0.593750	-0.224771	-0.049541	0.175229	-17.028809	-3.631592	5.783081
C:\Users\cware\Desktop\Steller18Nov\18NovTrials\M19.DSG	11-1-2013	15:20:59	410080.000000	8201.600000	0.855469	0.285156	-0.652344	-0.222018	-0.052294	0.174312	-26.519775	-17.974854	10.116577
C:\Users\cware\Desktop\Steller18Nov\18NovTrials\M19.DSG	11-1-2013	15:20:59	410081.000000	8201.620000	0.859375	0.304688	-0.714844	-0.215596	-0.057798	0.176147	-35.018921	-24.032593	12.008667
C:\Users\cware\Desktop\Steller18Nov\18NovTrials\M19.DSG	11-1-2013	15:20:59	410082.000000	8201.640000	0.687500	0.531250	-0.699219	-0.213761	-0.060550	0.177064	-43.655396	-19.546509	8.956909
C:\Users\cware\Desktop\Steller18Nov\18NovTrials\M19.DSG	11-1-2013	15:20:59	410083.000000	8201.660000	0.589844	0.621094	-0.691406	-0.208257	-0.067890	0.176147	-44.815063	-11.581421	6.744385
C:\Users\cware\Desktop\Steller18Nov\18NovTrials\M19.DSG	11-1-2013	15:20:59	410084.000000	8201.680000	0.574219	0.687500	-0.679688	-0.205505	-0.070642	0.176147	-41.366577	-3.295898	3.860474
C:\Users\cware\Desktop\Steller18Nov\18NovTrials\M19.DSG	11-1-2013	15:20:59	410085.000000	8201.700000	0.597656	0.695313	-0.652344	-0.202752	-0.075229	0.173394	-36.529541	0.732422	-0.411987
C:\Users\cware\Desktop\Steller18Nov\18NovTrials\M19.DSG	11-1-2013	15:20:59	410086.000000	8201.720000	0.644531	0.656250	-0.636719	-0.200917	-0.077064	0.171560	-33.477783	1.541138	-0.961304
C:\Users\cware\Desktop\Steller18Nov\18NovTrials\M19.DSG	11-1-2013	15:20:59	410087.000000	8201.740000	0.671875	0.656250	-0.613281	-0.198165	-0.081651	0.168807	-32.226563	-3.112793	2.151489
C:\Users\cware\Desktop\Steller18Nov\18NovTrials\M19.DSG	11-1-2013	15:20:59	410088.000000	8201.760000	0.664063	0.671875	-0.605469	-0.196330	-0.084404	0.168807	-28.533936	-4.180908	5.355835
C:\Users\cware\Desktop\Steller18Nov\18NovTrials\M19.DSG	11-1-2013	15:20:59	410089.000000	8201.780000	0.652344	0.703125	-0.632813	-0.195413	-0.090826	0.166055	-24.291992	-2.914429	5.752563
C:\Users\cware\Desktop\Steller18Nov\18NovTrials\M19.DSG	11-1-2013	15:20:59	410090.000000	8201.800000	0.628906	0.742188	-0.652344	-0.192661	-0.093578	0.166972	-19.729614	-2.685547	3.341675
C:\Users\cware\Desktop\Steller18Nov\18NovTrials\M19.DSG	11-1-2013	15:20:59	410091.000000	8201.820000	0.582031	0.773438	-0.664063	-0.192661	-0.096330	0.166972	-14.892578	4.257202	0.259399
C:\Users\cware\Desktop\Steller18Nov\18NovTrials\M19.DSG	11-1-2013	15:20:59	410092.000000	8201.840000	0.585938	0.750000	-0.617188	-0.191743	-0.100000	0.166055	-10.269165	9.368896	-1.647949
C:\Users\cware\Desktop\Steller18Nov\18NovTrials\M19.DSG	11-1-2013	15:20:59	410093.000000	8201.860000	0.640625	0.714844	-0.597656	-0.190826	-0.101835	0.165138	-6.423950	3.997803	-1.068115
C:\Users\cware\Desktop\Steller18Nov\18NovTrials\M19.DSG	11-1-2013	15:20:59	410094.000000	8201.880000	0.660156	0.671875	-0.621094	-0.190826	-0.105505	0.164220	-1.846313	1.083374	-1.708984
C:\Users\cware\Desktop\Steller18Nov\18NovTrials\M19.DSG	11-1-2013	15:20:59	410095.000000	8201.900000	0.648438	0.636719	-0.636719	-0.190826	-0.107339	0.165138	-0.701904	3.753662	-1.831055
C:\Users\cware\Desktop\Steller18Nov\18NovTrials\M19.DSG	11-1-2013	15:20:59	410096.000000	8201.920000	0.648438	0.625000	-0.636719	-0.190826	-0.110092	0.165138	-2.578735	9.048462	-0.579834
C:\Users\cware\Desktop\Steller18Nov\18NovTrials\M19.DSG	11-1-2013	15:20:59	410097.000000	8201.940000	0.652344	0.628906	-0.593750	-0.190826	-0.111927	0.164220	-6.439209	8.361816	-0.503540
C:\Users\cware\Desktop\Steller18Nov\18NovTrials\M19.DSG	11-1-2013	15:20:59	410098.000000	8201.960000	0.687500	0.648438	-0.585938	-0.191743	-0.114679	0.164220	-11.520386	-6.072998	0.289917
C:\Users\cware\Desktop\Steller18Nov\18NovTrials\M19.DSG	11-1-2013	15:20:59	410099.000000	8201.980000	0.722656	0.644531	-0.609375	-0.190826	-0.116514	0.165138	-12.939453	-18.020630	3.219604
C:\Users\cware\Desktop\Steller18Nov\18NovTrials\M19.DSG	11-1-2013	15:20:59	410100.000000	8202.000000	0.703125	0.656250	-0.605469	-0.189908	-0.121101	0.169725	-11.718750	-28.640747	9.185791
C:\Users\cware\Desktop\Steller18Nov\18NovTrials\M19.DSG	11-1-2013	15:20:59	410101.000000	8202.020000	0.664063	0.699219	-0.593750	-0.189908	-0.124771	0.173394	-9.155273	-29.891968	16.006470
C:\Users\cware\Desktop\Steller18Nov\18NovTrials\M19.DSG	11-1-2013	15:20:59	410102.000000	8202.040000	0.574219	0.746094	-0.597656	-0.187156	-0.134862	0.179817	-0.885010	-20.294189	27.420044
C:\Users\cware\Desktop\Steller18Nov\18NovTrials\M19.DSG	11-1-2013	15:20:59	410103.000000	8202.060000	0.605469	0.757813	-0.640625	-0.183486	-0.134862	0.182569	2.670288	-26.824951	43.243408
C:\Users\cware\Desktop\Steller18Nov\18NovTrials\M19.DSG	11-1-2013	15:20:59	410104.000000	8202.080000	0.703125	0.750000	-0.734375	-0.176147	-0.149541	0.191743	-10.009766	-72.586060	90.850830
C:\Users\cware\Desktop\Steller18Nov\18NovTrials\M19.DSG	11-1-2013	15:20:59	410105.000000	8202.100000	0.910156	0.937500	-0.914063	-0.167890	-0.163303	0.200917	-35.263062	-115.890503	139.892578
C:\Users\cware\Desktop\Steller18Nov\18NovTrials\M19.DSG	11-1-2013	15:20:59	410106.000000	8202.120000	1.144531	1.375000	-1.039063	-0.143119	-0.195413	0.221101	-30.532837	-111.434937	143.615723
C:\Users\cware\Desktop\Steller18Nov\18NovTrials\M19.DSG	11-1-2013	15:20:59	410107.000000	8202.140000	0.285156	1.105469	-0.445313	-0.131193	-0.209174	0.228440	29.830933	-50.949097	125.457764
C:\Users\cware\Desktop\Steller18Nov\18NovTrials\M19.DSG	11-1-2013	15:20:59	410108.000000	8202.160000	0.066406	1.054688	-0.132813	-0.109174	-0.227523	0.248624	75.073242	-72.021484	106.140137
C:\Users\cware\Desktop\Steller18Nov\18NovTrials\M19.DSG	11-1-2013	15:20:59	410109.000000	8202.180000	-0.042969	1.234375	-0.308594	-0.099083	-0.231193	0.259633	70.663452	-42.633057	104.461670
C:\Users\cware\Desktop\Steller18Nov\18NovTrials\M19.DSG	11-1-2013	15:20:59	410110.000000	8202.200000	-0.250000	1.167969	-0.304688	-0.081651	-0.241284	0.276147	68.588257	3.570557	75.119019
C:\Users\cware\Desktop\Steller18Nov\18NovTrials\M19.DSG	11-1-2013	15:20:59	410111.000000	8202.220000	-0.195313	1.042969	-0.425781	-0.077982	-0.241284	0.280734	72.540283	26.580811	57.159424
C:\Users\cware\Desktop\Steller18Nov\18NovTrials\M19.DSG	11-1-2013	15:20:59	410112.000000	8202.240000	-0.089844	0.968750	-0.558594	-0.074312	-0.243119	0.290826	75.729370	38.360596	46.356201
C:\Users\cware\Desktop\Steller18Nov\18NovTrials\M19.DSG	11-1-2013	15:20:59	410113.000000	8202.260000	0.003906	0.914063	-0.546875	-0.072477	-0.242202	0.295413	75.332642	48.141479	32.684326
C:\Users\cware\Desktop\Steller18Nov\18NovTrials\M19.DSG	11-1-2013	15:20:59	410114.000000	8202.280000	0.136719	0.937500	-0.605469	-0.074312	-0.238532	0.300917	79.864502	49.911499	16.006470
C:\Users\cware\Desktop\Steller18Nov\18NovTrials\M19.DSG	11-1-2013	15:20:59	410115.000000	8202.300000	0.222656	0.964844	-0.625000	-0.077064	-0.233945	0.305505	85.815430	45.608521	-3.555298
C:\Users\cware\Desktop\Steller18Nov\18NovTrials\M19.DSG	11-1-2013	15:20:59	410116.000000	8202.320000	0.191406	0.945313	-0.675781	-0.081651	-0.229358	0.309174	89.111328	47.805786	-29.037476
C:\Users\cware\Desktop\Steller18Nov\18NovTrials\M19.DSG	11-1-2013	15:20:59	410117.000000	8202.340000	0.148438	0.937500	-0.691406	-0.090826	-0.215596	0.315596	87.051392	53.939819	-41.687012
C:\Users\cware\Desktop\Steller18Nov\18NovTrials\M19.DSG	11-1-2013	15:20:59	410118.000000	8202.360000	0.226563	0.929688	-0.703125	-0.097248	-0.204587	0.319266	84.732056	54.855347	-52.749634
C:\Users\cware\Desktop\Steller18Nov\18NovTrials\M19.DSG	11-1-2013	15:20:59	410119.000000	8202.380000	0.386719	0.812500	-0.832031	-0.111009	-0.186239	0.322018	72.418213	34.088135	-60.836792
C:\Users\cware\Desktop\Steller18Nov\18NovTrials\M19.DSG	11-1-2013	15:20:59	410120.000000	8202.400000	0.296875	0.593750	-0.929688	-0.117431	-0.177064	0.327523	58.761597	31.661987	-66.116333
C:\Users\cware\Desktop\Steller18Nov\18NovTrials\M19.DSG	11-1-2013	15:20:59	410121.000000	8202.420000	0.265625	0.519531	-0.996094	-0.128440	-0.158716	0.328440	37.689209	40.695190	-76.721191
C:\Users\cware\Desktop\Steller18Nov\18NovTrials\M19.DSG	11-1-2013	15:20:59	410122.000000	8202.440000	0.281250	0.417969	-1.050781	-0.136697	-0.149541	0.327523	-12.145996	53.344727	-81.954956
C:\Users\cware\Desktop\Steller18Nov\18NovTrials\M19.DSG	11-1-2013	15:20:59	410123.000000	8202.460000	0.375000	0.363281	-1.148438	-0.152294	-0.139450	0.315596	-58.166504	42.572021	-74.829102
C:\Users\cware\Desktop\Steller18Nov\18NovTrials\M19.DSG	11-1-2013	15:20:59	410124.000000	8202.480000	0.542969	0.156250	-1.175781	-0.156881	-0.138532	0.310092	-72.769165	10.360718	-71.182251
C:\Users\cware\Desktop\Steller18Nov\18NovTrials\M19.DSG	11-1-2013	15:20:59	410125.000000	8202.500000	0.621094	0.062500	-1.035156	-0.165138	-0.132110	0.301835	-70.770264	-12.115479	-73.135376
C:\Users\cware\Desktop\Steller18Nov\18NovTrials\M19.DSG	11-1-2013	15:20:59	410126.000000	8202.520000	0.539063	0.070313	-1.042969	-0.168807	-0.128440	0.300917	-43.853760	-16.174316	-73.410034
C:\Users\cware\Desktop\Steller18Nov\18NovTrials\M19.DSG	11-1-2013	15:20:59	410127.000000	8202.540000	0.312500	0.144531	-1.156250	-0.172477	-0.119266	0.298165	-30.166626	18.951416	-70.846558
C:\Users\cware\Desktop\Steller18Nov\18NovTrials\M19.DSG	11-1-2013	15:20:59	410128.000000	8202.560000	0.320313	0.261719	-1.121094	-0.180734	-0.113761	0.293578	-29.663086	31.250000	-78.430176
C:\Users\cware\Desktop\Steller18Nov\18NovTrials\M19.DSG	11-1-2013	15:20:59	410129.000000	8202.580000	0.320313	0.472656	-1.070313	-0.186239	-0.107339	0.288991	-32.836914	19.989014	-85.281372
C:\Users\cware\Desktop\Steller18Nov\18NovTrials\M19.DSG	11-1-2013	15:20:59	410130.000000	8202.600000	0.394531	0.621094	-1.007813	-0.195413	-0.092661	0.283486	-31.097412	-0.518799	-90.988159
C:\Users\cware\Desktop\Steller18Nov\18NovTrials\M19.DSG	11-1-2013	15:20:59	410131.000000	8202.620000	0.425781	0.554688	-0.976563	-0.197248	-0.085321	0.281651	-24.154663	-11.520386	-82.717896
C:\Users\cware\Desktop\Steller18Nov\18NovTrials\M19.DSG	11-1-2013	15:20:59	410132.000000	8202.640000	0.417969	0.414063	-0.957031	-0.203670	-0.069725	0.282569	-15.090942	-15.121460	-62.820435
C:\Users\cware\Desktop\Steller18Nov\18NovTrials\M19.DSG	11-1-2013	15:20:59	410133.000000	8202.660000	0.476563	0.242188	-0.945313	-0.206422	-0.064220	0.283486	-14.343262	-12.481689	-46.997070
C:\Users\cware\Desktop\Steller18Nov\18NovTrials\M19.DSG	11-1-2013	15:20:59	410134.000000	8202.680000	0.488281	0.089844	-0.937500	-0.207339	-0.056881	0.287156	-8.972168	-16.113281	-28.457642
C:\Users\cware\Desktop\Steller18Nov\18NovTrials\M19.DSG	11-1-2013	15:20:59	410135.000000	8202.700000	0.519531	0.031250	-0.945313	-0.207339	-0.054128	0.288073	-3.234863	-13.580322	-19.592285
C:\Users\cware\Desktop\Steller18Nov\18NovTrials\M19.DSG	11-1-2013	15:20:59	410136.000000	8202.720000	0.570313	0.054688	-0.968750	-0.208257	-0.051376	0.291743	-7.293701	-9.780884	-13.107300
C:\Users\cware\Desktop\Steller18Nov\18NovTrials\M19.DSG	11-1-2013	15:20:59	410137.000000	8202.740000	0.648438	0.070313	-0.941406	-0.209174	-0.050459	0.292661	-7.583618	-6.835938	-10.147095
C:\Users\cware\Desktop\Steller18Nov\18NovTrials\M19.DSG	11-1-2013	15:20:59	410138.000000	8202.760000	0.703125	0.042969	-0.917969	-0.208257	-0.050459	0.293578	-1.159668	0.839233	-7.522583
C:\Users\cware\Desktop\Steller18Nov\18NovTrials\M19.DSG	11-1-2013	15:20:59	410139.000000	8202.780000	0.703125	0.042969	-0.917969	-0.209174	-0.050459	0.290826	2.120972	1.739502	-5.035400
C:\Users\cware\Desktop\Steller18Nov\18NovTrials\M19.DSG	11-1-2013	15:20:59	410140.000000	8202.800000	0.816406	-0.054688	-0.988281	-0.210092	-0.047706	0.293578	-0.503540	5.432129	-0.747681
C:\Users\cware\Desktop\Steller18Nov\18NovTrials\M19.DSG	11-1-2013	15:20:59	410141.000000	8202.820000	0.777344	0.000000	-1.003906	-0.210092	-0.050459	0.292661	-2.105713	9.017944	3.326416
C:\Users\cware\Desktop\Steller18Nov\18NovTrials\M19.DSG	11-1-2013	15:20:59	410142.000000	8202.840000	0.734375	0.070313	-0.960938	-0.210092	-0.050459	0.289908	-1.464844	8.758545	5.386353
C:\Users\cware\Desktop\Steller18Nov\18NovTrials\M19.DSG	11-1-2013	15:20:59	410143.000000	8202.860000	0.699219	0.164063	-0.968750	-0.210092	-0.051376	0.288073	-0.289917	13.427734	7.644653
C:\Users\cware\Desktop\Steller18Nov\18NovTrials\M19.DSG	11-1-2013	15:20:59	410144.000000	8202.880000	0.675781	0.238281	-1.023438	-0.210092	-0.053211	0.284404	2.395630	18.508911	10.665894
C:\Users\cware\Desktop\Steller18Nov\18NovTrials\M19.DSG	11-1-2013	15:20:59	410145.000000	8202.900000	0.597656	0.257813	-1.007813	-0.211009	-0.055046	0.282569	6.164551	29.678345	14.068604
C:\Users\cware\Desktop\Steller18Nov\18NovTrials\M19.DSG	11-1-2013	15:20:59	410146.000000	8202.920000	0.613281	0.246094	-0.941406	-0.211009	-0.056881	0.275229	12.817383	38.757324	17.242432
C:\Users\cware\Desktop\Steller18Nov\18NovTrials\M19.DSG	11-1-2013	15:20:59	410147.000000	8202.940000	0.683594	0.210938	-0.953125	-0.211927	-0.058716	0.270642	20.538330	40.878296	19.515991
C:\Users\cware\Desktop\Steller18Nov\18NovTrials\M19.DSG	11-1-2013	15:20:59	410148.000000	8202.960000	0.730469	0.171875	-0.968750	-0.215596	-0.061468	0.263303	28.579712	43.655396	23.910522
C:\Users\cware\Desktop\Steller18Nov\18NovTrials\M19.DSG	11-1-2013	15:20:59	410149.000000	8202.980000	0.722656	0.101563	-0.953125	-0.215596	-0.063303	0.259633	30.029297	47.500610	25.955200
C:\Users\cware\Desktop\Steller18Nov\18NovTrials\M19.DSG	11-1-2013	15:20:59	410150.000000	8203.000000	0.828125	-0.023438	-0.929688	-0.217431	-0.066972	0.252294	26.885986	38.681030	20.751953
C:\Users\cware\Desktop\Steller18Nov\18NovTrials\M19.DSG	11-1-2013	15:20:59	410151.000000	8203.020000	0.855469	-0.082031	-0.914063	-0.218349	-0.067890	0.247706	26.168823	40.359497	22.720337
C:\Users\cware\Desktop\Steller18Nov\18NovTrials\M19.DSG	11-1-2013	15:20:59	410152.000000	8203.040000	0.847656	0.003906	-0.871094	-0.219266	-0.072477	0.244954	28.167725	38.925171	30.487061
C:\Users\cware\Desktop\Steller18Nov\18NovTrials\M19.DSG	11-1-2013	15:20:59	410153.000000	8203.060000	0.785156	0.128906	-0.824219	-0.219266	-0.074312	0.238532	31.402588	37.918091	41.320801
C:\Users\cware\Desktop\Steller18Nov\18NovTrials\M19.DSG	11-1-2013	15:20:59	410154.000000	8203.080000	0.703125	0.218750	-0.800781	-0.219266	-0.077982	0.233945	37.170410	30.029297	55.526733
C:\Users\cware\Desktop\Steller18Nov\18NovTrials\M19.DSG	11-1-2013	15:20:59	410155.000000	8203.100000	0.687500	0.300781	-0.843750	-0.217431	-0.088991	0.230275	38.970947	22.094727	64.575195
C:\Users\cware\Desktop\Steller18Nov\18NovTrials\M19.DSG	11-1-2013	15:20:59	410156.000000	8203.120000	0.714844	0.367188	-0.824219	-0.212844	-0.095413	0.230275	35.675049	9.918213	76.263428
C:\Users\cware\Desktop\Steller18Nov\18NovTrials\M19.DSG	11-1-2013	15:20:59	410157.000000	8203.140000	0.695313	0.402344	-0.765625	-0.207339	-0.111009	0.231193	35.247803	7.019043	84.075928
C:\Users\cware\Desktop\Steller18Nov\18NovTrials\M19.DSG	11-1-2013	15:20:59	410158.000000	8203.160000	0.714844	0.414063	-0.722656	-0.203670	-0.118349	0.232110	32.333374	-5.065918	88.760376
C:\Users\cware\Desktop\Steller18Nov\18NovTrials\M19.DSG	11-1-2013	15:20:59	410159.000000	8203.180000	0.710938	0.402344	-0.757813	-0.193578	-0.134862	0.236697	29.525757	-17.105103	92.575073
C:\Users\cware\Desktop\Steller18Nov\18NovTrials\M19.DSG	11-1-2013	15:20:59	410160.000000	8203.200000	0.675781	0.386719	-0.812500	-0.188073	-0.144037	0.237615	19.119263	-17.776489	96.542358
C:\Users\cware\Desktop\Steller18Nov\18NovTrials\M19.DSG	11-1-2013	15:20:59	410161.000000	8203.220000	0.625000	0.382813	-0.855469	-0.175229	-0.163303	0.244037	3.295898	-11.306763	94.284058
C:\Users\cware\Desktop\Steller18Nov\18NovTrials\M19.DSG	11-1-2013	15:20:59	410162.000000	8203.240000	0.570313	0.386719	-0.867188	-0.169725	-0.172477	0.244037	-17.868042	3.692627	88.394165
C:\Users\cware\Desktop\Steller18Nov\18NovTrials\M19.DSG	11-1-2013	15:20:59	410163.000000	8203.260000	0.570313	0.414063	-0.898438	-0.158716	-0.192661	0.239450	-30.639648	11.917114	82.305908
C:\Users\cware\Desktop\Steller18Nov\18NovTrials\M19.DSG	11-1-2013	15:20:59	410164.000000	8203.280000	0.570313	0.445313	-0.882813	-0.154128	-0.200917	0.235780	-44.387817	16.387939	74.340820
C:\Users\cware\Desktop\Steller18Nov\18NovTrials\M19.DSG	11-1-2013	15:20:59	410165.000000	8203.300000	0.574219	0.460938	-0.878906	-0.148624	-0.218349	0.225688	-51.223755	15.487671	66.726685
C:\Users\cware\Desktop\Steller18Nov\18NovTrials\M19.DSG	11-1-2013	15:20:59	410166.000000	8203.320000	0.570313	0.519531	-0.867188	-0.139450	-0.227523	0.220183	-56.854248	11.184692	59.799194
C:\Users\cware\Desktop\Steller18Nov\18NovTrials\M19.DSG	11-1-2013	15:20:59	410167.000000	8203.340000	0.570313	0.519531	-0.867188	-0.135780	-0.234862	0.213761	-64.315796	6.591797	56.991577
C:\Users\cware\Desktop\Steller18Nov\18NovTrials\M19.DSG	11-1-2013	15:20:59	410168.000000	8203.360000	0.597656	0.660156	-0.726563	-0.127523	-0.249541	0.201835	-68.359375	-5.874634	46.127319
C:\Users\cware\Desktop\Steller18Nov\18NovTrials\M19.DSG	11-1-2013	15:20:59	410169.000000	8203.380000	0.562500	0.699219	-0.679688	-0.122936	-0.258716	0.200000	-69.793701	-10.467529	34.927368
C:\Users\cware\Desktop\Steller18Nov\18NovTrials\M19.DSG	11-1-2013	15:20:59	410170.000000	8203.400000	0.527344	0.718750	-0.628906	-0.116514	-0.265138	0.188073	-70.297241	-13.900757	20.172119
C:\Users\cware\Desktop\Steller18Nov\18NovTrials\M19.DSG	11-1-2013	15:20:59	410171.000000	8203.420000	0.468750	0.753906	-0.539063	-0.113761	-0.270642	0.183486	-70.938110	-9.963989	12.557983
C:\Users\cware\Desktop\Steller18Nov\18NovTrials\M19.DSG	11-1-2013	15:20:59	410172.000000	8203.440000	0.402344	0.804688	-0.414063	-0.110092	-0.276147	0.171560	-74.966431	-2.410889	6.378174
C:\Users\cware\Desktop\Steller18Nov\18NovTrials\M19.DSG	11-1-2013	15:20:59	410173.000000	8203.460000	0.417969	0.863281	-0.320313	-0.110092	-0.277982	0.166055	-76.858521	-1.632690	-2.075195
C:\Users\cware\Desktop\Steller18Nov\18NovTrials\M19.DSG	11-1-2013	15:20:59	410174.000000	8203.480000	0.367188	0.917969	-0.242188	-0.109174	-0.282569	0.151376	-81.970215	6.454468	-8.468628
C:\Users\cware\Desktop\Steller18Nov\18NovTrials\M19.DSG	11-1-2013	15:20:59	410175.000000	8203.500000	0.386719	0.937500	-0.195313	-0.109174	-0.283486	0.143119	-81.726074	14.541626	-11.947632
C:\Users\cware\Desktop\Steller18Nov\18NovTrials\M19.DSG	11-1-2013	15:20:59	410176.000000	8203.520000	0.445313	0.976563	-0.167969	-0.111009	-0.285321	0.127523	-77.468872	21.743774	-8.300781
C:\Users\cware\Desktop\Steller18Nov\18NovTrials\M19.DSG	11-1-2013	15:20:59	410177.000000	8203.540000	0.527344	1.035156	-0.167969	-0.111927	-0.286239	0.119266	-70.068359	20.553589	-3.372192
C:\Users\cware\Desktop\Steller18Nov\18NovTrials\M19.DSG	11-1-2013	15:20:59	410178.000000	8203.560000	0.625000	1.070313	-0.144531	-0.111009	-0.288991	0.104587	-54.824829	9.353638	-1.068115
C:\Users\cware\Desktop\Steller18Nov\18NovTrials\M19.DSG	11-1-2013	15:20:59	410179.000000	8203.580000	0.628906	1.089844	-0.179688	-0.111927	-0.288073	0.099083	-40.924072	-0.427246	-4.501343
C:\Users\cware\Desktop\Steller18Nov\18NovTrials\M19.DSG	11-1-2013	15:20:59	410180.000000	8203.600000	0.566406	1.105469	-0.222656	-0.112844	-0.288073	0.094495	-24.795532	-4.119873	-14.526367
C:\Users\cware\Desktop\Steller18Nov\18NovTrials\M19.DSG	11-1-2013	15:20:59	410181.000000	8203.620000	0.535156	1.125000	-0.238281	-0.113761	-0.286239	0.092661	-10.559082	-6.393433	-20.477295
C:\Users\cware\Desktop\Steller18Nov\18NovTrials\M19.DSG	11-1-2013	15:20:59	410182.000000	8203.640000	0.554688	1.125000	-0.257813	-0.115596	-0.284404	0.093578	7.705688	-11.428833	-22.018433
C:\Users\cware\Desktop\Steller18Nov\18NovTrials\M19.DSG	11-1-2013	15:20:59	410183.000000	8203.660000	0.546875	1.085938	-0.308594	-0.115596	-0.281651	0.094495	21.545410	-16.342163	-22.918701
C:\Users\cware\Desktop\Steller18Nov\18NovTrials\M19.DSG	11-1-2013	15:20:59	410184.000000	8203.680000	0.531250	1.062500	-0.355469	-0.119266	-0.277982	0.104587	39.230347	-17.852783	-24.673462
C:\Users\cware\Desktop\Steller18Nov\18NovTrials\M19.DSG	11-1-2013	15:20:59	410185.000000	8203.700000	0.515625	1.019531	-0.382813	-0.120183	-0.276147	0.111009	49.179077	-18.966675	-27.877808
C:\Users\cware\Desktop\Steller18Nov\18NovTrials\M19.DSG	11-1-2013	15:20:59	410186.000000	8203.720000	0.488281	0.937500	-0.417969	-0.123853	-0.270642	0.122936	52.398682	-13.656616	-30.395508
C:\Users\cware\Desktop\Steller18Nov\18NovTrials\M19.DSG	11-1-2013	15:20:59	410187.000000	8203.740000	0.464844	0.828125	-0.500000	-0.126606	-0.266972	0.129358	49.285889	-8.255005	-32.760620
C:\Users\cware\Desktop\Steller18Nov\18NovTrials\M19.DSG	11-1-2013	15:20:59	410188.000000	8203.760000	0.484375	0.765625	-0.554688	-0.131193	-0.260550	0.139450	41.046143	-7.919312	-33.477783
C:\Users\cware\Desktop\Steller18Nov\18NovTrials\M19.DSG	11-1-2013	15:20:59	410189.000000	8203.780000	0.515625	0.722656	-0.550781	-0.133945	-0.256881	0.144037	30.838013	-12.481689	-33.660889
C:\Users\cware\Desktop\Steller18Nov\18NovTrials\M19.DSG	11-1-2013	15:20:59	410190.000000	8203.800000	0.574219	0.664063	-0.558594	-0.135780	-0.253211	0.148624	12.756348	-25.817871	-34.515381
C:\Users\cware\Desktop\Steller18Nov\18NovTrials\M19.DSG	11-1-2013	15:20:59	410191.000000	8203.820000	0.636719	0.558594	-0.535156	-0.140367	-0.246789	0.154128	-3.906250	-27.343750	-39.840698
C:\Users\cware\Desktop\Steller18Nov\18NovTrials\M19.DSG	11-1-2013	15:20:59	410192.000000	8203.840000	0.667969	0.507813	-0.550781	-0.143119	-0.242202	0.156881	-25.375366	-33.493042	-48.614502
C:\Users\cware\Desktop\Steller18Nov\18NovTrials\M19.DSG	11-1-2013	15:20:59	410193.000000	8203.860000	0.687500	0.542969	-0.570313	-0.148624	-0.236697	0.159633	-41.717529	-38.619995	-56.854248
C:\Users\cware\Desktop\Steller18Nov\18NovTrials\M19.DSG	11-1-2013	15:20:59	410194.000000	8203.880000	0.703125	0.710938	-0.507813	-0.150459	-0.232110	0.159633	-54.992676	-43.289185	-63.125610
C:\Users\cware\Desktop\Steller18Nov\18NovTrials\M19.DSG	11-1-2013	15:20:59	410195.000000	8203.900000	0.703125	0.710938	-0.507813	-0.158716	-0.222018	0.160550	-59.463501	-40.008545	-64.483643
C:\Users\cware\Desktop\Steller18Nov\18NovTrials\M19.DSG	11-1-2013	15:20:59	410196.000000	8203.920000	0.664063	0.867188	-0.468750	-0.160550	-0.218349	0.159633	-54.595947	-37.170410	-66.925049
C:\Users\cware\Desktop\Steller18Nov\18NovTrials\M19.DSG	11-1-2013	15:20:59	410197.000000	8203.940000	0.625000	0.917969	-0.488281	-0.167890	-0.207339	0.155046	-47.637939	-32.699585	-70.190430
C:\Users\cware\Desktop\Steller18Nov\18NovTrials\M19.DSG	11-1-2013	15:20:59	410198.000000	8203.960000	0.609375	0.898438	-0.496094	-0.171560	-0.201835	0.159633	-36.987305	-26.565552	-70.922852
C:\Users\cware\Desktop\Steller18Nov\18NovTrials\M19.DSG	11-1-2013	15:20:59	410199.000000	8203.980000	0.675781	0.886719	-0.488281	-0.179817	-0.188073	0.161468	-26.351929	-28.244019	-74.172974
C:\Users\cware\Desktop\Steller18Nov\18NovTrials\M19.DSG	11-1-2013	15:20:59	410200.000000	8204.000000	0.730469	0.902344	-0.500000	-0.182569	-0.181651	0.164220	-10.955811	-37.536621	-78.887939
C:\Users\cware\Desktop\Steller18Nov\18NovTrials\M19.DSG	11-1-2013	15:20:59	410201.000000	8204.020000	0.687500	0.921875	-0.539063	-0.190826	-0.165138	0.172477	4.913330	-43.441772	-87.326050
C:\Users\cware\Desktop\Steller18Nov\18NovTrials\M19.DSG	11-1-2013	15:20:59	410202.000000	8204.040000	0.566406	0.953125	-0.511719	-0.195413	-0.155046	0.177982	24.688721	-30.502319	-94.467163
C:\Users\cware\Desktop\Steller18Nov\18NovTrials\M19.DSG	11-1-2013	15:20:59	410203.000000	8204.060000	0.578125	0.917969	-0.511719	-0.199083	-0.133945	0.188073	37.185669	-16.265869	-94.650269
C:\Users\cware\Desktop\Steller18Nov\18NovTrials\M19.DSG	11-1-2013	15:20:59	410204.000000	8204.080000	0.687500	0.824219	-0.535156	-0.207339	-0.122018	0.189908	47.821045	-7.202148	-91.430664
C:\Users\cware\Desktop\Steller18Nov\18NovTrials\M19.DSG	11-1-2013	15:20:59	410205.000000	8204.100000	0.816406	0.726563	-0.601563	-0.211927	-0.111009	0.193578	55.267334	-10.162354	-90.545654
C:\Users\cware\Desktop\Steller18Nov\18NovTrials\M19.DSG	11-1-2013	15:20:59	410206.000000	8204.120000	0.847656	0.644531	-0.648438	-0.219266	-0.087156	0.201835	58.883667	-14.053345	-89.431763
C:\Users\cware\Desktop\Steller18Nov\18NovTrials\M19.DSG	11-1-2013	15:20:59	410207.000000	8204.140000	0.847656	0.613281	-0.671875	-0.222936	-0.076147	0.206422	57.754517	-17.089844	-90.332031
C:\Users\cware\Desktop\Steller18Nov\18NovTrials\M19.DSG	11-1-2013	15:20:59	410208.000000	8204.160000	0.804688	0.566406	-0.691406	-0.227523	-0.051376	0.213761	53.543091	-19.088745	-87.814331
C:\Users\cware\Desktop\Steller18Nov\18NovTrials\M19.DSG	11-1-2013	15:20:59	410209.000000	8204.180000	0.707031	0.464844	-0.695313	-0.229358	-0.040367	0.217431	45.257568	-17.272949	-80.780029
C:\Users\cware\Desktop\Steller18Nov\18NovTrials\M19.DSG	11-1-2013	15:20:59	410210.000000	8204.200000	0.632813	0.316406	-0.667969	-0.232110	-0.016514	0.224771	36.621094	-19.012451	-69.320679
C:\Users\cware\Desktop\Steller18Nov\18NovTrials\M19.DSG	11-1-2013	15:20:59	410211.000000	8204.220000	0.562500	0.082031	-0.765625	-0.233945	-0.008257	0.227523	35.980225	-10.253906	-56.198120
C:\Users\cware\Desktop\Steller18Nov\18NovTrials\M19.DSG	11-1-2013	15:20:59	410212.000000	8204.240000	0.367188	-0.281250	-0.941406	-0.235780	0.005505	0.229358	8.941650	32.348633	-23.788452
C:\Users\cware\Desktop\Steller18Nov\18NovTrials\M19.DSG	11-1-2013	15:20:59	410213.000000	8204.260000	0.406250	-0.300781	-0.789063	-0.237615	0.006422	0.225688	-7.736206	10.833740	-21.072388
C:\Users\cware\Desktop\Steller18Nov\18NovTrials\M19.DSG	11-1-2013	15:20:59	410214.000000	8204.280000	0.730469	0.039063	-0.582031	-0.237615	0.011927	0.225688	-15.945435	-34.225464	-32.104492
C:\Users\cware\Desktop\Steller18Nov\18NovTrials\M19.DSG	11-1-2013	15:20:59	410215.000000	8204.300000	1.003906	0.210938	-0.695313	-0.237615	0.014679	0.231193	-19.760132	-60.028076	-37.445068
C:\Users\cware\Desktop\Steller18Nov\18NovTrials\M19.DSG	11-1-2013	15:20:59	410216.000000	8204.320000	1.042969	0.078125	-0.750000	-0.233028	0.022018	0.247706	-20.385742	-87.371826	-32.638550
C:\Users\cware\Desktop\Steller18Nov\18NovTrials\M19.DSG	11-1-2013	15:20:59	410217.000000	8204.340000	0.871094	-0.074219	-0.843750	-0.230275	0.023853	0.256881	-15.625000	-85.876465	-26.397705
C:\Users\cware\Desktop\Steller18Nov\18NovTrials\M19.DSG	11-1-2013	15:20:59	410218.000000	8204.360000	0.644531	-0.156250	-0.878906	-0.223853	0.027523	0.274312	-19.104004	-57.220459	-20.370483
C:\Users\cware\Desktop\Steller18Nov\18NovTrials\M19.DSG	11-1-2013	15:20:59	410219.000000	8204.380000	0.488281	-0.164063	-0.863281	-0.221101	0.029358	0.280734	-26.855469	-32.745361	-9.658813
C:\Users\cware\Desktop\Steller18Nov\18NovTrials\M19.DSG	11-1-2013	15:20:59	410220.000000	8204.400000	0.523438	-0.160156	-0.820313	-0.219266	0.024771	0.285321	-36.773682	-14.678955	1.571655
C:\Users\cware\Desktop\Steller18Nov\18NovTrials\M19.DSG	11-1-2013	15:20:59	410221.000000	8204.420000	0.628906	-0.140625	-0.804688	-0.218349	0.023853	0.287156	-45.242310	-12.588501	6.149292
C:\Users\cware\Desktop\Steller18Nov\18NovTrials\M19.DSG	11-1-2013	15:20:59	410222.000000	8204.440000	0.718750	-0.082031	-0.964844	-0.216514	0.015596	0.287156	-51.757813	-8.605957	6.225586
C:\Users\cware\Desktop\Steller18Nov\18NovTrials\M19.DSG	11-1-2013	15:20:59	410223.000000	8204.460000	0.718750	-0.082031	-0.964844	-0.216514	0.011927	0.287156	-54.016113	-5.691528	3.494263
C:\Users\cware\Desktop\Steller18Nov\18NovTrials\M19.DSG	11-1-2013	15:20:59	410224.000000	8204.480000	0.753906	-0.101563	-1.042969	-0.215596	0.003670	0.284404	-55.267334	2.151489	6.927490
C:\Users\cware\Desktop\Steller18Nov\18NovTrials\M19.DSG	11-1-2013	15:20:59	410225.000000	8204.500000	0.832031	-0.039063	-1.078125	-0.214679	0.000917	0.283486	-52.078247	-2.975464	10.345459
C:\Users\cware\Desktop\Steller18Nov\18NovTrials\M19.DSG	11-1-2013	15:20:59	410226.000000	8204.520000	0.832031	0.035156	-1.113281	-0.213761	-0.006422	0.282569	-42.617798	-17.456055	13.015747
C:\Users\cware\Desktop\Steller18Nov\18NovTrials\M19.DSG	11-1-2013	15:20:59	410227.000000	8204.540000	0.839844	0.156250	-1.222656	-0.211927	-0.011009	0.283486	-27.053833	-16.479492	14.511108
C:\Users\cware\Desktop\Steller18Nov\18NovTrials\M19.DSG	11-1-2013	15:20:59	410228.000000	8204.560000	0.800781	0.199219	-1.164063	-0.211927	-0.015596	0.284404	-14.465332	-11.413574	18.386841
C:\Users\cware\Desktop\Steller18Nov\18NovTrials\M19.DSG	11-1-2013	15:20:59	410229.000000	8204.580000	0.714844	0.164063	-1.050781	-0.208257	-0.019266	0.285321	-4.364014	-9.994507	17.517090
C:\Users\cware\Desktop\Steller18Nov\18NovTrials\M19.DSG	11-1-2013	15:20:59	410230.000000	8204.600000	0.597656	0.160156	-1.007813	-0.207339	-0.022018	0.286239	-2.670288	-1.907349	20.797729
C:\Users\cware\Desktop\Steller18Nov\18NovTrials\M19.DSG	11-1-2013	15:20:59	410231.000000	8204.620000	0.582031	0.257813	-0.902344	-0.206422	-0.026606	0.284404	-5.523682	1.144409	18.371582
C:\Users\cware\Desktop\Steller18Nov\18NovTrials\M19.DSG	11-1-2013	15:20:59	410232.000000	8204.640000	0.585938	0.328125	-0.847656	-0.206422	-0.029358	0.284404	-4.913330	8.987427	16.265869
C:\Users\cware\Desktop\Steller18Nov\18NovTrials\M19.DSG	11-1-2013	15:20:59	410233.000000	8204.660000	0.632813	0.339844	-0.781250	-0.206422	-0.033028	0.281651	-4.394531	12.008667	20.614624
C:\Users\cware\Desktop\Steller18Nov\18NovTrials\M19.DSG	11-1-2013	15:20:59	410234.000000	8204.680000	0.699219	0.343750	-0.796875	-0.206422	-0.036697	0.279817	0.915527	9.628296	28.259277
C:\Users\cware\Desktop\Steller18Nov\18NovTrials\M19.DSG	11-1-2013	15:20:59	410235.000000	8204.700000	0.738281	0.332031	-0.851563	-0.205505	-0.044037	0.277982	6.256104	3.784180	35.140991
C:\Users\cware\Desktop\Steller18Nov\18NovTrials\M19.DSG	11-1-2013	15:20:59	410236.000000	8204.720000	0.765625	0.347656	-0.906250	-0.204587	-0.047706	0.277982	13.122559	-12.268066	40.664673
C:\Users\cware\Desktop\Steller18Nov\18NovTrials\M19.DSG	11-1-2013	15:20:59	410237.000000	8204.740000	0.765625	0.351563	-0.933594	-0.200917	-0.056881	0.281651	15.853882	-24.490356	45.318604
C:\Users\cware\Desktop\Steller18Nov\18NovTrials\M19.DSG	11-1-2013	15:20:59	410238.000000	8204.760000	0.703125	0.324219	-0.882813	-0.199083	-0.060550	0.285321	11.184692	-22.796631	52.307129
C:\Users\cware\Desktop\Steller18Nov\18NovTrials\M19.DSG	11-1-2013	15:20:59	410239.000000	8204.780000	0.621094	0.300781	-0.824219	-0.191743	-0.071560	0.288991	3.387451	-17.471313	58.074951
C:\Users\cware\Desktop\Steller18Nov\18NovTrials\M19.DSG	11-1-2013	15:20:59	410240.000000	8204.800000	0.574219	0.339844	-0.792969	-0.188991	-0.077982	0.288991	-8.041382	-10.513306	67.230225
C:\Users\cware\Desktop\Steller18Nov\18NovTrials\M19.DSG	11-1-2013	15:20:59	410241.000000	8204.820000	0.550781	0.386719	-0.781250	-0.186239	-0.094495	0.289908	-18.859863	-8.712769	74.783325
C:\Users\cware\Desktop\Steller18Nov\18NovTrials\M19.DSG	11-1-2013	15:20:59	410242.000000	8204.840000	0.535156	0.460938	-0.800781	-0.178899	-0.104587	0.289908	-28.320313	-0.976563	82.046509
C:\Users\cware\Desktop\Steller18Nov\18NovTrials\M19.DSG	11-1-2013	15:20:59	410243.000000	8204.860000	0.507813	0.523438	-0.785156	-0.176147	-0.114679	0.289908	-33.645630	10.879517	84.625244
C:\Users\cware\Desktop\Steller18Nov\18NovTrials\M19.DSG	11-1-2013	15:20:59	410244.000000	8204.880000	0.484375	0.566406	-0.742188	-0.167890	-0.136697	0.282569	-40.679932	25.726318	80.566406
C:\Users\cware\Desktop\Steller18Nov\18NovTrials\M19.DSG	11-1-2013	15:20:59	410245.000000	8204.900000	0.437500	0.605469	-0.691406	-0.164220	-0.146789	0.277982	-46.890259	37.460327	72.982788
C:\Users\cware\Desktop\Steller18Nov\18NovTrials\M19.DSG	11-1-2013	15:20:59	410246.000000	8204.920000	0.414063	0.628906	-0.703125	-0.159633	-0.165138	0.263303	-53.176880	44.311523	63.323975
C:\Users\cware\Desktop\Steller18Nov\18NovTrials\M19.DSG	11-1-2013	15:20:59	410247.000000	8204.940000	0.433594	0.636719	-0.722656	-0.156881	-0.174312	0.255046	-52.032471	44.158936	56.640625
C:\Users\cware\Desktop\Steller18Nov\18NovTrials\M19.DSG	11-1-2013	15:20:59	410248.000000	8204.960000	0.468750	0.656250	-0.695313	-0.154128	-0.189908	0.241284	-49.118042	39.962769	44.342041
C:\Users\cware\Desktop\Steller18Nov\18NovTrials\M19.DSG	11-1-2013	15:20:59	410249.000000	8204.980000	0.484375	0.707031	-0.609375	-0.151376	-0.196330	0.233028	-52.062988	37.658691	29.144287
C:\Users\cware\Desktop\Steller18Nov\18NovTrials\M19.DSG	11-1-2013	15:20:59	410250.000000	8205.000000	0.480469	0.734375	-0.597656	-0.151376	-0.206422	0.218349	-55.938721	44.464111	10.971069
C:\Users\cware\Desktop\Steller18Nov\18NovTrials\M19.DSG	11-1-2013	15:20:59	410251.000000	8205.020000	0.480469	0.734375	-0.597656	-0.153211	-0.208257	0.209174	-57.205200	48.690796	1.434326
C:\Users\cware\Desktop\Steller18Nov\18NovTrials\M19.DSG	11-1-2013	15:20:59	410252.000000	8205.040000	0.640625	0.796875	-0.613281	-0.155046	-0.212844	0.190826	-53.161621	45.898438	-1.296997
C:\Users\cware\Desktop\Steller18Nov\18NovTrials\M19.DSG	11-1-2013	15:20:59	410253.000000	8205.060000	0.695313	0.828125	-0.593750	-0.156881	-0.214679	0.184404	-44.723511	39.108276	-1.235962
C:\Users\cware\Desktop\Steller18Nov\18NovTrials\M19.DSG	11-1-2013	15:20:59	410254.000000	8205.080000	0.683594	0.835938	-0.566406	-0.156881	-0.216514	0.169725	-31.982422	35.507202	2.273560
C:\Users\cware\Desktop\Steller18Nov\18NovTrials\M19.DSG	11-1-2013	15:20:59	410255.000000	8205.100000	0.628906	0.789063	-0.562500	-0.157798	-0.218349	0.165138	-25.177002	36.010742	8.102417
C:\Users\cware\Desktop\Steller18Nov\18NovTrials\M19.DSG	11-1-2013	15:20:59	410256.000000	8205.120000	0.667969	0.765625	-0.511719	-0.156881	-0.223853	0.154128	-24.078369	32.531738	14.892578
C:\Users\cware\Desktop\Steller18Nov\18NovTrials\M19.DSG	11-1-2013	15:20:59	410257.000000	8205.140000	0.734375	0.746094	-0.468750	-0.156881	-0.224771	0.149541	-27.633667	25.726318	18.920898
C:\Users\cware\Desktop\Steller18Nov\18NovTrials\M19.DSG	11-1-2013	15:20:59	410258.000000	8205.160000	0.882813	0.707031	-0.433594	-0.153211	-0.230275	0.141284	-34.164429	5.935669	18.569946
C:\Users\cware\Desktop\Steller18Nov\18NovTrials\M19.DSG	11-1-2013	15:20:59	410259.000000	8205.180000	0.960938	0.695313	-0.453125	-0.152294	-0.233028	0.139450	-35.873413	-11.032104	11.764526
C:\Users\cware\Desktop\Steller18Nov\18NovTrials\M19.DSG	11-1-2013	15:20:59	410260.000000	8205.200000	0.875000	0.742188	-0.496094	-0.150459	-0.237615	0.135780	-36.178589	-19.454956	2.639771
C:\Users\cware\Desktop\Steller18Nov\18NovTrials\M19.DSG	11-1-2013	15:20:59	410261.000000	8205.220000	0.804688	0.781250	-0.472656	-0.150459	-0.236697	0.135780	-39.337158	-27.389526	-6.713867
C:\Users\cware\Desktop\Steller18Nov\18NovTrials\M19.DSG	11-1-2013	15:20:59	410262.000000	8205.240000	0.714844	0.746094	-0.457031	-0.150459	-0.237615	0.134862	-48.477173	-33.340454	-11.947632
C:\Users\cware\Desktop\Steller18Nov\18NovTrials\M19.DSG	11-1-2013	15:20:59	410263.000000	8205.260000	0.609375	0.675781	-0.468750	-0.150459	-0.238532	0.133028	-54.733276	-32.302856	-10.498047
C:\Users\cware\Desktop\Steller18Nov\18NovTrials\M19.DSG	11-1-2013	15:20:59	410264.000000	8205.280000	0.546875	0.679688	-0.472656	-0.149541	-0.240367	0.131193	-60.821533	-29.266357	-7.476807
C:\Users\cware\Desktop\Steller18Nov\18NovTrials\M19.DSG	11-1-2013	15:20:59	410265.000000	8205.300000	0.511719	0.734375	-0.496094	-0.149541	-0.240367	0.129358	-60.150146	-27.252197	-7.553101
C:\Users\cware\Desktop\Steller18Nov\18NovTrials\M19.DSG	11-1-2013	15:20:59	410266.000000	8205.320000	0.476563	0.812500	-0.457031	-0.150459	-0.242202	0.127523	-51.910400	-20.462036	-9.490967
C:\Users\cware\Desktop\Steller18Nov\18NovTrials\M19.DSG	11-1-2013	15:20:59	410267.000000	8205.340000	0.507813	0.898438	-0.394531	-0.149541	-0.241284	0.122018	-41.641235	-17.684937	-10.421753
C:\Users\cware\Desktop\Steller18Nov\18NovTrials\M19.DSG	11-1-2013	15:20:59	410268.000000	8205.360000	0.566406	0.917969	-0.367188	-0.151376	-0.241284	0.121101	-30.975342	-22.766113	-8.621216
C:\Users\cware\Desktop\Steller18Nov\18NovTrials\M19.DSG	11-1-2013	15:20:59	410269.000000	8205.380000	0.621094	0.871094	-0.339844	-0.150459	-0.241284	0.121101	-26.580811	-27.511597	-6.515503
C:\Users\cware\Desktop\Steller18Nov\18NovTrials\M19.DSG	11-1-2013	15:20:59	410270.000000	8205.400000	0.617188	0.781250	-0.343750	-0.151376	-0.240367	0.122018	-25.375366	-30.426025	-5.020142
C:\Users\cware\Desktop\Steller18Nov\18NovTrials\M19.DSG	11-1-2013	15:20:59	410271.000000	8205.420000	0.597656	0.738281	-0.359375	-0.151376	-0.241284	0.122936	-24.673462	-30.670166	-6.408691
C:\Users\cware\Desktop\Steller18Nov\18NovTrials\M19.DSG	11-1-2013	15:20:59	410272.000000	8205.440000	0.562500	0.714844	-0.382813	-0.150459	-0.242202	0.124771	-26.199341	-30.410767	-7.827759
C:\Users\cware\Desktop\Steller18Nov\18NovTrials\M19.DSG	11-1-2013	15:20:59	410273.000000	8205.460000	0.527344	0.707031	-0.394531	-0.150459	-0.242202	0.126606	-29.296875	-27.069092	-9.796143
C:\Users\cware\Desktop\Steller18Nov\18NovTrials\M19.DSG	11-1-2013	15:20:59	410274.000000	8205.480000	0.476563	0.750000	-0.421875	-0.150459	-0.242202	0.127523	-30.654907	-19.104004	-12.466431
C:\Users\cware\Desktop\Steller18Nov\18NovTrials\M19.DSG	11-1-2013	15:20:59	410275.000000	8205.500000	0.449219	0.792969	-0.476563	-0.151376	-0.240367	0.125688	-29.006958	-10.009766	-14.068604
C:\Users\cware\Desktop\Steller18Nov\18NovTrials\M19.DSG	11-1-2013	15:20:59	410276.000000	8205.520000	0.468750	0.839844	-0.488281	-0.153211	-0.239450	0.124771	-24.703979	-0.900269	-14.480591
C:\Users\cware\Desktop\Steller18Nov\18NovTrials\M19.DSG	11-1-2013	15:20:59	410277.000000	8205.540000	0.515625	0.843750	-0.507813	-0.154128	-0.238532	0.121101	-18.020630	3.372192	-13.031006
C:\Users\cware\Desktop\Steller18Nov\18NovTrials\M19.DSG	11-1-2013	15:20:59	410278.000000	8205.560000	0.632813	0.820313	-0.527344	-0.155046	-0.237615	0.120183	-7.415771	3.082275	-10.513306
C:\Users\cware\Desktop\Steller18Nov\18NovTrials\M19.DSG	11-1-2013	15:20:59	410279.000000	8205.580000	0.632813	0.820313	-0.527344	-0.155046	-0.236697	0.119266	-2.441406	1.174927	-7.415771
C:\Users\cware\Desktop\Steller18Nov\18NovTrials\M19.DSG	11-1-2013	15:20:59	410280.000000	8205.600000	0.585938	0.753906	-0.468750	-0.155046	-0.236697	0.119266	-3.555298	-1.358032	-1.464844
C:\Users\cware\Desktop\Steller18Nov\18NovTrials\M19.DSG	11-1-2013	15:20:59	410281.000000	8205.620000	0.621094	0.695313	-0.433594	-0.155046	-0.236697	0.118349	-8.270264	-9.582520	3.143311
C:\Users\cware\Desktop\Steller18Nov\18NovTrials\M19.DSG	11-1-2013	15:20:59	410282.000000	8205.640000	0.703125	0.664063	-0.441406	-0.154128	-0.238532	0.120183	-18.920898	-18.615723	-0.411987
C:\Users\cware\Desktop\Steller18Nov\18NovTrials\M19.DSG	11-1-2013	15:20:59	410283.000000	8205.660000	0.785156	0.671875	-0.492188	-0.153211	-0.238532	0.119266	-27.877808	-27.130127	-11.840820
C:\Users\cware\Desktop\Steller18Nov\18NovTrials\M19.DSG	11-1-2013	15:20:59	410284.000000	8205.680000	0.781250	0.699219	-0.480469	-0.155046	-0.239450	0.121101	-38.131714	-42.205811	-24.673462
C:\Users\cware\Desktop\Steller18Nov\18NovTrials\M19.DSG	11-1-2013	15:20:59	410285.000000	8205.700000	0.710938	0.726563	-0.496094	-0.155963	-0.237615	0.122936	-45.852661	-49.957275	-32.913208
C:\Users\cware\Desktop\Steller18Nov\18NovTrials\M19.DSG	11-1-2013	15:20:59	410286.000000	8205.720000	0.621094	0.769531	-0.472656	-0.158716	-0.233028	0.125688	-49.743652	-53.131104	-36.911011
C:\Users\cware\Desktop\Steller18Nov\18NovTrials\M19.DSG	11-1-2013	15:20:59	410287.000000	8205.740000	0.507813	0.820313	-0.445313	-0.161468	-0.230275	0.127523	-49.774170	-45.166016	-33.996582
C:\Users\cware\Desktop\Steller18Nov\18NovTrials\M19.DSG	11-1-2013	15:20:59	410288.000000	8205.760000	0.421875	0.847656	-0.433594	-0.164220	-0.226606	0.128440	-50.689697	-28.976440	-28.106689
C:\Users\cware\Desktop\Steller18Nov\18NovTrials\M19.DSG	11-1-2013	15:20:59	410289.000000	8205.780000	0.425781	0.843750	-0.414063	-0.165138	-0.223853	0.127523	-51.376343	-15.792847	-23.910522
C:\Users\cware\Desktop\Steller18Nov\18NovTrials\M19.DSG	11-1-2013	15:20:59	410290.000000	8205.800000	0.492188	0.820313	-0.371094	-0.166972	-0.222018	0.121101	-51.437378	-4.608154	-21.728516
C:\Users\cware\Desktop\Steller18Nov\18NovTrials\M19.DSG	11-1-2013	15:20:59	410291.000000	8205.820000	0.574219	0.785156	-0.402344	-0.167890	-0.220183	0.119266	-50.430298	-2.426147	-21.514893
C:\Users\cware\Desktop\Steller18Nov\18NovTrials\M19.DSG	11-1-2013	15:20:59	410292.000000	8205.840000	0.609375	0.761719	-0.410156	-0.170642	-0.217431	0.111009	-48.934937	-0.305176	-21.255493
C:\Users\cware\Desktop\Steller18Nov\18NovTrials\M19.DSG	11-1-2013	15:20:59	410293.000000	8205.860000	0.644531	0.769531	-0.402344	-0.171560	-0.217431	0.108257	-44.769287	-1.342773	-23.071289
C:\Users\cware\Desktop\Steller18Nov\18NovTrials\M19.DSG	11-1-2013	15:20:59	410294.000000	8205.880000	0.648438	0.785156	-0.359375	-0.173394	-0.212844	0.102752	-39.001465	-1.220703	-26.702881
C:\Users\cware\Desktop\Steller18Nov\18NovTrials\M19.DSG	11-1-2013	15:20:59	410295.000000	8205.900000	0.656250	0.785156	-0.304688	-0.177064	-0.212844	0.100917	-34.957886	-3.662109	-31.814575
C:\Users\cware\Desktop\Steller18Nov\18NovTrials\M19.DSG	11-1-2013	15:20:59	410296.000000	8205.920000	0.636719	0.761719	-0.265625	-0.178899	-0.204587	0.096330	-35.263062	-6.088257	-36.834717
C:\Users\cware\Desktop\Steller18Nov\18NovTrials\M19.DSG	11-1-2013	15:20:59	410297.000000	8205.940000	0.640625	0.777344	-0.273438	-0.182569	-0.202752	0.096330	-33.401489	-9.765625	-40.161133
C:\Users\cware\Desktop\Steller18Nov\18NovTrials\M19.DSG	11-1-2013	15:20:59	410298.000000	8205.960000	0.609375	0.777344	-0.292969	-0.187156	-0.195413	0.093578	-30.990601	-7.354736	-39.474487
C:\Users\cware\Desktop\Steller18Nov\18NovTrials\M19.DSG	11-1-2013	15:20:59	410299.000000	8205.980000	0.593750	0.781250	-0.339844	-0.188991	-0.191743	0.091743	-25.924683	0.000000	-37.490845
C:\Users\cware\Desktop\Steller18Nov\18NovTrials\M19.DSG	11-1-2013	15:20:59	410300.000000	8206.000000	0.585938	0.769531	-0.359375	-0.191743	-0.186239	0.088991	-20.263672	9.063721	-33.157349
C:\Users\cware\Desktop\Steller18Nov\18NovTrials\M19.DSG	11-1-2013	15:20:59	410301.000000	8206.020000	0.636719	0.761719	-0.394531	-0.193578	-0.183486	0.086239	-15.213013	13.854980	-29.647827
C:\Users\cware\Desktop\Steller18Nov\18NovTrials\M19.DSG	11-1-2013	15:20:59	410302.000000	8206.040000	0.710938	0.765625	-0.425781	-0.198165	-0.177982	0.081651	-8.728027	11.840820	-25.695801
C:\Users\cware\Desktop\Steller18Nov\18NovTrials\M19.DSG	11-1-2013	15:20:59	410303.000000	8206.060000	0.785156	0.785156	-0.410156	-0.199083	-0.176147	0.078899	-3.250122	5.340576	-21.972656
C:\Users\cware\Desktop\Steller18Nov\18NovTrials\M19.DSG	11-1-2013	15:20:59	410304.000000	8206.080000	0.851563	0.757813	-0.390625	-0.200000	-0.172477	0.080734	2.929688	-6.713867	-20.431519
C:\Users\cware\Desktop\Steller18Nov\18NovTrials\M19.DSG	11-1-2013	15:20:59	410305.000000	8206.100000	0.843750	0.750000	-0.367188	-0.200917	-0.170642	0.082569	4.913330	-12.634277	-19.989014
C:\Users\cware\Desktop\Steller18Nov\18NovTrials\M19.DSG	11-1-2013	15:20:59	410306.000000	8206.120000	0.664063	0.722656	-0.332031	-0.202752	-0.167890	0.084404	-0.839233	-11.550903	-15.640259
C:\Users\cware\Desktop\Steller18Nov\18NovTrials\M19.DSG	11-1-2013	15:20:59	410307.000000	8206.140000	0.664063	0.722656	-0.332031	-0.204587	-0.166055	0.087156	-8.651733	-12.496948	-11.810303
C:\Users\cware\Desktop\Steller18Nov\18NovTrials\M19.DSG	11-1-2013	15:20:59	410308.000000	8206.160000	0.757813	0.613281	-0.218750	-0.204587	-0.165138	0.087156	-21.530151	-13.092041	-13.244629
C:\Users\cware\Desktop\Steller18Nov\18NovTrials\M19.DSG	11-1-2013	15:20:59	410309.000000	8206.180000	0.902344	0.632813	-0.265625	-0.205505	-0.164220	0.087156	-27.038574	-18.325806	-19.302368
C:\Users\cware\Desktop\Steller18Nov\18NovTrials\M19.DSG	11-1-2013	15:20:59	410310.000000	8206.200000	0.929688	0.664063	-0.328125	-0.206422	-0.162385	0.088991	-29.479980	-24.871826	-29.617310
C:\Users\cware\Desktop\Steller18Nov\18NovTrials\M19.DSG	11-1-2013	15:20:59	410311.000000	8206.220000	0.882813	0.710938	-0.339844	-0.209174	-0.156881	0.090826	-30.670166	-27.877808	-36.697388
C:\Users\cware\Desktop\Steller18Nov\18NovTrials\M19.DSG	11-1-2013	15:20:59	410312.000000	8206.240000	0.828125	0.722656	-0.312500	-0.211927	-0.151376	0.094495	-31.265259	-33.279419	-38.085938
C:\Users\cware\Desktop\Steller18Nov\18NovTrials\M19.DSG	11-1-2013	15:20:59	410313.000000	8206.260000	0.757813	0.722656	-0.308594	-0.213761	-0.145872	0.096330	-31.768799	-33.508301	-34.515381
C:\Users\cware\Desktop\Steller18Nov\18NovTrials\M19.DSG	11-1-2013	15:20:59	410314.000000	8206.280000	0.722656	0.718750	-0.320313	-0.215596	-0.143119	0.099083	-30.334473	-31.997681	-24.765015
C:\Users\cware\Desktop\Steller18Nov\18NovTrials\M19.DSG	11-1-2013	15:20:59	410315.000000	8206.300000	0.738281	0.710938	-0.308594	-0.216514	-0.138532	0.102752	-28.610229	-30.853271	-17.318726
C:\Users\cware\Desktop\Steller18Nov\18NovTrials\M19.DSG	11-1-2013	15:20:59	410316.000000	8206.320000	0.746094	0.691406	-0.308594	-0.217431	-0.137615	0.106422	-26.748657	-28.335571	-10.787964
C:\Users\cware\Desktop\Steller18Nov\18NovTrials\M19.DSG	11-1-2013	15:20:59	410317.000000	8206.340000	0.765625	0.687500	-0.300781	-0.217431	-0.138532	0.108257	-25.009155	-29.586792	-8.255005
C:\Users\cware\Desktop\Steller18Nov\18NovTrials\M19.DSG	11-1-2013	15:20:59	410318.000000	8206.360000	0.753906	0.707031	-0.277344	-0.218349	-0.137615	0.110092	-19.805908	-29.113770	-7.431030
C:\Users\cware\Desktop\Steller18Nov\18NovTrials\M19.DSG	11-1-2013	15:20:59	410319.000000	8206.380000	0.738281	0.738281	-0.285156	-0.217431	-0.136697	0.112844	-14.480591	-28.778076	-8.361816
C:\Users\cware\Desktop\Steller18Nov\18NovTrials\M19.DSG	11-1-2013	15:20:59	410320.000000	8206.400000	0.726563	0.750000	-0.277344	-0.216514	-0.135780	0.118349	-9.292603	-30.105591	-13.046265
C:\Users\cware\Desktop\Steller18Nov\18NovTrials\M19.DSG	11-1-2013	15:20:59	410321.000000	8206.420000	0.714844	0.746094	-0.273438	-0.217431	-0.134862	0.122018	-6.027222	-33.111572	-18.371582
C:\Users\cware\Desktop\Steller18Nov\18NovTrials\M19.DSG	11-1-2013	15:20:59	410322.000000	8206.440000	0.695313	0.742188	-0.285156	-0.218349	-0.131193	0.128440	-3.707886	-33.889771	-25.360107
C:\Users\cware\Desktop\Steller18Nov\18NovTrials\M19.DSG	11-1-2013	15:20:59	410323.000000	8206.460000	0.597656	0.730469	-0.300781	-0.217431	-0.129358	0.133028	-1.205444	-30.166626	-27.954102
C:\Users\cware\Desktop\Steller18Nov\18NovTrials\M19.DSG	11-1-2013	15:20:59	410324.000000	8206.480000	0.601563	0.746094	-0.316406	-0.220183	-0.122936	0.138532	1.541138	-22.674561	-33.065796
C:\Users\cware\Desktop\Steller18Nov\18NovTrials\M19.DSG	11-1-2013	15:20:59	410325.000000	8206.500000	0.625000	0.742188	-0.339844	-0.221101	-0.119266	0.140367	5.859375	-16.891479	-33.493042
C:\Users\cware\Desktop\Steller18Nov\18NovTrials\M19.DSG	11-1-2013	15:20:59	410326.000000	8206.520000	0.652344	0.746094	-0.390625	-0.222936	-0.111927	0.145872	12.557983	-11.947632	-32.592773
C:\Users\cware\Desktop\Steller18Nov\18NovTrials\M19.DSG	11-1-2013	15:20:59	410327.000000	8206.540000	0.691406	0.730469	-0.402344	-0.223853	-0.108257	0.147706	17.578125	-9.429932	-31.555176
C:\Users\cware\Desktop\Steller18Nov\18NovTrials\M19.DSG	11-1-2013	15:20:59	410328.000000	8206.560000	0.738281	0.714844	-0.414063	-0.225688	-0.101835	0.152294	21.896362	-12.802124	-30.654907
C:\Users\cware\Desktop\Steller18Nov\18NovTrials\M19.DSG	11-1-2013	15:20:59	410329.000000	8206.580000	0.800781	0.718750	-0.453125	-0.226606	-0.098165	0.155046	26.397705	-14.770508	-29.327393
C:\Users\cware\Desktop\Steller18Nov\18NovTrials\M19.DSG	11-1-2013	15:20:59	410330.000000	8206.600000	0.828125	0.667969	-0.476563	-0.228440	-0.091743	0.160550	31.738281	-14.175415	-26.275635
C:\Users\cware\Desktop\Steller18Nov\18NovTrials\M19.DSG	11-1-2013	15:20:59	410331.000000	8206.620000	0.843750	0.605469	-0.484375	-0.228440	-0.088073	0.164220	32.745361	-13.412476	-24.429321
C:\Users\cware\Desktop\Steller18Nov\18NovTrials\M19.DSG	11-1-2013	15:20:59	410332.000000	8206.640000	0.847656	0.546875	-0.492188	-0.230275	-0.081651	0.169725	29.663086	-14.495850	-22.064209
C:\Users\cware\Desktop\Steller18Nov\18NovTrials\M19.DSG	11-1-2013	15:20:59	410333.000000	8206.660000	0.835938	0.523438	-0.500000	-0.230275	-0.078899	0.173394	23.483276	-18.722534	-19.134521
C:\Users\cware\Desktop\Steller18Nov\18NovTrials\M19.DSG	11-1-2013	15:20:59	410334.000000	8206.680000	0.781250	0.468750	-0.464844	-0.230275	-0.074312	0.180734	14.175415	-26.702881	-16.571045
C:\Users\cware\Desktop\Steller18Nov\18NovTrials\M19.DSG	11-1-2013	15:20:59	410335.000000	8206.700000	0.781250	0.468750	-0.464844	-0.230275	-0.071560	0.183486	8.544922	-26.123047	-17.761230
C:\Users\cware\Desktop\Steller18Nov\18NovTrials\M19.DSG	11-1-2013	15:20:59	410336.000000	8206.720000	0.828125	0.476563	-0.472656	-0.229358	-0.067890	0.188991	1.174927	-22.491455	-22.094727
C:\Users\cware\Desktop\Steller18Nov\18NovTrials\M19.DSG	11-1-2013	15:20:59	410337.000000	8206.740000	0.894531	0.511719	-0.500000	-0.230275	-0.065138	0.192661	-7.171631	-22.247314	-25.894165
C:\Users\cware\Desktop\Steller18Nov\18NovTrials\M19.DSG	11-1-2013	15:20:59	410338.000000	8206.760000	0.972656	0.519531	-0.531250	-0.229358	-0.060550	0.197248	-10.299683	-28.381348	-26.016235
C:\Users\cware\Desktop\Steller18Nov\18NovTrials\M19.DSG	11-1-2013	15:20:59	410339.000000	8206.780000	1.000000	0.507813	-0.507813	-0.229358	-0.056881	0.200917	-10.940552	-37.673950	-23.742676
C:\Users\cware\Desktop\Steller18Nov\18NovTrials\M19.DSG	11-1-2013	15:20:59	410340.000000	8206.800000	0.988281	0.445313	-0.500000	-0.229358	-0.055046	0.210092	-16.052246	-47.790527	-18.661499
C:\Users\cware\Desktop\Steller18Nov\18NovTrials\M19.DSG	11-1-2013	15:20:59	410341.000000	8206.820000	0.933594	0.406250	-0.480469	-0.227523	-0.054128	0.215596	-23.132324	-55.267334	-14.083862
C:\Users\cware\Desktop\Steller18Nov\18NovTrials\M19.DSG	11-1-2013	15:20:59	410342.000000	8206.840000	0.835938	0.425781	-0.507813	-0.225688	-0.054128	0.220183	-29.022217	-58.197021	-6.347656
C:\Users\cware\Desktop\Steller18Nov\18NovTrials\M19.DSG	11-1-2013	15:20:59	410343.000000	8206.860000	0.769531	0.480469	-0.523438	-0.222018	-0.055046	0.232110	-30.563354	-55.694580	0.137329
C:\Users\cware\Desktop\Steller18Nov\18NovTrials\M19.DSG	11-1-2013	15:20:59	410344.000000	8206.880000	0.761719	0.531250	-0.523438	-0.219266	-0.056881	0.236697	-29.769897	-54.779053	5.477905
C:\Users\cware\Desktop\Steller18Nov\18NovTrials\M19.DSG	11-1-2013	15:20:59	410345.000000	8206.900000	0.761719	0.566406	-0.531250	-0.215596	-0.060550	0.247706	-26.367188	-54.718018	6.912231
C:\Users\cware\Desktop\Steller18Nov\18NovTrials\M19.DSG	11-1-2013	15:20:59	410346.000000	8206.920000	0.753906	0.605469	-0.523438	-0.211927	-0.063303	0.254128	-20.111084	-56.518555	5.569458
C:\Users\cware\Desktop\Steller18Nov\18NovTrials\M19.DSG	11-1-2013	15:20:59	410347.000000	8206.940000	0.753906	0.640625	-0.507813	-0.205505	-0.066055	0.264220	-13.259888	-59.478760	1.892090
C:\Users\cware\Desktop\Steller18Nov\18NovTrials\M19.DSG	11-1-2013	15:20:59	410348.000000	8206.960000	0.722656	0.679688	-0.511719	-0.202752	-0.065138	0.269725	-5.081177	-62.454224	-2.365112
C:\Users\cware\Desktop\Steller18Nov\18NovTrials\M19.DSG	11-1-2013	15:20:59	410349.000000	8206.980000	0.667969	0.707031	-0.535156	-0.197248	-0.065138	0.283486	0.717163	-63.354492	-6.668091
C:\Users\cware\Desktop\Steller18Nov\18NovTrials\M19.DSG	11-1-2013	15:20:59	410350.000000	8207.000000	0.601563	0.710938	-0.562500	-0.193578	-0.065138	0.291743	9.674072	-60.089111	-10.482788
C:\Users\cware\Desktop\Steller18Nov\18NovTrials\M19.DSG	11-1-2013	15:20:59	410351.000000	8207.020000	0.550781	0.726563	-0.589844	-0.188073	-0.060550	0.304587	17.364502	-53.039551	-14.816284
C:\Users\cware\Desktop\Steller18Nov\18NovTrials\M19.DSG	11-1-2013	15:20:59	410352.000000	8207.040000	0.496094	0.734375	-0.617188	-0.186239	-0.057798	0.311009	25.634766	-40.420532	-17.333984
C:\Users\cware\Desktop\Steller18Nov\18NovTrials\M19.DSG	11-1-2013	15:20:59	410353.000000	8207.060000	0.433594	0.703125	-0.648438	-0.183486	-0.051376	0.320183	29.464722	-27.587891	-17.395020
C:\Users\cware\Desktop\Steller18Nov\18NovTrials\M19.DSG	11-1-2013	15:20:59	410354.000000	8207.080000	0.433594	0.640625	-0.707031	-0.181651	-0.047706	0.322936	33.309937	-14.572144	-15.899658
C:\Users\cware\Desktop\Steller18Nov\18NovTrials\M19.DSG	11-1-2013	15:20:59	410355.000000	8207.100000	0.464844	0.597656	-0.757813	-0.182569	-0.040367	0.328440	37.063599	-5.615234	-16.571045
C:\Users\cware\Desktop\Steller18Nov\18NovTrials\M19.DSG	11-1-2013	15:20:59	410356.000000	8207.120000	0.527344	0.562500	-0.777344	-0.180734	-0.036697	0.329358	40.634155	-3.143311	-20.202637
C:\Users\cware\Desktop\Steller18Nov\18NovTrials\M19.DSG	11-1-2013	15:20:59	410357.000000	8207.140000	0.628906	0.531250	-0.777344	-0.181651	-0.031193	0.330275	43.334961	-3.936768	-25.283813
C:\Users\cware\Desktop\Steller18Nov\18NovTrials\M19.DSG	11-1-2013	15:20:59	410358.000000	8207.160000	0.714844	0.492188	-0.781250	-0.182569	-0.020183	0.334862	46.035767	-7.232666	-24.703979
C:\Users\cware\Desktop\Steller18Nov\18NovTrials\M19.DSG	11-1-2013	15:20:59	410359.000000	8207.180000	0.714844	0.453125	-0.789063	-0.183486	-0.015596	0.334862	46.340942	-6.774902	-24.230957
C:\Users\cware\Desktop\Steller18Nov\18NovTrials\M19.DSG	11-1-2013	15:20:59	410360.000000	8207.200000	0.773438	0.421875	-0.769531	-0.182569	-0.003670	0.338532	44.128418	-13.824463	-23.574829
C:\Users\cware\Desktop\Steller18Nov\18NovTrials\M19.DSG	11-1-2013	15:20:59	410361.000000	8207.220000	0.808594	0.382813	-0.757813	-0.182569	0.001835	0.342202	40.985107	-21.392822	-21.163940
C:\Users\cware\Desktop\Steller18Nov\18NovTrials\M19.DSG	11-1-2013	15:20:59	410362.000000	8207.240000	0.808594	0.277344	-0.769531	-0.179817	0.011009	0.347706	36.026001	-31.021118	-18.051147
C:\Users\cware\Desktop\Steller18Nov\18NovTrials\M19.DSG	11-1-2013	15:20:59	410363.000000	8207.260000	0.808594	0.277344	-0.769531	-0.178899	0.015596	0.351376	28.594971	-32.165527	-14.556885
C:\Users\cware\Desktop\Steller18Nov\18NovTrials\M19.DSG	11-1-2013	15:20:59	410364.000000	8207.280000	0.621094	0.250000	-0.828125	-0.174312	0.022018	0.358716	17.807007	-22.994995	-10.284424
C:\Users\cware\Desktop\Steller18Nov\18NovTrials\M19.DSG	11-1-2013	15:20:59	410365.000000	8207.300000	0.636719	0.253906	-0.843750	-0.174312	0.023853	0.360550	10.513306	-14.404297	-6.210327
C:\Users\cware\Desktop\Steller18Nov\18NovTrials\M19.DSG	11-1-2013	15:20:59	410366.000000	8207.320000	0.644531	0.289063	-0.855469	-0.173394	0.026606	0.364220	2.197266	-5.508423	-2.166748
C:\Users\cware\Desktop\Steller18Nov\18NovTrials\M19.DSG	11-1-2013	15:20:59	410367.000000	8207.340000	0.648438	0.316406	-0.902344	-0.171560	0.027523	0.363303	-2.349854	1.617432	0.076294
C:\Users\cware\Desktop\Steller18Nov\18NovTrials\M19.DSG	11-1-2013	15:20:59	410368.000000	8207.360000	0.660156	0.296875	-0.906250	-0.172477	0.026606	0.362385	-5.706787	9.521484	4.409790
C:\Users\cware\Desktop\Steller18Nov\18NovTrials\M19.DSG	11-1-2013	15:20:59	410369.000000	8207.380000	0.683594	0.285156	-0.910156	-0.173394	0.024771	0.360550	-8.865356	11.550903	8.117676
C:\Users\cware\Desktop\Steller18Nov\18NovTrials\M19.DSG	11-1-2013	15:20:59	410370.000000	8207.400000	0.679688	0.261719	-0.902344	-0.173394	0.021101	0.356881	-14.541626	12.924194	10.665894
C:\Users\cware\Desktop\Steller18Nov\18NovTrials\M19.DSG	11-1-2013	15:20:59	410371.000000	8207.420000	0.679688	0.234375	-0.890625	-0.175229	0.018349	0.355963	-19.653320	14.175415	11.672974
C:\Users\cware\Desktop\Steller18Nov\18NovTrials\M19.DSG	11-1-2013	15:20:59	410372.000000	8207.440000	0.664063	0.242188	-0.839844	-0.176147	0.013761	0.351376	-27.984619	17.272949	11.810303
C:\Users\cware\Desktop\Steller18Nov\18NovTrials\M19.DSG	11-1-2013	15:20:59	410373.000000	8207.460000	0.640625	0.296875	-0.800781	-0.177982	0.010092	0.349541	-34.988403	22.994995	10.482788
C:\Users\cware\Desktop\Steller18Nov\18NovTrials\M19.DSG	11-1-2013	15:20:59	410374.000000	8207.480000	0.660156	0.394531	-0.757813	-0.180734	0.002752	0.342202	-39.611816	25.314331	6.866455
C:\Users\cware\Desktop\Steller18Nov\18NovTrials\M19.DSG	11-1-2013	15:20:59	410375.000000	8207.500000	0.683594	0.476563	-0.722656	-0.182569	-0.000917	0.340367	-38.223267	25.390625	3.784180
C:\Users\cware\Desktop\Steller18Nov\18NovTrials\M19.DSG	11-1-2013	15:20:59	410376.000000	8207.520000	0.714844	0.570313	-0.726563	-0.185321	-0.006422	0.333028	-30.715942	22.689819	-0.396729
C:\Users\cware\Desktop\Steller18Nov\18NovTrials\M19.DSG	11-1-2013	15:20:59	410377.000000	8207.540000	0.722656	0.617188	-0.695313	-0.188073	-0.008257	0.330275	-22.705078	18.859863	-0.778198
C:\Users\cware\Desktop\Steller18Nov\18NovTrials\M19.DSG	11-1-2013	15:20:59	410378.000000	8207.560000	0.679688	0.628906	-0.699219	-0.188073	-0.009174	0.324771	-11.260986	18.249512	2.670288
C:\Users\cware\Desktop\Steller18Nov\18NovTrials\M19.DSG	11-1-2013	15:20:59	410379.000000	8207.580000	0.660156	0.617188	-0.703125	-0.190826	-0.011009	0.322936	-0.320435	21.621704	5.325317
C:\Users\cware\Desktop\Steller18Nov\18NovTrials\M19.DSG	11-1-2013	15:20:59	410380.000000	8207.600000	0.617188	0.578125	-0.710938	-0.191743	-0.011009	0.318349	9.506226	30.914307	6.820679
C:\Users\cware\Desktop\Steller18Nov\18NovTrials\M19.DSG	11-1-2013	15:20:59	410381.000000	8207.620000	0.582031	0.527344	-0.707031	-0.195413	-0.011927	0.312844	13.137817	40.130615	6.286621
C:\Users\cware\Desktop\Steller18Nov\18NovTrials\M19.DSG	11-1-2013	15:20:59	410382.000000	8207.640000	0.589844	0.488281	-0.730469	-0.196330	-0.011927	0.309174	15.502930	49.026489	5.722046
C:\Users\cware\Desktop\Steller18Nov\18NovTrials\M19.DSG	11-1-2013	15:20:59	410383.000000	8207.660000	0.625000	0.449219	-0.750000	-0.201835	-0.011009	0.299083	15.060425	52.566528	4.364014
C:\Users\cware\Desktop\Steller18Nov\18NovTrials\M19.DSG	11-1-2013	15:20:59	410384.000000	8207.680000	0.664063	0.421875	-0.769531	-0.205505	-0.012844	0.293578	15.731812	53.039551	3.692627
C:\Users\cware\Desktop\Steller18Nov\18NovTrials\M19.DSG	11-1-2013	15:20:59	410385.000000	8207.700000	0.718750	0.410156	-0.742188	-0.211009	-0.011009	0.282569	15.625000	48.629761	2.502441
C:\Users\cware\Desktop\Steller18Nov\18NovTrials\M19.DSG	11-1-2013	15:20:59	410386.000000	8207.720000	0.746094	0.402344	-0.703125	-0.212844	-0.011009	0.277982	13.153076	45.776367	1.296997
C:\Users\cware\Desktop\Steller18Nov\18NovTrials\M19.DSG	11-1-2013	15:20:59	410387.000000	8207.740000	0.718750	0.367188	-0.683594	-0.217431	-0.011009	0.267890	7.614136	50.003052	1.296997
C:\Users\cware\Desktop\Steller18Nov\18NovTrials\M19.DSG	11-1-2013	15:20:59	410388.000000	8207.760000	0.714844	0.320313	-0.671875	-0.220183	-0.011009	0.261468	-1.464844	56.167603	0.625610
C:\Users\cware\Desktop\Steller18Nov\18NovTrials\M19.DSG	11-1-2013	15:20:59	410389.000000	8207.780000	0.734375	0.316406	-0.656250	-0.223853	-0.011927	0.247706	-9.353638	59.890747	2.197266
C:\Users\cware\Desktop\Steller18Nov\18NovTrials\M19.DSG	11-1-2013	15:20:59	410390.000000	8207.800000	0.792969	0.355469	-0.597656	-0.225688	-0.011927	0.240367	-16.860962	59.783936	6.469727
C:\Users\cware\Desktop\Steller18Nov\18NovTrials\M19.DSG	11-1-2013	15:20:59	410391.000000	8207.820000	0.792969	0.355469	-0.597656	-0.230275	-0.017431	0.225688	-20.431519	59.585571	10.803223
C:\Users\cware\Desktop\Steller18Nov\18NovTrials\M19.DSG	11-1-2013	15:20:59	410392.000000	8207.840000	0.750000	0.390625	-0.570313	-0.233028	-0.020183	0.218349	-25.100708	64.208984	16.143799
C:\Users\cware\Desktop\Steller18Nov\18NovTrials\M19.DSG	11-1-2013	15:20:59	410393.000000	8207.860000	0.781250	0.343750	-0.601563	-0.234862	-0.027523	0.210092	-31.356812	69.656372	21.942139
C:\Users\cware\Desktop\Steller18Nov\18NovTrials\M19.DSG	11-1-2013	15:20:59	410394.000000	8207.880000	0.933594	0.406250	-0.574219	-0.238532	-0.031193	0.192661	-37.933350	60.897827	22.918701
C:\Users\cware\Desktop\Steller18Nov\18NovTrials\M19.DSG	11-1-2013	15:20:59	410395.000000	8207.900000	1.089844	0.476563	-0.535156	-0.237615	-0.035780	0.184404	-40.267944	41.168213	21.759033
C:\Users\cware\Desktop\Steller18Nov\18NovTrials\M19.DSG	11-1-2013	15:20:59	410396.000000	8207.920000	1.136719	0.511719	-0.507813	-0.238532	-0.043119	0.173394	-41.091919	19.531250	20.751953
C:\Users\cware\Desktop\Steller18Nov\18NovTrials\M19.DSG	11-1-2013	15:20:59	410397.000000	8207.940000	1.062500	0.558594	-0.472656	-0.237615	-0.047706	0.168807	-39.093018	9.140015	17.974854
C:\Users\cware\Desktop\Steller18Nov\18NovTrials\M19.DSG	11-1-2013	15:20:59	410398.000000	8207.960000	0.957031	0.589844	-0.468750	-0.236697	-0.054128	0.164220	-35.049438	4.333496	14.907837
C:\Users\cware\Desktop\Steller18Nov\18NovTrials\M19.DSG	11-1-2013	15:20:59	410399.000000	8207.980000	0.855469	0.601563	-0.453125	-0.236697	-0.055963	0.162385	-32.196045	6.423950	15.106201
C:\Users\cware\Desktop\Steller18Nov\18NovTrials\M19.DSG	11-1-2013	15:20:59	410400.000000	8208.000000	0.789063	0.601563	-0.437500	-0.235780	-0.061468	0.158716	-27.801514	9.567261	16.586304
C:\Users\cware\Desktop\Steller18Nov\18NovTrials\M19.DSG	11-1-2013	15:20:59	410401.000000	8208.020000	0.781250	0.621094	-0.445313	-0.235780	-0.068807	0.157798	-23.178101	11.703491	17.410278
C:\Users\cware\Desktop\Steller18Nov\18NovTrials\M19.DSG	11-1-2013	15:20:59	410402.000000	8208.040000	0.769531	0.656250	-0.445313	-0.234862	-0.071560	0.151376	-18.142700	9.979248	18.951416
C:\Users\cware\Desktop\Steller18Nov\18NovTrials\M19.DSG	11-1-2013	15:20:59	410403.000000	8208.060000	0.781250	0.664063	-0.406250	-0.233028	-0.074312	0.150459	-12.329102	9.475708	19.210815
C:\Users\cware\Desktop\Steller18Nov\18NovTrials\M19.DSG	11-1-2013	15:20:59	410404.000000	8208.080000	0.765625	0.730469	-0.375000	-0.231193	-0.078899	0.146789	1.342773	8.422852	14.480591
C:\Users\cware\Desktop\Steller18Nov\18NovTrials\M19.DSG	11-1-2013	15:20:59	410405.000000	8208.100000	0.699219	0.808594	-0.324219	-0.232110	-0.080734	0.146789	17.959595	13.458252	12.145996
C:\Users\cware\Desktop\Steller18Nov\18NovTrials\M19.DSG	11-1-2013	15:20:59	410406.000000	8208.120000	0.726563	0.816406	-0.257813	-0.233028	-0.082569	0.144037	33.020020	17.166138	13.046265
C:\Users\cware\Desktop\Steller18Nov\18NovTrials\M19.DSG	11-1-2013	15:20:59	410407.000000	8208.140000	0.832031	0.683594	-0.281250	-0.232110	-0.084404	0.144037	34.912109	15.319824	16.036987
C:\Users\cware\Desktop\Steller18Nov\18NovTrials\M19.DSG	11-1-2013	15:20:59	410408.000000	8208.160000	0.902344	0.527344	-0.320313	-0.230275	-0.088991	0.144037	27.389526	6.225586	15.136719
C:\Users\cware\Desktop\Steller18Nov\18NovTrials\M19.DSG	11-1-2013	15:20:59	410409.000000	8208.180000	0.898438	0.515625	-0.324219	-0.229358	-0.089908	0.143119	18.997192	-3.005981	8.377075
C:\Users\cware\Desktop\Steller18Nov\18NovTrials\M19.DSG	11-1-2013	15:20:59	410410.000000	8208.200000	0.843750	0.535156	-0.378906	-0.229358	-0.090826	0.146789	16.128540	-2.059937	5.187988
C:\Users\cware\Desktop\Steller18Nov\18NovTrials\M19.DSG	11-1-2013	15:20:59	410411.000000	8208.220000	0.769531	0.562500	-0.429688	-0.228440	-0.091743	0.147706	15.914917	2.182007	5.050659
C:\Users\cware\Desktop\Steller18Nov\18NovTrials\M19.DSG	11-1-2013	15:20:59	410412.000000	8208.240000	0.734375	0.585938	-0.480469	-0.228440	-0.094495	0.148624	16.738892	8.987427	3.326416
C:\Users\cware\Desktop\Steller18Nov\18NovTrials\M19.DSG	11-1-2013	15:20:59	410413.000000	8208.260000	0.761719	0.609375	-0.511719	-0.227523	-0.093578	0.147706	19.149780	10.681152	2.548218
C:\Users\cware\Desktop\Steller18Nov\18NovTrials\M19.DSG	11-1-2013	15:20:59	410414.000000	8208.280000	0.839844	0.601563	-0.457031	-0.226606	-0.095413	0.145872	19.515991	8.621216	3.524780
C:\Users\cware\Desktop\Steller18Nov\18NovTrials\M19.DSG	11-1-2013	15:20:59	410415.000000	8208.300000	0.894531	0.585938	-0.390625	-0.228440	-0.094495	0.147706	19.607544	5.523682	7.614136
C:\Users\cware\Desktop\Steller18Nov\18NovTrials\M19.DSG	11-1-2013	15:20:59	410416.000000	8208.320000	0.878906	0.582031	-0.367188	-0.226606	-0.098165	0.147706	19.927979	0.198364	10.864258
C:\Users\cware\Desktop\Steller18Nov\18NovTrials\M19.DSG	11-1-2013	15:20:59	410417.000000	8208.340000	0.871094	0.628906	-0.343750	-0.226606	-0.098165	0.149541	15.563965	-6.011963	9.613037
C:\Users\cware\Desktop\Steller18Nov\18NovTrials\M19.DSG	11-1-2013	15:20:59	410418.000000	8208.360000	0.894531	0.562500	-0.371094	-0.225688	-0.099083	0.151376	2.899170	-10.070801	5.187988
C:\Users\cware\Desktop\Steller18Nov\18NovTrials\M19.DSG	11-1-2013	15:20:59	410419.000000	8208.380000	0.894531	0.562500	-0.371094	-0.222936	-0.100917	0.153211	-6.423950	-20.919800	-0.091553
C:\Users\cware\Desktop\Steller18Nov\18NovTrials\M19.DSG	11-1-2013	15:20:59	410420.000000	8208.400000	1.023438	0.628906	-0.449219	-0.222936	-0.101835	0.157798	-8.422852	-38.177490	-7.064819
C:\Users\cware\Desktop\Steller18Nov\18NovTrials\M19.DSG	11-1-2013	15:20:59	410421.000000	8208.420000	0.957031	0.695313	-0.425781	-0.222018	-0.100917	0.166055	-3.936768	-47.271729	-12.191772
C:\Users\cware\Desktop\Steller18Nov\18NovTrials\M19.DSG	11-1-2013	15:20:59	410422.000000	8208.440000	0.875000	0.730469	-0.367188	-0.222018	-0.100917	0.171560	2.838135	-56.015015	-12.969971
C:\Users\cware\Desktop\Steller18Nov\18NovTrials\M19.DSG	11-1-2013	15:20:59	410423.000000	8208.460000	0.820313	0.703125	-0.375000	-0.219266	-0.096330	0.184404	11.367798	-57.098389	-10.879517
C:\Users\cware\Desktop\Steller18Nov\18NovTrials\M19.DSG	11-1-2013	15:20:59	410424.000000	8208.480000	0.792969	0.652344	-0.398438	-0.219266	-0.095413	0.191743	15.457153	-54.748535	-6.072998
C:\Users\cware\Desktop\Steller18Nov\18NovTrials\M19.DSG	11-1-2013	15:20:59	410425.000000	8208.500000	0.757813	0.578125	-0.386719	-0.214679	-0.093578	0.206422	11.138916	-50.720215	-2.899170
C:\Users\cware\Desktop\Steller18Nov\18NovTrials\M19.DSG	11-1-2013	15:20:59	410426.000000	8208.520000	0.742188	0.519531	-0.417969	-0.213761	-0.092661	0.211927	4.669189	-43.991089	-1.251221
C:\Users\cware\Desktop\Steller18Nov\18NovTrials\M19.DSG	11-1-2013	15:20:59	410427.000000	8208.540000	0.718750	0.531250	-0.398438	-0.210092	-0.092661	0.222018	-2.731323	-37.307739	-4.440308
C:\Users\cware\Desktop\Steller18Nov\18NovTrials\M19.DSG	11-1-2013	15:20:59	410428.000000	8208.560000	0.722656	0.597656	-0.406250	-0.210092	-0.092661	0.225688	-7.904053	-37.384033	-9.109497
C:\Users\cware\Desktop\Steller18Nov\18NovTrials\M19.DSG	11-1-2013	15:20:59	410429.000000	8208.580000	0.671875	0.675781	-0.406250	-0.208257	-0.091743	0.233945	-5.203247	-36.193848	-11.795044
C:\Users\cware\Desktop\Steller18Nov\18NovTrials\M19.DSG	11-1-2013	15:20:59	410430.000000	8208.600000	0.652344	0.738281	-0.472656	-0.205505	-0.089908	0.237615	4.623413	-33.416748	-16.357422
C:\Users\cware\Desktop\Steller18Nov\18NovTrials\M19.DSG	11-1-2013	15:20:59	410431.000000	8208.620000	0.652344	0.750000	-0.515625	-0.206422	-0.087156	0.242202	15.304565	-28.808594	-21.194458
C:\Users\cware\Desktop\Steller18Nov\18NovTrials\M19.DSG	11-1-2013	15:20:59	410432.000000	8208.640000	0.652344	0.734375	-0.539063	-0.203670	-0.082569	0.250459	24.520874	-21.743774	-26.184082
C:\Users\cware\Desktop\Steller18Nov\18NovTrials\M19.DSG	11-1-2013	15:20:59	410433.000000	8208.660000	0.656250	0.703125	-0.578125	-0.203670	-0.078899	0.254128	28.839111	-20.370483	-30.014038
C:\Users\cware\Desktop\Steller18Nov\18NovTrials\M19.DSG	11-1-2013	15:20:59	410434.000000	8208.680000	0.687500	0.699219	-0.664063	-0.202752	-0.067890	0.260550	35.781860	-27.755737	-38.253784
C:\Users\cware\Desktop\Steller18Nov\18NovTrials\M19.DSG	11-1-2013	15:20:59	410435.000000	8208.700000	0.644531	0.703125	-0.691406	-0.202752	-0.062385	0.266055	39.718628	-26.931763	-44.128418
C:\Users\cware\Desktop\Steller18Nov\18NovTrials\M19.DSG	11-1-2013	15:20:59	410436.000000	8208.720000	0.578125	0.703125	-0.679688	-0.202752	-0.048624	0.274312	45.349121	-11.642456	-46.371460
C:\Users\cware\Desktop\Steller18Nov\18NovTrials\M19.DSG	11-1-2013	15:20:59	410437.000000	8208.740000	0.582031	0.691406	-0.632813	-0.204587	-0.042202	0.277064	47.500610	6.439209	-41.915894
C:\Users\cware\Desktop\Steller18Nov\18NovTrials\M19.DSG	11-1-2013	15:20:59	410438.000000	8208.760000	0.671875	0.621094	-0.605469	-0.207339	-0.026606	0.277982	48.339844	9.689331	-34.332275
C:\Users\cware\Desktop\Steller18Nov\18NovTrials\M19.DSG	11-1-2013	15:20:59	410439.000000	8208.780000	0.753906	0.535156	-0.656250	-0.207339	-0.022018	0.277982	47.531128	-1.113892	-34.423828
C:\Users\cware\Desktop\Steller18Nov\18NovTrials\M19.DSG	11-1-2013	15:20:59	410440.000000	8208.800000	0.781250	0.437500	-0.761719	-0.209174	-0.010092	0.279817	40.985107	-10.360718	-39.749146
C:\Users\cware\Desktop\Steller18Nov\18NovTrials\M19.DSG	11-1-2013	15:20:59	410441.000000	8208.820000	0.738281	0.429688	-0.843750	-0.208257	-0.001835	0.284404	37.368774	-4.653931	-36.056519
C:\Users\cware\Desktop\Steller18Nov\18NovTrials\M19.DSG	11-1-2013	15:20:59	410442.000000	8208.840000	0.679688	0.472656	-0.835938	-0.210092	0.008257	0.286239	34.149170	12.374878	-20.996094
C:\Users\cware\Desktop\Steller18Nov\18NovTrials\M19.DSG	11-1-2013	15:20:59	410443.000000	8208.860000	0.722656	0.539063	-0.812500	-0.211009	0.011927	0.284404	35.888672	16.952515	-11.749268
C:\Users\cware\Desktop\Steller18Nov\18NovTrials\M19.DSG	11-1-2013	15:20:59	410444.000000	8208.880000	0.804688	0.582031	-0.816406	-0.211927	0.019266	0.281651	40.802002	15.289307	-8.850098
C:\Users\cware\Desktop\Steller18Nov\18NovTrials\M19.DSG	11-1-2013	15:20:59	410445.000000	8208.900000	0.816406	0.593750	-0.812500	-0.211927	0.020183	0.281651	44.738770	16.128540	-8.316040
C:\Users\cware\Desktop\Steller18Nov\18NovTrials\M19.DSG	11-1-2013	15:20:59	410446.000000	8208.920000	0.722656	0.558594	-0.757813	-0.214679	0.028440	0.277064	46.691895	25.985718	-7.659912
C:\Users\cware\Desktop\Steller18Nov\18NovTrials\M19.DSG	11-1-2013	15:20:59	410447.000000	8208.940000	0.722656	0.558594	-0.757813	-0.215596	0.033028	0.274312	55.130005	34.667969	-5.187988
C:\Users\cware\Desktop\Steller18Nov\18NovTrials\M19.DSG	11-1-2013	15:20:59	410448.000000	8208.960000	0.703125	0.359375	-0.777344	-0.219266	0.039450	0.269725	59.692383	27.267456	-0.930786
C:\Users\cware\Desktop\Steller18Nov\18NovTrials\M19.DSG	11-1-2013	15:20:59	410449.000000	8208.980000	0.652344	0.203125	-0.773438	-0.221101	0.042202	0.266972	67.001343	17.410278	5.065918
C:\Users\cware\Desktop\Steller18Nov\18NovTrials\M19.DSG	11-1-2013	15:20:59	410450.000000	8209.000000	0.511719	-0.011719	-0.867188	-0.222018	0.046789	0.266972	90.942383	8.834839	15.762329
C:\Users\cware\Desktop\Steller18Nov\18NovTrials\M19.DSG	11-1-2013	15:20:59	410451.000000	8209.020000	0.406250	-0.230469	-1.011719	-0.221101	0.050459	0.266972	107.803345	26.336670	24.002075
C:\Users\cware\Desktop\Steller18Nov\18NovTrials\M19.DSG	11-1-2013	15:20:59	410452.000000	8209.040000	0.574219	-0.167969	-0.960938	-0.225688	0.054128	0.259633	105.010986	40.618896	21.743774
C:\Users\cware\Desktop\Steller18Nov\18NovTrials\M19.DSG	11-1-2013	15:20:59	410453.000000	8209.060000	0.875000	0.000000	-0.777344	-0.226606	0.056881	0.257798	86.059570	24.765015	17.150879
C:\Users\cware\Desktop\Steller18Nov\18NovTrials\M19.DSG	11-1-2013	15:20:59	410454.000000	8209.080000	1.085938	0.062500	-0.648438	-0.225688	0.058716	0.259633	62.835693	-22.216797	14.236450
C:\Users\cware\Desktop\Steller18Nov\18NovTrials\M19.DSG	11-1-2013	15:20:59	410455.000000	8209.100000	1.050781	-0.031250	-0.652344	-0.224771	0.061468	0.265138	56.640625	-52.520752	14.617920
C:\Users\cware\Desktop\Steller18Nov\18NovTrials\M19.DSG	11-1-2013	15:20:59	410456.000000	8209.120000	0.855469	-0.195313	-0.757813	-0.221101	0.062385	0.271560	69.473267	-54.916382	23.727417
C:\Users\cware\Desktop\Steller18Nov\18NovTrials\M19.DSG	11-1-2013	15:20:59	410457.000000	8209.140000	0.632813	-0.304688	-0.839844	-0.216514	0.063303	0.283486	76.232910	-34.622192	36.941528
C:\Users\cware\Desktop\Steller18Nov\18NovTrials\M19.DSG	11-1-2013	15:20:59	410458.000000	8209.160000	0.503906	-0.261719	-0.914063	-0.214679	0.062385	0.286239	60.867310	-7.537842	49.621582
C:\Users\cware\Desktop\Steller18Nov\18NovTrials\M19.DSG	11-1-2013	15:20:59	410459.000000	8209.180000	0.531250	-0.210938	-1.058594	-0.213761	0.056881	0.289908	43.762207	4.028320	51.803589
C:\Users\cware\Desktop\Steller18Nov\18NovTrials\M19.DSG	11-1-2013	15:20:59	410460.000000	8209.200000	0.621094	-0.210938	-1.085938	-0.212844	0.054128	0.289908	35.842896	25.985718	47.622681
C:\Users\cware\Desktop\Steller18Nov\18NovTrials\M19.DSG	11-1-2013	15:20:59	410461.000000	8209.220000	0.769531	-0.230469	-0.996094	-0.214679	0.044954	0.283486	22.842407	28.030396	45.471191
C:\Users\cware\Desktop\Steller18Nov\18NovTrials\M19.DSG	11-1-2013	15:20:59	410462.000000	8209.240000	0.878906	-0.253906	-0.875000	-0.216514	0.040367	0.280734	0.808716	15.411377	49.087524
C:\Users\cware\Desktop\Steller18Nov\18NovTrials\M19.DSG	11-1-2013	15:20:59	410463.000000	8209.260000	0.871094	-0.273438	-0.796875	-0.215596	0.028440	0.277064	-9.262085	-2.426147	57.388306
C:\Users\cware\Desktop\Steller18Nov\18NovTrials\M19.DSG	11-1-2013	15:20:59	410464.000000	8209.280000	0.824219	-0.234375	-0.710938	-0.214679	0.022018	0.278899	-18.920898	-23.269653	57.632446
C:\Users\cware\Desktop\Steller18Nov\18NovTrials\M19.DSG	11-1-2013	15:20:59	410465.000000	8209.300000	0.757813	0.054688	-0.761719	-0.211009	0.007339	0.283486	-20.812988	-31.829834	49.804688
C:\Users\cware\Desktop\Steller18Nov\18NovTrials\M19.DSG	11-1-2013	15:20:59	410466.000000	8209.320000	0.574219	0.300781	-0.925781	-0.208257	-0.000917	0.285321	-19.531250	-16.220093	38.528442
C:\Users\cware\Desktop\Steller18Nov\18NovTrials\M19.DSG	11-1-2013	15:20:59	410467.000000	8209.340000	0.425781	0.339844	-0.984375	-0.206422	-0.010092	0.283486	-22.827148	9.323120	32.196045
C:\Users\cware\Desktop\Steller18Nov\18NovTrials\M19.DSG	11-1-2013	15:20:59	410468.000000	8209.360000	0.472656	0.355469	-0.972656	-0.204587	-0.015596	0.282569	-12.802124	5.874634	21.179199
C:\Users\cware\Desktop\Steller18Nov\18NovTrials\M19.DSG	11-1-2013	15:20:59	410469.000000	8209.380000	0.675781	0.281250	-1.027344	-0.204587	-0.020183	0.280734	0.808716	-8.621216	19.226074
C:\Users\cware\Desktop\Steller18Nov\18NovTrials\M19.DSG	11-1-2013	15:20:59	410470.000000	8209.400000	0.730469	0.066406	-1.042969	-0.201835	-0.022018	0.281651	9.826660	-39.886475	28.854370
C:\Users\cware\Desktop\Steller18Nov\18NovTrials\M19.DSG	11-1-2013	15:20:59	410471.000000	8209.420000	0.765625	-0.035156	-1.089844	-0.200000	-0.023853	0.287156	6.423950	-50.827026	32.409668
C:\Users\cware\Desktop\Steller18Nov\18NovTrials\M19.DSG	11-1-2013	15:20:59	410472.000000	8209.440000	0.824219	0.058594	-1.144531	-0.191743	-0.031193	0.296330	0.732422	-31.723022	31.600952
C:\Users\cware\Desktop\Steller18Nov\18NovTrials\M19.DSG	11-1-2013	15:20:59	410473.000000	8209.460000	0.835938	0.277344	-1.023438	-0.190826	-0.035780	0.299083	-5.477905	-25.741577	33.859253
C:\Users\cware\Desktop\Steller18Nov\18NovTrials\M19.DSG	11-1-2013	15:20:59	410474.000000	8209.480000	0.820313	0.289063	-0.941406	-0.185321	-0.044954	0.304587	-17.913818	-32.882690	31.097412
C:\Users\cware\Desktop\Steller18Nov\18NovTrials\M19.DSG	11-1-2013	15:20:59	410475.000000	8209.500000	0.820313	0.289063	-0.941406	-0.183486	-0.048624	0.307339	-32.196045	-32.806396	25.070190
C:\Users\cware\Desktop\Steller18Nov\18NovTrials\M19.DSG	11-1-2013	15:20:59	410476.000000	8209.520000	0.554688	0.226563	-0.785156	-0.177982	-0.058716	0.310092	-48.233032	-22.491455	21.423340
C:\Users\cware\Desktop\Steller18Nov\18NovTrials\M19.DSG	11-1-2013	15:20:59	410477.000000	8209.540000	0.484375	0.250000	-0.632813	-0.176147	-0.064220	0.311009	-58.883667	-14.923096	17.456055
C:\Users\cware\Desktop\Steller18Nov\18NovTrials\M19.DSG	11-1-2013	15:20:59	410478.000000	8209.560000	0.425781	0.265625	-0.531250	-0.174312	-0.075229	0.309174	-69.519043	-9.094238	9.429932
C:\Users\cware\Desktop\Steller18Nov\18NovTrials\M19.DSG	11-1-2013	15:20:59	410479.000000	8209.580000	0.414063	0.347656	-0.468750	-0.173394	-0.079817	0.305505	-78.781128	-13.183594	1.022339
C:\Users\cware\Desktop\Steller18Nov\18NovTrials\M19.DSG	11-1-2013	15:20:59	410480.000000	8209.600000	0.363281	0.429688	-0.445313	-0.171560	-0.089908	0.300917	-87.615967	-8.560181	-7.232666
C:\Users\cware\Desktop\Steller18Nov\18NovTrials\M19.DSG	11-1-2013	15:20:59	410481.000000	8209.620000	0.386719	0.496094	-0.484375	-0.170642	-0.094495	0.296330	-88.394165	-5.203247	-13.473511
C:\Users\cware\Desktop\Steller18Nov\18NovTrials\M19.DSG	11-1-2013	15:20:59	410482.000000	8209.640000	0.441406	0.542969	-0.558594	-0.170642	-0.101835	0.288073	-102.874756	-7.980347	-16.693115
C:\Users\cware\Desktop\Steller18Nov\18NovTrials\M19.DSG	11-1-2013	15:20:59	410483.000000	8209.660000	0.500000	0.601563	-0.597656	-0.171560	-0.106422	0.284404	-127.502441	-9.262085	-15.426636
C:\Users\cware\Desktop\Steller18Nov\18NovTrials\M19.DSG	11-1-2013	15:20:59	410484.000000	8209.680000	0.652344	0.636719	-0.636719	-0.171560	-0.119266	0.270642	-147.842407	-6.851196	-9.078979
C:\Users\cware\Desktop\Steller18Nov\18NovTrials\M19.DSG	11-1-2013	15:20:59	410485.000000	8209.700000	0.863281	0.687500	-0.628906	-0.171560	-0.125688	0.263303	-135.971069	-16.342163	-5.218506
C:\Users\cware\Desktop\Steller18Nov\18NovTrials\M19.DSG	11-1-2013	15:20:59	410486.000000	8209.720000	0.980469	0.792969	-0.613281	-0.171560	-0.137615	0.255046	-96.527100	-31.829834	-8.331299
C:\Users\cware\Desktop\Steller18Nov\18NovTrials\M19.DSG	11-1-2013	15:20:59	410487.000000	8209.740000	0.945313	0.890625	-0.667969	-0.170642	-0.139450	0.253211	-71.868896	-35.873413	-24.368286
C:\Users\cware\Desktop\Steller18Nov\18NovTrials\M19.DSG	11-1-2013	15:20:59	410488.000000	8209.760000	0.667969	0.855469	-0.781250	-0.169725	-0.140367	0.250459	-69.732666	-20.492554	-45.440674
C:\Users\cware\Desktop\Steller18Nov\18NovTrials\M19.DSG	11-1-2013	15:20:59	410489.000000	8209.780000	0.500000	0.703125	-0.773438	-0.171560	-0.138532	0.248624	-64.483643	-16.738892	-44.799805
C:\Users\cware\Desktop\Steller18Nov\18NovTrials\M19.DSG	11-1-2013	15:20:59	410490.000000	8209.800000	0.574219	0.609375	-0.667969	-0.174312	-0.135780	0.245872	-51.437378	-26.733398	-32.806396
C:\Users\cware\Desktop\Steller18Nov\18NovTrials\M19.DSG	11-1-2013	15:20:59	410491.000000	8209.820000	0.621094	0.558594	-0.601563	-0.174312	-0.135780	0.247706	-53.466797	-35.781860	-29.708862
C:\Users\cware\Desktop\Steller18Nov\18NovTrials\M19.DSG	11-1-2013	15:20:59	410492.000000	8209.840000	0.691406	0.515625	-0.582031	-0.173394	-0.134862	0.247706	-81.848145	-44.113159	-39.581299
C:\Users\cware\Desktop\Steller18Nov\18NovTrials\M19.DSG	11-1-2013	15:20:59	410493.000000	8209.860000	0.726563	0.527344	-0.585938	-0.175229	-0.133945	0.247706	-110.488892	-47.210693	-55.053711
C:\Users\cware\Desktop\Steller18Nov\18NovTrials\M19.DSG	11-1-2013	15:20:59	410494.000000	8209.880000	0.765625	0.609375	-0.531250	-0.173394	-0.139450	0.247706	-126.190186	-51.910400	-66.299438
C:\Users\cware\Desktop\Steller18Nov\18NovTrials\M19.DSG	11-1-2013	15:20:59	410495.000000	8209.900000	0.796875	0.734375	-0.480469	-0.177982	-0.133028	0.243119	-123.840332	-57.647705	-71.197510
C:\Users\cware\Desktop\Steller18Nov\18NovTrials\M19.DSG	11-1-2013	15:20:59	410496.000000	8209.920000	0.824219	0.839844	-0.453125	-0.178899	-0.131193	0.244954	-113.449097	-64.849854	-75.119019
C:\Users\cware\Desktop\Steller18Nov\18NovTrials\M19.DSG	11-1-2013	15:20:59	410497.000000	8209.940000	0.738281	0.933594	-0.425781	-0.180734	-0.126606	0.245872	-102.035522	-61.935425	-69.290161
C:\Users\cware\Desktop\Steller18Nov\18NovTrials\M19.DSG	11-1-2013	15:20:59	410498.000000	8209.960000	0.664063	0.957031	-0.441406	-0.180734	-0.124771	0.245872	-87.020874	-58.242798	-54.626465
C:\Users\cware\Desktop\Steller18Nov\18NovTrials\M19.DSG	11-1-2013	15:20:59	410499.000000	8209.980000	0.625000	0.957031	-0.460938	-0.180734	-0.121101	0.249541	-73.852539	-56.579590	-42.251587
C:\Users\cware\Desktop\Steller18Nov\18NovTrials\M19.DSG	11-1-2013	15:20:59	410500.000000	8210.000000	0.609375	0.953125	-0.460938	-0.180734	-0.120183	0.252294	-59.814453	-56.732178	-39.825439
C:\Users\cware\Desktop\Steller18Nov\18NovTrials\M19.DSG	11-1-2013	15:20:59	410501.000000	8210.020000	0.609375	0.945313	-0.417969	-0.179817	-0.116514	0.258716	-47.088623	-60.791016	-46.295166
C:\Users\cware\Desktop\Steller18Nov\18NovTrials\M19.DSG	11-1-2013	15:20:59	410502.000000	8210.040000	0.546875	0.882813	-0.378906	-0.177982	-0.114679	0.262385	-33.859253	-61.874390	-57.937622
C:\Users\cware\Desktop\Steller18Nov\18NovTrials\M19.DSG	11-1-2013	15:20:59	410503.000000	8210.060000	0.546875	0.882813	-0.378906	-0.177982	-0.105505	0.271560	-28.976440	-54.855347	-66.802979
C:\Users\cware\Desktop\Steller18Nov\18NovTrials\M19.DSG	11-1-2013	15:20:59	410504.000000	8210.080000	0.382813	0.804688	-0.429688	-0.177982	-0.098165	0.274312	-31.967163	-47.668457	-76.583862
C:\Users\cware\Desktop\Steller18Nov\18NovTrials\M19.DSG	11-1-2013	15:20:59	410505.000000	8210.100000	0.398438	0.812500	-0.433594	-0.179817	-0.086239	0.280734	-36.224365	-39.199829	-84.686279
C:\Users\cware\Desktop\Steller18Nov\18NovTrials\M19.DSG	11-1-2013	15:20:59	410506.000000	8210.120000	0.484375	0.863281	-0.414063	-0.180734	-0.079817	0.284404	-32.104492	-37.170410	-91.583252
C:\Users\cware\Desktop\Steller18Nov\18NovTrials\M19.DSG	11-1-2013	15:20:59	410507.000000	8210.140000	0.500000	0.855469	-0.460938	-0.182569	-0.064220	0.288991	-20.248413	-32.516479	-89.965820
C:\Users\cware\Desktop\Steller18Nov\18NovTrials\M19.DSG	11-1-2013	15:20:59	410508.000000	8210.160000	0.480469	0.765625	-0.480469	-0.185321	-0.054128	0.291743	-7.827759	-26.535034	-85.800171
C:\Users\cware\Desktop\Steller18Nov\18NovTrials\M19.DSG	11-1-2013	15:20:59	410509.000000	8210.180000	0.472656	0.687500	-0.515625	-0.185321	-0.046789	0.293578	-1.541138	-15.365601	-80.749512
C:\Users\cware\Desktop\Steller18Nov\18NovTrials\M19.DSG	11-1-2013	15:20:59	410510.000000	8210.200000	0.582031	0.683594	-0.457031	-0.188991	-0.029358	0.297248	-1.327515	-4.547119	-77.667236
C:\Users\cware\Desktop\Steller18Nov\18NovTrials\M19.DSG	11-1-2013	15:20:59	410511.000000	8210.220000	0.644531	0.746094	-0.402344	-0.190826	-0.021101	0.296330	3.204346	2.441406	-73.089600
C:\Users\cware\Desktop\Steller18Nov\18NovTrials\M19.DSG	11-1-2013	15:20:59	410512.000000	8210.240000	0.734375	0.824219	-0.363281	-0.192661	-0.004587	0.296330	14.770508	3.463745	-67.581177
C:\Users\cware\Desktop\Steller18Nov\18NovTrials\M19.DSG	11-1-2013	15:20:59	410513.000000	8210.260000	0.792969	0.855469	-0.347656	-0.193578	0.003670	0.296330	23.666382	5.554199	-63.491821
C:\Users\cware\Desktop\Steller18Nov\18NovTrials\M19.DSG	11-1-2013	15:20:59	410514.000000	8210.280000	0.835938	0.871094	-0.339844	-0.196330	0.020183	0.296330	31.738281	12.115479	-59.432983
C:\Users\cware\Desktop\Steller18Nov\18NovTrials\M19.DSG	11-1-2013	15:20:59	410515.000000	8210.300000	0.800781	0.902344	-0.324219	-0.196330	0.027523	0.295413	35.720825	21.911621	-60.501099
C:\Users\cware\Desktop\Steller18Nov\18NovTrials\M19.DSG	11-1-2013	15:20:59	410516.000000	8210.320000	0.777344	0.964844	-0.265625	-0.199083	0.046789	0.289908	44.845581	35.644531	-65.994263
C:\Users\cware\Desktop\Steller18Nov\18NovTrials\M19.DSG	11-1-2013	15:20:59	410517.000000	8210.340000	0.765625	1.003906	-0.269531	-0.200917	0.056881	0.286239	59.463501	48.721313	-68.954468
C:\Users\cware\Desktop\Steller18Nov\18NovTrials\M19.DSG	11-1-2013	15:20:59	410518.000000	8210.360000	0.824219	1.007813	-0.265625	-0.205505	0.079817	0.275229	73.654175	59.432983	-71.105957
C:\Users\cware\Desktop\Steller18Nov\18NovTrials\M19.DSG	11-1-2013	15:20:59	410519.000000	8210.380000	0.925781	0.992188	-0.265625	-0.205505	0.091743	0.267890	82.824707	69.610596	-70.144653
C:\Users\cware\Desktop\Steller18Nov\18NovTrials\M19.DSG	11-1-2013	15:20:59	410520.000000	8210.400000	1.015625	0.937500	-0.316406	-0.211009	0.117431	0.250459	94.009399	85.906982	-68.267822
C:\Users\cware\Desktop\Steller18Nov\18NovTrials\M19.DSG	11-1-2013	15:20:59	410521.000000	8210.420000	1.128906	0.957031	-0.187500	-0.212844	0.131193	0.240367	87.158203	83.175659	-75.317383
C:\Users\cware\Desktop\Steller18Nov\18NovTrials\M19.DSG	11-1-2013	15:20:59	410522.000000	8210.440000	1.210938	0.957031	-0.019531	-0.214679	0.156881	0.224771	89.126587	61.065674	-65.689087
C:\Users\cware\Desktop\Steller18Nov\18NovTrials\M19.DSG	11-1-2013	15:20:59	410523.000000	8210.460000	1.050781	0.957031	-0.078125	-0.216514	0.167890	0.215596	85.617065	62.713623	-43.899536
C:\Users\cware\Desktop\Steller18Nov\18NovTrials\M19.DSG	11-1-2013	15:20:59	410524.000000	8210.480000	1.003906	0.796875	-0.093750	-0.218349	0.183486	0.197248	78.781128	88.714600	-17.486572
C:\Users\cware\Desktop\Steller18Nov\18NovTrials\M19.DSG	11-1-2013	15:20:59	410525.000000	8210.500000	0.882813	0.414063	-0.191406	-0.221101	0.188991	0.185321	113.723755	148.422241	-6.408691
C:\Users\cware\Desktop\Steller18Nov\18NovTrials\M19.DSG	11-1-2013	15:20:59	410526.000000	8210.520000	0.941406	-0.425781	-0.417969	-0.227523	0.196330	0.151376	69.702148	70.678711	-2.548218
C:\Users\cware\Desktop\Steller18Nov\18NovTrials\M19.DSG	11-1-2013	15:20:59	410527.000000	8210.540000	1.562500	-1.574219	-0.671875	-0.226606	0.199083	0.152294	26.916504	-71.334839	0.152588
C:\Users\cware\Desktop\Steller18Nov\18NovTrials\M19.DSG	11-1-2013	15:20:59	410528.000000	8210.560000	0.914063	-1.691406	-1.085938	-0.224771	0.202752	0.167890	8.163452	-36.972046	-36.010742
C:\Users\cware\Desktop\Steller18Nov\18NovTrials\M19.DSG	11-1-2013	15:20:59	410529.000000	8210.580000	1.117188	-1.265625	-0.910156	-0.222936	0.210092	0.173394	2.944946	-17.105103	-58.776855
C:\Users\cware\Desktop\Steller18Nov\18NovTrials\M19.DSG	11-1-2013	15:20:59	410530.000000	8210.600000	1.789063	-0.535156	-0.800781	-0.221101	0.222018	0.177982	29.922485	-34.240723	-27.130127
C:\Users\cware\Desktop\Steller18Nov\18NovTrials\M19.DSG	11-1-2013	15:20:59	410531.000000	8210.620000	1.789063	-0.535156	-0.800781	-0.219266	0.225688	0.183486	44.509888	-54.733276	3.356934
C:\Users\cware\Desktop\Steller18Nov\18NovTrials\M19.DSG	11-1-2013	15:20:59	410532.000000	8210.640000	0.878906	-0.355469	-0.824219	-0.220183	0.225688	0.188073	53.237915	-32.592773	39.611816
C:\Users\cware\Desktop\Steller18Nov\18NovTrials\M19.DSG	11-1-2013	15:20:59	410533.000000	8210.660000	0.765625	-0.250000	-0.609375	-0.222936	0.221101	0.190826	54.290771	-16.891479	52.246094
C:\Users\cware\Desktop\Steller18Nov\18NovTrials\M19.DSG	11-1-2013	15:20:59	410534.000000	8210.680000	0.812500	-0.218750	-0.574219	-0.223853	0.215596	0.191743	56.121826	-7.019043	58.502197
C:\Users\cware\Desktop\Steller18Nov\18NovTrials\M19.DSG	11-1-2013	15:20:59	410535.000000	8210.700000	0.835938	-0.246094	-0.605469	-0.227523	0.205505	0.188991	60.821533	1.892090	59.707642
C:\Users\cware\Desktop\Steller18Nov\18NovTrials\M19.DSG	11-1-2013	15:20:59	410536.000000	8210.720000	0.773438	-0.250000	-0.664063	-0.230275	0.200000	0.187156	69.885254	32.470703	60.379028
C:\Users\cware\Desktop\Steller18Nov\18NovTrials\M19.DSG	11-1-2013	15:20:59	410537.000000	8210.740000	0.867188	-0.199219	-0.593750	-0.233945	0.190826	0.172477	76.721191	39.093018	59.066772
C:\Users\cware\Desktop\Steller18Nov\18NovTrials\M19.DSG	11-1-2013	15:20:59	410538.000000	8210.760000	0.867188	-0.113281	-0.519531	-0.236697	0.186239	0.166972	80.093384	38.238525	52.032471
C:\Users\cware\Desktop\Steller18Nov\18NovTrials\M19.DSG	11-1-2013	15:20:59	410539.000000	8210.780000	0.902344	-0.019531	-0.472656	-0.243119	0.177064	0.154128	79.223633	40.969849	48.782349
C:\Users\cware\Desktop\Steller18Nov\18NovTrials\M19.DSG	11-1-2013	15:20:59	410540.000000	8210.800000	1.046875	0.039063	-0.457031	-0.244954	0.173394	0.148624	81.161499	26.763916	45.104980
C:\Users\cware\Desktop\Steller18Nov\18NovTrials\M19.DSG	11-1-2013	15:20:59	410541.000000	8210.820000	1.074219	0.070313	-0.433594	-0.248624	0.164220	0.140367	85.342407	17.181396	45.669556
C:\Users\cware\Desktop\Steller18Nov\18NovTrials\M19.DSG	11-1-2013	15:20:59	410542.000000	8210.840000	1.003906	0.066406	-0.437500	-0.251376	0.158716	0.137615	91.110229	16.937256	51.437378
C:\Users\cware\Desktop\Steller18Nov\18NovTrials\M19.DSG	11-1-2013	15:20:59	410543.000000	8210.860000	0.949219	0.078125	-0.425781	-0.254128	0.147706	0.131193	90.774536	18.417358	56.625366
C:\Users\cware\Desktop\Steller18Nov\18NovTrials\M19.DSG	11-1-2013	15:20:59	410544.000000	8210.880000	0.945313	0.019531	-0.472656	-0.255046	0.142202	0.128440	83.328247	21.865845	61.798096
C:\Users\cware\Desktop\Steller18Nov\18NovTrials\M19.DSG	11-1-2013	15:20:59	410545.000000	8210.900000	0.992188	0.003906	-0.476563	-0.257798	0.128440	0.120183	78.109741	18.249512	61.630249
C:\Users\cware\Desktop\Steller18Nov\18NovTrials\M19.DSG	11-1-2013	15:20:59	410546.000000	8210.920000	1.042969	0.085938	-0.429688	-0.261468	0.121101	0.120183	70.846558	9.033203	59.951782
C:\Users\cware\Desktop\Steller18Nov\18NovTrials\M19.DSG	11-1-2013	15:20:59	410547.000000	8210.940000	1.078125	0.132813	-0.406250	-0.260550	0.113761	0.118349	66.085815	4.653931	59.356689
C:\Users\cware\Desktop\Steller18Nov\18NovTrials\M19.DSG	11-1-2013	15:20:59	410548.000000	8210.960000	1.089844	0.066406	-0.425781	-0.262385	0.101835	0.117431	64.102173	-4.852295	58.013916
C:\Users\cware\Desktop\Steller18Nov\18NovTrials\M19.DSG	11-1-2013	15:20:59	410549.000000	8210.980000	1.031250	-0.035156	-0.515625	-0.262385	0.092661	0.117431	61.294556	-10.528564	53.634644
C:\Users\cware\Desktop\Steller18Nov\18NovTrials\M19.DSG	11-1-2013	15:20:59	410550.000000	8211.000000	0.914063	-0.136719	-0.582031	-0.262385	0.080734	0.118349	54.382324	-0.686646	46.371460
C:\Users\cware\Desktop\Steller18Nov\18NovTrials\M19.DSG	11-1-2013	15:20:59	410551.000000	8211.020000	0.777344	-0.144531	-0.605469	-0.263303	0.075229	0.120183	51.940918	12.344360	48.309326
C:\Users\cware\Desktop\Steller18Nov\18NovTrials\M19.DSG	11-1-2013	15:20:59	410552.000000	8211.040000	0.824219	-0.019531	-0.527344	-0.264220	0.062385	0.117431	45.211792	4.150391	43.701172
C:\Users\cware\Desktop\Steller18Nov\18NovTrials\M19.DSG	11-1-2013	15:20:59	410553.000000	8211.060000	0.843750	0.027344	-0.488281	-0.264220	0.056881	0.117431	34.835815	1.571655	30.883789
C:\Users\cware\Desktop\Steller18Nov\18NovTrials\M19.DSG	11-1-2013	15:20:59	410554.000000	8211.080000	0.785156	0.007813	-0.484375	-0.264220	0.051376	0.117431	17.288208	15.472412	14.312744
C:\Users\cware\Desktop\Steller18Nov\18NovTrials\M19.DSG	11-1-2013	15:20:59	410555.000000	8211.100000	0.789063	0.011719	-0.496094	-0.263303	0.049541	0.114679	-0.274658	21.697998	4.470825
C:\Users\cware\Desktop\Steller18Nov\18NovTrials\M19.DSG	11-1-2013	15:20:59	410556.000000	8211.120000	0.902344	-0.023438	-0.519531	-0.265138	0.046789	0.110092	-17.440796	13.290405	-5.187988
C:\Users\cware\Desktop\Steller18Nov\18NovTrials\M19.DSG	11-1-2013	15:20:59	410557.000000	8211.140000	0.929688	-0.027344	-0.507813	-0.265138	0.047706	0.109174	-32.455444	16.983032	-6.912231
C:\Users\cware\Desktop\Steller18Nov\18NovTrials\M19.DSG	11-1-2013	15:20:59	410558.000000	8211.160000	0.968750	-0.058594	-0.554688	-0.264220	0.047706	0.101835	-46.020508	21.423340	-1.220703
C:\Users\cware\Desktop\Steller18Nov\18NovTrials\M19.DSG	11-1-2013	15:20:59	410559.000000	8211.180000	0.968750	-0.058594	-0.554688	-0.265138	0.046789	0.100000	-41.778564	10.848999	6.225586
C:\Users\cware\Desktop\Steller18Nov\18NovTrials\M19.DSG	11-1-2013	15:20:59	410560.000000	8211.200000	1.109375	0.082031	-0.546875	-0.265138	0.044037	0.098165	-37.857056	-16.738892	2.410889
C:\Users\cware\Desktop\Steller18Nov\18NovTrials\M19.DSG	11-1-2013	15:20:59	410561.000000	8211.220000	1.078125	0.242188	-0.496094	-0.265138	0.044037	0.100917	-31.417847	-33.905029	-3.631592
C:\Users\cware\Desktop\Steller18Nov\18NovTrials\M19.DSG	11-1-2013	15:20:59	410562.000000	8211.240000	1.027344	0.296875	-0.433594	-0.263303	0.043119	0.107339	-23.635864	-43.090820	0.640869
C:\Users\cware\Desktop\Steller18Nov\18NovTrials\M19.DSG	11-1-2013	15:20:59	410563.000000	8211.260000	1.019531	0.203125	-0.406250	-0.264220	0.042202	0.112844	-22.750854	-52.368164	13.214111
C:\Users\cware\Desktop\Steller18Nov\18NovTrials\M19.DSG	11-1-2013	15:20:59	410564.000000	8211.280000	0.996094	0.101563	-0.445313	-0.261468	0.034862	0.124771	-27.328491	-52.215576	28.518677
C:\Users\cware\Desktop\Steller18Nov\18NovTrials\M19.DSG	11-1-2013	15:20:59	410565.000000	8211.300000	1.000000	0.101563	-0.554688	-0.260550	0.029358	0.131193	-29.281616	-64.102173	34.118652
C:\Users\cware\Desktop\Steller18Nov\18NovTrials\M19.DSG	11-1-2013	15:20:59	410566.000000	8211.320000	0.933594	0.144531	-0.726563	-0.256881	0.021101	0.144037	-24.902344	-38.787842	26.229858
C:\Users\cware\Desktop\Steller18Nov\18NovTrials\M19.DSG	11-1-2013	15:20:59	410567.000000	8211.340000	1.031250	0.152344	-0.832031	-0.255963	0.017431	0.146789	-25.924683	-29.296875	-0.900269
C:\Users\cware\Desktop\Steller18Nov\18NovTrials\M19.DSG	11-1-2013	15:20:59	410568.000000	8211.360000	1.089844	0.175781	-0.812500	-0.255046	0.019266	0.154128	-31.951904	-32.516479	-27.786255
C:\Users\cware\Desktop\Steller18Nov\18NovTrials\M19.DSG	11-1-2013	15:20:59	410569.000000	8211.380000	1.070313	0.210938	-0.753906	-0.254128	0.022936	0.156881	-33.737183	-33.370972	-36.849976
C:\Users\cware\Desktop\Steller18Nov\18NovTrials\M19.DSG	11-1-2013	15:20:59	410570.000000	8211.400000	1.000000	0.105469	-0.785156	-0.252294	0.027523	0.159633	-29.617310	-35.888672	-40.161133
C:\Users\cware\Desktop\Steller18Nov\18NovTrials\M19.DSG	11-1-2013	15:20:59	410571.000000	8211.420000	0.804688	-0.023438	-0.800781	-0.251376	0.034862	0.166055	-30.151367	-19.332886	-41.442871
C:\Users\cware\Desktop\Steller18Nov\18NovTrials\M19.DSG	11-1-2013	15:20:59	410572.000000	8211.440000	0.640625	-0.031250	-0.808594	-0.252294	0.038532	0.166055	-37.475586	7.202148	-42.526245
C:\Users\cware\Desktop\Steller18Nov\18NovTrials\M19.DSG	11-1-2013	15:20:59	410573.000000	8211.460000	0.539063	0.117188	-0.812500	-0.252294	0.045872	0.163303	-47.302246	28.610229	-37.506104
C:\Users\cware\Desktop\Steller18Nov\18NovTrials\M19.DSG	11-1-2013	15:20:59	410574.000000	8211.480000	0.621094	0.339844	-0.722656	-0.254128	0.047706	0.156881	-50.582886	18.692017	-20.690918
C:\Users\cware\Desktop\Steller18Nov\18NovTrials\M19.DSG	11-1-2013	15:20:59	410575.000000	8211.500000	0.824219	0.652344	-0.539063	-0.253211	0.049541	0.153211	-39.611816	-27.755737	-18.920898
C:\Users\cware\Desktop\Steller18Nov\18NovTrials\M19.DSG	11-1-2013	15:20:59	410576.000000	8211.520000	0.566406	0.570313	-0.359375	-0.253211	0.050459	0.155963	-26.092529	-12.222290	-1.449585
C:\Users\cware\Desktop\Steller18Nov\18NovTrials\M19.DSG	11-1-2013	15:20:59	410577.000000	8211.540000	0.476563	0.421875	-0.222656	-0.251376	0.047706	0.155046	-25.466919	19.531250	11.077881
C:\Users\cware\Desktop\Steller18Nov\18NovTrials\M19.DSG	11-1-2013	15:20:59	410578.000000	8211.560000	0.500000	0.546875	-0.273438	-0.251376	0.044954	0.150459	-28.625488	26.214600	26.947021
C:\Users\cware\Desktop\Steller18Nov\18NovTrials\M19.DSG	11-1-2013	15:20:59	410579.000000	8211.580000	0.921875	0.765625	-0.292969	-0.250459	0.037615	0.146789	-24.841309	-24.398804	13.076782
C:\Users\cware\Desktop\Steller18Nov\18NovTrials\M19.DSG	11-1-2013	15:20:59	410580.000000	8211.600000	1.156250	0.976563	-0.316406	-0.250459	0.037615	0.152294	-13.504028	-55.206299	-42.709351
C:\Users\cware\Desktop\Steller18Nov\18NovTrials\M19.DSG	11-1-2013	15:20:59	410581.000000	8211.620000	0.917969	0.972656	-0.332031	-0.248624	0.048624	0.162385	-5.813599	-29.098511	-64.636230
C:\Users\cware\Desktop\Steller18Nov\18NovTrials\M19.DSG	11-1-2013	15:20:59	410582.000000	8211.640000	0.789063	0.863281	-0.273438	-0.247706	0.056881	0.164220	-0.778198	4.119873	-50.735474
C:\Users\cware\Desktop\Steller18Nov\18NovTrials\M19.DSG	11-1-2013	15:20:59	410583.000000	8211.660000	0.878906	0.871094	-0.191406	-0.248624	0.066972	0.162385	7.415771	15.579224	-26.473999
C:\Users\cware\Desktop\Steller18Nov\18NovTrials\M19.DSG	11-1-2013	15:20:59	410584.000000	8211.680000	1.019531	0.882813	-0.093750	-0.248624	0.068807	0.160550	23.696899	23.925781	-6.973267
C:\Users\cware\Desktop\Steller18Nov\18NovTrials\M19.DSG	11-1-2013	15:20:59	410585.000000	8211.700000	1.003906	0.941406	-0.097656	-0.249541	0.067890	0.161468	41.061401	26.046753	-1.449585
C:\Users\cware\Desktop\Steller18Nov\18NovTrials\M19.DSG	11-1-2013	15:20:59	410586.000000	8211.720000	1.109375	0.902344	-0.183594	-0.253211	0.070642	0.152294	62.362671	31.280518	3.051758
C:\Users\cware\Desktop\Steller18Nov\18NovTrials\M19.DSG	11-1-2013	15:20:59	410587.000000	8211.740000	1.109375	0.902344	-0.183594	-0.253211	0.071560	0.151376	79.589844	30.380249	9.262085
C:\Users\cware\Desktop\Steller18Nov\18NovTrials\M19.DSG	11-1-2013	15:20:59	410588.000000	8211.760000	1.375000	0.777344	-0.023438	-0.255963	0.070642	0.144037	94.589233	22.506714	14.328003
C:\Users\cware\Desktop\Steller18Nov\18NovTrials\M19.DSG	11-1-2013	15:20:59	410589.000000	8211.780000	1.527344	0.640625	-0.167969	-0.255963	0.070642	0.143119	90.209961	12.161255	22.888184
C:\Users\cware\Desktop\Steller18Nov\18NovTrials\M19.DSG	11-1-2013	15:20:59	410590.000000	8211.800000	1.589844	0.496094	-0.464844	-0.257798	0.065138	0.145872	59.997559	-38.085938	26.062012
C:\Users\cware\Desktop\Steller18Nov\18NovTrials\M19.DSG	11-1-2013	15:20:59	410591.000000	8211.820000	1.460938	0.140625	-0.632813	-0.257798	0.062385	0.153211	22.354126	-88.394165	2.639771
C:\Users\cware\Desktop\Steller18Nov\18NovTrials\M19.DSG	11-1-2013	15:20:59	410592.000000	8211.840000	0.867188	-0.222656	-0.781250	-0.256881	0.062385	0.180734	35.156250	-122.604370	-20.339966
C:\Users\cware\Desktop\Steller18Nov\18NovTrials\M19.DSG	11-1-2013	15:20:59	410593.000000	8211.860000	0.273438	-0.507813	-0.832031	-0.254128	0.064220	0.193578	32.623291	-57.281494	-5.752563
C:\Users\cware\Desktop\Steller18Nov\18NovTrials\M19.DSG	11-1-2013	15:20:59	410594.000000	8211.880000	0.382813	-0.425781	-0.820313	-0.252294	0.066055	0.208257	28.671265	-43.441772	0.152588
C:\Users\cware\Desktop\Steller18Nov\18NovTrials\M19.DSG	11-1-2013	15:20:59	410595.000000	8211.900000	0.511719	-0.148438	-0.753906	-0.251376	0.066972	0.214679	24.337769	-35.659790	8.056641
C:\Users\cware\Desktop\Steller18Nov\18NovTrials\M19.DSG	11-1-2013	15:20:59	410596.000000	8211.920000	0.671875	0.007813	-0.835938	-0.249541	0.065138	0.224771	18.051147	-38.711548	7.461548
C:\Users\cware\Desktop\Steller18Nov\18NovTrials\M19.DSG	11-1-2013	15:20:59	410597.000000	8211.940000	0.695313	0.085938	-0.867188	-0.247706	0.065138	0.229358	17.730713	-19.241333	8.850098
C:\Users\cware\Desktop\Steller18Nov\18NovTrials\M19.DSG	11-1-2013	15:20:59	410598.000000	8211.960000	0.792969	0.085938	-0.777344	-0.247706	0.063303	0.232110	16.723633	-2.182007	10.162354
C:\Users\cware\Desktop\Steller18Nov\18NovTrials\M19.DSG	11-1-2013	15:20:59	410599.000000	8211.980000	0.875000	0.011719	-0.714844	-0.249541	0.060550	0.232110	15.167236	3.356934	18.737793
C:\Users\cware\Desktop\Steller18Nov\18NovTrials\M19.DSG	11-1-2013	15:20:59	410600.000000	8212.000000	0.863281	-0.078125	-0.675781	-0.249541	0.055046	0.231193	15.838623	7.720947	32.699585
C:\Users\cware\Desktop\Steller18Nov\18NovTrials\M19.DSG	11-1-2013	15:20:59	410601.000000	8212.020000	0.753906	-0.164063	-0.734375	-0.249541	0.050459	0.229358	15.533447	20.889282	43.350220
C:\Users\cware\Desktop\Steller18Nov\18NovTrials\M19.DSG	11-1-2013	15:20:59	410602.000000	8212.040000	0.707031	-0.242188	-0.769531	-0.251376	0.039450	0.222936	17.944336	37.338257	58.532715
C:\Users\cware\Desktop\Steller18Nov\18NovTrials\M19.DSG	11-1-2013	15:20:59	410603.000000	8212.060000	0.644531	-0.304688	-0.781250	-0.252294	0.032110	0.219266	11.459351	46.508789	68.283081
C:\Users\cware\Desktop\Steller18Nov\18NovTrials\M19.DSG	11-1-2013	15:20:59	410604.000000	8212.080000	0.554688	-0.281250	-0.804688	-0.254128	0.014679	0.205505	1.144409	74.386597	64.544678
C:\Users\cware\Desktop\Steller18Nov\18NovTrials\M19.DSG	11-1-2013	15:20:59	410605.000000	8212.100000	0.695313	-0.238281	-0.835938	-0.255963	0.006422	0.195413	-14.617920	72.692871	44.723511
C:\Users\cware\Desktop\Steller18Nov\18NovTrials\M19.DSG	11-1-2013	15:20:59	410606.000000	8212.120000	0.792969	-0.242188	-0.937500	-0.256881	-0.003670	0.177982	-26.931763	70.220947	17.257690
C:\Users\cware\Desktop\Steller18Nov\18NovTrials\M19.DSG	11-1-2013	15:20:59	410607.000000	8212.140000	0.882813	-0.242188	-0.972656	-0.258716	-0.004587	0.168807	-26.504517	65.994263	2.258301
C:\Users\cware\Desktop\Steller18Nov\18NovTrials\M19.DSG	11-1-2013	15:20:59	410608.000000	8212.160000	1.000000	-0.183594	-1.027344	-0.259633	-0.006422	0.159633	-15.426636	52.429199	-2.746582
C:\Users\cware\Desktop\Steller18Nov\18NovTrials\M19.DSG	11-1-2013	15:20:59	410609.000000	8212.180000	1.066406	-0.101563	-1.031250	-0.261468	-0.004587	0.145872	-4.379272	49.423218	-1.800537
C:\Users\cware\Desktop\Steller18Nov\18NovTrials\M19.DSG	11-1-2013	15:20:59	410610.000000	8212.200000	1.035156	-0.027344	-0.980469	-0.261468	-0.004587	0.138532	11.398315	45.562744	-6.301880
C:\Users\cware\Desktop\Steller18Nov\18NovTrials\M19.DSG	11-1-2013	15:20:59	410611.000000	8212.220000	1.050781	0.054688	-0.933594	-0.262385	-0.002752	0.127523	23.986816	53.451538	-2.670288
C:\Users\cware\Desktop\Steller18Nov\18NovTrials\M19.DSG	11-1-2013	15:20:59	410612.000000	8212.240000	1.078125	0.156250	-0.847656	-0.263303	-0.003670	0.120183	28.030396	49.499512	7.034302
C:\Users\cware\Desktop\Steller18Nov\18NovTrials\M19.DSG	11-1-2013	15:20:59	410613.000000	8212.260000	1.070313	0.183594	-0.894531	-0.263303	-0.004587	0.111927	28.915405	40.481567	18.997192
C:\Users\cware\Desktop\Steller18Nov\18NovTrials\M19.DSG	11-1-2013	15:20:59	410614.000000	8212.280000	0.808594	0.113281	-0.851563	-0.263303	-0.010092	0.105505	34.057617	54.672241	31.738281
C:\Users\cware\Desktop\Steller18Nov\18NovTrials\M19.DSG	11-1-2013	15:20:59	410615.000000	8212.300000	0.808594	0.113281	-0.851563	-0.260550	-0.017431	0.092661	42.282104	68.908691	37.857056
C:\Users\cware\Desktop\Steller18Nov\18NovTrials\M19.DSG	11-1-2013	15:20:59	410616.000000	8212.320000	0.968750	0.300781	-0.718750	-0.259633	-0.021101	0.086239	58.181763	56.777954	38.879395
C:\Users\cware\Desktop\Steller18Nov\18NovTrials\M19.DSG	11-1-2013	15:20:59	410617.000000	8212.340000	0.906250	0.339844	-0.703125	-0.256881	-0.031193	0.077064	72.021484	45.852661	35.598755
C:\Users\cware\Desktop\Steller18Nov\18NovTrials\M19.DSG	11-1-2013	15:20:59	410618.000000	8212.360000	0.851563	0.445313	-0.636719	-0.254128	-0.035780	0.073394	85.693359	35.049438	36.026001
C:\Users\cware\Desktop\Steller18Nov\18NovTrials\M19.DSG	11-1-2013	15:20:59	410619.000000	8212.380000	0.816406	0.589844	-0.625000	-0.252294	-0.044954	0.070642	94.284058	24.826050	40.359497
C:\Users\cware\Desktop\Steller18Nov\18NovTrials\M19.DSG	11-1-2013	15:20:59	410620.000000	8212.400000	0.707031	0.726563	-0.636719	-0.248624	-0.050459	0.070642	98.892212	28.778076	60.516357
C:\Users\cware\Desktop\Steller18Nov\18NovTrials\M19.DSG	11-1-2013	15:20:59	410621.000000	8212.420000	0.531250	0.976563	-0.476563	-0.245872	-0.066972	0.070642	107.757568	36.254883	83.480835
C:\Users\cware\Desktop\Steller18Nov\18NovTrials\M19.DSG	11-1-2013	15:20:59	410622.000000	8212.440000	0.472656	1.007813	-0.203125	-0.239450	-0.077982	0.067890	117.660522	38.162231	86.807251
C:\Users\cware\Desktop\Steller18Nov\18NovTrials\M19.DSG	11-1-2013	15:20:59	410623.000000	8212.460000	0.531250	0.726563	-0.179688	-0.235780	-0.087156	0.067890	94.406128	54.687500	77.423096
[truncated: 19,512 more rows]
