# Supplementary material for: Averaged Propulsive Body Acceleration (APBA) Can Be Calculated from Biologging Tags That Incorporate Gyroscopes and Accelerometers to Estimate Swimming Speed, Hydrodynamic Drag and Energy Expenditure for Steller Sea Lions
Source: PLoS One. 2016 Jun 10;11(6):e0157326. doi: 10.1371/journal.pone.0157326 (PMC4902303; doi:10.1371/journal.pone.0157326)
Supplement: S3 Data — Same components as S2. (ZIP) [file pone.0157326.s003.zip › HazyNov_18/M19_PTMP_18_11_13.csv]

FileName	FileDate	FileTime	Sample	Time from Start (s)	Pressure	Temperature
C:\Users\cware\Desktop\Steller18Nov\18NovTrials\M19.DSG	11-1-2013	15:20:59	102166.000000	10216.600000	49462.308551	20.000000
C:\Users\cware\Desktop\Steller18Nov\18NovTrials\M19.DSG	11-1-2013	15:20:59	102167.000000	10216.700000	49461.661597	20.000000
C:\Users\cware\Desktop\Steller18Nov\18NovTrials\M19.DSG	11-1-2013	15:20:59	102168.000000	10216.800000	49464.399408	20.000000
C:\Users\cware\Desktop\Steller18Nov\18NovTrials\M19.DSG	11-1-2013	15:20:59	102169.000000	10216.900000	49461.561941	20.000000
C:\Users\cware\Desktop\Steller18Nov\18NovTrials\M19.DSG	11-1-2013	15:20:59	102170.000000	10217.000000	49459.570398	20.000000
C:\Users\cware\Desktop\Steller18Nov\18NovTrials\M19.DSG	11-1-2013	15:20:59	102171.000000	10217.100000	49463.105138	20.000000
C:\Users\cware\Desktop\Steller18Nov\18NovTrials\M19.DSG	11-1-2013	15:20:59	102172.000000	10217.200000	49464.274792	20.000000
C:\Users\cware\Desktop\Steller18Nov\18NovTrials\M19.DSG	11-1-2013	15:20:59	102173.000000	10217.300000	49461.387565	20.000000
C:\Users\cware\Desktop\Steller18Nov\18NovTrials\M19.DSG	11-1-2013	15:20:59	102174.000000	10217.400000	49460.889393	20.000000
C:\Users\cware\Desktop\Steller18Nov\18NovTrials\M19.DSG	11-1-2013	15:20:59	102175.000000	10217.500000	49462.159079	20.000000
C:\Users\cware\Desktop\Steller18Nov\18NovTrials\M19.DSG	11-1-2013	15:20:59	102176.000000	10217.600000	49461.462061	20.000000
C:\Users\cware\Desktop\Steller18Nov\18NovTrials\M19.DSG	11-1-2013	15:20:59	102177.000000	10217.700000	49460.615856	20.000000
C:\Users\cware\Desktop\Steller18Nov\18NovTrials\M19.DSG	11-1-2013	15:20:59	102178.000000	10217.800000	49460.864741	20.000000
C:\Users\cware\Desktop\Steller18Nov\18NovTrials\M19.DSG	11-1-2013	15:20:59	102179.000000	10217.900000	49460.491457	20.000000
C:\Users\cware\Desktop\Steller18Nov\18NovTrials\M19.DSG	11-1-2013	15:20:59	102180.000000	10218.000000	49461.263175	20.000000
C:\Users\cware\Desktop\Steller18Nov\18NovTrials\M19.DSG	11-1-2013	15:20:59	102181.000000	10218.100000	49459.719740	20.000000
C:\Users\cware\Desktop\Steller18Nov\18NovTrials\M19.DSG	11-1-2013	15:20:59	102182.000000	10218.200000	49462.831168	20.000000
C:\Users\cware\Desktop\Steller18Nov\18NovTrials\M19.DSG	11-1-2013	15:20:59	102183.000000	10218.300000	49462.880538	20.000000
C:\Users\cware\Desktop\Steller18Nov\18NovTrials\M19.DSG	11-1-2013	15:20:59	102184.000000	10218.400000	49462.631888	20.000000
C:\Users\cware\Desktop\Steller18Nov\18NovTrials\M19.DSG	11-1-2013	15:20:59	102185.000000	10218.500000	49460.466141	20.000000
C:\Users\cware\Desktop\Steller18Nov\18NovTrials\M19.DSG	11-1-2013	15:20:59	102186.000000	10218.600000	49460.839772	20.000000
C:\Users\cware\Desktop\Steller18Nov\18NovTrials\M19.DSG	11-1-2013	15:20:59	102187.000000	10218.700000	49461.536434	20.000000
C:\Users\cware\Desktop\Steller18Nov\18NovTrials\M19.DSG	11-1-2013	15:20:59	102188.000000	10218.800000	49459.943403	20.000000
C:\Users\cware\Desktop\Steller18Nov\18NovTrials\M19.DSG	11-1-2013	15:20:59	102189.000000	10218.900000	49461.511465	20.000000
C:\Users\cware\Desktop\Steller18Nov\18NovTrials\M19.DSG	11-1-2013	15:20:59	102190.000000	10219.000000	49462.407604	20.000000
C:\Users\cware\Desktop\Steller18Nov\18NovTrials\M19.DSG	11-1-2013	15:20:59	102191.000000	10219.100000	49463.403315	20.000000
C:\Users\cware\Desktop\Steller18Nov\18NovTrials\M19.DSG	11-1-2013	15:20:59	102192.000000	10219.200000	49461.013640	20.000000
C:\Users\cware\Desktop\Steller18Nov\18NovTrials\M19.DSG	11-1-2013	15:20:59	102193.000000	10219.300000	49462.233414	20.000000
C:\Users\cware\Desktop\Steller18Nov\18NovTrials\M19.DSG	11-1-2013	15:20:59	102194.000000	10219.400000	49460.242031	20.000000
C:\Users\cware\Desktop\Steller18Nov\18NovTrials\M19.DSG	11-1-2013	15:20:59	102195.000000	10219.500000	49461.486761	20.000000
C:\Users\cware\Desktop\Steller18Nov\18NovTrials\M19.DSG	11-1-2013	15:20:59	102196.000000	10219.600000	49461.586325	20.000000
C:\Users\cware\Desktop\Steller18Nov\18NovTrials\M19.DSG	11-1-2013	15:20:59	102197.000000	10219.700000	49460.889250	20.000000
C:\Users\cware\Desktop\Steller18Nov\18NovTrials\M19.DSG	11-1-2013	15:20:59	102198.000000	10219.800000	49461.635842	20.000000
C:\Users\cware\Desktop\Steller18Nov\18NovTrials\M19.DSG	11-1-2013	15:20:59	102199.000000	10219.900000	49461.386984	20.000000
C:\Users\cware\Desktop\Steller18Nov\18NovTrials\M19.DSG	11-1-2013	15:20:59	102200.000000	10220.000000	49462.656384	20.000000
C:\Users\cware\Desktop\Steller18Nov\18NovTrials\M19.DSG	11-1-2013	15:20:59	102201.000000	10220.100000	49462.482186	20.000000
C:\Users\cware\Desktop\Steller18Nov\18NovTrials\M19.DSG	11-1-2013	15:20:59	102202.000000	10220.200000	49461.212565	20.000000
C:\Users\cware\Desktop\Steller18Nov\18NovTrials\M19.DSG	11-1-2013	15:20:59	102203.000000	10220.300000	49461.685594	20.000000
C:\Users\cware\Desktop\Steller18Nov\18NovTrials\M19.DSG	11-1-2013	15:20:59	102204.000000	10220.400000	49461.760211	20.000000
C:\Users\cware\Desktop\Steller18Nov\18NovTrials\M19.DSG	11-1-2013	15:20:59	102205.000000	10220.500000	49460.515680	20.000000
C:\Users\cware\Desktop\Steller18Nov\18NovTrials\M19.DSG	11-1-2013	15:20:59	102206.000000	10220.600000	49460.142245	20.000000
C:\Users\cware\Desktop\Steller18Nov\18NovTrials\M19.DSG	11-1-2013	15:20:59	102207.000000	10220.700000	49462.158550	20.000000
C:\Users\cware\Desktop\Steller18Nov\18NovTrials\M19.DSG	11-1-2013	15:20:59	102208.000000	10220.800000	49462.506712	20.000000
C:\Users\cware\Desktop\Steller18Nov\18NovTrials\M19.DSG	11-1-2013	15:20:59	102209.000000	10220.900000	49461.785046	20.000000
C:\Users\cware\Desktop\Steller18Nov\18NovTrials\M19.DSG	11-1-2013	15:20:59	102210.000000	10221.000000	49459.967960	20.000000
C:\Users\cware\Desktop\Steller18Nov\18NovTrials\M19.DSG	11-1-2013	15:20:59	102211.000000	10221.100000	49461.660612	20.000000
C:\Users\cware\Desktop\Steller18Nov\18NovTrials\M19.DSG	11-1-2013	15:20:59	102212.000000	10221.200000	49461.710338	20.000000
C:\Users\cware\Desktop\Steller18Nov\18NovTrials\M19.DSG	11-1-2013	15:20:59	102213.000000	10221.300000	49459.743750	20.000000
C:\Users\cware\Desktop\Steller18Nov\18NovTrials\M19.DSG	11-1-2013	15:20:59	102214.000000	10221.400000	49462.208211	20.000000
C:\Users\cware\Desktop\Steller18Nov\18NovTrials\M19.DSG	11-1-2013	15:20:59	102215.000000	10221.500000	49463.104084	20.000000
C:\Users\cware\Desktop\Steller18Nov\18NovTrials\M19.DSG	11-1-2013	15:20:59	102216.000000	10221.600000	49462.705672	20.000000
C:\Users\cware\Desktop\Steller18Nov\18NovTrials\M19.DSG	11-1-2013	15:20:59	102217.000000	10221.700000	49462.008978	20.000000
C:\Users\cware\Desktop\Steller18Nov\18NovTrials\M19.DSG	11-1-2013	15:20:59	102218.000000	10221.800000	49462.556494	20.000000
C:\Users\cware\Desktop\Steller18Nov\18NovTrials\M19.DSG	11-1-2013	15:20:59	102219.000000	10221.900000	49462.183033	20.000000
C:\Users\cware\Desktop\Steller18Nov\18NovTrials\M19.DSG	11-1-2013	15:20:59	102220.000000	10222.000000	49462.606259	20.000000
C:\Users\cware\Desktop\Steller18Nov\18NovTrials\M19.DSG	11-1-2013	15:20:59	102221.000000	10222.100000	49463.601992	20.000000
C:\Users\cware\Desktop\Steller18Nov\18NovTrials\M19.DSG	11-1-2013	15:20:59	102222.000000	10222.200000	49464.248795	20.000000
C:\Users\cware\Desktop\Steller18Nov\18NovTrials\M19.DSG	11-1-2013	15:20:59	102223.000000	10222.300000	49460.714471	20.000000
C:\Users\cware\Desktop\Steller18Nov\18NovTrials\M19.DSG	11-1-2013	15:20:59	102224.000000	10222.400000	49463.651592	20.000000
C:\Users\cware\Desktop\Steller18Nov\18NovTrials\M19.DSG	11-1-2013	15:20:59	102225.000000	10222.500000	49462.805162	20.000000
C:\Users\cware\Desktop\Steller18Nov\18NovTrials\M19.DSG	11-1-2013	15:20:59	102226.000000	10222.600000	49462.481696	20.000000
C:\Users\cware\Desktop\Steller18Nov\18NovTrials\M19.DSG	11-1-2013	15:20:59	102227.000000	10222.700000	49463.203553	20.000000
C:\Users\cware\Desktop\Steller18Nov\18NovTrials\M19.DSG	11-1-2013	15:20:59	102228.000000	10222.800000	49462.656063	20.000000
C:\Users\cware\Desktop\Steller18Nov\18NovTrials\M19.DSG	11-1-2013	15:20:59	102229.000000	10222.900000	49461.560645	20.000000
C:\Users\cware\Desktop\Steller18Nov\18NovTrials\M19.DSG	11-1-2013	15:20:59	102230.000000	10223.000000	49462.954782	20.000000
C:\Users\cware\Desktop\Steller18Nov\18NovTrials\M19.DSG	11-1-2013	15:20:59	102231.000000	10223.100000	49463.452451	20.000000
C:\Users\cware\Desktop\Steller18Nov\18NovTrials\M19.DSG	11-1-2013	15:20:59	102232.000000	10223.200000	49463.477355	20.000000
C:\Users\cware\Desktop\Steller18Nov\18NovTrials\M19.DSG	11-1-2013	15:20:59	102233.000000	10223.300000	49463.974920	20.000000
C:\Users\cware\Desktop\Steller18Nov\18NovTrials\M19.DSG	11-1-2013	15:20:59	102234.000000	10223.400000	49460.739301	20.000000
C:\Users\cware\Desktop\Steller18Nov\18NovTrials\M19.DSG	11-1-2013	15:20:59	102235.000000	10223.500000	49462.755449	20.000000
C:\Users\cware\Desktop\Steller18Nov\18NovTrials\M19.DSG	11-1-2013	15:20:59	102236.000000	10223.600000	49462.755662	20.000000
C:\Users\cware\Desktop\Steller18Nov\18NovTrials\M19.DSG	11-1-2013	15:20:59	102237.000000	10223.700000	49460.988155	20.000000
C:\Users\cware\Desktop\Steller18Nov\18NovTrials\M19.DSG	11-1-2013	15:20:59	102238.000000	10223.800000	49461.909158	20.000000
C:\Users\cware\Desktop\Steller18Nov\18NovTrials\M19.DSG	11-1-2013	15:20:59	102239.000000	10223.900000	49461.087849	20.000000
C:\Users\cware\Desktop\Steller18Nov\18NovTrials\M19.DSG	11-1-2013	15:20:59	102240.000000	10224.000000	49463.676283	20.000000
C:\Users\cware\Desktop\Steller18Nov\18NovTrials\M19.DSG	11-1-2013	15:20:59	102241.000000	10224.100000	49462.506482	20.000000
C:\Users\cware\Desktop\Steller18Nov\18NovTrials\M19.DSG	11-1-2013	15:20:59	102242.000000	10224.200000	49462.581255	20.000000
C:\Users\cware\Desktop\Steller18Nov\18NovTrials\M19.DSG	11-1-2013	15:20:59	102243.000000	10224.300000	49462.730458	20.000000
C:\Users\cware\Desktop\Steller18Nov\18NovTrials\M19.DSG	11-1-2013	15:20:59	102244.000000	10224.400000	49463.850660	20.000000
C:\Users\cware\Desktop\Steller18Nov\18NovTrials\M19.DSG	11-1-2013	15:20:59	102245.000000	10224.500000	49459.718521	20.000000
C:\Users\cware\Desktop\Steller18Nov\18NovTrials\M19.DSG	11-1-2013	15:20:59	102246.000000	10224.600000	49463.427451	20.000000
C:\Users\cware\Desktop\Steller18Nov\18NovTrials\M19.DSG	11-1-2013	15:20:59	102247.000000	10224.700000	49462.357071	20.000000
C:\Users\cware\Desktop\Steller18Nov\18NovTrials\M19.DSG	11-1-2013	15:20:59	102248.000000	10224.800000	49464.497818	20.000000
C:\Users\cware\Desktop\Steller18Nov\18NovTrials\M19.DSG	11-1-2013	15:20:59	102249.000000	10224.900000	49459.220817	20.000000
C:\Users\cware\Desktop\Steller18Nov\18NovTrials\M19.DSG	11-1-2013	15:20:59	102250.000000	10225.000000	49462.382036	20.000000
C:\Users\cware\Desktop\Steller18Nov\18NovTrials\M19.DSG	11-1-2013	15:20:59	102251.000000	10225.100000	49462.531161	20.000000
C:\Users\cware\Desktop\Steller18Nov\18NovTrials\M19.DSG	11-1-2013	15:20:59	102252.000000	10225.200000	49462.257624	20.000000
C:\Users\cware\Desktop\Steller18Nov\18NovTrials\M19.DSG	11-1-2013	15:20:59	102253.000000	10225.300000	49465.020469	20.000000
C:\Users\cware\Desktop\Steller18Nov\18NovTrials\M19.DSG	11-1-2013	15:20:59	102254.000000	10225.400000	49459.594204	20.000000
C:\Users\cware\Desktop\Steller18Nov\18NovTrials\M19.DSG	11-1-2013	15:20:59	102255.000000	10225.500000	49463.352652	20.000000
C:\Users\cware\Desktop\Steller18Nov\18NovTrials\M19.DSG	11-1-2013	15:20:59	102256.000000	10225.600000	49458.997023	20.000000
C:\Users\cware\Desktop\Steller18Nov\18NovTrials\M19.DSG	11-1-2013	15:20:59	102257.000000	10225.700000	49460.764162	20.000000
C:\Users\cware\Desktop\Steller18Nov\18NovTrials\M19.DSG	11-1-2013	15:20:59	102258.000000	10225.800000	49463.950050	20.000000
C:\Users\cware\Desktop\Steller18Nov\18NovTrials\M19.DSG	11-1-2013	15:20:59	102259.000000	10225.900000	49463.078885	20.000000
C:\Users\cware\Desktop\Steller18Nov\18NovTrials\M19.DSG	11-1-2013	15:20:59	102260.000000	10226.000000	49463.825539	20.000000
C:\Users\cware\Desktop\Steller18Nov\18NovTrials\M19.DSG	11-1-2013	15:20:59	102261.000000	10226.100000	49459.619017	20.000000
C:\Users\cware\Desktop\Steller18Nov\18NovTrials\M19.DSG	11-1-2013	15:20:59	102262.000000	10226.200000	49462.232468	20.000000
C:\Users\cware\Desktop\Steller18Nov\18NovTrials\M19.DSG	11-1-2013	15:20:59	102263.000000	10226.300000	49462.680516	20.000000
C:\Users\cware\Desktop\Steller18Nov\18NovTrials\M19.DSG	11-1-2013	15:20:59	102264.000000	10226.400000	49462.556243	20.000000
C:\Users\cware\Desktop\Steller18Nov\18NovTrials\M19.DSG	11-1-2013	15:20:59	102265.000000	10226.500000	49462.506292	20.000000
C:\Users\cware\Desktop\Steller18Nov\18NovTrials\M19.DSG	11-1-2013	15:20:59	102266.000000	10226.600000	49460.888161	20.000000
C:\Users\cware\Desktop\Steller18Nov\18NovTrials\M19.DSG	11-1-2013	15:20:59	102267.000000	10226.700000	49460.415344	20.000000
C:\Users\cware\Desktop\Steller18Nov\18NovTrials\M19.DSG	11-1-2013	15:20:59	102268.000000	10226.800000	49461.933733	20.000000
C:\Users\cware\Desktop\Steller18Nov\18NovTrials\M19.DSG	11-1-2013	15:20:59	102269.000000	10226.900000	49461.012595	20.000000
C:\Users\cware\Desktop\Steller18Nov\18NovTrials\M19.DSG	11-1-2013	15:20:59	102270.000000	10227.000000	49461.634975	20.000000
C:\Users\cware\Desktop\Steller18Nov\18NovTrials\M19.DSG	11-1-2013	15:20:59	102271.000000	10227.100000	49464.173532	20.000000
C:\Users\cware\Desktop\Steller18Nov\18NovTrials\M19.DSG	11-1-2013	15:20:59	102272.000000	10227.200000	49463.850000	20.000000
C:\Users\cware\Desktop\Steller18Nov\18NovTrials\M19.DSG	11-1-2013	15:20:59	102273.000000	10227.300000	49461.460447	20.000000
C:\Users\cware\Desktop\Steller18Nov\18NovTrials\M19.DSG	11-1-2013	15:20:59	102274.000000	10227.400000	49460.290724	20.000000
C:\Users\cware\Desktop\Steller18Nov\18NovTrials\M19.DSG	11-1-2013	15:20:59	102275.000000	10227.500000	49461.709371	20.000000
C:\Users\cware\Desktop\Steller18Nov\18NovTrials\M19.DSG	11-1-2013	15:20:59	102276.000000	10227.600000	49462.107753	20.000000
C:\Users\cware\Desktop\Steller18Nov\18NovTrials\M19.DSG	11-1-2013	15:20:59	102277.000000	10227.700000	49461.435474	20.000000
C:\Users\cware\Desktop\Steller18Nov\18NovTrials\M19.DSG	11-1-2013	15:20:59	102278.000000	10227.800000	49461.958398	20.000000
C:\Users\cware\Desktop\Steller18Nov\18NovTrials\M19.DSG	11-1-2013	15:20:59	102279.000000	10227.900000	49463.103160	20.000000
C:\Users\cware\Desktop\Steller18Nov\18NovTrials\M19.DSG	11-1-2013	15:20:59	102280.000000	10228.000000	49462.406519	20.000000
C:\Users\cware\Desktop\Steller18Nov\18NovTrials\M19.DSG	11-1-2013	15:20:59	102281.000000	10228.100000	49461.858617	20.000000
C:\Users\cware\Desktop\Steller18Nov\18NovTrials\M19.DSG	11-1-2013	15:20:59	102282.000000	10228.200000	49464.198444	20.000000
C:\Users\cware\Desktop\Steller18Nov\18NovTrials\M19.DSG	11-1-2013	15:20:59	102283.000000	10228.300000	49463.302605	20.000000
C:\Users\cware\Desktop\Steller18Nov\18NovTrials\M19.DSG	11-1-2013	15:20:59	102284.000000	10228.400000	49460.439710	20.000000
C:\Users\cware\Desktop\Steller18Nov\18NovTrials\M19.DSG	11-1-2013	15:20:59	102285.000000	10228.500000	49463.351954	20.000000
C:\Users\cware\Desktop\Steller18Nov\18NovTrials\M19.DSG	11-1-2013	15:20:59	102286.000000	10228.600000	49459.867325	20.000000
C:\Users\cware\Desktop\Steller18Nov\18NovTrials\M19.DSG	11-1-2013	15:20:59	102287.000000	10228.700000	49460.862845	20.000000
C:\Users\cware\Desktop\Steller18Nov\18NovTrials\M19.DSG	11-1-2013	15:20:59	102288.000000	10228.800000	49461.783736	20.000000
C:\Users\cware\Desktop\Steller18Nov\18NovTrials\M19.DSG	11-1-2013	15:20:59	102289.000000	10228.900000	49461.485199	20.000000
C:\Users\cware\Desktop\Steller18Nov\18NovTrials\M19.DSG	11-1-2013	15:20:59	102290.000000	10229.000000	49463.501304	20.000000
C:\Users\cware\Desktop\Steller18Nov\18NovTrials\M19.DSG	11-1-2013	15:20:59	102291.000000	10229.100000	49462.630057	20.000000
C:\Users\cware\Desktop\Steller18Nov\18NovTrials\M19.DSG	11-1-2013	15:20:59	102292.000000	10229.200000	49462.803995	20.000000
C:\Users\cware\Desktop\Steller18Nov\18NovTrials\M19.DSG	11-1-2013	15:20:59	102293.000000	10229.300000	49461.808484	20.000000
C:\Users\cware\Desktop\Steller18Nov\18NovTrials\M19.DSG	11-1-2013	15:20:59	102294.000000	10229.400000	49460.290169	20.000000
C:\Users\cware\Desktop\Steller18Nov\18NovTrials\M19.DSG	11-1-2013	15:20:59	102295.000000	10229.500000	49463.227507	20.000000
C:\Users\cware\Desktop\Steller18Nov\18NovTrials\M19.DSG	11-1-2013	15:20:59	102296.000000	10229.600000	49461.858435	20.000000
C:\Users\cware\Desktop\Steller18Nov\18NovTrials\M19.DSG	11-1-2013	15:20:59	102297.000000	10229.700000	49461.609321	20.000000
C:\Users\cware\Desktop\Steller18Nov\18NovTrials\M19.DSG	11-1-2013	15:20:59	102298.000000	10229.800000	49462.804078	20.000000
C:\Users\cware\Desktop\Steller18Nov\18NovTrials\M19.DSG	11-1-2013	15:20:59	102299.000000	10229.900000	49461.186177	20.000000
C:\Users\cware\Desktop\Steller18Nov\18NovTrials\M19.DSG	11-1-2013	15:20:59	102300.000000	10230.000000	49462.829055	20.000000
C:\Users\cware\Desktop\Steller18Nov\18NovTrials\M19.DSG	11-1-2013	15:20:59	102301.000000	10230.100000	49462.380956	20.000000
C:\Users\cware\Desktop\Steller18Nov\18NovTrials\M19.DSG	11-1-2013	15:20:59	102302.000000	10230.200000	49460.414312	20.000000
C:\Users\cware\Desktop\Steller18Nov\18NovTrials\M19.DSG	11-1-2013	15:20:59	102303.000000	10230.300000	49460.140818	20.000000
C:\Users\cware\Desktop\Steller18Nov\18NovTrials\M19.DSG	11-1-2013	15:20:59	102304.000000	10230.400000	49460.887237	20.000000
C:\Users\cware\Desktop\Steller18Nov\18NovTrials\M19.DSG	11-1-2013	15:20:59	102305.000000	10230.500000	49461.534370	20.000000
C:\Users\cware\Desktop\Steller18Nov\18NovTrials\M19.DSG	11-1-2013	15:20:59	102306.000000	10230.600000	49462.181697	20.000000
C:\Users\cware\Desktop\Steller18Nov\18NovTrials\M19.DSG	11-1-2013	15:20:59	102307.000000	10230.700000	49459.618037	20.000000
C:\Users\cware\Desktop\Steller18Nov\18NovTrials\M19.DSG	11-1-2013	15:20:59	102308.000000	10230.800000	49461.185995	20.000000
C:\Users\cware\Desktop\Steller18Nov\18NovTrials\M19.DSG	11-1-2013	15:20:59	102309.000000	10230.900000	49463.426197	20.000000
C:\Users\cware\Desktop\Steller18Nov\18NovTrials\M19.DSG	11-1-2013	15:20:59	102310.000000	10231.000000	49463.002824	20.000000
C:\Users\cware\Desktop\Steller18Nov\18NovTrials\M19.DSG	11-1-2013	15:20:59	102311.000000	10231.100000	49463.874149	20.000000
C:\Users\cware\Desktop\Steller18Nov\18NovTrials\M19.DSG	11-1-2013	15:20:59	102312.000000	10231.200000	49460.190149	20.000000
C:\Users\cware\Desktop\Steller18Nov\18NovTrials\M19.DSG	11-1-2013	15:20:59	102313.000000	10231.300000	49462.604659	20.000000
C:\Users\cware\Desktop\Steller18Nov\18NovTrials\M19.DSG	11-1-2013	15:20:59	102314.000000	10231.400000	49460.588471	20.000000
C:\Users\cware\Desktop\Steller18Nov\18NovTrials\M19.DSG	11-1-2013	15:20:59	102315.000000	10231.500000	49461.409858	20.000000
C:\Users\cware\Desktop\Steller18Nov\18NovTrials\M19.DSG	11-1-2013	15:20:59	102316.000000	10231.600000	49460.588289	20.000000
C:\Users\cware\Desktop\Steller18Nov\18NovTrials\M19.DSG	11-1-2013	15:20:59	102317.000000	10231.700000	49462.479791	20.000000
C:\Users\cware\Desktop\Steller18Nov\18NovTrials\M19.DSG	11-1-2013	15:20:59	102318.000000	10231.800000	49463.650039	20.000000
C:\Users\cware\Desktop\Steller18Nov\18NovTrials\M19.DSG	11-1-2013	15:20:59	102319.000000	10231.900000	49462.305897	20.000000
C:\Users\cware\Desktop\Steller18Nov\18NovTrials\M19.DSG	11-1-2013	15:20:59	102320.000000	10232.000000	49460.886747	20.000000
C:\Users\cware\Desktop\Steller18Nov\18NovTrials\M19.DSG	11-1-2013	15:20:59	102321.000000	10232.100000	49463.201740	20.000000
C:\Users\cware\Desktop\Steller18Nov\18NovTrials\M19.DSG	11-1-2013	15:20:59	102322.000000	10232.200000	49461.335025	20.000000
C:\Users\cware\Desktop\Steller18Nov\18NovTrials\M19.DSG	11-1-2013	15:20:59	102323.000000	10232.300000	49461.633509	20.000000
C:\Users\cware\Desktop\Steller18Nov\18NovTrials\M19.DSG	11-1-2013	15:20:59	102324.000000	10232.400000	49462.355436	20.000000
C:\Users\cware\Desktop\Steller18Nov\18NovTrials\M19.DSG	11-1-2013	15:20:59	102325.000000	10232.500000	49459.766694	20.000000
C:\Users\cware\Desktop\Steller18Nov\18NovTrials\M19.DSG	11-1-2013	15:20:59	102326.000000	10232.600000	49462.728806	20.000000
C:\Users\cware\Desktop\Steller18Nov\18NovTrials\M19.DSG	11-1-2013	15:20:59	102327.000000	10232.700000	49462.753680	20.000000
C:\Users\cware\Desktop\Steller18Nov\18NovTrials\M19.DSG	11-1-2013	15:20:59	102328.000000	10232.800000	49461.359742	20.000000
C:\Users\cware\Desktop\Steller18Nov\18NovTrials\M19.DSG	11-1-2013	15:20:59	102329.000000	10232.900000	49460.612989	20.000000
C:\Users\cware\Desktop\Steller18Nov\18NovTrials\M19.DSG	11-1-2013	15:20:59	102330.000000	10233.000000	49463.350826	20.000000
C:\Users\cware\Desktop\Steller18Nov\18NovTrials\M19.DSG	11-1-2013	15:20:59	102331.000000	10233.100000	49462.205760	20.000000
C:\Users\cware\Desktop\Steller18Nov\18NovTrials\M19.DSG	11-1-2013	15:20:59	102332.000000	10233.200000	49462.255585	20.000000
C:\Users\cware\Desktop\Steller18Nov\18NovTrials\M19.DSG	11-1-2013	15:20:59	102333.000000	10233.300000	49461.110641	20.000000
C:\Users\cware\Desktop\Steller18Nov\18NovTrials\M19.DSG	11-1-2013	15:20:59	102334.000000	10233.400000	49461.458929	20.000000
C:\Users\cware\Desktop\Steller18Nov\18NovTrials\M19.DSG	11-1-2013	15:20:59	102335.000000	10233.500000	49462.728706	20.000000
C:\Users\cware\Desktop\Steller18Nov\18NovTrials\M19.DSG	11-1-2013	15:20:59	102336.000000	10233.600000	49461.658157	20.000000
C:\Users\cware\Desktop\Steller18Nov\18NovTrials\M19.DSG	11-1-2013	15:20:59	102337.000000	10233.700000	49461.284761	20.000000
C:\Users\cware\Desktop\Steller18Nov\18NovTrials\M19.DSG	11-1-2013	15:20:59	102338.000000	10233.800000	49463.350843	20.000000
C:\Users\cware\Desktop\Steller18Nov\18NovTrials\M19.DSG	11-1-2013	15:20:59	102339.000000	10233.900000	49462.877705	20.000000
C:\Users\cware\Desktop\Steller18Nov\18NovTrials\M19.DSG	11-1-2013	15:20:59	102340.000000	10234.000000	49460.612677	20.000000
C:\Users\cware\Desktop\Steller18Nov\18NovTrials\M19.DSG	11-1-2013	15:20:59	102341.000000	10234.100000	49463.898173	20.000000
C:\Users\cware\Desktop\Steller18Nov\18NovTrials\M19.DSG	11-1-2013	15:20:59	102342.000000	10234.200000	49462.454592	20.000000
C:\Users\cware\Desktop\Steller18Nov\18NovTrials\M19.DSG	11-1-2013	15:20:59	102343.000000	10234.300000	49461.309396	20.000000
C:\Users\cware\Desktop\Steller18Nov\18NovTrials\M19.DSG	11-1-2013	15:20:59	102344.000000	10234.400000	49462.006350	20.000000
C:\Users\cware\Desktop\Steller18Nov\18NovTrials\M19.DSG	11-1-2013	15:20:59	102345.000000	10234.500000	49461.334257	20.000000
C:\Users\cware\Desktop\Steller18Nov\18NovTrials\M19.DSG	11-1-2013	15:20:59	102346.000000	10234.600000	49462.354668	20.000000
C:\Users\cware\Desktop\Steller18Nov\18NovTrials\M19.DSG	11-1-2013	15:20:59	102347.000000	10234.700000	49462.155783	20.000000
C:\Users\cware\Desktop\Steller18Nov\18NovTrials\M19.DSG	11-1-2013	15:20:59	102348.000000	10234.800000	49461.035768	20.000000
C:\Users\cware\Desktop\Steller18Nov\18NovTrials\M19.DSG	11-1-2013	15:20:59	102349.000000	10234.900000	49462.404611	20.000000
C:\Users\cware\Desktop\Steller18Nov\18NovTrials\M19.DSG	11-1-2013	15:20:59	102350.000000	10235.000000	49460.288772	20.000000
C:\Users\cware\Desktop\Steller18Nov\18NovTrials\M19.DSG	11-1-2013	15:20:59	102351.000000	10235.100000	49461.508286	20.000000
C:\Users\cware\Desktop\Steller18Nov\18NovTrials\M19.DSG	11-1-2013	15:20:59	102352.000000	10235.200000	49462.703173	20.000000
C:\Users\cware\Desktop\Steller18Nov\18NovTrials\M19.DSG	11-1-2013	15:20:59	102353.000000	10235.300000	49461.060425	20.000000
C:\Users\cware\Desktop\Steller18Nov\18NovTrials\M19.DSG	11-1-2013	15:20:59	102354.000000	10235.400000	49461.383800	20.000000
C:\Users\cware\Desktop\Steller18Nov\18NovTrials\M19.DSG	11-1-2013	15:20:59	102355.000000	10235.500000	49458.620778	20.000000
C:\Users\cware\Desktop\Steller18Nov\18NovTrials\M19.DSG	11-1-2013	15:20:59	102356.000000	10235.600000	49462.130558	20.000000
C:\Users\cware\Desktop\Steller18Nov\18NovTrials\M19.DSG	11-1-2013	15:20:59	102357.000000	10235.700000	49460.711816	20.000000
C:\Users\cware\Desktop\Steller18Nov\18NovTrials\M19.DSG	11-1-2013	15:20:59	102358.000000	10235.800000	49461.757196	20.000000
C:\Users\cware\Desktop\Steller18Nov\18NovTrials\M19.DSG	11-1-2013	15:20:59	102359.000000	10235.900000	49461.682454	20.000000
C:\Users\cware\Desktop\Steller18Nov\18NovTrials\M19.DSG	11-1-2013	15:20:59	102360.000000	10236.000000	49463.026470	20.000000
C:\Users\cware\Desktop\Steller18Nov\18NovTrials\M19.DSG	11-1-2013	15:20:59	102361.000000	10236.100000	49461.333810	20.000000
C:\Users\cware\Desktop\Steller18Nov\18NovTrials\M19.DSG	11-1-2013	15:20:59	102362.000000	10236.200000	49459.865243	20.000000
C:\Users\cware\Desktop\Steller18Nov\18NovTrials\M19.DSG	11-1-2013	15:20:59	102363.000000	10236.300000	49462.827155	20.000000
C:\Users\cware\Desktop\Steller18Nov\18NovTrials\M19.DSG	11-1-2013	15:20:59	102364.000000	10236.400000	49461.483148	20.000000
C:\Users\cware\Desktop\Steller18Nov\18NovTrials\M19.DSG	11-1-2013	15:20:59	102365.000000	10236.500000	49462.404368	20.000000
C:\Users\cware\Desktop\Steller18Nov\18NovTrials\M19.DSG	11-1-2013	15:20:59	102366.000000	10236.600000	49461.159499	20.000000
C:\Users\cware\Desktop\Steller18Nov\18NovTrials\M19.DSG	11-1-2013	15:20:59	102367.000000	10236.700000	49462.727617	20.000000
C:\Users\cware\Desktop\Steller18Nov\18NovTrials\M19.DSG	11-1-2013	15:20:59	102368.000000	10236.800000	49462.354061	20.000000
C:\Users\cware\Desktop\Steller18Nov\18NovTrials\M19.DSG	11-1-2013	15:20:59	102369.000000	10236.900000	49460.537384	20.000000
C:\Users\cware\Desktop\Steller18Nov\18NovTrials\M19.DSG	11-1-2013	15:20:59	102370.000000	10237.000000	49462.055477	20.000000
C:\Users\cware\Desktop\Steller18Nov\18NovTrials\M19.DSG	11-1-2013	15:20:59	102371.000000	10237.100000	49460.138919	20.000000
C:\Users\cware\Desktop\Steller18Nov\18NovTrials\M19.DSG	11-1-2013	15:20:59	102372.000000	10237.200000	49461.731911	20.000000
C:\Users\cware\Desktop\Steller18Nov\18NovTrials\M19.DSG	11-1-2013	15:20:59	102373.000000	10237.300000	49462.602798	20.000000
C:\Users\cware\Desktop\Steller18Nov\18NovTrials\M19.DSG	11-1-2013	15:20:59	102374.000000	10237.400000	49464.220889	20.000000
C:\Users\cware\Desktop\Steller18Nov\18NovTrials\M19.DSG	11-1-2013	15:20:59	102375.000000	10237.500000	49460.686391	20.000000
C:\Users\cware\Desktop\Steller18Nov\18NovTrials\M19.DSG	11-1-2013	15:20:59	102376.000000	10237.600000	49462.901690	20.000000
C:\Users\cware\Desktop\Steller18Nov\18NovTrials\M19.DSG	11-1-2013	15:20:59	102377.000000	10237.700000	49462.353883	20.000000
C:\Users\cware\Desktop\Steller18Nov\18NovTrials\M19.DSG	11-1-2013	15:20:59	102378.000000	10237.800000	49462.528099	20.000000
C:\Users\cware\Desktop\Steller18Nov\18NovTrials\M19.DSG	11-1-2013	15:20:59	102379.000000	10237.900000	49461.482527	20.000000
C:\Users\cware\Desktop\Steller18Nov\18NovTrials\M19.DSG	11-1-2013	15:20:59	102380.000000	10238.000000	49462.403804	20.000000
C:\Users\cware\Desktop\Steller18Nov\18NovTrials\M19.DSG	11-1-2013	15:20:59	102381.000000	10238.100000	49463.548783	20.000000
C:\Users\cware\Desktop\Steller18Nov\18NovTrials\M19.DSG	11-1-2013	15:20:59	102382.000000	10238.200000	49460.337900	20.000000
C:\Users\cware\Desktop\Steller18Nov\18NovTrials\M19.DSG	11-1-2013	15:20:59	102383.000000	10238.300000	49460.910320	20.000000
C:\Users\cware\Desktop\Steller18Nov\18NovTrials\M19.DSG	11-1-2013	15:20:59	102384.000000	10238.400000	49461.109435	20.000000
C:\Users\cware\Desktop\Steller18Nov\18NovTrials\M19.DSG	11-1-2013	15:20:59	102385.000000	10238.500000	49463.523593	20.000000
C:\Users\cware\Desktop\Steller18Nov\18NovTrials\M19.DSG	11-1-2013	15:20:59	102386.000000	10238.600000	49464.245398	20.000000
C:\Users\cware\Desktop\Steller18Nov\18NovTrials\M19.DSG	11-1-2013	15:20:59	102387.000000	10238.700000	49460.536807	20.000000
C:\Users\cware\Desktop\Steller18Nov\18NovTrials\M19.DSG	11-1-2013	15:20:59	102388.000000	10238.800000	49462.055143	20.000000
C:\Users\cware\Desktop\Steller18Nov\18NovTrials\M19.DSG	11-1-2013	15:20:59	102389.000000	10238.900000	49461.034558	20.000000
C:\Users\cware\Desktop\Steller18Nov\18NovTrials\M19.DSG	11-1-2013	15:20:59	102390.000000	10239.000000	49462.975730	20.000000
C:\Users\cware\Desktop\Steller18Nov\18NovTrials\M19.DSG	11-1-2013	15:20:59	102391.000000	10239.100000	49460.636063	20.000000
C:\Users\cware\Desktop\Steller18Nov\18NovTrials\M19.DSG	11-1-2013	15:20:59	102392.000000	10239.200000	49462.154429	20.000000
C:\Users\cware\Desktop\Steller18Nov\18NovTrials\M19.DSG	11-1-2013	15:20:59	102393.000000	10239.300000	49461.482510	20.000000
C:\Users\cware\Desktop\Steller18Nov\18NovTrials\M19.DSG	11-1-2013	15:20:59	102394.000000	10239.400000	49461.158718	20.000000
C:\Users\cware\Desktop\Steller18Nov\18NovTrials\M19.DSG	11-1-2013	15:20:59	102395.000000	10239.500000	49462.378332	20.000000
C:\Users\cware\Desktop\Steller18Nov\18NovTrials\M19.DSG	11-1-2013	15:20:59	102396.000000	10239.600000	49460.462051	20.000000
C:\Users\cware\Desktop\Steller18Nov\18NovTrials\M19.DSG	11-1-2013	15:20:59	102397.000000	10239.700000	49460.859930	20.000000
C:\Users\cware\Desktop\Steller18Nov\18NovTrials\M19.DSG	11-1-2013	15:20:59	102398.000000	10239.800000	49462.801505	20.000000
C:\Users\cware\Desktop\Steller18Nov\18NovTrials\M19.DSG	11-1-2013	15:20:59	102399.000000	10239.900000	49463.150010	20.000000
C:\Users\cware\Desktop\Steller18Nov\18NovTrials\M19.DSG	11-1-2013	15:20:59	102400.000000	10240.000000	49459.640352	20.000000
C:\Users\cware\Desktop\Steller18Nov\18NovTrials\M19.DSG	11-1-2013	15:20:59	102401.000000	10240.100000	49459.739860	20.000000
C:\Users\cware\Desktop\Steller18Nov\18NovTrials\M19.DSG	11-1-2013	15:20:59	102402.000000	10240.200000	49462.129382	20.000000
C:\Users\cware\Desktop\Steller18Nov\18NovTrials\M19.DSG	11-1-2013	15:20:59	102403.000000	10240.300000	49460.561255	20.000000
C:\Users\cware\Desktop\Steller18Nov\18NovTrials\M19.DSG	11-1-2013	15:20:59	102404.000000	10240.400000	49460.262814	20.000000
C:\Users\cware\Desktop\Steller18Nov\18NovTrials\M19.DSG	11-1-2013	15:20:59	102405.000000	10240.500000	49461.283074	20.000000
C:\Users\cware\Desktop\Steller18Nov\18NovTrials\M19.DSG	11-1-2013	15:20:59	102406.000000	10240.600000	49462.353293	20.000000
C:\Users\cware\Desktop\Steller18Nov\18NovTrials\M19.DSG	11-1-2013	15:20:59	102407.000000	10240.700000	49462.676885	20.000000
C:\Users\cware\Desktop\Steller18Nov\18NovTrials\M19.DSG	11-1-2013	15:20:59	102408.000000	10240.800000	49461.482115	20.000000
C:\Users\cware\Desktop\Steller18Nov\18NovTrials\M19.DSG	11-1-2013	15:20:59	102409.000000	10240.900000	49461.930137	20.000000
C:\Users\cware\Desktop\Steller18Nov\18NovTrials\M19.DSG	11-1-2013	15:20:59	102410.000000	10241.000000	49459.764607	20.000000
C:\Users\cware\Desktop\Steller18Nov\18NovTrials\M19.DSG	11-1-2013	15:20:59	102411.000000	10241.100000	49462.228660	20.000000
C:\Users\cware\Desktop\Steller18Nov\18NovTrials\M19.DSG	11-1-2013	15:20:59	102412.000000	10241.200000	49461.979836	20.000000
C:\Users\cware\Desktop\Steller18Nov\18NovTrials\M19.DSG	11-1-2013	15:20:59	102413.000000	10241.300000	49460.287198	20.000000
C:\Users\cware\Desktop\Steller18Nov\18NovTrials\M19.DSG	11-1-2013	15:20:59	102414.000000	10241.400000	49461.407195	20.000000
C:\Users\cware\Desktop\Steller18Nov\18NovTrials\M19.DSG	11-1-2013	15:20:59	102415.000000	10241.500000	49461.904946	20.000000
C:\Users\cware\Desktop\Steller18Nov\18NovTrials\M19.DSG	11-1-2013	15:20:59	102416.000000	10241.600000	49460.312145	20.000000
C:\Users\cware\Desktop\Steller18Nov\18NovTrials\M19.DSG	11-1-2013	15:20:59	102417.000000	10241.700000	49462.054340	20.000000
C:\Users\cware\Desktop\Steller18Nov\18NovTrials\M19.DSG	11-1-2013	15:20:59	102418.000000	10241.800000	49463.348479	20.000000
C:\Users\cware\Desktop\Steller18Nov\18NovTrials\M19.DSG	11-1-2013	15:20:59	102419.000000	10241.900000	49462.054427	20.000000
C:\Users\cware\Desktop\Steller18Nov\18NovTrials\M19.DSG	11-1-2013	15:20:59	102420.000000	10242.000000	49460.287363	20.000000
C:\Users\cware\Desktop\Steller18Nov\18NovTrials\M19.DSG	11-1-2013	15:20:59	102421.000000	10242.100000	49461.432194	20.000000
C:\Users\cware\Desktop\Steller18Nov\18NovTrials\M19.DSG	11-1-2013	15:20:59	102422.000000	10242.200000	49462.253326	20.000000
C:\Users\cware\Desktop\Steller18Nov\18NovTrials\M19.DSG	11-1-2013	15:20:59	102423.000000	10242.300000	49462.427550	20.000000
C:\Users\cware\Desktop\Steller18Nov\18NovTrials\M19.DSG	11-1-2013	15:20:59	102424.000000	10242.400000	49461.207889	20.000000
C:\Users\cware\Desktop\Steller18Nov\18NovTrials\M19.DSG	11-1-2013	15:20:59	102425.000000	10242.500000	49462.352816	20.000000
C:\Users\cware\Desktop\Steller18Nov\18NovTrials\M19.DSG	11-1-2013	15:20:59	102426.000000	10242.600000	49462.975422	20.000000
C:\Users\cware\Desktop\Steller18Nov\18NovTrials\M19.DSG	11-1-2013	15:20:59	102427.000000	10242.700000	49460.933957	20.000000
C:\Users\cware\Desktop\Steller18Nov\18NovTrials\M19.DSG	11-1-2013	15:20:59	102428.000000	10242.800000	49462.875606	20.000000
C:\Users\cware\Desktop\Steller18Nov\18NovTrials\M19.DSG	11-1-2013	15:20:59	102429.000000	10242.900000	49461.680823	20.000000
C:\Users\cware\Desktop\Steller18Nov\18NovTrials\M19.DSG	11-1-2013	15:20:59	102430.000000	10243.000000	49462.676165	20.000000
C:\Users\cware\Desktop\Steller18Nov\18NovTrials\M19.DSG	11-1-2013	15:20:59	102431.000000	10243.100000	49461.755336	20.000000
C:\Users\cware\Desktop\Steller18Nov\18NovTrials\M19.DSG	11-1-2013	15:20:59	102432.000000	10243.200000	49461.431618	20.000000
C:\Users\cware\Desktop\Steller18Nov\18NovTrials\M19.DSG	11-1-2013	15:20:59	102433.000000	10243.300000	49463.149260	20.000000
C:\Users\cware\Desktop\Steller18Nov\18NovTrials\M19.DSG	11-1-2013	15:20:59	102434.000000	10243.400000	49461.107904	20.000000
C:\Users\cware\Desktop\Steller18Nov\18NovTrials\M19.DSG	11-1-2013	15:20:59	102435.000000	10243.500000	49461.058122	20.000000
C:\Users\cware\Desktop\Steller18Nov\18NovTrials\M19.DSG	11-1-2013	15:20:59	102436.000000	10243.600000	49461.406687	20.000000
C:\Users\cware\Desktop\Steller18Nov\18NovTrials\M19.DSG	11-1-2013	15:20:59	102437.000000	10243.700000	49462.974654	20.000000
C:\Users\cware\Desktop\Steller18Nov\18NovTrials\M19.DSG	11-1-2013	15:20:59	102438.000000	10243.800000	49462.999250	20.000000
C:\Users\cware\Desktop\Steller18Nov\18NovTrials\M19.DSG	11-1-2013	15:20:59	102439.000000	10243.900000	49463.571909	20.000000
C:\Users\cware\Desktop\Steller18Nov\18NovTrials\M19.DSG	11-1-2013	15:20:59	102440.000000	10244.000000	49462.053802	20.000000
C:\Users\cware\Desktop\Steller18Nov\18NovTrials\M19.DSG	11-1-2013	15:20:59	102441.000000	10244.100000	49461.531030	20.000000
C:\Users\cware\Desktop\Steller18Nov\18NovTrials\M19.DSG	11-1-2013	15:20:59	102442.000000	10244.200000	49461.680077	20.000000
C:\Users\cware\Desktop\Steller18Nov\18NovTrials\M19.DSG	11-1-2013	15:20:59	102443.000000	10244.300000	49461.680107	20.000000
C:\Users\cware\Desktop\Steller18Nov\18NovTrials\M19.DSG	11-1-2013	15:20:59	102444.000000	10244.400000	49461.729920	20.000000
C:\Users\cware\Desktop\Steller18Nov\18NovTrials\M19.DSG	11-1-2013	15:20:59	102445.000000	10244.500000	49462.302175	20.000000
C:\Users\cware\Desktop\Steller18Nov\18NovTrials\M19.DSG	11-1-2013	15:20:59	102446.000000	10244.600000	49461.929230	20.000000
C:\Users\cware\Desktop\Steller18Nov\18NovTrials\M19.DSG	11-1-2013	15:20:59	102447.000000	10244.700000	49461.804623	20.000000
C:\Users\cware\Desktop\Steller18Nov\18NovTrials\M19.DSG	11-1-2013	15:20:59	102448.000000	10244.800000	49462.003647	20.000000
C:\Users\cware\Desktop\Steller18Nov\18NovTrials\M19.DSG	11-1-2013	15:20:59	102449.000000	10244.900000	49462.152877	20.000000
C:\Users\cware\Desktop\Steller18Nov\18NovTrials\M19.DSG	11-1-2013	15:20:59	102450.000000	10245.000000	49463.024341	20.000000
C:\Users\cware\Desktop\Steller18Nov\18NovTrials\M19.DSG	11-1-2013	15:20:59	102451.000000	10245.100000	49463.845628	20.000000
C:\Users\cware\Desktop\Steller18Nov\18NovTrials\M19.DSG	11-1-2013	15:20:59	102452.000000	10245.200000	49461.480753	20.000000
C:\Users\cware\Desktop\Steller18Nov\18NovTrials\M19.DSG	11-1-2013	15:20:59	102453.000000	10245.300000	49459.788375	20.000000
C:\Users\cware\Desktop\Steller18Nov\18NovTrials\M19.DSG	11-1-2013	15:20:59	102454.000000	10245.400000	49462.625772	20.000000
C:\Users\cware\Desktop\Steller18Nov\18NovTrials\M19.DSG	11-1-2013	15:20:59	102455.000000	10245.500000	49462.277444	20.000000
C:\Users\cware\Desktop\Steller18Nov\18NovTrials\M19.DSG	11-1-2013	15:20:59	102456.000000	10245.600000	49463.073815	20.000000
C:\Users\cware\Desktop\Steller18Nov\18NovTrials\M19.DSG	11-1-2013	15:20:59	102457.000000	10245.700000	49463.173435	20.000000
C:\Users\cware\Desktop\Steller18Nov\18NovTrials\M19.DSG	11-1-2013	15:20:59	102458.000000	10245.800000	49462.675480	20.000000
C:\Users\cware\Desktop\Steller18Nov\18NovTrials\M19.DSG	11-1-2013	15:20:59	102459.000000	10245.900000	49462.725201	20.000000
C:\Users\cware\Desktop\Steller18Nov\18NovTrials\M19.DSG	11-1-2013	15:20:59	102460.000000	10246.000000	49462.625663	20.000000
C:\Users\cware\Desktop\Steller18Nov\18NovTrials\M19.DSG	11-1-2013	15:20:59	102461.000000	10246.100000	49462.526103	20.000000
C:\Users\cware\Desktop\Steller18Nov\18NovTrials\M19.DSG	11-1-2013	15:20:59	102462.000000	10246.200000	49462.351736	20.000000
C:\Users\cware\Desktop\Steller18Nov\18NovTrials\M19.DSG	11-1-2013	15:20:59	102463.000000	10246.300000	49461.057467	20.000000
C:\Users\cware\Desktop\Steller18Nov\18NovTrials\M19.DSG	11-1-2013	15:20:59	102464.000000	10246.400000	49463.123232	20.000000
C:\Users\cware\Desktop\Steller18Nov\18NovTrials\M19.DSG	11-1-2013	15:20:59	102465.000000	10246.500000	49462.326676	20.000000
C:\Users\cware\Desktop\Steller18Nov\18NovTrials\M19.DSG	11-1-2013	15:20:59	102466.000000	10246.600000	49461.753943	20.000000
C:\Users\cware\Desktop\Steller18Nov\18NovTrials\M19.DSG	11-1-2013	15:20:59	102467.000000	10246.700000	49463.496542	20.000000
C:\Users\cware\Desktop\Steller18Nov\18NovTrials\M19.DSG	11-1-2013	15:20:59	102468.000000	10246.800000	49463.695323	20.000000
C:\Users\cware\Desktop\Steller18Nov\18NovTrials\M19.DSG	11-1-2013	15:20:59	102469.000000	10246.900000	49462.077509	20.000000
C:\Users\cware\Desktop\Steller18Nov\18NovTrials\M19.DSG	11-1-2013	15:20:59	102470.000000	10247.000000	49462.674721	20.000000
C:\Users\cware\Desktop\Steller18Nov\18NovTrials\M19.DSG	11-1-2013	15:20:59	102471.000000	10247.100000	49464.741024	20.000000
C:\Users\cware\Desktop\Steller18Nov\18NovTrials\M19.DSG	11-1-2013	15:20:59	102472.000000	10247.200000	49462.650238	20.000000
C:\Users\cware\Desktop\Steller18Nov\18NovTrials\M19.DSG	11-1-2013	15:20:59	102473.000000	10247.300000	49462.177126	20.000000
C:\Users\cware\Desktop\Steller18Nov\18NovTrials\M19.DSG	11-1-2013	15:20:59	102474.000000	10247.400000	49463.297218	20.000000
C:\Users\cware\Desktop\Steller18Nov\18NovTrials\M19.DSG	11-1-2013	15:20:59	102475.000000	10247.500000	49461.754277	20.000000
C:\Users\cware\Desktop\Steller18Nov\18NovTrials\M19.DSG	11-1-2013	15:20:59	102476.000000	10247.600000	49461.455663	20.000000
C:\Users\cware\Desktop\Steller18Nov\18NovTrials\M19.DSG	11-1-2013	15:20:59	102477.000000	10247.700000	49462.252280	20.000000
C:\Users\cware\Desktop\Steller18Nov\18NovTrials\M19.DSG	11-1-2013	15:20:59	102478.000000	10247.800000	49460.783470	20.000000
C:\Users\cware\Desktop\Steller18Nov\18NovTrials\M19.DSG	11-1-2013	15:20:59	102479.000000	10247.900000	49462.102704	20.000000
C:\Users\cware\Desktop\Steller18Nov\18NovTrials\M19.DSG	11-1-2013	15:20:59	102480.000000	10248.000000	49462.177355	20.000000
C:\Users\cware\Desktop\Steller18Nov\18NovTrials\M19.DSG	11-1-2013	15:20:59	102481.000000	10248.100000	49459.215539	20.000000
C:\Users\cware\Desktop\Steller18Nov\18NovTrials\M19.DSG	11-1-2013	15:20:59	102482.000000	10248.200000	49461.306299	20.000000
C:\Users\cware\Desktop\Steller18Nov\18NovTrials\M19.DSG	11-1-2013	15:20:59	102483.000000	10248.300000	49460.733892	20.000000
C:\Users\cware\Desktop\Steller18Nov\18NovTrials\M19.DSG	11-1-2013	15:20:59	102484.000000	10248.400000	49461.330978	20.000000
C:\Users\cware\Desktop\Steller18Nov\18NovTrials\M19.DSG	11-1-2013	15:20:59	102485.000000	10248.500000	49461.281005	20.000000
C:\Users\cware\Desktop\Steller18Nov\18NovTrials\M19.DSG	11-1-2013	15:20:59	102486.000000	10248.600000	49464.939792	20.000000
C:\Users\cware\Desktop\Steller18Nov\18NovTrials\M19.DSG	11-1-2013	15:20:59	102487.000000	10248.700000	49463.919160	20.000000
C:\Users\cware\Desktop\Steller18Nov\18NovTrials\M19.DSG	11-1-2013	15:20:59	102488.000000	10248.800000	49462.798959	20.000000
C:\Users\cware\Desktop\Steller18Nov\18NovTrials\M19.DSG	11-1-2013	15:20:59	102489.000000	10248.900000	49462.798799	20.000000
C:\Users\cware\Desktop\Steller18Nov\18NovTrials\M19.DSG	11-1-2013	15:20:59	102490.000000	10249.000000	49461.803053	20.000000
C:\Users\cware\Desktop\Steller18Nov\18NovTrials\M19.DSG	11-1-2013	15:20:59	102491.000000	10249.100000	49461.379480	20.000000
C:\Users\cware\Desktop\Steller18Nov\18NovTrials\M19.DSG	11-1-2013	15:20:59	102492.000000	10249.200000	49461.927005	20.000000
C:\Users\cware\Desktop\Steller18Nov\18NovTrials\M19.DSG	11-1-2013	15:20:59	102493.000000	10249.300000	49461.180109	20.000000
C:\Users\cware\Desktop\Steller18Nov\18NovTrials\M19.DSG	11-1-2013	15:20:59	102494.000000	10249.400000	49460.731958	20.000000
C:\Users\cware\Desktop\Steller18Nov\18NovTrials\M19.DSG	11-1-2013	15:20:59	102495.000000	10249.500000	49462.026417	20.000000
C:\Users\cware\Desktop\Steller18Nov\18NovTrials\M19.DSG	11-1-2013	15:20:59	102496.000000	10249.600000	49462.175755	20.000000
C:\Users\cware\Desktop\Steller18Nov\18NovTrials\M19.DSG	11-1-2013	15:20:59	102497.000000	10249.700000	49460.358549	20.000000
C:\Users\cware\Desktop\Steller18Nov\18NovTrials\M19.DSG	11-1-2013	15:20:59	102498.000000	10249.800000	49462.399310	20.000000
C:\Users\cware\Desktop\Steller18Nov\18NovTrials\M19.DSG	11-1-2013	15:20:59	102499.000000	10249.900000	49462.623555	20.000000
C:\Users\cware\Desktop\Steller18Nov\18NovTrials\M19.DSG	11-1-2013	15:20:59	102500.000000	10250.000000	49464.067383	20.000000
C:\Users\cware\Desktop\Steller18Nov\18NovTrials\M19.DSG	11-1-2013	15:20:59	102501.000000	10250.100000	49463.445016	20.000000
C:\Users\cware\Desktop\Steller18Nov\18NovTrials\M19.DSG	11-1-2013	15:20:59	102502.000000	10250.200000	49465.087833	20.000000
C:\Users\cware\Desktop\Steller18Nov\18NovTrials\M19.DSG	11-1-2013	15:20:59	102503.000000	10250.300000	49460.955968	20.000000
C:\Users\cware\Desktop\Steller18Nov\18NovTrials\M19.DSG	11-1-2013	15:20:59	102504.000000	10250.400000	49462.225073	20.000000
C:\Users\cware\Desktop\Steller18Nov\18NovTrials\M19.DSG	11-1-2013	15:20:59	102505.000000	10250.500000	49462.598417	20.000000
C:\Users\cware\Desktop\Steller18Nov\18NovTrials\M19.DSG	11-1-2013	15:20:59	102506.000000	10250.600000	49463.718509	20.000000
C:\Users\cware\Desktop\Steller18Nov\18NovTrials\M19.DSG	11-1-2013	15:20:59	102507.000000	10250.700000	49462.573786	20.000000
C:\Users\cware\Desktop\Steller18Nov\18NovTrials\M19.DSG	11-1-2013	15:20:59	102508.000000	10250.800000	49463.120985	20.000000
C:\Users\cware\Desktop\Steller18Nov\18NovTrials\M19.DSG	11-1-2013	15:20:59	102509.000000	10250.900000	49460.607047	20.000000
C:\Users\cware\Desktop\Steller18Nov\18NovTrials\M19.DSG	11-1-2013	15:20:59	102510.000000	10251.000000	49462.697972	20.000000
C:\Users\cware\Desktop\Steller18Nov\18NovTrials\M19.DSG	11-1-2013	15:20:59	102511.000000	10251.100000	49462.673051	20.000000
C:\Users\cware\Desktop\Steller18Nov\18NovTrials\M19.DSG	11-1-2013	15:20:59	102512.000000	10251.200000	49462.623039	20.000000
C:\Users\cware\Desktop\Steller18Nov\18NovTrials\M19.DSG	11-1-2013	15:20:59	102513.000000	10251.300000	49463.469399	20.000000
C:\Users\cware\Desktop\Steller18Nov\18NovTrials\M19.DSG	11-1-2013	15:20:59	102514.000000	10251.400000	49464.439972	20.000000
C:\Users\cware\Desktop\Steller18Nov\18NovTrials\M19.DSG	11-1-2013	15:20:59	102515.000000	10251.500000	49461.378404	20.000000
C:\Users\cware\Desktop\Steller18Nov\18NovTrials\M19.DSG	11-1-2013	15:20:59	102516.000000	10251.600000	49462.772450	20.000000
C:\Users\cware\Desktop\Steller18Nov\18NovTrials\M19.DSG	11-1-2013	15:20:59	102517.000000	10251.700000	49462.523379	20.000000
C:\Users\cware\Desktop\Steller18Nov\18NovTrials\M19.DSG	11-1-2013	15:20:59	102518.000000	10251.800000	49462.324134	20.000000
C:\Users\cware\Desktop\Steller18Nov\18NovTrials\M19.DSG	11-1-2013	15:20:59	102519.000000	10251.900000	49462.448359	20.000000
C:\Users\cware\Desktop\Steller18Nov\18NovTrials\M19.DSG	11-1-2013	15:20:59	102520.000000	10252.000000	49462.373929	20.000000
C:\Users\cware\Desktop\Steller18Nov\18NovTrials\M19.DSG	11-1-2013	15:20:59	102521.000000	10252.100000	49463.717902	20.000000
C:\Users\cware\Desktop\Steller18Nov\18NovTrials\M19.DSG	11-1-2013	15:20:59	102522.000000	10252.200000	49462.199683	20.000000
C:\Users\cware\Desktop\Steller18Nov\18NovTrials\M19.DSG	11-1-2013	15:20:59	102523.000000	10252.300000	49460.532001	20.000000
C:\Users\cware\Desktop\Steller18Nov\18NovTrials\M19.DSG	11-1-2013	15:20:59	102524.000000	10252.400000	49462.349454	20.000000
C:\Users\cware\Desktop\Steller18Nov\18NovTrials\M19.DSG	11-1-2013	15:20:59	102525.000000	10252.500000	49462.424002	20.000000
C:\Users\cware\Desktop\Steller18Nov\18NovTrials\M19.DSG	11-1-2013	15:20:59	102526.000000	10252.600000	49461.652444	20.000000
C:\Users\cware\Desktop\Steller18Nov\18NovTrials\M19.DSG	11-1-2013	15:20:59	102527.000000	10252.700000	49463.120929	20.000000
C:\Users\cware\Desktop\Steller18Nov\18NovTrials\M19.DSG	11-1-2013	15:20:59	102528.000000	10252.800000	49461.527989	20.000000
C:\Users\cware\Desktop\Steller18Nov\18NovTrials\M19.DSG	11-1-2013	15:20:59	102529.000000	10252.900000	49460.756315	20.000000
C:\Users\cware\Desktop\Steller18Nov\18NovTrials\M19.DSG	11-1-2013	15:20:59	102530.000000	10253.000000	49461.477917	20.000000
C:\Users\cware\Desktop\Steller18Nov\18NovTrials\M19.DSG	11-1-2013	15:20:59	102531.000000	10253.100000	49461.950721	20.000000
C:\Users\cware\Desktop\Steller18Nov\18NovTrials\M19.DSG	11-1-2013	15:20:59	102532.000000	10253.200000	49464.265913	20.000000
C:\Users\cware\Desktop\Steller18Nov\18NovTrials\M19.DSG	11-1-2013	15:20:59	102533.000000	10253.300000	49462.647947	20.000000
C:\Users\cware\Desktop\Steller18Nov\18NovTrials\M19.DSG	11-1-2013	15:20:59	102534.000000	10253.400000	49463.842938	20.000000
C:\Users\cware\Desktop\Steller18Nov\18NovTrials\M19.DSG	11-1-2013	15:20:59	102535.000000	10253.500000	49461.975759	20.000000
C:\Users\cware\Desktop\Steller18Nov\18NovTrials\M19.DSG	11-1-2013	15:20:59	102536.000000	10253.600000	49462.174844	20.000000
C:\Users\cware\Desktop\Steller18Nov\18NovTrials\M19.DSG	11-1-2013	15:20:59	102537.000000	10253.700000	49462.697365	20.000000
C:\Users\cware\Desktop\Steller18Nov\18NovTrials\M19.DSG	11-1-2013	15:20:59	102538.000000	10253.800000	49462.622393	20.000000
C:\Users\cware\Desktop\Steller18Nov\18NovTrials\M19.DSG	11-1-2013	15:20:59	102539.000000	10253.900000	49462.174579	20.000000
C:\Users\cware\Desktop\Steller18Nov\18NovTrials\M19.DSG	11-1-2013	15:20:59	102540.000000	10254.000000	49460.879994	20.000000
C:\Users\cware\Desktop\Steller18Nov\18NovTrials\M19.DSG	11-1-2013	15:20:59	102541.000000	10254.100000	49462.672153	20.000000
C:\Users\cware\Desktop\Steller18Nov\18NovTrials\M19.DSG	11-1-2013	15:20:59	102542.000000	10254.200000	49463.468840	20.000000
C:\Users\cware\Desktop\Steller18Nov\18NovTrials\M19.DSG	11-1-2013	15:20:59	102543.000000	10254.300000	49461.800971	20.000000
C:\Users\cware\Desktop\Steller18Nov\18NovTrials\M19.DSG	11-1-2013	15:20:59	102544.000000	10254.400000	49461.352806	20.000000
C:\Users\cware\Desktop\Steller18Nov\18NovTrials\M19.DSG	11-1-2013	15:20:59	102545.000000	10254.500000	49461.352880	20.000000
C:\Users\cware\Desktop\Steller18Nov\18NovTrials\M19.DSG	11-1-2013	15:20:59	102546.000000	10254.600000	49463.294429	20.000000
C:\Users\cware\Desktop\Steller18Nov\18NovTrials\M19.DSG	11-1-2013	15:20:59	102547.000000	10254.700000	49460.705757	20.000000
C:\Users\cware\Desktop\Steller18Nov\18NovTrials\M19.DSG	11-1-2013	15:20:59	102548.000000	10254.800000	49463.891849	20.000000
C:\Users\cware\Desktop\Steller18Nov\18NovTrials\M19.DSG	11-1-2013	15:20:59	102549.000000	10254.900000	49462.796352	20.000000
C:\Users\cware\Desktop\Steller18Nov\18NovTrials\M19.DSG	11-1-2013	15:20:59	102550.000000	10255.000000	49463.692755	20.000000
C:\Users\cware\Desktop\Steller18Nov\18NovTrials\M19.DSG	11-1-2013	15:20:59	102551.000000	10255.100000	49461.775924	20.000000
C:\Users\cware\Desktop\Steller18Nov\18NovTrials\M19.DSG	11-1-2013	15:20:59	102552.000000	10255.200000	49461.502543	20.000000
C:\Users\cware\Desktop\Steller18Nov\18NovTrials\M19.DSG	11-1-2013	15:20:59	102553.000000	10255.300000	49462.174545	20.000000
C:\Users\cware\Desktop\Steller18Nov\18NovTrials\M19.DSG	11-1-2013	15:20:59	102554.000000	10255.400000	49462.821525	20.000000
C:\Users\cware\Desktop\Steller18Nov\18NovTrials\M19.DSG	11-1-2013	15:20:59	102555.000000	10255.500000	49463.145161	20.000000
C:\Users\cware\Desktop\Steller18Nov\18NovTrials\M19.DSG	11-1-2013	15:20:59	102556.000000	10255.600000	49462.074686	20.000000
C:\Users\cware\Desktop\Steller18Nov\18NovTrials\M19.DSG	11-1-2013	15:20:59	102557.000000	10255.700000	49461.626447	20.000000
C:\Users\cware\Desktop\Steller18Nov\18NovTrials\M19.DSG	11-1-2013	15:20:59	102558.000000	10255.800000	49462.448099	20.000000
C:\Users\cware\Desktop\Steller18Nov\18NovTrials\M19.DSG	11-1-2013	15:20:59	102559.000000	10255.900000	49462.323440	20.000000
C:\Users\cware\Desktop\Steller18Nov\18NovTrials\M19.DSG	11-1-2013	15:20:59	102560.000000	10256.000000	49461.078719	20.000000
C:\Users\cware\Desktop\Steller18Nov\18NovTrials\M19.DSG	11-1-2013	15:20:59	102561.000000	10256.100000	49460.530882	20.000000
C:\Users\cware\Desktop\Steller18Nov\18NovTrials\M19.DSG	11-1-2013	15:20:59	102562.000000	10256.200000	49461.875084	20.000000
C:\Users\cware\Desktop\Steller18Nov\18NovTrials\M19.DSG	11-1-2013	15:20:59	102563.000000	10256.300000	49461.626061	20.000000
C:\Users\cware\Desktop\Steller18Nov\18NovTrials\M19.DSG	11-1-2013	15:20:59	102564.000000	10256.400000	49460.580573	20.000000
C:\Users\cware\Desktop\Steller18Nov\18NovTrials\M19.DSG	11-1-2013	15:20:59	102565.000000	10256.500000	49462.671177	20.000000
C:\Users\cware\Desktop\Steller18Nov\18NovTrials\M19.DSG	11-1-2013	15:20:59	102566.000000	10256.600000	49461.675522	20.000000
C:\Users\cware\Desktop\Steller18Nov\18NovTrials\M19.DSG	11-1-2013	15:20:59	102567.000000	10256.700000	49463.343500	20.000000
C:\Users\cware\Desktop\Steller18Nov\18NovTrials\M19.DSG	11-1-2013	15:20:59	102568.000000	10256.800000	49461.451555	20.000000
C:\Users\cware\Desktop\Steller18Nov\18NovTrials\M19.DSG	11-1-2013	15:20:59	102569.000000	10256.900000	49463.965645	20.000000
C:\Users\cware\Desktop\Steller18Nov\18NovTrials\M19.DSG	11-1-2013	15:20:59	102570.000000	10257.000000	49461.725213	20.000000
C:\Users\cware\Desktop\Steller18Nov\18NovTrials\M19.DSG	11-1-2013	15:20:59	102571.000000	10257.100000	49462.397328	20.000000
C:\Users\cware\Desktop\Steller18Nov\18NovTrials\M19.DSG	11-1-2013	15:20:59	102572.000000	10257.200000	49462.073879	20.000000
C:\Users\cware\Desktop\Steller18Nov\18NovTrials\M19.DSG	11-1-2013	15:20:59	102573.000000	10257.300000	49462.298020	20.000000
C:\Users\cware\Desktop\Steller18Nov\18NovTrials\M19.DSG	11-1-2013	15:20:59	102574.000000	10257.400000	49461.401773	20.000000
C:\Users\cware\Desktop\Steller18Nov\18NovTrials\M19.DSG	11-1-2013	15:20:59	102575.000000	10257.500000	49461.650701	20.000000
C:\Users\cware\Desktop\Steller18Nov\18NovTrials\M19.DSG	11-1-2013	15:20:59	102576.000000	10257.600000	49463.044707	20.000000
C:\Users\cware\Desktop\Steller18Nov\18NovTrials\M19.DSG	11-1-2013	15:20:59	102577.000000	10257.700000	49461.675644	20.000000
C:\Users\cware\Desktop\Steller18Nov\18NovTrials\M19.DSG	11-1-2013	15:20:59	102578.000000	10257.800000	49461.501376	20.000000
C:\Users\cware\Desktop\Steller18Nov\18NovTrials\M19.DSG	11-1-2013	15:20:59	102579.000000	10257.900000	49461.949588	20.000000
C:\Users\cware\Desktop\Steller18Nov\18NovTrials\M19.DSG	11-1-2013	15:20:59	102580.000000	10258.000000	49463.268627	20.000000
C:\Users\cware\Desktop\Steller18Nov\18NovTrials\M19.DSG	11-1-2013	15:20:59	102581.000000	10258.100000	49463.318452	20.000000
C:\Users\cware\Desktop\Steller18Nov\18NovTrials\M19.DSG	11-1-2013	15:20:59	102582.000000	10258.200000	49463.218854	20.000000
C:\Users\cware\Desktop\Steller18Nov\18NovTrials\M19.DSG	11-1-2013	15:20:59	102583.000000	10258.300000	49462.472114	20.000000
C:\Users\cware\Desktop\Steller18Nov\18NovTrials\M19.DSG	11-1-2013	15:20:59	102584.000000	10258.400000	49459.584723	20.000000
C:\Users\cware\Desktop\Steller18Nov\18NovTrials\M19.DSG	11-1-2013	15:20:59	102585.000000	10258.500000	49463.542385	20.000000
C:\Users\cware\Desktop\Steller18Nov\18NovTrials\M19.DSG	11-1-2013	15:20:59	102586.000000	10258.600000	49460.804223	20.000000
C:\Users\cware\Desktop\Steller18Nov\18NovTrials\M19.DSG	11-1-2013	15:20:59	102587.000000	10258.700000	49461.998967	20.000000
C:\Users\cware\Desktop\Steller18Nov\18NovTrials\M19.DSG	11-1-2013	15:20:59	102588.000000	10258.800000	49461.102603	20.000000
C:\Users\cware\Desktop\Steller18Nov\18NovTrials\M19.DSG	11-1-2013	15:20:59	102589.000000	10258.900000	49462.148235	20.000000
C:\Users\cware\Desktop\Steller18Nov\18NovTrials\M19.DSG	11-1-2013	15:20:59	102590.000000	10259.000000	49461.351531	20.000000
C:\Users\cware\Desktop\Steller18Nov\18NovTrials\M19.DSG	11-1-2013	15:20:59	102591.000000	10259.100000	49462.148105	20.000000
C:\Users\cware\Desktop\Steller18Nov\18NovTrials\M19.DSG	11-1-2013	15:20:59	102592.000000	10259.200000	49461.998781	20.000000
C:\Users\cware\Desktop\Steller18Nov\18NovTrials\M19.DSG	11-1-2013	15:20:59	102593.000000	10259.300000	49461.749810	20.000000
C:\Users\cware\Desktop\Steller18Nov\18NovTrials\M19.DSG	11-1-2013	15:20:59	102594.000000	10259.400000	49463.840422	20.000000
C:\Users\cware\Desktop\Steller18Nov\18NovTrials\M19.DSG	11-1-2013	15:20:59	102595.000000	10259.500000	49461.799327	20.000000
C:\Users\cware\Desktop\Steller18Nov\18NovTrials\M19.DSG	11-1-2013	15:20:59	102596.000000	10259.600000	49460.405377	20.000000
C:\Users\cware\Desktop\Steller18Nov\18NovTrials\M19.DSG	11-1-2013	15:20:59	102597.000000	10259.700000	49461.699763	20.000000
C:\Users\cware\Desktop\Steller18Nov\18NovTrials\M19.DSG	11-1-2013	15:20:59	102598.000000	10259.800000	49463.093314	20.000000
C:\Users\cware\Desktop\Steller18Nov\18NovTrials\M19.DSG	11-1-2013	15:20:59	102599.000000	10259.900000	49462.919103	20.000000
C:\Users\cware\Desktop\Steller18Nov\18NovTrials\M19.DSG	11-1-2013	15:20:59	102600.000000	10260.000000	49463.342120	20.000000
C:\Users\cware\Desktop\Steller18Nov\18NovTrials\M19.DSG	11-1-2013	15:20:59	102601.000000	10260.100000	49462.396287	20.000000
C:\Users\cware\Desktop\Steller18Nov\18NovTrials\M19.DSG	11-1-2013	15:20:59	102602.000000	10260.200000	49464.810609	20.000000
C:\Users\cware\Desktop\Steller18Nov\18NovTrials\M19.DSG	11-1-2013	15:20:59	102603.000000	10260.300000	49461.898197	20.000000
C:\Users\cware\Desktop\Steller18Nov\18NovTrials\M19.DSG	11-1-2013	15:20:59	102604.000000	10260.400000	49461.400446	20.000000
C:\Users\cware\Desktop\Steller18Nov\18NovTrials\M19.DSG	11-1-2013	15:20:59	102605.000000	10260.500000	49462.197024	20.000000
C:\Users\cware\Desktop\Steller18Nov\18NovTrials\M19.DSG	11-1-2013	15:20:59	102606.000000	10260.600000	49463.615787	20.000000
C:\Users\cware\Desktop\Steller18Nov\18NovTrials\M19.DSG	11-1-2013	15:20:59	102607.000000	10260.700000	49462.122251	20.000000
C:\Users\cware\Desktop\Steller18Nov\18NovTrials\M19.DSG	11-1-2013	15:20:59	102608.000000	10260.800000	49464.063930	20.000000
C:\Users\cware\Desktop\Steller18Nov\18NovTrials\M19.DSG	11-1-2013	15:20:59	102609.000000	10260.900000	49461.251230	20.000000
C:\Users\cware\Desktop\Steller18Nov\18NovTrials\M19.DSG	11-1-2013	15:20:59	102610.000000	10261.000000	49463.342289	20.000000
C:\Users\cware\Desktop\Steller18Nov\18NovTrials\M19.DSG	11-1-2013	15:20:59	102611.000000	10261.100000	49462.147398	20.000000
C:\Users\cware\Desktop\Steller18Nov\18NovTrials\M19.DSG	11-1-2013	15:20:59	102612.000000	10261.200000	49461.823537	20.000000
C:\Users\cware\Desktop\Steller18Nov\18NovTrials\M19.DSG	11-1-2013	15:20:59	102613.000000	10261.300000	49462.172094	20.000000
C:\Users\cware\Desktop\Steller18Nov\18NovTrials\M19.DSG	11-1-2013	15:20:59	102614.000000	10261.400000	49462.246641	20.000000
C:\Users\cware\Desktop\Steller18Nov\18NovTrials\M19.DSG	11-1-2013	15:20:59	102615.000000	10261.500000	49462.993485	20.000000
C:\Users\cware\Desktop\Steller18Nov\18NovTrials\M19.DSG	11-1-2013	15:20:59	102616.000000	10261.600000	49462.271107	20.000000
C:\Users\cware\Desktop\Steller18Nov\18NovTrials\M19.DSG	11-1-2013	15:20:59	102617.000000	10261.700000	49462.545060	20.000000
C:\Users\cware\Desktop\Steller18Nov\18NovTrials\M19.DSG	11-1-2013	15:20:59	102618.000000	10261.800000	49463.217019	20.000000
C:\Users\cware\Desktop\Steller18Nov\18NovTrials\M19.DSG	11-1-2013	15:20:59	102619.000000	10261.900000	49462.047127	20.000000
C:\Users\cware\Desktop\Steller18Nov\18NovTrials\M19.DSG	11-1-2013	15:20:59	102620.000000	10262.000000	49462.295968	20.000000
C:\Users\cware\Desktop\Steller18Nov\18NovTrials\M19.DSG	11-1-2013	15:20:59	102621.000000	10262.100000	49461.051164	20.000000
C:\Users\cware\Desktop\Steller18Nov\18NovTrials\M19.DSG	11-1-2013	15:20:59	102622.000000	10262.200000	49461.772970	20.000000
C:\Users\cware\Desktop\Steller18Nov\18NovTrials\M19.DSG	11-1-2013	15:20:59	102623.000000	10262.300000	49463.365988	20.000000
C:\Users\cware\Desktop\Steller18Nov\18NovTrials\M19.DSG	11-1-2013	15:20:59	102624.000000	10262.400000	49462.369995	20.000000
C:\Users\cware\Desktop\Steller18Nov\18NovTrials\M19.DSG	11-1-2013	15:20:59	102625.000000	10262.500000	49461.324927	20.000000
C:\Users\cware\Desktop\Steller18Nov\18NovTrials\M19.DSG	11-1-2013	15:20:59	102626.000000	10262.600000	49462.893062	20.000000
C:\Users\cware\Desktop\Steller18Nov\18NovTrials\M19.DSG	11-1-2013	15:20:59	102627.000000	10262.700000	49462.693639	20.000000
C:\Users\cware\Desktop\Steller18Nov\18NovTrials\M19.DSG	11-1-2013	15:20:59	102628.000000	10262.800000	49461.822635	20.000000
C:\Users\cware\Desktop\Steller18Nov\18NovTrials\M19.DSG	11-1-2013	15:20:59	102629.000000	10262.900000	49462.644195	20.000000
C:\Users\cware\Desktop\Steller18Nov\18NovTrials\M19.DSG	11-1-2013	15:20:59	102630.000000	10263.000000	49462.121197	20.000000
C:\Users\cware\Desktop\Steller18Nov\18NovTrials\M19.DSG	11-1-2013	15:20:59	102631.000000	10263.100000	49460.478536	20.000000
C:\Users\cware\Desktop\Steller18Nov\18NovTrials\M19.DSG	11-1-2013	15:20:59	102632.000000	10263.200000	49460.602848	20.000000
C:\Users\cware\Desktop\Steller18Nov\18NovTrials\M19.DSG	11-1-2013	15:20:59	102633.000000	10263.300000	49462.544479	20.000000
C:\Users\cware\Desktop\Steller18Nov\18NovTrials\M19.DSG	11-1-2013	15:20:59	102634.000000	10263.400000	49461.722893	20.000000
C:\Users\cware\Desktop\Steller18Nov\18NovTrials\M19.DSG	11-1-2013	15:20:59	102635.000000	10263.500000	49462.718760	20.000000
C:\Users\cware\Desktop\Steller18Nov\18NovTrials\M19.DSG	11-1-2013	15:20:59	102636.000000	10263.600000	49461.797635	20.000000
C:\Users\cware\Desktop\Steller18Nov\18NovTrials\M19.DSG	11-1-2013	15:20:59	102637.000000	10263.700000	49462.195896	20.000000
C:\Users\cware\Desktop\Steller18Nov\18NovTrials\M19.DSG	11-1-2013	15:20:59	102638.000000	10263.800000	49462.369951	20.000000
C:\Users\cware\Desktop\Steller18Nov\18NovTrials\M19.DSG	11-1-2013	15:20:59	102639.000000	10263.900000	49460.801881	20.000000
C:\Users\cware\Desktop\Steller18Nov\18NovTrials\M19.DSG	11-1-2013	15:20:59	102640.000000	10264.000000	49460.229561	20.000000
C:\Users\cware\Desktop\Steller18Nov\18NovTrials\M19.DSG	11-1-2013	15:20:59	102641.000000	10264.100000	49460.179536	20.000000
C:\Users\cware\Desktop\Steller18Nov\18NovTrials\M19.DSG	11-1-2013	15:20:59	102642.000000	10264.200000	49461.050765	20.000000
C:\Users\cware\Desktop\Steller18Nov\18NovTrials\M19.DSG	11-1-2013	15:20:59	102643.000000	10264.300000	49462.419621	20.000000
C:\Users\cware\Desktop\Steller18Nov\18NovTrials\M19.DSG	11-1-2013	15:20:59	102644.000000	10264.400000	49461.423975	20.000000
C:\Users\cware\Desktop\Steller18Nov\18NovTrials\M19.DSG	11-1-2013	15:20:59	102645.000000	10264.500000	49460.154350	20.000000
C:\Users\cware\Desktop\Steller18Nov\18NovTrials\M19.DSG	11-1-2013	15:20:59	102646.000000	10264.600000	49460.129476	20.000000
C:\Users\cware\Desktop\Steller18Nov\18NovTrials\M19.DSG	11-1-2013	15:20:59	102647.000000	10264.700000	49462.046099	20.000000
C:\Users\cware\Desktop\Steller18Nov\18NovTrials\M19.DSG	11-1-2013	15:20:59	102648.000000	10264.800000	49460.477972	20.000000
C:\Users\cware\Desktop\Steller18Nov\18NovTrials\M19.DSG	11-1-2013	15:20:59	102649.000000	10264.900000	49460.801564	20.000000
C:\Users\cware\Desktop\Steller18Nov\18NovTrials\M19.DSG	11-1-2013	15:20:59	102650.000000	10265.000000	49459.532139	20.000000
C:\Users\cware\Desktop\Steller18Nov\18NovTrials\M19.DSG	11-1-2013	15:20:59	102651.000000	10265.100000	49460.652097	20.000000
C:\Users\cware\Desktop\Steller18Nov\18NovTrials\M19.DSG	11-1-2013	15:20:59	102652.000000	10265.200000	49460.627045	20.000000
C:\Users\cware\Desktop\Steller18Nov\18NovTrials\M19.DSG	11-1-2013	15:20:59	102653.000000	10265.300000	49462.643198	20.000000
C:\Users\cware\Desktop\Steller18Nov\18NovTrials\M19.DSG	11-1-2013	15:20:59	102654.000000	10265.400000	49462.244854	20.000000
C:\Users\cware\Desktop\Steller18Nov\18NovTrials\M19.DSG	11-1-2013	15:20:59	102655.000000	10265.500000	49462.419334	20.000000
C:\Users\cware\Desktop\Steller18Nov\18NovTrials\M19.DSG	11-1-2013	15:20:59	102656.000000	10265.600000	49461.597908	20.000000
C:\Users\cware\Desktop\Steller18Nov\18NovTrials\M19.DSG	11-1-2013	15:20:59	102657.000000	10265.700000	49461.423372	20.000000
C:\Users\cware\Desktop\Steller18Nov\18NovTrials\M19.DSG	11-1-2013	15:20:59	102658.000000	10265.800000	49462.468839	20.000000
C:\Users\cware\Desktop\Steller18Nov\18NovTrials\M19.DSG	11-1-2013	15:20:59	102659.000000	10265.900000	49460.950316	20.000000
C:\Users\cware\Desktop\Steller18Nov\18NovTrials\M19.DSG	11-1-2013	15:20:59	102660.000000	10266.000000	49463.762991	20.000000
C:\Users\cware\Desktop\Steller18Nov\18NovTrials\M19.DSG	11-1-2013	15:20:59	102661.000000	10266.100000	49461.448293	20.000000
C:\Users\cware\Desktop\Steller18Nov\18NovTrials\M19.DSG	11-1-2013	15:20:59	102662.000000	10266.200000	49461.896158	20.000000
C:\Users\cware\Desktop\Steller18Nov\18NovTrials\M19.DSG	11-1-2013	15:20:59	102663.000000	10266.300000	49461.597475	20.000000
C:\Users\cware\Desktop\Steller18Nov\18NovTrials\M19.DSG	11-1-2013	15:20:59	102664.000000	10266.400000	49461.821659	20.000000
C:\Users\cware\Desktop\Steller18Nov\18NovTrials\M19.DSG	11-1-2013	15:20:59	102665.000000	10266.500000	49462.742632	20.000000
C:\Users\cware\Desktop\Steller18Nov\18NovTrials\M19.DSG	11-1-2013	15:20:59	102666.000000	10266.600000	49460.104047	20.000000
C:\Users\cware\Desktop\Steller18Nov\18NovTrials\M19.DSG	11-1-2013	15:20:59	102667.000000	10266.700000	49460.427878	20.000000
C:\Users\cware\Desktop\Steller18Nov\18NovTrials\M19.DSG	11-1-2013	15:20:59	102668.000000	10266.800000	49461.274130	20.000000
C:\Users\cware\Desktop\Steller18Nov\18NovTrials\M19.DSG	11-1-2013	15:20:59	102669.000000	10266.900000	49460.751110	20.000000
C:\Users\cware\Desktop\Steller18Nov\18NovTrials\M19.DSG	11-1-2013	15:20:59	102670.000000	10267.000000	49463.215310	20.000000
C:\Users\cware\Desktop\Steller18Nov\18NovTrials\M19.DSG	11-1-2013	15:20:59	102671.000000	10267.100000	49462.493079	20.000000
C:\Users\cware\Desktop\Steller18Nov\18NovTrials\M19.DSG	11-1-2013	15:20:59	102672.000000	10267.200000	49462.319072	20.000000
C:\Users\cware\Desktop\Steller18Nov\18NovTrials\M19.DSG	11-1-2013	15:20:59	102673.000000	10267.300000	49462.219612	20.000000
C:\Users\cware\Desktop\Steller18Nov\18NovTrials\M19.DSG	11-1-2013	15:20:59	102674.000000	10267.400000	49461.174544	20.000000
C:\Users\cware\Desktop\Steller18Nov\18NovTrials\M19.DSG	11-1-2013	15:20:59	102675.000000	10267.500000	49461.697204	20.000000
C:\Users\cware\Desktop\Steller18Nov\18NovTrials\M19.DSG	11-1-2013	15:20:59	102676.000000	10267.600000	49462.219850	20.000000
C:\Users\cware\Desktop\Steller18Nov\18NovTrials\M19.DSG	11-1-2013	15:20:59	102677.000000	10267.700000	49459.456611	20.000000
C:\Users\cware\Desktop\Steller18Nov\18NovTrials\M19.DSG	11-1-2013	15:20:59	102678.000000	10267.800000	49460.875270	20.000000
C:\Users\cware\Desktop\Steller18Nov\18NovTrials\M19.DSG	11-1-2013	15:20:59	102679.000000	10267.900000	49464.036146	20.000000
C:\Users\cware\Desktop\Steller18Nov\18NovTrials\M19.DSG	11-1-2013	15:20:59	102680.000000	10268.000000	49462.069398	20.000000
C:\Users\cware\Desktop\Steller18Nov\18NovTrials\M19.DSG	11-1-2013	15:20:59	102681.000000	10268.100000	49463.189443	20.000000
C:\Users\cware\Desktop\Steller18Nov\18NovTrials\M19.DSG	11-1-2013	15:20:59	102682.000000	10268.200000	49462.019490	20.000000
C:\Users\cware\Desktop\Steller18Nov\18NovTrials\M19.DSG	11-1-2013	15:20:59	102683.000000	10268.300000	49463.189174	20.000000
C:\Users\cware\Desktop\Steller18Nov\18NovTrials\M19.DSG	11-1-2013	15:20:59	102684.000000	10268.400000	49461.671089	20.000000
C:\Users\cware\Desktop\Steller18Nov\18NovTrials\M19.DSG	11-1-2013	15:20:59	102685.000000	10268.500000	49462.592058	20.000000
C:\Users\cware\Desktop\Steller18Nov\18NovTrials\M19.DSG	11-1-2013	15:20:59	102686.000000	10268.600000	49460.949510	20.000000
C:\Users\cware\Desktop\Steller18Nov\18NovTrials\M19.DSG	11-1-2013	15:20:59	102687.000000	10268.700000	49461.821043	20.000000
C:\Users\cware\Desktop\Steller18Nov\18NovTrials\M19.DSG	11-1-2013	15:20:59	102688.000000	10268.800000	49461.971140	20.000000
C:\Users\cware\Desktop\Steller18Nov\18NovTrials\M19.DSG	11-1-2013	15:20:59	102689.000000	10268.900000	49458.784948	20.000000
C:\Users\cware\Desktop\Steller18Nov\18NovTrials\M19.DSG	11-1-2013	15:20:59	102690.000000	10269.000000	49461.995966	20.000000
C:\Users\cware\Desktop\Steller18Nov\18NovTrials\M19.DSG	11-1-2013	15:20:59	102691.000000	10269.100000	49517.204176	20.000000
C:\Users\cware\Desktop\Steller18Nov\18NovTrials\M19.DSG	11-1-2013	15:20:59	102692.000000	10269.200000	49580.900430	20.000000
C:\Users\cware\Desktop\Steller18Nov\18NovTrials\M19.DSG	11-1-2013	15:20:59	102693.000000	10269.300000	49616.320214	20.000000
C:\Users\cware\Desktop\Steller18Nov\18NovTrials\M19.DSG	11-1-2013	15:20:59	102694.000000	10269.400000	49655.822220	20.000000
C:\Users\cware\Desktop\Steller18Nov\18NovTrials\M19.DSG	11-1-2013	15:20:59	102695.000000	10269.500000	49712.698443	20.000000
C:\Users\cware\Desktop\Steller18Nov\18NovTrials\M19.DSG	11-1-2013	15:20:59	102696.000000	10269.600000	49750.433036	20.000000
C:\Users\cware\Desktop\Steller18Nov\18NovTrials\M19.DSG	11-1-2013	15:20:59	102697.000000	10269.700000	49774.079499	20.000000
C:\Users\cware\Desktop\Steller18Nov\18NovTrials\M19.DSG	11-1-2013	15:20:59	102698.000000	10269.800000	49787.819260	20.000000
C:\Users\cware\Desktop\Steller18Nov\18NovTrials\M19.DSG	11-1-2013	15:20:59	102699.000000	10269.900000	49799.393565	20.000000
C:\Users\cware\Desktop\Steller18Nov\18NovTrials\M19.DSG	11-1-2013	15:20:59	102700.000000	10270.000000	49807.259028	20.000000
C:\Users\cware\Desktop\Steller18Nov\18NovTrials\M19.DSG	11-1-2013	15:20:59	102701.000000	10270.100000	49811.814088	20.000000
C:\Users\cware\Desktop\Steller18Nov\18NovTrials\M19.DSG	11-1-2013	15:20:59	102702.000000	10270.200000	49809.698363	20.000000
C:\Users\cware\Desktop\Steller18Nov\18NovTrials\M19.DSG	11-1-2013	15:20:59	102703.000000	10270.300000	49794.912860	20.000000
C:\Users\cware\Desktop\Steller18Nov\18NovTrials\M19.DSG	11-1-2013	15:20:59	102704.000000	10270.400000	49786.997476	20.000000
C:\Users\cware\Desktop\Steller18Nov\18NovTrials\M19.DSG	11-1-2013	15:20:59	102705.000000	10270.500000	49774.626910	20.000000
C:\Users\cware\Desktop\Steller18Nov\18NovTrials\M19.DSG	11-1-2013	15:20:59	102706.000000	10270.600000	49757.874946	20.000000
C:\Users\cware\Desktop\Steller18Nov\18NovTrials\M19.DSG	11-1-2013	15:20:59	102707.000000	10270.700000	49741.397154	20.000000
C:\Users\cware\Desktop\Steller18Nov\18NovTrials\M19.DSG	11-1-2013	15:20:59	102708.000000	10270.800000	49722.106496	20.000000
C:\Users\cware\Desktop\Steller18Nov\18NovTrials\M19.DSG	11-1-2013	15:20:59	102709.000000	10270.900000	49703.139483	20.000000
C:\Users\cware\Desktop\Steller18Nov\18NovTrials\M19.DSG	11-1-2013	15:20:59	102710.000000	10271.000000	49684.023198	20.000000
C:\Users\cware\Desktop\Steller18Nov\18NovTrials\M19.DSG	11-1-2013	15:20:59	102711.000000	10271.100000	49668.814783	20.000000
C:\Users\cware\Desktop\Steller18Nov\18NovTrials\M19.DSG	11-1-2013	15:20:59	102712.000000	10271.200000	49651.714728	20.000000
C:\Users\cware\Desktop\Steller18Nov\18NovTrials\M19.DSG	11-1-2013	15:20:59	102713.000000	10271.300000	49629.387404	20.000000
C:\Users\cware\Desktop\Steller18Nov\18NovTrials\M19.DSG	11-1-2013	15:20:59	102714.000000	10271.400000	49612.561224	20.000000
C:\Users\cware\Desktop\Steller18Nov\18NovTrials\M19.DSG	11-1-2013	15:20:59	102715.000000	10271.500000	49592.274882	20.000000
C:\Users\cware\Desktop\Steller18Nov\18NovTrials\M19.DSG	11-1-2013	15:20:59	102716.000000	10271.600000	49562.430594	20.000000
C:\Users\cware\Desktop\Steller18Nov\18NovTrials\M19.DSG	11-1-2013	15:20:59	102717.000000	10271.700000	49538.236229	20.000000
C:\Users\cware\Desktop\Steller18Nov\18NovTrials\M19.DSG	11-1-2013	15:20:59	102718.000000	10271.800000	49530.818770	20.000000
C:\Users\cware\Desktop\Steller18Nov\18NovTrials\M19.DSG	11-1-2013	15:20:59	102719.000000	10271.900000	49513.220751	20.000000
C:\Users\cware\Desktop\Steller18Nov\18NovTrials\M19.DSG	11-1-2013	15:20:59	102720.000000	10272.000000	49494.776441	20.000000
C:\Users\cware\Desktop\Steller18Nov\18NovTrials\M19.DSG	11-1-2013	15:20:59	102721.000000	10272.100000	49484.421548	20.000000
C:\Users\cware\Desktop\Steller18Nov\18NovTrials\M19.DSG	11-1-2013	15:20:59	102722.000000	10272.200000	49472.523516	20.000000
C:\Users\cware\Desktop\Steller18Nov\18NovTrials\M19.DSG	11-1-2013	15:20:59	102723.000000	10272.300000	49462.790861	20.000000
C:\Users\cware\Desktop\Steller18Nov\18NovTrials\M19.DSG	11-1-2013	15:20:59	102724.000000	10272.400000	49458.857283	20.000000
C:\Users\cware\Desktop\Steller18Nov\18NovTrials\M19.DSG	11-1-2013	15:20:59	102725.000000	10272.500000	49461.096804	20.000000
C:\Users\cware\Desktop\Steller18Nov\18NovTrials\M19.DSG	11-1-2013	15:20:59	102726.000000	10272.600000	49459.952042	20.000000
C:\Users\cware\Desktop\Steller18Nov\18NovTrials\M19.DSG	11-1-2013	15:20:59	102727.000000	10272.700000	49464.979823	20.000000
C:\Users\cware\Desktop\Steller18Nov\18NovTrials\M19.DSG	11-1-2013	15:20:59	102728.000000	10272.800000	49460.275851	20.000000
C:\Users\cware\Desktop\Steller18Nov\18NovTrials\M19.DSG	11-1-2013	15:20:59	102729.000000	10272.900000	49465.652098	20.000000
C:\Users\cware\Desktop\Steller18Nov\18NovTrials\M19.DSG	11-1-2013	15:20:59	102730.000000	10273.000000	49460.051784	20.000000
C:\Users\cware\Desktop\Steller18Nov\18NovTrials\M19.DSG	11-1-2013	15:20:59	102731.000000	10273.100000	49466.174610	20.000000
C:\Users\cware\Desktop\Steller18Nov\18NovTrials\M19.DSG	11-1-2013	15:20:59	102732.000000	10273.200000	49458.931714	20.000000
C:\Users\cware\Desktop\Steller18Nov\18NovTrials\M19.DSG	11-1-2013	15:20:59	102733.000000	10273.300000	49462.291734	20.000000
C:\Users\cware\Desktop\Steller18Nov\18NovTrials\M19.DSG	11-1-2013	15:20:59	102734.000000	10273.400000	49460.748902	20.000000
C:\Users\cware\Desktop\Steller18Nov\18NovTrials\M19.DSG	11-1-2013	15:20:59	102735.000000	10273.500000	49464.133784	20.000000
C:\Users\cware\Desktop\Steller18Nov\18NovTrials\M19.DSG	11-1-2013	15:20:59	102736.000000	10273.600000	49460.922641	20.000000
C:\Users\cware\Desktop\Steller18Nov\18NovTrials\M19.DSG	11-1-2013	15:20:59	102737.000000	10273.700000	49460.947688	20.000000
C:\Users\cware\Desktop\Steller18Nov\18NovTrials\M19.DSG	11-1-2013	15:20:59	102738.000000	10273.800000	49462.416125	20.000000
C:\Users\cware\Desktop\Steller18Nov\18NovTrials\M19.DSG	11-1-2013	15:20:59	102739.000000	10273.900000	49462.914067	20.000000
C:\Users\cware\Desktop\Steller18Nov\18NovTrials\M19.DSG	11-1-2013	15:20:59	102740.000000	10274.000000	49467.843082	20.000000
C:\Users\cware\Desktop\Steller18Nov\18NovTrials\M19.DSG	11-1-2013	15:20:59	102741.000000	10274.100000	49470.805098	20.000000
C:\Users\cware\Desktop\Steller18Nov\18NovTrials\M19.DSG	11-1-2013	15:20:59	102742.000000	10274.200000	49474.115618	20.000000
C:\Users\cware\Desktop\Steller18Nov\18NovTrials\M19.DSG	11-1-2013	15:20:59	102743.000000	10274.300000	49472.970561	20.000000
C:\Users\cware\Desktop\Steller18Nov\18NovTrials\M19.DSG	11-1-2013	15:20:59	102744.000000	10274.400000	49476.878050	20.000000
C:\Users\cware\Desktop\Steller18Nov\18NovTrials\M19.DSG	11-1-2013	15:20:59	102745.000000	10274.500000	49477.127121	20.000000
C:\Users\cware\Desktop\Steller18Nov\18NovTrials\M19.DSG	11-1-2013	15:20:59	102746.000000	10274.600000	49479.441896	20.000000
C:\Users\cware\Desktop\Steller18Nov\18NovTrials\M19.DSG	11-1-2013	15:20:59	102747.000000	10274.700000	49481.059887	20.000000
C:\Users\cware\Desktop\Steller18Nov\18NovTrials\M19.DSG	11-1-2013	15:20:59	102748.000000	10274.800000	49494.028212	20.000000
C:\Users\cware\Desktop\Steller18Nov\18NovTrials\M19.DSG	11-1-2013	15:20:59	102749.000000	10274.900000	49501.819089	20.000000
C:\Users\cware\Desktop\Steller18Nov\18NovTrials\M19.DSG	11-1-2013	15:20:59	102750.000000	10275.000000	49506.772501	20.000000
C:\Users\cware\Desktop\Steller18Nov\18NovTrials\M19.DSG	11-1-2013	15:20:59	102751.000000	10275.100000	49478.869611	20.000000
C:\Users\cware\Desktop\Steller18Nov\18NovTrials\M19.DSG	11-1-2013	15:20:59	102752.000000	10275.200000	49449.647761	20.000000
C:\Users\cware\Desktop\Steller18Nov\18NovTrials\M19.DSG	11-1-2013	15:20:59	102753.000000	10275.300000	49488.651909	20.000000
C:\Users\cware\Desktop\Steller18Nov\18NovTrials\M19.DSG	11-1-2013	15:20:59	102754.000000	10275.400000	49542.117671	20.000000
C:\Users\cware\Desktop\Steller18Nov\18NovTrials\M19.DSG	11-1-2013	15:20:59	102755.000000	10275.500000	49575.073680	20.000000
C:\Users\cware\Desktop\Steller18Nov\18NovTrials\M19.DSG	11-1-2013	15:20:59	102756.000000	10275.600000	49603.200320	20.000000
C:\Users\cware\Desktop\Steller18Nov\18NovTrials\M19.DSG	11-1-2013	15:20:59	102757.000000	10275.700000	49637.724316	20.000000
C:\Users\cware\Desktop\Steller18Nov\18NovTrials\M19.DSG	11-1-2013	15:20:59	102758.000000	10275.800000	49650.194786	20.000000
C:\Users\cware\Desktop\Steller18Nov\18NovTrials\M19.DSG	11-1-2013	15:20:59	102759.000000	10275.900000	49640.761044	20.000000
C:\Users\cware\Desktop\Steller18Nov\18NovTrials\M19.DSG	11-1-2013	15:20:59	102760.000000	10276.000000	49645.042320	20.000000
C:\Users\cware\Desktop\Steller18Nov\18NovTrials\M19.DSG	11-1-2013	15:20:59	102761.000000	10276.100000	49657.089633	20.000000
C:\Users\cware\Desktop\Steller18Nov\18NovTrials\M19.DSG	11-1-2013	15:20:59	102762.000000	10276.200000	49659.777478	20.000000
C:\Users\cware\Desktop\Steller18Nov\18NovTrials\M19.DSG	11-1-2013	15:20:59	102763.000000	10276.300000	49666.547778	20.000000
C:\Users\cware\Desktop\Steller18Nov\18NovTrials\M19.DSG	11-1-2013	15:20:59	102764.000000	10276.400000	49666.323868	20.000000
C:\Users\cware\Desktop\Steller18Nov\18NovTrials\M19.DSG	11-1-2013	15:20:59	102765.000000	10276.500000	49667.866955	20.000000
C:\Users\cware\Desktop\Steller18Nov\18NovTrials\M19.DSG	11-1-2013	15:20:59	102766.000000	10276.600000	49671.003230	20.000000
C:\Users\cware\Desktop\Steller18Nov\18NovTrials\M19.DSG	11-1-2013	15:20:59	102767.000000	10276.700000	49674.910970	20.000000
C:\Users\cware\Desktop\Steller18Nov\18NovTrials\M19.DSG	11-1-2013	15:20:59	102768.000000	10276.800000	49677.400017	20.000000
C:\Users\cware\Desktop\Steller18Nov\18NovTrials\M19.DSG	11-1-2013	15:20:59	102769.000000	10276.900000	49687.256897	20.000000
C:\Users\cware\Desktop\Steller18Nov\18NovTrials\M19.DSG	11-1-2013	15:20:59	102770.000000	10277.000000	49692.284873	20.000000
C:\Users\cware\Desktop\Steller18Nov\18NovTrials\M19.DSG	11-1-2013	15:20:59	102771.000000	10277.100000	49691.388744	20.000000
C:\Users\cware\Desktop\Steller18Nov\18NovTrials\M19.DSG	11-1-2013	15:20:59	102772.000000	10277.200000	49697.387069	20.000000
C:\Users\cware\Desktop\Steller18Nov\18NovTrials\M19.DSG	11-1-2013	15:20:59	102773.000000	10277.300000	49695.694705	20.000000
C:\Users\cware\Desktop\Steller18Nov\18NovTrials\M19.DSG	11-1-2013	15:20:59	102774.000000	10277.400000	49698.557044	20.000000
C:\Users\cware\Desktop\Steller18Nov\18NovTrials\M19.DSG	11-1-2013	15:20:59	102775.000000	10277.500000	49698.681399	20.000000
C:\Users\cware\Desktop\Steller18Nov\18NovTrials\M19.DSG	11-1-2013	15:20:59	102776.000000	10277.600000	49697.088372	20.000000
C:\Users\cware\Desktop\Steller18Nov\18NovTrials\M19.DSG	11-1-2013	15:20:59	102777.000000	10277.700000	49696.366349	20.000000
C:\Users\cware\Desktop\Steller18Nov\18NovTrials\M19.DSG	11-1-2013	15:20:59	102778.000000	10277.800000	49695.569697	20.000000
C:\Users\cware\Desktop\Steller18Nov\18NovTrials\M19.DSG	11-1-2013	15:20:59	102779.000000	10277.900000	49688.849222	20.000000
C:\Users\cware\Desktop\Steller18Nov\18NovTrials\M19.DSG	11-1-2013	15:20:59	102780.000000	10278.000000	49692.358740	20.000000
C:\Users\cware\Desktop\Steller18Nov\18NovTrials\M19.DSG	11-1-2013	15:20:59	102781.000000	10278.100000	49692.035096	20.000000
C:\Users\cware\Desktop\Steller18Nov\18NovTrials\M19.DSG	11-1-2013	15:20:59	102782.000000	10278.200000	49688.848799	20.000000
C:\Users\cware\Desktop\Steller18Nov\18NovTrials\M19.DSG	11-1-2013	15:20:59	102783.000000	10278.300000	49677.722424	20.000000
C:\Users\cware\Desktop\Steller18Nov\18NovTrials\M19.DSG	11-1-2013	15:20:59	102784.000000	10278.400000	49674.187962	20.000000
C:\Users\cware\Desktop\Steller18Nov\18NovTrials\M19.DSG	11-1-2013	15:20:59	102785.000000	10278.500000	49663.907948	20.000000
C:\Users\cware\Desktop\Steller18Nov\18NovTrials\M19.DSG	11-1-2013	15:20:59	102786.000000	10278.600000	49664.480398	20.000000
C:\Users\cware\Desktop\Steller18Nov\18NovTrials\M19.DSG	11-1-2013	15:20:59	102787.000000	10278.700000	49650.516205	20.000000
C:\Users\cware\Desktop\Steller18Nov\18NovTrials\M19.DSG	11-1-2013	15:20:59	102788.000000	10278.800000	49641.555760	20.000000
C:\Users\cware\Desktop\Steller18Nov\18NovTrials\M19.DSG	11-1-2013	15:20:59	102789.000000	10278.900000	49630.952100	20.000000
C:\Users\cware\Desktop\Steller18Nov\18NovTrials\M19.DSG	11-1-2013	15:20:59	102790.000000	10279.000000	49620.771498	20.000000
C:\Users\cware\Desktop\Steller18Nov\18NovTrials\M19.DSG	11-1-2013	15:20:59	102791.000000	10279.100000	49610.342298	20.000000
C:\Users\cware\Desktop\Steller18Nov\18NovTrials\M19.DSG	11-1-2013	15:20:59	102792.000000	10279.200000	49592.993021	20.000000
C:\Users\cware\Desktop\Steller18Nov\18NovTrials\M19.DSG	11-1-2013	15:20:59	102793.000000	10279.300000	49574.623350	20.000000
C:\Users\cware\Desktop\Steller18Nov\18NovTrials\M19.DSG	11-1-2013	15:20:59	102794.000000	10279.400000	49560.908416	20.000000
C:\Users\cware\Desktop\Steller18Nov\18NovTrials\M19.DSG	11-1-2013	15:20:59	102795.000000	10279.500000	49551.151444	20.000000
C:\Users\cware\Desktop\Steller18Nov\18NovTrials\M19.DSG	11-1-2013	15:20:59	102796.000000	10279.600000	49537.685164	20.000000
C:\Users\cware\Desktop\Steller18Nov\18NovTrials\M19.DSG	11-1-2013	15:20:59	102797.000000	10279.700000	49524.517650	20.000000
C:\Users\cware\Desktop\Steller18Nov\18NovTrials\M19.DSG	11-1-2013	15:20:59	102798.000000	10279.800000	49511.350224	20.000000
C:\Users\cware\Desktop\Steller18Nov\18NovTrials\M19.DSG	11-1-2013	15:20:59	102799.000000	10279.900000	49499.701181	20.000000
C:\Users\cware\Desktop\Steller18Nov\18NovTrials\M19.DSG	11-1-2013	15:20:59	102800.000000	10280.000000	49493.079744	20.000000
C:\Users\cware\Desktop\Steller18Nov\18NovTrials\M19.DSG	11-1-2013	15:20:59	102801.000000	10280.100000	49485.313750	20.000000
C:\Users\cware\Desktop\Steller18Nov\18NovTrials\M19.DSG	11-1-2013	15:20:59	102802.000000	10280.200000	49478.269540	20.000000
C:\Users\cware\Desktop\Steller18Nov\18NovTrials\M19.DSG	11-1-2013	15:20:59	102803.000000	10280.300000	49473.117144	20.000000
C:\Users\cware\Desktop\Steller18Nov\18NovTrials\M19.DSG	11-1-2013	15:20:59	102804.000000	10280.400000	49468.462273	20.000000
C:\Users\cware\Desktop\Steller18Nov\18NovTrials\M19.DSG	11-1-2013	15:20:59	102805.000000	10280.500000	49465.898562	20.000000
C:\Users\cware\Desktop\Steller18Nov\18NovTrials\M19.DSG	11-1-2013	15:20:59	102806.000000	10280.600000	49463.583583	20.000000
C:\Users\cware\Desktop\Steller18Nov\18NovTrials\M19.DSG	11-1-2013	15:20:59	102807.000000	10280.700000	49465.500140	20.000000
C:\Users\cware\Desktop\Steller18Nov\18NovTrials\M19.DSG	11-1-2013	15:20:59	102808.000000	10280.800000	49464.977554	20.000000
C:\Users\cware\Desktop\Steller18Nov\18NovTrials\M19.DSG	11-1-2013	15:20:59	102809.000000	10280.900000	49466.321267	20.000000
C:\Users\cware\Desktop\Steller18Nov\18NovTrials\M19.DSG	11-1-2013	15:20:59	102810.000000	10281.000000	49469.930553	20.000000
C:\Users\cware\Desktop\Steller18Nov\18NovTrials\M19.DSG	11-1-2013	15:20:59	102811.000000	10281.100000	49471.996596	20.000000
C:\Users\cware\Desktop\Steller18Nov\18NovTrials\M19.DSG	11-1-2013	15:20:59	102812.000000	10281.200000	49475.008411	20.000000
C:\Users\cware\Desktop\Steller18Nov\18NovTrials\M19.DSG	11-1-2013	15:20:59	102813.000000	10281.300000	49478.368501	20.000000
C:\Users\cware\Desktop\Steller18Nov\18NovTrials\M19.DSG	11-1-2013	15:20:59	102814.000000	10281.400000	49481.355395	20.000000
C:\Users\cware\Desktop\Steller18Nov\18NovTrials\M19.DSG	11-1-2013	15:20:59	102815.000000	10281.500000	49480.384666	20.000000
C:\Users\cware\Desktop\Steller18Nov\18NovTrials\M19.DSG	11-1-2013	15:20:59	102816.000000	10281.600000	49482.251229	20.000000
C:\Users\cware\Desktop\Steller18Nov\18NovTrials\M19.DSG	11-1-2013	15:20:59	102817.000000	10281.700000	49482.948061	20.000000
C:\Users\cware\Desktop\Steller18Nov\18NovTrials\M19.DSG	11-1-2013	15:20:59	102818.000000	10281.800000	49485.436978	20.000000
C:\Users\cware\Desktop\Steller18Nov\18NovTrials\M19.DSG	11-1-2013	15:20:59	102819.000000	10281.900000	49487.801860	20.000000
C:\Users\cware\Desktop\Steller18Nov\18NovTrials\M19.DSG	11-1-2013	15:20:59	102820.000000	10282.000000	49487.304091	20.000000
C:\Users\cware\Desktop\Steller18Nov\18NovTrials\M19.DSG	11-1-2013	15:20:59	102821.000000	10282.100000	49488.299507	20.000000
C:\Users\cware\Desktop\Steller18Nov\18NovTrials\M19.DSG	11-1-2013	15:20:59	102822.000000	10282.200000	49487.403543	20.000000
C:\Users\cware\Desktop\Steller18Nov\18NovTrials\M19.DSG	11-1-2013	15:20:59	102823.000000	10282.300000	49484.341902	20.000000
C:\Users\cware\Desktop\Steller18Nov\18NovTrials\M19.DSG	11-1-2013	15:20:59	102824.000000	10282.400000	49481.404491	20.000000
C:\Users\cware\Desktop\Steller18Nov\18NovTrials\M19.DSG	11-1-2013	15:20:59	102825.000000	10282.500000	49484.889206	20.000000
C:\Users\cware\Desktop\Steller18Nov\18NovTrials\M19.DSG	11-1-2013	15:20:59	102826.000000	10282.600000	49484.540753	20.000000
C:\Users\cware\Desktop\Steller18Nov\18NovTrials\M19.DSG	11-1-2013	15:20:59	102827.000000	10282.700000	49479.661984	20.000000
C:\Users\cware\Desktop\Steller18Nov\18NovTrials\M19.DSG	11-1-2013	15:20:59	102828.000000	10282.800000	49474.833141	20.000000
C:\Users\cware\Desktop\Steller18Nov\18NovTrials\M19.DSG	11-1-2013	15:20:59	102829.000000	10282.900000	49468.859033	20.000000
C:\Users\cware\Desktop\Steller18Nov\18NovTrials\M19.DSG	11-1-2013	15:20:59	102830.000000	10283.000000	49461.266639	20.000000
C:\Users\cware\Desktop\Steller18Nov\18NovTrials\M19.DSG	11-1-2013	15:20:59	102831.000000	10283.100000	49460.842724	20.000000
C:\Users\cware\Desktop\Steller18Nov\18NovTrials\M19.DSG	11-1-2013	15:20:59	102832.000000	10283.200000	49462.908649	20.000000
C:\Users\cware\Desktop\Steller18Nov\18NovTrials\M19.DSG	11-1-2013	15:20:59	102833.000000	10283.300000	49460.270781	20.000000
C:\Users\cware\Desktop\Steller18Nov\18NovTrials\M19.DSG	11-1-2013	15:20:59	102834.000000	10283.400000	49460.594377	20.000000
C:\Users\cware\Desktop\Steller18Nov\18NovTrials\M19.DSG	11-1-2013	15:20:59	102835.000000	10283.500000	49461.913706	20.000000
C:\Users\cware\Desktop\Steller18Nov\18NovTrials\M19.DSG	11-1-2013	15:20:59	102836.000000	10283.600000	49463.009402	20.000000
C:\Users\cware\Desktop\Steller18Nov\18NovTrials\M19.DSG	11-1-2013	15:20:59	102837.000000	10283.700000	49461.939204	20.000000
C:\Users\cware\Desktop\Steller18Nov\18NovTrials\M19.DSG	11-1-2013	15:20:59	102838.000000	10283.800000	49468.361073	20.000000
C:\Users\cware\Desktop\Steller18Nov\18NovTrials\M19.DSG	11-1-2013	15:20:59	102839.000000	10283.900000	49476.450590	20.000000
C:\Users\cware\Desktop\Steller18Nov\18NovTrials\M19.DSG	11-1-2013	15:20:59	102840.000000	10284.000000	49480.582575	20.000000
C:\Users\cware\Desktop\Steller18Nov\18NovTrials\M19.DSG	11-1-2013	15:20:59	102841.000000	10284.100000	49479.338023	20.000000
C:\Users\cware\Desktop\Steller18Nov\18NovTrials\M19.DSG	11-1-2013	15:20:59	102842.000000	10284.200000	49485.062848	20.000000
C:\Users\cware\Desktop\Steller18Nov\18NovTrials\M19.DSG	11-1-2013	15:20:59	102843.000000	10284.300000	49488.547567	20.000000
C:\Users\cware\Desktop\Steller18Nov\18NovTrials\M19.DSG	11-1-2013	15:20:59	102844.000000	10284.400000	49493.401440	20.000000
C:\Users\cware\Desktop\Steller18Nov\18NovTrials\M19.DSG	11-1-2013	15:20:59	102845.000000	10284.500000	49500.967971	20.000000
C:\Users\cware\Desktop\Steller18Nov\18NovTrials\M19.DSG	11-1-2013	15:20:59	102846.000000	10284.600000	49513.637698	20.000000
C:\Users\cware\Desktop\Steller18Nov\18NovTrials\M19.DSG	11-1-2013	15:20:59	102847.000000	10284.700000	49520.606913	20.000000
C:\Users\cware\Desktop\Steller18Nov\18NovTrials\M19.DSG	11-1-2013	15:20:59	102848.000000	10284.800000	49526.331886	20.000000
C:\Users\cware\Desktop\Steller18Nov\18NovTrials\M19.DSG	11-1-2013	15:20:59	102849.000000	10284.900000	49532.106518	20.000000
C:\Users\cware\Desktop\Steller18Nov\18NovTrials\M19.DSG	11-1-2013	15:20:59	102850.000000	10285.000000	49537.333544	20.000000
C:\Users\cware\Desktop\Steller18Nov\18NovTrials\M19.DSG	11-1-2013	15:20:59	102851.000000	10285.100000	49541.714340	20.000000
C:\Users\cware\Desktop\Steller18Nov\18NovTrials\M19.DSG	11-1-2013	15:20:59	102852.000000	10285.200000	49550.948731	20.000000
C:\Users\cware\Desktop\Steller18Nov\18NovTrials\M19.DSG	11-1-2013	15:20:59	102853.000000	10285.300000	49561.378473	20.000000
C:\Users\cware\Desktop\Steller18Nov\18NovTrials\M19.DSG	11-1-2013	15:20:59	102854.000000	10285.400000	49545.423399	20.000000
C:\Users\cware\Desktop\Steller18Nov\18NovTrials\M19.DSG	11-1-2013	15:20:59	102855.000000	10285.500000	49553.712161	20.000000
C:\Users\cware\Desktop\Steller18Nov\18NovTrials\M19.DSG	11-1-2013	15:20:59	102856.000000	10285.600000	49617.059892	20.000000
C:\Users\cware\Desktop\Steller18Nov\18NovTrials\M19.DSG	11-1-2013	15:20:59	102857.000000	10285.700000	49662.112549	20.000000
C:\Users\cware\Desktop\Steller18Nov\18NovTrials\M19.DSG	11-1-2013	15:20:59	102858.000000	10285.800000	49698.876203	20.000000
C:\Users\cware\Desktop\Steller18Nov\18NovTrials\M19.DSG	11-1-2013	15:20:59	102859.000000	10285.900000	49720.556498	20.000000
C:\Users\cware\Desktop\Steller18Nov\18NovTrials\M19.DSG	11-1-2013	15:20:59	102860.000000	10286.000000	49749.902790	20.000000
C:\Users\cware\Desktop\Steller18Nov\18NovTrials\M19.DSG	11-1-2013	15:20:59	102861.000000	10286.100000	49776.138113	20.000000
C:\Users\cware\Desktop\Steller18Nov\18NovTrials\M19.DSG	11-1-2013	15:20:59	102862.000000	10286.200000	49791.147131	20.000000
C:\Users\cware\Desktop\Steller18Nov\18NovTrials\M19.DSG	11-1-2013	15:20:59	102863.000000	10286.300000	49787.513341	20.000000
C:\Users\cware\Desktop\Steller18Nov\18NovTrials\M19.DSG	11-1-2013	15:20:59	102864.000000	10286.400000	49787.313951	20.000000
C:\Users\cware\Desktop\Steller18Nov\18NovTrials\M19.DSG	11-1-2013	15:20:59	102865.000000	10286.500000	49785.023985	20.000000
C:\Users\cware\Desktop\Steller18Nov\18NovTrials\M19.DSG	11-1-2013	15:20:59	102866.000000	10286.600000	49787.114683	20.000000
C:\Users\cware\Desktop\Steller18Nov\18NovTrials\M19.DSG	11-1-2013	15:20:59	102867.000000	10286.700000	49794.408053	20.000000
C:\Users\cware\Desktop\Steller18Nov\18NovTrials\M19.DSG	11-1-2013	15:20:59	102868.000000	10286.800000	49795.602359	20.000000
C:\Users\cware\Desktop\Steller18Nov\18NovTrials\M19.DSG	11-1-2013	15:20:59	102869.000000	10286.900000	49811.831112	20.000000
C:\Users\cware\Desktop\Steller18Nov\18NovTrials\M19.DSG	11-1-2013	15:20:59	102870.000000	10287.000000	49818.726185	20.000000
C:\Users\cware\Desktop\Steller18Nov\18NovTrials\M19.DSG	11-1-2013	15:20:59	102871.000000	10287.100000	49819.397951	20.000000
C:\Users\cware\Desktop\Steller18Nov\18NovTrials\M19.DSG	11-1-2013	15:20:59	102872.000000	10287.200000	49820.667502	20.000000
C:\Users\cware\Desktop\Steller18Nov\18NovTrials\M19.DSG	11-1-2013	15:20:59	102873.000000	10287.300000	49816.386267	20.000000
C:\Users\cware\Desktop\Steller18Nov\18NovTrials\M19.DSG	11-1-2013	15:20:59	102874.000000	10287.400000	49809.043360	20.000000
C:\Users\cware\Desktop\Steller18Nov\18NovTrials\M19.DSG	11-1-2013	15:20:59	102875.000000	10287.500000	49802.845305	20.000000
C:\Users\cware\Desktop\Steller18Nov\18NovTrials\M19.DSG	11-1-2013	15:20:59	102876.000000	10287.600000	49798.190752	20.000000
C:\Users\cware\Desktop\Steller18Nov\18NovTrials\M19.DSG	11-1-2013	15:20:59	102877.000000	10287.700000	49775.415601	20.000000
C:\Users\cware\Desktop\Steller18Nov\18NovTrials\M19.DSG	11-1-2013	15:20:59	102878.000000	10287.800000	49766.205448	20.000000
C:\Users\cware\Desktop\Steller18Nov\18NovTrials\M19.DSG	11-1-2013	15:20:59	102879.000000	10287.900000	49756.473320	20.000000
C:\Users\cware\Desktop\Steller18Nov\18NovTrials\M19.DSG	11-1-2013	15:20:59	102880.000000	10288.000000	49740.020082	20.000000
C:\Users\cware\Desktop\Steller18Nov\18NovTrials\M19.DSG	11-1-2013	15:20:59	102881.000000	10288.100000	49718.987255	20.000000
C:\Users\cware\Desktop\Steller18Nov\18NovTrials\M19.DSG	11-1-2013	15:20:59	102882.000000	10288.200000	49696.261682	20.000000
C:\Users\cware\Desktop\Steller18Nov\18NovTrials\M19.DSG	11-1-2013	15:20:59	102883.000000	10288.300000	49670.399947	20.000000
C:\Users\cware\Desktop\Steller18Nov\18NovTrials\M19.DSG	11-1-2013	15:20:59	102884.000000	10288.400000	49645.508623	20.000000
C:\Users\cware\Desktop\Steller18Nov\18NovTrials\M19.DSG	11-1-2013	15:20:59	102885.000000	10288.500000	49630.325094	20.000000
C:\Users\cware\Desktop\Steller18Nov\18NovTrials\M19.DSG	11-1-2013	15:20:59	102886.000000	10288.600000	49604.214340	20.000000
C:\Users\cware\Desktop\Steller18Nov\18NovTrials\M19.DSG	11-1-2013	15:20:59	102887.000000	10288.700000	49586.665971	20.000000
C:\Users\cware\Desktop\Steller18Nov\18NovTrials\M19.DSG	11-1-2013	15:20:59	102888.000000	10288.800000	49576.709667	20.000000
C:\Users\cware\Desktop\Steller18Nov\18NovTrials\M19.DSG	11-1-2013	15:20:59	102889.000000	10288.900000	49554.755694	20.000000
C:\Users\cware\Desktop\Steller18Nov\18NovTrials\M19.DSG	11-1-2013	15:20:59	102890.000000	10289.000000	49540.144280	20.000000
C:\Users\cware\Desktop\Steller18Nov\18NovTrials\M19.DSG	11-1-2013	15:20:59	102891.000000	10289.100000	49523.641322	20.000000
C:\Users\cware\Desktop\Steller18Nov\18NovTrials\M19.DSG	11-1-2013	15:20:59	102892.000000	10289.200000	49519.882681	20.000000
C:\Users\cware\Desktop\Steller18Nov\18NovTrials\M19.DSG	11-1-2013	15:20:59	102893.000000	10289.300000	49509.602433	20.000000
C:\Users\cware\Desktop\Steller18Nov\18NovTrials\M19.DSG	11-1-2013	15:20:59	102894.000000	10289.400000	49507.885195	20.000000
C:\Users\cware\Desktop\Steller18Nov\18NovTrials\M19.DSG	11-1-2013	15:20:59	102895.000000	10289.500000	49495.887822	20.000000
C:\Users\cware\Desktop\Steller18Nov\18NovTrials\M19.DSG	11-1-2013	15:20:59	102896.000000	10289.600000	49445.780991	20.000000
C:\Users\cware\Desktop\Steller18Nov\18NovTrials\M19.DSG	11-1-2013	15:20:59	102897.000000	10289.700000	49459.421168	20.000000
C:\Users\cware\Desktop\Steller18Nov\18NovTrials\M19.DSG	11-1-2013	15:20:59	102898.000000	10289.800000	49461.611344	20.000000
C:\Users\cware\Desktop\Steller18Nov\18NovTrials\M19.DSG	11-1-2013	15:20:59	102899.000000	10289.900000	49462.731020	20.000000
C:\Users\cware\Desktop\Steller18Nov\18NovTrials\M19.DSG	11-1-2013	15:20:59	102900.000000	10290.000000	49461.934277	20.000000
C:\Users\cware\Desktop\Steller18Nov\18NovTrials\M19.DSG	11-1-2013	15:20:59	102901.000000	10290.100000	49462.979683	20.000000
C:\Users\cware\Desktop\Steller18Nov\18NovTrials\M19.DSG	11-1-2013	15:20:59	102902.000000	10290.200000	49464.174192	20.000000
C:\Users\cware\Desktop\Steller18Nov\18NovTrials\M19.DSG	11-1-2013	15:20:59	102903.000000	10290.300000	49466.986822	20.000000
C:\Users\cware\Desktop\Steller18Nov\18NovTrials\M19.DSG	11-1-2013	15:20:59	102904.000000	10290.400000	49464.447720	20.000000
C:\Users\cware\Desktop\Steller18Nov\18NovTrials\M19.DSG	11-1-2013	15:20:59	102905.000000	10290.500000	49463.451797	20.000000
C:\Users\cware\Desktop\Steller18Nov\18NovTrials\M19.DSG	11-1-2013	15:20:59	102906.000000	10290.600000	49464.472819	20.000000
C:\Users\cware\Desktop\Steller18Nov\18NovTrials\M19.DSG	11-1-2013	15:20:59	102907.000000	10290.700000	49464.273557	20.000000
C:\Users\cware\Desktop\Steller18Nov\18NovTrials\M19.DSG	11-1-2013	15:20:59	102908.000000	10290.800000	49463.402522	20.000000
C:\Users\cware\Desktop\Steller18Nov\18NovTrials\M19.DSG	11-1-2013	15:20:59	102909.000000	10290.900000	49464.422786	20.000000
C:\Users\cware\Desktop\Steller18Nov\18NovTrials\M19.DSG	11-1-2013	15:20:59	102910.000000	10291.000000	49462.406764	20.000000
C:\Users\cware\Desktop\Steller18Nov\18NovTrials\M19.DSG	11-1-2013	15:20:59	102911.000000	10291.100000	49462.904225	20.000000
C:\Users\cware\Desktop\Steller18Nov\18NovTrials\M19.DSG	11-1-2013	15:20:59	102912.000000	10291.200000	49465.070169	20.000000
C:\Users\cware\Desktop\Steller18Nov\18NovTrials\M19.DSG	11-1-2013	15:20:59	102913.000000	10291.300000	49464.547033	20.000000
C:\Users\cware\Desktop\Steller18Nov\18NovTrials\M19.DSG	11-1-2013	15:20:59	102914.000000	10291.400000	49465.617698	20.000000
C:\Users\cware\Desktop\Steller18Nov\18NovTrials\M19.DSG	11-1-2013	15:20:59	102915.000000	10291.500000	49464.970427	20.000000
C:\Users\cware\Desktop\Steller18Nov\18NovTrials\M19.DSG	11-1-2013	15:20:59	102916.000000	10291.600000	49462.530803	20.000000
C:\Users\cware\Desktop\Steller18Nov\18NovTrials\M19.DSG	11-1-2013	15:20:59	102917.000000	10291.700000	49462.057869	20.000000
C:\Users\cware\Desktop\Steller18Nov\18NovTrials\M19.DSG	11-1-2013	15:20:59	102918.000000	10291.800000	49462.680400	20.000000
C:\Users\cware\Desktop\Steller18Nov\18NovTrials\M19.DSG	11-1-2013	15:20:59	102919.000000	10291.900000	49463.004413	20.000000
C:\Users\cware\Desktop\Steller18Nov\18NovTrials\M19.DSG	11-1-2013	15:20:59	102920.000000	10292.000000	49463.975281	20.000000
C:\Users\cware\Desktop\Steller18Nov\18NovTrials\M19.DSG	11-1-2013	15:20:59	102921.000000	10292.100000	49465.219520	20.000000
C:\Users\cware\Desktop\Steller18Nov\18NovTrials\M19.DSG	11-1-2013	15:20:59	102922.000000	10292.200000	49464.821402	20.000000
C:\Users\cware\Desktop\Steller18Nov\18NovTrials\M19.DSG	11-1-2013	15:20:59	102923.000000	10292.300000	49464.547922	20.000000
C:\Users\cware\Desktop\Steller18Nov\18NovTrials\M19.DSG	11-1-2013	15:20:59	102924.000000	10292.400000	49464.274359	20.000000
C:\Users\cware\Desktop\Steller18Nov\18NovTrials\M19.DSG	11-1-2013	15:20:59	102925.000000	10292.500000	49462.456902	20.000000
C:\Users\cware\Desktop\Steller18Nov\18NovTrials\M19.DSG	11-1-2013	15:20:59	102926.000000	10292.600000	49462.257643	20.000000
C:\Users\cware\Desktop\Steller18Nov\18NovTrials\M19.DSG	11-1-2013	15:20:59	102927.000000	10292.700000	49462.631013	20.000000
C:\Users\cware\Desktop\Steller18Nov\18NovTrials\M19.DSG	11-1-2013	15:20:59	102928.000000	10292.800000	49464.597274	20.000000
C:\Users\cware\Desktop\Steller18Nov\18NovTrials\M19.DSG	11-1-2013	15:20:59	102929.000000	10292.900000	49463.502282	20.000000
C:\Users\cware\Desktop\Steller18Nov\18NovTrials\M19.DSG	11-1-2013	15:20:59	102930.000000	10293.000000	49465.244710	20.000000
C:\Users\cware\Desktop\Steller18Nov\18NovTrials\M19.DSG	11-1-2013	15:20:59	102931.000000	10293.100000	49464.497459	20.000000
C:\Users\cware\Desktop\Steller18Nov\18NovTrials\M19.DSG	11-1-2013	15:20:59	102932.000000	10293.200000	49463.725815	20.000000
C:\Users\cware\Desktop\Steller18Nov\18NovTrials\M19.DSG	11-1-2013	15:20:59	102933.000000	10293.300000	49464.945649	20.000000
C:\Users\cware\Desktop\Steller18Nov\18NovTrials\M19.DSG	11-1-2013	15:20:59	102934.000000	10293.400000	49466.688117	20.000000
C:\Users\cware\Desktop\Steller18Nov\18NovTrials\M19.DSG	11-1-2013	15:20:59	102935.000000	10293.500000	49463.178564	20.000000
C:\Users\cware\Desktop\Steller18Nov\18NovTrials\M19.DSG	11-1-2013	15:20:59	102936.000000	10293.600000	49462.830124	20.000000
C:\Users\cware\Desktop\Steller18Nov\18NovTrials\M19.DSG	11-1-2013	15:20:59	102937.000000	10293.700000	49463.900347	20.000000
C:\Users\cware\Desktop\Steller18Nov\18NovTrials\M19.DSG	11-1-2013	15:20:59	102938.000000	10293.800000	49464.074884	20.000000
C:\Users\cware\Desktop\Steller18Nov\18NovTrials\M19.DSG	11-1-2013	15:20:59	102939.000000	10293.900000	49461.088116	20.000000
C:\Users\cware\Desktop\Steller18Nov\18NovTrials\M19.DSG	11-1-2013	15:20:59	102940.000000	10294.000000	49462.482005	20.000000
C:\Users\cware\Desktop\Steller18Nov\18NovTrials\M19.DSG	11-1-2013	15:20:59	102941.000000	10294.100000	49460.864344	20.000000
C:\Users\cware\Desktop\Steller18Nov\18NovTrials\M19.DSG	11-1-2013	15:20:59	102942.000000	10294.200000	49463.278527	20.000000
C:\Users\cware\Desktop\Steller18Nov\18NovTrials\M19.DSG	11-1-2013	15:20:59	102943.000000	10294.300000	49463.652010	20.000000
C:\Users\cware\Desktop\Steller18Nov\18NovTrials\M19.DSG	11-1-2013	15:20:59	102944.000000	10294.400000	49462.805532	20.000000
C:\Users\cware\Desktop\Steller18Nov\18NovTrials\M19.DSG	11-1-2013	15:20:59	102945.000000	10294.500000	49464.697081	20.000000
C:\Users\cware\Desktop\Steller18Nov\18NovTrials\M19.DSG	11-1-2013	15:20:59	102946.000000	10294.600000	49461.734884	20.000000
C:\Users\cware\Desktop\Steller18Nov\18NovTrials\M19.DSG	11-1-2013	15:20:59	102947.000000	10294.700000	49463.452513	20.000000
C:\Users\cware\Desktop\Steller18Nov\18NovTrials\M19.DSG	11-1-2013	15:20:59	102948.000000	10294.800000	49463.103865	20.000000
C:\Users\cware\Desktop\Steller18Nov\18NovTrials\M19.DSG	11-1-2013	15:20:59	102949.000000	10294.900000	49464.124501	20.000000
C:\Users\cware\Desktop\Steller18Nov\18NovTrials\M19.DSG	11-1-2013	15:20:59	102950.000000	10295.000000	49463.676471	20.000000
C:\Users\cware\Desktop\Steller18Nov\18NovTrials\M19.DSG	11-1-2013	15:20:59	102951.000000	10295.100000	49463.178759	20.000000
C:\Users\cware\Desktop\Steller18Nov\18NovTrials\M19.DSG	11-1-2013	15:20:59	102952.000000	10295.200000	49461.859335	20.000000
C:\Users\cware\Desktop\Steller18Nov\18NovTrials\M19.DSG	11-1-2013	15:20:59	102953.000000	10295.300000	49463.477547	20.000000
C:\Users\cware\Desktop\Steller18Nov\18NovTrials\M19.DSG	11-1-2013	15:20:59	102954.000000	10295.400000	49461.709941	20.000000
C:\Users\cware\Desktop\Steller18Nov\18NovTrials\M19.DSG	11-1-2013	15:20:59	102955.000000	10295.500000	49462.232739	20.000000
C:\Users\cware\Desktop\Steller18Nov\18NovTrials\M19.DSG	11-1-2013	15:20:59	102956.000000	10295.600000	49462.830319	20.000000
C:\Users\cware\Desktop\Steller18Nov\18NovTrials\M19.DSG	11-1-2013	15:20:59	102957.000000	10295.700000	49462.158248	20.000000
C:\Users\cware\Desktop\Steller18Nov\18NovTrials\M19.DSG	11-1-2013	15:20:59	102958.000000	10295.800000	49462.606001	20.000000
C:\Users\cware\Desktop\Steller18Nov\18NovTrials\M19.DSG	11-1-2013	15:20:59	102959.000000	10295.900000	49464.746950	20.000000
C:\Users\cware\Desktop\Steller18Nov\18NovTrials\M19.DSG	11-1-2013	15:20:59	102960.000000	10296.000000	49460.863858	20.000000
C:\Users\cware\Desktop\Steller18Nov\18NovTrials\M19.DSG	11-1-2013	15:20:59	102961.000000	10296.100000	49462.456919	20.000000
C:\Users\cware\Desktop\Steller18Nov\18NovTrials\M19.DSG	11-1-2013	15:20:59	102962.000000	10296.200000	49462.008516	20.000000
C:\Users\cware\Desktop\Steller18Nov\18NovTrials\M19.DSG	11-1-2013	15:20:59	102963.000000	10296.300000	49461.535461	20.000000
C:\Users\cware\Desktop\Steller18Nov\18NovTrials\M19.DSG	11-1-2013	15:20:59	102964.000000	10296.400000	49462.605684	20.000000
C:\Users\cware\Desktop\Steller18Nov\18NovTrials\M19.DSG	11-1-2013	15:20:59	102965.000000	10296.500000	49461.585130	20.000000
C:\Users\cware\Desktop\Steller18Nov\18NovTrials\M19.DSG	11-1-2013	15:20:59	102966.000000	10296.600000	49462.779787	20.000000
C:\Users\cware\Desktop\Steller18Nov\18NovTrials\M19.DSG	11-1-2013	15:20:59	102967.000000	10296.700000	49463.376929	20.000000
C:\Users\cware\Desktop\Steller18Nov\18NovTrials\M19.DSG	11-1-2013	15:20:59	102968.000000	10296.800000	49462.779275	20.000000
C:\Users\cware\Desktop\Steller18Nov\18NovTrials\M19.DSG	11-1-2013	15:20:59	102969.000000	10296.900000	49462.206907	20.000000
C:\Users\cware\Desktop\Steller18Nov\18NovTrials\M19.DSG	11-1-2013	15:20:59	102970.000000	10297.000000	49463.053198	20.000000
C:\Users\cware\Desktop\Steller18Nov\18NovTrials\M19.DSG	11-1-2013	15:20:59	102971.000000	10297.100000	49463.127749	20.000000
C:\Users\cware\Desktop\Steller18Nov\18NovTrials\M19.DSG	11-1-2013	15:20:59	102972.000000	10297.200000	49462.256490	20.000000
C:\Users\cware\Desktop\Steller18Nov\18NovTrials\M19.DSG	11-1-2013	15:20:59	102973.000000	10297.300000	49461.534606	20.000000
C:\Users\cware\Desktop\Steller18Nov\18NovTrials\M19.DSG	11-1-2013	15:20:59	102974.000000	10297.400000	49462.754184	20.000000
C:\Users\cware\Desktop\Steller18Nov\18NovTrials\M19.DSG	11-1-2013	15:20:59	102975.000000	10297.500000	49461.858129	20.000000
C:\Users\cware\Desktop\Steller18Nov\18NovTrials\M19.DSG	11-1-2013	15:20:59	102976.000000	10297.600000	49462.430870	20.000000
C:\Users\cware\Desktop\Steller18Nov\18NovTrials\M19.DSG	11-1-2013	15:20:59	102977.000000	10297.700000	49463.774773	20.000000
C:\Users\cware\Desktop\Steller18Nov\18NovTrials\M19.DSG	11-1-2013	15:20:59	102978.000000	10297.800000	49462.331236	20.000000
C:\Users\cware\Desktop\Steller18Nov\18NovTrials\M19.DSG	11-1-2013	15:20:59	102979.000000	10297.900000	49462.206655	20.000000
C:\Users\cware\Desktop\Steller18Nov\18NovTrials\M19.DSG	11-1-2013	15:20:59	102980.000000	10298.000000	49463.301748	20.000000
C:\Users\cware\Desktop\Steller18Nov\18NovTrials\M19.DSG	11-1-2013	15:20:59	102981.000000	10298.100000	49462.828823	20.000000
C:\Users\cware\Desktop\Steller18Nov\18NovTrials\M19.DSG	11-1-2013	15:20:59	102982.000000	10298.200000	49463.426459	20.000000
C:\Users\cware\Desktop\Steller18Nov\18NovTrials\M19.DSG	11-1-2013	15:20:59	102983.000000	10298.300000	49462.903639	20.000000
C:\Users\cware\Desktop\Steller18Nov\18NovTrials\M19.DSG	11-1-2013	15:20:59	102984.000000	10298.400000	49462.978256	20.000000
C:\Users\cware\Desktop\Steller18Nov\18NovTrials\M19.DSG	11-1-2013	15:20:59	102985.000000	10298.500000	49463.426168	20.000000
C:\Users\cware\Desktop\Steller18Nov\18NovTrials\M19.DSG	11-1-2013	15:20:59	102986.000000	10298.600000	49462.579700	20.000000
C:\Users\cware\Desktop\Steller18Nov\18NovTrials\M19.DSG	11-1-2013	15:20:59	102987.000000	10298.700000	49463.649849	20.000000
C:\Users\cware\Desktop\Steller18Nov\18NovTrials\M19.DSG	11-1-2013	15:20:59	102988.000000	10298.800000	49463.575489	20.000000
C:\Users\cware\Desktop\Steller18Nov\18NovTrials\M19.DSG	11-1-2013	15:20:59	102989.000000	10298.900000	49463.749539	20.000000
C:\Users\cware\Desktop\Steller18Nov\18NovTrials\M19.DSG	11-1-2013	15:20:59	102990.000000	10299.000000	49462.529861	20.000000
C:\Users\cware\Desktop\Steller18Nov\18NovTrials\M19.DSG	11-1-2013	15:20:59	102991.000000	10299.100000	49464.147627	20.000000
C:\Users\cware\Desktop\Steller18Nov\18NovTrials\M19.DSG	11-1-2013	15:20:59	102992.000000	10299.200000	49464.222248	20.000000
C:\Users\cware\Desktop\Steller18Nov\18NovTrials\M19.DSG	11-1-2013	15:20:59	102993.000000	10299.300000	49464.993856	20.000000
C:\Users\cware\Desktop\Steller18Nov\18NovTrials\M19.DSG	11-1-2013	15:20:59	102994.000000	10299.400000	49462.255618	20.000000
C:\Users\cware\Desktop\Steller18Nov\18NovTrials\M19.DSG	11-1-2013	15:20:59	102995.000000	10299.500000	49463.325754	20.000000
C:\Users\cware\Desktop\Steller18Nov\18NovTrials\M19.DSG	11-1-2013	15:20:59	102996.000000	10299.600000	49461.832457	20.000000
C:\Users\cware\Desktop\Steller18Nov\18NovTrials\M19.DSG	11-1-2013	15:20:59	102997.000000	10299.700000	49459.592074	20.000000
C:\Users\cware\Desktop\Steller18Nov\18NovTrials\M19.DSG	11-1-2013	15:20:59	102998.000000	10299.800000	49461.434110	20.000000
C:\Users\cware\Desktop\Steller18Nov\18NovTrials\M19.DSG	11-1-2013	15:20:59	102999.000000	10299.900000	49461.135361	20.000000
C:\Users\cware\Desktop\Steller18Nov\18NovTrials\M19.DSG	11-1-2013	15:20:59	103000.000000	10300.000000	49463.201459	20.000000
C:\Users\cware\Desktop\Steller18Nov\18NovTrials\M19.DSG	11-1-2013	15:20:59	103001.000000	10300.100000	49462.827691	20.000000
C:\Users\cware\Desktop\Steller18Nov\18NovTrials\M19.DSG	11-1-2013	15:20:59	103002.000000	10300.200000	49461.010771	20.000000
C:\Users\cware\Desktop\Steller18Nov\18NovTrials\M19.DSG	11-1-2013	15:20:59	103003.000000	10300.300000	49463.723820	20.000000
C:\Users\cware\Desktop\Steller18Nov\18NovTrials\M19.DSG	11-1-2013	15:20:59	103004.000000	10300.400000	49461.832262	20.000000
C:\Users\cware\Desktop\Steller18Nov\18NovTrials\M19.DSG	11-1-2013	15:20:59	103005.000000	10300.500000	49462.081324	20.000000
C:\Users\cware\Desktop\Steller18Nov\18NovTrials\M19.DSG	11-1-2013	15:20:59	103006.000000	10300.600000	49463.972869	20.000000
C:\Users\cware\Desktop\Steller18Nov\18NovTrials\M19.DSG	11-1-2013	15:20:59	103007.000000	10300.700000	49462.280140	20.000000
C:\Users\cware\Desktop\Steller18Nov\18NovTrials\M19.DSG	11-1-2013	15:20:59	103008.000000	10300.800000	49461.558417	20.000000
C:\Users\cware\Desktop\Steller18Nov\18NovTrials\M19.DSG	11-1-2013	15:20:59	103009.000000	10300.900000	49463.275586	20.000000
C:\Users\cware\Desktop\Steller18Nov\18NovTrials\M19.DSG	11-1-2013	15:20:59	103010.000000	10301.000000	49464.072216	20.000000
C:\Users\cware\Desktop\Steller18Nov\18NovTrials\M19.DSG	11-1-2013	15:20:59	103011.000000	10301.100000	49463.076323	20.000000
C:\Users\cware\Desktop\Steller18Nov\18NovTrials\M19.DSG	11-1-2013	15:20:59	103012.000000	10301.200000	49463.524236	20.000000
C:\Users\cware\Desktop\Steller18Nov\18NovTrials\M19.DSG	11-1-2013	15:20:59	103013.000000	10301.300000	49460.462665	20.000000
C:\Users\cware\Desktop\Steller18Nov\18NovTrials\M19.DSG	11-1-2013	15:20:59	103014.000000	10301.400000	49462.304432	20.000000
C:\Users\cware\Desktop\Steller18Nov\18NovTrials\M19.DSG	11-1-2013	15:20:59	103015.000000	10301.500000	49462.553278	20.000000
C:\Users\cware\Desktop\Steller18Nov\18NovTrials\M19.DSG	11-1-2013	15:20:59	103016.000000	10301.600000	49461.383395	20.000000
C:\Users\cware\Desktop\Steller18Nov\18NovTrials\M19.DSG	11-1-2013	15:20:59	103017.000000	10301.700000	49461.831139	20.000000
C:\Users\cware\Desktop\Steller18Nov\18NovTrials\M19.DSG	11-1-2013	15:20:59	103018.000000	10301.800000	49463.722896	20.000000
C:\Users\cware\Desktop\Steller18Nov\18NovTrials\M19.DSG	11-1-2013	15:20:59	103019.000000	10301.900000	49461.184106	20.000000
C:\Users\cware\Desktop\Steller18Nov\18NovTrials\M19.DSG	11-1-2013	15:20:59	103020.000000	10302.000000	49463.697892	20.000000
C:\Users\cware\Desktop\Steller18Nov\18NovTrials\M19.DSG	11-1-2013	15:20:59	103021.000000	10302.100000	49463.274684	20.000000
C:\Users\cware\Desktop\Steller18Nov\18NovTrials\M19.DSG	11-1-2013	15:20:59	103022.000000	10302.200000	49462.080040	20.000000
C:\Users\cware\Desktop\Steller18Nov\18NovTrials\M19.DSG	11-1-2013	15:20:59	103023.000000	10302.300000	49462.727259	20.000000
C:\Users\cware\Desktop\Steller18Nov\18NovTrials\M19.DSG	11-1-2013	15:20:59	103024.000000	10302.400000	49462.104827	20.000000
C:\Users\cware\Desktop\Steller18Nov\18NovTrials\M19.DSG	11-1-2013	15:20:59	103025.000000	10302.500000	49462.801954	20.000000
C:\Users\cware\Desktop\Steller18Nov\18NovTrials\M19.DSG	11-1-2013	15:20:59	103026.000000	10302.600000	49461.134172	20.000000
C:\Users\cware\Desktop\Steller18Nov\18NovTrials\M19.DSG	11-1-2013	15:20:59	103027.000000	10302.700000	49461.681758	20.000000
C:\Users\cware\Desktop\Steller18Nov\18NovTrials\M19.DSG	11-1-2013	15:20:59	103028.000000	10302.800000	49463.200284	20.000000
C:\Users\cware\Desktop\Steller18Nov\18NovTrials\M19.DSG	11-1-2013	15:20:59	103029.000000	10302.900000	49462.229464	20.000000
C:\Users\cware\Desktop\Steller18Nov\18NovTrials\M19.DSG	11-1-2013	15:20:59	103030.000000	10303.000000	49462.951296	20.000000
C:\Users\cware\Desktop\Steller18Nov\18NovTrials\M19.DSG	11-1-2013	15:20:59	103031.000000	10303.100000	49462.528096	20.000000
C:\Users\cware\Desktop\Steller18Nov\18NovTrials\M19.DSG	11-1-2013	15:20:59	103032.000000	10303.200000	49462.403398	20.000000
C:\Users\cware\Desktop\Steller18Nov\18NovTrials\M19.DSG	11-1-2013	15:20:59	103033.000000	10303.300000	49462.005055	20.000000
C:\Users\cware\Desktop\Steller18Nov\18NovTrials\M19.DSG	11-1-2013	15:20:59	103034.000000	10303.400000	49460.909936	20.000000
C:\Users\cware\Desktop\Steller18Nov\18NovTrials\M19.DSG	11-1-2013	15:20:59	103035.000000	10303.500000	49461.059005	20.000000
C:\Users\cware\Desktop\Steller18Nov\18NovTrials\M19.DSG	11-1-2013	15:20:59	103036.000000	10303.600000	49463.821926	20.000000
C:\Users\cware\Desktop\Steller18Nov\18NovTrials\M19.DSG	11-1-2013	15:20:59	103037.000000	10303.700000	49462.701587	20.000000
C:\Users\cware\Desktop\Steller18Nov\18NovTrials\M19.DSG	11-1-2013	15:20:59	103038.000000	10303.800000	49463.348763	20.000000
C:\Users\cware\Desktop\Steller18Nov\18NovTrials\M19.DSG	11-1-2013	15:20:59	103039.000000	10303.900000	49459.614987	20.000000
C:\Users\cware\Desktop\Steller18Nov\18NovTrials\M19.DSG	11-1-2013	15:20:59	103040.000000	10304.000000	49461.954995	20.000000
C:\Users\cware\Desktop\Steller18Nov\18NovTrials\M19.DSG	11-1-2013	15:20:59	103041.000000	10304.100000	49460.959128	20.000000
C:\Users\cware\Desktop\Steller18Nov\18NovTrials\M19.DSG	11-1-2013	15:20:59	103042.000000	10304.200000	49463.373753	20.000000
C:\Users\cware\Desktop\Steller18Nov\18NovTrials\M19.DSG	11-1-2013	15:20:59	103043.000000	10304.300000	49463.074818	20.000000
C:\Users\cware\Desktop\Steller18Nov\18NovTrials\M19.DSG	11-1-2013	15:20:59	103044.000000	10304.400000	49461.905027	20.000000
C:\Users\cware\Desktop\Steller18Nov\18NovTrials\M19.DSG	11-1-2013	15:20:59	103045.000000	10304.500000	49461.730828	20.000000
C:\Users\cware\Desktop\Steller18Nov\18NovTrials\M19.DSG	11-1-2013	15:20:59	103046.000000	10304.600000	49462.502194	20.000000
C:\Users\cware\Desktop\Steller18Nov\18NovTrials\M19.DSG	11-1-2013	15:20:59	103047.000000	10304.700000	49462.476987	20.000000
C:\Users\cware\Desktop\Steller18Nov\18NovTrials\M19.DSG	11-1-2013	15:20:59	103048.000000	10304.800000	49463.672185	20.000000
C:\Users\cware\Desktop\Steller18Nov\18NovTrials\M19.DSG	11-1-2013	15:20:59	103049.000000	10304.900000	49462.850660	20.000000
C:\Users\cware\Desktop\Steller18Nov\18NovTrials\M19.DSG	11-1-2013	15:20:59	103050.000000	10305.000000	49460.112322	20.000000
C:\Users\cware\Desktop\Steller18Nov\18NovTrials\M19.DSG	11-1-2013	15:20:59	103051.000000	10305.100000	49460.958807	20.000000
C:\Users\cware\Desktop\Steller18Nov\18NovTrials\M19.DSG	11-1-2013	15:20:59	103052.000000	10305.200000	49459.788999	20.000000
C:\Users\cware\Desktop\Steller18Nov\18NovTrials\M19.DSG	11-1-2013	15:20:59	103053.000000	10305.300000	49460.958890	20.000000
C:\Users\cware\Desktop\Steller18Nov\18NovTrials\M19.DSG	11-1-2013	15:20:59	103054.000000	10305.400000	49461.033489	20.000000
C:\Users\cware\Desktop\Steller18Nov\18NovTrials\M19.DSG	11-1-2013	15:20:59	103055.000000	10305.500000	49460.510734	20.000000
C:\Users\cware\Desktop\Steller18Nov\18NovTrials\M19.DSG	11-1-2013	15:20:59	103056.000000	10305.600000	49462.800687	20.000000
C:\Users\cware\Desktop\Steller18Nov\18NovTrials\M19.DSG	11-1-2013	15:20:59	103057.000000	10305.700000	49461.232140	20.000000
C:\Users\cware\Desktop\Steller18Nov\18NovTrials\M19.DSG	11-1-2013	15:20:59	103058.000000	10305.800000	49461.307013	20.000000
C:\Users\cware\Desktop\Steller18Nov\18NovTrials\M19.DSG	11-1-2013	15:20:59	103059.000000	10305.900000	49462.899930	20.000000
C:\Users\cware\Desktop\Steller18Nov\18NovTrials\M19.DSG	11-1-2013	15:20:59	103060.000000	10306.000000	49460.783798	20.000000
C:\Users\cware\Desktop\Steller18Nov\18NovTrials\M19.DSG	11-1-2013	15:20:59	103061.000000	10306.100000	49461.132333	20.000000
C:\Users\cware\Desktop\Steller18Nov\18NovTrials\M19.DSG	11-1-2013	15:20:59	103062.000000	10306.200000	49459.240689	20.000000
C:\Users\cware\Desktop\Steller18Nov\18NovTrials\M19.DSG	11-1-2013	15:20:59	103063.000000	10306.300000	49461.430935	20.000000
C:\Users\cware\Desktop\Steller18Nov\18NovTrials\M19.DSG	11-1-2013	15:20:59	103064.000000	10306.400000	49460.858445	20.000000
C:\Users\cware\Desktop\Steller18Nov\18NovTrials\M19.DSG	11-1-2013	15:20:59	103065.000000	10306.500000	49461.007557	20.000000
C:\Users\cware\Desktop\Steller18Nov\18NovTrials\M19.DSG	11-1-2013	15:20:59	103066.000000	10306.600000	49462.625613	20.000000
C:\Users\cware\Desktop\Steller18Nov\18NovTrials\M19.DSG	11-1-2013	15:20:59	103067.000000	10306.700000	49462.003337	20.000000
C:\Users\cware\Desktop\Steller18Nov\18NovTrials\M19.DSG	11-1-2013	15:20:59	103068.000000	10306.800000	49462.451497	20.000000
C:\Users\cware\Desktop\Steller18Nov\18NovTrials\M19.DSG	11-1-2013	15:20:59	103069.000000	10306.900000	49461.206911	20.000000
C:\Users\cware\Desktop\Steller18Nov\18NovTrials\M19.DSG	11-1-2013	15:20:59	103070.000000	10307.000000	49462.575722	20.000000
C:\Users\cware\Desktop\Steller18Nov\18NovTrials\M19.DSG	11-1-2013	15:20:59	103071.000000	10307.100000	49462.177297	20.000000
C:\Users\cware\Desktop\Steller18Nov\18NovTrials\M19.DSG	11-1-2013	15:20:59	103072.000000	10307.200000	49461.206685	20.000000
C:\Users\cware\Desktop\Steller18Nov\18NovTrials\M19.DSG	11-1-2013	15:20:59	103073.000000	10307.300000	49462.202435	20.000000
C:\Users\cware\Desktop\Steller18Nov\18NovTrials\M19.DSG	11-1-2013	15:20:59	103074.000000	10307.400000	49463.670745	20.000000
C:\Users\cware\Desktop\Steller18Nov\18NovTrials\M19.DSG	11-1-2013	15:20:59	103075.000000	10307.500000	49460.310569	20.000000
C:\Users\cware\Desktop\Steller18Nov\18NovTrials\M19.DSG	11-1-2013	15:20:59	103076.000000	10307.600000	49462.376447	20.000000
C:\Users\cware\Desktop\Steller18Nov\18NovTrials\M19.DSG	11-1-2013	15:20:59	103077.000000	10307.700000	49460.484932	20.000000
C:\Users\cware\Desktop\Steller18Nov\18NovTrials\M19.DSG	11-1-2013	15:20:59	103078.000000	10307.800000	49460.111341	20.000000
C:\Users\cware\Desktop\Steller18Nov\18NovTrials\M19.DSG	11-1-2013	15:20:59	103079.000000	10307.900000	49462.475859	20.000000
C:\Users\cware\Desktop\Steller18Nov\18NovTrials\M19.DSG	11-1-2013	15:20:59	103080.000000	10308.000000	49460.285670	20.000000
C:\Users\cware\Desktop\Steller18Nov\18NovTrials\M19.DSG	11-1-2013	15:20:59	103081.000000	10308.100000	49461.555008	20.000000
C:\Users\cware\Desktop\Steller18Nov\18NovTrials\M19.DSG	11-1-2013	15:20:59	103082.000000	10308.200000	49463.770123	20.000000
C:\Users\cware\Desktop\Steller18Nov\18NovTrials\M19.DSG	11-1-2013	15:20:59	103083.000000	10308.300000	49461.629377	20.000000
C:\Users\cware\Desktop\Steller18Nov\18NovTrials\M19.DSG	11-1-2013	15:20:59	103084.000000	10308.400000	49461.330685	20.000000
C:\Users\cware\Desktop\Steller18Nov\18NovTrials\M19.DSG	11-1-2013	15:20:59	103085.000000	10308.500000	49460.484212	20.000000
C:\Users\cware\Desktop\Steller18Nov\18NovTrials\M19.DSG	11-1-2013	15:20:59	103086.000000	10308.600000	49463.421241	20.000000
C:\Users\cware\Desktop\Steller18Nov\18NovTrials\M19.DSG	11-1-2013	15:20:59	103087.000000	10308.700000	49462.774152	20.000000
C:\Users\cware\Desktop\Steller18Nov\18NovTrials\M19.DSG	11-1-2013	15:20:59	103088.000000	10308.800000	49462.923429	20.000000
C:\Users\cware\Desktop\Steller18Nov\18NovTrials\M19.DSG	11-1-2013	15:20:59	103089.000000	10308.900000	49462.276175	20.000000
C:\Users\cware\Desktop\Steller18Nov\18NovTrials\M19.DSG	11-1-2013	15:20:59	103090.000000	10309.000000	49462.101886	20.000000
C:\Users\cware\Desktop\Steller18Nov\18NovTrials\M19.DSG	11-1-2013	15:20:59	103091.000000	10309.100000	49460.309567	20.000000
C:\Users\cware\Desktop\Steller18Nov\18NovTrials\M19.DSG	11-1-2013	15:20:59	103092.000000	10309.200000	49460.807349	20.000000
C:\Users\cware\Desktop\Steller18Nov\18NovTrials\M19.DSG	11-1-2013	15:20:59	103093.000000	10309.300000	49460.707824	20.000000
C:\Users\cware\Desktop\Steller18Nov\18NovTrials\M19.DSG	11-1-2013	15:20:59	103094.000000	10309.400000	49461.728638	20.000000
C:\Users\cware\Desktop\Steller18Nov\18NovTrials\M19.DSG	11-1-2013	15:20:59	103095.000000	10309.500000	49461.404890	20.000000
C:\Users\cware\Desktop\Steller18Nov\18NovTrials\M19.DSG	11-1-2013	15:20:59	103096.000000	10309.600000	49463.694817	20.000000
C:\Users\cware\Desktop\Steller18Nov\18NovTrials\M19.DSG	11-1-2013	15:20:59	103097.000000	10309.700000	49463.470819	20.000000
C:\Users\cware\Desktop\Steller18Nov\18NovTrials\M19.DSG	11-1-2013	15:20:59	103098.000000	10309.800000	49462.649359	20.000000
C:\Users\cware\Desktop\Steller18Nov\18NovTrials\M19.DSG	11-1-2013	15:20:59	103099.000000	10309.900000	49462.549452	20.000000
C:\Users\cware\Desktop\Steller18Nov\18NovTrials\M19.DSG	11-1-2013	15:20:59	103100.000000	10310.000000	49461.031147	20.000000
C:\Users\cware\Desktop\Steller18Nov\18NovTrials\M19.DSG	11-1-2013	15:20:59	103101.000000	10310.100000	49463.993314	20.000000
C:\Users\cware\Desktop\Steller18Nov\18NovTrials\M19.DSG	11-1-2013	15:20:59	103102.000000	10310.200000	49461.205349	20.000000
C:\Users\cware\Desktop\Steller18Nov\18NovTrials\M19.DSG	11-1-2013	15:20:59	103103.000000	10310.300000	49461.454355	20.000000
C:\Users\cware\Desktop\Steller18Nov\18NovTrials\M19.DSG	11-1-2013	15:20:59	103104.000000	10310.400000	49463.595023	20.000000
C:\Users\cware\Desktop\Steller18Nov\18NovTrials\M19.DSG	11-1-2013	15:20:59	103105.000000	10310.500000	49460.508552	20.000000
C:\Users\cware\Desktop\Steller18Nov\18NovTrials\M19.DSG	11-1-2013	15:20:59	103106.000000	10310.600000	49460.707559	20.000000
C:\Users\cware\Desktop\Steller18Nov\18NovTrials\M19.DSG	11-1-2013	15:20:59	103107.000000	10310.700000	49461.777691	20.000000
C:\Users\cware\Desktop\Steller18Nov\18NovTrials\M19.DSG	11-1-2013	15:20:59	103108.000000	10310.800000	49462.474540	20.000000
C:\Users\cware\Desktop\Steller18Nov\18NovTrials\M19.DSG	11-1-2013	15:20:59	103109.000000	10310.900000	49462.673612	20.000000
C:\Users\cware\Desktop\Steller18Nov\18NovTrials\M19.DSG	11-1-2013	15:20:59	103110.000000	10311.000000	49462.773393	20.000000
C:\Users\cware\Desktop\Steller18Nov\18NovTrials\M19.DSG	11-1-2013	15:20:59	103111.000000	10311.100000	49462.723637	20.000000
C:\Users\cware\Desktop\Steller18Nov\18NovTrials\M19.DSG	11-1-2013	15:20:59	103112.000000	10311.200000	49462.822902	20.000000
C:\Users\cware\Desktop\Steller18Nov\18NovTrials\M19.DSG	11-1-2013	15:20:59	103113.000000	10311.300000	49461.951534	20.000000
C:\Users\cware\Desktop\Steller18Nov\18NovTrials\M19.DSG	11-1-2013	15:20:59	103114.000000	10311.400000	49461.528586	20.000000
C:\Users\cware\Desktop\Steller18Nov\18NovTrials\M19.DSG	11-1-2013	15:20:59	103115.000000	10311.500000	49461.378962	20.000000
C:\Users\cware\Desktop\Steller18Nov\18NovTrials\M19.DSG	11-1-2013	15:20:59	103116.000000	10311.600000	49462.374477	20.000000
C:\Users\cware\Desktop\Steller18Nov\18NovTrials\M19.DSG	11-1-2013	15:20:59	103117.000000	10311.700000	49462.125667	20.000000
C:\Users\cware\Desktop\Steller18Nov\18NovTrials\M19.DSG	11-1-2013	15:20:59	103118.000000	10311.800000	49462.697991	20.000000
C:\Users\cware\Desktop\Steller18Nov\18NovTrials\M19.DSG	11-1-2013	15:20:59	103119.000000	10311.900000	49462.996740	20.000000
C:\Users\cware\Desktop\Steller18Nov\18NovTrials\M19.DSG	11-1-2013	15:20:59	103120.000000	10312.000000	49461.976381	20.000000
C:\Users\cware\Desktop\Steller18Nov\18NovTrials\M19.DSG	11-1-2013	15:20:59	103121.000000	10312.100000	49463.345331	20.000000
C:\Users\cware\Desktop\Steller18Nov\18NovTrials\M19.DSG	11-1-2013	15:20:59	103122.000000	10312.200000	49463.892735	20.000000
C:\Users\cware\Desktop\Steller18Nov\18NovTrials\M19.DSG	11-1-2013	15:20:59	103123.000000	10312.300000	49462.822555	20.000000
C:\Users\cware\Desktop\Steller18Nov\18NovTrials\M19.DSG	11-1-2013	15:20:59	103124.000000	10312.400000	49464.066672	20.000000
C:\Users\cware\Desktop\Steller18Nov\18NovTrials\M19.DSG	11-1-2013	15:20:59	103125.000000	10312.500000	49462.896968	20.000000
C:\Users\cware\Desktop\Steller18Nov\18NovTrials\M19.DSG	11-1-2013	15:20:59	103126.000000	10312.600000	49463.743436	20.000000
C:\Users\cware\Desktop\Steller18Nov\18NovTrials\M19.DSG	11-1-2013	15:20:59	103127.000000	10312.700000	49462.623153	20.000000
C:\Users\cware\Desktop\Steller18Nov\18NovTrials\M19.DSG	11-1-2013	15:20:59	103128.000000	10312.800000	49462.274536	20.000000
C:\Users\cware\Desktop\Steller18Nov\18NovTrials\M19.DSG	11-1-2013	15:20:59	103129.000000	10312.900000	49461.204439	20.000000
C:\Users\cware\Desktop\Steller18Nov\18NovTrials\M19.DSG	11-1-2013	15:20:59	103130.000000	10313.000000	49462.249658	20.000000
C:\Users\cware\Desktop\Steller18Nov\18NovTrials\M19.DSG	11-1-2013	15:20:59	103131.000000	10313.100000	49462.448539	20.000000
C:\Users\cware\Desktop\Steller18Nov\18NovTrials\M19.DSG	11-1-2013	15:20:59	103132.000000	10313.200000	49461.353498	20.000000
C:\Users\cware\Desktop\Steller18Nov\18NovTrials\M19.DSG	11-1-2013	15:20:59	103133.000000	10313.300000	49462.573094	20.000000
C:\Users\cware\Desktop\Steller18Nov\18NovTrials\M19.DSG	11-1-2013	15:20:59	103134.000000	10313.400000	49463.941944	20.000000
C:\Users\cware\Desktop\Steller18Nov\18NovTrials\M19.DSG	11-1-2013	15:20:59	103135.000000	10313.500000	49463.294912	20.000000
C:\Users\cware\Desktop\Steller18Nov\18NovTrials\M19.DSG	11-1-2013	15:20:59	103136.000000	10313.600000	49465.261225	20.000000
C:\Users\cware\Desktop\Steller18Nov\18NovTrials\M19.DSG	11-1-2013	15:20:59	103137.000000	10313.700000	49464.614236	20.000000
C:\Users\cware\Desktop\Steller18Nov\18NovTrials\M19.DSG	11-1-2013	15:20:59	103138.000000	10313.800000	49464.166054	20.000000
C:\Users\cware\Desktop\Steller18Nov\18NovTrials\M19.DSG	11-1-2013	15:20:59	103139.000000	10313.900000	49462.871929	20.000000
C:\Users\cware\Desktop\Steller18Nov\18NovTrials\M19.DSG	11-1-2013	15:20:59	103140.000000	10314.000000	49462.647546	20.000000
C:\Users\cware\Desktop\Steller18Nov\18NovTrials\M19.DSG	11-1-2013	15:20:59	103141.000000	10314.100000	49462.124812	20.000000
C:\Users\cware\Desktop\Steller18Nov\18NovTrials\M19.DSG	11-1-2013	15:20:59	103142.000000	10314.200000	49461.925784	20.000000
C:\Users\cware\Desktop\Steller18Nov\18NovTrials\M19.DSG	11-1-2013	15:20:59	103143.000000	10314.300000	49463.344473	20.000000
C:\Users\cware\Desktop\Steller18Nov\18NovTrials\M19.DSG	11-1-2013	15:20:59	103144.000000	10314.400000	49461.004959	20.000000
C:\Users\cware\Desktop\Steller18Nov\18NovTrials\M19.DSG	11-1-2013	15:20:59	103145.000000	10314.500000	49462.871586	20.000000
C:\Users\cware\Desktop\Steller18Nov\18NovTrials\M19.DSG	11-1-2013	15:20:59	103146.000000	10314.600000	49462.373762	20.000000
C:\Users\cware\Desktop\Steller18Nov\18NovTrials\M19.DSG	11-1-2013	15:20:59	103147.000000	10314.700000	49461.776381	20.000000
C:\Users\cware\Desktop\Steller18Nov\18NovTrials\M19.DSG	11-1-2013	15:20:59	103148.000000	10314.800000	49460.208351	20.000000
C:\Users\cware\Desktop\Steller18Nov\18NovTrials\M19.DSG	11-1-2013	15:20:59	103149.000000	10314.900000	49460.904970	20.000000
C:\Users\cware\Desktop\Steller18Nov\18NovTrials\M19.DSG	11-1-2013	15:20:59	103150.000000	10315.000000	49462.099631	20.000000
C:\Users\cware\Desktop\Steller18Nov\18NovTrials\M19.DSG	11-1-2013	15:20:59	103151.000000	10315.100000	49463.966479	20.000000
C:\Users\cware\Desktop\Steller18Nov\18NovTrials\M19.DSG	11-1-2013	15:20:59	103152.000000	10315.200000	49461.850746	20.000000
C:\Users\cware\Desktop\Steller18Nov\18NovTrials\M19.DSG	11-1-2013	15:20:59	103153.000000	10315.300000	49462.995703	20.000000
C:\Users\cware\Desktop\Steller18Nov\18NovTrials\M19.DSG	11-1-2013	15:20:59	103154.000000	10315.400000	49463.170101	20.000000
C:\Users\cware\Desktop\Steller18Nov\18NovTrials\M19.DSG	11-1-2013	15:20:59	103155.000000	10315.500000	49461.104020	20.000000
C:\Users\cware\Desktop\Steller18Nov\18NovTrials\M19.DSG	11-1-2013	15:20:59	103156.000000	10315.600000	49462.771619	20.000000
C:\Users\cware\Desktop\Steller18Nov\18NovTrials\M19.DSG	11-1-2013	15:20:59	103157.000000	10315.700000	49462.821063	20.000000
C:\Users\cware\Desktop\Steller18Nov\18NovTrials\M19.DSG	11-1-2013	15:20:59	103158.000000	10315.800000	49461.601507	20.000000
C:\Users\cware\Desktop\Steller18Nov\18NovTrials\M19.DSG	11-1-2013	15:20:59	103159.000000	10315.900000	49462.746450	20.000000
C:\Users\cware\Desktop\Steller18Nov\18NovTrials\M19.DSG	11-1-2013	15:20:59	103160.000000	10316.000000	49461.875364	20.000000
C:\Users\cware\Desktop\Steller18Nov\18NovTrials\M19.DSG	11-1-2013	15:20:59	103161.000000	10316.100000	49462.198783	20.000000
C:\Users\cware\Desktop\Steller18Nov\18NovTrials\M19.DSG	11-1-2013	15:20:59	103162.000000	10316.200000	49461.277706	20.000000
C:\Users\cware\Desktop\Steller18Nov\18NovTrials\M19.DSG	11-1-2013	15:20:59	103163.000000	10316.300000	49461.651063	20.000000
C:\Users\cware\Desktop\Steller18Nov\18NovTrials\M19.DSG	11-1-2013	15:20:59	103164.000000	10316.400000	49460.879979	20.000000
C:\Users\cware\Desktop\Steller18Nov\18NovTrials\M19.DSG	11-1-2013	15:20:59	103165.000000	10316.500000	49461.949868	20.000000
C:\Users\cware\Desktop\Steller18Nov\18NovTrials\M19.DSG	11-1-2013	15:20:59	103166.000000	10316.600000	49461.028709	20.000000
C:\Users\cware\Desktop\Steller18Nov\18NovTrials\M19.DSG	11-1-2013	15:20:59	103167.000000	10316.700000	49460.431316	20.000000
C:\Users\cware\Desktop\Steller18Nov\18NovTrials\M19.DSG	11-1-2013	15:20:59	103168.000000	10316.800000	49462.049228	20.000000
C:\Users\cware\Desktop\Steller18Nov\18NovTrials\M19.DSG	11-1-2013	15:20:59	103169.000000	10316.900000	49461.352410	20.000000
C:\Users\cware\Desktop\Steller18Nov\18NovTrials\M19.DSG	11-1-2013	15:20:59	103170.000000	10317.000000	49460.904549	20.000000
C:\Users\cware\Desktop\Steller18Nov\18NovTrials\M19.DSG	11-1-2013	15:20:59	103171.000000	10317.100000	49462.646639	20.000000
C:\Users\cware\Desktop\Steller18Nov\18NovTrials\M19.DSG	11-1-2013	15:20:59	103172.000000	10317.200000	49463.368592	20.000000
C:\Users\cware\Desktop\Steller18Nov\18NovTrials\M19.DSG	11-1-2013	15:20:59	103173.000000	10317.300000	49462.298008	20.000000
C:\Users\cware\Desktop\Steller18Nov\18NovTrials\M19.DSG	11-1-2013	15:20:59	103174.000000	10317.400000	49461.028583	20.000000
C:\Users\cware\Desktop\Steller18Nov\18NovTrials\M19.DSG	11-1-2013	15:20:59	103175.000000	10317.500000	49462.123945	20.000000
C:\Users\cware\Desktop\Steller18Nov\18NovTrials\M19.DSG	11-1-2013	15:20:59	103176.000000	10317.600000	49461.078283	20.000000
C:\Users\cware\Desktop\Steller18Nov\18NovTrials\M19.DSG	11-1-2013	15:20:59	103177.000000	10317.700000	49462.248261	20.000000
C:\Users\cware\Desktop\Steller18Nov\18NovTrials\M19.DSG	11-1-2013	15:20:59	103178.000000	10317.800000	49462.447324	20.000000
C:\Users\cware\Desktop\Steller18Nov\18NovTrials\M19.DSG	11-1-2013	15:20:59	103179.000000	10317.900000	49462.546680	20.000000
C:\Users\cware\Desktop\Steller18Nov\18NovTrials\M19.DSG	11-1-2013	15:20:59	103180.000000	10318.000000	49462.521885	20.000000
C:\Users\cware\Desktop\Steller18Nov\18NovTrials\M19.DSG	11-1-2013	15:20:59	103181.000000	10318.100000	49462.895133	20.000000
C:\Users\cware\Desktop\Steller18Nov\18NovTrials\M19.DSG	11-1-2013	15:20:59	103182.000000	10318.200000	49458.738509	20.000000
C:\Users\cware\Desktop\Steller18Nov\18NovTrials\M19.DSG	11-1-2013	15:20:59	103183.000000	10318.300000	49460.505685	20.000000
C:\Users\cware\Desktop\Steller18Nov\18NovTrials\M19.DSG	11-1-2013	15:20:59	103184.000000	10318.400000	49461.302229	20.000000
C:\Users\cware\Desktop\Steller18Nov\18NovTrials\M19.DSG	11-1-2013	15:20:59	103185.000000	10318.500000	49460.779586	20.000000
C:\Users\cware\Desktop\Steller18Nov\18NovTrials\M19.DSG	11-1-2013	15:20:59	103186.000000	10318.600000	49463.119091	20.000000
C:\Users\cware\Desktop\Steller18Nov\18NovTrials\M19.DSG	11-1-2013	15:20:59	103187.000000	10318.700000	49462.645850	20.000000
C:\Users\cware\Desktop\Steller18Nov\18NovTrials\M19.DSG	11-1-2013	15:20:59	103188.000000	10318.800000	49464.413464	20.000000
C:\Users\cware\Desktop\Steller18Nov\18NovTrials\M19.DSG	11-1-2013	15:20:59	103189.000000	10318.900000	49464.039808	20.000000
C:\Users\cware\Desktop\Steller18Nov\18NovTrials\M19.DSG	11-1-2013	15:20:59	103190.000000	10319.000000	49462.844843	20.000000
C:\Users\cware\Desktop\Steller18Nov\18NovTrials\M19.DSG	11-1-2013	15:20:59	103191.000000	10319.100000	49463.367928	20.000000
C:\Users\cware\Desktop\Steller18Nov\18NovTrials\M19.DSG	11-1-2013	15:20:59	103192.000000	10319.200000	49463.815893	20.000000
C:\Users\cware\Desktop\Steller18Nov\18NovTrials\M19.DSG	11-1-2013	15:20:59	103193.000000	10319.300000	49464.662326	20.000000
C:\Users\cware\Desktop\Steller18Nov\18NovTrials\M19.DSG	11-1-2013	15:20:59	103194.000000	10319.400000	49462.148311	20.000000
C:\Users\cware\Desktop\Steller18Nov\18NovTrials\M19.DSG	11-1-2013	15:20:59	103195.000000	10319.500000	49461.525827	20.000000
C:\Users\cware\Desktop\Steller18Nov\18NovTrials\M19.DSG	11-1-2013	15:20:59	103196.000000	10319.600000	49463.641647	20.000000
C:\Users\cware\Desktop\Steller18Nov\18NovTrials\M19.DSG	11-1-2013	15:20:59	103197.000000	10319.700000	49462.521256	20.000000
C:\Users\cware\Desktop\Steller18Nov\18NovTrials\M19.DSG	11-1-2013	15:20:59	103198.000000	10319.800000	49464.214123	20.000000
C:\Users\cware\Desktop\Steller18Nov\18NovTrials\M19.DSG	11-1-2013	15:20:59	103199.000000	10319.900000	49463.019458	20.000000
C:\Users\cware\Desktop\Steller18Nov\18NovTrials\M19.DSG	11-1-2013	15:20:59	103200.000000	10320.000000	49461.426354	20.000000
C:\Users\cware\Desktop\Steller18Nov\18NovTrials\M19.DSG	11-1-2013	15:20:59	103201.000000	10320.100000	49460.779196	20.000000
C:\Users\cware\Desktop\Steller18Nov\18NovTrials\M19.DSG	11-1-2013	15:20:59	103202.000000	10320.200000	49462.147951	20.000000
C:\Users\cware\Desktop\Steller18Nov\18NovTrials\M19.DSG	11-1-2013	15:20:59	103203.000000	10320.300000	49460.978103	20.000000
C:\Users\cware\Desktop\Steller18Nov\18NovTrials\M19.DSG	11-1-2013	15:20:59	103204.000000	10320.400000	49462.122986	20.000000
C:\Users\cware\Desktop\Steller18Nov\18NovTrials\M19.DSG	11-1-2013	15:20:59	103205.000000	10320.500000	49461.948923	20.000000
C:\Users\cware\Desktop\Steller18Nov\18NovTrials\M19.DSG	11-1-2013	15:20:59	103206.000000	10320.600000	49463.292995	20.000000
C:\Users\cware\Desktop\Steller18Nov\18NovTrials\M19.DSG	11-1-2013	15:20:59	103207.000000	10320.700000	49463.392541	20.000000
C:\Users\cware\Desktop\Steller18Nov\18NovTrials\M19.DSG	11-1-2013	15:20:59	103208.000000	10320.800000	49461.251800	20.000000
C:\Users\cware\Desktop\Steller18Nov\18NovTrials\M19.DSG	11-1-2013	15:20:59	103209.000000	10320.900000	49461.799216	20.000000
C:\Users\cware\Desktop\Steller18Nov\18NovTrials\M19.DSG	11-1-2013	15:20:59	103210.000000	10321.000000	49464.736188	20.000000
C:\Users\cware\Desktop\Steller18Nov\18NovTrials\M19.DSG	11-1-2013	15:20:59	103211.000000	10321.100000	49463.367099	20.000000
C:\Users\cware\Desktop\Steller18Nov\18NovTrials\M19.DSG	11-1-2013	15:20:59	103212.000000	10321.200000	49461.998063	20.000000
C:\Users\cware\Desktop\Steller18Nov\18NovTrials\M19.DSG	11-1-2013	15:20:59	103213.000000	10321.300000	49464.711453	20.000000
C:\Users\cware\Desktop\Steller18Nov\18NovTrials\M19.DSG	11-1-2013	15:20:59	103214.000000	10321.400000	49464.586955	20.000000
C:\Users\cware\Desktop\Steller18Nov\18NovTrials\M19.DSG	11-1-2013	15:20:59	103215.000000	10321.500000	49463.964267	20.000000
C:\Users\cware\Desktop\Steller18Nov\18NovTrials\M19.DSG	11-1-2013	15:20:59	103216.000000	10321.600000	49462.844357	20.000000
C:\Users\cware\Desktop\Steller18Nov\18NovTrials\M19.DSG	11-1-2013	15:20:59	103217.000000	10321.700000	49461.649623	20.000000
C:\Users\cware\Desktop\Steller18Nov\18NovTrials\M19.DSG	11-1-2013	15:20:59	103218.000000	10321.800000	49461.500472	20.000000
C:\Users\cware\Desktop\Steller18Nov\18NovTrials\M19.DSG	11-1-2013	15:20:59	103219.000000	10321.900000	49460.977839	20.000000
C:\Users\cware\Desktop\Steller18Nov\18NovTrials\M19.DSG	11-1-2013	15:20:59	103220.000000	10322.000000	49459.783013	20.000000
C:\Users\cware\Desktop\Steller18Nov\18NovTrials\M19.DSG	11-1-2013	15:20:59	103221.000000	10322.100000	49461.301279	20.000000
C:\Users\cware\Desktop\Steller18Nov\18NovTrials\M19.DSG	11-1-2013	15:20:59	103222.000000	10322.200000	49461.500680	20.000000
C:\Users\cware\Desktop\Steller18Nov\18NovTrials\M19.DSG	11-1-2013	15:20:59	103223.000000	10322.300000	49462.097991	20.000000
C:\Users\cware\Desktop\Steller18Nov\18NovTrials\M19.DSG	11-1-2013	15:20:59	103224.000000	10322.400000	49462.869613	20.000000
C:\Users\cware\Desktop\Steller18Nov\18NovTrials\M19.DSG	11-1-2013	15:20:59	103225.000000	10322.500000	49462.148055	20.000000
C:\Users\cware\Desktop\Steller18Nov\18NovTrials\M19.DSG	11-1-2013	15:20:59	103226.000000	10322.600000	49463.267787	20.000000
C:\Users\cware\Desktop\Steller18Nov\18NovTrials\M19.DSG	11-1-2013	15:20:59	103227.000000	10322.700000	49460.281011	20.000000
C:\Users\cware\Desktop\Steller18Nov\18NovTrials\M19.DSG	11-1-2013	15:20:59	103228.000000	10322.800000	49463.019076	20.000000
C:\Users\cware\Desktop\Steller18Nov\18NovTrials\M19.DSG	11-1-2013	15:20:59	103229.000000	10322.900000	49461.600040	20.000000
C:\Users\cware\Desktop\Steller18Nov\18NovTrials\M19.DSG	11-1-2013	15:20:59	103230.000000	10323.000000	49463.193040	20.000000
C:\Users\cware\Desktop\Steller18Nov\18NovTrials\M19.DSG	11-1-2013	15:20:59	103231.000000	10323.100000	49461.773996	20.000000
C:\Users\cware\Desktop\Steller18Nov\18NovTrials\M19.DSG	11-1-2013	15:20:59	103232.000000	10323.200000	49458.986183	20.000000
C:\Users\cware\Desktop\Steller18Nov\18NovTrials\M19.DSG	11-1-2013	15:20:59	103233.000000	10323.300000	49459.658016	20.000000
C:\Users\cware\Desktop\Steller18Nov\18NovTrials\M19.DSG	11-1-2013	15:20:59	103234.000000	10323.400000	49459.583143	20.000000
C:\Users\cware\Desktop\Steller18Nov\18NovTrials\M19.DSG	11-1-2013	15:20:59	103235.000000	10323.500000	49462.669344	20.000000
C:\Users\cware\Desktop\Steller18Nov\18NovTrials\M19.DSG	11-1-2013	15:20:59	103236.000000	10323.600000	49462.096798	20.000000
C:\Users\cware\Desktop\Steller18Nov\18NovTrials\M19.DSG	11-1-2013	15:20:59	103237.000000	10323.700000	49462.519941	20.000000
C:\Users\cware\Desktop\Steller18Nov\18NovTrials\M19.DSG	11-1-2013	15:20:59	103238.000000	10323.800000	49462.793825	20.000000
C:\Users\cware\Desktop\Steller18Nov\18NovTrials\M19.DSG	11-1-2013	15:20:59	103239.000000	10323.900000	49462.320948	20.000000
C:\Users\cware\Desktop\Steller18Nov\18NovTrials\M19.DSG	11-1-2013	15:20:59	103240.000000	10324.000000	49463.216782	20.000000
C:\Users\cware\Desktop\Steller18Nov\18NovTrials\M19.DSG	11-1-2013	15:20:59	103241.000000	10324.100000	49464.560611	20.000000
C:\Users\cware\Desktop\Steller18Nov\18NovTrials\M19.DSG	11-1-2013	15:20:59	103242.000000	10324.200000	49460.702736	20.000000
C:\Users\cware\Desktop\Steller18Nov\18NovTrials\M19.DSG	11-1-2013	15:20:59	103243.000000	10324.300000	49460.926799	20.000000
C:\Users\cware\Desktop\Steller18Nov\18NovTrials\M19.DSG	11-1-2013	15:20:59	103244.000000	10324.400000	49461.449536	20.000000
C:\Users\cware\Desktop\Steller18Nov\18NovTrials\M19.DSG	11-1-2013	15:20:59	103245.000000	10324.500000	49462.694378	20.000000
C:\Users\cware\Desktop\Steller18Nov\18NovTrials\M19.DSG	11-1-2013	15:20:59	103246.000000	10324.600000	49462.171528	20.000000
C:\Users\cware\Desktop\Steller18Nov\18NovTrials\M19.DSG	11-1-2013	15:20:59	103247.000000	10324.700000	49462.718796	20.000000
C:\Users\cware\Desktop\Steller18Nov\18NovTrials\M19.DSG	11-1-2013	15:20:59	103248.000000	10324.800000	49463.789123	20.000000
C:\Users\cware\Desktop\Steller18Nov\18NovTrials\M19.DSG	11-1-2013	15:20:59	103249.000000	10324.900000	49460.553720	20.000000
C:\Users\cware\Desktop\Steller18Nov\18NovTrials\M19.DSG	11-1-2013	15:20:59	103250.000000	10325.000000	49460.030895	20.000000
C:\Users\cware\Desktop\Steller18Nov\18NovTrials\M19.DSG	11-1-2013	15:20:59	103251.000000	10325.100000	49459.209140	20.000000
C:\Users\cware\Desktop\Steller18Nov\18NovTrials\M19.DSG	11-1-2013	15:20:59	103252.000000	10325.200000	49459.233992	20.000000
C:\Users\cware\Desktop\Steller18Nov\18NovTrials\M19.DSG	11-1-2013	15:20:59	103253.000000	10325.300000	49459.283987	20.000000
C:\Users\cware\Desktop\Steller18Nov\18NovTrials\M19.DSG	11-1-2013	15:20:59	103254.000000	10325.400000	49461.300116	20.000000
C:\Users\cware\Desktop\Steller18Nov\18NovTrials\M19.DSG	11-1-2013	15:20:59	103255.000000	10325.500000	49459.060158	20.000000
C:\Users\cware\Desktop\Steller18Nov\18NovTrials\M19.DSG	11-1-2013	15:20:59	103256.000000	10325.600000	49461.399967	20.000000
C:\Users\cware\Desktop\Steller18Nov\18NovTrials\M19.DSG	11-1-2013	15:20:59	103257.000000	10325.700000	49461.375084	20.000000
C:\Users\cware\Desktop\Steller18Nov\18NovTrials\M19.DSG	11-1-2013	15:20:59	103258.000000	10325.800000	49459.806889	20.000000
C:\Users\cware\Desktop\Steller18Nov\18NovTrials\M19.DSG	11-1-2013	15:20:59	103259.000000	10325.900000	49459.110231	20.000000
C:\Users\cware\Desktop\Steller18Nov\18NovTrials\M19.DSG	11-1-2013	15:20:59	103260.000000	10326.000000	49460.777652	20.000000
C:\Users\cware\Desktop\Steller18Nov\18NovTrials\M19.DSG	11-1-2013	15:20:59	103261.000000	10326.100000	49462.594632	20.000000
C:\Users\cware\Desktop\Steller18Nov\18NovTrials\M19.DSG	11-1-2013	15:20:59	103262.000000	10326.200000	49457.641222	20.000000
C:\Users\cware\Desktop\Steller18Nov\18NovTrials\M19.DSG	11-1-2013	15:20:59	103263.000000	10326.300000	49461.076444	20.000000
C:\Users\cware\Desktop\Steller18Nov\18NovTrials\M19.DSG	11-1-2013	15:20:59	103264.000000	10326.400000	49459.383664	20.000000
C:\Users\cware\Desktop\Steller18Nov\18NovTrials\M19.DSG	11-1-2013	15:20:59	103265.000000	10326.500000	49457.068703	20.000000
C:\Users\cware\Desktop\Steller18Nov\18NovTrials\M19.DSG	11-1-2013	15:20:59	103266.000000	10326.600000	49459.184544	20.000000
C:\Users\cware\Desktop\Steller18Nov\18NovTrials\M19.DSG	11-1-2013	15:20:59	103267.000000	10326.700000	49457.765448	20.000000
C:\Users\cware\Desktop\Steller18Nov\18NovTrials\M19.DSG	11-1-2013	15:20:59	103268.000000	10326.800000	49458.512300	20.000000
C:\Users\cware\Desktop\Steller18Nov\18NovTrials\M19.DSG	11-1-2013	15:20:59	103269.000000	10326.900000	49460.329314	20.000000
C:\Users\cware\Desktop\Steller18Nov\18NovTrials\M19.DSG	11-1-2013	15:20:59	103270.000000	10327.000000	49457.939880	20.000000
C:\Users\cware\Desktop\Steller18Nov\18NovTrials\M19.DSG	11-1-2013	15:20:59	103271.000000	10327.100000	49459.408312	20.000000
C:\Users\cware\Desktop\Steller18Nov\18NovTrials\M19.DSG	11-1-2013	15:20:59	103272.000000	10327.200000	49460.578164	20.000000
C:\Users\cware\Desktop\Steller18Nov\18NovTrials\M19.DSG	11-1-2013	15:20:59	103273.000000	10327.300000	49461.972382	20.000000
C:\Users\cware\Desktop\Steller18Nov\18NovTrials\M19.DSG	11-1-2013	15:20:59	103274.000000	10327.400000	49461.499010	20.000000
C:\Users\cware\Desktop\Steller18Nov\18NovTrials\M19.DSG	11-1-2013	15:20:59	103275.000000	10327.500000	49460.254481	20.000000
C:\Users\cware\Desktop\Steller18Nov\18NovTrials\M19.DSG	11-1-2013	15:20:59	103276.000000	10327.600000	49460.105469	20.000000
C:\Users\cware\Desktop\Steller18Nov\18NovTrials\M19.DSG	11-1-2013	15:20:59	103277.000000	10327.700000	49460.279419	20.000000
C:\Users\cware\Desktop\Steller18Nov\18NovTrials\M19.DSG	11-1-2013	15:20:59	103278.000000	10327.800000	49461.026228	20.000000
C:\Users\cware\Desktop\Steller18Nov\18NovTrials\M19.DSG	11-1-2013	15:20:59	103279.000000	10327.900000	49459.980927	20.000000
C:\Users\cware\Desktop\Steller18Nov\18NovTrials\M19.DSG	11-1-2013	15:20:59	103280.000000	10328.000000	49460.478795	20.000000
C:\Users\cware\Desktop\Steller18Nov\18NovTrials\M19.DSG	11-1-2013	15:20:59	103281.000000	10328.100000	49460.951646	20.000000
C:\Users\cware\Desktop\Steller18Nov\18NovTrials\M19.DSG	11-1-2013	15:20:59	103282.000000	10328.200000	49459.955901	20.000000
C:\Users\cware\Desktop\Steller18Nov\18NovTrials\M19.DSG	11-1-2013	15:20:59	103283.000000	10328.300000	49459.881081	20.000000
C:\Users\cware\Desktop\Steller18Nov\18NovTrials\M19.DSG	11-1-2013	15:20:59	103284.000000	10328.400000	49457.765478	20.000000
C:\Users\cware\Desktop\Steller18Nov\18NovTrials\M19.DSG	11-1-2013	15:20:59	103285.000000	10328.500000	49458.985143	20.000000
C:\Users\cware\Desktop\Steller18Nov\18NovTrials\M19.DSG	11-1-2013	15:20:59	103286.000000	10328.600000	49462.967793	20.000000
C:\Users\cware\Desktop\Steller18Nov\18NovTrials\M19.DSG	11-1-2013	15:20:59	103287.000000	10328.700000	49458.163925	20.000000
C:\Users\cware\Desktop\Steller18Nov\18NovTrials\M19.DSG	11-1-2013	15:20:59	103288.000000	10328.800000	49460.304553	20.000000
C:\Users\cware\Desktop\Steller18Nov\18NovTrials\M19.DSG	11-1-2013	15:20:59	103289.000000	10328.900000	49459.408854	20.000000
C:\Users\cware\Desktop\Steller18Nov\18NovTrials\M19.DSG	11-1-2013	15:20:59	103290.000000	10329.000000	49459.532958	20.000000
C:\Users\cware\Desktop\Steller18Nov\18NovTrials\M19.DSG	11-1-2013	15:20:59	103291.000000	10329.100000	49461.101183	20.000000
C:\Users\cware\Desktop\Steller18Nov\18NovTrials\M19.DSG	11-1-2013	15:20:59	103292.000000	10329.200000	49460.055530	20.000000
C:\Users\cware\Desktop\Steller18Nov\18NovTrials\M19.DSG	11-1-2013	15:20:59	103293.000000	10329.300000	49461.026436	20.000000
C:\Users\cware\Desktop\Steller18Nov\18NovTrials\M19.DSG	11-1-2013	15:20:59	103294.000000	10329.400000	49458.189371	20.000000
C:\Users\cware\Desktop\Steller18Nov\18NovTrials\M19.DSG	11-1-2013	15:20:59	103295.000000	10329.500000	49460.976459	20.000000
C:\Users\cware\Desktop\Steller18Nov\18NovTrials\M19.DSG	11-1-2013	15:20:59	103296.000000	10329.600000	49460.627755	20.000000
C:\Users\cware\Desktop\Steller18Nov\18NovTrials\M19.DSG	11-1-2013	15:20:59	103297.000000	10329.700000	49459.881068	20.000000
C:\Users\cware\Desktop\Steller18Nov\18NovTrials\M19.DSG	11-1-2013	15:20:59	103298.000000	10329.800000	49460.777110	20.000000
C:\Users\cware\Desktop\Steller18Nov\18NovTrials\M19.DSG	11-1-2013	15:20:59	103299.000000	10329.900000	49461.648252	20.000000
C:\Users\cware\Desktop\Steller18Nov\18NovTrials\M19.DSG	11-1-2013	15:20:59	103300.000000	10330.000000	49460.353945	20.000000
C:\Users\cware\Desktop\Steller18Nov\18NovTrials\M19.DSG	11-1-2013	15:20:59	103301.000000	10330.100000	49460.354197	20.000000
C:\Users\cware\Desktop\Steller18Nov\18NovTrials\M19.DSG	11-1-2013	15:20:59	103302.000000	10330.200000	49459.233988	20.000000
C:\Users\cware\Desktop\Steller18Nov\18NovTrials\M19.DSG	11-1-2013	15:20:59	103303.000000	10330.300000	49460.578342	20.000000
C:\Users\cware\Desktop\Steller18Nov\18NovTrials\M19.DSG	11-1-2013	15:20:59	103304.000000	10330.400000	49460.080434	20.000000
C:\Users\cware\Desktop\Steller18Nov\18NovTrials\M19.DSG	11-1-2013	15:20:59	103305.000000	10330.500000	49459.533018	20.000000
C:\Users\cware\Desktop\Steller18Nov\18NovTrials\M19.DSG	11-1-2013	15:20:59	103306.000000	10330.600000	49459.482855	20.000000
C:\Users\cware\Desktop\Steller18Nov\18NovTrials\M19.DSG	11-1-2013	15:20:59	103307.000000	10330.700000	49460.603168	20.000000
C:\Users\cware\Desktop\Steller18Nov\18NovTrials\M19.DSG	11-1-2013	15:20:59	103308.000000	10330.800000	49459.731747	20.000000
C:\Users\cware\Desktop\Steller18Nov\18NovTrials\M19.DSG	11-1-2013	15:20:59	103309.000000	10330.900000	49459.109324	20.000000
C:\Users\cware\Desktop\Steller18Nov\18NovTrials\M19.DSG	11-1-2013	15:20:59	103310.000000	10331.000000	49458.163452	20.000000
C:\Users\cware\Desktop\Steller18Nov\18NovTrials\M19.DSG	11-1-2013	15:20:59	103311.000000	10331.100000	49461.598696	20.000000
C:\Users\cware\Desktop\Steller18Nov\18NovTrials\M19.DSG	11-1-2013	15:20:59	103312.000000	10331.200000	49459.731925	20.000000
C:\Users\cware\Desktop\Steller18Nov\18NovTrials\M19.DSG	11-1-2013	15:20:59	103313.000000	10331.300000	49461.797724	20.000000
C:\Users\cware\Desktop\Steller18Nov\18NovTrials\M19.DSG	11-1-2013	15:20:59	103314.000000	10331.400000	49460.329444	20.000000
C:\Users\cware\Desktop\Steller18Nov\18NovTrials\M19.DSG	11-1-2013	15:20:59	103315.000000	10331.500000	49460.678092	20.000000
C:\Users\cware\Desktop\Steller18Nov\18NovTrials\M19.DSG	11-1-2013	15:20:59	103316.000000	10331.600000	49455.525902	20.000000
C:\Users\cware\Desktop\Steller18Nov\18NovTrials\M19.DSG	11-1-2013	15:20:59	103317.000000	10331.700000	49458.587233	20.000000
C:\Users\cware\Desktop\Steller18Nov\18NovTrials\M19.DSG	11-1-2013	15:20:59	103318.000000	10331.800000	49458.811478	20.000000
C:\Users\cware\Desktop\Steller18Nov\18NovTrials\M19.DSG	11-1-2013	15:20:59	103319.000000	10331.900000	49460.777721	20.000000
C:\Users\cware\Desktop\Steller18Nov\18NovTrials\M19.DSG	11-1-2013	15:20:59	103320.000000	10332.000000	49459.757289	20.000000
C:\Users\cware\Desktop\Steller18Nov\18NovTrials\M19.DSG	11-1-2013	15:20:59	103321.000000	10332.100000	49458.836195	20.000000
C:\Users\cware\Desktop\Steller18Nov\18NovTrials\M19.DSG	11-1-2013	15:20:59	103322.000000	10332.200000	49460.230201	20.000000
C:\Users\cware\Desktop\Steller18Nov\18NovTrials\M19.DSG	11-1-2013	15:20:59	103323.000000	10332.300000	49459.333877	20.000000
C:\Users\cware\Desktop\Steller18Nov\18NovTrials\M19.DSG	11-1-2013	15:20:59	103324.000000	10332.400000	49458.213378	20.000000
C:\Users\cware\Desktop\Steller18Nov\18NovTrials\M19.DSG	11-1-2013	15:20:59	103325.000000	10332.500000	49460.155012	20.000000
C:\Users\cware\Desktop\Steller18Nov\18NovTrials\M19.DSG	11-1-2013	15:20:59	103326.000000	10332.600000	49458.038976	20.000000
C:\Users\cware\Desktop\Steller18Nov\18NovTrials\M19.DSG	11-1-2013	15:20:59	103327.000000	10332.700000	49459.233580	20.000000
C:\Users\cware\Desktop\Steller18Nov\18NovTrials\M19.DSG	11-1-2013	15:20:59	103328.000000	10332.800000	49460.677225	20.000000
C:\Users\cware\Desktop\Steller18Nov\18NovTrials\M19.DSG	11-1-2013	15:20:59	103329.000000	10332.900000	49459.108869	20.000000
C:\Users\cware\Desktop\Steller18Nov\18NovTrials\M19.DSG	11-1-2013	15:20:59	103330.000000	10333.000000	49461.224255	20.000000
C:\Users\cware\Desktop\Steller18Nov\18NovTrials\M19.DSG	11-1-2013	15:20:59	103331.000000	10333.100000	49462.668181	20.000000
C:\Users\cware\Desktop\Steller18Nov\18NovTrials\M19.DSG	11-1-2013	15:20:59	103332.000000	10333.200000	49457.939008	20.000000
C:\Users\cware\Desktop\Steller18Nov\18NovTrials\M19.DSG	11-1-2013	15:20:59	103333.000000	10333.300000	49460.900832	20.000000
C:\Users\cware\Desktop\Steller18Nov\18NovTrials\M19.DSG	11-1-2013	15:20:59	103334.000000	10333.400000	49459.581673	20.000000
C:\Users\cware\Desktop\Steller18Nov\18NovTrials\M19.DSG	11-1-2013	15:20:59	103335.000000	10333.500000	49459.233220	20.000000
C:\Users\cware\Desktop\Steller18Nov\18NovTrials\M19.DSG	11-1-2013	15:20:59	103336.000000	10333.600000	49461.672484	20.000000
C:\Users\cware\Desktop\Steller18Nov\18NovTrials\M19.DSG	11-1-2013	15:20:59	103337.000000	10333.700000	49461.149985	20.000000
C:\Users\cware\Desktop\Steller18Nov\18NovTrials\M19.DSG	11-1-2013	15:20:59	103338.000000	10333.800000	49460.478123	20.000000
C:\Users\cware\Desktop\Steller18Nov\18NovTrials\M19.DSG	11-1-2013	15:20:59	103339.000000	10333.900000	49460.428579	20.000000
C:\Users\cware\Desktop\Steller18Nov\18NovTrials\M19.DSG	11-1-2013	15:20:59	103340.000000	10334.000000	49462.992298	20.000000
C:\Users\cware\Desktop\Steller18Nov\18NovTrials\M19.DSG	11-1-2013	15:20:59	103341.000000	10334.100000	49462.071816	20.000000
C:\Users\cware\Desktop\Steller18Nov\18NovTrials\M19.DSG	11-1-2013	15:20:59	103342.000000	10334.200000	49463.117217	20.000000
C:\Users\cware\Desktop\Steller18Nov\18NovTrials\M19.DSG	11-1-2013	15:20:59	103343.000000	10334.300000	49460.204816	20.000000
C:\Users\cware\Desktop\Steller18Nov\18NovTrials\M19.DSG	11-1-2013	15:20:59	103344.000000	10334.400000	49458.711445	20.000000
C:\Users\cware\Desktop\Steller18Nov\18NovTrials\M19.DSG	11-1-2013	15:20:59	103345.000000	10334.500000	49459.582727	20.000000
C:\Users\cware\Desktop\Steller18Nov\18NovTrials\M19.DSG	11-1-2013	15:20:59	103346.000000	10334.600000	49458.860800	20.000000
C:\Users\cware\Desktop\Steller18Nov\18NovTrials\M19.DSG	11-1-2013	15:20:59	103347.000000	10334.700000	49461.798019	20.000000
C:\Users\cware\Desktop\Steller18Nov\18NovTrials\M19.DSG	11-1-2013	15:20:59	103348.000000	10334.800000	49459.582536	20.000000
C:\Users\cware\Desktop\Steller18Nov\18NovTrials\M19.DSG	11-1-2013	15:20:59	103349.000000	10334.900000	49458.437397	20.000000
C:\Users\cware\Desktop\Steller18Nov\18NovTrials\M19.DSG	11-1-2013	15:20:59	103350.000000	10335.000000	49461.050842	20.000000
C:\Users\cware\Desktop\Steller18Nov\18NovTrials\M19.DSG	11-1-2013	15:20:59	103351.000000	10335.100000	49460.975761	20.000000
C:\Users\cware\Desktop\Steller18Nov\18NovTrials\M19.DSG	11-1-2013	15:20:59	103352.000000	10335.200000	49460.776247	20.000000
C:\Users\cware\Desktop\Steller18Nov\18NovTrials\M19.DSG	11-1-2013	15:20:59	103353.000000	10335.300000	49462.219792	20.000000
C:\Users\cware\Desktop\Steller18Nov\18NovTrials\M19.DSG	11-1-2013	15:20:59	103354.000000	10335.400000	49460.328022	20.000000
C:\Users\cware\Desktop\Steller18Nov\18NovTrials\M19.DSG	11-1-2013	15:20:59	103355.000000	10335.500000	49461.796440	20.000000
C:\Users\cware\Desktop\Steller18Nov\18NovTrials\M19.DSG	11-1-2013	15:20:59	103356.000000	10335.600000	49462.120232	20.000000
C:\Users\cware\Desktop\Steller18Nov\18NovTrials\M19.DSG	11-1-2013	15:20:59	103357.000000	10335.700000	49460.900606	20.000000
C:\Users\cware\Desktop\Steller18Nov\18NovTrials\M19.DSG	11-1-2013	15:20:59	103358.000000	10335.800000	49462.443958	20.000000
C:\Users\cware\Desktop\Steller18Nov\18NovTrials\M19.DSG	11-1-2013	15:20:59	103359.000000	10335.900000	49459.307806	20.000000
C:\Users\cware\Desktop\Steller18Nov\18NovTrials\M19.DSG	11-1-2013	15:20:59	103360.000000	10336.000000	49461.025079	20.000000
C:\Users\cware\Desktop\Steller18Nov\18NovTrials\M19.DSG	11-1-2013	15:20:59	103361.000000	10336.100000	49461.273976	20.000000
C:\Users\cware\Desktop\Steller18Nov\18NovTrials\M19.DSG	11-1-2013	15:20:59	103362.000000	10336.200000	49459.680755	20.000000
C:\Users\cware\Desktop\Steller18Nov\18NovTrials\M19.DSG	11-1-2013	15:20:59	103363.000000	10336.300000	49461.672137	20.000000
C:\Users\cware\Desktop\Steller18Nov\18NovTrials\M19.DSG	11-1-2013	15:20:59	103364.000000	10336.400000	49461.398080	20.000000
C:\Users\cware\Desktop\Steller18Nov\18NovTrials\M19.DSG	11-1-2013	15:20:59	103365.000000	10336.500000	49461.074588	20.000000
C:\Users\cware\Desktop\Steller18Nov\18NovTrials\M19.DSG	11-1-2013	15:20:59	103366.000000	10336.600000	49461.099457	20.000000
C:\Users\cware\Desktop\Steller18Nov\18NovTrials\M19.DSG	11-1-2013	15:20:59	103367.000000	10336.700000	49459.705672	20.000000
C:\Users\cware\Desktop\Steller18Nov\18NovTrials\M19.DSG	11-1-2013	15:20:59	103368.000000	10336.800000	49460.228922	20.000000
C:\Users\cware\Desktop\Steller18Nov\18NovTrials\M19.DSG	11-1-2013	15:20:59	103369.000000	10336.900000	49460.378671	20.000000
C:\Users\cware\Desktop\Steller18Nov\18NovTrials\M19.DSG	11-1-2013	15:20:59	103370.000000	10337.000000	49461.573189	20.000000
C:\Users\cware\Desktop\Steller18Nov\18NovTrials\M19.DSG	11-1-2013	15:20:59	103371.000000	10337.100000	49461.747760	20.000000
C:\Users\cware\Desktop\Steller18Nov\18NovTrials\M19.DSG	11-1-2013	15:20:59	103372.000000	10337.200000	49461.523741	20.000000
C:\Users\cware\Desktop\Steller18Nov\18NovTrials\M19.DSG	11-1-2013	15:20:59	103373.000000	10337.300000	49460.030635	20.000000
C:\Users\cware\Desktop\Steller18Nov\18NovTrials\M19.DSG	11-1-2013	15:20:59	103374.000000	10337.400000	49459.482542	20.000000
C:\Users\cware\Desktop\Steller18Nov\18NovTrials\M19.DSG	11-1-2013	15:20:59	103375.000000	10337.500000	49460.478561	20.000000
C:\Users\cware\Desktop\Steller18Nov\18NovTrials\M19.DSG	11-1-2013	15:20:59	103376.000000	10337.600000	49458.163344	20.000000
C:\Users\cware\Desktop\Steller18Nov\18NovTrials\M19.DSG	11-1-2013	15:20:59	103377.000000	10337.700000	49459.830904	20.000000
C:\Users\cware\Desktop\Steller18Nov\18NovTrials\M19.DSG	11-1-2013	15:20:59	103378.000000	10337.800000	49461.547873	20.000000
C:\Users\cware\Desktop\Steller18Nov\18NovTrials\M19.DSG	11-1-2013	15:20:59	103379.000000	10337.900000	49461.746585	20.000000
C:\Users\cware\Desktop\Steller18Nov\18NovTrials\M19.DSG	11-1-2013	15:20:59	103380.000000	10338.000000	49461.323411	20.000000
C:\Users\cware\Desktop\Steller18Nov\18NovTrials\M19.DSG	11-1-2013	15:20:59	103381.000000	10338.100000	49459.581048	20.000000
C:\Users\cware\Desktop\Steller18Nov\18NovTrials\M19.DSG	11-1-2013	15:20:59	103382.000000	10338.200000	49461.248551	20.000000
C:\Users\cware\Desktop\Steller18Nov\18NovTrials\M19.DSG	11-1-2013	15:20:59	103383.000000	10338.300000	49461.796406	20.000000
C:\Users\cware\Desktop\Steller18Nov\18NovTrials\M19.DSG	11-1-2013	15:20:59	103384.000000	10338.400000	49459.780042	20.000000
C:\Users\cware\Desktop\Steller18Nov\18NovTrials\M19.DSG	11-1-2013	15:20:59	103385.000000	10338.500000	49459.879953	20.000000
C:\Users\cware\Desktop\Steller18Nov\18NovTrials\M19.DSG	11-1-2013	15:20:59	103386.000000	10338.600000	49457.813725	20.000000
C:\Users\cware\Desktop\Steller18Nov\18NovTrials\M19.DSG	11-1-2013	15:20:59	103387.000000	10338.700000	49459.257695	20.000000
C:\Users\cware\Desktop\Steller18Nov\18NovTrials\M19.DSG	11-1-2013	15:20:59	103388.000000	10338.800000	49461.298958	20.000000
C:\Users\cware\Desktop\Steller18Nov\18NovTrials\M19.DSG	11-1-2013	15:20:59	103389.000000	10338.900000	49460.378255	20.000000
C:\Users\cware\Desktop\Steller18Nov\18NovTrials\M19.DSG	11-1-2013	15:20:59	103390.000000	10339.000000	49459.756370	20.000000
C:\Users\cware\Desktop\Steller18Nov\18NovTrials\M19.DSG	11-1-2013	15:20:59	103391.000000	10339.100000	49459.408268	20.000000
C:\Users\cware\Desktop\Steller18Nov\18NovTrials\M19.DSG	11-1-2013	15:20:59	103392.000000	10339.200000	49459.756339	20.000000
C:\Users\cware\Desktop\Steller18Nov\18NovTrials\M19.DSG	11-1-2013	15:20:59	103393.000000	10339.300000	49459.930581	20.000000
C:\Users\cware\Desktop\Steller18Nov\18NovTrials\M19.DSG	11-1-2013	15:20:59	103394.000000	10339.400000	49459.731938	20.000000
C:\Users\cware\Desktop\Steller18Nov\18NovTrials\M19.DSG	11-1-2013	15:20:59	103395.000000	10339.500000	49458.959913	20.000000
C:\Users\cware\Desktop\Steller18Nov\18NovTrials\M19.DSG	11-1-2013	15:20:59	103396.000000	10339.600000	49458.536905	20.000000
C:\Users\cware\Desktop\Steller18Nov\18NovTrials\M19.DSG	11-1-2013	15:20:59	103397.000000	10339.700000	49459.258835	20.000000
C:\Users\cware\Desktop\Steller18Nov\18NovTrials\M19.DSG	11-1-2013	15:20:59	103398.000000	10339.800000	49459.208702	20.000000
C:\Users\cware\Desktop\Steller18Nov\18NovTrials\M19.DSG	11-1-2013	15:20:59	103399.000000	10339.900000	49458.287496	20.000000
C:\Users\cware\Desktop\Steller18Nov\18NovTrials\M19.DSG	11-1-2013	15:20:59	103400.000000	10340.000000	49460.428158	20.000000
C:\Users\cware\Desktop\Steller18Nov\18NovTrials\M19.DSG	11-1-2013	15:20:59	103401.000000	10340.100000	49458.088142	20.000000
C:\Users\cware\Desktop\Steller18Nov\18NovTrials\M19.DSG	11-1-2013	15:20:59	103402.000000	10340.200000	49459.606290	20.000000
C:\Users\cware\Desktop\Steller18Nov\18NovTrials\M19.DSG	11-1-2013	15:20:59	103403.000000	10340.300000	49459.730481	20.000000
C:\Users\cware\Desktop\Steller18Nov\18NovTrials\M19.DSG	11-1-2013	15:20:59	103404.000000	10340.400000	49459.580992	20.000000
C:\Users\cware\Desktop\Steller18Nov\18NovTrials\M19.DSG	11-1-2013	15:20:59	103405.000000	10340.500000	49462.518137	20.000000
C:\Users\cware\Desktop\Steller18Nov\18NovTrials\M19.DSG	11-1-2013	15:20:59	103406.000000	10340.600000	49460.900294	20.000000
C:\Users\cware\Desktop\Steller18Nov\18NovTrials\M19.DSG	11-1-2013	15:20:59	103407.000000	10340.700000	49462.617627	20.000000
C:\Users\cware\Desktop\Steller18Nov\18NovTrials\M19.DSG	11-1-2013	15:20:59	103408.000000	10340.800000	49460.178094	20.000000
C:\Users\cware\Desktop\Steller18Nov\18NovTrials\M19.DSG	11-1-2013	15:20:59	103409.000000	10340.900000	49460.701001	20.000000
C:\Users\cware\Desktop\Steller18Nov\18NovTrials\M19.DSG	11-1-2013	15:20:59	103410.000000	10341.000000	49461.123801	20.000000
C:\Users\cware\Desktop\Steller18Nov\18NovTrials\M19.DSG	11-1-2013	15:20:59	103411.000000	10341.100000	49462.567767	20.000000
C:\Users\cware\Desktop\Steller18Nov\18NovTrials\M19.DSG	11-1-2013	15:20:59	103412.000000	10341.200000	49460.004300	20.000000
C:\Users\cware\Desktop\Steller18Nov\18NovTrials\M19.DSG	11-1-2013	15:20:59	103413.000000	10341.300000	49461.622286	20.000000
C:\Users\cware\Desktop\Steller18Nov\18NovTrials\M19.DSG	11-1-2013	15:20:59	103414.000000	10341.400000	49460.477524	20.000000
C:\Users\cware\Desktop\Steller18Nov\18NovTrials\M19.DSG	11-1-2013	15:20:59	103415.000000	10341.500000	49459.457022	20.000000
C:\Users\cware\Desktop\Steller18Nov\18NovTrials\M19.DSG	11-1-2013	15:20:59	103416.000000	10341.600000	49459.904744	20.000000
C:\Users\cware\Desktop\Steller18Nov\18NovTrials\M19.DSG	11-1-2013	15:20:59	103417.000000	10341.700000	49461.746238	20.000000
C:\Users\cware\Desktop\Steller18Nov\18NovTrials\M19.DSG	11-1-2013	15:20:59	103418.000000	10341.800000	49460.277732	20.000000
C:\Users\cware\Desktop\Steller18Nov\18NovTrials\M19.DSG	11-1-2013	15:20:59	103419.000000	10341.900000	49460.202777	20.000000
C:\Users\cware\Desktop\Steller18Nov\18NovTrials\M19.DSG	11-1-2013	15:20:59	103420.000000	10342.000000	49459.680460	20.000000
C:\Users\cware\Desktop\Steller18Nov\18NovTrials\M19.DSG	11-1-2013	15:20:59	103421.000000	10342.100000	49461.472124	20.000000
C:\Users\cware\Desktop\Steller18Nov\18NovTrials\M19.DSG	11-1-2013	15:20:59	103422.000000	10342.200000	49462.468077	20.000000
C:\Users\cware\Desktop\Steller18Nov\18NovTrials\M19.DSG	11-1-2013	15:20:59	103423.000000	10342.300000	49461.148875	20.000000
C:\Users\cware\Desktop\Steller18Nov\18NovTrials\M19.DSG	11-1-2013	15:20:59	103424.000000	10342.400000	49460.775470	20.000000
C:\Users\cware\Desktop\Steller18Nov\18NovTrials\M19.DSG	11-1-2013	15:20:59	103425.000000	10342.500000	49458.635063	20.000000
C:\Users\cware\Desktop\Steller18Nov\18NovTrials\M19.DSG	11-1-2013	15:20:59	103426.000000	10342.600000	49461.547231	20.000000
C:\Users\cware\Desktop\Steller18Nov\18NovTrials\M19.DSG	11-1-2013	15:20:59	103427.000000	10342.700000	49460.303061	20.000000
C:\Users\cware\Desktop\Steller18Nov\18NovTrials\M19.DSG	11-1-2013	15:20:59	103428.000000	10342.800000	49461.199542	20.000000
C:\Users\cware\Desktop\Steller18Nov\18NovTrials\M19.DSG	11-1-2013	15:20:59	103429.000000	10342.900000	49458.237635	20.000000
C:\Users\cware\Desktop\Steller18Nov\18NovTrials\M19.DSG	11-1-2013	15:20:59	103430.000000	10343.000000	49458.212961	20.000000
C:\Users\cware\Desktop\Steller18Nov\18NovTrials\M19.DSG	11-1-2013	15:20:59	103431.000000	10343.100000	49461.274453	20.000000
C:\Users\cware\Desktop\Steller18Nov\18NovTrials\M19.DSG	11-1-2013	15:20:59	103432.000000	10343.200000	49458.511671	20.000000
C:\Users\cware\Desktop\Steller18Nov\18NovTrials\M19.DSG	11-1-2013	15:20:59	103433.000000	10343.300000	49458.984600	20.000000
C:\Users\cware\Desktop\Steller18Nov\18NovTrials\M19.DSG	11-1-2013	15:20:59	103434.000000	10343.400000	49458.660961	20.000000
C:\Users\cware\Desktop\Steller18Nov\18NovTrials\M19.DSG	11-1-2013	15:20:59	103435.000000	10343.500000	49459.457265	20.000000
C:\Users\cware\Desktop\Steller18Nov\18NovTrials\M19.DSG	11-1-2013	15:20:59	103436.000000	10343.600000	49460.527562	20.000000
C:\Users\cware\Desktop\Steller18Nov\18NovTrials\M19.DSG	11-1-2013	15:20:59	103437.000000	10343.700000	49458.311870	20.000000
C:\Users\cware\Desktop\Steller18Nov\18NovTrials\M19.DSG	11-1-2013	15:20:59	103438.000000	10343.800000	49458.934289	20.000000
C:\Users\cware\Desktop\Steller18Nov\18NovTrials\M19.DSG	11-1-2013	15:20:59	103439.000000	10343.900000	49459.082998	20.000000
C:\Users\cware\Desktop\Steller18Nov\18NovTrials\M19.DSG	11-1-2013	15:20:59	103440.000000	10344.000000	49459.555945	20.000000
C:\Users\cware\Desktop\Steller18Nov\18NovTrials\M19.DSG	11-1-2013	15:20:59	103441.000000	10344.100000	49459.431212	20.000000
C:\Users\cware\Desktop\Steller18Nov\18NovTrials\M19.DSG	11-1-2013	15:20:59	103442.000000	10344.200000	49460.352223	20.000000
C:\Users\cware\Desktop\Steller18Nov\18NovTrials\M19.DSG	11-1-2013	15:20:59	103443.000000	10344.300000	49460.003662	20.000000
C:\Users\cware\Desktop\Steller18Nov\18NovTrials\M19.DSG	11-1-2013	15:20:59	103444.000000	10344.400000	49461.920744	20.000000
C:\Users\cware\Desktop\Steller18Nov\18NovTrials\M19.DSG	11-1-2013	15:20:59	103445.000000	10344.500000	49461.621999	20.000000
C:\Users\cware\Desktop\Steller18Nov\18NovTrials\M19.DSG	11-1-2013	15:20:59	103446.000000	10344.600000	49460.626389	20.000000
C:\Users\cware\Desktop\Steller18Nov\18NovTrials\M19.DSG	11-1-2013	15:20:59	103447.000000	10344.700000	49459.780463	20.000000
C:\Users\cware\Desktop\Steller18Nov\18NovTrials\M19.DSG	11-1-2013	15:20:59	103448.000000	10344.800000	49460.527037	20.000000
C:\Users\cware\Desktop\Steller18Nov\18NovTrials\M19.DSG	11-1-2013	15:20:59	103449.000000	10344.900000	49462.070242	20.000000
C:\Users\cware\Desktop\Steller18Nov\18NovTrials\M19.DSG	11-1-2013	15:20:59	103450.000000	10345.000000	49460.576954	20.000000
C:\Users\cware\Desktop\Steller18Nov\18NovTrials\M19.DSG	11-1-2013	15:20:59	103451.000000	10345.100000	49460.900376	20.000000
C:\Users\cware\Desktop\Steller18Nov\18NovTrials\M19.DSG	11-1-2013	15:20:59	103452.000000	10345.200000	49459.854741	20.000000
C:\Users\cware\Desktop\Steller18Nov\18NovTrials\M19.DSG	11-1-2013	15:20:59	103453.000000	10345.300000	49460.303139	20.000000
C:\Users\cware\Desktop\Steller18Nov\18NovTrials\M19.DSG	11-1-2013	15:20:59	103454.000000	10345.400000	49460.527189	20.000000
C:\Users\cware\Desktop\Steller18Nov\18NovTrials\M19.DSG	11-1-2013	15:20:59	103455.000000	10345.500000	49459.182865	20.000000
C:\Users\cware\Desktop\Steller18Nov\18NovTrials\M19.DSG	11-1-2013	15:20:59	103456.000000	10345.600000	49460.278149	20.000000
C:\Users\cware\Desktop\Steller18Nov\18NovTrials\M19.DSG	11-1-2013	15:20:59	103457.000000	10345.700000	49458.211795	20.000000
C:\Users\cware\Desktop\Steller18Nov\18NovTrials\M19.DSG	11-1-2013	15:20:59	103458.000000	10345.800000	49460.228206	20.000000
C:\Users\cware\Desktop\Steller18Nov\18NovTrials\M19.DSG	11-1-2013	15:20:59	103459.000000	10345.900000	49462.692565	20.000000
C:\Users\cware\Desktop\Steller18Nov\18NovTrials\M19.DSG	11-1-2013	15:20:59	103460.000000	10346.000000	49460.651106	20.000000
C:\Users\cware\Desktop\Steller18Nov\18NovTrials\M19.DSG	11-1-2013	15:20:59	103461.000000	10346.100000	49457.763834	20.000000
C:\Users\cware\Desktop\Steller18Nov\18NovTrials\M19.DSG	11-1-2013	15:20:59	103462.000000	10346.200000	49458.211925	20.000000
C:\Users\cware\Desktop\Steller18Nov\18NovTrials\M19.DSG	11-1-2013	15:20:59	103463.000000	10346.300000	49457.514616	20.000000
C:\Users\cware\Desktop\Steller18Nov\18NovTrials\M19.DSG	11-1-2013	15:20:59	103464.000000	10346.400000	49459.356387	20.000000
C:\Users\cware\Desktop\Steller18Nov\18NovTrials\M19.DSG	11-1-2013	15:20:59	103465.000000	10346.500000	49459.978680	20.000000
C:\Users\cware\Desktop\Steller18Nov\18NovTrials\M19.DSG	11-1-2013	15:20:59	103466.000000	10346.600000	49460.600739	20.000000
C:\Users\cware\Desktop\Steller18Nov\18NovTrials\M19.DSG	11-1-2013	15:20:59	103467.000000	10346.700000	49461.471803	20.000000
C:\Users\cware\Desktop\Steller18Nov\18NovTrials\M19.DSG	11-1-2013	15:20:59	103468.000000	10346.800000	49460.998826	20.000000
C:\Users\cware\Desktop\Steller18Nov\18NovTrials\M19.DSG	11-1-2013	15:20:59	103469.000000	10346.900000	49461.696091	20.000000
C:\Users\cware\Desktop\Steller18Nov\18NovTrials\M19.DSG	11-1-2013	15:20:59	103470.000000	10347.000000	49459.480391	20.000000
C:\Users\cware\Desktop\Steller18Nov\18NovTrials\M19.DSG	11-1-2013	15:20:59	103471.000000	10347.100000	49461.546554	20.000000
C:\Users\cware\Desktop\Steller18Nov\18NovTrials\M19.DSG	11-1-2013	15:20:59	103472.000000	10347.200000	49458.733730	20.000000
C:\Users\cware\Desktop\Steller18Nov\18NovTrials\M19.DSG	11-1-2013	15:20:59	103473.000000	10347.300000	49458.957840	20.000000
C:\Users\cware\Desktop\Steller18Nov\18NovTrials\M19.DSG	11-1-2013	15:20:59	103474.000000	10347.400000	49458.808568	20.000000
C:\Users\cware\Desktop\Steller18Nov\18NovTrials\M19.DSG	11-1-2013	15:20:59	103475.000000	10347.500000	49458.634300	20.000000
C:\Users\cware\Desktop\Steller18Nov\18NovTrials\M19.DSG	11-1-2013	15:20:59	103476.000000	10347.600000	49459.953711	20.000000
C:\Users\cware\Desktop\Steller18Nov\18NovTrials\M19.DSG	11-1-2013	15:20:59	103477.000000	10347.700000	49458.958100	20.000000
C:\Users\cware\Desktop\Steller18Nov\18NovTrials\M19.DSG	11-1-2013	15:20:59	103478.000000	10347.800000	49460.600747	20.000000
C:\Users\cware\Desktop\Steller18Nov\18NovTrials\M19.DSG	11-1-2013	15:20:59	103479.000000	10347.900000	49459.256762	20.000000
C:\Users\cware\Desktop\Steller18Nov\18NovTrials\M19.DSG	11-1-2013	15:20:59	103480.000000	10348.000000	49460.799949	20.000000
C:\Users\cware\Desktop\Steller18Nov\18NovTrials\M19.DSG	11-1-2013	15:20:59	103481.000000	10348.100000	49457.066361	20.000000
C:\Users\cware\Desktop\Steller18Nov\18NovTrials\M19.DSG	11-1-2013	15:20:59	103482.000000	10348.200000	49459.704727	20.000000
C:\Users\cware\Desktop\Steller18Nov\18NovTrials\M19.DSG	11-1-2013	15:20:59	103483.000000	10348.300000	49458.883102	20.000000
C:\Users\cware\Desktop\Steller18Nov\18NovTrials\M19.DSG	11-1-2013	15:20:59	103484.000000	10348.400000	49457.713749	20.000000
C:\Users\cware\Desktop\Steller18Nov\18NovTrials\M19.DSG	11-1-2013	15:20:59	103485.000000	10348.500000	49458.609860	20.000000
C:\Users\cware\Desktop\Steller18Nov\18NovTrials\M19.DSG	11-1-2013	15:20:59	103486.000000	10348.600000	49461.621626	20.000000
C:\Users\cware\Desktop\Steller18Nov\18NovTrials\M19.DSG	11-1-2013	15:20:59	103487.000000	10348.700000	49459.853912	20.000000
C:\Users\cware\Desktop\Steller18Nov\18NovTrials\M19.DSG	11-1-2013	15:20:59	103488.000000	10348.800000	49460.327336	20.000000
C:\Users\cware\Desktop\Steller18Nov\18NovTrials\M19.DSG	11-1-2013	15:20:59	103489.000000	10348.900000	49460.028375	20.000000
C:\Users\cware\Desktop\Steller18Nov\18NovTrials\M19.DSG	11-1-2013	15:20:59	103490.000000	10349.000000	49460.127787	20.000000
C:\Users\cware\Desktop\Steller18Nov\18NovTrials\M19.DSG	11-1-2013	15:20:59	103491.000000	10349.100000	49459.455812	20.000000
C:\Users\cware\Desktop\Steller18Nov\18NovTrials\M19.DSG	11-1-2013	15:20:59	103492.000000	10349.200000	49459.953624	20.000000
C:\Users\cware\Desktop\Steller18Nov\18NovTrials\M19.DSG	11-1-2013	15:20:59	103493.000000	10349.300000	49461.073555	20.000000
C:\Users\cware\Desktop\Steller18Nov\18NovTrials\M19.DSG	11-1-2013	15:20:59	103494.000000	10349.400000	49461.372269	20.000000
C:\Users\cware\Desktop\Steller18Nov\18NovTrials\M19.DSG	11-1-2013	15:20:59	103495.000000	10349.500000	49462.318080	20.000000
C:\Users\cware\Desktop\Steller18Nov\18NovTrials\M19.DSG	11-1-2013	15:20:59	103496.000000	10349.600000	49462.019484	20.000000
C:\Users\cware\Desktop\Steller18Nov\18NovTrials\M19.DSG	11-1-2013	15:20:59	103497.000000	10349.700000	49460.700094	20.000000
C:\Users\cware\Desktop\Steller18Nov\18NovTrials\M19.DSG	11-1-2013	15:20:59	103498.000000	10349.800000	49461.471881	20.000000
C:\Users\cware\Desktop\Steller18Nov\18NovTrials\M19.DSG	11-1-2013	15:20:59	103499.000000	10349.900000	49457.912165	20.000000
C:\Users\cware\Desktop\Steller18Nov\18NovTrials\M19.DSG	11-1-2013	15:20:59	103500.000000	10350.000000	49461.794935	20.000000
C:\Users\cware\Desktop\Steller18Nov\18NovTrials\M19.DSG	11-1-2013	15:20:59	103501.000000	10350.100000	49461.396705	20.000000
C:\Users\cware\Desktop\Steller18Nov\18NovTrials\M19.DSG	11-1-2013	15:20:59	103502.000000	10350.200000	49461.122804	20.000000
C:\Users\cware\Desktop\Steller18Nov\18NovTrials\M19.DSG	11-1-2013	15:20:59	103503.000000	10350.300000	49457.886936	20.000000
C:\Users\cware\Desktop\Steller18Nov\18NovTrials\M19.DSG	11-1-2013	15:20:59	103504.000000	10350.400000	49462.890066	20.000000
C:\Users\cware\Desktop\Steller18Nov\18NovTrials\M19.DSG	11-1-2013	15:20:59	103505.000000	10350.500000	49459.156543	20.000000
C:\Users\cware\Desktop\Steller18Nov\18NovTrials\M19.DSG	11-1-2013	15:20:59	103506.000000	10350.600000	49460.002591	20.000000
C:\Users\cware\Desktop\Steller18Nov\18NovTrials\M19.DSG	11-1-2013	15:20:59	103507.000000	10350.700000	49460.724686	20.000000
C:\Users\cware\Desktop\Steller18Nov\18NovTrials\M19.DSG	11-1-2013	15:20:59	103508.000000	10350.800000	49462.143657	20.000000
C:\Users\cware\Desktop\Steller18Nov\18NovTrials\M19.DSG	11-1-2013	15:20:59	103509.000000	10350.900000	49460.500858	20.000000
C:\Users\cware\Desktop\Steller18Nov\18NovTrials\M19.DSG	11-1-2013	15:20:59	103510.000000	10351.000000	49459.928343	20.000000
C:\Users\cware\Desktop\Steller18Nov\18NovTrials\M19.DSG	11-1-2013	15:20:59	103511.000000	10351.100000	49461.098555	20.000000
C:\Users\cware\Desktop\Steller18Nov\18NovTrials\M19.DSG	11-1-2013	15:20:59	103512.000000	10351.200000	49459.655058	20.000000
C:\Users\cware\Desktop\Steller18Nov\18NovTrials\M19.DSG	11-1-2013	15:20:59	103513.000000	10351.300000	49460.401550	20.000000
C:\Users\cware\Desktop\Steller18Nov\18NovTrials\M19.DSG	11-1-2013	15:20:59	103514.000000	10351.400000	49460.202352	20.000000
C:\Users\cware\Desktop\Steller18Nov\18NovTrials\M19.DSG	11-1-2013	15:20:59	103515.000000	10351.500000	49462.766180	20.000000
C:\Users\cware\Desktop\Steller18Nov\18NovTrials\M19.DSG	11-1-2013	15:20:59	103516.000000	10351.600000	49461.496334	20.000000
C:\Users\cware\Desktop\Steller18Nov\18NovTrials\M19.DSG	11-1-2013	15:20:59	103517.000000	10351.700000	49461.595699	20.000000
C:\Users\cware\Desktop\Steller18Nov\18NovTrials\M19.DSG	11-1-2013	15:20:59	103518.000000	10351.800000	49461.321758	20.000000
C:\Users\cware\Desktop\Steller18Nov\18NovTrials\M19.DSG	11-1-2013	15:20:59	103519.000000	10351.900000	49460.002755	20.000000
C:\Users\cware\Desktop\Steller18Nov\18NovTrials\M19.DSG	11-1-2013	15:20:59	103520.000000	10352.000000	49462.168608	20.000000
C:\Users\cware\Desktop\Steller18Nov\18NovTrials\M19.DSG	11-1-2013	15:20:59	103521.000000	10352.100000	49460.675151	20.000000
C:\Users\cware\Desktop\Steller18Nov\18NovTrials\M19.DSG	11-1-2013	15:20:59	103522.000000	10352.200000	49461.621253	20.000000
C:\Users\cware\Desktop\Steller18Nov\18NovTrials\M19.DSG	11-1-2013	15:20:59	103523.000000	10352.300000	49461.745739	20.000000
C:\Users\cware\Desktop\Steller18Nov\18NovTrials\M19.DSG	11-1-2013	15:20:59	103524.000000	10352.400000	49460.028111	20.000000
C:\Users\cware\Desktop\Steller18Nov\18NovTrials\M19.DSG	11-1-2013	15:20:59	103525.000000	10352.500000	49459.505122	20.000000
C:\Users\cware\Desktop\Steller18Nov\18NovTrials\M19.DSG	11-1-2013	15:20:59	103526.000000	10352.600000	49460.002860	20.000000
C:\Users\cware\Desktop\Steller18Nov\18NovTrials\M19.DSG	11-1-2013	15:20:59	103527.000000	10352.700000	49459.654342	20.000000
C:\Users\cware\Desktop\Steller18Nov\18NovTrials\M19.DSG	11-1-2013	15:20:59	103528.000000	10352.800000	49461.322010	20.000000
C:\Users\cware\Desktop\Steller18Nov\18NovTrials\M19.DSG	11-1-2013	15:20:59	103529.000000	10352.900000	49461.545821	20.000000
C:\Users\cware\Desktop\Steller18Nov\18NovTrials\M19.DSG	11-1-2013	15:20:59	103530.000000	10353.000000	49460.923689	20.000000
C:\Users\cware\Desktop\Steller18Nov\18NovTrials\M19.DSG	11-1-2013	15:20:59	103531.000000	10353.100000	49460.077220	20.000000
C:\Users\cware\Desktop\Steller18Nov\18NovTrials\M19.DSG	11-1-2013	15:20:59	103532.000000	10353.200000	49461.247137	20.000000
C:\Users\cware\Desktop\Steller18Nov\18NovTrials\M19.DSG	11-1-2013	15:20:59	103533.000000	10353.300000	49459.678934	20.000000
C:\Users\cware\Desktop\Steller18Nov\18NovTrials\M19.DSG	11-1-2013	15:20:59	103534.000000	10353.400000	49460.575015	20.000000
C:\Users\cware\Desktop\Steller18Nov\18NovTrials\M19.DSG	11-1-2013	15:20:59	103535.000000	10353.500000	49459.056983	20.000000
C:\Users\cware\Desktop\Steller18Nov\18NovTrials\M19.DSG	11-1-2013	15:20:59	103536.000000	10353.600000	49459.629802	20.000000
C:\Users\cware\Desktop\Steller18Nov\18NovTrials\M19.DSG	11-1-2013	15:20:59	103537.000000	10353.700000	49459.654550	20.000000
C:\Users\cware\Desktop\Steller18Nov\18NovTrials\M19.DSG	11-1-2013	15:20:59	103538.000000	10353.800000	49460.476153	20.000000
C:\Users\cware\Desktop\Steller18Nov\18NovTrials\M19.DSG	11-1-2013	15:20:59	103539.000000	10353.900000	49456.692796	20.000000
C:\Users\cware\Desktop\Steller18Nov\18NovTrials\M19.DSG	11-1-2013	15:20:59	103540.000000	10354.000000	49457.364958	20.000000
C:\Users\cware\Desktop\Steller18Nov\18NovTrials\M19.DSG	11-1-2013	15:20:59	103541.000000	10354.100000	49456.967066	20.000000
C:\Users\cware\Desktop\Steller18Nov\18NovTrials\M19.DSG	11-1-2013	15:20:59	103542.000000	10354.200000	49458.858662	20.000000
C:\Users\cware\Desktop\Steller18Nov\18NovTrials\M19.DSG	11-1-2013	15:20:59	103543.000000	10354.300000	49459.231936	20.000000
C:\Users\cware\Desktop\Steller18Nov\18NovTrials\M19.DSG	11-1-2013	15:20:59	103544.000000	10354.400000	49457.738553	20.000000
C:\Users\cware\Desktop\Steller18Nov\18NovTrials\M19.DSG	11-1-2013	15:20:59	103545.000000	10354.500000	49459.854229	20.000000
C:\Users\cware\Desktop\Steller18Nov\18NovTrials\M19.DSG	11-1-2013	15:20:59	103546.000000	10354.600000	49461.969962	20.000000
C:\Users\cware\Desktop\Steller18Nov\18NovTrials\M19.DSG	11-1-2013	15:20:59	103547.000000	10354.700000	49458.111762	20.000000
C:\Users\cware\Desktop\Steller18Nov\18NovTrials\M19.DSG	11-1-2013	15:20:59	103548.000000	10354.800000	49459.107177	20.000000
C:\Users\cware\Desktop\Steller18Nov\18NovTrials\M19.DSG	11-1-2013	15:20:59	103549.000000	10354.900000	49458.584401	20.000000
C:\Users\cware\Desktop\Steller18Nov\18NovTrials\M19.DSG	11-1-2013	15:20:59	103550.000000	10355.000000	49459.554786	20.000000
C:\Users\cware\Desktop\Steller18Nov\18NovTrials\M19.DSG	11-1-2013	15:20:59	103551.000000	10355.100000	49458.608854	20.000000
C:\Users\cware\Desktop\Steller18Nov\18NovTrials\M19.DSG	11-1-2013	15:20:59	103552.000000	10355.200000	49460.500906	20.000000
C:\Users\cware\Desktop\Steller18Nov\18NovTrials\M19.DSG	11-1-2013	15:20:59	103553.000000	10355.300000	49458.609196	20.000000
C:\Users\cware\Desktop\Steller18Nov\18NovTrials\M19.DSG	11-1-2013	15:20:59	103554.000000	10355.400000	49461.496369	20.000000
C:\Users\cware\Desktop\Steller18Nov\18NovTrials\M19.DSG	11-1-2013	15:20:59	103555.000000	10355.500000	49461.297293	20.000000
C:\Users\cware\Desktop\Steller18Nov\18NovTrials\M19.DSG	11-1-2013	15:20:59	103556.000000	10355.600000	49459.057209	20.000000
C:\Users\cware\Desktop\Steller18Nov\18NovTrials\M19.DSG	11-1-2013	15:20:59	103557.000000	10355.700000	49458.957675	20.000000
C:\Users\cware\Desktop\Steller18Nov\18NovTrials\M19.DSG	11-1-2013	15:20:59	103558.000000	10355.800000	49461.720570	20.000000
C:\Users\cware\Desktop\Steller18Nov\18NovTrials\M19.DSG	11-1-2013	15:20:59	103559.000000	10355.900000	49458.758521	20.000000
C:\Users\cware\Desktop\Steller18Nov\18NovTrials\M19.DSG	11-1-2013	15:20:59	103560.000000	10356.000000	49461.297310	20.000000
C:\Users\cware\Desktop\Steller18Nov\18NovTrials\M19.DSG	11-1-2013	15:20:59	103561.000000	10356.100000	49460.002799	20.000000
C:\Users\cware\Desktop\Steller18Nov\18NovTrials\M19.DSG	11-1-2013	15:20:59	103562.000000	10356.200000	49460.201710	20.000000
C:\Users\cware\Desktop\Steller18Nov\18NovTrials\M19.DSG	11-1-2013	15:20:59	103563.000000	10356.300000	49460.500376	20.000000
C:\Users\cware\Desktop\Steller18Nov\18NovTrials\M19.DSG	11-1-2013	15:20:59	103564.000000	10356.400000	49458.732945	20.000000
C:\Users\cware\Desktop\Steller18Nov\18NovTrials\M19.DSG	11-1-2013	15:20:59	103565.000000	10356.500000	49460.400318	20.000000
C:\Users\cware\Desktop\Steller18Nov\18NovTrials\M19.DSG	11-1-2013	15:20:59	103566.000000	10356.600000	49459.977084	20.000000
C:\Users\cware\Desktop\Steller18Nov\18NovTrials\M19.DSG	11-1-2013	15:20:59	103567.000000	10356.700000	49461.794211	20.000000
C:\Users\cware\Desktop\Steller18Nov\18NovTrials\M19.DSG	11-1-2013	15:20:59	103568.000000	10356.800000	49459.777734	20.000000
C:\Users\cware\Desktop\Steller18Nov\18NovTrials\M19.DSG	11-1-2013	15:20:59	103569.000000	10356.900000	49460.997772	20.000000
C:\Users\cware\Desktop\Steller18Nov\18NovTrials\M19.DSG	11-1-2013	15:20:59	103570.000000	10357.000000	49460.251037	20.000000
C:\Users\cware\Desktop\Steller18Nov\18NovTrials\M19.DSG	11-1-2013	15:20:59	103571.000000	10357.100000	49459.280426	20.000000
C:\Users\cware\Desktop\Steller18Nov\18NovTrials\M19.DSG	11-1-2013	15:20:59	103572.000000	10357.200000	49459.977539	20.000000
C:\Users\cware\Desktop\Steller18Nov\18NovTrials\M19.DSG	11-1-2013	15:20:59	103573.000000	10357.300000	49458.036408	20.000000
C:\Users\cware\Desktop\Steller18Nov\18NovTrials\M19.DSG	11-1-2013	15:20:59	103574.000000	10357.400000	49458.135868	20.000000
C:\Users\cware\Desktop\Steller18Nov\18NovTrials\M19.DSG	11-1-2013	15:20:59	103575.000000	10357.500000	49460.276379	20.000000
C:\Users\cware\Desktop\Steller18Nov\18NovTrials\M19.DSG	11-1-2013	15:20:59	103576.000000	10357.600000	49459.330646	20.000000
C:\Users\cware\Desktop\Steller18Nov\18NovTrials\M19.DSG	11-1-2013	15:20:59	103577.000000	10357.700000	49460.923667	20.000000
C:\Users\cware\Desktop\Steller18Nov\18NovTrials\M19.DSG	11-1-2013	15:20:59	103578.000000	10357.800000	49459.977756	20.000000
C:\Users\cware\Desktop\Steller18Nov\18NovTrials\M19.DSG	11-1-2013	15:20:59	103579.000000	10357.900000	49457.986439	20.000000
C:\Users\cware\Desktop\Steller18Nov\18NovTrials\M19.DSG	11-1-2013	15:20:59	103580.000000	10358.000000	49460.674861	20.000000
C:\Users\cware\Desktop\Steller18Nov\18NovTrials\M19.DSG	11-1-2013	15:20:59	103581.000000	10358.100000	49458.459213	20.000000
C:\Users\cware\Desktop\Steller18Nov\18NovTrials\M19.DSG	11-1-2013	15:20:59	103582.000000	10358.200000	49461.023092	20.000000
C:\Users\cware\Desktop\Steller18Nov\18NovTrials\M19.DSG	11-1-2013	15:20:59	103583.000000	10358.300000	49458.210107	20.000000
C:\Users\cware\Desktop\Steller18Nov\18NovTrials\M19.DSG	11-1-2013	15:20:59	103584.000000	10358.400000	49459.379621	20.000000
C:\Users\cware\Desktop\Steller18Nov\18NovTrials\M19.DSG	11-1-2013	15:20:59	103585.000000	10358.500000	49461.594766	20.000000
C:\Users\cware\Desktop\Steller18Nov\18NovTrials\M19.DSG	11-1-2013	15:20:59	103586.000000	10358.600000	49458.956352	20.000000
C:\Users\cware\Desktop\Steller18Nov\18NovTrials\M19.DSG	11-1-2013	15:20:59	103587.000000	10358.700000	49460.574364	20.000000
C:\Users\cware\Desktop\Steller18Nov\18NovTrials\M19.DSG	11-1-2013	15:20:59	103588.000000	10358.800000	49460.524322	20.000000
C:\Users\cware\Desktop\Steller18Nov\18NovTrials\M19.DSG	11-1-2013	15:20:59	103589.000000	10358.900000	49460.052065	20.000000
C:\Users\cware\Desktop\Steller18Nov\18NovTrials\M19.DSG	11-1-2013	15:20:59	103590.000000	10359.000000	49460.300875	20.000000
C:\Users\cware\Desktop\Steller18Nov\18NovTrials\M19.DSG	11-1-2013	15:20:59	103591.000000	10359.100000	49459.778250	20.000000
C:\Users\cware\Desktop\Steller18Nov\18NovTrials\M19.DSG	11-1-2013	15:20:59	103592.000000	10359.200000	49459.529297	20.000000
C:\Users\cware\Desktop\Steller18Nov\18NovTrials\M19.DSG	11-1-2013	15:20:59	103593.000000	10359.300000	49459.405098	20.000000
C:\Users\cware\Desktop\Steller18Nov\18NovTrials\M19.DSG	11-1-2013	15:20:59	103594.000000	10359.400000	49460.027182	20.000000
C:\Users\cware\Desktop\Steller18Nov\18NovTrials\M19.DSG	11-1-2013	15:20:59	103595.000000	10359.500000	49460.077025	20.000000
C:\Users\cware\Desktop\Steller18Nov\18NovTrials\M19.DSG	11-1-2013	15:20:59	103596.000000	10359.600000	49460.027039	20.000000
C:\Users\cware\Desktop\Steller18Nov\18NovTrials\M19.DSG	11-1-2013	15:20:59	103597.000000	10359.700000	49459.728312	20.000000
C:\Users\cware\Desktop\Steller18Nov\18NovTrials\M19.DSG	11-1-2013	15:20:59	103598.000000	10359.800000	49460.176672	20.000000
C:\Users\cware\Desktop\Steller18Nov\18NovTrials\M19.DSG	11-1-2013	15:20:59	103599.000000	10359.900000	49461.595065	20.000000
C:\Users\cware\Desktop\Steller18Nov\18NovTrials\M19.DSG	11-1-2013	15:20:59	103600.000000	10360.000000	49459.006273	20.000000
C:\Users\cware\Desktop\Steller18Nov\18NovTrials\M19.DSG	11-1-2013	15:20:59	103601.000000	10360.100000	49460.872445	20.000000
C:\Users\cware\Desktop\Steller18Nov\18NovTrials\M19.DSG	11-1-2013	15:20:59	103602.000000	10360.200000	49461.519885	20.000000
C:\Users\cware\Desktop\Steller18Nov\18NovTrials\M19.DSG	11-1-2013	15:20:59	103603.000000	10360.300000	49459.030236	20.000000
C:\Users\cware\Desktop\Steller18Nov\18NovTrials\M19.DSG	11-1-2013	15:20:59	103604.000000	10360.400000	49460.921902	20.000000
C:\Users\cware\Desktop\Steller18Nov\18NovTrials\M19.DSG	11-1-2013	15:20:59	103605.000000	10360.500000	49462.415263	20.000000
C:\Users\cware\Desktop\Steller18Nov\18NovTrials\M19.DSG	11-1-2013	15:20:59	103606.000000	10360.600000	49460.747660	20.000000
C:\Users\cware\Desktop\Steller18Nov\18NovTrials\M19.DSG	11-1-2013	15:20:59	103607.000000	10360.700000	49460.199967	20.000000
C:\Users\cware\Desktop\Steller18Nov\18NovTrials\M19.DSG	11-1-2013	15:20:59	103608.000000	10360.800000	49461.544151	20.000000
C:\Users\cware\Desktop\Steller18Nov\18NovTrials\M19.DSG	11-1-2013	15:20:59	103609.000000	10360.900000	49461.071191	20.000000
C:\Users\cware\Desktop\Steller18Nov\18NovTrials\M19.DSG	11-1-2013	15:20:59	103610.000000	10361.000000	49461.071417	20.000000
C:\Users\cware\Desktop\Steller18Nov\18NovTrials\M19.DSG	11-1-2013	15:20:59	103611.000000	10361.100000	49462.938044	20.000000
C:\Users\cware\Desktop\Steller18Nov\18NovTrials\M19.DSG	11-1-2013	15:20:59	103612.000000	10361.200000	49461.867799	20.000000
C:\Users\cware\Desktop\Steller18Nov\18NovTrials\M19.DSG	11-1-2013	15:20:59	103613.000000	10361.300000	49458.308214	20.000000
C:\Users\cware\Desktop\Steller18Nov\18NovTrials\M19.DSG	11-1-2013	15:20:59	103614.000000	10361.400000	49461.569133	20.000000
C:\Users\cware\Desktop\Steller18Nov\18NovTrials\M19.DSG	11-1-2013	15:20:59	103615.000000	10361.500000	49460.996722	20.000000
C:\Users\cware\Desktop\Steller18Nov\18NovTrials\M19.DSG	11-1-2013	15:20:59	103616.000000	10361.600000	49462.962983	20.000000
C:\Users\cware\Desktop\Steller18Nov\18NovTrials\M19.DSG	11-1-2013	15:20:59	103617.000000	10361.700000	49459.851510	20.000000
C:\Users\cware\Desktop\Steller18Nov\18NovTrials\M19.DSG	11-1-2013	15:20:59	103618.000000	10361.800000	49462.714107	20.000000
C:\Users\cware\Desktop\Steller18Nov\18NovTrials\M19.DSG	11-1-2013	15:20:59	103619.000000	10361.900000	49459.353654	20.000000
C:\Users\cware\Desktop\Steller18Nov\18NovTrials\M19.DSG	11-1-2013	15:20:59	103620.000000	10362.000000	49462.514806	20.000000
C:\Users\cware\Desktop\Steller18Nov\18NovTrials\M19.DSG	11-1-2013	15:20:59	103621.000000	10362.100000	49461.892430	20.000000
C:\Users\cware\Desktop\Steller18Nov\18NovTrials\M19.DSG	11-1-2013	15:20:59	103622.000000	10362.200000	49460.274735	20.000000
C:\Users\cware\Desktop\Steller18Nov\18NovTrials\M19.DSG	11-1-2013	15:20:59	103623.000000	10362.300000	49459.503105	20.000000
C:\Users\cware\Desktop\Steller18Nov\18NovTrials\M19.DSG	11-1-2013	15:20:59	103624.000000	10362.400000	49459.926352	20.000000
C:\Users\cware\Desktop\Steller18Nov\18NovTrials\M19.DSG	11-1-2013	15:20:59	103625.000000	10362.500000	49460.324508	20.000000
C:\Users\cware\Desktop\Steller18Nov\18NovTrials\M19.DSG	11-1-2013	15:20:59	103626.000000	10362.600000	49460.349521	20.000000
C:\Users\cware\Desktop\Steller18Nov\18NovTrials\M19.DSG	11-1-2013	15:20:59	103627.000000	10362.700000	49459.926846	20.000000
C:\Users\cware\Desktop\Steller18Nov\18NovTrials\M19.DSG	11-1-2013	15:20:59	103628.000000	10362.800000	49459.603332	20.000000
C:\Users\cware\Desktop\Steller18Nov\18NovTrials\M19.DSG	11-1-2013	15:20:59	103629.000000	10362.900000	49459.952050	20.000000
C:\Users\cware\Desktop\Steller18Nov\18NovTrials\M19.DSG	11-1-2013	15:20:59	103630.000000	10363.000000	49461.370716	20.000000
C:\Users\cware\Desktop\Steller18Nov\18NovTrials\M19.DSG	11-1-2013	15:20:59	103631.000000	10363.100000	49459.528954	20.000000
C:\Users\cware\Desktop\Steller18Nov\18NovTrials\M19.DSG	11-1-2013	15:20:59	103632.000000	10363.200000	49460.076604	20.000000
C:\Users\cware\Desktop\Steller18Nov\18NovTrials\M19.DSG	11-1-2013	15:20:59	103633.000000	10363.300000	49460.350271	20.000000
C:\Users\cware\Desktop\Steller18Nov\18NovTrials\M19.DSG	11-1-2013	15:20:59	103634.000000	10363.400000	49459.354418	20.000000
C:\Users\cware\Desktop\Steller18Nov\18NovTrials\M19.DSG	11-1-2013	15:20:59	103635.000000	10363.500000	49457.985377	20.000000
C:\Users\cware\Desktop\Steller18Nov\18NovTrials\M19.DSG	11-1-2013	15:20:59	103636.000000	10363.600000	49460.050868	20.000000
C:\Users\cware\Desktop\Steller18Nov\18NovTrials\M19.DSG	11-1-2013	15:20:59	103637.000000	10363.700000	49459.976312	20.000000
C:\Users\cware\Desktop\Steller18Nov\18NovTrials\M19.DSG	11-1-2013	15:20:59	103638.000000	10363.800000	49459.777066	20.000000
C:\Users\cware\Desktop\Steller18Nov\18NovTrials\M19.DSG	11-1-2013	15:20:59	103639.000000	10363.900000	49460.449068	20.000000
C:\Users\cware\Desktop\Steller18Nov\18NovTrials\M19.DSG	11-1-2013	15:20:59	103640.000000	10364.000000	49459.801845	20.000000
C:\Users\cware\Desktop\Steller18Nov\18NovTrials\M19.DSG	11-1-2013	15:20:59	103641.000000	10364.100000	49461.519464	20.000000
C:\Users\cware\Desktop\Steller18Nov\18NovTrials\M19.DSG	11-1-2013	15:20:59	103642.000000	10364.200000	49460.374321	20.000000
C:\Users\cware\Desktop\Steller18Nov\18NovTrials\M19.DSG	11-1-2013	15:20:59	103643.000000	10364.300000	49459.080326	20.000000
C:\Users\cware\Desktop\Steller18Nov\18NovTrials\M19.DSG	11-1-2013	15:20:59	103644.000000	10364.400000	49460.997000	20.000000
C:\Users\cware\Desktop\Steller18Nov\18NovTrials\M19.DSG	11-1-2013	15:20:59	103645.000000	10364.500000	49459.951611	20.000000
C:\Users\cware\Desktop\Steller18Nov\18NovTrials\M19.DSG	11-1-2013	15:20:59	103646.000000	10364.600000	49458.632569	20.000000
C:\Users\cware\Desktop\Steller18Nov\18NovTrials\M19.DSG	11-1-2013	15:20:59	103647.000000	10364.700000	49459.652971	20.000000
C:\Users\cware\Desktop\Steller18Nov\18NovTrials\M19.DSG	11-1-2013	15:20:59	103648.000000	10364.800000	49457.985234	20.000000
C:\Users\cware\Desktop\Steller18Nov\18NovTrials\M19.DSG	11-1-2013	15:20:59	103649.000000	10364.900000	49458.607423	20.000000
C:\Users\cware\Desktop\Steller18Nov\18NovTrials\M19.DSG	11-1-2013	15:20:59	103650.000000	10365.000000	49458.906427	20.000000
C:\Users\cware\Desktop\Steller18Nov\18NovTrials\M19.DSG	11-1-2013	15:20:59	103651.000000	10365.100000	49459.080053	20.000000
C:\Users\cware\Desktop\Steller18Nov\18NovTrials\M19.DSG	11-1-2013	15:20:59	103652.000000	10365.200000	49458.930550	20.000000
C:\Users\cware\Desktop\Steller18Nov\18NovTrials\M19.DSG	11-1-2013	15:20:59	103653.000000	10365.300000	49458.382644	20.000000
C:\Users\cware\Desktop\Steller18Nov\18NovTrials\M19.DSG	11-1-2013	15:20:59	103654.000000	10365.400000	49459.527701	20.000000
C:\Users\cware\Desktop\Steller18Nov\18NovTrials\M19.DSG	11-1-2013	15:20:59	103655.000000	10365.500000	49459.900754	20.000000
C:\Users\cware\Desktop\Steller18Nov\18NovTrials\M19.DSG	11-1-2013	15:20:59	103656.000000	10365.600000	49460.224337	20.000000
C:\Users\cware\Desktop\Steller18Nov\18NovTrials\M19.DSG	11-1-2013	15:20:59	103657.000000	10365.700000	49459.328178	20.000000
C:\Users\cware\Desktop\Steller18Nov\18NovTrials\M19.DSG	11-1-2013	15:20:59	103658.000000	10365.800000	49460.846487	20.000000
C:\Users\cware\Desktop\Steller18Nov\18NovTrials\M19.DSG	11-1-2013	15:20:59	103659.000000	10365.900000	49462.364870	20.000000
C:\Users\cware\Desktop\Steller18Nov\18NovTrials\M19.DSG	11-1-2013	15:20:59	103660.000000	10366.000000	49461.543262	20.000000
C:\Users\cware\Desktop\Steller18Nov\18NovTrials\M19.DSG	11-1-2013	15:20:59	103661.000000	10366.100000	49460.547638	20.000000
C:\Users\cware\Desktop\Steller18Nov\18NovTrials\M19.DSG	11-1-2013	15:20:59	103662.000000	10366.200000	49461.841781	20.000000
C:\Users\cware\Desktop\Steller18Nov\18NovTrials\M19.DSG	11-1-2013	15:20:59	103663.000000	10366.300000	49459.551893	20.000000
C:\Users\cware\Desktop\Steller18Nov\18NovTrials\M19.DSG	11-1-2013	15:20:59	103664.000000	10366.400000	49460.149343	20.000000
C:\Users\cware\Desktop\Steller18Nov\18NovTrials\M19.DSG	11-1-2013	15:20:59	103665.000000	10366.500000	49460.473156	20.000000
C:\Users\cware\Desktop\Steller18Nov\18NovTrials\M19.DSG	11-1-2013	15:20:59	103666.000000	10366.600000	49461.593009	20.000000
C:\Users\cware\Desktop\Steller18Nov\18NovTrials\M19.DSG	11-1-2013	15:20:59	103667.000000	10366.700000	49461.518245	20.000000
C:\Users\cware\Desktop\Steller18Nov\18NovTrials\M19.DSG	11-1-2013	15:20:59	103668.000000	10366.800000	49460.597451	20.000000
C:\Users\cware\Desktop\Steller18Nov\18NovTrials\M19.DSG	11-1-2013	15:20:59	103669.000000	10366.900000	49461.468558	20.000000
C:\Users\cware\Desktop\Steller18Nov\18NovTrials\M19.DSG	11-1-2013	15:20:59	103670.000000	10367.000000	49459.626662	20.000000
C:\Users\cware\Desktop\Steller18Nov\18NovTrials\M19.DSG	11-1-2013	15:20:59	103671.000000	10367.100000	49458.854958	20.000000
C:\Users\cware\Desktop\Steller18Nov\18NovTrials\M19.DSG	11-1-2013	15:20:59	103672.000000	10367.200000	49460.721854	20.000000
C:\Users\cware\Desktop\Steller18Nov\18NovTrials\M19.DSG	11-1-2013	15:20:59	103673.000000	10367.300000	49460.846361	20.000000
C:\Users\cware\Desktop\Steller18Nov\18NovTrials\M19.DSG	11-1-2013	15:20:59	103674.000000	10367.400000	49461.617987	20.000000
C:\Users\cware\Desktop\Steller18Nov\18NovTrials\M19.DSG	11-1-2013	15:20:59	103675.000000	10367.500000	49460.572534	20.000000
C:\Users\cware\Desktop\Steller18Nov\18NovTrials\M19.DSG	11-1-2013	15:20:59	103676.000000	10367.600000	49462.115860	20.000000
C:\Users\cware\Desktop\Steller18Nov\18NovTrials\M19.DSG	11-1-2013	15:20:59	103677.000000	10367.700000	49463.235791	20.000000
C:\Users\cware\Desktop\Steller18Nov\18NovTrials\M19.DSG	11-1-2013	15:20:59	103678.000000	10367.800000	49461.294972	20.000000
C:\Users\cware\Desktop\Steller18Nov\18NovTrials\M19.DSG	11-1-2013	15:20:59	103679.000000	10367.900000	49460.448838	20.000000
C:\Users\cware\Desktop\Steller18Nov\18NovTrials\M19.DSG	11-1-2013	15:20:59	103680.000000	10368.000000	49459.951052	20.000000
C:\Users\cware\Desktop\Steller18Nov\18NovTrials\M19.DSG	11-1-2013	15:20:59	103681.000000	10368.100000	49460.647853	20.000000
C:\Users\cware\Desktop\Steller18Nov\18NovTrials\M19.DSG	11-1-2013	15:20:59	103682.000000	10368.200000	49460.697804	20.000000
C:\Users\cware\Desktop\Steller18Nov\18NovTrials\M19.DSG	11-1-2013	15:20:59	103683.000000	10368.300000	49459.627425	20.000000
C:\Users\cware\Desktop\Steller18Nov\18NovTrials\M19.DSG	11-1-2013	15:20:59	103684.000000	10368.400000	49457.138479	20.000000
C:\Users\cware\Desktop\Steller18Nov\18NovTrials\M19.DSG	11-1-2013	15:20:59	103685.000000	10368.500000	49458.059182	20.000000
C:\Users\cware\Desktop\Steller18Nov\18NovTrials\M19.DSG	11-1-2013	15:20:59	103686.000000	10368.600000	49459.826736	20.000000
C:\Users\cware\Desktop\Steller18Nov\18NovTrials\M19.DSG	11-1-2013	15:20:59	103687.000000	10368.700000	49460.249796	20.000000
C:\Users\cware\Desktop\Steller18Nov\18NovTrials\M19.DSG	11-1-2013	15:20:59	103688.000000	10368.800000	49457.735807	20.000000
C:\Users\cware\Desktop\Steller18Nov\18NovTrials\M19.DSG	11-1-2013	15:20:59	103689.000000	10368.900000	49458.109220	20.000000
C:\Users\cware\Desktop\Steller18Nov\18NovTrials\M19.DSG	11-1-2013	15:20:59	103690.000000	10369.000000	49460.224784	20.000000
C:\Users\cware\Desktop\Steller18Nov\18NovTrials\M19.DSG	11-1-2013	15:20:59	103691.000000	10369.100000	49459.801628	20.000000
C:\Users\cware\Desktop\Steller18Nov\18NovTrials\M19.DSG	11-1-2013	15:20:59	103692.000000	10369.200000	49459.104614	20.000000
C:\Users\cware\Desktop\Steller18Nov\18NovTrials\M19.DSG	11-1-2013	15:20:59	103693.000000	10369.300000	49459.727041	20.000000
C:\Users\cware\Desktop\Steller18Nov\18NovTrials\M19.DSG	11-1-2013	15:20:59	103694.000000	10369.400000	49458.830795	20.000000
C:\Users\cware\Desktop\Steller18Nov\18NovTrials\M19.DSG	11-1-2013	15:20:59	103695.000000	10369.500000	49461.493914	20.000000
C:\Users\cware\Desktop\Steller18Nov\18NovTrials\M19.DSG	11-1-2013	15:20:59	103696.000000	10369.600000	49459.950662	20.000000
C:\Users\cware\Desktop\Steller18Nov\18NovTrials\M19.DSG	11-1-2013	15:20:59	103697.000000	10369.700000	49459.054619	20.000000
C:\Users\cware\Desktop\Steller18Nov\18NovTrials\M19.DSG	11-1-2013	15:20:59	103698.000000	10369.800000	49460.822008	20.000000
C:\Users\cware\Desktop\Steller18Nov\18NovTrials\M19.DSG	11-1-2013	15:20:59	103699.000000	10369.900000	49460.946754	20.000000
C:\Users\cware\Desktop\Steller18Nov\18NovTrials\M19.DSG	11-1-2013	15:20:59	103700.000000	10370.000000	49459.229026	20.000000
C:\Users\cware\Desktop\Steller18Nov\18NovTrials\M19.DSG	11-1-2013	15:20:59	103701.000000	10370.100000	49457.013812	20.000000
C:\Users\cware\Desktop\Steller18Nov\18NovTrials\M19.DSG	11-1-2013	15:20:59	103702.000000	10370.200000	49460.025786	20.000000
C:\Users\cware\Desktop\Steller18Nov\18NovTrials\M19.DSG	11-1-2013	15:20:59	103703.000000	10370.300000	49457.063706	20.000000
C:\Users\cware\Desktop\Steller18Nov\18NovTrials\M19.DSG	11-1-2013	15:20:59	103704.000000	10370.400000	49458.382978	20.000000
C:\Users\cware\Desktop\Steller18Nov\18NovTrials\M19.DSG	11-1-2013	15:20:59	103705.000000	10370.500000	49459.278999	20.000000
C:\Users\cware\Desktop\Steller18Nov\18NovTrials\M19.DSG	11-1-2013	15:20:59	103706.000000	10370.600000	49457.735512	20.000000
C:\Users\cware\Desktop\Steller18Nov\18NovTrials\M19.DSG	11-1-2013	15:20:59	103707.000000	10370.700000	49458.979708	20.000000
C:\Users\cware\Desktop\Steller18Nov\18NovTrials\M19.DSG	11-1-2013	15:20:59	103708.000000	10370.800000	49459.875633	20.000000
C:\Users\cware\Desktop\Steller18Nov\18NovTrials\M19.DSG	11-1-2013	15:20:59	103709.000000	10370.900000	49460.074509	20.000000
C:\Users\cware\Desktop\Steller18Nov\18NovTrials\M19.DSG	11-1-2013	15:20:59	103710.000000	10371.000000	49462.364353	20.000000
C:\Users\cware\Desktop\Steller18Nov\18NovTrials\M19.DSG	11-1-2013	15:20:59	103711.000000	10371.100000	49460.895683	20.000000
C:\Users\cware\Desktop\Steller18Nov\18NovTrials\M19.DSG	11-1-2013	15:20:59	103712.000000	10371.200000	49459.377244	20.000000
C:\Users\cware\Desktop\Steller18Nov\18NovTrials\M19.DSG	11-1-2013	15:20:59	103713.000000	10371.300000	49459.302402	20.000000
C:\Users\cware\Desktop\Steller18Nov\18NovTrials\M19.DSG	11-1-2013	15:20:59	103714.000000	10371.400000	49460.546793	20.000000
C:\Users\cware\Desktop\Steller18Nov\18NovTrials\M19.DSG	11-1-2013	15:20:59	103715.000000	10371.500000	49460.123897	20.000000
C:\Users\cware\Desktop\Steller18Nov\18NovTrials\M19.DSG	11-1-2013	15:20:59	103716.000000	10371.600000	49460.994926	20.000000
C:\Users\cware\Desktop\Steller18Nov\18NovTrials\M19.DSG	11-1-2013	15:20:59	103717.000000	10371.700000	49460.496967	20.000000
C:\Users\cware\Desktop\Steller18Nov\18NovTrials\M19.DSG	11-1-2013	15:20:59	103718.000000	10371.800000	49460.596471	20.000000
C:\Users\cware\Desktop\Steller18Nov\18NovTrials\M19.DSG	11-1-2013	15:20:59	103719.000000	10371.900000	49459.302194	20.000000
C:\Users\cware\Desktop\Steller18Nov\18NovTrials\M19.DSG	11-1-2013	15:20:59	103720.000000	10372.000000	49461.318297	20.000000
C:\Users\cware\Desktop\Steller18Nov\18NovTrials\M19.DSG	11-1-2013	15:20:59	103721.000000	10372.100000	49459.451353	20.000000
C:\Users\cware\Desktop\Steller18Nov\18NovTrials\M19.DSG	11-1-2013	15:20:59	103722.000000	10372.200000	49460.073807	20.000000
C:\Users\cware\Desktop\Steller18Nov\18NovTrials\M19.DSG	11-1-2013	15:20:59	103723.000000	10372.300000	49460.671131	20.000000
C:\Users\cware\Desktop\Steller18Nov\18NovTrials\M19.DSG	11-1-2013	15:20:59	103724.000000	10372.400000	49461.467743	20.000000
C:\Users\cware\Desktop\Steller18Nov\18NovTrials\M19.DSG	11-1-2013	15:20:59	103725.000000	10372.500000	49461.965221	20.000000
C:\Users\cware\Desktop\Steller18Nov\18NovTrials\M19.DSG	11-1-2013	15:20:59	103726.000000	10372.600000	49461.144160	20.000000
C:\Users\cware\Desktop\Steller18Nov\18NovTrials\M19.DSG	11-1-2013	15:20:59	103727.000000	10372.700000	49461.218716	20.000000
C:\Users\cware\Desktop\Steller18Nov\18NovTrials\M19.DSG	11-1-2013	15:20:59	103728.000000	10372.800000	49460.944901	20.000000
C:\Users\cware\Desktop\Steller18Nov\18NovTrials\M19.DSG	11-1-2013	15:20:59	103729.000000	10372.900000	49459.824983	20.000000
C:\Users\cware\Desktop\Steller18Nov\18NovTrials\M19.DSG	11-1-2013	15:20:59	103730.000000	10373.000000	49458.904302	20.000000
C:\Users\cware\Desktop\Steller18Nov\18NovTrials\M19.DSG	11-1-2013	15:20:59	103731.000000	10373.100000	49458.157502	20.000000
C:\Users\cware\Desktop\Steller18Nov\18NovTrials\M19.DSG	11-1-2013	15:20:59	103732.000000	10373.200000	49461.144594	20.000000
C:\Users\cware\Desktop\Steller18Nov\18NovTrials\M19.DSG	11-1-2013	15:20:59	103733.000000	10373.300000	49458.058480	20.000000
C:\Users\cware\Desktop\Steller18Nov\18NovTrials\M19.DSG	11-1-2013	15:20:59	103734.000000	10373.400000	49460.224068	20.000000
C:\Users\cware\Desktop\Steller18Nov\18NovTrials\M19.DSG	11-1-2013	15:20:59	103735.000000	10373.500000	49459.551837	20.000000
C:\Users\cware\Desktop\Steller18Nov\18NovTrials\M19.DSG	11-1-2013	15:20:59	103736.000000	10373.600000	49462.339922	20.000000
C:\Users\cware\Desktop\Steller18Nov\18NovTrials\M19.DSG	11-1-2013	15:20:59	103737.000000	10373.700000	49460.298733	20.000000
C:\Users\cware\Desktop\Steller18Nov\18NovTrials\M19.DSG	11-1-2013	15:20:59	103738.000000	10373.800000	49460.224085	20.000000
C:\Users\cware\Desktop\Steller18Nov\18NovTrials\M19.DSG	11-1-2013	15:20:59	103739.000000	10373.900000	49460.000270	20.000000
C:\Users\cware\Desktop\Steller18Nov\18NovTrials\M19.DSG	11-1-2013	15:20:59	103740.000000	10374.000000	49459.726083	20.000000
C:\Users\cware\Desktop\Steller18Nov\18NovTrials\M19.DSG	11-1-2013	15:20:59	103741.000000	10374.100000	49459.526686	20.000000
C:\Users\cware\Desktop\Steller18Nov\18NovTrials\M19.DSG	11-1-2013	15:20:59	103742.000000	10374.200000	49458.406585	20.000000
C:\Users\cware\Desktop\Steller18Nov\18NovTrials\M19.DSG	11-1-2013	15:20:59	103743.000000	10374.300000	49458.530798	20.000000
C:\Users\cware\Desktop\Steller18Nov\18NovTrials\M19.DSG	11-1-2013	15:20:59	103744.000000	10374.400000	49459.127935	20.000000
C:\Users\cware\Desktop\Steller18Nov\18NovTrials\M19.DSG	11-1-2013	15:20:59	103745.000000	10374.500000	49461.143991	20.000000
C:\Users\cware\Desktop\Steller18Nov\18NovTrials\M19.DSG	11-1-2013	15:20:59	103746.000000	10374.600000	49460.795577	20.000000
C:\Users\cware\Desktop\Steller18Nov\18NovTrials\M19.DSG	11-1-2013	15:20:59	103747.000000	10374.700000	49460.969398	20.000000
C:\Users\cware\Desktop\Steller18Nov\18NovTrials\M19.DSG	11-1-2013	15:20:59	103748.000000	10374.800000	49461.765906	20.000000
C:\Users\cware\Desktop\Steller18Nov\18NovTrials\M19.DSG	11-1-2013	15:20:59	103749.000000	10374.900000	49460.098021	20.000000
C:\Users\cware\Desktop\Steller18Nov\18NovTrials\M19.DSG	11-1-2013	15:20:59	103750.000000	10375.000000	49461.442106	20.000000
C:\Users\cware\Desktop\Steller18Nov\18NovTrials\M19.DSG	11-1-2013	15:20:59	103751.000000	10375.100000	49460.048291	20.000000
C:\Users\cware\Desktop\Steller18Nov\18NovTrials\M19.DSG	11-1-2013	15:20:59	103752.000000	10375.200000	49462.164154	20.000000
C:\Users\cware\Desktop\Steller18Nov\18NovTrials\M19.DSG	11-1-2013	15:20:59	103753.000000	10375.300000	49460.944537	20.000000
C:\Users\cware\Desktop\Steller18Nov\18NovTrials\M19.DSG	11-1-2013	15:20:59	103754.000000	10375.400000	49460.695961	20.000000
C:\Users\cware\Desktop\Steller18Nov\18NovTrials\M19.DSG	11-1-2013	15:20:59	103755.000000	10375.500000	49460.148432	20.000000
C:\Users\cware\Desktop\Steller18Nov\18NovTrials\M19.DSG	11-1-2013	15:20:59	103756.000000	10375.600000	49461.591808	20.000000
C:\Users\cware\Desktop\Steller18Nov\18NovTrials\M19.DSG	11-1-2013	15:20:59	103757.000000	10375.700000	49459.451154	20.000000
C:\Users\cware\Desktop\Steller18Nov\18NovTrials\M19.DSG	11-1-2013	15:20:59	103758.000000	10375.800000	49460.347673	20.000000
C:\Users\cware\Desktop\Steller18Nov\18NovTrials\M19.DSG	11-1-2013	15:20:59	103759.000000	10375.900000	49462.015363	20.000000
C:\Users\cware\Desktop\Steller18Nov\18NovTrials\M19.DSG	11-1-2013	15:20:59	103760.000000	10376.000000	49459.053448	20.000000
C:\Users\cware\Desktop\Steller18Nov\18NovTrials\M19.DSG	11-1-2013	15:20:59	103761.000000	10376.100000	49459.476800	20.000000
C:\Users\cware\Desktop\Steller18Nov\18NovTrials\M19.DSG	11-1-2013	15:20:59	103762.000000	10376.200000	49458.630457	20.000000
C:\Users\cware\Desktop\Steller18Nov\18NovTrials\M19.DSG	11-1-2013	15:20:59	103763.000000	10376.300000	49460.795898	20.000000
C:\Users\cware\Desktop\Steller18Nov\18NovTrials\M19.DSG	11-1-2013	15:20:59	103764.000000	10376.400000	49459.625990	20.000000
C:\Users\cware\Desktop\Steller18Nov\18NovTrials\M19.DSG	11-1-2013	15:20:59	103765.000000	10376.500000	49461.343700	20.000000
C:\Users\cware\Desktop\Steller18Nov\18NovTrials\M19.DSG	11-1-2013	15:20:59	103766.000000	10376.600000	49458.854381	20.000000
C:\Users\cware\Desktop\Steller18Nov\18NovTrials\M19.DSG	11-1-2013	15:20:59	103767.000000	10376.700000	49459.078357	20.000000
C:\Users\cware\Desktop\Steller18Nov\18NovTrials\M19.DSG	11-1-2013	15:20:59	103768.000000	10376.800000	49459.053513	20.000000
C:\Users\cware\Desktop\Steller18Nov\18NovTrials\M19.DSG	11-1-2013	15:20:59	103769.000000	10376.900000	49459.476691	20.000000
C:\Users\cware\Desktop\Steller18Nov\18NovTrials\M19.DSG	11-1-2013	15:20:59	103770.000000	10377.000000	49458.430965	20.000000
C:\Users\cware\Desktop\Steller18Nov\18NovTrials\M19.DSG	11-1-2013	15:20:59	103771.000000	10377.100000	49459.675308	20.000000
C:\Users\cware\Desktop\Steller18Nov\18NovTrials\M19.DSG	11-1-2013	15:20:59	103772.000000	10377.200000	49459.625391	20.000000
C:\Users\cware\Desktop\Steller18Nov\18NovTrials\M19.DSG	11-1-2013	15:20:59	103773.000000	10377.300000	49461.765858	20.000000
C:\Users\cware\Desktop\Steller18Nov\18NovTrials\M19.DSG	11-1-2013	15:20:59	103774.000000	10377.400000	49460.819904	20.000000
C:\Users\cware\Desktop\Steller18Nov\18NovTrials\M19.DSG	11-1-2013	15:20:59	103775.000000	10377.500000	49461.616044	20.000000
C:\Users\cware\Desktop\Steller18Nov\18NovTrials\M19.DSG	11-1-2013	15:20:59	103776.000000	10377.600000	49460.993768	20.000000
C:\Users\cware\Desktop\Steller18Nov\18NovTrials\M19.DSG	11-1-2013	15:20:59	103777.000000	10377.700000	49460.869326	20.000000
C:\Users\cware\Desktop\Steller18Nov\18NovTrials\M19.DSG	11-1-2013	15:20:59	103778.000000	10377.800000	49461.217592	20.000000
C:\Users\cware\Desktop\Steller18Nov\18NovTrials\M19.DSG	11-1-2013	15:20:59	103779.000000	10377.900000	49460.670202	20.000000
C:\Users\cware\Desktop\Steller18Nov\18NovTrials\M19.DSG	11-1-2013	15:20:59	103780.000000	10378.000000	49462.088856	20.000000
C:\Users\cware\Desktop\Steller18Nov\18NovTrials\M19.DSG	11-1-2013	15:20:59	103781.000000	10378.100000	49459.425413	20.000000
C:\Users\cware\Desktop\Steller18Nov\18NovTrials\M19.DSG	11-1-2013	15:20:59	103782.000000	10378.200000	49459.575123	20.000000
C:\Users\cware\Desktop\Steller18Nov\18NovTrials\M19.DSG	11-1-2013	15:20:59	103783.000000	10378.300000	49461.018659	20.000000
C:\Users\cware\Desktop\Steller18Nov\18NovTrials\M19.DSG	11-1-2013	15:20:59	103784.000000	10378.400000	49459.624827	20.000000
C:\Users\cware\Desktop\Steller18Nov\18NovTrials\M19.DSG	11-1-2013	15:20:59	103785.000000	10378.500000	49458.753754	20.000000
C:\Users\cware\Desktop\Steller18Nov\18NovTrials\M19.DSG	11-1-2013	15:20:59	103786.000000	10378.600000	49460.869404	20.000000
C:\Users\cware\Desktop\Steller18Nov\18NovTrials\M19.DSG	11-1-2013	15:20:59	103787.000000	10378.700000	49459.624688	20.000000
C:\Users\cware\Desktop\Steller18Nov\18NovTrials\M19.DSG	11-1-2013	15:20:59	103788.000000	10378.800000	49459.251406	20.000000
C:\Users\cware\Desktop\Steller18Nov\18NovTrials\M19.DSG	11-1-2013	15:20:59	103789.000000	10378.900000	49461.018577	20.000000
C:\Users\cware\Desktop\Steller18Nov\18NovTrials\M19.DSG	11-1-2013	15:20:59	103790.000000	10379.000000	49459.748862	20.000000
C:\Users\cware\Desktop\Steller18Nov\18NovTrials\M19.DSG	11-1-2013	15:20:59	103791.000000	10379.100000	49461.117863	20.000000
C:\Users\cware\Desktop\Steller18Nov\18NovTrials\M19.DSG	11-1-2013	15:20:59	103792.000000	10379.200000	49460.197069	20.000000
C:\Users\cware\Desktop\Steller18Nov\18NovTrials\M19.DSG	11-1-2013	15:20:59	103793.000000	10379.300000	49459.873325	20.000000
C:\Users\cware\Desktop\Steller18Nov\18NovTrials\M19.DSG	11-1-2013	15:20:59	103794.000000	10379.400000	49461.441811	20.000000
C:\Users\cware\Desktop\Steller18Nov\18NovTrials\M19.DSG	11-1-2013	15:20:59	103795.000000	10379.500000	49459.201272	20.000000
C:\Users\cware\Desktop\Steller18Nov\18NovTrials\M19.DSG	11-1-2013	15:20:59	103796.000000	10379.600000	49460.370990	20.000000
C:\Users\cware\Desktop\Steller18Nov\18NovTrials\M19.DSG	11-1-2013	15:20:59	103797.000000	10379.700000	49460.893545	20.000000
C:\Users\cware\Desktop\Steller18Nov\18NovTrials\M19.DSG	11-1-2013	15:20:59	103798.000000	10379.800000	49460.072224	20.000000
C:\Users\cware\Desktop\Steller18Nov\18NovTrials\M19.DSG	11-1-2013	15:20:59	103799.000000	10379.900000	49462.909952	20.000000
C:\Users\cware\Desktop\Steller18Nov\18NovTrials\M19.DSG	11-1-2013	15:20:59	103800.000000	10380.000000	49461.789726	20.000000
C:\Users\cware\Desktop\Steller18Nov\18NovTrials\M19.DSG	11-1-2013	15:20:59	103801.000000	10380.100000	49461.316744	20.000000
C:\Users\cware\Desktop\Steller18Nov\18NovTrials\M19.DSG	11-1-2013	15:20:59	103802.000000	10380.200000	49460.993053	20.000000
C:\Users\cware\Desktop\Steller18Nov\18NovTrials\M19.DSG	11-1-2013	15:20:59	103803.000000	10380.300000	49460.868541	20.000000
C:\Users\cware\Desktop\Steller18Nov\18NovTrials\M19.DSG	11-1-2013	15:20:59	103804.000000	10380.400000	49462.088427	20.000000
C:\Users\cware\Desktop\Steller18Nov\18NovTrials\M19.DSG	11-1-2013	15:20:59	103805.000000	10380.500000	49459.972712	20.000000
C:\Users\cware\Desktop\Steller18Nov\18NovTrials\M19.DSG	11-1-2013	15:20:59	103806.000000	10380.600000	49460.345695	20.000000
C:\Users\cware\Desktop\Steller18Nov\18NovTrials\M19.DSG	11-1-2013	15:20:59	103807.000000	10380.700000	49459.773432	20.000000
C:\Users\cware\Desktop\Steller18Nov\18NovTrials\M19.DSG	11-1-2013	15:20:59	103808.000000	10380.800000	49463.407503	20.000000
C:\Users\cware\Desktop\Steller18Nov\18NovTrials\M19.DSG	11-1-2013	15:20:59	103809.000000	10380.900000	49462.884532	20.000000
C:\Users\cware\Desktop\Steller18Nov\18NovTrials\M19.DSG	11-1-2013	15:20:59	103810.000000	10381.000000	49462.162905	20.000000
C:\Users\cware\Desktop\Steller18Nov\18NovTrials\M19.DSG	11-1-2013	15:20:59	103811.000000	10381.100000	49460.793907	20.000000
C:\Users\cware\Desktop\Steller18Nov\18NovTrials\M19.DSG	11-1-2013	15:20:59	103812.000000	10381.200000	49460.196345	20.000000
C:\Users\cware\Desktop\Steller18Nov\18NovTrials\M19.DSG	11-1-2013	15:20:59	103813.000000	10381.300000	49457.582935	20.000000
C:\Users\cware\Desktop\Steller18Nov\18NovTrials\M19.DSG	11-1-2013	15:20:59	103814.000000	10381.400000	49459.723532	20.000000
C:\Users\cware\Desktop\Steller18Nov\18NovTrials\M19.DSG	11-1-2013	15:20:59	103815.000000	10381.500000	49460.893610	20.000000
C:\Users\cware\Desktop\Steller18Nov\18NovTrials\M19.DSG	11-1-2013	15:20:59	103816.000000	10381.600000	49459.424884	20.000000
C:\Users\cware\Desktop\Steller18Nov\18NovTrials\M19.DSG	11-1-2013	15:20:59	103817.000000	10381.700000	49461.167238	20.000000
C:\Users\cware\Desktop\Steller18Nov\18NovTrials\M19.DSG	11-1-2013	15:20:59	103818.000000	10381.800000	49460.370703	20.000000
C:\Users\cware\Desktop\Steller18Nov\18NovTrials\M19.DSG	11-1-2013	15:20:59	103819.000000	10381.900000	49461.814291	20.000000
C:\Users\cware\Desktop\Steller18Nov\18NovTrials\M19.DSG	11-1-2013	15:20:59	103820.000000	10382.000000	49460.868480	20.000000
C:\Users\cware\Desktop\Steller18Nov\18NovTrials\M19.DSG	11-1-2013	15:20:59	103821.000000	10382.100000	49460.868506	20.000000
C:\Users\cware\Desktop\Steller18Nov\18NovTrials\M19.DSG	11-1-2013	15:20:59	103822.000000	10382.200000	49459.599442	20.000000
C:\Users\cware\Desktop\Steller18Nov\18NovTrials\M19.DSG	11-1-2013	15:20:59	103823.000000	10382.300000	49460.221444	20.000000
C:\Users\cware\Desktop\Steller18Nov\18NovTrials\M19.DSG	11-1-2013	15:20:59	103824.000000	10382.400000	49459.300320	20.000000
C:\Users\cware\Desktop\Steller18Nov\18NovTrials\M19.DSG	11-1-2013	15:20:59	103825.000000	10382.500000	49459.076427	20.000000
C:\Users\cware\Desktop\Steller18Nov\18NovTrials\M19.DSG	11-1-2013	15:20:59	103826.000000	10382.600000	49459.698663	20.000000
C:\Users\cware\Desktop\Steller18Nov\18NovTrials\M19.DSG	11-1-2013	15:20:59	103827.000000	10382.700000	49461.067652	20.000000
C:\Users\cware\Desktop\Steller18Nov\18NovTrials\M19.DSG	11-1-2013	15:20:59	103828.000000	10382.800000	49461.515382	20.000000
C:\Users\cware\Desktop\Steller18Nov\18NovTrials\M19.DSG	11-1-2013	15:20:59	103829.000000	10382.900000	49461.938495	20.000000
C:\Users\cware\Desktop\Steller18Nov\18NovTrials\M19.DSG	11-1-2013	15:20:59	103830.000000	10383.000000	49461.540217	20.000000
C:\Users\cware\Desktop\Steller18Nov\18NovTrials\M19.DSG	11-1-2013	15:20:59	103831.000000	10383.100000	49459.374850	20.000000
C:\Users\cware\Desktop\Steller18Nov\18NovTrials\M19.DSG	11-1-2013	15:20:59	103832.000000	10383.200000	49461.067283	20.000000
C:\Users\cware\Desktop\Steller18Nov\18NovTrials\M19.DSG	11-1-2013	15:20:59	103833.000000	10383.300000	49458.777453	20.000000
C:\Users\cware\Desktop\Steller18Nov\18NovTrials\M19.DSG	11-1-2013	15:20:59	103834.000000	10383.400000	49460.893003	20.000000
C:\Users\cware\Desktop\Steller18Nov\18NovTrials\M19.DSG	11-1-2013	15:20:59	103835.000000	10383.500000	49461.291259	20.000000
C:\Users\cware\Desktop\Steller18Nov\18NovTrials\M19.DSG	11-1-2013	15:20:59	103836.000000	10383.600000	49460.270814	20.000000
C:\Users\cware\Desktop\Steller18Nov\18NovTrials\M19.DSG	11-1-2013	15:20:59	103837.000000	10383.700000	49459.822776	20.000000
C:\Users\cware\Desktop\Steller18Nov\18NovTrials\M19.DSG	11-1-2013	15:20:59	103838.000000	10383.800000	49459.797898	20.000000
C:\Users\cware\Desktop\Steller18Nov\18NovTrials\M19.DSG	11-1-2013	15:20:59	103839.000000	10383.900000	49462.610513	20.000000
C:\Users\cware\Desktop\Steller18Nov\18NovTrials\M19.DSG	11-1-2013	15:20:59	103840.000000	10384.000000	49461.888574	20.000000
C:\Users\cware\Desktop\Steller18Nov\18NovTrials\M19.DSG	11-1-2013	15:20:59	103841.000000	10384.100000	49460.345465	20.000000
C:\Users\cware\Desktop\Steller18Nov\18NovTrials\M19.DSG	11-1-2013	15:20:59	103842.000000	10384.200000	49461.117169	20.000000
C:\Users\cware\Desktop\Steller18Nov\18NovTrials\M19.DSG	11-1-2013	15:20:59	103843.000000	10384.300000	49460.170942	20.000000
C:\Users\cware\Desktop\Steller18Nov\18NovTrials\M19.DSG	11-1-2013	15:20:59	103844.000000	10384.400000	49460.818165	20.000000
C:\Users\cware\Desktop\Steller18Nov\18NovTrials\M19.DSG	11-1-2013	15:20:59	103845.000000	10384.500000	49461.241134	20.000000
C:\Users\cware\Desktop\Steller18Nov\18NovTrials\M19.DSG	11-1-2013	15:20:59	103846.000000	10384.600000	49462.087399	20.000000
C:\Users\cware\Desktop\Steller18Nov\18NovTrials\M19.DSG	11-1-2013	15:20:59	103847.000000	10384.700000	49461.539844	20.000000
C:\Users\cware\Desktop\Steller18Nov\18NovTrials\M19.DSG	11-1-2013	15:20:59	103848.000000	10384.800000	49460.220884	20.000000
C:\Users\cware\Desktop\Steller18Nov\18NovTrials\M19.DSG	11-1-2013	15:20:59	103849.000000	10384.900000	49457.706757	20.000000
C:\Users\cware\Desktop\Steller18Nov\18NovTrials\M19.DSG	11-1-2013	15:20:59	103850.000000	10385.000000	49461.465461	20.000000
C:\Users\cware\Desktop\Steller18Nov\18NovTrials\M19.DSG	11-1-2013	15:20:59	103851.000000	10385.100000	49461.490452	20.000000
C:\Users\cware\Desktop\Steller18Nov\18NovTrials\M19.DSG	11-1-2013	15:20:59	103852.000000	10385.200000	49461.042505	20.000000
C:\Users\cware\Desktop\Steller18Nov\18NovTrials\M19.DSG	11-1-2013	15:20:59	103853.000000	10385.300000	49461.017514	20.000000
C:\Users\cware\Desktop\Steller18Nov\18NovTrials\M19.DSG	11-1-2013	15:20:59	103854.000000	10385.400000	49460.519555	20.000000
C:\Users\cware\Desktop\Steller18Nov\18NovTrials\M19.DSG	11-1-2013	15:20:59	103855.000000	10385.500000	49459.598609	20.000000
C:\Users\cware\Desktop\Steller18Nov\18NovTrials\M19.DSG	11-1-2013	15:20:59	103856.000000	10385.600000	49459.648400	20.000000
C:\Users\cware\Desktop\Steller18Nov\18NovTrials\M19.DSG	11-1-2013	15:20:59	103857.000000	10385.700000	49459.075906	20.000000
C:\Users\cware\Desktop\Steller18Nov\18NovTrials\M19.DSG	11-1-2013	15:20:59	103858.000000	10385.800000	49462.137172	20.000000
C:\Users\cware\Desktop\Steller18Nov\18NovTrials\M19.DSG	11-1-2013	15:20:59	103859.000000	10385.900000	49460.320123	20.000000
C:\Users\cware\Desktop\Steller18Nov\18NovTrials\M19.DSG	11-1-2013	15:20:59	103860.000000	10386.000000	49459.946897	20.000000
C:\Users\cware\Desktop\Steller18Nov\18NovTrials\M19.DSG	11-1-2013	15:20:59	103861.000000	10386.100000	49460.693176	20.000000
C:\Users\cware\Desktop\Steller18Nov\18NovTrials\M19.DSG	11-1-2013	15:20:59	103862.000000	10386.200000	49462.037434	20.000000
C:\Users\cware\Desktop\Steller18Nov\18NovTrials\M19.DSG	11-1-2013	15:20:59	103863.000000	10386.300000	49460.021344	20.000000
C:\Users\cware\Desktop\Steller18Nov\18NovTrials\M19.DSG	11-1-2013	15:20:59	103864.000000	10386.400000	49462.012608	20.000000
C:\Users\cware\Desktop\Steller18Nov\18NovTrials\M19.DSG	11-1-2013	15:20:59	103865.000000	10386.500000	49462.236472	20.000000
C:\Users\cware\Desktop\Steller18Nov\18NovTrials\M19.DSG	11-1-2013	15:20:59	103866.000000	10386.600000	49460.618920	20.000000
C:\Users\cware\Desktop\Steller18Nov\18NovTrials\M19.DSG	11-1-2013	15:20:59	103867.000000	10386.700000	49459.050482	20.000000
C:\Users\cware\Desktop\Steller18Nov\18NovTrials\M19.DSG	11-1-2013	15:20:59	103868.000000	10386.800000	49459.772434	20.000000
C:\Users\cware\Desktop\Steller18Nov\18NovTrials\M19.DSG	11-1-2013	15:20:59	103869.000000	10386.900000	49462.361052	20.000000
C:\Users\cware\Desktop\Steller18Nov\18NovTrials\M19.DSG	11-1-2013	15:20:59	103870.000000	10387.000000	49459.174993	20.000000
C:\Users\cware\Desktop\Steller18Nov\18NovTrials\M19.DSG	11-1-2013	15:20:59	103871.000000	10387.100000	49460.668576	20.000000
C:\Users\cware\Desktop\Steller18Nov\18NovTrials\M19.DSG	11-1-2013	15:20:59	103872.000000	10387.200000	49461.340612	20.000000
C:\Users\cware\Desktop\Steller18Nov\18NovTrials\M19.DSG	11-1-2013	15:20:59	103873.000000	10387.300000	49459.871799	20.000000
C:\Users\cware\Desktop\Steller18Nov\18NovTrials\M19.DSG	11-1-2013	15:20:59	103874.000000	10387.400000	49461.066802	20.000000
C:\Users\cware\Desktop\Steller18Nov\18NovTrials\M19.DSG	11-1-2013	15:20:59	103875.000000	10387.500000	49461.016972	20.000000
C:\Users\cware\Desktop\Steller18Nov\18NovTrials\M19.DSG	11-1-2013	15:20:59	103876.000000	10387.600000	49460.967281	20.000000
C:\Users\cware\Desktop\Steller18Nov\18NovTrials\M19.DSG	11-1-2013	15:20:59	103877.000000	10387.700000	49460.494178	20.000000
C:\Users\cware\Desktop\Steller18Nov\18NovTrials\M19.DSG	11-1-2013	15:20:59	103878.000000	10387.800000	49461.514749	20.000000
C:\Users\cware\Desktop\Steller18Nov\18NovTrials\M19.DSG	11-1-2013	15:20:59	103879.000000	10387.900000	49458.652195	20.000000
C:\Users\cware\Desktop\Steller18Nov\18NovTrials\M19.DSG	11-1-2013	15:20:59	103880.000000	10388.000000	49459.025591	20.000000
C:\Users\cware\Desktop\Steller18Nov\18NovTrials\M19.DSG	11-1-2013	15:20:59	103881.000000	10388.100000	49459.598162	20.000000
C:\Users\cware\Desktop\Steller18Nov\18NovTrials\M19.DSG	11-1-2013	15:20:59	103882.000000	10388.200000	49460.494170	20.000000
C:\Users\cware\Desktop\Steller18Nov\18NovTrials\M19.DSG	11-1-2013	15:20:59	103883.000000	10388.300000	49459.747283	20.000000
C:\Users\cware\Desktop\Steller18Nov\18NovTrials\M19.DSG	11-1-2013	15:20:59	103884.000000	10388.400000	49459.349304	20.000000
C:\Users\cware\Desktop\Steller18Nov\18NovTrials\M19.DSG	11-1-2013	15:20:59	103885.000000	10388.500000	49459.473525	20.000000
C:\Users\cware\Desktop\Steller18Nov\18NovTrials\M19.DSG	11-1-2013	15:20:59	103886.000000	10388.600000	49462.510160	20.000000
C:\Users\cware\Desktop\Steller18Nov\18NovTrials\M19.DSG	11-1-2013	15:20:59	103887.000000	10388.700000	49460.892252	20.000000
C:\Users\cware\Desktop\Steller18Nov\18NovTrials\M19.DSG	11-1-2013	15:20:59	103888.000000	10388.800000	49461.838024	20.000000
C:\Users\cware\Desktop\Steller18Nov\18NovTrials\M19.DSG	11-1-2013	15:20:59	103889.000000	10388.900000	49462.335819	20.000000
C:\Users\cware\Desktop\Steller18Nov\18NovTrials\M19.DSG	11-1-2013	15:20:59	103890.000000	10389.000000	49460.917152	20.000000
C:\Users\cware\Desktop\Steller18Nov\18NovTrials\M19.DSG	11-1-2013	15:20:59	103891.000000	10389.100000	49462.161781	20.000000
C:\Users\cware\Desktop\Steller18Nov\18NovTrials\M19.DSG	11-1-2013	15:20:59	103892.000000	10389.200000	49459.647580	20.000000
C:\Users\cware\Desktop\Steller18Nov\18NovTrials\M19.DSG	11-1-2013	15:20:59	103893.000000	10389.300000	49459.921490	20.000000
C:\Users\cware\Desktop\Steller18Nov\18NovTrials\M19.DSG	11-1-2013	15:20:59	103894.000000	10389.400000	49459.647849	20.000000
C:\Users\cware\Desktop\Steller18Nov\18NovTrials\M19.DSG	11-1-2013	15:20:59	103895.000000	10389.500000	49460.543726	20.000000
C:\Users\cware\Desktop\Steller18Nov\18NovTrials\M19.DSG	11-1-2013	15:20:59	103896.000000	10389.600000	49462.037534	20.000000
C:\Users\cware\Desktop\Steller18Nov\18NovTrials\M19.DSG	11-1-2013	15:20:59	103897.000000	10389.700000	49461.116150	20.000000
C:\Users\cware\Desktop\Steller18Nov\18NovTrials\M19.DSG	11-1-2013	15:20:59	103898.000000	10389.800000	49461.016660	20.000000
C:\Users\cware\Desktop\Steller18Nov\18NovTrials\M19.DSG	11-1-2013	15:20:59	103899.000000	10389.900000	49459.996327	20.000000
C:\Users\cware\Desktop\Steller18Nov\18NovTrials\M19.DSG	11-1-2013	15:20:59	103900.000000	10390.000000	49461.141089	20.000000
C:\Users\cware\Desktop\Steller18Nov\18NovTrials\M19.DSG	11-1-2013	15:20:59	103901.000000	10390.100000	49458.677251	20.000000
C:\Users\cware\Desktop\Steller18Nov\18NovTrials\M19.DSG	11-1-2013	15:20:59	103902.000000	10390.200000	49458.950722	20.000000
C:\Users\cware\Desktop\Steller18Nov\18NovTrials\M19.DSG	11-1-2013	15:20:59	103903.000000	10390.300000	49461.813203	20.000000
C:\Users\cware\Desktop\Steller18Nov\18NovTrials\M19.DSG	11-1-2013	15:20:59	103904.000000	10390.400000	49457.532177	20.000000
C:\Users\cware\Desktop\Steller18Nov\18NovTrials\M19.DSG	11-1-2013	15:20:59	103905.000000	10390.500000	49460.568639	20.000000
C:\Users\cware\Desktop\Steller18Nov\18NovTrials\M19.DSG	11-1-2013	15:20:59	103906.000000	10390.600000	49462.311119	20.000000
C:\Users\cware\Desktop\Steller18Nov\18NovTrials\M19.DSG	11-1-2013	15:20:59	103907.000000	10390.700000	49458.402951	20.000000
C:\Users\cware\Desktop\Steller18Nov\18NovTrials\M19.DSG	11-1-2013	15:20:59	103908.000000	10390.800000	49459.100008	20.000000
C:\Users\cware\Desktop\Steller18Nov\18NovTrials\M19.DSG	11-1-2013	15:20:59	103909.000000	10390.900000	49461.116150	20.000000
C:\Users\cware\Desktop\Steller18Nov\18NovTrials\M19.DSG	11-1-2013	15:20:59	103910.000000	10391.000000	49460.742737	20.000000
C:\Users\cware\Desktop\Steller18Nov\18NovTrials\M19.DSG	11-1-2013	15:20:59	103911.000000	10391.100000	49461.041377	20.000000
C:\Users\cware\Desktop\Steller18Nov\18NovTrials\M19.DSG	11-1-2013	15:20:59	103912.000000	10391.200000	49459.149655	20.000000
C:\Users\cware\Desktop\Steller18Nov\18NovTrials\M19.DSG	11-1-2013	15:20:59	103913.000000	10391.300000	49460.294742	20.000000
C:\Users\cware\Desktop\Steller18Nov\18NovTrials\M19.DSG	11-1-2013	15:20:59	103914.000000	10391.400000	49459.324062	20.000000
C:\Users\cware\Desktop\Steller18Nov\18NovTrials\M19.DSG	11-1-2013	15:20:59	103915.000000	10391.500000	49459.722596	20.000000
C:\Users\cware\Desktop\Steller18Nov\18NovTrials\M19.DSG	11-1-2013	15:20:59	103916.000000	10391.600000	49459.249454	20.000000
C:\Users\cware\Desktop\Steller18Nov\18NovTrials\M19.DSG	11-1-2013	15:20:59	103917.000000	10391.700000	49460.195430	20.000000
C:\Users\cware\Desktop\Steller18Nov\18NovTrials\M19.DSG	11-1-2013	15:20:59	103918.000000	10391.800000	49461.240683	20.000000
C:\Users\cware\Desktop\Steller18Nov\18NovTrials\M19.DSG	11-1-2013	15:20:59	103919.000000	10391.900000	49460.742889	20.000000
C:\Users\cware\Desktop\Steller18Nov\18NovTrials\M19.DSG	11-1-2013	15:20:59	103920.000000	10392.000000	49459.771909	20.000000
C:\Users\cware\Desktop\Steller18Nov\18NovTrials\M19.DSG	11-1-2013	15:20:59	103921.000000	10392.100000	49458.900828	20.000000
C:\Users\cware\Desktop\Steller18Nov\18NovTrials\M19.DSG	11-1-2013	15:20:59	103922.000000	10392.200000	49459.771866	20.000000
C:\Users\cware\Desktop\Steller18Nov\18NovTrials\M19.DSG	11-1-2013	15:20:59	103923.000000	10392.300000	49460.145331	20.000000
C:\Users\cware\Desktop\Steller18Nov\18NovTrials\M19.DSG	11-1-2013	15:20:59	103924.000000	10392.400000	49459.846556	20.000000
C:\Users\cware\Desktop\Steller18Nov\18NovTrials\M19.DSG	11-1-2013	15:20:59	103925.000000	10392.500000	49458.452854	20.000000
C:\Users\cware\Desktop\Steller18Nov\18NovTrials\M19.DSG	11-1-2013	15:20:59	103926.000000	10392.600000	49459.149664	20.000000
C:\Users\cware\Desktop\Steller18Nov\18NovTrials\M19.DSG	11-1-2013	15:20:59	103927.000000	10392.700000	49457.631199	20.000000
C:\Users\cware\Desktop\Steller18Nov\18NovTrials\M19.DSG	11-1-2013	15:20:59	103928.000000	10392.800000	49461.165420	20.000000
C:\Users\cware\Desktop\Steller18Nov\18NovTrials\M19.DSG	11-1-2013	15:20:59	103929.000000	10392.900000	49457.506653	20.000000
C:\Users\cware\Desktop\Steller18Nov\18NovTrials\M19.DSG	11-1-2013	15:20:59	103930.000000	10393.000000	49461.240588	20.000000
C:\Users\cware\Desktop\Steller18Nov\18NovTrials\M19.DSG	11-1-2013	15:20:59	103931.000000	10393.100000	49459.970690	20.000000
C:\Users\cware\Desktop\Steller18Nov\18NovTrials\M19.DSG	11-1-2013	15:20:59	103932.000000	10393.200000	49459.946120	20.000000
C:\Users\cware\Desktop\Steller18Nov\18NovTrials\M19.DSG	11-1-2013	15:20:59	103933.000000	10393.300000	49459.871291	20.000000
C:\Users\cware\Desktop\Steller18Nov\18NovTrials\M19.DSG	11-1-2013	15:20:59	103934.000000	10393.400000	49458.327992	20.000000
C:\Users\cware\Desktop\Steller18Nov\18NovTrials\M19.DSG	11-1-2013	15:20:59	103935.000000	10393.500000	49459.025109	20.000000
C:\Users\cware\Desktop\Steller18Nov\18NovTrials\M19.DSG	11-1-2013	15:20:59	103936.000000	10393.600000	49460.567940	20.000000
C:\Users\cware\Desktop\Steller18Nov\18NovTrials\M19.DSG	11-1-2013	15:20:59	103937.000000	10393.700000	49459.771497	20.000000
C:\Users\cware\Desktop\Steller18Nov\18NovTrials\M19.DSG	11-1-2013	15:20:59	103938.000000	10393.800000	49462.210839	20.000000
C:\Users\cware\Desktop\Steller18Nov\18NovTrials\M19.DSG	11-1-2013	15:20:59	103939.000000	10393.900000	49460.568053	20.000000
C:\Users\cware\Desktop\Steller18Nov\18NovTrials\M19.DSG	11-1-2013	15:20:59	103940.000000	10394.000000	49460.567628	20.000000
C:\Users\cware\Desktop\Steller18Nov\18NovTrials\M19.DSG	11-1-2013	15:20:59	103941.000000	10394.100000	49462.135905	20.000000
C:\Users\cware\Desktop\Steller18Nov\18NovTrials\M19.DSG	11-1-2013	15:20:59	103942.000000	10394.200000	49460.841724	20.000000
C:\Users\cware\Desktop\Steller18Nov\18NovTrials\M19.DSG	11-1-2013	15:20:59	103943.000000	10394.300000	49461.214851	20.000000
C:\Users\cware\Desktop\Steller18Nov\18NovTrials\M19.DSG	11-1-2013	15:20:59	103944.000000	10394.400000	49460.542846	20.000000
C:\Users\cware\Desktop\Steller18Nov\18NovTrials\M19.DSG	11-1-2013	15:20:59	103945.000000	10394.500000	49460.916024	20.000000
C:\Users\cware\Desktop\Steller18Nov\18NovTrials\M19.DSG	11-1-2013	15:20:59	103946.000000	10394.600000	49461.438731	20.000000
C:\Users\cware\Desktop\Steller18Nov\18NovTrials\M19.DSG	11-1-2013	15:20:59	103947.000000	10394.700000	49460.443273	20.000000
C:\Users\cware\Desktop\Steller18Nov\18NovTrials\M19.DSG	11-1-2013	15:20:59	103948.000000	10394.800000	49463.031973	20.000000
C:\Users\cware\Desktop\Steller18Nov\18NovTrials\M19.DSG	11-1-2013	15:20:59	103949.000000	10394.900000	49462.110932	20.000000
C:\Users\cware\Desktop\Steller18Nov\18NovTrials\M19.DSG	11-1-2013	15:20:59	103950.000000	10395.000000	49460.642449	20.000000
C:\Users\cware\Desktop\Steller18Nov\18NovTrials\M19.DSG	11-1-2013	15:20:59	103951.000000	10395.100000	49457.580459	20.000000
C:\Users\cware\Desktop\Steller18Nov\18NovTrials\M19.DSG	11-1-2013	15:20:59	103952.000000	10395.200000	49461.040544	20.000000
C:\Users\cware\Desktop\Steller18Nov\18NovTrials\M19.DSG	11-1-2013	15:20:59	103953.000000	10395.300000	49461.114927	20.000000
C:\Users\cware\Desktop\Steller18Nov\18NovTrials\M19.DSG	11-1-2013	15:20:59	103954.000000	10395.400000	49460.617159	20.000000
C:\Users\cware\Desktop\Steller18Nov\18NovTrials\M19.DSG	11-1-2013	15:20:59	103955.000000	10395.500000	49459.845776	20.000000
C:\Users\cware\Desktop\Steller18Nov\18NovTrials\M19.DSG	11-1-2013	15:20:59	103956.000000	10395.600000	49460.169307	20.000000
C:\Users\cware\Desktop\Steller18Nov\18NovTrials\M19.DSG	11-1-2013	15:20:59	103957.000000	10395.700000	49461.463679	20.000000
C:\Users\cware\Desktop\Steller18Nov\18NovTrials\M19.DSG	11-1-2013	15:20:59	103958.000000	10395.800000	49461.140061	20.000000
C:\Users\cware\Desktop\Steller18Nov\18NovTrials\M19.DSG	11-1-2013	15:20:59	103959.000000	10395.900000	49459.323077	20.000000
C:\Users\cware\Desktop\Steller18Nov\18NovTrials\M19.DSG	11-1-2013	15:20:59	103960.000000	10396.000000	49459.397637	20.000000
C:\Users\cware\Desktop\Steller18Nov\18NovTrials\M19.DSG	11-1-2013	15:20:59	103961.000000	10396.100000	49463.255806	20.000000
C:\Users\cware\Desktop\Steller18Nov\18NovTrials\M19.DSG	11-1-2013	15:20:59	103962.000000	10396.200000	49459.472480	20.000000
C:\Users\cware\Desktop\Steller18Nov\18NovTrials\M19.DSG	11-1-2013	15:20:59	103963.000000	10396.300000	49461.065297	20.000000
C:\Users\cware\Desktop\Steller18Nov\18NovTrials\M19.DSG	11-1-2013	15:20:59	103964.000000	10396.400000	49459.820906	20.000000
C:\Users\cware\Desktop\Steller18Nov\18NovTrials\M19.DSG	11-1-2013	15:20:59	103965.000000	10396.500000	49461.040636	20.000000
C:\Users\cware\Desktop\Steller18Nov\18NovTrials\M19.DSG	11-1-2013	15:20:59	103966.000000	10396.600000	49460.244023	20.000000
C:\Users\cware\Desktop\Steller18Nov\18NovTrials\M19.DSG	11-1-2013	15:20:59	103967.000000	10396.700000	49459.596792	20.000000
C:\Users\cware\Desktop\Steller18Nov\18NovTrials\M19.DSG	11-1-2013	15:20:59	103968.000000	10396.800000	49461.886449	20.000000
C:\Users\cware\Desktop\Steller18Nov\18NovTrials\M19.DSG	11-1-2013	15:20:59	103969.000000	10396.900000	49462.359595	20.000000
C:\Users\cware\Desktop\Steller18Nov\18NovTrials\M19.DSG	11-1-2013	15:20:59	103970.000000	10397.000000	49461.513313	20.000000
C:\Users\cware\Desktop\Steller18Nov\18NovTrials\M19.DSG	11-1-2013	15:20:59	103971.000000	10397.100000	49460.044708	20.000000
C:\Users\cware\Desktop\Steller18Nov\18NovTrials\M19.DSG	11-1-2013	15:20:59	103972.000000	10397.200000	49461.463384	20.000000
C:\Users\cware\Desktop\Steller18Nov\18NovTrials\M19.DSG	11-1-2013	15:20:59	103973.000000	10397.300000	49460.940980	20.000000
C:\Users\cware\Desktop\Steller18Nov\18NovTrials\M19.DSG	11-1-2013	15:20:59	103974.000000	10397.400000	49461.140000	20.000000
C:\Users\cware\Desktop\Steller18Nov\18NovTrials\M19.DSG	11-1-2013	15:20:59	103975.000000	10397.500000	49460.990450	20.000000
C:\Users\cware\Desktop\Steller18Nov\18NovTrials\M19.DSG	11-1-2013	15:20:59	103976.000000	10397.600000	49462.458868	20.000000
C:\Users\cware\Desktop\Steller18Nov\18NovTrials\M19.DSG	11-1-2013	15:20:59	103977.000000	10397.700000	49461.488106	20.000000
C:\Users\cware\Desktop\Steller18Nov\18NovTrials\M19.DSG	11-1-2013	15:20:59	103978.000000	10397.800000	49461.935914	20.000000
C:\Users\cware\Desktop\Steller18Nov\18NovTrials\M19.DSG	11-1-2013	15:20:59	103979.000000	10397.900000	49461.214400	20.000000
C:\Users\cware\Desktop\Steller18Nov\18NovTrials\M19.DSG	11-1-2013	15:20:59	103980.000000	10398.000000	49459.994675	20.000000
C:\Users\cware\Desktop\Steller18Nov\18NovTrials\M19.DSG	11-1-2013	15:20:59	103981.000000	10398.100000	49459.696004	20.000000
C:\Users\cware\Desktop\Steller18Nov\18NovTrials\M19.DSG	11-1-2013	15:20:59	103982.000000	10398.200000	49464.400442	20.000000
C:\Users\cware\Desktop\Steller18Nov\18NovTrials\M19.DSG	11-1-2013	15:20:59	103983.000000	10398.300000	49461.165000	20.000000
C:\Users\cware\Desktop\Steller18Nov\18NovTrials\M19.DSG	11-1-2013	15:20:59	103984.000000	10398.400000	49459.422329	20.000000
C:\Users\cware\Desktop\Steller18Nov\18NovTrials\M19.DSG	11-1-2013	15:20:59	103985.000000	10398.500000	49463.803239	20.000000
C:\Users\cware\Desktop\Steller18Nov\18NovTrials\M19.DSG	11-1-2013	15:20:59	103986.000000	10398.600000	49458.202756	20.000000
C:\Users\cware\Desktop\Steller18Nov\18NovTrials\M19.DSG	11-1-2013	15:20:59	103987.000000	10398.700000	49460.169033	20.000000
C:\Users\cware\Desktop\Steller18Nov\18NovTrials\M19.DSG	11-1-2013	15:20:59	103988.000000	10398.800000	49460.019579	20.000000
C:\Users\cware\Desktop\Steller18Nov\18NovTrials\M19.DSG	11-1-2013	15:20:59	103989.000000	10398.900000	49460.816282	20.000000
C:\Users\cware\Desktop\Steller18Nov\18NovTrials\M19.DSG	11-1-2013	15:20:59	103990.000000	10399.000000	49461.040432	20.000000
C:\Users\cware\Desktop\Steller18Nov\18NovTrials\M19.DSG	11-1-2013	15:20:59	103991.000000	10399.100000	49461.911214	20.000000
C:\Users\cware\Desktop\Steller18Nov\18NovTrials\M19.DSG	11-1-2013	15:20:59	103992.000000	10399.200000	49461.065197	20.000000
C:\Users\cware\Desktop\Steller18Nov\18NovTrials\M19.DSG	11-1-2013	15:20:59	103993.000000	10399.300000	49460.442709	20.000000
C:\Users\cware\Desktop\Steller18Nov\18NovTrials\M19.DSG	11-1-2013	15:20:59	103994.000000	10399.400000	49462.135129	20.000000
C:\Users\cware\Desktop\Steller18Nov\18NovTrials\M19.DSG	11-1-2013	15:20:59	103995.000000	10399.500000	49459.944945	20.000000
C:\Users\cware\Desktop\Steller18Nov\18NovTrials\M19.DSG	11-1-2013	15:20:59	103996.000000	10399.600000	49461.289112	20.000000
C:\Users\cware\Desktop\Steller18Nov\18NovTrials\M19.DSG	11-1-2013	15:20:59	103997.000000	10399.700000	49459.969697	20.000000
C:\Users\cware\Desktop\Steller18Nov\18NovTrials\M19.DSG	11-1-2013	15:20:59	103998.000000	10399.800000	49461.488075	20.000000
C:\Users\cware\Desktop\Steller18Nov\18NovTrials\M19.DSG	11-1-2013	15:20:59	103999.000000	10399.900000	49461.861553	20.000000
C:\Users\cware\Desktop\Steller18Nov\18NovTrials\M19.DSG	11-1-2013	15:20:59	104000.000000	10400.000000	49460.865635	20.000000
C:\Users\cware\Desktop\Steller18Nov\18NovTrials\M19.DSG	11-1-2013	15:20:59	104001.000000	10400.100000	49461.413489	20.000000
C:\Users\cware\Desktop\Steller18Nov\18NovTrials\M19.DSG	11-1-2013	15:20:59	104002.000000	10400.200000	49459.546584	20.000000
C:\Users\cware\Desktop\Steller18Nov\18NovTrials\M19.DSG	11-1-2013	15:20:59	104003.000000	10400.300000	49460.342919	20.000000
C:\Users\cware\Desktop\Steller18Nov\18NovTrials\M19.DSG	11-1-2013	15:20:59	104004.000000	10400.400000	49461.413220	20.000000
C:\Users\cware\Desktop\Steller18Nov\18NovTrials\M19.DSG	11-1-2013	15:20:59	104005.000000	10400.500000	49460.169046	20.000000
C:\Users\cware\Desktop\Steller18Nov\18NovTrials\M19.DSG	11-1-2013	15:20:59	104006.000000	10400.600000	49460.542212	20.000000
C:\Users\cware\Desktop\Steller18Nov\18NovTrials\M19.DSG	11-1-2013	15:20:59	104007.000000	10400.700000	49459.695701	20.000000
C:\Users\cware\Desktop\Steller18Nov\18NovTrials\M19.DSG	11-1-2013	15:20:59	104008.000000	10400.800000	49460.716311	20.000000
C:\Users\cware\Desktop\Steller18Nov\18NovTrials\M19.DSG	11-1-2013	15:20:59	104009.000000	10400.900000	49461.388333	20.000000
C:\Users\cware\Desktop\Steller18Nov\18NovTrials\M19.DSG	11-1-2013	15:20:59	104010.000000	10401.000000	49462.558142	20.000000
C:\Users\cware\Desktop\Steller18Nov\18NovTrials\M19.DSG	11-1-2013	15:20:59	104011.000000	10401.100000	49458.675403	20.000000
C:\Users\cware\Desktop\Steller18Nov\18NovTrials\M19.DSG	11-1-2013	15:20:59	104012.000000	10401.200000	49459.894725	20.000000
C:\Users\cware\Desktop\Steller18Nov\18NovTrials\M19.DSG	11-1-2013	15:20:59	104013.000000	10401.300000	49461.811472	20.000000
C:\Users\cware\Desktop\Steller18Nov\18NovTrials\M19.DSG	11-1-2013	15:20:59	104014.000000	10401.400000	49461.413090	20.000000
C:\Users\cware\Desktop\Steller18Nov\18NovTrials\M19.DSG	11-1-2013	15:20:59	104015.000000	10401.500000	49458.202118	20.000000
C:\Users\cware\Desktop\Steller18Nov\18NovTrials\M19.DSG	11-1-2013	15:20:59	104016.000000	10401.600000	49461.587310	20.000000
C:\Users\cware\Desktop\Steller18Nov\18NovTrials\M19.DSG	11-1-2013	15:20:59	104017.000000	10401.700000	49461.587331	20.000000
C:\Users\cware\Desktop\Steller18Nov\18NovTrials\M19.DSG	11-1-2013	15:20:59	104018.000000	10401.800000	49460.616608	20.000000
C:\Users\cware\Desktop\Steller18Nov\18NovTrials\M19.DSG	11-1-2013	15:20:59	104019.000000	10401.900000	49460.989682	20.000000
C:\Users\cware\Desktop\Steller18Nov\18NovTrials\M19.DSG	11-1-2013	15:20:59	104020.000000	10402.000000	49462.010422	20.000000
C:\Users\cware\Desktop\Steller18Nov\18NovTrials\M19.DSG	11-1-2013	15:20:59	104021.000000	10402.100000	49462.010236	20.000000
C:\Users\cware\Desktop\Steller18Nov\18NovTrials\M19.DSG	11-1-2013	15:20:59	104022.000000	10402.200000	49461.362900	20.000000
C:\Users\cware\Desktop\Steller18Nov\18NovTrials\M19.DSG	11-1-2013	15:20:59	104023.000000	10402.300000	49461.537419	20.000000
C:\Users\cware\Desktop\Steller18Nov\18NovTrials\M19.DSG	11-1-2013	15:20:59	104024.000000	10402.400000	49458.675178	20.000000
C:\Users\cware\Desktop\Steller18Nov\18NovTrials\M19.DSG	11-1-2013	15:20:59	104025.000000	10402.500000	49459.371857	20.000000
C:\Users\cware\Desktop\Steller18Nov\18NovTrials\M19.DSG	11-1-2013	15:20:59	104026.000000	10402.600000	49461.686748	20.000000
C:\Users\cware\Desktop\Steller18Nov\18NovTrials\M19.DSG	11-1-2013	15:20:59	104027.000000	10402.700000	49460.267847	20.000000
C:\Users\cware\Desktop\Steller18Nov\18NovTrials\M19.DSG	11-1-2013	15:20:59	104028.000000	10402.800000	49461.412608	20.000000
C:\Users\cware\Desktop\Steller18Nov\18NovTrials\M19.DSG	11-1-2013	15:20:59	104029.000000	10402.900000	49459.770018	20.000000
C:\Users\cware\Desktop\Steller18Nov\18NovTrials\M19.DSG	11-1-2013	15:20:59	104030.000000	10403.000000	49460.093588	20.000000
C:\Users\cware\Desktop\Steller18Nov\18NovTrials\M19.DSG	11-1-2013	15:20:59	104031.000000	10403.100000	49460.790320	20.000000
C:\Users\cware\Desktop\Steller18Nov\18NovTrials\M19.DSG	11-1-2013	15:20:59	104032.000000	10403.200000	49461.163737	20.000000
C:\Users\cware\Desktop\Steller18Nov\18NovTrials\M19.DSG	11-1-2013	15:20:59	104033.000000	10403.300000	49460.242809	20.000000
C:\Users\cware\Desktop\Steller18Nov\18NovTrials\M19.DSG	11-1-2013	15:20:59	104034.000000	10403.400000	49460.491502	20.000000
C:\Users\cware\Desktop\Steller18Nov\18NovTrials\M19.DSG	11-1-2013	15:20:59	104035.000000	10403.500000	49457.828445	20.000000
C:\Users\cware\Desktop\Steller18Nov\18NovTrials\M19.DSG	11-1-2013	15:20:59	104036.000000	10403.600000	49462.084592	20.000000
C:\Users\cware\Desktop\Steller18Nov\18NovTrials\M19.DSG	11-1-2013	15:20:59	104037.000000	10403.700000	49461.188346	20.000000
C:\Users\cware\Desktop\Steller18Nov\18NovTrials\M19.DSG	11-1-2013	15:20:59	104038.000000	10403.800000	49459.670211	20.000000
C:\Users\cware\Desktop\Steller18Nov\18NovTrials\M19.DSG	11-1-2013	15:20:59	104039.000000	10403.900000	49461.039395	20.000000
C:\Users\cware\Desktop\Steller18Nov\18NovTrials\M19.DSG	11-1-2013	15:20:59	104040.000000	10404.000000	49461.661592	20.000000
C:\Users\cware\Desktop\Steller18Nov\18NovTrials\M19.DSG	11-1-2013	15:20:59	104041.000000	10404.100000	49461.984915	20.000000
C:\Users\cware\Desktop\Steller18Nov\18NovTrials\M19.DSG	11-1-2013	15:20:59	104042.000000	10404.200000	49460.690582	20.000000
C:\Users\cware\Desktop\Steller18Nov\18NovTrials\M19.DSG	11-1-2013	15:20:59	104043.000000	10404.300000	49460.242822	20.000000
C:\Users\cware\Desktop\Steller18Nov\18NovTrials\M19.DSG	11-1-2013	15:20:59	104044.000000	10404.400000	49460.093116	20.000000
C:\Users\cware\Desktop\Steller18Nov\18NovTrials\M19.DSG	11-1-2013	15:20:59	104045.000000	10404.500000	49460.864741	20.000000
C:\Users\cware\Desktop\Steller18Nov\18NovTrials\M19.DSG	11-1-2013	15:20:59	104046.000000	10404.600000	49459.794428	20.000000
C:\Users\cware\Desktop\Steller18Nov\18NovTrials\M19.DSG	11-1-2013	15:20:59	104047.000000	10404.700000	49461.188333	20.000000
C:\Users\cware\Desktop\Steller18Nov\18NovTrials\M19.DSG	11-1-2013	15:20:59	104048.000000	10404.800000	49462.333442	20.000000
C:\Users\cware\Desktop\Steller18Nov\18NovTrials\M19.DSG	11-1-2013	15:20:59	104049.000000	10404.900000	49460.317117	20.000000
C:\Users\cware\Desktop\Steller18Nov\18NovTrials\M19.DSG	11-1-2013	15:20:59	104050.000000	10405.000000	49461.362735	20.000000
C:\Users\cware\Desktop\Steller18Nov\18NovTrials\M19.DSG	11-1-2013	15:20:59	104051.000000	10405.100000	49461.511713	20.000000
C:\Users\cware\Desktop\Steller18Nov\18NovTrials\M19.DSG	11-1-2013	15:20:59	104052.000000	10405.200000	49460.541115	20.000000
C:\Users\cware\Desktop\Steller18Nov\18NovTrials\M19.DSG	11-1-2013	15:20:59	104053.000000	10405.300000	49461.088401	20.000000
C:\Users\cware\Desktop\Steller18Nov\18NovTrials\M19.DSG	11-1-2013	15:20:59	104054.000000	10405.400000	49460.366665	20.000000
C:\Users\cware\Desktop\Steller18Nov\18NovTrials\M19.DSG	11-1-2013	15:20:59	104055.000000	10405.500000	49460.217393	20.000000
C:\Users\cware\Desktop\Steller18Nov\18NovTrials\M19.DSG	11-1-2013	15:20:59	104056.000000	10405.600000	49458.997590	20.000000
C:\Users\cware\Desktop\Steller18Nov\18NovTrials\M19.DSG	11-1-2013	15:20:59	104057.000000	10405.700000	49458.051983	20.000000
C:\Users\cware\Desktop\Steller18Nov\18NovTrials\M19.DSG	11-1-2013	15:20:59	104058.000000	10405.800000	49460.590806	20.000000
C:\Users\cware\Desktop\Steller18Nov\18NovTrials\M19.DSG	11-1-2013	15:20:59	104059.000000	10405.900000	49460.092855	20.000000
C:\Users\cware\Desktop\Steller18Nov\18NovTrials\M19.DSG	11-1-2013	15:20:59	104060.000000	10406.000000	49462.482128	20.000000
C:\Users\cware\Desktop\Steller18Nov\18NovTrials\M19.DSG	11-1-2013	15:20:59	104061.000000	10406.100000	49460.814699	20.000000
C:\Users\cware\Desktop\Steller18Nov\18NovTrials\M19.DSG	11-1-2013	15:20:59	104062.000000	10406.200000	49460.839261	20.000000
C:\Users\cware\Desktop\Steller18Nov\18NovTrials\M19.DSG	11-1-2013	15:20:59	104063.000000	10406.300000	49458.051536	20.000000
C:\Users\cware\Desktop\Steller18Nov\18NovTrials\M19.DSG	11-1-2013	15:20:59	104064.000000	10406.400000	49459.993304	20.000000
C:\Users\cware\Desktop\Steller18Nov\18NovTrials\M19.DSG	11-1-2013	15:20:59	104065.000000	10406.500000	49460.391365	20.000000
C:\Users\cware\Desktop\Steller18Nov\18NovTrials\M19.DSG	11-1-2013	15:20:59	104066.000000	10406.600000	49461.063362	20.000000
C:\Users\cware\Desktop\Steller18Nov\18NovTrials\M19.DSG	11-1-2013	15:20:59	104067.000000	10406.700000	49460.913643	20.000000
C:\Users\cware\Desktop\Steller18Nov\18NovTrials\M19.DSG	11-1-2013	15:20:59	104068.000000	10406.800000	49460.714740	20.000000
C:\Users\cware\Desktop\Steller18Nov\18NovTrials\M19.DSG	11-1-2013	15:20:59	104069.000000	10406.900000	49459.943232	20.000000
C:\Users\cware\Desktop\Steller18Nov\18NovTrials\M19.DSG	11-1-2013	15:20:59	104070.000000	10407.000000	49459.818764	20.000000
C:\Users\cware\Desktop\Steller18Nov\18NovTrials\M19.DSG	11-1-2013	15:20:59	104071.000000	10407.100000	49460.714740	20.000000
C:\Users\cware\Desktop\Steller18Nov\18NovTrials\M19.DSG	11-1-2013	15:20:59	104072.000000	10407.200000	49461.337025	20.000000
C:\Users\cware\Desktop\Steller18Nov\18NovTrials\M19.DSG	11-1-2013	15:20:59	104073.000000	10407.300000	49460.490448	20.000000
C:\Users\cware\Desktop\Steller18Nov\18NovTrials\M19.DSG	11-1-2013	15:20:59	104074.000000	10407.400000	49458.897553	20.000000
C:\Users\cware\Desktop\Steller18Nov\18NovTrials\M19.DSG	11-1-2013	15:20:59	104075.000000	10407.500000	49461.685217	20.000000
C:\Users\cware\Desktop\Steller18Nov\18NovTrials\M19.DSG	11-1-2013	15:20:59	104076.000000	10407.600000	49461.336795	20.000000
C:\Users\cware\Desktop\Steller18Nov\18NovTrials\M19.DSG	11-1-2013	15:20:59	104077.000000	10407.700000	49459.519724	20.000000
C:\Users\cware\Desktop\Steller18Nov\18NovTrials\M19.DSG	11-1-2013	15:20:59	104078.000000	10407.800000	49460.888631	20.000000
C:\Users\cware\Desktop\Steller18Nov\18NovTrials\M19.DSG	11-1-2013	15:20:59	104079.000000	10407.900000	49459.021878	20.000000
C:\Users\cware\Desktop\Steller18Nov\18NovTrials\M19.DSG	11-1-2013	15:20:59	104080.000000	10408.000000	49458.996935	20.000000
C:\Users\cware\Desktop\Steller18Nov\18NovTrials\M19.DSG	11-1-2013	15:20:59	104081.000000	10408.100000	49460.863896	20.000000
C:\Users\cware\Desktop\Steller18Nov\18NovTrials\M19.DSG	11-1-2013	15:20:59	104082.000000	10408.200000	49460.365850	20.000000
C:\Users\cware\Desktop\Steller18Nov\18NovTrials\M19.DSG	11-1-2013	15:20:59	104083.000000	10408.300000	49460.863909	20.000000
C:\Users\cware\Desktop\Steller18Nov\18NovTrials\M19.DSG	11-1-2013	15:20:59	104084.000000	10408.400000	49461.137211	20.000000
C:\Users\cware\Desktop\Steller18Nov\18NovTrials\M19.DSG	11-1-2013	15:20:59	104085.000000	10408.500000	49460.913400	20.000000
C:\Users\cware\Desktop\Steller18Nov\18NovTrials\M19.DSG	11-1-2013	15:20:59	104086.000000	10408.600000	49461.187253	20.000000
C:\Users\cware\Desktop\Steller18Nov\18NovTrials\M19.DSG	11-1-2013	15:20:59	104087.000000	10408.700000	49462.157704	20.000000
C:\Users\cware\Desktop\Steller18Nov\18NovTrials\M19.DSG	11-1-2013	15:20:59	104088.000000	10408.800000	49462.232138	20.000000
C:\Users\cware\Desktop\Steller18Nov\18NovTrials\M19.DSG	11-1-2013	15:20:59	104089.000000	10408.900000	49462.331676	20.000000
C:\Users\cware\Desktop\Steller18Nov\18NovTrials\M19.DSG	11-1-2013	15:20:59	104090.000000	10409.000000	49459.792940	20.000000
C:\Users\cware\Desktop\Steller18Nov\18NovTrials\M19.DSG	11-1-2013	15:20:59	104091.000000	10409.100000	49461.186516	20.000000
C:\Users\cware\Desktop\Steller18Nov\18NovTrials\M19.DSG	11-1-2013	15:20:59	104092.000000	10409.200000	49460.738790	20.000000
C:\Users\cware\Desktop\Steller18Nov\18NovTrials\M19.DSG	11-1-2013	15:20:59	104093.000000	10409.300000	49461.211589	20.000000
C:\Users\cware\Desktop\Steller18Nov\18NovTrials\M19.DSG	11-1-2013	15:20:59	104094.000000	10409.400000	49458.498121	20.000000
C:\Users\cware\Desktop\Steller18Nov\18NovTrials\M19.DSG	11-1-2013	15:20:59	104095.000000	10409.500000	49461.285998	20.000000
C:\Users\cware\Desktop\Steller18Nov\18NovTrials\M19.DSG	11-1-2013	15:20:59	104096.000000	10409.600000	49461.211329	20.000000
C:\Users\cware\Desktop\Steller18Nov\18NovTrials\M19.DSG	11-1-2013	15:20:59	104097.000000	10409.700000	49458.523216	20.000000
C:\Users\cware\Desktop\Steller18Nov\18NovTrials\M19.DSG	11-1-2013	15:20:59	104098.000000	10409.800000	49460.489576	20.000000
C:\Users\cware\Desktop\Steller18Nov\18NovTrials\M19.DSG	11-1-2013	15:20:59	104099.000000	10409.900000	49459.742559	20.000000
C:\Users\cware\Desktop\Steller18Nov\18NovTrials\M19.DSG	11-1-2013	15:20:59	104100.000000	10410.000000	49460.738612	20.000000
C:\Users\cware\Desktop\Steller18Nov\18NovTrials\M19.DSG	11-1-2013	15:20:59	104101.000000	10410.100000	49459.618356	20.000000
C:\Users\cware\Desktop\Steller18Nov\18NovTrials\M19.DSG	11-1-2013	15:20:59	104102.000000	10410.200000	49459.344416	20.000000
C:\Users\cware\Desktop\Steller18Nov\18NovTrials\M19.DSG	11-1-2013	15:20:59	104103.000000	10410.300000	49460.240345	20.000000
C:\Users\cware\Desktop\Steller18Nov\18NovTrials\M19.DSG	11-1-2013	15:20:59	104104.000000	10410.400000	49461.460066	20.000000
C:\Users\cware\Desktop\Steller18Nov\18NovTrials\M19.DSG	11-1-2013	15:20:59	104105.000000	10410.500000	49460.340143	20.000000
C:\Users\cware\Desktop\Steller18Nov\18NovTrials\M19.DSG	11-1-2013	15:20:59	104106.000000	10410.600000	49461.236172	20.000000
C:\Users\cware\Desktop\Steller18Nov\18NovTrials\M19.DSG	11-1-2013	15:20:59	104107.000000	10410.700000	49460.439625	20.000000
C:\Users\cware\Desktop\Steller18Nov\18NovTrials\M19.DSG	11-1-2013	15:20:59	104108.000000	10410.800000	49459.817501	20.000000
C:\Users\cware\Desktop\Steller18Nov\18NovTrials\M19.DSG	11-1-2013	15:20:59	104109.000000	10410.900000	49461.584568	20.000000
C:\Users\cware\Desktop\Steller18Nov\18NovTrials\M19.DSG	11-1-2013	15:20:59	104110.000000	10411.000000	49461.310772	20.000000
C:\Users\cware\Desktop\Steller18Nov\18NovTrials\M19.DSG	11-1-2013	15:20:59	104111.000000	10411.100000	49460.539016	20.000000
C:\Users\cware\Desktop\Steller18Nov\18NovTrials\M19.DSG	11-1-2013	15:20:59	104112.000000	10411.200000	49459.443815	20.000000
C:\Users\cware\Desktop\Steller18Nov\18NovTrials\M19.DSG	11-1-2013	15:20:59	104113.000000	10411.300000	49461.260955	20.000000
C:\Users\cware\Desktop\Steller18Nov\18NovTrials\M19.DSG	11-1-2013	15:20:59	104114.000000	10411.400000	49458.497826	20.000000
C:\Users\cware\Desktop\Steller18Nov\18NovTrials\M19.DSG	11-1-2013	15:20:59	104115.000000	10411.500000	49459.866828	20.000000
C:\Users\cware\Desktop\Steller18Nov\18NovTrials\M19.DSG	11-1-2013	15:20:59	104116.000000	10411.600000	49459.991183	20.000000
C:\Users\cware\Desktop\Steller18Nov\18NovTrials\M19.DSG	11-1-2013	15:20:59	104117.000000	10411.700000	49460.762800	20.000000
C:\Users\cware\Desktop\Steller18Nov\18NovTrials\M19.DSG	11-1-2013	15:20:59	104118.000000	10411.800000	49458.497579	20.000000
C:\Users\cware\Desktop\Steller18Nov\18NovTrials\M19.DSG	11-1-2013	15:20:59	104119.000000	10411.900000	49460.189990	20.000000
C:\Users\cware\Desktop\Steller18Nov\18NovTrials\M19.DSG	11-1-2013	15:20:59	104120.000000	10412.000000	49463.151891	20.000000
C:\Users\cware\Desktop\Steller18Nov\18NovTrials\M19.DSG	11-1-2013	15:20:59	104121.000000	10412.100000	49462.280797	20.000000
C:\Users\cware\Desktop\Steller18Nov\18NovTrials\M19.DSG	11-1-2013	15:20:59	104122.000000	10412.200000	49459.219067	20.000000
C:\Users\cware\Desktop\Steller18Nov\18NovTrials\M19.DSG	11-1-2013	15:20:59	104123.000000	10412.300000	49461.135571	20.000000
C:\Users\cware\Desktop\Steller18Nov\18NovTrials\M19.DSG	11-1-2013	15:20:59	104124.000000	10412.400000	49461.758237	20.000000
C:\Users\cware\Desktop\Steller18Nov\18NovTrials\M19.DSG	11-1-2013	15:20:59	104125.000000	10412.500000	49460.314363	20.000000
C:\Users\cware\Desktop\Steller18Nov\18NovTrials\M19.DSG	11-1-2013	15:20:59	104126.000000	10412.600000	49461.733437	20.000000
C:\Users\cware\Desktop\Steller18Nov\18NovTrials\M19.DSG	11-1-2013	15:20:59	104127.000000	10412.700000	49458.522457	20.000000
C:\Users\cware\Desktop\Steller18Nov\18NovTrials\M19.DSG	11-1-2013	15:20:59	104128.000000	10412.800000	49458.198614	20.000000
C:\Users\cware\Desktop\Steller18Nov\18NovTrials\M19.DSG	11-1-2013	15:20:59	104129.000000	10412.900000	49461.783263	20.000000
C:\Users\cware\Desktop\Steller18Nov\18NovTrials\M19.DSG	11-1-2013	15:20:59	104130.000000	10413.000000	49460.364284	20.000000
C:\Users\cware\Desktop\Steller18Nov\18NovTrials\M19.DSG	11-1-2013	15:20:59	104131.000000	10413.100000	49458.721412	20.000000
C:\Users\cware\Desktop\Steller18Nov\18NovTrials\M19.DSG	11-1-2013	15:20:59	104132.000000	10413.200000	49459.941310	20.000000
C:\Users\cware\Desktop\Steller18Nov\18NovTrials\M19.DSG	11-1-2013	15:20:59	104133.000000	10413.300000	49459.468268	20.000000
C:\Users\cware\Desktop\Steller18Nov\18NovTrials\M19.DSG	11-1-2013	15:20:59	104134.000000	10413.400000	49460.065509	20.000000
C:\Users\cware\Desktop\Steller18Nov\18NovTrials\M19.DSG	11-1-2013	15:20:59	104135.000000	10413.500000	49459.841685	20.000000
C:\Users\cware\Desktop\Steller18Nov\18NovTrials\M19.DSG	11-1-2013	15:20:59	104136.000000	10413.600000	49461.558879	20.000000
C:\Users\cware\Desktop\Steller18Nov\18NovTrials\M19.DSG	11-1-2013	15:20:59	104137.000000	10413.700000	49460.438666	20.000000
C:\Users\cware\Desktop\Steller18Nov\18NovTrials\M19.DSG	11-1-2013	15:20:59	104138.000000	10413.800000	49462.205907	20.000000
C:\Users\cware\Desktop\Steller18Nov\18NovTrials\M19.DSG	11-1-2013	15:20:59	104139.000000	10413.900000	49458.820776	20.000000
C:\Users\cware\Desktop\Steller18Nov\18NovTrials\M19.DSG	11-1-2013	15:20:59	104140.000000	10414.000000	49460.364015	20.000000
C:\Users\cware\Desktop\Steller18Nov\18NovTrials\M19.DSG	11-1-2013	15:20:59	104141.000000	10414.100000	49462.305588	20.000000
C:\Users\cware\Desktop\Steller18Nov\18NovTrials\M19.DSG	11-1-2013	15:20:59	104142.000000	10414.200000	49460.637812	20.000000
C:\Users\cware\Desktop\Steller18Nov\18NovTrials\M19.DSG	11-1-2013	15:20:59	104143.000000	10414.300000	49461.484132	20.000000
C:\Users\cware\Desktop\Steller18Nov\18NovTrials\M19.DSG	11-1-2013	15:20:59	104144.000000	10414.400000	49459.019787	20.000000
C:\Users\cware\Desktop\Steller18Nov\18NovTrials\M19.DSG	11-1-2013	15:20:59	104145.000000	10414.500000	49460.811867	20.000000
C:\Users\cware\Desktop\Steller18Nov\18NovTrials\M19.DSG	11-1-2013	15:20:59	104146.000000	10414.600000	49460.264238	20.000000
C:\Users\cware\Desktop\Steller18Nov\18NovTrials\M19.DSG	11-1-2013	15:20:59	104147.000000	10414.700000	49460.985826	20.000000
C:\Users\cware\Desktop\Steller18Nov\18NovTrials\M19.DSG	11-1-2013	15:20:59	104148.000000	10414.800000	49460.338747	20.000000
C:\Users\cware\Desktop\Steller18Nov\18NovTrials\M19.DSG	11-1-2013	15:20:59	104149.000000	10414.900000	49461.409316	20.000000
C:\Users\cware\Desktop\Steller18Nov\18NovTrials\M19.DSG	11-1-2013	15:20:59	104150.000000	10415.000000	49461.633001	20.000000
C:\Users\cware\Desktop\Steller18Nov\18NovTrials\M19.DSG	11-1-2013	15:20:59	104151.000000	10415.100000	49461.235018	20.000000
C:\Users\cware\Desktop\Steller18Nov\18NovTrials\M19.DSG	11-1-2013	15:20:59	104152.000000	10415.200000	49460.065071	20.000000
C:\Users\cware\Desktop\Steller18Nov\18NovTrials\M19.DSG	11-1-2013	15:20:59	104153.000000	10415.300000	49459.567051	20.000000
C:\Users\cware\Desktop\Steller18Nov\18NovTrials\M19.DSG	11-1-2013	15:20:59	104154.000000	10415.400000	49458.894920	20.000000
C:\Users\cware\Desktop\Steller18Nov\18NovTrials\M19.DSG	11-1-2013	15:20:59	104155.000000	10415.500000	49459.716254	20.000000
C:\Users\cware\Desktop\Steller18Nov\18NovTrials\M19.DSG	11-1-2013	15:20:59	104156.000000	10415.600000	49460.687156	20.000000
C:\Users\cware\Desktop\Steller18Nov\18NovTrials\M19.DSG	11-1-2013	15:20:59	104157.000000	10415.700000	49461.408761	20.000000
C:\Users\cware\Desktop\Steller18Nov\18NovTrials\M19.DSG	11-1-2013	15:20:59	104158.000000	10415.800000	49460.487668	20.000000
C:\Users\cware\Desktop\Steller18Nov\18NovTrials\M19.DSG	11-1-2013	15:20:59	104159.000000	10415.900000	49461.010258	20.000000
C:\Users\cware\Desktop\Steller18Nov\18NovTrials\M19.DSG	11-1-2013	15:20:59	104160.000000	10416.000000	49458.147843	20.000000
C:\Users\cware\Desktop\Steller18Nov\18NovTrials\M19.DSG	11-1-2013	15:20:59	104161.000000	10416.100000	49459.143878	20.000000
C:\Users\cware\Desktop\Steller18Nov\18NovTrials\M19.DSG	11-1-2013	15:20:59	104162.000000	10416.200000	49461.533186	20.000000
C:\Users\cware\Desktop\Steller18Nov\18NovTrials\M19.DSG	11-1-2013	15:20:59	104163.000000	10416.300000	49460.163911	20.000000
C:\Users\cware\Desktop\Steller18Nov\18NovTrials\M19.DSG	11-1-2013	15:20:59	104164.000000	10416.400000	49463.101129	20.000000
[truncated: 3,381 more rows]
