# Supplementary material for: Averaged Propulsive Body Acceleration (APBA) Can Be Calculated from Biologging Tags That Incorporate Gyroscopes and Accelerometers to Estimate Swimming Speed, Hydrodynamic Drag and Energy Expenditure for Steller Sea Lions
Source: PLoS One. 2016 Jun 10;11(6):e0157326. doi: 10.1371/journal.pone.0157326 (PMC4902303; doi:10.1371/journal.pone.0157326)
Supplement: S3 Data — Same components as S2. (ZIP) [file pone.0157326.s003.zip › HazyNov_18/M20_INER_18_11_13.csv]

FileName	FileDate	FileTime	Sample	Time from Start (s)	AccelIntX	AccelIntY	AccelIntZ	MagX	MagY	MagZ	GyroX	GyroY	GyroZ
C:\Users\cware\Desktop\Steller18Nov\18NovTrials\M20.DSG	11-1-2013	15:20:59	430136.000000	8602.720000	-0.273438	-0.117188	-1.117188	0.201835	0.296330	0.601835	-38.589478	18.218994	-8.773804
C:\Users\cware\Desktop\Steller18Nov\18NovTrials\M20.DSG	11-1-2013	15:20:59	430137.000000	8602.740000	-0.148438	-0.105469	-1.101563	0.200917	0.292661	0.603670	-37.063599	-15.243530	-10.284424
C:\Users\cware\Desktop\Steller18Nov\18NovTrials\M20.DSG	11-1-2013	15:20:59	430138.000000	8602.760000	-0.148438	-0.121094	-1.058594	0.203670	0.289908	0.604587	-34.423828	-30.609131	-11.871338
C:\Users\cware\Desktop\Steller18Nov\18NovTrials\M20.DSG	11-1-2013	15:20:59	430139.000000	8602.780000	-0.332031	-0.136719	-1.148438	0.207339	0.287156	0.605505	-36.163330	16.693115	-4.364014
C:\Users\cware\Desktop\Steller18Nov\18NovTrials\M20.DSG	11-1-2013	15:20:59	430140.000000	8602.800000	-0.164063	-0.113281	-1.066406	0.206422	0.277064	0.609174	-43.869019	-27.420044	-12.481689
C:\Users\cware\Desktop\Steller18Nov\18NovTrials\M20.DSG	11-1-2013	15:20:59	430141.000000	8602.820000	-0.253906	-0.113281	-1.113281	0.208257	0.267890	0.613761	-43.395996	3.189087	-5.584717
C:\Users\cware\Desktop\Steller18Nov\18NovTrials\M20.DSG	11-1-2013	15:20:59	430142.000000	8602.840000	-0.187500	-0.101563	-1.183594	0.208257	0.257798	0.614679	-40.817261	-1.358032	-9.719849
C:\Users\cware\Desktop\Steller18Nov\18NovTrials\M20.DSG	11-1-2013	15:20:59	430143.000000	8602.860000	-0.128906	-0.007813	-1.058594	0.208257	0.255963	0.614679	-47.592163	-17.333984	-13.977051
C:\Users\cware\Desktop\Steller18Nov\18NovTrials\M20.DSG	11-1-2013	15:20:59	430144.000000	8602.880000	-0.257813	-0.023438	-1.062500	0.211009	0.252294	0.616514	-45.440674	-10.925293	-13.442993
C:\Users\cware\Desktop\Steller18Nov\18NovTrials\M20.DSG	11-1-2013	15:20:59	430145.000000	8602.900000	-0.292969	0.027344	-1.167969	0.211927	0.243119	0.616514	-42.846680	2.273560	-13.198853
C:\Users\cware\Desktop\Steller18Nov\18NovTrials\M20.DSG	11-1-2013	15:20:59	430146.000000	8602.920000	-0.199219	0.050781	-1.144531	0.211927	0.238532	0.618349	-41.244507	-10.742188	-14.739990
C:\Users\cware\Desktop\Steller18Nov\18NovTrials\M20.DSG	11-1-2013	15:20:59	430147.000000	8602.940000	-0.164063	0.023438	-1.148438	0.213761	0.228440	0.619266	-39.154053	6.332397	-12.451172
C:\Users\cware\Desktop\Steller18Nov\18NovTrials\M20.DSG	11-1-2013	15:20:59	430148.000000	8602.960000	-0.257813	0.050781	-1.125000	0.211927	0.223853	0.621101	-44.601440	2.395630	-13.793945
C:\Users\cware\Desktop\Steller18Nov\18NovTrials\M20.DSG	11-1-2013	15:20:59	430149.000000	8602.980000	-0.125000	0.042969	-1.105469	0.211927	0.214679	0.622018	-42.068481	1.281738	-16.662598
C:\Users\cware\Desktop\Steller18Nov\18NovTrials\M20.DSG	11-1-2013	15:20:59	430150.000000	8603.000000	-0.199219	0.074219	-1.117188	0.211927	0.209174	0.623853	-40.985107	-3.295898	-16.845703
C:\Users\cware\Desktop\Steller18Nov\18NovTrials\M20.DSG	11-1-2013	15:20:59	430151.000000	8603.020000	-0.230469	0.082031	-1.109375	0.212844	0.200917	0.623853	-35.903931	6.317139	-15.487671
C:\Users\cware\Desktop\Steller18Nov\18NovTrials\M20.DSG	11-1-2013	15:20:59	430152.000000	8603.040000	-0.175781	0.062500	-1.117188	0.212844	0.196330	0.622936	-36.346436	-20.584106	-17.608643
C:\Users\cware\Desktop\Steller18Nov\18NovTrials\M20.DSG	11-1-2013	15:20:59	430153.000000	8603.060000	-0.195313	0.085938	-1.082031	0.214679	0.187156	0.625688	-36.254883	1.464844	-17.349243
C:\Users\cware\Desktop\Steller18Nov\18NovTrials\M20.DSG	11-1-2013	15:20:59	430154.000000	8603.080000	-0.214844	0.101563	-1.128906	0.215596	0.183486	0.626606	-34.210205	7.324219	-14.205933
C:\Users\cware\Desktop\Steller18Nov\18NovTrials\M20.DSG	11-1-2013	15:20:59	430155.000000	8603.100000	-0.179688	0.101563	-1.156250	0.216514	0.175229	0.627523	-36.636353	-10.406494	-16.464233
C:\Users\cware\Desktop\Steller18Nov\18NovTrials\M20.DSG	11-1-2013	15:20:59	430156.000000	8603.120000	-0.179688	0.101563	-1.156250	0.215596	0.170642	0.627523	-33.691406	7.369995	-12.619019
C:\Users\cware\Desktop\Steller18Nov\18NovTrials\M20.DSG	11-1-2013	15:20:59	430157.000000	8603.140000	-0.191406	0.148438	-1.062500	0.213761	0.164220	0.629358	-32.135010	-7.705688	-14.526367
C:\Users\cware\Desktop\Steller18Nov\18NovTrials\M20.DSG	11-1-2013	15:20:59	430158.000000	8603.160000	-0.203125	0.148438	-1.101563	0.216514	0.161468	0.623853	-27.496338	2.090454	-16.799927
C:\Users\cware\Desktop\Steller18Nov\18NovTrials\M20.DSG	11-1-2013	15:20:59	430159.000000	8603.180000	-0.222656	0.117188	-1.117188	0.215596	0.153211	0.630275	-29.083252	6.210327	-14.053345
C:\Users\cware\Desktop\Steller18Nov\18NovTrials\M20.DSG	11-1-2013	15:20:59	430160.000000	8603.200000	-0.125000	0.171875	-1.125000	0.214679	0.151376	0.630275	-25.115967	-13.534546	-18.737793
C:\Users\cware\Desktop\Steller18Nov\18NovTrials\M20.DSG	11-1-2013	15:20:59	430161.000000	8603.220000	-0.175781	0.175781	-1.085938	0.215596	0.145872	0.630275	-25.772095	4.257202	-15.930176
C:\Users\cware\Desktop\Steller18Nov\18NovTrials\M20.DSG	11-1-2013	15:20:59	430162.000000	8603.240000	-0.171875	0.164063	-1.105469	0.214679	0.143119	0.630275	-24.520874	-10.910034	-15.090942
C:\Users\cware\Desktop\Steller18Nov\18NovTrials\M20.DSG	11-1-2013	15:20:59	430163.000000	8603.260000	-0.203125	0.171875	-1.144531	0.214679	0.137615	0.630275	-22.262573	-0.640869	-15.457153
C:\Users\cware\Desktop\Steller18Nov\18NovTrials\M20.DSG	11-1-2013	15:20:59	430164.000000	8603.280000	-0.183594	0.195313	-1.062500	0.215596	0.135780	0.632110	-28.060913	-6.698608	-14.465332
C:\Users\cware\Desktop\Steller18Nov\18NovTrials\M20.DSG	11-1-2013	15:20:59	430165.000000	8603.300000	-0.207031	0.195313	-1.128906	0.215596	0.130275	0.631193	-24.978638	4.760742	-14.190674
C:\Users\cware\Desktop\Steller18Nov\18NovTrials\M20.DSG	11-1-2013	15:20:59	430166.000000	8603.320000	-0.210938	0.167969	-1.097656	0.212844	0.127523	0.632110	-27.145386	-1.007080	-14.816284
C:\Users\cware\Desktop\Steller18Nov\18NovTrials\M20.DSG	11-1-2013	15:20:59	430167.000000	8603.340000	-0.171875	0.242188	-1.074219	0.213761	0.124771	0.631193	-29.067993	-25.619507	-18.356323
C:\Users\cware\Desktop\Steller18Nov\18NovTrials\M20.DSG	11-1-2013	15:20:59	430168.000000	8603.360000	-0.226563	0.242188	-1.101563	0.216514	0.119266	0.632110	-21.438599	3.341675	-12.786865
C:\Users\cware\Desktop\Steller18Nov\18NovTrials\M20.DSG	11-1-2013	15:20:59	430169.000000	8603.380000	-0.238281	0.261719	-1.117188	0.215596	0.116514	0.632110	-23.208618	2.731323	-14.694214
C:\Users\cware\Desktop\Steller18Nov\18NovTrials\M20.DSG	11-1-2013	15:20:59	430170.000000	8603.400000	-0.109375	0.226563	-1.066406	0.215596	0.111927	0.631193	-25.070190	-12.466431	-16.510010
C:\Users\cware\Desktop\Steller18Nov\18NovTrials\M20.DSG	11-1-2013	15:20:59	430171.000000	8603.420000	-0.230469	0.234375	-1.113281	0.214679	0.109174	0.631193	-21.377563	-4.486084	-14.678955
C:\Users\cware\Desktop\Steller18Nov\18NovTrials\M20.DSG	11-1-2013	15:20:59	430172.000000	8603.440000	-0.164063	0.281250	-1.093750	0.212844	0.105505	0.632110	-21.743774	6.484985	-15.457153
C:\Users\cware\Desktop\Steller18Nov\18NovTrials\M20.DSG	11-1-2013	15:20:59	430173.000000	8603.460000	-0.179688	0.250000	-1.066406	0.211927	0.101835	0.631193	-23.864746	5.325317	-12.954712
C:\Users\cware\Desktop\Steller18Nov\18NovTrials\M20.DSG	11-1-2013	15:20:59	430174.000000	8603.480000	-0.121094	0.277344	-1.062500	0.212844	0.097248	0.630275	-23.132324	-10.848999	-13.458252
C:\Users\cware\Desktop\Steller18Nov\18NovTrials\M20.DSG	11-1-2013	15:20:59	430175.000000	8603.500000	-0.222656	0.308594	-1.148438	0.212844	0.095413	0.631193	-20.111084	1.495361	-14.602661
C:\Users\cware\Desktop\Steller18Nov\18NovTrials\M20.DSG	11-1-2013	15:20:59	430176.000000	8603.520000	-0.164063	0.296875	-1.062500	0.211927	0.090826	0.631193	-20.278931	-7.873535	-14.968872
C:\Users\cware\Desktop\Steller18Nov\18NovTrials\M20.DSG	11-1-2013	15:20:59	430177.000000	8603.540000	-0.128906	0.312500	-1.070313	0.211927	0.089908	0.631193	-18.569946	4.241943	-13.732910
C:\Users\cware\Desktop\Steller18Nov\18NovTrials\M20.DSG	11-1-2013	15:20:59	430178.000000	8603.560000	-0.207031	0.312500	-1.113281	0.211009	0.086239	0.630275	-16.250610	11.413574	-12.222290
C:\Users\cware\Desktop\Steller18Nov\18NovTrials\M20.DSG	11-1-2013	15:20:59	430179.000000	8603.580000	-0.167969	0.300781	-1.070313	0.207339	0.084404	0.630275	-19.805908	-3.860474	-13.046265
C:\Users\cware\Desktop\Steller18Nov\18NovTrials\M20.DSG	11-1-2013	15:20:59	430180.000000	8603.600000	-0.132813	0.332031	-1.078125	0.209174	0.082569	0.632110	-19.699097	-7.858276	-14.999390
C:\Users\cware\Desktop\Steller18Nov\18NovTrials\M20.DSG	11-1-2013	15:20:59	430181.000000	8603.620000	-0.136719	0.335938	-1.121094	0.207339	0.079817	0.630275	-15.792847	-0.152588	-12.710571
C:\Users\cware\Desktop\Steller18Nov\18NovTrials\M20.DSG	11-1-2013	15:20:59	430182.000000	8603.640000	-0.125000	0.324219	-1.058594	0.208257	0.077982	0.631193	-17.166138	-8.163452	-16.311646
C:\Users\cware\Desktop\Steller18Nov\18NovTrials\M20.DSG	11-1-2013	15:20:59	430183.000000	8603.660000	-0.136719	0.343750	-1.070313	0.207339	0.075229	0.628440	-13.198853	-5.676270	-15.853882
C:\Users\cware\Desktop\Steller18Nov\18NovTrials\M20.DSG	11-1-2013	15:20:59	430184.000000	8603.680000	-0.136719	0.343750	-1.070313	0.209174	0.074312	0.630275	-13.046265	-13.488770	-16.006470
C:\Users\cware\Desktop\Steller18Nov\18NovTrials\M20.DSG	11-1-2013	15:20:59	430185.000000	8603.700000	-0.207031	0.343750	-1.109375	0.209174	0.071560	0.630275	-9.155273	13.992310	-11.779785
C:\Users\cware\Desktop\Steller18Nov\18NovTrials\M20.DSG	11-1-2013	15:20:59	430186.000000	8603.720000	-0.121094	0.351563	-1.031250	0.208257	0.072477	0.629358	-8.758545	6.332397	-14.968872
C:\Users\cware\Desktop\Steller18Nov\18NovTrials\M20.DSG	11-1-2013	15:20:59	430187.000000	8603.740000	-0.140625	0.312500	-1.082031	0.208257	0.070642	0.630275	-11.581421	-2.990723	-14.984131
C:\Users\cware\Desktop\Steller18Nov\18NovTrials\M20.DSG	11-1-2013	15:20:59	430188.000000	8603.760000	-0.167969	0.332031	-1.066406	0.206422	0.069725	0.630275	-8.712769	13.473511	-11.138916
C:\Users\cware\Desktop\Steller18Nov\18NovTrials\M20.DSG	11-1-2013	15:20:59	430189.000000	8603.780000	-0.031250	0.335938	-1.050781	0.207339	0.069725	0.629358	-9.948730	-23.544312	-15.258789
C:\Users\cware\Desktop\Steller18Nov\18NovTrials\M20.DSG	11-1-2013	15:20:59	430190.000000	8603.800000	-0.207031	0.351563	-1.117188	0.208257	0.067890	0.630275	-7.690430	1.663208	-11.535645
C:\Users\cware\Desktop\Steller18Nov\18NovTrials\M20.DSG	11-1-2013	15:20:59	430191.000000	8603.820000	-0.148438	0.324219	-1.074219	0.207339	0.067890	0.629358	-7.934570	-13.793945	-16.616821
C:\Users\cware\Desktop\Steller18Nov\18NovTrials\M20.DSG	11-1-2013	15:20:59	430192.000000	8603.840000	-0.148438	0.367188	-1.042969	0.208257	0.067890	0.629358	-5.233765	-0.900269	-13.397217
C:\Users\cware\Desktop\Steller18Nov\18NovTrials\M20.DSG	11-1-2013	15:20:59	430193.000000	8603.860000	-0.121094	0.363281	-1.039063	0.209174	0.067890	0.631193	-4.318237	-4.669189	-13.946533
C:\Users\cware\Desktop\Steller18Nov\18NovTrials\M20.DSG	11-1-2013	15:20:59	430194.000000	8603.880000	-0.191406	0.371094	-1.085938	0.207339	0.067890	0.629358	-4.013062	9.582520	-12.908936
C:\Users\cware\Desktop\Steller18Nov\18NovTrials\M20.DSG	11-1-2013	15:20:59	430195.000000	8603.900000	-0.097656	0.324219	-1.031250	0.207339	0.066972	0.628440	-8.514404	-12.374878	-13.977051
C:\Users\cware\Desktop\Steller18Nov\18NovTrials\M20.DSG	11-1-2013	15:20:59	430196.000000	8603.920000	-0.152344	0.308594	-1.078125	0.210092	0.067890	0.629358	-3.921509	4.272461	-11.001587
C:\Users\cware\Desktop\Steller18Nov\18NovTrials\M20.DSG	11-1-2013	15:20:59	430197.000000	8603.940000	-0.101563	0.320313	-1.101563	0.207339	0.067890	0.628440	-6.698608	-9.078979	-14.984131
C:\Users\cware\Desktop\Steller18Nov\18NovTrials\M20.DSG	11-1-2013	15:20:59	430198.000000	8603.960000	-0.156250	0.316406	-1.082031	0.209174	0.067890	0.629358	-3.097534	-1.800537	-11.734009
C:\Users\cware\Desktop\Steller18Nov\18NovTrials\M20.DSG	11-1-2013	15:20:59	430199.000000	8603.980000	-0.105469	0.347656	-1.074219	0.208257	0.068807	0.630275	-3.128052	-12.252808	-15.014648
C:\Users\cware\Desktop\Steller18Nov\18NovTrials\M20.DSG	11-1-2013	15:20:59	430200.000000	8604.000000	-0.101563	0.367188	-1.058594	0.209174	0.068807	0.629358	-4.455566	1.998901	-14.862061
C:\Users\cware\Desktop\Steller18Nov\18NovTrials\M20.DSG	11-1-2013	15:20:59	430201.000000	8604.020000	-0.199219	0.347656	-1.101563	0.209174	0.069725	0.629358	-5.279541	-10.223389	-13.824463
C:\Users\cware\Desktop\Steller18Nov\18NovTrials\M20.DSG	11-1-2013	15:20:59	430202.000000	8604.040000	-0.128906	0.347656	-1.078125	0.210092	0.068807	0.630275	-8.468628	-5.752563	-14.709473
C:\Users\cware\Desktop\Steller18Nov\18NovTrials\M20.DSG	11-1-2013	15:20:59	430203.000000	8604.060000	-0.070313	0.359375	-1.042969	0.211009	0.068807	0.631193	-12.191772	0.717163	-17.623901
C:\Users\cware\Desktop\Steller18Nov\18NovTrials\M20.DSG	11-1-2013	15:20:59	430204.000000	8604.080000	-0.160156	0.359375	-1.113281	0.209174	0.067890	0.629358	-8.850098	2.593994	-17.013550
C:\Users\cware\Desktop\Steller18Nov\18NovTrials\M20.DSG	11-1-2013	15:20:59	430205.000000	8604.100000	-0.093750	0.375000	-1.066406	0.209174	0.065138	0.629358	-6.851196	-16.036987	-21.652222
C:\Users\cware\Desktop\Steller18Nov\18NovTrials\M20.DSG	11-1-2013	15:20:59	430206.000000	8604.120000	-0.078125	0.363281	-1.042969	0.212844	0.066055	0.629358	-6.042480	-6.286621	-21.347046
C:\Users\cware\Desktop\Steller18Nov\18NovTrials\M20.DSG	11-1-2013	15:20:59	430207.000000	8604.140000	-0.183594	0.367188	-1.101563	0.213761	0.066055	0.630275	-8.255005	-16.433716	-23.178101
C:\Users\cware\Desktop\Steller18Nov\18NovTrials\M20.DSG	11-1-2013	15:20:59	430208.000000	8604.160000	-0.136719	0.382813	-1.035156	0.215596	0.066055	0.630275	-11.642456	7.446289	-23.559570
C:\Users\cware\Desktop\Steller18Nov\18NovTrials\M20.DSG	11-1-2013	15:20:59	430209.000000	8604.180000	-0.179688	0.363281	-1.062500	0.213761	0.065138	0.630275	-12.985229	-6.790161	-26.168823
C:\Users\cware\Desktop\Steller18Nov\18NovTrials\M20.DSG	11-1-2013	15:20:59	430210.000000	8604.200000	-0.152344	0.406250	-1.062500	0.214679	0.063303	0.630275	-11.566162	3.295898	-25.741577
C:\Users\cware\Desktop\Steller18Nov\18NovTrials\M20.DSG	11-1-2013	15:20:59	430211.000000	8604.220000	-0.128906	0.402344	-1.093750	0.214679	0.062385	0.629358	-11.413574	-3.448486	-26.672363
C:\Users\cware\Desktop\Steller18Nov\18NovTrials\M20.DSG	11-1-2013	15:20:59	430212.000000	8604.240000	-0.121094	0.363281	-1.058594	0.214679	0.059633	0.628440	-13.442993	-2.838135	-27.511597
C:\Users\cware\Desktop\Steller18Nov\18NovTrials\M20.DSG	11-1-2013	15:20:59	430213.000000	8604.260000	-0.144531	0.378906	-1.066406	0.213761	0.058716	0.629358	-11.718750	4.425049	-26.351929
C:\Users\cware\Desktop\Steller18Nov\18NovTrials\M20.DSG	11-1-2013	15:20:59	430214.000000	8604.280000	-0.093750	0.382813	-1.027344	0.211927	0.056881	0.628440	-15.029907	5.279541	-26.504517
C:\Users\cware\Desktop\Steller18Nov\18NovTrials\M20.DSG	11-1-2013	15:20:59	430215.000000	8604.300000	-0.007813	0.382813	-1.039063	0.211927	0.055046	0.628440	-16.876221	-10.955811	-30.990601
C:\Users\cware\Desktop\Steller18Nov\18NovTrials\M20.DSG	11-1-2013	15:20:59	430216.000000	8604.320000	-0.117188	0.378906	-1.035156	0.211927	0.052294	0.628440	-19.989014	-10.665894	-30.426025
C:\Users\cware\Desktop\Steller18Nov\18NovTrials\M20.DSG	11-1-2013	15:20:59	430217.000000	8604.340000	-0.093750	0.394531	-1.058594	0.212844	0.050459	0.628440	-18.692017	-9.750366	-27.786255
C:\Users\cware\Desktop\Steller18Nov\18NovTrials\M20.DSG	11-1-2013	15:20:59	430218.000000	8604.360000	-0.164063	0.410156	-1.070313	0.214679	0.047706	0.627523	-21.514893	11.978149	-26.245117
C:\Users\cware\Desktop\Steller18Nov\18NovTrials\M20.DSG	11-1-2013	15:20:59	430219.000000	8604.380000	-0.054688	0.414063	-1.019531	0.212844	0.043119	0.627523	-26.992798	-16.220093	-31.082153
C:\Users\cware\Desktop\Steller18Nov\18NovTrials\M20.DSG	11-1-2013	15:20:59	430220.000000	8604.400000	-0.117188	0.429688	-1.042969	0.212844	0.040367	0.627523	-27.297974	4.180908	-29.403687
C:\Users\cware\Desktop\Steller18Nov\18NovTrials\M20.DSG	11-1-2013	15:20:59	430221.000000	8604.420000	-0.074219	0.414063	-1.042969	0.213761	0.035780	0.626606	-30.334473	-5.691528	-27.420044
C:\Users\cware\Desktop\Steller18Nov\18NovTrials\M20.DSG	11-1-2013	15:20:59	430222.000000	8604.440000	-0.097656	0.386719	-1.011719	0.213761	0.030275	0.626606	-32.867432	-5.096436	-23.544312
C:\Users\cware\Desktop\Steller18Nov\18NovTrials\M20.DSG	11-1-2013	15:20:59	430223.000000	8604.460000	-0.105469	0.402344	-1.054688	0.212844	0.022018	0.624771	-37.643433	-8.544922	-23.193359
C:\Users\cware\Desktop\Steller18Nov\18NovTrials\M20.DSG	11-1-2013	15:20:59	430224.000000	8604.480000	-0.136719	0.394531	-1.042969	0.214679	0.018349	0.624771	-42.831421	1.419067	-21.057129
C:\Users\cware\Desktop\Steller18Nov\18NovTrials\M20.DSG	11-1-2013	15:20:59	430225.000000	8604.500000	-0.097656	0.394531	-1.023438	0.211927	0.007339	0.622936	-44.784546	0.915527	-20.507813
C:\Users\cware\Desktop\Steller18Nov\18NovTrials\M20.DSG	11-1-2013	15:20:59	430226.000000	8604.520000	-0.027344	0.417969	-0.960938	0.212844	0.002752	0.621101	-50.933838	-20.431519	-22.979736
C:\Users\cware\Desktop\Steller18Nov\18NovTrials\M20.DSG	11-1-2013	15:20:59	430227.000000	8604.540000	-0.066406	0.464844	-0.984375	0.214679	-0.011009	0.619266	-52.856445	-4.867554	-21.621704
C:\Users\cware\Desktop\Steller18Nov\18NovTrials\M20.DSG	11-1-2013	15:20:59	430228.000000	8604.560000	-0.074219	0.488281	-1.011719	0.213761	-0.017431	0.618349	-55.694580	-11.154175	-20.874023
C:\Users\cware\Desktop\Steller18Nov\18NovTrials\M20.DSG	11-1-2013	15:20:59	430229.000000	8604.580000	-0.074219	0.480469	-1.007813	0.214679	-0.030275	0.613761	-53.421021	-3.662109	-19.592285
C:\Users\cware\Desktop\Steller18Nov\18NovTrials\M20.DSG	11-1-2013	15:20:59	430230.000000	8604.600000	-0.027344	0.492188	-0.925781	0.213761	-0.037615	0.612844	-55.755615	-11.123657	-22.094727
C:\Users\cware\Desktop\Steller18Nov\18NovTrials\M20.DSG	11-1-2013	15:20:59	430231.000000	8604.620000	-0.066406	0.507813	-0.941406	0.216514	-0.050459	0.610092	-60.638428	-15.747070	-22.827148
C:\Users\cware\Desktop\Steller18Nov\18NovTrials\M20.DSG	11-1-2013	15:20:59	430232.000000	8604.640000	-0.089844	0.484375	-0.960938	0.216514	-0.057798	0.608257	-61.523438	-5.035400	-19.302368
C:\Users\cware\Desktop\Steller18Nov\18NovTrials\M20.DSG	11-1-2013	15:20:59	430233.000000	8604.660000	-0.089844	0.511719	-0.925781	0.215596	-0.074312	0.602752	-63.720703	-12.954712	-19.149780
C:\Users\cware\Desktop\Steller18Nov\18NovTrials\M20.DSG	11-1-2013	15:20:59	430234.000000	8604.680000	-0.011719	0.558594	-0.914063	0.217431	-0.081651	0.600000	-66.818237	-8.621216	-16.967773
C:\Users\cware\Desktop\Steller18Nov\18NovTrials\M20.DSG	11-1-2013	15:20:59	430235.000000	8604.700000	-0.082031	0.542969	-0.921875	0.216514	-0.098165	0.594495	-72.052002	-4.821777	-16.586304
C:\Users\cware\Desktop\Steller18Nov\18NovTrials\M20.DSG	11-1-2013	15:20:59	430236.000000	8604.720000	-0.082031	0.562500	-0.921875	0.217431	-0.107339	0.592661	-71.853638	-5.859375	-16.220093
C:\Users\cware\Desktop\Steller18Nov\18NovTrials\M20.DSG	11-1-2013	15:20:59	430237.000000	8604.740000	-0.058594	0.640625	-0.851563	0.214679	-0.122936	0.584404	-69.442749	4.898071	-12.649536
C:\Users\cware\Desktop\Steller18Nov\18NovTrials\M20.DSG	11-1-2013	15:20:59	430238.000000	8604.760000	-0.058594	0.640625	-0.851563	0.215596	-0.131193	0.581651	-73.348999	-14.617920	-14.343262
C:\Users\cware\Desktop\Steller18Nov\18NovTrials\M20.DSG	11-1-2013	15:20:59	430239.000000	8604.780000	-0.019531	0.664063	-0.828125	0.215596	-0.150459	0.573394	-76.370239	-14.205933	-12.420654
C:\Users\cware\Desktop\Steller18Nov\18NovTrials\M20.DSG	11-1-2013	15:20:59	430240.000000	8604.800000	-0.066406	0.687500	-0.832031	0.218349	-0.158716	0.569725	-77.301025	-20.828247	-13.031006
C:\Users\cware\Desktop\Steller18Nov\18NovTrials\M20.DSG	11-1-2013	15:20:59	430241.000000	8604.820000	-0.105469	0.703125	-0.820313	0.220183	-0.167890	0.565138	-75.881958	-4.547119	-9.857178
C:\Users\cware\Desktop\Steller18Nov\18NovTrials\M20.DSG	11-1-2013	15:20:59	430242.000000	8604.840000	-0.046875	0.734375	-0.769531	0.219266	-0.183486	0.555046	-75.729370	-10.528564	-9.292603
C:\Users\cware\Desktop\Steller18Nov\18NovTrials\M20.DSG	11-1-2013	15:20:59	430243.000000	8604.860000	-0.089844	0.742188	-0.792969	0.219266	-0.192661	0.549541	-76.599121	6.027222	-8.865356
C:\Users\cware\Desktop\Steller18Nov\18NovTrials\M20.DSG	11-1-2013	15:20:59	430244.000000	8604.880000	-0.097656	0.753906	-0.792969	0.217431	-0.210092	0.539450	-73.318481	5.691528	-7.583618
C:\Users\cware\Desktop\Steller18Nov\18NovTrials\M20.DSG	11-1-2013	15:20:59	430245.000000	8604.900000	-0.003906	0.785156	-0.703125	0.215596	-0.218349	0.535780	-69.610596	-15.365601	-7.781982
C:\Users\cware\Desktop\Steller18Nov\18NovTrials\M20.DSG	11-1-2013	15:20:59	430246.000000	8604.920000	-0.050781	0.781250	-0.695313	0.217431	-0.232110	0.523853	-72.265625	-2.868652	-3.524780
C:\Users\cware\Desktop\Steller18Nov\18NovTrials\M20.DSG	11-1-2013	15:20:59	430247.000000	8604.940000	-0.039063	0.792969	-0.695313	0.218349	-0.238532	0.519266	-73.303223	-12.832642	-3.829956
C:\Users\cware\Desktop\Steller18Nov\18NovTrials\M20.DSG	11-1-2013	15:20:59	430248.000000	8604.960000	-0.074219	0.816406	-0.734375	0.220183	-0.255046	0.509174	-68.283081	-5.172729	-1.724243
C:\Users\cware\Desktop\Steller18Nov\18NovTrials\M20.DSG	11-1-2013	15:20:59	430249.000000	8604.980000	-0.074219	0.828125	-0.687500	0.219266	-0.262385	0.502752	-69.396973	-2.456665	-2.014160
C:\Users\cware\Desktop\Steller18Nov\18NovTrials\M20.DSG	11-1-2013	15:20:59	430250.000000	8605.000000	-0.074219	0.855469	-0.679688	0.221101	-0.274312	0.491743	-66.680908	0.213623	-1.846313
C:\Users\cware\Desktop\Steller18Nov\18NovTrials\M20.DSG	11-1-2013	15:20:59	430251.000000	8605.020000	-0.058594	0.871094	-0.632813	0.219266	-0.281651	0.486239	-64.178467	4.180908	-0.137329
C:\Users\cware\Desktop\Steller18Nov\18NovTrials\M20.DSG	11-1-2013	15:20:59	430252.000000	8605.040000	-0.050781	0.867188	-0.636719	0.220183	-0.293578	0.477064	-66.238403	-4.104614	-3.005981
C:\Users\cware\Desktop\Steller18Nov\18NovTrials\M20.DSG	11-1-2013	15:20:59	430253.000000	8605.060000	-0.097656	0.882813	-0.621094	0.220183	-0.300000	0.469725	-61.691284	2.792358	-1.449585
C:\Users\cware\Desktop\Steller18Nov\18NovTrials\M20.DSG	11-1-2013	15:20:59	430254.000000	8605.080000	-0.097656	0.914063	-0.582031	0.218349	-0.310092	0.464220	-56.137085	7.965088	1.007080
C:\Users\cware\Desktop\Steller18Nov\18NovTrials\M20.DSG	11-1-2013	15:20:59	430255.000000	8605.100000	-0.007813	0.902344	-0.558594	0.218349	-0.316514	0.455046	-52.154541	-1.983643	-2.319336
C:\Users\cware\Desktop\Steller18Nov\18NovTrials\M20.DSG	11-1-2013	15:20:59	430256.000000	8605.120000	-0.066406	0.914063	-0.585938	0.219266	-0.319266	0.450459	-48.904419	-2.624512	-3.143311
C:\Users\cware\Desktop\Steller18Nov\18NovTrials\M20.DSG	11-1-2013	15:20:59	430257.000000	8605.140000	-0.097656	0.914063	-0.566406	0.218349	-0.328440	0.442202	-43.640137	13.946533	0.045776
C:\Users\cware\Desktop\Steller18Nov\18NovTrials\M20.DSG	11-1-2013	15:20:59	430258.000000	8605.160000	-0.097656	0.910156	-0.554688	0.218349	-0.331193	0.437615	-43.716431	6.011963	-1.632690
C:\Users\cware\Desktop\Steller18Nov\18NovTrials\M20.DSG	11-1-2013	15:20:59	430259.000000	8605.180000	-0.117188	0.917969	-0.554688	0.216514	-0.338532	0.429358	-40.771484	20.965576	0.244141
C:\Users\cware\Desktop\Steller18Nov\18NovTrials\M20.DSG	11-1-2013	15:20:59	430260.000000	8605.200000	-0.132813	0.976563	-0.554688	0.214679	-0.341284	0.425688	-39.657593	18.829346	-0.061035
C:\Users\cware\Desktop\Steller18Nov\18NovTrials\M20.DSG	11-1-2013	15:20:59	430261.000000	8605.220000	-0.085938	1.000000	-0.542969	0.211927	-0.348624	0.418349	-41.992188	10.955811	-2.593994
C:\Users\cware\Desktop\Steller18Nov\18NovTrials\M20.DSG	11-1-2013	15:20:59	430262.000000	8605.240000	-0.031250	0.996094	-0.527344	0.211009	-0.352294	0.413761	-38.482666	19.088745	-1.419067
C:\Users\cware\Desktop\Steller18Nov\18NovTrials\M20.DSG	11-1-2013	15:20:59	430263.000000	8605.260000	-0.054688	0.972656	-0.542969	0.208257	-0.356881	0.408257	-34.973145	21.545410	0.442505
C:\Users\cware\Desktop\Steller18Nov\18NovTrials\M20.DSG	11-1-2013	15:20:59	430264.000000	8605.280000	-0.054688	0.968750	-0.535156	0.207339	-0.358716	0.404587	-32.470703	11.932373	-0.228882
C:\Users\cware\Desktop\Steller18Nov\18NovTrials\M20.DSG	11-1-2013	15:20:59	430265.000000	8605.300000	-0.058594	0.996094	-0.542969	0.205505	-0.364220	0.398165	-31.509399	17.028809	-0.671387
C:\Users\cware\Desktop\Steller18Nov\18NovTrials\M20.DSG	11-1-2013	15:20:59	430266.000000	8605.320000	-0.058594	0.996094	-0.542969	0.204587	-0.365138	0.396330	-28.854370	16.387939	0.900269
C:\Users\cware\Desktop\Steller18Nov\18NovTrials\M20.DSG	11-1-2013	15:20:59	430267.000000	8605.340000	-0.097656	1.015625	-0.515625	0.201835	-0.369725	0.390826	-24.536133	19.622803	4.608154
C:\Users\cware\Desktop\Steller18Nov\18NovTrials\M20.DSG	11-1-2013	15:20:59	430268.000000	8605.360000	-0.066406	1.007813	-0.492188	0.201835	-0.371560	0.388073	-19.561768	16.693115	9.552002
C:\Users\cware\Desktop\Steller18Nov\18NovTrials\M20.DSG	11-1-2013	15:20:59	430269.000000	8605.380000	-0.031250	1.019531	-0.496094	0.203670	-0.372477	0.385321	-11.062622	7.186890	12.008667
C:\Users\cware\Desktop\Steller18Nov\18NovTrials\M20.DSG	11-1-2013	15:20:59	430270.000000	8605.400000	-0.117188	1.042969	-0.550781	0.203670	-0.373394	0.383486	-7.888794	18.325806	12.466431
C:\Users\cware\Desktop\Steller18Nov\18NovTrials\M20.DSG	11-1-2013	15:20:59	430271.000000	8605.420000	-0.058594	1.066406	-0.511719	0.204587	-0.374312	0.383486	-0.411987	5.126953	12.985229
C:\Users\cware\Desktop\Steller18Nov\18NovTrials\M20.DSG	11-1-2013	15:20:59	430272.000000	8605.440000	-0.066406	1.050781	-0.539063	0.205505	-0.373394	0.385321	10.116577	-0.717163	11.505127
C:\Users\cware\Desktop\Steller18Nov\18NovTrials\M20.DSG	11-1-2013	15:20:59	430273.000000	8605.460000	-0.175781	0.980469	-0.523438	0.208257	-0.368807	0.389908	27.145386	12.924194	14.038086
C:\Users\cware\Desktop\Steller18Nov\18NovTrials\M20.DSG	11-1-2013	15:20:59	430274.000000	8605.480000	-0.164063	1.003906	-0.484375	0.209174	-0.365138	0.394495	43.457031	14.663696	14.617920
C:\Users\cware\Desktop\Steller18Nov\18NovTrials\M20.DSG	11-1-2013	15:20:59	430275.000000	8605.500000	-0.156250	1.003906	-0.488281	0.210092	-0.356881	0.404587	44.113159	28.503418	10.086060
C:\Users\cware\Desktop\Steller18Nov\18NovTrials\M20.DSG	11-1-2013	15:20:59	430276.000000	8605.520000	-0.062500	0.972656	-0.457031	0.209174	-0.353211	0.409174	37.063599	19.836426	8.300781
C:\Users\cware\Desktop\Steller18Nov\18NovTrials\M20.DSG	11-1-2013	15:20:59	430277.000000	8605.540000	-0.058594	0.914063	-0.531250	0.208257	-0.345872	0.418349	36.483765	7.797241	7.385254
C:\Users\cware\Desktop\Steller18Nov\18NovTrials\M20.DSG	11-1-2013	15:20:59	430278.000000	8605.560000	-0.066406	0.882813	-0.648438	0.209174	-0.342202	0.422018	40.237427	27.008057	8.605957
C:\Users\cware\Desktop\Steller18Nov\18NovTrials\M20.DSG	11-1-2013	15:20:59	430279.000000	8605.580000	0.027344	0.906250	-0.632813	0.207339	-0.337615	0.427523	41.122437	3.097534	0.213623
C:\Users\cware\Desktop\Steller18Nov\18NovTrials\M20.DSG	11-1-2013	15:20:59	430280.000000	8605.600000	0.019531	0.910156	-0.640625	0.207339	-0.328440	0.435780	33.813477	0.976563	-1.937866
C:\Users\cware\Desktop\Steller18Nov\18NovTrials\M20.DSG	11-1-2013	15:20:59	430281.000000	8605.620000	-0.007813	0.898438	-0.710938	0.207339	-0.325688	0.439450	28.900146	9.124756	-1.770020
C:\Users\cware\Desktop\Steller18Nov\18NovTrials\M20.DSG	11-1-2013	15:20:59	430282.000000	8605.640000	0.011719	0.886719	-0.718750	0.206422	-0.320183	0.445872	25.451660	8.209229	0.930786
C:\Users\cware\Desktop\Steller18Nov\18NovTrials\M20.DSG	11-1-2013	15:20:59	430283.000000	8605.660000	0.015625	0.898438	-0.726563	0.207339	-0.316514	0.449541	26.763916	-4.821777	3.051758
C:\Users\cware\Desktop\Steller18Nov\18NovTrials\M20.DSG	11-1-2013	15:20:59	430284.000000	8605.680000	-0.039063	0.871094	-0.718750	0.206422	-0.310092	0.455963	28.640747	15.121460	8.850098
C:\Users\cware\Desktop\Steller18Nov\18NovTrials\M20.DSG	11-1-2013	15:20:59	430285.000000	8605.700000	-0.058594	0.937500	-0.742188	0.206422	-0.307339	0.459633	38.589478	10.299683	11.383057
C:\Users\cware\Desktop\Steller18Nov\18NovTrials\M20.DSG	11-1-2013	15:20:59	430286.000000	8605.720000	-0.027344	0.933594	-0.753906	0.207339	-0.298165	0.467890	46.051025	17.135620	13.549805
C:\Users\cware\Desktop\Steller18Nov\18NovTrials\M20.DSG	11-1-2013	15:20:59	430287.000000	8605.740000	0.007813	0.914063	-0.750000	0.207339	-0.293578	0.472477	58.944702	34.042358	17.456055
C:\Users\cware\Desktop\Steller18Nov\18NovTrials\M20.DSG	11-1-2013	15:20:59	430288.000000	8605.760000	-0.003906	0.906250	-0.746094	0.204587	-0.279817	0.484404	66.070557	18.508911	15.838623
C:\Users\cware\Desktop\Steller18Nov\18NovTrials\M20.DSG	11-1-2013	15:20:59	430289.000000	8605.780000	0.042969	0.882813	-0.726563	0.204587	-0.271560	0.490826	71.273804	11.581421	12.023926
C:\Users\cware\Desktop\Steller18Nov\18NovTrials\M20.DSG	11-1-2013	15:20:59	430290.000000	8605.800000	0.070313	0.882813	-0.707031	0.206422	-0.254128	0.503670	73.226929	16.159058	8.850098
C:\Users\cware\Desktop\Steller18Nov\18NovTrials\M20.DSG	11-1-2013	15:20:59	430291.000000	8605.820000	-0.027344	0.859375	-0.757813	0.203670	-0.245872	0.510092	72.723389	20.843506	7.949829
C:\Users\cware\Desktop\Steller18Nov\18NovTrials\M20.DSG	11-1-2013	15:20:59	430292.000000	8605.840000	-0.019531	0.855469	-0.757813	0.201835	-0.237615	0.515596	75.744629	15.518188	6.637573
C:\Users\cware\Desktop\Steller18Nov\18NovTrials\M20.DSG	11-1-2013	15:20:59	430293.000000	8605.860000	-0.093750	0.765625	-0.816406	0.200917	-0.219266	0.528440	78.414917	30.731201	6.576538
C:\Users\cware\Desktop\Steller18Nov\18NovTrials\M20.DSG	11-1-2013	15:20:59	430294.000000	8605.880000	-0.093750	0.765625	-0.816406	0.198165	-0.209174	0.534862	83.755493	15.197754	3.952026
C:\Users\cware\Desktop\Steller18Nov\18NovTrials\M20.DSG	11-1-2013	15:20:59	430295.000000	8605.900000	-0.031250	0.671875	-0.816406	0.195413	-0.186239	0.547706	97.518921	12.634277	2.609253
C:\Users\cware\Desktop\Steller18Nov\18NovTrials\M20.DSG	11-1-2013	15:20:59	430296.000000	8605.920000	-0.070313	0.652344	-0.835938	0.193578	-0.174312	0.554128	102.157593	31.616211	2.120972
C:\Users\cware\Desktop\Steller18Nov\18NovTrials\M20.DSG	11-1-2013	15:20:59	430297.000000	8605.940000	-0.062500	0.617188	-0.843750	0.188073	-0.148624	0.566972	102.386475	18.493652	-0.167847
C:\Users\cware\Desktop\Steller18Nov\18NovTrials\M20.DSG	11-1-2013	15:20:59	430298.000000	8605.960000	-0.074219	0.558594	-0.828125	0.187156	-0.135780	0.573394	94.451904	21.163940	1.861572
C:\Users\cware\Desktop\Steller18Nov\18NovTrials\M20.DSG	11-1-2013	15:20:59	430299.000000	8605.980000	-0.070313	0.605469	-0.863281	0.181651	-0.109174	0.581651	87.066650	25.451660	4.425049
C:\Users\cware\Desktop\Steller18Nov\18NovTrials\M20.DSG	11-1-2013	15:20:59	430300.000000	8606.000000	-0.015625	0.628906	-0.914063	0.177982	-0.100000	0.587156	78.903198	18.020630	4.913330
C:\Users\cware\Desktop\Steller18Nov\18NovTrials\M20.DSG	11-1-2013	15:20:59	430301.000000	8606.020000	-0.007813	0.589844	-0.910156	0.174312	-0.077982	0.594495	73.547363	9.658813	3.097534
C:\Users\cware\Desktop\Steller18Nov\18NovTrials\M20.DSG	11-1-2013	15:20:59	430302.000000	8606.040000	-0.054688	0.585938	-0.937500	0.174312	-0.066972	0.597248	70.495605	16.601563	3.173828
C:\Users\cware\Desktop\Steller18Nov\18NovTrials\M20.DSG	11-1-2013	15:20:59	430303.000000	8606.060000	-0.019531	0.531250	-0.921875	0.170642	-0.047706	0.602752	67.565918	2.410889	1.510620
C:\Users\cware\Desktop\Steller18Nov\18NovTrials\M20.DSG	11-1-2013	15:20:59	430304.000000	8606.080000	-0.007813	0.523438	-0.941406	0.170642	-0.037615	0.606422	71.365356	-6.149292	0.274658
C:\Users\cware\Desktop\Steller18Nov\18NovTrials\M20.DSG	11-1-2013	15:20:59	430305.000000	8606.100000	-0.101563	0.500000	-1.003906	0.170642	-0.016514	0.610092	70.480347	11.245728	2.838135
C:\Users\cware\Desktop\Steller18Nov\18NovTrials\M20.DSG	11-1-2013	15:20:59	430306.000000	8606.120000	-0.074219	0.460938	-0.996094	0.168807	-0.007339	0.612844	71.289063	5.981445	3.433228
C:\Users\cware\Desktop\Steller18Nov\18NovTrials\M20.DSG	11-1-2013	15:20:59	430307.000000	8606.140000	-0.050781	0.398438	-1.007813	0.167890	0.012844	0.615596	68.283081	-8.880615	-1.510620
C:\Users\cware\Desktop\Steller18Nov\18NovTrials\M20.DSG	11-1-2013	15:20:59	430308.000000	8606.160000	-0.031250	0.339844	-1.023438	0.167890	0.023853	0.617431	70.251465	16.921997	1.739502
C:\Users\cware\Desktop\Steller18Nov\18NovTrials\M20.DSG	11-1-2013	15:20:59	430309.000000	8606.180000	0.019531	0.316406	-1.011719	0.164220	0.044037	0.619266	63.522339	-1.602173	-1.953125
C:\Users\cware\Desktop\Steller18Nov\18NovTrials\M20.DSG	11-1-2013	15:20:59	430310.000000	8606.200000	-0.031250	0.324219	-1.011719	0.164220	0.053211	0.621101	56.381226	0.839233	-3.616333
C:\Users\cware\Desktop\Steller18Nov\18NovTrials\M20.DSG	11-1-2013	15:20:59	430311.000000	8606.220000	-0.003906	0.308594	-0.996094	0.164220	0.068807	0.622018	51.635742	1.739502	-8.178711
C:\Users\cware\Desktop\Steller18Nov\18NovTrials\M20.DSG	11-1-2013	15:20:59	430312.000000	8606.240000	0.011719	0.292969	-1.039063	0.165138	0.077064	0.622018	48.034668	-11.901855	-10.742188
C:\Users\cware\Desktop\Steller18Nov\18NovTrials\M20.DSG	11-1-2013	15:20:59	430313.000000	8606.260000	-0.046875	0.250000	-1.085938	0.166055	0.090826	0.623853	45.883179	8.270264	-8.331299
C:\Users\cware\Desktop\Steller18Nov\18NovTrials\M20.DSG	11-1-2013	15:20:59	430314.000000	8606.280000	-0.066406	0.210938	-1.082031	0.166055	0.098165	0.622936	40.252686	-8.575439	-9.231567
C:\Users\cware\Desktop\Steller18Nov\18NovTrials\M20.DSG	11-1-2013	15:20:59	430315.000000	8606.300000	-0.070313	0.230469	-1.078125	0.165138	0.110092	0.623853	32.318115	1.602173	-8.422852
C:\Users\cware\Desktop\Steller18Nov\18NovTrials\M20.DSG	11-1-2013	15:20:59	430316.000000	8606.320000	-0.023438	0.234375	-1.042969	0.166972	0.114679	0.625688	21.331787	-12.329102	-10.925293
C:\Users\cware\Desktop\Steller18Nov\18NovTrials\M20.DSG	11-1-2013	15:20:59	430317.000000	8606.340000	-0.035156	0.226563	-1.070313	0.166055	0.116514	0.623853	17.181396	-12.329102	-10.986328
C:\Users\cware\Desktop\Steller18Nov\18NovTrials\M20.DSG	11-1-2013	15:20:59	430318.000000	8606.360000	-0.050781	0.179688	-1.085938	0.167890	0.123853	0.624771	13.900757	-11.718750	-11.276245
C:\Users\cware\Desktop\Steller18Nov\18NovTrials\M20.DSG	11-1-2013	15:20:59	430319.000000	8606.380000	-0.054688	0.210938	-1.101563	0.171560	0.126606	0.624771	2.532959	-10.910034	-12.161255
C:\Users\cware\Desktop\Steller18Nov\18NovTrials\M20.DSG	11-1-2013	15:20:59	430320.000000	8606.400000	-0.089844	0.179688	-1.121094	0.173394	0.130275	0.624771	2.868652	-9.643555	-11.688232
C:\Users\cware\Desktop\Steller18Nov\18NovTrials\M20.DSG	11-1-2013	15:20:59	430321.000000	8606.420000	-0.031250	0.199219	-1.066406	0.173394	0.130275	0.624771	-9.475708	-11.901855	-13.061523
C:\Users\cware\Desktop\Steller18Nov\18NovTrials\M20.DSG	11-1-2013	15:20:59	430322.000000	8606.440000	-0.054688	0.179688	-1.066406	0.176147	0.128440	0.625688	-12.680054	-5.477905	-12.069702
C:\Users\cware\Desktop\Steller18Nov\18NovTrials\M20.DSG	11-1-2013	15:20:59	430323.000000	8606.460000	0.031250	0.207031	-1.074219	0.177982	0.128440	0.626606	-19.607544	-26.123047	-14.617920
C:\Users\cware\Desktop\Steller18Nov\18NovTrials\M20.DSG	11-1-2013	15:20:59	430324.000000	8606.480000	-0.093750	0.207031	-1.089844	0.182569	0.123853	0.625688	-21.499634	-16.220093	-16.159058
C:\Users\cware\Desktop\Steller18Nov\18NovTrials\M20.DSG	11-1-2013	15:20:59	430325.000000	8606.500000	-0.050781	0.214844	-1.074219	0.185321	0.120183	0.627523	-28.503418	-27.130127	-18.249512
C:\Users\cware\Desktop\Steller18Nov\18NovTrials\M20.DSG	11-1-2013	15:20:59	430326.000000	8606.520000	-0.132813	0.210938	-1.066406	0.189908	0.115596	0.627523	-29.937744	-15.121460	-17.181396
C:\Users\cware\Desktop\Steller18Nov\18NovTrials\M20.DSG	11-1-2013	15:20:59	430327.000000	8606.540000	-0.097656	0.214844	-1.070313	0.191743	0.112844	0.627523	-29.876709	-19.104004	-18.814087
C:\Users\cware\Desktop\Steller18Nov\18NovTrials\M20.DSG	11-1-2013	15:20:59	430328.000000	8606.560000	-0.109375	0.191406	-1.050781	0.192661	0.106422	0.628440	-29.052734	-10.269165	-18.753052
C:\Users\cware\Desktop\Steller18Nov\18NovTrials\M20.DSG	11-1-2013	15:20:59	430329.000000	8606.580000	-0.023438	0.203125	-1.015625	0.196330	0.102752	0.629358	-31.829834	-25.878906	-18.310547
C:\Users\cware\Desktop\Steller18Nov\18NovTrials\M20.DSG	11-1-2013	15:20:59	430330.000000	8606.600000	-0.078125	0.230469	-1.035156	0.199083	0.098165	0.628440	-33.218384	-17.608643	-16.708374
C:\Users\cware\Desktop\Steller18Nov\18NovTrials\M20.DSG	11-1-2013	15:20:59	430331.000000	8606.620000	-0.070313	0.261719	-1.039063	0.203670	0.090826	0.629358	-37.673950	-15.625000	-16.479492
C:\Users\cware\Desktop\Steller18Nov\18NovTrials\M20.DSG	11-1-2013	15:20:59	430332.000000	8606.640000	-0.074219	0.269531	-1.003906	0.204587	0.086239	0.628440	-42.709351	-23.971558	-17.868042
C:\Users\cware\Desktop\Steller18Nov\18NovTrials\M20.DSG	11-1-2013	15:20:59	430333.000000	8606.660000	-0.085938	0.285156	-1.015625	0.210092	0.075229	0.629358	-48.889160	-22.140503	-18.646240
C:\Users\cware\Desktop\Steller18Nov\18NovTrials\M20.DSG	11-1-2013	15:20:59	430334.000000	8606.680000	-0.082031	0.292969	-1.019531	0.213761	0.069725	0.628440	-51.651001	-31.417847	-20.095825
C:\Users\cware\Desktop\Steller18Nov\18NovTrials\M20.DSG	11-1-2013	15:20:59	430335.000000	8606.700000	-0.148438	0.292969	-1.042969	0.220183	0.055963	0.626606	-56.427002	-20.446777	-20.172119
C:\Users\cware\Desktop\Steller18Nov\18NovTrials\M20.DSG	11-1-2013	15:20:59	430336.000000	8606.720000	-0.105469	0.363281	-1.011719	0.221101	0.049541	0.625688	-58.151245	-22.567749	-19.256592
C:\Users\cware\Desktop\Steller18Nov\18NovTrials\M20.DSG	11-1-2013	15:20:59	430337.000000	8606.740000	-0.117188	0.390625	-0.980469	0.225688	0.035780	0.623853	-59.188843	-26.763916	-17.639160
C:\Users\cware\Desktop\Steller18Nov\18NovTrials\M20.DSG	11-1-2013	15:20:59	430338.000000	8606.760000	-0.140625	0.394531	-0.988281	0.229358	0.027523	0.622936	-59.097290	-23.025513	-19.119263
C:\Users\cware\Desktop\Steller18Nov\18NovTrials\M20.DSG	11-1-2013	15:20:59	430339.000000	8606.780000	-0.175781	0.417969	-0.992188	0.234862	0.011927	0.622018	-57.723999	-20.507813	-21.469116
C:\Users\cware\Desktop\Steller18Nov\18NovTrials\M20.DSG	11-1-2013	15:20:59	430340.000000	8606.800000	-0.179688	0.437500	-0.988281	0.235780	0.005505	0.621101	-57.540894	-16.662598	-22.766113
C:\Users\cware\Desktop\Steller18Nov\18NovTrials\M20.DSG	11-1-2013	15:20:59	430341.000000	8606.820000	-0.140625	0.457031	-0.968750	0.237615	-0.008257	0.617431	-55.419922	-15.121460	-20.736694
C:\Users\cware\Desktop\Steller18Nov\18NovTrials\M20.DSG	11-1-2013	15:20:59	430342.000000	8606.840000	-0.132813	0.480469	-0.984375	0.239450	-0.015596	0.616514	-52.978516	-21.545410	-21.881104
C:\Users\cware\Desktop\Steller18Nov\18NovTrials\M20.DSG	11-1-2013	15:20:59	430343.000000	8606.860000	-0.183594	0.507813	-1.011719	0.244037	-0.028440	0.613761	-51.010132	-11.413574	-21.057129
C:\Users\cware\Desktop\Steller18Nov\18NovTrials\M20.DSG	11-1-2013	15:20:59	430344.000000	8606.880000	-0.203125	0.519531	-0.984375	0.243119	-0.034862	0.611009	-49.057007	-10.452271	-21.377563
C:\Users\cware\Desktop\Steller18Nov\18NovTrials\M20.DSG	11-1-2013	15:20:59	430345.000000	8606.900000	-0.148438	0.539063	-0.953125	0.244037	-0.047706	0.608257	-45.928955	-5.615234	-19.943237
C:\Users\cware\Desktop\Steller18Nov\18NovTrials\M20.DSG	11-1-2013	15:20:59	430346.000000	8606.920000	-0.152344	0.531250	-0.929688	0.244954	-0.050459	0.607339	-50.460815	-19.485474	-21.362305
C:\Users\cware\Desktop\Steller18Nov\18NovTrials\M20.DSG	11-1-2013	15:20:59	430347.000000	8606.940000	-0.167969	0.554688	-0.933594	0.246789	-0.064220	0.602752	-48.629761	-13.824463	-22.735596
C:\Users\cware\Desktop\Steller18Nov\18NovTrials\M20.DSG	11-1-2013	15:20:59	430348.000000	8606.960000	-0.167969	0.554688	-0.933594	0.247706	-0.069725	0.601835	-43.838501	-7.064819	-19.317627
C:\Users\cware\Desktop\Steller18Nov\18NovTrials\M20.DSG	11-1-2013	15:20:59	430349.000000	8606.980000	-0.152344	0.574219	-0.921875	0.249541	-0.080734	0.598165	-43.945313	-16.006470	-18.981934
C:\Users\cware\Desktop\Steller18Nov\18NovTrials\M20.DSG	11-1-2013	15:20:59	430350.000000	8607.000000	-0.183594	0.554688	-0.957031	0.249541	-0.085321	0.597248	-46.173096	-3.173828	-19.577026
C:\Users\cware\Desktop\Steller18Nov\18NovTrials\M20.DSG	11-1-2013	15:20:59	430351.000000	8607.020000	-0.171875	0.578125	-0.914063	0.247706	-0.096330	0.591743	-48.156738	-8.453369	-19.317627
C:\Users\cware\Desktop\Steller18Nov\18NovTrials\M20.DSG	11-1-2013	15:20:59	430352.000000	8607.040000	-0.175781	0.593750	-0.906250	0.247706	-0.102752	0.590826	-48.889160	8.697510	-15.533447
C:\Users\cware\Desktop\Steller18Nov\18NovTrials\M20.DSG	11-1-2013	15:20:59	430353.000000	8607.060000	-0.136719	0.628906	-0.894531	0.246789	-0.107339	0.588073	-52.642822	0.793457	-15.747070
C:\Users\cware\Desktop\Steller18Nov\18NovTrials\M20.DSG	11-1-2013	15:20:59	430354.000000	8607.080000	-0.160156	0.640625	-0.890625	0.244954	-0.120183	0.582569	-54.504395	-0.396729	-15.274048
C:\Users\cware\Desktop\Steller18Nov\18NovTrials\M20.DSG	11-1-2013	15:20:59	430355.000000	8607.100000	-0.105469	0.667969	-0.890625	0.244037	-0.126606	0.580734	-50.033569	-8.621216	-16.433716
C:\Users\cware\Desktop\Steller18Nov\18NovTrials\M20.DSG	11-1-2013	15:20:59	430356.000000	8607.120000	-0.121094	0.691406	-0.851563	0.244037	-0.137615	0.575229	-46.936035	-9.368896	-15.136719
C:\Users\cware\Desktop\Steller18Nov\18NovTrials\M20.DSG	11-1-2013	15:20:59	430357.000000	8607.140000	-0.152344	0.667969	-0.847656	0.244037	-0.143119	0.572477	-48.873901	-7.995605	-15.045166
C:\Users\cware\Desktop\Steller18Nov\18NovTrials\M20.DSG	11-1-2013	15:20:59	430358.000000	8607.160000	-0.191406	0.679688	-0.890625	0.244037	-0.155046	0.567890	-51.712036	-1.724243	-15.319824
C:\Users\cware\Desktop\Steller18Nov\18NovTrials\M20.DSG	11-1-2013	15:20:59	430359.000000	8607.180000	-0.179688	0.671875	-0.839844	0.243119	-0.160550	0.564220	-51.177979	3.128052	-12.985229
C:\Users\cware\Desktop\Steller18Nov\18NovTrials\M20.DSG	11-1-2013	15:20:59	430360.000000	8607.200000	-0.125000	0.718750	-0.820313	0.240367	-0.171560	0.558716	-49.850464	0.335693	-10.833740
C:\Users\cware\Desktop\Steller18Nov\18NovTrials\M20.DSG	11-1-2013	15:20:59	430361.000000	8607.220000	-0.117188	0.722656	-0.828125	0.240367	-0.177064	0.556881	-50.827026	5.310059	-8.590698
C:\Users\cware\Desktop\Steller18Nov\18NovTrials\M20.DSG	11-1-2013	15:20:59	430362.000000	8607.240000	-0.160156	0.730469	-0.828125	0.238532	-0.188073	0.551376	-46.447754	2.426147	-7.339478
C:\Users\cware\Desktop\Steller18Nov\18NovTrials\M20.DSG	11-1-2013	15:20:59	430363.000000	8607.260000	-0.140625	0.746094	-0.812500	0.236697	-0.192661	0.548624	-43.777466	3.860474	-4.241943
C:\Users\cware\Desktop\Steller18Nov\18NovTrials\M20.DSG	11-1-2013	15:20:59	430364.000000	8607.280000	-0.136719	0.761719	-0.777344	0.234862	-0.200917	0.542202	-41.610718	3.631592	-3.265381
C:\Users\cware\Desktop\Steller18Nov\18NovTrials\M20.DSG	11-1-2013	15:20:59	430365.000000	8607.300000	-0.140625	0.773438	-0.757813	0.234862	-0.205505	0.540367	-45.623779	13.290405	-1.083374
C:\Users\cware\Desktop\Steller18Nov\18NovTrials\M20.DSG	11-1-2013	15:20:59	430366.000000	8607.320000	-0.140625	0.792969	-0.773438	0.233028	-0.213761	0.534862	-40.618896	5.035400	-0.686646
C:\Users\cware\Desktop\Steller18Nov\18NovTrials\M20.DSG	11-1-2013	15:20:59	430367.000000	8607.340000	-0.074219	0.796875	-0.742188	0.233028	-0.219266	0.532110	-35.919189	-2.990723	0.808716
C:\Users\cware\Desktop\Steller18Nov\18NovTrials\M20.DSG	11-1-2013	15:20:59	430368.000000	8607.360000	-0.105469	0.800781	-0.789063	0.233028	-0.222936	0.529358	-30.593872	16.372681	3.082275
C:\Users\cware\Desktop\Steller18Nov\18NovTrials\M20.DSG	11-1-2013	15:20:59	430369.000000	8607.380000	-0.191406	0.761719	-0.816406	0.232110	-0.228440	0.524771	-31.066895	8.880615	3.585815
C:\Users\cware\Desktop\Steller18Nov\18NovTrials\M20.DSG	11-1-2013	15:20:59	430370.000000	8607.400000	-0.160156	0.753906	-0.785156	0.229358	-0.231193	0.522936	-27.832031	19.638062	6.591797
C:\Users\cware\Desktop\Steller18Nov\18NovTrials\M20.DSG	11-1-2013	15:20:59	430371.000000	8607.420000	-0.164063	0.777344	-0.781250	0.228440	-0.235780	0.520183	-24.093628	11.932373	11.932373
C:\Users\cware\Desktop\Steller18Nov\18NovTrials\M20.DSG	11-1-2013	15:20:59	430372.000000	8607.440000	-0.093750	0.847656	-0.804688	0.227523	-0.237615	0.519266	-27.206421	7.553101	13.763428
C:\Users\cware\Desktop\Steller18Nov\18NovTrials\M20.DSG	11-1-2013	15:20:59	430373.000000	8607.460000	-0.121094	0.871094	-0.792969	0.228440	-0.243119	0.514679	-29.418945	-0.778198	14.556885
C:\Users\cware\Desktop\Steller18Nov\18NovTrials\M20.DSG	11-1-2013	15:20:59	430374.000000	8607.480000	-0.136719	0.863281	-0.785156	0.230275	-0.244954	0.511927	-22.811890	13.031006	15.686035
C:\Users\cware\Desktop\Steller18Nov\18NovTrials\M20.DSG	11-1-2013	15:20:59	430375.000000	8607.500000	-0.164063	0.851563	-0.757813	0.229358	-0.248624	0.511009	-3.890991	15.548706	14.724731
C:\Users\cware\Desktop\Steller18Nov\18NovTrials\M20.DSG	11-1-2013	15:20:59	430376.000000	8607.520000	-0.164063	0.851563	-0.757813	0.230275	-0.247706	0.511009	9.201050	6.011963	14.297485
C:\Users\cware\Desktop\Steller18Nov\18NovTrials\M20.DSG	11-1-2013	15:20:59	430377.000000	8607.540000	-0.113281	0.906250	-0.746094	0.230275	-0.244037	0.513761	9.170532	11.474609	13.946533
C:\Users\cware\Desktop\Steller18Nov\18NovTrials\M20.DSG	11-1-2013	15:20:59	430378.000000	8607.560000	-0.125000	0.890625	-0.734375	0.232110	-0.242202	0.515596	3.890991	-0.701904	13.305664
C:\Users\cware\Desktop\Steller18Nov\18NovTrials\M20.DSG	11-1-2013	15:20:59	430379.000000	8607.580000	-0.156250	0.855469	-0.746094	0.233028	-0.241284	0.515596	-3.646851	-0.137329	13.244629
C:\Users\cware\Desktop\Steller18Nov\18NovTrials\M20.DSG	11-1-2013	15:20:59	430380.000000	8607.600000	-0.156250	0.835938	-0.820313	0.234862	-0.242202	0.516514	4.547119	7.675171	7.476807
C:\Users\cware\Desktop\Steller18Nov\18NovTrials\M20.DSG	11-1-2013	15:20:59	430381.000000	8607.620000	-0.164063	0.808594	-0.886719	0.233945	-0.235780	0.518349	19.622803	25.878906	-0.717163
C:\Users\cware\Desktop\Steller18Nov\18NovTrials\M20.DSG	11-1-2013	15:20:59	430382.000000	8607.640000	-0.089844	0.796875	-0.894531	0.230275	-0.233945	0.520183	28.060913	24.673462	-4.394531
C:\Users\cware\Desktop\Steller18Nov\18NovTrials\M20.DSG	11-1-2013	15:20:59	430383.000000	8607.660000	-0.027344	0.789063	-0.890625	0.224771	-0.226606	0.525688	30.761719	17.089844	-5.722046
C:\Users\cware\Desktop\Steller18Nov\18NovTrials\M20.DSG	11-1-2013	15:20:59	430384.000000	8607.680000	-0.019531	0.773438	-0.890625	0.223853	-0.221101	0.529358	18.508911	12.756348	-4.180908
C:\Users\cware\Desktop\Steller18Nov\18NovTrials\M20.DSG	11-1-2013	15:20:59	430385.000000	8607.700000	-0.050781	0.769531	-0.910156	0.220183	-0.218349	0.531193	7.751465	11.138916	-1.754761
C:\Users\cware\Desktop\Steller18Nov\18NovTrials\M20.DSG	11-1-2013	15:20:59	430386.000000	8607.720000	-0.113281	0.808594	-0.953125	0.217431	-0.216514	0.533028	8.102417	36.041260	2.410889
C:\Users\cware\Desktop\Steller18Nov\18NovTrials\M20.DSG	11-1-2013	15:20:59	430387.000000	8607.740000	0.000000	0.824219	-0.902344	0.212844	-0.212844	0.535780	17.883301	22.262573	0.320435
C:\Users\cware\Desktop\Steller18Nov\18NovTrials\M20.DSG	11-1-2013	15:20:59	430388.000000	8607.760000	-0.062500	0.867188	-0.949219	0.209174	-0.209174	0.536697	31.951904	30.517578	2.426147
C:\Users\cware\Desktop\Steller18Nov\18NovTrials\M20.DSG	11-1-2013	15:20:59	430389.000000	8607.780000	-0.003906	0.824219	-0.882813	0.207339	-0.199083	0.543119	42.602539	20.599365	3.875732
C:\Users\cware\Desktop\Steller18Nov\18NovTrials\M20.DSG	11-1-2013	15:20:59	430390.000000	8607.800000	-0.011719	0.804688	-0.863281	0.203670	-0.192661	0.545872	46.630859	32.775879	7.843018
C:\Users\cware\Desktop\Steller18Nov\18NovTrials\M20.DSG	11-1-2013	15:20:59	430391.000000	8607.820000	0.023438	0.792969	-0.847656	0.200917	-0.187156	0.549541	50.262451	5.386353	4.135132
C:\Users\cware\Desktop\Steller18Nov\18NovTrials\M20.DSG	11-1-2013	15:20:59	430392.000000	8607.840000	-0.015625	0.765625	-0.882813	0.200917	-0.172477	0.556881	52.658081	-4.913330	2.487183
C:\Users\cware\Desktop\Steller18Nov\18NovTrials\M20.DSG	11-1-2013	15:20:59	430393.000000	8607.860000	-0.109375	0.746094	-0.910156	0.200000	-0.166055	0.559633	55.084229	32.363892	4.760742
C:\Users\cware\Desktop\Steller18Nov\18NovTrials\M20.DSG	11-1-2013	15:20:59	430394.000000	8607.880000	-0.046875	0.746094	-0.894531	0.197248	-0.150459	0.567890	59.188843	13.763428	1.174927
C:\Users\cware\Desktop\Steller18Nov\18NovTrials\M20.DSG	11-1-2013	15:20:59	430395.000000	8607.900000	-0.125000	0.691406	-0.914063	0.194495	-0.143119	0.570642	59.173584	27.999878	-1.052856
C:\Users\cware\Desktop\Steller18Nov\18NovTrials\M20.DSG	11-1-2013	15:20:59	430396.000000	8607.920000	-0.074219	0.675781	-0.890625	0.187156	-0.125688	0.577982	63.018799	23.162842	-4.348755
C:\Users\cware\Desktop\Steller18Nov\18NovTrials\M20.DSG	11-1-2013	15:20:59	430397.000000	8607.940000	-0.062500	0.640625	-0.902344	0.185321	-0.117431	0.581651	65.933228	35.293579	-2.914429
C:\Users\cware\Desktop\Steller18Nov\18NovTrials\M20.DSG	11-1-2013	15:20:59	430398.000000	8607.960000	-0.066406	0.621094	-0.937500	0.176147	-0.099083	0.587156	67.459106	26.733398	-3.204346
C:\Users\cware\Desktop\Steller18Nov\18NovTrials\M20.DSG	11-1-2013	15:20:59	430399.000000	8607.980000	-0.027344	0.585938	-0.933594	0.172477	-0.089908	0.590826	67.489624	18.127441	-4.531860
C:\Users\cware\Desktop\Steller18Nov\18NovTrials\M20.DSG	11-1-2013	15:20:59	430400.000000	8608.000000	0.015625	0.539063	-0.910156	0.170642	-0.070642	0.596330	63.247681	-8.270264	-7.965088
C:\Users\cware\Desktop\Steller18Nov\18NovTrials\M20.DSG	11-1-2013	15:20:59	430401.000000	8608.020000	0.062500	0.484375	-0.914063	0.169725	-0.062385	0.598165	57.952881	17.471313	-4.028320
C:\Users\cware\Desktop\Steller18Nov\18NovTrials\M20.DSG	11-1-2013	15:20:59	430402.000000	8608.040000	-0.050781	0.511719	-1.003906	0.166055	-0.044954	0.602752	62.057495	4.470825	-0.259399
C:\Users\cware\Desktop\Steller18Nov\18NovTrials\M20.DSG	11-1-2013	15:20:59	430403.000000	8608.060000	-0.042969	0.554688	-0.984375	0.164220	-0.035780	0.605505	58.898926	12.069702	2.075195
C:\Users\cware\Desktop\Steller18Nov\18NovTrials\M20.DSG	11-1-2013	15:20:59	430404.000000	8608.080000	-0.046875	0.507813	-0.976563	0.163303	-0.027523	0.607339	55.252075	5.416870	-0.991821
C:\Users\cware\Desktop\Steller18Nov\18NovTrials\M20.DSG	11-1-2013	15:20:59	430405.000000	8608.100000	-0.007813	0.480469	-0.984375	0.161468	-0.011009	0.610092	60.302734	10.086060	-2.502441
C:\Users\cware\Desktop\Steller18Nov\18NovTrials\M20.DSG	11-1-2013	15:20:59	430406.000000	8608.120000	0.019531	0.375000	-1.003906	0.160550	-0.001835	0.612844	58.303833	17.898560	-2.838135
C:\Users\cware\Desktop\Steller18Nov\18NovTrials\M20.DSG	11-1-2013	15:20:59	430407.000000	8608.140000	0.031250	0.328125	-0.964844	0.156881	0.016514	0.614679	58.258057	2.258301	-5.187988
C:\Users\cware\Desktop\Steller18Nov\18NovTrials\M20.DSG	11-1-2013	15:20:59	430408.000000	8608.160000	0.015625	0.351563	-1.039063	0.156881	0.024771	0.616514	56.213379	-2.395630	-7.553101
C:\Users\cware\Desktop\Steller18Nov\18NovTrials\M20.DSG	11-1-2013	15:20:59	430409.000000	8608.180000	-0.003906	0.335938	-1.031250	0.155963	0.040367	0.617431	51.345825	0.152588	-8.193970
C:\Users\cware\Desktop\Steller18Nov\18NovTrials\M20.DSG	11-1-2013	15:20:59	430410.000000	8608.200000	-0.007813	0.328125	-1.058594	0.155963	0.049541	0.619266	55.374146	2.502441	-8.468628
C:\Users\cware\Desktop\Steller18Nov\18NovTrials\M20.DSG	11-1-2013	15:20:59	430411.000000	8608.220000	-0.035156	0.304688	-1.054688	0.154128	0.064220	0.620183	53.268433	7.705688	-7.888794
C:\Users\cware\Desktop\Steller18Nov\18NovTrials\M20.DSG	11-1-2013	15:20:59	430412.000000	8608.240000	0.058594	0.308594	-1.007813	0.153211	0.073394	0.621101	51.498413	-13.748169	-10.314941
C:\Users\cware\Desktop\Steller18Nov\18NovTrials\M20.DSG	11-1-2013	15:20:59	430413.000000	8608.260000	0.031250	0.316406	-1.058594	0.154128	0.089908	0.623853	49.499512	0.274658	-9.506226
C:\Users\cware\Desktop\Steller18Nov\18NovTrials\M20.DSG	11-1-2013	15:20:59	430414.000000	8608.280000	0.035156	0.246094	-1.027344	0.155963	0.096330	0.622936	40.924072	-7.537842	-8.865356
C:\Users\cware\Desktop\Steller18Nov\18NovTrials\M20.DSG	11-1-2013	15:20:59	430415.000000	8608.300000	0.050781	0.257813	-1.015625	0.159633	0.109174	0.622936	31.646729	-26.336670	-14.663696
C:\Users\cware\Desktop\Steller18Nov\18NovTrials\M20.DSG	11-1-2013	15:20:59	430416.000000	8608.320000	-0.019531	0.226563	-1.078125	0.163303	0.113761	0.623853	26.229858	-14.694214	-13.198853
C:\Users\cware\Desktop\Steller18Nov\18NovTrials\M20.DSG	11-1-2013	15:20:59	430417.000000	8608.340000	-0.074219	0.187500	-1.062500	0.164220	0.122936	0.623853	22.705078	-5.584717	-8.834839
C:\Users\cware\Desktop\Steller18Nov\18NovTrials\M20.DSG	11-1-2013	15:20:59	430418.000000	8608.360000	-0.023438	0.187500	-1.039063	0.164220	0.126606	0.622936	17.242432	-16.189575	-7.217407
C:\Users\cware\Desktop\Steller18Nov\18NovTrials\M20.DSG	11-1-2013	15:20:59	430419.000000	8608.380000	-0.003906	0.183594	-1.031250	0.167890	0.131193	0.622936	6.149292	-26.153564	-9.857178
C:\Users\cware\Desktop\Steller18Nov\18NovTrials\M20.DSG	11-1-2013	15:20:59	430420.000000	8608.400000	0.000000	0.218750	-1.031250	0.171560	0.132110	0.624771	-0.946045	-29.464722	-11.428833
C:\Users\cware\Desktop\Steller18Nov\18NovTrials\M20.DSG	11-1-2013	15:20:59	430421.000000	8608.420000	-0.031250	0.210938	-1.046875	0.178899	0.133028	0.624771	-7.537842	-21.728516	-8.605957
C:\Users\cware\Desktop\Steller18Nov\18NovTrials\M20.DSG	11-1-2013	15:20:59	430422.000000	8608.440000	-0.082031	0.207031	-1.074219	0.180734	0.133028	0.626606	-12.939453	-26.824951	-11.184692
C:\Users\cware\Desktop\Steller18Nov\18NovTrials\M20.DSG	11-1-2013	15:20:59	430423.000000	8608.460000	-0.054688	0.175781	-1.027344	0.187156	0.130275	0.625688	-26.306152	-18.295288	-11.550903
C:\Users\cware\Desktop\Steller18Nov\18NovTrials\M20.DSG	11-1-2013	15:20:59	430424.000000	8608.480000	-0.078125	0.183594	-1.074219	0.188073	0.127523	0.626606	-28.594971	-20.782471	-10.223389
C:\Users\cware\Desktop\Steller18Nov\18NovTrials\M20.DSG	11-1-2013	15:20:59	430425.000000	8608.500000	-0.007813	0.164063	-1.011719	0.195413	0.118349	0.627523	-31.250000	-27.893066	-12.374878
C:\Users\cware\Desktop\Steller18Nov\18NovTrials\M20.DSG	11-1-2013	15:20:59	430426.000000	8608.520000	-0.082031	0.199219	-1.050781	0.198165	0.116514	0.627523	-32.333374	-25.115967	-11.947632
C:\Users\cware\Desktop\Steller18Nov\18NovTrials\M20.DSG	11-1-2013	15:20:59	430427.000000	8608.540000	-0.085938	0.222656	-1.035156	0.200917	0.110092	0.627523	-35.552979	-20.431519	-13.381958
C:\Users\cware\Desktop\Steller18Nov\18NovTrials\M20.DSG	11-1-2013	15:20:59	430428.000000	8608.560000	-0.121094	0.246094	-1.035156	0.206422	0.104587	0.628440	-40.374756	-30.426025	-16.235352
C:\Users\cware\Desktop\Steller18Nov\18NovTrials\M20.DSG	11-1-2013	15:20:59	430429.000000	8608.580000	-0.132813	0.238281	-1.039063	0.211009	0.100000	0.627523	-40.939331	-15.029907	-14.938354
C:\Users\cware\Desktop\Steller18Nov\18NovTrials\M20.DSG	11-1-2013	15:20:59	430430.000000	8608.600000	-0.132813	0.238281	-1.039063	0.213761	0.089908	0.627523	-41.625977	-17.379761	-13.534546
C:\Users\cware\Desktop\Steller18Nov\18NovTrials\M20.DSG	11-1-2013	15:20:59	430431.000000	8608.620000	-0.050781	0.300781	-1.015625	0.218349	0.085321	0.627523	-46.325684	-48.095703	-18.890381
C:\Users\cware\Desktop\Steller18Nov\18NovTrials\M20.DSG	11-1-2013	15:20:59	430432.000000	8608.640000	-0.187500	0.343750	-1.066406	0.228440	0.074312	0.626606	-44.418335	-29.815674	-17.044067
C:\Users\cware\Desktop\Steller18Nov\18NovTrials\M20.DSG	11-1-2013	15:20:59	430433.000000	8608.660000	-0.191406	0.371094	-1.054688	0.230275	0.067890	0.625688	-44.586182	-22.216797	-16.799927
C:\Users\cware\Desktop\Steller18Nov\18NovTrials\M20.DSG	11-1-2013	15:20:59	430434.000000	8608.680000	-0.156250	0.359375	-1.015625	0.236697	0.057798	0.625688	-49.301147	-29.129028	-17.166138
C:\Users\cware\Desktop\Steller18Nov\18NovTrials\M20.DSG	11-1-2013	15:20:59	430435.000000	8608.700000	-0.164063	0.320313	-1.035156	0.240367	0.051376	0.625688	-47.927856	-19.104004	-14.816284
C:\Users\cware\Desktop\Steller18Nov\18NovTrials\M20.DSG	11-1-2013	15:20:59	430436.000000	8608.720000	-0.144531	0.316406	-0.996094	0.244037	0.039450	0.623853	-46.997070	-21.881104	-14.495850
C:\Users\cware\Desktop\Steller18Nov\18NovTrials\M20.DSG	11-1-2013	15:20:59	430437.000000	8608.740000	-0.074219	0.339844	-0.945313	0.248624	0.033945	0.622936	-52.017212	-44.174194	-17.013550
C:\Users\cware\Desktop\Steller18Nov\18NovTrials\M20.DSG	11-1-2013	15:20:59	430438.000000	8608.760000	-0.171875	0.378906	-1.000000	0.257798	0.020183	0.620183	-50.308228	-29.968262	-17.440796
C:\Users\cware\Desktop\Steller18Nov\18NovTrials\M20.DSG	11-1-2013	15:20:59	430439.000000	8608.780000	-0.167969	0.417969	-0.968750	0.260550	0.013761	0.619266	-47.622681	-35.842896	-19.424438
C:\Users\cware\Desktop\Steller18Nov\18NovTrials\M20.DSG	11-1-2013	15:20:59	430440.000000	8608.800000	-0.218750	0.414063	-0.988281	0.267890	0.002752	0.616514	-45.791626	-22.552490	-20.095825
C:\Users\cware\Desktop\Steller18Nov\18NovTrials\M20.DSG	11-1-2013	15:20:59	430441.000000	8608.820000	-0.218750	0.402344	-0.953125	0.268807	-0.001835	0.615596	-44.754028	-25.115967	-19.668579
C:\Users\cware\Desktop\Steller18Nov\18NovTrials\M20.DSG	11-1-2013	15:20:59	430442.000000	8608.840000	-0.171875	0.414063	-0.949219	0.270642	-0.008257	0.613761	-45.989990	-17.593384	-22.033691
C:\Users\cware\Desktop\Steller18Nov\18NovTrials\M20.DSG	11-1-2013	15:20:59	430443.000000	8608.860000	-0.207031	0.445313	-0.933594	0.276147	-0.019266	0.611009	-47.149658	-24.368286	-21.240234
C:\Users\cware\Desktop\Steller18Nov\18NovTrials\M20.DSG	11-1-2013	15:20:59	430444.000000	8608.880000	-0.199219	0.484375	-0.949219	0.277982	-0.024771	0.608257	-47.592163	-12.985229	-19.119263
C:\Users\cware\Desktop\Steller18Nov\18NovTrials\M20.DSG	11-1-2013	15:20:59	430445.000000	8608.900000	-0.210938	0.511719	-0.925781	0.281651	-0.036697	0.606422	-47.805786	-15.609741	-17.639160
C:\Users\cware\Desktop\Steller18Nov\18NovTrials\M20.DSG	11-1-2013	15:20:59	430446.000000	8608.920000	-0.281250	0.546875	-0.910156	0.282569	-0.043119	0.604587	-46.844482	-22.338867	-17.578125
C:\Users\cware\Desktop\Steller18Nov\18NovTrials\M20.DSG	11-1-2013	15:20:59	430447.000000	8608.940000	-0.242188	0.539063	-0.925781	0.284404	-0.055046	0.600917	-46.707153	-14.892578	-18.203735
C:\Users\cware\Desktop\Steller18Nov\18NovTrials\M20.DSG	11-1-2013	15:20:59	430448.000000	8608.960000	-0.234375	0.519531	-0.921875	0.285321	-0.060550	0.600000	-45.333862	0.091553	-15.823364
C:\Users\cware\Desktop\Steller18Nov\18NovTrials\M20.DSG	11-1-2013	15:20:59	430449.000000	8608.980000	-0.191406	0.523438	-0.882813	0.286239	-0.070642	0.595413	-44.723511	-9.613037	-15.335083
C:\Users\cware\Desktop\Steller18Nov\18NovTrials\M20.DSG	11-1-2013	15:20:59	430450.000000	8609.000000	-0.199219	0.562500	-0.882813	0.287156	-0.076147	0.594495	-43.930054	-20.629883	-13.977051
C:\Users\cware\Desktop\Steller18Nov\18NovTrials\M20.DSG	11-1-2013	15:20:59	430451.000000	8609.020000	-0.234375	0.601563	-0.886719	0.288991	-0.086239	0.589908	-43.930054	-4.547119	-11.520386
C:\Users\cware\Desktop\Steller18Nov\18NovTrials\M20.DSG	11-1-2013	15:20:59	430452.000000	8609.040000	-0.246094	0.617188	-0.890625	0.288991	-0.091743	0.588073	-45.211792	-8.300781	-8.621216
C:\Users\cware\Desktop\Steller18Nov\18NovTrials\M20.DSG	11-1-2013	15:20:59	430453.000000	8609.060000	-0.300781	0.625000	-0.906250	0.288991	-0.101835	0.584404	-44.189453	-1.693726	-7.324219
C:\Users\cware\Desktop\Steller18Nov\18NovTrials\M20.DSG	11-1-2013	15:20:59	430454.000000	8609.080000	-0.238281	0.632813	-0.867188	0.289908	-0.107339	0.582569	-40.679932	0.488281	-3.417969
C:\Users\cware\Desktop\Steller18Nov\18NovTrials\M20.DSG	11-1-2013	15:20:59	430455.000000	8609.100000	-0.210938	0.644531	-0.859375	0.289908	-0.115596	0.577982	-34.835815	-9.613037	3.204346
C:\Users\cware\Desktop\Steller18Nov\18NovTrials\M20.DSG	11-1-2013	15:20:59	430456.000000	8609.120000	-0.203125	0.652344	-0.878906	0.292661	-0.118349	0.577064	-31.433105	-2.899170	6.179810
C:\Users\cware\Desktop\Steller18Nov\18NovTrials\M20.DSG	11-1-2013	15:20:59	430457.000000	8609.140000	-0.320313	0.660156	-0.937500	0.293578	-0.123853	0.574312	-31.738281	-0.869751	4.302979
C:\Users\cware\Desktop\Steller18Nov\18NovTrials\M20.DSG	11-1-2013	15:20:59	430458.000000	8609.160000	-0.320313	0.660156	-0.937500	0.293578	-0.127523	0.572477	-27.313232	8.117676	7.781982
C:\Users\cware\Desktop\Steller18Nov\18NovTrials\M20.DSG	11-1-2013	15:20:59	430459.000000	8609.180000	-0.218750	0.714844	-0.925781	0.293578	-0.133028	0.570642	-27.923584	-2.487183	6.530762
C:\Users\cware\Desktop\Steller18Nov\18NovTrials\M20.DSG	11-1-2013	15:20:59	430460.000000	8609.200000	-0.242188	0.750000	-0.953125	0.294495	-0.135780	0.568807	-23.529053	-6.637573	7.507324
C:\Users\cware\Desktop\Steller18Nov\18NovTrials\M20.DSG	11-1-2013	15:20:59	430461.000000	8609.220000	-0.320313	0.757813	-0.980469	0.294495	-0.138532	0.567890	-11.550903	1.861572	9.185791
C:\Users\cware\Desktop\Steller18Nov\18NovTrials\M20.DSG	11-1-2013	15:20:59	430462.000000	8609.240000	-0.296875	0.671875	-0.871094	0.296330	-0.137615	0.568807	5.187988	10.192871	12.466431
C:\Users\cware\Desktop\Steller18Nov\18NovTrials\M20.DSG	11-1-2013	15:20:59	430463.000000	8609.260000	-0.265625	0.664063	-0.816406	0.294495	-0.133028	0.568807	20.309448	19.500732	13.824463
C:\Users\cware\Desktop\Steller18Nov\18NovTrials\M20.DSG	11-1-2013	15:20:59	430464.000000	8609.280000	-0.210938	0.656250	-0.773438	0.293578	-0.128440	0.572477	19.989014	8.193970	12.619019
C:\Users\cware\Desktop\Steller18Nov\18NovTrials\M20.DSG	11-1-2013	15:20:59	430465.000000	8609.300000	-0.226563	0.667969	-0.851563	0.293578	-0.122936	0.574312	16.418457	-1.693726	9.246826
C:\Users\cware\Desktop\Steller18Nov\18NovTrials\M20.DSG	11-1-2013	15:20:59	430466.000000	8609.320000	-0.257813	0.644531	-0.921875	0.293578	-0.119266	0.575229	18.997192	7.354736	10.177612
C:\Users\cware\Desktop\Steller18Nov\18NovTrials\M20.DSG	11-1-2013	15:20:59	430467.000000	8609.340000	-0.265625	0.640625	-0.980469	0.293578	-0.114679	0.577064	19.058228	15.380859	9.841919
C:\Users\cware\Desktop\Steller18Nov\18NovTrials\M20.DSG	11-1-2013	15:20:59	430468.000000	8609.360000	-0.195313	0.617188	-0.996094	0.290826	-0.109174	0.580734	13.793945	11.550903	6.225586
C:\Users\cware\Desktop\Steller18Nov\18NovTrials\M20.DSG	11-1-2013	15:20:59	430469.000000	8609.380000	-0.097656	0.605469	-1.046875	0.291743	-0.107339	0.581651	6.591797	4.135132	1.495361
C:\Users\cware\Desktop\Steller18Nov\18NovTrials\M20.DSG	11-1-2013	15:20:59	430470.000000	8609.400000	-0.148438	0.566406	-1.074219	0.288991	-0.103670	0.582569	3.814697	10.574341	-1.296997
C:\Users\cware\Desktop\Steller18Nov\18NovTrials\M20.DSG	11-1-2013	15:20:59	430471.000000	8609.420000	-0.152344	0.589844	-1.082031	0.288073	-0.101835	0.583486	9.582520	15.136719	0.396729
C:\Users\cware\Desktop\Steller18Nov\18NovTrials\M20.DSG	11-1-2013	15:20:59	430472.000000	8609.440000	-0.140625	0.554688	-1.089844	0.284404	-0.098165	0.586239	5.615234	15.625000	4.150391
C:\Users\cware\Desktop\Steller18Nov\18NovTrials\M20.DSG	11-1-2013	15:20:59	430473.000000	8609.460000	-0.164063	0.585938	-1.132813	0.282569	-0.098165	0.586239	6.561279	29.922485	6.271362
C:\Users\cware\Desktop\Steller18Nov\18NovTrials\M20.DSG	11-1-2013	15:20:59	430474.000000	8609.480000	-0.128906	0.640625	-1.085938	0.277064	-0.093578	0.588073	9.872437	18.096924	6.591797
C:\Users\cware\Desktop\Steller18Nov\18NovTrials\M20.DSG	11-1-2013	15:20:59	430475.000000	8609.500000	-0.066406	0.609375	-1.023438	0.275229	-0.091743	0.588991	9.979248	16.494751	9.063721
C:\Users\cware\Desktop\Steller18Nov\18NovTrials\M20.DSG	11-1-2013	15:20:59	430476.000000	8609.520000	-0.121094	0.582031	-0.996094	0.271560	-0.088073	0.591743	15.090942	15.869141	12.512207
C:\Users\cware\Desktop\Steller18Nov\18NovTrials\M20.DSG	11-1-2013	15:20:59	430477.000000	8609.540000	-0.085938	0.582031	-0.957031	0.271560	-0.084404	0.591743	13.977051	-0.869751	11.688232
C:\Users\cware\Desktop\Steller18Nov\18NovTrials\M20.DSG	11-1-2013	15:20:59	430478.000000	8609.560000	-0.085938	0.605469	-0.984375	0.272477	-0.078899	0.594495	14.923096	-1.113892	9.323120
C:\Users\cware\Desktop\Steller18Nov\18NovTrials\M20.DSG	11-1-2013	15:20:59	430479.000000	8609.580000	-0.160156	0.558594	-1.039063	0.272477	-0.075229	0.594495	14.862061	14.022827	7.675171
C:\Users\cware\Desktop\Steller18Nov\18NovTrials\M20.DSG	11-1-2013	15:20:59	430480.000000	8609.600000	-0.175781	0.519531	-1.007813	0.272477	-0.073394	0.596330	13.763428	14.938354	6.332397
C:\Users\cware\Desktop\Steller18Nov\18NovTrials\M20.DSG	11-1-2013	15:20:59	430481.000000	8609.620000	-0.207031	0.542969	-0.957031	0.268807	-0.067890	0.597248	13.931274	-1.022339	3.540039
C:\Users\cware\Desktop\Steller18Nov\18NovTrials\M20.DSG	11-1-2013	15:20:59	430482.000000	8609.640000	-0.152344	0.546875	-0.933594	0.268807	-0.064220	0.597248	19.149780	15.045166	3.875732
C:\Users\cware\Desktop\Steller18Nov\18NovTrials\M20.DSG	11-1-2013	15:20:59	430483.000000	8609.660000	-0.242188	0.546875	-0.976563	0.266972	-0.056881	0.600000	26.458740	-0.686646	0.946045
C:\Users\cware\Desktop\Steller18Nov\18NovTrials\M20.DSG	11-1-2013	15:20:59	430484.000000	8609.680000	-0.179688	0.562500	-0.941406	0.266055	-0.053211	0.601835	26.489258	1.190186	-1.052856
C:\Users\cware\Desktop\Steller18Nov\18NovTrials\M20.DSG	11-1-2013	15:20:59	430485.000000	8609.700000	-0.250000	0.507813	-0.964844	0.263303	-0.044954	0.603670	28.884888	15.350342	-2.929688
C:\Users\cware\Desktop\Steller18Nov\18NovTrials\M20.DSG	11-1-2013	15:20:59	430486.000000	8609.720000	-0.242188	0.457031	-0.957031	0.261468	-0.040367	0.605505	33.325195	21.652222	-4.562378
C:\Users\cware\Desktop\Steller18Nov\18NovTrials\M20.DSG	11-1-2013	15:20:59	430487.000000	8609.740000	-0.164063	0.441406	-0.957031	0.256881	-0.030275	0.609174	31.005859	3.936768	-6.515503
C:\Users\cware\Desktop\Steller18Nov\18NovTrials\M20.DSG	11-1-2013	15:20:59	430488.000000	8609.760000	-0.195313	0.437500	-0.941406	0.255046	-0.025688	0.610092	32.806396	12.344360	-2.670288
C:\Users\cware\Desktop\Steller18Nov\18NovTrials\M20.DSG	11-1-2013	15:20:59	430489.000000	8609.780000	-0.210938	0.484375	-1.035156	0.255046	-0.014679	0.611927	31.494141	12.115479	-5.004883
C:\Users\cware\Desktop\Steller18Nov\18NovTrials\M20.DSG	11-1-2013	15:20:59	430490.000000	8609.800000	-0.269531	0.476563	-1.015625	0.253211	-0.008257	0.612844	29.418945	32.684326	-4.837036
C:\Users\cware\Desktop\Steller18Nov\18NovTrials\M20.DSG	11-1-2013	15:20:59	430491.000000	8609.820000	-0.140625	0.449219	-0.925781	0.247706	-0.000917	0.616514	25.222778	9.704590	-5.691528
C:\Users\cware\Desktop\Steller18Nov\18NovTrials\M20.DSG	11-1-2013	15:20:59	430492.000000	8609.840000	-0.136719	0.453125	-1.003906	0.245872	0.003670	0.616514	32.104492	13.153076	-7.614136
C:\Users\cware\Desktop\Steller18Nov\18NovTrials\M20.DSG	11-1-2013	15:20:59	430493.000000	8609.860000	-0.175781	0.437500	-1.019531	0.240367	0.012844	0.620183	31.723022	12.924194	-6.332397
C:\Users\cware\Desktop\Steller18Nov\18NovTrials\M20.DSG	11-1-2013	15:20:59	430494.000000	8609.880000	-0.089844	0.453125	-0.972656	0.239450	0.017431	0.619266	29.067993	-11.978149	-11.688232
C:\Users\cware\Desktop\Steller18Nov\18NovTrials\M20.DSG	11-1-2013	15:20:59	430495.000000	8609.900000	-0.203125	0.398438	-1.027344	0.240367	0.029358	0.620183	29.769897	7.736206	-14.587402
C:\Users\cware\Desktop\Steller18Nov\18NovTrials\M20.DSG	11-1-2013	15:20:59	430496.000000	8609.920000	-0.230469	0.343750	-1.046875	0.237615	0.033028	0.622018	25.894165	24.215698	-15.319824
C:\Users\cware\Desktop\Steller18Nov\18NovTrials\M20.DSG	11-1-2013	15:20:59	430497.000000	8609.940000	-0.128906	0.316406	-1.050781	0.233028	0.040367	0.622018	19.485474	4.791260	-18.127441
C:\Users\cware\Desktop\Steller18Nov\18NovTrials\M20.DSG	11-1-2013	15:20:59	430498.000000	8609.960000	-0.167969	0.339844	-1.085938	0.231193	0.043119	0.623853	17.272949	17.791748	-19.409180
C:\Users\cware\Desktop\Steller18Nov\18NovTrials\M20.DSG	11-1-2013	15:20:59	430499.000000	8609.980000	-0.121094	0.371094	-1.039063	0.225688	0.048624	0.624771	14.236450	1.007080	-21.041870
C:\Users\cware\Desktop\Steller18Nov\18NovTrials\M20.DSG	11-1-2013	15:20:59	430500.000000	8610.000000	-0.078125	0.378906	-0.992188	0.226606	0.050459	0.624771	3.143311	2.700806	-22.048950
C:\Users\cware\Desktop\Steller18Nov\18NovTrials\M20.DSG	11-1-2013	15:20:59	430501.000000	8610.020000	-0.164063	0.390625	-1.046875	0.224771	0.051376	0.622936	-2.502441	-3.967285	-22.476196
C:\Users\cware\Desktop\Steller18Nov\18NovTrials\M20.DSG	11-1-2013	15:20:59	430502.000000	8610.040000	-0.156250	0.367188	-1.062500	0.222936	0.051376	0.623853	-7.125854	4.867554	-19.409180
C:\Users\cware\Desktop\Steller18Nov\18NovTrials\M20.DSG	11-1-2013	15:20:59	430503.000000	8610.060000	-0.167969	0.335938	-1.058594	0.222936	0.051376	0.624771	-16.326904	10.208130	-17.028809
C:\Users\cware\Desktop\Steller18Nov\18NovTrials\M20.DSG	11-1-2013	15:20:59	430504.000000	8610.080000	-0.156250	0.339844	-1.027344	0.220183	0.048624	0.623853	-26.123047	-1.373291	-17.013550
C:\Users\cware\Desktop\Steller18Nov\18NovTrials\M20.DSG	11-1-2013	15:20:59	430505.000000	8610.100000	-0.050781	0.355469	-0.957031	0.220183	0.044954	0.623853	-33.584595	-13.061523	-19.271851
C:\Users\cware\Desktop\Steller18Nov\18NovTrials\M20.DSG	11-1-2013	15:20:59	430506.000000	8610.120000	-0.144531	0.367188	-1.031250	0.221101	0.036697	0.623853	-32.104492	-2.746582	-17.791748
C:\Users\cware\Desktop\Steller18Nov\18NovTrials\M20.DSG	11-1-2013	15:20:59	430507.000000	8610.140000	-0.128906	0.375000	-1.027344	0.222018	0.033945	0.623853	-39.733887	-4.714966	-17.944336
C:\Users\cware\Desktop\Steller18Nov\18NovTrials\M20.DSG	11-1-2013	15:20:59	430508.000000	8610.160000	-0.050781	0.371094	-0.968750	0.223853	0.023853	0.622018	-37.826538	-19.866943	-19.851685
C:\Users\cware\Desktop\Steller18Nov\18NovTrials\M20.DSG	11-1-2013	15:20:59	430509.000000	8610.180000	-0.125000	0.339844	-1.031250	0.224771	0.019266	0.622018	-40.481567	-1.480103	-19.912720
C:\Users\cware\Desktop\Steller18Nov\18NovTrials\M20.DSG	11-1-2013	15:20:59	430510.000000	8610.200000	-0.078125	0.394531	-1.019531	0.222936	0.010092	0.621101	-41.793823	-8.483887	-21.057129
C:\Users\cware\Desktop\Steller18Nov\18NovTrials\M20.DSG	11-1-2013	15:20:59	430511.000000	8610.220000	-0.042969	0.410156	-0.972656	0.223853	0.003670	0.620183	-47.531128	-25.466919	-21.347046
C:\Users\cware\Desktop\Steller18Nov\18NovTrials\M20.DSG	11-1-2013	15:20:59	430512.000000	8610.240000	-0.042969	0.410156	-0.972656	0.228440	-0.008257	0.618349	-47.592163	-14.907837	-20.431519
C:\Users\cware\Desktop\Steller18Nov\18NovTrials\M20.DSG	11-1-2013	15:20:59	430513.000000	8610.260000	-0.125000	0.468750	-0.980469	0.228440	-0.013761	0.615596	-49.133301	-11.581421	-20.599365
C:\Users\cware\Desktop\Steller18Nov\18NovTrials\M20.DSG	11-1-2013	15:20:59	430514.000000	8610.280000	-0.144531	0.484375	-0.968750	0.230275	-0.024771	0.612844	-49.392700	-8.941650	-19.134521
C:\Users\cware\Desktop\Steller18Nov\18NovTrials\M20.DSG	11-1-2013	15:20:59	430515.000000	8610.300000	-0.109375	0.492188	-0.957031	0.232110	-0.032110	0.611927	-51.208496	-21.591187	-20.812988
C:\Users\cware\Desktop\Steller18Nov\18NovTrials\M20.DSG	11-1-2013	15:20:59	430516.000000	8610.320000	-0.148438	0.500000	-0.984375	0.233945	-0.044037	0.608257	-52.764893	-4.119873	-19.256592
C:\Users\cware\Desktop\Steller18Nov\18NovTrials\M20.DSG	11-1-2013	15:20:59	430517.000000	8610.340000	-0.117188	0.527344	-0.957031	0.233945	-0.050459	0.606422	-50.872803	-10.162354	-21.057129
C:\Users\cware\Desktop\Steller18Nov\18NovTrials\M20.DSG	11-1-2013	15:20:59	430518.000000	8610.360000	-0.128906	0.523438	-0.933594	0.233945	-0.056881	0.605505	-50.659180	-17.929077	-22.064209
C:\Users\cware\Desktop\Steller18Nov\18NovTrials\M20.DSG	11-1-2013	15:20:59	430519.000000	8610.380000	-0.140625	0.539063	-0.929688	0.234862	-0.069725	0.601835	-49.545288	-11.947632	-21.697998
C:\Users\cware\Desktop\Steller18Nov\18NovTrials\M20.DSG	11-1-2013	15:20:59	430520.000000	8610.400000	-0.121094	0.542969	-0.937500	0.236697	-0.073394	0.600000	-50.048828	-9.643555	-20.248413
C:\Users\cware\Desktop\Steller18Nov\18NovTrials\M20.DSG	11-1-2013	15:20:59	430521.000000	8610.420000	-0.113281	0.558594	-0.914063	0.235780	-0.087156	0.596330	-51.315308	-14.190674	-19.592285
C:\Users\cware\Desktop\Steller18Nov\18NovTrials\M20.DSG	11-1-2013	15:20:59	430522.000000	8610.440000	-0.082031	0.582031	-0.898438	0.237615	-0.093578	0.593578	-53.588867	-11.505127	-20.523071
C:\Users\cware\Desktop\Steller18Nov\18NovTrials\M20.DSG	11-1-2013	15:20:59	430523.000000	8610.460000	-0.132813	0.593750	-0.929688	0.237615	-0.105505	0.589908	-53.924561	-14.678955	-20.812988
C:\Users\cware\Desktop\Steller18Nov\18NovTrials\M20.DSG	11-1-2013	15:20:59	430524.000000	8610.480000	-0.125000	0.605469	-0.917969	0.237615	-0.111927	0.586239	-52.261353	-9.857178	-21.163940
C:\Users\cware\Desktop\Steller18Nov\18NovTrials\M20.DSG	11-1-2013	15:20:59	430525.000000	8610.500000	-0.125000	0.632813	-0.859375	0.238532	-0.123853	0.581651	-52.490234	-7.049561	-19.683838
C:\Users\cware\Desktop\Steller18Nov\18NovTrials\M20.DSG	11-1-2013	15:20:59	430526.000000	8610.520000	-0.101563	0.640625	-0.847656	0.237615	-0.133028	0.581651	-53.222656	-10.528564	-17.196655
C:\Users\cware\Desktop\Steller18Nov\18NovTrials\M20.DSG	11-1-2013	15:20:59	430527.000000	8610.540000	-0.097656	0.625000	-0.828125	0.237615	-0.143119	0.574312	-55.618286	-16.464233	-17.364502
C:\Users\cware\Desktop\Steller18Nov\18NovTrials\M20.DSG	11-1-2013	15:20:59	430528.000000	8610.560000	-0.113281	0.644531	-0.835938	0.238532	-0.149541	0.570642	-54.565430	-6.256104	-15.258789
C:\Users\cware\Desktop\Steller18Nov\18NovTrials\M20.DSG	11-1-2013	15:20:59	430529.000000	8610.580000	-0.140625	0.699219	-0.851563	0.237615	-0.161468	0.565138	-56.823730	-3.387451	-18.081665
C:\Users\cware\Desktop\Steller18Nov\18NovTrials\M20.DSG	11-1-2013	15:20:59	430530.000000	8610.600000	-0.132813	0.683594	-0.839844	0.236697	-0.167890	0.560550	-58.715820	7.095337	-19.226074
C:\Users\cware\Desktop\Steller18Nov\18NovTrials\M20.DSG	11-1-2013	15:20:59	430531.000000	8610.620000	-0.128906	0.695313	-0.796875	0.235780	-0.180734	0.554128	-53.558350	-14.602661	-15.808105
C:\Users\cware\Desktop\Steller18Nov\18NovTrials\M20.DSG	11-1-2013	15:20:59	430532.000000	8610.640000	-0.039063	0.703125	-0.765625	0.234862	-0.187156	0.550459	-57.373047	-11.474609	-16.510010
C:\Users\cware\Desktop\Steller18Nov\18NovTrials\M20.DSG	11-1-2013	15:20:59	430533.000000	8610.660000	-0.078125	0.707031	-0.773438	0.234862	-0.200000	0.544037	-63.934326	-5.355835	-14.968872
C:\Users\cware\Desktop\Steller18Nov\18NovTrials\M20.DSG	11-1-2013	15:20:59	430534.000000	8610.680000	-0.164063	0.707031	-0.785156	0.235780	-0.207339	0.538532	-63.964844	-4.104614	-13.656616
C:\Users\cware\Desktop\Steller18Nov\18NovTrials\M20.DSG	11-1-2013	15:20:59	430535.000000	8610.700000	-0.093750	0.746094	-0.757813	0.233945	-0.221101	0.529358	-67.092896	12.680054	-14.007568
C:\Users\cware\Desktop\Steller18Nov\18NovTrials\M20.DSG	11-1-2013	15:20:59	430536.000000	8610.720000	-0.160156	0.773438	-0.781250	0.231193	-0.229358	0.525688	-65.078735	10.070801	-11.520386
C:\Users\cware\Desktop\Steller18Nov\18NovTrials\M20.DSG	11-1-2013	15:20:59	430537.000000	8610.740000	-0.050781	0.800781	-0.707031	0.230275	-0.242202	0.515596	-68.649292	-11.901855	-11.337280
C:\Users\cware\Desktop\Steller18Nov\18NovTrials\M20.DSG	11-1-2013	15:20:59	430538.000000	8610.760000	-0.027344	0.812500	-0.695313	0.230275	-0.248624	0.510092	-65.505981	-7.354736	-9.887695
C:\Users\cware\Desktop\Steller18Nov\18NovTrials\M20.DSG	11-1-2013	15:20:59	430539.000000	8610.780000	-0.101563	0.871094	-0.675781	0.229358	-0.261468	0.501835	-61.004639	-3.173828	-7.812500
C:\Users\cware\Desktop\Steller18Nov\18NovTrials\M20.DSG	11-1-2013	15:20:59	430540.000000	8610.800000	-0.101563	0.871094	-0.675781	0.229358	-0.267890	0.495413	-67.626953	-1.098633	-8.377075
C:\Users\cware\Desktop\Steller18Nov\18NovTrials\M20.DSG	11-1-2013	15:20:59	430541.000000	8610.820000	-0.152344	0.855469	-0.671875	0.229358	-0.275229	0.489908	-67.657471	2.929688	-8.499146
C:\Users\cware\Desktop\Steller18Nov\18NovTrials\M20.DSG	11-1-2013	15:20:59	430542.000000	8610.840000	-0.078125	0.933594	-0.652344	0.227523	-0.288073	0.478899	-65.795898	-4.959106	-6.362915
C:\Users\cware\Desktop\Steller18Nov\18NovTrials\M20.DSG	11-1-2013	15:20:59	430543.000000	8610.860000	-0.117188	0.921875	-0.675781	0.228440	-0.294495	0.473394	-65.307617	0.442505	-6.072998
C:\Users\cware\Desktop\Steller18Nov\18NovTrials\M20.DSG	11-1-2013	15:20:59	430544.000000	8610.880000	-0.101563	0.925781	-0.632813	0.227523	-0.305505	0.462385	-62.957764	-1.480103	-4.241943
C:\Users\cware\Desktop\Steller18Nov\18NovTrials\M20.DSG	11-1-2013	15:20:59	430545.000000	8610.900000	-0.187500	0.964844	-0.660156	0.226606	-0.309174	0.456881	-59.020996	10.803223	0.106812
C:\Users\cware\Desktop\Steller18Nov\18NovTrials\M20.DSG	11-1-2013	15:20:59	430546.000000	8610.920000	-0.113281	0.957031	-0.578125	0.224771	-0.321101	0.446789	-51.681519	4.837036	3.219604
C:\Users\cware\Desktop\Steller18Nov\18NovTrials\M20.DSG	11-1-2013	15:20:59	430547.000000	8610.940000	-0.089844	0.957031	-0.621094	0.224771	-0.324771	0.442202	-51.177979	8.178711	5.859375
C:\Users\cware\Desktop\Steller18Nov\18NovTrials\M20.DSG	11-1-2013	15:20:59	430548.000000	8610.960000	-0.101563	0.953125	-0.632813	0.225688	-0.333028	0.432110	-50.872803	3.601074	6.042480
C:\Users\cware\Desktop\Steller18Nov\18NovTrials\M20.DSG	11-1-2013	15:20:59	430549.000000	8610.980000	-0.105469	1.003906	-0.632813	0.224771	-0.337615	0.429358	-48.660278	11.169434	4.974365
C:\Users\cware\Desktop\Steller18Nov\18NovTrials\M20.DSG	11-1-2013	15:20:59	430550.000000	8611.000000	-0.101563	1.046875	-0.601563	0.226606	-0.345872	0.417431	-45.669556	1.434326	2.349854
C:\Users\cware\Desktop\Steller18Nov\18NovTrials\M20.DSG	11-1-2013	15:20:59	430551.000000	8611.020000	-0.156250	1.011719	-0.601563	0.225688	-0.348624	0.415596	-34.500122	14.907837	4.333496
C:\Users\cware\Desktop\Steller18Nov\18NovTrials\M20.DSG	11-1-2013	15:20:59	430552.000000	8611.040000	-0.167969	0.996094	-0.546875	0.223853	-0.353211	0.411009	-18.707275	15.441895	7.476807
C:\Users\cware\Desktop\Steller18Nov\18NovTrials\M20.DSG	11-1-2013	15:20:59	430553.000000	8611.060000	-0.117188	0.980469	-0.511719	0.224771	-0.352294	0.409174	-4.241943	15.380859	9.353638
C:\Users\cware\Desktop\Steller18Nov\18NovTrials\M20.DSG	11-1-2013	15:20:59	430554.000000	8611.080000	-0.109375	1.007813	-0.507813	0.223853	-0.352294	0.410092	3.845215	9.506226	8.529663
C:\Users\cware\Desktop\Steller18Nov\18NovTrials\M20.DSG	11-1-2013	15:20:59	430555.000000	8611.100000	-0.105469	1.023438	-0.523438	0.223853	-0.352294	0.411009	2.471924	19.851685	5.966187
C:\Users\cware\Desktop\Steller18Nov\18NovTrials\M20.DSG	11-1-2013	15:20:59	430556.000000	8611.120000	-0.101563	1.023438	-0.500000	0.222018	-0.349541	0.412844	3.631592	13.992310	1.937866
C:\Users\cware\Desktop\Steller18Nov\18NovTrials\M20.DSG	11-1-2013	15:20:59	430557.000000	8611.140000	-0.062500	0.976563	-0.535156	0.222936	-0.348624	0.414679	9.567261	8.193970	-1.800537
C:\Users\cware\Desktop\Steller18Nov\18NovTrials\M20.DSG	11-1-2013	15:20:59	430558.000000	8611.160000	-0.042969	0.953125	-0.562500	0.221101	-0.347706	0.415596	14.831543	3.814697	-1.312256
C:\Users\cware\Desktop\Steller18Nov\18NovTrials\M20.DSG	11-1-2013	15:20:59	430559.000000	8611.180000	-0.085938	0.941406	-0.597656	0.221101	-0.344037	0.421101	16.693115	22.033691	2.120972
C:\Users\cware\Desktop\Steller18Nov\18NovTrials\M20.DSG	11-1-2013	15:20:59	430560.000000	8611.200000	-0.035156	0.964844	-0.609375	0.219266	-0.341284	0.422018	13.519287	-1.159668	-0.289917
C:\Users\cware\Desktop\Steller18Nov\18NovTrials\M20.DSG	11-1-2013	15:20:59	430561.000000	8611.220000	-0.015625	0.964844	-0.644531	0.219266	-0.338532	0.426606	9.674072	14.251709	1.632690
C:\Users\cware\Desktop\Steller18Nov\18NovTrials\M20.DSG	11-1-2013	15:20:59	430562.000000	8611.240000	-0.074219	0.937500	-0.691406	0.218349	-0.337615	0.426606	6.561279	12.283325	1.022339
C:\Users\cware\Desktop\Steller18Nov\18NovTrials\M20.DSG	11-1-2013	15:20:59	430563.000000	8611.260000	-0.066406	0.953125	-0.691406	0.217431	-0.336697	0.430275	8.346558	20.309448	0.640869
C:\Users\cware\Desktop\Steller18Nov\18NovTrials\M20.DSG	11-1-2013	15:20:59	430564.000000	8611.280000	-0.046875	0.976563	-0.691406	0.215596	-0.333028	0.431193	11.749268	28.228760	2.380371
C:\Users\cware\Desktop\Steller18Nov\18NovTrials\M20.DSG	11-1-2013	15:20:59	430565.000000	8611.300000	0.031250	0.980469	-0.660156	0.212844	-0.330275	0.433945	20.645142	8.300781	3.967285
C:\Users\cware\Desktop\Steller18Nov\18NovTrials\M20.DSG	11-1-2013	15:20:59	430566.000000	8611.320000	0.035156	0.960938	-0.687500	0.212844	-0.327523	0.436697	30.685425	19.470215	6.454468
C:\Users\cware\Desktop\Steller18Nov\18NovTrials\M20.DSG	11-1-2013	15:20:59	430567.000000	8611.340000	-0.046875	0.972656	-0.695313	0.211927	-0.321101	0.446789	48.065186	23.559570	8.529663
C:\Users\cware\Desktop\Steller18Nov\18NovTrials\M20.DSG	11-1-2013	15:20:59	430568.000000	8611.360000	-0.007813	0.960938	-0.675781	0.210092	-0.314679	0.450459	57.312012	33.493042	10.742188
C:\Users\cware\Desktop\Steller18Nov\18NovTrials\M20.DSG	11-1-2013	15:20:59	430569.000000	8611.380000	0.023438	0.921875	-0.675781	0.207339	-0.301835	0.464220	64.102173	15.579224	7.003784
C:\Users\cware\Desktop\Steller18Nov\18NovTrials\M20.DSG	11-1-2013	15:20:59	430570.000000	8611.400000	-0.027344	0.890625	-0.710938	0.207339	-0.295413	0.470642	65.872192	27.923584	6.332397
C:\Users\cware\Desktop\Steller18Nov\18NovTrials\M20.DSG	11-1-2013	15:20:59	430571.000000	8611.420000	0.027344	0.851563	-0.695313	0.204587	-0.280734	0.482569	67.398071	15.335083	1.754761
C:\Users\cware\Desktop\Steller18Nov\18NovTrials\M20.DSG	11-1-2013	15:20:59	430572.000000	8611.440000	-0.011719	0.843750	-0.710938	0.202752	-0.271560	0.488073	66.146851	21.728516	2.670288
C:\Users\cware\Desktop\Steller18Nov\18NovTrials\M20.DSG	11-1-2013	15:20:59	430573.000000	8611.460000	-0.031250	0.808594	-0.664063	0.199083	-0.256881	0.500917	65.185547	7.049561	1.708984
C:\Users\cware\Desktop\Steller18Nov\18NovTrials\M20.DSG	11-1-2013	15:20:59	430574.000000	8611.480000	-0.058594	0.785156	-0.730469	0.200917	-0.249541	0.506422	70.678711	27.923584	1.861572
C:\Users\cware\Desktop\Steller18Nov\18NovTrials\M20.DSG	11-1-2013	15:20:59	430575.000000	8611.500000	-0.039063	0.800781	-0.773438	0.195413	-0.231193	0.519266	74.081421	20.080566	2.731323
C:\Users\cware\Desktop\Steller18Nov\18NovTrials\M20.DSG	11-1-2013	15:20:59	430576.000000	8611.520000	-0.003906	0.785156	-0.722656	0.194495	-0.222936	0.524771	76.583862	7.339478	2.929688
C:\Users\cware\Desktop\Steller18Nov\18NovTrials\M20.DSG	11-1-2013	15:20:59	430577.000000	8611.540000	-0.078125	0.773438	-0.761719	0.192661	-0.204587	0.536697	78.475952	17.059326	5.218506
C:\Users\cware\Desktop\Steller18Nov\18NovTrials\M20.DSG	11-1-2013	15:20:59	430578.000000	8611.560000	-0.066406	0.746094	-0.742188	0.190826	-0.194495	0.542202	72.204590	7.675171	4.394531
C:\Users\cware\Desktop\Steller18Nov\18NovTrials\M20.DSG	11-1-2013	15:20:59	430579.000000	8611.580000	-0.062500	0.738281	-0.773438	0.188991	-0.184404	0.547706	72.738647	12.481689	3.540039
C:\Users\cware\Desktop\Steller18Nov\18NovTrials\M20.DSG	11-1-2013	15:20:59	430580.000000	8611.600000	-0.027344	0.699219	-0.820313	0.188073	-0.166055	0.557798	75.469971	7.080078	4.257202
C:\Users\cware\Desktop\Steller18Nov\18NovTrials\M20.DSG	11-1-2013	15:20:59	430581.000000	8611.620000	-0.035156	0.671875	-0.804688	0.188073	-0.155963	0.562385	76.004028	0.259399	4.867554
C:\Users\cware\Desktop\Steller18Nov\18NovTrials\M20.DSG	11-1-2013	15:20:59	430582.000000	8611.640000	-0.117188	0.648438	-0.843750	0.188073	-0.135780	0.572477	75.546265	15.594482	6.637573
C:\Users\cware\Desktop\Steller18Nov\18NovTrials\M20.DSG	11-1-2013	15:20:59	430583.000000	8611.660000	-0.066406	0.667969	-0.839844	0.186239	-0.125688	0.574312	75.195313	3.372192	6.393433
C:\Users\cware\Desktop\Steller18Nov\18NovTrials\M20.DSG	11-1-2013	15:20:59	430584.000000	8611.680000	-0.039063	0.640625	-0.820313	0.187156	-0.105505	0.584404	73.135376	3.067017	5.279541
C:\Users\cware\Desktop\Steller18Nov\18NovTrials\M20.DSG	11-1-2013	15:20:59	430585.000000	8611.700000	-0.039063	0.605469	-0.898438	0.187156	-0.095413	0.588073	75.714111	-1.358032	5.935669
C:\Users\cware\Desktop\Steller18Nov\18NovTrials\M20.DSG	11-1-2013	15:20:59	430586.000000	8611.720000	-0.082031	0.593750	-0.933594	0.187156	-0.073394	0.596330	76.843262	6.469727	7.141113
C:\Users\cware\Desktop\Steller18Nov\18NovTrials\M20.DSG	11-1-2013	15:20:59	430587.000000	8611.740000	-0.058594	0.550781	-0.941406	0.188073	-0.062385	0.598165	75.881958	-2.197266	4.180908
C:\Users\cware\Desktop\Steller18Nov\18NovTrials\M20.DSG	11-1-2013	15:20:59	430588.000000	8611.760000	-0.066406	0.527344	-0.945313	0.188073	-0.041284	0.605505	72.052002	-3.311157	2.227783
C:\Users\cware\Desktop\Steller18Nov\18NovTrials\M20.DSG	11-1-2013	15:20:59	430589.000000	8611.780000	-0.113281	0.507813	-0.972656	0.188073	-0.031193	0.605505	71.289063	3.646851	3.677368
C:\Users\cware\Desktop\Steller18Nov\18NovTrials\M20.DSG	11-1-2013	15:20:59	430590.000000	8611.800000	-0.117188	0.484375	-0.972656	0.187156	-0.011009	0.611927	68.283081	2.120972	2.456665
C:\Users\cware\Desktop\Steller18Nov\18NovTrials\M20.DSG	11-1-2013	15:20:59	430591.000000	8611.820000	-0.042969	0.457031	-0.992188	0.186239	-0.001835	0.613761	61.706543	2.288818	0.366211
C:\Users\cware\Desktop\Steller18Nov\18NovTrials\M20.DSG	11-1-2013	15:20:59	430592.000000	8611.840000	-0.117188	0.421875	-1.003906	0.185321	0.008257	0.615596	59.631348	2.914429	-2.197266
C:\Users\cware\Desktop\Steller18Nov\18NovTrials\M20.DSG	11-1-2013	15:20:59	430593.000000	8611.860000	-0.093750	0.359375	-1.023438	0.184404	0.024771	0.619266	58.166504	11.795044	-1.983643
C:\Users\cware\Desktop\Steller18Nov\18NovTrials\M20.DSG	11-1-2013	15:20:59	430594.000000	8611.880000	-0.093750	0.359375	-1.023438	0.183486	0.033945	0.620183	56.167603	-14.099121	-3.372192
C:\Users\cware\Desktop\Steller18Nov\18NovTrials\M20.DSG	11-1-2013	15:20:59	430595.000000	8611.900000	-0.089844	0.324219	-1.050781	0.185321	0.050459	0.621101	53.405762	-0.610352	-0.839233
C:\Users\cware\Desktop\Steller18Nov\18NovTrials\M20.DSG	11-1-2013	15:20:59	430596.000000	8611.920000	-0.066406	0.316406	-1.078125	0.184404	0.059633	0.621101	49.835205	4.104614	-0.534058
C:\Users\cware\Desktop\Steller18Nov\18NovTrials\M20.DSG	11-1-2013	15:20:59	430597.000000	8611.940000	-0.066406	0.300781	-1.035156	0.184404	0.074312	0.622018	47.698975	-9.780884	-1.113892
C:\Users\cware\Desktop\Steller18Nov\18NovTrials\M20.DSG	11-1-2013	15:20:59	430598.000000	8611.960000	-0.054688	0.281250	-1.078125	0.185321	0.080734	0.623853	41.961670	-0.244141	-1.678467
C:\Users\cware\Desktop\Steller18Nov\18NovTrials\M20.DSG	11-1-2013	15:20:59	430599.000000	8611.980000	-0.074219	0.214844	-1.046875	0.186239	0.094495	0.624771	38.070679	0.259399	-3.585815
C:\Users\cware\Desktop\Steller18Nov\18NovTrials\M20.DSG	11-1-2013	15:20:59	430600.000000	8612.000000	-0.097656	0.191406	-1.070313	0.186239	0.100000	0.624771	34.164429	8.010864	-3.555298
C:\Users\cware\Desktop\Steller18Nov\18NovTrials\M20.DSG	11-1-2013	15:20:59	430601.000000	8612.020000	-0.035156	0.230469	-1.062500	0.185321	0.110092	0.624771	28.030396	-2.258301	-5.401611
C:\Users\cware\Desktop\Steller18Nov\18NovTrials\M20.DSG	11-1-2013	15:20:59	430602.000000	8612.040000	-0.042969	0.238281	-1.070313	0.184404	0.115596	0.624771	26.275635	-2.990723	-6.698608
C:\Users\cware\Desktop\Steller18Nov\18NovTrials\M20.DSG	11-1-2013	15:20:59	430603.000000	8612.060000	-0.062500	0.230469	-1.074219	0.185321	0.122936	0.622936	21.820068	1.434326	-6.622314
C:\Users\cware\Desktop\Steller18Nov\18NovTrials\M20.DSG	11-1-2013	15:20:59	430604.000000	8612.080000	-0.066406	0.222656	-1.109375	0.184404	0.126606	0.623853	20.111084	-2.731323	-6.835938
C:\Users\cware\Desktop\Steller18Nov\18NovTrials\M20.DSG	11-1-2013	15:20:59	430605.000000	8612.100000	-0.050781	0.195313	-1.082031	0.185321	0.134862	0.624771	18.341064	-7.369995	-5.752563
C:\Users\cware\Desktop\Steller18Nov\18NovTrials\M20.DSG	11-1-2013	15:20:59	430606.000000	8612.120000	-0.070313	0.199219	-1.054688	0.185321	0.137615	0.623853	15.258789	-5.920410	-5.584717
C:\Users\cware\Desktop\Steller18Nov\18NovTrials\M20.DSG	11-1-2013	15:20:59	430607.000000	8612.140000	-0.054688	0.179688	-1.062500	0.188073	0.143119	0.623853	10.314941	-6.835938	-9.170532
C:\Users\cware\Desktop\Steller18Nov\18NovTrials\M20.DSG	11-1-2013	15:20:59	430608.000000	8612.160000	-0.050781	0.148438	-1.074219	0.188073	0.142202	0.624771	6.790161	-10.543823	-9.643555
C:\Users\cware\Desktop\Steller18Nov\18NovTrials\M20.DSG	11-1-2013	15:20:59	430609.000000	8612.180000	-0.023438	0.148438	-1.062500	0.190826	0.147706	0.623853	3.463745	-17.318726	-12.817383
C:\Users\cware\Desktop\Steller18Nov\18NovTrials\M20.DSG	11-1-2013	15:20:59	430610.000000	8612.200000	-0.066406	0.148438	-1.089844	0.192661	0.147706	0.623853	-0.152588	-7.003784	-12.222290
C:\Users\cware\Desktop\Steller18Nov\18NovTrials\M20.DSG	11-1-2013	15:20:59	430611.000000	8612.220000	-0.046875	0.152344	-1.066406	0.196330	0.150459	0.623853	-2.243042	-11.169434	-12.054443
C:\Users\cware\Desktop\Steller18Nov\18NovTrials\M20.DSG	11-1-2013	15:20:59	430612.000000	8612.240000	-0.089844	0.179688	-1.078125	0.197248	0.150459	0.625688	-4.684448	-14.663696	-12.557983
C:\Users\cware\Desktop\Steller18Nov\18NovTrials\M20.DSG	11-1-2013	15:20:59	430613.000000	8612.260000	-0.136719	0.167969	-1.054688	0.200000	0.149541	0.624771	-10.787964	-17.730713	-16.098022
C:\Users\cware\Desktop\Steller18Nov\18NovTrials\M20.DSG	11-1-2013	15:20:59	430614.000000	8612.280000	-0.101563	0.144531	-1.062500	0.201835	0.149541	0.622936	-13.198853	-9.796143	-15.213013
C:\Users\cware\Desktop\Steller18Nov\18NovTrials\M20.DSG	11-1-2013	15:20:59	430615.000000	8612.300000	-0.101563	0.144531	-1.074219	0.203670	0.145872	0.626606	-17.669678	-13.427734	-14.450073
C:\Users\cware\Desktop\Steller18Nov\18NovTrials\M20.DSG	11-1-2013	15:20:59	430616.000000	8612.320000	-0.097656	0.152344	-1.085938	0.205505	0.144954	0.626606	-19.363403	-16.342163	-13.793945
C:\Users\cware\Desktop\Steller18Nov\18NovTrials\M20.DSG	11-1-2013	15:20:59	430617.000000	8612.340000	-0.062500	0.187500	-1.054688	0.209174	0.143119	0.627523	-23.391724	-22.888184	-13.809204
C:\Users\cware\Desktop\Steller18Nov\18NovTrials\M20.DSG	11-1-2013	15:20:59	430618.000000	8612.360000	-0.109375	0.191406	-1.089844	0.213761	0.137615	0.626606	-28.594971	-23.056030	-15.518188
C:\Users\cware\Desktop\Steller18Nov\18NovTrials\M20.DSG	11-1-2013	15:20:59	430619.000000	8612.380000	-0.125000	0.175781	-1.070313	0.216514	0.132110	0.628440	-34.179688	-21.423340	-17.944336
C:\Users\cware\Desktop\Steller18Nov\18NovTrials\M20.DSG	11-1-2013	15:20:59	430620.000000	8612.400000	-0.144531	0.187500	-1.074219	0.221101	0.124771	0.626606	-37.078857	-20.996094	-17.456055
C:\Users\cware\Desktop\Steller18Nov\18NovTrials\M20.DSG	11-1-2013	15:20:59	430621.000000	8612.420000	-0.136719	0.265625	-1.054688	0.223853	0.121101	0.627523	-36.270142	-19.226074	-18.127441
C:\Users\cware\Desktop\Steller18Nov\18NovTrials\M20.DSG	11-1-2013	15:20:59	430622.000000	8612.440000	-0.136719	0.265625	-1.054688	0.227523	0.112844	0.627523	-33.264160	-14.678955	-18.936157
C:\Users\cware\Desktop\Steller18Nov\18NovTrials\M20.DSG	11-1-2013	15:20:59	430623.000000	8612.460000	-0.164063	0.246094	-1.058594	0.230275	0.109174	0.626606	-35.537720	-17.883301	-19.531250
C:\Users\cware\Desktop\Steller18Nov\18NovTrials\M20.DSG	11-1-2013	15:20:59	430624.000000	8612.480000	-0.160156	0.222656	-1.050781	0.234862	0.100917	0.626606	-44.723511	-14.831543	-18.478394
C:\Users\cware\Desktop\Steller18Nov\18NovTrials\M20.DSG	11-1-2013	15:20:59	430625.000000	8612.500000	-0.109375	0.238281	-1.039063	0.236697	0.094495	0.626606	-55.740356	-18.356323	-17.822266
C:\Users\cware\Desktop\Steller18Nov\18NovTrials\M20.DSG	11-1-2013	15:20:59	430626.000000	8612.520000	-0.113281	0.238281	-1.062500	0.241284	0.079817	0.625688	-61.630249	-18.112183	-17.456055
C:\Users\cware\Desktop\Steller18Nov\18NovTrials\M20.DSG	11-1-2013	15:20:59	430627.000000	8612.540000	-0.097656	0.246094	-1.042969	0.242202	0.071560	0.625688	-65.017700	-24.444580	-17.379761
C:\Users\cware\Desktop\Steller18Nov\18NovTrials\M20.DSG	11-1-2013	15:20:59	430628.000000	8612.560000	-0.089844	0.250000	-1.015625	0.247706	0.055046	0.624771	-69.000244	-29.129028	-16.113281
C:\Users\cware\Desktop\Steller18Nov\18NovTrials\M20.DSG	11-1-2013	15:20:59	430629.000000	8612.580000	-0.156250	0.292969	-1.003906	0.250459	0.045872	0.623853	-66.741943	-23.574829	-14.892578
C:\Users\cware\Desktop\Steller18Nov\18NovTrials\M20.DSG	11-1-2013	15:20:59	430630.000000	8612.600000	-0.179688	0.335938	-0.992188	0.253211	0.035780	0.622018	-65.460205	-20.523071	-14.358521
C:\Users\cware\Desktop\Steller18Nov\18NovTrials\M20.DSG	11-1-2013	15:20:59	430631.000000	8612.620000	-0.152344	0.347656	-0.949219	0.257798	0.020183	0.620183	-67.199707	-23.712158	-16.372681
C:\Users\cware\Desktop\Steller18Nov\18NovTrials\M20.DSG	11-1-2013	15:20:59	430632.000000	8612.640000	-0.183594	0.375000	-0.941406	0.258716	0.011009	0.619266	-67.810059	-21.774292	-17.608643
C:\Users\cware\Desktop\Steller18Nov\18NovTrials\M20.DSG	11-1-2013	15:20:59	430633.000000	8612.660000	-0.222656	0.421875	-0.957031	0.263303	-0.005505	0.614679	-70.343018	-14.099121	-17.379761
C:\Users\cware\Desktop\Steller18Nov\18NovTrials\M20.DSG	11-1-2013	15:20:59	430634.000000	8612.680000	-0.218750	0.425781	-0.945313	0.264220	-0.014679	0.612844	-74.798584	-17.318726	-18.051147
C:\Users\cware\Desktop\Steller18Nov\18NovTrials\M20.DSG	11-1-2013	15:20:59	430635.000000	8612.700000	-0.234375	0.453125	-0.945313	0.266055	-0.034862	0.609174	-76.156616	-4.852295	-14.450073
C:\Users\cware\Desktop\Steller18Nov\18NovTrials\M20.DSG	11-1-2013	15:20:59	430636.000000	8612.720000	-0.171875	0.480469	-0.906250	0.266055	-0.043119	0.605505	-78.918457	-19.058228	-14.434814
C:\Users\cware\Desktop\Steller18Nov\18NovTrials\M20.DSG	11-1-2013	15:20:59	430637.000000	8612.740000	-0.210938	0.546875	-0.910156	0.268807	-0.061468	0.600000	-74.234009	-17.211914	-14.007568
C:\Users\cware\Desktop\Steller18Nov\18NovTrials\M20.DSG	11-1-2013	15:20:59	430638.000000	8612.760000	-0.218750	0.554688	-0.906250	0.270642	-0.072477	0.597248	-75.057983	-8.377075	-13.626099
C:\Users\cware\Desktop\Steller18Nov\18NovTrials\M20.DSG	11-1-2013	15:20:59	430639.000000	8612.780000	-0.230469	0.578125	-0.886719	0.271560	-0.089908	0.590826	-72.830200	-9.841919	-13.259888
C:\Users\cware\Desktop\Steller18Nov\18NovTrials\M20.DSG	11-1-2013	15:20:59	430640.000000	8612.800000	-0.238281	0.589844	-0.882813	0.271560	-0.100917	0.588073	-74.584961	-11.276245	-12.496948
C:\Users\cware\Desktop\Steller18Nov\18NovTrials\M20.DSG	11-1-2013	15:20:59	430641.000000	8612.820000	-0.207031	0.609375	-0.859375	0.274312	-0.117431	0.580734	-72.891235	-11.276245	-11.489868
C:\Users\cware\Desktop\Steller18Nov\18NovTrials\M20.DSG	11-1-2013	15:20:59	430642.000000	8612.840000	-0.175781	0.605469	-0.835938	0.273394	-0.125688	0.577064	-76.171875	-11.367798	-11.016846
C:\Users\cware\Desktop\Steller18Nov\18NovTrials\M20.DSG	11-1-2013	15:20:59	430643.000000	8612.860000	-0.183594	0.617188	-0.855469	0.277064	-0.144954	0.568807	-79.116821	-17.440796	-10.116577
C:\Users\cware\Desktop\Steller18Nov\18NovTrials\M20.DSG	11-1-2013	15:20:59	430644.000000	8612.880000	-0.207031	0.656250	-0.843750	0.277982	-0.152294	0.565138	-78.384399	-0.167847	-8.575439
C:\Users\cware\Desktop\Steller18Nov\18NovTrials\M20.DSG	11-1-2013	15:20:59	430645.000000	8612.900000	-0.238281	0.718750	-0.832031	0.276147	-0.171560	0.554128	-76.660156	-9.109497	-9.994507
C:\Users\cware\Desktop\Steller18Nov\18NovTrials\M20.DSG	11-1-2013	15:20:59	430646.000000	8612.920000	-0.199219	0.734375	-0.777344	0.277064	-0.180734	0.550459	-74.661255	-4.699707	-8.712769
C:\Users\cware\Desktop\Steller18Nov\18NovTrials\M20.DSG	11-1-2013	15:20:59	430647.000000	8612.940000	-0.195313	0.726563	-0.773438	0.277982	-0.196330	0.539450	-70.556641	-0.259399	-7.919312
C:\Users\cware\Desktop\Steller18Nov\18NovTrials\M20.DSG	11-1-2013	15:20:59	430648.000000	8612.960000	-0.250000	0.726563	-0.796875	0.276147	-0.203670	0.535780	-69.305420	0.427246	-4.089355
C:\Users\cware\Desktop\Steller18Nov\18NovTrials\M20.DSG	11-1-2013	15:20:59	430649.000000	8612.980000	-0.191406	0.808594	-0.781250	0.277064	-0.219266	0.525688	-67.230225	-8.605957	-4.638672
C:\Users\cware\Desktop\Steller18Nov\18NovTrials\M20.DSG	11-1-2013	15:20:59	430650.000000	8613.000000	-0.191406	0.808594	-0.781250	0.277982	-0.225688	0.521101	-65.521240	-9.628296	-4.287720
C:\Users\cware\Desktop\Steller18Nov\18NovTrials\M20.DSG	11-1-2013	15:20:59	430651.000000	8613.020000	-0.246094	0.882813	-0.781250	0.277982	-0.239450	0.511927	-63.369751	-0.823975	-3.219604
C:\Users\cware\Desktop\Steller18Nov\18NovTrials\M20.DSG	11-1-2013	15:20:59	430652.000000	8613.040000	-0.265625	0.898438	-0.746094	0.277982	-0.244954	0.507339	-57.357788	6.454468	-1.556396
C:\Users\cware\Desktop\Steller18Nov\18NovTrials\M20.DSG	11-1-2013	15:20:59	430653.000000	8613.060000	-0.296875	0.906250	-0.753906	0.277064	-0.255963	0.500000	-54.885864	11.428833	-1.098633
C:\Users\cware\Desktop\Steller18Nov\18NovTrials\M20.DSG	11-1-2013	15:20:59	430654.000000	8613.080000	-0.265625	0.894531	-0.746094	0.276147	-0.261468	0.495413	-48.645020	4.821777	-1.983643
C:\Users\cware\Desktop\Steller18Nov\18NovTrials\M20.DSG	11-1-2013	15:20:59	430655.000000	8613.100000	-0.296875	0.914063	-0.750000	0.274312	-0.266972	0.491743	-42.846680	14.953613	-1.190186
C:\Users\cware\Desktop\Steller18Nov\18NovTrials\M20.DSG	11-1-2013	15:20:59	430656.000000	8613.120000	-0.246094	0.929688	-0.730469	0.273394	-0.272477	0.487156	-40.924072	10.131836	-1.098633
C:\Users\cware\Desktop\Steller18Nov\18NovTrials\M20.DSG	11-1-2013	15:20:59	430657.000000	8613.140000	-0.222656	0.941406	-0.722656	0.270642	-0.277982	0.482569	-35.400391	13.168335	-2.426147
C:\Users\cware\Desktop\Steller18Nov\18NovTrials\M20.DSG	11-1-2013	15:20:59	430658.000000	8613.160000	-0.257813	0.910156	-0.722656	0.267890	-0.282569	0.478899	-28.518677	23.345947	-2.670288
C:\Users\cware\Desktop\Steller18Nov\18NovTrials\M20.DSG	11-1-2013	15:20:59	430659.000000	8613.180000	-0.226563	0.890625	-0.667969	0.266972	-0.285321	0.477064	-11.535645	16.296387	-0.625610
C:\Users\cware\Desktop\Steller18Nov\18NovTrials\M20.DSG	11-1-2013	15:20:59	430660.000000	8613.200000	-0.207031	0.886719	-0.664063	0.261468	-0.286239	0.475229	-3.005981	17.807007	2.487183
C:\Users\cware\Desktop\Steller18Nov\18NovTrials\M20.DSG	11-1-2013	15:20:59	430661.000000	8613.220000	-0.187500	0.910156	-0.695313	0.262385	-0.286239	0.477982	4.882813	16.616821	7.690430
C:\Users\cware\Desktop\Steller18Nov\18NovTrials\M20.DSG	11-1-2013	15:20:59	430662.000000	8613.240000	-0.183594	0.914063	-0.687500	0.259633	-0.283486	0.478899	0.534058	15.228271	6.958008
C:\Users\cware\Desktop\Steller18Nov\18NovTrials\M20.DSG	11-1-2013	15:20:59	430663.000000	8613.260000	-0.207031	0.917969	-0.699219	0.258716	-0.282569	0.479817	-1.831055	22.476196	3.250122
C:\Users\cware\Desktop\Steller18Nov\18NovTrials\M20.DSG	11-1-2013	15:20:59	430664.000000	8613.280000	-0.203125	0.890625	-0.679688	0.256881	-0.281651	0.479817	-2.532959	27.404785	1.556396
C:\Users\cware\Desktop\Steller18Nov\18NovTrials\M20.DSG	11-1-2013	15:20:59	430665.000000	8613.300000	-0.164063	0.894531	-0.687500	0.253211	-0.280734	0.479817	3.860474	20.401001	-0.045776
C:\Users\cware\Desktop\Steller18Nov\18NovTrials\M20.DSG	11-1-2013	15:20:59	430666.000000	8613.320000	-0.078125	0.871094	-0.707031	0.251376	-0.279817	0.483486	7.736206	20.950317	-1.358032
C:\Users\cware\Desktop\Steller18Nov\18NovTrials\M20.DSG	11-1-2013	15:20:59	430667.000000	8613.340000	-0.039063	0.886719	-0.734375	0.246789	-0.277064	0.484404	9.017944	12.786865	-4.470825
C:\Users\cware\Desktop\Steller18Nov\18NovTrials\M20.DSG	11-1-2013	15:20:59	430668.000000	8613.360000	-0.035156	0.859375	-0.746094	0.245872	-0.277982	0.485321	-1.037598	9.872437	-6.683350
C:\Users\cware\Desktop\Steller18Nov\18NovTrials\M20.DSG	11-1-2013	15:20:59	430669.000000	8613.380000	-0.070313	0.835938	-0.738281	0.244037	-0.276147	0.485321	-6.881714	2.182007	-5.538940
C:\Users\cware\Desktop\Steller18Nov\18NovTrials\M20.DSG	11-1-2013	15:20:59	430670.000000	8613.400000	-0.082031	0.816406	-0.773438	0.243119	-0.277064	0.486239	-7.965088	18.096924	-5.050659
C:\Users\cware\Desktop\Steller18Nov\18NovTrials\M20.DSG	11-1-2013	15:20:59	430671.000000	8613.420000	-0.160156	0.847656	-0.855469	0.238532	-0.276147	0.485321	-1.800537	22.628784	-3.845215
C:\Users\cware\Desktop\Steller18Nov\18NovTrials\M20.DSG	11-1-2013	15:20:59	430672.000000	8613.440000	-0.101563	0.882813	-0.871094	0.236697	-0.276147	0.486239	4.318237	15.686035	-3.463745
C:\Users\cware\Desktop\Steller18Nov\18NovTrials\M20.DSG	11-1-2013	15:20:59	430673.000000	8613.460000	-0.113281	0.898438	-0.828125	0.233028	-0.274312	0.488991	14.297485	30.166626	-2.334595
C:\Users\cware\Desktop\Steller18Nov\18NovTrials\M20.DSG	11-1-2013	15:20:59	430674.000000	8613.480000	-0.136719	0.875000	-0.816406	0.230275	-0.271560	0.490826	23.971558	41.046143	0.244141
C:\Users\cware\Desktop\Steller18Nov\18NovTrials\M20.DSG	11-1-2013	15:20:59	430675.000000	8613.500000	-0.078125	0.898438	-0.804688	0.223853	-0.263303	0.496330	37.353516	30.776978	2.975464
C:\Users\cware\Desktop\Steller18Nov\18NovTrials\M20.DSG	11-1-2013	15:20:59	430676.000000	8613.520000	-0.031250	0.890625	-0.769531	0.220183	-0.260550	0.500000	46.783447	27.511597	5.126953
C:\Users\cware\Desktop\Steller18Nov\18NovTrials\M20.DSG	11-1-2013	15:20:59	430677.000000	8613.540000	-0.062500	0.875000	-0.761719	0.216514	-0.247706	0.508257	53.344727	18.325806	2.777100
C:\Users\cware\Desktop\Steller18Nov\18NovTrials\M20.DSG	11-1-2013	15:20:59	430678.000000	8613.560000	-0.113281	0.832031	-0.785156	0.215596	-0.241284	0.513761	56.884766	35.629272	3.097534
C:\Users\cware\Desktop\Steller18Nov\18NovTrials\M20.DSG	11-1-2013	15:20:59	430679.000000	8613.580000	-0.082031	0.808594	-0.746094	0.208257	-0.226606	0.522936	57.495117	34.423828	1.739502
C:\Users\cware\Desktop\Steller18Nov\18NovTrials\M20.DSG	11-1-2013	15:20:59	430680.000000	8613.600000	-0.035156	0.789063	-0.750000	0.205505	-0.220183	0.528440	59.066772	19.454956	-2.258301
C:\Users\cware\Desktop\Steller18Nov\18NovTrials\M20.DSG	11-1-2013	15:20:59	430681.000000	8613.620000	-0.050781	0.718750	-0.828125	0.201835	-0.205505	0.537615	60.974121	18.615723	-5.905151
C:\Users\cware\Desktop\Steller18Nov\18NovTrials\M20.DSG	11-1-2013	15:20:59	430682.000000	8613.640000	-0.011719	0.683594	-0.800781	0.199083	-0.197248	0.541284	68.130493	4.547119	-6.011963
C:\Users\cware\Desktop\Steller18Nov\18NovTrials\M20.DSG	11-1-2013	15:20:59	430683.000000	8613.660000	-0.078125	0.664063	-0.851563	0.198165	-0.177982	0.551376	69.366455	8.148193	-4.486084
C:\Users\cware\Desktop\Steller18Nov\18NovTrials\M20.DSG	11-1-2013	15:20:59	430684.000000	8613.680000	-0.074219	0.648438	-0.847656	0.196330	-0.170642	0.555963	67.230225	9.628296	-5.126953
C:\Users\cware\Desktop\Steller18Nov\18NovTrials\M20.DSG	11-1-2013	15:20:59	430685.000000	8613.700000	-0.085938	0.636719	-0.808594	0.193578	-0.151376	0.564220	64.971924	8.651733	-1.235962
C:\Users\cware\Desktop\Steller18Nov\18NovTrials\M20.DSG	11-1-2013	15:20:59	430686.000000	8613.720000	-0.062500	0.617188	-0.851563	0.193578	-0.143119	0.568807	62.744141	1.953125	2.502441
C:\Users\cware\Desktop\Steller18Nov\18NovTrials\M20.DSG	11-1-2013	15:20:59	430687.000000	8613.740000	-0.093750	0.621094	-0.886719	0.192661	-0.125688	0.576147	59.005737	6.027222	5.126953
C:\Users\cware\Desktop\Steller18Nov\18NovTrials\M20.DSG	11-1-2013	15:20:59	430688.000000	8613.760000	-0.109375	0.628906	-0.894531	0.191743	-0.118349	0.578899	55.618286	11.306763	5.523682
C:\Users\cware\Desktop\Steller18Nov\18NovTrials\M20.DSG	11-1-2013	15:20:59	430689.000000	8613.780000	-0.093750	0.648438	-0.890625	0.189908	-0.103670	0.585321	52.307129	12.863159	4.821777
C:\Users\cware\Desktop\Steller18Nov\18NovTrials\M20.DSG	11-1-2013	15:20:59	430690.000000	8613.800000	-0.054688	0.640625	-0.914063	0.188991	-0.095413	0.588991	56.335449	13.214111	4.455566
C:\Users\cware\Desktop\Steller18Nov\18NovTrials\M20.DSG	11-1-2013	15:20:59	430691.000000	8613.820000	-0.039063	0.558594	-0.925781	0.188073	-0.080734	0.590826	54.321289	16.036987	4.989624
C:\Users\cware\Desktop\Steller18Nov\18NovTrials\M20.DSG	11-1-2013	15:20:59	430692.000000	8613.840000	-0.039063	0.500000	-0.910156	0.185321	-0.072477	0.595413	55.084229	-7.644653	3.601074
C:\Users\cware\Desktop\Steller18Nov\18NovTrials\M20.DSG	11-1-2013	15:20:59	430693.000000	8613.860000	-0.074219	0.476563	-0.929688	0.187156	-0.065138	0.598165	51.055908	2.838135	3.005981
C:\Users\cware\Desktop\Steller18Nov\18NovTrials\M20.DSG	11-1-2013	15:20:59	430694.000000	8613.880000	-0.093750	0.488281	-0.968750	0.186239	-0.048624	0.602752	49.316406	-0.259399	1.022339
C:\Users\cware\Desktop\Steller18Nov\18NovTrials\M20.DSG	11-1-2013	15:20:59	430695.000000	8613.900000	-0.082031	0.484375	-0.980469	0.186239	-0.042202	0.604587	48.919678	1.312256	-0.595093
C:\Users\cware\Desktop\Steller18Nov\18NovTrials\M20.DSG	11-1-2013	15:20:59	430696.000000	8613.920000	-0.085938	0.472656	-0.980469	0.184404	-0.029358	0.608257	47.790527	4.089355	-2.716064
C:\Users\cware\Desktop\Steller18Nov\18NovTrials\M20.DSG	11-1-2013	15:20:59	430697.000000	8613.940000	-0.046875	0.464844	-0.996094	0.184404	-0.022018	0.609174	46.661377	-0.045776	-3.204346
C:\Users\cware\Desktop\Steller18Nov\18NovTrials\M20.DSG	11-1-2013	15:20:59	430698.000000	8613.960000	-0.074219	0.425781	-0.984375	0.184404	-0.006422	0.612844	41.336060	-9.292603	-4.318237
C:\Users\cware\Desktop\Steller18Nov\18NovTrials\M20.DSG	11-1-2013	15:20:59	430699.000000	8613.980000	-0.066406	0.445313	-1.015625	0.187156	-0.000917	0.612844	37.322998	0.976563	-3.143311
C:\Users\cware\Desktop\Steller18Nov\18NovTrials\M20.DSG	11-1-2013	15:20:59	430700.000000	8614.000000	-0.062500	0.410156	-1.007813	0.185321	0.010092	0.615596	36.010742	-0.656128	-3.448486
C:\Users\cware\Desktop\Steller18Nov\18NovTrials\M20.DSG	11-1-2013	15:20:59	430701.000000	8614.020000	-0.089844	0.390625	-0.984375	0.185321	0.016514	0.615596	29.968262	0.839233	-3.936768
C:\Users\cware\Desktop\Steller18Nov\18NovTrials\M20.DSG	11-1-2013	15:20:59	430702.000000	8614.040000	-0.058594	0.406250	-1.035156	0.185321	0.025688	0.617431	29.464722	-14.343262	-5.432129
C:\Users\cware\Desktop\Steller18Nov\18NovTrials\M20.DSG	11-1-2013	15:20:59	430703.000000	8614.060000	-0.078125	0.386719	-1.031250	0.187156	0.029358	0.619266	25.009155	-5.676270	-3.677368
C:\Users\cware\Desktop\Steller18Nov\18NovTrials\M20.DSG	11-1-2013	15:20:59	430704.000000	8614.080000	-0.078125	0.386719	-1.031250	0.187156	0.037615	0.620183	20.797729	-5.599976	-3.311157
C:\Users\cware\Desktop\Steller18Nov\18NovTrials\M20.DSG	11-1-2013	15:20:59	430705.000000	8614.100000	-0.074219	0.343750	-1.046875	0.188073	0.041284	0.620183	16.616821	-2.334595	-4.226685
C:\Users\cware\Desktop\Steller18Nov\18NovTrials\M20.DSG	11-1-2013	15:20:59	430706.000000	8614.120000	-0.046875	0.324219	-1.054688	0.188073	0.044954	0.622018	16.632080	-13.107300	-7.019043
C:\Users\cware\Desktop\Steller18Nov\18NovTrials\M20.DSG	11-1-2013	15:20:59	430707.000000	8614.140000	-0.066406	0.320313	-1.074219	0.190826	0.051376	0.621101	16.708374	-15.808105	-8.193970
C:\Users\cware\Desktop\Steller18Nov\18NovTrials\M20.DSG	11-1-2013	15:20:59	430708.000000	8614.160000	-0.117188	0.312500	-1.058594	0.191743	0.053211	0.622018	15.502930	-8.483887	-7.064819
C:\Users\cware\Desktop\Steller18Nov\18NovTrials\M20.DSG	11-1-2013	15:20:59	430709.000000	8614.180000	-0.101563	0.324219	-1.019531	0.193578	0.059633	0.619266	15.411377	-13.687134	-6.072998
C:\Users\cware\Desktop\Steller18Nov\18NovTrials\M20.DSG	11-1-2013	15:20:59	430710.000000	8614.200000	-0.136719	0.308594	-1.046875	0.196330	0.059633	0.623853	13.900757	-19.546509	-3.982544
C:\Users\cware\Desktop\Steller18Nov\18NovTrials\M20.DSG	11-1-2013	15:20:59	430711.000000	8614.220000	-0.144531	0.308594	-1.050781	0.200000	0.068807	0.623853	10.772705	-7.308960	-3.280640
C:\Users\cware\Desktop\Steller18Nov\18NovTrials\M20.DSG	11-1-2013	15:20:59	430712.000000	8614.240000	-0.132813	0.304688	-1.046875	0.200917	0.070642	0.623853	7.934570	-9.628296	-5.035400
C:\Users\cware\Desktop\Steller18Nov\18NovTrials\M20.DSG	11-1-2013	15:20:59	430713.000000	8614.260000	-0.105469	0.304688	-1.054688	0.200917	0.074312	0.624771	3.997803	-9.979248	-6.820679
C:\Users\cware\Desktop\Steller18Nov\18NovTrials\M20.DSG	11-1-2013	15:20:59	430714.000000	8614.280000	-0.093750	0.285156	-1.046875	0.203670	0.074312	0.623853	2.746582	-11.917114	-8.102417
C:\Users\cware\Desktop\Steller18Nov\18NovTrials\M20.DSG	11-1-2013	15:20:59	430715.000000	8614.300000	-0.101563	0.261719	-1.058594	0.205505	0.077064	0.625688	-1.495361	-11.703491	-9.933472
C:\Users\cware\Desktop\Steller18Nov\18NovTrials\M20.DSG	11-1-2013	15:20:59	430716.000000	8614.320000	-0.101563	0.234375	-1.054688	0.206422	0.077064	0.624771	-3.890991	-15.472412	-10.208130
C:\Users\cware\Desktop\Steller18Nov\18NovTrials\M20.DSG	11-1-2013	15:20:59	430717.000000	8614.340000	-0.085938	0.234375	-1.042969	0.210092	0.077064	0.624771	-9.735107	-14.678955	-11.825562
C:\Users\cware\Desktop\Steller18Nov\18NovTrials\M20.DSG	11-1-2013	15:20:59	430718.000000	8614.360000	-0.113281	0.250000	-1.039063	0.211927	0.076147	0.624771	-15.243530	-9.307861	-11.444092
C:\Users\cware\Desktop\Steller18Nov\18NovTrials\M20.DSG	11-1-2013	15:20:59	430719.000000	8614.380000	-0.093750	0.253906	-1.035156	0.212844	0.074312	0.624771	-18.554688	-21.881104	-12.298584
C:\Users\cware\Desktop\Steller18Nov\18NovTrials\M20.DSG	11-1-2013	15:20:59	430720.000000	8614.400000	-0.117188	0.257813	-1.031250	0.215596	0.070642	0.625688	-25.390625	-18.356323	-11.581421
C:\Users\cware\Desktop\Steller18Nov\18NovTrials\M20.DSG	11-1-2013	15:20:59	430721.000000	8614.420000	-0.109375	0.277344	-1.035156	0.220183	0.066055	0.624771	-28.457642	-14.190674	-11.566162
C:\Users\cware\Desktop\Steller18Nov\18NovTrials\M20.DSG	11-1-2013	15:20:59	430722.000000	8614.440000	-0.117188	0.269531	-1.023438	0.221101	0.062385	0.623853	-32.485962	-26.702881	-12.557983
C:\Users\cware\Desktop\Steller18Nov\18NovTrials\M20.DSG	11-1-2013	15:20:59	430723.000000	8614.460000	-0.125000	0.277344	-1.027344	0.227523	0.054128	0.623853	-34.179688	-17.288208	-12.115479
C:\Users\cware\Desktop\Steller18Nov\18NovTrials\M20.DSG	11-1-2013	15:20:59	430724.000000	8614.480000	-0.156250	0.289063	-1.011719	0.230275	0.050459	0.623853	-37.704468	-24.932861	-11.962891
C:\Users\cware\Desktop\Steller18Nov\18NovTrials\M20.DSG	11-1-2013	15:20:59	430725.000000	8614.500000	-0.136719	0.316406	-0.996094	0.234862	0.041284	0.622018	-38.330078	-27.435303	-12.664795
C:\Users\cware\Desktop\Steller18Nov\18NovTrials\M20.DSG	11-1-2013	15:20:59	430726.000000	8614.520000	-0.128906	0.363281	-1.007813	0.238532	0.036697	0.622018	-37.612915	-18.722534	-13.656616
C:\Users\cware\Desktop\Steller18Nov\18NovTrials\M20.DSG	11-1-2013	15:20:59	430727.000000	8614.540000	-0.136719	0.402344	-0.984375	0.244037	0.028440	0.620183	-36.773682	-34.790039	-15.319824
C:\Users\cware\Desktop\Steller18Nov\18NovTrials\M20.DSG	11-1-2013	15:20:59	430728.000000	8614.560000	-0.136719	0.406250	-0.968750	0.246789	0.023853	0.620183	-35.293579	-22.964478	-15.106201
C:\Users\cware\Desktop\Steller18Nov\18NovTrials\M20.DSG	11-1-2013	15:20:59	430729.000000	8614.580000	-0.187500	0.406250	-0.968750	0.249541	0.020183	0.619266	-35.186768	-38.696289	-17.822266
C:\Users\cware\Desktop\Steller18Nov\18NovTrials\M20.DSG	11-1-2013	15:20:59	430730.000000	8614.600000	-0.144531	0.402344	-0.929688	0.258716	0.011927	0.617431	-34.622192	-33.706665	-19.149780
C:\Users\cware\Desktop\Steller18Nov\18NovTrials\M20.DSG	11-1-2013	15:20:59	430731.000000	8614.620000	-0.246094	0.378906	-0.976563	0.262385	0.007339	0.615596	-32.623291	-20.675659	-17.700195
C:\Users\cware\Desktop\Steller18Nov\18NovTrials\M20.DSG	11-1-2013	15:20:59	430732.000000	8614.640000	-0.246094	0.378906	-0.976563	0.265138	0.000000	0.614679	-33.386230	-27.969360	-18.417358
C:\Users\cware\Desktop\Steller18Nov\18NovTrials\M20.DSG	11-1-2013	15:20:59	430733.000000	8614.660000	-0.257813	0.421875	-0.976563	0.268807	-0.003670	0.613761	-33.782959	-29.846191	-18.463135
C:\Users\cware\Desktop\Steller18Nov\18NovTrials\M20.DSG	11-1-2013	15:20:59	430734.000000	8614.680000	-0.269531	0.457031	-0.964844	0.275229	-0.011927	0.611927	-34.637451	-16.601563	-17.837524
C:\Users\cware\Desktop\Steller18Nov\18NovTrials\M20.DSG	11-1-2013	15:20:59	430735.000000	8614.700000	-0.253906	0.449219	-0.945313	0.275229	-0.015596	0.610092	-35.980225	-18.112183	-19.821167
C:\Users\cware\Desktop\Steller18Nov\18NovTrials\M20.DSG	11-1-2013	15:20:59	430736.000000	8614.720000	-0.246094	0.460938	-0.933594	0.280734	-0.025688	0.607339	-37.185669	-20.782471	-20.187378
C:\Users\cware\Desktop\Steller18Nov\18NovTrials\M20.DSG	11-1-2013	15:20:59	430737.000000	8614.740000	-0.257813	0.480469	-0.949219	0.280734	-0.029358	0.606422	-38.940430	-13.946533	-18.951416
C:\Users\cware\Desktop\Steller18Nov\18NovTrials\M20.DSG	11-1-2013	15:20:59	430738.000000	8614.760000	-0.250000	0.480469	-0.937500	0.283486	-0.038532	0.603670	-40.145874	-14.343262	-17.364502
C:\Users\cware\Desktop\Steller18Nov\18NovTrials\M20.DSG	11-1-2013	15:20:59	430739.000000	8614.780000	-0.250000	0.488281	-0.921875	0.285321	-0.044037	0.603670	-39.855957	-11.810303	-14.938354
C:\Users\cware\Desktop\Steller18Nov\18NovTrials\M20.DSG	11-1-2013	15:20:59	430740.000000	8614.800000	-0.214844	0.503906	-0.914063	0.288073	-0.054128	0.599083	-41.290283	-16.616821	-14.541626
C:\Users\cware\Desktop\Steller18Nov\18NovTrials\M20.DSG	11-1-2013	15:20:59	430741.000000	8614.820000	-0.253906	0.523438	-0.925781	0.287156	-0.057798	0.599083	-40.893555	-9.536743	-14.663696
C:\Users\cware\Desktop\Steller18Nov\18NovTrials\M20.DSG	11-1-2013	15:20:59	430742.000000	8614.840000	-0.261719	0.519531	-0.921875	0.288991	-0.068807	0.594495	-42.160034	-7.080078	-16.006470
C:\Users\cware\Desktop\Steller18Nov\18NovTrials\M20.DSG	11-1-2013	15:20:59	430743.000000	8614.860000	-0.261719	0.527344	-0.921875	0.288073	-0.072477	0.593578	-42.404175	-6.439209	-14.389038
C:\Users\cware\Desktop\Steller18Nov\18NovTrials\M20.DSG	11-1-2013	15:20:59	430744.000000	8614.880000	-0.250000	0.566406	-0.890625	0.288991	-0.078899	0.592661	-42.068481	-6.973267	-11.856079
C:\Users\cware\Desktop\Steller18Nov\18NovTrials\M20.DSG	11-1-2013	15:20:59	430745.000000	8614.900000	-0.214844	0.574219	-0.890625	0.289908	-0.089908	0.588073	-44.509888	-2.182007	-11.337280
C:\Users\cware\Desktop\Steller18Nov\18NovTrials\M20.DSG	11-1-2013	15:20:59	430746.000000	8614.920000	-0.273438	0.593750	-0.890625	0.288991	-0.094495	0.586239	-42.282104	-2.166748	-9.033203
C:\Users\cware\Desktop\Steller18Nov\18NovTrials\M20.DSG	11-1-2013	15:20:59	430747.000000	8614.940000	-0.265625	0.585938	-0.914063	0.289908	-0.103670	0.583486	-42.755127	-0.595093	-7.629395
C:\Users\cware\Desktop\Steller18Nov\18NovTrials\M20.DSG	11-1-2013	15:20:59	430748.000000	8614.960000	-0.242188	0.617188	-0.906250	0.289908	-0.109174	0.580734	-40.313721	-1.876831	-8.361816
C:\Users\cware\Desktop\Steller18Nov\18NovTrials\M20.DSG	11-1-2013	15:20:59	430749.000000	8614.980000	-0.304688	0.605469	-0.929688	0.287156	-0.116514	0.577064	-38.574219	5.065918	-3.860474
C:\Users\cware\Desktop\Steller18Nov\18NovTrials\M20.DSG	11-1-2013	15:20:59	430750.000000	8615.000000	-0.246094	0.628906	-0.886719	0.286239	-0.121101	0.574312	-38.833618	3.479004	-2.029419
C:\Users\cware\Desktop\Steller18Nov\18NovTrials\M20.DSG	11-1-2013	15:20:59	430751.000000	8615.020000	-0.222656	0.636719	-0.871094	0.287156	-0.130275	0.573394	-39.825439	-6.561279	-0.564575
C:\Users\cware\Desktop\Steller18Nov\18NovTrials\M20.DSG	11-1-2013	15:20:59	430752.000000	8615.040000	-0.246094	0.628906	-0.882813	0.286239	-0.135780	0.569725	-41.824341	-0.579834	-2.914429
C:\Users\cware\Desktop\Steller18Nov\18NovTrials\M20.DSG	11-1-2013	15:20:59	430753.000000	8615.060000	-0.324219	0.625000	-0.917969	0.286239	-0.143119	0.566055	-42.617798	12.863159	-1.861572
C:\Users\cware\Desktop\Steller18Nov\18NovTrials\M20.DSG	11-1-2013	15:20:59	430754.000000	8615.080000	-0.335938	0.589844	-0.925781	0.284404	-0.147706	0.564220	-43.716431	10.070801	-1.815796
C:\Users\cware\Desktop\Steller18Nov\18NovTrials\M20.DSG	11-1-2013	15:20:59	430755.000000	8615.100000	-0.320313	0.597656	-0.910156	0.280734	-0.157798	0.559633	-40.130615	13.977051	2.441406
C:\Users\cware\Desktop\Steller18Nov\18NovTrials\M20.DSG	11-1-2013	15:20:59	430756.000000	8615.120000	-0.281250	0.632813	-0.890625	0.279817	-0.162385	0.557798	-34.881592	8.453369	6.423950
C:\Users\cware\Desktop\Steller18Nov\18NovTrials\M20.DSG	11-1-2013	15:20:59	430757.000000	8615.140000	-0.210938	0.687500	-0.898438	0.279817	-0.168807	0.555046	-36.163330	-0.305176	6.881714
C:\Users\cware\Desktop\Steller18Nov\18NovTrials\M20.DSG	11-1-2013	15:20:59	430758.000000	8615.160000	-0.222656	0.679688	-0.910156	0.279817	-0.174312	0.552294	-39.810181	11.932373	9.201050
C:\Users\cware\Desktop\Steller18Nov\18NovTrials\M20.DSG	11-1-2013	15:20:59	430759.000000	8615.180000	-0.210938	0.722656	-0.867188	0.278899	-0.180734	0.547706	-46.447754	7.568359	12.847900
C:\Users\cware\Desktop\Steller18Nov\18NovTrials\M20.DSG	11-1-2013	15:20:59	430760.000000	8615.200000	-0.210938	0.722656	-0.867188	0.279817	-0.186239	0.544954	-44.525146	-0.427246	15.335083
C:\Users\cware\Desktop\Steller18Nov\18NovTrials\M20.DSG	11-1-2013	15:20:59	430761.000000	8615.220000	-0.246094	0.742188	-0.820313	0.281651	-0.192661	0.541284	-31.829834	2.471924	14.190674
C:\Users\cware\Desktop\Steller18Nov\18NovTrials\M20.DSG	11-1-2013	15:20:59	430762.000000	8615.240000	-0.281250	0.730469	-0.750000	0.281651	-0.194495	0.539450	-23.834229	3.799438	12.954712
C:\Users\cware\Desktop\Steller18Nov\18NovTrials\M20.DSG	11-1-2013	15:20:59	430763.000000	8615.260000	-0.289063	0.742188	-0.710938	0.281651	-0.200917	0.536697	-28.793335	7.797241	7.400513
C:\Users\cware\Desktop\Steller18Nov\18NovTrials\M20.DSG	11-1-2013	15:20:59	430764.000000	8615.280000	-0.242188	0.695313	-0.738281	0.281651	-0.201835	0.534862	-31.021118	8.010864	6.896973
C:\Users\cware\Desktop\Steller18Nov\18NovTrials\M20.DSG	11-1-2013	15:20:59	430765.000000	8615.300000	-0.230469	0.679688	-0.796875	0.281651	-0.208257	0.532110	-30.029297	8.773804	8.987427
C:\Users\cware\Desktop\Steller18Nov\18NovTrials\M20.DSG	11-1-2013	15:20:59	430766.000000	8615.320000	-0.218750	0.667969	-0.863281	0.282569	-0.210092	0.529358	-29.983521	5.355835	9.506226
C:\Users\cware\Desktop\Steller18Nov\18NovTrials\M20.DSG	11-1-2013	15:20:59	430767.000000	8615.340000	-0.207031	0.742188	-0.863281	0.281651	-0.213761	0.528440	-29.327393	5.264282	5.477905
C:\Users\cware\Desktop\Steller18Nov\18NovTrials\M20.DSG	11-1-2013	15:20:59	430768.000000	8615.360000	-0.207031	0.765625	-0.820313	0.279817	-0.219266	0.524771	-32.516479	11.627197	1.434326
C:\Users\cware\Desktop\Steller18Nov\18NovTrials\M20.DSG	11-1-2013	15:20:59	430769.000000	8615.380000	-0.167969	0.808594	-0.855469	0.280734	-0.222018	0.522936	-33.798218	11.077881	-3.417969
C:\Users\cware\Desktop\Steller18Nov\18NovTrials\M20.DSG	11-1-2013	15:20:59	430770.000000	8615.400000	-0.144531	0.828125	-0.882813	0.277064	-0.228440	0.517431	-35.461426	10.360718	-7.095337
C:\Users\cware\Desktop\Steller18Nov\18NovTrials\M20.DSG	11-1-2013	15:20:59	430771.000000	8615.420000	-0.132813	0.847656	-0.914063	0.274312	-0.232110	0.516514	-33.355713	6.408691	-9.124756
C:\Users\cware\Desktop\Steller18Nov\18NovTrials\M20.DSG	11-1-2013	15:20:59	430772.000000	8615.440000	-0.164063	0.843750	-0.882813	0.272477	-0.239450	0.512844	-33.920288	8.224487	-6.958008
C:\Users\cware\Desktop\Steller18Nov\18NovTrials\M20.DSG	11-1-2013	15:20:59	430773.000000	8615.460000	-0.191406	0.847656	-0.859375	0.271560	-0.241284	0.510092	-32.211304	21.850586	-2.441406
C:\Users\cware\Desktop\Steller18Nov\18NovTrials\M20.DSG	11-1-2013	15:20:59	430774.000000	8615.480000	-0.175781	0.847656	-0.867188	0.266972	-0.248624	0.507339	-30.548096	21.606445	-4.196167
C:\Users\cware\Desktop\Steller18Nov\18NovTrials\M20.DSG	11-1-2013	15:20:59	430775.000000	8615.500000	-0.160156	0.847656	-0.890625	0.264220	-0.250459	0.505505	-20.446777	22.262573	-6.408691
C:\Users\cware\Desktop\Steller18Nov\18NovTrials\M20.DSG	11-1-2013	15:20:59	430776.000000	8615.520000	-0.144531	0.859375	-0.886719	0.258716	-0.253211	0.503670	-7.888794	27.832031	-6.378174
C:\Users\cware\Desktop\Steller18Nov\18NovTrials\M20.DSG	11-1-2013	15:20:59	430777.000000	8615.540000	-0.097656	0.851563	-0.820313	0.255963	-0.253211	0.503670	2.349854	11.734009	-8.224487
C:\Users\cware\Desktop\Steller18Nov\18NovTrials\M20.DSG	11-1-2013	15:20:59	430778.000000	8615.560000	-0.121094	0.863281	-0.820313	0.254128	-0.250459	0.506422	9.429932	23.574829	-7.522583
C:\Users\cware\Desktop\Steller18Nov\18NovTrials\M20.DSG	11-1-2013	15:20:59	430779.000000	8615.580000	-0.171875	0.839844	-0.824219	0.248624	-0.248624	0.507339	14.282227	28.411865	-8.087158
C:\Users\cware\Desktop\Steller18Nov\18NovTrials\M20.DSG	11-1-2013	15:20:59	430780.000000	8615.600000	-0.128906	0.832031	-0.828125	0.244037	-0.246789	0.510092	19.287109	19.561768	-9.857178
C:\Users\cware\Desktop\Steller18Nov\18NovTrials\M20.DSG	11-1-2013	15:20:59	430781.000000	8615.620000	-0.101563	0.851563	-0.800781	0.240367	-0.241284	0.513761	24.856567	18.661499	-8.987427
C:\Users\cware\Desktop\Steller18Nov\18NovTrials\M20.DSG	11-1-2013	15:20:59	430782.000000	8615.640000	-0.105469	0.828125	-0.785156	0.236697	-0.238532	0.515596	29.174805	10.375977	-10.208130
C:\Users\cware\Desktop\Steller18Nov\18NovTrials\M20.DSG	11-1-2013	15:20:59	430783.000000	8615.660000	-0.152344	0.804688	-0.808594	0.233945	-0.229358	0.521101	32.165527	22.796631	-7.751465
C:\Users\cware\Desktop\Steller18Nov\18NovTrials\M20.DSG	11-1-2013	15:20:59	430784.000000	8615.680000	-0.179688	0.792969	-0.812500	0.231193	-0.224771	0.522936	37.429810	21.469116	-7.324219
C:\Users\cware\Desktop\Steller18Nov\18NovTrials\M20.DSG	11-1-2013	15:20:59	430785.000000	8615.700000	-0.140625	0.816406	-0.816406	0.224771	-0.215596	0.530275	41.000366	34.606934	-4.776001
C:\Users\cware\Desktop\Steller18Nov\18NovTrials\M20.DSG	11-1-2013	15:20:59	430786.000000	8615.720000	-0.171875	0.812500	-0.812500	0.220183	-0.210092	0.533028	46.279907	21.041870	-4.501343
C:\Users\cware\Desktop\Steller18Nov\18NovTrials\M20.DSG	11-1-2013	15:20:59	430787.000000	8615.740000	-0.121094	0.761719	-0.828125	0.216514	-0.197248	0.542202	50.491333	18.463135	-3.082275
C:\Users\cware\Desktop\Steller18Nov\18NovTrials\M20.DSG	11-1-2013	15:20:59	430788.000000	8615.760000	-0.121094	0.761719	-0.828125	0.214679	-0.190826	0.545872	52.749634	29.342651	-3.921509
C:\Users\cware\Desktop\Steller18Nov\18NovTrials\M20.DSG	11-1-2013	15:20:59	430789.000000	8615.780000	-0.085938	0.675781	-0.828125	0.209174	-0.176147	0.554128	55.541992	12.039185	-10.940552
C:\Users\cware\Desktop\Steller18Nov\18NovTrials\M20.DSG	11-1-2013	15:20:59	430790.000000	8615.800000	-0.113281	0.621094	-0.847656	0.207339	-0.168807	0.556881	58.700562	10.726929	-9.582520
C:\Users\cware\Desktop\Steller18Nov\18NovTrials\M20.DSG	11-1-2013	15:20:59	430791.000000	8615.820000	-0.156250	0.621094	-0.863281	0.205505	-0.154128	0.565138	57.312012	8.895874	-9.048462
C:\Users\cware\Desktop\Steller18Nov\18NovTrials\M20.DSG	11-1-2013	15:20:59	430792.000000	8615.840000	-0.187500	0.628906	-0.859375	0.203670	-0.144954	0.567890	52.978516	27.206421	-8.544922
C:\Users\cware\Desktop\Steller18Nov\18NovTrials\M20.DSG	11-1-2013	15:20:59	430793.000000	8615.860000	-0.101563	0.613281	-0.808594	0.198165	-0.132110	0.574312	42.480469	10.040283	-9.231567
C:\Users\cware\Desktop\Steller18Nov\18NovTrials\M20.DSG	11-1-2013	15:20:59	430794.000000	8615.880000	-0.097656	0.644531	-0.816406	0.196330	-0.126606	0.576147	36.239624	10.757446	-7.461548
C:\Users\cware\Desktop\Steller18Nov\18NovTrials\M20.DSG	11-1-2013	15:20:59	430795.000000	8615.900000	-0.058594	0.621094	-0.824219	0.191743	-0.114679	0.579817	32.226563	5.966187	-3.204346
C:\Users\cware\Desktop\Steller18Nov\18NovTrials\M20.DSG	11-1-2013	15:20:59	430796.000000	8615.920000	-0.050781	0.621094	-0.886719	0.190826	-0.111927	0.582569	30.899048	-1.632690	-3.814697
C:\Users\cware\Desktop\Steller18Nov\18NovTrials\M20.DSG	11-1-2013	15:20:59	430797.000000	8615.940000	-0.074219	0.582031	-0.914063	0.192661	-0.102752	0.585321	24.124146	-7.644653	-4.898071
C:\Users\cware\Desktop\Steller18Nov\18NovTrials\M20.DSG	11-1-2013	15:20:59	430798.000000	8615.960000	-0.160156	0.601563	-0.917969	0.192661	-0.099083	0.587156	26.062012	-3.753662	-4.302979
C:\Users\cware\Desktop\Steller18Nov\18NovTrials\M20.DSG	11-1-2013	15:20:59	430799.000000	8615.980000	-0.160156	0.621094	-0.929688	0.191743	-0.090826	0.588991	17.410278	2.487183	-4.913330
C:\Users\cware\Desktop\Steller18Nov\18NovTrials\M20.DSG	11-1-2013	15:20:59	430800.000000	8616.000000	-0.101563	0.601563	-0.906250	0.193578	-0.088073	0.589908	15.991211	8.865356	-3.005981
C:\Users\cware\Desktop\Steller18Nov\18NovTrials\M20.DSG	11-1-2013	15:20:59	430801.000000	8616.020000	-0.015625	0.558594	-0.925781	0.191743	-0.084404	0.591743	11.505127	-11.764526	-3.692627
C:\Users\cware\Desktop\Steller18Nov\18NovTrials\M20.DSG	11-1-2013	15:20:59	430802.000000	8616.040000	-0.011719	0.511719	-0.929688	0.193578	-0.080734	0.592661	12.924194	-21.011353	-6.729126
C:\Users\cware\Desktop\Steller18Nov\18NovTrials\M20.DSG	11-1-2013	15:20:59	430803.000000	8616.060000	-0.085938	0.500000	-0.984375	0.196330	-0.078899	0.594495	15.136719	-3.952026	-7.766724
C:\Users\cware\Desktop\Steller18Nov\18NovTrials\M20.DSG	11-1-2013	15:20:59	430804.000000	8616.080000	-0.113281	0.503906	-0.968750	0.195413	-0.072477	0.596330	19.989014	1.571655	-8.255005
C:\Users\cware\Desktop\Steller18Nov\18NovTrials\M20.DSG	11-1-2013	15:20:59	430805.000000	8616.100000	-0.050781	0.511719	-0.937500	0.194495	-0.070642	0.597248	22.567749	-6.530762	-10.116577
C:\Users\cware\Desktop\Steller18Nov\18NovTrials\M20.DSG	11-1-2013	15:20:59	430806.000000	8616.120000	-0.035156	0.535156	-0.949219	0.195413	-0.062385	0.600000	26.962280	-6.942749	-7.843018
C:\Users\cware\Desktop\Steller18Nov\18NovTrials\M20.DSG	11-1-2013	15:20:59	430807.000000	8616.140000	0.007813	0.519531	-0.949219	0.196330	-0.057798	0.600917	28.564453	-12.878418	-10.971069
C:\Users\cware\Desktop\Steller18Nov\18NovTrials\M20.DSG	11-1-2013	15:20:59	430808.000000	8616.160000	-0.035156	0.531250	-0.933594	0.197248	-0.047706	0.603670	28.549194	-16.082764	-12.054443
C:\Users\cware\Desktop\Steller18Nov\18NovTrials\M20.DSG	11-1-2013	15:20:59	430809.000000	8616.180000	-0.117188	0.500000	-0.945313	0.199083	-0.043119	0.605505	25.390625	-17.242432	-14.572144
C:\Users\cware\Desktop\Steller18Nov\18NovTrials\M20.DSG	11-1-2013	15:20:59	430810.000000	8616.200000	-0.132813	0.472656	-0.949219	0.201835	-0.034862	0.607339	23.895264	-16.494751	-14.495850
C:\Users\cware\Desktop\Steller18Nov\18NovTrials\M20.DSG	11-1-2013	15:20:59	430811.000000	8616.220000	-0.074219	0.449219	-0.937500	0.202752	-0.030275	0.608257	23.193359	-10.742188	-11.306763
C:\Users\cware\Desktop\Steller18Nov\18NovTrials\M20.DSG	11-1-2013	15:20:59	430812.000000	8616.240000	-0.109375	0.429688	-0.957031	0.205505	-0.022936	0.610092	23.788452	-13.473511	-11.627197
C:\Users\cware\Desktop\Steller18Nov\18NovTrials\M20.DSG	11-1-2013	15:20:59	430813.000000	8616.260000	-0.050781	0.457031	-0.929688	0.207339	-0.020183	0.611927	20.431519	-14.190674	-12.344360
C:\Users\cware\Desktop\Steller18Nov\18NovTrials\M20.DSG	11-1-2013	15:20:59	430814.000000	8616.280000	-0.085938	0.484375	-0.960938	0.210092	-0.012844	0.612844	22.201538	-18.524170	-13.519287
C:\Users\cware\Desktop\Steller18Nov\18NovTrials\M20.DSG	11-1-2013	15:20:59	430815.000000	8616.300000	-0.070313	0.429688	-0.953125	0.212844	-0.008257	0.612844	18.936157	-16.616821	-13.595581
C:\Users\cware\Desktop\Steller18Nov\18NovTrials\M20.DSG	11-1-2013	15:20:59	430816.000000	8616.320000	-0.078125	0.414063	-0.937500	0.212844	-0.002752	0.614679	16.830444	-30.868530	-13.778687
C:\Users\cware\Desktop\Steller18Nov\18NovTrials\M20.DSG	11-1-2013	15:20:59	430817.000000	8616.340000	-0.164063	0.433594	-0.976563	0.219266	0.001835	0.614679	14.816284	-23.376465	-12.863159
C:\Users\cware\Desktop\Steller18Nov\18NovTrials\M20.DSG	11-1-2013	15:20:59	430818.000000	8616.360000	-0.171875	0.425781	-0.972656	0.222018	0.002752	0.615596	10.009766	-20.751953	-11.978149
C:\Users\cware\Desktop\Steller18Nov\18NovTrials\M20.DSG	11-1-2013	15:20:59	430819.000000	8616.380000	-0.136719	0.406250	-0.968750	0.227523	0.008257	0.615596	8.560181	-24.917603	-10.742188
C:\Users\cware\Desktop\Steller18Nov\18NovTrials\M20.DSG	11-1-2013	15:20:59	430820.000000	8616.400000	-0.144531	0.367188	-0.964844	0.230275	0.010092	0.615596	2.532959	-29.525757	-10.604858
C:\Users\cware\Desktop\Steller18Nov\18NovTrials\M20.DSG	11-1-2013	15:20:59	430821.000000	8616.420000	-0.179688	0.359375	-0.945313	0.235780	0.011927	0.617431	0.946045	-22.460938	-11.428833
C:\Users\cware\Desktop\Steller18Nov\18NovTrials\M20.DSG	11-1-2013	15:20:59	430822.000000	8616.440000	-0.171875	0.382813	-0.976563	0.238532	0.010092	0.618349	-4.043579	-17.883301	-11.093140
C:\Users\cware\Desktop\Steller18Nov\18NovTrials\M20.DSG	11-1-2013	15:20:59	430823.000000	8616.460000	-0.171875	0.394531	-0.941406	0.243119	0.012844	0.617431	-7.263184	-26.092529	-12.039185
C:\Users\cware\Desktop\Steller18Nov\18NovTrials\M20.DSG	11-1-2013	15:20:59	430824.000000	8616.480000	-0.171875	0.410156	-0.957031	0.245872	0.011927	0.617431	-9.765625	-20.812988	-11.291504
C:\Users\cware\Desktop\Steller18Nov\18NovTrials\M20.DSG	11-1-2013	15:20:59	430825.000000	8616.500000	-0.171875	0.382813	-0.937500	0.249541	0.012844	0.616514	-9.719849	-20.828247	-10.650635
C:\Users\cware\Desktop\Steller18Nov\18NovTrials\M20.DSG	11-1-2013	15:20:59	430826.000000	8616.520000	-0.171875	0.394531	-0.941406	0.251376	0.011009	0.616514	-9.124756	-21.377563	-10.818481
C:\Users\cware\Desktop\Steller18Nov\18NovTrials\M20.DSG	11-1-2013	15:20:59	430827.000000	8616.540000	-0.199219	0.414063	-0.914063	0.255963	0.010092	0.615596	-9.536743	-18.493652	-11.825562
C:\Users\cware\Desktop\Steller18Nov\18NovTrials\M20.DSG	11-1-2013	15:20:59	430828.000000	8616.560000	-0.191406	0.429688	-0.960938	0.258716	0.009174	0.615596	-9.552002	-21.804810	-13.336182
C:\Users\cware\Desktop\Steller18Nov\18NovTrials\M20.DSG	11-1-2013	15:20:59	430829.000000	8616.580000	-0.203125	0.472656	-1.000000	0.263303	0.008257	0.615596	-7.476807	-16.906738	-13.046265
C:\Users\cware\Desktop\Steller18Nov\18NovTrials\M20.DSG	11-1-2013	15:20:59	430830.000000	8616.600000	-0.242188	0.464844	-0.980469	0.263303	0.008257	0.615596	-7.965088	-11.245728	-11.688232
C:\Users\cware\Desktop\Steller18Nov\18NovTrials\M20.DSG	11-1-2013	15:20:59	430831.000000	8616.620000	-0.195313	0.445313	-0.960938	0.267890	0.006422	0.613761	-12.222290	-19.729614	-12.985229
C:\Users\cware\Desktop\Steller18Nov\18NovTrials\M20.DSG	11-1-2013	15:20:59	430832.000000	8616.640000	-0.234375	0.421875	-0.984375	0.268807	0.005505	0.614679	-13.839722	-16.250610	-11.611938
C:\Users\cware\Desktop\Steller18Nov\18NovTrials\M20.DSG	11-1-2013	15:20:59	430833.000000	8616.660000	-0.257813	0.417969	-1.019531	0.271560	0.001835	0.613761	-12.557983	-0.213623	-6.256104
C:\Users\cware\Desktop\Steller18Nov\18NovTrials\M20.DSG	11-1-2013	15:20:59	430834.000000	8616.680000	-0.218750	0.437500	-1.000000	0.273394	0.001835	0.612844	-12.664795	-16.876221	-5.035400
C:\Users\cware\Desktop\Steller18Nov\18NovTrials\M20.DSG	11-1-2013	15:20:59	430835.000000	8616.700000	-0.261719	0.457031	-0.976563	0.275229	0.000000	0.612844	-11.535645	-9.017944	-3.341675
C:\Users\cware\Desktop\Steller18Nov\18NovTrials\M20.DSG	11-1-2013	15:20:59	430836.000000	8616.720000	-0.230469	0.421875	-0.953125	0.275229	0.000000	0.611927	-13.565063	-11.611938	-4.470825
C:\Users\cware\Desktop\Steller18Nov\18NovTrials\M20.DSG	11-1-2013	15:20:59	430837.000000	8616.740000	-0.230469	0.421875	-1.019531	0.277064	-0.002752	0.611009	-12.741089	-7.080078	-1.586914
C:\Users\cware\Desktop\Steller18Nov\18NovTrials\M20.DSG	11-1-2013	15:20:59	430838.000000	8616.760000	-0.230469	0.425781	-1.023438	0.277982	-0.004587	0.611927	-11.856079	-12.130737	-0.335693
C:\Users\cware\Desktop\Steller18Nov\18NovTrials\M20.DSG	11-1-2013	15:20:59	430839.000000	8616.780000	-0.148438	0.476563	-1.046875	0.281651	-0.003670	0.611009	-6.683350	-19.180298	0.320435
C:\Users\cware\Desktop\Steller18Nov\18NovTrials\M20.DSG	11-1-2013	15:20:59	430840.000000	8616.800000	-0.167969	0.472656	-1.113281	0.285321	-0.004587	0.611927	4.501343	-9.475708	3.250122
C:\Users\cware\Desktop\Steller18Nov\18NovTrials\M20.DSG	11-1-2013	15:20:59	430841.000000	8616.820000	-0.230469	0.441406	-1.109375	0.285321	0.000000	0.611927	9.567261	-22.537231	3.311157
C:\Users\cware\Desktop\Steller18Nov\18NovTrials\M20.DSG	11-1-2013	15:20:59	430842.000000	8616.840000	-0.226563	0.406250	-1.046875	0.290826	0.003670	0.611009	13.290405	-10.223389	7.675171
C:\Users\cware\Desktop\Steller18Nov\18NovTrials\M20.DSG	11-1-2013	15:20:59	430843.000000	8616.860000	-0.281250	0.304688	-1.070313	0.291743	0.005505	0.611927	20.462036	-17.852783	10.665894
C:\Users\cware\Desktop\Steller18Nov\18NovTrials\M20.DSG	11-1-2013	15:20:59	430844.000000	8616.880000	-0.347656	0.316406	-1.027344	0.296330	0.013761	0.611927	17.242432	-17.807007	11.947632
C:\Users\cware\Desktop\Steller18Nov\18NovTrials\M20.DSG	11-1-2013	15:20:59	430845.000000	8616.900000	-0.371094	0.390625	-0.964844	0.298165	0.015596	0.611927	-5.477905	-3.189087	11.093140
C:\Users\cware\Desktop\Steller18Nov\18NovTrials\M20.DSG	11-1-2013	15:20:59	430846.000000	8616.920000	-0.332031	0.394531	-0.929688	0.298165	0.015596	0.611927	-19.195557	9.948730	8.071899
C:\Users\cware\Desktop\Steller18Nov\18NovTrials\M20.DSG	11-1-2013	15:20:59	430847.000000	8616.940000	-0.195313	0.484375	-0.945313	0.297248	0.013761	0.611927	-19.485474	-12.680054	5.706787
C:\Users\cware\Desktop\Steller18Nov\18NovTrials\M20.DSG	11-1-2013	15:20:59	430848.000000	8616.960000	-0.132813	0.484375	-0.992188	0.300917	0.011009	0.611009	-12.680054	-15.243530	7.293701
C:\Users\cware\Desktop\Steller18Nov\18NovTrials\M20.DSG	11-1-2013	15:20:59	430849.000000	8616.980000	-0.132813	0.488281	-1.066406	0.301835	0.010092	0.610092	3.158569	-19.165039	10.757446
C:\Users\cware\Desktop\Steller18Nov\18NovTrials\M20.DSG	11-1-2013	15:20:59	430850.000000	8617.000000	-0.128906	0.445313	-1.144531	0.307339	0.013761	0.610092	5.615234	-25.375366	9.048462
C:\Users\cware\Desktop\Steller18Nov\18NovTrials\M20.DSG	11-1-2013	15:20:59	430851.000000	8617.020000	-0.218750	0.437500	-1.218750	0.311009	0.016514	0.610092	12.222290	-12.496948	10.879517
C:\Users\cware\Desktop\Steller18Nov\18NovTrials\M20.DSG	11-1-2013	15:20:59	430852.000000	8617.040000	-0.300781	0.382813	-1.218750	0.311927	0.020183	0.609174	4.241943	7.019043	14.114380
C:\Users\cware\Desktop\Steller18Nov\18NovTrials\M20.DSG	11-1-2013	15:20:59	430853.000000	8617.060000	-0.257813	0.332031	-1.234375	0.311927	0.022018	0.611009	-6.362915	15.670776	15.716553
C:\Users\cware\Desktop\Steller18Nov\18NovTrials\M20.DSG	11-1-2013	15:20:59	430854.000000	8617.080000	-0.156250	0.324219	-1.195313	0.310092	0.021101	0.611927	-9.597778	3.219604	12.130737
C:\Users\cware\Desktop\Steller18Nov\18NovTrials\M20.DSG	11-1-2013	15:20:59	430855.000000	8617.100000	-0.136719	0.382813	-1.199219	0.308257	0.021101	0.611927	-12.893677	2.182007	5.081177
C:\Users\cware\Desktop\Steller18Nov\18NovTrials\M20.DSG	11-1-2013	15:20:59	430856.000000	8617.120000	-0.148438	0.398438	-1.156250	0.308257	0.020183	0.611009	-10.177612	11.657715	2.227783
C:\Users\cware\Desktop\Steller18Nov\18NovTrials\M20.DSG	11-1-2013	15:20:59	430857.000000	8617.140000	-0.195313	0.414063	-1.179688	0.304587	0.018349	0.611927	-8.514404	28.839111	-0.656128
C:\Users\cware\Desktop\Steller18Nov\18NovTrials\M20.DSG	11-1-2013	15:20:59	430858.000000	8617.160000	-0.218750	0.425781	-1.144531	0.300000	0.018349	0.611927	-0.518799	42.831421	-2.395630
C:\Users\cware\Desktop\Steller18Nov\18NovTrials\M20.DSG	11-1-2013	15:20:59	430859.000000	8617.180000	-0.121094	0.414063	-1.101563	0.292661	0.020183	0.612844	0.839233	12.451172	-7.064819
C:\Users\cware\Desktop\Steller18Nov\18NovTrials\M20.DSG	11-1-2013	15:20:59	430860.000000	8617.200000	-0.140625	0.433594	-1.082031	0.290826	0.021101	0.612844	6.072998	-9.399414	-7.385254
C:\Users\cware\Desktop\Steller18Nov\18NovTrials\M20.DSG	11-1-2013	15:20:59	430861.000000	8617.220000	-0.140625	0.382813	-1.070313	0.290826	0.024771	0.614679	8.163452	19.302368	-4.348755
C:\Users\cware\Desktop\Steller18Nov\18NovTrials\M20.DSG	11-1-2013	15:20:59	430862.000000	8617.240000	-0.230469	0.394531	-1.085938	0.287156	0.026606	0.616514	8.895874	25.619507	-3.799438
C:\Users\cware\Desktop\Steller18Nov\18NovTrials\M20.DSG	11-1-2013	15:20:59	430863.000000	8617.260000	-0.324219	0.410156	-1.062500	0.280734	0.029358	0.617431	6.500244	-19.226074	-7.324219
C:\Users\cware\Desktop\Steller18Nov\18NovTrials\M20.DSG	11-1-2013	15:20:59	430864.000000	8617.280000	-0.195313	0.414063	-1.039063	0.283486	0.032110	0.616514	9.613037	27.709961	-4.577637
C:\Users\cware\Desktop\Steller18Nov\18NovTrials\M20.DSG	11-1-2013	15:20:59	430865.000000	8617.300000	-0.273438	0.398438	-1.035156	0.278899	0.035780	0.617431	10.360718	9.658813	-4.989624
C:\Users\cware\Desktop\Steller18Nov\18NovTrials\M20.DSG	11-1-2013	15:20:59	430866.000000	8617.320000	-0.320313	0.410156	-1.011719	0.276147	0.036697	0.618349	7.049561	15.853882	-5.691528
C:\Users\cware\Desktop\Steller18Nov\18NovTrials\M20.DSG	11-1-2013	15:20:59	430867.000000	8617.340000	-0.222656	0.375000	-0.988281	0.270642	0.040367	0.620183	1.480103	11.077881	-7.965088
C:\Users\cware\Desktop\Steller18Nov\18NovTrials\M20.DSG	11-1-2013	15:20:59	430868.000000	8617.360000	-0.207031	0.375000	-1.000000	0.269725	0.040367	0.619266	4.165649	-6.973267	-11.169434
C:\Users\cware\Desktop\Steller18Nov\18NovTrials\M20.DSG	11-1-2013	15:20:59	430869.000000	8617.380000	-0.257813	0.328125	-1.050781	0.268807	0.044037	0.619266	5.477905	10.467529	-9.506226
C:\Users\cware\Desktop\Steller18Nov\18NovTrials\M20.DSG	11-1-2013	15:20:59	430870.000000	8617.400000	-0.257813	0.328125	-1.050781	0.266972	0.045872	0.620183	7.293701	10.879517	-6.118774
C:\Users\cware\Desktop\Steller18Nov\18NovTrials\M20.DSG	11-1-2013	15:20:59	430871.000000	8617.420000	-0.257813	0.386719	-1.042969	0.265138	0.049541	0.620183	5.050659	6.134033	-8.346558
C:\Users\cware\Desktop\Steller18Nov\18NovTrials\M20.DSG	11-1-2013	15:20:59	430872.000000	8617.440000	-0.238281	0.425781	-0.996094	0.264220	0.049541	0.622018	1.174927	7.690430	-7.415771
C:\Users\cware\Desktop\Steller18Nov\18NovTrials\M20.DSG	11-1-2013	15:20:59	430873.000000	8617.460000	-0.191406	0.460938	-1.050781	0.262385	0.052294	0.621101	2.944946	-5.004883	-11.138916
C:\Users\cware\Desktop\Steller18Nov\18NovTrials\M20.DSG	11-1-2013	15:20:59	430874.000000	8617.480000	-0.269531	0.425781	-1.078125	0.262385	0.053211	0.621101	7.232666	17.150879	-7.369995
C:\Users\cware\Desktop\Steller18Nov\18NovTrials\M20.DSG	11-1-2013	15:20:59	430875.000000	8617.500000	-0.167969	0.390625	-1.011719	0.256881	0.057798	0.622018	14.312744	-6.393433	-12.893677
C:\Users\cware\Desktop\Steller18Nov\18NovTrials\M20.DSG	11-1-2013	15:20:59	430876.000000	8617.520000	-0.218750	0.347656	-1.035156	0.258716	0.059633	0.622018	16.693115	2.029419	-15.594482
C:\Users\cware\Desktop\Steller18Nov\18NovTrials\M20.DSG	11-1-2013	15:20:59	430877.000000	8617.540000	-0.175781	0.351563	-1.011719	0.259633	0.066055	0.622936	16.067505	-10.864258	-21.224976
C:\Users\cware\Desktop\Steller18Nov\18NovTrials\M20.DSG	11-1-2013	15:20:59	430878.000000	8617.560000	-0.226563	0.343750	-1.050781	0.258716	0.068807	0.622018	20.126343	3.295898	-22.109985
C:\Users\cware\Desktop\Steller18Nov\18NovTrials\M20.DSG	11-1-2013	15:20:59	430879.000000	8617.580000	-0.218750	0.269531	-1.035156	0.257798	0.072477	0.623853	21.987915	9.475708	-23.254395
C:\Users\cware\Desktop\Steller18Nov\18NovTrials\M20.DSG	11-1-2013	15:20:59	430880.000000	8617.600000	-0.140625	0.253906	-1.046875	0.258716	0.080734	0.623853	25.619507	-14.648438	-24.429321
C:\Users\cware\Desktop\Steller18Nov\18NovTrials\M20.DSG	11-1-2013	15:20:59	430881.000000	8617.620000	-0.214844	0.269531	-1.070313	0.259633	0.083486	0.622936	21.255493	4.989624	-21.255493
C:\Users\cware\Desktop\Steller18Nov\18NovTrials\M20.DSG	11-1-2013	15:20:59	430882.000000	8617.640000	-0.218750	0.250000	-1.023438	0.257798	0.090826	0.624771	16.326904	-1.358032	-20.370483
C:\Users\cware\Desktop\Steller18Nov\18NovTrials\M20.DSG	11-1-2013	15:20:59	430883.000000	8617.660000	-0.226563	0.195313	-1.011719	0.258716	0.093578	0.623853	10.955811	-15.182495	-21.392822
C:\Users\cware\Desktop\Steller18Nov\18NovTrials\M20.DSG	11-1-2013	15:20:59	430884.000000	8617.680000	-0.242188	0.230469	-1.117188	0.259633	0.097248	0.623853	13.488770	-3.158569	-15.777588
C:\Users\cware\Desktop\Steller18Nov\18NovTrials\M20.DSG	11-1-2013	15:20:59	430885.000000	8617.700000	-0.265625	0.230469	-1.058594	0.260550	0.100917	0.622936	10.116577	7.659912	-13.305664
C:\Users\cware\Desktop\Steller18Nov\18NovTrials\M20.DSG	11-1-2013	15:20:59	430886.000000	8617.720000	-0.207031	0.238281	-1.027344	0.259633	0.103670	0.624771	2.227783	1.174927	-13.442993
C:\Users\cware\Desktop\Steller18Nov\18NovTrials\M20.DSG	11-1-2013	15:20:59	430887.000000	8617.740000	-0.125000	0.246094	-0.968750	0.259633	0.104587	0.625688	-9.216309	-2.090454	-13.458252
C:\Users\cware\Desktop\Steller18Nov\18NovTrials\M20.DSG	11-1-2013	15:20:59	430888.000000	8617.760000	-0.105469	0.242188	-0.953125	0.260550	0.101835	0.625688	-19.393921	-11.123657	-13.900757
C:\Users\cware\Desktop\Steller18Nov\18NovTrials\M20.DSG	11-1-2013	15:20:59	430889.000000	8617.780000	-0.167969	0.273438	-0.964844	0.260550	0.099083	0.623853	-27.694702	-5.249023	-11.581421
C:\Users\cware\Desktop\Steller18Nov\18NovTrials\M20.DSG	11-1-2013	15:20:59	430890.000000	8617.800000	-0.199219	0.300781	-0.976563	0.264220	0.092661	0.623853	-32.455444	-31.036377	-14.755249
C:\Users\cware\Desktop\Steller18Nov\18NovTrials\M20.DSG	11-1-2013	15:20:59	430891.000000	8617.820000	-0.195313	0.304688	-1.011719	0.267890	0.088073	0.623853	-40.481567	-16.998291	-18.447876
C:\Users\cware\Desktop\Steller18Nov\18NovTrials\M20.DSG	11-1-2013	15:20:59	430892.000000	8617.840000	-0.269531	0.289063	-1.042969	0.269725	0.077064	0.624771	-45.593262	3.158569	-16.967773
C:\Users\cware\Desktop\Steller18Nov\18NovTrials\M20.DSG	11-1-2013	15:20:59	430893.000000	8617.860000	-0.210938	0.312500	-1.027344	0.269725	0.071560	0.622936	-49.118042	-20.202637	-18.722534
C:\Users\cware\Desktop\Steller18Nov\18NovTrials\M20.DSG	11-1-2013	15:20:59	430894.000000	8617.880000	-0.175781	0.312500	-1.027344	0.271560	0.066055	0.622936	-49.850464	-17.517090	-17.074585
C:\Users\cware\Desktop\Steller18Nov\18NovTrials\M20.DSG	11-1-2013	15:20:59	430895.000000	8617.900000	-0.128906	0.343750	-1.027344	0.275229	0.052294	0.621101	-51.605225	-16.220093	-16.281128
C:\Users\cware\Desktop\Steller18Nov\18NovTrials\M20.DSG	11-1-2013	15:20:59	430896.000000	8617.920000	-0.171875	0.359375	-1.019531	0.277064	0.045872	0.620183	-52.627563	-16.708374	-16.754150
C:\Users\cware\Desktop\Steller18Nov\18NovTrials\M20.DSG	11-1-2013	15:20:59	430897.000000	8617.940000	-0.125000	0.375000	-0.996094	0.280734	0.033028	0.618349	-58.502197	-34.851074	-20.614624
C:\Users\cware\Desktop\Steller18Nov\18NovTrials\M20.DSG	11-1-2013	15:20:59	430898.000000	8617.960000	-0.125000	0.375000	-0.996094	0.284404	0.023853	0.618349	-59.753418	-25.314331	-23.345947
C:\Users\cware\Desktop\Steller18Nov\18NovTrials\M20.DSG	11-1-2013	15:20:59	430899.000000	8617.980000	-0.207031	0.386719	-0.937500	0.287156	0.008257	0.614679	-63.690186	-19.882202	-26.733398
C:\Users\cware\Desktop\Steller18Nov\18NovTrials\M20.DSG	11-1-2013	15:20:59	430900.000000	8618.000000	-0.160156	0.445313	-0.937500	0.290826	0.000917	0.612844	-66.390991	-57.189941	-34.378052
C:\Users\cware\Desktop\Steller18Nov\18NovTrials\M20.DSG	11-1-2013	15:20:59	430901.000000	8618.020000	-0.339844	0.445313	-0.968750	0.298165	-0.016514	0.606422	-61.111450	-13.885498	-28.289795
C:\Users\cware\Desktop\Steller18Nov\18NovTrials\M20.DSG	11-1-2013	15:20:59	430902.000000	8618.040000	-0.246094	0.476563	-0.886719	0.299083	-0.024771	0.606422	-55.953979	-15.197754	-24.047852
C:\Users\cware\Desktop\Steller18Nov\18NovTrials\M20.DSG	11-1-2013	15:20:59	430903.000000	8618.060000	-0.214844	0.476563	-0.890625	0.300000	-0.038532	0.600917	-52.734375	-18.890381	-23.727417
C:\Users\cware\Desktop\Steller18Nov\18NovTrials\M20.DSG	11-1-2013	15:20:59	430904.000000	8618.080000	-0.269531	0.507813	-0.914063	0.301835	-0.045872	0.600000	-49.713135	-9.872437	-20.523071
C:\Users\cware\Desktop\Steller18Nov\18NovTrials\M20.DSG	11-1-2013	15:20:59	430905.000000	8618.100000	-0.238281	0.507813	-0.898438	0.302752	-0.056881	0.596330	-49.209595	-16.387939	-20.416260
C:\Users\cware\Desktop\Steller18Nov\18NovTrials\M20.DSG	11-1-2013	15:20:59	430906.000000	8618.120000	-0.222656	0.574219	-0.855469	0.302752	-0.064220	0.595413	-49.194336	-15.609741	-20.629883
C:\Users\cware\Desktop\Steller18Nov\18NovTrials\M20.DSG	11-1-2013	15:20:59	430907.000000	8618.140000	-0.250000	0.578125	-0.878906	0.305505	-0.075229	0.589908	-48.599243	-7.095337	-19.302368
C:\Users\cware\Desktop\Steller18Nov\18NovTrials\M20.DSG	11-1-2013	15:20:59	430908.000000	8618.160000	-0.304688	0.570313	-0.882813	0.305505	-0.081651	0.588991	-48.355103	-3.372192	-17.150879
C:\Users\cware\Desktop\Steller18Nov\18NovTrials\M20.DSG	11-1-2013	15:20:59	430909.000000	8618.180000	-0.238281	0.550781	-0.863281	0.305505	-0.093578	0.584404	-49.331665	-5.310059	-16.235352
C:\Users\cware\Desktop\Steller18Nov\18NovTrials\M20.DSG	11-1-2013	15:20:59	430910.000000	8618.200000	-0.261719	0.558594	-0.855469	0.303670	-0.099083	0.581651	-48.995972	9.613037	-10.818481
C:\Users\cware\Desktop\Steller18Nov\18NovTrials\M20.DSG	11-1-2013	15:20:59	430911.000000	8618.220000	-0.156250	0.593750	-0.816406	0.302752	-0.111009	0.577982	-51.223755	-4.974365	-9.124756
C:\Users\cware\Desktop\Steller18Nov\18NovTrials\M20.DSG	11-1-2013	15:20:59	430912.000000	8618.240000	-0.203125	0.621094	-0.843750	0.302752	-0.116514	0.575229	-49.362183	-10.498047	-9.307861
C:\Users\cware\Desktop\Steller18Nov\18NovTrials\M20.DSG	11-1-2013	15:20:59	430913.000000	8618.260000	-0.296875	0.656250	-0.902344	0.301835	-0.127523	0.570642	-43.930054	9.765625	-5.523682
C:\Users\cware\Desktop\Steller18Nov\18NovTrials\M20.DSG	11-1-2013	15:20:59	430914.000000	8618.280000	-0.261719	0.664063	-0.835938	0.300917	-0.133028	0.568807	-42.846680	-5.462646	-4.150391
C:\Users\cware\Desktop\Steller18Nov\18NovTrials\M20.DSG	11-1-2013	15:20:59	430915.000000	8618.300000	-0.277344	0.671875	-0.851563	0.300000	-0.141284	0.564220	-42.541504	0.091553	-2.243042
C:\Users\cware\Desktop\Steller18Nov\18NovTrials\M20.DSG	11-1-2013	15:20:59	430916.000000	8618.320000	-0.246094	0.683594	-0.828125	0.300917	-0.145872	0.562385	-44.784546	10.543823	0.061035
C:\Users\cware\Desktop\Steller18Nov\18NovTrials\M20.DSG	11-1-2013	15:20:59	430917.000000	8618.340000	-0.269531	0.734375	-0.847656	0.299083	-0.155963	0.561468	-43.243408	7.156372	0.915527
C:\Users\cware\Desktop\Steller18Nov\18NovTrials\M20.DSG	11-1-2013	15:20:59	430918.000000	8618.360000	-0.187500	0.718750	-0.859375	0.299083	-0.160550	0.555963	-41.915894	-3.326416	5.157471
C:\Users\cware\Desktop\Steller18Nov\18NovTrials\M20.DSG	11-1-2013	15:20:59	430919.000000	8618.380000	-0.164063	0.675781	-0.859375	0.300000	-0.164220	0.553211	-35.491943	1.403809	7.995605
C:\Users\cware\Desktop\Steller18Nov\18NovTrials\M20.DSG	11-1-2013	15:20:59	430920.000000	8618.400000	-0.226563	0.691406	-0.941406	0.300917	-0.169725	0.550459	-28.503418	9.155273	11.199951
C:\Users\cware\Desktop\Steller18Nov\18NovTrials\M20.DSG	11-1-2013	15:20:59	430921.000000	8618.420000	-0.253906	0.757813	-0.968750	0.300000	-0.173394	0.549541	-26.138306	-12.008667	7.385254
C:\Users\cware\Desktop\Steller18Nov\18NovTrials\M20.DSG	11-1-2013	15:20:59	430922.000000	8618.440000	-0.277344	0.796875	-0.917969	0.303670	-0.176147	0.546789	-16.937256	-4.745483	10.025024
C:\Users\cware\Desktop\Steller18Nov\18NovTrials\M20.DSG	11-1-2013	15:20:59	430923.000000	8618.460000	-0.300781	0.769531	-0.847656	0.303670	-0.177064	0.544954	-2.853394	26.184082	8.789063
C:\Users\cware\Desktop\Steller18Nov\18NovTrials\M20.DSG	11-1-2013	15:20:59	430924.000000	8618.480000	-0.335938	0.746094	-0.847656	0.300000	-0.176147	0.547706	-0.579834	11.032104	3.463745
C:\Users\cware\Desktop\Steller18Nov\18NovTrials\M20.DSG	11-1-2013	15:20:59	430925.000000	8618.500000	-0.191406	0.726563	-0.796875	0.299083	-0.175229	0.547706	-4.882813	15.686035	1.281738
C:\Users\cware\Desktop\Steller18Nov\18NovTrials\M20.DSG	11-1-2013	15:20:59	430926.000000	8618.520000	-0.191406	0.726563	-0.796875	0.296330	-0.175229	0.547706	-9.658813	14.419556	-4.653931
C:\Users\cware\Desktop\Steller18Nov\18NovTrials\M20.DSG	11-1-2013	15:20:59	430927.000000	8618.540000	-0.257813	0.632813	-0.871094	0.293578	-0.175229	0.548624	-4.013062	7.812500	-13.305664
C:\Users\cware\Desktop\Steller18Nov\18NovTrials\M20.DSG	11-1-2013	15:20:59	430928.000000	8618.560000	-0.289063	0.617188	-0.917969	0.289908	-0.175229	0.549541	4.486084	19.851685	-17.669678
C:\Users\cware\Desktop\Steller18Nov\18NovTrials\M20.DSG	11-1-2013	15:20:59	430929.000000	8618.580000	-0.281250	0.625000	-0.933594	0.285321	-0.174312	0.549541	8.056641	44.586182	-16.372681
C:\Users\cware\Desktop\Steller18Nov\18NovTrials\M20.DSG	11-1-2013	15:20:59	430930.000000	8618.600000	-0.160156	0.640625	-0.980469	0.279817	-0.171560	0.553211	4.379272	47.241211	-15.121460
C:\Users\cware\Desktop\Steller18Nov\18NovTrials\M20.DSG	11-1-2013	15:20:59	430931.000000	8618.620000	-0.042969	0.652344	-0.996094	0.266055	-0.170642	0.554128	-0.885010	21.652222	-7.492065
C:\Users\cware\Desktop\Steller18Nov\18NovTrials\M20.DSG	11-1-2013	15:20:59	430932.000000	8618.640000	-0.054688	0.707031	-1.007813	0.264220	-0.171560	0.554128	-20.111084	26.229858	-5.676270
C:\Users\cware\Desktop\Steller18Nov\18NovTrials\M20.DSG	11-1-2013	15:20:59	430933.000000	8618.660000	-0.074219	0.734375	-0.957031	0.257798	-0.176147	0.552294	-40.664673	26.016235	-8.941650
C:\Users\cware\Desktop\Steller18Nov\18NovTrials\M20.DSG	11-1-2013	15:20:59	430934.000000	8618.680000	-0.050781	0.738281	-0.933594	0.255046	-0.179817	0.550459	-53.115845	31.524658	-8.361816
C:\Users\cware\Desktop\Steller18Nov\18NovTrials\M20.DSG	11-1-2013	15:20:59	430935.000000	8618.700000	-0.003906	0.730469	-0.863281	0.245872	-0.191743	0.545872	-51.254272	24.475098	-6.546021
C:\Users\cware\Desktop\Steller18Nov\18NovTrials\M20.DSG	11-1-2013	15:20:59	430936.000000	8618.720000	0.003906	0.746094	-0.867188	0.244037	-0.198165	0.543119	-38.101196	9.490967	-4.364014
C:\Users\cware\Desktop\Steller18Nov\18NovTrials\M20.DSG	11-1-2013	15:20:59	430937.000000	8618.740000	0.074219	0.785156	-0.820313	0.243119	-0.204587	0.536697	-27.252197	-15.197754	-6.393433
C:\Users\cware\Desktop\Steller18Nov\18NovTrials\M20.DSG	11-1-2013	15:20:59	430938.000000	8618.760000	-0.082031	0.750000	-0.910156	0.244954	-0.207339	0.537615	-21.377563	15.396118	-5.050659
C:\Users\cware\Desktop\Steller18Nov\18NovTrials\M20.DSG	11-1-2013	15:20:59	430939.000000	8618.780000	-0.105469	0.753906	-0.835938	0.241284	-0.210092	0.534862	-16.906738	5.340576	-7.034302
C:\Users\cware\Desktop\Steller18Nov\18NovTrials\M20.DSG	11-1-2013	15:20:59	430940.000000	8618.800000	-0.019531	0.777344	-0.816406	0.240367	-0.211927	0.533945	-14.312744	-1.541138	-9.521484
C:\Users\cware\Desktop\Steller18Nov\18NovTrials\M20.DSG	11-1-2013	15:20:59	430941.000000	8618.820000	-0.042969	0.800781	-0.796875	0.240367	-0.214679	0.533028	-11.917114	-5.615234	-11.978149
C:\Users\cware\Desktop\Steller18Nov\18NovTrials\M20.DSG	11-1-2013	15:20:59	430942.000000	8618.840000	-0.089844	0.828125	-0.804688	0.240367	-0.213761	0.532110	-10.635376	-22.048950	-15.991211
C:\Users\cware\Desktop\Steller18Nov\18NovTrials\M20.DSG	11-1-2013	15:20:59	430943.000000	8618.860000	-0.167969	0.820313	-0.796875	0.239450	-0.214679	0.532110	-6.469727	14.877319	-12.863159
C:\Users\cware\Desktop\Steller18Nov\18NovTrials\M20.DSG	11-1-2013	15:20:59	430944.000000	8618.880000	-0.144531	0.839844	-0.792969	0.236697	-0.215596	0.532110	-4.348755	-0.595093	-11.596680
C:\Users\cware\Desktop\Steller18Nov\18NovTrials\M20.DSG	11-1-2013	15:20:59	430945.000000	8618.900000	-0.156250	0.832031	-0.757813	0.236697	-0.214679	0.533028	-3.738403	-12.802124	-9.750366
C:\Users\cware\Desktop\Steller18Nov\18NovTrials\M20.DSG	11-1-2013	15:20:59	430946.000000	8618.920000	-0.109375	0.820313	-0.734375	0.236697	-0.214679	0.532110	-7.537842	16.662598	-7.675171
C:\Users\cware\Desktop\Steller18Nov\18NovTrials\M20.DSG	11-1-2013	15:20:59	430947.000000	8618.940000	-0.136719	0.832031	-0.792969	0.233945	-0.215596	0.532110	-9.384155	4.089355	-9.765625
C:\Users\cware\Desktop\Steller18Nov\18NovTrials\M20.DSG	11-1-2013	15:20:59	430948.000000	8618.960000	-0.140625	0.816406	-0.726563	0.233028	-0.216514	0.531193	-12.130737	-16.159058	-13.290405
C:\Users\cware\Desktop\Steller18Nov\18NovTrials\M20.DSG	11-1-2013	15:20:59	430949.000000	8618.980000	-0.183594	0.843750	-0.812500	0.232110	-0.217431	0.531193	-8.102417	-5.187988	-10.055542
C:\Users\cware\Desktop\Steller18Nov\18NovTrials\M20.DSG	11-1-2013	15:20:59	430950.000000	8619.000000	-0.042969	0.765625	-0.726563	0.233945	-0.218349	0.529358	-2.105713	11.886597	-8.407593
C:\Users\cware\Desktop\Steller18Nov\18NovTrials\M20.DSG	11-1-2013	15:20:59	430951.000000	8619.020000	-0.214844	0.761719	-0.792969	0.232110	-0.217431	0.531193	2.456665	-3.814697	-6.729126
C:\Users\cware\Desktop\Steller18Nov\18NovTrials\M20.DSG	11-1-2013	15:20:59	430952.000000	8619.040000	-0.093750	0.800781	-0.753906	0.232110	-0.216514	0.533028	2.044678	-6.942749	-5.630493
C:\Users\cware\Desktop\Steller18Nov\18NovTrials\M20.DSG	11-1-2013	15:20:59	430953.000000	8619.060000	-0.093750	0.773438	-0.789063	0.232110	-0.212844	0.533945	9.078979	-2.761841	-3.631592
C:\Users\cware\Desktop\Steller18Nov\18NovTrials\M20.DSG	11-1-2013	15:20:59	430954.000000	8619.080000	-0.093750	0.773438	-0.789063	0.233028	-0.211009	0.534862	11.138916	16.921997	-2.914429
C:\Users\cware\Desktop\Steller18Nov\18NovTrials\M20.DSG	11-1-2013	15:20:59	430955.000000	8619.100000	-0.046875	0.804688	-0.746094	0.230275	-0.207339	0.535780	4.608154	-36.117554	-10.787964
C:\Users\cware\Desktop\Steller18Nov\18NovTrials\M20.DSG	11-1-2013	15:20:59	430956.000000	8619.120000	-0.203125	0.789063	-0.843750	0.234862	-0.207339	0.537615	10.574341	-3.067017	-5.462646
C:\Users\cware\Desktop\Steller18Nov\18NovTrials\M20.DSG	11-1-2013	15:20:59	430957.000000	8619.140000	-0.187500	0.800781	-0.824219	0.234862	-0.204587	0.538532	12.802124	-2.090454	-4.989624
C:\Users\cware\Desktop\Steller18Nov\18NovTrials\M20.DSG	11-1-2013	15:20:59	430958.000000	8619.160000	-0.238281	0.835938	-0.812500	0.233028	-0.199083	0.540367	18.463135	23.910522	-3.646851
C:\Users\cware\Desktop\Steller18Nov\18NovTrials\M20.DSG	11-1-2013	15:20:59	430959.000000	8619.180000	-0.031250	0.800781	-0.746094	0.231193	-0.196330	0.543119	24.887085	-22.338867	-6.530762
C:\Users\cware\Desktop\Steller18Nov\18NovTrials\M20.DSG	11-1-2013	15:20:59	430960.000000	8619.200000	-0.203125	0.769531	-0.812500	0.232110	-0.188991	0.545872	30.395508	3.204346	-3.723145
C:\Users\cware\Desktop\Steller18Nov\18NovTrials\M20.DSG	11-1-2013	15:20:59	430961.000000	8619.220000	-0.164063	0.753906	-0.843750	0.232110	-0.184404	0.549541	34.667969	8.148193	-1.983643
C:\Users\cware\Desktop\Steller18Nov\18NovTrials\M20.DSG	11-1-2013	15:20:59	430962.000000	8619.240000	-0.156250	0.730469	-0.808594	0.230275	-0.173394	0.553211	40.969849	9.063721	-0.762939
C:\Users\cware\Desktop\Steller18Nov\18NovTrials\M20.DSG	11-1-2013	15:20:59	430963.000000	8619.260000	-0.113281	0.667969	-0.816406	0.230275	-0.167890	0.557798	45.867920	10.208130	0.549316
C:\Users\cware\Desktop\Steller18Nov\18NovTrials\M20.DSG	11-1-2013	15:20:59	430964.000000	8619.280000	-0.113281	0.671875	-0.851563	0.227523	-0.155963	0.565138	43.960571	8.117676	-2.563477
C:\Users\cware\Desktop\Steller18Nov\18NovTrials\M20.DSG	11-1-2013	15:20:59	430965.000000	8619.300000	-0.156250	0.679688	-0.894531	0.226606	-0.149541	0.566972	44.860840	16.357422	-0.473022
C:\Users\cware\Desktop\Steller18Nov\18NovTrials\M20.DSG	11-1-2013	15:20:59	430966.000000	8619.320000	-0.062500	0.667969	-0.781250	0.224771	-0.136697	0.572477	41.107178	-8.041382	0.640869
C:\Users\cware\Desktop\Steller18Nov\18NovTrials\M20.DSG	11-1-2013	15:20:59	430967.000000	8619.340000	-0.101563	0.675781	-0.828125	0.224771	-0.130275	0.575229	39.932251	-0.427246	4.104614
C:\Users\cware\Desktop\Steller18Nov\18NovTrials\M20.DSG	11-1-2013	15:20:59	430968.000000	8619.360000	-0.121094	0.652344	-0.843750	0.225688	-0.120183	0.580734	37.719727	0.976563	4.119873
C:\Users\cware\Desktop\Steller18Nov\18NovTrials\M20.DSG	11-1-2013	15:20:59	430969.000000	8619.380000	-0.082031	0.605469	-0.816406	0.226606	-0.114679	0.581651	33.248901	3.036499	3.082275
C:\Users\cware\Desktop\Steller18Nov\18NovTrials\M20.DSG	11-1-2013	15:20:59	430970.000000	8619.400000	-0.195313	0.570313	-0.925781	0.225688	-0.109174	0.583486	31.127930	14.038086	3.341675
C:\Users\cware\Desktop\Steller18Nov\18NovTrials\M20.DSG	11-1-2013	15:20:59	430971.000000	8619.420000	-0.070313	0.625000	-0.859375	0.224771	-0.100000	0.588073	34.667969	-9.368896	5.157471
C:\Users\cware\Desktop\Steller18Nov\18NovTrials\M20.DSG	11-1-2013	15:20:59	430972.000000	8619.440000	-0.082031	0.617188	-0.914063	0.225688	-0.095413	0.589908	35.507202	-13.534546	0.747681
C:\Users\cware\Desktop\Steller18Nov\18NovTrials\M20.DSG	11-1-2013	15:20:59	430973.000000	8619.460000	-0.113281	0.578125	-0.945313	0.227523	-0.083486	0.593578	37.506104	-4.745483	4.211426
C:\Users\cware\Desktop\Steller18Nov\18NovTrials\M20.DSG	11-1-2013	15:20:59	430974.000000	8619.480000	-0.121094	0.542969	-0.937500	0.228440	-0.077064	0.596330	40.206909	-12.802124	-0.030518
C:\Users\cware\Desktop\Steller18Nov\18NovTrials\M20.DSG	11-1-2013	15:20:59	430975.000000	8619.500000	-0.164063	0.539063	-0.941406	0.229358	-0.065138	0.599083	36.254883	0.198364	1.724243
C:\Users\cware\Desktop\Steller18Nov\18NovTrials\M20.DSG	11-1-2013	15:20:59	430976.000000	8619.520000	-0.167969	0.503906	-0.988281	0.229358	-0.059633	0.600917	32.348633	6.362915	2.304077
C:\Users\cware\Desktop\Steller18Nov\18NovTrials\M20.DSG	11-1-2013	15:20:59	430977.000000	8619.540000	-0.156250	0.523438	-0.953125	0.228440	-0.050459	0.602752	28.350830	-1.541138	0.427246
C:\Users\cware\Desktop\Steller18Nov\18NovTrials\M20.DSG	11-1-2013	15:20:59	430978.000000	8619.560000	-0.109375	0.562500	-0.921875	0.228440	-0.044954	0.605505	28.656006	2.502441	1.388550
C:\Users\cware\Desktop\Steller18Nov\18NovTrials\M20.DSG	11-1-2013	15:20:59	430979.000000	8619.580000	-0.078125	0.554688	-0.937500	0.232110	-0.037615	0.607339	20.187378	-8.605957	-1.312256
C:\Users\cware\Desktop\Steller18Nov\18NovTrials\M20.DSG	11-1-2013	15:20:59	430980.000000	8619.600000	-0.136719	0.492188	-0.968750	0.229358	-0.033028	0.607339	18.463135	-9.445190	-5.355835
C:\Users\cware\Desktop\Steller18Nov\18NovTrials\M20.DSG	11-1-2013	15:20:59	430981.000000	8619.620000	-0.125000	0.476563	-0.941406	0.233028	-0.027523	0.609174	12.405396	-8.972168	-6.225586
C:\Users\cware\Desktop\Steller18Nov\18NovTrials\M20.DSG	11-1-2013	15:20:59	430982.000000	8619.640000	-0.125000	0.476563	-0.941406	0.233028	-0.025688	0.609174	11.734009	-7.446289	-6.027222
C:\Users\cware\Desktop\Steller18Nov\18NovTrials\M20.DSG	11-1-2013	15:20:59	430983.000000	8619.660000	-0.136719	0.453125	-0.953125	0.234862	-0.021101	0.611009	9.048462	-11.001587	-5.599976
C:\Users\cware\Desktop\Steller18Nov\18NovTrials\M20.DSG	11-1-2013	15:20:59	430984.000000	8619.680000	-0.152344	0.441406	-0.976563	0.236697	-0.020183	0.611927	3.860474	-10.223389	-4.180908
C:\Users\cware\Desktop\Steller18Nov\18NovTrials\M20.DSG	11-1-2013	15:20:59	430985.000000	8619.700000	-0.113281	0.460938	-0.964844	0.238532	-0.017431	0.611009	-5.172729	-13.198853	-7.827759
C:\Users\cware\Desktop\Steller18Nov\18NovTrials\M20.DSG	11-1-2013	15:20:59	430986.000000	8619.720000	-0.132813	0.441406	-0.941406	0.241284	-0.016514	0.611927	-7.110596	-20.721436	-6.378174
C:\Users\cware\Desktop\Steller18Nov\18NovTrials\M20.DSG	11-1-2013	15:20:59	430987.000000	8619.740000	-0.121094	0.488281	-0.960938	0.244954	-0.018349	0.611009	-4.882813	-23.590088	-7.446289
C:\Users\cware\Desktop\Steller18Nov\18NovTrials\M20.DSG	11-1-2013	15:20:59	430988.000000	8619.760000	-0.179688	0.453125	-0.964844	0.247706	-0.018349	0.611009	-4.898071	-8.224487	-7.339478
C:\Users\cware\Desktop\Steller18Nov\18NovTrials\M20.DSG	11-1-2013	15:20:59	430989.000000	8619.780000	-0.144531	0.417969	-0.972656	0.248624	-0.017431	0.611927	-6.179810	-19.775391	-9.338379
C:\Users\cware\Desktop\Steller18Nov\18NovTrials\M20.DSG	11-1-2013	15:20:59	430990.000000	8619.800000	-0.132813	0.484375	-0.960938	0.251376	-0.017431	0.611009	-4.928589	-13.290405	-11.596680
C:\Users\cware\Desktop\Steller18Nov\18NovTrials\M20.DSG	11-1-2013	15:20:59	430991.000000	8619.820000	-0.128906	0.500000	-0.921875	0.254128	-0.017431	0.611927	-6.072998	-23.635864	-13.336182
C:\Users\cware\Desktop\Steller18Nov\18NovTrials\M20.DSG	11-1-2013	15:20:59	430992.000000	8619.840000	-0.148438	0.476563	-0.964844	0.256881	-0.017431	0.611009	-4.974365	-10.253906	-14.343262
C:\Users\cware\Desktop\Steller18Nov\18NovTrials\M20.DSG	11-1-2013	15:20:59	430993.000000	8619.860000	-0.156250	0.453125	-0.964844	0.257798	-0.017431	0.610092	-5.813599	-21.728516	-11.856079
C:\Users\cware\Desktop\Steller18Nov\18NovTrials\M20.DSG	11-1-2013	15:20:59	430994.000000	8619.880000	-0.214844	0.480469	-0.949219	0.260550	-0.018349	0.610092	-8.163452	-28.579712	-11.581421
C:\Users\cware\Desktop\Steller18Nov\18NovTrials\M20.DSG	11-1-2013	15:20:59	430995.000000	8619.900000	-0.183594	0.546875	-0.921875	0.264220	-0.018349	0.610092	-8.773804	-18.203735	-13.076782
C:\Users\cware\Desktop\Steller18Nov\18NovTrials\M20.DSG	11-1-2013	15:20:59	430996.000000	8619.920000	-0.222656	0.539063	-0.984375	0.267890	-0.019266	0.610092	-6.698608	-12.313843	-11.917114
C:\Users\cware\Desktop\Steller18Nov\18NovTrials\M20.DSG	11-1-2013	15:20:59	430997.000000	8619.940000	-0.191406	0.492188	-0.945313	0.269725	-0.020183	0.608257	-11.672974	-8.987427	-12.435913
C:\Users\cware\Desktop\Steller18Nov\18NovTrials\M20.DSG	11-1-2013	15:20:59	430998.000000	8619.960000	-0.085938	0.488281	-0.945313	0.272477	-0.021101	0.608257	-12.496948	-21.575928	-17.608643
C:\Users\cware\Desktop\Steller18Nov\18NovTrials\M20.DSG	11-1-2013	15:20:59	430999.000000	8619.980000	-0.234375	0.445313	-0.964844	0.274312	-0.023853	0.608257	-6.942749	-17.486572	-13.885498
C:\Users\cware\Desktop\Steller18Nov\18NovTrials\M20.DSG	11-1-2013	15:20:59	431000.000000	8620.000000	-0.167969	0.445313	-0.917969	0.277064	-0.023853	0.607339	-8.026123	-3.616333	-13.977051
C:\Users\cware\Desktop\Steller18Nov\18NovTrials\M20.DSG	11-1-2013	15:20:59	431001.000000	8620.020000	-0.222656	0.468750	-0.949219	0.277982	-0.023853	0.608257	-7.171631	-4.714966	-15.121460
C:\Users\cware\Desktop\Steller18Nov\18NovTrials\M20.DSG	11-1-2013	15:20:59	431002.000000	8620.040000	-0.218750	0.433594	-0.929688	0.274312	-0.024771	0.608257	-10.421753	4.257202	-11.276245
C:\Users\cware\Desktop\Steller18Nov\18NovTrials\M20.DSG	11-1-2013	15:20:59	431003.000000	8620.060000	-0.093750	0.429688	-0.867188	0.277064	-0.023853	0.606422	-11.978149	-20.782471	-15.640259
C:\Users\cware\Desktop\Steller18Nov\18NovTrials\M20.DSG	11-1-2013	15:20:59	431004.000000	8620.080000	-0.074219	0.500000	-0.921875	0.278899	-0.028440	0.606422	-15.625000	-19.729614	-16.555786
C:\Users\cware\Desktop\Steller18Nov\18NovTrials\M20.DSG	11-1-2013	15:20:59	431005.000000	8620.100000	-0.160156	0.468750	-0.921875	0.279817	-0.029358	0.605505	-17.593384	-7.904053	-13.320923
C:\Users\cware\Desktop\Steller18Nov\18NovTrials\M20.DSG	11-1-2013	15:20:59	431006.000000	8620.120000	-0.187500	0.441406	-0.902344	0.281651	-0.033028	0.604587	-18.737793	-13.092041	-16.036987
C:\Users\cware\Desktop\Steller18Nov\18NovTrials\M20.DSG	11-1-2013	15:20:59	431007.000000	8620.140000	-0.210938	0.492188	-0.933594	0.283486	-0.035780	0.604587	-20.111084	-0.335693	-13.748169
C:\Users\cware\Desktop\Steller18Nov\18NovTrials\M20.DSG	11-1-2013	15:20:59	431008.000000	8620.160000	-0.218750	0.492188	-0.910156	0.282569	-0.036697	0.603670	-19.866943	-8.834839	-10.696411
C:\Users\cware\Desktop\Steller18Nov\18NovTrials\M20.DSG	11-1-2013	15:20:59	431009.000000	8620.180000	-0.128906	0.531250	-0.933594	0.285321	-0.042202	0.600917	-22.918701	-13.488770	-15.701294
C:\Users\cware\Desktop\Steller18Nov\18NovTrials\M20.DSG	11-1-2013	15:20:59	431010.000000	8620.200000	-0.210938	0.496094	-0.937500	0.286239	-0.044037	0.600000	-25.680542	-11.001587	-13.290405
C:\Users\cware\Desktop\Steller18Nov\18NovTrials\M20.DSG	11-1-2013	15:20:59	431011.000000	8620.220000	-0.234375	0.488281	-0.968750	0.288073	-0.050459	0.599083	-27.160645	-2.029419	-10.925293
C:\Users\cware\Desktop\Steller18Nov\18NovTrials\M20.DSG	11-1-2013	15:20:59	431012.000000	8620.240000	-0.222656	0.511719	-0.945313	0.287156	-0.054128	0.598165	-28.762817	-4.013062	-8.300781
C:\Users\cware\Desktop\Steller18Nov\18NovTrials\M20.DSG	11-1-2013	15:20:59	431013.000000	8620.260000	-0.160156	0.550781	-0.890625	0.288073	-0.060550	0.597248	-28.991699	-20.690918	-6.759644
C:\Users\cware\Desktop\Steller18Nov\18NovTrials\M20.DSG	11-1-2013	15:20:59	431014.000000	8620.280000	-0.222656	0.585938	-0.949219	0.288991	-0.063303	0.596330	-24.887085	-8.834839	-3.784180
C:\Users\cware\Desktop\Steller18Nov\18NovTrials\M20.DSG	11-1-2013	15:20:59	431015.000000	8620.300000	-0.226563	0.578125	-0.957031	0.289908	-0.068807	0.595413	-24.688721	-5.050659	-2.624512
C:\Users\cware\Desktop\Steller18Nov\18NovTrials\M20.DSG	11-1-2013	15:20:59	431016.000000	8620.320000	-0.218750	0.554688	-0.960938	0.289908	-0.070642	0.592661	-21.881104	-7.446289	-2.899170
C:\Users\cware\Desktop\Steller18Nov\18NovTrials\M20.DSG	11-1-2013	15:20:59	431017.000000	8620.340000	-0.203125	0.562500	-0.992188	0.291743	-0.074312	0.591743	-19.882202	0.946045	-2.029419
C:\Users\cware\Desktop\Steller18Nov\18NovTrials\M20.DSG	11-1-2013	15:20:59	431018.000000	8620.360000	-0.222656	0.527344	-0.988281	0.289908	-0.076147	0.590826	-21.133423	5.859375	0.457764
C:\Users\cware\Desktop\Steller18Nov\18NovTrials\M20.DSG	11-1-2013	15:20:59	431019.000000	8620.380000	-0.175781	0.531250	-0.992188	0.291743	-0.079817	0.590826	-23.162842	-3.616333	5.310059
C:\Users\cware\Desktop\Steller18Nov\18NovTrials\M20.DSG	11-1-2013	15:20:59	431020.000000	8620.400000	-0.203125	0.527344	-0.968750	0.291743	-0.082569	0.588073	-24.307251	-11.505127	6.561279
C:\Users\cware\Desktop\Steller18Nov\18NovTrials\M20.DSG	11-1-2013	15:20:59	431021.000000	8620.420000	-0.210938	0.578125	-0.988281	0.296330	-0.087156	0.585321	-20.553589	-3.143311	10.009766
C:\Users\cware\Desktop\Steller18Nov\18NovTrials\M20.DSG	11-1-2013	15:20:59	431022.000000	8620.440000	-0.250000	0.593750	-0.964844	0.297248	-0.088991	0.586239	-18.142700	-18.783569	11.062622
C:\Users\cware\Desktop\Steller18Nov\18NovTrials\M20.DSG	11-1-2013	15:20:59	431023.000000	8620.460000	-0.339844	0.609375	-1.000000	0.300000	-0.089908	0.585321	-9.887695	2.365112	11.459351
C:\Users\cware\Desktop\Steller18Nov\18NovTrials\M20.DSG	11-1-2013	15:20:59	431024.000000	8620.480000	-0.394531	0.605469	-0.964844	0.300917	-0.089908	0.585321	-6.103516	7.431030	10.253906
C:\Users\cware\Desktop\Steller18Nov\18NovTrials\M20.DSG	11-1-2013	15:20:59	431025.000000	8620.500000	-0.312500	0.621094	-0.921875	0.299083	-0.089908	0.584404	-1.022339	17.059326	9.140015
C:\Users\cware\Desktop\Steller18Nov\18NovTrials\M20.DSG	11-1-2013	15:20:59	431026.000000	8620.520000	-0.335938	0.648438	-0.937500	0.298165	-0.088073	0.586239	3.005981	2.014160	7.553101
C:\Users\cware\Desktop\Steller18Nov\18NovTrials\M20.DSG	11-1-2013	15:20:59	431027.000000	8620.540000	-0.269531	0.718750	-0.949219	0.298165	-0.087156	0.587156	4.028320	12.664795	1.510620
C:\Users\cware\Desktop\Steller18Nov\18NovTrials\M20.DSG	11-1-2013	15:20:59	431028.000000	8620.560000	-0.300781	0.710938	-0.984375	0.296330	-0.084404	0.588073	8.590698	23.651123	-1.571655
C:\Users\cware\Desktop\Steller18Nov\18NovTrials\M20.DSG	11-1-2013	15:20:59	431029.000000	8620.580000	-0.246094	0.648438	-0.929688	0.288991	-0.079817	0.589908	17.807007	26.916504	-5.447388
C:\Users\cware\Desktop\Steller18Nov\18NovTrials\M20.DSG	11-1-2013	15:20:59	431030.000000	8620.600000	-0.054688	0.558594	-0.984375	0.286239	-0.076147	0.591743	25.802612	27.893066	-5.935669
C:\Users\cware\Desktop\Steller18Nov\18NovTrials\M20.DSG	11-1-2013	15:20:59	431031.000000	8620.620000	-0.093750	0.445313	-1.097656	0.282569	-0.067890	0.593578	24.841309	22.689819	-2.899170
C:\Users\cware\Desktop\Steller18Nov\18NovTrials\M20.DSG	11-1-2013	15:20:59	431032.000000	8620.640000	-0.070313	0.367188	-1.121094	0.277064	-0.066055	0.595413	7.507324	29.296875	-2.227783
C:\Users\cware\Desktop\Steller18Nov\18NovTrials\M20.DSG	11-1-2013	15:20:59	431033.000000	8620.660000	-0.113281	0.406250	-1.125000	0.271560	-0.064220	0.597248	-8.834839	41.275024	-0.411987
C:\Users\cware\Desktop\Steller18Nov\18NovTrials\M20.DSG	11-1-2013	15:20:59	431034.000000	8620.680000	-0.093750	0.523438	-1.109375	0.263303	-0.066055	0.599083	-16.891479	24.230957	0.137329
C:\Users\cware\Desktop\Steller18Nov\18NovTrials\M20.DSG	11-1-2013	15:20:59	431035.000000	8620.700000	-0.027344	0.609375	-1.125000	0.260550	-0.068807	0.598165	-17.700195	19.165039	1.678467
C:\Users\cware\Desktop\Steller18Nov\18NovTrials\M20.DSG	11-1-2013	15:20:59	431036.000000	8620.720000	-0.027344	0.609375	-1.125000	0.255963	-0.070642	0.596330	-13.778687	22.109985	4.928589
C:\Users\cware\Desktop\Steller18Nov\18NovTrials\M20.DSG	11-1-2013	15:20:59	431037.000000	8620.740000	-0.027344	0.593750	-1.000000	0.254128	-0.071560	0.598165	-13.412476	7.598877	6.561279
C:\Users\cware\Desktop\Steller18Nov\18NovTrials\M20.DSG	11-1-2013	15:20:59	431038.000000	8620.760000	-0.003906	0.593750	-1.015625	0.253211	-0.074312	0.597248	-17.593384	-5.096436	4.608154
C:\Users\cware\Desktop\Steller18Nov\18NovTrials\M20.DSG	11-1-2013	15:20:59	431039.000000	8620.780000	-0.085938	0.582031	-1.031250	0.255046	-0.076147	0.596330	-14.175415	3.067017	5.233765
C:\Users\cware\Desktop\Steller18Nov\18NovTrials\M20.DSG	11-1-2013	15:20:59	431040.000000	8620.800000	-0.082031	0.539063	-0.980469	0.255963	-0.077064	0.595413	-11.596680	-7.614136	4.150391
C:\Users\cware\Desktop\Steller18Nov\18NovTrials\M20.DSG	11-1-2013	15:20:59	431041.000000	8620.820000	-0.152344	0.550781	-1.046875	0.255046	-0.077982	0.595413	-1.342773	17.715454	5.950928
C:\Users\cware\Desktop\Steller18Nov\18NovTrials\M20.DSG	11-1-2013	15:20:59	431042.000000	8620.840000	-0.105469	0.539063	-0.933594	0.253211	-0.077064	0.596330	2.212524	-3.402710	4.257202
C:\Users\cware\Desktop\Steller18Nov\18NovTrials\M20.DSG	11-1-2013	15:20:59	431043.000000	8620.860000	-0.144531	0.550781	-0.984375	0.252294	-0.074312	0.597248	1.113892	3.616333	1.480103
C:\Users\cware\Desktop\Steller18Nov\18NovTrials\M20.DSG	11-1-2013	15:20:59	431044.000000	8620.880000	-0.179688	0.562500	-0.964844	0.252294	-0.073394	0.597248	6.195068	24.581909	1.037598
C:\Users\cware\Desktop\Steller18Nov\18NovTrials\M20.DSG	11-1-2013	15:20:59	431045.000000	8620.900000	-0.066406	0.542969	-0.890625	0.248624	-0.071560	0.598165	11.108398	-5.111694	0.808716
C:\Users\cware\Desktop\Steller18Nov\18NovTrials\M20.DSG	11-1-2013	15:20:59	431046.000000	8620.920000	-0.179688	0.546875	-0.996094	0.248624	-0.069725	0.598165	16.708374	13.778687	1.449585
C:\Users\cware\Desktop\Steller18Nov\18NovTrials\M20.DSG	11-1-2013	15:20:59	431047.000000	8620.940000	-0.183594	0.523438	-0.921875	0.245872	-0.063303	0.601835	16.189575	6.042480	0.350952
C:\Users\cware\Desktop\Steller18Nov\18NovTrials\M20.DSG	11-1-2013	15:20:59	431048.000000	8620.960000	-0.183594	0.519531	-0.937500	0.245872	-0.059633	0.602752	18.661499	9.796143	1.159668
C:\Users\cware\Desktop\Steller18Nov\18NovTrials\M20.DSG	11-1-2013	15:20:59	431049.000000	8620.980000	-0.132813	0.515625	-0.968750	0.244954	-0.052294	0.603670	20.324707	10.452271	1.113892
C:\Users\cware\Desktop\Steller18Nov\18NovTrials\M20.DSG	11-1-2013	15:20:59	431050.000000	8621.000000	-0.195313	0.503906	-0.988281	0.241284	-0.049541	0.605505	22.308350	10.208130	4.104614
C:\Users\cware\Desktop\Steller18Nov\18NovTrials\M20.DSG	11-1-2013	15:20:59	431051.000000	8621.020000	-0.101563	0.550781	-0.968750	0.241284	-0.042202	0.606422	20.294189	3.753662	6.774902
C:\Users\cware\Desktop\Steller18Nov\18NovTrials\M20.DSG	11-1-2013	15:20:59	431052.000000	8621.040000	-0.144531	0.585938	-0.992188	0.241284	-0.039450	0.607339	19.165039	-0.091553	5.706787
C:\Users\cware\Desktop\Steller18Nov\18NovTrials\M20.DSG	11-1-2013	15:20:59	431053.000000	8621.060000	-0.210938	0.589844	-0.972656	0.242202	-0.031193	0.610092	16.647339	-5.508423	5.096436
C:\Users\cware\Desktop\Steller18Nov\18NovTrials\M20.DSG	11-1-2013	15:20:59	431054.000000	8621.080000	-0.195313	0.558594	-0.988281	0.243119	-0.032110	0.610092	20.172119	8.407593	3.051758
C:\Users\cware\Desktop\Steller18Nov\18NovTrials\M20.DSG	11-1-2013	15:20:59	431055.000000	8621.100000	-0.156250	0.503906	-0.980469	0.241284	-0.022018	0.611927	22.750854	0.579834	-0.442505
C:\Users\cware\Desktop\Steller18Nov\18NovTrials\M20.DSG	11-1-2013	15:20:59	431056.000000	8621.120000	-0.121094	0.437500	-0.984375	0.240367	-0.017431	0.612844	24.566650	7.385254	-0.320435
C:\Users\cware\Desktop\Steller18Nov\18NovTrials\M20.DSG	11-1-2013	15:20:59	431057.000000	8621.140000	-0.097656	0.417969	-0.925781	0.241284	-0.010092	0.614679	19.699097	13.854980	-1.525879
C:\Users\cware\Desktop\Steller18Nov\18NovTrials\M20.DSG	11-1-2013	15:20:59	431058.000000	8621.160000	-0.144531	0.464844	-0.976563	0.237615	-0.007339	0.615596	19.577026	-5.386353	-6.515503
C:\Users\cware\Desktop\Steller18Nov\18NovTrials\M20.DSG	11-1-2013	15:20:59	431059.000000	8621.180000	-0.125000	0.468750	-0.992188	0.238532	-0.000917	0.616514	19.592285	-10.482788	-8.529663
C:\Users\cware\Desktop\Steller18Nov\18NovTrials\M20.DSG	11-1-2013	15:20:59	431060.000000	8621.200000	-0.144531	0.433594	-1.007813	0.239450	0.002752	0.616514	18.280029	2.731323	-6.713867
C:\Users\cware\Desktop\Steller18Nov\18NovTrials\M20.DSG	11-1-2013	15:20:59	431061.000000	8621.220000	-0.164063	0.425781	-1.035156	0.238532	0.010092	0.618349	17.211914	-3.967285	-8.148193
C:\Users\cware\Desktop\Steller18Nov\18NovTrials\M20.DSG	11-1-2013	15:20:59	431062.000000	8621.240000	-0.152344	0.371094	-1.019531	0.237615	0.012844	0.619266	10.330200	2.258301	-7.476807
C:\Users\cware\Desktop\Steller18Nov\18NovTrials\M20.DSG	11-1-2013	15:20:59	431063.000000	8621.260000	-0.105469	0.394531	-1.003906	0.238532	0.015596	0.619266	7.369995	-12.145996	-9.750366
C:\Users\cware\Desktop\Steller18Nov\18NovTrials\M20.DSG	11-1-2013	15:20:59	431064.000000	8621.280000	-0.105469	0.394531	-1.003906	0.239450	0.018349	0.619266	8.316040	-0.671387	-8.239746
C:\Users\cware\Desktop\Steller18Nov\18NovTrials\M20.DSG	11-1-2013	15:20:59	431065.000000	8621.300000	-0.121094	0.390625	-0.976563	0.239450	0.020183	0.619266	5.035400	-4.928589	-9.628296
C:\Users\cware\Desktop\Steller18Nov\18NovTrials\M20.DSG	11-1-2013	15:20:59	431066.000000	8621.320000	-0.132813	0.398438	-0.996094	0.240367	0.022018	0.620183	2.105713	-7.202148	-11.184692
C:\Users\cware\Desktop\Steller18Nov\18NovTrials\M20.DSG	11-1-2013	15:20:59	431067.000000	8621.340000	-0.117188	0.402344	-0.996094	0.240367	0.023853	0.618349	-3.601074	-20.965576	-13.961792
C:\Users\cware\Desktop\Steller18Nov\18NovTrials\M20.DSG	11-1-2013	15:20:59	431068.000000	8621.360000	-0.160156	0.378906	-1.000000	0.244037	0.023853	0.620183	-8.514404	-10.726929	-14.236450
C:\Users\cware\Desktop\Steller18Nov\18NovTrials\M20.DSG	11-1-2013	15:20:59	431069.000000	8621.380000	-0.121094	0.359375	-1.000000	0.244037	0.021101	0.620183	-10.360718	-12.176514	-13.107300
C:\Users\cware\Desktop\Steller18Nov\18NovTrials\M20.DSG	11-1-2013	15:20:59	431070.000000	8621.400000	-0.117188	0.378906	-0.992188	0.246789	0.020183	0.620183	-13.549805	-8.895874	-12.680054
C:\Users\cware\Desktop\Steller18Nov\18NovTrials\M20.DSG	11-1-2013	15:20:59	431071.000000	8621.420000	-0.121094	0.371094	-0.992188	0.247706	0.019266	0.619266	-15.411377	-11.230469	-15.777588
C:\Users\cware\Desktop\Steller18Nov\18NovTrials\M20.DSG	11-1-2013	15:20:59	431072.000000	8621.440000	-0.125000	0.355469	-0.972656	0.248624	0.018349	0.618349	-18.325806	-21.911621	-18.188477
C:\Users\cware\Desktop\Steller18Nov\18NovTrials\M20.DSG	11-1-2013	15:20:59	431073.000000	8621.460000	-0.156250	0.359375	-1.007813	0.250459	0.014679	0.618349	-22.186279	-15.090942	-19.622803
C:\Users\cware\Desktop\Steller18Nov\18NovTrials\M20.DSG	11-1-2013	15:20:59	431074.000000	8621.480000	-0.195313	0.363281	-0.960938	0.252294	0.010092	0.616514	-27.893066	1.159668	-17.745972
C:\Users\cware\Desktop\Steller18Nov\18NovTrials\M20.DSG	11-1-2013	15:20:59	431075.000000	8621.500000	-0.140625	0.406250	-0.941406	0.253211	0.006422	0.617431	-35.888672	-18.417358	-17.562866
C:\Users\cware\Desktop\Steller18Nov\18NovTrials\M20.DSG	11-1-2013	15:20:59	431076.000000	8621.520000	-0.195313	0.386719	-0.976563	0.254128	-0.003670	0.615596	-42.633057	-6.179810	-14.846802
C:\Users\cware\Desktop\Steller18Nov\18NovTrials\M20.DSG	11-1-2013	15:20:59	431077.000000	8621.540000	-0.093750	0.433594	-0.945313	0.255046	-0.008257	0.612844	-49.697876	-18.341064	-15.197754
C:\Users\cware\Desktop\Steller18Nov\18NovTrials\M20.DSG	11-1-2013	15:20:59	431078.000000	8621.560000	-0.132813	0.441406	-0.972656	0.257798	-0.021101	0.611009	-54.672241	-14.648438	-14.556885
C:\Users\cware\Desktop\Steller18Nov\18NovTrials\M20.DSG	11-1-2013	15:20:59	431079.000000	8621.580000	-0.132813	0.429688	-0.937500	0.258716	-0.028440	0.609174	-59.280396	-25.436401	-16.601563
C:\Users\cware\Desktop\Steller18Nov\18NovTrials\M20.DSG	11-1-2013	15:20:59	431080.000000	8621.600000	-0.179688	0.441406	-0.957031	0.262385	-0.041284	0.606422	-58.578491	-8.407593	-13.366699
C:\Users\cware\Desktop\Steller18Nov\18NovTrials\M20.DSG	11-1-2013	15:20:59	431081.000000	8621.620000	-0.191406	0.460938	-0.921875	0.264220	-0.050459	0.603670	-62.164307	-27.923584	-15.869141
C:\Users\cware\Desktop\Steller18Nov\18NovTrials\M20.DSG	11-1-2013	15:20:59	431082.000000	8621.640000	-0.156250	0.492188	-0.898438	0.265138	-0.066055	0.600000	-61.264038	-20.202637	-14.907837
C:\Users\cware\Desktop\Steller18Nov\18NovTrials\M20.DSG	11-1-2013	15:20:59	431083.000000	8621.660000	-0.148438	0.519531	-0.910156	0.268807	-0.073394	0.597248	-64.147949	-15.914917	-16.586304
C:\Users\cware\Desktop\Steller18Nov\18NovTrials\M20.DSG	11-1-2013	15:20:59	431084.000000	8621.680000	-0.195313	0.527344	-0.925781	0.269725	-0.081651	0.594495	-66.604614	-13.092041	-15.274048
C:\Users\cware\Desktop\Steller18Nov\18NovTrials\M20.DSG	11-1-2013	15:20:59	431085.000000	8621.700000	-0.152344	0.558594	-0.859375	0.272477	-0.097248	0.588991	-67.916870	-13.275146	-15.670776
C:\Users\cware\Desktop\Steller18Nov\18NovTrials\M20.DSG	11-1-2013	15:20:59	431086.000000	8621.720000	-0.160156	0.589844	-0.871094	0.273394	-0.104587	0.585321	-65.841675	-4.241943	-13.610840
C:\Users\cware\Desktop\Steller18Nov\18NovTrials\M20.DSG	11-1-2013	15:20:59	431087.000000	8621.740000	-0.265625	0.625000	-0.859375	0.274312	-0.121101	0.577982	-65.795898	-24.032593	-13.442993
C:\Users\cware\Desktop\Steller18Nov\18NovTrials\M20.DSG	11-1-2013	15:20:59	431088.000000	8621.760000	-0.183594	0.660156	-0.835938	0.276147	-0.128440	0.574312	-66.543579	-19.866943	-11.520386
C:\Users\cware\Desktop\Steller18Nov\18NovTrials\M20.DSG	11-1-2013	15:20:59	431089.000000	8621.780000	-0.167969	0.675781	-0.816406	0.279817	-0.144037	0.568807	-63.827515	-8.331299	-10.894775
C:\Users\cware\Desktop\Steller18Nov\18NovTrials\M20.DSG	11-1-2013	15:20:59	431090.000000	8621.800000	-0.199219	0.703125	-0.859375	0.278899	-0.152294	0.563303	-62.332153	-8.926392	-11.077881
C:\Users\cware\Desktop\Steller18Nov\18NovTrials\M20.DSG	11-1-2013	15:20:59	431091.000000	8621.820000	-0.152344	0.738281	-0.769531	0.277982	-0.166055	0.555963	-59.616089	-15.304565	-12.451172
C:\Users\cware\Desktop\Steller18Nov\18NovTrials\M20.DSG	11-1-2013	15:20:59	431092.000000	8621.840000	-0.152344	0.738281	-0.769531	0.279817	-0.172477	0.552294	-58.898926	-20.477295	-10.025024
C:\Users\cware\Desktop\Steller18Nov\18NovTrials\M20.DSG	11-1-2013	15:20:59	431093.000000	8621.860000	-0.273438	0.738281	-0.824219	0.281651	-0.186239	0.544954	-58.181763	-2.975464	-7.629395
C:\Users\cware\Desktop\Steller18Nov\18NovTrials\M20.DSG	11-1-2013	15:20:59	431094.000000	8621.880000	-0.250000	0.757813	-0.785156	0.281651	-0.191743	0.542202	-55.435181	-6.301880	-7.614136
C:\Users\cware\Desktop\Steller18Nov\18NovTrials\M20.DSG	11-1-2013	15:20:59	431095.000000	8621.900000	-0.238281	0.750000	-0.785156	0.280734	-0.203670	0.534862	-56.411743	1.495361	-5.508423
C:\Users\cware\Desktop\Steller18Nov\18NovTrials\M20.DSG	11-1-2013	15:20:59	431096.000000	8621.920000	-0.207031	0.753906	-0.765625	0.279817	-0.208257	0.533028	-50.216675	-3.890991	-4.959106
C:\Users\cware\Desktop\Steller18Nov\18NovTrials\M20.DSG	11-1-2013	15:20:59	431097.000000	8621.940000	-0.210938	0.792969	-0.785156	0.279817	-0.220183	0.524771	-48.034668	4.714966	-5.645752
C:\Users\cware\Desktop\Steller18Nov\18NovTrials\M20.DSG	11-1-2013	15:20:59	431098.000000	8621.960000	-0.167969	0.785156	-0.730469	0.277982	-0.224771	0.521101	-46.539307	-4.348755	-2.716064
C:\Users\cware\Desktop\Steller18Nov\18NovTrials\M20.DSG	11-1-2013	15:20:59	431099.000000	8621.980000	-0.218750	0.804688	-0.757813	0.277064	-0.233945	0.515596	-45.181274	7.141113	0.045776
C:\Users\cware\Desktop\Steller18Nov\18NovTrials\M20.DSG	11-1-2013	15:20:59	431100.000000	8622.000000	-0.214844	0.796875	-0.757813	0.277064	-0.237615	0.511927	-48.980713	3.173828	2.258301
C:\Users\cware\Desktop\Steller18Nov\18NovTrials\M20.DSG	11-1-2013	15:20:59	431101.000000	8622.020000	-0.238281	0.824219	-0.761719	0.275229	-0.247706	0.505505	-42.510986	12.023926	5.081177
C:\Users\cware\Desktop\Steller18Nov\18NovTrials\M20.DSG	11-1-2013	15:20:59	431102.000000	8622.040000	-0.187500	0.847656	-0.714844	0.277064	-0.249541	0.501835	-36.239624	2.853394	8.331299
C:\Users\cware\Desktop\Steller18Nov\18NovTrials\M20.DSG	11-1-2013	15:20:59	431103.000000	8622.060000	-0.191406	0.812500	-0.710938	0.277064	-0.255963	0.497248	-30.670166	4.898071	7.644653
C:\Users\cware\Desktop\Steller18Nov\18NovTrials\M20.DSG	11-1-2013	15:20:59	431104.000000	8622.080000	-0.234375	0.816406	-0.738281	0.277064	-0.258716	0.496330	-22.186279	11.825562	6.362915
C:\Users\cware\Desktop\Steller18Nov\18NovTrials\M20.DSG	11-1-2013	15:20:59	431105.000000	8622.100000	-0.214844	0.859375	-0.742188	0.276147	-0.261468	0.494495	-13.412476	10.375977	8.392334
C:\Users\cware\Desktop\Steller18Nov\18NovTrials\M20.DSG	11-1-2013	15:20:59	431106.000000	8622.120000	-0.191406	0.867188	-0.722656	0.277064	-0.261468	0.493578	-15.060425	4.241943	10.589600
C:\Users\cware\Desktop\Steller18Nov\18NovTrials\M20.DSG	11-1-2013	15:20:59	431107.000000	8622.140000	-0.230469	0.867188	-0.750000	0.277064	-0.261468	0.492661	-8.117676	9.872437	11.306763
C:\Users\cware\Desktop\Steller18Nov\18NovTrials\M20.DSG	11-1-2013	15:20:59	431108.000000	8622.160000	-0.246094	0.835938	-0.695313	0.277064	-0.261468	0.492661	-4.745483	16.815186	11.566162
C:\Users\cware\Desktop\Steller18Nov\18NovTrials\M20.DSG	11-1-2013	15:20:59	431109.000000	8622.180000	-0.187500	0.859375	-0.644531	0.276147	-0.259633	0.492661	-0.717163	-4.150391	9.109497
C:\Users\cware\Desktop\Steller18Nov\18NovTrials\M20.DSG	11-1-2013	15:20:59	431110.000000	8622.200000	-0.214844	0.917969	-0.687500	0.277064	-0.260550	0.495413	7.415771	4.608154	10.696411
C:\Users\cware\Desktop\Steller18Nov\18NovTrials\M20.DSG	11-1-2013	15:20:59	431111.000000	8622.220000	-0.218750	0.894531	-0.707031	0.278899	-0.256881	0.494495	5.889893	-2.944946	5.844116
C:\Users\cware\Desktop\Steller18Nov\18NovTrials\M20.DSG	11-1-2013	15:20:59	431112.000000	8622.240000	-0.343750	0.882813	-0.742188	0.278899	-0.254128	0.497248	13.000488	26.016235	6.057739
C:\Users\cware\Desktop\Steller18Nov\18NovTrials\M20.DSG	11-1-2013	15:20:59	431113.000000	8622.260000	-0.300781	0.886719	-0.707031	0.277064	-0.251376	0.500000	17.700195	5.035400	3.356934
C:\Users\cware\Desktop\Steller18Nov\18NovTrials\M20.DSG	11-1-2013	15:20:59	431114.000000	8622.280000	-0.179688	0.855469	-0.718750	0.276147	-0.246789	0.503670	19.287109	23.635864	3.814697
C:\Users\cware\Desktop\Steller18Nov\18NovTrials\M20.DSG	11-1-2013	15:20:59	431115.000000	8622.300000	-0.164063	0.828125	-0.812500	0.275229	-0.244037	0.505505	21.133423	28.793335	-0.411987
C:\Users\cware\Desktop\Steller18Nov\18NovTrials\M20.DSG	11-1-2013	15:20:59	431116.000000	8622.320000	-0.164063	0.804688	-0.917969	0.269725	-0.239450	0.510092	15.777588	27.130127	-5.035400
C:\Users\cware\Desktop\Steller18Nov\18NovTrials\M20.DSG	11-1-2013	15:20:59	431117.000000	8622.340000	-0.164063	0.792969	-0.890625	0.266055	-0.235780	0.512844	8.621216	12.588501	-5.661011
C:\Users\cware\Desktop\Steller18Nov\18NovTrials\M20.DSG	11-1-2013	15:20:59	431118.000000	8622.360000	-0.074219	0.769531	-0.785156	0.264220	-0.233028	0.513761	2.487183	16.616821	-2.655029
C:\Users\cware\Desktop\Steller18Nov\18NovTrials\M20.DSG	11-1-2013	15:20:59	431119.000000	8622.380000	-0.109375	0.804688	-0.898438	0.262385	-0.233945	0.514679	-4.287720	7.751465	-2.914429
C:\Users\cware\Desktop\Steller18Nov\18NovTrials\M20.DSG	11-1-2013	15:20:59	431120.000000	8622.400000	-0.109375	0.804688	-0.898438	0.261468	-0.233028	0.517431	-1.525879	14.312744	-5.249023
C:\Users\cware\Desktop\Steller18Nov\18NovTrials\M20.DSG	11-1-2013	15:20:59	431121.000000	8622.420000	-0.121094	0.804688	-0.863281	0.255963	-0.233028	0.517431	12.329102	32.028198	-3.189087
C:\Users\cware\Desktop\Steller18Nov\18NovTrials\M20.DSG	11-1-2013	15:20:59	431122.000000	8622.440000	-0.078125	0.800781	-0.812500	0.253211	-0.231193	0.519266	18.981934	25.436401	-3.601074
C:\Users\cware\Desktop\Steller18Nov\18NovTrials\M20.DSG	11-1-2013	15:20:59	431123.000000	8622.460000	-0.046875	0.789063	-0.816406	0.247706	-0.226606	0.522936	21.896362	13.092041	-3.601074
C:\Users\cware\Desktop\Steller18Nov\18NovTrials\M20.DSG	11-1-2013	15:20:59	431124.000000	8622.480000	-0.074219	0.832031	-0.835938	0.246789	-0.222018	0.524771	26.199341	15.960693	-2.487183
C:\Users\cware\Desktop\Steller18Nov\18NovTrials\M20.DSG	11-1-2013	15:20:59	431125.000000	8622.500000	-0.070313	0.804688	-0.800781	0.242202	-0.214679	0.517431	26.748657	5.935669	-4.165649
C:\Users\cware\Desktop\Steller18Nov\18NovTrials\M20.DSG	11-1-2013	15:20:59	431126.000000	8622.520000	-0.082031	0.781250	-0.828125	0.242202	-0.211009	0.531193	27.587891	1.129150	-3.784180
C:\Users\cware\Desktop\Steller18Nov\18NovTrials\M20.DSG	11-1-2013	15:20:59	431127.000000	8622.540000	-0.179688	0.781250	-0.859375	0.238532	-0.203670	0.537615	32.989502	20.385742	-0.244141
C:\Users\cware\Desktop\Steller18Nov\18NovTrials\M20.DSG	11-1-2013	15:20:59	431128.000000	8622.560000	-0.093750	0.796875	-0.785156	0.237615	-0.198165	0.540367	35.552979	1.495361	-2.502441
C:\Users\cware\Desktop\Steller18Nov\18NovTrials\M20.DSG	11-1-2013	15:20:59	431129.000000	8622.580000	-0.144531	0.761719	-0.839844	0.235780	-0.188073	0.545872	40.054321	9.750366	-3.768921
C:\Users\cware\Desktop\Steller18Nov\18NovTrials\M20.DSG	11-1-2013	15:20:59	431130.000000	8622.600000	-0.160156	0.761719	-0.843750	0.235780	-0.182569	0.549541	44.204712	27.160645	-4.791260
C:\Users\cware\Desktop\Steller18Nov\18NovTrials\M20.DSG	11-1-2013	15:20:59	431131.000000	8622.620000	-0.183594	0.734375	-0.812500	0.227523	-0.169725	0.556881	53.344727	14.526367	-3.738403
C:\Users\cware\Desktop\Steller18Nov\18NovTrials\M20.DSG	11-1-2013	15:20:59	431132.000000	8622.640000	-0.082031	0.730469	-0.796875	0.225688	-0.161468	0.560550	57.144165	0.686646	-6.835938
C:\Users\cware\Desktop\Steller18Nov\18NovTrials\M20.DSG	11-1-2013	15:20:59	431133.000000	8622.660000	-0.144531	0.687500	-0.847656	0.224771	-0.146789	0.567890	57.189941	10.009766	-3.707886
C:\Users\cware\Desktop\Steller18Nov\18NovTrials\M20.DSG	11-1-2013	15:20:59	431134.000000	8622.680000	-0.199219	0.671875	-0.906250	0.223853	-0.139450	0.571560	57.723999	13.244629	-1.876831
C:\Users\cware\Desktop\Steller18Nov\18NovTrials\M20.DSG	11-1-2013	15:20:59	431135.000000	8622.700000	-0.140625	0.652344	-0.875000	0.220183	-0.123853	0.577982	55.465698	5.920410	-2.899170
C:\Users\cware\Desktop\Steller18Nov\18NovTrials\M20.DSG	11-1-2013	15:20:59	431136.000000	8622.720000	-0.117188	0.609375	-0.886719	0.220183	-0.115596	0.581651	54.458618	8.697510	-1.144409
C:\Users\cware\Desktop\Steller18Nov\18NovTrials\M20.DSG	11-1-2013	15:20:59	431137.000000	8622.740000	-0.183594	0.621094	-0.953125	0.216514	-0.100000	0.588073	56.381226	14.968872	-0.564575
C:\Users\cware\Desktop\Steller18Nov\18NovTrials\M20.DSG	11-1-2013	15:20:59	431138.000000	8622.760000	-0.128906	0.585938	-0.921875	0.213761	-0.091743	0.588991	56.976318	26.840210	-0.122070
C:\Users\cware\Desktop\Steller18Nov\18NovTrials\M20.DSG	11-1-2013	15:20:59	431139.000000	8622.780000	-0.062500	0.570313	-0.898438	0.210092	-0.076147	0.595413	53.527832	5.844116	-5.050659
C:\Users\cware\Desktop\Steller18Nov\18NovTrials\M20.DSG	11-1-2013	15:20:59	431140.000000	8622.800000	-0.050781	0.589844	-0.937500	0.210092	-0.067890	0.597248	56.106567	5.447388	-6.118774
C:\Users\cware\Desktop\Steller18Nov\18NovTrials\M20.DSG	11-1-2013	15:20:59	431141.000000	8622.820000	-0.105469	0.558594	-0.945313	0.207339	-0.051376	0.602752	53.573608	5.615234	-6.576538
C:\Users\cware\Desktop\Steller18Nov\18NovTrials\M20.DSG	11-1-2013	15:20:59	431142.000000	8622.840000	-0.101563	0.507813	-0.968750	0.204587	-0.043119	0.604587	54.718018	16.967773	-3.631592
C:\Users\cware\Desktop\Steller18Nov\18NovTrials\M20.DSG	11-1-2013	15:20:59	431143.000000	8622.860000	-0.078125	0.472656	-0.953125	0.202752	-0.028440	0.608257	50.781250	9.124756	-4.730225
C:\Users\cware\Desktop\Steller18Nov\18NovTrials\M20.DSG	11-1-2013	15:20:59	431144.000000	8622.880000	-0.085938	0.464844	-0.937500	0.202752	-0.020183	0.610092	44.998169	-16.235352	-6.622314
C:\Users\cware\Desktop\Steller18Nov\18NovTrials\M20.DSG	11-1-2013	15:20:59	431145.000000	8622.900000	-0.101563	0.457031	-0.976563	0.204587	-0.013761	0.611927	43.075562	7.339478	-4.837036
C:\Users\cware\Desktop\Steller18Nov\18NovTrials\M20.DSG	11-1-2013	15:20:59	431146.000000	8622.920000	-0.097656	0.457031	-1.011719	0.201835	-0.000917	0.613761	38.162231	9.887695	-6.576538
C:\Users\cware\Desktop\Steller18Nov\18NovTrials\M20.DSG	11-1-2013	15:20:59	431147.000000	8622.940000	-0.039063	0.394531	-0.964844	0.200000	0.004587	0.615596	32.516479	-7.736206	-5.432129
C:\Users\cware\Desktop\Steller18Nov\18NovTrials\M20.DSG	11-1-2013	15:20:59	431148.000000	8622.960000	-0.082031	0.398438	-1.027344	0.200917	0.014679	0.618349	29.937744	-6.683350	-6.164551
C:\Users\cware\Desktop\Steller18Nov\18NovTrials\M20.DSG	11-1-2013	15:20:59	431149.000000	8622.980000	-0.105469	0.394531	-1.011719	0.200917	0.020183	0.618349	34.500122	-2.182007	-5.569458
C:\Users\cware\Desktop\Steller18Nov\18NovTrials\M20.DSG	11-1-2013	15:20:59	431150.000000	8623.000000	-0.136719	0.386719	-1.007813	0.201835	0.030275	0.620183	31.616211	0.778198	-4.348755
C:\Users\cware\Desktop\Steller18Nov\18NovTrials\M20.DSG	11-1-2013	15:20:59	431151.000000	8623.020000	-0.082031	0.347656	-1.011719	0.200917	0.035780	0.621101	24.215698	-2.792358	-7.888794
C:\Users\cware\Desktop\Steller18Nov\18NovTrials\M20.DSG	11-1-2013	15:20:59	431152.000000	8623.040000	-0.109375	0.324219	-1.031250	0.200000	0.044037	0.622936	22.949219	0.411987	-5.813599
C:\Users\cware\Desktop\Steller18Nov\18NovTrials\M20.DSG	11-1-2013	15:20:59	431153.000000	8623.060000	-0.058594	0.347656	-1.003906	0.200000	0.046789	0.622018	15.213013	-9.613037	-8.438110
C:\Users\cware\Desktop\Steller18Nov\18NovTrials\M20.DSG	11-1-2013	15:20:59	431154.000000	8623.080000	-0.058594	0.320313	-1.015625	0.200917	0.052294	0.623853	11.611938	-6.088257	-8.346558
C:\Users\cware\Desktop\Steller18Nov\18NovTrials\M20.DSG	11-1-2013	15:20:59	431155.000000	8623.100000	-0.050781	0.335938	-1.015625	0.201835	0.055046	0.622936	11.444092	-12.100220	-6.683350
C:\Users\cware\Desktop\Steller18Nov\18NovTrials\M20.DSG	11-1-2013	15:20:59	431156.000000	8623.120000	-0.089844	0.343750	-1.019531	0.205505	0.059633	0.624771	7.751465	-5.432129	-5.737305
C:\Users\cware\Desktop\Steller18Nov\18NovTrials\M20.DSG	11-1-2013	15:20:59	431157.000000	8623.140000	-0.039063	0.316406	-1.042969	0.204587	0.060550	0.623853	-1.144409	-23.559570	-10.437012
C:\Users\cware\Desktop\Steller18Nov\18NovTrials\M20.DSG	11-1-2013	15:20:59	431158.000000	8623.160000	-0.019531	0.281250	-1.035156	0.207339	0.062385	0.624771	-4.653931	-23.880005	-10.345459
C:\Users\cware\Desktop\Steller18Nov\18NovTrials\M20.DSG	11-1-2013	15:20:59	431159.000000	8623.180000	-0.070313	0.308594	-1.042969	0.213761	0.061468	0.625688	-6.988525	-19.058228	-10.375977
C:\Users\cware\Desktop\Steller18Nov\18NovTrials\M20.DSG	11-1-2013	15:20:59	431160.000000	8623.200000	-0.070313	0.300781	-1.019531	0.216514	0.061468	0.624771	-11.505127	-30.761719	-11.108398
C:\Users\cware\Desktop\Steller18Nov\18NovTrials\M20.DSG	11-1-2013	15:20:59	431161.000000	8623.220000	-0.062500	0.300781	-1.019531	0.221101	0.058716	0.623853	-17.242432	-26.947021	-15.747070
C:\Users\cware\Desktop\Steller18Nov\18NovTrials\M20.DSG	11-1-2013	15:20:59	431162.000000	8623.240000	-0.058594	0.312500	-1.003906	0.224771	0.057798	0.624771	-21.270752	-24.383545	-16.860962
C:\Users\cware\Desktop\Steller18Nov\18NovTrials\M20.DSG	11-1-2013	15:20:59	431163.000000	8623.260000	-0.132813	0.300781	-1.011719	0.232110	0.053211	0.623853	-28.015137	-39.199829	-19.119263
C:\Users\cware\Desktop\Steller18Nov\18NovTrials\M20.DSG	11-1-2013	15:20:59	431164.000000	8623.280000	-0.121094	0.281250	-0.996094	0.235780	0.049541	0.622018	-34.332275	-44.677734	-20.584106
C:\Users\cware\Desktop\Steller18Nov\18NovTrials\M20.DSG	11-1-2013	15:20:59	431165.000000	8623.300000	-0.210938	0.312500	-1.039063	0.244954	0.042202	0.622936	-33.996582	-27.404785	-18.218994
C:\Users\cware\Desktop\Steller18Nov\18NovTrials\M20.DSG	11-1-2013	15:20:59	431166.000000	8623.320000	-0.230469	0.308594	-1.023438	0.247706	0.036697	0.622018	-36.010742	-22.369385	-19.134521
C:\Users\cware\Desktop\Steller18Nov\18NovTrials\M20.DSG	11-1-2013	15:20:59	431167.000000	8623.340000	-0.167969	0.324219	-0.976563	0.252294	0.029358	0.620183	-39.337158	-20.217896	-20.553589
C:\Users\cware\Desktop\Steller18Nov\18NovTrials\M20.DSG	11-1-2013	15:20:59	431168.000000	8623.360000	-0.167969	0.335938	-0.972656	0.253211	0.024771	0.620183	-41.885376	-27.175903	-23.437500
C:\Users\cware\Desktop\Steller18Nov\18NovTrials\M20.DSG	11-1-2013	15:20:59	431169.000000	8623.380000	-0.156250	0.371094	-0.976563	0.257798	0.013761	0.618349	-45.806885	-38.452148	-24.032593
C:\Users\cware\Desktop\Steller18Nov\18NovTrials\M20.DSG	11-1-2013	15:20:59	431170.000000	8623.400000	-0.113281	0.390625	-0.937500	0.263303	0.007339	0.617431	-49.530029	-22.003174	-24.490356
C:\Users\cware\Desktop\Steller18Nov\18NovTrials\M20.DSG	11-1-2013	15:20:59	431171.000000	8623.420000	-0.199219	0.417969	-0.964844	0.267890	-0.006422	0.612844	-51.849365	-21.682739	-23.590088
C:\Users\cware\Desktop\Steller18Nov\18NovTrials\M20.DSG	11-1-2013	15:20:59	431172.000000	8623.440000	-0.195313	0.445313	-0.960938	0.266972	-0.013761	0.613761	-56.198120	-23.300171	-24.322510
C:\Users\cware\Desktop\Steller18Nov\18NovTrials\M20.DSG	11-1-2013	15:20:59	431173.000000	8623.460000	-0.144531	0.457031	-0.890625	0.272477	-0.026606	0.609174	-60.073853	-30.166626	-23.345947
C:\Users\cware\Desktop\Steller18Nov\18NovTrials\M20.DSG	11-1-2013	15:20:59	431174.000000	8623.480000	-0.144531	0.457031	-0.890625	0.275229	-0.033945	0.606422	-60.989380	-22.338867	-22.598267
C:\Users\cware\Desktop\Steller18Nov\18NovTrials\M20.DSG	11-1-2013	15:20:59	431175.000000	8623.500000	-0.226563	0.496094	-0.933594	0.279817	-0.049541	0.601835	-63.034058	-17.120361	-22.933960
C:\Users\cware\Desktop\Steller18Nov\18NovTrials\M20.DSG	11-1-2013	15:20:59	431176.000000	8623.520000	-0.167969	0.511719	-0.902344	0.279817	-0.057798	0.599083	-66.802979	-20.355225	-23.376465
C:\Users\cware\Desktop\Steller18Nov\18NovTrials\M20.DSG	11-1-2013	15:20:59	431177.000000	8623.540000	-0.160156	0.492188	-0.898438	0.284404	-0.076147	0.592661	-74.279785	-26.687622	-23.406982
C:\Users\cware\Desktop\Steller18Nov\18NovTrials\M20.DSG	11-1-2013	15:20:59	431178.000000	8623.560000	-0.230469	0.523438	-0.890625	0.285321	-0.085321	0.589908	-75.714111	-14.617920	-22.598267
C:\Users\cware\Desktop\Steller18Nov\18NovTrials\M20.DSG	11-1-2013	15:20:59	431179.000000	8623.580000	-0.210938	0.531250	-0.839844	0.287156	-0.103670	0.583486	-74.661255	-12.512207	-20.904541
C:\Users\cware\Desktop\Steller18Nov\18NovTrials\M20.DSG	11-1-2013	15:20:59	431180.000000	8623.600000	-0.175781	0.601563	-0.820313	0.288073	-0.112844	0.580734	-72.769165	-15.747070	-21.636963
C:\Users\cware\Desktop\Steller18Nov\18NovTrials\M20.DSG	11-1-2013	15:20:59	431181.000000	8623.620000	-0.187500	0.667969	-0.796875	0.288073	-0.130275	0.572477	-72.998047	-21.942139	-23.406982
C:\Users\cware\Desktop\Steller18Nov\18NovTrials\M20.DSG	11-1-2013	15:20:59	431182.000000	8623.640000	-0.203125	0.718750	-0.785156	0.289908	-0.139450	0.568807	-74.035645	-18.234253	-25.680542
C:\Users\cware\Desktop\Steller18Nov\18NovTrials\M20.DSG	11-1-2013	15:20:59	431183.000000	8623.660000	-0.230469	0.703125	-0.816406	0.290826	-0.147706	0.564220	-75.424194	-15.625000	-31.127930
C:\Users\cware\Desktop\Steller18Nov\18NovTrials\M20.DSG	11-1-2013	15:20:59	431184.000000	8623.680000	-0.218750	0.652344	-0.789063	0.291743	-0.166972	0.555046	-77.514648	-15.472412	-33.126831
C:\Users\cware\Desktop\Steller18Nov\18NovTrials\M20.DSG	11-1-2013	15:20:59	431185.000000	8623.700000	-0.218750	0.675781	-0.753906	0.290826	-0.176147	0.550459	-76.812744	-3.646851	-33.523560
C:\Users\cware\Desktop\Steller18Nov\18NovTrials\M20.DSG	11-1-2013	15:20:59	431186.000000	8623.720000	-0.164063	0.746094	-0.742188	0.288991	-0.194495	0.540367	-71.899414	-11.825562	-31.036377
C:\Users\cware\Desktop\Steller18Nov\18NovTrials\M20.DSG	11-1-2013	15:20:59	431187.000000	8623.740000	-0.199219	0.824219	-0.734375	0.285321	-0.201835	0.534862	-65.643311	-10.681152	-29.449463
C:\Users\cware\Desktop\Steller18Nov\18NovTrials\M20.DSG	11-1-2013	15:20:59	431188.000000	8623.760000	-0.226563	0.863281	-0.757813	0.285321	-0.215596	0.526606	-57.968140	-1.831055	-28.274536
C:\Users\cware\Desktop\Steller18Nov\18NovTrials\M20.DSG	11-1-2013	15:20:59	431189.000000	8623.780000	-0.191406	0.851563	-0.753906	0.281651	-0.222936	0.522936	-52.658081	-4.318237	-26.367188
C:\Users\cware\Desktop\Steller18Nov\18NovTrials\M20.DSG	11-1-2013	15:20:59	431190.000000	8623.800000	-0.152344	0.843750	-0.757813	0.279817	-0.233945	0.515596	-50.369263	-2.243042	-23.269653
C:\Users\cware\Desktop\Steller18Nov\18NovTrials\M20.DSG	11-1-2013	15:20:59	431191.000000	8623.820000	-0.179688	0.847656	-0.753906	0.277064	-0.239450	0.512844	-50.674438	9.140015	-18.554688
C:\Users\cware\Desktop\Steller18Nov\18NovTrials\M20.DSG	11-1-2013	15:20:59	431192.000000	8623.840000	-0.152344	0.859375	-0.742188	0.273394	-0.249541	0.504587	-48.095703	1.739502	-14.389038
C:\Users\cware\Desktop\Steller18Nov\18NovTrials\M20.DSG	11-1-2013	15:20:59	431193.000000	8623.860000	-0.152344	0.843750	-0.710938	0.271560	-0.254128	0.501835	-38.909912	3.723145	-6.790161
C:\Users\cware\Desktop\Steller18Nov\18NovTrials\M20.DSG	11-1-2013	15:20:59	431194.000000	8623.880000	-0.121094	0.843750	-0.671875	0.270642	-0.261468	0.496330	-31.967163	-0.732422	-2.487183
C:\Users\cware\Desktop\Steller18Nov\18NovTrials\M20.DSG	11-1-2013	15:20:59	431195.000000	8623.900000	-0.152344	0.851563	-0.687500	0.272477	-0.263303	0.494495	-26.199341	1.434326	3.890991
C:\Users\cware\Desktop\Steller18Nov\18NovTrials\M20.DSG	11-1-2013	15:20:59	431196.000000	8623.920000	-0.171875	0.859375	-0.703125	0.271560	-0.267890	0.490826	-23.422241	11.322021	7.537842
C:\Users\cware\Desktop\Steller18Nov\18NovTrials\M20.DSG	11-1-2013	15:20:59	431197.000000	8623.940000	-0.234375	0.898438	-0.710938	0.270642	-0.268807	0.490826	-16.647339	13.931274	12.069702
C:\Users\cware\Desktop\Steller18Nov\18NovTrials\M20.DSG	11-1-2013	15:20:59	431198.000000	8623.960000	-0.222656	0.949219	-0.675781	0.269725	-0.269725	0.488073	-13.702393	16.876221	14.663696
C:\Users\cware\Desktop\Steller18Nov\18NovTrials\M20.DSG	11-1-2013	15:20:59	431199.000000	8623.980000	-0.210938	0.980469	-0.652344	0.271560	-0.270642	0.487156	-12.802124	8.987427	10.162354
C:\Users\cware\Desktop\Steller18Nov\18NovTrials\M20.DSG	11-1-2013	15:20:59	431200.000000	8624.000000	-0.187500	0.972656	-0.667969	0.270642	-0.272477	0.487156	-7.919312	8.316040	11.230469
C:\Users\cware\Desktop\Steller18Nov\18NovTrials\M20.DSG	11-1-2013	15:20:59	431201.000000	8624.020000	-0.207031	0.875000	-0.703125	0.270642	-0.270642	0.487156	-4.058838	17.745972	12.908936
C:\Users\cware\Desktop\Steller18Nov\18NovTrials\M20.DSG	11-1-2013	15:20:59	431202.000000	8624.040000	-0.207031	0.875000	-0.703125	0.270642	-0.271560	0.487156	4.028320	12.405396	12.420654
C:\Users\cware\Desktop\Steller18Nov\18NovTrials\M20.DSG	11-1-2013	15:20:59	431203.000000	8624.060000	-0.136719	0.871094	-0.675781	0.269725	-0.267890	0.489908	12.878418	14.160156	12.680054
C:\Users\cware\Desktop\Steller18Nov\18NovTrials\M20.DSG	11-1-2013	15:20:59	431204.000000	8624.080000	-0.152344	0.835938	-0.707031	0.269725	-0.266055	0.490826	10.482788	14.465332	11.367798
C:\Users\cware\Desktop\Steller18Nov\18NovTrials\M20.DSG	11-1-2013	15:20:59	431205.000000	8624.100000	-0.136719	0.839844	-0.726563	0.269725	-0.262385	0.494495	4.455566	1.052856	6.378174
C:\Users\cware\Desktop\Steller18Nov\18NovTrials\M20.DSG	11-1-2013	15:20:59	431206.000000	8624.120000	-0.183594	0.863281	-0.750000	0.269725	-0.261468	0.494495	1.678467	8.834839	0.854492
C:\Users\cware\Desktop\Steller18Nov\18NovTrials\M20.DSG	11-1-2013	15:20:59	431207.000000	8624.140000	-0.125000	0.875000	-0.699219	0.269725	-0.259633	0.496330	5.477905	6.256104	-1.754761
C:\Users\cware\Desktop\Steller18Nov\18NovTrials\M20.DSG	11-1-2013	15:20:59	431208.000000	8624.160000	-0.117188	0.855469	-0.757813	0.268807	-0.258716	0.496330	10.391235	-6.469727	-5.615234
C:\Users\cware\Desktop\Steller18Nov\18NovTrials\M20.DSG	11-1-2013	15:20:59	431209.000000	8624.180000	-0.234375	0.808594	-0.835938	0.269725	-0.255046	0.500000	15.884399	13.870239	-2.044678
C:\Users\cware\Desktop\Steller18Nov\18NovTrials\M20.DSG	11-1-2013	15:20:59	431210.000000	8624.200000	-0.214844	0.789063	-0.828125	0.267890	-0.251376	0.502752	15.579224	22.735596	3.143311
C:\Users\cware\Desktop\Steller18Nov\18NovTrials\M20.DSG	11-1-2013	15:20:59	431211.000000	8624.220000	-0.199219	0.800781	-0.804688	0.263303	-0.248624	0.505505	12.512207	31.158447	8.972168
C:\Users\cware\Desktop\Steller18Nov\18NovTrials\M20.DSG	11-1-2013	15:20:59	431212.000000	8624.240000	-0.085938	0.828125	-0.828125	0.261468	-0.244954	0.508257	8.270264	15.213013	9.704590
C:\Users\cware\Desktop\Steller18Nov\18NovTrials\M20.DSG	11-1-2013	15:20:59	431213.000000	8624.260000	-0.066406	0.851563	-0.902344	0.257798	-0.242202	0.510092	5.294800	26.214600	6.637573
C:\Users\cware\Desktop\Steller18Nov\18NovTrials\M20.DSG	11-1-2013	15:20:59	431214.000000	8624.280000	-0.023438	0.851563	-0.882813	0.257798	-0.242202	0.511009	4.745483	28.137207	3.768921
C:\Users\cware\Desktop\Steller18Nov\18NovTrials\M20.DSG	11-1-2013	15:20:59	431215.000000	8624.300000	-0.015625	0.851563	-0.855469	0.251376	-0.239450	0.512844	11.184692	26.489258	5.615234
C:\Users\cware\Desktop\Steller18Nov\18NovTrials\M20.DSG	11-1-2013	15:20:59	431216.000000	8624.320000	0.000000	0.835938	-0.828125	0.249541	-0.236697	0.517431	16.632080	24.566650	9.979248
C:\Users\cware\Desktop\Steller18Nov\18NovTrials\M20.DSG	11-1-2013	15:20:59	431217.000000	8624.340000	0.015625	0.816406	-0.835938	0.247706	-0.229358	0.519266	24.032593	14.282227	10.559082
C:\Users\cware\Desktop\Steller18Nov\18NovTrials\M20.DSG	11-1-2013	15:20:59	431218.000000	8624.360000	-0.062500	0.789063	-0.847656	0.246789	-0.226606	0.522018	28.198242	22.964478	12.435913
C:\Users\cware\Desktop\Steller18Nov\18NovTrials\M20.DSG	11-1-2013	15:20:59	431219.000000	8624.380000	-0.058594	0.800781	-0.832031	0.244037	-0.218349	0.526606	31.326294	25.680542	9.231567
C:\Users\cware\Desktop\Steller18Nov\18NovTrials\M20.DSG	11-1-2013	15:20:59	431220.000000	8624.400000	-0.078125	0.781250	-0.847656	0.242202	-0.215596	0.529358	31.478882	20.401001	7.049561
C:\Users\cware\Desktop\Steller18Nov\18NovTrials\M20.DSG	11-1-2013	15:20:59	431221.000000	8624.420000	-0.019531	0.765625	-0.828125	0.240367	-0.212844	0.534862	36.972046	16.815186	6.698608
C:\Users\cware\Desktop\Steller18Nov\18NovTrials\M20.DSG	11-1-2013	15:20:59	431222.000000	8624.440000	-0.078125	0.769531	-0.839844	0.237615	-0.200000	0.539450	42.999268	21.926880	5.126953
C:\Users\cware\Desktop\Steller18Nov\18NovTrials\M20.DSG	11-1-2013	15:20:59	431223.000000	8624.460000	-0.078125	0.746094	-0.800781	0.236697	-0.193578	0.542202	47.775269	18.569946	2.532959
C:\Users\cware\Desktop\Steller18Nov\18NovTrials\M20.DSG	11-1-2013	15:20:59	431224.000000	8624.480000	-0.148438	0.742188	-0.867188	0.232110	-0.179817	0.550459	54.931641	23.284912	3.601074
C:\Users\cware\Desktop\Steller18Nov\18NovTrials\M20.DSG	11-1-2013	15:20:59	431225.000000	8624.500000	-0.167969	0.703125	-0.875000	0.230275	-0.173394	0.554128	59.020996	36.880493	4.669189
C:\Users\cware\Desktop\Steller18Nov\18NovTrials\M20.DSG	11-1-2013	15:20:59	431226.000000	8624.520000	-0.167969	0.664063	-0.859375	0.222936	-0.156881	0.562385	55.389404	38.726807	4.150391
C:\Users\cware\Desktop\Steller18Nov\18NovTrials\M20.DSG	11-1-2013	15:20:59	431227.000000	8624.540000	-0.148438	0.644531	-0.824219	0.219266	-0.149541	0.566055	50.903320	32.272339	2.273560
C:\Users\cware\Desktop\Steller18Nov\18NovTrials\M20.DSG	11-1-2013	15:20:59	431228.000000	8624.560000	-0.109375	0.632813	-0.890625	0.210092	-0.135780	0.572477	51.040649	37.948608	3.417969
C:\Users\cware\Desktop\Steller18Nov\18NovTrials\M20.DSG	11-1-2013	15:20:59	431229.000000	8624.580000	-0.011719	0.585938	-0.906250	0.209174	-0.129358	0.575229	43.823242	-0.610352	2.334595
C:\Users\cware\Desktop\Steller18Nov\18NovTrials\M20.DSG	11-1-2013	15:20:59	431230.000000	8624.600000	-0.011719	0.585938	-0.906250	0.210092	-0.118349	0.580734	43.228149	1.312256	2.716064
C:\Users\cware\Desktop\Steller18Nov\18NovTrials\M20.DSG	11-1-2013	15:20:59	431231.000000	8624.620000	-0.109375	0.632813	-0.855469	0.208257	-0.111009	0.583486	39.169312	9.246826	1.480103
C:\Users\cware\Desktop\Steller18Nov\18NovTrials\M20.DSG	11-1-2013	15:20:59	431232.000000	8624.640000	-0.066406	0.625000	-0.898438	0.208257	-0.099083	0.587156	39.352417	-7.751465	-2.456665
C:\Users\cware\Desktop\Steller18Nov\18NovTrials\M20.DSG	11-1-2013	15:20:59	431233.000000	8624.660000	-0.089844	0.585938	-0.898438	0.206422	-0.094495	0.588991	37.429810	0.137329	-4.272461
C:\Users\cware\Desktop\Steller18Nov\18NovTrials\M20.DSG	11-1-2013	15:20:59	431234.000000	8624.680000	-0.074219	0.582031	-0.890625	0.206422	-0.081651	0.594495	40.603638	-3.234863	-2.883911
C:\Users\cware\Desktop\Steller18Nov\18NovTrials\M20.DSG	11-1-2013	15:20:59	431235.000000	8624.700000	-0.082031	0.566406	-0.890625	0.208257	-0.075229	0.595413	41.076660	-0.717163	-2.243042
C:\Users\cware\Desktop\Steller18Nov\18NovTrials\M20.DSG	11-1-2013	15:20:59	431236.000000	8624.720000	-0.074219	0.550781	-0.914063	0.208257	-0.068807	0.597248	45.211792	6.988525	-2.944946
C:\Users\cware\Desktop\Steller18Nov\18NovTrials\M20.DSG	11-1-2013	15:20:59	431237.000000	8624.740000	-0.007813	0.558594	-0.882813	0.206422	-0.056881	0.601835	38.925171	-21.133423	-11.093140
C:\Users\cware\Desktop\Steller18Nov\18NovTrials\M20.DSG	11-1-2013	15:20:59	431238.000000	8624.760000	-0.023438	0.539063	-0.914063	0.209174	-0.050459	0.603670	38.482666	-33.401489	-15.182495
C:\Users\cware\Desktop\Steller18Nov\18NovTrials\M20.DSG	11-1-2013	15:20:59	431239.000000	8624.780000	-0.152344	0.515625	-0.949219	0.214679	-0.037615	0.605505	38.284302	-2.059937	-9.216309
C:\Users\cware\Desktop\Steller18Nov\18NovTrials\M20.DSG	11-1-2013	15:20:59	431240.000000	8624.800000	-0.105469	0.523438	-0.933594	0.213761	-0.033028	0.607339	38.604736	-9.063721	-9.353638
C:\Users\cware\Desktop\Steller18Nov\18NovTrials\M20.DSG	11-1-2013	15:20:59	431241.000000	8624.820000	-0.113281	0.519531	-0.941406	0.214679	-0.022018	0.610092	30.822754	-22.750854	-10.437012
C:\Users\cware\Desktop\Steller18Nov\18NovTrials\M20.DSG	11-1-2013	15:20:59	431242.000000	8624.840000	-0.101563	0.515625	-0.925781	0.217431	-0.019266	0.613761	26.809692	-7.934570	-8.926392
C:\Users\cware\Desktop\Steller18Nov\18NovTrials\M20.DSG	11-1-2013	15:20:59	431243.000000	8624.860000	-0.109375	0.523438	-0.976563	0.219266	-0.008257	0.613761	22.201538	-14.678955	-10.848999
C:\Users\cware\Desktop\Steller18Nov\18NovTrials\M20.DSG	11-1-2013	15:20:59	431244.000000	8624.880000	-0.031250	0.511719	-0.949219	0.222018	-0.003670	0.613761	21.591187	-15.533447	-10.848999
C:\Users\cware\Desktop\Steller18Nov\18NovTrials\M20.DSG	11-1-2013	15:20:59	431245.000000	8624.900000	-0.046875	0.449219	-0.945313	0.225688	0.004587	0.614679	24.612427	-27.084351	-8.209229
C:\Users\cware\Desktop\Steller18Nov\18NovTrials\M20.DSG	11-1-2013	15:20:59	431246.000000	8624.920000	-0.054688	0.398438	-0.953125	0.227523	0.008257	0.617431	17.898560	-28.656006	-7.629395
C:\Users\cware\Desktop\Steller18Nov\18NovTrials\M20.DSG	11-1-2013	15:20:59	431247.000000	8624.940000	-0.093750	0.390625	-0.968750	0.234862	0.013761	0.616514	13.732910	-24.215698	-8.255005
C:\Users\cware\Desktop\Steller18Nov\18NovTrials\M20.DSG	11-1-2013	15:20:59	431248.000000	8624.960000	-0.128906	0.414063	-0.953125	0.236697	0.016514	0.618349	10.559082	-31.631470	-11.047363
C:\Users\cware\Desktop\Steller18Nov\18NovTrials\M20.DSG	11-1-2013	15:20:59	431249.000000	8624.980000	-0.179688	0.382813	-0.957031	0.244037	0.020183	0.619266	5.905151	-28.442383	-11.917114
C:\Users\cware\Desktop\Steller18Nov\18NovTrials\M20.DSG	11-1-2013	15:20:59	431250.000000	8625.000000	-0.179688	0.378906	-0.984375	0.246789	0.022018	0.618349	1.266479	-27.984619	-12.664795
C:\Users\cware\Desktop\Steller18Nov\18NovTrials\M20.DSG	11-1-2013	15:20:59	431251.000000	8625.020000	-0.179688	0.375000	-0.980469	0.252294	0.023853	0.617431	-1.388550	-19.500732	-14.709473
C:\Users\cware\Desktop\Steller18Nov\18NovTrials\M20.DSG	11-1-2013	15:20:59	431252.000000	8625.040000	-0.125000	0.332031	-0.925781	0.254128	0.023853	0.617431	-11.383057	-22.796631	-15.533447
C:\Users\cware\Desktop\Steller18Nov\18NovTrials\M20.DSG	11-1-2013	15:20:59	431253.000000	8625.060000	-0.144531	0.343750	-0.964844	0.257798	0.021101	0.616514	-17.364502	-27.542114	-16.082764
C:\Users\cware\Desktop\Steller18Nov\18NovTrials\M20.DSG	11-1-2013	15:20:59	431254.000000	8625.080000	-0.148438	0.363281	-0.968750	0.260550	0.019266	0.617431	-20.812988	-22.903442	-15.960693
C:\Users\cware\Desktop\Steller18Nov\18NovTrials\M20.DSG	11-1-2013	15:20:59	431255.000000	8625.100000	-0.148438	0.375000	-0.917969	0.266055	0.014679	0.615596	-23.117065	-17.562866	-16.586304
C:\Users\cware\Desktop\Steller18Nov\18NovTrials\M20.DSG	11-1-2013	15:20:59	431256.000000	8625.120000	-0.218750	0.375000	-0.968750	0.268807	0.012844	0.615596	-25.131226	-35.049438	-18.661499
C:\Users\cware\Desktop\Steller18Nov\18NovTrials\M20.DSG	11-1-2013	15:20:59	431257.000000	8625.140000	-0.183594	0.414063	-0.964844	0.272477	0.005505	0.615596	-27.282715	-22.201538	-16.189575
C:\Users\cware\Desktop\Steller18Nov\18NovTrials\M20.DSG	11-1-2013	15:20:59	431258.000000	8625.160000	-0.203125	0.406250	-0.957031	0.277982	0.002752	0.613761	-29.159546	-29.373169	-17.211914
C:\Users\cware\Desktop\Steller18Nov\18NovTrials\M20.DSG	11-1-2013	15:20:59	431259.000000	8625.180000	-0.222656	0.398438	-0.933594	0.280734	-0.001835	0.611927	-34.988403	-19.485474	-17.013550
C:\Users\cware\Desktop\Steller18Nov\18NovTrials\M20.DSG	11-1-2013	15:20:59	431260.000000	8625.200000	-0.234375	0.417969	-0.968750	0.283486	-0.010092	0.610092	-37.078857	-10.437012	-16.921997
C:\Users\cware\Desktop\Steller18Nov\18NovTrials\M20.DSG	11-1-2013	15:20:59	431261.000000	8625.220000	-0.171875	0.417969	-0.902344	0.284404	-0.013761	0.608257	-37.673950	-30.593872	-16.616821
C:\Users\cware\Desktop\Steller18Nov\18NovTrials\M20.DSG	11-1-2013	15:20:59	431262.000000	8625.240000	-0.207031	0.449219	-0.917969	0.289908	-0.022936	0.605505	-34.835815	-22.232056	-15.563965
C:\Users\cware\Desktop\Steller18Nov\18NovTrials\M20.DSG	11-1-2013	15:20:59	431263.000000	8625.260000	-0.199219	0.460938	-0.917969	0.290826	-0.028440	0.605505	-35.186768	-16.937256	-16.235352
C:\Users\cware\Desktop\Steller18Nov\18NovTrials\M20.DSG	11-1-2013	15:20:59	431264.000000	8625.280000	-0.199219	0.484375	-0.902344	0.296330	-0.034862	0.601835	-36.437988	-22.674561	-18.966675
C:\Users\cware\Desktop\Steller18Nov\18NovTrials\M20.DSG	11-1-2013	15:20:59	431265.000000	8625.300000	-0.238281	0.531250	-0.898438	0.299083	-0.041284	0.600917	-36.666870	-18.295288	-20.675659
C:\Users\cware\Desktop\Steller18Nov\18NovTrials\M20.DSG	11-1-2013	15:20:59	431266.000000	8625.320000	-0.265625	0.570313	-0.894531	0.300917	-0.048624	0.598165	-32.867432	-20.965576	-19.042969
C:\Users\cware\Desktop\Steller18Nov\18NovTrials\M20.DSG	11-1-2013	15:20:59	431267.000000	8625.340000	-0.257813	0.558594	-0.929688	0.302752	-0.052294	0.597248	-27.160645	-2.670288	-14.358521
C:\Users\cware\Desktop\Steller18Nov\18NovTrials\M20.DSG	11-1-2013	15:20:59	431268.000000	8625.360000	-0.226563	0.578125	-0.890625	0.305505	-0.057798	0.595413	-25.878906	-17.257690	-11.169434
C:\Users\cware\Desktop\Steller18Nov\18NovTrials\M20.DSG	11-1-2013	15:20:59	431269.000000	8625.380000	-0.265625	0.562500	-0.910156	0.305505	-0.061468	0.594495	-29.785156	-14.770508	-5.630493
C:\Users\cware\Desktop\Steller18Nov\18NovTrials\M20.DSG	11-1-2013	15:20:59	431270.000000	8625.400000	-0.203125	0.597656	-0.917969	0.307339	-0.067890	0.590826	-36.331177	-12.329102	-4.699707
C:\Users\cware\Desktop\Steller18Nov\18NovTrials\M20.DSG	11-1-2013	15:20:59	431271.000000	8625.420000	-0.214844	0.605469	-0.925781	0.308257	-0.072477	0.588991	-36.773682	-11.047363	-1.724243
C:\Users\cware\Desktop\Steller18Nov\18NovTrials\M20.DSG	11-1-2013	15:20:59	431272.000000	8625.440000	-0.257813	0.617188	-0.941406	0.310092	-0.080734	0.588073	-33.081055	-24.932861	-3.890991
C:\Users\cware\Desktop\Steller18Nov\18NovTrials\M20.DSG	11-1-2013	15:20:59	431273.000000	8625.460000	-0.253906	0.593750	-0.902344	0.314679	-0.083486	0.584404	-27.969360	-14.907837	-0.900269
C:\Users\cware\Desktop\Steller18Nov\18NovTrials\M20.DSG	11-1-2013	15:20:59	431274.000000	8625.480000	-0.347656	0.601563	-0.945313	0.316514	-0.086239	0.583486	-19.927979	-7.919312	3.204346
C:\Users\cware\Desktop\Steller18Nov\18NovTrials\M20.DSG	11-1-2013	15:20:59	431275.000000	8625.500000	-0.292969	0.605469	-0.953125	0.318349	-0.089908	0.581651	-22.476196	-2.029419	3.723145
C:\Users\cware\Desktop\Steller18Nov\18NovTrials\M20.DSG	11-1-2013	15:20:59	431276.000000	8625.520000	-0.316406	0.628906	-0.992188	0.319266	-0.090826	0.580734	-19.241333	15.701294	8.865356
C:\Users\cware\Desktop\Steller18Nov\18NovTrials\M20.DSG	11-1-2013	15:20:59	431277.000000	8625.540000	-0.277344	0.648438	-0.968750	0.318349	-0.093578	0.579817	-8.544922	-11.566162	12.496948
C:\Users\cware\Desktop\Steller18Nov\18NovTrials\M20.DSG	11-1-2013	15:20:59	431278.000000	8625.560000	-0.230469	0.660156	-0.917969	0.320183	-0.093578	0.578899	5.294800	-13.122559	14.343262
C:\Users\cware\Desktop\Steller18Nov\18NovTrials\M20.DSG	11-1-2013	15:20:59	431279.000000	8625.580000	-0.308594	0.679688	-0.949219	0.323853	-0.088073	0.581651	17.822266	-6.027222	13.153076
C:\Users\cware\Desktop\Steller18Nov\18NovTrials\M20.DSG	11-1-2013	15:20:59	431280.000000	8625.600000	-0.292969	0.640625	-0.812500	0.324771	-0.085321	0.582569	19.668579	13.061523	15.533447
C:\Users\cware\Desktop\Steller18Nov\18NovTrials\M20.DSG	11-1-2013	15:20:59	431281.000000	8625.620000	-0.320313	0.648438	-0.843750	0.323853	-0.077064	0.585321	24.108887	-14.450073	14.007568
C:\Users\cware\Desktop\Steller18Nov\18NovTrials\M20.DSG	11-1-2013	15:20:59	431282.000000	8625.640000	-0.187500	0.632813	-0.796875	0.327523	-0.073394	0.584404	19.119263	-4.531860	16.448975
C:\Users\cware\Desktop\Steller18Nov\18NovTrials\M20.DSG	11-1-2013	15:20:59	431283.000000	8625.660000	-0.289063	0.597656	-0.925781	0.329358	-0.065138	0.588073	21.286011	4.714966	17.776489
C:\Users\cware\Desktop\Steller18Nov\18NovTrials\M20.DSG	11-1-2013	15:20:59	431284.000000	8625.680000	-0.289063	0.597656	-0.925781	0.330275	-0.061468	0.588991	28.793335	-10.955811	15.228271
C:\Users\cware\Desktop\Steller18Nov\18NovTrials\M20.DSG	11-1-2013	15:20:59	431285.000000	8625.700000	-0.156250	0.488281	-1.179688	0.331193	-0.050459	0.589908	41.107178	-7.034302	2.365112
C:\Users\cware\Desktop\Steller18Nov\18NovTrials\M20.DSG	11-1-2013	15:20:59	431286.000000	8625.720000	-0.253906	0.449219	-1.207031	0.331193	-0.043119	0.592661	46.676636	23.880005	-1.495361
C:\Users\cware\Desktop\Steller18Nov\18NovTrials\M20.DSG	11-1-2013	15:20:59	431287.000000	8625.740000	-0.191406	0.453125	-1.128906	0.326606	-0.030275	0.597248	34.423828	24.429321	-1.815796
C:\Users\cware\Desktop\Steller18Nov\18NovTrials\M20.DSG	11-1-2013	15:20:59	431288.000000	8625.760000	-0.125000	0.457031	-1.132813	0.323853	-0.025688	0.599083	26.000977	23.071289	1.190186
C:\Users\cware\Desktop\Steller18Nov\18NovTrials\M20.DSG	11-1-2013	15:20:59	431289.000000	8625.780000	-0.121094	0.472656	-1.199219	0.319266	-0.019266	0.601835	11.383057	26.382446	6.561279
C:\Users\cware\Desktop\Steller18Nov\18NovTrials\M20.DSG	11-1-2013	15:20:59	431290.000000	8625.800000	-0.234375	0.464844	-1.164063	0.314679	-0.016514	0.603670	8.117676	38.619995	12.039185
C:\Users\cware\Desktop\Steller18Nov\18NovTrials\M20.DSG	11-1-2013	15:20:59	431291.000000	8625.820000	-0.074219	0.457031	-1.078125	0.309174	-0.012844	0.603670	10.330200	4.440308	12.069702
C:\Users\cware\Desktop\Steller18Nov\18NovTrials\M20.DSG	11-1-2013	15:20:59	431292.000000	8625.840000	-0.093750	0.503906	-1.117188	0.306422	-0.010092	0.605505	15.625000	15.045166	12.603760
C:\Users\cware\Desktop\Steller18Nov\18NovTrials\M20.DSG	11-1-2013	15:20:59	431293.000000	8625.860000	-0.187500	0.503906	-1.089844	0.301835	-0.001835	0.608257	17.974854	43.395996	13.381958
C:\Users\cware\Desktop\Steller18Nov\18NovTrials\M20.DSG	11-1-2013	15:20:59	431294.000000	8625.880000	-0.105469	0.507813	-1.054688	0.297248	0.000917	0.609174	24.612427	22.949219	8.117676
C:\Users\cware\Desktop\Steller18Nov\18NovTrials\M20.DSG	11-1-2013	15:20:59	431295.000000	8625.900000	-0.039063	0.503906	-1.023438	0.294495	0.008257	0.611009	23.727417	-7.080078	1.846313
C:\Users\cware\Desktop\Steller18Nov\18NovTrials\M20.DSG	11-1-2013	15:20:59	431296.000000	8625.920000	-0.210938	0.437500	-1.054688	0.295413	0.012844	0.611927	24.993896	25.421143	1.846313
C:\Users\cware\Desktop\Steller18Nov\18NovTrials\M20.DSG	11-1-2013	15:20:59	431297.000000	8625.940000	-0.214844	0.406250	-1.015625	0.290826	0.017431	0.613761	25.543213	-4.135132	-2.029419
C:\Users\cware\Desktop\Steller18Nov\18NovTrials\M20.DSG	11-1-2013	15:20:59	431298.000000	8625.960000	-0.218750	0.394531	-1.023438	0.290826	0.026606	0.614679	26.489258	0.427246	-3.585815
C:\Users\cware\Desktop\Steller18Nov\18NovTrials\M20.DSG	11-1-2013	15:20:59	431299.000000	8625.980000	-0.292969	0.390625	-1.078125	0.288991	0.031193	0.615596	35.049438	18.386841	-5.432129
C:\Users\cware\Desktop\Steller18Nov\18NovTrials\M20.DSG	11-1-2013	15:20:59	431300.000000	8626.000000	-0.246094	0.351563	-1.054688	0.282569	0.041284	0.617431	36.682129	28.808594	-4.394531
C:\Users\cware\Desktop\Steller18Nov\18NovTrials\M20.DSG	11-1-2013	15:20:59	431301.000000	8626.020000	-0.175781	0.328125	-1.050781	0.280734	0.047706	0.619266	35.720825	23.361206	-8.438110
C:\Users\cware\Desktop\Steller18Nov\18NovTrials\M20.DSG	11-1-2013	15:20:59	431302.000000	8626.040000	-0.191406	0.304688	-1.000000	0.274312	0.058716	0.620183	33.630371	10.025024	-7.751465
C:\Users\cware\Desktop\Steller18Nov\18NovTrials\M20.DSG	11-1-2013	15:20:59	431303.000000	8626.060000	-0.218750	0.320313	-1.050781	0.274312	0.065138	0.621101	34.729004	7.400513	-2.227783
C:\Users\cware\Desktop\Steller18Nov\18NovTrials\M20.DSG	11-1-2013	15:20:59	431304.000000	8626.080000	-0.261719	0.296875	-1.070313	0.269725	0.076147	0.622936	35.369873	6.942749	-1.739502
C:\Users\cware\Desktop\Steller18Nov\18NovTrials\M20.DSG	11-1-2013	15:20:59	431305.000000	8626.100000	-0.214844	0.261719	-1.042969	0.270642	0.081651	0.622018	29.693604	13.900757	-1.739502
C:\Users\cware\Desktop\Steller18Nov\18NovTrials\M20.DSG	11-1-2013	15:20:59	431306.000000	8626.120000	-0.226563	0.292969	-1.058594	0.266972	0.089908	0.622936	25.451660	-1.541138	-4.486084
C:\Users\cware\Desktop\Steller18Nov\18NovTrials\M20.DSG	11-1-2013	15:20:59	431307.000000	8626.140000	-0.218750	0.281250	-1.035156	0.267890	0.093578	0.623853	23.269653	9.811401	-4.272461
C:\Users\cware\Desktop\Steller18Nov\18NovTrials\M20.DSG	11-1-2013	15:20:59	431308.000000	8626.160000	-0.242188	0.226563	-1.035156	0.265138	0.101835	0.623853	19.409180	14.801025	-7.202148
C:\Users\cware\Desktop\Steller18Nov\18NovTrials\M20.DSG	11-1-2013	15:20:59	431309.000000	8626.180000	-0.246094	0.281250	-1.085938	0.261468	0.105505	0.624771	26.229858	10.940552	-10.253906
C:\Users\cware\Desktop\Steller18Nov\18NovTrials\M20.DSG	11-1-2013	15:20:59	431310.000000	8626.200000	-0.171875	0.277344	-1.093750	0.259633	0.112844	0.622936	28.167725	5.828857	-12.954712
C:\Users\cware\Desktop\Steller18Nov\18NovTrials\M20.DSG	11-1-2013	15:20:59	431311.000000	8626.220000	-0.203125	0.285156	-1.050781	0.258716	0.118349	0.622936	26.153564	12.435913	-15.121460
C:\Users\cware\Desktop\Steller18Nov\18NovTrials\M20.DSG	11-1-2013	15:20:59	431312.000000	8626.240000	-0.203125	0.285156	-1.050781	0.257798	0.120183	0.624771	37.719727	8.377075	-20.797729
C:\Users\cware\Desktop\Steller18Nov\18NovTrials\M20.DSG	11-1-2013	15:20:59	431313.000000	8626.260000	-0.199219	0.269531	-1.183594	0.256881	0.133945	0.623853	40.115356	0.778198	-20.767212
C:\Users\cware\Desktop\Steller18Nov\18NovTrials\M20.DSG	11-1-2013	15:20:59	431314.000000	8626.280000	-0.207031	0.199219	-1.074219	0.256881	0.140367	0.623853	35.629272	1.174927	-20.294189
C:\Users\cware\Desktop\Steller18Nov\18NovTrials\M20.DSG	11-1-2013	15:20:59	431315.000000	8626.300000	-0.222656	0.195313	-1.078125	0.252294	0.151376	0.622018	20.660400	12.023926	-19.439697
C:\Users\cware\Desktop\Steller18Nov\18NovTrials\M20.DSG	11-1-2013	15:20:59	431316.000000	8626.320000	-0.207031	0.199219	-1.035156	0.252294	0.154128	0.622936	8.758545	7.431030	-16.174316
C:\Users\cware\Desktop\Steller18Nov\18NovTrials\M20.DSG	11-1-2013	15:20:59	431317.000000	8626.340000	-0.171875	0.175781	-1.000000	0.249541	0.155963	0.621101	-8.514404	5.172729	-13.885498
C:\Users\cware\Desktop\Steller18Nov\18NovTrials\M20.DSG	11-1-2013	15:20:59	431318.000000	8626.360000	-0.156250	0.144531	-0.976563	0.248624	0.155963	0.622936	-21.530151	12.023926	-8.407593
C:\Users\cware\Desktop\Steller18Nov\18NovTrials\M20.DSG	11-1-2013	15:20:59	431319.000000	8626.380000	-0.070313	0.117188	-1.039063	0.245872	0.150459	0.623853	-33.660889	-2.365112	-7.247925
C:\Users\cware\Desktop\Steller18Nov\18NovTrials\M20.DSG	11-1-2013	15:20:59	431320.000000	8626.400000	-0.203125	0.078125	-1.042969	0.246789	0.145872	0.624771	-57.083130	-0.793457	-9.201050
C:\Users\cware\Desktop\Steller18Nov\18NovTrials\M20.DSG	11-1-2013	15:20:59	431321.000000	8626.420000	-0.218750	0.132813	-1.023438	0.246789	0.129358	0.624771	-75.942993	9.216309	-11.306763
C:\Users\cware\Desktop\Steller18Nov\18NovTrials\M20.DSG	11-1-2013	15:20:59	431322.000000	8626.440000	-0.125000	0.265625	-1.035156	0.244037	0.118349	0.626606	-78.170776	7.339478	-11.779785
C:\Users\cware\Desktop\Steller18Nov\18NovTrials\M20.DSG	11-1-2013	15:20:59	431323.000000	8626.460000	-0.042969	0.308594	-0.996094	0.243119	0.099083	0.626606	-76.126099	-14.404297	-15.243530
C:\Users\cware\Desktop\Steller18Nov\18NovTrials\M20.DSG	11-1-2013	15:20:59	431324.000000	8626.480000	-0.089844	0.304688	-1.027344	0.244037	0.089908	0.627523	-73.593140	-23.742676	-16.815186
C:\Users\cware\Desktop\Steller18Nov\18NovTrials\M20.DSG	11-1-2013	15:20:59	431325.000000	8626.500000	-0.164063	0.285156	-1.046875	0.250459	0.070642	0.625688	-69.778442	-4.745483	-16.845703
C:\Users\cware\Desktop\Steller18Nov\18NovTrials\M20.DSG	11-1-2013	15:20:59	431326.000000	8626.520000	-0.218750	0.308594	-1.050781	0.249541	0.061468	0.626606	-65.505981	-5.508423	-16.235352
C:\Users\cware\Desktop\Steller18Nov\18NovTrials\M20.DSG	11-1-2013	15:20:59	431327.000000	8626.540000	-0.210938	0.312500	-1.078125	0.250459	0.044954	0.622936	-61.737061	-10.192871	-18.127441
C:\Users\cware\Desktop\Steller18Nov\18NovTrials\M20.DSG	11-1-2013	15:20:59	431328.000000	8626.560000	-0.222656	0.343750	-1.085938	0.249541	0.036697	0.623853	-58.074951	15.579224	-15.182495
C:\Users\cware\Desktop\Steller18Nov\18NovTrials\M20.DSG	11-1-2013	15:20:59	431329.000000	8626.580000	-0.148438	0.414063	-1.042969	0.246789	0.022018	0.622018	-61.035156	-6.271362	-18.951416
C:\Users\cware\Desktop\Steller18Nov\18NovTrials\M20.DSG	11-1-2013	15:20:59	431330.000000	8626.600000	-0.089844	0.421875	-1.027344	0.246789	0.014679	0.619266	-62.683105	-4.806519	-18.142700
C:\Users\cware\Desktop\Steller18Nov\18NovTrials\M20.DSG	11-1-2013	15:20:59	431331.000000	8626.620000	-0.164063	0.468750	-1.046875	0.244954	-0.001835	0.617431	-67.916870	-3.601074	-21.347046
C:\Users\cware\Desktop\Steller18Nov\18NovTrials\M20.DSG	11-1-2013	15:20:59	431332.000000	8626.640000	-0.097656	0.523438	-1.003906	0.245872	-0.010092	0.616514	-69.107056	-1.983643	-20.233154
C:\Users\cware\Desktop\Steller18Nov\18NovTrials\M20.DSG	11-1-2013	15:20:59	431333.000000	8626.660000	-0.128906	0.519531	-1.031250	0.244954	-0.028440	0.612844	-67.001343	-2.227783	-18.081665
C:\Users\cware\Desktop\Steller18Nov\18NovTrials\M20.DSG	11-1-2013	15:20:59	431334.000000	8626.680000	-0.136719	0.511719	-1.015625	0.244954	-0.035780	0.611009	-68.740845	-17.730713	-17.562866
C:\Users\cware\Desktop\Steller18Nov\18NovTrials\M20.DSG	11-1-2013	15:20:59	431335.000000	8626.700000	-0.074219	0.535156	-0.980469	0.245872	-0.044954	0.609174	-68.176270	-1.846313	-14.175415
C:\Users\cware\Desktop\Steller18Nov\18NovTrials\M20.DSG	11-1-2013	15:20:59	431336.000000	8626.720000	-0.148438	0.503906	-0.968750	0.245872	-0.062385	0.603670	-63.751221	-10.345459	-11.627197
C:\Users\cware\Desktop\Steller18Nov\18NovTrials\M20.DSG	11-1-2013	15:20:59	431337.000000	8626.740000	-0.046875	0.531250	-0.902344	0.247706	-0.068807	0.600917	-60.348511	-11.337280	-11.444092
C:\Users\cware\Desktop\Steller18Nov\18NovTrials\M20.DSG	11-1-2013	15:20:59	431338.000000	8626.760000	-0.156250	0.523438	-0.960938	0.251376	-0.083486	0.595413	-54.595947	-22.003174	-12.969971
C:\Users\cware\Desktop\Steller18Nov\18NovTrials\M20.DSG	11-1-2013	15:20:59	431339.000000	8626.780000	-0.179688	0.566406	-0.917969	0.253211	-0.088991	0.592661	-53.085327	-2.410889	-13.565063
C:\Users\cware\Desktop\Steller18Nov\18NovTrials\M20.DSG	11-1-2013	15:20:59	431340.000000	8626.800000	-0.179688	0.566406	-0.917969	0.252294	-0.102752	0.588991	-47.317505	6.851196	-13.244629
C:\Users\cware\Desktop\Steller18Nov\18NovTrials\M20.DSG	11-1-2013	15:20:59	431341.000000	8626.820000	-0.027344	0.609375	-0.847656	0.250459	-0.108257	0.587156	-45.013428	-18.951416	-13.458252
C:\Users\cware\Desktop\Steller18Nov\18NovTrials\M20.DSG	11-1-2013	15:20:59	431342.000000	8626.840000	-0.136719	0.609375	-0.871094	0.255046	-0.118349	0.583486	-46.905518	-8.972168	-9.674072
C:\Users\cware\Desktop\Steller18Nov\18NovTrials\M20.DSG	11-1-2013	15:20:59	431343.000000	8626.860000	-0.117188	0.644531	-0.835938	0.255046	-0.122936	0.580734	-46.356201	-29.571533	-9.475708
C:\Users\cware\Desktop\Steller18Nov\18NovTrials\M20.DSG	11-1-2013	15:20:59	431344.000000	8626.880000	-0.167969	0.660156	-0.875000	0.259633	-0.133945	0.575229	-47.210693	-15.899658	-8.666992
C:\Users\cware\Desktop\Steller18Nov\18NovTrials\M20.DSG	11-1-2013	15:20:59	431345.000000	8626.900000	-0.199219	0.683594	-0.847656	0.259633	-0.139450	0.572477	-43.914795	-9.262085	-7.919312
C:\Users\cware\Desktop\Steller18Nov\18NovTrials\M20.DSG	11-1-2013	15:20:59	431346.000000	8626.920000	-0.191406	0.707031	-0.820313	0.261468	-0.148624	0.568807	-40.695190	-3.372192	-7.629395
C:\Users\cware\Desktop\Steller18Nov\18NovTrials\M20.DSG	11-1-2013	15:20:59	431347.000000	8626.940000	-0.132813	0.699219	-0.812500	0.260550	-0.152294	0.566972	-39.764404	-13.732910	-12.969971
C:\Users\cware\Desktop\Steller18Nov\18NovTrials\M20.DSG	11-1-2013	15:20:59	431348.000000	8626.960000	-0.207031	0.675781	-0.800781	0.261468	-0.157798	0.564220	-38.375854	0.793457	-9.841919
C:\Users\cware\Desktop\Steller18Nov\18NovTrials\M20.DSG	11-1-2013	15:20:59	431349.000000	8626.980000	-0.085938	0.703125	-0.773438	0.262385	-0.165138	0.558716	-39.581299	-19.760132	-11.810303
C:\Users\cware\Desktop\Steller18Nov\18NovTrials\M20.DSG	11-1-2013	15:20:59	431350.000000	8627.000000	-0.203125	0.675781	-0.792969	0.263303	-0.170642	0.556881	-43.029785	-0.595093	-6.301880
C:\Users\cware\Desktop\Steller18Nov\18NovTrials\M20.DSG	11-1-2013	15:20:59	431351.000000	8627.020000	-0.132813	0.726563	-0.855469	0.261468	-0.179817	0.552294	-27.191162	11.535645	-19.714355
C:\Users\cware\Desktop\Steller18Nov\18NovTrials\M20.DSG	11-1-2013	15:20:59	431352.000000	8627.040000	0.128906	0.574219	-0.746094	0.258716	-0.180734	0.552294	-50.949097	-2.899170	-40.542603
C:\Users\cware\Desktop\Steller18Nov\18NovTrials\M20.DSG	11-1-2013	15:20:59	431353.000000	8627.060000	-0.179688	0.671875	-1.000000	0.253211	-0.188991	0.546789	-12.130737	48.019409	-11.245728
C:\Users\cware\Desktop\Steller18Nov\18NovTrials\M20.DSG	11-1-2013	15:20:59	431354.000000	8627.080000	-0.496094	0.648438	-1.144531	0.246789	-0.193578	0.549541	28.442383	51.437378	11.169434
C:\Users\cware\Desktop\Steller18Nov\18NovTrials\M20.DSG	11-1-2013	15:20:59	431355.000000	8627.100000	-0.445313	0.335938	-0.957031	0.238532	-0.182569	0.553211	0.381470	46.051025	15.960693
C:\Users\cware\Desktop\Steller18Nov\18NovTrials\M20.DSG	11-1-2013	15:20:59	431356.000000	8627.120000	-0.371094	0.441406	-0.949219	0.235780	-0.183486	0.552294	-74.310303	16.967773	11.245728
C:\Users\cware\Desktop\Steller18Nov\18NovTrials\M20.DSG	11-1-2013	15:20:59	431357.000000	8627.140000	-0.339844	0.828125	-0.855469	0.233945	-0.203670	0.539450	-125.488281	-1.129150	-20.111084
C:\Users\cware\Desktop\Steller18Nov\18NovTrials\M20.DSG	11-1-2013	15:20:59	431358.000000	8627.160000	-0.398438	1.191406	-0.863281	0.232110	-0.219266	0.531193	-129.791260	8.804321	-49.514771
C:\Users\cware\Desktop\Steller18Nov\18NovTrials\M20.DSG	11-1-2013	15:20:59	431359.000000	8627.180000	-0.507813	1.335938	-0.964844	0.219266	-0.246789	0.513761	-106.185913	37.246704	-74.645996
C:\Users\cware\Desktop\Steller18Nov\18NovTrials\M20.DSG	11-1-2013	15:20:59	431360.000000	8627.200000	-0.109375	1.414063	-0.906250	0.209174	-0.256881	0.506422	-64.254761	44.326782	-86.227417
C:\Users\cware\Desktop\Steller18Nov\18NovTrials\M20.DSG	11-1-2013	15:20:59	431361.000000	8627.220000	0.085938	1.367188	-0.933594	0.184404	-0.264220	0.498165	-18.737793	45.669556	-88.317871
C:\Users\cware\Desktop\Steller18Nov\18NovTrials\M20.DSG	11-1-2013	15:20:59	431362.000000	8627.240000	0.191406	1.136719	-0.855469	0.174312	-0.263303	0.497248	-1.571655	35.247803	-89.813232
C:\Users\cware\Desktop\Steller18Nov\18NovTrials\M20.DSG	11-1-2013	15:20:59	431363.000000	8627.260000	0.054688	0.914063	-0.902344	0.150459	-0.259633	0.497248	4.470825	51.467896	-88.928223
C:\Users\cware\Desktop\Steller18Nov\18NovTrials\M20.DSG	11-1-2013	15:20:59	431364.000000	8627.280000	-0.023438	0.828125	-0.945313	0.139450	-0.258716	0.496330	-2.151489	58.410645	-91.400146
C:\Users\cware\Desktop\Steller18Nov\18NovTrials\M20.DSG	11-1-2013	15:20:59	431365.000000	8627.300000	-0.085938	0.921875	-0.957031	0.111927	-0.255963	0.492661	-14.602661	62.347412	-98.541260
C:\Users\cware\Desktop\Steller18Nov\18NovTrials\M20.DSG	11-1-2013	15:20:59	431366.000000	8627.320000	0.023438	1.023438	-0.859375	0.098165	-0.255046	0.489908	-21.209717	53.833008	-102.340698
C:\Users\cware\Desktop\Steller18Nov\18NovTrials\M20.DSG	11-1-2013	15:20:59	431367.000000	8627.340000	0.128906	1.105469	-0.832031	0.069725	-0.251376	0.484404	-16.677856	58.181763	-99.960327
C:\Users\cware\Desktop\Steller18Nov\18NovTrials\M20.DSG	11-1-2013	15:20:59	431368.000000	8627.360000	0.128906	1.105469	-0.832031	0.058716	-0.248624	0.482569	-4.119873	56.701660	-92.269897
C:\Users\cware\Desktop\Steller18Nov\18NovTrials\M20.DSG	11-1-2013	15:20:59	431369.000000	8627.380000	0.234375	1.121094	-0.832031	0.031193	-0.240367	0.476147	2.624512	69.534302	-88.272095
C:\Users\cware\Desktop\Steller18Nov\18NovTrials\M20.DSG	11-1-2013	15:20:59	431370.000000	8627.400000	0.265625	1.097656	-0.777344	0.019266	-0.235780	0.474312	10.620117	65.856934	-90.591431
C:\Users\cware\Desktop\Steller18Nov\18NovTrials\M20.DSG	11-1-2013	15:20:59	431371.000000	8627.420000	0.320313	1.019531	-0.718750	0.006422	-0.228440	0.471560	20.599365	60.028076	-84.762573
C:\Users\cware\Desktop\Steller18Nov\18NovTrials\M20.DSG	11-1-2013	15:20:59	431372.000000	8627.440000	0.343750	0.937500	-0.710938	-0.017431	-0.215596	0.469725	31.311035	61.843872	-79.116821
C:\Users\cware\Desktop\Steller18Nov\18NovTrials\M20.DSG	11-1-2013	15:20:59	431373.000000	8627.460000	0.394531	0.875000	-0.730469	-0.028440	-0.207339	0.467890	33.813477	52.185059	-78.704834
C:\Users\cware\Desktop\Steller18Nov\18NovTrials\M20.DSG	11-1-2013	15:20:59	431374.000000	8627.480000	0.382813	0.828125	-0.707031	-0.049541	-0.188991	0.466972	34.255981	57.723999	-76.126099
C:\Users\cware\Desktop\Steller18Nov\18NovTrials\M20.DSG	11-1-2013	15:20:59	431375.000000	8627.500000	0.410156	0.828125	-0.687500	-0.058716	-0.180734	0.464220	26.367188	58.319092	-71.975708
C:\Users\cware\Desktop\Steller18Nov\18NovTrials\M20.DSG	11-1-2013	15:20:59	431376.000000	8627.520000	0.468750	0.824219	-0.671875	-0.077982	-0.166972	0.459633	17.669678	51.864624	-73.471069
C:\Users\cware\Desktop\Steller18Nov\18NovTrials\M20.DSG	11-1-2013	15:20:59	431377.000000	8627.540000	0.488281	0.808594	-0.660156	-0.087156	-0.158716	0.456881	12.557983	47.454834	-74.234009
C:\Users\cware\Desktop\Steller18Nov\18NovTrials\M20.DSG	11-1-2013	15:20:59	431378.000000	8627.560000	0.523438	0.800781	-0.695313	-0.103670	-0.144954	0.451376	13.732910	37.933350	-77.148438
C:\Users\cware\Desktop\Steller18Nov\18NovTrials\M20.DSG	11-1-2013	15:20:59	431379.000000	8627.580000	0.519531	0.781250	-0.722656	-0.110092	-0.136697	0.450459	15.960693	37.704468	-78.399658
C:\Users\cware\Desktop\Steller18Nov\18NovTrials\M20.DSG	11-1-2013	15:20:59	431380.000000	8627.600000	0.554688	0.753906	-0.730469	-0.125688	-0.119266	0.446789	19.729614	34.194946	-80.612183
C:\Users\cware\Desktop\Steller18Nov\18NovTrials\M20.DSG	11-1-2013	15:20:59	431381.000000	8627.620000	0.574219	0.738281	-0.722656	-0.132110	-0.111009	0.444037	22.048950	35.491943	-78.338623
C:\Users\cware\Desktop\Steller18Nov\18NovTrials\M20.DSG	11-1-2013	15:20:59	431382.000000	8627.640000	0.574219	0.695313	-0.730469	-0.145872	-0.093578	0.440367	19.515991	39.123535	-77.392578
C:\Users\cware\Desktop\Steller18Nov\18NovTrials\M20.DSG	11-1-2013	15:20:59	431383.000000	8627.660000	0.644531	0.640625	-0.652344	-0.151376	-0.085321	0.437615	15.502930	26.992798	-73.745728
C:\Users\cware\Desktop\Steller18Nov\18NovTrials\M20.DSG	11-1-2013	15:20:59	431384.000000	8627.680000	0.640625	0.593750	-0.636719	-0.156881	-0.067890	0.435780	13.046265	23.101807	-71.884155
C:\Users\cware\Desktop\Steller18Nov\18NovTrials\M20.DSG	11-1-2013	15:20:59	431385.000000	8627.700000	0.640625	0.539063	-0.628906	-0.166055	-0.059633	0.432110	11.123657	26.947021	-73.608398
C:\Users\cware\Desktop\Steller18Nov\18NovTrials\M20.DSG	11-1-2013	15:20:59	431386.000000	8627.720000	0.691406	0.523438	-0.625000	-0.170642	-0.051376	0.430275	9.323120	20.370483	-74.874878
C:\Users\cware\Desktop\Steller18Nov\18NovTrials\M20.DSG	11-1-2013	15:20:59	431387.000000	8627.740000	0.703125	0.507813	-0.609375	-0.178899	-0.034862	0.426606	7.919312	11.856079	-75.622559
C:\Users\cware\Desktop\Steller18Nov\18NovTrials\M20.DSG	11-1-2013	15:20:59	431388.000000	8627.760000	0.765625	0.515625	-0.621094	-0.181651	-0.027523	0.426606	6.378174	15.075684	-77.682495
C:\Users\cware\Desktop\Steller18Nov\18NovTrials\M20.DSG	11-1-2013	15:20:59	431389.000000	8627.780000	0.750000	0.511719	-0.617188	-0.188991	-0.009174	0.423853	4.852295	8.743286	-80.337524
C:\Users\cware\Desktop\Steller18Nov\18NovTrials\M20.DSG	11-1-2013	15:20:59	431390.000000	8627.800000	0.773438	0.511719	-0.585938	-0.191743	-0.000917	0.422936	-1.144409	-1.419067	-83.862305
C:\Users\cware\Desktop\Steller18Nov\18NovTrials\M20.DSG	11-1-2013	15:20:59	431391.000000	8627.820000	0.750000	0.531250	-0.570313	-0.193578	0.016514	0.423853	-9.567261	-0.442505	-84.884644
C:\Users\cware\Desktop\Steller18Nov\18NovTrials\M20.DSG	11-1-2013	15:20:59	431392.000000	8627.840000	0.718750	0.507813	-0.562500	-0.196330	0.023853	0.422936	-13.092041	6.347656	-86.059570
C:\Users\cware\Desktop\Steller18Nov\18NovTrials\M20.DSG	11-1-2013	15:20:59	431393.000000	8627.860000	0.773438	0.468750	-0.554688	-0.199083	0.040367	0.422018	-13.015747	-2.319336	-87.951660
C:\Users\cware\Desktop\Steller18Nov\18NovTrials\M20.DSG	11-1-2013	15:20:59	431394.000000	8627.880000	0.773438	0.468750	-0.554688	-0.201835	0.049541	0.422018	-13.778687	-0.793457	-86.761475
C:\Users\cware\Desktop\Steller18Nov\18NovTrials\M20.DSG	11-1-2013	15:20:59	431395.000000	8627.900000	0.746094	0.453125	-0.585938	-0.200917	0.064220	0.422018	-11.322021	-4.730225	-80.749512
C:\Users\cware\Desktop\Steller18Nov\18NovTrials\M20.DSG	11-1-2013	15:20:59	431396.000000	8627.920000	0.710938	0.410156	-0.562500	-0.201835	0.072477	0.422936	-11.703491	0.427246	-74.493408
C:\Users\cware\Desktop\Steller18Nov\18NovTrials\M20.DSG	11-1-2013	15:20:59	431397.000000	8627.940000	0.710938	0.367188	-0.578125	-0.203670	0.085321	0.422936	-12.741089	5.310059	-68.740845
C:\Users\cware\Desktop\Steller18Nov\18NovTrials\M20.DSG	11-1-2013	15:20:59	431398.000000	8627.960000	0.734375	0.320313	-0.589844	-0.202752	0.091743	0.422936	-14.999390	-4.714966	-66.040039
C:\Users\cware\Desktop\Steller18Nov\18NovTrials\M20.DSG	11-1-2013	15:20:59	431399.000000	8627.980000	0.730469	0.265625	-0.589844	-0.201835	0.103670	0.422018	-17.547607	-3.601074	-62.118530
C:\Users\cware\Desktop\Steller18Nov\18NovTrials\M20.DSG	11-1-2013	15:20:59	431400.000000	8628.000000	0.738281	0.242188	-0.585938	-0.202752	0.108257	0.422936	-17.578125	0.946045	-57.678223
C:\Users\cware\Desktop\Steller18Nov\18NovTrials\M20.DSG	11-1-2013	15:20:59	431401.000000	8628.020000	0.742188	0.234375	-0.535156	-0.203670	0.116514	0.421101	-18.707275	7.720947	-53.070068
C:\Users\cware\Desktop\Steller18Nov\18NovTrials\M20.DSG	11-1-2013	15:20:59	431402.000000	8628.040000	0.777344	0.234375	-0.484375	-0.202752	0.121101	0.420183	-21.469116	6.774902	-50.140381
C:\Users\cware\Desktop\Steller18Nov\18NovTrials\M20.DSG	11-1-2013	15:20:59	431403.000000	8628.060000	0.804688	0.222656	-0.472656	-0.204587	0.126606	0.418349	-24.612427	7.888794	-47.241211
C:\Users\cware\Desktop\Steller18Nov\18NovTrials\M20.DSG	11-1-2013	15:20:59	431404.000000	8628.080000	0.851563	0.187500	-0.457031	-0.204587	0.130275	0.419266	-29.281616	0.671387	-44.815063
C:\Users\cware\Desktop\Steller18Nov\18NovTrials\M20.DSG	11-1-2013	15:20:59	431405.000000	8628.100000	0.875000	0.164063	-0.468750	-0.201835	0.134862	0.417431	-37.536621	-9.353638	-44.464111
C:\Users\cware\Desktop\Steller18Nov\18NovTrials\M20.DSG	11-1-2013	15:20:59	431406.000000	8628.120000	0.839844	0.136719	-0.492188	-0.201835	0.135780	0.419266	-41.168213	-16.342163	-41.595459
C:\Users\cware\Desktop\Steller18Nov\18NovTrials\M20.DSG	11-1-2013	15:20:59	431407.000000	8628.140000	0.820313	0.105469	-0.492188	-0.198165	0.136697	0.422018	-44.662476	-19.561768	-36.712646
C:\Users\cware\Desktop\Steller18Nov\18NovTrials\M20.DSG	11-1-2013	15:20:59	431408.000000	8628.160000	0.804688	0.062500	-0.519531	-0.195413	0.135780	0.424771	-47.546387	-19.973755	-32.546997
C:\Users\cware\Desktop\Steller18Nov\18NovTrials\M20.DSG	11-1-2013	15:20:59	431409.000000	8628.180000	0.824219	0.066406	-0.496094	-0.192661	0.135780	0.426606	-48.919678	-27.130127	-30.899048
C:\Users\cware\Desktop\Steller18Nov\18NovTrials\M20.DSG	11-1-2013	15:20:59	431410.000000	8628.200000	0.812500	0.109375	-0.503906	-0.187156	0.133945	0.432110	-47.836304	-20.980835	-29.525757
C:\Users\cware\Desktop\Steller18Nov\18NovTrials\M20.DSG	11-1-2013	15:20:59	431411.000000	8628.220000	0.843750	0.164063	-0.546875	-0.184404	0.132110	0.433028	-47.134399	-16.754150	-25.848389
C:\Users\cware\Desktop\Steller18Nov\18NovTrials\M20.DSG	11-1-2013	15:20:59	431412.000000	8628.240000	0.847656	0.218750	-0.550781	-0.179817	0.131193	0.436697	-45.608521	-21.026611	-23.620605
C:\Users\cware\Desktop\Steller18Nov\18NovTrials\M20.DSG	11-1-2013	15:20:59	431413.000000	8628.260000	0.824219	0.222656	-0.558594	-0.177982	0.129358	0.438532	-41.549683	-14.892578	-20.324707
C:\Users\cware\Desktop\Steller18Nov\18NovTrials\M20.DSG	11-1-2013	15:20:59	431414.000000	8628.280000	0.808594	0.203125	-0.539063	-0.176147	0.126606	0.440367	-36.544800	-6.698608	-18.325806
C:\Users\cware\Desktop\Steller18Nov\18NovTrials\M20.DSG	11-1-2013	15:20:59	431415.000000	8628.300000	0.812500	0.156250	-0.519531	-0.175229	0.124771	0.441284	-30.303955	-0.503540	-16.113281
C:\Users\cware\Desktop\Steller18Nov\18NovTrials\M20.DSG	11-1-2013	15:20:59	431416.000000	8628.320000	0.808594	0.105469	-0.503906	-0.175229	0.122936	0.443119	-24.871826	-0.961304	-18.661499
C:\Users\cware\Desktop\Steller18Nov\18NovTrials\M20.DSG	11-1-2013	15:20:59	431417.000000	8628.340000	0.878906	0.082031	-0.503906	-0.175229	0.122018	0.444037	-24.536133	-7.461548	-20.767212
C:\Users\cware\Desktop\Steller18Nov\18NovTrials\M20.DSG	11-1-2013	15:20:59	431418.000000	8628.360000	0.843750	0.039063	-0.496094	-0.175229	0.122018	0.444037	-23.239136	-9.002686	-16.952515
C:\Users\cware\Desktop\Steller18Nov\18NovTrials\M20.DSG	11-1-2013	15:20:59	431419.000000	8628.380000	0.808594	0.015625	-0.519531	-0.173394	0.121101	0.446789	-21.255493	-12.649536	-8.682251
C:\Users\cware\Desktop\Steller18Nov\18NovTrials\M20.DSG	11-1-2013	15:20:59	431420.000000	8628.400000	0.796875	0.027344	-0.550781	-0.171560	0.118349	0.448624	-19.226074	-10.543823	-1.922607
C:\Users\cware\Desktop\Steller18Nov\18NovTrials\M20.DSG	11-1-2013	15:20:59	431421.000000	8628.420000	0.773438	0.085938	-0.550781	-0.170642	0.115596	0.449541	-14.862061	-8.895874	5.355835
C:\Users\cware\Desktop\Steller18Nov\18NovTrials\M20.DSG	11-1-2013	15:20:59	431422.000000	8628.440000	0.773438	0.085938	-0.550781	-0.170642	0.112844	0.451376	-11.306763	-4.333496	9.658813
C:\Users\cware\Desktop\Steller18Nov\18NovTrials\M20.DSG	11-1-2013	15:20:59	431423.000000	8628.460000	0.769531	0.117188	-0.562500	-0.168807	0.111009	0.450459	-8.331299	0.061035	12.634277
C:\Users\cware\Desktop\Steller18Nov\18NovTrials\M20.DSG	11-1-2013	15:20:59	431424.000000	8628.480000	0.773438	0.121094	-0.558594	-0.169725	0.108257	0.451376	-6.149292	1.907349	14.114380
C:\Users\cware\Desktop\Steller18Nov\18NovTrials\M20.DSG	11-1-2013	15:20:59	431425.000000	8628.500000	0.789063	0.125000	-0.550781	-0.168807	0.105505	0.449541	-5.355835	-1.754761	16.555786
C:\Users\cware\Desktop\Steller18Nov\18NovTrials\M20.DSG	11-1-2013	15:20:59	431426.000000	8628.520000	0.792969	0.144531	-0.562500	-0.169725	0.102752	0.449541	-4.730225	-7.766724	18.218994
C:\Users\cware\Desktop\Steller18Nov\18NovTrials\M20.DSG	11-1-2013	15:20:59	431427.000000	8628.540000	0.777344	0.171875	-0.593750	-0.167890	0.099083	0.450459	-2.517700	-9.338379	21.697998
C:\Users\cware\Desktop\Steller18Nov\18NovTrials\M20.DSG	11-1-2013	15:20:59	431428.000000	8628.560000	0.769531	0.183594	-0.597656	-0.165138	0.095413	0.451376	-2.258301	-3.463745	26.168823
C:\Users\cware\Desktop\Steller18Nov\18NovTrials\M20.DSG	11-1-2013	15:20:59	431429.000000	8628.580000	0.781250	0.199219	-0.605469	-0.166055	0.090826	0.450459	-2.059937	5.538940	31.280518
C:\Users\cware\Desktop\Steller18Nov\18NovTrials\M20.DSG	11-1-2013	15:20:59	431430.000000	8628.600000	0.804688	0.222656	-0.597656	-0.166972	0.087156	0.450459	-1.663208	12.237549	34.423828
C:\Users\cware\Desktop\Steller18Nov\18NovTrials\M20.DSG	11-1-2013	15:20:59	431431.000000	8628.620000	0.859375	0.257813	-0.621094	-0.169725	0.079817	0.447706	3.112793	16.510010	33.813477
C:\Users\cware\Desktop\Steller18Nov\18NovTrials\M20.DSG	11-1-2013	15:20:59	431432.000000	8628.640000	0.871094	0.261719	-0.585938	-0.169725	0.077064	0.445872	5.584717	20.996094	31.082153
C:\Users\cware\Desktop\Steller18Nov\18NovTrials\M20.DSG	11-1-2013	15:20:59	431433.000000	8628.660000	0.878906	0.257813	-0.531250	-0.174312	0.070642	0.442202	3.875732	18.447876	27.481079
C:\Users\cware\Desktop\Steller18Nov\18NovTrials\M20.DSG	11-1-2013	15:20:59	431434.000000	8628.680000	0.910156	0.265625	-0.503906	-0.174312	0.067890	0.440367	-0.045776	9.353638	23.498535
C:\Users\cware\Desktop\Steller18Nov\18NovTrials\M20.DSG	11-1-2013	15:20:59	431435.000000	8628.700000	0.925781	0.257813	-0.511719	-0.174312	0.062385	0.438532	-1.525879	-3.036499	21.148682
C:\Users\cware\Desktop\Steller18Nov\18NovTrials\M20.DSG	11-1-2013	15:20:59	431436.000000	8628.720000	0.914063	0.234375	-0.539063	-0.174312	0.060550	0.437615	-0.503540	-10.787964	22.613525
C:\Users\cware\Desktop\Steller18Nov\18NovTrials\M20.DSG	11-1-2013	15:20:59	431437.000000	8628.740000	0.894531	0.207031	-0.566406	-0.173394	0.055046	0.441284	1.434326	-14.007568	28.015137
C:\Users\cware\Desktop\Steller18Nov\18NovTrials\M20.DSG	11-1-2013	15:20:59	431438.000000	8628.760000	0.855469	0.187500	-0.593750	-0.170642	0.054128	0.442202	-1.693726	-13.870239	33.676147
C:\Users\cware\Desktop\Steller18Nov\18NovTrials\M20.DSG	11-1-2013	15:20:59	431439.000000	8628.780000	0.816406	0.183594	-0.628906	-0.167890	0.044954	0.444037	-9.048462	-7.156372	41.656494
C:\Users\cware\Desktop\Steller18Nov\18NovTrials\M20.DSG	11-1-2013	15:20:59	431440.000000	8628.800000	0.789063	0.203125	-0.664063	-0.166972	0.039450	0.444037	-13.580322	-3.662109	47.988892
C:\Users\cware\Desktop\Steller18Nov\18NovTrials\M20.DSG	11-1-2013	15:20:59	431441.000000	8628.820000	0.800781	0.222656	-0.683594	-0.166055	0.025688	0.444037	-15.792847	-3.128052	53.070068
C:\Users\cware\Desktop\Steller18Nov\18NovTrials\M20.DSG	11-1-2013	15:20:59	431442.000000	8628.840000	0.820313	0.242188	-0.679688	-0.164220	0.019266	0.444037	-17.074585	-4.058838	56.289673
C:\Users\cware\Desktop\Steller18Nov\18NovTrials\M20.DSG	11-1-2013	15:20:59	431443.000000	8628.860000	0.820313	0.261719	-0.679688	-0.160550	0.005505	0.444954	-17.395020	-11.550903	60.699463
C:\Users\cware\Desktop\Steller18Nov\18NovTrials\M20.DSG	11-1-2013	15:20:59	431444.000000	8628.880000	0.800781	0.238281	-0.652344	-0.157798	-0.001835	0.446789	-16.723633	-27.572632	69.732666
C:\Users\cware\Desktop\Steller18Nov\18NovTrials\M20.DSG	11-1-2013	15:20:59	431445.000000	8628.900000	0.777344	0.199219	-0.605469	-0.153211	-0.021101	0.450459	-27.618408	-35.949707	73.165894
C:\Users\cware\Desktop\Steller18Nov\18NovTrials\M20.DSG	11-1-2013	15:20:59	431446.000000	8628.920000	0.808594	0.261719	-0.617188	-0.142202	-0.031193	0.454128	-35.354614	-17.486572	68.801880
C:\Users\cware\Desktop\Steller18Nov\18NovTrials\M20.DSG	11-1-2013	15:20:59	431447.000000	8628.940000	0.757813	0.402344	-0.722656	-0.139450	-0.040367	0.453211	-48.629761	-23.498535	64.529419
C:\Users\cware\Desktop\Steller18Nov\18NovTrials\M20.DSG	11-1-2013	15:20:59	431448.000000	8628.960000	0.792969	0.464844	-0.664063	-0.131193	-0.060550	0.454128	-51.361084	-11.734009	65.383911
C:\Users\cware\Desktop\Steller18Nov\18NovTrials\M20.DSG	11-1-2013	15:20:59	431449.000000	8628.980000	0.781250	0.648438	-0.753906	-0.128440	-0.071560	0.452294	-49.026489	-3.555298	57.220459
C:\Users\cware\Desktop\Steller18Nov\18NovTrials\M20.DSG	11-1-2013	15:20:59	431450.000000	8629.000000	0.781250	0.648438	-0.753906	-0.122936	-0.089908	0.447706	-46.936035	13.854980	45.867920
C:\Users\cware\Desktop\Steller18Nov\18NovTrials\M20.DSG	11-1-2013	15:20:59	431451.000000	8629.020000	0.843750	0.894531	-0.726563	-0.122018	-0.099083	0.444037	-43.365479	22.689819	28.472900
C:\Users\cware\Desktop\Steller18Nov\18NovTrials\M20.DSG	11-1-2013	15:20:59	431452.000000	8629.040000	0.816406	0.886719	-0.667969	-0.124771	-0.109174	0.435780	-25.283813	28.945923	16.296387
C:\Users\cware\Desktop\Steller18Nov\18NovTrials\M20.DSG	11-1-2013	15:20:59	431453.000000	8629.060000	0.847656	0.847656	-0.703125	-0.125688	-0.111927	0.432110	10.543823	22.460938	7.171631
C:\Users\cware\Desktop\Steller18Nov\18NovTrials\M20.DSG	11-1-2013	15:20:59	431454.000000	8629.080000	0.773438	0.824219	-0.746094	-0.127523	-0.110092	0.430275	41.412354	15.533447	9.384155
C:\Users\cware\Desktop\Steller18Nov\18NovTrials\M20.DSG	11-1-2013	15:20:59	431455.000000	8629.100000	0.683594	0.816406	-0.679688	-0.126606	-0.105505	0.428440	64.514160	15.304565	16.235352
C:\Users\cware\Desktop\Steller18Nov\18NovTrials\M20.DSG	11-1-2013	15:20:59	431456.000000	8629.120000	0.621094	0.730469	-0.531250	-0.128440	-0.098165	0.434862	74.813843	8.483887	21.499634
C:\Users\cware\Desktop\Steller18Nov\18NovTrials\M20.DSG	11-1-2013	15:20:59	431457.000000	8629.140000	0.589844	0.503906	-0.414063	-0.127523	-0.092661	0.439450	83.007813	-0.259399	42.190552
C:\Users\cware\Desktop\Steller18Nov\18NovTrials\M20.DSG	11-1-2013	15:20:59	431458.000000	8629.160000	0.589844	0.218750	-0.347656	-0.125688	-0.087156	0.445872	82.839966	9.628296	56.854248
C:\Users\cware\Desktop\Steller18Nov\18NovTrials\M20.DSG	11-1-2013	15:20:59	431459.000000	8629.180000	0.878906	0.207031	-0.445313	-0.124771	-0.083486	0.449541	89.920044	13.000488	38.696289
C:\Users\cware\Desktop\Steller18Nov\18NovTrials\M20.DSG	11-1-2013	15:20:59	431460.000000	8629.200000	1.074219	0.394531	-0.570313	-0.124771	-0.078899	0.452294	107.223511	-10.299683	24.841309
C:\Users\cware\Desktop\Steller18Nov\18NovTrials\M20.DSG	11-1-2013	15:20:59	431461.000000	8629.220000	0.976563	0.574219	-0.609375	-0.121101	-0.062385	0.463303	116.622925	-20.996094	37.689209
C:\Users\cware\Desktop\Steller18Nov\18NovTrials\M20.DSG	11-1-2013	15:20:59	431462.000000	8629.240000	0.761719	0.699219	-0.539063	-0.119266	-0.055963	0.468807	93.643188	-10.513306	52.795410
C:\Users\cware\Desktop\Steller18Nov\18NovTrials\M20.DSG	11-1-2013	15:20:59	431463.000000	8629.260000	0.777344	0.738281	-0.367188	-0.111927	-0.047706	0.477064	46.920776	-16.571045	46.386719
C:\Users\cware\Desktop\Steller18Nov\18NovTrials\M20.DSG	11-1-2013	15:20:59	431464.000000	8629.280000	0.917969	0.660156	-0.371094	-0.108257	-0.046789	0.479817	25.955200	-37.109375	29.525757
C:\Users\cware\Desktop\Steller18Nov\18NovTrials\M20.DSG	11-1-2013	15:20:59	431465.000000	8629.300000	0.871094	0.574219	-0.523438	-0.100000	-0.046789	0.487156	21.621704	-52.368164	15.213013
C:\Users\cware\Desktop\Steller18Nov\18NovTrials\M20.DSG	11-1-2013	15:20:59	431466.000000	8629.320000	0.773438	0.480469	-0.707031	-0.092661	-0.044037	0.491743	26.336670	-64.910889	16.433716
C:\Users\cware\Desktop\Steller18Nov\18NovTrials\M20.DSG	11-1-2013	15:20:59	431467.000000	8629.340000	0.597656	0.464844	-0.847656	-0.078899	-0.042202	0.503670	22.567749	-63.293457	27.740479
C:\Users\cware\Desktop\Steller18Nov\18NovTrials\M20.DSG	11-1-2013	15:20:59	431468.000000	8629.360000	0.523438	0.480469	-0.871094	-0.071560	-0.041284	0.508257	15.182495	-57.388306	34.515381
C:\Users\cware\Desktop\Steller18Nov\18NovTrials\M20.DSG	11-1-2013	15:20:59	431469.000000	8629.380000	0.519531	0.468750	-0.886719	-0.057798	-0.043119	0.518349	9.490967	-50.064087	44.525146
C:\Users\cware\Desktop\Steller18Nov\18NovTrials\M20.DSG	11-1-2013	15:20:59	431470.000000	8629.400000	0.523438	0.500000	-0.894531	-0.051376	-0.045872	0.521101	8.666992	-44.998169	50.674438
C:\Users\cware\Desktop\Steller18Nov\18NovTrials\M20.DSG	11-1-2013	15:20:59	431471.000000	8629.420000	0.527344	0.582031	-0.921875	-0.039450	-0.049541	0.528440	9.078979	-34.561157	53.909302
C:\Users\cware\Desktop\Steller18Nov\18NovTrials\M20.DSG	11-1-2013	15:20:59	431472.000000	8629.440000	0.539063	0.671875	-0.898438	-0.033945	-0.052294	0.529358	11.672974	-27.420044	51.101685
C:\Users\cware\Desktop\Steller18Nov\18NovTrials\M20.DSG	11-1-2013	15:20:59	431473.000000	8629.460000	0.601563	0.714844	-0.867188	-0.026606	-0.054128	0.534862	19.363403	-23.849487	46.218872
C:\Users\cware\Desktop\Steller18Nov\18NovTrials\M20.DSG	11-1-2013	15:20:59	431474.000000	8629.480000	0.597656	0.687500	-0.914063	-0.022936	-0.054128	0.536697	27.572632	-19.866943	43.121338
C:\Users\cware\Desktop\Steller18Nov\18NovTrials\M20.DSG	11-1-2013	15:20:59	431475.000000	8629.500000	0.562500	0.660156	-0.941406	-0.015596	-0.053211	0.538532	36.788940	-13.809204	42.953491
C:\Users\cware\Desktop\Steller18Nov\18NovTrials\M20.DSG	11-1-2013	15:20:59	431476.000000	8629.520000	0.503906	0.648438	-0.925781	-0.012844	-0.050459	0.542202	46.707153	-5.477905	44.250488
C:\Users\cware\Desktop\Steller18Nov\18NovTrials\M20.DSG	11-1-2013	15:20:59	431477.000000	8629.540000	0.515625	0.621094	-0.843750	-0.009174	-0.044037	0.545872	55.755615	-7.339478	41.641235
C:\Users\cware\Desktop\Steller18Nov\18NovTrials\M20.DSG	11-1-2013	15:20:59	431478.000000	8629.560000	0.515625	0.621094	-0.843750	-0.006422	-0.037615	0.548624	60.180664	-6.561279	37.719727
C:\Users\cware\Desktop\Steller18Nov\18NovTrials\M20.DSG	11-1-2013	15:20:59	431479.000000	8629.580000	0.507813	0.546875	-0.890625	-0.004587	-0.027523	0.551376	63.079834	-5.264282	33.828735
C:\Users\cware\Desktop\Steller18Nov\18NovTrials\M20.DSG	11-1-2013	15:20:59	431480.000000	8629.600000	0.507813	0.531250	-0.890625	-0.002752	-0.022018	0.554128	63.262939	-4.379272	31.814575
C:\Users\cware\Desktop\Steller18Nov\18NovTrials\M20.DSG	11-1-2013	15:20:59	431481.000000	8629.620000	0.511719	0.519531	-0.906250	-0.000917	-0.009174	0.557798	62.820435	1.174927	28.747559
C:\Users\cware\Desktop\Steller18Nov\18NovTrials\M20.DSG	11-1-2013	15:20:59	431482.000000	8629.640000	0.519531	0.476563	-0.906250	0.000000	-0.002752	0.559633	65.444946	-1.373291	23.651123
C:\Users\cware\Desktop\Steller18Nov\18NovTrials\M20.DSG	11-1-2013	15:20:59	431483.000000	8629.660000	0.503906	0.410156	-0.921875	0.000917	0.011009	0.564220	67.153931	-3.356934	17.532349
C:\Users\cware\Desktop\Steller18Nov\18NovTrials\M20.DSG	11-1-2013	15:20:59	431484.000000	8629.680000	0.457031	0.335938	-0.972656	0.000917	0.019266	0.563303	67.382813	5.126953	13.305664
C:\Users\cware\Desktop\Steller18Nov\18NovTrials\M20.DSG	11-1-2013	15:20:59	431485.000000	8629.700000	0.414063	0.277344	-0.964844	0.000000	0.027523	0.563303	77.835083	18.356323	5.111694
C:\Users\cware\Desktop\Steller18Nov\18NovTrials\M20.DSG	11-1-2013	15:20:59	431486.000000	8629.720000	0.437500	0.261719	-0.980469	-0.004587	0.046789	0.562385	83.831787	32.196045	2.441406
C:\Users\cware\Desktop\Steller18Nov\18NovTrials\M20.DSG	11-1-2013	15:20:59	431487.000000	8629.740000	0.515625	0.296875	-1.015625	-0.010092	0.057798	0.561468	86.868286	45.364380	-0.854492
C:\Users\cware\Desktop\Steller18Nov\18NovTrials\M20.DSG	11-1-2013	15:20:59	431488.000000	8629.760000	0.558594	0.351563	-1.007813	-0.021101	0.077982	0.555046	89.370728	43.395996	-1.617432
C:\Users\cware\Desktop\Steller18Nov\18NovTrials\M20.DSG	11-1-2013	15:20:59	431489.000000	8629.780000	0.644531	0.375000	-0.917969	-0.024771	0.088991	0.554128	89.553833	23.742676	3.189087
C:\Users\cware\Desktop\Steller18Nov\18NovTrials\M20.DSG	11-1-2013	15:20:59	431490.000000	8629.800000	0.578125	0.308594	-1.054688	-0.032110	0.111009	0.551376	101.913452	26.748657	7.965088
C:\Users\cware\Desktop\Steller18Nov\18NovTrials\M20.DSG	11-1-2013	15:20:59	431491.000000	8629.820000	0.558594	0.136719	-1.003906	-0.034862	0.122018	0.547706	89.324951	7.888794	5.401611
C:\Users\cware\Desktop\Steller18Nov\18NovTrials\M20.DSG	11-1-2013	15:20:59	431492.000000	8629.840000	0.546875	0.070313	-0.800781	-0.037615	0.141284	0.545872	54.428101	17.135620	-8.956909
C:\Users\cware\Desktop\Steller18Nov\18NovTrials\M20.DSG	11-1-2013	15:20:59	431493.000000	8629.860000	0.554688	0.289063	-1.140625	-0.041284	0.149541	0.544037	142.578125	35.339355	12.039185
C:\Users\cware\Desktop\Steller18Nov\18NovTrials\M20.DSG	11-1-2013	15:20:59	431494.000000	8629.880000	0.679688	-0.097656	-0.773438	-0.045872	0.174312	0.537615	73.669434	-11.871338	18.646240
C:\Users\cware\Desktop\Steller18Nov\18NovTrials\M20.DSG	11-1-2013	15:20:59	431495.000000	8629.900000	0.832031	-0.523438	-1.472656	-0.047706	0.183486	0.535780	52.841187	-62.896729	-4.501343
C:\Users\cware\Desktop\Steller18Nov\18NovTrials\M20.DSG	11-1-2013	15:20:59	431496.000000	8629.920000	0.566406	-0.515625	-0.121094	-0.026606	0.188073	0.546789	-13.488770	-92.559814	33.370972
C:\Users\cware\Desktop\Steller18Nov\18NovTrials\M20.DSG	11-1-2013	15:20:59	431497.000000	8629.940000	-0.746094	-0.464844	-0.656250	-0.024771	0.183486	0.550459	-68.038940	-19.088745	22.033691
C:\Users\cware\Desktop\Steller18Nov\18NovTrials\M20.DSG	11-1-2013	15:20:59	431498.000000	8629.960000	-0.207031	0.355469	-1.277344	-0.022936	0.172477	0.551376	-137.283325	65.917969	-16.693115
C:\Users\cware\Desktop\Steller18Nov\18NovTrials\M20.DSG	11-1-2013	15:20:59	431499.000000	8629.980000	0.789063	0.289063	-0.871094	-0.031193	0.146789	0.551376	-46.691895	-47.561646	29.876709
C:\Users\cware\Desktop\Steller18Nov\18NovTrials\M20.DSG	11-1-2013	15:20:59	431500.000000	8630.000000	0.371094	0.218750	-0.902344	-0.025688	0.140367	0.554128	-36.178589	-85.311890	27.465820
C:\Users\cware\Desktop\Steller18Nov\18NovTrials\M20.DSG	11-1-2013	15:20:59	431501.000000	8630.020000	0.718750	0.523438	-0.953125	-0.006422	0.128440	0.565138	-68.969727	-92.422485	-22.964478
C:\Users\cware\Desktop\Steller18Nov\18NovTrials\M20.DSG	11-1-2013	15:20:59	431502.000000	8630.040000	0.261719	0.523438	-0.929688	0.004587	0.121101	0.568807	-52.505493	-22.766113	11.306763
C:\Users\cware\Desktop\Steller18Nov\18NovTrials\M20.DSG	11-1-2013	15:20:59	431503.000000	8630.060000	-0.105469	0.468750	-0.773438	0.008257	0.109174	0.567890	10.635376	15.136719	51.574707
C:\Users\cware\Desktop\Steller18Nov\18NovTrials\M20.DSG	11-1-2013	15:20:59	431504.000000	8630.080000	0.109375	0.566406	-1.007813	0.005505	0.110092	0.566972	64.956665	15.029907	72.708130
C:\Users\cware\Desktop\Steller18Nov\18NovTrials\M20.DSG	11-1-2013	15:20:59	431505.000000	8630.100000	0.835938	0.726563	-0.800781	0.006422	0.118349	0.566972	90.347290	-48.690796	70.892334
C:\Users\cware\Desktop\Steller18Nov\18NovTrials\M20.DSG	11-1-2013	15:20:59	431506.000000	8630.120000	0.835938	0.726563	-0.800781	0.013761	0.126606	0.567890	85.906982	-103.271484	46.646118
C:\Users\cware\Desktop\Steller18Nov\18NovTrials\M20.DSG	11-1-2013	15:20:59	431507.000000	8630.140000	0.214844	0.070313	-1.121094	0.037615	0.144037	0.575229	80.886841	-86.242676	31.387329
C:\Users\cware\Desktop\Steller18Nov\18NovTrials\M20.DSG	11-1-2013	15:20:59	431508.000000	8630.160000	0.175781	-0.089844	-1.000000	0.045872	0.152294	0.579817	64.025879	-79.833984	18.035889
C:\Users\cware\Desktop\Steller18Nov\18NovTrials\M20.DSG	11-1-2013	15:20:59	431509.000000	8630.180000	0.125000	-0.203125	-1.128906	0.062385	0.166972	0.586239	41.198730	-74.752808	9.323120
C:\Users\cware\Desktop\Steller18Nov\18NovTrials\M20.DSG	11-1-2013	15:20:59	431510.000000	8630.200000	0.097656	-0.246094	-1.132813	0.070642	0.172477	0.588991	6.317139	-64.865112	5.661011
C:\Users\cware\Desktop\Steller18Nov\18NovTrials\M20.DSG	11-1-2013	15:20:59	431511.000000	8630.220000	0.101563	-0.175781	-1.121094	0.082569	0.170642	0.595413	-26.672363	-41.473389	14.328003
C:\Users\cware\Desktop\Steller18Nov\18NovTrials\M20.DSG	11-1-2013	15:20:59	431512.000000	8630.240000	0.320313	-0.058594	-1.093750	0.086239	0.166055	0.598165	-18.417358	-44.113159	22.644043
C:\Users\cware\Desktop\Steller18Nov\18NovTrials\M20.DSG	11-1-2013	15:20:59	431513.000000	8630.260000	0.417969	-0.003906	-0.988281	0.096330	0.161468	0.603670	-4.974365	-66.360474	25.680542
C:\Users\cware\Desktop\Steller18Nov\18NovTrials\M20.DSG	11-1-2013	15:20:59	431514.000000	8630.280000	0.265625	0.042969	-0.964844	0.103670	0.162385	0.604587	4.699707	-73.745728	27.389526
C:\Users\cware\Desktop\Steller18Nov\18NovTrials\M20.DSG	11-1-2013	15:20:59	431515.000000	8630.300000	0.117188	0.093750	-1.050781	0.120183	0.164220	0.607339	11.184692	-68.923950	25.329590
C:\Users\cware\Desktop\Steller18Nov\18NovTrials\M20.DSG	11-1-2013	15:20:59	431516.000000	8630.320000	0.082031	0.121094	-1.210938	0.127523	0.166055	0.610092	13.961792	-74.096680	19.622803
C:\Users\cware\Desktop\Steller18Nov\18NovTrials\M20.DSG	11-1-2013	15:20:59	431517.000000	8630.340000	-0.035156	0.199219	-1.289063	0.144037	0.169725	0.611009	13.305664	-55.877686	17.730713
C:\Users\cware\Desktop\Steller18Nov\18NovTrials\M20.DSG	11-1-2013	15:20:59	431518.000000	8630.360000	-0.097656	0.246094	-1.332031	0.149541	0.173394	0.609174	7.003784	-32.897949	14.282227
C:\Users\cware\Desktop\Steller18Nov\18NovTrials\M20.DSG	11-1-2013	15:20:59	431519.000000	8630.380000	-0.093750	0.207031	-1.281250	0.155963	0.176147	0.609174	10.025024	-18.615723	3.280640
C:\Users\cware\Desktop\Steller18Nov\18NovTrials\M20.DSG	11-1-2013	15:20:59	431520.000000	8630.400000	-0.101563	0.140625	-1.332031	0.157798	0.177982	0.609174	13.977051	-12.680054	-3.417969
C:\Users\cware\Desktop\Steller18Nov\18NovTrials\M20.DSG	11-1-2013	15:20:59	431521.000000	8630.420000	-0.066406	0.093750	-1.292969	0.160550	0.184404	0.606422	13.275146	-4.043579	-7.125854
C:\Users\cware\Desktop\Steller18Nov\18NovTrials\M20.DSG	11-1-2013	15:20:59	431522.000000	8630.440000	-0.039063	0.019531	-1.222656	0.159633	0.186239	0.607339	16.662598	13.793945	-7.568359
C:\Users\cware\Desktop\Steller18Nov\18NovTrials\M20.DSG	11-1-2013	15:20:59	431523.000000	8630.460000	0.058594	0.007813	-1.234375	0.156881	0.189908	0.607339	19.012451	1.495361	-8.285522
C:\Users\cware\Desktop\Steller18Nov\18NovTrials\M20.DSG	11-1-2013	15:20:59	431524.000000	8630.480000	0.054688	0.011719	-1.316406	0.155046	0.196330	0.606422	28.106689	16.159058	-5.310059
C:\Users\cware\Desktop\Steller18Nov\18NovTrials\M20.DSG	11-1-2013	15:20:59	431525.000000	8630.500000	0.054688	0.031250	-1.332031	0.151376	0.200917	0.605505	36.331177	15.853882	0.610352
C:\Users\cware\Desktop\Steller18Nov\18NovTrials\M20.DSG	11-1-2013	15:20:59	431526.000000	8630.520000	0.070313	0.082031	-1.289063	0.144037	0.211009	0.604587	39.382935	24.368286	7.492065
C:\Users\cware\Desktop\Steller18Nov\18NovTrials\M20.DSG	11-1-2013	15:20:59	431527.000000	8630.540000	0.035156	0.078125	-1.238281	0.140367	0.216514	0.602752	44.235229	27.511597	16.799927
C:\Users\cware\Desktop\Steller18Nov\18NovTrials\M20.DSG	11-1-2013	15:20:59	431528.000000	8630.560000	0.042969	0.023438	-1.222656	0.131193	0.228440	0.599083	44.464111	30.242920	22.018433
C:\Users\cware\Desktop\Steller18Nov\18NovTrials\M20.DSG	11-1-2013	15:20:59	431529.000000	8630.580000	0.093750	-0.062500	-1.246094	0.127523	0.234862	0.598165	46.966553	25.390625	27.130127
C:\Users\cware\Desktop\Steller18Nov\18NovTrials\M20.DSG	11-1-2013	15:20:59	431530.000000	8630.600000	0.101563	-0.089844	-1.250000	0.118349	0.246789	0.592661	48.690796	26.397705	31.265259
C:\Users\cware\Desktop\Steller18Nov\18NovTrials\M20.DSG	11-1-2013	15:20:59	431531.000000	8630.620000	0.078125	-0.089844	-1.207031	0.113761	0.251376	0.589908	43.075562	39.016724	36.514282
C:\Users\cware\Desktop\Steller18Nov\18NovTrials\M20.DSG	11-1-2013	15:20:59	431532.000000	8630.640000	0.078125	-0.152344	-1.183594	0.100000	0.260550	0.583486	39.733887	48.995972	35.919189
C:\Users\cware\Desktop\Steller18Nov\18NovTrials\M20.DSG	11-1-2013	15:20:59	431533.000000	8630.660000	0.277344	-0.238281	-1.164063	0.094495	0.265138	0.579817	35.705566	38.024902	32.028198
C:\Users\cware\Desktop\Steller18Nov\18NovTrials\M20.DSG	11-1-2013	15:20:59	431534.000000	8630.680000	0.257813	-0.269531	-1.207031	0.083486	0.272477	0.574312	30.136108	21.286011	31.982422
C:\Users\cware\Desktop\Steller18Nov\18NovTrials\M20.DSG	11-1-2013	15:20:59	431535.000000	8630.700000	0.128906	-0.242188	-1.171875	0.079817	0.275229	0.573394	17.898560	13.534546	32.287598
C:\Users\cware\Desktop\Steller18Nov\18NovTrials\M20.DSG	11-1-2013	15:20:59	431536.000000	8630.720000	0.046875	-0.132813	-1.160156	0.077064	0.275229	0.572477	14.266968	20.706177	28.732300
C:\Users\cware\Desktop\Steller18Nov\18NovTrials\M20.DSG	11-1-2013	15:20:59	431537.000000	8630.740000	0.042969	-0.078125	-1.140625	0.068807	0.277982	0.568807	16.403198	29.129028	19.287109
C:\Users\cware\Desktop\Steller18Nov\18NovTrials\M20.DSG	11-1-2013	15:20:59	431538.000000	8630.760000	0.113281	-0.117188	-1.125000	0.064220	0.279817	0.567890	15.579224	27.603149	12.100220
C:\Users\cware\Desktop\Steller18Nov\18NovTrials\M20.DSG	11-1-2013	15:20:59	431539.000000	8630.780000	0.156250	-0.175781	-1.203125	0.056881	0.283486	0.563303	13.519287	21.209717	5.065918
C:\Users\cware\Desktop\Steller18Nov\18NovTrials\M20.DSG	11-1-2013	15:20:59	431540.000000	8630.800000	0.199219	-0.167969	-1.183594	0.053211	0.285321	0.561468	8.895874	12.542725	3.479004
C:\Users\cware\Desktop\Steller18Nov\18NovTrials\M20.DSG	11-1-2013	15:20:59	431541.000000	8630.820000	0.265625	-0.089844	-1.140625	0.049541	0.287156	0.558716	10.559082	5.233765	4.562378
C:\Users\cware\Desktop\Steller18Nov\18NovTrials\M20.DSG	11-1-2013	15:20:59	431542.000000	8630.840000	0.281250	-0.042969	-1.121094	0.049541	0.288991	0.557798	20.324707	-2.471924	3.845215
C:\Users\cware\Desktop\Steller18Nov\18NovTrials\M20.DSG	11-1-2013	15:20:59	431543.000000	8630.860000	0.332031	-0.082031	-1.082031	0.046789	0.296330	0.555046	28.060913	-17.730713	4.516602
C:\Users\cware\Desktop\Steller18Nov\18NovTrials\M20.DSG	11-1-2013	15:20:59	431544.000000	8630.880000	0.308594	-0.109375	-1.074219	0.049541	0.299083	0.555046	26.885986	-21.118164	6.134033
C:\Users\cware\Desktop\Steller18Nov\18NovTrials\M20.DSG	11-1-2013	15:20:59	431545.000000	8630.900000	0.316406	-0.128906	-1.042969	0.055046	0.305505	0.553211	27.587891	-30.609131	7.186890
C:\Users\cware\Desktop\Steller18Nov\18NovTrials\M20.DSG	11-1-2013	15:20:59	431546.000000	8630.920000	0.296875	-0.128906	-1.015625	0.055963	0.309174	0.552294	31.768799	-28.961182	6.622314
C:\Users\cware\Desktop\Steller18Nov\18NovTrials\M20.DSG	11-1-2013	15:20:59	431547.000000	8630.940000	0.261719	-0.160156	-1.015625	0.060550	0.318349	0.551376	35.354614	-20.111084	9.857178
C:\Users\cware\Desktop\Steller18Nov\18NovTrials\M20.DSG	11-1-2013	15:20:59	431548.000000	8630.960000	0.328125	-0.203125	-0.996094	0.063303	0.322018	0.549541	33.020020	-36.437988	5.996704
C:\Users\cware\Desktop\Steller18Nov\18NovTrials\M20.DSG	11-1-2013	15:20:59	431549.000000	8630.980000	0.343750	-0.238281	-1.011719	0.068807	0.330275	0.548624	27.130127	-46.585083	-0.915527
C:\Users\cware\Desktop\Steller18Nov\18NovTrials\M20.DSG	11-1-2013	15:20:59	431550.000000	8631.000000	0.308594	-0.265625	-0.968750	0.074312	0.333945	0.550459	28.335571	-33.370972	-2.639771
C:\Users\cware\Desktop\Steller18Nov\18NovTrials\M20.DSG	11-1-2013	15:20:59	431551.000000	8631.020000	0.316406	-0.222656	-1.027344	0.082569	0.340367	0.548624	15.075684	-50.842285	-9.750366
C:\Users\cware\Desktop\Steller18Nov\18NovTrials\M20.DSG	11-1-2013	15:20:59	431552.000000	8631.040000	0.199219	-0.234375	-1.007813	0.088991	0.343119	0.549541	11.138916	-42.785645	-10.726929
C:\Users\cware\Desktop\Steller18Nov\18NovTrials\M20.DSG	11-1-2013	15:20:59	431553.000000	8631.060000	0.148438	-0.269531	-1.027344	0.096330	0.346789	0.550459	9.689331	-36.880493	-13.305664
C:\Users\cware\Desktop\Steller18Nov\18NovTrials\M20.DSG	11-1-2013	15:20:59	431554.000000	8631.080000	0.234375	-0.273438	-1.015625	0.100917	0.350459	0.549541	6.179810	-64.498901	-19.973755
C:\Users\cware\Desktop\Steller18Nov\18NovTrials\M20.DSG	11-1-2013	15:20:59	431555.000000	8631.100000	0.289063	-0.250000	-0.937500	0.112844	0.353211	0.552294	-1.449585	-24.429321	-11.474609
C:\Users\cware\Desktop\Steller18Nov\18NovTrials\M20.DSG	11-1-2013	15:20:59	431556.000000	8631.120000	0.210938	-0.269531	-1.011719	0.117431	0.352294	0.554128	-5.371094	-81.054688	-23.361206
C:\Users\cware\Desktop\Steller18Nov\18NovTrials\M20.DSG	11-1-2013	15:20:59	431557.000000	8631.140000	0.203125	-0.265625	-1.015625	0.134862	0.353211	0.556881	-19.683838	-48.980713	-25.772095
C:\Users\cware\Desktop\Steller18Nov\18NovTrials\M20.DSG	11-1-2013	15:20:59	431558.000000	8631.160000	0.074219	-0.253906	-0.898438	0.139450	0.352294	0.558716	-15.457153	-39.016724	-20.965576
C:\Users\cware\Desktop\Steller18Nov\18NovTrials\M20.DSG	11-1-2013	15:20:59	431559.000000	8631.180000	0.207031	-0.234375	-0.937500	0.146789	0.350459	0.563303	-19.256592	-61.630249	-23.101807
C:\Users\cware\Desktop\Steller18Nov\18NovTrials\M20.DSG	11-1-2013	15:20:59	431560.000000	8631.200000	0.167969	-0.195313	-1.003906	0.162385	0.349541	0.564220	-16.235352	-45.959473	-17.379761
C:\Users\cware\Desktop\Steller18Nov\18NovTrials\M20.DSG	11-1-2013	15:20:59	431561.000000	8631.220000	-0.011719	-0.261719	-0.984375	0.167890	0.348624	0.565138	-19.302368	-48.202515	-17.547607
C:\Users\cware\Desktop\Steller18Nov\18NovTrials\M20.DSG	11-1-2013	15:20:59	431562.000000	8631.240000	-0.117188	-0.183594	-0.968750	0.178899	0.346789	0.567890	-19.927979	-50.827026	-14.068604
C:\Users\cware\Desktop\Steller18Nov\18NovTrials\M20.DSG	11-1-2013	15:20:59	431563.000000	8631.260000	0.070313	-0.203125	-0.988281	0.186239	0.344954	0.571560	-15.274048	-63.613892	-18.264771
C:\Users\cware\Desktop\Steller18Nov\18NovTrials\M20.DSG	11-1-2013	15:20:59	431564.000000	8631.280000	0.046875	-0.183594	-1.015625	0.200000	0.344037	0.570642	-12.725830	-59.417725	-15.975952
C:\Users\cware\Desktop\Steller18Nov\18NovTrials\M20.DSG	11-1-2013	15:20:59	431565.000000	8631.300000	-0.019531	-0.207031	-0.906250	0.207339	0.344037	0.570642	-13.946533	-89.630127	-15.701294
C:\Users\cware\Desktop\Steller18Nov\18NovTrials\M20.DSG	11-1-2013	15:20:59	431566.000000	8631.320000	-0.136719	-0.175781	-0.929688	0.227523	0.342202	0.571560	-12.222290	-67.398071	-11.367798
C:\Users\cware\Desktop\Steller18Nov\18NovTrials\M20.DSG	11-1-2013	15:20:59	431567.000000	8631.340000	-0.070313	-0.140625	-0.906250	0.233945	0.342202	0.572477	-11.123657	-78.872681	-15.380859
C:\Users\cware\Desktop\Steller18Nov\18NovTrials\M20.DSG	11-1-2013	15:20:59	431568.000000	8631.360000	-0.171875	-0.117188	-0.843750	0.250459	0.340367	0.571560	-8.972168	-78.430176	-19.256592
C:\Users\cware\Desktop\Steller18Nov\18NovTrials\M20.DSG	11-1-2013	15:20:59	431569.000000	8631.380000	-0.062500	-0.097656	-0.878906	0.260550	0.340367	0.570642	0.717163	-97.366333	-21.591187
C:\Users\cware\Desktop\Steller18Nov\18NovTrials\M20.DSG	11-1-2013	15:20:59	431570.000000	8631.400000	-0.218750	-0.128906	-0.867188	0.282569	0.344037	0.566055	6.744385	-102.615356	-17.074585
C:\Users\cware\Desktop\Steller18Nov\18NovTrials\M20.DSG	11-1-2013	15:20:59	431571.000000	8631.420000	-0.312500	-0.191406	-0.890625	0.294495	0.345872	0.564220	14.602661	-93.017578	-10.787964
C:\Users\cware\Desktop\Steller18Nov\18NovTrials\M20.DSG	11-1-2013	15:20:59	431572.000000	8631.440000	-0.335938	-0.222656	-0.839844	0.312844	0.353211	0.557798	18.081665	-77.865601	-8.880615
C:\Users\cware\Desktop\Steller18Nov\18NovTrials\M20.DSG	11-1-2013	15:20:59	431573.000000	8631.460000	-0.285156	-0.242188	-0.765625	0.322936	0.355963	0.553211	13.702393	-104.461670	-11.749268
C:\Users\cware\Desktop\Steller18Nov\18NovTrials\M20.DSG	11-1-2013	15:20:59	431574.000000	8631.480000	-0.492188	-0.257813	-0.835938	0.336697	0.357798	0.549541	17.807007	-91.735840	-9.155273
C:\Users\cware\Desktop\Steller18Nov\18NovTrials\M20.DSG	11-1-2013	15:20:59	431575.000000	8631.500000	-0.480469	-0.242188	-0.816406	0.355963	0.365138	0.540367	21.041870	-76.080322	-2.822876
C:\Users\cware\Desktop\Steller18Nov\18NovTrials\M20.DSG	11-1-2013	15:20:59	431576.000000	8631.520000	-0.476563	-0.234375	-0.851563	0.363303	0.368807	0.534862	23.696899	-87.097168	-0.885010
C:\Users\cware\Desktop\Steller18Nov\18NovTrials\M20.DSG	11-1-2013	15:20:59	431577.000000	8631.540000	-0.570313	-0.226563	-0.804688	0.379817	0.376147	0.525688	25.405884	-88.439941	-1.342773
C:\Users\cware\Desktop\Steller18Nov\18NovTrials\M20.DSG	11-1-2013	15:20:59	431578.000000	8631.560000	-0.531250	-0.191406	-0.781250	0.388991	0.380734	0.519266	25.207520	-82.885742	-2.197266
C:\Users\cware\Desktop\Steller18Nov\18NovTrials\M20.DSG	11-1-2013	15:20:59	431579.000000	8631.580000	-0.554688	-0.175781	-0.785156	0.405505	0.388991	0.507339	28.411865	-67.703247	-2.090454
C:\Users\cware\Desktop\Steller18Nov\18NovTrials\M20.DSG	11-1-2013	15:20:59	431580.000000	8631.600000	-0.601563	-0.218750	-0.769531	0.412844	0.392661	0.502752	27.862549	-66.284180	-5.767822
C:\Users\cware\Desktop\Steller18Nov\18NovTrials\M20.DSG	11-1-2013	15:20:59	431581.000000	8631.620000	-0.644531	-0.253906	-0.781250	0.424771	0.402752	0.490826	29.418945	-66.268921	-3.677368
C:\Users\cware\Desktop\Steller18Nov\18NovTrials\M20.DSG	11-1-2013	15:20:59	431582.000000	8631.640000	-0.699219	-0.328125	-0.789063	0.430275	0.406422	0.484404	30.639648	-46.951294	-1.388550
C:\Users\cware\Desktop\Steller18Nov\18NovTrials\M20.DSG	11-1-2013	15:20:59	431583.000000	8631.660000	-0.718750	-0.375000	-0.828125	0.437615	0.413761	0.477064	26.687622	-36.773682	0.030518
C:\Users\cware\Desktop\Steller18Nov\18NovTrials\M20.DSG	11-1-2013	15:20:59	431584.000000	8631.680000	-0.726563	-0.363281	-0.847656	0.440367	0.418349	0.472477	26.489258	-29.953003	-2.380371
C:\Users\cware\Desktop\Steller18Nov\18NovTrials\M20.DSG	11-1-2013	15:20:59	431585.000000	8631.700000	-0.730469	-0.417969	-0.945313	0.444954	0.426606	0.466055	31.982422	-18.981934	2.746582
C:\Users\cware\Desktop\Steller18Nov\18NovTrials\M20.DSG	11-1-2013	15:20:59	431586.000000	8631.720000	-0.792969	-0.453125	-0.972656	0.444954	0.429358	0.461468	37.521362	-12.603760	2.868652
C:\Users\cware\Desktop\Steller18Nov\18NovTrials\M20.DSG	11-1-2013	15:20:59	431587.000000	8631.740000	-0.835938	-0.417969	-1.042969	0.445872	0.440367	0.454128	45.700073	2.655029	5.294800
C:\Users\cware\Desktop\Steller18Nov\18NovTrials\M20.DSG	11-1-2013	15:20:59	431588.000000	8631.760000	-0.835938	-0.417969	-1.042969	0.444037	0.445872	0.450459	50.292969	2.395630	6.744385
C:\Users\cware\Desktop\Steller18Nov\18NovTrials\M20.DSG	11-1-2013	15:20:59	431589.000000	8631.780000	-0.875000	-0.453125	-0.992188	0.442202	0.457798	0.441284	52.078247	9.246826	9.735107
C:\Users\cware\Desktop\Steller18Nov\18NovTrials\M20.DSG	11-1-2013	15:20:59	431590.000000	8631.800000	-0.835938	-0.453125	-0.855469	0.438532	0.465138	0.437615	47.164917	9.826660	10.177612
C:\Users\cware\Desktop\Steller18Nov\18NovTrials\M20.DSG	11-1-2013	15:20:59	431591.000000	8631.820000	-0.886719	-0.492188	-0.753906	0.433028	0.475229	0.432110	35.552979	27.038574	12.985229
C:\Users\cware\Desktop\Steller18Nov\18NovTrials\M20.DSG	11-1-2013	15:20:59	431592.000000	8631.840000	-0.855469	-0.523438	-0.761719	0.429358	0.479817	0.432110	23.696899	59.906006	12.496948
C:\Users\cware\Desktop\Steller18Nov\18NovTrials\M20.DSG	11-1-2013	15:20:59	431593.000000	8631.860000	-0.648438	-0.523438	-0.906250	0.415596	0.484404	0.433945	8.544922	61.782837	6.423950
C:\Users\cware\Desktop\Steller18Nov\18NovTrials\M20.DSG	11-1-2013	15:20:59	431594.000000	8631.880000	-0.484375	-0.554688	-1.082031	0.408257	0.487156	0.438532	2.410889	70.632935	0.656128
C:\Users\cware\Desktop\Steller18Nov\18NovTrials\M20.DSG	11-1-2013	15:20:59	431595.000000	8631.900000	-0.285156	-0.589844	-1.097656	0.396330	0.487156	0.445872	-5.157471	69.778442	1.693726
C:\Users\cware\Desktop\Steller18Nov\18NovTrials\M20.DSG	11-1-2013	15:20:59	431596.000000	8631.920000	-0.105469	-0.605469	-1.191406	0.389908	0.487156	0.450459	-4.074097	56.900024	7.385254
C:\Users\cware\Desktop\Steller18Nov\18NovTrials\M20.DSG	11-1-2013	15:20:59	431597.000000	8631.940000	-0.074219	-0.613281	-1.367188	0.383486	0.487156	0.454128	-1.205444	53.375244	14.404297
C:\Users\cware\Desktop\Steller18Nov\18NovTrials\M20.DSG	11-1-2013	15:20:59	431598.000000	8631.960000	-0.144531	-0.617188	-1.414063	0.371560	0.488991	0.455963	-4.562378	51.528931	20.690918
C:\Users\cware\Desktop\Steller18Nov\18NovTrials\M20.DSG	11-1-2013	15:20:59	431599.000000	8631.980000	-0.214844	-0.628906	-1.394531	0.365138	0.488991	0.457798	-17.578125	70.175171	26.062012
C:\Users\cware\Desktop\Steller18Nov\18NovTrials\M20.DSG	11-1-2013	15:20:59	431600.000000	8632.000000	-0.109375	-0.609375	-1.406250	0.348624	0.487156	0.466972	-30.288696	72.326660	21.224976
C:\Users\cware\Desktop\Steller18Nov\18NovTrials\M20.DSG	11-1-2013	15:20:59	431601.000000	8632.020000	-0.062500	-0.507813	-1.402344	0.339450	0.486239	0.473394	-37.414551	79.360962	9.521484
C:\Users\cware\Desktop\Steller18Nov\18NovTrials\M20.DSG	11-1-2013	15:20:59	431602.000000	8632.040000	-0.007813	-0.484375	-1.394531	0.321101	0.479817	0.484404	-38.574219	97.412109	6.088257
C:\Users\cware\Desktop\Steller18Nov\18NovTrials\M20.DSG	11-1-2013	15:20:59	431603.000000	8632.060000	0.042969	-0.484375	-1.324219	0.310092	0.476147	0.489908	-37.826538	82.977295	7.125854
C:\Users\cware\Desktop\Steller18Nov\18NovTrials\M20.DSG	11-1-2013	15:20:59	431604.000000	8632.080000	0.035156	-0.457031	-1.277344	0.293578	0.468807	0.498165	-36.285400	66.421509	1.602173
C:\Users\cware\Desktop\Steller18Nov\18NovTrials\M20.DSG	11-1-2013	15:20:59	431605.000000	8632.100000	0.007813	-0.472656	-1.203125	0.287156	0.466055	0.503670	-34.011841	58.258057	-0.900269
C:\Users\cware\Desktop\Steller18Nov\18NovTrials\M20.DSG	11-1-2013	15:20:59	431606.000000	8632.120000	-0.039063	-0.472656	-1.136719	0.273394	0.457798	0.510092	-35.934448	53.100586	1.434326
C:\Users\cware\Desktop\Steller18Nov\18NovTrials\M20.DSG	11-1-2013	15:20:59	431607.000000	8632.140000	-0.054688	-0.480469	-1.093750	0.268807	0.455046	0.513761	-36.239624	57.266235	3.677368
C:\Users\cware\Desktop\Steller18Nov\18NovTrials\M20.DSG	11-1-2013	15:20:59	431608.000000	8632.160000	-0.039063	-0.394531	-1.066406	0.256881	0.446789	0.520183	-39.276123	27.389526	3.189087
C:\Users\cware\Desktop\Steller18Nov\18NovTrials\M20.DSG	11-1-2013	15:20:59	431609.000000	8632.180000	-0.160156	-0.367188	-1.050781	0.251376	0.442202	0.523853	-38.574219	46.478271	5.508423
C:\Users\cware\Desktop\Steller18Nov\18NovTrials\M20.DSG	11-1-2013	15:20:59	431610.000000	8632.200000	-0.082031	-0.378906	-1.035156	0.240367	0.433945	0.531193	-48.233032	30.471802	2.990723
C:\Users\cware\Desktop\Steller18Nov\18NovTrials\M20.DSG	11-1-2013	15:20:59	431611.000000	8632.220000	-0.078125	-0.347656	-1.015625	0.236697	0.428440	0.534862	-25.421143	17.395020	-1.907349
C:\Users\cware\Desktop\Steller18Nov\18NovTrials\M20.DSG	11-1-2013	15:20:59	431612.000000	8632.240000	-0.066406	-0.378906	-1.195313	0.235780	0.425688	0.536697	-22.644043	-14.282227	-7.934570
C:\Users\cware\Desktop\Steller18Nov\18NovTrials\M20.DSG	11-1-2013	15:20:59	431613.000000	8632.260000	-0.242188	-0.347656	-1.089844	0.238532	0.418349	0.540367	-9.811401	-29.769897	-17.150879
C:\Users\cware\Desktop\Steller18Nov\18NovTrials\M20.DSG	11-1-2013	15:20:59	431614.000000	8632.280000	-0.214844	-0.328125	-0.976563	0.243119	0.419266	0.542202	-11.856079	-24.505615	-19.683838
C:\Users\cware\Desktop\Steller18Nov\18NovTrials\M20.DSG	11-1-2013	15:20:59	431615.000000	8632.300000	-0.203125	-0.488281	-0.972656	0.247706	0.419266	0.540367	-14.404297	-26.062012	-19.073486
C:\Users\cware\Desktop\Steller18Nov\18NovTrials\M20.DSG	11-1-2013	15:20:59	431616.000000	8632.320000	-0.203125	-0.488281	-0.972656	0.249541	0.416514	0.540367	-13.778687	-18.325806	-12.771606
C:\Users\cware\Desktop\Steller18Nov\18NovTrials\M20.DSG	11-1-2013	15:20:59	431617.000000	8632.340000	-0.234375	-0.441406	-0.910156	0.253211	0.415596	0.542202	-29.418945	-23.025513	-6.362915
C:\Users\cware\Desktop\Steller18Nov\18NovTrials\M20.DSG	11-1-2013	15:20:59	431618.000000	8632.360000	-0.167969	-0.343750	-0.980469	0.255046	0.413761	0.543119	-44.281006	-18.814087	-5.325317
C:\Users\cware\Desktop\Steller18Nov\18NovTrials\M20.DSG	11-1-2013	15:20:59	431619.000000	8632.380000	-0.238281	-0.250000	-1.054688	0.257798	0.406422	0.546789	-47.409058	-19.943237	-13.000488
C:\Users\cware\Desktop\Steller18Nov\18NovTrials\M20.DSG	11-1-2013	15:20:59	431620.000000	8632.400000	-0.261719	-0.179688	-1.007813	0.260550	0.402752	0.549541	-39.093018	-25.863647	-12.023926
C:\Users\cware\Desktop\Steller18Nov\18NovTrials\M20.DSG	11-1-2013	15:20:59	431621.000000	8632.420000	-0.324219	-0.113281	-1.027344	0.266972	0.395413	0.551376	-5.065918	-23.956299	-10.253906
C:\Users\cware\Desktop\Steller18Nov\18NovTrials\M20.DSG	11-1-2013	15:20:59	431622.000000	8632.440000	-0.343750	-0.082031	-1.054688	0.270642	0.395413	0.551376	5.996704	-15.411377	-12.115479
C:\Users\cware\Desktop\Steller18Nov\18NovTrials\M20.DSG	11-1-2013	15:20:59	431623.000000	8632.460000	-0.441406	-0.136719	-1.054688	0.276147	0.395413	0.550459	25.802612	-1.968384	-7.308960
C:\Users\cware\Desktop\Steller18Nov\18NovTrials\M20.DSG	11-1-2013	15:20:59	431624.000000	8632.480000	-0.386719	-0.140625	-1.105469	0.277064	0.398165	0.549541	32.516479	5.462646	-2.639771
C:\Users\cware\Desktop\Steller18Nov\18NovTrials\M20.DSG	11-1-2013	15:20:59	431625.000000	8632.500000	-0.328125	-0.160156	-1.007813	0.281651	0.404587	0.545872	18.020630	-13.900757	-11.184692
C:\Users\cware\Desktop\Steller18Nov\18NovTrials\M20.DSG	11-1-2013	15:20:59	431626.000000	8632.520000	-0.289063	-0.226563	-0.921875	0.282569	0.405505	0.544037	13.427734	-31.692505	-10.925293
C:\Users\cware\Desktop\Steller18Nov\18NovTrials\M20.DSG	11-1-2013	15:20:59	431627.000000	8632.540000	-0.253906	-0.234375	-0.792969	0.286239	0.411009	0.540367	-1.388550	-13.168335	-9.231567
C:\Users\cware\Desktop\Steller18Nov\18NovTrials\M20.DSG	11-1-2013	15:20:59	431628.000000	8632.560000	-0.285156	-0.261719	-0.730469	0.287156	0.413761	0.538532	2.212524	-24.887085	-14.343262
C:\Users\cware\Desktop\Steller18Nov\18NovTrials\M20.DSG	11-1-2013	15:20:59	431629.000000	8632.580000	-0.367188	-0.304688	-0.742188	0.289908	0.417431	0.535780	39.703369	10.635376	-3.616333
C:\Users\cware\Desktop\Steller18Nov\18NovTrials\M20.DSG	11-1-2013	15:20:59	431630.000000	8632.600000	-0.226563	-0.332031	-0.804688	0.290826	0.422018	0.532110	51.132202	11.566162	-0.900269
C:\Users\cware\Desktop\Steller18Nov\18NovTrials\M20.DSG	11-1-2013	15:20:59	431631.000000	8632.620000	-0.371094	-0.281250	-1.000000	0.288991	0.433945	0.524771	61.172485	-0.457764	0.778198
C:\Users\cware\Desktop\Steller18Nov\18NovTrials\M20.DSG	11-1-2013	15:20:59	431632.000000	8632.640000	-0.304688	-0.359375	-0.917969	0.289908	0.439450	0.520183	64.346313	17.074585	7.339478
C:\Users\cware\Desktop\Steller18Nov\18NovTrials\M20.DSG	11-1-2013	15:20:59	431633.000000	8632.660000	-0.226563	-0.296875	-0.878906	0.288073	0.450459	0.512844	49.743652	-19.989014	-2.487183
C:\Users\cware\Desktop\Steller18Nov\18NovTrials\M20.DSG	11-1-2013	15:20:59	431634.000000	8632.680000	-0.378906	-0.246094	-1.003906	0.288991	0.456881	0.509174	48.934937	8.499146	-0.839233
C:\Users\cware\Desktop\Steller18Nov\18NovTrials\M20.DSG	11-1-2013	15:20:59	431635.000000	8632.700000	-0.402344	-0.250000	-1.062500	0.288073	0.467890	0.500917	37.536621	8.346558	1.968384
C:\Users\cware\Desktop\Steller18Nov\18NovTrials\M20.DSG	11-1-2013	15:20:59	431636.000000	8632.720000	-0.386719	-0.269531	-0.984375	0.285321	0.476147	0.493578	38.085938	-2.105713	-0.625610
C:\Users\cware\Desktop\Steller18Nov\18NovTrials\M20.DSG	11-1-2013	15:20:59	431637.000000	8632.740000	-0.460938	-0.289063	-1.039063	0.282569	0.482569	0.489908	62.042236	20.263672	5.172729
C:\Users\cware\Desktop\Steller18Nov\18NovTrials\M20.DSG	11-1-2013	15:20:59	431638.000000	8632.760000	-0.554688	-0.480469	-0.906250	0.278899	0.496330	0.477982	69.351196	33.111572	7.888794
C:\Users\cware\Desktop\Steller18Nov\18NovTrials\M20.DSG	11-1-2013	15:20:59	431639.000000	8632.780000	-0.214844	-0.578125	-0.796875	0.276147	0.504587	0.470642	84.808350	27.709961	8.743286
C:\Users\cware\Desktop\Steller18Nov\18NovTrials\M20.DSG	11-1-2013	15:20:59	431640.000000	8632.800000	-0.339844	-0.691406	-0.906250	0.274312	0.518349	0.456881	86.212158	21.835327	13.092041
C:\Users\cware\Desktop\Steller18Nov\18NovTrials\M20.DSG	11-1-2013	15:20:59	431641.000000	8632.820000	-0.226563	-0.738281	-0.968750	0.272477	0.525688	0.449541	62.576294	-15.502930	10.894775
C:\Users\cware\Desktop\Steller18Nov\18NovTrials\M20.DSG	11-1-2013	15:20:59	431642.000000	8632.840000	-0.277344	-0.738281	-0.910156	0.271560	0.540367	0.433945	57.205200	-35.507202	13.046265
C:\Users\cware\Desktop\Steller18Nov\18NovTrials\M20.DSG	11-1-2013	15:20:59	431643.000000	8632.860000	-0.601563	-0.648438	-1.113281	0.269725	0.546789	0.426606	64.514160	-18.463135	23.513794
C:\Users\cware\Desktop\Steller18Nov\18NovTrials\M20.DSG	11-1-2013	15:20:59	431644.000000	8632.880000	-0.601563	-0.648438	-1.113281	0.266055	0.562385	0.408257	60.607910	9.902954	17.211914
C:\Users\cware\Desktop\Steller18Nov\18NovTrials\M20.DSG	11-1-2013	15:20:59	431645.000000	8632.900000	-0.503906	-0.523438	-1.035156	0.259633	0.568807	0.400917	44.113159	40.283203	12.863159
C:\Users\cware\Desktop\Steller18Nov\18NovTrials\M20.DSG	11-1-2013	15:20:59	431646.000000	8632.920000	-0.382813	-0.476563	-1.074219	0.255963	0.576147	0.391743	26.916504	25.527954	5.874634
C:\Users\cware\Desktop\Steller18Nov\18NovTrials\M20.DSG	11-1-2013	15:20:59	431647.000000	8632.940000	-0.304688	-0.582031	-1.082031	0.252294	0.578899	0.387156	28.259277	26.214600	4.867554
C:\Users\cware\Desktop\Steller18Nov\18NovTrials\M20.DSG	11-1-2013	15:20:59	431648.000000	8632.960000	-0.234375	-0.675781	-1.078125	0.247706	0.582569	0.382569	18.814087	26.367188	6.423950
C:\Users\cware\Desktop\Steller18Nov\18NovTrials\M20.DSG	11-1-2013	15:20:59	431649.000000	8632.980000	-0.152344	-0.753906	-1.140625	0.244037	0.584404	0.379817	19.714355	46.600342	5.874634
C:\Users\cware\Desktop\Steller18Nov\18NovTrials\M20.DSG	11-1-2013	15:20:59	431650.000000	8633.000000	0.074219	-0.824219	-1.125000	0.239450	0.587156	0.378899	22.491455	15.853882	2.838135
C:\Users\cware\Desktop\Steller18Nov\18NovTrials\M20.DSG	11-1-2013	15:20:59	431651.000000	8633.020000	-0.007813	-0.847656	-1.199219	0.235780	0.590826	0.372477	17.517090	33.523560	4.562378
C:\Users\cware\Desktop\Steller18Nov\18NovTrials\M20.DSG	11-1-2013	15:20:59	431652.000000	8633.040000	-0.062500	-0.816406	-1.292969	0.233028	0.590826	0.371560	8.758545	50.643921	6.454468
C:\Users\cware\Desktop\Steller18Nov\18NovTrials\M20.DSG	11-1-2013	15:20:59	431653.000000	8633.060000	0.000000	-0.785156	-1.222656	0.223853	0.592661	0.371560	-6.317139	55.709839	-0.289917
C:\Users\cware\Desktop\Steller18Nov\18NovTrials\M20.DSG	11-1-2013	15:20:59	431654.000000	8633.080000	0.113281	-0.730469	-1.089844	0.220183	0.591743	0.371560	-15.151978	60.211182	-4.608154
C:\Users\cware\Desktop\Steller18Nov\18NovTrials\M20.DSG	11-1-2013	15:20:59	431655.000000	8633.100000	0.226563	-0.777344	-1.050781	0.213761	0.590826	0.374312	-17.318726	25.314331	-3.326416
C:\Users\cware\Desktop\Steller18Nov\18NovTrials\M20.DSG	11-1-2013	15:20:59	431656.000000	8633.120000	0.160156	-0.777344	-1.062500	0.211009	0.588991	0.381651	-19.180298	25.100708	0.503540
C:\Users\cware\Desktop\Steller18Nov\18NovTrials\M20.DSG	11-1-2013	15:20:59	431657.000000	8633.140000	0.136719	-0.792969	-1.058594	0.208257	0.588073	0.378899	-25.299072	40.496826	-0.946045
C:\Users\cware\Desktop\Steller18Nov\18NovTrials\M20.DSG	11-1-2013	15:20:59	431658.000000	8633.160000	0.089844	-0.722656	-1.074219	0.205505	0.586239	0.379817	-25.650024	24.871826	-5.264282
C:\Users\cware\Desktop\Steller18Nov\18NovTrials\M20.DSG	11-1-2013	15:20:59	431659.000000	8633.180000	0.085938	-0.679688	-1.042969	0.200917	0.583486	0.384404	-35.278320	35.354614	-3.646851
C:\Users\cware\Desktop\Steller18Nov\18NovTrials\M20.DSG	11-1-2013	15:20:59	431660.000000	8633.200000	0.109375	-0.625000	-0.957031	0.199083	0.582569	0.387156	-37.719727	22.842407	-4.241943
C:\Users\cware\Desktop\Steller18Nov\18NovTrials\M20.DSG	11-1-2013	15:20:59	431661.000000	8633.220000	0.027344	-0.566406	-1.000000	0.196330	0.578899	0.391743	-45.852661	8.758545	-4.425049
C:\Users\cware\Desktop\Steller18Nov\18NovTrials\M20.DSG	11-1-2013	15:20:59	431662.000000	8633.240000	0.058594	-0.613281	-0.890625	0.194495	0.576147	0.395413	-47.363281	-3.845215	-2.990723
C:\Users\cware\Desktop\Steller18Nov\18NovTrials\M20.DSG	11-1-2013	15:20:59	431663.000000	8633.260000	0.000000	-0.699219	-0.812500	0.195413	0.569725	0.402752	-27.694702	-14.694214	-4.409790
C:\Users\cware\Desktop\Steller18Nov\18NovTrials\M20.DSG	11-1-2013	15:20:59	431664.000000	8633.280000	-0.003906	-0.800781	-0.769531	0.195413	0.568807	0.405505	-22.445679	14.511108	-3.036499
C:\Users\cware\Desktop\Steller18Nov\18NovTrials\M20.DSG	11-1-2013	15:20:59	431665.000000	8633.300000	-0.082031	-0.828125	-0.824219	0.199083	0.562385	0.411927	-42.724609	-20.278931	-6.927490
C:\Users\cware\Desktop\Steller18Nov\18NovTrials\M20.DSG	11-1-2013	15:20:59	431666.000000	8633.320000	-0.226563	-0.644531	-1.085938	0.198165	0.560550	0.416514	-46.463013	-9.323120	-4.455566
C:\Users\cware\Desktop\Steller18Nov\18NovTrials\M20.DSG	11-1-2013	15:20:59	431667.000000	8633.340000	-0.164063	-0.527344	-1.035156	0.200917	0.555963	0.423853	-31.356812	-17.211914	-6.256104
C:\Users\cware\Desktop\Steller18Nov\18NovTrials\M20.DSG	11-1-2013	15:20:59	431668.000000	8633.360000	-0.253906	-0.519531	-0.988281	0.200917	0.552294	0.425688	-26.397705	18.356323	-4.058838
C:\Users\cware\Desktop\Steller18Nov\18NovTrials\M20.DSG	11-1-2013	15:20:59	431669.000000	8633.380000	-0.289063	-0.656250	-0.886719	0.201835	0.549541	0.432110	-18.554688	2.593994	-10.025024
C:\Users\cware\Desktop\Steller18Nov\18NovTrials\M20.DSG	11-1-2013	15:20:59	431670.000000	8633.400000	-0.132813	-0.710938	-0.710938	0.202752	0.545872	0.435780	-26.199341	27.664185	-6.576538
C:\Users\cware\Desktop\Steller18Nov\18NovTrials\M20.DSG	11-1-2013	15:20:59	431671.000000	8633.420000	-0.238281	-0.742188	-0.914063	0.204587	0.540367	0.441284	-55.450439	6.622314	-13.183594
C:\Users\cware\Desktop\Steller18Nov\18NovTrials\M20.DSG	11-1-2013	15:20:59	431672.000000	8633.440000	-0.238281	-0.742188	-0.914063	0.204587	0.538532	0.444954	-58.563232	-14.358521	-13.366699
C:\Users\cware\Desktop\Steller18Nov\18NovTrials\M20.DSG	11-1-2013	15:20:59	431673.000000	8633.460000	-0.257813	-0.531250	-1.097656	0.207339	0.533945	0.448624	-45.913696	2.441406	-4.608154
C:\Users\cware\Desktop\Steller18Nov\18NovTrials\M20.DSG	11-1-2013	15:20:59	431674.000000	8633.480000	-0.218750	-0.453125	-1.050781	0.207339	0.527523	0.455963	-41.549683	-3.448486	-8.544922
C:\Users\cware\Desktop\Steller18Nov\18NovTrials\M20.DSG	11-1-2013	15:20:59	431675.000000	8633.500000	-0.207031	-0.410156	-1.058594	0.206422	0.522936	0.458716	-29.129028	8.300781	-8.865356
C:\Users\cware\Desktop\Steller18Nov\18NovTrials\M20.DSG	11-1-2013	15:20:59	431676.000000	8633.520000	-0.281250	-0.460938	-1.007813	0.208257	0.515596	0.467890	-30.609131	37.689209	-7.095337
C:\Users\cware\Desktop\Steller18Nov\18NovTrials\M20.DSG	11-1-2013	15:20:59	431677.000000	8633.540000	-0.179688	-0.546875	-0.855469	0.206422	0.511927	0.472477	-51.239014	6.103516	-12.786865
C:\Users\cware\Desktop\Steller18Nov\18NovTrials\M20.DSG	11-1-2013	15:20:59	431678.000000	8633.560000	-0.171875	-0.562500	-0.886719	0.208257	0.503670	0.479817	-53.100586	-12.557983	-12.985229
C:\Users\cware\Desktop\Steller18Nov\18NovTrials\M20.DSG	11-1-2013	15:20:59	431679.000000	8633.580000	-0.246094	-0.589844	-0.937500	0.211009	0.499083	0.484404	-57.785034	-20.034790	-13.244629
C:\Users\cware\Desktop\Steller18Nov\18NovTrials\M20.DSG	11-1-2013	15:20:59	431680.000000	8633.600000	-0.195313	-0.570313	-0.996094	0.210092	0.490826	0.490826	-50.979614	-13.641357	-10.940552
C:\Users\cware\Desktop\Steller18Nov\18NovTrials\M20.DSG	11-1-2013	15:20:59	431681.000000	8633.620000	-0.152344	-0.523438	-1.078125	0.211927	0.487156	0.494495	-43.899536	1.617432	-11.352539
C:\Users\cware\Desktop\Steller18Nov\18NovTrials\M20.DSG	11-1-2013	15:20:59	431682.000000	8633.640000	-0.250000	-0.402344	-1.152344	0.212844	0.477064	0.502752	-38.299561	29.571533	-8.560181
C:\Users\cware\Desktop\Steller18Nov\18NovTrials\M20.DSG	11-1-2013	15:20:59	431683.000000	8633.660000	-0.078125	-0.339844	-1.121094	0.211009	0.473394	0.506422	-35.461426	-6.759644	-18.447876
C:\Users\cware\Desktop\Steller18Nov\18NovTrials\M20.DSG	11-1-2013	15:20:59	431684.000000	8633.680000	-0.269531	-0.339844	-1.128906	0.215596	0.465138	0.511927	-37.811279	27.496338	-17.074585
C:\Users\cware\Desktop\Steller18Nov\18NovTrials\M20.DSG	11-1-2013	15:20:59	431685.000000	8633.700000	-0.121094	-0.234375	-1.207031	0.215596	0.459633	0.515596	-51.040649	6.103516	-19.378662
C:\Users\cware\Desktop\Steller18Nov\18NovTrials\M20.DSG	11-1-2013	15:20:59	431686.000000	8633.720000	-0.234375	-0.222656	-1.125000	0.214679	0.451376	0.522936	-45.013428	-25.085449	-19.882202
C:\Users\cware\Desktop\Steller18Nov\18NovTrials\M20.DSG	11-1-2013	15:20:59	431687.000000	8633.740000	-0.183594	-0.250000	-1.117188	0.217431	0.446789	0.524771	-56.106567	-2.197266	-10.757446
C:\Users\cware\Desktop\Steller18Nov\18NovTrials\M20.DSG	11-1-2013	15:20:59	431688.000000	8633.760000	-0.203125	-0.312500	-0.964844	0.217431	0.442202	0.527523	-52.413940	-13.793945	-10.650635
C:\Users\cware\Desktop\Steller18Nov\18NovTrials\M20.DSG	11-1-2013	15:20:59	431689.000000	8633.780000	-0.207031	-0.375000	-0.976563	0.216514	0.435780	0.533028	-36.895752	6.042480	-4.425049
C:\Users\cware\Desktop\Steller18Nov\18NovTrials\M20.DSG	11-1-2013	15:20:59	431690.000000	8633.800000	-0.195313	-0.433594	-0.968750	0.215596	0.432110	0.535780	-46.417236	-11.611938	-11.215210
C:\Users\cware\Desktop\Steller18Nov\18NovTrials\M20.DSG	11-1-2013	15:20:59	431691.000000	8633.820000	-0.175781	-0.367188	-0.945313	0.216514	0.423853	0.541284	-34.164429	16.891479	-5.798340
C:\Users\cware\Desktop\Steller18Nov\18NovTrials\M20.DSG	11-1-2013	15:20:59	431692.000000	8633.840000	-0.093750	-0.378906	-0.937500	0.216514	0.420183	0.544037	-32.318115	2.349854	-7.980347
C:\Users\cware\Desktop\Steller18Nov\18NovTrials\M20.DSG	11-1-2013	15:20:59	431693.000000	8633.860000	-0.164063	-0.425781	-0.960938	0.218349	0.410092	0.548624	-30.578613	9.811401	-13.168335
C:\Users\cware\Desktop\Steller18Nov\18NovTrials\M20.DSG	11-1-2013	15:20:59	431694.000000	8633.880000	-0.148438	-0.402344	-1.007813	0.218349	0.405505	0.552294	-35.537720	5.386353	-14.419556
C:\Users\cware\Desktop\Steller18Nov\18NovTrials\M20.DSG	11-1-2013	15:20:59	431695.000000	8633.900000	-0.195313	-0.359375	-1.109375	0.219266	0.398165	0.555963	-53.375244	16.387939	-14.114380
C:\Users\cware\Desktop\Steller18Nov\18NovTrials\M20.DSG	11-1-2013	15:20:59	431696.000000	8633.920000	-0.238281	-0.285156	-1.222656	0.218349	0.392661	0.559633	-54.397583	-1.266479	-15.869141
C:\Users\cware\Desktop\Steller18Nov\18NovTrials\M20.DSG	11-1-2013	15:20:59	431697.000000	8633.940000	-0.265625	-0.218750	-1.230469	0.218349	0.385321	0.564220	-49.942017	-21.575928	-11.245728
C:\Users\cware\Desktop\Steller18Nov\18NovTrials\M20.DSG	11-1-2013	15:20:59	431698.000000	8633.960000	-0.160156	-0.160156	-1.171875	0.219266	0.380734	0.565138	-48.736572	-9.292603	-12.481689
C:\Users\cware\Desktop\Steller18Nov\18NovTrials\M20.DSG	11-1-2013	15:20:59	431699.000000	8633.980000	-0.171875	-0.101563	-1.156250	0.220183	0.371560	0.570642	-35.842896	-13.031006	-9.490967
C:\Users\cware\Desktop\Steller18Nov\18NovTrials\M20.DSG	11-1-2013	15:20:59	431700.000000	8634.000000	-0.269531	-0.066406	-1.183594	0.220183	0.369725	0.572477	-32.821655	13.778687	-6.072998
C:\Users\cware\Desktop\Steller18Nov\18NovTrials\M20.DSG	11-1-2013	15:20:59	431701.000000	8634.020000	-0.199219	-0.046875	-1.156250	0.221101	0.359633	0.577064	-23.895264	4.898071	-12.420654
C:\Users\cware\Desktop\Steller18Nov\18NovTrials\M20.DSG	11-1-2013	15:20:59	431702.000000	8634.040000	-0.300781	-0.089844	-1.136719	0.222936	0.355046	0.578899	-24.917603	19.165039	-8.682251
C:\Users\cware\Desktop\Steller18Nov\18NovTrials\M20.DSG	11-1-2013	15:20:59	431703.000000	8634.060000	-0.207031	-0.148438	-1.058594	0.221101	0.346789	0.583486	-27.099609	20.828247	-13.504028
C:\Users\cware\Desktop\Steller18Nov\18NovTrials\M20.DSG	11-1-2013	15:20:59	431704.000000	8634.080000	-0.175781	-0.156250	-1.031250	0.222018	0.342202	0.583486	-29.129028	8.804321	-12.161255
C:\Users\cware\Desktop\Steller18Nov\18NovTrials\M20.DSG	11-1-2013	15:20:59	431705.000000	8634.100000	-0.218750	-0.171875	-1.042969	0.220183	0.334862	0.588073	-38.146973	5.737305	-13.961792
C:\Users\cware\Desktop\Steller18Nov\18NovTrials\M20.DSG	11-1-2013	15:20:59	431706.000000	8634.120000	-0.214844	-0.140625	-1.027344	0.222018	0.329358	0.589908	-27.969360	26.550293	-14.175415
C:\Users\cware\Desktop\Steller18Nov\18NovTrials\M20.DSG	11-1-2013	15:20:59	431707.000000	8634.140000	-0.152344	-0.062500	-1.027344	0.219266	0.322018	0.593578	-49.041748	-2.990723	-18.005371
C:\Users\cware\Desktop\Steller18Nov\18NovTrials\M20.DSG	11-1-2013	15:20:59	431708.000000	8634.160000	-0.105469	-0.007813	-1.054688	0.221101	0.314679	0.596330	-48.538208	1.220703	-21.255493
C:\Users\cware\Desktop\Steller18Nov\18NovTrials\M20.DSG	11-1-2013	15:20:59	431709.000000	8634.180000	-0.187500	0.000000	-1.007813	0.222018	0.304587	0.599083	-57.235718	-26.443481	-21.743774
C:\Users\cware\Desktop\Steller18Nov\18NovTrials\M20.DSG	11-1-2013	15:20:59	431710.000000	8634.200000	-0.218750	-0.019531	-1.042969	0.224771	0.300917	0.600000	-51.589966	5.569458	-17.578125
C:\Users\cware\Desktop\Steller18Nov\18NovTrials\M20.DSG	11-1-2013	15:20:59	431711.000000	8634.220000	-0.191406	-0.027344	-1.007813	0.224771	0.294495	0.602752	-55.969238	-27.496338	-18.905640
C:\Users\cware\Desktop\Steller18Nov\18NovTrials\M20.DSG	11-1-2013	15:20:59	431712.000000	8634.240000	-0.250000	-0.058594	-1.046875	0.223853	0.286239	0.605505	-51.330566	-12.985229	-18.554688
C:\Users\cware\Desktop\Steller18Nov\18NovTrials\M20.DSG	11-1-2013	15:20:59	431713.000000	8634.260000	-0.187500	-0.015625	-1.078125	0.225688	0.281651	0.606422	-49.102783	-22.766113	-19.607544
C:\Users\cware\Desktop\Steller18Nov\18NovTrials\M20.DSG	11-1-2013	15:20:59	431714.000000	8634.280000	-0.289063	0.000000	-1.132813	0.222936	0.274312	0.608257	-45.578003	-6.225586	-15.625000
C:\Users\cware\Desktop\Steller18Nov\18NovTrials\M20.DSG	11-1-2013	15:20:59	431715.000000	8634.300000	-0.152344	-0.050781	-1.070313	0.222936	0.268807	0.610092	-36.437988	7.431030	-14.343262
C:\Users\cware\Desktop\Steller18Nov\18NovTrials\M20.DSG	11-1-2013	15:20:59	431716.000000	8634.320000	-0.152344	-0.070313	-1.109375	0.222936	0.258716	0.612844	-42.449951	-10.559082	-17.593384
C:\Users\cware\Desktop\Steller18Nov\18NovTrials\M20.DSG	11-1-2013	15:20:59	431717.000000	8634.340000	-0.113281	-0.039063	-1.066406	0.224771	0.254128	0.613761	-37.811279	27.877808	-14.297485
C:\Users\cware\Desktop\Steller18Nov\18NovTrials\M20.DSG	11-1-2013	15:20:59	431718.000000	8634.360000	-0.164063	0.000000	-1.175781	0.222018	0.244037	0.616514	-40.542603	4.989624	-18.493652
C:\Users\cware\Desktop\Steller18Nov\18NovTrials\M20.DSG	11-1-2013	15:20:59	431719.000000	8634.380000	-0.070313	0.007813	-1.101563	0.224771	0.238532	0.617431	-46.508789	14.923096	-17.669678
C:\Users\cware\Desktop\Steller18Nov\18NovTrials\M20.DSG	11-1-2013	15:20:59	431720.000000	8634.400000	-0.132813	0.027344	-1.121094	0.222018	0.228440	0.620183	-47.286987	1.480103	-16.479492
C:\Users\cware\Desktop\Steller18Nov\18NovTrials\M20.DSG	11-1-2013	15:20:59	431721.000000	8634.420000	-0.199219	0.027344	-1.105469	0.222018	0.221101	0.621101	-44.982910	-2.044678	-15.579224
C:\Users\cware\Desktop\Steller18Nov\18NovTrials\M20.DSG	11-1-2013	15:20:59	431722.000000	8634.440000	-0.167969	0.082031	-1.121094	0.222018	0.210092	0.622936	-44.601440	5.432129	-13.168335
C:\Users\cware\Desktop\Steller18Nov\18NovTrials\M20.DSG	11-1-2013	15:20:59	431723.000000	8634.460000	-0.144531	0.121094	-1.121094	0.223853	0.206422	0.624771	-45.028687	-2.288818	-14.419556
C:\Users\cware\Desktop\Steller18Nov\18NovTrials\M20.DSG	11-1-2013	15:20:59	431724.000000	8634.480000	-0.207031	0.113281	-1.164063	0.223853	0.196330	0.625688	-38.726807	1.678467	-14.495850
C:\Users\cware\Desktop\Steller18Nov\18NovTrials\M20.DSG	11-1-2013	15:20:59	431725.000000	8634.500000	-0.132813	0.175781	-1.109375	0.222936	0.191743	0.625688	-39.016724	-2.563477	-14.404297
C:\Users\cware\Desktop\Steller18Nov\18NovTrials\M20.DSG	11-1-2013	15:20:59	431726.000000	8634.520000	-0.117188	0.171875	-1.109375	0.222936	0.186239	0.625688	-36.651611	-5.966187	-16.479492
C:\Users\cware\Desktop\Steller18Nov\18NovTrials\M20.DSG	11-1-2013	15:20:59	431727.000000	8634.540000	-0.117188	0.128906	-1.109375	0.223853	0.178899	0.627523	-40.374756	-4.592896	-13.565063
C:\Users\cware\Desktop\Steller18Nov\18NovTrials\M20.DSG	11-1-2013	15:20:59	431728.000000	8634.560000	-0.171875	0.195313	-1.199219	0.224771	0.173394	0.627523	-40.664673	3.433228	-12.374878
C:\Users\cware\Desktop\Steller18Nov\18NovTrials\M20.DSG	11-1-2013	15:20:59	431729.000000	8634.580000	-0.156250	0.179688	-1.109375	0.222018	0.164220	0.628440	-43.502808	1.693726	-11.947632
C:\Users\cware\Desktop\Steller18Nov\18NovTrials\M20.DSG	11-1-2013	15:20:59	431730.000000	8634.600000	-0.148438	0.191406	-1.132813	0.223853	0.157798	0.629358	-46.035767	-12.664795	-13.793945
C:\Users\cware\Desktop\Steller18Nov\18NovTrials\M20.DSG	11-1-2013	15:20:59	431731.000000	8634.620000	-0.050781	0.218750	-1.136719	0.223853	0.147706	0.631193	-41.793823	-6.500244	-11.871338
C:\Users\cware\Desktop\Steller18Nov\18NovTrials\M20.DSG	11-1-2013	15:20:59	431732.000000	8634.640000	-0.101563	0.179688	-1.066406	0.224771	0.144037	0.630275	-44.876099	-14.785767	-13.702393
C:\Users\cware\Desktop\Steller18Nov\18NovTrials\M20.DSG	11-1-2013	15:20:59	431733.000000	8634.660000	-0.117188	0.183594	-1.093750	0.226606	0.133945	0.632110	-40.435791	3.799438	-12.130737
C:\Users\cware\Desktop\Steller18Nov\18NovTrials\M20.DSG	11-1-2013	15:20:59	431734.000000	8634.680000	-0.078125	0.242188	-1.066406	0.225688	0.128440	0.632110	-41.030884	-20.782471	-13.992310
C:\Users\cware\Desktop\Steller18Nov\18NovTrials\M20.DSG	11-1-2013	15:20:59	431735.000000	8634.700000	-0.113281	0.230469	-1.050781	0.229358	0.120183	0.631193	-41.687012	-12.283325	-12.863159
C:\Users\cware\Desktop\Steller18Nov\18NovTrials\M20.DSG	11-1-2013	15:20:59	431736.000000	8634.720000	-0.214844	0.273438	-1.101563	0.231193	0.114679	0.631193	-41.641235	4.821777	-12.329102
C:\Users\cware\Desktop\Steller18Nov\18NovTrials\M20.DSG	11-1-2013	15:20:59	431737.000000	8634.740000	-0.105469	0.316406	-1.085938	0.231193	0.103670	0.631193	-39.382935	-6.851196	-17.150879
C:\Users\cware\Desktop\Steller18Nov\18NovTrials\M20.DSG	11-1-2013	15:20:59	431738.000000	8634.760000	-0.136719	0.312500	-1.054688	0.232110	0.100917	0.631193	-36.361694	-7.385254	-15.045166
C:\Users\cware\Desktop\Steller18Nov\18NovTrials\M20.DSG	11-1-2013	15:20:59	431739.000000	8634.780000	-0.195313	0.312500	-1.078125	0.231193	0.091743	0.631193	-35.995483	-10.025024	-15.380859
C:\Users\cware\Desktop\Steller18Nov\18NovTrials\M20.DSG	11-1-2013	15:20:59	431740.000000	8634.800000	-0.054688	0.371094	-1.058594	0.234862	0.088073	0.631193	-34.255981	-6.652832	-15.502930
C:\Users\cware\Desktop\Steller18Nov\18NovTrials\M20.DSG	11-1-2013	15:20:59	431741.000000	8634.820000	-0.203125	0.386719	-1.082031	0.233945	0.079817	0.630275	-33.493042	-16.082764	-17.364502
C:\Users\cware\Desktop\Steller18Nov\18NovTrials\M20.DSG	11-1-2013	15:20:59	431742.000000	8634.840000	-0.093750	0.355469	-1.046875	0.236697	0.076147	0.630275	-32.455444	-0.549316	-16.647339
C:\Users\cware\Desktop\Steller18Nov\18NovTrials\M20.DSG	11-1-2013	15:20:59	431743.000000	8634.860000	-0.171875	0.359375	-1.050781	0.237615	0.067890	0.629358	-33.279419	7.934570	-16.464233
C:\Users\cware\Desktop\Steller18Nov\18NovTrials\M20.DSG	11-1-2013	15:20:59	431744.000000	8634.880000	-0.128906	0.363281	-1.007813	0.237615	0.063303	0.629358	-32.592773	-11.474609	-15.258789
C:\Users\cware\Desktop\Steller18Nov\18NovTrials\M20.DSG	11-1-2013	15:20:59	431745.000000	8634.900000	-0.128906	0.371094	-1.046875	0.238532	0.056881	0.629358	-28.045654	-6.607056	-14.022827
C:\Users\cware\Desktop\Steller18Nov\18NovTrials\M20.DSG	11-1-2013	15:20:59	431746.000000	8634.920000	-0.179688	0.390625	-1.062500	0.238532	0.054128	0.629358	-30.548096	-9.414673	-14.739990
C:\Users\cware\Desktop\Steller18Nov\18NovTrials\M20.DSG	11-1-2013	15:20:59	431747.000000	8634.940000	-0.160156	0.390625	-1.050781	0.238532	0.048624	0.627523	-26.687622	-8.178711	-14.129639
C:\Users\cware\Desktop\Steller18Nov\18NovTrials\M20.DSG	11-1-2013	15:20:59	431748.000000	8634.960000	-0.144531	0.410156	-1.046875	0.240367	0.044954	0.627523	-29.159546	1.159668	-14.358521
C:\Users\cware\Desktop\Steller18Nov\18NovTrials\M20.DSG	11-1-2013	15:20:59	431749.000000	8634.980000	-0.207031	0.433594	-1.058594	0.239450	0.041284	0.627523	-28.396606	2.517700	-14.648438
C:\Users\cware\Desktop\Steller18Nov\18NovTrials\M20.DSG	11-1-2013	15:20:59	431750.000000	8635.000000	-0.085938	0.394531	-1.054688	0.238532	0.034862	0.627523	-28.778076	-7.995605	-14.221191
C:\Users\cware\Desktop\Steller18Nov\18NovTrials\M20.DSG	11-1-2013	15:20:59	431751.000000	8635.020000	-0.144531	0.429688	-1.035156	0.238532	0.031193	0.625688	-32.272339	-13.305664	-14.801025
C:\Users\cware\Desktop\Steller18Nov\18NovTrials\M20.DSG	11-1-2013	15:20:59	431752.000000	8635.040000	-0.140625	0.429688	-1.050781	0.239450	0.023853	0.625688	-31.250000	-7.598877	-10.635376
C:\Users\cware\Desktop\Steller18Nov\18NovTrials\M20.DSG	11-1-2013	15:20:59	431753.000000	8635.060000	-0.164063	0.453125	-1.039063	0.242202	0.022018	0.624771	-31.448364	-8.056641	-10.345459
C:\Users\cware\Desktop\Steller18Nov\18NovTrials\M20.DSG	11-1-2013	15:20:59	431754.000000	8635.080000	-0.164063	0.453125	-1.039063	0.241284	0.012844	0.622936	-28.732300	13.336182	-6.576538
C:\Users\cware\Desktop\Steller18Nov\18NovTrials\M20.DSG	11-1-2013	15:20:59	431755.000000	8635.100000	-0.121094	0.457031	-1.015625	0.241284	0.010092	0.622936	-33.432007	-15.533447	-12.023926
C:\Users\cware\Desktop\Steller18Nov\18NovTrials\M20.DSG	11-1-2013	15:20:59	431756.000000	8635.120000	-0.175781	0.496094	-1.062500	0.243119	0.002752	0.620183	-30.944824	-11.566162	-12.191772
C:\Users\cware\Desktop\Steller18Nov\18NovTrials\M20.DSG	11-1-2013	15:20:59	431757.000000	8635.140000	-0.128906	0.496094	-1.015625	0.243119	-0.000917	0.620183	-28.457642	-3.280640	-12.557983
C:\Users\cware\Desktop\Steller18Nov\18NovTrials\M20.DSG	11-1-2013	15:20:59	431758.000000	8635.160000	-0.171875	0.472656	-1.042969	0.243119	-0.006422	0.619266	-26.535034	3.387451	-13.183594
C:\Users\cware\Desktop\Steller18Nov\18NovTrials\M20.DSG	11-1-2013	15:20:59	431759.000000	8635.180000	-0.164063	0.503906	-1.015625	0.242202	-0.011009	0.618349	-23.559570	8.239746	-11.779785
C:\Users\cware\Desktop\Steller18Nov\18NovTrials\M20.DSG	11-1-2013	15:20:59	431760.000000	8635.200000	-0.062500	0.515625	-0.976563	0.242202	-0.014679	0.617431	-24.490356	-14.144897	-16.036987
C:\Users\cware\Desktop\Steller18Nov\18NovTrials\M20.DSG	11-1-2013	15:20:59	431761.000000	8635.220000	-0.183594	0.523438	-1.035156	0.240367	-0.017431	0.617431	-23.742676	-1.525879	-15.808105
C:\Users\cware\Desktop\Steller18Nov\18NovTrials\M20.DSG	11-1-2013	15:20:59	431762.000000	8635.240000	-0.160156	0.535156	-0.996094	0.240367	-0.023853	0.616514	-23.956299	1.113892	-16.799927
C:\Users\cware\Desktop\Steller18Nov\18NovTrials\M20.DSG	11-1-2013	15:20:59	431763.000000	8635.260000	-0.132813	0.531250	-1.019531	0.240367	-0.024771	0.616514	-21.499634	6.958008	-15.960693
C:\Users\cware\Desktop\Steller18Nov\18NovTrials\M20.DSG	11-1-2013	15:20:59	431764.000000	8635.280000	-0.183594	0.539063	-1.015625	0.237615	-0.028440	0.614679	-18.447876	12.466431	-16.555786
C:\Users\cware\Desktop\Steller18Nov\18NovTrials\M20.DSG	11-1-2013	15:20:59	431765.000000	8635.300000	-0.097656	0.542969	-0.988281	0.233945	-0.031193	0.613761	-21.377563	-2.624512	-14.678955
C:\Users\cware\Desktop\Steller18Nov\18NovTrials\M20.DSG	11-1-2013	15:20:59	431766.000000	8635.320000	-0.101563	0.527344	-0.992188	0.235780	-0.034862	0.613761	-19.805908	9.109497	-13.641357
C:\Users\cware\Desktop\Steller18Nov\18NovTrials\M20.DSG	11-1-2013	15:20:59	431767.000000	8635.340000	-0.070313	0.546875	-0.972656	0.233028	-0.037615	0.611927	-18.356323	-2.914429	-15.243530
C:\Users\cware\Desktop\Steller18Nov\18NovTrials\M20.DSG	11-1-2013	15:20:59	431768.000000	8635.360000	-0.109375	0.546875	-1.000000	0.232110	-0.039450	0.613761	-22.354126	2.944946	-15.487671
C:\Users\cware\Desktop\Steller18Nov\18NovTrials\M20.DSG	11-1-2013	15:20:59	431769.000000	8635.380000	-0.171875	0.550781	-1.019531	0.229358	-0.044954	0.611009	-19.790649	5.035400	-16.540527
C:\Users\cware\Desktop\Steller18Nov\18NovTrials\M20.DSG	11-1-2013	15:20:59	431770.000000	8635.400000	-0.105469	0.578125	-0.992188	0.229358	-0.045872	0.610092	-17.074585	19.592285	-12.329102
C:\Users\cware\Desktop\Steller18Nov\18NovTrials\M20.DSG	11-1-2013	15:20:59	431771.000000	8635.420000	-0.093750	0.554688	-0.972656	0.225688	-0.049541	0.609174	-18.295288	-11.978149	-14.022827
C:\Users\cware\Desktop\Steller18Nov\18NovTrials\M20.DSG	11-1-2013	15:20:59	431772.000000	8635.440000	-0.105469	0.550781	-0.960938	0.225688	-0.051376	0.608257	-17.745972	-1.403809	-12.588501
C:\Users\cware\Desktop\Steller18Nov\18NovTrials\M20.DSG	11-1-2013	15:20:59	431773.000000	8635.460000	-0.113281	0.558594	-0.992188	0.223853	-0.054128	0.608257	-17.105103	-2.929688	-11.947632
C:\Users\cware\Desktop\Steller18Nov\18NovTrials\M20.DSG	11-1-2013	15:20:59	431774.000000	8635.480000	-0.125000	0.593750	-0.984375	0.226606	-0.060550	0.608257	-16.632080	-2.792358	-13.076782
C:\Users\cware\Desktop\Steller18Nov\18NovTrials\M20.DSG	11-1-2013	15:20:59	431775.000000	8635.500000	-0.093750	0.566406	-1.011719	0.223853	-0.060550	0.607339	-16.021729	19.989014	-7.690430
C:\Users\cware\Desktop\Steller18Nov\18NovTrials\M20.DSG	11-1-2013	15:20:59	431776.000000	8635.520000	-0.097656	0.570313	-0.996094	0.219266	-0.062385	0.606422	-14.175415	12.573242	-7.141113
C:\Users\cware\Desktop\Steller18Nov\18NovTrials\M20.DSG	11-1-2013	15:20:59	431777.000000	8635.540000	-0.101563	0.601563	-0.980469	0.217431	-0.063303	0.605505	-12.329102	-6.607056	-9.536743
C:\Users\cware\Desktop\Steller18Nov\18NovTrials\M20.DSG	11-1-2013	15:20:59	431778.000000	8635.560000	-0.042969	0.601563	-0.972656	0.216514	-0.065138	0.606422	-11.215210	15.808105	-5.981445
C:\Users\cware\Desktop\Steller18Nov\18NovTrials\M20.DSG	11-1-2013	15:20:59	431779.000000	8635.580000	-0.042969	0.570313	-0.949219	0.215596	-0.066055	0.604587	-10.894775	-6.408691	-8.453369
C:\Users\cware\Desktop\Steller18Nov\18NovTrials\M20.DSG	11-1-2013	15:20:59	431780.000000	8635.600000	-0.050781	0.582031	-0.992188	0.214679	-0.066972	0.605505	-8.514404	11.077881	-5.020142
C:\Users\cware\Desktop\Steller18Nov\18NovTrials\M20.DSG	11-1-2013	15:20:59	431781.000000	8635.620000	-0.074219	0.578125	-0.988281	0.210092	-0.067890	0.603670	-8.407593	14.495850	-5.859375
C:\Users\cware\Desktop\Steller18Nov\18NovTrials\M20.DSG	11-1-2013	15:20:59	431782.000000	8635.640000	-0.074219	0.578125	-0.988281	0.209174	-0.068807	0.603670	-8.926392	-6.958008	-5.783081
C:\Users\cware\Desktop\Steller18Nov\18NovTrials\M20.DSG	11-1-2013	15:20:59	431783.000000	8635.660000	-0.007813	0.570313	-0.972656	0.209174	-0.068807	0.602752	-10.604858	-4.989624	-2.685547
C:\Users\cware\Desktop\Steller18Nov\18NovTrials\M20.DSG	11-1-2013	15:20:59	431784.000000	8635.680000	-0.066406	0.589844	-1.000000	0.209174	-0.068807	0.602752	-9.262085	11.947632	1.113892
C:\Users\cware\Desktop\Steller18Nov\18NovTrials\M20.DSG	11-1-2013	15:20:59	431785.000000	8635.700000	-0.042969	0.597656	-0.972656	0.208257	-0.072477	0.603670	-8.911133	-3.021240	0.854492
C:\Users\cware\Desktop\Steller18Nov\18NovTrials\M20.DSG	11-1-2013	15:20:59	431786.000000	8635.720000	-0.046875	0.613281	-0.953125	0.209174	-0.071560	0.603670	-12.084961	-7.324219	0.411987
C:\Users\cware\Desktop\Steller18Nov\18NovTrials\M20.DSG	11-1-2013	15:20:59	431787.000000	8635.740000	-0.097656	0.601563	-0.992188	0.210092	-0.072477	0.602752	-7.614136	5.050659	1.251221
C:\Users\cware\Desktop\Steller18Nov\18NovTrials\M20.DSG	11-1-2013	15:20:59	431788.000000	8635.760000	-0.019531	0.601563	-0.964844	0.209174	-0.072477	0.601835	-5.355835	-11.657715	-1.159668
C:\Users\cware\Desktop\Steller18Nov\18NovTrials\M20.DSG	11-1-2013	15:20:59	431789.000000	8635.780000	-0.179688	0.585938	-1.046875	0.211009	-0.073394	0.601835	-3.265381	30.914307	3.616333
C:\Users\cware\Desktop\Steller18Nov\18NovTrials\M20.DSG	11-1-2013	15:20:59	431790.000000	8635.800000	-0.003906	0.566406	-0.960938	0.206422	-0.072477	0.602752	-2.807617	-2.456665	-0.320435
C:\Users\cware\Desktop\Steller18Nov\18NovTrials\M20.DSG	11-1-2013	15:20:59	431791.000000	8635.820000	-0.062500	0.578125	-0.996094	0.206422	-0.071560	0.603670	-2.029419	-6.256104	-0.885010
C:\Users\cware\Desktop\Steller18Nov\18NovTrials\M20.DSG	11-1-2013	15:20:59	431792.000000	8635.840000	-0.042969	0.550781	-0.980469	0.206422	-0.070642	0.602752	2.944946	11.749268	-0.930786
C:\Users\cware\Desktop\Steller18Nov\18NovTrials\M20.DSG	11-1-2013	15:20:59	431793.000000	8635.860000	-0.023438	0.574219	-0.941406	0.205505	-0.070642	0.602752	1.022339	3.158569	-4.272461
C:\Users\cware\Desktop\Steller18Nov\18NovTrials\M20.DSG	11-1-2013	15:20:59	431794.000000	8635.880000	-0.027344	0.566406	-0.953125	0.202752	-0.066972	0.604587	5.264282	0.503540	-5.752563
C:\Users\cware\Desktop\Steller18Nov\18NovTrials\M20.DSG	11-1-2013	15:20:59	431795.000000	8635.900000	0.007813	0.558594	-0.980469	0.202752	-0.065138	0.602752	12.695313	10.162354	-2.624512
C:\Users\cware\Desktop\Steller18Nov\18NovTrials\M20.DSG	11-1-2013	15:20:59	431796.000000	8635.920000	-0.031250	0.562500	-0.945313	0.202752	-0.061468	0.605505	12.069702	-11.444092	-3.890991
C:\Users\cware\Desktop\Steller18Nov\18NovTrials\M20.DSG	11-1-2013	15:20:59	431797.000000	8635.940000	-0.035156	0.566406	-0.929688	0.203670	-0.058716	0.605505	9.536743	11.413574	-3.540039
C:\Users\cware\Desktop\Steller18Nov\18NovTrials\M20.DSG	11-1-2013	15:20:59	431798.000000	8635.960000	-0.027344	0.539063	-0.925781	0.200917	-0.053211	0.607339	12.710571	-0.671387	-8.331299
C:\Users\cware\Desktop\Steller18Nov\18NovTrials\M20.DSG	11-1-2013	15:20:59	431799.000000	8635.980000	0.019531	0.488281	-0.937500	0.201835	-0.051376	0.608257	15.686035	-0.137329	-9.124756
C:\Users\cware\Desktop\Steller18Nov\18NovTrials\M20.DSG	11-1-2013	15:20:59	431800.000000	8636.000000	-0.015625	0.476563	-0.972656	0.200917	-0.045872	0.610092	20.095825	0.991821	-7.659912
C:\Users\cware\Desktop\Steller18Nov\18NovTrials\M20.DSG	11-1-2013	15:20:59	431801.000000	8636.020000	0.023438	0.457031	-0.933594	0.202752	-0.042202	0.611009	17.517090	-1.968384	-5.233765
C:\Users\cware\Desktop\Steller18Nov\18NovTrials\M20.DSG	11-1-2013	15:20:59	431802.000000	8636.040000	-0.074219	0.460938	-0.964844	0.201835	-0.039450	0.611927	12.329102	-13.626099	-7.354736
C:\Users\cware\Desktop\Steller18Nov\18NovTrials\M20.DSG	11-1-2013	15:20:59	431803.000000	8636.060000	0.011719	0.511719	-0.949219	0.203670	-0.034862	0.612844	8.926392	-5.279541	-6.942749
C:\Users\cware\Desktop\Steller18Nov\18NovTrials\M20.DSG	11-1-2013	15:20:59	431804.000000	8636.080000	-0.039063	0.546875	-0.964844	0.205505	-0.032110	0.613761	5.371094	-18.600464	-7.781982
C:\Users\cware\Desktop\Steller18Nov\18NovTrials\M20.DSG	11-1-2013	15:20:59	431805.000000	8636.100000	-0.027344	0.535156	-0.921875	0.208257	-0.029358	0.612844	-4.302979	-9.216309	-7.049561
C:\Users\cware\Desktop\Steller18Nov\18NovTrials\M20.DSG	11-1-2013	15:20:59	431806.000000	8636.120000	-0.078125	0.507813	-0.984375	0.209174	-0.030275	0.613761	-13.946533	-10.406494	-7.019043
C:\Users\cware\Desktop\Steller18Nov\18NovTrials\M20.DSG	11-1-2013	15:20:59	431807.000000	8636.140000	-0.039063	0.511719	-0.964844	0.211009	-0.033028	0.612844	-25.314331	-17.547607	-7.705688
C:\Users\cware\Desktop\Steller18Nov\18NovTrials\M20.DSG	11-1-2013	15:20:59	431808.000000	8636.160000	-0.007813	0.464844	-0.949219	0.212844	-0.034862	0.611927	-34.149170	-19.348145	-7.720947
C:\Users\cware\Desktop\Steller18Nov\18NovTrials\M20.DSG	11-1-2013	15:20:59	431809.000000	8636.180000	-0.019531	0.460938	-0.921875	0.216514	-0.044037	0.610092	-36.697388	-20.294189	-7.781982
C:\Users\cware\Desktop\Steller18Nov\18NovTrials\M20.DSG	11-1-2013	15:20:59	431810.000000	8636.200000	-0.019531	0.460938	-0.921875	0.219266	-0.047706	0.608257	-42.709351	-13.580322	-7.690430
C:\Users\cware\Desktop\Steller18Nov\18NovTrials\M20.DSG	11-1-2013	15:20:59	431811.000000	8636.220000	-0.011719	0.480469	-0.871094	0.222018	-0.058716	0.605505	-53.237915	-25.817871	-13.351440
C:\Users\cware\Desktop\Steller18Nov\18NovTrials\M20.DSG	11-1-2013	15:20:59	431812.000000	8636.240000	0.027344	0.500000	-0.867188	0.224771	-0.064220	0.603670	-59.982300	-38.589478	-14.968872
C:\Users\cware\Desktop\Steller18Nov\18NovTrials\M20.DSG	11-1-2013	15:20:59	431813.000000	8636.260000	-0.066406	0.519531	-0.882813	0.231193	-0.079817	0.599083	-64.651489	-20.355225	-16.906738
C:\Users\cware\Desktop\Steller18Nov\18NovTrials\M20.DSG	11-1-2013	15:20:59	431814.000000	8636.280000	-0.003906	0.546875	-0.843750	0.231193	-0.088073	0.596330	-68.908691	-35.202026	-15.304565
C:\Users\cware\Desktop\Steller18Nov\18NovTrials\M20.DSG	11-1-2013	15:20:59	431815.000000	8636.300000	-0.070313	0.570313	-0.855469	0.237615	-0.104587	0.589908	-72.113037	-27.740479	-16.662598
C:\Users\cware\Desktop\Steller18Nov\18NovTrials\M20.DSG	11-1-2013	15:20:59	431816.000000	8636.320000	-0.070313	0.566406	-0.804688	0.241284	-0.114679	0.587156	-72.616577	-23.117065	-15.426636
C:\Users\cware\Desktop\Steller18Nov\18NovTrials\M20.DSG	11-1-2013	15:20:59	431817.000000	8636.340000	-0.011719	0.597656	-0.792969	0.245872	-0.132110	0.577982	-75.637817	-35.324097	-17.684937
C:\Users\cware\Desktop\Steller18Nov\18NovTrials\M20.DSG	11-1-2013	15:20:59	431818.000000	8636.360000	-0.117188	0.605469	-0.832031	0.249541	-0.140367	0.573394	-73.471069	-23.117065	-16.494751
C:\Users\cware\Desktop\Steller18Nov\18NovTrials\M20.DSG	11-1-2013	15:20:59	431819.000000	8636.380000	-0.074219	0.621094	-0.769531	0.254128	-0.156881	0.566055	-72.219849	-38.284302	-16.036987
C:\Users\cware\Desktop\Steller18Nov\18NovTrials\M20.DSG	11-1-2013	15:20:59	431820.000000	8636.400000	-0.164063	0.691406	-0.808594	0.256881	-0.164220	0.562385	-70.602417	-0.122070	-13.473511
C:\Users\cware\Desktop\Steller18Nov\18NovTrials\M20.DSG	11-1-2013	15:20:59	431821.000000	8636.420000	-0.054688	0.710938	-0.734375	0.257798	-0.181651	0.552294	-72.906494	-24.139404	-17.181396
C:\Users\cware\Desktop\Steller18Nov\18NovTrials\M20.DSG	11-1-2013	15:20:59	431822.000000	8636.440000	-0.128906	0.707031	-0.750000	0.258716	-0.189908	0.547706	-75.103760	-14.602661	-16.021729
C:\Users\cware\Desktop\Steller18Nov\18NovTrials\M20.DSG	11-1-2013	15:20:59	431823.000000	8636.460000	-0.109375	0.703125	-0.757813	0.258716	-0.206422	0.538532	-75.012207	-7.003784	-13.748169
C:\Users\cware\Desktop\Steller18Nov\18NovTrials\M20.DSG	11-1-2013	15:20:59	431824.000000	8636.480000	-0.058594	0.757813	-0.691406	0.261468	-0.214679	0.532110	-76.110840	-32.180786	-16.036987
C:\Users\cware\Desktop\Steller18Nov\18NovTrials\M20.DSG	11-1-2013	15:20:59	431825.000000	8636.500000	-0.128906	0.792969	-0.726563	0.262385	-0.222936	0.527523	-75.286865	-21.911621	-11.520386
C:\Users\cware\Desktop\Steller18Nov\18NovTrials\M20.DSG	11-1-2013	15:20:59	431826.000000	8636.520000	-0.128906	0.816406	-0.718750	0.264220	-0.238532	0.515596	-75.820923	-12.405396	-11.260986
C:\Users\cware\Desktop\Steller18Nov\18NovTrials\M20.DSG	11-1-2013	15:20:59	431827.000000	8636.540000	-0.152344	0.800781	-0.691406	0.265138	-0.246789	0.510092	-76.477051	0.534058	-8.941650
C:\Users\cware\Desktop\Steller18Nov\18NovTrials\M20.DSG	11-1-2013	15:20:59	431828.000000	8636.560000	-0.078125	0.835938	-0.656250	0.265138	-0.262385	0.495413	-77.102661	-13.137817	-11.276245
C:\Users\cware\Desktop\Steller18Nov\18NovTrials\M20.DSG	11-1-2013	15:20:59	431829.000000	8636.580000	-0.183594	0.851563	-0.644531	0.264220	-0.269725	0.489908	-72.525024	-5.203247	-3.097534
C:\Users\cware\Desktop\Steller18Nov\18NovTrials\M20.DSG	11-1-2013	15:20:59	431830.000000	8636.600000	-0.050781	0.867188	-0.597656	0.266055	-0.285321	0.478899	-75.088501	-10.116577	-0.381470
C:\Users\cware\Desktop\Steller18Nov\18NovTrials\M20.DSG	11-1-2013	15:20:59	431831.000000	8636.620000	-0.109375	0.835938	-0.578125	0.266055	-0.291743	0.471560	-73.791504	-16.448975	1.663208
C:\Users\cware\Desktop\Steller18Nov\18NovTrials\M20.DSG	11-1-2013	15:20:59	431832.000000	8636.640000	-0.113281	0.914063	-0.597656	0.268807	-0.304587	0.458716	-63.095093	-14.938354	5.218506
C:\Users\cware\Desktop\Steller18Nov\18NovTrials\M20.DSG	11-1-2013	15:20:59	431833.000000	8636.660000	-0.128906	0.929688	-0.558594	0.271560	-0.310092	0.453211	-59.921265	-16.952515	6.591797
C:\Users\cware\Desktop\Steller18Nov\18NovTrials\M20.DSG	11-1-2013	15:20:59	431834.000000	8636.680000	-0.203125	0.917969	-0.601563	0.277982	-0.319266	0.443119	-52.993774	-1.510620	11.199951
C:\Users\cware\Desktop\Steller18Nov\18NovTrials\M20.DSG	11-1-2013	15:20:59	431835.000000	8636.700000	-0.195313	0.882813	-0.625000	0.278899	-0.322936	0.438532	-49.545288	-7.095337	13.580322
C:\Users\cware\Desktop\Steller18Nov\18NovTrials\M20.DSG	11-1-2013	15:20:59	431836.000000	8636.720000	-0.203125	0.898438	-0.589844	0.282569	-0.330275	0.430275	-46.325684	-4.791260	14.343262
C:\Users\cware\Desktop\Steller18Nov\18NovTrials\M20.DSG	11-1-2013	15:20:59	431837.000000	8636.740000	-0.246094	0.910156	-0.601563	0.283486	-0.333028	0.425688	-39.901733	2.548218	15.518188
C:\Users\cware\Desktop\Steller18Nov\18NovTrials\M20.DSG	11-1-2013	15:20:59	431838.000000	8636.760000	-0.242188	0.968750	-0.546875	0.285321	-0.335780	0.421101	-37.338257	7.385254	19.577026
C:\Users\cware\Desktop\Steller18Nov\18NovTrials\M20.DSG	11-1-2013	15:20:59	431839.000000	8636.780000	-0.203125	1.023438	-0.550781	0.288991	-0.340367	0.414679	-41.442871	-1.037598	18.814087
C:\Users\cware\Desktop\Steller18Nov\18NovTrials\M20.DSG	11-1-2013	15:20:59	431840.000000	8636.800000	-0.269531	0.992188	-0.566406	0.291743	-0.344037	0.411009	-39.154053	8.178711	19.882202
C:\Users\cware\Desktop\Steller18Nov\18NovTrials\M20.DSG	11-1-2013	15:20:59	431841.000000	8636.820000	-0.281250	0.953125	-0.523438	0.294495	-0.347706	0.405505	-28.381348	7.385254	20.034790
C:\Users\cware\Desktop\Steller18Nov\18NovTrials\M20.DSG	11-1-2013	15:20:59	431842.000000	8636.840000	-0.347656	0.964844	-0.546875	0.297248	-0.349541	0.402752	-18.371582	22.827148	20.736694
C:\Users\cware\Desktop\Steller18Nov\18NovTrials\M20.DSG	11-1-2013	15:20:59	431843.000000	8636.860000	-0.277344	1.000000	-0.531250	0.298165	-0.350459	0.400917	-7.431030	32.196045	20.812988
C:\Users\cware\Desktop\Steller18Nov\18NovTrials\M20.DSG	11-1-2013	15:20:59	431844.000000	8636.880000	-0.242188	0.968750	-0.519531	0.298165	-0.352294	0.402752	-5.020142	31.661987	18.844604
C:\Users\cware\Desktop\Steller18Nov\18NovTrials\M20.DSG	11-1-2013	15:20:59	431845.000000	8636.900000	-0.195313	0.957031	-0.546875	0.298165	-0.347706	0.402752	1.724243	35.614014	16.784668
C:\Users\cware\Desktop\Steller18Nov\18NovTrials\M20.DSG	11-1-2013	15:20:59	431846.000000	8636.920000	-0.136719	0.984375	-0.539063	0.295413	-0.346789	0.403670	12.863159	29.724121	11.718750
C:\Users\cware\Desktop\Steller18Nov\18NovTrials\M20.DSG	11-1-2013	15:20:59	431847.000000	8636.940000	-0.171875	1.003906	-0.617188	0.293578	-0.343119	0.410092	26.580811	43.243408	6.561279
C:\Users\cware\Desktop\Steller18Nov\18NovTrials\M20.DSG	11-1-2013	15:20:59	431848.000000	8636.960000	-0.089844	0.984375	-0.597656	0.290826	-0.340367	0.413761	32.455444	29.403687	2.975464
C:\Users\cware\Desktop\Steller18Nov\18NovTrials\M20.DSG	11-1-2013	15:20:59	431849.000000	8636.980000	-0.085938	0.937500	-0.683594	0.286239	-0.333028	0.423853	33.493042	46.691895	1.846313
C:\Users\cware\Desktop\Steller18Nov\18NovTrials\M20.DSG	11-1-2013	15:20:59	431850.000000	8637.000000	-0.011719	0.886719	-0.722656	0.283486	-0.329358	0.428440	28.762817	24.642944	-1.525879
C:\Users\cware\Desktop\Steller18Nov\18NovTrials\M20.DSG	11-1-2013	15:20:59	431851.000000	8637.020000	-0.082031	0.855469	-0.750000	0.278899	-0.324771	0.434862	14.739990	25.360107	-2.700806
C:\Users\cware\Desktop\Steller18Nov\18NovTrials\M20.DSG	11-1-2013	15:20:59	431852.000000	8637.040000	-0.078125	0.875000	-0.746094	0.277064	-0.322018	0.437615	12.634277	29.373169	-2.731323
C:\Users\cware\Desktop\Steller18Nov\18NovTrials\M20.DSG	11-1-2013	15:20:59	431853.000000	8637.060000	-0.019531	0.867188	-0.738281	0.273394	-0.320183	0.440367	4.425049	31.600952	0.640869
C:\Users\cware\Desktop\Steller18Nov\18NovTrials\M20.DSG	11-1-2013	15:20:59	431854.000000	8637.080000	-0.097656	0.878906	-0.730469	0.270642	-0.319266	0.441284	3.494263	18.905640	1.861572
C:\Users\cware\Desktop\Steller18Nov\18NovTrials\M20.DSG	11-1-2013	15:20:59	431855.000000	8637.100000	-0.078125	0.910156	-0.718750	0.267890	-0.318349	0.444037	3.555298	29.602051	5.371094
C:\Users\cware\Desktop\Steller18Nov\18NovTrials\M20.DSG	11-1-2013	15:20:59	431856.000000	8637.120000	-0.058594	0.914063	-0.718750	0.266055	-0.316514	0.444954	7.034302	36.636353	3.311157
C:\Users\cware\Desktop\Steller18Nov\18NovTrials\M20.DSG	11-1-2013	15:20:59	431857.000000	8637.140000	-0.074219	0.953125	-0.710938	0.260550	-0.312844	0.449541	17.761230	30.517578	1.937866
C:\Users\cware\Desktop\Steller18Nov\18NovTrials\M20.DSG	11-1-2013	15:20:59	431858.000000	8637.160000	-0.019531	0.960938	-0.660156	0.259633	-0.311009	0.452294	21.820068	33.920288	1.144409
C:\Users\cware\Desktop\Steller18Nov\18NovTrials\M20.DSG	11-1-2013	15:20:59	431859.000000	8637.180000	-0.011719	0.984375	-0.695313	0.253211	-0.305505	0.457798	22.781372	19.195557	-5.920410
C:\Users\cware\Desktop\Steller18Nov\18NovTrials\M20.DSG	11-1-2013	15:20:59	431860.000000	8637.200000	-0.062500	0.984375	-0.660156	0.250459	-0.302752	0.460550	29.708862	12.374878	-5.493164
C:\Users\cware\Desktop\Steller18Nov\18NovTrials\M20.DSG	11-1-2013	15:20:59	431861.000000	8637.220000	-0.066406	0.964844	-0.660156	0.248624	-0.295413	0.468807	32.897949	8.880615	-5.310059
C:\Users\cware\Desktop\Steller18Nov\18NovTrials\M20.DSG	11-1-2013	15:20:59	431862.000000	8637.240000	-0.093750	0.925781	-0.632813	0.245872	-0.290826	0.470642	39.520264	24.536133	-3.860474
C:\Users\cware\Desktop\Steller18Nov\18NovTrials\M20.DSG	11-1-2013	15:20:59	431863.000000	8637.260000	-0.156250	0.906250	-0.695313	0.244954	-0.286239	0.476147	42.221069	22.949219	-6.835938
C:\Users\cware\Desktop\Steller18Nov\18NovTrials\M20.DSG	11-1-2013	15:20:59	431864.000000	8637.280000	-0.156250	0.906250	-0.695313	0.238532	-0.276147	0.484404	47.897339	12.725830	-8.117676
C:\Users\cware\Desktop\Steller18Nov\18NovTrials\M20.DSG	11-1-2013	15:20:59	431865.000000	8637.300000	-0.152344	0.886719	-0.703125	0.238532	-0.273394	0.488991	48.843384	11.917114	-8.087158
C:\Users\cware\Desktop\Steller18Nov\18NovTrials\M20.DSG	11-1-2013	15:20:59	431866.000000	8637.320000	-0.136719	0.886719	-0.679688	0.233945	-0.258716	0.499083	51.773071	13.412476	-5.920410
C:\Users\cware\Desktop\Steller18Nov\18NovTrials\M20.DSG	11-1-2013	15:20:59	431867.000000	8637.340000	-0.128906	0.855469	-0.707031	0.233945	-0.251376	0.503670	51.498413	11.001587	-6.393433
C:\Users\cware\Desktop\Steller18Nov\18NovTrials\M20.DSG	11-1-2013	15:20:59	431868.000000	8637.360000	-0.160156	0.828125	-0.742188	0.230275	-0.238532	0.512844	51.971436	28.076172	-4.257202
C:\Users\cware\Desktop\Steller18Nov\18NovTrials\M20.DSG	11-1-2013	15:20:59	431869.000000	8637.380000	-0.062500	0.785156	-0.699219	0.228440	-0.233028	0.518349	56.488037	3.097534	-5.722046
C:\Users\cware\Desktop\Steller18Nov\18NovTrials\M20.DSG	11-1-2013	15:20:59	431870.000000	8637.400000	-0.136719	0.757813	-0.710938	0.225688	-0.216514	0.527523	62.759399	9.490967	1.174927
C:\Users\cware\Desktop\Steller18Nov\18NovTrials\M20.DSG	11-1-2013	15:20:59	431871.000000	8637.420000	-0.089844	0.769531	-0.742188	0.225688	-0.211009	0.533028	64.971924	-2.914429	0.915527
C:\Users\cware\Desktop\Steller18Nov\18NovTrials\M20.DSG	11-1-2013	15:20:59	431872.000000	8637.440000	-0.156250	0.730469	-0.781250	0.226606	-0.193578	0.543119	61.614990	13.473511	1.220703
C:\Users\cware\Desktop\Steller18Nov\18NovTrials\M20.DSG	11-1-2013	15:20:59	431873.000000	8637.460000	-0.121094	0.753906	-0.777344	0.223853	-0.186239	0.546789	63.751221	9.429932	-0.198364
C:\Users\cware\Desktop\Steller18Nov\18NovTrials\M20.DSG	11-1-2013	15:20:59	431874.000000	8637.480000	-0.062500	0.750000	-0.769531	0.223853	-0.168807	0.556881	63.598633	-2.853394	-3.677368
C:\Users\cware\Desktop\Steller18Nov\18NovTrials\M20.DSG	11-1-2013	15:20:59	431875.000000	8637.500000	-0.160156	0.714844	-0.824219	0.222936	-0.159633	0.561468	71.792603	14.968872	-2.349854
C:\Users\cware\Desktop\Steller18Nov\18NovTrials\M20.DSG	11-1-2013	15:20:59	431876.000000	8637.520000	-0.058594	0.726563	-0.796875	0.221101	-0.140367	0.566055	72.784424	-6.393433	-4.699707
C:\Users\cware\Desktop\Steller18Nov\18NovTrials\M20.DSG	11-1-2013	15:20:59	431877.000000	8637.540000	-0.167969	0.648438	-0.878906	0.222018	-0.131193	0.574312	69.122314	8.285522	-3.417969
C:\Users\cware\Desktop\Steller18Nov\18NovTrials\M20.DSG	11-1-2013	15:20:59	431878.000000	8637.560000	-0.144531	0.640625	-0.851563	0.220183	-0.122018	0.578899	61.645508	-2.822876	-5.187988
C:\Users\cware\Desktop\Steller18Nov\18NovTrials\M20.DSG	11-1-2013	15:20:59	431879.000000	8637.580000	-0.140625	0.644531	-0.878906	0.219266	-0.106422	0.586239	57.510376	0.213623	-6.256104
C:\Users\cware\Desktop\Steller18Nov\18NovTrials\M20.DSG	11-1-2013	15:20:59	431880.000000	8637.600000	-0.093750	0.601563	-0.890625	0.219266	-0.096330	0.588991	56.350708	-0.061035	-8.102417
C:\Users\cware\Desktop\Steller18Nov\18NovTrials\M20.DSG	11-1-2013	15:20:59	431881.000000	8637.620000	-0.160156	0.550781	-0.917969	0.216514	-0.080734	0.594495	55.480957	10.452271	-8.468628
C:\Users\cware\Desktop\Steller18Nov\18NovTrials\M20.DSG	11-1-2013	15:20:59	431882.000000	8637.640000	-0.058594	0.507813	-0.890625	0.215596	-0.072477	0.597248	50.445557	-2.059937	-9.429932
C:\Users\cware\Desktop\Steller18Nov\18NovTrials\M20.DSG	11-1-2013	15:20:59	431883.000000	8637.660000	-0.105469	0.519531	-0.925781	0.214679	-0.057798	0.600917	45.089722	-10.787964	-11.093140
C:\Users\cware\Desktop\Steller18Nov\18NovTrials\M20.DSG	11-1-2013	15:20:59	431884.000000	8637.680000	-0.089844	0.523438	-0.921875	0.215596	-0.052294	0.603670	40.786743	0.244141	-10.070801
C:\Users\cware\Desktop\Steller18Nov\18NovTrials\M20.DSG	11-1-2013	15:20:59	431885.000000	8637.700000	-0.097656	0.500000	-0.929688	0.213761	-0.039450	0.607339	34.500122	3.417969	-10.009766
C:\Users\cware\Desktop\Steller18Nov\18NovTrials\M20.DSG	11-1-2013	15:20:59	431886.000000	8637.720000	-0.074219	0.527344	-0.972656	0.212844	-0.035780	0.608257	30.487061	-10.070801	-12.817383
C:\Users\cware\Desktop\Steller18Nov\18NovTrials\M20.DSG	11-1-2013	15:20:59	431887.000000	8637.740000	-0.097656	0.492188	-0.953125	0.214679	-0.023853	0.611009	31.066895	0.091553	-9.857178
C:\Users\cware\Desktop\Steller18Nov\18NovTrials\M20.DSG	11-1-2013	15:20:59	431888.000000	8637.760000	-0.089844	0.457031	-0.988281	0.213761	-0.019266	0.610092	26.321411	1.815796	-10.116577
C:\Users\cware\Desktop\Steller18Nov\18NovTrials\M20.DSG	11-1-2013	15:20:59	431889.000000	8637.780000	-0.058594	0.421875	-0.953125	0.214679	-0.010092	0.612844	21.453857	-8.316040	-11.825562
C:\Users\cware\Desktop\Steller18Nov\18NovTrials\M20.DSG	11-1-2013	15:20:59	431890.000000	8637.800000	-0.011719	0.441406	-0.980469	0.214679	-0.007339	0.613761	17.044067	-17.181396	-12.420654
C:\Users\cware\Desktop\Steller18Nov\18NovTrials\M20.DSG	11-1-2013	15:20:59	431891.000000	8637.820000	-0.062500	0.406250	-0.980469	0.217431	-0.001835	0.615596	8.422852	-20.431519	-12.893677
C:\Users\cware\Desktop\Steller18Nov\18NovTrials\M20.DSG	11-1-2013	15:20:59	431892.000000	8637.840000	-0.062500	0.406250	-0.980469	0.220183	0.000000	0.616514	1.892090	-7.415771	-11.978149
C:\Users\cware\Desktop\Steller18Nov\18NovTrials\M20.DSG	11-1-2013	15:20:59	431893.000000	8637.860000	-0.054688	0.398438	-0.953125	0.221101	0.001835	0.616514	-3.723145	-23.483276	-12.298584
C:\Users\cware\Desktop\Steller18Nov\18NovTrials\M20.DSG	11-1-2013	15:20:59	431894.000000	8637.880000	-0.125000	0.335938	-0.957031	0.224771	0.000000	0.616514	-13.565063	-8.789063	-11.962891
C:\Users\cware\Desktop\Steller18Nov\18NovTrials\M20.DSG	11-1-2013	15:20:59	431895.000000	8637.900000	-0.054688	0.378906	-0.941406	0.224771	-0.002752	0.615596	-22.186279	-21.621704	-11.123657
C:\Users\cware\Desktop\Steller18Nov\18NovTrials\M20.DSG	11-1-2013	15:20:59	431896.000000	8637.920000	-0.097656	0.386719	-0.957031	0.230275	-0.005505	0.616514	-32.348633	-22.689819	-9.735107
C:\Users\cware\Desktop\Steller18Nov\18NovTrials\M20.DSG	11-1-2013	15:20:59	431897.000000	8637.940000	-0.113281	0.441406	-0.929688	0.233945	-0.013761	0.614679	-40.740967	-34.042358	-9.704590
C:\Users\cware\Desktop\Steller18Nov\18NovTrials\M20.DSG	11-1-2013	15:20:59	431898.000000	8637.960000	-0.144531	0.445313	-0.929688	0.238532	-0.020183	0.613761	-48.553467	-27.084351	-10.635376
C:\Users\cware\Desktop\Steller18Nov\18NovTrials\M20.DSG	11-1-2013	15:20:59	431899.000000	8637.980000	-0.136719	0.425781	-0.929688	0.242202	-0.031193	0.611009	-52.154541	-36.392212	-12.542725
C:\Users\cware\Desktop\Steller18Nov\18NovTrials\M20.DSG	11-1-2013	15:20:59	431900.000000	8638.000000	-0.160156	0.441406	-0.937500	0.247706	-0.038532	0.609174	-54.061890	-29.159546	-12.283325
C:\Users\cware\Desktop\Steller18Nov\18NovTrials\M20.DSG	11-1-2013	15:20:59	431901.000000	8638.020000	-0.109375	0.476563	-0.917969	0.250459	-0.043119	0.606422	-53.070068	-24.902344	-14.007568
C:\Users\cware\Desktop\Steller18Nov\18NovTrials\M20.DSG	11-1-2013	15:20:59	431902.000000	8638.040000	-0.167969	0.464844	-0.894531	0.256881	-0.056881	0.603670	-53.619385	-22.888184	-14.633179
C:\Users\cware\Desktop\Steller18Nov\18NovTrials\M20.DSG	11-1-2013	15:20:59	431903.000000	8638.060000	-0.097656	0.492188	-0.894531	0.256881	-0.063303	0.600917	-49.285889	-23.040771	-17.501831
C:\Users\cware\Desktop\Steller18Nov\18NovTrials\M20.DSG	11-1-2013	15:20:59	431904.000000	8638.080000	-0.195313	0.519531	-0.933594	0.260550	-0.074312	0.597248	-43.350220	-9.094238	-15.213013
C:\Users\cware\Desktop\Steller18Nov\18NovTrials\M20.DSG	11-1-2013	15:20:59	431905.000000	8638.100000	-0.117188	0.523438	-0.882813	0.261468	-0.079817	0.595413	-41.824341	-15.960693	-15.151978
C:\Users\cware\Desktop\Steller18Nov\18NovTrials\M20.DSG	11-1-2013	15:20:59	431906.000000	8638.120000	-0.121094	0.535156	-0.855469	0.264220	-0.088073	0.592661	-42.007446	-18.478394	-15.457153
C:\Users\cware\Desktop\Steller18Nov\18NovTrials\M20.DSG	11-1-2013	15:20:59	431907.000000	8638.140000	-0.140625	0.578125	-0.894531	0.265138	-0.094495	0.590826	-43.502808	-15.884399	-17.028809
C:\Users\cware\Desktop\Steller18Nov\18NovTrials\M20.DSG	11-1-2013	15:20:59	431908.000000	8638.160000	-0.140625	0.550781	-0.859375	0.267890	-0.104587	0.585321	-44.326782	-12.329102	-14.160156
C:\Users\cware\Desktop\Steller18Nov\18NovTrials\M20.DSG	11-1-2013	15:20:59	431909.000000	8638.180000	-0.140625	0.585938	-0.867188	0.269725	-0.110092	0.583486	-46.569824	-13.168335	-16.464233
C:\Users\cware\Desktop\Steller18Nov\18NovTrials\M20.DSG	11-1-2013	15:20:59	431910.000000	8638.200000	-0.191406	0.593750	-0.863281	0.270642	-0.119266	0.578899	-49.087524	-11.322021	-17.211914
C:\Users\cware\Desktop\Steller18Nov\18NovTrials\M20.DSG	11-1-2013	15:20:59	431911.000000	8638.220000	-0.207031	0.597656	-0.851563	0.270642	-0.126606	0.577982	-49.743652	-7.415771	-17.089844
C:\Users\cware\Desktop\Steller18Nov\18NovTrials\M20.DSG	11-1-2013	15:20:59	431912.000000	8638.240000	-0.152344	0.625000	-0.812500	0.271560	-0.139450	0.571560	-50.369263	-15.991211	-18.005371
C:\Users\cware\Desktop\Steller18Nov\18NovTrials\M20.DSG	11-1-2013	15:20:59	431913.000000	8638.260000	-0.179688	0.625000	-0.824219	0.271560	-0.144037	0.568807	-56.167603	-5.737305	-17.288208
C:\Users\cware\Desktop\Steller18Nov\18NovTrials\M20.DSG	11-1-2013	15:20:59	431914.000000	8638.280000	-0.160156	0.640625	-0.796875	0.271560	-0.157798	0.566972	-58.120728	-11.169434	-19.531250
C:\Users\cware\Desktop\Steller18Nov\18NovTrials\M20.DSG	11-1-2013	15:20:59	431915.000000	8638.300000	-0.191406	0.644531	-0.792969	0.270642	-0.164220	0.560550	-59.738159	-5.661011	-16.769409
C:\Users\cware\Desktop\Steller18Nov\18NovTrials\M20.DSG	11-1-2013	15:20:59	431916.000000	8638.320000	-0.207031	0.632813	-0.796875	0.270642	-0.170642	0.555963	-61.843872	-5.187988	-16.036987
C:\Users\cware\Desktop\Steller18Nov\18NovTrials\M20.DSG	11-1-2013	15:20:59	431917.000000	8638.340000	-0.183594	0.671875	-0.789063	0.270642	-0.184404	0.548624	-67.321777	-0.595093	-14.541626
C:\Users\cware\Desktop\Steller18Nov\18NovTrials\M20.DSG	11-1-2013	15:20:59	431918.000000	8638.360000	-0.218750	0.726563	-0.777344	0.268807	-0.192661	0.544037	-67.794800	-14.480591	-16.372681
C:\Users\cware\Desktop\Steller18Nov\18NovTrials\M20.DSG	11-1-2013	15:20:59	431919.000000	8638.380000	-0.199219	0.777344	-0.734375	0.269725	-0.208257	0.534862	-63.156128	4.760742	-14.434814
C:\Users\cware\Desktop\Steller18Nov\18NovTrials\M20.DSG	11-1-2013	15:20:59	431920.000000	8638.400000	-0.199219	0.777344	-0.734375	0.267890	-0.213761	0.531193	-62.622070	2.456665	-15.243530
C:\Users\cware\Desktop\Steller18Nov\18NovTrials\M20.DSG	11-1-2013	15:20:59	431921.000000	8638.420000	-0.164063	0.765625	-0.707031	0.265138	-0.227523	0.522018	-63.674927	0.122070	-14.709473
C:\Users\cware\Desktop\Steller18Nov\18NovTrials\M20.DSG	11-1-2013	15:20:59	431922.000000	8638.440000	-0.171875	0.792969	-0.687500	0.264220	-0.235780	0.519266	-62.576294	-9.185791	-13.656616
C:\Users\cware\Desktop\Steller18Nov\18NovTrials\M20.DSG	11-1-2013	15:20:59	431923.000000	8638.460000	-0.203125	0.832031	-0.687500	0.264220	-0.247706	0.510092	-63.491821	-0.823975	-11.947632
C:\Users\cware\Desktop\Steller18Nov\18NovTrials\M20.DSG	11-1-2013	15:20:59	431924.000000	8638.480000	-0.136719	0.839844	-0.675781	0.262385	-0.254128	0.504587	-65.414429	-10.803223	-15.487671
C:\Users\cware\Desktop\Steller18Nov\18NovTrials\M20.DSG	11-1-2013	15:20:59	431925.000000	8638.500000	-0.167969	0.847656	-0.691406	0.261468	-0.267890	0.492661	-65.490723	-4.348755	-13.259888
C:\Users\cware\Desktop\Steller18Nov\18NovTrials\M20.DSG	11-1-2013	15:20:59	431926.000000	8638.520000	-0.183594	0.843750	-0.679688	0.261468	-0.275229	0.488073	-67.291260	-1.617432	-10.864258
C:\Users\cware\Desktop\Steller18Nov\18NovTrials\M20.DSG	11-1-2013	15:20:59	431927.000000	8638.540000	-0.195313	0.855469	-0.664063	0.259633	-0.287156	0.477064	-64.407349	6.301880	-8.621216
C:\Users\cware\Desktop\Steller18Nov\18NovTrials\M20.DSG	11-1-2013	15:20:59	431928.000000	8638.560000	-0.121094	0.859375	-0.613281	0.257798	-0.292661	0.471560	-60.607910	-5.950928	-10.101318
C:\Users\cware\Desktop\Steller18Nov\18NovTrials\M20.DSG	11-1-2013	15:20:59	431929.000000	8638.580000	-0.156250	0.910156	-0.617188	0.255963	-0.304587	0.461468	-60.913086	-6.042480	-11.489868
C:\Users\cware\Desktop\Steller18Nov\18NovTrials\M20.DSG	11-1-2013	15:20:59	431930.000000	8638.600000	-0.199219	0.917969	-0.621094	0.255046	-0.309174	0.456881	-59.204102	9.429932	-8.499146
C:\Users\cware\Desktop\Steller18Nov\18NovTrials\M20.DSG	11-1-2013	15:20:59	431931.000000	8638.620000	-0.160156	0.910156	-0.593750	0.253211	-0.320183	0.446789	-57.769775	6.439209	-4.516602
C:\Users\cware\Desktop\Steller18Nov\18NovTrials\M20.DSG	11-1-2013	15:20:59	431932.000000	8638.640000	-0.164063	0.925781	-0.613281	0.251376	-0.325688	0.440367	-58.486938	7.598877	-4.776001
C:\Users\cware\Desktop\Steller18Nov\18NovTrials\M20.DSG	11-1-2013	15:20:59	431933.000000	8638.660000	-0.175781	0.945313	-0.601563	0.249541	-0.335780	0.430275	-56.350708	10.528564	-2.334595
C:\Users\cware\Desktop\Steller18Nov\18NovTrials\M20.DSG	11-1-2013	15:20:59	431934.000000	8638.680000	-0.113281	0.953125	-0.566406	0.247706	-0.339450	0.424771	-55.053711	6.286621	-1.708984
C:\Users\cware\Desktop\Steller18Nov\18NovTrials\M20.DSG	11-1-2013	15:20:59	431935.000000	8638.700000	-0.117188	0.976563	-0.542969	0.248624	-0.348624	0.414679	-55.053711	-3.387451	-3.692627
C:\Users\cware\Desktop\Steller18Nov\18NovTrials\M20.DSG	11-1-2013	15:20:59	431936.000000	8638.720000	-0.125000	1.023438	-0.585938	0.248624	-0.352294	0.409174	-51.406860	9.765625	-1.129150
C:\Users\cware\Desktop\Steller18Nov\18NovTrials\M20.DSG	11-1-2013	15:20:59	431937.000000	8638.740000	-0.121094	1.027344	-0.527344	0.247706	-0.359633	0.400917	-45.394897	-7.492065	-2.777100
C:\Users\cware\Desktop\Steller18Nov\18NovTrials\M20.DSG	11-1-2013	15:20:59	431938.000000	8638.760000	-0.167969	1.000000	-0.511719	0.248624	-0.363303	0.395413	-41.366577	0.289917	-0.183105
C:\Users\cware\Desktop\Steller18Nov\18NovTrials\M20.DSG	11-1-2013	15:20:59	431939.000000	8638.780000	-0.156250	1.003906	-0.496094	0.247706	-0.366055	0.391743	-31.631470	2.914429	-0.778198
C:\Users\cware\Desktop\Steller18Nov\18NovTrials\M20.DSG	11-1-2013	15:20:59	431940.000000	8638.800000	-0.207031	1.023438	-0.496094	0.248624	-0.368807	0.386239	-24.459839	12.542725	1.373291
C:\Users\cware\Desktop\Steller18Nov\18NovTrials\M20.DSG	11-1-2013	15:20:59	431941.000000	8638.820000	-0.152344	1.000000	-0.460938	0.247706	-0.370642	0.385321	-22.949219	10.223389	-0.015259
C:\Users\cware\Desktop\Steller18Nov\18NovTrials\M20.DSG	11-1-2013	15:20:59	431942.000000	8638.840000	-0.136719	1.007813	-0.460938	0.248624	-0.372477	0.380734	-21.591187	15.701294	-1.296997
C:\Users\cware\Desktop\Steller18Nov\18NovTrials\M20.DSG	11-1-2013	15:20:59	431943.000000	8638.860000	-0.164063	0.996094	-0.488281	0.245872	-0.374312	0.379817	-15.594482	26.336670	-3.265381
C:\Users\cware\Desktop\Steller18Nov\18NovTrials\M20.DSG	11-1-2013	15:20:59	431944.000000	8638.880000	-0.117188	0.980469	-0.500000	0.242202	-0.375229	0.377064	-9.872437	11.444092	-5.187988
C:\Users\cware\Desktop\Steller18Nov\18NovTrials\M20.DSG	11-1-2013	15:20:59	431945.000000	8638.900000	-0.109375	0.949219	-0.511719	0.242202	-0.376147	0.377064	-9.704590	14.541626	-6.469727
C:\Users\cware\Desktop\Steller18Nov\18NovTrials\M20.DSG	11-1-2013	15:20:59	431946.000000	8638.920000	-0.070313	0.964844	-0.539063	0.236697	-0.377064	0.375229	-10.726929	15.396118	-11.032104
C:\Users\cware\Desktop\Steller18Nov\18NovTrials\M20.DSG	11-1-2013	15:20:59	431947.000000	8638.940000	-0.070313	0.988281	-0.531250	0.235780	-0.377982	0.376147	-13.916016	19.577026	-13.763428
C:\Users\cware\Desktop\Steller18Nov\18NovTrials\M20.DSG	11-1-2013	15:20:59	431948.000000	8638.960000	-0.070313	0.988281	-0.531250	0.230275	-0.379817	0.373394	-16.601563	21.087646	-12.329102
C:\Users\cware\Desktop\Steller18Nov\18NovTrials\M20.DSG	11-1-2013	15:20:59	431949.000000	8638.980000	-0.046875	1.000000	-0.476563	0.228440	-0.380734	0.371560	-18.936157	5.523682	-10.833740
C:\Users\cware\Desktop\Steller18Nov\18NovTrials\M20.DSG	11-1-2013	15:20:59	431950.000000	8639.000000	-0.097656	0.996094	-0.480469	0.225688	-0.382569	0.368807	-18.447876	14.099121	-9.292603
C:\Users\cware\Desktop\Steller18Nov\18NovTrials\M20.DSG	11-1-2013	15:20:59	431951.000000	8639.020000	-0.078125	1.023438	-0.500000	0.223853	-0.382569	0.368807	-10.177612	11.627197	-8.407593
C:\Users\cware\Desktop\Steller18Nov\18NovTrials\M20.DSG	11-1-2013	15:20:59	431952.000000	8639.040000	-0.105469	1.050781	-0.511719	0.222936	-0.384404	0.366972	-4.043579	17.196655	-6.393433
C:\Users\cware\Desktop\Steller18Nov\18NovTrials\M20.DSG	11-1-2013	15:20:59	431953.000000	8639.060000	-0.066406	1.054688	-0.460938	0.220183	-0.383486	0.367890	3.799438	20.126343	-5.035400
C:\Users\cware\Desktop\Steller18Nov\18NovTrials\M20.DSG	11-1-2013	15:20:59	431954.000000	8639.080000	-0.003906	1.023438	-0.445313	0.218349	-0.382569	0.369725	6.851196	10.742188	-7.949829
C:\Users\cware\Desktop\Steller18Nov\18NovTrials\M20.DSG	11-1-2013	15:20:59	431955.000000	8639.100000	-0.054688	0.980469	-0.468750	0.215596	-0.381651	0.369725	2.136230	7.247925	-11.062622
C:\Users\cware\Desktop\Steller18Nov\18NovTrials\M20.DSG	11-1-2013	15:20:59	431956.000000	8639.120000	-0.066406	0.968750	-0.488281	0.211927	-0.383486	0.374312	2.044678	6.805420	-13.107300
C:\Users\cware\Desktop\Steller18Nov\18NovTrials\M20.DSG	11-1-2013	15:20:59	431957.000000	8639.140000	-0.117188	0.945313	-0.542969	0.209174	-0.378899	0.373394	6.851196	13.809204	-19.149780
C:\Users\cware\Desktop\Steller18Nov\18NovTrials\M20.DSG	11-1-2013	15:20:59	431958.000000	8639.160000	-0.132813	1.019531	-0.503906	0.207339	-0.377982	0.376147	20.004272	29.800415	-31.753540
C:\Users\cware\Desktop\Steller18Nov\18NovTrials\M20.DSG	11-1-2013	15:20:59	431959.000000	8639.180000	-0.062500	1.070313	-0.449219	0.197248	-0.373394	0.381651	40.740967	14.312744	-47.180176
C:\Users\cware\Desktop\Steller18Nov\18NovTrials\M20.DSG	11-1-2013	15:20:59	431960.000000	8639.200000	-0.261719	0.949219	-0.515625	0.189908	-0.369725	0.387156	51.681519	32.867432	-45.959473
C:\Users\cware\Desktop\Steller18Nov\18NovTrials\M20.DSG	11-1-2013	15:20:59	431961.000000	8639.220000	-0.214844	0.890625	-0.535156	0.177064	-0.358716	0.399083	56.594849	44.677734	-42.434692
C:\Users\cware\Desktop\Steller18Nov\18NovTrials\M20.DSG	11-1-2013	15:20:59	431962.000000	8639.240000	-0.082031	0.933594	-0.527344	0.168807	-0.354128	0.404587	47.805786	48.767090	-42.190552
C:\Users\cware\Desktop\Steller18Nov\18NovTrials\M20.DSG	11-1-2013	15:20:59	431963.000000	8639.260000	0.003906	1.000000	-0.546875	0.154128	-0.344954	0.414679	32.196045	43.838501	-48.248291
C:\Users\cware\Desktop\Steller18Nov\18NovTrials\M20.DSG	11-1-2013	15:20:59	431964.000000	8639.280000	0.039063	1.027344	-0.601563	0.145872	-0.341284	0.416514	22.125244	36.529541	-51.147461
C:\Users\cware\Desktop\Steller18Nov\18NovTrials\M20.DSG	11-1-2013	15:20:59	431965.000000	8639.300000	0.027344	1.042969	-0.636719	0.129358	-0.334862	0.421101	18.203735	39.688110	-56.701660
C:\Users\cware\Desktop\Steller18Nov\18NovTrials\M20.DSG	11-1-2013	15:20:59	431966.000000	8639.320000	0.058594	1.019531	-0.605469	0.120183	-0.331193	0.422018	10.131836	38.558960	-62.240601
C:\Users\cware\Desktop\Steller18Nov\18NovTrials\M20.DSG	11-1-2013	15:20:59	431967.000000	8639.340000	0.109375	1.019531	-0.609375	0.101835	-0.326606	0.423853	9.353638	26.412964	-67.337036
C:\Users\cware\Desktop\Steller18Nov\18NovTrials\M20.DSG	11-1-2013	15:20:59	431968.000000	8639.360000	0.085938	0.968750	-0.601563	0.094495	-0.323853	0.422936	-3.845215	34.362793	-67.413330
C:\Users\cware\Desktop\Steller18Nov\18NovTrials\M20.DSG	11-1-2013	15:20:59	431969.000000	8639.380000	0.128906	0.933594	-0.582031	0.076147	-0.319266	0.421101	-11.047363	28.518677	-67.108154
C:\Users\cware\Desktop\Steller18Nov\18NovTrials\M20.DSG	11-1-2013	15:20:59	431970.000000	8639.400000	0.148438	0.902344	-0.566406	0.066972	-0.318349	0.419266	-19.607544	21.514893	-69.717407
C:\Users\cware\Desktop\Steller18Nov\18NovTrials\M20.DSG	11-1-2013	15:20:59	431971.000000	8639.420000	0.164063	0.894531	-0.593750	0.051376	-0.316514	0.413761	-23.284912	22.781372	-67.794800
C:\Users\cware\Desktop\Steller18Nov\18NovTrials\M20.DSG	11-1-2013	15:20:59	431972.000000	8639.440000	0.167969	0.875000	-0.597656	0.043119	-0.314679	0.411009	-23.895264	34.774780	-63.888550
C:\Users\cware\Desktop\Steller18Nov\18NovTrials\M20.DSG	11-1-2013	15:20:59	431973.000000	8639.460000	0.226563	0.898438	-0.574219	0.025688	-0.312844	0.403670	-23.696899	36.911011	-60.470581
C:\Users\cware\Desktop\Steller18Nov\18NovTrials\M20.DSG	11-1-2013	15:20:59	431974.000000	8639.480000	0.226563	0.898438	-0.574219	0.018349	-0.312844	0.400917	-24.917603	35.888672	-60.363770
C:\Users\cware\Desktop\Steller18Nov\18NovTrials\M20.DSG	11-1-2013	15:20:59	431975.000000	8639.500000	0.285156	0.894531	-0.546875	0.011009	-0.311009	0.392661	-29.510498	39.016724	-58.975220
C:\Users\cware\Desktop\Steller18Nov\18NovTrials\M20.DSG	11-1-2013	15:20:59	431976.000000	8639.520000	0.320313	0.863281	-0.503906	-0.005505	-0.310092	0.388991	-30.166626	32.653809	-56.365967
C:\Users\cware\Desktop\Steller18Nov\18NovTrials\M20.DSG	11-1-2013	15:20:59	431977.000000	8639.540000	0.378906	0.882813	-0.539063	-0.012844	-0.311009	0.384404	-30.899048	31.814575	-53.665161
C:\Users\cware\Desktop\Steller18Nov\18NovTrials\M20.DSG	11-1-2013	15:20:59	431978.000000	8639.560000	0.398438	0.902344	-0.527344	-0.027523	-0.307339	0.376147	-34.210205	31.097412	-50.079346
C:\Users\cware\Desktop\Steller18Nov\18NovTrials\M20.DSG	11-1-2013	15:20:59	431979.000000	8639.580000	0.410156	0.937500	-0.476563	-0.033945	-0.307339	0.370642	-37.216187	26.123047	-45.745850
C:\Users\cware\Desktop\Steller18Nov\18NovTrials\M20.DSG	11-1-2013	15:20:59	431980.000000	8639.600000	0.453125	0.949219	-0.429688	-0.045872	-0.307339	0.361468	-44.357300	16.586304	-44.128418
C:\Users\cware\Desktop\Steller18Nov\18NovTrials\M20.DSG	11-1-2013	15:20:59	431981.000000	8639.620000	0.421875	0.941406	-0.453125	-0.050459	-0.307339	0.356881	-49.163818	16.448975	-43.304443
C:\Users\cware\Desktop\Steller18Nov\18NovTrials\M20.DSG	11-1-2013	15:20:59	431982.000000	8639.640000	0.417969	0.890625	-0.441406	-0.058716	-0.309174	0.346789	-54.260254	9.735107	-41.549683
C:\Users\cware\Desktop\Steller18Nov\18NovTrials\M20.DSG	11-1-2013	15:20:59	431983.000000	8639.660000	0.398438	0.875000	-0.464844	-0.063303	-0.309174	0.340367	-52.215576	16.769409	-37.216187
C:\Users\cware\Desktop\Steller18Nov\18NovTrials\M20.DSG	11-1-2013	15:20:59	431984.000000	8639.680000	0.406250	0.878906	-0.429688	-0.073394	-0.311009	0.329358	-48.995972	26.229858	-35.446167
C:\Users\cware\Desktop\Steller18Nov\18NovTrials\M20.DSG	11-1-2013	15:20:59	431985.000000	8639.700000	0.457031	0.882813	-0.437500	-0.077982	-0.311927	0.322936	-46.249390	17.532349	-34.225464
C:\Users\cware\Desktop\Steller18Nov\18NovTrials\M20.DSG	11-1-2013	15:20:59	431986.000000	8639.720000	0.441406	0.890625	-0.378906	-0.086239	-0.312844	0.311009	-49.072266	22.674561	-32.531738
C:\Users\cware\Desktop\Steller18Nov\18NovTrials\M20.DSG	11-1-2013	15:20:59	431987.000000	8639.740000	0.460938	0.886719	-0.347656	-0.090826	-0.311927	0.305505	-54.321289	14.236450	-29.922485
C:\Users\cware\Desktop\Steller18Nov\18NovTrials\M20.DSG	11-1-2013	15:20:59	431988.000000	8639.760000	0.445313	0.871094	-0.308594	-0.092661	-0.313761	0.293578	-55.999756	21.057129	-26.885986
C:\Users\cware\Desktop\Steller18Nov\18NovTrials\M20.DSG	11-1-2013	15:20:59	431989.000000	8639.780000	0.472656	0.878906	-0.304688	-0.099083	-0.316514	0.285321	-56.015015	23.880005	-22.552490
C:\Users\cware\Desktop\Steller18Nov\18NovTrials\M20.DSG	11-1-2013	15:20:59	431990.000000	8639.800000	0.523438	0.890625	-0.312500	-0.101835	-0.317431	0.277982	-54.214478	18.539429	-23.239136
C:\Users\cware\Desktop\Steller18Nov\18NovTrials\M20.DSG	11-1-2013	15:20:59	431991.000000	8639.820000	0.503906	0.894531	-0.277344	-0.107339	-0.318349	0.266055	-52.368164	18.768311	-20.767212
C:\Users\cware\Desktop\Steller18Nov\18NovTrials\M20.DSG	11-1-2013	15:20:59	431992.000000	8639.840000	0.527344	0.910156	-0.269531	-0.111009	-0.320183	0.259633	-52.215576	18.676758	-24.551392
C:\Users\cware\Desktop\Steller18Nov\18NovTrials\M20.DSG	11-1-2013	15:20:59	431993.000000	8639.860000	0.570313	0.906250	-0.242188	-0.115596	-0.321101	0.246789	-52.932739	14.129639	-22.155762
C:\Users\cware\Desktop\Steller18Nov\18NovTrials\M20.DSG	11-1-2013	15:20:59	431994.000000	8639.880000	0.542969	0.906250	-0.242188	-0.119266	-0.322018	0.239450	-53.924561	20.599365	-17.257690
C:\Users\cware\Desktop\Steller18Nov\18NovTrials\M20.DSG	11-1-2013	15:20:59	431995.000000	8639.900000	0.566406	0.910156	-0.199219	-0.122018	-0.322936	0.227523	-53.192139	16.357422	-11.993408
C:\Users\cware\Desktop\Steller18Nov\18NovTrials\M20.DSG	11-1-2013	15:20:59	431996.000000	8639.920000	0.574219	0.933594	-0.164063	-0.124771	-0.325688	0.221101	-55.267334	14.968872	-8.102417
C:\Users\cware\Desktop\Steller18Nov\18NovTrials\M20.DSG	11-1-2013	15:20:59	431997.000000	8639.940000	0.589844	0.925781	-0.136719	-0.126606	-0.327523	0.208257	-57.510376	16.098022	-8.560181
C:\Users\cware\Desktop\Steller18Nov\18NovTrials\M20.DSG	11-1-2013	15:20:59	431998.000000	8639.960000	0.574219	0.929688	-0.148438	-0.128440	-0.329358	0.200917	-50.689697	5.172729	-4.516602
C:\Users\cware\Desktop\Steller18Nov\18NovTrials\M20.DSG	11-1-2013	15:20:59	431999.000000	8639.980000	0.570313	0.929688	-0.132813	-0.128440	-0.332110	0.190826	-44.219971	20.843506	0.015259
C:\Users\cware\Desktop\Steller18Nov\18NovTrials\M20.DSG	11-1-2013	15:20:59	432000.000000	8640.000000	0.550781	0.992188	-0.113281	-0.128440	-0.333945	0.185321	-43.075562	0.366211	-5.523682
C:\Users\cware\Desktop\Steller18Nov\18NovTrials\M20.DSG	11-1-2013	15:20:59	432001.000000	8640.020000	0.542969	1.011719	-0.062500	-0.129358	-0.334862	0.177064	-37.857056	4.974365	-6.790161
C:\Users\cware\Desktop\Steller18Nov\18NovTrials\M20.DSG	11-1-2013	15:20:59	432002.000000	8640.040000	0.542969	1.011719	-0.062500	-0.130275	-0.335780	0.173394	-32.165527	-11.184692	-6.118774
C:\Users\cware\Desktop\Steller18Nov\18NovTrials\M20.DSG	11-1-2013	15:20:59	432003.000000	8640.060000	0.507813	0.996094	-0.050781	-0.129358	-0.335780	0.169725	-23.696899	1.861572	-1.815796
C:\Users\cware\Desktop\Steller18Nov\18NovTrials\M20.DSG	11-1-2013	15:20:59	432004.000000	8640.080000	0.570313	1.000000	-0.035156	-0.129358	-0.337615	0.166972	-10.589600	-0.183105	-1.312256
C:\Users\cware\Desktop\Steller18Nov\18NovTrials\M20.DSG	11-1-2013	15:20:59	432005.000000	8640.100000	0.554688	0.968750	-0.011719	-0.128440	-0.337615	0.166972	1.373291	-15.029907	0.091553
C:\Users\cware\Desktop\Steller18Nov\18NovTrials\M20.DSG	11-1-2013	15:20:59	432006.000000	8640.120000	0.531250	0.953125	-0.046875	-0.128440	-0.338532	0.170642	16.372681	-10.391235	0.961304
C:\Users\cware\Desktop\Steller18Nov\18NovTrials\M20.DSG	11-1-2013	15:20:59	432007.000000	8640.140000	0.546875	0.960938	-0.035156	-0.125688	-0.337615	0.177982	30.776978	-6.164551	1.785278
C:\Users\cware\Desktop\Steller18Nov\18NovTrials\M20.DSG	11-1-2013	15:20:59	432008.000000	8640.160000	0.609375	0.949219	-0.019531	-0.124771	-0.336697	0.181651	36.712646	-17.669678	3.280640
C:\Users\cware\Desktop\Steller18Nov\18NovTrials\M20.DSG	11-1-2013	15:20:59	432009.000000	8640.180000	0.605469	0.964844	0.000000	-0.122018	-0.334862	0.194495	42.312622	-33.416748	1.663208
C:\Users\cware\Desktop\Steller18Nov\18NovTrials\M20.DSG	11-1-2013	15:20:59	432010.000000	8640.200000	0.550781	0.929688	-0.050781	-0.120183	-0.333028	0.201835	47.088623	-32.974243	0.946045
C:\Users\cware\Desktop\Steller18Nov\18NovTrials\M20.DSG	11-1-2013	15:20:59	432011.000000	8640.220000	0.460938	0.910156	-0.101563	-0.117431	-0.330275	0.217431	54.244995	-24.017334	1.495361
C:\Users\cware\Desktop\Steller18Nov\18NovTrials\M20.DSG	11-1-2013	15:20:59	432012.000000	8640.240000	0.468750	0.890625	-0.140625	-0.115596	-0.328440	0.225688	63.735962	-16.860962	-0.396729
C:\Users\cware\Desktop\Steller18Nov\18NovTrials\M20.DSG	11-1-2013	15:20:59	432013.000000	8640.260000	0.472656	0.843750	-0.132813	-0.115596	-0.323853	0.233945	71.685791	-19.546509	-1.449585
C:\Users\cware\Desktop\Steller18Nov\18NovTrials\M20.DSG	11-1-2013	15:20:59	432014.000000	8640.280000	0.472656	0.863281	-0.183594	-0.113761	-0.318349	0.253211	77.423096	-17.639160	-5.493164
C:\Users\cware\Desktop\Steller18Nov\18NovTrials\M20.DSG	11-1-2013	15:20:59	432015.000000	8640.300000	0.476563	0.867188	-0.175781	-0.112844	-0.315596	0.261468	80.337524	-17.990112	-12.115479
C:\Users\cware\Desktop\Steller18Nov\18NovTrials\M20.DSG	11-1-2013	15:20:59	432016.000000	8640.320000	0.480469	0.851563	-0.230469	-0.111927	-0.304587	0.279817	84.686279	-13.488770	-15.258789
C:\Users\cware\Desktop\Steller18Nov\18NovTrials\M20.DSG	11-1-2013	15:20:59	432017.000000	8640.340000	0.480469	0.839844	-0.230469	-0.111009	-0.299083	0.290826	87.203979	-12.054443	-14.602661
C:\Users\cware\Desktop\Steller18Nov\18NovTrials\M20.DSG	11-1-2013	15:20:59	432018.000000	8640.360000	0.476563	0.839844	-0.253906	-0.111009	-0.285321	0.309174	88.943481	-9.735107	-15.090942
C:\Users\cware\Desktop\Steller18Nov\18NovTrials\M20.DSG	11-1-2013	15:20:59	432019.000000	8640.380000	0.515625	0.843750	-0.273438	-0.112844	-0.278899	0.318349	90.515137	-14.190674	-18.524170
C:\Users\cware\Desktop\Steller18Nov\18NovTrials\M20.DSG	11-1-2013	15:20:59	432020.000000	8640.400000	0.535156	0.882813	-0.308594	-0.113761	-0.264220	0.337615	90.332031	-20.736694	-23.788452
C:\Users\cware\Desktop\Steller18Nov\18NovTrials\M20.DSG	11-1-2013	15:20:59	432021.000000	8640.420000	0.507813	0.871094	-0.355469	-0.112844	-0.255046	0.346789	92.193604	-24.581909	-30.456543
C:\Users\cware\Desktop\Steller18Nov\18NovTrials\M20.DSG	11-1-2013	15:20:59	432022.000000	8640.440000	0.511719	0.863281	-0.402344	-0.113761	-0.235780	0.366055	93.673706	-17.181396	-34.652710
C:\Users\cware\Desktop\Steller18Nov\18NovTrials\M20.DSG	11-1-2013	15:20:59	432023.000000	8640.460000	0.515625	0.867188	-0.410156	-0.115596	-0.225688	0.374312	94.985962	-19.866943	-37.338257
C:\Users\cware\Desktop\Steller18Nov\18NovTrials\M20.DSG	11-1-2013	15:20:59	432024.000000	8640.480000	0.511719	0.816406	-0.425781	-0.117431	-0.204587	0.391743	92.544556	-14.938354	-38.635254
C:\Users\cware\Desktop\Steller18Nov\18NovTrials\M20.DSG	11-1-2013	15:20:59	432025.000000	8640.500000	0.519531	0.753906	-0.414063	-0.118349	-0.194495	0.400917	83.023071	-14.236450	-41.549683
C:\Users\cware\Desktop\Steller18Nov\18NovTrials\M20.DSG	11-1-2013	15:20:59	432026.000000	8640.520000	0.554688	0.710938	-0.417969	-0.120183	-0.173394	0.414679	77.407837	-18.844604	-41.244507
C:\Users\cware\Desktop\Steller18Nov\18NovTrials\M20.DSG	11-1-2013	15:20:59	432027.000000	8640.540000	0.578125	0.691406	-0.433594	-0.121101	-0.163303	0.422018	75.851440	-26.107788	-39.001465
C:\Users\cware\Desktop\Steller18Nov\18NovTrials\M20.DSG	11-1-2013	15:20:59	432028.000000	8640.560000	0.609375	0.691406	-0.488281	-0.120183	-0.154128	0.429358	78.018188	-32.928467	-35.690308
C:\Users\cware\Desktop\Steller18Nov\18NovTrials\M20.DSG	11-1-2013	15:20:59	432029.000000	8640.580000	0.535156	0.632813	-0.554688	-0.118349	-0.133028	0.444037	76.126099	-30.670166	-34.042358
C:\Users\cware\Desktop\Steller18Nov\18NovTrials\M20.DSG	11-1-2013	15:20:59	432030.000000	8640.600000	0.535156	0.632813	-0.554688	-0.117431	-0.122936	0.450459	77.163696	-32.455444	-33.584595
C:\Users\cware\Desktop\Steller18Nov\18NovTrials\M20.DSG	11-1-2013	15:20:59	432031.000000	8640.620000	0.523438	0.558594	-0.589844	-0.113761	-0.101835	0.464220	73.684692	-35.888672	-33.645630
C:\Users\cware\Desktop\Steller18Nov\18NovTrials\M20.DSG	11-1-2013	15:20:59	432032.000000	8640.640000	0.511719	0.527344	-0.609375	-0.112844	-0.091743	0.470642	72.662354	-35.491943	-31.494141
C:\Users\cware\Desktop\Steller18Nov\18NovTrials\M20.DSG	11-1-2013	15:20:59	432033.000000	8640.660000	0.515625	0.492188	-0.625000	-0.106422	-0.072477	0.483486	72.067261	-35.797119	-27.511597
C:\Users\cware\Desktop\Steller18Nov\18NovTrials\M20.DSG	11-1-2013	15:20:59	432034.000000	8640.680000	0.511719	0.480469	-0.644531	-0.103670	-0.061468	0.488991	68.542480	-29.846191	-25.115967
C:\Users\cware\Desktop\Steller18Nov\18NovTrials\M20.DSG	11-1-2013	15:20:59	432035.000000	8640.700000	0.515625	0.480469	-0.679688	-0.100000	-0.044037	0.499083	67.138672	-25.161743	-23.330688
C:\Users\cware\Desktop\Steller18Nov\18NovTrials\M20.DSG	11-1-2013	15:20:59	432036.000000	8640.720000	0.546875	0.445313	-0.679688	-0.098165	-0.033945	0.503670	65.689087	-31.753540	-22.689819
C:\Users\cware\Desktop\Steller18Nov\18NovTrials\M20.DSG	11-1-2013	15:20:59	432037.000000	8640.740000	0.542969	0.457031	-0.738281	-0.091743	-0.015596	0.512844	64.804077	-33.447266	-20.080566
C:\Users\cware\Desktop\Steller18Nov\18NovTrials\M20.DSG	11-1-2013	15:20:59	432038.000000	8640.760000	0.527344	0.453125	-0.746094	-0.088991	-0.007339	0.517431	62.759399	-38.162231	-18.173218
C:\Users\cware\Desktop\Steller18Nov\18NovTrials\M20.DSG	11-1-2013	15:20:59	432039.000000	8640.780000	0.507813	0.457031	-0.777344	-0.079817	0.010092	0.524771	50.750732	-26.489258	-14.495850
C:\Users\cware\Desktop\Steller18Nov\18NovTrials\M20.DSG	11-1-2013	15:20:59	432040.000000	8640.800000	0.492188	0.441406	-0.769531	-0.077064	0.017431	0.527523	42.984009	-24.917603	-12.680054
C:\Users\cware\Desktop\Steller18Nov\18NovTrials\M20.DSG	11-1-2013	15:20:59	432041.000000	8640.820000	0.531250	0.421875	-0.769531	-0.069725	0.028440	0.533028	29.342651	-31.188965	-12.481689
C:\Users\cware\Desktop\Steller18Nov\18NovTrials\M20.DSG	11-1-2013	15:20:59	432042.000000	8640.840000	0.488281	0.414063	-0.804688	-0.066055	0.033945	0.534862	24.276733	-31.967163	-9.979248
C:\Users\cware\Desktop\Steller18Nov\18NovTrials\M20.DSG	11-1-2013	15:20:59	432043.000000	8640.860000	0.460938	0.429688	-0.808594	-0.060550	0.040367	0.539450	17.822266	-23.895264	-5.920410
C:\Users\cware\Desktop\Steller18Nov\18NovTrials\M20.DSG	11-1-2013	15:20:59	432044.000000	8640.880000	0.507813	0.441406	-0.777344	-0.057798	0.043119	0.542202	14.755249	-18.814087	-7.522583
C:\Users\cware\Desktop\Steller18Nov\18NovTrials\M20.DSG	11-1-2013	15:20:59	432045.000000	8640.900000	0.578125	0.382813	-0.792969	-0.054128	0.046789	0.544954	13.549805	-16.860962	-9.536743
C:\Users\cware\Desktop\Steller18Nov\18NovTrials\M20.DSG	11-1-2013	15:20:59	432046.000000	8640.920000	0.535156	0.308594	-0.808594	-0.052294	0.050459	0.545872	15.274048	-10.711670	-3.143311
C:\Users\cware\Desktop\Steller18Nov\18NovTrials\M20.DSG	11-1-2013	15:20:59	432047.000000	8640.940000	0.566406	0.308594	-0.800781	-0.048624	0.055046	0.549541	11.627197	-32.943726	0.122070
C:\Users\cware\Desktop\Steller18Nov\18NovTrials\M20.DSG	11-1-2013	15:20:59	432048.000000	8640.960000	0.507813	0.304688	-0.835938	-0.045872	0.056881	0.551376	10.833740	-39.901733	7.476807
C:\Users\cware\Desktop\Steller18Nov\18NovTrials\M20.DSG	11-1-2013	15:20:59	432049.000000	8640.980000	0.433594	0.269531	-0.824219	-0.036697	0.059633	0.556881	21.865845	-38.848877	19.332886
C:\Users\cware\Desktop\Steller18Nov\18NovTrials\M20.DSG	11-1-2013	15:20:59	432050.000000	8641.000000	0.414063	0.335938	-0.839844	-0.034862	0.060550	0.559633	31.387329	-23.620605	21.438599
C:\Users\cware\Desktop\Steller18Nov\18NovTrials\M20.DSG	11-1-2013	15:20:59	432051.000000	8641.020000	0.433594	0.316406	-0.910156	-0.032110	0.063303	0.561468	33.874512	-27.389526	15.197754
C:\Users\cware\Desktop\Steller18Nov\18NovTrials\M20.DSG	11-1-2013	15:20:59	432052.000000	8641.040000	0.417969	0.234375	-0.925781	-0.024771	0.070642	0.564220	25.955200	-9.857178	7.751465
C:\Users\cware\Desktop\Steller18Nov\18NovTrials\M20.DSG	11-1-2013	15:20:59	432053.000000	8641.060000	0.417969	0.261719	-0.898438	-0.024771	0.073394	0.564220	4.699707	-10.421753	-2.426147
C:\Users\cware\Desktop\Steller18Nov\18NovTrials\M20.DSG	11-1-2013	15:20:59	432054.000000	8641.080000	0.386719	0.343750	-0.937500	-0.021101	0.076147	0.567890	-1.007080	-23.834229	1.586914
C:\Users\cware\Desktop\Steller18Nov\18NovTrials\M20.DSG	11-1-2013	15:20:59	432055.000000	8641.100000	0.324219	0.367188	-1.031250	-0.017431	0.076147	0.568807	0.244141	-20.553589	13.992310
C:\Users\cware\Desktop\Steller18Nov\18NovTrials\M20.DSG	11-1-2013	15:20:59	432056.000000	8641.120000	0.351563	0.406250	-0.964844	-0.011927	0.075229	0.571560	-9.078979	-27.587891	13.580322
C:\Users\cware\Desktop\Steller18Nov\18NovTrials\M20.DSG	11-1-2013	15:20:59	432057.000000	8641.140000	0.335938	0.562500	-1.011719	-0.008257	0.073394	0.572477	-9.033203	-23.117065	13.351440
C:\Users\cware\Desktop\Steller18Nov\18NovTrials\M20.DSG	11-1-2013	15:20:59	432058.000000	8641.160000	0.335938	0.562500	-1.011719	-0.005505	0.070642	0.575229	2.716064	2.670288	20.095825
C:\Users\cware\Desktop\Steller18Nov\18NovTrials\M20.DSG	11-1-2013	15:20:59	432059.000000	8641.180000	0.332031	0.417969	-0.976563	-0.004587	0.070642	0.574312	4.776001	17.135620	20.431519
C:\Users\cware\Desktop\Steller18Nov\18NovTrials\M20.DSG	11-1-2013	15:20:59	432060.000000	8641.200000	0.437500	0.386719	-0.960938	-0.010092	0.069725	0.571560	2.410889	18.096924	20.034790
C:\Users\cware\Desktop\Steller18Nov\18NovTrials\M20.DSG	11-1-2013	15:20:59	432061.000000	8641.220000	0.511719	0.367188	-0.925781	-0.011009	0.069725	0.570642	6.790161	11.489868	27.801514
C:\Users\cware\Desktop\Steller18Nov\18NovTrials\M20.DSG	11-1-2013	15:20:59	432062.000000	8641.240000	0.554688	0.402344	-0.933594	-0.011927	0.068807	0.569725	13.397217	1.815796	35.110474
C:\Users\cware\Desktop\Steller18Nov\18NovTrials\M20.DSG	11-1-2013	15:20:59	432063.000000	8641.260000	0.542969	0.464844	-0.929688	-0.012844	0.067890	0.570642	13.626099	-13.153076	38.818359
C:\Users\cware\Desktop\Steller18Nov\18NovTrials\M20.DSG	11-1-2013	15:20:59	432064.000000	8641.280000	0.468750	0.476563	-0.937500	-0.010092	0.066972	0.571560	10.925293	-15.762329	39.886475
C:\Users\cware\Desktop\Steller18Nov\18NovTrials\M20.DSG	11-1-2013	15:20:59	432065.000000	8641.300000	0.414063	0.414063	-0.937500	-0.006422	0.066972	0.572477	14.465332	-14.328003	39.352417
C:\Users\cware\Desktop\Steller18Nov\18NovTrials\M20.DSG	11-1-2013	15:20:59	432066.000000	8641.320000	0.394531	0.324219	-0.953125	-0.005505	0.066972	0.573394	23.620605	-12.741089	38.330078
C:\Users\cware\Desktop\Steller18Nov\18NovTrials\M20.DSG	11-1-2013	15:20:59	432067.000000	8641.340000	0.363281	0.242188	-0.964844	-0.001835	0.069725	0.574312	42.083740	-3.173828	35.385132
C:\Users\cware\Desktop\Steller18Nov\18NovTrials\M20.DSG	11-1-2013	15:20:59	432068.000000	8641.360000	0.363281	0.167969	-1.023438	-0.001835	0.075229	0.574312	56.365967	6.881714	33.065796
C:\Users\cware\Desktop\Steller18Nov\18NovTrials\M20.DSG	11-1-2013	15:20:59	432069.000000	8641.380000	0.410156	0.140625	-1.058594	-0.003670	0.085321	0.575229	74.523926	12.557983	35.217285
C:\Users\cware\Desktop\Steller18Nov\18NovTrials\M20.DSG	11-1-2013	15:20:59	432070.000000	8641.400000	0.496094	0.156250	-1.000000	-0.004587	0.094495	0.574312	86.334229	5.386353	38.009644
C:\Users\cware\Desktop\Steller18Nov\18NovTrials\M20.DSG	11-1-2013	15:20:59	432071.000000	8641.420000	0.593750	0.191406	-1.003906	-0.006422	0.111009	0.572477	93.246460	-5.798340	38.650513
C:\Users\cware\Desktop\Steller18Nov\18NovTrials\M20.DSG	11-1-2013	15:20:59	432072.000000	8641.440000	0.644531	0.250000	-1.027344	-0.006422	0.121101	0.574312	92.330933	-14.785767	36.956787
C:\Users\cware\Desktop\Steller18Nov\18NovTrials\M20.DSG	11-1-2013	15:20:59	432073.000000	8641.460000	0.664063	0.289063	-1.011719	-0.002752	0.141284	0.574312	94.223022	-31.692505	36.300659
C:\Users\cware\Desktop\Steller18Nov\18NovTrials\M20.DSG	11-1-2013	15:20:59	432074.000000	8641.480000	0.613281	0.300781	-1.023438	0.001835	0.151376	0.575229	95.703125	-46.340942	36.422729
C:\Users\cware\Desktop\Steller18Nov\18NovTrials\M20.DSG	11-1-2013	15:20:59	432075.000000	8641.500000	0.515625	0.253906	-1.070313	0.010092	0.172477	0.576147	100.906372	-53.161621	34.484863
C:\Users\cware\Desktop\Steller18Nov\18NovTrials\M20.DSG	11-1-2013	15:20:59	432076.000000	8641.520000	0.433594	0.140625	-1.089844	0.015596	0.184404	0.577064	101.211548	-50.384521	34.606934
C:\Users\cware\Desktop\Steller18Nov\18NovTrials\M20.DSG	11-1-2013	15:20:59	432077.000000	8641.540000	0.351563	-0.007813	-1.066406	0.023853	0.205505	0.577982	90.057373	-44.723511	35.873413
C:\Users\cware\Desktop\Steller18Nov\18NovTrials\M20.DSG	11-1-2013	15:20:59	432078.000000	8641.560000	0.261719	-0.003906	-1.078125	0.028440	0.214679	0.577982	84.136963	-35.568237	37.429810
C:\Users\cware\Desktop\Steller18Nov\18NovTrials\M20.DSG	11-1-2013	15:20:59	432079.000000	8641.580000	0.246094	-0.054688	-1.117188	0.033028	0.233945	0.576147	76.644897	-22.583008	37.719727
C:\Users\cware\Desktop\Steller18Nov\18NovTrials\M20.DSG	11-1-2013	15:20:59	432080.000000	8641.600000	0.191406	-0.085938	-1.050781	0.033945	0.240367	0.574312	74.508667	-11.154175	37.124634
C:\Users\cware\Desktop\Steller18Nov\18NovTrials\M20.DSG	11-1-2013	15:20:59	432081.000000	8641.620000	0.242188	-0.085938	-1.007813	0.035780	0.255963	0.570642	73.074341	-12.725830	34.057617
C:\Users\cware\Desktop\Steller18Nov\18NovTrials\M20.DSG	11-1-2013	15:20:59	432082.000000	8641.640000	0.296875	-0.128906	-1.019531	0.033945	0.265138	0.568807	75.683594	-16.357422	29.174805
C:\Users\cware\Desktop\Steller18Nov\18NovTrials\M20.DSG	11-1-2013	15:20:59	432083.000000	8641.660000	0.402344	-0.097656	-1.085938	0.036697	0.280734	0.565138	73.883057	-36.544800	22.079468
C:\Users\cware\Desktop\Steller18Nov\18NovTrials\M20.DSG	11-1-2013	15:20:59	432084.000000	8641.680000	0.484375	-0.011719	-1.070313	0.040367	0.289908	0.563303	66.497803	-50.750732	18.203735
C:\Users\cware\Desktop\Steller18Nov\18NovTrials\M20.DSG	11-1-2013	15:20:59	432085.000000	8641.700000	0.304688	-0.042969	-1.050781	0.050459	0.302752	0.562385	52.200317	-60.958862	13.519287
C:\Users\cware\Desktop\Steller18Nov\18NovTrials\M20.DSG	11-1-2013	15:20:59	432086.000000	8641.720000	0.175781	-0.125000	-1.046875	0.055963	0.309174	0.561468	40.054321	-54.031372	14.282227
C:\Users\cware\Desktop\Steller18Nov\18NovTrials\M20.DSG	11-1-2013	15:20:59	432087.000000	8641.740000	0.089844	-0.128906	-1.062500	0.060550	0.316514	0.561468	25.756836	-46.478271	20.401001
C:\Users\cware\Desktop\Steller18Nov\18NovTrials\M20.DSG	11-1-2013	15:20:59	432088.000000	8641.760000	0.082031	-0.128906	-1.148438	0.069725	0.320183	0.562385	14.572144	-43.731689	24.520874
C:\Users\cware\Desktop\Steller18Nov\18NovTrials\M20.DSG	11-1-2013	15:20:59	432089.000000	8641.780000	0.093750	-0.128906	-1.175781	0.072477	0.320183	0.561468	3.677368	-39.581299	22.994995
C:\Users\cware\Desktop\Steller18Nov\18NovTrials\M20.DSG	11-1-2013	15:20:59	432090.000000	8641.800000	0.101563	-0.179688	-1.140625	0.079817	0.320183	0.565138	-0.457764	-29.296875	17.135620
C:\Users\cware\Desktop\Steller18Nov\18NovTrials\M20.DSG	11-1-2013	15:20:59	432091.000000	8641.820000	0.128906	-0.187500	-1.097656	0.081651	0.320183	0.565138	-2.288818	-11.489868	8.926392
C:\Users\cware\Desktop\Steller18Nov\18NovTrials\M20.DSG	11-1-2013	15:20:59	432092.000000	8641.840000	0.171875	-0.191406	-1.097656	0.082569	0.320183	0.566055	2.120972	-4.394531	4.211426
C:\Users\cware\Desktop\Steller18Nov\18NovTrials\M20.DSG	11-1-2013	15:20:59	432093.000000	8641.860000	0.261719	-0.203125	-1.109375	0.082569	0.321101	0.566972	14.068604	-24.063110	0.061035
C:\Users\cware\Desktop\Steller18Nov\18NovTrials\M20.DSG	11-1-2013	15:20:59	432094.000000	8641.880000	0.265625	-0.183594	-1.113281	0.088073	0.326606	0.563303	18.875122	-28.869629	-1.708984
C:\Users\cware\Desktop\Steller18Nov\18NovTrials\M20.DSG	11-1-2013	15:20:59	432095.000000	8641.900000	0.253906	-0.152344	-1.113281	0.090826	0.329358	0.563303	21.331787	-30.929565	-0.839233
C:\Users\cware\Desktop\Steller18Nov\18NovTrials\M20.DSG	11-1-2013	15:20:59	432096.000000	8641.920000	0.246094	-0.175781	-1.109375	0.098165	0.334862	0.562385	18.218994	-42.266846	-1.922607
C:\Users\cware\Desktop\Steller18Nov\18NovTrials\M20.DSG	11-1-2013	15:20:59	432097.000000	8641.940000	0.117188	-0.187500	-1.105469	0.102752	0.336697	0.563303	10.726929	-25.802612	-2.090454
C:\Users\cware\Desktop\Steller18Nov\18NovTrials\M20.DSG	11-1-2013	15:20:59	432098.000000	8641.960000	0.160156	-0.167969	-1.140625	0.107339	0.341284	0.563303	5.996704	-22.918701	-8.316040
C:\Users\cware\Desktop\Steller18Nov\18NovTrials\M20.DSG	11-1-2013	15:20:59	432099.000000	8641.980000	0.199219	-0.152344	-1.160156	0.110092	0.343119	0.563303	4.196167	-24.856567	-11.108398
C:\Users\cware\Desktop\Steller18Nov\18NovTrials\M20.DSG	11-1-2013	15:20:59	432100.000000	8642.000000	0.218750	-0.136719	-1.156250	0.118349	0.344954	0.562385	-0.549316	-27.847290	-12.939453
C:\Users\cware\Desktop\Steller18Nov\18NovTrials\M20.DSG	11-1-2013	15:20:59	432101.000000	8642.020000	0.179688	-0.160156	-1.128906	0.120183	0.346789	0.563303	-11.901855	-35.736084	-15.762329
C:\Users\cware\Desktop\Steller18Nov\18NovTrials\M20.DSG	11-1-2013	15:20:59	432102.000000	8642.040000	0.175781	-0.175781	-1.093750	0.124771	0.344037	0.567890	-20.248413	-25.222778	-19.226074
C:\Users\cware\Desktop\Steller18Nov\18NovTrials\M20.DSG	11-1-2013	15:20:59	432103.000000	8642.060000	0.234375	-0.191406	-1.109375	0.132110	0.343119	0.567890	-23.727417	-29.754639	-22.216797
C:\Users\cware\Desktop\Steller18Nov\18NovTrials\M20.DSG	11-1-2013	15:20:59	432104.000000	8642.080000	0.191406	-0.179688	-1.089844	0.135780	0.340367	0.569725	-28.488159	-37.750244	-25.512695
C:\Users\cware\Desktop\Steller18Nov\18NovTrials\M20.DSG	11-1-2013	15:20:59	432105.000000	8642.100000	0.195313	-0.167969	-1.035156	0.145872	0.335780	0.574312	-34.851074	-26.275635	-23.254395
C:\Users\cware\Desktop\Steller18Nov\18NovTrials\M20.DSG	11-1-2013	15:20:59	432106.000000	8642.120000	0.105469	-0.167969	-1.027344	0.148624	0.332110	0.576147	-40.313721	-31.494141	-24.093628
C:\Users\cware\Desktop\Steller18Nov\18NovTrials\M20.DSG	11-1-2013	15:20:59	432107.000000	8642.140000	0.156250	-0.144531	-1.019531	0.158716	0.324771	0.581651	-42.724609	-40.908813	-20.599365
C:\Users\cware\Desktop\Steller18Nov\18NovTrials\M20.DSG	11-1-2013	15:20:59	432108.000000	8642.160000	0.136719	-0.152344	-1.062500	0.163303	0.319266	0.584404	-50.537109	-41.885376	-20.248413
C:\Users\cware\Desktop\Steller18Nov\18NovTrials\M20.DSG	11-1-2013	15:20:59	432109.000000	8642.180000	0.195313	-0.179688	-0.992188	0.174312	0.309174	0.589908	-49.316406	-27.359009	-10.025024
C:\Users\cware\Desktop\Steller18Nov\18NovTrials\M20.DSG	11-1-2013	15:20:59	432110.000000	8642.200000	0.085938	-0.218750	-0.988281	0.178899	0.303670	0.590826	-44.540405	-56.320190	-13.916016
C:\Users\cware\Desktop\Steller18Nov\18NovTrials\M20.DSG	11-1-2013	15:20:59	432111.000000	8642.220000	0.117188	-0.101563	-0.886719	0.193578	0.293578	0.596330	-51.818848	-93.856812	-13.656616
C:\Users\cware\Desktop\Steller18Nov\18NovTrials\M20.DSG	11-1-2013	15:20:59	432112.000000	8642.240000	0.117188	-0.101563	-0.886719	0.205505	0.288073	0.599083	-39.779663	-96.359253	-10.711670
C:\Users\cware\Desktop\Steller18Nov\18NovTrials\M20.DSG	11-1-2013	15:20:59	432113.000000	8642.260000	-0.007813	-0.046875	-0.941406	0.229358	0.278899	0.600917	-44.219971	-104.461670	-13.137817
C:\Users\cware\Desktop\Steller18Nov\18NovTrials\M20.DSG	11-1-2013	15:20:59	432114.000000	8642.280000	-0.062500	-0.066406	-0.921875	0.244037	0.275229	0.602752	-41.397095	-125.793457	-14.053345
C:\Users\cware\Desktop\Steller18Nov\18NovTrials\M20.DSG	11-1-2013	15:20:59	432115.000000	8642.300000	-0.089844	-0.027344	-0.906250	0.270642	0.266972	0.601835	-31.585693	-125.015259	-11.154175
C:\Users\cware\Desktop\Steller18Nov\18NovTrials\M20.DSG	11-1-2013	15:20:59	432116.000000	8642.320000	-0.292969	0.011719	-0.894531	0.287156	0.264220	0.600917	-22.613525	-96.633911	-8.438110
C:\Users\cware\Desktop\Steller18Nov\18NovTrials\M20.DSG	11-1-2013	15:20:59	432117.000000	8642.340000	-0.257813	0.035156	-0.921875	0.311009	0.261468	0.597248	-14.694214	-96.466064	-11.291504
C:\Users\cware\Desktop\Steller18Nov\18NovTrials\M20.DSG	11-1-2013	15:20:59	432118.000000	8642.360000	-0.304688	0.023438	-0.933594	0.321101	0.261468	0.595413	-8.270264	-87.600708	-9.490967
C:\Users\cware\Desktop\Steller18Nov\18NovTrials\M20.DSG	11-1-2013	15:20:59	432119.000000	8642.380000	-0.296875	0.027344	-0.851563	0.338532	0.259633	0.590826	0.427246	-86.395264	-5.767822
C:\Users\cware\Desktop\Steller18Nov\18NovTrials\M20.DSG	11-1-2013	15:20:59	432120.000000	8642.400000	-0.316406	0.011719	-0.828125	0.350459	0.263303	0.587156	2.288818	-103.836060	-6.744385
C:\Users\cware\Desktop\Steller18Nov\18NovTrials\M20.DSG	11-1-2013	15:20:59	432121.000000	8642.420000	-0.398438	0.003906	-0.847656	0.372477	0.264220	0.579817	-0.732422	-86.502075	-4.165649
C:\Users\cware\Desktop\Steller18Nov\18NovTrials\M20.DSG	11-1-2013	15:20:59	432122.000000	8642.440000	-0.410156	-0.019531	-0.828125	0.380734	0.264220	0.576147	0.915527	-103.195190	-3.997803
C:\Users\cware\Desktop\Steller18Nov\18NovTrials\M20.DSG	11-1-2013	15:20:59	432123.000000	8642.460000	-0.496094	-0.007813	-0.796875	0.402752	0.267890	0.566972	1.632690	-96.252441	-4.425049
C:\Users\cware\Desktop\Steller18Nov\18NovTrials\M20.DSG	11-1-2013	15:20:59	432124.000000	8642.480000	-0.523438	-0.023438	-0.804688	0.411927	0.268807	0.562385	-0.885010	-86.730957	-7.400513
C:\Users\cware\Desktop\Steller18Nov\18NovTrials\M20.DSG	11-1-2013	15:20:59	432125.000000	8642.500000	-0.601563	-0.039063	-0.796875	0.422018	0.269725	0.553211	-1.815796	-75.668335	-4.028320
C:\Users\cware\Desktop\Steller18Nov\18NovTrials\M20.DSG	11-1-2013	15:20:59	432126.000000	8642.520000	-0.503906	0.003906	-0.769531	0.441284	0.270642	0.548624	-5.783081	-101.150513	-5.584717
C:\Users\cware\Desktop\Steller18Nov\18NovTrials\M20.DSG	11-1-2013	15:20:59	432127.000000	8642.540000	-0.644531	-0.027344	-0.781250	0.451376	0.270642	0.542202	-7.446289	-79.925537	-4.333496
C:\Users\cware\Desktop\Steller18Nov\18NovTrials\M20.DSG	11-1-2013	15:20:59	432128.000000	8642.560000	-0.648438	-0.058594	-0.804688	0.467890	0.269725	0.533028	-8.392334	-70.037842	-0.457764
C:\Users\cware\Desktop\Steller18Nov\18NovTrials\M20.DSG	11-1-2013	15:20:59	432129.000000	8642.580000	-0.750000	-0.070313	-0.812500	0.474312	0.270642	0.529358	-6.393433	-52.261353	1.876831
C:\Users\cware\Desktop\Steller18Nov\18NovTrials\M20.DSG	11-1-2013	15:20:59	432130.000000	8642.600000	-0.718750	-0.054688	-0.757813	0.484404	0.270642	0.523853	-8.712769	-52.886963	2.044678
C:\Users\cware\Desktop\Steller18Nov\18NovTrials\M20.DSG	11-1-2013	15:20:59	432131.000000	8642.620000	-0.605469	-0.023438	-0.703125	0.490826	0.271560	0.519266	-14.724731	-63.980103	-1.632690
C:\Users\cware\Desktop\Steller18Nov\18NovTrials\M20.DSG	11-1-2013	15:20:59	432132.000000	8642.640000	-0.699219	-0.003906	-0.796875	0.503670	0.270642	0.510092	-13.366699	-68.038940	3.982544
C:\Users\cware\Desktop\Steller18Nov\18NovTrials\M20.DSG	11-1-2013	15:20:59	432133.000000	8642.660000	-0.792969	0.019531	-0.878906	0.508257	0.269725	0.505505	-10.116577	-22.323608	8.743286
C:\Users\cware\Desktop\Steller18Nov\18NovTrials\M20.DSG	11-1-2013	15:20:59	432134.000000	8642.680000	-0.828125	0.007813	-0.941406	0.514679	0.272477	0.500917	-7.461548	-34.805298	6.149292
[truncated: 19,505 more rows]
