# Supplementary material for: Averaged Propulsive Body Acceleration (APBA) Can Be Calculated from Biologging Tags That Incorporate Gyroscopes and Accelerometers to Estimate Swimming Speed, Hydrodynamic Drag and Energy Expenditure for Steller Sea Lions
Source: PLoS One. 2016 Jun 10;11(6):e0157326. doi: 10.1371/journal.pone.0157326 (PMC4902303; doi:10.1371/journal.pone.0157326)
Supplement: S3 Data — Same components as S2. (ZIP) [file pone.0157326.s003.zip › HazyNov_18/M20_PTMP_18_11_13.csv]

FileName	FileDate	FileTime	Sample	Time from Start (s)	Pressure	Temperature
C:\Users\cware\Desktop\Steller18Nov\18NovTrials\M20.DSG	11-1-2013	15:20:59	107546.000000	10754.600000	49643.800650	20.000000
C:\Users\cware\Desktop\Steller18Nov\18NovTrials\M20.DSG	11-1-2013	15:20:59	107547.000000	10754.700000	49640.116545	20.000000
C:\Users\cware\Desktop\Steller18Nov\18NovTrials\M20.DSG	11-1-2013	15:20:59	107548.000000	10754.800000	49648.330857	20.000000
C:\Users\cware\Desktop\Steller18Nov\18NovTrials\M20.DSG	11-1-2013	15:20:59	107549.000000	10754.900000	49643.601543	20.000000
C:\Users\cware\Desktop\Steller18Nov\18NovTrials\M20.DSG	11-1-2013	15:20:59	107550.000000	10755.000000	49645.866760	20.000000
C:\Users\cware\Desktop\Steller18Nov\18NovTrials\M20.DSG	11-1-2013	15:20:59	107551.000000	10755.100000	49645.891534	20.000000
C:\Users\cware\Desktop\Steller18Nov\18NovTrials\M20.DSG	11-1-2013	15:20:59	107552.000000	10755.200000	49642.058070	20.000000
C:\Users\cware\Desktop\Steller18Nov\18NovTrials\M20.DSG	11-1-2013	15:20:59	107553.000000	10755.300000	49644.223823	20.000000
C:\Users\cware\Desktop\Steller18Nov\18NovTrials\M20.DSG	11-1-2013	15:20:59	107554.000000	10755.400000	49651.292814	20.000000
C:\Users\cware\Desktop\Steller18Nov\18NovTrials\M20.DSG	11-1-2013	15:20:59	107555.000000	10755.500000	49648.529929	20.000000
C:\Users\cware\Desktop\Steller18Nov\18NovTrials\M20.DSG	11-1-2013	15:20:59	107556.000000	10755.600000	49644.397842	20.000000
C:\Users\cware\Desktop\Steller18Nov\18NovTrials\M20.DSG	11-1-2013	15:20:59	107557.000000	10755.700000	49650.097788	20.000000
C:\Users\cware\Desktop\Steller18Nov\18NovTrials\M20.DSG	11-1-2013	15:20:59	107558.000000	10755.800000	49650.172753	20.000000
C:\Users\cware\Desktop\Steller18Nov\18NovTrials\M20.DSG	11-1-2013	15:20:59	107559.000000	10755.900000	49642.182825	20.000000
C:\Users\cware\Desktop\Steller18Nov\18NovTrials\M20.DSG	11-1-2013	15:20:59	107560.000000	10756.000000	49645.916403	20.000000
C:\Users\cware\Desktop\Steller18Nov\18NovTrials\M20.DSG	11-1-2013	15:20:59	107561.000000	10756.100000	49652.711702	20.000000
C:\Users\cware\Desktop\Steller18Nov\18NovTrials\M20.DSG	11-1-2013	15:20:59	107562.000000	10756.200000	49651.765756	20.000000
C:\Users\cware\Desktop\Steller18Nov\18NovTrials\M20.DSG	11-1-2013	15:20:59	107563.000000	10756.300000	49652.637042	20.000000
C:\Users\cware\Desktop\Steller18Nov\18NovTrials\M20.DSG	11-1-2013	15:20:59	107564.000000	10756.400000	49654.354295	20.000000
C:\Users\cware\Desktop\Steller18Nov\18NovTrials\M20.DSG	11-1-2013	15:20:59	107565.000000	10756.500000	49655.225615	20.000000
C:\Users\cware\Desktop\Steller18Nov\18NovTrials\M20.DSG	11-1-2013	15:20:59	107566.000000	10756.600000	49652.114500	20.000000
C:\Users\cware\Desktop\Steller18Nov\18NovTrials\M20.DSG	11-1-2013	15:20:59	107567.000000	10756.700000	49653.806945	20.000000
C:\Users\cware\Desktop\Steller18Nov\18NovTrials\M20.DSG	11-1-2013	15:20:59	107568.000000	10756.800000	49647.907923	20.000000
C:\Users\cware\Desktop\Steller18Nov\18NovTrials\M20.DSG	11-1-2013	15:20:59	107569.000000	10756.900000	49650.446859	20.000000
C:\Users\cware\Desktop\Steller18Nov\18NovTrials\M20.DSG	11-1-2013	15:20:59	107570.000000	10757.000000	49651.691283	20.000000
C:\Users\cware\Desktop\Steller18Nov\18NovTrials\M20.DSG	11-1-2013	15:20:59	107571.000000	10757.100000	49650.397164	20.000000
C:\Users\cware\Desktop\Steller18Nov\18NovTrials\M20.DSG	11-1-2013	15:20:59	107572.000000	10757.200000	49646.987200	20.000000
C:\Users\cware\Desktop\Steller18Nov\18NovTrials\M20.DSG	11-1-2013	15:20:59	107573.000000	10757.300000	49650.621383	20.000000
C:\Users\cware\Desktop\Steller18Nov\18NovTrials\M20.DSG	11-1-2013	15:20:59	107574.000000	10757.400000	49644.821899	20.000000
C:\Users\cware\Desktop\Steller18Nov\18NovTrials\M20.DSG	11-1-2013	15:20:59	107575.000000	10757.500000	49651.218746	20.000000
C:\Users\cware\Desktop\Steller18Nov\18NovTrials\M20.DSG	11-1-2013	15:20:59	107576.000000	10757.600000	49652.786797	20.000000
C:\Users\cware\Desktop\Steller18Nov\18NovTrials\M20.DSG	11-1-2013	15:20:59	107577.000000	10757.700000	49660.030308	20.000000
C:\Users\cware\Desktop\Steller18Nov\18NovTrials\M20.DSG	11-1-2013	15:20:59	107578.000000	10757.800000	49656.595122	20.000000
C:\Users\cware\Desktop\Steller18Nov\18NovTrials\M20.DSG	11-1-2013	15:20:59	107579.000000	10757.900000	49662.942670	20.000000
C:\Users\cware\Desktop\Steller18Nov\18NovTrials\M20.DSG	11-1-2013	15:20:59	107580.000000	10758.000000	49661.947155	20.000000
C:\Users\cware\Desktop\Steller18Nov\18NovTrials\M20.DSG	11-1-2013	15:20:59	107581.000000	10758.100000	49656.620165	20.000000
C:\Users\cware\Desktop\Steller18Nov\18NovTrials\M20.DSG	11-1-2013	15:20:59	107582.000000	10758.200000	49662.594466	20.000000
C:\Users\cware\Desktop\Steller18Nov\18NovTrials\M20.DSG	11-1-2013	15:20:59	107583.000000	10758.300000	49664.510655	20.000000
C:\Users\cware\Desktop\Steller18Nov\18NovTrials\M20.DSG	11-1-2013	15:20:59	107584.000000	10758.400000	49665.232360	20.000000
C:\Users\cware\Desktop\Steller18Nov\18NovTrials\M20.DSG	11-1-2013	15:20:59	107585.000000	10758.500000	49652.886783	20.000000
C:\Users\cware\Desktop\Steller18Nov\18NovTrials\M20.DSG	11-1-2013	15:20:59	107586.000000	10758.600000	49643.826455	20.000000
C:\Users\cware\Desktop\Steller18Nov\18NovTrials\M20.DSG	11-1-2013	15:20:59	107587.000000	10758.700000	49637.678423	20.000000
C:\Users\cware\Desktop\Steller18Nov\18NovTrials\M20.DSG	11-1-2013	15:20:59	107588.000000	10758.800000	49629.787854	20.000000
C:\Users\cware\Desktop\Steller18Nov\18NovTrials\M20.DSG	11-1-2013	15:20:59	107589.000000	10758.900000	49624.062665	20.000000
C:\Users\cware\Desktop\Steller18Nov\18NovTrials\M20.DSG	11-1-2013	15:20:59	107590.000000	10759.000000	49624.934011	20.000000
C:\Users\cware\Desktop\Steller18Nov\18NovTrials\M20.DSG	11-1-2013	15:20:59	107591.000000	10759.100000	49619.831493	20.000000
C:\Users\cware\Desktop\Steller18Nov\18NovTrials\M20.DSG	11-1-2013	15:20:59	107592.000000	10759.200000	49618.512234	20.000000
C:\Users\cware\Desktop\Steller18Nov\18NovTrials\M20.DSG	11-1-2013	15:20:59	107593.000000	10759.300000	49610.347939	20.000000
C:\Users\cware\Desktop\Steller18Nov\18NovTrials\M20.DSG	11-1-2013	15:20:59	107594.000000	10759.400000	49613.683426	20.000000
C:\Users\cware\Desktop\Steller18Nov\18NovTrials\M20.DSG	11-1-2013	15:20:59	107595.000000	10759.500000	49614.430021	20.000000
C:\Users\cware\Desktop\Steller18Nov\18NovTrials\M20.DSG	11-1-2013	15:20:59	107596.000000	10759.600000	49613.484537	20.000000
C:\Users\cware\Desktop\Steller18Nov\18NovTrials\M20.DSG	11-1-2013	15:20:59	107597.000000	10759.700000	49612.165366	20.000000
C:\Users\cware\Desktop\Steller18Nov\18NovTrials\M20.DSG	11-1-2013	15:20:59	107598.000000	10759.800000	49610.671983	20.000000
C:\Users\cware\Desktop\Steller18Nov\18NovTrials\M20.DSG	11-1-2013	15:20:59	107599.000000	10759.900000	49615.177121	20.000000
C:\Users\cware\Desktop\Steller18Nov\18NovTrials\M20.DSG	11-1-2013	15:20:59	107600.000000	10760.000000	49612.762954	20.000000
C:\Users\cware\Desktop\Steller18Nov\18NovTrials\M20.DSG	11-1-2013	15:20:59	107601.000000	10760.100000	49617.890481	20.000000
C:\Users\cware\Desktop\Steller18Nov\18NovTrials\M20.DSG	11-1-2013	15:20:59	107602.000000	10760.200000	49622.097175	20.000000
C:\Users\cware\Desktop\Steller18Nov\18NovTrials\M20.DSG	11-1-2013	15:20:59	107603.000000	10760.300000	49623.366957	20.000000
C:\Users\cware\Desktop\Steller18Nov\18NovTrials\M20.DSG	11-1-2013	15:20:59	107604.000000	10760.400000	49621.076927	20.000000
C:\Users\cware\Desktop\Steller18Nov\18NovTrials\M20.DSG	11-1-2013	15:20:59	107605.000000	10760.500000	49625.308438	20.000000
C:\Users\cware\Desktop\Steller18Nov\18NovTrials\M20.DSG	11-1-2013	15:20:59	107606.000000	10760.600000	49625.955635	20.000000
C:\Users\cware\Desktop\Steller18Nov\18NovTrials\M20.DSG	11-1-2013	15:20:59	107607.000000	10760.700000	49627.673184	20.000000
C:\Users\cware\Desktop\Steller18Nov\18NovTrials\M20.DSG	11-1-2013	15:20:59	107608.000000	10760.800000	49632.751195	20.000000
C:\Users\cware\Desktop\Steller18Nov\18NovTrials\M20.DSG	11-1-2013	15:20:59	107609.000000	10760.900000	49635.240048	20.000000
C:\Users\cware\Desktop\Steller18Nov\18NovTrials\M20.DSG	11-1-2013	15:20:59	107610.000000	10761.000000	49622.769816	20.000000
C:\Users\cware\Desktop\Steller18Nov\18NovTrials\M20.DSG	11-1-2013	15:20:59	107611.000000	10761.100000	49619.359669	20.000000
C:\Users\cware\Desktop\Steller18Nov\18NovTrials\M20.DSG	11-1-2013	15:20:59	107612.000000	10761.200000	49613.435812	20.000000
C:\Users\cware\Desktop\Steller18Nov\18NovTrials\M20.DSG	11-1-2013	15:20:59	107613.000000	10761.300000	49609.876058	20.000000
C:\Users\cware\Desktop\Steller18Nov\18NovTrials\M20.DSG	11-1-2013	15:20:59	107614.000000	10761.400000	49602.981352	20.000000
C:\Users\cware\Desktop\Steller18Nov\18NovTrials\M20.DSG	11-1-2013	15:20:59	107615.000000	10761.500000	49593.547962	20.000000
C:\Users\cware\Desktop\Steller18Nov\18NovTrials\M20.DSG	11-1-2013	15:20:59	107616.000000	10761.600000	49597.629645	20.000000
C:\Users\cware\Desktop\Steller18Nov\18NovTrials\M20.DSG	11-1-2013	15:20:59	107617.000000	10761.700000	49581.824173	20.000000
C:\Users\cware\Desktop\Steller18Nov\18NovTrials\M20.DSG	11-1-2013	15:20:59	107618.000000	10761.800000	49586.727864	20.000000
C:\Users\cware\Desktop\Steller18Nov\18NovTrials\M20.DSG	11-1-2013	15:20:59	107619.000000	10761.900000	49583.392412	20.000000
C:\Users\cware\Desktop\Steller18Nov\18NovTrials\M20.DSG	11-1-2013	15:20:59	107620.000000	10762.000000	49587.673692	20.000000
C:\Users\cware\Desktop\Steller18Nov\18NovTrials\M20.DSG	11-1-2013	15:20:59	107621.000000	10762.100000	49583.293135	20.000000
C:\Users\cware\Desktop\Steller18Nov\18NovTrials\M20.DSG	11-1-2013	15:20:59	107622.000000	10762.200000	49591.283163	20.000000
C:\Users\cware\Desktop\Steller18Nov\18NovTrials\M20.DSG	11-1-2013	15:20:59	107623.000000	10762.300000	49589.192548	20.000000
C:\Users\cware\Desktop\Steller18Nov\18NovTrials\M20.DSG	11-1-2013	15:20:59	107624.000000	10762.400000	49594.046348	20.000000
C:\Users\cware\Desktop\Steller18Nov\18NovTrials\M20.DSG	11-1-2013	15:20:59	107625.000000	10762.500000	49597.805117	20.000000
C:\Users\cware\Desktop\Steller18Nov\18NovTrials\M20.DSG	11-1-2013	15:20:59	107626.000000	10762.600000	49601.065984	20.000000
C:\Users\cware\Desktop\Steller18Nov\18NovTrials\M20.DSG	11-1-2013	15:20:59	107627.000000	10762.700000	49602.808411	20.000000
C:\Users\cware\Desktop\Steller18Nov\18NovTrials\M20.DSG	11-1-2013	15:20:59	107628.000000	10762.800000	49610.549334	20.000000
C:\Users\cware\Desktop\Steller18Nov\18NovTrials\M20.DSG	11-1-2013	15:20:59	107629.000000	10762.900000	49610.599446	20.000000
C:\Users\cware\Desktop\Steller18Nov\18NovTrials\M20.DSG	11-1-2013	15:20:59	107630.000000	10763.000000	49622.646444	20.000000
C:\Users\cware\Desktop\Steller18Nov\18NovTrials\M20.DSG	11-1-2013	15:20:59	107631.000000	10763.100000	49623.144474	20.000000
C:\Users\cware\Desktop\Steller18Nov\18NovTrials\M20.DSG	11-1-2013	15:20:59	107632.000000	10763.200000	49613.611289	20.000000
C:\Users\cware\Desktop\Steller18Nov\18NovTrials\M20.DSG	11-1-2013	15:20:59	107633.000000	10763.300000	49610.077096	20.000000
C:\Users\cware\Desktop\Steller18Nov\18NovTrials\M20.DSG	11-1-2013	15:20:59	107634.000000	10763.400000	49607.787027	20.000000
C:\Users\cware\Desktop\Steller18Nov\18NovTrials\M20.DSG	11-1-2013	15:20:59	107635.000000	10763.500000	49607.463348	20.000000
C:\Users\cware\Desktop\Steller18Nov\18NovTrials\M20.DSG	11-1-2013	15:20:59	107636.000000	10763.600000	49610.948016	20.000000
C:\Users\cware\Desktop\Steller18Nov\18NovTrials\M20.DSG	11-1-2013	15:20:59	107637.000000	10763.700000	49608.135640	20.000000
C:\Users\cware\Desktop\Steller18Nov\18NovTrials\M20.DSG	11-1-2013	15:20:59	107638.000000	10763.800000	49607.886874	20.000000
C:\Users\cware\Desktop\Steller18Nov\18NovTrials\M20.DSG	11-1-2013	15:20:59	107639.000000	10763.900000	49600.145938	20.000000
C:\Users\cware\Desktop\Steller18Nov\18NovTrials\M20.DSG	11-1-2013	15:20:59	107640.000000	10764.000000	49597.955364	20.000000
C:\Users\cware\Desktop\Steller18Nov\18NovTrials\M20.DSG	11-1-2013	15:20:59	107641.000000	10764.100000	49604.750928	20.000000
C:\Users\cware\Desktop\Steller18Nov\18NovTrials\M20.DSG	11-1-2013	15:20:59	107642.000000	10764.200000	49606.792035	20.000000
C:\Users\cware\Desktop\Steller18Nov\18NovTrials\M20.DSG	11-1-2013	15:20:59	107643.000000	10764.300000	49609.331023	20.000000
C:\Users\cware\Desktop\Steller18Nov\18NovTrials\M20.DSG	11-1-2013	15:20:59	107644.000000	10764.400000	49615.080956	20.000000
C:\Users\cware\Desktop\Steller18Nov\18NovTrials\M20.DSG	11-1-2013	15:20:59	107645.000000	10764.500000	49611.770812	20.000000
C:\Users\cware\Desktop\Steller18Nov\18NovTrials\M20.DSG	11-1-2013	15:20:59	107646.000000	10764.600000	49613.662733	20.000000
C:\Users\cware\Desktop\Steller18Nov\18NovTrials\M20.DSG	11-1-2013	15:20:59	107647.000000	10764.700000	49615.977611	20.000000
C:\Users\cware\Desktop\Steller18Nov\18NovTrials\M20.DSG	11-1-2013	15:20:59	107648.000000	10764.800000	49616.649860	20.000000
C:\Users\cware\Desktop\Steller18Nov\18NovTrials\M20.DSG	11-1-2013	15:20:59	107649.000000	10764.900000	49623.196305	20.000000
C:\Users\cware\Desktop\Steller18Nov\18NovTrials\M20.DSG	11-1-2013	15:20:59	107650.000000	10765.000000	49620.259361	20.000000
C:\Users\cware\Desktop\Steller18Nov\18NovTrials\M20.DSG	11-1-2013	15:20:59	107651.000000	10765.100000	49623.121824	20.000000
C:\Users\cware\Desktop\Steller18Nov\18NovTrials\M20.DSG	11-1-2013	15:20:59	107652.000000	10765.200000	49624.665040	20.000000
C:\Users\cware\Desktop\Steller18Nov\18NovTrials\M20.DSG	11-1-2013	15:20:59	107653.000000	10765.300000	49632.779912	20.000000
C:\Users\cware\Desktop\Steller18Nov\18NovTrials\M20.DSG	11-1-2013	15:20:59	107654.000000	10765.400000	49623.396095	20.000000
C:\Users\cware\Desktop\Steller18Nov\18NovTrials\M20.DSG	11-1-2013	15:20:59	107655.000000	10765.500000	49620.632953	20.000000
C:\Users\cware\Desktop\Steller18Nov\18NovTrials\M20.DSG	11-1-2013	15:20:59	107656.000000	10765.600000	49610.677034	20.000000
C:\Users\cware\Desktop\Steller18Nov\18NovTrials\M20.DSG	11-1-2013	15:20:59	107657.000000	10765.700000	49605.947589	20.000000
C:\Users\cware\Desktop\Steller18Nov\18NovTrials\M20.DSG	11-1-2013	15:20:59	107658.000000	10765.800000	49594.995769	20.000000
C:\Users\cware\Desktop\Steller18Nov\18NovTrials\M20.DSG	11-1-2013	15:20:59	107659.000000	10765.900000	49591.336868	20.000000
C:\Users\cware\Desktop\Steller18Nov\18NovTrials\M20.DSG	11-1-2013	15:20:59	107660.000000	10766.000000	49590.415665	20.000000
C:\Users\cware\Desktop\Steller18Nov\18NovTrials\M20.DSG	11-1-2013	15:20:59	107661.000000	10766.100000	49580.932267	20.000000
C:\Users\cware\Desktop\Steller18Nov\18NovTrials\M20.DSG	11-1-2013	15:20:59	107662.000000	10766.200000	49576.427193	20.000000
C:\Users\cware\Desktop\Steller18Nov\18NovTrials\M20.DSG	11-1-2013	15:20:59	107663.000000	10766.300000	49577.920697	20.000000
C:\Users\cware\Desktop\Steller18Nov\18NovTrials\M20.DSG	11-1-2013	15:20:59	107664.000000	10766.400000	49573.490040	20.000000
C:\Users\cware\Desktop\Steller18Nov\18NovTrials\M20.DSG	11-1-2013	15:20:59	107665.000000	10766.500000	49573.838932	20.000000
C:\Users\cware\Desktop\Steller18Nov\18NovTrials\M20.DSG	11-1-2013	15:20:59	107666.000000	10766.600000	49574.834664	20.000000
C:\Users\cware\Desktop\Steller18Nov\18NovTrials\M20.DSG	11-1-2013	15:20:59	107667.000000	10766.700000	49572.295928	20.000000
C:\Users\cware\Desktop\Steller18Nov\18NovTrials\M20.DSG	11-1-2013	15:20:59	107668.000000	10766.800000	49573.789615	20.000000
C:\Users\cware\Desktop\Steller18Nov\18NovTrials\M20.DSG	11-1-2013	15:20:59	107669.000000	10766.900000	49572.121982	20.000000
C:\Users\cware\Desktop\Steller18Nov\18NovTrials\M20.DSG	11-1-2013	15:20:59	107670.000000	10767.000000	49579.664364	20.000000
C:\Users\cware\Desktop\Steller18Nov\18NovTrials\M20.DSG	11-1-2013	15:20:59	107671.000000	10767.100000	49581.879708	20.000000
C:\Users\cware\Desktop\Steller18Nov\18NovTrials\M20.DSG	11-1-2013	15:20:59	107672.000000	10767.200000	49577.175489	20.000000
C:\Users\cware\Desktop\Steller18Nov\18NovTrials\M20.DSG	11-1-2013	15:20:59	107673.000000	10767.300000	49584.941468	20.000000
C:\Users\cware\Desktop\Steller18Nov\18NovTrials\M20.DSG	11-1-2013	15:20:59	107674.000000	10767.400000	49588.127888	20.000000
C:\Users\cware\Desktop\Steller18Nov\18NovTrials\M20.DSG	11-1-2013	15:20:59	107675.000000	10767.500000	49594.973287	20.000000
C:\Users\cware\Desktop\Steller18Nov\18NovTrials\M20.DSG	11-1-2013	15:20:59	107676.000000	10767.600000	49602.042218	20.000000
C:\Users\cware\Desktop\Steller18Nov\18NovTrials\M20.DSG	11-1-2013	15:20:59	107677.000000	10767.700000	49605.651568	20.000000
C:\Users\cware\Desktop\Steller18Nov\18NovTrials\M20.DSG	11-1-2013	15:20:59	107678.000000	10767.800000	49600.424681	20.000000
C:\Users\cware\Desktop\Steller18Nov\18NovTrials\M20.DSG	11-1-2013	15:20:59	107679.000000	10767.900000	49609.908219	20.000000
C:\Users\cware\Desktop\Steller18Nov\18NovTrials\M20.DSG	11-1-2013	15:20:59	107680.000000	10768.000000	49608.091401	20.000000
C:\Users\cware\Desktop\Steller18Nov\18NovTrials\M20.DSG	11-1-2013	15:20:59	107681.000000	10768.100000	49606.423811	20.000000
C:\Users\cware\Desktop\Steller18Nov\18NovTrials\M20.DSG	11-1-2013	15:20:59	107682.000000	10768.200000	49602.765110	20.000000
C:\Users\cware\Desktop\Steller18Nov\18NovTrials\M20.DSG	11-1-2013	15:20:59	107683.000000	10768.300000	49597.811768	20.000000
C:\Users\cware\Desktop\Steller18Nov\18NovTrials\M20.DSG	11-1-2013	15:20:59	107684.000000	10768.400000	49593.281633	20.000000
C:\Users\cware\Desktop\Steller18Nov\18NovTrials\M20.DSG	11-1-2013	15:20:59	107685.000000	10768.500000	49581.408596	20.000000
C:\Users\cware\Desktop\Steller18Nov\18NovTrials\M20.DSG	11-1-2013	15:20:59	107686.000000	10768.600000	49577.102646	20.000000
C:\Users\cware\Desktop\Steller18Nov\18NovTrials\M20.DSG	11-1-2013	15:20:59	107687.000000	10768.700000	49571.203736	20.000000
C:\Users\cware\Desktop\Steller18Nov\18NovTrials\M20.DSG	11-1-2013	15:20:59	107688.000000	10768.800000	49575.037031	20.000000
C:\Users\cware\Desktop\Steller18Nov\18NovTrials\M20.DSG	11-1-2013	15:20:59	107689.000000	10768.900000	49568.366429	20.000000
C:\Users\cware\Desktop\Steller18Nov\18NovTrials\M20.DSG	11-1-2013	15:20:59	107690.000000	10769.000000	49568.167527	20.000000
C:\Users\cware\Desktop\Steller18Nov\18NovTrials\M20.DSG	11-1-2013	15:20:59	107691.000000	10769.100000	49567.669720	20.000000
C:\Users\cware\Desktop\Steller18Nov\18NovTrials\M20.DSG	11-1-2013	15:20:59	107692.000000	10769.200000	49570.308416	20.000000
C:\Users\cware\Desktop\Steller18Nov\18NovTrials\M20.DSG	11-1-2013	15:20:59	107693.000000	10769.300000	49573.220538	20.000000
C:\Users\cware\Desktop\Steller18Nov\18NovTrials\M20.DSG	11-1-2013	15:20:59	107694.000000	10769.400000	49568.267456	20.000000
C:\Users\cware\Desktop\Steller18Nov\18NovTrials\M20.DSG	11-1-2013	15:20:59	107695.000000	10769.500000	49575.187303	20.000000
C:\Users\cware\Desktop\Steller18Nov\18NovTrials\M20.DSG	11-1-2013	15:20:59	107696.000000	10769.600000	49570.931273	20.000000
C:\Users\cware\Desktop\Steller18Nov\18NovTrials\M20.DSG	11-1-2013	15:20:59	107697.000000	10769.700000	49582.406389	20.000000
C:\Users\cware\Desktop\Steller18Nov\18NovTrials\M20.DSG	11-1-2013	15:20:59	107698.000000	10769.800000	49581.908764	20.000000
C:\Users\cware\Desktop\Steller18Nov\18NovTrials\M20.DSG	11-1-2013	15:20:59	107699.000000	10769.900000	49587.459261	20.000000
C:\Users\cware\Desktop\Steller18Nov\18NovTrials\M20.DSG	11-1-2013	15:20:59	107700.000000	10770.000000	49588.057181	20.000000
C:\Users\cware\Desktop\Steller18Nov\18NovTrials\M20.DSG	11-1-2013	15:20:59	107701.000000	10770.100000	49596.022341	20.000000
C:\Users\cware\Desktop\Steller18Nov\18NovTrials\M20.DSG	11-1-2013	15:20:59	107702.000000	10770.200000	49603.763774	20.000000
C:\Users\cware\Desktop\Steller18Nov\18NovTrials\M20.DSG	11-1-2013	15:20:59	107703.000000	10770.300000	49599.283530	20.000000
C:\Users\cware\Desktop\Steller18Nov\18NovTrials\M20.DSG	11-1-2013	15:20:59	107704.000000	10770.400000	49607.198948	20.000000
C:\Users\cware\Desktop\Steller18Nov\18NovTrials\M20.DSG	11-1-2013	15:20:59	107705.000000	10770.500000	49611.156724	20.000000
C:\Users\cware\Desktop\Steller18Nov\18NovTrials\M20.DSG	11-1-2013	15:20:59	107706.000000	10770.600000	49610.733729	20.000000
C:\Users\cware\Desktop\Steller18Nov\18NovTrials\M20.DSG	11-1-2013	15:20:59	107707.000000	10770.700000	49609.688724	20.000000
C:\Users\cware\Desktop\Steller18Nov\18NovTrials\M20.DSG	11-1-2013	15:20:59	107708.000000	10770.800000	49608.468982	20.000000
C:\Users\cware\Desktop\Steller18Nov\18NovTrials\M20.DSG	11-1-2013	15:20:59	107709.000000	10770.900000	49605.034082	20.000000
C:\Users\cware\Desktop\Steller18Nov\18NovTrials\M20.DSG	11-1-2013	15:20:59	107710.000000	10771.000000	49598.114601	20.000000
C:\Users\cware\Desktop\Steller18Nov\18NovTrials\M20.DSG	11-1-2013	15:20:59	107711.000000	10771.100000	49589.228794	20.000000
C:\Users\cware\Desktop\Steller18Nov\18NovTrials\M20.DSG	11-1-2013	15:20:59	107712.000000	10771.200000	49590.547922	20.000000
C:\Users\cware\Desktop\Steller18Nov\18NovTrials\M20.DSG	11-1-2013	15:20:59	107713.000000	10771.300000	49587.859766	20.000000
C:\Users\cware\Desktop\Steller18Nov\18NovTrials\M20.DSG	11-1-2013	15:20:59	107714.000000	10771.400000	49587.810319	20.000000
C:\Users\cware\Desktop\Steller18Nov\18NovTrials\M20.DSG	11-1-2013	15:20:59	107715.000000	10771.500000	49583.329996	20.000000
C:\Users\cware\Desktop\Steller18Nov\18NovTrials\M20.DSG	11-1-2013	15:20:59	107716.000000	10771.600000	49581.289085	20.000000
C:\Users\cware\Desktop\Steller18Nov\18NovTrials\M20.DSG	11-1-2013	15:20:59	107717.000000	10771.700000	49582.160684	20.000000
C:\Users\cware\Desktop\Steller18Nov\18NovTrials\M20.DSG	11-1-2013	15:20:59	107718.000000	10771.800000	49581.687659	20.000000
C:\Users\cware\Desktop\Steller18Nov\18NovTrials\M20.DSG	11-1-2013	15:20:59	107719.000000	10771.900000	49582.310064	20.000000
C:\Users\cware\Desktop\Steller18Nov\18NovTrials\M20.DSG	11-1-2013	15:20:59	107720.000000	10772.000000	49584.823901	20.000000
C:\Users\cware\Desktop\Steller18Nov\18NovTrials\M20.DSG	11-1-2013	15:20:59	107721.000000	10772.100000	49593.137732	20.000000
C:\Users\cware\Desktop\Steller18Nov\18NovTrials\M20.DSG	11-1-2013	15:20:59	107722.000000	10772.200000	49597.543895	20.000000
C:\Users\cware\Desktop\Steller18Nov\18NovTrials\M20.DSG	11-1-2013	15:20:59	107723.000000	10772.300000	49601.700604	20.000000
C:\Users\cware\Desktop\Steller18Nov\18NovTrials\M20.DSG	11-1-2013	15:20:59	107724.000000	10772.400000	49598.166327	20.000000
C:\Users\cware\Desktop\Steller18Nov\18NovTrials\M20.DSG	11-1-2013	15:20:59	107725.000000	10772.500000	49610.238850	20.000000
C:\Users\cware\Desktop\Steller18Nov\18NovTrials\M20.DSG	11-1-2013	15:20:59	107726.000000	10772.600000	49616.237464	20.000000
C:\Users\cware\Desktop\Steller18Nov\18NovTrials\M20.DSG	11-1-2013	15:20:59	107727.000000	10772.700000	49612.205328	20.000000
C:\Users\cware\Desktop\Steller18Nov\18NovTrials\M20.DSG	11-1-2013	15:20:59	107728.000000	10772.800000	49607.177063	20.000000
C:\Users\cware\Desktop\Steller18Nov\18NovTrials\M20.DSG	11-1-2013	15:20:59	107729.000000	10772.900000	49601.477489	20.000000
C:\Users\cware\Desktop\Steller18Nov\18NovTrials\M20.DSG	11-1-2013	15:20:59	107730.000000	10773.000000	49606.156866	20.000000
C:\Users\cware\Desktop\Steller18Nov\18NovTrials\M20.DSG	11-1-2013	15:20:59	107731.000000	10773.100000	49603.394146	20.000000
C:\Users\cware\Desktop\Steller18Nov\18NovTrials\M20.DSG	11-1-2013	15:20:59	107732.000000	10773.200000	49601.353378	20.000000
C:\Users\cware\Desktop\Steller18Nov\18NovTrials\M20.DSG	11-1-2013	15:20:59	107733.000000	10773.300000	49602.423622	20.000000
C:\Users\cware\Desktop\Steller18Nov\18NovTrials\M20.DSG	11-1-2013	15:20:59	107734.000000	10773.400000	49605.012410	20.000000
C:\Users\cware\Desktop\Steller18Nov\18NovTrials\M20.DSG	11-1-2013	15:20:59	107735.000000	10773.500000	49601.129493	20.000000
C:\Users\cware\Desktop\Steller18Nov\18NovTrials\M20.DSG	11-1-2013	15:20:59	107736.000000	10773.600000	49600.880849	20.000000
C:\Users\cware\Desktop\Steller18Nov\18NovTrials\M20.DSG	11-1-2013	15:20:59	107737.000000	10773.700000	49602.150408	20.000000
C:\Users\cware\Desktop\Steller18Nov\18NovTrials\M20.DSG	11-1-2013	15:20:59	107738.000000	10773.800000	49603.370242	20.000000
C:\Users\cware\Desktop\Steller18Nov\18NovTrials\M20.DSG	11-1-2013	15:20:59	107739.000000	10773.900000	49608.697242	20.000000
C:\Users\cware\Desktop\Steller18Nov\18NovTrials\M20.DSG	11-1-2013	15:20:59	107740.000000	10774.000000	49610.937517	20.000000
C:\Users\cware\Desktop\Steller18Nov\18NovTrials\M20.DSG	11-1-2013	15:20:59	107741.000000	10774.100000	49614.795782	20.000000
C:\Users\cware\Desktop\Steller18Nov\18NovTrials\M20.DSG	11-1-2013	15:20:59	107742.000000	10774.200000	49621.640926	20.000000
C:\Users\cware\Desktop\Steller18Nov\18NovTrials\M20.DSG	11-1-2013	15:20:59	107743.000000	10774.300000	49618.031710	20.000000
C:\Users\cware\Desktop\Steller18Nov\18NovTrials\M20.DSG	11-1-2013	15:20:59	107744.000000	10774.400000	49621.392420	20.000000
C:\Users\cware\Desktop\Steller18Nov\18NovTrials\M20.DSG	11-1-2013	15:20:59	107745.000000	10774.500000	49632.070703	20.000000
C:\Users\cware\Desktop\Steller18Nov\18NovTrials\M20.DSG	11-1-2013	15:20:59	107746.000000	10774.600000	49627.839230	20.000000
C:\Users\cware\Desktop\Steller18Nov\18NovTrials\M20.DSG	11-1-2013	15:20:59	107747.000000	10774.700000	49627.864251	20.000000
C:\Users\cware\Desktop\Steller18Nov\18NovTrials\M20.DSG	11-1-2013	15:20:59	107748.000000	10774.800000	49620.471870	20.000000
C:\Users\cware\Desktop\Steller18Nov\18NovTrials\M20.DSG	11-1-2013	15:20:59	107749.000000	10774.900000	49618.953496	20.000000
C:\Users\cware\Desktop\Steller18Nov\18NovTrials\M20.DSG	11-1-2013	15:20:59	107750.000000	10775.000000	49619.998950	20.000000
C:\Users\cware\Desktop\Steller18Nov\18NovTrials\M20.DSG	11-1-2013	15:20:59	107751.000000	10775.100000	49614.946307	20.000000
C:\Users\cware\Desktop\Steller18Nov\18NovTrials\M20.DSG	11-1-2013	15:20:59	107752.000000	10775.200000	49615.742929	20.000000
C:\Users\cware\Desktop\Steller18Nov\18NovTrials\M20.DSG	11-1-2013	15:20:59	107753.000000	10775.300000	49614.423674	20.000000
C:\Users\cware\Desktop\Steller18Nov\18NovTrials\M20.DSG	11-1-2013	15:20:59	107754.000000	10775.400000	49615.693390	20.000000
C:\Users\cware\Desktop\Steller18Nov\18NovTrials\M20.DSG	11-1-2013	15:20:59	107755.000000	10775.500000	49605.961096	20.000000
C:\Users\cware\Desktop\Steller18Nov\18NovTrials\M20.DSG	11-1-2013	15:20:59	107756.000000	10775.600000	49600.310834	20.000000
C:\Users\cware\Desktop\Steller18Nov\18NovTrials\M20.DSG	11-1-2013	15:20:59	107757.000000	10775.700000	49603.945028	20.000000
C:\Users\cware\Desktop\Steller18Nov\18NovTrials\M20.DSG	11-1-2013	15:20:59	107758.000000	10775.800000	49596.428009	20.000000
C:\Users\cware\Desktop\Steller18Nov\18NovTrials\M20.DSG	11-1-2013	15:20:59	107759.000000	10775.900000	49601.256919	20.000000
C:\Users\cware\Desktop\Steller18Nov\18NovTrials\M20.DSG	11-1-2013	15:20:59	107760.000000	10776.000000	49601.331606	20.000000
C:\Users\cware\Desktop\Steller18Nov\18NovTrials\M20.DSG	11-1-2013	15:20:59	107761.000000	10776.100000	49597.921762	20.000000
C:\Users\cware\Desktop\Steller18Nov\18NovTrials\M20.DSG	11-1-2013	15:20:59	107762.000000	10776.200000	49595.382925	20.000000
C:\Users\cware\Desktop\Steller18Nov\18NovTrials\M20.DSG	11-1-2013	15:20:59	107763.000000	10776.300000	49598.643862	20.000000
C:\Users\cware\Desktop\Steller18Nov\18NovTrials\M20.DSG	11-1-2013	15:20:59	107764.000000	10776.400000	49597.200079	20.000000
C:\Users\cware\Desktop\Steller18Nov\18NovTrials\M20.DSG	11-1-2013	15:20:59	107765.000000	10776.500000	49598.917798	20.000000
C:\Users\cware\Desktop\Steller18Nov\18NovTrials\M20.DSG	11-1-2013	15:20:59	107766.000000	10776.600000	49606.111199	20.000000
C:\Users\cware\Desktop\Steller18Nov\18NovTrials\M20.DSG	11-1-2013	15:20:59	107767.000000	10776.700000	49608.974024	20.000000
C:\Users\cware\Desktop\Steller18Nov\18NovTrials\M20.DSG	11-1-2013	15:20:59	107768.000000	10776.800000	49610.666753	20.000000
C:\Users\cware\Desktop\Steller18Nov\18NovTrials\M20.DSG	11-1-2013	15:20:59	107769.000000	10776.900000	49612.657991	20.000000
C:\Users\cware\Desktop\Steller18Nov\18NovTrials\M20.DSG	11-1-2013	15:20:59	107770.000000	10777.000000	49622.116449	20.000000
C:\Users\cware\Desktop\Steller18Nov\18NovTrials\M20.DSG	11-1-2013	15:20:59	107771.000000	10777.100000	49622.888575	20.000000
C:\Users\cware\Desktop\Steller18Nov\18NovTrials\M20.DSG	11-1-2013	15:20:59	107772.000000	10777.200000	49618.980567	20.000000
C:\Users\cware\Desktop\Steller18Nov\18NovTrials\M20.DSG	11-1-2013	15:20:59	107773.000000	10777.300000	49612.534006	20.000000
C:\Users\cware\Desktop\Steller18Nov\18NovTrials\M20.DSG	11-1-2013	15:20:59	107774.000000	10777.400000	49614.674847	20.000000
C:\Users\cware\Desktop\Steller18Nov\18NovTrials\M20.DSG	11-1-2013	15:20:59	107775.000000	10777.500000	49611.837192	20.000000
C:\Users\cware\Desktop\Steller18Nov\18NovTrials\M20.DSG	11-1-2013	15:20:59	107776.000000	10777.600000	49609.298477	20.000000
C:\Users\cware\Desktop\Steller18Nov\18NovTrials\M20.DSG	11-1-2013	15:20:59	107777.000000	10777.700000	49609.373111	20.000000
C:\Users\cware\Desktop\Steller18Nov\18NovTrials\M20.DSG	11-1-2013	15:20:59	107778.000000	10777.800000	49608.078834	20.000000
C:\Users\cware\Desktop\Steller18Nov\18NovTrials\M20.DSG	11-1-2013	15:20:59	107779.000000	10777.900000	49603.424231	20.000000
C:\Users\cware\Desktop\Steller18Nov\18NovTrials\M20.DSG	11-1-2013	15:20:59	107780.000000	10778.000000	49604.345359	20.000000
C:\Users\cware\Desktop\Steller18Nov\18NovTrials\M20.DSG	11-1-2013	15:20:59	107781.000000	10778.100000	49603.822765	20.000000
C:\Users\cware\Desktop\Steller18Nov\18NovTrials\M20.DSG	11-1-2013	15:20:59	107782.000000	10778.200000	49606.983947	20.000000
C:\Users\cware\Desktop\Steller18Nov\18NovTrials\M20.DSG	11-1-2013	15:20:59	107783.000000	10778.300000	49607.382456	20.000000
C:\Users\cware\Desktop\Steller18Nov\18NovTrials\M20.DSG	11-1-2013	15:20:59	107784.000000	10778.400000	49607.233362	20.000000
C:\Users\cware\Desktop\Steller18Nov\18NovTrials\M20.DSG	11-1-2013	15:20:59	107785.000000	10778.500000	49610.643415	20.000000
C:\Users\cware\Desktop\Steller18Nov\18NovTrials\M20.DSG	11-1-2013	15:20:59	107786.000000	10778.600000	49615.845734	20.000000
C:\Users\cware\Desktop\Steller18Nov\18NovTrials\M20.DSG	11-1-2013	15:20:59	107787.000000	10778.700000	49620.077395	20.000000
C:\Users\cware\Desktop\Steller18Nov\18NovTrials\M20.DSG	11-1-2013	15:20:59	107788.000000	10778.800000	49620.874091	20.000000
C:\Users\cware\Desktop\Steller18Nov\18NovTrials\M20.DSG	11-1-2013	15:20:59	107789.000000	10778.900000	49626.400037	20.000000
C:\Users\cware\Desktop\Steller18Nov\18NovTrials\M20.DSG	11-1-2013	15:20:59	107790.000000	10779.000000	49626.598970	20.000000
C:\Users\cware\Desktop\Steller18Nov\18NovTrials\M20.DSG	11-1-2013	15:20:59	107791.000000	10779.100000	49627.519929	20.000000
C:\Users\cware\Desktop\Steller18Nov\18NovTrials\M20.DSG	11-1-2013	15:20:59	107792.000000	10779.200000	49636.953879	20.000000
C:\Users\cware\Desktop\Steller18Nov\18NovTrials\M20.DSG	11-1-2013	15:20:59	107793.000000	10779.300000	49636.157541	20.000000
C:\Users\cware\Desktop\Steller18Nov\18NovTrials\M20.DSG	11-1-2013	15:20:59	107794.000000	10779.400000	49625.802779	20.000000
C:\Users\cware\Desktop\Steller18Nov\18NovTrials\M20.DSG	11-1-2013	15:20:59	107795.000000	10779.500000	49616.767342	20.000000
C:\Users\cware\Desktop\Steller18Nov\18NovTrials\M20.DSG	11-1-2013	15:20:59	107796.000000	10779.600000	49613.805301	20.000000
C:\Users\cware\Desktop\Steller18Nov\18NovTrials\M20.DSG	11-1-2013	15:20:59	107797.000000	10779.700000	49614.104154	20.000000
C:\Users\cware\Desktop\Steller18Nov\18NovTrials\M20.DSG	11-1-2013	15:20:59	107798.000000	10779.800000	49606.163927	20.000000
C:\Users\cware\Desktop\Steller18Nov\18NovTrials\M20.DSG	11-1-2013	15:20:59	107799.000000	10779.900000	49605.193225	20.000000
C:\Users\cware\Desktop\Steller18Nov\18NovTrials\M20.DSG	11-1-2013	15:20:59	107800.000000	10780.000000	49602.032225	20.000000
C:\Users\cware\Desktop\Steller18Nov\18NovTrials\M20.DSG	11-1-2013	15:20:59	107801.000000	10780.100000	49596.083110	20.000000
C:\Users\cware\Desktop\Steller18Nov\18NovTrials\M20.DSG	11-1-2013	15:20:59	107802.000000	10780.200000	49587.246792	20.000000
C:\Users\cware\Desktop\Steller18Nov\18NovTrials\M20.DSG	11-1-2013	15:20:59	107803.000000	10780.300000	49594.739264	20.000000
C:\Users\cware\Desktop\Steller18Nov\18NovTrials\M20.DSG	11-1-2013	15:20:59	107804.000000	10780.400000	49595.286836	20.000000
C:\Users\cware\Desktop\Steller18Nov\18NovTrials\M20.DSG	11-1-2013	15:20:59	107805.000000	10780.500000	49597.477294	20.000000
C:\Users\cware\Desktop\Steller18Nov\18NovTrials\M20.DSG	11-1-2013	15:20:59	107806.000000	10780.600000	49594.391186	20.000000
C:\Users\cware\Desktop\Steller18Nov\18NovTrials\M20.DSG	11-1-2013	15:20:59	107807.000000	10780.700000	49598.547943	20.000000
C:\Users\cware\Desktop\Steller18Nov\18NovTrials\M20.DSG	11-1-2013	15:20:59	107808.000000	10780.800000	49601.858541	20.000000
C:\Users\cware\Desktop\Steller18Nov\18NovTrials\M20.DSG	11-1-2013	15:20:59	107809.000000	10780.900000	49606.015485	20.000000
C:\Users\cware\Desktop\Steller18Nov\18NovTrials\M20.DSG	11-1-2013	15:20:59	107810.000000	10781.000000	49612.437287	20.000000
C:\Users\cware\Desktop\Steller18Nov\18NovTrials\M20.DSG	11-1-2013	15:20:59	107811.000000	10781.100000	49614.378852	20.000000
C:\Users\cware\Desktop\Steller18Nov\18NovTrials\M20.DSG	11-1-2013	15:20:59	107812.000000	10781.200000	49614.428917	20.000000
C:\Users\cware\Desktop\Steller18Nov\18NovTrials\M20.DSG	11-1-2013	15:20:59	107813.000000	10781.300000	49618.809842	20.000000
C:\Users\cware\Desktop\Steller18Nov\18NovTrials\M20.DSG	11-1-2013	15:20:59	107814.000000	10781.400000	49622.294398	20.000000
C:\Users\cware\Desktop\Steller18Nov\18NovTrials\M20.DSG	11-1-2013	15:20:59	107815.000000	10781.500000	49622.643020	20.000000
C:\Users\cware\Desktop\Steller18Nov\18NovTrials\M20.DSG	11-1-2013	15:20:59	107816.000000	10781.600000	49622.867318	20.000000
C:\Users\cware\Desktop\Steller18Nov\18NovTrials\M20.DSG	11-1-2013	15:20:59	107817.000000	10781.700000	49620.627013	20.000000
C:\Users\cware\Desktop\Steller18Nov\18NovTrials\M20.DSG	11-1-2013	15:20:59	107818.000000	10781.800000	49614.852334	20.000000
C:\Users\cware\Desktop\Steller18Nov\18NovTrials\M20.DSG	11-1-2013	15:20:59	107819.000000	10781.900000	49611.143397	20.000000
C:\Users\cware\Desktop\Steller18Nov\18NovTrials\M20.DSG	11-1-2013	15:20:59	107820.000000	10782.000000	49601.461085	20.000000
C:\Users\cware\Desktop\Steller18Nov\18NovTrials\M20.DSG	11-1-2013	15:20:59	107821.000000	10782.100000	49596.607017	20.000000
C:\Users\cware\Desktop\Steller18Nov\18NovTrials\M20.DSG	11-1-2013	15:20:59	107822.000000	10782.200000	49587.098833	20.000000
C:\Users\cware\Desktop\Steller18Nov\18NovTrials\M20.DSG	11-1-2013	15:20:59	107823.000000	10782.300000	49585.754418	20.000000
C:\Users\cware\Desktop\Steller18Nov\18NovTrials\M20.DSG	11-1-2013	15:20:59	107824.000000	10782.400000	49581.149900	20.000000
C:\Users\cware\Desktop\Steller18Nov\18NovTrials\M20.DSG	11-1-2013	15:20:59	107825.000000	10782.500000	49584.758999	20.000000
C:\Users\cware\Desktop\Steller18Nov\18NovTrials\M20.DSG	11-1-2013	15:20:59	107826.000000	10782.600000	49583.863009	20.000000
C:\Users\cware\Desktop\Steller18Nov\18NovTrials\M20.DSG	11-1-2013	15:20:59	107827.000000	10782.700000	49582.917271	20.000000
C:\Users\cware\Desktop\Steller18Nov\18NovTrials\M20.DSG	11-1-2013	15:20:59	107828.000000	10782.800000	49588.766706	20.000000
C:\Users\cware\Desktop\Steller18Nov\18NovTrials\M20.DSG	11-1-2013	15:20:59	107829.000000	10782.900000	49593.396314	20.000000
C:\Users\cware\Desktop\Steller18Nov\18NovTrials\M20.DSG	11-1-2013	15:20:59	107830.000000	10783.000000	49597.827308	20.000000
C:\Users\cware\Desktop\Steller18Nov\18NovTrials\M20.DSG	11-1-2013	15:20:59	107831.000000	10783.100000	49600.963695	20.000000
C:\Users\cware\Desktop\Steller18Nov\18NovTrials\M20.DSG	11-1-2013	15:20:59	107832.000000	10783.200000	49594.217892	20.000000
C:\Users\cware\Desktop\Steller18Nov\18NovTrials\M20.DSG	11-1-2013	15:20:59	107833.000000	10783.300000	49606.987031	20.000000
C:\Users\cware\Desktop\Steller18Nov\18NovTrials\M20.DSG	11-1-2013	15:20:59	107834.000000	10783.400000	49615.475036	20.000000
C:\Users\cware\Desktop\Steller18Nov\18NovTrials\M20.DSG	11-1-2013	15:20:59	107835.000000	10783.500000	49618.536806	20.000000
C:\Users\cware\Desktop\Steller18Nov\18NovTrials\M20.DSG	11-1-2013	15:20:59	107836.000000	10783.600000	49611.641884	20.000000
C:\Users\cware\Desktop\Steller18Nov\18NovTrials\M20.DSG	11-1-2013	15:20:59	107837.000000	10783.700000	49607.783879	20.000000
C:\Users\cware\Desktop\Steller18Nov\18NovTrials\M20.DSG	11-1-2013	15:20:59	107838.000000	10783.800000	49604.871433	20.000000
C:\Users\cware\Desktop\Steller18Nov\18NovTrials\M20.DSG	11-1-2013	15:20:59	107839.000000	10783.900000	49603.626939	20.000000
C:\Users\cware\Desktop\Steller18Nov\18NovTrials\M20.DSG	11-1-2013	15:20:59	107840.000000	10784.000000	49601.461737	20.000000
C:\Users\cware\Desktop\Steller18Nov\18NovTrials\M20.DSG	11-1-2013	15:20:59	107841.000000	10784.100000	49597.877303	20.000000
C:\Users\cware\Desktop\Steller18Nov\18NovTrials\M20.DSG	11-1-2013	15:20:59	107842.000000	10784.200000	49594.915258	20.000000
C:\Users\cware\Desktop\Steller18Nov\18NovTrials\M20.DSG	11-1-2013	15:20:59	107843.000000	10784.300000	49593.023619	20.000000
C:\Users\cware\Desktop\Steller18Nov\18NovTrials\M20.DSG	11-1-2013	15:20:59	107844.000000	10784.400000	49600.466105	20.000000
C:\Users\cware\Desktop\Steller18Nov\18NovTrials\M20.DSG	11-1-2013	15:20:59	107845.000000	10784.500000	49600.441231	20.000000
C:\Users\cware\Desktop\Steller18Nov\18NovTrials\M20.DSG	11-1-2013	15:20:59	107846.000000	10784.600000	49598.002211	20.000000
C:\Users\cware\Desktop\Steller18Nov\18NovTrials\M20.DSG	11-1-2013	15:20:59	107847.000000	10784.700000	49600.964160	20.000000
C:\Users\cware\Desktop\Steller18Nov\18NovTrials\M20.DSG	11-1-2013	15:20:59	107848.000000	10784.800000	49604.872195	20.000000
C:\Users\cware\Desktop\Steller18Nov\18NovTrials\M20.DSG	11-1-2013	15:20:59	107849.000000	10784.900000	49609.899999	20.000000
C:\Users\cware\Desktop\Steller18Nov\18NovTrials\M20.DSG	11-1-2013	15:20:59	107850.000000	10785.000000	49602.582312	20.000000
C:\Users\cware\Desktop\Steller18Nov\18NovTrials\M20.DSG	11-1-2013	15:20:59	107851.000000	10785.100000	49613.235718	20.000000
C:\Users\cware\Desktop\Steller18Nov\18NovTrials\M20.DSG	11-1-2013	15:20:59	107852.000000	10785.200000	49613.360413	20.000000
C:\Users\cware\Desktop\Steller18Nov\18NovTrials\M20.DSG	11-1-2013	15:20:59	107853.000000	10785.300000	49616.023779	20.000000
C:\Users\cware\Desktop\Steller18Nov\18NovTrials\M20.DSG	11-1-2013	15:20:59	107854.000000	10785.400000	49600.093662	20.000000
C:\Users\cware\Desktop\Steller18Nov\18NovTrials\M20.DSG	11-1-2013	15:20:59	107855.000000	10785.500000	49589.340652	20.000000
C:\Users\cware\Desktop\Steller18Nov\18NovTrials\M20.DSG	11-1-2013	15:20:59	107856.000000	10785.600000	49575.426534	20.000000
C:\Users\cware\Desktop\Steller18Nov\18NovTrials\M20.DSG	11-1-2013	15:20:59	107857.000000	10785.700000	49561.761300	20.000000
C:\Users\cware\Desktop\Steller18Nov\18NovTrials\M20.DSG	11-1-2013	15:20:59	107858.000000	10785.800000	49549.141681	20.000000
C:\Users\cware\Desktop\Steller18Nov\18NovTrials\M20.DSG	11-1-2013	15:20:59	107859.000000	10785.900000	49533.485230	20.000000
C:\Users\cware\Desktop\Steller18Nov\18NovTrials\M20.DSG	11-1-2013	15:20:59	107860.000000	10786.000000	49513.249178	20.000000
C:\Users\cware\Desktop\Steller18Nov\18NovTrials\M20.DSG	11-1-2013	15:20:59	107861.000000	10786.100000	49498.612847	20.000000
C:\Users\cware\Desktop\Steller18Nov\18NovTrials\M20.DSG	11-1-2013	15:20:59	107862.000000	10786.200000	49488.258498	20.000000
C:\Users\cware\Desktop\Steller18Nov\18NovTrials\M20.DSG	11-1-2013	15:20:59	107863.000000	10786.300000	49471.158107	20.000000
C:\Users\cware\Desktop\Steller18Nov\18NovTrials\M20.DSG	11-1-2013	15:20:59	107864.000000	10786.400000	49457.318823	20.000000
C:\Users\cware\Desktop\Steller18Nov\18NovTrials\M20.DSG	11-1-2013	15:20:59	107865.000000	10786.500000	49453.957763	20.000000
C:\Users\cware\Desktop\Steller18Nov\18NovTrials\M20.DSG	11-1-2013	15:20:59	107866.000000	10786.600000	49463.167242	20.000000
C:\Users\cware\Desktop\Steller18Nov\18NovTrials\M20.DSG	11-1-2013	15:20:59	107867.000000	10786.700000	49462.420460	20.000000
C:\Users\cware\Desktop\Steller18Nov\18NovTrials\M20.DSG	11-1-2013	15:20:59	107868.000000	10786.800000	49462.370569	20.000000
C:\Users\cware\Desktop\Steller18Nov\18NovTrials\M20.DSG	11-1-2013	15:20:59	107869.000000	10786.900000	49463.440783	20.000000
C:\Users\cware\Desktop\Steller18Nov\18NovTrials\M20.DSG	11-1-2013	15:20:59	107870.000000	10787.000000	49463.316667	20.000000
C:\Users\cware\Desktop\Steller18Nov\18NovTrials\M20.DSG	11-1-2013	15:20:59	107871.000000	10787.100000	49461.101370	20.000000
C:\Users\cware\Desktop\Steller18Nov\18NovTrials\M20.DSG	11-1-2013	15:20:59	107872.000000	10787.200000	49461.474900	20.000000
C:\Users\cware\Desktop\Steller18Nov\18NovTrials\M20.DSG	11-1-2013	15:20:59	107873.000000	10787.300000	49462.345982	20.000000
C:\Users\cware\Desktop\Steller18Nov\18NovTrials\M20.DSG	11-1-2013	15:20:59	107874.000000	10787.400000	49461.649640	20.000000
C:\Users\cware\Desktop\Steller18Nov\18NovTrials\M20.DSG	11-1-2013	15:20:59	107875.000000	10787.500000	49466.130758	20.000000
C:\Users\cware\Desktop\Steller18Nov\18NovTrials\M20.DSG	11-1-2013	15:20:59	107876.000000	10787.600000	49472.950769	20.000000
C:\Users\cware\Desktop\Steller18Nov\18NovTrials\M20.DSG	11-1-2013	15:20:59	107877.000000	10787.700000	49470.437118	20.000000
C:\Users\cware\Desktop\Steller18Nov\18NovTrials\M20.DSG	11-1-2013	15:20:59	107878.000000	10787.800000	49469.864446	20.000000
C:\Users\cware\Desktop\Steller18Nov\18NovTrials\M20.DSG	11-1-2013	15:20:59	107879.000000	10787.900000	49468.395741	20.000000
C:\Users\cware\Desktop\Steller18Nov\18NovTrials\M20.DSG	11-1-2013	15:20:59	107880.000000	10788.000000	49464.861120	20.000000
C:\Users\cware\Desktop\Steller18Nov\18NovTrials\M20.DSG	11-1-2013	15:20:59	107881.000000	10788.100000	49460.653457	20.000000
C:\Users\cware\Desktop\Steller18Nov\18NovTrials\M20.DSG	11-1-2013	15:20:59	107882.000000	10788.200000	49463.067800	20.000000
C:\Users\cware\Desktop\Steller18Nov\18NovTrials\M20.DSG	11-1-2013	15:20:59	107883.000000	10788.300000	49463.764809	20.000000
C:\Users\cware\Desktop\Steller18Nov\18NovTrials\M20.DSG	11-1-2013	15:20:59	107884.000000	10788.400000	49464.262456	20.000000
C:\Users\cware\Desktop\Steller18Nov\18NovTrials\M20.DSG	11-1-2013	15:20:59	107885.000000	10788.500000	49463.267019	20.000000
C:\Users\cware\Desktop\Steller18Nov\18NovTrials\M20.DSG	11-1-2013	15:20:59	107886.000000	10788.600000	49463.117664	20.000000
C:\Users\cware\Desktop\Steller18Nov\18NovTrials\M20.DSG	11-1-2013	15:20:59	107887.000000	10788.700000	49465.233419	20.000000
C:\Users\cware\Desktop\Steller18Nov\18NovTrials\M20.DSG	11-1-2013	15:20:59	107888.000000	10788.800000	49462.121989	20.000000
C:\Users\cware\Desktop\Steller18Nov\18NovTrials\M20.DSG	11-1-2013	15:20:59	107889.000000	10788.900000	49464.586265	20.000000
C:\Users\cware\Desktop\Steller18Nov\18NovTrials\M20.DSG	11-1-2013	15:20:59	107890.000000	10789.000000	49462.047185	20.000000
C:\Users\cware\Desktop\Steller18Nov\18NovTrials\M20.DSG	11-1-2013	15:20:59	107891.000000	10789.100000	49463.067969	20.000000
C:\Users\cware\Desktop\Steller18Nov\18NovTrials\M20.DSG	11-1-2013	15:20:59	107892.000000	10789.200000	49464.611160	20.000000
C:\Users\cware\Desktop\Steller18Nov\18NovTrials\M20.DSG	11-1-2013	15:20:59	107893.000000	10789.300000	49464.536678	20.000000
C:\Users\cware\Desktop\Steller18Nov\18NovTrials\M20.DSG	11-1-2013	15:20:59	107894.000000	10789.400000	49462.620091	20.000000
C:\Users\cware\Desktop\Steller18Nov\18NovTrials\M20.DSG	11-1-2013	15:20:59	107895.000000	10789.500000	49464.287941	20.000000
C:\Users\cware\Desktop\Steller18Nov\18NovTrials\M20.DSG	11-1-2013	15:20:59	107896.000000	10789.600000	49465.359080	20.000000
C:\Users\cware\Desktop\Steller18Nov\18NovTrials\M20.DSG	11-1-2013	15:20:59	107897.000000	10789.700000	49463.890175	20.000000
C:\Users\cware\Desktop\Steller18Nov\18NovTrials\M20.DSG	11-1-2013	15:20:59	107898.000000	10789.800000	49463.118827	20.000000
C:\Users\cware\Desktop\Steller18Nov\18NovTrials\M20.DSG	11-1-2013	15:20:59	107899.000000	10789.900000	49460.853661	20.000000
C:\Users\cware\Desktop\Steller18Nov\18NovTrials\M20.DSG	11-1-2013	15:20:59	107900.000000	10790.000000	49462.048730	20.000000
C:\Users\cware\Desktop\Steller18Nov\18NovTrials\M20.DSG	11-1-2013	15:20:59	107901.000000	10790.100000	49461.899240	20.000000
C:\Users\cware\Desktop\Steller18Nov\18NovTrials\M20.DSG	11-1-2013	15:20:59	107902.000000	10790.200000	49465.732601	20.000000
C:\Users\cware\Desktop\Steller18Nov\18NovTrials\M20.DSG	11-1-2013	15:20:59	107903.000000	10790.300000	49476.735155	20.000000
C:\Users\cware\Desktop\Steller18Nov\18NovTrials\M20.DSG	11-1-2013	15:20:59	107904.000000	10790.400000	49478.526771	20.000000
C:\Users\cware\Desktop\Steller18Nov\18NovTrials\M20.DSG	11-1-2013	15:20:59	107905.000000	10790.500000	49462.297987	20.000000
C:\Users\cware\Desktop\Steller18Nov\18NovTrials\M20.DSG	11-1-2013	15:20:59	107906.000000	10790.600000	49499.186865	20.000000
C:\Users\cware\Desktop\Steller18Nov\18NovTrials\M20.DSG	11-1-2013	15:20:59	107907.000000	10790.700000	49510.139059	20.000000
C:\Users\cware\Desktop\Steller18Nov\18NovTrials\M20.DSG	11-1-2013	15:20:59	107908.000000	10790.800000	49533.113550	20.000000
C:\Users\cware\Desktop\Steller18Nov\18NovTrials\M20.DSG	11-1-2013	15:20:59	107909.000000	10790.900000	49546.255912	20.000000
C:\Users\cware\Desktop\Steller18Nov\18NovTrials\M20.DSG	11-1-2013	15:20:59	107910.000000	10791.000000	49561.862490	20.000000
C:\Users\cware\Desktop\Steller18Nov\18NovTrials\M20.DSG	11-1-2013	15:20:59	107911.000000	10791.100000	49581.501905	20.000000
C:\Users\cware\Desktop\Steller18Nov\18NovTrials\M20.DSG	11-1-2013	15:20:59	107912.000000	10791.200000	49603.380991	20.000000
C:\Users\cware\Desktop\Steller18Nov\18NovTrials\M20.DSG	11-1-2013	15:20:59	107913.000000	10791.300000	49607.164401	20.000000
C:\Users\cware\Desktop\Steller18Nov\18NovTrials\M20.DSG	11-1-2013	15:20:59	107914.000000	10791.400000	49585.758097	20.000000
C:\Users\cware\Desktop\Steller18Nov\18NovTrials\M20.DSG	11-1-2013	15:20:59	107915.000000	10791.500000	49585.110747	20.000000
C:\Users\cware\Desktop\Steller18Nov\18NovTrials\M20.DSG	11-1-2013	15:20:59	107916.000000	10791.600000	49585.832774	20.000000
C:\Users\cware\Desktop\Steller18Nov\18NovTrials\M20.DSG	11-1-2013	15:20:59	107917.000000	10791.700000	49582.945289	20.000000
C:\Users\cware\Desktop\Steller18Nov\18NovTrials\M20.DSG	11-1-2013	15:20:59	107918.000000	10791.800000	49589.591110	20.000000
C:\Users\cware\Desktop\Steller18Nov\18NovTrials\M20.DSG	11-1-2013	15:20:59	107919.000000	10791.900000	49588.520722	20.000000
C:\Users\cware\Desktop\Steller18Nov\18NovTrials\M20.DSG	11-1-2013	15:20:59	107920.000000	10792.000000	49583.467831	20.000000
C:\Users\cware\Desktop\Steller18Nov\18NovTrials\M20.DSG	11-1-2013	15:20:59	107921.000000	10792.100000	49598.900332	20.000000
C:\Users\cware\Desktop\Steller18Nov\18NovTrials\M20.DSG	11-1-2013	15:20:59	107922.000000	10792.200000	49611.321163	20.000000
C:\Users\cware\Desktop\Steller18Nov\18NovTrials\M20.DSG	11-1-2013	15:20:59	107923.000000	10792.300000	49615.402956	20.000000
C:\Users\cware\Desktop\Steller18Nov\18NovTrials\M20.DSG	11-1-2013	15:20:59	107924.000000	10792.400000	49651.868266	20.000000
C:\Users\cware\Desktop\Steller18Nov\18NovTrials\M20.DSG	11-1-2013	15:20:59	107925.000000	10792.500000	49670.536674	20.000000
C:\Users\cware\Desktop\Steller18Nov\18NovTrials\M20.DSG	11-1-2013	15:20:59	107926.000000	10792.600000	49679.671507	20.000000
C:\Users\cware\Desktop\Steller18Nov\18NovTrials\M20.DSG	11-1-2013	15:20:59	107927.000000	10792.700000	49676.286410	20.000000
C:\Users\cware\Desktop\Steller18Nov\18NovTrials\M20.DSG	11-1-2013	15:20:59	107928.000000	10792.800000	49676.012818	20.000000
C:\Users\cware\Desktop\Steller18Nov\18NovTrials\M20.DSG	11-1-2013	15:20:59	107929.000000	10792.900000	49668.320964	20.000000
C:\Users\cware\Desktop\Steller18Nov\18NovTrials\M20.DSG	11-1-2013	15:20:59	107930.000000	10793.000000	49653.162603	20.000000
C:\Users\cware\Desktop\Steller18Nov\18NovTrials\M20.DSG	11-1-2013	15:20:59	107931.000000	10793.100000	49657.816964	20.000000
C:\Users\cware\Desktop\Steller18Nov\18NovTrials\M20.DSG	11-1-2013	15:20:59	107932.000000	10793.200000	49662.272253	20.000000
C:\Users\cware\Desktop\Steller18Nov\18NovTrials\M20.DSG	11-1-2013	15:20:59	107933.000000	10793.300000	49664.014738	20.000000
C:\Users\cware\Desktop\Steller18Nov\18NovTrials\M20.DSG	11-1-2013	15:20:59	107934.000000	10793.400000	49660.903360	20.000000
C:\Users\cware\Desktop\Steller18Nov\18NovTrials\M20.DSG	11-1-2013	15:20:59	107935.000000	10793.500000	49658.015927	20.000000
C:\Users\cware\Desktop\Steller18Nov\18NovTrials\M20.DSG	11-1-2013	15:20:59	107936.000000	10793.600000	49664.313282	20.000000
C:\Users\cware\Desktop\Steller18Nov\18NovTrials\M20.DSG	11-1-2013	15:20:59	107937.000000	10793.700000	49659.185683	20.000000
C:\Users\cware\Desktop\Steller18Nov\18NovTrials\M20.DSG	11-1-2013	15:20:59	107938.000000	10793.800000	49665.582637	20.000000
C:\Users\cware\Desktop\Steller18Nov\18NovTrials\M20.DSG	11-1-2013	15:20:59	107939.000000	10793.900000	49668.668837	20.000000
C:\Users\cware\Desktop\Steller18Nov\18NovTrials\M20.DSG	11-1-2013	15:20:59	107940.000000	10794.000000	49670.610180	20.000000
C:\Users\cware\Desktop\Steller18Nov\18NovTrials\M20.DSG	11-1-2013	15:20:59	107941.000000	10794.100000	49666.329259	20.000000
C:\Users\cware\Desktop\Steller18Nov\18NovTrials\M20.DSG	11-1-2013	15:20:59	107942.000000	10794.200000	49670.560346	20.000000
C:\Users\cware\Desktop\Steller18Nov\18NovTrials\M20.DSG	11-1-2013	15:20:59	107943.000000	10794.300000	49671.108005	20.000000
C:\Users\cware\Desktop\Steller18Nov\18NovTrials\M20.DSG	11-1-2013	15:20:59	107944.000000	10794.400000	49667.100502	20.000000
C:\Users\cware\Desktop\Steller18Nov\18NovTrials\M20.DSG	11-1-2013	15:20:59	107945.000000	10794.500000	49675.538529	20.000000
C:\Users\cware\Desktop\Steller18Nov\18NovTrials\M20.DSG	11-1-2013	15:20:59	107946.000000	10794.600000	49673.373036	20.000000
C:\Users\cware\Desktop\Steller18Nov\18NovTrials\M20.DSG	11-1-2013	15:20:59	107947.000000	10794.700000	49662.545379	20.000000
C:\Users\cware\Desktop\Steller18Nov\18NovTrials\M20.DSG	11-1-2013	15:20:59	107948.000000	10794.800000	49667.697917	20.000000
C:\Users\cware\Desktop\Steller18Nov\18NovTrials\M20.DSG	11-1-2013	15:20:59	107949.000000	10794.900000	49667.125354	20.000000
C:\Users\cware\Desktop\Steller18Nov\18NovTrials\M20.DSG	11-1-2013	15:20:59	107950.000000	10795.000000	49669.340620	20.000000
C:\Users\cware\Desktop\Steller18Nov\18NovTrials\M20.DSG	11-1-2013	15:20:59	107951.000000	10795.100000	49674.418128	20.000000
C:\Users\cware\Desktop\Steller18Nov\18NovTrials\M20.DSG	11-1-2013	15:20:59	107952.000000	10795.200000	49668.170442	20.000000
C:\Users\cware\Desktop\Steller18Nov\18NovTrials\M20.DSG	11-1-2013	15:20:59	107953.000000	10795.300000	49674.169283	20.000000
C:\Users\cware\Desktop\Steller18Nov\18NovTrials\M20.DSG	11-1-2013	15:20:59	107954.000000	10795.400000	49667.050402	20.000000
C:\Users\cware\Desktop\Steller18Nov\18NovTrials\M20.DSG	11-1-2013	15:20:59	107955.000000	10795.500000	49668.319818	20.000000
C:\Users\cware\Desktop\Steller18Nov\18NovTrials\M20.DSG	11-1-2013	15:20:59	107956.000000	10795.600000	49662.968513	20.000000
C:\Users\cware\Desktop\Steller18Nov\18NovTrials\M20.DSG	11-1-2013	15:20:59	107957.000000	10795.700000	49662.171839	20.000000
C:\Users\cware\Desktop\Steller18Nov\18NovTrials\M20.DSG	11-1-2013	15:20:59	107958.000000	10795.800000	49665.556688	20.000000
C:\Users\cware\Desktop\Steller18Nov\18NovTrials\M20.DSG	11-1-2013	15:20:59	107959.000000	10795.900000	49664.511165	20.000000
C:\Users\cware\Desktop\Steller18Nov\18NovTrials\M20.DSG	11-1-2013	15:20:59	107960.000000	10796.000000	49656.471599	20.000000
C:\Users\cware\Desktop\Steller18Nov\18NovTrials\M20.DSG	11-1-2013	15:20:59	107961.000000	10796.100000	49658.885993	20.000000
C:\Users\cware\Desktop\Steller18Nov\18NovTrials\M20.DSG	11-1-2013	15:20:59	107962.000000	10796.200000	49651.816781	20.000000
C:\Users\cware\Desktop\Steller18Nov\18NovTrials\M20.DSG	11-1-2013	15:20:59	107963.000000	10796.300000	49650.572247	20.000000
C:\Users\cware\Desktop\Steller18Nov\18NovTrials\M20.DSG	11-1-2013	15:20:59	107964.000000	10796.400000	49645.245516	20.000000
C:\Users\cware\Desktop\Steller18Nov\18NovTrials\M20.DSG	11-1-2013	15:20:59	107965.000000	10796.500000	49643.428471	20.000000
C:\Users\cware\Desktop\Steller18Nov\18NovTrials\M20.DSG	11-1-2013	15:20:59	107966.000000	10796.600000	49644.523593	20.000000
C:\Users\cware\Desktop\Steller18Nov\18NovTrials\M20.DSG	11-1-2013	15:20:59	107967.000000	10796.700000	49642.582411	20.000000
C:\Users\cware\Desktop\Steller18Nov\18NovTrials\M20.DSG	11-1-2013	15:20:59	107968.000000	10796.800000	49648.157848	20.000000
C:\Users\cware\Desktop\Steller18Nov\18NovTrials\M20.DSG	11-1-2013	15:20:59	107969.000000	10796.900000	49645.369953	20.000000
C:\Users\cware\Desktop\Steller18Nov\18NovTrials\M20.DSG	11-1-2013	15:20:59	107970.000000	10797.000000	49648.282282	20.000000
C:\Users\cware\Desktop\Steller18Nov\18NovTrials\M20.DSG	11-1-2013	15:20:59	107971.000000	10797.100000	49656.023338	20.000000
C:\Users\cware\Desktop\Steller18Nov\18NovTrials\M20.DSG	11-1-2013	15:20:59	107972.000000	10797.200000	49663.689730	20.000000
C:\Users\cware\Desktop\Steller18Nov\18NovTrials\M20.DSG	11-1-2013	15:20:59	107973.000000	10797.300000	49665.481928	20.000000
C:\Users\cware\Desktop\Steller18Nov\18NovTrials\M20.DSG	11-1-2013	15:20:59	107974.000000	10797.400000	49669.489431	20.000000
C:\Users\cware\Desktop\Steller18Nov\18NovTrials\M20.DSG	11-1-2013	15:20:59	107975.000000	10797.500000	49672.725181	20.000000
C:\Users\cware\Desktop\Steller18Nov\18NovTrials\M20.DSG	11-1-2013	15:20:59	107976.000000	10797.600000	49669.340010	20.000000
C:\Users\cware\Desktop\Steller18Nov\18NovTrials\M20.DSG	11-1-2013	15:20:59	107977.000000	10797.700000	49665.357529	20.000000
C:\Users\cware\Desktop\Steller18Nov\18NovTrials\M20.DSG	11-1-2013	15:20:59	107978.000000	10797.800000	49667.423262	20.000000
C:\Users\cware\Desktop\Steller18Nov\18NovTrials\M20.DSG	11-1-2013	15:20:59	107979.000000	10797.900000	49653.733155	20.000000
C:\Users\cware\Desktop\Steller18Nov\18NovTrials\M20.DSG	11-1-2013	15:20:59	107980.000000	10798.000000	49659.731962	20.000000
C:\Users\cware\Desktop\Steller18Nov\18NovTrials\M20.DSG	11-1-2013	15:20:59	107981.000000	10798.100000	49655.201786	20.000000
C:\Users\cware\Desktop\Steller18Nov\18NovTrials\M20.DSG	11-1-2013	15:20:59	107982.000000	10798.200000	49647.759309	20.000000
C:\Users\cware\Desktop\Steller18Nov\18NovTrials\M20.DSG	11-1-2013	15:20:59	107983.000000	10798.300000	49642.880685	20.000000
C:\Users\cware\Desktop\Steller18Nov\18NovTrials\M20.DSG	11-1-2013	15:20:59	107984.000000	10798.400000	49632.401329	20.000000
C:\Users\cware\Desktop\Steller18Nov\18NovTrials\M20.DSG	11-1-2013	15:20:59	107985.000000	10798.500000	49634.268352	20.000000
C:\Users\cware\Desktop\Steller18Nov\18NovTrials\M20.DSG	11-1-2013	15:20:59	107986.000000	10798.600000	49628.244584	20.000000
C:\Users\cware\Desktop\Steller18Nov\18NovTrials\M20.DSG	11-1-2013	15:20:59	107987.000000	10798.700000	49629.588778	20.000000
C:\Users\cware\Desktop\Steller18Nov\18NovTrials\M20.DSG	11-1-2013	15:20:59	107988.000000	10798.800000	49631.405788	20.000000
C:\Users\cware\Desktop\Steller18Nov\18NovTrials\M20.DSG	11-1-2013	15:20:59	107989.000000	10798.900000	49632.451207	20.000000
C:\Users\cware\Desktop\Steller18Nov\18NovTrials\M20.DSG	11-1-2013	15:20:59	107990.000000	10799.000000	49636.110353	20.000000
C:\Users\cware\Desktop\Steller18Nov\18NovTrials\M20.DSG	11-1-2013	15:20:59	107991.000000	10799.100000	49636.035841	20.000000
C:\Users\cware\Desktop\Steller18Nov\18NovTrials\M20.DSG	11-1-2013	15:20:59	107992.000000	10799.200000	49638.052079	20.000000
C:\Users\cware\Desktop\Steller18Nov\18NovTrials\M20.DSG	11-1-2013	15:20:59	107993.000000	10799.300000	49645.295363	20.000000
C:\Users\cware\Desktop\Steller18Nov\18NovTrials\M20.DSG	11-1-2013	15:20:59	107994.000000	10799.400000	49653.335108	20.000000
C:\Users\cware\Desktop\Steller18Nov\18NovTrials\M20.DSG	11-1-2013	15:20:59	107995.000000	10799.500000	49656.222763	20.000000
C:\Users\cware\Desktop\Steller18Nov\18NovTrials\M20.DSG	11-1-2013	15:20:59	107996.000000	10799.600000	49659.980802	20.000000
C:\Users\cware\Desktop\Steller18Nov\18NovTrials\M20.DSG	11-1-2013	15:20:59	107997.000000	10799.700000	49663.067585	20.000000
C:\Users\cware\Desktop\Steller18Nov\18NovTrials\M20.DSG	11-1-2013	15:20:59	107998.000000	10799.800000	49664.311984	20.000000
C:\Users\cware\Desktop\Steller18Nov\18NovTrials\M20.DSG	11-1-2013	15:20:59	107999.000000	10799.900000	49667.672482	20.000000
C:\Users\cware\Desktop\Steller18Nov\18NovTrials\M20.DSG	11-1-2013	15:20:59	108000.000000	10800.000000	49662.544878	20.000000
C:\Users\cware\Desktop\Steller18Nov\18NovTrials\M20.DSG	11-1-2013	15:20:59	108001.000000	10800.100000	49659.508077	20.000000
C:\Users\cware\Desktop\Steller18Nov\18NovTrials\M20.DSG	11-1-2013	15:20:59	108002.000000	10800.200000	49659.582881	20.000000
C:\Users\cware\Desktop\Steller18Nov\18NovTrials\M20.DSG	11-1-2013	15:20:59	108003.000000	10800.300000	49658.338347	20.000000
C:\Users\cware\Desktop\Steller18Nov\18NovTrials\M20.DSG	11-1-2013	15:20:59	108004.000000	10800.400000	49650.746615	20.000000
C:\Users\cware\Desktop\Steller18Nov\18NovTrials\M20.DSG	11-1-2013	15:20:59	108005.000000	10800.500000	49646.490258	20.000000
C:\Users\cware\Desktop\Steller18Nov\18NovTrials\M20.DSG	11-1-2013	15:20:59	108006.000000	10800.600000	49637.255531	20.000000
C:\Users\cware\Desktop\Steller18Nov\18NovTrials\M20.DSG	11-1-2013	15:20:59	108007.000000	10800.700000	49625.855512	20.000000
C:\Users\cware\Desktop\Steller18Nov\18NovTrials\M20.DSG	11-1-2013	15:20:59	108008.000000	10800.800000	49618.662340	20.000000
C:\Users\cware\Desktop\Steller18Nov\18NovTrials\M20.DSG	11-1-2013	15:20:59	108009.000000	10800.900000	49611.244719	20.000000
C:\Users\cware\Desktop\Steller18Nov\18NovTrials\M20.DSG	11-1-2013	15:20:59	108010.000000	10801.000000	49605.071654	20.000000
C:\Users\cware\Desktop\Steller18Nov\18NovTrials\M20.DSG	11-1-2013	15:20:59	108011.000000	10801.100000	49593.099079	20.000000
C:\Users\cware\Desktop\Steller18Nov\18NovTrials\M20.DSG	11-1-2013	15:20:59	108012.000000	10801.200000	49580.977306	20.000000
C:\Users\cware\Desktop\Steller18Nov\18NovTrials\M20.DSG	11-1-2013	15:20:59	108013.000000	10801.300000	49573.584646	20.000000
C:\Users\cware\Desktop\Steller18Nov\18NovTrials\M20.DSG	11-1-2013	15:20:59	108014.000000	10801.400000	49568.009143	20.000000
C:\Users\cware\Desktop\Steller18Nov\18NovTrials\M20.DSG	11-1-2013	15:20:59	108015.000000	10801.500000	49556.534528	20.000000
C:\Users\cware\Desktop\Steller18Nov\18NovTrials\M20.DSG	11-1-2013	15:20:59	108016.000000	10801.600000	49549.390561	20.000000
C:\Users\cware\Desktop\Steller18Nov\18NovTrials\M20.DSG	11-1-2013	15:20:59	108017.000000	10801.700000	49537.567367	20.000000
C:\Users\cware\Desktop\Steller18Nov\18NovTrials\M20.DSG	11-1-2013	15:20:59	108018.000000	10801.800000	49527.138149	20.000000
C:\Users\cware\Desktop\Steller18Nov\18NovTrials\M20.DSG	11-1-2013	15:20:59	108019.000000	10801.900000	49515.663100	20.000000
C:\Users\cware\Desktop\Steller18Nov\18NovTrials\M20.DSG	11-1-2013	15:20:59	108020.000000	10802.000000	49500.529235	20.000000
C:\Users\cware\Desktop\Steller18Nov\18NovTrials\M20.DSG	11-1-2013	15:20:59	108021.000000	10802.100000	49488.332750	20.000000
C:\Users\cware\Desktop\Steller18Nov\18NovTrials\M20.DSG	11-1-2013	15:20:59	108022.000000	10802.200000	49482.781622	20.000000
C:\Users\cware\Desktop\Steller18Nov\18NovTrials\M20.DSG	11-1-2013	15:20:59	108023.000000	10802.300000	49475.837256	20.000000
C:\Users\cware\Desktop\Steller18Nov\18NovTrials\M20.DSG	11-1-2013	15:20:59	108024.000000	10802.400000	49469.514996	20.000000
C:\Users\cware\Desktop\Steller18Nov\18NovTrials\M20.DSG	11-1-2013	15:20:59	108025.000000	10802.500000	49467.722656	20.000000
C:\Users\cware\Desktop\Steller18Nov\18NovTrials\M20.DSG	11-1-2013	15:20:59	108026.000000	10802.600000	49464.860183	20.000000
C:\Users\cware\Desktop\Steller18Nov\18NovTrials\M20.DSG	11-1-2013	15:20:59	108027.000000	10802.700000	49464.834750	20.000000
C:\Users\cware\Desktop\Steller18Nov\18NovTrials\M20.DSG	11-1-2013	15:20:59	108028.000000	10802.800000	49465.656375	20.000000
C:\Users\cware\Desktop\Steller18Nov\18NovTrials\M20.DSG	11-1-2013	15:20:59	108029.000000	10802.900000	49462.270124	20.000000
C:\Users\cware\Desktop\Steller18Nov\18NovTrials\M20.DSG	11-1-2013	15:20:59	108030.000000	10803.000000	49464.685027	20.000000
C:\Users\cware\Desktop\Steller18Nov\18NovTrials\M20.DSG	11-1-2013	15:20:59	108031.000000	10803.100000	49461.374282	20.000000
C:\Users\cware\Desktop\Steller18Nov\18NovTrials\M20.DSG	11-1-2013	15:20:59	108032.000000	10803.200000	49464.659576	20.000000
C:\Users\cware\Desktop\Steller18Nov\18NovTrials\M20.DSG	11-1-2013	15:20:59	108033.000000	10803.300000	49462.369632	20.000000
C:\Users\cware\Desktop\Steller18Nov\18NovTrials\M20.DSG	11-1-2013	15:20:59	108034.000000	10803.400000	49464.311358	20.000000
C:\Users\cware\Desktop\Steller18Nov\18NovTrials\M20.DSG	11-1-2013	15:20:59	108035.000000	10803.500000	49463.415567	20.000000
C:\Users\cware\Desktop\Steller18Nov\18NovTrials\M20.DSG	11-1-2013	15:20:59	108036.000000	10803.600000	49461.225573	20.000000
C:\Users\cware\Desktop\Steller18Nov\18NovTrials\M20.DSG	11-1-2013	15:20:59	108037.000000	10803.700000	49466.502510	20.000000
C:\Users\cware\Desktop\Steller18Nov\18NovTrials\M20.DSG	11-1-2013	15:20:59	108038.000000	10803.800000	49464.386825	20.000000
C:\Users\cware\Desktop\Steller18Nov\18NovTrials\M20.DSG	11-1-2013	15:20:59	108039.000000	10803.900000	49459.408563	20.000000
C:\Users\cware\Desktop\Steller18Nov\18NovTrials\M20.DSG	11-1-2013	15:20:59	108040.000000	10804.000000	49464.710954	20.000000
C:\Users\cware\Desktop\Steller18Nov\18NovTrials\M20.DSG	11-1-2013	15:20:59	108041.000000	10804.100000	49461.101851	20.000000
C:\Users\cware\Desktop\Steller18Nov\18NovTrials\M20.DSG	11-1-2013	15:20:59	108042.000000	10804.200000	49474.518270	20.000000
C:\Users\cware\Desktop\Steller18Nov\18NovTrials\M20.DSG	11-1-2013	15:20:59	108043.000000	10804.300000	49479.671059	20.000000
C:\Users\cware\Desktop\Steller18Nov\18NovTrials\M20.DSG	11-1-2013	15:20:59	108044.000000	10804.400000	49500.330728	20.000000
C:\Users\cware\Desktop\Steller18Nov\18NovTrials\M20.DSG	11-1-2013	15:20:59	108045.000000	10804.500000	49512.502339	20.000000
C:\Users\cware\Desktop\Steller18Nov\18NovTrials\M20.DSG	11-1-2013	15:20:59	108046.000000	10804.600000	49534.531075	20.000000
C:\Users\cware\Desktop\Steller18Nov\18NovTrials\M20.DSG	11-1-2013	15:20:59	108047.000000	10804.700000	49547.051508	20.000000
C:\Users\cware\Desktop\Steller18Nov\18NovTrials\M20.DSG	11-1-2013	15:20:59	108048.000000	10804.800000	49565.147101	20.000000
C:\Users\cware\Desktop\Steller18Nov\18NovTrials\M20.DSG	11-1-2013	15:20:59	108049.000000	10804.900000	49588.743841	20.000000
C:\Users\cware\Desktop\Steller18Nov\18NovTrials\M20.DSG	11-1-2013	15:20:59	108050.000000	10805.000000	49597.530425	20.000000
C:\Users\cware\Desktop\Steller18Nov\18NovTrials\M20.DSG	11-1-2013	15:20:59	108051.000000	10805.100000	49600.741450	20.000000
C:\Users\cware\Desktop\Steller18Nov\18NovTrials\M20.DSG	11-1-2013	15:20:59	108052.000000	10805.200000	49598.127940	20.000000
C:\Users\cware\Desktop\Steller18Nov\18NovTrials\M20.DSG	11-1-2013	15:20:59	108053.000000	10805.300000	49595.364932	20.000000
C:\Users\cware\Desktop\Steller18Nov\18NovTrials\M20.DSG	11-1-2013	15:20:59	108054.000000	10805.400000	49602.906848	20.000000
C:\Users\cware\Desktop\Steller18Nov\18NovTrials\M20.DSG	11-1-2013	15:20:59	108055.000000	10805.500000	49600.940426	20.000000
C:\Users\cware\Desktop\Steller18Nov\18NovTrials\M20.DSG	11-1-2013	15:20:59	108056.000000	10805.600000	49602.633086	20.000000
C:\Users\cware\Desktop\Steller18Nov\18NovTrials\M20.DSG	11-1-2013	15:20:59	108057.000000	10805.700000	49605.694912	20.000000
C:\Users\cware\Desktop\Steller18Nov\18NovTrials\M20.DSG	11-1-2013	15:20:59	108058.000000	10805.800000	49610.224774	20.000000
C:\Users\cware\Desktop\Steller18Nov\18NovTrials\M20.DSG	11-1-2013	15:20:59	108059.000000	10805.900000	49607.959661	20.000000
C:\Users\cware\Desktop\Steller18Nov\18NovTrials\M20.DSG	11-1-2013	15:20:59	108060.000000	10806.000000	49613.261623	20.000000
C:\Users\cware\Desktop\Steller18Nov\18NovTrials\M20.DSG	11-1-2013	15:20:59	108061.000000	10806.100000	49616.049492	20.000000
C:\Users\cware\Desktop\Steller18Nov\18NovTrials\M20.DSG	11-1-2013	15:20:59	108062.000000	10806.200000	49615.377447	20.000000
C:\Users\cware\Desktop\Steller18Nov\18NovTrials\M20.DSG	11-1-2013	15:20:59	108063.000000	10806.300000	49615.277835	20.000000
C:\Users\cware\Desktop\Steller18Nov\18NovTrials\M20.DSG	11-1-2013	15:20:59	108064.000000	10806.400000	49612.788559	20.000000
C:\Users\cware\Desktop\Steller18Nov\18NovTrials\M20.DSG	11-1-2013	15:20:59	108065.000000	10806.500000	49612.465128	20.000000
C:\Users\cware\Desktop\Steller18Nov\18NovTrials\M20.DSG	11-1-2013	15:20:59	108066.000000	10806.600000	49614.481344	20.000000
C:\Users\cware\Desktop\Steller18Nov\18NovTrials\M20.DSG	11-1-2013	15:20:59	108067.000000	10806.700000	49615.501737	20.000000
C:\Users\cware\Desktop\Steller18Nov\18NovTrials\M20.DSG	11-1-2013	15:20:59	108068.000000	10806.800000	49616.671881	20.000000
C:\Users\cware\Desktop\Steller18Nov\18NovTrials\M20.DSG	11-1-2013	15:20:59	108069.000000	10806.900000	49617.991057	20.000000
C:\Users\cware\Desktop\Steller18Nov\18NovTrials\M20.DSG	11-1-2013	15:20:59	108070.000000	10807.000000	49620.753926	20.000000
C:\Users\cware\Desktop\Steller18Nov\18NovTrials\M20.DSG	11-1-2013	15:20:59	108071.000000	10807.100000	49623.541543	20.000000
C:\Users\cware\Desktop\Steller18Nov\18NovTrials\M20.DSG	11-1-2013	15:20:59	108072.000000	10807.200000	49626.105466	20.000000
C:\Users\cware\Desktop\Steller18Nov\18NovTrials\M20.DSG	11-1-2013	15:20:59	108073.000000	10807.300000	49630.710241	20.000000
C:\Users\cware\Desktop\Steller18Nov\18NovTrials\M20.DSG	11-1-2013	15:20:59	108074.000000	10807.400000	49638.152623	20.000000
C:\Users\cware\Desktop\Steller18Nov\18NovTrials\M20.DSG	11-1-2013	15:20:59	108075.000000	10807.500000	49643.703374	20.000000
C:\Users\cware\Desktop\Steller18Nov\18NovTrials\M20.DSG	11-1-2013	15:20:59	108076.000000	10807.600000	49644.574638	20.000000
C:\Users\cware\Desktop\Steller18Nov\18NovTrials\M20.DSG	11-1-2013	15:20:59	108077.000000	10807.700000	49652.614343	20.000000
C:\Users\cware\Desktop\Steller18Nov\18NovTrials\M20.DSG	11-1-2013	15:20:59	108078.000000	10807.800000	49661.874084	20.000000
C:\Users\cware\Desktop\Steller18Nov\18NovTrials\M20.DSG	11-1-2013	15:20:59	108079.000000	10807.900000	49661.724376	20.000000
C:\Users\cware\Desktop\Steller18Nov\18NovTrials\M20.DSG	11-1-2013	15:20:59	108080.000000	10808.000000	49651.494186	20.000000
C:\Users\cware\Desktop\Steller18Nov\18NovTrials\M20.DSG	11-1-2013	15:20:59	108081.000000	10808.100000	49652.240799	20.000000
C:\Users\cware\Desktop\Steller18Nov\18NovTrials\M20.DSG	11-1-2013	15:20:59	108082.000000	10808.200000	49651.046174	20.000000
C:\Users\cware\Desktop\Steller18Nov\18NovTrials\M20.DSG	11-1-2013	15:20:59	108083.000000	10808.300000	49652.091405	20.000000
C:\Users\cware\Desktop\Steller18Nov\18NovTrials\M20.DSG	11-1-2013	15:20:59	108084.000000	10808.400000	49653.609810	20.000000
C:\Users\cware\Desktop\Steller18Nov\18NovTrials\M20.DSG	11-1-2013	15:20:59	108085.000000	10808.500000	49653.012591	20.000000
C:\Users\cware\Desktop\Steller18Nov\18NovTrials\M20.DSG	11-1-2013	15:20:59	108086.000000	10808.600000	49655.053572	20.000000
C:\Users\cware\Desktop\Steller18Nov\18NovTrials\M20.DSG	11-1-2013	15:20:59	108087.000000	10808.700000	49648.009168	20.000000
C:\Users\cware\Desktop\Steller18Nov\18NovTrials\M20.DSG	11-1-2013	15:20:59	108088.000000	10808.800000	49651.568402	20.000000
C:\Users\cware\Desktop\Steller18Nov\18NovTrials\M20.DSG	11-1-2013	15:20:59	108089.000000	10808.900000	49651.344757	20.000000
C:\Users\cware\Desktop\Steller18Nov\18NovTrials\M20.DSG	11-1-2013	15:20:59	108090.000000	10809.000000	49655.103254	20.000000
C:\Users\cware\Desktop\Steller18Nov\18NovTrials\M20.DSG	11-1-2013	15:20:59	108091.000000	10809.100000	49655.401890	20.000000
C:\Users\cware\Desktop\Steller18Nov\18NovTrials\M20.DSG	11-1-2013	15:20:59	108092.000000	10809.200000	49653.336131	20.000000
C:\Users\cware\Desktop\Steller18Nov\18NovTrials\M20.DSG	11-1-2013	15:20:59	108093.000000	10809.300000	49659.509075	20.000000
C:\Users\cware\Desktop\Steller18Nov\18NovTrials\M20.DSG	11-1-2013	15:20:59	108094.000000	10809.400000	49659.832823	20.000000
C:\Users\cware\Desktop\Steller18Nov\18NovTrials\M20.DSG	11-1-2013	15:20:59	108095.000000	10809.500000	49662.745030	20.000000
C:\Users\cware\Desktop\Steller18Nov\18NovTrials\M20.DSG	11-1-2013	15:20:59	108096.000000	10809.600000	49665.458256	20.000000
C:\Users\cware\Desktop\Steller18Nov\18NovTrials\M20.DSG	11-1-2013	15:20:59	108097.000000	10809.700000	49664.736342	20.000000
C:\Users\cware\Desktop\Steller18Nov\18NovTrials\M20.DSG	11-1-2013	15:20:59	108098.000000	10809.800000	49671.880058	20.000000
C:\Users\cware\Desktop\Steller18Nov\18NovTrials\M20.DSG	11-1-2013	15:20:59	108099.000000	10809.900000	49670.486287	20.000000
C:\Users\cware\Desktop\Steller18Nov\18NovTrials\M20.DSG	11-1-2013	15:20:59	108100.000000	10810.000000	49672.328110	20.000000
C:\Users\cware\Desktop\Steller18Nov\18NovTrials\M20.DSG	11-1-2013	15:20:59	108101.000000	10810.100000	49678.998913	20.000000
C:\Users\cware\Desktop\Steller18Nov\18NovTrials\M20.DSG	11-1-2013	15:20:59	108102.000000	10810.200000	49670.983864	20.000000
C:\Users\cware\Desktop\Steller18Nov\18NovTrials\M20.DSG	11-1-2013	15:20:59	108103.000000	10810.300000	49671.631143	20.000000
C:\Users\cware\Desktop\Steller18Nov\18NovTrials\M20.DSG	11-1-2013	15:20:59	108104.000000	10810.400000	49668.171051	20.000000
C:\Users\cware\Desktop\Steller18Nov\18NovTrials\M20.DSG	11-1-2013	15:20:59	108105.000000	10810.500000	49665.159207	20.000000
C:\Users\cware\Desktop\Steller18Nov\18NovTrials\M20.DSG	11-1-2013	15:20:59	108106.000000	10810.600000	49658.040369	20.000000
C:\Users\cware\Desktop\Steller18Nov\18NovTrials\M20.DSG	11-1-2013	15:20:59	108107.000000	10810.700000	49651.469095	20.000000
C:\Users\cware\Desktop\Steller18Nov\18NovTrials\M20.DSG	11-1-2013	15:20:59	108108.000000	10810.800000	49648.805868	20.000000
C:\Users\cware\Desktop\Steller18Nov\18NovTrials\M20.DSG	11-1-2013	15:20:59	108109.000000	10810.900000	49636.559053	20.000000
C:\Users\cware\Desktop\Steller18Nov\18NovTrials\M20.DSG	11-1-2013	15:20:59	108110.000000	10811.000000	49637.380653	20.000000
C:\Users\cware\Desktop\Steller18Nov\18NovTrials\M20.DSG	11-1-2013	15:20:59	108111.000000	10811.100000	49638.177187	20.000000
C:\Users\cware\Desktop\Steller18Nov\18NovTrials\M20.DSG	11-1-2013	15:20:59	108112.000000	10811.200000	49637.554890	20.000000
C:\Users\cware\Desktop\Steller18Nov\18NovTrials\M20.DSG	11-1-2013	15:20:59	108113.000000	10811.300000	49640.292955	20.000000
C:\Users\cware\Desktop\Steller18Nov\18NovTrials\M20.DSG	11-1-2013	15:20:59	108114.000000	10811.400000	49647.710546	20.000000
C:\Users\cware\Desktop\Steller18Nov\18NovTrials\M20.DSG	11-1-2013	15:20:59	108115.000000	10811.500000	49647.685763	20.000000
C:\Users\cware\Desktop\Steller18Nov\18NovTrials\M20.DSG	11-1-2013	15:20:59	108116.000000	10811.600000	49649.179038	20.000000
C:\Users\cware\Desktop\Steller18Nov\18NovTrials\M20.DSG	11-1-2013	15:20:59	108117.000000	10811.700000	49657.866193	20.000000
C:\Users\cware\Desktop\Steller18Nov\18NovTrials\M20.DSG	11-1-2013	15:20:59	108118.000000	10811.800000	49659.658325	20.000000
C:\Users\cware\Desktop\Steller18Nov\18NovTrials\M20.DSG	11-1-2013	15:20:59	108119.000000	10811.900000	49667.050890	20.000000
C:\Users\cware\Desktop\Steller18Nov\18NovTrials\M20.DSG	11-1-2013	15:20:59	108120.000000	10812.000000	49669.813998	20.000000
C:\Users\cware\Desktop\Steller18Nov\18NovTrials\M20.DSG	11-1-2013	15:20:59	108121.000000	10812.100000	49669.216370	20.000000
C:\Users\cware\Desktop\Steller18Nov\18NovTrials\M20.DSG	11-1-2013	15:20:59	108122.000000	10812.200000	49673.696807	20.000000
C:\Users\cware\Desktop\Steller18Nov\18NovTrials\M20.DSG	11-1-2013	15:20:59	108123.000000	10812.300000	49672.825677	20.000000
C:\Users\cware\Desktop\Steller18Nov\18NovTrials\M20.DSG	11-1-2013	15:20:59	108124.000000	10812.400000	49682.981290	20.000000
C:\Users\cware\Desktop\Steller18Nov\18NovTrials\M20.DSG	11-1-2013	15:20:59	108125.000000	10812.500000	49688.730977	20.000000
C:\Users\cware\Desktop\Steller18Nov\18NovTrials\M20.DSG	11-1-2013	15:20:59	108126.000000	10812.600000	49691.294827	20.000000
C:\Users\cware\Desktop\Steller18Nov\18NovTrials\M20.DSG	11-1-2013	15:20:59	108127.000000	10812.700000	49692.365215	20.000000
C:\Users\cware\Desktop\Steller18Nov\18NovTrials\M20.DSG	11-1-2013	15:20:59	108128.000000	10812.800000	49683.628304	20.000000
C:\Users\cware\Desktop\Steller18Nov\18NovTrials\M20.DSG	11-1-2013	15:20:59	108129.000000	10812.900000	49681.213870	20.000000
C:\Users\cware\Desktop\Steller18Nov\18NovTrials\M20.DSG	11-1-2013	15:20:59	108130.000000	10813.000000	49678.500805	20.000000
C:\Users\cware\Desktop\Steller18Nov\18NovTrials\M20.DSG	11-1-2013	15:20:59	108131.000000	10813.100000	49673.124413	20.000000
C:\Users\cware\Desktop\Steller18Nov\18NovTrials\M20.DSG	11-1-2013	15:20:59	108132.000000	10813.200000	49670.859260	20.000000
C:\Users\cware\Desktop\Steller18Nov\18NovTrials\M20.DSG	11-1-2013	15:20:59	108133.000000	10813.300000	49666.229434	20.000000
C:\Users\cware\Desktop\Steller18Nov\18NovTrials\M20.DSG	11-1-2013	15:20:59	108134.000000	10813.400000	49669.714099	20.000000
C:\Users\cware\Desktop\Steller18Nov\18NovTrials\M20.DSG	11-1-2013	15:20:59	108135.000000	10813.500000	49667.822699	20.000000
C:\Users\cware\Desktop\Steller18Nov\18NovTrials\M20.DSG	11-1-2013	15:20:59	108136.000000	10813.600000	49665.955576	20.000000
C:\Users\cware\Desktop\Steller18Nov\18NovTrials\M20.DSG	11-1-2013	15:20:59	108137.000000	10813.700000	49661.002196	20.000000
C:\Users\cware\Desktop\Steller18Nov\18NovTrials\M20.DSG	11-1-2013	15:20:59	108138.000000	10813.800000	49665.283658	20.000000
C:\Users\cware\Desktop\Steller18Nov\18NovTrials\M20.DSG	11-1-2013	15:20:59	108139.000000	10813.900000	49662.869341	20.000000
C:\Users\cware\Desktop\Steller18Nov\18NovTrials\M20.DSG	11-1-2013	15:20:59	108140.000000	10814.000000	49665.482590	20.000000
C:\Users\cware\Desktop\Steller18Nov\18NovTrials\M20.DSG	11-1-2013	15:20:59	108141.000000	10814.100000	49665.308671	20.000000
C:\Users\cware\Desktop\Steller18Nov\18NovTrials\M20.DSG	11-1-2013	15:20:59	108142.000000	10814.200000	49669.788977	20.000000
C:\Users\cware\Desktop\Steller18Nov\18NovTrials\M20.DSG	11-1-2013	15:20:59	108143.000000	10814.300000	49675.190242	20.000000
C:\Users\cware\Desktop\Steller18Nov\18NovTrials\M20.DSG	11-1-2013	15:20:59	108144.000000	10814.400000	49671.307608	20.000000
C:\Users\cware\Desktop\Steller18Nov\18NovTrials\M20.DSG	11-1-2013	15:20:59	108145.000000	10814.500000	49674.891907	20.000000
C:\Users\cware\Desktop\Steller18Nov\18NovTrials\M20.DSG	11-1-2013	15:20:59	108146.000000	10814.600000	49683.827515	20.000000
C:\Users\cware\Desktop\Steller18Nov\18NovTrials\M20.DSG	11-1-2013	15:20:59	108147.000000	10814.700000	49681.487898	20.000000
C:\Users\cware\Desktop\Steller18Nov\18NovTrials\M20.DSG	11-1-2013	15:20:59	108148.000000	10814.800000	49683.329660	20.000000
C:\Users\cware\Desktop\Steller18Nov\18NovTrials\M20.DSG	11-1-2013	15:20:59	108149.000000	10814.900000	49690.224857	20.000000
C:\Users\cware\Desktop\Steller18Nov\18NovTrials\M20.DSG	11-1-2013	15:20:59	108150.000000	10815.000000	49694.232177	20.000000
C:\Users\cware\Desktop\Steller18Nov\18NovTrials\M20.DSG	11-1-2013	15:20:59	108151.000000	10815.100000	49695.103180	20.000000
C:\Users\cware\Desktop\Steller18Nov\18NovTrials\M20.DSG	11-1-2013	15:20:59	108152.000000	10815.200000	49694.829701	20.000000
C:\Users\cware\Desktop\Steller18Nov\18NovTrials\M20.DSG	11-1-2013	15:20:59	108153.000000	10815.300000	49691.145873	20.000000
C:\Users\cware\Desktop\Steller18Nov\18NovTrials\M20.DSG	11-1-2013	15:20:59	108154.000000	10815.400000	49692.315621	20.000000
C:\Users\cware\Desktop\Steller18Nov\18NovTrials\M20.DSG	11-1-2013	15:20:59	108155.000000	10815.500000	49687.959438	20.000000
C:\Users\cware\Desktop\Steller18Nov\18NovTrials\M20.DSG	11-1-2013	15:20:59	108156.000000	10815.600000	49684.574516	20.000000
C:\Users\cware\Desktop\Steller18Nov\18NovTrials\M20.DSG	11-1-2013	15:20:59	108157.000000	10815.700000	49678.849532	20.000000
C:\Users\cware\Desktop\Steller18Nov\18NovTrials\M20.DSG	11-1-2013	15:20:59	108158.000000	10815.800000	49676.833607	20.000000
C:\Users\cware\Desktop\Steller18Nov\18NovTrials\M20.DSG	11-1-2013	15:20:59	108159.000000	10815.900000	49675.464440	20.000000
C:\Users\cware\Desktop\Steller18Nov\18NovTrials\M20.DSG	11-1-2013	15:20:59	108160.000000	10816.000000	49666.752476	20.000000
C:\Users\cware\Desktop\Steller18Nov\18NovTrials\M20.DSG	11-1-2013	15:20:59	108161.000000	10816.100000	49665.507938	20.000000
C:\Users\cware\Desktop\Steller18Nov\18NovTrials\M20.DSG	11-1-2013	15:20:59	108162.000000	10816.200000	49662.919145	20.000000
C:\Users\cware\Desktop\Steller18Nov\18NovTrials\M20.DSG	11-1-2013	15:20:59	108163.000000	10816.300000	49661.574986	20.000000
C:\Users\cware\Desktop\Steller18Nov\18NovTrials\M20.DSG	11-1-2013	15:20:59	108164.000000	10816.400000	49657.045059	20.000000
C:\Users\cware\Desktop\Steller18Nov\18NovTrials\M20.DSG	11-1-2013	15:20:59	108165.000000	10816.500000	49654.381689	20.000000
C:\Users\cware\Desktop\Steller18Nov\18NovTrials\M20.DSG	11-1-2013	15:20:59	108166.000000	10816.600000	49651.718388	20.000000
C:\Users\cware\Desktop\Steller18Nov\18NovTrials\M20.DSG	11-1-2013	15:20:59	108167.000000	10816.700000	49652.340512	20.000000
C:\Users\cware\Desktop\Steller18Nov\18NovTrials\M20.DSG	11-1-2013	15:20:59	108168.000000	10816.800000	49655.452012	20.000000
C:\Users\cware\Desktop\Steller18Nov\18NovTrials\M20.DSG	11-1-2013	15:20:59	108169.000000	10816.900000	49659.459340	20.000000
C:\Users\cware\Desktop\Steller18Nov\18NovTrials\M20.DSG	11-1-2013	15:20:59	108170.000000	10817.000000	49660.455373	20.000000
C:\Users\cware\Desktop\Steller18Nov\18NovTrials\M20.DSG	11-1-2013	15:20:59	108171.000000	10817.100000	49662.595701	20.000000
C:\Users\cware\Desktop\Steller18Nov\18NovTrials\M20.DSG	11-1-2013	15:20:59	108172.000000	10817.200000	49661.326250	20.000000
C:\Users\cware\Desktop\Steller18Nov\18NovTrials\M20.DSG	11-1-2013	15:20:59	108173.000000	10817.300000	49666.205288	20.000000
C:\Users\cware\Desktop\Steller18Nov\18NovTrials\M20.DSG	11-1-2013	15:20:59	108174.000000	10817.400000	49666.454102	20.000000
C:\Users\cware\Desktop\Steller18Nov\18NovTrials\M20.DSG	11-1-2013	15:20:59	108175.000000	10817.500000	49669.913928	20.000000
C:\Users\cware\Desktop\Steller18Nov\18NovTrials\M20.DSG	11-1-2013	15:20:59	108176.000000	10817.600000	49672.801327	20.000000
C:\Users\cware\Desktop\Steller18Nov\18NovTrials\M20.DSG	11-1-2013	15:20:59	108177.000000	10817.700000	49676.112020	20.000000
C:\Users\cware\Desktop\Steller18Nov\18NovTrials\M20.DSG	11-1-2013	15:20:59	108178.000000	10817.800000	49676.734174	20.000000
C:\Users\cware\Desktop\Steller18Nov\18NovTrials\M20.DSG	11-1-2013	15:20:59	108179.000000	10817.900000	49678.003812	20.000000
C:\Users\cware\Desktop\Steller18Nov\18NovTrials\M20.DSG	11-1-2013	15:20:59	108180.000000	10818.000000	49679.248412	20.000000
C:\Users\cware\Desktop\Steller18Nov\18NovTrials\M20.DSG	11-1-2013	15:20:59	108181.000000	10818.100000	49680.244057	20.000000
C:\Users\cware\Desktop\Steller18Nov\18NovTrials\M20.DSG	11-1-2013	15:20:59	108182.000000	10818.200000	49679.671607	20.000000
C:\Users\cware\Desktop\Steller18Nov\18NovTrials\M20.DSG	11-1-2013	15:20:59	108183.000000	10818.300000	49674.643337	20.000000
C:\Users\cware\Desktop\Steller18Nov\18NovTrials\M20.DSG	11-1-2013	15:20:59	108184.000000	10818.400000	49674.120682	20.000000
C:\Users\cware\Desktop\Steller18Nov\18NovTrials\M20.DSG	11-1-2013	15:20:59	108185.000000	10818.500000	49671.507316	20.000000
C:\Users\cware\Desktop\Steller18Nov\18NovTrials\M20.DSG	11-1-2013	15:20:59	108186.000000	10818.600000	49665.757297	20.000000
C:\Users\cware\Desktop\Steller18Nov\18NovTrials\M20.DSG	11-1-2013	15:20:59	108187.000000	10818.700000	49664.039951	20.000000
C:\Users\cware\Desktop\Steller18Nov\18NovTrials\M20.DSG	11-1-2013	15:20:59	108188.000000	10818.800000	49660.356014	20.000000
C:\Users\cware\Desktop\Steller18Nov\18NovTrials\M20.DSG	11-1-2013	15:20:59	108189.000000	10818.900000	49653.361880	20.000000
C:\Users\cware\Desktop\Steller18Nov\18NovTrials\M20.DSG	11-1-2013	15:20:59	108190.000000	10819.000000	49652.515088	20.000000
C:\Users\cware\Desktop\Steller18Nov\18NovTrials\M20.DSG	11-1-2013	15:20:59	108191.000000	10819.100000	49647.313082	20.000000
C:\Users\cware\Desktop\Steller18Nov\18NovTrials\M20.DSG	11-1-2013	15:20:59	108192.000000	10819.200000	49645.072976	20.000000
C:\Users\cware\Desktop\Steller18Nov\18NovTrials\M20.DSG	11-1-2013	15:20:59	108193.000000	10819.300000	49644.226647	20.000000
C:\Users\cware\Desktop\Steller18Nov\18NovTrials\M20.DSG	11-1-2013	15:20:59	108194.000000	10819.400000	49639.123743	20.000000
C:\Users\cware\Desktop\Steller18Nov\18NovTrials\M20.DSG	11-1-2013	15:20:59	108195.000000	10819.500000	49633.921797	20.000000
C:\Users\cware\Desktop\Steller18Nov\18NovTrials\M20.DSG	11-1-2013	15:20:59	108196.000000	10819.600000	49633.523697	20.000000
C:\Users\cware\Desktop\Steller18Nov\18NovTrials\M20.DSG	11-1-2013	15:20:59	108197.000000	10819.700000	49636.286422	20.000000
C:\Users\cware\Desktop\Steller18Nov\18NovTrials\M20.DSG	11-1-2013	15:20:59	108198.000000	10819.800000	49635.813428	20.000000
C:\Users\cware\Desktop\Steller18Nov\18NovTrials\M20.DSG	11-1-2013	15:20:59	108199.000000	10819.900000	49633.050807	20.000000
C:\Users\cware\Desktop\Steller18Nov\18NovTrials\M20.DSG	11-1-2013	15:20:59	108200.000000	10820.000000	49637.481409	20.000000
C:\Users\cware\Desktop\Steller18Nov\18NovTrials\M20.DSG	11-1-2013	15:20:59	108201.000000	10820.100000	49638.203031	20.000000
C:\Users\cware\Desktop\Steller18Nov\18NovTrials\M20.DSG	11-1-2013	15:20:59	108202.000000	10820.200000	49644.799445	20.000000
C:\Users\cware\Desktop\Steller18Nov\18NovTrials\M20.DSG	11-1-2013	15:20:59	108203.000000	10820.300000	49648.906416	20.000000
C:\Users\cware\Desktop\Steller18Nov\18NovTrials\M20.DSG	11-1-2013	15:20:59	108204.000000	10820.400000	49650.623936	20.000000
C:\Users\cware\Desktop\Steller18Nov\18NovTrials\M20.DSG	11-1-2013	15:20:59	108205.000000	10820.500000	49654.083889	20.000000
C:\Users\cware\Desktop\Steller18Nov\18NovTrials\M20.DSG	11-1-2013	15:20:59	108206.000000	10820.600000	49653.859979	20.000000
C:\Users\cware\Desktop\Steller18Nov\18NovTrials\M20.DSG	11-1-2013	15:20:59	108207.000000	10820.700000	49655.801588	20.000000
C:\Users\cware\Desktop\Steller18Nov\18NovTrials\M20.DSG	11-1-2013	15:20:59	108208.000000	10820.800000	49656.075267	20.000000
C:\Users\cware\Desktop\Steller18Nov\18NovTrials\M20.DSG	11-1-2013	15:20:59	108209.000000	10820.900000	49663.567553	20.000000
C:\Users\cware\Desktop\Steller18Nov\18NovTrials\M20.DSG	11-1-2013	15:20:59	108210.000000	10821.000000	49658.887936	20.000000
C:\Users\cware\Desktop\Steller18Nov\18NovTrials\M20.DSG	11-1-2013	15:20:59	108211.000000	10821.100000	49658.365259	20.000000
C:\Users\cware\Desktop\Steller18Nov\18NovTrials\M20.DSG	11-1-2013	15:20:59	108212.000000	10821.200000	49654.407655	20.000000
C:\Users\cware\Desktop\Steller18Nov\18NovTrials\M20.DSG	11-1-2013	15:20:59	108213.000000	10821.300000	49652.267280	20.000000
C:\Users\cware\Desktop\Steller18Nov\18NovTrials\M20.DSG	11-1-2013	15:20:59	108214.000000	10821.400000	49649.528888	20.000000
C:\Users\cware\Desktop\Steller18Nov\18NovTrials\M20.DSG	11-1-2013	15:20:59	108215.000000	10821.500000	49645.098655	20.000000
C:\Users\cware\Desktop\Steller18Nov\18NovTrials\M20.DSG	11-1-2013	15:20:59	108216.000000	10821.600000	49646.193861	20.000000
C:\Users\cware\Desktop\Steller18Nov\18NovTrials\M20.DSG	11-1-2013	15:20:59	108217.000000	10821.700000	49643.405944	20.000000
C:\Users\cware\Desktop\Steller18Nov\18NovTrials\M20.DSG	11-1-2013	15:20:59	108218.000000	10821.800000	49639.199408	20.000000
C:\Users\cware\Desktop\Steller18Nov\18NovTrials\M20.DSG	11-1-2013	15:20:59	108219.000000	10821.900000	49640.941937	20.000000
C:\Users\cware\Desktop\Steller18Nov\18NovTrials\M20.DSG	11-1-2013	15:20:59	108220.000000	10822.000000	49644.302204	20.000000
C:\Users\cware\Desktop\Steller18Nov\18NovTrials\M20.DSG	11-1-2013	15:20:59	108221.000000	10822.100000	49645.696066	20.000000
C:\Users\cware\Desktop\Steller18Nov\18NovTrials\M20.DSG	11-1-2013	15:20:59	108222.000000	10822.200000	49647.314248	20.000000
C:\Users\cware\Desktop\Steller18Nov\18NovTrials\M20.DSG	11-1-2013	15:20:59	108223.000000	10822.300000	49647.737296	20.000000
C:\Users\cware\Desktop\Steller18Nov\18NovTrials\M20.DSG	11-1-2013	15:20:59	108224.000000	10822.400000	49648.683011	20.000000
C:\Users\cware\Desktop\Steller18Nov\18NovTrials\M20.DSG	11-1-2013	15:20:59	108225.000000	10822.500000	49649.280613	20.000000
C:\Users\cware\Desktop\Steller18Nov\18NovTrials\M20.DSG	11-1-2013	15:20:59	108226.000000	10822.600000	49651.844376	20.000000
C:\Users\cware\Desktop\Steller18Nov\18NovTrials\M20.DSG	11-1-2013	15:20:59	108227.000000	10822.700000	49654.159333	20.000000
C:\Users\cware\Desktop\Steller18Nov\18NovTrials\M20.DSG	11-1-2013	15:20:59	108228.000000	10822.800000	49652.516617	20.000000
C:\Users\cware\Desktop\Steller18Nov\18NovTrials\M20.DSG	11-1-2013	15:20:59	108229.000000	10822.900000	49658.241357	20.000000
C:\Users\cware\Desktop\Steller18Nov\18NovTrials\M20.DSG	11-1-2013	15:20:59	108230.000000	10823.000000	49663.443812	20.000000
C:\Users\cware\Desktop\Steller18Nov\18NovTrials\M20.DSG	11-1-2013	15:20:59	108231.000000	10823.100000	49660.481893	20.000000
C:\Users\cware\Desktop\Steller18Nov\18NovTrials\M20.DSG	11-1-2013	15:20:59	108232.000000	10823.200000	49655.254730	20.000000
C:\Users\cware\Desktop\Steller18Nov\18NovTrials\M20.DSG	11-1-2013	15:20:59	108233.000000	10823.300000	49650.351189	20.000000
C:\Users\cware\Desktop\Steller18Nov\18NovTrials\M20.DSG	11-1-2013	15:20:59	108234.000000	10823.400000	49647.314418	20.000000
C:\Users\cware\Desktop\Steller18Nov\18NovTrials\M20.DSG	11-1-2013	15:20:59	108235.000000	10823.500000	49642.012429	20.000000
C:\Users\cware\Desktop\Steller18Nov\18NovTrials\M20.DSG	11-1-2013	15:20:59	108236.000000	10823.600000	49642.908685	20.000000
C:\Users\cware\Desktop\Steller18Nov\18NovTrials\M20.DSG	11-1-2013	15:20:59	108237.000000	10823.700000	49639.946618	20.000000
C:\Users\cware\Desktop\Steller18Nov\18NovTrials\M20.DSG	11-1-2013	15:20:59	108238.000000	10823.800000	49637.382725	20.000000
C:\Users\cware\Desktop\Steller18Nov\18NovTrials\M20.DSG	11-1-2013	15:20:59	108239.000000	10823.900000	49629.143682	20.000000
C:\Users\cware\Desktop\Steller18Nov\18NovTrials\M20.DSG	11-1-2013	15:20:59	108240.000000	10824.000000	49630.911114	20.000000
C:\Users\cware\Desktop\Steller18Nov\18NovTrials\M20.DSG	11-1-2013	15:20:59	108241.000000	10824.100000	49630.488036	20.000000
C:\Users\cware\Desktop\Steller18Nov\18NovTrials\M20.DSG	11-1-2013	15:20:59	108242.000000	10824.200000	49621.726578	20.000000
C:\Users\cware\Desktop\Steller18Nov\18NovTrials\M20.DSG	11-1-2013	15:20:59	108243.000000	10824.300000	49622.323601	20.000000
C:\Users\cware\Desktop\Steller18Nov\18NovTrials\M20.DSG	11-1-2013	15:20:59	108244.000000	10824.400000	49625.684086	20.000000
C:\Users\cware\Desktop\Steller18Nov\18NovTrials\M20.DSG	11-1-2013	15:20:59	108245.000000	10824.500000	49624.091030	20.000000
C:\Users\cware\Desktop\Steller18Nov\18NovTrials\M20.DSG	11-1-2013	15:20:59	108246.000000	10824.600000	49625.136601	20.000000
C:\Users\cware\Desktop\Steller18Nov\18NovTrials\M20.DSG	11-1-2013	15:20:59	108247.000000	10824.700000	49621.801525	20.000000
C:\Users\cware\Desktop\Steller18Nov\18NovTrials\M20.DSG	11-1-2013	15:20:59	108248.000000	10824.800000	49625.335890	20.000000
C:\Users\cware\Desktop\Steller18Nov\18NovTrials\M20.DSG	11-1-2013	15:20:59	108249.000000	10824.900000	49624.937568	20.000000
C:\Users\cware\Desktop\Steller18Nov\18NovTrials\M20.DSG	11-1-2013	15:20:59	108250.000000	10825.000000	49630.612992	20.000000
C:\Users\cware\Desktop\Steller18Nov\18NovTrials\M20.DSG	11-1-2013	15:20:59	108251.000000	10825.100000	49631.758058	20.000000
C:\Users\cware\Desktop\Steller18Nov\18NovTrials\M20.DSG	11-1-2013	15:20:59	108252.000000	10825.200000	49635.591193	20.000000
C:\Users\cware\Desktop\Steller18Nov\18NovTrials\M20.DSG	11-1-2013	15:20:59	108253.000000	10825.300000	49634.595465	20.000000
C:\Users\cware\Desktop\Steller18Nov\18NovTrials\M20.DSG	11-1-2013	15:20:59	108254.000000	10825.400000	49635.889772	20.000000
C:\Users\cware\Desktop\Steller18Nov\18NovTrials\M20.DSG	11-1-2013	15:20:59	108255.000000	10825.500000	49636.064075	20.000000
C:\Users\cware\Desktop\Steller18Nov\18NovTrials\M20.DSG	11-1-2013	15:20:59	108256.000000	10825.600000	49631.210568	20.000000
C:\Users\cware\Desktop\Steller18Nov\18NovTrials\M20.DSG	11-1-2013	15:20:59	108257.000000	10825.700000	49625.186722	20.000000
C:\Users\cware\Desktop\Steller18Nov\18NovTrials\M20.DSG	11-1-2013	15:20:59	108258.000000	10825.800000	49616.524641	20.000000
C:\Users\cware\Desktop\Steller18Nov\18NovTrials\M20.DSG	11-1-2013	15:20:59	108259.000000	10825.900000	49612.094234	20.000000
C:\Users\cware\Desktop\Steller18Nov\18NovTrials\M20.DSG	11-1-2013	15:20:59	108260.000000	10826.000000	49607.289930	20.000000
C:\Users\cware\Desktop\Steller18Nov\18NovTrials\M20.DSG	11-1-2013	15:20:59	108261.000000	10826.100000	49606.394075	20.000000
C:\Users\cware\Desktop\Steller18Nov\18NovTrials\M20.DSG	11-1-2013	15:20:59	108262.000000	10826.200000	49599.026179	20.000000
C:\Users\cware\Desktop\Steller18Nov\18NovTrials\M20.DSG	11-1-2013	15:20:59	108263.000000	10826.300000	49589.094820	20.000000
C:\Users\cware\Desktop\Steller18Nov\18NovTrials\M20.DSG	11-1-2013	15:20:59	108264.000000	10826.400000	49589.020034	20.000000
C:\Users\cware\Desktop\Steller18Nov\18NovTrials\M20.DSG	11-1-2013	15:20:59	108265.000000	10826.500000	49585.609924	20.000000
C:\Users\cware\Desktop\Steller18Nov\18NovTrials\M20.DSG	11-1-2013	15:20:59	108266.000000	10826.600000	49582.946519	20.000000
C:\Users\cware\Desktop\Steller18Nov\18NovTrials\M20.DSG	11-1-2013	15:20:59	108267.000000	10826.700000	49575.479285	20.000000
C:\Users\cware\Desktop\Steller18Nov\18NovTrials\M20.DSG	11-1-2013	15:20:59	108268.000000	10826.800000	49579.586361	20.000000
C:\Users\cware\Desktop\Steller18Nov\18NovTrials\M20.DSG	11-1-2013	15:20:59	108269.000000	10826.900000	49586.431598	20.000000
C:\Users\cware\Desktop\Steller18Nov\18NovTrials\M20.DSG	11-1-2013	15:20:59	108270.000000	10827.000000	49581.727124	20.000000
C:\Users\cware\Desktop\Steller18Nov\18NovTrials\M20.DSG	11-1-2013	15:20:59	108271.000000	10827.100000	49590.065727	20.000000
C:\Users\cware\Desktop\Steller18Nov\18NovTrials\M20.DSG	11-1-2013	15:20:59	108272.000000	10827.200000	49588.049262	20.000000
C:\Users\cware\Desktop\Steller18Nov\18NovTrials\M20.DSG	11-1-2013	15:20:59	108273.000000	10827.300000	49597.259269	20.000000
C:\Users\cware\Desktop\Steller18Nov\18NovTrials\M20.DSG	11-1-2013	15:20:59	108274.000000	10827.400000	49595.989744	20.000000
C:\Users\cware\Desktop\Steller18Nov\18NovTrials\M20.DSG	11-1-2013	15:20:59	108275.000000	10827.500000	49600.097007	20.000000
C:\Users\cware\Desktop\Steller18Nov\18NovTrials\M20.DSG	11-1-2013	15:20:59	108276.000000	10827.600000	49600.022329	20.000000
C:\Users\cware\Desktop\Steller18Nov\18NovTrials\M20.DSG	11-1-2013	15:20:59	108277.000000	10827.700000	49597.881605	20.000000
C:\Users\cware\Desktop\Steller18Nov\18NovTrials\M20.DSG	11-1-2013	15:20:59	108278.000000	10827.800000	49600.296196	20.000000
C:\Users\cware\Desktop\Steller18Nov\18NovTrials\M20.DSG	11-1-2013	15:20:59	108279.000000	10827.900000	49598.802730	20.000000
C:\Users\cware\Desktop\Steller18Nov\18NovTrials\M20.DSG	11-1-2013	15:20:59	108280.000000	10828.000000	49592.754093	20.000000
C:\Users\cware\Desktop\Steller18Nov\18NovTrials\M20.DSG	11-1-2013	15:20:59	108281.000000	10828.100000	49596.886003	20.000000
C:\Users\cware\Desktop\Steller18Nov\18NovTrials\M20.DSG	11-1-2013	15:20:59	108282.000000	10828.200000	49599.101248	20.000000
C:\Users\cware\Desktop\Steller18Nov\18NovTrials\M20.DSG	11-1-2013	15:20:59	108283.000000	10828.300000	49598.802786	20.000000
C:\Users\cware\Desktop\Steller18Nov\18NovTrials\M20.DSG	11-1-2013	15:20:59	108284.000000	10828.400000	49597.358928	20.000000
C:\Users\cware\Desktop\Steller18Nov\18NovTrials\M20.DSG	11-1-2013	15:20:59	108285.000000	10828.500000	49597.931692	20.000000
C:\Users\cware\Desktop\Steller18Nov\18NovTrials\M20.DSG	11-1-2013	15:20:59	108286.000000	10828.600000	49598.379769	20.000000
C:\Users\cware\Desktop\Steller18Nov\18NovTrials\M20.DSG	11-1-2013	15:20:59	108287.000000	10828.700000	49603.009200	20.000000
C:\Users\cware\Desktop\Steller18Nov\18NovTrials\M20.DSG	11-1-2013	15:20:59	108288.000000	10828.800000	49602.462037	20.000000
C:\Users\cware\Desktop\Steller18Nov\18NovTrials\M20.DSG	11-1-2013	15:20:59	108289.000000	10828.900000	49607.464938	20.000000
C:\Users\cware\Desktop\Steller18Nov\18NovTrials\M20.DSG	11-1-2013	15:20:59	108290.000000	10829.000000	49609.978853	20.000000
C:\Users\cware\Desktop\Steller18Nov\18NovTrials\M20.DSG	11-1-2013	15:20:59	108291.000000	10829.100000	49613.886870	20.000000
C:\Users\cware\Desktop\Steller18Nov\18NovTrials\M20.DSG	11-1-2013	15:20:59	108292.000000	10829.200000	49615.504874	20.000000
C:\Users\cware\Desktop\Steller18Nov\18NovTrials\M20.DSG	11-1-2013	15:20:59	108293.000000	10829.300000	49617.645550	20.000000
C:\Users\cware\Desktop\Steller18Nov\18NovTrials\M20.DSG	11-1-2013	15:20:59	108294.000000	10829.400000	49621.902025	20.000000
C:\Users\cware\Desktop\Steller18Nov\18NovTrials\M20.DSG	11-1-2013	15:20:59	108295.000000	10829.500000	49627.950605	20.000000
C:\Users\cware\Desktop\Steller18Nov\18NovTrials\M20.DSG	11-1-2013	15:20:59	108296.000000	10829.600000	49629.618417	20.000000
C:\Users\cware\Desktop\Steller18Nov\18NovTrials\M20.DSG	11-1-2013	15:20:59	108297.000000	10829.700000	49631.883549	20.000000
C:\Users\cware\Desktop\Steller18Nov\18NovTrials\M20.DSG	11-1-2013	15:20:59	108298.000000	10829.800000	49636.040337	20.000000
C:\Users\cware\Desktop\Steller18Nov\18NovTrials\M20.DSG	11-1-2013	15:20:59	108299.000000	10829.900000	49633.775249	20.000000
C:\Users\cware\Desktop\Steller18Nov\18NovTrials\M20.DSG	11-1-2013	15:20:59	108300.000000	10830.000000	49630.813213	20.000000
C:\Users\cware\Desktop\Steller18Nov\18NovTrials\M20.DSG	11-1-2013	15:20:59	108301.000000	10830.100000	49629.419394	20.000000
C:\Users\cware\Desktop\Steller18Nov\18NovTrials\M20.DSG	11-1-2013	15:20:59	108302.000000	10830.200000	49628.672763	20.000000
C:\Users\cware\Desktop\Steller18Nov\18NovTrials\M20.DSG	11-1-2013	15:20:59	108303.000000	10830.300000	49625.934576	20.000000
C:\Users\cware\Desktop\Steller18Nov\18NovTrials\M20.DSG	11-1-2013	15:20:59	108304.000000	10830.400000	49621.703032	20.000000
C:\Users\cware\Desktop\Steller18Nov\18NovTrials\M20.DSG	11-1-2013	15:20:59	108305.000000	10830.500000	49613.513762	20.000000
C:\Users\cware\Desktop\Steller18Nov\18NovTrials\M20.DSG	11-1-2013	15:20:59	108306.000000	10830.600000	49608.859409	20.000000
C:\Users\cware\Desktop\Steller18Nov\18NovTrials\M20.DSG	11-1-2013	15:20:59	108307.000000	10830.700000	49605.946942	20.000000
C:\Users\cware\Desktop\Steller18Nov\18NovTrials\M20.DSG	11-1-2013	15:20:59	108308.000000	10830.800000	49602.238192	20.000000
C:\Users\cware\Desktop\Steller18Nov\18NovTrials\M20.DSG	11-1-2013	15:20:59	108309.000000	10830.900000	49605.474225	20.000000
C:\Users\cware\Desktop\Steller18Nov\18NovTrials\M20.DSG	11-1-2013	15:20:59	108310.000000	10831.000000	49605.075843	20.000000
C:\Users\cware\Desktop\Steller18Nov\18NovTrials\M20.DSG	11-1-2013	15:20:59	108311.000000	10831.100000	49606.444784	20.000000
C:\Users\cware\Desktop\Steller18Nov\18NovTrials\M20.DSG	11-1-2013	15:20:59	108312.000000	10831.200000	49608.809762	20.000000
C:\Users\cware\Desktop\Steller18Nov\18NovTrials\M20.DSG	11-1-2013	15:20:59	108313.000000	10831.300000	49609.033581	20.000000
C:\Users\cware\Desktop\Steller18Nov\18NovTrials\M20.DSG	11-1-2013	15:20:59	108314.000000	10831.400000	49613.165640	20.000000
C:\Users\cware\Desktop\Steller18Nov\18NovTrials\M20.DSG	11-1-2013	15:20:59	108315.000000	10831.500000	49614.932946	20.000000
C:\Users\cware\Desktop\Steller18Nov\18NovTrials\M20.DSG	11-1-2013	15:20:59	108316.000000	10831.600000	49618.566880	20.000000
C:\Users\cware\Desktop\Steller18Nov\18NovTrials\M20.DSG	11-1-2013	15:20:59	108317.000000	10831.700000	49616.600597	20.000000
C:\Users\cware\Desktop\Steller18Nov\18NovTrials\M20.DSG	11-1-2013	15:20:59	108318.000000	10831.800000	49620.185327	20.000000
C:\Users\cware\Desktop\Steller18Nov\18NovTrials\M20.DSG	11-1-2013	15:20:59	108319.000000	10831.900000	49622.350777	20.000000
C:\Users\cware\Desktop\Steller18Nov\18NovTrials\M20.DSG	11-1-2013	15:20:59	108320.000000	10832.000000	49625.561480	20.000000
C:\Users\cware\Desktop\Steller18Nov\18NovTrials\M20.DSG	11-1-2013	15:20:59	108321.000000	10832.100000	49632.929464	20.000000
C:\Users\cware\Desktop\Steller18Nov\18NovTrials\M20.DSG	11-1-2013	15:20:59	108322.000000	10832.200000	49633.203104	20.000000
C:\Users\cware\Desktop\Steller18Nov\18NovTrials\M20.DSG	11-1-2013	15:20:59	108323.000000	10832.300000	49641.690927	20.000000
C:\Users\cware\Desktop\Steller18Nov\18NovTrials\M20.DSG	11-1-2013	15:20:59	108324.000000	10832.400000	49637.185856	20.000000
C:\Users\cware\Desktop\Steller18Nov\18NovTrials\M20.DSG	11-1-2013	15:20:59	108325.000000	10832.500000	49629.793490	20.000000
C:\Users\cware\Desktop\Steller18Nov\18NovTrials\M20.DSG	11-1-2013	15:20:59	108326.000000	10832.600000	49619.090296	20.000000
C:\Users\cware\Desktop\Steller18Nov\18NovTrials\M20.DSG	11-1-2013	15:20:59	108327.000000	10832.700000	49607.714970	20.000000
C:\Users\cware\Desktop\Steller18Nov\18NovTrials\M20.DSG	11-1-2013	15:20:59	108328.000000	10832.800000	49593.676948	20.000000
C:\Users\cware\Desktop\Steller18Nov\18NovTrials\M20.DSG	11-1-2013	15:20:59	108329.000000	10832.900000	49580.758092	20.000000
C:\Users\cware\Desktop\Steller18Nov\18NovTrials\M20.DSG	11-1-2013	15:20:59	108330.000000	10833.000000	49570.328669	20.000000
C:\Users\cware\Desktop\Steller18Nov\18NovTrials\M20.DSG	11-1-2013	15:20:59	108331.000000	10833.100000	49556.713520	20.000000
C:\Users\cware\Desktop\Steller18Nov\18NovTrials\M20.DSG	11-1-2013	15:20:59	108332.000000	10833.200000	49539.712683	20.000000
C:\Users\cware\Desktop\Steller18Nov\18NovTrials\M20.DSG	11-1-2013	15:20:59	108333.000000	10833.300000	49525.973048	20.000000
C:\Users\cware\Desktop\Steller18Nov\18NovTrials\M20.DSG	11-1-2013	15:20:59	108334.000000	10833.400000	49515.444096	20.000000
C:\Users\cware\Desktop\Steller18Nov\18NovTrials\M20.DSG	11-1-2013	15:20:59	108335.000000	10833.500000	49506.732210	20.000000
C:\Users\cware\Desktop\Steller18Nov\18NovTrials\M20.DSG	11-1-2013	15:20:59	108336.000000	10833.600000	49496.054024	20.000000
C:\Users\cware\Desktop\Steller18Nov\18NovTrials\M20.DSG	11-1-2013	15:20:59	108337.000000	10833.700000	49486.371610	20.000000
C:\Users\cware\Desktop\Steller18Nov\18NovTrials\M20.DSG	11-1-2013	15:20:59	108338.000000	10833.800000	49476.912690	20.000000
C:\Users\cware\Desktop\Steller18Nov\18NovTrials\M20.DSG	11-1-2013	15:20:59	108339.000000	10833.900000	49469.296083	20.000000
C:\Users\cware\Desktop\Steller18Nov\18NovTrials\M20.DSG	11-1-2013	15:20:59	108340.000000	10834.000000	49467.379556	20.000000
C:\Users\cware\Desktop\Steller18Nov\18NovTrials\M20.DSG	11-1-2013	15:20:59	108341.000000	10834.100000	49465.935785	20.000000
C:\Users\cware\Desktop\Steller18Nov\18NovTrials\M20.DSG	11-1-2013	15:20:59	108342.000000	10834.200000	49463.770305	20.000000
C:\Users\cware\Desktop\Steller18Nov\18NovTrials\M20.DSG	11-1-2013	15:20:59	108343.000000	10834.300000	49462.525528	20.000000
C:\Users\cware\Desktop\Steller18Nov\18NovTrials\M20.DSG	11-1-2013	15:20:59	108344.000000	10834.400000	49467.628362	20.000000
C:\Users\cware\Desktop\Steller18Nov\18NovTrials\M20.DSG	11-1-2013	15:20:59	108345.000000	10834.500000	49465.985941	20.000000
C:\Users\cware\Desktop\Steller18Nov\18NovTrials\M20.DSG	11-1-2013	15:20:59	108346.000000	10834.600000	49469.495536	20.000000
C:\Users\cware\Desktop\Steller18Nov\18NovTrials\M20.DSG	11-1-2013	15:20:59	108347.000000	10834.700000	49469.669578	20.000000
C:\Users\cware\Desktop\Steller18Nov\18NovTrials\M20.DSG	11-1-2013	15:20:59	108348.000000	10834.800000	49466.483492	20.000000
C:\Users\cware\Desktop\Steller18Nov\18NovTrials\M20.DSG	11-1-2013	15:20:59	108349.000000	10834.900000	49463.247277	20.000000
C:\Users\cware\Desktop\Steller18Nov\18NovTrials\M20.DSG	11-1-2013	15:20:59	108350.000000	10835.000000	49460.857200	20.000000
C:\Users\cware\Desktop\Steller18Nov\18NovTrials\M20.DSG	11-1-2013	15:20:59	108351.000000	10835.100000	49462.599559	20.000000
C:\Users\cware\Desktop\Steller18Nov\18NovTrials\M20.DSG	11-1-2013	15:20:59	108352.000000	10835.200000	49462.425292	20.000000
C:\Users\cware\Desktop\Steller18Nov\18NovTrials\M20.DSG	11-1-2013	15:20:59	108353.000000	10835.300000	49461.355069	20.000000
C:\Users\cware\Desktop\Steller18Nov\18NovTrials\M20.DSG	11-1-2013	15:20:59	108354.000000	10835.400000	49460.782523	20.000000
C:\Users\cware\Desktop\Steller18Nov\18NovTrials\M20.DSG	11-1-2013	15:20:59	108355.000000	10835.500000	49463.719426	20.000000
C:\Users\cware\Desktop\Steller18Nov\18NovTrials\M20.DSG	11-1-2013	15:20:59	108356.000000	10835.600000	49463.221779	20.000000
C:\Users\cware\Desktop\Steller18Nov\18NovTrials\M20.DSG	11-1-2013	15:20:59	108357.000000	10835.700000	49462.997490	20.000000
C:\Users\cware\Desktop\Steller18Nov\18NovTrials\M20.DSG	11-1-2013	15:20:59	108358.000000	10835.800000	49464.117838	20.000000
C:\Users\cware\Desktop\Steller18Nov\18NovTrials\M20.DSG	11-1-2013	15:20:59	108359.000000	10835.900000	49465.537703	20.000000
C:\Users\cware\Desktop\Steller18Nov\18NovTrials\M20.DSG	11-1-2013	15:20:59	108360.000000	10836.000000	49460.111328	20.000000
C:\Users\cware\Desktop\Steller18Nov\18NovTrials\M20.DSG	11-1-2013	15:20:59	108361.000000	10836.100000	49465.836234	20.000000
C:\Users\cware\Desktop\Steller18Nov\18NovTrials\M20.DSG	11-1-2013	15:20:59	108362.000000	10836.200000	49474.871821	20.000000
C:\Users\cware\Desktop\Steller18Nov\18NovTrials\M20.DSG	11-1-2013	15:20:59	108363.000000	10836.300000	49474.274675	20.000000
C:\Users\cware\Desktop\Steller18Nov\18NovTrials\M20.DSG	11-1-2013	15:20:59	108364.000000	10836.400000	49473.627647	20.000000
C:\Users\cware\Desktop\Steller18Nov\18NovTrials\M20.DSG	11-1-2013	15:20:59	108365.000000	10836.500000	49474.001029	20.000000
C:\Users\cware\Desktop\Steller18Nov\18NovTrials\M20.DSG	11-1-2013	15:20:59	108366.000000	10836.600000	49472.332910	20.000000
C:\Users\cware\Desktop\Steller18Nov\18NovTrials\M20.DSG	11-1-2013	15:20:59	108367.000000	10836.700000	49470.341367	20.000000
C:\Users\cware\Desktop\Steller18Nov\18NovTrials\M20.DSG	11-1-2013	15:20:59	108368.000000	10836.800000	49473.477637	20.000000
C:\Users\cware\Desktop\Steller18Nov\18NovTrials\M20.DSG	11-1-2013	15:20:59	108369.000000	10836.900000	49477.261394	20.000000
C:\Users\cware\Desktop\Steller18Nov\18NovTrials\M20.DSG	11-1-2013	15:20:59	108370.000000	10837.000000	49477.236438	20.000000
C:\Users\cware\Desktop\Steller18Nov\18NovTrials\M20.DSG	11-1-2013	15:20:59	108371.000000	10837.100000	49472.681349	20.000000
C:\Users\cware\Desktop\Steller18Nov\18NovTrials\M20.DSG	11-1-2013	15:20:59	108372.000000	10837.200000	49474.349053	20.000000
C:\Users\cware\Desktop\Steller18Nov\18NovTrials\M20.DSG	11-1-2013	15:20:59	108373.000000	10837.300000	49471.411603	20.000000
C:\Users\cware\Desktop\Steller18Nov\18NovTrials\M20.DSG	11-1-2013	15:20:59	108374.000000	10837.400000	49466.881822	20.000000
C:\Users\cware\Desktop\Steller18Nov\18NovTrials\M20.DSG	11-1-2013	15:20:59	108375.000000	10837.500000	49462.450682	20.000000
C:\Users\cware\Desktop\Steller18Nov\18NovTrials\M20.DSG	11-1-2013	15:20:59	108376.000000	10837.600000	49463.794628	20.000000
C:\Users\cware\Desktop\Steller18Nov\18NovTrials\M20.DSG	11-1-2013	15:20:59	108377.000000	10837.700000	49462.052438	20.000000
C:\Users\cware\Desktop\Steller18Nov\18NovTrials\M20.DSG	11-1-2013	15:20:59	108378.000000	10837.800000	49461.902988	20.000000
C:\Users\cware\Desktop\Steller18Nov\18NovTrials\M20.DSG	11-1-2013	15:20:59	108379.000000	10837.900000	49462.450625	20.000000
C:\Users\cware\Desktop\Steller18Nov\18NovTrials\M20.DSG	11-1-2013	15:20:59	108380.000000	10838.000000	49461.504606	20.000000
C:\Users\cware\Desktop\Steller18Nov\18NovTrials\M20.DSG	11-1-2013	15:20:59	108381.000000	10838.100000	49463.346650	20.000000
C:\Users\cware\Desktop\Steller18Nov\18NovTrials\M20.DSG	11-1-2013	15:20:59	108382.000000	10838.200000	49463.246886	20.000000
C:\Users\cware\Desktop\Steller18Nov\18NovTrials\M20.DSG	11-1-2013	15:20:59	108383.000000	10838.300000	49463.221982	20.000000
C:\Users\cware\Desktop\Steller18Nov\18NovTrials\M20.DSG	11-1-2013	15:20:59	108384.000000	10838.400000	49463.719673	20.000000
C:\Users\cware\Desktop\Steller18Nov\18NovTrials\M20.DSG	11-1-2013	15:20:59	108385.000000	10838.500000	49463.770309	20.000000
C:\Users\cware\Desktop\Steller18Nov\18NovTrials\M20.DSG	11-1-2013	15:20:59	108386.000000	10838.600000	49462.625569	20.000000
C:\Users\cware\Desktop\Steller18Nov\18NovTrials\M20.DSG	11-1-2013	15:20:59	108387.000000	10838.700000	49462.750437	20.000000
C:\Users\cware\Desktop\Steller18Nov\18NovTrials\M20.DSG	11-1-2013	15:20:59	108388.000000	10838.800000	49463.820356	20.000000
C:\Users\cware\Desktop\Steller18Nov\18NovTrials\M20.DSG	11-1-2013	15:20:59	108389.000000	10838.900000	49464.741476	20.000000
C:\Users\cware\Desktop\Steller18Nov\18NovTrials\M20.DSG	11-1-2013	15:20:59	108390.000000	10839.000000	49464.293407	20.000000
C:\Users\cware\Desktop\Steller18Nov\18NovTrials\M20.DSG	11-1-2013	15:20:59	108391.000000	10839.100000	49465.163869	20.000000
C:\Users\cware\Desktop\Steller18Nov\18NovTrials\M20.DSG	11-1-2013	15:20:59	108392.000000	10839.200000	49465.015099	20.000000
C:\Users\cware\Desktop\Steller18Nov\18NovTrials\M20.DSG	11-1-2013	15:20:59	108393.000000	10839.300000	49467.802604	20.000000
C:\Users\cware\Desktop\Steller18Nov\18NovTrials\M20.DSG	11-1-2013	15:20:59	108394.000000	10839.400000	49466.433450	20.000000
C:\Users\cware\Desktop\Steller18Nov\18NovTrials\M20.DSG	11-1-2013	15:20:59	108395.000000	10839.500000	49464.889842	20.000000
C:\Users\cware\Desktop\Steller18Nov\18NovTrials\M20.DSG	11-1-2013	15:20:59	108396.000000	10839.600000	49463.695649	20.000000
C:\Users\cware\Desktop\Steller18Nov\18NovTrials\M20.DSG	11-1-2013	15:20:59	108397.000000	10839.700000	49461.056441	20.000000
C:\Users\cware\Desktop\Steller18Nov\18NovTrials\M20.DSG	11-1-2013	15:20:59	108398.000000	10839.800000	49464.416236	20.000000
C:\Users\cware\Desktop\Steller18Nov\18NovTrials\M20.DSG	11-1-2013	15:20:59	108399.000000	10839.900000	49464.243118	20.000000
C:\Users\cware\Desktop\Steller18Nov\18NovTrials\M20.DSG	11-1-2013	15:20:59	108400.000000	10840.000000	49469.694257	20.000000
C:\Users\cware\Desktop\Steller18Nov\18NovTrials\M20.DSG	11-1-2013	15:20:59	108401.000000	10840.100000	49471.835020	20.000000
C:\Users\cware\Desktop\Steller18Nov\18NovTrials\M20.DSG	11-1-2013	15:20:59	108402.000000	10840.200000	49463.372174	20.000000
C:\Users\cware\Desktop\Steller18Nov\18NovTrials\M20.DSG	11-1-2013	15:20:59	108403.000000	10840.300000	49457.249016	20.000000
C:\Users\cware\Desktop\Steller18Nov\18NovTrials\M20.DSG	11-1-2013	15:20:59	108404.000000	10840.400000	49464.242471	20.000000
C:\Users\cware\Desktop\Steller18Nov\18NovTrials\M20.DSG	11-1-2013	15:20:59	108405.000000	10840.500000	49463.346294	20.000000
C:\Users\cware\Desktop\Steller18Nov\18NovTrials\M20.DSG	11-1-2013	15:20:59	108406.000000	10840.600000	49460.334294	20.000000
C:\Users\cware\Desktop\Steller18Nov\18NovTrials\M20.DSG	11-1-2013	15:20:59	108407.000000	10840.700000	49461.703378	20.000000
C:\Users\cware\Desktop\Steller18Nov\18NovTrials\M20.DSG	11-1-2013	15:20:59	108408.000000	10840.800000	49461.927649	20.000000
C:\Users\cware\Desktop\Steller18Nov\18NovTrials\M20.DSG	11-1-2013	15:20:59	108409.000000	10840.900000	49462.026996	20.000000
C:\Users\cware\Desktop\Steller18Nov\18NovTrials\M20.DSG	11-1-2013	15:20:59	108410.000000	10841.000000	49462.300693	20.000000
C:\Users\cware\Desktop\Steller18Nov\18NovTrials\M20.DSG	11-1-2013	15:20:59	108411.000000	10841.100000	49464.241821	20.000000
C:\Users\cware\Desktop\Steller18Nov\18NovTrials\M20.DSG	11-1-2013	15:20:59	108412.000000	10841.200000	49461.279953	20.000000
C:\Users\cware\Desktop\Steller18Nov\18NovTrials\M20.DSG	11-1-2013	15:20:59	108413.000000	10841.300000	49460.035129	20.000000
C:\Users\cware\Desktop\Steller18Nov\18NovTrials\M20.DSG	11-1-2013	15:20:59	108414.000000	10841.400000	49463.968076	20.000000
C:\Users\cware\Desktop\Steller18Nov\18NovTrials\M20.DSG	11-1-2013	15:20:59	108415.000000	10841.500000	49463.321130	20.000000
C:\Users\cware\Desktop\Steller18Nov\18NovTrials\M20.DSG	11-1-2013	15:20:59	108416.000000	10841.600000	49466.133855	20.000000
C:\Users\cware\Desktop\Steller18Nov\18NovTrials\M20.DSG	11-1-2013	15:20:59	108417.000000	10841.700000	49470.564501	20.000000
C:\Users\cware\Desktop\Steller18Nov\18NovTrials\M20.DSG	11-1-2013	15:20:59	108418.000000	10841.800000	49472.456224	20.000000
C:\Users\cware\Desktop\Steller18Nov\18NovTrials\M20.DSG	11-1-2013	15:20:59	108419.000000	10841.900000	49474.223456	20.000000
C:\Users\cware\Desktop\Steller18Nov\18NovTrials\M20.DSG	11-1-2013	15:20:59	108420.000000	10842.000000	49475.866060	20.000000
C:\Users\cware\Desktop\Steller18Nov\18NovTrials\M20.DSG	11-1-2013	15:20:59	108421.000000	10842.100000	49480.296828	20.000000
C:\Users\cware\Desktop\Steller18Nov\18NovTrials\M20.DSG	11-1-2013	15:20:59	108422.000000	10842.200000	49492.543439	20.000000
C:\Users\cware\Desktop\Steller18Nov\18NovTrials\M20.DSG	11-1-2013	15:20:59	108423.000000	10842.300000	49517.061005	20.000000
C:\Users\cware\Desktop\Steller18Nov\18NovTrials\M20.DSG	11-1-2013	15:20:59	108424.000000	10842.400000	49532.045347	20.000000
C:\Users\cware\Desktop\Steller18Nov\18NovTrials\M20.DSG	11-1-2013	15:20:59	108425.000000	10842.500000	49549.070897	20.000000
C:\Users\cware\Desktop\Steller18Nov\18NovTrials\M20.DSG	11-1-2013	15:20:59	108426.000000	10842.600000	49555.517703	20.000000
C:\Users\cware\Desktop\Steller18Nov\18NovTrials\M20.DSG	11-1-2013	15:20:59	108427.000000	10842.700000	49585.660598	20.000000
C:\Users\cware\Desktop\Steller18Nov\18NovTrials\M20.DSG	11-1-2013	15:20:59	108428.000000	10842.800000	49601.067913	20.000000
C:\Users\cware\Desktop\Steller18Nov\18NovTrials\M20.DSG	11-1-2013	15:20:59	108429.000000	10842.900000	49597.682712	20.000000
C:\Users\cware\Desktop\Steller18Nov\18NovTrials\M20.DSG	11-1-2013	15:20:59	108430.000000	10843.000000	49585.137352	20.000000
C:\Users\cware\Desktop\Steller18Nov\18NovTrials\M20.DSG	11-1-2013	15:20:59	108431.000000	10843.100000	49589.020082	20.000000
C:\Users\cware\Desktop\Steller18Nov\18NovTrials\M20.DSG	11-1-2013	15:20:59	108432.000000	10843.200000	49590.936726	20.000000
C:\Users\cware\Desktop\Steller18Nov\18NovTrials\M20.DSG	11-1-2013	15:20:59	108433.000000	10843.300000	49587.701036	20.000000
C:\Users\cware\Desktop\Steller18Nov\18NovTrials\M20.DSG	11-1-2013	15:20:59	108434.000000	10843.400000	49585.510117	20.000000
C:\Users\cware\Desktop\Steller18Nov\18NovTrials\M20.DSG	11-1-2013	15:20:59	108435.000000	10843.500000	49591.235118	20.000000
C:\Users\cware\Desktop\Steller18Nov\18NovTrials\M20.DSG	11-1-2013	15:20:59	108436.000000	10843.600000	49597.532552	20.000000
C:\Users\cware\Desktop\Steller18Nov\18NovTrials\M20.DSG	11-1-2013	15:20:59	108437.000000	10843.700000	49601.066861	20.000000
C:\Users\cware\Desktop\Steller18Nov\18NovTrials\M20.DSG	11-1-2013	15:20:59	108438.000000	10843.800000	49594.047561	20.000000
C:\Users\cware\Desktop\Steller18Nov\18NovTrials\M20.DSG	11-1-2013	15:20:59	108439.000000	10843.900000	49597.880814	20.000000
C:\Users\cware\Desktop\Steller18Nov\18NovTrials\M20.DSG	11-1-2013	15:20:59	108440.000000	10844.000000	49601.987689	20.000000
C:\Users\cware\Desktop\Steller18Nov\18NovTrials\M20.DSG	11-1-2013	15:20:59	108441.000000	10844.100000	49598.900858	20.000000
C:\Users\cware\Desktop\Steller18Nov\18NovTrials\M20.DSG	11-1-2013	15:20:59	108442.000000	10844.200000	49614.308399	20.000000
C:\Users\cware\Desktop\Steller18Nov\18NovTrials\M20.DSG	11-1-2013	15:20:59	108443.000000	10844.300000	49618.241060	20.000000
C:\Users\cware\Desktop\Steller18Nov\18NovTrials\M20.DSG	11-1-2013	15:20:59	108444.000000	10844.400000	49641.016262	20.000000
C:\Users\cware\Desktop\Steller18Nov\18NovTrials\M20.DSG	11-1-2013	15:20:59	108445.000000	10844.500000	49642.559470	20.000000
C:\Users\cware\Desktop\Steller18Nov\18NovTrials\M20.DSG	11-1-2013	15:20:59	108446.000000	10844.600000	49637.630812	20.000000
C:\Users\cware\Desktop\Steller18Nov\18NovTrials\M20.DSG	11-1-2013	15:20:59	108447.000000	10844.700000	49645.520941	20.000000
C:\Users\cware\Desktop\Steller18Nov\18NovTrials\M20.DSG	11-1-2013	15:20:59	108448.000000	10844.800000	49639.621672	20.000000
C:\Users\cware\Desktop\Steller18Nov\18NovTrials\M20.DSG	11-1-2013	15:20:59	108449.000000	10844.900000	49633.697695	20.000000
C:\Users\cware\Desktop\Steller18Nov\18NovTrials\M20.DSG	11-1-2013	15:20:59	108450.000000	10845.000000	49638.053455	20.000000
C:\Users\cware\Desktop\Steller18Nov\18NovTrials\M20.DSG	11-1-2013	15:20:59	108451.000000	10845.100000	49634.568659	20.000000
C:\Users\cware\Desktop\Steller18Nov\18NovTrials\M20.DSG	11-1-2013	15:20:59	108452.000000	10845.200000	49633.398524	20.000000
C:\Users\cware\Desktop\Steller18Nov\18NovTrials\M20.DSG	11-1-2013	15:20:59	108453.000000	10845.300000	49638.501262	20.000000
C:\Users\cware\Desktop\Steller18Nov\18NovTrials\M20.DSG	11-1-2013	15:20:59	108454.000000	10845.400000	49636.086493	20.000000
C:\Users\cware\Desktop\Steller18Nov\18NovTrials\M20.DSG	11-1-2013	15:20:59	108455.000000	10845.500000	49639.571124	20.000000
C:\Users\cware\Desktop\Steller18Nov\18NovTrials\M20.DSG	11-1-2013	15:20:59	108456.000000	10845.600000	49641.462964	20.000000
C:\Users\cware\Desktop\Steller18Nov\18NovTrials\M20.DSG	11-1-2013	15:20:59	108457.000000	10845.700000	49646.217019	20.000000
C:\Users\cware\Desktop\Steller18Nov\18NovTrials\M20.DSG	11-1-2013	15:20:59	108458.000000	10845.800000	49643.478784	20.000000
C:\Users\cware\Desktop\Steller18Nov\18NovTrials\M20.DSG	11-1-2013	15:20:59	108459.000000	10845.900000	49643.926796	20.000000
C:\Users\cware\Desktop\Steller18Nov\18NovTrials\M20.DSG	11-1-2013	15:20:59	108460.000000	10846.000000	49645.569504	20.000000
C:\Users\cware\Desktop\Steller18Nov\18NovTrials\M20.DSG	11-1-2013	15:20:59	108461.000000	10846.100000	49639.222210	20.000000
C:\Users\cware\Desktop\Steller18Nov\18NovTrials\M20.DSG	11-1-2013	15:20:59	108462.000000	10846.200000	49635.712627	20.000000
C:\Users\cware\Desktop\Steller18Nov\18NovTrials\M20.DSG	11-1-2013	15:20:59	108463.000000	10846.300000	49638.599629	20.000000
C:\Users\cware\Desktop\Steller18Nov\18NovTrials\M20.DSG	11-1-2013	15:20:59	108464.000000	10846.400000	49634.019668	20.000000
C:\Users\cware\Desktop\Steller18Nov\18NovTrials\M20.DSG	11-1-2013	15:20:59	108465.000000	10846.500000	49622.445419	20.000000
C:\Users\cware\Desktop\Steller18Nov\18NovTrials\M20.DSG	11-1-2013	15:20:59	108466.000000	10846.600000	49632.924336	20.000000
C:\Users\cware\Desktop\Steller18Nov\18NovTrials\M20.DSG	11-1-2013	15:20:59	108467.000000	10846.700000	49628.145138	20.000000
C:\Users\cware\Desktop\Steller18Nov\18NovTrials\M20.DSG	11-1-2013	15:20:59	108468.000000	10846.800000	49628.543499	20.000000
C:\Users\cware\Desktop\Steller18Nov\18NovTrials\M20.DSG	11-1-2013	15:20:59	108469.000000	10846.900000	49634.367659	20.000000
C:\Users\cware\Desktop\Steller18Nov\18NovTrials\M20.DSG	11-1-2013	15:20:59	108470.000000	10847.000000	49642.482394	20.000000
C:\Users\cware\Desktop\Steller18Nov\18NovTrials\M20.DSG	11-1-2013	15:20:59	108471.000000	10847.100000	49644.697691	20.000000
C:\Users\cware\Desktop\Steller18Nov\18NovTrials\M20.DSG	11-1-2013	15:20:59	108472.000000	10847.200000	49646.614483	20.000000
C:\Users\cware\Desktop\Steller18Nov\18NovTrials\M20.DSG	11-1-2013	15:20:59	108473.000000	10847.300000	49651.940570	20.000000
C:\Users\cware\Desktop\Steller18Nov\18NovTrials\M20.DSG	11-1-2013	15:20:59	108474.000000	10847.400000	49661.872394	20.000000
C:\Users\cware\Desktop\Steller18Nov\18NovTrials\M20.DSG	11-1-2013	15:20:59	108475.000000	10847.500000	49657.964120	20.000000
C:\Users\cware\Desktop\Steller18Nov\18NovTrials\M20.DSG	11-1-2013	15:20:59	108476.000000	10847.600000	49651.965283	20.000000
C:\Users\cware\Desktop\Steller18Nov\18NovTrials\M20.DSG	11-1-2013	15:20:59	108477.000000	10847.700000	49645.369161	20.000000
C:\Users\cware\Desktop\Steller18Nov\18NovTrials\M20.DSG	11-1-2013	15:20:59	108478.000000	10847.800000	49648.430609	20.000000
C:\Users\cware\Desktop\Steller18Nov\18NovTrials\M20.DSG	11-1-2013	15:20:59	108479.000000	10847.900000	49646.090722	20.000000
C:\Users\cware\Desktop\Steller18Nov\18NovTrials\M20.DSG	11-1-2013	15:20:59	108480.000000	10848.000000	49642.107823	20.000000
C:\Users\cware\Desktop\Steller18Nov\18NovTrials\M20.DSG	11-1-2013	15:20:59	108481.000000	10848.100000	49637.304264	20.000000
C:\Users\cware\Desktop\Steller18Nov\18NovTrials\M20.DSG	11-1-2013	15:20:59	108482.000000	10848.200000	49633.769221	20.000000
C:\Users\cware\Desktop\Steller18Nov\18NovTrials\M20.DSG	11-1-2013	15:20:59	108483.000000	10848.300000	49633.495411	20.000000
C:\Users\cware\Desktop\Steller18Nov\18NovTrials\M20.DSG	11-1-2013	15:20:59	108484.000000	10848.400000	49628.393069	20.000000
C:\Users\cware\Desktop\Steller18Nov\18NovTrials\M20.DSG	11-1-2013	15:20:59	108485.000000	10848.500000	49625.181674	20.000000
C:\Users\cware\Desktop\Steller18Nov\18NovTrials\M20.DSG	11-1-2013	15:20:59	108486.000000	10848.600000	49623.837598	20.000000
C:\Users\cware\Desktop\Steller18Nov\18NovTrials\M20.DSG	11-1-2013	15:20:59	108487.000000	10848.700000	49622.568190	20.000000
C:\Users\cware\Desktop\Steller18Nov\18NovTrials\M20.DSG	11-1-2013	15:20:59	108488.000000	10848.800000	49620.850705	20.000000
C:\Users\cware\Desktop\Steller18Nov\18NovTrials\M20.DSG	11-1-2013	15:20:59	108489.000000	10848.900000	49625.231225	20.000000
C:\Users\cware\Desktop\Steller18Nov\18NovTrials\M20.DSG	11-1-2013	15:20:59	108490.000000	10849.000000	49623.538631	20.000000
C:\Users\cware\Desktop\Steller18Nov\18NovTrials\M20.DSG	11-1-2013	15:20:59	108491.000000	10849.100000	49623.438863	20.000000
C:\Users\cware\Desktop\Steller18Nov\18NovTrials\M20.DSG	11-1-2013	15:20:59	108492.000000	10849.200000	49621.124233	20.000000
C:\Users\cware\Desktop\Steller18Nov\18NovTrials\M20.DSG	11-1-2013	15:20:59	108493.000000	10849.300000	49621.671596	20.000000
C:\Users\cware\Desktop\Steller18Nov\18NovTrials\M20.DSG	11-1-2013	15:20:59	108494.000000	10849.400000	49619.207628	20.000000
C:\Users\cware\Desktop\Steller18Nov\18NovTrials\M20.DSG	11-1-2013	15:20:59	108495.000000	10849.500000	49623.115427	20.000000
C:\Users\cware\Desktop\Steller18Nov\18NovTrials\M20.DSG	11-1-2013	15:20:59	108496.000000	10849.600000	49619.780043	20.000000
C:\Users\cware\Desktop\Steller18Nov\18NovTrials\M20.DSG	11-1-2013	15:20:59	108497.000000	10849.700000	49625.803941	20.000000
C:\Users\cware\Desktop\Steller18Nov\18NovTrials\M20.DSG	11-1-2013	15:20:59	108498.000000	10849.800000	49626.500768	20.000000
C:\Users\cware\Desktop\Steller18Nov\18NovTrials\M20.DSG	11-1-2013	15:20:59	108499.000000	10849.900000	49631.055734	20.000000
C:\Users\cware\Desktop\Steller18Nov\18NovTrials\M20.DSG	11-1-2013	15:20:59	108500.000000	10850.000000	49635.312142	20.000000
C:\Users\cware\Desktop\Steller18Nov\18NovTrials\M20.DSG	11-1-2013	15:20:59	108501.000000	10850.100000	49639.742736	20.000000
C:\Users\cware\Desktop\Steller18Nov\18NovTrials\M20.DSG	11-1-2013	15:20:59	108502.000000	10850.200000	49632.200777	20.000000
C:\Users\cware\Desktop\Steller18Nov\18NovTrials\M20.DSG	11-1-2013	15:20:59	108503.000000	10850.300000	49636.905194	20.000000
C:\Users\cware\Desktop\Steller18Nov\18NovTrials\M20.DSG	11-1-2013	15:20:59	108504.000000	10850.400000	49638.796825	20.000000
C:\Users\cware\Desktop\Steller18Nov\18NovTrials\M20.DSG	11-1-2013	15:20:59	108505.000000	10850.500000	49637.303363	20.000000
C:\Users\cware\Desktop\Steller18Nov\18NovTrials\M20.DSG	11-1-2013	15:20:59	108506.000000	10850.600000	49630.782015	20.000000
C:\Users\cware\Desktop\Steller18Nov\18NovTrials\M20.DSG	11-1-2013	15:20:59	108507.000000	10850.700000	49628.168136	20.000000
C:\Users\cware\Desktop\Steller18Nov\18NovTrials\M20.DSG	11-1-2013	15:20:59	108508.000000	10850.800000	49622.418501	20.000000
C:\Users\cware\Desktop\Steller18Nov\18NovTrials\M20.DSG	11-1-2013	15:20:59	108509.000000	10850.900000	49616.419603	20.000000
C:\Users\cware\Desktop\Steller18Nov\18NovTrials\M20.DSG	11-1-2013	15:20:59	108510.000000	10851.000000	49612.785204	20.000000
C:\Users\cware\Desktop\Steller18Nov\18NovTrials\M20.DSG	11-1-2013	15:20:59	108511.000000	10851.100000	49611.565801	20.000000
C:\Users\cware\Desktop\Steller18Nov\18NovTrials\M20.DSG	11-1-2013	15:20:59	108512.000000	10851.200000	49600.314875	20.000000
C:\Users\cware\Desktop\Steller18Nov\18NovTrials\M20.DSG	11-1-2013	15:20:59	108513.000000	10851.300000	49595.710058	20.000000
C:\Users\cware\Desktop\Steller18Nov\18NovTrials\M20.DSG	11-1-2013	15:20:59	108514.000000	10851.400000	49595.237228	20.000000
C:\Users\cware\Desktop\Steller18Nov\18NovTrials\M20.DSG	11-1-2013	15:20:59	108515.000000	10851.500000	49601.335442	20.000000
C:\Users\cware\Desktop\Steller18Nov\18NovTrials\M20.DSG	11-1-2013	15:20:59	108516.000000	10851.600000	49598.448327	20.000000
C:\Users\cware\Desktop\Steller18Nov\18NovTrials\M20.DSG	11-1-2013	15:20:59	108517.000000	10851.700000	49602.007752	20.000000
C:\Users\cware\Desktop\Steller18Nov\18NovTrials\M20.DSG	11-1-2013	15:20:59	108518.000000	10851.800000	49606.487975	20.000000
C:\Users\cware\Desktop\Steller18Nov\18NovTrials\M20.DSG	11-1-2013	15:20:59	108519.000000	10851.900000	49605.368132	20.000000
C:\Users\cware\Desktop\Steller18Nov\18NovTrials\M20.DSG	11-1-2013	15:20:59	108520.000000	10852.000000	49609.425486	20.000000
C:\Users\cware\Desktop\Steller18Nov\18NovTrials\M20.DSG	11-1-2013	15:20:59	108521.000000	10852.100000	49617.091926	20.000000
C:\Users\cware\Desktop\Steller18Nov\18NovTrials\M20.DSG	11-1-2013	15:20:59	108522.000000	10852.200000	49626.351335	20.000000
C:\Users\cware\Desktop\Steller18Nov\18NovTrials\M20.DSG	11-1-2013	15:20:59	108523.000000	10852.300000	49630.259273	20.000000
C:\Users\cware\Desktop\Steller18Nov\18NovTrials\M20.DSG	11-1-2013	15:20:59	108524.000000	10852.400000	49632.773328	20.000000
C:\Users\cware\Desktop\Steller18Nov\18NovTrials\M20.DSG	11-1-2013	15:20:59	108525.000000	10852.500000	49641.360644	20.000000
C:\Users\cware\Desktop\Steller18Nov\18NovTrials\M20.DSG	11-1-2013	15:20:59	108526.000000	10852.600000	49643.078499	20.000000
C:\Users\cware\Desktop\Steller18Nov\18NovTrials\M20.DSG	11-1-2013	15:20:59	108527.000000	10852.700000	49646.139764	20.000000
C:\Users\cware\Desktop\Steller18Nov\18NovTrials\M20.DSG	11-1-2013	15:20:59	108528.000000	10852.800000	49640.887862	20.000000
C:\Users\cware\Desktop\Steller18Nov\18NovTrials\M20.DSG	11-1-2013	15:20:59	108529.000000	10852.900000	49643.999306	20.000000
C:\Users\cware\Desktop\Steller18Nov\18NovTrials\M20.DSG	11-1-2013	15:20:59	108530.000000	10853.000000	49642.231864	20.000000
C:\Users\cware\Desktop\Steller18Nov\18NovTrials\M20.DSG	11-1-2013	15:20:59	108531.000000	10853.100000	49638.025138	20.000000
C:\Users\cware\Desktop\Steller18Nov\18NovTrials\M20.DSG	11-1-2013	15:20:59	108532.000000	10853.200000	49630.533083	20.000000
C:\Users\cware\Desktop\Steller18Nov\18NovTrials\M20.DSG	11-1-2013	15:20:59	108533.000000	10853.300000	49624.484464	20.000000
C:\Users\cware\Desktop\Steller18Nov\18NovTrials\M20.DSG	11-1-2013	15:20:59	108534.000000	10853.400000	49621.024703	20.000000
C:\Users\cware\Desktop\Steller18Nov\18NovTrials\M20.DSG	11-1-2013	15:20:59	108535.000000	10853.500000	49618.386024	20.000000
C:\Users\cware\Desktop\Steller18Nov\18NovTrials\M20.DSG	11-1-2013	15:20:59	108536.000000	10853.600000	49611.267413	20.000000
C:\Users\cware\Desktop\Steller18Nov\18NovTrials\M20.DSG	11-1-2013	15:20:59	108537.000000	10853.700000	49613.831254	20.000000
C:\Users\cware\Desktop\Steller18Nov\18NovTrials\M20.DSG	11-1-2013	15:20:59	108538.000000	10853.800000	49610.271746	20.000000
C:\Users\cware\Desktop\Steller18Nov\18NovTrials\M20.DSG	11-1-2013	15:20:59	108539.000000	10853.900000	49608.156079	20.000000
C:\Users\cware\Desktop\Steller18Nov\18NovTrials\M20.DSG	11-1-2013	15:20:59	108540.000000	10854.000000	49604.895372	20.000000
C:\Users\cware\Desktop\Steller18Nov\18NovTrials\M20.DSG	11-1-2013	15:20:59	108541.000000	10854.100000	49608.056636	20.000000
C:\Users\cware\Desktop\Steller18Nov\18NovTrials\M20.DSG	11-1-2013	15:20:59	108542.000000	10854.200000	49611.541380	20.000000
C:\Users\cware\Desktop\Steller18Nov\18NovTrials\M20.DSG	11-1-2013	15:20:59	108543.000000	10854.300000	49616.918054	20.000000
C:\Users\cware\Desktop\Steller18Nov\18NovTrials\M20.DSG	11-1-2013	15:20:59	108544.000000	10854.400000	49620.128600	20.000000
C:\Users\cware\Desktop\Steller18Nov\18NovTrials\M20.DSG	11-1-2013	15:20:59	108545.000000	10854.500000	49626.899203	20.000000
C:\Users\cware\Desktop\Steller18Nov\18NovTrials\M20.DSG	11-1-2013	15:20:59	108546.000000	10854.600000	49631.852799	20.000000
C:\Users\cware\Desktop\Steller18Nov\18NovTrials\M20.DSG	11-1-2013	15:20:59	108547.000000	10854.700000	49635.238048	20.000000
C:\Users\cware\Desktop\Steller18Nov\18NovTrials\M20.DSG	11-1-2013	15:20:59	108548.000000	10854.800000	49638.125455	20.000000
C:\Users\cware\Desktop\Steller18Nov\18NovTrials\M20.DSG	11-1-2013	15:20:59	108549.000000	10854.900000	49643.775704	20.000000
C:\Users\cware\Desktop\Steller18Nov\18NovTrials\M20.DSG	11-1-2013	15:20:59	108550.000000	10855.000000	49644.945657	20.000000
C:\Users\cware\Desktop\Steller18Nov\18NovTrials\M20.DSG	11-1-2013	15:20:59	108551.000000	10855.100000	49640.465307	20.000000
C:\Users\cware\Desktop\Steller18Nov\18NovTrials\M20.DSG	11-1-2013	15:20:59	108552.000000	10855.200000	49644.995687	20.000000
C:\Users\cware\Desktop\Steller18Nov\18NovTrials\M20.DSG	11-1-2013	15:20:59	108553.000000	10855.300000	49648.953194	20.000000
C:\Users\cware\Desktop\Steller18Nov\18NovTrials\M20.DSG	11-1-2013	15:20:59	108554.000000	10855.400000	49643.800931	20.000000
C:\Users\cware\Desktop\Steller18Nov\18NovTrials\M20.DSG	11-1-2013	15:20:59	108555.000000	10855.500000	49639.121179	20.000000
C:\Users\cware\Desktop\Steller18Nov\18NovTrials\M20.DSG	11-1-2013	15:20:59	108556.000000	10855.600000	49635.885533	20.000000
C:\Users\cware\Desktop\Steller18Nov\18NovTrials\M20.DSG	11-1-2013	15:20:59	108557.000000	10855.700000	49629.662859	20.000000
C:\Users\cware\Desktop\Steller18Nov\18NovTrials\M20.DSG	11-1-2013	15:20:59	108558.000000	10855.800000	49626.651076	20.000000
C:\Users\cware\Desktop\Steller18Nov\18NovTrials\M20.DSG	11-1-2013	15:20:59	108559.000000	10855.900000	49621.249501	20.000000
C:\Users\cware\Desktop\Steller18Nov\18NovTrials\M20.DSG	11-1-2013	15:20:59	108560.000000	10856.000000	49617.764810	20.000000
C:\Users\cware\Desktop\Steller18Nov\18NovTrials\M20.DSG	11-1-2013	15:20:59	108561.000000	10856.100000	49610.272903	20.000000
C:\Users\cware\Desktop\Steller18Nov\18NovTrials\M20.DSG	11-1-2013	15:20:59	108562.000000	10856.200000	49605.095461	20.000000
C:\Users\cware\Desktop\Steller18Nov\18NovTrials\M20.DSG	11-1-2013	15:20:59	108563.000000	10856.300000	49602.133316	20.000000
C:\Users\cware\Desktop\Steller18Nov\18NovTrials\M20.DSG	11-1-2013	15:20:59	108564.000000	10856.400000	49595.338141	20.000000
C:\Users\cware\Desktop\Steller18Nov\18NovTrials\M20.DSG	11-1-2013	15:20:59	108565.000000	10856.500000	49588.443235	20.000000
C:\Users\cware\Desktop\Steller18Nov\18NovTrials\M20.DSG	11-1-2013	15:20:59	108566.000000	10856.600000	49593.794949	20.000000
C:\Users\cware\Desktop\Steller18Nov\18NovTrials\M20.DSG	11-1-2013	15:20:59	108567.000000	10856.700000	49592.699714	20.000000
C:\Users\cware\Desktop\Steller18Nov\18NovTrials\M20.DSG	11-1-2013	15:20:59	108568.000000	10856.800000	49595.786275	20.000000
C:\Users\cware\Desktop\Steller18Nov\18NovTrials\M20.DSG	11-1-2013	15:20:59	108569.000000	10856.900000	49597.578659	20.000000
C:\Users\cware\Desktop\Steller18Nov\18NovTrials\M20.DSG	11-1-2013	15:20:59	108570.000000	10857.000000	49595.438183	20.000000
C:\Users\cware\Desktop\Steller18Nov\18NovTrials\M20.DSG	11-1-2013	15:20:59	108571.000000	10857.100000	49599.221467	20.000000
C:\Users\cware\Desktop\Steller18Nov\18NovTrials\M20.DSG	11-1-2013	15:20:59	108572.000000	10857.200000	49601.113258	20.000000
C:\Users\cware\Desktop\Steller18Nov\18NovTrials\M20.DSG	11-1-2013	15:20:59	108573.000000	10857.300000	49604.424104	20.000000
C:\Users\cware\Desktop\Steller18Nov\18NovTrials\M20.DSG	11-1-2013	15:20:59	108574.000000	10857.400000	49604.946681	20.000000
C:\Users\cware\Desktop\Steller18Nov\18NovTrials\M20.DSG	11-1-2013	15:20:59	108575.000000	10857.500000	49609.029009	20.000000
C:\Users\cware\Desktop\Steller18Nov\18NovTrials\M20.DSG	11-1-2013	15:20:59	108576.000000	10857.600000	49610.074771	20.000000
C:\Users\cware\Desktop\Steller18Nov\18NovTrials\M20.DSG	11-1-2013	15:20:59	108577.000000	10857.700000	49619.309355	20.000000
C:\Users\cware\Desktop\Steller18Nov\18NovTrials\M20.DSG	11-1-2013	15:20:59	108578.000000	10857.800000	49624.362059	20.000000
C:\Users\cware\Desktop\Steller18Nov\18NovTrials\M20.DSG	11-1-2013	15:20:59	108579.000000	10857.900000	49625.731344	20.000000
C:\Users\cware\Desktop\Steller18Nov\18NovTrials\M20.DSG	11-1-2013	15:20:59	108580.000000	10858.000000	49626.826645	20.000000
C:\Users\cware\Desktop\Steller18Nov\18NovTrials\M20.DSG	11-1-2013	15:20:59	108581.000000	10858.100000	49629.141366	20.000000
C:\Users\cware\Desktop\Steller18Nov\18NovTrials\M20.DSG	11-1-2013	15:20:59	108582.000000	10858.200000	49630.236593	20.000000
C:\Users\cware\Desktop\Steller18Nov\18NovTrials\M20.DSG	11-1-2013	15:20:59	108583.000000	10858.300000	49632.078799	20.000000
C:\Users\cware\Desktop\Steller18Nov\18NovTrials\M20.DSG	11-1-2013	15:20:59	108584.000000	10858.400000	49630.261384	20.000000
C:\Users\cware\Desktop\Steller18Nov\18NovTrials\M20.DSG	11-1-2013	15:20:59	108585.000000	10858.500000	49619.210369	20.000000
C:\Users\cware\Desktop\Steller18Nov\18NovTrials\M20.DSG	11-1-2013	15:20:59	108586.000000	10858.600000	49616.123699	20.000000
C:\Users\cware\Desktop\Steller18Nov\18NovTrials\M20.DSG	11-1-2013	15:20:59	108587.000000	10858.700000	49615.202775	20.000000
C:\Users\cware\Desktop\Steller18Nov\18NovTrials\M20.DSG	11-1-2013	15:20:59	108588.000000	10858.800000	49603.578436	20.000000
C:\Users\cware\Desktop\Steller18Nov\18NovTrials\M20.DSG	11-1-2013	15:20:59	108589.000000	10858.900000	49601.064655	20.000000
C:\Users\cware\Desktop\Steller18Nov\18NovTrials\M20.DSG	11-1-2013	15:20:59	108590.000000	10859.000000	49594.543194	20.000000
C:\Users\cware\Desktop\Steller18Nov\18NovTrials\M20.DSG	11-1-2013	15:20:59	108591.000000	10859.100000	49582.520685	20.000000
C:\Users\cware\Desktop\Steller18Nov\18NovTrials\M20.DSG	11-1-2013	15:20:59	108592.000000	10859.200000	49581.749067	20.000000
C:\Users\cware\Desktop\Steller18Nov\18NovTrials\M20.DSG	11-1-2013	15:20:59	108593.000000	10859.300000	49574.231986	20.000000
C:\Users\cware\Desktop\Steller18Nov\18NovTrials\M20.DSG	11-1-2013	15:20:59	108594.000000	10859.400000	49574.605660	20.000000
C:\Users\cware\Desktop\Steller18Nov\18NovTrials\M20.DSG	11-1-2013	15:20:59	108595.000000	10859.500000	49575.974802	20.000000
C:\Users\cware\Desktop\Steller18Nov\18NovTrials\M20.DSG	11-1-2013	15:20:59	108596.000000	10859.600000	49574.904444	20.000000
C:\Users\cware\Desktop\Steller18Nov\18NovTrials\M20.DSG	11-1-2013	15:20:59	108597.000000	10859.700000	49578.389335	20.000000
C:\Users\cware\Desktop\Steller18Nov\18NovTrials\M20.DSG	11-1-2013	15:20:59	108598.000000	10859.800000	49585.085126	20.000000
C:\Users\cware\Desktop\Steller18Nov\18NovTrials\M20.DSG	11-1-2013	15:20:59	108599.000000	10859.900000	49589.615201	20.000000
C:\Users\cware\Desktop\Steller18Nov\18NovTrials\M20.DSG	11-1-2013	15:20:59	108600.000000	10860.000000	49592.676989	20.000000
C:\Users\cware\Desktop\Steller18Nov\18NovTrials\M20.DSG	11-1-2013	15:20:59	108601.000000	10860.100000	49598.626087	20.000000
C:\Users\cware\Desktop\Steller18Nov\18NovTrials\M20.DSG	11-1-2013	15:20:59	108602.000000	10860.200000	49598.427059	20.000000
C:\Users\cware\Desktop\Steller18Nov\18NovTrials\M20.DSG	11-1-2013	15:20:59	108603.000000	10860.300000	49601.190006	20.000000
C:\Users\cware\Desktop\Steller18Nov\18NovTrials\M20.DSG	11-1-2013	15:20:59	108604.000000	10860.400000	49608.085003	20.000000
C:\Users\cware\Desktop\Steller18Nov\18NovTrials\M20.DSG	11-1-2013	15:20:59	108605.000000	10860.500000	49614.755750	20.000000
C:\Users\cware\Desktop\Steller18Nov\18NovTrials\M20.DSG	11-1-2013	15:20:59	108606.000000	10860.600000	49611.694485	20.000000
C:\Users\cware\Desktop\Steller18Nov\18NovTrials\M20.DSG	11-1-2013	15:20:59	108607.000000	10860.700000	49618.688859	20.000000
C:\Users\cware\Desktop\Steller18Nov\18NovTrials\M20.DSG	11-1-2013	15:20:59	108608.000000	10860.800000	49626.803542	20.000000
C:\Users\cware\Desktop\Steller18Nov\18NovTrials\M20.DSG	11-1-2013	15:20:59	108609.000000	10860.900000	49631.682070	20.000000
C:\Users\cware\Desktop\Steller18Nov\18NovTrials\M20.DSG	11-1-2013	15:20:59	108610.000000	10861.000000	49631.333596	20.000000
C:\Users\cware\Desktop\Steller18Nov\18NovTrials\M20.DSG	11-1-2013	15:20:59	108611.000000	10861.100000	49627.475626	20.000000
C:\Users\cware\Desktop\Steller18Nov\18NovTrials\M20.DSG	11-1-2013	15:20:59	108612.000000	10861.200000	49623.144648	20.000000
C:\Users\cware\Desktop\Steller18Nov\18NovTrials\M20.DSG	11-1-2013	15:20:59	108613.000000	10861.300000	49620.929247	20.000000
C:\Users\cware\Desktop\Steller18Nov\18NovTrials\M20.DSG	11-1-2013	15:20:59	108614.000000	10861.400000	49621.252983	20.000000
C:\Users\cware\Desktop\Steller18Nov\18NovTrials\M20.DSG	11-1-2013	15:20:59	108615.000000	10861.500000	49620.282311	20.000000
C:\Users\cware\Desktop\Steller18Nov\18NovTrials\M20.DSG	11-1-2013	15:20:59	108616.000000	10861.600000	49617.743526	20.000000
C:\Users\cware\Desktop\Steller18Nov\18NovTrials\M20.DSG	11-1-2013	15:20:59	108617.000000	10861.700000	49618.091822	20.000000
C:\Users\cware\Desktop\Steller18Nov\18NovTrials\M20.DSG	11-1-2013	15:20:59	108618.000000	10861.800000	49617.519403	20.000000
C:\Users\cware\Desktop\Steller18Nov\18NovTrials\M20.DSG	11-1-2013	15:20:59	108619.000000	10861.900000	49615.279293	20.000000
C:\Users\cware\Desktop\Steller18Nov\18NovTrials\M20.DSG	11-1-2013	15:20:59	108620.000000	10862.000000	49610.774283	20.000000
C:\Users\cware\Desktop\Steller18Nov\18NovTrials\M20.DSG	11-1-2013	15:20:59	108621.000000	10862.100000	49610.898751	20.000000
C:\Users\cware\Desktop\Steller18Nov\18NovTrials\M20.DSG	11-1-2013	15:20:59	108622.000000	10862.200000	49609.355564	20.000000
C:\Users\cware\Desktop\Steller18Nov\18NovTrials\M20.DSG	11-1-2013	15:20:59	108623.000000	10862.300000	49618.739533	20.000000
C:\Users\cware\Desktop\Steller18Nov\18NovTrials\M20.DSG	11-1-2013	15:20:59	108624.000000	10862.400000	49613.313803	20.000000
C:\Users\cware\Desktop\Steller18Nov\18NovTrials\M20.DSG	11-1-2013	15:20:59	108625.000000	10862.500000	49615.255216	20.000000
C:\Users\cware\Desktop\Steller18Nov\18NovTrials\M20.DSG	11-1-2013	15:20:59	108626.000000	10862.600000	49622.498752	20.000000
C:\Users\cware\Desktop\Steller18Nov\18NovTrials\M20.DSG	11-1-2013	15:20:59	108627.000000	10862.700000	49628.123981	20.000000
C:\Users\cware\Desktop\Steller18Nov\18NovTrials\M20.DSG	11-1-2013	15:20:59	108628.000000	10862.800000	49620.109314	20.000000
C:\Users\cware\Desktop\Steller18Nov\18NovTrials\M20.DSG	11-1-2013	15:20:59	108629.000000	10862.900000	49629.866705	20.000000
C:\Users\cware\Desktop\Steller18Nov\18NovTrials\M20.DSG	11-1-2013	15:20:59	108630.000000	10863.000000	49626.829952	20.000000
C:\Users\cware\Desktop\Steller18Nov\18NovTrials\M20.DSG	11-1-2013	15:20:59	108631.000000	10863.100000	49627.103840	20.000000
C:\Users\cware\Desktop\Steller18Nov\18NovTrials\M20.DSG	11-1-2013	15:20:59	108632.000000	10863.200000	49625.461054	20.000000
C:\Users\cware\Desktop\Steller18Nov\18NovTrials\M20.DSG	11-1-2013	15:20:59	108633.000000	10863.300000	49631.932778	20.000000
C:\Users\cware\Desktop\Steller18Nov\18NovTrials\M20.DSG	11-1-2013	15:20:59	108634.000000	10863.400000	49629.418754	20.000000
C:\Users\cware\Desktop\Steller18Nov\18NovTrials\M20.DSG	11-1-2013	15:20:59	108635.000000	10863.500000	49624.341211	20.000000
C:\Users\cware\Desktop\Steller18Nov\18NovTrials\M20.DSG	11-1-2013	15:20:59	108636.000000	10863.600000	49620.433537	20.000000
C:\Users\cware\Desktop\Steller18Nov\18NovTrials\M20.DSG	11-1-2013	15:20:59	108637.000000	10863.700000	49611.572135	20.000000
C:\Users\cware\Desktop\Steller18Nov\18NovTrials\M20.DSG	11-1-2013	15:20:59	108638.000000	10863.800000	49607.913376	20.000000
C:\Users\cware\Desktop\Steller18Nov\18NovTrials\M20.DSG	11-1-2013	15:20:59	108639.000000	10863.900000	49599.723902	20.000000
C:\Users\cware\Desktop\Steller18Nov\18NovTrials\M20.DSG	11-1-2013	15:20:59	108640.000000	10864.000000	49592.306372	20.000000
C:\Users\cware\Desktop\Steller18Nov\18NovTrials\M20.DSG	11-1-2013	15:20:59	108641.000000	10864.100000	49586.258091	20.000000
C:\Users\cware\Desktop\Steller18Nov\18NovTrials\M20.DSG	11-1-2013	15:20:59	108642.000000	10864.200000	49588.025511	20.000000
C:\Users\cware\Desktop\Steller18Nov\18NovTrials\M20.DSG	11-1-2013	15:20:59	108643.000000	10864.300000	49589.469230	20.000000
C:\Users\cware\Desktop\Steller18Nov\18NovTrials\M20.DSG	11-1-2013	15:20:59	108644.000000	10864.400000	49593.177980	20.000000
C:\Users\cware\Desktop\Steller18Nov\18NovTrials\M20.DSG	11-1-2013	15:20:59	108645.000000	10864.500000	49592.282094	20.000000
C:\Users\cware\Desktop\Steller18Nov\18NovTrials\M20.DSG	11-1-2013	15:20:59	108646.000000	10864.600000	49587.951160	20.000000
C:\Users\cware\Desktop\Steller18Nov\18NovTrials\M20.DSG	11-1-2013	15:20:59	108647.000000	10864.700000	49595.020068	20.000000
C:\Users\cware\Desktop\Steller18Nov\18NovTrials\M20.DSG	11-1-2013	15:20:59	108648.000000	10864.800000	49599.824071	20.000000
C:\Users\cware\Desktop\Steller18Nov\18NovTrials\M20.DSG	11-1-2013	15:20:59	108649.000000	10864.900000	49605.997624	20.000000
C:\Users\cware\Desktop\Steller18Nov\18NovTrials\M20.DSG	11-1-2013	15:20:59	108650.000000	10865.000000	49607.640271	20.000000
C:\Users\cware\Desktop\Steller18Nov\18NovTrials\M20.DSG	11-1-2013	15:20:59	108651.000000	10865.100000	49616.153155	20.000000
C:\Users\cware\Desktop\Steller18Nov\18NovTrials\M20.DSG	11-1-2013	15:20:59	108652.000000	10865.200000	49617.323120	20.000000
C:\Users\cware\Desktop\Steller18Nov\18NovTrials\M20.DSG	11-1-2013	15:20:59	108653.000000	10865.300000	49622.500824	20.000000
C:\Users\cware\Desktop\Steller18Nov\18NovTrials\M20.DSG	11-1-2013	15:20:59	108654.000000	10865.400000	49626.508053	20.000000
C:\Users\cware\Desktop\Steller18Nov\18NovTrials\M20.DSG	11-1-2013	15:20:59	108655.000000	10865.500000	49631.586027	20.000000
C:\Users\cware\Desktop\Steller18Nov\18NovTrials\M20.DSG	11-1-2013	15:20:59	108656.000000	10865.600000	49629.519946	20.000000
C:\Users\cware\Desktop\Steller18Nov\18NovTrials\M20.DSG	11-1-2013	15:20:59	108657.000000	10865.700000	49630.366415	20.000000
C:\Users\cware\Desktop\Steller18Nov\18NovTrials\M20.DSG	11-1-2013	15:20:59	108658.000000	10865.800000	49628.922709	20.000000
C:\Users\cware\Desktop\Steller18Nov\18NovTrials\M20.DSG	11-1-2013	15:20:59	108659.000000	10865.900000	49623.197668	20.000000
C:\Users\cware\Desktop\Steller18Nov\18NovTrials\M20.DSG	11-1-2013	15:20:59	108660.000000	10866.000000	49620.808382	20.000000
C:\Users\cware\Desktop\Steller18Nov\18NovTrials\M20.DSG	11-1-2013	15:20:59	108661.000000	10866.100000	49617.497871	20.000000
C:\Users\cware\Desktop\Steller18Nov\18NovTrials\M20.DSG	11-1-2013	15:20:59	108662.000000	10866.200000	49608.462458	20.000000
C:\Users\cware\Desktop\Steller18Nov\18NovTrials\M20.DSG	11-1-2013	15:20:59	108663.000000	10866.300000	49607.442126	20.000000
C:\Users\cware\Desktop\Steller18Nov\18NovTrials\M20.DSG	11-1-2013	15:20:59	108664.000000	10866.400000	49599.327499	20.000000
C:\Users\cware\Desktop\Steller18Nov\18NovTrials\M20.DSG	11-1-2013	15:20:59	108665.000000	10866.500000	49594.324650	20.000000
C:\Users\cware\Desktop\Steller18Nov\18NovTrials\M20.DSG	11-1-2013	15:20:59	108666.000000	10866.600000	49591.785622	20.000000
C:\Users\cware\Desktop\Steller18Nov\18NovTrials\M20.DSG	11-1-2013	15:20:59	108667.000000	10866.700000	49598.332058	20.000000
C:\Users\cware\Desktop\Steller18Nov\18NovTrials\M20.DSG	11-1-2013	15:20:59	108668.000000	10866.800000	49595.270483	20.000000
C:\Users\cware\Desktop\Steller18Nov\18NovTrials\M20.DSG	11-1-2013	15:20:59	108669.000000	10866.900000	49596.564816	20.000000
C:\Users\cware\Desktop\Steller18Nov\18NovTrials\M20.DSG	11-1-2013	15:20:59	108670.000000	10867.000000	49594.772706	20.000000
C:\Users\cware\Desktop\Steller18Nov\18NovTrials\M20.DSG	11-1-2013	15:20:59	108671.000000	10867.100000	49597.062885	20.000000
C:\Users\cware\Desktop\Steller18Nov\18NovTrials\M20.DSG	11-1-2013	15:20:59	108672.000000	10867.200000	49601.667821	20.000000
C:\Users\cware\Desktop\Steller18Nov\18NovTrials\M20.DSG	11-1-2013	15:20:59	108673.000000	10867.300000	49600.771874	20.000000
C:\Users\cware\Desktop\Steller18Nov\18NovTrials\M20.DSG	11-1-2013	15:20:59	108674.000000	10867.400000	49602.788269	20.000000
C:\Users\cware\Desktop\Steller18Nov\18NovTrials\M20.DSG	11-1-2013	15:20:59	108675.000000	10867.500000	49600.100099	20.000000
C:\Users\cware\Desktop\Steller18Nov\18NovTrials\M20.DSG	11-1-2013	15:20:59	108676.000000	10867.600000	49601.369681	20.000000
C:\Users\cware\Desktop\Steller18Nov\18NovTrials\M20.DSG	11-1-2013	15:20:59	108677.000000	10867.700000	49602.912685	20.000000
C:\Users\cware\Desktop\Steller18Nov\18NovTrials\M20.DSG	11-1-2013	15:20:59	108678.000000	10867.800000	49607.492943	20.000000
C:\Users\cware\Desktop\Steller18Nov\18NovTrials\M20.DSG	11-1-2013	15:20:59	108679.000000	10867.900000	49607.020162	20.000000
C:\Users\cware\Desktop\Steller18Nov\18NovTrials\M20.DSG	11-1-2013	15:20:59	108680.000000	10868.000000	49612.969322	20.000000
C:\Users\cware\Desktop\Steller18Nov\18NovTrials\M20.DSG	11-1-2013	15:20:59	108681.000000	10868.100000	49613.093956	20.000000
C:\Users\cware\Desktop\Steller18Nov\18NovTrials\M20.DSG	11-1-2013	15:20:59	108682.000000	10868.200000	49619.615144	20.000000
C:\Users\cware\Desktop\Steller18Nov\18NovTrials\M20.DSG	11-1-2013	15:20:59	108683.000000	10868.300000	49620.188082	20.000000
C:\Users\cware\Desktop\Steller18Nov\18NovTrials\M20.DSG	11-1-2013	15:20:59	108684.000000	10868.400000	49621.482450	20.000000
C:\Users\cware\Desktop\Steller18Nov\18NovTrials\M20.DSG	11-1-2013	15:20:59	108685.000000	10868.500000	49623.324177	20.000000
C:\Users\cware\Desktop\Steller18Nov\18NovTrials\M20.DSG	11-1-2013	15:20:59	108686.000000	10868.600000	49630.841525	20.000000
C:\Users\cware\Desktop\Steller18Nov\18NovTrials\M20.DSG	11-1-2013	15:20:59	108687.000000	10868.700000	49629.920539	20.000000
C:\Users\cware\Desktop\Steller18Nov\18NovTrials\M20.DSG	11-1-2013	15:20:59	108688.000000	10868.800000	49619.715174	20.000000
C:\Users\cware\Desktop\Steller18Nov\18NovTrials\M20.DSG	11-1-2013	15:20:59	108689.000000	10868.900000	49617.350504	20.000000
C:\Users\cware\Desktop\Steller18Nov\18NovTrials\M20.DSG	11-1-2013	15:20:59	108690.000000	10869.000000	49613.517203	20.000000
C:\Users\cware\Desktop\Steller18Nov\18NovTrials\M20.DSG	11-1-2013	15:20:59	108691.000000	10869.100000	49608.787999	20.000000
C:\Users\cware\Desktop\Steller18Nov\18NovTrials\M20.DSG	11-1-2013	15:20:59	108692.000000	10869.200000	49602.838865	20.000000
C:\Users\cware\Desktop\Steller18Nov\18NovTrials\M20.DSG	11-1-2013	15:20:59	108693.000000	10869.300000	49599.005733	20.000000
C:\Users\cware\Desktop\Steller18Nov\18NovTrials\M20.DSG	11-1-2013	15:20:59	108694.000000	10869.400000	49596.865288	20.000000
C:\Users\cware\Desktop\Steller18Nov\18NovTrials\M20.DSG	11-1-2013	15:20:59	108695.000000	10869.500000	49593.928177	20.000000
C:\Users\cware\Desktop\Steller18Nov\18NovTrials\M20.DSG	11-1-2013	15:20:59	108696.000000	10869.600000	49592.907610	20.000000
C:\Users\cware\Desktop\Steller18Nov\18NovTrials\M20.DSG	11-1-2013	15:20:59	108697.000000	10869.700000	49592.882953	20.000000
C:\Users\cware\Desktop\Steller18Nov\18NovTrials\M20.DSG	11-1-2013	15:20:59	108698.000000	10869.800000	49590.592731	20.000000
C:\Users\cware\Desktop\Steller18Nov\18NovTrials\M20.DSG	11-1-2013	15:20:59	108699.000000	10869.900000	49594.027806	20.000000
C:\Users\cware\Desktop\Steller18Nov\18NovTrials\M20.DSG	11-1-2013	15:20:59	108700.000000	10870.000000	49592.658878	20.000000
C:\Users\cware\Desktop\Steller18Nov\18NovTrials\M20.DSG	11-1-2013	15:20:59	108701.000000	10870.100000	49594.177430	20.000000
C:\Users\cware\Desktop\Steller18Nov\18NovTrials\M20.DSG	11-1-2013	15:20:59	108702.000000	10870.200000	49591.564038	20.000000
C:\Users\cware\Desktop\Steller18Nov\18NovTrials\M20.DSG	11-1-2013	15:20:59	108703.000000	10870.300000	49593.082317	20.000000
C:\Users\cware\Desktop\Steller18Nov\18NovTrials\M20.DSG	11-1-2013	15:20:59	108704.000000	10870.400000	49595.049034	20.000000
C:\Users\cware\Desktop\Steller18Nov\18NovTrials\M20.DSG	11-1-2013	15:20:59	108705.000000	10870.500000	49599.678626	20.000000
C:\Users\cware\Desktop\Steller18Nov\18NovTrials\M20.DSG	11-1-2013	15:20:59	108706.000000	10870.600000	49600.375666	20.000000
C:\Users\cware\Desktop\Steller18Nov\18NovTrials\M20.DSG	11-1-2013	15:20:59	108707.000000	10870.700000	49602.690510	20.000000
C:\Users\cware\Desktop\Steller18Nov\18NovTrials\M20.DSG	11-1-2013	15:20:59	108708.000000	10870.800000	49605.453571	20.000000
C:\Users\cware\Desktop\Steller18Nov\18NovTrials\M20.DSG	11-1-2013	15:20:59	108709.000000	10870.900000	49610.730578	20.000000
C:\Users\cware\Desktop\Steller18Nov\18NovTrials\M20.DSG	11-1-2013	15:20:59	108710.000000	10871.000000	49611.701337	20.000000
C:\Users\cware\Desktop\Steller18Nov\18NovTrials\M20.DSG	11-1-2013	15:20:59	108711.000000	10871.100000	49617.725206	20.000000
C:\Users\cware\Desktop\Steller18Nov\18NovTrials\M20.DSG	11-1-2013	15:20:59	108712.000000	10871.200000	49628.005262	20.000000
C:\Users\cware\Desktop\Steller18Nov\18NovTrials\M20.DSG	11-1-2013	15:20:59	108713.000000	10871.300000	49631.937923	20.000000
C:\Users\cware\Desktop\Steller18Nov\18NovTrials\M20.DSG	11-1-2013	15:20:59	108714.000000	10871.400000	49633.083145	20.000000
C:\Users\cware\Desktop\Steller18Nov\18NovTrials\M20.DSG	11-1-2013	15:20:59	108715.000000	10871.500000	49633.780063	20.000000
C:\Users\cware\Desktop\Steller18Nov\18NovTrials\M20.DSG	11-1-2013	15:20:59	108716.000000	10871.600000	49628.901326	20.000000
C:\Users\cware\Desktop\Steller18Nov\18NovTrials\M20.DSG	11-1-2013	15:20:59	108717.000000	10871.700000	49625.267571	20.000000
C:\Users\cware\Desktop\Steller18Nov\18NovTrials\M20.DSG	11-1-2013	15:20:59	108718.000000	10871.800000	49617.476400	20.000000
C:\Users\cware\Desktop\Steller18Nov\18NovTrials\M20.DSG	11-1-2013	15:20:59	108719.000000	10871.900000	49614.589193	20.000000
C:\Users\cware\Desktop\Steller18Nov\18NovTrials\M20.DSG	11-1-2013	15:20:59	108720.000000	10872.000000	49608.241884	20.000000
C:\Users\cware\Desktop\Steller18Nov\18NovTrials\M20.DSG	11-1-2013	15:20:59	108721.000000	10872.100000	49600.749745	20.000000
C:\Users\cware\Desktop\Steller18Nov\18NovTrials\M20.DSG	11-1-2013	15:20:59	108722.000000	10872.200000	49596.394076	20.000000
C:\Users\cware\Desktop\Steller18Nov\18NovTrials\M20.DSG	11-1-2013	15:20:59	108723.000000	10872.300000	49593.431691	20.000000
C:\Users\cware\Desktop\Steller18Nov\18NovTrials\M20.DSG	11-1-2013	15:20:59	108724.000000	10872.400000	49589.125634	20.000000
C:\Users\cware\Desktop\Steller18Nov\18NovTrials\M20.DSG	11-1-2013	15:20:59	108725.000000	10872.500000	49586.561928	20.000000
C:\Users\cware\Desktop\Steller18Nov\18NovTrials\M20.DSG	11-1-2013	15:20:59	108726.000000	10872.600000	49593.083225	20.000000
C:\Users\cware\Desktop\Steller18Nov\18NovTrials\M20.DSG	11-1-2013	15:20:59	108727.000000	10872.700000	49584.172311	20.000000
C:\Users\cware\Desktop\Steller18Nov\18NovTrials\M20.DSG	11-1-2013	15:20:59	108728.000000	10872.800000	49587.956078	20.000000
C:\Users\cware\Desktop\Steller18Nov\18NovTrials\M20.DSG	11-1-2013	15:20:59	108729.000000	10872.900000	49588.553671	20.000000
C:\Users\cware\Desktop\Steller18Nov\18NovTrials\M20.DSG	11-1-2013	15:20:59	108730.000000	10873.000000	49592.386620	20.000000
C:\Users\cware\Desktop\Steller18Nov\18NovTrials\M20.DSG	11-1-2013	15:20:59	108731.000000	10873.100000	49595.423422	20.000000
C:\Users\cware\Desktop\Steller18Nov\18NovTrials\M20.DSG	11-1-2013	15:20:59	108732.000000	10873.200000	49595.622419	20.000000
C:\Users\cware\Desktop\Steller18Nov\18NovTrials\M20.DSG	11-1-2013	15:20:59	108733.000000	10873.300000	49595.373805	20.000000
C:\Users\cware\Desktop\Steller18Nov\18NovTrials\M20.DSG	11-1-2013	15:20:59	108734.000000	10873.400000	49601.148646	20.000000
C:\Users\cware\Desktop\Steller18Nov\18NovTrials\M20.DSG	11-1-2013	15:20:59	108735.000000	10873.500000	49599.406356	20.000000
C:\Users\cware\Desktop\Steller18Nov\18NovTrials\M20.DSG	11-1-2013	15:20:59	108736.000000	10873.600000	49606.524982	20.000000
C:\Users\cware\Desktop\Steller18Nov\18NovTrials\M20.DSG	11-1-2013	15:20:59	108737.000000	10873.700000	49606.400957	20.000000
C:\Users\cware\Desktop\Steller18Nov\18NovTrials\M20.DSG	11-1-2013	15:20:59	108738.000000	10873.800000	49608.416987	20.000000
C:\Users\cware\Desktop\Steller18Nov\18NovTrials\M20.DSG	11-1-2013	15:20:59	108739.000000	10873.900000	49612.001322	20.000000
C:\Users\cware\Desktop\Steller18Nov\18NovTrials\M20.DSG	11-1-2013	15:20:59	108740.000000	10874.000000	49607.147767	20.000000
C:\Users\cware\Desktop\Steller18Nov\18NovTrials\M20.DSG	11-1-2013	15:20:59	108741.000000	10874.100000	49617.402989	20.000000
C:\Users\cware\Desktop\Steller18Nov\18NovTrials\M20.DSG	11-1-2013	15:20:59	108742.000000	10874.200000	49617.576960	20.000000
C:\Users\cware\Desktop\Steller18Nov\18NovTrials\M20.DSG	11-1-2013	15:20:59	108743.000000	10874.300000	49619.792510	20.000000
C:\Users\cware\Desktop\Steller18Nov\18NovTrials\M20.DSG	11-1-2013	15:20:59	108744.000000	10874.400000	49615.859536	20.000000
C:\Users\cware\Desktop\Steller18Nov\18NovTrials\M20.DSG	11-1-2013	15:20:59	108745.000000	10874.500000	49607.994066	20.000000
C:\Users\cware\Desktop\Steller18Nov\18NovTrials\M20.DSG	11-1-2013	15:20:59	108746.000000	10874.600000	49605.107046	20.000000
C:\Users\cware\Desktop\Steller18Nov\18NovTrials\M20.DSG	11-1-2013	15:20:59	108747.000000	10874.700000	49599.282371	20.000000
C:\Users\cware\Desktop\Steller18Nov\18NovTrials\M20.DSG	11-1-2013	15:20:59	108748.000000	10874.800000	49600.900092	20.000000
C:\Users\cware\Desktop\Steller18Nov\18NovTrials\M20.DSG	11-1-2013	15:20:59	108749.000000	10874.900000	49593.407866	20.000000
C:\Users\cware\Desktop\Steller18Nov\18NovTrials\M20.DSG	11-1-2013	15:20:59	108750.000000	10875.000000	49588.504363	20.000000
C:\Users\cware\Desktop\Steller18Nov\18NovTrials\M20.DSG	11-1-2013	15:20:59	108751.000000	10875.100000	49591.740419	20.000000
C:\Users\cware\Desktop\Steller18Nov\18NovTrials\M20.DSG	11-1-2013	15:20:59	108752.000000	10875.200000	49589.450270	20.000000
C:\Users\cware\Desktop\Steller18Nov\18NovTrials\M20.DSG	11-1-2013	15:20:59	108753.000000	10875.300000	49588.130998	20.000000
C:\Users\cware\Desktop\Steller18Nov\18NovTrials\M20.DSG	11-1-2013	15:20:59	108754.000000	10875.400000	49584.322927	20.000000
C:\Users\cware\Desktop\Steller18Nov\18NovTrials\M20.DSG	11-1-2013	15:20:59	108755.000000	10875.500000	49587.235060	20.000000
C:\Users\cware\Desktop\Steller18Nov\18NovTrials\M20.DSG	11-1-2013	15:20:59	108756.000000	10875.600000	49591.889987	20.000000
C:\Users\cware\Desktop\Steller18Nov\18NovTrials\M20.DSG	11-1-2013	15:20:59	108757.000000	10875.700000	49591.690633	20.000000
C:\Users\cware\Desktop\Steller18Nov\18NovTrials\M20.DSG	11-1-2013	15:20:59	108758.000000	10875.800000	49597.067404	20.000000
C:\Users\cware\Desktop\Steller18Nov\18NovTrials\M20.DSG	11-1-2013	15:20:59	108759.000000	10875.900000	49602.120231	20.000000
C:\Users\cware\Desktop\Steller18Nov\18NovTrials\M20.DSG	11-1-2013	15:20:59	108760.000000	10876.000000	49602.269690	20.000000
C:\Users\cware\Desktop\Steller18Nov\18NovTrials\M20.DSG	11-1-2013	15:20:59	108761.000000	10876.100000	49610.060461	20.000000
C:\Users\cware\Desktop\Steller18Nov\18NovTrials\M20.DSG	11-1-2013	15:20:59	108762.000000	10876.200000	49604.908300	20.000000
C:\Users\cware\Desktop\Steller18Nov\18NovTrials\M20.DSG	11-1-2013	15:20:59	108763.000000	10876.300000	49611.479550	20.000000
C:\Users\cware\Desktop\Steller18Nov\18NovTrials\M20.DSG	11-1-2013	15:20:59	108764.000000	10876.400000	49614.491286	20.000000
C:\Users\cware\Desktop\Steller18Nov\18NovTrials\M20.DSG	11-1-2013	15:20:59	108765.000000	10876.500000	49612.998011	20.000000
C:\Users\cware\Desktop\Steller18Nov\18NovTrials\M20.DSG	11-1-2013	15:20:59	108766.000000	10876.600000	49608.542608	20.000000
C:\Users\cware\Desktop\Steller18Nov\18NovTrials\M20.DSG	11-1-2013	15:20:59	108767.000000	10876.700000	49603.464686	20.000000
C:\Users\cware\Desktop\Steller18Nov\18NovTrials\M20.DSG	11-1-2013	15:20:59	108768.000000	10876.800000	49593.259876	20.000000
C:\Users\cware\Desktop\Steller18Nov\18NovTrials\M20.DSG	11-1-2013	15:20:59	108769.000000	10876.900000	49594.280317	20.000000
C:\Users\cware\Desktop\Steller18Nov\18NovTrials\M20.DSG	11-1-2013	15:20:59	108770.000000	10877.000000	49599.233554	20.000000
C:\Users\cware\Desktop\Steller18Nov\18NovTrials\M20.DSG	11-1-2013	15:20:59	108771.000000	10877.100000	49597.366749	20.000000
C:\Users\cware\Desktop\Steller18Nov\18NovTrials\M20.DSG	11-1-2013	15:20:59	108772.000000	10877.200000	49595.499939	20.000000
C:\Users\cware\Desktop\Steller18Nov\18NovTrials\M20.DSG	11-1-2013	15:20:59	108773.000000	10877.300000	49595.101613	20.000000
C:\Users\cware\Desktop\Steller18Nov\18NovTrials\M20.DSG	11-1-2013	15:20:59	108774.000000	10877.400000	49598.984870	20.000000
C:\Users\cware\Desktop\Steller18Nov\18NovTrials\M20.DSG	11-1-2013	15:20:59	108775.000000	10877.500000	49599.383057	20.000000
C:\Users\cware\Desktop\Steller18Nov\18NovTrials\M20.DSG	11-1-2013	15:20:59	108776.000000	10877.600000	49601.274627	20.000000
C:\Users\cware\Desktop\Steller18Nov\18NovTrials\M20.DSG	11-1-2013	15:20:59	108777.000000	10877.700000	49603.266319	20.000000
C:\Users\cware\Desktop\Steller18Nov\18NovTrials\M20.DSG	11-1-2013	15:20:59	108778.000000	10877.800000	49608.244712	20.000000
C:\Users\cware\Desktop\Steller18Nov\18NovTrials\M20.DSG	11-1-2013	15:20:59	108779.000000	10877.900000	49609.564089	20.000000
C:\Users\cware\Desktop\Steller18Nov\18NovTrials\M20.DSG	11-1-2013	15:20:59	108780.000000	10878.000000	49614.019444	20.000000
C:\Users\cware\Desktop\Steller18Nov\18NovTrials\M20.DSG	11-1-2013	15:20:59	108781.000000	10878.100000	49609.489442	20.000000
C:\Users\cware\Desktop\Steller18Nov\18NovTrials\M20.DSG	11-1-2013	15:20:59	108782.000000	10878.200000	49616.981521	20.000000
C:\Users\cware\Desktop\Steller18Nov\18NovTrials\M20.DSG	11-1-2013	15:20:59	108783.000000	10878.300000	49622.681615	20.000000
C:\Users\cware\Desktop\Steller18Nov\18NovTrials\M20.DSG	11-1-2013	15:20:59	108784.000000	10878.400000	49615.936637	20.000000
C:\Users\cware\Desktop\Steller18Nov\18NovTrials\M20.DSG	11-1-2013	15:20:59	108785.000000	10878.500000	49613.596619	20.000000
C:\Users\cware\Desktop\Steller18Nov\18NovTrials\M20.DSG	11-1-2013	15:20:59	108786.000000	10878.600000	49611.929059	20.000000
C:\Users\cware\Desktop\Steller18Nov\18NovTrials\M20.DSG	11-1-2013	15:20:59	108787.000000	10878.700000	49612.875066	20.000000
C:\Users\cware\Desktop\Steller18Nov\18NovTrials\M20.DSG	11-1-2013	15:20:59	108788.000000	10878.800000	49610.410884	20.000000
C:\Users\cware\Desktop\Steller18Nov\18NovTrials\M20.DSG	11-1-2013	15:20:59	108789.000000	10878.900000	49608.071297	20.000000
C:\Users\cware\Desktop\Steller18Nov\18NovTrials\M20.DSG	11-1-2013	15:20:59	108790.000000	10879.000000	49602.570288	20.000000
C:\Users\cware\Desktop\Steller18Nov\18NovTrials\M20.DSG	11-1-2013	15:20:59	108791.000000	10879.100000	49599.732754	20.000000
C:\Users\cware\Desktop\Steller18Nov\18NovTrials\M20.DSG	11-1-2013	15:20:59	108792.000000	10879.200000	49597.194034	20.000000
C:\Users\cware\Desktop\Steller18Nov\18NovTrials\M20.DSG	11-1-2013	15:20:59	108793.000000	10879.300000	49596.497120	20.000000
C:\Users\cware\Desktop\Steller18Nov\18NovTrials\M20.DSG	11-1-2013	15:20:59	108794.000000	10879.400000	49597.965699	20.000000
C:\Users\cware\Desktop\Steller18Nov\18NovTrials\M20.DSG	11-1-2013	15:20:59	108795.000000	10879.500000	49594.431121	20.000000
C:\Users\cware\Desktop\Steller18Nov\18NovTrials\M20.DSG	11-1-2013	15:20:59	108796.000000	10879.600000	49602.247152	20.000000
C:\Users\cware\Desktop\Steller18Nov\18NovTrials\M20.DSG	11-1-2013	15:20:59	108797.000000	10879.700000	49596.596793	20.000000
C:\Users\cware\Desktop\Steller18Nov\18NovTrials\M20.DSG	11-1-2013	15:20:59	108798.000000	10879.800000	49606.204665	20.000000
C:\Users\cware\Desktop\Steller18Nov\18NovTrials\M20.DSG	11-1-2013	15:20:59	108799.000000	10879.900000	49612.975418	20.000000
C:\Users\cware\Desktop\Steller18Nov\18NovTrials\M20.DSG	11-1-2013	15:20:59	108800.000000	10880.000000	49611.009235	20.000000
C:\Users\cware\Desktop\Steller18Nov\18NovTrials\M20.DSG	11-1-2013	15:20:59	108801.000000	10880.100000	49612.129405	20.000000
C:\Users\cware\Desktop\Steller18Nov\18NovTrials\M20.DSG	11-1-2013	15:20:59	108802.000000	10880.200000	49613.896878	20.000000
C:\Users\cware\Desktop\Steller18Nov\18NovTrials\M20.DSG	11-1-2013	15:20:59	108803.000000	10880.300000	49615.614276	20.000000
C:\Users\cware\Desktop\Steller18Nov\18NovTrials\M20.DSG	11-1-2013	15:20:59	108804.000000	10880.400000	49616.634943	20.000000
C:\Users\cware\Desktop\Steller18Nov\18NovTrials\M20.DSG	11-1-2013	15:20:59	108805.000000	10880.500000	49621.787413	20.000000
C:\Users\cware\Desktop\Steller18Nov\18NovTrials\M20.DSG	11-1-2013	15:20:59	108806.000000	10880.600000	49625.496342	20.000000
C:\Users\cware\Desktop\Steller18Nov\18NovTrials\M20.DSG	11-1-2013	15:20:59	108807.000000	10880.700000	49628.383902	20.000000
C:\Users\cware\Desktop\Steller18Nov\18NovTrials\M20.DSG	11-1-2013	15:20:59	108808.000000	10880.800000	49627.587420	20.000000
C:\Users\cware\Desktop\Steller18Nov\18NovTrials\M20.DSG	11-1-2013	15:20:59	108809.000000	10880.900000	49615.863587	20.000000
C:\Users\cware\Desktop\Steller18Nov\18NovTrials\M20.DSG	11-1-2013	15:20:59	108810.000000	10881.000000	49600.779882	20.000000
C:\Users\cware\Desktop\Steller18Nov\18NovTrials\M20.DSG	11-1-2013	15:20:59	108811.000000	10881.100000	49585.397207	20.000000
C:\Users\cware\Desktop\Steller18Nov\18NovTrials\M20.DSG	11-1-2013	15:20:59	108812.000000	10881.200000	49579.946188	20.000000
C:\Users\cware\Desktop\Steller18Nov\18NovTrials\M20.DSG	11-1-2013	15:20:59	108813.000000	10881.300000	49569.392534	20.000000
C:\Users\cware\Desktop\Steller18Nov\18NovTrials\M20.DSG	11-1-2013	15:20:59	108814.000000	10881.400000	49555.453629	20.000000
C:\Users\cware\Desktop\Steller18Nov\18NovTrials\M20.DSG	11-1-2013	15:20:59	108815.000000	10881.500000	49542.236591	20.000000
C:\Users\cware\Desktop\Steller18Nov\18NovTrials\M20.DSG	11-1-2013	15:20:59	108816.000000	10881.600000	49531.185033	20.000000
C:\Users\cware\Desktop\Steller18Nov\18NovTrials\M20.DSG	11-1-2013	15:20:59	108817.000000	10881.700000	49520.755899	20.000000
C:\Users\cware\Desktop\Steller18Nov\18NovTrials\M20.DSG	11-1-2013	15:20:59	108818.000000	10881.800000	49505.149057	20.000000
C:\Users\cware\Desktop\Steller18Nov\18NovTrials\M20.DSG	11-1-2013	15:20:59	108819.000000	10881.900000	49493.251108	20.000000
C:\Users\cware\Desktop\Steller18Nov\18NovTrials\M20.DSG	11-1-2013	15:20:59	108820.000000	10882.000000	49483.991727	20.000000
C:\Users\cware\Desktop\Steller18Nov\18NovTrials\M20.DSG	11-1-2013	15:20:59	108821.000000	10882.100000	49474.134696	20.000000
C:\Users\cware\Desktop\Steller18Nov\18NovTrials\M20.DSG	11-1-2013	15:20:59	108822.000000	10882.200000	49468.484726	20.000000
C:\Users\cware\Desktop\Steller18Nov\18NovTrials\M20.DSG	11-1-2013	15:20:59	108823.000000	10882.300000	49457.731709	20.000000
C:\Users\cware\Desktop\Steller18Nov\18NovTrials\M20.DSG	11-1-2013	15:20:59	108824.000000	10882.400000	49457.282907	20.000000
C:\Users\cware\Desktop\Steller18Nov\18NovTrials\M20.DSG	11-1-2013	15:20:59	108825.000000	10882.500000	49461.215525	20.000000
C:\Users\cware\Desktop\Steller18Nov\18NovTrials\M20.DSG	11-1-2013	15:20:59	108826.000000	10882.600000	49465.173061	20.000000
C:\Users\cware\Desktop\Steller18Nov\18NovTrials\M20.DSG	11-1-2013	15:20:59	108827.000000	10882.700000	49464.451134	20.000000
C:\Users\cware\Desktop\Steller18Nov\18NovTrials\M20.DSG	11-1-2013	15:20:59	108828.000000	10882.800000	49465.098344	20.000000
C:\Users\cware\Desktop\Steller18Nov\18NovTrials\M20.DSG	11-1-2013	15:20:59	108829.000000	10882.900000	49463.580182	20.000000
C:\Users\cware\Desktop\Steller18Nov\18NovTrials\M20.DSG	11-1-2013	15:20:59	108830.000000	10883.000000	49464.451242	20.000000
C:\Users\cware\Desktop\Steller18Nov\18NovTrials\M20.DSG	11-1-2013	15:20:59	108831.000000	10883.100000	49465.546565	20.000000
C:\Users\cware\Desktop\Steller18Nov\18NovTrials\M20.DSG	11-1-2013	15:20:59	108832.000000	10883.200000	49461.738328	20.000000
C:\Users\cware\Desktop\Steller18Nov\18NovTrials\M20.DSG	11-1-2013	15:20:59	108833.000000	10883.300000	49462.410477	20.000000
C:\Users\cware\Desktop\Steller18Nov\18NovTrials\M20.DSG	11-1-2013	15:20:59	108834.000000	10883.400000	49465.945004	20.000000
C:\Users\cware\Desktop\Steller18Nov\18NovTrials\M20.DSG	11-1-2013	15:20:59	108835.000000	10883.500000	49463.655571	20.000000
C:\Users\cware\Desktop\Steller18Nov\18NovTrials\M20.DSG	11-1-2013	15:20:59	108836.000000	10883.600000	49462.809384	20.000000
C:\Users\cware\Desktop\Steller18Nov\18NovTrials\M20.DSG	11-1-2013	15:20:59	108837.000000	10883.700000	49465.995779	20.000000
C:\Users\cware\Desktop\Steller18Nov\18NovTrials\M20.DSG	11-1-2013	15:20:59	108838.000000	10883.800000	49467.190661	20.000000
C:\Users\cware\Desktop\Steller18Nov\18NovTrials\M20.DSG	11-1-2013	15:20:59	108839.000000	10883.900000	49468.659185	20.000000
C:\Users\cware\Desktop\Steller18Nov\18NovTrials\M20.DSG	11-1-2013	15:20:59	108840.000000	10884.000000	49468.958107	20.000000
C:\Users\cware\Desktop\Steller18Nov\18NovTrials\M20.DSG	11-1-2013	15:20:59	108841.000000	10884.100000	49468.335827	20.000000
C:\Users\cware\Desktop\Steller18Nov\18NovTrials\M20.DSG	11-1-2013	15:20:59	108842.000000	10884.200000	49468.485316	20.000000
C:\Users\cware\Desktop\Steller18Nov\18NovTrials\M20.DSG	11-1-2013	15:20:59	108843.000000	10884.300000	49469.903806	20.000000
C:\Users\cware\Desktop\Steller18Nov\18NovTrials\M20.DSG	11-1-2013	15:20:59	108844.000000	10884.400000	49469.007781	20.000000
C:\Users\cware\Desktop\Steller18Nov\18NovTrials\M20.DSG	11-1-2013	15:20:59	108845.000000	10884.500000	49470.725518	20.000000
C:\Users\cware\Desktop\Steller18Nov\18NovTrials\M20.DSG	11-1-2013	15:20:59	108846.000000	10884.600000	49470.252762	20.000000
C:\Users\cware\Desktop\Steller18Nov\18NovTrials\M20.DSG	11-1-2013	15:20:59	108847.000000	10884.700000	49470.899729	20.000000
C:\Users\cware\Desktop\Steller18Nov\18NovTrials\M20.DSG	11-1-2013	15:20:59	108848.000000	10884.800000	49473.687403	20.000000
C:\Users\cware\Desktop\Steller18Nov\18NovTrials\M20.DSG	11-1-2013	15:20:59	108849.000000	10884.900000	49474.957622	20.000000
C:\Users\cware\Desktop\Steller18Nov\18NovTrials\M20.DSG	11-1-2013	15:20:59	108850.000000	10885.000000	49459.749019	20.000000
C:\Users\cware\Desktop\Steller18Nov\18NovTrials\M20.DSG	11-1-2013	15:20:59	108851.000000	10885.100000	49469.904756	20.000000
C:\Users\cware\Desktop\Steller18Nov\18NovTrials\M20.DSG	11-1-2013	15:20:59	108852.000000	10885.200000	49470.029575	20.000000
C:\Users\cware\Desktop\Steller18Nov\18NovTrials\M20.DSG	11-1-2013	15:20:59	108853.000000	10885.300000	49487.552707	20.000000
C:\Users\cware\Desktop\Steller18Nov\18NovTrials\M20.DSG	11-1-2013	15:20:59	108854.000000	10885.400000	49490.639607	20.000000
C:\Users\cware\Desktop\Steller18Nov\18NovTrials\M20.DSG	11-1-2013	15:20:59	108855.000000	10885.500000	49520.110465	20.000000
C:\Users\cware\Desktop\Steller18Nov\18NovTrials\M20.DSG	11-1-2013	15:20:59	108856.000000	10885.600000	49531.884037	20.000000
C:\Users\cware\Desktop\Steller18Nov\18NovTrials\M20.DSG	11-1-2013	15:20:59	108857.000000	10885.700000	49552.444296	20.000000
C:\Users\cware\Desktop\Steller18Nov\18NovTrials\M20.DSG	11-1-2013	15:20:59	108858.000000	10885.800000	49571.037859	20.000000
C:\Users\cware\Desktop\Steller18Nov\18NovTrials\M20.DSG	11-1-2013	15:20:59	108859.000000	10885.900000	49585.151201	20.000000
C:\Users\cware\Desktop\Steller18Nov\18NovTrials\M20.DSG	11-1-2013	15:20:59	108860.000000	10886.000000	49604.341888	20.000000
C:\Users\cware\Desktop\Steller18Nov\18NovTrials\M20.DSG	11-1-2013	15:20:59	108861.000000	10886.100000	49609.320312	20.000000
C:\Users\cware\Desktop\Steller18Nov\18NovTrials\M20.DSG	11-1-2013	15:20:59	108862.000000	10886.200000	49604.790144	20.000000
C:\Users\cware\Desktop\Steller18Nov\18NovTrials\M20.DSG	11-1-2013	15:20:59	108863.000000	10886.300000	49607.403516	20.000000
C:\Users\cware\Desktop\Steller18Nov\18NovTrials\M20.DSG	11-1-2013	15:20:59	108864.000000	10886.400000	49619.575157	20.000000
C:\Users\cware\Desktop\Steller18Nov\18NovTrials\M20.DSG	11-1-2013	15:20:59	108865.000000	10886.500000	49617.086180	20.000000
C:\Users\cware\Desktop\Steller18Nov\18NovTrials\M20.DSG	11-1-2013	15:20:59	108866.000000	10886.600000	49610.863369	20.000000
C:\Users\cware\Desktop\Steller18Nov\18NovTrials\M20.DSG	11-1-2013	15:20:59	108867.000000	10886.700000	49614.348201	20.000000
C:\Users\cware\Desktop\Steller18Nov\18NovTrials\M20.DSG	11-1-2013	15:20:59	108868.000000	10886.800000	49622.238415	20.000000
C:\Users\cware\Desktop\Steller18Nov\18NovTrials\M20.DSG	11-1-2013	15:20:59	108869.000000	10886.900000	49620.520986	20.000000
C:\Users\cware\Desktop\Steller18Nov\18NovTrials\M20.DSG	11-1-2013	15:20:59	108870.000000	10887.000000	49623.483128	20.000000
C:\Users\cware\Desktop\Steller18Nov\18NovTrials\M20.DSG	11-1-2013	15:20:59	108871.000000	10887.100000	49623.557892	20.000000
C:\Users\cware\Desktop\Steller18Nov\18NovTrials\M20.DSG	11-1-2013	15:20:59	108872.000000	10887.200000	49622.786096	20.000000
C:\Users\cware\Desktop\Steller18Nov\18NovTrials\M20.DSG	11-1-2013	15:20:59	108873.000000	10887.300000	49623.956075	20.000000
C:\Users\cware\Desktop\Steller18Nov\18NovTrials\M20.DSG	11-1-2013	15:20:59	108874.000000	10887.400000	49629.556453	20.000000
C:\Users\cware\Desktop\Steller18Nov\18NovTrials\M20.DSG	11-1-2013	15:20:59	108875.000000	10887.500000	49629.855002	20.000000
C:\Users\cware\Desktop\Steller18Nov\18NovTrials\M20.DSG	11-1-2013	15:20:59	108876.000000	10887.600000	49632.468917	20.000000
C:\Users\cware\Desktop\Steller18Nov\18NovTrials\M20.DSG	11-1-2013	15:20:59	108877.000000	10887.700000	49631.771468	20.000000
C:\Users\cware\Desktop\Steller18Nov\18NovTrials\M20.DSG	11-1-2013	15:20:59	108878.000000	10887.800000	49633.489262	20.000000
C:\Users\cware\Desktop\Steller18Nov\18NovTrials\M20.DSG	11-1-2013	15:20:59	108879.000000	10887.900000	49637.247560	20.000000
C:\Users\cware\Desktop\Steller18Nov\18NovTrials\M20.DSG	11-1-2013	15:20:59	108880.000000	10888.000000	49636.998611	20.000000
C:\Users\cware\Desktop\Steller18Nov\18NovTrials\M20.DSG	11-1-2013	15:20:59	108881.000000	10888.100000	49635.579826	20.000000
C:\Users\cware\Desktop\Steller18Nov\18NovTrials\M20.DSG	11-1-2013	15:20:59	108882.000000	10888.200000	49633.140200	20.000000
C:\Users\cware\Desktop\Steller18Nov\18NovTrials\M20.DSG	11-1-2013	15:20:59	108883.000000	10888.300000	49630.402056	20.000000
C:\Users\cware\Desktop\Steller18Nov\18NovTrials\M20.DSG	11-1-2013	15:20:59	108884.000000	10888.400000	49631.123718	20.000000
C:\Users\cware\Desktop\Steller18Nov\18NovTrials\M20.DSG	11-1-2013	15:20:59	108885.000000	10888.500000	49626.917229	20.000000
C:\Users\cware\Desktop\Steller18Nov\18NovTrials\M20.DSG	11-1-2013	15:20:59	108886.000000	10888.600000	49627.016823	20.000000
C:\Users\cware\Desktop\Steller18Nov\18NovTrials\M20.DSG	11-1-2013	15:20:59	108887.000000	10888.700000	49624.403295	20.000000
C:\Users\cware\Desktop\Steller18Nov\18NovTrials\M20.DSG	11-1-2013	15:20:59	108888.000000	10888.800000	49628.933285	20.000000
C:\Users\cware\Desktop\Steller18Nov\18NovTrials\M20.DSG	11-1-2013	15:20:59	108889.000000	10888.900000	49639.487427	20.000000
C:\Users\cware\Desktop\Steller18Nov\18NovTrials\M20.DSG	11-1-2013	15:20:59	108890.000000	10889.000000	49642.722996	20.000000
C:\Users\cware\Desktop\Steller18Nov\18NovTrials\M20.DSG	11-1-2013	15:20:59	108891.000000	10889.100000	49658.528484	20.000000
C:\Users\cware\Desktop\Steller18Nov\18NovTrials\M20.DSG	11-1-2013	15:20:59	108892.000000	10889.200000	49661.590151	20.000000
C:\Users\cware\Desktop\Steller18Nov\18NovTrials\M20.DSG	11-1-2013	15:20:59	108893.000000	10889.300000	49669.156985	20.000000
C:\Users\cware\Desktop\Steller18Nov\18NovTrials\M20.DSG	11-1-2013	15:20:59	108894.000000	10889.400000	49673.462821	20.000000
C:\Users\cware\Desktop\Steller18Nov\18NovTrials\M20.DSG	11-1-2013	15:20:59	108895.000000	10889.500000	49669.953542	20.000000
C:\Users\cware\Desktop\Steller18Nov\18NovTrials\M20.DSG	11-1-2013	15:20:59	108896.000000	10889.600000	49669.380905	20.000000
C:\Users\cware\Desktop\Steller18Nov\18NovTrials\M20.DSG	11-1-2013	15:20:59	108897.000000	10889.700000	49670.600456	20.000000
C:\Users\cware\Desktop\Steller18Nov\18NovTrials\M20.DSG	11-1-2013	15:20:59	108898.000000	10889.800000	49665.124364	20.000000
C:\Users\cware\Desktop\Steller18Nov\18NovTrials\M20.DSG	11-1-2013	15:20:59	108899.000000	10889.900000	49661.838643	20.000000
C:\Users\cware\Desktop\Steller18Nov\18NovTrials\M20.DSG	11-1-2013	15:20:59	108900.000000	10890.000000	49663.033338	20.000000
C:\Users\cware\Desktop\Steller18Nov\18NovTrials\M20.DSG	11-1-2013	15:20:59	108901.000000	10890.100000	49656.312498	20.000000
C:\Users\cware\Desktop\Steller18Nov\18NovTrials\M20.DSG	11-1-2013	15:20:59	108902.000000	10890.200000	49655.092912	20.000000
C:\Users\cware\Desktop\Steller18Nov\18NovTrials\M20.DSG	11-1-2013	15:20:59	108903.000000	10890.300000	49647.277293	20.000000
C:\Users\cware\Desktop\Steller18Nov\18NovTrials\M20.DSG	11-1-2013	15:20:59	108904.000000	10890.400000	49647.351618	20.000000
C:\Users\cware\Desktop\Steller18Nov\18NovTrials\M20.DSG	11-1-2013	15:20:59	108905.000000	10890.500000	49648.023754	20.000000
C:\Users\cware\Desktop\Steller18Nov\18NovTrials\M20.DSG	11-1-2013	15:20:59	108906.000000	10890.600000	49645.833286	20.000000
C:\Users\cware\Desktop\Steller18Nov\18NovTrials\M20.DSG	11-1-2013	15:20:59	108907.000000	10890.700000	49645.036725	20.000000
C:\Users\cware\Desktop\Steller18Nov\18NovTrials\M20.DSG	11-1-2013	15:20:59	108908.000000	10890.800000	49644.638081	20.000000
C:\Users\cware\Desktop\Steller18Nov\18NovTrials\M20.DSG	11-1-2013	15:20:59	108909.000000	10890.900000	49643.891411	20.000000
C:\Users\cware\Desktop\Steller18Nov\18NovTrials\M20.DSG	11-1-2013	15:20:59	108910.000000	10891.000000	49643.418512	20.000000
C:\Users\cware\Desktop\Steller18Nov\18NovTrials\M20.DSG	11-1-2013	15:20:59	108911.000000	10891.100000	49639.883855	20.000000
C:\Users\cware\Desktop\Steller18Nov\18NovTrials\M20.DSG	11-1-2013	15:20:59	108912.000000	10891.200000	49640.232430	20.000000
C:\Users\cware\Desktop\Steller18Nov\18NovTrials\M20.DSG	11-1-2013	15:20:59	108913.000000	10891.300000	49643.592571	20.000000
C:\Users\cware\Desktop\Steller18Nov\18NovTrials\M20.DSG	11-1-2013	15:20:59	108914.000000	10891.400000	49641.775500	20.000000
C:\Users\cware\Desktop\Steller18Nov\18NovTrials\M20.DSG	11-1-2013	15:20:59	108915.000000	10891.500000	49644.662885	20.000000
C:\Users\cware\Desktop\Steller18Nov\18NovTrials\M20.DSG	11-1-2013	15:20:59	108916.000000	10891.600000	49649.914854	20.000000
C:\Users\cware\Desktop\Steller18Nov\18NovTrials\M20.DSG	11-1-2013	15:20:59	108917.000000	10891.700000	49654.967860	20.000000
C:\Users\cware\Desktop\Steller18Nov\18NovTrials\M20.DSG	11-1-2013	15:20:59	108918.000000	10891.800000	49657.008729	20.000000
C:\Users\cware\Desktop\Steller18Nov\18NovTrials\M20.DSG	11-1-2013	15:20:59	108919.000000	10891.900000	49668.807034	20.000000
C:\Users\cware\Desktop\Steller18Nov\18NovTrials\M20.DSG	11-1-2013	15:20:59	108920.000000	10892.000000	49673.237799	20.000000
C:\Users\cware\Desktop\Steller18Nov\18NovTrials\M20.DSG	11-1-2013	15:20:59	108921.000000	10892.100000	49680.057785	20.000000
C:\Users\cware\Desktop\Steller18Nov\18NovTrials\M20.DSG	11-1-2013	15:20:59	108922.000000	10892.200000	49681.227594	20.000000
C:\Users\cware\Desktop\Steller18Nov\18NovTrials\M20.DSG	11-1-2013	15:20:59	108923.000000	10892.300000	49684.413516	20.000000
C:\Users\cware\Desktop\Steller18Nov\18NovTrials\M20.DSG	11-1-2013	15:20:59	108924.000000	10892.400000	49686.902654	20.000000
C:\Users\cware\Desktop\Steller18Nov\18NovTrials\M20.DSG	11-1-2013	15:20:59	108925.000000	10892.500000	49685.682845	20.000000
C:\Users\cware\Desktop\Steller18Nov\18NovTrials\M20.DSG	11-1-2013	15:20:59	108926.000000	10892.600000	49683.218733	20.000000
C:\Users\cware\Desktop\Steller18Nov\18NovTrials\M20.DSG	11-1-2013	15:20:59	108927.000000	10892.700000	49683.019539	20.000000
C:\Users\cware\Desktop\Steller18Nov\18NovTrials\M20.DSG	11-1-2013	15:20:59	108928.000000	10892.800000	49681.401300	20.000000
C:\Users\cware\Desktop\Steller18Nov\18NovTrials\M20.DSG	11-1-2013	15:20:59	108929.000000	10892.900000	49675.552073	20.000000
C:\Users\cware\Desktop\Steller18Nov\18NovTrials\M20.DSG	11-1-2013	15:20:59	108930.000000	10893.000000	49669.602942	20.000000
C:\Users\cware\Desktop\Steller18Nov\18NovTrials\M20.DSG	11-1-2013	15:20:59	108931.000000	10893.100000	49662.707852	20.000000
C:\Users\cware\Desktop\Steller18Nov\18NovTrials\M20.DSG	11-1-2013	15:20:59	108932.000000	10893.200000	49651.531874	20.000000
C:\Users\cware\Desktop\Steller18Nov\18NovTrials\M20.DSG	11-1-2013	15:20:59	108933.000000	10893.300000	49649.216986	20.000000
C:\Users\cware\Desktop\Steller18Nov\18NovTrials\M20.DSG	11-1-2013	15:20:59	108934.000000	10893.400000	49643.367472	20.000000
C:\Users\cware\Desktop\Steller18Nov\18NovTrials\M20.DSG	11-1-2013	15:20:59	108935.000000	10893.500000	49643.193170	20.000000
C:\Users\cware\Desktop\Steller18Nov\18NovTrials\M20.DSG	11-1-2013	15:20:59	108936.000000	10893.600000	49637.443302	20.000000
C:\Users\cware\Desktop\Steller18Nov\18NovTrials\M20.DSG	11-1-2013	15:20:59	108937.000000	10893.700000	49640.255888	20.000000
C:\Users\cware\Desktop\Steller18Nov\18NovTrials\M20.DSG	11-1-2013	15:20:59	108938.000000	10893.800000	49634.829578	20.000000
C:\Users\cware\Desktop\Steller18Nov\18NovTrials\M20.DSG	11-1-2013	15:20:59	108939.000000	10893.900000	49635.377046	20.000000
C:\Users\cware\Desktop\Steller18Nov\18NovTrials\M20.DSG	11-1-2013	15:20:59	108940.000000	10894.000000	49632.215985	20.000000
C:\Users\cware\Desktop\Steller18Nov\18NovTrials\M20.DSG	11-1-2013	15:20:59	108941.000000	10894.100000	49633.335960	20.000000
C:\Users\cware\Desktop\Steller18Nov\18NovTrials\M20.DSG	11-1-2013	15:20:59	108942.000000	10894.200000	49633.435419	20.000000
C:\Users\cware\Desktop\Steller18Nov\18NovTrials\M20.DSG	11-1-2013	15:20:59	108943.000000	10894.300000	49632.763488	20.000000
C:\Users\cware\Desktop\Steller18Nov\18NovTrials\M20.DSG	11-1-2013	15:20:59	108944.000000	10894.400000	49635.128249	20.000000
C:\Users\cware\Desktop\Steller18Nov\18NovTrials\M20.DSG	11-1-2013	15:20:59	108945.000000	10894.500000	49632.439935	20.000000
C:\Users\cware\Desktop\Steller18Nov\18NovTrials\M20.DSG	11-1-2013	15:20:59	108946.000000	10894.600000	49635.501640	20.000000
C:\Users\cware\Desktop\Steller18Nov\18NovTrials\M20.DSG	11-1-2013	15:20:59	108947.000000	10894.700000	49635.800346	20.000000
C:\Users\cware\Desktop\Steller18Nov\18NovTrials\M20.DSG	11-1-2013	15:20:59	108948.000000	10894.800000	49639.135792	20.000000
C:\Users\cware\Desktop\Steller18Nov\18NovTrials\M20.DSG	11-1-2013	15:20:59	108949.000000	10894.900000	49642.695301	20.000000
C:\Users\cware\Desktop\Steller18Nov\18NovTrials\M20.DSG	11-1-2013	15:20:59	108950.000000	10895.000000	49650.834812	20.000000
C:\Users\cware\Desktop\Steller18Nov\18NovTrials\M20.DSG	11-1-2013	15:20:59	108951.000000	10895.100000	49659.820118	20.000000
C:\Users\cware\Desktop\Steller18Nov\18NovTrials\M20.DSG	11-1-2013	15:20:59	108952.000000	10895.200000	49665.470190	20.000000
C:\Users\cware\Desktop\Steller18Nov\18NovTrials\M20.DSG	11-1-2013	15:20:59	108953.000000	10895.300000	49671.170093	20.000000
C:\Users\cware\Desktop\Steller18Nov\18NovTrials\M20.DSG	11-1-2013	15:20:59	108954.000000	10895.400000	49680.753249	20.000000
C:\Users\cware\Desktop\Steller18Nov\18NovTrials\M20.DSG	11-1-2013	15:20:59	108955.000000	10895.500000	49677.417929	20.000000
C:\Users\cware\Desktop\Steller18Nov\18NovTrials\M20.DSG	11-1-2013	15:20:59	108956.000000	10895.600000	49679.807524	20.000000
C:\Users\cware\Desktop\Steller18Nov\18NovTrials\M20.DSG	11-1-2013	15:20:59	108957.000000	10895.700000	49678.040174	20.000000
C:\Users\cware\Desktop\Steller18Nov\18NovTrials\M20.DSG	11-1-2013	15:20:59	108958.000000	10895.800000	49678.338880	20.000000
C:\Users\cware\Desktop\Steller18Nov\18NovTrials\M20.DSG	11-1-2013	15:20:59	108959.000000	10895.900000	49679.209878	20.000000
C:\Users\cware\Desktop\Steller18Nov\18NovTrials\M20.DSG	11-1-2013	15:20:59	108960.000000	10896.000000	49673.609396	20.000000
C:\Users\cware\Desktop\Steller18Nov\18NovTrials\M20.DSG	11-1-2013	15:20:59	108961.000000	10896.100000	49674.828970	20.000000
C:\Users\cware\Desktop\Steller18Nov\18NovTrials\M20.DSG	11-1-2013	15:20:59	108962.000000	10896.200000	49669.950271	20.000000
C:\Users\cware\Desktop\Steller18Nov\18NovTrials\M20.DSG	11-1-2013	15:20:59	108963.000000	10896.300000	49665.718652	20.000000
C:\Users\cware\Desktop\Steller18Nov\18NovTrials\M20.DSG	11-1-2013	15:20:59	108964.000000	10896.400000	49666.167117	20.000000
C:\Users\cware\Desktop\Steller18Nov\18NovTrials\M20.DSG	11-1-2013	15:20:59	108965.000000	10896.500000	49663.578149	20.000000
C:\Users\cware\Desktop\Steller18Nov\18NovTrials\M20.DSG	11-1-2013	15:20:59	108966.000000	10896.600000	49660.043536	20.000000
C:\Users\cware\Desktop\Steller18Nov\18NovTrials\M20.DSG	11-1-2013	15:20:59	108967.000000	10896.700000	49651.182285	20.000000
C:\Users\cware\Desktop\Steller18Nov\18NovTrials\M20.DSG	11-1-2013	15:20:59	108968.000000	10896.800000	49647.797083	20.000000
C:\Users\cware\Desktop\Steller18Nov\18NovTrials\M20.DSG	11-1-2013	15:20:59	108969.000000	10896.900000	49651.953907	20.000000
C:\Users\cware\Desktop\Steller18Nov\18NovTrials\M20.DSG	11-1-2013	15:20:59	108970.000000	10897.000000	49647.199899	20.000000
C:\Users\cware\Desktop\Steller18Nov\18NovTrials\M20.DSG	11-1-2013	15:20:59	108971.000000	10897.100000	49644.660713	20.000000
C:\Users\cware\Desktop\Steller18Nov\18NovTrials\M20.DSG	11-1-2013	15:20:59	108972.000000	10897.200000	49644.660487	20.000000
C:\Users\cware\Desktop\Steller18Nov\18NovTrials\M20.DSG	11-1-2013	15:20:59	108973.000000	10897.300000	49644.113158	20.000000
C:\Users\cware\Desktop\Steller18Nov\18NovTrials\M20.DSG	11-1-2013	15:20:59	108974.000000	10897.400000	49639.906548	20.000000
C:\Users\cware\Desktop\Steller18Nov\18NovTrials\M20.DSG	11-1-2013	15:20:59	108975.000000	10897.500000	49643.814418	20.000000
C:\Users\cware\Desktop\Steller18Nov\18NovTrials\M20.DSG	11-1-2013	15:20:59	108976.000000	10897.600000	49640.354417	20.000000
C:\Users\cware\Desktop\Steller18Nov\18NovTrials\M20.DSG	11-1-2013	15:20:59	108977.000000	10897.700000	49641.823179	20.000000
C:\Users\cware\Desktop\Steller18Nov\18NovTrials\M20.DSG	11-1-2013	15:20:59	108978.000000	10897.800000	49646.104415	20.000000
C:\Users\cware\Desktop\Steller18Nov\18NovTrials\M20.DSG	11-1-2013	15:20:59	108979.000000	10897.900000	49650.086914	20.000000
C:\Users\cware\Desktop\Steller18Nov\18NovTrials\M20.DSG	11-1-2013	15:20:59	108980.000000	10898.000000	49652.426719	20.000000
C:\Users\cware\Desktop\Steller18Nov\18NovTrials\M20.DSG	11-1-2013	15:20:59	108981.000000	10898.100000	49652.501410	20.000000
C:\Users\cware\Desktop\Steller18Nov\18NovTrials\M20.DSG	11-1-2013	15:20:59	108982.000000	10898.200000	49652.924326	20.000000
C:\Users\cware\Desktop\Steller18Nov\18NovTrials\M20.DSG	11-1-2013	15:20:59	108983.000000	10898.300000	49657.604010	20.000000
C:\Users\cware\Desktop\Steller18Nov\18NovTrials\M20.DSG	11-1-2013	15:20:59	108984.000000	10898.400000	49663.677592	20.000000
C:\Users\cware\Desktop\Steller18Nov\18NovTrials\M20.DSG	11-1-2013	15:20:59	108985.000000	10898.500000	49662.482670	20.000000
C:\Users\cware\Desktop\Steller18Nov\18NovTrials\M20.DSG	11-1-2013	15:20:59	108986.000000	10898.600000	49667.410950	20.000000
C:\Users\cware\Desktop\Steller18Nov\18NovTrials\M20.DSG	11-1-2013	15:20:59	108987.000000	10898.700000	49668.481591	20.000000
C:\Users\cware\Desktop\Steller18Nov\18NovTrials\M20.DSG	11-1-2013	15:20:59	108988.000000	10898.800000	49670.621832	20.000000
C:\Users\cware\Desktop\Steller18Nov\18NovTrials\M20.DSG	11-1-2013	15:20:59	108989.000000	10898.900000	49673.758368	20.000000
C:\Users\cware\Desktop\Steller18Nov\18NovTrials\M20.DSG	11-1-2013	15:20:59	108990.000000	10899.000000	49671.144727	20.000000
C:\Users\cware\Desktop\Steller18Nov\18NovTrials\M20.DSG	11-1-2013	15:20:59	108991.000000	10899.100000	49671.667517	20.000000
C:\Users\cware\Desktop\Steller18Nov\18NovTrials\M20.DSG	11-1-2013	15:20:59	108992.000000	10899.200000	49672.065564	20.000000
C:\Users\cware\Desktop\Steller18Nov\18NovTrials\M20.DSG	11-1-2013	15:20:59	108993.000000	10899.300000	49672.762666	20.000000
C:\Users\cware\Desktop\Steller18Nov\18NovTrials\M20.DSG	11-1-2013	15:20:59	108994.000000	10899.400000	49670.223881	20.000000
C:\Users\cware\Desktop\Steller18Nov\18NovTrials\M20.DSG	11-1-2013	15:20:59	108995.000000	10899.500000	49667.709534	20.000000
C:\Users\cware\Desktop\Steller18Nov\18NovTrials\M20.DSG	11-1-2013	15:20:59	108996.000000	10899.600000	49660.441457	20.000000
C:\Users\cware\Desktop\Steller18Nov\18NovTrials\M20.DSG	11-1-2013	15:20:59	108997.000000	10899.700000	49653.795852	20.000000
C:\Users\cware\Desktop\Steller18Nov\18NovTrials\M20.DSG	11-1-2013	15:20:59	108998.000000	10899.800000	49650.285594	20.000000
C:\Users\cware\Desktop\Steller18Nov\18NovTrials\M20.DSG	11-1-2013	15:20:59	108999.000000	10899.900000	49643.117108	20.000000
C:\Users\cware\Desktop\Steller18Nov\18NovTrials\M20.DSG	11-1-2013	15:20:59	109000.000000	10900.000000	49640.503406	20.000000
C:\Users\cware\Desktop\Steller18Nov\18NovTrials\M20.DSG	11-1-2013	15:20:59	109001.000000	10900.100000	49636.993927	20.000000
C:\Users\cware\Desktop\Steller18Nov\18NovTrials\M20.DSG	11-1-2013	15:20:59	109002.000000	10900.200000	49627.311085	20.000000
C:\Users\cware\Desktop\Steller18Nov\18NovTrials\M20.DSG	11-1-2013	15:20:59	109003.000000	10900.300000	49623.079571	20.000000
C:\Users\cware\Desktop\Steller18Nov\18NovTrials\M20.DSG	11-1-2013	15:20:59	109004.000000	10900.400000	49616.707610	20.000000
C:\Users\cware\Desktop\Steller18Nov\18NovTrials\M20.DSG	11-1-2013	15:20:59	109005.000000	10900.500000	49617.180336	20.000000
C:\Users\cware\Desktop\Steller18Nov\18NovTrials\M20.DSG	11-1-2013	15:20:59	109006.000000	10900.600000	49616.259494	20.000000
C:\Users\cware\Desktop\Steller18Nov\18NovTrials\M20.DSG	11-1-2013	15:20:59	109007.000000	10900.700000	49613.919550	20.000000
C:\Users\cware\Desktop\Steller18Nov\18NovTrials\M20.DSG	11-1-2013	15:20:59	109008.000000	10900.800000	49615.437916	20.000000
C:\Users\cware\Desktop\Steller18Nov\18NovTrials\M20.DSG	11-1-2013	15:20:59	109009.000000	10900.900000	49612.077474	20.000000
C:\Users\cware\Desktop\Steller18Nov\18NovTrials\M20.DSG	11-1-2013	15:20:59	109010.000000	10901.000000	49610.135974	20.000000
C:\Users\cware\Desktop\Steller18Nov\18NovTrials\M20.DSG	11-1-2013	15:20:59	109011.000000	10901.100000	49615.736651	20.000000
C:\Users\cware\Desktop\Steller18Nov\18NovTrials\M20.DSG	11-1-2013	15:20:59	109012.000000	10901.200000	49613.844585	20.000000
C:\Users\cware\Desktop\Steller18Nov\18NovTrials\M20.DSG	11-1-2013	15:20:59	109013.000000	10901.300000	49617.354534	20.000000
C:\Users\cware\Desktop\Steller18Nov\18NovTrials\M20.DSG	11-1-2013	15:20:59	109014.000000	10901.400000	49618.848026	20.000000
C:\Users\cware\Desktop\Steller18Nov\18NovTrials\M20.DSG	11-1-2013	15:20:59	109015.000000	10901.500000	49615.188957	20.000000
C:\Users\cware\Desktop\Steller18Nov\18NovTrials\M20.DSG	11-1-2013	15:20:59	109016.000000	10901.600000	49621.486580	20.000000
C:\Users\cware\Desktop\Steller18Nov\18NovTrials\M20.DSG	11-1-2013	15:20:59	109017.000000	10901.700000	49624.174772	20.000000
C:\Users\cware\Desktop\Steller18Nov\18NovTrials\M20.DSG	11-1-2013	15:20:59	109018.000000	10901.800000	49626.240675	20.000000
C:\Users\cware\Desktop\Steller18Nov\18NovTrials\M20.DSG	11-1-2013	15:20:59	109019.000000	10901.900000	49613.720500	20.000000
C:\Users\cware\Desktop\Steller18Nov\18NovTrials\M20.DSG	11-1-2013	15:20:59	109020.000000	10902.000000	49602.469641	20.000000
C:\Users\cware\Desktop\Steller18Nov\18NovTrials\M20.DSG	11-1-2013	15:20:59	109021.000000	10902.100000	49588.978767	20.000000
C:\Users\cware\Desktop\Steller18Nov\18NovTrials\M20.DSG	11-1-2013	15:20:59	109022.000000	10902.200000	49573.869802	20.000000
C:\Users\cware\Desktop\Steller18Nov\18NovTrials\M20.DSG	11-1-2013	15:20:59	109023.000000	10902.300000	49559.582281	20.000000
C:\Users\cware\Desktop\Steller18Nov\18NovTrials\M20.DSG	11-1-2013	15:20:59	109024.000000	10902.400000	49544.000852	20.000000
C:\Users\cware\Desktop\Steller18Nov\18NovTrials\M20.DSG	11-1-2013	15:20:59	109025.000000	10902.500000	49530.883231	20.000000
C:\Users\cware\Desktop\Steller18Nov\18NovTrials\M20.DSG	11-1-2013	15:20:59	109026.000000	10902.600000	49517.964391	20.000000
C:\Users\cware\Desktop\Steller18Nov\18NovTrials\M20.DSG	11-1-2013	15:20:59	109027.000000	10902.700000	49505.942205	20.000000
C:\Users\cware\Desktop\Steller18Nov\18NovTrials\M20.DSG	11-1-2013	15:20:59	109028.000000	10902.800000	49496.608277	20.000000
C:\Users\cware\Desktop\Steller18Nov\18NovTrials\M20.DSG	11-1-2013	15:20:59	109029.000000	10902.900000	49485.431983	20.000000
C:\Users\cware\Desktop\Steller18Nov\18NovTrials\M20.DSG	11-1-2013	15:20:59	109030.000000	10903.000000	49474.430038	20.000000
C:\Users\cware\Desktop\Steller18Nov\18NovTrials\M20.DSG	11-1-2013	15:20:59	109031.000000	10903.100000	49469.899741	20.000000
C:\Users\cware\Desktop\Steller18Nov\18NovTrials\M20.DSG	11-1-2013	15:20:59	109032.000000	10903.200000	49467.410486	20.000000
C:\Users\cware\Desktop\Steller18Nov\18NovTrials\M20.DSG	11-1-2013	15:20:59	109033.000000	10903.300000	49463.228654	20.000000
C:\Users\cware\Desktop\Steller18Nov\18NovTrials\M20.DSG	11-1-2013	15:20:59	109034.000000	10903.400000	49464.821836	20.000000
C:\Users\cware\Desktop\Steller18Nov\18NovTrials\M20.DSG	11-1-2013	15:20:59	109035.000000	10903.500000	49460.639110	20.000000
C:\Users\cware\Desktop\Steller18Nov\18NovTrials\M20.DSG	11-1-2013	15:20:59	109036.000000	10903.600000	49462.555776	20.000000
C:\Users\cware\Desktop\Steller18Nov\18NovTrials\M20.DSG	11-1-2013	15:20:59	109037.000000	10903.700000	49463.426797	20.000000
C:\Users\cware\Desktop\Steller18Nov\18NovTrials\M20.DSG	11-1-2013	15:20:59	109038.000000	10903.800000	49461.809019	20.000000
C:\Users\cware\Desktop\Steller18Nov\18NovTrials\M20.DSG	11-1-2013	15:20:59	109039.000000	10903.900000	49463.924562	20.000000
C:\Users\cware\Desktop\Steller18Nov\18NovTrials\M20.DSG	11-1-2013	15:20:59	109040.000000	10904.000000	49462.233464	20.000000
C:\Users\cware\Desktop\Steller18Nov\18NovTrials\M20.DSG	11-1-2013	15:20:59	109041.000000	10904.100000	49474.404844	20.000000
C:\Users\cware\Desktop\Steller18Nov\18NovTrials\M20.DSG	11-1-2013	15:20:59	109042.000000	10904.200000	49475.450423	20.000000
C:\Users\cware\Desktop\Steller18Nov\18NovTrials\M20.DSG	11-1-2013	15:20:59	109043.000000	10904.300000	49476.719966	20.000000
C:\Users\cware\Desktop\Steller18Nov\18NovTrials\M20.DSG	11-1-2013	15:20:59	109044.000000	10904.400000	49484.784824	20.000000
C:\Users\cware\Desktop\Steller18Nov\18NovTrials\M20.DSG	11-1-2013	15:20:59	109045.000000	10904.500000	49486.104058	20.000000
C:\Users\cware\Desktop\Steller18Nov\18NovTrials\M20.DSG	11-1-2013	15:20:59	109046.000000	10904.600000	49485.730458	20.000000
C:\Users\cware\Desktop\Steller18Nov\18NovTrials\M20.DSG	11-1-2013	15:20:59	109047.000000	10904.700000	49486.676417	20.000000
C:\Users\cware\Desktop\Steller18Nov\18NovTrials\M20.DSG	11-1-2013	15:20:59	109048.000000	10904.800000	49473.882162	20.000000
C:\Users\cware\Desktop\Steller18Nov\18NovTrials\M20.DSG	11-1-2013	15:20:59	109049.000000	10904.900000	49476.570589	20.000000
C:\Users\cware\Desktop\Steller18Nov\18NovTrials\M20.DSG	11-1-2013	15:20:59	109050.000000	10905.000000	49468.829596	20.000000
C:\Users\cware\Desktop\Steller18Nov\18NovTrials\M20.DSG	11-1-2013	15:20:59	109051.000000	10905.100000	49467.983279	20.000000
C:\Users\cware\Desktop\Steller18Nov\18NovTrials\M20.DSG	11-1-2013	15:20:59	109052.000000	10905.200000	49462.581058	20.000000
C:\Users\cware\Desktop\Steller18Nov\18NovTrials\M20.DSG	11-1-2013	15:20:59	109053.000000	10905.300000	49461.659695	20.000000
C:\Users\cware\Desktop\Steller18Nov\18NovTrials\M20.DSG	11-1-2013	15:20:59	109054.000000	10905.400000	49462.381591	20.000000
C:\Users\cware\Desktop\Steller18Nov\18NovTrials\M20.DSG	11-1-2013	15:20:59	109055.000000	10905.500000	49459.120875	20.000000
C:\Users\cware\Desktop\Steller18Nov\18NovTrials\M20.DSG	11-1-2013	15:20:59	109056.000000	10905.600000	49464.621818	20.000000
C:\Users\cware\Desktop\Steller18Nov\18NovTrials\M20.DSG	11-1-2013	15:20:59	109057.000000	10905.700000	49462.058064	20.000000
C:\Users\cware\Desktop\Steller18Nov\18NovTrials\M20.DSG	11-1-2013	15:20:59	109058.000000	10905.800000	49463.128361	20.000000
C:\Users\cware\Desktop\Steller18Nov\18NovTrials\M20.DSG	11-1-2013	15:20:59	109059.000000	10905.900000	49463.004049	20.000000
C:\Users\cware\Desktop\Steller18Nov\18NovTrials\M20.DSG	11-1-2013	15:20:59	109060.000000	10906.000000	49463.975333	20.000000
C:\Users\cware\Desktop\Steller18Nov\18NovTrials\M20.DSG	11-1-2013	15:20:59	109061.000000	10906.100000	49460.639379	20.000000
C:\Users\cware\Desktop\Steller18Nov\18NovTrials\M20.DSG	11-1-2013	15:20:59	109062.000000	10906.200000	49460.963119	20.000000
C:\Users\cware\Desktop\Steller18Nov\18NovTrials\M20.DSG	11-1-2013	15:20:59	109063.000000	10906.300000	49463.128500	20.000000
C:\Users\cware\Desktop\Steller18Nov\18NovTrials\M20.DSG	11-1-2013	15:20:59	109064.000000	10906.400000	49463.327342	20.000000
C:\Users\cware\Desktop\Steller18Nov\18NovTrials\M20.DSG	11-1-2013	15:20:59	109065.000000	10906.500000	49462.779687	20.000000
C:\Users\cware\Desktop\Steller18Nov\18NovTrials\M20.DSG	11-1-2013	15:20:59	109066.000000	10906.600000	49461.833893	20.000000
C:\Users\cware\Desktop\Steller18Nov\18NovTrials\M20.DSG	11-1-2013	15:20:59	109067.000000	10906.700000	49463.899445	20.000000
C:\Users\cware\Desktop\Steller18Nov\18NovTrials\M20.DSG	11-1-2013	15:20:59	109068.000000	10906.800000	49462.804287	20.000000
C:\Users\cware\Desktop\Steller18Nov\18NovTrials\M20.DSG	11-1-2013	15:20:59	109069.000000	10906.900000	49463.749904	20.000000
C:\Users\cware\Desktop\Steller18Nov\18NovTrials\M20.DSG	11-1-2013	15:20:59	109070.000000	10907.000000	49463.028103	20.000000
C:\Users\cware\Desktop\Steller18Nov\18NovTrials\M20.DSG	11-1-2013	15:20:59	109071.000000	10907.100000	49464.670963	20.000000
C:\Users\cware\Desktop\Steller18Nov\18NovTrials\M20.DSG	11-1-2013	15:20:59	109072.000000	10907.200000	49463.874168	20.000000
C:\Users\cware\Desktop\Steller18Nov\18NovTrials\M20.DSG	11-1-2013	15:20:59	109073.000000	10907.300000	49462.679359	20.000000
C:\Users\cware\Desktop\Steller18Nov\18NovTrials\M20.DSG	11-1-2013	15:20:59	109074.000000	10907.400000	49463.352198	20.000000
C:\Users\cware\Desktop\Steller18Nov\18NovTrials\M20.DSG	11-1-2013	15:20:59	109075.000000	10907.500000	49463.601082	20.000000
C:\Users\cware\Desktop\Steller18Nov\18NovTrials\M20.DSG	11-1-2013	15:20:59	109076.000000	10907.600000	49463.128279	20.000000
C:\Users\cware\Desktop\Steller18Nov\18NovTrials\M20.DSG	11-1-2013	15:20:59	109077.000000	10907.700000	49465.741858	20.000000
C:\Users\cware\Desktop\Steller18Nov\18NovTrials\M20.DSG	11-1-2013	15:20:59	109078.000000	10907.800000	49466.588097	20.000000
C:\Users\cware\Desktop\Steller18Nov\18NovTrials\M20.DSG	11-1-2013	15:20:59	109079.000000	10907.900000	49464.870208	20.000000
C:\Users\cware\Desktop\Steller18Nov\18NovTrials\M20.DSG	11-1-2013	15:20:59	109080.000000	10908.000000	49462.928513	20.000000
C:\Users\cware\Desktop\Steller18Nov\18NovTrials\M20.DSG	11-1-2013	15:20:59	109081.000000	10908.100000	49462.181916	20.000000
C:\Users\cware\Desktop\Steller18Nov\18NovTrials\M20.DSG	11-1-2013	15:20:59	109082.000000	10908.200000	49462.952835	20.000000
C:\Users\cware\Desktop\Steller18Nov\18NovTrials\M20.DSG	11-1-2013	15:20:59	109083.000000	10908.300000	49463.376100	20.000000
C:\Users\cware\Desktop\Steller18Nov\18NovTrials\M20.DSG	11-1-2013	15:20:59	109084.000000	10908.400000	49463.749800	20.000000
C:\Users\cware\Desktop\Steller18Nov\18NovTrials\M20.DSG	11-1-2013	15:20:59	109085.000000	10908.500000	49464.894670	20.000000
C:\Users\cware\Desktop\Steller18Nov\18NovTrials\M20.DSG	11-1-2013	15:20:59	109086.000000	10908.600000	49463.500794	20.000000
C:\Users\cware\Desktop\Steller18Nov\18NovTrials\M20.DSG	11-1-2013	15:20:59	109087.000000	10908.700000	49465.616991	20.000000
C:\Users\cware\Desktop\Steller18Nov\18NovTrials\M20.DSG	11-1-2013	15:20:59	109088.000000	10908.800000	49465.119010	20.000000
C:\Users\cware\Desktop\Steller18Nov\18NovTrials\M20.DSG	11-1-2013	15:20:59	109089.000000	10908.900000	49462.355841	20.000000
C:\Users\cware\Desktop\Steller18Nov\18NovTrials\M20.DSG	11-1-2013	15:20:59	109090.000000	10909.000000	49465.716577	20.000000
C:\Users\cware\Desktop\Steller18Nov\18NovTrials\M20.DSG	11-1-2013	15:20:59	109091.000000	10909.100000	49467.608317	20.000000
C:\Users\cware\Desktop\Steller18Nov\18NovTrials\M20.DSG	11-1-2013	15:20:59	109092.000000	10909.200000	49466.139885	20.000000
C:\Users\cware\Desktop\Steller18Nov\18NovTrials\M20.DSG	11-1-2013	15:20:59	109093.000000	10909.300000	49466.836435	20.000000
C:\Users\cware\Desktop\Steller18Nov\18NovTrials\M20.DSG	11-1-2013	15:20:59	109094.000000	10909.400000	49462.554813	20.000000
C:\Users\cware\Desktop\Steller18Nov\18NovTrials\M20.DSG	11-1-2013	15:20:59	109095.000000	10909.500000	49462.529350	20.000000
C:\Users\cware\Desktop\Steller18Nov\18NovTrials\M20.DSG	11-1-2013	15:20:59	109096.000000	10909.600000	49463.176764	20.000000
C:\Users\cware\Desktop\Steller18Nov\18NovTrials\M20.DSG	11-1-2013	15:20:59	109097.000000	10909.700000	49464.993470	20.000000
C:\Users\cware\Desktop\Steller18Nov\18NovTrials\M20.DSG	11-1-2013	15:20:59	109098.000000	10909.800000	49462.853002	20.000000
C:\Users\cware\Desktop\Steller18Nov\18NovTrials\M20.DSG	11-1-2013	15:20:59	109099.000000	10909.900000	49463.027096	20.000000
C:\Users\cware\Desktop\Steller18Nov\18NovTrials\M20.DSG	11-1-2013	15:20:59	109100.000000	10910.000000	49463.798471	20.000000
C:\Users\cware\Desktop\Steller18Nov\18NovTrials\M20.DSG	11-1-2013	15:20:59	109101.000000	10910.100000	49464.719565	20.000000
C:\Users\cware\Desktop\Steller18Nov\18NovTrials\M20.DSG	11-1-2013	15:20:59	109102.000000	10910.200000	49464.620083	20.000000
C:\Users\cware\Desktop\Steller18Nov\18NovTrials\M20.DSG	11-1-2013	15:20:59	109103.000000	10910.300000	49462.105985	20.000000
C:\Users\cware\Desktop\Steller18Nov\18NovTrials\M20.DSG	11-1-2013	15:20:59	109104.000000	10910.400000	49461.907421	20.000000
C:\Users\cware\Desktop\Steller18Nov\18NovTrials\M20.DSG	11-1-2013	15:20:59	109105.000000	10910.500000	49464.545527	20.000000
C:\Users\cware\Desktop\Steller18Nov\18NovTrials\M20.DSG	11-1-2013	15:20:59	109106.000000	10910.600000	49460.289174	20.000000
C:\Users\cware\Desktop\Steller18Nov\18NovTrials\M20.DSG	11-1-2013	15:20:59	109107.000000	10910.700000	49461.110292	20.000000
C:\Users\cware\Desktop\Steller18Nov\18NovTrials\M20.DSG	11-1-2013	15:20:59	109108.000000	10910.800000	49463.524704	20.000000
C:\Users\cware\Desktop\Steller18Nov\18NovTrials\M20.DSG	11-1-2013	15:20:59	109109.000000	10910.900000	49462.603676	20.000000
C:\Users\cware\Desktop\Steller18Nov\18NovTrials\M20.DSG	11-1-2013	15:20:59	109110.000000	10911.000000	49461.234500	20.000000
C:\Users\cware\Desktop\Steller18Nov\18NovTrials\M20.DSG	11-1-2013	15:20:59	109111.000000	10911.100000	49460.736688	20.000000
C:\Users\cware\Desktop\Steller18Nov\18NovTrials\M20.DSG	11-1-2013	15:20:59	109112.000000	10911.200000	49463.200826	20.000000
C:\Users\cware\Desktop\Steller18Nov\18NovTrials\M20.DSG	11-1-2013	15:20:59	109113.000000	10911.300000	49461.632683	20.000000
C:\Users\cware\Desktop\Steller18Nov\18NovTrials\M20.DSG	11-1-2013	15:20:59	109114.000000	10911.400000	49462.702715	20.000000
C:\Users\cware\Desktop\Steller18Nov\18NovTrials\M20.DSG	11-1-2013	15:20:59	109115.000000	10911.500000	49463.126140	20.000000
C:\Users\cware\Desktop\Steller18Nov\18NovTrials\M20.DSG	11-1-2013	15:20:59	109116.000000	10911.600000	49460.488294	20.000000
C:\Users\cware\Desktop\Steller18Nov\18NovTrials\M20.DSG	11-1-2013	15:20:59	109117.000000	10911.700000	49464.047381	20.000000
C:\Users\cware\Desktop\Steller18Nov\18NovTrials\M20.DSG	11-1-2013	15:20:59	109118.000000	10911.800000	49468.776972	20.000000
C:\Users\cware\Desktop\Steller18Nov\18NovTrials\M20.DSG	11-1-2013	15:20:59	109119.000000	10911.900000	49470.793011	20.000000
C:\Users\cware\Desktop\Steller18Nov\18NovTrials\M20.DSG	11-1-2013	15:20:59	109120.000000	10912.000000	49471.663672	20.000000
C:\Users\cware\Desktop\Steller18Nov\18NovTrials\M20.DSG	11-1-2013	15:20:59	109121.000000	10912.100000	49469.498556	20.000000
C:\Users\cware\Desktop\Steller18Nov\18NovTrials\M20.DSG	11-1-2013	15:20:59	109122.000000	10912.200000	49472.260840	20.000000
C:\Users\cware\Desktop\Steller18Nov\18NovTrials\M20.DSG	11-1-2013	15:20:59	109123.000000	10912.300000	49470.543376	20.000000
C:\Users\cware\Desktop\Steller18Nov\18NovTrials\M20.DSG	11-1-2013	15:20:59	109124.000000	10912.400000	49465.813864	20.000000
C:\Users\cware\Desktop\Steller18Nov\18NovTrials\M20.DSG	11-1-2013	15:20:59	109125.000000	10912.500000	49464.195760	20.000000
C:\Users\cware\Desktop\Steller18Nov\18NovTrials\M20.DSG	11-1-2013	15:20:59	109126.000000	10912.600000	49470.219563	20.000000
C:\Users\cware\Desktop\Steller18Nov\18NovTrials\M20.DSG	11-1-2013	15:20:59	109127.000000	10912.700000	49468.103509	20.000000
C:\Users\cware\Desktop\Steller18Nov\18NovTrials\M20.DSG	11-1-2013	15:20:59	109128.000000	10912.800000	49465.489643	20.000000
C:\Users\cware\Desktop\Steller18Nov\18NovTrials\M20.DSG	11-1-2013	15:20:59	109129.000000	10912.900000	49466.858671	20.000000
C:\Users\cware\Desktop\Steller18Nov\18NovTrials\M20.DSG	11-1-2013	15:20:59	109130.000000	10913.000000	49468.725238	20.000000
C:\Users\cware\Desktop\Steller18Nov\18NovTrials\M20.DSG	11-1-2013	15:20:59	109131.000000	10913.100000	49469.969655	20.000000
C:\Users\cware\Desktop\Steller18Nov\18NovTrials\M20.DSG	11-1-2013	15:20:59	109132.000000	10913.200000	49470.442497	20.000000
C:\Users\cware\Desktop\Steller18Nov\18NovTrials\M20.DSG	11-1-2013	15:20:59	109133.000000	10913.300000	49467.779296	20.000000
C:\Users\cware\Desktop\Steller18Nov\18NovTrials\M20.DSG	11-1-2013	15:20:59	109134.000000	10913.400000	49464.842051	20.000000
C:\Users\cware\Desktop\Steller18Nov\18NovTrials\M20.DSG	11-1-2013	15:20:59	109135.000000	10913.500000	49465.986795	20.000000
C:\Users\cware\Desktop\Steller18Nov\18NovTrials\M20.DSG	11-1-2013	15:20:59	109136.000000	10913.600000	49463.049754	20.000000
C:\Users\cware\Desktop\Steller18Nov\18NovTrials\M20.DSG	11-1-2013	15:20:59	109137.000000	10913.700000	49464.443599	20.000000
C:\Users\cware\Desktop\Steller18Nov\18NovTrials\M20.DSG	11-1-2013	15:20:59	109138.000000	10913.800000	49462.575887	20.000000
C:\Users\cware\Desktop\Steller18Nov\18NovTrials\M20.DSG	11-1-2013	15:20:59	109139.000000	10913.900000	49460.509602	20.000000
C:\Users\cware\Desktop\Steller18Nov\18NovTrials\M20.DSG	11-1-2013	15:20:59	109140.000000	10914.000000	49461.480474	20.000000
C:\Users\cware\Desktop\Steller18Nov\18NovTrials\M20.DSG	11-1-2013	15:20:59	109141.000000	10914.100000	49461.579951	20.000000
C:\Users\cware\Desktop\Steller18Nov\18NovTrials\M20.DSG	11-1-2013	15:20:59	109142.000000	10914.200000	49460.708665	20.000000
C:\Users\cware\Desktop\Steller18Nov\18NovTrials\M20.DSG	11-1-2013	15:20:59	109143.000000	10914.300000	49460.285474	20.000000
C:\Users\cware\Desktop\Steller18Nov\18NovTrials\M20.DSG	11-1-2013	15:20:59	109144.000000	10914.400000	49462.450569	20.000000
C:\Users\cware\Desktop\Steller18Nov\18NovTrials\M20.DSG	11-1-2013	15:20:59	109145.000000	10914.500000	49461.653848	20.000000
C:\Users\cware\Desktop\Steller18Nov\18NovTrials\M20.DSG	11-1-2013	15:20:59	109146.000000	10914.600000	49462.600197	20.000000
C:\Users\cware\Desktop\Steller18Nov\18NovTrials\M20.DSG	11-1-2013	15:20:59	109147.000000	10914.700000	49464.417671	20.000000
C:\Users\cware\Desktop\Steller18Nov\18NovTrials\M20.DSG	11-1-2013	15:20:59	109148.000000	10914.800000	49467.827712	20.000000
C:\Users\cware\Desktop\Steller18Nov\18NovTrials\M20.DSG	11-1-2013	15:20:59	109149.000000	10914.900000	49469.495315	20.000000
C:\Users\cware\Desktop\Steller18Nov\18NovTrials\M20.DSG	11-1-2013	15:20:59	109150.000000	10915.000000	49471.785008	20.000000
C:\Users\cware\Desktop\Steller18Nov\18NovTrials\M20.DSG	11-1-2013	15:20:59	109151.000000	10915.100000	49476.066308	20.000000
C:\Users\cware\Desktop\Steller18Nov\18NovTrials\M20.DSG	11-1-2013	15:20:59	109152.000000	10915.200000	49478.007595	20.000000
C:\Users\cware\Desktop\Steller18Nov\18NovTrials\M20.DSG	11-1-2013	15:20:59	109153.000000	10915.300000	49477.907949	20.000000
C:\Users\cware\Desktop\Steller18Nov\18NovTrials\M20.DSG	11-1-2013	15:20:59	109154.000000	10915.400000	49478.057013	20.000000
C:\Users\cware\Desktop\Steller18Nov\18NovTrials\M20.DSG	11-1-2013	15:20:59	109155.000000	10915.500000	49473.028774	20.000000
C:\Users\cware\Desktop\Steller18Nov\18NovTrials\M20.DSG	11-1-2013	15:20:59	109156.000000	10915.600000	49472.356456	20.000000
C:\Users\cware\Desktop\Steller18Nov\18NovTrials\M20.DSG	11-1-2013	15:20:59	109157.000000	10915.700000	49472.181863	20.000000
C:\Users\cware\Desktop\Steller18Nov\18NovTrials\M20.DSG	11-1-2013	15:20:59	109158.000000	10915.800000	49467.477146	20.000000
C:\Users\cware\Desktop\Steller18Nov\18NovTrials\M20.DSG	11-1-2013	15:20:59	109159.000000	10915.900000	49469.368678	20.000000
C:\Users\cware\Desktop\Steller18Nov\18NovTrials\M20.DSG	11-1-2013	15:20:59	109160.000000	10916.000000	49469.767047	20.000000
C:\Users\cware\Desktop\Steller18Nov\18NovTrials\M20.DSG	11-1-2013	15:20:59	109161.000000	10916.100000	49466.457109	20.000000
C:\Users\cware\Desktop\Steller18Nov\18NovTrials\M20.DSG	11-1-2013	15:20:59	109162.000000	10916.200000	49462.200418	20.000000
C:\Users\cware\Desktop\Steller18Nov\18NovTrials\M20.DSG	11-1-2013	15:20:59	109163.000000	10916.300000	49458.915123	20.000000
C:\Users\cware\Desktop\Steller18Nov\18NovTrials\M20.DSG	11-1-2013	15:20:59	109164.000000	10916.400000	49471.559869	20.000000
C:\Users\cware\Desktop\Steller18Nov\18NovTrials\M20.DSG	11-1-2013	15:20:59	109165.000000	10916.500000	49481.316852	20.000000
C:\Users\cware\Desktop\Steller18Nov\18NovTrials\M20.DSG	11-1-2013	15:20:59	109166.000000	10916.600000	49487.788489	20.000000
C:\Users\cware\Desktop\Steller18Nov\18NovTrials\M20.DSG	11-1-2013	15:20:59	109167.000000	10916.700000	49498.192934	20.000000
C:\Users\cware\Desktop\Steller18Nov\18NovTrials\M20.DSG	11-1-2013	15:20:59	109168.000000	10916.800000	49513.301501	20.000000
C:\Users\cware\Desktop\Steller18Nov\18NovTrials\M20.DSG	11-1-2013	15:20:59	109169.000000	10916.900000	49526.642948	20.000000
C:\Users\cware\Desktop\Steller18Nov\18NovTrials\M20.DSG	11-1-2013	15:20:59	109170.000000	10917.000000	49532.243654	20.000000
C:\Users\cware\Desktop\Steller18Nov\18NovTrials\M20.DSG	11-1-2013	15:20:59	109171.000000	10917.100000	49533.388355	20.000000
C:\Users\cware\Desktop\Steller18Nov\18NovTrials\M20.DSG	11-1-2013	15:20:59	109172.000000	10917.200000	49537.470362	20.000000
C:\Users\cware\Desktop\Steller18Nov\18NovTrials\M20.DSG	11-1-2013	15:20:59	109173.000000	10917.300000	49539.784910	20.000000
C:\Users\cware\Desktop\Steller18Nov\18NovTrials\M20.DSG	11-1-2013	15:20:59	109174.000000	10917.400000	49536.200685	20.000000
C:\Users\cware\Desktop\Steller18Nov\18NovTrials\M20.DSG	11-1-2013	15:20:59	109175.000000	10917.500000	49534.308941	20.000000
C:\Users\cware\Desktop\Steller18Nov\18NovTrials\M20.DSG	11-1-2013	15:20:59	109176.000000	10917.600000	49530.823919	20.000000
C:\Users\cware\Desktop\Steller18Nov\18NovTrials\M20.DSG	11-1-2013	15:20:59	109177.000000	10917.700000	49527.687424	20.000000
C:\Users\cware\Desktop\Steller18Nov\18NovTrials\M20.DSG	11-1-2013	15:20:59	109178.000000	10917.800000	49522.235885	20.000000
C:\Users\cware\Desktop\Steller18Nov\18NovTrials\M20.DSG	11-1-2013	15:20:59	109179.000000	10917.900000	49513.723159	20.000000
C:\Users\cware\Desktop\Steller18Nov\18NovTrials\M20.DSG	11-1-2013	15:20:59	109180.000000	10918.000000	49504.986261	20.000000
C:\Users\cware\Desktop\Steller18Nov\18NovTrials\M20.DSG	11-1-2013	15:20:59	109181.000000	10918.100000	49498.340114	20.000000
C:\Users\cware\Desktop\Steller18Nov\18NovTrials\M20.DSG	11-1-2013	15:20:59	109182.000000	10918.200000	49486.317545	20.000000
C:\Users\cware\Desktop\Steller18Nov\18NovTrials\M20.DSG	11-1-2013	15:20:59	109183.000000	10918.300000	49462.596154	20.000000
C:\Users\cware\Desktop\Steller18Nov\18NovTrials\M20.DSG	11-1-2013	15:20:59	109184.000000	10918.400000	49456.745935	20.000000
C:\Users\cware\Desktop\Steller18Nov\18NovTrials\M20.DSG	11-1-2013	15:20:59	109185.000000	10918.500000	49442.483200	20.000000
C:\Users\cware\Desktop\Steller18Nov\18NovTrials\M20.DSG	11-1-2013	15:20:59	109186.000000	10918.600000	49456.422282	20.000000
C:\Users\cware\Desktop\Steller18Nov\18NovTrials\M20.DSG	11-1-2013	15:20:59	109187.000000	10918.700000	49453.410186	20.000000
C:\Users\cware\Desktop\Steller18Nov\18NovTrials\M20.DSG	11-1-2013	15:20:59	109188.000000	10918.800000	49467.001037	20.000000
C:\Users\cware\Desktop\Steller18Nov\18NovTrials\M20.DSG	11-1-2013	15:20:59	109189.000000	10918.900000	49462.445446	20.000000
C:\Users\cware\Desktop\Steller18Nov\18NovTrials\M20.DSG	11-1-2013	15:20:59	109190.000000	10919.000000	49469.240887	20.000000
C:\Users\cware\Desktop\Steller18Nov\18NovTrials\M20.DSG	11-1-2013	15:20:59	109191.000000	10919.100000	49459.284299	20.000000
C:\Users\cware\Desktop\Steller18Nov\18NovTrials\M20.DSG	11-1-2013	15:20:59	109192.000000	10919.200000	49460.130294	20.000000
C:\Users\cware\Desktop\Steller18Nov\18NovTrials\M20.DSG	11-1-2013	15:20:59	109193.000000	10919.300000	49466.302978	20.000000
C:\Users\cware\Desktop\Steller18Nov\18NovTrials\M20.DSG	11-1-2013	15:20:59	109194.000000	10919.400000	49459.009890	20.000000
C:\Users\cware\Desktop\Steller18Nov\18NovTrials\M20.DSG	11-1-2013	15:20:59	109195.000000	10919.500000	49463.017068	20.000000
C:\Users\cware\Desktop\Steller18Nov\18NovTrials\M20.DSG	11-1-2013	15:20:59	109196.000000	10919.600000	49456.495216	20.000000
C:\Users\cware\Desktop\Steller18Nov\18NovTrials\M20.DSG	11-1-2013	15:20:59	109197.000000	10919.700000	49463.290396	20.000000
C:\Users\cware\Desktop\Steller18Nov\18NovTrials\M20.DSG	11-1-2013	15:20:59	109198.000000	10919.800000	49461.547734	20.000000
C:\Users\cware\Desktop\Steller18Nov\18NovTrials\M20.DSG	11-1-2013	15:20:59	109199.000000	10919.900000	49461.547552	20.000000
C:\Users\cware\Desktop\Steller18Nov\18NovTrials\M20.DSG	11-1-2013	15:20:59	109200.000000	10920.000000	49464.384807	20.000000
C:\Users\cware\Desktop\Steller18Nov\18NovTrials\M20.DSG	11-1-2013	15:20:59	109201.000000	10920.100000	49461.572612	20.000000
C:\Users\cware\Desktop\Steller18Nov\18NovTrials\M20.DSG	11-1-2013	15:20:59	109202.000000	10920.200000	49467.198339	20.000000
C:\Users\cware\Desktop\Steller18Nov\18NovTrials\M20.DSG	11-1-2013	15:20:59	109203.000000	10920.300000	49481.112452	20.000000
C:\Users\cware\Desktop\Steller18Nov\18NovTrials\M20.DSG	11-1-2013	15:20:59	109204.000000	10920.400000	49472.998048	20.000000
C:\Users\cware\Desktop\Steller18Nov\18NovTrials\M20.DSG	11-1-2013	15:20:59	109205.000000	10920.500000	49472.873245	20.000000
C:\Users\cware\Desktop\Steller18Nov\18NovTrials\M20.DSG	11-1-2013	15:20:59	109206.000000	10920.600000	49474.142679	20.000000
C:\Users\cware\Desktop\Steller18Nov\18NovTrials\M20.DSG	11-1-2013	15:20:59	109207.000000	10920.700000	49478.075326	20.000000
C:\Users\cware\Desktop\Steller18Nov\18NovTrials\M20.DSG	11-1-2013	15:20:59	109208.000000	10920.800000	49476.382363	20.000000
C:\Users\cware\Desktop\Steller18Nov\18NovTrials\M20.DSG	11-1-2013	15:20:59	109209.000000	10920.900000	49473.619377	20.000000
C:\Users\cware\Desktop\Steller18Nov\18NovTrials\M20.DSG	11-1-2013	15:20:59	109210.000000	10921.000000	49473.270643	20.000000
C:\Users\cware\Desktop\Steller18Nov\18NovTrials\M20.DSG	11-1-2013	15:20:59	109211.000000	10921.100000	49468.715512	20.000000
C:\Users\cware\Desktop\Steller18Nov\18NovTrials\M20.DSG	11-1-2013	15:20:59	109212.000000	10921.200000	49466.275875	20.000000
C:\Users\cware\Desktop\Steller18Nov\18NovTrials\M20.DSG	11-1-2013	15:20:59	109213.000000	10921.300000	49463.487880	20.000000
C:\Users\cware\Desktop\Steller18Nov\18NovTrials\M20.DSG	11-1-2013	15:20:59	109214.000000	10921.400000	49457.414063	20.000000
C:\Users\cware\Desktop\Steller18Nov\18NovTrials\M20.DSG	11-1-2013	15:20:59	109215.000000	10921.500000	49460.773909	20.000000
C:\Users\cware\Desktop\Steller18Nov\18NovTrials\M20.DSG	11-1-2013	15:20:59	109216.000000	10921.600000	49462.118119	20.000000
C:\Users\cware\Desktop\Steller18Nov\18NovTrials\M20.DSG	11-1-2013	15:20:59	109217.000000	10921.700000	49464.234056	20.000000
C:\Users\cware\Desktop\Steller18Nov\18NovTrials\M20.DSG	11-1-2013	15:20:59	109218.000000	10921.800000	49467.967592	20.000000
C:\Users\cware\Desktop\Steller18Nov\18NovTrials\M20.DSG	11-1-2013	15:20:59	109219.000000	10921.900000	49472.995496	20.000000
C:\Users\cware\Desktop\Steller18Nov\18NovTrials\M20.DSG	11-1-2013	15:20:59	109220.000000	10922.000000	49475.907455	20.000000
C:\Users\cware\Desktop\Steller18Nov\18NovTrials\M20.DSG	11-1-2013	15:20:59	109221.000000	10922.100000	49475.808143	20.000000
C:\Users\cware\Desktop\Steller18Nov\18NovTrials\M20.DSG	11-1-2013	15:20:59	109222.000000	10922.200000	49475.160872	20.000000
C:\Users\cware\Desktop\Steller18Nov\18NovTrials\M20.DSG	11-1-2013	15:20:59	109223.000000	10922.300000	49479.218157	20.000000
C:\Users\cware\Desktop\Steller18Nov\18NovTrials\M20.DSG	11-1-2013	15:20:59	109224.000000	10922.400000	49475.036122	20.000000
C:\Users\cware\Desktop\Steller18Nov\18NovTrials\M20.DSG	11-1-2013	15:20:59	109225.000000	10922.500000	49474.687769	20.000000
C:\Users\cware\Desktop\Steller18Nov\18NovTrials\M20.DSG	11-1-2013	15:20:59	109226.000000	10922.600000	49476.255513	20.000000
C:\Users\cware\Desktop\Steller18Nov\18NovTrials\M20.DSG	11-1-2013	15:20:59	109227.000000	10922.700000	49479.167858	20.000000
C:\Users\cware\Desktop\Steller18Nov\18NovTrials\M20.DSG	11-1-2013	15:20:59	109228.000000	10922.800000	49481.159149	20.000000
C:\Users\cware\Desktop\Steller18Nov\18NovTrials\M20.DSG	11-1-2013	15:20:59	109229.000000	10922.900000	49480.536956	20.000000
C:\Users\cware\Desktop\Steller18Nov\18NovTrials\M20.DSG	11-1-2013	15:20:59	109230.000000	10923.000000	49480.511670	20.000000
C:\Users\cware\Desktop\Steller18Nov\18NovTrials\M20.DSG	11-1-2013	15:20:59	109231.000000	10923.100000	49477.923251	20.000000
C:\Users\cware\Desktop\Steller18Nov\18NovTrials\M20.DSG	11-1-2013	15:20:59	109232.000000	10923.200000	49479.939549	20.000000
C:\Users\cware\Desktop\Steller18Nov\18NovTrials\M20.DSG	11-1-2013	15:20:59	109233.000000	10923.300000	49476.703296	20.000000
C:\Users\cware\Desktop\Steller18Nov\18NovTrials\M20.DSG	11-1-2013	15:20:59	109234.000000	10923.400000	49474.139525	20.000000
C:\Users\cware\Desktop\Steller18Nov\18NovTrials\M20.DSG	11-1-2013	15:20:59	109235.000000	10923.500000	49474.786375	20.000000
C:\Users\cware\Desktop\Steller18Nov\18NovTrials\M20.DSG	11-1-2013	15:20:59	109236.000000	10923.600000	49471.500694	20.000000
C:\Users\cware\Desktop\Steller18Nov\18NovTrials\M20.DSG	11-1-2013	15:20:59	109237.000000	10923.700000	49470.007042	20.000000
C:\Users\cware\Desktop\Steller18Nov\18NovTrials\M20.DSG	11-1-2013	15:20:59	109238.000000	10923.800000	49470.380277	20.000000
C:\Users\cware\Desktop\Steller18Nov\18NovTrials\M20.DSG	11-1-2013	15:20:59	109239.000000	10923.900000	49468.165146	20.000000
C:\Users\cware\Desktop\Steller18Nov\18NovTrials\M20.DSG	11-1-2013	15:20:59	109240.000000	10924.000000	49465.874612	20.000000
C:\Users\cware\Desktop\Steller18Nov\18NovTrials\M20.DSG	11-1-2013	15:20:59	109241.000000	10924.100000	49462.215684	20.000000
C:\Users\cware\Desktop\Steller18Nov\18NovTrials\M20.DSG	11-1-2013	15:20:59	109242.000000	10924.200000	49458.829559	20.000000
C:\Users\cware\Desktop\Steller18Nov\18NovTrials\M20.DSG	11-1-2013	15:20:59	109243.000000	10924.300000	49460.372894	20.000000
C:\Users\cware\Desktop\Steller18Nov\18NovTrials\M20.DSG	11-1-2013	15:20:59	109244.000000	10924.400000	49460.322808	20.000000
C:\Users\cware\Desktop\Steller18Nov\18NovTrials\M20.DSG	11-1-2013	15:20:59	109245.000000	10924.500000	49460.646153	20.000000
C:\Users\cware\Desktop\Steller18Nov\18NovTrials\M20.DSG	11-1-2013	15:20:59	109246.000000	10924.600000	49459.426523	20.000000
C:\Users\cware\Desktop\Steller18Nov\18NovTrials\M20.DSG	11-1-2013	15:20:59	109247.000000	10924.700000	49461.019319	20.000000
C:\Users\cware\Desktop\Steller18Nov\18NovTrials\M20.DSG	11-1-2013	15:20:59	109248.000000	10924.800000	49461.143774	20.000000
C:\Users\cware\Desktop\Steller18Nov\18NovTrials\M20.DSG	11-1-2013	15:20:59	109249.000000	10924.900000	49458.853605	20.000000
C:\Users\cware\Desktop\Steller18Nov\18NovTrials\M20.DSG	11-1-2013	15:20:59	109250.000000	10925.000000	49462.686961	20.000000
C:\Users\cware\Desktop\Steller18Nov\18NovTrials\M20.DSG	11-1-2013	15:20:59	109251.000000	10925.100000	49459.376134	20.000000
C:\Users\cware\Desktop\Steller18Nov\18NovTrials\M20.DSG	11-1-2013	15:20:59	109252.000000	10925.200000	49459.948467	20.000000
C:\Users\cware\Desktop\Steller18Nov\18NovTrials\M20.DSG	11-1-2013	15:20:59	109253.000000	10925.300000	49460.222121	20.000000
C:\Users\cware\Desktop\Steller18Nov\18NovTrials\M20.DSG	11-1-2013	15:20:59	109254.000000	10925.400000	49459.748770	20.000000
C:\Users\cware\Desktop\Steller18Nov\18NovTrials\M20.DSG	11-1-2013	15:20:59	109255.000000	10925.500000	49462.237890	20.000000
C:\Users\cware\Desktop\Steller18Nov\18NovTrials\M20.DSG	11-1-2013	15:20:59	109256.000000	10925.600000	49460.893653	20.000000
C:\Users\cware\Desktop\Steller18Nov\18NovTrials\M20.DSG	11-1-2013	15:20:59	109257.000000	10925.700000	49462.910321	20.000000
C:\Users\cware\Desktop\Steller18Nov\18NovTrials\M20.DSG	11-1-2013	15:20:59	109258.000000	10925.800000	49467.167002	20.000000
C:\Users\cware\Desktop\Steller18Nov\18NovTrials\M20.DSG	11-1-2013	15:20:59	109259.000000	10925.900000	49471.398493	20.000000
C:\Users\cware\Desktop\Steller18Nov\18NovTrials\M20.DSG	11-1-2013	15:20:59	109260.000000	10926.000000	49479.687107	20.000000
C:\Users\cware\Desktop\Steller18Nov\18NovTrials\M20.DSG	11-1-2013	15:20:59	109261.000000	10926.100000	49478.069291	20.000000
C:\Users\cware\Desktop\Steller18Nov\18NovTrials\M20.DSG	11-1-2013	15:20:59	109262.000000	10926.200000	49484.416158	20.000000
C:\Users\cware\Desktop\Steller18Nov\18NovTrials\M20.DSG	11-1-2013	15:20:59	109263.000000	10926.300000	49483.470395	20.000000
C:\Users\cware\Desktop\Steller18Nov\18NovTrials\M20.DSG	11-1-2013	15:20:59	109264.000000	10926.400000	49478.616477	20.000000
C:\Users\cware\Desktop\Steller18Nov\18NovTrials\M20.DSG	11-1-2013	15:20:59	109265.000000	10926.500000	49473.588213	20.000000
C:\Users\cware\Desktop\Steller18Nov\18NovTrials\M20.DSG	11-1-2013	15:20:59	109266.000000	10926.600000	49480.383353	20.000000
C:\Users\cware\Desktop\Steller18Nov\18NovTrials\M20.DSG	11-1-2013	15:20:59	109267.000000	10926.700000	49476.948188	20.000000
C:\Users\cware\Desktop\Steller18Nov\18NovTrials\M20.DSG	11-1-2013	15:20:59	109268.000000	10926.800000	49472.741358	20.000000
C:\Users\cware\Desktop\Steller18Nov\18NovTrials\M20.DSG	11-1-2013	15:20:59	109269.000000	10926.900000	49472.492591	20.000000
C:\Users\cware\Desktop\Steller18Nov\18NovTrials\M20.DSG	11-1-2013	15:20:59	109270.000000	10927.000000	49467.987030	20.000000
C:\Users\cware\Desktop\Steller18Nov\18NovTrials\M20.DSG	11-1-2013	15:20:59	109271.000000	10927.100000	49467.364481	20.000000
C:\Users\cware\Desktop\Steller18Nov\18NovTrials\M20.DSG	11-1-2013	15:20:59	109272.000000	10927.200000	49468.982302	20.000000
C:\Users\cware\Desktop\Steller18Nov\18NovTrials\M20.DSG	11-1-2013	15:20:59	109273.000000	10927.300000	49469.355737	20.000000
C:\Users\cware\Desktop\Steller18Nov\18NovTrials\M20.DSG	11-1-2013	15:20:59	109274.000000	10927.400000	49470.425791	20.000000
C:\Users\cware\Desktop\Steller18Nov\18NovTrials\M20.DSG	11-1-2013	15:20:59	109275.000000	10927.500000	49470.077503	20.000000
C:\Users\cware\Desktop\Steller18Nov\18NovTrials\M20.DSG	11-1-2013	15:20:59	109276.000000	10927.600000	49468.284612	20.000000
C:\Users\cware\Desktop\Steller18Nov\18NovTrials\M20.DSG	11-1-2013	15:20:59	109277.000000	10927.700000	49469.081233	20.000000
C:\Users\cware\Desktop\Steller18Nov\18NovTrials\M20.DSG	11-1-2013	15:20:59	109278.000000	10927.800000	49468.060424	20.000000
C:\Users\cware\Desktop\Steller18Nov\18NovTrials\M20.DSG	11-1-2013	15:20:59	109279.000000	10927.900000	49463.505042	20.000000
C:\Users\cware\Desktop\Steller18Nov\18NovTrials\M20.DSG	11-1-2013	15:20:59	109280.000000	10928.000000	49461.090283	20.000000
C:\Users\cware\Desktop\Steller18Nov\18NovTrials\M20.DSG	11-1-2013	15:20:59	109281.000000	10928.100000	49459.820208	20.000000
C:\Users\cware\Desktop\Steller18Nov\18NovTrials\M20.DSG	11-1-2013	15:20:59	109282.000000	10928.200000	49463.429150	20.000000
C:\Users\cware\Desktop\Steller18Nov\18NovTrials\M20.DSG	11-1-2013	15:20:59	109283.000000	10928.300000	49461.413710	20.000000
C:\Users\cware\Desktop\Steller18Nov\18NovTrials\M20.DSG	11-1-2013	15:20:59	109284.000000	10928.400000	49466.715437	20.000000
C:\Users\cware\Desktop\Steller18Nov\18NovTrials\M20.DSG	11-1-2013	15:20:59	109285.000000	10928.500000	49472.639907	20.000000
C:\Users\cware\Desktop\Steller18Nov\18NovTrials\M20.DSG	11-1-2013	15:20:59	109286.000000	10928.600000	49466.939868	20.000000
C:\Users\cware\Desktop\Steller18Nov\18NovTrials\M20.DSG	11-1-2013	15:20:59	109287.000000	10928.700000	49468.184614	20.000000
C:\Users\cware\Desktop\Steller18Nov\18NovTrials\M20.DSG	11-1-2013	15:20:59	109288.000000	10928.800000	49463.753895	20.000000
C:\Users\cware\Desktop\Steller18Nov\18NovTrials\M20.DSG	11-1-2013	15:20:59	109289.000000	10928.900000	49477.717558	20.000000
C:\Users\cware\Desktop\Steller18Nov\18NovTrials\M20.DSG	11-1-2013	15:20:59	109290.000000	10929.000000	49487.450003	20.000000
C:\Users\cware\Desktop\Steller18Nov\18NovTrials\M20.DSG	11-1-2013	15:20:59	109291.000000	10929.100000	49486.927469	20.000000
C:\Users\cware\Desktop\Steller18Nov\18NovTrials\M20.DSG	11-1-2013	15:20:59	109292.000000	10929.200000	49491.083961	20.000000
C:\Users\cware\Desktop\Steller18Nov\18NovTrials\M20.DSG	11-1-2013	15:20:59	109293.000000	10929.300000	49489.192214	20.000000
C:\Users\cware\Desktop\Steller18Nov\18NovTrials\M20.DSG	11-1-2013	15:20:59	109294.000000	10929.400000	49482.944385	20.000000
C:\Users\cware\Desktop\Steller18Nov\18NovTrials\M20.DSG	11-1-2013	15:20:59	109295.000000	10929.500000	49482.745014	20.000000
C:\Users\cware\Desktop\Steller18Nov\18NovTrials\M20.DSG	11-1-2013	15:20:59	109296.000000	10929.600000	49481.351148	20.000000
C:\Users\cware\Desktop\Steller18Nov\18NovTrials\M20.DSG	11-1-2013	15:20:59	109297.000000	10929.700000	49473.310997	20.000000
C:\Users\cware\Desktop\Steller18Nov\18NovTrials\M20.DSG	11-1-2013	15:20:59	109298.000000	10929.800000	49460.840406	20.000000
C:\Users\cware\Desktop\Steller18Nov\18NovTrials\M20.DSG	11-1-2013	15:20:59	109299.000000	10929.900000	49457.155620	20.000000
C:\Users\cware\Desktop\Steller18Nov\18NovTrials\M20.DSG	11-1-2013	15:20:59	109300.000000	10930.000000	49462.008735	20.000000
C:\Users\cware\Desktop\Steller18Nov\18NovTrials\M20.DSG	11-1-2013	15:20:59	109301.000000	10930.100000	49460.564731	20.000000
C:\Users\cware\Desktop\Steller18Nov\18NovTrials\M20.DSG	11-1-2013	15:20:59	109302.000000	10930.200000	49463.974679	20.000000
C:\Users\cware\Desktop\Steller18Nov\18NovTrials\M20.DSG	11-1-2013	15:20:59	109303.000000	10930.300000	49463.601010	20.000000
C:\Users\cware\Desktop\Steller18Nov\18NovTrials\M20.DSG	11-1-2013	15:20:59	109304.000000	10930.400000	49464.745654	20.000000
C:\Users\cware\Desktop\Steller18Nov\18NovTrials\M20.DSG	11-1-2013	15:20:59	109305.000000	10930.500000	49463.974206	20.000000
C:\Users\cware\Desktop\Steller18Nov\18NovTrials\M20.DSG	11-1-2013	15:20:59	109306.000000	10930.600000	49464.148148	20.000000
C:\Users\cware\Desktop\Steller18Nov\18NovTrials\M20.DSG	11-1-2013	15:20:59	109307.000000	10930.700000	49464.621012	20.000000
C:\Users\cware\Desktop\Steller18Nov\18NovTrials\M20.DSG	11-1-2013	15:20:59	109308.000000	10930.800000	49464.646042	20.000000
C:\Users\cware\Desktop\Steller18Nov\18NovTrials\M20.DSG	11-1-2013	15:20:59	109309.000000	10930.900000	49464.048263	20.000000
C:\Users\cware\Desktop\Steller18Nov\18NovTrials\M20.DSG	11-1-2013	15:20:59	109310.000000	10931.000000	49463.377168	20.000000
C:\Users\cware\Desktop\Steller18Nov\18NovTrials\M20.DSG	11-1-2013	15:20:59	109311.000000	10931.100000	49458.797889	20.000000
C:\Users\cware\Desktop\Steller18Nov\18NovTrials\M20.DSG	11-1-2013	15:20:59	109312.000000	10931.200000	49458.474449	20.000000
C:\Users\cware\Desktop\Steller18Nov\18NovTrials\M20.DSG	11-1-2013	15:20:59	109313.000000	10931.300000	49466.937504	20.000000
C:\Users\cware\Desktop\Steller18Nov\18NovTrials\M20.DSG	11-1-2013	15:20:59	109314.000000	10931.400000	49469.526230	20.000000
C:\Users\cware\Desktop\Steller18Nov\18NovTrials\M20.DSG	11-1-2013	15:20:59	109315.000000	10931.500000	49475.076619	20.000000
C:\Users\cware\Desktop\Steller18Nov\18NovTrials\M20.DSG	11-1-2013	15:20:59	109316.000000	10931.600000	49482.817860	20.000000
C:\Users\cware\Desktop\Steller18Nov\18NovTrials\M20.DSG	11-1-2013	15:20:59	109317.000000	10931.700000	49491.504635	20.000000
C:\Users\cware\Desktop\Steller18Nov\18NovTrials\M20.DSG	11-1-2013	15:20:59	109318.000000	10931.800000	49499.544221	20.000000
C:\Users\cware\Desktop\Steller18Nov\18NovTrials\M20.DSG	11-1-2013	15:20:59	109319.000000	10931.900000	49503.178214	20.000000
C:\Users\cware\Desktop\Steller18Nov\18NovTrials\M20.DSG	11-1-2013	15:20:59	109320.000000	10932.000000	49504.770996	20.000000
C:\Users\cware\Desktop\Steller18Nov\18NovTrials\M20.DSG	11-1-2013	15:20:59	109321.000000	10932.100000	49504.322975	20.000000
C:\Users\cware\Desktop\Steller18Nov\18NovTrials\M20.DSG	11-1-2013	15:20:59	109322.000000	10932.200000	49508.877814	20.000000
C:\Users\cware\Desktop\Steller18Nov\18NovTrials\M20.DSG	11-1-2013	15:20:59	109323.000000	10932.300000	49502.381372	20.000000
C:\Users\cware\Desktop\Steller18Nov\18NovTrials\M20.DSG	11-1-2013	15:20:59	109324.000000	10932.400000	49496.556782	20.000000
C:\Users\cware\Desktop\Steller18Nov\18NovTrials\M20.DSG	11-1-2013	15:20:59	109325.000000	10932.500000	49486.450387	20.000000
C:\Users\cware\Desktop\Steller18Nov\18NovTrials\M20.DSG	11-1-2013	15:20:59	109326.000000	10932.600000	49479.679765	20.000000
C:\Users\cware\Desktop\Steller18Nov\18NovTrials\M20.DSG	11-1-2013	15:20:59	109327.000000	10932.700000	49466.089083	20.000000
C:\Users\cware\Desktop\Steller18Nov\18NovTrials\M20.DSG	11-1-2013	15:20:59	109328.000000	10932.800000	49460.065063	20.000000
C:\Users\cware\Desktop\Steller18Nov\18NovTrials\M20.DSG	11-1-2013	15:20:59	109329.000000	10932.900000	49462.379164	20.000000
C:\Users\cware\Desktop\Steller18Nov\18NovTrials\M20.DSG	11-1-2013	15:20:59	109330.000000	10933.000000	49458.943830	20.000000
C:\Users\cware\Desktop\Steller18Nov\18NovTrials\M20.DSG	11-1-2013	15:20:59	109331.000000	10933.100000	49459.690509	20.000000
C:\Users\cware\Desktop\Steller18Nov\18NovTrials\M20.DSG	11-1-2013	15:20:59	109332.000000	10933.200000	49466.013400	20.000000
C:\Users\cware\Desktop\Steller18Nov\18NovTrials\M20.DSG	11-1-2013	15:20:59	109333.000000	10933.300000	49463.224816	20.000000
C:\Users\cware\Desktop\Steller18Nov\18NovTrials\M20.DSG	11-1-2013	15:20:59	109334.000000	10933.400000	49462.054908	20.000000
C:\Users\cware\Desktop\Steller18Nov\18NovTrials\M20.DSG	11-1-2013	15:20:59	109335.000000	10933.500000	49462.602272	20.000000
C:\Users\cware\Desktop\Steller18Nov\18NovTrials\M20.DSG	11-1-2013	15:20:59	109336.000000	10933.600000	49461.183419	20.000000
C:\Users\cware\Desktop\Steller18Nov\18NovTrials\M20.DSG	11-1-2013	15:20:59	109337.000000	10933.700000	49463.099849	20.000000
C:\Users\cware\Desktop\Steller18Nov\18NovTrials\M20.DSG	11-1-2013	15:20:59	109338.000000	10933.800000	49460.759994	20.000000
C:\Users\cware\Desktop\Steller18Nov\18NovTrials\M20.DSG	11-1-2013	15:20:59	109339.000000	10933.900000	49464.742704	20.000000
C:\Users\cware\Desktop\Steller18Nov\18NovTrials\M20.DSG	11-1-2013	15:20:59	109340.000000	10934.000000	49461.881712	20.000000
C:\Users\cware\Desktop\Steller18Nov\18NovTrials\M20.DSG	11-1-2013	15:20:59	109341.000000	10934.100000	49466.013794	20.000000
C:\Users\cware\Desktop\Steller18Nov\18NovTrials\M20.DSG	11-1-2013	15:20:59	109342.000000	10934.200000	49475.447451	20.000000
C:\Users\cware\Desktop\Steller18Nov\18NovTrials\M20.DSG	11-1-2013	15:20:59	109343.000000	10934.300000	49484.856359	20.000000
C:\Users\cware\Desktop\Steller18Nov\18NovTrials\M20.DSG	11-1-2013	15:20:59	109344.000000	10934.400000	49488.042149	20.000000
C:\Users\cware\Desktop\Steller18Nov\18NovTrials\M20.DSG	11-1-2013	15:20:59	109345.000000	10934.500000	49499.641623	20.000000
C:\Users\cware\Desktop\Steller18Nov\18NovTrials\M20.DSG	11-1-2013	15:20:59	109346.000000	10934.600000	49509.274017	20.000000
C:\Users\cware\Desktop\Steller18Nov\18NovTrials\M20.DSG	11-1-2013	15:20:59	109347.000000	10934.700000	49510.394186	20.000000
C:\Users\cware\Desktop\Steller18Nov\18NovTrials\M20.DSG	11-1-2013	15:20:59	109348.000000	10934.800000	49504.768838	20.000000
C:\Users\cware\Desktop\Steller18Nov\18NovTrials\M20.DSG	11-1-2013	15:20:59	109349.000000	10934.900000	49499.292602	20.000000
C:\Users\cware\Desktop\Steller18Nov\18NovTrials\M20.DSG	11-1-2013	15:20:59	109350.000000	10935.000000	49496.579473	20.000000
C:\Users\cware\Desktop\Steller18Nov\18NovTrials\M20.DSG	11-1-2013	15:20:59	109351.000000	10935.100000	49495.533677	20.000000
C:\Users\cware\Desktop\Steller18Nov\18NovTrials\M20.DSG	11-1-2013	15:20:59	109352.000000	10935.200000	49489.012291	20.000000
C:\Users\cware\Desktop\Steller18Nov\18NovTrials\M20.DSG	11-1-2013	15:20:59	109353.000000	10935.300000	49471.786922	20.000000
C:\Users\cware\Desktop\Steller18Nov\18NovTrials\M20.DSG	11-1-2013	15:20:59	109354.000000	10935.400000	49459.041998	20.000000
C:\Users\cware\Desktop\Steller18Nov\18NovTrials\M20.DSG	11-1-2013	15:20:59	109355.000000	10935.500000	49459.315786	20.000000
C:\Users\cware\Desktop\Steller18Nov\18NovTrials\M20.DSG	11-1-2013	15:20:59	109356.000000	10935.600000	49459.663870	20.000000
C:\Users\cware\Desktop\Steller18Nov\18NovTrials\M20.DSG	11-1-2013	15:20:59	109357.000000	10935.700000	49460.883560	20.000000
C:\Users\cware\Desktop\Steller18Nov\18NovTrials\M20.DSG	11-1-2013	15:20:59	109358.000000	10935.800000	49459.638675	20.000000
C:\Users\cware\Desktop\Steller18Nov\18NovTrials\M20.DSG	11-1-2013	15:20:59	109359.000000	10935.900000	49457.523338	20.000000
C:\Users\cware\Desktop\Steller18Nov\18NovTrials\M20.DSG	11-1-2013	15:20:59	109360.000000	10936.000000	49458.718311	20.000000
C:\Users\cware\Desktop\Steller18Nov\18NovTrials\M20.DSG	11-1-2013	15:20:59	109361.000000	10936.100000	49458.544204	20.000000
C:\Users\cware\Desktop\Steller18Nov\18NovTrials\M20.DSG	11-1-2013	15:20:59	109362.000000	10936.200000	49462.800290	20.000000
C:\Users\cware\Desktop\Steller18Nov\18NovTrials\M20.DSG	11-1-2013	15:20:59	109363.000000	10936.300000	49460.162046	20.000000
C:\Users\cware\Desktop\Steller18Nov\18NovTrials\M20.DSG	11-1-2013	15:20:59	109364.000000	10936.400000	49461.455407	20.000000
C:\Users\cware\Desktop\Steller18Nov\18NovTrials\M20.DSG	11-1-2013	15:20:59	109365.000000	10936.500000	49462.053468	20.000000
C:\Users\cware\Desktop\Steller18Nov\18NovTrials\M20.DSG	11-1-2013	15:20:59	109366.000000	10936.600000	49466.707654	20.000000
C:\Users\cware\Desktop\Steller18Nov\18NovTrials\M20.DSG	11-1-2013	15:20:59	109367.000000	10936.700000	49463.521921	20.000000
C:\Users\cware\Desktop\Steller18Nov\18NovTrials\M20.DSG	11-1-2013	15:20:59	109368.000000	10936.800000	49462.526449	20.000000
C:\Users\cware\Desktop\Steller18Nov\18NovTrials\M20.DSG	11-1-2013	15:20:59	109369.000000	10936.900000	49460.659645	20.000000
C:\Users\cware\Desktop\Steller18Nov\18NovTrials\M20.DSG	11-1-2013	15:20:59	109370.000000	10937.000000	49466.260024	20.000000
C:\Users\cware\Desktop\Steller18Nov\18NovTrials\M20.DSG	11-1-2013	15:20:59	109371.000000	10937.100000	49469.993594	20.000000
C:\Users\cware\Desktop\Steller18Nov\18NovTrials\M20.DSG	11-1-2013	15:20:59	109372.000000	10937.200000	49466.633012	20.000000
C:\Users\cware\Desktop\Steller18Nov\18NovTrials\M20.DSG	11-1-2013	15:20:59	109373.000000	10937.300000	49479.228152	20.000000
C:\Users\cware\Desktop\Steller18Nov\18NovTrials\M20.DSG	11-1-2013	15:20:59	109374.000000	10937.400000	49478.530761	20.000000
C:\Users\cware\Desktop\Steller18Nov\18NovTrials\M20.DSG	11-1-2013	15:20:59	109375.000000	10937.500000	49473.677386	20.000000
C:\Users\cware\Desktop\Steller18Nov\18NovTrials\M20.DSG	11-1-2013	15:20:59	109376.000000	10937.600000	49480.472676	20.000000
C:\Users\cware\Desktop\Steller18Nov\18NovTrials\M20.DSG	11-1-2013	15:20:59	109377.000000	10937.700000	49487.242985	20.000000
C:\Users\cware\Desktop\Steller18Nov\18NovTrials\M20.DSG	11-1-2013	15:20:59	109378.000000	10937.800000	49487.367353	20.000000
C:\Users\cware\Desktop\Steller18Nov\18NovTrials\M20.DSG	11-1-2013	15:20:59	109379.000000	10937.900000	49486.919094	20.000000
C:\Users\cware\Desktop\Steller18Nov\18NovTrials\M20.DSG	11-1-2013	15:20:59	109380.000000	10938.000000	49481.119357	20.000000
C:\Users\cware\Desktop\Steller18Nov\18NovTrials\M20.DSG	11-1-2013	15:20:59	109381.000000	10938.100000	49484.479162	20.000000
C:\Users\cware\Desktop\Steller18Nov\18NovTrials\M20.DSG	11-1-2013	15:20:59	109382.000000	10938.200000	49475.368855	20.000000
C:\Users\cware\Desktop\Steller18Nov\18NovTrials\M20.DSG	11-1-2013	15:20:59	109383.000000	10938.300000	49481.890479	20.000000
C:\Users\cware\Desktop\Steller18Nov\18NovTrials\M20.DSG	11-1-2013	15:20:59	109384.000000	10938.400000	49480.521274	20.000000
C:\Users\cware\Desktop\Steller18Nov\18NovTrials\M20.DSG	11-1-2013	15:20:59	109385.000000	10938.500000	49481.666070	20.000000
C:\Users\cware\Desktop\Steller18Nov\18NovTrials\M20.DSG	11-1-2013	15:20:59	109386.000000	10938.600000	49481.019055	20.000000
C:\Users\cware\Desktop\Steller18Nov\18NovTrials\M20.DSG	11-1-2013	15:20:59	109387.000000	10938.700000	49479.699449	20.000000
C:\Users\cware\Desktop\Steller18Nov\18NovTrials\M20.DSG	11-1-2013	15:20:59	109388.000000	10938.800000	49476.488114	20.000000
C:\Users\cware\Desktop\Steller18Nov\18NovTrials\M20.DSG	11-1-2013	15:20:59	109389.000000	10938.900000	49471.709208	20.000000
C:\Users\cware\Desktop\Steller18Nov\18NovTrials\M20.DSG	11-1-2013	15:20:59	109390.000000	10939.000000	49472.530338	20.000000
C:\Users\cware\Desktop\Steller18Nov\18NovTrials\M20.DSG	11-1-2013	15:20:59	109391.000000	10939.100000	49470.688134	20.000000
C:\Users\cware\Desktop\Steller18Nov\18NovTrials\M20.DSG	11-1-2013	15:20:59	109392.000000	10939.200000	49467.402121	20.000000
C:\Users\cware\Desktop\Steller18Nov\18NovTrials\M20.DSG	11-1-2013	15:20:59	109393.000000	10939.300000	49464.489907	20.000000
C:\Users\cware\Desktop\Steller18Nov\18NovTrials\M20.DSG	11-1-2013	15:20:59	109394.000000	10939.400000	49462.598186	20.000000
C:\Users\cware\Desktop\Steller18Nov\18NovTrials\M20.DSG	11-1-2013	15:20:59	109395.000000	10939.500000	49463.245218	20.000000
C:\Users\cware\Desktop\Steller18Nov\18NovTrials\M20.DSG	11-1-2013	15:20:59	109396.000000	10939.600000	49463.419364	20.000000
C:\Users\cware\Desktop\Steller18Nov\18NovTrials\M20.DSG	11-1-2013	15:20:59	109397.000000	10939.700000	49468.746444	20.000000
C:\Users\cware\Desktop\Steller18Nov\18NovTrials\M20.DSG	11-1-2013	15:20:59	109398.000000	10939.800000	49464.789012	20.000000
C:\Users\cware\Desktop\Steller18Nov\18NovTrials\M20.DSG	11-1-2013	15:20:59	109399.000000	10939.900000	49466.183030	20.000000
C:\Users\cware\Desktop\Steller18Nov\18NovTrials\M20.DSG	11-1-2013	15:20:59	109400.000000	10940.000000	49464.515284	20.000000
C:\Users\cware\Desktop\Steller18Nov\18NovTrials\M20.DSG	11-1-2013	15:20:59	109401.000000	10940.100000	49466.158304	20.000000
C:\Users\cware\Desktop\Steller18Nov\18NovTrials\M20.DSG	11-1-2013	15:20:59	109402.000000	10940.200000	49469.070470	20.000000
C:\Users\cware\Desktop\Steller18Nov\18NovTrials\M20.DSG	11-1-2013	15:20:59	109403.000000	10940.300000	49479.449893	20.000000
C:\Users\cware\Desktop\Steller18Nov\18NovTrials\M20.DSG	11-1-2013	15:20:59	109404.000000	10940.400000	49486.294839	20.000000
C:\Users\cware\Desktop\Steller18Nov\18NovTrials\M20.DSG	11-1-2013	15:20:59	109405.000000	10940.500000	49486.842602	20.000000
C:\Users\cware\Desktop\Steller18Nov\18NovTrials\M20.DSG	11-1-2013	15:20:59	109406.000000	10940.600000	49486.892028	20.000000
C:\Users\cware\Desktop\Steller18Nov\18NovTrials\M20.DSG	11-1-2013	15:20:59	109407.000000	10940.700000	49487.663593	20.000000
C:\Users\cware\Desktop\Steller18Nov\18NovTrials\M20.DSG	11-1-2013	15:20:59	109408.000000	10940.800000	49482.436372	20.000000
C:\Users\cware\Desktop\Steller18Nov\18NovTrials\M20.DSG	11-1-2013	15:20:59	109409.000000	10940.900000	49474.595121	20.000000
C:\Users\cware\Desktop\Steller18Nov\18NovTrials\M20.DSG	11-1-2013	15:20:59	109410.000000	10941.000000	49473.624302	20.000000
C:\Users\cware\Desktop\Steller18Nov\18NovTrials\M20.DSG	11-1-2013	15:20:59	109411.000000	10941.100000	49474.321016	20.000000
C:\Users\cware\Desktop\Steller18Nov\18NovTrials\M20.DSG	11-1-2013	15:20:59	109412.000000	10941.200000	49470.238760	20.000000
C:\Users\cware\Desktop\Steller18Nov\18NovTrials\M20.DSG	11-1-2013	15:20:59	109413.000000	10941.300000	49470.711867	20.000000
C:\Users\cware\Desktop\Steller18Nov\18NovTrials\M20.DSG	11-1-2013	15:20:59	109414.000000	10941.400000	49469.889882	20.000000
C:\Users\cware\Desktop\Steller18Nov\18NovTrials\M20.DSG	11-1-2013	15:20:59	109415.000000	10941.500000	49470.512613	20.000000
C:\Users\cware\Desktop\Steller18Nov\18NovTrials\M20.DSG	11-1-2013	15:20:59	109416.000000	10941.600000	49469.143225	20.000000
C:\Users\cware\Desktop\Steller18Nov\18NovTrials\M20.DSG	11-1-2013	15:20:59	109417.000000	10941.700000	49466.256367	20.000000
C:\Users\cware\Desktop\Steller18Nov\18NovTrials\M20.DSG	11-1-2013	15:20:59	109418.000000	10941.800000	49467.102219	20.000000
C:\Users\cware\Desktop\Steller18Nov\18NovTrials\M20.DSG	11-1-2013	15:20:59	109419.000000	10941.900000	49471.034491	20.000000
C:\Users\cware\Desktop\Steller18Nov\18NovTrials\M20.DSG	11-1-2013	15:20:59	109420.000000	10942.000000	49471.632210	20.000000
C:\Users\cware\Desktop\Steller18Nov\18NovTrials\M20.DSG	11-1-2013	15:20:59	109421.000000	10942.100000	49471.756569	20.000000
C:\Users\cware\Desktop\Steller18Nov\18NovTrials\M20.DSG	11-1-2013	15:20:59	109422.000000	10942.200000	49470.088815	20.000000
C:\Users\cware\Desktop\Steller18Nov\18NovTrials\M20.DSG	11-1-2013	15:20:59	109423.000000	10942.300000	49467.350656	20.000000
C:\Users\cware\Desktop\Steller18Nov\18NovTrials\M20.DSG	11-1-2013	15:20:59	109424.000000	10942.400000	49470.909763	20.000000
C:\Users\cware\Desktop\Steller18Nov\18NovTrials\M20.DSG	11-1-2013	15:20:59	109425.000000	10942.500000	49463.865906	20.000000
C:\Users\cware\Desktop\Steller18Nov\18NovTrials\M20.DSG	11-1-2013	15:20:59	109426.000000	10942.600000	49467.250853	20.000000
C:\Users\cware\Desktop\Steller18Nov\18NovTrials\M20.DSG	11-1-2013	15:20:59	109427.000000	10942.700000	49471.432925	20.000000
C:\Users\cware\Desktop\Steller18Nov\18NovTrials\M20.DSG	11-1-2013	15:20:59	109428.000000	10942.800000	49478.750384	20.000000
C:\Users\cware\Desktop\Steller18Nov\18NovTrials\M20.DSG	11-1-2013	15:20:59	109429.000000	10942.900000	49486.665761	20.000000
C:\Users\cware\Desktop\Steller18Nov\18NovTrials\M20.DSG	11-1-2013	15:20:59	109430.000000	10943.000000	49487.512303	20.000000
C:\Users\cware\Desktop\Steller18Nov\18NovTrials\M20.DSG	11-1-2013	15:20:59	109431.000000	10943.100000	49497.418944	20.000000
C:\Users\cware\Desktop\Steller18Nov\18NovTrials\M20.DSG	11-1-2013	15:20:59	109432.000000	10943.200000	49514.668542	20.000000
C:\Users\cware\Desktop\Steller18Nov\18NovTrials\M20.DSG	11-1-2013	15:20:59	109433.000000	10943.300000	49535.875667	20.000000
C:\Users\cware\Desktop\Steller18Nov\18NovTrials\M20.DSG	11-1-2013	15:20:59	109434.000000	10943.400000	49554.021142	20.000000
C:\Users\cware\Desktop\Steller18Nov\18NovTrials\M20.DSG	11-1-2013	15:20:59	109435.000000	10943.500000	49563.654060	20.000000
C:\Users\cware\Desktop\Steller18Nov\18NovTrials\M20.DSG	11-1-2013	15:20:59	109436.000000	10943.600000	49571.171033	20.000000
C:\Users\cware\Desktop\Steller18Nov\18NovTrials\M20.DSG	11-1-2013	15:20:59	109437.000000	10943.700000	49582.147883	20.000000
C:\Users\cware\Desktop\Steller18Nov\18NovTrials\M20.DSG	11-1-2013	15:20:59	109438.000000	10943.800000	49586.727625	20.000000
C:\Users\cware\Desktop\Steller18Nov\18NovTrials\M20.DSG	11-1-2013	15:20:59	109439.000000	10943.900000	49601.239146	20.000000
C:\Users\cware\Desktop\Steller18Nov\18NovTrials\M20.DSG	11-1-2013	15:20:59	109440.000000	10944.000000	49609.975674	20.000000
C:\Users\cware\Desktop\Steller18Nov\18NovTrials\M20.DSG	11-1-2013	15:20:59	109441.000000	10944.100000	49608.407488	20.000000
C:\Users\cware\Desktop\Steller18Nov\18NovTrials\M20.DSG	11-1-2013	15:20:59	109442.000000	10944.200000	49609.104419	20.000000
C:\Users\cware\Desktop\Steller18Nov\18NovTrials\M20.DSG	11-1-2013	15:20:59	109443.000000	10944.300000	49610.423717	20.000000
C:\Users\cware\Desktop\Steller18Nov\18NovTrials\M20.DSG	11-1-2013	15:20:59	109444.000000	10944.400000	49614.804291	20.000000
C:\Users\cware\Desktop\Steller18Nov\18NovTrials\M20.DSG	11-1-2013	15:20:59	109445.000000	10944.500000	49614.480404	20.000000
C:\Users\cware\Desktop\Steller18Nov\18NovTrials\M20.DSG	11-1-2013	15:20:59	109446.000000	10944.600000	49616.223075	20.000000
C:\Users\cware\Desktop\Steller18Nov\18NovTrials\M20.DSG	11-1-2013	15:20:59	109447.000000	10944.700000	49614.579976	20.000000
C:\Users\cware\Desktop\Steller18Nov\18NovTrials\M20.DSG	11-1-2013	15:20:59	109448.000000	10944.800000	49615.003333	20.000000
C:\Users\cware\Desktop\Steller18Nov\18NovTrials\M20.DSG	11-1-2013	15:20:59	109449.000000	10944.900000	49618.164308	20.000000
C:\Users\cware\Desktop\Steller18Nov\18NovTrials\M20.DSG	11-1-2013	15:20:59	109450.000000	10945.000000	49620.877163	20.000000
C:\Users\cware\Desktop\Steller18Nov\18NovTrials\M20.DSG	11-1-2013	15:20:59	109451.000000	10945.100000	49621.076335	20.000000
C:\Users\cware\Desktop\Steller18Nov\18NovTrials\M20.DSG	11-1-2013	15:20:59	109452.000000	10945.200000	49625.407140	20.000000
C:\Users\cware\Desktop\Steller18Nov\18NovTrials\M20.DSG	11-1-2013	15:20:59	109453.000000	10945.300000	49635.289260	20.000000
C:\Users\cware\Desktop\Steller18Nov\18NovTrials\M20.DSG	11-1-2013	15:20:59	109454.000000	10945.400000	49641.461865	20.000000
C:\Users\cware\Desktop\Steller18Nov\18NovTrials\M20.DSG	11-1-2013	15:20:59	109455.000000	10945.500000	49638.076574	20.000000
C:\Users\cware\Desktop\Steller18Nov\18NovTrials\M20.DSG	11-1-2013	15:20:59	109456.000000	10945.600000	49637.329905	20.000000
C:\Users\cware\Desktop\Steller18Nov\18NovTrials\M20.DSG	11-1-2013	15:20:59	109457.000000	10945.700000	49635.413301	20.000000
C:\Users\cware\Desktop\Steller18Nov\18NovTrials\M20.DSG	11-1-2013	15:20:59	109458.000000	10945.800000	49629.638286	20.000000
C:\Users\cware\Desktop\Steller18Nov\18NovTrials\M20.DSG	11-1-2013	15:20:59	109459.000000	10945.900000	49618.263141	20.000000
C:\Users\cware\Desktop\Steller18Nov\18NovTrials\M20.DSG	11-1-2013	15:20:59	109460.000000	10946.000000	49600.640283	20.000000
C:\Users\cware\Desktop\Steller18Nov\18NovTrials\M20.DSG	11-1-2013	15:20:59	109461.000000	10946.100000	49589.737928	20.000000
C:\Users\cware\Desktop\Steller18Nov\18NovTrials\M20.DSG	11-1-2013	15:20:59	109462.000000	10946.200000	49578.786105	20.000000
C:\Users\cware\Desktop\Steller18Nov\18NovTrials\M20.DSG	11-1-2013	15:20:59	109463.000000	10946.300000	49564.697839	20.000000
C:\Users\cware\Desktop\Steller18Nov\18NovTrials\M20.DSG	11-1-2013	15:20:59	109464.000000	10946.400000	49546.676312	20.000000
C:\Users\cware\Desktop\Steller18Nov\18NovTrials\M20.DSG	11-1-2013	15:20:59	109465.000000	10946.500000	49538.462174	20.000000
C:\Users\cware\Desktop\Steller18Nov\18NovTrials\M20.DSG	11-1-2013	15:20:59	109466.000000	10946.600000	49521.188015	20.000000
C:\Users\cware\Desktop\Steller18Nov\18NovTrials\M20.DSG	11-1-2013	15:20:59	109467.000000	10946.700000	49510.086350	20.000000
C:\Users\cware\Desktop\Steller18Nov\18NovTrials\M20.DSG	11-1-2013	15:20:59	109468.000000	10946.800000	49499.632156	20.000000
C:\Users\cware\Desktop\Steller18Nov\18NovTrials\M20.DSG	11-1-2013	15:20:59	109469.000000	10946.900000	49485.967038	20.000000
C:\Users\cware\Desktop\Steller18Nov\18NovTrials\M20.DSG	11-1-2013	15:20:59	109470.000000	10947.000000	49477.578710	20.000000
C:\Users\cware\Desktop\Steller18Nov\18NovTrials\M20.DSG	11-1-2013	15:20:59	109471.000000	10947.100000	49467.273471	20.000000
C:\Users\cware\Desktop\Steller18Nov\18NovTrials\M20.DSG	11-1-2013	15:20:59	109472.000000	10947.200000	49458.038711	20.000000
C:\Users\cware\Desktop\Steller18Nov\18NovTrials\M20.DSG	11-1-2013	15:20:59	109473.000000	10947.300000	49457.017451	20.000000
C:\Users\cware\Desktop\Steller18Nov\18NovTrials\M20.DSG	11-1-2013	15:20:59	109474.000000	10947.400000	49458.609946	20.000000
C:\Users\cware\Desktop\Steller18Nov\18NovTrials\M20.DSG	11-1-2013	15:20:59	109475.000000	10947.500000	49460.277579	20.000000
C:\Users\cware\Desktop\Steller18Nov\18NovTrials\M20.DSG	11-1-2013	15:20:59	109476.000000	10947.600000	49459.306552	20.000000
C:\Users\cware\Desktop\Steller18Nov\18NovTrials\M20.DSG	11-1-2013	15:20:59	109477.000000	10947.700000	49457.738475	20.000000
C:\Users\cware\Desktop\Steller18Nov\18NovTrials\M20.DSG	11-1-2013	15:20:59	109478.000000	10947.800000	49460.326741	20.000000
C:\Users\cware\Desktop\Steller18Nov\18NovTrials\M20.DSG	11-1-2013	15:20:59	109479.000000	10947.900000	49462.044255	20.000000
C:\Users\cware\Desktop\Steller18Nov\18NovTrials\M20.DSG	11-1-2013	15:20:59	109480.000000	10948.000000	49460.949068	20.000000
C:\Users\cware\Desktop\Steller18Nov\18NovTrials\M20.DSG	11-1-2013	15:20:59	109481.000000	10948.100000	49462.293217	20.000000
C:\Users\cware\Desktop\Steller18Nov\18NovTrials\M20.DSG	11-1-2013	15:20:59	109482.000000	10948.200000	49463.463051	20.000000
C:\Users\cware\Desktop\Steller18Nov\18NovTrials\M20.DSG	11-1-2013	15:20:59	109483.000000	10948.300000	49460.227233	20.000000
C:\Users\cware\Desktop\Steller18Nov\18NovTrials\M20.DSG	11-1-2013	15:20:59	109484.000000	10948.400000	49461.621273	20.000000
C:\Users\cware\Desktop\Steller18Nov\18NovTrials\M20.DSG	11-1-2013	15:20:59	109485.000000	10948.500000	49461.771148	20.000000
C:\Users\cware\Desktop\Steller18Nov\18NovTrials\M20.DSG	11-1-2013	15:20:59	109486.000000	10948.600000	49462.468560	20.000000
C:\Users\cware\Desktop\Steller18Nov\18NovTrials\M20.DSG	11-1-2013	15:20:59	109487.000000	10948.700000	49466.725014	20.000000
C:\Users\cware\Desktop\Steller18Nov\18NovTrials\M20.DSG	11-1-2013	15:20:59	109488.000000	10948.800000	49466.724958	20.000000
C:\Users\cware\Desktop\Steller18Nov\18NovTrials\M20.DSG	11-1-2013	15:20:59	109489.000000	10948.900000	49468.218276	20.000000
C:\Users\cware\Desktop\Steller18Nov\18NovTrials\M20.DSG	11-1-2013	15:20:59	109490.000000	10949.000000	49469.139668	20.000000
C:\Users\cware\Desktop\Steller18Nov\18NovTrials\M20.DSG	11-1-2013	15:20:59	109491.000000	10949.100000	49473.844121	20.000000
C:\Users\cware\Desktop\Steller18Nov\18NovTrials\M20.DSG	11-1-2013	15:20:59	109492.000000	10949.200000	49474.366694	20.000000
C:\Users\cware\Desktop\Steller18Nov\18NovTrials\M20.DSG	11-1-2013	15:20:59	109493.000000	10949.300000	49485.244283	20.000000
C:\Users\cware\Desktop\Steller18Nov\18NovTrials\M20.DSG	11-1-2013	15:20:59	109494.000000	10949.400000	49483.327697	20.000000
C:\Users\cware\Desktop\Steller18Nov\18NovTrials\M20.DSG	11-1-2013	15:20:59	109495.000000	10949.500000	49484.074518	20.000000
C:\Users\cware\Desktop\Steller18Nov\18NovTrials\M20.DSG	11-1-2013	15:20:59	109496.000000	10949.600000	49489.077946	20.000000
C:\Users\cware\Desktop\Steller18Nov\18NovTrials\M20.DSG	11-1-2013	15:20:59	109497.000000	10949.700000	49501.946768	20.000000
C:\Users\cware\Desktop\Steller18Nov\18NovTrials\M20.DSG	11-1-2013	15:20:59	109498.000000	10949.800000	49500.527902	20.000000
C:\Users\cware\Desktop\Steller18Nov\18NovTrials\M20.DSG	11-1-2013	15:20:59	109499.000000	10949.900000	49499.831093	20.000000
C:\Users\cware\Desktop\Steller18Nov\18NovTrials\M20.DSG	11-1-2013	15:20:59	109500.000000	10950.000000	49514.541551	20.000000
C:\Users\cware\Desktop\Steller18Nov\18NovTrials\M20.DSG	11-1-2013	15:20:59	109501.000000	10950.100000	49530.894837	20.000000
C:\Users\cware\Desktop\Steller18Nov\18NovTrials\M20.DSG	11-1-2013	15:20:59	109502.000000	10950.200000	49526.738194	20.000000
C:\Users\cware\Desktop\Steller18Nov\18NovTrials\M20.DSG	11-1-2013	15:20:59	109503.000000	10950.300000	49530.795577	20.000000
C:\Users\cware\Desktop\Steller18Nov\18NovTrials\M20.DSG	11-1-2013	15:20:59	109504.000000	10950.400000	49532.861440	20.000000
C:\Users\cware\Desktop\Steller18Nov\18NovTrials\M20.DSG	11-1-2013	15:20:59	109505.000000	10950.500000	49528.381071	20.000000
C:\Users\cware\Desktop\Steller18Nov\18NovTrials\M20.DSG	11-1-2013	15:20:59	109506.000000	10950.600000	49534.727996	20.000000
C:\Users\cware\Desktop\Steller18Nov\18NovTrials\M20.DSG	11-1-2013	15:20:59	109507.000000	10950.700000	49531.243315	20.000000
C:\Users\cware\Desktop\Steller18Nov\18NovTrials\M20.DSG	11-1-2013	15:20:59	109508.000000	10950.800000	49527.062055	20.000000
C:\Users\cware\Desktop\Steller18Nov\18NovTrials\M20.DSG	11-1-2013	15:20:59	109509.000000	10950.900000	49532.289177	20.000000
C:\Users\cware\Desktop\Steller18Nov\18NovTrials\M20.DSG	11-1-2013	15:20:59	109510.000000	10951.000000	49535.400527	20.000000
C:\Users\cware\Desktop\Steller18Nov\18NovTrials\M20.DSG	11-1-2013	15:20:59	109511.000000	10951.100000	49528.157151	20.000000
C:\Users\cware\Desktop\Steller18Nov\18NovTrials\M20.DSG	11-1-2013	15:20:59	109512.000000	10951.200000	49529.028302	20.000000
C:\Users\cware\Desktop\Steller18Nov\18NovTrials\M20.DSG	11-1-2013	15:20:59	109513.000000	10951.300000	49544.261662	20.000000
C:\Users\cware\Desktop\Steller18Nov\18NovTrials\M20.DSG	11-1-2013	15:20:59	109514.000000	10951.400000	49541.946837	20.000000
C:\Users\cware\Desktop\Steller18Nov\18NovTrials\M20.DSG	11-1-2013	15:20:59	109515.000000	10951.500000	49538.138373	20.000000
C:\Users\cware\Desktop\Steller18Nov\18NovTrials\M20.DSG	11-1-2013	15:20:59	109516.000000	10951.600000	49531.293241	20.000000
C:\Users\cware\Desktop\Steller18Nov\18NovTrials\M20.DSG	11-1-2013	15:20:59	109517.000000	10951.700000	49529.526253	20.000000
C:\Users\cware\Desktop\Steller18Nov\18NovTrials\M20.DSG	11-1-2013	15:20:59	109518.000000	10951.800000	49521.984241	20.000000
C:\Users\cware\Desktop\Steller18Nov\18NovTrials\M20.DSG	11-1-2013	15:20:59	109519.000000	10951.900000	49515.711641	20.000000
C:\Users\cware\Desktop\Steller18Nov\18NovTrials\M20.DSG	11-1-2013	15:20:59	109520.000000	10952.000000	49514.965063	20.000000
C:\Users\cware\Desktop\Steller18Nov\18NovTrials\M20.DSG	11-1-2013	15:20:59	109521.000000	10952.100000	49503.141632	20.000000
C:\Users\cware\Desktop\Steller18Nov\18NovTrials\M20.DSG	11-1-2013	15:20:59	109522.000000	10952.200000	49498.810661	20.000000
C:\Users\cware\Desktop\Steller18Nov\18NovTrials\M20.DSG	11-1-2013	15:20:59	109523.000000	10952.300000	49489.800154	20.000000
C:\Users\cware\Desktop\Steller18Nov\18NovTrials\M20.DSG	11-1-2013	15:20:59	109524.000000	10952.400000	49483.801108	20.000000
C:\Users\cware\Desktop\Steller18Nov\18NovTrials\M20.DSG	11-1-2013	15:20:59	109525.000000	10952.500000	49481.087753	20.000000
C:\Users\cware\Desktop\Steller18Nov\18NovTrials\M20.DSG	11-1-2013	15:20:59	109526.000000	10952.600000	49477.727679	20.000000
C:\Users\cware\Desktop\Steller18Nov\18NovTrials\M20.DSG	11-1-2013	15:20:59	109527.000000	10952.700000	49478.797741	20.000000
C:\Users\cware\Desktop\Steller18Nov\18NovTrials\M20.DSG	11-1-2013	15:20:59	109528.000000	10952.800000	49474.690776	20.000000
C:\Users\cware\Desktop\Steller18Nov\18NovTrials\M20.DSG	11-1-2013	15:20:59	109529.000000	10952.900000	49474.043545	20.000000
C:\Users\cware\Desktop\Steller18Nov\18NovTrials\M20.DSG	11-1-2013	15:20:59	109530.000000	10953.000000	49478.424046	20.000000
C:\Users\cware\Desktop\Steller18Nov\18NovTrials\M20.DSG	11-1-2013	15:20:59	109531.000000	10953.100000	49477.552843	20.000000
C:\Users\cware\Desktop\Steller18Nov\18NovTrials\M20.DSG	11-1-2013	15:20:59	109532.000000	10953.200000	49479.270271	20.000000
C:\Users\cware\Desktop\Steller18Nov\18NovTrials\M20.DSG	11-1-2013	15:20:59	109533.000000	10953.300000	49478.498971	20.000000
C:\Users\cware\Desktop\Steller18Nov\18NovTrials\M20.DSG	11-1-2013	15:20:59	109534.000000	10953.400000	49477.851409	20.000000
C:\Users\cware\Desktop\Steller18Nov\18NovTrials\M20.DSG	11-1-2013	15:20:59	109535.000000	10953.500000	49472.972992	20.000000
C:\Users\cware\Desktop\Steller18Nov\18NovTrials\M20.DSG	11-1-2013	15:20:59	109536.000000	10953.600000	49472.823811	20.000000
C:\Users\cware\Desktop\Steller18Nov\18NovTrials\M20.DSG	11-1-2013	15:20:59	109537.000000	10953.700000	49472.624674	20.000000
C:\Users\cware\Desktop\Steller18Nov\18NovTrials\M20.DSG	11-1-2013	15:20:59	109538.000000	10953.800000	49478.051006	20.000000
C:\Users\cware\Desktop\Steller18Nov\18NovTrials\M20.DSG	11-1-2013	15:20:59	109539.000000	10953.900000	49474.317337	20.000000
C:\Users\cware\Desktop\Steller18Nov\18NovTrials\M20.DSG	11-1-2013	15:20:59	109540.000000	10954.000000	49479.494806	20.000000
C:\Users\cware\Desktop\Steller18Nov\18NovTrials\M20.DSG	11-1-2013	15:20:59	109541.000000	10954.100000	49480.515299	20.000000
C:\Users\cware\Desktop\Steller18Nov\18NovTrials\M20.DSG	11-1-2013	15:20:59	109542.000000	10954.200000	49482.033620	20.000000
C:\Users\cware\Desktop\Steller18Nov\18NovTrials\M20.DSG	11-1-2013	15:20:59	109543.000000	10954.300000	49486.588749	20.000000
C:\Users\cware\Desktop\Steller18Nov\18NovTrials\M20.DSG	11-1-2013	15:20:59	109544.000000	10954.400000	49487.708805	20.000000
[truncated: 3,381 more rows]
