# Supplementary material for: Averaged Propulsive Body Acceleration (APBA) Can Be Calculated from Biologging Tags That Incorporate Gyroscopes and Accelerometers to Estimate Swimming Speed, Hydrodynamic Drag and Energy Expenditure for Steller Sea Lions
Source: PLoS One. 2016 Jun 10;11(6):e0157326. doi: 10.1371/journal.pone.0157326 (PMC4902303; doi:10.1371/journal.pone.0157326)
Supplement: S3 Data — Same components as S2. (ZIP) [file pone.0157326.s003.zip › HazyNov_18/M21_INER_18_11_13.csv]

FileName	FileDate	FileTime	Sample	Time from Start (s)	AccelIntX	AccelIntY	AccelIntZ	MagX	MagY	MagZ	GyroX	GyroY	GyroZ
C:\Users\cware\Desktop\Steller18Nov\18NovTrials\M21.DSG	11-1-2013	15:34:20	451640.000000	9032.800000	-0.007813	0.570313	-0.773438	0.308257	-0.394495	0.343119	23.376465	-13.381958	-6.027222
C:\Users\cware\Desktop\Steller18Nov\18NovTrials\M21.DSG	11-1-2013	15:34:20	451641.000000	9032.820000	-0.042969	0.480469	-0.746094	0.306422	-0.391743	0.348624	14.831543	-7.751465	-6.301880
C:\Users\cware\Desktop\Steller18Nov\18NovTrials\M21.DSG	11-1-2013	15:34:20	451642.000000	9032.840000	-0.046875	0.492188	-0.789063	0.308257	-0.388991	0.349541	14.602661	7.629395	-6.835938
C:\Users\cware\Desktop\Steller18Nov\18NovTrials\M21.DSG	11-1-2013	15:34:20	451643.000000	9032.860000	-0.015625	0.480469	-0.824219	0.305505	-0.386239	0.353211	4.608154	1.495361	-5.706787
C:\Users\cware\Desktop\Steller18Nov\18NovTrials\M21.DSG	11-1-2013	15:34:20	451644.000000	9032.880000	0.066406	0.453125	-0.828125	0.307339	-0.386239	0.357798	5.233765	-26.809692	-9.307861
C:\Users\cware\Desktop\Steller18Nov\18NovTrials\M21.DSG	11-1-2013	15:34:20	451645.000000	9032.900000	0.042969	0.496094	-0.804688	0.309174	-0.381651	0.359633	0.228882	-20.599365	-7.995605
C:\Users\cware\Desktop\Steller18Nov\18NovTrials\M21.DSG	11-1-2013	15:34:20	451646.000000	9032.920000	0.015625	0.468750	-0.843750	0.309174	-0.379817	0.363303	-4.669189	-23.284912	-9.948730
C:\Users\cware\Desktop\Steller18Nov\18NovTrials\M21.DSG	11-1-2013	15:34:20	451647.000000	9032.940000	-0.007813	0.441406	-0.843750	0.309174	-0.379817	0.364220	-0.045776	-12.741089	-3.967285
C:\Users\cware\Desktop\Steller18Nov\18NovTrials\M21.DSG	11-1-2013	15:34:20	451648.000000	9032.960000	0.066406	0.441406	-0.832031	0.311009	-0.376147	0.368807	-2.212524	-36.712646	-9.414673
C:\Users\cware\Desktop\Steller18Nov\18NovTrials\M21.DSG	11-1-2013	15:34:20	451649.000000	9032.980000	-0.027344	0.421875	-0.839844	0.313761	-0.375229	0.369725	-3.189087	-17.593384	-4.867554
C:\Users\cware\Desktop\Steller18Nov\18NovTrials\M21.DSG	11-1-2013	15:34:20	451650.000000	9033.000000	0.000000	0.437500	-0.804688	0.313761	-0.373394	0.368807	-10.528564	-12.786865	-5.264282
C:\Users\cware\Desktop\Steller18Nov\18NovTrials\M21.DSG	11-1-2013	15:34:20	451651.000000	9033.020000	0.003906	0.429688	-0.765625	0.315596	-0.372477	0.370642	-13.992310	-27.770996	-5.004883
C:\Users\cware\Desktop\Steller18Nov\18NovTrials\M21.DSG	11-1-2013	15:34:20	451652.000000	9033.040000	-0.003906	0.453125	-0.800781	0.320183	-0.373394	0.369725	-19.805908	-15.182495	-4.241943
C:\Users\cware\Desktop\Steller18Nov\18NovTrials\M21.DSG	11-1-2013	15:34:20	451653.000000	9033.060000	-0.007813	0.503906	-0.738281	0.320183	-0.371560	0.371560	-17.593384	-11.688232	-5.111694
C:\Users\cware\Desktop\Steller18Nov\18NovTrials\M21.DSG	11-1-2013	15:34:20	451654.000000	9033.080000	-0.066406	0.562500	-0.808594	0.321101	-0.372477	0.369725	-21.347046	-19.042969	-11.978149
C:\Users\cware\Desktop\Steller18Nov\18NovTrials\M21.DSG	11-1-2013	15:34:20	451655.000000	9033.100000	-0.019531	0.558594	-0.808594	0.320183	-0.371560	0.370642	-13.748169	-44.158936	-11.001587
C:\Users\cware\Desktop\Steller18Nov\18NovTrials\M21.DSG	11-1-2013	15:34:20	451656.000000	9033.120000	-0.101563	0.535156	-0.820313	0.322936	-0.372477	0.368807	-18.096924	-19.348145	-8.819580
C:\Users\cware\Desktop\Steller18Nov\18NovTrials\M21.DSG	11-1-2013	15:34:20	451657.000000	9033.140000	-0.019531	0.550781	-0.843750	0.323853	-0.371560	0.368807	-17.562866	5.355835	-6.652832
C:\Users\cware\Desktop\Steller18Nov\18NovTrials\M21.DSG	11-1-2013	15:34:20	451658.000000	9033.160000	-0.121094	0.574219	-0.875000	0.323853	-0.374312	0.366055	-28.976440	-7.812500	-11.337280
C:\Users\cware\Desktop\Steller18Nov\18NovTrials\M21.DSG	11-1-2013	15:34:20	451659.000000	9033.180000	-0.144531	0.667969	-0.949219	0.324771	-0.374312	0.366055	-27.252197	-29.937744	-14.007568
C:\Users\cware\Desktop\Steller18Nov\18NovTrials\M21.DSG	11-1-2013	15:34:20	451660.000000	9033.200000	-0.125000	0.652344	-0.910156	0.324771	-0.376147	0.363303	-25.421143	-25.314331	-13.946533
C:\Users\cware\Desktop\Steller18Nov\18NovTrials\M21.DSG	11-1-2013	15:34:20	451661.000000	9033.220000	-0.136719	0.667969	-0.917969	0.325688	-0.376147	0.363303	-26.947021	-6.912231	-11.596680
C:\Users\cware\Desktop\Steller18Nov\18NovTrials\M21.DSG	11-1-2013	15:34:20	451662.000000	9033.240000	-0.164063	0.687500	-1.000000	0.325688	-0.377982	0.360550	-30.151367	-22.460938	-14.572144
C:\Users\cware\Desktop\Steller18Nov\18NovTrials\M21.DSG	11-1-2013	15:34:20	451663.000000	9033.260000	-0.148438	0.671875	-0.957031	0.325688	-0.378899	0.357798	-23.757935	-1.571655	-5.111694
C:\Users\cware\Desktop\Steller18Nov\18NovTrials\M21.DSG	11-1-2013	15:34:20	451664.000000	9033.280000	-0.167969	0.667969	-0.937500	0.324771	-0.379817	0.357798	-37.551880	-21.972656	-12.222290
C:\Users\cware\Desktop\Steller18Nov\18NovTrials\M21.DSG	11-1-2013	15:34:20	451665.000000	9033.300000	-0.070313	0.710938	-0.945313	0.324771	-0.383486	0.351376	-34.866333	0.717163	-7.247925
C:\Users\cware\Desktop\Steller18Nov\18NovTrials\M21.DSG	11-1-2013	15:34:20	451666.000000	9033.320000	-0.175781	0.714844	-1.007813	0.324771	-0.385321	0.347706	-43.655396	-13.885498	-12.695313
C:\Users\cware\Desktop\Steller18Nov\18NovTrials\M21.DSG	11-1-2013	15:34:20	451667.000000	9033.340000	-0.144531	0.707031	-0.984375	0.325688	-0.388991	0.342202	-41.549683	-9.368896	-9.201050
C:\Users\cware\Desktop\Steller18Nov\18NovTrials\M21.DSG	11-1-2013	15:34:20	451668.000000	9033.360000	-0.144531	0.707031	-0.984375	0.325688	-0.392661	0.338532	-49.453735	-30.181885	-13.244629
C:\Users\cware\Desktop\Steller18Nov\18NovTrials\M21.DSG	11-1-2013	15:34:20	451669.000000	9033.380000	-0.179688	0.664063	-0.992188	0.324771	-0.397248	0.330275	-51.239014	-2.761841	-13.458252
C:\Users\cware\Desktop\Steller18Nov\18NovTrials\M21.DSG	11-1-2013	15:34:20	451670.000000	9033.400000	-0.160156	0.656250	-0.945313	0.322018	-0.399083	0.327523	-56.243896	-7.217407	-15.502930
C:\Users\cware\Desktop\Steller18Nov\18NovTrials\M21.DSG	11-1-2013	15:34:20	451671.000000	9033.420000	-0.101563	0.585938	-0.886719	0.322018	-0.404587	0.316514	-54.687500	-6.469727	-14.480591
C:\Users\cware\Desktop\Steller18Nov\18NovTrials\M21.DSG	11-1-2013	15:34:20	451672.000000	9033.440000	-0.113281	0.566406	-0.847656	0.320183	-0.407339	0.311927	-62.698364	-4.684448	-15.731812
C:\Users\cware\Desktop\Steller18Nov\18NovTrials\M21.DSG	11-1-2013	15:34:20	451673.000000	9033.460000	-0.152344	0.546875	-0.824219	0.318349	-0.413761	0.300000	-65.856934	1.205444	-15.457153
C:\Users\cware\Desktop\Steller18Nov\18NovTrials\M21.DSG	11-1-2013	15:34:20	451674.000000	9033.480000	-0.042969	0.585938	-0.777344	0.317431	-0.417431	0.296330	-65.811157	-11.642456	-16.433716
C:\Users\cware\Desktop\Steller18Nov\18NovTrials\M21.DSG	11-1-2013	15:34:20	451675.000000	9033.500000	-0.101563	0.589844	-0.781250	0.317431	-0.423853	0.281651	-66.619873	-4.486084	-11.795044
C:\Users\cware\Desktop\Steller18Nov\18NovTrials\M21.DSG	11-1-2013	15:34:20	451676.000000	9033.520000	-0.074219	0.636719	-0.730469	0.315596	-0.426606	0.276147	-69.335938	-2.273560	-15.045166
C:\Users\cware\Desktop\Steller18Nov\18NovTrials\M21.DSG	11-1-2013	15:34:20	451677.000000	9033.540000	-0.046875	0.699219	-0.742188	0.312844	-0.433028	0.261468	-68.496704	4.516602	-13.290405
C:\Users\cware\Desktop\Steller18Nov\18NovTrials\M21.DSG	11-1-2013	15:34:20	451678.000000	9033.560000	0.003906	0.714844	-0.710938	0.312844	-0.435780	0.254128	-68.908691	-7.553101	-13.656616
C:\Users\cware\Desktop\Steller18Nov\18NovTrials\M21.DSG	11-1-2013	15:34:20	451679.000000	9033.580000	-0.085938	0.734375	-0.765625	0.310092	-0.443119	0.237615	-65.353394	-6.423950	-11.703491
C:\Users\cware\Desktop\Steller18Nov\18NovTrials\M21.DSG	11-1-2013	15:34:20	451680.000000	9033.600000	-0.156250	0.761719	-0.792969	0.310092	-0.444037	0.230275	-66.345215	-4.272461	-9.933472
C:\Users\cware\Desktop\Steller18Nov\18NovTrials\M21.DSG	11-1-2013	15:34:20	451681.000000	9033.620000	-0.144531	0.765625	-0.742188	0.308257	-0.451376	0.214679	-63.674927	0.869751	-9.872437
C:\Users\cware\Desktop\Steller18Nov\18NovTrials\M21.DSG	11-1-2013	15:34:20	451682.000000	9033.640000	-0.093750	0.804688	-0.722656	0.308257	-0.452294	0.207339	-66.482544	-3.402710	-12.664795
C:\Users\cware\Desktop\Steller18Nov\18NovTrials\M21.DSG	11-1-2013	15:34:20	451683.000000	9033.660000	-0.121094	0.875000	-0.730469	0.306422	-0.457798	0.191743	-65.597534	19.958496	-9.704590
C:\Users\cware\Desktop\Steller18Nov\18NovTrials\M21.DSG	11-1-2013	15:34:20	451684.000000	9033.680000	-0.117188	0.867188	-0.753906	0.303670	-0.459633	0.184404	-60.791016	-3.311157	-13.641357
C:\Users\cware\Desktop\Steller18Nov\18NovTrials\M21.DSG	11-1-2013	15:34:20	451685.000000	9033.700000	-0.109375	0.867188	-0.750000	0.301835	-0.461468	0.177982	-52.337646	12.374878	-6.713867
C:\Users\cware\Desktop\Steller18Nov\18NovTrials\M21.DSG	11-1-2013	15:34:20	451686.000000	9033.720000	-0.003906	0.863281	-0.734375	0.300000	-0.463303	0.166055	-50.125122	1.373291	-6.622314
C:\Users\cware\Desktop\Steller18Nov\18NovTrials\M21.DSG	11-1-2013	15:34:20	451687.000000	9033.740000	-0.070313	0.812500	-0.746094	0.300000	-0.466055	0.159633	-53.176880	7.217407	0.259399
C:\Users\cware\Desktop\Steller18Nov\18NovTrials\M21.DSG	11-1-2013	15:34:20	451688.000000	9033.760000	-0.074219	0.875000	-0.781250	0.300917	-0.467890	0.146789	-57.037354	4.974365	3.799438
C:\Users\cware\Desktop\Steller18Nov\18NovTrials\M21.DSG	11-1-2013	15:34:20	451689.000000	9033.780000	-0.082031	1.007813	-0.722656	0.302752	-0.468807	0.139450	-64.270020	-18.707275	3.723145
C:\Users\cware\Desktop\Steller18Nov\18NovTrials\M21.DSG	11-1-2013	15:34:20	451690.000000	9033.800000	-0.046875	1.035156	-0.734375	0.303670	-0.469725	0.124771	-61.080933	-12.603760	4.806519
C:\Users\cware\Desktop\Steller18Nov\18NovTrials\M21.DSG	11-1-2013	15:34:20	451691.000000	9033.820000	-0.171875	0.972656	-0.753906	0.304587	-0.471560	0.116514	-43.823242	-2.700806	4.821777
C:\Users\cware\Desktop\Steller18Nov\18NovTrials\M21.DSG	11-1-2013	15:34:20	451692.000000	9033.840000	-0.179688	0.941406	-0.671875	0.306422	-0.471560	0.108257	-30.334473	9.521484	4.959106
C:\Users\cware\Desktop\Steller18Nov\18NovTrials\M21.DSG	11-1-2013	15:34:20	451693.000000	9033.860000	-0.117188	0.988281	-0.609375	0.307339	-0.471560	0.106422	-19.515991	15.258789	-0.061035
C:\Users\cware\Desktop\Steller18Nov\18NovTrials\M21.DSG	11-1-2013	15:34:20	451694.000000	9033.880000	-0.105469	0.902344	-0.589844	0.308257	-0.472477	0.103670	-10.696411	11.123657	4.043579
C:\Users\cware\Desktop\Steller18Nov\18NovTrials\M21.DSG	11-1-2013	15:34:20	451695.000000	9033.900000	-0.003906	0.941406	-0.609375	0.309174	-0.470642	0.102752	-6.729126	-2.532959	-3.372192
C:\Users\cware\Desktop\Steller18Nov\18NovTrials\M21.DSG	11-1-2013	15:34:20	451696.000000	9033.920000	-0.003906	0.941406	-0.609375	0.308257	-0.471560	0.104587	6.240845	21.896362	0.839233
C:\Users\cware\Desktop\Steller18Nov\18NovTrials\M21.DSG	11-1-2013	15:34:20	451697.000000	9033.940000	0.058594	0.988281	-0.816406	0.311009	-0.470642	0.107339	14.144897	11.291504	-8.895874
C:\Users\cware\Desktop\Steller18Nov\18NovTrials\M21.DSG	11-1-2013	15:34:20	451698.000000	9033.960000	0.105469	0.945313	-0.812500	0.309174	-0.471560	0.110092	14.572144	16.525269	-14.144897
C:\Users\cware\Desktop\Steller18Nov\18NovTrials\M21.DSG	11-1-2013	15:34:20	451699.000000	9033.980000	0.085938	0.863281	-0.808594	0.306422	-0.470642	0.115596	12.359619	9.765625	-15.960693
C:\Users\cware\Desktop\Steller18Nov\18NovTrials\M21.DSG	11-1-2013	15:34:20	451700.000000	9034.000000	-0.015625	0.804688	-0.773438	0.305505	-0.470642	0.117431	8.575439	33.706665	-6.118774
C:\Users\cware\Desktop\Steller18Nov\18NovTrials\M21.DSG	11-1-2013	15:34:20	451701.000000	9034.020000	0.152344	0.855469	-0.742188	0.303670	-0.469725	0.123853	3.234863	21.896362	-1.953125
C:\Users\cware\Desktop\Steller18Nov\18NovTrials\M21.DSG	11-1-2013	15:34:20	451702.000000	9034.040000	0.152344	0.882813	-0.816406	0.303670	-0.470642	0.123853	-4.501343	17.272949	1.037598
C:\Users\cware\Desktop\Steller18Nov\18NovTrials\M21.DSG	11-1-2013	15:34:20	451703.000000	9034.060000	0.164063	0.929688	-0.777344	0.304587	-0.469725	0.124771	-5.218506	23.529053	5.599976
C:\Users\cware\Desktop\Steller18Nov\18NovTrials\M21.DSG	11-1-2013	15:34:20	451704.000000	9034.080000	0.144531	0.945313	-0.769531	0.305505	-0.472477	0.126606	-4.547119	28.976440	3.128052
C:\Users\cware\Desktop\Steller18Nov\18NovTrials\M21.DSG	11-1-2013	15:34:20	451705.000000	9034.100000	0.195313	1.011719	-0.718750	0.305505	-0.468807	0.126606	-0.930786	10.360718	-1.998901
C:\Users\cware\Desktop\Steller18Nov\18NovTrials\M21.DSG	11-1-2013	15:34:20	451706.000000	9034.120000	0.121094	0.992188	-0.691406	0.304587	-0.469725	0.127523	4.440308	11.642456	-0.793457
C:\Users\cware\Desktop\Steller18Nov\18NovTrials\M21.DSG	11-1-2013	15:34:20	451707.000000	9034.140000	0.039063	0.957031	-0.671875	0.307339	-0.467890	0.130275	11.108398	-1.190186	0.076294
C:\Users\cware\Desktop\Steller18Nov\18NovTrials\M21.DSG	11-1-2013	15:34:20	451708.000000	9034.160000	0.003906	0.972656	-0.687500	0.306422	-0.468807	0.133945	12.008667	11.672974	2.487183
C:\Users\cware\Desktop\Steller18Nov\18NovTrials\M21.DSG	11-1-2013	15:34:20	451709.000000	9034.180000	-0.007813	0.957031	-0.656250	0.307339	-0.466972	0.139450	20.584106	26.306152	2.105713
C:\Users\cware\Desktop\Steller18Nov\18NovTrials\M21.DSG	11-1-2013	15:34:20	451710.000000	9034.200000	0.074219	0.949219	-0.667969	0.308257	-0.465138	0.142202	25.360107	1.800537	-3.173828
C:\Users\cware\Desktop\Steller18Nov\18NovTrials\M21.DSG	11-1-2013	15:34:20	451711.000000	9034.220000	-0.027344	0.898438	-0.656250	0.308257	-0.464220	0.152294	36.193848	3.799438	-3.555298
C:\Users\cware\Desktop\Steller18Nov\18NovTrials\M21.DSG	11-1-2013	15:34:20	451712.000000	9034.240000	0.039063	0.894531	-0.660156	0.307339	-0.463303	0.158716	40.527344	17.349243	-4.333496
C:\Users\cware\Desktop\Steller18Nov\18NovTrials\M21.DSG	11-1-2013	15:34:20	451713.000000	9034.260000	-0.019531	0.832031	-0.660156	0.308257	-0.460550	0.170642	45.166016	27.496338	-4.379272
C:\Users\cware\Desktop\Steller18Nov\18NovTrials\M21.DSG	11-1-2013	15:34:20	451714.000000	9034.280000	-0.035156	0.871094	-0.679688	0.306422	-0.459633	0.177982	38.696289	5.493164	-10.421753
C:\Users\cware\Desktop\Steller18Nov\18NovTrials\M21.DSG	11-1-2013	15:34:20	451715.000000	9034.300000	-0.066406	0.890625	-0.667969	0.305505	-0.456881	0.190826	38.696289	1.770020	-6.332397
C:\Users\cware\Desktop\Steller18Nov\18NovTrials\M21.DSG	11-1-2013	15:34:20	451716.000000	9034.320000	-0.050781	0.839844	-0.714844	0.305505	-0.455046	0.195413	38.269043	14.678955	-3.433228
C:\Users\cware\Desktop\Steller18Nov\18NovTrials\M21.DSG	11-1-2013	15:34:20	451717.000000	9034.340000	-0.113281	0.851563	-0.726563	0.303670	-0.451376	0.208257	42.556763	17.150879	-2.059937
C:\Users\cware\Desktop\Steller18Nov\18NovTrials\M21.DSG	11-1-2013	15:34:20	451718.000000	9034.360000	-0.035156	0.843750	-0.679688	0.303670	-0.447706	0.216514	43.823242	7.614136	-0.534058
C:\Users\cware\Desktop\Steller18Nov\18NovTrials\M21.DSG	11-1-2013	15:34:20	451719.000000	9034.380000	0.003906	0.746094	-0.699219	0.303670	-0.444954	0.229358	47.897339	-4.272461	4.592896
C:\Users\cware\Desktop\Steller18Nov\18NovTrials\M21.DSG	11-1-2013	15:34:20	451720.000000	9034.400000	-0.027344	0.726563	-0.738281	0.306422	-0.442202	0.236697	47.195435	19.226074	5.218506
C:\Users\cware\Desktop\Steller18Nov\18NovTrials\M21.DSG	11-1-2013	15:34:20	451721.000000	9034.420000	-0.035156	0.812500	-0.757813	0.306422	-0.436697	0.251376	49.407959	-10.894775	-4.455566
C:\Users\cware\Desktop\Steller18Nov\18NovTrials\M21.DSG	11-1-2013	15:34:20	451722.000000	9034.440000	0.023438	0.890625	-0.746094	0.305505	-0.433028	0.257798	54.992676	2.395630	-4.135132
C:\Users\cware\Desktop\Steller18Nov\18NovTrials\M21.DSG	11-1-2013	15:34:20	451723.000000	9034.460000	0.003906	0.828125	-0.789063	0.306422	-0.430275	0.266055	61.462402	1.846313	-5.249023
C:\Users\cware\Desktop\Steller18Nov\18NovTrials\M21.DSG	11-1-2013	15:34:20	451724.000000	9034.480000	0.003906	0.828125	-0.789063	0.305505	-0.422936	0.283486	57.250977	6.866455	-6.103516
C:\Users\cware\Desktop\Steller18Nov\18NovTrials\M21.DSG	11-1-2013	15:34:20	451725.000000	9034.500000	0.097656	0.730469	-0.789063	0.304587	-0.419266	0.290826	58.135986	-17.318726	-12.893677
C:\Users\cware\Desktop\Steller18Nov\18NovTrials\M21.DSG	11-1-2013	15:34:20	451726.000000	9034.520000	-0.050781	0.703125	-0.832031	0.302752	-0.411927	0.307339	55.206299	2.502441	-10.589600
C:\Users\cware\Desktop\Steller18Nov\18NovTrials\M21.DSG	11-1-2013	15:34:20	451727.000000	9034.540000	-0.011719	0.699219	-0.839844	0.300917	-0.409174	0.312844	54.824829	-3.570557	-9.170532
C:\Users\cware\Desktop\Steller18Nov\18NovTrials\M21.DSG	11-1-2013	15:34:20	451728.000000	9034.560000	0.000000	0.640625	-0.847656	0.300917	-0.400000	0.328440	55.603027	6.103516	-4.272461
C:\Users\cware\Desktop\Steller18Nov\18NovTrials\M21.DSG	11-1-2013	15:34:20	451729.000000	9034.580000	-0.027344	0.621094	-0.839844	0.300917	-0.397248	0.335780	55.267334	-7.247925	-6.286621
C:\Users\cware\Desktop\Steller18Nov\18NovTrials\M21.DSG	11-1-2013	15:34:20	451730.000000	9034.600000	-0.003906	0.625000	-0.882813	0.300917	-0.388991	0.350459	48.934937	-5.096436	-5.996704
C:\Users\cware\Desktop\Steller18Nov\18NovTrials\M21.DSG	11-1-2013	15:34:20	451731.000000	9034.620000	-0.058594	0.613281	-0.917969	0.301835	-0.384404	0.355046	44.387817	16.281128	-2.243042
C:\Users\cware\Desktop\Steller18Nov\18NovTrials\M21.DSG	11-1-2013	15:34:20	451732.000000	9034.640000	0.000000	0.585938	-0.914063	0.300000	-0.377064	0.366055	42.205811	7.186890	-3.494263
C:\Users\cware\Desktop\Steller18Nov\18NovTrials\M21.DSG	11-1-2013	15:34:20	451733.000000	9034.660000	0.023438	0.585938	-0.890625	0.298165	-0.373394	0.372477	37.231445	-14.572144	-6.683350
C:\Users\cware\Desktop\Steller18Nov\18NovTrials\M21.DSG	11-1-2013	15:34:20	451734.000000	9034.680000	0.007813	0.566406	-0.953125	0.299083	-0.367890	0.379817	33.416748	15.991211	-6.027222
C:\Users\cware\Desktop\Steller18Nov\18NovTrials\M21.DSG	11-1-2013	15:34:20	451735.000000	9034.700000	0.046875	0.539063	-0.906250	0.297248	-0.364220	0.385321	34.851074	-26.504517	-8.514404
C:\Users\cware\Desktop\Steller18Nov\18NovTrials\M21.DSG	11-1-2013	15:34:20	451736.000000	9034.720000	-0.003906	0.503906	-0.968750	0.300000	-0.362385	0.390826	35.430908	8.468628	-3.540039
C:\Users\cware\Desktop\Steller18Nov\18NovTrials\M21.DSG	11-1-2013	15:34:20	451737.000000	9034.740000	0.039063	0.558594	-0.929688	0.298165	-0.354128	0.396330	26.016235	-13.626099	-7.171631
C:\Users\cware\Desktop\Steller18Nov\18NovTrials\M21.DSG	11-1-2013	15:34:20	451738.000000	9034.760000	-0.015625	0.527344	-0.964844	0.299083	-0.352294	0.401835	26.489258	-8.712769	-6.530762
C:\Users\cware\Desktop\Steller18Nov\18NovTrials\M21.DSG	11-1-2013	15:34:20	451739.000000	9034.780000	-0.054688	0.500000	-0.996094	0.298165	-0.346789	0.410092	25.619507	17.120361	-3.570557
C:\Users\cware\Desktop\Steller18Nov\18NovTrials\M21.DSG	11-1-2013	15:34:20	451740.000000	9034.800000	0.117188	0.484375	-0.898438	0.298165	-0.344037	0.414679	25.817871	-21.453857	-8.422852
C:\Users\cware\Desktop\Steller18Nov\18NovTrials\M21.DSG	11-1-2013	15:34:20	451741.000000	9034.820000	-0.011719	0.476563	-0.960938	0.300000	-0.338532	0.419266	20.660400	-3.921509	-10.147095
C:\Users\cware\Desktop\Steller18Nov\18NovTrials\M21.DSG	11-1-2013	15:34:20	451742.000000	9034.840000	-0.007813	0.453125	-0.972656	0.298165	-0.336697	0.421101	16.464233	-2.319336	-6.637573
C:\Users\cware\Desktop\Steller18Nov\18NovTrials\M21.DSG	11-1-2013	15:34:20	451743.000000	9034.860000	0.027344	0.449219	-0.945313	0.299083	-0.333028	0.425688	14.099121	-19.943237	-7.888794
C:\Users\cware\Desktop\Steller18Nov\18NovTrials\M21.DSG	11-1-2013	15:34:20	451744.000000	9034.880000	0.042969	0.472656	-0.941406	0.300917	-0.331193	0.427523	3.860474	-22.872925	-8.850098
C:\Users\cware\Desktop\Steller18Nov\18NovTrials\M21.DSG	11-1-2013	15:34:20	451745.000000	9034.900000	0.023438	0.457031	-0.964844	0.302752	-0.330275	0.427523	-7.385254	-27.954102	-8.224487
C:\Users\cware\Desktop\Steller18Nov\18NovTrials\M21.DSG	11-1-2013	15:34:20	451746.000000	9034.920000	-0.109375	0.417969	-0.980469	0.305505	-0.330275	0.426606	-8.697510	-3.204346	-3.616333
C:\Users\cware\Desktop\Steller18Nov\18NovTrials\M21.DSG	11-1-2013	15:34:20	451747.000000	9034.940000	0.015625	0.429688	-0.941406	0.304587	-0.331193	0.424771	-21.194458	-28.640747	-7.476807
C:\Users\cware\Desktop\Steller18Nov\18NovTrials\M21.DSG	11-1-2013	15:34:20	451748.000000	9034.960000	0.007813	0.433594	-0.925781	0.306422	-0.333028	0.422936	-26.229858	-7.080078	-1.892090
C:\Users\cware\Desktop\Steller18Nov\18NovTrials\M21.DSG	11-1-2013	15:34:20	451749.000000	9034.980000	-0.003906	0.445313	-0.976563	0.308257	-0.338532	0.418349	-29.769897	-28.717041	-9.368896
C:\Users\cware\Desktop\Steller18Nov\18NovTrials\M21.DSG	11-1-2013	15:34:20	451750.000000	9035.000000	-0.039063	0.406250	-0.976563	0.310092	-0.339450	0.414679	-34.240723	-11.581421	-5.599976
C:\Users\cware\Desktop\Steller18Nov\18NovTrials\M21.DSG	11-1-2013	15:34:20	451751.000000	9035.020000	-0.039063	0.453125	-0.902344	0.311927	-0.344954	0.409174	-29.571533	-10.345459	-2.777100
C:\Users\cware\Desktop\Steller18Nov\18NovTrials\M21.DSG	11-1-2013	15:34:20	451752.000000	9035.040000	-0.039063	0.453125	-0.902344	0.312844	-0.348624	0.404587	-36.087036	-27.511597	-6.134033
C:\Users\cware\Desktop\Steller18Nov\18NovTrials\M21.DSG	11-1-2013	15:34:20	451753.000000	9035.060000	-0.058594	0.496094	-0.953125	0.315596	-0.352294	0.398165	-38.482666	-19.042969	-8.056641
C:\Users\cware\Desktop\Steller18Nov\18NovTrials\M21.DSG	11-1-2013	15:34:20	451754.000000	9035.080000	-0.097656	0.484375	-0.917969	0.316514	-0.355046	0.394495	-39.672852	-7.385254	-7.369995
C:\Users\cware\Desktop\Steller18Nov\18NovTrials\M21.DSG	11-1-2013	15:34:20	451755.000000	9035.100000	-0.019531	0.484375	-0.890625	0.317431	-0.360550	0.386239	-40.512085	-29.876709	-6.973267
C:\Users\cware\Desktop\Steller18Nov\18NovTrials\M21.DSG	11-1-2013	15:34:20	451756.000000	9035.120000	-0.070313	0.460938	-0.917969	0.319266	-0.363303	0.381651	-45.822144	-26.748657	-6.790161
C:\Users\cware\Desktop\Steller18Nov\18NovTrials\M21.DSG	11-1-2013	15:34:20	451757.000000	9035.140000	-0.117188	0.496094	-0.898438	0.322018	-0.370642	0.372477	-48.736572	-13.458252	-6.195068
C:\Users\cware\Desktop\Steller18Nov\18NovTrials\M21.DSG	11-1-2013	15:34:20	451758.000000	9035.160000	-0.054688	0.539063	-0.863281	0.322936	-0.374312	0.366972	-55.145264	-17.532349	-8.804321
C:\Users\cware\Desktop\Steller18Nov\18NovTrials\M21.DSG	11-1-2013	15:34:20	451759.000000	9035.180000	-0.117188	0.578125	-0.878906	0.322936	-0.377064	0.359633	-59.234619	-4.272461	-8.438110
C:\Users\cware\Desktop\Steller18Nov\18NovTrials\M21.DSG	11-1-2013	15:34:20	451760.000000	9035.200000	-0.035156	0.574219	-0.847656	0.324771	-0.386239	0.347706	-55.038452	-12.649536	-7.888794
C:\Users\cware\Desktop\Steller18Nov\18NovTrials\M21.DSG	11-1-2013	15:34:20	451761.000000	9035.220000	-0.093750	0.562500	-0.843750	0.323853	-0.389908	0.342202	-59.509277	-19.515991	-11.596680
C:\Users\cware\Desktop\Steller18Nov\18NovTrials\M21.DSG	11-1-2013	15:34:20	451762.000000	9035.240000	-0.121094	0.578125	-0.808594	0.324771	-0.397248	0.327523	-63.446045	-14.648438	-9.552002
C:\Users\cware\Desktop\Steller18Nov\18NovTrials\M21.DSG	11-1-2013	15:34:20	451763.000000	9035.260000	-0.074219	0.613281	-0.855469	0.324771	-0.400917	0.320183	-65.368652	-8.438110	-10.711670
C:\Users\cware\Desktop\Steller18Nov\18NovTrials\M21.DSG	11-1-2013	15:34:20	451764.000000	9035.280000	-0.121094	0.625000	-0.839844	0.322936	-0.409174	0.305505	-70.846558	-17.501831	-10.711670
C:\Users\cware\Desktop\Steller18Nov\18NovTrials\M21.DSG	11-1-2013	15:34:20	451765.000000	9035.300000	-0.156250	0.691406	-0.847656	0.323853	-0.413761	0.296330	-77.850342	-4.638672	-12.695313
C:\Users\cware\Desktop\Steller18Nov\18NovTrials\M21.DSG	11-1-2013	15:34:20	451766.000000	9035.320000	-0.175781	0.683594	-0.832031	0.322018	-0.422936	0.279817	-70.907593	14.923096	-9.262085
C:\Users\cware\Desktop\Steller18Nov\18NovTrials\M21.DSG	11-1-2013	15:34:20	451767.000000	9035.340000	-0.031250	0.734375	-0.781250	0.321101	-0.425688	0.272477	-72.235107	-10.101318	-11.764526
C:\Users\cware\Desktop\Steller18Nov\18NovTrials\M21.DSG	11-1-2013	15:34:20	451768.000000	9035.360000	-0.117188	0.761719	-0.808594	0.319266	-0.433028	0.255046	-71.151733	-0.885010	-14.266968
C:\Users\cware\Desktop\Steller18Nov\18NovTrials\M21.DSG	11-1-2013	15:34:20	451769.000000	9035.380000	-0.117188	0.777344	-0.816406	0.316514	-0.436697	0.246789	-73.028564	8.377075	-13.107300
C:\Users\cware\Desktop\Steller18Nov\18NovTrials\M21.DSG	11-1-2013	15:34:20	451770.000000	9035.400000	-0.125000	0.769531	-0.781250	0.313761	-0.443119	0.229358	-74.829102	2.975464	-14.953613
C:\Users\cware\Desktop\Steller18Nov\18NovTrials\M21.DSG	11-1-2013	15:34:20	451771.000000	9035.420000	-0.074219	0.820313	-0.781250	0.311927	-0.446789	0.221101	-73.440552	5.264282	-16.845703
C:\Users\cware\Desktop\Steller18Nov\18NovTrials\M21.DSG	11-1-2013	15:34:20	451772.000000	9035.440000	-0.136719	0.832031	-0.777344	0.310092	-0.452294	0.203670	-76.583862	0.640869	-18.157959
C:\Users\cware\Desktop\Steller18Nov\18NovTrials\M21.DSG	11-1-2013	15:34:20	451773.000000	9035.460000	-0.128906	0.835938	-0.773438	0.305505	-0.455963	0.194495	-72.647095	12.100220	-15.411377
C:\Users\cware\Desktop\Steller18Nov\18NovTrials\M21.DSG	11-1-2013	15:34:20	451774.000000	9035.480000	-0.078125	0.839844	-0.722656	0.303670	-0.458716	0.186239	-74.279785	16.571045	-14.068604
C:\Users\cware\Desktop\Steller18Nov\18NovTrials\M21.DSG	11-1-2013	15:34:20	451775.000000	9035.500000	-0.125000	0.863281	-0.757813	0.300000	-0.463303	0.168807	-70.678711	7.751465	-14.770508
C:\Users\cware\Desktop\Steller18Nov\18NovTrials\M21.DSG	11-1-2013	15:34:20	451776.000000	9035.520000	-0.023438	0.890625	-0.691406	0.297248	-0.466055	0.160550	-68.695068	23.910522	-13.778687
C:\Users\cware\Desktop\Steller18Nov\18NovTrials\M21.DSG	11-1-2013	15:34:20	451777.000000	9035.540000	-0.058594	0.898438	-0.710938	0.295413	-0.467890	0.143119	-71.380615	11.993408	-13.885498
C:\Users\cware\Desktop\Steller18Nov\18NovTrials\M21.DSG	11-1-2013	15:34:20	451778.000000	9035.560000	-0.031250	0.894531	-0.691406	0.292661	-0.470642	0.133945	-69.854736	15.884399	-11.383057
C:\Users\cware\Desktop\Steller18Nov\18NovTrials\M21.DSG	11-1-2013	15:34:20	451779.000000	9035.580000	0.000000	0.917969	-0.589844	0.290826	-0.472477	0.117431	-71.243286	5.859375	-14.114380
C:\Users\cware\Desktop\Steller18Nov\18NovTrials\M21.DSG	11-1-2013	15:34:20	451780.000000	9035.600000	-0.062500	0.957031	-0.589844	0.288991	-0.475229	0.108257	-70.037842	18.630981	-11.245728
C:\Users\cware\Desktop\Steller18Nov\18NovTrials\M21.DSG	11-1-2013	15:34:20	451781.000000	9035.620000	-0.019531	0.972656	-0.582031	0.287156	-0.476147	0.091743	-67.474365	12.847900	-11.154175
C:\Users\cware\Desktop\Steller18Nov\18NovTrials\M21.DSG	11-1-2013	15:34:20	451782.000000	9035.640000	-0.015625	0.976563	-0.558594	0.284404	-0.477064	0.083486	-63.217163	16.891479	-7.934570
C:\Users\cware\Desktop\Steller18Nov\18NovTrials\M21.DSG	11-1-2013	15:34:20	451783.000000	9035.660000	-0.023438	0.972656	-0.554688	0.284404	-0.477982	0.067890	-58.578491	10.757446	-9.201050
C:\Users\cware\Desktop\Steller18Nov\18NovTrials\M21.DSG	11-1-2013	15:34:20	451784.000000	9035.680000	-0.007813	0.957031	-0.589844	0.282569	-0.477982	0.059633	-56.976318	6.698608	-6.439209
C:\Users\cware\Desktop\Steller18Nov\18NovTrials\M21.DSG	11-1-2013	15:34:20	451785.000000	9035.700000	-0.027344	0.953125	-0.531250	0.283486	-0.478899	0.047706	-56.076050	16.876221	-0.869751
C:\Users\cware\Desktop\Steller18Nov\18NovTrials\M21.DSG	11-1-2013	15:34:20	451786.000000	9035.720000	-0.011719	0.964844	-0.500000	0.283486	-0.477982	0.041284	-54.138184	16.632080	-2.319336
C:\Users\cware\Desktop\Steller18Nov\18NovTrials\M21.DSG	11-1-2013	15:34:20	451787.000000	9035.740000	-0.031250	1.000000	-0.511719	0.283486	-0.477982	0.029358	-55.465698	13.854980	-3.036499
C:\Users\cware\Desktop\Steller18Nov\18NovTrials\M21.DSG	11-1-2013	15:34:20	451788.000000	9035.760000	-0.011719	1.011719	-0.492188	0.283486	-0.477982	0.022018	-53.298950	15.945435	-1.464844
C:\Users\cware\Desktop\Steller18Nov\18NovTrials\M21.DSG	11-1-2013	15:34:20	451789.000000	9035.780000	0.046875	1.054688	-0.457031	0.284404	-0.477064	0.008257	-55.145264	-7.537842	-1.846313
C:\Users\cware\Desktop\Steller18Nov\18NovTrials\M21.DSG	11-1-2013	15:34:20	451790.000000	9035.800000	-0.003906	1.054688	-0.441406	0.283486	-0.476147	0.001835	-57.250977	-3.082275	6.317139
C:\Users\cware\Desktop\Steller18Nov\18NovTrials\M21.DSG	11-1-2013	15:34:20	451791.000000	9035.820000	-0.011719	1.050781	-0.460938	0.288073	-0.475229	-0.013761	-57.983398	-1.190186	11.413574
C:\Users\cware\Desktop\Steller18Nov\18NovTrials\M21.DSG	11-1-2013	15:34:20	451792.000000	9035.840000	0.015625	1.085938	-0.429688	0.289908	-0.472477	-0.020183	-48.645020	-6.347656	12.710571
C:\Users\cware\Desktop\Steller18Nov\18NovTrials\M21.DSG	11-1-2013	15:34:20	451793.000000	9035.860000	-0.050781	1.074219	-0.437500	0.293578	-0.470642	-0.031193	-33.676147	1.403809	9.246826
C:\Users\cware\Desktop\Steller18Nov\18NovTrials\M21.DSG	11-1-2013	15:34:20	451794.000000	9035.880000	-0.050781	1.113281	-0.445313	0.295413	-0.469725	-0.032110	-18.112183	0.549316	3.570557
C:\Users\cware\Desktop\Steller18Nov\18NovTrials\M21.DSG	11-1-2013	15:34:20	451795.000000	9035.900000	-0.039063	1.093750	-0.386719	0.297248	-0.469725	-0.033945	-0.747681	7.797241	0.854492
C:\Users\cware\Desktop\Steller18Nov\18NovTrials\M21.DSG	11-1-2013	15:34:20	451796.000000	9035.920000	-0.003906	1.101563	-0.363281	0.297248	-0.468807	-0.032110	15.151978	14.236450	-1.266479
C:\Users\cware\Desktop\Steller18Nov\18NovTrials\M21.DSG	11-1-2013	15:34:20	451797.000000	9035.940000	-0.003906	1.066406	-0.429688	0.298165	-0.470642	-0.027523	27.481079	13.320923	-3.372192
C:\Users\cware\Desktop\Steller18Nov\18NovTrials\M21.DSG	11-1-2013	15:34:20	451798.000000	9035.960000	0.015625	1.015625	-0.492188	0.299083	-0.470642	-0.011927	34.683228	6.103516	-8.987427
C:\Users\cware\Desktop\Steller18Nov\18NovTrials\M21.DSG	11-1-2013	15:34:20	451799.000000	9035.980000	0.062500	1.019531	-0.472656	0.299083	-0.471560	-0.013761	38.848877	10.955811	-11.535645
C:\Users\cware\Desktop\Steller18Nov\18NovTrials\M21.DSG	11-1-2013	15:34:20	451800.000000	9036.000000	0.117188	0.992188	-0.472656	0.297248	-0.473394	-0.002752	35.568237	-7.949829	-13.717651
C:\Users\cware\Desktop\Steller18Nov\18NovTrials\M21.DSG	11-1-2013	15:34:20	451801.000000	9036.020000	0.089844	0.968750	-0.546875	0.295413	-0.474312	0.003670	29.403687	23.254395	-11.138916
C:\Users\cware\Desktop\Steller18Nov\18NovTrials\M21.DSG	11-1-2013	15:34:20	451802.000000	9036.040000	0.074219	0.937500	-0.558594	0.294495	-0.474312	0.014679	26.382446	16.159058	-12.084961
C:\Users\cware\Desktop\Steller18Nov\18NovTrials\M21.DSG	11-1-2013	15:34:20	451803.000000	9036.060000	0.171875	0.964844	-0.531250	0.293578	-0.475229	0.019266	28.335571	24.215698	-10.086060
C:\Users\cware\Desktop\Steller18Nov\18NovTrials\M21.DSG	11-1-2013	15:34:20	451804.000000	9036.080000	0.179688	0.980469	-0.578125	0.292661	-0.475229	0.027523	26.763916	-4.562378	-9.857178
C:\Users\cware\Desktop\Steller18Nov\18NovTrials\M21.DSG	11-1-2013	15:34:20	451805.000000	9036.100000	0.167969	1.046875	-0.656250	0.293578	-0.476147	0.033945	40.481567	14.297485	-6.225586
C:\Users\cware\Desktop\Steller18Nov\18NovTrials\M21.DSG	11-1-2013	15:34:20	451806.000000	9036.120000	0.089844	1.132813	-0.621094	0.292661	-0.477064	0.046789	49.209595	22.979736	-0.717163
C:\Users\cware\Desktop\Steller18Nov\18NovTrials\M21.DSG	11-1-2013	15:34:20	451807.000000	9036.140000	0.125000	1.140625	-0.609375	0.292661	-0.476147	0.055046	62.896729	12.649536	1.205444
C:\Users\cware\Desktop\Steller18Nov\18NovTrials\M21.DSG	11-1-2013	15:34:20	451808.000000	9036.160000	0.136719	1.050781	-0.546875	0.295413	-0.475229	0.075229	75.958252	14.801025	6.149292
C:\Users\cware\Desktop\Steller18Nov\18NovTrials\M21.DSG	11-1-2013	15:34:20	451809.000000	9036.180000	0.027344	1.007813	-0.597656	0.295413	-0.474312	0.085321	80.917358	22.262573	7.385254
C:\Users\cware\Desktop\Steller18Nov\18NovTrials\M21.DSG	11-1-2013	15:34:20	451810.000000	9036.200000	0.117188	0.984375	-0.574219	0.298165	-0.470642	0.110092	82.534790	5.859375	2.853394
C:\Users\cware\Desktop\Steller18Nov\18NovTrials\M21.DSG	11-1-2013	15:34:20	451811.000000	9036.220000	0.042969	0.925781	-0.566406	0.299083	-0.469725	0.122018	85.586548	9.521484	-1.190186
C:\Users\cware\Desktop\Steller18Nov\18NovTrials\M21.DSG	11-1-2013	15:34:20	451812.000000	9036.240000	-0.023438	0.886719	-0.660156	0.300000	-0.467890	0.133028	86.059570	29.861450	-2.639771
C:\Users\cware\Desktop\Steller18Nov\18NovTrials\M21.DSG	11-1-2013	15:34:20	451813.000000	9036.260000	0.046875	0.863281	-0.652344	0.298165	-0.462385	0.159633	93.795776	25.588989	-7.797241
C:\Users\cware\Desktop\Steller18Nov\18NovTrials\M21.DSG	11-1-2013	15:34:20	451814.000000	9036.280000	0.082031	0.859375	-0.632813	0.298165	-0.460550	0.173394	104.598999	18.661499	-9.246826
C:\Users\cware\Desktop\Steller18Nov\18NovTrials\M21.DSG	11-1-2013	15:34:20	451815.000000	9036.300000	0.109375	0.808594	-0.683594	0.295413	-0.453211	0.202752	103.729248	19.241333	-11.322021
C:\Users\cware\Desktop\Steller18Nov\18NovTrials\M21.DSG	11-1-2013	15:34:20	451816.000000	9036.320000	0.062500	0.828125	-0.734375	0.294495	-0.448624	0.218349	108.673096	30.746460	-14.068604
C:\Users\cware\Desktop\Steller18Nov\18NovTrials\M21.DSG	11-1-2013	15:34:20	451817.000000	9036.340000	0.097656	0.753906	-0.742188	0.288991	-0.439450	0.247706	103.973389	37.094116	-10.757446
C:\Users\cware\Desktop\Steller18Nov\18NovTrials\M21.DSG	11-1-2013	15:34:20	451818.000000	9036.360000	0.175781	0.652344	-0.691406	0.288073	-0.433945	0.263303	99.105835	11.184692	-10.452271
C:\Users\cware\Desktop\Steller18Nov\18NovTrials\M21.DSG	11-1-2013	15:34:20	451819.000000	9036.380000	0.179688	0.644531	-0.714844	0.283486	-0.422936	0.288991	96.481323	-14.328003	-9.078979
C:\Users\cware\Desktop\Steller18Nov\18NovTrials\M21.DSG	11-1-2013	15:34:20	451820.000000	9036.400000	0.148438	0.753906	-0.710938	0.285321	-0.416514	0.301835	94.726563	-11.627197	-2.883911
C:\Users\cware\Desktop\Steller18Nov\18NovTrials\M21.DSG	11-1-2013	15:34:20	451821.000000	9036.420000	0.042969	0.750000	-0.710938	0.288073	-0.403670	0.324771	83.251953	-37.033081	-2.075195
C:\Users\cware\Desktop\Steller18Nov\18NovTrials\M21.DSG	11-1-2013	15:34:20	451822.000000	9036.440000	-0.046875	0.738281	-0.765625	0.290826	-0.399083	0.334862	82.153320	-18.447876	3.402710
C:\Users\cware\Desktop\Steller18Nov\18NovTrials\M21.DSG	11-1-2013	15:34:20	451823.000000	9036.460000	0.039063	0.695313	-0.785156	0.293578	-0.384404	0.353211	72.662354	-3.417969	9.552002
C:\Users\cware\Desktop\Steller18Nov\18NovTrials\M21.DSG	11-1-2013	15:34:20	451824.000000	9036.480000	-0.015625	0.656250	-0.824219	0.294495	-0.379817	0.361468	64.910889	-12.115479	11.840820
C:\Users\cware\Desktop\Steller18Nov\18NovTrials\M21.DSG	11-1-2013	15:34:20	451825.000000	9036.500000	0.035156	0.609375	-0.796875	0.300917	-0.367890	0.376147	54.336548	-26.428223	6.530762
C:\Users\cware\Desktop\Steller18Nov\18NovTrials\M21.DSG	11-1-2013	15:34:20	451826.000000	9036.520000	0.035156	0.519531	-0.843750	0.303670	-0.364220	0.382569	51.132202	-7.324219	7.171631
C:\Users\cware\Desktop\Steller18Nov\18NovTrials\M21.DSG	11-1-2013	15:34:20	451827.000000	9036.540000	0.066406	0.453125	-0.828125	0.306422	-0.355046	0.393578	44.143677	-10.482788	4.318237
C:\Users\cware\Desktop\Steller18Nov\18NovTrials\M21.DSG	11-1-2013	15:34:20	451828.000000	9036.560000	0.117188	0.476563	-0.859375	0.310092	-0.350459	0.399083	40.374756	-16.998291	1.296997
C:\Users\cware\Desktop\Steller18Nov\18NovTrials\M21.DSG	11-1-2013	15:34:20	451829.000000	9036.580000	0.148438	0.460938	-0.812500	0.313761	-0.343119	0.407339	36.788940	-35.705566	-4.226685
C:\Users\cware\Desktop\Steller18Nov\18NovTrials\M21.DSG	11-1-2013	15:34:20	451830.000000	9036.600000	0.082031	0.460938	-0.917969	0.316514	-0.337615	0.411927	31.570435	-12.496948	-1.892090
C:\Users\cware\Desktop\Steller18Nov\18NovTrials\M21.DSG	11-1-2013	15:34:20	451831.000000	9036.620000	0.039063	0.484375	-0.839844	0.319266	-0.333945	0.416514	22.491455	-43.701172	-4.302979
C:\Users\cware\Desktop\Steller18Nov\18NovTrials\M21.DSG	11-1-2013	15:34:20	451832.000000	9036.640000	0.074219	0.468750	-0.843750	0.322936	-0.329358	0.418349	12.954712	-38.543701	-3.326416
C:\Users\cware\Desktop\Steller18Nov\18NovTrials\M21.DSG	11-1-2013	15:34:20	451833.000000	9036.660000	0.046875	0.449219	-0.835938	0.327523	-0.328440	0.420183	8.758545	-21.804810	-2.334595
C:\Users\cware\Desktop\Steller18Nov\18NovTrials\M21.DSG	11-1-2013	15:34:20	451834.000000	9036.680000	-0.054688	0.394531	-0.949219	0.331193	-0.326606	0.421101	2.731323	-24.917603	-0.076294
C:\Users\cware\Desktop\Steller18Nov\18NovTrials\M21.DSG	11-1-2013	15:34:20	451835.000000	9036.700000	-0.035156	0.429688	-0.863281	0.333028	-0.325688	0.419266	-2.075195	-35.690308	-2.532959
C:\Users\cware\Desktop\Steller18Nov\18NovTrials\M21.DSG	11-1-2013	15:34:20	451836.000000	9036.720000	-0.007813	0.421875	-0.941406	0.340367	-0.324771	0.418349	-7.049561	-35.369873	-4.531860
C:\Users\cware\Desktop\Steller18Nov\18NovTrials\M21.DSG	11-1-2013	15:34:20	451837.000000	9036.740000	-0.101563	0.414063	-0.917969	0.342202	-0.325688	0.418349	-12.374878	-22.872925	-1.495361
C:\Users\cware\Desktop\Steller18Nov\18NovTrials\M21.DSG	11-1-2013	15:34:20	451838.000000	9036.760000	-0.097656	0.460938	-0.835938	0.348624	-0.326606	0.414679	-12.039185	-19.592285	-2.807617
C:\Users\cware\Desktop\Steller18Nov\18NovTrials\M21.DSG	11-1-2013	15:34:20	451839.000000	9036.780000	0.066406	0.457031	-0.847656	0.350459	-0.327523	0.412844	-14.801025	-61.706543	-4.882813
C:\Users\cware\Desktop\Steller18Nov\18NovTrials\M21.DSG	11-1-2013	15:34:20	451840.000000	9036.800000	-0.156250	0.433594	-0.878906	0.355963	-0.328440	0.409174	-22.262573	-27.359009	-1.663208
C:\Users\cware\Desktop\Steller18Nov\18NovTrials\M21.DSG	11-1-2013	15:34:20	451841.000000	9036.820000	-0.042969	0.480469	-0.859375	0.360550	-0.330275	0.406422	-23.788452	-43.518066	-5.111694
C:\Users\cware\Desktop\Steller18Nov\18NovTrials\M21.DSG	11-1-2013	15:34:20	451842.000000	9036.840000	-0.066406	0.492188	-0.843750	0.367890	-0.332110	0.397248	-22.018433	-53.253174	-3.509521
C:\Users\cware\Desktop\Steller18Nov\18NovTrials\M21.DSG	11-1-2013	15:34:20	451843.000000	9036.860000	-0.171875	0.480469	-0.882813	0.370642	-0.333945	0.395413	-21.987915	-40.084839	-1.251221
C:\Users\cware\Desktop\Steller18Nov\18NovTrials\M21.DSG	11-1-2013	15:34:20	451844.000000	9036.880000	-0.195313	0.449219	-0.898438	0.377982	-0.337615	0.388991	-24.703979	-29.464722	-2.120972
C:\Users\cware\Desktop\Steller18Nov\18NovTrials\M21.DSG	11-1-2013	15:34:20	451845.000000	9036.900000	-0.183594	0.464844	-0.878906	0.379817	-0.338532	0.386239	-24.658203	-29.724121	-5.035400
C:\Users\cware\Desktop\Steller18Nov\18NovTrials\M21.DSG	11-1-2013	15:34:20	451846.000000	9036.920000	-0.156250	0.503906	-0.835938	0.382569	-0.342202	0.378899	-25.421143	-24.887085	-5.661011
C:\Users\cware\Desktop\Steller18Nov\18NovTrials\M21.DSG	11-1-2013	15:34:20	451847.000000	9036.940000	-0.125000	0.488281	-0.898438	0.386239	-0.342202	0.376147	-18.981934	-21.209717	-7.339478
C:\Users\cware\Desktop\Steller18Nov\18NovTrials\M21.DSG	11-1-2013	15:34:20	451848.000000	9036.960000	-0.117188	0.535156	-0.816406	0.387156	-0.344954	0.373394	-20.156860	-32.638550	-5.096436
C:\Users\cware\Desktop\Steller18Nov\18NovTrials\M21.DSG	11-1-2013	15:34:20	451849.000000	9036.980000	-0.207031	0.570313	-0.914063	0.390826	-0.345872	0.367890	-17.776489	-27.496338	-2.365112
C:\Users\cware\Desktop\Steller18Nov\18NovTrials\M21.DSG	11-1-2013	15:34:20	451850.000000	9037.000000	-0.246094	0.546875	-0.871094	0.393578	-0.347706	0.365138	-18.325806	-32.608032	-4.302979
C:\Users\cware\Desktop\Steller18Nov\18NovTrials\M21.DSG	11-1-2013	15:34:20	451851.000000	9037.020000	-0.156250	0.531250	-0.855469	0.397248	-0.349541	0.359633	-15.380859	-16.510010	-6.881714
C:\Users\cware\Desktop\Steller18Nov\18NovTrials\M21.DSG	11-1-2013	15:34:20	451852.000000	9037.040000	-0.253906	0.480469	-0.878906	0.399083	-0.350459	0.357798	-17.120361	-39.779663	-10.375977
C:\Users\cware\Desktop\Steller18Nov\18NovTrials\M21.DSG	11-1-2013	15:34:20	451853.000000	9037.060000	-0.281250	0.515625	-0.882813	0.400000	-0.352294	0.352294	-14.587402	-35.308838	-9.292603
C:\Users\cware\Desktop\Steller18Nov\18NovTrials\M21.DSG	11-1-2013	15:34:20	451854.000000	9037.080000	-0.203125	0.558594	-0.851563	0.401835	-0.352294	0.348624	-12.008667	-22.445679	-5.187988
C:\Users\cware\Desktop\Steller18Nov\18NovTrials\M21.DSG	11-1-2013	15:34:20	451855.000000	9037.100000	-0.296875	0.546875	-0.855469	0.405505	-0.354128	0.345872	-15.411377	-8.102417	-6.988525
C:\Users\cware\Desktop\Steller18Nov\18NovTrials\M21.DSG	11-1-2013	15:34:20	451856.000000	9037.120000	-0.312500	0.585938	-0.925781	0.405505	-0.355963	0.345872	-18.112183	-12.527466	-10.986328
C:\Users\cware\Desktop\Steller18Nov\18NovTrials\M21.DSG	11-1-2013	15:34:20	451857.000000	9037.140000	-0.304688	0.546875	-0.882813	0.404587	-0.356881	0.341284	-21.102905	-12.817383	-6.530762
C:\Users\cware\Desktop\Steller18Nov\18NovTrials\M21.DSG	11-1-2013	15:34:20	451858.000000	9037.160000	-0.238281	0.554688	-0.863281	0.405505	-0.358716	0.340367	-20.645142	-13.046265	-5.584717
C:\Users\cware\Desktop\Steller18Nov\18NovTrials\M21.DSG	11-1-2013	15:34:20	451859.000000	9037.180000	-0.257813	0.558594	-0.871094	0.405505	-0.359633	0.335780	-21.713257	-3.021240	-3.005981
C:\Users\cware\Desktop\Steller18Nov\18NovTrials\M21.DSG	11-1-2013	15:34:20	451860.000000	9037.200000	-0.250000	0.589844	-0.855469	0.406422	-0.361468	0.333028	-17.105103	-36.117554	-6.164551
C:\Users\cware\Desktop\Steller18Nov\18NovTrials\M21.DSG	11-1-2013	15:34:20	451861.000000	9037.220000	-0.339844	0.574219	-0.871094	0.408257	-0.363303	0.329358	-20.202637	-14.953613	-3.616333
C:\Users\cware\Desktop\Steller18Nov\18NovTrials\M21.DSG	11-1-2013	15:34:20	451862.000000	9037.240000	-0.281250	0.554688	-0.886719	0.410092	-0.363303	0.327523	-18.539429	-16.113281	-4.180908
C:\Users\cware\Desktop\Steller18Nov\18NovTrials\M21.DSG	11-1-2013	15:34:20	451863.000000	9037.260000	-0.335938	0.597656	-0.914063	0.410092	-0.366055	0.323853	-17.654419	3.173828	0.793457
C:\Users\cware\Desktop\Steller18Nov\18NovTrials\M21.DSG	11-1-2013	15:34:20	451864.000000	9037.280000	-0.269531	0.613281	-0.980469	0.411009	-0.366972	0.322936	-21.621704	1.907349	-2.227783
C:\Users\cware\Desktop\Steller18Nov\18NovTrials\M21.DSG	11-1-2013	15:34:20	451865.000000	9037.300000	-0.253906	0.597656	-0.929688	0.411927	-0.366972	0.318349	-19.699097	-2.990723	-1.419067
C:\Users\cware\Desktop\Steller18Nov\18NovTrials\M21.DSG	11-1-2013	15:34:20	451866.000000	9037.320000	-0.292969	0.617188	-0.945313	0.411927	-0.368807	0.316514	-19.119263	-7.431030	3.570557
C:\Users\cware\Desktop\Steller18Nov\18NovTrials\M21.DSG	11-1-2013	15:34:20	451867.000000	9037.340000	-0.289063	0.593750	-0.906250	0.412844	-0.370642	0.313761	-19.882202	-15.594482	5.996704
C:\Users\cware\Desktop\Steller18Nov\18NovTrials\M21.DSG	11-1-2013	15:34:20	451868.000000	9037.360000	-0.386719	0.601563	-0.976563	0.416514	-0.369725	0.311009	-24.658203	-11.352539	10.086060
C:\Users\cware\Desktop\Steller18Nov\18NovTrials\M21.DSG	11-1-2013	15:34:20	451869.000000	9037.380000	-0.429688	0.585938	-0.984375	0.421101	-0.371560	0.305505	-26.092529	-9.872437	13.366699
C:\Users\cware\Desktop\Steller18Nov\18NovTrials\M21.DSG	11-1-2013	15:34:20	451870.000000	9037.400000	-0.371094	0.648438	-0.933594	0.424771	-0.370642	0.301835	-29.479980	-12.313843	14.282227
C:\Users\cware\Desktop\Steller18Nov\18NovTrials\M21.DSG	11-1-2013	15:34:20	451871.000000	9037.420000	-0.296875	0.644531	-0.832031	0.427523	-0.372477	0.294495	-28.778076	-21.057129	11.932373
C:\Users\cware\Desktop\Steller18Nov\18NovTrials\M21.DSG	11-1-2013	15:34:20	451872.000000	9037.440000	-0.332031	0.625000	-0.769531	0.433028	-0.373394	0.291743	-27.999878	-15.884399	10.772705
C:\Users\cware\Desktop\Steller18Nov\18NovTrials\M21.DSG	11-1-2013	15:34:20	451873.000000	9037.460000	-0.234375	0.691406	-0.800781	0.433028	-0.374312	0.287156	-21.438599	-13.412476	5.249023
C:\Users\cware\Desktop\Steller18Nov\18NovTrials\M21.DSG	11-1-2013	15:34:20	451874.000000	9037.480000	-0.328125	0.664063	-0.816406	0.436697	-0.373394	0.282569	-20.339966	1.525879	8.407593
C:\Users\cware\Desktop\Steller18Nov\18NovTrials\M21.DSG	11-1-2013	15:34:20	451875.000000	9037.500000	-0.207031	0.640625	-0.921875	0.437615	-0.373394	0.281651	-16.281128	-8.224487	10.879517
C:\Users\cware\Desktop\Steller18Nov\18NovTrials\M21.DSG	11-1-2013	15:34:20	451876.000000	9037.520000	-0.113281	0.636719	-1.105469	0.441284	-0.373394	0.279817	-11.215210	-1.922607	5.615234
C:\Users\cware\Desktop\Steller18Nov\18NovTrials\M21.DSG	11-1-2013	15:34:20	451877.000000	9037.540000	-0.152344	0.558594	-1.128906	0.443119	-0.373394	0.278899	-10.772705	4.745483	2.624512
C:\Users\cware\Desktop\Steller18Nov\18NovTrials\M21.DSG	11-1-2013	15:34:20	451878.000000	9037.560000	-0.195313	0.566406	-1.085938	0.444037	-0.372477	0.277064	-12.817383	5.493164	0.564575
C:\Users\cware\Desktop\Steller18Nov\18NovTrials\M21.DSG	11-1-2013	15:34:20	451879.000000	9037.580000	-0.164063	0.550781	-1.140625	0.444954	-0.374312	0.278899	-18.920898	15.869141	0.350952
C:\Users\cware\Desktop\Steller18Nov\18NovTrials\M21.DSG	11-1-2013	15:34:20	451880.000000	9037.600000	-0.070313	0.566406	-1.156250	0.443119	-0.375229	0.275229	-21.530151	18.371582	-3.295898
C:\Users\cware\Desktop\Steller18Nov\18NovTrials\M21.DSG	11-1-2013	15:34:20	451881.000000	9037.620000	-0.003906	0.574219	-1.109375	0.442202	-0.376147	0.276147	-30.914307	13.549805	-7.461548
C:\Users\cware\Desktop\Steller18Nov\18NovTrials\M21.DSG	11-1-2013	15:34:20	451882.000000	9037.640000	-0.023438	0.632813	-1.042969	0.439450	-0.379817	0.270642	-36.148071	24.337769	-11.032104
C:\Users\cware\Desktop\Steller18Nov\18NovTrials\M21.DSG	11-1-2013	15:34:20	451883.000000	9037.660000	-0.082031	0.664063	-1.058594	0.436697	-0.380734	0.269725	-24.566650	7.308960	-11.428833
C:\Users\cware\Desktop\Steller18Nov\18NovTrials\M21.DSG	11-1-2013	15:34:20	451884.000000	9037.680000	0.027344	0.734375	-0.957031	0.433028	-0.383486	0.266972	-24.291992	13.778687	-10.238647
C:\Users\cware\Desktop\Steller18Nov\18NovTrials\M21.DSG	11-1-2013	15:34:20	451885.000000	9037.700000	-0.136719	0.718750	-0.953125	0.432110	-0.385321	0.264220	-20.141602	12.069702	-8.270264
C:\Users\cware\Desktop\Steller18Nov\18NovTrials\M21.DSG	11-1-2013	15:34:20	451886.000000	9037.720000	-0.113281	0.726563	-0.910156	0.431193	-0.386239	0.265138	-21.865845	10.681152	-10.437012
C:\Users\cware\Desktop\Steller18Nov\18NovTrials\M21.DSG	11-1-2013	15:34:20	451887.000000	9037.740000	-0.179688	0.722656	-0.921875	0.427523	-0.389908	0.262385	-19.805908	12.573242	-9.811401
C:\Users\cware\Desktop\Steller18Nov\18NovTrials\M21.DSG	11-1-2013	15:34:20	451888.000000	9037.760000	-0.121094	0.750000	-0.863281	0.426606	-0.388991	0.261468	-24.017334	25.894165	-13.916016
C:\Users\cware\Desktop\Steller18Nov\18NovTrials\M21.DSG	11-1-2013	15:34:20	451889.000000	9037.780000	-0.125000	0.707031	-0.835938	0.422018	-0.392661	0.258716	-17.227173	8.544922	-14.648438
C:\Users\cware\Desktop\Steller18Nov\18NovTrials\M21.DSG	11-1-2013	15:34:20	451890.000000	9037.800000	-0.125000	0.707031	-0.835938	0.421101	-0.394495	0.259633	-19.515991	27.435303	-13.793945
C:\Users\cware\Desktop\Steller18Nov\18NovTrials\M21.DSG	11-1-2013	15:34:20	451891.000000	9037.820000	-0.183594	0.652344	-0.851563	0.414679	-0.395413	0.258716	-15.701294	28.610229	-14.343262
C:\Users\cware\Desktop\Steller18Nov\18NovTrials\M21.DSG	11-1-2013	15:34:20	451892.000000	9037.840000	-0.160156	0.695313	-0.824219	0.412844	-0.400917	0.260550	-20.111084	-11.367798	-16.464233
C:\Users\cware\Desktop\Steller18Nov\18NovTrials\M21.DSG	11-1-2013	15:34:20	451893.000000	9037.860000	-0.316406	0.726563	-0.871094	0.411009	-0.400000	0.256881	-19.393921	9.689331	-11.596680
C:\Users\cware\Desktop\Steller18Nov\18NovTrials\M21.DSG	11-1-2013	15:34:20	451894.000000	9037.880000	-0.304688	0.730469	-0.785156	0.408257	-0.400000	0.255046	-22.262573	18.646240	-10.818481
C:\Users\cware\Desktop\Steller18Nov\18NovTrials\M21.DSG	11-1-2013	15:34:20	451895.000000	9037.900000	-0.257813	0.734375	-0.800781	0.406422	-0.403670	0.252294	-20.217896	14.343262	-12.680054
C:\Users\cware\Desktop\Steller18Nov\18NovTrials\M21.DSG	11-1-2013	15:34:20	451896.000000	9037.920000	-0.246094	0.746094	-0.785156	0.404587	-0.404587	0.252294	-19.989014	11.917114	-13.702393
C:\Users\cware\Desktop\Steller18Nov\18NovTrials\M21.DSG	11-1-2013	15:34:20	451897.000000	9037.940000	-0.167969	0.726563	-0.761719	0.400917	-0.406422	0.248624	-18.096924	2.838135	-12.542725
C:\Users\cware\Desktop\Steller18Nov\18NovTrials\M21.DSG	11-1-2013	15:34:20	451898.000000	9037.960000	-0.214844	0.738281	-0.796875	0.399083	-0.408257	0.246789	-14.312744	9.994507	-9.552002
C:\Users\cware\Desktop\Steller18Nov\18NovTrials\M21.DSG	11-1-2013	15:34:20	451899.000000	9037.980000	-0.179688	0.820313	-0.789063	0.396330	-0.410092	0.246789	-13.488770	1.174927	-15.609741
C:\Users\cware\Desktop\Steller18Nov\18NovTrials\M21.DSG	11-1-2013	15:34:20	451900.000000	9038.000000	-0.285156	0.777344	-0.750000	0.395413	-0.411009	0.244954	-13.092041	13.916016	-14.541626
C:\Users\cware\Desktop\Steller18Nov\18NovTrials\M21.DSG	11-1-2013	15:34:20	451901.000000	9038.020000	-0.242188	0.796875	-0.750000	0.392661	-0.411927	0.244954	-5.523682	18.188477	-11.077881
C:\Users\cware\Desktop\Steller18Nov\18NovTrials\M21.DSG	11-1-2013	15:34:20	451902.000000	9038.040000	-0.171875	0.757813	-0.757813	0.391743	-0.412844	0.245872	1.129150	-9.140015	-10.070801
C:\Users\cware\Desktop\Steller18Nov\18NovTrials\M21.DSG	11-1-2013	15:34:20	451903.000000	9038.060000	-0.222656	0.757813	-0.753906	0.388991	-0.411927	0.246789	-0.686646	2.899170	-7.583618
C:\Users\cware\Desktop\Steller18Nov\18NovTrials\M21.DSG	11-1-2013	15:34:20	451904.000000	9038.080000	-0.234375	0.777344	-0.753906	0.388073	-0.412844	0.248624	3.723145	-16.647339	-7.934570
C:\Users\cware\Desktop\Steller18Nov\18NovTrials\M21.DSG	11-1-2013	15:34:20	451905.000000	9038.100000	-0.238281	0.761719	-0.804688	0.387156	-0.411927	0.249541	4.730225	17.501831	-5.264282
C:\Users\cware\Desktop\Steller18Nov\18NovTrials\M21.DSG	11-1-2013	15:34:20	451906.000000	9038.120000	-0.230469	0.816406	-0.828125	0.386239	-0.411009	0.252294	2.639771	5.264282	-10.604858
C:\Users\cware\Desktop\Steller18Nov\18NovTrials\M21.DSG	11-1-2013	15:34:20	451907.000000	9038.140000	-0.199219	0.792969	-0.792969	0.383486	-0.411009	0.255046	5.661011	5.889893	-9.414673
C:\Users\cware\Desktop\Steller18Nov\18NovTrials\M21.DSG	11-1-2013	15:34:20	451908.000000	9038.160000	-0.191406	0.746094	-0.781250	0.384404	-0.411009	0.255963	3.768921	15.075684	-9.429932
C:\Users\cware\Desktop\Steller18Nov\18NovTrials\M21.DSG	11-1-2013	15:34:20	451909.000000	9038.180000	-0.265625	0.734375	-0.859375	0.382569	-0.411009	0.259633	8.529663	15.975952	-8.987427
C:\Users\cware\Desktop\Steller18Nov\18NovTrials\M21.DSG	11-1-2013	15:34:20	451910.000000	9038.200000	-0.214844	0.718750	-0.789063	0.379817	-0.410092	0.263303	8.987427	15.579224	-9.490967
C:\Users\cware\Desktop\Steller18Nov\18NovTrials\M21.DSG	11-1-2013	15:34:20	451911.000000	9038.220000	-0.050781	0.750000	-0.820313	0.378899	-0.409174	0.265138	11.001587	15.853882	-6.332397
C:\Users\cware\Desktop\Steller18Nov\18NovTrials\M21.DSG	11-1-2013	15:34:20	451912.000000	9038.240000	-0.171875	0.746094	-0.855469	0.377064	-0.408257	0.268807	7.812500	0.823975	-12.054443
C:\Users\cware\Desktop\Steller18Nov\18NovTrials\M21.DSG	11-1-2013	15:34:20	451913.000000	9038.260000	-0.230469	0.738281	-0.835938	0.375229	-0.409174	0.271560	8.697510	11.001587	-9.384155
C:\Users\cware\Desktop\Steller18Nov\18NovTrials\M21.DSG	11-1-2013	15:34:20	451914.000000	9038.280000	-0.093750	0.750000	-0.804688	0.372477	-0.406422	0.275229	10.314941	9.460449	-9.811401
C:\Users\cware\Desktop\Steller18Nov\18NovTrials\M21.DSG	11-1-2013	15:34:20	451915.000000	9038.300000	-0.109375	0.730469	-0.867188	0.371560	-0.406422	0.277064	17.150879	-1.419067	-10.635376
C:\Users\cware\Desktop\Steller18Nov\18NovTrials\M21.DSG	11-1-2013	15:34:20	451916.000000	9038.320000	-0.089844	0.671875	-0.878906	0.370642	-0.403670	0.283486	26.107788	21.469116	-2.563477
C:\Users\cware\Desktop\Steller18Nov\18NovTrials\M21.DSG	11-1-2013	15:34:20	451917.000000	9038.340000	-0.218750	0.593750	-0.878906	0.369725	-0.401835	0.288073	12.603760	7.583618	-3.128052
C:\Users\cware\Desktop\Steller18Nov\18NovTrials\M21.DSG	11-1-2013	15:34:20	451918.000000	9038.360000	-0.218750	0.593750	-0.878906	0.369725	-0.400000	0.290826	1.983643	-1.373291	-12.298584
C:\Users\cware\Desktop\Steller18Nov\18NovTrials\M21.DSG	11-1-2013	15:34:20	451919.000000	9038.380000	-0.136719	0.750000	-0.812500	0.367890	-0.401835	0.291743	-4.791260	27.511597	-12.466431
C:\Users\cware\Desktop\Steller18Nov\18NovTrials\M21.DSG	11-1-2013	15:34:20	451920.000000	9038.400000	-0.164063	0.738281	-0.824219	0.363303	-0.401835	0.293578	-1.922607	6.408691	-10.421753
C:\Users\cware\Desktop\Steller18Nov\18NovTrials\M21.DSG	11-1-2013	15:34:20	451921.000000	9038.420000	-0.136719	0.765625	-0.867188	0.362385	-0.402752	0.294495	1.770020	-3.616333	-10.650635
C:\Users\cware\Desktop\Steller18Nov\18NovTrials\M21.DSG	11-1-2013	15:34:20	451922.000000	9038.440000	-0.195313	0.824219	-0.886719	0.360550	-0.400000	0.296330	7.400513	15.457153	-10.375977
C:\Users\cware\Desktop\Steller18Nov\18NovTrials\M21.DSG	11-1-2013	15:34:20	451923.000000	9038.460000	-0.167969	0.804688	-0.851563	0.359633	-0.400917	0.298165	11.978149	8.880615	-10.986328
C:\Users\cware\Desktop\Steller18Nov\18NovTrials\M21.DSG	11-1-2013	15:34:20	451924.000000	9038.480000	-0.183594	0.757813	-0.847656	0.356881	-0.398165	0.300917	17.395020	12.710571	-8.010864
C:\Users\cware\Desktop\Steller18Nov\18NovTrials\M21.DSG	11-1-2013	15:34:20	451925.000000	9038.500000	-0.128906	0.742188	-0.906250	0.355046	-0.398165	0.306422	17.593384	5.462646	-10.253906
C:\Users\cware\Desktop\Steller18Nov\18NovTrials\M21.DSG	11-1-2013	15:34:20	451926.000000	9038.520000	-0.113281	0.742188	-0.867188	0.354128	-0.397248	0.309174	20.965576	2.899170	-9.735107
C:\Users\cware\Desktop\Steller18Nov\18NovTrials\M21.DSG	11-1-2013	15:34:20	451927.000000	9038.540000	-0.187500	0.683594	-0.925781	0.352294	-0.394495	0.315596	18.981934	39.306641	-6.179810
C:\Users\cware\Desktop\Steller18Nov\18NovTrials\M21.DSG	11-1-2013	15:34:20	451928.000000	9038.560000	-0.035156	0.671875	-0.878906	0.349541	-0.392661	0.320183	20.156860	18.249512	-5.310059
C:\Users\cware\Desktop\Steller18Nov\18NovTrials\M21.DSG	11-1-2013	15:34:20	451929.000000	9038.580000	-0.019531	0.636719	-0.851563	0.347706	-0.389908	0.326606	21.316528	-0.549316	-4.455566
C:\Users\cware\Desktop\Steller18Nov\18NovTrials\M21.DSG	11-1-2013	15:34:20	451930.000000	9038.600000	-0.074219	0.632813	-0.878906	0.347706	-0.387156	0.329358	21.453857	-0.045776	-2.502441
C:\Users\cware\Desktop\Steller18Nov\18NovTrials\M21.DSG	11-1-2013	15:34:20	451931.000000	9038.620000	-0.070313	0.652344	-0.914063	0.347706	-0.383486	0.335780	22.384644	10.086060	-1.831055
C:\Users\cware\Desktop\Steller18Nov\18NovTrials\M21.DSG	11-1-2013	15:34:20	451932.000000	9038.640000	-0.101563	0.644531	-0.890625	0.347706	-0.381651	0.339450	21.850586	7.186890	-4.028320
C:\Users\cware\Desktop\Steller18Nov\18NovTrials\M21.DSG	11-1-2013	15:34:20	451933.000000	9038.660000	0.011719	0.632813	-0.890625	0.345872	-0.377982	0.345872	24.612427	10.299683	-6.927490
C:\Users\cware\Desktop\Steller18Nov\18NovTrials\M21.DSG	11-1-2013	15:34:20	451934.000000	9038.680000	-0.132813	0.589844	-0.910156	0.345872	-0.375229	0.349541	26.626587	-2.243042	-7.507324
C:\Users\cware\Desktop\Steller18Nov\18NovTrials\M21.DSG	11-1-2013	15:34:20	451935.000000	9038.700000	0.003906	0.593750	-0.871094	0.345872	-0.370642	0.355963	26.290894	-25.802612	-8.041382
C:\Users\cware\Desktop\Steller18Nov\18NovTrials\M21.DSG	11-1-2013	15:34:20	451936.000000	9038.720000	-0.199219	0.585938	-0.953125	0.346789	-0.371560	0.360550	28.656006	18.157959	-2.716064
C:\Users\cware\Desktop\Steller18Nov\18NovTrials\M21.DSG	11-1-2013	15:34:20	451937.000000	9038.740000	-0.039063	0.640625	-0.953125	0.346789	-0.364220	0.367890	28.137207	-5.798340	-7.080078
C:\Users\cware\Desktop\Steller18Nov\18NovTrials\M21.DSG	11-1-2013	15:34:20	451938.000000	9038.760000	-0.136719	0.628906	-0.960938	0.344954	-0.361468	0.371560	30.380249	18.386841	-9.796143
C:\Users\cware\Desktop\Steller18Nov\18NovTrials\M21.DSG	11-1-2013	15:34:20	451939.000000	9038.780000	-0.085938	0.585938	-0.929688	0.342202	-0.355046	0.380734	32.882690	-0.320435	-10.330200
C:\Users\cware\Desktop\Steller18Nov\18NovTrials\M21.DSG	11-1-2013	15:34:20	451940.000000	9038.800000	-0.066406	0.519531	-0.957031	0.342202	-0.353211	0.383486	34.164429	-13.885498	-11.184692
C:\Users\cware\Desktop\Steller18Nov\18NovTrials\M21.DSG	11-1-2013	15:34:20	451941.000000	9038.820000	-0.140625	0.496094	-0.960938	0.342202	-0.347706	0.390826	27.999878	10.726929	-8.682251
C:\Users\cware\Desktop\Steller18Nov\18NovTrials\M21.DSG	11-1-2013	15:34:20	451942.000000	9038.840000	-0.078125	0.542969	-0.937500	0.340367	-0.344954	0.396330	28.091431	-12.832642	-10.009766
C:\Users\cware\Desktop\Steller18Nov\18NovTrials\M21.DSG	11-1-2013	15:34:20	451943.000000	9038.860000	0.019531	0.531250	-0.933594	0.340367	-0.339450	0.402752	25.802612	-9.307861	-11.199951
C:\Users\cware\Desktop\Steller18Nov\18NovTrials\M21.DSG	11-1-2013	15:34:20	451944.000000	9038.880000	-0.074219	0.554688	-0.968750	0.340367	-0.336697	0.404587	24.765015	-4.745483	-7.858276
C:\Users\cware\Desktop\Steller18Nov\18NovTrials\M21.DSG	11-1-2013	15:34:20	451945.000000	9038.900000	-0.031250	0.496094	-0.960938	0.336697	-0.332110	0.411927	23.757935	15.701294	-7.812500
C:\Users\cware\Desktop\Steller18Nov\18NovTrials\M21.DSG	11-1-2013	15:34:20	451946.000000	9038.920000	-0.031250	0.496094	-0.960938	0.336697	-0.329358	0.414679	18.646240	-9.277344	-10.147095
C:\Users\cware\Desktop\Steller18Nov\18NovTrials\M21.DSG	11-1-2013	15:34:20	451947.000000	9038.940000	0.050781	0.449219	-0.925781	0.336697	-0.326606	0.419266	15.319824	-27.175903	-13.122559
C:\Users\cware\Desktop\Steller18Nov\18NovTrials\M21.DSG	11-1-2013	15:34:20	451948.000000	9038.960000	-0.074219	0.460938	-1.023438	0.335780	-0.324771	0.422018	15.823364	7.385254	-10.513306
C:\Users\cware\Desktop\Steller18Nov\18NovTrials\M21.DSG	11-1-2013	15:34:20	451949.000000	9038.980000	0.003906	0.457031	-0.933594	0.335780	-0.322936	0.422936	7.629395	-17.898560	-11.245728
C:\Users\cware\Desktop\Steller18Nov\18NovTrials\M21.DSG	11-1-2013	15:34:20	451950.000000	9039.000000	-0.085938	0.425781	-0.964844	0.335780	-0.321101	0.425688	0.335693	-7.629395	-11.337280
C:\Users\cware\Desktop\Steller18Nov\18NovTrials\M21.DSG	11-1-2013	15:34:20	451951.000000	9039.020000	-0.078125	0.433594	-0.972656	0.335780	-0.322018	0.426606	-7.400513	-5.416870	-9.628296
C:\Users\cware\Desktop\Steller18Nov\18NovTrials\M21.DSG	11-1-2013	15:34:20	451952.000000	9039.040000	-0.078125	0.433594	-0.968750	0.335780	-0.322018	0.423853	-15.106201	2.502441	-9.170532
C:\Users\cware\Desktop\Steller18Nov\18NovTrials\M21.DSG	11-1-2013	15:34:20	451953.000000	9039.060000	0.042969	0.410156	-0.894531	0.335780	-0.323853	0.423853	-32.440186	-31.738281	-14.343262
C:\Users\cware\Desktop\Steller18Nov\18NovTrials\M21.DSG	11-1-2013	15:34:20	451954.000000	9039.080000	-0.058594	0.414063	-0.933594	0.337615	-0.329358	0.416514	-40.847778	-24.948120	-11.810303
C:\Users\cware\Desktop\Steller18Nov\18NovTrials\M21.DSG	11-1-2013	15:34:20	451955.000000	9039.100000	-0.132813	0.460938	-0.914063	0.339450	-0.333945	0.411009	-50.430298	-13.778687	-9.750366
C:\Users\cware\Desktop\Steller18Nov\18NovTrials\M21.DSG	11-1-2013	15:34:20	451956.000000	9039.120000	-0.078125	0.457031	-0.894531	0.338532	-0.342202	0.401835	-58.654785	-29.724121	-9.582520
C:\Users\cware\Desktop\Steller18Nov\18NovTrials\M21.DSG	11-1-2013	15:34:20	451957.000000	9039.140000	-0.046875	0.464844	-0.906250	0.341284	-0.344954	0.394495	-61.691284	-40.161133	-13.122559
C:\Users\cware\Desktop\Steller18Nov\18NovTrials\M21.DSG	11-1-2013	15:34:20	451958.000000	9039.160000	-0.187500	0.484375	-0.910156	0.343119	-0.355963	0.382569	-63.400269	-1.144409	-8.834839
C:\Users\cware\Desktop\Steller18Nov\18NovTrials\M21.DSG	11-1-2013	15:34:20	451959.000000	9039.180000	0.011719	0.531250	-0.859375	0.343119	-0.361468	0.374312	-69.198608	-25.955200	-14.816284
C:\Users\cware\Desktop\Steller18Nov\18NovTrials\M21.DSG	11-1-2013	15:34:20	451960.000000	9039.200000	-0.183594	0.511719	-0.894531	0.343119	-0.371560	0.358716	-68.222046	-25.512695	-14.617920
C:\Users\cware\Desktop\Steller18Nov\18NovTrials\M21.DSG	11-1-2013	15:34:20	451961.000000	9039.220000	-0.089844	0.542969	-0.882813	0.344037	-0.376147	0.351376	-67.672729	-17.303467	-11.306763
C:\Users\cware\Desktop\Steller18Nov\18NovTrials\M21.DSG	11-1-2013	15:34:20	451962.000000	9039.240000	-0.078125	0.527344	-0.824219	0.344037	-0.382569	0.344037	-70.022583	-28.991699	-11.856079
C:\Users\cware\Desktop\Steller18Nov\18NovTrials\M21.DSG	11-1-2013	15:34:20	451963.000000	9039.260000	-0.089844	0.570313	-0.820313	0.345872	-0.391743	0.328440	-72.860718	-16.632080	-16.250610
C:\Users\cware\Desktop\Steller18Nov\18NovTrials\M21.DSG	11-1-2013	15:34:20	451964.000000	9039.280000	-0.121094	0.640625	-0.828125	0.345872	-0.396330	0.319266	-67.443848	-36.132813	-17.303467
C:\Users\cware\Desktop\Steller18Nov\18NovTrials\M21.DSG	11-1-2013	15:34:20	451965.000000	9039.300000	-0.109375	0.656250	-0.761719	0.345872	-0.403670	0.302752	-73.043823	-29.174805	-16.143799
C:\Users\cware\Desktop\Steller18Nov\18NovTrials\M21.DSG	11-1-2013	15:34:20	451966.000000	9039.320000	-0.121094	0.664063	-0.812500	0.344954	-0.409174	0.293578	-75.927734	-15.609741	-15.090942
C:\Users\cware\Desktop\Steller18Nov\18NovTrials\M21.DSG	11-1-2013	15:34:20	451967.000000	9039.340000	-0.203125	0.722656	-0.800781	0.344037	-0.416514	0.276147	-73.028564	0.213623	-12.237549
C:\Users\cware\Desktop\Steller18Nov\18NovTrials\M21.DSG	11-1-2013	15:34:20	451968.000000	9039.360000	-0.152344	0.722656	-0.781250	0.343119	-0.422018	0.267890	-75.225830	-27.801514	-16.235352
C:\Users\cware\Desktop\Steller18Nov\18NovTrials\M21.DSG	11-1-2013	15:34:20	451969.000000	9039.380000	-0.117188	0.703125	-0.714844	0.342202	-0.428440	0.249541	-77.651978	-23.880005	-17.532349
C:\Users\cware\Desktop\Steller18Nov\18NovTrials\M21.DSG	11-1-2013	15:34:20	451970.000000	9039.400000	-0.085938	0.734375	-0.718750	0.341284	-0.432110	0.238532	-76.171875	-22.460938	-15.121460
C:\Users\cware\Desktop\Steller18Nov\18NovTrials\M21.DSG	11-1-2013	15:34:20	451971.000000	9039.420000	-0.160156	0.761719	-0.726563	0.340367	-0.439450	0.221101	-81.985474	-18.218994	-15.258789
C:\Users\cware\Desktop\Steller18Nov\18NovTrials\M21.DSG	11-1-2013	15:34:20	451972.000000	9039.440000	-0.164063	0.726563	-0.742188	0.338532	-0.442202	0.210092	-82.351685	3.417969	-10.147095
C:\Users\cware\Desktop\Steller18Nov\18NovTrials\M21.DSG	11-1-2013	15:34:20	451973.000000	9039.460000	-0.125000	0.769531	-0.664063	0.336697	-0.448624	0.189908	-84.045410	-11.489868	-13.092041
C:\Users\cware\Desktop\Steller18Nov\18NovTrials\M21.DSG	11-1-2013	15:34:20	451974.000000	9039.480000	-0.125000	0.769531	-0.664063	0.336697	-0.452294	0.179817	-82.031250	8.041382	-10.238647
C:\Users\cware\Desktop\Steller18Nov\18NovTrials\M21.DSG	11-1-2013	15:34:20	451975.000000	9039.500000	-0.136719	0.843750	-0.640625	0.332110	-0.457798	0.159633	-80.245972	0.244141	-12.832642
C:\Users\cware\Desktop\Steller18Nov\18NovTrials\M21.DSG	11-1-2013	15:34:20	451976.000000	9039.520000	-0.093750	0.859375	-0.632813	0.333028	-0.458716	0.150459	-79.559326	-12.741089	-14.129639
C:\Users\cware\Desktop\Steller18Nov\18NovTrials\M21.DSG	11-1-2013	15:34:20	451977.000000	9039.540000	-0.164063	0.843750	-0.605469	0.331193	-0.462385	0.129358	-81.283569	-7.812500	-13.488770
C:\Users\cware\Desktop\Steller18Nov\18NovTrials\M21.DSG	11-1-2013	15:34:20	451978.000000	9039.560000	-0.179688	0.855469	-0.601563	0.329358	-0.464220	0.119266	-80.764771	8.407593	-9.140015
C:\Users\cware\Desktop\Steller18Nov\18NovTrials\M21.DSG	11-1-2013	15:34:20	451979.000000	9039.580000	-0.148438	0.902344	-0.550781	0.326606	-0.467890	0.100000	-77.835083	8.804321	-8.880615
C:\Users\cware\Desktop\Steller18Nov\18NovTrials\M21.DSG	11-1-2013	15:34:20	451980.000000	9039.600000	-0.082031	0.894531	-0.527344	0.326606	-0.467890	0.090826	-78.842163	-0.183105	-9.429932
C:\Users\cware\Desktop\Steller18Nov\18NovTrials\M21.DSG	11-1-2013	15:34:20	451981.000000	9039.620000	-0.085938	0.921875	-0.519531	0.324771	-0.469725	0.069725	-79.818726	-1.724243	-7.934570
C:\Users\cware\Desktop\Steller18Nov\18NovTrials\M21.DSG	11-1-2013	15:34:20	451982.000000	9039.640000	-0.140625	0.945313	-0.500000	0.324771	-0.468807	0.061468	-79.727173	-5.310059	-7.339478
C:\Users\cware\Desktop\Steller18Nov\18NovTrials\M21.DSG	11-1-2013	15:34:20	451983.000000	9039.660000	-0.207031	0.949219	-0.449219	0.323853	-0.469725	0.040367	-77.789307	-4.135132	-4.669189
C:\Users\cware\Desktop\Steller18Nov\18NovTrials\M21.DSG	11-1-2013	15:34:20	451984.000000	9039.680000	-0.156250	0.996094	-0.437500	0.323853	-0.469725	0.032110	-76.171875	8.666992	-5.126953
C:\Users\cware\Desktop\Steller18Nov\18NovTrials\M21.DSG	11-1-2013	15:34:20	451985.000000	9039.700000	-0.082031	0.980469	-0.457031	0.322936	-0.470642	0.013761	-68.115234	5.355835	-4.653931
C:\Users\cware\Desktop\Steller18Nov\18NovTrials\M21.DSG	11-1-2013	15:34:20	451986.000000	9039.720000	-0.074219	0.980469	-0.484375	0.322936	-0.468807	0.004587	-59.326172	-5.554199	0.061035
C:\Users\cware\Desktop\Steller18Nov\18NovTrials\M21.DSG	11-1-2013	15:34:20	451987.000000	9039.740000	-0.167969	0.933594	-0.472656	0.322018	-0.467890	-0.004587	-56.396484	11.215210	6.835938
C:\Users\cware\Desktop\Steller18Nov\18NovTrials\M21.DSG	11-1-2013	15:34:20	451988.000000	9039.760000	-0.046875	0.984375	-0.468750	0.326606	-0.465138	-0.014679	-61.264038	-2.548218	8.209229
C:\Users\cware\Desktop\Steller18Nov\18NovTrials\M21.DSG	11-1-2013	15:34:20	451989.000000	9039.780000	-0.187500	1.031250	-0.445313	0.327523	-0.464220	-0.023853	-68.557739	-2.868652	10.955811
C:\Users\cware\Desktop\Steller18Nov\18NovTrials\M21.DSG	11-1-2013	15:34:20	451990.000000	9039.800000	-0.199219	1.144531	-0.414063	0.331193	-0.461468	-0.039450	-67.825317	0.915527	16.189575
C:\Users\cware\Desktop\Steller18Nov\18NovTrials\M21.DSG	11-1-2013	15:34:20	451991.000000	9039.820000	-0.140625	1.179688	-0.386719	0.333945	-0.459633	-0.049541	-58.944702	-18.768311	18.753052
C:\Users\cware\Desktop\Steller18Nov\18NovTrials\M21.DSG	11-1-2013	15:34:20	451992.000000	9039.840000	-0.265625	1.074219	-0.351563	0.338532	-0.454128	-0.062385	-38.009644	0.610352	19.348145
C:\Users\cware\Desktop\Steller18Nov\18NovTrials\M21.DSG	11-1-2013	15:34:20	451993.000000	9039.860000	-0.183594	1.054688	-0.304688	0.340367	-0.453211	-0.066055	-17.990112	5.569458	16.265869
C:\Users\cware\Desktop\Steller18Nov\18NovTrials\M21.DSG	11-1-2013	15:34:20	451994.000000	9039.880000	-0.183594	1.058594	-0.265625	0.345872	-0.451376	-0.068807	-8.117676	12.908936	10.360718
C:\Users\cware\Desktop\Steller18Nov\18NovTrials\M21.DSG	11-1-2013	15:34:20	451995.000000	9039.900000	-0.113281	1.039063	-0.296875	0.348624	-0.450459	-0.066972	7.064819	3.692627	5.874634
C:\Users\cware\Desktop\Steller18Nov\18NovTrials\M21.DSG	11-1-2013	15:34:20	451996.000000	9039.920000	-0.078125	1.007813	-0.359375	0.350459	-0.451376	-0.063303	12.466431	4.806519	7.247925
C:\Users\cware\Desktop\Steller18Nov\18NovTrials\M21.DSG	11-1-2013	15:34:20	451997.000000	9039.940000	-0.078125	1.050781	-0.398438	0.352294	-0.452294	-0.061468	14.236450	4.104614	3.738403
C:\Users\cware\Desktop\Steller18Nov\18NovTrials\M21.DSG	11-1-2013	15:34:20	451998.000000	9039.960000	-0.046875	1.074219	-0.398438	0.354128	-0.451376	-0.056881	8.392334	-3.204346	-5.264282
C:\Users\cware\Desktop\Steller18Nov\18NovTrials\M21.DSG	11-1-2013	15:34:20	451999.000000	9039.980000	0.019531	1.050781	-0.480469	0.355046	-0.452294	-0.054128	10.986328	10.452271	-8.666992
C:\Users\cware\Desktop\Steller18Nov\18NovTrials\M21.DSG	11-1-2013	15:34:20	452000.000000	9040.000000	0.023438	0.968750	-0.550781	0.354128	-0.452294	-0.052294	12.863159	9.155273	-7.705688
C:\Users\cware\Desktop\Steller18Nov\18NovTrials\M21.DSG	11-1-2013	15:34:20	452001.000000	9040.020000	0.062500	0.890625	-0.601563	0.353211	-0.454128	-0.045872	6.820679	13.778687	-10.894775
C:\Users\cware\Desktop\Steller18Nov\18NovTrials\M21.DSG	11-1-2013	15:34:20	452002.000000	9040.040000	0.062500	0.890625	-0.601563	0.352294	-0.455046	-0.044954	5.493164	30.014038	-8.377075
C:\Users\cware\Desktop\Steller18Nov\18NovTrials\M21.DSG	11-1-2013	15:34:20	452003.000000	9040.060000	0.050781	0.976563	-0.527344	0.353211	-0.455046	-0.041284	0.045776	25.680542	-11.795044
C:\Users\cware\Desktop\Steller18Nov\18NovTrials\M21.DSG	11-1-2013	15:34:20	452004.000000	9040.080000	0.074219	1.050781	-0.500000	0.352294	-0.458716	-0.039450	-1.419067	26.535034	-9.460449
C:\Users\cware\Desktop\Steller18Nov\18NovTrials\M21.DSG	11-1-2013	15:34:20	452005.000000	9040.100000	0.097656	1.082031	-0.492188	0.350459	-0.455046	-0.037615	1.510620	21.957397	-11.383057
C:\Users\cware\Desktop\Steller18Nov\18NovTrials\M21.DSG	11-1-2013	15:34:20	452006.000000	9040.120000	0.062500	1.070313	-0.468750	0.350459	-0.456881	-0.033945	4.867554	28.366089	-12.756348
C:\Users\cware\Desktop\Steller18Nov\18NovTrials\M21.DSG	11-1-2013	15:34:20	452007.000000	9040.140000	0.062500	1.031250	-0.414063	0.348624	-0.456881	-0.030275	11.810303	11.047363	-10.528564
C:\Users\cware\Desktop\Steller18Nov\18NovTrials\M21.DSG	11-1-2013	15:34:20	452008.000000	9040.160000	-0.011719	1.007813	-0.460938	0.349541	-0.458716	-0.027523	13.809204	10.955811	-10.803223
C:\Users\cware\Desktop\Steller18Nov\18NovTrials\M21.DSG	11-1-2013	15:34:20	452009.000000	9040.180000	-0.031250	1.011719	-0.437500	0.349541	-0.459633	-0.019266	21.148682	24.002075	-6.256104
C:\Users\cware\Desktop\Steller18Nov\18NovTrials\M21.DSG	11-1-2013	15:34:20	452010.000000	9040.200000	0.019531	1.042969	-0.402344	0.348624	-0.459633	-0.015596	22.445679	-2.136230	-11.245728
C:\Users\cware\Desktop\Steller18Nov\18NovTrials\M21.DSG	11-1-2013	15:34:20	452011.000000	9040.220000	-0.117188	1.015625	-0.449219	0.346789	-0.460550	-0.006422	29.968262	14.480591	-9.872437
C:\Users\cware\Desktop\Steller18Nov\18NovTrials\M21.DSG	11-1-2013	15:34:20	452012.000000	9040.240000	-0.007813	0.968750	-0.421875	0.346789	-0.461468	-0.002752	32.943726	12.222290	-10.986328
C:\Users\cware\Desktop\Steller18Nov\18NovTrials\M21.DSG	11-1-2013	15:34:20	452013.000000	9040.260000	-0.062500	0.992188	-0.472656	0.344954	-0.463303	0.007339	38.864136	21.408081	-12.176514
C:\Users\cware\Desktop\Steller18Nov\18NovTrials\M21.DSG	11-1-2013	15:34:20	452014.000000	9040.280000	-0.199219	1.007813	-0.515625	0.344037	-0.463303	0.012844	44.433594	15.930176	-12.252808
C:\Users\cware\Desktop\Steller18Nov\18NovTrials\M21.DSG	11-1-2013	15:34:20	452015.000000	9040.300000	-0.062500	1.050781	-0.417969	0.341284	-0.464220	0.026606	40.588379	6.835938	-19.836426
C:\Users\cware\Desktop\Steller18Nov\18NovTrials\M21.DSG	11-1-2013	15:34:20	452016.000000	9040.320000	-0.167969	1.007813	-0.398438	0.339450	-0.465138	0.034862	45.806885	-3.128052	-18.035889
C:\Users\cware\Desktop\Steller18Nov\18NovTrials\M21.DSG	11-1-2013	15:34:20	452017.000000	9040.340000	-0.089844	0.929688	-0.394531	0.337615	-0.466055	0.047706	50.430298	3.417969	-10.604858
C:\Users\cware\Desktop\Steller18Nov\18NovTrials\M21.DSG	11-1-2013	15:34:20	452018.000000	9040.360000	-0.062500	0.953125	-0.445313	0.335780	-0.466055	0.055963	46.234131	3.341675	-8.239746
C:\Users\cware\Desktop\Steller18Nov\18NovTrials\M21.DSG	11-1-2013	15:34:20	452019.000000	9040.380000	-0.089844	0.980469	-0.500000	0.336697	-0.466972	0.069725	46.859741	-6.866455	-7.965088
C:\Users\cware\Desktop\Steller18Nov\18NovTrials\M21.DSG	11-1-2013	15:34:20	452020.000000	9040.400000	-0.113281	0.957031	-0.507813	0.333945	-0.465138	0.076147	49.163818	12.756348	-1.983643
C:\Users\cware\Desktop\Steller18Nov\18NovTrials\M21.DSG	11-1-2013	15:34:20	452021.000000	9040.420000	-0.062500	0.890625	-0.453125	0.336697	-0.464220	0.092661	51.361084	4.913330	-1.739502
C:\Users\cware\Desktop\Steller18Nov\18NovTrials\M21.DSG	11-1-2013	15:34:20	452022.000000	9040.440000	-0.105469	0.914063	-0.500000	0.337615	-0.463303	0.100000	53.344727	-6.774902	-8.422852
C:\Users\cware\Desktop\Steller18Nov\18NovTrials\M21.DSG	11-1-2013	15:34:20	452023.000000	9040.460000	-0.074219	0.906250	-0.542969	0.335780	-0.462385	0.116514	53.710938	29.205322	-6.851196
C:\Users\cware\Desktop\Steller18Nov\18NovTrials\M21.DSG	11-1-2013	15:34:20	452024.000000	9040.480000	-0.152344	0.917969	-0.562500	0.334862	-0.460550	0.125688	54.931641	-0.015259	-7.522583
C:\Users\cware\Desktop\Steller18Nov\18NovTrials\M21.DSG	11-1-2013	15:34:20	452025.000000	9040.500000	-0.082031	0.921875	-0.539063	0.334862	-0.460550	0.133028	54.565430	-11.306763	-7.247925
C:\Users\cware\Desktop\Steller18Nov\18NovTrials\M21.DSG	11-1-2013	15:34:20	452026.000000	9040.520000	-0.042969	0.921875	-0.597656	0.334862	-0.456881	0.149541	53.863525	-16.204834	-7.080078
C:\Users\cware\Desktop\Steller18Nov\18NovTrials\M21.DSG	11-1-2013	15:34:20	452027.000000	9040.540000	-0.171875	0.816406	-0.679688	0.335780	-0.455046	0.155963	52.337646	24.215698	-1.693726
C:\Users\cware\Desktop\Steller18Nov\18NovTrials\M21.DSG	11-1-2013	15:34:20	452028.000000	9040.560000	-0.230469	0.843750	-0.695313	0.334862	-0.451376	0.174312	51.528931	29.159546	-4.272461
C:\Users\cware\Desktop\Steller18Nov\18NovTrials\M21.DSG	11-1-2013	15:34:20	452029.000000	9040.580000	-0.042969	0.812500	-0.613281	0.334862	-0.449541	0.182569	55.160522	12.832642	-7.690430
C:\Users\cware\Desktop\Steller18Nov\18NovTrials\M21.DSG	11-1-2013	15:34:20	452030.000000	9040.600000	-0.042969	0.812500	-0.613281	0.332110	-0.446789	0.198165	52.444458	15.060425	-10.070801
C:\Users\cware\Desktop\Steller18Nov\18NovTrials\M21.DSG	11-1-2013	15:34:20	452031.000000	9040.620000	0.058594	0.792969	-0.726563	0.330275	-0.444037	0.206422	50.003052	0.473022	-12.344360
C:\Users\cware\Desktop\Steller18Nov\18NovTrials\M21.DSG	11-1-2013	15:34:20	452032.000000	9040.640000	-0.031250	0.750000	-0.660156	0.328440	-0.440367	0.221101	44.677734	10.406494	-11.016846
C:\Users\cware\Desktop\Steller18Nov\18NovTrials\M21.DSG	11-1-2013	15:34:20	452033.000000	9040.660000	-0.015625	0.753906	-0.703125	0.327523	-0.440367	0.227523	37.902832	6.973267	-6.896973
C:\Users\cware\Desktop\Steller18Nov\18NovTrials\M21.DSG	11-1-2013	15:34:20	452034.000000	9040.680000	-0.074219	0.753906	-0.742188	0.324771	-0.435780	0.237615	28.594971	6.454468	-8.331299
C:\Users\cware\Desktop\Steller18Nov\18NovTrials\M21.DSG	11-1-2013	15:34:20	452035.000000	9040.700000	-0.082031	0.726563	-0.722656	0.324771	-0.433945	0.242202	17.959595	8.514404	-6.317139
C:\Users\cware\Desktop\Steller18Nov\18NovTrials\M21.DSG	11-1-2013	15:34:20	452036.000000	9040.720000	0.023438	0.710938	-0.671875	0.322936	-0.432110	0.249541	13.839722	-22.506714	-10.833740
C:\Users\cware\Desktop\Steller18Nov\18NovTrials\M21.DSG	11-1-2013	15:34:20	452037.000000	9040.740000	-0.035156	0.726563	-0.761719	0.324771	-0.432110	0.250459	7.385254	-14.923096	-11.154175
C:\Users\cware\Desktop\Steller18Nov\18NovTrials\M21.DSG	11-1-2013	15:34:20	452038.000000	9040.760000	-0.117188	0.707031	-0.781250	0.322936	-0.431193	0.251376	7.125854	4.638672	-4.379272
C:\Users\cware\Desktop\Steller18Nov\18NovTrials\M21.DSG	11-1-2013	15:34:20	452039.000000	9040.780000	-0.062500	0.703125	-0.746094	0.323853	-0.431193	0.255046	-1.968384	-2.777100	-5.722046
C:\Users\cware\Desktop\Steller18Nov\18NovTrials\M21.DSG	11-1-2013	15:34:20	452040.000000	9040.800000	-0.125000	0.750000	-0.777344	0.322936	-0.430275	0.256881	-2.502441	20.019531	-0.152588
C:\Users\cware\Desktop\Steller18Nov\18NovTrials\M21.DSG	11-1-2013	15:34:20	452041.000000	9040.820000	0.070313	0.773438	-0.777344	0.322018	-0.431193	0.255963	-2.914429	-24.856567	-5.630493
C:\Users\cware\Desktop\Steller18Nov\18NovTrials\M21.DSG	11-1-2013	15:34:20	452042.000000	9040.840000	0.003906	0.777344	-0.726563	0.323853	-0.429358	0.255963	-2.288818	-39.398193	-8.056641
C:\Users\cware\Desktop\Steller18Nov\18NovTrials\M21.DSG	11-1-2013	15:34:20	452043.000000	9040.860000	-0.078125	0.730469	-0.781250	0.325688	-0.430275	0.255963	-6.607056	-21.453857	-5.264282
C:\Users\cware\Desktop\Steller18Nov\18NovTrials\M21.DSG	11-1-2013	15:34:20	452044.000000	9040.880000	-0.113281	0.730469	-0.824219	0.324771	-0.429358	0.254128	-8.972168	-4.119873	-5.874634
C:\Users\cware\Desktop\Steller18Nov\18NovTrials\M21.DSG	11-1-2013	15:34:20	452045.000000	9040.900000	-0.062500	0.718750	-0.777344	0.326606	-0.431193	0.253211	-11.840820	-5.691528	-0.305176
C:\Users\cware\Desktop\Steller18Nov\18NovTrials\M21.DSG	11-1-2013	15:34:20	452046.000000	9040.920000	-0.117188	0.730469	-0.796875	0.327523	-0.430275	0.252294	-13.442993	-7.522583	-1.922607
C:\Users\cware\Desktop\Steller18Nov\18NovTrials\M21.DSG	11-1-2013	15:34:20	452047.000000	9040.940000	0.023438	0.757813	-0.726563	0.327523	-0.431193	0.250459	-17.364502	-7.812500	-3.890991
C:\Users\cware\Desktop\Steller18Nov\18NovTrials\M21.DSG	11-1-2013	15:34:20	452048.000000	9040.960000	-0.093750	0.746094	-0.753906	0.328440	-0.432110	0.245872	-15.960693	6.072998	-2.716064
C:\Users\cware\Desktop\Steller18Nov\18NovTrials\M21.DSG	11-1-2013	15:34:20	452049.000000	9040.980000	-0.085938	0.789063	-0.765625	0.328440	-0.432110	0.244954	-18.417358	-6.958008	-4.714966
C:\Users\cware\Desktop\Steller18Nov\18NovTrials\M21.DSG	11-1-2013	15:34:20	452050.000000	9041.000000	-0.054688	0.789063	-0.789063	0.328440	-0.433945	0.243119	-17.410278	-3.234863	-1.388550
C:\Users\cware\Desktop\Steller18Nov\18NovTrials\M21.DSG	11-1-2013	15:34:20	452051.000000	9041.020000	-0.121094	0.777344	-0.769531	0.329358	-0.433945	0.241284	-14.297485	-26.000977	-5.386353
C:\Users\cware\Desktop\Steller18Nov\18NovTrials\M21.DSG	11-1-2013	15:34:20	452052.000000	9041.040000	-0.070313	0.796875	-0.789063	0.330275	-0.434862	0.238532	-7.965088	-8.224487	0.732422
C:\Users\cware\Desktop\Steller18Nov\18NovTrials\M21.DSG	11-1-2013	15:34:20	452053.000000	9041.060000	-0.042969	0.792969	-0.765625	0.331193	-0.435780	0.238532	-12.619019	-6.790161	-3.219604
C:\Users\cware\Desktop\Steller18Nov\18NovTrials\M21.DSG	11-1-2013	15:34:20	452054.000000	9041.080000	-0.105469	0.769531	-0.816406	0.331193	-0.435780	0.235780	-10.086060	7.247925	-3.585815
C:\Users\cware\Desktop\Steller18Nov\18NovTrials\M21.DSG	11-1-2013	15:34:20	452055.000000	9041.100000	-0.152344	0.792969	-0.761719	0.331193	-0.435780	0.235780	-8.026123	-16.387939	-5.416870
C:\Users\cware\Desktop\Steller18Nov\18NovTrials\M21.DSG	11-1-2013	15:34:20	452056.000000	9041.120000	-0.023438	0.796875	-0.746094	0.333028	-0.435780	0.235780	-7.385254	4.837036	-1.754761
C:\Users\cware\Desktop\Steller18Nov\18NovTrials\M21.DSG	11-1-2013	15:34:20	452057.000000	9041.140000	-0.113281	0.738281	-0.812500	0.333028	-0.435780	0.234862	-2.136230	0.274658	-3.601074
C:\Users\cware\Desktop\Steller18Nov\18NovTrials\M21.DSG	11-1-2013	15:34:20	452058.000000	9041.160000	-0.113281	0.738281	-0.812500	0.332110	-0.435780	0.236697	-1.129150	12.985229	1.922607
C:\Users\cware\Desktop\Steller18Nov\18NovTrials\M21.DSG	11-1-2013	15:34:20	452059.000000	9041.180000	-0.085938	0.777344	-0.765625	0.333028	-0.434862	0.233945	-8.041382	-14.297485	-3.936768
C:\Users\cware\Desktop\Steller18Nov\18NovTrials\M21.DSG	11-1-2013	15:34:20	452060.000000	9041.200000	-0.058594	0.792969	-0.781250	0.333028	-0.434862	0.236697	2.532959	-3.585815	-1.022339
C:\Users\cware\Desktop\Steller18Nov\18NovTrials\M21.DSG	11-1-2013	15:34:20	452061.000000	9041.220000	-0.078125	0.777344	-0.828125	0.334862	-0.434862	0.237615	1.663208	-4.837036	-7.034302
C:\Users\cware\Desktop\Steller18Nov\18NovTrials\M21.DSG	11-1-2013	15:34:20	452062.000000	9041.240000	-0.144531	0.742188	-0.800781	0.333945	-0.433945	0.239450	6.362915	22.186279	-1.525879
C:\Users\cware\Desktop\Steller18Nov\18NovTrials\M21.DSG	11-1-2013	15:34:20	452063.000000	9041.260000	-0.074219	0.726563	-0.785156	0.333028	-0.432110	0.241284	6.622314	5.493164	-5.294800
C:\Users\cware\Desktop\Steller18Nov\18NovTrials\M21.DSG	11-1-2013	15:34:20	452064.000000	9041.280000	-0.007813	0.781250	-0.703125	0.333028	-0.433028	0.245872	9.002686	-14.190674	-7.858276
C:\Users\cware\Desktop\Steller18Nov\18NovTrials\M21.DSG	11-1-2013	15:34:20	452065.000000	9041.300000	-0.097656	0.785156	-0.828125	0.332110	-0.431193	0.246789	9.399414	22.369385	-8.132935
C:\Users\cware\Desktop\Steller18Nov\18NovTrials\M21.DSG	11-1-2013	15:34:20	452066.000000	9041.320000	-0.007813	0.746094	-0.785156	0.330275	-0.431193	0.249541	5.111694	-16.677856	-13.046265
C:\Users\cware\Desktop\Steller18Nov\18NovTrials\M21.DSG	11-1-2013	15:34:20	452067.000000	9041.340000	-0.070313	0.726563	-0.785156	0.327523	-0.431193	0.250459	5.096436	1.144409	-10.894775
C:\Users\cware\Desktop\Steller18Nov\18NovTrials\M21.DSG	11-1-2013	15:34:20	452068.000000	9041.360000	-0.097656	0.746094	-0.773438	0.327523	-0.429358	0.254128	6.698608	2.166748	-6.973267
C:\Users\cware\Desktop\Steller18Nov\18NovTrials\M21.DSG	11-1-2013	15:34:20	452069.000000	9041.380000	-0.003906	0.796875	-0.785156	0.327523	-0.429358	0.255963	1.388550	-12.634277	-14.007568
C:\Users\cware\Desktop\Steller18Nov\18NovTrials\M21.DSG	11-1-2013	15:34:20	452070.000000	9041.400000	-0.109375	0.796875	-0.781250	0.324771	-0.429358	0.255963	-2.731323	12.084961	-15.243530
C:\Users\cware\Desktop\Steller18Nov\18NovTrials\M21.DSG	11-1-2013	15:34:20	452071.000000	9041.420000	-0.027344	0.722656	-0.750000	0.323853	-0.430275	0.256881	-5.477905	-10.650635	-16.036987
C:\Users\cware\Desktop\Steller18Nov\18NovTrials\M21.DSG	11-1-2013	15:34:20	452072.000000	9041.440000	-0.046875	0.718750	-0.761719	0.320183	-0.430275	0.255046	-7.736206	-17.150879	-18.630981
C:\Users\cware\Desktop\Steller18Nov\18NovTrials\M21.DSG	11-1-2013	15:34:20	452073.000000	9041.460000	-0.113281	0.691406	-0.800781	0.320183	-0.431193	0.255046	-17.059326	10.681152	-15.319824
C:\Users\cware\Desktop\Steller18Nov\18NovTrials\M21.DSG	11-1-2013	15:34:20	452074.000000	9041.480000	-0.019531	0.691406	-0.769531	0.317431	-0.433945	0.252294	-23.178101	-8.895874	-17.120361
C:\Users\cware\Desktop\Steller18Nov\18NovTrials\M21.DSG	11-1-2013	15:34:20	452075.000000	9041.500000	-0.070313	0.742188	-0.746094	0.314679	-0.434862	0.250459	-25.222778	1.159668	-13.519287
C:\Users\cware\Desktop\Steller18Nov\18NovTrials\M21.DSG	11-1-2013	15:34:20	452076.000000	9041.520000	0.023438	0.746094	-0.691406	0.312844	-0.435780	0.247706	-31.631470	-37.384033	-19.515991
C:\Users\cware\Desktop\Steller18Nov\18NovTrials\M21.DSG	11-1-2013	15:34:20	452077.000000	9041.540000	-0.062500	0.726563	-0.769531	0.311927	-0.438532	0.241284	-38.482666	-9.719849	-16.647339
C:\Users\cware\Desktop\Steller18Nov\18NovTrials\M21.DSG	11-1-2013	15:34:20	452078.000000	9041.560000	-0.039063	0.726563	-0.757813	0.310092	-0.442202	0.233945	-46.157837	-5.340576	-14.266968
C:\Users\cware\Desktop\Steller18Nov\18NovTrials\M21.DSG	11-1-2013	15:34:20	452079.000000	9041.580000	-0.082031	0.699219	-0.738281	0.308257	-0.444037	0.224771	-56.198120	-7.415771	-15.106201
C:\Users\cware\Desktop\Steller18Nov\18NovTrials\M21.DSG	11-1-2013	15:34:20	452080.000000	9041.600000	-0.027344	0.746094	-0.679688	0.306422	-0.447706	0.215596	-61.614990	-0.747681	-13.519287
C:\Users\cware\Desktop\Steller18Nov\18NovTrials\M21.DSG	11-1-2013	15:34:20	452081.000000	9041.620000	-0.039063	0.789063	-0.660156	0.306422	-0.453211	0.202752	-67.550659	-39.459229	-16.754150
C:\Users\cware\Desktop\Steller18Nov\18NovTrials\M21.DSG	11-1-2013	15:34:20	452082.000000	9041.640000	0.066406	0.769531	-0.636719	0.304587	-0.455046	0.192661	-70.053101	-10.406494	-12.344360
C:\Users\cware\Desktop\Steller18Nov\18NovTrials\M21.DSG	11-1-2013	15:34:20	452083.000000	9041.660000	-0.046875	0.785156	-0.652344	0.302752	-0.459633	0.175229	-76.187134	-18.386841	-15.701294
C:\Users\cware\Desktop\Steller18Nov\18NovTrials\M21.DSG	11-1-2013	15:34:20	452084.000000	9041.680000	-0.113281	0.757813	-0.695313	0.301835	-0.462385	0.166055	-75.714111	-17.074585	-13.641357
C:\Users\cware\Desktop\Steller18Nov\18NovTrials\M21.DSG	11-1-2013	15:34:20	452085.000000	9041.700000	0.000000	0.867188	-0.589844	0.300917	-0.466055	0.146789	-77.789307	-15.838623	-14.602661
C:\Users\cware\Desktop\Steller18Nov\18NovTrials\M21.DSG	11-1-2013	15:34:20	452086.000000	9041.720000	0.000000	0.867188	-0.589844	0.298165	-0.468807	0.135780	-82.153320	-14.328003	-16.952515
C:\Users\cware\Desktop\Steller18Nov\18NovTrials\M21.DSG	11-1-2013	15:34:20	452087.000000	9041.740000	-0.023438	0.820313	-0.558594	0.296330	-0.471560	0.115596	-78.399658	-8.621216	-11.779785
C:\Users\cware\Desktop\Steller18Nov\18NovTrials\M21.DSG	11-1-2013	15:34:20	452088.000000	9041.760000	0.000000	0.839844	-0.527344	0.295413	-0.472477	0.105505	-82.427979	-16.571045	-15.213013
C:\Users\cware\Desktop\Steller18Nov\18NovTrials\M21.DSG	11-1-2013	15:34:20	452089.000000	9041.780000	-0.062500	0.906250	-0.468750	0.291743	-0.475229	0.084404	-81.588745	-5.966187	-11.810303
C:\Users\cware\Desktop\Steller18Nov\18NovTrials\M21.DSG	11-1-2013	15:34:20	452090.000000	9041.800000	0.000000	0.914063	-0.480469	0.291743	-0.476147	0.072477	-85.113525	-14.068604	-13.931274
C:\Users\cware\Desktop\Steller18Nov\18NovTrials\M21.DSG	11-1-2013	15:34:20	452091.000000	9041.820000	-0.035156	0.875000	-0.472656	0.288991	-0.476147	0.053211	-82.550049	-13.854980	-10.360718
C:\Users\cware\Desktop\Steller18Nov\18NovTrials\M21.DSG	11-1-2013	15:34:20	452092.000000	9041.840000	-0.054688	0.894531	-0.445313	0.288073	-0.477064	0.042202	-81.329346	-6.317139	-11.337280
C:\Users\cware\Desktop\Steller18Nov\18NovTrials\M21.DSG	11-1-2013	15:34:20	452093.000000	9041.860000	-0.035156	0.949219	-0.417969	0.285321	-0.477064	0.021101	-82.168579	-12.664795	-13.626099
C:\Users\cware\Desktop\Steller18Nov\18NovTrials\M21.DSG	11-1-2013	15:34:20	452094.000000	9041.880000	-0.070313	0.964844	-0.390625	0.283486	-0.476147	0.011009	-80.123901	0.366211	-10.925293
C:\Users\cware\Desktop\Steller18Nov\18NovTrials\M21.DSG	11-1-2013	15:34:20	452095.000000	9041.900000	0.003906	0.960938	-0.359375	0.281651	-0.474312	-0.011009	-79.681396	-15.472412	-14.678955
C:\Users\cware\Desktop\Steller18Nov\18NovTrials\M21.DSG	11-1-2013	15:34:20	452096.000000	9041.920000	-0.089844	0.953125	-0.371094	0.280734	-0.474312	-0.021101	-79.177856	7.110596	-13.366699
C:\Users\cware\Desktop\Steller18Nov\18NovTrials\M21.DSG	11-1-2013	15:34:20	452097.000000	9041.940000	-0.023438	0.976563	-0.320313	0.277982	-0.471560	-0.042202	-78.475952	-0.259399	-13.854980
C:\Users\cware\Desktop\Steller18Nov\18NovTrials\M21.DSG	11-1-2013	15:34:20	452098.000000	9041.960000	-0.019531	1.003906	-0.308594	0.276147	-0.470642	-0.050459	-75.683594	-2.471924	-10.284424
C:\Users\cware\Desktop\Steller18Nov\18NovTrials\M21.DSG	11-1-2013	15:34:20	452099.000000	9041.980000	-0.007813	1.027344	-0.316406	0.275229	-0.467890	-0.059633	-73.715210	-5.905151	-12.161255
C:\Users\cware\Desktop\Steller18Nov\18NovTrials\M21.DSG	11-1-2013	15:34:20	452100.000000	9042.000000	-0.011719	1.031250	-0.265625	0.272477	-0.465138	-0.077982	-72.830200	5.783081	-9.109497
C:\Users\cware\Desktop\Steller18Nov\18NovTrials\M21.DSG	11-1-2013	15:34:20	452101.000000	9042.020000	-0.031250	1.007813	-0.273438	0.272477	-0.461468	-0.085321	-75.576782	-3.616333	-9.262085
C:\Users\cware\Desktop\Steller18Nov\18NovTrials\M21.DSG	11-1-2013	15:34:20	452102.000000	9042.040000	-0.015625	1.015625	-0.238281	0.271560	-0.457798	-0.104587	-69.137573	2.487183	-6.866455
C:\Users\cware\Desktop\Steller18Nov\18NovTrials\M21.DSG	11-1-2013	15:34:20	452103.000000	9042.060000	-0.007813	1.015625	-0.164063	0.271560	-0.455046	-0.111009	-66.345215	2.532959	-5.798340
C:\Users\cware\Desktop\Steller18Nov\18NovTrials\M21.DSG	11-1-2013	15:34:20	452104.000000	9042.080000	-0.003906	1.039063	-0.191406	0.271560	-0.450459	-0.128440	-69.580078	-1.754761	-6.011963
C:\Users\cware\Desktop\Steller18Nov\18NovTrials\M21.DSG	11-1-2013	15:34:20	452105.000000	9042.100000	-0.050781	1.023438	-0.191406	0.270642	-0.447706	-0.136697	-70.098877	4.653931	-5.432129
C:\Users\cware\Desktop\Steller18Nov\18NovTrials\M21.DSG	11-1-2013	15:34:20	452106.000000	9042.120000	-0.007813	1.015625	-0.191406	0.269725	-0.442202	-0.153211	-66.253662	12.725830	-5.172729
C:\Users\cware\Desktop\Steller18Nov\18NovTrials\M21.DSG	11-1-2013	15:34:20	452107.000000	9042.140000	-0.031250	1.015625	-0.167969	0.271560	-0.438532	-0.160550	-66.482544	10.345459	-6.225586
C:\Users\cware\Desktop\Steller18Nov\18NovTrials\M21.DSG	11-1-2013	15:34:20	452108.000000	9042.160000	0.003906	1.011719	-0.128906	0.272477	-0.433945	-0.176147	-64.498901	6.851196	-3.936768
C:\Users\cware\Desktop\Steller18Nov\18NovTrials\M21.DSG	11-1-2013	15:34:20	452109.000000	9042.180000	-0.003906	1.011719	-0.109375	0.272477	-0.428440	-0.180734	-58.563232	8.941650	-3.143311
C:\Users\cware\Desktop\Steller18Nov\18NovTrials\M21.DSG	11-1-2013	15:34:20	452110.000000	9042.200000	0.031250	1.031250	-0.132813	0.273394	-0.422936	-0.195413	-58.929443	6.072998	-2.639771
C:\Users\cware\Desktop\Steller18Nov\18NovTrials\M21.DSG	11-1-2013	15:34:20	452111.000000	9042.220000	-0.062500	1.019531	-0.097656	0.275229	-0.420183	-0.201835	-53.024292	17.379761	-2.319336
C:\Users\cware\Desktop\Steller18Nov\18NovTrials\M21.DSG	11-1-2013	15:34:20	452112.000000	9042.240000	-0.015625	1.035156	-0.085938	0.277064	-0.413761	-0.212844	-53.634644	7.110596	-7.751465
C:\Users\cware\Desktop\Steller18Nov\18NovTrials\M21.DSG	11-1-2013	15:34:20	452113.000000	9042.260000	-0.007813	1.039063	-0.054688	0.277064	-0.411009	-0.218349	-50.231934	10.818481	-8.361816
C:\Users\cware\Desktop\Steller18Nov\18NovTrials\M21.DSG	11-1-2013	15:34:20	452114.000000	9042.280000	-0.007813	1.039063	-0.054688	0.276147	-0.408257	-0.223853	-48.126221	12.039185	-11.016846
C:\Users\cware\Desktop\Steller18Nov\18NovTrials\M21.DSG	11-1-2013	15:34:20	452115.000000	9042.300000	-0.035156	1.062500	-0.031250	0.277064	-0.402752	-0.233028	-46.096802	10.330200	-12.924194
C:\Users\cware\Desktop\Steller18Nov\18NovTrials\M21.DSG	11-1-2013	15:34:20	452116.000000	9042.320000	-0.035156	1.097656	-0.019531	0.276147	-0.400917	-0.236697	-42.037964	12.344360	-13.198853
C:\Users\cware\Desktop\Steller18Nov\18NovTrials\M21.DSG	11-1-2013	15:34:20	452117.000000	9042.340000	-0.019531	1.074219	-0.023438	0.276147	-0.395413	-0.245872	-42.236328	9.231567	-14.495850
C:\Users\cware\Desktop\Steller18Nov\18NovTrials\M21.DSG	11-1-2013	15:34:20	452118.000000	9042.360000	-0.046875	1.054688	-0.031250	0.277064	-0.392661	-0.250459	-37.109375	9.185791	-14.022827
C:\Users\cware\Desktop\Steller18Nov\18NovTrials\M21.DSG	11-1-2013	15:34:20	452119.000000	9042.380000	-0.050781	1.050781	-0.015625	0.274312	-0.387156	-0.256881	-30.456543	7.980347	-12.161255
C:\Users\cware\Desktop\Steller18Nov\18NovTrials\M21.DSG	11-1-2013	15:34:20	452120.000000	9042.400000	-0.019531	1.082031	0.011719	0.275229	-0.386239	-0.260550	-25.787354	0.854492	-11.993408
C:\Users\cware\Desktop\Steller18Nov\18NovTrials\M21.DSG	11-1-2013	15:34:20	452121.000000	9042.420000	-0.042969	1.109375	0.031250	0.273394	-0.384404	-0.264220	-20.050049	7.492065	-14.862061
C:\Users\cware\Desktop\Steller18Nov\18NovTrials\M21.DSG	11-1-2013	15:34:20	452122.000000	9042.440000	-0.039063	1.082031	0.058594	0.273394	-0.384404	-0.265138	-19.668579	12.802124	-16.540527
C:\Users\cware\Desktop\Steller18Nov\18NovTrials\M21.DSG	11-1-2013	15:34:20	452123.000000	9042.460000	-0.035156	1.046875	0.062500	0.273394	-0.380734	-0.268807	-13.900757	22.079468	-13.854980
C:\Users\cware\Desktop\Steller18Nov\18NovTrials\M21.DSG	11-1-2013	15:34:20	452124.000000	9042.480000	0.027344	1.078125	0.039063	0.274312	-0.380734	-0.269725	-6.683350	20.614624	-13.656616
C:\Users\cware\Desktop\Steller18Nov\18NovTrials\M21.DSG	11-1-2013	15:34:20	452125.000000	9042.500000	0.074219	1.097656	-0.011719	0.276147	-0.380734	-0.267890	2.960205	13.244629	-12.557983
C:\Users\cware\Desktop\Steller18Nov\18NovTrials\M21.DSG	11-1-2013	15:34:20	452126.000000	9042.520000	0.121094	1.105469	-0.007813	0.276147	-0.382569	-0.266972	6.805420	15.274048	-11.398315
C:\Users\cware\Desktop\Steller18Nov\18NovTrials\M21.DSG	11-1-2013	15:34:20	452127.000000	9042.540000	0.117188	1.097656	0.007813	0.275229	-0.383486	-0.263303	12.680054	10.330200	-11.718750
C:\Users\cware\Desktop\Steller18Nov\18NovTrials\M21.DSG	11-1-2013	15:34:20	452128.000000	9042.560000	0.085938	1.074219	-0.011719	0.276147	-0.386239	-0.260550	15.838623	15.258789	-11.505127
C:\Users\cware\Desktop\Steller18Nov\18NovTrials\M21.DSG	11-1-2013	15:34:20	452129.000000	9042.580000	0.152344	1.054688	-0.035156	0.275229	-0.388991	-0.255963	14.938354	9.536743	-14.419556
C:\Users\cware\Desktop\Steller18Nov\18NovTrials\M21.DSG	11-1-2013	15:34:20	452130.000000	9042.600000	0.132813	1.042969	-0.074219	0.277064	-0.390826	-0.253211	18.142700	8.682251	-13.549805
C:\Users\cware\Desktop\Steller18Nov\18NovTrials\M21.DSG	11-1-2013	15:34:20	452131.000000	9042.620000	0.125000	1.031250	-0.046875	0.277064	-0.394495	-0.246789	18.432617	8.712769	-12.466431
C:\Users\cware\Desktop\Steller18Nov\18NovTrials\M21.DSG	11-1-2013	15:34:20	452132.000000	9042.640000	0.148438	1.023438	-0.113281	0.275229	-0.397248	-0.244037	21.682739	16.143799	-11.199951
C:\Users\cware\Desktop\Steller18Nov\18NovTrials\M21.DSG	11-1-2013	15:34:20	452133.000000	9042.660000	0.140625	1.019531	-0.125000	0.277064	-0.400917	-0.236697	30.624390	12.741089	-11.703491
C:\Users\cware\Desktop\Steller18Nov\18NovTrials\M21.DSG	11-1-2013	15:34:20	452134.000000	9042.680000	0.160156	1.027344	-0.148438	0.277064	-0.404587	-0.232110	37.292480	26.641846	-10.040283
C:\Users\cware\Desktop\Steller18Nov\18NovTrials\M21.DSG	11-1-2013	15:34:20	452135.000000	9042.700000	0.171875	1.015625	-0.140625	0.277982	-0.411009	-0.220183	41.931152	21.438599	-12.481689
C:\Users\cware\Desktop\Steller18Nov\18NovTrials\M21.DSG	11-1-2013	15:34:20	452136.000000	9042.720000	0.179688	1.039063	-0.152344	0.279817	-0.413761	-0.214679	47.668457	19.271851	-13.626099
C:\Users\cware\Desktop\Steller18Nov\18NovTrials\M21.DSG	11-1-2013	15:34:20	452137.000000	9042.740000	0.148438	1.066406	-0.152344	0.279817	-0.417431	-0.207339	61.660767	23.468018	-12.420654
C:\Users\cware\Desktop\Steller18Nov\18NovTrials\M21.DSG	11-1-2013	15:34:20	452138.000000	9042.760000	0.160156	1.164063	-0.152344	0.280734	-0.425688	-0.190826	69.961548	21.072388	-11.901855
C:\Users\cware\Desktop\Steller18Nov\18NovTrials\M21.DSG	11-1-2013	15:34:20	452139.000000	9042.780000	0.156250	1.156250	-0.140625	0.280734	-0.428440	-0.181651	78.277588	23.483276	-10.055542
C:\Users\cware\Desktop\Steller18Nov\18NovTrials\M21.DSG	11-1-2013	15:34:20	452140.000000	9042.800000	0.156250	1.144531	-0.121094	0.282569	-0.439450	-0.159633	81.604004	28.900146	-8.056641
C:\Users\cware\Desktop\Steller18Nov\18NovTrials\M21.DSG	11-1-2013	15:34:20	452141.000000	9042.820000	0.121094	1.074219	-0.160156	0.284404	-0.443119	-0.146789	87.219238	24.444580	-5.584717
C:\Users\cware\Desktop\Steller18Nov\18NovTrials\M21.DSG	11-1-2013	15:34:20	452142.000000	9042.840000	0.171875	1.062500	-0.160156	0.286239	-0.450459	-0.122018	95.855713	21.347046	-4.257202
C:\Users\cware\Desktop\Steller18Nov\18NovTrials\M21.DSG	11-1-2013	15:34:20	452143.000000	9042.860000	0.085938	1.003906	-0.160156	0.287156	-0.455963	-0.110092	92.147827	22.033691	-3.372192
C:\Users\cware\Desktop\Steller18Nov\18NovTrials\M21.DSG	11-1-2013	15:34:20	452144.000000	9042.880000	0.054688	1.023438	-0.218750	0.288991	-0.461468	-0.082569	94.497681	36.682129	-2.334595
C:\Users\cware\Desktop\Steller18Nov\18NovTrials\M21.DSG	11-1-2013	15:34:20	452145.000000	9042.900000	0.113281	0.949219	-0.250000	0.290826	-0.463303	-0.067890	98.587036	13.092041	-3.829956
C:\Users\cware\Desktop\Steller18Nov\18NovTrials\M21.DSG	11-1-2013	15:34:20	452146.000000	9042.920000	0.070313	0.937500	-0.304688	0.291743	-0.468807	-0.039450	98.068237	24.459839	-3.906250
C:\Users\cware\Desktop\Steller18Nov\18NovTrials\M21.DSG	11-1-2013	15:34:20	452147.000000	9042.940000	0.066406	0.945313	-0.332031	0.291743	-0.471560	-0.026606	91.049194	23.544312	-5.020142
C:\Users\cware\Desktop\Steller18Nov\18NovTrials\M21.DSG	11-1-2013	15:34:20	452148.000000	9042.960000	0.054688	0.964844	-0.324219	0.294495	-0.473394	0.000917	94.024658	31.600952	-5.218506
C:\Users\cware\Desktop\Steller18Nov\18NovTrials\M21.DSG	11-1-2013	15:34:20	452149.000000	9042.980000	0.097656	0.984375	-0.328125	0.294495	-0.474312	0.015596	91.629028	11.581421	-1.617432
C:\Users\cware\Desktop\Steller18Nov\18NovTrials\M21.DSG	11-1-2013	15:34:20	452150.000000	9043.000000	0.097656	1.007813	-0.312500	0.293578	-0.475229	0.028440	91.781616	5.905151	-1.571655
C:\Users\cware\Desktop\Steller18Nov\18NovTrials\M21.DSG	11-1-2013	15:34:20	452151.000000	9043.020000	0.058594	0.984375	-0.347656	0.294495	-0.475229	0.055963	89.660645	10.345459	0.946045
C:\Users\cware\Desktop\Steller18Nov\18NovTrials\M21.DSG	11-1-2013	15:34:20	452152.000000	9043.040000	0.183594	1.000000	-0.382813	0.296330	-0.475229	0.069725	91.613770	-11.825562	3.356934
C:\Users\cware\Desktop\Steller18Nov\18NovTrials\M21.DSG	11-1-2013	15:34:20	452153.000000	9043.060000	0.062500	0.964844	-0.496094	0.297248	-0.472477	0.094495	84.533691	13.534546	6.286621
C:\Users\cware\Desktop\Steller18Nov\18NovTrials\M21.DSG	11-1-2013	15:34:20	452154.000000	9043.080000	0.000000	0.933594	-0.507813	0.299083	-0.471560	0.106422	76.004028	9.933472	2.944946
C:\Users\cware\Desktop\Steller18Nov\18NovTrials\M21.DSG	11-1-2013	15:34:20	452155.000000	9043.100000	0.039063	0.957031	-0.496094	0.301835	-0.466972	0.130275	83.480835	6.393433	4.272461
C:\Users\cware\Desktop\Steller18Nov\18NovTrials\M21.DSG	11-1-2013	15:34:20	452156.000000	9043.120000	0.101563	0.949219	-0.468750	0.301835	-0.466055	0.142202	88.531494	-8.941650	3.906250
C:\Users\cware\Desktop\Steller18Nov\18NovTrials\M21.DSG	11-1-2013	15:34:20	452157.000000	9043.140000	0.054688	0.867188	-0.492188	0.305505	-0.460550	0.166972	85.678101	9.307861	3.814697
C:\Users\cware\Desktop\Steller18Nov\18NovTrials\M21.DSG	11-1-2013	15:34:20	452158.000000	9043.160000	0.085938	0.871094	-0.601563	0.305505	-0.456881	0.179817	92.453003	-2.548218	0.488281
C:\Users\cware\Desktop\Steller18Nov\18NovTrials\M21.DSG	11-1-2013	15:34:20	452159.000000	9043.180000	-0.023438	0.804688	-0.648438	0.307339	-0.449541	0.203670	101.058960	4.638672	5.142212
C:\Users\cware\Desktop\Steller18Nov\18NovTrials\M21.DSG	11-1-2013	15:34:20	452160.000000	9043.200000	0.027344	0.738281	-0.578125	0.308257	-0.445872	0.217431	93.154907	3.952026	5.615234
C:\Users\cware\Desktop\Steller18Nov\18NovTrials\M21.DSG	11-1-2013	15:34:20	452161.000000	9043.220000	0.125000	0.742188	-0.640625	0.311927	-0.437615	0.243119	88.043213	-3.936768	2.365112
C:\Users\cware\Desktop\Steller18Nov\18NovTrials\M21.DSG	11-1-2013	15:34:20	452162.000000	9043.240000	-0.039063	0.718750	-0.707031	0.311927	-0.432110	0.254128	88.211060	5.691528	4.898071
C:\Users\cware\Desktop\Steller18Nov\18NovTrials\M21.DSG	11-1-2013	15:34:20	452163.000000	9043.260000	0.027344	0.746094	-0.746094	0.313761	-0.422018	0.277982	80.215454	8.209229	2.685547
C:\Users\cware\Desktop\Steller18Nov\18NovTrials\M21.DSG	11-1-2013	15:34:20	452164.000000	9043.280000	0.023438	0.742188	-0.765625	0.313761	-0.417431	0.288991	79.330444	-0.534058	0.198364
C:\Users\cware\Desktop\Steller18Nov\18NovTrials\M21.DSG	11-1-2013	15:34:20	452165.000000	9043.300000	0.035156	0.703125	-0.789063	0.314679	-0.406422	0.308257	80.413818	-0.518799	-0.762939
C:\Users\cware\Desktop\Steller18Nov\18NovTrials\M21.DSG	11-1-2013	15:34:20	452166.000000	9043.320000	0.121094	0.695313	-0.746094	0.315596	-0.400917	0.321101	77.667236	6.439209	-1.373291
C:\Users\cware\Desktop\Steller18Nov\18NovTrials\M21.DSG	11-1-2013	15:34:20	452167.000000	9043.340000	-0.015625	0.664063	-0.878906	0.315596	-0.389908	0.339450	74.615479	11.062622	-3.173828
C:\Users\cware\Desktop\Steller18Nov\18NovTrials\M21.DSG	11-1-2013	15:34:20	452168.000000	9043.360000	-0.015625	0.664063	-0.878906	0.316514	-0.384404	0.348624	69.931030	-4.058838	-5.020142
C:\Users\cware\Desktop\Steller18Nov\18NovTrials\M21.DSG	11-1-2013	15:34:20	452169.000000	9043.380000	0.101563	0.609375	-0.824219	0.315596	-0.373394	0.363303	62.362671	-11.367798	-6.469727
C:\Users\cware\Desktop\Steller18Nov\18NovTrials\M21.DSG	11-1-2013	15:34:20	452170.000000	9043.400000	0.046875	0.609375	-0.886719	0.316514	-0.368807	0.371560	59.387207	-1.983643	-3.005981
C:\Users\cware\Desktop\Steller18Nov\18NovTrials\M21.DSG	11-1-2013	15:34:20	452171.000000	9043.420000	0.109375	0.574219	-0.890625	0.317431	-0.357798	0.384404	52.566528	-25.390625	-5.767822
C:\Users\cware\Desktop\Steller18Nov\18NovTrials\M21.DSG	11-1-2013	15:34:20	452172.000000	9043.440000	-0.003906	0.523438	-0.929688	0.319266	-0.353211	0.390826	45.425415	-7.263184	-2.883911
C:\Users\cware\Desktop\Steller18Nov\18NovTrials\M21.DSG	11-1-2013	15:34:20	452173.000000	9043.460000	0.062500	0.488281	-0.925781	0.320183	-0.346789	0.396330	41.000366	-9.384155	-3.585815
C:\Users\cware\Desktop\Steller18Nov\18NovTrials\M21.DSG	11-1-2013	15:34:20	452174.000000	9043.480000	0.035156	0.500000	-0.953125	0.321101	-0.343119	0.405505	37.734985	-12.207031	-1.510620
C:\Users\cware\Desktop\Steller18Nov\18NovTrials\M21.DSG	11-1-2013	15:34:20	452175.000000	9043.500000	0.019531	0.503906	-0.957031	0.322018	-0.338532	0.409174	33.996582	-10.284424	-0.350952
C:\Users\cware\Desktop\Steller18Nov\18NovTrials\M21.DSG	11-1-2013	15:34:20	452176.000000	9043.520000	0.019531	0.484375	-0.902344	0.323853	-0.330275	0.416514	28.961182	-5.630493	0.427246
C:\Users\cware\Desktop\Steller18Nov\18NovTrials\M21.DSG	11-1-2013	15:34:20	452177.000000	9043.540000	0.089844	0.480469	-0.894531	0.323853	-0.328440	0.421101	22.369385	-35.308838	-2.731323
C:\Users\cware\Desktop\Steller18Nov\18NovTrials\M21.DSG	11-1-2013	15:34:20	452178.000000	9043.560000	-0.042969	0.433594	-0.937500	0.328440	-0.322018	0.425688	17.684937	-7.049561	1.815796
C:\Users\cware\Desktop\Steller18Nov\18NovTrials\M21.DSG	11-1-2013	15:34:20	452179.000000	9043.580000	0.074219	0.460938	-0.921875	0.329358	-0.320183	0.426606	10.116577	-27.709961	-4.486084
C:\Users\cware\Desktop\Steller18Nov\18NovTrials\M21.DSG	11-1-2013	15:34:20	452180.000000	9043.600000	-0.097656	0.476563	-0.964844	0.333028	-0.317431	0.428440	7.476807	-1.602173	-1.861572
C:\Users\cware\Desktop\Steller18Nov\18NovTrials\M21.DSG	11-1-2013	15:34:20	452181.000000	9043.620000	0.027344	0.425781	-0.945313	0.333945	-0.317431	0.429358	-1.907349	-15.335083	-3.555298
C:\Users\cware\Desktop\Steller18Nov\18NovTrials\M21.DSG	11-1-2013	15:34:20	452182.000000	9043.640000	-0.015625	0.445313	-0.984375	0.335780	-0.316514	0.430275	-6.912231	-4.791260	-3.707886
C:\Users\cware\Desktop\Steller18Nov\18NovTrials\M21.DSG	11-1-2013	15:34:20	452183.000000	9043.660000	0.039063	0.453125	-0.933594	0.336697	-0.317431	0.429358	-14.739990	-17.852783	-9.292603
C:\Users\cware\Desktop\Steller18Nov\18NovTrials\M21.DSG	11-1-2013	15:34:20	452184.000000	9043.680000	0.031250	0.445313	-0.957031	0.338532	-0.318349	0.426606	-17.120361	-16.952515	-6.729126
C:\Users\cware\Desktop\Steller18Nov\18NovTrials\M21.DSG	11-1-2013	15:34:20	452185.000000	9043.700000	0.007813	0.441406	-0.992188	0.339450	-0.320183	0.424771	-22.933960	-31.158447	-5.859375
C:\Users\cware\Desktop\Steller18Nov\18NovTrials\M21.DSG	11-1-2013	15:34:20	452186.000000	9043.720000	-0.066406	0.476563	-0.960938	0.341284	-0.323853	0.421101	-22.796631	-8.575439	-8.453369
C:\Users\cware\Desktop\Steller18Nov\18NovTrials\M21.DSG	11-1-2013	15:34:20	452187.000000	9043.740000	0.011719	0.511719	-0.953125	0.343119	-0.324771	0.418349	-24.307251	-1.052856	-9.094238
C:\Users\cware\Desktop\Steller18Nov\18NovTrials\M21.DSG	11-1-2013	15:34:20	452188.000000	9043.760000	-0.062500	0.519531	-0.980469	0.343119	-0.327523	0.415596	-27.206421	-34.744263	-15.213013
C:\Users\cware\Desktop\Steller18Nov\18NovTrials\M21.DSG	11-1-2013	15:34:20	452189.000000	9043.780000	-0.082031	0.472656	-1.015625	0.344037	-0.331193	0.410092	-27.191162	8.239746	-5.813599
C:\Users\cware\Desktop\Steller18Nov\18NovTrials\M21.DSG	11-1-2013	15:34:20	452190.000000	9043.800000	0.011719	0.480469	-0.902344	0.344037	-0.333028	0.408257	-28.808594	-42.419434	-13.488770
C:\Users\cware\Desktop\Steller18Nov\18NovTrials\M21.DSG	11-1-2013	15:34:20	452191.000000	9043.820000	0.011719	0.523438	-0.921875	0.346789	-0.338532	0.400917	-30.426025	-34.805298	-12.512207
C:\Users\cware\Desktop\Steller18Nov\18NovTrials\M21.DSG	11-1-2013	15:34:20	452192.000000	9043.840000	-0.050781	0.531250	-0.933594	0.347706	-0.341284	0.398165	-31.539917	-17.532349	-11.474609
C:\Users\cware\Desktop\Steller18Nov\18NovTrials\M21.DSG	11-1-2013	15:34:20	452193.000000	9043.860000	-0.082031	0.558594	-1.000000	0.348624	-0.344954	0.391743	-33.752441	-11.581421	-13.320923
C:\Users\cware\Desktop\Steller18Nov\18NovTrials\M21.DSG	11-1-2013	15:34:20	452194.000000	9043.880000	-0.046875	0.546875	-0.929688	0.349541	-0.347706	0.388991	-33.630371	-9.658813	-14.312744
C:\Users\cware\Desktop\Steller18Nov\18NovTrials\M21.DSG	11-1-2013	15:34:20	452195.000000	9043.900000	0.015625	0.585938	-0.875000	0.347706	-0.354128	0.380734	-33.081055	-30.014038	-16.906738
C:\Users\cware\Desktop\Steller18Nov\18NovTrials\M21.DSG	11-1-2013	15:34:20	452196.000000	9043.920000	0.015625	0.585938	-0.875000	0.348624	-0.355963	0.377064	-37.750244	-20.446777	-17.883301
C:\Users\cware\Desktop\Steller18Nov\18NovTrials\M21.DSG	11-1-2013	15:34:20	452197.000000	9043.940000	-0.105469	0.562500	-0.894531	0.350459	-0.361468	0.367890	-35.354614	-19.775391	-17.089844
C:\Users\cware\Desktop\Steller18Nov\18NovTrials\M21.DSG	11-1-2013	15:34:20	452198.000000	9043.960000	-0.007813	0.609375	-0.835938	0.350459	-0.364220	0.365138	-36.834717	-16.830444	-13.717651
C:\Users\cware\Desktop\Steller18Nov\18NovTrials\M21.DSG	11-1-2013	15:34:20	452199.000000	9043.980000	-0.093750	0.597656	-0.914063	0.348624	-0.370642	0.356881	-38.391113	-16.189575	-13.305664
C:\Users\cware\Desktop\Steller18Nov\18NovTrials\M21.DSG	11-1-2013	15:34:20	452200.000000	9044.000000	-0.074219	0.617188	-0.906250	0.350459	-0.373394	0.353211	-37.872314	-19.653320	-14.892578
C:\Users\cware\Desktop\Steller18Nov\18NovTrials\M21.DSG	11-1-2013	15:34:20	452201.000000	9044.020000	-0.089844	0.644531	-0.871094	0.349541	-0.378899	0.344037	-40.145874	-17.471313	-16.464233
C:\Users\cware\Desktop\Steller18Nov\18NovTrials\M21.DSG	11-1-2013	15:34:20	452202.000000	9044.040000	-0.070313	0.664063	-0.863281	0.349541	-0.382569	0.340367	-37.811279	-18.264771	-17.044067
C:\Users\cware\Desktop\Steller18Nov\18NovTrials\M21.DSG	11-1-2013	15:34:20	452203.000000	9044.060000	-0.078125	0.636719	-0.898438	0.349541	-0.387156	0.330275	-42.373657	-23.986816	-18.341064
C:\Users\cware\Desktop\Steller18Nov\18NovTrials\M21.DSG	11-1-2013	15:34:20	452204.000000	9044.080000	-0.070313	0.652344	-0.863281	0.348624	-0.390826	0.324771	-41.824341	-24.795532	-17.776489
C:\Users\cware\Desktop\Steller18Nov\18NovTrials\M21.DSG	11-1-2013	15:34:20	452205.000000	9044.100000	-0.144531	0.683594	-0.867188	0.349541	-0.396330	0.316514	-42.602539	-3.189087	-15.518188
C:\Users\cware\Desktop\Steller18Nov\18NovTrials\M21.DSG	11-1-2013	15:34:20	452206.000000	9044.120000	-0.031250	0.726563	-0.820313	0.346789	-0.398165	0.311009	-39.825439	-27.389526	-17.135620
C:\Users\cware\Desktop\Steller18Nov\18NovTrials\M21.DSG	11-1-2013	15:34:20	452207.000000	9044.140000	-0.066406	0.707031	-0.839844	0.346789	-0.403670	0.301835	-35.095215	-14.892578	-14.205933
C:\Users\cware\Desktop\Steller18Nov\18NovTrials\M21.DSG	11-1-2013	15:34:20	452208.000000	9044.160000	-0.050781	0.679688	-0.773438	0.346789	-0.405505	0.298165	-37.994385	-30.242920	-17.181396
C:\Users\cware\Desktop\Steller18Nov\18NovTrials\M21.DSG	11-1-2013	15:34:20	452209.000000	9044.180000	-0.089844	0.679688	-0.789063	0.347706	-0.411009	0.288991	-36.071777	-16.281128	-13.595581
C:\Users\cware\Desktop\Steller18Nov\18NovTrials\M21.DSG	11-1-2013	15:34:20	452210.000000	9044.200000	-0.054688	0.722656	-0.765625	0.345872	-0.411927	0.285321	-37.292480	-27.008057	-15.716553
C:\Users\cware\Desktop\Steller18Nov\18NovTrials\M21.DSG	11-1-2013	15:34:20	452211.000000	9044.220000	-0.078125	0.734375	-0.781250	0.345872	-0.413761	0.277064	-34.667969	-20.339966	-19.378662
C:\Users\cware\Desktop\Steller18Nov\18NovTrials\M21.DSG	11-1-2013	15:34:20	452212.000000	9044.240000	-0.097656	0.746094	-0.769531	0.344954	-0.417431	0.273394	-27.648926	-23.208618	-15.411377
C:\Users\cware\Desktop\Steller18Nov\18NovTrials\M21.DSG	11-1-2013	15:34:20	452213.000000	9044.260000	-0.054688	0.750000	-0.722656	0.344954	-0.419266	0.268807	-28.808594	-32.653809	-17.364502
C:\Users\cware\Desktop\Steller18Nov\18NovTrials\M21.DSG	11-1-2013	15:34:20	452214.000000	9044.280000	-0.050781	0.734375	-0.734375	0.344037	-0.422936	0.259633	-30.197144	-33.004761	-18.966675
C:\Users\cware\Desktop\Steller18Nov\18NovTrials\M21.DSG	11-1-2013	15:34:20	452215.000000	9044.300000	-0.183594	0.730469	-0.800781	0.344037	-0.424771	0.257798	-26.260376	-4.516602	-15.579224
C:\Users\cware\Desktop\Steller18Nov\18NovTrials\M21.DSG	11-1-2013	15:34:20	452216.000000	9044.320000	-0.148438	0.757813	-0.742188	0.341284	-0.427523	0.250459	-24.307251	-20.721436	-17.089844
C:\Users\cware\Desktop\Steller18Nov\18NovTrials\M21.DSG	11-1-2013	15:34:20	452217.000000	9044.340000	-0.066406	0.738281	-0.714844	0.340367	-0.429358	0.249541	-27.297974	-19.302368	-14.968872
C:\Users\cware\Desktop\Steller18Nov\18NovTrials\M21.DSG	11-1-2013	15:34:20	452218.000000	9044.360000	-0.062500	0.714844	-0.707031	0.339450	-0.432110	0.241284	-28.060913	-20.797729	-15.441895
C:\Users\cware\Desktop\Steller18Nov\18NovTrials\M21.DSG	11-1-2013	15:34:20	452219.000000	9044.380000	-0.121094	0.718750	-0.738281	0.338532	-0.433028	0.238532	-31.387329	-27.465820	-17.807007
C:\Users\cware\Desktop\Steller18Nov\18NovTrials\M21.DSG	11-1-2013	15:34:20	452220.000000	9044.400000	-0.140625	0.789063	-0.722656	0.336697	-0.436697	0.230275	-30.517578	-17.044067	-18.814087
C:\Users\cware\Desktop\Steller18Nov\18NovTrials\M21.DSG	11-1-2013	15:34:20	452221.000000	9044.420000	-0.097656	0.792969	-0.707031	0.336697	-0.438532	0.226606	-30.853271	-13.565063	-19.012451
C:\Users\cware\Desktop\Steller18Nov\18NovTrials\M21.DSG	11-1-2013	15:34:20	452222.000000	9044.440000	-0.136719	0.781250	-0.714844	0.333028	-0.440367	0.219266	-32.211304	-14.862061	-19.454956
C:\Users\cware\Desktop\Steller18Nov\18NovTrials\M21.DSG	11-1-2013	15:34:20	452223.000000	9044.460000	-0.113281	0.746094	-0.687500	0.333028	-0.443119	0.214679	-32.135010	-18.508911	-15.838623
C:\Users\cware\Desktop\Steller18Nov\18NovTrials\M21.DSG	11-1-2013	15:34:20	452224.000000	9044.480000	-0.113281	0.746094	-0.687500	0.332110	-0.443119	0.211927	-39.627075	-4.043579	-13.442993
C:\Users\cware\Desktop\Steller18Nov\18NovTrials\M21.DSG	11-1-2013	15:34:20	452225.000000	9044.500000	-0.109375	0.839844	-0.714844	0.328440	-0.447706	0.202752	-41.412354	-16.799927	-15.304565
C:\Users\cware\Desktop\Steller18Nov\18NovTrials\M21.DSG	11-1-2013	15:34:20	452226.000000	9044.520000	-0.132813	0.800781	-0.691406	0.327523	-0.451376	0.198165	-41.137695	-0.564575	-9.277344
C:\Users\cware\Desktop\Steller18Nov\18NovTrials\M21.DSG	11-1-2013	15:34:20	452227.000000	9044.540000	-0.128906	0.785156	-0.699219	0.327523	-0.452294	0.187156	-47.729492	-7.080078	-9.963989
C:\Users\cware\Desktop\Steller18Nov\18NovTrials\M21.DSG	11-1-2013	15:34:20	452228.000000	9044.560000	-0.117188	0.792969	-0.683594	0.325688	-0.453211	0.181651	-47.180176	-4.425049	-5.477905
C:\Users\cware\Desktop\Steller18Nov\18NovTrials\M21.DSG	11-1-2013	15:34:20	452229.000000	9044.580000	-0.132813	0.863281	-0.660156	0.325688	-0.456881	0.169725	-50.872803	-2.014160	-4.333496
C:\Users\cware\Desktop\Steller18Nov\18NovTrials\M21.DSG	11-1-2013	15:34:20	452230.000000	9044.600000	-0.093750	0.851563	-0.621094	0.325688	-0.457798	0.164220	-55.175781	-7.843018	-4.867554
C:\Users\cware\Desktop\Steller18Nov\18NovTrials\M21.DSG	11-1-2013	15:34:20	452231.000000	9044.620000	-0.054688	0.855469	-0.648438	0.326606	-0.460550	0.150459	-55.191040	-9.292603	-3.829956
C:\Users\cware\Desktop\Steller18Nov\18NovTrials\M21.DSG	11-1-2013	15:34:20	452232.000000	9044.640000	-0.140625	0.820313	-0.687500	0.326606	-0.461468	0.143119	-52.200317	-10.803223	1.541138
C:\Users\cware\Desktop\Steller18Nov\18NovTrials\M21.DSG	11-1-2013	15:34:20	452233.000000	9044.660000	-0.160156	0.820313	-0.671875	0.327523	-0.463303	0.132110	-47.363281	1.296997	6.713867
C:\Users\cware\Desktop\Steller18Nov\18NovTrials\M21.DSG	11-1-2013	15:34:20	452234.000000	9044.680000	-0.183594	0.890625	-0.644531	0.328440	-0.463303	0.126606	-51.696777	1.541138	5.218506
C:\Users\cware\Desktop\Steller18Nov\18NovTrials\M21.DSG	11-1-2013	15:34:20	452235.000000	9044.700000	-0.183594	0.914063	-0.667969	0.330275	-0.464220	0.113761	-51.300049	7.873535	4.653931
C:\Users\cware\Desktop\Steller18Nov\18NovTrials\M21.DSG	11-1-2013	15:34:20	452236.000000	9044.720000	-0.199219	0.859375	-0.675781	0.332110	-0.466055	0.108257	-42.053223	8.941650	12.405396
C:\Users\cware\Desktop\Steller18Nov\18NovTrials\M21.DSG	11-1-2013	15:34:20	452237.000000	9044.740000	-0.132813	0.933594	-0.656250	0.336697	-0.465138	0.100000	-40.954590	4.119873	14.434814
C:\Users\cware\Desktop\Steller18Nov\18NovTrials\M21.DSG	11-1-2013	15:34:20	452238.000000	9044.760000	-0.074219	0.968750	-0.636719	0.337615	-0.464220	0.094495	-46.646118	-10.467529	13.015747
C:\Users\cware\Desktop\Steller18Nov\18NovTrials\M21.DSG	11-1-2013	15:34:20	452239.000000	9044.780000	-0.195313	0.957031	-0.648438	0.343119	-0.464220	0.081651	-44.357300	-12.161255	14.556885
C:\Users\cware\Desktop\Steller18Nov\18NovTrials\M21.DSG	11-1-2013	15:34:20	452240.000000	9044.800000	-0.191406	0.925781	-0.582031	0.344954	-0.464220	0.077064	-36.636353	-5.081177	13.031006
C:\Users\cware\Desktop\Steller18Nov\18NovTrials\M21.DSG	11-1-2013	15:34:20	452241.000000	9044.820000	-0.187500	0.886719	-0.515625	0.348624	-0.462385	0.069725	-24.703979	-6.668091	11.764526
C:\Users\cware\Desktop\Steller18Nov\18NovTrials\M21.DSG	11-1-2013	15:34:20	452242.000000	9044.840000	-0.234375	0.886719	-0.511719	0.351376	-0.461468	0.067890	-18.310547	9.872437	11.657715
C:\Users\cware\Desktop\Steller18Nov\18NovTrials\M21.DSG	11-1-2013	15:34:20	452243.000000	9044.860000	-0.187500	0.910156	-0.484375	0.353211	-0.461468	0.065138	-17.822266	2.639771	8.193970
C:\Users\cware\Desktop\Steller18Nov\18NovTrials\M21.DSG	11-1-2013	15:34:20	452244.000000	9044.880000	-0.160156	0.984375	-0.515625	0.355963	-0.462385	0.064220	-18.859863	16.448975	11.154175
C:\Users\cware\Desktop\Steller18Nov\18NovTrials\M21.DSG	11-1-2013	15:34:20	452245.000000	9044.900000	-0.125000	1.007813	-0.574219	0.360550	-0.459633	0.063303	-9.902954	12.222290	10.513306
C:\Users\cware\Desktop\Steller18Nov\18NovTrials\M21.DSG	11-1-2013	15:34:20	452246.000000	9044.920000	-0.039063	1.054688	-0.671875	0.361468	-0.459633	0.061468	0.152588	12.344360	8.087158
C:\Users\cware\Desktop\Steller18Nov\18NovTrials\M21.DSG	11-1-2013	15:34:20	452247.000000	9044.940000	-0.007813	1.015625	-0.750000	0.364220	-0.459633	0.064220	3.204346	6.576538	5.264282
C:\Users\cware\Desktop\Steller18Nov\18NovTrials\M21.DSG	11-1-2013	15:34:20	452248.000000	9044.960000	-0.003906	0.984375	-0.738281	0.366055	-0.457798	0.066972	6.179810	9.338379	3.295898
C:\Users\cware\Desktop\Steller18Nov\18NovTrials\M21.DSG	11-1-2013	15:34:20	452249.000000	9044.980000	-0.027344	0.957031	-0.718750	0.366055	-0.456881	0.069725	9.902954	16.433716	3.952026
C:\Users\cware\Desktop\Steller18Nov\18NovTrials\M21.DSG	11-1-2013	15:34:20	452250.000000	9045.000000	-0.062500	0.890625	-0.777344	0.368807	-0.456881	0.075229	7.415771	17.135620	5.615234
C:\Users\cware\Desktop\Steller18Nov\18NovTrials\M21.DSG	11-1-2013	15:34:20	452251.000000	9045.020000	0.074219	0.914063	-0.781250	0.369725	-0.456881	0.076147	4.806519	28.686523	1.785278
C:\Users\cware\Desktop\Steller18Nov\18NovTrials\M21.DSG	11-1-2013	15:34:20	452252.000000	9045.040000	0.074219	0.914063	-0.781250	0.371560	-0.456881	0.082569	3.219604	25.115967	-1.403809
C:\Users\cware\Desktop\Steller18Nov\18NovTrials\M21.DSG	11-1-2013	15:34:20	452253.000000	9045.060000	0.070313	0.917969	-0.773438	0.370642	-0.455046	0.084404	3.143311	26.657104	-3.005981
C:\Users\cware\Desktop\Steller18Nov\18NovTrials\M21.DSG	11-1-2013	15:34:20	452254.000000	9045.080000	0.054688	0.937500	-0.769531	0.370642	-0.455963	0.088991	6.134033	22.888184	-7.385254
C:\Users\cware\Desktop\Steller18Nov\18NovTrials\M21.DSG	11-1-2013	15:34:20	452255.000000	9045.100000	0.000000	0.968750	-0.691406	0.370642	-0.455046	0.091743	9.536743	19.119263	-6.668091
C:\Users\cware\Desktop\Steller18Nov\18NovTrials\M21.DSG	11-1-2013	15:34:20	452256.000000	9045.120000	-0.015625	0.984375	-0.703125	0.369725	-0.455963	0.096330	10.391235	18.035889	-8.285522
C:\Users\cware\Desktop\Steller18Nov\18NovTrials\M21.DSG	11-1-2013	15:34:20	452257.000000	9045.140000	-0.035156	0.945313	-0.703125	0.367890	-0.455963	0.099083	15.975952	21.286011	-6.790161
C:\Users\cware\Desktop\Steller18Nov\18NovTrials\M21.DSG	11-1-2013	15:34:20	452258.000000	9045.160000	-0.054688	0.957031	-0.691406	0.366972	-0.454128	0.105505	18.661499	26.657104	-8.728027
C:\Users\cware\Desktop\Steller18Nov\18NovTrials\M21.DSG	11-1-2013	15:34:20	452259.000000	9045.180000	-0.035156	0.980469	-0.718750	0.366972	-0.455046	0.109174	20.431519	30.120850	-8.956909
C:\Users\cware\Desktop\Steller18Nov\18NovTrials\M21.DSG	11-1-2013	15:34:20	452260.000000	9045.200000	-0.054688	0.976563	-0.695313	0.363303	-0.455046	0.121101	24.810791	30.227661	-8.956909
C:\Users\cware\Desktop\Steller18Nov\18NovTrials\M21.DSG	11-1-2013	15:34:20	452261.000000	9045.220000	-0.031250	0.988281	-0.656250	0.362385	-0.454128	0.125688	29.693604	22.918701	-8.056641
C:\Users\cware\Desktop\Steller18Nov\18NovTrials\M21.DSG	11-1-2013	15:34:20	452262.000000	9045.240000	-0.019531	0.945313	-0.644531	0.361468	-0.453211	0.130275	30.975342	14.160156	-8.392334
C:\Users\cware\Desktop\Steller18Nov\18NovTrials\M21.DSG	11-1-2013	15:34:20	452263.000000	9045.260000	-0.097656	0.906250	-0.660156	0.359633	-0.451376	0.143119	37.628174	22.842407	-4.852295
C:\Users\cware\Desktop\Steller18Nov\18NovTrials\M21.DSG	11-1-2013	15:34:20	452264.000000	9045.280000	-0.121094	0.890625	-0.675781	0.358716	-0.452294	0.149541	40.008545	22.583008	-5.096436
C:\Users\cware\Desktop\Steller18Nov\18NovTrials\M21.DSG	11-1-2013	15:34:20	452265.000000	9045.300000	-0.113281	0.859375	-0.683594	0.358716	-0.447706	0.163303	43.289185	18.630981	-6.820679
C:\Users\cware\Desktop\Steller18Nov\18NovTrials\M21.DSG	11-1-2013	15:34:20	452266.000000	9045.320000	-0.113281	0.863281	-0.683594	0.356881	-0.447706	0.168807	45.608521	38.940430	-8.453369
C:\Users\cware\Desktop\Steller18Nov\18NovTrials\M21.DSG	11-1-2013	15:34:20	452267.000000	9045.340000	-0.070313	0.867188	-0.625000	0.355046	-0.444037	0.185321	49.865723	5.035400	-12.176514
C:\Users\cware\Desktop\Steller18Nov\18NovTrials\M21.DSG	11-1-2013	15:34:20	452268.000000	9045.360000	-0.027344	0.812500	-0.695313	0.352294	-0.442202	0.192661	50.903320	37.384033	-8.987427
C:\Users\cware\Desktop\Steller18Nov\18NovTrials\M21.DSG	11-1-2013	15:34:20	452269.000000	9045.380000	-0.039063	0.828125	-0.734375	0.349541	-0.438532	0.209174	46.218872	13.610840	-11.062622
C:\Users\cware\Desktop\Steller18Nov\18NovTrials\M21.DSG	11-1-2013	15:34:20	452270.000000	9045.400000	-0.062500	0.851563	-0.718750	0.347706	-0.436697	0.215596	49.652100	9.231567	-8.392334
C:\Users\cware\Desktop\Steller18Nov\18NovTrials\M21.DSG	11-1-2013	15:34:20	452271.000000	9045.420000	-0.062500	0.789063	-0.734375	0.345872	-0.432110	0.230275	50.369263	20.874023	-1.312256
C:\Users\cware\Desktop\Steller18Nov\18NovTrials\M21.DSG	11-1-2013	15:34:20	452272.000000	9045.440000	-0.054688	0.832031	-0.707031	0.345872	-0.429358	0.238532	49.224854	7.904053	5.050659
C:\Users\cware\Desktop\Steller18Nov\18NovTrials\M21.DSG	11-1-2013	15:34:20	452273.000000	9045.460000	-0.113281	0.777344	-0.695313	0.347706	-0.422936	0.251376	42.343140	7.293701	5.981445
C:\Users\cware\Desktop\Steller18Nov\18NovTrials\M21.DSG	11-1-2013	15:34:20	452274.000000	9045.480000	-0.031250	0.792969	-0.703125	0.347706	-0.422018	0.257798	41.809082	-15.136719	3.814697
C:\Users\cware\Desktop\Steller18Nov\18NovTrials\M21.DSG	11-1-2013	15:34:20	452275.000000	9045.500000	-0.046875	0.734375	-0.742188	0.351376	-0.417431	0.268807	36.575317	10.177612	6.713867
C:\Users\cware\Desktop\Steller18Nov\18NovTrials\M21.DSG	11-1-2013	15:34:20	452276.000000	9045.520000	-0.125000	0.753906	-0.824219	0.350459	-0.413761	0.274312	39.855957	14.617920	4.486084
C:\Users\cware\Desktop\Steller18Nov\18NovTrials\M21.DSG	11-1-2013	15:34:20	452277.000000	9045.540000	-0.062500	0.773438	-0.785156	0.352294	-0.407339	0.287156	47.180176	-3.707886	-1.235962
C:\Users\cware\Desktop\Steller18Nov\18NovTrials\M21.DSG	11-1-2013	15:34:20	452278.000000	9045.560000	-0.078125	0.746094	-0.777344	0.352294	-0.403670	0.293578	48.446655	-0.686646	-0.427246
C:\Users\cware\Desktop\Steller18Nov\18NovTrials\M21.DSG	11-1-2013	15:34:20	452279.000000	9045.580000	-0.054688	0.699219	-0.820313	0.352294	-0.397248	0.305505	47.210693	8.850098	-5.050659
C:\Users\cware\Desktop\Steller18Nov\18NovTrials\M21.DSG	11-1-2013	15:34:20	452280.000000	9045.600000	-0.054688	0.699219	-0.820313	0.351376	-0.395413	0.312844	43.716431	20.477295	-8.499146
C:\Users\cware\Desktop\Steller18Nov\18NovTrials\M21.DSG	11-1-2013	15:34:20	452281.000000	9045.620000	-0.039063	0.660156	-0.863281	0.348624	-0.388991	0.322936	39.352417	9.216309	-8.926392
C:\Users\cware\Desktop\Steller18Nov\18NovTrials\M21.DSG	11-1-2013	15:34:20	452282.000000	9045.640000	0.066406	0.671875	-0.792969	0.347706	-0.387156	0.329358	35.736084	-7.629395	-9.933472
C:\Users\cware\Desktop\Steller18Nov\18NovTrials\M21.DSG	11-1-2013	15:34:20	452283.000000	9045.660000	0.019531	0.656250	-0.832031	0.347706	-0.381651	0.339450	32.562256	1.968384	-10.803223
C:\Users\cware\Desktop\Steller18Nov\18NovTrials\M21.DSG	11-1-2013	15:34:20	452284.000000	9045.680000	-0.039063	0.660156	-0.894531	0.346789	-0.378899	0.343119	30.227661	-3.448486	-10.452271
C:\Users\cware\Desktop\Steller18Nov\18NovTrials\M21.DSG	11-1-2013	15:34:20	452285.000000	9045.700000	-0.023438	0.660156	-0.843750	0.345872	-0.376147	0.347706	27.145386	-0.900269	-9.994507
C:\Users\cware\Desktop\Steller18Nov\18NovTrials\M21.DSG	11-1-2013	15:34:20	452286.000000	9045.720000	0.000000	0.625000	-0.835938	0.344954	-0.373394	0.354128	25.711060	-7.400513	-9.277344
C:\Users\cware\Desktop\Steller18Nov\18NovTrials\M21.DSG	11-1-2013	15:34:20	452287.000000	9045.740000	-0.027344	0.601563	-0.882813	0.345872	-0.369725	0.355963	20.690918	4.013062	-7.980347
C:\Users\cware\Desktop\Steller18Nov\18NovTrials\M21.DSG	11-1-2013	15:34:20	452288.000000	9045.760000	0.093750	0.566406	-0.832031	0.345872	-0.366972	0.361468	14.144897	-30.822754	-10.574341
C:\Users\cware\Desktop\Steller18Nov\18NovTrials\M21.DSG	11-1-2013	15:34:20	452289.000000	9045.780000	-0.113281	0.523438	-0.882813	0.348624	-0.365138	0.362385	8.514404	-2.822876	-3.250122
C:\Users\cware\Desktop\Steller18Nov\18NovTrials\M21.DSG	11-1-2013	15:34:20	452290.000000	9045.800000	-0.039063	0.574219	-0.878906	0.348624	-0.365138	0.365138	4.043579	-33.050537	-6.256104
C:\Users\cware\Desktop\Steller18Nov\18NovTrials\M21.DSG	11-1-2013	15:34:20	452291.000000	9045.820000	-0.109375	0.574219	-0.851563	0.348624	-0.362385	0.365138	2.426147	-8.453369	-4.501343
C:\Users\cware\Desktop\Steller18Nov\18NovTrials\M21.DSG	11-1-2013	15:34:20	452292.000000	9045.840000	0.082031	0.562500	-0.812500	0.351376	-0.360550	0.366055	0.930786	-29.418945	-7.583618
C:\Users\cware\Desktop\Steller18Nov\18NovTrials\M21.DSG	11-1-2013	15:34:20	452293.000000	9045.860000	-0.093750	0.546875	-0.886719	0.353211	-0.361468	0.367890	0.625610	-33.447266	-10.040283
C:\Users\cware\Desktop\Steller18Nov\18NovTrials\M21.DSG	11-1-2013	15:34:20	452294.000000	9045.880000	-0.101563	0.566406	-0.835938	0.354128	-0.359633	0.366972	3.707886	-16.983032	-6.332397
C:\Users\cware\Desktop\Steller18Nov\18NovTrials\M21.DSG	11-1-2013	15:34:20	452295.000000	9045.900000	0.015625	0.554688	-0.824219	0.356881	-0.360550	0.366055	0.686646	-25.787354	-9.140015
C:\Users\cware\Desktop\Steller18Nov\18NovTrials\M21.DSG	11-1-2013	15:34:20	452296.000000	9045.920000	-0.160156	0.515625	-0.859375	0.356881	-0.359633	0.366055	0.213623	-3.265381	-6.027222
C:\Users\cware\Desktop\Steller18Nov\18NovTrials\M21.DSG	11-1-2013	15:34:20	452297.000000	9045.940000	-0.093750	0.519531	-0.847656	0.355963	-0.359633	0.367890	-3.524780	-32.043457	-10.940552
C:\Users\cware\Desktop\Steller18Nov\18NovTrials\M21.DSG	11-1-2013	15:34:20	452298.000000	9045.960000	0.011719	0.519531	-0.789063	0.358716	-0.359633	0.366055	-6.607056	-25.543213	-9.216309
C:\Users\cware\Desktop\Steller18Nov\18NovTrials\M21.DSG	11-1-2013	15:34:20	452299.000000	9045.980000	-0.093750	0.488281	-0.828125	0.361468	-0.359633	0.363303	-10.879517	-15.472412	-8.239746
C:\Users\cware\Desktop\Steller18Nov\18NovTrials\M21.DSG	11-1-2013	15:34:20	452300.000000	9046.000000	-0.113281	0.480469	-0.847656	0.362385	-0.360550	0.362385	-11.932373	-28.366089	-10.818481
C:\Users\cware\Desktop\Steller18Nov\18NovTrials\M21.DSG	11-1-2013	15:34:20	452301.000000	9046.020000	-0.117188	0.542969	-0.816406	0.364220	-0.361468	0.361468	-15.121460	-3.646851	-6.240845
C:\Users\cware\Desktop\Steller18Nov\18NovTrials\M21.DSG	11-1-2013	15:34:20	452302.000000	9046.040000	-0.093750	0.535156	-0.832031	0.364220	-0.363303	0.359633	-23.498535	-10.589600	-5.538940
C:\Users\cware\Desktop\Steller18Nov\18NovTrials\M21.DSG	11-1-2013	15:34:20	452303.000000	9046.060000	-0.074219	0.601563	-0.789063	0.365138	-0.366055	0.355046	-26.123047	-52.536011	-12.420654
C:\Users\cware\Desktop\Steller18Nov\18NovTrials\M21.DSG	11-1-2013	15:34:20	452304.000000	9046.080000	0.062500	0.613281	-0.753906	0.368807	-0.367890	0.349541	-27.572632	-20.980835	-8.941650
C:\Users\cware\Desktop\Steller18Nov\18NovTrials\M21.DSG	11-1-2013	15:34:20	452305.000000	9046.100000	-0.210938	0.585938	-0.839844	0.371560	-0.370642	0.343119	-27.557373	-35.598755	-7.354736
C:\Users\cware\Desktop\Steller18Nov\18NovTrials\M21.DSG	11-1-2013	15:34:20	452306.000000	9046.120000	-0.117188	0.589844	-0.812500	0.371560	-0.373394	0.339450	-33.081055	-40.252686	-11.169434
C:\Users\cware\Desktop\Steller18Nov\18NovTrials\M21.DSG	11-1-2013	15:34:20	452307.000000	9046.140000	-0.070313	0.578125	-0.757813	0.375229	-0.377982	0.332110	-34.103394	-41.854858	-11.169434
C:\Users\cware\Desktop\Steller18Nov\18NovTrials\M21.DSG	11-1-2013	15:34:20	452308.000000	9046.160000	-0.070313	0.578125	-0.757813	0.377064	-0.378899	0.324771	-31.906128	-32.333374	-10.482788
C:\Users\cware\Desktop\Steller18Nov\18NovTrials\M21.DSG	11-1-2013	15:34:20	452309.000000	9046.180000	-0.191406	0.597656	-0.812500	0.378899	-0.383486	0.318349	-32.455444	-33.386230	-10.177612
C:\Users\cware\Desktop\Steller18Nov\18NovTrials\M21.DSG	11-1-2013	15:34:20	452310.000000	9046.200000	-0.117188	0.628906	-0.804688	0.379817	-0.385321	0.313761	-29.373169	-39.260864	-12.390137
C:\Users\cware\Desktop\Steller18Nov\18NovTrials\M21.DSG	11-1-2013	15:34:20	452311.000000	9046.220000	-0.242188	0.636719	-0.808594	0.380734	-0.388991	0.304587	-31.768799	-19.973755	-9.231567
C:\Users\cware\Desktop\Steller18Nov\18NovTrials\M21.DSG	11-1-2013	15:34:20	452312.000000	9046.240000	-0.199219	0.664063	-0.785156	0.382569	-0.390826	0.301835	-29.281616	-24.627686	-9.124756
C:\Users\cware\Desktop\Steller18Nov\18NovTrials\M21.DSG	11-1-2013	15:34:20	452313.000000	9046.260000	-0.187500	0.691406	-0.753906	0.384404	-0.393578	0.293578	-31.005859	-33.447266	-11.169434
C:\Users\cware\Desktop\Steller18Nov\18NovTrials\M21.DSG	11-1-2013	15:34:20	452314.000000	9046.280000	-0.285156	0.640625	-0.785156	0.384404	-0.395413	0.289908	-30.899048	-20.828247	-11.764526
C:\Users\cware\Desktop\Steller18Nov\18NovTrials\M21.DSG	11-1-2013	15:34:20	452315.000000	9046.300000	-0.171875	0.664063	-0.781250	0.386239	-0.398165	0.279817	-32.196045	-37.261963	-10.421753
C:\Users\cware\Desktop\Steller18Nov\18NovTrials\M21.DSG	11-1-2013	15:34:20	452316.000000	9046.320000	-0.312500	0.699219	-0.828125	0.387156	-0.400917	0.275229	-29.190063	-9.384155	-7.415771
C:\Users\cware\Desktop\Steller18Nov\18NovTrials\M21.DSG	11-1-2013	15:34:20	452317.000000	9046.340000	-0.269531	0.734375	-0.765625	0.388073	-0.403670	0.268807	-31.188965	-21.270752	-9.475708
C:\Users\cware\Desktop\Steller18Nov\18NovTrials\M21.DSG	11-1-2013	15:34:20	452318.000000	9046.360000	-0.203125	0.742188	-0.757813	0.388073	-0.404587	0.265138	-27.481079	-23.315430	-7.614136
C:\Users\cware\Desktop\Steller18Nov\18NovTrials\M21.DSG	11-1-2013	15:34:20	452319.000000	9046.380000	-0.210938	0.703125	-0.796875	0.388991	-0.407339	0.256881	-28.823853	-4.531860	-5.447388
C:\Users\cware\Desktop\Steller18Nov\18NovTrials\M21.DSG	11-1-2013	15:34:20	452320.000000	9046.400000	-0.257813	0.699219	-0.792969	0.389908	-0.409174	0.255963	-24.154663	-18.936157	-6.225586
C:\Users\cware\Desktop\Steller18Nov\18NovTrials\M21.DSG	11-1-2013	15:34:20	452321.000000	9046.420000	-0.253906	0.714844	-0.761719	0.389908	-0.410092	0.248624	-22.308350	-15.701294	-1.449585
C:\Users\cware\Desktop\Steller18Nov\18NovTrials\M21.DSG	11-1-2013	15:34:20	452322.000000	9046.440000	-0.195313	0.734375	-0.765625	0.391743	-0.411927	0.242202	-23.742676	-17.257690	-0.213623
C:\Users\cware\Desktop\Steller18Nov\18NovTrials\M21.DSG	11-1-2013	15:34:20	452323.000000	9046.460000	-0.308594	0.699219	-0.820313	0.392661	-0.411927	0.244037	-24.871826	-24.093628	3.128052
C:\Users\cware\Desktop\Steller18Nov\18NovTrials\M21.DSG	11-1-2013	15:34:20	452324.000000	9046.480000	-0.328125	0.734375	-0.847656	0.395413	-0.413761	0.237615	-27.206421	1.144409	5.950928
C:\Users\cware\Desktop\Steller18Nov\18NovTrials\M21.DSG	11-1-2013	15:34:20	452325.000000	9046.500000	-0.281250	0.785156	-0.843750	0.397248	-0.412844	0.234862	-26.062012	-14.465332	4.379272
C:\Users\cware\Desktop\Steller18Nov\18NovTrials\M21.DSG	11-1-2013	15:34:20	452326.000000	9046.520000	-0.230469	0.781250	-0.828125	0.400917	-0.414679	0.228440	-20.858765	-8.224487	10.879517
C:\Users\cware\Desktop\Steller18Nov\18NovTrials\M21.DSG	11-1-2013	15:34:20	452327.000000	9046.540000	-0.242188	0.777344	-0.777344	0.401835	-0.412844	0.227523	-19.042969	-31.143188	6.881714
C:\Users\cware\Desktop\Steller18Nov\18NovTrials\M21.DSG	11-1-2013	15:34:20	452328.000000	9046.560000	-0.195313	0.742188	-0.875000	0.407339	-0.414679	0.222018	-16.693115	-15.991211	8.041382
C:\Users\cware\Desktop\Steller18Nov\18NovTrials\M21.DSG	11-1-2013	15:34:20	452329.000000	9046.580000	-0.363281	0.746094	-0.894531	0.409174	-0.413761	0.221101	-8.132935	-19.668579	7.736206
C:\Users\cware\Desktop\Steller18Nov\18NovTrials\M21.DSG	11-1-2013	15:34:20	452330.000000	9046.600000	-0.382813	0.746094	-0.851563	0.412844	-0.412844	0.218349	-8.972168	-4.440308	8.041382
C:\Users\cware\Desktop\Steller18Nov\18NovTrials\M21.DSG	11-1-2013	15:34:20	452331.000000	9046.620000	-0.371094	0.718750	-0.757813	0.414679	-0.412844	0.216514	-12.802124	-5.401611	0.991821
C:\Users\cware\Desktop\Steller18Nov\18NovTrials\M21.DSG	11-1-2013	15:34:20	452332.000000	9046.640000	-0.347656	0.687500	-0.703125	0.415596	-0.412844	0.214679	-10.253906	-8.178711	3.219604
C:\Users\cware\Desktop\Steller18Nov\18NovTrials\M21.DSG	11-1-2013	15:34:20	452333.000000	9046.660000	-0.265625	0.722656	-0.667969	0.417431	-0.411927	0.213761	-11.703491	-5.294800	5.752563
C:\Users\cware\Desktop\Steller18Nov\18NovTrials\M21.DSG	11-1-2013	15:34:20	452334.000000	9046.680000	-0.261719	0.777344	-0.730469	0.418349	-0.411927	0.212844	-10.375977	-10.528564	1.846313
C:\Users\cware\Desktop\Steller18Nov\18NovTrials\M21.DSG	11-1-2013	15:34:20	452335.000000	9046.700000	-0.164063	0.796875	-0.878906	0.420183	-0.411009	0.212844	-9.414673	3.814697	-0.015259
C:\Users\cware\Desktop\Steller18Nov\18NovTrials\M21.DSG	11-1-2013	15:34:20	452336.000000	9046.720000	-0.164063	0.796875	-0.878906	0.420183	-0.411009	0.211927	-2.929688	10.803223	0.320435
C:\Users\cware\Desktop\Steller18Nov\18NovTrials\M21.DSG	11-1-2013	15:34:20	452337.000000	9046.740000	-0.066406	0.691406	-0.941406	0.421101	-0.411009	0.213761	0.915527	-5.508423	-4.562378
C:\Users\cware\Desktop\Steller18Nov\18NovTrials\M21.DSG	11-1-2013	15:34:20	452338.000000	9046.760000	-0.175781	0.699219	-0.953125	0.420183	-0.411009	0.213761	1.846313	-2.304077	-2.227783
C:\Users\cware\Desktop\Steller18Nov\18NovTrials\M21.DSG	11-1-2013	15:34:20	452339.000000	9046.780000	-0.183594	0.699219	-1.050781	0.420183	-0.410092	0.216514	-6.164551	29.510498	-2.014160
C:\Users\cware\Desktop\Steller18Nov\18NovTrials\M21.DSG	11-1-2013	15:34:20	452340.000000	9046.800000	0.011719	0.718750	-1.000000	0.421101	-0.411009	0.218349	-13.748169	13.656616	-10.116577
C:\Users\cware\Desktop\Steller18Nov\18NovTrials\M21.DSG	11-1-2013	15:34:20	452341.000000	9046.820000	0.000000	0.707031	-0.992188	0.418349	-0.412844	0.216514	-23.635864	23.757935	-14.251709
C:\Users\cware\Desktop\Steller18Nov\18NovTrials\M21.DSG	11-1-2013	15:34:20	452342.000000	9046.840000	0.011719	0.714844	-0.949219	0.416514	-0.412844	0.215596	-31.433105	4.837036	-19.042969
C:\Users\cware\Desktop\Steller18Nov\18NovTrials\M21.DSG	11-1-2013	15:34:20	452343.000000	9046.860000	-0.046875	0.750000	-0.937500	0.411927	-0.417431	0.210092	-31.066895	15.502930	-18.356323
C:\Users\cware\Desktop\Steller18Nov\18NovTrials\M21.DSG	11-1-2013	15:34:20	452344.000000	9046.880000	-0.089844	0.753906	-0.914063	0.408257	-0.418349	0.207339	-35.644531	28.747559	-15.151978
C:\Users\cware\Desktop\Steller18Nov\18NovTrials\M21.DSG	11-1-2013	15:34:20	452345.000000	9046.900000	-0.070313	0.808594	-0.855469	0.405505	-0.422018	0.203670	-29.922485	4.318237	-15.121460
C:\Users\cware\Desktop\Steller18Nov\18NovTrials\M21.DSG	11-1-2013	15:34:20	452346.000000	9046.920000	-0.058594	0.796875	-0.835938	0.402752	-0.423853	0.200000	-29.693604	0.808716	-14.892578
C:\Users\cware\Desktop\Steller18Nov\18NovTrials\M21.DSG	11-1-2013	15:34:20	452347.000000	9046.940000	-0.175781	0.824219	-0.808594	0.399083	-0.426606	0.194495	-32.287598	33.035278	-15.136719
C:\Users\cware\Desktop\Steller18Nov\18NovTrials\M21.DSG	11-1-2013	15:34:20	452348.000000	9046.960000	-0.144531	0.832031	-0.812500	0.396330	-0.428440	0.194495	-30.334473	9.979248	-17.288208
C:\Users\cware\Desktop\Steller18Nov\18NovTrials\M21.DSG	11-1-2013	15:34:20	452349.000000	9046.980000	-0.054688	0.804688	-0.746094	0.392661	-0.431193	0.187156	-25.451660	-9.124756	-18.814087
C:\Users\cware\Desktop\Steller18Nov\18NovTrials\M21.DSG	11-1-2013	15:34:20	452350.000000	9047.000000	-0.195313	0.792969	-0.812500	0.391743	-0.432110	0.185321	-28.060913	46.905518	-15.777588
C:\Users\cware\Desktop\Steller18Nov\18NovTrials\M21.DSG	11-1-2013	15:34:20	452351.000000	9047.020000	-0.175781	0.812500	-0.742188	0.386239	-0.434862	0.182569	-13.992310	12.603760	-12.466431
C:\Users\cware\Desktop\Steller18Nov\18NovTrials\M21.DSG	11-1-2013	15:34:20	452352.000000	9047.040000	-0.109375	0.832031	-0.703125	0.385321	-0.435780	0.182569	-13.107300	3.479004	-12.313843
C:\Users\cware\Desktop\Steller18Nov\18NovTrials\M21.DSG	11-1-2013	15:34:20	452353.000000	9047.060000	-0.218750	0.812500	-0.707031	0.381651	-0.436697	0.182569	-14.587402	18.676758	-17.242432
C:\Users\cware\Desktop\Steller18Nov\18NovTrials\M21.DSG	11-1-2013	15:34:20	452354.000000	9047.080000	-0.218750	0.847656	-0.714844	0.379817	-0.437615	0.181651	-7.095337	18.295288	-17.425537
C:\Users\cware\Desktop\Steller18Nov\18NovTrials\M21.DSG	11-1-2013	15:34:20	452355.000000	9047.100000	-0.203125	0.832031	-0.707031	0.374312	-0.439450	0.181651	-10.070801	20.538330	-15.594482
C:\Users\cware\Desktop\Steller18Nov\18NovTrials\M21.DSG	11-1-2013	15:34:20	452356.000000	9047.120000	-0.230469	0.816406	-0.703125	0.372477	-0.439450	0.183486	-3.265381	11.688232	-15.335083
C:\Users\cware\Desktop\Steller18Nov\18NovTrials\M21.DSG	11-1-2013	15:34:20	452357.000000	9047.140000	-0.093750	0.816406	-0.648438	0.369725	-0.440367	0.182569	-5.371094	5.233765	-14.480591
C:\Users\cware\Desktop\Steller18Nov\18NovTrials\M21.DSG	11-1-2013	15:34:20	452358.000000	9047.160000	-0.214844	0.773438	-0.738281	0.367890	-0.441284	0.182569	-5.752563	38.543701	-8.255005
C:\Users\cware\Desktop\Steller18Nov\18NovTrials\M21.DSG	11-1-2013	15:34:20	452359.000000	9047.180000	-0.199219	0.777344	-0.652344	0.366972	-0.442202	0.185321	-10.360718	17.791748	-5.722046
C:\Users\cware\Desktop\Steller18Nov\18NovTrials\M21.DSG	11-1-2013	15:34:20	452360.000000	9047.200000	-0.125000	0.785156	-0.625000	0.365138	-0.442202	0.182569	-13.168335	15.335083	-6.759644
C:\Users\cware\Desktop\Steller18Nov\18NovTrials\M21.DSG	11-1-2013	15:34:20	452361.000000	9047.220000	-0.191406	0.855469	-0.687500	0.364220	-0.442202	0.183486	-8.026123	2.960205	-4.699707
C:\Users\cware\Desktop\Steller18Nov\18NovTrials\M21.DSG	11-1-2013	15:34:20	452362.000000	9047.240000	-0.132813	0.851563	-0.683594	0.363303	-0.442202	0.183486	-5.950928	-20.736694	-6.042480
C:\Users\cware\Desktop\Steller18Nov\18NovTrials\M21.DSG	11-1-2013	15:34:20	452363.000000	9047.260000	-0.230469	0.855469	-0.722656	0.363303	-0.442202	0.181651	-2.395630	13.519287	-2.166748
C:\Users\cware\Desktop\Steller18Nov\18NovTrials\M21.DSG	11-1-2013	15:34:20	452364.000000	9047.280000	-0.230469	0.855469	-0.722656	0.364220	-0.441284	0.185321	-0.839233	-8.361816	-4.684448
C:\Users\cware\Desktop\Steller18Nov\18NovTrials\M21.DSG	11-1-2013	15:34:20	452365.000000	9047.300000	-0.238281	0.859375	-0.707031	0.364220	-0.441284	0.184404	2.990723	11.184692	-4.135132
C:\Users\cware\Desktop\Steller18Nov\18NovTrials\M21.DSG	11-1-2013	15:34:20	452366.000000	9047.320000	-0.148438	0.859375	-0.703125	0.362385	-0.441284	0.187156	6.530762	-0.534058	-5.401611
C:\Users\cware\Desktop\Steller18Nov\18NovTrials\M21.DSG	11-1-2013	15:34:20	452367.000000	9047.340000	-0.242188	0.832031	-0.757813	0.363303	-0.441284	0.188991	6.149292	20.721436	-4.852295
C:\Users\cware\Desktop\Steller18Nov\18NovTrials\M21.DSG	11-1-2013	15:34:20	452368.000000	9047.360000	-0.101563	0.886719	-0.722656	0.361468	-0.439450	0.193578	11.642456	-7.568359	-7.675171
C:\Users\cware\Desktop\Steller18Nov\18NovTrials\M21.DSG	11-1-2013	15:34:20	452369.000000	9047.380000	-0.191406	0.859375	-0.773438	0.360550	-0.439450	0.195413	12.817383	9.262085	-4.852295
C:\Users\cware\Desktop\Steller18Nov\18NovTrials\M21.DSG	11-1-2013	15:34:20	452370.000000	9047.400000	-0.175781	0.847656	-0.781250	0.359633	-0.438532	0.200917	11.199951	14.953613	-7.507324
C:\Users\cware\Desktop\Steller18Nov\18NovTrials\M21.DSG	11-1-2013	15:34:20	452371.000000	9047.420000	-0.152344	0.828125	-0.734375	0.358716	-0.438532	0.203670	16.876221	7.369995	-5.935669
C:\Users\cware\Desktop\Steller18Nov\18NovTrials\M21.DSG	11-1-2013	15:34:20	452372.000000	9047.440000	-0.117188	0.792969	-0.742188	0.357798	-0.436697	0.211009	16.510010	7.293701	-7.186890
C:\Users\cware\Desktop\Steller18Nov\18NovTrials\M21.DSG	11-1-2013	15:34:20	452373.000000	9047.460000	-0.175781	0.785156	-0.769531	0.355963	-0.435780	0.213761	18.936157	18.173218	-1.724243
C:\Users\cware\Desktop\Steller18Nov\18NovTrials\M21.DSG	11-1-2013	15:34:20	452374.000000	9047.480000	-0.109375	0.769531	-0.769531	0.355963	-0.435780	0.217431	16.784668	20.309448	-5.767822
C:\Users\cware\Desktop\Steller18Nov\18NovTrials\M21.DSG	11-1-2013	15:34:20	452375.000000	9047.500000	-0.125000	0.820313	-0.742188	0.354128	-0.432110	0.224771	19.363403	18.692017	-4.409790
C:\Users\cware\Desktop\Steller18Nov\18NovTrials\M21.DSG	11-1-2013	15:34:20	452376.000000	9047.520000	-0.066406	0.796875	-0.750000	0.354128	-0.432110	0.229358	20.202637	-6.286621	-6.286621
C:\Users\cware\Desktop\Steller18Nov\18NovTrials\M21.DSG	11-1-2013	15:34:20	452377.000000	9047.540000	-0.156250	0.773438	-0.753906	0.352294	-0.428440	0.237615	21.896362	8.880615	-2.365112
C:\Users\cware\Desktop\Steller18Nov\18NovTrials\M21.DSG	11-1-2013	15:34:20	452378.000000	9047.560000	-0.175781	0.789063	-0.808594	0.353211	-0.427523	0.241284	23.025513	4.074097	-3.005981
C:\Users\cware\Desktop\Steller18Nov\18NovTrials\M21.DSG	11-1-2013	15:34:20	452379.000000	9047.580000	-0.156250	0.816406	-0.828125	0.352294	-0.424771	0.249541	19.882202	14.739990	-2.960205
C:\Users\cware\Desktop\Steller18Nov\18NovTrials\M21.DSG	11-1-2013	15:34:20	452380.000000	9047.600000	-0.105469	0.765625	-0.812500	0.351376	-0.422936	0.251376	22.857666	7.949829	-2.487183
C:\Users\cware\Desktop\Steller18Nov\18NovTrials\M21.DSG	11-1-2013	15:34:20	452381.000000	9047.620000	-0.074219	0.777344	-0.812500	0.351376	-0.419266	0.259633	20.187378	-0.839233	-8.041382
C:\Users\cware\Desktop\Steller18Nov\18NovTrials\M21.DSG	11-1-2013	15:34:20	452382.000000	9047.640000	-0.136719	0.781250	-0.820313	0.350459	-0.418349	0.263303	25.299072	6.835938	-7.141113
C:\Users\cware\Desktop\Steller18Nov\18NovTrials\M21.DSG	11-1-2013	15:34:20	452383.000000	9047.660000	-0.097656	0.781250	-0.808594	0.348624	-0.417431	0.272477	26.504517	16.006470	-6.179810
C:\Users\cware\Desktop\Steller18Nov\18NovTrials\M21.DSG	11-1-2013	15:34:20	452384.000000	9047.680000	-0.128906	0.773438	-0.851563	0.347706	-0.413761	0.276147	27.648926	7.629395	-6.896973
C:\Users\cware\Desktop\Steller18Nov\18NovTrials\M21.DSG	11-1-2013	15:34:20	452385.000000	9047.700000	-0.035156	0.761719	-0.812500	0.345872	-0.411009	0.284404	29.357910	24.963379	-6.896973
C:\Users\cware\Desktop\Steller18Nov\18NovTrials\M21.DSG	11-1-2013	15:34:20	452386.000000	9047.720000	-0.101563	0.746094	-0.847656	0.344037	-0.409174	0.289908	28.945923	5.081177	-6.530762
C:\Users\cware\Desktop\Steller18Nov\18NovTrials\M21.DSG	11-1-2013	15:34:20	452387.000000	9047.740000	-0.078125	0.710938	-0.859375	0.343119	-0.404587	0.299083	30.349731	17.135620	-5.447388
C:\Users\cware\Desktop\Steller18Nov\18NovTrials\M21.DSG	11-1-2013	15:34:20	452388.000000	9047.760000	-0.121094	0.714844	-0.839844	0.342202	-0.403670	0.303670	26.916504	-15.777588	-8.270264
C:\Users\cware\Desktop\Steller18Nov\18NovTrials\M21.DSG	11-1-2013	15:34:20	452389.000000	9047.780000	-0.035156	0.691406	-0.835938	0.343119	-0.399083	0.311009	28.930664	0.091553	-5.035400
C:\Users\cware\Desktop\Steller18Nov\18NovTrials\M21.DSG	11-1-2013	15:34:20	452390.000000	9047.800000	-0.109375	0.675781	-0.863281	0.342202	-0.396330	0.316514	26.519775	3.509521	-5.020142
C:\Users\cware\Desktop\Steller18Nov\18NovTrials\M21.DSG	11-1-2013	15:34:20	452391.000000	9047.820000	-0.105469	0.683594	-0.878906	0.341284	-0.391743	0.324771	28.961182	4.989624	-3.952026
C:\Users\cware\Desktop\Steller18Nov\18NovTrials\M21.DSG	11-1-2013	15:34:20	452392.000000	9047.840000	-0.066406	0.648438	-0.878906	0.340367	-0.390826	0.324771	29.052734	2.044678	-3.372192
C:\Users\cware\Desktop\Steller18Nov\18NovTrials\M21.DSG	11-1-2013	15:34:20	452393.000000	9047.860000	-0.093750	0.683594	-0.859375	0.341284	-0.384404	0.334862	29.754639	-4.318237	-2.883911
C:\Users\cware\Desktop\Steller18Nov\18NovTrials\M21.DSG	11-1-2013	15:34:20	452394.000000	9047.880000	-0.109375	0.667969	-0.929688	0.342202	-0.382569	0.340367	31.723022	12.176514	-3.219604
C:\Users\cware\Desktop\Steller18Nov\18NovTrials\M21.DSG	11-1-2013	15:34:20	452395.000000	9047.900000	-0.019531	0.625000	-0.898438	0.339450	-0.377064	0.348624	31.372070	-3.494263	-3.814697
C:\Users\cware\Desktop\Steller18Nov\18NovTrials\M21.DSG	11-1-2013	15:34:20	452396.000000	9047.920000	-0.093750	0.585938	-0.898438	0.339450	-0.373394	0.353211	30.319214	2.975464	-4.928589
C:\Users\cware\Desktop\Steller18Nov\18NovTrials\M21.DSG	11-1-2013	15:34:20	452397.000000	9047.940000	-0.011719	0.574219	-0.921875	0.339450	-0.372477	0.358716	28.823853	2.899170	-3.082275
C:\Users\cware\Desktop\Steller18Nov\18NovTrials\M21.DSG	11-1-2013	15:34:20	452398.000000	9047.960000	-0.007813	0.546875	-0.859375	0.339450	-0.366972	0.365138	27.313232	-17.272949	-5.798340
C:\Users\cware\Desktop\Steller18Nov\18NovTrials\M21.DSG	11-1-2013	15:34:20	452399.000000	9047.980000	-0.117188	0.570313	-0.933594	0.340367	-0.364220	0.368807	26.397705	-3.906250	-5.096436
C:\Users\cware\Desktop\Steller18Nov\18NovTrials\M21.DSG	11-1-2013	15:34:20	452400.000000	9048.000000	-0.070313	0.589844	-0.941406	0.339450	-0.359633	0.376147	24.734497	-0.610352	-5.767822
C:\Users\cware\Desktop\Steller18Nov\18NovTrials\M21.DSG	11-1-2013	15:34:20	452401.000000	9048.020000	-0.093750	0.566406	-0.937500	0.338532	-0.357798	0.378899	27.542114	-15.380859	-5.325317
C:\Users\cware\Desktop\Steller18Nov\18NovTrials\M21.DSG	11-1-2013	15:34:20	452402.000000	9048.040000	-0.054688	0.578125	-0.964844	0.339450	-0.352294	0.386239	17.379761	3.021240	-7.476807
C:\Users\cware\Desktop\Steller18Nov\18NovTrials\M21.DSG	11-1-2013	15:34:20	452403.000000	9048.060000	-0.101563	0.535156	-0.949219	0.338532	-0.350459	0.388991	17.211914	-11.062622	-8.163452
C:\Users\cware\Desktop\Steller18Nov\18NovTrials\M21.DSG	11-1-2013	15:34:20	452404.000000	9048.080000	0.058594	0.511719	-0.917969	0.339450	-0.348624	0.391743	10.833740	-10.360718	-6.546021
C:\Users\cware\Desktop\Steller18Nov\18NovTrials\M21.DSG	11-1-2013	15:34:20	452405.000000	9048.100000	-0.097656	0.492188	-0.949219	0.338532	-0.344954	0.394495	7.522583	-20.828247	-5.294800
C:\Users\cware\Desktop\Steller18Nov\18NovTrials\M21.DSG	11-1-2013	15:34:20	452406.000000	9048.120000	-0.031250	0.468750	-0.976563	0.340367	-0.344954	0.397248	6.240845	7.064819	-5.096436
C:\Users\cware\Desktop\Steller18Nov\18NovTrials\M21.DSG	11-1-2013	15:34:20	452407.000000	9048.140000	0.023438	0.542969	-0.886719	0.338532	-0.344037	0.397248	-2.136230	-29.296875	-10.269165
C:\Users\cware\Desktop\Steller18Nov\18NovTrials\M21.DSG	11-1-2013	15:34:20	452408.000000	9048.160000	-0.046875	0.542969	-0.968750	0.341284	-0.342202	0.398165	-0.900269	-4.013062	-8.666992
C:\Users\cware\Desktop\Steller18Nov\18NovTrials\M21.DSG	11-1-2013	15:34:20	452409.000000	9048.180000	-0.015625	0.519531	-0.925781	0.341284	-0.343119	0.397248	-3.814697	-22.766113	-9.216309
C:\Users\cware\Desktop\Steller18Nov\18NovTrials\M21.DSG	11-1-2013	15:34:20	452410.000000	9048.200000	-0.050781	0.492188	-0.921875	0.342202	-0.342202	0.397248	-5.844116	-17.044067	-6.652832
C:\Users\cware\Desktop\Steller18Nov\18NovTrials\M21.DSG	11-1-2013	15:34:20	452411.000000	9048.220000	-0.089844	0.484375	-0.898438	0.344954	-0.342202	0.395413	-11.001587	-17.745972	-7.324219
C:\Users\cware\Desktop\Steller18Nov\18NovTrials\M21.DSG	11-1-2013	15:34:20	452412.000000	9048.240000	-0.085938	0.500000	-0.921875	0.346789	-0.344954	0.394495	-15.625000	-16.281128	-5.371094
C:\Users\cware\Desktop\Steller18Nov\18NovTrials\M21.DSG	11-1-2013	15:34:20	452413.000000	9048.260000	-0.078125	0.511719	-0.910156	0.347706	-0.345872	0.390826	-17.196655	-19.989014	-5.737305
C:\Users\cware\Desktop\Steller18Nov\18NovTrials\M21.DSG	11-1-2013	15:34:20	452414.000000	9048.280000	-0.042969	0.503906	-0.875000	0.347706	-0.347706	0.388991	-19.592285	-24.200439	-9.201050
C:\Users\cware\Desktop\Steller18Nov\18NovTrials\M21.DSG	11-1-2013	15:34:20	452415.000000	9048.300000	-0.074219	0.515625	-0.914063	0.351376	-0.348624	0.385321	-19.088745	-19.409180	-6.439209
C:\Users\cware\Desktop\Steller18Nov\18NovTrials\M21.DSG	11-1-2013	15:34:20	452416.000000	9048.320000	-0.089844	0.523438	-0.937500	0.352294	-0.350459	0.382569	-22.354126	-4.867554	-5.386353
C:\Users\cware\Desktop\Steller18Nov\18NovTrials\M21.DSG	11-1-2013	15:34:20	452417.000000	9048.340000	-0.121094	0.503906	-0.910156	0.353211	-0.353211	0.377982	-26.016235	-29.296875	-6.286621
C:\Users\cware\Desktop\Steller18Nov\18NovTrials\M21.DSG	11-1-2013	15:34:20	452418.000000	9048.360000	-0.070313	0.527344	-0.890625	0.355963	-0.355046	0.374312	-29.754639	-13.687134	-5.950928
C:\Users\cware\Desktop\Steller18Nov\18NovTrials\M21.DSG	11-1-2013	15:34:20	452419.000000	9048.380000	-0.101563	0.550781	-0.867188	0.358716	-0.357798	0.369725	-23.361206	-29.678345	-5.508423
C:\Users\cware\Desktop\Steller18Nov\18NovTrials\M21.DSG	11-1-2013	15:34:20	452420.000000	9048.400000	-0.113281	0.562500	-0.863281	0.359633	-0.360550	0.367890	-24.398804	-37.384033	-6.439209
C:\Users\cware\Desktop\Steller18Nov\18NovTrials\M21.DSG	11-1-2013	15:34:20	452421.000000	9048.420000	-0.195313	0.585938	-0.878906	0.361468	-0.363303	0.367890	-18.295288	-4.379272	-7.110596
C:\Users\cware\Desktop\Steller18Nov\18NovTrials\M21.DSG	11-1-2013	15:34:20	452422.000000	9048.440000	-0.066406	0.617188	-0.820313	0.364220	-0.362385	0.360550	-15.899658	-47.149658	-13.580322
C:\Users\cware\Desktop\Steller18Nov\18NovTrials\M21.DSG	11-1-2013	15:34:20	452423.000000	9048.460000	-0.191406	0.605469	-0.906250	0.366055	-0.365138	0.355046	-16.632080	-18.203735	-12.832642
C:\Users\cware\Desktop\Steller18Nov\18NovTrials\M21.DSG	11-1-2013	15:34:20	452424.000000	9048.480000	-0.199219	0.582031	-0.875000	0.366055	-0.366972	0.354128	-14.205933	-10.421753	-14.160156
C:\Users\cware\Desktop\Steller18Nov\18NovTrials\M21.DSG	11-1-2013	15:34:20	452425.000000	9048.500000	-0.113281	0.593750	-0.851563	0.364220	-0.369725	0.351376	-12.847900	-12.771606	-11.993408
C:\Users\cware\Desktop\Steller18Nov\18NovTrials\M21.DSG	11-1-2013	15:34:20	452426.000000	9048.520000	-0.125000	0.621094	-0.839844	0.365138	-0.369725	0.349541	-12.741089	-23.269653	-12.557983
C:\Users\cware\Desktop\Steller18Nov\18NovTrials\M21.DSG	11-1-2013	15:34:20	452427.000000	9048.540000	-0.156250	0.613281	-0.886719	0.366055	-0.371560	0.345872	-13.198853	-6.683350	-12.512207
C:\Users\cware\Desktop\Steller18Nov\18NovTrials\M21.DSG	11-1-2013	15:34:20	452428.000000	9048.560000	-0.101563	0.601563	-0.835938	0.366055	-0.372477	0.344954	-10.208130	-20.568848	-15.167236
C:\Users\cware\Desktop\Steller18Nov\18NovTrials\M21.DSG	11-1-2013	15:34:20	452429.000000	9048.580000	-0.175781	0.558594	-0.898438	0.365138	-0.374312	0.342202	-17.288208	-11.093140	-18.951416
C:\Users\cware\Desktop\Steller18Nov\18NovTrials\M21.DSG	11-1-2013	15:34:20	452430.000000	9048.600000	-0.230469	0.566406	-0.898438	0.363303	-0.375229	0.341284	-18.661499	-9.719849	-18.997192
C:\Users\cware\Desktop\Steller18Nov\18NovTrials\M21.DSG	11-1-2013	15:34:20	452431.000000	9048.620000	-0.128906	0.601563	-0.839844	0.361468	-0.377982	0.337615	-16.326904	-14.465332	-18.783569
C:\Users\cware\Desktop\Steller18Nov\18NovTrials\M21.DSG	11-1-2013	15:34:20	452432.000000	9048.640000	-0.156250	0.566406	-0.898438	0.361468	-0.379817	0.336697	-21.560669	-28.274536	-19.714355
C:\Users\cware\Desktop\Steller18Nov\18NovTrials\M21.DSG	11-1-2013	15:34:20	452433.000000	9048.660000	-0.226563	0.546875	-0.902344	0.360550	-0.383486	0.332110	-21.713257	-6.851196	-17.623901
C:\Users\cware\Desktop\Steller18Nov\18NovTrials\M21.DSG	11-1-2013	15:34:20	452434.000000	9048.680000	-0.152344	0.570313	-0.855469	0.357798	-0.384404	0.329358	-23.071289	-16.494751	-17.974854
C:\Users\cware\Desktop\Steller18Nov\18NovTrials\M21.DSG	11-1-2013	15:34:20	452435.000000	9048.700000	-0.140625	0.589844	-0.878906	0.356881	-0.388073	0.324771	-34.072876	6.378174	-17.562866
C:\Users\cware\Desktop\Steller18Nov\18NovTrials\M21.DSG	11-1-2013	15:34:20	452436.000000	9048.720000	-0.199219	0.582031	-0.890625	0.355046	-0.391743	0.319266	-38.391113	-18.615723	-19.104004
C:\Users\cware\Desktop\Steller18Nov\18NovTrials\M21.DSG	11-1-2013	15:34:20	452437.000000	9048.740000	-0.164063	0.625000	-0.847656	0.354128	-0.395413	0.314679	-44.631958	-12.039185	-15.274048
C:\Users\cware\Desktop\Steller18Nov\18NovTrials\M21.DSG	11-1-2013	15:34:20	452438.000000	9048.760000	-0.136719	0.628906	-0.851563	0.352294	-0.400000	0.304587	-50.521851	-10.925293	-15.182495
C:\Users\cware\Desktop\Steller18Nov\18NovTrials\M21.DSG	11-1-2013	15:34:20	452439.000000	9048.780000	-0.226563	0.597656	-0.867188	0.350459	-0.404587	0.300000	-51.589966	-3.372192	-12.847900
C:\Users\cware\Desktop\Steller18Nov\18NovTrials\M21.DSG	11-1-2013	15:34:20	452440.000000	9048.800000	-0.152344	0.628906	-0.828125	0.348624	-0.411009	0.288073	-54.138184	-7.598877	-10.848999
C:\Users\cware\Desktop\Steller18Nov\18NovTrials\M21.DSG	11-1-2013	15:34:20	452441.000000	9048.820000	-0.191406	0.644531	-0.878906	0.347706	-0.412844	0.281651	-54.702759	-9.933472	-11.474609
C:\Users\cware\Desktop\Steller18Nov\18NovTrials\M21.DSG	11-1-2013	15:34:20	452442.000000	9048.840000	-0.195313	0.675781	-0.843750	0.346789	-0.419266	0.269725	-56.045532	1.708984	-7.354736
C:\Users\cware\Desktop\Steller18Nov\18NovTrials\M21.DSG	11-1-2013	15:34:20	452443.000000	9048.860000	-0.156250	0.714844	-0.820313	0.345872	-0.422018	0.263303	-55.557251	4.287720	-8.972168
C:\Users\cware\Desktop\Steller18Nov\18NovTrials\M21.DSG	11-1-2013	15:34:20	452444.000000	9048.880000	-0.167969	0.726563	-0.820313	0.344954	-0.428440	0.250459	-53.619385	6.591797	-7.568359
C:\Users\cware\Desktop\Steller18Nov\18NovTrials\M21.DSG	11-1-2013	15:34:20	452445.000000	9048.900000	-0.125000	0.699219	-0.765625	0.343119	-0.430275	0.244954	-50.354004	0.991821	-2.609253
C:\Users\cware\Desktop\Steller18Nov\18NovTrials\M21.DSG	11-1-2013	15:34:20	452446.000000	9048.920000	-0.125000	0.699219	-0.765625	0.344037	-0.433945	0.234862	-51.101685	7.583618	0.747681
C:\Users\cware\Desktop\Steller18Nov\18NovTrials\M21.DSG	11-1-2013	15:34:20	452447.000000	9048.940000	-0.167969	0.761719	-0.812500	0.343119	-0.435780	0.228440	-53.817749	-0.930786	2.899170
C:\Users\cware\Desktop\Steller18Nov\18NovTrials\M21.DSG	11-1-2013	15:34:20	452448.000000	9048.960000	-0.195313	0.796875	-0.820313	0.344954	-0.437615	0.222018	-54.336548	12.145996	7.843018
C:\Users\cware\Desktop\Steller18Nov\18NovTrials\M21.DSG	11-1-2013	15:34:20	452449.000000	9048.980000	-0.132813	0.843750	-0.761719	0.346789	-0.440367	0.211009	-51.742554	-1.602173	9.017944
C:\Users\cware\Desktop\Steller18Nov\18NovTrials\M21.DSG	11-1-2013	15:34:20	452450.000000	9049.000000	-0.156250	0.812500	-0.757813	0.347706	-0.442202	0.204587	-51.849365	4.669189	8.407593
C:\Users\cware\Desktop\Steller18Nov\18NovTrials\M21.DSG	11-1-2013	15:34:20	452451.000000	9049.020000	-0.199219	0.800781	-0.785156	0.351376	-0.444037	0.192661	-50.918579	9.597778	10.055542
C:\Users\cware\Desktop\Steller18Nov\18NovTrials\M21.DSG	11-1-2013	15:34:20	452452.000000	9049.040000	-0.152344	0.855469	-0.777344	0.351376	-0.444954	0.186239	-52.169800	-3.921509	12.557983
C:\Users\cware\Desktop\Steller18Nov\18NovTrials\M21.DSG	11-1-2013	15:34:20	452453.000000	9049.060000	-0.218750	0.855469	-0.750000	0.355963	-0.447706	0.174312	-52.688599	-11.184692	13.732910
C:\Users\cware\Desktop\Steller18Nov\18NovTrials\M21.DSG	11-1-2013	15:34:20	452454.000000	9049.080000	-0.285156	0.871094	-0.703125	0.359633	-0.447706	0.168807	-43.151855	4.043579	11.154175
C:\Users\cware\Desktop\Steller18Nov\18NovTrials\M21.DSG	11-1-2013	15:34:20	452455.000000	9049.100000	-0.214844	0.863281	-0.691406	0.361468	-0.448624	0.159633	-30.029297	2.700806	8.895874
C:\Users\cware\Desktop\Steller18Nov\18NovTrials\M21.DSG	11-1-2013	15:34:20	452456.000000	9049.120000	-0.191406	0.804688	-0.695313	0.363303	-0.448624	0.155963	-21.270752	2.578735	7.736206
C:\Users\cware\Desktop\Steller18Nov\18NovTrials\M21.DSG	11-1-2013	15:34:20	452457.000000	9049.140000	-0.207031	0.824219	-0.710938	0.366055	-0.448624	0.152294	-13.504028	5.233765	5.493164
C:\Users\cware\Desktop\Steller18Nov\18NovTrials\M21.DSG	11-1-2013	15:34:20	452458.000000	9049.160000	-0.136719	0.839844	-0.683594	0.366055	-0.447706	0.153211	-10.192871	11.215210	6.515503
C:\Users\cware\Desktop\Steller18Nov\18NovTrials\M21.DSG	11-1-2013	15:34:20	452459.000000	9049.180000	-0.082031	0.875000	-0.671875	0.368807	-0.446789	0.151376	-7.110596	5.142212	4.989624
C:\Users\cware\Desktop\Steller18Nov\18NovTrials\M21.DSG	11-1-2013	15:34:20	452460.000000	9049.200000	-0.058594	0.863281	-0.750000	0.371560	-0.447706	0.153211	-8.422852	10.955811	3.433228
C:\Users\cware\Desktop\Steller18Nov\18NovTrials\M21.DSG	11-1-2013	15:34:20	452461.000000	9049.220000	-0.027344	0.832031	-0.843750	0.370642	-0.446789	0.154128	-8.544922	-0.640869	-0.366211
C:\Users\cware\Desktop\Steller18Nov\18NovTrials\M21.DSG	11-1-2013	15:34:20	452462.000000	9049.240000	0.027344	0.785156	-0.824219	0.370642	-0.446789	0.152294	-5.615234	-14.587402	-3.768921
C:\Users\cware\Desktop\Steller18Nov\18NovTrials\M21.DSG	11-1-2013	15:34:20	452463.000000	9049.260000	-0.039063	0.765625	-0.847656	0.372477	-0.446789	0.152294	-4.364014	8.483887	2.105713
C:\Users\cware\Desktop\Steller18Nov\18NovTrials\M21.DSG	11-1-2013	15:34:20	452464.000000	9049.280000	-0.031250	0.738281	-0.867188	0.372477	-0.446789	0.151376	-17.196655	15.640259	3.433228
C:\Users\cware\Desktop\Steller18Nov\18NovTrials\M21.DSG	11-1-2013	15:34:20	452465.000000	9049.300000	-0.003906	0.738281	-0.937500	0.374312	-0.446789	0.149541	-23.925781	10.513306	0.732422
C:\Users\cware\Desktop\Steller18Nov\18NovTrials\M21.DSG	11-1-2013	15:34:20	452466.000000	9049.320000	0.066406	0.726563	-0.882813	0.374312	-0.447706	0.146789	-31.967163	10.772705	-0.564575
C:\Users\cware\Desktop\Steller18Nov\18NovTrials\M21.DSG	11-1-2013	15:34:20	452467.000000	9049.340000	0.058594	0.773438	-0.875000	0.373394	-0.447706	0.139450	-42.770386	11.154175	-5.935669
C:\Users\cware\Desktop\Steller18Nov\18NovTrials\M21.DSG	11-1-2013	15:34:20	452468.000000	9049.360000	0.042969	0.875000	-0.828125	0.372477	-0.449541	0.134862	-46.737671	26.199341	-7.980347
C:\Users\cware\Desktop\Steller18Nov\18NovTrials\M21.DSG	11-1-2013	15:34:20	452469.000000	9049.380000	0.054688	0.910156	-0.800781	0.370642	-0.452294	0.126606	-43.426514	22.872925	-5.966187
C:\Users\cware\Desktop\Steller18Nov\18NovTrials\M21.DSG	11-1-2013	15:34:20	452470.000000	9049.400000	-0.003906	0.917969	-0.738281	0.369725	-0.452294	0.123853	-36.575317	4.714966	-6.286621
C:\Users\cware\Desktop\Steller18Nov\18NovTrials\M21.DSG	11-1-2013	15:34:20	452471.000000	9049.420000	0.027344	0.910156	-0.695313	0.370642	-0.453211	0.121101	-38.848877	26.336670	-3.204346
C:\Users\cware\Desktop\Steller18Nov\18NovTrials\M21.DSG	11-1-2013	15:34:20	452472.000000	9049.440000	-0.070313	0.917969	-0.722656	0.368807	-0.454128	0.112844	-34.530640	25.009155	-6.118774
C:\Users\cware\Desktop\Steller18Nov\18NovTrials\M21.DSG	11-1-2013	15:34:20	452473.000000	9049.460000	-0.019531	0.968750	-0.605469	0.367890	-0.455046	0.109174	-32.211304	17.807007	-9.277344
C:\Users\cware\Desktop\Steller18Nov\18NovTrials\M21.DSG	11-1-2013	15:34:20	452474.000000	9049.480000	-0.019531	0.968750	-0.605469	0.366055	-0.455046	0.103670	-26.062012	30.197144	-8.590698
C:\Users\cware\Desktop\Steller18Nov\18NovTrials\M21.DSG	11-1-2013	15:34:20	452475.000000	9049.500000	0.027344	0.953125	-0.605469	0.365138	-0.457798	0.102752	-16.769409	0.610352	-11.642456
C:\Users\cware\Desktop\Steller18Nov\18NovTrials\M21.DSG	11-1-2013	15:34:20	452476.000000	9049.520000	-0.074219	0.980469	-0.644531	0.361468	-0.457798	0.100000	-13.397217	12.023926	-12.786865
C:\Users\cware\Desktop\Steller18Nov\18NovTrials\M21.DSG	11-1-2013	15:34:20	452477.000000	9049.540000	-0.128906	0.941406	-0.628906	0.360550	-0.456881	0.098165	-13.168335	0.732422	-18.325806
C:\Users\cware\Desktop\Steller18Nov\18NovTrials\M21.DSG	11-1-2013	15:34:20	452478.000000	9049.560000	-0.140625	0.917969	-0.566406	0.358716	-0.459633	0.100000	-7.614136	7.537842	-14.770508
C:\Users\cware\Desktop\Steller18Nov\18NovTrials\M21.DSG	11-1-2013	15:34:20	452479.000000	9049.580000	-0.132813	0.910156	-0.562500	0.355963	-0.458716	0.098165	-10.604858	13.793945	-15.579224
C:\Users\cware\Desktop\Steller18Nov\18NovTrials\M21.DSG	11-1-2013	15:34:20	452480.000000	9049.600000	-0.183594	0.886719	-0.597656	0.353211	-0.460550	0.098165	-10.910034	18.020630	-16.586304
C:\Users\cware\Desktop\Steller18Nov\18NovTrials\M21.DSG	11-1-2013	15:34:20	452481.000000	9049.620000	-0.121094	0.878906	-0.566406	0.352294	-0.461468	0.097248	-8.743286	16.769409	-13.366699
C:\Users\cware\Desktop\Steller18Nov\18NovTrials\M21.DSG	11-1-2013	15:34:20	452482.000000	9049.640000	-0.066406	0.878906	-0.558594	0.347706	-0.462385	0.098165	-11.550903	16.830444	-9.613037
C:\Users\cware\Desktop\Steller18Nov\18NovTrials\M21.DSG	11-1-2013	15:34:20	452483.000000	9049.660000	-0.062500	0.894531	-0.550781	0.347706	-0.462385	0.097248	-6.835938	-1.678467	-6.515503
C:\Users\cware\Desktop\Steller18Nov\18NovTrials\M21.DSG	11-1-2013	15:34:20	452484.000000	9049.680000	-0.054688	0.937500	-0.558594	0.346789	-0.462385	0.099083	-6.118774	-13.259888	-7.339478
C:\Users\cware\Desktop\Steller18Nov\18NovTrials\M21.DSG	11-1-2013	15:34:20	452485.000000	9049.700000	-0.179688	0.964844	-0.550781	0.346789	-0.461468	0.098165	-3.433228	8.621216	-4.074097
C:\Users\cware\Desktop\Steller18Nov\18NovTrials\M21.DSG	11-1-2013	15:34:20	452486.000000	9049.720000	-0.109375	0.960938	-0.539063	0.346789	-0.463303	0.098165	-1.724243	5.874634	-6.134033
C:\Users\cware\Desktop\Steller18Nov\18NovTrials\M21.DSG	11-1-2013	15:34:20	452487.000000	9049.740000	-0.125000	0.968750	-0.550781	0.345872	-0.461468	0.100917	0.152588	3.860474	-9.078979
C:\Users\cware\Desktop\Steller18Nov\18NovTrials\M21.DSG	11-1-2013	15:34:20	452488.000000	9049.760000	-0.066406	0.957031	-0.546875	0.344037	-0.462385	0.100917	4.150391	-14.389038	-7.812500
C:\Users\cware\Desktop\Steller18Nov\18NovTrials\M21.DSG	11-1-2013	15:34:20	452489.000000	9049.780000	-0.199219	0.945313	-0.535156	0.344954	-0.462385	0.104587	4.531860	2.853394	-6.332397
C:\Users\cware\Desktop\Steller18Nov\18NovTrials\M21.DSG	11-1-2013	15:34:20	452490.000000	9049.800000	-0.093750	0.925781	-0.589844	0.344037	-0.461468	0.105505	8.514404	10.940552	-5.187988
C:\Users\cware\Desktop\Steller18Nov\18NovTrials\M21.DSG	11-1-2013	15:34:20	452491.000000	9049.820000	-0.093750	0.925781	-0.574219	0.344037	-0.461468	0.109174	10.864258	1.525879	-10.086060
C:\Users\cware\Desktop\Steller18Nov\18NovTrials\M21.DSG	11-1-2013	15:34:20	452492.000000	9049.840000	-0.187500	0.941406	-0.632813	0.342202	-0.461468	0.112844	14.251709	12.466431	-6.958008
C:\Users\cware\Desktop\Steller18Nov\18NovTrials\M21.DSG	11-1-2013	15:34:20	452493.000000	9049.860000	-0.078125	0.945313	-0.582031	0.340367	-0.459633	0.119266	19.821167	18.203735	-8.651733
C:\Users\cware\Desktop\Steller18Nov\18NovTrials\M21.DSG	11-1-2013	15:34:20	452494.000000	9049.880000	-0.050781	0.949219	-0.593750	0.340367	-0.465138	0.123853	17.608643	-6.362915	-9.490967
C:\Users\cware\Desktop\Steller18Nov\18NovTrials\M21.DSG	11-1-2013	15:34:20	452495.000000	9049.900000	-0.117188	0.910156	-0.613281	0.339450	-0.460550	0.128440	22.262573	22.583008	-4.974365
C:\Users\cware\Desktop\Steller18Nov\18NovTrials\M21.DSG	11-1-2013	15:34:20	452496.000000	9049.920000	-0.152344	0.906250	-0.675781	0.338532	-0.458716	0.133028	21.286011	6.439209	-7.980347
C:\Users\cware\Desktop\Steller18Nov\18NovTrials\M21.DSG	11-1-2013	15:34:20	452497.000000	9049.940000	-0.117188	0.906250	-0.652344	0.337615	-0.457798	0.139450	21.636963	-2.075195	-7.858276
C:\Users\cware\Desktop\Steller18Nov\18NovTrials\M21.DSG	11-1-2013	15:34:20	452498.000000	9049.960000	-0.011719	0.949219	-0.582031	0.336697	-0.457798	0.144037	25.039673	30.685425	-0.717163
C:\Users\cware\Desktop\Steller18Nov\18NovTrials\M21.DSG	11-1-2013	15:34:20	452499.000000	9049.980000	-0.089844	0.910156	-0.621094	0.335780	-0.455963	0.151376	22.079468	-0.793457	-8.361816
C:\Users\cware\Desktop\Steller18Nov\18NovTrials\M21.DSG	11-1-2013	15:34:20	452500.000000	9050.000000	-0.117188	0.871094	-0.675781	0.335780	-0.456881	0.156881	24.459839	17.211914	-3.555298
C:\Users\cware\Desktop\Steller18Nov\18NovTrials\M21.DSG	11-1-2013	15:34:20	452501.000000	9050.020000	-0.062500	0.882813	-0.679688	0.336697	-0.454128	0.165138	23.544312	4.013062	-6.439209
C:\Users\cware\Desktop\Steller18Nov\18NovTrials\M21.DSG	11-1-2013	15:34:20	452502.000000	9050.040000	-0.062500	0.882813	-0.679688	0.334862	-0.453211	0.169725	23.574829	9.582520	-6.164551
C:\Users\cware\Desktop\Steller18Nov\18NovTrials\M21.DSG	11-1-2013	15:34:20	452503.000000	9050.060000	-0.007813	0.878906	-0.675781	0.333028	-0.452294	0.177982	28.640747	2.593994	-5.767822
C:\Users\cware\Desktop\Steller18Nov\18NovTrials\M21.DSG	11-1-2013	15:34:20	452504.000000	9050.080000	-0.066406	0.867188	-0.695313	0.333028	-0.448624	0.183486	28.701782	8.804321	-3.433228
C:\Users\cware\Desktop\Steller18Nov\18NovTrials\M21.DSG	11-1-2013	15:34:20	452505.000000	9050.100000	-0.093750	0.839844	-0.699219	0.332110	-0.447706	0.191743	28.274536	10.345459	-4.684448
C:\Users\cware\Desktop\Steller18Nov\18NovTrials\M21.DSG	11-1-2013	15:34:20	452506.000000	9050.120000	0.000000	0.871094	-0.648438	0.332110	-0.446789	0.197248	32.379150	-2.044678	-7.919312
C:\Users\cware\Desktop\Steller18Nov\18NovTrials\M21.DSG	11-1-2013	15:34:20	452507.000000	9050.140000	-0.117188	0.824219	-0.699219	0.331193	-0.444037	0.208257	32.806396	21.316528	-6.072998
C:\Users\cware\Desktop\Steller18Nov\18NovTrials\M21.DSG	11-1-2013	15:34:20	452508.000000	9050.160000	0.015625	0.828125	-0.742188	0.331193	-0.442202	0.212844	36.193848	-8.453369	-9.918213
C:\Users\cware\Desktop\Steller18Nov\18NovTrials\M21.DSG	11-1-2013	15:34:20	452509.000000	9050.180000	-0.074219	0.796875	-0.769531	0.330275	-0.441284	0.217431	36.315918	15.426636	-5.050659
C:\Users\cware\Desktop\Steller18Nov\18NovTrials\M21.DSG	11-1-2013	15:34:20	452510.000000	9050.200000	-0.066406	0.812500	-0.777344	0.329358	-0.437615	0.229358	36.880493	20.065308	-5.401611
C:\Users\cware\Desktop\Steller18Nov\18NovTrials\M21.DSG	11-1-2013	15:34:20	452511.000000	9050.220000	0.000000	0.812500	-0.699219	0.327523	-0.436697	0.236697	38.848877	-7.690430	-4.119873
C:\Users\cware\Desktop\Steller18Nov\18NovTrials\M21.DSG	11-1-2013	15:34:20	452512.000000	9050.240000	-0.039063	0.796875	-0.769531	0.328440	-0.432110	0.246789	40.756226	8.132935	-3.662109
C:\Users\cware\Desktop\Steller18Nov\18NovTrials\M21.DSG	11-1-2013	15:34:20	452513.000000	9050.260000	-0.089844	0.796875	-0.785156	0.327523	-0.428440	0.252294	36.422729	28.137207	-5.554199
C:\Users\cware\Desktop\Steller18Nov\18NovTrials\M21.DSG	11-1-2013	15:34:20	452514.000000	9050.280000	0.019531	0.804688	-0.730469	0.325688	-0.425688	0.263303	37.216187	-12.191772	-6.378174
C:\Users\cware\Desktop\Steller18Nov\18NovTrials\M21.DSG	11-1-2013	15:34:20	452515.000000	9050.300000	-0.113281	0.746094	-0.824219	0.326606	-0.422936	0.269725	39.596558	11.169434	-4.241943
C:\Users\cware\Desktop\Steller18Nov\18NovTrials\M21.DSG	11-1-2013	15:34:20	452516.000000	9050.320000	-0.035156	0.750000	-0.820313	0.323853	-0.417431	0.281651	41.519165	-8.300781	-4.028320
C:\Users\cware\Desktop\Steller18Nov\18NovTrials\M21.DSG	11-1-2013	15:34:20	452517.000000	9050.340000	-0.019531	0.730469	-0.812500	0.325688	-0.415596	0.287156	42.800903	21.575928	2.059937
C:\Users\cware\Desktop\Steller18Nov\18NovTrials\M21.DSG	11-1-2013	15:34:20	452518.000000	9050.360000	0.003906	0.699219	-0.828125	0.325688	-0.409174	0.300917	40.374756	-2.944946	-3.646851
C:\Users\cware\Desktop\Steller18Nov\18NovTrials\M21.DSG	11-1-2013	15:34:20	452519.000000	9050.380000	-0.023438	0.730469	-0.855469	0.324771	-0.406422	0.306422	42.495728	4.562378	-4.028320
C:\Users\cware\Desktop\Steller18Nov\18NovTrials\M21.DSG	11-1-2013	15:34:20	452520.000000	9050.400000	-0.042969	0.703125	-0.855469	0.324771	-0.400000	0.317431	40.420532	-3.723145	-6.134033
C:\Users\cware\Desktop\Steller18Nov\18NovTrials\M21.DSG	11-1-2013	15:34:20	452521.000000	9050.420000	-0.046875	0.675781	-0.867188	0.323853	-0.397248	0.323853	42.709351	21.194458	-2.212524
C:\Users\cware\Desktop\Steller18Nov\18NovTrials\M21.DSG	11-1-2013	15:34:20	452522.000000	9050.440000	0.042969	0.652344	-0.875000	0.322936	-0.390826	0.330275	41.885376	4.592896	-4.425049
C:\Users\cware\Desktop\Steller18Nov\18NovTrials\M21.DSG	11-1-2013	15:34:20	452523.000000	9050.460000	-0.039063	0.644531	-0.921875	0.322936	-0.386239	0.340367	41.687012	6.378174	-3.555298
C:\Users\cware\Desktop\Steller18Nov\18NovTrials\M21.DSG	11-1-2013	15:34:20	452524.000000	9050.480000	-0.046875	0.656250	-0.941406	0.321101	-0.384404	0.345872	43.853760	-9.094238	-1.647949
C:\Users\cware\Desktop\Steller18Nov\18NovTrials\M21.DSG	11-1-2013	15:34:20	452525.000000	9050.500000	0.015625	0.628906	-0.933594	0.322018	-0.375229	0.355963	39.398193	2.456665	0.961304
C:\Users\cware\Desktop\Steller18Nov\18NovTrials\M21.DSG	11-1-2013	15:34:20	452526.000000	9050.520000	-0.019531	0.589844	-0.945313	0.322936	-0.373394	0.363303	36.239624	9.307861	-1.403809
C:\Users\cware\Desktop\Steller18Nov\18NovTrials\M21.DSG	11-1-2013	15:34:20	452527.000000	9050.540000	-0.058594	0.613281	-0.960938	0.322018	-0.366972	0.371560	33.752441	7.614136	-4.547119
C:\Users\cware\Desktop\Steller18Nov\18NovTrials\M21.DSG	11-1-2013	15:34:20	452528.000000	9050.560000	0.000000	0.621094	-0.941406	0.321101	-0.363303	0.377064	30.242920	16.738892	-2.914429
C:\Users\cware\Desktop\Steller18Nov\18NovTrials\M21.DSG	11-1-2013	15:34:20	452529.000000	9050.580000	0.000000	0.566406	-0.996094	0.321101	-0.357798	0.385321	27.542114	-0.915527	-2.731323
C:\Users\cware\Desktop\Steller18Nov\18NovTrials\M21.DSG	11-1-2013	15:34:20	452530.000000	9050.600000	0.000000	0.566406	-0.996094	0.320183	-0.355046	0.388991	29.525757	19.226074	1.831055
C:\Users\cware\Desktop\Steller18Nov\18NovTrials\M21.DSG	11-1-2013	15:34:20	452531.000000	9050.620000	0.031250	0.582031	-0.968750	0.320183	-0.349541	0.396330	27.114868	-3.631592	-1.876831
C:\Users\cware\Desktop\Steller18Nov\18NovTrials\M21.DSG	11-1-2013	15:34:20	452532.000000	9050.640000	-0.058594	0.562500	-0.992188	0.319266	-0.347706	0.400000	25.772095	11.062622	-2.334595
C:\Users\cware\Desktop\Steller18Nov\18NovTrials\M21.DSG	11-1-2013	15:34:20	452533.000000	9050.660000	0.046875	0.550781	-0.996094	0.318349	-0.340367	0.407339	24.963379	-11.947632	-7.186890
C:\Users\cware\Desktop\Steller18Nov\18NovTrials\M21.DSG	11-1-2013	15:34:20	452534.000000	9050.680000	-0.062500	0.527344	-1.015625	0.319266	-0.338532	0.410092	26.626587	18.386841	-4.684448
C:\Users\cware\Desktop\Steller18Nov\18NovTrials\M21.DSG	11-1-2013	15:34:20	452535.000000	9050.700000	0.042969	0.535156	-1.000000	0.317431	-0.332110	0.416514	28.762817	-4.165649	-5.126953
C:\Users\cware\Desktop\Steller18Nov\18NovTrials\M21.DSG	11-1-2013	15:34:20	452536.000000	9050.720000	0.007813	0.523438	-1.011719	0.316514	-0.330275	0.422018	28.015137	9.506226	-2.700806
C:\Users\cware\Desktop\Steller18Nov\18NovTrials\M21.DSG	11-1-2013	15:34:20	452537.000000	9050.740000	0.015625	0.542969	-0.980469	0.314679	-0.323853	0.428440	29.449463	12.969971	-1.113892
C:\Users\cware\Desktop\Steller18Nov\18NovTrials\M21.DSG	11-1-2013	15:34:20	452538.000000	9050.760000	0.066406	0.488281	-1.019531	0.315596	-0.321101	0.431193	26.321411	6.057739	-3.036499
C:\Users\cware\Desktop\Steller18Nov\18NovTrials\M21.DSG	11-1-2013	15:34:20	452539.000000	9050.780000	0.023438	0.503906	-1.019531	0.313761	-0.313761	0.438532	28.671265	1.480103	-2.243042
C:\Users\cware\Desktop\Steller18Nov\18NovTrials\M21.DSG	11-1-2013	15:34:20	452540.000000	9050.800000	0.085938	0.503906	-1.007813	0.314679	-0.310092	0.443119	29.159546	-12.268066	-4.028320
C:\Users\cware\Desktop\Steller18Nov\18NovTrials\M21.DSG	11-1-2013	15:34:20	452541.000000	9050.820000	-0.023438	0.503906	-1.039063	0.314679	-0.304587	0.447706	29.937744	8.636475	-4.287720
C:\Users\cware\Desktop\Steller18Nov\18NovTrials\M21.DSG	11-1-2013	15:34:20	452542.000000	9050.840000	0.027344	0.472656	-1.023438	0.314679	-0.300917	0.452294	30.303955	-2.807617	-4.776001
C:\Users\cware\Desktop\Steller18Nov\18NovTrials\M21.DSG	11-1-2013	15:34:20	452543.000000	9050.860000	-0.027344	0.382813	-1.054688	0.313761	-0.293578	0.459633	28.182983	-1.800537	-1.205444
C:\Users\cware\Desktop\Steller18Nov\18NovTrials\M21.DSG	11-1-2013	15:34:20	452544.000000	9050.880000	0.093750	0.421875	-1.050781	0.314679	-0.289908	0.461468	24.261475	7.339478	-1.007080
C:\Users\cware\Desktop\Steller18Nov\18NovTrials\M21.DSG	11-1-2013	15:34:20	452545.000000	9050.900000	0.019531	0.433594	-1.035156	0.313761	-0.286239	0.467890	23.208618	-7.431030	-1.388550
C:\Users\cware\Desktop\Steller18Nov\18NovTrials\M21.DSG	11-1-2013	15:34:20	452546.000000	9050.920000	0.011719	0.394531	-1.046875	0.314679	-0.282569	0.469725	21.118164	14.190674	-2.044678
C:\Users\cware\Desktop\Steller18Nov\18NovTrials\M21.DSG	11-1-2013	15:34:20	452547.000000	9050.940000	0.117188	0.355469	-0.957031	0.313761	-0.279817	0.473394	17.440796	-7.049561	-5.569458
C:\Users\cware\Desktop\Steller18Nov\18NovTrials\M21.DSG	11-1-2013	15:34:20	452548.000000	9050.960000	0.125000	0.324219	-1.027344	0.315596	-0.274312	0.476147	14.175415	-19.515991	-5.981445
C:\Users\cware\Desktop\Steller18Nov\18NovTrials\M21.DSG	11-1-2013	15:34:20	452549.000000	9050.980000	0.058594	0.304688	-0.996094	0.316514	-0.272477	0.477982	13.427734	-7.797241	-4.196167
C:\Users\cware\Desktop\Steller18Nov\18NovTrials\M21.DSG	11-1-2013	15:34:20	452550.000000	9051.000000	0.105469	0.339844	-0.957031	0.319266	-0.267890	0.480734	13.000488	-20.477295	-5.706787
C:\Users\cware\Desktop\Steller18Nov\18NovTrials\M21.DSG	11-1-2013	15:34:20	452551.000000	9051.020000	0.078125	0.316406	-1.015625	0.321101	-0.266055	0.480734	13.366699	-8.590698	-1.739502
C:\Users\cware\Desktop\Steller18Nov\18NovTrials\M21.DSG	11-1-2013	15:34:20	452552.000000	9051.040000	-0.054688	0.324219	-0.976563	0.322936	-0.263303	0.485321	13.916016	-32.867432	-4.669189
C:\Users\cware\Desktop\Steller18Nov\18NovTrials\M21.DSG	11-1-2013	15:34:20	452553.000000	9051.060000	0.207031	0.335938	-0.894531	0.327523	-0.261468	0.484404	11.795044	-16.128540	-3.219604
C:\Users\cware\Desktop\Steller18Nov\18NovTrials\M21.DSG	11-1-2013	15:34:20	452554.000000	9051.080000	0.000000	0.335938	-0.957031	0.331193	-0.257798	0.486239	4.653931	-29.434204	-5.966187
C:\Users\cware\Desktop\Steller18Nov\18NovTrials\M21.DSG	11-1-2013	15:34:20	452555.000000	9051.100000	-0.003906	0.316406	-0.988281	0.333028	-0.256881	0.487156	2.716064	-24.597168	-2.426147
C:\Users\cware\Desktop\Steller18Nov\18NovTrials\M21.DSG	11-1-2013	15:34:20	452556.000000	9051.120000	0.019531	0.320313	-0.957031	0.338532	-0.254128	0.486239	-2.944946	-41.473389	-3.677368
C:\Users\cware\Desktop\Steller18Nov\18NovTrials\M21.DSG	11-1-2013	15:34:20	452557.000000	9051.140000	-0.023438	0.328125	-0.941406	0.343119	-0.255046	0.486239	-1.251221	-30.792236	-0.289917
C:\Users\cware\Desktop\Steller18Nov\18NovTrials\M21.DSG	11-1-2013	15:34:20	452558.000000	9051.160000	-0.023438	0.328125	-0.941406	0.346789	-0.253211	0.482569	-6.469727	-52.627563	-3.295898
C:\Users\cware\Desktop\Steller18Nov\18NovTrials\M21.DSG	11-1-2013	15:34:20	452559.000000	9051.180000	-0.003906	0.347656	-0.949219	0.355046	-0.254128	0.481651	-12.619019	-45.104980	-2.548218
C:\Users\cware\Desktop\Steller18Nov\18NovTrials\M21.DSG	11-1-2013	15:34:20	452560.000000	9051.200000	-0.058594	0.335938	-0.949219	0.358716	-0.255046	0.479817	-16.372681	-34.011841	2.624512
C:\Users\cware\Desktop\Steller18Nov\18NovTrials\M21.DSG	11-1-2013	15:34:20	452561.000000	9051.220000	-0.070313	0.355469	-0.941406	0.366972	-0.255963	0.475229	-12.603760	-26.550293	3.662109
C:\Users\cware\Desktop\Steller18Nov\18NovTrials\M21.DSG	11-1-2013	15:34:20	452562.000000	9051.240000	0.007813	0.363281	-0.910156	0.370642	-0.255963	0.479817	-6.118774	-41.442871	0.717163
C:\Users\cware\Desktop\Steller18Nov\18NovTrials\M21.DSG	11-1-2013	15:34:20	452563.000000	9051.260000	-0.109375	0.332031	-0.937500	0.377982	-0.254128	0.471560	0.549316	-43.548584	-2.365112
C:\Users\cware\Desktop\Steller18Nov\18NovTrials\M21.DSG	11-1-2013	15:34:20	452564.000000	9051.280000	-0.171875	0.316406	-0.980469	0.382569	-0.254128	0.470642	1.647949	-23.757935	-4.455566
C:\Users\cware\Desktop\Steller18Nov\18NovTrials\M21.DSG	11-1-2013	15:34:20	452565.000000	9051.300000	-0.085938	0.359375	-0.964844	0.386239	-0.253211	0.468807	8.483887	-37.246704	-9.246826
C:\Users\cware\Desktop\Steller18Nov\18NovTrials\M21.DSG	11-1-2013	15:34:20	452566.000000	9051.320000	-0.089844	0.371094	-0.914063	0.388991	-0.251376	0.468807	9.704590	-33.020020	-12.008667
C:\Users\cware\Desktop\Steller18Nov\18NovTrials\M21.DSG	11-1-2013	15:34:20	452567.000000	9051.340000	-0.136719	0.335938	-0.968750	0.394495	-0.249541	0.468807	9.567261	-23.361206	-9.643555
C:\Users\cware\Desktop\Steller18Nov\18NovTrials\M21.DSG	11-1-2013	15:34:20	452568.000000	9051.360000	-0.117188	0.343750	-0.914063	0.395413	-0.246789	0.468807	7.263184	-41.473389	-9.948730
C:\Users\cware\Desktop\Steller18Nov\18NovTrials\M21.DSG	11-1-2013	15:34:20	452569.000000	9051.380000	-0.199219	0.339844	-0.992188	0.400917	-0.244037	0.467890	13.381958	-30.181885	-3.417969
C:\Users\cware\Desktop\Steller18Nov\18NovTrials\M21.DSG	11-1-2013	15:34:20	452570.000000	9051.400000	-0.183594	0.351563	-0.972656	0.403670	-0.243119	0.468807	10.147095	-24.032593	-4.608154
C:\Users\cware\Desktop\Steller18Nov\18NovTrials\M21.DSG	11-1-2013	15:34:20	452571.000000	9051.420000	-0.125000	0.351563	-0.976563	0.410092	-0.239450	0.468807	7.598877	-26.031494	-11.199951
C:\Users\cware\Desktop\Steller18Nov\18NovTrials\M21.DSG	11-1-2013	15:34:20	452572.000000	9051.440000	-0.218750	0.320313	-1.015625	0.410092	-0.237615	0.468807	10.864258	-37.200928	-10.482788
C:\Users\cware\Desktop\Steller18Nov\18NovTrials\M21.DSG	11-1-2013	15:34:20	452573.000000	9051.460000	-0.304688	0.234375	-0.960938	0.413761	-0.234862	0.468807	15.792847	-20.355225	-6.240845
C:\Users\cware\Desktop\Steller18Nov\18NovTrials\M21.DSG	11-1-2013	15:34:20	452574.000000	9051.480000	-0.128906	0.285156	-0.968750	0.415596	-0.232110	0.468807	17.761230	-16.754150	-3.845215
C:\Users\cware\Desktop\Steller18Nov\18NovTrials\M21.DSG	11-1-2013	15:34:20	452575.000000	9051.500000	-0.199219	0.277344	-0.945313	0.420183	-0.228440	0.468807	14.678955	-39.016724	-9.155273
C:\Users\cware\Desktop\Steller18Nov\18NovTrials\M21.DSG	11-1-2013	15:34:20	452576.000000	9051.520000	-0.269531	0.281250	-1.000000	0.422936	-0.226606	0.470642	18.234253	-9.368896	-4.409790
C:\Users\cware\Desktop\Steller18Nov\18NovTrials\M21.DSG	11-1-2013	15:34:20	452577.000000	9051.540000	-0.210938	0.281250	-1.000000	0.426606	-0.222936	0.472477	13.092041	-17.974854	-7.751465
C:\Users\cware\Desktop\Steller18Nov\18NovTrials\M21.DSG	11-1-2013	15:34:20	452578.000000	9051.560000	-0.308594	0.265625	-1.000000	0.428440	-0.220183	0.472477	11.367798	-35.308838	-10.864258
C:\Users\cware\Desktop\Steller18Nov\18NovTrials\M21.DSG	11-1-2013	15:34:20	452579.000000	9051.580000	-0.339844	0.242188	-1.042969	0.430275	-0.217431	0.473394	13.122559	1.968384	-1.937866
C:\Users\cware\Desktop\Steller18Nov\18NovTrials\M21.DSG	11-1-2013	15:34:20	452580.000000	9051.600000	-0.328125	0.261719	-1.062500	0.430275	-0.214679	0.474312	12.298584	-33.386230	-4.501343
C:\Users\cware\Desktop\Steller18Nov\18NovTrials\M21.DSG	11-1-2013	15:34:20	452581.000000	9051.620000	-0.281250	0.273438	-1.011719	0.433028	-0.212844	0.476147	9.857178	-31.295776	-5.187988
C:\Users\cware\Desktop\Steller18Nov\18NovTrials\M21.DSG	11-1-2013	15:34:20	452582.000000	9051.640000	-0.156250	0.261719	-0.988281	0.438532	-0.210092	0.474312	11.413574	-14.709473	-3.067017
C:\Users\cware\Desktop\Steller18Nov\18NovTrials\M21.DSG	11-1-2013	15:34:20	452583.000000	9051.660000	-0.382813	0.234375	-1.078125	0.438532	-0.207339	0.475229	13.061523	2.182007	-0.808716
C:\Users\cware\Desktop\Steller18Nov\18NovTrials\M21.DSG	11-1-2013	15:34:20	452584.000000	9051.680000	-0.359375	0.214844	-1.078125	0.438532	-0.203670	0.479817	12.069702	-7.064819	0.061035
C:\Users\cware\Desktop\Steller18Nov\18NovTrials\M21.DSG	11-1-2013	15:34:20	452585.000000	9051.700000	-0.246094	0.167969	-1.101563	0.441284	-0.204587	0.479817	5.950928	-26.046753	-3.906250
C:\Users\cware\Desktop\Steller18Nov\18NovTrials\M21.DSG	11-1-2013	15:34:20	452586.000000	9051.720000	-0.246094	0.167969	-1.101563	0.444037	-0.200000	0.478899	5.752563	-28.045654	-1.937866
C:\Users\cware\Desktop\Steller18Nov\18NovTrials\M21.DSG	11-1-2013	15:34:20	452587.000000	9051.740000	-0.441406	0.191406	-1.152344	0.446789	-0.198165	0.478899	6.103516	-10.803223	3.372192
C:\Users\cware\Desktop\Steller18Nov\18NovTrials\M21.DSG	11-1-2013	15:34:20	452588.000000	9051.760000	-0.503906	0.214844	-1.207031	0.449541	-0.193578	0.479817	6.530762	16.998291	5.065918
C:\Users\cware\Desktop\Steller18Nov\18NovTrials\M21.DSG	11-1-2013	15:34:20	452589.000000	9051.780000	-0.367188	0.203125	-1.218750	0.449541	-0.192661	0.479817	11.230469	-5.477905	0.793457
C:\Users\cware\Desktop\Steller18Nov\18NovTrials\M21.DSG	11-1-2013	15:34:20	452590.000000	9051.800000	-0.343750	0.167969	-1.148438	0.451376	-0.188991	0.481651	12.191772	-18.142700	-3.555298
C:\Users\cware\Desktop\Steller18Nov\18NovTrials\M21.DSG	11-1-2013	15:34:20	452591.000000	9051.820000	-0.410156	0.128906	-1.089844	0.452294	-0.186239	0.482569	7.904053	-3.326416	-3.082275
C:\Users\cware\Desktop\Steller18Nov\18NovTrials\M21.DSG	11-1-2013	15:34:20	452592.000000	9051.840000	-0.343750	0.125000	-0.949219	0.453211	-0.184404	0.482569	3.723145	-15.304565	-2.792358
C:\Users\cware\Desktop\Steller18Nov\18NovTrials\M21.DSG	11-1-2013	15:34:20	452593.000000	9051.860000	-0.316406	0.117188	-0.933594	0.454128	-0.182569	0.482569	-4.455566	-6.576538	-4.653931
C:\Users\cware\Desktop\Steller18Nov\18NovTrials\M21.DSG	11-1-2013	15:34:20	452594.000000	9051.880000	-0.265625	0.113281	-0.980469	0.453211	-0.183486	0.482569	-10.833740	-8.026123	-2.441406
C:\Users\cware\Desktop\Steller18Nov\18NovTrials\M21.DSG	11-1-2013	15:34:20	452595.000000	9051.900000	-0.191406	0.175781	-1.070313	0.455963	-0.184404	0.483486	-13.504028	-5.004883	-2.212524
C:\Users\cware\Desktop\Steller18Nov\18NovTrials\M21.DSG	11-1-2013	15:34:20	452596.000000	9051.920000	-0.136719	0.230469	-1.214844	0.455963	-0.185321	0.482569	-7.934570	10.910034	-0.015259
C:\Users\cware\Desktop\Steller18Nov\18NovTrials\M21.DSG	11-1-2013	15:34:20	452597.000000	9051.940000	0.019531	0.242188	-1.300781	0.455046	-0.185321	0.483486	2.792358	-13.946533	-4.287720
C:\Users\cware\Desktop\Steller18Nov\18NovTrials\M21.DSG	11-1-2013	15:34:20	452598.000000	9051.960000	-0.007813	0.218750	-1.324219	0.455963	-0.184404	0.483486	10.742188	-20.690918	-7.537842
C:\Users\cware\Desktop\Steller18Nov\18NovTrials\M21.DSG	11-1-2013	15:34:20	452599.000000	9051.980000	-0.125000	0.164063	-1.378906	0.457798	-0.180734	0.484404	11.337280	15.518188	-6.454468
C:\Users\cware\Desktop\Steller18Nov\18NovTrials\M21.DSG	11-1-2013	15:34:20	452600.000000	9052.000000	-0.148438	0.125000	-1.398438	0.456881	-0.179817	0.485321	-0.823975	21.026611	-4.516602
C:\Users\cware\Desktop\Steller18Nov\18NovTrials\M21.DSG	11-1-2013	15:34:20	452601.000000	9052.020000	-0.070313	0.101563	-1.320313	0.452294	-0.179817	0.487156	-11.886597	10.803223	-5.615234
C:\Users\cware\Desktop\Steller18Nov\18NovTrials\M21.DSG	11-1-2013	15:34:20	452602.000000	9052.040000	0.011719	0.117188	-1.296875	0.451376	-0.179817	0.488073	-27.862549	12.039185	-6.500244
C:\Users\cware\Desktop\Steller18Nov\18NovTrials\M21.DSG	11-1-2013	15:34:20	452603.000000	9052.060000	-0.066406	0.187500	-1.367188	0.445872	-0.185321	0.488073	-35.064697	25.970459	-7.736206
C:\Users\cware\Desktop\Steller18Nov\18NovTrials\M21.DSG	11-1-2013	15:34:20	452604.000000	9052.080000	0.015625	0.199219	-1.281250	0.443119	-0.188991	0.487156	-37.567139	14.572144	-10.696411
C:\Users\cware\Desktop\Steller18Nov\18NovTrials\M21.DSG	11-1-2013	15:34:20	452605.000000	9052.100000	-0.097656	0.207031	-1.281250	0.438532	-0.198165	0.486239	-37.796021	19.226074	-5.462646
C:\Users\cware\Desktop\Steller18Nov\18NovTrials\M21.DSG	11-1-2013	15:34:20	452606.000000	9052.120000	-0.042969	0.195313	-1.183594	0.436697	-0.202752	0.484404	-40.176392	42.251587	-0.183105
C:\Users\cware\Desktop\Steller18Nov\18NovTrials\M21.DSG	11-1-2013	15:34:20	452607.000000	9052.140000	-0.121094	0.257813	-1.144531	0.431193	-0.208257	0.482569	-38.955688	11.672974	-3.799438
C:\Users\cware\Desktop\Steller18Nov\18NovTrials\M21.DSG	11-1-2013	15:34:20	452608.000000	9052.160000	-0.113281	0.250000	-1.140625	0.430275	-0.211927	0.479817	-45.394897	27.465820	-2.044678
C:\Users\cware\Desktop\Steller18Nov\18NovTrials\M21.DSG	11-1-2013	15:34:20	452609.000000	9052.180000	-0.097656	0.277344	-1.105469	0.426606	-0.221101	0.476147	-46.218872	30.181885	-5.310059
C:\Users\cware\Desktop\Steller18Nov\18NovTrials\M21.DSG	11-1-2013	15:34:20	452610.000000	9052.200000	-0.175781	0.273438	-1.117188	0.422936	-0.224771	0.474312	-50.231934	28.335571	0.091553
C:\Users\cware\Desktop\Steller18Nov\18NovTrials\M21.DSG	11-1-2013	15:34:20	452611.000000	9052.220000	-0.074219	0.289063	-1.105469	0.419266	-0.233945	0.470642	-49.545288	7.812500	-2.899170
C:\Users\cware\Desktop\Steller18Nov\18NovTrials\M21.DSG	11-1-2013	15:34:20	452612.000000	9052.240000	-0.132813	0.332031	-1.140625	0.418349	-0.238532	0.466972	-46.081543	-1.296997	-8.178711
C:\Users\cware\Desktop\Steller18Nov\18NovTrials\M21.DSG	11-1-2013	15:34:20	452613.000000	9052.260000	-0.292969	0.371094	-1.125000	0.416514	-0.246789	0.460550	-40.481567	13.061523	-7.553101
C:\Users\cware\Desktop\Steller18Nov\18NovTrials\M21.DSG	11-1-2013	15:34:20	452614.000000	9052.280000	-0.292969	0.371094	-1.125000	0.415596	-0.249541	0.458716	-36.697388	5.599976	-13.198853
C:\Users\cware\Desktop\Steller18Nov\18NovTrials\M21.DSG	11-1-2013	15:34:20	452615.000000	9052.300000	-0.234375	0.332031	-1.007813	0.411927	-0.257798	0.454128	-33.676147	-2.059937	-13.183594
C:\Users\cware\Desktop\Steller18Nov\18NovTrials\M21.DSG	11-1-2013	15:34:20	452616.000000	9052.320000	-0.246094	0.304688	-1.042969	0.411009	-0.258716	0.453211	-33.050537	15.518188	-12.268066
C:\Users\cware\Desktop\Steller18Nov\18NovTrials\M21.DSG	11-1-2013	15:34:20	452617.000000	9052.340000	-0.234375	0.343750	-1.054688	0.405505	-0.266055	0.451376	-25.878906	29.815674	-9.399414
C:\Users\cware\Desktop\Steller18Nov\18NovTrials\M21.DSG	11-1-2013	15:34:20	452618.000000	9052.360000	-0.164063	0.316406	-1.062500	0.401835	-0.267890	0.449541	-26.992798	17.410278	-8.209229
C:\Users\cware\Desktop\Steller18Nov\18NovTrials\M21.DSG	11-1-2013	15:34:20	452619.000000	9052.380000	-0.175781	0.312500	-1.042969	0.400000	-0.274312	0.448624	-34.896851	23.910522	-9.750366
C:\Users\cware\Desktop\Steller18Nov\18NovTrials\M21.DSG	11-1-2013	15:34:20	452620.000000	9052.400000	-0.187500	0.312500	-1.023438	0.393578	-0.276147	0.446789	-33.401489	25.207520	-7.736206
C:\Users\cware\Desktop\Steller18Nov\18NovTrials\M21.DSG	11-1-2013	15:34:20	452621.000000	9052.420000	-0.046875	0.359375	-0.992188	0.391743	-0.278899	0.445872	-35.247803	-2.868652	-11.260986
C:\Users\cware\Desktop\Steller18Nov\18NovTrials\M21.DSG	11-1-2013	15:34:20	452622.000000	9052.440000	-0.058594	0.445313	-0.972656	0.389908	-0.283486	0.442202	-27.282715	-20.172119	-5.752563
C:\Users\cware\Desktop\Steller18Nov\18NovTrials\M21.DSG	11-1-2013	15:34:20	452623.000000	9052.460000	-0.195313	0.441406	-1.078125	0.391743	-0.287156	0.437615	-24.490356	12.161255	-4.379272
C:\Users\cware\Desktop\Steller18Nov\18NovTrials\M21.DSG	11-1-2013	15:34:20	452624.000000	9052.480000	-0.199219	0.449219	-1.039063	0.390826	-0.289908	0.434862	-24.505615	-4.867554	-7.919312
C:\Users\cware\Desktop\Steller18Nov\18NovTrials\M21.DSG	11-1-2013	15:34:20	452625.000000	9052.500000	-0.207031	0.480469	-1.035156	0.389908	-0.291743	0.433028	-24.291992	-20.309448	-8.255005
C:\Users\cware\Desktop\Steller18Nov\18NovTrials\M21.DSG	11-1-2013	15:34:20	452626.000000	9052.520000	-0.230469	0.472656	-1.023438	0.390826	-0.295413	0.429358	-24.612427	-0.335693	-8.209229
C:\Users\cware\Desktop\Steller18Nov\18NovTrials\M21.DSG	11-1-2013	15:34:20	452627.000000	9052.540000	-0.292969	0.480469	-1.082031	0.388991	-0.299083	0.428440	-25.405884	12.969971	-7.400513
C:\Users\cware\Desktop\Steller18Nov\18NovTrials\M21.DSG	11-1-2013	15:34:20	452628.000000	9052.560000	-0.109375	0.445313	-0.976563	0.388073	-0.302752	0.423853	-26.428223	3.540039	-8.590698
C:\Users\cware\Desktop\Steller18Nov\18NovTrials\M21.DSG	11-1-2013	15:34:20	452629.000000	9052.580000	-0.203125	0.437500	-1.000000	0.387156	-0.303670	0.422936	-22.781372	11.016846	-7.125854
C:\Users\cware\Desktop\Steller18Nov\18NovTrials\M21.DSG	11-1-2013	15:34:20	452630.000000	9052.600000	-0.246094	0.468750	-1.023438	0.383486	-0.307339	0.420183	-22.720337	8.117676	-7.537842
C:\Users\cware\Desktop\Steller18Nov\18NovTrials\M21.DSG	11-1-2013	15:34:20	452631.000000	9052.620000	-0.210938	0.484375	-1.015625	0.380734	-0.308257	0.421101	-14.877319	-4.302979	-6.759644
C:\Users\cware\Desktop\Steller18Nov\18NovTrials\M21.DSG	11-1-2013	15:34:20	452632.000000	9052.640000	-0.089844	0.484375	-1.039063	0.381651	-0.310092	0.419266	-14.984131	7.720947	-8.132935
C:\Users\cware\Desktop\Steller18Nov\18NovTrials\M21.DSG	11-1-2013	15:34:20	452633.000000	9052.660000	-0.214844	0.476563	-1.074219	0.379817	-0.311009	0.418349	-12.969971	15.029907	-8.285522
C:\Users\cware\Desktop\Steller18Nov\18NovTrials\M21.DSG	11-1-2013	15:34:20	452634.000000	9052.680000	-0.199219	0.492188	-1.027344	0.376147	-0.312844	0.418349	-12.008667	8.224487	-8.071899
C:\Users\cware\Desktop\Steller18Nov\18NovTrials\M21.DSG	11-1-2013	15:34:20	452635.000000	9052.700000	-0.148438	0.468750	-1.035156	0.374312	-0.314679	0.419266	-7.003784	2.609253	-5.462646
C:\Users\cware\Desktop\Steller18Nov\18NovTrials\M21.DSG	11-1-2013	15:34:20	452636.000000	9052.720000	-0.132813	0.457031	-0.992188	0.373394	-0.314679	0.418349	-6.423950	13.031006	-4.608154
C:\Users\cware\Desktop\Steller18Nov\18NovTrials\M21.DSG	11-1-2013	15:34:20	452637.000000	9052.740000	-0.062500	0.457031	-1.011719	0.372477	-0.314679	0.418349	-5.950928	20.828247	-1.922607
C:\Users\cware\Desktop\Steller18Nov\18NovTrials\M21.DSG	11-1-2013	15:34:20	452638.000000	9052.760000	-0.191406	0.472656	-1.031250	0.370642	-0.314679	0.419266	-6.988525	-3.280640	-5.844116
C:\Users\cware\Desktop\Steller18Nov\18NovTrials\M21.DSG	11-1-2013	15:34:20	452639.000000	9052.780000	-0.113281	0.472656	-1.039063	0.368807	-0.315596	0.419266	-5.630493	22.308350	-1.678467
C:\Users\cware\Desktop\Steller18Nov\18NovTrials\M21.DSG	11-1-2013	15:34:20	452640.000000	9052.800000	-0.109375	0.488281	-1.000000	0.367890	-0.314679	0.420183	-7.202148	2.777100	-7.202148
C:\Users\cware\Desktop\Steller18Nov\18NovTrials\M21.DSG	11-1-2013	15:34:20	452641.000000	9052.820000	-0.097656	0.464844	-1.003906	0.366972	-0.315596	0.421101	-6.713867	-6.469727	-6.042480
C:\Users\cware\Desktop\Steller18Nov\18NovTrials\M21.DSG	11-1-2013	15:34:20	452642.000000	9052.840000	-0.097656	0.464844	-1.003906	0.366972	-0.314679	0.421101	-2.639771	26.397705	-1.953125
C:\Users\cware\Desktop\Steller18Nov\18NovTrials\M21.DSG	11-1-2013	15:34:20	452643.000000	9052.860000	-0.203125	0.464844	-1.011719	0.365138	-0.315596	0.421101	-6.088257	19.561768	-1.770020
C:\Users\cware\Desktop\Steller18Nov\18NovTrials\M21.DSG	11-1-2013	15:34:20	452644.000000	9052.880000	-0.144531	0.503906	-1.078125	0.363303	-0.316514	0.421101	-6.652832	8.255005	-3.372192
C:\Users\cware\Desktop\Steller18Nov\18NovTrials\M21.DSG	11-1-2013	15:34:20	452645.000000	9052.900000	-0.101563	0.503906	-1.085938	0.363303	-0.315596	0.421101	-7.141113	5.752563	-3.997803
C:\Users\cware\Desktop\Steller18Nov\18NovTrials\M21.DSG	11-1-2013	15:34:20	452646.000000	9052.920000	-0.136719	0.507813	-1.058594	0.361468	-0.315596	0.422018	-3.265381	26.855469	-1.403809
C:\Users\cware\Desktop\Steller18Nov\18NovTrials\M21.DSG	11-1-2013	15:34:20	452647.000000	9052.940000	-0.050781	0.484375	-1.007813	0.357798	-0.315596	0.422936	-4.562378	3.967285	-5.935669
C:\Users\cware\Desktop\Steller18Nov\18NovTrials\M21.DSG	11-1-2013	15:34:20	452648.000000	9052.960000	-0.062500	0.480469	-1.027344	0.357798	-0.315596	0.423853	-2.029419	0.411987	-5.355835
C:\Users\cware\Desktop\Steller18Nov\18NovTrials\M21.DSG	11-1-2013	15:34:20	452649.000000	9052.980000	-0.121094	0.500000	-1.058594	0.355963	-0.314679	0.424771	-1.556396	20.828247	-5.157471
C:\Users\cware\Desktop\Steller18Nov\18NovTrials\M21.DSG	11-1-2013	15:34:20	452650.000000	9053.000000	-0.082031	0.500000	-1.015625	0.355046	-0.314679	0.426606	-0.183105	-1.159668	-7.949829
C:\Users\cware\Desktop\Steller18Nov\18NovTrials\M21.DSG	11-1-2013	15:34:20	452651.000000	9053.020000	-0.097656	0.437500	-1.031250	0.354128	-0.312844	0.428440	6.088257	5.111694	-3.417969
C:\Users\cware\Desktop\Steller18Nov\18NovTrials\M21.DSG	11-1-2013	15:34:20	452652.000000	9053.040000	-0.054688	0.460938	-1.046875	0.352294	-0.311927	0.428440	4.135132	-4.043579	-4.074097
C:\Users\cware\Desktop\Steller18Nov\18NovTrials\M21.DSG	11-1-2013	15:34:20	452653.000000	9053.060000	-0.082031	0.457031	-1.035156	0.352294	-0.311009	0.431193	2.899170	10.162354	-2.151489
C:\Users\cware\Desktop\Steller18Nov\18NovTrials\M21.DSG	11-1-2013	15:34:20	452654.000000	9053.080000	-0.007813	0.476563	-1.000000	0.351376	-0.309174	0.431193	1.724243	-23.605347	-6.591797
C:\Users\cware\Desktop\Steller18Nov\18NovTrials\M21.DSG	11-1-2013	15:34:20	452655.000000	9053.100000	-0.152344	0.500000	-1.031250	0.351376	-0.309174	0.433945	2.243042	6.011963	-6.805420
C:\Users\cware\Desktop\Steller18Nov\18NovTrials\M21.DSG	11-1-2013	15:34:20	452656.000000	9053.120000	-0.050781	0.519531	-0.996094	0.351376	-0.307339	0.434862	4.547119	-22.628784	-12.969971
C:\Users\cware\Desktop\Steller18Nov\18NovTrials\M21.DSG	11-1-2013	15:34:20	452657.000000	9053.140000	-0.156250	0.492188	-1.062500	0.352294	-0.306422	0.436697	1.983643	12.878418	-10.696411
C:\Users\cware\Desktop\Steller18Nov\18NovTrials\M21.DSG	11-1-2013	15:34:20	452658.000000	9053.160000	-0.160156	0.460938	-1.070313	0.349541	-0.305505	0.436697	1.998901	11.001587	-10.375977
C:\Users\cware\Desktop\Steller18Nov\18NovTrials\M21.DSG	11-1-2013	15:34:20	452659.000000	9053.180000	-0.113281	0.457031	-1.003906	0.347706	-0.305505	0.438532	3.128052	-3.509521	-10.391235
C:\Users\cware\Desktop\Steller18Nov\18NovTrials\M21.DSG	11-1-2013	15:34:20	452660.000000	9053.200000	0.023438	0.480469	-1.000000	0.346789	-0.305505	0.438532	0.976563	-1.861572	-8.010864
C:\Users\cware\Desktop\Steller18Nov\18NovTrials\M21.DSG	11-1-2013	15:34:20	452661.000000	9053.220000	-0.078125	0.437500	-1.058594	0.346789	-0.304587	0.439450	-0.717163	-7.141113	-5.035400
C:\Users\cware\Desktop\Steller18Nov\18NovTrials\M21.DSG	11-1-2013	15:34:20	452662.000000	9053.240000	0.011719	0.402344	-1.023438	0.345872	-0.303670	0.440367	-5.325317	8.361816	-3.219604
C:\Users\cware\Desktop\Steller18Nov\18NovTrials\M21.DSG	11-1-2013	15:34:20	452663.000000	9053.260000	-0.078125	0.429688	-1.054688	0.344954	-0.303670	0.441284	-3.784180	-5.737305	-5.187988
C:\Users\cware\Desktop\Steller18Nov\18NovTrials\M21.DSG	11-1-2013	15:34:20	452664.000000	9053.280000	-0.070313	0.472656	-0.976563	0.344954	-0.302752	0.441284	-2.700806	-14.007568	-3.814697
C:\Users\cware\Desktop\Steller18Nov\18NovTrials\M21.DSG	11-1-2013	15:34:20	452665.000000	9053.300000	0.023438	0.484375	-0.964844	0.347706	-0.302752	0.439450	0.823975	-8.209229	-6.515503
C:\Users\cware\Desktop\Steller18Nov\18NovTrials\M21.DSG	11-1-2013	15:34:20	452666.000000	9053.320000	-0.085938	0.441406	-1.039063	0.348624	-0.302752	0.442202	0.656128	-2.914429	-7.217407
C:\Users\cware\Desktop\Steller18Nov\18NovTrials\M21.DSG	11-1-2013	15:34:20	452667.000000	9053.340000	0.035156	0.425781	-0.964844	0.348624	-0.301835	0.442202	-1.480103	-18.295288	-7.598877
C:\Users\cware\Desktop\Steller18Nov\18NovTrials\M21.DSG	11-1-2013	15:34:20	452668.000000	9053.360000	-0.019531	0.425781	-1.011719	0.350459	-0.300917	0.441284	-3.814697	-28.335571	-5.935669
C:\Users\cware\Desktop\Steller18Nov\18NovTrials\M21.DSG	11-1-2013	15:34:20	452669.000000	9053.380000	-0.039063	0.457031	-0.917969	0.353211	-0.300917	0.440367	-6.072998	-30.578613	-5.432129
C:\Users\cware\Desktop\Steller18Nov\18NovTrials\M21.DSG	11-1-2013	15:34:20	452670.000000	9053.400000	-0.039063	0.457031	-0.917969	0.356881	-0.300000	0.437615	-8.499146	-10.360718	-0.289917
C:\Users\cware\Desktop\Steller18Nov\18NovTrials\M21.DSG	11-1-2013	15:34:20	452671.000000	9053.420000	-0.062500	0.441406	-0.933594	0.358716	-0.301835	0.437615	-12.619019	-25.863647	-4.470825
C:\Users\cware\Desktop\Steller18Nov\18NovTrials\M21.DSG	11-1-2013	15:34:20	452672.000000	9053.440000	-0.097656	0.421875	-0.949219	0.359633	-0.301835	0.435780	-12.313843	-22.781372	-7.324219
C:\Users\cware\Desktop\Steller18Nov\18NovTrials\M21.DSG	11-1-2013	15:34:20	452673.000000	9053.460000	-0.050781	0.394531	-0.933594	0.364220	-0.302752	0.434862	-11.672974	-31.341553	-5.752563
C:\Users\cware\Desktop\Steller18Nov\18NovTrials\M21.DSG	11-1-2013	15:34:20	452674.000000	9053.480000	-0.113281	0.425781	-0.960938	0.365138	-0.303670	0.433028	-10.818481	-18.203735	-3.036499
C:\Users\cware\Desktop\Steller18Nov\18NovTrials\M21.DSG	11-1-2013	15:34:20	452675.000000	9053.500000	-0.011719	0.468750	-0.941406	0.367890	-0.304587	0.431193	-9.445190	-35.232544	-6.393433
C:\Users\cware\Desktop\Steller18Nov\18NovTrials\M21.DSG	11-1-2013	15:34:20	452676.000000	9053.520000	-0.140625	0.406250	-0.996094	0.370642	-0.307339	0.430275	-9.201050	-17.913818	-4.989624
C:\Users\cware\Desktop\Steller18Nov\18NovTrials\M21.DSG	11-1-2013	15:34:20	452677.000000	9053.540000	-0.148438	0.386719	-0.976563	0.373394	-0.305505	0.427523	-7.186890	-13.275146	-2.746582
C:\Users\cware\Desktop\Steller18Nov\18NovTrials\M21.DSG	11-1-2013	15:34:20	452678.000000	9053.560000	-0.089844	0.460938	-0.933594	0.374312	-0.305505	0.426606	0.549316	-19.256592	-4.562378
C:\Users\cware\Desktop\Steller18Nov\18NovTrials\M21.DSG	11-1-2013	15:34:20	452679.000000	9053.580000	-0.066406	0.488281	-0.945313	0.378899	-0.303670	0.426606	-0.778198	-36.346436	-10.589600
C:\Users\cware\Desktop\Steller18Nov\18NovTrials\M21.DSG	11-1-2013	15:34:20	452680.000000	9053.600000	-0.191406	0.433594	-0.996094	0.379817	-0.303670	0.423853	-0.106812	-0.976563	-4.928589
C:\Users\cware\Desktop\Steller18Nov\18NovTrials\M21.DSG	11-1-2013	15:34:20	452681.000000	9053.620000	-0.070313	0.429688	-0.886719	0.382569	-0.303670	0.425688	-4.989624	-24.108887	-6.668091
C:\Users\cware\Desktop\Steller18Nov\18NovTrials\M21.DSG	11-1-2013	15:34:20	452682.000000	9053.640000	-0.207031	0.441406	-0.957031	0.384404	-0.302752	0.424771	-3.067017	-18.188477	-6.683350
C:\Users\cware\Desktop\Steller18Nov\18NovTrials\M21.DSG	11-1-2013	15:34:20	452683.000000	9053.660000	-0.117188	0.429688	-0.910156	0.388073	-0.301835	0.422018	-4.074097	-11.962891	-4.394531
C:\Users\cware\Desktop\Steller18Nov\18NovTrials\M21.DSG	11-1-2013	15:34:20	452684.000000	9053.680000	-0.250000	0.433594	-0.988281	0.389908	-0.302752	0.422936	-5.310059	-4.074097	-4.135132
C:\Users\cware\Desktop\Steller18Nov\18NovTrials\M21.DSG	11-1-2013	15:34:20	452685.000000	9053.700000	-0.171875	0.429688	-0.902344	0.390826	-0.302752	0.422018	-5.035400	-27.603149	-4.608154
C:\Users\cware\Desktop\Steller18Nov\18NovTrials\M21.DSG	11-1-2013	15:34:20	452686.000000	9053.720000	-0.125000	0.441406	-0.945313	0.392661	-0.300917	0.420183	-5.477905	-26.870728	-6.729126
C:\Users\cware\Desktop\Steller18Nov\18NovTrials\M21.DSG	11-1-2013	15:34:20	452687.000000	9053.740000	-0.250000	0.410156	-0.972656	0.395413	-0.303670	0.417431	-7.080078	1.037598	-2.288818
C:\Users\cware\Desktop\Steller18Nov\18NovTrials\M21.DSG	11-1-2013	15:34:20	452688.000000	9053.760000	-0.320313	0.410156	-1.003906	0.394495	-0.303670	0.419266	-7.553101	-7.492065	-2.166748
C:\Users\cware\Desktop\Steller18Nov\18NovTrials\M21.DSG	11-1-2013	15:34:20	452689.000000	9053.780000	-0.156250	0.425781	-0.917969	0.395413	-0.303670	0.417431	-9.445190	-20.950317	-4.867554
C:\Users\cware\Desktop\Steller18Nov\18NovTrials\M21.DSG	11-1-2013	15:34:20	452690.000000	9053.800000	-0.058594	0.437500	-0.921875	0.398165	-0.304587	0.414679	-12.649536	-17.532349	-6.149292
C:\Users\cware\Desktop\Steller18Nov\18NovTrials\M21.DSG	11-1-2013	15:34:20	452691.000000	9053.820000	-0.304688	0.398438	-1.027344	0.398165	-0.304587	0.414679	-10.269165	1.556396	-2.746582
C:\Users\cware\Desktop\Steller18Nov\18NovTrials\M21.DSG	11-1-2013	15:34:20	452692.000000	9053.840000	-0.214844	0.421875	-0.929688	0.399083	-0.305505	0.412844	-9.674072	-15.686035	-3.295898
C:\Users\cware\Desktop\Steller18Nov\18NovTrials\M21.DSG	11-1-2013	15:34:20	452693.000000	9053.860000	-0.253906	0.417969	-0.984375	0.400000	-0.306422	0.412844	-10.314941	-12.588501	-3.784180
C:\Users\cware\Desktop\Steller18Nov\18NovTrials\M21.DSG	11-1-2013	15:34:20	452694.000000	9053.880000	-0.128906	0.445313	-0.929688	0.400917	-0.307339	0.409174	-12.542725	0.198364	-3.723145
C:\Users\cware\Desktop\Steller18Nov\18NovTrials\M21.DSG	11-1-2013	15:34:20	452695.000000	9053.900000	-0.308594	0.425781	-1.003906	0.401835	-0.309174	0.410092	-13.595581	5.996704	-0.961304
C:\Users\cware\Desktop\Steller18Nov\18NovTrials\M21.DSG	11-1-2013	15:34:20	452696.000000	9053.920000	-0.226563	0.453125	-0.960938	0.402752	-0.309174	0.409174	-17.181396	-31.295776	-5.508423
C:\Users\cware\Desktop\Steller18Nov\18NovTrials\M21.DSG	11-1-2013	15:34:20	452697.000000	9053.940000	-0.300781	0.421875	-1.027344	0.404587	-0.311927	0.405505	-19.668579	0.900269	-0.030518
C:\Users\cware\Desktop\Steller18Nov\18NovTrials\M21.DSG	11-1-2013	15:34:20	452698.000000	9053.960000	-0.300781	0.421875	-1.027344	0.403670	-0.311927	0.403670	-21.408081	3.189087	1.861572
C:\Users\cware\Desktop\Steller18Nov\18NovTrials\M21.DSG	11-1-2013	15:34:20	452699.000000	9053.980000	-0.210938	0.464844	-1.050781	0.403670	-0.312844	0.402752	-20.278931	-13.107300	-1.174927
C:\Users\cware\Desktop\Steller18Nov\18NovTrials\M21.DSG	11-1-2013	15:34:20	452700.000000	9054.000000	-0.250000	0.480469	-1.101563	0.405505	-0.314679	0.398165	-18.356323	-7.049561	-0.488281
C:\Users\cware\Desktop\Steller18Nov\18NovTrials\M21.DSG	11-1-2013	15:34:20	452701.000000	9054.020000	-0.320313	0.414063	-1.101563	0.406422	-0.316514	0.398165	-20.477295	-5.661011	3.158569
C:\Users\cware\Desktop\Steller18Nov\18NovTrials\M21.DSG	11-1-2013	15:34:20	452702.000000	9054.040000	-0.332031	0.398438	-1.097656	0.410092	-0.317431	0.392661	-24.749756	-8.453369	5.599976
C:\Users\cware\Desktop\Steller18Nov\18NovTrials\M21.DSG	11-1-2013	15:34:20	452703.000000	9054.060000	-0.320313	0.425781	-1.031250	0.411927	-0.320183	0.390826	-34.118652	-5.264282	3.494263
C:\Users\cware\Desktop\Steller18Nov\18NovTrials\M21.DSG	11-1-2013	15:34:20	452704.000000	9054.080000	-0.265625	0.523438	-0.882813	0.412844	-0.322936	0.384404	-35.842896	-10.589600	3.097534
C:\Users\cware\Desktop\Steller18Nov\18NovTrials\M21.DSG	11-1-2013	15:34:20	452705.000000	9054.100000	-0.277344	0.546875	-0.882813	0.413761	-0.325688	0.379817	-27.221680	9.811401	-1.022339
C:\Users\cware\Desktop\Steller18Nov\18NovTrials\M21.DSG	11-1-2013	15:34:20	452706.000000	9054.120000	-0.191406	0.523438	-0.902344	0.413761	-0.328440	0.377064	-19.805908	-12.008667	-2.517700
C:\Users\cware\Desktop\Steller18Nov\18NovTrials\M21.DSG	11-1-2013	15:34:20	452707.000000	9054.140000	-0.242188	0.519531	-0.988281	0.415596	-0.329358	0.374312	-11.764526	5.767822	4.821777
C:\Users\cware\Desktop\Steller18Nov\18NovTrials\M21.DSG	11-1-2013	15:34:20	452708.000000	9054.160000	-0.144531	0.570313	-1.058594	0.417431	-0.328440	0.375229	-2.304077	-1.022339	5.325317
C:\Users\cware\Desktop\Steller18Nov\18NovTrials\M21.DSG	11-1-2013	15:34:20	452709.000000	9054.180000	-0.046875	0.542969	-1.093750	0.417431	-0.328440	0.376147	9.307861	-5.981445	0.961304
C:\Users\cware\Desktop\Steller18Nov\18NovTrials\M21.DSG	11-1-2013	15:34:20	452710.000000	9054.200000	0.019531	0.492188	-1.246094	0.418349	-0.324771	0.377982	20.095825	-9.140015	-7.400513
C:\Users\cware\Desktop\Steller18Nov\18NovTrials\M21.DSG	11-1-2013	15:34:20	452711.000000	9054.220000	-0.039063	0.441406	-1.246094	0.418349	-0.321101	0.382569	25.497437	0.915527	-5.523682
C:\Users\cware\Desktop\Steller18Nov\18NovTrials\M21.DSG	11-1-2013	15:34:20	452712.000000	9054.240000	0.007813	0.433594	-1.230469	0.417431	-0.318349	0.386239	2.548218	1.739502	-7.141113
C:\Users\cware\Desktop\Steller18Nov\18NovTrials\M21.DSG	11-1-2013	15:34:20	452713.000000	9054.260000	-0.062500	0.394531	-1.246094	0.415596	-0.318349	0.388073	-20.751953	6.347656	-4.028320
C:\Users\cware\Desktop\Steller18Nov\18NovTrials\M21.DSG	11-1-2013	15:34:20	452714.000000	9054.280000	-0.011719	0.378906	-1.171875	0.415596	-0.320183	0.386239	-29.525757	4.852295	1.739502
C:\Users\cware\Desktop\Steller18Nov\18NovTrials\M21.DSG	11-1-2013	15:34:20	452715.000000	9054.300000	-0.027344	0.363281	-1.207031	0.414679	-0.322936	0.381651	-32.699585	11.627197	1.541138
C:\Users\cware\Desktop\Steller18Nov\18NovTrials\M21.DSG	11-1-2013	15:34:20	452716.000000	9054.320000	0.027344	0.457031	-1.183594	0.415596	-0.325688	0.378899	-38.040161	25.619507	-2.441406
C:\Users\cware\Desktop\Steller18Nov\18NovTrials\M21.DSG	11-1-2013	15:34:20	452717.000000	9054.340000	-0.082031	0.496094	-1.160156	0.411009	-0.331193	0.375229	-38.177490	19.104004	-3.433228
C:\Users\cware\Desktop\Steller18Nov\18NovTrials\M21.DSG	11-1-2013	15:34:20	452718.000000	9054.360000	-0.023438	0.539063	-1.074219	0.409174	-0.333945	0.372477	-38.864136	21.728516	0.244141
C:\Users\cware\Desktop\Steller18Nov\18NovTrials\M21.DSG	11-1-2013	15:34:20	452719.000000	9054.380000	-0.054688	0.554688	-1.054688	0.407339	-0.338532	0.366055	-41.900635	25.512695	0.076294
C:\Users\cware\Desktop\Steller18Nov\18NovTrials\M21.DSG	11-1-2013	15:34:20	452720.000000	9054.400000	-0.039063	0.574219	-1.000000	0.406422	-0.340367	0.364220	-39.718628	9.124756	-1.312256
C:\Users\cware\Desktop\Steller18Nov\18NovTrials\M21.DSG	11-1-2013	15:34:20	452721.000000	9054.420000	-0.046875	0.593750	-0.976563	0.405505	-0.345872	0.359633	-36.468506	5.935669	1.083374
C:\Users\cware\Desktop\Steller18Nov\18NovTrials\M21.DSG	11-1-2013	15:34:20	452722.000000	9054.440000	-0.042969	0.582031	-0.984375	0.404587	-0.347706	0.356881	-35.415649	11.260986	-0.076294
C:\Users\cware\Desktop\Steller18Nov\18NovTrials\M21.DSG	11-1-2013	15:34:20	452723.000000	9054.460000	-0.132813	0.582031	-0.984375	0.404587	-0.352294	0.351376	-29.647827	5.615234	-5.462646
C:\Users\cware\Desktop\Steller18Nov\18NovTrials\M21.DSG	11-1-2013	15:34:20	452724.000000	9054.480000	-0.113281	0.570313	-0.976563	0.403670	-0.353211	0.349541	-25.985718	25.833130	-5.889893
C:\Users\cware\Desktop\Steller18Nov\18NovTrials\M21.DSG	11-1-2013	15:34:20	452725.000000	9054.500000	-0.191406	0.625000	-0.960938	0.400917	-0.355963	0.346789	-19.104004	-4.074097	-7.324219
C:\Users\cware\Desktop\Steller18Nov\18NovTrials\M21.DSG	11-1-2013	15:34:20	452726.000000	9054.520000	-0.191406	0.625000	-0.960938	0.398165	-0.358716	0.345872	-19.607544	21.133423	-6.805420
C:\Users\cware\Desktop\Steller18Nov\18NovTrials\M21.DSG	11-1-2013	15:34:20	452727.000000	9054.540000	-0.320313	0.617188	-0.984375	0.396330	-0.359633	0.344954	-19.454956	39.199829	-8.255005
C:\Users\cware\Desktop\Steller18Nov\18NovTrials\M21.DSG	11-1-2013	15:34:20	452728.000000	9054.560000	-0.113281	0.589844	-0.878906	0.394495	-0.361468	0.344037	-20.080566	-8.071899	-14.083862
C:\Users\cware\Desktop\Steller18Nov\18NovTrials\M21.DSG	11-1-2013	15:34:20	452729.000000	9054.580000	-0.242188	0.578125	-0.960938	0.390826	-0.364220	0.341284	-16.952515	14.678955	-11.367798
C:\Users\cware\Desktop\Steller18Nov\18NovTrials\M21.DSG	11-1-2013	15:34:20	452730.000000	9054.600000	-0.187500	0.566406	-0.914063	0.388991	-0.366055	0.341284	-19.470215	29.907227	-8.911133
C:\Users\cware\Desktop\Steller18Nov\18NovTrials\M21.DSG	11-1-2013	15:34:20	452731.000000	9054.620000	-0.070313	0.558594	-0.914063	0.386239	-0.367890	0.337615	-20.324707	2.883911	-7.858276
C:\Users\cware\Desktop\Steller18Nov\18NovTrials\M21.DSG	11-1-2013	15:34:20	452732.000000	9054.640000	-0.207031	0.582031	-0.925781	0.385321	-0.368807	0.337615	-21.667480	12.985229	-3.692627
C:\Users\cware\Desktop\Steller18Nov\18NovTrials\M21.DSG	11-1-2013	15:34:20	452733.000000	9054.660000	-0.160156	0.640625	-0.894531	0.383486	-0.371560	0.335780	-20.904541	2.822876	-1.052856
C:\Users\cware\Desktop\Steller18Nov\18NovTrials\M21.DSG	11-1-2013	15:34:20	452734.000000	9054.680000	-0.164063	0.660156	-0.859375	0.381651	-0.372477	0.333945	-18.386841	14.297485	-0.030518
C:\Users\cware\Desktop\Steller18Nov\18NovTrials\M21.DSG	11-1-2013	15:34:20	452735.000000	9054.700000	-0.093750	0.675781	-0.859375	0.383486	-0.373394	0.331193	-20.950317	2.807617	-4.669189
C:\Users\cware\Desktop\Steller18Nov\18NovTrials\M21.DSG	11-1-2013	15:34:20	452736.000000	9054.720000	-0.144531	0.699219	-0.898438	0.381651	-0.375229	0.330275	-11.489868	-14.434814	-6.652832
C:\Users\cware\Desktop\Steller18Nov\18NovTrials\M21.DSG	11-1-2013	15:34:20	452737.000000	9054.740000	-0.207031	0.636719	-0.933594	0.381651	-0.375229	0.329358	-9.719849	-4.165649	-6.835938
C:\Users\cware\Desktop\Steller18Nov\18NovTrials\M21.DSG	11-1-2013	15:34:20	452738.000000	9054.760000	-0.156250	0.628906	-0.914063	0.381651	-0.375229	0.326606	-11.505127	-8.377075	-8.743286
C:\Users\cware\Desktop\Steller18Nov\18NovTrials\M21.DSG	11-1-2013	15:34:20	452739.000000	9054.780000	-0.246094	0.687500	-0.914063	0.382569	-0.377064	0.327523	-2.441406	26.458740	-2.517700
C:\Users\cware\Desktop\Steller18Nov\18NovTrials\M21.DSG	11-1-2013	15:34:20	452740.000000	9054.800000	-0.113281	0.679688	-0.894531	0.380734	-0.377064	0.328440	-1.388550	-7.476807	-8.102417
C:\Users\cware\Desktop\Steller18Nov\18NovTrials\M21.DSG	11-1-2013	15:34:20	452741.000000	9054.820000	-0.226563	0.679688	-0.953125	0.380734	-0.375229	0.328440	-2.563477	16.525269	-7.827759
C:\Users\cware\Desktop\Steller18Nov\18NovTrials\M21.DSG	11-1-2013	15:34:20	452742.000000	9054.840000	-0.175781	0.683594	-0.921875	0.377064	-0.376147	0.331193	0.885010	-1.464844	-9.567261
C:\Users\cware\Desktop\Steller18Nov\18NovTrials\M21.DSG	11-1-2013	15:34:20	452743.000000	9054.860000	-0.210938	0.675781	-0.921875	0.376147	-0.376147	0.333028	4.928589	18.814087	-7.263184
C:\Users\cware\Desktop\Steller18Nov\18NovTrials\M21.DSG	11-1-2013	15:34:20	452744.000000	9054.880000	-0.136719	0.636719	-0.886719	0.372477	-0.375229	0.335780	4.913330	-6.195068	-11.367798
C:\Users\cware\Desktop\Steller18Nov\18NovTrials\M21.DSG	11-1-2013	15:34:20	452745.000000	9054.900000	-0.160156	0.632813	-0.914063	0.372477	-0.374312	0.337615	7.659912	12.435913	-6.942749
C:\Users\cware\Desktop\Steller18Nov\18NovTrials\M21.DSG	11-1-2013	15:34:20	452746.000000	9054.920000	-0.070313	0.667969	-0.914063	0.370642	-0.372477	0.341284	6.851196	1.235962	-8.224487
C:\Users\cware\Desktop\Steller18Nov\18NovTrials\M21.DSG	11-1-2013	15:34:20	452747.000000	9054.940000	-0.175781	0.710938	-0.972656	0.368807	-0.370642	0.344037	9.857178	16.143799	-8.605957
C:\Users\cware\Desktop\Steller18Nov\18NovTrials\M21.DSG	11-1-2013	15:34:20	452748.000000	9054.960000	-0.082031	0.718750	-0.902344	0.366972	-0.371560	0.346789	15.625000	3.036499	-8.529663
C:\Users\cware\Desktop\Steller18Nov\18NovTrials\M21.DSG	11-1-2013	15:34:20	452749.000000	9054.980000	-0.140625	0.664063	-0.929688	0.364220	-0.368807	0.351376	21.942139	-6.454468	-5.950928
C:\Users\cware\Desktop\Steller18Nov\18NovTrials\M21.DSG	11-1-2013	15:34:20	452750.000000	9055.000000	-0.046875	0.589844	-0.933594	0.364220	-0.366055	0.354128	20.294189	16.540527	0.198364
C:\Users\cware\Desktop\Steller18Nov\18NovTrials\M21.DSG	11-1-2013	15:34:20	452751.000000	9055.020000	-0.132813	0.546875	-0.992188	0.362385	-0.362385	0.361468	14.495850	11.016846	1.266479
C:\Users\cware\Desktop\Steller18Nov\18NovTrials\M21.DSG	11-1-2013	15:34:20	452752.000000	9055.040000	0.003906	0.566406	-0.855469	0.362385	-0.359633	0.363303	11.611938	8.163452	-1.358032
C:\Users\cware\Desktop\Steller18Nov\18NovTrials\M21.DSG	11-1-2013	15:34:20	452753.000000	9055.060000	0.000000	0.562500	-0.894531	0.362385	-0.356881	0.366972	9.109497	-18.859863	-5.493164
C:\Users\cware\Desktop\Steller18Nov\18NovTrials\M21.DSG	11-1-2013	15:34:20	452754.000000	9055.080000	0.000000	0.562500	-0.894531	0.364220	-0.355963	0.367890	9.552002	-9.262085	-5.020142
C:\Users\cware\Desktop\Steller18Nov\18NovTrials\M21.DSG	11-1-2013	15:34:20	452755.000000	9055.100000	-0.039063	0.613281	-0.843750	0.362385	-0.353211	0.371560	7.202148	-12.893677	-7.217407
C:\Users\cware\Desktop\Steller18Nov\18NovTrials\M21.DSG	11-1-2013	15:34:20	452756.000000	9055.120000	-0.152344	0.609375	-0.929688	0.363303	-0.353211	0.372477	12.298584	-2.105713	-4.821777
C:\Users\cware\Desktop\Steller18Nov\18NovTrials\M21.DSG	11-1-2013	15:34:20	452757.000000	9055.140000	-0.039063	0.601563	-0.847656	0.363303	-0.350459	0.376147	11.215210	-12.374878	-6.607056
C:\Users\cware\Desktop\Steller18Nov\18NovTrials\M21.DSG	11-1-2013	15:34:20	452758.000000	9055.160000	-0.070313	0.546875	-0.917969	0.364220	-0.349541	0.377982	8.453369	1.937866	-5.294800
C:\Users\cware\Desktop\Steller18Nov\18NovTrials\M21.DSG	11-1-2013	15:34:20	452759.000000	9055.180000	-0.003906	0.550781	-0.917969	0.366055	-0.347706	0.378899	6.271362	-28.152466	-10.848999
C:\Users\cware\Desktop\Steller18Nov\18NovTrials\M21.DSG	11-1-2013	15:34:20	452760.000000	9055.200000	-0.117188	0.511719	-0.832031	0.366055	-0.346789	0.380734	2.746582	-21.621704	-7.781982
C:\Users\cware\Desktop\Steller18Nov\18NovTrials\M21.DSG	11-1-2013	15:34:20	452761.000000	9055.220000	-0.089844	0.515625	-0.898438	0.367890	-0.344037	0.381651	6.683350	-7.461548	-6.515503
C:\Users\cware\Desktop\Steller18Nov\18NovTrials\M21.DSG	11-1-2013	15:34:20	452762.000000	9055.240000	-0.003906	0.539063	-0.847656	0.369725	-0.344954	0.377982	5.935669	-31.631470	-8.590698
C:\Users\cware\Desktop\Steller18Nov\18NovTrials\M21.DSG	11-1-2013	15:34:20	452763.000000	9055.260000	-0.136719	0.492188	-0.867188	0.371560	-0.343119	0.381651	2.197266	-13.153076	-4.669189
C:\Users\cware\Desktop\Steller18Nov\18NovTrials\M21.DSG	11-1-2013	15:34:20	452764.000000	9055.280000	-0.058594	0.519531	-0.839844	0.373394	-0.342202	0.382569	4.394531	-12.939453	-5.371094
C:\Users\cware\Desktop\Steller18Nov\18NovTrials\M21.DSG	11-1-2013	15:34:20	452765.000000	9055.300000	-0.078125	0.535156	-0.808594	0.376147	-0.341284	0.382569	5.996704	-39.611816	-11.795044
C:\Users\cware\Desktop\Steller18Nov\18NovTrials\M21.DSG	11-1-2013	15:34:20	452766.000000	9055.320000	-0.136719	0.562500	-0.875000	0.376147	-0.339450	0.383486	5.920410	-24.139404	-12.786865
C:\Users\cware\Desktop\Steller18Nov\18NovTrials\M21.DSG	11-1-2013	15:34:20	452767.000000	9055.340000	-0.128906	0.535156	-0.859375	0.377982	-0.339450	0.384404	7.858276	-33.889771	-9.017944
C:\Users\cware\Desktop\Steller18Nov\18NovTrials\M21.DSG	11-1-2013	15:34:20	452768.000000	9055.360000	-0.136719	0.527344	-0.949219	0.379817	-0.338532	0.384404	6.393433	-10.818481	-9.429932
C:\Users\cware\Desktop\Steller18Nov\18NovTrials\M21.DSG	11-1-2013	15:34:20	452769.000000	9055.380000	-0.164063	0.531250	-0.828125	0.378899	-0.337615	0.386239	3.799438	-39.886475	-12.695313
C:\Users\cware\Desktop\Steller18Nov\18NovTrials\M21.DSG	11-1-2013	15:34:20	452770.000000	9055.400000	-0.250000	0.558594	-0.914063	0.381651	-0.337615	0.386239	1.144409	-4.135132	-9.063721
C:\Users\cware\Desktop\Steller18Nov\18NovTrials\M21.DSG	11-1-2013	15:34:20	452771.000000	9055.420000	-0.074219	0.558594	-0.839844	0.382569	-0.334862	0.385321	3.295898	-25.833130	-9.506226
C:\Users\cware\Desktop\Steller18Nov\18NovTrials\M21.DSG	11-1-2013	15:34:20	452772.000000	9055.440000	-0.203125	0.558594	-0.890625	0.385321	-0.333945	0.385321	2.365112	-27.343750	-11.535645
C:\Users\cware\Desktop\Steller18Nov\18NovTrials\M21.DSG	11-1-2013	15:34:20	452773.000000	9055.460000	-0.210938	0.546875	-0.914063	0.386239	-0.333945	0.387156	3.128052	-16.281128	-10.940552
C:\Users\cware\Desktop\Steller18Nov\18NovTrials\M21.DSG	11-1-2013	15:34:20	452774.000000	9055.480000	-0.113281	0.515625	-0.843750	0.388073	-0.333028	0.386239	3.585815	-14.053345	-11.352539
C:\Users\cware\Desktop\Steller18Nov\18NovTrials\M21.DSG	11-1-2013	15:34:20	452775.000000	9055.500000	-0.195313	0.500000	-0.925781	0.388073	-0.333945	0.386239	-0.320435	-27.664185	-11.123657
C:\Users\cware\Desktop\Steller18Nov\18NovTrials\M21.DSG	11-1-2013	15:34:20	452776.000000	9055.520000	-0.167969	0.457031	-0.902344	0.389908	-0.332110	0.385321	2.044678	-7.263184	-6.683350
C:\Users\cware\Desktop\Steller18Nov\18NovTrials\M21.DSG	11-1-2013	15:34:20	452777.000000	9055.540000	-0.261719	0.484375	-0.910156	0.389908	-0.332110	0.387156	0.534058	-38.406372	-10.635376
C:\Users\cware\Desktop\Steller18Nov\18NovTrials\M21.DSG	11-1-2013	15:34:20	452778.000000	9055.560000	-0.125000	0.527344	-0.875000	0.392661	-0.331193	0.385321	3.845215	-16.296387	-9.185791
C:\Users\cware\Desktop\Steller18Nov\18NovTrials\M21.DSG	11-1-2013	15:34:20	452779.000000	9055.580000	-0.230469	0.496094	-0.917969	0.392661	-0.331193	0.385321	3.143311	-14.465332	-7.675171
C:\Users\cware\Desktop\Steller18Nov\18NovTrials\M21.DSG	11-1-2013	15:34:20	452780.000000	9055.600000	-0.218750	0.453125	-0.929688	0.393578	-0.329358	0.385321	-0.152588	-18.234253	-9.109497
C:\Users\cware\Desktop\Steller18Nov\18NovTrials\M21.DSG	11-1-2013	15:34:20	452781.000000	9055.620000	-0.222656	0.476563	-0.937500	0.395413	-0.329358	0.385321	-0.350952	-16.708374	-8.697510
C:\Users\cware\Desktop\Steller18Nov\18NovTrials\M21.DSG	11-1-2013	15:34:20	452782.000000	9055.640000	-0.222656	0.476563	-0.937500	0.395413	-0.331193	0.385321	-3.768921	4.333496	-8.178711
C:\Users\cware\Desktop\Steller18Nov\18NovTrials\M21.DSG	11-1-2013	15:34:20	452783.000000	9055.660000	-0.242188	0.464844	-0.949219	0.395413	-0.329358	0.386239	-3.021240	-3.005981	-7.446289
C:\Users\cware\Desktop\Steller18Nov\18NovTrials\M21.DSG	11-1-2013	15:34:20	452784.000000	9055.680000	-0.242188	0.433594	-0.949219	0.396330	-0.329358	0.387156	-5.615234	-5.477905	-5.981445
C:\Users\cware\Desktop\Steller18Nov\18NovTrials\M21.DSG	11-1-2013	15:34:20	452785.000000	9055.700000	-0.207031	0.468750	-0.957031	0.396330	-0.329358	0.386239	-11.032104	-11.383057	-6.118774
C:\Users\cware\Desktop\Steller18Nov\18NovTrials\M21.DSG	11-1-2013	15:34:20	452786.000000	9055.720000	-0.250000	0.472656	-0.953125	0.395413	-0.330275	0.385321	-11.611938	-4.760742	-3.860474
C:\Users\cware\Desktop\Steller18Nov\18NovTrials\M21.DSG	11-1-2013	15:34:20	452787.000000	9055.740000	-0.273438	0.492188	-0.988281	0.398165	-0.331193	0.383486	-11.596680	12.161255	0.961304
C:\Users\cware\Desktop\Steller18Nov\18NovTrials\M21.DSG	11-1-2013	15:34:20	452788.000000	9055.760000	-0.160156	0.468750	-1.003906	0.397248	-0.332110	0.382569	-16.921997	-11.322021	-0.732422
C:\Users\cware\Desktop\Steller18Nov\18NovTrials\M21.DSG	11-1-2013	15:34:20	452789.000000	9055.780000	-0.214844	0.472656	-1.015625	0.400000	-0.333945	0.380734	-18.737793	-13.488770	0.091553
C:\Users\cware\Desktop\Steller18Nov\18NovTrials\M21.DSG	11-1-2013	15:34:20	452790.000000	9055.800000	-0.300781	0.496094	-1.039063	0.400917	-0.333945	0.377064	-21.774292	-1.693726	2.960205
C:\Users\cware\Desktop\Steller18Nov\18NovTrials\M21.DSG	11-1-2013	15:34:20	452791.000000	9055.820000	-0.316406	0.515625	-0.980469	0.400917	-0.336697	0.374312	-23.895264	-9.490967	4.150391
C:\Users\cware\Desktop\Steller18Nov\18NovTrials\M21.DSG	11-1-2013	15:34:20	452792.000000	9055.840000	-0.316406	0.507813	-1.082031	0.402752	-0.339450	0.372477	-25.985718	-0.900269	7.644653
C:\Users\cware\Desktop\Steller18Nov\18NovTrials\M21.DSG	11-1-2013	15:34:20	452793.000000	9055.860000	-0.371094	0.425781	-1.117188	0.405505	-0.338532	0.367890	-19.821167	-7.873535	11.993408
C:\Users\cware\Desktop\Steller18Nov\18NovTrials\M21.DSG	11-1-2013	15:34:20	452794.000000	9055.880000	-0.335938	0.421875	-1.078125	0.408257	-0.338532	0.366972	-7.980347	10.009766	9.902954
C:\Users\cware\Desktop\Steller18Nov\18NovTrials\M21.DSG	11-1-2013	15:34:20	452795.000000	9055.900000	-0.355469	0.406250	-0.953125	0.407339	-0.337615	0.366972	-19.180298	22.735596	1.266479
C:\Users\cware\Desktop\Steller18Nov\18NovTrials\M21.DSG	11-1-2013	15:34:20	452796.000000	9055.920000	-0.304688	0.371094	-0.933594	0.404587	-0.339450	0.366055	-45.944214	29.678345	-2.151489
C:\Users\cware\Desktop\Steller18Nov\18NovTrials\M21.DSG	11-1-2013	15:34:20	452797.000000	9055.940000	-0.191406	0.324219	-1.105469	0.400917	-0.346789	0.359633	-50.354004	29.663086	-4.196167
C:\Users\cware\Desktop\Steller18Nov\18NovTrials\M21.DSG	11-1-2013	15:34:20	452798.000000	9055.960000	-0.332031	0.242188	-1.160156	0.400000	-0.349541	0.357798	-32.287598	38.345337	-1.785278
C:\Users\cware\Desktop\Steller18Nov\18NovTrials\M21.DSG	11-1-2013	15:34:20	452799.000000	9055.980000	-0.343750	0.281250	-0.968750	0.395413	-0.354128	0.355963	-28.884888	39.184570	1.235962
C:\Users\cware\Desktop\Steller18Nov\18NovTrials\M21.DSG	11-1-2013	15:34:20	452800.000000	9056.000000	-0.261719	0.472656	-1.015625	0.392661	-0.355963	0.355963	-31.158447	36.529541	-0.671387
C:\Users\cware\Desktop\Steller18Nov\18NovTrials\M21.DSG	11-1-2013	15:34:20	452801.000000	9056.020000	-0.179688	0.613281	-1.230469	0.388073	-0.359633	0.353211	-42.770386	35.430908	-15.304565
C:\Users\cware\Desktop\Steller18Nov\18NovTrials\M21.DSG	11-1-2013	15:34:20	452802.000000	9056.040000	-0.179688	0.648438	-1.328125	0.382569	-0.365138	0.348624	-53.222656	45.578003	-30.715942
C:\Users\cware\Desktop\Steller18Nov\18NovTrials\M21.DSG	11-1-2013	15:34:20	452803.000000	9056.060000	-0.195313	0.628906	-1.265625	0.367890	-0.375229	0.344037	-61.233521	82.244873	-43.548584
C:\Users\cware\Desktop\Steller18Nov\18NovTrials\M21.DSG	11-1-2013	15:34:20	452804.000000	9056.080000	-0.144531	0.648438	-1.156250	0.357798	-0.380734	0.339450	-67.550659	82.550049	-56.350708
C:\Users\cware\Desktop\Steller18Nov\18NovTrials\M21.DSG	11-1-2013	15:34:20	452805.000000	9056.100000	-0.035156	0.695313	-1.093750	0.334862	-0.395413	0.328440	-82.641602	70.648193	-68.328857
C:\Users\cware\Desktop\Steller18Nov\18NovTrials\M21.DSG	11-1-2013	15:34:20	452806.000000	9056.120000	0.074219	0.757813	-1.050781	0.322936	-0.403670	0.321101	-91.781616	62.500000	-74.737549
C:\Users\cware\Desktop\Steller18Nov\18NovTrials\M21.DSG	11-1-2013	15:34:20	452807.000000	9056.140000	0.011719	0.820313	-1.089844	0.310092	-0.419266	0.302752	-99.899292	54.779053	-81.161499
C:\Users\cware\Desktop\Steller18Nov\18NovTrials\M21.DSG	11-1-2013	15:34:20	452808.000000	9056.160000	0.023438	0.902344	-1.058594	0.284404	-0.424771	0.292661	-101.287842	68.542480	-80.642700
C:\Users\cware\Desktop\Steller18Nov\18NovTrials\M21.DSG	11-1-2013	15:34:20	452809.000000	9056.180000	-0.015625	0.871094	-1.062500	0.272477	-0.432110	0.280734	-102.096558	81.924438	-83.389282
C:\Users\cware\Desktop\Steller18Nov\18NovTrials\M21.DSG	11-1-2013	15:34:20	452810.000000	9056.200000	-0.015625	0.871094	-1.062500	0.244954	-0.444954	0.259633	-97.961426	76.782227	-88.150024
C:\Users\cware\Desktop\Steller18Nov\18NovTrials\M21.DSG	11-1-2013	15:34:20	452811.000000	9056.220000	0.058594	0.906250	-0.957031	0.230275	-0.449541	0.246789	-90.454102	97.259521	-84.701538
C:\Users\cware\Desktop\Steller18Nov\18NovTrials\M21.DSG	11-1-2013	15:34:20	452812.000000	9056.240000	0.191406	0.894531	-0.878906	0.201835	-0.457798	0.222936	-85.891724	91.156006	-85.540771
C:\Users\cware\Desktop\Steller18Nov\18NovTrials\M21.DSG	11-1-2013	15:34:20	452813.000000	9056.260000	0.226563	0.898438	-0.832031	0.188073	-0.460550	0.213761	-76.370239	95.794678	-81.680298
C:\Users\cware\Desktop\Steller18Nov\18NovTrials\M21.DSG	11-1-2013	15:34:20	452814.000000	9056.280000	0.257813	0.886719	-0.777344	0.161468	-0.465138	0.191743	-72.647095	91.766357	-77.392578
C:\Users\cware\Desktop\Steller18Nov\18NovTrials\M21.DSG	11-1-2013	15:34:20	452815.000000	9056.300000	0.281250	0.902344	-0.773438	0.149541	-0.465138	0.182569	-72.570801	98.648071	-72.814941
C:\Users\cware\Desktop\Steller18Nov\18NovTrials\M21.DSG	11-1-2013	15:34:20	452816.000000	9056.320000	0.378906	0.902344	-0.718750	0.126606	-0.467890	0.161468	-71.136475	78.628540	-70.999146
C:\Users\cware\Desktop\Steller18Nov\18NovTrials\M21.DSG	11-1-2013	15:34:20	452817.000000	9056.340000	0.398438	0.925781	-0.679688	0.115596	-0.467890	0.149541	-75.973511	85.830688	-69.946289
C:\Users\cware\Desktop\Steller18Nov\18NovTrials\M21.DSG	11-1-2013	15:34:20	452818.000000	9056.360000	0.375000	0.941406	-0.671875	0.096330	-0.466972	0.125688	-73.135376	95.947266	-69.381714
C:\Users\cware\Desktop\Steller18Nov\18NovTrials\M21.DSG	11-1-2013	15:34:20	452819.000000	9056.380000	0.468750	0.945313	-0.593750	0.085321	-0.466055	0.108257	-76.263428	82.443237	-66.436768
C:\Users\cware\Desktop\Steller18Nov\18NovTrials\M21.DSG	11-1-2013	15:34:20	452820.000000	9056.400000	0.460938	0.941406	-0.585938	0.068807	-0.463303	0.089908	-76.416016	70.556641	-65.353394
C:\Users\cware\Desktop\Steller18Nov\18NovTrials\M21.DSG	11-1-2013	15:34:20	452821.000000	9056.420000	0.496094	0.960938	-0.570313	0.059633	-0.461468	0.074312	-79.879761	62.484741	-63.140869
C:\Users\cware\Desktop\Steller18Nov\18NovTrials\M21.DSG	11-1-2013	15:34:20	452822.000000	9056.440000	0.511719	0.929688	-0.539063	0.052294	-0.459633	0.063303	-85.052490	74.920654	-60.165405
C:\Users\cware\Desktop\Steller18Nov\18NovTrials\M21.DSG	11-1-2013	15:34:20	452823.000000	9056.460000	0.515625	0.859375	-0.488281	0.036697	-0.455046	0.036697	-89.965820	66.299438	-59.799194
C:\Users\cware\Desktop\Steller18Nov\18NovTrials\M21.DSG	11-1-2013	15:34:20	452824.000000	9056.480000	0.519531	0.867188	-0.437500	0.030275	-0.451376	0.022018	-88.806152	69.717407	-57.785034
C:\Users\cware\Desktop\Steller18Nov\18NovTrials\M21.DSG	11-1-2013	15:34:20	452825.000000	9056.500000	0.605469	0.839844	-0.414063	0.017431	-0.443119	-0.005505	-88.531494	53.222656	-54.931641
C:\Users\cware\Desktop\Steller18Nov\18NovTrials\M21.DSG	11-1-2013	15:34:20	452826.000000	9056.520000	0.578125	0.816406	-0.386719	0.013761	-0.440367	-0.019266	-91.049194	46.539307	-54.382324
C:\Users\cware\Desktop\Steller18Nov\18NovTrials\M21.DSG	11-1-2013	15:34:20	452827.000000	9056.540000	0.636719	0.816406	-0.335938	0.002752	-0.431193	-0.046789	-89.569092	50.048828	-47.256470
C:\Users\cware\Desktop\Steller18Nov\18NovTrials\M21.DSG	11-1-2013	15:34:20	452828.000000	9056.560000	0.656250	0.808594	-0.269531	-0.001835	-0.426606	-0.058716	-86.151123	35.797119	-45.211792
C:\Users\cware\Desktop\Steller18Nov\18NovTrials\M21.DSG	11-1-2013	15:34:20	452829.000000	9056.580000	0.675781	0.835938	-0.261719	-0.009174	-0.417431	-0.083486	-83.938599	36.849976	-38.406372
C:\Users\cware\Desktop\Steller18Nov\18NovTrials\M21.DSG	11-1-2013	15:34:20	452830.000000	9056.600000	0.671875	0.855469	-0.226563	-0.011927	-0.412844	-0.096330	-88.333130	37.597656	-36.407471
C:\Users\cware\Desktop\Steller18Nov\18NovTrials\M21.DSG	11-1-2013	15:34:20	452831.000000	9056.620000	0.621094	0.867188	-0.179688	-0.016514	-0.402752	-0.116514	-82.382202	50.613403	-31.021118
C:\Users\cware\Desktop\Steller18Nov\18NovTrials\M21.DSG	11-1-2013	15:34:20	452832.000000	9056.640000	0.574219	0.871094	-0.171875	-0.017431	-0.396330	-0.129358	-73.257446	32.821655	-30.563354
C:\Users\cware\Desktop\Steller18Nov\18NovTrials\M21.DSG	11-1-2013	15:34:20	452833.000000	9056.660000	0.625000	0.867188	-0.136719	-0.019266	-0.388073	-0.150459	-67.626953	45.989990	-26.428223
C:\Users\cware\Desktop\Steller18Nov\18NovTrials\M21.DSG	11-1-2013	15:34:20	452834.000000	9056.680000	0.671875	0.878906	-0.085938	-0.020183	-0.383486	-0.160550	-59.829712	53.970337	-19.851685
C:\Users\cware\Desktop\Steller18Nov\18NovTrials\M21.DSG	11-1-2013	15:34:20	452835.000000	9056.700000	0.738281	0.917969	-0.058594	-0.019266	-0.376147	-0.177982	-52.139282	39.443970	-19.577026
C:\Users\cware\Desktop\Steller18Nov\18NovTrials\M21.DSG	11-1-2013	15:34:20	452836.000000	9056.720000	0.769531	0.933594	-0.003906	-0.017431	-0.371560	-0.185321	-37.399292	41.687012	-13.305664
C:\Users\cware\Desktop\Steller18Nov\18NovTrials\M21.DSG	11-1-2013	15:34:20	452837.000000	9056.740000	0.691406	0.949219	0.039063	-0.014679	-0.368807	-0.195413	-12.344360	25.894165	-5.340576
C:\Users\cware\Desktop\Steller18Nov\18NovTrials\M21.DSG	11-1-2013	15:34:20	452838.000000	9056.760000	0.691406	0.949219	0.039063	-0.011927	-0.369725	-0.197248	2.914429	37.628174	-4.333496
C:\Users\cware\Desktop\Steller18Nov\18NovTrials\M21.DSG	11-1-2013	15:34:20	452839.000000	9056.780000	0.738281	0.855469	0.023438	-0.009174	-0.369725	-0.198165	15.762329	25.772095	-4.837036
C:\Users\cware\Desktop\Steller18Nov\18NovTrials\M21.DSG	11-1-2013	15:34:20	452840.000000	9056.800000	0.781250	0.851563	0.035156	-0.007339	-0.371560	-0.196330	27.282715	6.835938	-5.203247
C:\Users\cware\Desktop\Steller18Nov\18NovTrials\M21.DSG	11-1-2013	15:34:20	452841.000000	9056.820000	0.812500	0.832031	0.089844	-0.007339	-0.376147	-0.187156	39.703369	-8.926392	-9.368896
C:\Users\cware\Desktop\Steller18Nov\18NovTrials\M21.DSG	11-1-2013	15:34:20	452842.000000	9056.840000	0.742188	0.781250	0.144531	-0.010092	-0.377982	-0.182569	31.784058	-27.847290	-13.137817
C:\Users\cware\Desktop\Steller18Nov\18NovTrials\M21.DSG	11-1-2013	15:34:20	452843.000000	9056.860000	0.683594	0.730469	0.062500	-0.013761	-0.382569	-0.171560	26.016235	-32.638550	-9.155273
C:\Users\cware\Desktop\Steller18Nov\18NovTrials\M21.DSG	11-1-2013	15:34:20	452844.000000	9056.880000	0.671875	0.714844	0.023438	-0.014679	-0.380734	-0.166972	20.233154	-28.839111	-5.462646
C:\Users\cware\Desktop\Steller18Nov\18NovTrials\M21.DSG	11-1-2013	15:34:20	452845.000000	9056.900000	0.742188	0.691406	0.031250	-0.016514	-0.384404	-0.163303	21.942139	-36.453247	-4.821777
C:\Users\cware\Desktop\Steller18Nov\18NovTrials\M21.DSG	11-1-2013	15:34:20	452846.000000	9056.920000	0.753906	0.683594	0.042969	-0.019266	-0.387156	-0.151376	24.566650	-51.300049	-7.049561
C:\Users\cware\Desktop\Steller18Nov\18NovTrials\M21.DSG	11-1-2013	15:34:20	452847.000000	9056.940000	0.675781	0.664063	0.054688	-0.022936	-0.387156	-0.145872	27.709961	-46.157837	-8.529663
C:\Users\cware\Desktop\Steller18Nov\18NovTrials\M21.DSG	11-1-2013	15:34:20	452848.000000	9056.960000	0.648438	0.628906	0.003906	-0.026606	-0.390826	-0.133028	25.817871	-44.525146	-11.245728
C:\Users\cware\Desktop\Steller18Nov\18NovTrials\M21.DSG	11-1-2013	15:34:20	452849.000000	9056.980000	0.679688	0.695313	-0.074219	-0.028440	-0.391743	-0.126606	23.910522	-38.879395	-17.013550
C:\Users\cware\Desktop\Steller18Nov\18NovTrials\M21.DSG	11-1-2013	15:34:20	452850.000000	9057.000000	0.722656	0.734375	-0.074219	-0.035780	-0.392661	-0.114679	28.320313	-54.870605	-21.087646
C:\Users\cware\Desktop\Steller18Nov\18NovTrials\M21.DSG	11-1-2013	15:34:20	452851.000000	9057.020000	0.714844	0.761719	-0.031250	-0.039450	-0.392661	-0.106422	26.626587	-62.820435	-26.168823
C:\Users\cware\Desktop\Steller18Nov\18NovTrials\M21.DSG	11-1-2013	15:34:20	452852.000000	9057.040000	0.675781	0.730469	-0.019531	-0.047706	-0.391743	-0.093578	24.780273	-53.909302	-27.694702
C:\Users\cware\Desktop\Steller18Nov\18NovTrials\M21.DSG	11-1-2013	15:34:20	452853.000000	9057.060000	0.707031	0.746094	0.023438	-0.052294	-0.392661	-0.085321	24.917603	-57.205200	-37.048340
C:\Users\cware\Desktop\Steller18Nov\18NovTrials\M21.DSG	11-1-2013	15:34:20	452854.000000	9057.080000	0.730469	0.734375	-0.003906	-0.061468	-0.388991	-0.071560	18.875122	-49.713135	-42.678833
C:\Users\cware\Desktop\Steller18Nov\18NovTrials\M21.DSG	11-1-2013	15:34:20	452855.000000	9057.100000	0.765625	0.734375	-0.011719	-0.067890	-0.388073	-0.065138	20.172119	-54.412842	-47.546387
C:\Users\cware\Desktop\Steller18Nov\18NovTrials\M21.DSG	11-1-2013	15:34:20	452856.000000	9057.120000	0.734375	0.707031	-0.007813	-0.080734	-0.382569	-0.050459	21.591187	-53.390503	-50.842285
C:\Users\cware\Desktop\Steller18Nov\18NovTrials\M21.DSG	11-1-2013	15:34:20	452857.000000	9057.140000	0.781250	0.656250	-0.023438	-0.086239	-0.378899	-0.044037	20.568848	-65.734863	-53.436279
C:\Users\cware\Desktop\Steller18Nov\18NovTrials\M21.DSG	11-1-2013	15:34:20	452858.000000	9057.160000	0.757813	0.609375	-0.109375	-0.093578	-0.373394	-0.027523	22.781372	-62.850952	-49.362183
C:\Users\cware\Desktop\Steller18Nov\18NovTrials\M21.DSG	11-1-2013	15:34:20	452859.000000	9057.180000	0.703125	0.609375	-0.195313	-0.104587	-0.370642	-0.019266	27.770996	-65.429688	-47.042847
C:\Users\cware\Desktop\Steller18Nov\18NovTrials\M21.DSG	11-1-2013	15:34:20	452860.000000	9057.200000	0.753906	0.632813	-0.179688	-0.109174	-0.367890	-0.010092	18.051147	-62.698364	-44.509888
C:\Users\cware\Desktop\Steller18Nov\18NovTrials\M21.DSG	11-1-2013	15:34:20	452861.000000	9057.220000	0.707031	0.597656	-0.167969	-0.118349	-0.361468	0.005505	10.742188	-76.049805	-41.229248
C:\Users\cware\Desktop\Steller18Nov\18NovTrials\M21.DSG	11-1-2013	15:34:20	452862.000000	9057.240000	0.691406	0.609375	-0.214844	-0.123853	-0.358716	0.013761	19.058228	-62.957764	-31.524658
C:\Users\cware\Desktop\Steller18Nov\18NovTrials\M21.DSG	11-1-2013	15:34:20	452863.000000	9057.260000	0.628906	0.652344	-0.316406	-0.129358	-0.355046	0.029358	20.950317	-53.222656	-28.167725
C:\Users\cware\Desktop\Steller18Nov\18NovTrials\M21.DSG	11-1-2013	15:34:20	452864.000000	9057.280000	0.656250	0.648438	-0.261719	-0.132110	-0.353211	0.036697	14.144897	-58.517456	-28.274536
C:\Users\cware\Desktop\Steller18Nov\18NovTrials\M21.DSG	11-1-2013	15:34:20	452865.000000	9057.300000	0.718750	0.683594	-0.289063	-0.136697	-0.349541	0.052294	8.255005	-67.382813	-28.732300
C:\Users\cware\Desktop\Steller18Nov\18NovTrials\M21.DSG	11-1-2013	15:34:20	452866.000000	9057.320000	0.718750	0.683594	-0.289063	-0.139450	-0.346789	0.058716	11.672974	-71.548462	-29.174805
C:\Users\cware\Desktop\Steller18Nov\18NovTrials\M21.DSG	11-1-2013	15:34:20	452867.000000	9057.340000	0.667969	0.632813	-0.351563	-0.143119	-0.343119	0.075229	14.175415	-71.060181	-29.083252
C:\Users\cware\Desktop\Steller18Nov\18NovTrials\M21.DSG	11-1-2013	15:34:20	452868.000000	9057.360000	0.636719	0.570313	-0.371094	-0.144954	-0.340367	0.083486	17.913818	-61.386108	-25.634766
C:\Users\cware\Desktop\Steller18Nov\18NovTrials\M21.DSG	11-1-2013	15:34:20	452869.000000	9057.380000	0.656250	0.523438	-0.410156	-0.147706	-0.335780	0.100917	30.532837	-60.562134	-27.008057
C:\Users\cware\Desktop\Steller18Nov\18NovTrials\M21.DSG	11-1-2013	15:34:20	452870.000000	9057.400000	0.703125	0.507813	-0.476563	-0.149541	-0.333028	0.111009	42.846680	-63.186646	-26.626587
C:\Users\cware\Desktop\Steller18Nov\18NovTrials\M21.DSG	11-1-2013	15:34:20	452871.000000	9057.420000	0.707031	0.468750	-0.507813	-0.151376	-0.328440	0.131193	51.391602	-59.402466	-27.145386
C:\Users\cware\Desktop\Steller18Nov\18NovTrials\M21.DSG	11-1-2013	15:34:20	452872.000000	9057.440000	0.703125	0.437500	-0.507813	-0.152294	-0.324771	0.143119	55.831909	-54.031372	-28.656006
C:\Users\cware\Desktop\Steller18Nov\18NovTrials\M21.DSG	11-1-2013	15:34:20	452873.000000	9057.460000	0.687500	0.429688	-0.507813	-0.153211	-0.319266	0.165138	58.700562	-55.816650	-27.023315
C:\Users\cware\Desktop\Steller18Nov\18NovTrials\M21.DSG	11-1-2013	15:34:20	452874.000000	9057.480000	0.664063	0.441406	-0.550781	-0.154128	-0.314679	0.176147	59.890747	-41.946411	-23.056030
C:\Users\cware\Desktop\Steller18Nov\18NovTrials\M21.DSG	11-1-2013	15:34:20	452875.000000	9057.500000	0.699219	0.503906	-0.546875	-0.154128	-0.308257	0.195413	61.462402	-37.796021	-23.147583
C:\Users\cware\Desktop\Steller18Nov\18NovTrials\M21.DSG	11-1-2013	15:34:20	452876.000000	9057.520000	0.738281	0.531250	-0.496094	-0.154128	-0.302752	0.205505	65.032959	-38.543701	-27.038574
C:\Users\cware\Desktop\Steller18Nov\18NovTrials\M21.DSG	11-1-2013	15:34:20	452877.000000	9057.540000	0.792969	0.507813	-0.523438	-0.153211	-0.293578	0.224771	59.814453	-45.974731	-36.727905
C:\Users\cware\Desktop\Steller18Nov\18NovTrials\M21.DSG	11-1-2013	15:34:20	452878.000000	9057.560000	0.757813	0.500000	-0.539063	-0.153211	-0.287156	0.233945	50.262451	-46.432495	-45.913696
C:\Users\cware\Desktop\Steller18Nov\18NovTrials\M21.DSG	11-1-2013	15:34:20	452879.000000	9057.580000	0.683594	0.429688	-0.574219	-0.155046	-0.274312	0.247706	41.412354	-32.928467	-50.140381
C:\Users\cware\Desktop\Steller18Nov\18NovTrials\M21.DSG	11-1-2013	15:34:20	452880.000000	9057.600000	0.722656	0.351563	-0.585938	-0.155963	-0.267890	0.255046	35.583496	-39.108276	-49.407959
C:\Users\cware\Desktop\Steller18Nov\18NovTrials\M21.DSG	11-1-2013	15:34:20	452881.000000	9057.620000	0.722656	0.292969	-0.621094	-0.157798	-0.254128	0.268807	25.634766	-52.856445	-48.156738
C:\Users\cware\Desktop\Steller18Nov\18NovTrials\M21.DSG	11-1-2013	15:34:20	452882.000000	9057.640000	0.675781	0.246094	-0.683594	-0.156881	-0.248624	0.277064	17.272949	-45.059204	-44.860840
C:\Users\cware\Desktop\Steller18Nov\18NovTrials\M21.DSG	11-1-2013	15:34:20	452883.000000	9057.660000	0.523438	0.187500	-0.785156	-0.159633	-0.244954	0.281651	5.249023	-13.092041	-31.295776
C:\Users\cware\Desktop\Steller18Nov\18NovTrials\M21.DSG	11-1-2013	15:34:20	452884.000000	9057.680000	0.542969	0.238281	-0.769531	-0.163303	-0.238532	0.286239	-0.595093	4.241943	-24.276733
C:\Users\cware\Desktop\Steller18Nov\18NovTrials\M21.DSG	11-1-2013	15:34:20	452885.000000	9057.700000	0.613281	0.281250	-0.691406	-0.166055	-0.235780	0.287156	1.251221	-0.091553	-20.599365
C:\Users\cware\Desktop\Steller18Nov\18NovTrials\M21.DSG	11-1-2013	15:34:20	452886.000000	9057.720000	0.710938	0.300781	-0.621094	-0.168807	-0.233945	0.288073	2.243042	-20.950317	-15.655518
C:\Users\cware\Desktop\Steller18Nov\18NovTrials\M21.DSG	11-1-2013	15:34:20	452887.000000	9057.740000	0.769531	0.296875	-0.597656	-0.168807	-0.232110	0.291743	7.736206	-32.623291	-1.327515
C:\Users\cware\Desktop\Steller18Nov\18NovTrials\M21.DSG	11-1-2013	15:34:20	452888.000000	9057.760000	0.773438	0.273438	-0.636719	-0.165138	-0.232110	0.300917	12.512207	-38.635254	10.040283
C:\Users\cware\Desktop\Steller18Nov\18NovTrials\M21.DSG	11-1-2013	15:34:20	452889.000000	9057.780000	0.773438	0.257813	-0.675781	-0.162385	-0.233028	0.306422	15.792847	-47.790527	20.812988
C:\Users\cware\Desktop\Steller18Nov\18NovTrials\M21.DSG	11-1-2013	15:34:20	452890.000000	9057.800000	0.738281	0.253906	-0.730469	-0.154128	-0.234862	0.318349	19.149780	-45.028687	28.457642
C:\Users\cware\Desktop\Steller18Nov\18NovTrials\M21.DSG	11-1-2013	15:34:20	452891.000000	9057.820000	0.687500	0.250000	-0.800781	-0.148624	-0.236697	0.324771	20.294189	-39.825439	34.103394
C:\Users\cware\Desktop\Steller18Nov\18NovTrials\M21.DSG	11-1-2013	15:34:20	452892.000000	9057.840000	0.660156	0.257813	-0.824219	-0.135780	-0.242202	0.333945	20.050049	-32.730103	36.987305
C:\Users\cware\Desktop\Steller18Nov\18NovTrials\M21.DSG	11-1-2013	15:34:20	452893.000000	9057.860000	0.667969	0.277344	-0.832031	-0.131193	-0.244037	0.337615	17.929077	-32.211304	37.918091
C:\Users\cware\Desktop\Steller18Nov\18NovTrials\M21.DSG	11-1-2013	15:34:20	452894.000000	9057.880000	0.667969	0.277344	-0.832031	-0.119266	-0.246789	0.345872	21.362305	-28.640747	38.940430
C:\Users\cware\Desktop\Steller18Nov\18NovTrials\M21.DSG	11-1-2013	15:34:20	452895.000000	9057.900000	0.675781	0.257813	-0.871094	-0.114679	-0.248624	0.350459	28.076172	-19.515991	42.465210
C:\Users\cware\Desktop\Steller18Nov\18NovTrials\M21.DSG	11-1-2013	15:34:20	452896.000000	9057.920000	0.691406	0.265625	-0.863281	-0.110092	-0.251376	0.355046	30.273438	-15.472412	43.441772
C:\Users\cware\Desktop\Steller18Nov\18NovTrials\M21.DSG	11-1-2013	15:34:20	452897.000000	9057.940000	0.671875	0.269531	-0.855469	-0.100000	-0.252294	0.363303	31.326294	-13.900757	42.755127
C:\Users\cware\Desktop\Steller18Nov\18NovTrials\M21.DSG	11-1-2013	15:34:20	452898.000000	9057.960000	0.632813	0.273438	-0.847656	-0.095413	-0.254128	0.367890	35.858154	-8.117676	44.448853
C:\Users\cware\Desktop\Steller18Nov\18NovTrials\M21.DSG	11-1-2013	15:34:20	452899.000000	9057.980000	0.656250	0.285156	-0.824219	-0.086239	-0.255963	0.375229	40.359497	-6.057739	46.142578
C:\Users\cware\Desktop\Steller18Nov\18NovTrials\M21.DSG	11-1-2013	15:34:20	452900.000000	9058.000000	0.660156	0.289063	-0.859375	-0.082569	-0.255046	0.378899	41.961670	-9.552002	45.028687
C:\Users\cware\Desktop\Steller18Nov\18NovTrials\M21.DSG	11-1-2013	15:34:20	452901.000000	9058.020000	0.636719	0.312500	-0.855469	-0.074312	-0.255963	0.387156	41.915894	-9.170532	41.778564
C:\Users\cware\Desktop\Steller18Nov\18NovTrials\M21.DSG	11-1-2013	15:34:20	452902.000000	9058.040000	0.632813	0.335938	-0.871094	-0.069725	-0.255963	0.390826	39.382935	-9.536743	37.078857
C:\Users\cware\Desktop\Steller18Nov\18NovTrials\M21.DSG	11-1-2013	15:34:20	452903.000000	9058.060000	0.617188	0.339844	-0.835938	-0.063303	-0.255046	0.400000	38.314819	-9.475708	32.730103
C:\Users\cware\Desktop\Steller18Nov\18NovTrials\M21.DSG	11-1-2013	15:34:20	452904.000000	9058.080000	0.605469	0.339844	-0.847656	-0.060550	-0.255046	0.402752	40.054321	-10.131836	27.526855
C:\Users\cware\Desktop\Steller18Nov\18NovTrials\M21.DSG	11-1-2013	15:34:20	452905.000000	9058.100000	0.597656	0.316406	-0.863281	-0.054128	-0.251376	0.412844	43.899536	-10.971069	21.560669
C:\Users\cware\Desktop\Steller18Nov\18NovTrials\M21.DSG	11-1-2013	15:34:20	452906.000000	9058.120000	0.582031	0.300781	-0.855469	-0.050459	-0.248624	0.417431	48.492432	-11.077881	19.393921
C:\Users\cware\Desktop\Steller18Nov\18NovTrials\M21.DSG	11-1-2013	15:34:20	452907.000000	9058.140000	0.582031	0.304688	-0.863281	-0.046789	-0.241284	0.426606	51.956177	-9.857178	16.540527
C:\Users\cware\Desktop\Steller18Nov\18NovTrials\M21.DSG	11-1-2013	15:34:20	452908.000000	9058.160000	0.562500	0.296875	-0.929688	-0.044037	-0.237615	0.432110	53.115845	-3.906250	13.214111
C:\Users\cware\Desktop\Steller18Nov\18NovTrials\M21.DSG	11-1-2013	15:34:20	452909.000000	9058.180000	0.546875	0.292969	-0.953125	-0.041284	-0.229358	0.440367	54.397583	3.936768	9.399414
C:\Users\cware\Desktop\Steller18Nov\18NovTrials\M21.DSG	11-1-2013	15:34:20	452910.000000	9058.200000	0.519531	0.253906	-0.957031	-0.040367	-0.223853	0.446789	53.161621	9.338379	6.698608
C:\Users\cware\Desktop\Steller18Nov\18NovTrials\M21.DSG	11-1-2013	15:34:20	452911.000000	9058.220000	0.500000	0.210938	-0.921875	-0.042202	-0.215596	0.453211	51.437378	11.978149	4.272461
C:\Users\cware\Desktop\Steller18Nov\18NovTrials\M21.DSG	11-1-2013	15:34:20	452912.000000	9058.240000	0.500000	0.164063	-0.929688	-0.042202	-0.210092	0.455963	50.842285	12.588501	3.662109
C:\Users\cware\Desktop\Steller18Nov\18NovTrials\M21.DSG	11-1-2013	15:34:20	452913.000000	9058.260000	0.539063	0.128906	-0.925781	-0.043119	-0.202752	0.461468	47.561646	7.110596	3.479004
C:\Users\cware\Desktop\Steller18Nov\18NovTrials\M21.DSG	11-1-2013	15:34:20	452914.000000	9058.280000	0.570313	0.117188	-0.929688	-0.044037	-0.197248	0.466055	42.266846	0.366211	3.448486
C:\Users\cware\Desktop\Steller18Nov\18NovTrials\M21.DSG	11-1-2013	15:34:20	452915.000000	9058.300000	0.578125	0.109375	-0.941406	-0.042202	-0.188991	0.471560	37.841797	-6.317139	5.035400
C:\Users\cware\Desktop\Steller18Nov\18NovTrials\M21.DSG	11-1-2013	15:34:20	452916.000000	9058.320000	0.574219	0.089844	-0.917969	-0.041284	-0.187156	0.475229	35.461426	-11.215210	5.569458
C:\Users\cware\Desktop\Steller18Nov\18NovTrials\M21.DSG	11-1-2013	15:34:20	452917.000000	9058.340000	0.574219	0.078125	-0.933594	-0.038532	-0.179817	0.481651	30.822754	-15.670776	4.409790
C:\Users\cware\Desktop\Steller18Nov\18NovTrials\M21.DSG	11-1-2013	15:34:20	452918.000000	9058.360000	0.562500	0.054688	-0.980469	-0.036697	-0.177064	0.484404	24.948120	-16.586304	2.746582
C:\Users\cware\Desktop\Steller18Nov\18NovTrials\M21.DSG	11-1-2013	15:34:20	452919.000000	9058.380000	0.562500	0.027344	-0.980469	-0.033945	-0.172477	0.489908	19.180298	-17.486572	2.990723
C:\Users\cware\Desktop\Steller18Nov\18NovTrials\M21.DSG	11-1-2013	15:34:20	452920.000000	9058.400000	0.578125	0.015625	-0.972656	-0.031193	-0.170642	0.491743	17.120361	-20.019531	2.426147
C:\Users\cware\Desktop\Steller18Nov\18NovTrials\M21.DSG	11-1-2013	15:34:20	452921.000000	9058.420000	0.554688	-0.023438	-1.015625	-0.029358	-0.168807	0.494495	12.969971	-16.128540	2.059937
C:\Users\cware\Desktop\Steller18Nov\18NovTrials\M21.DSG	11-1-2013	15:34:20	452922.000000	9058.440000	0.554688	-0.023438	-1.015625	-0.025688	-0.166055	0.498165	7.446289	-13.488770	3.448486
C:\Users\cware\Desktop\Steller18Nov\18NovTrials\M21.DSG	11-1-2013	15:34:20	452923.000000	9058.460000	0.535156	-0.007813	-1.015625	-0.022936	-0.165138	0.499083	1.052856	-13.778687	6.134033
C:\Users\cware\Desktop\Steller18Nov\18NovTrials\M21.DSG	11-1-2013	15:34:20	452924.000000	9058.480000	0.507813	0.000000	-1.039063	-0.021101	-0.165138	0.500917	-0.350952	-7.980347	8.941650
C:\Users\cware\Desktop\Steller18Nov\18NovTrials\M21.DSG	11-1-2013	15:34:20	452925.000000	9058.500000	0.500000	0.003906	-0.976563	-0.019266	-0.166055	0.501835	-7.446289	-9.307861	11.169434
C:\Users\cware\Desktop\Steller18Nov\18NovTrials\M21.DSG	11-1-2013	15:34:20	452926.000000	9058.520000	0.515625	0.011719	-0.972656	-0.016514	-0.168807	0.501835	-12.069702	-11.825562	11.215210
C:\Users\cware\Desktop\Steller18Nov\18NovTrials\M21.DSG	11-1-2013	15:34:20	452927.000000	9058.540000	0.535156	0.039063	-0.980469	-0.014679	-0.170642	0.502752	-11.856079	-14.175415	10.971069
C:\Users\cware\Desktop\Steller18Nov\18NovTrials\M21.DSG	11-1-2013	15:34:20	452928.000000	9058.560000	0.539063	0.101563	-1.027344	-0.009174	-0.173394	0.502752	-9.262085	-20.889282	10.070801
C:\Users\cware\Desktop\Steller18Nov\18NovTrials\M21.DSG	11-1-2013	15:34:20	452929.000000	9058.580000	0.496094	0.152344	-1.015625	-0.006422	-0.175229	0.503670	-6.439209	-20.751953	12.268066
C:\Users\cware\Desktop\Steller18Nov\18NovTrials\M21.DSG	11-1-2013	15:34:20	452930.000000	9058.600000	0.503906	0.132813	-0.953125	0.000000	-0.176147	0.505505	-7.568359	-23.971558	13.366699
C:\Users\cware\Desktop\Steller18Nov\18NovTrials\M21.DSG	11-1-2013	15:34:20	452931.000000	9058.620000	0.511719	0.113281	-0.937500	0.002752	-0.177982	0.506422	-5.767822	-24.993896	14.266968
C:\Users\cware\Desktop\Steller18Nov\18NovTrials\M21.DSG	11-1-2013	15:34:20	452932.000000	9058.640000	0.527344	0.113281	-1.007813	0.009174	-0.179817	0.509174	-3.143311	-27.297974	14.480591
C:\Users\cware\Desktop\Steller18Nov\18NovTrials\M21.DSG	11-1-2013	15:34:20	452933.000000	9058.660000	0.507813	0.121094	-1.093750	0.012844	-0.181651	0.510092	-3.845215	-25.299072	11.199951
C:\Users\cware\Desktop\Steller18Nov\18NovTrials\M21.DSG	11-1-2013	15:34:20	452934.000000	9058.680000	0.496094	0.152344	-1.066406	0.016514	-0.180734	0.511927	-4.501343	-21.240234	8.239746
C:\Users\cware\Desktop\Steller18Nov\18NovTrials\M21.DSG	11-1-2013	15:34:20	452935.000000	9058.700000	0.480469	0.187500	-1.019531	0.022936	-0.183486	0.513761	1.235962	-20.217896	8.285522
C:\Users\cware\Desktop\Steller18Nov\18NovTrials\M21.DSG	11-1-2013	15:34:20	452936.000000	9058.720000	0.468750	0.187500	-1.039063	0.025688	-0.181651	0.515596	6.118774	-20.431519	10.665894
C:\Users\cware\Desktop\Steller18Nov\18NovTrials\M21.DSG	11-1-2013	15:34:20	452937.000000	9058.740000	0.460938	0.175781	-1.093750	0.030275	-0.181651	0.518349	7.095337	-22.186279	11.215210
C:\Users\cware\Desktop\Steller18Nov\18NovTrials\M21.DSG	11-1-2013	15:34:20	452938.000000	9058.760000	0.457031	0.144531	-1.082031	0.033028	-0.180734	0.520183	9.231567	-21.606445	13.320923
C:\Users\cware\Desktop\Steller18Nov\18NovTrials\M21.DSG	11-1-2013	15:34:20	452939.000000	9058.780000	0.468750	0.105469	-1.078125	0.039450	-0.178899	0.523853	8.941650	-22.994995	15.609741
C:\Users\cware\Desktop\Steller18Nov\18NovTrials\M21.DSG	11-1-2013	15:34:20	452940.000000	9058.800000	0.476563	0.074219	-1.019531	0.043119	-0.177982	0.525688	9.628296	-23.376465	19.760132
C:\Users\cware\Desktop\Steller18Nov\18NovTrials\M21.DSG	11-1-2013	15:34:20	452941.000000	9058.820000	0.425781	0.039063	-1.007813	0.049541	-0.177064	0.529358	6.927490	-23.284912	23.513794
C:\Users\cware\Desktop\Steller18Nov\18NovTrials\M21.DSG	11-1-2013	15:34:20	452942.000000	9058.840000	0.429688	0.054688	-1.093750	0.053211	-0.177064	0.531193	1.586914	-20.935059	23.529053
C:\Users\cware\Desktop\Steller18Nov\18NovTrials\M21.DSG	11-1-2013	15:34:20	452943.000000	9058.860000	0.394531	0.093750	-1.308594	0.058716	-0.179817	0.532110	-5.081177	35.064697	23.513794
C:\Users\cware\Desktop\Steller18Nov\18NovTrials\M21.DSG	11-1-2013	15:34:20	452944.000000	9058.880000	0.558594	0.171875	-1.527344	0.058716	-0.179817	0.530275	15.457153	-22.705078	43.441772
C:\Users\cware\Desktop\Steller18Nov\18NovTrials\M21.DSG	11-1-2013	15:34:20	452945.000000	9058.900000	0.347656	0.292969	-0.496094	0.066972	-0.177064	0.534862	39.978027	17.150879	59.967041
C:\Users\cware\Desktop\Steller18Nov\18NovTrials\M21.DSG	11-1-2013	15:34:20	452946.000000	9058.920000	0.398438	-0.093750	-0.882813	0.069725	-0.175229	0.538532	29.388428	3.250122	36.926270
C:\Users\cware\Desktop\Steller18Nov\18NovTrials\M21.DSG	11-1-2013	15:34:20	452947.000000	9058.940000	0.460938	-0.234375	-0.906250	0.076147	-0.172477	0.541284	-13.732910	-19.073486	42.816162
C:\Users\cware\Desktop\Steller18Nov\18NovTrials\M21.DSG	11-1-2013	15:34:20	452948.000000	9058.960000	0.328125	-0.527344	-0.906250	0.080734	-0.177982	0.540367	-69.061279	-41.259766	52.032471
C:\Users\cware\Desktop\Steller18Nov\18NovTrials\M21.DSG	11-1-2013	15:34:20	452949.000000	9058.980000	0.011719	-0.460938	-1.140625	0.097248	-0.201835	0.532110	-115.158081	-51.177979	60.455322
C:\Users\cware\Desktop\Steller18Nov\18NovTrials\M21.DSG	11-1-2013	15:34:20	452950.000000	9059.000000	0.023438	0.339844	-1.304688	0.105505	-0.215596	0.525688	-103.897095	-8.255005	71.380615
C:\Users\cware\Desktop\Steller18Nov\18NovTrials\M21.DSG	11-1-2013	15:34:20	452951.000000	9059.020000	0.265625	0.898438	-1.097656	0.114679	-0.241284	0.511927	-91.262817	28.411865	60.028076
C:\Users\cware\Desktop\Steller18Nov\18NovTrials\M21.DSG	11-1-2013	15:34:20	452952.000000	9059.040000	0.468750	0.953125	-0.941406	0.118349	-0.250459	0.503670	-76.217651	6.332397	57.113647
C:\Users\cware\Desktop\Steller18Nov\18NovTrials\M21.DSG	11-1-2013	15:34:20	452953.000000	9059.060000	0.484375	0.804688	-1.046875	0.130275	-0.265138	0.493578	-25.421143	4.501343	68.634033
C:\Users\cware\Desktop\Steller18Nov\18NovTrials\M21.DSG	11-1-2013	15:34:20	452954.000000	9059.080000	0.601563	0.714844	-0.992188	0.134862	-0.266972	0.492661	7.369995	-5.264282	65.155029
C:\Users\cware\Desktop\Steller18Nov\18NovTrials\M21.DSG	11-1-2013	15:34:20	452955.000000	9059.100000	0.640625	0.523438	-0.921875	0.151376	-0.264220	0.493578	18.356323	-33.508301	57.952881
C:\Users\cware\Desktop\Steller18Nov\18NovTrials\M21.DSG	11-1-2013	15:34:20	452956.000000	9059.120000	0.632813	0.335938	-0.941406	0.159633	-0.263303	0.496330	23.742676	-62.103271	49.453735
C:\Users\cware\Desktop\Steller18Nov\18NovTrials\M21.DSG	11-1-2013	15:34:20	452957.000000	9059.140000	0.386719	0.121094	-0.996094	0.171560	-0.255963	0.502752	30.822754	-50.308228	45.379639
C:\Users\cware\Desktop\Steller18Nov\18NovTrials\M21.DSG	11-1-2013	15:34:20	452958.000000	9059.160000	0.281250	0.000000	-1.089844	0.188073	-0.253211	0.505505	28.640747	-41.549683	41.717529
C:\Users\cware\Desktop\Steller18Nov\18NovTrials\M21.DSG	11-1-2013	15:34:20	452959.000000	9059.180000	0.292969	-0.007813	-1.152344	0.194495	-0.248624	0.509174	25.085449	-43.426514	39.291382
C:\Users\cware\Desktop\Steller18Nov\18NovTrials\M21.DSG	11-1-2013	15:34:20	452960.000000	9059.200000	0.218750	0.058594	-1.191406	0.209174	-0.244037	0.517431	27.053833	-21.163940	45.364380
C:\Users\cware\Desktop\Steller18Nov\18NovTrials\M21.DSG	11-1-2013	15:34:20	452961.000000	9059.220000	0.285156	0.085938	-1.281250	0.214679	-0.241284	0.521101	27.618408	-20.034790	50.186157
C:\Users\cware\Desktop\Steller18Nov\18NovTrials\M21.DSG	11-1-2013	15:34:20	452962.000000	9059.240000	0.269531	0.042969	-1.312500	0.222936	-0.233028	0.527523	38.879395	-15.441895	47.088623
C:\Users\cware\Desktop\Steller18Nov\18NovTrials\M21.DSG	11-1-2013	15:34:20	452963.000000	9059.260000	0.257813	0.132813	-1.109375	0.228440	-0.227523	0.532110	46.249390	-16.632080	40.130615
C:\Users\cware\Desktop\Steller18Nov\18NovTrials\M21.DSG	11-1-2013	15:34:20	452964.000000	9059.280000	0.277344	0.265625	-1.082031	0.237615	-0.215596	0.541284	34.881592	-22.918701	42.922974
C:\Users\cware\Desktop\Steller18Nov\18NovTrials\M21.DSG	11-1-2013	15:34:20	452965.000000	9059.300000	0.375000	0.277344	-1.148438	0.243119	-0.211927	0.542202	5.844116	-26.702881	40.740967
C:\Users\cware\Desktop\Steller18Nov\18NovTrials\M21.DSG	11-1-2013	15:34:20	452966.000000	9059.320000	0.351563	0.167969	-1.156250	0.254128	-0.208257	0.544037	-1.693726	-18.432617	29.861450
C:\Users\cware\Desktop\Steller18Nov\18NovTrials\M21.DSG	11-1-2013	15:34:20	452967.000000	9059.340000	0.339844	0.199219	-1.035156	0.257798	-0.209174	0.544037	-17.868042	-7.156372	15.563965
C:\Users\cware\Desktop\Steller18Nov\18NovTrials\M21.DSG	11-1-2013	15:34:20	452968.000000	9059.360000	0.375000	0.250000	-1.250000	0.261468	-0.211009	0.540367	-23.147583	-15.838623	6.408691
C:\Users\cware\Desktop\Steller18Nov\18NovTrials\M21.DSG	11-1-2013	15:34:20	452969.000000	9059.380000	0.230469	0.285156	-1.394531	0.263303	-0.211927	0.538532	-14.556885	0.930786	5.371094
C:\Users\cware\Desktop\Steller18Nov\18NovTrials\M21.DSG	11-1-2013	15:34:20	452970.000000	9059.400000	0.070313	0.316406	-1.339844	0.264220	-0.212844	0.536697	-2.258301	32.379150	9.033203
C:\Users\cware\Desktop\Steller18Nov\18NovTrials\M21.DSG	11-1-2013	15:34:20	452971.000000	9059.420000	0.144531	0.351563	-1.226563	0.256881	-0.212844	0.535780	-0.686646	55.114746	7.965088
C:\Users\cware\Desktop\Steller18Nov\18NovTrials\M21.DSG	11-1-2013	15:34:20	452972.000000	9059.440000	0.242188	0.394531	-1.105469	0.252294	-0.211927	0.536697	-7.476807	62.774658	10.314941
C:\Users\cware\Desktop\Steller18Nov\18NovTrials\M21.DSG	11-1-2013	15:34:20	452973.000000	9059.460000	0.300781	0.257813	-1.167969	0.240367	-0.214679	0.534862	-30.502319	33.187866	6.347656
C:\Users\cware\Desktop\Steller18Nov\18NovTrials\M21.DSG	11-1-2013	15:34:20	452974.000000	9059.480000	0.386719	0.171875	-1.218750	0.237615	-0.217431	0.533945	-29.479980	1.281738	-2.380371
C:\Users\cware\Desktop\Steller18Nov\18NovTrials\M21.DSG	11-1-2013	15:34:20	452975.000000	9059.500000	0.238281	0.156250	-1.273438	0.236697	-0.222018	0.530275	-7.797241	9.948730	1.068115
C:\Users\cware\Desktop\Steller18Nov\18NovTrials\M21.DSG	11-1-2013	15:34:20	452976.000000	9059.520000	0.136719	0.226563	-1.191406	0.234862	-0.223853	0.531193	10.055542	14.694214	7.049561
C:\Users\cware\Desktop\Steller18Nov\18NovTrials\M21.DSG	11-1-2013	15:34:20	452977.000000	9059.540000	0.226563	0.265625	-1.007813	0.233945	-0.219266	0.533945	11.642456	3.143311	4.898071
C:\Users\cware\Desktop\Steller18Nov\18NovTrials\M21.DSG	11-1-2013	15:34:20	452978.000000	9059.560000	0.226563	0.265625	-1.007813	0.233945	-0.216514	0.534862	4.196167	-0.518799	-6.729126
C:\Users\cware\Desktop\Steller18Nov\18NovTrials\M21.DSG	11-1-2013	15:34:20	452979.000000	9059.580000	0.382813	0.363281	-1.121094	0.232110	-0.213761	0.536697	20.294189	10.910034	-4.989624
C:\Users\cware\Desktop\Steller18Nov\18NovTrials\M21.DSG	11-1-2013	15:34:20	452980.000000	9059.600000	0.421875	0.433594	-1.113281	0.229358	-0.211009	0.538532	21.942139	8.010864	7.369995
C:\Users\cware\Desktop\Steller18Nov\18NovTrials\M21.DSG	11-1-2013	15:34:20	452981.000000	9059.620000	0.542969	0.398438	-1.156250	0.231193	-0.203670	0.542202	26.229858	-11.169434	7.720947
C:\Users\cware\Desktop\Steller18Nov\18NovTrials\M21.DSG	11-1-2013	15:34:20	452982.000000	9059.640000	0.480469	0.308594	-1.058594	0.233028	-0.199083	0.544037	31.066895	-4.287720	5.111694
C:\Users\cware\Desktop\Steller18Nov\18NovTrials\M21.DSG	11-1-2013	15:34:20	452983.000000	9059.660000	0.500000	0.265625	-0.992188	0.236697	-0.190826	0.548624	34.866333	-20.996094	-0.915527
C:\Users\cware\Desktop\Steller18Nov\18NovTrials\M21.DSG	11-1-2013	15:34:20	452984.000000	9059.680000	0.453125	0.289063	-0.992188	0.238532	-0.185321	0.552294	42.358398	-19.592285	-2.502441
C:\Users\cware\Desktop\Steller18Nov\18NovTrials\M21.DSG	11-1-2013	15:34:20	452985.000000	9059.700000	0.511719	0.296875	-0.976563	0.243119	-0.172477	0.558716	48.141479	-34.103394	-4.898071
C:\Users\cware\Desktop\Steller18Nov\18NovTrials\M21.DSG	11-1-2013	15:34:20	452986.000000	9059.720000	0.507813	0.253906	-0.968750	0.245872	-0.166055	0.560550	50.643921	-41.046143	-4.348755
C:\Users\cware\Desktop\Steller18Nov\18NovTrials\M21.DSG	11-1-2013	15:34:20	452987.000000	9059.740000	0.437500	0.230469	-1.003906	0.255963	-0.151376	0.568807	53.451538	-39.566040	-6.256104
C:\Users\cware\Desktop\Steller18Nov\18NovTrials\M21.DSG	11-1-2013	15:34:20	452988.000000	9059.760000	0.375000	0.160156	-0.968750	0.259633	-0.143119	0.570642	50.903320	-36.483765	-9.155273
C:\Users\cware\Desktop\Steller18Nov\18NovTrials\M21.DSG	11-1-2013	15:34:20	452989.000000	9059.780000	0.398438	0.062500	-0.886719	0.266972	-0.130275	0.577064	49.835205	-41.595459	-10.025024
C:\Users\cware\Desktop\Steller18Nov\18NovTrials\M21.DSG	11-1-2013	15:34:20	452990.000000	9059.800000	0.421875	0.035156	-0.898438	0.270642	-0.122936	0.579817	45.364380	-39.718628	-12.237549
C:\Users\cware\Desktop\Steller18Nov\18NovTrials\M21.DSG	11-1-2013	15:34:20	452991.000000	9059.820000	0.390625	0.019531	-0.937500	0.278899	-0.111009	0.584404	34.362793	-36.270142	-17.639160
C:\Users\cware\Desktop\Steller18Nov\18NovTrials\M21.DSG	11-1-2013	15:34:20	452992.000000	9059.840000	0.335938	0.011719	-0.917969	0.282569	-0.106422	0.586239	23.574829	-38.635254	-16.921997
C:\Users\cware\Desktop\Steller18Nov\18NovTrials\M21.DSG	11-1-2013	15:34:20	452993.000000	9059.860000	0.253906	0.027344	-0.992188	0.288073	-0.100917	0.588991	13.076782	-27.069092	-20.828247
C:\Users\cware\Desktop\Steller18Nov\18NovTrials\M21.DSG	11-1-2013	15:34:20	452994.000000	9059.880000	0.238281	0.066406	-0.988281	0.290826	-0.099083	0.587156	9.536743	-20.858765	-20.874023
C:\Users\cware\Desktop\Steller18Nov\18NovTrials\M21.DSG	11-1-2013	15:34:20	452995.000000	9059.900000	0.187500	0.082031	-1.050781	0.291743	-0.097248	0.588073	4.318237	-14.175415	-22.659302
C:\Users\cware\Desktop\Steller18Nov\18NovTrials\M21.DSG	11-1-2013	15:34:20	452996.000000	9059.920000	0.152344	0.058594	-1.042969	0.291743	-0.094495	0.588991	2.319336	-3.295898	-23.193359
C:\Users\cware\Desktop\Steller18Nov\18NovTrials\M21.DSG	11-1-2013	15:34:20	452997.000000	9059.940000	0.203125	0.062500	-1.085938	0.292661	-0.094495	0.588073	0.732422	-20.156860	-29.586792
C:\Users\cware\Desktop\Steller18Nov\18NovTrials\M21.DSG	11-1-2013	15:34:20	452998.000000	9059.960000	0.066406	0.054688	-1.183594	0.291743	-0.092661	0.588073	-2.822876	1.770020	-29.220581
C:\Users\cware\Desktop\Steller18Nov\18NovTrials\M21.DSG	11-1-2013	15:34:20	452999.000000	9059.980000	0.148438	-0.019531	-1.136719	0.291743	-0.092661	0.588073	2.960205	0.106812	-22.064209
C:\Users\cware\Desktop\Steller18Nov\18NovTrials\M21.DSG	11-1-2013	15:34:20	453000.000000	9060.000000	0.054688	0.000000	-1.277344	0.288991	-0.091743	0.589908	6.561279	-2.502441	-11.779785
C:\Users\cware\Desktop\Steller18Nov\18NovTrials\M21.DSG	11-1-2013	15:34:20	453001.000000	9060.020000	0.035156	0.007813	-1.218750	0.288991	-0.089908	0.589908	10.314941	1.800537	-3.417969
C:\Users\cware\Desktop\Steller18Nov\18NovTrials\M21.DSG	11-1-2013	15:34:20	453002.000000	9060.040000	0.125000	-0.105469	-1.355469	0.291743	-0.086239	0.592661	10.116577	-17.089844	-3.631592
C:\Users\cware\Desktop\Steller18Nov\18NovTrials\M21.DSG	11-1-2013	15:34:20	453003.000000	9060.060000	-0.039063	-0.160156	-1.472656	0.291743	-0.083486	0.593578	22.750854	32.302856	2.258301
C:\Users\cware\Desktop\Steller18Nov\18NovTrials\M21.DSG	11-1-2013	15:34:20	453004.000000	9060.080000	-0.050781	-0.160156	-1.292969	0.281651	-0.076147	0.597248	16.616821	44.097900	1.815796
C:\Users\cware\Desktop\Steller18Nov\18NovTrials\M21.DSG	11-1-2013	15:34:20	453005.000000	9060.100000	0.304688	-0.019531	-1.109375	0.276147	-0.073394	0.600000	0.198364	34.927368	-3.784180
C:\Users\cware\Desktop\Steller18Nov\18NovTrials\M21.DSG	11-1-2013	15:34:20	453006.000000	9060.120000	0.304688	-0.019531	-1.109375	0.269725	-0.073394	0.600917	-6.988525	15.304565	-1.846313
C:\Users\cware\Desktop\Steller18Nov\18NovTrials\M21.DSG	11-1-2013	15:34:20	453007.000000	9060.140000	0.332031	0.132813	-1.285156	0.268807	-0.074312	0.600917	4.852295	-2.258301	-3.280640
C:\Users\cware\Desktop\Steller18Nov\18NovTrials\M21.DSG	11-1-2013	15:34:20	453008.000000	9060.160000	0.250000	0.101563	-1.359375	0.267890	-0.069725	0.602752	16.555786	10.925293	-1.861572
C:\Users\cware\Desktop\Steller18Nov\18NovTrials\M21.DSG	11-1-2013	15:34:20	453009.000000	9060.180000	0.285156	0.097656	-1.402344	0.266055	-0.066972	0.602752	10.437012	15.914917	-7.766724
C:\Users\cware\Desktop\Steller18Nov\18NovTrials\M21.DSG	11-1-2013	15:34:20	453010.000000	9060.200000	0.132813	0.062500	-1.359375	0.264220	-0.065138	0.603670	10.848999	36.514282	-6.439209
C:\Users\cware\Desktop\Steller18Nov\18NovTrials\M21.DSG	11-1-2013	15:34:20	453011.000000	9060.220000	0.253906	0.015625	-1.281250	0.254128	-0.061468	0.605505	6.866455	33.508301	-15.487671
C:\Users\cware\Desktop\Steller18Nov\18NovTrials\M21.DSG	11-1-2013	15:34:20	453012.000000	9060.240000	0.156250	-0.078125	-1.175781	0.249541	-0.059633	0.606422	-3.906250	71.166992	-8.575439
C:\Users\cware\Desktop\Steller18Nov\18NovTrials\M21.DSG	11-1-2013	15:34:20	453013.000000	9060.260000	0.308594	-0.093750	-1.089844	0.232110	-0.061468	0.605505	-20.172119	45.715332	-12.756348
C:\Users\cware\Desktop\Steller18Nov\18NovTrials\M21.DSG	11-1-2013	15:34:20	453014.000000	9060.280000	0.343750	-0.078125	-1.046875	0.224771	-0.063303	0.607339	-28.213501	50.155640	-18.203735
C:\Users\cware\Desktop\Steller18Nov\18NovTrials\M21.DSG	11-1-2013	15:34:20	453015.000000	9060.300000	0.542969	0.097656	-1.238281	0.216514	-0.068807	0.605505	-0.732422	-27.084351	-28.121948
C:\Users\cware\Desktop\Steller18Nov\18NovTrials\M21.DSG	11-1-2013	15:34:20	453016.000000	9060.320000	0.269531	0.128906	-1.355469	0.220183	-0.066972	0.604587	5.508423	-22.445679	-26.275635
C:\Users\cware\Desktop\Steller18Nov\18NovTrials\M21.DSG	11-1-2013	15:34:20	453017.000000	9060.340000	0.242188	-0.003906	-1.140625	0.222018	-0.065138	0.604587	-13.671875	-13.824463	-37.460327
C:\Users\cware\Desktop\Steller18Nov\18NovTrials\M21.DSG	11-1-2013	15:34:20	453018.000000	9060.360000	0.328125	-0.039063	-1.011719	0.223853	-0.066055	0.604587	0.213623	-22.857666	-43.869019
C:\Users\cware\Desktop\Steller18Nov\18NovTrials\M21.DSG	11-1-2013	15:34:20	453019.000000	9060.380000	0.226563	-0.128906	-0.902344	0.224771	-0.062385	0.604587	10.421753	-10.879517	-25.527954
C:\Users\cware\Desktop\Steller18Nov\18NovTrials\M21.DSG	11-1-2013	15:34:20	453020.000000	9060.400000	0.324219	-0.058594	-0.929688	0.227523	-0.060550	0.604587	3.768921	-27.221680	-17.242432
C:\Users\cware\Desktop\Steller18Nov\18NovTrials\M21.DSG	11-1-2013	15:34:20	453021.000000	9060.420000	0.238281	0.027344	-0.898438	0.232110	-0.060550	0.605505	-10.848999	-37.124634	-15.518188
C:\Users\cware\Desktop\Steller18Nov\18NovTrials\M21.DSG	11-1-2013	15:34:20	453022.000000	9060.440000	0.007813	-0.042969	-0.937500	0.236697	-0.060550	0.605505	-24.841309	-9.674072	-9.963989
C:\Users\cware\Desktop\Steller18Nov\18NovTrials\M21.DSG	11-1-2013	15:34:20	453023.000000	9060.460000	-0.046875	-0.121094	-0.968750	0.237615	-0.067890	0.602752	-35.278320	10.543823	-12.847900
C:\Users\cware\Desktop\Steller18Nov\18NovTrials\M21.DSG	11-1-2013	15:34:20	453024.000000	9060.480000	-0.023438	-0.113281	-0.945313	0.233945	-0.072477	0.603670	-42.068481	28.167725	-12.725830
C:\Users\cware\Desktop\Steller18Nov\18NovTrials\M21.DSG	11-1-2013	15:34:20	453025.000000	9060.500000	0.152344	-0.101563	-0.949219	0.225688	-0.082569	0.600000	-40.863037	12.664795	-17.822266
C:\Users\cware\Desktop\Steller18Nov\18NovTrials\M21.DSG	11-1-2013	15:34:20	453026.000000	9060.520000	0.343750	-0.085938	-0.875000	0.223853	-0.086239	0.599083	-31.158447	6.958008	-17.547607
C:\Users\cware\Desktop\Steller18Nov\18NovTrials\M21.DSG	11-1-2013	15:34:20	453027.000000	9060.540000	0.351563	-0.046875	-0.921875	0.220183	-0.092661	0.597248	-28.228760	-2.136230	-23.925781
C:\Users\cware\Desktop\Steller18Nov\18NovTrials\M21.DSG	11-1-2013	15:34:20	453028.000000	9060.560000	0.429688	0.023438	-1.039063	0.219266	-0.095413	0.595413	-20.080566	-2.731323	-24.383545
C:\Users\cware\Desktop\Steller18Nov\18NovTrials\M21.DSG	11-1-2013	15:34:20	453029.000000	9060.580000	0.230469	0.035156	-1.132813	0.216514	-0.098165	0.593578	-8.743286	4.089355	-17.959595
C:\Users\cware\Desktop\Steller18Nov\18NovTrials\M21.DSG	11-1-2013	15:34:20	453030.000000	9060.600000	0.218750	0.011719	-1.265625	0.215596	-0.098165	0.594495	5.050659	16.326904	-8.453369
C:\Users\cware\Desktop\Steller18Nov\18NovTrials\M21.DSG	11-1-2013	15:34:20	453031.000000	9060.620000	0.121094	0.007813	-1.226563	0.210092	-0.094495	0.595413	11.611938	22.918701	5.828857
C:\Users\cware\Desktop\Steller18Nov\18NovTrials\M21.DSG	11-1-2013	15:34:20	453032.000000	9060.640000	0.140625	0.019531	-1.175781	0.207339	-0.091743	0.596330	9.155273	20.355225	15.808105
C:\Users\cware\Desktop\Steller18Nov\18NovTrials\M21.DSG	11-1-2013	15:34:20	453033.000000	9060.660000	0.226563	-0.050781	-1.699219	0.205505	-0.090826	0.597248	3.662109	-4.989624	15.258789
C:\Users\cware\Desktop\Steller18Nov\18NovTrials\M21.DSG	11-1-2013	15:34:20	453034.000000	9060.680000	0.226563	-0.050781	-1.699219	0.208257	-0.089908	0.598165	-13.687134	-9.338379	19.515991
C:\Users\cware\Desktop\Steller18Nov\18NovTrials\M21.DSG	11-1-2013	15:34:20	453035.000000	9060.700000	0.207031	-0.042969	-0.867188	0.209174	-0.090826	0.597248	-10.696411	5.340576	26.748657
C:\Users\cware\Desktop\Steller18Nov\18NovTrials\M21.DSG	11-1-2013	15:34:20	453036.000000	9060.720000	0.242188	-0.128906	-1.578125	0.211009	-0.092661	0.597248	3.906250	5.401611	20.858765
C:\Users\cware\Desktop\Steller18Nov\18NovTrials\M21.DSG	11-1-2013	15:34:20	453037.000000	9060.740000	0.550781	-0.167969	-1.679688	0.211009	-0.090826	0.599083	-8.972168	32.104492	19.714355
C:\Users\cware\Desktop\Steller18Nov\18NovTrials\M21.DSG	11-1-2013	15:34:20	453038.000000	9060.760000	1.132813	-0.210938	-1.875000	0.203670	-0.093578	0.597248	-16.357422	24.200439	-3.051758
C:\Users\cware\Desktop\Steller18Nov\18NovTrials\M21.DSG	11-1-2013	15:34:20	453039.000000	9060.780000	1.125000	-0.121094	-1.949219	0.200917	-0.095413	0.597248	-7.888794	22.644043	-24.993896
C:\Users\cware\Desktop\Steller18Nov\18NovTrials\M21.DSG	11-1-2013	15:34:20	453040.000000	9060.800000	1.214844	-0.183594	-1.855469	0.192661	-0.098165	0.595413	-41.885376	23.605347	-21.087646
C:\Users\cware\Desktop\Steller18Nov\18NovTrials\M21.DSG	11-1-2013	15:34:20	453041.000000	9060.820000	1.292969	-0.132813	-1.667969	0.189908	-0.101835	0.593578	-30.456543	7.568359	6.256104
C:\Users\cware\Desktop\Steller18Nov\18NovTrials\M21.DSG	11-1-2013	15:34:20	453042.000000	9060.840000	1.093750	0.152344	-1.500000	0.188991	-0.109174	0.587156	-45.303345	-6.683350	8.407593
C:\Users\cware\Desktop\Steller18Nov\18NovTrials\M21.DSG	11-1-2013	15:34:20	453043.000000	9060.860000	0.937500	0.281250	-1.265625	0.187156	-0.114679	0.585321	-34.149170	10.177612	-22.247314
C:\Users\cware\Desktop\Steller18Nov\18NovTrials\M21.DSG	11-1-2013	15:34:20	453044.000000	9060.880000	1.093750	0.214844	-0.929688	0.180734	-0.121101	0.580734	-23.193359	-3.326416	-19.470215
C:\Users\cware\Desktop\Steller18Nov\18NovTrials\M21.DSG	11-1-2013	15:34:20	453045.000000	9060.900000	1.203125	0.281250	-0.777344	0.183486	-0.120183	0.579817	15.304565	-68.145752	2.441406
C:\Users\cware\Desktop\Steller18Nov\18NovTrials\M21.DSG	11-1-2013	15:34:20	453046.000000	9060.920000	0.957031	0.339844	-0.617188	0.190826	-0.115596	0.582569	5.371094	-86.959839	4.089355
C:\Users\cware\Desktop\Steller18Nov\18NovTrials\M21.DSG	11-1-2013	15:34:20	453047.000000	9060.940000	0.644531	0.324219	-0.812500	0.209174	-0.114679	0.581651	0.976563	-97.702026	-10.803223
C:\Users\cware\Desktop\Steller18Nov\18NovTrials\M21.DSG	11-1-2013	15:34:20	453048.000000	9060.960000	0.308594	0.261719	-0.953125	0.221101	-0.113761	0.582569	-5.493164	-117.828369	-28.518677
C:\Users\cware\Desktop\Steller18Nov\18NovTrials\M21.DSG	11-1-2013	15:34:20	453049.000000	9060.980000	0.164063	-0.011719	-0.769531	0.247706	-0.113761	0.580734	-0.473022	-107.452393	-32.073975
C:\Users\cware\Desktop\Steller18Nov\18NovTrials\M21.DSG	11-1-2013	15:34:20	453050.000000	9061.000000	0.003906	0.085938	-0.570313	0.257798	-0.113761	0.580734	-11.749268	-40.695190	-24.108887
C:\Users\cware\Desktop\Steller18Nov\18NovTrials\M21.DSG	11-1-2013	15:34:20	453051.000000	9061.020000	0.429688	0.308594	-0.050781	0.266055	-0.116514	0.578899	-34.744263	-55.328369	-27.908325
C:\Users\cware\Desktop\Steller18Nov\18NovTrials\M21.DSG	11-1-2013	15:34:20	453052.000000	9061.040000	0.601563	0.222656	0.128906	0.272477	-0.121101	0.576147	-38.238525	-64.071655	-16.174316
C:\Users\cware\Desktop\Steller18Nov\18NovTrials\M21.DSG	11-1-2013	15:34:20	453053.000000	9061.060000	0.250000	-0.175781	-0.058594	0.288991	-0.126606	0.571560	-24.658203	-74.417114	-6.301880
C:\Users\cware\Desktop\Steller18Nov\18NovTrials\M21.DSG	11-1-2013	15:34:20	453054.000000	9061.080000	-0.277344	-0.265625	-0.265625	0.296330	-0.128440	0.570642	-17.517090	-28.289795	-0.305176
C:\Users\cware\Desktop\Steller18Nov\18NovTrials\M21.DSG	11-1-2013	15:34:20	453055.000000	9061.100000	-0.359375	-0.175781	-0.429688	0.306422	-0.131193	0.568807	-13.153076	-20.004272	4.989624
C:\Users\cware\Desktop\Steller18Nov\18NovTrials\M21.DSG	11-1-2013	15:34:20	453056.000000	9061.120000	-0.519531	-0.097656	-0.699219	0.308257	-0.131193	0.567890	-7.431030	-7.797241	-2.441406
C:\Users\cware\Desktop\Steller18Nov\18NovTrials\M21.DSG	11-1-2013	15:34:20	453057.000000	9061.140000	-0.472656	0.109375	-0.855469	0.308257	-0.131193	0.569725	19.607544	-19.012451	-11.672974
C:\Users\cware\Desktop\Steller18Nov\18NovTrials\M21.DSG	11-1-2013	15:34:20	453058.000000	9061.160000	0.011719	0.437500	-1.007813	0.312844	-0.127523	0.569725	12.741089	-60.867310	-10.894775
C:\Users\cware\Desktop\Steller18Nov\18NovTrials\M21.DSG	11-1-2013	15:34:20	453059.000000	9061.180000	-0.414063	0.203125	-1.238281	0.325688	-0.122936	0.571560	24.795532	-36.682129	1.663208
C:\Users\cware\Desktop\Steller18Nov\18NovTrials\M21.DSG	11-1-2013	15:34:20	453060.000000	9061.200000	-0.566406	0.171875	-1.242188	0.326606	-0.116514	0.570642	36.254883	45.013428	-1.464844
C:\Users\cware\Desktop\Steller18Nov\18NovTrials\M21.DSG	11-1-2013	15:34:20	453061.000000	9061.220000	-0.167969	-0.210938	-1.218750	0.316514	-0.109174	0.577982	21.774292	43.762207	-0.579834
C:\Users\cware\Desktop\Steller18Nov\18NovTrials\M21.DSG	11-1-2013	15:34:20	453062.000000	9061.240000	-0.167969	-0.210938	-1.218750	0.312844	-0.106422	0.579817	14.984131	-5.676270	-3.295898
C:\Users\cware\Desktop\Steller18Nov\18NovTrials\M21.DSG	11-1-2013	15:34:20	453063.000000	9061.260000	-0.417969	-0.085938	-1.332031	0.309174	-0.100000	0.581651	10.803223	48.416138	-10.528564
C:\Users\cware\Desktop\Steller18Nov\18NovTrials\M21.DSG	11-1-2013	15:34:20	453064.000000	9061.280000	-0.300781	0.234375	-1.113281	0.302752	-0.100000	0.584404	11.688232	52.688599	-19.790649
C:\Users\cware\Desktop\Steller18Nov\18NovTrials\M21.DSG	11-1-2013	15:34:20	453065.000000	9061.300000	-0.214844	0.148438	-1.007813	0.289908	-0.096330	0.587156	13.671875	29.144287	-20.828247
C:\Users\cware\Desktop\Steller18Nov\18NovTrials\M21.DSG	11-1-2013	15:34:20	453066.000000	9061.320000	-0.234375	-0.167969	-1.210938	0.285321	-0.095413	0.588991	-4.592896	27.359009	-18.020630
C:\Users\cware\Desktop\Steller18Nov\18NovTrials\M21.DSG	11-1-2013	15:34:20	453067.000000	9061.340000	-0.035156	-0.265625	-1.359375	0.277064	-0.100000	0.588991	-33.966064	43.319702	-20.843506
C:\Users\cware\Desktop\Steller18Nov\18NovTrials\M21.DSG	11-1-2013	15:34:20	453068.000000	9061.360000	0.515625	-0.109375	-1.480469	0.269725	-0.104587	0.588991	-27.145386	38.238525	-18.234253
C:\Users\cware\Desktop\Steller18Nov\18NovTrials\M21.DSG	11-1-2013	15:34:20	453069.000000	9061.380000	0.726563	0.039063	-1.425781	0.259633	-0.109174	0.588073	-27.603149	18.356323	-28.442383
C:\Users\cware\Desktop\Steller18Nov\18NovTrials\M21.DSG	11-1-2013	15:34:20	453070.000000	9061.400000	0.269531	0.128906	-1.281250	0.255963	-0.113761	0.587156	-31.677246	22.750854	-19.317627
C:\Users\cware\Desktop\Steller18Nov\18NovTrials\M21.DSG	11-1-2013	15:34:20	453071.000000	9061.420000	0.027344	0.179688	-1.382813	0.252294	-0.117431	0.585321	-17.395020	44.311523	-10.696411
C:\Users\cware\Desktop\Steller18Nov\18NovTrials\M21.DSG	11-1-2013	15:34:20	453072.000000	9061.440000	0.035156	0.300781	-1.324219	0.239450	-0.122018	0.585321	-17.654419	55.877686	-10.467529
C:\Users\cware\Desktop\Steller18Nov\18NovTrials\M21.DSG	11-1-2013	15:34:20	453073.000000	9061.460000	0.128906	0.343750	-1.296875	0.232110	-0.122018	0.583486	0.305176	62.103271	-9.338379
C:\Users\cware\Desktop\Steller18Nov\18NovTrials\M21.DSG	11-1-2013	15:34:20	453074.000000	9061.480000	0.136719	0.250000	-1.324219	0.216514	-0.121101	0.582569	8.605957	64.498901	-7.278442
C:\Users\cware\Desktop\Steller18Nov\18NovTrials\M21.DSG	11-1-2013	15:34:20	453075.000000	9061.500000	0.175781	0.109375	-1.386719	0.208257	-0.119266	0.584404	11.505127	53.726196	-7.980347
C:\Users\cware\Desktop\Steller18Nov\18NovTrials\M21.DSG	11-1-2013	15:34:20	453076.000000	9061.520000	0.097656	-0.031250	-1.371094	0.199083	-0.117431	0.584404	1.083374	34.027100	-11.917114
C:\Users\cware\Desktop\Steller18Nov\18NovTrials\M21.DSG	11-1-2013	15:34:20	453077.000000	9061.540000	-0.054688	-0.058594	-1.273438	0.192661	-0.116514	0.585321	-9.536743	56.915283	-12.969971
C:\Users\cware\Desktop\Steller18Nov\18NovTrials\M21.DSG	11-1-2013	15:34:20	453078.000000	9061.560000	0.074219	-0.039063	-1.125000	0.179817	-0.118349	0.583486	-11.489868	54.428101	-8.346558
C:\Users\cware\Desktop\Steller18Nov\18NovTrials\M21.DSG	11-1-2013	15:34:20	453079.000000	9061.580000	0.042969	0.003906	-1.078125	0.171560	-0.118349	0.583486	-7.461548	62.454224	-6.744385
C:\Users\cware\Desktop\Steller18Nov\18NovTrials\M21.DSG	11-1-2013	15:34:20	453080.000000	9061.600000	0.167969	-0.085938	-1.187500	0.155046	-0.122018	0.580734	-30.975342	54.336548	-7.858276
C:\Users\cware\Desktop\Steller18Nov\18NovTrials\M21.DSG	11-1-2013	15:34:20	453081.000000	9061.620000	0.199219	-0.105469	-0.902344	0.145872	-0.125688	0.578899	-25.543213	54.367065	-12.420654
C:\Users\cware\Desktop\Steller18Nov\18NovTrials\M21.DSG	11-1-2013	15:34:20	453082.000000	9061.640000	0.281250	-0.101563	-0.910156	0.132110	-0.131193	0.574312	-31.082153	61.691284	-8.087158
C:\Users\cware\Desktop\Steller18Nov\18NovTrials\M21.DSG	11-1-2013	15:34:20	453083.000000	9061.660000	0.238281	-0.113281	-1.191406	0.124771	-0.135780	0.571560	-29.388428	66.146851	-1.251221
C:\Users\cware\Desktop\Steller18Nov\18NovTrials\M21.DSG	11-1-2013	15:34:20	453084.000000	9061.680000	0.132813	-0.144531	-1.156250	0.117431	-0.142202	0.566055	-37.170410	59.341431	-3.189087
C:\Users\cware\Desktop\Steller18Nov\18NovTrials\M21.DSG	11-1-2013	15:34:20	453085.000000	9061.700000	0.175781	-0.144531	-1.089844	0.102752	-0.148624	0.560550	-50.033569	52.490234	-4.135132
C:\Users\cware\Desktop\Steller18Nov\18NovTrials\M21.DSG	11-1-2013	15:34:20	453086.000000	9061.720000	0.300781	-0.019531	-1.011719	0.095413	-0.155046	0.556881	-47.027588	46.051025	0.656128
C:\Users\cware\Desktop\Steller18Nov\18NovTrials\M21.DSG	11-1-2013	15:34:20	453087.000000	9061.740000	0.335938	0.125000	-1.058594	0.086239	-0.165138	0.547706	-47.897339	36.743164	3.005981
C:\Users\cware\Desktop\Steller18Nov\18NovTrials\M21.DSG	11-1-2013	15:34:20	453088.000000	9061.760000	0.269531	0.152344	-1.324219	0.081651	-0.168807	0.543119	-66.604614	49.926758	-2.090454
C:\Users\cware\Desktop\Steller18Nov\18NovTrials\M21.DSG	11-1-2013	15:34:20	453089.000000	9061.780000	0.238281	0.265625	-1.109375	0.069725	-0.183486	0.530275	-41.183472	61.294556	1.205444
C:\Users\cware\Desktop\Steller18Nov\18NovTrials\M21.DSG	11-1-2013	15:34:20	453090.000000	9061.800000	0.238281	0.265625	-1.109375	0.064220	-0.186239	0.526606	-2.380371	55.328369	-1.678467
C:\Users\cware\Desktop\Steller18Nov\18NovTrials\M21.DSG	11-1-2013	15:34:20	453091.000000	9061.820000	0.589844	-0.031250	-0.652344	0.052294	-0.184404	0.522936	22.857666	36.788940	10.070801
C:\Users\cware\Desktop\Steller18Nov\18NovTrials\M21.DSG	11-1-2013	15:34:20	453092.000000	9061.840000	0.519531	-0.164063	-0.824219	0.049541	-0.184404	0.524771	2.868652	27.893066	7.217407
C:\Users\cware\Desktop\Steller18Nov\18NovTrials\M21.DSG	11-1-2013	15:34:20	453093.000000	9061.860000	0.511719	-0.156250	-1.042969	0.044954	-0.185321	0.522018	-38.345337	34.759521	-1.205444
C:\Users\cware\Desktop\Steller18Nov\18NovTrials\M21.DSG	11-1-2013	15:34:20	453094.000000	9061.880000	0.667969	0.000000	-1.039063	0.044037	-0.189908	0.518349	-65.216064	1.510620	3.021240
C:\Users\cware\Desktop\Steller18Nov\18NovTrials\M21.DSG	11-1-2013	15:34:20	453095.000000	9061.900000	0.507813	0.035156	-0.988281	0.043119	-0.206422	0.509174	-67.672729	-8.117676	23.818970
C:\Users\cware\Desktop\Steller18Nov\18NovTrials\M21.DSG	11-1-2013	15:34:20	453096.000000	9061.920000	0.359375	0.152344	-1.054688	0.045872	-0.213761	0.505505	-63.125610	12.496948	31.982422
C:\Users\cware\Desktop\Steller18Nov\18NovTrials\M21.DSG	11-1-2013	15:34:20	453097.000000	9061.940000	0.300781	0.289063	-1.042969	0.045872	-0.228440	0.496330	-39.001465	27.938843	29.251099
C:\Users\cware\Desktop\Steller18Nov\18NovTrials\M21.DSG	11-1-2013	15:34:20	453098.000000	9061.960000	0.289063	0.296875	-1.031250	0.046789	-0.232110	0.492661	-12.222290	37.368774	25.207520
C:\Users\cware\Desktop\Steller18Nov\18NovTrials\M21.DSG	11-1-2013	15:34:20	453099.000000	9061.980000	0.460938	0.296875	-0.871094	0.044954	-0.235780	0.489908	-1.922607	25.848389	19.958496
C:\Users\cware\Desktop\Steller18Nov\18NovTrials\M21.DSG	11-1-2013	15:34:20	453100.000000	9062.000000	0.625000	0.285156	-0.804688	0.044037	-0.235780	0.488073	-6.454468	-3.036499	22.521973
C:\Users\cware\Desktop\Steller18Nov\18NovTrials\M21.DSG	11-1-2013	15:34:20	453101.000000	9062.020000	0.691406	0.273438	-0.781250	0.053211	-0.238532	0.489908	-2.059937	-46.752930	28.152466
C:\Users\cware\Desktop\Steller18Nov\18NovTrials\M21.DSG	11-1-2013	15:34:20	453102.000000	9062.040000	0.507813	0.242188	-0.960938	0.058716	-0.238532	0.491743	-3.112793	-58.395386	32.730103
C:\Users\cware\Desktop\Steller18Nov\18NovTrials\M21.DSG	11-1-2013	15:34:20	453103.000000	9062.060000	0.347656	0.140625	-1.167969	0.073394	-0.242202	0.493578	-18.539429	-46.005249	28.930664
C:\Users\cware\Desktop\Steller18Nov\18NovTrials\M21.DSG	11-1-2013	15:34:20	453104.000000	9062.080000	0.300781	0.179688	-1.183594	0.080734	-0.244954	0.494495	-20.721436	-20.538330	24.520874
C:\Users\cware\Desktop\Steller18Nov\18NovTrials\M21.DSG	11-1-2013	15:34:20	453105.000000	9062.100000	0.394531	0.320313	-1.074219	0.087156	-0.250459	0.493578	-18.676758	-29.083252	12.634277
C:\Users\cware\Desktop\Steller18Nov\18NovTrials\M21.DSG	11-1-2013	15:34:20	453106.000000	9062.120000	0.347656	0.464844	-1.050781	0.090826	-0.250459	0.493578	-3.036499	-16.860962	12.268066
C:\Users\cware\Desktop\Steller18Nov\18NovTrials\M21.DSG	11-1-2013	15:34:20	453107.000000	9062.140000	0.421875	0.496094	-1.039063	0.094495	-0.252294	0.498165	9.445190	-29.235840	10.574341
C:\Users\cware\Desktop\Steller18Nov\18NovTrials\M21.DSG	11-1-2013	15:34:20	453108.000000	9062.160000	0.468750	0.410156	-1.015625	0.100000	-0.248624	0.500000	25.299072	-37.414551	14.801025
C:\Users\cware\Desktop\Steller18Nov\18NovTrials\M21.DSG	11-1-2013	15:34:20	453109.000000	9062.180000	0.484375	0.367188	-1.152344	0.106422	-0.245872	0.503670	27.893066	-58.898926	10.772705
C:\Users\cware\Desktop\Steller18Nov\18NovTrials\M21.DSG	11-1-2013	15:34:20	453110.000000	9062.200000	0.578125	0.308594	-1.007813	0.119266	-0.236697	0.513761	48.019409	-49.270630	14.862061
C:\Users\cware\Desktop\Steller18Nov\18NovTrials\M21.DSG	11-1-2013	15:34:20	453111.000000	9062.220000	0.296875	0.277344	-1.152344	0.123853	-0.233028	0.518349	56.594849	-47.012329	11.367798
C:\Users\cware\Desktop\Steller18Nov\18NovTrials\M21.DSG	11-1-2013	15:34:20	453112.000000	9062.240000	0.324219	0.238281	-1.156250	0.133945	-0.218349	0.530275	62.011719	-29.861450	14.846802
C:\Users\cware\Desktop\Steller18Nov\18NovTrials\M21.DSG	11-1-2013	15:34:20	453113.000000	9062.260000	0.363281	0.218750	-1.128906	0.139450	-0.210092	0.536697	68.420410	-25.665283	17.837524
C:\Users\cware\Desktop\Steller18Nov\18NovTrials\M21.DSG	11-1-2013	15:34:20	453114.000000	9062.280000	0.339844	0.175781	-1.128906	0.146789	-0.194495	0.547706	67.489624	-30.807495	14.221191
C:\Users\cware\Desktop\Steller18Nov\18NovTrials\M21.DSG	11-1-2013	15:34:20	453115.000000	9062.300000	0.308594	0.101563	-1.121094	0.151376	-0.186239	0.554128	65.704346	-20.294189	11.123657
C:\Users\cware\Desktop\Steller18Nov\18NovTrials\M21.DSG	11-1-2013	15:34:20	453116.000000	9062.320000	0.285156	0.054688	-1.109375	0.156881	-0.169725	0.565138	63.232422	-10.696411	11.520386
C:\Users\cware\Desktop\Steller18Nov\18NovTrials\M21.DSG	11-1-2013	15:34:20	453117.000000	9062.340000	0.257813	0.011719	-1.140625	0.157798	-0.162385	0.569725	55.587769	-16.235352	7.293701
C:\Users\cware\Desktop\Steller18Nov\18NovTrials\M21.DSG	11-1-2013	15:34:20	453118.000000	9062.360000	0.257813	0.011719	-1.140625	0.162385	-0.145872	0.577064	59.234619	-13.290405	9.902954
C:\Users\cware\Desktop\Steller18Nov\18NovTrials\M21.DSG	11-1-2013	15:34:20	453119.000000	9062.380000	0.296875	-0.042969	-1.109375	0.165138	-0.138532	0.581651	61.477661	-4.699707	15.029907
C:\Users\cware\Desktop\Steller18Nov\18NovTrials\M21.DSG	11-1-2013	15:34:20	453120.000000	9062.400000	0.285156	-0.066406	-1.140625	0.166972	-0.121101	0.588991	63.369751	-4.531860	16.143799
C:\Users\cware\Desktop\Steller18Nov\18NovTrials\M21.DSG	11-1-2013	15:34:20	453121.000000	9062.420000	0.300781	-0.078125	-1.121094	0.170642	-0.113761	0.592661	61.080933	-16.876221	18.356323
C:\Users\cware\Desktop\Steller18Nov\18NovTrials\M21.DSG	11-1-2013	15:34:20	453122.000000	9062.440000	0.312500	-0.101563	-1.058594	0.171560	-0.095413	0.596330	66.268921	-6.652832	18.722534
C:\Users\cware\Desktop\Steller18Nov\18NovTrials\M21.DSG	11-1-2013	15:34:20	453123.000000	9062.460000	0.355469	-0.082031	-1.093750	0.176147	-0.086239	0.602752	62.255859	-10.406494	10.910034
C:\Users\cware\Desktop\Steller18Nov\18NovTrials\M21.DSG	11-1-2013	15:34:20	453124.000000	9062.480000	0.312500	-0.105469	-1.214844	0.176147	-0.077982	0.605505	56.503296	6.759644	5.844116
C:\Users\cware\Desktop\Steller18Nov\18NovTrials\M21.DSG	11-1-2013	15:34:20	453125.000000	9062.500000	0.382813	-0.160156	-1.125000	0.177064	-0.061468	0.611009	51.025391	13.931274	4.577637
C:\Users\cware\Desktop\Steller18Nov\18NovTrials\M21.DSG	11-1-2013	15:34:20	453126.000000	9062.520000	0.519531	-0.187500	-1.136719	0.176147	-0.053211	0.612844	45.288086	-19.683838	-2.319336
C:\Users\cware\Desktop\Steller18Nov\18NovTrials\M21.DSG	11-1-2013	15:34:20	453127.000000	9062.540000	0.304688	-0.265625	-1.113281	0.176147	-0.040367	0.617431	52.703857	-17.852783	5.020142
C:\Users\cware\Desktop\Steller18Nov\18NovTrials\M21.DSG	11-1-2013	15:34:20	453128.000000	9062.560000	0.351563	-0.250000	-1.128906	0.178899	-0.031193	0.619266	45.074463	-3.936768	3.219604
C:\Users\cware\Desktop\Steller18Nov\18NovTrials\M21.DSG	11-1-2013	15:34:20	453129.000000	9062.580000	0.328125	-0.292969	-1.101563	0.179817	-0.018349	0.622018	36.911011	-2.029419	0.869751
C:\Users\cware\Desktop\Steller18Nov\18NovTrials\M21.DSG	11-1-2013	15:34:20	453130.000000	9062.600000	0.332031	-0.273438	-1.148438	0.178899	-0.012844	0.624771	38.513184	4.333496	-0.183105
C:\Users\cware\Desktop\Steller18Nov\18NovTrials\M21.DSG	11-1-2013	15:34:20	453131.000000	9062.620000	0.343750	-0.281250	-1.132813	0.177064	0.000000	0.626606	34.393311	14.007568	2.578735
C:\Users\cware\Desktop\Steller18Nov\18NovTrials\M21.DSG	11-1-2013	15:34:20	453132.000000	9062.640000	0.445313	-0.261719	-1.144531	0.176147	0.004587	0.627523	27.893066	2.868652	-0.778198
C:\Users\cware\Desktop\Steller18Nov\18NovTrials\M21.DSG	11-1-2013	15:34:20	453133.000000	9062.660000	0.359375	-0.207031	-1.167969	0.177064	0.012844	0.628440	25.283813	-22.918701	-5.554199
C:\Users\cware\Desktop\Steller18Nov\18NovTrials\M21.DSG	11-1-2013	15:34:20	453134.000000	9062.680000	0.367188	-0.167969	-1.171875	0.179817	0.018349	0.629358	30.426025	-11.215210	-4.272461
C:\Users\cware\Desktop\Steller18Nov\18NovTrials\M21.DSG	11-1-2013	15:34:20	453135.000000	9062.700000	0.304688	-0.148438	-1.199219	0.178899	0.029358	0.629358	30.838013	-3.097534	-7.110596
C:\Users\cware\Desktop\Steller18Nov\18NovTrials\M21.DSG	11-1-2013	15:34:20	453136.000000	9062.720000	0.414063	-0.121094	-1.136719	0.181651	0.033945	0.631193	36.529541	-3.463745	-11.734009
C:\Users\cware\Desktop\Steller18Nov\18NovTrials\M21.DSG	11-1-2013	15:34:20	453137.000000	9062.740000	0.390625	-0.156250	-1.128906	0.180734	0.045872	0.632110	33.706665	-10.101318	-17.379761
C:\Users\cware\Desktop\Steller18Nov\18NovTrials\M21.DSG	11-1-2013	15:34:20	453138.000000	9062.760000	0.480469	-0.183594	-1.078125	0.183486	0.048624	0.633028	37.704468	-31.250000	-19.882202
C:\Users\cware\Desktop\Steller18Nov\18NovTrials\M21.DSG	11-1-2013	15:34:20	453139.000000	9062.780000	0.425781	-0.230469	-1.152344	0.188991	0.064220	0.633945	40.679932	-34.576416	-18.356323
C:\Users\cware\Desktop\Steller18Nov\18NovTrials\M21.DSG	11-1-2013	15:34:20	453140.000000	9062.800000	0.433594	-0.289063	-1.164063	0.191743	0.071560	0.633028	44.708252	-15.991211	-11.886597
C:\Users\cware\Desktop\Steller18Nov\18NovTrials\M21.DSG	11-1-2013	15:34:20	453141.000000	9062.820000	0.417969	-0.308594	-1.082031	0.197248	0.086239	0.635780	34.240723	-32.821655	-16.098022
C:\Users\cware\Desktop\Steller18Nov\18NovTrials\M21.DSG	11-1-2013	15:34:20	453142.000000	9062.840000	0.437500	-0.382813	-1.074219	0.200917	0.089908	0.637615	29.205322	-41.732788	-16.876221
C:\Users\cware\Desktop\Steller18Nov\18NovTrials\M21.DSG	11-1-2013	15:34:20	453143.000000	9062.860000	0.453125	-0.414063	-1.074219	0.214679	0.099083	0.636697	23.147583	-47.714233	-14.114380
C:\Users\cware\Desktop\Steller18Nov\18NovTrials\M21.DSG	11-1-2013	15:34:20	453144.000000	9062.880000	0.308594	-0.429688	-1.011719	0.220183	0.103670	0.637615	14.511108	-25.436401	-9.307861
C:\Users\cware\Desktop\Steller18Nov\18NovTrials\M21.DSG	11-1-2013	15:34:20	453145.000000	9062.900000	0.261719	-0.363281	-1.070313	0.222018	0.108257	0.636697	9.521484	-45.425415	-12.466431
C:\Users\cware\Desktop\Steller18Nov\18NovTrials\M21.DSG	11-1-2013	15:34:20	453146.000000	9062.920000	0.261719	-0.363281	-1.070313	0.233028	0.111009	0.636697	11.947632	-24.993896	-6.835938
C:\Users\cware\Desktop\Steller18Nov\18NovTrials\M21.DSG	11-1-2013	15:34:20	453147.000000	9062.940000	0.238281	-0.378906	-1.019531	0.234862	0.113761	0.635780	1.846313	-23.590088	-5.157471
C:\Users\cware\Desktop\Steller18Nov\18NovTrials\M21.DSG	11-1-2013	15:34:20	453148.000000	9062.960000	0.179688	-0.406250	-1.082031	0.241284	0.115596	0.635780	1.831055	-25.161743	-5.371094
C:\Users\cware\Desktop\Steller18Nov\18NovTrials\M21.DSG	11-1-2013	15:34:20	453149.000000	9062.980000	0.199219	-0.363281	-1.082031	0.242202	0.118349	0.635780	2.212524	-0.823975	-2.883911
C:\Users\cware\Desktop\Steller18Nov\18NovTrials\M21.DSG	11-1-2013	15:34:20	453150.000000	9063.000000	0.316406	-0.347656	-1.078125	0.244037	0.119266	0.635780	-5.294800	-33.432007	-11.444092
C:\Users\cware\Desktop\Steller18Nov\18NovTrials\M21.DSG	11-1-2013	15:34:20	453151.000000	9063.020000	0.226563	-0.332031	-1.078125	0.247706	0.119266	0.634862	-7.354736	-19.012451	-8.117676
C:\Users\cware\Desktop\Steller18Nov\18NovTrials\M21.DSG	11-1-2013	15:34:20	453152.000000	9063.040000	0.250000	-0.328125	-1.062500	0.252294	0.118349	0.634862	-7.598877	-21.606445	-9.857178
C:\Users\cware\Desktop\Steller18Nov\18NovTrials\M21.DSG	11-1-2013	15:34:20	453153.000000	9063.060000	0.335938	-0.347656	-1.070313	0.254128	0.118349	0.633945	-6.362915	-39.352417	-11.749268
C:\Users\cware\Desktop\Steller18Nov\18NovTrials\M21.DSG	11-1-2013	15:34:20	453154.000000	9063.080000	0.160156	-0.421875	-1.113281	0.263303	0.118349	0.633028	-4.272461	-23.712158	-1.464844
C:\Users\cware\Desktop\Steller18Nov\18NovTrials\M21.DSG	11-1-2013	15:34:20	453155.000000	9063.100000	0.132813	-0.449219	-1.136719	0.264220	0.119266	0.633945	-1.342773	-2.853394	1.174927
C:\Users\cware\Desktop\Steller18Nov\18NovTrials\M21.DSG	11-1-2013	15:34:20	453156.000000	9063.120000	0.246094	-0.457031	-1.132813	0.265138	0.121101	0.633028	2.471924	-5.737305	-0.457764
C:\Users\cware\Desktop\Steller18Nov\18NovTrials\M21.DSG	11-1-2013	15:34:20	453157.000000	9063.140000	0.265625	-0.449219	-1.070313	0.266055	0.122936	0.633945	-6.057739	-22.354126	-1.419067
C:\Users\cware\Desktop\Steller18Nov\18NovTrials\M21.DSG	11-1-2013	15:34:20	453158.000000	9063.160000	0.281250	-0.441406	-1.066406	0.272477	0.122936	0.633945	-5.355835	-22.994995	0.488281
C:\Users\cware\Desktop\Steller18Nov\18NovTrials\M21.DSG	11-1-2013	15:34:20	453159.000000	9063.180000	0.214844	-0.425781	-1.039063	0.273394	0.122018	0.632110	-10.284424	-19.012451	1.434326
C:\Users\cware\Desktop\Steller18Nov\18NovTrials\M21.DSG	11-1-2013	15:34:20	453160.000000	9063.200000	0.226563	-0.378906	-1.042969	0.275229	0.121101	0.632110	-10.314941	-19.317627	-0.625610
C:\Users\cware\Desktop\Steller18Nov\18NovTrials\M21.DSG	11-1-2013	15:34:20	453161.000000	9063.220000	0.167969	-0.394531	-1.054688	0.280734	0.121101	0.631193	-15.472412	-8.255005	-1.373291
C:\Users\cware\Desktop\Steller18Nov\18NovTrials\M21.DSG	11-1-2013	15:34:20	453162.000000	9063.240000	0.152344	-0.367188	-1.121094	0.280734	0.119266	0.632110	-17.532349	-20.034790	-4.318237
C:\Users\cware\Desktop\Steller18Nov\18NovTrials\M21.DSG	11-1-2013	15:34:20	453163.000000	9063.260000	0.203125	-0.367188	-1.136719	0.286239	0.116514	0.628440	-20.599365	-10.009766	-1.785278
C:\Users\cware\Desktop\Steller18Nov\18NovTrials\M21.DSG	11-1-2013	15:34:20	453164.000000	9063.280000	0.140625	-0.371094	-1.128906	0.287156	0.115596	0.629358	-16.891479	-8.758545	1.281738
C:\Users\cware\Desktop\Steller18Nov\18NovTrials\M21.DSG	11-1-2013	15:34:20	453165.000000	9063.300000	0.058594	-0.335938	-1.164063	0.288991	0.111927	0.630275	-14.083862	11.734009	5.187988
C:\Users\cware\Desktop\Steller18Nov\18NovTrials\M21.DSG	11-1-2013	15:34:20	453166.000000	9063.320000	0.039063	-0.316406	-1.152344	0.288073	0.111009	0.630275	-13.137817	6.286621	7.369995
C:\Users\cware\Desktop\Steller18Nov\18NovTrials\M21.DSG	11-1-2013	15:34:20	453167.000000	9063.340000	0.171875	-0.332031	-1.105469	0.285321	0.109174	0.631193	-8.514404	3.570557	8.789063
C:\Users\cware\Desktop\Steller18Nov\18NovTrials\M21.DSG	11-1-2013	15:34:20	453168.000000	9063.360000	0.132813	-0.386719	-1.125000	0.284404	0.110092	0.631193	-10.589600	8.666992	4.364014
C:\Users\cware\Desktop\Steller18Nov\18NovTrials\M21.DSG	11-1-2013	15:34:20	453169.000000	9063.380000	0.160156	-0.410156	-1.093750	0.279817	0.106422	0.631193	-17.929077	11.520386	-0.457764
C:\Users\cware\Desktop\Steller18Nov\18NovTrials\M21.DSG	11-1-2013	15:34:20	453170.000000	9063.400000	0.253906	-0.386719	-1.042969	0.278899	0.106422	0.630275	-17.349243	0.366211	-3.295898
C:\Users\cware\Desktop\Steller18Nov\18NovTrials\M21.DSG	11-1-2013	15:34:20	453171.000000	9063.420000	0.226563	-0.371094	-1.050781	0.277982	0.101835	0.630275	-22.476196	0.778198	-2.990723
C:\Users\cware\Desktop\Steller18Nov\18NovTrials\M21.DSG	11-1-2013	15:34:20	453172.000000	9063.440000	0.257813	-0.347656	-1.062500	0.277982	0.100000	0.630275	-24.948120	-8.911133	-4.364014
C:\Users\cware\Desktop\Steller18Nov\18NovTrials\M21.DSG	11-1-2013	15:34:20	453173.000000	9063.460000	0.214844	-0.257813	-1.085938	0.279817	0.093578	0.629358	-29.830933	-18.844604	-1.953125
C:\Users\cware\Desktop\Steller18Nov\18NovTrials\M21.DSG	11-1-2013	15:34:20	453174.000000	9063.480000	0.214844	-0.257813	-1.085938	0.281651	0.089908	0.629358	-31.158447	-5.111694	4.180908
C:\Users\cware\Desktop\Steller18Nov\18NovTrials\M21.DSG	11-1-2013	15:34:20	453175.000000	9063.500000	0.250000	-0.199219	-1.039063	0.283486	0.085321	0.628440	-32.562256	-23.986816	1.693726
C:\Users\cware\Desktop\Steller18Nov\18NovTrials\M21.DSG	11-1-2013	15:34:20	453176.000000	9063.520000	0.175781	-0.234375	-1.050781	0.286239	0.080734	0.628440	-35.202026	-18.814087	1.022339
C:\Users\cware\Desktop\Steller18Nov\18NovTrials\M21.DSG	11-1-2013	15:34:20	453177.000000	9063.540000	0.214844	-0.226563	-1.054688	0.290826	0.074312	0.626606	-28.915405	-24.261475	-0.045776
C:\Users\cware\Desktop\Steller18Nov\18NovTrials\M21.DSG	11-1-2013	15:34:20	453178.000000	9063.560000	0.187500	-0.246094	-1.160156	0.294495	0.072477	0.626606	-20.050049	-24.490356	0.885010
C:\Users\cware\Desktop\Steller18Nov\18NovTrials\M21.DSG	11-1-2013	15:34:20	453179.000000	9063.580000	0.160156	-0.226563	-1.160156	0.299083	0.069725	0.624771	-15.731812	-26.779175	-1.907349
C:\Users\cware\Desktop\Steller18Nov\18NovTrials\M21.DSG	11-1-2013	15:34:20	453180.000000	9063.600000	0.070313	-0.222656	-1.175781	0.301835	0.067890	0.623853	-14.556885	-11.322021	1.419067
C:\Users\cware\Desktop\Steller18Nov\18NovTrials\M21.DSG	11-1-2013	15:34:20	453181.000000	9063.620000	0.089844	-0.167969	-1.175781	0.305505	0.066972	0.622936	-16.708374	-11.611938	3.997803
C:\Users\cware\Desktop\Steller18Nov\18NovTrials\M21.DSG	11-1-2013	15:34:20	453182.000000	9063.640000	0.125000	-0.179688	-1.140625	0.306422	0.064220	0.622936	-20.172119	-16.845703	3.540039
C:\Users\cware\Desktop\Steller18Nov\18NovTrials\M21.DSG	11-1-2013	15:34:20	453183.000000	9063.660000	0.132813	-0.179688	-1.097656	0.308257	0.060550	0.622018	-18.508911	-8.789063	4.318237
C:\Users\cware\Desktop\Steller18Nov\18NovTrials\M21.DSG	11-1-2013	15:34:20	453184.000000	9063.680000	0.171875	-0.210938	-1.082031	0.311009	0.059633	0.622018	-17.959595	-8.651733	6.408691
C:\Users\cware\Desktop\Steller18Nov\18NovTrials\M21.DSG	11-1-2013	15:34:20	453185.000000	9063.700000	0.187500	-0.179688	-1.066406	0.311927	0.056881	0.621101	-13.580322	-7.995605	5.722046
C:\Users\cware\Desktop\Steller18Nov\18NovTrials\M21.DSG	11-1-2013	15:34:20	453186.000000	9063.720000	0.234375	-0.187500	-1.042969	0.313761	0.057798	0.622018	-8.850098	-24.749756	1.693726
C:\Users\cware\Desktop\Steller18Nov\18NovTrials\M21.DSG	11-1-2013	15:34:20	453187.000000	9063.740000	0.187500	-0.171875	-1.050781	0.315596	0.056881	0.621101	1.281738	-8.682251	5.126953
C:\Users\cware\Desktop\Steller18Nov\18NovTrials\M21.DSG	11-1-2013	15:34:20	453188.000000	9063.760000	0.183594	-0.148438	-1.136719	0.319266	0.058716	0.620183	5.340576	-20.141602	5.249023
C:\Users\cware\Desktop\Steller18Nov\18NovTrials\M21.DSG	11-1-2013	15:34:20	453189.000000	9063.780000	0.171875	-0.164063	-1.183594	0.321101	0.062385	0.619266	10.070801	-28.671265	5.096436
C:\Users\cware\Desktop\Steller18Nov\18NovTrials\M21.DSG	11-1-2013	15:34:20	453190.000000	9063.800000	0.109375	-0.167969	-1.195313	0.326606	0.066972	0.619266	13.061523	-9.078979	6.210327
C:\Users\cware\Desktop\Steller18Nov\18NovTrials\M21.DSG	11-1-2013	15:34:20	453191.000000	9063.820000	0.128906	-0.218750	-1.144531	0.328440	0.070642	0.617431	14.511108	-16.540527	3.494263
C:\Users\cware\Desktop\Steller18Nov\18NovTrials\M21.DSG	11-1-2013	15:34:20	453192.000000	9063.840000	0.105469	-0.246094	-1.167969	0.331193	0.077064	0.617431	22.354126	-9.597778	5.416870
C:\Users\cware\Desktop\Steller18Nov\18NovTrials\M21.DSG	11-1-2013	15:34:20	453193.000000	9063.860000	0.121094	-0.253906	-1.156250	0.332110	0.080734	0.618349	22.750854	-4.592896	6.774902
C:\Users\cware\Desktop\Steller18Nov\18NovTrials\M21.DSG	11-1-2013	15:34:20	453194.000000	9063.880000	0.042969	-0.281250	-1.179688	0.331193	0.089908	0.619266	16.693115	9.246826	1.174927
C:\Users\cware\Desktop\Steller18Nov\18NovTrials\M21.DSG	11-1-2013	15:34:20	453195.000000	9063.900000	0.230469	-0.300781	-1.125000	0.331193	0.092661	0.618349	12.863159	3.463745	-5.279541
C:\Users\cware\Desktop\Steller18Nov\18NovTrials\M21.DSG	11-1-2013	15:34:20	453196.000000	9063.920000	0.136719	-0.328125	-1.105469	0.331193	0.097248	0.620183	10.284424	4.623413	-2.670288
C:\Users\cware\Desktop\Steller18Nov\18NovTrials\M21.DSG	11-1-2013	15:34:20	453197.000000	9063.940000	0.042969	-0.343750	-1.074219	0.327523	0.098165	0.620183	0.045776	-3.067017	-2.853394
C:\Users\cware\Desktop\Steller18Nov\18NovTrials\M21.DSG	11-1-2013	15:34:20	453198.000000	9063.960000	0.125000	-0.382813	-1.085938	0.327523	0.100000	0.619266	-7.461548	7.797241	2.456665
C:\Users\cware\Desktop\Steller18Nov\18NovTrials\M21.DSG	11-1-2013	15:34:20	453199.000000	9063.980000	0.085938	-0.378906	-1.136719	0.325688	0.099083	0.621101	-16.128540	13.259888	2.639771
C:\Users\cware\Desktop\Steller18Nov\18NovTrials\M21.DSG	11-1-2013	15:34:20	453200.000000	9064.000000	0.058594	-0.398438	-1.179688	0.322936	0.097248	0.620183	-17.364502	13.412476	4.058838
C:\Users\cware\Desktop\Steller18Nov\18NovTrials\M21.DSG	11-1-2013	15:34:20	453201.000000	9064.020000	0.140625	-0.359375	-1.125000	0.319266	0.093578	0.621101	-23.925781	15.548706	2.365112
C:\Users\cware\Desktop\Steller18Nov\18NovTrials\M21.DSG	11-1-2013	15:34:20	453202.000000	9064.040000	0.140625	-0.359375	-1.125000	0.316514	0.091743	0.622018	-30.380249	15.686035	-0.122070
C:\Users\cware\Desktop\Steller18Nov\18NovTrials\M21.DSG	11-1-2013	15:34:20	453203.000000	9064.060000	0.128906	-0.273438	-1.132813	0.311009	0.085321	0.622018	-36.956787	25.024414	-1.831055
C:\Users\cware\Desktop\Steller18Nov\18NovTrials\M21.DSG	11-1-2013	15:34:20	453204.000000	9064.080000	0.160156	-0.195313	-1.101563	0.309174	0.081651	0.622936	-37.612915	15.472412	-2.807617
C:\Users\cware\Desktop\Steller18Nov\18NovTrials\M21.DSG	11-1-2013	15:34:20	453205.000000	9064.100000	0.148438	-0.136719	-1.117188	0.303670	0.072477	0.622936	-31.906128	14.114380	-4.150391
C:\Users\cware\Desktop\Steller18Nov\18NovTrials\M21.DSG	11-1-2013	15:34:20	453206.000000	9064.120000	0.167969	-0.113281	-1.113281	0.300917	0.069725	0.622936	-24.612427	10.848999	-2.685547
C:\Users\cware\Desktop\Steller18Nov\18NovTrials\M21.DSG	11-1-2013	15:34:20	453207.000000	9064.140000	0.164063	-0.128906	-1.132813	0.298165	0.065138	0.624771	-17.593384	14.221191	-0.274658
C:\Users\cware\Desktop\Steller18Nov\18NovTrials\M21.DSG	11-1-2013	15:34:20	453208.000000	9064.160000	0.187500	-0.160156	-1.125000	0.296330	0.061468	0.623853	-14.739990	8.560181	0.244141
C:\Users\cware\Desktop\Steller18Nov\18NovTrials\M21.DSG	11-1-2013	15:34:20	453209.000000	9064.180000	0.226563	-0.234375	-1.125000	0.293578	0.060550	0.622936	-14.678955	0.610352	1.602173
C:\Users\cware\Desktop\Steller18Nov\18NovTrials\M21.DSG	11-1-2013	15:34:20	453210.000000	9064.200000	0.160156	-0.238281	-1.121094	0.293578	0.059633	0.622936	-8.926392	4.165649	3.753662
C:\Users\cware\Desktop\Steller18Nov\18NovTrials\M21.DSG	11-1-2013	15:34:20	453211.000000	9064.220000	0.160156	-0.175781	-1.078125	0.292661	0.060550	0.622936	-2.319336	-1.480103	3.326416
C:\Users\cware\Desktop\Steller18Nov\18NovTrials\M21.DSG	11-1-2013	15:34:20	453212.000000	9064.240000	0.144531	-0.128906	-1.078125	0.291743	0.061468	0.622936	5.279541	3.936768	1.785278
C:\Users\cware\Desktop\Steller18Nov\18NovTrials\M21.DSG	11-1-2013	15:34:20	453213.000000	9064.260000	0.144531	-0.152344	-1.054688	0.289908	0.064220	0.623853	11.367798	1.968384	-1.434326
C:\Users\cware\Desktop\Steller18Nov\18NovTrials\M21.DSG	11-1-2013	15:34:20	453214.000000	9064.280000	0.113281	-0.230469	-1.046875	0.288991	0.067890	0.623853	12.603760	2.029419	-0.839233
C:\Users\cware\Desktop\Steller18Nov\18NovTrials\M21.DSG	11-1-2013	15:34:20	453215.000000	9064.300000	0.140625	-0.300781	-1.023438	0.288073	0.074312	0.623853	11.367798	13.229370	5.294800
C:\Users\cware\Desktop\Steller18Nov\18NovTrials\M21.DSG	11-1-2013	15:34:20	453216.000000	9064.320000	0.179688	-0.324219	-1.000000	0.285321	0.074312	0.625688	1.281738	5.844116	3.082275
C:\Users\cware\Desktop\Steller18Nov\18NovTrials\M21.DSG	11-1-2013	15:34:20	453217.000000	9064.340000	0.191406	-0.320313	-1.000000	0.283486	0.075229	0.624771	-10.238647	12.176514	2.929688
C:\Users\cware\Desktop\Steller18Nov\18NovTrials\M21.DSG	11-1-2013	15:34:20	453218.000000	9064.360000	0.171875	-0.292969	-1.003906	0.281651	0.075229	0.625688	-5.859375	17.822266	0.396729
C:\Users\cware\Desktop\Steller18Nov\18NovTrials\M21.DSG	11-1-2013	15:34:20	453219.000000	9064.380000	0.207031	-0.250000	-1.082031	0.277982	0.075229	0.627523	3.433228	3.265381	-4.699707
C:\Users\cware\Desktop\Steller18Nov\18NovTrials\M21.DSG	11-1-2013	15:34:20	453220.000000	9064.400000	0.207031	-0.218750	-1.121094	0.277982	0.077064	0.627523	3.219604	15.518188	-8.453369
C:\Users\cware\Desktop\Steller18Nov\18NovTrials\M21.DSG	11-1-2013	15:34:20	453221.000000	9064.420000	0.250000	-0.273438	-1.136719	0.275229	0.077982	0.626606	2.944946	5.783081	-11.489868
C:\Users\cware\Desktop\Steller18Nov\18NovTrials\M21.DSG	11-1-2013	15:34:20	453222.000000	9064.440000	0.289063	-0.269531	-1.132813	0.275229	0.081651	0.626606	-0.915527	-6.866455	-12.237549
C:\Users\cware\Desktop\Steller18Nov\18NovTrials\M21.DSG	11-1-2013	15:34:20	453223.000000	9064.460000	0.335938	-0.273438	-1.078125	0.275229	0.081651	0.626606	-7.431030	-16.418457	-11.978149
C:\Users\cware\Desktop\Steller18Nov\18NovTrials\M21.DSG	11-1-2013	15:34:20	453224.000000	9064.480000	0.371094	-0.257813	-1.042969	0.281651	0.081651	0.624771	-11.993408	-39.031982	-11.016846
C:\Users\cware\Desktop\Steller18Nov\18NovTrials\M21.DSG	11-1-2013	15:34:20	453225.000000	9064.500000	0.351563	-0.257813	-0.968750	0.285321	0.079817	0.623853	-16.067505	-42.297363	-6.500244
C:\Users\cware\Desktop\Steller18Nov\18NovTrials\M21.DSG	11-1-2013	15:34:20	453226.000000	9064.520000	0.332031	-0.253906	-0.996094	0.296330	0.077064	0.622936	-16.143799	-47.821045	-3.601074
C:\Users\cware\Desktop\Steller18Nov\18NovTrials\M21.DSG	11-1-2013	15:34:20	453227.000000	9064.540000	0.296875	-0.203125	-1.007813	0.302752	0.076147	0.622018	-14.556885	-59.219360	-1.449585
C:\Users\cware\Desktop\Steller18Nov\18NovTrials\M21.DSG	11-1-2013	15:34:20	453228.000000	9064.560000	0.175781	-0.167969	-1.000000	0.316514	0.074312	0.618349	-15.625000	-52.474976	-3.341675
C:\Users\cware\Desktop\Steller18Nov\18NovTrials\M21.DSG	11-1-2013	15:34:20	453229.000000	9064.580000	0.082031	-0.171875	-1.019531	0.322936	0.071560	0.618349	-20.782471	-48.004150	-6.942749
C:\Users\cware\Desktop\Steller18Nov\18NovTrials\M21.DSG	11-1-2013	15:34:20	453230.000000	9064.600000	0.082031	-0.171875	-1.019531	0.333945	0.067890	0.616514	-24.658203	-36.163330	-8.209229
C:\Users\cware\Desktop\Steller18Nov\18NovTrials\M21.DSG	11-1-2013	15:34:20	453231.000000	9064.620000	0.023438	-0.183594	-1.015625	0.337615	0.065138	0.615596	-23.605347	-17.440796	-6.591797
C:\Users\cware\Desktop\Steller18Nov\18NovTrials\M21.DSG	11-1-2013	15:34:20	453232.000000	9064.640000	0.140625	-0.171875	-0.980469	0.342202	0.061468	0.613761	-22.598267	-30.624390	-13.778687
C:\Users\cware\Desktop\Steller18Nov\18NovTrials\M21.DSG	11-1-2013	15:34:20	453233.000000	9064.660000	0.167969	-0.203125	-0.992188	0.347706	0.057798	0.612844	-22.201538	-41.976929	-17.028809
C:\Users\cware\Desktop\Steller18Nov\18NovTrials\M21.DSG	11-1-2013	15:34:20	453234.000000	9064.680000	0.070313	-0.222656	-1.058594	0.353211	0.054128	0.611009	-17.578125	-30.685425	-11.337280
C:\Users\cware\Desktop\Steller18Nov\18NovTrials\M21.DSG	11-1-2013	15:34:20	453235.000000	9064.700000	0.148438	-0.167969	-1.101563	0.361468	0.052294	0.608257	-15.579224	-34.072876	-18.493652
C:\Users\cware\Desktop\Steller18Nov\18NovTrials\M21.DSG	11-1-2013	15:34:20	453236.000000	9064.720000	0.218750	-0.152344	-0.980469	0.365138	0.050459	0.607339	-21.194458	-46.829224	-21.423340
C:\Users\cware\Desktop\Steller18Nov\18NovTrials\M21.DSG	11-1-2013	15:34:20	453237.000000	9064.740000	0.156250	-0.156250	-0.894531	0.373394	0.046789	0.602752	-14.434814	-47.470093	-18.676758
C:\Users\cware\Desktop\Steller18Nov\18NovTrials\M21.DSG	11-1-2013	15:34:20	453238.000000	9064.760000	0.195313	-0.117188	-0.917969	0.379817	0.044954	0.601835	-6.790161	-69.519043	-22.048950
C:\Users\cware\Desktop\Steller18Nov\18NovTrials\M21.DSG	11-1-2013	15:34:20	453239.000000	9064.780000	0.175781	-0.140625	-0.871094	0.397248	0.043119	0.594495	-1.312256	-103.378296	-20.919800
C:\Users\cware\Desktop\Steller18Nov\18NovTrials\M21.DSG	11-1-2013	15:34:20	453240.000000	9064.800000	0.003906	-0.140625	-0.933594	0.409174	0.044037	0.589908	1.922607	-99.166870	-17.013550
C:\Users\cware\Desktop\Steller18Nov\18NovTrials\M21.DSG	11-1-2013	15:34:20	453241.000000	9064.820000	-0.058594	-0.148438	-0.996094	0.429358	0.044954	0.581651	-1.754761	-105.087280	-18.600464
C:\Users\cware\Desktop\Steller18Nov\18NovTrials\M21.DSG	11-1-2013	15:34:20	453242.000000	9064.840000	-0.171875	-0.148438	-0.960938	0.440367	0.045872	0.574312	2.822876	-95.321655	-13.061523
C:\Users\cware\Desktop\Steller18Nov\18NovTrials\M21.DSG	11-1-2013	15:34:20	453243.000000	9064.860000	-0.246094	-0.156250	-0.945313	0.458716	0.047706	0.565138	9.216309	-84.594727	-7.369995
C:\Users\cware\Desktop\Steller18Nov\18NovTrials\M21.DSG	11-1-2013	15:34:20	453244.000000	9064.880000	-0.160156	-0.148438	-0.863281	0.467890	0.050459	0.559633	6.866455	-64.712524	-5.187988
C:\Users\cware\Desktop\Steller18Nov\18NovTrials\M21.DSG	11-1-2013	15:34:20	453245.000000	9064.900000	-0.054688	-0.148438	-0.832031	0.485321	0.052294	0.548624	2.868652	-101.516724	-11.993408
C:\Users\cware\Desktop\Steller18Nov\18NovTrials\M21.DSG	11-1-2013	15:34:20	453246.000000	9064.920000	-0.175781	-0.199219	-0.816406	0.495413	0.053211	0.544037	1.724243	-114.395142	-6.195068
C:\Users\cware\Desktop\Steller18Nov\18NovTrials\M21.DSG	11-1-2013	15:34:20	453247.000000	9064.940000	-0.289063	-0.171875	-0.808594	0.517431	0.055046	0.527523	1.998901	-128.128052	-5.111694
C:\Users\cware\Desktop\Steller18Nov\18NovTrials\M21.DSG	11-1-2013	15:34:20	453248.000000	9064.960000	-0.417969	-0.203125	-0.828125	0.529358	0.057798	0.520183	1.281738	-108.795166	0.259399
C:\Users\cware\Desktop\Steller18Nov\18NovTrials\M21.DSG	11-1-2013	15:34:20	453249.000000	9064.980000	-0.324219	-0.214844	-0.777344	0.550459	0.059633	0.500917	-4.226685	-114.181519	-1.388550
C:\Users\cware\Desktop\Steller18Nov\18NovTrials\M21.DSG	11-1-2013	15:34:20	453250.000000	9065.000000	-0.382813	-0.253906	-0.777344	0.561468	0.061468	0.490826	0.778198	-111.968994	9.078979
C:\Users\cware\Desktop\Steller18Nov\18NovTrials\M21.DSG	11-1-2013	15:34:20	453251.000000	9065.020000	-0.378906	-0.234375	-0.761719	0.584404	0.064220	0.469725	-9.246826	-115.463257	9.506226
C:\Users\cware\Desktop\Steller18Nov\18NovTrials\M21.DSG	11-1-2013	15:34:20	453252.000000	9065.040000	-0.449219	-0.210938	-0.757813	0.596330	0.066972	0.459633	-9.307861	-131.774902	6.576538
C:\Users\cware\Desktop\Steller18Nov\18NovTrials\M21.DSG	11-1-2013	15:34:20	453253.000000	9065.060000	-0.523438	-0.261719	-0.761719	0.615596	0.070642	0.435780	-8.499146	-108.261108	8.987427
C:\Users\cware\Desktop\Steller18Nov\18NovTrials\M21.DSG	11-1-2013	15:34:20	453254.000000	9065.080000	-0.558594	-0.300781	-0.753906	0.623853	0.071560	0.425688	-6.210327	-115.280151	9.552002
C:\Users\cware\Desktop\Steller18Nov\18NovTrials\M21.DSG	11-1-2013	15:34:20	453255.000000	9065.100000	-0.582031	-0.300781	-0.750000	0.640367	0.076147	0.404587	-4.089355	-93.048096	11.886597
C:\Users\cware\Desktop\Steller18Nov\18NovTrials\M21.DSG	11-1-2013	15:34:20	453256.000000	9065.120000	-0.656250	-0.226563	-0.746094	0.649541	0.077064	0.393578	-3.341675	-86.532593	7.736206
C:\Users\cware\Desktop\Steller18Nov\18NovTrials\M21.DSG	11-1-2013	15:34:20	453257.000000	9065.140000	-0.761719	-0.140625	-0.757813	0.655963	0.082569	0.376147	4.653931	-58.013916	9.063721
C:\Users\cware\Desktop\Steller18Nov\18NovTrials\M21.DSG	11-1-2013	15:34:20	453258.000000	9065.160000	-0.761719	-0.140625	-0.757813	0.666055	0.085321	0.368807	11.169434	-83.648682	4.119873
C:\Users\cware\Desktop\Steller18Nov\18NovTrials\M21.DSG	11-1-2013	15:34:20	453259.000000	9065.180000	-0.820313	-0.039063	-0.734375	0.672477	0.088073	0.360550	23.422241	-71.670532	5.828857
C:\Users\cware\Desktop\Steller18Nov\18NovTrials\M21.DSG	11-1-2013	15:34:20	453260.000000	9065.200000	-0.816406	-0.035156	-0.757813	0.681651	0.094495	0.343119	29.769897	-72.433472	2.563477
C:\Users\cware\Desktop\Steller18Nov\18NovTrials\M21.DSG	11-1-2013	15:34:20	453261.000000	9065.220000	-0.832031	-0.125000	-0.730469	0.687156	0.097248	0.334862	45.486450	-65.826416	5.157471
C:\Users\cware\Desktop\Steller18Nov\18NovTrials\M21.DSG	11-1-2013	15:34:20	453262.000000	9065.240000	-0.757813	-0.179688	-0.722656	0.694495	0.107339	0.318349	49.697876	-69.686890	-1.266479
C:\Users\cware\Desktop\Steller18Nov\18NovTrials\M21.DSG	11-1-2013	15:34:20	453263.000000	9065.260000	-0.875000	-0.335938	-0.746094	0.698165	0.111009	0.311927	53.802490	-42.114258	2.075195
C:\Users\cware\Desktop\Steller18Nov\18NovTrials\M21.DSG	11-1-2013	15:34:20	453264.000000	9065.280000	-0.882813	-0.363281	-0.753906	0.702752	0.122018	0.303670	54.138184	-28.030396	3.280640
C:\Users\cware\Desktop\Steller18Nov\18NovTrials\M21.DSG	11-1-2013	15:34:20	453265.000000	9065.300000	-0.820313	-0.382813	-0.773438	0.703670	0.125688	0.300917	46.859741	-35.202026	-0.793457
C:\Users\cware\Desktop\Steller18Nov\18NovTrials\M21.DSG	11-1-2013	15:34:20	453266.000000	9065.320000	-0.878906	-0.449219	-0.816406	0.707339	0.133028	0.291743	51.773071	-21.133423	2.380371
C:\Users\cware\Desktop\Steller18Nov\18NovTrials\M21.DSG	11-1-2013	15:34:20	453267.000000	9065.340000	-0.917969	-0.386719	-0.781250	0.707339	0.138532	0.290826	54.992676	-14.602661	2.868652
C:\Users\cware\Desktop\Steller18Nov\18NovTrials\M21.DSG	11-1-2013	15:34:20	453268.000000	9065.360000	-1.000000	-0.312500	-0.796875	0.708257	0.147706	0.288073	51.956177	1.998901	2.746582
C:\Users\cware\Desktop\Steller18Nov\18NovTrials\M21.DSG	11-1-2013	15:34:20	453269.000000	9065.380000	-0.933594	-0.324219	-0.886719	0.709174	0.151376	0.288073	51.239014	-8.178711	-4.211426
C:\Users\cware\Desktop\Steller18Nov\18NovTrials\M21.DSG	11-1-2013	15:34:20	453270.000000	9065.400000	-0.937500	-0.437500	-0.933594	0.710092	0.159633	0.282569	56.411743	-12.725830	-5.889893
C:\Users\cware\Desktop\Steller18Nov\18NovTrials\M21.DSG	11-1-2013	15:34:20	453271.000000	9065.420000	-1.046875	-0.433594	-0.843750	0.708257	0.162385	0.284404	62.911987	3.936768	-6.286621
C:\Users\cware\Desktop\Steller18Nov\18NovTrials\M21.DSG	11-1-2013	15:34:20	453272.000000	9065.440000	-0.992188	-0.445313	-0.769531	0.709174	0.165138	0.285321	65.780640	12.100220	-7.324219
C:\Users\cware\Desktop\Steller18Nov\18NovTrials\M21.DSG	11-1-2013	15:34:20	453273.000000	9065.460000	-1.027344	-0.480469	-0.695313	0.706422	0.174312	0.287156	64.254761	44.372559	-4.043579
C:\Users\cware\Desktop\Steller18Nov\18NovTrials\M21.DSG	11-1-2013	15:34:20	453274.000000	9065.480000	-1.007813	-0.589844	-0.625000	0.704587	0.177982	0.291743	46.295166	63.323975	-2.075195
C:\Users\cware\Desktop\Steller18Nov\18NovTrials\M21.DSG	11-1-2013	15:34:20	453275.000000	9065.500000	-0.878906	-0.589844	-0.707031	0.697248	0.183486	0.307339	28.472900	63.583374	-0.335693
C:\Users\cware\Desktop\Steller18Nov\18NovTrials\M21.DSG	11-1-2013	15:34:20	453276.000000	9065.520000	-0.773438	-0.585938	-0.882813	0.694495	0.186239	0.314679	25.909424	76.950073	1.098633
C:\Users\cware\Desktop\Steller18Nov\18NovTrials\M21.DSG	11-1-2013	15:34:20	453277.000000	9065.540000	-0.582031	-0.621094	-1.007813	0.684404	0.191743	0.333945	20.828247	85.983276	6.118774
C:\Users\cware\Desktop\Steller18Nov\18NovTrials\M21.DSG	11-1-2013	15:34:20	453278.000000	9065.560000	-0.382813	-0.617188	-1.121094	0.678899	0.191743	0.345872	19.805908	71.456909	12.832642
C:\Users\cware\Desktop\Steller18Nov\18NovTrials\M21.DSG	11-1-2013	15:34:20	453279.000000	9065.580000	-0.265625	-0.601563	-1.222656	0.670642	0.201835	0.359633	21.820068	66.131592	19.943237
C:\Users\cware\Desktop\Steller18Nov\18NovTrials\M21.DSG	11-1-2013	15:34:20	453280.000000	9065.600000	-0.335938	-0.507813	-1.332031	0.663303	0.207339	0.366972	25.222778	80.184937	22.460938
C:\Users\cware\Desktop\Steller18Nov\18NovTrials\M21.DSG	11-1-2013	15:34:20	453281.000000	9065.620000	-0.359375	-0.457031	-1.417969	0.651376	0.216514	0.385321	17.837524	99.731445	17.379761
C:\Users\cware\Desktop\Steller18Nov\18NovTrials\M21.DSG	11-1-2013	15:34:20	453282.000000	9065.640000	-0.257813	-0.429688	-1.386719	0.644037	0.220183	0.398165	14.099121	103.118896	12.115479
C:\Users\cware\Desktop\Steller18Nov\18NovTrials\M21.DSG	11-1-2013	15:34:20	453283.000000	9065.660000	-0.082031	-0.437500	-1.339844	0.625688	0.224771	0.419266	2.319336	89.462280	9.048462
C:\Users\cware\Desktop\Steller18Nov\18NovTrials\M21.DSG	11-1-2013	15:34:20	453284.000000	9065.680000	0.000000	-0.492188	-1.308594	0.617431	0.227523	0.428440	1.892090	93.795776	9.201050
C:\Users\cware\Desktop\Steller18Nov\18NovTrials\M21.DSG	11-1-2013	15:34:20	453285.000000	9065.700000	-0.023438	-0.500000	-1.242188	0.600917	0.230275	0.445872	-1.663208	80.673218	7.049561
C:\Users\cware\Desktop\Steller18Nov\18NovTrials\M21.DSG	11-1-2013	15:34:20	453286.000000	9065.720000	-0.023438	-0.500000	-1.242188	0.592661	0.232110	0.455046	-4.180908	68.542480	6.423950
C:\Users\cware\Desktop\Steller18Nov\18NovTrials\M21.DSG	11-1-2013	15:34:20	453287.000000	9065.740000	-0.117188	-0.632813	-1.152344	0.579817	0.233028	0.467890	-3.341675	62.194824	8.331299
C:\Users\cware\Desktop\Steller18Nov\18NovTrials\M21.DSG	11-1-2013	15:34:20	453288.000000	9065.760000	-0.160156	-0.644531	-1.058594	0.573394	0.233945	0.475229	-3.601074	54.550171	11.718750
C:\Users\cware\Desktop\Steller18Nov\18NovTrials\M21.DSG	11-1-2013	15:34:20	453289.000000	9065.780000	-0.191406	-0.593750	-1.046875	0.558716	0.236697	0.485321	-8.071899	70.968628	7.705688
C:\Users\cware\Desktop\Steller18Nov\18NovTrials\M21.DSG	11-1-2013	15:34:20	453290.000000	9065.800000	-0.171875	-0.613281	-1.015625	0.552294	0.236697	0.491743	-11.367798	74.310303	3.387451
C:\Users\cware\Desktop\Steller18Nov\18NovTrials\M21.DSG	11-1-2013	15:34:20	453291.000000	9065.820000	-0.078125	-0.527344	-0.957031	0.536697	0.236697	0.506422	-9.994507	65.780640	7.553101
C:\Users\cware\Desktop\Steller18Nov\18NovTrials\M21.DSG	11-1-2013	15:34:20	453292.000000	9065.840000	-0.121094	-0.558594	-0.968750	0.528440	0.236697	0.511927	-5.569458	44.830322	12.710571
C:\Users\cware\Desktop\Steller18Nov\18NovTrials\M21.DSG	11-1-2013	15:34:20	453293.000000	9065.860000	-0.312500	-0.582031	-1.003906	0.517431	0.238532	0.519266	-6.515503	48.934937	15.686035
C:\Users\cware\Desktop\Steller18Nov\18NovTrials\M21.DSG	11-1-2013	15:34:20	453294.000000	9065.880000	-0.277344	-0.613281	-1.015625	0.514679	0.239450	0.522018	-8.728027	46.554565	11.032104
C:\Users\cware\Desktop\Steller18Nov\18NovTrials\M21.DSG	11-1-2013	15:34:20	453295.000000	9065.900000	-0.312500	-0.570313	-1.128906	0.509174	0.239450	0.528440	-13.107300	32.196045	9.704590
C:\Users\cware\Desktop\Steller18Nov\18NovTrials\M21.DSG	11-1-2013	15:34:20	453296.000000	9065.920000	-0.328125	-0.519531	-1.074219	0.502752	0.239450	0.530275	-15.182495	10.208130	7.400513
C:\Users\cware\Desktop\Steller18Nov\18NovTrials\M21.DSG	11-1-2013	15:34:20	453297.000000	9065.940000	-0.371094	-0.488281	-0.968750	0.503670	0.237615	0.528440	-22.903442	-0.183105	2.700806
C:\Users\cware\Desktop\Steller18Nov\18NovTrials\M21.DSG	11-1-2013	15:34:20	453298.000000	9065.960000	-0.394531	-0.433594	-0.890625	0.500917	0.235780	0.532110	-20.599365	12.969971	-5.035400
C:\Users\cware\Desktop\Steller18Nov\18NovTrials\M21.DSG	11-1-2013	15:34:20	453299.000000	9065.980000	-0.234375	-0.437500	-0.898438	0.499083	0.233945	0.533945	-19.424438	19.439697	-5.584717
C:\Users\cware\Desktop\Steller18Nov\18NovTrials\M21.DSG	11-1-2013	15:34:20	453300.000000	9066.000000	-0.203125	-0.535156	-0.855469	0.494495	0.228440	0.536697	-23.681641	23.406982	-8.331299
C:\Users\cware\Desktop\Steller18Nov\18NovTrials\M21.DSG	11-1-2013	15:34:20	453301.000000	9066.020000	-0.035156	-0.558594	-0.843750	0.492661	0.226606	0.538532	-26.626587	-9.613037	-9.216309
C:\Users\cware\Desktop\Steller18Nov\18NovTrials\M21.DSG	11-1-2013	15:34:20	453302.000000	9066.040000	-0.210938	-0.519531	-0.859375	0.493578	0.220183	0.539450	-18.920898	-27.069092	-5.126953
C:\Users\cware\Desktop\Steller18Nov\18NovTrials\M21.DSG	11-1-2013	15:34:20	453303.000000	9066.060000	-0.250000	-0.574219	-0.867188	0.497248	0.218349	0.537615	-23.818970	-20.004272	1.495361
C:\Users\cware\Desktop\Steller18Nov\18NovTrials\M21.DSG	11-1-2013	15:34:20	453304.000000	9066.080000	-0.250000	-0.554688	-0.898438	0.502752	0.215596	0.534862	-19.958496	-14.938354	8.438110
C:\Users\cware\Desktop\Steller18Nov\18NovTrials\M21.DSG	11-1-2013	15:34:20	453305.000000	9066.100000	-0.371094	-0.472656	-0.917969	0.501835	0.214679	0.534862	-23.773193	-18.005371	9.643555
C:\Users\cware\Desktop\Steller18Nov\18NovTrials\M21.DSG	11-1-2013	15:34:20	453306.000000	9066.120000	-0.253906	-0.488281	-0.871094	0.504587	0.211009	0.533945	-26.458740	-9.094238	5.203247
C:\Users\cware\Desktop\Steller18Nov\18NovTrials\M21.DSG	11-1-2013	15:34:20	453307.000000	9066.140000	-0.312500	-0.460938	-0.941406	0.505505	0.210092	0.533945	-21.667480	-10.955811	2.365112
C:\Users\cware\Desktop\Steller18Nov\18NovTrials\M21.DSG	11-1-2013	15:34:20	453308.000000	9066.160000	-0.250000	-0.359375	-1.000000	0.506422	0.209174	0.533028	-9.948730	-6.668091	2.487183
C:\Users\cware\Desktop\Steller18Nov\18NovTrials\M21.DSG	11-1-2013	15:34:20	453309.000000	9066.180000	-0.199219	-0.375000	-0.867188	0.509174	0.210092	0.531193	8.529663	-15.579224	2.578735
C:\Users\cware\Desktop\Steller18Nov\18NovTrials\M21.DSG	11-1-2013	15:34:20	453310.000000	9066.200000	-0.175781	-0.464844	-0.828125	0.510092	0.212844	0.528440	27.755737	-4.669189	10.025024
C:\Users\cware\Desktop\Steller18Nov\18NovTrials\M21.DSG	11-1-2013	15:34:20	453311.000000	9066.220000	-0.312500	-0.402344	-0.722656	0.512844	0.222018	0.526606	33.660889	-32.455444	7.369995
C:\Users\cware\Desktop\Steller18Nov\18NovTrials\M21.DSG	11-1-2013	15:34:20	453312.000000	9066.240000	-0.222656	-0.488281	-0.636719	0.514679	0.227523	0.522936	45.028687	-29.983521	8.087158
C:\Users\cware\Desktop\Steller18Nov\18NovTrials\M21.DSG	11-1-2013	15:34:20	453313.000000	9066.260000	-0.511719	-0.406250	-0.781250	0.518349	0.241284	0.515596	43.807983	-17.379761	3.097534
C:\Users\cware\Desktop\Steller18Nov\18NovTrials\M21.DSG	11-1-2013	15:34:20	453314.000000	9066.280000	-0.511719	-0.406250	-0.781250	0.520183	0.249541	0.511927	61.309814	-5.172729	10.238647
C:\Users\cware\Desktop\Steller18Nov\18NovTrials\M21.DSG	11-1-2013	15:34:20	453315.000000	9066.300000	-0.449219	-0.468750	-0.769531	0.522018	0.268807	0.505505	79.162598	6.530762	11.779785
C:\Users\cware\Desktop\Steller18Nov\18NovTrials\M21.DSG	11-1-2013	15:34:20	453316.000000	9066.320000	-0.378906	-0.539063	-0.726563	0.519266	0.277982	0.501835	79.513550	-3.417969	8.987427
C:\Users\cware\Desktop\Steller18Nov\18NovTrials\M21.DSG	11-1-2013	15:34:20	453317.000000	9066.340000	-0.429688	-0.558594	-0.761719	0.520183	0.297248	0.494495	75.286865	14.038086	5.447388
C:\Users\cware\Desktop\Steller18Nov\18NovTrials\M21.DSG	11-1-2013	15:34:20	453318.000000	9066.360000	-0.375000	-0.585938	-0.730469	0.518349	0.307339	0.492661	84.823608	23.361206	9.307861
C:\Users\cware\Desktop\Steller18Nov\18NovTrials\M21.DSG	11-1-2013	15:34:20	453319.000000	9066.380000	-0.222656	-0.652344	-0.675781	0.514679	0.326606	0.485321	81.527710	15.151978	7.278442
C:\Users\cware\Desktop\Steller18Nov\18NovTrials\M21.DSG	11-1-2013	15:34:20	453320.000000	9066.400000	-0.238281	-0.671875	-0.687500	0.513761	0.334862	0.482569	93.460083	9.521484	10.803223
C:\Users\cware\Desktop\Steller18Nov\18NovTrials\M21.DSG	11-1-2013	15:34:20	453321.000000	9066.420000	-0.421875	-0.699219	-0.726563	0.511009	0.358716	0.472477	88.714600	-8.453369	10.284424
C:\Users\cware\Desktop\Steller18Nov\18NovTrials\M21.DSG	11-1-2013	15:34:20	453322.000000	9066.440000	-0.347656	-0.734375	-0.652344	0.509174	0.369725	0.466972	83.480835	-9.246826	5.905151
C:\Users\cware\Desktop\Steller18Nov\18NovTrials\M21.DSG	11-1-2013	15:34:20	453323.000000	9066.460000	-0.347656	-0.839844	-0.667969	0.506422	0.388991	0.456881	78.125000	4.470825	9.033203
C:\Users\cware\Desktop\Steller18Nov\18NovTrials\M21.DSG	11-1-2013	15:34:20	453324.000000	9066.480000	-0.351563	-0.917969	-0.648438	0.504587	0.400000	0.451376	83.007813	16.326904	19.027710
C:\Users\cware\Desktop\Steller18Nov\18NovTrials\M21.DSG	11-1-2013	15:34:20	453325.000000	9066.500000	-0.191406	-0.828125	-0.742188	0.500917	0.418349	0.441284	71.960449	-1.495361	6.546021
C:\Users\cware\Desktop\Steller18Nov\18NovTrials\M21.DSG	11-1-2013	15:34:20	453326.000000	9066.520000	-0.261719	-0.832031	-0.730469	0.499083	0.424771	0.436697	71.945190	-3.051758	10.421753
C:\Users\cware\Desktop\Steller18Nov\18NovTrials\M21.DSG	11-1-2013	15:34:20	453327.000000	9066.540000	-0.207031	-0.816406	-0.847656	0.500000	0.441284	0.422936	65.658569	-16.448975	6.912231
C:\Users\cware\Desktop\Steller18Nov\18NovTrials\M21.DSG	11-1-2013	15:34:20	453328.000000	9066.560000	-0.457031	-0.925781	-0.789063	0.499083	0.447706	0.416514	70.922852	-3.372192	1.586914
C:\Users\cware\Desktop\Steller18Nov\18NovTrials\M21.DSG	11-1-2013	15:34:20	453329.000000	9066.580000	-0.480469	-0.871094	-0.773438	0.500000	0.461468	0.403670	70.755005	-0.732422	-1.876831
C:\Users\cware\Desktop\Steller18Nov\18NovTrials\M21.DSG	11-1-2013	15:34:20	453330.000000	9066.600000	-0.605469	-0.992188	-0.894531	0.497248	0.469725	0.398165	79.147339	6.179810	-2.243042
C:\Users\cware\Desktop\Steller18Nov\18NovTrials\M21.DSG	11-1-2013	15:34:20	453331.000000	9066.620000	-0.332031	-1.019531	-0.800781	0.494495	0.484404	0.384404	82.916260	10.910034	-1.190186
C:\Users\cware\Desktop\Steller18Nov\18NovTrials\M21.DSG	11-1-2013	15:34:20	453332.000000	9066.640000	-0.253906	-1.031250	-0.695313	0.496330	0.490826	0.374312	69.763184	-17.929077	-3.311157
C:\Users\cware\Desktop\Steller18Nov\18NovTrials\M21.DSG	11-1-2013	15:34:20	453333.000000	9066.660000	-0.546875	-0.960938	-0.640625	0.496330	0.496330	0.367890	59.005737	26.351929	-4.837036
C:\Users\cware\Desktop\Steller18Nov\18NovTrials\M21.DSG	11-1-2013	15:34:20	453334.000000	9066.680000	-0.574219	-1.003906	-0.605469	0.489908	0.506422	0.361468	49.377441	41.656494	-3.326416
C:\Users\cware\Desktop\Steller18Nov\18NovTrials\M21.DSG	11-1-2013	15:34:20	453335.000000	9066.700000	-0.472656	-0.988281	-0.605469	0.487156	0.510092	0.361468	39.199829	70.861816	4.486084
C:\Users\cware\Desktop\Steller18Nov\18NovTrials\M21.DSG	11-1-2013	15:34:20	453336.000000	9066.720000	-0.378906	-1.046875	-0.703125	0.476147	0.518349	0.362385	37.460327	74.874878	5.966187
C:\Users\cware\Desktop\Steller18Nov\18NovTrials\M21.DSG	11-1-2013	15:34:20	453337.000000	9066.740000	-0.203125	-1.054688	-0.804688	0.468807	0.522018	0.365138	35.079956	82.107544	4.058838
C:\Users\cware\Desktop\Steller18Nov\18NovTrials\M21.DSG	11-1-2013	15:34:20	453338.000000	9066.760000	0.109375	-1.093750	-0.812500	0.455046	0.529358	0.367890	38.040161	82.046509	11.734009
C:\Users\cware\Desktop\Steller18Nov\18NovTrials\M21.DSG	11-1-2013	15:34:20	453339.000000	9066.780000	0.257813	-1.062500	-0.835938	0.448624	0.534862	0.368807	26.306152	50.582886	6.896973
C:\Users\cware\Desktop\Steller18Nov\18NovTrials\M21.DSG	11-1-2013	15:34:20	453340.000000	9066.800000	0.253906	-0.984375	-0.937500	0.438532	0.538532	0.372477	18.539429	98.632813	9.063721
C:\Users\cware\Desktop\Steller18Nov\18NovTrials\M21.DSG	11-1-2013	15:34:20	453341.000000	9066.820000	0.347656	-0.898438	-0.941406	0.429358	0.541284	0.374312	29.388428	73.516846	12.390137
C:\Users\cware\Desktop\Steller18Nov\18NovTrials\M21.DSG	11-1-2013	15:34:20	453342.000000	9066.840000	0.347656	-0.898438	-0.941406	0.414679	0.547706	0.376147	35.369873	57.601929	7.354736
C:\Users\cware\Desktop\Steller18Nov\18NovTrials\M21.DSG	11-1-2013	15:34:20	453343.000000	9066.860000	0.453125	-0.910156	-0.894531	0.411927	0.550459	0.374312	30.456543	27.420044	5.737305
C:\Users\cware\Desktop\Steller18Nov\18NovTrials\M21.DSG	11-1-2013	15:34:20	453344.000000	9066.880000	0.285156	-0.902344	-0.921875	0.400000	0.557798	0.371560	32.135010	60.302734	15.914917
C:\Users\cware\Desktop\Steller18Nov\18NovTrials\M21.DSG	11-1-2013	15:34:20	453345.000000	9066.900000	0.417969	-0.945313	-0.769531	0.396330	0.560550	0.370642	9.552002	18.142700	2.609253
C:\Users\cware\Desktop\Steller18Nov\18NovTrials\M21.DSG	11-1-2013	15:34:20	453346.000000	9066.920000	0.328125	-1.062500	-0.710938	0.391743	0.562385	0.370642	10.513306	50.613403	13.854980
C:\Users\cware\Desktop\Steller18Nov\18NovTrials\M21.DSG	11-1-2013	15:34:20	453347.000000	9066.940000	0.414063	-1.125000	-0.554688	0.382569	0.564220	0.372477	-3.921509	3.585815	9.948730
C:\Users\cware\Desktop\Steller18Nov\18NovTrials\M21.DSG	11-1-2013	15:34:20	453348.000000	9066.960000	0.109375	-1.167969	-0.582031	0.380734	0.565138	0.373394	0.534058	52.093506	14.724731
C:\Users\cware\Desktop\Steller18Nov\18NovTrials\M21.DSG	11-1-2013	15:34:20	453349.000000	9066.980000	0.210938	-1.046875	-0.507813	0.372477	0.567890	0.374312	8.117676	-3.952026	2.380371
C:\Users\cware\Desktop\Steller18Nov\18NovTrials\M21.DSG	11-1-2013	15:34:20	453350.000000	9067.000000	0.031250	-1.074219	-0.503906	0.370642	0.567890	0.374312	1.007080	26.275635	9.033203
C:\Users\cware\Desktop\Steller18Nov\18NovTrials\M21.DSG	11-1-2013	15:34:20	453351.000000	9067.020000	-0.007813	-1.101563	-0.394531	0.364220	0.570642	0.375229	-1.571655	40.664673	6.210327
C:\Users\cware\Desktop\Steller18Nov\18NovTrials\M21.DSG	11-1-2013	15:34:20	453352.000000	9067.040000	0.105469	-1.070313	-0.480469	0.359633	0.570642	0.375229	2.883911	48.400879	4.745483
C:\Users\cware\Desktop\Steller18Nov\18NovTrials\M21.DSG	11-1-2013	15:34:20	453353.000000	9067.060000	0.152344	-1.035156	-0.320313	0.352294	0.571560	0.377982	-2.380371	9.979248	-1.480103
C:\Users\cware\Desktop\Steller18Nov\18NovTrials\M21.DSG	11-1-2013	15:34:20	453354.000000	9067.080000	-0.007813	-1.027344	-0.453125	0.352294	0.571560	0.376147	-7.522583	11.550903	-6.698608
C:\Users\cware\Desktop\Steller18Nov\18NovTrials\M21.DSG	11-1-2013	15:34:20	453355.000000	9067.100000	-0.164063	-1.050781	-0.464844	0.349541	0.572477	0.377982	-1.510620	47.668457	2.975464
C:\Users\cware\Desktop\Steller18Nov\18NovTrials\M21.DSG	11-1-2013	15:34:20	453356.000000	9067.120000	-0.039063	-0.988281	-0.417969	0.347706	0.573394	0.378899	-10.589600	8.880615	3.601074
C:\Users\cware\Desktop\Steller18Nov\18NovTrials\M21.DSG	11-1-2013	15:34:20	453357.000000	9067.140000	-0.171875	-0.972656	-0.433594	0.344037	0.573394	0.378899	-6.790161	-17.272949	7.614136
C:\Users\cware\Desktop\Steller18Nov\18NovTrials\M21.DSG	11-1-2013	15:34:20	453358.000000	9067.160000	-0.082031	-1.105469	-0.335938	0.343119	0.573394	0.379817	-10.070801	-1.846313	10.192871
C:\Users\cware\Desktop\Steller18Nov\18NovTrials\M21.DSG	11-1-2013	15:34:20	453359.000000	9067.180000	-0.152344	-1.035156	-0.457031	0.339450	0.573394	0.380734	-18.356323	-2.059937	10.009766
C:\Users\cware\Desktop\Steller18Nov\18NovTrials\M21.DSG	11-1-2013	15:34:20	453360.000000	9067.200000	-0.210938	-1.074219	-0.417969	0.337615	0.573394	0.384404	-17.227173	-1.144409	11.154175
C:\Users\cware\Desktop\Steller18Nov\18NovTrials\M21.DSG	11-1-2013	15:34:20	453361.000000	9067.220000	-0.089844	-1.023438	-0.390625	0.334862	0.570642	0.386239	-15.808105	-11.962891	8.056641
C:\Users\cware\Desktop\Steller18Nov\18NovTrials\M21.DSG	11-1-2013	15:34:20	453362.000000	9067.240000	-0.066406	-1.050781	-0.390625	0.333945	0.570642	0.388073	-24.719238	9.643555	11.230469
C:\Users\cware\Desktop\Steller18Nov\18NovTrials\M21.DSG	11-1-2013	15:34:20	453363.000000	9067.260000	-0.082031	-1.046875	-0.441406	0.332110	0.568807	0.392661	-25.802612	-7.583618	6.881714
C:\Users\cware\Desktop\Steller18Nov\18NovTrials\M21.DSG	11-1-2013	15:34:20	453364.000000	9067.280000	-0.199219	-1.011719	-0.410156	0.329358	0.567890	0.394495	-29.830933	-23.406982	3.250122
C:\Users\cware\Desktop\Steller18Nov\18NovTrials\M21.DSG	11-1-2013	15:34:20	453365.000000	9067.300000	-0.023438	-1.007813	-0.492188	0.330275	0.564220	0.398165	-20.309448	0.457764	10.513306
C:\Users\cware\Desktop\Steller18Nov\18NovTrials\M21.DSG	11-1-2013	15:34:20	453366.000000	9067.320000	-0.195313	-1.070313	-0.523438	0.326606	0.563303	0.401835	-19.958496	-27.359009	7.995605
C:\Users\cware\Desktop\Steller18Nov\18NovTrials\M21.DSG	11-1-2013	15:34:20	453367.000000	9067.340000	-0.019531	-1.109375	-0.433594	0.322936	0.559633	0.407339	-43.350220	19.409180	3.479004
C:\Users\cware\Desktop\Steller18Nov\18NovTrials\M21.DSG	11-1-2013	15:34:20	453368.000000	9067.360000	-0.011719	-1.070313	-0.464844	0.322018	0.557798	0.410092	-35.034180	-0.350952	0.289917
C:\Users\cware\Desktop\Steller18Nov\18NovTrials\M21.DSG	11-1-2013	15:34:20	453369.000000	9067.380000	-0.109375	-1.089844	-0.429688	0.322936	0.552294	0.414679	-22.720337	23.056030	9.567261
C:\Users\cware\Desktop\Steller18Nov\18NovTrials\M21.DSG	11-1-2013	15:34:20	453370.000000	9067.400000	-0.109375	-1.089844	-0.429688	0.320183	0.551376	0.418349	-34.912109	-38.879395	2.487183
C:\Users\cware\Desktop\Steller18Nov\18NovTrials\M21.DSG	11-1-2013	15:34:20	453371.000000	9067.420000	-0.062500	-1.042969	-0.683594	0.319266	0.549541	0.421101	-29.083252	9.780884	13.732910
C:\Users\cware\Desktop\Steller18Nov\18NovTrials\M21.DSG	11-1-2013	15:34:20	453372.000000	9067.440000	-0.015625	-0.996094	-0.507813	0.315596	0.545872	0.426606	-32.699585	1.556396	5.493164
C:\Users\cware\Desktop\Steller18Nov\18NovTrials\M21.DSG	11-1-2013	15:34:20	453373.000000	9067.460000	0.050781	-1.078125	-0.449219	0.313761	0.543119	0.429358	-48.477173	2.258301	1.251221
C:\Users\cware\Desktop\Steller18Nov\18NovTrials\M21.DSG	11-1-2013	15:34:20	453374.000000	9067.480000	0.042969	-1.011719	-0.554688	0.313761	0.537615	0.436697	-46.081543	-7.476807	-0.411987
C:\Users\cware\Desktop\Steller18Nov\18NovTrials\M21.DSG	11-1-2013	15:34:20	453375.000000	9067.500000	-0.023438	-1.011719	-0.652344	0.311009	0.533945	0.442202	-32.058716	15.319824	7.202148
C:\Users\cware\Desktop\Steller18Nov\18NovTrials\M21.DSG	11-1-2013	15:34:20	453376.000000	9067.520000	0.019531	-1.003906	-0.507813	0.308257	0.529358	0.447706	-40.527344	-8.071899	4.608154
C:\Users\cware\Desktop\Steller18Nov\18NovTrials\M21.DSG	11-1-2013	15:34:20	453377.000000	9067.540000	-0.074219	-1.031250	-0.515625	0.308257	0.525688	0.450459	-40.725708	13.595581	8.010864
C:\Users\cware\Desktop\Steller18Nov\18NovTrials\M21.DSG	11-1-2013	15:34:20	453378.000000	9067.560000	-0.109375	-0.964844	-0.601563	0.304587	0.520183	0.457798	-37.399292	5.645752	5.706787
C:\Users\cware\Desktop\Steller18Nov\18NovTrials\M21.DSG	11-1-2013	15:34:20	453379.000000	9067.580000	-0.027344	-0.941406	-0.609375	0.305505	0.515596	0.461468	-40.084839	-11.825562	2.838135
C:\Users\cware\Desktop\Steller18Nov\18NovTrials\M21.DSG	11-1-2013	15:34:20	453380.000000	9067.600000	-0.058594	-1.003906	-0.625000	0.302752	0.509174	0.467890	-49.255371	-11.550903	1.800537
C:\Users\cware\Desktop\Steller18Nov\18NovTrials\M21.DSG	11-1-2013	15:34:20	453381.000000	9067.620000	-0.011719	-1.042969	-0.578125	0.304587	0.506422	0.472477	-41.793823	10.925293	7.888794
C:\Users\cware\Desktop\Steller18Nov\18NovTrials\M21.DSG	11-1-2013	15:34:20	453382.000000	9067.640000	0.144531	-0.968750	-0.671875	0.302752	0.498165	0.477982	-33.935547	14.083862	10.711670
C:\Users\cware\Desktop\Steller18Nov\18NovTrials\M21.DSG	11-1-2013	15:34:20	453383.000000	9067.660000	0.023438	-0.910156	-0.769531	0.300000	0.495413	0.482569	-52.474976	-9.994507	6.011963
C:\Users\cware\Desktop\Steller18Nov\18NovTrials\M21.DSG	11-1-2013	15:34:20	453384.000000	9067.680000	0.000000	-0.890625	-0.636719	0.299083	0.492661	0.485321	-48.782349	-8.666992	5.905151
C:\Users\cware\Desktop\Steller18Nov\18NovTrials\M21.DSG	11-1-2013	15:34:20	453385.000000	9067.700000	0.000000	-0.917969	-0.507813	0.298165	0.484404	0.491743	-38.269043	-36.682129	1.296997
C:\Users\cware\Desktop\Steller18Nov\18NovTrials\M21.DSG	11-1-2013	15:34:20	453386.000000	9067.720000	0.015625	-0.929688	-0.656250	0.299083	0.479817	0.495413	-37.612915	-20.614624	5.828857
C:\Users\cware\Desktop\Steller18Nov\18NovTrials\M21.DSG	11-1-2013	15:34:20	453387.000000	9067.740000	-0.023438	-0.855469	-0.660156	0.300917	0.471560	0.501835	-48.019409	-34.194946	4.226685
C:\Users\cware\Desktop\Steller18Nov\18NovTrials\M21.DSG	11-1-2013	15:34:20	453388.000000	9067.760000	-0.054688	-0.867188	-0.765625	0.301835	0.469725	0.503670	-43.441772	-35.064697	12.268066
C:\Users\cware\Desktop\Steller18Nov\18NovTrials\M21.DSG	11-1-2013	15:34:20	453389.000000	9067.780000	0.093750	-0.902344	-0.660156	0.304587	0.461468	0.509174	-37.261963	-21.972656	10.971069
C:\Users\cware\Desktop\Steller18Nov\18NovTrials\M21.DSG	11-1-2013	15:34:20	453390.000000	9067.800000	0.058594	-0.886719	-0.605469	0.305505	0.455963	0.511927	-31.860352	-29.647827	7.919312
C:\Users\cware\Desktop\Steller18Nov\18NovTrials\M21.DSG	11-1-2013	15:34:20	453391.000000	9067.820000	-0.125000	-0.816406	-0.781250	0.305505	0.453211	0.514679	-36.788940	-25.451660	8.132935
C:\Users\cware\Desktop\Steller18Nov\18NovTrials\M21.DSG	11-1-2013	15:34:20	453392.000000	9067.840000	0.175781	-0.781250	-0.722656	0.306422	0.449541	0.517431	-25.238037	-26.611328	8.224487
C:\Users\cware\Desktop\Steller18Nov\18NovTrials\M21.DSG	11-1-2013	15:34:20	453393.000000	9067.860000	-0.023438	-0.835938	-0.753906	0.309174	0.445872	0.520183	-19.836426	-28.671265	3.616333
C:\Users\cware\Desktop\Steller18Nov\18NovTrials\M21.DSG	11-1-2013	15:34:20	453394.000000	9067.880000	0.007813	-0.902344	-0.730469	0.309174	0.445872	0.520183	-18.692017	-14.205933	5.035400
C:\Users\cware\Desktop\Steller18Nov\18NovTrials\M21.DSG	11-1-2013	15:34:20	453395.000000	9067.900000	0.117188	-0.785156	-0.675781	0.309174	0.445872	0.520183	-2.029419	-19.668579	11.947632
C:\Users\cware\Desktop\Steller18Nov\18NovTrials\M21.DSG	11-1-2013	15:34:20	453396.000000	9067.920000	0.019531	-0.800781	-0.804688	0.310092	0.445872	0.520183	15.686035	3.295898	14.587402
C:\Users\cware\Desktop\Steller18Nov\18NovTrials\M21.DSG	11-1-2013	15:34:20	453397.000000	9067.940000	0.019531	-0.832031	-0.601563	0.310092	0.449541	0.515596	15.914917	-27.008057	-4.486084
C:\Users\cware\Desktop\Steller18Nov\18NovTrials\M21.DSG	11-1-2013	15:34:20	453398.000000	9067.960000	0.019531	-0.832031	-0.601563	0.309174	0.453211	0.512844	25.756836	-18.142700	5.920410
C:\Users\cware\Desktop\Steller18Nov\18NovTrials\M21.DSG	11-1-2013	15:34:20	453399.000000	9067.980000	-0.109375	-0.675781	-0.707031	0.310092	0.462385	0.506422	39.398193	14.923096	6.347656
C:\Users\cware\Desktop\Steller18Nov\18NovTrials\M21.DSG	11-1-2013	15:34:20	453400.000000	9068.000000	0.136719	-0.726563	-0.574219	0.309174	0.466972	0.503670	45.898438	-6.164551	8.483887
C:\Users\cware\Desktop\Steller18Nov\18NovTrials\M21.DSG	11-1-2013	15:34:20	453401.000000	9068.020000	0.023438	-0.812500	-0.515625	0.306422	0.477982	0.493578	51.589966	-4.867554	12.817383
C:\Users\cware\Desktop\Steller18Nov\18NovTrials\M21.DSG	11-1-2013	15:34:20	453402.000000	9068.040000	0.062500	-0.769531	-0.542969	0.307339	0.485321	0.487156	44.708252	-10.131836	8.270264
C:\Users\cware\Desktop\Steller18Nov\18NovTrials\M21.DSG	11-1-2013	15:34:20	453403.000000	9068.060000	0.128906	-0.769531	-0.585938	0.307339	0.498165	0.477064	70.526123	1.007080	9.063721
C:\Users\cware\Desktop\Steller18Nov\18NovTrials\M21.DSG	11-1-2013	15:34:20	453404.000000	9068.080000	0.023438	-0.871094	-0.574219	0.308257	0.505505	0.468807	78.109741	5.264282	11.291504
C:\Users\cware\Desktop\Steller18Nov\18NovTrials\M21.DSG	11-1-2013	15:34:20	453405.000000	9068.100000	0.085938	-0.937500	-0.394531	0.305505	0.522018	0.454128	74.386597	11.322021	10.620117
C:\Users\cware\Desktop\Steller18Nov\18NovTrials\M21.DSG	11-1-2013	15:34:20	453406.000000	9068.120000	0.132813	-0.882813	-0.460938	0.303670	0.529358	0.444954	76.049805	5.142212	8.560181
C:\Users\cware\Desktop\Steller18Nov\18NovTrials\M21.DSG	11-1-2013	15:34:20	453407.000000	9068.140000	0.082031	-0.832031	-0.480469	0.301835	0.537615	0.436697	83.572388	-1.281738	11.520386
C:\Users\cware\Desktop\Steller18Nov\18NovTrials\M21.DSG	11-1-2013	15:34:20	453408.000000	9068.160000	0.082031	-0.863281	-0.367188	0.300917	0.553211	0.417431	87.570190	-4.013062	7.186890
C:\Users\cware\Desktop\Steller18Nov\18NovTrials\M21.DSG	11-1-2013	15:34:20	453409.000000	9068.180000	0.136719	-0.945313	-0.359375	0.300917	0.562385	0.407339	88.256836	-3.189087	3.402710
C:\Users\cware\Desktop\Steller18Nov\18NovTrials\M21.DSG	11-1-2013	15:34:20	453410.000000	9068.200000	0.023438	-0.972656	-0.328125	0.301835	0.577982	0.385321	91.827393	4.425049	11.123657
C:\Users\cware\Desktop\Steller18Nov\18NovTrials\M21.DSG	11-1-2013	15:34:20	453411.000000	9068.220000	0.023438	-0.910156	-0.375000	0.298165	0.586239	0.376147	85.617065	-33.325195	4.150391
C:\Users\cware\Desktop\Steller18Nov\18NovTrials\M21.DSG	11-1-2013	15:34:20	453412.000000	9068.240000	-0.066406	-1.054688	-0.324219	0.295413	0.600917	0.353211	86.929321	-0.061035	9.170532
C:\Users\cware\Desktop\Steller18Nov\18NovTrials\M21.DSG	11-1-2013	15:34:20	453413.000000	9068.260000	0.148438	-1.031250	-0.195313	0.294495	0.606422	0.342202	98.999023	-28.091431	15.060425
C:\Users\cware\Desktop\Steller18Nov\18NovTrials\M21.DSG	11-1-2013	15:34:20	453414.000000	9068.280000	0.046875	-0.957031	-0.308594	0.291743	0.621101	0.318349	93.994141	-4.180908	8.132935
C:\Users\cware\Desktop\Steller18Nov\18NovTrials\M21.DSG	11-1-2013	15:34:20	453415.000000	9068.300000	0.023438	-0.972656	-0.339844	0.289908	0.626606	0.306422	92.117310	9.506226	10.253906
C:\Users\cware\Desktop\Steller18Nov\18NovTrials\M21.DSG	11-1-2013	15:34:20	453416.000000	9068.320000	0.039063	-1.046875	-0.222656	0.284404	0.637615	0.280734	87.753296	14.633179	13.183594
C:\Users\cware\Desktop\Steller18Nov\18NovTrials\M21.DSG	11-1-2013	15:34:20	453417.000000	9068.340000	0.187500	-1.050781	-0.187500	0.283486	0.644037	0.267890	92.575073	6.805420	11.016846
C:\Users\cware\Desktop\Steller18Nov\18NovTrials\M21.DSG	11-1-2013	15:34:20	453418.000000	9068.360000	0.003906	-1.144531	-0.078125	0.279817	0.653211	0.243119	95.306396	21.835327	15.869141
C:\Users\cware\Desktop\Steller18Nov\18NovTrials\M21.DSG	11-1-2013	15:34:20	453419.000000	9068.380000	0.105469	-1.125000	-0.164063	0.276147	0.656881	0.233945	82.778931	-19.836426	2.777100
C:\Users\cware\Desktop\Steller18Nov\18NovTrials\M21.DSG	11-1-2013	15:34:20	453420.000000	9068.400000	0.109375	-1.113281	-0.312500	0.275229	0.664220	0.208257	81.115723	-14.053345	-2.014160
C:\Users\cware\Desktop\Steller18Nov\18NovTrials\M21.DSG	11-1-2013	15:34:20	453421.000000	9068.420000	0.175781	-1.039063	-0.234375	0.272477	0.667890	0.194495	90.774536	6.484985	-2.029419
C:\Users\cware\Desktop\Steller18Nov\18NovTrials\M21.DSG	11-1-2013	15:34:20	453422.000000	9068.440000	0.042969	-1.058594	-0.222656	0.272477	0.670642	0.182569	78.247070	15.762329	-8.666992
C:\Users\cware\Desktop\Steller18Nov\18NovTrials\M21.DSG	11-1-2013	15:34:20	453423.000000	9068.460000	-0.101563	-1.042969	-0.125000	0.274312	0.674312	0.161468	80.657959	5.676270	-7.659912
C:\Users\cware\Desktop\Steller18Nov\18NovTrials\M21.DSG	11-1-2013	15:34:20	453424.000000	9068.480000	-0.085938	-1.191406	-0.097656	0.274312	0.677064	0.151376	90.805054	11.444092	-9.033203
C:\Users\cware\Desktop\Steller18Nov\18NovTrials\M21.DSG	11-1-2013	15:34:20	453425.000000	9068.500000	0.101563	-1.203125	-0.066406	0.276147	0.678899	0.128440	69.229126	-5.187988	-20.523071
C:\Users\cware\Desktop\Steller18Nov\18NovTrials\M21.DSG	11-1-2013	15:34:20	453426.000000	9068.520000	0.101563	-1.203125	-0.066406	0.277064	0.680734	0.118349	59.005737	-8.071899	-13.626099
C:\Users\cware\Desktop\Steller18Nov\18NovTrials\M21.DSG	11-1-2013	15:34:20	453427.000000	9068.540000	-0.058594	-1.011719	-0.046875	0.278899	0.681651	0.100000	36.422729	5.111694	-9.994507
C:\Users\cware\Desktop\Steller18Nov\18NovTrials\M21.DSG	11-1-2013	15:34:20	453428.000000	9068.560000	-0.175781	-1.031250	-0.121094	0.278899	0.681651	0.094495	33.599854	48.614502	-9.094238
C:\Users\cware\Desktop\Steller18Nov\18NovTrials\M21.DSG	11-1-2013	15:34:20	453429.000000	9068.580000	-0.117188	-1.097656	-0.257813	0.278899	0.683486	0.085321	46.478271	49.377441	-5.187988
C:\Users\cware\Desktop\Steller18Nov\18NovTrials\M21.DSG	11-1-2013	15:34:20	453430.000000	9068.600000	-0.082031	-1.187500	-0.371094	0.279817	0.683486	0.079817	41.442871	107.238770	-0.381470
C:\Users\cware\Desktop\Steller18Nov\18NovTrials\M21.DSG	11-1-2013	15:34:20	453431.000000	9068.620000	0.210938	-1.152344	-0.378906	0.279817	0.682569	0.075229	38.101196	81.787109	-0.091553
C:\Users\cware\Desktop\Steller18Nov\18NovTrials\M21.DSG	11-1-2013	15:34:20	453432.000000	9068.640000	0.328125	-1.148438	-0.386719	0.279817	0.683486	0.071560	36.102295	99.548340	-2.639771
C:\Users\cware\Desktop\Steller18Nov\18NovTrials\M21.DSG	11-1-2013	15:34:20	453433.000000	9068.660000	0.335938	-1.074219	-0.484375	0.280734	0.682569	0.067890	24.444580	106.201172	-2.349854
C:\Users\cware\Desktop\Steller18Nov\18NovTrials\M21.DSG	11-1-2013	15:34:20	453434.000000	9068.680000	0.464844	-0.906250	-0.468750	0.280734	0.683486	0.067890	19.241333	92.956543	-2.609253
C:\Users\cware\Desktop\Steller18Nov\18NovTrials\M21.DSG	11-1-2013	15:34:20	453435.000000	9068.700000	0.644531	-0.863281	-0.261719	0.281651	0.681651	0.066972	-4.547119	78.765869	-10.360718
C:\Users\cware\Desktop\Steller18Nov\18NovTrials\M21.DSG	11-1-2013	15:34:20	453436.000000	9068.720000	0.746094	-0.902344	-0.257813	0.282569	0.682569	0.067890	-12.023926	60.012817	-10.223389
C:\Users\cware\Desktop\Steller18Nov\18NovTrials\M21.DSG	11-1-2013	15:34:20	453437.000000	9068.740000	0.800781	-1.062500	-0.191406	0.281651	0.682569	0.072477	-21.240234	52.688599	-5.126953
C:\Users\cware\Desktop\Steller18Nov\18NovTrials\M21.DSG	11-1-2013	15:34:20	453438.000000	9068.760000	0.687500	-1.113281	-0.140625	0.282569	0.682569	0.075229	-21.347046	55.694580	-3.509521
C:\Users\cware\Desktop\Steller18Nov\18NovTrials\M21.DSG	11-1-2013	15:34:20	453439.000000	9068.780000	0.601563	-1.074219	-0.210938	0.282569	0.681651	0.081651	-20.904541	16.311646	-7.156372
C:\Users\cware\Desktop\Steller18Nov\18NovTrials\M21.DSG	11-1-2013	15:34:20	453440.000000	9068.800000	0.429688	-1.027344	-0.265625	0.282569	0.682569	0.087156	-48.049927	71.212769	-0.854492
C:\Users\cware\Desktop\Steller18Nov\18NovTrials\M21.DSG	11-1-2013	15:34:20	453441.000000	9068.820000	0.449219	-1.152344	-0.125000	0.279817	0.681651	0.102752	-42.861938	41.168213	5.661011
C:\Users\cware\Desktop\Steller18Nov\18NovTrials\M21.DSG	11-1-2013	15:34:20	453442.000000	9068.840000	0.371094	-1.312500	0.136719	0.280734	0.681651	0.108257	-52.932739	38.314819	-2.716064
C:\Users\cware\Desktop\Steller18Nov\18NovTrials\M21.DSG	11-1-2013	15:34:20	453443.000000	9068.860000	0.289063	-1.128906	0.023438	0.278899	0.680734	0.125688	-62.377930	30.822754	-1.785278
C:\Users\cware\Desktop\Steller18Nov\18NovTrials\M21.DSG	11-1-2013	15:34:20	453444.000000	9068.880000	0.199219	-1.160156	0.117188	0.278899	0.679817	0.132110	-58.135986	61.141968	6.210327
C:\Users\cware\Desktop\Steller18Nov\18NovTrials\M21.DSG	11-1-2013	15:34:20	453445.000000	9068.900000	0.273438	-1.109375	0.273438	0.277064	0.677982	0.140367	-63.079834	17.730713	0.183105
C:\Users\cware\Desktop\Steller18Nov\18NovTrials\M21.DSG	11-1-2013	15:34:20	453446.000000	9068.920000	0.203125	-1.187500	0.132813	0.274312	0.677064	0.157798	-70.526123	26.824951	4.882813
C:\Users\cware\Desktop\Steller18Nov\18NovTrials\M21.DSG	11-1-2013	15:34:20	453447.000000	9068.940000	0.265625	-1.113281	0.082031	0.273394	0.675229	0.167890	-81.039429	9.643555	8.453369
C:\Users\cware\Desktop\Steller18Nov\18NovTrials\M21.DSG	11-1-2013	15:34:20	453448.000000	9068.960000	0.078125	-1.128906	0.035156	0.271560	0.670642	0.188073	-82.214355	30.364990	10.208130
C:\Users\cware\Desktop\Steller18Nov\18NovTrials\M21.DSG	11-1-2013	15:34:20	453449.000000	9068.980000	-0.152344	-1.089844	-0.027344	0.268807	0.668807	0.198165	-82.107544	-82.992554	1.541138
C:\Users\cware\Desktop\Steller18Nov\18NovTrials\M21.DSG	11-1-2013	15:34:20	453450.000000	9069.000000	-0.105469	-1.128906	-0.093750	0.266972	0.662385	0.218349	-81.787109	6.088257	15.167236
C:\Users\cware\Desktop\Steller18Nov\18NovTrials\M21.DSG	11-1-2013	15:34:20	453451.000000	9069.020000	0.042969	-1.136719	-0.003906	0.266055	0.661468	0.228440	-96.862793	-25.100708	2.441406
C:\Users\cware\Desktop\Steller18Nov\18NovTrials\M21.DSG	11-1-2013	15:34:20	453452.000000	9069.040000	0.070313	-1.128906	-0.050781	0.265138	0.655046	0.248624	-74.951172	16.586304	12.176514
C:\Users\cware\Desktop\Steller18Nov\18NovTrials\M21.DSG	11-1-2013	15:34:20	453453.000000	9069.060000	0.035156	-1.097656	0.050781	0.264220	0.651376	0.258716	-84.671021	-16.067505	9.674072
C:\Users\cware\Desktop\Steller18Nov\18NovTrials\M21.DSG	11-1-2013	15:34:20	453454.000000	9069.080000	0.035156	-1.097656	0.050781	0.261468	0.644037	0.277982	-90.972900	-16.616821	1.434326
C:\Users\cware\Desktop\Steller18Nov\18NovTrials\M21.DSG	11-1-2013	15:34:20	453455.000000	9069.100000	0.015625	-1.019531	0.011719	0.259633	0.639450	0.288991	-81.375122	5.783081	4.135132
C:\Users\cware\Desktop\Steller18Nov\18NovTrials\M21.DSG	11-1-2013	15:34:20	453456.000000	9069.120000	0.140625	-1.007813	-0.113281	0.258716	0.633028	0.309174	-76.965332	-29.541016	6.454468
C:\Users\cware\Desktop\Steller18Nov\18NovTrials\M21.DSG	11-1-2013	15:34:20	453457.000000	9069.140000	0.128906	-1.101563	-0.152344	0.256881	0.626606	0.318349	-86.700439	-24.551392	-6.225586
C:\Users\cware\Desktop\Steller18Nov\18NovTrials\M21.DSG	11-1-2013	15:34:20	453458.000000	9069.160000	-0.222656	-1.085938	-0.351563	0.257798	0.622936	0.327523	-82.778931	-30.151367	1.281738
C:\Users\cware\Desktop\Steller18Nov\18NovTrials\M21.DSG	11-1-2013	15:34:20	453459.000000	9069.180000	0.015625	-1.140625	-0.324219	0.257798	0.614679	0.346789	-79.864502	-7.675171	3.219604
C:\Users\cware\Desktop\Steller18Nov\18NovTrials\M21.DSG	11-1-2013	15:34:20	453460.000000	9069.200000	-0.156250	-1.085938	-0.406250	0.257798	0.606422	0.356881	-81.527710	47.760010	12.176514
C:\Users\cware\Desktop\Steller18Nov\18NovTrials\M21.DSG	11-1-2013	15:34:20	453461.000000	9069.220000	0.054688	-1.058594	-0.328125	0.250459	0.597248	0.373394	-87.478638	14.663696	6.195068
C:\Users\cware\Desktop\Steller18Nov\18NovTrials\M21.DSG	11-1-2013	15:34:20	453462.000000	9069.240000	0.023438	-1.085938	-0.429688	0.249541	0.590826	0.381651	-80.474854	20.141602	5.218506
C:\Users\cware\Desktop\Steller18Nov\18NovTrials\M21.DSG	11-1-2013	15:34:20	453463.000000	9069.260000	0.082031	-0.976563	-0.289063	0.247706	0.579817	0.400000	-87.402344	1.937866	0.747681
C:\Users\cware\Desktop\Steller18Nov\18NovTrials\M21.DSG	11-1-2013	15:34:20	453464.000000	9069.280000	0.089844	-1.031250	-0.406250	0.248624	0.572477	0.408257	-72.921753	-3.402710	0.228882
C:\Users\cware\Desktop\Steller18Nov\18NovTrials\M21.DSG	11-1-2013	15:34:20	453465.000000	9069.300000	0.156250	-1.000000	-0.371094	0.248624	0.559633	0.425688	-86.410522	-17.333984	1.785278
C:\Users\cware\Desktop\Steller18Nov\18NovTrials\M21.DSG	11-1-2013	15:34:20	453466.000000	9069.320000	-0.039063	-1.066406	-0.535156	0.246789	0.553211	0.433028	-79.193115	-39.215088	3.555298
C:\Users\cware\Desktop\Steller18Nov\18NovTrials\M21.DSG	11-1-2013	15:34:20	453467.000000	9069.340000	-0.058594	-0.968750	-0.617188	0.245872	0.539450	0.448624	-91.064453	-26.214600	-1.068115
C:\Users\cware\Desktop\Steller18Nov\18NovTrials\M21.DSG	11-1-2013	15:34:20	453468.000000	9069.360000	0.019531	-1.039063	-0.613281	0.247706	0.531193	0.457798	-77.636719	-2.090454	3.845215
C:\Users\cware\Desktop\Steller18Nov\18NovTrials\M21.DSG	11-1-2013	15:34:20	453469.000000	9069.380000	0.031250	-0.964844	-0.640625	0.245872	0.518349	0.472477	-79.971313	-20.782471	-1.922607
C:\Users\cware\Desktop\Steller18Nov\18NovTrials\M21.DSG	11-1-2013	15:34:20	453470.000000	9069.400000	-0.019531	-0.957031	-0.609375	0.245872	0.511009	0.478899	-82.168579	-12.771606	-0.808716
C:\Users\cware\Desktop\Steller18Nov\18NovTrials\M21.DSG	11-1-2013	15:34:20	453471.000000	9069.420000	0.019531	-1.000000	-0.593750	0.244954	0.495413	0.493578	-86.120605	2.044678	-3.936768
C:\Users\cware\Desktop\Steller18Nov\18NovTrials\M21.DSG	11-1-2013	15:34:20	453472.000000	9069.440000	0.101563	-0.898438	-0.636719	0.245872	0.486239	0.500917	-83.099365	-19.454956	-1.235962
C:\Users\cware\Desktop\Steller18Nov\18NovTrials\M21.DSG	11-1-2013	15:34:20	453473.000000	9069.460000	0.023438	-0.882813	-0.601563	0.244954	0.470642	0.511009	-73.776245	-3.692627	2.807617
C:\Users\cware\Desktop\Steller18Nov\18NovTrials\M21.DSG	11-1-2013	15:34:20	453474.000000	9069.480000	0.121094	-0.957031	-0.566406	0.246789	0.464220	0.519266	-82.443237	16.479492	0.000000
C:\Users\cware\Desktop\Steller18Nov\18NovTrials\M21.DSG	11-1-2013	15:34:20	453475.000000	9069.500000	0.101563	-0.878906	-0.726563	0.247706	0.446789	0.532110	-80.047607	-2.792358	-1.754761
C:\Users\cware\Desktop\Steller18Nov\18NovTrials\M21.DSG	11-1-2013	15:34:20	453476.000000	9069.520000	-0.050781	-0.835938	-0.742188	0.244954	0.437615	0.537615	-79.544067	9.948730	-1.815796
C:\Users\cware\Desktop\Steller18Nov\18NovTrials\M21.DSG	11-1-2013	15:34:20	453477.000000	9069.540000	0.074219	-0.921875	-0.679688	0.244037	0.420183	0.548624	-81.405640	-2.899170	-2.624512
C:\Users\cware\Desktop\Steller18Nov\18NovTrials\M21.DSG	11-1-2013	15:34:20	453478.000000	9069.560000	0.074219	-0.824219	-0.679688	0.244954	0.411009	0.555046	-76.995850	3.189087	-1.174927
C:\Users\cware\Desktop\Steller18Nov\18NovTrials\M21.DSG	11-1-2013	15:34:20	453479.000000	9069.580000	0.000000	-0.800781	-0.832031	0.243119	0.394495	0.565138	-74.722290	13.259888	0.595093
C:\Users\cware\Desktop\Steller18Nov\18NovTrials\M21.DSG	11-1-2013	15:34:20	453480.000000	9069.600000	-0.042969	-0.890625	-0.773438	0.243119	0.387156	0.568807	-81.268311	0.381470	-2.929688
C:\Users\cware\Desktop\Steller18Nov\18NovTrials\M21.DSG	11-1-2013	15:34:20	453481.000000	9069.620000	0.007813	-0.753906	-0.859375	0.243119	0.375229	0.575229	-74.295044	12.557983	-1.724243
C:\Users\cware\Desktop\Steller18Nov\18NovTrials\M21.DSG	11-1-2013	15:34:20	453482.000000	9069.640000	0.007813	-0.753906	-0.859375	0.241284	0.358716	0.582569	-73.669434	-3.997803	-5.432129
C:\Users\cware\Desktop\Steller18Nov\18NovTrials\M21.DSG	11-1-2013	15:34:20	453483.000000	9069.660000	0.156250	-0.808594	-0.859375	0.240367	0.350459	0.587156	-81.176758	-12.405396	-4.913330
C:\Users\cware\Desktop\Steller18Nov\18NovTrials\M21.DSG	11-1-2013	15:34:20	453484.000000	9069.680000	0.015625	-0.574219	-1.050781	0.242202	0.332110	0.593578	-70.068359	0.213623	-3.067017
C:\Users\cware\Desktop\Steller18Nov\18NovTrials\M21.DSG	11-1-2013	15:34:20	453485.000000	9069.700000	0.144531	-0.691406	-0.824219	0.238532	0.322936	0.597248	-74.935913	2.563477	-6.027222
C:\Users\cware\Desktop\Steller18Nov\18NovTrials\M21.DSG	11-1-2013	15:34:20	453486.000000	9069.720000	0.015625	-0.730469	-0.832031	0.237615	0.305505	0.604587	-80.490112	4.165649	-6.271362
C:\Users\cware\Desktop\Steller18Nov\18NovTrials\M21.DSG	11-1-2013	15:34:20	453487.000000	9069.740000	0.050781	-0.726563	-0.921875	0.238532	0.297248	0.607339	-78.018188	20.721436	-2.471924
C:\Users\cware\Desktop\Steller18Nov\18NovTrials\M21.DSG	11-1-2013	15:34:20	453488.000000	9069.760000	0.097656	-0.601563	-1.070313	0.239450	0.278899	0.612844	-59.814453	13.366699	0.518799
C:\Users\cware\Desktop\Steller18Nov\18NovTrials\M21.DSG	11-1-2013	15:34:20	453489.000000	9069.780000	0.214844	-0.574219	-0.894531	0.236697	0.270642	0.615596	-79.147339	-8.895874	-6.881714
C:\Users\cware\Desktop\Steller18Nov\18NovTrials\M21.DSG	11-1-2013	15:34:20	453490.000000	9069.800000	0.066406	-0.699219	-0.968750	0.238532	0.253211	0.619266	-73.654175	-23.529053	-3.952026
C:\Users\cware\Desktop\Steller18Nov\18NovTrials\M21.DSG	11-1-2013	15:34:20	453491.000000	9069.820000	-0.085938	-0.648438	-0.988281	0.237615	0.244037	0.622018	-63.308716	6.057739	-1.800537
C:\Users\cware\Desktop\Steller18Nov\18NovTrials\M21.DSG	11-1-2013	15:34:20	453492.000000	9069.840000	0.152344	-0.488281	-1.097656	0.238532	0.228440	0.625688	-61.386108	-13.687134	-5.203247
C:\Users\cware\Desktop\Steller18Nov\18NovTrials\M21.DSG	11-1-2013	15:34:20	453493.000000	9069.860000	0.003906	-0.519531	-1.019531	0.236697	0.218349	0.626606	-71.044922	46.371460	1.647949
C:\Users\cware\Desktop\Steller18Nov\18NovTrials\M21.DSG	11-1-2013	15:34:20	453494.000000	9069.880000	0.246094	-0.617188	-0.906250	0.232110	0.200917	0.630275	-65.444946	-12.222290	2.395630
C:\Users\cware\Desktop\Steller18Nov\18NovTrials\M21.DSG	11-1-2013	15:34:20	453495.000000	9069.900000	0.070313	-0.597656	-1.050781	0.233028	0.192661	0.633028	-60.165405	-15.045166	-1.907349
C:\Users\cware\Desktop\Steller18Nov\18NovTrials\M21.DSG	11-1-2013	15:34:20	453496.000000	9069.920000	0.093750	-0.445313	-1.175781	0.233028	0.185321	0.631193	-62.118530	11.474609	4.669189
C:\Users\cware\Desktop\Steller18Nov\18NovTrials\M21.DSG	11-1-2013	15:34:20	453497.000000	9069.940000	0.191406	-0.398438	-1.031250	0.234862	0.169725	0.634862	-70.098877	-18.539429	-2.105713
C:\Users\cware\Desktop\Steller18Nov\18NovTrials\M21.DSG	11-1-2013	15:34:20	453498.000000	9069.960000	-0.007813	-0.414063	-1.050781	0.235780	0.161468	0.634862	-62.637329	27.328491	2.609253
C:\Users\cware\Desktop\Steller18Nov\18NovTrials\M21.DSG	11-1-2013	15:34:20	453499.000000	9069.980000	0.179688	-0.445313	-1.011719	0.233028	0.144037	0.635780	-63.995361	15.380859	3.280640
C:\Users\cware\Desktop\Steller18Nov\18NovTrials\M21.DSG	11-1-2013	15:34:20	453500.000000	9070.000000	0.113281	-0.417969	-1.097656	0.230275	0.134862	0.636697	-72.677612	-13.412476	-3.341675
C:\Users\cware\Desktop\Steller18Nov\18NovTrials\M21.DSG	11-1-2013	15:34:20	453501.000000	9070.020000	0.117188	-0.375000	-1.125000	0.230275	0.118349	0.637615	-63.659668	5.828857	3.646851
C:\Users\cware\Desktop\Steller18Nov\18NovTrials\M21.DSG	11-1-2013	15:34:20	453502.000000	9070.040000	0.164063	-0.382813	-1.082031	0.229358	0.109174	0.637615	-57.235718	-14.297485	0.396729
C:\Users\cware\Desktop\Steller18Nov\18NovTrials\M21.DSG	11-1-2013	15:34:20	453503.000000	9070.060000	0.140625	-0.414063	-1.074219	0.232110	0.093578	0.636697	-64.346313	24.353027	-2.685547
C:\Users\cware\Desktop\Steller18Nov\18NovTrials\M21.DSG	11-1-2013	15:34:20	453504.000000	9070.080000	0.042969	-0.375000	-1.148438	0.228440	0.085321	0.636697	-67.504883	12.237549	-3.005981
C:\Users\cware\Desktop\Steller18Nov\18NovTrials\M21.DSG	11-1-2013	15:34:20	453505.000000	9070.100000	0.132813	-0.296875	-1.136719	0.228440	0.068807	0.635780	-60.760498	-19.302368	-3.707886
C:\Users\cware\Desktop\Steller18Nov\18NovTrials\M21.DSG	11-1-2013	15:34:20	453506.000000	9070.120000	0.183594	-0.234375	-1.125000	0.230275	0.062385	0.634862	-51.589966	-2.349854	-2.899170
C:\Users\cware\Desktop\Steller18Nov\18NovTrials\M21.DSG	11-1-2013	15:34:20	453507.000000	9070.140000	-0.007813	-0.281250	-1.042969	0.232110	0.046789	0.633945	-64.559937	-20.263672	-4.226685
C:\Users\cware\Desktop\Steller18Nov\18NovTrials\M21.DSG	11-1-2013	15:34:20	453508.000000	9070.160000	0.140625	-0.265625	-1.027344	0.233028	0.039450	0.633028	-59.783936	-11.245728	-0.671387
C:\Users\cware\Desktop\Steller18Nov\18NovTrials\M21.DSG	11-1-2013	15:34:20	453509.000000	9070.180000	0.128906	-0.164063	-1.160156	0.234862	0.023853	0.632110	-60.562134	-5.645752	8.285522
C:\Users\cware\Desktop\Steller18Nov\18NovTrials\M21.DSG	11-1-2013	15:34:20	453510.000000	9070.200000	0.117188	-0.128906	-1.125000	0.233028	0.016514	0.629358	-67.031860	-16.006470	11.215210
C:\Users\cware\Desktop\Steller18Nov\18NovTrials\M21.DSG	11-1-2013	15:34:20	453511.000000	9070.220000	0.070313	-0.136719	-1.089844	0.241284	-0.002752	0.626606	-78.674316	-20.019531	11.550903
C:\Users\cware\Desktop\Steller18Nov\18NovTrials\M21.DSG	11-1-2013	15:34:20	453512.000000	9070.240000	0.156250	-0.105469	-1.105469	0.244037	-0.011927	0.624771	-74.111938	-23.391724	17.303467
C:\Users\cware\Desktop\Steller18Nov\18NovTrials\M21.DSG	11-1-2013	15:34:20	453513.000000	9070.260000	0.082031	-0.164063	-1.023438	0.249541	-0.031193	0.620183	-79.223633	-14.648438	18.569946
C:\Users\cware\Desktop\Steller18Nov\18NovTrials\M21.DSG	11-1-2013	15:34:20	453514.000000	9070.280000	0.214844	-0.113281	-0.984375	0.251376	-0.042202	0.617431	-76.599121	-38.253784	7.583618
C:\Users\cware\Desktop\Steller18Nov\18NovTrials\M21.DSG	11-1-2013	15:34:20	453515.000000	9070.300000	0.105469	-0.148438	-1.164063	0.262385	-0.058716	0.611927	-58.868408	-45.578003	4.409790
C:\Users\cware\Desktop\Steller18Nov\18NovTrials\M21.DSG	11-1-2013	15:34:20	453516.000000	9070.320000	0.058594	-0.074219	-1.066406	0.264220	-0.065138	0.609174	-50.445557	1.541138	1.785278
C:\Users\cware\Desktop\Steller18Nov\18NovTrials\M21.DSG	11-1-2013	15:34:20	453517.000000	9070.340000	0.175781	-0.082031	-1.042969	0.266055	-0.074312	0.607339	-32.165527	-34.500122	-6.469727
C:\Users\cware\Desktop\Steller18Nov\18NovTrials\M21.DSG	11-1-2013	15:34:20	453518.000000	9070.360000	0.035156	-0.054688	-1.042969	0.271560	-0.077982	0.604587	-25.253296	-11.444092	-7.461548
C:\Users\cware\Desktop\Steller18Nov\18NovTrials\M21.DSG	11-1-2013	15:34:20	453519.000000	9070.380000	0.148438	0.027344	-1.027344	0.273394	-0.080734	0.602752	-19.195557	-34.637451	-16.387939
C:\Users\cware\Desktop\Steller18Nov\18NovTrials\M21.DSG	11-1-2013	15:34:20	453520.000000	9070.400000	-0.070313	-0.023438	-1.039063	0.278899	-0.082569	0.601835	-12.207031	-10.131836	-11.047363
C:\Users\cware\Desktop\Steller18Nov\18NovTrials\M21.DSG	11-1-2013	15:34:20	453521.000000	9070.420000	0.152344	-0.035156	-0.847656	0.280734	-0.084404	0.600917	-13.305664	-52.871704	-17.211914
C:\Users\cware\Desktop\Steller18Nov\18NovTrials\M21.DSG	11-1-2013	15:34:20	453522.000000	9070.440000	-0.046875	0.007813	-0.902344	0.287156	-0.086239	0.599083	-12.130737	-34.149170	-9.414673
C:\Users\cware\Desktop\Steller18Nov\18NovTrials\M21.DSG	11-1-2013	15:34:20	453523.000000	9070.460000	0.097656	-0.007813	-0.968750	0.291743	-0.088991	0.598165	-27.969360	-22.659302	-13.854980
C:\Users\cware\Desktop\Steller18Nov\18NovTrials\M21.DSG	11-1-2013	15:34:20	453524.000000	9070.480000	0.062500	0.023438	-0.968750	0.300000	-0.092661	0.594495	-25.817871	-47.027588	-15.228271
C:\Users\cware\Desktop\Steller18Nov\18NovTrials\M21.DSG	11-1-2013	15:34:20	453525.000000	9070.500000	-0.117188	-0.074219	-0.910156	0.302752	-0.094495	0.593578	-23.696899	-50.735474	-12.557983
C:\Users\cware\Desktop\Steller18Nov\18NovTrials\M21.DSG	11-1-2013	15:34:20	453526.000000	9070.520000	-0.019531	-0.125000	-0.937500	0.311927	-0.100000	0.589908	-14.923096	-34.469604	-1.327515
C:\Users\cware\Desktop\Steller18Nov\18NovTrials\M21.DSG	11-1-2013	15:34:20	453527.000000	9070.540000	0.039063	-0.011719	-0.960938	0.316514	-0.102752	0.587156	-26.855469	-64.651489	-7.324219
C:\Users\cware\Desktop\Steller18Nov\18NovTrials\M21.DSG	11-1-2013	15:34:20	453528.000000	9070.560000	-0.085938	0.082031	-0.937500	0.325688	-0.104587	0.583486	-29.632568	-28.213501	-5.432129
C:\Users\cware\Desktop\Steller18Nov\18NovTrials\M21.DSG	11-1-2013	15:34:20	453529.000000	9070.580000	0.000000	0.058594	-0.960938	0.333028	-0.108257	0.580734	-24.444580	-32.699585	-4.333496
C:\Users\cware\Desktop\Steller18Nov\18NovTrials\M21.DSG	11-1-2013	15:34:20	453530.000000	9070.600000	-0.292969	0.035156	-0.992188	0.342202	-0.113761	0.577982	-19.973755	-55.801392	-5.294800
C:\Users\cware\Desktop\Steller18Nov\18NovTrials\M21.DSG	11-1-2013	15:34:20	453531.000000	9070.620000	-0.121094	0.054688	-0.980469	0.347706	-0.114679	0.573394	-24.627686	-37.521362	-4.882813
C:\Users\cware\Desktop\Steller18Nov\18NovTrials\M21.DSG	11-1-2013	15:34:20	453532.000000	9070.640000	-0.242188	0.093750	-0.988281	0.350459	-0.117431	0.572477	-17.669678	-42.526245	-6.393433
C:\Users\cware\Desktop\Steller18Nov\18NovTrials\M21.DSG	11-1-2013	15:34:20	453533.000000	9070.660000	-0.074219	0.078125	-0.968750	0.359633	-0.120183	0.567890	-9.933472	-21.026611	-7.690430
C:\Users\cware\Desktop\Steller18Nov\18NovTrials\M21.DSG	11-1-2013	15:34:20	453534.000000	9070.680000	-0.273438	0.054688	-0.996094	0.361468	-0.121101	0.566972	-0.930786	-12.405396	-5.645752
C:\Users\cware\Desktop\Steller18Nov\18NovTrials\M21.DSG	11-1-2013	15:34:20	453535.000000	9070.700000	-0.054688	0.066406	-0.933594	0.365138	-0.122018	0.565138	-14.984131	-39.718628	-9.963989
C:\Users\cware\Desktop\Steller18Nov\18NovTrials\M21.DSG	11-1-2013	15:34:20	453536.000000	9070.720000	-0.097656	0.050781	-0.925781	0.369725	-0.122936	0.562385	-10.848999	-6.225586	-6.103516
C:\Users\cware\Desktop\Steller18Nov\18NovTrials\M21.DSG	11-1-2013	15:34:20	453537.000000	9070.740000	-0.257813	0.105469	-1.050781	0.374312	-0.122936	0.560550	-0.518799	-14.938354	-4.226685
C:\Users\cware\Desktop\Steller18Nov\18NovTrials\M21.DSG	11-1-2013	15:34:20	453538.000000	9070.760000	-0.246094	0.058594	-1.093750	0.376147	-0.122936	0.560550	10.635376	-15.335083	0.000000
C:\Users\cware\Desktop\Steller18Nov\18NovTrials\M21.DSG	11-1-2013	15:34:20	453539.000000	9070.780000	-0.316406	0.058594	-1.003906	0.381651	-0.121101	0.558716	-2.136230	2.029419	-6.210327
C:\Users\cware\Desktop\Steller18Nov\18NovTrials\M21.DSG	11-1-2013	15:34:20	453540.000000	9070.800000	-0.105469	-0.042969	-0.968750	0.381651	-0.121101	0.559633	-0.930786	-25.878906	-2.426147
C:\Users\cware\Desktop\Steller18Nov\18NovTrials\M21.DSG	11-1-2013	15:34:20	453541.000000	9070.820000	-0.191406	-0.082031	-0.992188	0.386239	-0.117431	0.558716	-2.243042	-19.210815	0.564575
C:\Users\cware\Desktop\Steller18Nov\18NovTrials\M21.DSG	11-1-2013	15:34:20	453542.000000	9070.840000	-0.195313	0.046875	-1.132813	0.388073	-0.116514	0.557798	-7.095337	-3.356934	7.095337
C:\Users\cware\Desktop\Steller18Nov\18NovTrials\M21.DSG	11-1-2013	15:34:20	453543.000000	9070.860000	-0.210938	0.117188	-1.246094	0.390826	-0.115596	0.557798	5.111694	-19.531250	5.676270
C:\Users\cware\Desktop\Steller18Nov\18NovTrials\M21.DSG	11-1-2013	15:34:20	453544.000000	9070.880000	-0.261719	0.136719	-1.265625	0.394495	-0.114679	0.555963	10.116577	-21.499634	8.438110
C:\Users\cware\Desktop\Steller18Nov\18NovTrials\M21.DSG	11-1-2013	15:34:20	453545.000000	9070.900000	-0.351563	0.074219	-1.218750	0.400917	-0.110092	0.555046	1.525879	-35.171509	5.310059
C:\Users\cware\Desktop\Steller18Nov\18NovTrials\M21.DSG	11-1-2013	15:34:20	453546.000000	9070.920000	-0.289063	-0.011719	-1.179688	0.404587	-0.108257	0.554128	1.617432	-59.188843	0.396729
C:\Users\cware\Desktop\Steller18Nov\18NovTrials\M21.DSG	11-1-2013	15:34:20	453547.000000	9070.940000	-0.429688	-0.144531	-1.265625	0.414679	-0.103670	0.551376	8.651733	-30.868530	7.476807
C:\Users\cware\Desktop\Steller18Nov\18NovTrials\M21.DSG	11-1-2013	15:34:20	453548.000000	9070.960000	-0.375000	-0.136719	-1.242188	0.419266	-0.099083	0.550459	10.498047	-21.804810	1.342773
C:\Users\cware\Desktop\Steller18Nov\18NovTrials\M21.DSG	11-1-2013	15:34:20	453549.000000	9070.980000	-0.378906	-0.136719	-1.078125	0.425688	-0.093578	0.549541	21.575928	-13.824463	-0.961304
C:\Users\cware\Desktop\Steller18Nov\18NovTrials\M21.DSG	11-1-2013	15:34:20	453550.000000	9071.000000	-0.500000	-0.222656	-0.996094	0.424771	-0.089908	0.551376	20.111084	29.571533	8.148193
C:\Users\cware\Desktop\Steller18Nov\18NovTrials\M21.DSG	11-1-2013	15:34:20	453551.000000	9071.020000	-0.320313	-0.105469	-1.101563	0.420183	-0.085321	0.555963	8.148193	20.919800	8.987427
C:\Users\cware\Desktop\Steller18Nov\18NovTrials\M21.DSG	11-1-2013	15:34:20	453552.000000	9071.040000	-0.234375	0.066406	-1.308594	0.419266	-0.084404	0.557798	-0.015259	52.566528	11.825562
C:\Users\cware\Desktop\Steller18Nov\18NovTrials\M21.DSG	11-1-2013	15:34:20	453553.000000	9071.060000	-0.160156	0.070313	-1.316406	0.406422	-0.081651	0.565138	6.637573	45.288086	3.768921
C:\Users\cware\Desktop\Steller18Nov\18NovTrials\M21.DSG	11-1-2013	15:34:20	453554.000000	9071.080000	0.136719	-0.074219	-1.460938	0.402752	-0.078899	0.566972	21.286011	50.201416	6.088257
C:\Users\cware\Desktop\Steller18Nov\18NovTrials\M21.DSG	11-1-2013	15:34:20	453555.000000	9071.100000	0.234375	-0.144531	-1.472656	0.396330	-0.071560	0.569725	15.899658	33.294678	2.166748
C:\Users\cware\Desktop\Steller18Nov\18NovTrials\M21.DSG	11-1-2013	15:34:20	453556.000000	9071.120000	0.265625	-0.246094	-1.472656	0.387156	-0.071560	0.577064	-8.499146	44.006348	6.347656
C:\Users\cware\Desktop\Steller18Nov\18NovTrials\M21.DSG	11-1-2013	15:34:20	453557.000000	9071.140000	0.242188	-0.250000	-1.468750	0.382569	-0.071560	0.577982	-31.219482	62.118530	6.546021
C:\Users\cware\Desktop\Steller18Nov\18NovTrials\M21.DSG	11-1-2013	15:34:20	453558.000000	9071.160000	0.328125	-0.164063	-1.472656	0.372477	-0.079817	0.578899	-41.778564	28.396606	3.524780
C:\Users\cware\Desktop\Steller18Nov\18NovTrials\M21.DSG	11-1-2013	15:34:20	453559.000000	9071.180000	0.113281	-0.097656	-1.382813	0.366972	-0.083486	0.579817	-41.015625	32.608032	8.987427
C:\Users\cware\Desktop\Steller18Nov\18NovTrials\M21.DSG	11-1-2013	15:34:20	453560.000000	9071.200000	0.343750	0.089844	-1.261719	0.360550	-0.091743	0.577982	-43.594360	2.777100	5.126953
C:\Users\cware\Desktop\Steller18Nov\18NovTrials\M21.DSG	11-1-2013	15:34:20	453561.000000	9071.220000	0.160156	0.074219	-1.335938	0.360550	-0.095413	0.577982	-39.260864	29.861450	17.807007
C:\Users\cware\Desktop\Steller18Nov\18NovTrials\M21.DSG	11-1-2013	15:34:20	453562.000000	9071.240000	0.062500	0.023438	-1.277344	0.355046	-0.102752	0.576147	-36.499023	-9.017944	11.413574
C:\Users\cware\Desktop\Steller18Nov\18NovTrials\M21.DSG	11-1-2013	15:34:20	453563.000000	9071.260000	0.187500	0.062500	-1.156250	0.355963	-0.107339	0.573394	-38.406372	50.857544	14.495850
C:\Users\cware\Desktop\Steller18Nov\18NovTrials\M21.DSG	11-1-2013	15:34:20	453564.000000	9071.280000	-0.050781	0.019531	-1.273438	0.348624	-0.114679	0.573394	-46.524048	26.031494	9.780884
C:\Users\cware\Desktop\Steller18Nov\18NovTrials\M21.DSG	11-1-2013	15:34:20	453565.000000	9071.300000	0.042969	0.042969	-1.183594	0.347706	-0.119266	0.571560	-37.261963	54.763794	12.374878
C:\Users\cware\Desktop\Steller18Nov\18NovTrials\M21.DSG	11-1-2013	15:34:20	453566.000000	9071.320000	0.078125	0.031250	-1.070313	0.345872	-0.124771	0.567890	-17.883301	-6.652832	8.163452
C:\Users\cware\Desktop\Steller18Nov\18NovTrials\M21.DSG	11-1-2013	15:34:20	453567.000000	9071.340000	0.023438	-0.035156	-1.199219	0.344954	-0.128440	0.568807	-34.042358	-20.935059	1.525879
C:\Users\cware\Desktop\Steller18Nov\18NovTrials\M21.DSG	11-1-2013	15:34:20	453568.000000	9071.360000	-0.167969	0.042969	-1.265625	0.346789	-0.133945	0.566055	-31.051636	15.228271	9.613037
C:\Users\cware\Desktop\Steller18Nov\18NovTrials\M21.DSG	11-1-2013	15:34:20	453569.000000	9071.380000	-0.300781	0.027344	-1.207031	0.345872	-0.135780	0.565138	-23.345947	34.698486	9.307861
C:\Users\cware\Desktop\Steller18Nov\18NovTrials\M21.DSG	11-1-2013	15:34:20	453570.000000	9071.400000	-0.007813	0.062500	-1.035156	0.343119	-0.137615	0.564220	-24.444580	-2.166748	3.845215
C:\Users\cware\Desktop\Steller18Nov\18NovTrials\M21.DSG	11-1-2013	15:34:20	453571.000000	9071.420000	-0.117188	0.050781	-1.082031	0.343119	-0.142202	0.562385	-30.899048	12.619019	5.569458
C:\Users\cware\Desktop\Steller18Nov\18NovTrials\M21.DSG	11-1-2013	15:34:20	453572.000000	9071.440000	0.054688	0.039063	-1.058594	0.342202	-0.144954	0.561468	-27.908325	-31.234741	1.647949
C:\Users\cware\Desktop\Steller18Nov\18NovTrials\M21.DSG	11-1-2013	15:34:20	453573.000000	9071.460000	-0.234375	0.062500	-1.140625	0.344954	-0.149541	0.557798	-29.678345	-2.655029	7.171631
C:\Users\cware\Desktop\Steller18Nov\18NovTrials\M21.DSG	11-1-2013	15:34:20	453574.000000	9071.480000	-0.156250	0.125000	-1.121094	0.345872	-0.151376	0.555963	-28.961182	8.422852	7.553101
C:\Users\cware\Desktop\Steller18Nov\18NovTrials\M21.DSG	11-1-2013	15:34:20	453575.000000	9071.500000	-0.093750	0.062500	-1.085938	0.344037	-0.155963	0.555046	-22.659302	-21.545410	3.692627
C:\Users\cware\Desktop\Steller18Nov\18NovTrials\M21.DSG	11-1-2013	15:34:20	453576.000000	9071.520000	-0.183594	0.179688	-1.195313	0.348624	-0.158716	0.551376	-20.156860	6.042480	6.149292
C:\Users\cware\Desktop\Steller18Nov\18NovTrials\M21.DSG	11-1-2013	15:34:20	453577.000000	9071.540000	-0.121094	0.238281	-1.195313	0.350459	-0.161468	0.549541	-24.597168	9.704590	0.915527
C:\Users\cware\Desktop\Steller18Nov\18NovTrials\M21.DSG	11-1-2013	15:34:20	453578.000000	9071.560000	-0.164063	0.261719	-1.171875	0.348624	-0.163303	0.549541	-24.429321	-24.215698	-6.607056
C:\Users\cware\Desktop\Steller18Nov\18NovTrials\M21.DSG	11-1-2013	15:34:20	453579.000000	9071.580000	-0.328125	0.175781	-1.093750	0.347706	-0.166972	0.547706	-21.545410	35.079956	-0.320435
C:\Users\cware\Desktop\Steller18Nov\18NovTrials\M21.DSG	11-1-2013	15:34:20	453580.000000	9071.600000	-0.070313	0.167969	-1.085938	0.344954	-0.170642	0.545872	-25.115967	19.531250	-5.615234
C:\Users\cware\Desktop\Steller18Nov\18NovTrials\M21.DSG	11-1-2013	15:34:20	453581.000000	9071.620000	0.000000	0.152344	-1.160156	0.342202	-0.174312	0.544954	-28.930664	4.501343	-8.544922
C:\Users\cware\Desktop\Steller18Nov\18NovTrials\M21.DSG	11-1-2013	15:34:20	453582.000000	9071.640000	-0.042969	0.199219	-1.167969	0.341284	-0.178899	0.542202	-26.489258	14.205933	-6.134033
C:\Users\cware\Desktop\Steller18Nov\18NovTrials\M21.DSG	11-1-2013	15:34:20	453583.000000	9071.660000	-0.187500	0.136719	-1.074219	0.335780	-0.181651	0.542202	-22.338867	23.696899	-9.292603
C:\Users\cware\Desktop\Steller18Nov\18NovTrials\M21.DSG	11-1-2013	15:34:20	453584.000000	9071.680000	-0.031250	0.187500	-1.105469	0.333945	-0.185321	0.542202	-23.010254	6.240845	-11.581421
C:\Users\cware\Desktop\Steller18Nov\18NovTrials\M21.DSG	11-1-2013	15:34:20	453585.000000	9071.700000	-0.046875	0.218750	-1.140625	0.329358	-0.190826	0.539450	-28.259277	-11.825562	-14.114380
C:\Users\cware\Desktop\Steller18Nov\18NovTrials\M21.DSG	11-1-2013	15:34:20	453586.000000	9071.720000	-0.058594	0.253906	-1.191406	0.328440	-0.193578	0.537615	-34.011841	21.560669	-11.459351
C:\Users\cware\Desktop\Steller18Nov\18NovTrials\M21.DSG	11-1-2013	15:34:20	453587.000000	9071.740000	0.050781	0.351563	-1.191406	0.327523	-0.199083	0.533028	-23.864746	-21.209717	-9.918213
C:\Users\cware\Desktop\Steller18Nov\18NovTrials\M21.DSG	11-1-2013	15:34:20	453588.000000	9071.760000	-0.160156	0.246094	-1.183594	0.325688	-0.201835	0.533945	-20.202637	17.761230	-9.063721
C:\Users\cware\Desktop\Steller18Nov\18NovTrials\M21.DSG	11-1-2013	15:34:20	453589.000000	9071.780000	0.027344	0.242188	-1.117188	0.321101	-0.206422	0.530275	-25.894165	22.674561	-11.459351
C:\Users\cware\Desktop\Steller18Nov\18NovTrials\M21.DSG	11-1-2013	15:34:20	453590.000000	9071.800000	-0.125000	0.183594	-1.164063	0.316514	-0.209174	0.530275	-24.627686	8.712769	-13.885498
C:\Users\cware\Desktop\Steller18Nov\18NovTrials\M21.DSG	11-1-2013	15:34:20	453591.000000	9071.820000	-0.035156	0.269531	-1.171875	0.314679	-0.212844	0.530275	-15.167236	-11.947632	-12.100220
C:\Users\cware\Desktop\Steller18Nov\18NovTrials\M21.DSG	11-1-2013	15:34:20	453592.000000	9071.840000	0.125000	0.343750	-1.089844	0.311927	-0.213761	0.529358	-14.526367	28.366089	-7.705688
C:\Users\cware\Desktop\Steller18Nov\18NovTrials\M21.DSG	11-1-2013	15:34:20	453593.000000	9071.860000	0.023438	0.269531	-1.117188	0.310092	-0.216514	0.529358	-16.204834	6.637573	-13.854980
C:\Users\cware\Desktop\Steller18Nov\18NovTrials\M21.DSG	11-1-2013	15:34:20	453594.000000	9071.880000	-0.089844	0.218750	-1.144531	0.307339	-0.218349	0.525688	-14.877319	-10.284424	-15.731812
C:\Users\cware\Desktop\Steller18Nov\18NovTrials\M21.DSG	11-1-2013	15:34:20	453595.000000	9071.900000	0.117188	0.292969	-1.132813	0.306422	-0.221101	0.525688	-17.837524	-7.888794	-13.290405
C:\Users\cware\Desktop\Steller18Nov\18NovTrials\M21.DSG	11-1-2013	15:34:20	453596.000000	9071.920000	-0.011719	0.308594	-1.203125	0.302752	-0.223853	0.522936	-17.379761	-12.069702	-14.465332
C:\Users\cware\Desktop\Steller18Nov\18NovTrials\M21.DSG	11-1-2013	15:34:20	453597.000000	9071.940000	-0.003906	0.332031	-1.125000	0.303670	-0.225688	0.523853	-10.314941	19.805908	-12.985229
C:\Users\cware\Desktop\Steller18Nov\18NovTrials\M21.DSG	11-1-2013	15:34:20	453598.000000	9071.960000	0.042969	0.277344	-1.113281	0.300917	-0.226606	0.523853	-6.835938	-2.105713	-7.690430
C:\Users\cware\Desktop\Steller18Nov\18NovTrials\M21.DSG	11-1-2013	15:34:20	453599.000000	9071.980000	0.062500	0.292969	-0.992188	0.300917	-0.228440	0.521101	-18.783569	-22.277832	-12.649536
C:\Users\cware\Desktop\Steller18Nov\18NovTrials\M21.DSG	11-1-2013	15:34:20	453600.000000	9072.000000	-0.082031	0.257813	-1.140625	0.299083	-0.230275	0.522018	-19.165039	24.749756	-7.278442
C:\Users\cware\Desktop\Steller18Nov\18NovTrials\M21.DSG	11-1-2013	15:34:20	453601.000000	9072.020000	0.011719	0.242188	-1.003906	0.297248	-0.231193	0.521101	-21.545410	-12.863159	-11.764526
C:\Users\cware\Desktop\Steller18Nov\18NovTrials\M21.DSG	11-1-2013	15:34:20	453602.000000	9072.040000	0.070313	0.269531	-1.085938	0.300000	-0.233028	0.517431	-17.807007	-30.471802	-11.337280
C:\Users\cware\Desktop\Steller18Nov\18NovTrials\M21.DSG	11-1-2013	15:34:20	453603.000000	9072.060000	-0.136719	0.296875	-1.257813	0.298165	-0.233945	0.517431	-5.599976	33.416748	-3.082275
C:\Users\cware\Desktop\Steller18Nov\18NovTrials\M21.DSG	11-1-2013	15:34:20	453604.000000	9072.080000	0.062500	0.378906	-1.234375	0.293578	-0.234862	0.519266	-3.692627	9.628296	-4.959106
C:\Users\cware\Desktop\Steller18Nov\18NovTrials\M21.DSG	11-1-2013	15:34:20	453605.000000	9072.100000	-0.007813	0.394531	-1.066406	0.292661	-0.236697	0.517431	-20.217896	5.584717	-9.552002
C:\Users\cware\Desktop\Steller18Nov\18NovTrials\M21.DSG	11-1-2013	15:34:20	453606.000000	9072.120000	0.074219	0.363281	-1.058594	0.291743	-0.238532	0.515596	-25.588989	-12.985229	-13.977051
C:\Users\cware\Desktop\Steller18Nov\18NovTrials\M21.DSG	11-1-2013	15:34:20	453607.000000	9072.140000	0.066406	0.363281	-1.031250	0.293578	-0.238532	0.515596	-19.775391	-9.353638	-9.216309
C:\Users\cware\Desktop\Steller18Nov\18NovTrials\M21.DSG	11-1-2013	15:34:20	453608.000000	9072.160000	-0.011719	0.214844	-0.980469	0.294495	-0.240367	0.513761	-19.363403	7.843018	-7.186890
C:\Users\cware\Desktop\Steller18Nov\18NovTrials\M21.DSG	11-1-2013	15:34:20	453609.000000	9072.180000	0.046875	0.222656	-0.996094	0.294495	-0.241284	0.512844	-11.062622	23.742676	0.366211
C:\Users\cware\Desktop\Steller18Nov\18NovTrials\M21.DSG	11-1-2013	15:34:20	453610.000000	9072.200000	0.113281	0.164063	-0.933594	0.291743	-0.240367	0.513761	-16.952515	-10.665894	-6.317139
C:\Users\cware\Desktop\Steller18Nov\18NovTrials\M21.DSG	11-1-2013	15:34:20	453611.000000	9072.220000	0.027344	0.187500	-0.992188	0.293578	-0.242202	0.511009	-6.378174	-36.193848	-7.385254
C:\Users\cware\Desktop\Steller18Nov\18NovTrials\M21.DSG	11-1-2013	15:34:20	453612.000000	9072.240000	0.039063	0.289063	-1.011719	0.295413	-0.242202	0.510092	-12.054443	42.739868	-0.320435
C:\Users\cware\Desktop\Steller18Nov\18NovTrials\M21.DSG	11-1-2013	15:34:20	453613.000000	9072.260000	0.035156	0.289063	-1.074219	0.293578	-0.242202	0.510092	7.049561	4.058838	-3.570557
C:\Users\cware\Desktop\Steller18Nov\18NovTrials\M21.DSG	11-1-2013	15:34:20	453614.000000	9072.280000	-0.117188	0.226563	-1.046875	0.290826	-0.242202	0.513761	6.149292	-7.522583	-7.873535
C:\Users\cware\Desktop\Steller18Nov\18NovTrials\M21.DSG	11-1-2013	15:34:20	453615.000000	9072.300000	0.019531	0.242188	-1.007813	0.290826	-0.243119	0.513761	4.241943	28.442383	-3.005981
C:\Users\cware\Desktop\Steller18Nov\18NovTrials\M21.DSG	11-1-2013	15:34:20	453616.000000	9072.320000	0.093750	0.195313	-0.988281	0.289908	-0.243119	0.512844	1.373291	10.955811	-9.872437
C:\Users\cware\Desktop\Steller18Nov\18NovTrials\M21.DSG	11-1-2013	15:34:20	453617.000000	9072.340000	-0.011719	0.207031	-1.160156	0.288073	-0.241284	0.513761	-11.245728	4.913330	-9.429932
C:\Users\cware\Desktop\Steller18Nov\18NovTrials\M21.DSG	11-1-2013	15:34:20	453618.000000	9072.360000	-0.015625	0.238281	-1.097656	0.286239	-0.243119	0.512844	-0.183105	-5.615234	-9.063721
C:\Users\cware\Desktop\Steller18Nov\18NovTrials\M21.DSG	11-1-2013	15:34:20	453619.000000	9072.380000	0.109375	0.199219	-1.066406	0.288991	-0.242202	0.515596	-7.644653	-33.325195	-12.237549
C:\Users\cware\Desktop\Steller18Nov\18NovTrials\M21.DSG	11-1-2013	15:34:20	453620.000000	9072.400000	0.109375	0.199219	-1.066406	0.290826	-0.240367	0.512844	-10.864258	-14.556885	-13.107300
C:\Users\cware\Desktop\Steller18Nov\18NovTrials\M21.DSG	11-1-2013	15:34:20	453621.000000	9072.420000	0.121094	0.214844	-1.058594	0.287156	-0.242202	0.514679	-21.881104	-14.953613	-11.413574
C:\Users\cware\Desktop\Steller18Nov\18NovTrials\M21.DSG	11-1-2013	15:34:20	453622.000000	9072.440000	-0.054688	0.214844	-1.167969	0.289908	-0.242202	0.512844	-23.773193	3.662109	-8.819580
C:\Users\cware\Desktop\Steller18Nov\18NovTrials\M21.DSG	11-1-2013	15:34:20	453623.000000	9072.460000	0.242188	0.257813	-1.070313	0.288073	-0.243119	0.512844	-16.403198	-68.252563	-11.825562
C:\Users\cware\Desktop\Steller18Nov\18NovTrials\M21.DSG	11-1-2013	15:34:20	453624.000000	9072.480000	0.011719	0.269531	-1.160156	0.288073	-0.242202	0.513761	-19.256592	3.463745	-7.308960
C:\Users\cware\Desktop\Steller18Nov\18NovTrials\M21.DSG	11-1-2013	15:34:20	453625.000000	9072.500000	-0.007813	0.250000	-1.093750	0.288991	-0.242202	0.512844	-7.232666	-18.493652	-6.881714
C:\Users\cware\Desktop\Steller18Nov\18NovTrials\M21.DSG	11-1-2013	15:34:20	453626.000000	9072.520000	0.089844	0.242188	-1.171875	0.288073	-0.239450	0.513761	-13.656616	-18.066406	-10.437012
C:\Users\cware\Desktop\Steller18Nov\18NovTrials\M21.DSG	11-1-2013	15:34:20	453627.000000	9072.540000	0.035156	0.238281	-1.195313	0.288073	-0.239450	0.514679	-2.716064	-13.290405	-5.737305
C:\Users\cware\Desktop\Steller18Nov\18NovTrials\M21.DSG	11-1-2013	15:34:20	453628.000000	9072.560000	0.000000	0.253906	-1.214844	0.288073	-0.237615	0.515596	-6.118774	3.524780	-5.996704
C:\Users\cware\Desktop\Steller18Nov\18NovTrials\M21.DSG	11-1-2013	15:34:20	453629.000000	9072.580000	0.046875	0.324219	-1.210938	0.285321	-0.237615	0.517431	10.757446	-0.061035	-3.753662
C:\Users\cware\Desktop\Steller18Nov\18NovTrials\M21.DSG	11-1-2013	15:34:20	453630.000000	9072.600000	-0.042969	0.316406	-1.203125	0.285321	-0.238532	0.517431	6.515503	34.301758	-1.800537
C:\Users\cware\Desktop\Steller18Nov\18NovTrials\M21.DSG	11-1-2013	15:34:20	453631.000000	9072.620000	0.167969	0.332031	-1.199219	0.283486	-0.235780	0.519266	16.433716	3.417969	-6.149292
C:\Users\cware\Desktop\Steller18Nov\18NovTrials\M21.DSG	11-1-2013	15:34:20	453632.000000	9072.640000	0.062500	0.343750	-1.210938	0.286239	-0.233945	0.519266	16.845703	-1.419067	-3.463745
C:\Users\cware\Desktop\Steller18Nov\18NovTrials\M21.DSG	11-1-2013	15:34:20	453633.000000	9072.660000	0.035156	0.324219	-1.222656	0.284404	-0.233028	0.520183	16.784668	8.010864	-7.919312
C:\Users\cware\Desktop\Steller18Nov\18NovTrials\M21.DSG	11-1-2013	15:34:20	453634.000000	9072.680000	0.000000	0.339844	-1.218750	0.282569	-0.232110	0.521101	14.175415	13.076782	-5.950928
C:\Users\cware\Desktop\Steller18Nov\18NovTrials\M21.DSG	11-1-2013	15:34:20	453635.000000	9072.700000	0.000000	0.355469	-1.226563	0.281651	-0.232110	0.522018	3.311157	-1.037598	-9.857178
C:\Users\cware\Desktop\Steller18Nov\18NovTrials\M21.DSG	11-1-2013	15:34:20	453636.000000	9072.720000	0.082031	0.359375	-1.175781	0.282569	-0.229358	0.522936	8.178711	11.428833	-5.828857
C:\Users\cware\Desktop\Steller18Nov\18NovTrials\M21.DSG	11-1-2013	15:34:20	453637.000000	9072.740000	0.015625	0.355469	-1.210938	0.283486	-0.230275	0.522936	-4.791260	-5.371094	-10.513306
C:\Users\cware\Desktop\Steller18Nov\18NovTrials\M21.DSG	11-1-2013	15:34:20	453638.000000	9072.760000	0.105469	0.359375	-1.164063	0.281651	-0.227523	0.524771	0.579834	-9.841919	-9.353638
[truncated: 19,505 more rows]
