# Supplementary material for: Averaged Propulsive Body Acceleration (APBA) Can Be Calculated from Biologging Tags That Incorporate Gyroscopes and Accelerometers to Estimate Swimming Speed, Hydrodynamic Drag and Energy Expenditure for Steller Sea Lions
Source: PLoS One. 2016 Jun 10;11(6):e0157326. doi: 10.1371/journal.pone.0157326 (PMC4902303; doi:10.1371/journal.pone.0157326)
Supplement: S3 Data — Same components as S2. (ZIP) [file pone.0157326.s003.zip › HazyNov_18/M21_PTMP_18_11_13.csv]

FileName	FileDate	FileTime	Sample	Time from Start (s)	Pressure	Temperature
C:\Users\cware\Desktop\Steller18Nov\18NovTrials\M21.DSG	11-1-2013	15:34:20	112926.000000	11292.600000	49693.767493	20.000000
C:\Users\cware\Desktop\Steller18Nov\18NovTrials\M21.DSG	11-1-2013	15:34:20	112927.000000	11292.700000	49688.714784	20.000000
C:\Users\cware\Desktop\Steller18Nov\18NovTrials\M21.DSG	11-1-2013	15:34:20	112928.000000	11292.800000	49687.395559	20.000000
C:\Users\cware\Desktop\Steller18Nov\18NovTrials\M21.DSG	11-1-2013	15:34:20	112929.000000	11292.900000	49678.808546	20.000000
C:\Users\cware\Desktop\Steller18Nov\18NovTrials\M21.DSG	11-1-2013	15:34:20	112930.000000	11293.000000	49689.287535	20.000000
C:\Users\cware\Desktop\Steller18Nov\18NovTrials\M21.DSG	11-1-2013	15:34:20	112931.000000	11293.100000	49683.786892	20.000000
C:\Users\cware\Desktop\Steller18Nov\18NovTrials\M21.DSG	11-1-2013	15:34:20	112932.000000	11293.200000	49677.091078	20.000000
C:\Users\cware\Desktop\Steller18Nov\18NovTrials\M21.DSG	11-1-2013	15:34:20	112933.000000	11293.300000	49679.804331	20.000000
C:\Users\cware\Desktop\Steller18Nov\18NovTrials\M21.DSG	11-1-2013	15:34:20	112934.000000	11293.400000	49689.785782	20.000000
C:\Users\cware\Desktop\Steller18Nov\18NovTrials\M21.DSG	11-1-2013	15:34:20	112935.000000	11293.500000	49688.317342	20.000000
C:\Users\cware\Desktop\Steller18Nov\18NovTrials\M21.DSG	11-1-2013	15:34:20	112936.000000	11293.600000	49695.436408	20.000000
C:\Users\cware\Desktop\Steller18Nov\18NovTrials\M21.DSG	11-1-2013	15:34:20	112937.000000	11293.700000	49694.714568	20.000000
C:\Users\cware\Desktop\Steller18Nov\18NovTrials\M21.DSG	11-1-2013	15:34:20	112938.000000	11293.800000	49699.294775	20.000000
C:\Users\cware\Desktop\Steller18Nov\18NovTrials\M21.DSG	11-1-2013	15:34:20	112939.000000	11293.900000	49695.188020	20.000000
C:\Users\cware\Desktop\Steller18Nov\18NovTrials\M21.DSG	11-1-2013	15:34:20	112940.000000	11294.000000	49700.539749	20.000000
C:\Users\cware\Desktop\Steller18Nov\18NovTrials\M21.DSG	11-1-2013	15:34:20	112941.000000	11294.100000	49712.960513	20.000000
C:\Users\cware\Desktop\Steller18Nov\18NovTrials\M21.DSG	11-1-2013	15:34:20	112942.000000	11294.200000	49703.178033	20.000000
C:\Users\cware\Desktop\Steller18Nov\18NovTrials\M21.DSG	11-1-2013	15:34:20	112943.000000	11294.300000	49694.167715	20.000000
C:\Users\cware\Desktop\Steller18Nov\18NovTrials\M21.DSG	11-1-2013	15:34:20	112944.000000	11294.400000	49691.355172	20.000000
C:\Users\cware\Desktop\Steller18Nov\18NovTrials\M21.DSG	11-1-2013	15:34:20	112945.000000	11294.500000	49686.700519	20.000000
C:\Users\cware\Desktop\Steller18Nov\18NovTrials\M21.DSG	11-1-2013	15:34:20	112946.000000	11294.600000	49665.120156	20.000000
C:\Users\cware\Desktop\Steller18Nov\18NovTrials\M21.DSG	11-1-2013	15:34:20	112947.000000	11294.700000	49656.881452	20.000000
C:\Users\cware\Desktop\Steller18Nov\18NovTrials\M21.DSG	11-1-2013	15:34:20	112948.000000	11294.800000	49662.531755	20.000000
C:\Users\cware\Desktop\Steller18Nov\18NovTrials\M21.DSG	11-1-2013	15:34:20	112949.000000	11294.900000	49667.261312	20.000000
C:\Users\cware\Desktop\Steller18Nov\18NovTrials\M21.DSG	11-1-2013	15:34:20	112950.000000	11295.000000	49653.147932	20.000000
C:\Users\cware\Desktop\Steller18Nov\18NovTrials\M21.DSG	11-1-2013	15:34:20	112951.000000	11295.100000	49652.276794	20.000000
C:\Users\cware\Desktop\Steller18Nov\18NovTrials\M21.DSG	11-1-2013	15:34:20	112952.000000	11295.200000	49649.763087	20.000000
C:\Users\cware\Desktop\Steller18Nov\18NovTrials\M21.DSG	11-1-2013	15:34:20	112953.000000	11295.300000	49649.613937	20.000000
C:\Users\cware\Desktop\Steller18Nov\18NovTrials\M21.DSG	11-1-2013	15:34:20	112954.000000	11295.400000	49642.221544	20.000000
C:\Users\cware\Desktop\Steller18Nov\18NovTrials\M21.DSG	11-1-2013	15:34:20	112955.000000	11295.500000	49649.913017	20.000000
C:\Users\cware\Desktop\Steller18Nov\18NovTrials\M21.DSG	11-1-2013	15:34:20	112956.000000	11295.600000	49648.319943	20.000000
C:\Users\cware\Desktop\Steller18Nov\18NovTrials\M21.DSG	11-1-2013	15:34:20	112957.000000	11295.700000	49652.103545	20.000000
C:\Users\cware\Desktop\Steller18Nov\18NovTrials\M21.DSG	11-1-2013	15:34:20	112958.000000	11295.800000	49657.654485	20.000000
C:\Users\cware\Desktop\Steller18Nov\18NovTrials\M21.DSG	11-1-2013	15:34:20	112959.000000	11295.900000	49657.007409	20.000000
C:\Users\cware\Desktop\Steller18Nov\18NovTrials\M21.DSG	11-1-2013	15:34:20	112960.000000	11296.000000	49660.019411	20.000000
C:\Users\cware\Desktop\Steller18Nov\18NovTrials\M21.DSG	11-1-2013	15:34:20	112961.000000	11296.100000	49662.757573	20.000000
C:\Users\cware\Desktop\Steller18Nov\18NovTrials\M21.DSG	11-1-2013	15:34:20	112962.000000	11296.200000	49665.072657	20.000000
C:\Users\cware\Desktop\Steller18Nov\18NovTrials\M21.DSG	11-1-2013	15:34:20	112963.000000	11296.300000	49666.192875	20.000000
C:\Users\cware\Desktop\Steller18Nov\18NovTrials\M21.DSG	11-1-2013	15:34:20	112964.000000	11296.400000	49667.014323	20.000000
C:\Users\cware\Desktop\Steller18Nov\18NovTrials\M21.DSG	11-1-2013	15:34:20	112965.000000	11296.500000	49664.002577	20.000000
C:\Users\cware\Desktop\Steller18Nov\18NovTrials\M21.DSG	11-1-2013	15:34:20	112966.000000	11296.600000	49665.645573	20.000000
C:\Users\cware\Desktop\Steller18Nov\18NovTrials\M21.DSG	11-1-2013	15:34:20	112967.000000	11296.700000	49667.786424	20.000000
C:\Users\cware\Desktop\Steller18Nov\18NovTrials\M21.DSG	11-1-2013	15:34:20	112968.000000	11296.800000	49657.506432	20.000000
C:\Users\cware\Desktop\Steller18Nov\18NovTrials\M21.DSG	11-1-2013	15:34:20	112969.000000	11296.900000	49646.280702	20.000000
C:\Users\cware\Desktop\Steller18Nov\18NovTrials\M21.DSG	11-1-2013	15:34:20	112970.000000	11297.000000	49642.273490	20.000000
C:\Users\cware\Desktop\Steller18Nov\18NovTrials\M21.DSG	11-1-2013	15:34:20	112971.000000	11297.100000	49627.139751	20.000000
C:\Users\cware\Desktop\Steller18Nov\18NovTrials\M21.DSG	11-1-2013	15:34:20	112972.000000	11297.200000	49623.555634	20.000000
C:\Users\cware\Desktop\Steller18Nov\18NovTrials\M21.DSG	11-1-2013	15:34:20	112973.000000	11297.300000	49618.552266	20.000000
C:\Users\cware\Desktop\Steller18Nov\18NovTrials\M21.DSG	11-1-2013	15:34:20	112974.000000	11297.400000	49613.723576	20.000000
C:\Users\cware\Desktop\Steller18Nov\18NovTrials\M21.DSG	11-1-2013	15:34:20	112975.000000	11297.500000	49609.442488	20.000000
C:\Users\cware\Desktop\Steller18Nov\18NovTrials\M21.DSG	11-1-2013	15:34:20	112976.000000	11297.600000	49606.605036	20.000000
C:\Users\cware\Desktop\Steller18Nov\18NovTrials\M21.DSG	11-1-2013	15:34:20	112977.000000	11297.700000	49607.078236	20.000000
C:\Users\cware\Desktop\Steller18Nov\18NovTrials\M21.DSG	11-1-2013	15:34:20	112978.000000	11297.800000	49612.205884	20.000000
C:\Users\cware\Desktop\Steller18Nov\18NovTrials\M21.DSG	11-1-2013	15:34:20	112979.000000	11297.900000	49616.039421	20.000000
C:\Users\cware\Desktop\Steller18Nov\18NovTrials\M21.DSG	11-1-2013	15:34:20	112980.000000	11298.000000	49623.033731	20.000000
C:\Users\cware\Desktop\Steller18Nov\18NovTrials\M21.DSG	11-1-2013	15:34:20	112981.000000	11298.100000	49617.582739	20.000000
C:\Users\cware\Desktop\Steller18Nov\18NovTrials\M21.DSG	11-1-2013	15:34:20	112982.000000	11298.200000	49637.545678	20.000000
C:\Users\cware\Desktop\Steller18Nov\18NovTrials\M21.DSG	11-1-2013	15:34:20	112983.000000	11298.300000	49640.781748	20.000000
C:\Users\cware\Desktop\Steller18Nov\18NovTrials\M21.DSG	11-1-2013	15:34:20	112984.000000	11298.400000	49646.606284	20.000000
C:\Users\cware\Desktop\Steller18Nov\18NovTrials\M21.DSG	11-1-2013	15:34:20	112985.000000	11298.500000	49662.885416	20.000000
C:\Users\cware\Desktop\Steller18Nov\18NovTrials\M21.DSG	11-1-2013	15:34:20	112986.000000	11298.600000	49672.816699	20.000000
C:\Users\cware\Desktop\Steller18Nov\18NovTrials\M21.DSG	11-1-2013	15:34:20	112987.000000	11298.700000	49665.872231	20.000000
C:\Users\cware\Desktop\Steller18Nov\18NovTrials\M21.DSG	11-1-2013	15:34:20	112988.000000	11298.800000	49664.976233	20.000000
C:\Users\cware\Desktop\Steller18Nov\18NovTrials\M21.DSG	11-1-2013	15:34:20	112989.000000	11298.900000	49659.525270	20.000000
C:\Users\cware\Desktop\Steller18Nov\18NovTrials\M21.DSG	11-1-2013	15:34:20	112990.000000	11299.000000	49658.405239	20.000000
C:\Users\cware\Desktop\Steller18Nov\18NovTrials\M21.DSG	11-1-2013	15:34:20	112991.000000	11299.100000	49655.294034	20.000000
C:\Users\cware\Desktop\Steller18Nov\18NovTrials\M21.DSG	11-1-2013	15:34:20	112992.000000	11299.200000	49656.887309	20.000000
C:\Users\cware\Desktop\Steller18Nov\18NovTrials\M21.DSG	11-1-2013	15:34:20	112993.000000	11299.300000	49656.364296	20.000000
C:\Users\cware\Desktop\Steller18Nov\18NovTrials\M21.DSG	11-1-2013	15:34:20	112994.000000	11299.400000	49646.731762	20.000000
C:\Users\cware\Desktop\Steller18Nov\18NovTrials\M21.DSG	11-1-2013	15:34:20	112995.000000	11299.500000	49656.837709	20.000000
C:\Users\cware\Desktop\Steller18Nov\18NovTrials\M21.DSG	11-1-2013	15:34:20	112996.000000	11299.600000	49663.159958	20.000000
C:\Users\cware\Desktop\Steller18Nov\18NovTrials\M21.DSG	11-1-2013	15:34:20	112997.000000	11299.700000	49660.944926	20.000000
C:\Users\cware\Desktop\Steller18Nov\18NovTrials\M21.DSG	11-1-2013	15:34:20	112998.000000	11299.800000	49655.493938	20.000000
C:\Users\cware\Desktop\Steller18Nov\18NovTrials\M21.DSG	11-1-2013	15:34:20	112999.000000	11299.900000	49641.804004	20.000000
C:\Users\cware\Desktop\Steller18Nov\18NovTrials\M21.DSG	11-1-2013	15:34:20	113000.000000	11300.000000	49648.549226	20.000000
C:\Users\cware\Desktop\Steller18Nov\18NovTrials\M21.DSG	11-1-2013	15:34:20	113001.000000	11300.100000	49649.793969	20.000000
C:\Users\cware\Desktop\Steller18Nov\18NovTrials\M21.DSG	11-1-2013	15:34:20	113002.000000	11300.200000	49648.474775	20.000000
C:\Users\cware\Desktop\Steller18Nov\18NovTrials\M21.DSG	11-1-2013	15:34:20	113003.000000	11300.300000	49640.161326	20.000000
C:\Users\cware\Desktop\Steller18Nov\18NovTrials\M21.DSG	11-1-2013	15:34:20	113004.000000	11300.400000	49642.326959	20.000000
C:\Users\cware\Desktop\Steller18Nov\18NovTrials\M21.DSG	11-1-2013	15:34:20	113005.000000	11300.500000	49645.164616	20.000000
C:\Users\cware\Desktop\Steller18Nov\18NovTrials\M21.DSG	11-1-2013	15:34:20	113006.000000	11300.600000	49644.741829	20.000000
C:\Users\cware\Desktop\Steller18Nov\18NovTrials\M21.DSG	11-1-2013	15:34:20	113007.000000	11300.700000	49646.160762	20.000000
C:\Users\cware\Desktop\Steller18Nov\18NovTrials\M21.DSG	11-1-2013	15:34:20	113008.000000	11300.800000	49653.827148	20.000000
C:\Users\cware\Desktop\Steller18Nov\18NovTrials\M21.DSG	11-1-2013	15:34:20	113009.000000	11300.900000	49661.568225	20.000000
C:\Users\cware\Desktop\Steller18Nov\18NovTrials\M21.DSG	11-1-2013	15:34:20	113010.000000	11301.000000	49658.009016	20.000000
C:\Users\cware\Desktop\Steller18Nov\18NovTrials\M21.DSG	11-1-2013	15:34:20	113011.000000	11301.100000	49664.381374	20.000000
C:\Users\cware\Desktop\Steller18Nov\18NovTrials\M21.DSG	11-1-2013	15:34:20	113012.000000	11301.200000	49669.284877	20.000000
C:\Users\cware\Desktop\Steller18Nov\18NovTrials\M21.DSG	11-1-2013	15:34:20	113013.000000	11301.300000	49669.732955	20.000000
C:\Users\cware\Desktop\Steller18Nov\18NovTrials\M21.DSG	11-1-2013	15:34:20	113014.000000	11301.400000	49677.300139	20.000000
C:\Users\cware\Desktop\Steller18Nov\18NovTrials\M21.DSG	11-1-2013	15:34:20	113015.000000	11301.500000	49686.509770	20.000000
C:\Users\cware\Desktop\Steller18Nov\18NovTrials\M21.DSG	11-1-2013	15:34:20	113016.000000	11301.600000	49691.288792	20.000000
C:\Users\cware\Desktop\Steller18Nov\18NovTrials\M21.DSG	11-1-2013	15:34:20	113017.000000	11301.700000	49689.023908	20.000000
C:\Users\cware\Desktop\Steller18Nov\18NovTrials\M21.DSG	11-1-2013	15:34:20	113018.000000	11301.800000	49680.934335	20.000000
C:\Users\cware\Desktop\Steller18Nov\18NovTrials\M21.DSG	11-1-2013	15:34:20	113019.000000	11301.900000	49682.004675	20.000000
C:\Users\cware\Desktop\Steller18Nov\18NovTrials\M21.DSG	11-1-2013	15:34:20	113020.000000	11302.000000	49682.154279	20.000000
C:\Users\cware\Desktop\Steller18Nov\18NovTrials\M21.DSG	11-1-2013	15:34:20	113021.000000	11302.100000	49671.127550	20.000000
C:\Users\cware\Desktop\Steller18Nov\18NovTrials\M21.DSG	11-1-2013	15:34:20	113022.000000	11302.200000	49673.118929	20.000000
C:\Users\cware\Desktop\Steller18Nov\18NovTrials\M21.DSG	11-1-2013	15:34:20	113023.000000	11302.300000	49677.748700	20.000000
C:\Users\cware\Desktop\Steller18Nov\18NovTrials\M21.DSG	11-1-2013	15:34:20	113024.000000	11302.400000	49658.234329	20.000000
C:\Users\cware\Desktop\Steller18Nov\18NovTrials\M21.DSG	11-1-2013	15:34:20	113025.000000	11302.500000	49660.275237	20.000000
C:\Users\cware\Desktop\Steller18Nov\18NovTrials\M21.DSG	11-1-2013	15:34:20	113026.000000	11302.600000	49670.281568	20.000000
C:\Users\cware\Desktop\Steller18Nov\18NovTrials\M21.DSG	11-1-2013	15:34:20	113027.000000	11302.700000	49662.241790	20.000000
C:\Users\cware\Desktop\Steller18Nov\18NovTrials\M21.DSG	11-1-2013	15:34:20	113028.000000	11302.800000	49668.140756	20.000000
C:\Users\cware\Desktop\Steller18Nov\18NovTrials\M21.DSG	11-1-2013	15:34:20	113029.000000	11302.900000	49664.407580	20.000000
C:\Users\cware\Desktop\Steller18Nov\18NovTrials\M21.DSG	11-1-2013	15:34:20	113030.000000	11303.000000	49665.452790	20.000000
C:\Users\cware\Desktop\Steller18Nov\18NovTrials\M21.DSG	11-1-2013	15:34:20	113031.000000	11303.100000	49667.543925	20.000000
C:\Users\cware\Desktop\Steller18Nov\18NovTrials\M21.DSG	11-1-2013	15:34:20	113032.000000	11303.200000	49672.796003	20.000000
C:\Users\cware\Desktop\Steller18Nov\18NovTrials\M21.DSG	11-1-2013	15:34:20	113033.000000	11303.300000	49660.848297	20.000000
C:\Users\cware\Desktop\Steller18Nov\18NovTrials\M21.DSG	11-1-2013	15:34:20	113034.000000	11303.400000	49665.179198	20.000000
C:\Users\cware\Desktop\Steller18Nov\18NovTrials\M21.DSG	11-1-2013	15:34:20	113035.000000	11303.500000	49663.063721	20.000000
C:\Users\cware\Desktop\Steller18Nov\18NovTrials\M21.DSG	11-1-2013	15:34:20	113036.000000	11303.600000	49666.971536	20.000000
C:\Users\cware\Desktop\Steller18Nov\18NovTrials\M21.DSG	11-1-2013	15:34:20	113037.000000	11303.700000	49662.391829	20.000000
C:\Users\cware\Desktop\Steller18Nov\18NovTrials\M21.DSG	11-1-2013	15:34:20	113038.000000	11303.800000	49664.706686	20.000000
C:\Users\cware\Desktop\Steller18Nov\18NovTrials\M21.DSG	11-1-2013	15:34:20	113039.000000	11303.900000	49669.311624	20.000000
C:\Users\cware\Desktop\Steller18Nov\18NovTrials\M21.DSG	11-1-2013	15:34:20	113040.000000	11304.000000	49668.092198	20.000000
C:\Users\cware\Desktop\Steller18Nov\18NovTrials\M21.DSG	11-1-2013	15:34:20	113041.000000	11304.100000	49673.020571	20.000000
C:\Users\cware\Desktop\Steller18Nov\18NovTrials\M21.DSG	11-1-2013	15:34:20	113042.000000	11304.200000	49676.903791	20.000000
C:\Users\cware\Desktop\Steller18Nov\18NovTrials\M21.DSG	11-1-2013	15:34:20	113043.000000	11304.300000	49679.691521	20.000000
C:\Users\cware\Desktop\Steller18Nov\18NovTrials\M21.DSG	11-1-2013	15:34:20	113044.000000	11304.400000	49685.366616	20.000000
C:\Users\cware\Desktop\Steller18Nov\18NovTrials\M21.DSG	11-1-2013	15:34:20	113045.000000	11304.500000	49688.054888	20.000000
C:\Users\cware\Desktop\Steller18Nov\18NovTrials\M21.DSG	11-1-2013	15:34:20	113046.000000	11304.600000	49684.197004	20.000000
C:\Users\cware\Desktop\Steller18Nov\18NovTrials\M21.DSG	11-1-2013	15:34:20	113047.000000	11304.700000	49684.072631	20.000000
C:\Users\cware\Desktop\Steller18Nov\18NovTrials\M21.DSG	11-1-2013	15:34:20	113048.000000	11304.800000	49685.939389	20.000000
C:\Users\cware\Desktop\Steller18Nov\18NovTrials\M21.DSG	11-1-2013	15:34:20	113049.000000	11304.900000	49683.624606	20.000000
C:\Users\cware\Desktop\Steller18Nov\18NovTrials\M21.DSG	11-1-2013	15:34:20	113050.000000	11305.000000	49679.119241	20.000000
C:\Users\cware\Desktop\Steller18Nov\18NovTrials\M21.DSG	11-1-2013	15:34:20	113051.000000	11305.100000	49673.842420	20.000000
C:\Users\cware\Desktop\Steller18Nov\18NovTrials\M21.DSG	11-1-2013	15:34:20	113052.000000	11305.200000	49665.553648	20.000000
C:\Users\cware\Desktop\Steller18Nov\18NovTrials\M21.DSG	11-1-2013	15:34:20	113053.000000	11305.300000	49660.824569	20.000000
C:\Users\cware\Desktop\Steller18Nov\18NovTrials\M21.DSG	11-1-2013	15:34:20	113054.000000	11305.400000	49649.399627	20.000000
C:\Users\cware\Desktop\Steller18Nov\18NovTrials\M21.DSG	11-1-2013	15:34:20	113055.000000	11305.500000	49637.850147	20.000000
C:\Users\cware\Desktop\Steller18Nov\18NovTrials\M21.DSG	11-1-2013	15:34:20	113056.000000	11305.600000	49632.523561	20.000000
C:\Users\cware\Desktop\Steller18Nov\18NovTrials\M21.DSG	11-1-2013	15:34:20	113057.000000	11305.700000	49640.513488	20.000000
C:\Users\cware\Desktop\Steller18Nov\18NovTrials\M21.DSG	11-1-2013	15:34:20	113058.000000	11305.800000	49615.299016	20.000000
C:\Users\cware\Desktop\Steller18Nov\18NovTrials\M21.DSG	11-1-2013	15:34:20	113059.000000	11305.900000	49614.775956	20.000000
C:\Users\cware\Desktop\Steller18Nov\18NovTrials\M21.DSG	11-1-2013	15:34:20	113060.000000	11306.000000	49617.066145	20.000000
C:\Users\cware\Desktop\Steller18Nov\18NovTrials\M21.DSG	11-1-2013	15:34:20	113061.000000	11306.100000	49612.461229	20.000000
C:\Users\cware\Desktop\Steller18Nov\18NovTrials\M21.DSG	11-1-2013	15:34:20	113062.000000	11306.200000	49609.250451	20.000000
C:\Users\cware\Desktop\Steller18Nov\18NovTrials\M21.DSG	11-1-2013	15:34:20	113063.000000	11306.300000	49612.486307	20.000000
C:\Users\cware\Desktop\Steller18Nov\18NovTrials\M21.DSG	11-1-2013	15:34:20	113064.000000	11306.400000	49605.741045	20.000000
C:\Users\cware\Desktop\Steller18Nov\18NovTrials\M21.DSG	11-1-2013	15:34:20	113065.000000	11306.500000	49601.907769	20.000000
C:\Users\cware\Desktop\Steller18Nov\18NovTrials\M21.DSG	11-1-2013	15:34:20	113066.000000	11306.600000	49607.234721	20.000000
C:\Users\cware\Desktop\Steller18Nov\18NovTrials\M21.DSG	11-1-2013	15:34:20	113067.000000	11306.700000	49612.014004	20.000000
C:\Users\cware\Desktop\Steller18Nov\18NovTrials\M21.DSG	11-1-2013	15:34:20	113068.000000	11306.800000	49609.574626	20.000000
C:\Users\cware\Desktop\Steller18Nov\18NovTrials\M21.DSG	11-1-2013	15:34:20	113069.000000	11306.900000	49613.308247	20.000000
C:\Users\cware\Desktop\Steller18Nov\18NovTrials\M21.DSG	11-1-2013	15:34:20	113070.000000	11307.000000	49606.936550	20.000000
C:\Users\cware\Desktop\Steller18Nov\18NovTrials\M21.DSG	11-1-2013	15:34:20	113071.000000	11307.100000	49609.077162	20.000000
C:\Users\cware\Desktop\Steller18Nov\18NovTrials\M21.DSG	11-1-2013	15:34:20	113072.000000	11307.200000	49612.188694	20.000000
C:\Users\cware\Desktop\Steller18Nov\18NovTrials\M21.DSG	11-1-2013	15:34:20	113073.000000	11307.300000	49619.755465	20.000000
C:\Users\cware\Desktop\Steller18Nov\18NovTrials\M21.DSG	11-1-2013	15:34:20	113074.000000	11307.400000	49624.385402	20.000000
C:\Users\cware\Desktop\Steller18Nov\18NovTrials\M21.DSG	11-1-2013	15:34:20	113075.000000	11307.500000	49632.126588	20.000000
C:\Users\cware\Desktop\Steller18Nov\18NovTrials\M21.DSG	11-1-2013	15:34:20	113076.000000	11307.600000	49632.599496	20.000000
C:\Users\cware\Desktop\Steller18Nov\18NovTrials\M21.DSG	11-1-2013	15:34:20	113077.000000	11307.700000	49637.677207	20.000000
C:\Users\cware\Desktop\Steller18Nov\18NovTrials\M21.DSG	11-1-2013	15:34:20	113078.000000	11307.800000	49646.538542	20.000000
C:\Users\cware\Desktop\Steller18Nov\18NovTrials\M21.DSG	11-1-2013	15:34:20	113079.000000	11307.900000	49646.389440	20.000000
C:\Users\cware\Desktop\Steller18Nov\18NovTrials\M21.DSG	11-1-2013	15:34:20	113080.000000	11308.000000	49636.806560	20.000000
C:\Users\cware\Desktop\Steller18Nov\18NovTrials\M21.DSG	11-1-2013	15:34:20	113081.000000	11308.100000	49636.258801	20.000000
C:\Users\cware\Desktop\Steller18Nov\18NovTrials\M21.DSG	11-1-2013	15:34:20	113082.000000	11308.200000	49629.737471	20.000000
C:\Users\cware\Desktop\Steller18Nov\18NovTrials\M21.DSG	11-1-2013	15:34:20	113083.000000	11308.300000	49624.759246	20.000000
C:\Users\cware\Desktop\Steller18Nov\18NovTrials\M21.DSG	11-1-2013	15:34:20	113084.000000	11308.400000	49628.517875	20.000000
C:\Users\cware\Desktop\Steller18Nov\18NovTrials\M21.DSG	11-1-2013	15:34:20	113085.000000	11308.500000	49618.287629	20.000000
C:\Users\cware\Desktop\Steller18Nov\18NovTrials\M21.DSG	11-1-2013	15:34:20	113086.000000	11308.600000	49619.955450	20.000000
C:\Users\cware\Desktop\Steller18Nov\18NovTrials\M21.DSG	11-1-2013	15:34:20	113087.000000	11308.700000	49614.803036	20.000000
C:\Users\cware\Desktop\Steller18Nov\18NovTrials\M21.DSG	11-1-2013	15:34:20	113088.000000	11308.800000	49599.569899	20.000000
C:\Users\cware\Desktop\Steller18Nov\18NovTrials\M21.DSG	11-1-2013	15:34:20	113089.000000	11308.900000	49605.742764	20.000000
C:\Users\cware\Desktop\Steller18Nov\18NovTrials\M21.DSG	11-1-2013	15:34:20	113090.000000	11309.000000	49588.717603	20.000000
C:\Users\cware\Desktop\Steller18Nov\18NovTrials\M21.DSG	11-1-2013	15:34:20	113091.000000	11309.100000	49600.515855	20.000000
C:\Users\cware\Desktop\Steller18Nov\18NovTrials\M21.DSG	11-1-2013	15:34:20	113092.000000	11309.200000	49595.114713	20.000000
C:\Users\cware\Desktop\Steller18Nov\18NovTrials\M21.DSG	11-1-2013	15:34:20	113093.000000	11309.300000	49606.191142	20.000000
C:\Users\cware\Desktop\Steller18Nov\18NovTrials\M21.DSG	11-1-2013	15:34:20	113094.000000	11309.400000	49611.841655	20.000000
C:\Users\cware\Desktop\Steller18Nov\18NovTrials\M21.DSG	11-1-2013	15:34:20	113095.000000	11309.500000	49616.197691	20.000000
C:\Users\cware\Desktop\Steller18Nov\18NovTrials\M21.DSG	11-1-2013	15:34:20	113096.000000	11309.600000	49616.969331	20.000000
C:\Users\cware\Desktop\Steller18Nov\18NovTrials\M21.DSG	11-1-2013	15:34:20	113097.000000	11309.700000	49635.289482	20.000000
C:\Users\cware\Desktop\Steller18Nov\18NovTrials\M21.DSG	11-1-2013	15:34:20	113098.000000	11309.800000	49640.467001	20.000000
C:\Users\cware\Desktop\Steller18Nov\18NovTrials\M21.DSG	11-1-2013	15:34:20	113099.000000	11309.900000	49640.591173	20.000000
C:\Users\cware\Desktop\Steller18Nov\18NovTrials\M21.DSG	11-1-2013	15:34:20	113100.000000	11310.000000	49655.376463	20.000000
C:\Users\cware\Desktop\Steller18Nov\18NovTrials\M21.DSG	11-1-2013	15:34:20	113101.000000	11310.100000	49657.890571	20.000000
C:\Users\cware\Desktop\Steller18Nov\18NovTrials\M21.DSG	11-1-2013	15:34:20	113102.000000	11310.200000	49653.061901	20.000000
C:\Users\cware\Desktop\Steller18Nov\18NovTrials\M21.DSG	11-1-2013	15:34:20	113103.000000	11310.300000	49661.151697	20.000000
C:\Users\cware\Desktop\Steller18Nov\18NovTrials\M21.DSG	11-1-2013	15:34:20	113104.000000	11310.400000	49653.933249	20.000000
C:\Users\cware\Desktop\Steller18Nov\18NovTrials\M21.DSG	11-1-2013	15:34:20	113105.000000	11310.500000	49657.492911	20.000000
C:\Users\cware\Desktop\Steller18Nov\18NovTrials\M21.DSG	11-1-2013	15:34:20	113106.000000	11310.600000	49650.523250	20.000000
C:\Users\cware\Desktop\Steller18Nov\18NovTrials\M21.DSG	11-1-2013	15:34:20	113107.000000	11310.700000	49651.419519	20.000000
C:\Users\cware\Desktop\Steller18Nov\18NovTrials\M21.DSG	11-1-2013	15:34:20	113108.000000	11310.800000	49649.129657	20.000000
C:\Users\cware\Desktop\Steller18Nov\18NovTrials\M21.DSG	11-1-2013	15:34:20	113109.000000	11310.900000	49651.419724	20.000000
C:\Users\cware\Desktop\Steller18Nov\18NovTrials\M21.DSG	11-1-2013	15:34:20	113110.000000	11311.000000	49652.017013	20.000000
C:\Users\cware\Desktop\Steller18Nov\18NovTrials\M21.DSG	11-1-2013	15:34:20	113111.000000	11311.100000	49643.952704	20.000000
C:\Users\cware\Desktop\Steller18Nov\18NovTrials\M21.DSG	11-1-2013	15:34:20	113112.000000	11311.200000	49642.732904	20.000000
C:\Users\cware\Desktop\Steller18Nov\18NovTrials\M21.DSG	11-1-2013	15:34:20	113113.000000	11311.300000	49633.846769	20.000000
C:\Users\cware\Desktop\Steller18Nov\18NovTrials\M21.DSG	11-1-2013	15:34:20	113114.000000	11311.400000	49626.703206	20.000000
C:\Users\cware\Desktop\Steller18Nov\18NovTrials\M21.DSG	11-1-2013	15:34:20	113115.000000	11311.500000	49630.486579	20.000000
C:\Users\cware\Desktop\Steller18Nov\18NovTrials\M21.DSG	11-1-2013	15:34:20	113116.000000	11311.600000	49627.847998	20.000000
C:\Users\cware\Desktop\Steller18Nov\18NovTrials\M21.DSG	11-1-2013	15:34:20	113117.000000	11311.700000	49628.769123	20.000000
C:\Users\cware\Desktop\Steller18Nov\18NovTrials\M21.DSG	11-1-2013	15:34:20	113118.000000	11311.800000	49625.533453	20.000000
C:\Users\cware\Desktop\Steller18Nov\18NovTrials\M21.DSG	11-1-2013	15:34:20	113119.000000	11311.900000	49626.454666	20.000000
C:\Users\cware\Desktop\Steller18Nov\18NovTrials\M21.DSG	11-1-2013	15:34:20	113120.000000	11312.000000	49618.315209	20.000000
C:\Users\cware\Desktop\Steller18Nov\18NovTrials\M21.DSG	11-1-2013	15:34:20	113121.000000	11312.100000	49619.211560	20.000000
C:\Users\cware\Desktop\Steller18Nov\18NovTrials\M21.DSG	11-1-2013	15:34:20	113122.000000	11312.200000	49623.069458	20.000000
C:\Users\cware\Desktop\Steller18Nov\18NovTrials\M21.DSG	11-1-2013	15:34:20	113123.000000	11312.300000	49626.977695	20.000000
C:\Users\cware\Desktop\Steller18Nov\18NovTrials\M21.DSG	11-1-2013	15:34:20	113124.000000	11312.400000	49630.014376	20.000000
C:\Users\cware\Desktop\Steller18Nov\18NovTrials\M21.DSG	11-1-2013	15:34:20	113125.000000	11312.500000	49627.475633	20.000000
C:\Users\cware\Desktop\Steller18Nov\18NovTrials\M21.DSG	11-1-2013	15:34:20	113126.000000	11312.600000	49633.573825	20.000000
C:\Users\cware\Desktop\Steller18Nov\18NovTrials\M21.DSG	11-1-2013	15:34:20	113127.000000	11312.700000	49640.244858	20.000000
C:\Users\cware\Desktop\Steller18Nov\18NovTrials\M21.DSG	11-1-2013	15:34:20	113128.000000	11312.800000	49640.045904	20.000000
C:\Users\cware\Desktop\Steller18Nov\18NovTrials\M21.DSG	11-1-2013	15:34:20	113129.000000	11312.900000	49642.186790	20.000000
C:\Users\cware\Desktop\Steller18Nov\18NovTrials\M21.DSG	11-1-2013	15:34:20	113130.000000	11313.000000	49645.198462	20.000000
C:\Users\cware\Desktop\Steller18Nov\18NovTrials\M21.DSG	11-1-2013	15:34:20	113131.000000	11313.100000	49652.267582	20.000000
C:\Users\cware\Desktop\Steller18Nov\18NovTrials\M21.DSG	11-1-2013	15:34:20	113132.000000	11313.200000	49660.979533	20.000000
C:\Users\cware\Desktop\Steller18Nov\18NovTrials\M21.DSG	11-1-2013	15:34:20	113133.000000	11313.300000	49663.120289	20.000000
C:\Users\cware\Desktop\Steller18Nov\18NovTrials\M21.DSG	11-1-2013	15:34:20	113134.000000	11313.400000	49662.497930	20.000000
C:\Users\cware\Desktop\Steller18Nov\18NovTrials\M21.DSG	11-1-2013	15:34:20	113135.000000	11313.500000	49652.815743	20.000000
C:\Users\cware\Desktop\Steller18Nov\18NovTrials\M21.DSG	11-1-2013	15:34:20	113136.000000	11313.600000	49655.827576	20.000000
C:\Users\cware\Desktop\Steller18Nov\18NovTrials\M21.DSG	11-1-2013	15:34:20	113137.000000	11313.700000	49651.122921	20.000000
C:\Users\cware\Desktop\Steller18Nov\18NovTrials\M21.DSG	11-1-2013	15:34:20	113138.000000	11313.800000	49650.725096	20.000000
C:\Users\cware\Desktop\Steller18Nov\18NovTrials\M21.DSG	11-1-2013	15:34:20	113139.000000	11313.900000	49650.028003	20.000000
C:\Users\cware\Desktop\Steller18Nov\18NovTrials\M21.DSG	11-1-2013	15:34:20	113140.000000	11314.000000	49642.660290	20.000000
C:\Users\cware\Desktop\Steller18Nov\18NovTrials\M21.DSG	11-1-2013	15:34:20	113141.000000	11314.100000	49641.714613	20.000000
C:\Users\cware\Desktop\Steller18Nov\18NovTrials\M21.DSG	11-1-2013	15:34:20	113142.000000	11314.200000	49640.370436	20.000000
C:\Users\cware\Desktop\Steller18Nov\18NovTrials\M21.DSG	11-1-2013	15:34:20	113143.000000	11314.300000	49639.076063	20.000000
C:\Users\cware\Desktop\Steller18Nov\18NovTrials\M21.DSG	11-1-2013	15:34:20	113144.000000	11314.400000	49631.758145	20.000000
C:\Users\cware\Desktop\Steller18Nov\18NovTrials\M21.DSG	11-1-2013	15:34:20	113145.000000	11314.500000	49631.285320	20.000000
C:\Users\cware\Desktop\Steller18Nov\18NovTrials\M21.DSG	11-1-2013	15:34:20	113146.000000	11314.600000	49626.332160	20.000000
C:\Users\cware\Desktop\Steller18Nov\18NovTrials\M21.DSG	11-1-2013	15:34:20	113147.000000	11314.700000	49611.770745	20.000000
C:\Users\cware\Desktop\Steller18Nov\18NovTrials\M21.DSG	11-1-2013	15:34:20	113148.000000	11314.800000	49615.106197	20.000000
C:\Users\cware\Desktop\Steller18Nov\18NovTrials\M21.DSG	11-1-2013	15:34:20	113149.000000	11314.900000	49605.622776	20.000000
C:\Users\cware\Desktop\Steller18Nov\18NovTrials\M21.DSG	11-1-2013	15:34:20	113150.000000	11315.000000	49604.353385	20.000000
C:\Users\cware\Desktop\Steller18Nov\18NovTrials\M21.DSG	11-1-2013	15:34:20	113151.000000	11315.100000	49595.318012	20.000000
C:\Users\cware\Desktop\Steller18Nov\18NovTrials\M21.DSG	11-1-2013	15:34:20	113152.000000	11315.200000	49592.928672	20.000000
C:\Users\cware\Desktop\Steller18Nov\18NovTrials\M21.DSG	11-1-2013	15:34:20	113153.000000	11315.300000	49585.436391	20.000000
C:\Users\cware\Desktop\Steller18Nov\18NovTrials\M21.DSG	11-1-2013	15:34:20	113154.000000	11315.400000	49575.455019	20.000000
C:\Users\cware\Desktop\Steller18Nov\18NovTrials\M21.DSG	11-1-2013	15:34:20	113155.000000	11315.500000	49573.364337	20.000000
C:\Users\cware\Desktop\Steller18Nov\18NovTrials\M21.DSG	11-1-2013	15:34:20	113156.000000	11315.600000	49575.878427	20.000000
C:\Users\cware\Desktop\Steller18Nov\18NovTrials\M21.DSG	11-1-2013	15:34:20	113157.000000	11315.700000	49570.974858	20.000000
C:\Users\cware\Desktop\Steller18Nov\18NovTrials\M21.DSG	11-1-2013	15:34:20	113158.000000	11315.800000	49576.002930	20.000000
C:\Users\cware\Desktop\Steller18Nov\18NovTrials\M21.DSG	11-1-2013	15:34:20	113159.000000	11315.900000	49577.770251	20.000000
C:\Users\cware\Desktop\Steller18Nov\18NovTrials\M21.DSG	11-1-2013	15:34:20	113160.000000	11316.000000	49582.624321	20.000000
C:\Users\cware\Desktop\Steller18Nov\18NovTrials\M21.DSG	11-1-2013	15:34:20	113161.000000	11316.100000	49586.955340	20.000000
C:\Users\cware\Desktop\Steller18Nov\18NovTrials\M21.DSG	11-1-2013	15:34:20	113162.000000	11316.200000	49600.421484	20.000000
C:\Users\cware\Desktop\Steller18Nov\18NovTrials\M21.DSG	11-1-2013	15:34:20	113163.000000	11316.300000	49611.373672	20.000000
C:\Users\cware\Desktop\Steller18Nov\18NovTrials\M21.DSG	11-1-2013	15:34:20	113164.000000	11316.400000	49612.991620	20.000000
C:\Users\cware\Desktop\Steller18Nov\18NovTrials\M21.DSG	11-1-2013	15:34:20	113165.000000	11316.500000	49632.730284	20.000000
C:\Users\cware\Desktop\Steller18Nov\18NovTrials\M21.DSG	11-1-2013	15:34:20	113166.000000	11316.600000	49635.667401	20.000000
C:\Users\cware\Desktop\Steller18Nov\18NovTrials\M21.DSG	11-1-2013	15:34:20	113167.000000	11316.700000	49632.431457	20.000000
C:\Users\cware\Desktop\Steller18Nov\18NovTrials\M21.DSG	11-1-2013	15:34:20	113168.000000	11316.800000	49632.406919	20.000000
C:\Users\cware\Desktop\Steller18Nov\18NovTrials\M21.DSG	11-1-2013	15:34:20	113169.000000	11316.900000	49625.561891	20.000000
C:\Users\cware\Desktop\Steller18Nov\18NovTrials\M21.DSG	11-1-2013	15:34:20	113170.000000	11317.000000	49622.873794	20.000000
C:\Users\cware\Desktop\Steller18Nov\18NovTrials\M21.DSG	11-1-2013	15:34:20	113171.000000	11317.100000	49628.275341	20.000000
C:\Users\cware\Desktop\Steller18Nov\18NovTrials\M21.DSG	11-1-2013	15:34:20	113172.000000	11317.200000	49618.717203	20.000000
C:\Users\cware\Desktop\Steller18Nov\18NovTrials\M21.DSG	11-1-2013	15:34:20	113173.000000	11317.300000	49619.190316	20.000000
C:\Users\cware\Desktop\Steller18Nov\18NovTrials\M21.DSG	11-1-2013	15:34:20	113174.000000	11317.400000	49616.875466	20.000000
C:\Users\cware\Desktop\Steller18Nov\18NovTrials\M21.DSG	11-1-2013	15:34:20	113175.000000	11317.500000	49623.173048	20.000000
C:\Users\cware\Desktop\Steller18Nov\18NovTrials\M21.DSG	11-1-2013	15:34:20	113176.000000	11317.600000	49614.187395	20.000000
C:\Users\cware\Desktop\Steller18Nov\18NovTrials\M21.DSG	11-1-2013	15:34:20	113177.000000	11317.700000	49619.364914	20.000000
C:\Users\cware\Desktop\Steller18Nov\18NovTrials\M21.DSG	11-1-2013	15:34:20	113178.000000	11317.800000	49618.767712	20.000000
C:\Users\cware\Desktop\Steller18Nov\18NovTrials\M21.DSG	11-1-2013	15:34:20	113179.000000	11317.900000	49616.801185	20.000000
C:\Users\cware\Desktop\Steller18Nov\18NovTrials\M21.DSG	11-1-2013	15:34:20	113180.000000	11318.000000	49619.912787	20.000000
C:\Users\cware\Desktop\Steller18Nov\18NovTrials\M21.DSG	11-1-2013	15:34:20	113181.000000	11318.100000	49609.757373	20.000000
C:\Users\cware\Desktop\Steller18Nov\18NovTrials\M21.DSG	11-1-2013	15:34:20	113182.000000	11318.200000	49614.835315	20.000000
C:\Users\cware\Desktop\Steller18Nov\18NovTrials\M21.DSG	11-1-2013	15:34:20	113183.000000	11318.300000	49610.354919	20.000000
C:\Users\cware\Desktop\Steller18Nov\18NovTrials\M21.DSG	11-1-2013	15:34:20	113184.000000	11318.400000	49609.608322	20.000000
C:\Users\cware\Desktop\Steller18Nov\18NovTrials\M21.DSG	11-1-2013	15:34:20	113185.000000	11318.500000	49613.889503	20.000000
C:\Users\cware\Desktop\Steller18Nov\18NovTrials\M21.DSG	11-1-2013	15:34:20	113186.000000	11318.600000	49606.024139	20.000000
C:\Users\cware\Desktop\Steller18Nov\18NovTrials\M21.DSG	11-1-2013	15:34:20	113187.000000	11318.700000	49609.409185	20.000000
C:\Users\cware\Desktop\Steller18Nov\18NovTrials\M21.DSG	11-1-2013	15:34:20	113188.000000	11318.800000	49613.392187	20.000000
C:\Users\cware\Desktop\Steller18Nov\18NovTrials\M21.DSG	11-1-2013	15:34:20	113189.000000	11318.900000	49619.515327	20.000000
C:\Users\cware\Desktop\Steller18Nov\18NovTrials\M21.DSG	11-1-2013	15:34:20	113190.000000	11319.000000	49625.987010	20.000000
C:\Users\cware\Desktop\Steller18Nov\18NovTrials\M21.DSG	11-1-2013	15:34:20	113191.000000	11319.100000	49625.588775	20.000000
C:\Users\cware\Desktop\Steller18Nov\18NovTrials\M21.DSG	11-1-2013	15:34:20	113192.000000	11319.200000	49633.404806	20.000000
C:\Users\cware\Desktop\Steller18Nov\18NovTrials\M21.DSG	11-1-2013	15:34:20	113193.000000	11319.300000	49649.235460	20.000000
C:\Users\cware\Desktop\Steller18Nov\18NovTrials\M21.DSG	11-1-2013	15:34:20	113194.000000	11319.400000	49656.329586	20.000000
C:\Users\cware\Desktop\Steller18Nov\18NovTrials\M21.DSG	11-1-2013	15:34:20	113195.000000	11319.500000	49652.222751	20.000000
C:\Users\cware\Desktop\Steller18Nov\18NovTrials\M21.DSG	11-1-2013	15:34:20	113196.000000	11319.600000	49646.124045	20.000000
C:\Users\cware\Desktop\Steller18Nov\18NovTrials\M21.DSG	11-1-2013	15:34:20	113197.000000	11319.700000	49645.950235	20.000000
C:\Users\cware\Desktop\Steller18Nov\18NovTrials\M21.DSG	11-1-2013	15:34:20	113198.000000	11319.800000	49640.200531	20.000000
C:\Users\cware\Desktop\Steller18Nov\18NovTrials\M21.DSG	11-1-2013	15:34:20	113199.000000	11319.900000	49634.699702	20.000000
C:\Users\cware\Desktop\Steller18Nov\18NovTrials\M21.DSG	11-1-2013	15:34:20	113200.000000	11320.000000	49637.885716	20.000000
C:\Users\cware\Desktop\Steller18Nov\18NovTrials\M21.DSG	11-1-2013	15:34:20	113201.000000	11320.100000	49635.819947	20.000000
C:\Users\cware\Desktop\Steller18Nov\18NovTrials\M21.DSG	11-1-2013	15:34:20	113202.000000	11320.200000	49639.329762	20.000000
C:\Users\cware\Desktop\Steller18Nov\18NovTrials\M21.DSG	11-1-2013	15:34:20	113203.000000	11320.300000	49637.786670	20.000000
C:\Users\cware\Desktop\Steller18Nov\18NovTrials\M21.DSG	11-1-2013	15:34:20	113204.000000	11320.400000	49630.916725	20.000000
C:\Users\cware\Desktop\Steller18Nov\18NovTrials\M21.DSG	11-1-2013	15:34:20	113205.000000	11320.500000	49624.071754	20.000000
C:\Users\cware\Desktop\Steller18Nov\18NovTrials\M21.DSG	11-1-2013	15:34:20	113206.000000	11320.600000	49625.440891	20.000000
C:\Users\cware\Desktop\Steller18Nov\18NovTrials\M21.DSG	11-1-2013	15:34:20	113207.000000	11320.700000	49622.578378	20.000000
C:\Users\cware\Desktop\Steller18Nov\18NovTrials\M21.DSG	11-1-2013	15:34:20	113208.000000	11320.800000	49628.726700	20.000000
C:\Users\cware\Desktop\Steller18Nov\18NovTrials\M21.DSG	11-1-2013	15:34:20	113209.000000	11320.900000	49627.233281	20.000000
C:\Users\cware\Desktop\Steller18Nov\18NovTrials\M21.DSG	11-1-2013	15:34:20	113210.000000	11321.000000	49621.483268	20.000000
C:\Users\cware\Desktop\Steller18Nov\18NovTrials\M21.DSG	11-1-2013	15:34:20	113211.000000	11321.100000	49627.731185	20.000000
C:\Users\cware\Desktop\Steller18Nov\18NovTrials\M21.DSG	11-1-2013	15:34:20	113212.000000	11321.200000	49645.752299	20.000000
C:\Users\cware\Desktop\Steller18Nov\18NovTrials\M21.DSG	11-1-2013	15:34:20	113213.000000	11321.300000	49647.195989	20.000000
C:\Users\cware\Desktop\Steller18Nov\18NovTrials\M21.DSG	11-1-2013	15:34:20	113214.000000	11321.400000	49655.509871	20.000000
C:\Users\cware\Desktop\Steller18Nov\18NovTrials\M21.DSG	11-1-2013	15:34:20	113215.000000	11321.500000	49654.041596	20.000000
C:\Users\cware\Desktop\Steller18Nov\18NovTrials\M21.DSG	11-1-2013	15:34:20	113216.000000	11321.600000	49668.129899	20.000000
C:\Users\cware\Desktop\Steller18Nov\18NovTrials\M21.DSG	11-1-2013	15:34:20	113217.000000	11321.700000	49665.118236	20.000000
C:\Users\cware\Desktop\Steller18Nov\18NovTrials\M21.DSG	11-1-2013	15:34:20	113218.000000	11321.800000	49662.106376	20.000000
C:\Users\cware\Desktop\Steller18Nov\18NovTrials\M21.DSG	11-1-2013	15:34:20	113219.000000	11321.900000	49660.264739	20.000000
C:\Users\cware\Desktop\Steller18Nov\18NovTrials\M21.DSG	11-1-2013	15:34:20	113220.000000	11322.000000	49645.106225	20.000000
C:\Users\cware\Desktop\Steller18Nov\18NovTrials\M21.DSG	11-1-2013	15:34:20	113221.000000	11322.100000	49632.337042	20.000000
C:\Users\cware\Desktop\Steller18Nov\18NovTrials\M21.DSG	11-1-2013	15:34:20	113222.000000	11322.200000	49623.152321	20.000000
C:\Users\cware\Desktop\Steller18Nov\18NovTrials\M21.DSG	11-1-2013	15:34:20	113223.000000	11322.300000	49612.051129	20.000000
C:\Users\cware\Desktop\Steller18Nov\18NovTrials\M21.DSG	11-1-2013	15:34:20	113224.000000	11322.400000	49605.629388	20.000000
C:\Users\cware\Desktop\Steller18Nov\18NovTrials\M21.DSG	11-1-2013	15:34:20	113225.000000	11322.500000	49594.577896	20.000000
C:\Users\cware\Desktop\Steller18Nov\18NovTrials\M21.DSG	11-1-2013	15:34:20	113226.000000	11322.600000	49583.601042	20.000000
C:\Users\cware\Desktop\Steller18Nov\18NovTrials\M21.DSG	11-1-2013	15:34:20	113227.000000	11322.700000	49573.071917	20.000000
C:\Users\cware\Desktop\Steller18Nov\18NovTrials\M21.DSG	11-1-2013	15:34:20	113228.000000	11322.800000	49561.945700	20.000000
C:\Users\cware\Desktop\Steller18Nov\18NovTrials\M21.DSG	11-1-2013	15:34:20	113229.000000	11322.900000	49548.106597	20.000000
C:\Users\cware\Desktop\Steller18Nov\18NovTrials\M21.DSG	11-1-2013	15:34:20	113230.000000	11323.000000	49531.952380	20.000000
C:\Users\cware\Desktop\Steller18Nov\18NovTrials\M21.DSG	11-1-2013	15:34:20	113231.000000	11323.100000	49523.165937	20.000000
C:\Users\cware\Desktop\Steller18Nov\18NovTrials\M21.DSG	11-1-2013	15:34:20	113232.000000	11323.200000	49511.765692	20.000000
C:\Users\cware\Desktop\Steller18Nov\18NovTrials\M21.DSG	11-1-2013	15:34:20	113233.000000	11323.300000	49497.702422	20.000000
C:\Users\cware\Desktop\Steller18Nov\18NovTrials\M21.DSG	11-1-2013	15:34:20	113234.000000	11323.400000	49485.804507	20.000000
C:\Users\cware\Desktop\Steller18Nov\18NovTrials\M21.DSG	11-1-2013	15:34:20	113235.000000	11323.500000	49475.549255	20.000000
C:\Users\cware\Desktop\Steller18Nov\18NovTrials\M21.DSG	11-1-2013	15:34:20	113236.000000	11323.600000	49469.227060	20.000000
C:\Users\cware\Desktop\Steller18Nov\18NovTrials\M21.DSG	11-1-2013	15:34:20	113237.000000	11323.700000	49464.796185	20.000000
C:\Users\cware\Desktop\Steller18Nov\18NovTrials\M21.DSG	11-1-2013	15:34:20	113238.000000	11323.800000	49463.451744	20.000000
C:\Users\cware\Desktop\Steller18Nov\18NovTrials\M21.DSG	11-1-2013	15:34:20	113239.000000	11323.900000	49463.600712	20.000000
C:\Users\cware\Desktop\Steller18Nov\18NovTrials\M21.DSG	11-1-2013	15:34:20	113240.000000	11324.000000	49466.164295	20.000000
C:\Users\cware\Desktop\Steller18Nov\18NovTrials\M21.DSG	11-1-2013	15:34:20	113241.000000	11324.100000	49465.442545	20.000000
C:\Users\cware\Desktop\Steller18Nov\18NovTrials\M21.DSG	11-1-2013	15:34:20	113242.000000	11324.200000	49466.537782	20.000000
C:\Users\cware\Desktop\Steller18Nov\18NovTrials\M21.DSG	11-1-2013	15:34:20	113243.000000	11324.300000	49465.815872	20.000000
C:\Users\cware\Desktop\Steller18Nov\18NovTrials\M21.DSG	11-1-2013	15:34:20	113244.000000	11324.400000	49465.865979	20.000000
C:\Users\cware\Desktop\Steller18Nov\18NovTrials\M21.DSG	11-1-2013	15:34:20	113245.000000	11324.500000	49466.587651	20.000000
C:\Users\cware\Desktop\Steller18Nov\18NovTrials\M21.DSG	11-1-2013	15:34:20	113246.000000	11324.600000	49467.234956	20.000000
C:\Users\cware\Desktop\Steller18Nov\18NovTrials\M21.DSG	11-1-2013	15:34:20	113247.000000	11324.700000	49466.687523	20.000000
C:\Users\cware\Desktop\Steller18Nov\18NovTrials\M21.DSG	11-1-2013	15:34:20	113248.000000	11324.800000	49466.662762	20.000000
C:\Users\cware\Desktop\Steller18Nov\18NovTrials\M21.DSG	11-1-2013	15:34:20	113249.000000	11324.900000	49467.484279	20.000000
C:\Users\cware\Desktop\Steller18Nov\18NovTrials\M21.DSG	11-1-2013	15:34:20	113250.000000	11325.000000	49466.015968	20.000000
C:\Users\cware\Desktop\Steller18Nov\18NovTrials\M21.DSG	11-1-2013	15:34:20	113251.000000	11325.100000	49466.538549	20.000000
C:\Users\cware\Desktop\Steller18Nov\18NovTrials\M21.DSG	11-1-2013	15:34:20	113252.000000	11325.200000	49465.294041	20.000000
C:\Users\cware\Desktop\Steller18Nov\18NovTrials\M21.DSG	11-1-2013	15:34:20	113253.000000	11325.300000	49467.310562	20.000000
C:\Users\cware\Desktop\Steller18Nov\18NovTrials\M21.DSG	11-1-2013	15:34:20	113254.000000	11325.400000	49465.568111	20.000000
C:\Users\cware\Desktop\Steller18Nov\18NovTrials\M21.DSG	11-1-2013	15:34:20	113255.000000	11325.500000	49467.036913	20.000000
C:\Users\cware\Desktop\Steller18Nov\18NovTrials\M21.DSG	11-1-2013	15:34:20	113256.000000	11325.600000	49467.286096	20.000000
C:\Users\cware\Desktop\Steller18Nov\18NovTrials\M21.DSG	11-1-2013	15:34:20	113257.000000	11325.700000	49468.158242	20.000000
C:\Users\cware\Desktop\Steller18Nov\18NovTrials\M21.DSG	11-1-2013	15:34:20	113258.000000	11325.800000	49467.087909	20.000000
C:\Users\cware\Desktop\Steller18Nov\18NovTrials\M21.DSG	11-1-2013	15:34:20	113259.000000	11325.900000	49468.257706	20.000000
C:\Users\cware\Desktop\Steller18Nov\18NovTrials\M21.DSG	11-1-2013	15:34:20	113260.000000	11326.000000	49466.191428	20.000000
C:\Users\cware\Desktop\Steller18Nov\18NovTrials\M21.DSG	11-1-2013	15:34:20	113261.000000	11326.100000	49467.361498	20.000000
C:\Users\cware\Desktop\Steller18Nov\18NovTrials\M21.DSG	11-1-2013	15:34:20	113262.000000	11326.200000	49466.913251	20.000000
C:\Users\cware\Desktop\Steller18Nov\18NovTrials\M21.DSG	11-1-2013	15:34:20	113263.000000	11326.300000	49467.286708	20.000000
C:\Users\cware\Desktop\Steller18Nov\18NovTrials\M21.DSG	11-1-2013	15:34:20	113264.000000	11326.400000	49464.921660	20.000000
C:\Users\cware\Desktop\Steller18Nov\18NovTrials\M21.DSG	11-1-2013	15:34:20	113265.000000	11326.500000	49467.037398	20.000000
C:\Users\cware\Desktop\Steller18Nov\18NovTrials\M21.DSG	11-1-2013	15:34:20	113266.000000	11326.600000	49464.524310	20.000000
C:\Users\cware\Desktop\Steller18Nov\18NovTrials\M21.DSG	11-1-2013	15:34:20	113267.000000	11326.700000	49464.723963	20.000000
C:\Users\cware\Desktop\Steller18Nov\18NovTrials\M21.DSG	11-1-2013	15:34:20	113268.000000	11326.800000	49464.275959	20.000000
C:\Users\cware\Desktop\Steller18Nov\18NovTrials\M21.DSG	11-1-2013	15:34:20	113269.000000	11326.900000	49463.604117	20.000000
C:\Users\cware\Desktop\Steller18Nov\18NovTrials\M21.DSG	11-1-2013	15:34:20	113270.000000	11327.000000	49463.031376	20.000000
C:\Users\cware\Desktop\Steller18Nov\18NovTrials\M21.DSG	11-1-2013	15:34:20	113271.000000	11327.100000	49465.346048	20.000000
C:\Users\cware\Desktop\Steller18Nov\18NovTrials\M21.DSG	11-1-2013	15:34:20	113272.000000	11327.200000	49465.246328	20.000000
C:\Users\cware\Desktop\Steller18Nov\18NovTrials\M21.DSG	11-1-2013	15:34:20	113273.000000	11327.300000	49464.897489	20.000000
C:\Users\cware\Desktop\Steller18Nov\18NovTrials\M21.DSG	11-1-2013	15:34:20	113274.000000	11327.400000	49464.773428	20.000000
C:\Users\cware\Desktop\Steller18Nov\18NovTrials\M21.DSG	11-1-2013	15:34:20	113275.000000	11327.500000	49466.366598	20.000000
C:\Users\cware\Desktop\Steller18Nov\18NovTrials\M21.DSG	11-1-2013	15:34:20	113276.000000	11327.600000	49465.644901	20.000000
C:\Users\cware\Desktop\Steller18Nov\18NovTrials\M21.DSG	11-1-2013	15:34:20	113277.000000	11327.700000	49463.031459	20.000000
C:\Users\cware\Desktop\Steller18Nov\18NovTrials\M21.DSG	11-1-2013	15:34:20	113278.000000	11327.800000	49466.639840	20.000000
C:\Users\cware\Desktop\Steller18Nov\18NovTrials\M21.DSG	11-1-2013	15:34:20	113279.000000	11327.900000	49464.847381	20.000000
C:\Users\cware\Desktop\Steller18Nov\18NovTrials\M21.DSG	11-1-2013	15:34:20	113280.000000	11328.000000	49465.694063	20.000000
C:\Users\cware\Desktop\Steller18Nov\18NovTrials\M21.DSG	11-1-2013	15:34:20	113281.000000	11328.100000	49466.515142	20.000000
C:\Users\cware\Desktop\Steller18Nov\18NovTrials\M21.DSG	11-1-2013	15:34:20	113282.000000	11328.200000	49468.656088	20.000000
C:\Users\cware\Desktop\Steller18Nov\18NovTrials\M21.DSG	11-1-2013	15:34:20	113283.000000	11328.300000	49467.511192	20.000000
C:\Users\cware\Desktop\Steller18Nov\18NovTrials\M21.DSG	11-1-2013	15:34:20	113284.000000	11328.400000	49466.714509	20.000000
C:\Users\cware\Desktop\Steller18Nov\18NovTrials\M21.DSG	11-1-2013	15:34:20	113285.000000	11328.500000	49465.295854	20.000000
C:\Users\cware\Desktop\Steller18Nov\18NovTrials\M21.DSG	11-1-2013	15:34:20	113286.000000	11328.600000	49466.788930	20.000000
C:\Users\cware\Desktop\Steller18Nov\18NovTrials\M21.DSG	11-1-2013	15:34:20	113287.000000	11328.700000	49464.524219	20.000000
C:\Users\cware\Desktop\Steller18Nov\18NovTrials\M21.DSG	11-1-2013	15:34:20	113288.000000	11328.800000	49464.424832	20.000000
C:\Users\cware\Desktop\Steller18Nov\18NovTrials\M21.DSG	11-1-2013	15:34:20	113289.000000	11328.900000	49465.694011	20.000000
C:\Users\cware\Desktop\Steller18Nov\18NovTrials\M21.DSG	11-1-2013	15:34:20	113290.000000	11329.000000	49466.266835	20.000000
C:\Users\cware\Desktop\Steller18Nov\18NovTrials\M21.DSG	11-1-2013	15:34:20	113291.000000	11329.100000	49466.167249	20.000000
C:\Users\cware\Desktop\Steller18Nov\18NovTrials\M21.DSG	11-1-2013	15:34:20	113292.000000	11329.200000	49465.494839	20.000000
C:\Users\cware\Desktop\Steller18Nov\18NovTrials\M21.DSG	11-1-2013	15:34:20	113293.000000	11329.300000	49465.893274	20.000000
C:\Users\cware\Desktop\Steller18Nov\18NovTrials\M21.DSG	11-1-2013	15:34:20	113294.000000	11329.400000	49465.345510	20.000000
C:\Users\cware\Desktop\Steller18Nov\18NovTrials\M21.DSG	11-1-2013	15:34:20	113295.000000	11329.500000	49467.261956	20.000000
C:\Users\cware\Desktop\Steller18Nov\18NovTrials\M21.DSG	11-1-2013	15:34:20	113296.000000	11329.600000	49465.345597	20.000000
C:\Users\cware\Desktop\Steller18Nov\18NovTrials\M21.DSG	11-1-2013	15:34:20	113297.000000	11329.700000	49464.922653	20.000000
C:\Users\cware\Desktop\Steller18Nov\18NovTrials\M21.DSG	11-1-2013	15:34:20	113298.000000	11329.800000	49462.459004	20.000000
C:\Users\cware\Desktop\Steller18Nov\18NovTrials\M21.DSG	11-1-2013	15:34:20	113299.000000	11329.900000	49461.363334	20.000000
C:\Users\cware\Desktop\Steller18Nov\18NovTrials\M21.DSG	11-1-2013	15:34:20	113300.000000	11330.000000	49461.860794	20.000000
C:\Users\cware\Desktop\Steller18Nov\18NovTrials\M21.DSG	11-1-2013	15:34:20	113301.000000	11330.100000	49462.059819	20.000000
C:\Users\cware\Desktop\Steller18Nov\18NovTrials\M21.DSG	11-1-2013	15:34:20	113302.000000	11330.200000	49461.736877	20.000000
C:\Users\cware\Desktop\Steller18Nov\18NovTrials\M21.DSG	11-1-2013	15:34:20	113303.000000	11330.300000	49466.640196	20.000000
C:\Users\cware\Desktop\Steller18Nov\18NovTrials\M21.DSG	11-1-2013	15:34:20	113304.000000	11330.400000	49471.344733	20.000000
C:\Users\cware\Desktop\Steller18Nov\18NovTrials\M21.DSG	11-1-2013	15:34:20	113305.000000	11330.500000	49462.508569	20.000000
C:\Users\cware\Desktop\Steller18Nov\18NovTrials\M21.DSG	11-1-2013	15:34:20	113306.000000	11330.600000	49462.931461	20.000000
C:\Users\cware\Desktop\Steller18Nov\18NovTrials\M21.DSG	11-1-2013	15:34:20	113307.000000	11330.700000	49468.083729	20.000000
C:\Users\cware\Desktop\Steller18Nov\18NovTrials\M21.DSG	11-1-2013	15:34:20	113308.000000	11330.800000	49461.910655	20.000000
C:\Users\cware\Desktop\Steller18Nov\18NovTrials\M21.DSG	11-1-2013	15:34:20	113309.000000	11330.900000	49453.248411	20.000000
C:\Users\cware\Desktop\Steller18Nov\18NovTrials\M21.DSG	11-1-2013	15:34:20	113310.000000	11331.000000	49458.350403	20.000000
C:\Users\cware\Desktop\Steller18Nov\18NovTrials\M21.DSG	11-1-2013	15:34:20	113311.000000	11331.100000	49459.818961	20.000000
C:\Users\cware\Desktop\Steller18Nov\18NovTrials\M21.DSG	11-1-2013	15:34:20	113312.000000	11331.200000	49461.611073	20.000000
C:\Users\cware\Desktop\Steller18Nov\18NovTrials\M21.DSG	11-1-2013	15:34:20	113313.000000	11331.300000	49457.155589	20.000000
C:\Users\cware\Desktop\Steller18Nov\18NovTrials\M21.DSG	11-1-2013	15:34:20	113314.000000	11331.400000	49459.196377	20.000000
C:\Users\cware\Desktop\Steller18Nov\18NovTrials\M21.DSG	11-1-2013	15:34:20	113315.000000	11331.500000	49461.934409	20.000000
C:\Users\cware\Desktop\Steller18Nov\18NovTrials\M21.DSG	11-1-2013	15:34:20	113316.000000	11331.600000	49458.026034	20.000000
C:\Users\cware\Desktop\Steller18Nov\18NovTrials\M21.DSG	11-1-2013	15:34:20	113317.000000	11331.700000	49463.875733	20.000000
C:\Users\cware\Desktop\Steller18Nov\18NovTrials\M21.DSG	11-1-2013	15:34:20	113318.000000	11331.800000	49461.710012	20.000000
C:\Users\cware\Desktop\Steller18Nov\18NovTrials\M21.DSG	11-1-2013	15:34:20	113319.000000	11331.900000	49463.501799	20.000000
C:\Users\cware\Desktop\Steller18Nov\18NovTrials\M21.DSG	11-1-2013	15:34:20	113320.000000	11332.000000	49458.647876	20.000000
C:\Users\cware\Desktop\Steller18Nov\18NovTrials\M21.DSG	11-1-2013	15:34:20	113321.000000	11332.100000	49458.150290	20.000000
C:\Users\cware\Desktop\Steller18Nov\18NovTrials\M21.DSG	11-1-2013	15:34:20	113322.000000	11332.200000	49463.626506	20.000000
C:\Users\cware\Desktop\Steller18Nov\18NovTrials\M21.DSG	11-1-2013	15:34:20	113323.000000	11332.300000	49466.165240	20.000000
C:\Users\cware\Desktop\Steller18Nov\18NovTrials\M21.DSG	11-1-2013	15:34:20	113324.000000	11332.400000	49469.226444	20.000000
C:\Users\cware\Desktop\Steller18Nov\18NovTrials\M21.DSG	11-1-2013	15:34:20	113325.000000	11332.500000	49466.936667	20.000000
C:\Users\cware\Desktop\Steller18Nov\18NovTrials\M21.DSG	11-1-2013	15:34:20	113326.000000	11332.600000	49464.995253	20.000000
C:\Users\cware\Desktop\Steller18Nov\18NovTrials\M21.DSG	11-1-2013	15:34:20	113327.000000	11332.700000	49479.307038	20.000000
C:\Users\cware\Desktop\Steller18Nov\18NovTrials\M21.DSG	11-1-2013	15:34:20	113328.000000	11332.800000	49477.888236	20.000000
C:\Users\cware\Desktop\Steller18Nov\18NovTrials\M21.DSG	11-1-2013	15:34:20	113329.000000	11332.900000	49489.014679	20.000000
C:\Users\cware\Desktop\Steller18Nov\18NovTrials\M21.DSG	11-1-2013	15:34:20	113330.000000	11333.000000	49515.448889	20.000000
C:\Users\cware\Desktop\Steller18Nov\18NovTrials\M21.DSG	11-1-2013	15:34:20	113331.000000	11333.100000	49536.830086	20.000000
C:\Users\cware\Desktop\Steller18Nov\18NovTrials\M21.DSG	11-1-2013	15:34:20	113332.000000	11333.200000	49570.383094	20.000000
C:\Users\cware\Desktop\Steller18Nov\18NovTrials\M21.DSG	11-1-2013	15:34:20	113333.000000	11333.300000	49587.732037	20.000000
C:\Users\cware\Desktop\Steller18Nov\18NovTrials\M21.DSG	11-1-2013	15:34:20	113334.000000	11333.400000	49601.795446	20.000000
C:\Users\cware\Desktop\Steller18Nov\18NovTrials\M21.DSG	11-1-2013	15:34:20	113335.000000	11333.500000	49624.172393	20.000000
C:\Users\cware\Desktop\Steller18Nov\18NovTrials\M21.DSG	11-1-2013	15:34:20	113336.000000	11333.600000	49644.557869	20.000000
C:\Users\cware\Desktop\Steller18Nov\18NovTrials\M21.DSG	11-1-2013	15:34:20	113337.000000	11333.700000	49650.904693	20.000000
C:\Users\cware\Desktop\Steller18Nov\18NovTrials\M21.DSG	11-1-2013	15:34:20	113338.000000	11333.800000	49649.261888	20.000000
C:\Users\cware\Desktop\Steller18Nov\18NovTrials\M21.DSG	11-1-2013	15:34:20	113339.000000	11333.900000	49638.409185	20.000000
C:\Users\cware\Desktop\Steller18Nov\18NovTrials\M21.DSG	11-1-2013	15:34:20	113340.000000	11334.000000	49627.929691	20.000000
C:\Users\cware\Desktop\Steller18Nov\18NovTrials\M21.DSG	11-1-2013	15:34:20	113341.000000	11334.100000	49635.546202	20.000000
C:\Users\cware\Desktop\Steller18Nov\18NovTrials\M21.DSG	11-1-2013	15:34:20	113342.000000	11334.200000	49643.137730	20.000000
C:\Users\cware\Desktop\Steller18Nov\18NovTrials\M21.DSG	11-1-2013	15:34:20	113343.000000	11334.300000	49646.970889	20.000000
C:\Users\cware\Desktop\Steller18Nov\18NovTrials\M21.DSG	11-1-2013	15:34:20	113344.000000	11334.400000	49632.384513	20.000000
C:\Users\cware\Desktop\Steller18Nov\18NovTrials\M21.DSG	11-1-2013	15:34:20	113345.000000	11334.500000	49643.436074	20.000000
C:\Users\cware\Desktop\Steller18Nov\18NovTrials\M21.DSG	11-1-2013	15:34:20	113346.000000	11334.600000	49641.195676	20.000000
C:\Users\cware\Desktop\Steller18Nov\18NovTrials\M21.DSG	11-1-2013	15:34:20	113347.000000	11334.700000	49686.497314	20.000000
C:\Users\cware\Desktop\Steller18Nov\18NovTrials\M21.DSG	11-1-2013	15:34:20	113348.000000	11334.800000	49696.005291	20.000000
C:\Users\cware\Desktop\Steller18Nov\18NovTrials\M21.DSG	11-1-2013	15:34:20	113349.000000	11334.900000	49710.392326	20.000000
C:\Users\cware\Desktop\Steller18Nov\18NovTrials\M21.DSG	11-1-2013	15:34:20	113350.000000	11335.000000	49734.212799	20.000000
C:\Users\cware\Desktop\Steller18Nov\18NovTrials\M21.DSG	11-1-2013	15:34:20	113351.000000	11335.100000	49755.494565	20.000000
C:\Users\cware\Desktop\Steller18Nov\18NovTrials\M21.DSG	11-1-2013	15:34:20	113352.000000	11335.200000	49752.507409	20.000000
C:\Users\cware\Desktop\Steller18Nov\18NovTrials\M21.DSG	11-1-2013	15:34:20	113353.000000	11335.300000	49727.118364	20.000000
C:\Users\cware\Desktop\Steller18Nov\18NovTrials\M21.DSG	11-1-2013	15:34:20	113354.000000	11335.400000	49737.348023	20.000000
C:\Users\cware\Desktop\Steller18Nov\18NovTrials\M21.DSG	11-1-2013	15:34:20	113355.000000	11335.500000	49743.222357	20.000000
C:\Users\cware\Desktop\Steller18Nov\18NovTrials\M21.DSG	11-1-2013	15:34:20	113356.000000	11335.600000	49743.446158	20.000000
C:\Users\cware\Desktop\Steller18Nov\18NovTrials\M21.DSG	11-1-2013	15:34:20	113357.000000	11335.700000	49753.103799	20.000000
C:\Users\cware\Desktop\Steller18Nov\18NovTrials\M21.DSG	11-1-2013	15:34:20	113358.000000	11335.800000	49761.342345	20.000000
C:\Users\cware\Desktop\Steller18Nov\18NovTrials\M21.DSG	11-1-2013	15:34:20	113359.000000	11335.900000	49764.528040	20.000000
C:\Users\cware\Desktop\Steller18Nov\18NovTrials\M21.DSG	11-1-2013	15:34:20	113360.000000	11336.000000	49743.171384	20.000000
C:\Users\cware\Desktop\Steller18Nov\18NovTrials\M21.DSG	11-1-2013	15:34:20	113361.000000	11336.100000	49758.056104	20.000000
C:\Users\cware\Desktop\Steller18Nov\18NovTrials\M21.DSG	11-1-2013	15:34:20	113362.000000	11336.200000	49750.862467	20.000000
C:\Users\cware\Desktop\Steller18Nov\18NovTrials\M21.DSG	11-1-2013	15:34:20	113363.000000	11336.300000	49750.563364	20.000000
C:\Users\cware\Desktop\Steller18Nov\18NovTrials\M21.DSG	11-1-2013	15:34:20	113364.000000	11336.400000	49749.219143	20.000000
C:\Users\cware\Desktop\Steller18Nov\18NovTrials\M21.DSG	11-1-2013	15:34:20	113365.000000	11336.500000	49729.530152	20.000000
C:\Users\cware\Desktop\Steller18Nov\18NovTrials\M21.DSG	11-1-2013	15:34:20	113366.000000	11336.600000	49729.629463	20.000000
C:\Users\cware\Desktop\Steller18Nov\18NovTrials\M21.DSG	11-1-2013	15:34:20	113367.000000	11336.700000	49690.475815	20.000000
C:\Users\cware\Desktop\Steller18Nov\18NovTrials\M21.DSG	11-1-2013	15:34:20	113368.000000	11336.800000	49712.952258	20.000000
C:\Users\cware\Desktop\Steller18Nov\18NovTrials\M21.DSG	11-1-2013	15:34:20	113369.000000	11336.900000	49700.182828	20.000000
C:\Users\cware\Desktop\Steller18Nov\18NovTrials\M21.DSG	11-1-2013	15:34:20	113370.000000	11337.000000	49723.132614	20.000000
C:\Users\cware\Desktop\Steller18Nov\18NovTrials\M21.DSG	11-1-2013	15:34:20	113371.000000	11337.100000	49744.239836	20.000000
C:\Users\cware\Desktop\Steller18Nov\18NovTrials\M21.DSG	11-1-2013	15:34:20	113372.000000	11337.200000	49751.408154	20.000000
C:\Users\cware\Desktop\Steller18Nov\18NovTrials\M21.DSG	11-1-2013	15:34:20	113373.000000	11337.300000	49750.611737	20.000000
C:\Users\cware\Desktop\Steller18Nov\18NovTrials\M21.DSG	11-1-2013	15:34:20	113374.000000	11337.400000	49780.505543	20.000000
C:\Users\cware\Desktop\Steller18Nov\18NovTrials\M21.DSG	11-1-2013	15:34:20	113375.000000	11337.500000	49785.508388	20.000000
C:\Users\cware\Desktop\Steller18Nov\18NovTrials\M21.DSG	11-1-2013	15:34:20	113376.000000	11337.600000	49773.386374	20.000000
C:\Users\cware\Desktop\Steller18Nov\18NovTrials\M21.DSG	11-1-2013	15:34:20	113377.000000	11337.700000	49746.429126	20.000000
C:\Users\cware\Desktop\Steller18Nov\18NovTrials\M21.DSG	11-1-2013	15:34:20	113378.000000	11337.800000	49740.704205	20.000000
C:\Users\cware\Desktop\Steller18Nov\18NovTrials\M21.DSG	11-1-2013	15:34:20	113379.000000	11337.900000	49753.722205	20.000000
C:\Users\cware\Desktop\Steller18Nov\18NovTrials\M21.DSG	11-1-2013	15:34:20	113380.000000	11338.000000	49750.212429	20.000000
C:\Users\cware\Desktop\Steller18Nov\18NovTrials\M21.DSG	11-1-2013	15:34:20	113381.000000	11338.100000	49721.363367	20.000000
C:\Users\cware\Desktop\Steller18Nov\18NovTrials\M21.DSG	11-1-2013	15:34:20	113382.000000	11338.200000	49715.663336	20.000000
C:\Users\cware\Desktop\Steller18Nov\18NovTrials\M21.DSG	11-1-2013	15:34:20	113383.000000	11338.300000	49722.060272	20.000000
C:\Users\cware\Desktop\Steller18Nov\18NovTrials\M21.DSG	11-1-2013	15:34:20	113384.000000	11338.400000	49728.531632	20.000000
C:\Users\cware\Desktop\Steller18Nov\18NovTrials\M21.DSG	11-1-2013	15:34:20	113385.000000	11338.500000	49711.281956	20.000000
C:\Users\cware\Desktop\Steller18Nov\18NovTrials\M21.DSG	11-1-2013	15:34:20	113386.000000	11338.600000	49717.579414	20.000000
C:\Users\cware\Desktop\Steller18Nov\18NovTrials\M21.DSG	11-1-2013	15:34:20	113387.000000	11338.700000	49712.128059	20.000000
C:\Users\cware\Desktop\Steller18Nov\18NovTrials\M21.DSG	11-1-2013	15:34:20	113388.000000	11338.800000	49702.544909	20.000000
C:\Users\cware\Desktop\Steller18Nov\18NovTrials\M21.DSG	11-1-2013	15:34:20	113389.000000	11338.900000	49699.955997	20.000000
C:\Users\cware\Desktop\Steller18Nov\18NovTrials\M21.DSG	11-1-2013	15:34:20	113390.000000	11339.000000	49699.284131	20.000000
C:\Users\cware\Desktop\Steller18Nov\18NovTrials\M21.DSG	11-1-2013	15:34:20	113391.000000	11339.100000	49694.878078	20.000000
C:\Users\cware\Desktop\Steller18Nov\18NovTrials\M21.DSG	11-1-2013	15:34:20	113392.000000	11339.200000	49690.895542	20.000000
C:\Users\cware\Desktop\Steller18Nov\18NovTrials\M21.DSG	11-1-2013	15:34:20	113393.000000	11339.300000	49700.503439	20.000000
C:\Users\cware\Desktop\Steller18Nov\18NovTrials\M21.DSG	11-1-2013	15:34:20	113394.000000	11339.400000	49689.825045	20.000000
C:\Users\cware\Desktop\Steller18Nov\18NovTrials\M21.DSG	11-1-2013	15:34:20	113395.000000	11339.500000	49674.591747	20.000000
C:\Users\cware\Desktop\Steller18Nov\18NovTrials\M21.DSG	11-1-2013	15:34:20	113396.000000	11339.600000	49651.094190	20.000000
C:\Users\cware\Desktop\Steller18Nov\18NovTrials\M21.DSG	11-1-2013	15:34:20	113397.000000	11339.700000	49624.660169	20.000000
C:\Users\cware\Desktop\Steller18Nov\18NovTrials\M21.DSG	11-1-2013	15:34:20	113398.000000	11339.800000	49655.748910	20.000000
C:\Users\cware\Desktop\Steller18Nov\18NovTrials\M21.DSG	11-1-2013	15:34:20	113399.000000	11339.900000	49659.208894	20.000000
C:\Users\cware\Desktop\Steller18Nov\18NovTrials\M21.DSG	11-1-2013	15:34:20	113400.000000	11340.000000	49646.041470	20.000000
C:\Users\cware\Desktop\Steller18Nov\18NovTrials\M21.DSG	11-1-2013	15:34:20	113401.000000	11340.100000	49668.941068	20.000000
C:\Users\cware\Desktop\Steller18Nov\18NovTrials\M21.DSG	11-1-2013	15:34:20	113402.000000	11340.200000	49687.111625	20.000000
C:\Users\cware\Desktop\Steller18Nov\18NovTrials\M21.DSG	11-1-2013	15:34:20	113403.000000	11340.300000	49709.712443	20.000000
C:\Users\cware\Desktop\Steller18Nov\18NovTrials\M21.DSG	11-1-2013	15:34:20	113404.000000	11340.400000	49720.515188	20.000000
C:\Users\cware\Desktop\Steller18Nov\18NovTrials\M21.DSG	11-1-2013	15:34:20	113405.000000	11340.500000	49737.615230	20.000000
C:\Users\cware\Desktop\Steller18Nov\18NovTrials\M21.DSG	11-1-2013	15:34:20	113406.000000	11340.600000	49716.657121	20.000000
C:\Users\cware\Desktop\Steller18Nov\18NovTrials\M21.DSG	11-1-2013	15:34:20	113407.000000	11340.700000	49704.883508	20.000000
C:\Users\cware\Desktop\Steller18Nov\18NovTrials\M21.DSG	11-1-2013	15:34:20	113408.000000	11340.800000	49691.989942	20.000000
C:\Users\cware\Desktop\Steller18Nov\18NovTrials\M21.DSG	11-1-2013	15:34:20	113409.000000	11340.900000	49693.931630	20.000000
C:\Users\cware\Desktop\Steller18Nov\18NovTrials\M21.DSG	11-1-2013	15:34:20	113410.000000	11341.000000	49708.766688	20.000000
C:\Users\cware\Desktop\Steller18Nov\18NovTrials\M21.DSG	11-1-2013	15:34:20	113411.000000	11341.100000	49718.797449	20.000000
C:\Users\cware\Desktop\Steller18Nov\18NovTrials\M21.DSG	11-1-2013	15:34:20	113412.000000	11341.200000	49706.526473	20.000000
C:\Users\cware\Desktop\Steller18Nov\18NovTrials\M21.DSG	11-1-2013	15:34:20	113413.000000	11341.300000	49707.521870	20.000000
C:\Users\cware\Desktop\Steller18Nov\18NovTrials\M21.DSG	11-1-2013	15:34:20	113414.000000	11341.400000	49703.539300	20.000000
C:\Users\cware\Desktop\Steller18Nov\18NovTrials\M21.DSG	11-1-2013	15:34:20	113415.000000	11341.500000	49701.224651	20.000000
C:\Users\cware\Desktop\Steller18Nov\18NovTrials\M21.DSG	11-1-2013	15:34:20	113416.000000	11341.600000	49703.813145	20.000000
C:\Users\cware\Desktop\Steller18Nov\18NovTrials\M21.DSG	11-1-2013	15:34:20	113417.000000	11341.700000	49699.482340	20.000000
C:\Users\cware\Desktop\Steller18Nov\18NovTrials\M21.DSG	11-1-2013	15:34:20	113418.000000	11341.800000	49693.209707	20.000000
C:\Users\cware\Desktop\Steller18Nov\18NovTrials\M21.DSG	11-1-2013	15:34:20	113419.000000	11341.900000	49687.659163	20.000000
C:\Users\cware\Desktop\Steller18Nov\18NovTrials\M21.DSG	11-1-2013	15:34:20	113420.000000	11342.000000	49698.262675	20.000000
C:\Users\cware\Desktop\Steller18Nov\18NovTrials\M21.DSG	11-1-2013	15:34:20	113421.000000	11342.100000	49689.077769	20.000000
C:\Users\cware\Desktop\Steller18Nov\18NovTrials\M21.DSG	11-1-2013	15:34:20	113422.000000	11342.200000	49699.980104	20.000000
C:\Users\cware\Desktop\Steller18Nov\18NovTrials\M21.DSG	11-1-2013	15:34:20	113423.000000	11342.300000	49697.316680	20.000000
C:\Users\cware\Desktop\Steller18Nov\18NovTrials\M21.DSG	11-1-2013	15:34:20	113424.000000	11342.400000	49686.389436	20.000000
C:\Users\cware\Desktop\Steller18Nov\18NovTrials\M21.DSG	11-1-2013	15:34:20	113425.000000	11342.500000	49679.967710	20.000000
C:\Users\cware\Desktop\Steller18Nov\18NovTrials\M21.DSG	11-1-2013	15:34:20	113426.000000	11342.600000	49686.936965	20.000000
C:\Users\cware\Desktop\Steller18Nov\18NovTrials\M21.DSG	11-1-2013	15:34:20	113427.000000	11342.700000	49688.007332	20.000000
C:\Users\cware\Desktop\Steller18Nov\18NovTrials\M21.DSG	11-1-2013	15:34:20	113428.000000	11342.800000	49676.831300	20.000000
C:\Users\cware\Desktop\Steller18Nov\18NovTrials\M21.DSG	11-1-2013	15:34:20	113429.000000	11342.900000	49675.163775	20.000000
C:\Users\cware\Desktop\Steller18Nov\18NovTrials\M21.DSG	11-1-2013	15:34:20	113430.000000	11343.000000	49676.731727	20.000000
C:\Users\cware\Desktop\Steller18Nov\18NovTrials\M21.DSG	11-1-2013	15:34:20	113431.000000	11343.100000	49663.166452	20.000000
C:\Users\cware\Desktop\Steller18Nov\18NovTrials\M21.DSG	11-1-2013	15:34:20	113432.000000	11343.200000	49663.490083	20.000000
C:\Users\cware\Desktop\Steller18Nov\18NovTrials\M21.DSG	11-1-2013	15:34:20	113433.000000	11343.300000	49658.984614	20.000000
C:\Users\cware\Desktop\Steller18Nov\18NovTrials\M21.DSG	11-1-2013	15:34:20	113434.000000	11343.400000	49668.991111	20.000000
C:\Users\cware\Desktop\Steller18Nov\18NovTrials\M21.DSG	11-1-2013	15:34:20	113435.000000	11343.500000	49661.000762	20.000000
C:\Users\cware\Desktop\Steller18Nov\18NovTrials\M21.DSG	11-1-2013	15:34:20	113436.000000	11343.600000	49664.958737	20.000000
C:\Users\cware\Desktop\Steller18Nov\18NovTrials\M21.DSG	11-1-2013	15:34:20	113437.000000	11343.700000	49673.421860	20.000000
C:\Users\cware\Desktop\Steller18Nov\18NovTrials\M21.DSG	11-1-2013	15:34:20	113438.000000	11343.800000	49681.088364	20.000000
C:\Users\cware\Desktop\Steller18Nov\18NovTrials\M21.DSG	11-1-2013	15:34:20	113439.000000	11343.900000	49682.557101	20.000000
C:\Users\cware\Desktop\Steller18Nov\18NovTrials\M21.DSG	11-1-2013	15:34:20	113440.000000	11344.000000	49689.053727	20.000000
C:\Users\cware\Desktop\Steller18Nov\18NovTrials\M21.DSG	11-1-2013	15:34:20	113441.000000	11344.100000	49694.953082	20.000000
C:\Users\cware\Desktop\Steller18Nov\18NovTrials\M21.DSG	11-1-2013	15:34:20	113442.000000	11344.200000	49703.988337	20.000000
C:\Users\cware\Desktop\Steller18Nov\18NovTrials\M21.DSG	11-1-2013	15:34:20	113443.000000	11344.300000	49708.917006	20.000000
C:\Users\cware\Desktop\Steller18Nov\18NovTrials\M21.DSG	11-1-2013	15:34:20	113444.000000	11344.400000	49700.030893	20.000000
C:\Users\cware\Desktop\Steller18Nov\18NovTrials\M21.DSG	11-1-2013	15:34:20	113445.000000	11344.500000	49697.765752	20.000000
C:\Users\cware\Desktop\Steller18Nov\18NovTrials\M21.DSG	11-1-2013	15:34:20	113446.000000	11344.600000	49684.374430	20.000000
C:\Users\cware\Desktop\Steller18Nov\18NovTrials\M21.DSG	11-1-2013	15:34:20	113447.000000	11344.700000	49678.276239	20.000000
C:\Users\cware\Desktop\Steller18Nov\18NovTrials\M21.DSG	11-1-2013	15:34:20	113448.000000	11344.800000	49677.728628	20.000000
C:\Users\cware\Desktop\Steller18Nov\18NovTrials\M21.DSG	11-1-2013	15:34:20	113449.000000	11344.900000	49673.895377	20.000000
C:\Users\cware\Desktop\Steller18Nov\18NovTrials\M21.DSG	11-1-2013	15:34:20	113450.000000	11345.000000	49667.697587	20.000000
C:\Users\cware\Desktop\Steller18Nov\18NovTrials\M21.DSG	11-1-2013	15:34:20	113451.000000	11345.100000	49654.256344	20.000000
C:\Users\cware\Desktop\Steller18Nov\18NovTrials\M21.DSG	11-1-2013	15:34:20	113452.000000	11345.200000	49650.547680	20.000000
C:\Users\cware\Desktop\Steller18Nov\18NovTrials\M21.DSG	11-1-2013	15:34:20	113453.000000	11345.300000	49638.525300	20.000000
C:\Users\cware\Desktop\Steller18Nov\18NovTrials\M21.DSG	11-1-2013	15:34:20	113454.000000	11345.400000	49635.339238	20.000000
C:\Users\cware\Desktop\Steller18Nov\18NovTrials\M21.DSG	11-1-2013	15:34:20	113455.000000	11345.500000	49638.799384	20.000000
C:\Users\cware\Desktop\Steller18Nov\18NovTrials\M21.DSG	11-1-2013	15:34:20	113456.000000	11345.600000	49635.215075	20.000000
C:\Users\cware\Desktop\Steller18Nov\18NovTrials\M21.DSG	11-1-2013	15:34:20	113457.000000	11345.700000	49632.427270	20.000000
C:\Users\cware\Desktop\Steller18Nov\18NovTrials\M21.DSG	11-1-2013	15:34:20	113458.000000	11345.800000	49640.417707	20.000000
C:\Users\cware\Desktop\Steller18Nov\18NovTrials\M21.DSG	11-1-2013	15:34:20	113459.000000	11345.900000	49634.070405	20.000000
C:\Users\cware\Desktop\Steller18Nov\18NovTrials\M21.DSG	11-1-2013	15:34:20	113460.000000	11346.000000	49640.716229	20.000000
C:\Users\cware\Desktop\Steller18Nov\18NovTrials\M21.DSG	11-1-2013	15:34:20	113461.000000	11346.100000	49638.775151	20.000000
C:\Users\cware\Desktop\Steller18Nov\18NovTrials\M21.DSG	11-1-2013	15:34:20	113462.000000	11346.200000	49648.034765	20.000000
C:\Users\cware\Desktop\Steller18Nov\18NovTrials\M21.DSG	11-1-2013	15:34:20	113463.000000	11346.300000	49651.992462	20.000000
C:\Users\cware\Desktop\Steller18Nov\18NovTrials\M21.DSG	11-1-2013	15:34:20	113464.000000	11346.400000	49651.444994	20.000000
C:\Users\cware\Desktop\Steller18Nov\18NovTrials\M21.DSG	11-1-2013	15:34:20	113465.000000	11346.500000	49655.029412	20.000000
C:\Users\cware\Desktop\Steller18Nov\18NovTrials\M21.DSG	11-1-2013	15:34:20	113466.000000	11346.600000	49660.131923	20.000000
C:\Users\cware\Desktop\Steller18Nov\18NovTrials\M21.DSG	11-1-2013	15:34:20	113467.000000	11346.700000	49666.604128	20.000000
C:\Users\cware\Desktop\Steller18Nov\18NovTrials\M21.DSG	11-1-2013	15:34:20	113468.000000	11346.800000	49667.649521	20.000000
C:\Users\cware\Desktop\Steller18Nov\18NovTrials\M21.DSG	11-1-2013	15:34:20	113469.000000	11346.900000	49676.660038	20.000000
C:\Users\cware\Desktop\Steller18Nov\18NovTrials\M21.DSG	11-1-2013	15:34:20	113470.000000	11347.000000	49684.973889	20.000000
C:\Users\cware\Desktop\Steller18Nov\18NovTrials\M21.DSG	11-1-2013	15:34:20	113471.000000	11347.100000	49681.016040	20.000000
C:\Users\cware\Desktop\Steller18Nov\18NovTrials\M21.DSG	11-1-2013	15:34:20	113472.000000	11347.200000	49677.058643	20.000000
C:\Users\cware\Desktop\Steller18Nov\18NovTrials\M21.DSG	11-1-2013	15:34:20	113473.000000	11347.300000	49680.892081	20.000000
C:\Users\cware\Desktop\Steller18Nov\18NovTrials\M21.DSG	11-1-2013	15:34:20	113474.000000	11347.400000	49666.106917	20.000000
C:\Users\cware\Desktop\Steller18Nov\18NovTrials\M21.DSG	11-1-2013	15:34:20	113475.000000	11347.500000	49659.659990	20.000000
C:\Users\cware\Desktop\Steller18Nov\18NovTrials\M21.DSG	11-1-2013	15:34:20	113476.000000	11347.600000	49654.706830	20.000000
C:\Users\cware\Desktop\Steller18Nov\18NovTrials\M21.DSG	11-1-2013	15:34:20	113477.000000	11347.700000	49659.436001	20.000000
C:\Users\cware\Desktop\Steller18Nov\18NovTrials\M21.DSG	11-1-2013	15:34:20	113478.000000	11347.800000	49655.453609	20.000000
C:\Users\cware\Desktop\Steller18Nov\18NovTrials\M21.DSG	11-1-2013	15:34:20	113479.000000	11347.900000	49644.053474	20.000000
C:\Users\cware\Desktop\Steller18Nov\18NovTrials\M21.DSG	11-1-2013	15:34:20	113480.000000	11348.000000	49636.711079	20.000000
C:\Users\cware\Desktop\Steller18Nov\18NovTrials\M21.DSG	11-1-2013	15:34:20	113481.000000	11348.100000	49633.699224	20.000000
C:\Users\cware\Desktop\Steller18Nov\18NovTrials\M21.DSG	11-1-2013	15:34:20	113482.000000	11348.200000	49627.650771	20.000000
C:\Users\cware\Desktop\Steller18Nov\18NovTrials\M21.DSG	11-1-2013	15:34:20	113483.000000	11348.300000	49620.282959	20.000000
C:\Users\cware\Desktop\Steller18Nov\18NovTrials\M21.DSG	11-1-2013	15:34:20	113484.000000	11348.400000	49624.564304	20.000000
C:\Users\cware\Desktop\Steller18Nov\18NovTrials\M21.DSG	11-1-2013	15:34:20	113485.000000	11348.500000	49626.730182	20.000000
C:\Users\cware\Desktop\Steller18Nov\18NovTrials\M21.DSG	11-1-2013	15:34:20	113486.000000	11348.600000	49626.630905	20.000000
C:\Users\cware\Desktop\Steller18Nov\18NovTrials\M21.DSG	11-1-2013	15:34:20	113487.000000	11348.700000	49632.430382	20.000000
C:\Users\cware\Desktop\Steller18Nov\18NovTrials\M21.DSG	11-1-2013	15:34:20	113488.000000	11348.800000	49630.713161	20.000000
C:\Users\cware\Desktop\Steller18Nov\18NovTrials\M21.DSG	11-1-2013	15:34:20	113489.000000	11348.900000	49634.969560	20.000000
C:\Users\cware\Desktop\Steller18Nov\18NovTrials\M21.DSG	11-1-2013	15:34:20	113490.000000	11349.000000	49645.249746	20.000000
C:\Users\cware\Desktop\Steller18Nov\18NovTrials\M21.DSG	11-1-2013	15:34:20	113491.000000	11349.100000	49649.705225	20.000000
C:\Users\cware\Desktop\Steller18Nov\18NovTrials\M21.DSG	11-1-2013	15:34:20	113492.000000	11349.200000	49656.351433	20.000000
C:\Users\cware\Desktop\Steller18Nov\18NovTrials\M21.DSG	11-1-2013	15:34:20	113493.000000	11349.300000	49661.479070	20.000000
C:\Users\cware\Desktop\Steller18Nov\18NovTrials\M21.DSG	11-1-2013	15:34:20	113494.000000	11349.400000	49677.135582	20.000000
C:\Users\cware\Desktop\Steller18Nov\18NovTrials\M21.DSG	11-1-2013	15:34:20	113495.000000	11349.500000	49682.711327	20.000000
C:\Users\cware\Desktop\Steller18Nov\18NovTrials\M21.DSG	11-1-2013	15:34:20	113496.000000	11349.600000	49687.266488	20.000000
C:\Users\cware\Desktop\Steller18Nov\18NovTrials\M21.DSG	11-1-2013	15:34:20	113497.000000	11349.700000	49682.462731	20.000000
C:\Users\cware\Desktop\Steller18Nov\18NovTrials\M21.DSG	11-1-2013	15:34:20	113498.000000	11349.800000	49679.650130	20.000000
C:\Users\cware\Desktop\Steller18Nov\18NovTrials\M21.DSG	11-1-2013	15:34:20	113499.000000	11349.900000	49675.045336	20.000000
C:\Users\cware\Desktop\Steller18Nov\18NovTrials\M21.DSG	11-1-2013	15:34:20	113500.000000	11350.000000	49674.846390	20.000000
C:\Users\cware\Desktop\Steller18Nov\18NovTrials\M21.DSG	11-1-2013	15:34:20	113501.000000	11350.100000	49673.527291	20.000000
C:\Users\cware\Desktop\Steller18Nov\18NovTrials\M21.DSG	11-1-2013	15:34:20	113502.000000	11350.200000	49664.143622	20.000000
C:\Users\cware\Desktop\Steller18Nov\18NovTrials\M21.DSG	11-1-2013	15:34:20	113503.000000	11350.300000	49664.516970	20.000000
C:\Users\cware\Desktop\Steller18Nov\18NovTrials\M21.DSG	11-1-2013	15:34:20	113504.000000	11350.400000	49647.715622	20.000000
C:\Users\cware\Desktop\Steller18Nov\18NovTrials\M21.DSG	11-1-2013	15:34:20	113505.000000	11350.500000	49649.632485	20.000000
C:\Users\cware\Desktop\Steller18Nov\18NovTrials\M21.DSG	11-1-2013	15:34:20	113506.000000	11350.600000	49645.749491	20.000000
C:\Users\cware\Desktop\Steller18Nov\18NovTrials\M21.DSG	11-1-2013	15:34:20	113507.000000	11350.700000	49642.265150	20.000000
C:\Users\cware\Desktop\Steller18Nov\18NovTrials\M21.DSG	11-1-2013	15:34:20	113508.000000	11350.800000	49634.424320	20.000000
C:\Users\cware\Desktop\Steller18Nov\18NovTrials\M21.DSG	11-1-2013	15:34:20	113509.000000	11350.900000	49638.108229	20.000000
C:\Users\cware\Desktop\Steller18Nov\18NovTrials\M21.DSG	11-1-2013	15:34:20	113510.000000	11351.000000	49635.046810	20.000000
C:\Users\cware\Desktop\Steller18Nov\18NovTrials\M21.DSG	11-1-2013	15:34:20	113511.000000	11351.100000	49636.141994	20.000000
C:\Users\cware\Desktop\Steller18Nov\18NovTrials\M21.DSG	11-1-2013	15:34:20	113512.000000	11351.200000	49641.120563	20.000000
C:\Users\cware\Desktop\Steller18Nov\18NovTrials\M21.DSG	11-1-2013	15:34:20	113513.000000	11351.300000	49642.116240	20.000000
C:\Users\cware\Desktop\Steller18Nov\18NovTrials\M21.DSG	11-1-2013	15:34:20	113514.000000	11351.400000	49647.268885	20.000000
C:\Users\cware\Desktop\Steller18Nov\18NovTrials\M21.DSG	11-1-2013	15:34:20	113515.000000	11351.500000	49650.505012	20.000000
C:\Users\cware\Desktop\Steller18Nov\18NovTrials\M21.DSG	11-1-2013	15:34:20	113516.000000	11351.600000	49665.937332	20.000000
C:\Users\cware\Desktop\Steller18Nov\18NovTrials\M21.DSG	11-1-2013	15:34:20	113517.000000	11351.700000	49668.700716	20.000000
C:\Users\cware\Desktop\Steller18Nov\18NovTrials\M21.DSG	11-1-2013	15:34:20	113518.000000	11351.800000	49676.416904	20.000000
C:\Users\cware\Desktop\Steller18Nov\18NovTrials\M21.DSG	11-1-2013	15:34:20	113519.000000	11351.900000	49688.289944	20.000000
C:\Users\cware\Desktop\Steller18Nov\18NovTrials\M21.DSG	11-1-2013	15:34:20	113520.000000	11352.000000	49690.853817	20.000000
C:\Users\cware\Desktop\Steller18Nov\18NovTrials\M21.DSG	11-1-2013	15:34:20	113521.000000	11352.100000	49692.546774	20.000000
C:\Users\cware\Desktop\Steller18Nov\18NovTrials\M21.DSG	11-1-2013	15:34:20	113522.000000	11352.200000	49690.331720	20.000000
C:\Users\cware\Desktop\Steller18Nov\18NovTrials\M21.DSG	11-1-2013	15:34:20	113523.000000	11352.300000	49685.428206	20.000000
C:\Users\cware\Desktop\Steller18Nov\18NovTrials\M21.DSG	11-1-2013	15:34:20	113524.000000	11352.400000	49678.906806	20.000000
C:\Users\cware\Desktop\Steller18Nov\18NovTrials\M21.DSG	11-1-2013	15:34:20	113525.000000	11352.500000	49674.625642	20.000000
C:\Users\cware\Desktop\Steller18Nov\18NovTrials\M21.DSG	11-1-2013	15:34:20	113526.000000	11352.600000	49678.135423	20.000000
C:\Users\cware\Desktop\Steller18Nov\18NovTrials\M21.DSG	11-1-2013	15:34:20	113527.000000	11352.700000	49671.564319	20.000000
C:\Users\cware\Desktop\Steller18Nov\18NovTrials\M21.DSG	11-1-2013	15:34:20	113528.000000	11352.800000	49668.826413	20.000000
C:\Users\cware\Desktop\Steller18Nov\18NovTrials\M21.DSG	11-1-2013	15:34:20	113529.000000	11352.900000	49668.079664	20.000000
C:\Users\cware\Desktop\Steller18Nov\18NovTrials\M21.DSG	11-1-2013	15:34:20	113530.000000	11353.000000	49662.155823	20.000000
C:\Users\cware\Desktop\Steller18Nov\18NovTrials\M21.DSG	11-1-2013	15:34:20	113531.000000	11353.100000	49668.826814	20.000000
C:\Users\cware\Desktop\Steller18Nov\18NovTrials\M21.DSG	11-1-2013	15:34:20	113532.000000	11353.200000	49658.820758	20.000000
C:\Users\cware\Desktop\Steller18Nov\18NovTrials\M21.DSG	11-1-2013	15:34:20	113533.000000	11353.300000	49647.769205	20.000000
C:\Users\cware\Desktop\Steller18Nov\18NovTrials\M21.DSG	11-1-2013	15:34:20	113534.000000	11353.400000	49647.893687	20.000000
C:\Users\cware\Desktop\Steller18Nov\18NovTrials\M21.DSG	11-1-2013	15:34:20	113535.000000	11353.500000	49643.911011	20.000000
C:\Users\cware\Desktop\Steller18Nov\18NovTrials\M21.DSG	11-1-2013	15:34:20	113536.000000	11353.600000	49639.555222	20.000000
C:\Users\cware\Desktop\Steller18Nov\18NovTrials\M21.DSG	11-1-2013	15:34:20	113537.000000	11353.700000	49643.513185	20.000000
C:\Users\cware\Desktop\Steller18Nov\18NovTrials\M21.DSG	11-1-2013	15:34:20	113538.000000	11353.800000	49639.182327	20.000000
C:\Users\cware\Desktop\Steller18Nov\18NovTrials\M21.DSG	11-1-2013	15:34:20	113539.000000	11353.900000	49650.508004	20.000000
C:\Users\cware\Desktop\Steller18Nov\18NovTrials\M21.DSG	11-1-2013	15:34:20	113540.000000	11354.000000	49651.205049	20.000000
C:\Users\cware\Desktop\Steller18Nov\18NovTrials\M21.DSG	11-1-2013	15:34:20	113541.000000	11354.100000	49648.392335	20.000000
C:\Users\cware\Desktop\Steller18Nov\18NovTrials\M21.DSG	11-1-2013	15:34:20	113542.000000	11354.200000	49655.038226	20.000000
C:\Users\cware\Desktop\Steller18Nov\18NovTrials\M21.DSG	11-1-2013	15:34:20	113543.000000	11354.300000	49661.659461	20.000000
C:\Users\cware\Desktop\Steller18Nov\18NovTrials\M21.DSG	11-1-2013	15:34:20	113544.000000	11354.400000	49663.352209	20.000000
C:\Users\cware\Desktop\Steller18Nov\18NovTrials\M21.DSG	11-1-2013	15:34:20	113545.000000	11354.500000	49672.412522	20.000000
C:\Users\cware\Desktop\Steller18Nov\18NovTrials\M21.DSG	11-1-2013	15:34:20	113546.000000	11354.600000	49674.653112	20.000000
C:\Users\cware\Desktop\Steller18Nov\18NovTrials\M21.DSG	11-1-2013	15:34:20	113547.000000	11354.700000	49685.754557	20.000000
C:\Users\cware\Desktop\Steller18Nov\18NovTrials\M21.DSG	11-1-2013	15:34:20	113548.000000	11354.800000	49684.833492	20.000000
C:\Users\cware\Desktop\Steller18Nov\18NovTrials\M21.DSG	11-1-2013	15:34:20	113549.000000	11354.900000	49681.523302	20.000000
C:\Users\cware\Desktop\Steller18Nov\18NovTrials\M21.DSG	11-1-2013	15:34:20	113550.000000	11355.000000	49678.984537	20.000000
C:\Users\cware\Desktop\Steller18Nov\18NovTrials\M21.DSG	11-1-2013	15:34:20	113551.000000	11355.100000	49675.449857	20.000000
C:\Users\cware\Desktop\Steller18Nov\18NovTrials\M21.DSG	11-1-2013	15:34:20	113552.000000	11355.200000	49668.256602	20.000000
C:\Users\cware\Desktop\Steller18Nov\18NovTrials\M21.DSG	11-1-2013	15:34:20	113553.000000	11355.300000	49663.925556	20.000000
C:\Users\cware\Desktop\Steller18Nov\18NovTrials\M21.DSG	11-1-2013	15:34:20	113554.000000	11355.400000	49651.903509	20.000000
C:\Users\cware\Desktop\Steller18Nov\18NovTrials\M21.DSG	11-1-2013	15:34:20	113555.000000	11355.500000	49661.312410	20.000000
C:\Users\cware\Desktop\Steller18Nov\18NovTrials\M21.DSG	11-1-2013	15:34:20	113556.000000	11355.600000	49657.180432	20.000000
C:\Users\cware\Desktop\Steller18Nov\18NovTrials\M21.DSG	11-1-2013	15:34:20	113557.000000	11355.700000	49645.655926	20.000000
C:\Users\cware\Desktop\Steller18Nov\18NovTrials\M21.DSG	11-1-2013	15:34:20	113558.000000	11355.800000	49643.639917	20.000000
C:\Users\cware\Desktop\Steller18Nov\18NovTrials\M21.DSG	11-1-2013	15:34:20	113559.000000	11355.900000	49640.852142	20.000000
C:\Users\cware\Desktop\Steller18Nov\18NovTrials\M21.DSG	11-1-2013	15:34:20	113560.000000	11356.000000	49647.099851	20.000000
C:\Users\cware\Desktop\Steller18Nov\18NovTrials\M21.DSG	11-1-2013	15:34:20	113561.000000	11356.100000	49642.544894	20.000000
C:\Users\cware\Desktop\Steller18Nov\18NovTrials\M21.DSG	11-1-2013	15:34:20	113562.000000	11356.200000	49646.353172	20.000000
C:\Users\cware\Desktop\Steller18Nov\18NovTrials\M21.DSG	11-1-2013	15:34:20	113563.000000	11356.300000	49645.830786	20.000000
C:\Users\cware\Desktop\Steller18Nov\18NovTrials\M21.DSG	11-1-2013	15:34:20	113564.000000	11356.400000	49652.426996	20.000000
C:\Users\cware\Desktop\Steller18Nov\18NovTrials\M21.DSG	11-1-2013	15:34:20	113565.000000	11356.500000	49650.908764	20.000000
C:\Users\cware\Desktop\Steller18Nov\18NovTrials\M21.DSG	11-1-2013	15:34:20	113566.000000	11356.600000	49653.621849	20.000000
C:\Users\cware\Desktop\Steller18Nov\18NovTrials\M21.DSG	11-1-2013	15:34:20	113567.000000	11356.700000	49657.455331	20.000000
C:\Users\cware\Desktop\Steller18Nov\18NovTrials\M21.DSG	11-1-2013	15:34:20	113568.000000	11356.800000	49659.023466	20.000000
C:\Users\cware\Desktop\Steller18Nov\18NovTrials\M21.DSG	11-1-2013	15:34:20	113569.000000	11356.900000	49663.976928	20.000000
C:\Users\cware\Desktop\Steller18Nov\18NovTrials\M21.DSG	11-1-2013	15:34:20	113570.000000	11357.000000	49665.943564	20.000000
C:\Users\cware\Desktop\Steller18Nov\18NovTrials\M21.DSG	11-1-2013	15:34:20	113571.000000	11357.100000	49667.312807	20.000000
C:\Users\cware\Desktop\Steller18Nov\18NovTrials\M21.DSG	11-1-2013	15:34:20	113572.000000	11357.200000	49671.295222	20.000000
C:\Users\cware\Desktop\Steller18Nov\18NovTrials\M21.DSG	11-1-2013	15:34:20	113573.000000	11357.300000	49674.730286	20.000000
C:\Users\cware\Desktop\Steller18Nov\18NovTrials\M21.DSG	11-1-2013	15:34:20	113574.000000	11357.400000	49673.286544	20.000000
C:\Users\cware\Desktop\Steller18Nov\18NovTrials\M21.DSG	11-1-2013	15:34:20	113575.000000	11357.500000	49669.478354	20.000000
C:\Users\cware\Desktop\Steller18Nov\18NovTrials\M21.DSG	11-1-2013	15:34:20	113576.000000	11357.600000	49672.540092	20.000000
C:\Users\cware\Desktop\Steller18Nov\18NovTrials\M21.DSG	11-1-2013	15:34:20	113577.000000	11357.700000	49673.386335	20.000000
C:\Users\cware\Desktop\Steller18Nov\18NovTrials\M21.DSG	11-1-2013	15:34:20	113578.000000	11357.800000	49671.519694	20.000000
C:\Users\cware\Desktop\Steller18Nov\18NovTrials\M21.DSG	11-1-2013	15:34:20	113579.000000	11357.900000	49656.610224	20.000000
C:\Users\cware\Desktop\Steller18Nov\18NovTrials\M21.DSG	11-1-2013	15:34:20	113580.000000	11358.000000	49652.502958	20.000000
C:\Users\cware\Desktop\Steller18Nov\18NovTrials\M21.DSG	11-1-2013	15:34:20	113581.000000	11358.100000	49640.729450	20.000000
C:\Users\cware\Desktop\Steller18Nov\18NovTrials\M21.DSG	11-1-2013	15:34:20	113582.000000	11358.200000	49629.528611	20.000000
C:\Users\cware\Desktop\Steller18Nov\18NovTrials\M21.DSG	11-1-2013	15:34:20	113583.000000	11358.300000	49623.181490	20.000000
C:\Users\cware\Desktop\Steller18Nov\18NovTrials\M21.DSG	11-1-2013	15:34:20	113584.000000	11358.400000	49611.233789	20.000000
C:\Users\cware\Desktop\Steller18Nov\18NovTrials\M21.DSG	11-1-2013	15:34:20	113585.000000	11358.500000	49609.640744	20.000000
C:\Users\cware\Desktop\Steller18Nov\18NovTrials\M21.DSG	11-1-2013	15:34:20	113586.000000	11358.600000	49600.754663	20.000000
C:\Users\cware\Desktop\Steller18Nov\18NovTrials\M21.DSG	11-1-2013	15:34:20	113587.000000	11358.700000	49604.090415	20.000000
C:\Users\cware\Desktop\Steller18Nov\18NovTrials\M21.DSG	11-1-2013	15:34:20	113588.000000	11358.800000	49603.119465	20.000000
C:\Users\cware\Desktop\Steller18Nov\18NovTrials\M21.DSG	11-1-2013	15:34:20	113589.000000	11358.900000	49605.484136	20.000000
C:\Users\cware\Desktop\Steller18Nov\18NovTrials\M21.DSG	11-1-2013	15:34:20	113590.000000	11359.000000	49597.469410	20.000000
C:\Users\cware\Desktop\Steller18Nov\18NovTrials\M21.DSG	11-1-2013	15:34:20	113591.000000	11359.100000	49605.907657	20.000000
C:\Users\cware\Desktop\Steller18Nov\18NovTrials\M21.DSG	11-1-2013	15:34:20	113592.000000	11359.200000	49606.032060	20.000000
C:\Users\cware\Desktop\Steller18Nov\18NovTrials\M21.DSG	11-1-2013	15:34:20	113593.000000	11359.300000	49614.769004	20.000000
C:\Users\cware\Desktop\Steller18Nov\18NovTrials\M21.DSG	11-1-2013	15:34:20	113594.000000	11359.400000	49617.631431	20.000000
C:\Users\cware\Desktop\Steller18Nov\18NovTrials\M21.DSG	11-1-2013	15:34:20	113595.000000	11359.500000	49619.349052	20.000000
C:\Users\cware\Desktop\Steller18Nov\18NovTrials\M21.DSG	11-1-2013	15:34:20	113596.000000	11359.600000	49624.253015	20.000000
C:\Users\cware\Desktop\Steller18Nov\18NovTrials\M21.DSG	11-1-2013	15:34:20	113597.000000	11359.700000	49630.799146	20.000000
C:\Users\cware\Desktop\Steller18Nov\18NovTrials\M21.DSG	11-1-2013	15:34:20	113598.000000	11359.800000	49639.038056	20.000000
C:\Users\cware\Desktop\Steller18Nov\18NovTrials\M21.DSG	11-1-2013	15:34:20	113599.000000	11359.900000	49646.580073	20.000000
C:\Users\cware\Desktop\Steller18Nov\18NovTrials\M21.DSG	11-1-2013	15:34:20	113600.000000	11360.000000	49652.977102	20.000000
C:\Users\cware\Desktop\Steller18Nov\18NovTrials\M21.DSG	11-1-2013	15:34:20	113601.000000	11360.100000	49660.693553	20.000000
C:\Users\cware\Desktop\Steller18Nov\18NovTrials\M21.DSG	11-1-2013	15:34:20	113602.000000	11360.200000	49660.942363	20.000000
C:\Users\cware\Desktop\Steller18Nov\18NovTrials\M21.DSG	11-1-2013	15:34:20	113603.000000	11360.300000	49667.239876	20.000000
C:\Users\cware\Desktop\Steller18Nov\18NovTrials\M21.DSG	11-1-2013	15:34:20	113604.000000	11360.400000	49676.300304	20.000000
C:\Users\cware\Desktop\Steller18Nov\18NovTrials\M21.DSG	11-1-2013	15:34:20	113605.000000	11360.500000	49676.076576	20.000000
C:\Users\cware\Desktop\Steller18Nov\18NovTrials\M21.DSG	11-1-2013	15:34:20	113606.000000	11360.600000	49669.729468	20.000000
C:\Users\cware\Desktop\Steller18Nov\18NovTrials\M21.DSG	11-1-2013	15:34:20	113607.000000	11360.700000	49663.929881	20.000000
C:\Users\cware\Desktop\Steller18Nov\18NovTrials\M21.DSG	11-1-2013	15:34:20	113608.000000	11360.800000	49661.191731	20.000000
C:\Users\cware\Desktop\Steller18Nov\18NovTrials\M21.DSG	11-1-2013	15:34:20	113609.000000	11360.900000	49651.733290	20.000000
C:\Users\cware\Desktop\Steller18Nov\18NovTrials\M21.DSG	11-1-2013	15:34:20	113610.000000	11361.000000	49642.349201	20.000000
C:\Users\cware\Desktop\Steller18Nov\18NovTrials\M21.DSG	11-1-2013	15:34:20	113611.000000	11361.100000	49648.074359	20.000000
C:\Users\cware\Desktop\Steller18Nov\18NovTrials\M21.DSG	11-1-2013	15:34:20	113612.000000	11361.200000	49654.546013	20.000000
C:\Users\cware\Desktop\Steller18Nov\18NovTrials\M21.DSG	11-1-2013	15:34:20	113613.000000	11361.300000	49639.984778	20.000000
C:\Users\cware\Desktop\Steller18Nov\18NovTrials\M21.DSG	11-1-2013	15:34:20	113614.000000	11361.400000	49626.244986	20.000000
C:\Users\cware\Desktop\Steller18Nov\18NovTrials\M21.DSG	11-1-2013	15:34:20	113615.000000	11361.500000	49633.986345	20.000000
C:\Users\cware\Desktop\Steller18Nov\18NovTrials\M21.DSG	11-1-2013	15:34:20	113616.000000	11361.600000	49629.107521	20.000000
C:\Users\cware\Desktop\Steller18Nov\18NovTrials\M21.DSG	11-1-2013	15:34:20	113617.000000	11361.700000	49625.398951	20.000000
C:\Users\cware\Desktop\Steller18Nov\18NovTrials\M21.DSG	11-1-2013	15:34:20	113618.000000	11361.800000	49634.508844	20.000000
C:\Users\cware\Desktop\Steller18Nov\18NovTrials\M21.DSG	11-1-2013	15:34:20	113619.000000	11361.900000	49637.570708	20.000000
C:\Users\cware\Desktop\Steller18Nov\18NovTrials\M21.DSG	11-1-2013	15:34:20	113620.000000	11362.000000	49633.364086	20.000000
C:\Users\cware\Desktop\Steller18Nov\18NovTrials\M21.DSG	11-1-2013	15:34:20	113621.000000	11362.100000	49640.134533	20.000000
C:\Users\cware\Desktop\Steller18Nov\18NovTrials\M21.DSG	11-1-2013	15:34:20	113622.000000	11362.200000	49645.486291	20.000000
C:\Users\cware\Desktop\Steller18Nov\18NovTrials\M21.DSG	11-1-2013	15:34:20	113623.000000	11362.300000	49647.253577	20.000000
C:\Users\cware\Desktop\Steller18Nov\18NovTrials\M21.DSG	11-1-2013	15:34:20	113624.000000	11362.400000	49653.874756	20.000000
C:\Users\cware\Desktop\Steller18Nov\18NovTrials\M21.DSG	11-1-2013	15:34:20	113625.000000	11362.500000	49659.549902	20.000000
C:\Users\cware\Desktop\Steller18Nov\18NovTrials\M21.DSG	11-1-2013	15:34:20	113626.000000	11362.600000	49662.511962	20.000000
C:\Users\cware\Desktop\Steller18Nov\18NovTrials\M21.DSG	11-1-2013	15:34:20	113627.000000	11362.700000	49669.606054	20.000000
C:\Users\cware\Desktop\Steller18Nov\18NovTrials\M21.DSG	11-1-2013	15:34:20	113628.000000	11362.800000	49669.979207	20.000000
C:\Users\cware\Desktop\Steller18Nov\18NovTrials\M21.DSG	11-1-2013	15:34:20	113629.000000	11362.900000	49675.754016	20.000000
C:\Users\cware\Desktop\Steller18Nov\18NovTrials\M21.DSG	11-1-2013	15:34:20	113630.000000	11363.000000	49675.953223	20.000000
C:\Users\cware\Desktop\Steller18Nov\18NovTrials\M21.DSG	11-1-2013	15:34:20	113631.000000	11363.100000	49682.997328	20.000000
C:\Users\cware\Desktop\Steller18Nov\18NovTrials\M21.DSG	11-1-2013	15:34:20	113632.000000	11363.200000	49688.199814	20.000000
C:\Users\cware\Desktop\Steller18Nov\18NovTrials\M21.DSG	11-1-2013	15:34:20	113633.000000	11363.300000	49685.411812	20.000000
C:\Users\cware\Desktop\Steller18Nov\18NovTrials\M21.DSG	11-1-2013	15:34:20	113634.000000	11363.400000	49679.911004	20.000000
C:\Users\cware\Desktop\Steller18Nov\18NovTrials\M21.DSG	11-1-2013	15:34:20	113635.000000	11363.500000	49668.063149	20.000000
C:\Users\cware\Desktop\Steller18Nov\18NovTrials\M21.DSG	11-1-2013	15:34:20	113636.000000	11363.600000	49665.947262	20.000000
C:\Users\cware\Desktop\Steller18Nov\18NovTrials\M21.DSG	11-1-2013	15:34:20	113637.000000	11363.700000	49670.776108	20.000000
C:\Users\cware\Desktop\Steller18Nov\18NovTrials\M21.DSG	11-1-2013	15:34:20	113638.000000	11363.800000	49655.119722	20.000000
C:\Users\cware\Desktop\Steller18Nov\18NovTrials\M21.DSG	11-1-2013	15:34:20	113639.000000	11363.900000	49649.444703	20.000000
C:\Users\cware\Desktop\Steller18Nov\18NovTrials\M21.DSG	11-1-2013	15:34:20	113640.000000	11364.000000	49649.270331	20.000000
C:\Users\cware\Desktop\Steller18Nov\18NovTrials\M21.DSG	11-1-2013	15:34:20	113641.000000	11364.100000	49643.943677	20.000000
C:\Users\cware\Desktop\Steller18Nov\18NovTrials\M21.DSG	11-1-2013	15:34:20	113642.000000	11364.200000	49638.492421	20.000000
C:\Users\cware\Desktop\Steller18Nov\18NovTrials\M21.DSG	11-1-2013	15:34:20	113643.000000	11364.300000	49635.032439	20.000000
C:\Users\cware\Desktop\Steller18Nov\18NovTrials\M21.DSG	11-1-2013	15:34:20	113644.000000	11364.400000	49627.291250	20.000000
C:\Users\cware\Desktop\Steller18Nov\18NovTrials\M21.DSG	11-1-2013	15:34:20	113645.000000	11364.500000	49633.588802	20.000000
C:\Users\cware\Desktop\Steller18Nov\18NovTrials\M21.DSG	11-1-2013	15:34:20	113646.000000	11364.600000	49628.959046	20.000000
C:\Users\cware\Desktop\Steller18Nov\18NovTrials\M21.DSG	11-1-2013	15:34:20	113647.000000	11364.700000	49634.957722	20.000000
C:\Users\cware\Desktop\Steller18Nov\18NovTrials\M21.DSG	11-1-2013	15:34:20	113648.000000	11364.800000	49628.884442	20.000000
C:\Users\cware\Desktop\Steller18Nov\18NovTrials\M21.DSG	11-1-2013	15:34:20	113649.000000	11364.900000	49631.124836	20.000000
C:\Users\cware\Desktop\Steller18Nov\18NovTrials\M21.DSG	11-1-2013	15:34:20	113650.000000	11365.000000	49625.847852	20.000000
C:\Users\cware\Desktop\Steller18Nov\18NovTrials\M21.DSG	11-1-2013	15:34:20	113651.000000	11365.100000	49638.168929	20.000000
C:\Users\cware\Desktop\Steller18Nov\18NovTrials\M21.DSG	11-1-2013	15:34:20	113652.000000	11365.200000	49642.151753	20.000000
C:\Users\cware\Desktop\Steller18Nov\18NovTrials\M21.DSG	11-1-2013	15:34:20	113653.000000	11365.300000	49649.046381	20.000000
C:\Users\cware\Desktop\Steller18Nov\18NovTrials\M21.DSG	11-1-2013	15:34:20	113654.000000	11365.400000	49655.393729	20.000000
C:\Users\cware\Desktop\Steller18Nov\18NovTrials\M21.DSG	11-1-2013	15:34:20	113655.000000	11365.500000	49657.434886	20.000000
C:\Users\cware\Desktop\Steller18Nov\18NovTrials\M21.DSG	11-1-2013	15:34:20	113656.000000	11365.600000	49658.131839	20.000000
C:\Users\cware\Desktop\Steller18Nov\18NovTrials\M21.DSG	11-1-2013	15:34:20	113657.000000	11365.700000	49668.660595	20.000000
C:\Users\cware\Desktop\Steller18Nov\18NovTrials\M21.DSG	11-1-2013	15:34:20	113658.000000	11365.800000	49677.148507	20.000000
C:\Users\cware\Desktop\Steller18Nov\18NovTrials\M21.DSG	11-1-2013	15:34:20	113659.000000	11365.900000	49667.192350	20.000000
C:\Users\cware\Desktop\Steller18Nov\18NovTrials\M21.DSG	11-1-2013	15:34:20	113660.000000	11366.000000	49665.275422	20.000000
C:\Users\cware\Desktop\Steller18Nov\18NovTrials\M21.DSG	11-1-2013	15:34:20	113661.000000	11366.100000	49660.073149	20.000000
C:\Users\cware\Desktop\Steller18Nov\18NovTrials\M21.DSG	11-1-2013	15:34:20	113662.000000	11366.200000	49653.502079	20.000000
C:\Users\cware\Desktop\Steller18Nov\18NovTrials\M21.DSG	11-1-2013	15:34:20	113663.000000	11366.300000	49640.782824	20.000000
C:\Users\cware\Desktop\Steller18Nov\18NovTrials\M21.DSG	11-1-2013	15:34:20	113664.000000	11366.400000	49652.879890	20.000000
C:\Users\cware\Desktop\Steller18Nov\18NovTrials\M21.DSG	11-1-2013	15:34:20	113665.000000	11366.500000	49646.507677	20.000000
C:\Users\cware\Desktop\Steller18Nov\18NovTrials\M21.DSG	11-1-2013	15:34:20	113666.000000	11366.600000	49640.533774	20.000000
C:\Users\cware\Desktop\Steller18Nov\18NovTrials\M21.DSG	11-1-2013	15:34:20	113667.000000	11366.700000	49635.655133	20.000000
C:\Users\cware\Desktop\Steller18Nov\18NovTrials\M21.DSG	11-1-2013	15:34:20	113668.000000	11366.800000	49632.170247	20.000000
C:\Users\cware\Desktop\Steller18Nov\18NovTrials\M21.DSG	11-1-2013	15:34:20	113669.000000	11366.900000	49621.616613	20.000000
C:\Users\cware\Desktop\Steller18Nov\18NovTrials\M21.DSG	11-1-2013	15:34:20	113670.000000	11367.000000	49624.006106	20.000000
C:\Users\cware\Desktop\Steller18Nov\18NovTrials\M21.DSG	11-1-2013	15:34:20	113671.000000	11367.100000	49625.399839	20.000000
C:\Users\cware\Desktop\Steller18Nov\18NovTrials\M21.DSG	11-1-2013	15:34:20	113672.000000	11367.200000	49626.918367	20.000000
C:\Users\cware\Desktop\Steller18Nov\18NovTrials\M21.DSG	11-1-2013	15:34:20	113673.000000	11367.300000	49626.769082	20.000000
C:\Users\cware\Desktop\Steller18Nov\18NovTrials\M21.DSG	11-1-2013	15:34:20	113674.000000	11367.400000	49630.004974	20.000000
C:\Users\cware\Desktop\Steller18Nov\18NovTrials\M21.DSG	11-1-2013	15:34:20	113675.000000	11367.500000	49629.407498	20.000000
C:\Users\cware\Desktop\Steller18Nov\18NovTrials\M21.DSG	11-1-2013	15:34:20	113676.000000	11367.600000	49634.983027	20.000000
C:\Users\cware\Desktop\Steller18Nov\18NovTrials\M21.DSG	11-1-2013	15:34:20	113677.000000	11367.700000	49634.535067	20.000000
C:\Users\cware\Desktop\Steller18Nov\18NovTrials\M21.DSG	11-1-2013	15:34:20	113678.000000	11367.800000	49642.699373	20.000000
C:\Users\cware\Desktop\Steller18Nov\18NovTrials\M21.DSG	11-1-2013	15:34:20	113679.000000	11367.900000	49647.329104	20.000000
C:\Users\cware\Desktop\Steller18Nov\18NovTrials\M21.DSG	11-1-2013	15:34:20	113680.000000	11368.000000	49645.661569	20.000000
C:\Users\cware\Desktop\Steller18Nov\18NovTrials\M21.DSG	11-1-2013	15:34:20	113681.000000	11368.100000	49652.805321	20.000000
C:\Users\cware\Desktop\Steller18Nov\18NovTrials\M21.DSG	11-1-2013	15:34:20	113682.000000	11368.200000	49667.017978	20.000000
C:\Users\cware\Desktop\Steller18Nov\18NovTrials\M21.DSG	11-1-2013	15:34:20	113683.000000	11368.300000	49676.078406	20.000000
C:\Users\cware\Desktop\Steller18Nov\18NovTrials\M21.DSG	11-1-2013	15:34:20	113684.000000	11368.400000	49668.337373	20.000000
C:\Users\cware\Desktop\Steller18Nov\18NovTrials\M21.DSG	11-1-2013	15:34:20	113685.000000	11368.500000	49659.650306	20.000000
C:\Users\cware\Desktop\Steller18Nov\18NovTrials\M21.DSG	11-1-2013	15:34:20	113686.000000	11368.600000	49660.645979	20.000000
C:\Users\cware\Desktop\Steller18Nov\18NovTrials\M21.DSG	11-1-2013	15:34:20	113687.000000	11368.700000	49657.385165	20.000000
C:\Users\cware\Desktop\Steller18Nov\18NovTrials\M21.DSG	11-1-2013	15:34:20	113688.000000	11368.800000	49658.405706	20.000000
C:\Users\cware\Desktop\Steller18Nov\18NovTrials\M21.DSG	11-1-2013	15:34:20	113689.000000	11368.900000	49646.681980	20.000000
C:\Users\cware\Desktop\Steller18Nov\18NovTrials\M21.DSG	11-1-2013	15:34:20	113690.000000	11369.000000	49644.018546	20.000000
C:\Users\cware\Desktop\Steller18Nov\18NovTrials\M21.DSG	11-1-2013	15:34:20	113691.000000	11369.100000	49655.916575	20.000000
C:\Users\cware\Desktop\Steller18Nov\18NovTrials\M21.DSG	11-1-2013	15:34:20	113692.000000	11369.200000	49643.271684	20.000000
C:\Users\cware\Desktop\Steller18Nov\18NovTrials\M21.DSG	11-1-2013	15:34:20	113693.000000	11369.300000	49632.717916	20.000000
C:\Users\cware\Desktop\Steller18Nov\18NovTrials\M21.DSG	11-1-2013	15:34:20	113694.000000	11369.400000	49625.126086	20.000000
C:\Users\cware\Desktop\Steller18Nov\18NovTrials\M21.DSG	11-1-2013	15:34:20	113695.000000	11369.500000	49627.540508	20.000000
C:\Users\cware\Desktop\Steller18Nov\18NovTrials\M21.DSG	11-1-2013	15:34:20	113696.000000	11369.600000	49623.582915	20.000000
C:\Users\cware\Desktop\Steller18Nov\18NovTrials\M21.DSG	11-1-2013	15:34:20	113697.000000	11369.700000	49628.237271	20.000000
C:\Users\cware\Desktop\Steller18Nov\18NovTrials\M21.DSG	11-1-2013	15:34:20	113698.000000	11369.800000	49626.345751	20.000000
C:\Users\cware\Desktop\Steller18Nov\18NovTrials\M21.DSG	11-1-2013	15:34:20	113699.000000	11369.900000	49627.590330	20.000000
C:\Users\cware\Desktop\Steller18Nov\18NovTrials\M21.DSG	11-1-2013	15:34:20	113700.000000	11370.000000	49625.872612	20.000000
C:\Users\cware\Desktop\Steller18Nov\18NovTrials\M21.DSG	11-1-2013	15:34:20	113701.000000	11370.100000	49626.544771	20.000000
C:\Users\cware\Desktop\Steller18Nov\18NovTrials\M21.DSG	11-1-2013	15:34:20	113702.000000	11370.200000	49624.677873	20.000000
C:\Users\cware\Desktop\Steller18Nov\18NovTrials\M21.DSG	11-1-2013	15:34:20	113703.000000	11370.300000	49624.080453	20.000000
C:\Users\cware\Desktop\Steller18Nov\18NovTrials\M21.DSG	11-1-2013	15:34:20	113704.000000	11370.400000	49628.038338	20.000000
C:\Users\cware\Desktop\Steller18Nov\18NovTrials\M21.DSG	11-1-2013	15:34:20	113705.000000	11370.500000	49630.925564	20.000000
C:\Users\cware\Desktop\Steller18Nov\18NovTrials\M21.DSG	11-1-2013	15:34:20	113706.000000	11370.600000	49630.502404	20.000000
C:\Users\cware\Desktop\Steller18Nov\18NovTrials\M21.DSG	11-1-2013	15:34:20	113707.000000	11370.700000	49630.925512	20.000000
C:\Users\cware\Desktop\Steller18Nov\18NovTrials\M21.DSG	11-1-2013	15:34:20	113708.000000	11370.800000	49626.345586	20.000000
C:\Users\cware\Desktop\Steller18Nov\18NovTrials\M21.DSG	11-1-2013	15:34:20	113709.000000	11370.900000	49642.674238	20.000000
C:\Users\cware\Desktop\Steller18Nov\18NovTrials\M21.DSG	11-1-2013	15:34:20	113710.000000	11371.000000	49636.949246	20.000000
C:\Users\cware\Desktop\Steller18Nov\18NovTrials\M21.DSG	11-1-2013	15:34:20	113711.000000	11371.100000	49642.848489	20.000000
C:\Users\cware\Desktop\Steller18Nov\18NovTrials\M21.DSG	11-1-2013	15:34:20	113712.000000	11371.200000	49651.336161	20.000000
C:\Users\cware\Desktop\Steller18Nov\18NovTrials\M21.DSG	11-1-2013	15:34:20	113713.000000	11371.300000	49655.219295	20.000000
C:\Users\cware\Desktop\Steller18Nov\18NovTrials\M21.DSG	11-1-2013	15:34:20	113714.000000	11371.400000	49647.030023	20.000000
C:\Users\cware\Desktop\Steller18Nov\18NovTrials\M21.DSG	11-1-2013	15:34:20	113715.000000	11371.500000	49635.729493	20.000000
C:\Users\cware\Desktop\Steller18Nov\18NovTrials\M21.DSG	11-1-2013	15:34:20	113716.000000	11371.600000	49638.417495	20.000000
C:\Users\cware\Desktop\Steller18Nov\18NovTrials\M21.DSG	11-1-2013	15:34:20	113717.000000	11371.700000	49621.217830	20.000000
C:\Users\cware\Desktop\Steller18Nov\18NovTrials\M21.DSG	11-1-2013	15:34:20	113718.000000	11371.800000	49618.852950	20.000000
C:\Users\cware\Desktop\Steller18Nov\18NovTrials\M21.DSG	11-1-2013	15:34:20	113719.000000	11371.900000	49618.703695	20.000000
C:\Users\cware\Desktop\Steller18Nov\18NovTrials\M21.DSG	11-1-2013	15:34:20	113720.000000	11372.000000	49607.776670	20.000000
C:\Users\cware\Desktop\Steller18Nov\18NovTrials\M21.DSG	11-1-2013	15:34:20	113721.000000	11372.100000	49608.323829	20.000000
C:\Users\cware\Desktop\Steller18Nov\18NovTrials\M21.DSG	11-1-2013	15:34:20	113722.000000	11372.200000	49610.389790	20.000000
C:\Users\cware\Desktop\Steller18Nov\18NovTrials\M21.DSG	11-1-2013	15:34:20	113723.000000	11372.300000	49606.755602	20.000000
C:\Users\cware\Desktop\Steller18Nov\18NovTrials\M21.DSG	11-1-2013	15:34:20	113724.000000	11372.400000	49613.476306	20.000000
C:\Users\cware\Desktop\Steller18Nov\18NovTrials\M21.DSG	11-1-2013	15:34:20	113725.000000	11372.500000	49610.066337	20.000000
C:\Users\cware\Desktop\Steller18Nov\18NovTrials\M21.DSG	11-1-2013	15:34:20	113726.000000	11372.600000	49620.744613	20.000000
C:\Users\cware\Desktop\Steller18Nov\18NovTrials\M21.DSG	11-1-2013	15:34:20	113727.000000	11372.700000	49617.782435	20.000000
C:\Users\cware\Desktop\Steller18Nov\18NovTrials\M21.DSG	11-1-2013	15:34:20	113728.000000	11372.800000	49624.951135	20.000000
C:\Users\cware\Desktop\Steller18Nov\18NovTrials\M21.DSG	11-1-2013	15:34:20	113729.000000	11372.900000	49622.138573	20.000000
C:\Users\cware\Desktop\Steller18Nov\18NovTrials\M21.DSG	11-1-2013	15:34:20	113730.000000	11373.000000	49628.435985	20.000000
C:\Users\cware\Desktop\Steller18Nov\18NovTrials\M21.DSG	11-1-2013	15:34:20	113731.000000	11373.100000	49640.258910	20.000000
C:\Users\cware\Desktop\Steller18Nov\18NovTrials\M21.DSG	11-1-2013	15:34:20	113732.000000	11373.200000	49650.464187	20.000000
C:\Users\cware\Desktop\Steller18Nov\18NovTrials\M21.DSG	11-1-2013	15:34:20	113733.000000	11373.300000	49653.351539	20.000000
C:\Users\cware\Desktop\Steller18Nov\18NovTrials\M21.DSG	11-1-2013	15:34:20	113734.000000	11373.400000	49644.440828	20.000000
C:\Users\cware\Desktop\Steller18Nov\18NovTrials\M21.DSG	11-1-2013	15:34:20	113735.000000	11373.500000	49639.810924	20.000000
C:\Users\cware\Desktop\Steller18Nov\18NovTrials\M21.DSG	11-1-2013	15:34:20	113736.000000	11373.600000	49630.327596	20.000000
C:\Users\cware\Desktop\Steller18Nov\18NovTrials\M21.DSG	11-1-2013	15:34:20	113737.000000	11373.700000	49637.695063	20.000000
C:\Users\cware\Desktop\Steller18Nov\18NovTrials\M21.DSG	11-1-2013	15:34:20	113738.000000	11373.800000	49624.975673	20.000000
C:\Users\cware\Desktop\Steller18Nov\18NovTrials\M21.DSG	11-1-2013	15:34:20	113739.000000	11373.900000	49631.472180	20.000000
C:\Users\cware\Desktop\Steller18Nov\18NovTrials\M21.DSG	11-1-2013	15:34:20	113740.000000	11374.000000	49621.440962	20.000000
C:\Users\cware\Desktop\Steller18Nov\18NovTrials\M21.DSG	11-1-2013	15:34:20	113741.000000	11374.100000	49619.624094	20.000000
C:\Users\cware\Desktop\Steller18Nov\18NovTrials\M21.DSG	11-1-2013	15:34:20	113742.000000	11374.200000	49621.814615	20.000000
C:\Users\cware\Desktop\Steller18Nov\18NovTrials\M21.DSG	11-1-2013	15:34:20	113743.000000	11374.300000	49617.458686	20.000000
C:\Users\cware\Desktop\Steller18Nov\18NovTrials\M21.DSG	11-1-2013	15:34:20	113744.000000	11374.400000	49625.871525	20.000000
C:\Users\cware\Desktop\Steller18Nov\18NovTrials\M21.DSG	11-1-2013	15:34:20	113745.000000	11374.500000	49629.182177	20.000000
C:\Users\cware\Desktop\Steller18Nov\18NovTrials\M21.DSG	11-1-2013	15:34:20	113746.000000	11374.600000	49627.514564	20.000000
C:\Users\cware\Desktop\Steller18Nov\18NovTrials\M21.DSG	11-1-2013	15:34:20	113747.000000	11374.700000	49638.989092	20.000000
C:\Users\cware\Desktop\Steller18Nov\18NovTrials\M21.DSG	11-1-2013	15:34:20	113748.000000	11374.800000	49641.627791	20.000000
C:\Users\cware\Desktop\Steller18Nov\18NovTrials\M21.DSG	11-1-2013	15:34:20	113749.000000	11374.900000	49643.842999	20.000000
C:\Users\cware\Desktop\Steller18Nov\18NovTrials\M21.DSG	11-1-2013	15:34:20	113750.000000	11375.000000	49652.679316	20.000000
C:\Users\cware\Desktop\Steller18Nov\18NovTrials\M21.DSG	11-1-2013	15:34:20	113751.000000	11375.100000	49655.417252	20.000000
C:\Users\cware\Desktop\Steller18Nov\18NovTrials\M21.DSG	11-1-2013	15:34:20	113752.000000	11375.200000	49669.630052	20.000000
C:\Users\cware\Desktop\Steller18Nov\18NovTrials\M21.DSG	11-1-2013	15:34:20	113753.000000	11375.300000	49671.695913	20.000000
C:\Users\cware\Desktop\Steller18Nov\18NovTrials\M21.DSG	11-1-2013	15:34:20	113754.000000	11375.400000	49672.492218	20.000000
C:\Users\cware\Desktop\Steller18Nov\18NovTrials\M21.DSG	11-1-2013	15:34:20	113755.000000	11375.500000	49664.004563	20.000000
C:\Users\cware\Desktop\Steller18Nov\18NovTrials\M21.DSG	11-1-2013	15:34:20	113756.000000	11375.600000	49665.249211	20.000000
C:\Users\cware\Desktop\Steller18Nov\18NovTrials\M21.DSG	11-1-2013	15:34:20	113757.000000	11375.700000	49662.311824	20.000000
C:\Users\cware\Desktop\Steller18Nov\18NovTrials\M21.DSG	11-1-2013	15:34:20	113758.000000	11375.800000	49665.423078	20.000000
C:\Users\cware\Desktop\Steller18Nov\18NovTrials\M21.DSG	11-1-2013	15:34:20	113759.000000	11375.900000	49664.850832	20.000000
C:\Users\cware\Desktop\Steller18Nov\18NovTrials\M21.DSG	11-1-2013	15:34:20	113760.000000	11376.000000	49669.530253	20.000000
C:\Users\cware\Desktop\Steller18Nov\18NovTrials\M21.DSG	11-1-2013	15:34:20	113761.000000	11376.100000	49664.900558	20.000000
C:\Users\cware\Desktop\Steller18Nov\18NovTrials\M21.DSG	11-1-2013	15:34:20	113762.000000	11376.200000	49661.191744	20.000000
C:\Users\cware\Desktop\Steller18Nov\18NovTrials\M21.DSG	11-1-2013	15:34:20	113763.000000	11376.300000	49661.166818	20.000000
C:\Users\cware\Desktop\Steller18Nov\18NovTrials\M21.DSG	11-1-2013	15:34:20	113764.000000	11376.400000	49658.602988	20.000000
C:\Users\cware\Desktop\Steller18Nov\18NovTrials\M21.DSG	11-1-2013	15:34:20	113765.000000	11376.500000	49659.847392	20.000000
C:\Users\cware\Desktop\Steller18Nov\18NovTrials\M21.DSG	11-1-2013	15:34:20	113766.000000	11376.600000	49655.018364	20.000000
C:\Users\cware\Desktop\Steller18Nov\18NovTrials\M21.DSG	11-1-2013	15:34:20	113767.000000	11376.700000	49656.288060	20.000000
C:\Users\cware\Desktop\Steller18Nov\18NovTrials\M21.DSG	11-1-2013	15:34:20	113768.000000	11376.800000	49641.801354	20.000000
C:\Users\cware\Desktop\Steller18Nov\18NovTrials\M21.DSG	11-1-2013	15:34:20	113769.000000	11376.900000	49643.294634	20.000000
C:\Users\cware\Desktop\Steller18Nov\18NovTrials\M21.DSG	11-1-2013	15:34:20	113770.000000	11377.000000	49638.341503	20.000000
C:\Users\cware\Desktop\Steller18Nov\18NovTrials\M21.DSG	11-1-2013	15:34:20	113771.000000	11377.100000	49635.030511	20.000000
C:\Users\cware\Desktop\Steller18Nov\18NovTrials\M21.DSG	11-1-2013	15:34:20	113772.000000	11377.200000	49628.783059	20.000000
C:\Users\cware\Desktop\Steller18Nov\18NovTrials\M21.DSG	11-1-2013	15:34:20	113773.000000	11377.300000	49632.317518	20.000000
C:\Users\cware\Desktop\Steller18Nov\18NovTrials\M21.DSG	11-1-2013	15:34:20	113774.000000	11377.400000	49638.366259	20.000000
C:\Users\cware\Desktop\Steller18Nov\18NovTrials\M21.DSG	11-1-2013	15:34:20	113775.000000	11377.500000	49639.909426	20.000000
C:\Users\cware\Desktop\Steller18Nov\18NovTrials\M21.DSG	11-1-2013	15:34:20	113776.000000	11377.600000	49642.149541	20.000000
C:\Users\cware\Desktop\Steller18Nov\18NovTrials\M21.DSG	11-1-2013	15:34:20	113777.000000	11377.700000	49644.414518	20.000000
C:\Users\cware\Desktop\Steller18Nov\18NovTrials\M21.DSG	11-1-2013	15:34:20	113778.000000	11377.800000	49647.152798	20.000000
C:\Users\cware\Desktop\Steller18Nov\18NovTrials\M21.DSG	11-1-2013	15:34:20	113779.000000	11377.900000	49651.508627	20.000000
C:\Users\cware\Desktop\Steller18Nov\18NovTrials\M21.DSG	11-1-2013	15:34:20	113780.000000	11378.000000	49660.394673	20.000000
C:\Users\cware\Desktop\Steller18Nov\18NovTrials\M21.DSG	11-1-2013	15:34:20	113781.000000	11378.100000	49658.851276	20.000000
C:\Users\cware\Desktop\Steller18Nov\18NovTrials\M21.DSG	11-1-2013	15:34:20	113782.000000	11378.200000	49670.550311	20.000000
C:\Users\cware\Desktop\Steller18Nov\18NovTrials\M21.DSG	11-1-2013	15:34:20	113783.000000	11378.300000	49666.293742	20.000000
C:\Users\cware\Desktop\Steller18Nov\18NovTrials\M21.DSG	11-1-2013	15:34:20	113784.000000	11378.400000	49665.995132	20.000000
C:\Users\cware\Desktop\Steller18Nov\18NovTrials\M21.DSG	11-1-2013	15:34:20	113785.000000	11378.500000	49658.602396	20.000000
C:\Users\cware\Desktop\Steller18Nov\18NovTrials\M21.DSG	11-1-2013	15:34:20	113786.000000	11378.600000	49653.723773	20.000000
C:\Users\cware\Desktop\Steller18Nov\18NovTrials\M21.DSG	11-1-2013	15:34:20	113787.000000	11378.700000	49656.237694	20.000000
C:\Users\cware\Desktop\Steller18Nov\18NovTrials\M21.DSG	11-1-2013	15:34:20	113788.000000	11378.800000	49649.268219	20.000000
C:\Users\cware\Desktop\Steller18Nov\18NovTrials\M21.DSG	11-1-2013	15:34:20	113789.000000	11378.900000	49650.388233	20.000000
C:\Users\cware\Desktop\Steller18Nov\18NovTrials\M21.DSG	11-1-2013	15:34:20	113790.000000	11379.000000	49643.941579	20.000000
C:\Users\cware\Desktop\Steller18Nov\18NovTrials\M21.DSG	11-1-2013	15:34:20	113791.000000	11379.100000	49637.718879	20.000000
C:\Users\cware\Desktop\Steller18Nov\18NovTrials\M21.DSG	11-1-2013	15:34:20	113792.000000	11379.200000	49638.266342	20.000000
C:\Users\cware\Desktop\Steller18Nov\18NovTrials\M21.DSG	11-1-2013	15:34:20	113793.000000	11379.300000	49628.260273	20.000000
C:\Users\cware\Desktop\Steller18Nov\18NovTrials\M21.DSG	11-1-2013	15:34:20	113794.000000	11379.400000	49633.138822	20.000000
C:\Users\cware\Desktop\Steller18Nov\18NovTrials\M21.DSG	11-1-2013	15:34:20	113795.000000	11379.500000	49627.015420	20.000000
C:\Users\cware\Desktop\Steller18Nov\18NovTrials\M21.DSG	11-1-2013	15:34:20	113796.000000	11379.600000	49627.264453	20.000000
C:\Users\cware\Desktop\Steller18Nov\18NovTrials\M21.DSG	11-1-2013	15:34:20	113797.000000	11379.700000	49614.619667	20.000000
C:\Users\cware\Desktop\Steller18Nov\18NovTrials\M21.DSG	11-1-2013	15:34:20	113798.000000	11379.800000	49612.155401	20.000000
C:\Users\cware\Desktop\Steller18Nov\18NovTrials\M21.DSG	11-1-2013	15:34:20	113799.000000	11379.900000	49602.522532	20.000000
C:\Users\cware\Desktop\Steller18Nov\18NovTrials\M21.DSG	11-1-2013	15:34:20	113800.000000	11380.000000	49595.826858	20.000000
C:\Users\cware\Desktop\Steller18Nov\18NovTrials\M21.DSG	11-1-2013	15:34:20	113801.000000	11380.100000	49603.592812	20.000000
C:\Users\cware\Desktop\Steller18Nov\18NovTrials\M21.DSG	11-1-2013	15:34:20	113802.000000	11380.200000	49589.380199	20.000000
C:\Users\cware\Desktop\Steller18Nov\18NovTrials\M21.DSG	11-1-2013	15:34:20	113803.000000	11380.300000	49589.653914	20.000000
C:\Users\cware\Desktop\Steller18Nov\18NovTrials\M21.DSG	11-1-2013	15:34:20	113804.000000	11380.400000	49585.920440	20.000000
C:\Users\cware\Desktop\Steller18Nov\18NovTrials\M21.DSG	11-1-2013	15:34:20	113805.000000	11380.500000	49586.766640	20.000000
C:\Users\cware\Desktop\Steller18Nov\18NovTrials\M21.DSG	11-1-2013	15:34:20	113806.000000	11380.600000	49589.579284	20.000000
C:\Users\cware\Desktop\Steller18Nov\18NovTrials\M21.DSG	11-1-2013	15:34:20	113807.000000	11380.700000	49585.571643	20.000000
C:\Users\cware\Desktop\Steller18Nov\18NovTrials\M21.DSG	11-1-2013	15:34:20	113808.000000	11380.800000	49586.169367	20.000000
C:\Users\cware\Desktop\Steller18Nov\18NovTrials\M21.DSG	11-1-2013	15:34:20	113809.000000	11380.900000	49586.393296	20.000000
C:\Users\cware\Desktop\Steller18Nov\18NovTrials\M21.DSG	11-1-2013	15:34:20	113810.000000	11381.000000	49582.858972	20.000000
C:\Users\cware\Desktop\Steller18Nov\18NovTrials\M21.DSG	11-1-2013	15:34:20	113811.000000	11381.100000	49581.465186	20.000000
C:\Users\cware\Desktop\Steller18Nov\18NovTrials\M21.DSG	11-1-2013	15:34:20	113812.000000	11381.200000	49570.264203	20.000000
C:\Users\cware\Desktop\Steller18Nov\18NovTrials\M21.DSG	11-1-2013	15:34:20	113813.000000	11381.300000	49566.630288	20.000000
C:\Users\cware\Desktop\Steller18Nov\18NovTrials\M21.DSG	11-1-2013	15:34:20	113814.000000	11381.400000	49555.080752	20.000000
C:\Users\cware\Desktop\Steller18Nov\18NovTrials\M21.DSG	11-1-2013	15:34:20	113815.000000	11381.500000	49544.228252	20.000000
C:\Users\cware\Desktop\Steller18Nov\18NovTrials\M21.DSG	11-1-2013	15:34:20	113816.000000	11381.600000	49543.083446	20.000000
C:\Users\cware\Desktop\Steller18Nov\18NovTrials\M21.DSG	11-1-2013	15:34:20	113817.000000	11381.700000	49535.615868	20.000000
C:\Users\cware\Desktop\Steller18Nov\18NovTrials\M21.DSG	11-1-2013	15:34:20	113818.000000	11381.800000	49527.675620	20.000000
C:\Users\cware\Desktop\Steller18Nov\18NovTrials\M21.DSG	11-1-2013	15:34:20	113819.000000	11381.900000	49519.063596	20.000000
C:\Users\cware\Desktop\Steller18Nov\18NovTrials\M21.DSG	11-1-2013	15:34:20	113820.000000	11382.000000	49507.588499	20.000000
C:\Users\cware\Desktop\Steller18Nov\18NovTrials\M21.DSG	11-1-2013	15:34:20	113821.000000	11382.100000	49496.885492	20.000000
C:\Users\cware\Desktop\Steller18Nov\18NovTrials\M21.DSG	11-1-2013	15:34:20	113822.000000	11382.200000	49479.138181	20.000000
C:\Users\cware\Desktop\Steller18Nov\18NovTrials\M21.DSG	11-1-2013	15:34:20	113823.000000	11382.300000	49478.142197	20.000000
C:\Users\cware\Desktop\Steller18Nov\18NovTrials\M21.DSG	11-1-2013	15:34:20	113824.000000	11382.400000	49471.371993	20.000000
C:\Users\cware\Desktop\Steller18Nov\18NovTrials\M21.DSG	11-1-2013	15:34:20	113825.000000	11382.500000	49475.877199	20.000000
C:\Users\cware\Desktop\Steller18Nov\18NovTrials\M21.DSG	11-1-2013	15:34:20	113826.000000	11382.600000	49473.089267	20.000000
C:\Users\cware\Desktop\Steller18Nov\18NovTrials\M21.DSG	11-1-2013	15:34:20	113827.000000	11382.700000	49467.389161	20.000000
C:\Users\cware\Desktop\Steller18Nov\18NovTrials\M21.DSG	11-1-2013	15:34:20	113828.000000	11382.800000	49468.857390	20.000000
C:\Users\cware\Desktop\Steller18Nov\18NovTrials\M21.DSG	11-1-2013	15:34:20	113829.000000	11382.900000	49468.260101	20.000000
C:\Users\cware\Desktop\Steller18Nov\18NovTrials\M21.DSG	11-1-2013	15:34:20	113830.000000	11383.000000	49464.351903	20.000000
C:\Users\cware\Desktop\Steller18Nov\18NovTrials\M21.DSG	11-1-2013	15:34:20	113831.000000	11383.100000	49463.630089	20.000000
C:\Users\cware\Desktop\Steller18Nov\18NovTrials\M21.DSG	11-1-2013	15:34:20	113832.000000	11383.200000	49464.003307	20.000000
C:\Users\cware\Desktop\Steller18Nov\18NovTrials\M21.DSG	11-1-2013	15:34:20	113833.000000	11383.300000	49464.999118	20.000000
C:\Users\cware\Desktop\Steller18Nov\18NovTrials\M21.DSG	11-1-2013	15:34:20	113834.000000	11383.400000	49463.704658	20.000000
C:\Users\cware\Desktop\Steller18Nov\18NovTrials\M21.DSG	11-1-2013	15:34:20	113835.000000	11383.500000	49462.534753	20.000000
C:\Users\cware\Desktop\Steller18Nov\18NovTrials\M21.DSG	11-1-2013	15:34:20	113836.000000	11383.600000	49463.156955	20.000000
C:\Users\cware\Desktop\Steller18Nov\18NovTrials\M21.DSG	11-1-2013	15:34:20	113837.000000	11383.700000	49464.824733	20.000000
C:\Users\cware\Desktop\Steller18Nov\18NovTrials\M21.DSG	11-1-2013	15:34:20	113838.000000	11383.800000	49463.679706	20.000000
C:\Users\cware\Desktop\Steller18Nov\18NovTrials\M21.DSG	11-1-2013	15:34:20	113839.000000	11383.900000	49464.700013	20.000000
C:\Users\cware\Desktop\Steller18Nov\18NovTrials\M21.DSG	11-1-2013	15:34:20	113840.000000	11384.000000	49463.380658	20.000000
C:\Users\cware\Desktop\Steller18Nov\18NovTrials\M21.DSG	11-1-2013	15:34:20	113841.000000	11384.100000	49465.396845	20.000000
C:\Users\cware\Desktop\Steller18Nov\18NovTrials\M21.DSG	11-1-2013	15:34:20	113842.000000	11384.200000	49465.695512	20.000000
C:\Users\cware\Desktop\Steller18Nov\18NovTrials\M21.DSG	11-1-2013	15:34:20	113843.000000	11384.300000	49463.754067	20.000000
C:\Users\cware\Desktop\Steller18Nov\18NovTrials\M21.DSG	11-1-2013	15:34:20	113844.000000	11384.400000	49463.853657	20.000000
C:\Users\cware\Desktop\Steller18Nov\18NovTrials\M21.DSG	11-1-2013	15:34:20	113845.000000	11384.500000	49465.422279	20.000000
C:\Users\cware\Desktop\Steller18Nov\18NovTrials\M21.DSG	11-1-2013	15:34:20	113846.000000	11384.600000	49464.925225	20.000000
C:\Users\cware\Desktop\Steller18Nov\18NovTrials\M21.DSG	11-1-2013	15:34:20	113847.000000	11384.700000	49472.765345	20.000000
C:\Users\cware\Desktop\Steller18Nov\18NovTrials\M21.DSG	11-1-2013	15:34:20	113848.000000	11384.800000	49472.242360	20.000000
C:\Users\cware\Desktop\Steller18Nov\18NovTrials\M21.DSG	11-1-2013	15:34:20	113849.000000	11384.900000	49472.715198	20.000000
C:\Users\cware\Desktop\Steller18Nov\18NovTrials\M21.DSG	11-1-2013	15:34:20	113850.000000	11385.000000	49471.346595	20.000000
C:\Users\cware\Desktop\Steller18Nov\18NovTrials\M21.DSG	11-1-2013	15:34:20	113851.000000	11385.100000	49467.413532	20.000000
C:\Users\cware\Desktop\Steller18Nov\18NovTrials\M21.DSG	11-1-2013	15:34:20	113852.000000	11385.200000	49466.343278	20.000000
C:\Users\cware\Desktop\Steller18Nov\18NovTrials\M21.DSG	11-1-2013	15:34:20	113853.000000	11385.300000	49469.355068	20.000000
C:\Users\cware\Desktop\Steller18Nov\18NovTrials\M21.DSG	11-1-2013	15:34:20	113854.000000	11385.400000	49468.384122	20.000000
C:\Users\cware\Desktop\Steller18Nov\18NovTrials\M21.DSG	11-1-2013	15:34:20	113855.000000	11385.500000	49469.503976	20.000000
C:\Users\cware\Desktop\Steller18Nov\18NovTrials\M21.DSG	11-1-2013	15:34:20	113856.000000	11385.600000	49467.911275	20.000000
C:\Users\cware\Desktop\Steller18Nov\18NovTrials\M21.DSG	11-1-2013	15:34:20	113857.000000	11385.700000	49466.069580	20.000000
C:\Users\cware\Desktop\Steller18Nov\18NovTrials\M21.DSG	11-1-2013	15:34:20	113858.000000	11385.800000	49466.542011	20.000000
C:\Users\cware\Desktop\Steller18Nov\18NovTrials\M21.DSG	11-1-2013	15:34:20	113859.000000	11385.900000	49462.808047	20.000000
C:\Users\cware\Desktop\Steller18Nov\18NovTrials\M21.DSG	11-1-2013	15:34:20	113860.000000	11386.000000	49464.152098	20.000000
C:\Users\cware\Desktop\Steller18Nov\18NovTrials\M21.DSG	11-1-2013	15:34:20	113861.000000	11386.100000	49466.441801	20.000000
C:\Users\cware\Desktop\Steller18Nov\18NovTrials\M21.DSG	11-1-2013	15:34:20	113862.000000	11386.200000	49465.247204	20.000000
C:\Users\cware\Desktop\Steller18Nov\18NovTrials\M21.DSG	11-1-2013	15:34:20	113863.000000	11386.300000	49464.825041	20.000000
C:\Users\cware\Desktop\Steller18Nov\18NovTrials\M21.DSG	11-1-2013	15:34:20	113864.000000	11386.400000	49462.559362	20.000000
C:\Users\cware\Desktop\Steller18Nov\18NovTrials\M21.DSG	11-1-2013	15:34:20	113865.000000	11386.500000	49463.380684	20.000000
C:\Users\cware\Desktop\Steller18Nov\18NovTrials\M21.DSG	11-1-2013	15:34:20	113866.000000	11386.600000	49465.196979	20.000000
C:\Users\cware\Desktop\Steller18Nov\18NovTrials\M21.DSG	11-1-2013	15:34:20	113867.000000	11386.700000	49463.355125	20.000000
C:\Users\cware\Desktop\Steller18Nov\18NovTrials\M21.DSG	11-1-2013	15:34:20	113868.000000	11386.800000	49463.579231	20.000000
C:\Users\cware\Desktop\Steller18Nov\18NovTrials\M21.DSG	11-1-2013	15:34:20	113869.000000	11386.900000	49465.943776	20.000000
C:\Users\cware\Desktop\Steller18Nov\18NovTrials\M21.DSG	11-1-2013	15:34:20	113870.000000	11387.000000	49465.370983	20.000000
C:\Users\cware\Desktop\Steller18Nov\18NovTrials\M21.DSG	11-1-2013	15:34:20	113871.000000	11387.100000	49464.798519	20.000000
C:\Users\cware\Desktop\Steller18Nov\18NovTrials\M21.DSG	11-1-2013	15:34:20	113872.000000	11387.200000	49466.068084	20.000000
C:\Users\cware\Desktop\Steller18Nov\18NovTrials\M21.DSG	11-1-2013	15:34:20	113873.000000	11387.300000	49467.113399	20.000000
C:\Users\cware\Desktop\Steller18Nov\18NovTrials\M21.DSG	11-1-2013	15:34:20	113874.000000	11387.400000	49464.798532	20.000000
C:\Users\cware\Desktop\Steller18Nov\18NovTrials\M21.DSG	11-1-2013	15:34:20	113875.000000	11387.500000	49464.947939	20.000000
C:\Users\cware\Desktop\Steller18Nov\18NovTrials\M21.DSG	11-1-2013	15:34:20	113876.000000	11387.600000	49464.649134	20.000000
C:\Users\cware\Desktop\Steller18Nov\18NovTrials\M21.DSG	11-1-2013	15:34:20	113877.000000	11387.700000	49463.329869	20.000000
C:\Users\cware\Desktop\Steller18Nov\18NovTrials\M21.DSG	11-1-2013	15:34:20	113878.000000	11387.800000	49465.470339	20.000000
C:\Users\cware\Desktop\Steller18Nov\18NovTrials\M21.DSG	11-1-2013	15:34:20	113879.000000	11387.900000	49464.225804	20.000000
C:\Users\cware\Desktop\Steller18Nov\18NovTrials\M21.DSG	11-1-2013	15:34:20	113880.000000	11388.000000	49463.454710	20.000000
C:\Users\cware\Desktop\Steller18Nov\18NovTrials\M21.DSG	11-1-2013	15:34:20	113881.000000	11388.100000	49464.176612	20.000000
C:\Users\cware\Desktop\Steller18Nov\18NovTrials\M21.DSG	11-1-2013	15:34:20	113882.000000	11388.200000	49466.665638	20.000000
C:\Users\cware\Desktop\Steller18Nov\18NovTrials\M21.DSG	11-1-2013	15:34:20	113883.000000	11388.300000	49465.096982	20.000000
C:\Users\cware\Desktop\Steller18Nov\18NovTrials\M21.DSG	11-1-2013	15:34:20	113884.000000	11388.400000	49466.764460	20.000000
C:\Users\cware\Desktop\Steller18Nov\18NovTrials\M21.DSG	11-1-2013	15:34:20	113885.000000	11388.500000	49463.852551	20.000000
C:\Users\cware\Desktop\Steller18Nov\18NovTrials\M21.DSG	11-1-2013	15:34:20	113886.000000	11388.600000	49461.363160	20.000000
C:\Users\cware\Desktop\Steller18Nov\18NovTrials\M21.DSG	11-1-2013	15:34:20	113887.000000	11388.700000	49465.992257	20.000000
C:\Users\cware\Desktop\Steller18Nov\18NovTrials\M21.DSG	11-1-2013	15:34:20	113888.000000	11388.800000	49465.245569	20.000000
C:\Users\cware\Desktop\Steller18Nov\18NovTrials\M21.DSG	11-1-2013	15:34:20	113889.000000	11388.900000	49464.698864	20.000000
C:\Users\cware\Desktop\Steller18Nov\18NovTrials\M21.DSG	11-1-2013	15:34:20	113890.000000	11389.000000	49466.739660	20.000000
C:\Users\cware\Desktop\Steller18Nov\18NovTrials\M21.DSG	11-1-2013	15:34:20	113891.000000	11389.100000	49470.448100	20.000000
C:\Users\cware\Desktop\Steller18Nov\18NovTrials\M21.DSG	11-1-2013	15:34:20	113892.000000	11389.200000	49458.351058	20.000000
C:\Users\cware\Desktop\Steller18Nov\18NovTrials\M21.DSG	11-1-2013	15:34:20	113893.000000	11389.300000	49470.547968	20.000000
C:\Users\cware\Desktop\Steller18Nov\18NovTrials\M21.DSG	11-1-2013	15:34:20	113894.000000	11389.400000	49464.573949	20.000000
C:\Users\cware\Desktop\Steller18Nov\18NovTrials\M21.DSG	11-1-2013	15:34:20	113895.000000	11389.500000	49461.835461	20.000000
C:\Users\cware\Desktop\Steller18Nov\18NovTrials\M21.DSG	11-1-2013	15:34:20	113896.000000	11389.600000	49475.724932	20.000000
C:\Users\cware\Desktop\Steller18Nov\18NovTrials\M21.DSG	11-1-2013	15:34:20	113897.000000	11389.700000	49482.868584	20.000000
C:\Users\cware\Desktop\Steller18Nov\18NovTrials\M21.DSG	11-1-2013	15:34:20	113898.000000	11389.800000	49473.833035	20.000000
C:\Users\cware\Desktop\Steller18Nov\18NovTrials\M21.DSG	11-1-2013	15:34:20	113899.000000	11389.900000	49447.821908	20.000000
C:\Users\cware\Desktop\Steller18Nov\18NovTrials\M21.DSG	11-1-2013	15:34:20	113900.000000	11390.000000	49461.660812	20.000000
C:\Users\cware\Desktop\Steller18Nov\18NovTrials\M21.DSG	11-1-2013	15:34:20	113901.000000	11390.100000	49464.597022	20.000000
C:\Users\cware\Desktop\Steller18Nov\18NovTrials\M21.DSG	11-1-2013	15:34:20	113902.000000	11390.200000	49466.438322	20.000000
C:\Users\cware\Desktop\Steller18Nov\18NovTrials\M21.DSG	11-1-2013	15:34:20	113903.000000	11390.300000	49465.542188	20.000000
C:\Users\cware\Desktop\Steller18Nov\18NovTrials\M21.DSG	11-1-2013	15:34:20	113904.000000	11390.400000	49464.645919	20.000000
C:\Users\cware\Desktop\Steller18Nov\18NovTrials\M21.DSG	11-1-2013	15:34:20	113905.000000	11390.500000	49468.603651	20.000000
C:\Users\cware\Desktop\Steller18Nov\18NovTrials\M21.DSG	11-1-2013	15:34:20	113906.000000	11390.600000	49464.496408	20.000000
C:\Users\cware\Desktop\Steller18Nov\18NovTrials\M21.DSG	11-1-2013	15:34:20	113907.000000	11390.700000	49465.019185	20.000000
C:\Users\cware\Desktop\Steller18Nov\18NovTrials\M21.DSG	11-1-2013	15:34:20	113908.000000	11390.800000	49465.716013	20.000000
C:\Users\cware\Desktop\Steller18Nov\18NovTrials\M21.DSG	11-1-2013	15:34:20	113909.000000	11390.900000	49465.964797	20.000000
C:\Users\cware\Desktop\Steller18Nov\18NovTrials\M21.DSG	11-1-2013	15:34:20	113910.000000	11391.000000	49464.968939	20.000000
C:\Users\cware\Desktop\Steller18Nov\18NovTrials\M21.DSG	11-1-2013	15:34:20	113911.000000	11391.100000	49465.366987	20.000000
C:\Users\cware\Desktop\Steller18Nov\18NovTrials\M21.DSG	11-1-2013	15:34:20	113912.000000	11391.200000	49463.500033	20.000000
C:\Users\cware\Desktop\Steller18Nov\18NovTrials\M21.DSG	11-1-2013	15:34:20	113913.000000	11391.300000	49464.421019	20.000000
C:\Users\cware\Desktop\Steller18Nov\18NovTrials\M21.DSG	11-1-2013	15:34:20	113914.000000	11391.400000	49463.375452	20.000000
C:\Users\cware\Desktop\Steller18Nov\18NovTrials\M21.DSG	11-1-2013	15:34:20	113915.000000	11391.500000	49461.086062	20.000000
C:\Users\cware\Desktop\Steller18Nov\18NovTrials\M21.DSG	11-1-2013	15:34:20	113916.000000	11391.600000	49462.928455	20.000000
C:\Users\cware\Desktop\Steller18Nov\18NovTrials\M21.DSG	11-1-2013	15:34:20	113917.000000	11391.700000	49451.279703	20.000000
C:\Users\cware\Desktop\Steller18Nov\18NovTrials\M21.DSG	11-1-2013	15:34:20	113918.000000	11391.800000	49467.657683	20.000000
C:\Users\cware\Desktop\Steller18Nov\18NovTrials\M21.DSG	11-1-2013	15:34:20	113919.000000	11391.900000	49477.962562	20.000000
C:\Users\cware\Desktop\Steller18Nov\18NovTrials\M21.DSG	11-1-2013	15:34:20	113920.000000	11392.000000	49470.420637	20.000000
C:\Users\cware\Desktop\Steller18Nov\18NovTrials\M21.DSG	11-1-2013	15:34:20	113921.000000	11392.100000	49489.362412	20.000000
C:\Users\cware\Desktop\Steller18Nov\18NovTrials\M21.DSG	11-1-2013	15:34:20	113922.000000	11392.200000	49492.324268	20.000000
C:\Users\cware\Desktop\Steller18Nov\18NovTrials\M21.DSG	11-1-2013	15:34:20	113923.000000	11392.300000	49485.977031	20.000000
C:\Users\cware\Desktop\Steller18Nov\18NovTrials\M21.DSG	11-1-2013	15:34:20	113924.000000	11392.400000	49471.564922	20.000000
C:\Users\cware\Desktop\Steller18Nov\18NovTrials\M21.DSG	11-1-2013	15:34:20	113925.000000	11392.500000	49464.868885	20.000000
C:\Users\cware\Desktop\Steller18Nov\18NovTrials\M21.DSG	11-1-2013	15:34:20	113926.000000	11392.600000	49459.491812	20.000000
C:\Users\cware\Desktop\Steller18Nov\18NovTrials\M21.DSG	11-1-2013	15:34:20	113927.000000	11392.700000	49454.513457	20.000000
C:\Users\cware\Desktop\Steller18Nov\18NovTrials\M21.DSG	11-1-2013	15:34:20	113928.000000	11392.800000	49465.639444	20.000000
C:\Users\cware\Desktop\Steller18Nov\18NovTrials\M21.DSG	11-1-2013	15:34:20	113929.000000	11392.900000	49459.316708	20.000000
C:\Users\cware\Desktop\Steller18Nov\18NovTrials\M21.DSG	11-1-2013	15:34:20	113930.000000	11393.000000	49464.394441	20.000000
C:\Users\cware\Desktop\Steller18Nov\18NovTrials\M21.DSG	11-1-2013	15:34:20	113931.000000	11393.100000	49463.921342	20.000000
C:\Users\cware\Desktop\Steller18Nov\18NovTrials\M21.DSG	11-1-2013	15:34:20	113932.000000	11393.200000	49486.497317	20.000000
C:\Users\cware\Desktop\Steller18Nov\18NovTrials\M21.DSG	11-1-2013	15:34:20	113933.000000	11393.300000	49480.697847	20.000000
C:\Users\cware\Desktop\Steller18Nov\18NovTrials\M21.DSG	11-1-2013	15:34:20	113934.000000	11393.400000	49483.336128	20.000000
C:\Users\cware\Desktop\Steller18Nov\18NovTrials\M21.DSG	11-1-2013	15:34:20	113935.000000	11393.500000	49492.719899	20.000000
C:\Users\cware\Desktop\Steller18Nov\18NovTrials\M21.DSG	11-1-2013	15:34:20	113936.000000	11393.600000	49502.302741	20.000000
C:\Users\cware\Desktop\Steller18Nov\18NovTrials\M21.DSG	11-1-2013	15:34:20	113937.000000	11393.700000	49513.080592	20.000000
C:\Users\cware\Desktop\Steller18Nov\18NovTrials\M21.DSG	11-1-2013	15:34:20	113938.000000	11393.800000	49521.219832	20.000000
C:\Users\cware\Desktop\Steller18Nov\18NovTrials\M21.DSG	11-1-2013	15:34:20	113939.000000	11393.900000	49526.994224	20.000000
C:\Users\cware\Desktop\Steller18Nov\18NovTrials\M21.DSG	11-1-2013	15:34:20	113940.000000	11394.000000	49535.233049	20.000000
C:\Users\cware\Desktop\Steller18Nov\18NovTrials\M21.DSG	11-1-2013	15:34:20	113941.000000	11394.100000	49531.648436	20.000000
C:\Users\cware\Desktop\Steller18Nov\18NovTrials\M21.DSG	11-1-2013	15:34:20	113942.000000	11394.200000	49527.192609	20.000000
C:\Users\cware\Desktop\Steller18Nov\18NovTrials\M21.DSG	11-1-2013	15:34:20	113943.000000	11394.300000	49521.766341	20.000000
C:\Users\cware\Desktop\Steller18Nov\18NovTrials\M21.DSG	11-1-2013	15:34:20	113944.000000	11394.400000	49508.847717	20.000000
C:\Users\cware\Desktop\Steller18Nov\18NovTrials\M21.DSG	11-1-2013	15:34:20	113945.000000	11394.500000	49496.401798	20.000000
C:\Users\cware\Desktop\Steller18Nov\18NovTrials\M21.DSG	11-1-2013	15:34:20	113946.000000	11394.600000	49483.109570	20.000000
C:\Users\cware\Desktop\Steller18Nov\18NovTrials\M21.DSG	11-1-2013	15:34:20	113947.000000	11394.700000	49469.593571	20.000000
C:\Users\cware\Desktop\Steller18Nov\18NovTrials\M21.DSG	11-1-2013	15:34:20	113948.000000	11394.800000	49460.980590	20.000000
C:\Users\cware\Desktop\Steller18Nov\18NovTrials\M21.DSG	11-1-2013	15:34:20	113949.000000	11394.900000	49459.909226	20.000000
C:\Users\cware\Desktop\Steller18Nov\18NovTrials\M21.DSG	11-1-2013	15:34:20	113950.000000	11395.000000	49463.692256	20.000000
C:\Users\cware\Desktop\Steller18Nov\18NovTrials\M21.DSG	11-1-2013	15:34:20	113951.000000	11395.100000	49463.293336	20.000000
C:\Users\cware\Desktop\Steller18Nov\18NovTrials\M21.DSG	11-1-2013	15:34:20	113952.000000	11395.200000	49464.562258	20.000000
C:\Users\cware\Desktop\Steller18Nov\18NovTrials\M21.DSG	11-1-2013	15:34:20	113953.000000	11395.300000	49464.910672	20.000000
C:\Users\cware\Desktop\Steller18Nov\18NovTrials\M21.DSG	11-1-2013	15:34:20	113954.000000	11395.400000	49466.254736	20.000000
C:\Users\cware\Desktop\Steller18Nov\18NovTrials\M21.DSG	11-1-2013	15:34:20	113955.000000	11395.500000	49464.612327	20.000000
C:\Users\cware\Desktop\Steller18Nov\18NovTrials\M21.DSG	11-1-2013	15:34:20	113956.000000	11395.600000	49463.865457	20.000000
C:\Users\cware\Desktop\Steller18Nov\18NovTrials\M21.DSG	11-1-2013	15:34:20	113957.000000	11395.700000	49465.557982	20.000000
C:\Users\cware\Desktop\Steller18Nov\18NovTrials\M21.DSG	11-1-2013	15:34:20	113958.000000	11395.800000	49462.122776	20.000000
C:\Users\cware\Desktop\Steller18Nov\18NovTrials\M21.DSG	11-1-2013	15:34:20	113959.000000	11395.900000	49463.442010	20.000000
C:\Users\cware\Desktop\Steller18Nov\18NovTrials\M21.DSG	11-1-2013	15:34:20	113960.000000	11396.000000	49465.332831	20.000000
C:\Users\cware\Desktop\Steller18Nov\18NovTrials\M21.DSG	11-1-2013	15:34:20	113961.000000	11396.100000	49466.279076	20.000000
C:\Users\cware\Desktop\Steller18Nov\18NovTrials\M21.DSG	11-1-2013	15:34:20	113962.000000	11396.200000	49464.984651	20.000000
C:\Users\cware\Desktop\Steller18Nov\18NovTrials\M21.DSG	11-1-2013	15:34:20	113963.000000	11396.300000	49468.742603	20.000000
C:\Users\cware\Desktop\Steller18Nov\18NovTrials\M21.DSG	11-1-2013	15:34:20	113964.000000	11396.400000	49467.349026	20.000000
C:\Users\cware\Desktop\Steller18Nov\18NovTrials\M21.DSG	11-1-2013	15:34:20	113965.000000	11396.500000	49466.825985	20.000000
C:\Users\cware\Desktop\Steller18Nov\18NovTrials\M21.DSG	11-1-2013	15:34:20	113966.000000	11396.600000	49468.493945	20.000000
C:\Users\cware\Desktop\Steller18Nov\18NovTrials\M21.DSG	11-1-2013	15:34:20	113967.000000	11396.700000	49457.467020	20.000000
C:\Users\cware\Desktop\Steller18Nov\18NovTrials\M21.DSG	11-1-2013	15:34:20	113968.000000	11396.800000	49481.611270	20.000000
C:\Users\cware\Desktop\Steller18Nov\18NovTrials\M21.DSG	11-1-2013	15:34:20	113969.000000	11396.900000	49494.231039	20.000000
C:\Users\cware\Desktop\Steller18Nov\18NovTrials\M21.DSG	11-1-2013	15:34:20	113970.000000	11397.000000	49508.144777	20.000000
C:\Users\cware\Desktop\Steller18Nov\18NovTrials\M21.DSG	11-1-2013	15:34:20	113971.000000	11397.100000	49536.296605	20.000000
C:\Users\cware\Desktop\Steller18Nov\18NovTrials\M21.DSG	11-1-2013	15:34:20	113972.000000	11397.200000	49557.976624	20.000000
C:\Users\cware\Desktop\Steller18Nov\18NovTrials\M21.DSG	11-1-2013	15:34:20	113973.000000	11397.300000	49581.797155	20.000000
C:\Users\cware\Desktop\Steller18Nov\18NovTrials\M21.DSG	11-1-2013	15:34:20	113974.000000	11397.400000	49600.913193	20.000000
C:\Users\cware\Desktop\Steller18Nov\18NovTrials\M21.DSG	11-1-2013	15:34:20	113975.000000	11397.500000	49620.950587	20.000000
C:\Users\cware\Desktop\Steller18Nov\18NovTrials\M21.DSG	11-1-2013	15:34:20	113976.000000	11397.600000	49646.289105	20.000000
C:\Users\cware\Desktop\Steller18Nov\18NovTrials\M21.DSG	11-1-2013	15:34:20	113977.000000	11397.700000	49659.755104	20.000000
C:\Users\cware\Desktop\Steller18Nov\18NovTrials\M21.DSG	11-1-2013	15:34:20	113978.000000	11397.800000	49655.846841	20.000000
C:\Users\cware\Desktop\Steller18Nov\18NovTrials\M21.DSG	11-1-2013	15:34:20	113979.000000	11397.900000	49645.766028	20.000000
C:\Users\cware\Desktop\Steller18Nov\18NovTrials\M21.DSG	11-1-2013	15:34:20	113980.000000	11398.000000	49636.680529	20.000000
C:\Users\cware\Desktop\Steller18Nov\18NovTrials\M21.DSG	11-1-2013	15:34:20	113981.000000	11398.100000	49648.752312	20.000000
C:\Users\cware\Desktop\Steller18Nov\18NovTrials\M21.DSG	11-1-2013	15:34:20	113982.000000	11398.200000	49666.798513	20.000000
C:\Users\cware\Desktop\Steller18Nov\18NovTrials\M21.DSG	11-1-2013	15:34:20	113983.000000	11398.300000	49679.442981	20.000000
C:\Users\cware\Desktop\Steller18Nov\18NovTrials\M21.DSG	11-1-2013	15:34:20	113984.000000	11398.400000	49683.549719	20.000000
C:\Users\cware\Desktop\Steller18Nov\18NovTrials\M21.DSG	11-1-2013	15:34:20	113985.000000	11398.500000	49686.959521	20.000000
C:\Users\cware\Desktop\Steller18Nov\18NovTrials\M21.DSG	11-1-2013	15:34:20	113986.000000	11398.600000	49689.498184	20.000000
C:\Users\cware\Desktop\Steller18Nov\18NovTrials\M21.DSG	11-1-2013	15:34:20	113987.000000	11398.700000	49658.185113	20.000000
C:\Users\cware\Desktop\Steller18Nov\18NovTrials\M21.DSG	11-1-2013	15:34:20	113988.000000	11398.800000	49720.113949	20.000000
C:\Users\cware\Desktop\Steller18Nov\18NovTrials\M21.DSG	11-1-2013	15:34:20	113989.000000	11398.900000	49729.497782	20.000000
C:\Users\cware\Desktop\Steller18Nov\18NovTrials\M21.DSG	11-1-2013	15:34:20	113990.000000	11399.000000	49748.041241	20.000000
C:\Users\cware\Desktop\Steller18Nov\18NovTrials\M21.DSG	11-1-2013	15:34:20	113991.000000	11399.100000	49775.670155	20.000000
C:\Users\cware\Desktop\Steller18Nov\18NovTrials\M21.DSG	11-1-2013	15:34:20	113992.000000	11399.200000	49800.386543	20.000000
C:\Users\cware\Desktop\Steller18Nov\18NovTrials\M21.DSG	11-1-2013	15:34:20	113993.000000	11399.300000	49790.181122	20.000000
C:\Users\cware\Desktop\Steller18Nov\18NovTrials\M21.DSG	11-1-2013	15:34:20	113994.000000	11399.400000	49781.867534	20.000000
C:\Users\cware\Desktop\Steller18Nov\18NovTrials\M21.DSG	11-1-2013	15:34:20	113995.000000	11399.500000	49794.785497	20.000000
C:\Users\cware\Desktop\Steller18Nov\18NovTrials\M21.DSG	11-1-2013	15:34:20	113996.000000	11399.600000	49795.357899	20.000000
C:\Users\cware\Desktop\Steller18Nov\18NovTrials\M21.DSG	11-1-2013	15:34:20	113997.000000	11399.700000	49804.915746	20.000000
C:\Users\cware\Desktop\Steller18Nov\18NovTrials\M21.DSG	11-1-2013	15:34:20	113998.000000	11399.800000	49819.029028	20.000000
C:\Users\cware\Desktop\Steller18Nov\18NovTrials\M21.DSG	11-1-2013	15:34:20	113999.000000	11399.900000	49820.895720	20.000000
C:\Users\cware\Desktop\Steller18Nov\18NovTrials\M21.DSG	11-1-2013	15:34:20	114000.000000	11400.000000	49819.053351	20.000000
C:\Users\cware\Desktop\Steller18Nov\18NovTrials\M21.DSG	11-1-2013	15:34:20	114001.000000	11400.100000	49834.610383	20.000000
C:\Users\cware\Desktop\Steller18Nov\18NovTrials\M21.DSG	11-1-2013	15:34:20	114002.000000	11400.200000	49831.971536	20.000000
C:\Users\cware\Desktop\Steller18Nov\18NovTrials\M21.DSG	11-1-2013	15:34:20	114003.000000	11400.300000	49825.400307	20.000000
C:\Users\cware\Desktop\Steller18Nov\18NovTrials\M21.DSG	11-1-2013	15:34:20	114004.000000	11400.400000	49825.972539	20.000000
C:\Users\cware\Desktop\Steller18Nov\18NovTrials\M21.DSG	11-1-2013	15:34:20	114005.000000	11400.500000	49822.810989	20.000000
C:\Users\cware\Desktop\Steller18Nov\18NovTrials\M21.DSG	11-1-2013	15:34:20	114006.000000	11400.600000	49833.937233	20.000000
C:\Users\cware\Desktop\Steller18Nov\18NovTrials\M21.DSG	11-1-2013	15:34:20	114007.000000	11400.700000	49829.879863	20.000000
C:\Users\cware\Desktop\Steller18Nov\18NovTrials\M21.DSG	11-1-2013	15:34:20	114008.000000	11400.800000	49813.650603	20.000000
C:\Users\cware\Desktop\Steller18Nov\18NovTrials\M21.DSG	11-1-2013	15:34:20	114009.000000	11400.900000	49804.440654	20.000000
C:\Users\cware\Desktop\Steller18Nov\18NovTrials\M21.DSG	11-1-2013	15:34:20	114010.000000	11401.000000	49819.574412	20.000000
C:\Users\cware\Desktop\Steller18Nov\18NovTrials\M21.DSG	11-1-2013	15:34:20	114011.000000	11401.100000	49836.325863	20.000000
C:\Users\cware\Desktop\Steller18Nov\18NovTrials\M21.DSG	11-1-2013	15:34:20	114012.000000	11401.200000	49847.028955	20.000000
C:\Users\cware\Desktop\Steller18Nov\18NovTrials\M21.DSG	11-1-2013	15:34:20	114013.000000	11401.300000	49867.962231	20.000000
C:\Users\cware\Desktop\Steller18Nov\18NovTrials\M21.DSG	11-1-2013	15:34:20	114014.000000	11401.400000	49874.508437	20.000000
C:\Users\cware\Desktop\Steller18Nov\18NovTrials\M21.DSG	11-1-2013	15:34:20	114015.000000	11401.500000	49896.138583	20.000000
C:\Users\cware\Desktop\Steller18Nov\18NovTrials\M21.DSG	11-1-2013	15:34:20	114016.000000	11401.600000	49884.788189	20.000000
C:\Users\cware\Desktop\Steller18Nov\18NovTrials\M21.DSG	11-1-2013	15:34:20	114017.000000	11401.700000	49852.479628	20.000000
C:\Users\cware\Desktop\Steller18Nov\18NovTrials\M21.DSG	11-1-2013	15:34:20	114018.000000	11401.800000	49836.375029	20.000000
C:\Users\cware\Desktop\Steller18Nov\18NovTrials\M21.DSG	11-1-2013	15:34:20	114019.000000	11401.900000	49833.487162	20.000000
C:\Users\cware\Desktop\Steller18Nov\18NovTrials\M21.DSG	11-1-2013	15:34:20	114020.000000	11402.000000	49818.602438	20.000000
C:\Users\cware\Desktop\Steller18Nov\18NovTrials\M21.DSG	11-1-2013	15:34:20	114021.000000	11402.100000	49830.500129	20.000000
C:\Users\cware\Desktop\Steller18Nov\18NovTrials\M21.DSG	11-1-2013	15:34:20	114022.000000	11402.200000	49823.978731	20.000000
C:\Users\cware\Desktop\Steller18Nov\18NovTrials\M21.DSG	11-1-2013	15:34:20	114023.000000	11402.300000	49823.256768	20.000000
C:\Users\cware\Desktop\Steller18Nov\18NovTrials\M21.DSG	11-1-2013	15:34:20	114024.000000	11402.400000	49824.725283	20.000000
C:\Users\cware\Desktop\Steller18Nov\18NovTrials\M21.DSG	11-1-2013	15:34:20	114025.000000	11402.500000	49819.696962	20.000000
C:\Users\cware\Desktop\Steller18Nov\18NovTrials\M21.DSG	11-1-2013	15:34:20	114026.000000	11402.600000	49828.831857	20.000000
C:\Users\cware\Desktop\Steller18Nov\18NovTrials\M21.DSG	11-1-2013	15:34:20	114027.000000	11402.700000	49829.852193	20.000000
C:\Users\cware\Desktop\Steller18Nov\18NovTrials\M21.DSG	11-1-2013	15:34:20	114028.000000	11402.800000	49827.114188	20.000000
C:\Users\cware\Desktop\Steller18Nov\18NovTrials\M21.DSG	11-1-2013	15:34:20	114029.000000	11402.900000	49805.533593	20.000000
C:\Users\cware\Desktop\Steller18Nov\18NovTrials\M21.DSG	11-1-2013	15:34:20	114030.000000	11403.000000	49802.969572	20.000000
C:\Users\cware\Desktop\Steller18Nov\18NovTrials\M21.DSG	11-1-2013	15:34:20	114031.000000	11403.100000	49787.661902	20.000000
C:\Users\cware\Desktop\Steller18Nov\18NovTrials\M21.DSG	11-1-2013	15:34:20	114032.000000	11403.200000	49776.908692	20.000000
C:\Users\cware\Desktop\Steller18Nov\18NovTrials\M21.DSG	11-1-2013	15:34:20	114033.000000	11403.300000	49777.904434	20.000000
C:\Users\cware\Desktop\Steller18Nov\18NovTrials\M21.DSG	11-1-2013	15:34:20	114034.000000	11403.400000	49772.801693	20.000000
C:\Users\cware\Desktop\Steller18Nov\18NovTrials\M21.DSG	11-1-2013	15:34:20	114035.000000	11403.500000	49748.607479	20.000000
C:\Users\cware\Desktop\Steller18Nov\18NovTrials\M21.DSG	11-1-2013	15:34:20	114036.000000	11403.600000	49745.247198	20.000000
C:\Users\cware\Desktop\Steller18Nov\18NovTrials\M21.DSG	11-1-2013	15:34:20	114037.000000	11403.700000	49719.186392	20.000000
C:\Users\cware\Desktop\Steller18Nov\18NovTrials\M21.DSG	11-1-2013	15:34:20	114038.000000	11403.800000	49703.679257	20.000000
C:\Users\cware\Desktop\Steller18Nov\18NovTrials\M21.DSG	11-1-2013	15:34:20	114039.000000	11403.900000	49688.744429	20.000000
C:\Users\cware\Desktop\Steller18Nov\18NovTrials\M21.DSG	11-1-2013	15:34:20	114040.000000	11404.000000	49682.472120	20.000000
C:\Users\cware\Desktop\Steller18Nov\18NovTrials\M21.DSG	11-1-2013	15:34:20	114041.000000	11404.100000	49661.165043	20.000000
C:\Users\cware\Desktop\Steller18Nov\18NovTrials\M21.DSG	11-1-2013	15:34:20	114042.000000	11404.200000	49661.364385	20.000000
C:\Users\cware\Desktop\Steller18Nov\18NovTrials\M21.DSG	11-1-2013	15:34:20	114043.000000	11404.300000	49637.867420	20.000000
C:\Users\cware\Desktop\Steller18Nov\18NovTrials\M21.DSG	11-1-2013	15:34:20	114044.000000	11404.400000	49621.215072	20.000000
C:\Users\cware\Desktop\Steller18Nov\18NovTrials\M21.DSG	11-1-2013	15:34:20	114045.000000	11404.500000	49598.962732	20.000000
C:\Users\cware\Desktop\Steller18Nov\18NovTrials\M21.DSG	11-1-2013	15:34:20	114046.000000	11404.600000	49579.199087	20.000000
C:\Users\cware\Desktop\Steller18Nov\18NovTrials\M21.DSG	11-1-2013	15:34:20	114047.000000	11404.700000	49586.218415	20.000000
C:\Users\cware\Desktop\Steller18Nov\18NovTrials\M21.DSG	11-1-2013	15:34:20	114048.000000	11404.800000	49567.475237	20.000000
C:\Users\cware\Desktop\Steller18Nov\18NovTrials\M21.DSG	11-1-2013	15:34:20	114049.000000	11404.900000	49556.622639	20.000000
C:\Users\cware\Desktop\Steller18Nov\18NovTrials\M21.DSG	11-1-2013	15:34:20	114050.000000	11405.000000	49545.844783	20.000000
C:\Users\cware\Desktop\Steller18Nov\18NovTrials\M21.DSG	11-1-2013	15:34:20	114051.000000	11405.100000	49533.822658	20.000000
C:\Users\cware\Desktop\Steller18Nov\18NovTrials\M21.DSG	11-1-2013	15:34:20	114052.000000	11405.200000	49522.795500	20.000000
C:\Users\cware\Desktop\Steller18Nov\18NovTrials\M21.DSG	11-1-2013	15:34:20	114053.000000	11405.300000	49511.818564	20.000000
C:\Users\cware\Desktop\Steller18Nov\18NovTrials\M21.DSG	11-1-2013	15:34:20	114054.000000	11405.400000	49496.859045	20.000000
C:\Users\cware\Desktop\Steller18Nov\18NovTrials\M21.DSG	11-1-2013	15:34:20	114055.000000	11405.500000	49481.526109	20.000000
C:\Users\cware\Desktop\Steller18Nov\18NovTrials\M21.DSG	11-1-2013	15:34:20	114056.000000	11405.600000	49465.819776	20.000000
C:\Users\cware\Desktop\Steller18Nov\18NovTrials\M21.DSG	11-1-2013	15:34:20	114057.000000	11405.700000	49462.309724	20.000000
C:\Users\cware\Desktop\Steller18Nov\18NovTrials\M21.DSG	11-1-2013	15:34:20	114058.000000	11405.800000	49465.570601	20.000000
C:\Users\cware\Desktop\Steller18Nov\18NovTrials\M21.DSG	11-1-2013	15:34:20	114059.000000	11405.900000	49463.578811	20.000000
C:\Users\cware\Desktop\Steller18Nov\18NovTrials\M21.DSG	11-1-2013	15:34:20	114060.000000	11406.000000	49460.019411	20.000000
C:\Users\cware\Desktop\Steller18Nov\18NovTrials\M21.DSG	11-1-2013	15:34:20	114061.000000	11406.100000	49464.848475	20.000000
C:\Users\cware\Desktop\Steller18Nov\18NovTrials\M21.DSG	11-1-2013	15:34:20	114062.000000	11406.200000	49461.538562	20.000000
C:\Users\cware\Desktop\Steller18Nov\18NovTrials\M21.DSG	11-1-2013	15:34:20	114063.000000	11406.300000	49461.911763	20.000000
C:\Users\cware\Desktop\Steller18Nov\18NovTrials\M21.DSG	11-1-2013	15:34:20	114064.000000	11406.400000	49465.073054	20.000000
C:\Users\cware\Desktop\Steller18Nov\18NovTrials\M21.DSG	11-1-2013	15:34:20	114065.000000	11406.500000	49468.184741	20.000000
C:\Users\cware\Desktop\Steller18Nov\18NovTrials\M21.DSG	11-1-2013	15:34:20	114066.000000	11406.600000	49468.035239	20.000000
C:\Users\cware\Desktop\Steller18Nov\18NovTrials\M21.DSG	11-1-2013	15:34:20	114067.000000	11406.700000	49470.400182	20.000000
C:\Users\cware\Desktop\Steller18Nov\18NovTrials\M21.DSG	11-1-2013	15:34:20	114068.000000	11406.800000	49471.320707	20.000000
C:\Users\cware\Desktop\Steller18Nov\18NovTrials\M21.DSG	11-1-2013	15:34:20	114069.000000	11406.900000	49468.881534	20.000000
C:\Users\cware\Desktop\Steller18Nov\18NovTrials\M21.DSG	11-1-2013	15:34:20	114070.000000	11407.000000	49466.516812	20.000000
C:\Users\cware\Desktop\Steller18Nov\18NovTrials\M21.DSG	11-1-2013	15:34:20	114071.000000	11407.100000	49472.341192	20.000000
C:\Users\cware\Desktop\Steller18Nov\18NovTrials\M21.DSG	11-1-2013	15:34:20	114072.000000	11407.200000	49474.481634	20.000000
C:\Users\cware\Desktop\Steller18Nov\18NovTrials\M21.DSG	11-1-2013	15:34:20	114073.000000	11407.300000	49473.311851	20.000000
C:\Users\cware\Desktop\Steller18Nov\18NovTrials\M21.DSG	11-1-2013	15:34:20	114074.000000	11407.400000	49472.564994	20.000000
C:\Users\cware\Desktop\Steller18Nov\18NovTrials\M21.DSG	11-1-2013	15:34:20	114075.000000	11407.500000	49476.846417	20.000000
C:\Users\cware\Desktop\Steller18Nov\18NovTrials\M21.DSG	11-1-2013	15:34:20	114076.000000	11407.600000	49470.150920	20.000000
C:\Users\cware\Desktop\Steller18Nov\18NovTrials\M21.DSG	11-1-2013	15:34:20	114077.000000	11407.700000	49465.471744	20.000000
C:\Users\cware\Desktop\Steller18Nov\18NovTrials\M21.DSG	11-1-2013	15:34:20	114078.000000	11407.800000	49468.608075	20.000000
C:\Users\cware\Desktop\Steller18Nov\18NovTrials\M21.DSG	11-1-2013	15:34:20	114079.000000	11407.900000	49476.872028	20.000000
C:\Users\cware\Desktop\Steller18Nov\18NovTrials\M21.DSG	11-1-2013	15:34:20	114080.000000	11408.000000	49489.591180	20.000000
C:\Users\cware\Desktop\Steller18Nov\18NovTrials\M21.DSG	11-1-2013	15:34:20	114081.000000	11408.100000	49490.761111	20.000000
C:\Users\cware\Desktop\Steller18Nov\18NovTrials\M21.DSG	11-1-2013	15:34:20	114082.000000	11408.200000	49490.188517	20.000000
C:\Users\cware\Desktop\Steller18Nov\18NovTrials\M21.DSG	11-1-2013	15:34:20	114083.000000	11408.300000	49484.040441	20.000000
C:\Users\cware\Desktop\Steller18Nov\18NovTrials\M21.DSG	11-1-2013	15:34:20	114084.000000	11408.400000	49478.688713	20.000000
C:\Users\cware\Desktop\Steller18Nov\18NovTrials\M21.DSG	11-1-2013	15:34:20	114085.000000	11408.500000	49468.010586	20.000000
C:\Users\cware\Desktop\Steller18Nov\18NovTrials\M21.DSG	11-1-2013	15:34:20	114086.000000	11408.600000	49465.023129	20.000000
C:\Users\cware\Desktop\Steller18Nov\18NovTrials\M21.DSG	11-1-2013	15:34:20	114087.000000	11408.700000	49461.090268	20.000000
C:\Users\cware\Desktop\Steller18Nov\18NovTrials\M21.DSG	11-1-2013	15:34:20	114088.000000	11408.800000	49460.218518	20.000000
C:\Users\cware\Desktop\Steller18Nov\18NovTrials\M21.DSG	11-1-2013	15:34:20	114089.000000	11408.900000	49460.616223	20.000000
C:\Users\cware\Desktop\Steller18Nov\18NovTrials\M21.DSG	11-1-2013	15:34:20	114090.000000	11409.000000	49463.354102	20.000000
C:\Users\cware\Desktop\Steller18Nov\18NovTrials\M21.DSG	11-1-2013	15:34:20	114091.000000	11409.100000	49464.101280	20.000000
C:\Users\cware\Desktop\Steller18Nov\18NovTrials\M21.DSG	11-1-2013	15:34:20	114092.000000	11409.200000	49463.629031	20.000000
C:\Users\cware\Desktop\Steller18Nov\18NovTrials\M21.DSG	11-1-2013	15:34:20	114093.000000	11409.300000	49461.538462	20.000000
C:\Users\cware\Desktop\Steller18Nov\18NovTrials\M21.DSG	11-1-2013	15:34:20	114094.000000	11409.400000	49465.769946	20.000000
C:\Users\cware\Desktop\Steller18Nov\18NovTrials\M21.DSG	11-1-2013	15:34:20	114095.000000	11409.500000	49472.191976	20.000000
C:\Users\cware\Desktop\Steller18Nov\18NovTrials\M21.DSG	11-1-2013	15:34:20	114096.000000	11409.600000	49467.686408	20.000000
C:\Users\cware\Desktop\Steller18Nov\18NovTrials\M21.DSG	11-1-2013	15:34:20	114097.000000	11409.700000	49467.388020	20.000000
C:\Users\cware\Desktop\Steller18Nov\18NovTrials\M21.DSG	11-1-2013	15:34:20	114098.000000	11409.800000	49467.836136	20.000000
C:\Users\cware\Desktop\Steller18Nov\18NovTrials\M21.DSG	11-1-2013	15:34:20	114099.000000	11409.900000	49466.815613	20.000000
C:\Users\cware\Desktop\Steller18Nov\18NovTrials\M21.DSG	11-1-2013	15:34:20	114100.000000	11410.000000	49468.010400	20.000000
C:\Users\cware\Desktop\Steller18Nov\18NovTrials\M21.DSG	11-1-2013	15:34:20	114101.000000	11410.100000	49468.607698	20.000000
C:\Users\cware\Desktop\Steller18Nov\18NovTrials\M21.DSG	11-1-2013	15:34:20	114102.000000	11410.200000	49468.607580	20.000000
C:\Users\cware\Desktop\Steller18Nov\18NovTrials\M21.DSG	11-1-2013	15:34:20	114103.000000	11410.300000	49463.828628	20.000000
C:\Users\cware\Desktop\Steller18Nov\18NovTrials\M21.DSG	11-1-2013	15:34:20	114104.000000	11410.400000	49460.667302	20.000000
C:\Users\cware\Desktop\Steller18Nov\18NovTrials\M21.DSG	11-1-2013	15:34:20	114105.000000	11410.500000	49461.140418	20.000000
C:\Users\cware\Desktop\Steller18Nov\18NovTrials\M21.DSG	11-1-2013	15:34:20	114106.000000	11410.600000	49459.074155	20.000000
C:\Users\cware\Desktop\Steller18Nov\18NovTrials\M21.DSG	11-1-2013	15:34:20	114107.000000	11410.700000	49463.355304	20.000000
C:\Users\cware\Desktop\Steller18Nov\18NovTrials\M21.DSG	11-1-2013	15:34:20	114108.000000	11410.800000	49462.135882	20.000000
C:\Users\cware\Desktop\Steller18Nov\18NovTrials\M21.DSG	11-1-2013	15:34:20	114109.000000	11410.900000	49458.202973	20.000000
C:\Users\cware\Desktop\Steller18Nov\18NovTrials\M21.DSG	11-1-2013	15:34:20	114110.000000	11411.000000	49462.434505	20.000000
C:\Users\cware\Desktop\Steller18Nov\18NovTrials\M21.DSG	11-1-2013	15:34:20	114111.000000	11411.100000	49463.479837	20.000000
C:\Users\cware\Desktop\Steller18Nov\18NovTrials\M21.DSG	11-1-2013	15:34:20	114112.000000	11411.200000	49464.301068	20.000000
C:\Users\cware\Desktop\Steller18Nov\18NovTrials\M21.DSG	11-1-2013	15:34:20	114113.000000	11411.300000	49467.985118	20.000000
C:\Users\cware\Desktop\Steller18Nov\18NovTrials\M21.DSG	11-1-2013	15:34:20	114114.000000	11411.400000	49468.930839	20.000000
C:\Users\cware\Desktop\Steller18Nov\18NovTrials\M21.DSG	11-1-2013	15:34:20	114115.000000	11411.500000	49466.441527	20.000000
C:\Users\cware\Desktop\Steller18Nov\18NovTrials\M21.DSG	11-1-2013	15:34:20	114116.000000	11411.600000	49465.072655	20.000000
C:\Users\cware\Desktop\Steller18Nov\18NovTrials\M21.DSG	11-1-2013	15:34:20	114117.000000	11411.700000	49464.201018	20.000000
C:\Users\cware\Desktop\Steller18Nov\18NovTrials\M21.DSG	11-1-2013	15:34:20	114118.000000	11411.800000	49467.237771	20.000000
C:\Users\cware\Desktop\Steller18Nov\18NovTrials\M21.DSG	11-1-2013	15:34:20	114119.000000	11411.900000	49468.706286	20.000000
C:\Users\cware\Desktop\Steller18Nov\18NovTrials\M21.DSG	11-1-2013	15:34:20	114120.000000	11412.000000	49467.386887	20.000000
C:\Users\cware\Desktop\Steller18Nov\18NovTrials\M21.DSG	11-1-2013	15:34:20	114121.000000	11412.100000	49467.287297	20.000000
C:\Users\cware\Desktop\Steller18Nov\18NovTrials\M21.DSG	11-1-2013	15:34:20	114122.000000	11412.200000	49462.782264	20.000000
C:\Users\cware\Desktop\Steller18Nov\18NovTrials\M21.DSG	11-1-2013	15:34:20	114123.000000	11412.300000	49459.994386	20.000000
C:\Users\cware\Desktop\Steller18Nov\18NovTrials\M21.DSG	11-1-2013	15:34:20	114124.000000	11412.400000	49459.372014	20.000000
C:\Users\cware\Desktop\Steller18Nov\18NovTrials\M21.DSG	11-1-2013	15:34:20	114125.000000	11412.500000	49459.322388	20.000000
C:\Users\cware\Desktop\Steller18Nov\18NovTrials\M21.DSG	11-1-2013	15:34:20	114126.000000	11412.600000	49462.259422	20.000000
C:\Users\cware\Desktop\Steller18Nov\18NovTrials\M21.DSG	11-1-2013	15:34:20	114127.000000	11412.700000	49467.536177	20.000000
C:\Users\cware\Desktop\Steller18Nov\18NovTrials\M21.DSG	11-1-2013	15:34:20	114128.000000	11412.800000	49468.855246	20.000000
C:\Users\cware\Desktop\Steller18Nov\18NovTrials\M21.DSG	11-1-2013	15:34:20	114129.000000	11412.900000	49472.937284	20.000000
C:\Users\cware\Desktop\Steller18Nov\18NovTrials\M21.DSG	11-1-2013	15:34:20	114130.000000	11413.000000	49470.049955	20.000000
C:\Users\cware\Desktop\Steller18Nov\18NovTrials\M21.DSG	11-1-2013	15:34:20	114131.000000	11413.100000	49468.332196	20.000000
C:\Users\cware\Desktop\Steller18Nov\18NovTrials\M21.DSG	11-1-2013	15:34:20	114132.000000	11413.200000	49469.203304	20.000000
C:\Users\cware\Desktop\Steller18Nov\18NovTrials\M21.DSG	11-1-2013	15:34:20	114133.000000	11413.300000	49464.922055	20.000000
C:\Users\cware\Desktop\Steller18Nov\18NovTrials\M21.DSG	11-1-2013	15:34:20	114134.000000	11413.400000	49460.541234	20.000000
C:\Users\cware\Desktop\Steller18Nov\18NovTrials\M21.DSG	11-1-2013	15:34:20	114135.000000	11413.500000	49456.358833	20.000000
C:\Users\cware\Desktop\Steller18Nov\18NovTrials\M21.DSG	11-1-2013	15:34:20	114136.000000	11413.600000	49458.698538	20.000000
C:\Users\cware\Desktop\Steller18Nov\18NovTrials\M21.DSG	11-1-2013	15:34:20	114137.000000	11413.700000	49458.499080	20.000000
C:\Users\cware\Desktop\Steller18Nov\18NovTrials\M21.DSG	11-1-2013	15:34:20	114138.000000	11413.800000	49458.250374	20.000000
C:\Users\cware\Desktop\Steller18Nov\18NovTrials\M21.DSG	11-1-2013	15:34:20	114139.000000	11413.900000	49459.892757	20.000000
C:\Users\cware\Desktop\Steller18Nov\18NovTrials\M21.DSG	11-1-2013	15:34:20	114140.000000	11414.000000	49461.834587	20.000000
C:\Users\cware\Desktop\Steller18Nov\18NovTrials\M21.DSG	11-1-2013	15:34:20	114141.000000	11414.100000	49465.269606	20.000000
C:\Users\cware\Desktop\Steller18Nov\18NovTrials\M21.DSG	11-1-2013	15:34:20	114142.000000	11414.200000	49469.426338	20.000000
C:\Users\cware\Desktop\Steller18Nov\18NovTrials\M21.DSG	11-1-2013	15:34:20	114143.000000	11414.300000	49472.512544	20.000000
C:\Users\cware\Desktop\Steller18Nov\18NovTrials\M21.DSG	11-1-2013	15:34:20	114144.000000	11414.400000	49475.499502	20.000000
C:\Users\cware\Desktop\Steller18Nov\18NovTrials\M21.DSG	11-1-2013	15:34:20	114145.000000	11414.500000	49472.412750	20.000000
C:\Users\cware\Desktop\Steller18Nov\18NovTrials\M21.DSG	11-1-2013	15:34:20	114146.000000	11414.600000	49466.140436	20.000000
C:\Users\cware\Desktop\Steller18Nov\18NovTrials\M21.DSG	11-1-2013	15:34:20	114147.000000	11414.700000	49466.663022	20.000000
C:\Users\cware\Desktop\Steller18Nov\18NovTrials\M21.DSG	11-1-2013	15:34:20	114148.000000	11414.800000	49471.018978	20.000000
C:\Users\cware\Desktop\Steller18Nov\18NovTrials\M21.DSG	11-1-2013	15:34:20	114149.000000	11414.900000	49476.271159	20.000000
C:\Users\cware\Desktop\Steller18Nov\18NovTrials\M21.DSG	11-1-2013	15:34:20	114150.000000	11415.000000	49472.612147	20.000000
C:\Users\cware\Desktop\Steller18Nov\18NovTrials\M21.DSG	11-1-2013	15:34:20	114151.000000	11415.100000	49474.404544	20.000000
C:\Users\cware\Desktop\Steller18Nov\18NovTrials\M21.DSG	11-1-2013	15:34:20	114152.000000	11415.200000	49477.664792	20.000000
C:\Users\cware\Desktop\Steller18Nov\18NovTrials\M21.DSG	11-1-2013	15:34:20	114153.000000	11415.300000	49482.593277	20.000000
C:\Users\cware\Desktop\Steller18Nov\18NovTrials\M21.DSG	11-1-2013	15:34:20	114154.000000	11415.400000	49482.020948	20.000000
C:\Users\cware\Desktop\Steller18Nov\18NovTrials\M21.DSG	11-1-2013	15:34:20	114155.000000	11415.500000	49485.430776	20.000000
C:\Users\cware\Desktop\Steller18Nov\18NovTrials\M21.DSG	11-1-2013	15:34:20	114156.000000	11415.600000	49487.820185	20.000000
C:\Users\cware\Desktop\Steller18Nov\18NovTrials\M21.DSG	11-1-2013	15:34:20	114157.000000	11415.700000	49490.782426	20.000000
C:\Users\cware\Desktop\Steller18Nov\18NovTrials\M21.DSG	11-1-2013	15:34:20	114158.000000	11415.800000	49491.379463	20.000000
C:\Users\cware\Desktop\Steller18Nov\18NovTrials\M21.DSG	11-1-2013	15:34:20	114159.000000	11415.900000	49488.268219	20.000000
C:\Users\cware\Desktop\Steller18Nov\18NovTrials\M21.DSG	11-1-2013	15:34:20	114160.000000	11416.000000	49491.454063	20.000000
C:\Users\cware\Desktop\Steller18Nov\18NovTrials\M21.DSG	11-1-2013	15:34:20	114161.000000	11416.100000	49495.660534	20.000000
C:\Users\cware\Desktop\Steller18Nov\18NovTrials\M21.DSG	11-1-2013	15:34:20	114162.000000	11416.200000	49491.503280	20.000000
C:\Users\cware\Desktop\Steller18Nov\18NovTrials\M21.DSG	11-1-2013	15:34:20	114163.000000	11416.300000	49500.464212	20.000000
C:\Users\cware\Desktop\Steller18Nov\18NovTrials\M21.DSG	11-1-2013	15:34:20	114164.000000	11416.400000	49496.232411	20.000000
C:\Users\cware\Desktop\Steller18Nov\18NovTrials\M21.DSG	11-1-2013	15:34:20	114165.000000	11416.500000	49502.131498	20.000000
C:\Users\cware\Desktop\Steller18Nov\18NovTrials\M21.DSG	11-1-2013	15:34:20	114166.000000	11416.600000	49502.629593	20.000000
C:\Users\cware\Desktop\Steller18Nov\18NovTrials\M21.DSG	11-1-2013	15:34:20	114167.000000	11416.700000	49507.482953	20.000000
C:\Users\cware\Desktop\Steller18Nov\18NovTrials\M21.DSG	11-1-2013	15:34:20	114168.000000	11416.800000	49509.922204	20.000000
C:\Users\cware\Desktop\Steller18Nov\18NovTrials\M21.DSG	11-1-2013	15:34:20	114169.000000	11416.900000	49515.423013	20.000000
C:\Users\cware\Desktop\Steller18Nov\18NovTrials\M21.DSG	11-1-2013	15:34:20	114170.000000	11417.000000	49518.683790	20.000000
C:\Users\cware\Desktop\Steller18Nov\18NovTrials\M21.DSG	11-1-2013	15:34:20	114171.000000	11417.100000	49520.998508	20.000000
C:\Users\cware\Desktop\Steller18Nov\18NovTrials\M21.DSG	11-1-2013	15:34:20	114172.000000	11417.200000	49521.097894	20.000000
C:\Users\cware\Desktop\Steller18Nov\18NovTrials\M21.DSG	11-1-2013	15:34:20	114173.000000	11417.300000	49521.446043	20.000000
C:\Users\cware\Desktop\Steller18Nov\18NovTrials\M21.DSG	11-1-2013	15:34:20	114174.000000	11417.400000	49519.828413	20.000000
C:\Users\cware\Desktop\Steller18Nov\18NovTrials\M21.DSG	11-1-2013	15:34:20	114175.000000	11417.500000	49520.873454	20.000000
C:\Users\cware\Desktop\Steller18Nov\18NovTrials\M21.DSG	11-1-2013	15:34:20	114176.000000	11417.600000	49513.032597	20.000000
C:\Users\cware\Desktop\Steller18Nov\18NovTrials\M21.DSG	11-1-2013	15:34:20	114177.000000	11417.700000	49511.041063	20.000000
C:\Users\cware\Desktop\Steller18Nov\18NovTrials\M21.DSG	11-1-2013	15:34:20	114178.000000	11417.800000	49507.382156	20.000000
C:\Users\cware\Desktop\Steller18Nov\18NovTrials\M21.DSG	11-1-2013	15:34:20	114179.000000	11417.900000	49506.684951	20.000000
C:\Users\cware\Desktop\Steller18Nov\18NovTrials\M21.DSG	11-1-2013	15:34:20	114180.000000	11418.000000	49489.261035	20.000000
C:\Users\cware\Desktop\Steller18Nov\18NovTrials\M21.DSG	11-1-2013	15:34:20	114181.000000	11418.100000	49484.083545	20.000000
C:\Users\cware\Desktop\Steller18Nov\18NovTrials\M21.DSG	11-1-2013	15:34:20	114182.000000	11418.200000	49484.357507	20.000000
C:\Users\cware\Desktop\Steller18Nov\18NovTrials\M21.DSG	11-1-2013	15:34:20	114183.000000	11418.300000	49486.099488	20.000000
C:\Users\cware\Desktop\Steller18Nov\18NovTrials\M21.DSG	11-1-2013	15:34:20	114184.000000	11418.400000	49476.615616	20.000000
C:\Users\cware\Desktop\Steller18Nov\18NovTrials\M21.DSG	11-1-2013	15:34:20	114185.000000	11418.500000	49471.686771	20.000000
C:\Users\cware\Desktop\Steller18Nov\18NovTrials\M21.DSG	11-1-2013	15:34:20	114186.000000	11418.600000	49460.634669	20.000000
C:\Users\cware\Desktop\Steller18Nov\18NovTrials\M21.DSG	11-1-2013	15:34:20	114187.000000	11418.700000	49461.903686	20.000000
C:\Users\cware\Desktop\Steller18Nov\18NovTrials\M21.DSG	11-1-2013	15:34:20	114188.000000	11418.800000	49461.603892	20.000000
C:\Users\cware\Desktop\Steller18Nov\18NovTrials\M21.DSG	11-1-2013	15:34:20	114189.000000	11418.900000	49463.993023	20.000000
C:\Users\cware\Desktop\Steller18Nov\18NovTrials\M21.DSG	11-1-2013	15:34:20	114190.000000	11419.000000	49464.988786	20.000000
C:\Users\cware\Desktop\Steller18Nov\18NovTrials\M21.DSG	11-1-2013	15:34:20	114191.000000	11419.100000	49463.121763	20.000000
C:\Users\cware\Desktop\Steller18Nov\18NovTrials\M21.DSG	11-1-2013	15:34:20	114192.000000	11419.200000	49462.051640	20.000000
C:\Users\cware\Desktop\Steller18Nov\18NovTrials\M21.DSG	11-1-2013	15:34:20	114193.000000	11419.300000	49462.400457	20.000000
C:\Users\cware\Desktop\Steller18Nov\18NovTrials\M21.DSG	11-1-2013	15:34:20	114194.000000	11419.400000	49461.878279	20.000000
C:\Users\cware\Desktop\Steller18Nov\18NovTrials\M21.DSG	11-1-2013	15:34:20	114195.000000	11419.500000	49465.387923	20.000000
C:\Users\cware\Desktop\Steller18Nov\18NovTrials\M21.DSG	11-1-2013	15:34:20	114196.000000	11419.600000	49462.998336	20.000000
C:\Users\cware\Desktop\Steller18Nov\18NovTrials\M21.DSG	11-1-2013	15:34:20	114197.000000	11419.700000	49469.394914	20.000000
C:\Users\cware\Desktop\Steller18Nov\18NovTrials\M21.DSG	11-1-2013	15:34:20	114198.000000	11419.800000	49480.894903	20.000000
C:\Users\cware\Desktop\Steller18Nov\18NovTrials\M21.DSG	11-1-2013	15:34:20	114199.000000	11419.900000	49493.987622	20.000000
C:\Users\cware\Desktop\Steller18Nov\18NovTrials\M21.DSG	11-1-2013	15:34:20	114200.000000	11420.000000	49515.344245	20.000000
C:\Users\cware\Desktop\Steller18Nov\18NovTrials\M21.DSG	11-1-2013	15:34:20	114201.000000	11420.100000	49537.123695	20.000000
C:\Users\cware\Desktop\Steller18Nov\18NovTrials\M21.DSG	11-1-2013	15:34:20	114202.000000	11420.200000	49552.705300	20.000000
C:\Users\cware\Desktop\Steller18Nov\18NovTrials\M21.DSG	11-1-2013	15:34:20	114203.000000	11420.300000	49568.436129	20.000000
C:\Users\cware\Desktop\Steller18Nov\18NovTrials\M21.DSG	11-1-2013	15:34:20	114204.000000	11420.400000	49571.149255	20.000000
C:\Users\cware\Desktop\Steller18Nov\18NovTrials\M21.DSG	11-1-2013	15:34:20	114205.000000	11420.500000	49567.539956	20.000000
C:\Users\cware\Desktop\Steller18Nov\18NovTrials\M21.DSG	11-1-2013	15:34:20	114206.000000	11420.600000	49560.097326	20.000000
C:\Users\cware\Desktop\Steller18Nov\18NovTrials\M21.DSG	11-1-2013	15:34:20	114207.000000	11420.700000	49562.337579	20.000000
C:\Users\cware\Desktop\Steller18Nov\18NovTrials\M21.DSG	11-1-2013	15:34:20	114208.000000	11420.800000	49561.316978	20.000000
C:\Users\cware\Desktop\Steller18Nov\18NovTrials\M21.DSG	11-1-2013	15:34:20	114209.000000	11420.900000	49561.416398	20.000000
C:\Users\cware\Desktop\Steller18Nov\18NovTrials\M21.DSG	11-1-2013	15:34:20	114210.000000	11421.000000	49562.312480	20.000000
C:\Users\cware\Desktop\Steller18Nov\18NovTrials\M21.DSG	11-1-2013	15:34:20	114211.000000	11421.100000	49563.830750	20.000000
C:\Users\cware\Desktop\Steller18Nov\18NovTrials\M21.DSG	11-1-2013	15:34:20	114212.000000	11421.200000	49561.117458	20.000000
C:\Users\cware\Desktop\Steller18Nov\18NovTrials\M21.DSG	11-1-2013	15:34:20	114213.000000	11421.300000	49552.878316	20.000000
C:\Users\cware\Desktop\Steller18Nov\18NovTrials\M21.DSG	11-1-2013	15:34:20	114214.000000	11421.400000	49551.135909	20.000000
C:\Users\cware\Desktop\Steller18Nov\18NovTrials\M21.DSG	11-1-2013	15:34:20	114215.000000	11421.500000	49550.190115	20.000000
C:\Users\cware\Desktop\Steller18Nov\18NovTrials\M21.DSG	11-1-2013	15:34:20	114216.000000	11421.600000	49543.643397	20.000000
C:\Users\cware\Desktop\Steller18Nov\18NovTrials\M21.DSG	11-1-2013	15:34:20	114217.000000	11421.700000	49535.802485	20.000000
C:\Users\cware\Desktop\Steller18Nov\18NovTrials\M21.DSG	11-1-2013	15:34:20	114218.000000	11421.800000	49523.655599	20.000000
C:\Users\cware\Desktop\Steller18Nov\18NovTrials\M21.DSG	11-1-2013	15:34:20	114219.000000	11421.900000	49514.296451	20.000000
C:\Users\cware\Desktop\Steller18Nov\18NovTrials\M21.DSG	11-1-2013	15:34:20	114220.000000	11422.000000	49512.180501	20.000000
C:\Users\cware\Desktop\Steller18Nov\18NovTrials\M21.DSG	11-1-2013	15:34:20	114221.000000	11422.100000	49498.813643	20.000000
C:\Users\cware\Desktop\Steller18Nov\18NovTrials\M21.DSG	11-1-2013	15:34:20	114222.000000	11422.200000	49489.977294	20.000000
C:\Users\cware\Desktop\Steller18Nov\18NovTrials\M21.DSG	11-1-2013	15:34:20	114223.000000	11422.300000	49490.201100	20.000000
C:\Users\cware\Desktop\Steller18Nov\18NovTrials\M21.DSG	11-1-2013	15:34:20	114224.000000	11422.400000	49480.791880	20.000000
C:\Users\cware\Desktop\Steller18Nov\18NovTrials\M21.DSG	11-1-2013	15:34:20	114225.000000	11422.500000	49470.710989	20.000000
C:\Users\cware\Desktop\Steller18Nov\18NovTrials\M21.DSG	11-1-2013	15:34:20	114226.000000	11422.600000	49469.092786	20.000000
C:\Users\cware\Desktop\Steller18Nov\18NovTrials\M21.DSG	11-1-2013	15:34:20	114227.000000	11422.700000	49445.296918	20.000000
C:\Users\cware\Desktop\Steller18Nov\18NovTrials\M21.DSG	11-1-2013	15:34:20	114228.000000	11422.800000	49451.917670	20.000000
C:\Users\cware\Desktop\Steller18Nov\18NovTrials\M21.DSG	11-1-2013	15:34:20	114229.000000	11422.900000	49452.813443	20.000000
C:\Users\cware\Desktop\Steller18Nov\18NovTrials\M21.DSG	11-1-2013	15:34:20	114230.000000	11423.000000	49457.019962	20.000000
C:\Users\cware\Desktop\Steller18Nov\18NovTrials\M21.DSG	11-1-2013	15:34:20	114231.000000	11423.100000	49462.446162	20.000000
C:\Users\cware\Desktop\Steller18Nov\18NovTrials\M21.DSG	11-1-2013	15:34:20	114232.000000	11423.200000	49463.665783	20.000000
C:\Users\cware\Desktop\Steller18Nov\18NovTrials\M21.DSG	11-1-2013	15:34:20	114233.000000	11423.300000	49463.018373	20.000000
C:\Users\cware\Desktop\Steller18Nov\18NovTrials\M21.DSG	11-1-2013	15:34:20	114234.000000	11423.400000	49461.201355	20.000000
C:\Users\cware\Desktop\Steller18Nov\18NovTrials\M21.DSG	11-1-2013	15:34:20	114235.000000	11423.500000	49460.728165	20.000000
C:\Users\cware\Desktop\Steller18Nov\18NovTrials\M21.DSG	11-1-2013	15:34:20	114236.000000	11423.600000	49465.233354	20.000000
C:\Users\cware\Desktop\Steller18Nov\18NovTrials\M21.DSG	11-1-2013	15:34:20	114237.000000	11423.700000	49464.436967	20.000000
C:\Users\cware\Desktop\Steller18Nov\18NovTrials\M21.DSG	11-1-2013	15:34:20	114238.000000	11423.800000	49465.183298	20.000000
C:\Users\cware\Desktop\Steller18Nov\18NovTrials\M21.DSG	11-1-2013	15:34:20	114239.000000	11423.900000	49466.128953	20.000000
C:\Users\cware\Desktop\Steller18Nov\18NovTrials\M21.DSG	11-1-2013	15:34:20	114240.000000	11424.000000	49468.842127	20.000000
C:\Users\cware\Desktop\Steller18Nov\18NovTrials\M21.DSG	11-1-2013	15:34:20	114241.000000	11424.100000	49467.373405	20.000000
C:\Users\cware\Desktop\Steller18Nov\18NovTrials\M21.DSG	11-1-2013	15:34:20	114242.000000	11424.200000	49468.418928	20.000000
C:\Users\cware\Desktop\Steller18Nov\18NovTrials\M21.DSG	11-1-2013	15:34:20	114243.000000	11424.300000	49470.011736	20.000000
C:\Users\cware\Desktop\Steller18Nov\18NovTrials\M21.DSG	11-1-2013	15:34:20	114244.000000	11424.400000	49469.016134	20.000000
C:\Users\cware\Desktop\Steller18Nov\18NovTrials\M21.DSG	11-1-2013	15:34:20	114245.000000	11424.500000	49470.932683	20.000000
C:\Users\cware\Desktop\Steller18Nov\18NovTrials\M21.DSG	11-1-2013	15:34:20	114246.000000	11424.600000	49472.625177	20.000000
C:\Users\cware\Desktop\Steller18Nov\18NovTrials\M21.DSG	11-1-2013	15:34:20	114247.000000	11424.700000	49471.654279	20.000000
C:\Users\cware\Desktop\Steller18Nov\18NovTrials\M21.DSG	11-1-2013	15:34:20	114248.000000	11424.800000	49469.488843	20.000000
C:\Users\cware\Desktop\Steller18Nov\18NovTrials\M21.DSG	11-1-2013	15:34:20	114249.000000	11424.900000	49461.523177	20.000000
C:\Users\cware\Desktop\Steller18Nov\18NovTrials\M21.DSG	11-1-2013	15:34:20	114250.000000	11425.000000	49478.971815	20.000000
C:\Users\cware\Desktop\Steller18Nov\18NovTrials\M21.DSG	11-1-2013	15:34:20	114251.000000	11425.100000	49474.341963	20.000000
C:\Users\cware\Desktop\Steller18Nov\18NovTrials\M21.DSG	11-1-2013	15:34:20	114252.000000	11425.200000	49470.932262	20.000000
C:\Users\cware\Desktop\Steller18Nov\18NovTrials\M21.DSG	11-1-2013	15:34:20	114253.000000	11425.300000	49446.040925	20.000000
C:\Users\cware\Desktop\Steller18Nov\18NovTrials\M21.DSG	11-1-2013	15:34:20	114254.000000	11425.400000	49459.880452	20.000000
C:\Users\cware\Desktop\Steller18Nov\18NovTrials\M21.DSG	11-1-2013	15:34:20	114255.000000	11425.500000	49459.955298	20.000000
C:\Users\cware\Desktop\Steller18Nov\18NovTrials\M21.DSG	11-1-2013	15:34:20	114256.000000	11425.600000	49460.054858	20.000000
C:\Users\cware\Desktop\Steller18Nov\18NovTrials\M21.DSG	11-1-2013	15:34:20	114257.000000	11425.700000	49461.398561	20.000000
C:\Users\cware\Desktop\Steller18Nov\18NovTrials\M21.DSG	11-1-2013	15:34:20	114258.000000	11425.800000	49458.635480	20.000000
C:\Users\cware\Desktop\Steller18Nov\18NovTrials\M21.DSG	11-1-2013	15:34:20	114259.000000	11425.900000	49461.174434	20.000000
C:\Users\cware\Desktop\Steller18Nov\18NovTrials\M21.DSG	11-1-2013	15:34:20	114260.000000	11426.000000	49461.572521	20.000000
C:\Users\cware\Desktop\Steller18Nov\18NovTrials\M21.DSG	11-1-2013	15:34:20	114261.000000	11426.100000	49460.776025	20.000000
C:\Users\cware\Desktop\Steller18Nov\18NovTrials\M21.DSG	11-1-2013	15:34:20	114262.000000	11426.200000	49461.920908	20.000000
C:\Users\cware\Desktop\Steller18Nov\18NovTrials\M21.DSG	11-1-2013	15:34:20	114263.000000	11426.300000	49461.821240	20.000000
C:\Users\cware\Desktop\Steller18Nov\18NovTrials\M21.DSG	11-1-2013	15:34:20	114264.000000	11426.400000	49461.173983	20.000000
C:\Users\cware\Desktop\Steller18Nov\18NovTrials\M21.DSG	11-1-2013	15:34:20	114265.000000	11426.500000	49460.277572	20.000000
C:\Users\cware\Desktop\Steller18Nov\18NovTrials\M21.DSG	11-1-2013	15:34:20	114266.000000	11426.600000	49460.924656	20.000000
C:\Users\cware\Desktop\Steller18Nov\18NovTrials\M21.DSG	11-1-2013	15:34:20	114267.000000	11426.700000	49462.119468	20.000000
C:\Users\cware\Desktop\Steller18Nov\18NovTrials\M21.DSG	11-1-2013	15:34:20	114268.000000	11426.800000	49462.094681	20.000000
C:\Users\cware\Desktop\Steller18Nov\18NovTrials\M21.DSG	11-1-2013	15:34:20	114269.000000	11426.900000	49447.633777	20.000000
C:\Users\cware\Desktop\Steller18Nov\18NovTrials\M21.DSG	11-1-2013	15:34:20	114270.000000	11427.000000	49487.459490	20.000000
C:\Users\cware\Desktop\Steller18Nov\18NovTrials\M21.DSG	11-1-2013	15:34:20	114271.000000	11427.100000	49522.953903	20.000000
C:\Users\cware\Desktop\Steller18Nov\18NovTrials\M21.DSG	11-1-2013	15:34:20	114272.000000	11427.200000	49522.082700	20.000000
C:\Users\cware\Desktop\Steller18Nov\18NovTrials\M21.DSG	11-1-2013	15:34:20	114273.000000	11427.300000	49521.510072	20.000000
C:\Users\cware\Desktop\Steller18Nov\18NovTrials\M21.DSG	11-1-2013	15:34:20	114274.000000	11427.400000	49518.498249	20.000000
C:\Users\cware\Desktop\Steller18Nov\18NovTrials\M21.DSG	11-1-2013	15:34:20	114275.000000	11427.500000	49520.190683	20.000000
C:\Users\cware\Desktop\Steller18Nov\18NovTrials\M21.DSG	11-1-2013	15:34:20	114276.000000	11427.600000	49513.171145	20.000000
C:\Users\cware\Desktop\Steller18Nov\18NovTrials\M21.DSG	11-1-2013	15:34:20	114277.000000	11427.700000	49508.466615	20.000000
C:\Users\cware\Desktop\Steller18Nov\18NovTrials\M21.DSG	11-1-2013	15:34:20	114278.000000	11427.800000	49495.050332	20.000000
C:\Users\cware\Desktop\Steller18Nov\18NovTrials\M21.DSG	11-1-2013	15:34:20	114279.000000	11427.900000	49484.048803	20.000000
C:\Users\cware\Desktop\Steller18Nov\18NovTrials\M21.DSG	11-1-2013	15:34:20	114280.000000	11428.000000	49480.389354	20.000000
C:\Users\cware\Desktop\Steller18Nov\18NovTrials\M21.DSG	11-1-2013	15:34:20	114281.000000	11428.100000	49481.384830	20.000000
C:\Users\cware\Desktop\Steller18Nov\18NovTrials\M21.DSG	11-1-2013	15:34:20	114282.000000	11428.200000	49478.970318	20.000000
C:\Users\cware\Desktop\Steller18Nov\18NovTrials\M21.DSG	11-1-2013	15:34:20	114283.000000	11428.300000	49475.858775	20.000000
C:\Users\cware\Desktop\Steller18Nov\18NovTrials\M21.DSG	11-1-2013	15:34:20	114284.000000	11428.400000	49476.480721	20.000000
C:\Users\cware\Desktop\Steller18Nov\18NovTrials\M21.DSG	11-1-2013	15:34:20	114285.000000	11428.500000	49476.878973	20.000000
C:\Users\cware\Desktop\Steller18Nov\18NovTrials\M21.DSG	11-1-2013	15:34:20	114286.000000	11428.600000	49474.763115	20.000000
C:\Users\cware\Desktop\Steller18Nov\18NovTrials\M21.DSG	11-1-2013	15:34:20	114287.000000	11428.700000	49476.107191	20.000000
C:\Users\cware\Desktop\Steller18Nov\18NovTrials\M21.DSG	11-1-2013	15:34:20	114288.000000	11428.800000	49475.634244	20.000000
C:\Users\cware\Desktop\Steller18Nov\18NovTrials\M21.DSG	11-1-2013	15:34:20	114289.000000	11428.900000	49474.987039	20.000000
C:\Users\cware\Desktop\Steller18Nov\18NovTrials\M21.DSG	11-1-2013	15:34:20	114290.000000	11429.000000	49476.878453	20.000000
C:\Users\cware\Desktop\Steller18Nov\18NovTrials\M21.DSG	11-1-2013	15:34:20	114291.000000	11429.100000	49471.228312	20.000000
C:\Users\cware\Desktop\Steller18Nov\18NovTrials\M21.DSG	11-1-2013	15:34:20	114292.000000	11429.200000	49477.052265	20.000000
C:\Users\cware\Desktop\Steller18Nov\18NovTrials\M21.DSG	11-1-2013	15:34:20	114293.000000	11429.300000	49480.089364	20.000000
C:\Users\cware\Desktop\Steller18Nov\18NovTrials\M21.DSG	11-1-2013	15:34:20	114294.000000	11429.400000	49482.179937	20.000000
C:\Users\cware\Desktop\Steller18Nov\18NovTrials\M21.DSG	11-1-2013	15:34:20	114295.000000	11429.500000	49483.523978	20.000000
C:\Users\cware\Desktop\Steller18Nov\18NovTrials\M21.DSG	11-1-2013	15:34:20	114296.000000	11429.600000	49483.200078	20.000000
C:\Users\cware\Desktop\Steller18Nov\18NovTrials\M21.DSG	11-1-2013	15:34:20	114297.000000	11429.700000	49480.736023	20.000000
C:\Users\cware\Desktop\Steller18Nov\18NovTrials\M21.DSG	11-1-2013	15:34:20	114298.000000	11429.800000	49480.636003	20.000000
C:\Users\cware\Desktop\Steller18Nov\18NovTrials\M21.DSG	11-1-2013	15:34:20	114299.000000	11429.900000	49483.423941	20.000000
C:\Users\cware\Desktop\Steller18Nov\18NovTrials\M21.DSG	11-1-2013	15:34:20	114300.000000	11430.000000	49482.627311	20.000000
C:\Users\cware\Desktop\Steller18Nov\18NovTrials\M21.DSG	11-1-2013	15:34:20	114301.000000	11430.100000	49475.309346	20.000000
C:\Users\cware\Desktop\Steller18Nov\18NovTrials\M21.DSG	11-1-2013	15:34:20	114302.000000	11430.200000	49476.603337	20.000000
C:\Users\cware\Desktop\Steller18Nov\18NovTrials\M21.DSG	11-1-2013	15:34:20	114303.000000	11430.300000	49472.745289	20.000000
C:\Users\cware\Desktop\Steller18Nov\18NovTrials\M21.DSG	11-1-2013	15:34:20	114304.000000	11430.400000	49465.526862	20.000000
C:\Users\cware\Desktop\Steller18Nov\18NovTrials\M21.DSG	11-1-2013	15:34:20	114305.000000	11430.500000	49473.391961	20.000000
C:\Users\cware\Desktop\Steller18Nov\18NovTrials\M21.DSG	11-1-2013	15:34:20	114306.000000	11430.600000	49467.543009	20.000000
C:\Users\cware\Desktop\Steller18Nov\18NovTrials\M21.DSG	11-1-2013	15:34:20	114307.000000	11430.700000	49473.342452	20.000000
C:\Users\cware\Desktop\Steller18Nov\18NovTrials\M21.DSG	11-1-2013	15:34:20	114308.000000	11430.800000	49473.964411	20.000000
C:\Users\cware\Desktop\Steller18Nov\18NovTrials\M21.DSG	11-1-2013	15:34:20	114309.000000	11430.900000	49478.046630	20.000000
C:\Users\cware\Desktop\Steller18Nov\18NovTrials\M21.DSG	11-1-2013	15:34:20	114310.000000	11431.000000	49488.002817	20.000000
C:\Users\cware\Desktop\Steller18Nov\18NovTrials\M21.DSG	11-1-2013	15:34:20	114311.000000	11431.100000	49456.191553	20.000000
C:\Users\cware\Desktop\Steller18Nov\18NovTrials\M21.DSG	11-1-2013	15:34:20	114312.000000	11431.200000	49459.501960	20.000000
C:\Users\cware\Desktop\Steller18Nov\18NovTrials\M21.DSG	11-1-2013	15:34:20	114313.000000	11431.300000	49461.717226	20.000000
C:\Users\cware\Desktop\Steller18Nov\18NovTrials\M21.DSG	11-1-2013	15:34:20	114314.000000	11431.400000	49461.617831	20.000000
C:\Users\cware\Desktop\Steller18Nov\18NovTrials\M21.DSG	11-1-2013	15:34:20	114315.000000	11431.500000	49461.492977	20.000000
C:\Users\cware\Desktop\Steller18Nov\18NovTrials\M21.DSG	11-1-2013	15:34:20	114316.000000	11431.600000	49459.177947	20.000000
C:\Users\cware\Desktop\Steller18Nov\18NovTrials\M21.DSG	11-1-2013	15:34:20	114317.000000	11431.700000	49460.546697	20.000000
C:\Users\cware\Desktop\Steller18Nov\18NovTrials\M21.DSG	11-1-2013	15:34:20	114318.000000	11431.800000	49460.845507	20.000000
C:\Users\cware\Desktop\Steller18Nov\18NovTrials\M21.DSG	11-1-2013	15:34:20	114319.000000	11431.900000	49460.273161	20.000000
C:\Users\cware\Desktop\Steller18Nov\18NovTrials\M21.DSG	11-1-2013	15:34:20	114320.000000	11432.000000	49460.298013	20.000000
C:\Users\cware\Desktop\Steller18Nov\18NovTrials\M21.DSG	11-1-2013	15:34:20	114321.000000	11432.100000	49457.485193	20.000000
C:\Users\cware\Desktop\Steller18Nov\18NovTrials\M21.DSG	11-1-2013	15:34:20	114322.000000	11432.200000	49462.488262	20.000000
C:\Users\cware\Desktop\Steller18Nov\18NovTrials\M21.DSG	11-1-2013	15:34:20	114323.000000	11432.300000	49461.741271	20.000000
C:\Users\cware\Desktop\Steller18Nov\18NovTrials\M21.DSG	11-1-2013	15:34:20	114324.000000	11432.400000	49461.642136	20.000000
C:\Users\cware\Desktop\Steller18Nov\18NovTrials\M21.DSG	11-1-2013	15:34:20	114325.000000	11432.500000	49497.560414	20.000000
C:\Users\cware\Desktop\Steller18Nov\18NovTrials\M21.DSG	11-1-2013	15:34:20	114326.000000	11432.600000	49509.259216	20.000000
C:\Users\cware\Desktop\Steller18Nov\18NovTrials\M21.DSG	11-1-2013	15:34:20	114327.000000	11432.700000	49516.477552	20.000000
C:\Users\cware\Desktop\Steller18Nov\18NovTrials\M21.DSG	11-1-2013	15:34:20	114328.000000	11432.800000	49520.011799	20.000000
C:\Users\cware\Desktop\Steller18Nov\18NovTrials\M21.DSG	11-1-2013	15:34:20	114329.000000	11432.900000	49522.351611	20.000000
C:\Users\cware\Desktop\Steller18Nov\18NovTrials\M21.DSG	11-1-2013	15:34:20	114330.000000	11433.000000	49521.778953	20.000000
C:\Users\cware\Desktop\Steller18Nov\18NovTrials\M21.DSG	11-1-2013	15:34:20	114331.000000	11433.100000	49519.140474	20.000000
C:\Users\cware\Desktop\Steller18Nov\18NovTrials\M21.DSG	11-1-2013	15:34:20	114332.000000	11433.200000	49515.730196	20.000000
C:\Users\cware\Desktop\Steller18Nov\18NovTrials\M21.DSG	11-1-2013	15:34:20	114333.000000	11433.300000	49514.436058	20.000000
C:\Users\cware\Desktop\Steller18Nov\18NovTrials\M21.DSG	11-1-2013	15:34:20	114334.000000	11433.400000	49510.353713	20.000000
C:\Users\cware\Desktop\Steller18Nov\18NovTrials\M21.DSG	11-1-2013	15:34:20	114335.000000	11433.500000	49508.810305	20.000000
C:\Users\cware\Desktop\Steller18Nov\18NovTrials\M21.DSG	11-1-2013	15:34:20	114336.000000	11433.600000	49504.653413	20.000000
C:\Users\cware\Desktop\Steller18Nov\18NovTrials\M21.DSG	11-1-2013	15:34:20	114337.000000	11433.700000	49502.239032	20.000000
C:\Users\cware\Desktop\Steller18Nov\18NovTrials\M21.DSG	11-1-2013	15:34:20	114338.000000	11433.800000	49501.492392	20.000000
C:\Users\cware\Desktop\Steller18Nov\18NovTrials\M21.DSG	11-1-2013	15:34:20	114339.000000	11433.900000	49497.783400	20.000000
C:\Users\cware\Desktop\Steller18Nov\18NovTrials\M21.DSG	11-1-2013	15:34:20	114340.000000	11434.000000	49494.148938	20.000000
C:\Users\cware\Desktop\Steller18Nov\18NovTrials\M21.DSG	11-1-2013	15:34:20	114341.000000	11434.100000	49488.797481	20.000000
C:\Users\cware\Desktop\Steller18Nov\18NovTrials\M21.DSG	11-1-2013	15:34:20	114342.000000	11434.200000	49484.416423	20.000000
C:\Users\cware\Desktop\Steller18Nov\18NovTrials\M21.DSG	11-1-2013	15:34:20	114343.000000	11434.300000	49481.927225	20.000000
C:\Users\cware\Desktop\Steller18Nov\18NovTrials\M21.DSG	11-1-2013	15:34:20	114344.000000	11434.400000	49480.931454	20.000000
C:\Users\cware\Desktop\Steller18Nov\18NovTrials\M21.DSG	11-1-2013	15:34:20	114345.000000	11434.500000	49478.591473	20.000000
C:\Users\cware\Desktop\Steller18Nov\18NovTrials\M21.DSG	11-1-2013	15:34:20	114346.000000	11434.600000	49478.467022	20.000000
C:\Users\cware\Desktop\Steller18Nov\18NovTrials\M21.DSG	11-1-2013	15:34:20	114347.000000	11434.700000	49477.819677	20.000000
C:\Users\cware\Desktop\Steller18Nov\18NovTrials\M21.DSG	11-1-2013	15:34:20	114348.000000	11434.800000	49477.670214	20.000000
C:\Users\cware\Desktop\Steller18Nov\18NovTrials\M21.DSG	11-1-2013	15:34:20	114349.000000	11434.900000	49476.525175	20.000000
C:\Users\cware\Desktop\Steller18Nov\18NovTrials\M21.DSG	11-1-2013	15:34:20	114350.000000	11435.000000	49474.508868	20.000000
C:\Users\cware\Desktop\Steller18Nov\18NovTrials\M21.DSG	11-1-2013	15:34:20	114351.000000	11435.100000	49474.210280	20.000000
C:\Users\cware\Desktop\Steller18Nov\18NovTrials\M21.DSG	11-1-2013	15:34:20	114352.000000	11435.200000	49472.343076	20.000000
C:\Users\cware\Desktop\Steller18Nov\18NovTrials\M21.DSG	11-1-2013	15:34:20	114353.000000	11435.300000	49473.139623	20.000000
C:\Users\cware\Desktop\Steller18Nov\18NovTrials\M21.DSG	11-1-2013	15:34:20	114354.000000	11435.400000	49471.247758	20.000000
C:\Users\cware\Desktop\Steller18Nov\18NovTrials\M21.DSG	11-1-2013	15:34:20	114355.000000	11435.500000	49471.820056	20.000000
C:\Users\cware\Desktop\Steller18Nov\18NovTrials\M21.DSG	11-1-2013	15:34:20	114356.000000	11435.600000	49469.529697	20.000000
C:\Users\cware\Desktop\Steller18Nov\18NovTrials\M21.DSG	11-1-2013	15:34:20	114357.000000	11435.700000	49467.065642	20.000000
C:\Users\cware\Desktop\Steller18Nov\18NovTrials\M21.DSG	11-1-2013	15:34:20	114358.000000	11435.800000	49466.940887	20.000000
C:\Users\cware\Desktop\Steller18Nov\18NovTrials\M21.DSG	11-1-2013	15:34:20	114359.000000	11435.900000	49472.267613	20.000000
C:\Users\cware\Desktop\Steller18Nov\18NovTrials\M21.DSG	11-1-2013	15:34:20	114360.000000	11436.000000	49475.503021	20.000000
C:\Users\cware\Desktop\Steller18Nov\18NovTrials\M21.DSG	11-1-2013	15:34:20	114361.000000	11436.100000	49482.696443	20.000000
C:\Users\cware\Desktop\Steller18Nov\18NovTrials\M21.DSG	11-1-2013	15:34:20	114362.000000	11436.200000	49475.502838	20.000000
C:\Users\cware\Desktop\Steller18Nov\18NovTrials\M21.DSG	11-1-2013	15:34:20	114363.000000	11436.300000	49472.466282	20.000000
C:\Users\cware\Desktop\Steller18Nov\18NovTrials\M21.DSG	11-1-2013	15:34:20	114364.000000	11436.400000	49477.991793	20.000000
C:\Users\cware\Desktop\Steller18Nov\18NovTrials\M21.DSG	11-1-2013	15:34:20	114365.000000	11436.500000	49476.871771	20.000000
C:\Users\cware\Desktop\Steller18Nov\18NovTrials\M21.DSG	11-1-2013	15:34:20	114366.000000	11436.600000	49478.066453	20.000000
C:\Users\cware\Desktop\Steller18Nov\18NovTrials\M21.DSG	11-1-2013	15:34:20	114367.000000	11436.700000	49479.659235	20.000000
C:\Users\cware\Desktop\Steller18Nov\18NovTrials\M21.DSG	11-1-2013	15:34:20	114368.000000	11436.800000	49477.917050	20.000000
C:\Users\cware\Desktop\Steller18Nov\18NovTrials\M21.DSG	11-1-2013	15:34:20	114369.000000	11436.900000	49476.174341	20.000000
C:\Users\cware\Desktop\Steller18Nov\18NovTrials\M21.DSG	11-1-2013	15:34:20	114370.000000	11437.000000	49472.863449	20.000000
C:\Users\cware\Desktop\Steller18Nov\18NovTrials\M21.DSG	11-1-2013	15:34:20	114371.000000	11437.100000	49468.233915	20.000000
C:\Users\cware\Desktop\Steller18Nov\18NovTrials\M21.DSG	11-1-2013	15:34:20	114372.000000	11437.200000	49462.757404	20.000000
C:\Users\cware\Desktop\Steller18Nov\18NovTrials\M21.DSG	11-1-2013	15:34:20	114373.000000	11437.300000	49460.143080	20.000000
C:\Users\cware\Desktop\Steller18Nov\18NovTrials\M21.DSG	11-1-2013	15:34:20	114374.000000	11437.400000	49460.665804	20.000000
C:\Users\cware\Desktop\Steller18Nov\18NovTrials\M21.DSG	11-1-2013	15:34:20	114375.000000	11437.500000	49461.561907	20.000000
C:\Users\cware\Desktop\Steller18Nov\18NovTrials\M21.DSG	11-1-2013	15:34:20	114376.000000	11437.600000	49463.255077	20.000000
C:\Users\cware\Desktop\Steller18Nov\18NovTrials\M21.DSG	11-1-2013	15:34:20	114377.000000	11437.700000	49459.720887	20.000000
C:\Users\cware\Desktop\Steller18Nov\18NovTrials\M21.DSG	11-1-2013	15:34:20	114378.000000	11437.800000	49479.484581	20.000000
C:\Users\cware\Desktop\Steller18Nov\18NovTrials\M21.DSG	11-1-2013	15:34:20	114379.000000	11437.900000	49478.214892	20.000000
C:\Users\cware\Desktop\Steller18Nov\18NovTrials\M21.DSG	11-1-2013	15:34:20	114380.000000	11438.000000	49489.465620	20.000000
C:\Users\cware\Desktop\Steller18Nov\18NovTrials\M21.DSG	11-1-2013	15:34:20	114381.000000	11438.100000	49484.786321	20.000000
C:\Users\cware\Desktop\Steller18Nov\18NovTrials\M21.DSG	11-1-2013	15:34:20	114382.000000	11438.200000	49485.557439	20.000000
C:\Users\cware\Desktop\Steller18Nov\18NovTrials\M21.DSG	11-1-2013	15:34:20	114383.000000	11438.300000	49492.551946	20.000000
C:\Users\cware\Desktop\Steller18Nov\18NovTrials\M21.DSG	11-1-2013	15:34:20	114384.000000	11438.400000	49491.854928	20.000000
C:\Users\cware\Desktop\Steller18Nov\18NovTrials\M21.DSG	11-1-2013	15:34:20	114385.000000	11438.500000	49485.706933	20.000000
C:\Users\cware\Desktop\Steller18Nov\18NovTrials\M21.DSG	11-1-2013	15:34:20	114386.000000	11438.600000	49492.526907	20.000000
C:\Users\cware\Desktop\Steller18Nov\18NovTrials\M21.DSG	11-1-2013	15:34:20	114387.000000	11438.700000	49492.078634	20.000000
C:\Users\cware\Desktop\Steller18Nov\18NovTrials\M21.DSG	11-1-2013	15:34:20	114388.000000	11438.800000	49492.875034	20.000000
C:\Users\cware\Desktop\Steller18Nov\18NovTrials\M21.DSG	11-1-2013	15:34:20	114389.000000	11438.900000	49495.339475	20.000000
C:\Users\cware\Desktop\Steller18Nov\18NovTrials\M21.DSG	11-1-2013	15:34:20	114390.000000	11439.000000	49496.335263	20.000000
C:\Users\cware\Desktop\Steller18Nov\18NovTrials\M21.DSG	11-1-2013	15:34:20	114391.000000	11439.100000	49493.746163	20.000000
C:\Users\cware\Desktop\Steller18Nov\18NovTrials\M21.DSG	11-1-2013	15:34:20	114392.000000	11439.200000	49496.757733	20.000000
C:\Users\cware\Desktop\Steller18Nov\18NovTrials\M21.DSG	11-1-2013	15:34:20	114393.000000	11439.300000	49494.617223	20.000000
C:\Users\cware\Desktop\Steller18Nov\18NovTrials\M21.DSG	11-1-2013	15:34:20	114394.000000	11439.400000	49493.447332	20.000000
C:\Users\cware\Desktop\Steller18Nov\18NovTrials\M21.DSG	11-1-2013	15:34:20	114395.000000	11439.500000	49493.322699	20.000000
C:\Users\cware\Desktop\Steller18Nov\18NovTrials\M21.DSG	11-1-2013	15:34:20	114396.000000	11439.600000	49490.086828	20.000000
C:\Users\cware\Desktop\Steller18Nov\18NovTrials\M21.DSG	11-1-2013	15:34:20	114397.000000	11439.700000	49492.476062	20.000000
C:\Users\cware\Desktop\Steller18Nov\18NovTrials\M21.DSG	11-1-2013	15:34:20	114398.000000	11439.800000	49492.252311	20.000000
C:\Users\cware\Desktop\Steller18Nov\18NovTrials\M21.DSG	11-1-2013	15:34:20	114399.000000	11439.900000	49491.306275	20.000000
C:\Users\cware\Desktop\Steller18Nov\18NovTrials\M21.DSG	11-1-2013	15:34:20	114400.000000	11440.000000	49492.426293	20.000000
C:\Users\cware\Desktop\Steller18Nov\18NovTrials\M21.DSG	11-1-2013	15:34:20	114401.000000	11440.100000	49491.455599	20.000000
C:\Users\cware\Desktop\Steller18Nov\18NovTrials\M21.DSG	11-1-2013	15:34:20	114402.000000	11440.200000	49492.699777	20.000000
C:\Users\cware\Desktop\Steller18Nov\18NovTrials\M21.DSG	11-1-2013	15:34:20	114403.000000	11440.300000	49493.396764	20.000000
C:\Users\cware\Desktop\Steller18Nov\18NovTrials\M21.DSG	11-1-2013	15:34:20	114404.000000	11440.400000	49491.529921	20.000000
C:\Users\cware\Desktop\Steller18Nov\18NovTrials\M21.DSG	11-1-2013	15:34:20	114405.000000	11440.500000	49491.828500	20.000000
C:\Users\cware\Desktop\Steller18Nov\18NovTrials\M21.DSG	11-1-2013	15:34:20	114406.000000	11440.600000	49490.011569	20.000000
C:\Users\cware\Desktop\Steller18Nov\18NovTrials\M21.DSG	11-1-2013	15:34:20	114407.000000	11440.700000	49487.323482	20.000000
C:\Users\cware\Desktop\Steller18Nov\18NovTrials\M21.DSG	11-1-2013	15:34:20	114408.000000	11440.800000	49483.688764	20.000000
C:\Users\cware\Desktop\Steller18Nov\18NovTrials\M21.DSG	11-1-2013	15:34:20	114409.000000	11440.900000	49480.154443	20.000000
C:\Users\cware\Desktop\Steller18Nov\18NovTrials\M21.DSG	11-1-2013	15:34:20	114410.000000	11441.000000	49478.312387	20.000000
C:\Users\cware\Desktop\Steller18Nov\18NovTrials\M21.DSG	11-1-2013	15:34:20	114411.000000	11441.100000	49478.585958	20.000000
C:\Users\cware\Desktop\Steller18Nov\18NovTrials\M21.DSG	11-1-2013	15:34:20	114412.000000	11441.200000	49477.092610	20.000000
C:\Users\cware\Desktop\Steller18Nov\18NovTrials\M21.DSG	11-1-2013	15:34:20	114413.000000	11441.300000	49475.698470	20.000000
C:\Users\cware\Desktop\Steller18Nov\18NovTrials\M21.DSG	11-1-2013	15:34:20	114414.000000	11441.400000	49473.084782	20.000000
C:\Users\cware\Desktop\Steller18Nov\18NovTrials\M21.DSG	11-1-2013	15:34:20	114415.000000	11441.500000	49473.308619	20.000000
C:\Users\cware\Desktop\Steller18Nov\18NovTrials\M21.DSG	11-1-2013	15:34:20	114416.000000	11441.600000	49469.326057	20.000000
C:\Users\cware\Desktop\Steller18Nov\18NovTrials\M21.DSG	11-1-2013	15:34:20	114417.000000	11441.700000	49468.430071	20.000000
C:\Users\cware\Desktop\Steller18Nov\18NovTrials\M21.DSG	11-1-2013	15:34:20	114418.000000	11441.800000	49463.949215	20.000000
C:\Users\cware\Desktop\Steller18Nov\18NovTrials\M21.DSG	11-1-2013	15:34:20	114419.000000	11441.900000	49466.413322	20.000000
C:\Users\cware\Desktop\Steller18Nov\18NovTrials\M21.DSG	11-1-2013	15:34:20	114420.000000	11442.000000	49467.881627	20.000000
C:\Users\cware\Desktop\Steller18Nov\18NovTrials\M21.DSG	11-1-2013	15:34:20	114421.000000	11442.100000	49463.251768	20.000000
C:\Users\cware\Desktop\Steller18Nov\18NovTrials\M21.DSG	11-1-2013	15:34:20	114422.000000	11442.200000	49467.856771	20.000000
C:\Users\cware\Desktop\Steller18Nov\18NovTrials\M21.DSG	11-1-2013	15:34:20	114423.000000	11442.300000	49471.440947	20.000000
C:\Users\cware\Desktop\Steller18Nov\18NovTrials\M21.DSG	11-1-2013	15:34:20	114424.000000	11442.400000	49474.975229	20.000000
C:\Users\cware\Desktop\Steller18Nov\18NovTrials\M21.DSG	11-1-2013	15:34:20	114425.000000	11442.500000	49482.169006	20.000000
C:\Users\cware\Desktop\Steller18Nov\18NovTrials\M21.DSG	11-1-2013	15:34:20	114426.000000	11442.600000	49486.375753	20.000000
C:\Users\cware\Desktop\Steller18Nov\18NovTrials\M21.DSG	11-1-2013	15:34:20	114427.000000	11442.700000	49484.907170	20.000000
C:\Users\cware\Desktop\Steller18Nov\18NovTrials\M21.DSG	11-1-2013	15:34:20	114428.000000	11442.800000	49488.441738	20.000000
C:\Users\cware\Desktop\Steller18Nov\18NovTrials\M21.DSG	11-1-2013	15:34:20	114429.000000	11442.900000	49490.806141	20.000000
C:\Users\cware\Desktop\Steller18Nov\18NovTrials\M21.DSG	11-1-2013	15:34:20	114430.000000	11443.000000	49487.296668	20.000000
C:\Users\cware\Desktop\Steller18Nov\18NovTrials\M21.DSG	11-1-2013	15:34:20	114431.000000	11443.100000	49487.196931	20.000000
C:\Users\cware\Desktop\Steller18Nov\18NovTrials\M21.DSG	11-1-2013	15:34:20	114432.000000	11443.200000	49486.002123	20.000000
C:\Users\cware\Desktop\Steller18Nov\18NovTrials\M21.DSG	11-1-2013	15:34:20	114433.000000	11443.300000	49481.621078	20.000000
C:\Users\cware\Desktop\Steller18Nov\18NovTrials\M21.DSG	11-1-2013	15:34:20	114434.000000	11443.400000	49475.522944	20.000000
C:\Users\cware\Desktop\Steller18Nov\18NovTrials\M21.DSG	11-1-2013	15:34:20	114435.000000	11443.500000	49472.884275	20.000000
C:\Users\cware\Desktop\Steller18Nov\18NovTrials\M21.DSG	11-1-2013	15:34:20	114436.000000	11443.600000	49469.772564	20.000000
C:\Users\cware\Desktop\Steller18Nov\18NovTrials\M21.DSG	11-1-2013	15:34:20	114437.000000	11443.700000	49467.856025	20.000000
C:\Users\cware\Desktop\Steller18Nov\18NovTrials\M21.DSG	11-1-2013	15:34:20	114438.000000	11443.800000	49465.043053	20.000000
C:\Users\cware\Desktop\Steller18Nov\18NovTrials\M21.DSG	11-1-2013	15:34:20	114439.000000	11443.900000	49469.051015	20.000000
C:\Users\cware\Desktop\Steller18Nov\18NovTrials\M21.DSG	11-1-2013	15:34:20	114440.000000	11444.000000	49469.225187	20.000000
C:\Users\cware\Desktop\Steller18Nov\18NovTrials\M21.DSG	11-1-2013	15:34:20	114441.000000	11444.100000	49471.639338	20.000000
C:\Users\cware\Desktop\Steller18Nov\18NovTrials\M21.DSG	11-1-2013	15:34:20	114442.000000	11444.200000	49472.659800	20.000000
C:\Users\cware\Desktop\Steller18Nov\18NovTrials\M21.DSG	11-1-2013	15:34:20	114443.000000	11444.300000	49475.621818	20.000000
C:\Users\cware\Desktop\Steller18Nov\18NovTrials\M21.DSG	11-1-2013	15:34:20	114444.000000	11444.400000	49480.923665	20.000000
C:\Users\cware\Desktop\Steller18Nov\18NovTrials\M21.DSG	11-1-2013	15:34:20	114445.000000	11444.500000	49480.525431	20.000000
C:\Users\cware\Desktop\Steller18Nov\18NovTrials\M21.DSG	11-1-2013	15:34:20	114446.000000	11444.600000	49478.882854	20.000000
C:\Users\cware\Desktop\Steller18Nov\18NovTrials\M21.DSG	11-1-2013	15:34:20	114447.000000	11444.700000	49479.529768	20.000000
C:\Users\cware\Desktop\Steller18Nov\18NovTrials\M21.DSG	11-1-2013	15:34:20	114448.000000	11444.800000	49482.889643	20.000000
C:\Users\cware\Desktop\Steller18Nov\18NovTrials\M21.DSG	11-1-2013	15:34:20	114449.000000	11444.900000	49485.030236	20.000000
C:\Users\cware\Desktop\Steller18Nov\18NovTrials\M21.DSG	11-1-2013	15:34:20	114450.000000	11445.000000	49485.279255	20.000000
C:\Users\cware\Desktop\Steller18Nov\18NovTrials\M21.DSG	11-1-2013	15:34:20	114451.000000	11445.100000	49489.112259	20.000000
C:\Users\cware\Desktop\Steller18Nov\18NovTrials\M21.DSG	11-1-2013	15:34:20	114452.000000	11445.200000	49490.904221	20.000000
C:\Users\cware\Desktop\Steller18Nov\18NovTrials\M21.DSG	11-1-2013	15:34:20	114453.000000	11445.300000	49491.750689	20.000000
C:\Users\cware\Desktop\Steller18Nov\18NovTrials\M21.DSG	11-1-2013	15:34:20	114454.000000	11445.400000	49493.045152	20.000000
C:\Users\cware\Desktop\Steller18Nov\18NovTrials\M21.DSG	11-1-2013	15:34:20	114455.000000	11445.500000	49492.895806	20.000000
C:\Users\cware\Desktop\Steller18Nov\18NovTrials\M21.DSG	11-1-2013	15:34:20	114456.000000	11445.600000	49497.823950	20.000000
C:\Users\cware\Desktop\Steller18Nov\18NovTrials\M21.DSG	11-1-2013	15:34:20	114457.000000	11445.700000	49502.055631	20.000000
C:\Users\cware\Desktop\Steller18Nov\18NovTrials\M21.DSG	11-1-2013	15:34:20	114458.000000	11445.800000	49503.822641	20.000000
C:\Users\cware\Desktop\Steller18Nov\18NovTrials\M21.DSG	11-1-2013	15:34:20	114459.000000	11445.900000	49506.386446	20.000000
C:\Users\cware\Desktop\Steller18Nov\18NovTrials\M21.DSG	11-1-2013	15:34:20	114460.000000	11446.000000	49506.734721	20.000000
C:\Users\cware\Desktop\Steller18Nov\18NovTrials\M21.DSG	11-1-2013	15:34:20	114461.000000	11446.100000	49504.842925	20.000000
C:\Users\cware\Desktop\Steller18Nov\18NovTrials\M21.DSG	11-1-2013	15:34:20	114462.000000	11446.200000	49500.088832	20.000000
C:\Users\cware\Desktop\Steller18Nov\18NovTrials\M21.DSG	11-1-2013	15:34:20	114463.000000	11446.300000	49495.433922	20.000000
C:\Users\cware\Desktop\Steller18Nov\18NovTrials\M21.DSG	11-1-2013	15:34:20	114464.000000	11446.400000	49492.621076	20.000000
C:\Users\cware\Desktop\Steller18Nov\18NovTrials\M21.DSG	11-1-2013	15:34:20	114465.000000	11446.500000	49488.514219	20.000000
C:\Users\cware\Desktop\Steller18Nov\18NovTrials\M21.DSG	11-1-2013	15:34:20	114466.000000	11446.600000	49486.522890	20.000000
C:\Users\cware\Desktop\Steller18Nov\18NovTrials\M21.DSG	11-1-2013	15:34:20	114467.000000	11446.700000	49482.341143	20.000000
C:\Users\cware\Desktop\Steller18Nov\18NovTrials\M21.DSG	11-1-2013	15:34:20	114468.000000	11446.800000	49482.913662	20.000000
C:\Users\cware\Desktop\Steller18Nov\18NovTrials\M21.DSG	11-1-2013	15:34:20	114469.000000	11446.900000	49481.594278	20.000000
C:\Users\cware\Desktop\Steller18Nov\18NovTrials\M21.DSG	11-1-2013	15:34:20	114470.000000	11447.000000	49478.856062	20.000000
C:\Users\cware\Desktop\Steller18Nov\18NovTrials\M21.DSG	11-1-2013	15:34:20	114471.000000	11447.100000	49478.034554	20.000000
C:\Users\cware\Desktop\Steller18Nov\18NovTrials\M21.DSG	11-1-2013	15:34:20	114472.000000	11447.200000	49474.126830	20.000000
C:\Users\cware\Desktop\Steller18Nov\18NovTrials\M21.DSG	11-1-2013	15:34:20	114473.000000	11447.300000	49473.379748	20.000000
C:\Users\cware\Desktop\Steller18Nov\18NovTrials\M21.DSG	11-1-2013	15:34:20	114474.000000	11447.400000	49471.737062	20.000000
C:\Users\cware\Desktop\Steller18Nov\18NovTrials\M21.DSG	11-1-2013	15:34:20	114475.000000	11447.500000	49472.259505	20.000000
C:\Users\cware\Desktop\Steller18Nov\18NovTrials\M21.DSG	11-1-2013	15:34:20	114476.000000	11447.600000	49473.603923	20.000000
C:\Users\cware\Desktop\Steller18Nov\18NovTrials\M21.DSG	11-1-2013	15:34:20	114477.000000	11447.700000	49472.931692	20.000000
C:\Users\cware\Desktop\Steller18Nov\18NovTrials\M21.DSG	11-1-2013	15:34:20	114478.000000	11447.800000	49474.176182	20.000000
C:\Users\cware\Desktop\Steller18Nov\18NovTrials\M21.DSG	11-1-2013	15:34:20	114479.000000	11447.900000	49475.918367	20.000000
C:\Users\cware\Desktop\Steller18Nov\18NovTrials\M21.DSG	11-1-2013	15:34:20	114480.000000	11448.000000	49472.632844	20.000000
C:\Users\cware\Desktop\Steller18Nov\18NovTrials\M21.DSG	11-1-2013	15:34:20	114481.000000	11448.100000	49470.317680	20.000000
C:\Users\cware\Desktop\Steller18Nov\18NovTrials\M21.DSG	11-1-2013	15:34:20	114482.000000	11448.200000	49468.849145	20.000000
C:\Users\cware\Desktop\Steller18Nov\18NovTrials\M21.DSG	11-1-2013	15:34:20	114483.000000	11448.300000	49462.327499	20.000000
C:\Users\cware\Desktop\Steller18Nov\18NovTrials\M21.DSG	11-1-2013	15:34:20	114484.000000	11448.400000	49459.463831	20.000000
C:\Users\cware\Desktop\Steller18Nov\18NovTrials\M21.DSG	11-1-2013	15:34:20	114485.000000	11448.500000	49461.554199	20.000000
C:\Users\cware\Desktop\Steller18Nov\18NovTrials\M21.DSG	11-1-2013	15:34:20	114486.000000	11448.600000	49461.031679	20.000000
C:\Users\cware\Desktop\Steller18Nov\18NovTrials\M21.DSG	11-1-2013	15:34:20	114487.000000	11448.700000	49461.529347	20.000000
C:\Users\cware\Desktop\Steller18Nov\18NovTrials\M21.DSG	11-1-2013	15:34:20	114488.000000	11448.800000	49461.927460	20.000000
C:\Users\cware\Desktop\Steller18Nov\18NovTrials\M21.DSG	11-1-2013	15:34:20	114489.000000	11448.900000	49460.458856	20.000000
C:\Users\cware\Desktop\Steller18Nov\18NovTrials\M21.DSG	11-1-2013	15:34:20	114490.000000	11449.000000	49461.479461	20.000000
C:\Users\cware\Desktop\Steller18Nov\18NovTrials\M21.DSG	11-1-2013	15:34:20	114491.000000	11449.100000	49460.558762	20.000000
C:\Users\cware\Desktop\Steller18Nov\18NovTrials\M21.DSG	11-1-2013	15:34:20	114492.000000	11449.200000	49461.331230	20.000000
C:\Users\cware\Desktop\Steller18Nov\18NovTrials\M21.DSG	11-1-2013	15:34:20	114493.000000	11449.300000	49467.554248	20.000000
C:\Users\cware\Desktop\Steller18Nov\18NovTrials\M21.DSG	11-1-2013	15:34:20	114494.000000	11449.400000	49472.532547	20.000000
C:\Users\cware\Desktop\Steller18Nov\18NovTrials\M21.DSG	11-1-2013	15:34:20	114495.000000	11449.500000	49477.012634	20.000000
C:\Users\cware\Desktop\Steller18Nov\18NovTrials\M21.DSG	11-1-2013	15:34:20	114496.000000	11449.600000	49481.791909	20.000000
C:\Users\cware\Desktop\Steller18Nov\18NovTrials\M21.DSG	11-1-2013	15:34:20	114497.000000	11449.700000	49488.288230	20.000000
C:\Users\cware\Desktop\Steller18Nov\18NovTrials\M21.DSG	11-1-2013	15:34:20	114498.000000	11449.800000	49489.856450	20.000000
C:\Users\cware\Desktop\Steller18Nov\18NovTrials\M21.DSG	11-1-2013	15:34:20	114499.000000	11449.900000	49491.499118	20.000000
C:\Users\cware\Desktop\Steller18Nov\18NovTrials\M21.DSG	11-1-2013	15:34:20	114500.000000	11450.000000	49491.474015	20.000000
C:\Users\cware\Desktop\Steller18Nov\18NovTrials\M21.DSG	11-1-2013	15:34:20	114501.000000	11450.100000	49491.374702	20.000000
C:\Users\cware\Desktop\Steller18Nov\18NovTrials\M21.DSG	11-1-2013	15:34:20	114502.000000	11450.200000	49493.365715	20.000000
C:\Users\cware\Desktop\Steller18Nov\18NovTrials\M21.DSG	11-1-2013	15:34:20	114503.000000	11450.300000	49499.364510	20.000000
C:\Users\cware\Desktop\Steller18Nov\18NovTrials\M21.DSG	11-1-2013	15:34:20	114504.000000	11450.400000	49501.007091	20.000000
C:\Users\cware\Desktop\Steller18Nov\18NovTrials\M21.DSG	11-1-2013	15:34:20	114505.000000	11450.500000	49512.208235	20.000000
C:\Users\cware\Desktop\Steller18Nov\18NovTrials\M21.DSG	11-1-2013	15:34:20	114506.000000	11450.600000	49518.953474	20.000000
C:\Users\cware\Desktop\Steller18Nov\18NovTrials\M21.DSG	11-1-2013	15:34:20	114507.000000	11450.700000	49520.223111	20.000000
C:\Users\cware\Desktop\Steller18Nov\18NovTrials\M21.DSG	11-1-2013	15:34:20	114508.000000	11450.800000	49527.615556	20.000000
C:\Users\cware\Desktop\Steller18Nov\18NovTrials\M21.DSG	11-1-2013	15:34:20	114509.000000	11450.900000	49530.801536	20.000000
C:\Users\cware\Desktop\Steller18Nov\18NovTrials\M21.DSG	11-1-2013	15:34:20	114510.000000	11451.000000	49534.012508	20.000000
C:\Users\cware\Desktop\Steller18Nov\18NovTrials\M21.DSG	11-1-2013	15:34:20	114511.000000	11451.100000	49536.700785	20.000000
C:\Users\cware\Desktop\Steller18Nov\18NovTrials\M21.DSG	11-1-2013	15:34:20	114512.000000	11451.200000	49533.763419	20.000000
C:\Users\cware\Desktop\Steller18Nov\18NovTrials\M21.DSG	11-1-2013	15:34:20	114513.000000	11451.300000	49529.506995	20.000000
C:\Users\cware\Desktop\Steller18Nov\18NovTrials\M21.DSG	11-1-2013	15:34:20	114514.000000	11451.400000	49528.959401	20.000000
C:\Users\cware\Desktop\Steller18Nov\18NovTrials\M21.DSG	11-1-2013	15:34:20	114515.000000	11451.500000	49522.288401	20.000000
C:\Users\cware\Desktop\Steller18Nov\18NovTrials\M21.DSG	11-1-2013	15:34:20	114516.000000	11451.600000	49516.289493	20.000000
C:\Users\cware\Desktop\Steller18Nov\18NovTrials\M21.DSG	11-1-2013	15:34:20	114517.000000	11451.700000	49510.141208	20.000000
C:\Users\cware\Desktop\Steller18Nov\18NovTrials\M21.DSG	11-1-2013	15:34:20	114518.000000	11451.800000	49501.653481	20.000000
C:\Users\cware\Desktop\Steller18Nov\18NovTrials\M21.DSG	11-1-2013	15:34:20	114519.000000	11451.900000	49494.733544	20.000000
C:\Users\cware\Desktop\Steller18Nov\18NovTrials\M21.DSG	11-1-2013	15:34:20	114520.000000	11452.000000	49491.099703	20.000000
C:\Users\cware\Desktop\Steller18Nov\18NovTrials\M21.DSG	11-1-2013	15:34:20	114521.000000	11452.100000	49487.813864	20.000000
C:\Users\cware\Desktop\Steller18Nov\18NovTrials\M21.DSG	11-1-2013	15:34:20	114522.000000	11452.200000	49486.320407	20.000000
C:\Users\cware\Desktop\Steller18Nov\18NovTrials\M21.DSG	11-1-2013	15:34:20	114523.000000	11452.300000	49483.358251	20.000000
C:\Users\cware\Desktop\Steller18Nov\18NovTrials\M21.DSG	11-1-2013	15:34:20	114524.000000	11452.400000	49483.134075	20.000000
C:\Users\cware\Desktop\Steller18Nov\18NovTrials\M21.DSG	11-1-2013	15:34:20	114525.000000	11452.500000	49484.129547	20.000000
C:\Users\cware\Desktop\Steller18Nov\18NovTrials\M21.DSG	11-1-2013	15:34:20	114526.000000	11452.600000	49483.856054	20.000000
C:\Users\cware\Desktop\Steller18Nov\18NovTrials\M21.DSG	11-1-2013	15:34:20	114527.000000	11452.700000	49482.735962	20.000000
C:\Users\cware\Desktop\Steller18Nov\18NovTrials\M21.DSG	11-1-2013	15:34:20	114528.000000	11452.800000	49482.063566	20.000000
C:\Users\cware\Desktop\Steller18Nov\18NovTrials\M21.DSG	11-1-2013	15:34:20	114529.000000	11452.900000	49479.549557	20.000000
C:\Users\cware\Desktop\Steller18Nov\18NovTrials\M21.DSG	11-1-2013	15:34:20	114530.000000	11453.000000	49480.097142	20.000000
C:\Users\cware\Desktop\Steller18Nov\18NovTrials\M21.DSG	11-1-2013	15:34:20	114531.000000	11453.100000	49476.961026	20.000000
C:\Users\cware\Desktop\Steller18Nov\18NovTrials\M21.DSG	11-1-2013	15:34:20	114532.000000	11453.200000	49461.029562	20.000000
C:\Users\cware\Desktop\Steller18Nov\18NovTrials\M21.DSG	11-1-2013	15:34:20	114533.000000	11453.300000	49454.906255	20.000000
C:\Users\cware\Desktop\Steller18Nov\18NovTrials\M21.DSG	11-1-2013	15:34:20	114534.000000	11453.400000	49463.020145	20.000000
C:\Users\cware\Desktop\Steller18Nov\18NovTrials\M21.DSG	11-1-2013	15:34:20	114535.000000	11453.500000	49461.925222	20.000000
C:\Users\cware\Desktop\Steller18Nov\18NovTrials\M21.DSG	11-1-2013	15:34:20	114536.000000	11453.600000	49463.891148	20.000000
C:\Users\cware\Desktop\Steller18Nov\18NovTrials\M21.DSG	11-1-2013	15:34:20	114537.000000	11453.700000	49459.012718	20.000000
C:\Users\cware\Desktop\Steller18Nov\18NovTrials\M21.DSG	11-1-2013	15:34:20	114538.000000	11453.800000	49460.008028	20.000000
C:\Users\cware\Desktop\Steller18Nov\18NovTrials\M21.DSG	11-1-2013	15:34:20	114539.000000	11453.900000	49458.216700	20.000000
C:\Users\cware\Desktop\Steller18Nov\18NovTrials\M21.DSG	11-1-2013	15:34:20	114540.000000	11454.000000	49461.577177	20.000000
C:\Users\cware\Desktop\Steller18Nov\18NovTrials\M21.DSG	11-1-2013	15:34:20	114541.000000	11454.100000	49449.404730	20.000000
C:\Users\cware\Desktop\Steller18Nov\18NovTrials\M21.DSG	11-1-2013	15:34:20	114542.000000	11454.200000	49462.821559	20.000000
C:\Users\cware\Desktop\Steller18Nov\18NovTrials\M21.DSG	11-1-2013	15:34:20	114543.000000	11454.300000	49453.462581	20.000000
C:\Users\cware\Desktop\Steller18Nov\18NovTrials\M21.DSG	11-1-2013	15:34:20	114544.000000	11454.400000	49459.809941	20.000000
C:\Users\cware\Desktop\Steller18Nov\18NovTrials\M21.DSG	11-1-2013	15:34:20	114545.000000	11454.500000	49462.223971	20.000000
C:\Users\cware\Desktop\Steller18Nov\18NovTrials\M21.DSG	11-1-2013	15:34:20	114546.000000	11454.600000	49465.186296	20.000000
C:\Users\cware\Desktop\Steller18Nov\18NovTrials\M21.DSG	11-1-2013	15:34:20	114547.000000	11454.700000	49469.293413	20.000000
C:\Users\cware\Desktop\Steller18Nov\18NovTrials\M21.DSG	11-1-2013	15:34:20	114548.000000	11454.800000	49476.486842	20.000000
C:\Users\cware\Desktop\Steller18Nov\18NovTrials\M21.DSG	11-1-2013	15:34:20	114549.000000	11454.900000	49465.559388	20.000000
C:\Users\cware\Desktop\Steller18Nov\18NovTrials\M21.DSG	11-1-2013	15:34:20	114550.000000	11455.000000	49473.549425	20.000000
C:\Users\cware\Desktop\Steller18Nov\18NovTrials\M21.DSG	11-1-2013	15:34:20	114551.000000	11455.100000	49484.302278	20.000000
C:\Users\cware\Desktop\Steller18Nov\18NovTrials\M21.DSG	11-1-2013	15:34:20	114552.000000	11455.200000	49478.179141	20.000000
C:\Users\cware\Desktop\Steller18Nov\18NovTrials\M21.DSG	11-1-2013	15:34:20	114553.000000	11455.300000	49481.788372	20.000000
C:\Users\cware\Desktop\Steller18Nov\18NovTrials\M21.DSG	11-1-2013	15:34:20	114554.000000	11455.400000	49481.539501	20.000000
C:\Users\cware\Desktop\Steller18Nov\18NovTrials\M21.DSG	11-1-2013	15:34:20	114555.000000	11455.500000	49484.551175	20.000000
C:\Users\cware\Desktop\Steller18Nov\18NovTrials\M21.DSG	11-1-2013	15:34:20	114556.000000	11455.600000	49481.837621	20.000000
C:\Users\cware\Desktop\Steller18Nov\18NovTrials\M21.DSG	11-1-2013	15:34:20	114557.000000	11455.700000	49481.887329	20.000000
C:\Users\cware\Desktop\Steller18Nov\18NovTrials\M21.DSG	11-1-2013	15:34:20	114558.000000	11455.800000	49477.456820	20.000000
C:\Users\cware\Desktop\Steller18Nov\18NovTrials\M21.DSG	11-1-2013	15:34:20	114559.000000	11455.900000	49470.213682	20.000000
C:\Users\cware\Desktop\Steller18Nov\18NovTrials\M21.DSG	11-1-2013	15:34:20	114560.000000	11456.000000	49471.109524	20.000000
C:\Users\cware\Desktop\Steller18Nov\18NovTrials\M21.DSG	11-1-2013	15:34:20	114561.000000	11456.100000	49465.932280	20.000000
C:\Users\cware\Desktop\Steller18Nov\18NovTrials\M21.DSG	11-1-2013	15:34:20	114562.000000	11456.200000	49466.429949	20.000000
C:\Users\cware\Desktop\Steller18Nov\18NovTrials\M21.DSG	11-1-2013	15:34:20	114563.000000	11456.300000	49464.040260	20.000000
C:\Users\cware\Desktop\Steller18Nov\18NovTrials\M21.DSG	11-1-2013	15:34:20	114564.000000	11456.400000	49464.214831	20.000000
C:\Users\cware\Desktop\Steller18Nov\18NovTrials\M21.DSG	11-1-2013	15:34:20	114565.000000	11456.500000	49470.063924	20.000000
C:\Users\cware\Desktop\Steller18Nov\18NovTrials\M21.DSG	11-1-2013	15:34:20	114566.000000	11456.600000	49469.342245	20.000000
C:\Users\cware\Desktop\Steller18Nov\18NovTrials\M21.DSG	11-1-2013	15:34:20	114567.000000	11456.700000	49472.503113	20.000000
C:\Users\cware\Desktop\Steller18Nov\18NovTrials\M21.DSG	11-1-2013	15:34:20	114568.000000	11456.800000	49471.706631	20.000000
C:\Users\cware\Desktop\Steller18Nov\18NovTrials\M21.DSG	11-1-2013	15:34:20	114569.000000	11456.900000	49478.377449	20.000000
C:\Users\cware\Desktop\Steller18Nov\18NovTrials\M21.DSG	11-1-2013	15:34:20	114570.000000	11457.000000	49483.405351	20.000000
C:\Users\cware\Desktop\Steller18Nov\18NovTrials\M21.DSG	11-1-2013	15:34:20	114571.000000	11457.100000	49485.122983	20.000000
C:\Users\cware\Desktop\Steller18Nov\18NovTrials\M21.DSG	11-1-2013	15:34:20	114572.000000	11457.200000	49481.115248	20.000000
C:\Users\cware\Desktop\Steller18Nov\18NovTrials\M21.DSG	11-1-2013	15:34:20	114573.000000	11457.300000	49479.422706	20.000000
C:\Users\cware\Desktop\Steller18Nov\18NovTrials\M21.DSG	11-1-2013	15:34:20	114574.000000	11457.400000	49477.779804	20.000000
C:\Users\cware\Desktop\Steller18Nov\18NovTrials\M21.DSG	11-1-2013	15:34:20	114575.000000	11457.500000	49475.315229	20.000000
C:\Users\cware\Desktop\Steller18Nov\18NovTrials\M21.DSG	11-1-2013	15:34:20	114576.000000	11457.600000	49475.514175	20.000000
C:\Users\cware\Desktop\Steller18Nov\18NovTrials\M21.DSG	11-1-2013	15:34:20	114577.000000	11457.700000	49471.929826	20.000000
C:\Users\cware\Desktop\Steller18Nov\18NovTrials\M21.DSG	11-1-2013	15:34:20	114578.000000	11457.800000	49469.191815	20.000000
C:\Users\cware\Desktop\Steller18Nov\18NovTrials\M21.DSG	11-1-2013	15:34:20	114579.000000	11457.900000	49468.718838	20.000000
C:\Users\cware\Desktop\Steller18Nov\18NovTrials\M21.DSG	11-1-2013	15:34:20	114580.000000	11458.000000	49470.884147	20.000000
C:\Users\cware\Desktop\Steller18Nov\18NovTrials\M21.DSG	11-1-2013	15:34:20	114581.000000	11458.100000	49472.153888	20.000000
C:\Users\cware\Desktop\Steller18Nov\18NovTrials\M21.DSG	11-1-2013	15:34:20	114582.000000	11458.200000	49474.344120	20.000000
C:\Users\cware\Desktop\Steller18Nov\18NovTrials\M21.DSG	11-1-2013	15:34:20	114583.000000	11458.300000	49479.223062	20.000000
C:\Users\cware\Desktop\Steller18Nov\18NovTrials\M21.DSG	11-1-2013	15:34:20	114584.000000	11458.400000	49483.653484	20.000000
C:\Users\cware\Desktop\Steller18Nov\18NovTrials\M21.DSG	11-1-2013	15:34:20	114585.000000	11458.500000	49492.241005	20.000000
C:\Users\cware\Desktop\Steller18Nov\18NovTrials\M21.DSG	11-1-2013	15:34:20	114586.000000	11458.600000	49498.264578	20.000000
C:\Users\cware\Desktop\Steller18Nov\18NovTrials\M21.DSG	11-1-2013	15:34:20	114587.000000	11458.700000	49504.860901	20.000000
C:\Users\cware\Desktop\Steller18Nov\18NovTrials\M21.DSG	11-1-2013	15:34:20	114588.000000	11458.800000	49511.257748	20.000000
C:\Users\cware\Desktop\Steller18Nov\18NovTrials\M21.DSG	11-1-2013	15:34:20	114589.000000	11458.900000	49513.149469	20.000000
C:\Users\cware\Desktop\Steller18Nov\18NovTrials\M21.DSG	11-1-2013	15:34:20	114590.000000	11459.000000	49517.853510	20.000000
C:\Users\cware\Desktop\Steller18Nov\18NovTrials\M21.DSG	11-1-2013	15:34:20	114591.000000	11459.100000	49520.666433	20.000000
C:\Users\cware\Desktop\Steller18Nov\18NovTrials\M21.DSG	11-1-2013	15:34:20	114592.000000	11459.200000	49520.741002	20.000000
C:\Users\cware\Desktop\Steller18Nov\18NovTrials\M21.DSG	11-1-2013	15:34:20	114593.000000	11459.300000	49521.861050	20.000000
C:\Users\cware\Desktop\Steller18Nov\18NovTrials\M21.DSG	11-1-2013	15:34:20	114594.000000	11459.400000	49520.019171	20.000000
C:\Users\cware\Desktop\Steller18Nov\18NovTrials\M21.DSG	11-1-2013	15:34:20	114595.000000	11459.500000	49521.163793	20.000000
C:\Users\cware\Desktop\Steller18Nov\18NovTrials\M21.DSG	11-1-2013	15:34:20	114596.000000	11459.600000	49522.333858	20.000000
C:\Users\cware\Desktop\Steller18Nov\18NovTrials\M21.DSG	11-1-2013	15:34:20	114597.000000	11459.700000	49518.848829	20.000000
C:\Users\cware\Desktop\Steller18Nov\18NovTrials\M21.DSG	11-1-2013	15:34:20	114598.000000	11459.800000	49518.176694	20.000000
C:\Users\cware\Desktop\Steller18Nov\18NovTrials\M21.DSG	11-1-2013	15:34:20	114599.000000	11459.900000	49515.015344	20.000000
C:\Users\cware\Desktop\Steller18Nov\18NovTrials\M21.DSG	11-1-2013	15:34:20	114600.000000	11460.000000	49508.493699	20.000000
C:\Users\cware\Desktop\Steller18Nov\18NovTrials\M21.DSG	11-1-2013	15:34:20	114601.000000	11460.100000	49503.963635	20.000000
C:\Users\cware\Desktop\Steller18Nov\18NovTrials\M21.DSG	11-1-2013	15:34:20	114602.000000	11460.200000	49499.906322	20.000000
C:\Users\cware\Desktop\Steller18Nov\18NovTrials\M21.DSG	11-1-2013	15:34:20	114603.000000	11460.300000	49494.753569	20.000000
C:\Users\cware\Desktop\Steller18Nov\18NovTrials\M21.DSG	11-1-2013	15:34:20	114604.000000	11460.400000	49488.530869	20.000000
C:\Users\cware\Desktop\Steller18Nov\18NovTrials\M21.DSG	11-1-2013	15:34:20	114605.000000	11460.500000	49488.430931	20.000000
C:\Users\cware\Desktop\Steller18Nov\18NovTrials\M21.DSG	11-1-2013	15:34:20	114606.000000	11460.600000	49485.194562	20.000000
C:\Users\cware\Desktop\Steller18Nov\18NovTrials\M21.DSG	11-1-2013	15:34:20	114607.000000	11460.700000	49485.916548	20.000000
C:\Users\cware\Desktop\Steller18Nov\18NovTrials\M21.DSG	11-1-2013	15:34:20	114608.000000	11460.800000	49487.958028	20.000000
C:\Users\cware\Desktop\Steller18Nov\18NovTrials\M21.DSG	11-1-2013	15:34:20	114609.000000	11460.900000	49486.588758	20.000000
C:\Users\cware\Desktop\Steller18Nov\18NovTrials\M21.DSG	11-1-2013	15:34:20	114610.000000	11461.000000	49483.228280	20.000000
C:\Users\cware\Desktop\Steller18Nov\18NovTrials\M21.DSG	11-1-2013	15:34:20	114611.000000	11461.100000	49478.598439	20.000000
C:\Users\cware\Desktop\Steller18Nov\18NovTrials\M21.DSG	11-1-2013	15:34:20	114612.000000	11461.200000	49479.469382	20.000000
C:\Users\cware\Desktop\Steller18Nov\18NovTrials\M21.DSG	11-1-2013	15:34:20	114613.000000	11461.300000	49478.498519	20.000000
C:\Users\cware\Desktop\Steller18Nov\18NovTrials\M21.DSG	11-1-2013	15:34:20	114614.000000	11461.400000	49476.158743	20.000000
C:\Users\cware\Desktop\Steller18Nov\18NovTrials\M21.DSG	11-1-2013	15:34:20	114615.000000	11461.500000	49474.764937	20.000000
C:\Users\cware\Desktop\Steller18Nov\18NovTrials\M21.DSG	11-1-2013	15:34:20	114616.000000	11461.600000	49472.624284	20.000000
C:\Users\cware\Desktop\Steller18Nov\18NovTrials\M21.DSG	11-1-2013	15:34:20	114617.000000	11461.700000	49478.423968	20.000000
C:\Users\cware\Desktop\Steller18Nov\18NovTrials\M21.DSG	11-1-2013	15:34:20	114618.000000	11461.800000	49480.290755	20.000000
C:\Users\cware\Desktop\Steller18Nov\18NovTrials\M21.DSG	11-1-2013	15:34:20	114619.000000	11461.900000	49480.838635	20.000000
C:\Users\cware\Desktop\Steller18Nov\18NovTrials\M21.DSG	11-1-2013	15:34:20	114620.000000	11462.000000	49481.411032	20.000000
C:\Users\cware\Desktop\Steller18Nov\18NovTrials\M21.DSG	11-1-2013	15:34:20	114621.000000	11462.100000	49483.576620	20.000000
C:\Users\cware\Desktop\Steller18Nov\18NovTrials\M21.DSG	11-1-2013	15:34:20	114622.000000	11462.200000	49486.538555	20.000000
C:\Users\cware\Desktop\Steller18Nov\18NovTrials\M21.DSG	11-1-2013	15:34:20	114623.000000	11462.300000	49489.177301	20.000000
C:\Users\cware\Desktop\Steller18Nov\18NovTrials\M21.DSG	11-1-2013	15:34:20	114624.000000	11462.400000	49501.523174	20.000000
C:\Users\cware\Desktop\Steller18Nov\18NovTrials\M21.DSG	11-1-2013	15:34:20	114625.000000	11462.500000	49499.158306	20.000000
C:\Users\cware\Desktop\Steller18Nov\18NovTrials\M21.DSG	11-1-2013	15:34:20	114626.000000	11462.600000	49504.733858	20.000000
C:\Users\cware\Desktop\Steller18Nov\18NovTrials\M21.DSG	11-1-2013	15:34:20	114627.000000	11462.700000	49504.559569	20.000000
C:\Users\cware\Desktop\Steller18Nov\18NovTrials\M21.DSG	11-1-2013	15:34:20	114628.000000	11462.800000	49502.493650	20.000000
C:\Users\cware\Desktop\Steller18Nov\18NovTrials\M21.DSG	11-1-2013	15:34:20	114629.000000	11462.900000	49499.655805	20.000000
C:\Users\cware\Desktop\Steller18Nov\18NovTrials\M21.DSG	11-1-2013	15:34:20	114630.000000	11463.000000	49492.910315	20.000000
C:\Users\cware\Desktop\Steller18Nov\18NovTrials\M21.DSG	11-1-2013	15:34:20	114631.000000	11463.100000	49487.832696	20.000000
C:\Users\cware\Desktop\Steller18Nov\18NovTrials\M21.DSG	11-1-2013	15:34:20	114632.000000	11463.200000	49489.998210	20.000000
C:\Users\cware\Desktop\Steller18Nov\18NovTrials\M21.DSG	11-1-2013	15:34:20	114633.000000	11463.300000	49491.864728	20.000000
C:\Users\cware\Desktop\Steller18Nov\18NovTrials\M21.DSG	11-1-2013	15:34:20	114634.000000	11463.400000	49490.022919	20.000000
C:\Users\cware\Desktop\Steller18Nov\18NovTrials\M21.DSG	11-1-2013	15:34:20	114635.000000	11463.500000	49495.324604	20.000000
C:\Users\cware\Desktop\Steller18Nov\18NovTrials\M21.DSG	11-1-2013	15:34:20	114636.000000	11463.600000	49495.971927	20.000000
C:\Users\cware\Desktop\Steller18Nov\18NovTrials\M21.DSG	11-1-2013	15:34:20	114637.000000	11463.700000	49496.942507	20.000000
C:\Users\cware\Desktop\Steller18Nov\18NovTrials\M21.DSG	11-1-2013	15:34:20	114638.000000	11463.800000	49494.801746	20.000000
C:\Users\cware\Desktop\Steller18Nov\18NovTrials\M21.DSG	11-1-2013	15:34:20	114639.000000	11463.900000	49496.146090	20.000000
C:\Users\cware\Desktop\Steller18Nov\18NovTrials\M21.DSG	11-1-2013	15:34:20	114640.000000	11464.000000	49485.492811	20.000000
C:\Users\cware\Desktop\Steller18Nov\18NovTrials\M21.DSG	11-1-2013	15:34:20	114641.000000	11464.100000	49479.518283	20.000000
C:\Users\cware\Desktop\Steller18Nov\18NovTrials\M21.DSG	11-1-2013	15:34:20	114642.000000	11464.200000	49472.946848	20.000000
C:\Users\cware\Desktop\Steller18Nov\18NovTrials\M21.DSG	11-1-2013	15:34:20	114643.000000	11464.300000	49469.437215	20.000000
C:\Users\cware\Desktop\Steller18Nov\18NovTrials\M21.DSG	11-1-2013	15:34:20	114644.000000	11464.400000	49466.450159	20.000000
C:\Users\cware\Desktop\Steller18Nov\18NovTrials\M21.DSG	11-1-2013	15:34:20	114645.000000	11464.500000	49467.794621	20.000000
C:\Users\cware\Desktop\Steller18Nov\18NovTrials\M21.DSG	11-1-2013	15:34:20	114646.000000	11464.600000	49466.898367	20.000000
C:\Users\cware\Desktop\Steller18Nov\18NovTrials\M21.DSG	11-1-2013	15:34:20	114647.000000	11464.700000	49465.629077	20.000000
C:\Users\cware\Desktop\Steller18Nov\18NovTrials\M21.DSG	11-1-2013	15:34:20	114648.000000	11464.800000	49474.963271	20.000000
C:\Users\cware\Desktop\Steller18Nov\18NovTrials\M21.DSG	11-1-2013	15:34:20	114649.000000	11464.900000	49485.541999	20.000000
C:\Users\cware\Desktop\Steller18Nov\18NovTrials\M21.DSG	11-1-2013	15:34:20	114650.000000	11465.000000	49490.569814	20.000000
C:\Users\cware\Desktop\Steller18Nov\18NovTrials\M21.DSG	11-1-2013	15:34:20	114651.000000	11465.100000	49497.415020	20.000000
C:\Users\cware\Desktop\Steller18Nov\18NovTrials\M21.DSG	11-1-2013	15:34:20	114652.000000	11465.200000	49502.492452	20.000000
C:\Users\cware\Desktop\Steller18Nov\18NovTrials\M21.DSG	11-1-2013	15:34:20	114653.000000	11465.300000	49504.135410	20.000000
C:\Users\cware\Desktop\Steller18Nov\18NovTrials\M21.DSG	11-1-2013	15:34:20	114654.000000	11465.400000	49508.839729	20.000000
C:\Users\cware\Desktop\Steller18Nov\18NovTrials\M21.DSG	11-1-2013	15:34:20	114655.000000	11465.500000	49516.630741	20.000000
C:\Users\cware\Desktop\Steller18Nov\18NovTrials\M21.DSG	11-1-2013	15:34:20	114656.000000	11465.600000	49516.232437	20.000000
C:\Users\cware\Desktop\Steller18Nov\18NovTrials\M21.DSG	11-1-2013	15:34:20	114657.000000	11465.700000	49518.870676	20.000000
C:\Users\cware\Desktop\Steller18Nov\18NovTrials\M21.DSG	11-1-2013	15:34:20	114658.000000	11465.800000	49517.327477	20.000000
C:\Users\cware\Desktop\Steller18Nov\18NovTrials\M21.DSG	11-1-2013	15:34:20	114659.000000	11465.900000	49513.021158	20.000000
C:\Users\cware\Desktop\Steller18Nov\18NovTrials\M21.DSG	11-1-2013	15:34:20	114660.000000	11466.000000	49505.753183	20.000000
C:\Users\cware\Desktop\Steller18Nov\18NovTrials\M21.DSG	11-1-2013	15:34:20	114661.000000	11466.100000	49503.114605	20.000000
C:\Users\cware\Desktop\Steller18Nov\18NovTrials\M21.DSG	11-1-2013	15:34:20	114662.000000	11466.200000	49499.032354	20.000000
C:\Users\cware\Desktop\Steller18Nov\18NovTrials\M21.DSG	11-1-2013	15:34:20	114663.000000	11466.300000	49491.166547	20.000000
C:\Users\cware\Desktop\Steller18Nov\18NovTrials\M21.DSG	11-1-2013	15:34:20	114664.000000	11466.400000	49485.068288	20.000000
C:\Users\cware\Desktop\Steller18Nov\18NovTrials\M21.DSG	11-1-2013	15:34:20	114665.000000	11466.500000	49482.803020	20.000000
C:\Users\cware\Desktop\Steller18Nov\18NovTrials\M21.DSG	11-1-2013	15:34:20	114666.000000	11466.600000	49481.732711	20.000000
C:\Users\cware\Desktop\Steller18Nov\18NovTrials\M21.DSG	11-1-2013	15:34:20	114667.000000	11466.700000	49475.484893	20.000000
C:\Users\cware\Desktop\Steller18Nov\18NovTrials\M21.DSG	11-1-2013	15:34:20	114668.000000	11466.800000	49473.668162	20.000000
C:\Users\cware\Desktop\Steller18Nov\18NovTrials\M21.DSG	11-1-2013	15:34:20	114669.000000	11466.900000	49478.546357	20.000000
C:\Users\cware\Desktop\Steller18Nov\18NovTrials\M21.DSG	11-1-2013	15:34:20	114670.000000	11467.000000	49466.698228	20.000000
C:\Users\cware\Desktop\Steller18Nov\18NovTrials\M21.DSG	11-1-2013	15:34:20	114671.000000	11467.100000	49478.397146	20.000000
C:\Users\cware\Desktop\Steller18Nov\18NovTrials\M21.DSG	11-1-2013	15:34:20	114672.000000	11467.200000	49476.878729	20.000000
C:\Users\cware\Desktop\Steller18Nov\18NovTrials\M21.DSG	11-1-2013	15:34:20	114673.000000	11467.300000	49477.749637	20.000000
C:\Users\cware\Desktop\Steller18Nov\18NovTrials\M21.DSG	11-1-2013	15:34:20	114674.000000	11467.400000	49475.385052	20.000000
C:\Users\cware\Desktop\Steller18Nov\18NovTrials\M21.DSG	11-1-2013	15:34:20	114675.000000	11467.500000	49476.629685	20.000000
C:\Users\cware\Desktop\Steller18Nov\18NovTrials\M21.DSG	11-1-2013	15:34:20	114676.000000	11467.600000	49472.423234	20.000000
C:\Users\cware\Desktop\Steller18Nov\18NovTrials\M21.DSG	11-1-2013	15:34:20	114677.000000	11467.700000	49478.421364	20.000000
C:\Users\cware\Desktop\Steller18Nov\18NovTrials\M21.DSG	11-1-2013	15:34:20	114678.000000	11467.800000	49473.543225	20.000000
C:\Users\cware\Desktop\Steller18Nov\18NovTrials\M21.DSG	11-1-2013	15:34:20	114679.000000	11467.900000	49474.588396	20.000000
C:\Users\cware\Desktop\Steller18Nov\18NovTrials\M21.DSG	11-1-2013	15:34:20	114680.000000	11468.000000	49472.995441	20.000000
C:\Users\cware\Desktop\Steller18Nov\18NovTrials\M21.DSG	11-1-2013	15:34:20	114681.000000	11468.100000	49469.286567	20.000000
C:\Users\cware\Desktop\Steller18Nov\18NovTrials\M21.DSG	11-1-2013	15:34:20	114682.000000	11468.200000	49463.785763	20.000000
C:\Users\cware\Desktop\Steller18Nov\18NovTrials\M21.DSG	11-1-2013	15:34:20	114683.000000	11468.300000	49466.548869	20.000000
C:\Users\cware\Desktop\Steller18Nov\18NovTrials\M21.DSG	11-1-2013	15:34:20	114684.000000	11468.400000	49473.393632	20.000000
C:\Users\cware\Desktop\Steller18Nov\18NovTrials\M21.DSG	11-1-2013	15:34:20	114685.000000	11468.500000	49459.454631	20.000000
C:\Users\cware\Desktop\Steller18Nov\18NovTrials\M21.DSG	11-1-2013	15:34:20	114686.000000	11468.600000	49466.175313	20.000000
C:\Users\cware\Desktop\Steller18Nov\18NovTrials\M21.DSG	11-1-2013	15:34:20	114687.000000	11468.700000	49474.513545	20.000000
C:\Users\cware\Desktop\Steller18Nov\18NovTrials\M21.DSG	11-1-2013	15:34:20	114688.000000	11468.800000	49467.519445	20.000000
C:\Users\cware\Desktop\Steller18Nov\18NovTrials\M21.DSG	11-1-2013	15:34:20	114689.000000	11468.900000	49473.293812	20.000000
C:\Users\cware\Desktop\Steller18Nov\18NovTrials\M21.DSG	11-1-2013	15:34:20	114690.000000	11469.000000	49474.289400	20.000000
C:\Users\cware\Desktop\Steller18Nov\18NovTrials\M21.DSG	11-1-2013	15:34:20	114691.000000	11469.100000	49477.475493	20.000000
C:\Users\cware\Desktop\Steller18Nov\18NovTrials\M21.DSG	11-1-2013	15:34:20	114692.000000	11469.200000	49476.753623	20.000000
C:\Users\cware\Desktop\Steller18Nov\18NovTrials\M21.DSG	11-1-2013	15:34:20	114693.000000	11469.300000	49477.002386	20.000000
C:\Users\cware\Desktop\Steller18Nov\18NovTrials\M21.DSG	11-1-2013	15:34:20	114694.000000	11469.400000	49476.678816	20.000000
C:\Users\cware\Desktop\Steller18Nov\18NovTrials\M21.DSG	11-1-2013	15:34:20	114695.000000	11469.500000	49478.321848	20.000000
C:\Users\cware\Desktop\Steller18Nov\18NovTrials\M21.DSG	11-1-2013	15:34:20	114696.000000	11469.600000	49480.014250	20.000000
C:\Users\cware\Desktop\Steller18Nov\18NovTrials\M21.DSG	11-1-2013	15:34:20	114697.000000	11469.700000	49479.516196	20.000000
C:\Users\cware\Desktop\Steller18Nov\18NovTrials\M21.DSG	11-1-2013	15:34:20	114698.000000	11469.800000	49477.176540	20.000000
C:\Users\cware\Desktop\Steller18Nov\18NovTrials\M21.DSG	11-1-2013	15:34:20	114699.000000	11469.900000	49478.371083	20.000000
C:\Users\cware\Desktop\Steller18Nov\18NovTrials\M21.DSG	11-1-2013	15:34:20	114700.000000	11470.000000	49479.391706	20.000000
C:\Users\cware\Desktop\Steller18Nov\18NovTrials\M21.DSG	11-1-2013	15:34:20	114701.000000	11470.100000	49480.362073	20.000000
C:\Users\cware\Desktop\Steller18Nov\18NovTrials\M21.DSG	11-1-2013	15:34:20	114702.000000	11470.200000	49478.992994	20.000000
C:\Users\cware\Desktop\Steller18Nov\18NovTrials\M21.DSG	11-1-2013	15:34:20	114703.000000	11470.300000	49479.764576	20.000000
C:\Users\cware\Desktop\Steller18Nov\18NovTrials\M21.DSG	11-1-2013	15:34:20	114704.000000	11470.400000	49481.482165	20.000000
C:\Users\cware\Desktop\Steller18Nov\18NovTrials\M21.DSG	11-1-2013	15:34:20	114705.000000	11470.500000	49484.594079	20.000000
C:\Users\cware\Desktop\Steller18Nov\18NovTrials\M21.DSG	11-1-2013	15:34:20	114706.000000	11470.600000	49487.530988	20.000000
C:\Users\cware\Desktop\Steller18Nov\18NovTrials\M21.DSG	11-1-2013	15:34:20	114707.000000	11470.700000	49489.796040	20.000000
C:\Users\cware\Desktop\Steller18Nov\18NovTrials\M21.DSG	11-1-2013	15:34:20	114708.000000	11470.800000	49486.635168	20.000000
C:\Users\cware\Desktop\Steller18Nov\18NovTrials\M21.DSG	11-1-2013	15:34:20	114709.000000	11470.900000	49489.472461	20.000000
C:\Users\cware\Desktop\Steller18Nov\18NovTrials\M21.DSG	11-1-2013	15:34:20	114710.000000	11471.000000	49488.003896	20.000000
C:\Users\cware\Desktop\Steller18Nov\18NovTrials\M21.DSG	11-1-2013	15:34:20	114711.000000	11471.100000	49486.784462	20.000000
C:\Users\cware\Desktop\Steller18Nov\18NovTrials\M21.DSG	11-1-2013	15:34:20	114712.000000	11471.200000	49486.585082	20.000000
C:\Users\cware\Desktop\Steller18Nov\18NovTrials\M21.DSG	11-1-2013	15:34:20	114713.000000	11471.300000	49484.120898	20.000000
C:\Users\cware\Desktop\Steller18Nov\18NovTrials\M21.DSG	11-1-2013	15:34:20	114714.000000	11471.400000	49481.357675	20.000000
C:\Users\cware\Desktop\Steller18Nov\18NovTrials\M21.DSG	11-1-2013	15:34:20	114715.000000	11471.500000	49480.635679	20.000000
C:\Users\cware\Desktop\Steller18Nov\18NovTrials\M21.DSG	11-1-2013	15:34:20	114716.000000	11471.600000	49477.997289	20.000000
C:\Users\cware\Desktop\Steller18Nov\18NovTrials\M21.DSG	11-1-2013	15:34:20	114717.000000	11471.700000	49478.071875	20.000000
C:\Users\cware\Desktop\Steller18Nov\18NovTrials\M21.DSG	11-1-2013	15:34:20	114718.000000	11471.800000	49473.665932	20.000000
C:\Users\cware\Desktop\Steller18Nov\18NovTrials\M21.DSG	11-1-2013	15:34:20	114719.000000	11471.900000	49472.795072	20.000000
C:\Users\cware\Desktop\Steller18Nov\18NovTrials\M21.DSG	11-1-2013	15:34:20	114720.000000	11472.000000	49475.881371	20.000000
C:\Users\cware\Desktop\Steller18Nov\18NovTrials\M21.DSG	11-1-2013	15:34:20	114721.000000	11472.100000	49480.735122	20.000000
C:\Users\cware\Desktop\Steller18Nov\18NovTrials\M21.DSG	11-1-2013	15:34:20	114722.000000	11472.200000	49480.411435	20.000000
C:\Users\cware\Desktop\Steller18Nov\18NovTrials\M21.DSG	11-1-2013	15:34:20	114723.000000	11472.300000	49482.104431	20.000000
C:\Users\cware\Desktop\Steller18Nov\18NovTrials\M21.DSG	11-1-2013	15:34:20	114724.000000	11472.400000	49485.514499	20.000000
C:\Users\cware\Desktop\Steller18Nov\18NovTrials\M21.DSG	11-1-2013	15:34:20	114725.000000	11472.500000	49491.762000	20.000000
C:\Users\cware\Desktop\Steller18Nov\18NovTrials\M21.DSG	11-1-2013	15:34:20	114726.000000	11472.600000	49494.823672	20.000000
C:\Users\cware\Desktop\Steller18Nov\18NovTrials\M21.DSG	11-1-2013	15:34:20	114727.000000	11472.700000	49502.938341	20.000000
C:\Users\cware\Desktop\Steller18Nov\18NovTrials\M21.DSG	11-1-2013	15:34:20	114728.000000	11472.800000	49506.522416	20.000000
C:\Users\cware\Desktop\Steller18Nov\18NovTrials\M21.DSG	11-1-2013	15:34:20	114729.000000	11472.900000	49509.783065	20.000000
C:\Users\cware\Desktop\Steller18Nov\18NovTrials\M21.DSG	11-1-2013	15:34:20	114730.000000	11473.000000	49512.446650	20.000000
C:\Users\cware\Desktop\Steller18Nov\18NovTrials\M21.DSG	11-1-2013	15:34:20	114731.000000	11473.100000	49510.231316	20.000000
C:\Users\cware\Desktop\Steller18Nov\18NovTrials\M21.DSG	11-1-2013	15:34:20	114732.000000	11473.200000	49512.521102	20.000000
C:\Users\cware\Desktop\Steller18Nov\18NovTrials\M21.DSG	11-1-2013	15:34:20	114733.000000	11473.300000	49513.989780	20.000000
C:\Users\cware\Desktop\Steller18Nov\18NovTrials\M21.DSG	11-1-2013	15:34:20	114734.000000	11473.400000	49519.664748	20.000000
C:\Users\cware\Desktop\Steller18Nov\18NovTrials\M21.DSG	11-1-2013	15:34:20	114735.000000	11473.500000	49519.266500	20.000000
C:\Users\cware\Desktop\Steller18Nov\18NovTrials\M21.DSG	11-1-2013	15:34:20	114736.000000	11473.600000	49520.486008	20.000000
C:\Users\cware\Desktop\Steller18Nov\18NovTrials\M21.DSG	11-1-2013	15:34:20	114737.000000	11473.700000	49518.270582	20.000000
C:\Users\cware\Desktop\Steller18Nov\18NovTrials\M21.DSG	11-1-2013	15:34:20	114738.000000	11473.800000	49518.096536	20.000000
C:\Users\cware\Desktop\Steller18Nov\18NovTrials\M21.DSG	11-1-2013	15:34:20	114739.000000	11473.900000	49517.897265	20.000000
C:\Users\cware\Desktop\Steller18Nov\18NovTrials\M21.DSG	11-1-2013	15:34:20	114740.000000	11474.000000	49512.645240	20.000000
C:\Users\cware\Desktop\Steller18Nov\18NovTrials\M21.DSG	11-1-2013	15:34:20	114741.000000	11474.100000	49511.973104	20.000000
C:\Users\cware\Desktop\Steller18Nov\18NovTrials\M21.DSG	11-1-2013	15:34:20	114742.000000	11474.200000	49511.549775	20.000000
C:\Users\cware\Desktop\Steller18Nov\18NovTrials\M21.DSG	11-1-2013	15:34:20	114743.000000	11474.300000	49508.911263	20.000000
C:\Users\cware\Desktop\Steller18Nov\18NovTrials\M21.DSG	11-1-2013	15:34:20	114744.000000	11474.400000	49504.057590	20.000000
C:\Users\cware\Desktop\Steller18Nov\18NovTrials\M21.DSG	11-1-2013	15:34:20	114745.000000	11474.500000	49499.527200	20.000000
C:\Users\cware\Desktop\Steller18Nov\18NovTrials\M21.DSG	11-1-2013	15:34:20	114746.000000	11474.600000	49496.863945	20.000000
C:\Users\cware\Desktop\Steller18Nov\18NovTrials\M21.DSG	11-1-2013	15:34:20	114747.000000	11474.700000	49495.793419	20.000000
C:\Users\cware\Desktop\Steller18Nov\18NovTrials\M21.DSG	11-1-2013	15:34:20	114748.000000	11474.800000	49494.324936	20.000000
C:\Users\cware\Desktop\Steller18Nov\18NovTrials\M21.DSG	11-1-2013	15:34:20	114749.000000	11474.900000	49497.759635	20.000000
C:\Users\cware\Desktop\Steller18Nov\18NovTrials\M21.DSG	11-1-2013	15:34:20	114750.000000	11475.000000	49497.983932	20.000000
C:\Users\cware\Desktop\Steller18Nov\18NovTrials\M21.DSG	11-1-2013	15:34:20	114751.000000	11475.100000	49499.203465	20.000000
C:\Users\cware\Desktop\Steller18Nov\18NovTrials\M21.DSG	11-1-2013	15:34:20	114752.000000	11475.200000	49500.074629	20.000000
C:\Users\cware\Desktop\Steller18Nov\18NovTrials\M21.DSG	11-1-2013	15:34:20	114753.000000	11475.300000	49501.941468	20.000000
C:\Users\cware\Desktop\Steller18Nov\18NovTrials\M21.DSG	11-1-2013	15:34:20	114754.000000	11475.400000	49502.265033	20.000000
C:\Users\cware\Desktop\Steller18Nov\18NovTrials\M21.DSG	11-1-2013	15:34:20	114755.000000	11475.500000	49501.418453	20.000000
C:\Users\cware\Desktop\Steller18Nov\18NovTrials\M21.DSG	11-1-2013	15:34:20	114756.000000	11475.600000	49501.816991	20.000000
C:\Users\cware\Desktop\Steller18Nov\18NovTrials\M21.DSG	11-1-2013	15:34:20	114757.000000	11475.700000	49505.226833	20.000000
C:\Users\cware\Desktop\Steller18Nov\18NovTrials\M21.DSG	11-1-2013	15:34:20	114758.000000	11475.800000	49501.767113	20.000000
C:\Users\cware\Desktop\Steller18Nov\18NovTrials\M21.DSG	11-1-2013	15:34:20	114759.000000	11475.900000	49502.762502	20.000000
C:\Users\cware\Desktop\Steller18Nov\18NovTrials\M21.DSG	11-1-2013	15:34:20	114760.000000	11476.000000	49505.575329	20.000000
C:\Users\cware\Desktop\Steller18Nov\18NovTrials\M21.DSG	11-1-2013	15:34:20	114761.000000	11476.100000	49504.206042	20.000000
C:\Users\cware\Desktop\Steller18Nov\18NovTrials\M21.DSG	11-1-2013	15:34:20	114762.000000	11476.200000	49507.093698	20.000000
C:\Users\cware\Desktop\Steller18Nov\18NovTrials\M21.DSG	11-1-2013	15:34:20	114763.000000	11476.300000	49506.645321	20.000000
C:\Users\cware\Desktop\Steller18Nov\18NovTrials\M21.DSG	11-1-2013	15:34:20	114764.000000	11476.400000	49507.466959	20.000000
C:\Users\cware\Desktop\Steller18Nov\18NovTrials\M21.DSG	11-1-2013	15:34:20	114765.000000	11476.500000	49503.135563	20.000000
C:\Users\cware\Desktop\Steller18Nov\18NovTrials\M21.DSG	11-1-2013	15:34:20	114766.000000	11476.600000	49501.691924	20.000000
C:\Users\cware\Desktop\Steller18Nov\18NovTrials\M21.DSG	11-1-2013	15:34:20	114767.000000	11476.700000	49497.659502	20.000000
C:\Users\cware\Desktop\Steller18Nov\18NovTrials\M21.DSG	11-1-2013	15:34:20	114768.000000	11476.800000	49492.780691	20.000000
C:\Users\cware\Desktop\Steller18Nov\18NovTrials\M21.DSG	11-1-2013	15:34:20	114769.000000	11476.900000	49488.574037	20.000000
C:\Users\cware\Desktop\Steller18Nov\18NovTrials\M21.DSG	11-1-2013	15:34:20	114770.000000	11477.000000	49482.624925	20.000000
C:\Users\cware\Desktop\Steller18Nov\18NovTrials\M21.DSG	11-1-2013	15:34:20	114771.000000	11477.100000	49476.078472	20.000000
C:\Users\cware\Desktop\Steller18Nov\18NovTrials\M21.DSG	11-1-2013	15:34:20	114772.000000	11477.200000	49472.718208	20.000000
C:\Users\cware\Desktop\Steller18Nov\18NovTrials\M21.DSG	11-1-2013	15:34:20	114773.000000	11477.300000	49467.142587	20.000000
C:\Users\cware\Desktop\Steller18Nov\18NovTrials\M21.DSG	11-1-2013	15:34:20	114774.000000	11477.400000	49461.417360	20.000000
C:\Users\cware\Desktop\Steller18Nov\18NovTrials\M21.DSG	11-1-2013	15:34:20	114775.000000	11477.500000	49461.392595	20.000000
C:\Users\cware\Desktop\Steller18Nov\18NovTrials\M21.DSG	11-1-2013	15:34:20	114776.000000	11477.600000	49463.831914	20.000000
C:\Users\cware\Desktop\Steller18Nov\18NovTrials\M21.DSG	11-1-2013	15:34:20	114777.000000	11477.700000	49467.690168	20.000000
C:\Users\cware\Desktop\Steller18Nov\18NovTrials\M21.DSG	11-1-2013	15:34:20	114778.000000	11477.800000	49470.552491	20.000000
C:\Users\cware\Desktop\Steller18Nov\18NovTrials\M21.DSG	11-1-2013	15:34:20	114779.000000	11477.900000	49478.990764	20.000000
C:\Users\cware\Desktop\Steller18Nov\18NovTrials\M21.DSG	11-1-2013	15:34:20	114780.000000	11478.000000	49481.529590	20.000000
C:\Users\cware\Desktop\Steller18Nov\18NovTrials\M21.DSG	11-1-2013	15:34:20	114781.000000	11478.100000	49487.901849	20.000000
C:\Users\cware\Desktop\Steller18Nov\18NovTrials\M21.DSG	11-1-2013	15:34:20	114782.000000	11478.200000	49490.465610	20.000000
C:\Users\cware\Desktop\Steller18Nov\18NovTrials\M21.DSG	11-1-2013	15:34:20	114783.000000	11478.300000	49493.452466	20.000000
C:\Users\cware\Desktop\Steller18Nov\18NovTrials\M21.DSG	11-1-2013	15:34:20	114784.000000	11478.400000	49501.019228	20.000000
C:\Users\cware\Desktop\Steller18Nov\18NovTrials\M21.DSG	11-1-2013	15:34:20	114785.000000	11478.500000	49501.367837	20.000000
C:\Users\cware\Desktop\Steller18Nov\18NovTrials\M21.DSG	11-1-2013	15:34:20	114786.000000	11478.600000	49505.723785	20.000000
C:\Users\cware\Desktop\Steller18Nov\18NovTrials\M21.DSG	11-1-2013	15:34:20	114787.000000	11478.700000	49508.486479	20.000000
C:\Users\cware\Desktop\Steller18Nov\18NovTrials\M21.DSG	11-1-2013	15:34:20	114788.000000	11478.800000	49509.382399	20.000000
C:\Users\cware\Desktop\Steller18Nov\18NovTrials\M21.DSG	11-1-2013	15:34:20	114789.000000	11478.900000	49514.833573	20.000000
C:\Users\cware\Desktop\Steller18Nov\18NovTrials\M21.DSG	11-1-2013	15:34:20	114790.000000	11479.000000	49518.094460	20.000000
C:\Users\cware\Desktop\Steller18Nov\18NovTrials\M21.DSG	11-1-2013	15:34:20	114791.000000	11479.100000	49520.931779	20.000000
C:\Users\cware\Desktop\Steller18Nov\18NovTrials\M21.DSG	11-1-2013	15:34:20	114792.000000	11479.200000	49520.085385	20.000000
C:\Users\cware\Desktop\Steller18Nov\18NovTrials\M21.DSG	11-1-2013	15:34:20	114793.000000	11479.300000	49518.816213	20.000000
C:\Users\cware\Desktop\Steller18Nov\18NovTrials\M21.DSG	11-1-2013	15:34:20	114794.000000	11479.400000	49517.197945	20.000000
C:\Users\cware\Desktop\Steller18Nov\18NovTrials\M21.DSG	11-1-2013	15:34:20	114795.000000	11479.500000	49514.236007	20.000000
C:\Users\cware\Desktop\Steller18Nov\18NovTrials\M21.DSG	11-1-2013	15:34:20	114796.000000	11479.600000	49509.929662	20.000000
C:\Users\cware\Desktop\Steller18Nov\18NovTrials\M21.DSG	11-1-2013	15:34:20	114797.000000	11479.700000	49505.026142	20.000000
C:\Users\cware\Desktop\Steller18Nov\18NovTrials\M21.DSG	11-1-2013	15:34:20	114798.000000	11479.800000	49500.645195	20.000000
C:\Users\cware\Desktop\Steller18Nov\18NovTrials\M21.DSG	11-1-2013	15:34:20	114799.000000	11479.900000	49495.567516	20.000000
C:\Users\cware\Desktop\Steller18Nov\18NovTrials\M21.DSG	11-1-2013	15:34:20	114800.000000	11480.000000	49490.937146	20.000000
C:\Users\cware\Desktop\Steller18Nov\18NovTrials\M21.DSG	11-1-2013	15:34:20	114801.000000	11480.100000	49487.750941	20.000000
C:\Users\cware\Desktop\Steller18Nov\18NovTrials\M21.DSG	11-1-2013	15:34:20	114802.000000	11480.200000	49482.847625	20.000000
C:\Users\cware\Desktop\Steller18Nov\18NovTrials\M21.DSG	11-1-2013	15:34:20	114803.000000	11480.300000	49478.964237	20.000000
C:\Users\cware\Desktop\Steller18Nov\18NovTrials\M21.DSG	11-1-2013	15:34:20	114804.000000	11480.400000	49474.060808	20.000000
C:\Users\cware\Desktop\Steller18Nov\18NovTrials\M21.DSG	11-1-2013	15:34:20	114805.000000	11480.500000	49468.335091	20.000000
C:\Users\cware\Desktop\Steller18Nov\18NovTrials\M21.DSG	11-1-2013	15:34:20	114806.000000	11480.600000	49468.060856	20.000000
C:\Users\cware\Desktop\Steller18Nov\18NovTrials\M21.DSG	11-1-2013	15:34:20	114807.000000	11480.700000	49467.140609	20.000000
C:\Users\cware\Desktop\Steller18Nov\18NovTrials\M21.DSG	11-1-2013	15:34:20	114808.000000	11480.800000	49465.596985	20.000000
C:\Users\cware\Desktop\Steller18Nov\18NovTrials\M21.DSG	11-1-2013	15:34:20	114809.000000	11480.900000	49470.525430	20.000000
C:\Users\cware\Desktop\Steller18Nov\18NovTrials\M21.DSG	11-1-2013	15:34:20	114810.000000	11481.000000	49468.036161	20.000000
C:\Users\cware\Desktop\Steller18Nov\18NovTrials\M21.DSG	11-1-2013	15:34:20	114811.000000	11481.100000	49470.450762	20.000000
C:\Users\cware\Desktop\Steller18Nov\18NovTrials\M21.DSG	11-1-2013	15:34:20	114812.000000	11481.200000	49472.940197	20.000000
C:\Users\cware\Desktop\Steller18Nov\18NovTrials\M21.DSG	11-1-2013	15:34:20	114813.000000	11481.300000	49471.944357	20.000000
C:\Users\cware\Desktop\Steller18Nov\18NovTrials\M21.DSG	11-1-2013	15:34:20	114814.000000	11481.400000	49471.271922	20.000000
C:\Users\cware\Desktop\Steller18Nov\18NovTrials\M21.DSG	11-1-2013	15:34:20	114815.000000	11481.500000	49472.267892	20.000000
C:\Users\cware\Desktop\Steller18Nov\18NovTrials\M21.DSG	11-1-2013	15:34:20	114816.000000	11481.600000	49474.084753	20.000000
C:\Users\cware\Desktop\Steller18Nov\18NovTrials\M21.DSG	11-1-2013	15:34:20	114817.000000	11481.700000	49475.677613	20.000000
C:\Users\cware\Desktop\Steller18Nov\18NovTrials\M21.DSG	11-1-2013	15:34:20	114818.000000	11481.800000	49477.768280	20.000000
C:\Users\cware\Desktop\Steller18Nov\18NovTrials\M21.DSG	11-1-2013	15:34:20	114819.000000	11481.900000	49477.395066	20.000000
C:\Users\cware\Desktop\Steller18Nov\18NovTrials\M21.DSG	11-1-2013	15:34:20	114820.000000	11482.000000	49481.277703	20.000000
C:\Users\cware\Desktop\Steller18Nov\18NovTrials\M21.DSG	11-1-2013	15:34:20	114821.000000	11482.100000	49478.215997	20.000000
C:\Users\cware\Desktop\Steller18Nov\18NovTrials\M21.DSG	11-1-2013	15:34:20	114822.000000	11482.200000	49477.170761	20.000000
C:\Users\cware\Desktop\Steller18Nov\18NovTrials\M21.DSG	11-1-2013	15:34:20	114823.000000	11482.300000	49480.082588	20.000000
C:\Users\cware\Desktop\Steller18Nov\18NovTrials\M21.DSG	11-1-2013	15:34:20	114824.000000	11482.400000	49478.738803	20.000000
C:\Users\cware\Desktop\Steller18Nov\18NovTrials\M21.DSG	11-1-2013	15:34:20	114825.000000	11482.500000	49481.700516	20.000000
C:\Users\cware\Desktop\Steller18Nov\18NovTrials\M21.DSG	11-1-2013	15:34:20	114826.000000	11482.600000	49481.625709	20.000000
C:\Users\cware\Desktop\Steller18Nov\18NovTrials\M21.DSG	11-1-2013	15:34:20	114827.000000	11482.700000	49476.747137	20.000000
C:\Users\cware\Desktop\Steller18Nov\18NovTrials\M21.DSG	11-1-2013	15:34:20	114828.000000	11482.800000	49476.572913	20.000000
C:\Users\cware\Desktop\Steller18Nov\18NovTrials\M21.DSG	11-1-2013	15:34:20	114829.000000	11482.900000	49475.552342	20.000000
C:\Users\cware\Desktop\Steller18Nov\18NovTrials\M21.DSG	11-1-2013	15:34:20	114830.000000	11483.000000	49473.038372	20.000000
C:\Users\cware\Desktop\Steller18Nov\18NovTrials\M21.DSG	11-1-2013	15:34:20	114831.000000	11483.100000	49471.993163	20.000000
C:\Users\cware\Desktop\Steller18Nov\18NovTrials\M21.DSG	11-1-2013	15:34:20	114832.000000	11483.200000	49472.067797	20.000000
C:\Users\cware\Desktop\Steller18Nov\18NovTrials\M21.DSG	11-1-2013	15:34:20	114833.000000	11483.300000	49478.415285	20.000000
C:\Users\cware\Desktop\Steller18Nov\18NovTrials\M21.DSG	11-1-2013	15:34:20	114834.000000	11483.400000	49478.788642	20.000000
C:\Users\cware\Desktop\Steller18Nov\18NovTrials\M21.DSG	11-1-2013	15:34:20	114835.000000	11483.500000	49477.768280	20.000000
C:\Users\cware\Desktop\Steller18Nov\18NovTrials\M21.DSG	11-1-2013	15:34:20	114836.000000	11483.600000	49479.759387	20.000000
C:\Users\cware\Desktop\Steller18Nov\18NovTrials\M21.DSG	11-1-2013	15:34:20	114837.000000	11483.700000	49480.829722	20.000000
C:\Users\cware\Desktop\Steller18Nov\18NovTrials\M21.DSG	11-1-2013	15:34:20	114838.000000	11483.800000	49475.577767	20.000000
C:\Users\cware\Desktop\Steller18Nov\18NovTrials\M21.DSG	11-1-2013	15:34:20	114839.000000	11483.900000	49474.283582	20.000000
C:\Users\cware\Desktop\Steller18Nov\18NovTrials\M21.DSG	11-1-2013	15:34:20	114840.000000	11484.000000	49470.474772	20.000000
C:\Users\cware\Desktop\Steller18Nov\18NovTrials\M21.DSG	11-1-2013	15:34:20	114841.000000	11484.100000	49465.148066	20.000000
C:\Users\cware\Desktop\Steller18Nov\18NovTrials\M21.DSG	11-1-2013	15:34:20	114842.000000	11484.200000	49464.699980	20.000000
C:\Users\cware\Desktop\Steller18Nov\18NovTrials\M21.DSG	11-1-2013	15:34:20	114843.000000	11484.300000	49462.185772	20.000000
C:\Users\cware\Desktop\Steller18Nov\18NovTrials\M21.DSG	11-1-2013	15:34:20	114844.000000	11484.400000	49460.392691	20.000000
C:\Users\cware\Desktop\Steller18Nov\18NovTrials\M21.DSG	11-1-2013	15:34:20	114845.000000	11484.500000	49460.965293	20.000000
C:\Users\cware\Desktop\Steller18Nov\18NovTrials\M21.DSG	11-1-2013	15:34:20	114846.000000	11484.600000	49457.928395	20.000000
C:\Users\cware\Desktop\Steller18Nov\18NovTrials\M21.DSG	11-1-2013	15:34:20	114847.000000	11484.700000	49458.376363	20.000000
C:\Users\cware\Desktop\Steller18Nov\18NovTrials\M21.DSG	11-1-2013	15:34:20	114848.000000	11484.800000	49460.442889	20.000000
C:\Users\cware\Desktop\Steller18Nov\18NovTrials\M21.DSG	11-1-2013	15:34:20	114849.000000	11484.900000	49457.854702	20.000000
C:\Users\cware\Desktop\Steller18Nov\18NovTrials\M21.DSG	11-1-2013	15:34:20	114850.000000	11485.000000	49462.484377	20.000000
C:\Users\cware\Desktop\Steller18Nov\18NovTrials\M21.DSG	11-1-2013	15:34:20	114851.000000	11485.100000	49462.509229	20.000000
C:\Users\cware\Desktop\Steller18Nov\18NovTrials\M21.DSG	11-1-2013	15:34:20	114852.000000	11485.200000	49461.762464	20.000000
C:\Users\cware\Desktop\Steller18Nov\18NovTrials\M21.DSG	11-1-2013	15:34:20	114853.000000	11485.300000	49464.699178	20.000000
C:\Users\cware\Desktop\Steller18Nov\18NovTrials\M21.DSG	11-1-2013	15:34:20	114854.000000	11485.400000	49465.819386	20.000000
C:\Users\cware\Desktop\Steller18Nov\18NovTrials\M21.DSG	11-1-2013	15:34:20	114855.000000	11485.500000	49464.350921	20.000000
C:\Users\cware\Desktop\Steller18Nov\18NovTrials\M21.DSG	11-1-2013	15:34:20	114856.000000	11485.600000	49462.459161	20.000000
C:\Users\cware\Desktop\Steller18Nov\18NovTrials\M21.DSG	11-1-2013	15:34:20	114857.000000	11485.700000	49464.973339	20.000000
C:\Users\cware\Desktop\Steller18Nov\18NovTrials\M21.DSG	11-1-2013	15:34:20	114858.000000	11485.800000	49463.927878	20.000000
C:\Users\cware\Desktop\Steller18Nov\18NovTrials\M21.DSG	11-1-2013	15:34:20	114859.000000	11485.900000	49464.326138	20.000000
C:\Users\cware\Desktop\Steller18Nov\18NovTrials\M21.DSG	11-1-2013	15:34:20	114860.000000	11486.000000	49464.276170	20.000000
C:\Users\cware\Desktop\Steller18Nov\18NovTrials\M21.DSG	11-1-2013	15:34:20	114861.000000	11486.100000	49465.769751	20.000000
C:\Users\cware\Desktop\Steller18Nov\18NovTrials\M21.DSG	11-1-2013	15:34:20	114862.000000	11486.200000	49465.271810	20.000000
C:\Users\cware\Desktop\Steller18Nov\18NovTrials\M21.DSG	11-1-2013	15:34:20	114863.000000	11486.300000	49471.146296	20.000000
C:\Users\cware\Desktop\Steller18Nov\18NovTrials\M21.DSG	11-1-2013	15:34:20	114864.000000	11486.400000	49469.876412	20.000000
C:\Users\cware\Desktop\Steller18Nov\18NovTrials\M21.DSG	11-1-2013	15:34:20	114865.000000	11486.500000	49470.125565	20.000000
C:\Users\cware\Desktop\Steller18Nov\18NovTrials\M21.DSG	11-1-2013	15:34:20	114866.000000	11486.600000	49473.535672	20.000000
C:\Users\cware\Desktop\Steller18Nov\18NovTrials\M21.DSG	11-1-2013	15:34:20	114867.000000	11486.700000	49472.739125	20.000000
C:\Users\cware\Desktop\Steller18Nov\18NovTrials\M21.DSG	11-1-2013	15:34:20	114868.000000	11486.800000	49476.497610	20.000000
C:\Users\cware\Desktop\Steller18Nov\18NovTrials\M21.DSG	11-1-2013	15:34:20	114869.000000	11486.900000	49477.592507	20.000000
C:\Users\cware\Desktop\Steller18Nov\18NovTrials\M21.DSG	11-1-2013	15:34:20	114870.000000	11487.000000	49477.393639	20.000000
C:\Users\cware\Desktop\Steller18Nov\18NovTrials\M21.DSG	11-1-2013	15:34:20	114871.000000	11487.100000	49481.201551	20.000000
C:\Users\cware\Desktop\Steller18Nov\18NovTrials\M21.DSG	11-1-2013	15:34:20	114872.000000	11487.200000	49478.861952	20.000000
C:\Users\cware\Desktop\Steller18Nov\18NovTrials\M21.DSG	11-1-2013	15:34:20	114873.000000	11487.300000	49480.180950	20.000000
C:\Users\cware\Desktop\Steller18Nov\18NovTrials\M21.DSG	11-1-2013	15:34:20	114874.000000	11487.400000	49482.645017	20.000000
C:\Users\cware\Desktop\Steller18Nov\18NovTrials\M21.DSG	11-1-2013	15:34:20	114875.000000	11487.500000	49481.972847	20.000000
C:\Users\cware\Desktop\Steller18Nov\18NovTrials\M21.DSG	11-1-2013	15:34:20	114876.000000	11487.600000	49477.890209	20.000000
C:\Users\cware\Desktop\Steller18Nov\18NovTrials\M21.DSG	11-1-2013	15:34:20	114877.000000	11487.700000	49477.467318	20.000000
C:\Users\cware\Desktop\Steller18Nov\18NovTrials\M21.DSG	11-1-2013	15:34:20	114878.000000	11487.800000	49477.541193	20.000000
C:\Users\cware\Desktop\Steller18Nov\18NovTrials\M21.DSG	11-1-2013	15:34:20	114879.000000	11487.900000	49475.799148	20.000000
C:\Users\cware\Desktop\Steller18Nov\18NovTrials\M21.DSG	11-1-2013	15:34:20	114880.000000	11488.000000	49474.305935	20.000000
C:\Users\cware\Desktop\Steller18Nov\18NovTrials\M21.DSG	11-1-2013	15:34:20	114881.000000	11488.100000	49473.583597	20.000000
C:\Users\cware\Desktop\Steller18Nov\18NovTrials\M21.DSG	11-1-2013	15:34:20	114882.000000	11488.200000	49471.791653	20.000000
C:\Users\cware\Desktop\Steller18Nov\18NovTrials\M21.DSG	11-1-2013	15:34:20	114883.000000	11488.300000	49469.874915	20.000000
C:\Users\cware\Desktop\Steller18Nov\18NovTrials\M21.DSG	11-1-2013	15:34:20	114884.000000	11488.400000	49471.194273	20.000000
C:\Users\cware\Desktop\Steller18Nov\18NovTrials\M21.DSG	11-1-2013	15:34:20	114885.000000	11488.500000	49472.712282	20.000000
C:\Users\cware\Desktop\Steller18Nov\18NovTrials\M21.DSG	11-1-2013	15:34:20	114886.000000	11488.600000	49471.392768	20.000000
C:\Users\cware\Desktop\Steller18Nov\18NovTrials\M21.DSG	11-1-2013	15:34:20	114887.000000	11488.700000	49467.435302	20.000000
C:\Users\cware\Desktop\Steller18Nov\18NovTrials\M21.DSG	11-1-2013	15:34:20	114888.000000	11488.800000	49466.140483	20.000000
C:\Users\cware\Desktop\Steller18Nov\18NovTrials\M21.DSG	11-1-2013	15:34:20	114889.000000	11488.900000	49465.443527	20.000000
C:\Users\cware\Desktop\Steller18Nov\18NovTrials\M21.DSG	11-1-2013	15:34:20	114890.000000	11489.000000	49465.891161	20.000000
C:\Users\cware\Desktop\Steller18Nov\18NovTrials\M21.DSG	11-1-2013	15:34:20	114891.000000	11489.100000	49461.486243	20.000000
C:\Users\cware\Desktop\Steller18Nov\18NovTrials\M21.DSG	11-1-2013	15:34:20	114892.000000	11489.200000	49462.903933	20.000000
C:\Users\cware\Desktop\Steller18Nov\18NovTrials\M21.DSG	11-1-2013	15:34:20	114893.000000	11489.300000	49464.024223	20.000000
C:\Users\cware\Desktop\Steller18Nov\18NovTrials\M21.DSG	11-1-2013	15:34:20	114894.000000	11489.400000	49464.920351	20.000000
C:\Users\cware\Desktop\Steller18Nov\18NovTrials\M21.DSG	11-1-2013	15:34:20	114895.000000	11489.500000	49467.434174	20.000000
C:\Users\cware\Desktop\Steller18Nov\18NovTrials\M21.DSG	11-1-2013	15:34:20	114896.000000	11489.600000	49468.355015	20.000000
C:\Users\cware\Desktop\Steller18Nov\18NovTrials\M21.DSG	11-1-2013	15:34:20	114897.000000	11489.700000	49469.699424	20.000000
C:\Users\cware\Desktop\Steller18Nov\18NovTrials\M21.DSG	11-1-2013	15:34:20	114898.000000	11489.800000	49475.250218	20.000000
C:\Users\cware\Desktop\Steller18Nov\18NovTrials\M21.DSG	11-1-2013	15:34:20	114899.000000	11489.900000	49476.793378	20.000000
C:\Users\cware\Desktop\Steller18Nov\18NovTrials\M21.DSG	11-1-2013	15:34:20	114900.000000	11490.000000	49479.307322	20.000000
C:\Users\cware\Desktop\Steller18Nov\18NovTrials\M21.DSG	11-1-2013	15:34:20	114901.000000	11490.100000	49482.145074	20.000000
C:\Users\cware\Desktop\Steller18Nov\18NovTrials\M21.DSG	11-1-2013	15:34:20	114902.000000	11490.200000	49482.045450	20.000000
C:\Users\cware\Desktop\Steller18Nov\18NovTrials\M21.DSG	11-1-2013	15:34:20	114903.000000	11490.300000	49481.846387	20.000000
C:\Users\cware\Desktop\Steller18Nov\18NovTrials\M21.DSG	11-1-2013	15:34:20	114904.000000	11490.400000	49479.780290	20.000000
C:\Users\cware\Desktop\Steller18Nov\18NovTrials\M21.DSG	11-1-2013	15:34:20	114905.000000	11490.500000	49478.038341	20.000000
C:\Users\cware\Desktop\Steller18Nov\18NovTrials\M21.DSG	11-1-2013	15:34:20	114906.000000	11490.600000	49479.033859	20.000000
C:\Users\cware\Desktop\Steller18Nov\18NovTrials\M21.DSG	11-1-2013	15:34:20	114907.000000	11490.700000	49472.786178	20.000000
C:\Users\cware\Desktop\Steller18Nov\18NovTrials\M21.DSG	11-1-2013	15:34:20	114908.000000	11490.800000	49469.649703	20.000000
C:\Users\cware\Desktop\Steller18Nov\18NovTrials\M21.DSG	11-1-2013	15:34:20	114909.000000	11490.900000	49471.665996	20.000000
C:\Users\cware\Desktop\Steller18Nov\18NovTrials\M21.DSG	11-1-2013	15:34:20	114910.000000	11491.000000	49469.923439	20.000000
C:\Users\cware\Desktop\Steller18Nov\18NovTrials\M21.DSG	11-1-2013	15:34:20	114911.000000	11491.100000	49467.608944	20.000000
C:\Users\cware\Desktop\Steller18Nov\18NovTrials\M21.DSG	11-1-2013	15:34:20	114912.000000	11491.200000	49466.613074	20.000000
C:\Users\cware\Desktop\Steller18Nov\18NovTrials\M21.DSG	11-1-2013	15:34:20	114913.000000	11491.300000	49467.185624	20.000000
C:\Users\cware\Desktop\Steller18Nov\18NovTrials\M21.DSG	11-1-2013	15:34:20	114914.000000	11491.400000	49462.281913	20.000000
C:\Users\cware\Desktop\Steller18Nov\18NovTrials\M21.DSG	11-1-2013	15:34:20	114915.000000	11491.500000	49463.650437	20.000000
C:\Users\cware\Desktop\Steller18Nov\18NovTrials\M21.DSG	11-1-2013	15:34:20	114916.000000	11491.600000	49460.041454	20.000000
C:\Users\cware\Desktop\Steller18Nov\18NovTrials\M21.DSG	11-1-2013	15:34:20	114917.000000	11491.700000	49459.418737	20.000000
C:\Users\cware\Desktop\Steller18Nov\18NovTrials\M21.DSG	11-1-2013	15:34:20	114918.000000	11491.800000	49456.979557	20.000000
C:\Users\cware\Desktop\Steller18Nov\18NovTrials\M21.DSG	11-1-2013	15:34:20	114919.000000	11491.900000	49457.776347	20.000000
C:\Users\cware\Desktop\Steller18Nov\18NovTrials\M21.DSG	11-1-2013	15:34:20	114920.000000	11492.000000	49457.726664	20.000000
C:\Users\cware\Desktop\Steller18Nov\18NovTrials\M21.DSG	11-1-2013	15:34:20	114921.000000	11492.100000	49459.966534	20.000000
C:\Users\cware\Desktop\Steller18Nov\18NovTrials\M21.DSG	11-1-2013	15:34:20	114922.000000	11492.200000	49462.928594	20.000000
C:\Users\cware\Desktop\Steller18Nov\18NovTrials\M21.DSG	11-1-2013	15:34:20	114923.000000	11492.300000	49462.679462	20.000000
C:\Users\cware\Desktop\Steller18Nov\18NovTrials\M21.DSG	11-1-2013	15:34:20	114924.000000	11492.400000	49464.197831	20.000000
[truncated: 3,379 more rows]
