# Supplementary material for: Averaged Propulsive Body Acceleration (APBA) Can Be Calculated from Biologging Tags That Incorporate Gyroscopes and Accelerometers to Estimate Swimming Speed, Hydrodynamic Drag and Energy Expenditure for Steller Sea Lions
Source: PLoS One. 2016 Jun 10;11(6):e0157326. doi: 10.1371/journal.pone.0157326 (PMC4902303; doi:10.1371/journal.pone.0157326)
Supplement: S3 Data — Same components as S2. (ZIP) [file pone.0157326.s003.zip › HazyNov_18/M22_INER_18_11_13.csv]

FileName	FileDate	FileTime	Sample	Time from Start (s)	AccelIntX	AccelIntY	AccelIntZ	MagX	MagY	MagZ	GyroX	GyroY	GyroZ
C:\Users\cware\Desktop\Steller18Nov\18NovTrials\M22.DSG	11-1-2013	15:34:20	473144.000000	9462.880000	0.148438	-0.031250	-1.164063	0.054128	0.225688	0.588073	-44.570923	-11.581421	-6.408691
C:\Users\cware\Desktop\Steller18Nov\18NovTrials\M22.DSG	11-1-2013	15:34:20	473145.000000	9462.900000	0.175781	-0.007813	-1.152344	0.055963	0.220183	0.588073	-39.184570	1.678467	0.198364
C:\Users\cware\Desktop\Steller18Nov\18NovTrials\M22.DSG	11-1-2013	15:34:20	473146.000000	9462.920000	0.187500	-0.015625	-1.167969	0.055963	0.207339	0.591743	-35.049438	0.915527	3.997803
C:\Users\cware\Desktop\Steller18Nov\18NovTrials\M22.DSG	11-1-2013	15:34:20	473147.000000	9462.940000	0.195313	-0.031250	-1.226563	0.054128	0.208257	0.593578	-24.185181	-0.595093	7.766724
C:\Users\cware\Desktop\Steller18Nov\18NovTrials\M22.DSG	11-1-2013	15:34:20	473148.000000	9462.960000	0.222656	-0.093750	-1.222656	0.053211	0.200000	0.593578	-22.933960	-7.858276	9.948730
C:\Users\cware\Desktop\Steller18Nov\18NovTrials\M22.DSG	11-1-2013	15:34:20	473149.000000	9462.980000	0.171875	-0.113281	-1.207031	0.054128	0.196330	0.594495	-18.371582	-13.504028	10.391235
C:\Users\cware\Desktop\Steller18Nov\18NovTrials\M22.DSG	11-1-2013	15:34:20	473150.000000	9463.000000	0.121094	-0.136719	-1.230469	0.054128	0.192661	0.596330	-17.898560	0.183105	13.427734
C:\Users\cware\Desktop\Steller18Nov\18NovTrials\M22.DSG	11-1-2013	15:34:20	473151.000000	9463.020000	0.082031	-0.105469	-1.203125	0.054128	0.188991	0.596330	-14.999390	-0.091553	10.742188
C:\Users\cware\Desktop\Steller18Nov\18NovTrials\M22.DSG	11-1-2013	15:34:20	473152.000000	9463.040000	0.128906	-0.031250	-1.140625	0.054128	0.188073	0.595413	-23.010254	0.091553	8.255005
C:\Users\cware\Desktop\Steller18Nov\18NovTrials\M22.DSG	11-1-2013	15:34:20	473153.000000	9463.060000	0.214844	0.050781	-1.101563	0.052294	0.184404	0.595413	-26.306152	-0.366211	7.247925
C:\Users\cware\Desktop\Steller18Nov\18NovTrials\M22.DSG	11-1-2013	15:34:20	473154.000000	9463.080000	0.214844	0.050781	-1.101563	0.052294	0.177982	0.597248	-23.223877	-8.148193	6.515503
C:\Users\cware\Desktop\Steller18Nov\18NovTrials\M22.DSG	11-1-2013	15:34:20	473155.000000	9463.100000	0.132813	0.066406	-1.183594	0.053211	0.176147	0.597248	-16.036987	4.196167	11.352539
C:\Users\cware\Desktop\Steller18Nov\18NovTrials\M22.DSG	11-1-2013	15:34:20	473156.000000	9463.120000	0.132813	0.066406	-1.167969	0.051376	0.173394	0.595413	-10.910034	-1.388550	12.603760
C:\Users\cware\Desktop\Steller18Nov\18NovTrials\M22.DSG	11-1-2013	15:34:20	473157.000000	9463.140000	0.105469	0.058594	-1.183594	0.050459	0.170642	0.597248	-10.543823	0.595093	14.801025
C:\Users\cware\Desktop\Steller18Nov\18NovTrials\M22.DSG	11-1-2013	15:34:20	473158.000000	9463.160000	0.105469	0.062500	-1.179688	0.050459	0.167890	0.597248	-12.557983	7.400513	15.945435
C:\Users\cware\Desktop\Steller18Nov\18NovTrials\M22.DSG	11-1-2013	15:34:20	473159.000000	9463.180000	0.160156	0.089844	-1.183594	0.047706	0.166972	0.595413	-18.417358	6.759644	13.580322
C:\Users\cware\Desktop\Steller18Nov\18NovTrials\M22.DSG	11-1-2013	15:34:20	473160.000000	9463.200000	0.246094	0.148438	-1.152344	0.045872	0.161468	0.594495	-21.377563	0.320435	8.926392
C:\Users\cware\Desktop\Steller18Nov\18NovTrials\M22.DSG	11-1-2013	15:34:20	473161.000000	9463.220000	0.257813	0.222656	-1.156250	0.045872	0.157798	0.596330	-21.606445	-1.953125	1.968384
C:\Users\cware\Desktop\Steller18Nov\18NovTrials\M22.DSG	11-1-2013	15:34:20	473162.000000	9463.240000	0.265625	0.238281	-1.191406	0.044954	0.155963	0.596330	-20.095825	-7.598877	-0.579834
C:\Users\cware\Desktop\Steller18Nov\18NovTrials\M22.DSG	11-1-2013	15:34:20	473163.000000	9463.260000	0.257813	0.226563	-1.152344	0.046789	0.152294	0.597248	-18.768311	-9.414673	-2.944946
C:\Users\cware\Desktop\Steller18Nov\18NovTrials\M22.DSG	11-1-2013	15:34:20	473164.000000	9463.280000	0.214844	0.242188	-1.164063	0.046789	0.149541	0.597248	-21.591187	-7.766724	-5.950928
C:\Users\cware\Desktop\Steller18Nov\18NovTrials\M22.DSG	11-1-2013	15:34:20	473165.000000	9463.300000	0.210938	0.253906	-1.230469	0.049541	0.145872	0.598165	-20.599365	-5.249023	-8.331299
C:\Users\cware\Desktop\Steller18Nov\18NovTrials\M22.DSG	11-1-2013	15:34:20	473166.000000	9463.320000	0.199219	0.234375	-1.246094	0.049541	0.144037	0.599083	-21.026611	-10.009766	-7.263184
C:\Users\cware\Desktop\Steller18Nov\18NovTrials\M22.DSG	11-1-2013	15:34:20	473167.000000	9463.340000	0.199219	0.218750	-1.210938	0.052294	0.141284	0.600000	-21.972656	-3.875732	-11.260986
C:\Users\cware\Desktop\Steller18Nov\18NovTrials\M22.DSG	11-1-2013	15:34:20	473168.000000	9463.360000	0.175781	0.187500	-1.144531	0.052294	0.139450	0.596330	-23.025513	-3.723145	-10.726929
C:\Users\cware\Desktop\Steller18Nov\18NovTrials\M22.DSG	11-1-2013	15:34:20	473169.000000	9463.380000	0.171875	0.187500	-1.121094	0.051376	0.134862	0.600917	-19.790649	-7.919312	-10.833740
C:\Users\cware\Desktop\Steller18Nov\18NovTrials\M22.DSG	11-1-2013	15:34:20	473170.000000	9463.400000	0.121094	0.179688	-1.132813	0.053211	0.133945	0.600917	-16.860962	1.571655	-8.895874
C:\Users\cware\Desktop\Steller18Nov\18NovTrials\M22.DSG	11-1-2013	15:34:20	473171.000000	9463.420000	0.113281	0.207031	-1.097656	0.052294	0.130275	0.601835	-14.465332	5.020142	-11.474609
C:\Users\cware\Desktop\Steller18Nov\18NovTrials\M22.DSG	11-1-2013	15:34:20	473172.000000	9463.440000	0.105469	0.230469	-1.117188	0.050459	0.130275	0.600917	-12.924194	3.555298	-12.710571
C:\Users\cware\Desktop\Steller18Nov\18NovTrials\M22.DSG	11-1-2013	15:34:20	473173.000000	9463.460000	0.128906	0.269531	-1.140625	0.049541	0.129358	0.600917	-11.734009	7.659912	-13.565063
C:\Users\cware\Desktop\Steller18Nov\18NovTrials\M22.DSG	11-1-2013	15:34:20	473174.000000	9463.480000	0.148438	0.281250	-1.175781	0.048624	0.127523	0.600000	-11.978149	-1.480103	-14.068604
C:\Users\cware\Desktop\Steller18Nov\18NovTrials\M22.DSG	11-1-2013	15:34:20	473175.000000	9463.500000	0.136719	0.281250	-1.187500	0.047706	0.127523	0.599083	-13.931274	15.869141	-12.573242
C:\Users\cware\Desktop\Steller18Nov\18NovTrials\M22.DSG	11-1-2013	15:34:20	473176.000000	9463.520000	0.136719	0.289063	-1.167969	0.044954	0.126606	0.599083	-10.177612	12.832642	-12.557983
C:\Users\cware\Desktop\Steller18Nov\18NovTrials\M22.DSG	11-1-2013	15:34:20	473177.000000	9463.540000	0.109375	0.289063	-1.167969	0.041284	0.126606	0.596330	-6.301880	11.154175	-10.375977
C:\Users\cware\Desktop\Steller18Nov\18NovTrials\M22.DSG	11-1-2013	15:34:20	473178.000000	9463.560000	0.175781	0.281250	-1.128906	0.039450	0.125688	0.597248	-4.226685	5.020142	-8.331299
C:\Users\cware\Desktop\Steller18Nov\18NovTrials\M22.DSG	11-1-2013	15:34:20	473179.000000	9463.580000	0.187500	0.281250	-1.144531	0.035780	0.128440	0.596330	0.228882	6.210327	-8.270264
C:\Users\cware\Desktop\Steller18Nov\18NovTrials\M22.DSG	11-1-2013	15:34:20	473180.000000	9463.600000	0.183594	0.265625	-1.128906	0.035780	0.129358	0.595413	3.768921	2.395630	-9.826660
C:\Users\cware\Desktop\Steller18Nov\18NovTrials\M22.DSG	11-1-2013	15:34:20	473181.000000	9463.620000	0.179688	0.238281	-1.093750	0.035780	0.133945	0.596330	8.697510	-3.601074	-9.353638
C:\Users\cware\Desktop\Steller18Nov\18NovTrials\M22.DSG	11-1-2013	15:34:20	473182.000000	9463.640000	0.171875	0.226563	-1.101563	0.036697	0.133945	0.596330	6.179810	-2.716064	-7.431030
C:\Users\cware\Desktop\Steller18Nov\18NovTrials\M22.DSG	11-1-2013	15:34:20	473183.000000	9463.660000	0.156250	0.175781	-1.074219	0.035780	0.137615	0.597248	8.911133	1.586914	-4.302979
C:\Users\cware\Desktop\Steller18Nov\18NovTrials\M22.DSG	11-1-2013	15:34:20	473184.000000	9463.680000	0.222656	0.191406	-1.035156	0.033945	0.140367	0.596330	14.389038	1.144409	-3.601074
C:\Users\cware\Desktop\Steller18Nov\18NovTrials\M22.DSG	11-1-2013	15:34:20	473185.000000	9463.700000	0.250000	0.226563	-1.023438	0.034862	0.142202	0.595413	21.179199	2.014160	-1.480103
C:\Users\cware\Desktop\Steller18Nov\18NovTrials\M22.DSG	11-1-2013	15:34:20	473186.000000	9463.720000	0.316406	0.218750	-0.992188	0.033945	0.149541	0.594495	21.697998	-6.317139	0.793457
C:\Users\cware\Desktop\Steller18Nov\18NovTrials\M22.DSG	11-1-2013	15:34:20	473187.000000	9463.740000	0.332031	0.199219	-0.976563	0.034862	0.152294	0.594495	21.057129	-19.317627	-0.106812
C:\Users\cware\Desktop\Steller18Nov\18NovTrials\M22.DSG	11-1-2013	15:34:20	473188.000000	9463.760000	0.292969	0.210938	-0.992188	0.039450	0.159633	0.596330	32.943726	-22.872925	-3.677368
C:\Users\cware\Desktop\Steller18Nov\18NovTrials\M22.DSG	11-1-2013	15:34:20	473189.000000	9463.780000	0.203125	0.191406	-0.984375	0.042202	0.165138	0.596330	40.771484	-21.896362	-4.165649
C:\Users\cware\Desktop\Steller18Nov\18NovTrials\M22.DSG	11-1-2013	15:34:20	473190.000000	9463.800000	0.140625	0.128906	-1.039063	0.047706	0.177064	0.597248	40.557861	-16.250610	-4.913330
C:\Users\cware\Desktop\Steller18Nov\18NovTrials\M22.DSG	11-1-2013	15:34:20	473191.000000	9463.820000	0.125000	0.035156	-1.085938	0.049541	0.183486	0.597248	45.486450	-14.862061	-5.172729
C:\Users\cware\Desktop\Steller18Nov\18NovTrials\M22.DSG	11-1-2013	15:34:20	473192.000000	9463.840000	0.109375	-0.035156	-1.097656	0.052294	0.198165	0.594495	45.043945	-7.522583	-7.736206
C:\Users\cware\Desktop\Steller18Nov\18NovTrials\M22.DSG	11-1-2013	15:34:20	473193.000000	9463.860000	0.132813	-0.062500	-1.105469	0.054128	0.202752	0.592661	31.723022	13.778687	-10.375977
C:\Users\cware\Desktop\Steller18Nov\18NovTrials\M22.DSG	11-1-2013	15:34:20	473194.000000	9463.880000	0.304688	-0.019531	-1.101563	0.050459	0.211927	0.591743	22.033691	3.067017	-13.854980
C:\Users\cware\Desktop\Steller18Nov\18NovTrials\M22.DSG	11-1-2013	15:34:20	473195.000000	9463.900000	0.351563	0.054688	-1.089844	0.052294	0.215596	0.589908	17.761230	-0.534058	-15.213013
C:\Users\cware\Desktop\Steller18Nov\18NovTrials\M22.DSG	11-1-2013	15:34:20	473196.000000	9463.920000	0.453125	0.066406	-0.992188	0.054128	0.222018	0.588991	11.474609	-26.916504	-14.099121
C:\Users\cware\Desktop\Steller18Nov\18NovTrials\M22.DSG	11-1-2013	15:34:20	473197.000000	9463.940000	0.531250	0.042969	-0.906250	0.060550	0.224771	0.591743	4.852295	-81.024170	-10.711670
C:\Users\cware\Desktop\Steller18Nov\18NovTrials\M22.DSG	11-1-2013	15:34:20	473198.000000	9463.960000	0.316406	0.000000	-0.949219	0.069725	0.228440	0.596330	5.508423	-91.506958	-5.218506
C:\Users\cware\Desktop\Steller18Nov\18NovTrials\M22.DSG	11-1-2013	15:34:20	473199.000000	9463.980000	0.082031	-0.039063	-1.093750	0.090826	0.230275	0.598165	10.238647	-64.285278	-0.518799
C:\Users\cware\Desktop\Steller18Nov\18NovTrials\M22.DSG	11-1-2013	15:34:20	473200.000000	9464.000000	-0.011719	-0.023438	-1.121094	0.099083	0.232110	0.599083	5.935669	-44.357300	-3.738403
C:\Users\cware\Desktop\Steller18Nov\18NovTrials\M22.DSG	11-1-2013	15:34:20	473201.000000	9464.020000	0.023438	-0.011719	-1.136719	0.107339	0.234862	0.600917	-0.289917	-11.444092	-4.989624
C:\Users\cware\Desktop\Steller18Nov\18NovTrials\M22.DSG	11-1-2013	15:34:20	473202.000000	9464.040000	0.117188	-0.039063	-1.070313	0.109174	0.235780	0.602752	-12.527466	-10.482788	-5.920410
C:\Users\cware\Desktop\Steller18Nov\18NovTrials\M22.DSG	11-1-2013	15:34:20	473203.000000	9464.060000	0.164063	-0.035156	-1.066406	0.113761	0.233945	0.605505	-27.999878	-40.267944	-12.374878
C:\Users\cware\Desktop\Steller18Nov\18NovTrials\M22.DSG	11-1-2013	15:34:20	473204.000000	9464.080000	0.238281	0.003906	-0.992188	0.118349	0.230275	0.606422	-33.843994	-4.516602	-11.779785
C:\Users\cware\Desktop\Steller18Nov\18NovTrials\M22.DSG	11-1-2013	15:34:20	473205.000000	9464.100000	0.222656	0.019531	-0.917969	0.125688	0.223853	0.609174	-35.980225	-57.998657	-12.191772
C:\Users\cware\Desktop\Steller18Nov\18NovTrials\M22.DSG	11-1-2013	15:34:20	473206.000000	9464.120000	0.261719	0.015625	-0.992188	0.133028	0.220183	0.611927	-38.208008	-50.323486	-6.469727
C:\Users\cware\Desktop\Steller18Nov\18NovTrials\M22.DSG	11-1-2013	15:34:20	473207.000000	9464.140000	0.207031	-0.023438	-0.921875	0.145872	0.210092	0.616514	-41.488647	-42.388916	-6.240845
C:\Users\cware\Desktop\Steller18Nov\18NovTrials\M22.DSG	11-1-2013	15:34:20	473208.000000	9464.160000	0.105469	0.011719	-0.910156	0.148624	0.205505	0.618349	-48.217773	-19.027710	-7.202148
C:\Users\cware\Desktop\Steller18Nov\18NovTrials\M22.DSG	11-1-2013	15:34:20	473209.000000	9464.180000	0.234375	0.101563	-0.878906	0.160550	0.194495	0.621101	-55.465698	-74.340820	-10.772705
C:\Users\cware\Desktop\Steller18Nov\18NovTrials\M22.DSG	11-1-2013	15:34:20	473210.000000	9464.200000	0.246094	0.042969	-0.855469	0.168807	0.184404	0.622936	-49.438477	-76.049805	2.349854
C:\Users\cware\Desktop\Steller18Nov\18NovTrials\M22.DSG	11-1-2013	15:34:20	473211.000000	9464.220000	0.101563	0.019531	-0.714844	0.188991	0.176147	0.624771	-46.691895	-96.710205	16.662598
C:\Users\cware\Desktop\Steller18Nov\18NovTrials\M22.DSG	11-1-2013	15:34:20	473212.000000	9464.240000	0.023438	0.031250	-0.625000	0.202752	0.171560	0.626606	-45.562744	-110.168457	16.036987
C:\Users\cware\Desktop\Steller18Nov\18NovTrials\M22.DSG	11-1-2013	15:34:20	473213.000000	9464.260000	-0.003906	0.089844	-0.679688	0.233028	0.162385	0.627523	-30.227661	-147.521973	9.674072
C:\Users\cware\Desktop\Steller18Nov\18NovTrials\M22.DSG	11-1-2013	15:34:20	473214.000000	9464.280000	-0.171875	0.132813	-0.691406	0.246789	0.157798	0.625688	-24.734497	-130.981445	11.795044
C:\Users\cware\Desktop\Steller18Nov\18NovTrials\M22.DSG	11-1-2013	15:34:20	473215.000000	9464.300000	-0.238281	0.140625	-0.691406	0.281651	0.155046	0.622936	-22.872925	-120.025635	16.799927
C:\Users\cware\Desktop\Steller18Nov\18NovTrials\M22.DSG	11-1-2013	15:34:20	473216.000000	9464.320000	-0.277344	0.074219	-0.695313	0.295413	0.155046	0.621101	-3.341675	-146.179199	19.073486
C:\Users\cware\Desktop\Steller18Nov\18NovTrials\M22.DSG	11-1-2013	15:34:20	473217.000000	9464.340000	-0.414063	-0.007813	-0.730469	0.327523	0.158716	0.614679	9.109497	-126.388550	27.984619
C:\Users\cware\Desktop\Steller18Nov\18NovTrials\M22.DSG	11-1-2013	15:34:20	473218.000000	9464.360000	-0.437500	-0.042969	-0.750000	0.344037	0.163303	0.609174	9.323120	-123.123169	38.574219
C:\Users\cware\Desktop\Steller18Nov\18NovTrials\M22.DSG	11-1-2013	15:34:20	473219.000000	9464.380000	-0.441406	0.035156	-0.656250	0.373394	0.170642	0.600000	8.804321	-143.310547	30.349731
C:\Users\cware\Desktop\Steller18Nov\18NovTrials\M22.DSG	11-1-2013	15:34:20	473220.000000	9464.400000	-0.679688	0.058594	-0.710938	0.385321	0.174312	0.596330	10.986328	-140.472412	34.820557
C:\Users\cware\Desktop\Steller18Nov\18NovTrials\M22.DSG	11-1-2013	15:34:20	473221.000000	9464.420000	-0.640625	0.089844	-0.683594	0.413761	0.183486	0.582569	13.595581	-119.445801	37.017822
C:\Users\cware\Desktop\Steller18Nov\18NovTrials\M22.DSG	11-1-2013	15:34:20	473222.000000	9464.440000	-0.593750	0.125000	-0.660156	0.429358	0.188991	0.575229	12.176514	-134.658813	32.775879
C:\Users\cware\Desktop\Steller18Nov\18NovTrials\M22.DSG	11-1-2013	15:34:20	473223.000000	9464.460000	-0.746094	0.128906	-0.718750	0.443119	0.197248	0.567890	17.715454	-100.479126	30.532837
C:\Users\cware\Desktop\Steller18Nov\18NovTrials\M22.DSG	11-1-2013	15:34:20	473224.000000	9464.480000	-0.683594	0.207031	-0.660156	0.466055	0.204587	0.555046	32.684326	-107.482910	30.136108
C:\Users\cware\Desktop\Steller18Nov\18NovTrials\M22.DSG	11-1-2013	15:34:20	473225.000000	9464.500000	-0.707031	0.156250	-0.664063	0.474312	0.212844	0.546789	44.799805	-102.737427	23.757935
C:\Users\cware\Desktop\Steller18Nov\18NovTrials\M22.DSG	11-1-2013	15:34:20	473226.000000	9464.520000	-0.785156	0.066406	-0.691406	0.493578	0.230275	0.531193	53.970337	-74.752808	28.839111
C:\Users\cware\Desktop\Steller18Nov\18NovTrials\M22.DSG	11-1-2013	15:34:20	473227.000000	9464.540000	-0.656250	0.093750	-0.621094	0.500000	0.240367	0.522018	56.259155	-113.723755	13.229370
C:\Users\cware\Desktop\Steller18Nov\18NovTrials\M22.DSG	11-1-2013	15:34:20	473228.000000	9464.560000	-0.773438	0.078125	-0.621094	0.521101	0.256881	0.502752	65.017700	-76.980591	9.368896
C:\Users\cware\Desktop\Steller18Nov\18NovTrials\M22.DSG	11-1-2013	15:34:20	473229.000000	9464.580000	-0.843750	-0.039063	-0.742188	0.527523	0.266055	0.495413	71.166992	-78.948975	12.298584
C:\Users\cware\Desktop\Steller18Nov\18NovTrials\M22.DSG	11-1-2013	15:34:20	473230.000000	9464.600000	-1.007813	-0.085938	-0.757813	0.537615	0.286239	0.478899	63.858032	-41.824341	8.926392
C:\Users\cware\Desktop\Steller18Nov\18NovTrials\M22.DSG	11-1-2013	15:34:20	473231.000000	9464.620000	-0.910156	-0.046875	-0.785156	0.544037	0.294495	0.473394	65.307617	-33.874512	3.189087
C:\Users\cware\Desktop\Steller18Nov\18NovTrials\M22.DSG	11-1-2013	15:34:20	473232.000000	9464.640000	-0.980469	-0.207031	-0.890625	0.549541	0.310092	0.458716	66.452026	-44.311523	4.837036
C:\Users\cware\Desktop\Steller18Nov\18NovTrials\M22.DSG	11-1-2013	15:34:20	473233.000000	9464.660000	-0.976563	-0.250000	-0.898438	0.551376	0.318349	0.452294	56.091309	-10.818481	3.173828
C:\Users\cware\Desktop\Steller18Nov\18NovTrials\M22.DSG	11-1-2013	15:34:20	473234.000000	9464.680000	-1.152344	-0.183594	-0.843750	0.555046	0.331193	0.443119	52.047729	-26.885986	-5.767822
C:\Users\cware\Desktop\Steller18Nov\18NovTrials\M22.DSG	11-1-2013	15:34:20	473235.000000	9464.700000	-0.996094	-0.183594	-1.003906	0.555963	0.335780	0.439450	48.019409	-11.291504	-8.300781
C:\Users\cware\Desktop\Steller18Nov\18NovTrials\M22.DSG	11-1-2013	15:34:20	473236.000000	9464.720000	-1.121094	-0.246094	-1.125000	0.558716	0.345872	0.432110	44.403076	-12.435913	-8.041382
C:\Users\cware\Desktop\Steller18Nov\18NovTrials\M22.DSG	11-1-2013	15:34:20	473237.000000	9464.740000	-1.144531	-0.269531	-0.816406	0.557798	0.349541	0.431193	44.708252	23.406982	-8.514404
C:\Users\cware\Desktop\Steller18Nov\18NovTrials\M22.DSG	11-1-2013	15:34:20	473238.000000	9464.760000	-1.218750	-0.328125	-0.671875	0.555046	0.353211	0.430275	44.860840	38.146973	-5.661011
C:\Users\cware\Desktop\Steller18Nov\18NovTrials\M22.DSG	11-1-2013	15:34:20	473239.000000	9464.780000	-1.167969	-0.316406	-0.730469	0.547706	0.361468	0.433028	28.854370	66.207886	-0.762939
C:\Users\cware\Desktop\Steller18Nov\18NovTrials\M22.DSG	11-1-2013	15:34:20	473240.000000	9464.800000	-1.070313	-0.250000	-1.000000	0.543119	0.365138	0.438532	18.005371	90.774536	-2.136230
C:\Users\cware\Desktop\Steller18Nov\18NovTrials\M22.DSG	11-1-2013	15:34:20	473241.000000	9464.820000	-0.781250	-0.234375	-1.152344	0.525688	0.368807	0.452294	30.822754	120.437622	-4.714966
C:\Users\cware\Desktop\Steller18Nov\18NovTrials\M22.DSG	11-1-2013	15:34:20	473242.000000	9464.840000	-0.496094	-0.335938	-1.277344	0.515596	0.372477	0.458716	34.530640	135.757446	-2.075195
C:\Users\cware\Desktop\Steller18Nov\18NovTrials\M22.DSG	11-1-2013	15:34:20	473243.000000	9464.860000	-0.269531	-0.253906	-1.324219	0.489908	0.378899	0.474312	26.184082	119.522095	7.415771
C:\Users\cware\Desktop\Steller18Nov\18NovTrials\M22.DSG	11-1-2013	15:34:20	473244.000000	9464.880000	-0.246094	-0.128906	-1.488281	0.477982	0.382569	0.479817	28.305054	117.126465	15.274048
C:\Users\cware\Desktop\Steller18Nov\18NovTrials\M22.DSG	11-1-2013	15:34:20	473245.000000	9464.900000	-0.234375	-0.074219	-1.609375	0.452294	0.391743	0.491743	33.157349	136.581421	10.955811
C:\Users\cware\Desktop\Steller18Nov\18NovTrials\M22.DSG	11-1-2013	15:34:20	473246.000000	9464.920000	-0.089844	-0.101563	-1.593750	0.437615	0.395413	0.497248	38.345337	140.548706	9.277344
C:\Users\cware\Desktop\Steller18Nov\18NovTrials\M22.DSG	11-1-2013	15:34:20	473247.000000	9464.940000	0.148438	-0.167969	-1.632813	0.409174	0.403670	0.509174	28.259277	106.307983	3.448486
C:\Users\cware\Desktop\Steller18Nov\18NovTrials\M22.DSG	11-1-2013	15:34:20	473248.000000	9464.960000	0.085938	-0.316406	-1.593750	0.398165	0.408257	0.510092	30.654907	130.477905	12.420654
C:\Users\cware\Desktop\Steller18Nov\18NovTrials\M22.DSG	11-1-2013	15:34:20	473249.000000	9464.980000	0.355469	-0.386719	-1.574219	0.371560	0.415596	0.517431	21.606445	77.804565	11.444092
C:\Users\cware\Desktop\Steller18Nov\18NovTrials\M22.DSG	11-1-2013	15:34:20	473250.000000	9465.000000	0.167969	-0.292969	-1.554688	0.360550	0.419266	0.518349	6.668091	103.775024	5.294800
C:\Users\cware\Desktop\Steller18Nov\18NovTrials\M22.DSG	11-1-2013	15:34:20	473251.000000	9465.020000	0.210938	-0.332031	-1.453125	0.341284	0.419266	0.524771	-6.637573	96.313477	2.944946
C:\Users\cware\Desktop\Steller18Nov\18NovTrials\M22.DSG	11-1-2013	15:34:20	473252.000000	9465.040000	0.011719	-0.308594	-1.398438	0.330275	0.419266	0.527523	-6.042480	87.600708	5.905151
C:\Users\cware\Desktop\Steller18Nov\18NovTrials\M22.DSG	11-1-2013	15:34:20	473253.000000	9465.060000	0.039063	-0.296875	-1.250000	0.309174	0.419266	0.532110	1.144409	89.584351	5.661011
C:\Users\cware\Desktop\Steller18Nov\18NovTrials\M22.DSG	11-1-2013	15:34:20	473254.000000	9465.080000	-0.054688	-0.269531	-1.113281	0.300000	0.420183	0.533945	9.567261	73.516846	-2.975464
C:\Users\cware\Desktop\Steller18Nov\18NovTrials\M22.DSG	11-1-2013	15:34:20	473255.000000	9465.100000	-0.148438	-0.359375	-1.085938	0.283486	0.422936	0.535780	9.704590	55.343628	-5.218506
C:\Users\cware\Desktop\Steller18Nov\18NovTrials\M22.DSG	11-1-2013	15:34:20	473256.000000	9465.120000	-0.250000	-0.316406	-1.105469	0.276147	0.424771	0.535780	2.517700	96.664429	-5.737305
C:\Users\cware\Desktop\Steller18Nov\18NovTrials\M22.DSG	11-1-2013	15:34:20	473257.000000	9465.140000	-0.140625	-0.195313	-1.074219	0.260550	0.426606	0.535780	2.822876	51.376343	-5.889893
C:\Users\cware\Desktop\Steller18Nov\18NovTrials\M22.DSG	11-1-2013	15:34:20	473258.000000	9465.160000	-0.171875	-0.402344	-1.050781	0.254128	0.427523	0.535780	17.074585	81.436157	-2.426147
C:\Users\cware\Desktop\Steller18Nov\18NovTrials\M22.DSG	11-1-2013	15:34:20	473259.000000	9465.180000	-0.222656	-0.531250	-1.191406	0.233028	0.430275	0.534862	3.067017	23.345947	-6.729126
C:\Users\cware\Desktop\Steller18Nov\18NovTrials\M22.DSG	11-1-2013	15:34:20	473260.000000	9465.200000	0.042969	-0.343750	-1.144531	0.230275	0.431193	0.535780	-16.693115	42.037964	4.425049
C:\Users\cware\Desktop\Steller18Nov\18NovTrials\M22.DSG	11-1-2013	15:34:20	473261.000000	9465.220000	-0.105469	-0.226563	-1.058594	0.229358	0.429358	0.536697	-8.331299	-30.120850	-5.294800
C:\Users\cware\Desktop\Steller18Nov\18NovTrials\M22.DSG	11-1-2013	15:34:20	473262.000000	9465.240000	-0.167969	-0.359375	-0.921875	0.229358	0.426606	0.537615	-16.860962	3.128052	-0.900269
C:\Users\cware\Desktop\Steller18Nov\18NovTrials\M22.DSG	11-1-2013	15:34:20	473263.000000	9465.260000	-0.308594	-0.355469	-0.964844	0.230275	0.425688	0.538532	-13.183594	-13.534546	6.790161
C:\Users\cware\Desktop\Steller18Nov\18NovTrials\M22.DSG	11-1-2013	15:34:20	473264.000000	9465.280000	-0.308594	-0.355469	-0.964844	0.232110	0.423853	0.538532	-6.698608	-22.430420	10.452271
C:\Users\cware\Desktop\Steller18Nov\18NovTrials\M22.DSG	11-1-2013	15:34:20	473265.000000	9465.300000	-0.324219	-0.300781	-0.945313	0.235780	0.423853	0.538532	-11.001587	-38.864136	15.197754
C:\Users\cware\Desktop\Steller18Nov\18NovTrials\M22.DSG	11-1-2013	15:34:20	473266.000000	9465.320000	-0.363281	-0.269531	-1.019531	0.240367	0.423853	0.538532	-4.760742	-37.307739	15.762329
C:\Users\cware\Desktop\Steller18Nov\18NovTrials\M22.DSG	11-1-2013	15:34:20	473267.000000	9465.340000	-0.363281	-0.347656	-0.937500	0.244037	0.424771	0.539450	-9.094238	-24.734497	9.109497
C:\Users\cware\Desktop\Steller18Nov\18NovTrials\M22.DSG	11-1-2013	15:34:20	473268.000000	9465.360000	-0.273438	-0.335938	-1.023438	0.245872	0.423853	0.538532	-12.832642	-2.761841	7.812500
C:\Users\cware\Desktop\Steller18Nov\18NovTrials\M22.DSG	11-1-2013	15:34:20	473269.000000	9465.380000	-0.308594	-0.324219	-0.941406	0.247706	0.422936	0.539450	-26.092529	14.968872	1.617432
C:\Users\cware\Desktop\Steller18Nov\18NovTrials\M22.DSG	11-1-2013	15:34:20	473270.000000	9465.400000	-0.128906	-0.320313	-0.796875	0.247706	0.419266	0.542202	-25.253296	-8.010864	-2.090454
C:\Users\cware\Desktop\Steller18Nov\18NovTrials\M22.DSG	11-1-2013	15:34:20	473271.000000	9465.420000	-0.195313	-0.417969	-0.941406	0.246789	0.417431	0.543119	-13.046265	5.325317	10.726929
C:\Users\cware\Desktop\Steller18Nov\18NovTrials\M22.DSG	11-1-2013	15:34:20	473272.000000	9465.440000	-0.214844	-0.394531	-0.843750	0.244037	0.416514	0.544954	-8.056641	-5.783081	16.586304
C:\Users\cware\Desktop\Steller18Nov\18NovTrials\M22.DSG	11-1-2013	15:34:20	473273.000000	9465.460000	-0.156250	-0.304688	-0.765625	0.245872	0.416514	0.544954	2.349854	-19.485474	11.505127
C:\Users\cware\Desktop\Steller18Nov\18NovTrials\M22.DSG	11-1-2013	15:34:20	473274.000000	9465.480000	-0.203125	-0.304688	-0.843750	0.249541	0.418349	0.543119	7.598877	-47.042847	11.169434
C:\Users\cware\Desktop\Steller18Nov\18NovTrials\M22.DSG	11-1-2013	15:34:20	473275.000000	9465.500000	-0.203125	-0.277344	-0.839844	0.254128	0.421101	0.540367	30.364990	-28.060913	14.556885
C:\Users\cware\Desktop\Steller18Nov\18NovTrials\M22.DSG	11-1-2013	15:34:20	473276.000000	9465.520000	-0.371094	-0.246094	-0.816406	0.258716	0.431193	0.533945	39.138794	-18.112183	14.450073
C:\Users\cware\Desktop\Steller18Nov\18NovTrials\M22.DSG	11-1-2013	15:34:20	473277.000000	9465.540000	-0.269531	-0.316406	-0.675781	0.260550	0.436697	0.529358	49.331665	-7.553101	11.749268
C:\Users\cware\Desktop\Steller18Nov\18NovTrials\M22.DSG	11-1-2013	15:34:20	473278.000000	9465.560000	-0.128906	-0.250000	-0.792969	0.260550	0.442202	0.524771	53.833008	-34.103394	2.746582
C:\Users\cware\Desktop\Steller18Nov\18NovTrials\M22.DSG	11-1-2013	15:34:20	473279.000000	9465.580000	-0.390625	-0.316406	-0.835938	0.265138	0.456881	0.513761	71.701050	-21.011353	3.601074
C:\Users\cware\Desktop\Steller18Nov\18NovTrials\M22.DSG	11-1-2013	15:34:20	473280.000000	9465.600000	-0.457031	-0.296875	-0.824219	0.266055	0.465138	0.505505	62.789917	-15.274048	5.096436
C:\Users\cware\Desktop\Steller18Nov\18NovTrials\M22.DSG	11-1-2013	15:34:20	473281.000000	9465.620000	-0.425781	-0.460938	-0.824219	0.266055	0.479817	0.493578	80.856323	-13.336182	4.669189
C:\Users\cware\Desktop\Steller18Nov\18NovTrials\M22.DSG	11-1-2013	15:34:20	473282.000000	9465.640000	-0.402344	-0.457031	-0.792969	0.266055	0.489908	0.486239	74.157715	13.793945	5.111694
C:\Users\cware\Desktop\Steller18Nov\18NovTrials\M22.DSG	11-1-2013	15:34:20	473283.000000	9465.660000	-0.343750	-0.507813	-0.679688	0.265138	0.507339	0.470642	88.241577	0.961304	11.444092
C:\Users\cware\Desktop\Steller18Nov\18NovTrials\M22.DSG	11-1-2013	15:34:20	473284.000000	9465.680000	-0.296875	-0.500000	-0.773438	0.263303	0.516514	0.459633	75.531006	-13.122559	6.851196
C:\Users\cware\Desktop\Steller18Nov\18NovTrials\M22.DSG	11-1-2013	15:34:20	473285.000000	9465.700000	-0.433594	-0.605469	-0.808594	0.263303	0.532110	0.445872	72.326660	16.326904	10.543823
C:\Users\cware\Desktop\Steller18Nov\18NovTrials\M22.DSG	11-1-2013	15:34:20	473286.000000	9465.720000	-0.343750	-0.656250	-0.843750	0.261468	0.538532	0.437615	53.085327	-20.431519	6.195068
C:\Users\cware\Desktop\Steller18Nov\18NovTrials\M22.DSG	11-1-2013	15:34:20	473287.000000	9465.740000	-0.289063	-0.746094	-0.843750	0.260550	0.550459	0.425688	56.747437	-17.303467	12.466431
C:\Users\cware\Desktop\Steller18Nov\18NovTrials\M22.DSG	11-1-2013	15:34:20	473288.000000	9465.760000	-0.402344	-0.722656	-0.964844	0.259633	0.555963	0.419266	51.559448	7.583618	10.269165
C:\Users\cware\Desktop\Steller18Nov\18NovTrials\M22.DSG	11-1-2013	15:34:20	473289.000000	9465.780000	-0.449219	-0.632813	-1.027344	0.257798	0.566055	0.405505	59.570313	2.151489	10.650635
C:\Users\cware\Desktop\Steller18Nov\18NovTrials\M22.DSG	11-1-2013	15:34:20	473290.000000	9465.800000	-0.546875	-0.699219	-0.988281	0.255046	0.571560	0.398165	63.629150	-25.436401	-4.272461
C:\Users\cware\Desktop\Steller18Nov\18NovTrials\M22.DSG	11-1-2013	15:34:20	473291.000000	9465.820000	-0.554688	-0.660156	-1.066406	0.257798	0.582569	0.382569	74.966431	2.868652	-5.340576
C:\Users\cware\Desktop\Steller18Nov\18NovTrials\M22.DSG	11-1-2013	15:34:20	473292.000000	9465.840000	-0.554688	-0.660156	-1.066406	0.259633	0.588991	0.372477	88.851929	-14.739990	-11.444092
C:\Users\cware\Desktop\Steller18Nov\18NovTrials\M22.DSG	11-1-2013	15:34:20	473293.000000	9465.860000	-0.500000	-0.812500	-1.027344	0.258716	0.602752	0.351376	82.717896	10.009766	2.593994
C:\Users\cware\Desktop\Steller18Nov\18NovTrials\M22.DSG	11-1-2013	15:34:20	473294.000000	9465.880000	-0.554688	-0.886719	-0.941406	0.257798	0.609174	0.339450	63.461304	-10.879517	0.061035
C:\Users\cware\Desktop\Steller18Nov\18NovTrials\M22.DSG	11-1-2013	15:34:20	473295.000000	9465.900000	-0.578125	-0.855469	-0.851563	0.254128	0.615596	0.327523	51.177979	29.296875	4.409790
C:\Users\cware\Desktop\Steller18Nov\18NovTrials\M22.DSG	11-1-2013	15:34:20	473296.000000	9465.920000	-0.570313	-0.917969	-0.921875	0.249541	0.620183	0.321101	48.248291	80.749512	6.088257
C:\Users\cware\Desktop\Steller18Nov\18NovTrials\M22.DSG	11-1-2013	15:34:20	473297.000000	9465.940000	-0.210938	-0.953125	-1.093750	0.235780	0.625688	0.311009	38.635254	86.029053	6.317139
C:\Users\cware\Desktop\Steller18Nov\18NovTrials\M22.DSG	11-1-2013	15:34:20	473298.000000	9465.960000	-0.027344	-0.902344	-1.160156	0.230275	0.626606	0.307339	33.096313	110.260010	8.377075
C:\Users\cware\Desktop\Steller18Nov\18NovTrials\M22.DSG	11-1-2013	15:34:20	473299.000000	9465.980000	0.250000	-0.925781	-1.207031	0.215596	0.632110	0.297248	45.623779	89.035034	15.106201
C:\Users\cware\Desktop\Steller18Nov\18NovTrials\M22.DSG	11-1-2013	15:34:20	473300.000000	9466.000000	0.335938	-0.886719	-1.277344	0.209174	0.634862	0.291743	46.676636	104.858398	10.269165
C:\Users\cware\Desktop\Steller18Nov\18NovTrials\M22.DSG	11-1-2013	15:34:20	473301.000000	9466.020000	0.554688	-0.867188	-1.203125	0.195413	0.638532	0.279817	38.116455	66.513062	5.615234
C:\Users\cware\Desktop\Steller18Nov\18NovTrials\M22.DSG	11-1-2013	15:34:20	473302.000000	9466.040000	0.605469	-0.792969	-1.277344	0.189908	0.642202	0.275229	25.466919	64.636230	5.432129
C:\Users\cware\Desktop\Steller18Nov\18NovTrials\M22.DSG	11-1-2013	15:34:20	473303.000000	9466.060000	0.710938	-0.785156	-1.097656	0.186239	0.642202	0.270642	6.744385	26.657104	-1.708984
C:\Users\cware\Desktop\Steller18Nov\18NovTrials\M22.DSG	11-1-2013	15:34:20	473304.000000	9466.080000	0.566406	-0.816406	-1.160156	0.183486	0.644037	0.268807	-7.034302	9.963989	-10.223389
C:\Users\cware\Desktop\Steller18Nov\18NovTrials\M22.DSG	11-1-2013	15:34:20	473305.000000	9466.100000	0.406250	-0.820313	-1.152344	0.182569	0.641284	0.268807	-0.900269	-0.061035	-0.732422
C:\Users\cware\Desktop\Steller18Nov\18NovTrials\M22.DSG	11-1-2013	15:34:20	473306.000000	9466.120000	0.320313	-0.746094	-1.148438	0.180734	0.644037	0.267890	-8.316040	18.310547	-7.247925
C:\Users\cware\Desktop\Steller18Nov\18NovTrials\M22.DSG	11-1-2013	15:34:20	473307.000000	9466.140000	0.234375	-0.851563	-0.957031	0.180734	0.643119	0.268807	-12.268066	8.728027	-13.031006
C:\Users\cware\Desktop\Steller18Nov\18NovTrials\M22.DSG	11-1-2013	15:34:20	473308.000000	9466.160000	0.136719	-0.898438	-0.890625	0.179817	0.642202	0.270642	-8.422852	43.151855	-14.556885
C:\Users\cware\Desktop\Steller18Nov\18NovTrials\M22.DSG	11-1-2013	15:34:20	473309.000000	9466.180000	0.152344	-0.929688	-0.812500	0.179817	0.642202	0.271560	-7.919312	41.534424	-13.214111
C:\Users\cware\Desktop\Steller18Nov\18NovTrials\M22.DSG	11-1-2013	15:34:20	473310.000000	9466.200000	0.066406	-0.851563	-0.683594	0.177064	0.642202	0.270642	-6.561279	40.649414	-10.574341
C:\Users\cware\Desktop\Steller18Nov\18NovTrials\M22.DSG	11-1-2013	15:34:20	473311.000000	9466.220000	0.148438	-0.890625	-0.699219	0.175229	0.640367	0.271560	-14.541626	39.474487	-12.435913
C:\Users\cware\Desktop\Steller18Nov\18NovTrials\M22.DSG	11-1-2013	15:34:20	473312.000000	9466.240000	0.125000	-0.960938	-0.621094	0.175229	0.641284	0.273394	-11.169434	-11.840820	-11.825562
C:\Users\cware\Desktop\Steller18Nov\18NovTrials\M22.DSG	11-1-2013	15:34:20	473313.000000	9466.260000	-0.312500	-0.960938	-0.851563	0.173394	0.641284	0.273394	-19.195557	2.456665	-9.826660
C:\Users\cware\Desktop\Steller18Nov\18NovTrials\M22.DSG	11-1-2013	15:34:20	473314.000000	9466.280000	-0.070313	-0.812500	-0.886719	0.171560	0.639450	0.274312	-9.460449	6.973267	2.655029
C:\Users\cware\Desktop\Steller18Nov\18NovTrials\M22.DSG	11-1-2013	15:34:20	473315.000000	9466.300000	-0.109375	-0.816406	-0.734375	0.170642	0.639450	0.275229	-13.351440	-10.543823	8.361816
C:\Users\cware\Desktop\Steller18Nov\18NovTrials\M22.DSG	11-1-2013	15:34:20	473316.000000	9466.320000	-0.257813	-0.816406	-0.761719	0.170642	0.639450	0.276147	-4.928589	-45.043945	0.946045
C:\Users\cware\Desktop\Steller18Nov\18NovTrials\M22.DSG	11-1-2013	15:34:20	473317.000000	9466.340000	-0.265625	-0.894531	-0.742188	0.170642	0.638532	0.277982	-8.621216	-26.016235	-2.426147
C:\Users\cware\Desktop\Steller18Nov\18NovTrials\M22.DSG	11-1-2013	15:34:20	473318.000000	9466.360000	-0.238281	-0.843750	-0.796875	0.171560	0.638532	0.278899	-8.514404	34.118652	-6.500244
C:\Users\cware\Desktop\Steller18Nov\18NovTrials\M22.DSG	11-1-2013	15:34:20	473319.000000	9466.380000	-0.253906	-0.832031	-0.769531	0.170642	0.638532	0.279817	-10.223389	35.598755	-4.074097
C:\Users\cware\Desktop\Steller18Nov\18NovTrials\M22.DSG	11-1-2013	15:34:20	473320.000000	9466.400000	-0.253906	-0.832031	-0.769531	0.170642	0.637615	0.279817	-14.236450	-6.256104	0.106812
C:\Users\cware\Desktop\Steller18Nov\18NovTrials\M22.DSG	11-1-2013	15:34:20	473321.000000	9466.420000	-0.023438	-0.796875	-0.703125	0.168807	0.636697	0.283486	-24.215698	-15.945435	-1.785278
C:\Users\cware\Desktop\Steller18Nov\18NovTrials\M22.DSG	11-1-2013	15:34:20	473322.000000	9466.440000	-0.371094	-0.796875	-0.851563	0.168807	0.635780	0.285321	-22.613525	-0.411987	-0.381470
C:\Users\cware\Desktop\Steller18Nov\18NovTrials\M22.DSG	11-1-2013	15:34:20	473323.000000	9466.460000	-0.128906	-0.777344	-0.851563	0.167890	0.633028	0.290826	-37.857056	29.586792	-4.989624
C:\Users\cware\Desktop\Steller18Nov\18NovTrials\M22.DSG	11-1-2013	15:34:20	473324.000000	9466.480000	-0.156250	-0.875000	-0.703125	0.166055	0.631193	0.294495	-30.212402	28.793335	-2.029419
C:\Users\cware\Desktop\Steller18Nov\18NovTrials\M22.DSG	11-1-2013	15:34:20	473325.000000	9466.500000	-0.031250	-0.914063	-0.750000	0.163303	0.628440	0.299083	-24.887085	-10.177612	-1.708984
C:\Users\cware\Desktop\Steller18Nov\18NovTrials\M22.DSG	11-1-2013	15:34:20	473326.000000	9466.520000	-0.152344	-0.847656	-0.792969	0.164220	0.626606	0.304587	-25.833130	0.473022	-1.937866
C:\Users\cware\Desktop\Steller18Nov\18NovTrials\M22.DSG	11-1-2013	15:34:20	473327.000000	9466.540000	0.039063	-0.777344	-0.746094	0.164220	0.626606	0.306422	-29.052734	-55.999756	-13.351440
C:\Users\cware\Desktop\Steller18Nov\18NovTrials\M22.DSG	11-1-2013	15:34:20	473328.000000	9466.560000	-0.222656	-0.699219	-0.800781	0.166972	0.624771	0.309174	-23.773193	6.484985	-2.471924
C:\Users\cware\Desktop\Steller18Nov\18NovTrials\M22.DSG	11-1-2013	15:34:20	473329.000000	9466.580000	-0.031250	-0.785156	-0.812500	0.166055	0.622018	0.314679	-24.841309	-32.272339	-5.203247
C:\Users\cware\Desktop\Steller18Nov\18NovTrials\M22.DSG	11-1-2013	15:34:20	473330.000000	9466.600000	-0.148438	-0.839844	-0.808594	0.167890	0.620183	0.317431	-28.717041	34.347534	6.668091
C:\Users\cware\Desktop\Steller18Nov\18NovTrials\M22.DSG	11-1-2013	15:34:20	473331.000000	9466.620000	0.050781	-0.769531	-0.785156	0.167890	0.616514	0.324771	-32.485962	-36.346436	1.831055
C:\Users\cware\Desktop\Steller18Nov\18NovTrials\M22.DSG	11-1-2013	15:34:20	473332.000000	9466.640000	-0.042969	-0.753906	-0.781250	0.166972	0.615596	0.330275	-34.576416	-3.509521	7.522583
C:\Users\cware\Desktop\Steller18Nov\18NovTrials\M22.DSG	11-1-2013	15:34:20	473333.000000	9466.660000	-0.140625	-0.710938	-0.769531	0.165138	0.610092	0.338532	-40.359497	-17.333984	6.896973
C:\Users\cware\Desktop\Steller18Nov\18NovTrials\M22.DSG	11-1-2013	15:34:20	473334.000000	9466.680000	-0.070313	-0.726563	-0.734375	0.166055	0.609174	0.341284	-37.261963	-18.615723	13.992310
C:\Users\cware\Desktop\Steller18Nov\18NovTrials\M22.DSG	11-1-2013	15:34:20	473335.000000	9466.700000	-0.023438	-0.753906	-0.785156	0.164220	0.602752	0.350459	-38.528442	-20.690918	14.175415
C:\Users\cware\Desktop\Steller18Nov\18NovTrials\M22.DSG	11-1-2013	15:34:20	473336.000000	9466.720000	0.085938	-0.902344	-0.652344	0.165138	0.600000	0.354128	-39.596558	-3.997803	20.919800
C:\Users\cware\Desktop\Steller18Nov\18NovTrials\M22.DSG	11-1-2013	15:34:20	473337.000000	9466.740000	0.203125	-0.726563	-0.664063	0.163303	0.596330	0.361468	-27.359009	-83.831787	17.700195
C:\Users\cware\Desktop\Steller18Nov\18NovTrials\M22.DSG	11-1-2013	15:34:20	473338.000000	9466.760000	-0.019531	-0.683594	-0.757813	0.166055	0.595413	0.363303	-9.933472	-24.261475	25.802612
C:\Users\cware\Desktop\Steller18Nov\18NovTrials\M22.DSG	11-1-2013	15:34:20	473339.000000	9466.780000	-0.027344	-0.644531	-0.785156	0.166055	0.593578	0.364220	0.503540	-29.510498	1.251221
C:\Users\cware\Desktop\Steller18Nov\18NovTrials\M22.DSG	11-1-2013	15:34:20	473340.000000	9466.800000	-0.179688	-0.648438	-0.484375	0.166972	0.595413	0.364220	3.005981	-64.483643	12.435913
C:\Users\cware\Desktop\Steller18Nov\18NovTrials\M22.DSG	11-1-2013	15:34:20	473341.000000	9466.820000	-0.113281	-0.542969	-0.734375	0.169725	0.598165	0.360550	23.132324	-39.123535	7.034302
C:\Users\cware\Desktop\Steller18Nov\18NovTrials\M22.DSG	11-1-2013	15:34:20	473342.000000	9466.840000	-0.328125	-0.601563	-0.832031	0.166972	0.600000	0.355046	28.610229	-10.391235	13.504028
C:\Users\cware\Desktop\Steller18Nov\18NovTrials\M22.DSG	11-1-2013	15:34:20	473343.000000	9466.860000	-0.050781	-0.667969	-0.566406	0.166972	0.605505	0.352294	43.075562	-34.042358	-0.259399
C:\Users\cware\Desktop\Steller18Nov\18NovTrials\M22.DSG	11-1-2013	15:34:20	473344.000000	9466.880000	-0.089844	-0.660156	-0.742188	0.166972	0.609174	0.340367	54.870605	-13.275146	5.996704
C:\Users\cware\Desktop\Steller18Nov\18NovTrials\M22.DSG	11-1-2013	15:34:20	473345.000000	9466.900000	-0.222656	-0.800781	-0.601563	0.166972	0.612844	0.333028	50.506592	11.886597	6.484985
C:\Users\cware\Desktop\Steller18Nov\18NovTrials\M22.DSG	11-1-2013	15:34:20	473346.000000	9466.920000	-0.121094	-0.675781	-0.652344	0.164220	0.620183	0.317431	61.126709	-7.675171	11.886597
C:\Users\cware\Desktop\Steller18Nov\18NovTrials\M22.DSG	11-1-2013	15:34:20	473347.000000	9466.940000	-0.242188	-0.632813	-0.558594	0.162385	0.622936	0.309174	63.674927	12.710571	11.871338
C:\Users\cware\Desktop\Steller18Nov\18NovTrials\M22.DSG	11-1-2013	15:34:20	473348.000000	9466.960000	-0.242188	-0.632813	-0.558594	0.159633	0.631193	0.291743	63.705444	12.619019	4.837036
C:\Users\cware\Desktop\Steller18Nov\18NovTrials\M22.DSG	11-1-2013	15:34:20	473349.000000	9466.980000	-0.300781	-0.882813	-0.593750	0.157798	0.635780	0.280734	72.296143	15.472412	9.872437
C:\Users\cware\Desktop\Steller18Nov\18NovTrials\M22.DSG	11-1-2013	15:34:20	473350.000000	9467.000000	-0.316406	-1.003906	-0.796875	0.152294	0.642202	0.263303	70.098877	20.553589	10.910034
C:\Users\cware\Desktop\Steller18Nov\18NovTrials\M22.DSG	11-1-2013	15:34:20	473351.000000	9467.020000	-0.011719	-0.871094	-0.597656	0.150459	0.644954	0.253211	56.427002	-5.783081	6.607056
C:\Users\cware\Desktop\Steller18Nov\18NovTrials\M22.DSG	11-1-2013	15:34:20	473352.000000	9467.040000	-0.144531	-1.050781	-0.769531	0.146789	0.650459	0.236697	57.983398	-6.393433	12.893677
C:\Users\cware\Desktop\Steller18Nov\18NovTrials\M22.DSG	11-1-2013	15:34:20	473353.000000	9467.060000	-0.062500	-0.898438	-0.679688	0.145872	0.652294	0.229358	46.539307	-7.171631	6.881714
C:\Users\cware\Desktop\Steller18Nov\18NovTrials\M22.DSG	11-1-2013	15:34:20	473354.000000	9467.080000	-0.164063	-0.808594	-0.761719	0.144037	0.656881	0.212844	60.943604	-19.165039	5.462646
C:\Users\cware\Desktop\Steller18Nov\18NovTrials\M22.DSG	11-1-2013	15:34:20	473355.000000	9467.100000	-0.253906	-0.855469	-0.753906	0.143119	0.658716	0.205505	60.867310	-25.115967	-5.233765
C:\Users\cware\Desktop\Steller18Nov\18NovTrials\M22.DSG	11-1-2013	15:34:20	473356.000000	9467.120000	-0.421875	-0.875000	-1.039063	0.144037	0.663303	0.186239	82.138062	13.397217	-8.071899
C:\Users\cware\Desktop\Steller18Nov\18NovTrials\M22.DSG	11-1-2013	15:34:20	473357.000000	9467.140000	-0.445313	-1.210938	-1.027344	0.144037	0.666055	0.176147	70.129395	8.682251	-9.124756
C:\Users\cware\Desktop\Steller18Nov\18NovTrials\M22.DSG	11-1-2013	15:34:20	473358.000000	9467.160000	-0.402344	-1.078125	-0.808594	0.144037	0.667890	0.165138	47.653198	-4.653931	-7.629395
C:\Users\cware\Desktop\Steller18Nov\18NovTrials\M22.DSG	11-1-2013	15:34:20	473359.000000	9467.180000	-0.433594	-0.945313	-0.687500	0.144037	0.670642	0.149541	39.428711	22.567749	0.549316
C:\Users\cware\Desktop\Steller18Nov\18NovTrials\M22.DSG	11-1-2013	15:34:20	473360.000000	9467.200000	-0.539063	-0.937500	-0.785156	0.144037	0.670642	0.143119	41.397095	68.191528	-10.147095
C:\Users\cware\Desktop\Steller18Nov\18NovTrials\M22.DSG	11-1-2013	15:34:20	473361.000000	9467.220000	-0.464844	-1.066406	-0.773438	0.143119	0.672477	0.127523	35.339355	106.781006	-14.205933
C:\Users\cware\Desktop\Steller18Nov\18NovTrials\M22.DSG	11-1-2013	15:34:20	473362.000000	9467.240000	-0.164063	-1.085938	-0.863281	0.142202	0.673394	0.120183	40.054321	147.293091	-16.540527
C:\Users\cware\Desktop\Steller18Nov\18NovTrials\M22.DSG	11-1-2013	15:34:20	473363.000000	9467.260000	0.250000	-1.097656	-0.812500	0.143119	0.675229	0.102752	52.337646	155.853271	-26.611328
C:\Users\cware\Desktop\Steller18Nov\18NovTrials\M22.DSG	11-1-2013	15:34:20	473364.000000	9467.280000	0.570313	-1.113281	-0.882813	0.146789	0.676147	0.094495	47.821045	108.657837	-17.822266
C:\Users\cware\Desktop\Steller18Nov\18NovTrials\M22.DSG	11-1-2013	15:34:20	473365.000000	9467.300000	0.468750	-1.031250	-1.035156	0.148624	0.675229	0.078899	22.781372	165.924072	-9.216309
C:\Users\cware\Desktop\Steller18Nov\18NovTrials\M22.DSG	11-1-2013	15:34:20	473366.000000	9467.320000	0.757813	-1.031250	-0.972656	0.149541	0.676147	0.073394	-0.564575	88.378906	-3.982544
C:\Users\cware\Desktop\Steller18Nov\18NovTrials\M22.DSG	11-1-2013	15:34:20	473367.000000	9467.340000	0.796875	-1.050781	-0.898438	0.147706	0.675229	0.068807	0.305176	108.245850	8.575439
C:\Users\cware\Desktop\Steller18Nov\18NovTrials\M22.DSG	11-1-2013	15:34:20	473368.000000	9467.360000	0.902344	-0.863281	-0.875000	0.146789	0.675229	0.066972	-5.554199	14.938354	-11.322021
C:\Users\cware\Desktop\Steller18Nov\18NovTrials\M22.DSG	11-1-2013	15:34:20	473369.000000	9467.380000	0.738281	-0.972656	-0.976563	0.148624	0.676147	0.066972	-12.405396	46.173096	-1.571655
C:\Users\cware\Desktop\Steller18Nov\18NovTrials\M22.DSG	11-1-2013	15:34:20	473370.000000	9467.400000	0.777344	-0.988281	-0.941406	0.149541	0.676147	0.067890	-29.174805	13.778687	-5.050659
C:\Users\cware\Desktop\Steller18Nov\18NovTrials\M22.DSG	11-1-2013	15:34:20	473371.000000	9467.420000	0.710938	-1.117188	-0.878906	0.150459	0.677064	0.076147	-45.730591	10.971069	-6.530762
C:\Users\cware\Desktop\Steller18Nov\18NovTrials\M22.DSG	11-1-2013	15:34:20	473372.000000	9467.440000	0.656250	-1.179688	-0.605469	0.150459	0.676147	0.081651	-43.075562	11.459351	-14.022827
C:\Users\cware\Desktop\Steller18Nov\18NovTrials\M22.DSG	11-1-2013	15:34:20	473373.000000	9467.460000	0.417969	-1.195313	-0.531250	0.152294	0.677982	0.092661	-57.403564	51.345825	-11.535645
C:\Users\cware\Desktop\Steller18Nov\18NovTrials\M22.DSG	11-1-2013	15:34:20	473374.000000	9467.480000	0.136719	-0.964844	-0.667969	0.154128	0.677064	0.100000	-63.552856	6.683350	-17.517090
C:\Users\cware\Desktop\Steller18Nov\18NovTrials\M22.DSG	11-1-2013	15:34:20	473375.000000	9467.500000	0.082031	-1.042969	-0.554688	0.155046	0.675229	0.115596	-71.258545	83.389282	-5.401611
C:\Users\cware\Desktop\Steller18Nov\18NovTrials\M22.DSG	11-1-2013	15:34:20	473376.000000	9467.520000	0.082031	-1.042969	-0.554688	0.154128	0.674312	0.123853	-59.875488	32.485962	6.423950
C:\Users\cware\Desktop\Steller18Nov\18NovTrials\M22.DSG	11-1-2013	15:34:20	473377.000000	9467.540000	-0.101563	-1.031250	-0.699219	0.153211	0.673394	0.141284	-67.794800	44.021606	10.192871
C:\Users\cware\Desktop\Steller18Nov\18NovTrials\M22.DSG	11-1-2013	15:34:20	473378.000000	9467.560000	0.062500	-0.964844	-0.449219	0.149541	0.671560	0.148624	-65.902710	1.373291	7.461548
C:\Users\cware\Desktop\Steller18Nov\18NovTrials\M22.DSG	11-1-2013	15:34:20	473379.000000	9467.580000	0.226563	-0.992188	-0.464844	0.146789	0.668807	0.165138	-77.636719	-17.669678	8.224487
C:\Users\cware\Desktop\Steller18Nov\18NovTrials\M22.DSG	11-1-2013	15:34:20	473380.000000	9467.600000	-0.031250	-0.988281	-0.566406	0.144954	0.668807	0.174312	-63.598633	-16.113281	16.036987
C:\Users\cware\Desktop\Steller18Nov\18NovTrials\M22.DSG	11-1-2013	15:34:20	473381.000000	9467.620000	-0.093750	-0.898438	-0.640625	0.145872	0.663303	0.189908	-70.022583	-64.224243	2.044678
C:\Users\cware\Desktop\Steller18Nov\18NovTrials\M22.DSG	11-1-2013	15:34:20	473382.000000	9467.640000	-0.371094	-1.070313	-0.558594	0.145872	0.660550	0.199083	-64.849854	10.391235	-6.591797
C:\Users\cware\Desktop\Steller18Nov\18NovTrials\M22.DSG	11-1-2013	15:34:20	473383.000000	9467.660000	-0.109375	-0.972656	-0.660156	0.146789	0.657798	0.206422	-54.733276	27.145386	6.088257
C:\Users\cware\Desktop\Steller18Nov\18NovTrials\M22.DSG	11-1-2013	15:34:20	473384.000000	9467.680000	-0.042969	-0.871094	-0.429688	0.141284	0.655046	0.219266	-70.037842	13.061523	-0.503540
C:\Users\cware\Desktop\Steller18Nov\18NovTrials\M22.DSG	11-1-2013	15:34:20	473385.000000	9467.700000	0.007813	-1.078125	-0.492188	0.141284	0.653211	0.226606	-67.352295	-43.151855	2.136230
C:\Users\cware\Desktop\Steller18Nov\18NovTrials\M22.DSG	11-1-2013	15:34:20	473386.000000	9467.720000	-0.156250	-0.839844	-0.687500	0.143119	0.648624	0.243119	-60.119629	29.647827	5.050659
C:\Users\cware\Desktop\Steller18Nov\18NovTrials\M22.DSG	11-1-2013	15:34:20	473387.000000	9467.740000	-0.058594	-0.718750	-0.660156	0.141284	0.644954	0.251376	-64.239502	28.167725	0.549316
C:\Users\cware\Desktop\Steller18Nov\18NovTrials\M22.DSG	11-1-2013	15:34:20	473388.000000	9467.760000	0.179688	-0.746094	-0.753906	0.142202	0.640367	0.266055	-72.845459	10.055542	-18.356323
C:\Users\cware\Desktop\Steller18Nov\18NovTrials\M22.DSG	11-1-2013	15:34:20	473389.000000	9467.780000	-0.093750	-0.843750	-0.707031	0.144954	0.636697	0.276147	-64.697266	36.483765	-8.178711
C:\Users\cware\Desktop\Steller18Nov\18NovTrials\M22.DSG	11-1-2013	15:34:20	473390.000000	9467.800000	0.035156	-0.855469	-0.718750	0.143119	0.632110	0.288073	-59.921265	-29.357910	-7.492065
C:\Users\cware\Desktop\Steller18Nov\18NovTrials\M22.DSG	11-1-2013	15:34:20	473391.000000	9467.820000	-0.113281	-0.726563	-0.792969	0.144037	0.630275	0.295413	-57.647705	-41.366577	-14.053345
C:\Users\cware\Desktop\Steller18Nov\18NovTrials\M22.DSG	11-1-2013	15:34:20	473392.000000	9467.840000	-0.406250	-0.871094	-0.996094	0.143119	0.622018	0.308257	-61.904907	66.635132	1.007080
C:\Users\cware\Desktop\Steller18Nov\18NovTrials\M22.DSG	11-1-2013	15:34:20	473393.000000	9467.860000	0.296875	-0.808594	-0.707031	0.143119	0.619266	0.315596	-73.715210	7.949829	-8.056641
C:\Users\cware\Desktop\Steller18Nov\18NovTrials\M22.DSG	11-1-2013	15:34:20	473394.000000	9467.880000	-0.074219	-0.710938	-0.843750	0.143119	0.610092	0.331193	-64.880371	-10.986328	-5.996704
C:\Users\cware\Desktop\Steller18Nov\18NovTrials\M22.DSG	11-1-2013	15:34:20	473395.000000	9467.900000	0.105469	-0.746094	-0.734375	0.145872	0.607339	0.338532	-66.040039	26.428223	-1.663208
C:\Users\cware\Desktop\Steller18Nov\18NovTrials\M22.DSG	11-1-2013	15:34:20	473396.000000	9467.920000	-0.167969	-0.738281	-0.906250	0.144037	0.597248	0.353211	-69.458008	-15.319824	-9.399414
C:\Users\cware\Desktop\Steller18Nov\18NovTrials\M22.DSG	11-1-2013	15:34:20	473397.000000	9467.940000	-0.179688	-0.644531	-0.980469	0.144037	0.594495	0.361468	-84.014893	-31.723022	-12.756348
C:\Users\cware\Desktop\Steller18Nov\18NovTrials\M22.DSG	11-1-2013	15:34:20	473398.000000	9467.960000	0.191406	-0.656250	-0.812500	0.144954	0.583486	0.368807	-71.975708	21.850586	6.561279
C:\Users\cware\Desktop\Steller18Nov\18NovTrials\M22.DSG	11-1-2013	15:34:20	473399.000000	9467.980000	0.167969	-0.523438	-0.800781	0.147706	0.578899	0.385321	-78.140259	21.865845	-1.953125
C:\Users\cware\Desktop\Steller18Nov\18NovTrials\M22.DSG	11-1-2013	15:34:20	473400.000000	9468.000000	-0.328125	-0.562500	-1.113281	0.146789	0.573394	0.392661	-75.271606	-42.846680	-8.270264
C:\Users\cware\Desktop\Steller18Nov\18NovTrials\M22.DSG	11-1-2013	15:34:20	473401.000000	9468.020000	-0.125000	-0.589844	-1.042969	0.150459	0.562385	0.410092	-75.256348	-26.916504	-9.017944
C:\Users\cware\Desktop\Steller18Nov\18NovTrials\M22.DSG	11-1-2013	15:34:20	473402.000000	9468.040000	0.128906	-0.671875	-1.105469	0.153211	0.555046	0.418349	-90.759277	30.136108	-1.205444
C:\Users\cware\Desktop\Steller18Nov\18NovTrials\M22.DSG	11-1-2013	15:34:20	473403.000000	9468.060000	0.171875	-0.542969	-0.804688	0.152294	0.541284	0.434862	-90.042114	-5.859375	1.800537
C:\Users\cware\Desktop\Steller18Nov\18NovTrials\M22.DSG	11-1-2013	15:34:20	473404.000000	9468.080000	0.171875	-0.542969	-0.804688	0.153211	0.533028	0.444954	-101.242065	-64.300537	-3.341675
C:\Users\cware\Desktop\Steller18Nov\18NovTrials\M22.DSG	11-1-2013	15:34:20	473405.000000	9468.100000	0.191406	-0.593750	-0.925781	0.159633	0.515596	0.466055	-107.986450	-59.051514	0.488281
C:\Users\cware\Desktop\Steller18Nov\18NovTrials\M22.DSG	11-1-2013	15:34:20	473406.000000	9468.120000	0.191406	-0.492188	-0.875000	0.162385	0.504587	0.475229	-101.135254	-73.272705	5.554199
C:\Users\cware\Desktop\Steller18Nov\18NovTrials\M22.DSG	11-1-2013	15:34:20	473407.000000	9468.140000	-0.058594	-0.503906	-0.714844	0.169725	0.486239	0.493578	-95.504761	-45.089722	8.865356
C:\Users\cware\Desktop\Steller18Nov\18NovTrials\M22.DSG	11-1-2013	15:34:20	473408.000000	9468.160000	-0.007813	-0.414063	-0.664063	0.174312	0.476147	0.500917	-91.903687	-68.527222	-6.744385
C:\Users\cware\Desktop\Steller18Nov\18NovTrials\M22.DSG	11-1-2013	15:34:20	473409.000000	9468.180000	-0.175781	-0.332031	-0.851563	0.188991	0.459633	0.516514	-85.617065	-66.818237	-12.863159
C:\Users\cware\Desktop\Steller18Nov\18NovTrials\M22.DSG	11-1-2013	15:34:20	473410.000000	9468.200000	-0.109375	-0.398438	-0.753906	0.196330	0.450459	0.524771	-87.020874	-50.918579	-2.670288
C:\Users\cware\Desktop\Steller18Nov\18NovTrials\M22.DSG	11-1-2013	15:34:20	473411.000000	9468.220000	-0.273438	-0.207031	-0.941406	0.207339	0.433945	0.535780	-73.257446	-36.407471	1.419067
C:\Users\cware\Desktop\Steller18Nov\18NovTrials\M22.DSG	11-1-2013	15:34:20	473412.000000	9468.240000	-0.273438	-0.253906	-0.824219	0.213761	0.426606	0.540367	-76.644897	-60.394287	-10.391235
C:\Users\cware\Desktop\Steller18Nov\18NovTrials\M22.DSG	11-1-2013	15:34:20	473413.000000	9468.260000	-0.273438	-0.289063	-0.863281	0.227523	0.411927	0.548624	-54.550171	-38.558960	-7.965088
C:\Users\cware\Desktop\Steller18Nov\18NovTrials\M22.DSG	11-1-2013	15:34:20	473414.000000	9468.280000	-0.187500	-0.238281	-0.914063	0.230275	0.406422	0.553211	-45.501709	-36.773682	-9.674072
C:\Users\cware\Desktop\Steller18Nov\18NovTrials\M22.DSG	11-1-2013	15:34:20	473415.000000	9468.300000	-0.187500	-0.222656	-0.808594	0.237615	0.399083	0.555963	-27.496338	-27.160645	-1.159668
C:\Users\cware\Desktop\Steller18Nov\18NovTrials\M22.DSG	11-1-2013	15:34:20	473416.000000	9468.320000	-0.503906	-0.238281	-0.859375	0.236697	0.395413	0.558716	-35.247803	-1.983643	-8.209229
C:\Users\cware\Desktop\Steller18Nov\18NovTrials\M22.DSG	11-1-2013	15:34:20	473417.000000	9468.340000	-0.187500	-0.199219	-0.980469	0.240367	0.389908	0.561468	-26.458740	-16.693115	-3.112793
C:\Users\cware\Desktop\Steller18Nov\18NovTrials\M22.DSG	11-1-2013	15:34:20	473418.000000	9468.360000	-0.449219	-0.218750	-0.906250	0.239450	0.388991	0.562385	-37.109375	-10.086060	-7.247925
C:\Users\cware\Desktop\Steller18Nov\18NovTrials\M22.DSG	11-1-2013	15:34:20	473419.000000	9468.380000	-0.324219	-0.300781	-1.035156	0.241284	0.380734	0.565138	-20.019531	-9.567261	1.647949
C:\Users\cware\Desktop\Steller18Nov\18NovTrials\M22.DSG	11-1-2013	15:34:20	473420.000000	9468.400000	-0.136719	-0.203125	-1.136719	0.243119	0.378899	0.567890	-33.615112	-4.074097	4.547119
C:\Users\cware\Desktop\Steller18Nov\18NovTrials\M22.DSG	11-1-2013	15:34:20	473421.000000	9468.420000	-0.093750	-0.226563	-1.164063	0.241284	0.373394	0.569725	-38.970947	-31.570435	15.045166
C:\Users\cware\Desktop\Steller18Nov\18NovTrials\M22.DSG	11-1-2013	15:34:20	473422.000000	9468.440000	-0.296875	-0.218750	-1.195313	0.243119	0.370642	0.571560	-27.297974	-15.457153	24.276733
C:\Users\cware\Desktop\Steller18Nov\18NovTrials\M22.DSG	11-1-2013	15:34:20	473423.000000	9468.460000	-0.355469	-0.093750	-1.281250	0.243119	0.366055	0.575229	-9.948730	-18.386841	31.143188
C:\Users\cware\Desktop\Steller18Nov\18NovTrials\M22.DSG	11-1-2013	15:34:20	473424.000000	9468.480000	-0.355469	-0.210938	-1.375000	0.242202	0.366972	0.573394	-12.466431	-30.288696	31.158447
C:\Users\cware\Desktop\Steller18Nov\18NovTrials\M22.DSG	11-1-2013	15:34:20	473425.000000	9468.500000	-0.515625	-0.117188	-1.488281	0.243119	0.366055	0.573394	-11.444092	-10.864258	17.288208
C:\Users\cware\Desktop\Steller18Nov\18NovTrials\M22.DSG	11-1-2013	15:34:20	473426.000000	9468.520000	-0.539063	-0.125000	-1.292969	0.244037	0.365138	0.573394	-15.945435	8.178711	1.007080
C:\Users\cware\Desktop\Steller18Nov\18NovTrials\M22.DSG	11-1-2013	15:34:20	473427.000000	9468.540000	-0.726563	-0.316406	-1.363281	0.239450	0.363303	0.573394	3.402710	87.997437	4.486084
C:\Users\cware\Desktop\Steller18Nov\18NovTrials\M22.DSG	11-1-2013	15:34:20	473428.000000	9468.560000	-0.656250	-0.218750	-1.066406	0.217431	0.364220	0.576147	2.517700	120.635986	7.553101
C:\Users\cware\Desktop\Steller18Nov\18NovTrials\M22.DSG	11-1-2013	15:34:20	473429.000000	9468.580000	-0.425781	-0.148438	-1.347656	0.201835	0.364220	0.575229	8.407593	136.825562	-6.607056
C:\Users\cware\Desktop\Steller18Nov\18NovTrials\M22.DSG	11-1-2013	15:34:20	473430.000000	9468.600000	0.242188	-0.093750	-1.738281	0.176147	0.371560	0.570642	23.635864	111.724854	-20.172119
C:\Users\cware\Desktop\Steller18Nov\18NovTrials\M22.DSG	11-1-2013	15:34:20	473431.000000	9468.620000	0.757813	-0.269531	-1.671875	0.163303	0.374312	0.566972	18.234253	117.813110	-14.480591
C:\Users\cware\Desktop\Steller18Nov\18NovTrials\M22.DSG	11-1-2013	15:34:20	473432.000000	9468.640000	1.007813	-0.457031	-1.636719	0.136697	0.377064	0.560550	-11.505127	107.177734	-9.246826
C:\Users\cware\Desktop\Steller18Nov\18NovTrials\M22.DSG	11-1-2013	15:34:20	473433.000000	9468.660000	0.949219	-0.371094	-1.496094	0.129358	0.374312	0.562385	-35.644531	88.165283	-2.426147
C:\Users\cware\Desktop\Steller18Nov\18NovTrials\M22.DSG	11-1-2013	15:34:20	473434.000000	9468.680000	0.992188	-0.472656	-1.406250	0.118349	0.365138	0.566972	-52.001953	-2.563477	-4.852295
C:\Users\cware\Desktop\Steller18Nov\18NovTrials\M22.DSG	11-1-2013	15:34:20	473435.000000	9468.700000	0.847656	-0.015625	-1.414063	0.115596	0.360550	0.566972	-49.743652	3.204346	-5.981445
C:\Users\cware\Desktop\Steller18Nov\18NovTrials\M22.DSG	11-1-2013	15:34:20	473436.000000	9468.720000	0.625000	-0.031250	-1.339844	0.117431	0.349541	0.573394	-66.650391	-15.396118	-18.829346
C:\Users\cware\Desktop\Steller18Nov\18NovTrials\M22.DSG	11-1-2013	15:34:20	473437.000000	9468.740000	0.406250	-0.062500	-1.171875	0.113761	0.344037	0.575229	-64.117432	23.193359	-25.192261
C:\Users\cware\Desktop\Steller18Nov\18NovTrials\M22.DSG	11-1-2013	15:34:20	473438.000000	9468.760000	0.121094	-0.199219	-1.347656	0.113761	0.329358	0.579817	-65.505981	53.634644	-14.923096
C:\Users\cware\Desktop\Steller18Nov\18NovTrials\M22.DSG	11-1-2013	15:34:20	473439.000000	9468.780000	0.203125	-0.082031	-1.097656	0.107339	0.322018	0.580734	-59.402466	29.052734	-15.533447
C:\Users\cware\Desktop\Steller18Nov\18NovTrials\M22.DSG	11-1-2013	15:34:20	473440.000000	9468.800000	0.250000	0.019531	-1.226563	0.102752	0.315596	0.583486	-55.236816	66.635132	-17.486572
C:\Users\cware\Desktop\Steller18Nov\18NovTrials\M22.DSG	11-1-2013	15:34:20	473441.000000	9468.820000	0.257813	-0.046875	-1.195313	0.095413	0.300917	0.587156	-56.655884	41.931152	-9.140015
C:\Users\cware\Desktop\Steller18Nov\18NovTrials\M22.DSG	11-1-2013	15:34:20	473442.000000	9468.840000	0.234375	-0.164063	-1.152344	0.090826	0.291743	0.589908	-55.511475	16.723633	-3.662109
C:\Users\cware\Desktop\Steller18Nov\18NovTrials\M22.DSG	11-1-2013	15:34:20	473443.000000	9468.860000	0.125000	0.050781	-1.144531	0.086239	0.281651	0.591743	-52.337646	-60.455322	0.793457
C:\Users\cware\Desktop\Steller18Nov\18NovTrials\M22.DSG	11-1-2013	15:34:20	473444.000000	9468.880000	-0.253906	0.023438	-1.269531	0.091743	0.275229	0.595413	-50.445557	5.020142	7.583618
C:\Users\cware\Desktop\Steller18Nov\18NovTrials\M22.DSG	11-1-2013	15:34:20	473445.000000	9468.900000	0.066406	-0.058594	-1.140625	0.092661	0.264220	0.599083	-44.067383	-11.947632	4.806519
C:\Users\cware\Desktop\Steller18Nov\18NovTrials\M22.DSG	11-1-2013	15:34:20	473446.000000	9468.920000	0.039063	0.003906	-1.101563	0.094495	0.257798	0.600917	-51.757813	-31.158447	0.488281
C:\Users\cware\Desktop\Steller18Nov\18NovTrials\M22.DSG	11-1-2013	15:34:20	473447.000000	9468.940000	0.007813	-0.078125	-1.152344	0.096330	0.244954	0.604587	-50.094604	11.535645	7.034302
C:\Users\cware\Desktop\Steller18Nov\18NovTrials\M22.DSG	11-1-2013	15:34:20	473448.000000	9468.960000	0.078125	0.066406	-0.929688	0.095413	0.237615	0.605505	-68.969727	14.358521	1.205444
C:\Users\cware\Desktop\Steller18Nov\18NovTrials\M22.DSG	11-1-2013	15:34:20	473449.000000	9468.980000	-0.023438	0.003906	-1.113281	0.093578	0.223853	0.608257	-52.795410	-8.209229	7.736206
C:\Users\cware\Desktop\Steller18Nov\18NovTrials\M22.DSG	11-1-2013	15:34:20	473450.000000	9469.000000	-0.039063	0.246094	-0.925781	0.092661	0.214679	0.610092	-54.870605	-19.058228	-0.823975
C:\Users\cware\Desktop\Steller18Nov\18NovTrials\M22.DSG	11-1-2013	15:34:20	473451.000000	9469.020000	0.109375	0.218750	-1.195313	0.095413	0.203670	0.613761	-51.696777	-14.038086	-0.915527
C:\Users\cware\Desktop\Steller18Nov\18NovTrials\M22.DSG	11-1-2013	15:34:20	473452.000000	9469.040000	0.031250	0.183594	-1.152344	0.096330	0.198165	0.613761	-44.387817	-36.163330	-7.232666
C:\Users\cware\Desktop\Steller18Nov\18NovTrials\M22.DSG	11-1-2013	15:34:20	473453.000000	9469.060000	-0.105469	0.132813	-1.148438	0.096330	0.187156	0.616514	-44.525146	-61.126709	-8.529663
C:\Users\cware\Desktop\Steller18Nov\18NovTrials\M22.DSG	11-1-2013	15:34:20	473454.000000	9469.080000	-0.058594	0.132813	-1.109375	0.102752	0.182569	0.618349	-39.291382	17.303467	1.541138
C:\Users\cware\Desktop\Steller18Nov\18NovTrials\M22.DSG	11-1-2013	15:34:20	473455.000000	9469.100000	0.105469	0.191406	-1.054688	0.097248	0.172477	0.617431	-47.195435	-7.369995	-8.666992
C:\Users\cware\Desktop\Steller18Nov\18NovTrials\M22.DSG	11-1-2013	15:34:20	473456.000000	9469.120000	0.054688	0.050781	-1.035156	0.097248	0.166972	0.619266	-44.860840	-20.751953	-2.532959
C:\Users\cware\Desktop\Steller18Nov\18NovTrials\M22.DSG	11-1-2013	15:34:20	473457.000000	9469.140000	0.171875	0.273438	-1.042969	0.100000	0.155046	0.620183	-40.008545	-21.163940	-5.569458
C:\Users\cware\Desktop\Steller18Nov\18NovTrials\M22.DSG	11-1-2013	15:34:20	473458.000000	9469.160000	0.171875	0.273438	-1.042969	0.100917	0.151376	0.620183	-51.559448	18.051147	-7.461548
C:\Users\cware\Desktop\Steller18Nov\18NovTrials\M22.DSG	11-1-2013	15:34:20	473459.000000	9469.180000	-0.191406	0.222656	-1.281250	0.103670	0.141284	0.621101	-39.520264	34.744263	-2.716064
C:\Users\cware\Desktop\Steller18Nov\18NovTrials\M22.DSG	11-1-2013	15:34:20	473460.000000	9469.200000	0.074219	0.195313	-1.203125	0.100000	0.135780	0.621101	-43.212891	6.484985	-4.623413
C:\Users\cware\Desktop\Steller18Nov\18NovTrials\M22.DSG	11-1-2013	15:34:20	473461.000000	9469.220000	0.152344	0.199219	-0.988281	0.096330	0.126606	0.620183	-42.480469	-0.900269	-6.576538
C:\Users\cware\Desktop\Steller18Nov\18NovTrials\M22.DSG	11-1-2013	15:34:20	473462.000000	9469.240000	-0.035156	0.375000	-1.246094	0.099083	0.122018	0.621101	-37.261963	-12.756348	-6.286621
C:\Users\cware\Desktop\Steller18Nov\18NovTrials\M22.DSG	11-1-2013	15:34:20	473463.000000	9469.260000	0.218750	0.300781	-1.160156	0.099083	0.112844	0.621101	-37.551880	-8.010864	-11.428833
C:\Users\cware\Desktop\Steller18Nov\18NovTrials\M22.DSG	11-1-2013	15:34:20	473464.000000	9469.280000	0.011719	0.320313	-1.042969	0.096330	0.108257	0.621101	-49.926758	-5.355835	-12.374878
C:\Users\cware\Desktop\Steller18Nov\18NovTrials\M22.DSG	11-1-2013	15:34:20	473465.000000	9469.300000	0.027344	0.308594	-1.117188	0.094495	0.104587	0.620183	-35.003662	6.057739	-8.941650
C:\Users\cware\Desktop\Steller18Nov\18NovTrials\M22.DSG	11-1-2013	15:34:20	473466.000000	9469.320000	0.128906	0.324219	-1.175781	0.092661	0.094495	0.620183	-39.016724	-28.610229	-16.326904
C:\Users\cware\Desktop\Steller18Nov\18NovTrials\M22.DSG	11-1-2013	15:34:20	473467.000000	9469.340000	-0.019531	0.316406	-1.027344	0.095413	0.091743	0.619266	-35.339355	-16.510010	-10.879517
C:\Users\cware\Desktop\Steller18Nov\18NovTrials\M22.DSG	11-1-2013	15:34:20	473468.000000	9469.360000	0.078125	0.308594	-1.128906	0.093578	0.085321	0.620183	-35.827637	16.601563	-13.412476
C:\Users\cware\Desktop\Steller18Nov\18NovTrials\M22.DSG	11-1-2013	15:34:20	473469.000000	9469.380000	0.015625	0.320313	-1.144531	0.090826	0.080734	0.620183	-32.150269	21.194458	-9.933472
C:\Users\cware\Desktop\Steller18Nov\18NovTrials\M22.DSG	11-1-2013	15:34:20	473470.000000	9469.400000	0.144531	0.390625	-1.089844	0.088073	0.074312	0.617431	-28.488159	4.699707	-14.556885
C:\Users\cware\Desktop\Steller18Nov\18NovTrials\M22.DSG	11-1-2013	15:34:20	473471.000000	9469.420000	0.195313	0.332031	-1.039063	0.088991	0.070642	0.617431	-34.439087	-10.360718	-13.916016
C:\Users\cware\Desktop\Steller18Nov\18NovTrials\M22.DSG	11-1-2013	15:34:20	473472.000000	9469.440000	0.222656	0.367188	-1.109375	0.090826	0.065138	0.617431	-28.091431	-9.078979	-11.093140
C:\Users\cware\Desktop\Steller18Nov\18NovTrials\M22.DSG	11-1-2013	15:34:20	473473.000000	9469.460000	0.066406	0.414063	-1.085938	0.090826	0.061468	0.617431	-30.319214	4.394531	-15.029907
C:\Users\cware\Desktop\Steller18Nov\18NovTrials\M22.DSG	11-1-2013	15:34:20	473474.000000	9469.480000	0.140625	0.386719	-1.093750	0.090826	0.055963	0.615596	-22.018433	-6.790161	-12.603760
C:\Users\cware\Desktop\Steller18Nov\18NovTrials\M22.DSG	11-1-2013	15:34:20	473475.000000	9469.500000	0.003906	0.425781	-1.214844	0.088073	0.052294	0.614679	-30.868530	6.896973	-9.872437
C:\Users\cware\Desktop\Steller18Nov\18NovTrials\M22.DSG	11-1-2013	15:34:20	473476.000000	9469.520000	0.125000	0.476563	-1.000000	0.087156	0.046789	0.613761	-31.723022	2.990723	-11.108398
C:\Users\cware\Desktop\Steller18Nov\18NovTrials\M22.DSG	11-1-2013	15:34:20	473477.000000	9469.540000	0.183594	0.421875	-1.000000	0.088991	0.044954	0.614679	-34.225464	19.332886	-13.381958
C:\Users\cware\Desktop\Steller18Nov\18NovTrials\M22.DSG	11-1-2013	15:34:20	473478.000000	9469.560000	0.175781	0.386719	-1.140625	0.087156	0.038532	0.613761	-25.955200	-8.880615	-12.145996
C:\Users\cware\Desktop\Steller18Nov\18NovTrials\M22.DSG	11-1-2013	15:34:20	473479.000000	9469.580000	0.105469	0.453125	-0.976563	0.087156	0.036697	0.613761	-30.273438	3.387451	-14.022827
C:\Users\cware\Desktop\Steller18Nov\18NovTrials\M22.DSG	11-1-2013	15:34:20	473480.000000	9469.600000	0.152344	0.421875	-0.960938	0.086239	0.032110	0.613761	-25.848389	-5.538940	-14.419556
C:\Users\cware\Desktop\Steller18Nov\18NovTrials\M22.DSG	11-1-2013	15:34:20	473481.000000	9469.620000	0.093750	0.480469	-1.085938	0.086239	0.028440	0.611927	-28.564453	-10.940552	-13.458252
C:\Users\cware\Desktop\Steller18Nov\18NovTrials\M22.DSG	11-1-2013	15:34:20	473482.000000	9469.640000	0.113281	0.441406	-1.070313	0.088991	0.024771	0.611927	-22.003174	12.191772	-9.887695
C:\Users\cware\Desktop\Steller18Nov\18NovTrials\M22.DSG	11-1-2013	15:34:20	473483.000000	9469.660000	-0.007813	0.500000	-1.097656	0.088991	0.022018	0.612844	-13.275146	-19.958496	-10.482788
C:\Users\cware\Desktop\Steller18Nov\18NovTrials\M22.DSG	11-1-2013	15:34:20	473484.000000	9469.680000	0.132813	0.496094	-1.015625	0.089908	0.020183	0.611009	-17.166138	19.348145	-14.831543
C:\Users\cware\Desktop\Steller18Nov\18NovTrials\M22.DSG	11-1-2013	15:34:20	473485.000000	9469.700000	0.070313	0.386719	-1.070313	0.088991	0.016514	0.611009	-22.964478	22.094727	-10.406494
C:\Users\cware\Desktop\Steller18Nov\18NovTrials\M22.DSG	11-1-2013	15:34:20	473486.000000	9469.720000	0.070313	0.386719	-1.070313	0.086239	0.014679	0.609174	-24.444580	-56.915283	-19.226074
C:\Users\cware\Desktop\Steller18Nov\18NovTrials\M22.DSG	11-1-2013	15:34:20	473487.000000	9469.740000	0.363281	0.558594	-1.011719	0.085321	0.011009	0.609174	-15.304565	-4.394531	-13.229370
C:\Users\cware\Desktop\Steller18Nov\18NovTrials\M22.DSG	11-1-2013	15:34:20	473488.000000	9469.760000	0.097656	0.511719	-1.054688	0.087156	0.011009	0.609174	-24.902344	29.022217	-14.801025
C:\Users\cware\Desktop\Steller18Nov\18NovTrials\M22.DSG	11-1-2013	15:34:20	473489.000000	9469.780000	0.246094	0.566406	-0.992188	0.077982	0.005505	0.605505	-18.417358	-36.651611	-8.132935
C:\Users\cware\Desktop\Steller18Nov\18NovTrials\M22.DSG	11-1-2013	15:34:20	473490.000000	9469.800000	0.136719	0.433594	-0.851563	0.079817	0.003670	0.607339	-18.981934	-3.540039	-1.296997
C:\Users\cware\Desktop\Steller18Nov\18NovTrials\M22.DSG	11-1-2013	15:34:20	473491.000000	9469.820000	0.179688	0.484375	-0.886719	0.082569	0.000000	0.606422	-22.949219	-50.292969	-8.499146
C:\Users\cware\Desktop\Steller18Nov\18NovTrials\M22.DSG	11-1-2013	15:34:20	473492.000000	9469.840000	0.035156	0.425781	-0.902344	0.087156	-0.002752	0.607339	-22.949219	1.342773	0.991821
C:\Users\cware\Desktop\Steller18Nov\18NovTrials\M22.DSG	11-1-2013	15:34:20	473493.000000	9469.860000	0.367188	0.421875	-0.890625	0.093578	-0.008257	0.607339	-28.472900	-14.007568	-2.243042
C:\Users\cware\Desktop\Steller18Nov\18NovTrials\M22.DSG	11-1-2013	15:34:20	473494.000000	9469.880000	-0.019531	0.476563	-0.941406	0.093578	-0.011009	0.605505	-45.501709	6.576538	-1.632690
C:\Users\cware\Desktop\Steller18Nov\18NovTrials\M22.DSG	11-1-2013	15:34:20	473495.000000	9469.900000	-0.113281	0.492188	-0.996094	0.088073	-0.023853	0.603670	-47.744751	29.281616	14.190674
C:\Users\cware\Desktop\Steller18Nov\18NovTrials\M22.DSG	11-1-2013	15:34:20	473496.000000	9469.920000	0.457031	0.421875	-0.597656	0.088073	-0.029358	0.601835	-65.750122	-79.360962	5.630493
C:\Users\cware\Desktop\Steller18Nov\18NovTrials\M22.DSG	11-1-2013	15:34:20	473497.000000	9469.940000	0.261719	0.476563	-0.722656	0.107339	-0.044954	0.601835	-64.468384	-102.630615	-2.166748
C:\Users\cware\Desktop\Steller18Nov\18NovTrials\M22.DSG	11-1-2013	15:34:20	473498.000000	9469.960000	-0.156250	0.453125	-0.933594	0.114679	-0.054128	0.600917	-76.766968	24.108887	10.864258
C:\Users\cware\Desktop\Steller18Nov\18NovTrials\M22.DSG	11-1-2013	15:34:20	473499.000000	9469.980000	-0.050781	0.371094	-0.882813	0.111009	-0.072477	0.595413	-67.108154	-0.885010	16.204834
C:\Users\cware\Desktop\Steller18Nov\18NovTrials\M22.DSG	11-1-2013	15:34:20	473500.000000	9470.000000	0.472656	0.531250	-0.707031	0.116514	-0.080734	0.595413	-72.525024	-100.326538	1.037598
C:\Users\cware\Desktop\Steller18Nov\18NovTrials\M22.DSG	11-1-2013	15:34:20	473501.000000	9470.020000	0.023438	0.425781	-0.773438	0.131193	-0.096330	0.589908	-67.565918	-53.237915	5.874634
C:\Users\cware\Desktop\Steller18Nov\18NovTrials\M22.DSG	11-1-2013	15:34:20	473502.000000	9470.040000	0.050781	0.460938	-0.734375	0.137615	-0.103670	0.589908	-77.163696	-12.390137	10.650635
C:\Users\cware\Desktop\Steller18Nov\18NovTrials\M22.DSG	11-1-2013	15:34:20	473503.000000	9470.060000	-0.179688	0.496094	-0.714844	0.137615	-0.122018	0.582569	-60.974121	-47.470093	5.676270
C:\Users\cware\Desktop\Steller18Nov\18NovTrials\M22.DSG	11-1-2013	15:34:20	473504.000000	9470.080000	0.324219	0.445313	-0.640625	0.145872	-0.129358	0.579817	-65.139771	-70.159912	9.307861
C:\Users\cware\Desktop\Steller18Nov\18NovTrials\M22.DSG	11-1-2013	15:34:20	473505.000000	9470.100000	-0.218750	0.542969	-0.656250	0.154128	-0.137615	0.577064	-74.142456	-17.135620	9.201050
C:\Users\cware\Desktop\Steller18Nov\18NovTrials\M22.DSG	11-1-2013	15:34:20	473506.000000	9470.120000	0.195313	0.640625	-0.718750	0.157798	-0.154128	0.570642	-70.114136	-33.279419	3.448486
C:\Users\cware\Desktop\Steller18Nov\18NovTrials\M22.DSG	11-1-2013	15:34:20	473507.000000	9470.140000	0.074219	0.660156	-0.597656	0.162385	-0.162385	0.566972	-77.743530	-85.937500	-3.463745
C:\Users\cware\Desktop\Steller18Nov\18NovTrials\M22.DSG	11-1-2013	15:34:20	473508.000000	9470.160000	0.042969	0.652344	-0.539063	0.177064	-0.181651	0.558716	-77.163696	-44.357300	-0.305176
C:\Users\cware\Desktop\Steller18Nov\18NovTrials\M22.DSG	11-1-2013	15:34:20	473509.000000	9470.180000	0.105469	0.781250	-0.750000	0.185321	-0.186239	0.555046	-52.017212	0.274658	7.751465
C:\Users\cware\Desktop\Steller18Nov\18NovTrials\M22.DSG	11-1-2013	15:34:20	473510.000000	9470.200000	-0.265625	0.679688	-0.703125	0.185321	-0.200000	0.546789	-61.279297	2.624512	3.112793
C:\Users\cware\Desktop\Steller18Nov\18NovTrials\M22.DSG	11-1-2013	15:34:20	473511.000000	9470.220000	0.054688	0.656250	-0.550781	0.184404	-0.206422	0.543119	-65.536499	-58.578491	-11.566162
C:\Users\cware\Desktop\Steller18Nov\18NovTrials\M22.DSG	11-1-2013	15:34:20	473512.000000	9470.240000	0.195313	0.640625	-0.464844	0.189908	-0.219266	0.535780	-68.206787	-12.634277	3.265381
C:\Users\cware\Desktop\Steller18Nov\18NovTrials\M22.DSG	11-1-2013	15:34:20	473513.000000	9470.260000	-0.187500	0.742188	-0.496094	0.192661	-0.226606	0.531193	-63.507080	-9.872437	3.372192
C:\Users\cware\Desktop\Steller18Nov\18NovTrials\M22.DSG	11-1-2013	15:34:20	473514.000000	9470.280000	-0.187500	0.742188	-0.496094	0.194495	-0.240367	0.521101	-73.974609	-20.446777	-1.281738
C:\Users\cware\Desktop\Steller18Nov\18NovTrials\M22.DSG	11-1-2013	15:34:20	473515.000000	9470.300000	-0.183594	0.785156	-0.628906	0.197248	-0.248624	0.514679	-60.333252	-11.611938	4.226685
C:\Users\cware\Desktop\Steller18Nov\18NovTrials\M22.DSG	11-1-2013	15:34:20	473516.000000	9470.320000	-0.078125	0.800781	-0.636719	0.200917	-0.261468	0.504587	-73.165894	-10.787964	-1.708984
C:\Users\cware\Desktop\Steller18Nov\18NovTrials\M22.DSG	11-1-2013	15:34:20	473517.000000	9470.340000	-0.125000	0.804688	-0.644531	0.203670	-0.267890	0.500000	-65.902710	-14.541626	2.578735
C:\Users\cware\Desktop\Steller18Nov\18NovTrials\M22.DSG	11-1-2013	15:34:20	473518.000000	9470.360000	-0.152344	0.875000	-0.523438	0.206422	-0.281651	0.488991	-66.604614	-11.734009	4.257202
C:\Users\cware\Desktop\Steller18Nov\18NovTrials\M22.DSG	11-1-2013	15:34:20	473519.000000	9470.380000	-0.113281	0.941406	-0.617188	0.210092	-0.288073	0.484404	-53.482056	7.919312	12.252808
C:\Users\cware\Desktop\Steller18Nov\18NovTrials\M22.DSG	11-1-2013	15:34:20	473520.000000	9470.400000	0.035156	0.941406	-0.777344	0.211009	-0.291743	0.477982	-51.971436	-12.557983	13.595581
C:\Users\cware\Desktop\Steller18Nov\18NovTrials\M22.DSG	11-1-2013	15:34:20	473521.000000	9470.420000	-0.085938	0.785156	-0.601563	0.218349	-0.304587	0.466972	-73.440552	-28.396606	18.661499
C:\Users\cware\Desktop\Steller18Nov\18NovTrials\M22.DSG	11-1-2013	15:34:20	473522.000000	9470.440000	-0.171875	0.785156	-0.660156	0.222936	-0.311009	0.461468	-63.079834	-45.318604	20.156860
C:\Users\cware\Desktop\Steller18Nov\18NovTrials\M22.DSG	11-1-2013	15:34:20	473523.000000	9470.460000	-0.265625	0.914063	-0.734375	0.239450	-0.320183	0.449541	-80.398560	-77.941895	38.803101
C:\Users\cware\Desktop\Steller18Nov\18NovTrials\M22.DSG	11-1-2013	15:34:20	473524.000000	9470.480000	-0.496094	0.972656	-0.773438	0.250459	-0.327523	0.440367	-81.665039	-44.296265	32.958984
C:\Users\cware\Desktop\Steller18Nov\18NovTrials\M22.DSG	11-1-2013	15:34:20	473525.000000	9470.500000	-0.468750	1.070313	-0.828125	0.264220	-0.338532	0.423853	-46.752930	-17.181396	19.851685
C:\Users\cware\Desktop\Steller18Nov\18NovTrials\M22.DSG	11-1-2013	15:34:20	473526.000000	9470.520000	-0.574219	0.972656	-0.679688	0.267890	-0.341284	0.420183	-35.797119	40.313721	15.533447
C:\Users\cware\Desktop\Steller18Nov\18NovTrials\M22.DSG	11-1-2013	15:34:20	473527.000000	9470.540000	-0.402344	1.035156	-0.574219	0.262385	-0.348624	0.413761	-36.926270	58.914185	14.358521
C:\Users\cware\Desktop\Steller18Nov\18NovTrials\M22.DSG	11-1-2013	15:34:20	473528.000000	9470.560000	-0.121094	1.175781	-0.746094	0.258716	-0.349541	0.411009	-25.711060	62.713623	17.715454
C:\Users\cware\Desktop\Steller18Nov\18NovTrials\M22.DSG	11-1-2013	15:34:20	473529.000000	9470.580000	0.148438	1.183594	-1.015625	0.252294	-0.352294	0.411009	-7.766724	65.017700	4.669189
C:\Users\cware\Desktop\Steller18Nov\18NovTrials\M22.DSG	11-1-2013	15:34:20	473530.000000	9470.600000	0.265625	1.093750	-0.980469	0.248624	-0.351376	0.412844	16.845703	64.773560	-4.974365
C:\Users\cware\Desktop\Steller18Nov\18NovTrials\M22.DSG	11-1-2013	15:34:20	473531.000000	9470.620000	0.324219	0.898438	-1.125000	0.235780	-0.345872	0.419266	40.969849	98.937988	-6.210327
C:\Users\cware\Desktop\Steller18Nov\18NovTrials\M22.DSG	11-1-2013	15:34:20	473532.000000	9470.640000	0.441406	0.765625	-1.183594	0.227523	-0.341284	0.426606	17.913818	73.471069	-8.758545
C:\Users\cware\Desktop\Steller18Nov\18NovTrials\M22.DSG	11-1-2013	15:34:20	473533.000000	9470.660000	0.496094	0.683594	-1.140625	0.213761	-0.341284	0.428440	-5.218506	58.654785	3.295898
C:\Users\cware\Desktop\Steller18Nov\18NovTrials\M22.DSG	11-1-2013	15:34:20	473534.000000	9470.680000	0.562500	0.710938	-1.187500	0.208257	-0.340367	0.429358	-12.176514	95.245361	12.786865
C:\Users\cware\Desktop\Steller18Nov\18NovTrials\M22.DSG	11-1-2013	15:34:20	473535.000000	9470.700000	0.695313	0.867188	-0.773438	0.201835	-0.342202	0.427523	-2.822876	24.353027	15.731812
C:\Users\cware\Desktop\Steller18Nov\18NovTrials\M22.DSG	11-1-2013	15:34:20	473536.000000	9470.720000	0.433594	0.949219	-0.800781	0.199083	-0.344954	0.426606	-22.521973	16.281128	-2.578735
C:\Users\cware\Desktop\Steller18Nov\18NovTrials\M22.DSG	11-1-2013	15:34:20	473537.000000	9470.740000	0.394531	1.070313	-0.691406	0.195413	-0.344954	0.422018	-16.372681	15.930176	-11.138916
C:\Users\cware\Desktop\Steller18Nov\18NovTrials\M22.DSG	11-1-2013	15:34:20	473538.000000	9470.760000	0.195313	1.039063	-0.613281	0.190826	-0.346789	0.421101	-18.493652	29.663086	-11.856079
C:\Users\cware\Desktop\Steller18Nov\18NovTrials\M22.DSG	11-1-2013	15:34:20	473539.000000	9470.780000	0.117188	1.003906	-0.621094	0.182569	-0.347706	0.419266	-7.614136	40.786743	-13.290405
C:\Users\cware\Desktop\Steller18Nov\18NovTrials\M22.DSG	11-1-2013	15:34:20	473540.000000	9470.800000	0.066406	1.039063	-0.511719	0.178899	-0.346789	0.419266	-0.717163	42.816162	-9.826660
C:\Users\cware\Desktop\Steller18Nov\18NovTrials\M22.DSG	11-1-2013	15:34:20	473541.000000	9470.820000	0.007813	0.945313	-0.562500	0.171560	-0.347706	0.419266	-3.372192	27.114868	-8.117676
C:\Users\cware\Desktop\Steller18Nov\18NovTrials\M22.DSG	11-1-2013	15:34:20	473542.000000	9470.840000	0.007813	0.945313	-0.562500	0.166972	-0.344954	0.420183	16.754150	55.007935	-0.518799
C:\Users\cware\Desktop\Steller18Nov\18NovTrials\M22.DSG	11-1-2013	15:34:20	473543.000000	9470.860000	0.046875	0.878906	-0.589844	0.162385	-0.342202	0.422936	17.166138	37.078857	-3.280640
C:\Users\cware\Desktop\Steller18Nov\18NovTrials\M22.DSG	11-1-2013	15:34:20	473544.000000	9470.880000	0.058594	1.000000	-0.531250	0.155046	-0.340367	0.425688	23.361206	23.162842	-7.720947
C:\Users\cware\Desktop\Steller18Nov\18NovTrials\M22.DSG	11-1-2013	15:34:20	473545.000000	9470.900000	-0.140625	0.910156	-0.519531	0.153211	-0.336697	0.427523	31.753540	-13.244629	-8.941650
C:\Users\cware\Desktop\Steller18Nov\18NovTrials\M22.DSG	11-1-2013	15:34:20	473546.000000	9470.920000	0.015625	0.867188	-0.402344	0.152294	-0.330275	0.436697	31.631470	-12.222290	-11.489868
C:\Users\cware\Desktop\Steller18Nov\18NovTrials\M22.DSG	11-1-2013	15:34:20	473547.000000	9470.940000	-0.070313	0.871094	-0.507813	0.153211	-0.326606	0.438532	32.897949	-16.387939	-10.177612
C:\Users\cware\Desktop\Steller18Nov\18NovTrials\M22.DSG	11-1-2013	15:34:20	473548.000000	9470.960000	-0.019531	0.925781	-0.425781	0.153211	-0.319266	0.446789	37.307739	-10.375977	-3.158569
C:\Users\cware\Desktop\Steller18Nov\18NovTrials\M22.DSG	11-1-2013	15:34:20	473549.000000	9470.980000	-0.054688	0.914063	-0.625000	0.154128	-0.314679	0.451376	31.646729	10.681152	-9.902954
C:\Users\cware\Desktop\Steller18Nov\18NovTrials\M22.DSG	11-1-2013	15:34:20	473550.000000	9471.000000	-0.011719	0.906250	-0.617188	0.153211	-0.307339	0.457798	32.592773	-3.128052	-10.528564
C:\Users\cware\Desktop\Steller18Nov\18NovTrials\M22.DSG	11-1-2013	15:34:20	473551.000000	9471.020000	-0.078125	0.906250	-0.480469	0.152294	-0.303670	0.461468	51.208496	-5.889893	-8.682251
C:\Users\cware\Desktop\Steller18Nov\18NovTrials\M22.DSG	11-1-2013	15:34:20	473552.000000	9471.040000	0.007813	0.949219	-0.597656	0.153211	-0.295413	0.470642	26.535034	-33.096313	-20.355225
C:\Users\cware\Desktop\Steller18Nov\18NovTrials\M22.DSG	11-1-2013	15:34:20	473553.000000	9471.060000	-0.351563	0.808594	-0.687500	0.153211	-0.290826	0.474312	48.309326	21.530151	-0.320435
C:\Users\cware\Desktop\Steller18Nov\18NovTrials\M22.DSG	11-1-2013	15:34:20	473554.000000	9471.080000	0.136719	0.941406	-0.574219	0.152294	-0.280734	0.482569	34.408569	-19.927979	-14.816284
C:\Users\cware\Desktop\Steller18Nov\18NovTrials\M22.DSG	11-1-2013	15:34:20	473555.000000	9471.100000	-0.054688	0.847656	-0.605469	0.153211	-0.277064	0.487156	46.707153	36.209106	-10.848999
C:\Users\cware\Desktop\Steller18Nov\18NovTrials\M22.DSG	11-1-2013	15:34:20	473556.000000	9471.120000	-0.007813	0.847656	-0.667969	0.152294	-0.266055	0.495413	42.236328	4.562378	-15.960693
C:\Users\cware\Desktop\Steller18Nov\18NovTrials\M22.DSG	11-1-2013	15:34:20	473557.000000	9471.140000	0.101563	0.894531	-0.609375	0.151376	-0.261468	0.500000	39.031982	-53.878784	-21.728516
C:\Users\cware\Desktop\Steller18Nov\18NovTrials\M22.DSG	11-1-2013	15:34:20	473558.000000	9471.160000	-0.460938	0.843750	-0.847656	0.155046	-0.249541	0.506422	45.562744	54.916382	-6.103516
C:\Users\cware\Desktop\Steller18Nov\18NovTrials\M22.DSG	11-1-2013	15:34:20	473559.000000	9471.180000	0.101563	0.843750	-0.589844	0.146789	-0.244037	0.511009	47.210693	-3.738403	-13.412476
C:\Users\cware\Desktop\Steller18Nov\18NovTrials\M22.DSG	11-1-2013	15:34:20	473560.000000	9471.200000	-0.070313	0.878906	-0.730469	0.145872	-0.239450	0.516514	37.673950	-14.389038	-14.801025
C:\Users\cware\Desktop\Steller18Nov\18NovTrials\M22.DSG	11-1-2013	15:34:20	473561.000000	9471.220000	-0.046875	0.832031	-0.777344	0.143119	-0.227523	0.520183	53.009033	-1.007080	-12.496948
C:\Users\cware\Desktop\Steller18Nov\18NovTrials\M22.DSG	11-1-2013	15:34:20	473562.000000	9471.240000	-0.042969	0.812500	-0.773438	0.143119	-0.222018	0.527523	34.164429	-24.414063	-23.193359
C:\Users\cware\Desktop\Steller18Nov\18NovTrials\M22.DSG	11-1-2013	15:34:20	473563.000000	9471.260000	-0.007813	0.828125	-0.718750	0.145872	-0.210092	0.534862	47.180176	35.552979	-9.368896
C:\Users\cware\Desktop\Steller18Nov\18NovTrials\M22.DSG	11-1-2013	15:34:20	473564.000000	9471.280000	-0.042969	0.730469	-0.734375	0.141284	-0.204587	0.538532	44.708252	-3.448486	-13.916016
C:\Users\cware\Desktop\Steller18Nov\18NovTrials\M22.DSG	11-1-2013	15:34:20	473565.000000	9471.300000	0.054688	0.859375	-0.777344	0.141284	-0.190826	0.544954	45.288086	19.363403	-17.303467
C:\Users\cware\Desktop\Steller18Nov\18NovTrials\M22.DSG	11-1-2013	15:34:20	473566.000000	9471.320000	-0.078125	0.750000	-0.714844	0.138532	-0.185321	0.547706	37.948608	22.872925	-18.905640
C:\Users\cware\Desktop\Steller18Nov\18NovTrials\M22.DSG	11-1-2013	15:34:20	473567.000000	9471.340000	-0.085938	0.742188	-0.875000	0.136697	-0.174312	0.555046	45.822144	23.925781	-11.962891
C:\Users\cware\Desktop\Steller18Nov\18NovTrials\M22.DSG	11-1-2013	15:34:20	473568.000000	9471.360000	-0.070313	0.761719	-0.796875	0.133945	-0.167890	0.556881	39.352417	-37.887573	-16.571045
C:\Users\cware\Desktop\Steller18Nov\18NovTrials\M22.DSG	11-1-2013	15:34:20	473569.000000	9471.380000	0.148438	0.750000	-0.832031	0.133028	-0.156881	0.562385	41.412354	-21.209717	-17.974854
C:\Users\cware\Desktop\Steller18Nov\18NovTrials\M22.DSG	11-1-2013	15:34:20	473570.000000	9471.400000	0.148438	0.750000	-0.832031	0.134862	-0.152294	0.565138	42.098999	18.066406	-11.978149
C:\Users\cware\Desktop\Steller18Nov\18NovTrials\M22.DSG	11-1-2013	15:34:20	473571.000000	9471.420000	0.054688	0.597656	-0.855469	0.132110	-0.140367	0.571560	38.894653	-54.763794	-17.608643
C:\Users\cware\Desktop\Steller18Nov\18NovTrials\M22.DSG	11-1-2013	15:34:20	473572.000000	9471.440000	-0.019531	0.648438	-0.906250	0.135780	-0.134862	0.573394	38.970947	14.221191	-11.245728
C:\Users\cware\Desktop\Steller18Nov\18NovTrials\M22.DSG	11-1-2013	15:34:20	473573.000000	9471.460000	-0.101563	0.671875	-0.886719	0.135780	-0.123853	0.577982	36.087036	-10.406494	-12.832642
C:\Users\cware\Desktop\Steller18Nov\18NovTrials\M22.DSG	11-1-2013	15:34:20	473574.000000	9471.480000	0.085938	0.632813	-0.875000	0.134862	-0.119266	0.580734	30.487061	-23.559570	-15.258789
C:\Users\cware\Desktop\Steller18Nov\18NovTrials\M22.DSG	11-1-2013	15:34:20	473575.000000	9471.500000	-0.046875	0.636719	-0.949219	0.134862	-0.108257	0.584404	41.824341	-9.185791	-9.796143
C:\Users\cware\Desktop\Steller18Nov\18NovTrials\M22.DSG	11-1-2013	15:34:20	473576.000000	9471.520000	0.031250	0.593750	-0.851563	0.136697	-0.102752	0.586239	28.930664	3.234863	-9.689331
C:\Users\cware\Desktop\Steller18Nov\18NovTrials\M22.DSG	11-1-2013	15:34:20	473577.000000	9471.540000	0.035156	0.554688	-0.960938	0.138532	-0.091743	0.591743	37.506104	-15.472412	-10.848999
C:\Users\cware\Desktop\Steller18Nov\18NovTrials\M22.DSG	11-1-2013	15:34:20	473578.000000	9471.560000	0.070313	0.554688	-0.871094	0.141284	-0.087156	0.593578	31.051636	-23.727417	-8.193970
C:\Users\cware\Desktop\Steller18Nov\18NovTrials\M22.DSG	11-1-2013	15:34:20	473579.000000	9471.580000	0.109375	0.488281	-0.796875	0.145872	-0.077064	0.596330	27.191162	-44.113159	-15.274048
C:\Users\cware\Desktop\Steller18Nov\18NovTrials\M22.DSG	11-1-2013	15:34:20	473580.000000	9471.600000	-0.093750	0.597656	-0.953125	0.146789	-0.074312	0.598165	18.707275	5.538940	-5.615234
C:\Users\cware\Desktop\Steller18Nov\18NovTrials\M22.DSG	11-1-2013	15:34:20	473581.000000	9471.620000	0.070313	0.542969	-0.851563	0.151376	-0.069725	0.600000	5.004883	-1.876831	-2.410889
C:\Users\cware\Desktop\Steller18Nov\18NovTrials\M22.DSG	11-1-2013	15:34:20	473582.000000	9471.640000	0.097656	0.542969	-0.839844	0.152294	-0.068807	0.600917	-4.333496	-22.338867	-3.341675
C:\Users\cware\Desktop\Steller18Nov\18NovTrials\M22.DSG	11-1-2013	15:34:20	473583.000000	9471.660000	-0.027344	0.535156	-0.917969	0.155963	-0.071560	0.601835	-28.289795	-24.856567	-0.366211
C:\Users\cware\Desktop\Steller18Nov\18NovTrials\M22.DSG	11-1-2013	15:34:20	473584.000000	9471.680000	0.042969	0.507813	-0.816406	0.164220	-0.075229	0.600917	-30.944824	-47.286987	-1.312256
C:\Users\cware\Desktop\Steller18Nov\18NovTrials\M22.DSG	11-1-2013	15:34:20	473585.000000	9471.700000	-0.164063	0.531250	-0.839844	0.167890	-0.077982	0.601835	-31.158447	-32.333374	-1.251221
C:\Users\cware\Desktop\Steller18Nov\18NovTrials\M22.DSG	11-1-2013	15:34:20	473586.000000	9471.720000	0.093750	0.531250	-0.800781	0.177064	-0.083486	0.598165	-34.881592	-44.631958	-2.960205
C:\Users\cware\Desktop\Steller18Nov\18NovTrials\M22.DSG	11-1-2013	15:34:20	473587.000000	9471.740000	-0.074219	0.484375	-0.796875	0.179817	-0.088073	0.597248	-26.687622	-55.709839	-6.393433
C:\Users\cware\Desktop\Steller18Nov\18NovTrials\M22.DSG	11-1-2013	15:34:20	473588.000000	9471.760000	-0.066406	0.546875	-0.863281	0.187156	-0.093578	0.597248	-26.504517	-21.820068	-5.737305
C:\Users\cware\Desktop\Steller18Nov\18NovTrials\M22.DSG	11-1-2013	15:34:20	473589.000000	9471.780000	-0.085938	0.550781	-0.792969	0.189908	-0.096330	0.595413	-27.999878	-31.005859	-5.981445
C:\Users\cware\Desktop\Steller18Nov\18NovTrials\M22.DSG	11-1-2013	15:34:20	473590.000000	9471.800000	-0.097656	0.546875	-0.753906	0.195413	-0.101835	0.593578	-29.006958	-50.506592	-8.728027
C:\Users\cware\Desktop\Steller18Nov\18NovTrials\M22.DSG	11-1-2013	15:34:20	473591.000000	9471.820000	-0.054688	0.605469	-0.718750	0.198165	-0.105505	0.592661	-40.451050	-83.023071	-14.572144
C:\Users\cware\Desktop\Steller18Nov\18NovTrials\M22.DSG	11-1-2013	15:34:20	473592.000000	9471.840000	0.113281	0.597656	-0.730469	0.210092	-0.112844	0.589908	-23.849487	17.333984	2.273560
C:\Users\cware\Desktop\Steller18Nov\18NovTrials\M22.DSG	11-1-2013	15:34:20	473593.000000	9471.860000	-0.398438	0.507813	-0.847656	0.207339	-0.115596	0.588991	-38.421631	-17.654419	-9.338379
C:\Users\cware\Desktop\Steller18Nov\18NovTrials\M22.DSG	11-1-2013	15:34:20	473594.000000	9471.880000	-0.230469	0.488281	-0.808594	0.210092	-0.125688	0.586239	-41.915894	-19.485474	-6.591797
C:\Users\cware\Desktop\Steller18Nov\18NovTrials\M22.DSG	11-1-2013	15:34:20	473595.000000	9471.900000	0.003906	0.656250	-0.707031	0.211927	-0.129358	0.583486	-34.988403	-26.931763	-5.538940
C:\Users\cware\Desktop\Steller18Nov\18NovTrials\M22.DSG	11-1-2013	15:34:20	473596.000000	9471.920000	-0.109375	0.652344	-0.734375	0.217431	-0.136697	0.579817	-45.761108	-20.309448	-4.074097
C:\Users\cware\Desktop\Steller18Nov\18NovTrials\M22.DSG	11-1-2013	15:34:20	473597.000000	9471.940000	-0.109375	0.652344	-0.832031	0.219266	-0.141284	0.578899	-38.558960	-27.252197	-5.981445
C:\Users\cware\Desktop\Steller18Nov\18NovTrials\M22.DSG	11-1-2013	15:34:20	473598.000000	9471.960000	-0.109375	0.652344	-0.832031	0.221101	-0.149541	0.573394	-36.224365	-13.824463	-6.057739
C:\Users\cware\Desktop\Steller18Nov\18NovTrials\M22.DSG	11-1-2013	15:34:20	473599.000000	9471.980000	-0.304688	0.593750	-0.785156	0.222936	-0.154128	0.569725	-43.457031	1.296997	-6.622314
C:\Users\cware\Desktop\Steller18Nov\18NovTrials\M22.DSG	11-1-2013	15:34:20	473600.000000	9472.000000	-0.125000	0.625000	-0.703125	0.223853	-0.158716	0.569725	-37.780762	-10.726929	-6.698608
C:\Users\cware\Desktop\Steller18Nov\18NovTrials\M22.DSG	11-1-2013	15:34:20	473601.000000	9472.020000	-0.058594	0.792969	-0.703125	0.224771	-0.166055	0.565138	-27.587891	-25.100708	-7.369995
C:\Users\cware\Desktop\Steller18Nov\18NovTrials\M22.DSG	11-1-2013	15:34:20	473602.000000	9472.040000	-0.347656	0.714844	-0.859375	0.228440	-0.170642	0.565138	-32.806396	14.755249	-8.178711
C:\Users\cware\Desktop\Steller18Nov\18NovTrials\M22.DSG	11-1-2013	15:34:20	473603.000000	9472.060000	-0.210938	0.683594	-0.773438	0.230275	-0.175229	0.560550	-43.045044	23.574829	-9.475708
C:\Users\cware\Desktop\Steller18Nov\18NovTrials\M22.DSG	11-1-2013	15:34:20	473604.000000	9472.080000	-0.109375	0.667969	-0.843750	0.227523	-0.179817	0.558716	-41.885376	9.017944	-9.567261
C:\Users\cware\Desktop\Steller18Nov\18NovTrials\M22.DSG	11-1-2013	15:34:20	473605.000000	9472.100000	0.023438	0.738281	-0.800781	0.226606	-0.187156	0.553211	-34.988403	-21.453857	-8.270264
C:\Users\cware\Desktop\Steller18Nov\18NovTrials\M22.DSG	11-1-2013	15:34:20	473606.000000	9472.120000	-0.199219	0.816406	-0.757813	0.227523	-0.191743	0.550459	-36.361694	16.311646	-4.501343
C:\Users\cware\Desktop\Steller18Nov\18NovTrials\M22.DSG	11-1-2013	15:34:20	473607.000000	9472.140000	0.085938	0.730469	-0.750000	0.228440	-0.198165	0.546789	-41.061401	-51.437378	-5.584717
C:\Users\cware\Desktop\Steller18Nov\18NovTrials\M22.DSG	11-1-2013	15:34:20	473608.000000	9472.160000	-0.222656	0.675781	-0.871094	0.233028	-0.201835	0.544037	-37.750244	-3.921509	2.685547
C:\Users\cware\Desktop\Steller18Nov\18NovTrials\M22.DSG	11-1-2013	15:34:20	473609.000000	9472.180000	-0.113281	0.750000	-0.890625	0.237615	-0.210092	0.539450	-32.363892	-40.771484	5.035400
C:\Users\cware\Desktop\Steller18Nov\18NovTrials\M22.DSG	11-1-2013	15:34:20	473610.000000	9472.200000	-0.421875	0.812500	-1.015625	0.242202	-0.212844	0.537615	-41.458130	-30.273438	4.745483
C:\Users\cware\Desktop\Steller18Nov\18NovTrials\M22.DSG	11-1-2013	15:34:20	473611.000000	9472.220000	-0.441406	0.722656	-0.816406	0.248624	-0.221101	0.531193	-46.966553	-1.342773	12.023926
C:\Users\cware\Desktop\Steller18Nov\18NovTrials\M22.DSG	11-1-2013	15:34:20	473612.000000	9472.240000	-0.246094	0.707031	-0.707031	0.249541	-0.226606	0.526606	-52.017212	-9.963989	7.461548
C:\Users\cware\Desktop\Steller18Nov\18NovTrials\M22.DSG	11-1-2013	15:34:20	473613.000000	9472.260000	-0.167969	0.738281	-0.843750	0.252294	-0.237615	0.518349	-53.115845	-20.629883	-6.546021
C:\Users\cware\Desktop\Steller18Nov\18NovTrials\M22.DSG	11-1-2013	15:34:20	473614.000000	9472.280000	-0.339844	0.812500	-0.894531	0.252294	-0.242202	0.514679	-43.426514	18.524170	-7.247925
C:\Users\cware\Desktop\Steller18Nov\18NovTrials\M22.DSG	11-1-2013	15:34:20	473615.000000	9472.300000	-0.265625	0.855469	-0.886719	0.246789	-0.250459	0.508257	-45.547485	42.297363	-1.068115
C:\Users\cware\Desktop\Steller18Nov\18NovTrials\M22.DSG	11-1-2013	15:34:20	473616.000000	9472.320000	-0.109375	0.765625	-0.929688	0.241284	-0.254128	0.507339	-39.733887	45.837402	-1.296997
C:\Users\cware\Desktop\Steller18Nov\18NovTrials\M22.DSG	11-1-2013	15:34:20	473617.000000	9472.340000	0.085938	0.796875	-0.949219	0.229358	-0.262385	0.501835	-43.014526	44.036865	-9.063721
C:\Users\cware\Desktop\Steller18Nov\18NovTrials\M22.DSG	11-1-2013	15:34:20	473618.000000	9472.360000	0.105469	0.769531	-0.902344	0.224771	-0.266972	0.500000	-45.578003	68.130493	-5.233765
C:\Users\cware\Desktop\Steller18Nov\18NovTrials\M22.DSG	11-1-2013	15:34:20	473619.000000	9472.380000	0.335938	0.820313	-0.796875	0.214679	-0.276147	0.492661	-44.937134	25.939941	-5.126953
C:\Users\cware\Desktop\Steller18Nov\18NovTrials\M22.DSG	11-1-2013	15:34:20	473620.000000	9472.400000	0.316406	0.753906	-0.781250	0.211927	-0.280734	0.487156	-51.834106	36.056519	-1.846313
C:\Users\cware\Desktop\Steller18Nov\18NovTrials\M22.DSG	11-1-2013	15:34:20	473621.000000	9472.420000	0.238281	0.789063	-0.820313	0.207339	-0.293578	0.477982	-71.319580	11.611938	-5.416870
C:\Users\cware\Desktop\Steller18Nov\18NovTrials\M22.DSG	11-1-2013	15:34:20	473622.000000	9472.440000	0.117188	0.867188	-0.886719	0.204587	-0.298165	0.472477	-73.837280	26.672363	-5.172729
C:\Users\cware\Desktop\Steller18Nov\18NovTrials\M22.DSG	11-1-2013	15:34:20	473623.000000	9472.460000	0.210938	0.929688	-0.773438	0.201835	-0.312844	0.459633	-70.266724	17.364502	-6.851196
C:\Users\cware\Desktop\Steller18Nov\18NovTrials\M22.DSG	11-1-2013	15:34:20	473624.000000	9472.480000	0.093750	0.984375	-0.628906	0.199083	-0.319266	0.452294	-75.759888	8.895874	-7.308960
C:\Users\cware\Desktop\Steller18Nov\18NovTrials\M22.DSG	11-1-2013	15:34:20	473625.000000	9472.500000	0.015625	0.984375	-0.636719	0.198165	-0.324771	0.445872	-71.426392	9.918213	-0.396729
C:\Users\cware\Desktop\Steller18Nov\18NovTrials\M22.DSG	11-1-2013	15:34:20	473626.000000	9472.520000	0.164063	1.042969	-0.628906	0.196330	-0.337615	0.432110	-67.382813	20.111084	-1.876831
C:\Users\cware\Desktop\Steller18Nov\18NovTrials\M22.DSG	11-1-2013	15:34:20	473627.000000	9472.540000	0.125000	1.011719	-0.476563	0.196330	-0.347706	0.425688	-69.015503	1.266479	-2.349854
C:\Users\cware\Desktop\Steller18Nov\18NovTrials\M22.DSG	11-1-2013	15:34:20	473628.000000	9472.560000	-0.027344	0.980469	-0.441406	0.193578	-0.354128	0.411927	-63.446045	2.655029	-3.814697
C:\Users\cware\Desktop\Steller18Nov\18NovTrials\M22.DSG	11-1-2013	15:34:20	473629.000000	9472.580000	-0.148438	0.964844	-0.582031	0.194495	-0.359633	0.405505	-51.574707	-1.068115	-4.882813
C:\Users\cware\Desktop\Steller18Nov\18NovTrials\M22.DSG	11-1-2013	15:34:20	473630.000000	9472.600000	-0.164063	0.976563	-0.617188	0.195413	-0.366055	0.396330	-47.256470	-22.247314	-4.974365
C:\Users\cware\Desktop\Steller18Nov\18NovTrials\M22.DSG	11-1-2013	15:34:20	473631.000000	9472.620000	-0.222656	0.976563	-0.484375	0.195413	-0.369725	0.389908	-51.788330	16.311646	-8.651733
C:\Users\cware\Desktop\Steller18Nov\18NovTrials\M22.DSG	11-1-2013	15:34:20	473632.000000	9472.640000	-0.175781	0.894531	-0.394531	0.193578	-0.377982	0.380734	-55.328369	19.409180	-8.193970
C:\Users\cware\Desktop\Steller18Nov\18NovTrials\M22.DSG	11-1-2013	15:34:20	473633.000000	9472.660000	-0.101563	0.941406	-0.375000	0.190826	-0.381651	0.375229	-36.911011	27.145386	-2.319336
C:\Users\cware\Desktop\Steller18Nov\18NovTrials\M22.DSG	11-1-2013	15:34:20	473634.000000	9472.680000	0.121094	1.007813	-0.355469	0.189908	-0.385321	0.367890	-49.728394	-27.313232	-11.184692
C:\Users\cware\Desktop\Steller18Nov\18NovTrials\M22.DSG	11-1-2013	15:34:20	473635.000000	9472.700000	-0.167969	1.031250	-0.437500	0.189908	-0.388991	0.362385	-49.102783	27.069092	-7.659912
C:\Users\cware\Desktop\Steller18Nov\18NovTrials\M22.DSG	11-1-2013	15:34:20	473636.000000	9472.720000	0.035156	0.976563	-0.296875	0.188073	-0.395413	0.352294	-38.497925	24.291992	-2.548218
C:\Users\cware\Desktop\Steller18Nov\18NovTrials\M22.DSG	11-1-2013	15:34:20	473637.000000	9472.740000	0.011719	1.054688	-0.320313	0.187156	-0.396330	0.349541	-39.093018	-3.326416	-11.383057
C:\Users\cware\Desktop\Steller18Nov\18NovTrials\M22.DSG	11-1-2013	15:34:20	473638.000000	9472.760000	-0.035156	1.085938	-0.312500	0.186239	-0.401835	0.342202	-39.855957	-29.541016	-16.601563
C:\Users\cware\Desktop\Steller18Nov\18NovTrials\M22.DSG	11-1-2013	15:34:20	473639.000000	9472.780000	-0.109375	1.082031	-0.324219	0.186239	-0.403670	0.338532	-31.478882	-10.040283	-11.199951
C:\Users\cware\Desktop\Steller18Nov\18NovTrials\M22.DSG	11-1-2013	15:34:20	473640.000000	9472.800000	-0.042969	1.003906	-0.320313	0.185321	-0.406422	0.333945	-29.556274	-22.842407	-10.665894
C:\Users\cware\Desktop\Steller18Nov\18NovTrials\M22.DSG	11-1-2013	15:34:20	473641.000000	9472.820000	-0.191406	1.023438	-0.468750	0.185321	-0.409174	0.328440	-33.615112	-58.227539	-12.863159
C:\Users\cware\Desktop\Steller18Nov\18NovTrials\M22.DSG	11-1-2013	15:34:20	473642.000000	9472.840000	-0.238281	1.019531	-0.394531	0.188073	-0.411009	0.324771	-37.628174	28.778076	-8.224487
C:\Users\cware\Desktop\Steller18Nov\18NovTrials\M22.DSG	11-1-2013	15:34:20	473643.000000	9472.860000	-0.019531	1.050781	-0.316406	0.185321	-0.414679	0.317431	-25.756836	13.473511	-11.535645
C:\Users\cware\Desktop\Steller18Nov\18NovTrials\M22.DSG	11-1-2013	15:34:20	473644.000000	9472.880000	-0.062500	0.957031	-0.328125	0.182569	-0.416514	0.316514	-24.353027	-1.937866	-14.358521
C:\Users\cware\Desktop\Steller18Nov\18NovTrials\M22.DSG	11-1-2013	15:34:20	473645.000000	9472.900000	0.007813	1.019531	-0.300781	0.180734	-0.418349	0.309174	-28.259277	-29.769897	-16.845703
C:\Users\cware\Desktop\Steller18Nov\18NovTrials\M22.DSG	11-1-2013	15:34:20	473646.000000	9472.920000	-0.187500	1.007813	-0.378906	0.180734	-0.419266	0.308257	-34.317017	-5.783081	-9.719849
C:\Users\cware\Desktop\Steller18Nov\18NovTrials\M22.DSG	11-1-2013	15:34:20	473647.000000	9472.940000	-0.093750	1.101563	-0.402344	0.177982	-0.422018	0.302752	-15.625000	10.787964	-9.597778
C:\Users\cware\Desktop\Steller18Nov\18NovTrials\M22.DSG	11-1-2013	15:34:20	473648.000000	9472.960000	-0.085938	1.113281	-0.242188	0.177064	-0.424771	0.302752	-14.724731	-14.511108	-13.168335
C:\Users\cware\Desktop\Steller18Nov\18NovTrials\M22.DSG	11-1-2013	15:34:20	473649.000000	9472.980000	-0.082031	1.015625	-0.281250	0.174312	-0.423853	0.297248	-14.587402	-6.744385	-13.107300
C:\Users\cware\Desktop\Steller18Nov\18NovTrials\M22.DSG	11-1-2013	15:34:20	473650.000000	9473.000000	0.031250	1.027344	-0.273438	0.174312	-0.424771	0.296330	-18.341064	11.367798	-12.008667
C:\Users\cware\Desktop\Steller18Nov\18NovTrials\M22.DSG	11-1-2013	15:34:20	473651.000000	9473.020000	-0.023438	1.058594	-0.242188	0.171560	-0.425688	0.293578	-8.773804	-7.003784	-8.117676
C:\Users\cware\Desktop\Steller18Nov\18NovTrials\M22.DSG	11-1-2013	15:34:20	473652.000000	9473.040000	-0.023438	1.058594	-0.242188	0.169725	-0.425688	0.294495	-12.176514	8.361816	-10.559082
C:\Users\cware\Desktop\Steller18Nov\18NovTrials\M22.DSG	11-1-2013	15:34:20	473653.000000	9473.060000	-0.078125	0.992188	-0.265625	0.168807	-0.425688	0.290826	-9.902954	-3.036499	-9.262085
C:\Users\cware\Desktop\Steller18Nov\18NovTrials\M22.DSG	11-1-2013	15:34:20	473654.000000	9473.080000	0.015625	1.082031	-0.285156	0.167890	-0.426606	0.290826	-14.358521	22.689819	-8.728027
C:\Users\cware\Desktop\Steller18Nov\18NovTrials\M22.DSG	11-1-2013	15:34:20	473655.000000	9473.100000	-0.042969	1.089844	-0.386719	0.166055	-0.426606	0.289908	-0.915527	-13.839722	-13.626099
C:\Users\cware\Desktop\Steller18Nov\18NovTrials\M22.DSG	11-1-2013	15:34:20	473656.000000	9473.120000	-0.144531	1.000000	-0.300781	0.165138	-0.427523	0.289908	0.259399	25.115967	-9.506226
C:\Users\cware\Desktop\Steller18Nov\18NovTrials\M22.DSG	11-1-2013	15:34:20	473657.000000	9473.140000	-0.003906	0.980469	-0.222656	0.162385	-0.426606	0.291743	-3.402710	10.757446	-13.565063
C:\Users\cware\Desktop\Steller18Nov\18NovTrials\M22.DSG	11-1-2013	15:34:20	473658.000000	9473.160000	-0.007813	1.000000	-0.246094	0.161468	-0.424771	0.292661	-6.103516	9.506226	-15.640259
C:\Users\cware\Desktop\Steller18Nov\18NovTrials\M22.DSG	11-1-2013	15:34:20	473659.000000	9473.180000	0.027344	0.941406	-0.230469	0.158716	-0.423853	0.293578	-7.186890	1.998901	-15.258789
C:\Users\cware\Desktop\Steller18Nov\18NovTrials\M22.DSG	11-1-2013	15:34:20	473660.000000	9473.200000	0.000000	1.007813	-0.320313	0.156881	-0.424771	0.293578	4.653931	3.860474	-9.414673
C:\Users\cware\Desktop\Steller18Nov\18NovTrials\M22.DSG	11-1-2013	15:34:20	473661.000000	9473.220000	0.042969	1.070313	-0.390625	0.154128	-0.422936	0.297248	18.585205	-9.811401	-10.986328
C:\Users\cware\Desktop\Steller18Nov\18NovTrials\M22.DSG	11-1-2013	15:34:20	473662.000000	9473.240000	0.000000	1.054688	-0.289063	0.154128	-0.421101	0.298165	12.084961	6.118774	-12.176514
C:\Users\cware\Desktop\Steller18Nov\18NovTrials\M22.DSG	11-1-2013	15:34:20	473663.000000	9473.260000	-0.007813	1.078125	-0.281250	0.153211	-0.420183	0.300917	-0.793457	12.466431	-14.007568
C:\Users\cware\Desktop\Steller18Nov\18NovTrials\M22.DSG	11-1-2013	15:34:20	473664.000000	9473.280000	0.050781	1.019531	-0.242188	0.149541	-0.418349	0.303670	2.532959	-13.275146	-14.968872
C:\Users\cware\Desktop\Steller18Nov\18NovTrials\M22.DSG	11-1-2013	15:34:20	473665.000000	9473.300000	-0.027344	0.992188	-0.300781	0.148624	-0.417431	0.303670	9.307861	-3.143311	-10.482788
C:\Users\cware\Desktop\Steller18Nov\18NovTrials\M22.DSG	11-1-2013	15:34:20	473666.000000	9473.320000	0.023438	0.972656	-0.281250	0.144954	-0.416514	0.306422	14.373779	-19.042969	-11.291504
C:\Users\cware\Desktop\Steller18Nov\18NovTrials\M22.DSG	11-1-2013	15:34:20	473667.000000	9473.340000	-0.027344	0.988281	-0.332031	0.144954	-0.415596	0.308257	10.726929	-0.808716	-13.763428
C:\Users\cware\Desktop\Steller18Nov\18NovTrials\M22.DSG	11-1-2013	15:34:20	473668.000000	9473.360000	0.031250	1.046875	-0.367188	0.142202	-0.413761	0.311009	16.998291	-10.925293	-14.984131
C:\Users\cware\Desktop\Steller18Nov\18NovTrials\M22.DSG	11-1-2013	15:34:20	473669.000000	9473.380000	-0.062500	1.113281	-0.378906	0.142202	-0.415596	0.313761	4.486084	5.020142	-13.397217
C:\Users\cware\Desktop\Steller18Nov\18NovTrials\M22.DSG	11-1-2013	15:34:20	473670.000000	9473.400000	0.085938	1.097656	-0.320313	0.140367	-0.410092	0.316514	3.890991	-17.959595	-17.593384
C:\Users\cware\Desktop\Steller18Nov\18NovTrials\M22.DSG	11-1-2013	15:34:20	473671.000000	9473.420000	-0.035156	1.042969	-0.339844	0.138532	-0.410092	0.320183	16.159058	7.110596	-11.138916
C:\Users\cware\Desktop\Steller18Nov\18NovTrials\M22.DSG	11-1-2013	15:34:20	473672.000000	9473.440000	-0.101563	1.027344	-0.343750	0.134862	-0.405505	0.322018	14.831543	-7.141113	-15.548706
C:\Users\cware\Desktop\Steller18Nov\18NovTrials\M22.DSG	11-1-2013	15:34:20	473673.000000	9473.460000	0.046875	0.964844	-0.328125	0.133945	-0.403670	0.324771	20.462036	-4.837036	-16.464233
C:\Users\cware\Desktop\Steller18Nov\18NovTrials\M22.DSG	11-1-2013	15:34:20	473674.000000	9473.480000	0.019531	0.968750	-0.332031	0.131193	-0.401835	0.330275	20.370483	9.780884	-13.595581
C:\Users\cware\Desktop\Steller18Nov\18NovTrials\M22.DSG	11-1-2013	15:34:20	473675.000000	9473.500000	0.003906	0.953125	-0.335938	0.128440	-0.400000	0.331193	11.978149	1.358032	-20.416260
C:\Users\cware\Desktop\Steller18Nov\18NovTrials\M22.DSG	11-1-2013	15:34:20	473676.000000	9473.520000	0.050781	0.957031	-0.355469	0.124771	-0.397248	0.335780	6.851196	-7.675171	-20.339966
C:\Users\cware\Desktop\Steller18Nov\18NovTrials\M22.DSG	11-1-2013	15:34:20	473677.000000	9473.540000	0.144531	1.050781	-0.437500	0.123853	-0.395413	0.338532	0.518799	-4.547119	-16.403198
C:\Users\cware\Desktop\Steller18Nov\18NovTrials\M22.DSG	11-1-2013	15:34:20	473678.000000	9473.560000	0.000000	1.070313	-0.449219	0.122936	-0.393578	0.343119	10.833740	-15.792847	-14.633179
C:\Users\cware\Desktop\Steller18Nov\18NovTrials\M22.DSG	11-1-2013	15:34:20	473679.000000	9473.580000	-0.011719	1.093750	-0.386719	0.120183	-0.389908	0.344037	26.550293	3.646851	-11.611938
C:\Users\cware\Desktop\Steller18Nov\18NovTrials\M22.DSG	11-1-2013	15:34:20	473680.000000	9473.600000	-0.011719	1.093750	-0.386719	0.119266	-0.388073	0.349541	25.512695	-23.239136	-14.770508
C:\Users\cware\Desktop\Steller18Nov\18NovTrials\M22.DSG	11-1-2013	15:34:20	473681.000000	9473.620000	-0.019531	1.019531	-0.402344	0.118349	-0.385321	0.355046	30.456543	10.208130	-9.445190
C:\Users\cware\Desktop\Steller18Nov\18NovTrials\M22.DSG	11-1-2013	15:34:20	473682.000000	9473.640000	0.054688	0.992188	-0.339844	0.117431	-0.381651	0.358716	31.631470	3.921509	-12.466431
C:\Users\cware\Desktop\Steller18Nov\18NovTrials\M22.DSG	11-1-2013	15:34:20	473683.000000	9473.660000	0.000000	0.953125	-0.363281	0.116514	-0.377064	0.365138	27.221680	22.827148	-10.314941
C:\Users\cware\Desktop\Steller18Nov\18NovTrials\M22.DSG	11-1-2013	15:34:20	473684.000000	9473.680000	0.078125	0.964844	-0.414063	0.115596	-0.373394	0.369725	25.909424	-0.091553	-11.444092
C:\Users\cware\Desktop\Steller18Nov\18NovTrials\M22.DSG	11-1-2013	15:34:20	473685.000000	9473.700000	0.019531	0.894531	-0.480469	0.116514	-0.366972	0.378899	28.839111	2.365112	-7.675171
C:\Users\cware\Desktop\Steller18Nov\18NovTrials\M22.DSG	11-1-2013	15:34:20	473686.000000	9473.720000	0.156250	0.925781	-0.472656	0.114679	-0.364220	0.382569	27.511597	-25.558472	-10.192871
C:\Users\cware\Desktop\Steller18Nov\18NovTrials\M22.DSG	11-1-2013	15:34:20	473687.000000	9473.740000	0.082031	0.996094	-0.554688	0.114679	-0.357798	0.391743	41.992188	-13.992310	-6.942749
C:\Users\cware\Desktop\Steller18Nov\18NovTrials\M22.DSG	11-1-2013	15:34:20	473688.000000	9473.760000	0.007813	0.980469	-0.621094	0.115596	-0.353211	0.395413	39.779663	10.299683	-1.663208
C:\Users\cware\Desktop\Steller18Nov\18NovTrials\M22.DSG	11-1-2013	15:34:20	473689.000000	9473.780000	0.164063	1.097656	-0.589844	0.113761	-0.348624	0.403670	48.248291	9.033203	-5.371094
C:\Users\cware\Desktop\Steller18Nov\18NovTrials\M22.DSG	11-1-2013	15:34:20	473690.000000	9473.800000	0.007813	1.054688	-0.589844	0.111009	-0.343119	0.407339	47.897339	5.752563	-3.433228
C:\Users\cware\Desktop\Steller18Nov\18NovTrials\M22.DSG	11-1-2013	15:34:20	473691.000000	9473.820000	0.062500	1.062500	-0.578125	0.112844	-0.334862	0.418349	35.690308	20.278931	-0.534058
C:\Users\cware\Desktop\Steller18Nov\18NovTrials\M22.DSG	11-1-2013	15:34:20	473692.000000	9473.840000	0.121094	1.097656	-0.531250	0.113761	-0.331193	0.421101	35.507202	11.764526	-3.356934
C:\Users\cware\Desktop\Steller18Nov\18NovTrials\M22.DSG	11-1-2013	15:34:20	473693.000000	9473.860000	0.117188	1.039063	-0.445313	0.112844	-0.323853	0.431193	33.447266	-22.079468	-13.336182
C:\Users\cware\Desktop\Steller18Nov\18NovTrials\M22.DSG	11-1-2013	15:34:20	473694.000000	9473.880000	0.058594	0.980469	-0.464844	0.111927	-0.318349	0.436697	40.176392	-14.694214	-12.863159
C:\Users\cware\Desktop\Steller18Nov\18NovTrials\M22.DSG	11-1-2013	15:34:20	473695.000000	9473.900000	0.113281	0.902344	-0.464844	0.111009	-0.308257	0.447706	51.971436	3.219604	0.885010
C:\Users\cware\Desktop\Steller18Nov\18NovTrials\M22.DSG	11-1-2013	15:34:20	473696.000000	9473.920000	0.195313	0.832031	-0.425781	0.112844	-0.300917	0.454128	47.531128	-32.318115	-1.388550
C:\Users\cware\Desktop\Steller18Nov\18NovTrials\M22.DSG	11-1-2013	15:34:20	473697.000000	9473.940000	0.050781	0.863281	-0.503906	0.117431	-0.289908	0.463303	53.939819	-27.450562	-6.622314
C:\Users\cware\Desktop\Steller18Nov\18NovTrials\M22.DSG	11-1-2013	15:34:20	473698.000000	9473.960000	-0.066406	0.859375	-0.539063	0.116514	-0.283486	0.469725	53.680420	3.143311	-1.327515
C:\Users\cware\Desktop\Steller18Nov\18NovTrials\M22.DSG	11-1-2013	15:34:20	473699.000000	9473.980000	0.281250	0.816406	-0.503906	0.121101	-0.273394	0.479817	48.034668	-1.571655	-1.617432
C:\Users\cware\Desktop\Steller18Nov\18NovTrials\M22.DSG	11-1-2013	15:34:20	473700.000000	9474.000000	0.046875	0.765625	-0.546875	0.120183	-0.268807	0.483486	51.300049	-30.258179	-6.637573
C:\Users\cware\Desktop\Steller18Nov\18NovTrials\M22.DSG	11-1-2013	15:34:20	473701.000000	9474.020000	0.289063	0.718750	-0.464844	0.125688	-0.257798	0.493578	47.225952	15.457153	0.701904
C:\Users\cware\Desktop\Steller18Nov\18NovTrials\M22.DSG	11-1-2013	15:34:20	473702.000000	9474.040000	0.074219	0.718750	-0.585938	0.123853	-0.253211	0.499083	46.447754	-17.272949	2.380371
C:\Users\cware\Desktop\Steller18Nov\18NovTrials\M22.DSG	11-1-2013	15:34:20	473703.000000	9474.060000	0.210938	0.792969	-0.613281	0.127523	-0.243119	0.507339	23.376465	-42.541504	-1.968384
C:\Users\cware\Desktop\Steller18Nov\18NovTrials\M22.DSG	11-1-2013	15:34:20	473704.000000	9474.080000	0.105469	0.800781	-0.648438	0.132110	-0.238532	0.511009	22.094727	-33.477783	1.541138
C:\Users\cware\Desktop\Steller18Nov\18NovTrials\M22.DSG	11-1-2013	15:34:20	473705.000000	9474.100000	0.281250	0.812500	-0.605469	0.137615	-0.234862	0.514679	18.783569	-24.887085	-2.090454
C:\Users\cware\Desktop\Steller18Nov\18NovTrials\M22.DSG	11-1-2013	15:34:20	473706.000000	9474.120000	0.046875	0.835938	-0.703125	0.144037	-0.227523	0.519266	14.907837	-49.224854	-8.956909
C:\Users\cware\Desktop\Steller18Nov\18NovTrials\M22.DSG	11-1-2013	15:34:20	473707.000000	9474.140000	0.093750	0.777344	-0.601563	0.148624	-0.223853	0.523853	23.880005	-31.448364	-6.530762
C:\Users\cware\Desktop\Steller18Nov\18NovTrials\M22.DSG	11-1-2013	15:34:20	473708.000000	9474.160000	0.093750	0.777344	-0.601563	0.155963	-0.221101	0.526606	13.641357	-40.222168	-9.643555
C:\Users\cware\Desktop\Steller18Nov\18NovTrials\M22.DSG	11-1-2013	15:34:20	473709.000000	9474.180000	0.011719	0.664063	-0.558594	0.160550	-0.217431	0.529358	8.331299	-4.623413	-4.348755
C:\Users\cware\Desktop\Steller18Nov\18NovTrials\M22.DSG	11-1-2013	15:34:20	473710.000000	9474.200000	0.148438	0.640625	-0.507813	0.167890	-0.216514	0.531193	-1.708984	-43.243408	-8.499146
C:\Users\cware\Desktop\Steller18Nov\18NovTrials\M22.DSG	11-1-2013	15:34:20	473711.000000	9474.220000	0.093750	0.644531	-0.476563	0.172477	-0.218349	0.530275	-21.057129	-51.940918	-11.291504
C:\Users\cware\Desktop\Steller18Nov\18NovTrials\M22.DSG	11-1-2013	15:34:20	473712.000000	9474.240000	0.003906	0.566406	-0.523438	0.180734	-0.221101	0.528440	-27.969360	-32.806396	-14.968872
C:\Users\cware\Desktop\Steller18Nov\18NovTrials\M22.DSG	11-1-2013	15:34:20	473713.000000	9474.260000	0.078125	0.507813	-0.460938	0.180734	-0.222936	0.527523	-37.551880	-68.191528	-9.765625
C:\Users\cware\Desktop\Steller18Nov\18NovTrials\M22.DSG	11-1-2013	15:34:20	473714.000000	9474.280000	0.042969	0.546875	-0.562500	0.190826	-0.231193	0.524771	-47.561646	-36.788940	-7.659912
C:\Users\cware\Desktop\Steller18Nov\18NovTrials\M22.DSG	11-1-2013	15:34:20	473715.000000	9474.300000	0.011719	0.636719	-0.617188	0.194495	-0.234862	0.521101	-50.460815	-55.191040	-14.358521
C:\Users\cware\Desktop\Steller18Nov\18NovTrials\M22.DSG	11-1-2013	15:34:20	473716.000000	9474.320000	-0.054688	0.679688	-0.605469	0.203670	-0.246789	0.512844	-52.642822	-35.369873	-9.353638
C:\Users\cware\Desktop\Steller18Nov\18NovTrials\M22.DSG	11-1-2013	15:34:20	473717.000000	9474.340000	-0.058594	0.714844	-0.652344	0.204587	-0.253211	0.509174	-62.179565	-47.180176	-5.874634
C:\Users\cware\Desktop\Steller18Nov\18NovTrials\M22.DSG	11-1-2013	15:34:20	473718.000000	9474.360000	-0.238281	0.683594	-0.628906	0.207339	-0.265138	0.499083	-67.687988	3.387451	1.205444
C:\Users\cware\Desktop\Steller18Nov\18NovTrials\M22.DSG	11-1-2013	15:34:20	473719.000000	9474.380000	-0.015625	0.792969	-0.511719	0.211927	-0.275229	0.492661	-97.518921	-17.608643	-10.940552
C:\Users\cware\Desktop\Steller18Nov\18NovTrials\M22.DSG	11-1-2013	15:34:20	473720.000000	9474.400000	-0.109375	0.765625	-0.507813	0.212844	-0.283486	0.485321	-99.594116	-18.264771	-8.987427
C:\Users\cware\Desktop\Steller18Nov\18NovTrials\M22.DSG	11-1-2013	15:34:20	473721.000000	9474.420000	-0.097656	0.765625	-0.601563	0.213761	-0.300917	0.467890	-97.946167	3.097534	0.244141
C:\Users\cware\Desktop\Steller18Nov\18NovTrials\M22.DSG	11-1-2013	15:34:20	473722.000000	9474.440000	-0.082031	0.804688	-0.417969	0.213761	-0.310092	0.460550	-102.233887	0.274658	-0.823975
C:\Users\cware\Desktop\Steller18Nov\18NovTrials\M22.DSG	11-1-2013	15:34:20	473723.000000	9474.460000	0.023438	0.789063	-0.437500	0.213761	-0.330275	0.439450	-99.212646	-2.319336	7.247925
C:\Users\cware\Desktop\Steller18Nov\18NovTrials\M22.DSG	11-1-2013	15:34:20	473724.000000	9474.480000	0.035156	0.882813	-0.519531	0.214679	-0.338532	0.431193	-102.066040	-23.025513	9.262085
C:\Users\cware\Desktop\Steller18Nov\18NovTrials\M22.DSG	11-1-2013	15:34:20	473725.000000	9474.500000	-0.062500	0.945313	-0.566406	0.221101	-0.355046	0.410092	-99.441528	-21.697998	15.243530
C:\Users\cware\Desktop\Steller18Nov\18NovTrials\M22.DSG	11-1-2013	15:34:20	473726.000000	9474.520000	-0.148438	0.992188	-0.597656	0.222936	-0.363303	0.399083	-96.084595	-18.707275	20.248413
C:\Users\cware\Desktop\Steller18Nov\18NovTrials\M22.DSG	11-1-2013	15:34:20	473727.000000	9474.540000	-0.144531	0.945313	-0.503906	0.230275	-0.378899	0.377982	-103.042603	-1.464844	25.939941
C:\Users\cware\Desktop\Steller18Nov\18NovTrials\M22.DSG	11-1-2013	15:34:20	473728.000000	9474.560000	-0.320313	0.984375	-0.503906	0.234862	-0.384404	0.366972	-97.671509	-28.656006	22.323608
C:\Users\cware\Desktop\Steller18Nov\18NovTrials\M22.DSG	11-1-2013	15:34:20	473729.000000	9474.580000	-0.300781	1.023438	-0.515625	0.241284	-0.399083	0.345872	-97.274780	-5.920410	24.108887
C:\Users\cware\Desktop\Steller18Nov\18NovTrials\M22.DSG	11-1-2013	15:34:20	473730.000000	9474.600000	-0.359375	1.105469	-0.492188	0.246789	-0.403670	0.333945	-100.875854	-6.988525	25.222778
C:\Users\cware\Desktop\Steller18Nov\18NovTrials\M22.DSG	11-1-2013	15:34:20	473731.000000	9474.620000	-0.277344	1.167969	-0.441406	0.253211	-0.416514	0.310092	-91.140747	3.784180	21.606445
C:\Users\cware\Desktop\Steller18Nov\18NovTrials\M22.DSG	11-1-2013	15:34:20	473732.000000	9474.640000	-0.265625	1.144531	-0.414063	0.254128	-0.420183	0.301835	-64.346313	11.840820	13.519287
C:\Users\cware\Desktop\Steller18Nov\18NovTrials\M22.DSG	11-1-2013	15:34:20	473733.000000	9474.660000	-0.109375	1.054688	-0.351563	0.255963	-0.425688	0.287156	-41.564941	12.680054	10.528564
C:\Users\cware\Desktop\Steller18Nov\18NovTrials\M22.DSG	11-1-2013	15:34:20	473734.000000	9474.680000	-0.171875	0.933594	-0.328125	0.256881	-0.427523	0.283486	-34.194946	39.291382	13.305664
C:\Users\cware\Desktop\Steller18Nov\18NovTrials\M22.DSG	11-1-2013	15:34:20	473735.000000	9474.700000	-0.031250	1.082031	-0.363281	0.255046	-0.430275	0.277982	-30.166626	49.407959	11.367798
C:\Users\cware\Desktop\Steller18Nov\18NovTrials\M22.DSG	11-1-2013	15:34:20	473736.000000	9474.720000	-0.031250	1.082031	-0.363281	0.255046	-0.432110	0.275229	-25.817871	32.836914	10.406494
C:\Users\cware\Desktop\Steller18Nov\18NovTrials\M22.DSG	11-1-2013	15:34:20	473737.000000	9474.740000	0.019531	1.144531	-0.585938	0.255046	-0.433945	0.271560	-17.303467	39.993286	2.792358
C:\Users\cware\Desktop\Steller18Nov\18NovTrials\M22.DSG	11-1-2013	15:34:20	473738.000000	9474.760000	0.039063	1.089844	-0.546875	0.253211	-0.433945	0.272477	-3.128052	50.399780	-3.143311
C:\Users\cware\Desktop\Steller18Nov\18NovTrials\M22.DSG	11-1-2013	15:34:20	473739.000000	9474.780000	0.167969	1.046875	-0.660156	0.247706	-0.433028	0.275229	13.778687	53.619385	-8.438110
C:\Users\cware\Desktop\Steller18Nov\18NovTrials\M22.DSG	11-1-2013	15:34:20	473740.000000	9474.800000	0.246094	0.972656	-0.687500	0.244037	-0.430275	0.277982	10.818481	67.703247	-15.075684
C:\Users\cware\Desktop\Steller18Nov\18NovTrials\M22.DSG	11-1-2013	15:34:20	473741.000000	9474.820000	0.289063	0.890625	-0.691406	0.233945	-0.431193	0.281651	2.639771	57.159424	-18.875122
C:\Users\cware\Desktop\Steller18Nov\18NovTrials\M22.DSG	11-1-2013	15:34:20	473742.000000	9474.840000	0.343750	0.890625	-0.589844	0.229358	-0.431193	0.282569	-4.989624	55.053711	-17.776489
C:\Users\cware\Desktop\Steller18Nov\18NovTrials\M22.DSG	11-1-2013	15:34:20	473743.000000	9474.860000	0.328125	0.933594	-0.511719	0.221101	-0.432110	0.281651	-13.046265	28.869629	-13.580322
C:\Users\cware\Desktop\Steller18Nov\18NovTrials\M22.DSG	11-1-2013	15:34:20	473744.000000	9474.880000	0.238281	1.027344	-0.542969	0.218349	-0.432110	0.279817	-22.949219	56.350708	-1.922607
C:\Users\cware\Desktop\Steller18Nov\18NovTrials\M22.DSG	11-1-2013	15:34:20	473745.000000	9474.900000	0.335938	1.113281	-0.460938	0.215596	-0.434862	0.276147	-26.458740	54.702759	-15.533447
C:\Users\cware\Desktop\Steller18Nov\18NovTrials\M22.DSG	11-1-2013	15:34:20	473746.000000	9474.920000	0.414063	1.164063	-0.304688	0.207339	-0.435780	0.272477	-19.866943	13.305664	-23.208618
C:\Users\cware\Desktop\Steller18Nov\18NovTrials\M22.DSG	11-1-2013	15:34:20	473747.000000	9474.940000	0.191406	1.046875	-0.328125	0.203670	-0.435780	0.270642	-15.197754	37.170410	-14.862061
C:\Users\cware\Desktop\Steller18Nov\18NovTrials\M22.DSG	11-1-2013	15:34:20	473748.000000	9474.960000	0.242188	1.152344	-0.265625	0.199083	-0.437615	0.266972	-11.260986	15.792847	-15.914917
C:\Users\cware\Desktop\Steller18Nov\18NovTrials\M22.DSG	11-1-2013	15:34:20	473749.000000	9474.980000	0.156250	1.121094	-0.175781	0.196330	-0.437615	0.266055	-8.926392	32.150269	-15.747070
C:\Users\cware\Desktop\Steller18Nov\18NovTrials\M22.DSG	11-1-2013	15:34:20	473750.000000	9475.000000	0.117188	1.089844	-0.218750	0.190826	-0.438532	0.263303	-3.631592	24.108887	-11.184692
C:\Users\cware\Desktop\Steller18Nov\18NovTrials\M22.DSG	11-1-2013	15:34:20	473751.000000	9475.020000	0.042969	1.054688	-0.199219	0.189908	-0.436697	0.266972	10.391235	43.533325	-5.813599
C:\Users\cware\Desktop\Steller18Nov\18NovTrials\M22.DSG	11-1-2013	15:34:20	473752.000000	9475.040000	0.171875	1.109375	-0.195313	0.185321	-0.435780	0.269725	15.762329	27.374268	-10.269165
C:\Users\cware\Desktop\Steller18Nov\18NovTrials\M22.DSG	11-1-2013	15:34:20	473753.000000	9475.060000	-0.042969	1.078125	-0.335938	0.183486	-0.434862	0.272477	23.391724	23.330688	-3.845215
C:\Users\cware\Desktop\Steller18Nov\18NovTrials\M22.DSG	11-1-2013	15:34:20	473754.000000	9475.080000	0.000000	1.019531	-0.304688	0.181651	-0.431193	0.279817	29.785156	8.956909	-6.759644
C:\Users\cware\Desktop\Steller18Nov\18NovTrials\M22.DSG	11-1-2013	15:34:20	473755.000000	9475.100000	-0.085938	1.062500	-0.312500	0.179817	-0.429358	0.283486	25.833130	-3.784180	-6.378174
C:\Users\cware\Desktop\Steller18Nov\18NovTrials\M22.DSG	11-1-2013	15:34:20	473756.000000	9475.120000	-0.246094	1.054688	-0.371094	0.178899	-0.424771	0.292661	36.254883	26.870728	-3.112793
C:\Users\cware\Desktop\Steller18Nov\18NovTrials\M22.DSG	11-1-2013	15:34:20	473757.000000	9475.140000	-0.058594	1.050781	-0.214844	0.177982	-0.422936	0.297248	31.341553	-14.556885	-11.611938
C:\Users\cware\Desktop\Steller18Nov\18NovTrials\M22.DSG	11-1-2013	15:34:20	473758.000000	9475.160000	-0.109375	0.988281	-0.171875	0.176147	-0.418349	0.306422	29.586792	3.005981	-14.373779
C:\Users\cware\Desktop\Steller18Nov\18NovTrials\M22.DSG	11-1-2013	15:34:20	473759.000000	9475.180000	0.019531	1.082031	-0.226563	0.174312	-0.415596	0.311927	29.968262	22.903442	-10.131836
C:\Users\cware\Desktop\Steller18Nov\18NovTrials\M22.DSG	11-1-2013	15:34:20	473760.000000	9475.200000	-0.156250	1.015625	-0.332031	0.173394	-0.411009	0.315596	38.040161	-0.427246	-12.924194
C:\Users\cware\Desktop\Steller18Nov\18NovTrials\M22.DSG	11-1-2013	15:34:20	473761.000000	9475.220000	-0.128906	1.019531	-0.296875	0.172477	-0.407339	0.326606	35.964966	4.821777	-6.362915
C:\Users\cware\Desktop\Steller18Nov\18NovTrials\M22.DSG	11-1-2013	15:34:20	473762.000000	9475.240000	0.035156	0.957031	-0.269531	0.172477	-0.405505	0.330275	34.027100	-1.983643	-8.773804
C:\Users\cware\Desktop\Steller18Nov\18NovTrials\M22.DSG	11-1-2013	15:34:20	473763.000000	9475.260000	-0.031250	1.000000	-0.406250	0.171560	-0.399083	0.341284	38.864136	-9.933472	-10.070801
C:\Users\cware\Desktop\Steller18Nov\18NovTrials\M22.DSG	11-1-2013	15:34:20	473764.000000	9475.280000	0.019531	1.011719	-0.261719	0.170642	-0.396330	0.346789	45.074463	-24.459839	-10.208130
C:\Users\cware\Desktop\Steller18Nov\18NovTrials\M22.DSG	11-1-2013	15:34:20	473765.000000	9475.300000	-0.214844	0.929688	-0.355469	0.171560	-0.388991	0.355963	27.526855	1.205444	-10.955811
C:\Users\cware\Desktop\Steller18Nov\18NovTrials\M22.DSG	11-1-2013	15:34:20	473766.000000	9475.320000	-0.066406	1.007813	-0.472656	0.170642	-0.386239	0.360550	39.459229	-29.907227	-12.542725
C:\Users\cware\Desktop\Steller18Nov\18NovTrials\M22.DSG	11-1-2013	15:34:20	473767.000000	9475.340000	-0.046875	1.042969	-0.472656	0.169725	-0.379817	0.371560	49.697876	-13.763428	-9.536743
C:\Users\cware\Desktop\Steller18Nov\18NovTrials\M22.DSG	11-1-2013	15:34:20	473768.000000	9475.360000	-0.117188	1.000000	-0.492188	0.170642	-0.376147	0.377982	48.141479	33.554077	-12.527466
C:\Users\cware\Desktop\Steller18Nov\18NovTrials\M22.DSG	11-1-2013	15:34:20	473769.000000	9475.380000	-0.058594	0.886719	-0.351563	0.166055	-0.366972	0.388073	38.818359	3.250122	-13.854980
C:\Users\cware\Desktop\Steller18Nov\18NovTrials\M22.DSG	11-1-2013	15:34:20	473770.000000	9475.400000	-0.085938	0.906250	-0.472656	0.165138	-0.363303	0.394495	34.378052	0.518799	-16.311646
C:\Users\cware\Desktop\Steller18Nov\18NovTrials\M22.DSG	11-1-2013	15:34:20	473771.000000	9475.420000	0.015625	1.007813	-0.500000	0.161468	-0.354128	0.403670	50.369263	0.488281	-14.572144
C:\Users\cware\Desktop\Steller18Nov\18NovTrials\M22.DSG	11-1-2013	15:34:20	473772.000000	9475.440000	-0.164063	1.042969	-0.585938	0.160550	-0.350459	0.408257	51.101685	11.764526	-12.908936
C:\Users\cware\Desktop\Steller18Nov\18NovTrials\M22.DSG	11-1-2013	15:34:20	473773.000000	9475.460000	0.000000	1.003906	-0.531250	0.159633	-0.341284	0.419266	39.093018	-2.288818	-17.761230
C:\Users\cware\Desktop\Steller18Nov\18NovTrials\M22.DSG	11-1-2013	15:34:20	473774.000000	9475.480000	0.011719	0.953125	-0.429688	0.155963	-0.335780	0.425688	40.069580	-24.291992	-19.058228
C:\Users\cware\Desktop\Steller18Nov\18NovTrials\M22.DSG	11-1-2013	15:34:20	473775.000000	9475.500000	-0.074219	0.839844	-0.539063	0.154128	-0.326606	0.435780	50.125122	-26.367188	-15.914917
C:\Users\cware\Desktop\Steller18Nov\18NovTrials\M22.DSG	11-1-2013	15:34:20	473776.000000	9475.520000	-0.039063	0.906250	-0.605469	0.156881	-0.322018	0.441284	53.070068	-5.905151	-10.452271
C:\Users\cware\Desktop\Steller18Nov\18NovTrials\M22.DSG	11-1-2013	15:34:20	473777.000000	9475.540000	-0.074219	0.976563	-0.632813	0.156881	-0.311009	0.453211	45.989990	4.837036	-9.735107
C:\Users\cware\Desktop\Steller18Nov\18NovTrials\M22.DSG	11-1-2013	15:34:20	473778.000000	9475.560000	-0.132813	0.933594	-0.636719	0.155046	-0.305505	0.457798	54.214478	7.598877	-5.874634
C:\Users\cware\Desktop\Steller18Nov\18NovTrials\M22.DSG	11-1-2013	15:34:20	473779.000000	9475.580000	0.011719	0.789063	-0.468750	0.154128	-0.294495	0.468807	50.720215	-12.145996	-6.500244
C:\Users\cware\Desktop\Steller18Nov\18NovTrials\M22.DSG	11-1-2013	15:34:20	473780.000000	9475.600000	-0.027344	0.738281	-0.597656	0.153211	-0.289908	0.473394	52.902222	-1.892090	-0.488281
C:\Users\cware\Desktop\Steller18Nov\18NovTrials\M22.DSG	11-1-2013	15:34:20	473781.000000	9475.620000	-0.003906	0.824219	-0.589844	0.155046	-0.279817	0.481651	28.198242	-3.051758	0.122070
C:\Users\cware\Desktop\Steller18Nov\18NovTrials\M22.DSG	11-1-2013	15:34:20	473782.000000	9475.640000	-0.003906	0.890625	-0.667969	0.155046	-0.276147	0.484404	15.747070	-12.359619	2.578735
C:\Users\cware\Desktop\Steller18Nov\18NovTrials\M22.DSG	11-1-2013	15:34:20	473783.000000	9475.660000	0.082031	0.902344	-0.593750	0.159633	-0.274312	0.488073	5.142212	-3.585815	0.274658
C:\Users\cware\Desktop\Steller18Nov\18NovTrials\M22.DSG	11-1-2013	15:34:20	473784.000000	9475.680000	-0.085938	0.792969	-0.578125	0.159633	-0.272477	0.488073	1.541138	-1.205444	0.030518
C:\Users\cware\Desktop\Steller18Nov\18NovTrials\M22.DSG	11-1-2013	15:34:20	473785.000000	9475.700000	0.035156	0.746094	-0.441406	0.159633	-0.272477	0.488991	-1.205444	-12.039185	-0.396729
C:\Users\cware\Desktop\Steller18Nov\18NovTrials\M22.DSG	11-1-2013	15:34:20	473786.000000	9475.720000	-0.023438	0.691406	-0.515625	0.163303	-0.272477	0.488991	-14.282227	-23.971558	-1.449585
C:\Users\cware\Desktop\Steller18Nov\18NovTrials\M22.DSG	11-1-2013	15:34:20	473787.000000	9475.740000	0.078125	0.710938	-0.523438	0.166055	-0.274312	0.488991	-28.045654	-50.735474	-10.086060
C:\Users\cware\Desktop\Steller18Nov\18NovTrials\M22.DSG	11-1-2013	15:34:20	473788.000000	9475.760000	0.093750	0.785156	-0.578125	0.171560	-0.278899	0.485321	-29.663086	-25.451660	-4.043579
C:\Users\cware\Desktop\Steller18Nov\18NovTrials\M22.DSG	11-1-2013	15:34:20	473789.000000	9475.780000	-0.035156	0.753906	-0.500000	0.173394	-0.282569	0.483486	-32.821655	-31.021118	-7.186890
C:\Users\cware\Desktop\Steller18Nov\18NovTrials\M22.DSG	11-1-2013	15:34:20	473790.000000	9475.800000	-0.035156	0.753906	-0.500000	0.179817	-0.288073	0.478899	-42.297363	-29.830933	-11.337280
C:\Users\cware\Desktop\Steller18Nov\18NovTrials\M22.DSG	11-1-2013	15:34:20	473791.000000	9475.820000	-0.007813	0.785156	-0.515625	0.181651	-0.291743	0.477064	-49.942017	-26.031494	-6.774902
C:\Users\cware\Desktop\Steller18Nov\18NovTrials\M22.DSG	11-1-2013	15:34:20	473792.000000	9475.840000	0.039063	0.871094	-0.535156	0.187156	-0.300000	0.467890	-47.592163	-47.500610	-7.827759
C:\Users\cware\Desktop\Steller18Nov\18NovTrials\M22.DSG	11-1-2013	15:34:20	473793.000000	9475.860000	-0.152344	0.839844	-0.468750	0.189908	-0.304587	0.465138	-44.692993	-30.654907	-9.658813
C:\Users\cware\Desktop\Steller18Nov\18NovTrials\M22.DSG	11-1-2013	15:34:20	473794.000000	9475.880000	-0.085938	0.757813	-0.472656	0.193578	-0.311009	0.456881	-50.949097	-22.308350	-10.818481
C:\Users\cware\Desktop\Steller18Nov\18NovTrials\M22.DSG	11-1-2013	15:34:20	473795.000000	9475.900000	-0.039063	0.851563	-0.445313	0.195413	-0.315596	0.454128	-44.616699	-15.121460	-11.627197
C:\Users\cware\Desktop\Steller18Nov\18NovTrials\M22.DSG	11-1-2013	15:34:20	473796.000000	9475.920000	-0.105469	0.945313	-0.468750	0.197248	-0.322936	0.446789	-40.466309	-24.475098	-14.892578
C:\Users\cware\Desktop\Steller18Nov\18NovTrials\M22.DSG	11-1-2013	15:34:20	473797.000000	9475.940000	-0.046875	0.933594	-0.500000	0.197248	-0.326606	0.442202	-42.861938	-27.709961	-13.214111
C:\Users\cware\Desktop\Steller18Nov\18NovTrials\M22.DSG	11-1-2013	15:34:20	473798.000000	9475.960000	-0.171875	0.843750	-0.390625	0.200000	-0.333945	0.433945	-46.249390	-14.251709	-10.253906
C:\Users\cware\Desktop\Steller18Nov\18NovTrials\M22.DSG	11-1-2013	15:34:20	473799.000000	9475.980000	-0.031250	0.792969	-0.363281	0.200000	-0.337615	0.430275	-55.496216	-16.632080	-9.140015
C:\Users\cware\Desktop\Steller18Nov\18NovTrials\M22.DSG	11-1-2013	15:34:20	473800.000000	9476.000000	-0.054688	0.851563	-0.425781	0.200000	-0.346789	0.420183	-56.335449	-9.002686	-10.299683
C:\Users\cware\Desktop\Steller18Nov\18NovTrials\M22.DSG	11-1-2013	15:34:20	473801.000000	9476.020000	-0.019531	0.941406	-0.441406	0.200917	-0.351376	0.415596	-45.822144	-17.913818	-12.451172
C:\Users\cware\Desktop\Steller18Nov\18NovTrials\M22.DSG	11-1-2013	15:34:20	473802.000000	9476.040000	-0.148438	0.945313	-0.496094	0.200917	-0.355046	0.410092	-46.234131	5.630493	-11.062622
C:\Users\cware\Desktop\Steller18Nov\18NovTrials\M22.DSG	11-1-2013	15:34:20	473803.000000	9476.060000	-0.128906	0.968750	-0.464844	0.200917	-0.362385	0.399083	-57.601929	-1.037598	-7.064819
C:\Users\cware\Desktop\Steller18Nov\18NovTrials\M22.DSG	11-1-2013	15:34:20	473804.000000	9476.080000	-0.160156	0.921875	-0.449219	0.200000	-0.366972	0.394495	-56.976318	-3.799438	-10.421753
C:\Users\cware\Desktop\Steller18Nov\18NovTrials\M22.DSG	11-1-2013	15:34:20	473805.000000	9476.100000	0.015625	0.964844	-0.402344	0.198165	-0.373394	0.384404	-53.833008	-3.829956	-8.422852
C:\Users\cware\Desktop\Steller18Nov\18NovTrials\M22.DSG	11-1-2013	15:34:20	473806.000000	9476.120000	-0.078125	0.933594	-0.367188	0.197248	-0.378899	0.379817	-49.148560	15.106201	-3.341675
C:\Users\cware\Desktop\Steller18Nov\18NovTrials\M22.DSG	11-1-2013	15:34:20	473807.000000	9476.140000	-0.003906	0.960938	-0.453125	0.197248	-0.385321	0.368807	-46.508789	-2.258301	-0.732422
C:\Users\cware\Desktop\Steller18Nov\18NovTrials\M22.DSG	11-1-2013	15:34:20	473808.000000	9476.160000	-0.097656	0.992188	-0.437500	0.196330	-0.388073	0.364220	-42.251587	-4.806519	-3.997803
C:\Users\cware\Desktop\Steller18Nov\18NovTrials\M22.DSG	11-1-2013	15:34:20	473809.000000	9476.180000	-0.054688	1.062500	-0.511719	0.196330	-0.394495	0.354128	-54.992676	8.209229	-0.778198
C:\Users\cware\Desktop\Steller18Nov\18NovTrials\M22.DSG	11-1-2013	15:34:20	473810.000000	9476.200000	-0.265625	1.035156	-0.539063	0.196330	-0.397248	0.348624	-53.695679	-5.813599	4.394531
C:\Users\cware\Desktop\Steller18Nov\18NovTrials\M22.DSG	11-1-2013	15:34:20	473811.000000	9476.220000	-0.125000	0.992188	-0.425781	0.199083	-0.402752	0.340367	-43.472290	13.549805	9.918213
C:\Users\cware\Desktop\Steller18Nov\18NovTrials\M22.DSG	11-1-2013	15:34:20	473812.000000	9476.240000	-0.171875	1.003906	-0.445313	0.200000	-0.405505	0.334862	-36.712646	-13.717651	12.329102
C:\Users\cware\Desktop\Steller18Nov\18NovTrials\M22.DSG	11-1-2013	15:34:20	473813.000000	9476.260000	-0.144531	1.046875	-0.347656	0.203670	-0.410092	0.326606	-40.161133	9.597778	12.756348
C:\Users\cware\Desktop\Steller18Nov\18NovTrials\M22.DSG	11-1-2013	15:34:20	473814.000000	9476.280000	-0.195313	1.019531	-0.335938	0.204587	-0.413761	0.321101	-34.835815	-4.287720	7.980347
C:\Users\cware\Desktop\Steller18Nov\18NovTrials\M22.DSG	11-1-2013	15:34:20	473815.000000	9476.300000	-0.140625	1.042969	-0.363281	0.208257	-0.415596	0.314679	-27.282715	-19.729614	0.381470
C:\Users\cware\Desktop\Steller18Nov\18NovTrials\M22.DSG	11-1-2013	15:34:20	473816.000000	9476.320000	-0.187500	0.964844	-0.472656	0.209174	-0.416514	0.312844	-15.518188	10.345459	-6.134033
C:\Users\cware\Desktop\Steller18Nov\18NovTrials\M22.DSG	11-1-2013	15:34:20	473817.000000	9476.340000	-0.148438	0.867188	-0.378906	0.207339	-0.417431	0.310092	-16.647339	23.666382	-13.122559
C:\Users\cware\Desktop\Steller18Nov\18NovTrials\M22.DSG	11-1-2013	15:34:20	473818.000000	9476.360000	-0.148438	0.867188	-0.378906	0.203670	-0.417431	0.311009	-16.891479	33.584595	-10.177612
C:\Users\cware\Desktop\Steller18Nov\18NovTrials\M22.DSG	11-1-2013	15:34:20	473819.000000	9476.380000	0.222656	0.980469	-0.628906	0.200000	-0.418349	0.309174	-26.382446	12.054443	-12.634277
C:\Users\cware\Desktop\Steller18Nov\18NovTrials\M22.DSG	11-1-2013	15:34:20	473820.000000	9476.400000	0.230469	0.945313	-0.648438	0.198165	-0.420183	0.307339	-25.344849	-2.929688	-18.585205
C:\Users\cware\Desktop\Steller18Nov\18NovTrials\M22.DSG	11-1-2013	15:34:20	473821.000000	9476.420000	0.101563	0.886719	-0.804688	0.194495	-0.422018	0.305505	-7.812500	44.555664	-12.374878
C:\Users\cware\Desktop\Steller18Nov\18NovTrials\M22.DSG	11-1-2013	15:34:20	473822.000000	9476.440000	0.347656	0.839844	-0.792969	0.189908	-0.420183	0.306422	-1.296997	26.138306	-15.258789
C:\Users\cware\Desktop\Steller18Nov\18NovTrials\M22.DSG	11-1-2013	15:34:20	473823.000000	9476.460000	0.378906	0.843750	-0.589844	0.182569	-0.420183	0.303670	-19.729614	43.914795	-14.175415
C:\Users\cware\Desktop\Steller18Nov\18NovTrials\M22.DSG	11-1-2013	15:34:20	473824.000000	9476.480000	0.449219	0.859375	-0.667969	0.180734	-0.423853	0.300917	-37.292480	22.598267	-4.165649
C:\Users\cware\Desktop\Steller18Nov\18NovTrials\M22.DSG	11-1-2013	15:34:20	473825.000000	9476.500000	0.406250	1.011719	-0.550781	0.177982	-0.426606	0.291743	-43.106079	-3.692627	-1.770020
C:\Users\cware\Desktop\Steller18Nov\18NovTrials\M22.DSG	11-1-2013	15:34:20	473826.000000	9476.520000	0.195313	1.128906	-0.500000	0.177064	-0.429358	0.287156	-38.391113	24.276733	2.563477
C:\Users\cware\Desktop\Steller18Nov\18NovTrials\M22.DSG	11-1-2013	15:34:20	473827.000000	9476.540000	0.003906	1.113281	-0.433594	0.177982	-0.430275	0.282569	-30.517578	40.603638	3.417969
C:\Users\cware\Desktop\Steller18Nov\18NovTrials\M22.DSG	11-1-2013	15:34:20	473828.000000	9476.560000	0.152344	1.121094	-0.281250	0.174312	-0.433028	0.276147	-36.514282	34.790039	-6.607056
C:\Users\cware\Desktop\Steller18Nov\18NovTrials\M22.DSG	11-1-2013	15:34:20	473829.000000	9476.580000	0.156250	1.171875	-0.207031	0.171560	-0.435780	0.271560	-34.255981	44.296265	-13.931274
C:\Users\cware\Desktop\Steller18Nov\18NovTrials\M22.DSG	11-1-2013	15:34:20	473830.000000	9476.600000	0.265625	1.226563	-0.273438	0.165138	-0.437615	0.264220	-23.315430	21.041870	-16.891479
C:\Users\cware\Desktop\Steller18Nov\18NovTrials\M22.DSG	11-1-2013	15:34:20	473831.000000	9476.620000	0.105469	1.234375	-0.261719	0.159633	-0.438532	0.259633	-15.121460	49.621582	-12.084961
C:\Users\cware\Desktop\Steller18Nov\18NovTrials\M22.DSG	11-1-2013	15:34:20	473832.000000	9476.640000	0.085938	1.132813	-0.308594	0.154128	-0.438532	0.256881	-5.889893	48.202515	-5.035400
C:\Users\cware\Desktop\Steller18Nov\18NovTrials\M22.DSG	11-1-2013	15:34:20	473833.000000	9476.660000	0.132813	1.144531	-0.152344	0.151376	-0.438532	0.256881	9.841919	25.177002	-8.819580
C:\Users\cware\Desktop\Steller18Nov\18NovTrials\M22.DSG	11-1-2013	15:34:20	473834.000000	9476.680000	0.042969	1.039063	-0.156250	0.148624	-0.438532	0.260550	25.695801	3.967285	-13.198853
C:\Users\cware\Desktop\Steller18Nov\18NovTrials\M22.DSG	11-1-2013	15:34:20	473835.000000	9476.700000	-0.019531	1.046875	-0.207031	0.146789	-0.435780	0.263303	15.228271	-13.412476	-16.815186
C:\Users\cware\Desktop\Steller18Nov\18NovTrials\M22.DSG	11-1-2013	15:34:20	473836.000000	9476.720000	-0.289063	0.960938	-0.273438	0.144954	-0.432110	0.269725	27.587891	-1.937866	-12.054443
C:\Users\cware\Desktop\Steller18Nov\18NovTrials\M22.DSG	11-1-2013	15:34:20	473837.000000	9476.740000	0.000000	0.980469	-0.156250	0.145872	-0.432110	0.275229	20.919800	-4.760742	-15.869141
C:\Users\cware\Desktop\Steller18Nov\18NovTrials\M22.DSG	11-1-2013	15:34:20	473838.000000	9476.760000	-0.140625	0.972656	-0.285156	0.143119	-0.427523	0.281651	25.177002	7.369995	-5.676270
C:\Users\cware\Desktop\Steller18Nov\18NovTrials\M22.DSG	11-1-2013	15:34:20	473839.000000	9476.780000	-0.074219	1.000000	-0.292969	0.143119	-0.425688	0.285321	20.904541	-1.205444	-5.966187
C:\Users\cware\Desktop\Steller18Nov\18NovTrials\M22.DSG	11-1-2013	15:34:20	473840.000000	9476.800000	-0.074219	1.035156	-0.265625	0.144037	-0.423853	0.292661	13.671875	7.888794	-4.684448
C:\Users\cware\Desktop\Steller18Nov\18NovTrials\M22.DSG	11-1-2013	15:34:20	473841.000000	9476.820000	0.035156	1.000000	-0.175781	0.142202	-0.421101	0.294495	20.812988	-14.572144	-7.492065
C:\Users\cware\Desktop\Steller18Nov\18NovTrials\M22.DSG	11-1-2013	15:34:20	473842.000000	9476.840000	-0.074219	0.898438	-0.316406	0.142202	-0.420183	0.297248	14.434814	4.180908	-3.387451
C:\Users\cware\Desktop\Steller18Nov\18NovTrials\M22.DSG	11-1-2013	15:34:20	473843.000000	9476.860000	-0.027344	1.007813	-0.308594	0.143119	-0.417431	0.301835	16.677856	3.082275	-7.385254
C:\Users\cware\Desktop\Steller18Nov\18NovTrials\M22.DSG	11-1-2013	15:34:20	473844.000000	9476.880000	-0.027344	1.039063	-0.320313	0.141284	-0.415596	0.305505	23.925781	-21.377563	-8.850098
C:\Users\cware\Desktop\Steller18Nov\18NovTrials\M22.DSG	11-1-2013	15:34:20	473845.000000	9476.900000	0.093750	1.027344	-0.242188	0.141284	-0.412844	0.311927	23.681641	8.621216	-6.835938
C:\Users\cware\Desktop\Steller18Nov\18NovTrials\M22.DSG	11-1-2013	15:34:20	473846.000000	9476.920000	0.093750	1.027344	-0.242188	0.142202	-0.410092	0.313761	20.278931	-26.641846	-15.457153
C:\Users\cware\Desktop\Steller18Nov\18NovTrials\M22.DSG	11-1-2013	15:34:20	473847.000000	9476.940000	-0.140625	1.070313	-0.425781	0.140367	-0.407339	0.322936	28.945923	1.449585	-8.377075
C:\Users\cware\Desktop\Steller18Nov\18NovTrials\M22.DSG	11-1-2013	15:34:20	473848.000000	9476.960000	-0.035156	1.050781	-0.359375	0.139450	-0.404587	0.327523	37.750244	-24.368286	-14.328003
C:\Users\cware\Desktop\Steller18Nov\18NovTrials\M22.DSG	11-1-2013	15:34:20	473849.000000	9476.980000	-0.171875	0.980469	-0.312500	0.138532	-0.398165	0.335780	24.978638	24.841309	-14.678955
C:\Users\cware\Desktop\Steller18Nov\18NovTrials\M22.DSG	11-1-2013	15:34:20	473850.000000	9477.000000	-0.105469	1.015625	-0.398438	0.137615	-0.395413	0.340367	30.685425	17.440796	-19.287109
C:\Users\cware\Desktop\Steller18Nov\18NovTrials\M22.DSG	11-1-2013	15:34:20	473851.000000	9477.020000	-0.007813	1.011719	-0.402344	0.133028	-0.389908	0.347706	44.906616	8.514404	-10.070801
C:\Users\cware\Desktop\Steller18Nov\18NovTrials\M22.DSG	11-1-2013	15:34:20	473852.000000	9477.040000	0.070313	1.089844	-0.414063	0.131193	-0.386239	0.353211	37.078857	-4.379272	-12.924194
C:\Users\cware\Desktop\Steller18Nov\18NovTrials\M22.DSG	11-1-2013	15:34:20	473853.000000	9477.060000	0.054688	1.000000	-0.347656	0.128440	-0.380734	0.362385	29.312134	-18.844604	-16.769409
C:\Users\cware\Desktop\Steller18Nov\18NovTrials\M22.DSG	11-1-2013	15:34:20	473854.000000	9477.080000	-0.031250	0.941406	-0.371094	0.129358	-0.377982	0.367890	28.823853	5.340576	-12.207031
C:\Users\cware\Desktop\Steller18Nov\18NovTrials\M22.DSG	11-1-2013	15:34:20	473855.000000	9477.100000	0.054688	0.980469	-0.382813	0.125688	-0.371560	0.376147	43.701172	-25.817871	-16.342163
C:\Users\cware\Desktop\Steller18Nov\18NovTrials\M22.DSG	11-1-2013	15:34:20	473856.000000	9477.120000	-0.027344	1.007813	-0.531250	0.126606	-0.366055	0.381651	46.051025	-2.120972	-11.810303
C:\Users\cware\Desktop\Steller18Nov\18NovTrials\M22.DSG	11-1-2013	15:34:20	473857.000000	9477.140000	-0.062500	1.035156	-0.511719	0.122936	-0.359633	0.390826	40.420532	16.113281	-10.894775
C:\Users\cware\Desktop\Steller18Nov\18NovTrials\M22.DSG	11-1-2013	15:34:20	473858.000000	9477.160000	0.222656	0.921875	-0.308594	0.122018	-0.355963	0.397248	30.639648	-46.005249	-19.470215
C:\Users\cware\Desktop\Steller18Nov\18NovTrials\M22.DSG	11-1-2013	15:34:20	473859.000000	9477.180000	-0.023438	0.902344	-0.421875	0.122936	-0.348624	0.404587	42.907715	10.528564	-9.063721
C:\Users\cware\Desktop\Steller18Nov\18NovTrials\M22.DSG	11-1-2013	15:34:20	473860.000000	9477.200000	0.011719	0.894531	-0.480469	0.122018	-0.344037	0.409174	48.187256	14.358521	-7.049561
C:\Users\cware\Desktop\Steller18Nov\18NovTrials\M22.DSG	11-1-2013	15:34:20	473861.000000	9477.220000	0.050781	1.019531	-0.550781	0.121101	-0.336697	0.418349	37.170410	-11.978149	-15.014648
C:\Users\cware\Desktop\Steller18Nov\18NovTrials\M22.DSG	11-1-2013	15:34:20	473862.000000	9477.240000	0.066406	0.960938	-0.511719	0.122018	-0.331193	0.424771	34.225464	-22.384644	-14.724731
C:\Users\cware\Desktop\Steller18Nov\18NovTrials\M22.DSG	11-1-2013	15:34:20	473863.000000	9477.260000	-0.078125	0.929688	-0.531250	0.121101	-0.322936	0.433945	44.097900	-8.026123	-12.969971
C:\Users\cware\Desktop\Steller18Nov\18NovTrials\M22.DSG	11-1-2013	15:34:20	473864.000000	9477.280000	0.011719	0.902344	-0.468750	0.121101	-0.317431	0.438532	49.194336	-4.852295	-10.299683
C:\Users\cware\Desktop\Steller18Nov\18NovTrials\M22.DSG	11-1-2013	15:34:20	473865.000000	9477.300000	0.050781	0.910156	-0.539063	0.120183	-0.309174	0.447706	38.619995	-16.799927	-17.257690
C:\Users\cware\Desktop\Steller18Nov\18NovTrials\M22.DSG	11-1-2013	15:34:20	473866.000000	9477.320000	-0.062500	0.929688	-0.656250	0.118349	-0.303670	0.453211	44.296265	17.745972	-7.522583
C:\Users\cware\Desktop\Steller18Nov\18NovTrials\M22.DSG	11-1-2013	15:34:20	473867.000000	9477.340000	0.238281	0.980469	-0.531250	0.119266	-0.297248	0.457798	34.149170	-6.042480	-15.472412
C:\Users\cware\Desktop\Steller18Nov\18NovTrials\M22.DSG	11-1-2013	15:34:20	473868.000000	9477.360000	-0.136719	0.933594	-0.656250	0.117431	-0.290826	0.466055	52.429199	-3.311157	-8.255005
C:\Users\cware\Desktop\Steller18Nov\18NovTrials\M22.DSG	11-1-2013	15:34:20	473869.000000	9477.380000	0.117188	0.847656	-0.492188	0.117431	-0.282569	0.471560	47.821045	-14.083862	-8.209229
C:\Users\cware\Desktop\Steller18Nov\18NovTrials\M22.DSG	11-1-2013	15:34:20	473870.000000	9477.400000	0.121094	0.855469	-0.578125	0.121101	-0.272477	0.482569	49.835205	-3.555298	-10.604858
C:\Users\cware\Desktop\Steller18Nov\18NovTrials\M22.DSG	11-1-2013	15:34:20	473871.000000	9477.420000	-0.027344	0.839844	-0.667969	0.120183	-0.266055	0.486239	39.474487	-19.546509	-17.974854
C:\Users\cware\Desktop\Steller18Nov\18NovTrials\M22.DSG	11-1-2013	15:34:20	473872.000000	9477.440000	0.125000	0.812500	-0.687500	0.121101	-0.255046	0.495413	36.422729	21.728516	-12.405396
C:\Users\cware\Desktop\Steller18Nov\18NovTrials\M22.DSG	11-1-2013	15:34:20	473873.000000	9477.460000	0.101563	0.914063	-0.820313	0.119266	-0.248624	0.500917	33.493042	-47.042847	-18.936157
C:\Users\cware\Desktop\Steller18Nov\18NovTrials\M22.DSG	11-1-2013	15:34:20	473874.000000	9477.480000	0.101563	0.914063	-0.820313	0.119266	-0.240367	0.506422	36.041260	13.153076	-6.652832
C:\Users\cware\Desktop\Steller18Nov\18NovTrials\M22.DSG	11-1-2013	15:34:20	473875.000000	9477.500000	0.164063	0.808594	-0.648438	0.115596	-0.233945	0.511009	54.489136	-17.089844	-6.912231
C:\Users\cware\Desktop\Steller18Nov\18NovTrials\M22.DSG	11-1-2013	15:34:20	473876.000000	9477.520000	-0.062500	0.757813	-0.664063	0.118349	-0.222936	0.520183	43.563843	0.808716	-6.225586
C:\Users\cware\Desktop\Steller18Nov\18NovTrials\M22.DSG	11-1-2013	15:34:20	473877.000000	9477.540000	0.058594	0.789063	-0.656250	0.120183	-0.218349	0.522018	33.706665	-4.653931	-9.353638
C:\Users\cware\Desktop\Steller18Nov\18NovTrials\M22.DSG	11-1-2013	15:34:20	473878.000000	9477.560000	0.011719	0.722656	-0.683594	0.118349	-0.207339	0.530275	31.753540	12.878418	-10.925293
C:\Users\cware\Desktop\Steller18Nov\18NovTrials\M22.DSG	11-1-2013	15:34:20	473879.000000	9477.580000	0.039063	0.691406	-0.808594	0.118349	-0.201835	0.532110	37.979126	-6.515503	-6.896973
C:\Users\cware\Desktop\Steller18Nov\18NovTrials\M22.DSG	11-1-2013	15:34:20	473880.000000	9477.600000	0.074219	0.718750	-0.812500	0.118349	-0.191743	0.540367	35.385132	-9.613037	-14.068604
C:\Users\cware\Desktop\Steller18Nov\18NovTrials\M22.DSG	11-1-2013	15:34:20	473881.000000	9477.620000	0.113281	0.718750	-0.851563	0.118349	-0.185321	0.542202	48.919678	-7.034302	-9.170532
C:\Users\cware\Desktop\Steller18Nov\18NovTrials\M22.DSG	11-1-2013	15:34:20	473882.000000	9477.640000	0.078125	0.769531	-0.890625	0.118349	-0.178899	0.546789	46.691895	-17.166138	-10.864258
C:\Users\cware\Desktop\Steller18Nov\18NovTrials\M22.DSG	11-1-2013	15:34:20	473883.000000	9477.660000	0.003906	0.753906	-0.925781	0.119266	-0.169725	0.552294	36.987305	9.948730	-10.971069
C:\Users\cware\Desktop\Steller18Nov\18NovTrials\M22.DSG	11-1-2013	15:34:20	473884.000000	9477.680000	-0.035156	0.757813	-0.859375	0.118349	-0.164220	0.554128	39.031982	10.650635	-12.741089
C:\Users\cware\Desktop\Steller18Nov\18NovTrials\M22.DSG	11-1-2013	15:34:20	473885.000000	9477.700000	0.050781	0.710938	-0.839844	0.116514	-0.153211	0.559633	22.125244	2.929688	-15.869141
C:\Users\cware\Desktop\Steller18Nov\18NovTrials\M22.DSG	11-1-2013	15:34:20	473886.000000	9477.720000	0.109375	0.683594	-0.761719	0.116514	-0.151376	0.560550	22.384644	-12.313843	-13.473511
C:\Users\cware\Desktop\Steller18Nov\18NovTrials\M22.DSG	11-1-2013	15:34:20	473887.000000	9477.740000	-0.031250	0.667969	-0.847656	0.115596	-0.142202	0.565138	17.379761	18.737793	-9.414673
C:\Users\cware\Desktop\Steller18Nov\18NovTrials\M22.DSG	11-1-2013	15:34:20	473888.000000	9477.760000	0.085938	0.589844	-0.792969	0.112844	-0.139450	0.566972	12.832642	-5.462646	-11.703491
C:\Users\cware\Desktop\Steller18Nov\18NovTrials\M22.DSG	11-1-2013	15:34:20	473889.000000	9477.780000	0.097656	0.574219	-0.789063	0.111927	-0.133028	0.567890	14.343262	-17.440796	-15.213013
C:\Users\cware\Desktop\Steller18Nov\18NovTrials\M22.DSG	11-1-2013	15:34:20	473890.000000	9477.800000	-0.007813	0.511719	-0.816406	0.111927	-0.131193	0.569725	12.908936	-22.720337	-13.031006
C:\Users\cware\Desktop\Steller18Nov\18NovTrials\M22.DSG	11-1-2013	15:34:20	473891.000000	9477.820000	0.015625	0.535156	-0.859375	0.111927	-0.129358	0.569725	-1.617432	26.107788	-9.292603
C:\Users\cware\Desktop\Steller18Nov\18NovTrials\M22.DSG	11-1-2013	15:34:20	473892.000000	9477.840000	-0.007813	0.562500	-0.824219	0.111009	-0.129358	0.568807	-4.837036	13.778687	-8.117676
C:\Users\cware\Desktop\Steller18Nov\18NovTrials\M22.DSG	11-1-2013	15:34:20	473893.000000	9477.860000	0.035156	0.550781	-0.839844	0.106422	-0.131193	0.567890	-27.938843	10.269165	-8.819580
C:\Users\cware\Desktop\Steller18Nov\18NovTrials\M22.DSG	11-1-2013	15:34:20	473894.000000	9477.880000	0.144531	0.621094	-0.886719	0.106422	-0.135780	0.566972	-37.765503	-20.278931	-13.534546
C:\Users\cware\Desktop\Steller18Nov\18NovTrials\M22.DSG	11-1-2013	15:34:20	473895.000000	9477.900000	0.093750	0.644531	-0.914063	0.110092	-0.142202	0.563303	-40.054321	10.025024	-6.225586
C:\Users\cware\Desktop\Steller18Nov\18NovTrials\M22.DSG	11-1-2013	15:34:20	473896.000000	9477.920000	-0.015625	0.640625	-0.875000	0.107339	-0.144954	0.562385	-47.149658	-22.903442	-9.414673
C:\Users\cware\Desktop\Steller18Nov\18NovTrials\M22.DSG	11-1-2013	15:34:20	473897.000000	9477.940000	0.128906	0.640625	-0.835938	0.109174	-0.155963	0.556881	-49.865723	19.805908	-6.591797
C:\Users\cware\Desktop\Steller18Nov\18NovTrials\M22.DSG	11-1-2013	15:34:20	473898.000000	9477.960000	-0.023438	0.679688	-0.949219	0.107339	-0.161468	0.553211	-51.818848	16.052246	-9.078979
C:\Users\cware\Desktop\Steller18Nov\18NovTrials\M22.DSG	11-1-2013	15:34:20	473899.000000	9477.980000	0.074219	0.640625	-0.867188	0.100917	-0.173394	0.546789	-66.299438	20.523071	-12.756348
C:\Users\cware\Desktop\Steller18Nov\18NovTrials\M22.DSG	11-1-2013	15:34:20	473900.000000	9478.000000	0.148438	0.585938	-0.812500	0.099083	-0.180734	0.541284	-67.993164	-6.240845	-17.822266
C:\Users\cware\Desktop\Steller18Nov\18NovTrials\M22.DSG	11-1-2013	15:34:20	473901.000000	9478.020000	0.101563	0.734375	-0.816406	0.098165	-0.194495	0.532110	-72.784424	-5.828857	-16.799927
C:\Users\cware\Desktop\Steller18Nov\18NovTrials\M22.DSG	11-1-2013	15:34:20	473902.000000	9478.040000	0.101563	0.734375	-0.816406	0.095413	-0.202752	0.528440	-84.167480	-3.189087	-18.371582
C:\Users\cware\Desktop\Steller18Nov\18NovTrials\M22.DSG	11-1-2013	15:34:20	473903.000000	9478.060000	0.070313	0.800781	-0.781250	0.091743	-0.221101	0.514679	-93.795776	23.361206	-13.793945
C:\Users\cware\Desktop\Steller18Nov\18NovTrials\M22.DSG	11-1-2013	15:34:20	473904.000000	9478.080000	0.160156	0.882813	-0.664063	0.088073	-0.230275	0.507339	-102.630615	-7.263184	-21.087646
C:\Users\cware\Desktop\Steller18Nov\18NovTrials\M22.DSG	11-1-2013	15:34:20	473905.000000	9478.100000	0.089844	0.937500	-0.679688	0.087156	-0.250459	0.492661	-99.273682	-11.367798	-24.917603
C:\Users\cware\Desktop\Steller18Nov\18NovTrials\M22.DSG	11-1-2013	15:34:20	473906.000000	9478.120000	0.121094	1.027344	-0.750000	0.086239	-0.257798	0.487156	-89.096069	-13.580322	-32.760620
C:\Users\cware\Desktop\Steller18Nov\18NovTrials\M22.DSG	11-1-2013	15:34:20	473907.000000	9478.140000	-0.023438	1.066406	-0.808594	0.085321	-0.265138	0.479817	-75.622559	10.543823	-38.864136
C:\Users\cware\Desktop\Steller18Nov\18NovTrials\M22.DSG	11-1-2013	15:34:20	473908.000000	9478.160000	0.140625	1.062500	-0.714844	0.077064	-0.277064	0.466972	-75.759888	-17.074585	-49.331665
C:\Users\cware\Desktop\Steller18Nov\18NovTrials\M22.DSG	11-1-2013	15:34:20	473909.000000	9478.180000	0.019531	1.031250	-0.734375	0.072477	-0.282569	0.461468	-77.087402	16.052246	-49.911499
C:\Users\cware\Desktop\Steller18Nov\18NovTrials\M22.DSG	11-1-2013	15:34:20	473910.000000	9478.200000	0.171875	1.003906	-0.628906	0.060550	-0.291743	0.445872	-69.946289	14.526367	-50.033569
C:\Users\cware\Desktop\Steller18Nov\18NovTrials\M22.DSG	11-1-2013	15:34:20	473911.000000	9478.220000	0.136719	0.945313	-0.636719	0.055046	-0.297248	0.438532	-67.886353	9.155273	-47.744751
C:\Users\cware\Desktop\Steller18Nov\18NovTrials\M22.DSG	11-1-2013	15:34:20	473912.000000	9478.240000	0.199219	0.957031	-0.593750	0.046789	-0.305505	0.428440	-61.798096	17.425537	-42.236328
C:\Users\cware\Desktop\Steller18Nov\18NovTrials\M22.DSG	11-1-2013	15:34:20	473913.000000	9478.260000	0.222656	0.949219	-0.546875	0.041284	-0.308257	0.421101	-60.119629	7.064819	-40.649414
C:\Users\cware\Desktop\Steller18Nov\18NovTrials\M22.DSG	11-1-2013	15:34:20	473914.000000	9478.280000	0.261719	0.968750	-0.531250	0.033945	-0.313761	0.411009	-57.769775	-3.555298	-39.382935
C:\Users\cware\Desktop\Steller18Nov\18NovTrials\M22.DSG	11-1-2013	15:34:20	473915.000000	9478.300000	0.246094	0.964844	-0.585938	0.031193	-0.316514	0.405505	-52.551270	18.981934	-36.193848
C:\Users\cware\Desktop\Steller18Nov\18NovTrials\M22.DSG	11-1-2013	15:34:20	473916.000000	9478.320000	0.207031	0.968750	-0.593750	0.022936	-0.322018	0.395413	-48.263550	9.780884	-32.409668
C:\Users\cware\Desktop\Steller18Nov\18NovTrials\M22.DSG	11-1-2013	15:34:20	473917.000000	9478.340000	0.238281	0.996094	-0.511719	0.018349	-0.323853	0.389908	-48.095703	20.034790	-38.772583
C:\Users\cware\Desktop\Steller18Nov\18NovTrials\M22.DSG	11-1-2013	15:34:20	473918.000000	9478.360000	0.234375	1.019531	-0.550781	0.008257	-0.326606	0.379817	-44.494629	31.768799	-39.077759
C:\Users\cware\Desktop\Steller18Nov\18NovTrials\M22.DSG	11-1-2013	15:34:20	473919.000000	9478.380000	0.257813	1.003906	-0.488281	0.001835	-0.327523	0.372477	-44.296265	17.852783	-44.815063
C:\Users\cware\Desktop\Steller18Nov\18NovTrials\M22.DSG	11-1-2013	15:34:20	473920.000000	9478.400000	0.246094	1.011719	-0.523438	-0.003670	-0.330275	0.362385	-50.094604	14.465332	-47.424316
C:\Users\cware\Desktop\Steller18Nov\18NovTrials\M22.DSG	11-1-2013	15:34:20	473921.000000	9478.420000	0.277344	1.000000	-0.433594	-0.013761	-0.330275	0.357798	-42.709351	19.805908	-44.998169
C:\Users\cware\Desktop\Steller18Nov\18NovTrials\M22.DSG	11-1-2013	15:34:20	473922.000000	9478.440000	0.281250	0.953125	-0.414063	-0.018349	-0.330275	0.354128	-45.181274	21.408081	-45.150757
C:\Users\cware\Desktop\Steller18Nov\18NovTrials\M22.DSG	11-1-2013	15:34:20	473923.000000	9478.460000	0.320313	0.945313	-0.421875	-0.029358	-0.332110	0.343119	-50.399780	13.992310	-45.715332
C:\Users\cware\Desktop\Steller18Nov\18NovTrials\M22.DSG	11-1-2013	15:34:20	473924.000000	9478.480000	0.300781	0.960938	-0.437500	-0.034862	-0.332110	0.326606	-49.179077	22.598267	-41.946411
C:\Users\cware\Desktop\Steller18Nov\18NovTrials\M22.DSG	11-1-2013	15:34:20	473925.000000	9478.500000	0.343750	0.980469	-0.386719	-0.044954	-0.333945	0.325688	-42.480469	34.255981	-34.835815
C:\Users\cware\Desktop\Steller18Nov\18NovTrials\M22.DSG	11-1-2013	15:34:20	473926.000000	9478.520000	0.296875	0.941406	-0.406250	-0.049541	-0.333945	0.319266	-39.016724	31.402588	-33.142090
C:\Users\cware\Desktop\Steller18Nov\18NovTrials\M22.DSG	11-1-2013	15:34:20	473927.000000	9478.540000	0.445313	0.953125	-0.375000	-0.058716	-0.333945	0.308257	-32.226563	30.227661	-29.296875
C:\Users\cware\Desktop\Steller18Nov\18NovTrials\M22.DSG	11-1-2013	15:34:20	473928.000000	9478.560000	0.367188	0.953125	-0.398438	-0.061468	-0.337615	0.305505	-24.124146	9.078979	-27.618408
C:\Users\cware\Desktop\Steller18Nov\18NovTrials\M22.DSG	11-1-2013	15:34:20	473929.000000	9478.580000	0.414063	0.957031	-0.363281	-0.069725	-0.333945	0.297248	-23.025513	32.806396	-18.692017
C:\Users\cware\Desktop\Steller18Nov\18NovTrials\M22.DSG	11-1-2013	15:34:20	473930.000000	9478.600000	0.414063	0.957031	-0.363281	-0.071560	-0.333028	0.294495	-16.754150	33.218384	-13.320923
C:\Users\cware\Desktop\Steller18Nov\18NovTrials\M22.DSG	11-1-2013	15:34:20	473931.000000	9478.620000	0.410156	0.890625	-0.343750	-0.077064	-0.332110	0.287156	-11.566162	21.102905	-12.313843
C:\Users\cware\Desktop\Steller18Nov\18NovTrials\M22.DSG	11-1-2013	15:34:20	473932.000000	9478.640000	0.390625	0.843750	-0.375000	-0.079817	-0.333028	0.283486	-3.326416	24.688721	-8.300781
C:\Users\cware\Desktop\Steller18Nov\18NovTrials\M22.DSG	11-1-2013	15:34:20	473933.000000	9478.660000	0.371094	0.859375	-0.308594	-0.082569	-0.332110	0.280734	5.569458	33.843994	-3.845215
C:\Users\cware\Desktop\Steller18Nov\18NovTrials\M22.DSG	11-1-2013	15:34:20	473934.000000	9478.680000	0.496094	0.820313	-0.308594	-0.085321	-0.331193	0.277064	9.658813	22.537231	-8.834839
C:\Users\cware\Desktop\Steller18Nov\18NovTrials\M22.DSG	11-1-2013	15:34:20	473935.000000	9478.700000	0.429688	0.816406	-0.273438	-0.088991	-0.327523	0.280734	4.394531	20.156860	-6.958008
C:\Users\cware\Desktop\Steller18Nov\18NovTrials\M22.DSG	11-1-2013	15:34:20	473936.000000	9478.720000	0.464844	0.820313	-0.234375	-0.088073	-0.328440	0.279817	2.273560	28.823853	-6.530762
C:\Users\cware\Desktop\Steller18Nov\18NovTrials\M22.DSG	11-1-2013	15:34:20	473937.000000	9478.740000	0.566406	0.835938	-0.273438	-0.090826	-0.327523	0.278899	0.900269	-6.072998	-7.492065
C:\Users\cware\Desktop\Steller18Nov\18NovTrials\M22.DSG	11-1-2013	15:34:20	473938.000000	9478.760000	0.457031	0.917969	-0.242188	-0.091743	-0.325688	0.278899	2.380371	16.052246	-8.651733
C:\Users\cware\Desktop\Steller18Nov\18NovTrials\M22.DSG	11-1-2013	15:34:20	473939.000000	9478.780000	0.539063	0.941406	-0.257813	-0.092661	-0.323853	0.278899	6.866455	-6.118774	-16.006470
C:\Users\cware\Desktop\Steller18Nov\18NovTrials\M22.DSG	11-1-2013	15:34:20	473940.000000	9478.800000	0.480469	0.910156	-0.273438	-0.093578	-0.322018	0.282569	12.283325	-13.412476	-12.985229
C:\Users\cware\Desktop\Steller18Nov\18NovTrials\M22.DSG	11-1-2013	15:34:20	473941.000000	9478.820000	0.484375	0.941406	-0.292969	-0.094495	-0.319266	0.287156	22.949219	-16.433716	-15.563965
C:\Users\cware\Desktop\Steller18Nov\18NovTrials\M22.DSG	11-1-2013	15:34:20	473942.000000	9478.840000	0.496094	0.984375	-0.335938	-0.093578	-0.315596	0.291743	25.329590	-27.038574	-18.386841
C:\Users\cware\Desktop\Steller18Nov\18NovTrials\M22.DSG	11-1-2013	15:34:20	473943.000000	9478.860000	0.378906	0.953125	-0.296875	-0.095413	-0.311009	0.301835	31.433105	-5.142212	-18.035889
C:\Users\cware\Desktop\Steller18Nov\18NovTrials\M22.DSG	11-1-2013	15:34:20	473944.000000	9478.880000	0.382813	0.937500	-0.332031	-0.096330	-0.306422	0.305505	37.567139	-22.842407	-18.722534
C:\Users\cware\Desktop\Steller18Nov\18NovTrials\M22.DSG	11-1-2013	15:34:20	473945.000000	9478.900000	0.335938	0.964844	-0.343750	-0.096330	-0.300000	0.316514	46.005249	-3.326416	-20.233154
C:\Users\cware\Desktop\Steller18Nov\18NovTrials\M22.DSG	11-1-2013	15:34:20	473946.000000	9478.920000	0.453125	0.984375	-0.335938	-0.099083	-0.293578	0.321101	48.507690	3.463745	-21.499634
C:\Users\cware\Desktop\Steller18Nov\18NovTrials\M22.DSG	11-1-2013	15:34:20	473947.000000	9478.940000	0.460938	0.937500	-0.359375	-0.100000	-0.288991	0.326606	54.824829	-21.331787	-21.575928
C:\Users\cware\Desktop\Steller18Nov\18NovTrials\M22.DSG	11-1-2013	15:34:20	473948.000000	9478.960000	0.449219	0.878906	-0.363281	-0.100000	-0.277982	0.338532	58.410645	-4.058838	-19.683838
C:\Users\cware\Desktop\Steller18Nov\18NovTrials\M22.DSG	11-1-2013	15:34:20	473949.000000	9478.980000	0.437500	0.882813	-0.406250	-0.100917	-0.274312	0.345872	61.859131	-1.098633	-21.331787
C:\Users\cware\Desktop\Steller18Nov\18NovTrials\M22.DSG	11-1-2013	15:34:20	473950.000000	9479.000000	0.468750	0.871094	-0.406250	-0.103670	-0.260550	0.355046	63.446045	-9.445190	-24.017334
C:\Users\cware\Desktop\Steller18Nov\18NovTrials\M22.DSG	11-1-2013	15:34:20	473951.000000	9479.020000	0.527344	0.851563	-0.382813	-0.104587	-0.253211	0.362385	58.700562	-16.250610	-26.229858
C:\Users\cware\Desktop\Steller18Nov\18NovTrials\M22.DSG	11-1-2013	15:34:20	473952.000000	9479.040000	0.484375	0.781250	-0.367188	-0.104587	-0.241284	0.373394	55.923462	-10.818481	-27.282715
C:\Users\cware\Desktop\Steller18Nov\18NovTrials\M22.DSG	11-1-2013	15:34:20	473953.000000	9479.060000	0.457031	0.753906	-0.441406	-0.105505	-0.233945	0.381651	56.457520	-15.182495	-27.709961
C:\Users\cware\Desktop\Steller18Nov\18NovTrials\M22.DSG	11-1-2013	15:34:20	473954.000000	9479.080000	0.519531	0.750000	-0.476563	-0.106422	-0.221101	0.392661	53.833008	-12.435913	-25.192261
C:\Users\cware\Desktop\Steller18Nov\18NovTrials\M22.DSG	11-1-2013	15:34:20	473955.000000	9479.100000	0.460938	0.734375	-0.500000	-0.107339	-0.214679	0.398165	56.610107	-6.820679	-22.125244
C:\Users\cware\Desktop\Steller18Nov\18NovTrials\M22.DSG	11-1-2013	15:34:20	473956.000000	9479.120000	0.449219	0.718750	-0.519531	-0.107339	-0.200917	0.408257	58.883667	-10.757446	-18.081665
C:\Users\cware\Desktop\Steller18Nov\18NovTrials\M22.DSG	11-1-2013	15:34:20	473957.000000	9479.140000	0.382813	0.621094	-0.593750	-0.108257	-0.195413	0.412844	57.846069	-10.757446	-14.266968
C:\Users\cware\Desktop\Steller18Nov\18NovTrials\M22.DSG	11-1-2013	15:34:20	473958.000000	9479.160000	0.402344	0.667969	-0.574219	-0.109174	-0.182569	0.422018	53.970337	6.317139	-10.147095
C:\Users\cware\Desktop\Steller18Nov\18NovTrials\M22.DSG	11-1-2013	15:34:20	473959.000000	9479.180000	0.546875	0.757813	-0.566406	-0.109174	-0.177982	0.425688	53.344727	6.790161	-7.583618
C:\Users\cware\Desktop\Steller18Nov\18NovTrials\M22.DSG	11-1-2013	15:34:20	473960.000000	9479.200000	0.578125	0.777344	-0.527344	-0.109174	-0.167890	0.432110	57.403564	-2.090454	-0.579834
C:\Users\cware\Desktop\Steller18Nov\18NovTrials\M22.DSG	11-1-2013	15:34:20	473961.000000	9479.220000	0.593750	0.777344	-0.542969	-0.107339	-0.161468	0.436697	62.957764	-20.553589	10.665894
C:\Users\cware\Desktop\Steller18Nov\18NovTrials\M22.DSG	11-1-2013	15:34:20	473962.000000	9479.240000	0.488281	0.796875	-0.632813	-0.104587	-0.157798	0.441284	70.465088	0.198364	24.276733
C:\Users\cware\Desktop\Steller18Nov\18NovTrials\M22.DSG	11-1-2013	15:34:20	473963.000000	9479.260000	0.558594	0.855469	-0.621094	-0.098165	-0.147706	0.451376	73.013306	-30.609131	34.133911
C:\Users\cware\Desktop\Steller18Nov\18NovTrials\M22.DSG	11-1-2013	15:34:20	473964.000000	9479.280000	0.429688	0.886719	-0.582031	-0.092661	-0.144037	0.457798	72.814941	-18.722534	44.174194
C:\Users\cware\Desktop\Steller18Nov\18NovTrials\M22.DSG	11-1-2013	15:34:20	473965.000000	9479.300000	0.492188	0.839844	-0.460938	-0.080734	-0.133945	0.467890	80.001831	-27.694702	48.294067
C:\Users\cware\Desktop\Steller18Nov\18NovTrials\M22.DSG	11-1-2013	15:34:20	473966.000000	9479.320000	0.515625	0.757813	-0.519531	-0.074312	-0.129358	0.476147	100.952148	-32.135010	48.568726
C:\Users\cware\Desktop\Steller18Nov\18NovTrials\M22.DSG	11-1-2013	15:34:20	473967.000000	9479.340000	0.574219	0.734375	-0.632813	-0.060550	-0.112844	0.492661	136.886597	-58.471680	44.265747
C:\Users\cware\Desktop\Steller18Nov\18NovTrials\M22.DSG	11-1-2013	15:34:20	473968.000000	9479.360000	0.464844	0.742188	-0.773438	-0.052294	-0.100917	0.503670	166.976929	-58.334351	48.873901
C:\Users\cware\Desktop\Steller18Nov\18NovTrials\M22.DSG	11-1-2013	15:34:20	473969.000000	9479.380000	0.417969	0.757813	-0.890625	-0.036697	-0.068807	0.525688	190.917969	-57.876587	52.368164
C:\Users\cware\Desktop\Steller18Nov\18NovTrials\M22.DSG	11-1-2013	15:34:20	473970.000000	9479.400000	0.250000	0.687500	-0.910156	-0.028440	-0.052294	0.538532	199.630737	-24.612427	61.920166
C:\Users\cware\Desktop\Steller18Nov\18NovTrials\M22.DSG	11-1-2013	15:34:20	473971.000000	9479.420000	0.277344	0.597656	-0.839844	-0.022018	-0.010092	0.552294	211.776733	-17.745972	59.051514
C:\Users\cware\Desktop\Steller18Nov\18NovTrials\M22.DSG	11-1-2013	15:34:20	473972.000000	9479.440000	0.367188	0.472656	-0.835938	-0.019266	0.011927	0.556881	211.395264	-17.944336	59.738159
C:\Users\cware\Desktop\Steller18Nov\18NovTrials\M22.DSG	11-1-2013	15:34:20	473973.000000	9479.460000	0.363281	0.378906	-0.839844	-0.014679	0.055963	0.566972	203.399658	-16.891479	62.225342
C:\Users\cware\Desktop\Steller18Nov\18NovTrials\M22.DSG	11-1-2013	15:34:20	473974.000000	9479.480000	0.457031	0.320313	-0.839844	-0.011009	0.077064	0.569725	195.983887	-14.923096	60.943604
C:\Users\cware\Desktop\Steller18Nov\18NovTrials\M22.DSG	11-1-2013	15:34:20	473975.000000	9479.500000	0.476563	0.265625	-0.871094	-0.009174	0.118349	0.572477	188.735962	-20.187378	57.617188
C:\Users\cware\Desktop\Steller18Nov\18NovTrials\M22.DSG	11-1-2013	15:34:20	473976.000000	9479.520000	0.445313	0.214844	-0.886719	-0.008257	0.137615	0.571560	180.740356	-19.912720	55.175781
C:\Users\cware\Desktop\Steller18Nov\18NovTrials\M22.DSG	11-1-2013	15:34:20	473977.000000	9479.540000	0.449219	0.175781	-0.886719	-0.004587	0.176147	0.569725	172.561646	-16.967773	55.648804
C:\Users\cware\Desktop\Steller18Nov\18NovTrials\M22.DSG	11-1-2013	15:34:20	473978.000000	9479.560000	0.394531	0.125000	-0.910156	-0.003670	0.194495	0.567890	164.230347	-9.124756	54.794312
C:\Users\cware\Desktop\Steller18Nov\18NovTrials\M22.DSG	11-1-2013	15:34:20	473979.000000	9479.580000	0.390625	0.089844	-0.882813	-0.005505	0.227523	0.560550	155.410767	-9.262085	50.598145
C:\Users\cware\Desktop\Steller18Nov\18NovTrials\M22.DSG	11-1-2013	15:34:20	473980.000000	9479.600000	0.363281	0.031250	-0.929688	-0.006422	0.243119	0.555963	156.356812	-6.942749	49.102783
C:\Users\cware\Desktop\Steller18Nov\18NovTrials\M22.DSG	11-1-2013	15:34:20	473981.000000	9479.620000	0.386719	-0.007813	-0.917969	-0.007339	0.274312	0.543119	168.731689	-9.872437	42.663574
C:\Users\cware\Desktop\Steller18Nov\18NovTrials\M22.DSG	11-1-2013	15:34:20	473982.000000	9479.640000	0.371094	-0.054688	-0.902344	-0.009174	0.292661	0.537615	180.419922	-4.516602	35.934448
C:\Users\cware\Desktop\Steller18Nov\18NovTrials\M22.DSG	11-1-2013	15:34:20	473983.000000	9479.660000	0.382813	-0.156250	-0.875000	-0.012844	0.332110	0.517431	186.874390	-1.480103	28.152466
C:\Users\cware\Desktop\Steller18Nov\18NovTrials\M22.DSG	11-1-2013	15:34:20	473984.000000	9479.680000	0.382813	-0.156250	-0.875000	-0.011927	0.349541	0.510092	189.529419	-25.497437	23.727417
C:\Users\cware\Desktop\Steller18Nov\18NovTrials\M22.DSG	11-1-2013	15:34:20	473985.000000	9479.700000	0.359375	-0.261719	-0.902344	-0.010092	0.388073	0.485321	195.159912	-34.378052	17.898560
C:\Users\cware\Desktop\Steller18Nov\18NovTrials\M22.DSG	11-1-2013	15:34:20	473986.000000	9479.720000	0.257813	-0.320313	-0.882813	-0.009174	0.408257	0.474312	204.772949	-29.891968	12.649536
C:\Users\cware\Desktop\Steller18Nov\18NovTrials\M22.DSG	11-1-2013	15:34:20	473987.000000	9479.740000	0.238281	-0.453125	-0.882813	-0.009174	0.426606	0.459633	207.031250	-18.325806	16.113281
C:\Users\cware\Desktop\Steller18Nov\18NovTrials\M22.DSG	11-1-2013	15:34:20	473988.000000	9479.760000	0.218750	-0.542969	-0.859375	-0.008257	0.463303	0.427523	207.015991	-0.503540	19.470215
C:\Users\cware\Desktop\Steller18Nov\18NovTrials\M22.DSG	11-1-2013	15:34:20	473989.000000	9479.780000	0.339844	-0.570313	-0.816406	-0.011009	0.478899	0.409174	190.475464	-9.765625	14.755249
C:\Users\cware\Desktop\Steller18Nov\18NovTrials\M22.DSG	11-1-2013	15:34:20	473990.000000	9479.800000	0.316406	-0.597656	-0.765625	-0.012844	0.506422	0.375229	175.979614	-9.368896	8.148193
C:\Users\cware\Desktop\Steller18Nov\18NovTrials\M22.DSG	11-1-2013	15:34:20	473991.000000	9479.820000	0.292969	-0.609375	-0.687500	-0.015596	0.518349	0.357798	161.407471	0.091553	2.685547
C:\Users\cware\Desktop\Steller18Nov\18NovTrials\M22.DSG	11-1-2013	15:34:20	473992.000000	9479.840000	0.300781	-0.609375	-0.617188	-0.015596	0.539450	0.324771	157.730103	-0.579834	-0.152588
C:\Users\cware\Desktop\Steller18Nov\18NovTrials\M22.DSG	11-1-2013	15:34:20	473993.000000	9479.860000	0.375000	-0.664063	-0.496094	-0.015596	0.548624	0.307339	153.106689	-29.098511	0.350952
C:\Users\cware\Desktop\Steller18Nov\18NovTrials\M22.DSG	11-1-2013	15:34:20	473994.000000	9479.880000	0.375000	-0.730469	-0.464844	-0.016514	0.564220	0.276147	151.168823	-45.089722	2.807617
C:\Users\cware\Desktop\Steller18Nov\18NovTrials\M22.DSG	11-1-2013	15:34:20	473995.000000	9479.900000	0.324219	-0.824219	-0.437500	-0.016514	0.572477	0.259633	154.037476	-47.531128	4.898071
C:\Users\cware\Desktop\Steller18Nov\18NovTrials\M22.DSG	11-1-2013	15:34:20	473996.000000	9479.920000	0.296875	-0.859375	-0.460938	-0.015596	0.585321	0.226606	156.631470	-52.947998	5.599976
C:\Users\cware\Desktop\Steller18Nov\18NovTrials\M22.DSG	11-1-2013	15:34:20	473997.000000	9479.940000	0.277344	-0.917969	-0.496094	-0.016514	0.590826	0.211009	155.731201	-37.612915	2.853394
C:\Users\cware\Desktop\Steller18Nov\18NovTrials\M22.DSG	11-1-2013	15:34:20	473998.000000	9479.960000	0.312500	-0.996094	-0.417969	-0.015596	0.600917	0.176147	156.082153	-41.534424	0.640869
C:\Users\cware\Desktop\Steller18Nov\18NovTrials\M22.DSG	11-1-2013	15:34:20	473999.000000	9479.980000	0.238281	-1.035156	-0.414063	-0.016514	0.604587	0.156881	153.854370	-27.053833	5.233765
C:\Users\cware\Desktop\Steller18Nov\18NovTrials\M22.DSG	11-1-2013	15:34:20	474000.000000	9480.000000	0.246094	-1.031250	-0.332031	-0.018349	0.609174	0.122936	150.329590	-32.165527	15.960693
C:\Users\cware\Desktop\Steller18Nov\18NovTrials\M22.DSG	11-1-2013	15:34:20	474001.000000	9480.020000	0.246094	-1.007813	-0.253906	-0.022936	0.611009	0.104587	150.527954	-36.865234	20.553589
C:\Users\cware\Desktop\Steller18Nov\18NovTrials\M22.DSG	11-1-2013	15:34:20	474002.000000	9480.040000	0.253906	-1.007813	-0.242188	-0.025688	0.610092	0.088991	146.926880	-32.348633	15.731812
C:\Users\cware\Desktop\Steller18Nov\18NovTrials\M22.DSG	11-1-2013	15:34:20	474003.000000	9480.060000	0.253906	-1.050781	-0.230469	-0.031193	0.608257	0.057798	141.998291	-32.287598	10.787964
C:\Users\cware\Desktop\Steller18Nov\18NovTrials\M22.DSG	11-1-2013	15:34:20	474004.000000	9480.080000	0.250000	-1.105469	-0.160156	-0.033028	0.606422	0.039450	136.215210	-35.766602	13.549805
C:\Users\cware\Desktop\Steller18Nov\18NovTrials\M22.DSG	11-1-2013	15:34:20	474005.000000	9480.100000	0.203125	-1.152344	-0.148438	-0.038532	0.602752	0.011009	132.247925	-23.529053	17.684937
C:\Users\cware\Desktop\Steller18Nov\18NovTrials\M22.DSG	11-1-2013	15:34:20	474006.000000	9480.120000	0.214844	-1.199219	-0.148438	-0.042202	0.599083	-0.004587	129.013062	-16.250610	22.979736
C:\Users\cware\Desktop\Steller18Nov\18NovTrials\M22.DSG	11-1-2013	15:34:20	474007.000000	9480.140000	0.246094	-1.183594	-0.156250	-0.046789	0.591743	-0.033028	115.234375	-7.247925	16.525269
C:\Users\cware\Desktop\Steller18Nov\18NovTrials\M22.DSG	11-1-2013	15:34:20	474008.000000	9480.160000	0.285156	-1.210938	-0.132813	-0.050459	0.586239	-0.046789	101.425171	5.203247	12.313843
C:\Users\cware\Desktop\Steller18Nov\18NovTrials\M22.DSG	11-1-2013	15:34:20	474009.000000	9480.180000	0.281250	-1.261719	-0.109375	-0.053211	0.579817	-0.069725	86.700439	10.086060	3.219604
C:\Users\cware\Desktop\Steller18Nov\18NovTrials\M22.DSG	11-1-2013	15:34:20	474010.000000	9480.200000	0.316406	-1.308594	-0.023438	-0.054128	0.575229	-0.080734	70.068359	-0.198364	-3.219604
C:\Users\cware\Desktop\Steller18Nov\18NovTrials\M22.DSG	11-1-2013	15:34:20	474011.000000	9480.220000	0.277344	-1.328125	0.023438	-0.054128	0.569725	-0.095413	49.987793	3.616333	-7.064819
C:\Users\cware\Desktop\Steller18Nov\18NovTrials\M22.DSG	11-1-2013	15:34:20	474012.000000	9480.240000	0.277344	-1.328125	0.023438	-0.054128	0.568807	-0.100917	32.852173	-1.602173	-12.084961
C:\Users\cware\Desktop\Steller18Nov\18NovTrials\M22.DSG	11-1-2013	15:34:20	474013.000000	9480.260000	0.261719	-1.308594	0.105469	-0.052294	0.566972	-0.107339	14.373779	7.507324	-16.128540
C:\Users\cware\Desktop\Steller18Nov\18NovTrials\M22.DSG	11-1-2013	15:34:20	474014.000000	9480.280000	0.269531	-1.316406	0.113281	-0.049541	0.567890	-0.108257	-6.317139	6.393433	-15.960693
C:\Users\cware\Desktop\Steller18Nov\18NovTrials\M22.DSG	11-1-2013	15:34:20	474015.000000	9480.300000	0.261719	-1.328125	0.101563	-0.047706	0.569725	-0.106422	-34.805298	0.823975	-13.061523
C:\Users\cware\Desktop\Steller18Nov\18NovTrials\M22.DSG	11-1-2013	15:34:20	474016.000000	9480.320000	0.269531	-1.316406	0.113281	-0.045872	0.571560	-0.100917	-60.577393	0.534058	-9.796143
C:\Users\cware\Desktop\Steller18Nov\18NovTrials\M22.DSG	11-1-2013	15:34:20	474017.000000	9480.340000	0.289063	-1.300781	0.097656	-0.043119	0.577982	-0.085321	-90.774536	0.671387	-6.530762
C:\Users\cware\Desktop\Steller18Nov\18NovTrials\M22.DSG	11-1-2013	15:34:20	474018.000000	9480.360000	0.281250	-1.289063	0.054688	-0.044037	0.579817	-0.072477	-113.769531	11.489868	-1.190186
C:\Users\cware\Desktop\Steller18Nov\18NovTrials\M22.DSG	11-1-2013	15:34:20	474019.000000	9480.380000	0.351563	-1.285156	0.039063	-0.043119	0.588073	-0.046789	-137.588501	-0.473022	-0.244141
C:\Users\cware\Desktop\Steller18Nov\18NovTrials\M22.DSG	11-1-2013	15:34:20	474020.000000	9480.400000	0.324219	-1.308594	-0.003906	-0.042202	0.589908	-0.030275	-155.532837	2.136230	1.724243
C:\Users\cware\Desktop\Steller18Nov\18NovTrials\M22.DSG	11-1-2013	15:34:20	474021.000000	9480.420000	0.324219	-1.312500	-0.003906	-0.043119	0.596330	0.008257	-172.027588	-13.687134	2.090454
C:\Users\cware\Desktop\Steller18Nov\18NovTrials\M22.DSG	11-1-2013	15:34:20	474022.000000	9480.440000	0.285156	-1.273438	-0.003906	-0.044954	0.597248	0.032110	-183.227539	-28.747559	4.699707
C:\Users\cware\Desktop\Steller18Nov\18NovTrials\M22.DSG	11-1-2013	15:34:20	474023.000000	9480.460000	0.218750	-1.222656	-0.054688	-0.046789	0.597248	0.077064	-195.129395	-35.690308	9.124756
C:\Users\cware\Desktop\Steller18Nov\18NovTrials\M22.DSG	11-1-2013	15:34:20	474024.000000	9480.480000	0.195313	-1.156250	-0.121094	-0.048624	0.594495	0.105505	-204.849243	-38.055420	9.887695
C:\Users\cware\Desktop\Steller18Nov\18NovTrials\M22.DSG	11-1-2013	15:34:20	474025.000000	9480.500000	0.191406	-1.035156	-0.132813	-0.048624	0.587156	0.156881	-207.687378	-44.540405	11.032104
C:\Users\cware\Desktop\Steller18Nov\18NovTrials\M22.DSG	11-1-2013	15:34:20	474026.000000	9480.520000	0.199219	-0.929688	-0.203125	-0.050459	0.579817	0.182569	-207.748413	-36.529541	10.467529
C:\Users\cware\Desktop\Steller18Nov\18NovTrials\M22.DSG	11-1-2013	15:34:20	474027.000000	9480.540000	0.234375	-0.824219	-0.269531	-0.050459	0.574312	0.207339	-201.004028	-27.938843	8.255005
C:\Users\cware\Desktop\Steller18Nov\18NovTrials\M22.DSG	11-1-2013	15:34:20	474028.000000	9480.560000	0.289063	-0.734375	-0.335938	-0.050459	0.557798	0.254128	-190.475464	-32.119751	8.483887
C:\Users\cware\Desktop\Steller18Nov\18NovTrials\M22.DSG	11-1-2013	15:34:20	474029.000000	9480.580000	0.292969	-0.656250	-0.421875	-0.050459	0.547706	0.275229	-178.344727	-33.706665	9.628296
C:\Users\cware\Desktop\Steller18Nov\18NovTrials\M22.DSG	11-1-2013	15:34:20	474030.000000	9480.600000	0.304688	-0.613281	-0.515625	-0.049541	0.528440	0.313761	-169.906616	-36.499023	10.269165
C:\Users\cware\Desktop\Steller18Nov\18NovTrials\M22.DSG	11-1-2013	15:34:20	474031.000000	9480.620000	0.257813	-0.609375	-0.625000	-0.048624	0.517431	0.332110	-162.826538	-30.654907	14.022827
C:\Users\cware\Desktop\Steller18Nov\18NovTrials\M22.DSG	11-1-2013	15:34:20	474032.000000	9480.640000	0.257813	-0.605469	-0.687500	-0.048624	0.494495	0.365138	-157.424927	-31.845093	16.860962
C:\Users\cware\Desktop\Steller18Nov\18NovTrials\M22.DSG	11-1-2013	15:34:20	474033.000000	9480.660000	0.257813	-0.632813	-0.710938	-0.048624	0.481651	0.380734	-147.201538	-29.449463	21.072388
C:\Users\cware\Desktop\Steller18Nov\18NovTrials\M22.DSG	11-1-2013	15:34:20	474034.000000	9480.680000	0.261719	-0.628906	-0.753906	-0.047706	0.455963	0.410092	-139.877319	-34.851074	20.217896
C:\Users\cware\Desktop\Steller18Nov\18NovTrials\M22.DSG	11-1-2013	15:34:20	474035.000000	9480.700000	0.250000	-0.640625	-0.765625	-0.047706	0.444037	0.419266	-132.247925	-31.158447	21.850586
C:\Users\cware\Desktop\Steller18Nov\18NovTrials\M22.DSG	11-1-2013	15:34:20	474036.000000	9480.720000	0.246094	-0.625000	-0.796875	-0.045872	0.418349	0.444037	-126.617432	-31.936646	22.766113
C:\Users\cware\Desktop\Steller18Nov\18NovTrials\M22.DSG	11-1-2013	15:34:20	474037.000000	9480.740000	0.222656	-0.617188	-0.835938	-0.044037	0.405505	0.455046	-119.689941	-33.264160	24.093628
C:\Users\cware\Desktop\Steller18Nov\18NovTrials\M22.DSG	11-1-2013	15:34:20	474038.000000	9480.760000	0.179688	-0.589844	-0.867188	-0.044954	0.380734	0.473394	-119.827271	-21.286011	27.465820
C:\Users\cware\Desktop\Steller18Nov\18NovTrials\M22.DSG	11-1-2013	15:34:20	474039.000000	9480.780000	0.113281	-0.492188	-0.914063	-0.044037	0.366055	0.482569	-127.304077	-16.586304	30.334473
C:\Users\cware\Desktop\Steller18Nov\18NovTrials\M22.DSG	11-1-2013	15:34:20	474040.000000	9480.800000	0.113281	-0.492188	-0.914063	-0.043119	0.336697	0.499083	-130.081177	-21.575928	29.922485
C:\Users\cware\Desktop\Steller18Nov\18NovTrials\M22.DSG	11-1-2013	15:34:20	474041.000000	9480.820000	0.210938	-0.363281	-0.929688	-0.042202	0.322018	0.505505	-133.331299	-29.449463	28.167725
C:\Users\cware\Desktop\Steller18Nov\18NovTrials\M22.DSG	11-1-2013	15:34:20	474042.000000	9480.840000	0.214844	-0.296875	-0.968750	-0.039450	0.305505	0.513761	-134.857178	-26.977539	24.963379
C:\Users\cware\Desktop\Steller18Nov\18NovTrials\M22.DSG	11-1-2013	15:34:20	474043.000000	9480.860000	0.218750	-0.253906	-0.996094	-0.033945	0.275229	0.527523	-138.153076	-29.083252	21.530151
C:\Users\cware\Desktop\Steller18Nov\18NovTrials\M22.DSG	11-1-2013	15:34:20	474044.000000	9480.880000	0.195313	-0.226563	-1.035156	-0.032110	0.257798	0.533945	-137.924194	-21.087646	21.667480
C:\Users\cware\Desktop\Steller18Nov\18NovTrials\M22.DSG	11-1-2013	15:34:20	474045.000000	9480.900000	0.191406	-0.179688	-1.070313	-0.028440	0.224771	0.544037	-139.602661	-15.945435	22.018433
C:\Users\cware\Desktop\Steller18Nov\18NovTrials\M22.DSG	11-1-2013	15:34:20	474046.000000	9480.920000	0.191406	-0.152344	-1.050781	-0.027523	0.208257	0.547706	-141.510010	-16.143799	21.957397
C:\Users\cware\Desktop\Steller18Nov\18NovTrials\M22.DSG	11-1-2013	15:34:20	474047.000000	9480.940000	0.171875	-0.140625	-1.050781	-0.026606	0.172477	0.555046	-143.203735	-9.506226	21.865845
C:\Users\cware\Desktop\Steller18Nov\18NovTrials\M22.DSG	11-1-2013	15:34:20	474048.000000	9480.960000	0.210938	-0.085938	-1.035156	-0.026606	0.153211	0.557798	-138.381958	-11.276245	23.178101
C:\Users\cware\Desktop\Steller18Nov\18NovTrials\M22.DSG	11-1-2013	15:34:20	474049.000000	9480.980000	0.171875	-0.054688	-1.054688	-0.027523	0.118349	0.560550	-134.887695	-8.499146	22.857666
C:\Users\cware\Desktop\Steller18Nov\18NovTrials\M22.DSG	11-1-2013	15:34:20	474050.000000	9481.000000	0.152344	-0.019531	-1.058594	-0.027523	0.100917	0.562385	-137.741089	-2.319336	19.638062
C:\Users\cware\Desktop\Steller18Nov\18NovTrials\M22.DSG	11-1-2013	15:34:20	474051.000000	9481.020000	0.195313	0.015625	-1.066406	-0.027523	0.066972	0.561468	-136.734009	2.624512	18.508911
C:\Users\cware\Desktop\Steller18Nov\18NovTrials\M22.DSG	11-1-2013	15:34:20	474052.000000	9481.040000	0.214844	0.046875	-1.027344	-0.028440	0.047706	0.559633	-135.391235	0.946045	15.594482
C:\Users\cware\Desktop\Steller18Nov\18NovTrials\M22.DSG	11-1-2013	15:34:20	474053.000000	9481.060000	0.230469	0.093750	-1.007813	-0.029358	0.014679	0.555963	-136.993408	-1.678467	10.894775
C:\Users\cware\Desktop\Steller18Nov\18NovTrials\M22.DSG	11-1-2013	15:34:20	474054.000000	9481.080000	0.210938	0.136719	-0.996094	-0.027523	-0.001835	0.552294	-140.090942	-4.211426	9.597778
C:\Users\cware\Desktop\Steller18Nov\18NovTrials\M22.DSG	11-1-2013	15:34:20	474055.000000	9481.100000	0.222656	0.195313	-0.980469	-0.026606	-0.035780	0.545872	-142.257690	-11.581421	9.262085
C:\Users\cware\Desktop\Steller18Nov\18NovTrials\M22.DSG	11-1-2013	15:34:20	474056.000000	9481.120000	0.199219	0.242188	-0.988281	-0.024771	-0.052294	0.542202	-142.379761	-14.938354	7.858276
C:\Users\cware\Desktop\Steller18Nov\18NovTrials\M22.DSG	11-1-2013	15:34:20	474057.000000	9481.140000	0.160156	0.292969	-0.960938	-0.022018	-0.084404	0.531193	-144.622803	-9.994507	2.914429
C:\Users\cware\Desktop\Steller18Nov\18NovTrials\M22.DSG	11-1-2013	15:34:20	474058.000000	9481.160000	0.148438	0.328125	-0.945313	-0.020183	-0.100000	0.524771	-150.161743	-14.816284	-2.670288
C:\Users\cware\Desktop\Steller18Nov\18NovTrials\M22.DSG	11-1-2013	15:34:20	474059.000000	9481.180000	0.144531	0.339844	-0.910156	-0.018349	-0.133945	0.510092	-160.385132	-14.175415	-7.049561
C:\Users\cware\Desktop\Steller18Nov\18NovTrials\M22.DSG	11-1-2013	15:34:20	474060.000000	9481.200000	0.160156	0.375000	-0.859375	-0.017431	-0.151376	0.501835	-171.661377	-17.623901	-10.894775
C:\Users\cware\Desktop\Steller18Nov\18NovTrials\M22.DSG	11-1-2013	15:34:20	474061.000000	9481.220000	0.195313	0.449219	-0.800781	-0.015596	-0.185321	0.481651	-187.500000	-25.299072	-16.036987
C:\Users\cware\Desktop\Steller18Nov\18NovTrials\M22.DSG	11-1-2013	15:34:20	474062.000000	9481.240000	0.191406	0.519531	-0.753906	-0.014679	-0.203670	0.469725	-193.450928	-21.469116	-17.166138
C:\Users\cware\Desktop\Steller18Nov\18NovTrials\M22.DSG	11-1-2013	15:34:20	474063.000000	9481.260000	0.191406	0.582031	-0.710938	-0.013761	-0.239450	0.444037	-201.324463	-27.008057	-22.277832
C:\Users\cware\Desktop\Steller18Nov\18NovTrials\M22.DSG	11-1-2013	15:34:20	474064.000000	9481.280000	0.183594	0.648438	-0.679688	-0.013761	-0.255963	0.429358	-205.108643	-21.926880	-28.274536
C:\Users\cware\Desktop\Steller18Nov\18NovTrials\M22.DSG	11-1-2013	15:34:20	474065.000000	9481.300000	0.238281	0.652344	-0.625000	-0.015596	-0.288073	0.396330	-212.402344	-29.174805	-37.719727
C:\Users\cware\Desktop\Steller18Nov\18NovTrials\M22.DSG	11-1-2013	15:34:20	474066.000000	9481.320000	0.292969	0.679688	-0.562500	-0.017431	-0.302752	0.378899	-224.334717	-40.420532	-43.975830
C:\Users\cware\Desktop\Steller18Nov\18NovTrials\M22.DSG	11-1-2013	15:34:20	474067.000000	9481.340000	0.359375	0.843750	-0.394531	-0.018349	-0.315596	0.360550	-233.245850	-46.401978	-48.553467
C:\Users\cware\Desktop\Steller18Nov\18NovTrials\M22.DSG	11-1-2013	15:34:20	474068.000000	9481.360000	0.359375	0.843750	-0.394531	-0.022936	-0.341284	0.319266	-236.206055	-51.040649	-50.262451
C:\Users\cware\Desktop\Steller18Nov\18NovTrials\M22.DSG	11-1-2013	15:34:20	474069.000000	9481.380000	0.355469	0.957031	-0.246094	-0.025688	-0.353211	0.300000	-233.337402	-49.484253	-47.714233
C:\Users\cware\Desktop\Steller18Nov\18NovTrials\M22.DSG	11-1-2013	15:34:20	474070.000000	9481.400000	0.367188	0.992188	-0.175781	-0.030275	-0.371560	0.256881	-233.001709	-44.403076	-44.830322
C:\Users\cware\Desktop\Steller18Nov\18NovTrials\M22.DSG	11-1-2013	15:34:20	474071.000000	9481.420000	0.457031	1.015625	-0.070313	-0.033945	-0.379817	0.232110	-230.346680	-57.418823	-43.884277
C:\Users\cware\Desktop\Steller18Nov\18NovTrials\M22.DSG	11-1-2013	15:34:20	474072.000000	9481.440000	0.437500	1.074219	0.000000	-0.040367	-0.392661	0.191743	-223.663330	-60.043335	-41.290283
C:\Users\cware\Desktop\Steller18Nov\18NovTrials\M22.DSG	11-1-2013	15:34:20	474073.000000	9481.460000	0.437500	1.070313	0.046875	-0.043119	-0.395413	0.171560	-217.605591	-79.498291	-43.014526
C:\Users\cware\Desktop\Steller18Nov\18NovTrials\M22.DSG	11-1-2013	15:34:20	474074.000000	9481.480000	0.363281	1.062500	0.070313	-0.050459	-0.399083	0.133028	-214.065552	-71.411133	-41.931152
C:\Users\cware\Desktop\Steller18Nov\18NovTrials\M22.DSG	11-1-2013	15:34:20	474075.000000	9481.500000	0.343750	1.027344	0.160156	-0.054128	-0.400917	0.113761	-210.281372	-73.547363	-42.114258
C:\Users\cware\Desktop\Steller18Nov\18NovTrials\M22.DSG	11-1-2013	15:34:20	474076.000000	9481.520000	0.316406	1.027344	0.207031	-0.061468	-0.399083	0.077064	-202.163696	-67.871094	-38.375854
C:\Users\cware\Desktop\Steller18Nov\18NovTrials\M22.DSG	11-1-2013	15:34:20	474077.000000	9481.540000	0.312500	1.058594	0.246094	-0.065138	-0.398165	0.060550	-189.682007	-62.805176	-36.682129
C:\Users\cware\Desktop\Steller18Nov\18NovTrials\M22.DSG	11-1-2013	15:34:20	474078.000000	9481.560000	0.320313	1.078125	0.285156	-0.073394	-0.390826	0.027523	-172.286987	-57.083130	-34.912109
C:\Users\cware\Desktop\Steller18Nov\18NovTrials\M22.DSG	11-1-2013	15:34:20	474079.000000	9481.580000	0.351563	1.101563	0.335938	-0.076147	-0.387156	0.013761	-148.208618	-48.965454	-33.004761
C:\Users\cware\Desktop\Steller18Nov\18NovTrials\M22.DSG	11-1-2013	15:34:20	474080.000000	9481.600000	0.378906	1.105469	0.359375	-0.080734	-0.379817	-0.009174	-129.333496	-42.434692	-30.563354
C:\Users\cware\Desktop\Steller18Nov\18NovTrials\M22.DSG	11-1-2013	15:34:20	474081.000000	9481.620000	0.417969	1.082031	0.378906	-0.088073	-0.375229	-0.019266	-107.940674	-36.331177	-24.856567
C:\Users\cware\Desktop\Steller18Nov\18NovTrials\M22.DSG	11-1-2013	15:34:20	474082.000000	9481.640000	0.457031	1.042969	0.394531	-0.092661	-0.371560	-0.029358	-93.246460	-46.417236	-18.554688
C:\Users\cware\Desktop\Steller18Nov\18NovTrials\M22.DSG	11-1-2013	15:34:20	474083.000000	9481.660000	0.457031	1.011719	0.421875	-0.096330	-0.366055	-0.040367	-78.079224	-50.659180	-15.136719
C:\Users\cware\Desktop\Steller18Nov\18NovTrials\M22.DSG	11-1-2013	15:34:20	474084.000000	9481.680000	0.433594	0.968750	0.437500	-0.098165	-0.364220	-0.043119	-66.741943	-45.623779	-12.161255
C:\Users\cware\Desktop\Steller18Nov\18NovTrials\M22.DSG	11-1-2013	15:34:20	474085.000000	9481.700000	0.410156	0.941406	0.437500	-0.102752	-0.359633	-0.048624	-54.000854	-52.215576	-12.420654
C:\Users\cware\Desktop\Steller18Nov\18NovTrials\M22.DSG	11-1-2013	15:34:20	474086.000000	9481.720000	0.390625	0.921875	0.417969	-0.103670	-0.356881	-0.050459	-46.234131	-43.380737	-12.008667
C:\Users\cware\Desktop\Steller18Nov\18NovTrials\M22.DSG	11-1-2013	15:34:20	474087.000000	9481.740000	0.417969	0.953125	0.433594	-0.106422	-0.353211	-0.052294	-38.162231	-40.878296	-10.437012
C:\Users\cware\Desktop\Steller18Nov\18NovTrials\M22.DSG	11-1-2013	15:34:20	474088.000000	9481.760000	0.476563	0.960938	0.429688	-0.110092	-0.352294	-0.051376	-33.294678	-49.270630	-12.481689
C:\Users\cware\Desktop\Steller18Nov\18NovTrials\M22.DSG	11-1-2013	15:34:20	474089.000000	9481.780000	0.464844	0.953125	0.417969	-0.113761	-0.350459	-0.049541	-29.754639	-41.488647	-13.031006
C:\Users\cware\Desktop\Steller18Nov\18NovTrials\M22.DSG	11-1-2013	15:34:20	474090.000000	9481.800000	0.445313	0.941406	0.398438	-0.115596	-0.348624	-0.049541	-27.206421	-42.831421	-13.671875
C:\Users\cware\Desktop\Steller18Nov\18NovTrials\M22.DSG	11-1-2013	15:34:20	474091.000000	9481.820000	0.484375	0.933594	0.414063	-0.119266	-0.346789	-0.045872	-22.872925	-46.493530	-12.771606
C:\Users\cware\Desktop\Steller18Nov\18NovTrials\M22.DSG	11-1-2013	15:34:20	474092.000000	9481.840000	0.507813	0.898438	0.402344	-0.122936	-0.344954	-0.044037	-18.920898	-37.490845	-11.199951
C:\Users\cware\Desktop\Steller18Nov\18NovTrials\M22.DSG	11-1-2013	15:34:20	474093.000000	9481.860000	0.457031	0.859375	0.406250	-0.124771	-0.343119	-0.040367	-16.479492	-44.998169	-9.429932
C:\Users\cware\Desktop\Steller18Nov\18NovTrials\M22.DSG	11-1-2013	15:34:20	474094.000000	9481.880000	0.468750	0.824219	0.394531	-0.125688	-0.344037	-0.038532	-15.258789	-40.588379	-5.844116
C:\Users\cware\Desktop\Steller18Nov\18NovTrials\M22.DSG	11-1-2013	15:34:20	474095.000000	9481.900000	0.484375	0.828125	0.289063	-0.128440	-0.342202	-0.033028	-8.880615	-38.452148	-4.867554
C:\Users\cware\Desktop\Steller18Nov\18NovTrials\M22.DSG	11-1-2013	15:34:20	474096.000000	9481.920000	0.484375	0.828125	0.289063	-0.128440	-0.342202	-0.029358	2.777100	-24.978638	-4.226685
C:\Users\cware\Desktop\Steller18Nov\18NovTrials\M22.DSG	11-1-2013	15:34:20	474097.000000	9481.940000	0.574219	0.921875	0.312500	-0.130275	-0.343119	-0.022936	17.089844	-29.693604	-9.979248
C:\Users\cware\Desktop\Steller18Nov\18NovTrials\M22.DSG	11-1-2013	15:34:20	474098.000000	9481.960000	0.562500	1.003906	0.324219	-0.131193	-0.343119	-0.017431	34.042358	-36.193848	-10.986328
C:\Users\cware\Desktop\Steller18Nov\18NovTrials\M22.DSG	11-1-2013	15:34:20	474099.000000	9481.980000	0.546875	1.003906	0.308594	-0.133028	-0.343119	-0.001835	56.976318	-44.891357	-11.734009
C:\Users\cware\Desktop\Steller18Nov\18NovTrials\M22.DSG	11-1-2013	15:34:20	474100.000000	9482.000000	0.492188	1.011719	0.257813	-0.133028	-0.343119	0.008257	69.946289	-43.395996	-10.864258
C:\Users\cware\Desktop\Steller18Nov\18NovTrials\M22.DSG	11-1-2013	15:34:20	474101.000000	9482.020000	0.457031	1.015625	0.222656	-0.135780	-0.344954	0.033945	85.906982	-40.756226	-8.560181
C:\Users\cware\Desktop\Steller18Nov\18NovTrials\M22.DSG	11-1-2013	15:34:20	474102.000000	9482.040000	0.464844	1.000000	0.183594	-0.136697	-0.344954	0.046789	95.565796	-47.393799	-7.766724
C:\Users\cware\Desktop\Steller18Nov\18NovTrials\M22.DSG	11-1-2013	15:34:20	474103.000000	9482.060000	0.449219	1.011719	0.144531	-0.136697	-0.344037	0.075229	105.148315	-41.625977	-6.607056
C:\Users\cware\Desktop\Steller18Nov\18NovTrials\M22.DSG	11-1-2013	15:34:20	474104.000000	9482.080000	0.464844	1.007813	0.109375	-0.135780	-0.342202	0.089908	115.219116	-36.422729	-4.989624
C:\Users\cware\Desktop\Steller18Nov\18NovTrials\M22.DSG	11-1-2013	15:34:20	474105.000000	9482.100000	0.496094	1.042969	0.117188	-0.135780	-0.340367	0.122936	129.989624	-35.598755	-3.265381
C:\Users\cware\Desktop\Steller18Nov\18NovTrials\M22.DSG	11-1-2013	15:34:20	474106.000000	9482.120000	0.507813	1.058594	0.085938	-0.134862	-0.337615	0.140367	137.939453	-40.618896	-4.577637
C:\Users\cware\Desktop\Steller18Nov\18NovTrials\M22.DSG	11-1-2013	15:34:20	474107.000000	9482.140000	0.457031	1.027344	0.019531	-0.133028	-0.335780	0.157798	148.315430	-37.750244	-4.318237
C:\Users\cware\Desktop\Steller18Nov\18NovTrials\M22.DSG	11-1-2013	15:34:20	474108.000000	9482.160000	0.410156	1.015625	-0.011719	-0.131193	-0.324771	0.194495	154.861450	-27.908325	-3.005981
C:\Users\cware\Desktop\Steller18Nov\18NovTrials\M22.DSG	11-1-2013	15:34:20	474109.000000	9482.180000	0.410156	1.039063	-0.050781	-0.130275	-0.320183	0.213761	162.460327	-20.706177	-2.655029
C:\Users\cware\Desktop\Steller18Nov\18NovTrials\M22.DSG	11-1-2013	15:34:20	474110.000000	9482.200000	0.402344	1.082031	-0.062500	-0.128440	-0.307339	0.248624	166.290283	-16.891479	-2.838135
C:\Users\cware\Desktop\Steller18Nov\18NovTrials\M22.DSG	11-1-2013	15:34:20	474111.000000	9482.220000	0.406250	1.113281	-0.074219	-0.126606	-0.298165	0.265138	175.262451	-13.137817	-3.570557
C:\Users\cware\Desktop\Steller18Nov\18NovTrials\M22.DSG	11-1-2013	15:34:20	474112.000000	9482.240000	0.410156	1.125000	-0.074219	-0.124771	-0.277982	0.299083	182.800293	-9.506226	-3.295898
C:\Users\cware\Desktop\Steller18Nov\18NovTrials\M22.DSG	11-1-2013	15:34:20	474113.000000	9482.260000	0.441406	1.105469	-0.062500	-0.123853	-0.267890	0.317431	187.255859	-0.732422	-0.305176
C:\Users\cware\Desktop\Steller18Nov\18NovTrials\M22.DSG	11-1-2013	15:34:20	474114.000000	9482.280000	0.453125	1.074219	-0.078125	-0.122018	-0.241284	0.348624	193.222046	0.595093	6.317139
C:\Users\cware\Desktop\Steller18Nov\18NovTrials\M22.DSG	11-1-2013	15:34:20	474115.000000	9482.300000	0.480469	1.093750	-0.109375	-0.121101	-0.228440	0.363303	207.061768	3.509521	14.038086
C:\Users\cware\Desktop\Steller18Nov\18NovTrials\M22.DSG	11-1-2013	15:34:20	474116.000000	9482.320000	0.480469	1.089844	-0.132813	-0.120183	-0.198165	0.393578	220.199585	10.208130	21.331787
C:\Users\cware\Desktop\Steller18Nov\18NovTrials\M22.DSG	11-1-2013	15:34:20	474117.000000	9482.340000	0.500000	1.000000	-0.164063	-0.117431	-0.180734	0.405505	229.110718	19.683838	34.286499
C:\Users\cware\Desktop\Steller18Nov\18NovTrials\M22.DSG	11-1-2013	15:34:20	474118.000000	9482.360000	0.476563	0.839844	-0.167969	-0.116514	-0.145872	0.433028	229.110718	26.992798	47.531128
C:\Users\cware\Desktop\Steller18Nov\18NovTrials\M22.DSG	11-1-2013	15:34:20	474119.000000	9482.380000	0.472656	0.687500	-0.179688	-0.114679	-0.128440	0.444037	224.136353	25.619507	65.307617
C:\Users\cware\Desktop\Steller18Nov\18NovTrials\M22.DSG	11-1-2013	15:34:20	474120.000000	9482.400000	0.523438	0.582031	-0.238281	-0.110092	-0.099083	0.463303	217.636108	16.220093	72.875977
C:\Users\cware\Desktop\Steller18Nov\18NovTrials\M22.DSG	11-1-2013	15:34:20	474121.000000	9482.420000	0.574219	0.488281	-0.371094	-0.107339	-0.084404	0.474312	207.107544	5.203247	76.660156
C:\Users\cware\Desktop\Steller18Nov\18NovTrials\M22.DSG	11-1-2013	15:34:20	474122.000000	9482.440000	0.617188	0.402344	-0.480469	-0.104587	-0.071560	0.484404	200.531006	6.515503	74.890137
C:\Users\cware\Desktop\Steller18Nov\18NovTrials\M22.DSG	11-1-2013	15:34:20	474123.000000	9482.460000	0.613281	0.339844	-0.718750	-0.099083	-0.040367	0.500000	197.387695	25.299072	69.030762
C:\Users\cware\Desktop\Steller18Nov\18NovTrials\M22.DSG	11-1-2013	15:34:20	474124.000000	9482.480000	0.613281	0.339844	-0.718750	-0.100000	-0.025688	0.505505	185.974121	32.226563	63.308716
C:\Users\cware\Desktop\Steller18Nov\18NovTrials\M22.DSG	11-1-2013	15:34:20	474125.000000	9482.500000	0.781250	0.261719	-0.707031	-0.101835	0.003670	0.511927	162.231445	19.790649	49.255371
C:\Users\cware\Desktop\Steller18Nov\18NovTrials\M22.DSG	11-1-2013	15:34:20	474126.000000	9482.520000	0.808594	0.261719	-0.750000	-0.103670	0.016514	0.514679	142.623901	7.125854	36.865234
C:\Users\cware\Desktop\Steller18Nov\18NovTrials\M22.DSG	11-1-2013	15:34:20	474127.000000	9482.540000	0.796875	0.214844	-0.753906	-0.101835	0.041284	0.518349	124.710083	-16.220093	27.511597
C:\Users\cware\Desktop\Steller18Nov\18NovTrials\M22.DSG	11-1-2013	15:34:20	474128.000000	9482.560000	0.808594	0.175781	-0.765625	-0.100917	0.053211	0.522018	121.337891	-39.718628	19.897461
C:\Users\cware\Desktop\Steller18Nov\18NovTrials\M22.DSG	11-1-2013	15:34:20	474129.000000	9482.580000	0.710938	0.179688	-0.796875	-0.092661	0.078899	0.528440	112.487793	-51.757813	12.054443
C:\Users\cware\Desktop\Steller18Nov\18NovTrials\M22.DSG	11-1-2013	15:34:20	474130.000000	9482.600000	0.542969	0.179688	-0.902344	-0.086239	0.088991	0.533028	102.890015	-51.513672	8.422852
C:\Users\cware\Desktop\Steller18Nov\18NovTrials\M22.DSG	11-1-2013	15:34:20	474131.000000	9482.620000	0.398438	0.187500	-0.980469	-0.076147	0.113761	0.539450	102.828979	-43.212891	4.379272
C:\Users\cware\Desktop\Steller18Nov\18NovTrials\M22.DSG	11-1-2013	15:34:20	474132.000000	9482.640000	0.269531	0.187500	-1.023438	-0.072477	0.125688	0.540367	109.222412	-29.693604	5.432129
C:\Users\cware\Desktop\Steller18Nov\18NovTrials\M22.DSG	11-1-2013	15:34:20	474133.000000	9482.660000	0.226563	0.179688	-1.031250	-0.066055	0.151376	0.541284	116.760254	-16.128540	10.101318
C:\Users\cware\Desktop\Steller18Nov\18NovTrials\M22.DSG	11-1-2013	15:34:20	474134.000000	9482.680000	0.234375	0.257813	-0.984375	-0.065138	0.165138	0.540367	123.428345	-8.392334	19.424438
C:\Users\cware\Desktop\Steller18Nov\18NovTrials\M22.DSG	11-1-2013	15:34:20	474135.000000	9482.700000	0.304688	0.300781	-0.945313	-0.064220	0.191743	0.534862	134.124756	-5.783081	27.832031
C:\Users\cware\Desktop\Steller18Nov\18NovTrials\M22.DSG	11-1-2013	15:34:20	474136.000000	9482.720000	0.429688	0.269531	-0.945313	-0.064220	0.205505	0.532110	139.801025	-7.324219	32.180786
C:\Users\cware\Desktop\Steller18Nov\18NovTrials\M22.DSG	11-1-2013	15:34:20	474137.000000	9482.740000	0.507813	0.109375	-1.027344	-0.066055	0.233945	0.524771	165.145874	1.632690	52.459717
C:\Users\cware\Desktop\Steller18Nov\18NovTrials\M22.DSG	11-1-2013	15:34:20	474138.000000	9482.760000	0.367188	-0.187500	-0.976563	-0.067890	0.248624	0.519266	171.432495	-1.159668	72.128296
C:\Users\cware\Desktop\Steller18Nov\18NovTrials\M22.DSG	11-1-2013	15:34:20	474139.000000	9482.780000	0.359375	-0.421875	-0.820313	-0.074312	0.273394	0.509174	159.973145	-10.299683	73.867798
C:\Users\cware\Desktop\Steller18Nov\18NovTrials\M22.DSG	11-1-2013	15:34:20	474140.000000	9482.800000	0.339844	-0.621094	-0.878906	-0.077064	0.284404	0.504587	138.244629	-17.425537	62.957764
C:\Users\cware\Desktop\Steller18Nov\18NovTrials\M22.DSG	11-1-2013	15:34:20	474141.000000	9482.820000	0.308594	-0.742188	-1.000000	-0.078899	0.301835	0.496330	107.620239	-23.971558	42.999268
C:\Users\cware\Desktop\Steller18Nov\18NovTrials\M22.DSG	11-1-2013	15:34:20	474142.000000	9482.840000	0.242188	-0.746094	-1.066406	-0.077982	0.309174	0.493578	91.293335	-9.155273	27.816772
C:\Users\cware\Desktop\Steller18Nov\18NovTrials\M22.DSG	11-1-2013	15:34:20	474143.000000	9482.860000	0.234375	-0.675781	-1.046875	-0.081651	0.323853	0.485321	69.824219	3.875732	12.023926
C:\Users\cware\Desktop\Steller18Nov\18NovTrials\M22.DSG	11-1-2013	15:34:20	474144.000000	9482.880000	0.402344	-0.652344	-0.968750	-0.081651	0.328440	0.483486	44.250488	-8.392334	0.045776
C:\Users\cware\Desktop\Steller18Nov\18NovTrials\M22.DSG	11-1-2013	15:34:20	474145.000000	9482.900000	0.417969	-0.558594	-0.972656	-0.081651	0.335780	0.479817	24.169922	-9.750366	-0.915527
C:\Users\cware\Desktop\Steller18Nov\18NovTrials\M22.DSG	11-1-2013	15:34:20	474146.000000	9482.920000	0.335938	-0.375000	-1.007813	-0.079817	0.338532	0.477982	33.172607	3.753662	3.143311
C:\Users\cware\Desktop\Steller18Nov\18NovTrials\M22.DSG	11-1-2013	15:34:20	474147.000000	9482.940000	0.363281	-0.261719	-1.058594	-0.079817	0.342202	0.474312	50.018311	0.320435	11.306763
C:\Users\cware\Desktop\Steller18Nov\18NovTrials\M22.DSG	11-1-2013	15:34:20	474148.000000	9482.960000	0.500000	-0.292969	-1.035156	-0.084404	0.352294	0.466055	67.398071	-3.814697	23.269653
C:\Users\cware\Desktop\Steller18Nov\18NovTrials\M22.DSG	11-1-2013	15:34:20	474149.000000	9482.980000	0.449219	-0.433594	-1.046875	-0.083486	0.355963	0.461468	78.308105	-4.913330	39.916992
C:\Users\cware\Desktop\Steller18Nov\18NovTrials\M22.DSG	11-1-2013	15:34:20	474150.000000	9483.000000	0.449219	-0.531250	-0.996094	-0.088073	0.364220	0.452294	53.756714	-4.730225	46.905518
C:\Users\cware\Desktop\Steller18Nov\18NovTrials\M22.DSG	11-1-2013	15:34:20	474151.000000	9483.020000	0.535156	-0.648438	-0.898438	-0.091743	0.364220	0.448624	28.121948	0.930786	46.966553
C:\Users\cware\Desktop\Steller18Nov\18NovTrials\M22.DSG	11-1-2013	15:34:20	474152.000000	9483.040000	0.519531	-0.769531	-0.882813	-0.098165	0.362385	0.444037	14.801025	-3.707886	41.961670
C:\Users\cware\Desktop\Steller18Nov\18NovTrials\M22.DSG	11-1-2013	15:34:20	474153.000000	9483.060000	0.511719	-0.921875	-0.917969	-0.100000	0.359633	0.444037	-12.619019	-14.404297	32.791138
C:\Users\cware\Desktop\Steller18Nov\18NovTrials\M22.DSG	11-1-2013	15:34:20	474154.000000	9483.080000	0.488281	-1.031250	-0.937500	-0.102752	0.351376	0.448624	-32.791138	-30.578613	24.459839
C:\Users\cware\Desktop\Steller18Nov\18NovTrials\M22.DSG	11-1-2013	15:34:20	474155.000000	9483.100000	0.320313	-0.972656	-0.914063	-0.100917	0.346789	0.455046	-59.188843	-48.782349	20.736694
C:\Users\cware\Desktop\Steller18Nov\18NovTrials\M22.DSG	11-1-2013	15:34:20	474156.000000	9483.120000	0.164063	-0.761719	-0.917969	-0.093578	0.329358	0.469725	-79.742432	-59.936523	22.033691
C:\Users\cware\Desktop\Steller18Nov\18NovTrials\M22.DSG	11-1-2013	15:34:20	474157.000000	9483.140000	0.054688	-0.515625	-0.890625	-0.089908	0.321101	0.479817	-100.585938	-36.941528	24.688721
C:\Users\cware\Desktop\Steller18Nov\18NovTrials\M22.DSG	11-1-2013	15:34:20	474158.000000	9483.160000	0.093750	-0.339844	-0.941406	-0.088073	0.295413	0.493578	-109.115601	-14.953613	22.689819
C:\Users\cware\Desktop\Steller18Nov\18NovTrials\M22.DSG	11-1-2013	15:34:20	474159.000000	9483.180000	0.187500	-0.230469	-0.968750	-0.088991	0.282569	0.497248	-117.950439	5.996704	20.950317
C:\Users\cware\Desktop\Steller18Nov\18NovTrials\M22.DSG	11-1-2013	15:34:20	474160.000000	9483.200000	0.292969	-0.156250	-0.984375	-0.089908	0.256881	0.505505	-115.127563	5.249023	21.331787
C:\Users\cware\Desktop\Steller18Nov\18NovTrials\M22.DSG	11-1-2013	15:34:20	474161.000000	9483.220000	0.371094	-0.050781	-0.984375	-0.093578	0.242202	0.507339	-107.711792	-0.625610	27.465820
C:\Users\cware\Desktop\Steller18Nov\18NovTrials\M22.DSG	11-1-2013	15:34:20	474162.000000	9483.240000	0.433594	0.042969	-1.003906	-0.094495	0.227523	0.510092	-94.680786	-12.863159	31.845093
C:\Users\cware\Desktop\Steller18Nov\18NovTrials\M22.DSG	11-1-2013	15:34:20	474163.000000	9483.260000	0.453125	0.078125	-1.015625	-0.092661	0.204587	0.516514	-76.919556	-16.113281	32.272339
C:\Users\cware\Desktop\Steller18Nov\18NovTrials\M22.DSG	11-1-2013	15:34:20	474164.000000	9483.280000	0.437500	0.097656	-1.093750	-0.092661	0.194495	0.518349	-60.317993	-22.079468	31.036377
C:\Users\cware\Desktop\Steller18Nov\18NovTrials\M22.DSG	11-1-2013	15:34:20	474165.000000	9483.300000	0.414063	0.089844	-1.097656	-0.088991	0.176147	0.522936	-49.102783	-24.475098	34.164429
C:\Users\cware\Desktop\Steller18Nov\18NovTrials\M22.DSG	11-1-2013	15:34:20	474166.000000	9483.320000	0.390625	0.007813	-1.093750	-0.088073	0.169725	0.523853	-45.852661	-28.244019	35.949707
C:\Users\cware\Desktop\Steller18Nov\18NovTrials\M22.DSG	11-1-2013	15:34:20	474167.000000	9483.340000	0.351563	-0.109375	-1.074219	-0.082569	0.155046	0.529358	-51.452637	-37.628174	35.446167
C:\Users\cware\Desktop\Steller18Nov\18NovTrials\M22.DSG	11-1-2013	15:34:20	474168.000000	9483.360000	0.300781	-0.195313	-1.066406	-0.078899	0.145872	0.532110	-59.127808	-39.031982	32.516479
C:\Users\cware\Desktop\Steller18Nov\18NovTrials\M22.DSG	11-1-2013	15:34:20	474169.000000	9483.380000	0.230469	-0.242188	-1.109375	-0.073394	0.126606	0.541284	-68.984985	-35.400391	29.830933
C:\Users\cware\Desktop\Steller18Nov\18NovTrials\M22.DSG	11-1-2013	15:34:20	474170.000000	9483.400000	0.195313	-0.238281	-1.121094	-0.069725	0.116514	0.544954	-81.604004	-19.332886	28.549194
C:\Users\cware\Desktop\Steller18Nov\18NovTrials\M22.DSG	11-1-2013	15:34:20	474171.000000	9483.420000	0.164063	-0.187500	-1.132813	-0.065138	0.093578	0.547706	-105.636597	-18.981934	22.293091
C:\Users\cware\Desktop\Steller18Nov\18NovTrials\M22.DSG	11-1-2013	15:34:20	474172.000000	9483.440000	0.175781	-0.089844	-1.132813	-0.065138	0.078899	0.550459	-123.626709	-17.349243	17.074585
C:\Users\cware\Desktop\Steller18Nov\18NovTrials\M22.DSG	11-1-2013	15:34:20	474173.000000	9483.460000	0.175781	0.000000	-1.089844	-0.060550	0.047706	0.548624	-136.520386	-11.779785	14.373779
C:\Users\cware\Desktop\Steller18Nov\18NovTrials\M22.DSG	11-1-2013	15:34:20	474174.000000	9483.480000	0.195313	0.035156	-1.050781	-0.058716	0.030275	0.547706	-133.468628	-7.431030	13.290405
C:\Users\cware\Desktop\Steller18Nov\18NovTrials\M22.DSG	11-1-2013	15:34:20	474175.000000	9483.500000	0.265625	0.078125	-1.042969	-0.056881	0.000917	0.544037	-123.672485	-14.678955	5.828857
C:\Users\cware\Desktop\Steller18Nov\18NovTrials\M22.DSG	11-1-2013	15:34:20	474176.000000	9483.520000	0.351563	0.167969	-1.054688	-0.055046	-0.013761	0.541284	-116.653442	-17.791748	-1.602173
C:\Users\cware\Desktop\Steller18Nov\18NovTrials\M22.DSG	11-1-2013	15:34:20	474177.000000	9483.540000	0.386719	0.277344	-1.046875	-0.051376	-0.039450	0.536697	-105.850220	-31.829834	-8.712769
C:\Users\cware\Desktop\Steller18Nov\18NovTrials\M22.DSG	11-1-2013	15:34:20	474178.000000	9483.560000	0.371094	0.375000	-1.039063	-0.048624	-0.049541	0.535780	-89.523315	-38.055420	-11.367798
C:\Users\cware\Desktop\Steller18Nov\18NovTrials\M22.DSG	11-1-2013	15:34:20	474179.000000	9483.580000	0.199219	0.332031	-1.011719	-0.042202	-0.066055	0.533028	-74.493408	-36.361694	-8.972168
C:\Users\cware\Desktop\Steller18Nov\18NovTrials\M22.DSG	11-1-2013	15:34:20	474180.000000	9483.600000	0.164063	0.234375	-1.000000	-0.037615	-0.072477	0.532110	-72.387695	-30.975342	-3.158569
C:\Users\cware\Desktop\Steller18Nov\18NovTrials\M22.DSG	11-1-2013	15:34:20	474181.000000	9483.620000	0.128906	0.148438	-0.996094	-0.031193	-0.088991	0.528440	-78.811646	-28.121948	1.693726
C:\Users\cware\Desktop\Steller18Nov\18NovTrials\M22.DSG	11-1-2013	15:34:20	474182.000000	9483.640000	0.082031	0.128906	-1.000000	-0.030275	-0.098165	0.525688	-88.043213	-16.769409	4.989624
C:\Users\cware\Desktop\Steller18Nov\18NovTrials\M22.DSG	11-1-2013	15:34:20	474183.000000	9483.660000	0.101563	0.195313	-0.980469	-0.027523	-0.119266	0.518349	-95.687866	-4.302979	4.730225
C:\Users\cware\Desktop\Steller18Nov\18NovTrials\M22.DSG	11-1-2013	15:34:20	474184.000000	9483.680000	0.214844	0.292969	-0.925781	-0.026606	-0.129358	0.514679	-100.662231	-7.827759	-0.320435
C:\Users\cware\Desktop\Steller18Nov\18NovTrials\M22.DSG	11-1-2013	15:34:20	474185.000000	9483.700000	0.265625	0.402344	-0.898438	-0.025688	-0.150459	0.506422	-108.673096	-15.762329	-7.369995
C:\Users\cware\Desktop\Steller18Nov\18NovTrials\M22.DSG	11-1-2013	15:34:20	474186.000000	9483.720000	0.292969	0.515625	-0.855469	-0.021101	-0.161468	0.500917	-113.784790	-25.024414	-13.015747
C:\Users\cware\Desktop\Steller18Nov\18NovTrials\M22.DSG	11-1-2013	15:34:20	474187.000000	9483.740000	0.300781	0.609375	-0.882813	-0.020183	-0.173394	0.495413	-120.849609	-25.863647	-19.729614
C:\Users\cware\Desktop\Steller18Nov\18NovTrials\M22.DSG	11-1-2013	15:34:20	474188.000000	9483.760000	0.304688	0.648438	-0.851563	-0.017431	-0.194495	0.482569	-124.069214	-25.283813	-24.414063
C:\Users\cware\Desktop\Steller18Nov\18NovTrials\M22.DSG	11-1-2013	15:34:20	474189.000000	9483.780000	0.324219	0.671875	-0.781250	-0.017431	-0.205505	0.474312	-125.167847	-32.531738	-30.120850
C:\Users\cware\Desktop\Steller18Nov\18NovTrials\M22.DSG	11-1-2013	15:34:20	474190.000000	9483.800000	0.339844	0.707031	-0.730469	-0.016514	-0.225688	0.461468	-125.167847	-49.041748	-32.501221
C:\Users\cware\Desktop\Steller18Nov\18NovTrials\M22.DSG	11-1-2013	15:34:20	474191.000000	9483.820000	0.335938	0.742188	-0.746094	-0.012844	-0.234862	0.454128	-129.776001	-58.151245	-42.572021
C:\Users\cware\Desktop\Steller18Nov\18NovTrials\M22.DSG	11-1-2013	15:34:20	474192.000000	9483.840000	0.281250	0.753906	-0.687500	-0.009174	-0.253211	0.440367	-129.959106	-65.551758	-50.048828
C:\Users\cware\Desktop\Steller18Nov\18NovTrials\M22.DSG	11-1-2013	15:34:20	474193.000000	9483.860000	0.210938	0.761719	-0.625000	-0.009174	-0.261468	0.433028	-132.705688	-70.404053	-55.633545
C:\Users\cware\Desktop\Steller18Nov\18NovTrials\M22.DSG	11-1-2013	15:34:20	474194.000000	9483.880000	0.179688	0.824219	-0.578125	-0.008257	-0.279817	0.418349	-130.950928	-68.725586	-60.150146
C:\Users\cware\Desktop\Steller18Nov\18NovTrials\M22.DSG	11-1-2013	15:34:20	474195.000000	9483.900000	0.125000	0.894531	-0.578125	-0.007339	-0.286239	0.411927	-127.410889	-54.428101	-61.798096
C:\Users\cware\Desktop\Steller18Nov\18NovTrials\M22.DSG	11-1-2013	15:34:20	474196.000000	9483.920000	0.148438	0.968750	-0.597656	-0.009174	-0.299083	0.395413	-116.058350	-45.700073	-62.393188
C:\Users\cware\Desktop\Steller18Nov\18NovTrials\M22.DSG	11-1-2013	15:34:20	474197.000000	9483.940000	0.273438	0.992188	-0.558594	-0.011009	-0.303670	0.388073	-100.982666	-42.648315	-62.850952
C:\Users\cware\Desktop\Steller18Nov\18NovTrials\M22.DSG	11-1-2013	15:34:20	474198.000000	9483.960000	0.335938	1.019531	-0.531250	-0.015596	-0.311927	0.376147	-92.712402	-46.920776	-61.706543
C:\Users\cware\Desktop\Steller18Nov\18NovTrials\M22.DSG	11-1-2013	15:34:20	474199.000000	9483.980000	0.414063	1.066406	-0.507813	-0.017431	-0.315596	0.370642	-87.753296	-55.725098	-63.262939
C:\Users\cware\Desktop\Steller18Nov\18NovTrials\M22.DSG	11-1-2013	15:34:20	474200.000000	9484.000000	0.417969	1.093750	-0.468750	-0.020183	-0.320183	0.365138	-86.990356	-59.631348	-64.376831
C:\Users\cware\Desktop\Steller18Nov\18NovTrials\M22.DSG	11-1-2013	15:34:20	474201.000000	9484.020000	0.410156	1.148438	-0.460938	-0.023853	-0.322018	0.356881	-91.033936	-62.789917	-66.909790
C:\Users\cware\Desktop\Steller18Nov\18NovTrials\M22.DSG	11-1-2013	15:34:20	474202.000000	9484.040000	0.375000	1.210938	-0.449219	-0.025688	-0.324771	0.351376	-89.843750	-60.897827	-67.810059
C:\Users\cware\Desktop\Steller18Nov\18NovTrials\M22.DSG	11-1-2013	15:34:20	474203.000000	9484.060000	0.359375	1.234375	-0.437500	-0.031193	-0.328440	0.341284	-88.180542	-53.878784	-69.107056
C:\Users\cware\Desktop\Steller18Nov\18NovTrials\M22.DSG	11-1-2013	15:34:20	474204.000000	9484.080000	0.261719	1.199219	-0.433594	-0.033945	-0.330275	0.337615	-88.729858	-49.545288	-71.075439
C:\Users\cware\Desktop\Steller18Nov\18NovTrials\M22.DSG	11-1-2013	15:34:20	474205.000000	9484.100000	0.265625	1.136719	-0.449219	-0.041284	-0.332110	0.326606	-84.777832	-24.795532	-71.197510
C:\Users\cware\Desktop\Steller18Nov\18NovTrials\M22.DSG	11-1-2013	15:34:20	474206.000000	9484.120000	0.167969	1.101563	-0.437500	-0.046789	-0.332110	0.320183	-73.043823	-11.123657	-69.793701
C:\Users\cware\Desktop\Steller18Nov\18NovTrials\M22.DSG	11-1-2013	15:34:20	474207.000000	9484.140000	0.367188	1.171875	-0.367188	-0.059633	-0.332110	0.307339	-55.374146	9.262085	-63.400269
C:\Users\cware\Desktop\Steller18Nov\18NovTrials\M22.DSG	11-1-2013	15:34:20	474208.000000	9484.160000	0.453125	1.187500	-0.339844	-0.065138	-0.331193	0.302752	-47.225952	4.409790	-60.333252
C:\Users\cware\Desktop\Steller18Nov\18NovTrials\M22.DSG	11-1-2013	15:34:20	474209.000000	9484.180000	0.480469	1.214844	-0.324219	-0.077064	-0.327523	0.295413	-31.097412	-9.216309	-53.680420
C:\Users\cware\Desktop\Steller18Nov\18NovTrials\M22.DSG	11-1-2013	15:34:20	474210.000000	9484.200000	0.468750	1.265625	-0.339844	-0.082569	-0.324771	0.294495	-14.587402	-19.927979	-48.934937
C:\Users\cware\Desktop\Steller18Nov\18NovTrials\M22.DSG	11-1-2013	15:34:20	474211.000000	9484.220000	0.425781	1.296875	-0.332031	-0.086239	-0.319266	0.294495	7.644653	-29.327393	-42.495728
C:\Users\cware\Desktop\Steller18Nov\18NovTrials\M22.DSG	11-1-2013	15:34:20	474212.000000	9484.240000	0.367188	1.285156	-0.367188	-0.088991	-0.314679	0.299083	28.182983	-24.414063	-34.667969
C:\Users\cware\Desktop\Steller18Nov\18NovTrials\M22.DSG	11-1-2013	15:34:20	474213.000000	9484.260000	0.363281	1.226563	-0.386719	-0.092661	-0.306422	0.310092	47.576904	-25.588989	-34.729004
C:\Users\cware\Desktop\Steller18Nov\18NovTrials\M22.DSG	11-1-2013	15:34:20	474214.000000	9484.280000	0.308594	1.101563	-0.371094	-0.094495	-0.300000	0.317431	59.036255	-17.700195	-34.194946
C:\Users\cware\Desktop\Steller18Nov\18NovTrials\M22.DSG	11-1-2013	15:34:20	474215.000000	9484.300000	0.324219	1.046875	-0.394531	-0.097248	-0.287156	0.331193	70.358276	-17.120361	-31.433105
C:\Users\cware\Desktop\Steller18Nov\18NovTrials\M22.DSG	11-1-2013	15:34:20	474216.000000	9484.320000	0.398438	1.101563	-0.386719	-0.098165	-0.278899	0.339450	84.106445	-35.751343	-28.732300
C:\Users\cware\Desktop\Steller18Nov\18NovTrials\M22.DSG	11-1-2013	15:34:20	474217.000000	9484.340000	0.398438	1.101563	-0.375000	-0.098165	-0.262385	0.361468	99.136353	-44.326782	-24.261475
C:\Users\cware\Desktop\Steller18Nov\18NovTrials\M22.DSG	11-1-2013	15:34:20	474218.000000	9484.360000	0.285156	1.046875	-0.410156	-0.094495	-0.251376	0.374312	113.906860	-37.994385	-16.113281
C:\Users\cware\Desktop\Steller18Nov\18NovTrials\M22.DSG	11-1-2013	15:34:20	474219.000000	9484.380000	0.242188	1.023438	-0.503906	-0.091743	-0.230275	0.399083	130.752563	-30.792236	-11.215210
C:\Users\cware\Desktop\Steller18Nov\18NovTrials\M22.DSG	11-1-2013	15:34:20	474220.000000	9484.400000	0.242188	0.980469	-0.496094	-0.088991	-0.218349	0.411927	140.945435	-17.593384	-9.674072
C:\Users\cware\Desktop\Steller18Nov\18NovTrials\M22.DSG	11-1-2013	15:34:20	474221.000000	9484.420000	0.273438	0.929688	-0.460938	-0.086239	-0.189908	0.435780	146.408081	-10.421753	-9.582520
C:\Users\cware\Desktop\Steller18Nov\18NovTrials\M22.DSG	11-1-2013	15:34:20	474222.000000	9484.440000	0.312500	0.933594	-0.480469	-0.083486	-0.175229	0.446789	154.037476	-3.845215	-10.574341
C:\Users\cware\Desktop\Steller18Nov\18NovTrials\M22.DSG	11-1-2013	15:34:20	474223.000000	9484.460000	0.363281	1.023438	-0.503906	-0.082569	-0.142202	0.466055	162.429810	-11.230469	-9.918213
C:\Users\cware\Desktop\Steller18Nov\18NovTrials\M22.DSG	11-1-2013	15:34:20	474224.000000	9484.480000	0.394531	1.050781	-0.535156	-0.080734	-0.124771	0.477982	173.171997	-13.107300	-7.675171
C:\Users\cware\Desktop\Steller18Nov\18NovTrials\M22.DSG	11-1-2013	15:34:20	474225.000000	9484.500000	0.437500	0.925781	-0.535156	-0.078899	-0.086239	0.498165	185.806274	-3.189087	-5.783081
C:\Users\cware\Desktop\Steller18Nov\18NovTrials\M22.DSG	11-1-2013	15:34:20	474226.000000	9484.520000	0.457031	0.722656	-0.480469	-0.078899	-0.066055	0.507339	186.767578	-11.947632	-7.751465
C:\Users\cware\Desktop\Steller18Nov\18NovTrials\M22.DSG	11-1-2013	15:34:20	474227.000000	9484.540000	0.460938	0.570313	-0.496094	-0.077064	-0.044037	0.514679	181.320190	-17.044067	-6.362915
C:\Users\cware\Desktop\Steller18Nov\18NovTrials\M22.DSG	11-1-2013	15:34:20	474228.000000	9484.560000	0.406250	0.445313	-0.578125	-0.072477	-0.002752	0.529358	176.757813	-18.997192	-1.800537
C:\Users\cware\Desktop\Steller18Nov\18NovTrials\M22.DSG	11-1-2013	15:34:20	474229.000000	9484.580000	0.363281	0.210938	-0.664063	-0.072477	0.014679	0.536697	173.522949	6.698608	10.070801
C:\Users\cware\Desktop\Steller18Nov\18NovTrials\M22.DSG	11-1-2013	15:34:20	474230.000000	9484.600000	0.441406	-0.070313	-0.710938	-0.074312	0.055046	0.538532	153.564453	26.184082	14.831543
C:\Users\cware\Desktop\Steller18Nov\18NovTrials\M22.DSG	11-1-2013	15:34:20	474231.000000	9484.620000	0.535156	-0.234375	-0.882813	-0.077982	0.069725	0.537615	132.537842	33.630371	16.113281
C:\Users\cware\Desktop\Steller18Nov\18NovTrials\M22.DSG	11-1-2013	15:34:20	474232.000000	9484.640000	0.558594	-0.351563	-0.828125	-0.087156	0.096330	0.534862	118.316650	31.967163	32.592773
C:\Users\cware\Desktop\Steller18Nov\18NovTrials\M22.DSG	11-1-2013	15:34:20	474233.000000	9484.660000	0.878906	-0.589844	-1.195313	-0.087156	0.105505	0.533028	51.254272	30.975342	21.957397
C:\Users\cware\Desktop\Steller18Nov\18NovTrials\M22.DSG	11-1-2013	15:34:20	474234.000000	9484.680000	0.878906	-0.589844	-1.195313	-0.099083	0.107339	0.525688	-50.521851	84.075928	-37.521362
C:\Users\cware\Desktop\Steller18Nov\18NovTrials\M22.DSG	11-1-2013	15:34:20	474235.000000	9484.700000	-0.566406	1.996094	0.257813	-0.098165	0.107339	0.527523	-60.806274	-86.212158	-110.000610
C:\Users\cware\Desktop\Steller18Nov\18NovTrials\M22.DSG	11-1-2013	15:34:20	474236.000000	9484.720000	0.316406	1.996094	-1.902344	-0.093578	0.122936	0.527523	133.972168	90.469360	-16.799927
C:\Users\cware\Desktop\Steller18Nov\18NovTrials\M22.DSG	11-1-2013	15:34:20	474237.000000	9484.740000	0.332031	1.996094	-2.000000	-0.110092	0.148624	0.511009	499.984741	189.178467	167.663574
C:\Users\cware\Desktop\Steller18Nov\18NovTrials\M22.DSG	11-1-2013	15:34:20	474238.000000	9484.760000	-0.062500	-1.691406	1.996094	-0.135780	0.219266	0.470642	415.191650	-32.119751	200.942993
C:\Users\cware\Desktop\Steller18Nov\18NovTrials\M22.DSG	11-1-2013	15:34:20	474239.000000	9484.780000	-0.144531	-2.000000	-0.753906	-0.155963	0.232110	0.446789	298.416138	248.031616	210.418701
C:\Users\cware\Desktop\Steller18Nov\18NovTrials\M22.DSG	11-1-2013	15:34:20	474240.000000	9484.800000	1.988281	-2.000000	-0.398438	-0.181651	0.235780	0.416514	87.112427	-45.013428	95.458984
C:\Users\cware\Desktop\Steller18Nov\18NovTrials\M22.DSG	11-1-2013	15:34:20	474241.000000	9484.820000	0.878906	-1.980469	-1.835938	-0.186239	0.220183	0.423853	-271.286011	134.048462	-45.959473
C:\Users\cware\Desktop\Steller18Nov\18NovTrials\M22.DSG	11-1-2013	15:34:20	474242.000000	9484.840000	1.140625	0.964844	0.457031	-0.195413	0.200000	0.418349	-320.556641	-39.703369	-237.213135
C:\Users\cware\Desktop\Steller18Nov\18NovTrials\M22.DSG	11-1-2013	15:34:20	474243.000000	9484.860000	0.625000	1.996094	0.113281	-0.188073	0.201835	0.429358	-84.579468	93.399048	-170.944214
C:\Users\cware\Desktop\Steller18Nov\18NovTrials\M22.DSG	11-1-2013	15:34:20	474244.000000	9484.880000	1.996094	1.996094	-2.000000	-0.190826	0.213761	0.419266	227.951050	-42.846680	15.701294
C:\Users\cware\Desktop\Steller18Nov\18NovTrials\M22.DSG	11-1-2013	15:34:20	474245.000000	9484.900000	-0.250000	1.996094	-0.828125	-0.190826	0.255046	0.402752	486.190796	58.944702	239.837646
C:\Users\cware\Desktop\Steller18Nov\18NovTrials\M22.DSG	11-1-2013	15:34:20	474246.000000	9484.920000	-0.199219	-2.000000	1.339844	-0.202752	0.266972	0.384404	478.805542	144.409180	334.594727
C:\Users\cware\Desktop\Steller18Nov\18NovTrials\M22.DSG	11-1-2013	15:34:20	474247.000000	9484.940000	0.507813	-2.000000	-0.898438	-0.242202	0.256881	0.313761	213.073730	102.066040	156.539917
C:\Users\cware\Desktop\Steller18Nov\18NovTrials\M22.DSG	11-1-2013	15:34:20	474248.000000	9484.960000	1.996094	-2.000000	1.035156	-0.248624	0.249541	0.307339	-309.158325	-213.623047	-16.510010
C:\Users\cware\Desktop\Steller18Nov\18NovTrials\M22.DSG	11-1-2013	15:34:20	474249.000000	9484.980000	0.644531	-2.000000	-1.550781	-0.245872	0.214679	0.339450	-394.729614	6.118774	-180.969238
C:\Users\cware\Desktop\Steller18Nov\18NovTrials\M22.DSG	11-1-2013	15:34:20	474250.000000	9485.000000	1.019531	1.996094	1.371094	-0.232110	0.212844	0.365138	-328.536987	-134.201050	-240.875244
C:\Users\cware\Desktop\Steller18Nov\18NovTrials\M22.DSG	11-1-2013	15:34:20	474251.000000	9485.020000	0.074219	1.996094	-1.343750	-0.216514	0.233945	0.376147	37.658691	74.859619	-112.304688
C:\Users\cware\Desktop\Steller18Nov\18NovTrials\M22.DSG	11-1-2013	15:34:20	474252.000000	9485.040000	1.996094	1.996094	-2.000000	-0.212844	0.252294	0.371560	499.984741	-139.404297	126.037598
C:\Users\cware\Desktop\Steller18Nov\18NovTrials\M22.DSG	11-1-2013	15:34:20	474253.000000	9485.060000	0.023438	1.542969	0.371094	-0.217431	0.274312	0.344954	402.603149	-133.865356	280.166626
C:\Users\cware\Desktop\Steller18Nov\18NovTrials\M22.DSG	11-1-2013	15:34:20	474254.000000	9485.080000	-1.007813	-2.000000	-0.390625	-0.231193	0.266972	0.326606	308.456421	307.540894	271.438599
C:\Users\cware\Desktop\Steller18Nov\18NovTrials\M22.DSG	11-1-2013	15:34:20	474255.000000	9485.100000	1.652344	-2.000000	0.148438	-0.264220	0.244037	0.276147	-197.250366	-159.301758	23.544312
C:\Users\cware\Desktop\Steller18Nov\18NovTrials\M22.DSG	11-1-2013	15:34:20	474256.000000	9485.120000	1.996094	-2.000000	1.613281	-0.252294	0.225688	0.320183	-459.884644	47.698975	-110.397339
C:\Users\cware\Desktop\Steller18Nov\18NovTrials\M22.DSG	11-1-2013	15:34:20	474257.000000	9485.140000	0.558594	-1.621094	0.207031	-0.233028	0.212844	0.361468	-445.465088	-261.154175	-278.884888
C:\Users\cware\Desktop\Steller18Nov\18NovTrials\M22.DSG	11-1-2013	15:34:20	474258.000000	9485.160000	-0.390625	1.996094	0.148438	-0.219266	0.213761	0.381651	-153.884888	92.147827	-186.325073
C:\Users\cware\Desktop\Steller18Nov\18NovTrials\M22.DSG	11-1-2013	15:34:20	474259.000000	9485.180000	1.070313	1.996094	-0.656250	-0.216514	0.241284	0.370642	366.821289	-235.351563	61.126709
C:\Users\cware\Desktop\Steller18Nov\18NovTrials\M22.DSG	11-1-2013	15:34:20	474260.000000	9485.200000	1.492188	1.996094	-2.000000	-0.213761	0.257798	0.362385	348.022461	108.322144	267.410278
C:\Users\cware\Desktop\Steller18Nov\18NovTrials\M22.DSG	11-1-2013	15:34:20	474261.000000	9485.220000	-1.113281	-2.000000	-1.050781	-0.235780	0.245872	0.331193	316.360474	196.350098	244.354248
C:\Users\cware\Desktop\Steller18Nov\18NovTrials\M22.DSG	11-1-2013	15:34:20	474262.000000	9485.240000	-1.113281	-2.000000	-1.050781	-0.260550	0.239450	0.279817	79.315186	235.382080	83.587646
C:\Users\cware\Desktop\Steller18Nov\18NovTrials\M22.DSG	11-1-2013	15:34:20	474263.000000	9485.260000	1.996094	-2.000000	-0.546875	-0.261468	0.215596	0.306422	-465.042114	-177.703857	-122.406006
C:\Users\cware\Desktop\Steller18Nov\18NovTrials\M22.DSG	11-1-2013	15:34:20	474264.000000	9485.280000	1.046875	1.921875	1.269531	-0.255046	0.207339	0.323853	-484.207153	-202.697754	-254.714966
C:\Users\cware\Desktop\Steller18Nov\18NovTrials\M22.DSG	11-1-2013	15:34:20	474265.000000	9485.300000	-0.828125	1.996094	-0.320313	-0.233028	0.211009	0.366972	-282.531738	82.534790	-235.702515
C:\Users\cware\Desktop\Steller18Nov\18NovTrials\M22.DSG	11-1-2013	15:34:20	474266.000000	9485.320000	1.996094	1.996094	-0.925781	-0.222018	0.222936	0.370642	83.511353	-31.677246	-77.651978
C:\Users\cware\Desktop\Steller18Nov\18NovTrials\M22.DSG	11-1-2013	15:34:20	474267.000000	9485.340000	0.125000	1.996094	-1.421875	-0.209174	0.242202	0.381651	392.868042	177.322388	221.206665
C:\Users\cware\Desktop\Steller18Nov\18NovTrials\M22.DSG	11-1-2013	15:34:20	474268.000000	9485.360000	-0.667969	-2.000000	-0.359375	-0.222018	0.248624	0.358716	343.353271	-110.260010	271.408081
C:\Users\cware\Desktop\Steller18Nov\18NovTrials\M22.DSG	11-1-2013	15:34:20	474269.000000	9485.380000	-0.187500	-2.000000	-0.687500	-0.234862	0.242202	0.332110	195.831299	336.791992	149.093628
C:\Users\cware\Desktop\Steller18Nov\18NovTrials\M22.DSG	11-1-2013	15:34:20	474270.000000	9485.400000	1.996094	-2.000000	1.996094	-0.266972	0.225688	0.283486	-268.066406	-178.024292	-24.993896
C:\Users\cware\Desktop\Steller18Nov\18NovTrials\M22.DSG	11-1-2013	15:34:20	474271.000000	9485.420000	0.226563	-2.000000	-0.964844	-0.249541	0.212844	0.327523	-485.519409	11.566162	-189.529419
C:\Users\cware\Desktop\Steller18Nov\18NovTrials\M22.DSG	11-1-2013	15:34:20	474272.000000	9485.440000	0.074219	1.996094	1.316406	-0.222936	0.200917	0.382569	-482.299805	-185.577393	-273.635864
C:\Users\cware\Desktop\Steller18Nov\18NovTrials\M22.DSG	11-1-2013	15:34:20	474273.000000	9485.460000	0.261719	1.996094	-0.250000	-0.216514	0.202752	0.387156	-48.858643	40.695190	-137.466431
C:\Users\cware\Desktop\Steller18Nov\18NovTrials\M22.DSG	11-1-2013	15:34:20	474274.000000	9485.480000	1.996094	1.996094	-2.000000	-0.204587	0.233028	0.392661	459.106445	-180.435181	134.582520
C:\Users\cware\Desktop\Steller18Nov\18NovTrials\M22.DSG	11-1-2013	15:34:20	474275.000000	9485.500000	0.769531	1.257813	-0.382813	-0.213761	0.244954	0.366972	362.640381	-128.448486	268.051147
C:\Users\cware\Desktop\Steller18Nov\18NovTrials\M22.DSG	11-1-2013	15:34:20	474276.000000	9485.520000	-1.394531	-2.000000	-0.453125	-0.233028	0.233945	0.340367	252.807617	239.959717	203.094482
C:\Users\cware\Desktop\Steller18Nov\18NovTrials\M22.DSG	11-1-2013	15:34:20	474277.000000	9485.540000	1.234375	-2.000000	0.621094	-0.255963	0.227523	0.300917	-80.337524	36.911011	47.103882
C:\Users\cware\Desktop\Steller18Nov\18NovTrials\M22.DSG	11-1-2013	15:34:20	474278.000000	9485.560000	1.996094	-2.000000	1.039063	-0.246789	0.205505	0.336697	-449.584961	-123.107910	-159.301758
C:\Users\cware\Desktop\Steller18Nov\18NovTrials\M22.DSG	11-1-2013	15:34:20	474279.000000	9485.580000	0.671875	-0.917969	0.386719	-0.247706	0.195413	0.344954	-500.000000	-262.878418	-295.013428
C:\Users\cware\Desktop\Steller18Nov\18NovTrials\M22.DSG	11-1-2013	15:34:20	474280.000000	9485.600000	-0.355469	1.996094	0.609375	-0.222936	0.194495	0.385321	-192.886353	95.199585	-212.478638
C:\Users\cware\Desktop\Steller18Nov\18NovTrials\M22.DSG	11-1-2013	15:34:20	474281.000000	9485.620000	1.566406	1.996094	-0.386719	-0.213761	0.215596	0.384404	268.905640	-169.555664	27.740479
C:\Users\cware\Desktop\Steller18Nov\18NovTrials\M22.DSG	11-1-2013	15:34:20	474282.000000	9485.640000	0.921875	1.996094	-2.000000	-0.203670	0.231193	0.392661	439.285278	113.388062	232.330322
C:\Users\cware\Desktop\Steller18Nov\18NovTrials\M22.DSG	11-1-2013	15:34:20	474283.000000	9485.660000	0.183594	-0.687500	-0.167969	-0.222018	0.243119	0.357798	326.492310	89.950562	271.697998
C:\Users\cware\Desktop\Steller18Nov\18NovTrials\M22.DSG	11-1-2013	15:34:20	474284.000000	9485.680000	-0.425781	-2.000000	-0.929688	-0.236697	0.233945	0.331193	144.607544	246.505737	143.218994
C:\Users\cware\Desktop\Steller18Nov\18NovTrials\M22.DSG	11-1-2013	15:34:20	474285.000000	9485.700000	1.996094	-2.000000	1.355469	-0.262385	0.212844	0.298165	-372.238159	-340.637207	-117.401123
C:\Users\cware\Desktop\Steller18Nov\18NovTrials\M22.DSG	11-1-2013	15:34:20	474286.000000	9485.720000	1.894531	-2.000000	-0.246094	-0.244954	0.202752	0.345872	-436.111450	91.766357	-190.063477
C:\Users\cware\Desktop\Steller18Nov\18NovTrials\M22.DSG	11-1-2013	15:34:20	474287.000000	9485.740000	1.144531	1.066406	1.652344	-0.222936	0.194495	0.386239	-355.422974	-131.851196	-261.352539
C:\Users\cware\Desktop\Steller18Nov\18NovTrials\M22.DSG	11-1-2013	15:34:20	474288.000000	9485.760000	-0.324219	1.996094	-0.253906	-0.213761	0.200000	0.392661	-64.437866	-13.442993	-123.748779
C:\Users\cware\Desktop\Steller18Nov\18NovTrials\M22.DSG	11-1-2013	15:34:20	474289.000000	9485.780000	0.261719	1.996094	-2.000000	-0.202752	0.218349	0.399083	439.956665	-80.596924	179.550171
C:\Users\cware\Desktop\Steller18Nov\18NovTrials\M22.DSG	11-1-2013	15:34:20	474290.000000	9485.800000	0.261719	1.996094	-2.000000	-0.208257	0.233028	0.383486	395.263672	50.552368	262.359619
C:\Users\cware\Desktop\Steller18Nov\18NovTrials\M22.DSG	11-1-2013	15:34:20	474291.000000	9485.820000	0.355469	-2.000000	-0.894531	-0.238532	0.222018	0.333945	199.966431	289.215088	215.469360
C:\Users\cware\Desktop\Steller18Nov\18NovTrials\M22.DSG	11-1-2013	15:34:20	474292.000000	9485.840000	1.996094	-2.000000	1.480469	-0.258716	0.211009	0.301835	-27.832031	92.208862	63.873291
C:\Users\cware\Desktop\Steller18Nov\18NovTrials\M22.DSG	11-1-2013	15:34:20	474293.000000	9485.860000	0.109375	-2.000000	-0.996094	-0.248624	0.189908	0.341284	-438.690186	-119.812012	-121.414185
C:\Users\cware\Desktop\Steller18Nov\18NovTrials\M22.DSG	11-1-2013	15:34:20	474294.000000	9485.880000	1.355469	1.835938	1.652344	-0.250459	0.175229	0.340367	-445.251465	-185.684204	-251.373291
C:\Users\cware\Desktop\Steller18Nov\18NovTrials\M22.DSG	11-1-2013	15:34:20	474295.000000	9485.900000	0.308594	1.996094	-0.398438	-0.222936	0.180734	0.388991	-209.899902	-32.699585	-195.800781
C:\Users\cware\Desktop\Steller18Nov\18NovTrials\M22.DSG	11-1-2013	15:34:20	474296.000000	9485.920000	1.378906	1.996094	-1.289063	-0.217431	0.189908	0.391743	56.640625	-98.571777	-39.916992
C:\Users\cware\Desktop\Steller18Nov\18NovTrials\M22.DSG	11-1-2013	15:34:20	474297.000000	9485.940000	0.003906	1.996094	-2.000000	-0.207339	0.210092	0.394495	434.707642	48.034668	172.454834
C:\Users\cware\Desktop\Steller18Nov\18NovTrials\M22.DSG	11-1-2013	15:34:20	474298.000000	9485.960000	0.328125	-1.425781	0.578125	-0.219266	0.222936	0.372477	380.538940	1.083374	262.069702
C:\Users\cware\Desktop\Steller18Nov\18NovTrials\M22.DSG	11-1-2013	15:34:20	474299.000000	9485.980000	0.843750	-2.000000	-0.609375	-0.249541	0.204587	0.320183	153.167725	167.953491	195.205688
C:\Users\cware\Desktop\Steller18Nov\18NovTrials\M22.DSG	11-1-2013	15:34:20	474300.000000	9486.000000	1.996094	-2.000000	0.371094	-0.258716	0.193578	0.310092	-101.364136	-4.333496	32.745361
C:\Users\cware\Desktop\Steller18Nov\18NovTrials\M22.DSG	11-1-2013	15:34:20	474301.000000	9486.020000	0.843750	-2.000000	-0.085938	-0.245872	0.167890	0.350459	-406.631470	-14.755249	-102.218628
C:\Users\cware\Desktop\Steller18Nov\18NovTrials\M22.DSG	11-1-2013	15:34:20	474302.000000	9486.040000	1.433594	-0.187500	0.050781	-0.246789	0.157798	0.355046	-339.813232	-186.950684	-203.308105
C:\Users\cware\Desktop\Steller18Nov\18NovTrials\M22.DSG	11-1-2013	15:34:20	474303.000000	9486.060000	0.453125	1.996094	0.406250	-0.215596	0.162385	0.401835	-249.465942	-109.924316	-212.234497
C:\Users\cware\Desktop\Steller18Nov\18NovTrials\M22.DSG	11-1-2013	15:34:20	474304.000000	9486.080000	0.722656	1.996094	-0.921875	-0.208257	0.171560	0.410092	6.347656	-111.999512	-111.511230
C:\Users\cware\Desktop\Steller18Nov\18NovTrials\M22.DSG	11-1-2013	15:34:20	474305.000000	9486.100000	0.578125	1.996094	-1.593750	-0.196330	0.200917	0.422018	242.584229	-77.880859	93.200684
C:\Users\cware\Desktop\Steller18Nov\18NovTrials\M22.DSG	11-1-2013	15:34:20	474306.000000	9486.120000	0.476563	1.996094	-1.484375	-0.191743	0.211009	0.413761	338.348389	126.510620	176.925659
C:\Users\cware\Desktop\Steller18Nov\18NovTrials\M22.DSG	11-1-2013	15:34:20	474307.000000	9486.140000	1.222656	-0.625000	0.421875	-0.205505	0.217431	0.389908	269.027710	34.179688	242.477417
C:\Users\cware\Desktop\Steller18Nov\18NovTrials\M22.DSG	11-1-2013	15:34:20	474308.000000	9486.160000	0.785156	-2.000000	-0.492188	-0.225688	0.204587	0.365138	131.118774	61.416626	195.312500
C:\Users\cware\Desktop\Steller18Nov\18NovTrials\M22.DSG	11-1-2013	15:34:20	474309.000000	9486.180000	0.996094	-2.000000	-0.707031	-0.233945	0.188991	0.358716	-79.513550	30.303955	56.427002
C:\Users\cware\Desktop\Steller18Nov\18NovTrials\M22.DSG	11-1-2013	15:34:20	474310.000000	9486.200000	0.765625	-2.000000	-0.367188	-0.236697	0.163303	0.366055	-232.101440	-73.532104	-76.934814
C:\Users\cware\Desktop\Steller18Nov\18NovTrials\M22.DSG	11-1-2013	15:34:20	474311.000000	9486.220000	0.304688	-1.468750	-0.578125	-0.231193	0.155046	0.377982	-230.606079	-17.364502	-126.724243
C:\Users\cware\Desktop\Steller18Nov\18NovTrials\M22.DSG	11-1-2013	15:34:20	474312.000000	9486.240000	1.011719	-0.363281	-0.781250	-0.223853	0.155046	0.395413	-155.334473	-93.536377	-160.461426
C:\Users\cware\Desktop\Steller18Nov\18NovTrials\M22.DSG	11-1-2013	15:34:20	474313.000000	9486.260000	1.539063	1.308594	-0.769531	-0.210092	0.162385	0.412844	-145.095825	-113.800049	-119.842529
C:\Users\cware\Desktop\Steller18Nov\18NovTrials\M22.DSG	11-1-2013	15:34:20	474314.000000	9486.280000	0.656250	1.996094	-0.757813	-0.188073	0.164220	0.438532	-126.129150	-93.032837	-92.620850
C:\Users\cware\Desktop\Steller18Nov\18NovTrials\M22.DSG	11-1-2013	15:34:20	474315.000000	9486.300000	0.675781	1.996094	-0.671875	-0.179817	0.164220	0.446789	27.542114	-59.188843	-35.919189
C:\Users\cware\Desktop\Steller18Nov\18NovTrials\M22.DSG	11-1-2013	15:34:20	474316.000000	9486.320000	0.769531	1.925781	-1.144531	-0.175229	0.180734	0.446789	122.299194	-1.327515	18.020630
C:\Users\cware\Desktop\Steller18Nov\18NovTrials\M22.DSG	11-1-2013	15:34:20	474317.000000	9486.340000	1.023438	0.488281	-0.878906	-0.171560	0.191743	0.445872	179.626465	-61.203003	67.138672
C:\Users\cware\Desktop\Steller18Nov\18NovTrials\M22.DSG	11-1-2013	15:34:20	474318.000000	9486.360000	1.023438	0.488281	-0.878906	-0.163303	0.212844	0.446789	197.967529	-103.103638	89.538574
C:\Users\cware\Desktop\Steller18Nov\18NovTrials\M22.DSG	11-1-2013	15:34:20	474319.000000	9486.380000	0.484375	-1.296875	-0.593750	-0.159633	0.222018	0.446789	168.014526	-56.289673	117.080688
C:\Users\cware\Desktop\Steller18Nov\18NovTrials\M22.DSG	11-1-2013	15:34:20	474320.000000	9486.400000	0.140625	-1.824219	-0.929688	-0.157798	0.225688	0.446789	89.401245	-26.535034	100.921631
C:\Users\cware\Desktop\Steller18Nov\18NovTrials\M22.DSG	11-1-2013	15:34:20	474321.000000	9486.420000	0.058594	-2.000000	-1.117188	-0.159633	0.221101	0.448624	-9.887695	2.868652	59.631348
C:\Users\cware\Desktop\Steller18Nov\18NovTrials\M22.DSG	11-1-2013	15:34:20	474322.000000	9486.440000	0.113281	-2.000000	-0.921875	-0.161468	0.212844	0.451376	-102.478027	45.120239	28.778076
C:\Users\cware\Desktop\Steller18Nov\18NovTrials\M22.DSG	11-1-2013	15:34:20	474323.000000	9486.460000	0.406250	-1.242188	-0.746094	-0.172477	0.183486	0.452294	-169.494629	23.208618	10.986328
C:\Users\cware\Desktop\Steller18Nov\18NovTrials\M22.DSG	11-1-2013	15:34:20	474324.000000	9486.480000	0.640625	-0.507813	-0.703125	-0.174312	0.166972	0.455046	-187.957764	-30.105591	-7.247925
C:\Users\cware\Desktop\Steller18Nov\18NovTrials\M22.DSG	11-1-2013	15:34:20	474325.000000	9486.500000	0.605469	0.046875	-0.671875	-0.168807	0.135780	0.467890	-176.696777	-58.715820	-25.543213
C:\Users\cware\Desktop\Steller18Nov\18NovTrials\M22.DSG	11-1-2013	15:34:20	474326.000000	9486.520000	0.585938	0.507813	-0.664063	-0.162385	0.121101	0.475229	-161.636353	-66.177368	-43.228149
C:\Users\cware\Desktop\Steller18Nov\18NovTrials\M22.DSG	11-1-2013	15:34:20	474327.000000	9486.540000	0.632813	0.781250	-0.757813	-0.148624	0.101835	0.488073	-133.468628	-70.846558	-54.504395
C:\Users\cware\Desktop\Steller18Nov\18NovTrials\M22.DSG	11-1-2013	15:34:20	474328.000000	9486.560000	0.613281	0.777344	-0.890625	-0.143119	0.092661	0.491743	-106.414795	-56.793213	-45.227051
C:\Users\cware\Desktop\Steller18Nov\18NovTrials\M22.DSG	11-1-2013	15:34:20	474329.000000	9486.580000	0.617188	0.691406	-0.957031	-0.132110	0.080734	0.500000	-79.986572	-59.692383	-28.579712
C:\Users\cware\Desktop\Steller18Nov\18NovTrials\M22.DSG	11-1-2013	15:34:20	474330.000000	9486.600000	0.539063	0.574219	-1.031250	-0.126606	0.076147	0.503670	-61.996460	-64.392090	-18.936157
C:\Users\cware\Desktop\Steller18Nov\18NovTrials\M22.DSG	11-1-2013	15:34:20	474331.000000	9486.620000	0.414063	0.355469	-1.078125	-0.116514	0.067890	0.509174	-54.641724	-46.051025	-10.848999
C:\Users\cware\Desktop\Steller18Nov\18NovTrials\M22.DSG	11-1-2013	15:34:20	474332.000000	9486.640000	0.320313	0.125000	-1.164063	-0.111927	0.063303	0.510092	-57.266235	-30.075073	0.244141
C:\Users\cware\Desktop\Steller18Nov\18NovTrials\M22.DSG	11-1-2013	15:34:20	474333.000000	9486.660000	0.273438	0.011719	-1.152344	-0.108257	0.048624	0.509174	-65.582275	-9.826660	14.419556
C:\Users\cware\Desktop\Steller18Nov\18NovTrials\M22.DSG	11-1-2013	15:34:20	474334.000000	9486.680000	0.292969	0.000000	-1.054688	-0.109174	0.042202	0.508257	-71.228027	0.244141	21.911621
C:\Users\cware\Desktop\Steller18Nov\18NovTrials\M22.DSG	11-1-2013	15:34:20	474335.000000	9486.700000	0.359375	0.039063	-0.957031	-0.106422	0.022018	0.506422	-75.241089	-7.644653	26.596069
C:\Users\cware\Desktop\Steller18Nov\18NovTrials\M22.DSG	11-1-2013	15:34:20	474336.000000	9486.720000	0.398438	0.097656	-0.945313	-0.105505	0.012844	0.507339	-78.063965	-14.404297	25.512695
C:\Users\cware\Desktop\Steller18Nov\18NovTrials\M22.DSG	11-1-2013	15:34:20	474337.000000	9486.740000	0.433594	0.152344	-0.972656	-0.100917	-0.009174	0.507339	-75.546265	-32.302856	23.284912
C:\Users\cware\Desktop\Steller18Nov\18NovTrials\M22.DSG	11-1-2013	15:34:20	474338.000000	9486.760000	0.433594	0.238281	-1.000000	-0.097248	-0.018349	0.509174	-71.823120	-35.491943	22.140503
C:\Users\cware\Desktop\Steller18Nov\18NovTrials\M22.DSG	11-1-2013	15:34:20	474339.000000	9486.780000	0.421875	0.378906	-0.968750	-0.087156	-0.037615	0.512844	-72.738647	-35.156250	13.504028
C:\Users\cware\Desktop\Steller18Nov\18NovTrials\M22.DSG	11-1-2013	15:34:20	474340.000000	9486.800000	0.355469	0.531250	-0.929688	-0.082569	-0.046789	0.513761	-69.274902	-30.136108	3.356934
C:\Users\cware\Desktop\Steller18Nov\18NovTrials\M22.DSG	11-1-2013	15:34:20	474341.000000	9486.820000	0.339844	0.636719	-0.964844	-0.077064	-0.057798	0.514679	-51.818848	-27.359009	-3.509521
C:\Users\cware\Desktop\Steller18Nov\18NovTrials\M22.DSG	11-1-2013	15:34:20	474342.000000	9486.840000	0.320313	0.636719	-1.023438	-0.074312	-0.062385	0.514679	-32.287598	-28.778076	-6.088257
C:\Users\cware\Desktop\Steller18Nov\18NovTrials\M22.DSG	11-1-2013	15:34:20	474343.000000	9486.860000	0.363281	0.632813	-1.019531	-0.066972	-0.066055	0.518349	-17.730713	-32.989502	-6.271362
C:\Users\cware\Desktop\Steller18Nov\18NovTrials\M22.DSG	11-1-2013	15:34:20	474344.000000	9486.880000	0.320313	0.585938	-1.011719	-0.064220	-0.065138	0.518349	-10.162354	-30.929565	-7.064819
C:\Users\cware\Desktop\Steller18Nov\18NovTrials\M22.DSG	11-1-2013	15:34:20	474345.000000	9486.900000	0.292969	0.554688	-1.000000	-0.060550	-0.065138	0.521101	-2.700806	-26.794434	-5.874634
C:\Users\cware\Desktop\Steller18Nov\18NovTrials\M22.DSG	11-1-2013	15:34:20	474346.000000	9486.920000	0.292969	0.554688	-1.000000	-0.055963	-0.065138	0.522936	-4.394531	-28.503418	-6.362915
C:\Users\cware\Desktop\Steller18Nov\18NovTrials\M22.DSG	11-1-2013	15:34:20	474347.000000	9486.940000	0.304688	0.546875	-0.964844	-0.055046	-0.064220	0.526606	-5.706787	-39.688110	-4.699707
C:\Users\cware\Desktop\Steller18Nov\18NovTrials\M22.DSG	11-1-2013	15:34:20	474348.000000	9486.960000	0.273438	0.566406	-0.960938	-0.044954	-0.064220	0.530275	-6.484985	-50.445557	-2.731323
C:\Users\cware\Desktop\Steller18Nov\18NovTrials\M22.DSG	11-1-2013	15:34:20	474349.000000	9486.980000	0.261719	0.609375	-1.003906	-0.041284	-0.064220	0.533945	-4.852295	-42.800903	-6.637573
C:\Users\cware\Desktop\Steller18Nov\18NovTrials\M22.DSG	11-1-2013	15:34:20	474350.000000	9487.000000	0.246094	0.625000	-1.031250	-0.033028	-0.064220	0.538532	-4.486084	-48.110962	-10.955811
C:\Users\cware\Desktop\Steller18Nov\18NovTrials\M22.DSG	11-1-2013	15:34:20	474351.000000	9487.020000	0.156250	0.652344	-1.062500	-0.027523	-0.063303	0.542202	-1.602173	-38.940430	-9.765625
C:\Users\cware\Desktop\Steller18Nov\18NovTrials\M22.DSG	11-1-2013	15:34:20	474352.000000	9487.040000	0.125000	0.644531	-1.035156	-0.020183	-0.060550	0.546789	6.713867	-29.510498	-7.553101
C:\Users\cware\Desktop\Steller18Nov\18NovTrials\M22.DSG	11-1-2013	15:34:20	474353.000000	9487.060000	0.109375	0.605469	-0.976563	-0.016514	-0.058716	0.548624	23.834229	-15.808105	-5.081177
C:\Users\cware\Desktop\Steller18Nov\18NovTrials\M22.DSG	11-1-2013	15:34:20	474354.000000	9487.080000	0.097656	0.542969	-0.972656	-0.014679	-0.051376	0.553211	32.546997	-8.285522	-3.631592
C:\Users\cware\Desktop\Steller18Nov\18NovTrials\M22.DSG	11-1-2013	15:34:20	474355.000000	9487.100000	0.058594	0.484375	-0.988281	-0.013761	-0.046789	0.555963	40.573120	-1.708984	-0.686646
C:\Users\cware\Desktop\Steller18Nov\18NovTrials\M22.DSG	11-1-2013	15:34:20	474356.000000	9487.120000	0.050781	0.445313	-1.011719	-0.015596	-0.034862	0.557798	44.174194	5.020142	-2.197266
C:\Users\cware\Desktop\Steller18Nov\18NovTrials\M22.DSG	11-1-2013	15:34:20	474357.000000	9487.140000	0.082031	0.402344	-1.019531	-0.016514	-0.029358	0.559633	42.068481	16.052246	-7.522583
C:\Users\cware\Desktop\Steller18Nov\18NovTrials\M22.DSG	11-1-2013	15:34:20	474358.000000	9487.160000	0.160156	0.363281	-1.042969	-0.019266	-0.017431	0.560550	36.346436	16.799927	-12.390137
C:\Users\cware\Desktop\Steller18Nov\18NovTrials\M22.DSG	11-1-2013	15:34:20	474359.000000	9487.180000	0.214844	0.328125	-1.054688	-0.022936	-0.013761	0.561468	29.006958	14.221191	-16.174316
C:\Users\cware\Desktop\Steller18Nov\18NovTrials\M22.DSG	11-1-2013	15:34:20	474360.000000	9487.200000	0.230469	0.316406	-1.062500	-0.024771	-0.009174	0.560550	21.087646	9.918213	-14.801025
C:\Users\cware\Desktop\Steller18Nov\18NovTrials\M22.DSG	11-1-2013	15:34:20	474361.000000	9487.220000	0.214844	0.316406	-1.070313	-0.027523	-0.001835	0.560550	14.953613	14.785767	-10.574341
C:\Users\cware\Desktop\Steller18Nov\18NovTrials\M22.DSG	11-1-2013	15:34:20	474362.000000	9487.240000	0.218750	0.292969	-1.050781	-0.030275	0.000917	0.562385	10.452271	8.605957	-9.826660
C:\Users\cware\Desktop\Steller18Nov\18NovTrials\M22.DSG	11-1-2013	15:34:20	474363.000000	9487.260000	0.246094	0.269531	-1.054688	-0.033945	0.006422	0.559633	8.697510	12.313843	-9.552002
C:\Users\cware\Desktop\Steller18Nov\18NovTrials\M22.DSG	11-1-2013	15:34:20	474364.000000	9487.280000	0.269531	0.296875	-1.074219	-0.035780	0.008257	0.558716	7.705688	9.841919	-10.559082
C:\Users\cware\Desktop\Steller18Nov\18NovTrials\M22.DSG	11-1-2013	15:34:20	474365.000000	9487.300000	0.312500	0.316406	-1.082031	-0.039450	0.011009	0.558716	8.331299	1.770020	-11.657715
C:\Users\cware\Desktop\Steller18Nov\18NovTrials\M22.DSG	11-1-2013	15:34:20	474366.000000	9487.320000	0.328125	0.359375	-1.089844	-0.039450	0.013761	0.558716	11.962891	0.030518	-9.338379
C:\Users\cware\Desktop\Steller18Nov\18NovTrials\M22.DSG	11-1-2013	15:34:20	474367.000000	9487.340000	0.289063	0.378906	-1.066406	-0.039450	0.018349	0.558716	14.053345	-2.853394	-7.369995
C:\Users\cware\Desktop\Steller18Nov\18NovTrials\M22.DSG	11-1-2013	15:34:20	474368.000000	9487.360000	0.250000	0.355469	-1.058594	-0.039450	0.022018	0.559633	17.456055	-0.183105	-7.049561
C:\Users\cware\Desktop\Steller18Nov\18NovTrials\M22.DSG	11-1-2013	15:34:20	474369.000000	9487.380000	0.242188	0.328125	-1.062500	-0.038532	0.027523	0.560550	21.697998	-3.601074	-6.240845
C:\Users\cware\Desktop\Steller18Nov\18NovTrials\M22.DSG	11-1-2013	15:34:20	474370.000000	9487.400000	0.238281	0.289063	-1.046875	-0.039450	0.032110	0.560550	24.215698	-3.906250	-4.470825
C:\Users\cware\Desktop\Steller18Nov\18NovTrials\M22.DSG	11-1-2013	15:34:20	474371.000000	9487.420000	0.246094	0.253906	-1.058594	-0.038532	0.039450	0.562385	25.009155	-4.989624	-3.051758
C:\Users\cware\Desktop\Steller18Nov\18NovTrials\M22.DSG	11-1-2013	15:34:20	474372.000000	9487.440000	0.285156	0.218750	-1.074219	-0.038532	0.041284	0.564220	26.611328	-7.232666	0.534058
C:\Users\cware\Desktop\Steller18Nov\18NovTrials\M22.DSG	11-1-2013	15:34:20	474373.000000	9487.460000	0.378906	0.191406	-1.054688	-0.036697	0.048624	0.565138	32.119751	-12.390137	0.396729
C:\Users\cware\Desktop\Steller18Nov\18NovTrials\M22.DSG	11-1-2013	15:34:20	474374.000000	9487.480000	0.402344	0.183594	-1.035156	-0.034862	0.053211	0.566972	39.962769	-16.296387	-0.686646
C:\Users\cware\Desktop\Steller18Nov\18NovTrials\M22.DSG	11-1-2013	15:34:20	474375.000000	9487.500000	0.371094	0.179688	-1.011719	-0.031193	0.065138	0.569725	50.399780	-26.580811	-1.220703
C:\Users\cware\Desktop\Steller18Nov\18NovTrials\M22.DSG	11-1-2013	15:34:20	474376.000000	9487.520000	0.289063	0.195313	-1.000000	-0.026606	0.073394	0.572477	57.617188	-28.457642	-1.602173
C:\Users\cware\Desktop\Steller18Nov\18NovTrials\M22.DSG	11-1-2013	15:34:20	474377.000000	9487.540000	0.199219	0.234375	-1.027344	-0.021101	0.088991	0.575229	59.692383	-20.629883	-2.166748
C:\Users\cware\Desktop\Steller18Nov\18NovTrials\M22.DSG	11-1-2013	15:34:20	474378.000000	9487.560000	0.199219	0.246094	-1.082031	-0.018349	0.095413	0.576147	56.549072	-26.199341	-4.547119
C:\Users\cware\Desktop\Steller18Nov\18NovTrials\M22.DSG	11-1-2013	15:34:20	474379.000000	9487.580000	0.125000	0.218750	-1.144531	-0.012844	0.111009	0.577982	54.122925	-22.659302	-3.280640
C:\Users\cware\Desktop\Steller18Nov\18NovTrials\M22.DSG	11-1-2013	15:34:20	474380.000000	9487.600000	0.101563	0.171875	-1.199219	-0.009174	0.119266	0.579817	43.106079	-19.699097	-3.875732
C:\Users\cware\Desktop\Steller18Nov\18NovTrials\M22.DSG	11-1-2013	15:34:20	474381.000000	9487.620000	0.066406	0.132813	-1.191406	-0.009174	0.131193	0.577064	38.619995	13.763428	-0.869751
C:\Users\cware\Desktop\Steller18Nov\18NovTrials\M22.DSG	11-1-2013	15:34:20	474382.000000	9487.640000	0.308594	0.019531	-1.125000	-0.010092	0.135780	0.577064	22.796631	6.042480	-4.394531
C:\Users\cware\Desktop\Steller18Nov\18NovTrials\M22.DSG	11-1-2013	15:34:20	474383.000000	9487.660000	0.402344	-0.035156	-1.113281	-0.011009	0.139450	0.577064	9.963989	-16.967773	-10.574341
C:\Users\cware\Desktop\Steller18Nov\18NovTrials\M22.DSG	11-1-2013	15:34:20	474384.000000	9487.680000	0.355469	-0.035156	-1.132813	-0.007339	0.143119	0.577982	7.064819	-23.162842	-11.230469
C:\Users\cware\Desktop\Steller18Nov\18NovTrials\M22.DSG	11-1-2013	15:34:20	474385.000000	9487.700000	0.273438	-0.011719	-1.132813	-0.005505	0.144954	0.578899	15.701294	-19.165039	-1.602173
C:\Users\cware\Desktop\Steller18Nov\18NovTrials\M22.DSG	11-1-2013	15:34:20	474386.000000	9487.720000	0.257813	0.000000	-1.109375	-0.001835	0.149541	0.579817	13.046265	-21.423340	1.449585
C:\Users\cware\Desktop\Steller18Nov\18NovTrials\M22.DSG	11-1-2013	15:34:20	474387.000000	9487.740000	0.296875	-0.027344	-1.066406	0.000917	0.150459	0.580734	-2.868652	-29.876709	-2.868652
C:\Users\cware\Desktop\Steller18Nov\18NovTrials\M22.DSG	11-1-2013	15:34:20	474388.000000	9487.760000	0.324219	-0.035156	-1.074219	0.007339	0.150459	0.584404	-13.153076	-27.130127	-5.737305
C:\Users\cware\Desktop\Steller18Nov\18NovTrials\M22.DSG	11-1-2013	15:34:20	474389.000000	9487.780000	0.355469	0.000000	-1.085938	0.011009	0.148624	0.586239	-15.029907	-32.669067	-7.019043
C:\Users\cware\Desktop\Steller18Nov\18NovTrials\M22.DSG	11-1-2013	15:34:20	474390.000000	9487.800000	0.371094	0.035156	-1.074219	0.016514	0.147706	0.589908	-14.434814	-31.661987	-7.522583
C:\Users\cware\Desktop\Steller18Nov\18NovTrials\M22.DSG	11-1-2013	15:34:20	474391.000000	9487.820000	0.355469	0.058594	-1.027344	0.021101	0.147706	0.589908	-14.801025	-42.144775	-6.530762
C:\Users\cware\Desktop\Steller18Nov\18NovTrials\M22.DSG	11-1-2013	15:34:20	474392.000000	9487.840000	0.371094	0.046875	-0.937500	0.033028	0.144037	0.596330	-13.961792	-69.488525	-8.468628
C:\Users\cware\Desktop\Steller18Nov\18NovTrials\M22.DSG	11-1-2013	15:34:20	474393.000000	9487.860000	0.351563	0.027344	-0.945313	0.042202	0.144954	0.599083	-16.281128	-73.211670	-10.986328
C:\Users\cware\Desktop\Steller18Nov\18NovTrials\M22.DSG	11-1-2013	15:34:20	474394.000000	9487.880000	0.316406	0.031250	-0.894531	0.061468	0.142202	0.605505	-17.089844	-90.682983	-17.333984
C:\Users\cware\Desktop\Steller18Nov\18NovTrials\M22.DSG	11-1-2013	15:34:20	474395.000000	9487.900000	0.273438	0.082031	-0.917969	0.072477	0.142202	0.609174	-24.841309	-88.455200	-25.451660
C:\Users\cware\Desktop\Steller18Nov\18NovTrials\M22.DSG	11-1-2013	15:34:20	474396.000000	9487.920000	0.152344	0.113281	-0.921875	0.095413	0.138532	0.614679	-24.658203	-101.730347	-32.440186
C:\Users\cware\Desktop\Steller18Nov\18NovTrials\M22.DSG	11-1-2013	15:34:20	474397.000000	9487.940000	0.183594	0.167969	-0.894531	0.107339	0.137615	0.617431	-29.998779	-109.909058	-34.713745
C:\Users\cware\Desktop\Steller18Nov\18NovTrials\M22.DSG	11-1-2013	15:34:20	474398.000000	9487.960000	0.121094	0.132813	-0.906250	0.122936	0.133028	0.623853	-33.569336	-98.754883	-33.264160
C:\Users\cware\Desktop\Steller18Nov\18NovTrials\M22.DSG	11-1-2013	15:34:20	474399.000000	9487.980000	-0.015625	0.074219	-0.949219	0.145872	0.129358	0.624771	-44.418335	-99.746704	-31.341553
C:\Users\cware\Desktop\Steller18Nov\18NovTrials\M22.DSG	11-1-2013	15:34:20	474400.000000	9488.000000	-0.062500	0.054688	-0.957031	0.158716	0.124771	0.625688	-52.246094	-74.798584	-23.681641
C:\Users\cware\Desktop\Steller18Nov\18NovTrials\M22.DSG	11-1-2013	15:34:20	474401.000000	9488.020000	-0.121094	0.003906	-0.960938	0.177064	0.111009	0.628440	-65.185547	-84.655762	-18.142700
C:\Users\cware\Desktop\Steller18Nov\18NovTrials\M22.DSG	11-1-2013	15:34:20	474402.000000	9488.040000	-0.160156	0.011719	-0.925781	0.188073	0.102752	0.628440	-60.821533	-60.562134	-0.473022
C:\Users\cware\Desktop\Steller18Nov\18NovTrials\M22.DSG	11-1-2013	15:34:20	474403.000000	9488.060000	0.019531	0.117188	-0.761719	0.204587	0.089908	0.629358	-57.769775	-86.914063	15.243530
C:\Users\cware\Desktop\Steller18Nov\18NovTrials\M22.DSG	11-1-2013	15:34:20	474404.000000	9488.080000	0.105469	0.195313	-0.714844	0.214679	0.081651	0.629358	-55.053711	-127.212524	20.858765
C:\Users\cware\Desktop\Steller18Nov\18NovTrials\M22.DSG	11-1-2013	15:34:20	474405.000000	9488.100000	-0.046875	0.246094	-0.699219	0.244037	0.071560	0.628440	-38.482666	-119.812012	27.801514
C:\Users\cware\Desktop\Steller18Nov\18NovTrials\M22.DSG	11-1-2013	15:34:20	474406.000000	9488.120000	-0.363281	0.187500	-0.675781	0.258716	0.066972	0.627523	-24.948120	-90.988159	34.835815
C:\Users\cware\Desktop\Steller18Nov\18NovTrials\M22.DSG	11-1-2013	15:34:20	474407.000000	9488.140000	-0.171875	0.214844	-0.660156	0.288991	0.065138	0.622936	-13.626099	-125.335693	27.465820
C:\Users\cware\Desktop\Steller18Nov\18NovTrials\M22.DSG	11-1-2013	15:34:20	474408.000000	9488.160000	-0.421875	0.167969	-0.734375	0.305505	0.066055	0.620183	-2.731323	-137.084961	35.812378
C:\Users\cware\Desktop\Steller18Nov\18NovTrials\M22.DSG	11-1-2013	15:34:20	474409.000000	9488.180000	-0.503906	0.097656	-0.789063	0.337615	0.070642	0.613761	10.757446	-109.481812	49.209595
C:\Users\cware\Desktop\Steller18Nov\18NovTrials\M22.DSG	11-1-2013	15:34:20	474410.000000	9488.200000	-0.511719	0.191406	-0.691406	0.351376	0.075229	0.610092	22.186279	-96.588135	49.896240
C:\Users\cware\Desktop\Steller18Nov\18NovTrials\M22.DSG	11-1-2013	15:34:20	474411.000000	9488.220000	-0.484375	0.167969	-0.664063	0.380734	0.087156	0.601835	22.537231	-119.003296	43.289185
C:\Users\cware\Desktop\Steller18Nov\18NovTrials\M22.DSG	11-1-2013	15:34:20	474412.000000	9488.240000	-0.574219	0.117188	-0.714844	0.395413	0.092661	0.596330	17.623901	-123.214722	46.890259
C:\Users\cware\Desktop\Steller18Nov\18NovTrials\M22.DSG	11-1-2013	15:34:20	474413.000000	9488.260000	-0.660156	0.250000	-0.675781	0.419266	0.106422	0.586239	28.869629	-107.879639	38.986206
C:\Users\cware\Desktop\Steller18Nov\18NovTrials\M22.DSG	11-1-2013	15:34:20	474414.000000	9488.280000	-0.675781	0.195313	-0.683594	0.433945	0.113761	0.577982	28.366089	-91.674805	34.591675
C:\Users\cware\Desktop\Steller18Nov\18NovTrials\M22.DSG	11-1-2013	15:34:20	474415.000000	9488.300000	-0.679688	0.164063	-0.648438	0.458716	0.128440	0.566972	39.688110	-89.447021	38.787842
C:\Users\cware\Desktop\Steller18Nov\18NovTrials\M22.DSG	11-1-2013	15:34:20	474416.000000	9488.320000	-0.703125	0.207031	-0.605469	0.470642	0.136697	0.560550	45.669556	-108.169556	30.807495
C:\Users\cware\Desktop\Steller18Nov\18NovTrials\M22.DSG	11-1-2013	15:34:20	474417.000000	9488.340000	-0.796875	0.140625	-0.636719	0.488991	0.157798	0.546789	65.429688	-89.797974	34.027100
C:\Users\cware\Desktop\Steller18Nov\18NovTrials\M22.DSG	11-1-2013	15:34:20	474418.000000	9488.360000	-0.753906	0.144531	-0.585938	0.500000	0.169725	0.538532	69.656372	-83.709717	29.327393
C:\Users\cware\Desktop\Steller18Nov\18NovTrials\M22.DSG	11-1-2013	15:34:20	474419.000000	9488.380000	-0.777344	0.113281	-0.597656	0.518349	0.192661	0.521101	75.408936	-81.558228	27.053833
C:\Users\cware\Desktop\Steller18Nov\18NovTrials\M22.DSG	11-1-2013	15:34:20	474420.000000	9488.400000	-0.949219	0.101563	-0.589844	0.525688	0.204587	0.514679	91.567993	-76.217651	27.740479
C:\Users\cware\Desktop\Steller18Nov\18NovTrials\M22.DSG	11-1-2013	15:34:20	474421.000000	9488.420000	-0.875000	0.085938	-0.613281	0.537615	0.233028	0.497248	100.311279	-83.511353	20.751953
C:\Users\cware\Desktop\Steller18Nov\18NovTrials\M22.DSG	11-1-2013	15:34:20	474422.000000	9488.440000	-0.875000	0.003906	-0.582031	0.544037	0.245872	0.488991	101.165771	-63.964844	16.510010
C:\Users\cware\Desktop\Steller18Nov\18NovTrials\M22.DSG	11-1-2013	15:34:20	474423.000000	9488.460000	-0.855469	-0.035156	-0.597656	0.550459	0.271560	0.469725	103.073120	-58.746338	12.298584
C:\Users\cware\Desktop\Steller18Nov\18NovTrials\M22.DSG	11-1-2013	15:34:20	474424.000000	9488.480000	-0.992188	-0.105469	-0.664063	0.562385	0.284404	0.458716	108.703613	-69.610596	8.819580
C:\Users\cware\Desktop\Steller18Nov\18NovTrials\M22.DSG	11-1-2013	15:34:20	474425.000000	9488.500000	-1.136719	-0.234375	-0.785156	0.565138	0.298165	0.450459	108.337402	-31.936646	7.583618
C:\Users\cware\Desktop\Steller18Nov\18NovTrials\M22.DSG	11-1-2013	15:34:20	474426.000000	9488.520000	-1.031250	-0.222656	-0.750000	0.568807	0.322936	0.435780	106.842041	-2.777100	-0.091553
C:\Users\cware\Desktop\Steller18Nov\18NovTrials\M22.DSG	11-1-2013	15:34:20	474427.000000	9488.540000	-1.105469	-0.222656	-0.695313	0.568807	0.333028	0.430275	96.832275	-14.297485	-5.615234
C:\Users\cware\Desktop\Steller18Nov\18NovTrials\M22.DSG	11-1-2013	15:34:20	474428.000000	9488.560000	-1.105469	-0.222656	-0.695313	0.568807	0.350459	0.419266	96.115112	5.004883	-9.567261
C:\Users\cware\Desktop\Steller18Nov\18NovTrials\M22.DSG	11-1-2013	15:34:20	474429.000000	9488.580000	-0.996094	-0.441406	-0.863281	0.568807	0.359633	0.413761	108.505249	3.280640	-18.829346
C:\Users\cware\Desktop\Steller18Nov\18NovTrials\M22.DSG	11-1-2013	15:34:20	474430.000000	9488.600000	-1.015625	-0.492188	-0.812500	0.568807	0.377064	0.401835	100.540161	6.164551	-18.203735
C:\Users\cware\Desktop\Steller18Nov\18NovTrials\M22.DSG	11-1-2013	15:34:20	474431.000000	9488.620000	-1.132813	-0.421875	-0.695313	0.569725	0.384404	0.395413	76.522827	21.026611	-15.243530
C:\Users\cware\Desktop\Steller18Nov\18NovTrials\M22.DSG	11-1-2013	15:34:20	474432.000000	9488.640000	-1.132813	-0.343750	-0.574219	0.565138	0.394495	0.392661	68.222046	39.779663	-12.893677
C:\Users\cware\Desktop\Steller18Nov\18NovTrials\M22.DSG	11-1-2013	15:34:20	474433.000000	9488.660000	-1.105469	-0.398438	-0.621094	0.563303	0.400000	0.390826	69.076538	42.602539	-5.020142
C:\Users\cware\Desktop\Steller18Nov\18NovTrials\M22.DSG	11-1-2013	15:34:20	474434.000000	9488.680000	-1.058594	-0.457031	-0.714844	0.555963	0.411009	0.390826	63.690186	59.188843	-1.068115
C:\Users\cware\Desktop\Steller18Nov\18NovTrials\M22.DSG	11-1-2013	15:34:20	474435.000000	9488.700000	-0.941406	-0.437500	-0.832031	0.550459	0.416514	0.391743	49.926758	81.665039	-3.707886
C:\Users\cware\Desktop\Steller18Nov\18NovTrials\M22.DSG	11-1-2013	15:34:20	474436.000000	9488.720000	-0.792969	-0.406250	-0.957031	0.538532	0.425688	0.400000	47.256470	92.132568	-4.898071
C:\Users\cware\Desktop\Steller18Nov\18NovTrials\M22.DSG	11-1-2013	15:34:20	474437.000000	9488.740000	-0.613281	-0.425781	-1.035156	0.531193	0.429358	0.402752	50.628662	89.721680	-1.235962
C:\Users\cware\Desktop\Steller18Nov\18NovTrials\M22.DSG	11-1-2013	15:34:20	474438.000000	9488.760000	-0.476563	-0.363281	-1.109375	0.523853	0.437615	0.409174	55.541992	80.368042	5.203247
C:\Users\cware\Desktop\Steller18Nov\18NovTrials\M22.DSG	11-1-2013	15:34:20	474439.000000	9488.780000	-0.425781	-0.171875	-1.203125	0.509174	0.444954	0.410092	63.400269	72.631836	8.392334
C:\Users\cware\Desktop\Steller18Nov\18NovTrials\M22.DSG	11-1-2013	15:34:20	474440.000000	9488.800000	-0.457031	-0.074219	-1.246094	0.503670	0.451376	0.410092	69.183350	72.799683	1.251221
C:\Users\cware\Desktop\Steller18Nov\18NovTrials\M22.DSG	11-1-2013	15:34:20	474441.000000	9488.820000	-0.480469	-0.109375	-1.277344	0.489908	0.465138	0.410092	66.955566	97.122192	-3.280640
C:\Users\cware\Desktop\Steller18Nov\18NovTrials\M22.DSG	11-1-2013	15:34:20	474442.000000	9488.840000	-0.343750	-0.164063	-1.347656	0.481651	0.470642	0.411927	63.140869	113.418579	-2.380371
C:\Users\cware\Desktop\Steller18Nov\18NovTrials\M22.DSG	11-1-2013	15:34:20	474443.000000	9488.860000	-0.164063	-0.304688	-1.324219	0.463303	0.481651	0.414679	53.298950	109.085083	-2.426147
C:\Users\cware\Desktop\Steller18Nov\18NovTrials\M22.DSG	11-1-2013	15:34:20	474444.000000	9488.880000	-0.085938	-0.453125	-1.167969	0.454128	0.485321	0.416514	43.045044	69.366455	2.624512
C:\Users\cware\Desktop\Steller18Nov\18NovTrials\M22.DSG	11-1-2013	15:34:20	474445.000000	9488.900000	-0.125000	-0.476563	-1.167969	0.442202	0.494495	0.416514	36.453247	60.592651	12.969971
C:\Users\cware\Desktop\Steller18Nov\18NovTrials\M22.DSG	11-1-2013	15:34:20	474446.000000	9488.920000	-0.195313	-0.445313	-1.191406	0.435780	0.498165	0.417431	20.095825	86.517334	11.550903
C:\Users\cware\Desktop\Steller18Nov\18NovTrials\M22.DSG	11-1-2013	15:34:20	474447.000000	9488.940000	-0.187500	-0.472656	-1.136719	0.418349	0.503670	0.422936	5.523682	63.919067	7.888794
C:\Users\cware\Desktop\Steller18Nov\18NovTrials\M22.DSG	11-1-2013	15:34:20	474448.000000	9488.960000	-0.195313	-0.500000	-1.058594	0.411927	0.505505	0.424771	0.900269	59.417725	13.748169
C:\Users\cware\Desktop\Steller18Nov\18NovTrials\M22.DSG	11-1-2013	15:34:20	474449.000000	9488.980000	-0.273438	-0.515625	-1.035156	0.399083	0.508257	0.430275	6.744385	66.268921	20.553589
C:\Users\cware\Desktop\Steller18Nov\18NovTrials\M22.DSG	11-1-2013	15:34:20	474450.000000	9489.000000	-0.351563	-0.523438	-0.984375	0.389908	0.511009	0.432110	10.910034	51.727295	17.471313
C:\Users\cware\Desktop\Steller18Nov\18NovTrials\M22.DSG	11-1-2013	15:34:20	474451.000000	9489.020000	-0.312500	-0.527344	-0.929688	0.377064	0.515596	0.433028	12.008667	67.062378	17.028809
C:\Users\cware\Desktop\Steller18Nov\18NovTrials\M22.DSG	11-1-2013	15:34:20	474452.000000	9489.040000	-0.343750	-0.570313	-0.945313	0.370642	0.518349	0.433945	12.542725	74.935913	17.684937
C:\Users\cware\Desktop\Steller18Nov\18NovTrials\M22.DSG	11-1-2013	15:34:20	474453.000000	9489.060000	-0.335938	-0.535156	-0.929688	0.355963	0.522018	0.433945	21.377563	71.289063	15.060425
C:\Users\cware\Desktop\Steller18Nov\18NovTrials\M22.DSG	11-1-2013	15:34:20	474454.000000	9489.080000	-0.316406	-0.585938	-0.839844	0.349541	0.524771	0.434862	26.657104	61.569214	15.991211
C:\Users\cware\Desktop\Steller18Nov\18NovTrials\M22.DSG	11-1-2013	15:34:20	474455.000000	9489.100000	-0.304688	-0.609375	-0.839844	0.337615	0.530275	0.431193	18.066406	-4.791260	4.241943
C:\Users\cware\Desktop\Steller18Nov\18NovTrials\M22.DSG	11-1-2013	15:34:20	474456.000000	9489.120000	-0.304688	-0.609375	-0.839844	0.333945	0.533028	0.431193	4.425049	7.980347	10.864258
C:\Users\cware\Desktop\Steller18Nov\18NovTrials\M22.DSG	11-1-2013	15:34:20	474457.000000	9489.140000	-0.632813	-0.515625	-0.925781	0.330275	0.533945	0.430275	-16.525269	7.293701	15.808105
C:\Users\cware\Desktop\Steller18Nov\18NovTrials\M22.DSG	11-1-2013	15:34:20	474458.000000	9489.160000	-0.593750	-0.519531	-0.875000	0.326606	0.533945	0.433945	-19.409180	20.904541	15.716553
C:\Users\cware\Desktop\Steller18Nov\18NovTrials\M22.DSG	11-1-2013	15:34:20	474459.000000	9489.180000	-0.445313	-0.531250	-0.843750	0.320183	0.532110	0.437615	-20.385742	26.245117	4.592896
C:\Users\cware\Desktop\Steller18Nov\18NovTrials\M22.DSG	11-1-2013	15:34:20	474460.000000	9489.200000	-0.457031	-0.574219	-0.875000	0.317431	0.530275	0.439450	-16.067505	40.374756	4.455566
C:\Users\cware\Desktop\Steller18Nov\18NovTrials\M22.DSG	11-1-2013	15:34:20	474461.000000	9489.220000	-0.308594	-0.488281	-0.828125	0.310092	0.528440	0.444037	-21.362305	13.366699	0.320435
C:\Users\cware\Desktop\Steller18Nov\18NovTrials\M22.DSG	11-1-2013	15:34:20	474462.000000	9489.240000	-0.355469	-0.535156	-0.859375	0.307339	0.526606	0.445872	-27.420044	14.053345	-5.020142
C:\Users\cware\Desktop\Steller18Nov\18NovTrials\M22.DSG	11-1-2013	15:34:20	474463.000000	9489.260000	-0.390625	-0.535156	-0.824219	0.306422	0.521101	0.452294	-35.873413	23.300171	-1.831055
C:\Users\cware\Desktop\Steller18Nov\18NovTrials\M22.DSG	11-1-2013	15:34:20	474464.000000	9489.280000	-0.214844	-0.546875	-0.816406	0.305505	0.519266	0.454128	-38.406372	-21.697998	-6.515503
C:\Users\cware\Desktop\Steller18Nov\18NovTrials\M22.DSG	11-1-2013	15:34:20	474465.000000	9489.300000	-0.332031	-0.562500	-0.882813	0.308257	0.516514	0.456881	-37.322998	-15.213013	-5.264282
C:\Users\cware\Desktop\Steller18Nov\18NovTrials\M22.DSG	11-1-2013	15:34:20	474466.000000	9489.320000	-0.359375	-0.500000	-0.957031	0.311927	0.511009	0.462385	-35.888672	-28.106689	-13.244629
C:\Users\cware\Desktop\Steller18Nov\18NovTrials\M22.DSG	11-1-2013	15:34:20	474467.000000	9489.340000	-0.445313	-0.558594	-0.914063	0.313761	0.506422	0.465138	-40.481567	-18.692017	-12.069702
C:\Users\cware\Desktop\Steller18Nov\18NovTrials\M22.DSG	11-1-2013	15:34:20	474468.000000	9489.360000	-0.332031	-0.546875	-0.835938	0.318349	0.500000	0.469725	-39.138794	-15.151978	-10.223389
C:\Users\cware\Desktop\Steller18Nov\18NovTrials\M22.DSG	11-1-2013	15:34:20	474469.000000	9489.380000	-0.332031	-0.500000	-0.812500	0.317431	0.499083	0.471560	-16.845703	-27.114868	-7.019043
C:\Users\cware\Desktop\Steller18Nov\18NovTrials\M22.DSG	11-1-2013	15:34:20	474470.000000	9489.400000	-0.296875	-0.464844	-0.808594	0.324771	0.495413	0.472477	-15.609741	-37.124634	-7.461548
C:\Users\cware\Desktop\Steller18Nov\18NovTrials\M22.DSG	11-1-2013	15:34:20	474471.000000	9489.420000	-0.386719	-0.414063	-0.882813	0.326606	0.493578	0.472477	-11.611938	-40.847778	-9.689331
C:\Users\cware\Desktop\Steller18Nov\18NovTrials\M22.DSG	11-1-2013	15:34:20	474472.000000	9489.440000	-0.453125	-0.414063	-0.894531	0.334862	0.492661	0.471560	-17.974854	-31.127930	-10.620117
C:\Users\cware\Desktop\Steller18Nov\18NovTrials\M22.DSG	11-1-2013	15:34:20	474473.000000	9489.460000	-0.464844	-0.410156	-0.804688	0.336697	0.491743	0.473394	-13.290405	-4.714966	-2.609253
C:\Users\cware\Desktop\Steller18Nov\18NovTrials\M22.DSG	11-1-2013	15:34:20	474474.000000	9489.480000	-0.410156	-0.445313	-0.636719	0.338532	0.490826	0.474312	-13.534546	-32.318115	0.488281
C:\Users\cware\Desktop\Steller18Nov\18NovTrials\M22.DSG	11-1-2013	15:34:20	474475.000000	9489.500000	-0.292969	-0.546875	-0.609375	0.341284	0.490826	0.473394	4.394531	-28.488159	2.899170
C:\Users\cware\Desktop\Steller18Nov\18NovTrials\M22.DSG	11-1-2013	15:34:20	474476.000000	9489.520000	-0.410156	-0.558594	-0.742188	0.343119	0.491743	0.470642	-0.366211	-38.970947	6.561279
C:\Users\cware\Desktop\Steller18Nov\18NovTrials\M22.DSG	11-1-2013	15:34:20	474477.000000	9489.540000	-0.515625	-0.507813	-0.773438	0.345872	0.491743	0.470642	-5.844116	-40.405273	8.865356
C:\Users\cware\Desktop\Steller18Nov\18NovTrials\M22.DSG	11-1-2013	15:34:20	474478.000000	9489.560000	-0.507813	-0.488281	-0.746094	0.348624	0.491743	0.466972	-5.249023	-27.191162	2.944946
C:\Users\cware\Desktop\Steller18Nov\18NovTrials\M22.DSG	11-1-2013	15:34:20	474479.000000	9489.580000	-0.476563	-0.609375	-0.730469	0.350459	0.493578	0.466972	10.940552	-9.170532	12.100220
C:\Users\cware\Desktop\Steller18Nov\18NovTrials\M22.DSG	11-1-2013	15:34:20	474480.000000	9489.600000	-0.593750	-0.667969	-0.750000	0.350459	0.494495	0.464220	11.520386	-11.199951	12.374878
C:\Users\cware\Desktop\Steller18Nov\18NovTrials\M22.DSG	11-1-2013	15:34:20	474481.000000	9489.620000	-0.328125	-0.363281	-0.621094	0.348624	0.500000	0.459633	10.253906	-23.651123	6.866455
C:\Users\cware\Desktop\Steller18Nov\18NovTrials\M22.DSG	11-1-2013	15:34:20	474482.000000	9489.640000	-0.472656	-0.382813	-0.894531	0.348624	0.502752	0.457798	33.676147	-17.028809	8.483887
C:\Users\cware\Desktop\Steller18Nov\18NovTrials\M22.DSG	11-1-2013	15:34:20	474483.000000	9489.660000	-0.613281	-0.500000	-0.656250	0.349541	0.508257	0.450459	30.593872	-3.646851	8.056641
C:\Users\cware\Desktop\Steller18Nov\18NovTrials\M22.DSG	11-1-2013	15:34:20	474484.000000	9489.680000	-0.613281	-0.500000	-0.656250	0.349541	0.513761	0.447706	37.658691	-1.113892	8.377075
C:\Users\cware\Desktop\Steller18Nov\18NovTrials\M22.DSG	11-1-2013	15:34:20	474485.000000	9489.700000	-0.386719	-0.433594	-0.761719	0.344037	0.522018	0.438532	43.060303	-1.098633	0.289917
C:\Users\cware\Desktop\Steller18Nov\18NovTrials\M22.DSG	11-1-2013	15:34:20	474486.000000	9489.720000	-0.636719	-0.503906	-0.835938	0.344954	0.526606	0.432110	44.311523	-7.919312	0.381470
C:\Users\cware\Desktop\Steller18Nov\18NovTrials\M22.DSG	11-1-2013	15:34:20	474487.000000	9489.740000	-0.554688	-0.445313	-0.847656	0.344037	0.536697	0.422018	58.944702	-3.448486	5.584717
C:\Users\cware\Desktop\Steller18Nov\18NovTrials\M22.DSG	11-1-2013	15:34:20	474488.000000	9489.760000	-0.492188	-0.558594	-0.804688	0.344954	0.542202	0.416514	56.808472	-15.625000	0.503540
C:\Users\cware\Desktop\Steller18Nov\18NovTrials\M22.DSG	11-1-2013	15:34:20	474489.000000	9489.780000	-0.445313	-0.566406	-0.847656	0.342202	0.552294	0.403670	51.361084	-10.055542	5.630493
C:\Users\cware\Desktop\Steller18Nov\18NovTrials\M22.DSG	11-1-2013	15:34:20	474490.000000	9489.800000	-0.539063	-0.585938	-0.796875	0.340367	0.557798	0.397248	43.655396	11.184692	4.440308
C:\Users\cware\Desktop\Steller18Nov\18NovTrials\M22.DSG	11-1-2013	15:34:20	474491.000000	9489.820000	-0.632813	-0.546875	-0.855469	0.341284	0.566972	0.386239	50.338745	15.518188	8.972168
C:\Users\cware\Desktop\Steller18Nov\18NovTrials\M22.DSG	11-1-2013	15:34:20	474492.000000	9489.840000	-0.496094	-0.539063	-0.957031	0.338532	0.571560	0.377982	69.274902	-15.716553	13.839722
C:\Users\cware\Desktop\Steller18Nov\18NovTrials\M22.DSG	11-1-2013	15:34:20	474493.000000	9489.860000	-0.679688	-0.675781	-1.054688	0.336697	0.583486	0.362385	63.735962	-7.644653	3.753662
C:\Users\cware\Desktop\Steller18Nov\18NovTrials\M22.DSG	11-1-2013	15:34:20	474494.000000	9489.880000	-0.746094	-0.726563	-1.082031	0.335780	0.588073	0.355046	50.003052	-21.240234	9.658813
C:\Users\cware\Desktop\Steller18Nov\18NovTrials\M22.DSG	11-1-2013	15:34:20	474495.000000	9489.900000	-0.710938	-0.828125	-0.933594	0.332110	0.597248	0.342202	32.943726	4.745483	13.168335
C:\Users\cware\Desktop\Steller18Nov\18NovTrials\M22.DSG	11-1-2013	15:34:20	474496.000000	9489.920000	-0.585938	-0.878906	-0.777344	0.328440	0.601835	0.339450	28.167725	15.960693	9.185791
C:\Users\cware\Desktop\Steller18Nov\18NovTrials\M22.DSG	11-1-2013	15:34:20	474497.000000	9489.940000	-0.472656	-0.820313	-0.699219	0.322936	0.604587	0.331193	39.108276	41.549683	1.358032
C:\Users\cware\Desktop\Steller18Nov\18NovTrials\M22.DSG	11-1-2013	15:34:20	474498.000000	9489.960000	-0.609375	-0.832031	-0.800781	0.320183	0.609174	0.327523	41.183472	55.816650	1.312256
C:\Users\cware\Desktop\Steller18Nov\18NovTrials\M22.DSG	11-1-2013	15:34:20	474499.000000	9489.980000	-0.574219	-0.761719	-0.859375	0.312844	0.614679	0.319266	51.803589	77.423096	-6.362915
C:\Users\cware\Desktop\Steller18Nov\18NovTrials\M22.DSG	11-1-2013	15:34:20	474500.000000	9490.000000	-0.433594	-0.675781	-1.000000	0.310092	0.616514	0.315596	51.437378	79.635620	-9.368896
C:\Users\cware\Desktop\Steller18Nov\18NovTrials\M22.DSG	11-1-2013	15:34:20	474501.000000	9490.020000	-0.207031	-0.636719	-1.066406	0.301835	0.624771	0.303670	65.765381	72.341919	-13.702393
C:\Users\cware\Desktop\Steller18Nov\18NovTrials\M22.DSG	11-1-2013	15:34:20	474502.000000	9490.040000	0.003906	-0.648438	-1.046875	0.298165	0.628440	0.297248	67.977905	70.693970	-12.084961
C:\Users\cware\Desktop\Steller18Nov\18NovTrials\M22.DSG	11-1-2013	15:34:20	474503.000000	9490.060000	0.074219	-0.710938	-1.160156	0.297248	0.634862	0.288991	63.369751	68.344116	-13.092041
C:\Users\cware\Desktop\Steller18Nov\18NovTrials\M22.DSG	11-1-2013	15:34:20	474504.000000	9490.080000	0.011719	-0.824219	-1.218750	0.291743	0.638532	0.274312	54.107666	64.758301	-19.378662
C:\Users\cware\Desktop\Steller18Nov\18NovTrials\M22.DSG	11-1-2013	15:34:20	474505.000000	9490.100000	0.128906	-0.781250	-1.226563	0.290826	0.640367	0.266972	51.895142	64.819336	-12.100220
C:\Users\cware\Desktop\Steller18Nov\18NovTrials\M22.DSG	11-1-2013	15:34:20	474506.000000	9490.120000	0.003906	-0.757813	-1.253906	0.287156	0.645872	0.255963	45.410156	65.917969	-6.622314
C:\Users\cware\Desktop\Steller18Nov\18NovTrials\M22.DSG	11-1-2013	15:34:20	474507.000000	9490.140000	0.132813	-0.742188	-1.097656	0.284404	0.648624	0.251376	28.762817	56.549072	-5.538940
C:\Users\cware\Desktop\Steller18Nov\18NovTrials\M22.DSG	11-1-2013	15:34:20	474508.000000	9490.160000	0.179688	-0.714844	-0.964844	0.278899	0.650459	0.244954	26.702881	27.404785	1.342773
C:\Users\cware\Desktop\Steller18Nov\18NovTrials\M22.DSG	11-1-2013	15:34:20	474509.000000	9490.180000	-0.027344	-0.781250	-0.925781	0.276147	0.652294	0.243119	23.254395	34.729004	6.774902
C:\Users\cware\Desktop\Steller18Nov\18NovTrials\M22.DSG	11-1-2013	15:34:20	474510.000000	9490.200000	0.070313	-0.730469	-0.851563	0.272477	0.654128	0.236697	17.288208	43.151855	1.831055
C:\Users\cware\Desktop\Steller18Nov\18NovTrials\M22.DSG	11-1-2013	15:34:20	474511.000000	9490.220000	0.050781	-0.976563	-0.714844	0.269725	0.654128	0.235780	10.635376	26.290894	1.266479
C:\Users\cware\Desktop\Steller18Nov\18NovTrials\M22.DSG	11-1-2013	15:34:20	474512.000000	9490.240000	0.050781	-0.976563	-0.714844	0.262385	0.655963	0.232110	6.805420	44.235229	4.684448
C:\Users\cware\Desktop\Steller18Nov\18NovTrials\M22.DSG	11-1-2013	15:34:20	474513.000000	9490.260000	-0.144531	-0.890625	-0.710938	0.259633	0.657798	0.230275	13.381958	56.457520	7.980347
C:\Users\cware\Desktop\Steller18Nov\18NovTrials\M22.DSG	11-1-2013	15:34:20	474514.000000	9490.280000	-0.042969	-0.863281	-0.585938	0.255046	0.659633	0.226606	7.446289	55.618286	0.564575
C:\Users\cware\Desktop\Steller18Nov\18NovTrials\M22.DSG	11-1-2013	15:34:20	474515.000000	9490.300000	-0.175781	-0.964844	-0.613281	0.253211	0.658716	0.227523	11.672974	40.878296	2.288818
C:\Users\cware\Desktop\Steller18Nov\18NovTrials\M22.DSG	11-1-2013	15:34:20	474516.000000	9490.320000	0.046875	-0.882813	-0.593750	0.248624	0.660550	0.221101	22.033691	-0.061035	4.272461
C:\Users\cware\Desktop\Steller18Nov\18NovTrials\M22.DSG	11-1-2013	15:34:20	474517.000000	9490.340000	-0.285156	-0.886719	-0.667969	0.247706	0.662385	0.220183	-1.876831	9.872437	12.802124
C:\Users\cware\Desktop\Steller18Nov\18NovTrials\M22.DSG	11-1-2013	15:34:20	474518.000000	9490.360000	-0.316406	-0.882813	-0.656250	0.246789	0.661468	0.218349	-7.766724	-20.965576	8.605957
C:\Users\cware\Desktop\Steller18Nov\18NovTrials\M22.DSG	11-1-2013	15:34:20	474519.000000	9490.380000	-0.390625	-0.824219	-0.714844	0.244954	0.662385	0.218349	-0.625610	-7.324219	6.866455
C:\Users\cware\Desktop\Steller18Nov\18NovTrials\M22.DSG	11-1-2013	15:34:20	474520.000000	9490.400000	-0.457031	-0.894531	-0.675781	0.243119	0.663303	0.217431	5.004883	14.175415	6.622314
C:\Users\cware\Desktop\Steller18Nov\18NovTrials\M22.DSG	11-1-2013	15:34:20	474521.000000	9490.420000	-0.281250	-1.011719	-0.527344	0.239450	0.663303	0.215596	13.778687	3.433228	6.286621
C:\Users\cware\Desktop\Steller18Nov\18NovTrials\M22.DSG	11-1-2013	15:34:20	474522.000000	9490.440000	-0.261719	-0.871094	-0.714844	0.238532	0.664220	0.212844	10.986328	-2.578735	6.072998
C:\Users\cware\Desktop\Steller18Nov\18NovTrials\M22.DSG	11-1-2013	15:34:20	474523.000000	9490.460000	-0.292969	-0.878906	-0.726563	0.236697	0.664220	0.210092	13.122559	9.155273	6.210327
C:\Users\cware\Desktop\Steller18Nov\18NovTrials\M22.DSG	11-1-2013	15:34:20	474524.000000	9490.480000	-0.195313	-0.937500	-0.511719	0.235780	0.666972	0.206422	15.106201	-13.183594	3.555298
C:\Users\cware\Desktop\Steller18Nov\18NovTrials\M22.DSG	11-1-2013	15:34:20	474525.000000	9490.500000	-0.406250	-0.949219	-0.699219	0.232110	0.667890	0.202752	3.021240	-9.765625	0.747681
C:\Users\cware\Desktop\Steller18Nov\18NovTrials\M22.DSG	11-1-2013	15:34:20	474526.000000	9490.520000	-0.308594	-0.851563	-0.726563	0.233028	0.667890	0.202752	-9.246826	5.737305	-2.029419
C:\Users\cware\Desktop\Steller18Nov\18NovTrials\M22.DSG	11-1-2013	15:34:20	474527.000000	9490.540000	-0.234375	-0.929688	-0.468750	0.231193	0.666972	0.200917	-1.083374	-26.626587	1.022339
C:\Users\cware\Desktop\Steller18Nov\18NovTrials\M22.DSG	11-1-2013	15:34:20	474528.000000	9490.560000	-0.367188	-0.976563	-0.667969	0.231193	0.667890	0.200000	-2.349854	35.049438	7.186890
C:\Users\cware\Desktop\Steller18Nov\18NovTrials\M22.DSG	11-1-2013	15:34:20	474529.000000	9490.580000	-0.281250	-0.937500	-0.593750	0.228440	0.666972	0.199083	0.747681	23.666382	3.845215
C:\Users\cware\Desktop\Steller18Nov\18NovTrials\M22.DSG	11-1-2013	15:34:20	474530.000000	9490.600000	-0.203125	-0.992188	-0.562500	0.227523	0.667890	0.200000	-12.924194	-6.607056	-0.823975
C:\Users\cware\Desktop\Steller18Nov\18NovTrials\M22.DSG	11-1-2013	15:34:20	474531.000000	9490.620000	-0.238281	-0.941406	-0.605469	0.225688	0.667890	0.201835	-16.601563	12.649536	-2.197266
C:\Users\cware\Desktop\Steller18Nov\18NovTrials\M22.DSG	11-1-2013	15:34:20	474532.000000	9490.640000	-0.199219	-0.902344	-0.695313	0.225688	0.666055	0.202752	-7.263184	15.701294	4.989624
C:\Users\cware\Desktop\Steller18Nov\18NovTrials\M22.DSG	11-1-2013	15:34:20	474533.000000	9490.660000	-0.285156	-0.972656	-0.566406	0.222018	0.666972	0.204587	-11.444092	7.873535	1.632690
C:\Users\cware\Desktop\Steller18Nov\18NovTrials\M22.DSG	11-1-2013	15:34:20	474534.000000	9490.680000	-0.175781	-0.890625	-0.597656	0.221101	0.666972	0.204587	-22.888184	11.077881	1.876831
C:\Users\cware\Desktop\Steller18Nov\18NovTrials\M22.DSG	11-1-2013	15:34:20	474535.000000	9490.700000	-0.382813	-0.941406	-0.769531	0.218349	0.665138	0.207339	-5.249023	-4.898071	6.378174
C:\Users\cware\Desktop\Steller18Nov\18NovTrials\M22.DSG	11-1-2013	15:34:20	474536.000000	9490.720000	-0.253906	-0.968750	-0.621094	0.216514	0.666055	0.210092	-11.428833	3.356934	0.076294
C:\Users\cware\Desktop\Steller18Nov\18NovTrials\M22.DSG	11-1-2013	15:34:20	474537.000000	9490.740000	-0.105469	-0.968750	-0.496094	0.215596	0.664220	0.210092	-17.089844	-10.528564	3.601074
C:\Users\cware\Desktop\Steller18Nov\18NovTrials\M22.DSG	11-1-2013	15:34:20	474538.000000	9490.760000	-0.292969	-0.839844	-0.753906	0.214679	0.665138	0.211927	-11.901855	27.984619	6.225586
C:\Users\cware\Desktop\Steller18Nov\18NovTrials\M22.DSG	11-1-2013	15:34:20	474539.000000	9490.780000	-0.308594	-0.976563	-0.582031	0.212844	0.664220	0.213761	-17.700195	14.144897	5.661011
C:\Users\cware\Desktop\Steller18Nov\18NovTrials\M22.DSG	11-1-2013	15:34:20	474540.000000	9490.800000	-0.117188	-0.925781	-0.640625	0.211009	0.664220	0.213761	-17.181396	-7.492065	2.609253
C:\Users\cware\Desktop\Steller18Nov\18NovTrials\M22.DSG	11-1-2013	15:34:20	474541.000000	9490.820000	-0.261719	-0.886719	-0.773438	0.209174	0.663303	0.217431	-13.626099	3.051758	2.380371
C:\Users\cware\Desktop\Steller18Nov\18NovTrials\M22.DSG	11-1-2013	15:34:20	474542.000000	9490.840000	-0.273438	-0.894531	-0.667969	0.207339	0.662385	0.218349	-8.773804	19.027710	5.050659
C:\Users\cware\Desktop\Steller18Nov\18NovTrials\M22.DSG	11-1-2013	15:34:20	474543.000000	9490.860000	-0.281250	-0.941406	-0.664063	0.207339	0.662385	0.218349	-18.386841	-3.158569	1.480103
C:\Users\cware\Desktop\Steller18Nov\18NovTrials\M22.DSG	11-1-2013	15:34:20	474544.000000	9490.880000	-0.226563	-0.882813	-0.695313	0.204587	0.661468	0.221101	-13.916016	1.937866	4.562378
C:\Users\cware\Desktop\Steller18Nov\18NovTrials\M22.DSG	11-1-2013	15:34:20	474545.000000	9490.900000	-0.261719	-0.871094	-0.773438	0.202752	0.661468	0.223853	-14.053345	12.466431	1.831055
C:\Users\cware\Desktop\Steller18Nov\18NovTrials\M22.DSG	11-1-2013	15:34:20	474546.000000	9490.920000	-0.238281	-0.933594	-0.644531	0.200917	0.660550	0.223853	-15.609741	8.239746	-0.701904
C:\Users\cware\Desktop\Steller18Nov\18NovTrials\M22.DSG	11-1-2013	15:34:20	474547.000000	9490.940000	-0.144531	-0.957031	-0.574219	0.200917	0.660550	0.225688	-18.783569	-26.260376	-0.015259
C:\Users\cware\Desktop\Steller18Nov\18NovTrials\M22.DSG	11-1-2013	15:34:20	474548.000000	9490.960000	-0.222656	-0.933594	-0.687500	0.200917	0.659633	0.228440	-21.286011	-7.614136	0.885010
C:\Users\cware\Desktop\Steller18Nov\18NovTrials\M22.DSG	11-1-2013	15:34:20	474549.000000	9490.980000	-0.253906	-0.890625	-0.777344	0.198165	0.658716	0.230275	-11.749268	19.744873	3.753662
C:\Users\cware\Desktop\Steller18Nov\18NovTrials\M22.DSG	11-1-2013	15:34:20	474550.000000	9491.000000	-0.218750	-0.832031	-0.785156	0.196330	0.658716	0.232110	-17.410278	14.968872	0.045776
C:\Users\cware\Desktop\Steller18Nov\18NovTrials\M22.DSG	11-1-2013	15:34:20	474551.000000	9491.020000	-0.152344	-0.875000	-0.652344	0.195413	0.657798	0.233945	-21.377563	3.585815	-0.976563
C:\Users\cware\Desktop\Steller18Nov\18NovTrials\M22.DSG	11-1-2013	15:34:20	474552.000000	9491.040000	-0.175781	-0.945313	-0.621094	0.194495	0.656881	0.238532	-19.393921	-1.998901	-0.946045
C:\Users\cware\Desktop\Steller18Nov\18NovTrials\M22.DSG	11-1-2013	15:34:20	474553.000000	9491.060000	-0.222656	-0.917969	-0.691406	0.195413	0.655963	0.240367	-18.112183	7.919312	0.381470
C:\Users\cware\Desktop\Steller18Nov\18NovTrials\M22.DSG	11-1-2013	15:34:20	474554.000000	9491.080000	-0.113281	-0.871094	-0.707031	0.193578	0.655046	0.243119	-22.308350	5.187988	-2.120972
C:\Users\cware\Desktop\Steller18Nov\18NovTrials\M22.DSG	11-1-2013	15:34:20	474555.000000	9491.100000	-0.238281	-0.871094	-0.773438	0.192661	0.653211	0.246789	-24.642944	11.276245	-0.534058
C:\Users\cware\Desktop\Steller18Nov\18NovTrials\M22.DSG	11-1-2013	15:34:20	474556.000000	9491.120000	-0.152344	-0.816406	-0.714844	0.191743	0.651376	0.252294	-26.245117	-9.780884	-5.355835
C:\Users\cware\Desktop\Steller18Nov\18NovTrials\M22.DSG	11-1-2013	15:34:20	474557.000000	9491.140000	-0.109375	-0.910156	-0.628906	0.191743	0.650459	0.254128	-19.073486	-3.646851	-2.273560
C:\Users\cware\Desktop\Steller18Nov\18NovTrials\M22.DSG	11-1-2013	15:34:20	474558.000000	9491.160000	-0.167969	-0.914063	-0.687500	0.190826	0.650459	0.255046	-22.415161	0.625610	-3.692627
C:\Users\cware\Desktop\Steller18Nov\18NovTrials\M22.DSG	11-1-2013	15:34:20	474559.000000	9491.180000	-0.207031	-0.808594	-0.804688	0.191743	0.648624	0.259633	-36.102295	-8.239746	-10.223389
C:\Users\cware\Desktop\Steller18Nov\18NovTrials\M22.DSG	11-1-2013	15:34:20	474560.000000	9491.200000	-0.203125	-0.777344	-0.820313	0.191743	0.646789	0.262385	-31.127930	-24.642944	-10.696411
C:\Users\cware\Desktop\Steller18Nov\18NovTrials\M22.DSG	11-1-2013	15:34:20	474561.000000	9491.220000	-0.175781	-0.773438	-0.726563	0.193578	0.645872	0.268807	-21.209717	19.287109	-1.007080
C:\Users\cware\Desktop\Steller18Nov\18NovTrials\M22.DSG	11-1-2013	15:34:20	474562.000000	9491.240000	-0.195313	-0.898438	-0.679688	0.193578	0.644954	0.269725	-25.070190	4.226685	-4.074097
C:\Users\cware\Desktop\Steller18Nov\18NovTrials\M22.DSG	11-1-2013	15:34:20	474563.000000	9491.260000	-0.121094	-0.910156	-0.671875	0.195413	0.643119	0.277064	-31.219482	14.816284	-4.852295
C:\Users\cware\Desktop\Steller18Nov\18NovTrials\M22.DSG	11-1-2013	15:34:20	474564.000000	9491.280000	-0.187500	-0.875000	-0.781250	0.195413	0.641284	0.280734	-34.317017	-11.688232	-7.614136
C:\Users\cware\Desktop\Steller18Nov\18NovTrials\M22.DSG	11-1-2013	15:34:20	474565.000000	9491.300000	-0.160156	-0.816406	-0.804688	0.195413	0.638532	0.286239	-30.746460	-28.137207	-7.812500
C:\Users\cware\Desktop\Steller18Nov\18NovTrials\M22.DSG	11-1-2013	15:34:20	474566.000000	9491.320000	-0.160156	-0.816406	-0.804688	0.196330	0.637615	0.288073	-32.150269	7.263184	-5.081177
C:\Users\cware\Desktop\Steller18Nov\18NovTrials\M22.DSG	11-1-2013	15:34:20	474567.000000	9491.340000	-0.152344	-0.820313	-0.742188	0.196330	0.634862	0.294495	-32.791138	3.356934	-9.338379
C:\Users\cware\Desktop\Steller18Nov\18NovTrials\M22.DSG	11-1-2013	15:34:20	474568.000000	9491.360000	-0.210938	-0.851563	-0.742188	0.199083	0.632110	0.299083	-34.317017	0.137329	-6.942749
C:\Users\cware\Desktop\Steller18Nov\18NovTrials\M22.DSG	11-1-2013	15:34:20	474569.000000	9491.380000	-0.101563	-0.839844	-0.742188	0.198165	0.629358	0.307339	-44.006348	-7.919312	-8.758545
C:\Users\cware\Desktop\Steller18Nov\18NovTrials\M22.DSG	11-1-2013	15:34:20	474570.000000	9491.400000	-0.179688	-0.824219	-0.871094	0.197248	0.626606	0.311009	-39.154053	2.166748	-3.967285
C:\Users\cware\Desktop\Steller18Nov\18NovTrials\M22.DSG	11-1-2013	15:34:20	474571.000000	9491.420000	-0.164063	-0.714844	-0.875000	0.199083	0.623853	0.319266	-31.112671	10.375977	-0.549316
C:\Users\cware\Desktop\Steller18Nov\18NovTrials\M22.DSG	11-1-2013	15:34:20	474572.000000	9491.440000	-0.218750	-0.730469	-0.843750	0.197248	0.622018	0.322018	-32.165527	2.563477	-1.403809
C:\Users\cware\Desktop\Steller18Nov\18NovTrials\M22.DSG	11-1-2013	15:34:20	474573.000000	9491.460000	-0.191406	-0.738281	-0.789063	0.200000	0.618349	0.340367	-43.060303	-19.927979	-5.371094
C:\Users\cware\Desktop\Steller18Nov\18NovTrials\M22.DSG	11-1-2013	15:34:20	474574.000000	9491.480000	-0.113281	-0.832031	-0.742188	0.199083	0.615596	0.334862	-51.040649	-23.864746	-8.758545
C:\Users\cware\Desktop\Steller18Nov\18NovTrials\M22.DSG	11-1-2013	15:34:20	474575.000000	9491.500000	-0.109375	-0.832031	-0.726563	0.200917	0.611009	0.345872	-49.362183	-12.283325	-3.402710
C:\Users\cware\Desktop\Steller18Nov\18NovTrials\M22.DSG	11-1-2013	15:34:20	474576.000000	9491.520000	-0.125000	-0.843750	-0.796875	0.200917	0.608257	0.349541	-51.040649	-8.819580	0.030518
C:\Users\cware\Desktop\Steller18Nov\18NovTrials\M22.DSG	11-1-2013	15:34:20	474577.000000	9491.540000	-0.046875	-0.722656	-0.859375	0.201835	0.600917	0.358716	-37.155151	-10.299683	4.577637
C:\Users\cware\Desktop\Steller18Nov\18NovTrials\M22.DSG	11-1-2013	15:34:20	474578.000000	9491.560000	-0.128906	-0.671875	-0.921875	0.202752	0.599083	0.365138	-36.804199	-6.805420	7.873535
C:\Users\cware\Desktop\Steller18Nov\18NovTrials\M22.DSG	11-1-2013	15:34:20	474579.000000	9491.580000	-0.238281	-0.578125	-0.953125	0.200917	0.592661	0.373394	-51.620483	-18.066406	1.220703
C:\Users\cware\Desktop\Steller18Nov\18NovTrials\M22.DSG	11-1-2013	15:34:20	474580.000000	9491.600000	-0.261719	-0.562500	-0.878906	0.201835	0.589908	0.378899	-50.430298	-24.398804	2.380371
C:\Users\cware\Desktop\Steller18Nov\18NovTrials\M22.DSG	11-1-2013	15:34:20	474581.000000	9491.620000	-0.175781	-0.671875	-0.703125	0.201835	0.584404	0.386239	-31.219482	-6.546021	4.745483
C:\Users\cware\Desktop\Steller18Nov\18NovTrials\M22.DSG	11-1-2013	15:34:20	474582.000000	9491.640000	-0.101563	-0.734375	-0.675781	0.202752	0.582569	0.387156	-12.237549	-15.747070	6.683350
C:\Users\cware\Desktop\Steller18Nov\18NovTrials\M22.DSG	11-1-2013	15:34:20	474583.000000	9491.660000	-0.097656	-0.679688	-0.851563	0.203670	0.582569	0.388991	2.517700	-13.107300	-0.579834
C:\Users\cware\Desktop\Steller18Nov\18NovTrials\M22.DSG	11-1-2013	15:34:20	474584.000000	9491.680000	-0.183594	-0.625000	-0.914063	0.205505	0.582569	0.388991	13.885498	-7.858276	1.525879
C:\Users\cware\Desktop\Steller18Nov\18NovTrials\M22.DSG	11-1-2013	15:34:20	474585.000000	9491.700000	-0.121094	-0.562500	-0.878906	0.205505	0.584404	0.387156	3.692627	-29.190063	-6.607056
C:\Users\cware\Desktop\Steller18Nov\18NovTrials\M22.DSG	11-1-2013	15:34:20	474586.000000	9491.720000	-0.328125	-0.601563	-0.882813	0.207339	0.587156	0.381651	8.239746	-21.881104	2.655029
C:\Users\cware\Desktop\Steller18Nov\18NovTrials\M22.DSG	11-1-2013	15:34:20	474587.000000	9491.740000	-0.167969	-0.558594	-0.789063	0.206422	0.588991	0.378899	28.213501	1.281738	8.300781
C:\Users\cware\Desktop\Steller18Nov\18NovTrials\M22.DSG	11-1-2013	15:34:20	474588.000000	9491.760000	-0.167969	-0.593750	-0.691406	0.205505	0.593578	0.372477	43.533325	-6.454468	10.818481
C:\Users\cware\Desktop\Steller18Nov\18NovTrials\M22.DSG	11-1-2013	15:34:20	474589.000000	9491.780000	-0.089844	-0.753906	-0.613281	0.205505	0.596330	0.367890	53.726196	-16.830444	5.065918
C:\Users\cware\Desktop\Steller18Nov\18NovTrials\M22.DSG	11-1-2013	15:34:20	474590.000000	9491.800000	-0.125000	-0.730469	-0.625000	0.205505	0.603670	0.355046	60.089111	-30.868530	10.284424
C:\Users\cware\Desktop\Steller18Nov\18NovTrials\M22.DSG	11-1-2013	15:34:20	474591.000000	9491.820000	-0.230469	-0.761719	-0.730469	0.204587	0.608257	0.347706	57.205200	-17.105103	4.791260
C:\Users\cware\Desktop\Steller18Nov\18NovTrials\M22.DSG	11-1-2013	15:34:20	474592.000000	9491.840000	-0.210938	-0.710938	-0.746094	0.202752	0.617431	0.330275	57.876587	-31.005859	4.608154
C:\Users\cware\Desktop\Steller18Nov\18NovTrials\M22.DSG	11-1-2013	15:34:20	474593.000000	9491.860000	-0.253906	-0.679688	-0.781250	0.200917	0.622936	0.321101	67.520142	0.823975	8.789063
C:\Users\cware\Desktop\Steller18Nov\18NovTrials\M22.DSG	11-1-2013	15:34:20	474594.000000	9491.880000	-0.253906	-0.679688	-0.781250	0.198165	0.632110	0.301835	76.156616	8.956909	12.680054
C:\Users\cware\Desktop\Steller18Nov\18NovTrials\M22.DSG	11-1-2013	15:34:20	474595.000000	9491.900000	-0.261719	-0.832031	-0.648438	0.196330	0.636697	0.289908	87.081909	-4.287720	13.641357
C:\Users\cware\Desktop\Steller18Nov\18NovTrials\M22.DSG	11-1-2013	15:34:20	474596.000000	9491.920000	-0.132813	-0.808594	-0.468750	0.193578	0.644954	0.267890	93.048096	-7.843018	15.228271
C:\Users\cware\Desktop\Steller18Nov\18NovTrials\M22.DSG	11-1-2013	15:34:20	474597.000000	9491.940000	-0.234375	-0.964844	-0.503906	0.190826	0.649541	0.257798	71.029663	5.035400	10.177612
C:\Users\cware\Desktop\Steller18Nov\18NovTrials\M22.DSG	11-1-2013	15:34:20	474598.000000	9491.960000	-0.160156	-0.976563	-0.433594	0.187156	0.653211	0.247706	70.007324	-7.202148	11.672974
C:\Users\cware\Desktop\Steller18Nov\18NovTrials\M22.DSG	11-1-2013	15:34:20	474599.000000	9491.980000	-0.277344	-0.980469	-0.546875	0.184404	0.659633	0.224771	67.474365	11.642456	11.764526
C:\Users\cware\Desktop\Steller18Nov\18NovTrials\M22.DSG	11-1-2013	15:34:20	474600.000000	9492.000000	-0.269531	-0.910156	-0.664063	0.180734	0.661468	0.213761	71.395874	21.835327	17.562866
C:\Users\cware\Desktop\Steller18Nov\18NovTrials\M22.DSG	11-1-2013	15:34:20	474601.000000	9492.020000	-0.148438	-0.914063	-0.699219	0.174312	0.666055	0.196330	68.176270	-4.531860	11.062622
C:\Users\cware\Desktop\Steller18Nov\18NovTrials\M22.DSG	11-1-2013	15:34:20	474602.000000	9492.040000	-0.246094	-0.976563	-0.738281	0.173394	0.667890	0.188073	66.970825	20.050049	8.972168
C:\Users\cware\Desktop\Steller18Nov\18NovTrials\M22.DSG	11-1-2013	15:34:20	474603.000000	9492.060000	-0.101563	-0.988281	-0.660156	0.170642	0.672477	0.168807	49.545288	-2.365112	2.944946
C:\Users\cware\Desktop\Steller18Nov\18NovTrials\M22.DSG	11-1-2013	15:34:20	474604.000000	9492.080000	-0.253906	-1.046875	-0.531250	0.168807	0.672477	0.161468	52.627563	5.554199	-1.312256
C:\Users\cware\Desktop\Steller18Nov\18NovTrials\M22.DSG	11-1-2013	15:34:20	474605.000000	9492.100000	-0.265625	-1.023438	-0.582031	0.166972	0.676147	0.143119	67.459106	7.080078	-2.716064
C:\Users\cware\Desktop\Steller18Nov\18NovTrials\M22.DSG	11-1-2013	15:34:20	474606.000000	9492.120000	-0.242188	-1.152344	-0.707031	0.166055	0.676147	0.131193	65.643311	18.753052	-1.541138
C:\Users\cware\Desktop\Steller18Nov\18NovTrials\M22.DSG	11-1-2013	15:34:20	474607.000000	9492.140000	-0.214844	-1.160156	-0.644531	0.165138	0.678899	0.112844	56.076050	-3.677368	0.305176
C:\Users\cware\Desktop\Steller18Nov\18NovTrials\M22.DSG	11-1-2013	15:34:20	474608.000000	9492.160000	-0.398438	-1.074219	-0.570313	0.165138	0.679817	0.106422	32.501221	32.028198	5.706787
C:\Users\cware\Desktop\Steller18Nov\18NovTrials\M22.DSG	11-1-2013	15:34:20	474609.000000	9492.180000	-0.343750	-0.906250	-0.515625	0.162385	0.678899	0.098165	26.809692	24.703979	1.174927
C:\Users\cware\Desktop\Steller18Nov\18NovTrials\M22.DSG	11-1-2013	15:34:20	474610.000000	9492.200000	-0.214844	-0.882813	-0.550781	0.161468	0.679817	0.094495	35.644531	26.077271	-3.753662
C:\Users\cware\Desktop\Steller18Nov\18NovTrials\M22.DSG	11-1-2013	15:34:20	474611.000000	9492.220000	-0.355469	-0.953125	-0.652344	0.164220	0.679817	0.083486	42.358398	55.603027	-10.421753
C:\Users\cware\Desktop\Steller18Nov\18NovTrials\M22.DSG	11-1-2013	15:34:20	474612.000000	9492.240000	-0.210938	-1.027344	-0.703125	0.163303	0.680734	0.077064	43.655396	63.232422	-13.626099
C:\Users\cware\Desktop\Steller18Nov\18NovTrials\M22.DSG	11-1-2013	15:34:20	474613.000000	9492.260000	-0.085938	-1.062500	-0.699219	0.166055	0.679817	0.062385	43.838501	69.824219	-15.670776
C:\Users\cware\Desktop\Steller18Nov\18NovTrials\M22.DSG	11-1-2013	15:34:20	474614.000000	9492.280000	0.226563	-0.988281	-0.722656	0.166972	0.680734	0.055963	51.101685	56.320190	-15.136719
C:\Users\cware\Desktop\Steller18Nov\18NovTrials\M22.DSG	11-1-2013	15:34:20	474615.000000	9492.300000	0.199219	-0.953125	-0.804688	0.170642	0.679817	0.038532	54.794312	67.810059	-15.426636
C:\Users\cware\Desktop\Steller18Nov\18NovTrials\M22.DSG	11-1-2013	15:34:20	474616.000000	9492.320000	0.191406	-0.906250	-0.796875	0.174312	0.680734	0.028440	44.204712	52.215576	-15.655518
C:\Users\cware\Desktop\Steller18Nov\18NovTrials\M22.DSG	11-1-2013	15:34:20	474617.000000	9492.340000	0.222656	-0.898438	-0.800781	0.177064	0.678899	0.014679	44.586182	55.908203	-11.077881
C:\Users\cware\Desktop\Steller18Nov\18NovTrials\M22.DSG	11-1-2013	15:34:20	474618.000000	9492.360000	0.363281	-0.914063	-0.726563	0.178899	0.677064	0.008257	42.343140	36.071777	-12.435913
C:\Users\cware\Desktop\Steller18Nov\18NovTrials\M22.DSG	11-1-2013	15:34:20	474619.000000	9492.380000	0.375000	-0.972656	-0.656250	0.181651	0.678899	-0.004587	29.754639	62.561035	-11.840820
C:\Users\cware\Desktop\Steller18Nov\18NovTrials\M22.DSG	11-1-2013	15:34:20	474620.000000	9492.400000	0.332031	-0.937500	-0.695313	0.184404	0.677982	-0.009174	21.453857	36.376953	-13.763428
C:\Users\cware\Desktop\Steller18Nov\18NovTrials\M22.DSG	11-1-2013	15:34:20	474621.000000	9492.420000	0.246094	-1.054688	-0.570313	0.185321	0.675229	-0.015596	14.190674	64.422607	-2.563477
C:\Users\cware\Desktop\Steller18Nov\18NovTrials\M22.DSG	11-1-2013	15:34:20	474622.000000	9492.440000	0.246094	-1.054688	-0.570313	0.188073	0.677064	-0.018349	3.250122	9.063721	-1.983643
C:\Users\cware\Desktop\Steller18Nov\18NovTrials\M22.DSG	11-1-2013	15:34:20	474623.000000	9492.460000	0.167969	-1.191406	-0.343750	0.187156	0.677064	-0.017431	-9.368896	14.678955	1.663208
C:\Users\cware\Desktop\Steller18Nov\18NovTrials\M22.DSG	11-1-2013	15:34:20	474624.000000	9492.480000	0.117188	-1.187500	-0.390625	0.186239	0.676147	-0.018349	-19.729614	15.533447	2.975464
C:\Users\cware\Desktop\Steller18Nov\18NovTrials\M22.DSG	11-1-2013	15:34:20	474625.000000	9492.500000	0.109375	-1.054688	-0.421875	0.187156	0.676147	-0.016514	-10.711670	10.192871	0.564575
C:\Users\cware\Desktop\Steller18Nov\18NovTrials\M22.DSG	11-1-2013	15:34:20	474626.000000	9492.520000	-0.007813	-1.140625	-0.355469	0.186239	0.677982	-0.013761	-16.052246	49.163818	6.530762
C:\Users\cware\Desktop\Steller18Nov\18NovTrials\M22.DSG	11-1-2013	15:34:20	474627.000000	9492.540000	0.250000	-1.082031	-0.203125	0.184404	0.677064	-0.011009	-32.928467	-1.892090	-11.154175
C:\Users\cware\Desktop\Steller18Nov\18NovTrials\M22.DSG	11-1-2013	15:34:20	474628.000000	9492.560000	0.140625	-1.031250	-0.332031	0.186239	0.678899	-0.005505	-27.053833	18.875122	-2.044678
C:\Users\cware\Desktop\Steller18Nov\18NovTrials\M22.DSG	11-1-2013	15:34:20	474629.000000	9492.580000	0.132813	-1.027344	-0.324219	0.186239	0.677982	-0.003670	-20.080566	13.015747	-0.961304
C:\Users\cware\Desktop\Steller18Nov\18NovTrials\M22.DSG	11-1-2013	15:34:20	474630.000000	9492.600000	-0.058594	-1.019531	-0.316406	0.185321	0.678899	0.000917	-32.974243	7.156372	-2.151489
C:\Users\cware\Desktop\Steller18Nov\18NovTrials\M22.DSG	11-1-2013	15:34:20	474631.000000	9492.620000	-0.109375	-1.117188	-0.277344	0.185321	0.679817	0.006422	-39.398193	-17.578125	0.839233
C:\Users\cware\Desktop\Steller18Nov\18NovTrials\M22.DSG	11-1-2013	15:34:20	474632.000000	9492.640000	-0.171875	-1.125000	-0.312500	0.183486	0.681651	0.015596	-30.029297	-14.465332	3.372192
C:\Users\cware\Desktop\Steller18Nov\18NovTrials\M22.DSG	11-1-2013	15:34:20	474633.000000	9492.660000	-0.222656	-1.015625	-0.441406	0.182569	0.680734	0.019266	-38.146973	16.952515	-0.045776
C:\Users\cware\Desktop\Steller18Nov\18NovTrials\M22.DSG	11-1-2013	15:34:20	474634.000000	9492.680000	-0.160156	-1.031250	-0.464844	0.180734	0.681651	0.025688	-35.263062	4.409790	3.875732
C:\Users\cware\Desktop\Steller18Nov\18NovTrials\M22.DSG	11-1-2013	15:34:20	474635.000000	9492.700000	-0.121094	-1.085938	-0.351563	0.180734	0.680734	0.030275	-26.611328	-2.212524	3.067017
C:\Users\cware\Desktop\Steller18Nov\18NovTrials\M22.DSG	11-1-2013	15:34:20	474636.000000	9492.720000	-0.148438	-1.125000	-0.375000	0.180734	0.680734	0.036697	-20.019531	5.081177	5.630493
C:\Users\cware\Desktop\Steller18Nov\18NovTrials\M22.DSG	11-1-2013	15:34:20	474637.000000	9492.740000	0.007813	-0.929688	-0.394531	0.176147	0.681651	0.038532	-36.254883	-4.943848	9.490967
C:\Users\cware\Desktop\Steller18Nov\18NovTrials\M22.DSG	11-1-2013	15:34:20	474638.000000	9492.760000	-0.031250	-0.992188	-0.398438	0.175229	0.681651	0.043119	-23.559570	-11.413574	5.355835
C:\Users\cware\Desktop\Steller18Nov\18NovTrials\M22.DSG	11-1-2013	15:34:20	474639.000000	9492.780000	-0.109375	-1.035156	-0.296875	0.174312	0.681651	0.048624	-29.617310	-21.041870	0.015259
C:\Users\cware\Desktop\Steller18Nov\18NovTrials\M22.DSG	11-1-2013	15:34:20	474640.000000	9492.800000	-0.285156	-0.988281	-0.480469	0.172477	0.681651	0.051376	-35.339355	-6.607056	-0.030518
C:\Users\cware\Desktop\Steller18Nov\18NovTrials\M22.DSG	11-1-2013	15:34:20	474641.000000	9492.820000	-0.171875	-1.050781	-0.382813	0.169725	0.680734	0.058716	-33.508301	-21.804810	-3.463745
C:\Users\cware\Desktop\Steller18Nov\18NovTrials\M22.DSG	11-1-2013	15:34:20	474642.000000	9492.840000	-0.105469	-1.062500	-0.402344	0.169725	0.677982	0.063303	-31.250000	26.641846	2.456665
C:\Users\cware\Desktop\Steller18Nov\18NovTrials\M22.DSG	11-1-2013	15:34:20	474643.000000	9492.860000	-0.023438	-1.019531	-0.480469	0.169725	0.681651	0.070642	-35.415649	8.941650	1.190186
C:\Users\cware\Desktop\Steller18Nov\18NovTrials\M22.DSG	11-1-2013	15:34:20	474644.000000	9492.880000	-0.117188	-0.949219	-0.472656	0.167890	0.681651	0.074312	-38.101196	-33.340454	-2.365112
C:\Users\cware\Desktop\Steller18Nov\18NovTrials\M22.DSG	11-1-2013	15:34:20	474645.000000	9492.900000	-0.050781	-0.964844	-0.433594	0.168807	0.680734	0.082569	-26.855469	-3.799438	-2.136230
C:\Users\cware\Desktop\Steller18Nov\18NovTrials\M22.DSG	11-1-2013	15:34:20	474646.000000	9492.920000	0.003906	-1.035156	-0.324219	0.167890	0.679817	0.086239	-31.250000	-16.204834	-8.239746
C:\Users\cware\Desktop\Steller18Nov\18NovTrials\M22.DSG	11-1-2013	15:34:20	474647.000000	9492.940000	-0.062500	-1.097656	-0.437500	0.169725	0.680734	0.094495	-40.725708	-32.028198	-9.887695
C:\Users\cware\Desktop\Steller18Nov\18NovTrials\M22.DSG	11-1-2013	15:34:20	474648.000000	9492.960000	-0.066406	-1.027344	-0.582031	0.170642	0.680734	0.099083	-35.827637	1.007080	-8.590698
C:\Users\cware\Desktop\Steller18Nov\18NovTrials\M22.DSG	11-1-2013	15:34:20	474649.000000	9492.980000	-0.097656	-1.042969	-0.453125	0.171560	0.679817	0.107339	-24.826050	-4.943848	-2.273560
C:\Users\cware\Desktop\Steller18Nov\18NovTrials\M22.DSG	11-1-2013	15:34:20	474650.000000	9493.000000	-0.097656	-1.042969	-0.453125	0.170642	0.679817	0.110092	-39.123535	-37.673950	-9.353638
C:\Users\cware\Desktop\Steller18Nov\18NovTrials\M22.DSG	11-1-2013	15:34:20	474651.000000	9493.020000	-0.066406	-1.019531	-0.484375	0.172477	0.678899	0.120183	-44.052124	-26.718140	-7.400513
C:\Users\cware\Desktop\Steller18Nov\18NovTrials\M22.DSG	11-1-2013	15:34:20	474652.000000	9493.040000	-0.050781	-0.890625	-0.535156	0.172477	0.677982	0.124771	-38.299561	-22.201538	-7.781982
C:\Users\cware\Desktop\Steller18Nov\18NovTrials\M22.DSG	11-1-2013	15:34:20	474653.000000	9493.060000	-0.183594	-0.917969	-0.562500	0.175229	0.677982	0.134862	-37.979126	-10.681152	-7.507324
C:\Users\cware\Desktop\Steller18Nov\18NovTrials\M22.DSG	11-1-2013	15:34:20	474654.000000	9493.080000	-0.207031	-0.917969	-0.453125	0.176147	0.677064	0.142202	-46.783447	-2.807617	-10.208130
C:\Users\cware\Desktop\Steller18Nov\18NovTrials\M22.DSG	11-1-2013	15:34:20	474655.000000	9493.100000	-0.128906	-0.996094	-0.492188	0.177982	0.676147	0.153211	-53.100586	-21.759033	-13.763428
C:\Users\cware\Desktop\Steller18Nov\18NovTrials\M22.DSG	11-1-2013	15:34:20	474656.000000	9493.120000	-0.152344	-0.988281	-0.628906	0.179817	0.675229	0.157798	-48.950195	-0.228882	-9.933472
C:\Users\cware\Desktop\Steller18Nov\18NovTrials\M22.DSG	11-1-2013	15:34:20	474657.000000	9493.140000	-0.097656	-0.875000	-0.628906	0.182569	0.673394	0.168807	-43.319702	3.234863	-7.308960
C:\Users\cware\Desktop\Steller18Nov\18NovTrials\M22.DSG	11-1-2013	15:34:20	474658.000000	9493.160000	-0.109375	-0.910156	-0.589844	0.182569	0.670642	0.175229	-46.829224	-2.410889	-10.910034
C:\Users\cware\Desktop\Steller18Nov\18NovTrials\M22.DSG	11-1-2013	15:34:20	474659.000000	9493.180000	-0.171875	-0.957031	-0.523438	0.184404	0.669725	0.188073	-61.889648	6.744385	-9.307861
C:\Users\cware\Desktop\Steller18Nov\18NovTrials\M22.DSG	11-1-2013	15:34:20	474660.000000	9493.200000	0.015625	-1.000000	-0.457031	0.184404	0.668807	0.194495	-53.878784	-15.548706	-7.415771
C:\Users\cware\Desktop\Steller18Nov\18NovTrials\M22.DSG	11-1-2013	15:34:20	474661.000000	9493.220000	-0.082031	-0.980469	-0.648438	0.183486	0.664220	0.206422	-44.357300	-5.493164	0.152588
C:\Users\cware\Desktop\Steller18Nov\18NovTrials\M22.DSG	11-1-2013	15:34:20	474662.000000	9493.240000	-0.156250	-0.914063	-0.722656	0.183486	0.663303	0.213761	-57.662964	13.519287	-0.900269
C:\Users\cware\Desktop\Steller18Nov\18NovTrials\M22.DSG	11-1-2013	15:34:20	474663.000000	9493.260000	-0.074219	-0.878906	-0.640625	0.184404	0.660550	0.221101	-68.847656	-13.153076	-4.852295
C:\Users\cware\Desktop\Steller18Nov\18NovTrials\M22.DSG	11-1-2013	15:34:20	474664.000000	9493.280000	-0.105469	-0.910156	-0.566406	0.184404	0.656881	0.234862	-69.152832	-19.577026	-6.332397
C:\Users\cware\Desktop\Steller18Nov\18NovTrials\M22.DSG	11-1-2013	15:34:20	474665.000000	9493.300000	-0.105469	-0.914063	-0.578125	0.184404	0.655046	0.242202	-55.526733	-2.441406	1.525879
C:\Users\cware\Desktop\Steller18Nov\18NovTrials\M22.DSG	11-1-2013	15:34:20	474666.000000	9493.320000	0.003906	-0.957031	-0.609375	0.185321	0.648624	0.259633	-57.205200	1.495361	4.714966
C:\Users\cware\Desktop\Steller18Nov\18NovTrials\M22.DSG	11-1-2013	15:34:20	474667.000000	9493.340000	0.011719	-0.804688	-0.769531	0.184404	0.646789	0.268807	-71.624756	-19.912720	-1.235962
C:\Users\cware\Desktop\Steller18Nov\18NovTrials\M22.DSG	11-1-2013	15:34:20	474668.000000	9493.360000	-0.125000	-0.753906	-0.824219	0.186239	0.639450	0.281651	-70.724487	-25.405884	-1.571655
C:\Users\cware\Desktop\Steller18Nov\18NovTrials\M22.DSG	11-1-2013	15:34:20	474669.000000	9493.380000	-0.078125	-0.781250	-0.746094	0.186239	0.637615	0.288073	-48.339844	-14.205933	3.112793
C:\Users\cware\Desktop\Steller18Nov\18NovTrials\M22.DSG	11-1-2013	15:34:20	474670.000000	9493.400000	-0.113281	-0.886719	-0.718750	0.187156	0.632110	0.300917	-38.391113	-2.609253	1.617432
C:\Users\cware\Desktop\Steller18Nov\18NovTrials\M22.DSG	11-1-2013	15:34:20	474671.000000	9493.420000	-0.074219	-0.902344	-0.683594	0.188991	0.628440	0.305505	-42.770386	-9.155273	-6.454468
C:\Users\cware\Desktop\Steller18Nov\18NovTrials\M22.DSG	11-1-2013	15:34:20	474672.000000	9493.440000	-0.085938	-0.773438	-0.675781	0.191743	0.626606	0.314679	-40.954590	-46.142578	-10.803223
C:\Users\cware\Desktop\Steller18Nov\18NovTrials\M22.DSG	11-1-2013	15:34:20	474673.000000	9493.460000	-0.179688	-0.625000	-0.792969	0.192661	0.624771	0.317431	-22.354126	-12.466431	-1.708984
C:\Users\cware\Desktop\Steller18Nov\18NovTrials\M22.DSG	11-1-2013	15:34:20	474674.000000	9493.480000	-0.207031	-0.574219	-0.832031	0.194495	0.622018	0.321101	-17.242432	12.741089	1.174927
C:\Users\cware\Desktop\Steller18Nov\18NovTrials\M22.DSG	11-1-2013	15:34:20	474675.000000	9493.500000	-0.195313	-0.648438	-0.671875	0.195413	0.622018	0.321101	0.198364	-16.052246	4.806519
C:\Users\cware\Desktop\Steller18Nov\18NovTrials\M22.DSG	11-1-2013	15:34:20	474676.000000	9493.520000	-0.007813	-0.761719	-0.542969	0.194495	0.622936	0.322018	0.595093	-32.073975	3.860474
C:\Users\cware\Desktop\Steller18Nov\18NovTrials\M22.DSG	11-1-2013	15:34:20	474677.000000	9493.540000	-0.136719	-0.769531	-0.796875	0.194495	0.623853	0.321101	0.244141	-19.241333	5.783081
C:\Users\cware\Desktop\Steller18Nov\18NovTrials\M22.DSG	11-1-2013	15:34:20	474678.000000	9493.560000	-0.058594	-0.691406	-0.738281	0.194495	0.622936	0.319266	12.268066	-27.755737	8.865356
C:\Users\cware\Desktop\Steller18Nov\18NovTrials\M22.DSG	11-1-2013	15:34:20	474679.000000	9493.580000	-0.207031	-0.703125	-0.703125	0.195413	0.625688	0.316514	20.034790	-10.528564	5.447388
C:\Users\cware\Desktop\Steller18Nov\18NovTrials\M22.DSG	11-1-2013	15:34:20	474680.000000	9493.600000	-0.257813	-0.816406	-0.699219	0.194495	0.626606	0.312844	30.151367	1.251221	13.183594
C:\Users\cware\Desktop\Steller18Nov\18NovTrials\M22.DSG	11-1-2013	15:34:20	474681.000000	9493.620000	-0.085938	-0.750000	-0.648438	0.191743	0.631193	0.301835	30.151367	-18.722534	10.848999
C:\Users\cware\Desktop\Steller18Nov\18NovTrials\M22.DSG	11-1-2013	15:34:20	474682.000000	9493.640000	-0.132813	-0.820313	-0.667969	0.190826	0.633028	0.298165	52.032471	-10.986328	18.341064
C:\Users\cware\Desktop\Steller18Nov\18NovTrials\M22.DSG	11-1-2013	15:34:20	474683.000000	9493.660000	-0.125000	-0.824219	-0.699219	0.188073	0.638532	0.284404	48.782349	-25.619507	9.414673
C:\Users\cware\Desktop\Steller18Nov\18NovTrials\M22.DSG	11-1-2013	15:34:20	474684.000000	9493.680000	-0.296875	-0.929688	-0.628906	0.187156	0.641284	0.277982	45.593262	10.787964	14.328003
C:\Users\cware\Desktop\Steller18Nov\18NovTrials\M22.DSG	11-1-2013	15:34:20	474685.000000	9493.700000	-0.089844	-0.945313	-0.496094	0.183486	0.646789	0.263303	61.431885	-4.760742	20.370483
C:\Users\cware\Desktop\Steller18Nov\18NovTrials\M22.DSG	11-1-2013	15:34:20	474686.000000	9493.720000	-0.125000	-0.839844	-0.675781	0.180734	0.649541	0.255046	61.721802	-10.864258	17.425537
C:\Users\cware\Desktop\Steller18Nov\18NovTrials\M22.DSG	11-1-2013	15:34:20	474687.000000	9493.740000	-0.164063	-0.800781	-0.570313	0.174312	0.654128	0.239450	51.666260	-14.953613	18.539429
C:\Users\cware\Desktop\Steller18Nov\18NovTrials\M22.DSG	11-1-2013	15:34:20	474688.000000	9493.760000	-0.171875	-0.910156	-0.699219	0.171560	0.655963	0.232110	48.522949	-6.118774	15.029907
C:\Users\cware\Desktop\Steller18Nov\18NovTrials\M22.DSG	11-1-2013	15:34:20	474689.000000	9493.780000	-0.125000	-1.000000	-0.578125	0.166055	0.660550	0.217431	42.221069	-30.227661	19.378662
C:\Users\cware\Desktop\Steller18Nov\18NovTrials\M22.DSG	11-1-2013	15:34:20	474690.000000	9493.800000	-0.199219	-1.078125	-0.582031	0.164220	0.659633	0.213761	51.147461	19.042969	25.268555
C:\Users\cware\Desktop\Steller18Nov\18NovTrials\M22.DSG	11-1-2013	15:34:20	474691.000000	9493.820000	-0.109375	-0.910156	-0.679688	0.156881	0.662385	0.197248	51.483154	-7.644653	23.956299
C:\Users\cware\Desktop\Steller18Nov\18NovTrials\M22.DSG	11-1-2013	15:34:20	474692.000000	9493.840000	-0.003906	-0.812500	-0.699219	0.153211	0.665138	0.191743	45.715332	-28.442383	7.247925
C:\Users\cware\Desktop\Steller18Nov\18NovTrials\M22.DSG	11-1-2013	15:34:20	474693.000000	9493.860000	-0.296875	-0.957031	-0.644531	0.150459	0.667890	0.176147	40.222168	-15.167236	11.795044
C:\Users\cware\Desktop\Steller18Nov\18NovTrials\M22.DSG	11-1-2013	15:34:20	474694.000000	9493.880000	-0.292969	-0.937500	-0.648438	0.148624	0.667890	0.171560	48.660278	-2.685547	11.764526
C:\Users\cware\Desktop\Steller18Nov\18NovTrials\M22.DSG	11-1-2013	15:34:20	474695.000000	9493.900000	-0.277344	-0.925781	-0.722656	0.144037	0.670642	0.156881	57.434082	10.589600	7.339478
C:\Users\cware\Desktop\Steller18Nov\18NovTrials\M22.DSG	11-1-2013	15:34:20	474696.000000	9493.920000	-0.128906	-0.949219	-0.687500	0.144037	0.672477	0.147706	59.982300	1.556396	7.095337
C:\Users\cware\Desktop\Steller18Nov\18NovTrials\M22.DSG	11-1-2013	15:34:20	474697.000000	9493.940000	-0.246094	-1.011719	-0.687500	0.141284	0.673394	0.133028	34.103394	15.396118	1.266479
C:\Users\cware\Desktop\Steller18Nov\18NovTrials\M22.DSG	11-1-2013	15:34:20	474698.000000	9493.960000	-0.187500	-1.035156	-0.515625	0.140367	0.673394	0.127523	30.334473	9.979248	-4.379272
C:\Users\cware\Desktop\Steller18Nov\18NovTrials\M22.DSG	11-1-2013	15:34:20	474699.000000	9493.980000	-0.214844	-0.957031	-0.593750	0.140367	0.675229	0.117431	36.132813	33.203125	-12.878418
C:\Users\cware\Desktop\Steller18Nov\18NovTrials\M22.DSG	11-1-2013	15:34:20	474700.000000	9494.000000	-0.308594	-1.046875	-0.628906	0.141284	0.676147	0.109174	42.907715	78.826904	-14.648438
C:\Users\cware\Desktop\Steller18Nov\18NovTrials\M22.DSG	11-1-2013	15:34:20	474701.000000	9494.020000	-0.113281	-0.953125	-0.781250	0.141284	0.677064	0.100917	40.420532	80.413818	-14.739990
C:\Users\cware\Desktop\Steller18Nov\18NovTrials\M22.DSG	11-1-2013	15:34:20	474702.000000	9494.040000	0.070313	-0.902344	-0.796875	0.144037	0.676147	0.083486	46.020508	46.447754	-19.622803
C:\Users\cware\Desktop\Steller18Nov\18NovTrials\M22.DSG	11-1-2013	15:34:20	474703.000000	9494.060000	0.347656	-1.011719	-0.843750	0.144954	0.677064	0.075229	39.016724	42.083740	-14.068604
C:\Users\cware\Desktop\Steller18Nov\18NovTrials\M22.DSG	11-1-2013	15:34:20	474704.000000	9494.080000	0.347656	-1.011719	-0.843750	0.147706	0.677982	0.063303	23.773193	56.640625	-9.201050
C:\Users\cware\Desktop\Steller18Nov\18NovTrials\M22.DSG	11-1-2013	15:34:20	474705.000000	9494.100000	0.617188	-1.011719	-0.777344	0.147706	0.678899	0.057798	15.304565	39.489746	-10.574341
C:\Users\cware\Desktop\Steller18Nov\18NovTrials\M22.DSG	11-1-2013	15:34:20	474706.000000	9494.120000	0.660156	-0.976563	-0.757813	0.150459	0.678899	0.051376	10.971069	29.403687	-12.176514
C:\Users\cware\Desktop\Steller18Nov\18NovTrials\M22.DSG	11-1-2013	15:34:20	474707.000000	9494.140000	0.476563	-0.949219	-0.718750	0.151376	0.677982	0.049541	2.456665	9.857178	-7.171631
C:\Users\cware\Desktop\Steller18Nov\18NovTrials\M22.DSG	11-1-2013	15:34:20	474708.000000	9494.160000	0.308594	-0.964844	-0.757813	0.153211	0.678899	0.047706	-6.790161	19.973755	-2.944946
C:\Users\cware\Desktop\Steller18Nov\18NovTrials\M22.DSG	11-1-2013	15:34:20	474709.000000	9494.180000	0.335938	-1.015625	-0.691406	0.152294	0.677982	0.047706	-10.299683	23.834229	0.549316
C:\Users\cware\Desktop\Steller18Nov\18NovTrials\M22.DSG	11-1-2013	15:34:20	474710.000000	9494.200000	0.269531	-1.074219	-0.582031	0.151376	0.678899	0.050459	-23.773193	15.075684	-8.178711
C:\Users\cware\Desktop\Steller18Nov\18NovTrials\M22.DSG	11-1-2013	15:34:20	474711.000000	9494.220000	0.179688	-1.121094	-0.566406	0.152294	0.678899	0.052294	-33.569336	33.035278	-9.338379
C:\Users\cware\Desktop\Steller18Nov\18NovTrials\M22.DSG	11-1-2013	15:34:20	474712.000000	9494.240000	0.195313	-1.105469	-0.562500	0.154128	0.677982	0.059633	-30.944824	27.465820	-12.405396
C:\Users\cware\Desktop\Steller18Nov\18NovTrials\M22.DSG	11-1-2013	15:34:20	474713.000000	9494.260000	0.214844	-1.085938	-0.496094	0.155046	0.679817	0.061468	-33.142090	20.919800	-10.910034
C:\Users\cware\Desktop\Steller18Nov\18NovTrials\M22.DSG	11-1-2013	15:34:20	474714.000000	9494.280000	0.285156	-1.089844	-0.410156	0.155963	0.679817	0.069725	-43.045044	31.951904	-15.151978
C:\Users\cware\Desktop\Steller18Nov\18NovTrials\M22.DSG	11-1-2013	15:34:20	474715.000000	9494.300000	0.273438	-1.054688	-0.453125	0.157798	0.679817	0.073394	-42.175293	19.119263	-19.439697
C:\Users\cware\Desktop\Steller18Nov\18NovTrials\M22.DSG	11-1-2013	15:34:20	474716.000000	9494.320000	0.085938	-1.140625	-0.476563	0.160550	0.679817	0.078899	-39.474487	16.967773	-5.889893
C:\Users\cware\Desktop\Steller18Nov\18NovTrials\M22.DSG	11-1-2013	15:34:20	474717.000000	9494.340000	0.062500	-1.023438	-0.460938	0.161468	0.678899	0.089908	-63.079834	-8.697510	-3.128052
C:\Users\cware\Desktop\Steller18Nov\18NovTrials\M22.DSG	11-1-2013	15:34:20	474718.000000	9494.360000	-0.050781	-0.867188	-0.406250	0.160550	0.678899	0.097248	-58.609009	-31.921387	1.312256
C:\Users\cware\Desktop\Steller18Nov\18NovTrials\M22.DSG	11-1-2013	15:34:20	474719.000000	9494.380000	-0.046875	-0.910156	-0.519531	0.159633	0.679817	0.111009	-47.424316	0.793457	1.907349
C:\Users\cware\Desktop\Steller18Nov\18NovTrials\M22.DSG	11-1-2013	15:34:20	474720.000000	9494.400000	-0.171875	-1.023438	-0.511719	0.159633	0.677982	0.116514	-56.869507	13.565063	7.827759
C:\Users\cware\Desktop\Steller18Nov\18NovTrials\M22.DSG	11-1-2013	15:34:20	474721.000000	9494.420000	-0.085938	-0.996094	-0.500000	0.157798	0.676147	0.129358	-46.707153	-19.241333	-0.595093
C:\Users\cware\Desktop\Steller18Nov\18NovTrials\M22.DSG	11-1-2013	15:34:20	474722.000000	9494.440000	-0.242188	-1.082031	-0.519531	0.157798	0.676147	0.135780	-47.958374	25.924683	5.737305
C:\Users\cware\Desktop\Steller18Nov\18NovTrials\M22.DSG	11-1-2013	15:34:20	474723.000000	9494.460000	-0.054688	-0.964844	-0.601563	0.155963	0.674312	0.145872	-48.751831	34.011841	3.936768
C:\Users\cware\Desktop\Steller18Nov\18NovTrials\M22.DSG	11-1-2013	15:34:20	474724.000000	9494.480000	-0.121094	-0.937500	-0.511719	0.154128	0.672477	0.151376	-33.615112	-2.761841	-0.015259
C:\Users\cware\Desktop\Steller18Nov\18NovTrials\M22.DSG	11-1-2013	15:34:20	474725.000000	9494.500000	0.007813	-0.957031	-0.496094	0.153211	0.671560	0.159633	-39.367676	29.067993	2.777100
C:\Users\cware\Desktop\Steller18Nov\18NovTrials\M22.DSG	11-1-2013	15:34:20	474726.000000	9494.520000	0.031250	-0.859375	-0.613281	0.151376	0.670642	0.163303	-42.892456	15.869141	-3.417969
C:\Users\cware\Desktop\Steller18Nov\18NovTrials\M22.DSG	11-1-2013	15:34:20	474727.000000	9494.540000	-0.144531	-1.000000	-0.562500	0.152294	0.669725	0.173394	-32.501221	-6.622314	-2.929688
C:\Users\cware\Desktop\Steller18Nov\18NovTrials\M22.DSG	11-1-2013	15:34:20	474728.000000	9494.560000	0.050781	-0.996094	-0.660156	0.152294	0.667890	0.177982	-44.616699	1.434326	-3.448486
C:\Users\cware\Desktop\Steller18Nov\18NovTrials\M22.DSG	11-1-2013	15:34:20	474729.000000	9494.580000	-0.089844	-0.910156	-0.671875	0.151376	0.666055	0.187156	-31.097412	17.883301	6.149292
C:\Users\cware\Desktop\Steller18Nov\18NovTrials\M22.DSG	11-1-2013	15:34:20	474730.000000	9494.600000	-0.082031	-0.878906	-0.644531	0.150459	0.666055	0.191743	-30.853271	-3.219604	-4.318237
C:\Users\cware\Desktop\Steller18Nov\18NovTrials\M22.DSG	11-1-2013	15:34:20	474731.000000	9494.620000	0.062500	-1.019531	-0.593750	0.149541	0.664220	0.199083	-39.718628	-23.635864	-5.340576
C:\Users\cware\Desktop\Steller18Nov\18NovTrials\M22.DSG	11-1-2013	15:34:20	474732.000000	9494.640000	0.062500	-1.019531	-0.593750	0.149541	0.662385	0.202752	-37.445068	-9.674072	2.639771
C:\Users\cware\Desktop\Steller18Nov\18NovTrials\M22.DSG	11-1-2013	15:34:20	474733.000000	9494.660000	-0.027344	-0.847656	-0.671875	0.148624	0.659633	0.211927	-35.949707	-2.243042	-2.273560
C:\Users\cware\Desktop\Steller18Nov\18NovTrials\M22.DSG	11-1-2013	15:34:20	474734.000000	9494.680000	0.000000	-0.941406	-0.679688	0.148624	0.658716	0.216514	-43.701172	-9.552002	-6.774902
C:\Users\cware\Desktop\Steller18Nov\18NovTrials\M22.DSG	11-1-2013	15:34:20	474735.000000	9494.700000	0.066406	-0.855469	-0.617188	0.150459	0.655963	0.225688	-43.853760	-22.293091	-8.178711
C:\Users\cware\Desktop\Steller18Nov\18NovTrials\M22.DSG	11-1-2013	15:34:20	474736.000000	9494.720000	-0.035156	-0.890625	-0.734375	0.150459	0.654128	0.231193	-34.118652	-12.176514	-1.266479
C:\Users\cware\Desktop\Steller18Nov\18NovTrials\M22.DSG	11-1-2013	15:34:20	474737.000000	9494.740000	-0.226563	-0.945313	-0.789063	0.151376	0.652294	0.237615	-41.061401	36.499023	3.921509
C:\Users\cware\Desktop\Steller18Nov\18NovTrials\M22.DSG	11-1-2013	15:34:20	474738.000000	9494.760000	0.121094	-0.910156	-0.554688	0.148624	0.650459	0.242202	-52.093506	-15.472412	-3.356934
C:\Users\cware\Desktop\Steller18Nov\18NovTrials\M22.DSG	11-1-2013	15:34:20	474739.000000	9494.780000	0.101563	-0.859375	-0.679688	0.149541	0.645872	0.255046	-43.121338	-30.197144	-0.762939
C:\Users\cware\Desktop\Steller18Nov\18NovTrials\M22.DSG	11-1-2013	15:34:20	474740.000000	9494.800000	-0.062500	-0.816406	-0.835938	0.149541	0.644954	0.259633	-44.250488	-7.003784	0.000000
C:\Users\cware\Desktop\Steller18Nov\18NovTrials\M22.DSG	11-1-2013	15:34:20	474741.000000	9494.820000	0.070313	-0.921875	-0.667969	0.150459	0.642202	0.264220	-37.475586	-23.666382	-4.364014
C:\Users\cware\Desktop\Steller18Nov\18NovTrials\M22.DSG	11-1-2013	15:34:20	474742.000000	9494.840000	-0.105469	-0.867188	-0.773438	0.151376	0.639450	0.273394	-35.964966	-16.128540	-4.013062
C:\Users\cware\Desktop\Steller18Nov\18NovTrials\M22.DSG	11-1-2013	15:34:20	474743.000000	9494.860000	-0.054688	-0.789063	-0.847656	0.152294	0.638532	0.277064	-38.818359	-33.416748	-9.368896
C:\Users\cware\Desktop\Steller18Nov\18NovTrials\M22.DSG	11-1-2013	15:34:20	474744.000000	9494.880000	0.000000	-0.859375	-0.707031	0.155046	0.635780	0.285321	-44.998169	-12.817383	-9.704590
C:\Users\cware\Desktop\Steller18Nov\18NovTrials\M22.DSG	11-1-2013	15:34:20	474745.000000	9494.900000	-0.125000	-0.843750	-0.644531	0.155963	0.634862	0.289908	-29.724121	2.761841	-2.777100
C:\Users\cware\Desktop\Steller18Nov\18NovTrials\M22.DSG	11-1-2013	15:34:20	474746.000000	9494.920000	0.050781	-0.789063	-0.746094	0.157798	0.630275	0.299083	-42.648315	-17.791748	-8.453369
C:\Users\cware\Desktop\Steller18Nov\18NovTrials\M22.DSG	11-1-2013	15:34:20	474747.000000	9494.940000	-0.156250	-0.808594	-0.824219	0.159633	0.628440	0.304587	-51.055908	1.556396	-10.742188
C:\Users\cware\Desktop\Steller18Nov\18NovTrials\M22.DSG	11-1-2013	15:34:20	474748.000000	9494.960000	-0.093750	-0.792969	-0.804688	0.159633	0.622936	0.313761	-45.684814	-4.974365	-6.362915
C:\Users\cware\Desktop\Steller18Nov\18NovTrials\M22.DSG	11-1-2013	15:34:20	474749.000000	9494.980000	0.031250	-0.789063	-0.710938	0.160550	0.620183	0.319266	-44.036865	-8.972168	-9.033203
C:\Users\cware\Desktop\Steller18Nov\18NovTrials\M22.DSG	11-1-2013	15:34:20	474750.000000	9495.000000	-0.027344	-0.750000	-0.808594	0.163303	0.616514	0.328440	-47.805786	-23.254395	-10.162354
C:\Users\cware\Desktop\Steller18Nov\18NovTrials\M22.DSG	11-1-2013	15:34:20	474751.000000	9495.020000	-0.019531	-0.707031	-0.855469	0.165138	0.613761	0.333028	-46.310425	-3.494263	-7.965088
C:\Users\cware\Desktop\Steller18Nov\18NovTrials\M22.DSG	11-1-2013	15:34:20	474752.000000	9495.040000	-0.089844	-0.765625	-0.785156	0.166972	0.609174	0.344037	-44.738770	-7.247925	-5.996704
C:\Users\cware\Desktop\Steller18Nov\18NovTrials\M22.DSG	11-1-2013	15:34:20	474753.000000	9495.060000	-0.085938	-0.753906	-0.695313	0.169725	0.606422	0.347706	-43.502808	-14.770508	-10.543823
C:\Users\cware\Desktop\Steller18Nov\18NovTrials\M22.DSG	11-1-2013	15:34:20	474754.000000	9495.080000	0.011719	-0.722656	-0.707031	0.170642	0.600917	0.359633	-45.730591	-17.242432	-8.331299
C:\Users\cware\Desktop\Steller18Nov\18NovTrials\M22.DSG	11-1-2013	15:34:20	474755.000000	9495.100000	-0.156250	-0.660156	-0.859375	0.173394	0.598165	0.362385	-43.457031	-1.770020	-2.517700
C:\Users\cware\Desktop\Steller18Nov\18NovTrials\M22.DSG	11-1-2013	15:34:20	474756.000000	9495.120000	-0.031250	-0.664063	-0.875000	0.173394	0.596330	0.366972	-41.305542	17.654419	-2.975464
C:\Users\cware\Desktop\Steller18Nov\18NovTrials\M22.DSG	11-1-2013	15:34:20	474757.000000	9495.140000	-0.101563	-0.699219	-0.792969	0.175229	0.589908	0.376147	-42.297363	-29.037476	-4.516602
C:\Users\cware\Desktop\Steller18Nov\18NovTrials\M22.DSG	11-1-2013	15:34:20	474758.000000	9495.160000	-0.156250	-0.703125	-0.859375	0.177982	0.586239	0.380734	-42.358398	-5.340576	-7.568359
C:\Users\cware\Desktop\Steller18Nov\18NovTrials\M22.DSG	11-1-2013	15:34:20	474759.000000	9495.180000	-0.066406	-0.667969	-0.886719	0.178899	0.582569	0.388991	-33.401489	-34.423828	-1.693726
C:\Users\cware\Desktop\Steller18Nov\18NovTrials\M22.DSG	11-1-2013	15:34:20	474760.000000	9495.200000	-0.066406	-0.667969	-0.886719	0.181651	0.580734	0.391743	-21.362305	11.505127	3.570557
C:\Users\cware\Desktop\Steller18Nov\18NovTrials\M22.DSG	11-1-2013	15:34:20	474761.000000	9495.220000	-0.152344	-0.726563	-0.832031	0.182569	0.576147	0.396330	-30.319214	-8.529663	0.076294
C:\Users\cware\Desktop\Steller18Nov\18NovTrials\M22.DSG	11-1-2013	15:34:20	474762.000000	9495.240000	0.000000	-0.679688	-0.835938	0.182569	0.575229	0.399083	-35.034180	-39.077759	-1.159668
C:\Users\cware\Desktop\Steller18Nov\18NovTrials\M22.DSG	11-1-2013	15:34:20	474763.000000	9495.260000	-0.058594	-0.585938	-0.867188	0.187156	0.570642	0.406422	-28.686523	-42.846680	-3.875732
C:\Users\cware\Desktop\Steller18Nov\18NovTrials\M22.DSG	11-1-2013	15:34:20	474764.000000	9495.280000	-0.156250	-0.617188	-0.824219	0.189908	0.566055	0.409174	-22.750854	-21.728516	4.180908
C:\Users\cware\Desktop\Steller18Nov\18NovTrials\M22.DSG	11-1-2013	15:34:20	474765.000000	9495.300000	-0.058594	-0.710938	-0.753906	0.190826	0.563303	0.413761	-37.582397	-15.579224	-0.167847
C:\Users\cware\Desktop\Steller18Nov\18NovTrials\M22.DSG	11-1-2013	15:34:20	474766.000000	9495.320000	0.019531	-0.703125	-0.828125	0.192661	0.560550	0.418349	-30.532837	-34.149170	3.997803
C:\Users\cware\Desktop\Steller18Nov\18NovTrials\M22.DSG	11-1-2013	15:34:20	474767.000000	9495.340000	-0.179688	-0.554688	-0.996094	0.195413	0.557798	0.422018	-21.530151	-9.124756	1.632690
C:\Users\cware\Desktop\Steller18Nov\18NovTrials\M22.DSG	11-1-2013	15:34:20	474768.000000	9495.360000	-0.105469	-0.542969	-0.859375	0.196330	0.556881	0.424771	-29.403687	-41.534424	-2.288818
C:\Users\cware\Desktop\Steller18Nov\18NovTrials\M22.DSG	11-1-2013	15:34:20	474769.000000	9495.380000	-0.187500	-0.703125	-0.750000	0.199083	0.553211	0.429358	-29.830933	-26.535034	1.632690
C:\Users\cware\Desktop\Steller18Nov\18NovTrials\M22.DSG	11-1-2013	15:34:20	474770.000000	9495.400000	-0.113281	-0.746094	-0.761719	0.200917	0.552294	0.430275	-19.958496	-24.291992	4.959106
C:\Users\cware\Desktop\Steller18Nov\18NovTrials\M22.DSG	11-1-2013	15:34:20	474771.000000	9495.420000	-0.113281	-0.679688	-0.886719	0.205505	0.549541	0.432110	-12.619019	-34.988403	1.510620
C:\Users\cware\Desktop\Steller18Nov\18NovTrials\M22.DSG	11-1-2013	15:34:20	474772.000000	9495.440000	-0.351563	-0.617188	-0.976563	0.205505	0.547706	0.434862	-14.968872	-2.243042	8.087158
C:\Users\cware\Desktop\Steller18Nov\18NovTrials\M22.DSG	11-1-2013	15:34:20	474773.000000	9495.460000	-0.132813	-0.632813	-0.820313	0.206422	0.544954	0.436697	-28.717041	-27.816772	-1.327515
C:\Users\cware\Desktop\Steller18Nov\18NovTrials\M22.DSG	11-1-2013	15:34:20	474774.000000	9495.480000	-0.207031	-0.613281	-0.781250	0.207339	0.543119	0.438532	-26.672363	-15.563965	1.144409
C:\Users\cware\Desktop\Steller18Nov\18NovTrials\M22.DSG	11-1-2013	15:34:20	474775.000000	9495.500000	-0.191406	-0.683594	-0.804688	0.207339	0.541284	0.442202	-8.529663	5.920410	3.250122
C:\Users\cware\Desktop\Steller18Nov\18NovTrials\M22.DSG	11-1-2013	15:34:20	474776.000000	9495.520000	-0.132813	-0.625000	-0.917969	0.207339	0.540367	0.444037	-6.820679	-3.540039	-2.670288
C:\Users\cware\Desktop\Steller18Nov\18NovTrials\M22.DSG	11-1-2013	15:34:20	474777.000000	9495.540000	-0.171875	-0.519531	-1.035156	0.209174	0.540367	0.444037	-10.879517	-10.620117	-1.403809
C:\Users\cware\Desktop\Steller18Nov\18NovTrials\M22.DSG	11-1-2013	15:34:20	474778.000000	9495.560000	-0.230469	-0.511719	-1.074219	0.207339	0.540367	0.444037	-21.392822	-3.692627	1.403809
C:\Users\cware\Desktop\Steller18Nov\18NovTrials\M22.DSG	11-1-2013	15:34:20	474779.000000	9495.580000	-0.332031	-0.554688	-0.949219	0.206422	0.537615	0.446789	-13.732910	-9.475708	8.880615
C:\Users\cware\Desktop\Steller18Nov\18NovTrials\M22.DSG	11-1-2013	15:34:20	474780.000000	9495.600000	-0.214844	-0.535156	-0.957031	0.204587	0.535780	0.447706	6.668091	-1.342773	13.763428
C:\Users\cware\Desktop\Steller18Nov\18NovTrials\M22.DSG	11-1-2013	15:34:20	474781.000000	9495.620000	-0.304688	-0.449219	-1.082031	0.203670	0.536697	0.446789	-1.235962	3.158569	9.399414
C:\Users\cware\Desktop\Steller18Nov\18NovTrials\M22.DSG	11-1-2013	15:34:20	474782.000000	9495.640000	-0.406250	-0.343750	-1.238281	0.201835	0.537615	0.445872	-8.255005	0.625610	7.873535
C:\Users\cware\Desktop\Steller18Nov\18NovTrials\M22.DSG	11-1-2013	15:34:20	474783.000000	9495.660000	-0.484375	-0.351563	-1.246094	0.199083	0.538532	0.444037	1.174927	10.055542	10.086060
C:\Users\cware\Desktop\Steller18Nov\18NovTrials\M22.DSG	11-1-2013	15:34:20	474784.000000	9495.680000	-0.406250	-0.429688	-1.183594	0.196330	0.542202	0.442202	14.328003	1.220703	6.027222
C:\Users\cware\Desktop\Steller18Nov\18NovTrials\M22.DSG	11-1-2013	15:34:20	474785.000000	9495.700000	-0.367188	-0.628906	-1.250000	0.193578	0.545872	0.437615	47.897339	57.388306	5.767822
C:\Users\cware\Desktop\Steller18Nov\18NovTrials\M22.DSG	11-1-2013	15:34:20	474786.000000	9495.720000	-0.582031	-0.699219	-1.164063	0.185321	0.552294	0.428440	50.109863	98.861694	3.417969
C:\Users\cware\Desktop\Steller18Nov\18NovTrials\M22.DSG	11-1-2013	15:34:20	474787.000000	9495.740000	0.046875	-0.410156	-1.296875	0.177064	0.556881	0.421101	56.945801	66.345215	-6.652832
C:\Users\cware\Desktop\Steller18Nov\18NovTrials\M22.DSG	11-1-2013	15:34:20	474788.000000	9495.760000	0.164063	-0.406250	-1.414063	0.166055	0.566055	0.407339	65.750122	87.661743	-9.643555
C:\Users\cware\Desktop\Steller18Nov\18NovTrials\M22.DSG	11-1-2013	15:34:20	474789.000000	9495.780000	0.308594	-0.480469	-1.527344	0.162385	0.571560	0.398165	72.677612	69.915771	-16.845703
C:\Users\cware\Desktop\Steller18Nov\18NovTrials\M22.DSG	11-1-2013	15:34:20	474790.000000	9495.800000	0.367188	-0.675781	-1.410156	0.153211	0.582569	0.381651	61.721802	87.570190	-19.958496
C:\Users\cware\Desktop\Steller18Nov\18NovTrials\M22.DSG	11-1-2013	15:34:20	474791.000000	9495.820000	0.578125	-0.691406	-1.378906	0.151376	0.588073	0.374312	34.454346	70.709229	-20.919800
C:\Users\cware\Desktop\Steller18Nov\18NovTrials\M22.DSG	11-1-2013	15:34:20	474792.000000	9495.840000	0.722656	-0.640625	-1.300781	0.143119	0.590826	0.365138	14.801025	52.108765	-17.227173
C:\Users\cware\Desktop\Steller18Nov\18NovTrials\M22.DSG	11-1-2013	15:34:20	474793.000000	9495.860000	0.835938	-0.667969	-1.195313	0.141284	0.592661	0.364220	-5.432129	4.791260	-13.122559
C:\Users\cware\Desktop\Steller18Nov\18NovTrials\M22.DSG	11-1-2013	15:34:20	474794.000000	9495.880000	0.414063	-0.773438	-1.304688	0.139450	0.592661	0.362385	-20.614624	63.751221	-3.814697
C:\Users\cware\Desktop\Steller18Nov\18NovTrials\M22.DSG	11-1-2013	15:34:20	474795.000000	9495.900000	0.554688	-0.726563	-1.210938	0.133028	0.591743	0.362385	-12.268066	25.390625	-6.546021
C:\Users\cware\Desktop\Steller18Nov\18NovTrials\M22.DSG	11-1-2013	15:34:20	474796.000000	9495.920000	0.265625	-0.589844	-1.195313	0.132110	0.589908	0.362385	-15.731812	39.947510	-7.980347
C:\Users\cware\Desktop\Steller18Nov\18NovTrials\M22.DSG	11-1-2013	15:34:20	474797.000000	9495.940000	0.183594	-0.679688	-1.125000	0.129358	0.588073	0.367890	-44.006348	50.750732	-9.597778
C:\Users\cware\Desktop\Steller18Nov\18NovTrials\M22.DSG	11-1-2013	15:34:20	474798.000000	9495.960000	0.230469	-0.769531	-0.968750	0.126606	0.585321	0.371560	-32.028198	57.617188	-15.502930
C:\Users\cware\Desktop\Steller18Nov\18NovTrials\M22.DSG	11-1-2013	15:34:20	474799.000000	9495.980000	0.226563	-0.726563	-0.910156	0.122018	0.581651	0.377982	-46.356201	71.960449	-18.478394
C:\Users\cware\Desktop\Steller18Nov\18NovTrials\M22.DSG	11-1-2013	15:34:20	474800.000000	9496.000000	0.406250	-0.671875	-0.894531	0.119266	0.577064	0.379817	-42.968750	47.134399	-8.422852
C:\Users\cware\Desktop\Steller18Nov\18NovTrials\M22.DSG	11-1-2013	15:34:20	474801.000000	9496.020000	0.445313	-0.812500	-0.859375	0.112844	0.573394	0.385321	-40.527344	5.737305	-15.441895
C:\Users\cware\Desktop\Steller18Nov\18NovTrials\M22.DSG	11-1-2013	15:34:20	474802.000000	9496.040000	0.191406	-0.785156	-0.988281	0.112844	0.570642	0.388073	-39.550781	20.462036	-4.302979
C:\Users\cware\Desktop\Steller18Nov\18NovTrials\M22.DSG	11-1-2013	15:34:20	474803.000000	9496.060000	0.070313	-0.628906	-1.023438	0.109174	0.566972	0.392661	-32.974243	5.081177	1.937866
C:\Users\cware\Desktop\Steller18Nov\18NovTrials\M22.DSG	11-1-2013	15:34:20	474804.000000	9496.080000	0.105469	-0.632813	-0.941406	0.108257	0.563303	0.396330	-48.690796	12.603760	-0.289917
C:\Users\cware\Desktop\Steller18Nov\18NovTrials\M22.DSG	11-1-2013	15:34:20	474805.000000	9496.100000	-0.046875	-0.621094	-1.042969	0.105505	0.556881	0.404587	-35.934448	19.897461	5.752563
C:\Users\cware\Desktop\Steller18Nov\18NovTrials\M22.DSG	11-1-2013	15:34:20	474806.000000	9496.120000	-0.054688	-0.703125	-0.898438	0.103670	0.554128	0.407339	-45.822144	4.882813	-5.996704
C:\Users\cware\Desktop\Steller18Nov\18NovTrials\M22.DSG	11-1-2013	15:34:20	474807.000000	9496.140000	0.195313	-0.644531	-0.847656	0.105505	0.547706	0.414679	-36.788940	29.174805	-0.183105
C:\Users\cware\Desktop\Steller18Nov\18NovTrials\M22.DSG	11-1-2013	15:34:20	474808.000000	9496.160000	0.093750	-0.632813	-0.945313	0.103670	0.544954	0.420183	-38.467407	33.370972	-3.097534
C:\Users\cware\Desktop\Steller18Nov\18NovTrials\M22.DSG	11-1-2013	15:34:20	474809.000000	9496.180000	0.203125	-0.574219	-0.941406	0.100917	0.540367	0.423853	-29.983521	7.369995	-8.209229
C:\Users\cware\Desktop\Steller18Nov\18NovTrials\M22.DSG	11-1-2013	15:34:20	474810.000000	9496.200000	0.117188	-0.578125	-0.871094	0.099083	0.537615	0.426606	-28.869629	5.325317	-2.807617
C:\Users\cware\Desktop\Steller18Nov\18NovTrials\M22.DSG	11-1-2013	15:34:20	474811.000000	9496.220000	0.183594	-0.589844	-1.003906	0.100917	0.532110	0.433028	-32.318115	5.584717	-6.042480
C:\Users\cware\Desktop\Steller18Nov\18NovTrials\M22.DSG	11-1-2013	15:34:20	474812.000000	9496.240000	-0.097656	-0.550781	-1.015625	0.100917	0.529358	0.435780	-45.562744	-0.381470	-10.650635
C:\Users\cware\Desktop\Steller18Nov\18NovTrials\M22.DSG	11-1-2013	15:34:20	474813.000000	9496.260000	-0.171875	-0.535156	-1.011719	0.101835	0.522936	0.443119	-42.404175	40.512085	-2.990723
C:\Users\cware\Desktop\Steller18Nov\18NovTrials\M22.DSG	11-1-2013	15:34:20	474814.000000	9496.280000	-0.171875	-0.535156	-1.011719	0.099083	0.520183	0.445872	-36.056519	23.437500	-8.605957
C:\Users\cware\Desktop\Steller18Nov\18NovTrials\M22.DSG	11-1-2013	15:34:20	474815.000000	9496.300000	0.027344	-0.519531	-1.066406	0.097248	0.513761	0.452294	-44.128418	23.223877	-7.034302
C:\Users\cware\Desktop\Steller18Nov\18NovTrials\M22.DSG	11-1-2013	15:34:20	474816.000000	9496.320000	0.132813	-0.480469	-0.996094	0.096330	0.510092	0.455046	-37.567139	11.032104	-8.255005
C:\Users\cware\Desktop\Steller18Nov\18NovTrials\M22.DSG	11-1-2013	15:34:20	474817.000000	9496.340000	-0.039063	-0.542969	-1.105469	0.096330	0.503670	0.467890	-43.563843	38.772583	-6.622314
C:\Users\cware\Desktop\Steller18Nov\18NovTrials\M22.DSG	11-1-2013	15:34:20	474818.000000	9496.360000	0.140625	-0.472656	-1.070313	0.093578	0.500917	0.465138	-42.419434	-2.487183	-7.034302
C:\Users\cware\Desktop\Steller18Nov\18NovTrials\M22.DSG	11-1-2013	15:34:20	474819.000000	9496.380000	0.109375	-0.507813	-0.992188	0.093578	0.493578	0.471560	-39.794922	13.275146	-5.371094
C:\Users\cware\Desktop\Steller18Nov\18NovTrials\M22.DSG	11-1-2013	15:34:20	474820.000000	9496.400000	0.074219	-0.421875	-1.152344	0.094495	0.488991	0.473394	-37.948608	-3.128052	-9.704590
C:\Users\cware\Desktop\Steller18Nov\18NovTrials\M22.DSG	11-1-2013	15:34:20	474821.000000	9496.420000	0.128906	-0.386719	-0.988281	0.094495	0.487156	0.476147	-44.754028	13.275146	-10.192871
C:\Users\cware\Desktop\Steller18Nov\18NovTrials\M22.DSG	11-1-2013	15:34:20	474822.000000	9496.440000	0.167969	-0.476563	-0.996094	0.093578	0.478899	0.481651	-47.195435	9.002686	-10.498047
C:\Users\cware\Desktop\Steller18Nov\18NovTrials\M22.DSG	11-1-2013	15:34:20	474823.000000	9496.460000	0.070313	-0.375000	-1.101563	0.091743	0.476147	0.484404	-44.113159	-10.025024	-13.702393
C:\Users\cware\Desktop\Steller18Nov\18NovTrials\M22.DSG	11-1-2013	15:34:20	474824.000000	9496.480000	0.031250	-0.460938	-1.070313	0.091743	0.469725	0.490826	-46.722412	23.559570	-5.569458
C:\Users\cware\Desktop\Steller18Nov\18NovTrials\M22.DSG	11-1-2013	15:34:20	474825.000000	9496.500000	0.238281	-0.414063	-1.128906	0.091743	0.466055	0.493578	-33.523560	40.664673	-1.449585
C:\Users\cware\Desktop\Steller18Nov\18NovTrials\M22.DSG	11-1-2013	15:34:20	474826.000000	9496.520000	0.125000	-0.382813	-1.132813	0.086239	0.457798	0.491743	-42.098999	-2.426147	-7.385254
C:\Users\cware\Desktop\Steller18Nov\18NovTrials\M22.DSG	11-1-2013	15:34:20	474827.000000	9496.540000	0.058594	-0.386719	-1.046875	0.086239	0.454128	0.500000	-32.821655	14.694214	0.671387
C:\Users\cware\Desktop\Steller18Nov\18NovTrials\M22.DSG	11-1-2013	15:34:20	474828.000000	9496.560000	0.253906	-0.402344	-1.066406	0.084404	0.447706	0.504587	-41.854858	-23.284912	-8.087158
C:\Users\cware\Desktop\Steller18Nov\18NovTrials\M22.DSG	11-1-2013	15:34:20	474829.000000	9496.580000	0.070313	-0.386719	-1.125000	0.084404	0.444037	0.507339	-34.393311	11.779785	-0.228882
C:\Users\cware\Desktop\Steller18Nov\18NovTrials\M22.DSG	11-1-2013	15:34:20	474830.000000	9496.600000	0.195313	-0.417969	-1.105469	0.082569	0.437615	0.512844	-39.047241	-10.650635	-3.707886
C:\Users\cware\Desktop\Steller18Nov\18NovTrials\M22.DSG	11-1-2013	15:34:20	474831.000000	9496.620000	0.058594	-0.343750	-1.195313	0.082569	0.433028	0.516514	-43.563843	-25.604248	-8.728027
C:\Users\cware\Desktop\Steller18Nov\18NovTrials\M22.DSG	11-1-2013	15:34:20	474832.000000	9496.640000	0.109375	-0.320313	-1.066406	0.082569	0.424771	0.520183	-36.376953	25.466919	-0.976563
C:\Users\cware\Desktop\Steller18Nov\18NovTrials\M22.DSG	11-1-2013	15:34:20	474833.000000	9496.660000	0.167969	-0.324219	-1.125000	0.083486	0.421101	0.523853	-43.075562	12.191772	-7.644653
C:\Users\cware\Desktop\Steller18Nov\18NovTrials\M22.DSG	11-1-2013	15:34:20	474834.000000	9496.680000	0.085938	-0.234375	-1.164063	0.082569	0.413761	0.529358	-38.085938	10.101318	-5.889893
C:\Users\cware\Desktop\Steller18Nov\18NovTrials\M22.DSG	11-1-2013	15:34:20	474835.000000	9496.700000	0.191406	-0.296875	-1.070313	0.080734	0.409174	0.529358	-35.507202	9.475708	-4.486084
C:\Users\cware\Desktop\Steller18Nov\18NovTrials\M22.DSG	11-1-2013	15:34:20	474836.000000	9496.720000	0.156250	-0.300781	-1.109375	0.079817	0.406422	0.531193	-43.106079	-2.624512	-7.400513
C:\Users\cware\Desktop\Steller18Nov\18NovTrials\M22.DSG	11-1-2013	15:34:20	474837.000000	9496.740000	0.175781	-0.214844	-1.199219	0.079817	0.396330	0.538532	-37.506104	26.779175	-3.479004
C:\Users\cware\Desktop\Steller18Nov\18NovTrials\M22.DSG	11-1-2013	15:34:20	474838.000000	9496.760000	0.113281	-0.269531	-1.101563	0.077982	0.393578	0.539450	-34.591675	6.607056	-4.302979
C:\Users\cware\Desktop\Steller18Nov\18NovTrials\M22.DSG	11-1-2013	15:34:20	474839.000000	9496.780000	0.203125	-0.250000	-1.117188	0.078899	0.387156	0.543119	-44.036865	-4.974365	-9.643555
C:\Users\cware\Desktop\Steller18Nov\18NovTrials\M22.DSG	11-1-2013	15:34:20	474840.000000	9496.800000	0.171875	-0.179688	-1.164063	0.079817	0.382569	0.545872	-42.068481	13.992310	-4.562378
C:\Users\cware\Desktop\Steller18Nov\18NovTrials\M22.DSG	11-1-2013	15:34:20	474841.000000	9496.820000	0.070313	-0.230469	-1.136719	0.079817	0.375229	0.551376	-39.947510	13.549805	-6.607056
C:\Users\cware\Desktop\Steller18Nov\18NovTrials\M22.DSG	11-1-2013	15:34:20	474842.000000	9496.840000	0.070313	-0.230469	-1.136719	0.077982	0.371560	0.553211	-45.852661	3.173828	-7.492065
C:\Users\cware\Desktop\Steller18Nov\18NovTrials\M22.DSG	11-1-2013	15:34:20	474843.000000	9496.860000	0.046875	-0.113281	-1.132813	0.077064	0.363303	0.555963	-33.050537	25.161743	-2.426147
C:\Users\cware\Desktop\Steller18Nov\18NovTrials\M22.DSG	11-1-2013	15:34:20	474844.000000	9496.880000	0.285156	-0.191406	-1.058594	0.075229	0.358716	0.556881	-32.791138	-15.151978	-6.958008
C:\Users\cware\Desktop\Steller18Nov\18NovTrials\M22.DSG	11-1-2013	15:34:20	474845.000000	9496.900000	0.164063	-0.230469	-1.031250	0.077982	0.353211	0.562385	-46.539307	-10.223389	-11.276245
C:\Users\cware\Desktop\Steller18Nov\18NovTrials\M22.DSG	11-1-2013	15:34:20	474846.000000	9496.920000	0.070313	-0.187500	-1.203125	0.077982	0.347706	0.563303	-43.045044	6.912231	-6.088257
C:\Users\cware\Desktop\Steller18Nov\18NovTrials\M22.DSG	11-1-2013	15:34:20	474847.000000	9496.940000	0.183594	-0.101563	-1.191406	0.077064	0.340367	0.566972	-41.366577	6.835938	-8.621216
C:\Users\cware\Desktop\Steller18Nov\18NovTrials\M22.DSG	11-1-2013	15:34:20	474848.000000	9496.960000	0.265625	-0.160156	-1.035156	0.077064	0.333945	0.568807	-46.920776	-12.924194	-9.872437
C:\Users\cware\Desktop\Steller18Nov\18NovTrials\M22.DSG	11-1-2013	15:34:20	474849.000000	9496.980000	0.210938	-0.156250	-1.066406	0.076147	0.326606	0.572477	-41.580200	2.990723	-7.278442
C:\Users\cware\Desktop\Steller18Nov\18NovTrials\M22.DSG	11-1-2013	15:34:20	474850.000000	9497.000000	0.281250	-0.058594	-1.125000	0.075229	0.322018	0.573394	-36.682129	-17.654419	-8.270264
C:\Users\cware\Desktop\Steller18Nov\18NovTrials\M22.DSG	11-1-2013	15:34:20	474851.000000	9497.020000	0.164063	-0.011719	-1.191406	0.074312	0.315596	0.576147	-44.342041	-3.631592	-10.955811
C:\Users\cware\Desktop\Steller18Nov\18NovTrials\M22.DSG	11-1-2013	15:34:20	474852.000000	9497.040000	0.136719	-0.082031	-1.062500	0.076147	0.311009	0.577064	-43.869019	1.296997	-8.621216
C:\Users\cware\Desktop\Steller18Nov\18NovTrials\M22.DSG	11-1-2013	15:34:20	474853.000000	9497.060000	0.089844	-0.085938	-1.121094	0.074312	0.302752	0.580734	-36.376953	2.990723	-6.149292
C:\Users\cware\Desktop\Steller18Nov\18NovTrials\M22.DSG	11-1-2013	15:34:20	474854.000000	9497.080000	0.148438	-0.074219	-1.195313	0.073394	0.299083	0.582569	-34.271240	-0.732422	-7.614136
C:\Users\cware\Desktop\Steller18Nov\18NovTrials\M22.DSG	11-1-2013	15:34:20	474855.000000	9497.100000	0.148438	0.015625	-1.175781	0.072477	0.289908	0.584404	-45.501709	13.366699	-9.841919
C:\Users\cware\Desktop\Steller18Nov\18NovTrials\M22.DSG	11-1-2013	15:34:20	474856.000000	9497.120000	0.187500	-0.093750	-1.046875	0.070642	0.287156	0.585321	-41.961670	-1.495361	-5.584717
C:\Users\cware\Desktop\Steller18Nov\18NovTrials\M22.DSG	11-1-2013	15:34:20	474857.000000	9497.140000	0.234375	-0.074219	-1.011719	0.070642	0.278899	0.587156	-32.089233	9.643555	-2.822876
C:\Users\cware\Desktop\Steller18Nov\18NovTrials\M22.DSG	11-1-2013	15:34:20	474858.000000	9497.160000	0.199219	-0.003906	-1.175781	0.072477	0.274312	0.588991	-34.317017	-10.345459	-2.441406
C:\Users\cware\Desktop\Steller18Nov\18NovTrials\M22.DSG	11-1-2013	15:34:20	474859.000000	9497.180000	0.195313	0.062500	-1.226563	0.072477	0.266055	0.589908	-41.183472	8.712769	-6.225586
C:\Users\cware\Desktop\Steller18Nov\18NovTrials\M22.DSG	11-1-2013	15:34:20	474860.000000	9497.200000	0.167969	0.027344	-1.117188	0.071560	0.262385	0.593578	-38.177490	0.610352	-5.706787
C:\Users\cware\Desktop\Steller18Nov\18NovTrials\M22.DSG	11-1-2013	15:34:20	474861.000000	9497.220000	0.160156	0.011719	-1.066406	0.071560	0.259633	0.594495	-26.092529	7.171631	-2.395630
C:\Users\cware\Desktop\Steller18Nov\18NovTrials\M22.DSG	11-1-2013	15:34:20	474862.000000	9497.240000	0.191406	-0.039063	-1.097656	0.069725	0.251376	0.595413	-25.100708	1.510620	-6.607056
C:\Users\cware\Desktop\Steller18Nov\18NovTrials\M22.DSG	11-1-2013	15:34:20	474863.000000	9497.260000	0.242188	-0.050781	-1.160156	0.071560	0.247706	0.596330	-35.812378	-8.743286	-10.437012
C:\Users\cware\Desktop\Steller18Nov\18NovTrials\M22.DSG	11-1-2013	15:34:20	474864.000000	9497.280000	0.246094	0.101563	-1.195313	0.069725	0.243119	0.598165	-46.173096	-4.333496	-15.670776
C:\Users\cware\Desktop\Steller18Nov\18NovTrials\M22.DSG	11-1-2013	15:34:20	474865.000000	9497.300000	0.121094	0.140625	-1.261719	0.068807	0.237615	0.598165	-33.920288	30.090332	-2.975464
C:\Users\cware\Desktop\Steller18Nov\18NovTrials\M22.DSG	11-1-2013	15:34:20	474866.000000	9497.320000	0.121094	0.074219	-1.140625	0.065138	0.228440	0.599083	-33.004761	27.526855	-4.180908
C:\Users\cware\Desktop\Steller18Nov\18NovTrials\M22.DSG	11-1-2013	15:34:20	474867.000000	9497.340000	0.070313	0.066406	-1.128906	0.063303	0.225688	0.600000	-33.065796	21.041870	-8.255005
C:\Users\cware\Desktop\Steller18Nov\18NovTrials\M22.DSG	11-1-2013	15:34:20	474868.000000	9497.360000	0.234375	0.066406	-1.078125	0.061468	0.216514	0.600000	-42.251587	8.056641	-14.373779
C:\Users\cware\Desktop\Steller18Nov\18NovTrials\M22.DSG	11-1-2013	15:34:20	474869.000000	9497.380000	0.242188	0.117188	-1.148438	0.059633	0.212844	0.601835	-39.886475	18.615723	-10.742188
C:\Users\cware\Desktop\Steller18Nov\18NovTrials\M22.DSG	11-1-2013	15:34:20	474870.000000	9497.400000	0.242188	0.117188	-1.148438	0.057798	0.205505	0.601835	-36.453247	-0.076294	-6.484985
C:\Users\cware\Desktop\Steller18Nov\18NovTrials\M22.DSG	11-1-2013	15:34:20	474871.000000	9497.420000	0.191406	0.175781	-1.109375	0.056881	0.201835	0.601835	-24.383545	10.223389	-4.058838
C:\Users\cware\Desktop\Steller18Nov\18NovTrials\M22.DSG	11-1-2013	15:34:20	474872.000000	9497.440000	0.191406	0.105469	-1.070313	0.054128	0.193578	0.601835	-31.372070	14.343262	-8.163452
C:\Users\cware\Desktop\Steller18Nov\18NovTrials\M22.DSG	11-1-2013	15:34:20	474873.000000	9497.460000	0.191406	0.078125	-1.078125	0.055046	0.189908	0.602752	-48.782349	15.258789	-9.658813
C:\Users\cware\Desktop\Steller18Nov\18NovTrials\M22.DSG	11-1-2013	15:34:20	474874.000000	9497.480000	0.246094	0.078125	-1.089844	0.052294	0.181651	0.602752	-50.140381	-6.088257	-10.101318
C:\Users\cware\Desktop\Steller18Nov\18NovTrials\M22.DSG	11-1-2013	15:34:20	474875.000000	9497.500000	0.234375	0.164063	-1.179688	0.048624	0.177064	0.603670	-27.465820	4.501343	-2.761841
C:\Users\cware\Desktop\Steller18Nov\18NovTrials\M22.DSG	11-1-2013	15:34:20	474876.000000	9497.520000	0.101563	0.203125	-1.367188	0.047706	0.174312	0.602752	-24.429321	45.974731	5.035400
C:\Users\cware\Desktop\Steller18Nov\18NovTrials\M22.DSG	11-1-2013	15:34:20	474877.000000	9497.540000	0.195313	0.222656	-1.101563	0.042202	0.165138	0.600917	-28.228760	31.860352	-0.915527
C:\Users\cware\Desktop\Steller18Nov\18NovTrials\M22.DSG	11-1-2013	15:34:20	474878.000000	9497.560000	0.308594	0.277344	-1.070313	0.039450	0.161468	0.600917	-46.585083	15.274048	-8.529663
C:\Users\cware\Desktop\Steller18Nov\18NovTrials\M22.DSG	11-1-2013	15:34:20	474879.000000	9497.580000	0.281250	0.363281	-1.152344	0.038532	0.152294	0.601835	-58.059692	-0.503540	-27.328491
C:\Users\cware\Desktop\Steller18Nov\18NovTrials\M22.DSG	11-1-2013	15:34:20	474880.000000	9497.600000	0.164063	0.351563	-1.187500	0.037615	0.146789	0.602752	-39.855957	3.265381	-41.595459
C:\Users\cware\Desktop\Steller18Nov\18NovTrials\M22.DSG	11-1-2013	15:34:20	474881.000000	9497.620000	0.093750	0.269531	-1.144531	0.035780	0.144954	0.600917	-6.973267	36.758423	-48.721313
C:\Users\cware\Desktop\Steller18Nov\18NovTrials\M22.DSG	11-1-2013	15:34:20	474882.000000	9497.640000	0.046875	0.246094	-1.199219	0.029358	0.146789	0.599083	-3.402710	38.314819	-49.911499
C:\Users\cware\Desktop\Steller18Nov\18NovTrials\M22.DSG	11-1-2013	15:34:20	474883.000000	9497.660000	0.132813	0.191406	-1.210938	0.017431	0.149541	0.594495	-9.399414	74.783325	-47.760010
C:\Users\cware\Desktop\Steller18Nov\18NovTrials\M22.DSG	11-1-2013	15:34:20	474884.000000	9497.680000	0.367188	0.187500	-1.207031	0.011009	0.149541	0.588991	-19.027710	63.476563	-50.537109
C:\Users\cware\Desktop\Steller18Nov\18NovTrials\M22.DSG	11-1-2013	15:34:20	474885.000000	9497.700000	0.425781	0.261719	-1.230469	-0.000917	0.149541	0.586239	-33.584595	38.986206	-50.994873
C:\Users\cware\Desktop\Steller18Nov\18NovTrials\M22.DSG	11-1-2013	15:34:20	474886.000000	9497.720000	0.343750	0.335938	-1.222656	-0.006422	0.148624	0.585321	-32.058716	42.160034	-47.195435
C:\Users\cware\Desktop\Steller18Nov\18NovTrials\M22.DSG	11-1-2013	15:34:20	474887.000000	9497.740000	0.277344	0.402344	-1.222656	-0.014679	0.144954	0.580734	-34.484863	33.248901	-51.147461
C:\Users\cware\Desktop\Steller18Nov\18NovTrials\M22.DSG	11-1-2013	15:34:20	474888.000000	9497.760000	0.203125	0.394531	-1.257813	-0.019266	0.144037	0.577982	-34.240723	46.569824	-49.545288
C:\Users\cware\Desktop\Steller18Nov\18NovTrials\M22.DSG	11-1-2013	15:34:20	474889.000000	9497.780000	0.285156	0.457031	-1.230469	-0.029358	0.140367	0.573394	-57.327271	34.530640	-61.141968
C:\Users\cware\Desktop\Steller18Nov\18NovTrials\M22.DSG	11-1-2013	15:34:20	474890.000000	9497.800000	0.281250	0.437500	-1.246094	-0.033945	0.137615	0.572477	-57.159424	59.066772	-62.225342
C:\Users\cware\Desktop\Steller18Nov\18NovTrials\M22.DSG	11-1-2013	15:34:20	474891.000000	9497.820000	0.292969	0.402344	-1.152344	-0.047706	0.130275	0.562385	-59.310913	72.021484	-68.695068
C:\Users\cware\Desktop\Steller18Nov\18NovTrials\M22.DSG	11-1-2013	15:34:20	474892.000000	9497.840000	0.363281	0.457031	-1.203125	-0.054128	0.131193	0.559633	-56.518555	63.644409	-74.218750
C:\Users\cware\Desktop\Steller18Nov\18NovTrials\M22.DSG	11-1-2013	15:34:20	474893.000000	9497.860000	0.542969	0.496094	-1.242188	-0.070642	0.128440	0.549541	-46.661377	67.703247	-74.981689
C:\Users\cware\Desktop\Steller18Nov\18NovTrials\M22.DSG	11-1-2013	15:34:20	474894.000000	9497.880000	0.632813	0.523438	-1.160156	-0.077064	0.127523	0.545872	-34.103394	64.010620	-68.756104
C:\Users\cware\Desktop\Steller18Nov\18NovTrials\M22.DSG	11-1-2013	15:34:20	474895.000000	9497.900000	0.621094	0.496094	-1.117188	-0.090826	0.131193	0.535780	-27.389526	66.619873	-60.882568
C:\Users\cware\Desktop\Steller18Nov\18NovTrials\M22.DSG	11-1-2013	15:34:20	474896.000000	9497.920000	0.605469	0.457031	-1.089844	-0.099083	0.133945	0.530275	-18.676758	60.134888	-56.549072
C:\Users\cware\Desktop\Steller18Nov\18NovTrials\M22.DSG	11-1-2013	15:34:20	474897.000000	9497.940000	0.679688	0.421875	-1.070313	-0.110092	0.139450	0.521101	-15.869141	52.978516	-53.268433
C:\Users\cware\Desktop\Steller18Nov\18NovTrials\M22.DSG	11-1-2013	15:34:20	474898.000000	9497.960000	0.679688	0.421875	-1.070313	-0.115596	0.141284	0.516514	-14.541626	66.055298	-46.676636
C:\Users\cware\Desktop\Steller18Nov\18NovTrials\M22.DSG	11-1-2013	15:34:20	474899.000000	9497.980000	0.656250	0.355469	-1.042969	-0.122018	0.145872	0.511009	-19.302368	58.990479	-42.694092
C:\Users\cware\Desktop\Steller18Nov\18NovTrials\M22.DSG	11-1-2013	15:34:20	474900.000000	9498.000000	0.695313	0.347656	-1.007813	-0.133028	0.146789	0.500917	-22.750854	56.076050	-41.290283
C:\Users\cware\Desktop\Steller18Nov\18NovTrials\M22.DSG	11-1-2013	15:34:20	474901.000000	9498.020000	0.652344	0.355469	-1.027344	-0.138532	0.148624	0.495413	-26.184082	56.747437	-39.993286
C:\Users\cware\Desktop\Steller18Nov\18NovTrials\M22.DSG	11-1-2013	15:34:20	474902.000000	9498.040000	0.722656	0.343750	-0.980469	-0.147706	0.149541	0.485321	-29.174805	58.441162	-41.763306
C:\Users\cware\Desktop\Steller18Nov\18NovTrials\M22.DSG	11-1-2013	15:34:20	474903.000000	9498.060000	0.699219	0.304688	-0.968750	-0.153211	0.150459	0.481651	-31.738281	55.023193	-43.090820
C:\Users\cware\Desktop\Steller18Nov\18NovTrials\M22.DSG	11-1-2013	15:34:20	474904.000000	9498.080000	0.710938	0.332031	-0.937500	-0.163303	0.153211	0.470642	-29.251099	68.084717	-39.550781
C:\Users\cware\Desktop\Steller18Nov\18NovTrials\M22.DSG	11-1-2013	15:34:20	474905.000000	9498.100000	0.761719	0.328125	-0.914063	-0.168807	0.154128	0.465138	-33.370972	53.649902	-43.548584
C:\Users\cware\Desktop\Steller18Nov\18NovTrials\M22.DSG	11-1-2013	15:34:20	474906.000000	9498.120000	0.785156	0.281250	-0.902344	-0.177982	0.155963	0.455046	-31.768799	46.997070	-45.211792
C:\Users\cware\Desktop\Steller18Nov\18NovTrials\M22.DSG	11-1-2013	15:34:20	474907.000000	9498.140000	0.738281	0.269531	-0.886719	-0.181651	0.158716	0.451376	-30.014038	52.429199	-45.089722
C:\Users\cware\Desktop\Steller18Nov\18NovTrials\M22.DSG	11-1-2013	15:34:20	474908.000000	9498.160000	0.769531	0.300781	-0.839844	-0.190826	0.161468	0.442202	-34.347534	39.016724	-44.174194
C:\Users\cware\Desktop\Steller18Nov\18NovTrials\M22.DSG	11-1-2013	15:34:20	474909.000000	9498.180000	0.730469	0.300781	-0.839844	-0.192661	0.162385	0.437615	-38.391113	40.527344	-42.861938
C:\Users\cware\Desktop\Steller18Nov\18NovTrials\M22.DSG	11-1-2013	15:34:20	474910.000000	9498.200000	0.679688	0.277344	-0.839844	-0.200917	0.164220	0.428440	-41.122437	56.900024	-43.746948
C:\Users\cware\Desktop\Steller18Nov\18NovTrials\M22.DSG	11-1-2013	15:34:20	474911.000000	9498.220000	0.796875	0.250000	-0.746094	-0.202752	0.166055	0.422936	-42.694092	34.500122	-48.812866
C:\Users\cware\Desktop\Steller18Nov\18NovTrials\M22.DSG	11-1-2013	15:34:20	474912.000000	9498.240000	0.792969	0.300781	-0.769531	-0.207339	0.168807	0.417431	-38.360596	27.999878	-49.224854
C:\Users\cware\Desktop\Steller18Nov\18NovTrials\M22.DSG	11-1-2013	15:34:20	474913.000000	9498.260000	0.738281	0.308594	-0.769531	-0.210092	0.171560	0.413761	-37.414551	24.230957	-47.424316
C:\Users\cware\Desktop\Steller18Nov\18NovTrials\M22.DSG	11-1-2013	15:34:20	474914.000000	9498.280000	0.777344	0.308594	-0.742188	-0.211009	0.172477	0.411927	-40.237427	22.064209	-49.453735
C:\Users\cware\Desktop\Steller18Nov\18NovTrials\M22.DSG	11-1-2013	15:34:20	474915.000000	9498.300000	0.750000	0.230469	-0.753906	-0.214679	0.177064	0.406422	-37.200928	42.816162	-49.316406
C:\Users\cware\Desktop\Steller18Nov\18NovTrials\M22.DSG	11-1-2013	15:34:20	474916.000000	9498.320000	0.746094	0.222656	-0.730469	-0.217431	0.179817	0.400917	-38.223267	39.413452	-44.067383
C:\Users\cware\Desktop\Steller18Nov\18NovTrials\M22.DSG	11-1-2013	15:34:20	474917.000000	9498.340000	0.757813	0.156250	-0.750000	-0.223853	0.182569	0.392661	-39.123535	38.482666	-45.440674
C:\Users\cware\Desktop\Steller18Nov\18NovTrials\M22.DSG	11-1-2013	15:34:20	474918.000000	9498.360000	0.781250	0.140625	-0.664063	-0.224771	0.184404	0.388073	-35.095215	39.916992	-43.319702
C:\Users\cware\Desktop\Steller18Nov\18NovTrials\M22.DSG	11-1-2013	15:34:20	474919.000000	9498.380000	0.687500	0.109375	-0.667969	-0.230275	0.188991	0.379817	-35.278320	62.759399	-44.876099
C:\Users\cware\Desktop\Steller18Nov\18NovTrials\M22.DSG	11-1-2013	15:34:20	474920.000000	9498.400000	0.746094	0.175781	-0.582031	-0.233028	0.191743	0.372477	-41.595459	50.216675	-47.805786
C:\Users\cware\Desktop\Steller18Nov\18NovTrials\M22.DSG	11-1-2013	15:34:20	474921.000000	9498.420000	0.808594	0.152344	-0.515625	-0.239450	0.194495	0.362385	-58.288574	62.149048	-42.999268
C:\Users\cware\Desktop\Steller18Nov\18NovTrials\M22.DSG	11-1-2013	15:34:20	474922.000000	9498.440000	0.765625	0.113281	-0.500000	-0.242202	0.190826	0.356881	-67.703247	56.365967	-41.091919
C:\Users\cware\Desktop\Steller18Nov\18NovTrials\M22.DSG	11-1-2013	15:34:20	474923.000000	9498.460000	0.800781	0.078125	-0.476563	-0.247706	0.195413	0.346789	-80.902100	61.828613	-34.713745
C:\Users\cware\Desktop\Steller18Nov\18NovTrials\M22.DSG	11-1-2013	15:34:20	474924.000000	9498.480000	0.851563	0.078125	-0.457031	-0.250459	0.193578	0.338532	-85.739136	65.216064	-34.530640
C:\Users\cware\Desktop\Steller18Nov\18NovTrials\M22.DSG	11-1-2013	15:34:20	474925.000000	9498.500000	0.937500	0.082031	-0.496094	-0.257798	0.189908	0.327523	-72.158813	78.063965	-26.000977
C:\Users\cware\Desktop\Steller18Nov\18NovTrials\M22.DSG	11-1-2013	15:34:20	474926.000000	9498.520000	0.996094	0.066406	-0.460938	-0.261468	0.188073	0.321101	-72.677612	61.904907	-21.224976
C:\Users\cware\Desktop\Steller18Nov\18NovTrials\M22.DSG	11-1-2013	15:34:20	474927.000000	9498.540000	1.066406	0.078125	-0.382813	-0.268807	0.184404	0.309174	-70.632935	48.675537	-14.205933
C:\Users\cware\Desktop\Steller18Nov\18NovTrials\M22.DSG	11-1-2013	15:34:20	474928.000000	9498.560000	0.972656	0.023438	-0.382813	-0.270642	0.179817	0.305505	-73.883057	45.211792	-5.661011
C:\Users\cware\Desktop\Steller18Nov\18NovTrials\M22.DSG	11-1-2013	15:34:20	474929.000000	9498.580000	0.949219	-0.074219	-0.351563	-0.275229	0.171560	0.294495	-79.010010	31.951904	6.317139
C:\Users\cware\Desktop\Steller18Nov\18NovTrials\M22.DSG	11-1-2013	15:34:20	474930.000000	9498.600000	0.921875	-0.109375	-0.296875	-0.277064	0.166055	0.291743	-90.576172	39.611816	18.585205
C:\Users\cware\Desktop\Steller18Nov\18NovTrials\M22.DSG	11-1-2013	15:34:20	474931.000000	9498.620000	0.972656	-0.046875	-0.257813	-0.280734	0.150459	0.284404	-101.501465	38.864136	19.271851
C:\Users\cware\Desktop\Steller18Nov\18NovTrials\M22.DSG	11-1-2013	15:34:20	474932.000000	9498.640000	1.050781	0.054688	-0.250000	-0.282569	0.143119	0.281651	-95.886230	21.667480	11.932373
C:\Users\cware\Desktop\Steller18Nov\18NovTrials\M22.DSG	11-1-2013	15:34:20	474933.000000	9498.660000	1.121094	0.156250	-0.277344	-0.283486	0.132110	0.281651	-83.267212	-26.046753	-0.885010
C:\Users\cware\Desktop\Steller18Nov\18NovTrials\M22.DSG	11-1-2013	15:34:20	474934.000000	9498.680000	0.964844	0.242188	-0.347656	-0.282569	0.128440	0.287156	-72.662354	-18.905640	-3.967285
C:\Users\cware\Desktop\Steller18Nov\18NovTrials\M22.DSG	11-1-2013	15:34:20	474935.000000	9498.700000	0.894531	0.335938	-0.347656	-0.280734	0.121101	0.290826	-63.751221	-8.758545	-3.875732
C:\Users\cware\Desktop\Steller18Nov\18NovTrials\M22.DSG	11-1-2013	15:34:20	474936.000000	9498.720000	0.882813	0.339844	-0.292969	-0.280734	0.117431	0.292661	-62.454224	3.112793	-5.477905
C:\Users\cware\Desktop\Steller18Nov\18NovTrials\M22.DSG	11-1-2013	15:34:20	474937.000000	9498.740000	0.976563	0.328125	-0.234375	-0.281651	0.113761	0.291743	-62.362671	-5.264282	-10.437012
C:\Users\cware\Desktop\Steller18Nov\18NovTrials\M22.DSG	11-1-2013	15:34:20	474938.000000	9498.760000	1.039063	0.351563	-0.222656	-0.279817	0.111927	0.292661	-52.627563	-15.350342	-13.000488
C:\Users\cware\Desktop\Steller18Nov\18NovTrials\M22.DSG	11-1-2013	15:34:20	474939.000000	9498.780000	1.058594	0.347656	-0.257813	-0.279817	0.110092	0.293578	-38.192749	-15.441895	-10.604858
C:\Users\cware\Desktop\Steller18Nov\18NovTrials\M22.DSG	11-1-2013	15:34:20	474940.000000	9498.800000	1.031250	0.304688	-0.281250	-0.277982	0.107339	0.300000	-24.459839	-23.620605	-9.811401
C:\Users\cware\Desktop\Steller18Nov\18NovTrials\M22.DSG	11-1-2013	15:34:20	474941.000000	9498.820000	1.031250	0.261719	-0.281250	-0.277064	0.110092	0.300917	-12.863159	-23.696899	-8.377075
C:\Users\cware\Desktop\Steller18Nov\18NovTrials\M22.DSG	11-1-2013	15:34:20	474942.000000	9498.840000	0.980469	0.230469	-0.281250	-0.273394	0.109174	0.308257	-3.768921	-35.186768	-7.965088
C:\Users\cware\Desktop\Steller18Nov\18NovTrials\M22.DSG	11-1-2013	15:34:20	474943.000000	9498.860000	0.992188	0.226563	-0.261719	-0.271560	0.109174	0.311927	0.045776	-32.165527	-3.402710
C:\Users\cware\Desktop\Steller18Nov\18NovTrials\M22.DSG	11-1-2013	15:34:20	474944.000000	9498.880000	0.960938	0.167969	-0.277344	-0.267890	0.109174	0.320183	-0.457764	-34.378052	2.761841
C:\Users\cware\Desktop\Steller18Nov\18NovTrials\M22.DSG	11-1-2013	15:34:20	474945.000000	9498.900000	0.933594	0.140625	-0.300781	-0.265138	0.110092	0.324771	2.456665	-43.945313	7.659912
C:\Users\cware\Desktop\Steller18Nov\18NovTrials\M22.DSG	11-1-2013	15:34:20	474946.000000	9498.920000	0.957031	0.117188	-0.332031	-0.260550	0.107339	0.333028	4.257202	-42.922974	10.055542
C:\Users\cware\Desktop\Steller18Nov\18NovTrials\M22.DSG	11-1-2013	15:34:20	474947.000000	9498.940000	0.867188	0.082031	-0.371094	-0.257798	0.106422	0.338532	7.461548	-35.339355	12.191772
C:\Users\cware\Desktop\Steller18Nov\18NovTrials\M22.DSG	11-1-2013	15:34:20	474948.000000	9498.960000	0.871094	0.093750	-0.390625	-0.253211	0.104587	0.345872	9.429932	-36.087036	12.512207
C:\Users\cware\Desktop\Steller18Nov\18NovTrials\M22.DSG	11-1-2013	15:34:20	474949.000000	9498.980000	0.867188	0.113281	-0.394531	-0.251376	0.102752	0.349541	8.102417	-28.137207	12.191772
C:\Users\cware\Desktop\Steller18Nov\18NovTrials\M22.DSG	11-1-2013	15:34:20	474950.000000	9499.000000	0.835938	0.128906	-0.386719	-0.248624	0.100917	0.355046	5.020142	-28.167725	11.169434
C:\Users\cware\Desktop\Steller18Nov\18NovTrials\M22.DSG	11-1-2013	15:34:20	474951.000000	9499.020000	0.878906	0.175781	-0.382813	-0.245872	0.100000	0.359633	6.759644	-30.914307	9.170532
C:\Users\cware\Desktop\Steller18Nov\18NovTrials\M22.DSG	11-1-2013	15:34:20	474952.000000	9499.040000	0.878906	0.175781	-0.382813	-0.241284	0.099083	0.366055	10.009766	-32.470703	5.462646
C:\Users\cware\Desktop\Steller18Nov\18NovTrials\M22.DSG	11-1-2013	15:34:20	474953.000000	9499.060000	0.867188	0.160156	-0.390625	-0.239450	0.099083	0.368807	15.609741	-37.368774	4.104614
C:\Users\cware\Desktop\Steller18Nov\18NovTrials\M22.DSG	11-1-2013	15:34:20	474954.000000	9499.080000	0.859375	0.148438	-0.398438	-0.236697	0.100000	0.373394	21.087646	-36.727905	5.310059
C:\Users\cware\Desktop\Steller18Nov\18NovTrials\M22.DSG	11-1-2013	15:34:20	474955.000000	9499.100000	0.843750	0.113281	-0.406250	-0.232110	0.102752	0.382569	25.085449	-40.924072	5.828857
C:\Users\cware\Desktop\Steller18Nov\18NovTrials\M22.DSG	11-1-2013	15:34:20	474956.000000	9499.120000	0.867188	0.105469	-0.410156	-0.229358	0.102752	0.386239	30.166626	-43.075562	7.705688
C:\Users\cware\Desktop\Steller18Nov\18NovTrials\M22.DSG	11-1-2013	15:34:20	474957.000000	9499.140000	0.839844	0.078125	-0.355469	-0.221101	0.107339	0.395413	32.989502	-45.776367	7.095337
C:\Users\cware\Desktop\Steller18Nov\18NovTrials\M22.DSG	11-1-2013	15:34:20	474958.000000	9499.160000	0.777344	0.089844	-0.390625	-0.218349	0.107339	0.400000	33.645630	-42.831421	8.728027
C:\Users\cware\Desktop\Steller18Nov\18NovTrials\M22.DSG	11-1-2013	15:34:20	474959.000000	9499.180000	0.750000	0.093750	-0.429688	-0.212844	0.111927	0.407339	35.598755	-37.155151	11.489868
C:\Users\cware\Desktop\Steller18Nov\18NovTrials\M22.DSG	11-1-2013	15:34:20	474960.000000	9499.200000	0.714844	0.101563	-0.480469	-0.209174	0.113761	0.411009	34.378052	-29.479980	9.872437
C:\Users\cware\Desktop\Steller18Nov\18NovTrials\M22.DSG	11-1-2013	15:34:20	474961.000000	9499.220000	0.632813	0.132813	-0.582031	-0.204587	0.117431	0.413761	36.193848	9.140015	13.870239
C:\Users\cware\Desktop\Steller18Nov\18NovTrials\M22.DSG	11-1-2013	15:34:20	474962.000000	9499.240000	0.714844	0.121094	-0.554688	-0.204587	0.118349	0.411009	37.734985	14.480591	16.220093
C:\Users\cware\Desktop\Steller18Nov\18NovTrials\M22.DSG	11-1-2013	15:34:20	474963.000000	9499.260000	0.824219	0.125000	-0.453125	-0.205505	0.122018	0.406422	37.963867	-3.005981	19.989014
C:\Users\cware\Desktop\Steller18Nov\18NovTrials\M22.DSG	11-1-2013	15:34:20	474964.000000	9499.280000	0.835938	0.140625	-0.390625	-0.202752	0.118349	0.411009	37.933350	-10.040283	20.812988
C:\Users\cware\Desktop\Steller18Nov\18NovTrials\M22.DSG	11-1-2013	15:34:20	474965.000000	9499.300000	0.804688	0.136719	-0.460938	-0.201835	0.123853	0.407339	38.009644	-3.646851	22.811890
C:\Users\cware\Desktop\Steller18Nov\18NovTrials\M22.DSG	11-1-2013	15:34:20	474966.000000	9499.320000	0.789063	0.144531	-0.515625	-0.203670	0.124771	0.408257	38.146973	-6.637573	21.224976
C:\Users\cware\Desktop\Steller18Nov\18NovTrials\M22.DSG	11-1-2013	15:34:20	474967.000000	9499.340000	0.773438	0.167969	-0.554688	-0.201835	0.127523	0.407339	44.784546	5.401611	21.331787
C:\Users\cware\Desktop\Steller18Nov\18NovTrials\M22.DSG	11-1-2013	15:34:20	474968.000000	9499.360000	0.785156	0.144531	-0.546875	-0.202752	0.128440	0.406422	46.127319	0.350952	20.782471
C:\Users\cware\Desktop\Steller18Nov\18NovTrials\M22.DSG	11-1-2013	15:34:20	474969.000000	9499.380000	0.773438	0.105469	-0.503906	-0.204587	0.131193	0.404587	43.640137	3.143311	19.699097
C:\Users\cware\Desktop\Steller18Nov\18NovTrials\M22.DSG	11-1-2013	15:34:20	474970.000000	9499.400000	0.796875	0.113281	-0.480469	-0.205505	0.133028	0.404587	42.343140	-0.946045	18.539429
C:\Users\cware\Desktop\Steller18Nov\18NovTrials\M22.DSG	11-1-2013	15:34:20	474971.000000	9499.420000	0.761719	0.105469	-0.468750	-0.206422	0.133945	0.404587	42.938232	-1.403809	20.141602
C:\Users\cware\Desktop\Steller18Nov\18NovTrials\M22.DSG	11-1-2013	15:34:20	474972.000000	9499.440000	0.769531	0.125000	-0.472656	-0.206422	0.135780	0.403670	41.336060	1.144409	22.399902
C:\Users\cware\Desktop\Steller18Nov\18NovTrials\M22.DSG	11-1-2013	15:34:20	474973.000000	9499.460000	0.785156	0.121094	-0.472656	-0.208257	0.135780	0.400917	41.290283	1.525879	27.053833
C:\Users\cware\Desktop\Steller18Nov\18NovTrials\M22.DSG	11-1-2013	15:34:20	474974.000000	9499.480000	0.812500	0.132813	-0.507813	-0.208257	0.137615	0.401835	40.954590	-4.730225	31.112671
C:\Users\cware\Desktop\Steller18Nov\18NovTrials\M22.DSG	11-1-2013	15:34:20	474975.000000	9499.500000	0.843750	0.152344	-0.523438	-0.208257	0.135780	0.402752	39.962769	-11.383057	35.247803
C:\Users\cware\Desktop\Steller18Nov\18NovTrials\M22.DSG	11-1-2013	15:34:20	474976.000000	9499.520000	0.843750	0.136719	-0.515625	-0.208257	0.134862	0.401835	39.398193	-10.955811	38.879395
C:\Users\cware\Desktop\Steller18Nov\18NovTrials\M22.DSG	11-1-2013	15:34:20	474977.000000	9499.540000	0.832031	0.128906	-0.519531	-0.206422	0.132110	0.403670	39.718628	-13.885498	42.282104
C:\Users\cware\Desktop\Steller18Nov\18NovTrials\M22.DSG	11-1-2013	15:34:20	474978.000000	9499.560000	0.824219	0.156250	-0.511719	-0.204587	0.131193	0.404587	38.833618	-13.870239	44.433594
C:\Users\cware\Desktop\Steller18Nov\18NovTrials\M22.DSG	11-1-2013	15:34:20	474979.000000	9499.580000	0.820313	0.187500	-0.546875	-0.203670	0.129358	0.406422	36.987305	-14.831543	45.501709
C:\Users\cware\Desktop\Steller18Nov\18NovTrials\M22.DSG	11-1-2013	15:34:20	474980.000000	9499.600000	0.820313	0.187500	-0.546875	-0.203670	0.125688	0.407339	34.530640	-16.311646	45.761108
C:\Users\cware\Desktop\Steller18Nov\18NovTrials\M22.DSG	11-1-2013	15:34:20	474981.000000	9499.620000	0.835938	0.203125	-0.558594	-0.201835	0.123853	0.408257	32.913208	-15.579224	44.815063
C:\Users\cware\Desktop\Steller18Nov\18NovTrials\M22.DSG	11-1-2013	15:34:20	474982.000000	9499.640000	0.835938	0.207031	-0.582031	-0.200917	0.119266	0.411927	31.814575	-15.151978	44.250488
C:\Users\cware\Desktop\Steller18Nov\18NovTrials\M22.DSG	11-1-2013	15:34:20	474983.000000	9499.660000	0.835938	0.203125	-0.597656	-0.200000	0.116514	0.411927	29.617310	-13.565063	44.479370
C:\Users\cware\Desktop\Steller18Nov\18NovTrials\M22.DSG	11-1-2013	15:34:20	474984.000000	9499.680000	0.835938	0.207031	-0.609375	-0.198165	0.111009	0.414679	27.893066	-13.519287	45.013428
C:\Users\cware\Desktop\Steller18Nov\18NovTrials\M22.DSG	11-1-2013	15:34:20	474985.000000	9499.700000	0.835938	0.226563	-0.617188	-0.198165	0.110092	0.415596	26.473999	-14.511108	44.830322
C:\Users\cware\Desktop\Steller18Nov\18NovTrials\M22.DSG	11-1-2013	15:34:20	474986.000000	9499.720000	0.832031	0.230469	-0.609375	-0.194495	0.103670	0.419266	25.512695	-15.991211	43.945313
C:\Users\cware\Desktop\Steller18Nov\18NovTrials\M22.DSG	11-1-2013	15:34:20	474987.000000	9499.740000	0.828125	0.242188	-0.617188	-0.194495	0.101835	0.419266	24.993896	-17.898560	44.403076
C:\Users\cware\Desktop\Steller18Nov\18NovTrials\M22.DSG	11-1-2013	15:34:20	474988.000000	9499.760000	0.832031	0.261719	-0.621094	-0.191743	0.095413	0.422936	24.169922	-18.600464	45.074463
C:\Users\cware\Desktop\Steller18Nov\18NovTrials\M22.DSG	11-1-2013	15:34:20	474989.000000	9499.780000	0.828125	0.277344	-0.632813	-0.189908	0.093578	0.423853	24.765015	-20.034790	45.074463
C:\Users\cware\Desktop\Steller18Nov\18NovTrials\M22.DSG	11-1-2013	15:34:20	474990.000000	9499.800000	0.816406	0.265625	-0.628906	-0.186239	0.088073	0.427523	24.459839	-22.537231	46.096802
C:\Users\cware\Desktop\Steller18Nov\18NovTrials\M22.DSG	11-1-2013	15:34:20	474991.000000	9499.820000	0.808594	0.265625	-0.636719	-0.184404	0.085321	0.430275	23.208618	-27.359009	47.424316
C:\Users\cware\Desktop\Steller18Nov\18NovTrials\M22.DSG	11-1-2013	15:34:20	474992.000000	9499.840000	0.800781	0.253906	-0.652344	-0.181651	0.079817	0.436697	21.179199	-29.098511	47.821045
C:\Users\cware\Desktop\Steller18Nov\18NovTrials\M22.DSG	11-1-2013	15:34:20	474993.000000	9499.860000	0.785156	0.269531	-0.687500	-0.177064	0.076147	0.438532	18.295288	-28.182983	47.851563
C:\Users\cware\Desktop\Steller18Nov\18NovTrials\M22.DSG	11-1-2013	15:34:20	474994.000000	9499.880000	0.785156	0.277344	-0.703125	-0.174312	0.074312	0.441284	15.884399	-28.045654	47.576904
C:\Users\cware\Desktop\Steller18Nov\18NovTrials\M22.DSG	11-1-2013	15:34:20	474995.000000	9499.900000	0.777344	0.296875	-0.710938	-0.168807	0.067890	0.446789	12.008667	-26.199341	48.049927
C:\Users\cware\Desktop\Steller18Nov\18NovTrials\M22.DSG	11-1-2013	15:34:20	474996.000000	9499.920000	0.761719	0.308594	-0.718750	-0.166972	0.063303	0.449541	11.428833	-23.910522	49.194336
C:\Users\cware\Desktop\Steller18Nov\18NovTrials\M22.DSG	11-1-2013	15:34:20	474997.000000	9499.940000	0.750000	0.328125	-0.730469	-0.161468	0.055963	0.454128	7.003784	-18.936157	47.729492
C:\Users\cware\Desktop\Steller18Nov\18NovTrials\M22.DSG	11-1-2013	15:34:20	474998.000000	9499.960000	0.773438	0.343750	-0.765625	-0.160550	0.051376	0.455963	2.990723	-23.040771	44.952393
C:\Users\cware\Desktop\Steller18Nov\18NovTrials\M22.DSG	11-1-2013	15:34:20	474999.000000	9499.980000	0.750000	0.351563	-0.753906	-0.156881	0.043119	0.460550	-0.167847	-27.603149	41.763306
C:\Users\cware\Desktop\Steller18Nov\18NovTrials\M22.DSG	11-1-2013	15:34:20	475000.000000	9500.000000	0.742188	0.382813	-0.765625	-0.152294	0.039450	0.462385	-3.585815	-35.827637	38.986206
C:\Users\cware\Desktop\Steller18Nov\18NovTrials\M22.DSG	11-1-2013	15:34:20	475001.000000	9500.020000	0.703125	0.398438	-0.781250	-0.146789	0.032110	0.466972	-8.331299	-19.653320	37.750244
C:\Users\cware\Desktop\Steller18Nov\18NovTrials\M22.DSG	11-1-2013	15:34:20	475002.000000	9500.040000	0.656250	0.421875	-0.777344	-0.143119	0.027523	0.467890	-10.299683	-23.162842	38.772583
C:\Users\cware\Desktop\Steller18Nov\18NovTrials\M22.DSG	11-1-2013	15:34:20	475003.000000	9500.060000	0.648438	0.445313	-0.796875	-0.138532	0.018349	0.472477	-13.641357	-31.631470	40.588379
C:\Users\cware\Desktop\Steller18Nov\18NovTrials\M22.DSG	11-1-2013	15:34:20	475004.000000	9500.080000	0.617188	0.468750	-0.808594	-0.134862	0.012844	0.475229	-14.770508	-21.835327	42.373657
C:\Users\cware\Desktop\Steller18Nov\18NovTrials\M22.DSG	11-1-2013	15:34:20	475005.000000	9500.100000	0.593750	0.480469	-0.789063	-0.129358	0.003670	0.477982	-10.772705	-11.642456	42.251587
C:\Users\cware\Desktop\Steller18Nov\18NovTrials\M22.DSG	11-1-2013	15:34:20	475006.000000	9500.120000	0.601563	0.503906	-0.765625	-0.128440	-0.000917	0.477982	-4.882813	-14.312744	38.726807
C:\Users\cware\Desktop\Steller18Nov\18NovTrials\M22.DSG	11-1-2013	15:34:20	475007.000000	9500.140000	0.679688	0.503906	-0.816406	-0.123853	-0.007339	0.479817	3.189087	-21.163940	33.370972
C:\Users\cware\Desktop\Steller18Nov\18NovTrials\M22.DSG	11-1-2013	15:34:20	475008.000000	9500.160000	0.679688	0.503906	-0.816406	-0.120183	-0.010092	0.483486	4.959106	-28.076172	29.006958
C:\Users\cware\Desktop\Steller18Nov\18NovTrials\M22.DSG	11-1-2013	15:34:20	475009.000000	9500.180000	0.640625	0.535156	-0.855469	-0.114679	-0.012844	0.485321	6.759644	-22.384644	27.664185
C:\Users\cware\Desktop\Steller18Nov\18NovTrials\M22.DSG	11-1-2013	15:34:20	475010.000000	9500.200000	0.660156	0.507813	-0.832031	-0.111927	-0.014679	0.488991	9.307861	-20.950317	24.307251
C:\Users\cware\Desktop\Steller18Nov\18NovTrials\M22.DSG	11-1-2013	15:34:20	475011.000000	9500.220000	0.656250	0.453125	-0.863281	-0.106422	-0.015596	0.493578	17.028809	-15.975952	23.361206
C:\Users\cware\Desktop\Steller18Nov\18NovTrials\M22.DSG	11-1-2013	15:34:20	475012.000000	9500.240000	0.636719	0.386719	-0.890625	-0.105505	-0.014679	0.494495	21.377563	-8.361816	23.803711
C:\Users\cware\Desktop\Steller18Nov\18NovTrials\M22.DSG	11-1-2013	15:34:20	475013.000000	9500.260000	0.636719	0.378906	-0.917969	-0.103670	-0.015596	0.496330	24.230957	-4.409790	22.705078
C:\Users\cware\Desktop\Steller18Nov\18NovTrials\M22.DSG	11-1-2013	15:34:20	475014.000000	9500.280000	0.656250	0.386719	-0.941406	-0.102752	-0.012844	0.497248	28.732300	-1.220703	24.810791
C:\Users\cware\Desktop\Steller18Nov\18NovTrials\M22.DSG	11-1-2013	15:34:20	475015.000000	9500.300000	0.687500	0.417969	-0.937500	-0.099083	-0.011009	0.500917	31.036377	-9.490967	26.519775
C:\Users\cware\Desktop\Steller18Nov\18NovTrials\M22.DSG	11-1-2013	15:34:20	475016.000000	9500.320000	0.625000	0.449219	-0.933594	-0.098165	-0.010092	0.501835	31.936646	-7.537842	25.894165
C:\Users\cware\Desktop\Steller18Nov\18NovTrials\M22.DSG	11-1-2013	15:34:20	475017.000000	9500.340000	0.585938	0.476563	-0.957031	-0.098165	-0.007339	0.503670	31.799316	1.632690	21.392822
C:\Users\cware\Desktop\Steller18Nov\18NovTrials\M22.DSG	11-1-2013	15:34:20	475018.000000	9500.360000	0.585938	0.500000	-0.953125	-0.098165	-0.003670	0.503670	30.593872	7.339478	15.792847
C:\Users\cware\Desktop\Steller18Nov\18NovTrials\M22.DSG	11-1-2013	15:34:20	475019.000000	9500.380000	0.613281	0.515625	-0.933594	-0.098165	-0.001835	0.504587	30.776978	6.225586	8.331299
C:\Users\cware\Desktop\Steller18Nov\18NovTrials\M22.DSG	11-1-2013	15:34:20	475020.000000	9500.400000	0.601563	0.503906	-0.964844	-0.100000	0.004587	0.503670	30.349731	15.457153	5.050659
C:\Users\cware\Desktop\Steller18Nov\18NovTrials\M22.DSG	11-1-2013	15:34:20	475021.000000	9500.420000	0.605469	0.484375	-0.968750	-0.100000	0.007339	0.502752	32.608032	15.060425	1.251221
C:\Users\cware\Desktop\Steller18Nov\18NovTrials\M22.DSG	11-1-2013	15:34:20	475022.000000	9500.440000	0.585938	0.449219	-0.953125	-0.103670	0.013761	0.502752	34.698486	15.396118	0.320435
C:\Users\cware\Desktop\Steller18Nov\18NovTrials\M22.DSG	11-1-2013	15:34:20	475023.000000	9500.460000	0.613281	0.398438	-0.917969	-0.106422	0.017431	0.501835	34.072876	19.454956	-0.793457
C:\Users\cware\Desktop\Steller18Nov\18NovTrials\M22.DSG	11-1-2013	15:34:20	475024.000000	9500.480000	0.636719	0.359375	-0.906250	-0.109174	0.025688	0.499083	31.890869	27.130127	-1.525879
C:\Users\cware\Desktop\Steller18Nov\18NovTrials\M22.DSG	11-1-2013	15:34:20	475025.000000	9500.500000	0.671875	0.328125	-0.894531	-0.112844	0.029358	0.496330	25.817871	20.828247	-5.218506
C:\Users\cware\Desktop\Steller18Nov\18NovTrials\M22.DSG	11-1-2013	15:34:20	475026.000000	9500.520000	0.675781	0.347656	-0.894531	-0.118349	0.035780	0.495413	21.469116	20.858765	-7.980347
C:\Users\cware\Desktop\Steller18Nov\18NovTrials\M22.DSG	11-1-2013	15:34:20	475027.000000	9500.540000	0.640625	0.371094	-0.925781	-0.121101	0.039450	0.493578	15.930176	18.249512	-12.298584
C:\Users\cware\Desktop\Steller18Nov\18NovTrials\M22.DSG	11-1-2013	15:34:20	475028.000000	9500.560000	0.601563	0.386719	-0.933594	-0.125688	0.044037	0.488991	10.681152	24.856567	-15.502930
C:\Users\cware\Desktop\Steller18Nov\18NovTrials\M22.DSG	11-1-2013	15:34:20	475029.000000	9500.580000	0.554688	0.414063	-0.941406	-0.127523	0.045872	0.488991	5.722046	30.029297	-17.211914
C:\Users\cware\Desktop\Steller18Nov\18NovTrials\M22.DSG	11-1-2013	15:34:20	475030.000000	9500.600000	0.535156	0.441406	-0.941406	-0.133945	0.049541	0.482569	3.479004	29.769897	-17.929077
C:\Users\cware\Desktop\Steller18Nov\18NovTrials\M22.DSG	11-1-2013	15:34:20	475031.000000	9500.620000	0.546875	0.457031	-0.929688	-0.137615	0.052294	0.479817	3.189087	37.811279	-18.447876
C:\Users\cware\Desktop\Steller18Nov\18NovTrials\M22.DSG	11-1-2013	15:34:20	475032.000000	9500.640000	0.550781	0.468750	-0.894531	-0.141284	0.054128	0.475229	5.950928	39.276123	-21.224976
C:\Users\cware\Desktop\Steller18Nov\18NovTrials\M22.DSG	11-1-2013	15:34:20	475033.000000	9500.660000	0.589844	0.468750	-0.863281	-0.148624	0.060550	0.467890	11.428833	39.199829	-27.267456
C:\Users\cware\Desktop\Steller18Nov\18NovTrials\M22.DSG	11-1-2013	15:34:20	475034.000000	9500.680000	0.656250	0.453125	-0.820313	-0.152294	0.062385	0.465138	12.023926	33.599854	-28.732300
C:\Users\cware\Desktop\Steller18Nov\18NovTrials\M22.DSG	11-1-2013	15:34:20	475035.000000	9500.700000	0.750000	0.378906	-0.812500	-0.159633	0.072477	0.458716	7.507324	21.087646	-25.695801
C:\Users\cware\Desktop\Steller18Nov\18NovTrials\M22.DSG	11-1-2013	15:34:20	475036.000000	9500.720000	0.750000	0.378906	-0.812500	-0.161468	0.074312	0.455963	0.961304	14.266968	-22.018433
C:\Users\cware\Desktop\Steller18Nov\18NovTrials\M22.DSG	11-1-2013	15:34:20	475037.000000	9500.740000	0.695313	0.328125	-0.824219	-0.165138	0.078899	0.453211	-7.263184	11.383057	-19.271851
C:\Users\cware\Desktop\Steller18Nov\18NovTrials\M22.DSG	11-1-2013	15:34:20	475038.000000	9500.760000	0.703125	0.296875	-0.828125	-0.166972	0.079817	0.453211	-11.215210	12.573242	-18.295288
C:\Users\cware\Desktop\Steller18Nov\18NovTrials\M22.DSG	11-1-2013	15:34:20	475039.000000	9500.780000	0.710938	0.296875	-0.824219	-0.169725	0.080734	0.450459	-12.542725	11.886597	-18.676758
C:\Users\cware\Desktop\Steller18Nov\18NovTrials\M22.DSG	11-1-2013	15:34:20	475040.000000	9500.800000	0.726563	0.292969	-0.824219	-0.170642	0.081651	0.447706	-10.269165	12.115479	-16.937256
C:\Users\cware\Desktop\Steller18Nov\18NovTrials\M22.DSG	11-1-2013	15:34:20	475041.000000	9500.820000	0.742188	0.285156	-0.804688	-0.172477	0.083486	0.445872	-7.949829	10.421753	-12.588501
C:\Users\cware\Desktop\Steller18Nov\18NovTrials\M22.DSG	11-1-2013	15:34:20	475042.000000	9500.840000	0.746094	0.277344	-0.812500	-0.173394	0.083486	0.444954	-10.543823	15.106201	-8.712769
C:\Users\cware\Desktop\Steller18Nov\18NovTrials\M22.DSG	11-1-2013	15:34:20	475043.000000	9500.860000	0.777344	0.285156	-0.796875	-0.177064	0.083486	0.440367	-14.602661	15.213013	-7.934570
C:\Users\cware\Desktop\Steller18Nov\18NovTrials\M22.DSG	11-1-2013	15:34:20	475044.000000	9500.880000	0.820313	0.300781	-0.796875	-0.179817	0.082569	0.438532	-14.770508	8.209229	-9.735107
C:\Users\cware\Desktop\Steller18Nov\18NovTrials\M22.DSG	11-1-2013	15:34:20	475045.000000	9500.900000	0.804688	0.308594	-0.843750	-0.178899	0.082569	0.437615	-10.848999	-3.631592	-9.582520
C:\Users\cware\Desktop\Steller18Nov\18NovTrials\M22.DSG	11-1-2013	15:34:20	475046.000000	9500.920000	0.769531	0.339844	-0.863281	-0.180734	0.083486	0.436697	-9.002686	-5.599976	-8.499146
C:\Users\cware\Desktop\Steller18Nov\18NovTrials\M22.DSG	11-1-2013	15:34:20	475047.000000	9500.940000	0.707031	0.339844	-0.859375	-0.179817	0.084404	0.437615	-6.607056	-1.953125	-5.157471
C:\Users\cware\Desktop\Steller18Nov\18NovTrials\M22.DSG	11-1-2013	15:34:20	475048.000000	9500.960000	0.671875	0.324219	-0.851563	-0.179817	0.082569	0.435780	-3.509521	2.105713	-2.502441
C:\Users\cware\Desktop\Steller18Nov\18NovTrials\M22.DSG	11-1-2013	15:34:20	475049.000000	9500.980000	0.671875	0.296875	-0.851563	-0.179817	0.083486	0.434862	0.915527	3.662109	0.015259
C:\Users\cware\Desktop\Steller18Nov\18NovTrials\M22.DSG	11-1-2013	15:34:20	475050.000000	9501.000000	0.710938	0.277344	-0.882813	-0.181651	0.082569	0.431193	2.349854	6.469727	2.593994
C:\Users\cware\Desktop\Steller18Nov\18NovTrials\M22.DSG	11-1-2013	15:34:20	475051.000000	9501.020000	0.746094	0.285156	-0.839844	-0.183486	0.082569	0.433028	1.342773	8.224487	3.662109
C:\Users\cware\Desktop\Steller18Nov\18NovTrials\M22.DSG	11-1-2013	15:34:20	475052.000000	9501.040000	0.769531	0.296875	-0.785156	-0.182569	0.083486	0.433028	-1.525879	3.646851	2.380371
C:\Users\cware\Desktop\Steller18Nov\18NovTrials\M22.DSG	11-1-2013	15:34:20	475053.000000	9501.060000	0.777344	0.312500	-0.773438	-0.184404	0.081651	0.431193	-7.553101	3.799438	-0.106812
C:\Users\cware\Desktop\Steller18Nov\18NovTrials\M22.DSG	11-1-2013	15:34:20	475054.000000	9501.080000	0.761719	0.308594	-0.789063	-0.185321	0.081651	0.430275	-9.643555	7.003784	0.976563
C:\Users\cware\Desktop\Steller18Nov\18NovTrials\M22.DSG	11-1-2013	15:34:20	475055.000000	9501.100000	0.753906	0.292969	-0.843750	-0.188073	0.077982	0.427523	-9.490967	10.879517	5.920410
C:\Users\cware\Desktop\Steller18Nov\18NovTrials\M22.DSG	11-1-2013	15:34:20	475056.000000	9501.120000	0.738281	0.273438	-0.851563	-0.188073	0.077064	0.425688	-12.588501	12.695313	7.431030
C:\Users\cware\Desktop\Steller18Nov\18NovTrials\M22.DSG	11-1-2013	15:34:20	475057.000000	9501.140000	0.738281	0.269531	-0.816406	-0.188991	0.075229	0.424771	-21.209717	8.010864	6.729126
C:\Users\cware\Desktop\Steller18Nov\18NovTrials\M22.DSG	11-1-2013	15:34:20	475058.000000	9501.160000	0.730469	0.253906	-0.773438	-0.190826	0.070642	0.422936	-26.626587	8.117676	7.141113
C:\Users\cware\Desktop\Steller18Nov\18NovTrials\M22.DSG	11-1-2013	15:34:20	475059.000000	9501.180000	0.734375	0.265625	-0.742188	-0.191743	0.066055	0.422018	-29.663086	8.163452	6.866455
C:\Users\cware\Desktop\Steller18Nov\18NovTrials\M22.DSG	11-1-2013	15:34:20	475060.000000	9501.200000	0.738281	0.296875	-0.750000	-0.194495	0.060550	0.418349	-34.011841	15.075684	9.185791
C:\Users\cware\Desktop\Steller18Nov\18NovTrials\M22.DSG	11-1-2013	15:34:20	475061.000000	9501.220000	0.695313	0.324219	-0.761719	-0.195413	0.055963	0.415596	-43.045044	22.811890	10.101318
C:\Users\cware\Desktop\Steller18Nov\18NovTrials\M22.DSG	11-1-2013	15:34:20	475062.000000	9501.240000	0.710938	0.355469	-0.761719	-0.199083	0.046789	0.411009	-49.453735	17.028809	7.675171
C:\Users\cware\Desktop\Steller18Nov\18NovTrials\M22.DSG	11-1-2013	15:34:20	475063.000000	9501.260000	0.746094	0.394531	-0.722656	-0.200917	0.042202	0.407339	-52.490234	12.832642	4.287720
C:\Users\cware\Desktop\Steller18Nov\18NovTrials\M22.DSG	11-1-2013	15:34:20	475064.000000	9501.280000	0.746094	0.394531	-0.722656	-0.202752	0.031193	0.402752	-53.619385	16.998291	1.144409
C:\Users\cware\Desktop\Steller18Nov\18NovTrials\M22.DSG	11-1-2013	15:34:20	475065.000000	9501.300000	0.753906	0.410156	-0.667969	-0.203670	0.027523	0.400000	-53.985596	12.725830	0.045776
C:\Users\cware\Desktop\Steller18Nov\18NovTrials\M22.DSG	11-1-2013	15:34:20	475066.000000	9501.320000	0.769531	0.398438	-0.683594	-0.205505	0.019266	0.394495	-55.633545	9.887695	0.930786
C:\Users\cware\Desktop\Steller18Nov\18NovTrials\M22.DSG	11-1-2013	15:34:20	475067.000000	9501.340000	0.796875	0.386719	-0.699219	-0.207339	0.012844	0.392661	-56.411743	8.087158	2.197266
C:\Users\cware\Desktop\Steller18Nov\18NovTrials\M22.DSG	11-1-2013	15:34:20	475068.000000	9501.360000	0.785156	0.359375	-0.707031	-0.208257	0.003670	0.388073	-55.374146	4.959106	4.867554
C:\Users\cware\Desktop\Steller18Nov\18NovTrials\M22.DSG	11-1-2013	15:34:20	475069.000000	9501.380000	0.757813	0.359375	-0.718750	-0.209174	-0.000917	0.386239	-52.291870	7.843018	8.346558
C:\Users\cware\Desktop\Steller18Nov\18NovTrials\M22.DSG	11-1-2013	15:34:20	475070.000000	9501.400000	0.726563	0.390625	-0.730469	-0.209174	-0.010092	0.381651	-52.108765	13.763428	10.879517
C:\Users\cware\Desktop\Steller18Nov\18NovTrials\M22.DSG	11-1-2013	15:34:20	475071.000000	9501.420000	0.714844	0.449219	-0.707031	-0.210092	-0.017431	0.377982	-52.810669	12.207031	11.901855
C:\Users\cware\Desktop\Steller18Nov\18NovTrials\M22.DSG	11-1-2013	15:34:20	475072.000000	9501.440000	0.722656	0.492188	-0.664063	-0.210092	-0.022018	0.376147	-55.908203	13.122559	11.566162
C:\Users\cware\Desktop\Steller18Nov\18NovTrials\M22.DSG	11-1-2013	15:34:20	475073.000000	9501.460000	0.742188	0.519531	-0.636719	-0.211009	-0.033945	0.368807	-57.617188	12.985229	13.122559
C:\Users\cware\Desktop\Steller18Nov\18NovTrials\M22.DSG	11-1-2013	15:34:20	475074.000000	9501.480000	0.773438	0.531250	-0.628906	-0.212844	-0.038532	0.366055	-54.687500	6.744385	13.427734
C:\Users\cware\Desktop\Steller18Nov\18NovTrials\M22.DSG	11-1-2013	15:34:20	475075.000000	9501.500000	0.757813	0.527344	-0.675781	-0.211927	-0.050459	0.360550	-50.033569	12.008667	15.869141
C:\Users\cware\Desktop\Steller18Nov\18NovTrials\M22.DSG	11-1-2013	15:34:20	475076.000000	9501.520000	0.757813	0.511719	-0.648438	-0.212844	-0.055963	0.358716	-50.201416	8.163452	17.486572
C:\Users\cware\Desktop\Steller18Nov\18NovTrials\M22.DSG	11-1-2013	15:34:20	475077.000000	9501.540000	0.750000	0.496094	-0.640625	-0.211927	-0.065138	0.351376	-49.468994	10.025024	21.377563
C:\Users\cware\Desktop\Steller18Nov\18NovTrials\M22.DSG	11-1-2013	15:34:20	475078.000000	9501.560000	0.750000	0.523438	-0.609375	-0.212844	-0.072477	0.349541	-48.904419	5.371094	22.949219
C:\Users\cware\Desktop\Steller18Nov\18NovTrials\M22.DSG	11-1-2013	15:34:20	475079.000000	9501.580000	0.726563	0.574219	-0.589844	-0.212844	-0.084404	0.344037	-46.661377	7.186890	25.390625
C:\Users\cware\Desktop\Steller18Nov\18NovTrials\M22.DSG	11-1-2013	15:34:20	475080.000000	9501.600000	0.722656	0.609375	-0.574219	-0.211927	-0.089908	0.341284	-42.221069	8.605957	28.701782
C:\Users\cware\Desktop\Steller18Nov\18NovTrials\M22.DSG	11-1-2013	15:34:20	475081.000000	9501.620000	0.714844	0.609375	-0.578125	-0.210092	-0.101835	0.334862	-35.140991	4.882813	31.372070
C:\Users\cware\Desktop\Steller18Nov\18NovTrials\M22.DSG	11-1-2013	15:34:20	475082.000000	9501.640000	0.734375	0.605469	-0.582031	-0.207339	-0.107339	0.333028	-30.044556	5.371094	33.828735
C:\Users\cware\Desktop\Steller18Nov\18NovTrials\M22.DSG	11-1-2013	15:34:20	475083.000000	9501.660000	0.714844	0.625000	-0.570313	-0.206422	-0.119266	0.329358	-23.880005	8.331299	36.895752
C:\Users\cware\Desktop\Steller18Nov\18NovTrials\M22.DSG	11-1-2013	15:34:20	475084.000000	9501.680000	0.679688	0.664063	-0.566406	-0.203670	-0.124771	0.326606	-18.737793	13.488770	36.422729
C:\Users\cware\Desktop\Steller18Nov\18NovTrials\M22.DSG	11-1-2013	15:34:20	475085.000000	9501.700000	0.656250	0.710938	-0.585938	-0.202752	-0.134862	0.321101	-9.933472	21.377563	33.126831
C:\Users\cware\Desktop\Steller18Nov\18NovTrials\M22.DSG	11-1-2013	15:34:20	475086.000000	9501.720000	0.667969	0.738281	-0.578125	-0.201835	-0.139450	0.318349	-3.906250	26.779175	30.761719
C:\Users\cware\Desktop\Steller18Nov\18NovTrials\M22.DSG	11-1-2013	15:34:20	475087.000000	9501.740000	0.699219	0.757813	-0.539063	-0.202752	-0.145872	0.313761	1.922607	21.652222	25.207520
C:\Users\cware\Desktop\Steller18Nov\18NovTrials\M22.DSG	11-1-2013	15:34:20	475088.000000	9501.760000	0.765625	0.781250	-0.511719	-0.201835	-0.147706	0.311927	8.224487	21.728516	21.087646
C:\Users\cware\Desktop\Steller18Nov\18NovTrials\M22.DSG	11-1-2013	15:34:20	475089.000000	9501.780000	0.792969	0.796875	-0.503906	-0.200917	-0.152294	0.310092	18.646240	19.042969	18.905640
C:\Users\cware\Desktop\Steller18Nov\18NovTrials\M22.DSG	11-1-2013	15:34:20	475090.000000	9501.800000	0.804688	0.808594	-0.515625	-0.200917	-0.152294	0.308257	29.586792	8.132935	17.196655
C:\Users\cware\Desktop\Steller18Nov\18NovTrials\M22.DSG	11-1-2013	15:34:20	475091.000000	9501.820000	0.746094	0.796875	-0.570313	-0.200000	-0.152294	0.311009	41.275024	9.048462	18.630981
C:\Users\cware\Desktop\Steller18Nov\18NovTrials\M22.DSG	11-1-2013	15:34:20	475092.000000	9501.840000	0.746094	0.796875	-0.570313	-0.200000	-0.151376	0.311927	49.652100	9.841919	20.980835
C:\Users\cware\Desktop\Steller18Nov\18NovTrials\M22.DSG	11-1-2013	15:34:20	475093.000000	9501.860000	0.722656	0.761719	-0.601563	-0.198165	-0.149541	0.315596	54.870605	9.536743	20.446777
C:\Users\cware\Desktop\Steller18Nov\18NovTrials\M22.DSG	11-1-2013	15:34:20	475094.000000	9501.880000	0.734375	0.753906	-0.582031	-0.197248	-0.146789	0.319266	58.471680	9.780884	18.722534
C:\Users\cware\Desktop\Steller18Nov\18NovTrials\M22.DSG	11-1-2013	15:34:20	475095.000000	9501.900000	0.750000	0.773438	-0.570313	-0.197248	-0.144037	0.320183	63.217163	0.961304	15.670776
C:\Users\cware\Desktop\Steller18Nov\18NovTrials\M22.DSG	11-1-2013	15:34:20	475096.000000	9501.920000	0.734375	0.792969	-0.585938	-0.194495	-0.141284	0.329358	66.879272	-0.915527	13.183594
C:\Users\cware\Desktop\Steller18Nov\18NovTrials\M22.DSG	11-1-2013	15:34:20	475097.000000	9501.940000	0.730469	0.800781	-0.589844	-0.192661	-0.138532	0.332110	76.095581	-14.053345	12.252808
C:\Users\cware\Desktop\Steller18Nov\18NovTrials\M22.DSG	11-1-2013	15:34:20	475098.000000	9501.960000	0.671875	0.785156	-0.609375	-0.188991	-0.130275	0.344954	85.220337	-14.236450	11.108398
C:\Users\cware\Desktop\Steller18Nov\18NovTrials\M22.DSG	11-1-2013	15:34:20	475099.000000	9501.980000	0.656250	0.757813	-0.601563	-0.188991	-0.126606	0.351376	93.032837	-17.974854	7.919312
C:\Users\cware\Desktop\Steller18Nov\18NovTrials\M22.DSG	11-1-2013	15:34:20	475100.000000	9502.000000	0.648438	0.707031	-0.605469	-0.184404	-0.113761	0.364220	96.572876	-11.444092	9.368896
C:\Users\cware\Desktop\Steller18Nov\18NovTrials\M22.DSG	11-1-2013	15:34:20	475101.000000	9502.020000	0.675781	0.671875	-0.644531	-0.183486	-0.107339	0.368807	104.064941	-17.974854	12.176514
C:\Users\cware\Desktop\Steller18Nov\18NovTrials\M22.DSG	11-1-2013	15:34:20	475102.000000	9502.040000	0.644531	0.609375	-0.679688	-0.179817	-0.094495	0.382569	111.846924	-21.118164	15.502930
C:\Users\cware\Desktop\Steller18Nov\18NovTrials\M22.DSG	11-1-2013	15:34:20	475103.000000	9502.060000	0.609375	0.527344	-0.671875	-0.177064	-0.087156	0.391743	115.249634	-19.012451	20.507813
C:\Users\cware\Desktop\Steller18Nov\18NovTrials\M22.DSG	11-1-2013	15:34:20	475104.000000	9502.080000	0.605469	0.382813	-0.652344	-0.171560	-0.073394	0.404587	112.777710	-17.715454	23.620605
C:\Users\cware\Desktop\Steller18Nov\18NovTrials\M22.DSG	11-1-2013	15:34:20	475105.000000	9502.100000	0.687500	0.371094	-0.660156	-0.169725	-0.066055	0.411009	105.163574	-29.937744	25.756836
C:\Users\cware\Desktop\Steller18Nov\18NovTrials\M22.DSG	11-1-2013	15:34:20	475106.000000	9502.120000	0.679688	0.324219	-0.683594	-0.163303	-0.054128	0.424771	96.206665	-34.484863	28.167725
C:\Users\cware\Desktop\Steller18Nov\18NovTrials\M22.DSG	11-1-2013	15:34:20	475107.000000	9502.140000	0.648438	0.292969	-0.687500	-0.158716	-0.048624	0.431193	80.383301	-41.183472	27.130127
C:\Users\cware\Desktop\Steller18Nov\18NovTrials\M22.DSG	11-1-2013	15:34:20	475108.000000	9502.160000	0.632813	0.308594	-0.710938	-0.148624	-0.039450	0.445872	67.840576	-50.949097	23.880005
C:\Users\cware\Desktop\Steller18Nov\18NovTrials\M22.DSG	11-1-2013	15:34:20	475109.000000	9502.180000	0.621094	0.316406	-0.761719	-0.144954	-0.036697	0.451376	52.246094	-57.449341	16.967773
C:\Users\cware\Desktop\Steller18Nov\18NovTrials\M22.DSG	11-1-2013	15:34:20	475110.000000	9502.200000	0.613281	0.335938	-0.796875	-0.138532	-0.032110	0.458716	43.930054	-60.592651	10.498047
C:\Users\cware\Desktop\Steller18Nov\18NovTrials\M22.DSG	11-1-2013	15:34:20	475111.000000	9502.220000	0.589844	0.316406	-0.867188	-0.127523	-0.025688	0.472477	40.252686	-52.947998	9.414673
C:\Users\cware\Desktop\Steller18Nov\18NovTrials\M22.DSG	11-1-2013	15:34:20	475112.000000	9502.240000	0.531250	0.296875	-0.933594	-0.121101	-0.022018	0.477982	36.712646	-47.225952	12.634277
C:\Users\cware\Desktop\Steller18Nov\18NovTrials\M22.DSG	11-1-2013	15:34:20	475113.000000	9502.260000	0.500000	0.304688	-0.929688	-0.111009	-0.016514	0.488073	28.091431	-52.352905	16.448975
C:\Users\cware\Desktop\Steller18Nov\18NovTrials\M22.DSG	11-1-2013	15:34:20	475114.000000	9502.280000	0.460938	0.324219	-0.898438	-0.104587	-0.014679	0.491743	20.782471	-47.332764	19.348145
C:\Users\cware\Desktop\Steller18Nov\18NovTrials\M22.DSG	11-1-2013	15:34:20	475115.000000	9502.300000	0.417969	0.339844	-0.890625	-0.095413	-0.012844	0.501835	18.951416	-49.346924	17.242432
C:\Users\cware\Desktop\Steller18Nov\18NovTrials\M22.DSG	11-1-2013	15:34:20	475116.000000	9502.320000	0.402344	0.343750	-0.917969	-0.089908	-0.011927	0.506422	19.958496	-40.405273	15.853882
C:\Users\cware\Desktop\Steller18Nov\18NovTrials\M22.DSG	11-1-2013	15:34:20	475117.000000	9502.340000	0.359375	0.320313	-0.960938	-0.081651	-0.009174	0.512844	20.874023	-30.715942	15.060425
C:\Users\cware\Desktop\Steller18Nov\18NovTrials\M22.DSG	11-1-2013	15:34:20	475118.000000	9502.360000	0.375000	0.308594	-0.988281	-0.077064	-0.007339	0.516514	15.335083	-29.098511	13.961792
C:\Users\cware\Desktop\Steller18Nov\18NovTrials\M22.DSG	11-1-2013	15:34:20	475119.000000	9502.380000	0.394531	0.375000	-1.000000	-0.071560	-0.006422	0.519266	4.364014	-21.850586	9.719849
C:\Users\cware\Desktop\Steller18Nov\18NovTrials\M22.DSG	11-1-2013	15:34:20	475120.000000	9502.400000	0.406250	0.398438	-1.000000	-0.068807	-0.006422	0.521101	-1.007080	-26.077271	4.623413
C:\Users\cware\Desktop\Steller18Nov\18NovTrials\M22.DSG	11-1-2013	15:34:20	475121.000000	9502.420000	0.363281	0.367188	-0.976563	-0.063303	-0.005505	0.524771	-5.355835	-18.875122	2.151489
C:\Users\cware\Desktop\Steller18Nov\18NovTrials\M22.DSG	11-1-2013	15:34:20	475122.000000	9502.440000	0.351563	0.328125	-0.968750	-0.061468	-0.006422	0.527523	-6.927490	-15.884399	-0.411987
C:\Users\cware\Desktop\Steller18Nov\18NovTrials\M22.DSG	11-1-2013	15:34:20	475123.000000	9502.460000	0.351563	0.292969	-0.972656	-0.058716	-0.008257	0.527523	-12.145996	-9.979248	-3.128052
C:\Users\cware\Desktop\Steller18Nov\18NovTrials\M22.DSG	11-1-2013	15:34:20	475124.000000	9502.480000	0.371094	0.320313	-0.976563	-0.058716	-0.009174	0.528440	-16.281128	-6.042480	-7.537842
C:\Users\cware\Desktop\Steller18Nov\18NovTrials\M22.DSG	11-1-2013	15:34:20	475125.000000	9502.500000	0.390625	0.359375	-0.984375	-0.056881	-0.011009	0.529358	-23.544312	-14.297485	-10.864258
C:\Users\cware\Desktop\Steller18Nov\18NovTrials\M22.DSG	11-1-2013	15:34:20	475126.000000	9502.520000	0.359375	0.394531	-0.976563	-0.055963	-0.012844	0.528440	-31.143188	-13.015747	-8.987427
C:\Users\cware\Desktop\Steller18Nov\18NovTrials\M22.DSG	11-1-2013	15:34:20	475127.000000	9502.540000	0.355469	0.417969	-0.949219	-0.053211	-0.018349	0.528440	-40.267944	-20.843506	-8.132935
C:\Users\cware\Desktop\Steller18Nov\18NovTrials\M22.DSG	11-1-2013	15:34:20	475128.000000	9502.560000	0.316406	0.410156	-0.972656	-0.051376	-0.022018	0.529358	-41.931152	-16.555786	-6.896973
C:\Users\cware\Desktop\Steller18Nov\18NovTrials\M22.DSG	11-1-2013	15:34:20	475129.000000	9502.580000	0.320313	0.394531	-0.968750	-0.048624	-0.031193	0.529358	-45.211792	-18.920898	-7.583618
C:\Users\cware\Desktop\Steller18Nov\18NovTrials\M22.DSG	11-1-2013	15:34:20	475130.000000	9502.600000	0.308594	0.394531	-0.976563	-0.045872	-0.033945	0.529358	-48.156738	-15.441895	-7.080078
C:\Users\cware\Desktop\Steller18Nov\18NovTrials\M22.DSG	11-1-2013	15:34:20	475131.000000	9502.620000	0.281250	0.410156	-0.984375	-0.044954	-0.044954	0.527523	-54.611206	-8.590698	-5.966187
C:\Users\cware\Desktop\Steller18Nov\18NovTrials\M22.DSG	11-1-2013	15:34:20	475132.000000	9502.640000	0.250000	0.441406	-0.976563	-0.043119	-0.051376	0.526606	-61.172485	-2.090454	-4.776001
C:\Users\cware\Desktop\Steller18Nov\18NovTrials\M22.DSG	11-1-2013	15:34:20	475133.000000	9502.660000	0.265625	0.468750	-0.972656	-0.044954	-0.065138	0.520183	-65.704346	-4.531860	-4.196167
C:\Users\cware\Desktop\Steller18Nov\18NovTrials\M22.DSG	11-1-2013	15:34:20	475134.000000	9502.680000	0.296875	0.468750	-0.964844	-0.044037	-0.071560	0.518349	-65.322876	-5.310059	-3.036499
C:\Users\cware\Desktop\Steller18Nov\18NovTrials\M22.DSG	11-1-2013	15:34:20	475135.000000	9502.700000	0.320313	0.472656	-0.964844	-0.043119	-0.076147	0.518349	-68.313599	-13.656616	0.503540
C:\Users\cware\Desktop\Steller18Nov\18NovTrials\M22.DSG	11-1-2013	15:34:20	475136.000000	9502.720000	0.273438	0.468750	-0.933594	-0.039450	-0.091743	0.512844	-71.655273	-17.547607	2.304077
C:\Users\cware\Desktop\Steller18Nov\18NovTrials\M22.DSG	11-1-2013	15:34:20	475137.000000	9502.740000	0.246094	0.500000	-0.921875	-0.038532	-0.100000	0.511927	-72.250366	-13.992310	4.074097
C:\Users\cware\Desktop\Steller18Nov\18NovTrials\M22.DSG	11-1-2013	15:34:20	475138.000000	9502.760000	0.226563	0.539063	-0.933594	-0.036697	-0.114679	0.506422	-72.021484	-7.934570	5.752563
C:\Users\cware\Desktop\Steller18Nov\18NovTrials\M22.DSG	11-1-2013	15:34:20	475139.000000	9502.780000	0.203125	0.574219	-0.921875	-0.034862	-0.122936	0.501835	-69.473267	1.068115	7.049561
C:\Users\cware\Desktop\Steller18Nov\18NovTrials\M22.DSG	11-1-2013	15:34:20	475140.000000	9502.800000	0.226563	0.601563	-0.925781	-0.034862	-0.137615	0.495413	-65.490723	7.369995	6.881714
C:\Users\cware\Desktop\Steller18Nov\18NovTrials\M22.DSG	11-1-2013	15:34:20	475141.000000	9502.820000	0.265625	0.628906	-0.941406	-0.034862	-0.144954	0.490826	-61.676025	7.308960	6.286621
C:\Users\cware\Desktop\Steller18Nov\18NovTrials\M22.DSG	11-1-2013	15:34:20	475142.000000	9502.840000	0.289063	0.660156	-0.933594	-0.037615	-0.156881	0.483486	-58.700562	9.185791	7.171631
[truncated: 19,505 more rows]
