# Supplementary material for: Averaged Propulsive Body Acceleration (APBA) Can Be Calculated from Biologging Tags That Incorporate Gyroscopes and Accelerometers to Estimate Swimming Speed, Hydrodynamic Drag and Energy Expenditure for Steller Sea Lions
Source: PLoS One. 2016 Jun 10;11(6):e0157326. doi: 10.1371/journal.pone.0157326 (PMC4902303; doi:10.1371/journal.pone.0157326)
Supplement: S3 Data — Same components as S2. (ZIP) [file pone.0157326.s003.zip › HazyNov_18/M22_PTMP_18_11_13.csv]

FileName	FileDate	FileTime	Sample	Time from Start (s)	Pressure	Temperature
C:\Users\cware\Desktop\Steller18Nov\18NovTrials\M22.DSG	11-1-2013	15:34:20	118304.000000	11830.400000	49463.393170	20.000000
C:\Users\cware\Desktop\Steller18Nov\18NovTrials\M22.DSG	11-1-2013	15:34:20	118305.000000	11830.500000	49468.794518	20.000000
C:\Users\cware\Desktop\Steller18Nov\18NovTrials\M22.DSG	11-1-2013	15:34:20	118306.000000	11830.600000	49459.211864	20.000000
C:\Users\cware\Desktop\Steller18Nov\18NovTrials\M22.DSG	11-1-2013	15:34:20	118307.000000	11830.700000	49454.905465	20.000000
C:\Users\cware\Desktop\Steller18Nov\18NovTrials\M22.DSG	11-1-2013	15:34:20	118308.000000	11830.800000	49462.223669	20.000000
C:\Users\cware\Desktop\Steller18Nov\18NovTrials\M22.DSG	11-1-2013	15:34:20	118309.000000	11830.900000	49464.065597	20.000000
C:\Users\cware\Desktop\Steller18Nov\18NovTrials\M22.DSG	11-1-2013	15:34:20	118310.000000	11831.000000	49457.369768	20.000000
C:\Users\cware\Desktop\Steller18Nov\18NovTrials\M22.DSG	11-1-2013	15:34:20	118311.000000	11831.100000	49458.589801	20.000000
C:\Users\cware\Desktop\Steller18Nov\18NovTrials\M22.DSG	11-1-2013	15:34:20	118312.000000	11831.200000	49460.157541	20.000000
C:\Users\cware\Desktop\Steller18Nov\18NovTrials\M22.DSG	11-1-2013	15:34:20	118313.000000	11831.300000	49458.738557	20.000000
C:\Users\cware\Desktop\Steller18Nov\18NovTrials\M22.DSG	11-1-2013	15:34:20	118314.000000	11831.400000	49459.684511	20.000000
C:\Users\cware\Desktop\Steller18Nov\18NovTrials\M22.DSG	11-1-2013	15:34:20	118315.000000	11831.500000	49463.965026	20.000000
C:\Users\cware\Desktop\Steller18Nov\18NovTrials\M22.DSG	11-1-2013	15:34:20	118316.000000	11831.600000	49463.392819	20.000000
C:\Users\cware\Desktop\Steller18Nov\18NovTrials\M22.DSG	11-1-2013	15:34:20	118317.000000	11831.700000	49465.459065	20.000000
C:\Users\cware\Desktop\Steller18Nov\18NovTrials\M22.DSG	11-1-2013	15:34:20	118318.000000	11831.800000	49468.645125	20.000000
C:\Users\cware\Desktop\Steller18Nov\18NovTrials\M22.DSG	11-1-2013	15:34:20	118319.000000	11831.900000	49467.550514	20.000000
C:\Users\cware\Desktop\Steller18Nov\18NovTrials\M22.DSG	11-1-2013	15:34:20	118320.000000	11832.000000	49456.349730	20.000000
C:\Users\cware\Desktop\Steller18Nov\18NovTrials\M22.DSG	11-1-2013	15:34:20	118321.000000	11832.100000	49457.221358	20.000000
C:\Users\cware\Desktop\Steller18Nov\18NovTrials\M22.DSG	11-1-2013	15:34:20	118322.000000	11832.200000	49466.231541	20.000000
C:\Users\cware\Desktop\Steller18Nov\18NovTrials\M22.DSG	11-1-2013	15:34:20	118323.000000	11832.300000	49495.429153	20.000000
C:\Users\cware\Desktop\Steller18Nov\18NovTrials\M22.DSG	11-1-2013	15:34:20	118324.000000	11832.400000	49514.147079	20.000000
C:\Users\cware\Desktop\Steller18Nov\18NovTrials\M22.DSG	11-1-2013	15:34:20	118325.000000	11832.500000	49552.827747	20.000000
C:\Users\cware\Desktop\Steller18Nov\18NovTrials\M22.DSG	11-1-2013	15:34:20	118326.000000	11832.600000	49580.158072	20.000000
C:\Users\cware\Desktop\Steller18Nov\18NovTrials\M22.DSG	11-1-2013	15:34:20	118327.000000	11832.700000	49596.909746	20.000000
C:\Users\cware\Desktop\Steller18Nov\18NovTrials\M22.DSG	11-1-2013	15:34:20	118328.000000	11832.800000	49632.379358	20.000000
C:\Users\cware\Desktop\Steller18Nov\18NovTrials\M22.DSG	11-1-2013	15:34:20	118329.000000	11832.900000	49650.624328	20.000000
C:\Users\cware\Desktop\Steller18Nov\18NovTrials\M22.DSG	11-1-2013	15:34:20	118330.000000	11833.000000	49647.263996	20.000000
C:\Users\cware\Desktop\Steller18Nov\18NovTrials\M22.DSG	11-1-2013	15:34:20	118331.000000	11833.100000	49617.519133	20.000000
C:\Users\cware\Desktop\Steller18Nov\18NovTrials\M22.DSG	11-1-2013	15:34:20	118332.000000	11833.200000	49607.388838	20.000000
C:\Users\cware\Desktop\Steller18Nov\18NovTrials\M22.DSG	11-1-2013	15:34:20	118333.000000	11833.300000	49607.089793	20.000000
C:\Users\cware\Desktop\Steller18Nov\18NovTrials\M22.DSG	11-1-2013	15:34:20	118334.000000	11833.400000	49602.460175	20.000000
C:\Users\cware\Desktop\Steller18Nov\18NovTrials\M22.DSG	11-1-2013	15:34:20	118335.000000	11833.500000	49620.530769	20.000000
C:\Users\cware\Desktop\Steller18Nov\18NovTrials\M22.DSG	11-1-2013	15:34:20	118336.000000	11833.600000	49601.862669	20.000000
C:\Users\cware\Desktop\Steller18Nov\18NovTrials\M22.DSG	11-1-2013	15:34:20	118337.000000	11833.700000	49594.171346	20.000000
C:\Users\cware\Desktop\Steller18Nov\18NovTrials\M22.DSG	11-1-2013	15:34:20	118338.000000	11833.800000	49630.213517	20.000000
C:\Users\cware\Desktop\Steller18Nov\18NovTrials\M22.DSG	11-1-2013	15:34:20	118339.000000	11833.900000	49660.904239	20.000000
C:\Users\cware\Desktop\Steller18Nov\18NovTrials\M22.DSG	11-1-2013	15:34:20	118340.000000	11834.000000	49680.294201	20.000000
C:\Users\cware\Desktop\Steller18Nov\18NovTrials\M22.DSG	11-1-2013	15:34:20	118341.000000	11834.100000	49707.276112	20.000000
C:\Users\cware\Desktop\Steller18Nov\18NovTrials\M22.DSG	11-1-2013	15:34:20	118342.000000	11834.200000	49737.642955	20.000000
C:\Users\cware\Desktop\Steller18Nov\18NovTrials\M22.DSG	11-1-2013	15:34:20	118343.000000	11834.300000	49759.223513	20.000000
C:\Users\cware\Desktop\Steller18Nov\18NovTrials\M22.DSG	11-1-2013	15:34:20	118344.000000	11834.400000	49759.745941	20.000000
C:\Users\cware\Desktop\Steller18Nov\18NovTrials\M22.DSG	11-1-2013	15:34:20	118345.000000	11834.500000	49754.668076	20.000000
C:\Users\cware\Desktop\Steller18Nov\18NovTrials\M22.DSG	11-1-2013	15:34:20	118346.000000	11834.600000	49731.096327	20.000000
C:\Users\cware\Desktop\Steller18Nov\18NovTrials\M22.DSG	11-1-2013	15:34:20	118347.000000	11834.700000	49750.187543	20.000000
C:\Users\cware\Desktop\Steller18Nov\18NovTrials\M22.DSG	11-1-2013	15:34:20	118348.000000	11834.800000	49748.395424	20.000000
C:\Users\cware\Desktop\Steller18Nov\18NovTrials\M22.DSG	11-1-2013	15:34:20	118349.000000	11834.900000	49758.401359	20.000000
C:\Users\cware\Desktop\Steller18Nov\18NovTrials\M22.DSG	11-1-2013	15:34:20	118350.000000	11835.000000	49753.497984	20.000000
C:\Users\cware\Desktop\Steller18Nov\18NovTrials\M22.DSG	11-1-2013	15:34:20	118351.000000	11835.100000	49745.906064	20.000000
C:\Users\cware\Desktop\Steller18Nov\18NovTrials\M22.DSG	11-1-2013	15:34:20	118352.000000	11835.200000	49723.031164	20.000000
C:\Users\cware\Desktop\Steller18Nov\18NovTrials\M22.DSG	11-1-2013	15:34:20	118353.000000	11835.300000	49742.794368	20.000000
C:\Users\cware\Desktop\Steller18Nov\18NovTrials\M22.DSG	11-1-2013	15:34:20	118354.000000	11835.400000	49728.855450	20.000000
C:\Users\cware\Desktop\Steller18Nov\18NovTrials\M22.DSG	11-1-2013	15:34:20	118355.000000	11835.500000	49719.546333	20.000000
C:\Users\cware\Desktop\Steller18Nov\18NovTrials\M22.DSG	11-1-2013	15:34:20	118356.000000	11835.600000	49745.084163	20.000000
C:\Users\cware\Desktop\Steller18Nov\18NovTrials\M22.DSG	11-1-2013	15:34:20	118357.000000	11835.700000	49790.062552	20.000000
C:\Users\cware\Desktop\Steller18Nov\18NovTrials\M22.DSG	11-1-2013	15:34:20	118358.000000	11835.800000	49794.592448	20.000000
C:\Users\cware\Desktop\Steller18Nov\18NovTrials\M22.DSG	11-1-2013	15:34:20	118359.000000	11835.900000	49810.199260	20.000000
C:\Users\cware\Desktop\Steller18Nov\18NovTrials\M22.DSG	11-1-2013	15:34:20	118360.000000	11836.000000	49820.528713	20.000000
C:\Users\cware\Desktop\Steller18Nov\18NovTrials\M22.DSG	11-1-2013	15:34:20	118361.000000	11836.100000	49792.103166	20.000000
C:\Users\cware\Desktop\Steller18Nov\18NovTrials\M22.DSG	11-1-2013	15:34:20	118362.000000	11836.200000	49767.461020	20.000000
C:\Users\cware\Desktop\Steller18Nov\18NovTrials\M22.DSG	11-1-2013	15:34:20	118363.000000	11836.300000	49744.162903	20.000000
C:\Users\cware\Desktop\Steller18Nov\18NovTrials\M22.DSG	11-1-2013	15:34:20	118364.000000	11836.400000	49728.456548	20.000000
C:\Users\cware\Desktop\Steller18Nov\18NovTrials\M22.DSG	11-1-2013	15:34:20	118365.000000	11836.500000	49760.665303	20.000000
C:\Users\cware\Desktop\Steller18Nov\18NovTrials\M22.DSG	11-1-2013	15:34:20	118366.000000	11836.600000	49752.451313	20.000000
C:\Users\cware\Desktop\Steller18Nov\18NovTrials\M22.DSG	11-1-2013	15:34:20	118367.000000	11836.700000	49755.239104	20.000000
C:\Users\cware\Desktop\Steller18Nov\18NovTrials\M22.DSG	11-1-2013	15:34:20	118368.000000	11836.800000	49769.949569	20.000000
C:\Users\cware\Desktop\Steller18Nov\18NovTrials\M22.DSG	11-1-2013	15:34:20	118369.000000	11836.900000	49721.884842	20.000000
C:\Users\cware\Desktop\Steller18Nov\18NovTrials\M22.DSG	11-1-2013	15:34:20	118370.000000	11837.000000	49683.602306	20.000000
C:\Users\cware\Desktop\Steller18Nov\18NovTrials\M22.DSG	11-1-2013	15:34:20	118371.000000	11837.100000	49696.047950	20.000000
C:\Users\cware\Desktop\Steller18Nov\18NovTrials\M22.DSG	11-1-2013	15:34:20	118372.000000	11837.200000	49704.162262	20.000000
C:\Users\cware\Desktop\Steller18Nov\18NovTrials\M22.DSG	11-1-2013	15:34:20	118373.000000	11837.300000	49717.926659	20.000000
C:\Users\cware\Desktop\Steller18Nov\18NovTrials\M22.DSG	11-1-2013	15:34:20	118374.000000	11837.400000	49750.061264	20.000000
C:\Users\cware\Desktop\Steller18Nov\18NovTrials\M22.DSG	11-1-2013	15:34:20	118375.000000	11837.500000	49790.509027	20.000000
C:\Users\cware\Desktop\Steller18Nov\18NovTrials\M22.DSG	11-1-2013	15:34:20	118376.000000	11837.600000	49771.591879	20.000000
C:\Users\cware\Desktop\Steller18Nov\18NovTrials\M22.DSG	11-1-2013	15:34:20	118377.000000	11837.700000	49762.083402	20.000000
C:\Users\cware\Desktop\Steller18Nov\18NovTrials\M22.DSG	11-1-2013	15:34:20	118378.000000	11837.800000	49726.638505	20.000000
C:\Users\cware\Desktop\Steller18Nov\18NovTrials\M22.DSG	11-1-2013	15:34:20	118379.000000	11837.900000	49712.376152	20.000000
C:\Users\cware\Desktop\Steller18Nov\18NovTrials\M22.DSG	11-1-2013	15:34:20	118380.000000	11838.000000	49691.816053	20.000000
C:\Users\cware\Desktop\Steller18Nov\18NovTrials\M22.DSG	11-1-2013	15:34:20	118381.000000	11838.100000	49687.783493	20.000000
C:\Users\cware\Desktop\Steller18Nov\18NovTrials\M22.DSG	11-1-2013	15:34:20	118382.000000	11838.200000	49712.027312	20.000000
C:\Users\cware\Desktop\Steller18Nov\18NovTrials\M22.DSG	11-1-2013	15:34:20	118383.000000	11838.300000	49693.085299	20.000000
C:\Users\cware\Desktop\Steller18Nov\18NovTrials\M22.DSG	11-1-2013	15:34:20	118384.000000	11838.400000	49712.350895	20.000000
C:\Users\cware\Desktop\Steller18Nov\18NovTrials\M22.DSG	11-1-2013	15:34:20	118385.000000	11838.500000	49702.220283	20.000000
C:\Users\cware\Desktop\Steller18Nov\18NovTrials\M22.DSG	11-1-2013	15:34:20	118386.000000	11838.600000	49724.398221	20.000000
C:\Users\cware\Desktop\Steller18Nov\18NovTrials\M22.DSG	11-1-2013	15:34:20	118387.000000	11838.700000	49706.875005	20.000000
C:\Users\cware\Desktop\Steller18Nov\18NovTrials\M22.DSG	11-1-2013	15:34:20	118388.000000	11838.800000	49680.764425	20.000000
C:\Users\cware\Desktop\Steller18Nov\18NovTrials\M22.DSG	11-1-2013	15:34:20	118389.000000	11838.900000	49686.987224	20.000000
C:\Users\cware\Desktop\Steller18Nov\18NovTrials\M22.DSG	11-1-2013	15:34:20	118390.000000	11839.000000	49674.765518	20.000000
C:\Users\cware\Desktop\Steller18Nov\18NovTrials\M22.DSG	11-1-2013	15:34:20	118391.000000	11839.100000	49666.576562	20.000000
C:\Users\cware\Desktop\Steller18Nov\18NovTrials\M22.DSG	11-1-2013	15:34:20	118392.000000	11839.200000	49652.040021	20.000000
C:\Users\cware\Desktop\Steller18Nov\18NovTrials\M22.DSG	11-1-2013	15:34:20	118393.000000	11839.300000	49634.143640	20.000000
C:\Users\cware\Desktop\Steller18Nov\18NovTrials\M22.DSG	11-1-2013	15:34:20	118394.000000	11839.400000	49585.630789	20.000000
C:\Users\cware\Desktop\Steller18Nov\18NovTrials\M22.DSG	11-1-2013	15:34:20	118395.000000	11839.500000	49586.651760	20.000000
C:\Users\cware\Desktop\Steller18Nov\18NovTrials\M22.DSG	11-1-2013	15:34:20	118396.000000	11839.600000	49603.129366	20.000000
C:\Users\cware\Desktop\Steller18Nov\18NovTrials\M22.DSG	11-1-2013	15:34:20	118397.000000	11839.700000	49621.324919	20.000000
C:\Users\cware\Desktop\Steller18Nov\18NovTrials\M22.DSG	11-1-2013	15:34:20	118398.000000	11839.800000	49629.414528	20.000000
C:\Users\cware\Desktop\Steller18Nov\18NovTrials\M22.DSG	11-1-2013	15:34:20	118399.000000	11839.900000	49672.003063	20.000000
C:\Users\cware\Desktop\Steller18Nov\18NovTrials\M22.DSG	11-1-2013	15:34:20	118400.000000	11840.000000	49696.720025	20.000000
C:\Users\cware\Desktop\Steller18Nov\18NovTrials\M22.DSG	11-1-2013	15:34:20	118401.000000	11840.100000	49696.321855	20.000000
C:\Users\cware\Desktop\Steller18Nov\18NovTrials\M22.DSG	11-1-2013	15:34:20	118402.000000	11840.200000	49665.581474	20.000000
C:\Users\cware\Desktop\Steller18Nov\18NovTrials\M22.DSG	11-1-2013	15:34:20	118403.000000	11840.300000	49647.037848	20.000000
C:\Users\cware\Desktop\Steller18Nov\18NovTrials\M22.DSG	11-1-2013	15:34:20	118404.000000	11840.400000	49650.174161	20.000000
C:\Users\cware\Desktop\Steller18Nov\18NovTrials\M22.DSG	11-1-2013	15:34:20	118405.000000	11840.500000	49651.219431	20.000000
C:\Users\cware\Desktop\Steller18Nov\18NovTrials\M22.DSG	11-1-2013	15:34:20	118406.000000	11840.600000	49643.229530	20.000000
C:\Users\cware\Desktop\Steller18Nov\18NovTrials\M22.DSG	11-1-2013	15:34:20	118407.000000	11840.700000	49654.082121	20.000000
C:\Users\cware\Desktop\Steller18Nov\18NovTrials\M22.DSG	11-1-2013	15:34:20	118408.000000	11840.800000	49647.709797	20.000000
C:\Users\cware\Desktop\Steller18Nov\18NovTrials\M22.DSG	11-1-2013	15:34:20	118409.000000	11840.900000	49663.615388	20.000000
C:\Users\cware\Desktop\Steller18Nov\18NovTrials\M22.DSG	11-1-2013	15:34:20	118410.000000	11841.000000	49657.417249	20.000000
C:\Users\cware\Desktop\Steller18Nov\18NovTrials\M22.DSG	11-1-2013	15:34:20	118411.000000	11841.100000	49663.714957	20.000000
C:\Users\cware\Desktop\Steller18Nov\18NovTrials\M22.DSG	11-1-2013	15:34:20	118412.000000	11841.200000	49649.726100	20.000000
C:\Users\cware\Desktop\Steller18Nov\18NovTrials\M22.DSG	11-1-2013	15:34:20	118413.000000	11841.300000	49640.964608	20.000000
C:\Users\cware\Desktop\Steller18Nov\18NovTrials\M22.DSG	11-1-2013	15:34:20	118414.000000	11841.400000	49631.780172	20.000000
C:\Users\cware\Desktop\Steller18Nov\18NovTrials\M22.DSG	11-1-2013	15:34:20	118415.000000	11841.500000	49623.541021	20.000000
C:\Users\cware\Desktop\Steller18Nov\18NovTrials\M22.DSG	11-1-2013	15:34:20	118416.000000	11841.600000	49636.534245	20.000000
C:\Users\cware\Desktop\Steller18Nov\18NovTrials\M22.DSG	11-1-2013	15:34:20	118417.000000	11841.700000	49621.325963	20.000000
C:\Users\cware\Desktop\Steller18Nov\18NovTrials\M22.DSG	11-1-2013	15:34:20	118418.000000	11841.800000	49654.082814	20.000000
C:\Users\cware\Desktop\Steller18Nov\18NovTrials\M22.DSG	11-1-2013	15:34:20	118419.000000	11841.900000	49659.185234	20.000000
C:\Users\cware\Desktop\Steller18Nov\18NovTrials\M22.DSG	11-1-2013	15:34:20	118420.000000	11842.000000	49649.851701	20.000000
C:\Users\cware\Desktop\Steller18Nov\18NovTrials\M22.DSG	11-1-2013	15:34:20	118421.000000	11842.100000	49687.163231	20.000000
C:\Users\cware\Desktop\Steller18Nov\18NovTrials\M22.DSG	11-1-2013	15:34:20	118422.000000	11842.200000	49710.859579	20.000000
C:\Users\cware\Desktop\Steller18Nov\18NovTrials\M22.DSG	11-1-2013	15:34:20	118423.000000	11842.300000	49695.228032	20.000000
C:\Users\cware\Desktop\Steller18Nov\18NovTrials\M22.DSG	11-1-2013	15:34:20	118424.000000	11842.400000	49694.755198	20.000000
C:\Users\cware\Desktop\Steller18Nov\18NovTrials\M22.DSG	11-1-2013	15:34:20	118425.000000	11842.500000	49695.253197	20.000000
C:\Users\cware\Desktop\Steller18Nov\18NovTrials\M22.DSG	11-1-2013	15:34:20	118426.000000	11842.600000	49683.653744	20.000000
C:\Users\cware\Desktop\Steller18Nov\18NovTrials\M22.DSG	11-1-2013	15:34:20	118427.000000	11842.700000	49692.938336	20.000000
C:\Users\cware\Desktop\Steller18Nov\18NovTrials\M22.DSG	11-1-2013	15:34:20	118428.000000	11842.800000	49705.483553	20.000000
C:\Users\cware\Desktop\Steller18Nov\18NovTrials\M22.DSG	11-1-2013	15:34:20	118429.000000	11842.900000	49709.068031	20.000000
C:\Users\cware\Desktop\Steller18Nov\18NovTrials\M22.DSG	11-1-2013	15:34:20	118430.000000	11843.000000	49699.858251	20.000000
C:\Users\cware\Desktop\Steller18Nov\18NovTrials\M22.DSG	11-1-2013	15:34:20	118431.000000	11843.100000	49717.854589	20.000000
C:\Users\cware\Desktop\Steller18Nov\18NovTrials\M22.DSG	11-1-2013	15:34:20	118432.000000	11843.200000	49712.976000	20.000000
C:\Users\cware\Desktop\Steller18Nov\18NovTrials\M22.DSG	11-1-2013	15:34:20	118433.000000	11843.300000	49702.223173	20.000000
C:\Users\cware\Desktop\Steller18Nov\18NovTrials\M22.DSG	11-1-2013	15:34:20	118434.000000	11843.400000	49701.750230	20.000000
C:\Users\cware\Desktop\Steller18Nov\18NovTrials\M22.DSG	11-1-2013	15:34:20	118435.000000	11843.500000	49717.232636	20.000000
C:\Users\cware\Desktop\Steller18Nov\18NovTrials\M22.DSG	11-1-2013	15:34:20	118436.000000	11843.600000	49696.249671	20.000000
C:\Users\cware\Desktop\Steller18Nov\18NovTrials\M22.DSG	11-1-2013	15:34:20	118437.000000	11843.700000	49693.113153	20.000000
C:\Users\cware\Desktop\Steller18Nov\18NovTrials\M22.DSG	11-1-2013	15:34:20	118438.000000	11843.800000	49699.062182	20.000000
C:\Users\cware\Desktop\Steller18Nov\18NovTrials\M22.DSG	11-1-2013	15:34:20	118439.000000	11843.900000	49687.239167	20.000000
C:\Users\cware\Desktop\Steller18Nov\18NovTrials\M22.DSG	11-1-2013	15:34:20	118440.000000	11844.000000	49681.688686	20.000000
C:\Users\cware\Desktop\Steller18Nov\18NovTrials\M22.DSG	11-1-2013	15:34:20	118441.000000	11844.100000	49666.978125	20.000000
C:\Users\cware\Desktop\Steller18Nov\18NovTrials\M22.DSG	11-1-2013	15:34:20	118442.000000	11844.200000	49664.115604	20.000000
C:\Users\cware\Desktop\Steller18Nov\18NovTrials\M22.DSG	11-1-2013	15:34:20	118443.000000	11844.300000	49657.743706	20.000000
C:\Users\cware\Desktop\Steller18Nov\18NovTrials\M22.DSG	11-1-2013	15:34:20	118444.000000	11844.400000	49648.982078	20.000000
C:\Users\cware\Desktop\Steller18Nov\18NovTrials\M22.DSG	11-1-2013	15:34:20	118445.000000	11844.500000	49643.456422	20.000000
C:\Users\cware\Desktop\Steller18Nov\18NovTrials\M22.DSG	11-1-2013	15:34:20	118446.000000	11844.600000	49620.681059	20.000000
C:\Users\cware\Desktop\Steller18Nov\18NovTrials\M22.DSG	11-1-2013	15:34:20	118447.000000	11844.700000	49618.789685	20.000000
C:\Users\cware\Desktop\Steller18Nov\18NovTrials\M22.DSG	11-1-2013	15:34:20	118448.000000	11844.800000	49620.606595	20.000000
C:\Users\cware\Desktop\Steller18Nov\18NovTrials\M22.DSG	11-1-2013	15:34:20	118449.000000	11844.900000	49620.432614	20.000000
C:\Users\cware\Desktop\Steller18Nov\18NovTrials\M22.DSG	11-1-2013	15:34:20	118450.000000	11845.000000	49632.305634	20.000000
C:\Users\cware\Desktop\Steller18Nov\18NovTrials\M22.DSG	11-1-2013	15:34:20	118451.000000	11845.100000	49650.650456	20.000000
C:\Users\cware\Desktop\Steller18Nov\18NovTrials\M22.DSG	11-1-2013	15:34:20	118452.000000	11845.200000	49668.447497	20.000000
C:\Users\cware\Desktop\Steller18Nov\18NovTrials\M22.DSG	11-1-2013	15:34:20	118453.000000	11845.300000	49679.075852	20.000000
C:\Users\cware\Desktop\Steller18Nov\18NovTrials\M22.DSG	11-1-2013	15:34:20	118454.000000	11845.400000	49649.406340	20.000000
C:\Users\cware\Desktop\Steller18Nov\18NovTrials\M22.DSG	11-1-2013	15:34:20	118455.000000	11845.500000	49643.009167	20.000000
C:\Users\cware\Desktop\Steller18Nov\18NovTrials\M22.DSG	11-1-2013	15:34:20	118456.000000	11845.600000	49655.902567	20.000000
C:\Users\cware\Desktop\Steller18Nov\18NovTrials\M22.DSG	11-1-2013	15:34:20	118457.000000	11845.700000	49655.504437	20.000000
C:\Users\cware\Desktop\Steller18Nov\18NovTrials\M22.DSG	11-1-2013	15:34:20	118458.000000	11845.800000	49651.845630	20.000000
C:\Users\cware\Desktop\Steller18Nov\18NovTrials\M22.DSG	11-1-2013	15:34:20	118459.000000	11845.900000	49644.229220	20.000000
C:\Users\cware\Desktop\Steller18Nov\18NovTrials\M22.DSG	11-1-2013	15:34:20	118460.000000	11846.000000	49639.698700	20.000000
C:\Users\cware\Desktop\Steller18Nov\18NovTrials\M22.DSG	11-1-2013	15:34:20	118461.000000	11846.100000	49647.265925	20.000000
C:\Users\cware\Desktop\Steller18Nov\18NovTrials\M22.DSG	11-1-2013	15:34:20	118462.000000	11846.200000	49642.113426	20.000000
C:\Users\cware\Desktop\Steller18Nov\18NovTrials\M22.DSG	11-1-2013	15:34:20	118463.000000	11846.300000	49643.034481	20.000000
C:\Users\cware\Desktop\Steller18Nov\18NovTrials\M22.DSG	11-1-2013	15:34:20	118464.000000	11846.400000	49623.420421	20.000000
C:\Users\cware\Desktop\Steller18Nov\18NovTrials\M22.DSG	11-1-2013	15:34:20	118465.000000	11846.500000	49614.011996	20.000000
C:\Users\cware\Desktop\Steller18Nov\18NovTrials\M22.DSG	11-1-2013	15:34:20	118466.000000	11846.600000	49606.469771	20.000000
C:\Users\cware\Desktop\Steller18Nov\18NovTrials\M22.DSG	11-1-2013	15:34:20	118467.000000	11846.700000	49598.380139	20.000000
C:\Users\cware\Desktop\Steller18Nov\18NovTrials\M22.DSG	11-1-2013	15:34:20	118468.000000	11846.800000	49600.371339	20.000000
C:\Users\cware\Desktop\Steller18Nov\18NovTrials\M22.DSG	11-1-2013	15:34:20	118469.000000	11846.900000	49604.229839	20.000000
C:\Users\cware\Desktop\Steller18Nov\18NovTrials\M22.DSG	11-1-2013	15:34:20	118470.000000	11847.000000	49610.253503	20.000000
C:\Users\cware\Desktop\Steller18Nov\18NovTrials\M22.DSG	11-1-2013	15:34:20	118471.000000	11847.100000	49621.404687	20.000000
C:\Users\cware\Desktop\Steller18Nov\18NovTrials\M22.DSG	11-1-2013	15:34:20	118472.000000	11847.200000	49657.770531	20.000000
C:\Users\cware\Desktop\Steller18Nov\18NovTrials\M22.DSG	11-1-2013	15:34:20	118473.000000	11847.300000	49670.589519	20.000000
C:\Users\cware\Desktop\Steller18Nov\18NovTrials\M22.DSG	11-1-2013	15:34:20	118474.000000	11847.400000	49651.821497	20.000000
C:\Users\cware\Desktop\Steller18Nov\18NovTrials\M22.DSG	11-1-2013	15:34:20	118475.000000	11847.500000	49622.773850	20.000000
C:\Users\cware\Desktop\Steller18Nov\18NovTrials\M22.DSG	11-1-2013	15:34:20	118476.000000	11847.600000	49617.347707	20.000000
C:\Users\cware\Desktop\Steller18Nov\18NovTrials\M22.DSG	11-1-2013	15:34:20	118477.000000	11847.700000	49621.753492	20.000000
C:\Users\cware\Desktop\Steller18Nov\18NovTrials\M22.DSG	11-1-2013	15:34:20	118478.000000	11847.800000	49635.269151	20.000000
C:\Users\cware\Desktop\Steller18Nov\18NovTrials\M22.DSG	11-1-2013	15:34:20	118479.000000	11847.900000	49645.425243	20.000000
C:\Users\cware\Desktop\Steller18Nov\18NovTrials\M22.DSG	11-1-2013	15:34:20	118480.000000	11848.000000	49634.995563	20.000000
C:\Users\cware\Desktop\Steller18Nov\18NovTrials\M22.DSG	11-1-2013	15:34:20	118481.000000	11848.100000	49623.620476	20.000000
C:\Users\cware\Desktop\Steller18Nov\18NovTrials\M22.DSG	11-1-2013	15:34:20	118482.000000	11848.200000	49625.686610	20.000000
C:\Users\cware\Desktop\Steller18Nov\18NovTrials\M22.DSG	11-1-2013	15:34:20	118483.000000	11848.300000	49616.676032	20.000000
C:\Users\cware\Desktop\Steller18Nov\18NovTrials\M22.DSG	11-1-2013	15:34:20	118484.000000	11848.400000	49619.090370	20.000000
C:\Users\cware\Desktop\Steller18Nov\18NovTrials\M22.DSG	11-1-2013	15:34:20	118485.000000	11848.500000	49611.224714	20.000000
C:\Users\cware\Desktop\Steller18Nov\18NovTrials\M22.DSG	11-1-2013	15:34:20	118486.000000	11848.600000	49597.957879	20.000000
C:\Users\cware\Desktop\Steller18Nov\18NovTrials\M22.DSG	11-1-2013	15:34:20	118487.000000	11848.700000	49598.356196	20.000000
C:\Users\cware\Desktop\Steller18Nov\18NovTrials\M22.DSG	11-1-2013	15:34:20	118488.000000	11848.800000	49591.212371	20.000000
C:\Users\cware\Desktop\Steller18Nov\18NovTrials\M22.DSG	11-1-2013	15:34:20	118489.000000	11848.900000	49587.777714	20.000000
C:\Users\cware\Desktop\Steller18Nov\18NovTrials\M22.DSG	11-1-2013	15:34:20	118490.000000	11849.000000	49584.541880	20.000000
C:\Users\cware\Desktop\Steller18Nov\18NovTrials\M22.DSG	11-1-2013	15:34:20	118491.000000	11849.100000	49583.869735	20.000000
C:\Users\cware\Desktop\Steller18Nov\18NovTrials\M22.DSG	11-1-2013	15:34:20	118492.000000	11849.200000	49582.226841	20.000000
C:\Users\cware\Desktop\Steller18Nov\18NovTrials\M22.DSG	11-1-2013	15:34:20	118493.000000	11849.300000	49578.194738	20.000000
C:\Users\cware\Desktop\Steller18Nov\18NovTrials\M22.DSG	11-1-2013	15:34:20	118494.000000	11849.400000	49574.809649	20.000000
C:\Users\cware\Desktop\Steller18Nov\18NovTrials\M22.DSG	11-1-2013	15:34:20	118495.000000	11849.500000	49571.424543	20.000000
C:\Users\cware\Desktop\Steller18Nov\18NovTrials\M22.DSG	11-1-2013	15:34:20	118496.000000	11849.600000	49565.027484	20.000000
C:\Users\cware\Desktop\Steller18Nov\18NovTrials\M22.DSG	11-1-2013	15:34:20	118497.000000	11849.700000	49568.064498	20.000000
C:\Users\cware\Desktop\Steller18Nov\18NovTrials\M22.DSG	11-1-2013	15:34:20	118498.000000	11849.800000	49558.381971	20.000000
C:\Users\cware\Desktop\Steller18Nov\18NovTrials\M22.DSG	11-1-2013	15:34:20	118499.000000	11849.900000	49543.521857	20.000000
C:\Users\cware\Desktop\Steller18Nov\18NovTrials\M22.DSG	11-1-2013	15:34:20	118500.000000	11850.000000	49531.997376	20.000000
C:\Users\cware\Desktop\Steller18Nov\18NovTrials\M22.DSG	11-1-2013	15:34:20	118501.000000	11850.100000	49526.073572	20.000000
C:\Users\cware\Desktop\Steller18Nov\18NovTrials\M22.DSG	11-1-2013	15:34:20	118502.000000	11850.200000	49515.195937	20.000000
C:\Users\cware\Desktop\Steller18Nov\18NovTrials\M22.DSG	11-1-2013	15:34:20	118503.000000	11850.300000	49504.642449	20.000000
C:\Users\cware\Desktop\Steller18Nov\18NovTrials\M22.DSG	11-1-2013	15:34:20	118504.000000	11850.400000	49504.069725	20.000000
C:\Users\cware\Desktop\Steller18Nov\18NovTrials\M22.DSG	11-1-2013	15:34:20	118505.000000	11850.500000	49501.406242	20.000000
C:\Users\cware\Desktop\Steller18Nov\18NovTrials\M22.DSG	11-1-2013	15:34:20	118506.000000	11850.600000	49491.798700	20.000000
C:\Users\cware\Desktop\Steller18Nov\18NovTrials\M22.DSG	11-1-2013	15:34:20	118507.000000	11850.700000	49484.355875	20.000000
C:\Users\cware\Desktop\Steller18Nov\18NovTrials\M22.DSG	11-1-2013	15:34:20	118508.000000	11850.800000	49480.647376	20.000000
C:\Users\cware\Desktop\Steller18Nov\18NovTrials\M22.DSG	11-1-2013	15:34:20	118509.000000	11850.900000	49469.023128	20.000000
C:\Users\cware\Desktop\Steller18Nov\18NovTrials\M22.DSG	11-1-2013	15:34:20	118510.000000	11851.000000	49460.559163	20.000000
C:\Users\cware\Desktop\Steller18Nov\18NovTrials\M22.DSG	11-1-2013	15:34:20	118511.000000	11851.100000	49461.653843	20.000000
C:\Users\cware\Desktop\Steller18Nov\18NovTrials\M22.DSG	11-1-2013	15:34:20	118512.000000	11851.200000	49464.117452	20.000000
C:\Users\cware\Desktop\Steller18Nov\18NovTrials\M22.DSG	11-1-2013	15:34:20	118513.000000	11851.300000	49463.520228	20.000000
C:\Users\cware\Desktop\Steller18Nov\18NovTrials\M22.DSG	11-1-2013	15:34:20	118514.000000	11851.400000	49461.156175	20.000000
C:\Users\cware\Desktop\Steller18Nov\18NovTrials\M22.DSG	11-1-2013	15:34:20	118515.000000	11851.500000	49459.862544	20.000000
C:\Users\cware\Desktop\Steller18Nov\18NovTrials\M22.DSG	11-1-2013	15:34:20	118516.000000	11851.600000	49461.107755	20.000000
C:\Users\cware\Desktop\Steller18Nov\18NovTrials\M22.DSG	11-1-2013	15:34:20	118517.000000	11851.700000	49461.232596	20.000000
C:\Users\cware\Desktop\Steller18Nov\18NovTrials\M22.DSG	11-1-2013	15:34:20	118518.000000	11851.800000	49469.944829	20.000000
C:\Users\cware\Desktop\Steller18Nov\18NovTrials\M22.DSG	11-1-2013	15:34:20	118519.000000	11851.900000	49478.631750	20.000000
C:\Users\cware\Desktop\Steller18Nov\18NovTrials\M22.DSG	11-1-2013	15:34:20	118520.000000	11852.000000	49485.153238	20.000000
C:\Users\cware\Desktop\Steller18Nov\18NovTrials\M22.DSG	11-1-2013	15:34:20	118521.000000	11852.100000	49487.667224	20.000000
C:\Users\cware\Desktop\Steller18Nov\18NovTrials\M22.DSG	11-1-2013	15:34:20	118522.000000	11852.200000	49480.498616	20.000000
C:\Users\cware\Desktop\Steller18Nov\18NovTrials\M22.DSG	11-1-2013	15:34:20	118523.000000	11852.300000	49469.770561	20.000000
C:\Users\cware\Desktop\Steller18Nov\18NovTrials\M22.DSG	11-1-2013	15:34:20	118524.000000	11852.400000	49460.958617	20.000000
C:\Users\cware\Desktop\Steller18Nov\18NovTrials\M22.DSG	11-1-2013	15:34:20	118525.000000	11852.500000	49456.004743	20.000000
C:\Users\cware\Desktop\Steller18Nov\18NovTrials\M22.DSG	11-1-2013	15:34:20	118526.000000	11852.600000	49452.071895	20.000000
C:\Users\cware\Desktop\Steller18Nov\18NovTrials\M22.DSG	11-1-2013	15:34:20	118527.000000	11852.700000	49457.199204	20.000000
C:\Users\cware\Desktop\Steller18Nov\18NovTrials\M22.DSG	11-1-2013	15:34:20	118528.000000	11852.800000	49457.721785	20.000000
C:\Users\cware\Desktop\Steller18Nov\18NovTrials\M22.DSG	11-1-2013	15:34:20	118529.000000	11852.900000	49455.855288	20.000000
C:\Users\cware\Desktop\Steller18Nov\18NovTrials\M22.DSG	11-1-2013	15:34:20	118530.000000	11853.000000	49463.048825	20.000000
C:\Users\cware\Desktop\Steller18Nov\18NovTrials\M22.DSG	11-1-2013	15:34:20	118531.000000	11853.100000	49468.823804	20.000000
C:\Users\cware\Desktop\Steller18Nov\18NovTrials\M22.DSG	11-1-2013	15:34:20	118532.000000	11853.200000	49465.762858	20.000000
C:\Users\cware\Desktop\Steller18Nov\18NovTrials\M22.DSG	11-1-2013	15:34:20	118533.000000	11853.300000	49464.095372	20.000000
C:\Users\cware\Desktop\Steller18Nov\18NovTrials\M22.DSG	11-1-2013	15:34:20	118534.000000	11853.400000	49468.177700	20.000000
C:\Users\cware\Desktop\Steller18Nov\18NovTrials\M22.DSG	11-1-2013	15:34:20	118535.000000	11853.500000	49476.541333	20.000000
C:\Users\cware\Desktop\Steller18Nov\18NovTrials\M22.DSG	11-1-2013	15:34:20	118536.000000	11853.600000	49485.626467	20.000000
C:\Users\cware\Desktop\Steller18Nov\18NovTrials\M22.DSG	11-1-2013	15:34:20	118537.000000	11853.700000	49500.909589	20.000000
C:\Users\cware\Desktop\Steller18Nov\18NovTrials\M22.DSG	11-1-2013	15:34:20	118538.000000	11853.800000	49509.945141	20.000000
C:\Users\cware\Desktop\Steller18Nov\18NovTrials\M22.DSG	11-1-2013	15:34:20	118539.000000	11853.900000	49511.015638	20.000000
C:\Users\cware\Desktop\Steller18Nov\18NovTrials\M22.DSG	11-1-2013	15:34:20	118540.000000	11854.000000	49514.898651	20.000000
C:\Users\cware\Desktop\Steller18Nov\18NovTrials\M22.DSG	11-1-2013	15:34:20	118541.000000	11854.100000	49517.337703	20.000000
C:\Users\cware\Desktop\Steller18Nov\18NovTrials\M22.DSG	11-1-2013	15:34:20	118542.000000	11854.200000	49513.753716	20.000000
C:\Users\cware\Desktop\Steller18Nov\18NovTrials\M22.DSG	11-1-2013	15:34:20	118543.000000	11854.300000	49512.932069	20.000000
C:\Users\cware\Desktop\Steller18Nov\18NovTrials\M22.DSG	11-1-2013	15:34:20	118544.000000	11854.400000	49509.298183	20.000000
C:\Users\cware\Desktop\Steller18Nov\18NovTrials\M22.DSG	11-1-2013	15:34:20	118545.000000	11854.500000	49501.158456	20.000000
C:\Users\cware\Desktop\Steller18Nov\18NovTrials\M22.DSG	11-1-2013	15:34:20	118546.000000	11854.600000	49491.575549	20.000000
C:\Users\cware\Desktop\Steller18Nov\18NovTrials\M22.DSG	11-1-2013	15:34:20	118547.000000	11854.700000	49475.346342	20.000000
C:\Users\cware\Desktop\Steller18Nov\18NovTrials\M22.DSG	11-1-2013	15:34:20	118548.000000	11854.800000	49467.579569	20.000000
C:\Users\cware\Desktop\Steller18Nov\18NovTrials\M22.DSG	11-1-2013	15:34:20	118549.000000	11854.900000	49461.754197	20.000000
C:\Users\cware\Desktop\Steller18Nov\18NovTrials\M22.DSG	11-1-2013	15:34:20	118550.000000	11855.000000	49464.292396	20.000000
C:\Users\cware\Desktop\Steller18Nov\18NovTrials\M22.DSG	11-1-2013	15:34:20	118551.000000	11855.100000	49462.599763	20.000000
C:\Users\cware\Desktop\Steller18Nov\18NovTrials\M22.DSG	11-1-2013	15:34:20	118552.000000	11855.200000	49462.973224	20.000000
C:\Users\cware\Desktop\Steller18Nov\18NovTrials\M22.DSG	11-1-2013	15:34:20	118553.000000	11855.300000	49465.437184	20.000000
C:\Users\cware\Desktop\Steller18Nov\18NovTrials\M22.DSG	11-1-2013	15:34:20	118554.000000	11855.400000	49464.267215	20.000000
C:\Users\cware\Desktop\Steller18Nov\18NovTrials\M22.DSG	11-1-2013	15:34:20	118555.000000	11855.500000	49462.400518	20.000000
C:\Users\cware\Desktop\Steller18Nov\18NovTrials\M22.DSG	11-1-2013	15:34:20	118556.000000	11855.600000	49463.371953	20.000000
C:\Users\cware\Desktop\Steller18Nov\18NovTrials\M22.DSG	11-1-2013	15:34:20	118557.000000	11855.700000	49465.163673	20.000000
C:\Users\cware\Desktop\Steller18Nov\18NovTrials\M22.DSG	11-1-2013	15:34:20	118558.000000	11855.800000	49462.450335	20.000000
C:\Users\cware\Desktop\Steller18Nov\18NovTrials\M22.DSG	11-1-2013	15:34:20	118559.000000	11855.900000	49461.678413	20.000000
C:\Users\cware\Desktop\Steller18Nov\18NovTrials\M22.DSG	11-1-2013	15:34:20	118560.000000	11856.000000	49464.590664	20.000000
C:\Users\cware\Desktop\Steller18Nov\18NovTrials\M22.DSG	11-1-2013	15:34:20	118561.000000	11856.100000	49461.504736	20.000000
C:\Users\cware\Desktop\Steller18Nov\18NovTrials\M22.DSG	11-1-2013	15:34:20	118562.000000	11856.200000	49464.119048	20.000000
C:\Users\cware\Desktop\Steller18Nov\18NovTrials\M22.DSG	11-1-2013	15:34:20	118563.000000	11856.300000	49465.363513	20.000000
C:\Users\cware\Desktop\Steller18Nov\18NovTrials\M22.DSG	11-1-2013	15:34:20	118564.000000	11856.400000	49468.773853	20.000000
C:\Users\cware\Desktop\Steller18Nov\18NovTrials\M22.DSG	11-1-2013	15:34:20	118565.000000	11856.500000	49461.132741	20.000000
C:\Users\cware\Desktop\Steller18Nov\18NovTrials\M22.DSG	11-1-2013	15:34:20	118566.000000	11856.600000	49462.178177	20.000000
C:\Users\cware\Desktop\Steller18Nov\18NovTrials\M22.DSG	11-1-2013	15:34:20	118567.000000	11856.700000	49472.931383	20.000000
C:\Users\cware\Desktop\Steller18Nov\18NovTrials\M22.DSG	11-1-2013	15:34:20	118568.000000	11856.800000	49477.511376	20.000000
C:\Users\cware\Desktop\Steller18Nov\18NovTrials\M22.DSG	11-1-2013	15:34:20	118569.000000	11856.900000	49483.435324	20.000000
C:\Users\cware\Desktop\Steller18Nov\18NovTrials\M22.DSG	11-1-2013	15:34:20	118570.000000	11857.000000	49485.700108	20.000000
C:\Users\cware\Desktop\Steller18Nov\18NovTrials\M22.DSG	11-1-2013	15:34:20	118571.000000	11857.100000	49481.966610	20.000000
C:\Users\cware\Desktop\Steller18Nov\18NovTrials\M22.DSG	11-1-2013	15:34:20	118572.000000	11857.200000	49475.320453	20.000000
C:\Users\cware\Desktop\Steller18Nov\18NovTrials\M22.DSG	11-1-2013	15:34:20	118573.000000	11857.300000	49475.892700	20.000000
C:\Users\cware\Desktop\Steller18Nov\18NovTrials\M22.DSG	11-1-2013	15:34:20	118574.000000	11857.400000	49470.789501	20.000000
C:\Users\cware\Desktop\Steller18Nov\18NovTrials\M22.DSG	11-1-2013	15:34:20	118575.000000	11857.500000	49459.388730	20.000000
C:\Users\cware\Desktop\Steller18Nov\18NovTrials\M22.DSG	11-1-2013	15:34:20	118576.000000	11857.600000	49459.065129	20.000000
C:\Users\cware\Desktop\Steller18Nov\18NovTrials\M22.DSG	11-1-2013	15:34:20	118577.000000	11857.700000	49463.893572	20.000000
C:\Users\cware\Desktop\Steller18Nov\18NovTrials\M22.DSG	11-1-2013	15:34:20	118578.000000	11857.800000	49463.620239	20.000000
C:\Users\cware\Desktop\Steller18Nov\18NovTrials\M22.DSG	11-1-2013	15:34:20	118579.000000	11857.900000	49457.222863	20.000000
C:\Users\cware\Desktop\Steller18Nov\18NovTrials\M22.DSG	11-1-2013	15:34:20	118580.000000	11858.000000	49458.367660	20.000000
C:\Users\cware\Desktop\Steller18Nov\18NovTrials\M22.DSG	11-1-2013	15:34:20	118581.000000	11858.100000	49460.881931	20.000000
C:\Users\cware\Desktop\Steller18Nov\18NovTrials\M22.DSG	11-1-2013	15:34:20	118582.000000	11858.200000	49458.393006	20.000000
C:\Users\cware\Desktop\Steller18Nov\18NovTrials\M22.DSG	11-1-2013	15:34:20	118583.000000	11858.300000	49466.159033	20.000000
C:\Users\cware\Desktop\Steller18Nov\18NovTrials\M22.DSG	11-1-2013	15:34:20	118584.000000	11858.400000	49462.300602	20.000000
C:\Users\cware\Desktop\Steller18Nov\18NovTrials\M22.DSG	11-1-2013	15:34:20	118585.000000	11858.500000	49452.717830	20.000000
C:\Users\cware\Desktop\Steller18Nov\18NovTrials\M22.DSG	11-1-2013	15:34:20	118586.000000	11858.600000	49460.607692	20.000000
C:\Users\cware\Desktop\Steller18Nov\18NovTrials\M22.DSG	11-1-2013	15:34:20	118587.000000	11858.700000	49459.861113	20.000000
C:\Users\cware\Desktop\Steller18Nov\18NovTrials\M22.DSG	11-1-2013	15:34:20	118588.000000	11858.800000	49468.224398	20.000000
C:\Users\cware\Desktop\Steller18Nov\18NovTrials\M22.DSG	11-1-2013	15:34:20	118589.000000	11858.900000	49458.417264	20.000000
C:\Users\cware\Desktop\Steller18Nov\18NovTrials\M22.DSG	11-1-2013	15:34:20	118590.000000	11859.000000	49464.565035	20.000000
C:\Users\cware\Desktop\Steller18Nov\18NovTrials\M22.DSG	11-1-2013	15:34:20	118591.000000	11859.100000	49457.172964	20.000000
C:\Users\cware\Desktop\Steller18Nov\18NovTrials\M22.DSG	11-1-2013	15:34:20	118592.000000	11859.200000	49460.955992	20.000000
C:\Users\cware\Desktop\Steller18Nov\18NovTrials\M22.DSG	11-1-2013	15:34:20	118593.000000	11859.300000	49457.496448	20.000000
C:\Users\cware\Desktop\Steller18Nov\18NovTrials\M22.DSG	11-1-2013	15:34:20	118594.000000	11859.400000	49464.888180	20.000000
C:\Users\cware\Desktop\Steller18Nov\18NovTrials\M22.DSG	11-1-2013	15:34:20	118595.000000	11859.500000	49461.578086	20.000000
C:\Users\cware\Desktop\Steller18Nov\18NovTrials\M22.DSG	11-1-2013	15:34:20	118596.000000	11859.600000	49461.204387	20.000000
C:\Users\cware\Desktop\Steller18Nov\18NovTrials\M22.DSG	11-1-2013	15:34:20	118597.000000	11859.700000	49461.078691	20.000000
C:\Users\cware\Desktop\Steller18Nov\18NovTrials\M22.DSG	11-1-2013	15:34:20	118598.000000	11859.800000	49464.563734	20.000000
C:\Users\cware\Desktop\Steller18Nov\18NovTrials\M22.DSG	11-1-2013	15:34:20	118599.000000	11859.900000	49459.884858	20.000000
C:\Users\cware\Desktop\Steller18Nov\18NovTrials\M22.DSG	11-1-2013	15:34:20	118600.000000	11860.000000	49463.244800	20.000000
C:\Users\cware\Desktop\Steller18Nov\18NovTrials\M22.DSG	11-1-2013	15:34:20	118601.000000	11860.100000	49467.650932	20.000000
C:\Users\cware\Desktop\Steller18Nov\18NovTrials\M22.DSG	11-1-2013	15:34:20	118602.000000	11860.200000	49468.049159	20.000000
C:\Users\cware\Desktop\Steller18Nov\18NovTrials\M22.DSG	11-1-2013	15:34:20	118603.000000	11860.300000	49469.667136	20.000000
C:\Users\cware\Desktop\Steller18Nov\18NovTrials\M22.DSG	11-1-2013	15:34:20	118604.000000	11860.400000	49462.498026	20.000000
C:\Users\cware\Desktop\Steller18Nov\18NovTrials\M22.DSG	11-1-2013	15:34:20	118605.000000	11860.500000	49466.306427	20.000000
C:\Users\cware\Desktop\Steller18Nov\18NovTrials\M22.DSG	11-1-2013	15:34:20	118606.000000	11860.600000	49466.505672	20.000000
C:\Users\cware\Desktop\Steller18Nov\18NovTrials\M22.DSG	11-1-2013	15:34:20	118607.000000	11860.700000	49472.852450	20.000000
C:\Users\cware\Desktop\Steller18Nov\18NovTrials\M22.DSG	11-1-2013	15:34:20	118608.000000	11860.800000	49476.287420	20.000000
C:\Users\cware\Desktop\Steller18Nov\18NovTrials\M22.DSG	11-1-2013	15:34:20	118609.000000	11860.900000	49476.112814	20.000000
C:\Users\cware\Desktop\Steller18Nov\18NovTrials\M22.DSG	11-1-2013	15:34:20	118610.000000	11861.000000	49478.950786	20.000000
C:\Users\cware\Desktop\Steller18Nov\18NovTrials\M22.DSG	11-1-2013	15:34:20	118611.000000	11861.100000	49478.328241	20.000000
C:\Users\cware\Desktop\Steller18Nov\18NovTrials\M22.DSG	11-1-2013	15:34:20	118612.000000	11861.200000	49479.423386	20.000000
C:\Users\cware\Desktop\Steller18Nov\18NovTrials\M22.DSG	11-1-2013	15:34:20	118613.000000	11861.300000	49485.198195	20.000000
C:\Users\cware\Desktop\Steller18Nov\18NovTrials\M22.DSG	11-1-2013	15:34:20	118614.000000	11861.400000	49482.634098	20.000000
C:\Users\cware\Desktop\Steller18Nov\18NovTrials\M22.DSG	11-1-2013	15:34:20	118615.000000	11861.500000	49482.783357	20.000000
C:\Users\cware\Desktop\Steller18Nov\18NovTrials\M22.DSG	11-1-2013	15:34:20	118616.000000	11861.600000	49470.885655	20.000000
C:\Users\cware\Desktop\Steller18Nov\18NovTrials\M22.DSG	11-1-2013	15:34:20	118617.000000	11861.700000	49482.708780	20.000000
C:\Users\cware\Desktop\Steller18Nov\18NovTrials\M22.DSG	11-1-2013	15:34:20	118618.000000	11861.800000	49493.685605	20.000000
C:\Users\cware\Desktop\Steller18Nov\18NovTrials\M22.DSG	11-1-2013	15:34:20	118619.000000	11861.900000	49492.889218	20.000000
C:\Users\cware\Desktop\Steller18Nov\18NovTrials\M22.DSG	11-1-2013	15:34:20	118620.000000	11862.000000	49509.267174	20.000000
C:\Users\cware\Desktop\Steller18Nov\18NovTrials\M22.DSG	11-1-2013	15:34:20	118621.000000	11862.100000	49514.693579	20.000000
C:\Users\cware\Desktop\Steller18Nov\18NovTrials\M22.DSG	11-1-2013	15:34:20	118622.000000	11862.200000	49544.836715	20.000000
C:\Users\cware\Desktop\Steller18Nov\18NovTrials\M22.DSG	11-1-2013	15:34:20	118623.000000	11862.300000	49575.253392	20.000000
C:\Users\cware\Desktop\Steller18Nov\18NovTrials\M22.DSG	11-1-2013	15:34:20	118624.000000	11862.400000	49610.623375	20.000000
C:\Users\cware\Desktop\Steller18Nov\18NovTrials\M22.DSG	11-1-2013	15:34:20	118625.000000	11862.500000	49631.581740	20.000000
C:\Users\cware\Desktop\Steller18Nov\18NovTrials\M22.DSG	11-1-2013	15:34:20	118626.000000	11862.600000	49642.931939	20.000000
C:\Users\cware\Desktop\Steller18Nov\18NovTrials\M22.DSG	11-1-2013	15:34:20	118627.000000	11862.700000	49670.162499	20.000000
C:\Users\cware\Desktop\Steller18Nov\18NovTrials\M22.DSG	11-1-2013	15:34:20	118628.000000	11862.800000	49687.611191	20.000000
C:\Users\cware\Desktop\Steller18Nov\18NovTrials\M22.DSG	11-1-2013	15:34:20	118629.000000	11862.900000	49693.087090	20.000000
C:\Users\cware\Desktop\Steller18Nov\18NovTrials\M22.DSG	11-1-2013	15:34:20	118630.000000	11863.000000	49689.178828	20.000000
C:\Users\cware\Desktop\Steller18Nov\18NovTrials\M22.DSG	11-1-2013	15:34:20	118631.000000	11863.100000	49686.341182	20.000000
C:\Users\cware\Desktop\Steller18Nov\18NovTrials\M22.DSG	11-1-2013	15:34:20	118632.000000	11863.200000	49702.047258	20.000000
C:\Users\cware\Desktop\Steller18Nov\18NovTrials\M22.DSG	11-1-2013	15:34:20	118633.000000	11863.300000	49716.359540	20.000000
C:\Users\cware\Desktop\Steller18Nov\18NovTrials\M22.DSG	11-1-2013	15:34:20	118634.000000	11863.400000	49729.725716	20.000000
C:\Users\cware\Desktop\Steller18Nov\18NovTrials\M22.DSG	11-1-2013	15:34:20	118635.000000	11863.500000	49731.020005	20.000000
C:\Users\cware\Desktop\Steller18Nov\18NovTrials\M22.DSG	11-1-2013	15:34:20	118636.000000	11863.600000	49732.339282	20.000000
C:\Users\cware\Desktop\Steller18Nov\18NovTrials\M22.DSG	11-1-2013	15:34:20	118637.000000	11863.700000	49739.184179	20.000000
C:\Users\cware\Desktop\Steller18Nov\18NovTrials\M22.DSG	11-1-2013	15:34:20	118638.000000	11863.800000	49742.818164	20.000000
C:\Users\cware\Desktop\Steller18Nov\18NovTrials\M22.DSG	11-1-2013	15:34:20	118639.000000	11863.900000	49743.390522	20.000000
C:\Users\cware\Desktop\Steller18Nov\18NovTrials\M22.DSG	11-1-2013	15:34:20	118640.000000	11864.000000	49787.273373	20.000000
C:\Users\cware\Desktop\Steller18Nov\18NovTrials\M22.DSG	11-1-2013	15:34:20	118641.000000	11864.100000	49814.603452	20.000000
C:\Users\cware\Desktop\Steller18Nov\18NovTrials\M22.DSG	11-1-2013	15:34:20	118642.000000	11864.200000	49833.769488	20.000000
C:\Users\cware\Desktop\Steller18Nov\18NovTrials\M22.DSG	11-1-2013	15:34:20	118643.000000	11864.300000	49871.230432	20.000000
C:\Users\cware\Desktop\Steller18Nov\18NovTrials\M22.DSG	11-1-2013	15:34:20	118644.000000	11864.400000	49881.833891	20.000000
C:\Users\cware\Desktop\Steller18Nov\18NovTrials\M22.DSG	11-1-2013	15:34:20	118645.000000	11864.500000	49878.797002	20.000000
C:\Users\cware\Desktop\Steller18Nov\18NovTrials\M22.DSG	11-1-2013	15:34:20	118646.000000	11864.600000	49867.297261	20.000000
C:\Users\cware\Desktop\Steller18Nov\18NovTrials\M22.DSG	11-1-2013	15:34:20	118647.000000	11864.700000	49876.407341	20.000000
C:\Users\cware\Desktop\Steller18Nov\18NovTrials\M22.DSG	11-1-2013	15:34:20	118648.000000	11864.800000	49889.350424	20.000000
C:\Users\cware\Desktop\Steller18Nov\18NovTrials\M22.DSG	11-1-2013	15:34:20	118649.000000	11864.900000	49906.848675	20.000000
C:\Users\cware\Desktop\Steller18Nov\18NovTrials\M22.DSG	11-1-2013	15:34:20	118650.000000	11865.000000	49896.394440	20.000000
C:\Users\cware\Desktop\Steller18Nov\18NovTrials\M22.DSG	11-1-2013	15:34:20	118651.000000	11865.100000	49901.945261	20.000000
C:\Users\cware\Desktop\Steller18Nov\18NovTrials\M22.DSG	11-1-2013	15:34:20	118652.000000	11865.200000	49916.904640	20.000000
C:\Users\cware\Desktop\Steller18Nov\18NovTrials\M22.DSG	11-1-2013	15:34:20	118653.000000	11865.300000	49919.891225	20.000000
C:\Users\cware\Desktop\Steller18Nov\18NovTrials\M22.DSG	11-1-2013	15:34:20	118654.000000	11865.400000	49929.100751	20.000000
C:\Users\cware\Desktop\Steller18Nov\18NovTrials\M22.DSG	11-1-2013	15:34:20	118655.000000	11865.500000	49949.810140	20.000000
C:\Users\cware\Desktop\Steller18Nov\18NovTrials\M22.DSG	11-1-2013	15:34:20	118656.000000	11865.600000	49953.991626	20.000000
C:\Users\cware\Desktop\Steller18Nov\18NovTrials\M22.DSG	11-1-2013	15:34:20	118657.000000	11865.700000	49957.252188	20.000000
C:\Users\cware\Desktop\Steller18Nov\18NovTrials\M22.DSG	11-1-2013	15:34:20	118658.000000	11865.800000	49963.574272	20.000000
C:\Users\cware\Desktop\Steller18Nov\18NovTrials\M22.DSG	11-1-2013	15:34:20	118659.000000	11865.900000	49969.050389	20.000000
C:\Users\cware\Desktop\Steller18Nov\18NovTrials\M22.DSG	11-1-2013	15:34:20	118660.000000	11866.000000	49961.906744	20.000000
C:\Users\cware\Desktop\Steller18Nov\18NovTrials\M22.DSG	11-1-2013	15:34:20	118661.000000	11866.100000	49973.206861	20.000000
C:\Users\cware\Desktop\Steller18Nov\18NovTrials\M22.DSG	11-1-2013	15:34:20	118662.000000	11866.200000	49974.650492	20.000000
C:\Users\cware\Desktop\Steller18Nov\18NovTrials\M22.DSG	11-1-2013	15:34:20	118663.000000	11866.300000	49970.966503	20.000000
C:\Users\cware\Desktop\Steller18Nov\18NovTrials\M22.DSG	11-1-2013	15:34:20	118664.000000	11866.400000	49982.814630	20.000000
C:\Users\cware\Desktop\Steller18Nov\18NovTrials\M22.DSG	11-1-2013	15:34:20	118665.000000	11866.500000	49964.171380	20.000000
C:\Users\cware\Desktop\Steller18Nov\18NovTrials\M22.DSG	11-1-2013	15:34:20	118666.000000	11866.600000	49979.827746	20.000000
C:\Users\cware\Desktop\Steller18Nov\18NovTrials\M22.DSG	11-1-2013	15:34:20	118667.000000	11866.700000	49965.838903	20.000000
C:\Users\cware\Desktop\Steller18Nov\18NovTrials\M22.DSG	11-1-2013	15:34:20	118668.000000	11866.800000	49985.154022	20.000000
C:\Users\cware\Desktop\Steller18Nov\18NovTrials\M22.DSG	11-1-2013	15:34:20	118669.000000	11866.900000	49998.495865	20.000000
C:\Users\cware\Desktop\Steller18Nov\18NovTrials\M22.DSG	11-1-2013	15:34:20	118670.000000	11867.000000	50005.390600	20.000000
C:\Users\cware\Desktop\Steller18Nov\18NovTrials\M22.DSG	11-1-2013	15:34:20	118671.000000	11867.100000	50033.119362	20.000000
C:\Users\cware\Desktop\Steller18Nov\18NovTrials\M22.DSG	11-1-2013	15:34:20	118672.000000	11867.200000	50042.179278	20.000000
C:\Users\cware\Desktop\Steller18Nov\18NovTrials\M22.DSG	11-1-2013	15:34:20	118673.000000	11867.300000	50022.839150	20.000000
C:\Users\cware\Desktop\Steller18Nov\18NovTrials\M22.DSG	11-1-2013	15:34:20	118674.000000	11867.400000	50012.285146	20.000000
C:\Users\cware\Desktop\Steller18Nov\18NovTrials\M22.DSG	11-1-2013	15:34:20	118675.000000	11867.500000	50024.655839	20.000000
C:\Users\cware\Desktop\Steller18Nov\18NovTrials\M22.DSG	11-1-2013	15:34:20	118676.000000	11867.600000	50027.543382	20.000000
C:\Users\cware\Desktop\Steller18Nov\18NovTrials\M22.DSG	11-1-2013	15:34:20	118677.000000	11867.700000	50029.459750	20.000000
C:\Users\cware\Desktop\Steller18Nov\18NovTrials\M22.DSG	11-1-2013	15:34:20	118678.000000	11867.800000	50038.370609	20.000000
C:\Users\cware\Desktop\Steller18Nov\18NovTrials\M22.DSG	11-1-2013	15:34:20	118679.000000	11867.900000	50030.156606	20.000000
C:\Users\cware\Desktop\Steller18Nov\18NovTrials\M22.DSG	11-1-2013	15:34:20	118680.000000	11868.000000	50035.134899	20.000000
C:\Users\cware\Desktop\Steller18Nov\18NovTrials\M22.DSG	11-1-2013	15:34:20	118681.000000	11868.100000	50038.146761	20.000000
C:\Users\cware\Desktop\Steller18Nov\18NovTrials\M22.DSG	11-1-2013	15:34:20	118682.000000	11868.200000	50044.742799	20.000000
C:\Users\cware\Desktop\Steller18Nov\18NovTrials\M22.DSG	11-1-2013	15:34:20	118683.000000	11868.300000	50033.043939	20.000000
C:\Users\cware\Desktop\Steller18Nov\18NovTrials\M22.DSG	11-1-2013	15:34:20	118684.000000	11868.400000	50034.039716	20.000000
C:\Users\cware\Desktop\Steller18Nov\18NovTrials\M22.DSG	11-1-2013	15:34:20	118685.000000	11868.500000	50039.913861	20.000000
C:\Users\cware\Desktop\Steller18Nov\18NovTrials\M22.DSG	11-1-2013	15:34:20	118686.000000	11868.600000	50034.163991	20.000000
C:\Users\cware\Desktop\Steller18Nov\18NovTrials\M22.DSG	11-1-2013	15:34:20	118687.000000	11868.700000	50018.084451	20.000000
C:\Users\cware\Desktop\Steller18Nov\18NovTrials\M22.DSG	11-1-2013	15:34:20	118688.000000	11868.800000	50022.066879	20.000000
C:\Users\cware\Desktop\Steller18Nov\18NovTrials\M22.DSG	11-1-2013	15:34:20	118689.000000	11868.900000	50011.239424	20.000000
C:\Users\cware\Desktop\Steller18Nov\18NovTrials\M22.DSG	11-1-2013	15:34:20	118690.000000	11869.000000	50019.876754	20.000000
C:\Users\cware\Desktop\Steller18Nov\18NovTrials\M22.DSG	11-1-2013	15:34:20	118691.000000	11869.100000	50043.697121	20.000000
C:\Users\cware\Desktop\Steller18Nov\18NovTrials\M22.DSG	11-1-2013	15:34:20	118692.000000	11869.200000	50063.436018	20.000000
C:\Users\cware\Desktop\Steller18Nov\18NovTrials\M22.DSG	11-1-2013	15:34:20	118693.000000	11869.300000	50080.710419	20.000000
C:\Users\cware\Desktop\Steller18Nov\18NovTrials\M22.DSG	11-1-2013	15:34:20	118694.000000	11869.400000	50084.145297	20.000000
C:\Users\cware\Desktop\Steller18Nov\18NovTrials\M22.DSG	11-1-2013	15:34:20	118695.000000	11869.500000	50073.790631	20.000000
C:\Users\cware\Desktop\Steller18Nov\18NovTrials\M22.DSG	11-1-2013	15:34:20	118696.000000	11869.600000	50042.154097	20.000000
C:\Users\cware\Desktop\Steller18Nov\18NovTrials\M22.DSG	11-1-2013	15:34:20	118697.000000	11869.700000	50038.171722	20.000000
C:\Users\cware\Desktop\Steller18Nov\18NovTrials\M22.DSG	11-1-2013	15:34:20	118698.000000	11869.800000	50031.077552	20.000000
C:\Users\cware\Desktop\Steller18Nov\18NovTrials\M22.DSG	11-1-2013	15:34:20	118699.000000	11869.900000	50045.812950	20.000000
C:\Users\cware\Desktop\Steller18Nov\18NovTrials\M22.DSG	11-1-2013	15:34:20	118700.000000	11870.000000	50055.470992	20.000000
C:\Users\cware\Desktop\Steller18Nov\18NovTrials\M22.DSG	11-1-2013	15:34:20	118701.000000	11870.100000	50053.927630	20.000000
C:\Users\cware\Desktop\Steller18Nov\18NovTrials\M22.DSG	11-1-2013	15:34:20	118702.000000	11870.200000	50046.410642	20.000000
C:\Users\cware\Desktop\Steller18Nov\18NovTrials\M22.DSG	11-1-2013	15:34:20	118703.000000	11870.300000	50052.857386	20.000000
C:\Users\cware\Desktop\Steller18Nov\18NovTrials\M22.DSG	11-1-2013	15:34:20	118704.000000	11870.400000	50047.057721	20.000000
C:\Users\cware\Desktop\Steller18Nov\18NovTrials\M22.DSG	11-1-2013	15:34:20	118705.000000	11870.500000	50047.953697	20.000000
C:\Users\cware\Desktop\Steller18Nov\18NovTrials\M22.DSG	11-1-2013	15:34:20	118706.000000	11870.600000	50029.634220	20.000000
C:\Users\cware\Desktop\Steller18Nov\18NovTrials\M22.DSG	11-1-2013	15:34:20	118707.000000	11870.700000	50030.256390	20.000000
C:\Users\cware\Desktop\Steller18Nov\18NovTrials\M22.DSG	11-1-2013	15:34:20	118708.000000	11870.800000	50017.512243	20.000000
C:\Users\cware\Desktop\Steller18Nov\18NovTrials\M22.DSG	11-1-2013	15:34:20	118709.000000	11870.900000	50006.062113	20.000000
C:\Users\cware\Desktop\Steller18Nov\18NovTrials\M22.DSG	11-1-2013	15:34:20	118710.000000	11871.000000	50001.059167	20.000000
C:\Users\cware\Desktop\Steller18Nov\18NovTrials\M22.DSG	11-1-2013	15:34:20	118711.000000	11871.100000	50003.523251	20.000000
C:\Users\cware\Desktop\Steller18Nov\18NovTrials\M22.DSG	11-1-2013	15:34:20	118712.000000	11871.200000	50000.760654	20.000000
C:\Users\cware\Desktop\Steller18Nov\18NovTrials\M22.DSG	11-1-2013	15:34:20	118713.000000	11871.300000	50020.723154	20.000000
C:\Users\cware\Desktop\Steller18Nov\18NovTrials\M22.DSG	11-1-2013	15:34:20	118714.000000	11871.400000	50041.208453	20.000000
C:\Users\cware\Desktop\Steller18Nov\18NovTrials\M22.DSG	11-1-2013	15:34:20	118715.000000	11871.500000	50071.052975	20.000000
C:\Users\cware\Desktop\Steller18Nov\18NovTrials\M22.DSG	11-1-2013	15:34:20	118716.000000	11871.600000	50043.672682	20.000000
C:\Users\cware\Desktop\Steller18Nov\18NovTrials\M22.DSG	11-1-2013	15:34:20	118717.000000	11871.700000	50037.275961	20.000000
C:\Users\cware\Desktop\Steller18Nov\18NovTrials\M22.DSG	11-1-2013	15:34:20	118718.000000	11871.800000	49980.250583	20.000000
C:\Users\cware\Desktop\Steller18Nov\18NovTrials\M22.DSG	11-1-2013	15:34:20	118719.000000	11871.900000	49973.106999	20.000000
C:\Users\cware\Desktop\Steller18Nov\18NovTrials\M22.DSG	11-1-2013	15:34:20	118720.000000	11872.000000	49985.378063	20.000000
C:\Users\cware\Desktop\Steller18Nov\18NovTrials\M22.DSG	11-1-2013	15:34:20	118721.000000	11872.100000	49982.839223	20.000000
C:\Users\cware\Desktop\Steller18Nov\18NovTrials\M22.DSG	11-1-2013	15:34:20	118722.000000	11872.200000	49955.334673	20.000000
C:\Users\cware\Desktop\Steller18Nov\18NovTrials\M22.DSG	11-1-2013	15:34:20	118723.000000	11872.300000	49943.760535	20.000000
C:\Users\cware\Desktop\Steller18Nov\18NovTrials\M22.DSG	11-1-2013	15:34:20	118724.000000	11872.400000	49947.046317	20.000000
C:\Users\cware\Desktop\Steller18Nov\18NovTrials\M22.DSG	11-1-2013	15:34:20	118725.000000	11872.500000	49929.647255	20.000000
C:\Users\cware\Desktop\Steller18Nov\18NovTrials\M22.DSG	11-1-2013	15:34:20	118726.000000	11872.600000	49914.215074	20.000000
C:\Users\cware\Desktop\Steller18Nov\18NovTrials\M22.DSG	11-1-2013	15:34:20	118727.000000	11872.700000	49903.362443	20.000000
C:\Users\cware\Desktop\Steller18Nov\18NovTrials\M22.DSG	11-1-2013	15:34:20	118728.000000	11872.800000	49906.946764	20.000000
C:\Users\cware\Desktop\Steller18Nov\18NovTrials\M22.DSG	11-1-2013	15:34:20	118729.000000	11872.900000	49889.598005	20.000000
C:\Users\cware\Desktop\Steller18Nov\18NovTrials\M22.DSG	11-1-2013	15:34:20	118730.000000	11873.000000	49873.941371	20.000000
C:\Users\cware\Desktop\Steller18Nov\18NovTrials\M22.DSG	11-1-2013	15:34:20	118731.000000	11873.100000	49855.372908	20.000000
C:\Users\cware\Desktop\Steller18Nov\18NovTrials\M22.DSG	11-1-2013	15:34:20	118732.000000	11873.200000	49855.323056	20.000000
C:\Users\cware\Desktop\Steller18Nov\18NovTrials\M22.DSG	11-1-2013	15:34:20	118733.000000	11873.300000	49851.215998	20.000000
C:\Users\cware\Desktop\Steller18Nov\18NovTrials\M22.DSG	11-1-2013	15:34:20	118734.000000	11873.400000	49836.879018	20.000000
C:\Users\cware\Desktop\Steller18Nov\18NovTrials\M22.DSG	11-1-2013	15:34:20	118735.000000	11873.500000	49818.310060	20.000000
C:\Users\cware\Desktop\Steller18Nov\18NovTrials\M22.DSG	11-1-2013	15:34:20	118736.000000	11873.600000	49812.211672	20.000000
C:\Users\cware\Desktop\Steller18Nov\18NovTrials\M22.DSG	11-1-2013	15:34:20	118737.000000	11873.700000	49805.317226	20.000000
C:\Users\cware\Desktop\Steller18Nov\18NovTrials\M22.DSG	11-1-2013	15:34:20	118738.000000	11873.800000	49786.897637	20.000000
C:\Users\cware\Desktop\Steller18Nov\18NovTrials\M22.DSG	11-1-2013	15:34:20	118739.000000	11873.900000	49775.149313	20.000000
C:\Users\cware\Desktop\Steller18Nov\18NovTrials\M22.DSG	11-1-2013	15:34:20	118740.000000	11874.000000	49758.198875	20.000000
C:\Users\cware\Desktop\Steller18Nov\18NovTrials\M22.DSG	11-1-2013	15:34:20	118741.000000	11874.100000	49742.094326	20.000000
C:\Users\cware\Desktop\Steller18Nov\18NovTrials\M22.DSG	11-1-2013	15:34:20	118742.000000	11874.200000	49724.197383	20.000000
C:\Users\cware\Desktop\Steller18Nov\18NovTrials\M22.DSG	11-1-2013	15:34:20	118743.000000	11874.300000	49692.785264	20.000000
C:\Users\cware\Desktop\Steller18Nov\18NovTrials\M22.DSG	11-1-2013	15:34:20	118744.000000	11874.400000	49674.316443	20.000000
C:\Users\cware\Desktop\Steller18Nov\18NovTrials\M22.DSG	11-1-2013	15:34:20	118745.000000	11874.500000	49648.105981	20.000000
C:\Users\cware\Desktop\Steller18Nov\18NovTrials\M22.DSG	11-1-2013	15:34:20	118746.000000	11874.600000	49634.042648	20.000000
C:\Users\cware\Desktop\Steller18Nov\18NovTrials\M22.DSG	11-1-2013	15:34:20	118747.000000	11874.700000	49617.365588	20.000000
C:\Users\cware\Desktop\Steller18Nov\18NovTrials\M22.DSG	11-1-2013	15:34:20	118748.000000	11874.800000	49588.417605	20.000000
C:\Users\cware\Desktop\Steller18Nov\18NovTrials\M22.DSG	11-1-2013	15:34:20	118749.000000	11874.900000	49580.477190	20.000000
C:\Users\cware\Desktop\Steller18Nov\18NovTrials\M22.DSG	11-1-2013	15:34:20	118750.000000	11875.000000	49556.781105	20.000000
C:\Users\cware\Desktop\Steller18Nov\18NovTrials\M22.DSG	11-1-2013	15:34:20	118751.000000	11875.100000	49539.282823	20.000000
C:\Users\cware\Desktop\Steller18Nov\18NovTrials\M22.DSG	11-1-2013	15:34:20	118752.000000	11875.200000	49530.745258	20.000000
C:\Users\cware\Desktop\Steller18Nov\18NovTrials\M22.DSG	11-1-2013	15:34:20	118753.000000	11875.300000	49516.034568	20.000000
C:\Users\cware\Desktop\Steller18Nov\18NovTrials\M22.DSG	11-1-2013	15:34:20	118754.000000	11875.400000	49493.856700	20.000000
C:\Users\cware\Desktop\Steller18Nov\18NovTrials\M22.DSG	11-1-2013	15:34:20	118755.000000	11875.500000	49477.702581	20.000000
C:\Users\cware\Desktop\Steller18Nov\18NovTrials\M22.DSG	11-1-2013	15:34:20	118756.000000	11875.600000	49465.032807	20.000000
C:\Users\cware\Desktop\Steller18Nov\18NovTrials\M22.DSG	11-1-2013	15:34:20	118757.000000	11875.700000	49456.096209	20.000000
C:\Users\cware\Desktop\Steller18Nov\18NovTrials\M22.DSG	11-1-2013	15:34:20	118758.000000	11875.800000	49461.696625	20.000000
C:\Users\cware\Desktop\Steller18Nov\18NovTrials\M22.DSG	11-1-2013	15:34:20	118759.000000	11875.900000	49461.920475	20.000000
C:\Users\cware\Desktop\Steller18Nov\18NovTrials\M22.DSG	11-1-2013	15:34:20	118760.000000	11876.000000	49463.264347	20.000000
C:\Users\cware\Desktop\Steller18Nov\18NovTrials\M22.DSG	11-1-2013	15:34:20	118761.000000	11876.100000	49462.020034	20.000000
C:\Users\cware\Desktop\Steller18Nov\18NovTrials\M22.DSG	11-1-2013	15:34:20	118762.000000	11876.200000	49463.115088	20.000000
C:\Users\cware\Desktop\Steller18Nov\18NovTrials\M22.DSG	11-1-2013	15:34:20	118763.000000	11876.300000	49460.651111	20.000000
C:\Users\cware\Desktop\Steller18Nov\18NovTrials\M22.DSG	11-1-2013	15:34:20	118764.000000	11876.400000	49461.945383	20.000000
C:\Users\cware\Desktop\Steller18Nov\18NovTrials\M22.DSG	11-1-2013	15:34:20	118765.000000	11876.500000	49462.642071	20.000000
C:\Users\cware\Desktop\Steller18Nov\18NovTrials\M22.DSG	11-1-2013	15:34:20	118766.000000	11876.600000	49463.463484	20.000000
C:\Users\cware\Desktop\Steller18Nov\18NovTrials\M22.DSG	11-1-2013	15:34:20	118767.000000	11876.700000	49464.410809	20.000000
C:\Users\cware\Desktop\Steller18Nov\18NovTrials\M22.DSG	11-1-2013	15:34:20	118768.000000	11876.800000	49467.596886	20.000000
C:\Users\cware\Desktop\Steller18Nov\18NovTrials\M22.DSG	11-1-2013	15:34:20	118769.000000	11876.900000	49469.762705	20.000000
C:\Users\cware\Desktop\Steller18Nov\18NovTrials\M22.DSG	11-1-2013	15:34:20	118770.000000	11877.000000	49471.878433	20.000000
C:\Users\cware\Desktop\Steller18Nov\18NovTrials\M22.DSG	11-1-2013	15:34:20	118771.000000	11877.100000	49471.928467	20.000000
C:\Users\cware\Desktop\Steller18Nov\18NovTrials\M22.DSG	11-1-2013	15:34:20	118772.000000	11877.200000	49474.293123	20.000000
C:\Users\cware\Desktop\Steller18Nov\18NovTrials\M22.DSG	11-1-2013	15:34:20	118773.000000	11877.300000	49480.067875	20.000000
C:\Users\cware\Desktop\Steller18Nov\18NovTrials\M22.DSG	11-1-2013	15:34:20	118774.000000	11877.400000	49477.803122	20.000000
C:\Users\cware\Desktop\Steller18Nov\18NovTrials\M22.DSG	11-1-2013	15:34:20	118775.000000	11877.500000	49479.694722	20.000000
C:\Users\cware\Desktop\Steller18Nov\18NovTrials\M22.DSG	11-1-2013	15:34:20	118776.000000	11877.600000	49484.150177	20.000000
C:\Users\cware\Desktop\Steller18Nov\18NovTrials\M22.DSG	11-1-2013	15:34:20	118777.000000	11877.700000	49485.394776	20.000000
C:\Users\cware\Desktop\Steller18Nov\18NovTrials\M22.DSG	11-1-2013	15:34:20	118778.000000	11877.800000	49485.071401	20.000000
C:\Users\cware\Desktop\Steller18Nov\18NovTrials\M22.DSG	11-1-2013	15:34:20	118779.000000	11877.900000	49483.951313	20.000000
C:\Users\cware\Desktop\Steller18Nov\18NovTrials\M22.DSG	11-1-2013	15:34:20	118780.000000	11878.000000	49487.435974	20.000000
C:\Users\cware\Desktop\Steller18Nov\18NovTrials\M22.DSG	11-1-2013	15:34:20	118781.000000	11878.100000	49483.204617	20.000000
C:\Users\cware\Desktop\Steller18Nov\18NovTrials\M22.DSG	11-1-2013	15:34:20	118782.000000	11878.200000	49480.616055	20.000000
C:\Users\cware\Desktop\Steller18Nov\18NovTrials\M22.DSG	11-1-2013	15:34:20	118783.000000	11878.300000	49478.500517	20.000000
C:\Users\cware\Desktop\Steller18Nov\18NovTrials\M22.DSG	11-1-2013	15:34:20	118784.000000	11878.400000	49484.847711	20.000000
C:\Users\cware\Desktop\Steller18Nov\18NovTrials\M22.DSG	11-1-2013	15:34:20	118785.000000	11878.500000	49485.594594	20.000000
C:\Users\cware\Desktop\Steller18Nov\18NovTrials\M22.DSG	11-1-2013	15:34:20	118786.000000	11878.600000	49486.242177	20.000000
C:\Users\cware\Desktop\Steller18Nov\18NovTrials\M22.DSG	11-1-2013	15:34:20	118787.000000	11878.700000	49490.622672	20.000000
C:\Users\cware\Desktop\Steller18Nov\18NovTrials\M22.DSG	11-1-2013	15:34:20	118788.000000	11878.800000	49493.310773	20.000000
C:\Users\cware\Desktop\Steller18Nov\18NovTrials\M22.DSG	11-1-2013	15:34:20	118789.000000	11878.900000	49496.671295	20.000000
C:\Users\cware\Desktop\Steller18Nov\18NovTrials\M22.DSG	11-1-2013	15:34:20	118790.000000	11879.000000	49495.327267	20.000000
C:\Users\cware\Desktop\Steller18Nov\18NovTrials\M22.DSG	11-1-2013	15:34:20	118791.000000	11879.100000	49491.867562	20.000000
C:\Users\cware\Desktop\Steller18Nov\18NovTrials\M22.DSG	11-1-2013	15:34:20	118792.000000	11879.200000	49489.054633	20.000000
C:\Users\cware\Desktop\Steller18Nov\18NovTrials\M22.DSG	11-1-2013	15:34:20	118793.000000	11879.300000	49481.587048	20.000000
C:\Users\cware\Desktop\Steller18Nov\18NovTrials\M22.DSG	11-1-2013	15:34:20	118794.000000	11879.400000	49480.168481	20.000000
C:\Users\cware\Desktop\Steller18Nov\18NovTrials\M22.DSG	11-1-2013	15:34:20	118795.000000	11879.500000	49479.072768	20.000000
C:\Users\cware\Desktop\Steller18Nov\18NovTrials\M22.DSG	11-1-2013	15:34:20	118796.000000	11879.600000	49473.496961	20.000000
C:\Users\cware\Desktop\Steller18Nov\18NovTrials\M22.DSG	11-1-2013	15:34:20	118797.000000	11879.700000	49471.879400	20.000000
C:\Users\cware\Desktop\Steller18Nov\18NovTrials\M22.DSG	11-1-2013	15:34:20	118798.000000	11879.800000	49471.829666	20.000000
C:\Users\cware\Desktop\Steller18Nov\18NovTrials\M22.DSG	11-1-2013	15:34:20	118799.000000	11879.900000	49466.702102	20.000000
C:\Users\cware\Desktop\Steller18Nov\18NovTrials\M22.DSG	11-1-2013	15:34:20	118800.000000	11880.000000	49469.265925	20.000000
C:\Users\cware\Desktop\Steller18Nov\18NovTrials\M22.DSG	11-1-2013	15:34:20	118801.000000	11880.100000	49473.398000	20.000000
C:\Users\cware\Desktop\Steller18Nov\18NovTrials\M22.DSG	11-1-2013	15:34:20	118802.000000	11880.200000	49470.012860	20.000000
C:\Users\cware\Desktop\Steller18Nov\18NovTrials\M22.DSG	11-1-2013	15:34:20	118803.000000	11880.300000	49474.568091	20.000000
C:\Users\cware\Desktop\Steller18Nov\18NovTrials\M22.DSG	11-1-2013	15:34:20	118804.000000	11880.400000	49477.306195	20.000000
C:\Users\cware\Desktop\Steller18Nov\18NovTrials\M22.DSG	11-1-2013	15:34:20	118805.000000	11880.500000	49479.894957	20.000000
C:\Users\cware\Desktop\Steller18Nov\18NovTrials\M22.DSG	11-1-2013	15:34:20	118806.000000	11880.600000	49480.417699	20.000000
C:\Users\cware\Desktop\Steller18Nov\18NovTrials\M22.DSG	11-1-2013	15:34:20	118807.000000	11880.700000	49479.322537	20.000000
C:\Users\cware\Desktop\Steller18Nov\18NovTrials\M22.DSG	11-1-2013	15:34:20	118808.000000	11880.800000	49479.596352	20.000000
C:\Users\cware\Desktop\Steller18Nov\18NovTrials\M22.DSG	11-1-2013	15:34:20	118809.000000	11880.900000	49484.350594	20.000000
C:\Users\cware\Desktop\Steller18Nov\18NovTrials\M22.DSG	11-1-2013	15:34:20	118810.000000	11881.000000	49486.142656	20.000000
C:\Users\cware\Desktop\Steller18Nov\18NovTrials\M22.DSG	11-1-2013	15:34:20	118811.000000	11881.100000	49484.300842	20.000000
C:\Users\cware\Desktop\Steller18Nov\18NovTrials\M22.DSG	11-1-2013	15:34:20	118812.000000	11881.200000	49485.844073	20.000000
C:\Users\cware\Desktop\Steller18Nov\18NovTrials\M22.DSG	11-1-2013	15:34:20	118813.000000	11881.300000	49487.561514	20.000000
C:\Users\cware\Desktop\Steller18Nov\18NovTrials\M22.DSG	11-1-2013	15:34:20	118814.000000	11881.400000	49486.939278	20.000000
C:\Users\cware\Desktop\Steller18Nov\18NovTrials\M22.DSG	11-1-2013	15:34:20	118815.000000	11881.500000	49486.565596	20.000000
C:\Users\cware\Desktop\Steller18Nov\18NovTrials\M22.DSG	11-1-2013	15:34:20	118816.000000	11881.600000	49484.026885	20.000000
C:\Users\cware\Desktop\Steller18Nov\18NovTrials\M22.DSG	11-1-2013	15:34:20	118817.000000	11881.700000	49484.923035	20.000000
C:\Users\cware\Desktop\Steller18Nov\18NovTrials\M22.DSG	11-1-2013	15:34:20	118818.000000	11881.800000	49483.603481	20.000000
C:\Users\cware\Desktop\Steller18Nov\18NovTrials\M22.DSG	11-1-2013	15:34:20	118819.000000	11881.900000	49481.712089	20.000000
C:\Users\cware\Desktop\Steller18Nov\18NovTrials\M22.DSG	11-1-2013	15:34:20	118820.000000	11882.000000	49481.761363	20.000000
C:\Users\cware\Desktop\Steller18Nov\18NovTrials\M22.DSG	11-1-2013	15:34:20	118821.000000	11882.100000	49480.168576	20.000000
C:\Users\cware\Desktop\Steller18Nov\18NovTrials\M22.DSG	11-1-2013	15:34:20	118822.000000	11882.200000	49480.367622	20.000000
C:\Users\cware\Desktop\Steller18Nov\18NovTrials\M22.DSG	11-1-2013	15:34:20	118823.000000	11882.300000	49479.596052	20.000000
C:\Users\cware\Desktop\Steller18Nov\18NovTrials\M22.DSG	11-1-2013	15:34:20	118824.000000	11882.400000	49479.048220	20.000000
C:\Users\cware\Desktop\Steller18Nov\18NovTrials\M22.DSG	11-1-2013	15:34:20	118825.000000	11882.500000	49476.808027	20.000000
C:\Users\cware\Desktop\Steller18Nov\18NovTrials\M22.DSG	11-1-2013	15:34:20	118826.000000	11882.600000	49473.771079	20.000000
C:\Users\cware\Desktop\Steller18Nov\18NovTrials\M22.DSG	11-1-2013	15:34:20	118827.000000	11882.700000	49472.327439	20.000000
C:\Users\cware\Desktop\Steller18Nov\18NovTrials\M22.DSG	11-1-2013	15:34:20	118828.000000	11882.800000	49471.007876	20.000000
C:\Users\cware\Desktop\Steller18Nov\18NovTrials\M22.DSG	11-1-2013	15:34:20	118829.000000	11882.900000	49473.148396	20.000000
C:\Users\cware\Desktop\Steller18Nov\18NovTrials\M22.DSG	11-1-2013	15:34:20	118830.000000	11883.000000	49469.638610	20.000000
C:\Users\cware\Desktop\Steller18Nov\18NovTrials\M22.DSG	11-1-2013	15:34:20	118831.000000	11883.100000	49469.638249	20.000000
C:\Users\cware\Desktop\Steller18Nov\18NovTrials\M22.DSG	11-1-2013	15:34:20	118832.000000	11883.200000	49470.584403	20.000000
C:\Users\cware\Desktop\Steller18Nov\18NovTrials\M22.DSG	11-1-2013	15:34:20	118833.000000	11883.300000	49472.625637	20.000000
C:\Users\cware\Desktop\Steller18Nov\18NovTrials\M22.DSG	11-1-2013	15:34:20	118834.000000	11883.400000	49472.177733	20.000000
C:\Users\cware\Desktop\Steller18Nov\18NovTrials\M22.DSG	11-1-2013	15:34:20	118835.000000	11883.500000	49473.621325	20.000000
C:\Users\cware\Desktop\Steller18Nov\18NovTrials\M22.DSG	11-1-2013	15:34:20	118836.000000	11883.600000	49472.974506	20.000000
C:\Users\cware\Desktop\Steller18Nov\18NovTrials\M22.DSG	11-1-2013	15:34:20	118837.000000	11883.700000	49472.875111	20.000000
C:\Users\cware\Desktop\Steller18Nov\18NovTrials\M22.DSG	11-1-2013	15:34:20	118838.000000	11883.800000	49479.645617	20.000000
C:\Users\cware\Desktop\Steller18Nov\18NovTrials\M22.DSG	11-1-2013	15:34:20	118839.000000	11883.900000	49481.337968	20.000000
C:\Users\cware\Desktop\Steller18Nov\18NovTrials\M22.DSG	11-1-2013	15:34:20	118840.000000	11884.000000	49493.211122	20.000000
C:\Users\cware\Desktop\Steller18Nov\18NovTrials\M22.DSG	11-1-2013	15:34:20	118841.000000	11884.100000	49501.101663	20.000000
C:\Users\cware\Desktop\Steller18Nov\18NovTrials\M22.DSG	11-1-2013	15:34:20	118842.000000	11884.200000	49508.245696	20.000000
C:\Users\cware\Desktop\Steller18Nov\18NovTrials\M22.DSG	11-1-2013	15:34:20	118843.000000	11884.300000	49512.999756	20.000000
C:\Users\cware\Desktop\Steller18Nov\18NovTrials\M22.DSG	11-1-2013	15:34:20	118844.000000	11884.400000	49510.858950	20.000000
C:\Users\cware\Desktop\Steller18Nov\18NovTrials\M22.DSG	11-1-2013	15:34:20	118845.000000	11884.500000	49508.245136	20.000000
C:\Users\cware\Desktop\Steller18Nov\18NovTrials\M22.DSG	11-1-2013	15:34:20	118846.000000	11884.600000	49507.274342	20.000000
C:\Users\cware\Desktop\Steller18Nov\18NovTrials\M22.DSG	11-1-2013	15:34:20	118847.000000	11884.700000	49504.834935	20.000000
C:\Users\cware\Desktop\Steller18Nov\18NovTrials\M22.DSG	11-1-2013	15:34:20	118848.000000	11884.800000	49497.068584	20.000000
C:\Users\cware\Desktop\Steller18Nov\18NovTrials\M22.DSG	11-1-2013	15:34:20	118849.000000	11884.900000	49492.090370	20.000000
C:\Users\cware\Desktop\Steller18Nov\18NovTrials\M22.DSG	11-1-2013	15:34:20	118850.000000	11885.000000	49483.677065	20.000000
C:\Users\cware\Desktop\Steller18Nov\18NovTrials\M22.DSG	11-1-2013	15:34:20	118851.000000	11885.100000	49479.246159	20.000000
C:\Users\cware\Desktop\Steller18Nov\18NovTrials\M22.DSG	11-1-2013	15:34:20	118852.000000	11885.200000	49477.378768	20.000000
C:\Users\cware\Desktop\Steller18Nov\18NovTrials\M22.DSG	11-1-2013	15:34:20	118853.000000	11885.300000	49475.511993	20.000000
C:\Users\cware\Desktop\Steller18Nov\18NovTrials\M22.DSG	11-1-2013	15:34:20	118854.000000	11885.400000	49468.716392	20.000000
C:\Users\cware\Desktop\Steller18Nov\18NovTrials\M22.DSG	11-1-2013	15:34:20	118855.000000	11885.500000	49468.940299	20.000000
C:\Users\cware\Desktop\Steller18Nov\18NovTrials\M22.DSG	11-1-2013	15:34:20	118856.000000	11885.600000	49466.525540	20.000000
C:\Users\cware\Desktop\Steller18Nov\18NovTrials\M22.DSG	11-1-2013	15:34:20	118857.000000	11885.700000	49463.961421	20.000000
C:\Users\cware\Desktop\Steller18Nov\18NovTrials\M22.DSG	11-1-2013	15:34:20	118858.000000	11885.800000	49460.700090	20.000000
C:\Users\cware\Desktop\Steller18Nov\18NovTrials\M22.DSG	11-1-2013	15:34:20	118859.000000	11885.900000	49462.268034	20.000000
C:\Users\cware\Desktop\Steller18Nov\18NovTrials\M22.DSG	11-1-2013	15:34:20	118860.000000	11886.000000	49463.562280	20.000000
C:\Users\cware\Desktop\Steller18Nov\18NovTrials\M22.DSG	11-1-2013	15:34:20	118861.000000	11886.100000	49463.537402	20.000000
C:\Users\cware\Desktop\Steller18Nov\18NovTrials\M22.DSG	11-1-2013	15:34:20	118862.000000	11886.200000	49466.674747	20.000000
C:\Users\cware\Desktop\Steller18Nov\18NovTrials\M22.DSG	11-1-2013	15:34:20	118863.000000	11886.300000	49454.428090	20.000000
C:\Users\cware\Desktop\Steller18Nov\18NovTrials\M22.DSG	11-1-2013	15:34:20	118864.000000	11886.400000	49459.556062	20.000000
C:\Users\cware\Desktop\Steller18Nov\18NovTrials\M22.DSG	11-1-2013	15:34:20	118865.000000	11886.500000	49462.941328	20.000000
C:\Users\cware\Desktop\Steller18Nov\18NovTrials\M22.DSG	11-1-2013	15:34:20	118866.000000	11886.600000	49468.865552	20.000000
C:\Users\cware\Desktop\Steller18Nov\18NovTrials\M22.DSG	11-1-2013	15:34:20	118867.000000	11886.700000	49475.337548	20.000000
C:\Users\cware\Desktop\Steller18Nov\18NovTrials\M22.DSG	11-1-2013	15:34:20	118868.000000	11886.800000	49480.315644	20.000000
C:\Users\cware\Desktop\Steller18Nov\18NovTrials\M22.DSG	11-1-2013	15:34:20	118869.000000	11886.900000	49492.039065	20.000000
C:\Users\cware\Desktop\Steller18Nov\18NovTrials\M22.DSG	11-1-2013	15:34:20	118870.000000	11887.000000	49501.647148	20.000000
C:\Users\cware\Desktop\Steller18Nov\18NovTrials\M22.DSG	11-1-2013	15:34:20	118871.000000	11887.100000	49509.089412	20.000000
C:\Users\cware\Desktop\Steller18Nov\18NovTrials\M22.DSG	11-1-2013	15:34:20	118872.000000	11887.200000	49515.113087	20.000000
C:\Users\cware\Desktop\Steller18Nov\18NovTrials\M22.DSG	11-1-2013	15:34:20	118873.000000	11887.300000	49518.274091	20.000000
C:\Users\cware\Desktop\Steller18Nov\18NovTrials\M22.DSG	11-1-2013	15:34:20	118874.000000	11887.400000	49518.746903	20.000000
C:\Users\cware\Desktop\Steller18Nov\18NovTrials\M22.DSG	11-1-2013	15:34:20	118875.000000	11887.500000	49514.888816	20.000000
C:\Users\cware\Desktop\Steller18Nov\18NovTrials\M22.DSG	11-1-2013	15:34:20	118876.000000	11887.600000	49512.175560	20.000000
C:\Users\cware\Desktop\Steller18Nov\18NovTrials\M22.DSG	11-1-2013	15:34:20	118877.000000	11887.700000	49507.421253	20.000000
C:\Users\cware\Desktop\Steller18Nov\18NovTrials\M22.DSG	11-1-2013	15:34:20	118878.000000	11887.800000	49496.543667	20.000000
C:\Users\cware\Desktop\Steller18Nov\18NovTrials\M22.DSG	11-1-2013	15:34:20	118879.000000	11887.900000	49494.527395	20.000000
C:\Users\cware\Desktop\Steller18Nov\18NovTrials\M22.DSG	11-1-2013	15:34:20	118880.000000	11888.000000	49495.025111	20.000000
C:\Users\cware\Desktop\Steller18Nov\18NovTrials\M22.DSG	11-1-2013	15:34:20	118881.000000	11888.100000	49501.845434	20.000000
C:\Users\cware\Desktop\Steller18Nov\18NovTrials\M22.DSG	11-1-2013	15:34:20	118882.000000	11888.200000	49505.628713	20.000000
C:\Users\cware\Desktop\Steller18Nov\18NovTrials\M22.DSG	11-1-2013	15:34:20	118883.000000	11888.300000	49496.020743	20.000000
C:\Users\cware\Desktop\Steller18Nov\18NovTrials\M22.DSG	11-1-2013	15:34:20	118884.000000	11888.400000	49492.710168	20.000000
C:\Users\cware\Desktop\Steller18Nov\18NovTrials\M22.DSG	11-1-2013	15:34:20	118885.000000	11888.500000	49483.823890	20.000000
C:\Users\cware\Desktop\Steller18Nov\18NovTrials\M22.DSG	11-1-2013	15:34:20	118886.000000	11888.600000	49472.573022	20.000000
C:\Users\cware\Desktop\Steller18Nov\18NovTrials\M22.DSG	11-1-2013	15:34:20	118887.000000	11888.700000	49462.541796	20.000000
C:\Users\cware\Desktop\Steller18Nov\18NovTrials\M22.DSG	11-1-2013	15:34:20	118888.000000	11888.800000	49445.192380	20.000000
C:\Users\cware\Desktop\Steller18Nov\18NovTrials\M22.DSG	11-1-2013	15:34:20	118889.000000	11888.900000	49454.376547	20.000000
C:\Users\cware\Desktop\Steller18Nov\18NovTrials\M22.DSG	11-1-2013	15:34:20	118890.000000	11889.000000	49457.935387	20.000000
C:\Users\cware\Desktop\Steller18Nov\18NovTrials\M22.DSG	11-1-2013	15:34:20	118891.000000	11889.100000	49457.785789	20.000000
C:\Users\cware\Desktop\Steller18Nov\18NovTrials\M22.DSG	11-1-2013	15:34:20	118892.000000	11889.200000	49458.955819	20.000000
C:\Users\cware\Desktop\Steller18Nov\18NovTrials\M22.DSG	11-1-2013	15:34:20	118893.000000	11889.300000	49461.444817	20.000000
C:\Users\cware\Desktop\Steller18Nov\18NovTrials\M22.DSG	11-1-2013	15:34:20	118894.000000	11889.400000	49466.423117	20.000000
C:\Users\cware\Desktop\Steller18Nov\18NovTrials\M22.DSG	11-1-2013	15:34:20	118895.000000	11889.500000	49476.329739	20.000000
C:\Users\cware\Desktop\Steller18Nov\18NovTrials\M22.DSG	11-1-2013	15:34:20	118896.000000	11889.600000	49486.983197	20.000000
C:\Users\cware\Desktop\Steller18Nov\18NovTrials\M22.DSG	11-1-2013	15:34:20	118897.000000	11889.700000	49503.137670	20.000000
C:\Users\cware\Desktop\Steller18Nov\18NovTrials\M22.DSG	11-1-2013	15:34:20	118898.000000	11889.800000	49520.909951	20.000000
C:\Users\cware\Desktop\Steller18Nov\18NovTrials\M22.DSG	11-1-2013	15:34:20	118899.000000	11889.900000	49538.457783	20.000000
C:\Users\cware\Desktop\Steller18Nov\18NovTrials\M22.DSG	11-1-2013	15:34:20	118900.000000	11890.000000	49548.165139	20.000000
C:\Users\cware\Desktop\Steller18Nov\18NovTrials\M22.DSG	11-1-2013	15:34:20	118901.000000	11890.100000	49559.092185	20.000000
C:\Users\cware\Desktop\Steller18Nov\18NovTrials\M22.DSG	11-1-2013	15:34:20	118902.000000	11890.200000	49567.480416	20.000000
C:\Users\cware\Desktop\Steller18Nov\18NovTrials\M22.DSG	11-1-2013	15:34:20	118903.000000	11890.300000	49566.161152	20.000000
C:\Users\cware\Desktop\Steller18Nov\18NovTrials\M22.DSG	11-1-2013	15:34:20	118904.000000	11890.400000	49557.498898	20.000000
C:\Users\cware\Desktop\Steller18Nov\18NovTrials\M22.DSG	11-1-2013	15:34:20	118905.000000	11890.500000	49548.164739	20.000000
C:\Users\cware\Desktop\Steller18Nov\18NovTrials\M22.DSG	11-1-2013	15:34:20	118906.000000	11890.600000	49538.905031	20.000000
C:\Users\cware\Desktop\Steller18Nov\18NovTrials\M22.DSG	11-1-2013	15:34:20	118907.000000	11890.700000	49539.129098	20.000000
C:\Users\cware\Desktop\Steller18Nov\18NovTrials\M22.DSG	11-1-2013	15:34:20	118908.000000	11890.800000	49537.535855	20.000000
C:\Users\cware\Desktop\Steller18Nov\18NovTrials\M22.DSG	11-1-2013	15:34:20	118909.000000	11890.900000	49533.205143	20.000000
C:\Users\cware\Desktop\Steller18Nov\18NovTrials\M22.DSG	11-1-2013	15:34:20	118910.000000	11891.000000	49525.289699	20.000000
C:\Users\cware\Desktop\Steller18Nov\18NovTrials\M22.DSG	11-1-2013	15:34:20	118911.000000	11891.100000	49521.655622	20.000000
C:\Users\cware\Desktop\Steller18Nov\18NovTrials\M22.DSG	11-1-2013	15:34:20	118912.000000	11891.200000	49516.353661	20.000000
C:\Users\cware\Desktop\Steller18Nov\18NovTrials\M22.DSG	11-1-2013	15:34:20	118913.000000	11891.300000	49508.139841	20.000000
C:\Users\cware\Desktop\Steller18Nov\18NovTrials\M22.DSG	11-1-2013	15:34:20	118914.000000	11891.400000	49506.521772	20.000000
C:\Users\cware\Desktop\Steller18Nov\18NovTrials\M22.DSG	11-1-2013	15:34:20	118915.000000	11891.500000	49499.303202	20.000000
C:\Users\cware\Desktop\Steller18Nov\18NovTrials\M22.DSG	11-1-2013	15:34:20	118916.000000	11891.600000	49491.811092	20.000000
C:\Users\cware\Desktop\Steller18Nov\18NovTrials\M22.DSG	11-1-2013	15:34:20	118917.000000	11891.700000	49489.719768	20.000000
C:\Users\cware\Desktop\Steller18Nov\18NovTrials\M22.DSG	11-1-2013	15:34:20	118918.000000	11891.800000	49488.101539	20.000000
C:\Users\cware\Desktop\Steller18Nov\18NovTrials\M22.DSG	11-1-2013	15:34:20	118919.000000	11891.900000	49479.439525	20.000000
C:\Users\cware\Desktop\Steller18Nov\18NovTrials\M22.DSG	11-1-2013	15:34:20	118920.000000	11892.000000	49474.062843	20.000000
C:\Users\cware\Desktop\Steller18Nov\18NovTrials\M22.DSG	11-1-2013	15:34:20	118921.000000	11892.100000	49472.618782	20.000000
C:\Users\cware\Desktop\Steller18Nov\18NovTrials\M22.DSG	11-1-2013	15:34:20	118922.000000	11892.200000	49466.918586	20.000000
C:\Users\cware\Desktop\Steller18Nov\18NovTrials\M22.DSG	11-1-2013	15:34:20	118923.000000	11892.300000	49468.809688	20.000000
C:\Users\cware\Desktop\Steller18Nov\18NovTrials\M22.DSG	11-1-2013	15:34:20	118924.000000	11892.400000	49465.498857	20.000000
C:\Users\cware\Desktop\Steller18Nov\18NovTrials\M22.DSG	11-1-2013	15:34:20	118925.000000	11892.500000	49465.847058	20.000000
C:\Users\cware\Desktop\Steller18Nov\18NovTrials\M22.DSG	11-1-2013	15:34:20	118926.000000	11892.600000	49459.424667	20.000000
C:\Users\cware\Desktop\Steller18Nov\18NovTrials\M22.DSG	11-1-2013	15:34:20	118927.000000	11892.700000	49459.200387	20.000000
C:\Users\cware\Desktop\Steller18Nov\18NovTrials\M22.DSG	11-1-2013	15:34:20	118928.000000	11892.800000	49461.340798	20.000000
C:\Users\cware\Desktop\Steller18Nov\18NovTrials\M22.DSG	11-1-2013	15:34:20	118929.000000	11892.900000	49461.515348	20.000000
C:\Users\cware\Desktop\Steller18Nov\18NovTrials\M22.DSG	11-1-2013	15:34:20	118930.000000	11893.000000	49461.739978	20.000000
C:\Users\cware\Desktop\Steller18Nov\18NovTrials\M22.DSG	11-1-2013	15:34:20	118931.000000	11893.100000	49465.224860	20.000000
C:\Users\cware\Desktop\Steller18Nov\18NovTrials\M22.DSG	11-1-2013	15:34:20	118932.000000	11893.200000	49460.296616	20.000000
C:\Users\cware\Desktop\Steller18Nov\18NovTrials\M22.DSG	11-1-2013	15:34:20	118933.000000	11893.300000	49467.191476	20.000000
C:\Users\cware\Desktop\Steller18Nov\18NovTrials\M22.DSG	11-1-2013	15:34:20	118934.000000	11893.400000	49492.804306	20.000000
C:\Users\cware\Desktop\Steller18Nov\18NovTrials\M22.DSG	11-1-2013	15:34:20	118935.000000	11893.500000	49519.089320	20.000000
C:\Users\cware\Desktop\Steller18Nov\18NovTrials\M22.DSG	11-1-2013	15:34:20	118936.000000	11893.600000	49551.049321	20.000000
C:\Users\cware\Desktop\Steller18Nov\18NovTrials\M22.DSG	11-1-2013	15:34:20	118937.000000	11893.700000	49571.161235	20.000000
C:\Users\cware\Desktop\Steller18Nov\18NovTrials\M22.DSG	11-1-2013	15:34:20	118938.000000	11893.800000	49584.054701	20.000000
C:\Users\cware\Desktop\Steller18Nov\18NovTrials\M22.DSG	11-1-2013	15:34:20	118939.000000	11893.900000	49622.536102	20.000000
C:\Users\cware\Desktop\Steller18Nov\18NovTrials\M22.DSG	11-1-2013	15:34:20	118940.000000	11894.000000	49642.523417	20.000000
C:\Users\cware\Desktop\Steller18Nov\18NovTrials\M22.DSG	11-1-2013	15:34:20	118941.000000	11894.100000	49637.594939	20.000000
C:\Users\cware\Desktop\Steller18Nov\18NovTrials\M22.DSG	11-1-2013	15:34:20	118942.000000	11894.200000	49611.210357	20.000000
C:\Users\cware\Desktop\Steller18Nov\18NovTrials\M22.DSG	11-1-2013	15:34:20	118943.000000	11894.300000	49573.575208	20.000000
C:\Users\cware\Desktop\Steller18Nov\18NovTrials\M22.DSG	11-1-2013	15:34:20	118944.000000	11894.400000	49592.940296	20.000000
C:\Users\cware\Desktop\Steller18Nov\18NovTrials\M22.DSG	11-1-2013	15:34:20	118945.000000	11894.500000	49620.096503	20.000000
C:\Users\cware\Desktop\Steller18Nov\18NovTrials\M22.DSG	11-1-2013	15:34:20	118946.000000	11894.600000	49610.363536	20.000000
C:\Users\cware\Desktop\Steller18Nov\18NovTrials\M22.DSG	11-1-2013	15:34:20	118947.000000	11894.700000	49629.554499	20.000000
C:\Users\cware\Desktop\Steller18Nov\18NovTrials\M22.DSG	11-1-2013	15:34:20	118948.000000	11894.800000	49632.964652	20.000000
C:\Users\cware\Desktop\Steller18Nov\18NovTrials\M22.DSG	11-1-2013	15:34:20	118949.000000	11894.900000	49640.232951	20.000000
C:\Users\cware\Desktop\Steller18Nov\18NovTrials\M22.DSG	11-1-2013	15:34:20	118950.000000	11895.000000	49643.070388	20.000000
C:\Users\cware\Desktop\Steller18Nov\18NovTrials\M22.DSG	11-1-2013	15:34:20	118951.000000	11895.100000	49647.326683	20.000000
C:\Users\cware\Desktop\Steller18Nov\18NovTrials\M22.DSG	11-1-2013	15:34:20	118952.000000	11895.200000	49651.110288	20.000000
C:\Users\cware\Desktop\Steller18Nov\18NovTrials\M22.DSG	11-1-2013	15:34:20	118953.000000	11895.300000	49640.755376	20.000000
C:\Users\cware\Desktop\Steller18Nov\18NovTrials\M22.DSG	11-1-2013	15:34:20	118954.000000	11895.400000	49655.814329	20.000000
C:\Users\cware\Desktop\Steller18Nov\18NovTrials\M22.DSG	11-1-2013	15:34:20	118955.000000	11895.500000	49637.370040	20.000000
C:\Users\cware\Desktop\Steller18Nov\18NovTrials\M22.DSG	11-1-2013	15:34:20	118956.000000	11895.600000	49646.255986	20.000000
C:\Users\cware\Desktop\Steller18Nov\18NovTrials\M22.DSG	11-1-2013	15:34:20	118957.000000	11895.700000	49645.484334	20.000000
C:\Users\cware\Desktop\Steller18Nov\18NovTrials\M22.DSG	11-1-2013	15:34:20	118958.000000	11895.800000	49627.488079	20.000000
C:\Users\cware\Desktop\Steller18Nov\18NovTrials\M22.DSG	11-1-2013	15:34:20	118959.000000	11895.900000	49653.847686	20.000000
C:\Users\cware\Desktop\Steller18Nov\18NovTrials\M22.DSG	11-1-2013	15:34:20	118960.000000	11896.000000	49634.407726	20.000000
C:\Users\cware\Desktop\Steller18Nov\18NovTrials\M22.DSG	11-1-2013	15:34:20	118961.000000	11896.100000	49612.428807	20.000000
C:\Users\cware\Desktop\Steller18Nov\18NovTrials\M22.DSG	11-1-2013	15:34:20	118962.000000	11896.200000	49619.920826	20.000000
C:\Users\cware\Desktop\Steller18Nov\18NovTrials\M22.DSG	11-1-2013	15:34:20	118963.000000	11896.300000	49637.518977	20.000000
C:\Users\cware\Desktop\Steller18Nov\18NovTrials\M22.DSG	11-1-2013	15:34:20	118964.000000	11896.400000	49649.914605	20.000000
C:\Users\cware\Desktop\Steller18Nov\18NovTrials\M22.DSG	11-1-2013	15:34:20	118965.000000	11896.500000	49637.693118	20.000000
C:\Users\cware\Desktop\Steller18Nov\18NovTrials\M22.DSG	11-1-2013	15:34:20	118966.000000	11896.600000	49607.151707	20.000000
C:\Users\cware\Desktop\Steller18Nov\18NovTrials\M22.DSG	11-1-2013	15:34:20	118967.000000	11896.700000	49538.577112	20.000000
C:\Users\cware\Desktop\Steller18Nov\18NovTrials\M22.DSG	11-1-2013	15:34:20	118968.000000	11896.800000	49489.591481	20.000000
C:\Users\cware\Desktop\Steller18Nov\18NovTrials\M22.DSG	11-1-2013	15:34:20	118969.000000	11896.900000	49460.394020	20.000000
C:\Users\cware\Desktop\Steller18Nov\18NovTrials\M22.DSG	11-1-2013	15:34:20	118970.000000	11897.000000	49485.907523	20.000000
C:\Users\cware\Desktop\Steller18Nov\18NovTrials\M22.DSG	11-1-2013	15:34:20	118971.000000	11897.100000	49476.000581	20.000000
C:\Users\cware\Desktop\Steller18Nov\18NovTrials\M22.DSG	11-1-2013	15:34:20	118972.000000	11897.200000	49449.989439	20.000000
C:\Users\cware\Desktop\Steller18Nov\18NovTrials\M22.DSG	11-1-2013	15:34:20	118973.000000	11897.300000	49459.745517	20.000000
C:\Users\cware\Desktop\Steller18Nov\18NovTrials\M22.DSG	11-1-2013	15:34:20	118974.000000	11897.400000	49459.869999	20.000000
C:\Users\cware\Desktop\Steller18Nov\18NovTrials\M22.DSG	11-1-2013	15:34:20	118975.000000	11897.500000	49459.720102	20.000000
C:\Users\cware\Desktop\Steller18Nov\18NovTrials\M22.DSG	11-1-2013	15:34:20	118976.000000	11897.600000	49460.143327	20.000000
C:\Users\cware\Desktop\Steller18Nov\18NovTrials\M22.DSG	11-1-2013	15:34:20	118977.000000	11897.700000	49462.457598	20.000000
C:\Users\cware\Desktop\Steller18Nov\18NovTrials\M22.DSG	11-1-2013	15:34:20	118978.000000	11897.800000	49461.785540	20.000000
C:\Users\cware\Desktop\Steller18Nov\18NovTrials\M22.DSG	11-1-2013	15:34:20	118979.000000	11897.900000	49463.005274	20.000000
C:\Users\cware\Desktop\Steller18Nov\18NovTrials\M22.DSG	11-1-2013	15:34:20	118980.000000	11898.000000	49463.428668	20.000000
C:\Users\cware\Desktop\Steller18Nov\18NovTrials\M22.DSG	11-1-2013	15:34:20	118981.000000	11898.100000	49463.428690	20.000000
C:\Users\cware\Desktop\Steller18Nov\18NovTrials\M22.DSG	11-1-2013	15:34:20	118982.000000	11898.200000	49464.947124	20.000000
C:\Users\cware\Desktop\Steller18Nov\18NovTrials\M22.DSG	11-1-2013	15:34:20	118983.000000	11898.300000	49462.606844	20.000000
C:\Users\cware\Desktop\Steller18Nov\18NovTrials\M22.DSG	11-1-2013	15:34:20	118984.000000	11898.400000	49463.951258	20.000000
C:\Users\cware\Desktop\Steller18Nov\18NovTrials\M22.DSG	11-1-2013	15:34:20	118985.000000	11898.500000	49463.578170	20.000000
C:\Users\cware\Desktop\Steller18Nov\18NovTrials\M22.DSG	11-1-2013	15:34:20	118986.000000	11898.600000	49461.686015	20.000000
C:\Users\cware\Desktop\Steller18Nov\18NovTrials\M22.DSG	11-1-2013	15:34:20	118987.000000	11898.700000	49462.333268	20.000000
C:\Users\cware\Desktop\Steller18Nov\18NovTrials\M22.DSG	11-1-2013	15:34:20	118988.000000	11898.800000	49459.719516	20.000000
C:\Users\cware\Desktop\Steller18Nov\18NovTrials\M22.DSG	11-1-2013	15:34:20	118989.000000	11898.900000	49462.955643	20.000000
C:\Users\cware\Desktop\Steller18Nov\18NovTrials\M22.DSG	11-1-2013	15:34:20	118990.000000	11899.000000	49462.781510	20.000000
C:\Users\cware\Desktop\Steller18Nov\18NovTrials\M22.DSG	11-1-2013	15:34:20	118991.000000	11899.100000	49464.300040	20.000000
C:\Users\cware\Desktop\Steller18Nov\18NovTrials\M22.DSG	11-1-2013	15:34:20	118992.000000	11899.200000	49462.209143	20.000000
C:\Users\cware\Desktop\Steller18Nov\18NovTrials\M22.DSG	11-1-2013	15:34:20	118993.000000	11899.300000	49461.437833	20.000000
C:\Users\cware\Desktop\Steller18Nov\18NovTrials\M22.DSG	11-1-2013	15:34:20	118994.000000	11899.400000	49462.433691	20.000000
C:\Users\cware\Desktop\Steller18Nov\18NovTrials\M22.DSG	11-1-2013	15:34:20	118995.000000	11899.500000	49460.143136	20.000000
C:\Users\cware\Desktop\Steller18Nov\18NovTrials\M22.DSG	11-1-2013	15:34:20	118996.000000	11899.600000	49462.333693	20.000000
C:\Users\cware\Desktop\Steller18Nov\18NovTrials\M22.DSG	11-1-2013	15:34:20	118997.000000	11899.700000	49459.197403	20.000000
C:\Users\cware\Desktop\Steller18Nov\18NovTrials\M22.DSG	11-1-2013	15:34:20	118998.000000	11899.800000	49463.876902	20.000000
C:\Users\cware\Desktop\Steller18Nov\18NovTrials\M22.DSG	11-1-2013	15:34:20	118999.000000	11899.900000	49459.969567	20.000000
C:\Users\cware\Desktop\Steller18Nov\18NovTrials\M22.DSG	11-1-2013	15:34:20	119000.000000	11900.000000	49460.442271	20.000000
C:\Users\cware\Desktop\Steller18Nov\18NovTrials\M22.DSG	11-1-2013	15:34:20	119001.000000	11900.100000	49465.221182	20.000000
C:\Users\cware\Desktop\Steller18Nov\18NovTrials\M22.DSG	11-1-2013	15:34:20	119002.000000	11900.200000	49464.375030	20.000000
C:\Users\cware\Desktop\Steller18Nov\18NovTrials\M22.DSG	11-1-2013	15:34:20	119003.000000	11900.300000	49463.354581	20.000000
C:\Users\cware\Desktop\Steller18Nov\18NovTrials\M22.DSG	11-1-2013	15:34:20	119004.000000	11900.400000	49464.847799	20.000000
C:\Users\cware\Desktop\Steller18Nov\18NovTrials\M22.DSG	11-1-2013	15:34:20	119005.000000	11900.500000	49460.989878	20.000000
C:\Users\cware\Desktop\Steller18Nov\18NovTrials\M22.DSG	11-1-2013	15:34:20	119006.000000	11900.600000	49461.214096	20.000000
C:\Users\cware\Desktop\Steller18Nov\18NovTrials\M22.DSG	11-1-2013	15:34:20	119007.000000	11900.700000	49462.234615	20.000000
C:\Users\cware\Desktop\Steller18Nov\18NovTrials\M22.DSG	11-1-2013	15:34:20	119008.000000	11900.800000	49460.567268	20.000000
C:\Users\cware\Desktop\Steller18Nov\18NovTrials\M22.DSG	11-1-2013	15:34:20	119009.000000	11900.900000	49460.044505	20.000000
C:\Users\cware\Desktop\Steller18Nov\18NovTrials\M22.DSG	11-1-2013	15:34:20	119010.000000	11901.000000	49461.861983	20.000000
C:\Users\cware\Desktop\Steller18Nov\18NovTrials\M22.DSG	11-1-2013	15:34:20	119011.000000	11901.100000	49462.583558	20.000000
C:\Users\cware\Desktop\Steller18Nov\18NovTrials\M22.DSG	11-1-2013	15:34:20	119012.000000	11901.200000	49461.288965	20.000000
C:\Users\cware\Desktop\Steller18Nov\18NovTrials\M22.DSG	11-1-2013	15:34:20	119013.000000	11901.300000	49462.931611	20.000000
C:\Users\cware\Desktop\Steller18Nov\18NovTrials\M22.DSG	11-1-2013	15:34:20	119014.000000	11901.400000	49462.831995	20.000000
C:\Users\cware\Desktop\Steller18Nov\18NovTrials\M22.DSG	11-1-2013	15:34:20	119015.000000	11901.500000	49462.707900	20.000000
C:\Users\cware\Desktop\Steller18Nov\18NovTrials\M22.DSG	11-1-2013	15:34:20	119016.000000	11901.600000	49461.463332	20.000000
C:\Users\cware\Desktop\Steller18Nov\18NovTrials\M22.DSG	11-1-2013	15:34:20	119017.000000	11901.700000	49459.994714	20.000000
C:\Users\cware\Desktop\Steller18Nov\18NovTrials\M22.DSG	11-1-2013	15:34:20	119018.000000	11901.800000	49460.890994	20.000000
C:\Users\cware\Desktop\Steller18Nov\18NovTrials\M22.DSG	11-1-2013	15:34:20	119019.000000	11901.900000	49460.318176	20.000000
C:\Users\cware\Desktop\Steller18Nov\18NovTrials\M22.DSG	11-1-2013	15:34:20	119020.000000	11902.000000	49458.799724	20.000000
C:\Users\cware\Desktop\Steller18Nov\18NovTrials\M22.DSG	11-1-2013	15:34:20	119021.000000	11902.100000	49461.288947	20.000000
C:\Users\cware\Desktop\Steller18Nov\18NovTrials\M22.DSG	11-1-2013	15:34:20	119022.000000	11902.200000	49462.284922	20.000000
C:\Users\cware\Desktop\Steller18Nov\18NovTrials\M22.DSG	11-1-2013	15:34:20	119023.000000	11902.300000	49462.210327	20.000000
C:\Users\cware\Desktop\Steller18Nov\18NovTrials\M22.DSG	11-1-2013	15:34:20	119024.000000	11902.400000	49461.637825	20.000000
C:\Users\cware\Desktop\Steller18Nov\18NovTrials\M22.DSG	11-1-2013	15:34:20	119025.000000	11902.500000	49462.160337	20.000000
C:\Users\cware\Desktop\Steller18Nov\18NovTrials\M22.DSG	11-1-2013	15:34:20	119026.000000	11902.600000	49462.035925	20.000000
C:\Users\cware\Desktop\Steller18Nov\18NovTrials\M22.DSG	11-1-2013	15:34:20	119027.000000	11902.700000	49462.085681	20.000000
C:\Users\cware\Desktop\Steller18Nov\18NovTrials\M22.DSG	11-1-2013	15:34:20	119028.000000	11902.800000	49459.770873	20.000000
C:\Users\cware\Desktop\Steller18Nov\18NovTrials\M22.DSG	11-1-2013	15:34:20	119029.000000	11902.900000	49461.214187	20.000000
C:\Users\cware\Desktop\Steller18Nov\18NovTrials\M22.DSG	11-1-2013	15:34:20	119030.000000	11903.000000	49462.483777	20.000000
C:\Users\cware\Desktop\Steller18Nov\18NovTrials\M22.DSG	11-1-2013	15:34:20	119031.000000	11903.100000	49459.795265	20.000000
C:\Users\cware\Desktop\Steller18Nov\18NovTrials\M22.DSG	11-1-2013	15:34:20	119032.000000	11903.200000	49460.741358	20.000000
C:\Users\cware\Desktop\Steller18Nov\18NovTrials\M22.DSG	11-1-2013	15:34:20	119033.000000	11903.300000	49460.467461	20.000000
C:\Users\cware\Desktop\Steller18Nov\18NovTrials\M22.DSG	11-1-2013	15:34:20	119034.000000	11903.400000	49459.247498	20.000000
C:\Users\cware\Desktop\Steller18Nov\18NovTrials\M22.DSG	11-1-2013	15:34:20	119035.000000	11903.500000	49460.516896	20.000000
C:\Users\cware\Desktop\Steller18Nov\18NovTrials\M22.DSG	11-1-2013	15:34:20	119036.000000	11903.600000	49460.442271	20.000000
C:\Users\cware\Desktop\Steller18Nov\18NovTrials\M22.DSG	11-1-2013	15:34:20	119037.000000	11903.700000	49459.695310	20.000000
C:\Users\cware\Desktop\Steller18Nov\18NovTrials\M22.DSG	11-1-2013	15:34:20	119038.000000	11903.800000	49461.761508	20.000000
C:\Users\cware\Desktop\Steller18Nov\18NovTrials\M22.DSG	11-1-2013	15:34:20	119039.000000	11903.900000	49462.458105	20.000000
C:\Users\cware\Desktop\Steller18Nov\18NovTrials\M22.DSG	11-1-2013	15:34:20	119040.000000	11904.000000	49462.358632	20.000000
C:\Users\cware\Desktop\Steller18Nov\18NovTrials\M22.DSG	11-1-2013	15:34:20	119041.000000	11904.100000	49460.267717	20.000000
C:\Users\cware\Desktop\Steller18Nov\18NovTrials\M22.DSG	11-1-2013	15:34:20	119042.000000	11904.200000	49461.512225	20.000000
C:\Users\cware\Desktop\Steller18Nov\18NovTrials\M22.DSG	11-1-2013	15:34:20	119043.000000	11904.300000	49462.682319	20.000000
C:\Users\cware\Desktop\Steller18Nov\18NovTrials\M22.DSG	11-1-2013	15:34:20	119044.000000	11904.400000	49460.616113	20.000000
C:\Users\cware\Desktop\Steller18Nov\18NovTrials\M22.DSG	11-1-2013	15:34:20	119045.000000	11904.500000	49462.084614	20.000000
C:\Users\cware\Desktop\Steller18Nov\18NovTrials\M22.DSG	11-1-2013	15:34:20	119046.000000	11904.600000	49461.113790	20.000000
C:\Users\cware\Desktop\Steller18Nov\18NovTrials\M22.DSG	11-1-2013	15:34:20	119047.000000	11904.700000	49461.910195	20.000000
C:\Users\cware\Desktop\Steller18Nov\18NovTrials\M22.DSG	11-1-2013	15:34:20	119048.000000	11904.800000	49461.387722	20.000000
C:\Users\cware\Desktop\Steller18Nov\18NovTrials\M22.DSG	11-1-2013	15:34:20	119049.000000	11904.900000	49461.263141	20.000000
C:\Users\cware\Desktop\Steller18Nov\18NovTrials\M22.DSG	11-1-2013	15:34:20	119050.000000	11905.000000	49462.507861	20.000000
C:\Users\cware\Desktop\Steller18Nov\18NovTrials\M22.DSG	11-1-2013	15:34:20	119051.000000	11905.100000	49462.358662	20.000000
C:\Users\cware\Desktop\Steller18Nov\18NovTrials\M22.DSG	11-1-2013	15:34:20	119052.000000	11905.200000	49461.412461	20.000000
C:\Users\cware\Desktop\Steller18Nov\18NovTrials\M22.DSG	11-1-2013	15:34:20	119053.000000	11905.300000	49463.005742	20.000000
C:\Users\cware\Desktop\Steller18Nov\18NovTrials\M22.DSG	11-1-2013	15:34:20	119054.000000	11905.400000	49462.234021	20.000000
C:\Users\cware\Desktop\Steller18Nov\18NovTrials\M22.DSG	11-1-2013	15:34:20	119055.000000	11905.500000	49459.843954	20.000000
C:\Users\cware\Desktop\Steller18Nov\18NovTrials\M22.DSG	11-1-2013	15:34:20	119056.000000	11905.600000	49461.114046	20.000000
C:\Users\cware\Desktop\Steller18Nov\18NovTrials\M22.DSG	11-1-2013	15:34:20	119057.000000	11905.700000	49463.876759	20.000000
C:\Users\cware\Desktop\Steller18Nov\18NovTrials\M22.DSG	11-1-2013	15:34:20	119058.000000	11905.800000	49459.943982	20.000000
C:\Users\cware\Desktop\Steller18Nov\18NovTrials\M22.DSG	11-1-2013	15:34:20	119059.000000	11905.900000	49460.989361	20.000000
C:\Users\cware\Desktop\Steller18Nov\18NovTrials\M22.DSG	11-1-2013	15:34:20	119060.000000	11906.000000	49463.777355	20.000000
C:\Users\cware\Desktop\Steller18Nov\18NovTrials\M22.DSG	11-1-2013	15:34:20	119061.000000	11906.100000	49462.358511	20.000000
C:\Users\cware\Desktop\Steller18Nov\18NovTrials\M22.DSG	11-1-2013	15:34:20	119062.000000	11906.200000	49461.287850	20.000000
C:\Users\cware\Desktop\Steller18Nov\18NovTrials\M22.DSG	11-1-2013	15:34:20	119063.000000	11906.300000	49459.943713	20.000000
C:\Users\cware\Desktop\Steller18Nov\18NovTrials\M22.DSG	11-1-2013	15:34:20	119064.000000	11906.400000	49460.640818	20.000000
C:\Users\cware\Desktop\Steller18Nov\18NovTrials\M22.DSG	11-1-2013	15:34:20	119065.000000	11906.500000	49460.864989	20.000000
C:\Users\cware\Desktop\Steller18Nov\18NovTrials\M22.DSG	11-1-2013	15:34:20	119066.000000	11906.600000	49462.408483	20.000000
C:\Users\cware\Desktop\Steller18Nov\18NovTrials\M22.DSG	11-1-2013	15:34:20	119067.000000	11906.700000	49460.915139	20.000000
C:\Users\cware\Desktop\Steller18Nov\18NovTrials\M22.DSG	11-1-2013	15:34:20	119068.000000	11906.800000	49459.023275	20.000000
C:\Users\cware\Desktop\Steller18Nov\18NovTrials\M22.DSG	11-1-2013	15:34:20	119069.000000	11906.900000	49460.292586	20.000000
C:\Users\cware\Desktop\Steller18Nov\18NovTrials\M22.DSG	11-1-2013	15:34:20	119070.000000	11907.000000	49461.387973	20.000000
C:\Users\cware\Desktop\Steller18Nov\18NovTrials\M22.DSG	11-1-2013	15:34:20	119071.000000	11907.100000	49462.508095	20.000000
C:\Users\cware\Desktop\Steller18Nov\18NovTrials\M22.DSG	11-1-2013	15:34:20	119072.000000	11907.200000	49461.711791	20.000000
C:\Users\cware\Desktop\Steller18Nov\18NovTrials\M22.DSG	11-1-2013	15:34:20	119073.000000	11907.300000	49457.604530	20.000000
C:\Users\cware\Desktop\Steller18Nov\18NovTrials\M22.DSG	11-1-2013	15:34:20	119074.000000	11907.400000	49463.603309	20.000000
C:\Users\cware\Desktop\Steller18Nov\18NovTrials\M22.DSG	11-1-2013	15:34:20	119075.000000	11907.500000	49460.019215	20.000000
C:\Users\cware\Desktop\Steller18Nov\18NovTrials\M22.DSG	11-1-2013	15:34:20	119076.000000	11907.600000	49462.084614	20.000000
C:\Users\cware\Desktop\Steller18Nov\18NovTrials\M22.DSG	11-1-2013	15:34:20	119077.000000	11907.700000	49461.039430	20.000000
C:\Users\cware\Desktop\Steller18Nov\18NovTrials\M22.DSG	11-1-2013	15:34:20	119078.000000	11907.800000	49461.039278	20.000000
C:\Users\cware\Desktop\Steller18Nov\18NovTrials\M22.DSG	11-1-2013	15:34:20	119079.000000	11907.900000	49463.254522	20.000000
C:\Users\cware\Desktop\Steller18Nov\18NovTrials\M22.DSG	11-1-2013	15:34:20	119080.000000	11908.000000	49461.412765	20.000000
C:\Users\cware\Desktop\Steller18Nov\18NovTrials\M22.DSG	11-1-2013	15:34:20	119081.000000	11908.100000	49461.014248	20.000000
C:\Users\cware\Desktop\Steller18Nov\18NovTrials\M22.DSG	11-1-2013	15:34:20	119082.000000	11908.200000	49460.690869	20.000000
C:\Users\cware\Desktop\Steller18Nov\18NovTrials\M22.DSG	11-1-2013	15:34:20	119083.000000	11908.300000	49462.756979	20.000000
C:\Users\cware\Desktop\Steller18Nov\18NovTrials\M22.DSG	11-1-2013	15:34:20	119084.000000	11908.400000	49462.931347	20.000000
C:\Users\cware\Desktop\Steller18Nov\18NovTrials\M22.DSG	11-1-2013	15:34:20	119085.000000	11908.500000	49461.413480	20.000000
C:\Users\cware\Desktop\Steller18Nov\18NovTrials\M22.DSG	11-1-2013	15:34:20	119086.000000	11908.600000	49459.944633	20.000000
C:\Users\cware\Desktop\Steller18Nov\18NovTrials\M22.DSG	11-1-2013	15:34:20	119087.000000	11908.700000	49462.657550	20.000000
C:\Users\cware\Desktop\Steller18Nov\18NovTrials\M22.DSG	11-1-2013	15:34:20	119088.000000	11908.800000	49460.616634	20.000000
C:\Users\cware\Desktop\Steller18Nov\18NovTrials\M22.DSG	11-1-2013	15:34:20	119089.000000	11908.900000	49461.263631	20.000000
C:\Users\cware\Desktop\Steller18Nov\18NovTrials\M22.DSG	11-1-2013	15:34:20	119090.000000	11909.000000	49460.666073	20.000000
C:\Users\cware\Desktop\Steller18Nov\18NovTrials\M22.DSG	11-1-2013	15:34:20	119091.000000	11909.100000	49459.794636	20.000000
C:\Users\cware\Desktop\Steller18Nov\18NovTrials\M22.DSG	11-1-2013	15:34:20	119092.000000	11909.200000	49460.939796	20.000000
C:\Users\cware\Desktop\Steller18Nov\18NovTrials\M22.DSG	11-1-2013	15:34:20	119093.000000	11909.300000	49460.516402	20.000000
C:\Users\cware\Desktop\Steller18Nov\18NovTrials\M22.DSG	11-1-2013	15:34:20	119094.000000	11909.400000	49459.794562	20.000000
C:\Users\cware\Desktop\Steller18Nov\18NovTrials\M22.DSG	11-1-2013	15:34:20	119095.000000	11909.500000	49459.047758	20.000000
C:\Users\cware\Desktop\Steller18Nov\18NovTrials\M22.DSG	11-1-2013	15:34:20	119096.000000	11909.600000	49458.574581	20.000000
C:\Users\cware\Desktop\Steller18Nov\18NovTrials\M22.DSG	11-1-2013	15:34:20	119097.000000	11909.700000	49459.694712	20.000000
C:\Users\cware\Desktop\Steller18Nov\18NovTrials\M22.DSG	11-1-2013	15:34:20	119098.000000	11909.800000	49460.914315	20.000000
C:\Users\cware\Desktop\Steller18Nov\18NovTrials\M22.DSG	11-1-2013	15:34:20	119099.000000	11909.900000	49460.192445	20.000000
C:\Users\cware\Desktop\Steller18Nov\18NovTrials\M22.DSG	11-1-2013	15:34:20	119100.000000	11910.000000	49459.694373	20.000000
C:\Users\cware\Desktop\Steller18Nov\18NovTrials\M22.DSG	11-1-2013	15:34:20	119101.000000	11910.100000	49458.325333	20.000000
C:\Users\cware\Desktop\Steller18Nov\18NovTrials\M22.DSG	11-1-2013	15:34:20	119102.000000	11910.200000	49462.805569	20.000000
C:\Users\cware\Desktop\Steller18Nov\18NovTrials\M22.DSG	11-1-2013	15:34:20	119103.000000	11910.300000	49460.615215	20.000000
C:\Users\cware\Desktop\Steller18Nov\18NovTrials\M22.DSG	11-1-2013	15:34:20	119104.000000	11910.400000	49460.441056	20.000000
C:\Users\cware\Desktop\Steller18Nov\18NovTrials\M22.DSG	11-1-2013	15:34:20	119105.000000	11910.500000	49460.914146	20.000000
C:\Users\cware\Desktop\Steller18Nov\18NovTrials\M22.DSG	11-1-2013	15:34:20	119106.000000	11910.600000	49459.171619	20.000000
C:\Users\cware\Desktop\Steller18Nov\18NovTrials\M22.DSG	11-1-2013	15:34:20	119107.000000	11910.700000	49461.411754	20.000000
C:\Users\cware\Desktop\Steller18Nov\18NovTrials\M22.DSG	11-1-2013	15:34:20	119108.000000	11910.800000	49461.113092	20.000000
C:\Users\cware\Desktop\Steller18Nov\18NovTrials\M22.DSG	11-1-2013	15:34:20	119109.000000	11910.900000	49461.063059	20.000000
C:\Users\cware\Desktop\Steller18Nov\18NovTrials\M22.DSG	11-1-2013	15:34:20	119110.000000	11911.000000	49461.511270	20.000000
C:\Users\cware\Desktop\Steller18Nov\18NovTrials\M22.DSG	11-1-2013	15:34:20	119111.000000	11911.100000	49458.798232	20.000000
C:\Users\cware\Desktop\Steller18Nov\18NovTrials\M22.DSG	11-1-2013	15:34:20	119112.000000	11911.200000	49459.893710	20.000000
C:\Users\cware\Desktop\Steller18Nov\18NovTrials\M22.DSG	11-1-2013	15:34:20	119113.000000	11911.300000	49462.332726	20.000000
C:\Users\cware\Desktop\Steller18Nov\18NovTrials\M22.DSG	11-1-2013	15:34:20	119114.000000	11911.400000	49460.266902	20.000000
C:\Users\cware\Desktop\Steller18Nov\18NovTrials\M22.DSG	11-1-2013	15:34:20	119115.000000	11911.500000	49459.370387	20.000000
C:\Users\cware\Desktop\Steller18Nov\18NovTrials\M22.DSG	11-1-2013	15:34:20	119116.000000	11911.600000	49460.764496	20.000000
C:\Users\cware\Desktop\Steller18Nov\18NovTrials\M22.DSG	11-1-2013	15:34:20	119117.000000	11911.700000	49461.337085	20.000000
C:\Users\cware\Desktop\Steller18Nov\18NovTrials\M22.DSG	11-1-2013	15:34:20	119118.000000	11911.800000	49458.549174	20.000000
C:\Users\cware\Desktop\Steller18Nov\18NovTrials\M22.DSG	11-1-2013	15:34:20	119119.000000	11911.900000	49459.768877	20.000000
C:\Users\cware\Desktop\Steller18Nov\18NovTrials\M22.DSG	11-1-2013	15:34:20	119120.000000	11912.000000	49459.270923	20.000000
C:\Users\cware\Desktop\Steller18Nov\18NovTrials\M22.DSG	11-1-2013	15:34:20	119121.000000	11912.100000	49459.146641	20.000000
C:\Users\cware\Desktop\Steller18Nov\18NovTrials\M22.DSG	11-1-2013	15:34:20	119122.000000	11912.200000	49461.735125	20.000000
C:\Users\cware\Desktop\Steller18Nov\18NovTrials\M22.DSG	11-1-2013	15:34:20	119123.000000	11912.300000	49458.822889	20.000000
C:\Users\cware\Desktop\Steller18Nov\18NovTrials\M22.DSG	11-1-2013	15:34:20	119124.000000	11912.400000	49459.818451	20.000000
C:\Users\cware\Desktop\Steller18Nov\18NovTrials\M22.DSG	11-1-2013	15:34:20	119125.000000	11912.500000	49460.167073	20.000000
C:\Users\cware\Desktop\Steller18Nov\18NovTrials\M22.DSG	11-1-2013	15:34:20	119126.000000	11912.600000	49462.307475	20.000000
C:\Users\cware\Desktop\Steller18Nov\18NovTrials\M22.DSG	11-1-2013	15:34:20	119127.000000	11912.700000	49460.963477	20.000000
C:\Users\cware\Desktop\Steller18Nov\18NovTrials\M22.DSG	11-1-2013	15:34:20	119128.000000	11912.800000	49460.714341	20.000000
C:\Users\cware\Desktop\Steller18Nov\18NovTrials\M22.DSG	11-1-2013	15:34:20	119129.000000	11912.900000	49457.702598	20.000000
C:\Users\cware\Desktop\Steller18Nov\18NovTrials\M22.DSG	11-1-2013	15:34:20	119130.000000	11913.000000	49460.639850	20.000000
C:\Users\cware\Desktop\Steller18Nov\18NovTrials\M22.DSG	11-1-2013	15:34:20	119131.000000	11913.100000	49459.121342	20.000000
C:\Users\cware\Desktop\Steller18Nov\18NovTrials\M22.DSG	11-1-2013	15:34:20	119132.000000	11913.200000	49459.395169	20.000000
C:\Users\cware\Desktop\Steller18Nov\18NovTrials\M22.DSG	11-1-2013	15:34:20	119133.000000	11913.300000	49459.818369	20.000000
C:\Users\cware\Desktop\Steller18Nov\18NovTrials\M22.DSG	11-1-2013	15:34:20	119134.000000	11913.400000	49462.904773	20.000000
C:\Users\cware\Desktop\Steller18Nov\18NovTrials\M22.DSG	11-1-2013	15:34:20	119135.000000	11913.500000	49460.440649	20.000000
C:\Users\cware\Desktop\Steller18Nov\18NovTrials\M22.DSG	11-1-2013	15:34:20	119136.000000	11913.600000	49460.639720	20.000000
C:\Users\cware\Desktop\Steller18Nov\18NovTrials\M22.DSG	11-1-2013	15:34:20	119137.000000	11913.700000	49459.195681	20.000000
C:\Users\cware\Desktop\Steller18Nov\18NovTrials\M22.DSG	11-1-2013	15:34:20	119138.000000	11913.800000	49461.784260	20.000000
C:\Users\cware\Desktop\Steller18Nov\18NovTrials\M22.DSG	11-1-2013	15:34:20	119139.000000	11913.900000	49460.664195	20.000000
C:\Users\cware\Desktop\Steller18Nov\18NovTrials\M22.DSG	11-1-2013	15:34:20	119140.000000	11914.000000	49458.772725	20.000000
C:\Users\cware\Desktop\Steller18Nov\18NovTrials\M22.DSG	11-1-2013	15:34:20	119141.000000	11914.100000	49462.954468	20.000000
C:\Users\cware\Desktop\Steller18Nov\18NovTrials\M22.DSG	11-1-2013	15:34:20	119142.000000	11914.200000	49462.033400	20.000000
C:\Users\cware\Desktop\Steller18Nov\18NovTrials\M22.DSG	11-1-2013	15:34:20	119143.000000	11914.300000	49461.112238	20.000000
C:\Users\cware\Desktop\Steller18Nov\18NovTrials\M22.DSG	11-1-2013	15:34:20	119144.000000	11914.400000	49461.087572	20.000000
C:\Users\cware\Desktop\Steller18Nov\18NovTrials\M22.DSG	11-1-2013	15:34:20	119145.000000	11914.500000	49460.041985	20.000000
C:\Users\cware\Desktop\Steller18Nov\18NovTrials\M22.DSG	11-1-2013	15:34:20	119146.000000	11914.600000	49460.663995	20.000000
C:\Users\cware\Desktop\Steller18Nov\18NovTrials\M22.DSG	11-1-2013	15:34:20	119147.000000	11914.700000	49463.700500	20.000000
C:\Users\cware\Desktop\Steller18Nov\18NovTrials\M22.DSG	11-1-2013	15:34:20	119148.000000	11914.800000	49459.718028	20.000000
C:\Users\cware\Desktop\Steller18Nov\18NovTrials\M22.DSG	11-1-2013	15:34:20	119149.000000	11914.900000	49463.128119	20.000000
C:\Users\cware\Desktop\Steller18Nov\18NovTrials\M22.DSG	11-1-2013	15:34:20	119150.000000	11915.000000	49463.252483	20.000000
C:\Users\cware\Desktop\Steller18Nov\18NovTrials\M22.DSG	11-1-2013	15:34:20	119151.000000	11915.100000	49459.842384	20.000000
C:\Users\cware\Desktop\Steller18Nov\18NovTrials\M22.DSG	11-1-2013	15:34:20	119152.000000	11915.200000	49463.003443	20.000000
C:\Users\cware\Desktop\Steller18Nov\18NovTrials\M22.DSG	11-1-2013	15:34:20	119153.000000	11915.300000	49459.668038	20.000000
C:\Users\cware\Desktop\Steller18Nov\18NovTrials\M22.DSG	11-1-2013	15:34:20	119154.000000	11915.400000	49461.933173	20.000000
C:\Users\cware\Desktop\Steller18Nov\18NovTrials\M22.DSG	11-1-2013	15:34:20	119155.000000	11915.500000	49461.734001	20.000000
C:\Users\cware\Desktop\Steller18Nov\18NovTrials\M22.DSG	11-1-2013	15:34:20	119156.000000	11915.600000	49462.331503	20.000000
C:\Users\cware\Desktop\Steller18Nov\18NovTrials\M22.DSG	11-1-2013	15:34:20	119157.000000	11915.700000	49457.950671	20.000000
C:\Users\cware\Desktop\Steller18Nov\18NovTrials\M22.DSG	11-1-2013	15:34:20	119158.000000	11915.800000	49461.335715	20.000000
C:\Users\cware\Desktop\Steller18Nov\18NovTrials\M22.DSG	11-1-2013	15:34:20	119159.000000	11915.900000	49461.435404	20.000000
C:\Users\cware\Desktop\Steller18Nov\18NovTrials\M22.DSG	11-1-2013	15:34:20	119160.000000	11916.000000	49460.713517	20.000000
C:\Users\cware\Desktop\Steller18Nov\18NovTrials\M22.DSG	11-1-2013	15:34:20	119161.000000	11916.100000	49462.555522	20.000000
C:\Users\cware\Desktop\Steller18Nov\18NovTrials\M22.DSG	11-1-2013	15:34:20	119162.000000	11916.200000	49460.589027	20.000000
C:\Users\cware\Desktop\Steller18Nov\18NovTrials\M22.DSG	11-1-2013	15:34:20	119163.000000	11916.300000	49461.161712	20.000000
C:\Users\cware\Desktop\Steller18Nov\18NovTrials\M22.DSG	11-1-2013	15:34:20	119164.000000	11916.400000	49461.684115	20.000000
C:\Users\cware\Desktop\Steller18Nov\18NovTrials\M22.DSG	11-1-2013	15:34:20	119165.000000	11916.500000	49463.600663	20.000000
C:\Users\cware\Desktop\Steller18Nov\18NovTrials\M22.DSG	11-1-2013	15:34:20	119166.000000	11916.600000	49459.692860	20.000000
C:\Users\cware\Desktop\Steller18Nov\18NovTrials\M22.DSG	11-1-2013	15:34:20	119167.000000	11916.700000	49460.240449	20.000000
C:\Users\cware\Desktop\Steller18Nov\18NovTrials\M22.DSG	11-1-2013	15:34:20	119168.000000	11916.800000	49462.082454	20.000000
C:\Users\cware\Desktop\Steller18Nov\18NovTrials\M22.DSG	11-1-2013	15:34:20	119169.000000	11916.900000	49462.281500	20.000000
C:\Users\cware\Desktop\Steller18Nov\18NovTrials\M22.DSG	11-1-2013	15:34:20	119170.000000	11917.000000	49461.982981	20.000000
C:\Users\cware\Desktop\Steller18Nov\18NovTrials\M22.DSG	11-1-2013	15:34:20	119171.000000	11917.100000	49459.543292	20.000000
C:\Users\cware\Desktop\Steller18Nov\18NovTrials\M22.DSG	11-1-2013	15:34:20	119172.000000	11917.200000	49461.634463	20.000000
C:\Users\cware\Desktop\Steller18Nov\18NovTrials\M22.DSG	11-1-2013	15:34:20	119173.000000	11917.300000	49459.668086	20.000000
C:\Users\cware\Desktop\Steller18Nov\18NovTrials\M22.DSG	11-1-2013	15:34:20	119174.000000	11917.400000	49457.800978	20.000000
C:\Users\cware\Desktop\Steller18Nov\18NovTrials\M22.DSG	11-1-2013	15:34:20	119175.000000	11917.500000	49458.647645	20.000000
C:\Users\cware\Desktop\Steller18Nov\18NovTrials\M22.DSG	11-1-2013	15:34:20	119176.000000	11917.600000	49459.817367	20.000000
C:\Users\cware\Desktop\Steller18Nov\18NovTrials\M22.DSG	11-1-2013	15:34:20	119177.000000	11917.700000	49461.285499	20.000000
C:\Users\cware\Desktop\Steller18Nov\18NovTrials\M22.DSG	11-1-2013	15:34:20	119178.000000	11917.800000	49460.439564	20.000000
C:\Users\cware\Desktop\Steller18Nov\18NovTrials\M22.DSG	11-1-2013	15:34:20	119179.000000	11917.900000	49460.339692	20.000000
C:\Users\cware\Desktop\Steller18Nov\18NovTrials\M22.DSG	11-1-2013	15:34:20	119180.000000	11918.000000	49458.572682	20.000000
C:\Users\cware\Desktop\Steller18Nov\18NovTrials\M22.DSG	11-1-2013	15:34:20	119181.000000	11918.100000	49461.385774	20.000000
C:\Users\cware\Desktop\Steller18Nov\18NovTrials\M22.DSG	11-1-2013	15:34:20	119182.000000	11918.200000	49458.398496	20.000000
C:\Users\cware\Desktop\Steller18Nov\18NovTrials\M22.DSG	11-1-2013	15:34:20	119183.000000	11918.300000	49460.165629	20.000000
C:\Users\cware\Desktop\Steller18Nov\18NovTrials\M22.DSG	11-1-2013	15:34:20	119184.000000	11918.400000	49460.190728	20.000000
C:\Users\cware\Desktop\Steller18Nov\18NovTrials\M22.DSG	11-1-2013	15:34:20	119185.000000	11918.500000	49462.231952	20.000000
C:\Users\cware\Desktop\Steller18Nov\18NovTrials\M22.DSG	11-1-2013	15:34:20	119186.000000	11918.600000	49459.966687	20.000000
C:\Users\cware\Desktop\Steller18Nov\18NovTrials\M22.DSG	11-1-2013	15:34:20	119187.000000	11918.700000	49461.858305	20.000000
C:\Users\cware\Desktop\Steller18Nov\18NovTrials\M22.DSG	11-1-2013	15:34:20	119188.000000	11918.800000	49462.605248	20.000000
C:\Users\cware\Desktop\Steller18Nov\18NovTrials\M22.DSG	11-1-2013	15:34:20	119189.000000	11918.900000	49461.086883	20.000000
C:\Users\cware\Desktop\Steller18Nov\18NovTrials\M22.DSG	11-1-2013	15:34:20	119190.000000	11919.000000	49460.290379	20.000000
C:\Users\cware\Desktop\Steller18Nov\18NovTrials\M22.DSG	11-1-2013	15:34:20	119191.000000	11919.100000	49460.041390	20.000000
C:\Users\cware\Desktop\Steller18Nov\18NovTrials\M22.DSG	11-1-2013	15:34:20	119192.000000	11919.200000	49459.618187	20.000000
C:\Users\cware\Desktop\Steller18Nov\18NovTrials\M22.DSG	11-1-2013	15:34:20	119193.000000	11919.300000	49459.991565	20.000000
C:\Users\cware\Desktop\Steller18Nov\18NovTrials\M22.DSG	11-1-2013	15:34:20	119194.000000	11919.400000	49460.887767	20.000000
C:\Users\cware\Desktop\Steller18Nov\18NovTrials\M22.DSG	11-1-2013	15:34:20	119195.000000	11919.500000	49458.498104	20.000000
C:\Users\cware\Desktop\Steller18Nov\18NovTrials\M22.DSG	11-1-2013	15:34:20	119196.000000	11919.600000	49460.862577	20.000000
C:\Users\cware\Desktop\Steller18Nov\18NovTrials\M22.DSG	11-1-2013	15:34:20	119197.000000	11919.700000	49461.883391	20.000000
C:\Users\cware\Desktop\Steller18Nov\18NovTrials\M22.DSG	11-1-2013	15:34:20	119198.000000	11919.800000	49460.564175	20.000000
C:\Users\cware\Desktop\Steller18Nov\18NovTrials\M22.DSG	11-1-2013	15:34:20	119199.000000	11919.900000	49460.066160	20.000000
C:\Users\cware\Desktop\Steller18Nov\18NovTrials\M22.DSG	11-1-2013	15:34:20	119200.000000	11920.000000	49463.177394	20.000000
C:\Users\cware\Desktop\Steller18Nov\18NovTrials\M22.DSG	11-1-2013	15:34:20	119201.000000	11920.100000	49461.435179	20.000000
C:\Users\cware\Desktop\Steller18Nov\18NovTrials\M22.DSG	11-1-2013	15:34:20	119202.000000	11920.200000	49459.642995	20.000000
C:\Users\cware\Desktop\Steller18Nov\18NovTrials\M22.DSG	11-1-2013	15:34:20	119203.000000	11920.300000	49461.659324	20.000000
C:\Users\cware\Desktop\Steller18Nov\18NovTrials\M22.DSG	11-1-2013	15:34:20	119204.000000	11920.400000	49461.858196	20.000000
C:\Users\cware\Desktop\Steller18Nov\18NovTrials\M22.DSG	11-1-2013	15:34:20	119205.000000	11920.500000	49459.941488	20.000000
C:\Users\cware\Desktop\Steller18Nov\18NovTrials\M22.DSG	11-1-2013	15:34:20	119206.000000	11920.600000	49457.352974	20.000000
C:\Users\cware\Desktop\Steller18Nov\18NovTrials\M22.DSG	11-1-2013	15:34:20	119207.000000	11920.700000	49459.344012	20.000000
C:\Users\cware\Desktop\Steller18Nov\18NovTrials\M22.DSG	11-1-2013	15:34:20	119208.000000	11920.800000	49461.186160	20.000000
C:\Users\cware\Desktop\Steller18Nov\18NovTrials\M22.DSG	11-1-2013	15:34:20	119209.000000	11920.900000	49457.452460	20.000000
C:\Users\cware\Desktop\Steller18Nov\18NovTrials\M22.DSG	11-1-2013	15:34:20	119210.000000	11921.000000	49460.812613	20.000000
C:\Users\cware\Desktop\Steller18Nov\18NovTrials\M22.DSG	11-1-2013	15:34:20	119211.000000	11921.100000	49460.837378	20.000000
C:\Users\cware\Desktop\Steller18Nov\18NovTrials\M22.DSG	11-1-2013	15:34:20	119212.000000	11921.200000	49459.493489	20.000000
C:\Users\cware\Desktop\Steller18Nov\18NovTrials\M22.DSG	11-1-2013	15:34:20	119213.000000	11921.300000	49459.145114	20.000000
C:\Users\cware\Desktop\Steller18Nov\18NovTrials\M22.DSG	11-1-2013	15:34:20	119214.000000	11921.400000	49461.409815	20.000000
C:\Users\cware\Desktop\Steller18Nov\18NovTrials\M22.DSG	11-1-2013	15:34:20	119215.000000	11921.500000	49459.817202	20.000000
C:\Users\cware\Desktop\Steller18Nov\18NovTrials\M22.DSG	11-1-2013	15:34:20	119216.000000	11921.600000	49460.364705	20.000000
C:\Users\cware\Desktop\Steller18Nov\18NovTrials\M22.DSG	11-1-2013	15:34:20	119217.000000	11921.700000	49459.916532	20.000000
C:\Users\cware\Desktop\Steller18Nov\18NovTrials\M22.DSG	11-1-2013	15:34:20	119218.000000	11921.800000	49459.642483	20.000000
C:\Users\cware\Desktop\Steller18Nov\18NovTrials\M22.DSG	11-1-2013	15:34:20	119219.000000	11921.900000	49458.696564	20.000000
C:\Users\cware\Desktop\Steller18Nov\18NovTrials\M22.DSG	11-1-2013	15:34:20	119220.000000	11922.000000	49460.264889	20.000000
C:\Users\cware\Desktop\Steller18Nov\18NovTrials\M22.DSG	11-1-2013	15:34:20	119221.000000	11922.100000	49459.269214	20.000000
C:\Users\cware\Desktop\Steller18Nov\18NovTrials\M22.DSG	11-1-2013	15:34:20	119222.000000	11922.200000	49459.020395	20.000000
C:\Users\cware\Desktop\Steller18Nov\18NovTrials\M22.DSG	11-1-2013	15:34:20	119223.000000	11922.300000	49460.513652	20.000000
C:\Users\cware\Desktop\Steller18Nov\18NovTrials\M22.DSG	11-1-2013	15:34:20	119224.000000	11922.400000	49462.007265	20.000000
C:\Users\cware\Desktop\Steller18Nov\18NovTrials\M22.DSG	11-1-2013	15:34:20	119225.000000	11922.500000	49461.335220	20.000000
C:\Users\cware\Desktop\Steller18Nov\18NovTrials\M22.DSG	11-1-2013	15:34:20	119226.000000	11922.600000	49459.741978	20.000000
C:\Users\cware\Desktop\Steller18Nov\18NovTrials\M22.DSG	11-1-2013	15:34:20	119227.000000	11922.700000	49459.368509	20.000000
C:\Users\cware\Desktop\Steller18Nov\18NovTrials\M22.DSG	11-1-2013	15:34:20	119228.000000	11922.800000	49461.509336	20.000000
C:\Users\cware\Desktop\Steller18Nov\18NovTrials\M22.DSG	11-1-2013	15:34:20	119229.000000	11922.900000	49462.156298	20.000000
C:\Users\cware\Desktop\Steller18Nov\18NovTrials\M22.DSG	11-1-2013	15:34:20	119230.000000	11923.000000	49460.862000	20.000000
C:\Users\cware\Desktop\Steller18Nov\18NovTrials\M22.DSG	11-1-2013	15:34:20	119231.000000	11923.100000	49458.148693	20.000000
C:\Users\cware\Desktop\Steller18Nov\18NovTrials\M22.DSG	11-1-2013	15:34:20	119232.000000	11923.200000	49460.961798	20.000000
C:\Users\cware\Desktop\Steller18Nov\18NovTrials\M22.DSG	11-1-2013	15:34:20	119233.000000	11923.300000	49458.945288	20.000000
C:\Users\cware\Desktop\Steller18Nov\18NovTrials\M22.DSG	11-1-2013	15:34:20	119234.000000	11923.400000	49461.434424	20.000000
C:\Users\cware\Desktop\Steller18Nov\18NovTrials\M22.DSG	11-1-2013	15:34:20	119235.000000	11923.500000	49460.140022	20.000000
C:\Users\cware\Desktop\Steller18Nov\18NovTrials\M22.DSG	11-1-2013	15:34:20	119236.000000	11923.600000	49459.642119	20.000000
C:\Users\cware\Desktop\Steller18Nov\18NovTrials\M22.DSG	11-1-2013	15:34:20	119237.000000	11923.700000	49461.110746	20.000000
C:\Users\cware\Desktop\Steller18Nov\18NovTrials\M22.DSG	11-1-2013	15:34:20	119238.000000	11923.800000	49462.031861	20.000000
C:\Users\cware\Desktop\Steller18Nov\18NovTrials\M22.DSG	11-1-2013	15:34:20	119239.000000	11923.900000	49457.874991	20.000000
C:\Users\cware\Desktop\Steller18Nov\18NovTrials\M22.DSG	11-1-2013	15:34:20	119240.000000	11924.000000	49461.210058	20.000000
C:\Users\cware\Desktop\Steller18Nov\18NovTrials\M22.DSG	11-1-2013	15:34:20	119241.000000	11924.100000	49458.770986	20.000000
C:\Users\cware\Desktop\Steller18Nov\18NovTrials\M22.DSG	11-1-2013	15:34:20	119242.000000	11924.200000	49460.090032	20.000000
C:\Users\cware\Desktop\Steller18Nov\18NovTrials\M22.DSG	11-1-2013	15:34:20	119243.000000	11924.300000	49460.314181	20.000000
C:\Users\cware\Desktop\Steller18Nov\18NovTrials\M22.DSG	11-1-2013	15:34:20	119244.000000	11924.400000	49459.965624	20.000000
C:\Users\cware\Desktop\Steller18Nov\18NovTrials\M22.DSG	11-1-2013	15:34:20	119245.000000	11924.500000	49459.766531	20.000000
C:\Users\cware\Desktop\Steller18Nov\18NovTrials\M22.DSG	11-1-2013	15:34:20	119246.000000	11924.600000	49460.936339	20.000000
C:\Users\cware\Desktop\Steller18Nov\18NovTrials\M22.DSG	11-1-2013	15:34:20	119247.000000	11924.700000	49458.969919	20.000000
C:\Users\cware\Desktop\Steller18Nov\18NovTrials\M22.DSG	11-1-2013	15:34:20	119248.000000	11924.800000	49460.463215	20.000000
C:\Users\cware\Desktop\Steller18Nov\18NovTrials\M22.DSG	11-1-2013	15:34:20	119249.000000	11924.900000	49461.608167	20.000000
C:\Users\cware\Desktop\Steller18Nov\18NovTrials\M22.DSG	11-1-2013	15:34:20	119250.000000	11925.000000	49461.807655	20.000000
C:\Users\cware\Desktop\Steller18Nov\18NovTrials\M22.DSG	11-1-2013	15:34:20	119251.000000	11925.100000	49459.617063	20.000000
C:\Users\cware\Desktop\Steller18Nov\18NovTrials\M22.DSG	11-1-2013	15:34:20	119252.000000	11925.200000	49462.802745	20.000000
C:\Users\cware\Desktop\Steller18Nov\18NovTrials\M22.DSG	11-1-2013	15:34:20	119253.000000	11925.300000	49460.512897	20.000000
C:\Users\cware\Desktop\Steller18Nov\18NovTrials\M22.DSG	11-1-2013	15:34:20	119254.000000	11925.400000	49460.064685	20.000000
C:\Users\cware\Desktop\Steller18Nov\18NovTrials\M22.DSG	11-1-2013	15:34:20	119255.000000	11925.500000	49461.209650	20.000000
C:\Users\cware\Desktop\Steller18Nov\18NovTrials\M22.DSG	11-1-2013	15:34:20	119256.000000	11925.600000	49461.184790	20.000000
C:\Users\cware\Desktop\Steller18Nov\18NovTrials\M22.DSG	11-1-2013	15:34:20	119257.000000	11925.700000	49461.857029	20.000000
C:\Users\cware\Desktop\Steller18Nov\18NovTrials\M22.DSG	11-1-2013	15:34:20	119258.000000	11925.800000	49459.442488	20.000000
C:\Users\cware\Desktop\Steller18Nov\18NovTrials\M22.DSG	11-1-2013	15:34:20	119259.000000	11925.900000	49462.951978	20.000000
C:\Users\cware\Desktop\Steller18Nov\18NovTrials\M22.DSG	11-1-2013	15:34:20	119260.000000	11926.000000	49460.960653	20.000000
C:\Users\cware\Desktop\Steller18Nov\18NovTrials\M22.DSG	11-1-2013	15:34:20	119261.000000	11926.100000	49462.702959	20.000000
C:\Users\cware\Desktop\Steller18Nov\18NovTrials\M22.DSG	11-1-2013	15:34:20	119262.000000	11926.200000	49461.159912	20.000000
C:\Users\cware\Desktop\Steller18Nov\18NovTrials\M22.DSG	11-1-2013	15:34:20	119263.000000	11926.300000	49461.682653	20.000000
C:\Users\cware\Desktop\Steller18Nov\18NovTrials\M22.DSG	11-1-2013	15:34:20	119264.000000	11926.400000	49462.230065	20.000000
C:\Users\cware\Desktop\Steller18Nov\18NovTrials\M22.DSG	11-1-2013	15:34:20	119265.000000	11926.500000	49461.707419	20.000000
C:\Users\cware\Desktop\Steller18Nov\18NovTrials\M22.DSG	11-1-2013	15:34:20	119266.000000	11926.600000	49463.001825	20.000000
C:\Users\cware\Desktop\Steller18Nov\18NovTrials\M22.DSG	11-1-2013	15:34:20	119267.000000	11926.700000	49462.130496	20.000000
C:\Users\cware\Desktop\Steller18Nov\18NovTrials\M22.DSG	11-1-2013	15:34:20	119268.000000	11926.800000	49461.259597	20.000000
C:\Users\cware\Desktop\Steller18Nov\18NovTrials\M22.DSG	11-1-2013	15:34:20	119269.000000	11926.900000	49460.288535	20.000000
C:\Users\cware\Desktop\Steller18Nov\18NovTrials\M22.DSG	11-1-2013	15:34:20	119270.000000	11927.000000	49459.939987	20.000000
C:\Users\cware\Desktop\Steller18Nov\18NovTrials\M22.DSG	11-1-2013	15:34:20	119271.000000	11927.100000	49461.060387	20.000000
C:\Users\cware\Desktop\Steller18Nov\18NovTrials\M22.DSG	11-1-2013	15:34:20	119272.000000	11927.200000	49462.279756	20.000000
C:\Users\cware\Desktop\Steller18Nov\18NovTrials\M22.DSG	11-1-2013	15:34:20	119273.000000	11927.300000	49462.728180	20.000000
C:\Users\cware\Desktop\Steller18Nov\18NovTrials\M22.DSG	11-1-2013	15:34:20	119274.000000	11927.400000	49462.927044	20.000000
C:\Users\cware\Desktop\Steller18Nov\18NovTrials\M22.DSG	11-1-2013	15:34:20	119275.000000	11927.500000	49460.786499	20.000000
C:\Users\cware\Desktop\Steller18Nov\18NovTrials\M22.DSG	11-1-2013	15:34:20	119276.000000	11927.600000	49461.757140	20.000000
C:\Users\cware\Desktop\Steller18Nov\18NovTrials\M22.DSG	11-1-2013	15:34:20	119277.000000	11927.700000	49462.329746	20.000000
C:\Users\cware\Desktop\Steller18Nov\18NovTrials\M22.DSG	11-1-2013	15:34:20	119278.000000	11927.800000	49464.271133	20.000000
C:\Users\cware\Desktop\Steller18Nov\18NovTrials\M22.DSG	11-1-2013	15:34:20	119279.000000	11927.900000	49464.047374	20.000000
C:\Users\cware\Desktop\Steller18Nov\18NovTrials\M22.DSG	11-1-2013	15:34:20	119280.000000	11928.000000	49461.159877	20.000000
C:\Users\cware\Desktop\Steller18Nov\18NovTrials\M22.DSG	11-1-2013	15:34:20	119281.000000	11928.100000	49461.558164	20.000000
C:\Users\cware\Desktop\Steller18Nov\18NovTrials\M22.DSG	11-1-2013	15:34:20	119282.000000	11928.200000	49461.931672	20.000000
C:\Users\cware\Desktop\Steller18Nov\18NovTrials\M22.DSG	11-1-2013	15:34:20	119283.000000	11928.300000	49459.791032	20.000000
C:\Users\cware\Desktop\Steller18Nov\18NovTrials\M22.DSG	11-1-2013	15:34:20	119284.000000	11928.400000	49461.135476	20.000000
C:\Users\cware\Desktop\Steller18Nov\18NovTrials\M22.DSG	11-1-2013	15:34:20	119285.000000	11928.500000	49459.666724	20.000000
C:\Users\cware\Desktop\Steller18Nov\18NovTrials\M22.DSG	11-1-2013	15:34:20	119286.000000	11928.600000	49459.268580	20.000000
C:\Users\cware\Desktop\Steller18Nov\18NovTrials\M22.DSG	11-1-2013	15:34:20	119287.000000	11928.700000	49458.646461	20.000000
C:\Users\cware\Desktop\Steller18Nov\18NovTrials\M22.DSG	11-1-2013	15:34:20	119288.000000	11928.800000	49460.438393	20.000000
C:\Users\cware\Desktop\Steller18Nov\18NovTrials\M22.DSG	11-1-2013	15:34:20	119289.000000	11928.900000	49459.666988	20.000000
C:\Users\cware\Desktop\Steller18Nov\18NovTrials\M22.DSG	11-1-2013	15:34:20	119290.000000	11929.000000	49459.890973	20.000000
C:\Users\cware\Desktop\Steller18Nov\18NovTrials\M22.DSG	11-1-2013	15:34:20	119291.000000	11929.100000	49460.712524	20.000000
C:\Users\cware\Desktop\Steller18Nov\18NovTrials\M22.DSG	11-1-2013	15:34:20	119292.000000	11929.200000	49458.497210	20.000000
C:\Users\cware\Desktop\Steller18Nov\18NovTrials\M22.DSG	11-1-2013	15:34:20	119293.000000	11929.300000	49460.214543	20.000000
C:\Users\cware\Desktop\Steller18Nov\18NovTrials\M22.DSG	11-1-2013	15:34:20	119294.000000	11929.400000	49459.816066	20.000000
C:\Users\cware\Desktop\Steller18Nov\18NovTrials\M22.DSG	11-1-2013	15:34:20	119295.000000	11929.500000	49460.139866	20.000000
C:\Users\cware\Desktop\Steller18Nov\18NovTrials\M22.DSG	11-1-2013	15:34:20	119296.000000	11929.600000	49458.248092	20.000000
C:\Users\cware\Desktop\Steller18Nov\18NovTrials\M22.DSG	11-1-2013	15:34:20	119297.000000	11929.700000	49461.309609	20.000000
C:\Users\cware\Desktop\Steller18Nov\18NovTrials\M22.DSG	11-1-2013	15:34:20	119298.000000	11929.800000	49459.143978	20.000000
C:\Users\cware\Desktop\Steller18Nov\18NovTrials\M22.DSG	11-1-2013	15:34:20	119299.000000	11929.900000	49460.338638	20.000000
C:\Users\cware\Desktop\Steller18Nov\18NovTrials\M22.DSG	11-1-2013	15:34:20	119300.000000	11930.000000	49460.786945	20.000000
C:\Users\cware\Desktop\Steller18Nov\18NovTrials\M22.DSG	11-1-2013	15:34:20	119301.000000	11930.100000	49461.483508	20.000000
C:\Users\cware\Desktop\Steller18Nov\18NovTrials\M22.DSG	11-1-2013	15:34:20	119302.000000	11930.200000	49461.732722	20.000000
C:\Users\cware\Desktop\Steller18Nov\18NovTrials\M22.DSG	11-1-2013	15:34:20	119303.000000	11930.300000	49464.196581	20.000000
C:\Users\cware\Desktop\Steller18Nov\18NovTrials\M22.DSG	11-1-2013	15:34:20	119304.000000	11930.400000	49460.662360	20.000000
C:\Users\cware\Desktop\Steller18Nov\18NovTrials\M22.DSG	11-1-2013	15:34:20	119305.000000	11930.500000	49462.778131	20.000000
C:\Users\cware\Desktop\Steller18Nov\18NovTrials\M22.DSG	11-1-2013	15:34:20	119306.000000	11930.600000	49461.832598	20.000000
C:\Users\cware\Desktop\Steller18Nov\18NovTrials\M22.DSG	11-1-2013	15:34:20	119307.000000	11930.700000	49460.712628	20.000000
C:\Users\cware\Desktop\Steller18Nov\18NovTrials\M22.DSG	11-1-2013	15:34:20	119308.000000	11930.800000	49461.210292	20.000000
C:\Users\cware\Desktop\Steller18Nov\18NovTrials\M22.DSG	11-1-2013	15:34:20	119309.000000	11930.900000	49462.355500	20.000000
C:\Users\cware\Desktop\Steller18Nov\18NovTrials\M22.DSG	11-1-2013	15:34:20	119310.000000	11931.000000	49461.882367	20.000000
C:\Users\cware\Desktop\Steller18Nov\18NovTrials\M22.DSG	11-1-2013	15:34:20	119311.000000	11931.100000	49460.065275	20.000000
C:\Users\cware\Desktop\Steller18Nov\18NovTrials\M22.DSG	11-1-2013	15:34:20	119312.000000	11931.200000	49461.334626	20.000000
C:\Users\cware\Desktop\Steller18Nov\18NovTrials\M22.DSG	11-1-2013	15:34:20	119313.000000	11931.300000	49459.542390	20.000000
C:\Users\cware\Desktop\Steller18Nov\18NovTrials\M22.DSG	11-1-2013	15:34:20	119314.000000	11931.400000	49460.388516	20.000000
C:\Users\cware\Desktop\Steller18Nov\18NovTrials\M22.DSG	11-1-2013	15:34:20	119315.000000	11931.500000	49460.811602	20.000000
C:\Users\cware\Desktop\Steller18Nov\18NovTrials\M22.DSG	11-1-2013	15:34:20	119316.000000	11931.600000	49459.467782	20.000000
C:\Users\cware\Desktop\Steller18Nov\18NovTrials\M22.DSG	11-1-2013	15:34:20	119317.000000	11931.700000	49461.210153	20.000000
C:\Users\cware\Desktop\Steller18Nov\18NovTrials\M22.DSG	11-1-2013	15:34:20	119318.000000	11931.800000	49459.243715	20.000000
C:\Users\cware\Desktop\Steller18Nov\18NovTrials\M22.DSG	11-1-2013	15:34:20	119319.000000	11931.900000	49460.587995	20.000000
C:\Users\cware\Desktop\Steller18Nov\18NovTrials\M22.DSG	11-1-2013	15:34:20	119320.000000	11932.000000	49458.745982	20.000000
C:\Users\cware\Desktop\Steller18Nov\18NovTrials\M22.DSG	11-1-2013	15:34:20	119321.000000	11932.100000	49460.612899	20.000000
C:\Users\cware\Desktop\Steller18Nov\18NovTrials\M22.DSG	11-1-2013	15:34:20	119322.000000	11932.200000	49460.513205	20.000000
C:\Users\cware\Desktop\Steller18Nov\18NovTrials\M22.DSG	11-1-2013	15:34:20	119323.000000	11932.300000	49458.870732	20.000000
C:\Users\cware\Desktop\Steller18Nov\18NovTrials\M22.DSG	11-1-2013	15:34:20	119324.000000	11932.400000	49459.268914	20.000000
C:\Users\cware\Desktop\Steller18Nov\18NovTrials\M22.DSG	11-1-2013	15:34:20	119325.000000	11932.500000	49462.579342	20.000000
C:\Users\cware\Desktop\Steller18Nov\18NovTrials\M22.DSG	11-1-2013	15:34:20	119326.000000	11932.600000	49460.513292	20.000000
C:\Users\cware\Desktop\Steller18Nov\18NovTrials\M22.DSG	11-1-2013	15:34:20	119327.000000	11932.700000	49461.409308	20.000000
C:\Users\cware\Desktop\Steller18Nov\18NovTrials\M22.DSG	11-1-2013	15:34:20	119328.000000	11932.800000	49462.554503	20.000000
C:\Users\cware\Desktop\Steller18Nov\18NovTrials\M22.DSG	11-1-2013	15:34:20	119329.000000	11932.900000	49460.040523	20.000000
C:\Users\cware\Desktop\Steller18Nov\18NovTrials\M22.DSG	11-1-2013	15:34:20	119330.000000	11933.000000	49459.343561	20.000000
C:\Users\cware\Desktop\Steller18Nov\18NovTrials\M22.DSG	11-1-2013	15:34:20	119331.000000	11933.100000	49461.309761	20.000000
C:\Users\cware\Desktop\Steller18Nov\18NovTrials\M22.DSG	11-1-2013	15:34:20	119332.000000	11933.200000	49460.438658	20.000000
C:\Users\cware\Desktop\Steller18Nov\18NovTrials\M22.DSG	11-1-2013	15:34:20	119333.000000	11933.300000	49460.115105	20.000000
C:\Users\cware\Desktop\Steller18Nov\18NovTrials\M22.DSG	11-1-2013	15:34:20	119334.000000	11933.400000	49460.140161	20.000000
C:\Users\cware\Desktop\Steller18Nov\18NovTrials\M22.DSG	11-1-2013	15:34:20	119335.000000	11933.500000	49460.314094	20.000000
C:\Users\cware\Desktop\Steller18Nov\18NovTrials\M22.DSG	11-1-2013	15:34:20	119336.000000	11933.600000	49460.264338	20.000000
C:\Users\cware\Desktop\Steller18Nov\18NovTrials\M22.DSG	11-1-2013	15:34:20	119337.000000	11933.700000	49459.467904	20.000000
C:\Users\cware\Desktop\Steller18Nov\18NovTrials\M22.DSG	11-1-2013	15:34:20	119338.000000	11933.800000	49462.753271	20.000000
C:\Users\cware\Desktop\Steller18Nov\18NovTrials\M22.DSG	11-1-2013	15:34:20	119339.000000	11933.900000	49459.965373	20.000000
C:\Users\cware\Desktop\Steller18Nov\18NovTrials\M22.DSG	11-1-2013	15:34:20	119340.000000	11934.000000	49461.035730	20.000000
C:\Users\cware\Desktop\Steller18Nov\18NovTrials\M22.DSG	11-1-2013	15:34:20	119341.000000	11934.100000	49458.446873	20.000000
C:\Users\cware\Desktop\Steller18Nov\18NovTrials\M22.DSG	11-1-2013	15:34:20	119342.000000	11934.200000	49458.621071	20.000000
C:\Users\cware\Desktop\Steller18Nov\18NovTrials\M22.DSG	11-1-2013	15:34:20	119343.000000	11934.300000	49457.774386	20.000000
C:\Users\cware\Desktop\Steller18Nov\18NovTrials\M22.DSG	11-1-2013	15:34:20	119344.000000	11934.400000	49460.263683	20.000000
C:\Users\cware\Desktop\Steller18Nov\18NovTrials\M22.DSG	11-1-2013	15:34:20	119345.000000	11934.500000	49459.965017	20.000000
C:\Users\cware\Desktop\Steller18Nov\18NovTrials\M22.DSG	11-1-2013	15:34:20	119346.000000	11934.600000	49459.791019	20.000000
C:\Users\cware\Desktop\Steller18Nov\18NovTrials\M22.DSG	11-1-2013	15:34:20	119347.000000	11934.700000	49461.134917	20.000000
C:\Users\cware\Desktop\Steller18Nov\18NovTrials\M22.DSG	11-1-2013	15:34:20	119348.000000	11934.800000	49459.790906	20.000000
C:\Users\cware\Desktop\Steller18Nov\18NovTrials\M22.DSG	11-1-2013	15:34:20	119349.000000	11934.900000	49459.243026	20.000000
C:\Users\cware\Desktop\Steller18Nov\18NovTrials\M22.DSG	11-1-2013	15:34:20	119350.000000	11935.000000	49457.699696	20.000000
C:\Users\cware\Desktop\Steller18Nov\18NovTrials\M22.DSG	11-1-2013	15:34:20	119351.000000	11935.100000	49459.665991	20.000000
C:\Users\cware\Desktop\Steller18Nov\18NovTrials\M22.DSG	11-1-2013	15:34:20	119352.000000	11935.200000	49459.690839	20.000000
C:\Users\cware\Desktop\Steller18Nov\18NovTrials\M22.DSG	11-1-2013	15:34:20	119353.000000	11935.300000	49461.682207	20.000000
C:\Users\cware\Desktop\Steller18Nov\18NovTrials\M22.DSG	11-1-2013	15:34:20	119354.000000	11935.400000	49459.292947	20.000000
C:\Users\cware\Desktop\Steller18Nov\18NovTrials\M22.DSG	11-1-2013	15:34:20	119355.000000	11935.500000	49457.475603	20.000000
C:\Users\cware\Desktop\Steller18Nov\18NovTrials\M22.DSG	11-1-2013	15:34:20	119356.000000	11935.600000	49459.118428	20.000000
C:\Users\cware\Desktop\Steller18Nov\18NovTrials\M22.DSG	11-1-2013	15:34:20	119357.000000	11935.700000	49457.724392	20.000000
C:\Users\cware\Desktop\Steller18Nov\18NovTrials\M22.DSG	11-1-2013	15:34:20	119358.000000	11935.800000	49460.537072	20.000000
C:\Users\cware\Desktop\Steller18Nov\18NovTrials\M22.DSG	11-1-2013	15:34:20	119359.000000	11935.900000	49459.964306	20.000000
C:\Users\cware\Desktop\Steller18Nov\18NovTrials\M22.DSG	11-1-2013	15:34:20	119360.000000	11936.000000	49458.446357	20.000000
C:\Users\cware\Desktop\Steller18Nov\18NovTrials\M22.DSG	11-1-2013	15:34:20	119361.000000	11936.100000	49458.770040	20.000000
C:\Users\cware\Desktop\Steller18Nov\18NovTrials\M22.DSG	11-1-2013	15:34:20	119362.000000	11936.200000	49460.064173	20.000000
C:\Users\cware\Desktop\Steller18Nov\18NovTrials\M22.DSG	11-1-2013	15:34:20	119363.000000	11936.300000	49458.421427	20.000000
C:\Users\cware\Desktop\Steller18Nov\18NovTrials\M22.DSG	11-1-2013	15:34:20	119364.000000	11936.400000	49459.391934	20.000000
C:\Users\cware\Desktop\Steller18Nov\18NovTrials\M22.DSG	11-1-2013	15:34:20	119365.000000	11936.500000	49459.665865	20.000000
C:\Users\cware\Desktop\Steller18Nov\18NovTrials\M22.DSG	11-1-2013	15:34:20	119366.000000	11936.600000	49460.661397	20.000000
C:\Users\cware\Desktop\Steller18Nov\18NovTrials\M22.DSG	11-1-2013	15:34:20	119367.000000	11936.700000	49459.715495	20.000000
C:\Users\cware\Desktop\Steller18Nov\18NovTrials\M22.DSG	11-1-2013	15:34:20	119368.000000	11936.800000	49461.532661	20.000000
C:\Users\cware\Desktop\Steller18Nov\18NovTrials\M22.DSG	11-1-2013	15:34:20	119369.000000	11936.900000	49460.661510	20.000000
C:\Users\cware\Desktop\Steller18Nov\18NovTrials\M22.DSG	11-1-2013	15:34:20	119370.000000	11937.000000	49458.744750	20.000000
C:\Users\cware\Desktop\Steller18Nov\18NovTrials\M22.DSG	11-1-2013	15:34:20	119371.000000	11937.100000	49459.367012	20.000000
C:\Users\cware\Desktop\Steller18Nov\18NovTrials\M22.DSG	11-1-2013	15:34:20	119372.000000	11937.200000	49461.432863	20.000000
C:\Users\cware\Desktop\Steller18Nov\18NovTrials\M22.DSG	11-1-2013	15:34:20	119373.000000	11937.300000	49457.500425	20.000000
C:\Users\cware\Desktop\Steller18Nov\18NovTrials\M22.DSG	11-1-2013	15:34:20	119374.000000	11937.400000	49462.055472	20.000000
C:\Users\cware\Desktop\Steller18Nov\18NovTrials\M22.DSG	11-1-2013	15:34:20	119375.000000	11937.500000	49463.075765	20.000000
C:\Users\cware\Desktop\Steller18Nov\18NovTrials\M22.DSG	11-1-2013	15:34:20	119376.000000	11937.600000	49459.416599	20.000000
C:\Users\cware\Desktop\Steller18Nov\18NovTrials\M22.DSG	11-1-2013	15:34:20	119377.000000	11937.700000	49461.159066	20.000000
C:\Users\cware\Desktop\Steller18Nov\18NovTrials\M22.DSG	11-1-2013	15:34:20	119378.000000	11937.800000	49462.154654	20.000000
C:\Users\cware\Desktop\Steller18Nov\18NovTrials\M22.DSG	11-1-2013	15:34:20	119379.000000	11937.900000	49461.831353	20.000000
C:\Users\cware\Desktop\Steller18Nov\18NovTrials\M22.DSG	11-1-2013	15:34:20	119380.000000	11938.000000	49462.329082	20.000000
C:\Users\cware\Desktop\Steller18Nov\18NovTrials\M22.DSG	11-1-2013	15:34:20	119381.000000	11938.100000	49460.511986	20.000000
C:\Users\cware\Desktop\Steller18Nov\18NovTrials\M22.DSG	11-1-2013	15:34:20	119382.000000	11938.200000	49461.383124	20.000000
C:\Users\cware\Desktop\Steller18Nov\18NovTrials\M22.DSG	11-1-2013	15:34:20	119383.000000	11938.300000	49459.964271	20.000000
C:\Users\cware\Desktop\Steller18Nov\18NovTrials\M22.DSG	11-1-2013	15:34:20	119384.000000	11938.400000	49460.312724	20.000000
C:\Users\cware\Desktop\Steller18Nov\18NovTrials\M22.DSG	11-1-2013	15:34:20	119385.000000	11938.500000	49462.005274	20.000000
C:\Users\cware\Desktop\Steller18Nov\18NovTrials\M22.DSG	11-1-2013	15:34:20	119386.000000	11938.600000	49458.246713	20.000000
C:\Users\cware\Desktop\Steller18Nov\18NovTrials\M22.DSG	11-1-2013	15:34:20	119387.000000	11938.700000	49461.084219	20.000000
C:\Users\cware\Desktop\Steller18Nov\18NovTrials\M22.DSG	11-1-2013	15:34:20	119388.000000	11938.800000	49460.487086	20.000000
C:\Users\cware\Desktop\Steller18Nov\18NovTrials\M22.DSG	11-1-2013	15:34:20	119389.000000	11938.900000	49457.873317	20.000000
C:\Users\cware\Desktop\Steller18Nov\18NovTrials\M22.DSG	11-1-2013	15:34:20	119390.000000	11939.000000	49460.860343	20.000000
C:\Users\cware\Desktop\Steller18Nov\18NovTrials\M22.DSG	11-1-2013	15:34:20	119391.000000	11939.100000	49461.706673	20.000000
C:\Users\cware\Desktop\Steller18Nov\18NovTrials\M22.DSG	11-1-2013	15:34:20	119392.000000	11939.200000	49459.939089	20.000000
C:\Users\cware\Desktop\Steller18Nov\18NovTrials\M22.DSG	11-1-2013	15:34:20	119393.000000	11939.300000	49458.719590	20.000000
C:\Users\cware\Desktop\Steller18Nov\18NovTrials\M22.DSG	11-1-2013	15:34:20	119394.000000	11939.400000	49460.959890	20.000000
C:\Users\cware\Desktop\Steller18Nov\18NovTrials\M22.DSG	11-1-2013	15:34:20	119395.000000	11939.500000	49461.258526	20.000000
C:\Users\cware\Desktop\Steller18Nov\18NovTrials\M22.DSG	11-1-2013	15:34:20	119396.000000	11939.600000	49459.516289	20.000000
C:\Users\cware\Desktop\Steller18Nov\18NovTrials\M22.DSG	11-1-2013	15:34:20	119397.000000	11939.700000	49460.935229	20.000000
C:\Users\cware\Desktop\Steller18Nov\18NovTrials\M22.DSG	11-1-2013	15:34:20	119398.000000	11939.800000	49457.798753	20.000000
C:\Users\cware\Desktop\Steller18Nov\18NovTrials\M22.DSG	11-1-2013	15:34:20	119399.000000	11939.900000	49460.885091	20.000000
C:\Users\cware\Desktop\Steller18Nov\18NovTrials\M22.DSG	11-1-2013	15:34:20	119400.000000	11940.000000	49458.645208	20.000000
C:\Users\cware\Desktop\Steller18Nov\18NovTrials\M22.DSG	11-1-2013	15:34:20	119401.000000	11940.100000	49460.910091	20.000000
C:\Users\cware\Desktop\Steller18Nov\18NovTrials\M22.DSG	11-1-2013	15:34:20	119402.000000	11940.200000	49458.221900	20.000000
C:\Users\cware\Desktop\Steller18Nov\18NovTrials\M22.DSG	11-1-2013	15:34:20	119403.000000	11940.300000	49460.387240	20.000000
C:\Users\cware\Desktop\Steller18Nov\18NovTrials\M22.DSG	11-1-2013	15:34:20	119404.000000	11940.400000	49460.238215	20.000000
C:\Users\cware\Desktop\Steller18Nov\18NovTrials\M22.DSG	11-1-2013	15:34:20	119405.000000	11940.500000	49458.147509	20.000000
C:\Users\cware\Desktop\Steller18Nov\18NovTrials\M22.DSG	11-1-2013	15:34:20	119406.000000	11940.600000	49458.520874	20.000000
C:\Users\cware\Desktop\Steller18Nov\18NovTrials\M22.DSG	11-1-2013	15:34:20	119407.000000	11940.700000	49459.989561	20.000000
C:\Users\cware\Desktop\Steller18Nov\18NovTrials\M22.DSG	11-1-2013	15:34:20	119408.000000	11940.800000	49458.968652	20.000000
C:\Users\cware\Desktop\Steller18Nov\18NovTrials\M22.DSG	11-1-2013	15:34:20	119409.000000	11940.900000	49459.591053	20.000000
C:\Users\cware\Desktop\Steller18Nov\18NovTrials\M22.DSG	11-1-2013	15:34:20	119410.000000	11941.000000	49459.317404	20.000000
C:\Users\cware\Desktop\Steller18Nov\18NovTrials\M22.DSG	11-1-2013	15:34:20	119411.000000	11941.100000	49457.699475	20.000000
C:\Users\cware\Desktop\Steller18Nov\18NovTrials\M22.DSG	11-1-2013	15:34:20	119412.000000	11941.200000	49458.172196	20.000000
C:\Users\cware\Desktop\Steller18Nov\18NovTrials\M22.DSG	11-1-2013	15:34:20	119413.000000	11941.300000	49458.869227	20.000000
C:\Users\cware\Desktop\Steller18Nov\18NovTrials\M22.DSG	11-1-2013	15:34:20	119414.000000	11941.400000	49458.445997	20.000000
C:\Users\cware\Desktop\Steller18Nov\18NovTrials\M22.DSG	11-1-2013	15:34:20	119415.000000	11941.500000	49459.267427	20.000000
C:\Users\cware\Desktop\Steller18Nov\18NovTrials\M22.DSG	11-1-2013	15:34:20	119416.000000	11941.600000	49458.869305	20.000000
C:\Users\cware\Desktop\Steller18Nov\18NovTrials\M22.DSG	11-1-2013	15:34:20	119417.000000	11941.700000	49460.312966	20.000000
C:\Users\cware\Desktop\Steller18Nov\18NovTrials\M22.DSG	11-1-2013	15:34:20	119418.000000	11941.800000	49458.993717	20.000000
C:\Users\cware\Desktop\Steller18Nov\18NovTrials\M22.DSG	11-1-2013	15:34:20	119419.000000	11941.900000	49460.636892	20.000000
C:\Users\cware\Desktop\Steller18Nov\18NovTrials\M22.DSG	11-1-2013	15:34:20	119420.000000	11942.000000	49460.362952	20.000000
C:\Users\cware\Desktop\Steller18Nov\18NovTrials\M22.DSG	11-1-2013	15:34:20	119421.000000	11942.100000	49458.396419	20.000000
C:\Users\cware\Desktop\Steller18Nov\18NovTrials\M22.DSG	11-1-2013	15:34:20	119422.000000	11942.200000	49459.640909	20.000000
C:\Users\cware\Desktop\Steller18Nov\18NovTrials\M22.DSG	11-1-2013	15:34:20	119423.000000	11942.300000	49459.441785	20.000000
C:\Users\cware\Desktop\Steller18Nov\18NovTrials\M22.DSG	11-1-2013	15:34:20	119424.000000	11942.400000	49461.906139	20.000000
C:\Users\cware\Desktop\Steller18Nov\18NovTrials\M22.DSG	11-1-2013	15:34:20	119425.000000	11942.500000	49460.810895	20.000000
C:\Users\cware\Desktop\Steller18Nov\18NovTrials\M22.DSG	11-1-2013	15:34:20	119426.000000	11942.600000	49459.317291	20.000000
C:\Users\cware\Desktop\Steller18Nov\18NovTrials\M22.DSG	11-1-2013	15:34:20	119427.000000	11942.700000	49459.964392	20.000000
C:\Users\cware\Desktop\Steller18Nov\18NovTrials\M22.DSG	11-1-2013	15:34:20	119428.000000	11942.800000	49458.197252	20.000000
C:\Users\cware\Desktop\Steller18Nov\18NovTrials\M22.DSG	11-1-2013	15:34:20	119429.000000	11942.900000	49458.943896	20.000000
C:\Users\cware\Desktop\Steller18Nov\18NovTrials\M22.DSG	11-1-2013	15:34:20	119430.000000	11943.000000	49459.317282	20.000000
C:\Users\cware\Desktop\Steller18Nov\18NovTrials\M22.DSG	11-1-2013	15:34:20	119431.000000	11943.100000	49460.611342	20.000000
C:\Users\cware\Desktop\Steller18Nov\18NovTrials\M22.DSG	11-1-2013	15:34:20	119432.000000	11943.200000	49458.894074	20.000000
C:\Users\cware\Desktop\Steller18Nov\18NovTrials\M22.DSG	11-1-2013	15:34:20	119433.000000	11943.300000	49458.495718	20.000000
C:\Users\cware\Desktop\Steller18Nov\18NovTrials\M22.DSG	11-1-2013	15:34:20	119434.000000	11943.400000	49458.843815	20.000000
C:\Users\cware\Desktop\Steller18Nov\18NovTrials\M22.DSG	11-1-2013	15:34:20	119435.000000	11943.500000	49457.200661	20.000000
C:\Users\cware\Desktop\Steller18Nov\18NovTrials\M22.DSG	11-1-2013	15:34:20	119436.000000	11943.600000	49459.690075	20.000000
C:\Users\cware\Desktop\Steller18Nov\18NovTrials\M22.DSG	11-1-2013	15:34:20	119437.000000	11943.700000	49458.370934	20.000000
C:\Users\cware\Desktop\Steller18Nov\18NovTrials\M22.DSG	11-1-2013	15:34:20	119438.000000	11943.800000	49458.744243	20.000000
C:\Users\cware\Desktop\Steller18Nov\18NovTrials\M22.DSG	11-1-2013	15:34:20	119439.000000	11943.900000	49459.889234	20.000000
C:\Users\cware\Desktop\Steller18Nov\18NovTrials\M22.DSG	11-1-2013	15:34:20	119440.000000	11944.000000	49461.009403	20.000000
C:\Users\cware\Desktop\Steller18Nov\18NovTrials\M22.DSG	11-1-2013	15:34:20	119441.000000	11944.100000	49459.640137	20.000000
C:\Users\cware\Desktop\Steller18Nov\18NovTrials\M22.DSG	11-1-2013	15:34:20	119442.000000	11944.200000	49461.158459	20.000000
C:\Users\cware\Desktop\Steller18Nov\18NovTrials\M22.DSG	11-1-2013	15:34:20	119443.000000	11944.300000	49459.167086	20.000000
C:\Users\cware\Desktop\Steller18Nov\18NovTrials\M22.DSG	11-1-2013	15:34:20	119444.000000	11944.400000	49458.768899	20.000000
C:\Users\cware\Desktop\Steller18Nov\18NovTrials\M22.DSG	11-1-2013	15:34:20	119445.000000	11944.500000	49459.839330	20.000000
C:\Users\cware\Desktop\Steller18Nov\18NovTrials\M22.DSG	11-1-2013	15:34:20	119446.000000	11944.600000	49460.013355	20.000000
C:\Users\cware\Desktop\Steller18Nov\18NovTrials\M22.DSG	11-1-2013	15:34:20	119447.000000	11944.700000	49460.411472	20.000000
C:\Users\cware\Desktop\Steller18Nov\18NovTrials\M22.DSG	11-1-2013	15:34:20	119448.000000	11944.800000	49461.332553	20.000000
C:\Users\cware\Desktop\Steller18Nov\18NovTrials\M22.DSG	11-1-2013	15:34:20	119449.000000	11944.900000	49459.241573	20.000000
C:\Users\cware\Desktop\Steller18Nov\18NovTrials\M22.DSG	11-1-2013	15:34:20	119450.000000	11945.000000	49458.395304	20.000000
C:\Users\cware\Desktop\Steller18Nov\18NovTrials\M22.DSG	11-1-2013	15:34:20	119451.000000	11945.100000	49458.768722	20.000000
C:\Users\cware\Desktop\Steller18Nov\18NovTrials\M22.DSG	11-1-2013	15:34:20	119452.000000	11945.200000	49460.660408	20.000000
C:\Users\cware\Desktop\Steller18Nov\18NovTrials\M22.DSG	11-1-2013	15:34:20	119453.000000	11945.300000	49461.731108	20.000000
C:\Users\cware\Desktop\Steller18Nov\18NovTrials\M22.DSG	11-1-2013	15:34:20	119454.000000	11945.400000	49461.133342	20.000000
C:\Users\cware\Desktop\Steller18Nov\18NovTrials\M22.DSG	11-1-2013	15:34:20	119455.000000	11945.500000	49461.730670	20.000000
C:\Users\cware\Desktop\Steller18Nov\18NovTrials\M22.DSG	11-1-2013	15:34:20	119456.000000	11945.600000	49460.386490	20.000000
C:\Users\cware\Desktop\Steller18Nov\18NovTrials\M22.DSG	11-1-2013	15:34:20	119457.000000	11945.700000	49460.934066	20.000000
C:\Users\cware\Desktop\Steller18Nov\18NovTrials\M22.DSG	11-1-2013	15:34:20	119458.000000	11945.800000	49460.486241	20.000000
C:\Users\cware\Desktop\Steller18Nov\18NovTrials\M22.DSG	11-1-2013	15:34:20	119459.000000	11945.900000	49458.942794	20.000000
C:\Users\cware\Desktop\Steller18Nov\18NovTrials\M22.DSG	11-1-2013	15:34:20	119460.000000	11946.000000	49459.291324	20.000000
C:\Users\cware\Desktop\Steller18Nov\18NovTrials\M22.DSG	11-1-2013	15:34:20	119461.000000	11946.100000	49458.768787	20.000000
C:\Users\cware\Desktop\Steller18Nov\18NovTrials\M22.DSG	11-1-2013	15:34:20	119462.000000	11946.200000	49460.112633	20.000000
C:\Users\cware\Desktop\Steller18Nov\18NovTrials\M22.DSG	11-1-2013	15:34:20	119463.000000	11946.300000	49460.112546	20.000000
C:\Users\cware\Desktop\Steller18Nov\18NovTrials\M22.DSG	11-1-2013	15:34:20	119464.000000	11946.400000	49459.316129	20.000000
C:\Users\cware\Desktop\Steller18Nov\18NovTrials\M22.DSG	11-1-2013	15:34:20	119465.000000	11946.500000	49458.892990	20.000000
C:\Users\cware\Desktop\Steller18Nov\18NovTrials\M22.DSG	11-1-2013	15:34:20	119466.000000	11946.600000	49461.805282	20.000000
C:\Users\cware\Desktop\Steller18Nov\18NovTrials\M22.DSG	11-1-2013	15:34:20	119467.000000	11946.700000	49459.515252	20.000000
C:\Users\cware\Desktop\Steller18Nov\18NovTrials\M22.DSG	11-1-2013	15:34:20	119468.000000	11946.800000	49459.639569	20.000000
C:\Users\cware\Desktop\Steller18Nov\18NovTrials\M22.DSG	11-1-2013	15:34:20	119469.000000	11946.900000	49459.639859	20.000000
C:\Users\cware\Desktop\Steller18Nov\18NovTrials\M22.DSG	11-1-2013	15:34:20	119470.000000	11947.000000	49461.083452	20.000000
C:\Users\cware\Desktop\Steller18Nov\18NovTrials\M22.DSG	11-1-2013	15:34:20	119471.000000	11947.100000	49460.336730	20.000000
C:\Users\cware\Desktop\Steller18Nov\18NovTrials\M22.DSG	11-1-2013	15:34:20	119472.000000	11947.200000	49460.585328	20.000000
C:\Users\cware\Desktop\Steller18Nov\18NovTrials\M22.DSG	11-1-2013	15:34:20	119473.000000	11947.300000	49460.287008	20.000000
C:\Users\cware\Desktop\Steller18Nov\18NovTrials\M22.DSG	11-1-2013	15:34:20	119474.000000	11947.400000	49461.755557	20.000000
C:\Users\cware\Desktop\Steller18Nov\18NovTrials\M22.DSG	11-1-2013	15:34:20	119475.000000	11947.500000	49459.789210	20.000000
C:\Users\cware\Desktop\Steller18Nov\18NovTrials\M22.DSG	11-1-2013	15:34:20	119476.000000	11947.600000	49460.685204	20.000000
C:\Users\cware\Desktop\Steller18Nov\18NovTrials\M22.DSG	11-1-2013	15:34:20	119477.000000	11947.700000	49461.531338	20.000000
C:\Users\cware\Desktop\Steller18Nov\18NovTrials\M22.DSG	11-1-2013	15:34:20	119478.000000	11947.800000	49459.415675	20.000000
C:\Users\cware\Desktop\Steller18Nov\18NovTrials\M22.DSG	11-1-2013	15:34:20	119479.000000	11947.900000	49458.917799	20.000000
C:\Users\cware\Desktop\Steller18Nov\18NovTrials\M22.DSG	11-1-2013	15:34:20	119480.000000	11948.000000	49459.017215	20.000000
C:\Users\cware\Desktop\Steller18Nov\18NovTrials\M22.DSG	11-1-2013	15:34:20	119481.000000	11948.100000	49460.037903	20.000000
C:\Users\cware\Desktop\Steller18Nov\18NovTrials\M22.DSG	11-1-2013	15:34:20	119482.000000	11948.200000	49460.510963	20.000000
C:\Users\cware\Desktop\Steller18Nov\18NovTrials\M22.DSG	11-1-2013	15:34:20	119483.000000	11948.300000	49460.834463	20.000000
C:\Users\cware\Desktop\Steller18Nov\18NovTrials\M22.DSG	11-1-2013	15:34:20	119484.000000	11948.400000	49460.411091	20.000000
C:\Users\cware\Desktop\Steller18Nov\18NovTrials\M22.DSG	11-1-2013	15:34:20	119485.000000	11948.500000	49459.614526	20.000000
C:\Users\cware\Desktop\Steller18Nov\18NovTrials\M22.DSG	11-1-2013	15:34:20	119486.000000	11948.600000	49461.780127	20.000000
C:\Users\cware\Desktop\Steller18Nov\18NovTrials\M22.DSG	11-1-2013	15:34:20	119487.000000	11948.700000	49462.825649	20.000000
C:\Users\cware\Desktop\Steller18Nov\18NovTrials\M22.DSG	11-1-2013	15:34:20	119488.000000	11948.800000	49462.228070	20.000000
C:\Users\cware\Desktop\Steller18Nov\18NovTrials\M22.DSG	11-1-2013	15:34:20	119489.000000	11948.900000	49462.128688	20.000000
C:\Users\cware\Desktop\Steller18Nov\18NovTrials\M22.DSG	11-1-2013	15:34:20	119490.000000	11949.000000	49460.411069	20.000000
C:\Users\cware\Desktop\Steller18Nov\18NovTrials\M22.DSG	11-1-2013	15:34:20	119491.000000	11949.100000	49460.037790	20.000000
C:\Users\cware\Desktop\Steller18Nov\18NovTrials\M22.DSG	11-1-2013	15:34:20	119492.000000	11949.200000	49460.062634	20.000000
C:\Users\cware\Desktop\Steller18Nov\18NovTrials\M22.DSG	11-1-2013	15:34:20	119493.000000	11949.300000	49461.157921	20.000000
C:\Users\cware\Desktop\Steller18Nov\18NovTrials\M22.DSG	11-1-2013	15:34:20	119494.000000	11949.400000	49461.904326	20.000000
C:\Users\cware\Desktop\Steller18Nov\18NovTrials\M22.DSG	11-1-2013	15:34:20	119495.000000	11949.500000	49461.605794	20.000000
C:\Users\cware\Desktop\Steller18Nov\18NovTrials\M22.DSG	11-1-2013	15:34:20	119496.000000	11949.600000	49461.506182	20.000000
C:\Users\cware\Desktop\Steller18Nov\18NovTrials\M22.DSG	11-1-2013	15:34:20	119497.000000	11949.700000	49460.311500	20.000000
C:\Users\cware\Desktop\Steller18Nov\18NovTrials\M22.DSG	11-1-2013	15:34:20	119498.000000	11949.800000	49459.639430	20.000000
C:\Users\cware\Desktop\Steller18Nov\18NovTrials\M22.DSG	11-1-2013	15:34:20	119499.000000	11949.900000	49459.664200	20.000000
C:\Users\cware\Desktop\Steller18Nov\18NovTrials\M22.DSG	11-1-2013	15:34:20	119500.000000	11950.000000	49459.664265	20.000000
C:\Users\cware\Desktop\Steller18Nov\18NovTrials\M22.DSG	11-1-2013	15:34:20	119501.000000	11950.100000	49461.879730	20.000000
C:\Users\cware\Desktop\Steller18Nov\18NovTrials\M22.DSG	11-1-2013	15:34:20	119502.000000	11950.200000	49462.402350	20.000000
C:\Users\cware\Desktop\Steller18Nov\18NovTrials\M22.DSG	11-1-2013	15:34:20	119503.000000	11950.300000	49459.540013	20.000000
C:\Users\cware\Desktop\Steller18Nov\18NovTrials\M22.DSG	11-1-2013	15:34:20	119504.000000	11950.400000	49459.116571	20.000000
C:\Users\cware\Desktop\Steller18Nov\18NovTrials\M22.DSG	11-1-2013	15:34:20	119505.000000	11950.500000	49460.909084	20.000000
C:\Users\cware\Desktop\Steller18Nov\18NovTrials\M22.DSG	11-1-2013	15:34:20	119506.000000	11950.600000	49460.560194	20.000000
C:\Users\cware\Desktop\Steller18Nov\18NovTrials\M22.DSG	11-1-2013	15:34:20	119507.000000	11950.700000	49460.908638	20.000000
C:\Users\cware\Desktop\Steller18Nov\18NovTrials\M22.DSG	11-1-2013	15:34:20	119508.000000	11950.800000	49459.963018	20.000000
C:\Users\cware\Desktop\Steller18Nov\18NovTrials\M22.DSG	11-1-2013	15:34:20	119509.000000	11950.900000	49462.526896	20.000000
C:\Users\cware\Desktop\Steller18Nov\18NovTrials\M22.DSG	11-1-2013	15:34:20	119510.000000	11951.000000	49459.738790	20.000000
C:\Users\cware\Desktop\Steller18Nov\18NovTrials\M22.DSG	11-1-2013	15:34:20	119511.000000	11951.100000	49460.436042	20.000000
C:\Users\cware\Desktop\Steller18Nov\18NovTrials\M22.DSG	11-1-2013	15:34:20	119512.000000	11951.200000	49462.477197	20.000000
C:\Users\cware\Desktop\Steller18Nov\18NovTrials\M22.DSG	11-1-2013	15:34:20	119513.000000	11951.300000	49461.008314	20.000000
C:\Users\cware\Desktop\Steller18Nov\18NovTrials\M22.DSG	11-1-2013	15:34:20	119514.000000	11951.400000	49460.933806	20.000000
C:\Users\cware\Desktop\Steller18Nov\18NovTrials\M22.DSG	11-1-2013	15:34:20	119515.000000	11951.500000	49458.593929	20.000000
C:\Users\cware\Desktop\Steller18Nov\18NovTrials\M22.DSG	11-1-2013	15:34:20	119516.000000	11951.600000	49464.045140	20.000000
C:\Users\cware\Desktop\Steller18Nov\18NovTrials\M22.DSG	11-1-2013	15:34:20	119517.000000	11951.700000	49460.610167	20.000000
C:\Users\cware\Desktop\Steller18Nov\18NovTrials\M22.DSG	11-1-2013	15:34:20	119518.000000	11951.800000	49459.763902	20.000000
C:\Users\cware\Desktop\Steller18Nov\18NovTrials\M22.DSG	11-1-2013	15:34:20	119519.000000	11951.900000	49459.962883	20.000000
C:\Users\cware\Desktop\Steller18Nov\18NovTrials\M22.DSG	11-1-2013	15:34:20	119520.000000	11952.000000	49460.684614	20.000000
C:\Users\cware\Desktop\Steller18Nov\18NovTrials\M22.DSG	11-1-2013	15:34:20	119521.000000	11952.100000	49459.913227	20.000000
C:\Users\cware\Desktop\Steller18Nov\18NovTrials\M22.DSG	11-1-2013	15:34:20	119522.000000	11952.200000	49459.913188	20.000000
C:\Users\cware\Desktop\Steller18Nov\18NovTrials\M22.DSG	11-1-2013	15:34:20	119523.000000	11952.300000	49460.286458	20.000000
C:\Users\cware\Desktop\Steller18Nov\18NovTrials\M22.DSG	11-1-2013	15:34:20	119524.000000	11952.400000	49460.709713	20.000000
C:\Users\cware\Desktop\Steller18Nov\18NovTrials\M22.DSG	11-1-2013	15:34:20	119525.000000	11952.500000	49460.908768	20.000000
C:\Users\cware\Desktop\Steller18Nov\18NovTrials\M22.DSG	11-1-2013	15:34:20	119526.000000	11952.600000	49460.734283	20.000000
C:\Users\cware\Desktop\Steller18Nov\18NovTrials\M22.DSG	11-1-2013	15:34:20	119527.000000	11952.700000	49459.813880	20.000000
C:\Users\cware\Desktop\Steller18Nov\18NovTrials\M22.DSG	11-1-2013	15:34:20	119528.000000	11952.800000	49460.336209	20.000000
C:\Users\cware\Desktop\Steller18Nov\18NovTrials\M22.DSG	11-1-2013	15:34:20	119529.000000	11952.900000	49459.639543	20.000000
C:\Users\cware\Desktop\Steller18Nov\18NovTrials\M22.DSG	11-1-2013	15:34:20	119530.000000	11953.000000	49460.112394	20.000000
C:\Users\cware\Desktop\Steller18Nov\18NovTrials\M22.DSG	11-1-2013	15:34:20	119531.000000	11953.100000	49459.713986	20.000000
C:\Users\cware\Desktop\Steller18Nov\18NovTrials\M22.DSG	11-1-2013	15:34:20	119532.000000	11953.200000	49460.162003	20.000000
C:\Users\cware\Desktop\Steller18Nov\18NovTrials\M22.DSG	11-1-2013	15:34:20	119533.000000	11953.300000	49460.834073	20.000000
C:\Users\cware\Desktop\Steller18Nov\18NovTrials\M22.DSG	11-1-2013	15:34:20	119534.000000	11953.400000	49460.062412	20.000000
C:\Users\cware\Desktop\Steller18Nov\18NovTrials\M22.DSG	11-1-2013	15:34:20	119535.000000	11953.500000	49460.759261	20.000000
C:\Users\cware\Desktop\Steller18Nov\18NovTrials\M22.DSG	11-1-2013	15:34:20	119536.000000	11953.600000	49461.083026	20.000000
C:\Users\cware\Desktop\Steller18Nov\18NovTrials\M22.DSG	11-1-2013	15:34:20	119537.000000	11953.700000	49461.082805	20.000000
C:\Users\cware\Desktop\Steller18Nov\18NovTrials\M22.DSG	11-1-2013	15:34:20	119538.000000	11953.800000	49459.465314	20.000000
C:\Users\cware\Desktop\Steller18Nov\18NovTrials\M22.DSG	11-1-2013	15:34:20	119539.000000	11953.900000	49458.793547	20.000000
C:\Users\cware\Desktop\Steller18Nov\18NovTrials\M22.DSG	11-1-2013	15:34:20	119540.000000	11954.000000	49459.938456	20.000000
C:\Users\cware\Desktop\Steller18Nov\18NovTrials\M22.DSG	11-1-2013	15:34:20	119541.000000	11954.100000	49461.232659	20.000000
C:\Users\cware\Desktop\Steller18Nov\18NovTrials\M22.DSG	11-1-2013	15:34:20	119542.000000	11954.200000	49460.461224	20.000000
C:\Users\cware\Desktop\Steller18Nov\18NovTrials\M22.DSG	11-1-2013	15:34:20	119543.000000	11954.300000	49460.461367	20.000000
C:\Users\cware\Desktop\Steller18Nov\18NovTrials\M22.DSG	11-1-2013	15:34:20	119544.000000	11954.400000	49460.411372	20.000000
C:\Users\cware\Desktop\Steller18Nov\18NovTrials\M22.DSG	11-1-2013	15:34:20	119545.000000	11954.500000	49459.714454	20.000000
C:\Users\cware\Desktop\Steller18Nov\18NovTrials\M22.DSG	11-1-2013	15:34:20	119546.000000	11954.600000	49458.569255	20.000000
C:\Users\cware\Desktop\Steller18Nov\18NovTrials\M22.DSG	11-1-2013	15:34:20	119547.000000	11954.700000	49460.535520	20.000000
C:\Users\cware\Desktop\Steller18Nov\18NovTrials\M22.DSG	11-1-2013	15:34:20	119548.000000	11954.800000	49461.431635	20.000000
C:\Users\cware\Desktop\Steller18Nov\18NovTrials\M22.DSG	11-1-2013	15:34:20	119549.000000	11954.900000	49460.162089	20.000000
C:\Users\cware\Desktop\Steller18Nov\18NovTrials\M22.DSG	11-1-2013	15:34:20	119550.000000	11955.000000	49460.037686	20.000000
C:\Users\cware\Desktop\Steller18Nov\18NovTrials\M22.DSG	11-1-2013	15:34:20	119551.000000	11955.100000	49460.037899	20.000000
C:\Users\cware\Desktop\Steller18Nov\18NovTrials\M22.DSG	11-1-2013	15:34:20	119552.000000	11955.200000	49460.386091	20.000000
C:\Users\cware\Desktop\Steller18Nov\18NovTrials\M22.DSG	11-1-2013	15:34:20	119553.000000	11955.300000	49461.954225	20.000000
C:\Users\cware\Desktop\Steller18Nov\18NovTrials\M22.DSG	11-1-2013	15:34:20	119554.000000	11955.400000	49461.804857	20.000000
C:\Users\cware\Desktop\Steller18Nov\18NovTrials\M22.DSG	11-1-2013	15:34:20	119555.000000	11955.500000	49460.734309	20.000000
C:\Users\cware\Desktop\Steller18Nov\18NovTrials\M22.DSG	11-1-2013	15:34:20	119556.000000	11955.600000	49459.390312	20.000000
C:\Users\cware\Desktop\Steller18Nov\18NovTrials\M22.DSG	11-1-2013	15:34:20	119557.000000	11955.700000	49460.684328	20.000000
C:\Users\cware\Desktop\Steller18Nov\18NovTrials\M22.DSG	11-1-2013	15:34:20	119558.000000	11955.800000	49461.779658	20.000000
C:\Users\cware\Desktop\Steller18Nov\18NovTrials\M22.DSG	11-1-2013	15:34:20	119559.000000	11955.900000	49462.476763	20.000000
C:\Users\cware\Desktop\Steller18Nov\18NovTrials\M22.DSG	11-1-2013	15:34:20	119560.000000	11956.000000	49462.078272	20.000000
C:\Users\cware\Desktop\Steller18Nov\18NovTrials\M22.DSG	11-1-2013	15:34:20	119561.000000	11956.100000	49461.705094	20.000000
C:\Users\cware\Desktop\Steller18Nov\18NovTrials\M22.DSG	11-1-2013	15:34:20	119562.000000	11956.200000	49461.132678	20.000000
C:\Users\cware\Desktop\Steller18Nov\18NovTrials\M22.DSG	11-1-2013	15:34:20	119563.000000	11956.300000	49462.277487	20.000000
C:\Users\cware\Desktop\Steller18Nov\18NovTrials\M22.DSG	11-1-2013	15:34:20	119564.000000	11956.400000	49460.808887	20.000000
C:\Users\cware\Desktop\Steller18Nov\18NovTrials\M22.DSG	11-1-2013	15:34:20	119565.000000	11956.500000	49460.933407	20.000000
C:\Users\cware\Desktop\Steller18Nov\18NovTrials\M22.DSG	11-1-2013	15:34:20	119566.000000	11956.600000	49461.481114	20.000000
C:\Users\cware\Desktop\Steller18Nov\18NovTrials\M22.DSG	11-1-2013	15:34:20	119567.000000	11956.700000	49461.953813	20.000000
C:\Users\cware\Desktop\Steller18Nov\18NovTrials\M22.DSG	11-1-2013	15:34:20	119568.000000	11956.800000	49461.854240	20.000000
C:\Users\cware\Desktop\Steller18Nov\18NovTrials\M22.DSG	11-1-2013	15:34:20	119569.000000	11956.900000	49459.589336	20.000000
C:\Users\cware\Desktop\Steller18Nov\18NovTrials\M22.DSG	11-1-2013	15:34:20	119570.000000	11957.000000	49462.103471	20.000000
C:\Users\cware\Desktop\Steller18Nov\18NovTrials\M22.DSG	11-1-2013	15:34:20	119571.000000	11957.100000	49462.750542	20.000000
C:\Users\cware\Desktop\Steller18Nov\18NovTrials\M22.DSG	11-1-2013	15:34:20	119572.000000	11957.200000	49461.556060	20.000000
C:\Users\cware\Desktop\Steller18Nov\18NovTrials\M22.DSG	11-1-2013	15:34:20	119573.000000	11957.300000	49460.236949	20.000000
C:\Users\cware\Desktop\Steller18Nov\18NovTrials\M22.DSG	11-1-2013	15:34:20	119574.000000	11957.400000	49463.447734	20.000000
C:\Users\cware\Desktop\Steller18Nov\18NovTrials\M22.DSG	11-1-2013	15:34:20	119575.000000	11957.500000	49460.137159	20.000000
C:\Users\cware\Desktop\Steller18Nov\18NovTrials\M22.DSG	11-1-2013	15:34:20	119576.000000	11957.600000	49462.352295	20.000000
C:\Users\cware\Desktop\Steller18Nov\18NovTrials\M22.DSG	11-1-2013	15:34:20	119577.000000	11957.700000	49462.302660	20.000000
C:\Users\cware\Desktop\Steller18Nov\18NovTrials\M22.DSG	11-1-2013	15:34:20	119578.000000	11957.800000	49460.560133	20.000000
C:\Users\cware\Desktop\Steller18Nov\18NovTrials\M22.DSG	11-1-2013	15:34:20	119579.000000	11957.900000	49460.535520	20.000000
C:\Users\cware\Desktop\Steller18Nov\18NovTrials\M22.DSG	11-1-2013	15:34:20	119580.000000	11958.000000	49460.609997	20.000000
C:\Users\cware\Desktop\Steller18Nov\18NovTrials\M22.DSG	11-1-2013	15:34:20	119581.000000	11958.100000	49460.162042	20.000000
C:\Users\cware\Desktop\Steller18Nov\18NovTrials\M22.DSG	11-1-2013	15:34:20	119582.000000	11958.200000	49462.302426	20.000000
C:\Users\cware\Desktop\Steller18Nov\18NovTrials\M22.DSG	11-1-2013	15:34:20	119583.000000	11958.300000	49458.792988	20.000000
C:\Users\cware\Desktop\Steller18Nov\18NovTrials\M22.DSG	11-1-2013	15:34:20	119584.000000	11958.400000	49461.157556	20.000000
C:\Users\cware\Desktop\Steller18Nov\18NovTrials\M22.DSG	11-1-2013	15:34:20	119585.000000	11958.500000	49460.311266	20.000000
C:\Users\cware\Desktop\Steller18Nov\18NovTrials\M22.DSG	11-1-2013	15:34:20	119586.000000	11958.600000	49459.614179	20.000000
C:\Users\cware\Desktop\Steller18Nov\18NovTrials\M22.DSG	11-1-2013	15:34:20	119587.000000	11958.700000	49459.962883	20.000000
C:\Users\cware\Desktop\Steller18Nov\18NovTrials\M22.DSG	11-1-2013	15:34:20	119588.000000	11958.800000	49458.743249	20.000000
C:\Users\cware\Desktop\Steller18Nov\18NovTrials\M22.DSG	11-1-2013	15:34:20	119589.000000	11958.900000	49458.991977	20.000000
C:\Users\cware\Desktop\Steller18Nov\18NovTrials\M22.DSG	11-1-2013	15:34:20	119590.000000	11959.000000	49460.833999	20.000000
C:\Users\cware\Desktop\Steller18Nov\18NovTrials\M22.DSG	11-1-2013	15:34:20	119591.000000	11959.100000	49460.335966	20.000000
C:\Users\cware\Desktop\Steller18Nov\18NovTrials\M22.DSG	11-1-2013	15:34:20	119592.000000	11959.200000	49462.427124	20.000000
C:\Users\cware\Desktop\Steller18Nov\18NovTrials\M22.DSG	11-1-2013	15:34:20	119593.000000	11959.300000	49459.365447	20.000000
C:\Users\cware\Desktop\Steller18Nov\18NovTrials\M22.DSG	11-1-2013	15:34:20	119594.000000	11959.400000	49461.530731	20.000000
C:\Users\cware\Desktop\Steller18Nov\18NovTrials\M22.DSG	11-1-2013	15:34:20	119595.000000	11959.500000	49460.336339	20.000000
C:\Users\cware\Desktop\Steller18Nov\18NovTrials\M22.DSG	11-1-2013	15:34:20	119596.000000	11959.600000	49460.435990	20.000000
C:\Users\cware\Desktop\Steller18Nov\18NovTrials\M22.DSG	11-1-2013	15:34:20	119597.000000	11959.700000	49460.908785	20.000000
C:\Users\cware\Desktop\Steller18Nov\18NovTrials\M22.DSG	11-1-2013	15:34:20	119598.000000	11959.800000	49462.178409	20.000000
C:\Users\cware\Desktop\Steller18Nov\18NovTrials\M22.DSG	11-1-2013	15:34:20	119599.000000	11959.900000	49459.365611	20.000000
C:\Users\cware\Desktop\Steller18Nov\18NovTrials\M22.DSG	11-1-2013	15:34:20	119600.000000	11960.000000	49459.490466	20.000000
C:\Users\cware\Desktop\Steller18Nov\18NovTrials\M22.DSG	11-1-2013	15:34:20	119601.000000	11960.100000	49460.561061	20.000000
C:\Users\cware\Desktop\Steller18Nov\18NovTrials\M22.DSG	11-1-2013	15:34:20	119602.000000	11960.200000	49460.287060	20.000000
C:\Users\cware\Desktop\Steller18Nov\18NovTrials\M22.DSG	11-1-2013	15:34:20	119603.000000	11960.300000	49459.764458	20.000000
C:\Users\cware\Desktop\Steller18Nov\18NovTrials\M22.DSG	11-1-2013	15:34:20	119604.000000	11960.400000	49460.561126	20.000000
C:\Users\cware\Desktop\Steller18Nov\18NovTrials\M22.DSG	11-1-2013	15:34:20	119605.000000	11960.500000	49459.042479	20.000000
C:\Users\cware\Desktop\Steller18Nov\18NovTrials\M22.DSG	11-1-2013	15:34:20	119606.000000	11960.600000	49459.814023	20.000000
C:\Users\cware\Desktop\Steller18Nov\18NovTrials\M22.DSG	11-1-2013	15:34:20	119607.000000	11960.700000	49460.336730	20.000000
C:\Users\cware\Desktop\Steller18Nov\18NovTrials\M22.DSG	11-1-2013	15:34:20	119608.000000	11960.800000	49460.187635	20.000000
C:\Users\cware\Desktop\Steller18Nov\18NovTrials\M22.DSG	11-1-2013	15:34:20	119609.000000	11960.900000	49461.531581	20.000000
C:\Users\cware\Desktop\Steller18Nov\18NovTrials\M22.DSG	11-1-2013	15:34:20	119610.000000	11961.000000	49459.888774	20.000000
C:\Users\cware\Desktop\Steller18Nov\18NovTrials\M22.DSG	11-1-2013	15:34:20	119611.000000	11961.100000	49461.482024	20.000000
C:\Users\cware\Desktop\Steller18Nov\18NovTrials\M22.DSG	11-1-2013	15:34:20	119612.000000	11961.200000	49460.038207	20.000000
C:\Users\cware\Desktop\Steller18Nov\18NovTrials\M22.DSG	11-1-2013	15:34:20	119613.000000	11961.300000	49459.938985	20.000000
C:\Users\cware\Desktop\Steller18Nov\18NovTrials\M22.DSG	11-1-2013	15:34:20	119614.000000	11961.400000	49460.361721	20.000000
C:\Users\cware\Desktop\Steller18Nov\18NovTrials\M22.DSG	11-1-2013	15:34:20	119615.000000	11961.500000	49460.436446	20.000000
C:\Users\cware\Desktop\Steller18Nov\18NovTrials\M22.DSG	11-1-2013	15:34:20	119616.000000	11961.600000	49459.938643	20.000000
C:\Users\cware\Desktop\Steller18Nov\18NovTrials\M22.DSG	11-1-2013	15:34:20	119617.000000	11961.700000	49459.988407	20.000000
C:\Users\cware\Desktop\Steller18Nov\18NovTrials\M22.DSG	11-1-2013	15:34:20	119618.000000	11961.800000	49458.843208	20.000000
C:\Users\cware\Desktop\Steller18Nov\18NovTrials\M22.DSG	11-1-2013	15:34:20	119619.000000	11961.900000	49461.357170	20.000000
C:\Users\cware\Desktop\Steller18Nov\18NovTrials\M22.DSG	11-1-2013	15:34:20	119620.000000	11962.000000	49461.008553	20.000000
C:\Users\cware\Desktop\Steller18Nov\18NovTrials\M22.DSG	11-1-2013	15:34:20	119621.000000	11962.100000	49460.037617	20.000000
C:\Users\cware\Desktop\Steller18Nov\18NovTrials\M22.DSG	11-1-2013	15:34:20	119622.000000	11962.200000	49460.884258	20.000000
C:\Users\cware\Desktop\Steller18Nov\18NovTrials\M22.DSG	11-1-2013	15:34:20	119623.000000	11962.300000	49460.685022	20.000000
C:\Users\cware\Desktop\Steller18Nov\18NovTrials\M22.DSG	11-1-2013	15:34:20	119624.000000	11962.400000	49459.066919	20.000000
C:\Users\cware\Desktop\Steller18Nov\18NovTrials\M22.DSG	11-1-2013	15:34:20	119625.000000	11962.500000	49458.892452	20.000000
C:\Users\cware\Desktop\Steller18Nov\18NovTrials\M22.DSG	11-1-2013	15:34:20	119626.000000	11962.600000	49460.784200	20.000000
C:\Users\cware\Desktop\Steller18Nov\18NovTrials\M22.DSG	11-1-2013	15:34:20	119627.000000	11962.700000	49460.011876	20.000000
C:\Users\cware\Desktop\Steller18Nov\18NovTrials\M22.DSG	11-1-2013	15:34:20	119628.000000	11962.800000	49463.720385	20.000000
C:\Users\cware\Desktop\Steller18Nov\18NovTrials\M22.DSG	11-1-2013	15:34:20	119629.000000	11962.900000	49463.570926	20.000000
C:\Users\cware\Desktop\Steller18Nov\18NovTrials\M22.DSG	11-1-2013	15:34:20	119630.000000	11963.000000	49461.032507	20.000000
C:\Users\cware\Desktop\Steller18Nov\18NovTrials\M22.DSG	11-1-2013	15:34:20	119631.000000	11963.100000	49457.696851	20.000000
C:\Users\cware\Desktop\Steller18Nov\18NovTrials\M22.DSG	11-1-2013	15:34:20	119632.000000	11963.200000	49462.027796	20.000000
C:\Users\cware\Desktop\Steller18Nov\18NovTrials\M22.DSG	11-1-2013	15:34:20	119633.000000	11963.300000	49458.692435	20.000000
C:\Users\cware\Desktop\Steller18Nov\18NovTrials\M22.DSG	11-1-2013	15:34:20	119634.000000	11963.400000	49460.907501	20.000000
C:\Users\cware\Desktop\Steller18Nov\18NovTrials\M22.DSG	11-1-2013	15:34:20	119635.000000	11963.500000	49460.160922	20.000000
C:\Users\cware\Desktop\Steller18Nov\18NovTrials\M22.DSG	11-1-2013	15:34:20	119636.000000	11963.600000	49463.421481	20.000000
C:\Users\cware\Desktop\Steller18Nov\18NovTrials\M22.DSG	11-1-2013	15:34:20	119637.000000	11963.700000	49461.405113	20.000000
C:\Users\cware\Desktop\Steller18Nov\18NovTrials\M22.DSG	11-1-2013	15:34:20	119638.000000	11963.800000	49462.823914	20.000000
C:\Users\cware\Desktop\Steller18Nov\18NovTrials\M22.DSG	11-1-2013	15:34:20	119639.000000	11963.900000	49460.882905	20.000000
C:\Users\cware\Desktop\Steller18Nov\18NovTrials\M22.DSG	11-1-2013	15:34:20	119640.000000	11964.000000	49459.688115	20.000000
C:\Users\cware\Desktop\Steller18Nov\18NovTrials\M22.DSG	11-1-2013	15:34:20	119641.000000	11964.100000	49459.687989	20.000000
C:\Users\cware\Desktop\Steller18Nov\18NovTrials\M22.DSG	11-1-2013	15:34:20	119642.000000	11964.200000	49461.654132	20.000000
C:\Users\cware\Desktop\Steller18Nov\18NovTrials\M22.DSG	11-1-2013	15:34:20	119643.000000	11964.300000	49461.728770	20.000000
C:\Users\cware\Desktop\Steller18Nov\18NovTrials\M22.DSG	11-1-2013	15:34:20	119644.000000	11964.400000	49461.181198	20.000000
C:\Users\cware\Desktop\Steller18Nov\18NovTrials\M22.DSG	11-1-2013	15:34:20	119645.000000	11964.500000	49459.612964	20.000000
C:\Users\cware\Desktop\Steller18Nov\18NovTrials\M22.DSG	11-1-2013	15:34:20	119646.000000	11964.600000	49460.583896	20.000000
C:\Users\cware\Desktop\Steller18Nov\18NovTrials\M22.DSG	11-1-2013	15:34:20	119647.000000	11964.700000	49460.559747	20.000000
C:\Users\cware\Desktop\Steller18Nov\18NovTrials\M22.DSG	11-1-2013	15:34:20	119648.000000	11964.800000	49464.169018	20.000000
C:\Users\cware\Desktop\Steller18Nov\18NovTrials\M22.DSG	11-1-2013	15:34:20	119649.000000	11964.900000	49459.441191	20.000000
C:\Users\cware\Desktop\Steller18Nov\18NovTrials\M22.DSG	11-1-2013	15:34:20	119650.000000	11965.000000	49460.337437	20.000000
C:\Users\cware\Desktop\Steller18Nov\18NovTrials\M22.DSG	11-1-2013	15:34:20	119651.000000	11965.100000	49462.030212	20.000000
C:\Users\cware\Desktop\Steller18Nov\18NovTrials\M22.DSG	11-1-2013	15:34:20	119652.000000	11965.200000	49519.279454	20.000000
C:\Users\cware\Desktop\Steller18Nov\18NovTrials\M22.DSG	11-1-2013	15:34:20	119653.000000	11965.300000	49542.701996	20.000000
C:\Users\cware\Desktop\Steller18Nov\18NovTrials\M22.DSG	11-1-2013	15:34:20	119654.000000	11965.400000	49590.094274	20.000000
C:\Users\cware\Desktop\Steller18Nov\18NovTrials\M22.DSG	11-1-2013	15:34:20	119655.000000	11965.500000	49620.984068	20.000000
C:\Users\cware\Desktop\Steller18Nov\18NovTrials\M22.DSG	11-1-2013	15:34:20	119656.000000	11965.600000	49666.310404	20.000000
C:\Users\cware\Desktop\Steller18Nov\18NovTrials\M22.DSG	11-1-2013	15:34:20	119657.000000	11965.700000	49697.598503	20.000000
C:\Users\cware\Desktop\Steller18Nov\18NovTrials\M22.DSG	11-1-2013	15:34:20	119658.000000	11965.800000	49709.844861	20.000000
C:\Users\cware\Desktop\Steller18Nov\18NovTrials\M22.DSG	11-1-2013	15:34:20	119659.000000	11965.900000	49720.050479	20.000000
C:\Users\cware\Desktop\Steller18Nov\18NovTrials\M22.DSG	11-1-2013	15:34:20	119660.000000	11966.000000	49726.720944	20.000000
C:\Users\cware\Desktop\Steller18Nov\18NovTrials\M22.DSG	11-1-2013	15:34:20	119661.000000	11966.100000	49721.693081	20.000000
C:\Users\cware\Desktop\Steller18Nov\18NovTrials\M22.DSG	11-1-2013	15:34:20	119662.000000	11966.200000	49719.203766	20.000000
C:\Users\cware\Desktop\Steller18Nov\18NovTrials\M22.DSG	11-1-2013	15:34:20	119663.000000	11966.300000	49711.612184	20.000000
C:\Users\cware\Desktop\Steller18Nov\18NovTrials\M22.DSG	11-1-2013	15:34:20	119664.000000	11966.400000	49691.848452	20.000000
C:\Users\cware\Desktop\Steller18Nov\18NovTrials\M22.DSG	11-1-2013	15:34:20	119665.000000	11966.500000	49685.227202	20.000000
C:\Users\cware\Desktop\Steller18Nov\18NovTrials\M22.DSG	11-1-2013	15:34:20	119666.000000	11966.600000	49681.643170	20.000000
C:\Users\cware\Desktop\Steller18Nov\18NovTrials\M22.DSG	11-1-2013	15:34:20	119667.000000	11966.700000	49664.816612	20.000000
C:\Users\cware\Desktop\Steller18Nov\18NovTrials\M22.DSG	11-1-2013	15:34:20	119668.000000	11966.800000	49647.268572	20.000000
C:\Users\cware\Desktop\Steller18Nov\18NovTrials\M22.DSG	11-1-2013	15:34:20	119669.000000	11966.900000	49632.458148	20.000000
C:\Users\cware\Desktop\Steller18Nov\18NovTrials\M22.DSG	11-1-2013	15:34:20	119670.000000	11967.000000	49621.456563	20.000000
C:\Users\cware\Desktop\Steller18Nov\18NovTrials\M22.DSG	11-1-2013	15:34:20	119671.000000	11967.100000	49603.261134	20.000000
C:\Users\cware\Desktop\Steller18Nov\18NovTrials\M22.DSG	11-1-2013	15:34:20	119672.000000	11967.200000	49576.229682	20.000000
C:\Users\cware\Desktop\Steller18Nov\18NovTrials\M22.DSG	11-1-2013	15:34:20	119673.000000	11967.300000	49578.046505	20.000000
C:\Users\cware\Desktop\Steller18Nov\18NovTrials\M22.DSG	11-1-2013	15:34:20	119674.000000	11967.400000	49569.633363	20.000000
C:\Users\cware\Desktop\Steller18Nov\18NovTrials\M22.DSG	11-1-2013	15:34:20	119675.000000	11967.500000	49557.436761	20.000000
C:\Users\cware\Desktop\Steller18Nov\18NovTrials\M22.DSG	11-1-2013	15:34:20	119676.000000	11967.600000	49554.250906	20.000000
C:\Users\cware\Desktop\Steller18Nov\18NovTrials\M22.DSG	11-1-2013	15:34:20	119677.000000	11967.700000	49533.093443	20.000000
C:\Users\cware\Desktop\Steller18Nov\18NovTrials\M22.DSG	11-1-2013	15:34:20	119678.000000	11967.800000	49519.179517	20.000000
C:\Users\cware\Desktop\Steller18Nov\18NovTrials\M22.DSG	11-1-2013	15:34:20	119679.000000	11967.900000	49506.036939	20.000000
C:\Users\cware\Desktop\Steller18Nov\18NovTrials\M22.DSG	11-1-2013	15:34:20	119680.000000	11968.000000	49494.537237	20.000000
C:\Users\cware\Desktop\Steller18Nov\18NovTrials\M22.DSG	11-1-2013	15:34:20	119681.000000	11968.100000	49481.444641	20.000000
C:\Users\cware\Desktop\Steller18Nov\18NovTrials\M22.DSG	11-1-2013	15:34:20	119682.000000	11968.200000	49470.592102	20.000000
C:\Users\cware\Desktop\Steller18Nov\18NovTrials\M22.DSG	11-1-2013	15:34:20	119683.000000	11968.300000	49460.137164	20.000000
C:\Users\cware\Desktop\Steller18Nov\18NovTrials\M22.DSG	11-1-2013	15:34:20	119684.000000	11968.400000	49461.854110	20.000000
C:\Users\cware\Desktop\Steller18Nov\18NovTrials\M22.DSG	11-1-2013	15:34:20	119685.000000	11968.500000	49456.800813	20.000000
C:\Users\cware\Desktop\Steller18Nov\18NovTrials\M22.DSG	11-1-2013	15:34:20	119686.000000	11968.600000	49460.559387	20.000000
C:\Users\cware\Desktop\Steller18Nov\18NovTrials\M22.DSG	11-1-2013	15:34:20	119687.000000	11968.700000	49459.040888	20.000000
C:\Users\cware\Desktop\Steller18Nov\18NovTrials\M22.DSG	11-1-2013	15:34:20	119688.000000	11968.800000	49459.812531	20.000000
C:\Users\cware\Desktop\Steller18Nov\18NovTrials\M22.DSG	11-1-2013	15:34:20	119689.000000	11968.900000	49458.766913	20.000000
C:\Users\cware\Desktop\Steller18Nov\18NovTrials\M22.DSG	11-1-2013	15:34:20	119690.000000	11969.000000	49460.733277	20.000000
C:\Users\cware\Desktop\Steller18Nov\18NovTrials\M22.DSG	11-1-2013	15:34:20	119691.000000	11969.100000	49459.463879	20.000000
C:\Users\cware\Desktop\Steller18Nov\18NovTrials\M22.DSG	11-1-2013	15:34:20	119692.000000	11969.200000	49461.305679	20.000000
C:\Users\cware\Desktop\Steller18Nov\18NovTrials\M22.DSG	11-1-2013	15:34:20	119693.000000	11969.300000	49461.081456	20.000000
C:\Users\cware\Desktop\Steller18Nov\18NovTrials\M22.DSG	11-1-2013	15:34:20	119694.000000	11969.400000	49459.090305	20.000000
C:\Users\cware\Desktop\Steller18Nov\18NovTrials\M22.DSG	11-1-2013	15:34:20	119695.000000	11969.500000	49459.662660	20.000000
C:\Users\cware\Desktop\Steller18Nov\18NovTrials\M22.DSG	11-1-2013	15:34:20	119696.000000	11969.600000	49462.076837	20.000000
C:\Users\cware\Desktop\Steller18Nov\18NovTrials\M22.DSG	11-1-2013	15:34:20	119697.000000	11969.700000	49459.065523	20.000000
C:\Users\cware\Desktop\Steller18Nov\18NovTrials\M22.DSG	11-1-2013	15:34:20	119698.000000	11969.800000	49458.717729	20.000000
C:\Users\cware\Desktop\Steller18Nov\18NovTrials\M22.DSG	11-1-2013	15:34:20	119699.000000	11969.900000	49462.675830	20.000000
C:\Users\cware\Desktop\Steller18Nov\18NovTrials\M22.DSG	11-1-2013	15:34:20	119700.000000	11970.000000	49467.355389	20.000000
C:\Users\cware\Desktop\Steller18Nov\18NovTrials\M22.DSG	11-1-2013	15:34:20	119701.000000	11970.100000	49470.217435	20.000000
C:\Users\cware\Desktop\Steller18Nov\18NovTrials\M22.DSG	11-1-2013	15:34:20	119702.000000	11970.200000	49469.818888	20.000000
C:\Users\cware\Desktop\Steller18Nov\18NovTrials\M22.DSG	11-1-2013	15:34:20	119703.000000	11970.300000	49465.562659	20.000000
C:\Users\cware\Desktop\Steller18Nov\18NovTrials\M22.DSG	11-1-2013	15:34:20	119704.000000	11970.400000	49464.965162	20.000000
C:\Users\cware\Desktop\Steller18Nov\18NovTrials\M22.DSG	11-1-2013	15:34:20	119705.000000	11970.500000	49466.035736	20.000000
C:\Users\cware\Desktop\Steller18Nov\18NovTrials\M22.DSG	11-1-2013	15:34:20	119706.000000	11970.600000	49466.259946	20.000000
C:\Users\cware\Desktop\Steller18Nov\18NovTrials\M22.DSG	11-1-2013	15:34:20	119707.000000	11970.700000	49470.914978	20.000000
C:\Users\cware\Desktop\Steller18Nov\18NovTrials\M22.DSG	11-1-2013	15:34:20	119708.000000	11970.800000	49474.822550	20.000000
C:\Users\cware\Desktop\Steller18Nov\18NovTrials\M22.DSG	11-1-2013	15:34:20	119709.000000	11970.900000	49476.216729	20.000000
C:\Users\cware\Desktop\Steller18Nov\18NovTrials\M22.DSG	11-1-2013	15:34:20	119710.000000	11971.000000	49478.830151	20.000000
C:\Users\cware\Desktop\Steller18Nov\18NovTrials\M22.DSG	11-1-2013	15:34:20	119711.000000	11971.100000	49479.801179	20.000000
C:\Users\cware\Desktop\Steller18Nov\18NovTrials\M22.DSG	11-1-2013	15:34:20	119712.000000	11971.200000	49480.797210	20.000000
C:\Users\cware\Desktop\Steller18Nov\18NovTrials\M22.DSG	11-1-2013	15:34:20	119713.000000	11971.300000	49483.360863	20.000000
C:\Users\cware\Desktop\Steller18Nov\18NovTrials\M22.DSG	11-1-2013	15:34:20	119714.000000	11971.400000	49486.895548	20.000000
C:\Users\cware\Desktop\Steller18Nov\18NovTrials\M22.DSG	11-1-2013	15:34:20	119715.000000	11971.500000	49489.708476	20.000000
C:\Users\cware\Desktop\Steller18Nov\18NovTrials\M22.DSG	11-1-2013	15:34:20	119716.000000	11971.600000	49489.658819	20.000000
C:\Users\cware\Desktop\Steller18Nov\18NovTrials\M22.DSG	11-1-2013	15:34:20	119717.000000	11971.700000	49490.081789	20.000000
C:\Users\cware\Desktop\Steller18Nov\18NovTrials\M22.DSG	11-1-2013	15:34:20	119718.000000	11971.800000	49487.667634	20.000000
C:\Users\cware\Desktop\Steller18Nov\18NovTrials\M22.DSG	11-1-2013	15:34:20	119719.000000	11971.900000	49491.749660	20.000000
C:\Users\cware\Desktop\Steller18Nov\18NovTrials\M22.DSG	11-1-2013	15:34:20	119720.000000	11972.000000	49494.587410	20.000000
C:\Users\cware\Desktop\Steller18Nov\18NovTrials\M22.DSG	11-1-2013	15:34:20	119721.000000	11972.100000	49493.392363	20.000000
C:\Users\cware\Desktop\Steller18Nov\18NovTrials\M22.DSG	11-1-2013	15:34:20	119722.000000	11972.200000	49495.409104	20.000000
C:\Users\cware\Desktop\Steller18Nov\18NovTrials\M22.DSG	11-1-2013	15:34:20	119723.000000	11972.300000	49497.002151	20.000000
C:\Users\cware\Desktop\Steller18Nov\18NovTrials\M22.DSG	11-1-2013	15:34:20	119724.000000	11972.400000	49497.151436	20.000000
C:\Users\cware\Desktop\Steller18Nov\18NovTrials\M22.DSG	11-1-2013	15:34:20	119725.000000	11972.500000	49497.648753	20.000000
C:\Users\cware\Desktop\Steller18Nov\18NovTrials\M22.DSG	11-1-2013	15:34:20	119726.000000	11972.600000	49500.113302	20.000000
C:\Users\cware\Desktop\Steller18Nov\18NovTrials\M22.DSG	11-1-2013	15:34:20	119727.000000	11972.700000	49498.793935	20.000000
C:\Users\cware\Desktop\Steller18Nov\18NovTrials\M22.DSG	11-1-2013	15:34:20	119728.000000	11972.800000	49499.316759	20.000000
C:\Users\cware\Desktop\Steller18Nov\18NovTrials\M22.DSG	11-1-2013	15:34:20	119729.000000	11972.900000	49498.171920	20.000000
C:\Users\cware\Desktop\Steller18Nov\18NovTrials\M22.DSG	11-1-2013	15:34:20	119730.000000	11973.000000	49497.026834	20.000000
C:\Users\cware\Desktop\Steller18Nov\18NovTrials\M22.DSG	11-1-2013	15:34:20	119731.000000	11973.100000	49495.707592	20.000000
C:\Users\cware\Desktop\Steller18Nov\18NovTrials\M22.DSG	11-1-2013	15:34:20	119732.000000	11973.200000	49496.952152	20.000000
C:\Users\cware\Desktop\Steller18Nov\18NovTrials\M22.DSG	11-1-2013	15:34:20	119733.000000	11973.300000	49494.338795	20.000000
C:\Users\cware\Desktop\Steller18Nov\18NovTrials\M22.DSG	11-1-2013	15:34:20	119734.000000	11973.400000	49496.180695	20.000000
C:\Users\cware\Desktop\Steller18Nov\18NovTrials\M22.DSG	11-1-2013	15:34:20	119735.000000	11973.500000	49493.069253	20.000000
C:\Users\cware\Desktop\Steller18Nov\18NovTrials\M22.DSG	11-1-2013	15:34:20	119736.000000	11973.600000	49486.547863	20.000000
C:\Users\cware\Desktop\Steller18Nov\18NovTrials\M22.DSG	11-1-2013	15:34:20	119737.000000	11973.700000	49490.007537	20.000000
C:\Users\cware\Desktop\Steller18Nov\18NovTrials\M22.DSG	11-1-2013	15:34:20	119738.000000	11973.800000	49483.934333	20.000000
C:\Users\cware\Desktop\Steller18Nov\18NovTrials\M22.DSG	11-1-2013	15:34:20	119739.000000	11973.900000	49484.531505	20.000000
C:\Users\cware\Desktop\Steller18Nov\18NovTrials\M22.DSG	11-1-2013	15:34:20	119740.000000	11974.000000	49483.560868	20.000000
C:\Users\cware\Desktop\Steller18Nov\18NovTrials\M22.DSG	11-1-2013	15:34:20	119741.000000	11974.100000	49486.273837	20.000000
C:\Users\cware\Desktop\Steller18Nov\18NovTrials\M22.DSG	11-1-2013	15:34:20	119742.000000	11974.200000	49493.144087	20.000000
C:\Users\cware\Desktop\Steller18Nov\18NovTrials\M22.DSG	11-1-2013	15:34:20	119743.000000	11974.300000	49499.864761	20.000000
C:\Users\cware\Desktop\Steller18Nov\18NovTrials\M22.DSG	11-1-2013	15:34:20	119744.000000	11974.400000	49497.599930	20.000000
C:\Users\cware\Desktop\Steller18Nov\18NovTrials\M22.DSG	11-1-2013	15:34:20	119745.000000	11974.500000	49488.813271	20.000000
C:\Users\cware\Desktop\Steller18Nov\18NovTrials\M22.DSG	11-1-2013	15:34:20	119746.000000	11974.600000	49491.476289	20.000000
C:\Users\cware\Desktop\Steller18Nov\18NovTrials\M22.DSG	11-1-2013	15:34:20	119747.000000	11974.700000	49469.124117	20.000000
C:\Users\cware\Desktop\Steller18Nov\18NovTrials\M22.DSG	11-1-2013	15:34:20	119748.000000	11974.800000	49460.983649	20.000000
C:\Users\cware\Desktop\Steller18Nov\18NovTrials\M22.DSG	11-1-2013	15:34:20	119749.000000	11974.900000	49448.961405	20.000000
C:\Users\cware\Desktop\Steller18Nov\18NovTrials\M22.DSG	11-1-2013	15:34:20	119750.000000	11975.000000	49460.635053	20.000000
C:\Users\cware\Desktop\Steller18Nov\18NovTrials\M22.DSG	11-1-2013	15:34:20	119751.000000	11975.100000	49464.294232	20.000000
C:\Users\cware\Desktop\Steller18Nov\18NovTrials\M22.DSG	11-1-2013	15:34:20	119752.000000	11975.200000	49465.588704	20.000000
C:\Users\cware\Desktop\Steller18Nov\18NovTrials\M22.DSG	11-1-2013	15:34:20	119753.000000	11975.300000	49457.796927	20.000000
C:\Users\cware\Desktop\Steller18Nov\18NovTrials\M22.DSG	11-1-2013	15:34:20	119754.000000	11975.400000	49462.451655	20.000000
C:\Users\cware\Desktop\Steller18Nov\18NovTrials\M22.DSG	11-1-2013	15:34:20	119755.000000	11975.500000	49460.858660	20.000000
C:\Users\cware\Desktop\Steller18Nov\18NovTrials\M22.DSG	11-1-2013	15:34:20	119756.000000	11975.600000	49459.614114	20.000000
C:\Users\cware\Desktop\Steller18Nov\18NovTrials\M22.DSG	11-1-2013	15:34:20	119757.000000	11975.700000	49458.892478	20.000000
C:\Users\cware\Desktop\Steller18Nov\18NovTrials\M22.DSG	11-1-2013	15:34:20	119758.000000	11975.800000	49460.137007	20.000000
C:\Users\cware\Desktop\Steller18Nov\18NovTrials\M22.DSG	11-1-2013	15:34:20	119759.000000	11975.900000	49457.523759	20.000000
C:\Users\cware\Desktop\Steller18Nov\18NovTrials\M22.DSG	11-1-2013	15:34:20	119760.000000	11976.000000	49460.411338	20.000000
C:\Users\cware\Desktop\Steller18Nov\18NovTrials\M22.DSG	11-1-2013	15:34:20	119761.000000	11976.100000	49457.151604	20.000000
C:\Users\cware\Desktop\Steller18Nov\18NovTrials\M22.DSG	11-1-2013	15:34:20	119762.000000	11976.200000	49449.933087	20.000000
C:\Users\cware\Desktop\Steller18Nov\18NovTrials\M22.DSG	11-1-2013	15:34:20	119763.000000	11976.300000	49478.657494	20.000000
C:\Users\cware\Desktop\Steller18Nov\18NovTrials\M22.DSG	11-1-2013	15:34:20	119764.000000	11976.400000	49517.785854	20.000000
C:\Users\cware\Desktop\Steller18Nov\18NovTrials\M22.DSG	11-1-2013	15:34:20	119765.000000	11976.500000	49547.680330	20.000000
C:\Users\cware\Desktop\Steller18Nov\18NovTrials\M22.DSG	11-1-2013	15:34:20	119766.000000	11976.600000	49581.282893	20.000000
C:\Users\cware\Desktop\Steller18Nov\18NovTrials\M22.DSG	11-1-2013	15:34:20	119767.000000	11976.700000	49601.544015	20.000000
C:\Users\cware\Desktop\Steller18Nov\18NovTrials\M22.DSG	11-1-2013	15:34:20	119768.000000	11976.800000	49614.487169	20.000000
C:\Users\cware\Desktop\Steller18Nov\18NovTrials\M22.DSG	11-1-2013	15:34:20	119769.000000	11976.900000	49615.931044	20.000000
C:\Users\cware\Desktop\Steller18Nov\18NovTrials\M22.DSG	11-1-2013	15:34:20	119770.000000	11977.000000	49625.190176	20.000000
C:\Users\cware\Desktop\Steller18Nov\18NovTrials\M22.DSG	11-1-2013	15:34:20	119771.000000	11977.100000	49625.314901	20.000000
C:\Users\cware\Desktop\Steller18Nov\18NovTrials\M22.DSG	11-1-2013	15:34:20	119772.000000	11977.200000	49625.389326	20.000000
C:\Users\cware\Desktop\Steller18Nov\18NovTrials\M22.DSG	11-1-2013	15:34:20	119773.000000	11977.300000	49623.422962	20.000000
C:\Users\cware\Desktop\Steller18Nov\18NovTrials\M22.DSG	11-1-2013	15:34:20	119774.000000	11977.400000	49616.129872	20.000000
C:\Users\cware\Desktop\Steller18Nov\18NovTrials\M22.DSG	11-1-2013	15:34:20	119775.000000	11977.500000	49599.030105	20.000000
C:\Users\cware\Desktop\Steller18Nov\18NovTrials\M22.DSG	11-1-2013	15:34:20	119776.000000	11977.600000	49583.373269	20.000000
C:\Users\cware\Desktop\Steller18Nov\18NovTrials\M22.DSG	11-1-2013	15:34:20	119777.000000	11977.700000	49569.534173	20.000000
C:\Users\cware\Desktop\Steller18Nov\18NovTrials\M22.DSG	11-1-2013	15:34:20	119778.000000	11977.800000	49552.907030	20.000000
C:\Users\cware\Desktop\Steller18Nov\18NovTrials\M22.DSG	11-1-2013	15:34:20	119779.000000	11977.900000	49537.499148	20.000000
C:\Users\cware\Desktop\Steller18Nov\18NovTrials\M22.DSG	11-1-2013	15:34:20	119780.000000	11978.000000	49520.847206	20.000000
C:\Users\cware\Desktop\Steller18Nov\18NovTrials\M22.DSG	11-1-2013	15:34:20	119781.000000	11978.100000	49514.250991	20.000000
C:\Users\cware\Desktop\Steller18Nov\18NovTrials\M22.DSG	11-1-2013	15:34:20	119782.000000	11978.200000	49509.272801	20.000000
C:\Users\cware\Desktop\Steller18Nov\18NovTrials\M22.DSG	11-1-2013	15:34:20	119783.000000	11978.300000	49485.526837	20.000000
C:\Users\cware\Desktop\Steller18Nov\18NovTrials\M22.DSG	11-1-2013	15:34:20	119784.000000	11978.400000	49477.835353	20.000000
C:\Users\cware\Desktop\Steller18Nov\18NovTrials\M22.DSG	11-1-2013	15:34:20	119785.000000	11978.500000	49462.502426	20.000000
C:\Users\cware\Desktop\Steller18Nov\18NovTrials\M22.DSG	11-1-2013	15:34:20	119786.000000	11978.600000	49460.112897	20.000000
C:\Users\cware\Desktop\Steller18Nov\18NovTrials\M22.DSG	11-1-2013	15:34:20	119787.000000	11978.700000	49462.054331	20.000000
C:\Users\cware\Desktop\Steller18Nov\18NovTrials\M22.DSG	11-1-2013	15:34:20	119788.000000	11978.800000	49461.133329	20.000000
C:\Users\cware\Desktop\Steller18Nov\18NovTrials\M22.DSG	11-1-2013	15:34:20	119789.000000	11978.900000	49471.288404	20.000000
C:\Users\cware\Desktop\Steller18Nov\18NovTrials\M22.DSG	11-1-2013	15:34:20	119790.000000	11979.000000	49475.420082	20.000000
C:\Users\cware\Desktop\Steller18Nov\18NovTrials\M22.DSG	11-1-2013	15:34:20	119791.000000	11979.100000	49473.578013	20.000000
C:\Users\cware\Desktop\Steller18Nov\18NovTrials\M22.DSG	11-1-2013	15:34:20	119792.000000	11979.200000	49487.193724	20.000000
C:\Users\cware\Desktop\Steller18Nov\18NovTrials\M22.DSG	11-1-2013	15:34:20	119793.000000	11979.300000	49485.326646	20.000000
C:\Users\cware\Desktop\Steller18Nov\18NovTrials\M22.DSG	11-1-2013	15:34:20	119794.000000	11979.400000	49504.343360	20.000000
C:\Users\cware\Desktop\Steller18Nov\18NovTrials\M22.DSG	11-1-2013	15:34:20	119795.000000	11979.500000	49521.443561	20.000000
C:\Users\cware\Desktop\Steller18Nov\18NovTrials\M22.DSG	11-1-2013	15:34:20	119796.000000	11979.600000	49535.133576	20.000000
C:\Users\cware\Desktop\Steller18Nov\18NovTrials\M22.DSG	11-1-2013	15:34:20	119797.000000	11979.700000	49551.138491	20.000000
C:\Users\cware\Desktop\Steller18Nov\18NovTrials\M22.DSG	11-1-2013	15:34:20	119798.000000	11979.800000	49570.752468	20.000000
C:\Users\cware\Desktop\Steller18Nov\18NovTrials\M22.DSG	11-1-2013	15:34:20	119799.000000	11979.900000	49576.701385	20.000000
C:\Users\cware\Desktop\Steller18Nov\18NovTrials\M22.DSG	11-1-2013	15:34:20	119800.000000	11980.000000	49573.092058	20.000000
C:\Users\cware\Desktop\Steller18Nov\18NovTrials\M22.DSG	11-1-2013	15:34:20	119801.000000	11980.100000	49563.533821	20.000000
C:\Users\cware\Desktop\Steller18Nov\18NovTrials\M22.DSG	11-1-2013	15:34:20	119802.000000	11980.200000	49551.162878	20.000000
C:\Users\cware\Desktop\Steller18Nov\18NovTrials\M22.DSG	11-1-2013	15:34:20	119803.000000	11980.300000	49547.354709	20.000000
C:\Users\cware\Desktop\Steller18Nov\18NovTrials\M22.DSG	11-1-2013	15:34:20	119804.000000	11980.400000	49540.285769	20.000000
C:\Users\cware\Desktop\Steller18Nov\18NovTrials\M22.DSG	11-1-2013	15:34:20	119805.000000	11980.500000	49540.683865	20.000000
C:\Users\cware\Desktop\Steller18Nov\18NovTrials\M22.DSG	11-1-2013	15:34:20	119806.000000	11980.600000	49540.783381	20.000000
C:\Users\cware\Desktop\Steller18Nov\18NovTrials\M22.DSG	11-1-2013	15:34:20	119807.000000	11980.700000	49534.859528	20.000000
C:\Users\cware\Desktop\Steller18Nov\18NovTrials\M22.DSG	11-1-2013	15:34:20	119808.000000	11980.800000	49532.519564	20.000000
C:\Users\cware\Desktop\Steller18Nov\18NovTrials\M22.DSG	11-1-2013	15:34:20	119809.000000	11980.900000	49521.467970	20.000000
C:\Users\cware\Desktop\Steller18Nov\18NovTrials\M22.DSG	11-1-2013	15:34:20	119810.000000	11981.000000	49512.283229	20.000000
C:\Users\cware\Desktop\Steller18Nov\18NovTrials\M22.DSG	11-1-2013	15:34:20	119811.000000	11981.100000	49503.496588	20.000000
C:\Users\cware\Desktop\Steller18Nov\18NovTrials\M22.DSG	11-1-2013	15:34:20	119812.000000	11981.200000	49495.332474	20.000000
C:\Users\cware\Desktop\Steller18Nov\18NovTrials\M22.DSG	11-1-2013	15:34:20	119813.000000	11981.300000	49489.582619	20.000000
C:\Users\cware\Desktop\Steller18Nov\18NovTrials\M22.DSG	11-1-2013	15:34:20	119814.000000	11981.400000	49481.766653	20.000000
C:\Users\cware\Desktop\Steller18Nov\18NovTrials\M22.DSG	11-1-2013	15:34:20	119815.000000	11981.500000	49476.664143	20.000000
C:\Users\cware\Desktop\Steller18Nov\18NovTrials\M22.DSG	11-1-2013	15:34:20	119816.000000	11981.600000	49471.859930	20.000000
C:\Users\cware\Desktop\Steller18Nov\18NovTrials\M22.DSG	11-1-2013	15:34:20	119817.000000	11981.700000	49467.404433	20.000000
C:\Users\cware\Desktop\Steller18Nov\18NovTrials\M22.DSG	11-1-2013	15:34:20	119818.000000	11981.800000	49465.886025	20.000000
C:\Users\cware\Desktop\Steller18Nov\18NovTrials\M22.DSG	11-1-2013	15:34:20	119819.000000	11981.900000	49465.387975	20.000000
C:\Users\cware\Desktop\Steller18Nov\18NovTrials\M22.DSG	11-1-2013	15:34:20	119820.000000	11982.000000	49470.092364	20.000000
C:\Users\cware\Desktop\Steller18Nov\18NovTrials\M22.DSG	11-1-2013	15:34:20	119821.000000	11982.100000	49474.871083	20.000000
C:\Users\cware\Desktop\Steller18Nov\18NovTrials\M22.DSG	11-1-2013	15:34:20	119822.000000	11982.200000	49469.718270	20.000000
C:\Users\cware\Desktop\Steller18Nov\18NovTrials\M22.DSG	11-1-2013	15:34:20	119823.000000	11982.300000	49467.204433	20.000000
C:\Users\cware\Desktop\Steller18Nov\18NovTrials\M22.DSG	11-1-2013	15:34:20	119824.000000	11982.400000	49459.512095	20.000000
C:\Users\cware\Desktop\Steller18Nov\18NovTrials\M22.DSG	11-1-2013	15:34:20	119825.000000	11982.500000	49458.965217	20.000000
C:\Users\cware\Desktop\Steller18Nov\18NovTrials\M22.DSG	11-1-2013	15:34:20	119826.000000	11982.600000	49438.155978	20.000000
C:\Users\cware\Desktop\Steller18Nov\18NovTrials\M22.DSG	11-1-2013	15:34:20	119827.000000	11982.700000	49439.873497	20.000000
C:\Users\cware\Desktop\Steller18Nov\18NovTrials\M22.DSG	11-1-2013	15:34:20	119828.000000	11982.800000	49439.575442	20.000000
C:\Users\cware\Desktop\Steller18Nov\18NovTrials\M22.DSG	11-1-2013	15:34:20	119829.000000	11982.900000	49446.694419	20.000000
C:\Users\cware\Desktop\Steller18Nov\18NovTrials\M22.DSG	11-1-2013	15:34:20	119830.000000	11983.000000	49464.043262	20.000000
C:\Users\cware\Desktop\Steller18Nov\18NovTrials\M22.DSG	11-1-2013	15:34:20	119831.000000	11983.100000	49489.979716	20.000000
C:\Users\cware\Desktop\Steller18Nov\18NovTrials\M22.DSG	11-1-2013	15:34:20	119832.000000	11983.200000	49507.876286	20.000000
C:\Users\cware\Desktop\Steller18Nov\18NovTrials\M22.DSG	11-1-2013	15:34:20	119833.000000	11983.300000	49516.637910	20.000000
C:\Users\cware\Desktop\Steller18Nov\18NovTrials\M22.DSG	11-1-2013	15:34:20	119834.000000	11983.400000	49504.317088	20.000000
C:\Users\cware\Desktop\Steller18Nov\18NovTrials\M22.DSG	11-1-2013	15:34:20	119835.000000	11983.500000	49500.160172	20.000000
C:\Users\cware\Desktop\Steller18Nov\18NovTrials\M22.DSG	11-1-2013	15:34:20	119836.000000	11983.600000	49442.511966	20.000000
C:\Users\cware\Desktop\Steller18Nov\18NovTrials\M22.DSG	11-1-2013	15:34:20	119837.000000	11983.700000	49458.292925	20.000000
C:\Users\cware\Desktop\Steller18Nov\18NovTrials\M22.DSG	11-1-2013	15:34:20	119838.000000	11983.800000	49457.918988	20.000000
C:\Users\cware\Desktop\Steller18Nov\18NovTrials\M22.DSG	11-1-2013	15:34:20	119839.000000	11983.900000	49456.475634	20.000000
C:\Users\cware\Desktop\Steller18Nov\18NovTrials\M22.DSG	11-1-2013	15:34:20	119840.000000	11984.000000	49461.155110	20.000000
C:\Users\cware\Desktop\Steller18Nov\18NovTrials\M22.DSG	11-1-2013	15:34:20	119841.000000	11984.100000	49461.154841	20.000000
C:\Users\cware\Desktop\Steller18Nov\18NovTrials\M22.DSG	11-1-2013	15:34:20	119842.000000	11984.200000	49462.125669	20.000000
C:\Users\cware\Desktop\Steller18Nov\18NovTrials\M22.DSG	11-1-2013	15:34:20	119843.000000	11984.300000	49461.628187	20.000000
C:\Users\cware\Desktop\Steller18Nov\18NovTrials\M22.DSG	11-1-2013	15:34:20	119844.000000	11984.400000	49458.891186	20.000000
C:\Users\cware\Desktop\Steller18Nov\18NovTrials\M22.DSG	11-1-2013	15:34:20	119845.000000	11984.500000	49457.771901	20.000000
C:\Users\cware\Desktop\Steller18Nov\18NovTrials\M22.DSG	11-1-2013	15:34:20	119846.000000	11984.600000	49459.140877	20.000000
C:\Users\cware\Desktop\Steller18Nov\18NovTrials\M22.DSG	11-1-2013	15:34:20	119847.000000	11984.700000	49503.794837	20.000000
C:\Users\cware\Desktop\Steller18Nov\18NovTrials\M22.DSG	11-1-2013	15:34:20	119848.000000	11984.800000	49539.911739	20.000000
C:\Users\cware\Desktop\Steller18Nov\18NovTrials\M22.DSG	11-1-2013	15:34:20	119849.000000	11984.900000	49576.924796	20.000000
C:\Users\cware\Desktop\Steller18Nov\18NovTrials\M22.DSG	11-1-2013	15:34:20	119850.000000	11985.000000	49622.350755	20.000000
C:\Users\cware\Desktop\Steller18Nov\18NovTrials\M22.DSG	11-1-2013	15:34:20	119851.000000	11985.100000	49639.848995	20.000000
C:\Users\cware\Desktop\Steller18Nov\18NovTrials\M22.DSG	11-1-2013	15:34:20	119852.000000	11985.200000	49655.331062	20.000000
C:\Users\cware\Desktop\Steller18Nov\18NovTrials\M22.DSG	11-1-2013	15:34:20	119853.000000	11985.300000	49670.838369	20.000000
C:\Users\cware\Desktop\Steller18Nov\18NovTrials\M22.DSG	11-1-2013	15:34:20	119854.000000	11985.400000	49668.996591	20.000000
C:\Users\cware\Desktop\Steller18Nov\18NovTrials\M22.DSG	11-1-2013	15:34:20	119855.000000	11985.500000	49684.154971	20.000000
C:\Users\cware\Desktop\Steller18Nov\18NovTrials\M22.DSG	11-1-2013	15:34:20	119856.000000	11985.600000	49677.833015	20.000000
C:\Users\cware\Desktop\Steller18Nov\18NovTrials\M22.DSG	11-1-2013	15:34:20	119857.000000	11985.700000	49663.047482	20.000000
C:\Users\cware\Desktop\Steller18Nov\18NovTrials\M22.DSG	11-1-2013	15:34:20	119858.000000	11985.800000	49652.468700	20.000000
C:\Users\cware\Desktop\Steller18Nov\18NovTrials\M22.DSG	11-1-2013	15:34:20	119859.000000	11985.900000	49640.073097	20.000000
C:\Users\cware\Desktop\Steller18Nov\18NovTrials\M22.DSG	11-1-2013	15:34:20	119860.000000	11986.000000	49635.119715	20.000000
C:\Users\cware\Desktop\Steller18Nov\18NovTrials\M22.DSG	11-1-2013	15:34:20	119861.000000	11986.100000	49619.463371	20.000000
C:\Users\cware\Desktop\Steller18Nov\18NovTrials\M22.DSG	11-1-2013	15:34:20	119862.000000	11986.200000	49614.982614	20.000000
C:\Users\cware\Desktop\Steller18Nov\18NovTrials\M22.DSG	11-1-2013	15:34:20	119863.000000	11986.300000	49598.654413	20.000000
C:\Users\cware\Desktop\Steller18Nov\18NovTrials\M22.DSG	11-1-2013	15:34:20	119864.000000	11986.400000	49583.719995	20.000000
C:\Users\cware\Desktop\Steller18Nov\18NovTrials\M22.DSG	11-1-2013	15:34:20	119865.000000	11986.500000	49567.515753	20.000000
C:\Users\cware\Desktop\Steller18Nov\18NovTrials\M22.DSG	11-1-2013	15:34:20	119866.000000	11986.600000	49550.564937	20.000000
C:\Users\cware\Desktop\Steller18Nov\18NovTrials\M22.DSG	11-1-2013	15:34:20	119867.000000	11986.700000	49531.722352	20.000000
C:\Users\cware\Desktop\Steller18Nov\18NovTrials\M22.DSG	11-1-2013	15:34:20	119868.000000	11986.800000	49513.079255	20.000000
C:\Users\cware\Desktop\Steller18Nov\18NovTrials\M22.DSG	11-1-2013	15:34:20	119869.000000	11986.900000	49494.559936	20.000000
C:\Users\cware\Desktop\Steller18Nov\18NovTrials\M22.DSG	11-1-2013	15:34:20	119870.000000	11987.000000	49486.570120	20.000000
C:\Users\cware\Desktop\Steller18Nov\18NovTrials\M22.DSG	11-1-2013	15:34:20	119871.000000	11987.100000	49476.986858	20.000000
C:\Users\cware\Desktop\Steller18Nov\18NovTrials\M22.DSG	11-1-2013	15:34:20	119872.000000	11987.200000	49443.781763	20.000000
C:\Users\cware\Desktop\Steller18Nov\18NovTrials\M22.DSG	11-1-2013	15:34:20	119873.000000	11987.300000	49455.554640	20.000000
C:\Users\cware\Desktop\Steller18Nov\18NovTrials\M22.DSG	11-1-2013	15:34:20	119874.000000	11987.400000	49458.989679	20.000000
C:\Users\cware\Desktop\Steller18Nov\18NovTrials\M22.DSG	11-1-2013	15:34:20	119875.000000	11987.500000	49457.595613	20.000000
C:\Users\cware\Desktop\Steller18Nov\18NovTrials\M22.DSG	11-1-2013	15:34:20	119876.000000	11987.600000	49458.366653	20.000000
C:\Users\cware\Desktop\Steller18Nov\18NovTrials\M22.DSG	11-1-2013	15:34:20	119877.000000	11987.700000	49459.685963	20.000000
C:\Users\cware\Desktop\Steller18Nov\18NovTrials\M22.DSG	11-1-2013	15:34:20	119878.000000	11987.800000	49460.308239	20.000000
C:\Users\cware\Desktop\Steller18Nov\18NovTrials\M22.DSG	11-1-2013	15:34:20	119879.000000	11987.900000	49460.358034	20.000000
C:\Users\cware\Desktop\Steller18Nov\18NovTrials\M22.DSG	11-1-2013	15:34:20	119880.000000	11988.000000	49457.993496	20.000000
C:\Users\cware\Desktop\Steller18Nov\18NovTrials\M22.DSG	11-1-2013	15:34:20	119881.000000	11988.100000	49463.344765	20.000000
C:\Users\cware\Desktop\Steller18Nov\18NovTrials\M22.DSG	11-1-2013	15:34:20	119882.000000	11988.200000	49461.627397	20.000000
C:\Users\cware\Desktop\Steller18Nov\18NovTrials\M22.DSG	11-1-2013	15:34:20	119883.000000	11988.300000	49458.317365	20.000000
C:\Users\cware\Desktop\Steller18Nov\18NovTrials\M22.DSG	11-1-2013	15:34:20	119884.000000	11988.400000	49462.773317	20.000000
C:\Users\cware\Desktop\Steller18Nov\18NovTrials\M22.DSG	11-1-2013	15:34:20	119885.000000	11988.500000	49465.212788	20.000000
C:\Users\cware\Desktop\Steller18Nov\18NovTrials\M22.DSG	11-1-2013	15:34:20	119886.000000	11988.600000	49460.682246	20.000000
C:\Users\cware\Desktop\Steller18Nov\18NovTrials\M22.DSG	11-1-2013	15:34:20	119887.000000	11988.700000	49463.146291	20.000000
C:\Users\cware\Desktop\Steller18Nov\18NovTrials\M22.DSG	11-1-2013	15:34:20	119888.000000	11988.800000	49462.274299	20.000000
C:\Users\cware\Desktop\Steller18Nov\18NovTrials\M22.DSG	11-1-2013	15:34:20	119889.000000	11988.900000	49458.292023	20.000000
C:\Users\cware\Desktop\Steller18Nov\18NovTrials\M22.DSG	11-1-2013	15:34:20	119890.000000	11989.000000	49460.830594	20.000000
C:\Users\cware\Desktop\Steller18Nov\18NovTrials\M22.DSG	11-1-2013	15:34:20	119891.000000	11989.100000	49462.398923	20.000000
C:\Users\cware\Desktop\Steller18Nov\18NovTrials\M22.DSG	11-1-2013	15:34:20	119892.000000	11989.200000	49460.258387	20.000000
C:\Users\cware\Desktop\Steller18Nov\18NovTrials\M22.DSG	11-1-2013	15:34:20	119893.000000	11989.300000	49465.186830	20.000000
C:\Users\cware\Desktop\Steller18Nov\18NovTrials\M22.DSG	11-1-2013	15:34:20	119894.000000	11989.400000	49461.577685	20.000000
C:\Users\cware\Desktop\Steller18Nov\18NovTrials\M22.DSG	11-1-2013	15:34:20	119895.000000	11989.500000	49462.523326	20.000000
C:\Users\cware\Desktop\Steller18Nov\18NovTrials\M22.DSG	11-1-2013	15:34:20	119896.000000	11989.600000	49458.119382	20.000000
C:\Users\cware\Desktop\Steller18Nov\18NovTrials\M22.DSG	11-1-2013	15:34:20	119897.000000	11989.700000	49468.000881	20.000000
C:\Users\cware\Desktop\Steller18Nov\18NovTrials\M22.DSG	11-1-2013	15:34:20	119898.000000	11989.800000	49474.248929	20.000000
C:\Users\cware\Desktop\Steller18Nov\18NovTrials\M22.DSG	11-1-2013	15:34:20	119899.000000	11989.900000	49477.459857	20.000000
C:\Users\cware\Desktop\Steller18Nov\18NovTrials\M22.DSG	11-1-2013	15:34:20	119900.000000	11990.000000	49480.247763	20.000000
C:\Users\cware\Desktop\Steller18Nov\18NovTrials\M22.DSG	11-1-2013	15:34:20	119901.000000	11990.100000	49482.164332	20.000000
C:\Users\cware\Desktop\Steller18Nov\18NovTrials\M22.DSG	11-1-2013	15:34:20	119902.000000	11990.200000	49477.882614	20.000000
C:\Users\cware\Desktop\Steller18Nov\18NovTrials\M22.DSG	11-1-2013	15:34:20	119903.000000	11990.300000	49466.432612	20.000000
C:\Users\cware\Desktop\Steller18Nov\18NovTrials\M22.DSG	11-1-2013	15:34:20	119904.000000	11990.400000	49465.337551	20.000000
C:\Users\cware\Desktop\Steller18Nov\18NovTrials\M22.DSG	11-1-2013	15:34:20	119905.000000	11990.500000	49462.400155	20.000000
C:\Users\cware\Desktop\Steller18Nov\18NovTrials\M22.DSG	11-1-2013	15:34:20	119906.000000	11990.600000	49459.637552	20.000000
C:\Users\cware\Desktop\Steller18Nov\18NovTrials\M22.DSG	11-1-2013	15:34:20	119907.000000	11990.700000	49463.346634	20.000000
C:\Users\cware\Desktop\Steller18Nov\18NovTrials\M22.DSG	11-1-2013	15:34:20	119908.000000	11990.800000	49463.122836	20.000000
C:\Users\cware\Desktop\Steller18Nov\18NovTrials\M22.DSG	11-1-2013	15:34:20	119909.000000	11990.900000	49466.732155	20.000000
C:\Users\cware\Desktop\Steller18Nov\18NovTrials\M22.DSG	11-1-2013	15:34:20	119910.000000	11991.000000	49469.768811	20.000000
C:\Users\cware\Desktop\Steller18Nov\18NovTrials\M22.DSG	11-1-2013	15:34:20	119911.000000	11991.100000	49472.307881	20.000000
C:\Users\cware\Desktop\Steller18Nov\18NovTrials\M22.DSG	11-1-2013	15:34:20	119912.000000	11991.200000	49475.593426	20.000000
C:\Users\cware\Desktop\Steller18Nov\18NovTrials\M22.DSG	11-1-2013	15:34:20	119913.000000	11991.300000	49477.933038	20.000000
C:\Users\cware\Desktop\Steller18Nov\18NovTrials\M22.DSG	11-1-2013	15:34:20	119914.000000	11991.400000	49474.871447	20.000000
C:\Users\cware\Desktop\Steller18Nov\18NovTrials\M22.DSG	11-1-2013	15:34:20	119915.000000	11991.500000	49468.225594	20.000000
C:\Users\cware\Desktop\Steller18Nov\18NovTrials\M22.DSG	11-1-2013	15:34:20	119916.000000	11991.600000	49460.807577	20.000000
C:\Users\cware\Desktop\Steller18Nov\18NovTrials\M22.DSG	11-1-2013	15:34:20	119917.000000	11991.700000	49458.292630	20.000000
C:\Users\cware\Desktop\Steller18Nov\18NovTrials\M22.DSG	11-1-2013	15:34:20	119918.000000	11991.800000	49461.204844	20.000000
C:\Users\cware\Desktop\Steller18Nov\18NovTrials\M22.DSG	11-1-2013	15:34:20	119919.000000	11991.900000	49460.084731	20.000000
C:\Users\cware\Desktop\Steller18Nov\18NovTrials\M22.DSG	11-1-2013	15:34:20	119920.000000	11992.000000	49460.034884	20.000000
C:\Users\cware\Desktop\Steller18Nov\18NovTrials\M22.DSG	11-1-2013	15:34:20	119921.000000	11992.100000	49461.179828	20.000000
C:\Users\cware\Desktop\Steller18Nov\18NovTrials\M22.DSG	11-1-2013	15:34:20	119922.000000	11992.200000	49461.453551	20.000000
C:\Users\cware\Desktop\Steller18Nov\18NovTrials\M22.DSG	11-1-2013	15:34:20	119923.000000	11992.300000	49462.598624	20.000000
C:\Users\cware\Desktop\Steller18Nov\18NovTrials\M22.DSG	11-1-2013	15:34:20	119924.000000	11992.400000	49458.468373	20.000000
C:\Users\cware\Desktop\Steller18Nov\18NovTrials\M22.DSG	11-1-2013	15:34:20	119925.000000	11992.500000	49470.540445	20.000000
C:\Users\cware\Desktop\Steller18Nov\18NovTrials\M22.DSG	11-1-2013	15:34:20	119926.000000	11992.600000	49479.998979	20.000000
C:\Users\cware\Desktop\Steller18Nov\18NovTrials\M22.DSG	11-1-2013	15:34:20	119927.000000	11992.700000	49483.235371	20.000000
C:\Users\cware\Desktop\Steller18Nov\18NovTrials\M22.DSG	11-1-2013	15:34:20	119928.000000	11992.800000	49482.986426	20.000000
C:\Users\cware\Desktop\Steller18Nov\18NovTrials\M22.DSG	11-1-2013	15:34:20	119929.000000	11992.900000	49485.027329	20.000000
C:\Users\cware\Desktop\Steller18Nov\18NovTrials\M22.DSG	11-1-2013	15:34:20	119930.000000	11993.000000	49484.628994	20.000000
C:\Users\cware\Desktop\Steller18Nov\18NovTrials\M22.DSG	11-1-2013	15:34:20	119931.000000	11993.100000	49483.359765	20.000000
C:\Users\cware\Desktop\Steller18Nov\18NovTrials\M22.DSG	11-1-2013	15:34:20	119932.000000	11993.200000	49480.447373	20.000000
C:\Users\cware\Desktop\Steller18Nov\18NovTrials\M22.DSG	11-1-2013	15:34:20	119933.000000	11993.300000	49481.691750	20.000000
C:\Users\cware\Desktop\Steller18Nov\18NovTrials\M22.DSG	11-1-2013	15:34:20	119934.000000	11993.400000	49483.160155	20.000000
C:\Users\cware\Desktop\Steller18Nov\18NovTrials\M22.DSG	11-1-2013	15:34:20	119935.000000	11993.500000	49482.836737	20.000000
C:\Users\cware\Desktop\Steller18Nov\18NovTrials\M22.DSG	11-1-2013	15:34:20	119936.000000	11993.600000	49479.426429	20.000000
C:\Users\cware\Desktop\Steller18Nov\18NovTrials\M22.DSG	11-1-2013	15:34:20	119937.000000	11993.700000	49473.801364	20.000000
C:\Users\cware\Desktop\Steller18Nov\18NovTrials\M22.DSG	11-1-2013	15:34:20	119938.000000	11993.800000	49471.884673	20.000000
C:\Users\cware\Desktop\Steller18Nov\18NovTrials\M22.DSG	11-1-2013	15:34:20	119939.000000	11993.900000	49468.050901	20.000000
C:\Users\cware\Desktop\Steller18Nov\18NovTrials\M22.DSG	11-1-2013	15:34:20	119940.000000	11994.000000	49465.885609	20.000000
C:\Users\cware\Desktop\Steller18Nov\18NovTrials\M22.DSG	11-1-2013	15:34:20	119941.000000	11994.100000	49461.204966	20.000000
C:\Users\cware\Desktop\Steller18Nov\18NovTrials\M22.DSG	11-1-2013	15:34:20	119942.000000	11994.200000	49458.790511	20.000000
C:\Users\cware\Desktop\Steller18Nov\18NovTrials\M22.DSG	11-1-2013	15:34:20	119943.000000	11994.300000	49460.209759	20.000000
C:\Users\cware\Desktop\Steller18Nov\18NovTrials\M22.DSG	11-1-2013	15:34:20	119944.000000	11994.400000	49464.193241	20.000000
C:\Users\cware\Desktop\Steller18Nov\18NovTrials\M22.DSG	11-1-2013	15:34:20	119945.000000	11994.500000	49471.013392	20.000000
C:\Users\cware\Desktop\Steller18Nov\18NovTrials\M22.DSG	11-1-2013	15:34:20	119946.000000	11994.600000	49477.684080	20.000000
C:\Users\cware\Desktop\Steller18Nov\18NovTrials\M22.DSG	11-1-2013	15:34:20	119947.000000	11994.700000	49479.575910	20.000000
C:\Users\cware\Desktop\Steller18Nov\18NovTrials\M22.DSG	11-1-2013	15:34:20	119948.000000	11994.800000	49476.987583	20.000000
C:\Users\cware\Desktop\Steller18Nov\18NovTrials\M22.DSG	11-1-2013	15:34:20	119949.000000	11994.900000	49474.548085	20.000000
C:\Users\cware\Desktop\Steller18Nov\18NovTrials\M22.DSG	11-1-2013	15:34:20	119950.000000	11995.000000	49479.949410	20.000000
C:\Users\cware\Desktop\Steller18Nov\18NovTrials\M22.DSG	11-1-2013	15:34:20	119951.000000	11995.100000	49480.173303	20.000000
C:\Users\cware\Desktop\Steller18Nov\18NovTrials\M22.DSG	11-1-2013	15:34:20	119952.000000	11995.200000	49479.302369	20.000000
C:\Users\cware\Desktop\Steller18Nov\18NovTrials\M22.DSG	11-1-2013	15:34:20	119953.000000	11995.300000	49479.949206	20.000000
C:\Users\cware\Desktop\Steller18Nov\18NovTrials\M22.DSG	11-1-2013	15:34:20	119954.000000	11995.400000	49477.833456	20.000000
C:\Users\cware\Desktop\Steller18Nov\18NovTrials\M22.DSG	11-1-2013	15:34:20	119955.000000	11995.500000	49476.066303	20.000000
C:\Users\cware\Desktop\Steller18Nov\18NovTrials\M22.DSG	11-1-2013	15:34:20	119956.000000	11995.600000	49474.946077	20.000000
C:\Users\cware\Desktop\Steller18Nov\18NovTrials\M22.DSG	11-1-2013	15:34:20	119957.000000	11995.700000	49477.634315	20.000000
C:\Users\cware\Desktop\Steller18Nov\18NovTrials\M22.DSG	11-1-2013	15:34:20	119958.000000	11995.800000	49478.654890	20.000000
C:\Users\cware\Desktop\Steller18Nov\18NovTrials\M22.DSG	11-1-2013	15:34:20	119959.000000	11995.900000	49478.779354	20.000000
C:\Users\cware\Desktop\Steller18Nov\18NovTrials\M22.DSG	11-1-2013	15:34:20	119960.000000	11996.000000	49475.518826	20.000000
C:\Users\cware\Desktop\Steller18Nov\18NovTrials\M22.DSG	11-1-2013	15:34:20	119961.000000	11996.100000	49476.663618	20.000000
C:\Users\cware\Desktop\Steller18Nov\18NovTrials\M22.DSG	11-1-2013	15:34:20	119962.000000	11996.200000	49472.058754	20.000000
C:\Users\cware\Desktop\Steller18Nov\18NovTrials\M22.DSG	11-1-2013	15:34:20	119963.000000	11996.300000	49471.709967	20.000000
C:\Users\cware\Desktop\Steller18Nov\18NovTrials\M22.DSG	11-1-2013	15:34:20	119964.000000	11996.400000	49469.768234	20.000000
C:\Users\cware\Desktop\Steller18Nov\18NovTrials\M22.DSG	11-1-2013	15:34:20	119965.000000	11996.500000	49468.025715	20.000000
C:\Users\cware\Desktop\Steller18Nov\18NovTrials\M22.DSG	11-1-2013	15:34:20	119966.000000	11996.600000	49466.706496	20.000000
C:\Users\cware\Desktop\Steller18Nov\18NovTrials\M22.DSG	11-1-2013	15:34:20	119967.000000	11996.700000	49461.877314	20.000000
C:\Users\cware\Desktop\Steller18Nov\18NovTrials\M22.DSG	11-1-2013	15:34:20	119968.000000	11996.800000	49464.365470	20.000000
C:\Users\cware\Desktop\Steller18Nov\18NovTrials\M22.DSG	11-1-2013	15:34:20	119969.000000	11996.900000	49460.730844	20.000000
C:\Users\cware\Desktop\Steller18Nov\18NovTrials\M22.DSG	11-1-2013	15:34:20	119970.000000	11997.000000	49459.834871	20.000000
C:\Users\cware\Desktop\Steller18Nov\18NovTrials\M22.DSG	11-1-2013	15:34:20	119971.000000	11997.100000	49462.672364	20.000000
C:\Users\cware\Desktop\Steller18Nov\18NovTrials\M22.DSG	11-1-2013	15:34:20	119972.000000	11997.200000	49460.880554	20.000000
C:\Users\cware\Desktop\Steller18Nov\18NovTrials\M22.DSG	11-1-2013	15:34:20	119973.000000	11997.300000	49461.876828	20.000000
C:\Users\cware\Desktop\Steller18Nov\18NovTrials\M22.DSG	11-1-2013	15:34:20	119974.000000	11997.400000	49465.610753	20.000000
C:\Users\cware\Desktop\Steller18Nov\18NovTrials\M22.DSG	11-1-2013	15:34:20	119975.000000	11997.500000	49468.274127	20.000000
C:\Users\cware\Desktop\Steller18Nov\18NovTrials\M22.DSG	11-1-2013	15:34:20	119976.000000	11997.600000	49467.552283	20.000000
C:\Users\cware\Desktop\Steller18Nov\18NovTrials\M22.DSG	11-1-2013	15:34:20	119977.000000	11997.700000	49462.399956	20.000000
C:\Users\cware\Desktop\Steller18Nov\18NovTrials\M22.DSG	11-1-2013	15:34:20	119978.000000	11997.800000	49463.694210	20.000000
C:\Users\cware\Desktop\Steller18Nov\18NovTrials\M22.DSG	11-1-2013	15:34:20	119979.000000	11997.900000	49470.987317	20.000000
C:\Users\cware\Desktop\Steller18Nov\18NovTrials\M22.DSG	11-1-2013	15:34:20	119980.000000	11998.000000	49471.883441	20.000000
C:\Users\cware\Desktop\Steller18Nov\18NovTrials\M22.DSG	11-1-2013	15:34:20	119981.000000	11998.100000	49472.181916	20.000000
C:\Users\cware\Desktop\Steller18Nov\18NovTrials\M22.DSG	11-1-2013	15:34:20	119982.000000	11998.200000	49468.895513	20.000000
C:\Users\cware\Desktop\Steller18Nov\18NovTrials\M22.DSG	11-1-2013	15:34:20	119983.000000	11998.300000	49466.705385	20.000000
C:\Users\cware\Desktop\Steller18Nov\18NovTrials\M22.DSG	11-1-2013	15:34:20	119984.000000	11998.400000	49463.270165	20.000000
C:\Users\cware\Desktop\Steller18Nov\18NovTrials\M22.DSG	11-1-2013	15:34:20	119985.000000	11998.500000	49468.671754	20.000000
C:\Users\cware\Desktop\Steller18Nov\18NovTrials\M22.DSG	11-1-2013	15:34:20	119986.000000	11998.600000	49464.987372	20.000000
C:\Users\cware\Desktop\Steller18Nov\18NovTrials\M22.DSG	11-1-2013	15:34:20	119987.000000	11998.700000	49467.301924	20.000000
C:\Users\cware\Desktop\Steller18Nov\18NovTrials\M22.DSG	11-1-2013	15:34:20	119988.000000	11998.800000	49470.239597	20.000000
C:\Users\cware\Desktop\Steller18Nov\18NovTrials\M22.DSG	11-1-2013	15:34:20	119989.000000	11998.900000	49465.062522	20.000000
C:\Users\cware\Desktop\Steller18Nov\18NovTrials\M22.DSG	11-1-2013	15:34:20	119990.000000	11999.000000	49464.166268	20.000000
C:\Users\cware\Desktop\Steller18Nov\18NovTrials\M22.DSG	11-1-2013	15:34:20	119991.000000	11999.100000	49472.255708	20.000000
C:\Users\cware\Desktop\Steller18Nov\18NovTrials\M22.DSG	11-1-2013	15:34:20	119992.000000	11999.200000	49477.259327	20.000000
C:\Users\cware\Desktop\Steller18Nov\18NovTrials\M22.DSG	11-1-2013	15:34:20	119993.000000	11999.300000	49494.832262	20.000000
C:\Users\cware\Desktop\Steller18Nov\18NovTrials\M22.DSG	11-1-2013	15:34:20	119994.000000	11999.400000	49512.330844	20.000000
C:\Users\cware\Desktop\Steller18Nov\18NovTrials\M22.DSG	11-1-2013	15:34:20	119995.000000	11999.500000	49537.943572	20.000000
C:\Users\cware\Desktop\Steller18Nov\18NovTrials\M22.DSG	11-1-2013	15:34:20	119996.000000	11999.600000	49556.337906	20.000000
C:\Users\cware\Desktop\Steller18Nov\18NovTrials\M22.DSG	11-1-2013	15:34:20	119997.000000	11999.700000	49572.591386	20.000000
C:\Users\cware\Desktop\Steller18Nov\18NovTrials\M22.DSG	11-1-2013	15:34:20	119998.000000	11999.800000	49588.546639	20.000000
C:\Users\cware\Desktop\Steller18Nov\18NovTrials\M22.DSG	11-1-2013	15:34:20	119999.000000	11999.900000	49589.815980	20.000000
C:\Users\cware\Desktop\Steller18Nov\18NovTrials\M22.DSG	11-1-2013	15:34:20	120000.000000	12000.000000	49580.780651	20.000000
C:\Users\cware\Desktop\Steller18Nov\18NovTrials\M22.DSG	11-1-2013	15:34:20	120001.000000	12000.100000	49582.547804	20.000000
C:\Users\cware\Desktop\Steller18Nov\18NovTrials\M22.DSG	11-1-2013	15:34:20	120002.000000	12000.200000	49572.342167	20.000000
C:\Users\cware\Desktop\Steller18Nov\18NovTrials\M22.DSG	11-1-2013	15:34:20	120003.000000	12000.300000	49570.997922	20.000000
C:\Users\cware\Desktop\Steller18Nov\18NovTrials\M22.DSG	11-1-2013	15:34:20	120004.000000	12000.400000	49571.993814	20.000000
C:\Users\cware\Desktop\Steller18Nov\18NovTrials\M22.DSG	11-1-2013	15:34:20	120005.000000	12000.500000	49571.844525	20.000000
C:\Users\cware\Desktop\Steller18Nov\18NovTrials\M22.DSG	11-1-2013	15:34:20	120006.000000	12000.600000	49574.781360	20.000000
C:\Users\cware\Desktop\Steller18Nov\18NovTrials\M22.DSG	11-1-2013	15:34:20	120007.000000	12000.700000	49574.283744	20.000000
C:\Users\cware\Desktop\Steller18Nov\18NovTrials\M22.DSG	11-1-2013	15:34:20	120008.000000	12000.800000	49569.678620	20.000000
C:\Users\cware\Desktop\Steller18Nov\18NovTrials\M22.DSG	11-1-2013	15:34:20	120009.000000	12000.900000	49558.204028	20.000000
C:\Users\cware\Desktop\Steller18Nov\18NovTrials\M22.DSG	11-1-2013	15:34:20	120010.000000	12001.000000	49550.537517	20.000000
C:\Users\cware\Desktop\Steller18Nov\18NovTrials\M22.DSG	11-1-2013	15:34:20	120011.000000	12001.100000	49545.534397	20.000000
C:\Users\cware\Desktop\Steller18Nov\18NovTrials\M22.DSG	11-1-2013	15:34:20	120012.000000	12001.200000	49562.634454	20.000000
C:\Users\cware\Desktop\Steller18Nov\18NovTrials\M22.DSG	11-1-2013	15:34:20	120013.000000	12001.300000	49573.885058	20.000000
C:\Users\cware\Desktop\Steller18Nov\18NovTrials\M22.DSG	11-1-2013	15:34:20	120014.000000	12001.400000	49568.757704	20.000000
C:\Users\cware\Desktop\Steller18Nov\18NovTrials\M22.DSG	11-1-2013	15:34:20	120015.000000	12001.500000	49557.158453	20.000000
C:\Users\cware\Desktop\Steller18Nov\18NovTrials\M22.DSG	11-1-2013	15:34:20	120016.000000	12001.600000	49551.532919	20.000000
C:\Users\cware\Desktop\Steller18Nov\18NovTrials\M22.DSG	11-1-2013	15:34:20	120017.000000	12001.700000	49536.100138	20.000000
C:\Users\cware\Desktop\Steller18Nov\18NovTrials\M22.DSG	11-1-2013	15:34:20	120018.000000	12001.800000	49530.027092	20.000000
C:\Users\cware\Desktop\Steller18Nov\18NovTrials\M22.DSG	11-1-2013	15:34:20	120019.000000	12001.900000	49514.345380	20.000000
C:\Users\cware\Desktop\Steller18Nov\18NovTrials\M22.DSG	11-1-2013	15:34:20	120020.000000	12002.000000	49504.289462	20.000000
C:\Users\cware\Desktop\Steller18Nov\18NovTrials\M22.DSG	11-1-2013	15:34:20	120021.000000	12002.100000	49490.001608	20.000000
C:\Users\cware\Desktop\Steller18Nov\18NovTrials\M22.DSG	11-1-2013	15:34:20	120022.000000	12002.200000	49480.070515	20.000000
C:\Users\cware\Desktop\Steller18Nov\18NovTrials\M22.DSG	11-1-2013	15:34:20	120023.000000	12002.300000	49463.219095	20.000000
C:\Users\cware\Desktop\Steller18Nov\18NovTrials\M22.DSG	11-1-2013	15:34:20	120024.000000	12002.400000	49453.237374	20.000000
C:\Users\cware\Desktop\Steller18Nov\18NovTrials\M22.DSG	11-1-2013	15:34:20	120025.000000	12002.500000	49445.869343	20.000000
C:\Users\cware\Desktop\Steller18Nov\18NovTrials\M22.DSG	11-1-2013	15:34:20	120026.000000	12002.600000	49454.381276	20.000000
C:\Users\cware\Desktop\Steller18Nov\18NovTrials\M22.DSG	11-1-2013	15:34:20	120027.000000	12002.700000	49460.205053	20.000000
C:\Users\cware\Desktop\Steller18Nov\18NovTrials\M22.DSG	11-1-2013	15:34:20	120028.000000	12002.800000	49462.744131	20.000000
C:\Users\cware\Desktop\Steller18Nov\18NovTrials\M22.DSG	11-1-2013	15:34:20	120029.000000	12002.900000	49461.723656	20.000000
C:\Users\cware\Desktop\Steller18Nov\18NovTrials\M22.DSG	11-1-2013	15:34:20	120030.000000	12003.000000	49462.719214	20.000000
C:\Users\cware\Desktop\Steller18Nov\18NovTrials\M22.DSG	11-1-2013	15:34:20	120031.000000	12003.100000	49462.146665	20.000000
C:\Users\cware\Desktop\Steller18Nov\18NovTrials\M22.DSG	11-1-2013	15:34:20	120032.000000	12003.200000	49463.789528	20.000000
C:\Users\cware\Desktop\Steller18Nov\18NovTrials\M22.DSG	11-1-2013	15:34:20	120033.000000	12003.300000	49462.096770	20.000000
C:\Users\cware\Desktop\Steller18Nov\18NovTrials\M22.DSG	11-1-2013	15:34:20	120034.000000	12003.400000	49461.598841	20.000000
C:\Users\cware\Desktop\Steller18Nov\18NovTrials\M22.DSG	11-1-2013	15:34:20	120035.000000	12003.500000	49463.714681	20.000000
C:\Users\cware\Desktop\Steller18Nov\18NovTrials\M22.DSG	11-1-2013	15:34:20	120036.000000	12003.600000	49461.324923	20.000000
C:\Users\cware\Desktop\Steller18Nov\18NovTrials\M22.DSG	11-1-2013	15:34:20	120037.000000	12003.700000	49460.702569	20.000000
C:\Users\cware\Desktop\Steller18Nov\18NovTrials\M22.DSG	11-1-2013	15:34:20	120038.000000	12003.800000	49464.261867	20.000000
C:\Users\cware\Desktop\Steller18Nov\18NovTrials\M22.DSG	11-1-2013	15:34:20	120039.000000	12003.900000	49461.747680	20.000000
C:\Users\cware\Desktop\Steller18Nov\18NovTrials\M22.DSG	11-1-2013	15:34:20	120040.000000	12004.000000	49461.498778	20.000000
C:\Users\cware\Desktop\Steller18Nov\18NovTrials\M22.DSG	11-1-2013	15:34:20	120041.000000	12004.100000	49462.817889	20.000000
C:\Users\cware\Desktop\Steller18Nov\18NovTrials\M22.DSG	11-1-2013	15:34:20	120042.000000	12004.200000	49463.290849	20.000000
C:\Users\cware\Desktop\Steller18Nov\18NovTrials\M22.DSG	11-1-2013	15:34:20	120043.000000	12004.300000	49463.714399	20.000000
C:\Users\cware\Desktop\Steller18Nov\18NovTrials\M22.DSG	11-1-2013	15:34:20	120044.000000	12004.400000	49461.897451	20.000000
C:\Users\cware\Desktop\Steller18Nov\18NovTrials\M22.DSG	11-1-2013	15:34:20	120045.000000	12004.500000	49461.175859	20.000000
C:\Users\cware\Desktop\Steller18Nov\18NovTrials\M22.DSG	11-1-2013	15:34:20	120046.000000	12004.600000	49460.653117	20.000000
C:\Users\cware\Desktop\Steller18Nov\18NovTrials\M22.DSG	11-1-2013	15:34:20	120047.000000	12004.700000	49460.478680	20.000000
C:\Users\cware\Desktop\Steller18Nov\18NovTrials\M22.DSG	11-1-2013	15:34:20	120048.000000	12004.800000	49461.947940	20.000000
C:\Users\cware\Desktop\Steller18Nov\18NovTrials\M22.DSG	11-1-2013	15:34:20	120049.000000	12004.900000	49463.018687	20.000000
C:\Users\cware\Desktop\Steller18Nov\18NovTrials\M22.DSG	11-1-2013	15:34:20	120050.000000	12005.000000	49463.292770	20.000000
C:\Users\cware\Desktop\Steller18Nov\18NovTrials\M22.DSG	11-1-2013	15:34:20	120051.000000	12005.100000	49465.706869	20.000000
C:\Users\cware\Desktop\Steller18Nov\18NovTrials\M22.DSG	11-1-2013	15:34:20	120052.000000	12005.200000	49465.134432	20.000000
C:\Users\cware\Desktop\Steller18Nov\18NovTrials\M22.DSG	11-1-2013	15:34:20	120053.000000	12005.300000	49477.754579	20.000000
C:\Users\cware\Desktop\Steller18Nov\18NovTrials\M22.DSG	11-1-2013	15:34:20	120054.000000	12005.400000	49492.390508	20.000000
C:\Users\cware\Desktop\Steller18Nov\18NovTrials\M22.DSG	11-1-2013	15:34:20	120055.000000	12005.500000	49505.408525	20.000000
C:\Users\cware\Desktop\Steller18Nov\18NovTrials\M22.DSG	11-1-2013	15:34:20	120056.000000	12005.600000	49534.307164	20.000000
C:\Users\cware\Desktop\Steller18Nov\18NovTrials\M22.DSG	11-1-2013	15:34:20	120057.000000	12005.700000	49560.642217	20.000000
C:\Users\cware\Desktop\Steller18Nov\18NovTrials\M22.DSG	11-1-2013	15:34:20	120058.000000	12005.800000	49580.952992	20.000000
C:\Users\cware\Desktop\Steller18Nov\18NovTrials\M22.DSG	11-1-2013	15:34:20	120059.000000	12005.900000	49599.223031	20.000000
C:\Users\cware\Desktop\Steller18Nov\18NovTrials\M22.DSG	11-1-2013	15:34:20	120060.000000	12006.000000	49622.570905	20.000000
C:\Users\cware\Desktop\Steller18Nov\18NovTrials\M22.DSG	11-1-2013	15:34:20	120061.000000	12006.100000	49635.937249	20.000000
C:\Users\cware\Desktop\Steller18Nov\18NovTrials\M22.DSG	11-1-2013	15:34:20	120062.000000	12006.200000	49625.208870	20.000000
C:\Users\cware\Desktop\Steller18Nov\18NovTrials\M22.DSG	11-1-2013	15:34:20	120063.000000	12006.300000	49616.820755	20.000000
C:\Users\cware\Desktop\Steller18Nov\18NovTrials\M22.DSG	11-1-2013	15:34:20	120064.000000	12006.400000	49598.849405	20.000000
C:\Users\cware\Desktop\Steller18Nov\18NovTrials\M22.DSG	11-1-2013	15:34:20	120065.000000	12006.500000	49606.888928	20.000000
C:\Users\cware\Desktop\Steller18Nov\18NovTrials\M22.DSG	11-1-2013	15:34:20	120066.000000	12006.600000	49600.044178	20.000000
C:\Users\cware\Desktop\Steller18Nov\18NovTrials\M22.DSG	11-1-2013	15:34:20	120067.000000	12006.700000	49610.547967	20.000000
C:\Users\cware\Desktop\Steller18Nov\18NovTrials\M22.DSG	11-1-2013	15:34:20	120068.000000	12006.800000	49611.369715	20.000000
C:\Users\cware\Desktop\Steller18Nov\18NovTrials\M22.DSG	11-1-2013	15:34:20	120069.000000	12006.900000	49624.088809	20.000000
C:\Users\cware\Desktop\Steller18Nov\18NovTrials\M22.DSG	11-1-2013	15:34:20	120070.000000	12007.000000	49598.750110	20.000000
C:\Users\cware\Desktop\Steller18Nov\18NovTrials\M22.DSG	11-1-2013	15:34:20	120071.000000	12007.100000	49613.759352	20.000000
C:\Users\cware\Desktop\Steller18Nov\18NovTrials\M22.DSG	11-1-2013	15:34:20	120072.000000	12007.200000	49627.947060	20.000000
C:\Users\cware\Desktop\Steller18Nov\18NovTrials\M22.DSG	11-1-2013	15:34:20	120073.000000	12007.300000	49672.327548	20.000000
C:\Users\cware\Desktop\Steller18Nov\18NovTrials\M22.DSG	11-1-2013	15:34:20	120074.000000	12007.400000	49647.038440	20.000000
C:\Users\cware\Desktop\Steller18Nov\18NovTrials\M22.DSG	11-1-2013	15:34:20	120075.000000	12007.500000	49605.395671	20.000000
C:\Users\cware\Desktop\Steller18Nov\18NovTrials\M22.DSG	11-1-2013	15:34:20	120076.000000	12007.600000	49573.361007	20.000000
C:\Users\cware\Desktop\Steller18Nov\18NovTrials\M22.DSG	11-1-2013	15:34:20	120077.000000	12007.700000	49557.779507	20.000000
C:\Users\cware\Desktop\Steller18Nov\18NovTrials\M22.DSG	11-1-2013	15:34:20	120078.000000	12007.800000	49557.231527	20.000000
C:\Users\cware\Desktop\Steller18Nov\18NovTrials\M22.DSG	11-1-2013	15:34:20	120079.000000	12007.900000	49558.227189	20.000000
C:\Users\cware\Desktop\Steller18Nov\18NovTrials\M22.DSG	11-1-2013	15:34:20	120080.000000	12008.000000	49551.581197	20.000000
C:\Users\cware\Desktop\Steller18Nov\18NovTrials\M22.DSG	11-1-2013	15:34:20	120081.000000	12008.100000	49541.400838	20.000000
C:\Users\cware\Desktop\Steller18Nov\18NovTrials\M22.DSG	11-1-2013	15:34:20	120082.000000	12008.200000	49528.432977	20.000000
C:\Users\cware\Desktop\Steller18Nov\18NovTrials\M22.DSG	11-1-2013	15:34:20	120083.000000	12008.300000	49528.258687	20.000000
C:\Users\cware\Desktop\Steller18Nov\18NovTrials\M22.DSG	11-1-2013	15:34:20	120084.000000	12008.400000	49505.707647	20.000000
C:\Users\cware\Desktop\Steller18Nov\18NovTrials\M22.DSG	11-1-2013	15:34:20	120085.000000	12008.500000	49488.308716	20.000000
C:\Users\cware\Desktop\Steller18Nov\18NovTrials\M22.DSG	11-1-2013	15:34:20	120086.000000	12008.600000	49489.329191	20.000000
C:\Users\cware\Desktop\Steller18Nov\18NovTrials\M22.DSG	11-1-2013	15:34:20	120087.000000	12008.700000	49474.817717	20.000000
C:\Users\cware\Desktop\Steller18Nov\18NovTrials\M22.DSG	11-1-2013	15:34:20	120088.000000	12008.800000	49457.866833	20.000000
C:\Users\cware\Desktop\Steller18Nov\18NovTrials\M22.DSG	11-1-2013	15:34:20	120089.000000	12008.900000	49453.510776	20.000000
C:\Users\cware\Desktop\Steller18Nov\18NovTrials\M22.DSG	11-1-2013	15:34:20	120090.000000	12009.000000	49448.258885	20.000000
C:\Users\cware\Desktop\Steller18Nov\18NovTrials\M22.DSG	11-1-2013	15:34:20	120091.000000	12009.100000	49446.814252	20.000000
C:\Users\cware\Desktop\Steller18Nov\18NovTrials\M22.DSG	11-1-2013	15:34:20	120092.000000	12009.200000	49460.802411	20.000000
C:\Users\cware\Desktop\Steller18Nov\18NovTrials\M22.DSG	11-1-2013	15:34:20	120093.000000	12009.300000	49461.548972	20.000000
C:\Users\cware\Desktop\Steller18Nov\18NovTrials\M22.DSG	11-1-2013	15:34:20	120094.000000	12009.400000	49461.523743	20.000000
C:\Users\cware\Desktop\Steller18Nov\18NovTrials\M22.DSG	11-1-2013	15:34:20	120095.000000	12009.500000	49461.399336	20.000000
C:\Users\cware\Desktop\Steller18Nov\18NovTrials\M22.DSG	11-1-2013	15:34:20	120096.000000	12009.600000	49462.594017	20.000000
C:\Users\cware\Desktop\Steller18Nov\18NovTrials\M22.DSG	11-1-2013	15:34:20	120097.000000	12009.700000	49463.017108	20.000000
C:\Users\cware\Desktop\Steller18Nov\18NovTrials\M22.DSG	11-1-2013	15:34:20	120098.000000	12009.800000	49459.432711	20.000000
C:\Users\cware\Desktop\Steller18Nov\18NovTrials\M22.DSG	11-1-2013	15:34:20	120099.000000	12009.900000	49461.648111	20.000000
C:\Users\cware\Desktop\Steller18Nov\18NovTrials\M22.DSG	11-1-2013	15:34:20	120100.000000	12010.000000	49462.444598	20.000000
C:\Users\cware\Desktop\Steller18Nov\18NovTrials\M22.DSG	11-1-2013	15:34:20	120101.000000	12010.100000	49462.893842	20.000000
C:\Users\cware\Desktop\Steller18Nov\18NovTrials\M22.DSG	11-1-2013	15:34:20	120102.000000	12010.200000	49463.540895	20.000000
C:\Users\cware\Desktop\Steller18Nov\18NovTrials\M22.DSG	11-1-2013	15:34:20	120103.000000	12010.300000	49455.974574	20.000000
C:\Users\cware\Desktop\Steller18Nov\18NovTrials\M22.DSG	11-1-2013	15:34:20	120104.000000	12010.400000	49464.014393	20.000000
C:\Users\cware\Desktop\Steller18Nov\18NovTrials\M22.DSG	11-1-2013	15:34:20	120105.000000	12010.500000	49463.591575	20.000000
C:\Users\cware\Desktop\Steller18Nov\18NovTrials\M22.DSG	11-1-2013	15:34:20	120106.000000	12010.600000	49463.342934	20.000000
C:\Users\cware\Desktop\Steller18Nov\18NovTrials\M22.DSG	11-1-2013	15:34:20	120107.000000	12010.700000	49458.140574	20.000000
C:\Users\cware\Desktop\Steller18Nov\18NovTrials\M22.DSG	11-1-2013	15:34:20	120108.000000	12010.800000	49456.299003	20.000000
C:\Users\cware\Desktop\Steller18Nov\18NovTrials\M22.DSG	11-1-2013	15:34:20	120109.000000	12010.900000	49460.580114	20.000000
C:\Users\cware\Desktop\Steller18Nov\18NovTrials\M22.DSG	11-1-2013	15:34:20	120110.000000	12011.000000	49453.262061	20.000000
C:\Users\cware\Desktop\Steller18Nov\18NovTrials\M22.DSG	11-1-2013	15:34:20	120111.000000	12011.100000	49445.620524	20.000000
C:\Users\cware\Desktop\Steller18Nov\18NovTrials\M22.DSG	11-1-2013	15:34:20	120112.000000	12011.200000	49437.754457	20.000000
C:\Users\cware\Desktop\Steller18Nov\18NovTrials\M22.DSG	11-1-2013	15:34:20	120113.000000	12011.300000	49446.988888	20.000000
C:\Users\cware\Desktop\Steller18Nov\18NovTrials\M22.DSG	11-1-2013	15:34:20	120114.000000	12011.400000	49451.394246	20.000000
C:\Users\cware\Desktop\Steller18Nov\18NovTrials\M22.DSG	11-1-2013	15:34:20	120115.000000	12011.500000	49448.232914	20.000000
C:\Users\cware\Desktop\Steller18Nov\18NovTrials\M22.DSG	11-1-2013	15:34:20	120116.000000	12011.600000	49457.940287	20.000000
C:\Users\cware\Desktop\Steller18Nov\18NovTrials\M22.DSG	11-1-2013	15:34:20	120117.000000	12011.700000	49460.728154	20.000000
C:\Users\cware\Desktop\Steller18Nov\18NovTrials\M22.DSG	11-1-2013	15:34:20	120118.000000	12011.800000	49458.462877	20.000000
C:\Users\cware\Desktop\Steller18Nov\18NovTrials\M22.DSG	11-1-2013	15:34:20	120119.000000	12011.900000	49461.425081	20.000000
C:\Users\cware\Desktop\Steller18Nov\18NovTrials\M22.DSG	11-1-2013	15:34:20	120120.000000	12012.000000	49462.047504	20.000000
C:\Users\cware\Desktop\Steller18Nov\18NovTrials\M22.DSG	11-1-2013	15:34:20	120121.000000	12012.100000	49465.308357	20.000000
C:\Users\cware\Desktop\Steller18Nov\18NovTrials\M22.DSG	11-1-2013	15:34:20	120122.000000	12012.200000	49460.828170	20.000000
C:\Users\cware\Desktop\Steller18Nov\18NovTrials\M22.DSG	11-1-2013	15:34:20	120123.000000	12012.300000	49463.565925	20.000000
C:\Users\cware\Desktop\Steller18Nov\18NovTrials\M22.DSG	11-1-2013	15:34:20	120124.000000	12012.400000	49461.673675	20.000000
C:\Users\cware\Desktop\Steller18Nov\18NovTrials\M22.DSG	11-1-2013	15:34:20	120125.000000	12012.500000	49459.632312	20.000000
C:\Users\cware\Desktop\Steller18Nov\18NovTrials\M22.DSG	11-1-2013	15:34:20	120126.000000	12012.600000	49462.469896	20.000000
C:\Users\cware\Desktop\Steller18Nov\18NovTrials\M22.DSG	11-1-2013	15:34:20	120127.000000	12012.700000	49461.150924	20.000000
C:\Users\cware\Desktop\Steller18Nov\18NovTrials\M22.DSG	11-1-2013	15:34:20	120128.000000	12012.800000	49463.415915	20.000000
C:\Users\cware\Desktop\Steller18Nov\18NovTrials\M22.DSG	11-1-2013	15:34:20	120129.000000	12012.900000	49459.732098	20.000000
C:\Users\cware\Desktop\Steller18Nov\18NovTrials\M22.DSG	11-1-2013	15:34:20	120130.000000	12013.000000	49461.450545	20.000000
C:\Users\cware\Desktop\Steller18Nov\18NovTrials\M22.DSG	11-1-2013	15:34:20	120131.000000	12013.100000	49463.565929	20.000000
C:\Users\cware\Desktop\Steller18Nov\18NovTrials\M22.DSG	11-1-2013	15:34:20	120132.000000	12013.200000	49461.251525	20.000000
C:\Users\cware\Desktop\Steller18Nov\18NovTrials\M22.DSG	11-1-2013	15:34:20	120133.000000	12013.300000	49464.213447	20.000000
C:\Users\cware\Desktop\Steller18Nov\18NovTrials\M22.DSG	11-1-2013	15:34:20	120134.000000	12013.400000	49456.099862	20.000000
C:\Users\cware\Desktop\Steller18Nov\18NovTrials\M22.DSG	11-1-2013	15:34:20	120135.000000	12013.500000	49451.320579	20.000000
C:\Users\cware\Desktop\Steller18Nov\18NovTrials\M22.DSG	11-1-2013	15:34:20	120136.000000	12013.600000	49443.803736	20.000000
C:\Users\cware\Desktop\Steller18Nov\18NovTrials\M22.DSG	11-1-2013	15:34:20	120137.000000	12013.700000	49452.889238	20.000000
C:\Users\cware\Desktop\Steller18Nov\18NovTrials\M22.DSG	11-1-2013	15:34:20	120138.000000	12013.800000	49470.089379	20.000000
C:\Users\cware\Desktop\Steller18Nov\18NovTrials\M22.DSG	11-1-2013	15:34:20	120139.000000	12013.900000	49490.375203	20.000000
C:\Users\cware\Desktop\Steller18Nov\18NovTrials\M22.DSG	11-1-2013	15:34:20	120140.000000	12014.000000	49514.619337	20.000000
C:\Users\cware\Desktop\Steller18Nov\18NovTrials\M22.DSG	11-1-2013	15:34:20	120141.000000	12014.100000	49540.406557	20.000000
C:\Users\cware\Desktop\Steller18Nov\18NovTrials\M22.DSG	11-1-2013	15:34:20	120142.000000	12014.200000	49568.857164	20.000000
C:\Users\cware\Desktop\Steller18Nov\18NovTrials\M22.DSG	11-1-2013	15:34:20	120143.000000	12014.300000	49591.532630	20.000000
C:\Users\cware\Desktop\Steller18Nov\18NovTrials\M22.DSG	11-1-2013	15:34:20	120144.000000	12014.400000	49600.617928	20.000000
C:\Users\cware\Desktop\Steller18Nov\18NovTrials\M22.DSG	11-1-2013	15:34:20	120145.000000	12014.500000	49632.254424	20.000000
C:\Users\cware\Desktop\Steller18Nov\18NovTrials\M22.DSG	11-1-2013	15:34:20	120146.000000	12014.600000	49653.337008	20.000000
C:\Users\cware\Desktop\Steller18Nov\18NovTrials\M22.DSG	11-1-2013	15:34:20	120147.000000	12014.700000	49652.988786	20.000000
C:\Users\cware\Desktop\Steller18Nov\18NovTrials\M22.DSG	11-1-2013	15:34:20	120148.000000	12014.800000	49644.251522	20.000000
C:\Users\cware\Desktop\Steller18Nov\18NovTrials\M22.DSG	11-1-2013	15:34:20	120149.000000	12014.900000	49631.283700	20.000000
C:\Users\cware\Desktop\Steller18Nov\18NovTrials\M22.DSG	11-1-2013	15:34:20	120150.000000	12015.000000	49640.468567	20.000000
C:\Users\cware\Desktop\Steller18Nov\18NovTrials\M22.DSG	11-1-2013	15:34:20	120151.000000	12015.100000	49654.681174	20.000000
C:\Users\cware\Desktop\Steller18Nov\18NovTrials\M22.DSG	11-1-2013	15:34:20	120152.000000	12015.200000	49649.105287	20.000000
C:\Users\cware\Desktop\Steller18Nov\18NovTrials\M22.DSG	11-1-2013	15:34:20	120153.000000	12015.300000	49651.694179	20.000000
C:\Users\cware\Desktop\Steller18Nov\18NovTrials\M22.DSG	11-1-2013	15:34:20	120154.000000	12015.400000	49645.620519	20.000000
C:\Users\cware\Desktop\Steller18Nov\18NovTrials\M22.DSG	11-1-2013	15:34:20	120155.000000	12015.500000	49647.761386	20.000000
C:\Users\cware\Desktop\Steller18Nov\18NovTrials\M22.DSG	11-1-2013	15:34:20	120156.000000	12015.600000	49645.471469	20.000000
C:\Users\cware\Desktop\Steller18Nov\18NovTrials\M22.DSG	11-1-2013	15:34:20	120157.000000	12015.700000	49681.389123	20.000000
C:\Users\cware\Desktop\Steller18Nov\18NovTrials\M22.DSG	11-1-2013	15:34:20	120158.000000	12015.800000	49711.134107	20.000000
C:\Users\cware\Desktop\Steller18Nov\18NovTrials\M22.DSG	11-1-2013	15:34:20	120159.000000	12015.900000	49723.330511	20.000000
C:\Users\cware\Desktop\Steller18Nov\18NovTrials\M22.DSG	11-1-2013	15:34:20	120160.000000	12016.000000	49754.817661	20.000000
C:\Users\cware\Desktop\Steller18Nov\18NovTrials\M22.DSG	11-1-2013	15:34:20	120161.000000	12016.100000	49784.661750	20.000000
C:\Users\cware\Desktop\Steller18Nov\18NovTrials\M22.DSG	11-1-2013	15:34:20	120162.000000	12016.200000	49801.338821	20.000000
C:\Users\cware\Desktop\Steller18Nov\18NovTrials\M22.DSG	11-1-2013	15:34:20	120163.000000	12016.300000	49801.214121	20.000000
C:\Users\cware\Desktop\Steller18Nov\18NovTrials\M22.DSG	11-1-2013	15:34:20	120164.000000	12016.400000	49776.024669	20.000000
C:\Users\cware\Desktop\Steller18Nov\18NovTrials\M22.DSG	11-1-2013	15:34:20	120165.000000	12016.500000	49776.870942	20.000000
C:\Users\cware\Desktop\Steller18Nov\18NovTrials\M22.DSG	11-1-2013	15:34:20	120166.000000	12016.600000	49782.745134	20.000000
C:\Users\cware\Desktop\Steller18Nov\18NovTrials\M22.DSG	11-1-2013	15:34:20	120167.000000	12016.700000	49796.335784	20.000000
C:\Users\cware\Desktop\Steller18Nov\18NovTrials\M22.DSG	11-1-2013	15:34:20	120168.000000	12016.800000	49804.923140	20.000000
C:\Users\cware\Desktop\Steller18Nov\18NovTrials\M22.DSG	11-1-2013	15:34:20	120169.000000	12016.900000	49818.339457	20.000000
C:\Users\cware\Desktop\Steller18Nov\18NovTrials\M22.DSG	11-1-2013	15:34:20	120170.000000	12017.000000	49817.691885	20.000000
C:\Users\cware\Desktop\Steller18Nov\18NovTrials\M22.DSG	11-1-2013	15:34:20	120171.000000	12017.100000	49822.421343	20.000000
C:\Users\cware\Desktop\Steller18Nov\18NovTrials\M22.DSG	11-1-2013	15:34:20	120172.000000	12017.200000	49827.225265	20.000000
C:\Users\cware\Desktop\Steller18Nov\18NovTrials\M22.DSG	11-1-2013	15:34:20	120173.000000	12017.300000	49825.557484	20.000000
C:\Users\cware\Desktop\Steller18Nov\18NovTrials\M22.DSG	11-1-2013	15:34:20	120174.000000	12017.400000	49794.319149	20.000000
C:\Users\cware\Desktop\Steller18Nov\18NovTrials\M22.DSG	11-1-2013	15:34:20	120175.000000	12017.500000	49803.329783	20.000000
C:\Users\cware\Desktop\Steller18Nov\18NovTrials\M22.DSG	11-1-2013	15:34:20	120176.000000	12017.600000	49788.569290	20.000000
C:\Users\cware\Desktop\Steller18Nov\18NovTrials\M22.DSG	11-1-2013	15:34:20	120177.000000	12017.700000	49809.054817	20.000000
C:\Users\cware\Desktop\Steller18Nov\18NovTrials\M22.DSG	11-1-2013	15:34:20	120178.000000	12017.800000	49837.529918	20.000000
C:\Users\cware\Desktop\Steller18Nov\18NovTrials\M22.DSG	11-1-2013	15:34:20	120179.000000	12017.900000	49851.842206	20.000000
C:\Users\cware\Desktop\Steller18Nov\18NovTrials\M22.DSG	11-1-2013	15:34:20	120180.000000	12018.000000	49871.555801	20.000000
C:\Users\cware\Desktop\Steller18Nov\18NovTrials\M22.DSG	11-1-2013	15:34:20	120181.000000	12018.100000	49903.889276	20.000000
C:\Users\cware\Desktop\Steller18Nov\18NovTrials\M22.DSG	11-1-2013	15:34:20	120182.000000	12018.200000	49881.462486	20.000000
C:\Users\cware\Desktop\Steller18Nov\18NovTrials\M22.DSG	11-1-2013	15:34:20	120183.000000	12018.300000	49886.739578	20.000000
C:\Users\cware\Desktop\Steller18Nov\18NovTrials\M22.DSG	11-1-2013	15:34:20	120184.000000	12018.400000	49880.018881	20.000000
C:\Users\cware\Desktop\Steller18Nov\18NovTrials\M22.DSG	11-1-2013	15:34:20	120185.000000	12018.500000	49887.959053	20.000000
C:\Users\cware\Desktop\Steller18Nov\18NovTrials\M22.DSG	11-1-2013	15:34:20	120186.000000	12018.600000	49877.753651	20.000000
C:\Users\cware\Desktop\Steller18Nov\18NovTrials\M22.DSG	11-1-2013	15:34:20	120187.000000	12018.700000	49852.663461	20.000000
C:\Users\cware\Desktop\Steller18Nov\18NovTrials\M22.DSG	11-1-2013	15:34:20	120188.000000	12018.800000	49872.725605	20.000000
C:\Users\cware\Desktop\Steller18Nov\18NovTrials\M22.DSG	11-1-2013	15:34:20	120189.000000	12018.900000	49879.869444	20.000000
C:\Users\cware\Desktop\Steller18Nov\18NovTrials\M22.DSG	11-1-2013	15:34:20	120190.000000	12019.000000	49891.742269	20.000000
C:\Users\cware\Desktop\Steller18Nov\18NovTrials\M22.DSG	11-1-2013	15:34:20	120191.000000	12019.100000	49876.907308	20.000000
C:\Users\cware\Desktop\Steller18Nov\18NovTrials\M22.DSG	11-1-2013	15:34:20	120192.000000	12019.200000	49883.876709	20.000000
C:\Users\cware\Desktop\Steller18Nov\18NovTrials\M22.DSG	11-1-2013	15:34:20	120193.000000	12019.300000	49858.363442	20.000000
C:\Users\cware\Desktop\Steller18Nov\18NovTrials\M22.DSG	11-1-2013	15:34:20	120194.000000	12019.400000	49859.981646	20.000000
C:\Users\cware\Desktop\Steller18Nov\18NovTrials\M22.DSG	11-1-2013	15:34:20	120195.000000	12019.500000	49864.088655	20.000000
C:\Users\cware\Desktop\Steller18Nov\18NovTrials\M22.DSG	11-1-2013	15:34:20	120196.000000	12019.600000	49844.673437	20.000000
C:\Users\cware\Desktop\Steller18Nov\18NovTrials\M22.DSG	11-1-2013	15:34:20	120197.000000	12019.700000	49884.673357	20.000000
C:\Users\cware\Desktop\Steller18Nov\18NovTrials\M22.DSG	11-1-2013	15:34:20	120198.000000	12019.800000	49905.507310	20.000000
C:\Users\cware\Desktop\Steller18Nov\18NovTrials\M22.DSG	11-1-2013	15:34:20	120199.000000	12019.900000	49915.264324	20.000000
C:\Users\cware\Desktop\Steller18Nov\18NovTrials\M22.DSG	11-1-2013	15:34:20	120200.000000	12020.000000	49938.462950	20.000000
C:\Users\cware\Desktop\Steller18Nov\18NovTrials\M22.DSG	11-1-2013	15:34:20	120201.000000	12020.100000	49946.552722	20.000000
C:\Users\cware\Desktop\Steller18Nov\18NovTrials\M22.DSG	11-1-2013	15:34:20	120202.000000	12020.200000	49902.968579	20.000000
C:\Users\cware\Desktop\Steller18Nov\18NovTrials\M22.DSG	11-1-2013	15:34:20	120203.000000	12020.300000	49892.738281	20.000000
C:\Users\cware\Desktop\Steller18Nov\18NovTrials\M22.DSG	11-1-2013	15:34:20	120204.000000	12020.400000	49884.051409	20.000000
C:\Users\cware\Desktop\Steller18Nov\18NovTrials\M22.DSG	11-1-2013	15:34:20	120205.000000	12020.500000	49889.452742	20.000000
C:\Users\cware\Desktop\Steller18Nov\18NovTrials\M22.DSG	11-1-2013	15:34:20	120206.000000	12020.600000	49877.629410	20.000000
C:\Users\cware\Desktop\Steller18Nov\18NovTrials\M22.DSG	11-1-2013	15:34:20	120207.000000	12020.700000	49885.420520	20.000000
C:\Users\cware\Desktop\Steller18Nov\18NovTrials\M22.DSG	11-1-2013	15:34:20	120208.000000	12020.800000	49888.382656	20.000000
C:\Users\cware\Desktop\Steller18Nov\18NovTrials\M22.DSG	11-1-2013	15:34:20	120209.000000	12020.900000	49906.179656	20.000000
C:\Users\cware\Desktop\Steller18Nov\18NovTrials\M22.DSG	11-1-2013	15:34:20	120210.000000	12021.000000	49877.405636	20.000000
C:\Users\cware\Desktop\Steller18Nov\18NovTrials\M22.DSG	11-1-2013	15:34:20	120211.000000	12021.100000	49886.739884	20.000000
C:\Users\cware\Desktop\Steller18Nov\18NovTrials\M22.DSG	11-1-2013	15:34:20	120212.000000	12021.200000	49856.821039	20.000000
C:\Users\cware\Desktop\Steller18Nov\18NovTrials\M22.DSG	11-1-2013	15:34:20	120213.000000	12021.300000	49846.142532	20.000000
C:\Users\cware\Desktop\Steller18Nov\18NovTrials\M22.DSG	11-1-2013	15:34:20	120214.000000	12021.400000	49826.777214	20.000000
C:\Users\cware\Desktop\Steller18Nov\18NovTrials\M22.DSG	11-1-2013	15:34:20	120215.000000	12021.500000	49840.567237	20.000000
C:\Users\cware\Desktop\Steller18Nov\18NovTrials\M22.DSG	11-1-2013	15:34:20	120216.000000	12021.600000	49873.622525	20.000000
C:\Users\cware\Desktop\Steller18Nov\18NovTrials\M22.DSG	11-1-2013	15:34:20	120217.000000	12021.700000	49897.517885	20.000000
C:\Users\cware\Desktop\Steller18Nov\18NovTrials\M22.DSG	11-1-2013	15:34:20	120218.000000	12021.800000	49923.653489	20.000000
C:\Users\cware\Desktop\Steller18Nov\18NovTrials\M22.DSG	11-1-2013	15:34:20	120219.000000	12021.900000	49951.456882	20.000000
C:\Users\cware\Desktop\Steller18Nov\18NovTrials\M22.DSG	11-1-2013	15:34:20	120220.000000	12022.000000	49931.718221	20.000000
C:\Users\cware\Desktop\Steller18Nov\18NovTrials\M22.DSG	11-1-2013	15:34:20	120221.000000	12022.100000	49918.600814	20.000000
C:\Users\cware\Desktop\Steller18Nov\18NovTrials\M22.DSG	11-1-2013	15:34:20	120222.000000	12022.200000	49893.684875	20.000000
C:\Users\cware\Desktop\Steller18Nov\18NovTrials\M22.DSG	11-1-2013	15:34:20	120223.000000	12022.300000	49873.821767	20.000000
C:\Users\cware\Desktop\Steller18Nov\18NovTrials\M22.DSG	11-1-2013	15:34:20	120224.000000	12022.400000	49840.144654	20.000000
C:\Users\cware\Desktop\Steller18Nov\18NovTrials\M22.DSG	11-1-2013	15:34:20	120225.000000	12022.500000	49842.907487	20.000000
C:\Users\cware\Desktop\Steller18Nov\18NovTrials\M22.DSG	11-1-2013	15:34:20	120226.000000	12022.600000	49838.700770	20.000000
C:\Users\cware\Desktop\Steller18Nov\18NovTrials\M22.DSG	11-1-2013	15:34:20	120227.000000	12022.700000	49821.451420	20.000000
C:\Users\cware\Desktop\Steller18Nov\18NovTrials\M22.DSG	11-1-2013	15:34:20	120228.000000	12022.800000	49807.064492	20.000000
C:\Users\cware\Desktop\Steller18Nov\18NovTrials\M22.DSG	11-1-2013	15:34:20	120229.000000	12022.900000	49806.317675	20.000000
C:\Users\cware\Desktop\Steller18Nov\18NovTrials\M22.DSG	11-1-2013	15:34:20	120230.000000	12023.000000	49780.456431	20.000000
C:\Users\cware\Desktop\Steller18Nov\18NovTrials\M22.DSG	11-1-2013	15:34:20	120231.000000	12023.100000	49754.046816	20.000000
C:\Users\cware\Desktop\Steller18Nov\18NovTrials\M22.DSG	11-1-2013	15:34:20	120232.000000	12023.200000	49766.442868	20.000000
C:\Users\cware\Desktop\Steller18Nov\18NovTrials\M22.DSG	11-1-2013	15:34:20	120233.000000	12023.300000	49786.380518	20.000000
C:\Users\cware\Desktop\Steller18Nov\18NovTrials\M22.DSG	11-1-2013	15:34:20	120234.000000	12023.400000	49796.834866	20.000000
C:\Users\cware\Desktop\Steller18Nov\18NovTrials\M22.DSG	11-1-2013	15:34:20	120235.000000	12023.500000	49793.350330	20.000000
C:\Users\cware\Desktop\Steller18Nov\18NovTrials\M22.DSG	11-1-2013	15:34:20	120236.000000	12023.600000	49821.651286	20.000000
C:\Users\cware\Desktop\Steller18Nov\18NovTrials\M22.DSG	11-1-2013	15:34:20	120237.000000	12023.700000	49849.181141	20.000000
C:\Users\cware\Desktop\Steller18Nov\18NovTrials\M22.DSG	11-1-2013	15:34:20	120238.000000	12023.800000	49862.099753	20.000000
C:\Users\cware\Desktop\Steller18Nov\18NovTrials\M22.DSG	11-1-2013	15:34:20	120239.000000	12023.900000	49912.852443	20.000000
C:\Users\cware\Desktop\Steller18Nov\18NovTrials\M22.DSG	11-1-2013	15:34:20	120240.000000	12024.000000	49875.366703	20.000000
C:\Users\cware\Desktop\Steller18Nov\18NovTrials\M22.DSG	11-1-2013	15:34:20	120241.000000	12024.100000	49849.256278	20.000000
C:\Users\cware\Desktop\Steller18Nov\18NovTrials\M22.DSG	11-1-2013	15:34:20	120242.000000	12024.200000	49802.212365	20.000000
C:\Users\cware\Desktop\Steller18Nov\18NovTrials\M22.DSG	11-1-2013	15:34:20	120243.000000	12024.300000	49790.140184	20.000000
C:\Users\cware\Desktop\Steller18Nov\18NovTrials\M22.DSG	11-1-2013	15:34:20	120244.000000	12024.400000	49795.093688	20.000000
C:\Users\cware\Desktop\Steller18Nov\18NovTrials\M22.DSG	11-1-2013	15:34:20	120245.000000	12024.500000	49761.938769	20.000000
C:\Users\cware\Desktop\Steller18Nov\18NovTrials\M22.DSG	11-1-2013	15:34:20	120246.000000	12024.600000	49756.413169	20.000000
C:\Users\cware\Desktop\Steller18Nov\18NovTrials\M22.DSG	11-1-2013	15:34:20	120247.000000	12024.700000	49741.030508	20.000000
C:\Users\cware\Desktop\Steller18Nov\18NovTrials\M22.DSG	11-1-2013	15:34:20	120248.000000	12024.800000	49745.660089	20.000000
C:\Users\cware\Desktop\Steller18Nov\18NovTrials\M22.DSG	11-1-2013	15:34:20	120249.000000	12024.900000	49729.281958	20.000000
C:\Users\cware\Desktop\Steller18Nov\18NovTrials\M22.DSG	11-1-2013	15:34:20	120250.000000	12025.000000	49719.251058	20.000000
C:\Users\cware\Desktop\Steller18Nov\18NovTrials\M22.DSG	11-1-2013	15:34:20	120251.000000	12025.100000	49714.023901	20.000000
C:\Users\cware\Desktop\Steller18Nov\18NovTrials\M22.DSG	11-1-2013	15:34:20	120252.000000	12025.200000	49700.483438	20.000000
C:\Users\cware\Desktop\Steller18Nov\18NovTrials\M22.DSG	11-1-2013	15:34:20	120253.000000	12025.300000	49704.291724	20.000000
C:\Users\cware\Desktop\Steller18Nov\18NovTrials\M22.DSG	11-1-2013	15:34:20	120254.000000	12025.400000	49692.792136	20.000000
C:\Users\cware\Desktop\Steller18Nov\18NovTrials\M22.DSG	11-1-2013	15:34:20	120255.000000	12025.500000	49641.915114	20.000000
C:\Users\cware\Desktop\Steller18Nov\18NovTrials\M22.DSG	11-1-2013	15:34:20	120256.000000	12025.600000	49679.625242	20.000000
C:\Users\cware\Desktop\Steller18Nov\18NovTrials\M22.DSG	11-1-2013	15:34:20	120257.000000	12025.700000	49712.207751	20.000000
C:\Users\cware\Desktop\Steller18Nov\18NovTrials\M22.DSG	11-1-2013	15:34:20	120258.000000	12025.800000	49681.965093	20.000000
C:\Users\cware\Desktop\Steller18Nov\18NovTrials\M22.DSG	11-1-2013	15:34:20	120259.000000	12025.900000	49662.600088	20.000000
C:\Users\cware\Desktop\Steller18Nov\18NovTrials\M22.DSG	11-1-2013	15:34:20	120260.000000	12026.000000	49651.474065	20.000000
C:\Users\cware\Desktop\Steller18Nov\18NovTrials\M22.DSG	11-1-2013	15:34:20	120261.000000	12026.100000	49641.492607	20.000000
C:\Users\cware\Desktop\Steller18Nov\18NovTrials\M22.DSG	11-1-2013	15:34:20	120262.000000	12026.200000	49630.988990	20.000000
C:\Users\cware\Desktop\Steller18Nov\18NovTrials\M22.DSG	11-1-2013	15:34:20	120263.000000	12026.300000	49615.058745	20.000000
C:\Users\cware\Desktop\Steller18Nov\18NovTrials\M22.DSG	11-1-2013	15:34:20	120264.000000	12026.400000	49592.184106	20.000000
C:\Users\cware\Desktop\Steller18Nov\18NovTrials\M22.DSG	11-1-2013	15:34:20	120265.000000	12026.500000	49571.026977	20.000000
C:\Users\cware\Desktop\Steller18Nov\18NovTrials\M22.DSG	11-1-2013	15:34:20	120266.000000	12026.600000	49567.069332	20.000000
C:\Users\cware\Desktop\Steller18Nov\18NovTrials\M22.DSG	11-1-2013	15:34:20	120267.000000	12026.700000	49542.676228	20.000000
C:\Users\cware\Desktop\Steller18Nov\18NovTrials\M22.DSG	11-1-2013	15:34:20	120268.000000	12026.800000	49538.917980	20.000000
C:\Users\cware\Desktop\Steller18Nov\18NovTrials\M22.DSG	11-1-2013	15:34:20	120269.000000	12026.900000	49526.646518	20.000000
C:\Users\cware\Desktop\Steller18Nov\18NovTrials\M22.DSG	11-1-2013	15:34:20	120270.000000	12027.000000	49510.915478	20.000000
C:\Users\cware\Desktop\Steller18Nov\18NovTrials\M22.DSG	11-1-2013	15:34:20	120271.000000	12027.100000	49501.705741	20.000000
C:\Users\cware\Desktop\Steller18Nov\18NovTrials\M22.DSG	11-1-2013	15:34:20	120272.000000	12027.200000	49491.774499	20.000000
C:\Users\cware\Desktop\Steller18Nov\18NovTrials\M22.DSG	11-1-2013	15:34:20	120273.000000	12027.300000	49481.992183	20.000000
C:\Users\cware\Desktop\Steller18Nov\18NovTrials\M22.DSG	11-1-2013	15:34:20	120274.000000	12027.400000	49470.243202	20.000000
C:\Users\cware\Desktop\Steller18Nov\18NovTrials\M22.DSG	11-1-2013	15:34:20	120275.000000	12027.500000	49460.884488	20.000000
C:\Users\cware\Desktop\Steller18Nov\18NovTrials\M22.DSG	11-1-2013	15:34:20	120276.000000	12027.600000	49448.836794	20.000000
C:\Users\cware\Desktop\Steller18Nov\18NovTrials\M22.DSG	11-1-2013	15:34:20	120277.000000	12027.700000	49458.792268	20.000000
C:\Users\cware\Desktop\Steller18Nov\18NovTrials\M22.DSG	11-1-2013	15:34:20	120278.000000	12027.800000	49458.419020	20.000000
C:\Users\cware\Desktop\Steller18Nov\18NovTrials\M22.DSG	11-1-2013	15:34:20	120279.000000	12027.900000	49462.326914	20.000000
C:\Users\cware\Desktop\Steller18Nov\18NovTrials\M22.DSG	11-1-2013	15:34:20	120280.000000	12028.000000	49462.277053	20.000000
C:\Users\cware\Desktop\Steller18Nov\18NovTrials\M22.DSG	11-1-2013	15:34:20	120281.000000	12028.100000	49461.679686	20.000000
C:\Users\cware\Desktop\Steller18Nov\18NovTrials\M22.DSG	11-1-2013	15:34:20	120282.000000	12028.200000	49463.223094	20.000000
C:\Users\cware\Desktop\Steller18Nov\18NovTrials\M22.DSG	11-1-2013	15:34:20	120283.000000	12028.300000	49463.920164	20.000000
C:\Users\cware\Desktop\Steller18Nov\18NovTrials\M22.DSG	11-1-2013	15:34:20	120284.000000	12028.400000	49465.363587	20.000000
C:\Users\cware\Desktop\Steller18Nov\18NovTrials\M22.DSG	11-1-2013	15:34:20	120285.000000	12028.500000	49464.542639	20.000000
C:\Users\cware\Desktop\Steller18Nov\18NovTrials\M22.DSG	11-1-2013	15:34:20	120286.000000	12028.600000	49463.996412	20.000000
C:\Users\cware\Desktop\Steller18Nov\18NovTrials\M22.DSG	11-1-2013	15:34:20	120287.000000	12028.700000	49461.581662	20.000000
C:\Users\cware\Desktop\Steller18Nov\18NovTrials\M22.DSG	11-1-2013	15:34:20	120288.000000	12028.800000	49465.241592	20.000000
C:\Users\cware\Desktop\Steller18Nov\18NovTrials\M22.DSG	11-1-2013	15:34:20	120289.000000	12028.900000	49463.574301	20.000000
C:\Users\cware\Desktop\Steller18Nov\18NovTrials\M22.DSG	11-1-2013	15:34:20	120290.000000	12029.000000	49463.275531	20.000000
C:\Users\cware\Desktop\Steller18Nov\18NovTrials\M22.DSG	11-1-2013	15:34:20	120291.000000	12029.100000	49459.790932	20.000000
C:\Users\cware\Desktop\Steller18Nov\18NovTrials\M22.DSG	11-1-2013	15:34:20	120292.000000	12029.200000	49462.006115	20.000000
C:\Users\cware\Desktop\Steller18Nov\18NovTrials\M22.DSG	11-1-2013	15:34:20	120293.000000	12029.300000	49467.930299	20.000000
C:\Users\cware\Desktop\Steller18Nov\18NovTrials\M22.DSG	11-1-2013	15:34:20	120294.000000	12029.400000	49463.474798	20.000000
C:\Users\cware\Desktop\Steller18Nov\18NovTrials\M22.DSG	11-1-2013	15:34:20	120295.000000	12029.500000	49459.392996	20.000000
C:\Users\cware\Desktop\Steller18Nov\18NovTrials\M22.DSG	11-1-2013	15:34:20	120296.000000	12029.600000	49469.673038	20.000000
C:\Users\cware\Desktop\Steller18Nov\18NovTrials\M22.DSG	11-1-2013	15:34:20	120297.000000	12029.700000	49462.703680	20.000000
C:\Users\cware\Desktop\Steller18Nov\18NovTrials\M22.DSG	11-1-2013	15:34:20	120298.000000	12029.800000	49466.212953	20.000000
C:\Users\cware\Desktop\Steller18Nov\18NovTrials\M22.DSG	11-1-2013	15:34:20	120299.000000	12029.900000	49462.728653	20.000000
C:\Users\cware\Desktop\Steller18Nov\18NovTrials\M22.DSG	11-1-2013	15:34:20	120300.000000	12030.000000	49461.160350	20.000000
C:\Users\cware\Desktop\Steller18Nov\18NovTrials\M22.DSG	11-1-2013	15:34:20	120301.000000	12030.100000	49461.508733	20.000000
C:\Users\cware\Desktop\Steller18Nov\18NovTrials\M22.DSG	11-1-2013	15:34:20	120302.000000	12030.200000	49461.857177	20.000000
[truncated: 3,381 more rows]
