# Supplementary material for: Averaged Propulsive Body Acceleration (APBA) Can Be Calculated from Biologging Tags That Incorporate Gyroscopes and Accelerometers to Estimate Swimming Speed, Hydrodynamic Drag and Energy Expenditure for Steller Sea Lions
Source: PLoS One. 2016 Jun 10;11(6):e0157326. doi: 10.1371/journal.pone.0157326 (PMC4902303; doi:10.1371/journal.pone.0157326)
Supplement: S3 Data — Same components as S2. (ZIP) [file pone.0157326.s003.zip › HazyNov_20/My3_INER_20_11_13.csv]

FileName	FileDate	FileTime	Sample	Time from Start (s)	AccelIntX	AccelIntY	AccelIntZ	MagX	MagY	MagZ	GyroX	GyroY	GyroZ
C:\Users\cware\Desktop\Steller20November\TagTesting20Nov2013\M3.DSG	11-1-2013	14:56:54	64512.000000	1290.240000	0.898438	-0.324219	-0.605469	-0.212844	0.191743	0.427523	-60.211182	20.339966	-0.885010
C:\Users\cware\Desktop\Steller20November\TagTesting20Nov2013\M3.DSG	11-1-2013	14:56:54	64513.000000	1290.260000	0.933594	-0.296875	-0.558594	-0.216514	0.179817	0.423853	-65.521240	18.737793	-0.534058
C:\Users\cware\Desktop\Steller20November\TagTesting20Nov2013\M3.DSG	11-1-2013	14:56:54	64514.000000	1290.280000	0.964844	-0.308594	-0.511719	-0.216514	0.175229	0.421101	-67.321777	16.876221	-1.876831
C:\Users\cware\Desktop\Steller20November\TagTesting20Nov2013\M3.DSG	11-1-2013	14:56:54	64515.000000	1290.300000	0.992188	-0.312500	-0.488281	-0.221101	0.165138	0.418349	-68.099976	17.257690	-3.433228
C:\Users\cware\Desktop\Steller20November\TagTesting20Nov2013\M3.DSG	11-1-2013	14:56:54	64516.000000	1290.320000	1.023438	-0.308594	-0.468750	-0.222018	0.157798	0.418349	-67.413330	16.937256	-4.989624
C:\Users\cware\Desktop\Steller20November\TagTesting20Nov2013\M3.DSG	11-1-2013	14:56:54	64517.000000	1290.340000	1.039063	-0.265625	-0.468750	-0.225688	0.146789	0.412844	-66.497803	11.474609	-6.866455
C:\Users\cware\Desktop\Steller20November\TagTesting20Nov2013\M3.DSG	11-1-2013	14:56:54	64518.000000	1290.360000	1.035156	-0.238281	-0.476563	-0.225688	0.144037	0.412844	-64.422607	4.623413	-6.195068
C:\Users\cware\Desktop\Steller20November\TagTesting20Nov2013\M3.DSG	11-1-2013	14:56:54	64519.000000	1290.380000	0.996094	-0.199219	-0.484375	-0.225688	0.133028	0.411927	-60.699463	-2.960205	-5.233765
C:\Users\cware\Desktop\Steller20November\TagTesting20Nov2013\M3.DSG	11-1-2013	14:56:54	64520.000000	1290.400000	0.945313	-0.167969	-0.496094	-0.225688	0.129358	0.411927	-57.037354	-5.020142	-5.844116
C:\Users\cware\Desktop\Steller20November\TagTesting20Nov2013\M3.DSG	11-1-2013	14:56:54	64521.000000	1290.420000	0.910156	-0.144531	-0.527344	-0.224771	0.123853	0.410092	-50.140381	-2.700806	-5.218506
C:\Users\cware\Desktop\Steller20November\TagTesting20Nov2013\M3.DSG	11-1-2013	14:56:54	64522.000000	1290.440000	0.890625	-0.164063	-0.550781	-0.224771	0.120183	0.411009	-44.052124	0.320435	-6.378174
C:\Users\cware\Desktop\Steller20November\TagTesting20Nov2013\M3.DSG	11-1-2013	14:56:54	64523.000000	1290.460000	0.902344	-0.167969	-0.554688	-0.224771	0.117431	0.408257	-35.263062	3.234863	-7.797241
C:\Users\cware\Desktop\Steller20November\TagTesting20Nov2013\M3.DSG	11-1-2013	14:56:54	64524.000000	1290.480000	0.925781	-0.183594	-0.511719	-0.226606	0.113761	0.408257	-29.815674	0.320435	-8.575439
C:\Users\cware\Desktop\Steller20November\TagTesting20Nov2013\M3.DSG	11-1-2013	14:56:54	64525.000000	1290.500000	0.968750	-0.207031	-0.453125	-0.225688	0.112844	0.407339	-24.856567	-7.385254	-8.789063
C:\Users\cware\Desktop\Steller20November\TagTesting20Nov2013\M3.DSG	11-1-2013	14:56:54	64526.000000	1290.520000	0.968750	-0.257813	-0.425781	-0.225688	0.109174	0.408257	-20.629883	-10.833740	-6.835938
C:\Users\cware\Desktop\Steller20November\TagTesting20Nov2013\M3.DSG	11-1-2013	14:56:54	64527.000000	1290.540000	0.972656	-0.343750	-0.410156	-0.224771	0.110092	0.409174	-17.959595	-15.350342	-5.630493
C:\Users\cware\Desktop\Steller20November\TagTesting20Nov2013\M3.DSG	11-1-2013	14:56:54	64528.000000	1290.560000	0.972656	-0.343750	-0.410156	-0.222018	0.107339	0.411009	-20.553589	-17.257690	-3.997803
C:\Users\cware\Desktop\Steller20November\TagTesting20Nov2013\M3.DSG	11-1-2013	14:56:54	64529.000000	1290.580000	0.937500	-0.332031	-0.472656	-0.221101	0.106422	0.414679	-29.602051	-16.464233	-0.091553
C:\Users\cware\Desktop\Steller20November\TagTesting20Nov2013\M3.DSG	11-1-2013	14:56:54	64530.000000	1290.600000	0.937500	-0.292969	-0.511719	-0.218349	0.100917	0.414679	-38.375854	-17.196655	1.983643
C:\Users\cware\Desktop\Steller20November\TagTesting20Nov2013\M3.DSG	11-1-2013	14:56:54	64531.000000	1290.620000	0.949219	-0.242188	-0.535156	-0.217431	0.097248	0.415596	-48.660278	-22.155762	2.883911
C:\Users\cware\Desktop\Steller20November\TagTesting20Nov2013\M3.DSG	11-1-2013	14:56:54	64532.000000	1290.640000	0.937500	-0.175781	-0.566406	-0.212844	0.088073	0.419266	-55.313110	-25.054932	2.166748
C:\Users\cware\Desktop\Steller20November\TagTesting20Nov2013\M3.DSG	11-1-2013	14:56:54	64533.000000	1290.660000	0.914063	-0.125000	-0.585938	-0.211927	0.084404	0.421101	-58.746338	-21.163940	-0.320435
C:\Users\cware\Desktop\Steller20November\TagTesting20Nov2013\M3.DSG	11-1-2013	14:56:54	64534.000000	1290.680000	0.886719	-0.089844	-0.593750	-0.210092	0.075229	0.422018	-55.969238	-17.837524	-3.265381
C:\Users\cware\Desktop\Steller20November\TagTesting20Nov2013\M3.DSG	11-1-2013	14:56:54	64535.000000	1290.700000	0.875000	-0.078125	-0.605469	-0.208257	0.071560	0.433028	-47.866821	-14.739990	-7.308960
C:\Users\cware\Desktop\Steller20November\TagTesting20Nov2013\M3.DSG	11-1-2013	14:56:54	64536.000000	1290.720000	0.878906	-0.074219	-0.613281	-0.208257	0.064220	0.424771	-40.252686	-15.335083	-9.429932
C:\Users\cware\Desktop\Steller20November\TagTesting20Nov2013\M3.DSG	11-1-2013	14:56:54	64537.000000	1290.740000	0.882813	-0.066406	-0.632813	-0.205505	0.061468	0.424771	-30.960083	-13.824463	-9.445190
C:\Users\cware\Desktop\Steller20November\TagTesting20Nov2013\M3.DSG	11-1-2013	14:56:54	64538.000000	1290.760000	0.914063	-0.062500	-0.652344	-0.205505	0.060550	0.426606	-23.193359	-14.419556	-7.919312
C:\Users\cware\Desktop\Steller20November\TagTesting20Nov2013\M3.DSG	11-1-2013	14:56:54	64539.000000	1290.780000	0.937500	-0.078125	-0.648438	-0.202752	0.058716	0.427523	-17.913818	-16.235352	-4.058838
C:\Users\cware\Desktop\Steller20November\TagTesting20Nov2013\M3.DSG	11-1-2013	14:56:54	64540.000000	1290.800000	0.945313	-0.093750	-0.632813	-0.200917	0.055963	0.428440	-17.913818	-19.241333	-1.693726
C:\Users\cware\Desktop\Steller20November\TagTesting20Nov2013\M3.DSG	11-1-2013	14:56:54	64541.000000	1290.820000	0.925781	-0.105469	-0.632813	-0.198165	0.055046	0.431193	-16.845703	-19.271851	-0.411987
C:\Users\cware\Desktop\Steller20November\TagTesting20Nov2013\M3.DSG	11-1-2013	14:56:54	64542.000000	1290.840000	0.886719	-0.121094	-0.625000	-0.197248	0.053211	0.433945	-15.197754	-15.884399	1.251221
C:\Users\cware\Desktop\Steller20November\TagTesting20Nov2013\M3.DSG	11-1-2013	14:56:54	64543.000000	1290.860000	0.878906	-0.117188	-0.621094	-0.193578	0.049541	0.434862	-11.596680	-14.343262	3.158569
C:\Users\cware\Desktop\Steller20November\TagTesting20Nov2013\M3.DSG	11-1-2013	14:56:54	64544.000000	1290.880000	0.906250	-0.101563	-0.621094	-0.193578	0.048624	0.436697	-8.300781	-15.197754	5.584717
C:\Users\cware\Desktop\Steller20November\TagTesting20Nov2013\M3.DSG	11-1-2013	14:56:54	64545.000000	1290.900000	0.925781	-0.078125	-0.636719	-0.189908	0.047706	0.439450	-2.609253	-17.929077	8.117676
C:\Users\cware\Desktop\Steller20November\TagTesting20Nov2013\M3.DSG	11-1-2013	14:56:54	64546.000000	1290.920000	0.933594	-0.078125	-0.660156	-0.188991	0.044954	0.441284	3.128052	-20.248413	9.536743
C:\Users\cware\Desktop\Steller20November\TagTesting20Nov2013\M3.DSG	11-1-2013	14:56:54	64547.000000	1290.940000	0.937500	-0.074219	-0.714844	-0.184404	0.045872	0.444037	7.934570	-22.232056	11.734009
C:\Users\cware\Desktop\Steller20November\TagTesting20Nov2013\M3.DSG	11-1-2013	14:56:54	64548.000000	1290.960000	0.917969	-0.050781	-0.726563	-0.181651	0.045872	0.446789	8.926392	-21.743774	12.390137
C:\Users\cware\Desktop\Steller20November\TagTesting20Nov2013\M3.DSG	11-1-2013	14:56:54	64549.000000	1290.980000	0.898438	-0.042969	-0.707031	-0.178899	0.044037	0.451376	9.109497	-19.912720	9.277344
C:\Users\cware\Desktop\Steller20November\TagTesting20Nov2013\M3.DSG	11-1-2013	14:56:54	64550.000000	1291.000000	0.843750	-0.031250	-0.710938	-0.177064	0.044954	0.453211	13.687134	-7.385254	4.364014
C:\Users\cware\Desktop\Steller20November\TagTesting20Nov2013\M3.DSG	11-1-2013	14:56:54	64551.000000	1291.020000	0.808594	-0.019531	-0.695313	-0.176147	0.048624	0.454128	21.911621	9.887695	-3.341675
C:\Users\cware\Desktop\Steller20November\TagTesting20Nov2013\M3.DSG	11-1-2013	14:56:54	64552.000000	1291.040000	0.808594	-0.019531	-0.667969	-0.177982	0.049541	0.454128	29.479980	18.814087	-7.797241
C:\Users\cware\Desktop\Steller20November\TagTesting20Nov2013\M3.DSG	11-1-2013	14:56:54	64553.000000	1291.060000	0.878906	-0.027344	-0.660156	-0.181651	0.058716	0.451376	41.229248	18.905640	-9.124756
C:\Users\cware\Desktop\Steller20November\TagTesting20Nov2013\M3.DSG	11-1-2013	14:56:54	64554.000000	1291.080000	0.949219	-0.039063	-0.667969	-0.180734	0.063303	0.450459	51.742554	14.602661	-7.751465
C:\Users\cware\Desktop\Steller20November\TagTesting20Nov2013\M3.DSG	11-1-2013	14:56:54	64555.000000	1291.100000	0.972656	-0.058594	-0.707031	-0.185321	0.077064	0.450459	61.462402	12.649536	-4.898071
C:\Users\cware\Desktop\Steller20November\TagTesting20Nov2013\M3.DSG	11-1-2013	14:56:54	64556.000000	1291.120000	0.949219	-0.070313	-0.722656	-0.187156	0.082569	0.450459	68.817139	11.672974	-5.264282
C:\Users\cware\Desktop\Steller20November\TagTesting20Nov2013\M3.DSG	11-1-2013	14:56:54	64557.000000	1291.140000	0.898438	-0.113281	-0.710938	-0.188073	0.097248	0.449541	72.875977	14.404297	-6.454468
C:\Users\cware\Desktop\Steller20November\TagTesting20Nov2013\M3.DSG	11-1-2013	14:56:54	64558.000000	1291.160000	0.902344	-0.156250	-0.699219	-0.190826	0.104587	0.448624	73.638916	15.167236	-8.056641
C:\Users\cware\Desktop\Steller20November\TagTesting20Nov2013\M3.DSG	11-1-2013	14:56:54	64559.000000	1291.180000	0.894531	-0.191406	-0.683594	-0.193578	0.118349	0.446789	72.219849	14.419556	-8.895874
C:\Users\cware\Desktop\Steller20November\TagTesting20Nov2013\M3.DSG	11-1-2013	14:56:54	64560.000000	1291.200000	0.898438	-0.210938	-0.660156	-0.193578	0.126606	0.445872	67.672729	11.856079	-9.155273
C:\Users\cware\Desktop\Steller20November\TagTesting20Nov2013\M3.DSG	11-1-2013	14:56:54	64561.000000	1291.220000	0.898438	-0.230469	-0.640625	-0.195413	0.140367	0.444037	61.279297	8.514404	-10.879517
C:\Users\cware\Desktop\Steller20November\TagTesting20Nov2013\M3.DSG	11-1-2013	14:56:54	64562.000000	1291.240000	0.886719	-0.230469	-0.625000	-0.196330	0.146789	0.444037	59.020996	9.704590	-11.337280
C:\Users\cware\Desktop\Steller20November\TagTesting20Nov2013\M3.DSG	11-1-2013	14:56:54	64563.000000	1291.260000	0.898438	-0.238281	-0.605469	-0.199083	0.153211	0.442202	55.648804	8.148193	-10.543823
C:\Users\cware\Desktop\Steller20November\TagTesting20Nov2013\M3.DSG	11-1-2013	14:56:54	64564.000000	1291.280000	0.914063	-0.234375	-0.558594	-0.200000	0.164220	0.441284	52.307129	6.042480	-7.263184
C:\Users\cware\Desktop\Steller20November\TagTesting20Nov2013\M3.DSG	11-1-2013	14:56:54	64565.000000	1291.300000	0.910156	-0.250000	-0.515625	-0.200917	0.169725	0.440367	47.973633	0.106812	-2.746582
C:\Users\cware\Desktop\Steller20November\TagTesting20Nov2013\M3.DSG	11-1-2013	14:56:54	64566.000000	1291.320000	0.878906	-0.269531	-0.503906	-0.200917	0.177982	0.439450	45.516968	1.510620	0.610352
C:\Users\cware\Desktop\Steller20November\TagTesting20Nov2013\M3.DSG	11-1-2013	14:56:54	64567.000000	1291.340000	0.863281	-0.285156	-0.515625	-0.202752	0.182569	0.438532	43.060303	6.195068	3.799438
C:\Users\cware\Desktop\Steller20November\TagTesting20Nov2013\M3.DSG	11-1-2013	14:56:54	64568.000000	1291.360000	0.878906	-0.296875	-0.527344	-0.202752	0.189908	0.436697	40.115356	7.385254	4.257202
C:\Users\cware\Desktop\Steller20November\TagTesting20Nov2013\M3.DSG	11-1-2013	14:56:54	64569.000000	1291.380000	0.894531	-0.328125	-0.519531	-0.203670	0.191743	0.438532	33.294678	4.425049	5.020142
C:\Users\cware\Desktop\Steller20November\TagTesting20Nov2013\M3.DSG	11-1-2013	14:56:54	64570.000000	1291.400000	0.898438	-0.363281	-0.511719	-0.205505	0.195413	0.433945	27.816772	0.030518	6.713867
C:\Users\cware\Desktop\Steller20November\TagTesting20Nov2013\M3.DSG	11-1-2013	14:56:54	64571.000000	1291.420000	0.902344	-0.367188	-0.507813	-0.205505	0.196330	0.433945	24.932861	-7.858276	9.521484
C:\Users\cware\Desktop\Steller20November\TagTesting20Nov2013\M3.DSG	11-1-2013	14:56:54	64572.000000	1291.440000	0.890625	-0.347656	-0.519531	-0.204587	0.199083	0.434862	24.063110	-11.276245	13.000488
C:\Users\cware\Desktop\Steller20November\TagTesting20Nov2013\M3.DSG	11-1-2013	14:56:54	64573.000000	1291.460000	0.875000	-0.351563	-0.523438	-0.201835	0.199083	0.436697	22.888184	-11.520386	17.257690
C:\Users\cware\Desktop\Steller20November\TagTesting20Nov2013\M3.DSG	11-1-2013	14:56:54	64574.000000	1291.480000	0.878906	-0.382813	-0.535156	-0.204587	0.200000	0.437615	22.552490	-10.742188	21.133423
C:\Users\cware\Desktop\Steller20November\TagTesting20Nov2013\M3.DSG	11-1-2013	14:56:54	64575.000000	1291.500000	0.875000	-0.410156	-0.539063	-0.201835	0.200917	0.436697	22.949219	-8.224487	23.574829
C:\Users\cware\Desktop\Steller20November\TagTesting20Nov2013\M3.DSG	11-1-2013	14:56:54	64576.000000	1291.520000	0.894531	-0.417969	-0.554688	-0.202752	0.200917	0.438532	22.735596	-6.591797	22.537231
C:\Users\cware\Desktop\Steller20November\TagTesting20Nov2013\M3.DSG	11-1-2013	14:56:54	64577.000000	1291.540000	0.933594	-0.425781	-0.566406	-0.201835	0.198165	0.438532	23.925781	-8.026123	20.004272
C:\Users\cware\Desktop\Steller20November\TagTesting20Nov2013\M3.DSG	11-1-2013	14:56:54	64578.000000	1291.560000	0.984375	-0.445313	-0.562500	-0.202752	0.198165	0.439450	22.460938	-14.526367	18.997192
C:\Users\cware\Desktop\Steller20November\TagTesting20Nov2013\M3.DSG	11-1-2013	14:56:54	64579.000000	1291.580000	1.003906	-0.449219	-0.566406	-0.199083	0.199083	0.442202	15.060425	-24.841309	21.789551
C:\Users\cware\Desktop\Steller20November\TagTesting20Nov2013\M3.DSG	11-1-2013	14:56:54	64580.000000	1291.600000	0.984375	-0.425781	-0.593750	-0.200000	0.194495	0.444954	4.302979	-26.702881	27.160645
C:\Users\cware\Desktop\Steller20November\TagTesting20Nov2013\M3.DSG	11-1-2013	14:56:54	64581.000000	1291.620000	0.925781	-0.394531	-0.589844	-0.195413	0.190826	0.448624	-6.576538	-18.188477	31.082153
C:\Users\cware\Desktop\Steller20November\TagTesting20Nov2013\M3.DSG	11-1-2013	14:56:54	64582.000000	1291.640000	0.894531	-0.355469	-0.582031	-0.194495	0.188073	0.450459	-9.933472	-12.344360	29.937744
C:\Users\cware\Desktop\Steller20November\TagTesting20Nov2013\M3.DSG	11-1-2013	14:56:54	64583.000000	1291.660000	0.902344	-0.347656	-0.574219	-0.192661	0.179817	0.452294	-10.375977	-10.025024	26.535034
C:\Users\cware\Desktop\Steller20November\TagTesting20Nov2013\M3.DSG	11-1-2013	14:56:54	64584.000000	1291.680000	0.914063	-0.363281	-0.550781	-0.191743	0.176147	0.454128	-9.567261	-9.262085	24.688721
C:\Users\cware\Desktop\Steller20November\TagTesting20Nov2013\M3.DSG	11-1-2013	14:56:54	64585.000000	1291.700000	0.925781	-0.378906	-0.523438	-0.190826	0.168807	0.455046	-9.552002	-8.834839	25.573730
C:\Users\cware\Desktop\Steller20November\TagTesting20Nov2013\M3.DSG	11-1-2013	14:56:54	64586.000000	1291.720000	0.933594	-0.351563	-0.535156	-0.189908	0.166055	0.455963	-12.802124	-8.789063	27.252197
C:\Users\cware\Desktop\Steller20November\TagTesting20Nov2013\M3.DSG	11-1-2013	14:56:54	64587.000000	1291.740000	0.906250	-0.300781	-0.550781	-0.188991	0.156881	0.456881	-17.013550	-8.956909	27.557373
C:\Users\cware\Desktop\Steller20November\TagTesting20Nov2013\M3.DSG	11-1-2013	14:56:54	64588.000000	1291.760000	0.898438	-0.261719	-0.582031	-0.187156	0.152294	0.457798	-20.507813	-9.658813	25.909424
C:\Users\cware\Desktop\Steller20November\TagTesting20Nov2013\M3.DSG	11-1-2013	14:56:54	64589.000000	1291.780000	0.894531	-0.222656	-0.613281	-0.187156	0.144037	0.459633	-21.347046	-10.406494	23.605347
C:\Users\cware\Desktop\Steller20November\TagTesting20Nov2013\M3.DSG	11-1-2013	14:56:54	64590.000000	1291.800000	0.902344	-0.195313	-0.617188	-0.186239	0.140367	0.460550	-21.316528	-10.482788	21.179199
C:\Users\cware\Desktop\Steller20November\TagTesting20Nov2013\M3.DSG	11-1-2013	14:56:54	64591.000000	1291.820000	0.890625	-0.179688	-0.613281	-0.184404	0.133028	0.461468	-22.003174	-6.484985	18.997192
C:\Users\cware\Desktop\Steller20November\TagTesting20Nov2013\M3.DSG	11-1-2013	14:56:54	64592.000000	1291.840000	0.890625	-0.160156	-0.621094	-0.184404	0.128440	0.462385	-25.680542	-3.112793	16.967773
C:\Users\cware\Desktop\Steller20November\TagTesting20Nov2013\M3.DSG	11-1-2013	14:56:54	64593.000000	1291.860000	0.878906	-0.152344	-0.617188	-0.183486	0.121101	0.460550	-28.152466	1.968384	15.960693
C:\Users\cware\Desktop\Steller20November\TagTesting20Nov2013\M3.DSG	11-1-2013	14:56:54	64594.000000	1291.880000	0.894531	-0.148438	-0.605469	-0.184404	0.116514	0.461468	-28.686523	4.409790	15.731812
C:\Users\cware\Desktop\Steller20November\TagTesting20Nov2013\M3.DSG	11-1-2013	14:56:54	64595.000000	1291.900000	0.925781	-0.132813	-0.585938	-0.184404	0.108257	0.459633	-27.832031	-3.509521	14.404297
C:\Users\cware\Desktop\Steller20November\TagTesting20Nov2013\M3.DSG	11-1-2013	14:56:54	64596.000000	1291.920000	0.921875	-0.136719	-0.585938	-0.184404	0.104587	0.460550	-25.802612	3.463745	15.457153
C:\Users\cware\Desktop\Steller20November\TagTesting20Nov2013\M3.DSG	11-1-2013	14:56:54	64597.000000	1291.940000	0.960938	-0.125000	-0.550781	-0.184404	0.097248	0.458716	-21.484375	1.358032	13.656616
C:\Users\cware\Desktop\Steller20November\TagTesting20Nov2013\M3.DSG	11-1-2013	14:56:54	64598.000000	1291.960000	0.964844	-0.128906	-0.546875	-0.184404	0.094495	0.459633	-20.721436	-0.854492	11.932373
C:\Users\cware\Desktop\Steller20November\TagTesting20Nov2013\M3.DSG	11-1-2013	14:56:54	64599.000000	1291.980000	0.960938	-0.109375	-0.558594	-0.184404	0.090826	0.456881	-23.071289	-1.388550	10.070801
C:\Users\cware\Desktop\Steller20November\TagTesting20Nov2013\M3.DSG	11-1-2013	14:56:54	64600.000000	1292.000000	0.949219	-0.089844	-0.578125	-0.183486	0.085321	0.456881	-24.215698	-2.319336	7.858276
C:\Users\cware\Desktop\Steller20November\TagTesting20Nov2013\M3.DSG	11-1-2013	14:56:54	64601.000000	1292.020000	0.957031	-0.074219	-0.593750	-0.183486	0.082569	0.456881	-24.154663	-3.875732	5.126953
C:\Users\cware\Desktop\Steller20November\TagTesting20Nov2013\M3.DSG	11-1-2013	14:56:54	64602.000000	1292.040000	0.957031	-0.070313	-0.609375	-0.184404	0.077982	0.456881	-20.263672	-4.425049	2.716064
C:\Users\cware\Desktop\Steller20November\TagTesting20Nov2013\M3.DSG	11-1-2013	14:56:54	64603.000000	1292.060000	0.929688	-0.074219	-0.617188	-0.183486	0.074312	0.457798	-19.393921	-3.570557	1.602173
C:\Users\cware\Desktop\Steller20November\TagTesting20Nov2013\M3.DSG	11-1-2013	14:56:54	64604.000000	1292.080000	0.917969	-0.078125	-0.625000	-0.182569	0.073394	0.456881	-20.019531	-1.892090	-0.381470
C:\Users\cware\Desktop\Steller20November\TagTesting20Nov2013\M3.DSG	11-1-2013	14:56:54	64605.000000	1292.100000	0.914063	-0.074219	-0.625000	-0.182569	0.071560	0.455963	-21.957397	6.301880	-1.342773
C:\Users\cware\Desktop\Steller20November\TagTesting20Nov2013\M3.DSG	11-1-2013	14:56:54	64606.000000	1292.120000	0.925781	-0.085938	-0.613281	-0.182569	0.066972	0.452294	-26.260376	11.825562	-1.434326
C:\Users\cware\Desktop\Steller20November\TagTesting20Nov2013\M3.DSG	11-1-2013	14:56:54	64607.000000	1292.140000	0.953125	-0.093750	-0.601563	-0.185321	0.064220	0.450459	-30.746460	11.795044	-2.517700
C:\Users\cware\Desktop\Steller20November\TagTesting20Nov2013\M3.DSG	11-1-2013	14:56:54	64608.000000	1292.160000	0.980469	-0.093750	-0.589844	-0.187156	0.060550	0.446789	-32.684326	10.192871	-1.800537
C:\Users\cware\Desktop\Steller20November\TagTesting20Nov2013\M3.DSG	11-1-2013	14:56:54	64609.000000	1292.180000	0.988281	-0.093750	-0.593750	-0.188073	0.056881	0.444954	-34.835815	7.049561	0.411987
C:\Users\cware\Desktop\Steller20November\TagTesting20Nov2013\M3.DSG	11-1-2013	14:56:54	64610.000000	1292.200000	1.000000	-0.070313	-0.601563	-0.188991	0.050459	0.442202	-35.507202	4.882813	2.426147
C:\Users\cware\Desktop\Steller20November\TagTesting20Nov2013\M3.DSG	11-1-2013	14:56:54	64611.000000	1292.220000	0.976563	-0.039063	-0.597656	-0.189908	0.048624	0.441284	-35.339355	4.684448	3.524780
C:\Users\cware\Desktop\Steller20November\TagTesting20Nov2013\M3.DSG	11-1-2013	14:56:54	64612.000000	1292.240000	0.980469	-0.027344	-0.589844	-0.188991	0.040367	0.438532	-36.285400	4.867554	3.402710
C:\Users\cware\Desktop\Steller20November\TagTesting20Nov2013\M3.DSG	11-1-2013	14:56:54	64613.000000	1292.260000	0.988281	-0.011719	-0.589844	-0.189908	0.036697	0.436697	-41.488647	6.484985	4.714966
C:\Users\cware\Desktop\Steller20November\TagTesting20Nov2013\M3.DSG	11-1-2013	14:56:54	64614.000000	1292.280000	0.988281	-0.011719	-0.589844	-0.190826	0.034862	0.433945	-45.593262	5.126953	6.744385
C:\Users\cware\Desktop\Steller20November\TagTesting20Nov2013\M3.DSG	11-1-2013	14:56:54	64615.000000	1292.300000	1.000000	0.023438	-0.597656	-0.190826	0.024771	0.430275	-46.585083	2.746582	8.071899
C:\Users\cware\Desktop\Steller20November\TagTesting20Nov2013\M3.DSG	11-1-2013	14:56:54	64616.000000	1292.320000	0.972656	0.050781	-0.593750	-0.190826	0.020183	0.428440	-44.998169	4.043579	7.217407
C:\Users\cware\Desktop\Steller20November\TagTesting20Nov2013\M3.DSG	11-1-2013	14:56:54	64617.000000	1292.340000	0.964844	0.074219	-0.593750	-0.190826	0.011927	0.424771	-42.358398	7.522583	5.203247
C:\Users\cware\Desktop\Steller20November\TagTesting20Nov2013\M3.DSG	11-1-2013	14:56:54	64618.000000	1292.360000	0.976563	0.078125	-0.589844	-0.192661	0.008257	0.421101	-42.144775	10.025024	4.364014
C:\Users\cware\Desktop\Steller20November\TagTesting20Nov2013\M3.DSG	11-1-2013	14:56:54	64619.000000	1292.380000	1.003906	0.085938	-0.585938	-0.193578	0.000000	0.416514	-41.656494	6.729126	5.203247
C:\Users\cware\Desktop\Steller20November\TagTesting20Nov2013\M3.DSG	11-1-2013	14:56:54	64620.000000	1292.400000	1.023438	0.093750	-0.593750	-0.193578	-0.003670	0.414679	-38.711548	2.471924	6.317139
C:\Users\cware\Desktop\Steller20November\TagTesting20Nov2013\M3.DSG	11-1-2013	14:56:54	64621.000000	1292.420000	1.019531	0.097656	-0.605469	-0.192661	-0.011009	0.411927	-34.210205	-1.205444	6.286621
C:\Users\cware\Desktop\Steller20November\TagTesting20Nov2013\M3.DSG	11-1-2013	14:56:54	64622.000000	1292.440000	1.003906	0.093750	-0.601563	-0.193578	-0.013761	0.410092	-31.936646	-1.144409	4.867554
C:\Users\cware\Desktop\Steller20November\TagTesting20Nov2013\M3.DSG	11-1-2013	14:56:54	64623.000000	1292.460000	0.980469	0.082031	-0.593750	-0.191743	-0.019266	0.408257	-28.106689	0.808716	3.875732
C:\Users\cware\Desktop\Steller20November\TagTesting20Nov2013\M3.DSG	11-1-2013	14:56:54	64624.000000	1292.480000	0.968750	0.082031	-0.597656	-0.190826	-0.024771	0.407339	-26.718140	3.219604	4.455566
C:\Users\cware\Desktop\Steller20November\TagTesting20Nov2013\M3.DSG	11-1-2013	14:56:54	64625.000000	1292.500000	0.957031	0.085938	-0.609375	-0.192661	-0.027523	0.402752	-28.869629	5.249023	7.415771
C:\Users\cware\Desktop\Steller20November\TagTesting20Nov2013\M3.DSG	11-1-2013	14:56:54	64626.000000	1292.520000	0.976563	0.105469	-0.613281	-0.191743	-0.032110	0.400917	-33.203125	2.960205	7.873535
C:\Users\cware\Desktop\Steller20November\TagTesting20Nov2013\M3.DSG	11-1-2013	14:56:54	64627.000000	1292.540000	0.984375	0.125000	-0.593750	-0.190826	-0.037615	0.398165	-31.112671	2.685547	2.868652
C:\Users\cware\Desktop\Steller20November\TagTesting20Nov2013\M3.DSG	11-1-2013	14:56:54	64628.000000	1292.560000	0.988281	0.136719	-0.589844	-0.191743	-0.040367	0.397248	-19.927979	4.425049	-0.930786
C:\Users\cware\Desktop\Steller20November\TagTesting20Nov2013\M3.DSG	11-1-2013	14:56:54	64629.000000	1292.580000	0.992188	0.140625	-0.582031	-0.193578	-0.043119	0.393578	-9.063721	8.758545	-3.555298
C:\Users\cware\Desktop\Steller20November\TagTesting20Nov2013\M3.DSG	11-1-2013	14:56:54	64630.000000	1292.600000	0.992188	0.128906	-0.566406	-0.192661	-0.042202	0.393578	-2.609253	13.595581	-4.409790
C:\Users\cware\Desktop\Steller20November\TagTesting20Nov2013\M3.DSG	11-1-2013	14:56:54	64631.000000	1292.620000	0.988281	0.144531	-0.554688	-0.195413	-0.041284	0.388991	4.180908	19.805908	-5.584717
C:\Users\cware\Desktop\Steller20November\TagTesting20Nov2013\M3.DSG	11-1-2013	14:56:54	64632.000000	1292.640000	1.011719	0.167969	-0.562500	-0.196330	-0.039450	0.388073	9.674072	20.065308	-6.164551
C:\Users\cware\Desktop\Steller20November\TagTesting20Nov2013\M3.DSG	11-1-2013	14:56:54	64633.000000	1292.660000	1.023438	0.199219	-0.542969	-0.200917	-0.036697	0.385321	17.227173	13.870239	-7.461548
C:\Users\cware\Desktop\Steller20November\TagTesting20Nov2013\M3.DSG	11-1-2013	14:56:54	64634.000000	1292.680000	1.046875	0.199219	-0.527344	-0.200917	-0.033028	0.385321	24.658203	8.773804	-10.589600
C:\Users\cware\Desktop\Steller20November\TagTesting20Nov2013\M3.DSG	11-1-2013	14:56:54	64635.000000	1292.700000	1.031250	0.160156	-0.511719	-0.202752	-0.026606	0.386239	34.835815	5.569458	-16.708374
C:\Users\cware\Desktop\Steller20November\TagTesting20Nov2013\M3.DSG	11-1-2013	14:56:54	64636.000000	1292.720000	1.023438	0.105469	-0.500000	-0.204587	-0.021101	0.386239	49.499512	8.026123	-21.148682
C:\Users\cware\Desktop\Steller20November\TagTesting20Nov2013\M3.DSG	11-1-2013	14:56:54	64637.000000	1292.740000	0.992188	0.050781	-0.500000	-0.205505	-0.013761	0.388073	70.755005	12.207031	-24.505615
C:\Users\cware\Desktop\Steller20November\TagTesting20Nov2013\M3.DSG	11-1-2013	14:56:54	64638.000000	1292.760000	0.972656	0.023438	-0.511719	-0.208257	0.003670	0.390826	82.061768	16.540527	-24.581909
C:\Users\cware\Desktop\Steller20November\TagTesting20Nov2013\M3.DSG	11-1-2013	14:56:54	64639.000000	1292.780000	0.960938	0.027344	-0.527344	-0.210092	0.011927	0.391743	82.763672	19.989014	-22.293091
C:\Users\cware\Desktop\Steller20November\TagTesting20Nov2013\M3.DSG	11-1-2013	14:56:54	64640.000000	1292.800000	0.964844	0.046875	-0.523438	-0.214679	0.030275	0.392661	76.766968	22.994995	-20.065308
C:\Users\cware\Desktop\Steller20November\TagTesting20Nov2013\M3.DSG	11-1-2013	14:56:54	64641.000000	1292.820000	0.984375	0.089844	-0.507813	-0.215596	0.039450	0.392661	71.273804	20.217896	-19.805908
C:\Users\cware\Desktop\Steller20November\TagTesting20Nov2013\M3.DSG	11-1-2013	14:56:54	64642.000000	1292.840000	0.984375	0.089844	-0.507813	-0.220183	0.055046	0.392661	69.595337	15.823364	-20.126343
C:\Users\cware\Desktop\Steller20November\TagTesting20Nov2013\M3.DSG	11-1-2013	14:56:54	64643.000000	1292.860000	1.027344	0.085938	-0.480469	-0.221101	0.061468	0.391743	69.900513	4.089355	-19.241333
C:\Users\cware\Desktop\Steller20November\TagTesting20Nov2013\M3.DSG	11-1-2013	14:56:54	64644.000000	1292.880000	1.027344	0.058594	-0.492188	-0.222936	0.077064	0.395413	67.520142	-1.312256	-16.754150
C:\Users\cware\Desktop\Steller20November\TagTesting20Nov2013\M3.DSG	11-1-2013	14:56:54	64645.000000	1292.900000	1.015625	0.027344	-0.480469	-0.222936	0.082569	0.396330	63.308716	-3.738403	-14.663696
C:\Users\cware\Desktop\Steller20November\TagTesting20Nov2013\M3.DSG	11-1-2013	14:56:54	64646.000000	1292.920000	1.000000	0.011719	-0.441406	-0.222936	0.097248	0.399083	61.965942	-4.714966	-13.351440
C:\Users\cware\Desktop\Steller20November\TagTesting20Nov2013\M3.DSG	11-1-2013	14:56:54	64647.000000	1292.940000	0.964844	0.000000	-0.414063	-0.222936	0.102752	0.400000	61.477661	0.366211	-8.743286
C:\Users\cware\Desktop\Steller20November\TagTesting20Nov2013\M3.DSG	11-1-2013	14:56:54	64648.000000	1292.960000	0.933594	-0.031250	-0.406250	-0.223853	0.112844	0.401835	59.371948	4.287720	-3.601074
C:\Users\cware\Desktop\Steller20November\TagTesting20Nov2013\M3.DSG	11-1-2013	14:56:54	64649.000000	1292.980000	0.921875	-0.066406	-0.386719	-0.223853	0.117431	0.401835	49.957275	6.622314	0.869751
C:\Users\cware\Desktop\Steller20November\TagTesting20Nov2013\M3.DSG	11-1-2013	14:56:54	64650.000000	1293.000000	0.917969	-0.101563	-0.363281	-0.222936	0.123853	0.401835	38.406372	6.271362	2.563477
C:\Users\cware\Desktop\Steller20November\TagTesting20Nov2013\M3.DSG	11-1-2013	14:56:54	64651.000000	1293.020000	0.929688	-0.156250	-0.359375	-0.224771	0.127523	0.401835	27.923584	4.348755	1.434326
C:\Users\cware\Desktop\Steller20November\TagTesting20Nov2013\M3.DSG	11-1-2013	14:56:54	64652.000000	1293.040000	0.929688	-0.171875	-0.382813	-0.224771	0.128440	0.400917	24.185181	-0.778198	-0.503540
C:\Users\cware\Desktop\Steller20November\TagTesting20Nov2013\M3.DSG	11-1-2013	14:56:54	64653.000000	1293.060000	0.921875	-0.183594	-0.386719	-0.225688	0.131193	0.402752	19.912720	-0.656128	1.724243
C:\Users\cware\Desktop\Steller20November\TagTesting20Nov2013\M3.DSG	11-1-2013	14:56:54	64654.000000	1293.080000	0.933594	-0.144531	-0.394531	-0.226606	0.133028	0.402752	15.594482	1.068115	3.479004
C:\Users\cware\Desktop\Steller20November\TagTesting20Nov2013\M3.DSG	11-1-2013	14:56:54	64655.000000	1293.100000	0.984375	-0.101563	-0.394531	-0.225688	0.134862	0.401835	10.620117	-2.273560	4.760742
C:\Users\cware\Desktop\Steller20November\TagTesting20Nov2013\M3.DSG	11-1-2013	14:56:54	64656.000000	1293.120000	1.023438	-0.109375	-0.414063	-0.226606	0.135780	0.400917	8.316040	-6.744385	5.218506
C:\Users\cware\Desktop\Steller20November\TagTesting20Nov2013\M3.DSG	11-1-2013	14:56:54	64657.000000	1293.140000	1.019531	-0.140625	-0.414063	-0.223853	0.134862	0.404587	12.130737	-11.932373	2.502441
C:\Users\cware\Desktop\Steller20November\TagTesting20Nov2013\M3.DSG	11-1-2013	14:56:54	64658.000000	1293.160000	0.996094	-0.164063	-0.464844	-0.223853	0.135780	0.404587	20.965576	-10.452271	-0.411987
C:\Users\cware\Desktop\Steller20November\TagTesting20Nov2013\M3.DSG	11-1-2013	14:56:54	64659.000000	1293.180000	0.968750	-0.148438	-0.500000	-0.222936	0.139450	0.407339	26.489258	-8.163452	-3.463745
C:\Users\cware\Desktop\Steller20November\TagTesting20Nov2013\M3.DSG	11-1-2013	14:56:54	64660.000000	1293.200000	0.960938	-0.101563	-0.511719	-0.221101	0.141284	0.408257	23.651123	-6.820679	-5.218506
C:\Users\cware\Desktop\Steller20November\TagTesting20Nov2013\M3.DSG	11-1-2013	14:56:54	64661.000000	1293.220000	0.949219	-0.039063	-0.496094	-0.222936	0.145872	0.409174	12.557983	0.076294	-5.859375
C:\Users\cware\Desktop\Steller20November\TagTesting20Nov2013\M3.DSG	11-1-2013	14:56:54	64662.000000	1293.240000	0.980469	-0.027344	-0.464844	-0.222018	0.147706	0.408257	4.928589	-3.189087	-8.651733
C:\Users\cware\Desktop\Steller20November\TagTesting20Nov2013\M3.DSG	11-1-2013	14:56:54	64663.000000	1293.260000	1.015625	-0.058594	-0.472656	-0.221101	0.149541	0.410092	2.822876	-8.392334	-11.917114
C:\Users\cware\Desktop\Steller20November\TagTesting20Nov2013\M3.DSG	11-1-2013	14:56:54	64664.000000	1293.280000	0.984375	-0.105469	-0.480469	-0.220183	0.149541	0.411009	2.334595	-11.306763	-11.993408
C:\Users\cware\Desktop\Steller20November\TagTesting20Nov2013\M3.DSG	11-1-2013	14:56:54	64665.000000	1293.300000	0.953125	-0.144531	-0.464844	-0.220183	0.152294	0.413761	-2.578735	-10.543823	-8.880615
C:\Users\cware\Desktop\Steller20November\TagTesting20Nov2013\M3.DSG	11-1-2013	14:56:54	64666.000000	1293.320000	0.937500	-0.179688	-0.464844	-0.218349	0.151376	0.412844	-6.683350	-13.442993	-6.866455
C:\Users\cware\Desktop\Steller20November\TagTesting20Nov2013\M3.DSG	11-1-2013	14:56:54	64667.000000	1293.340000	0.937500	-0.187500	-0.476563	-0.216514	0.152294	0.416514	-12.924194	-16.174316	-3.204346
C:\Users\cware\Desktop\Steller20November\TagTesting20Nov2013\M3.DSG	11-1-2013	14:56:54	64668.000000	1293.360000	0.925781	-0.191406	-0.472656	-0.214679	0.150459	0.419266	-19.592285	-15.487671	-0.350952
C:\Users\cware\Desktop\Steller20November\TagTesting20Nov2013\M3.DSG	11-1-2013	14:56:54	64669.000000	1293.380000	0.941406	-0.210938	-0.445313	-0.211927	0.147706	0.422018	-27.008057	-18.096924	0.701904
C:\Users\cware\Desktop\Steller20November\TagTesting20Nov2013\M3.DSG	11-1-2013	14:56:54	64670.000000	1293.400000	0.941406	-0.210938	-0.445313	-0.211927	0.143119	0.423853	-35.644531	-17.761230	2.456665
C:\Users\cware\Desktop\Steller20November\TagTesting20Nov2013\M3.DSG	11-1-2013	14:56:54	64671.000000	1293.420000	0.968750	-0.265625	-0.449219	-0.209174	0.136697	0.428440	-43.304443	-20.614624	0.991821
C:\Users\cware\Desktop\Steller20November\TagTesting20Nov2013\M3.DSG	11-1-2013	14:56:54	64672.000000	1293.440000	0.964844	-0.281250	-0.484375	-0.208257	0.132110	0.430275	-43.334961	-22.445679	-0.152588
C:\Users\cware\Desktop\Steller20November\TagTesting20Nov2013\M3.DSG	11-1-2013	14:56:54	64673.000000	1293.460000	0.960938	-0.261719	-0.531250	-0.203670	0.123853	0.433945	-41.397095	-21.255493	1.724243
C:\Users\cware\Desktop\Steller20November\TagTesting20Nov2013\M3.DSG	11-1-2013	14:56:54	64674.000000	1293.480000	0.960938	-0.238281	-0.566406	-0.202752	0.120183	0.435780	-42.480469	-18.890381	4.409790
C:\Users\cware\Desktop\Steller20November\TagTesting20Nov2013\M3.DSG	11-1-2013	14:56:54	64675.000000	1293.500000	0.960938	-0.195313	-0.570313	-0.201835	0.111009	0.437615	-45.059204	-16.281128	6.744385
C:\Users\cware\Desktop\Steller20November\TagTesting20Nov2013\M3.DSG	11-1-2013	14:56:54	64676.000000	1293.520000	0.968750	-0.144531	-0.554688	-0.198165	0.107339	0.439450	-47.225952	-16.921997	7.949829
C:\Users\cware\Desktop\Steller20November\TagTesting20Nov2013\M3.DSG	11-1-2013	14:56:54	64677.000000	1293.540000	0.953125	-0.093750	-0.531250	-0.197248	0.101835	0.441284	-50.048828	-12.878418	9.109497
C:\Users\cware\Desktop\Steller20November\TagTesting20Nov2013\M3.DSG	11-1-2013	14:56:54	64678.000000	1293.560000	0.953125	-0.070313	-0.523438	-0.195413	0.091743	0.442202	-50.415039	-10.452271	8.285522
C:\Users\cware\Desktop\Steller20November\TagTesting20Nov2013\M3.DSG	11-1-2013	14:56:54	64679.000000	1293.580000	0.972656	-0.066406	-0.511719	-0.193578	0.086239	0.441284	-45.196533	-10.925293	7.171631
C:\Users\cware\Desktop\Steller20November\TagTesting20Nov2013\M3.DSG	11-1-2013	14:56:54	64680.000000	1293.600000	0.976563	-0.058594	-0.515625	-0.192661	0.076147	0.443119	-39.062500	-12.405396	6.408691
C:\Users\cware\Desktop\Steller20November\TagTesting20Nov2013\M3.DSG	11-1-2013	14:56:54	64681.000000	1293.620000	0.996094	-0.058594	-0.523438	-0.191743	0.073394	0.444037	-34.362793	-16.143799	5.874634
C:\Users\cware\Desktop\Steller20November\TagTesting20Nov2013\M3.DSG	11-1-2013	14:56:54	64682.000000	1293.640000	0.960938	-0.046875	-0.539063	-0.188991	0.066055	0.444954	-32.623291	-15.518188	7.431030
C:\Users\cware\Desktop\Steller20November\TagTesting20Nov2013\M3.DSG	11-1-2013	14:56:54	64683.000000	1293.660000	0.917969	-0.035156	-0.558594	-0.187156	0.062385	0.445872	-33.905029	-12.451172	9.552002
C:\Users\cware\Desktop\Steller20November\TagTesting20Nov2013\M3.DSG	11-1-2013	14:56:54	64684.000000	1293.680000	0.917969	-0.003906	-0.519531	-0.186239	0.054128	0.446789	-35.324097	-7.827759	11.978149
C:\Users\cware\Desktop\Steller20November\TagTesting20Nov2013\M3.DSG	11-1-2013	14:56:54	64685.000000	1293.700000	0.925781	-0.003906	-0.519531	-0.185321	0.049541	0.446789	-35.934448	-10.208130	14.816284
C:\Users\cware\Desktop\Steller20November\TagTesting20Nov2013\M3.DSG	11-1-2013	14:56:54	64686.000000	1293.720000	0.929688	-0.007813	-0.531250	-0.181651	0.039450	0.446789	-35.751343	-14.236450	16.662598
C:\Users\cware\Desktop\Steller20November\TagTesting20Nov2013\M3.DSG	11-1-2013	14:56:54	64687.000000	1293.740000	0.949219	0.003906	-0.527344	-0.178899	0.034862	0.446789	-33.111572	-17.257690	15.533447
C:\Users\cware\Desktop\Steller20November\TagTesting20Nov2013\M3.DSG	11-1-2013	14:56:54	64688.000000	1293.760000	0.929688	0.011719	-0.507813	-0.177982	0.027523	0.448624	-31.585693	-14.923096	13.504028
C:\Users\cware\Desktop\Steller20November\TagTesting20Nov2013\M3.DSG	11-1-2013	14:56:54	64689.000000	1293.780000	0.933594	0.003906	-0.511719	-0.174312	0.022936	0.449541	-31.158447	-16.738892	14.328003
C:\Users\cware\Desktop\Steller20November\TagTesting20Nov2013\M3.DSG	11-1-2013	14:56:54	64690.000000	1293.800000	1.019531	0.003906	-0.570313	-0.174312	0.019266	0.449541	-26.519775	-24.429321	17.807007
C:\Users\cware\Desktop\Steller20November\TagTesting20Nov2013\M3.DSG	11-1-2013	14:56:54	64691.000000	1293.820000	0.976563	0.074219	-0.710938	-0.167890	0.011009	0.452294	-40.451050	-26.397705	22.247314
C:\Users\cware\Desktop\Steller20November\TagTesting20Nov2013\M3.DSG	11-1-2013	14:56:54	64692.000000	1293.840000	0.902344	0.214844	-0.710938	-0.166055	0.004587	0.452294	-71.090698	-23.147583	25.985718
C:\Users\cware\Desktop\Steller20November\TagTesting20Nov2013\M3.DSG	11-1-2013	14:56:54	64693.000000	1293.860000	1.000000	0.257813	-0.621094	-0.159633	-0.014679	0.452294	-96.420288	-25.726318	31.387329
C:\Users\cware\Desktop\Steller20November\TagTesting20Nov2013\M3.DSG	11-1-2013	14:56:54	64694.000000	1293.880000	1.117188	0.222656	-0.574219	-0.155963	-0.030275	0.453211	-70.632935	-44.219971	32.028198
C:\Users\cware\Desktop\Steller20November\TagTesting20Nov2013\M3.DSG	11-1-2013	14:56:54	64695.000000	1293.900000	1.078125	0.218750	-0.425781	-0.145872	-0.041284	0.456881	52.200317	-25.817871	47.943115
C:\Users\cware\Desktop\Steller20November\TagTesting20Nov2013\M3.DSG	11-1-2013	14:56:54	64696.000000	1293.920000	0.625000	-0.175781	-0.539063	-0.141284	-0.037615	0.461468	106.658936	-38.879395	53.634644
C:\Users\cware\Desktop\Steller20November\TagTesting20Nov2013\M3.DSG	11-1-2013	14:56:54	64697.000000	1293.940000	0.582031	-0.539063	-0.730469	-0.129358	-0.026606	0.476147	85.540771	-27.389526	55.618286
C:\Users\cware\Desktop\Steller20November\TagTesting20Nov2013\M3.DSG	11-1-2013	14:56:54	64698.000000	1293.960000	0.582031	-0.539063	-0.730469	-0.123853	-0.022936	0.482569	24.429321	-15.823364	74.386597
C:\Users\cware\Desktop\Steller20November\TagTesting20Nov2013\M3.DSG	11-1-2013	14:56:54	64699.000000	1293.980000	0.765625	-0.363281	-0.550781	-0.114679	-0.035780	0.484404	-56.915283	-1.983643	98.999023
C:\Users\cware\Desktop\Steller20November\TagTesting20Nov2013\M3.DSG	11-1-2013	14:56:54	64700.000000	1294.000000	0.910156	0.097656	-0.417969	-0.109174	-0.051376	0.480734	-108.337402	8.087158	86.746216
C:\Users\cware\Desktop\Steller20November\TagTesting20Nov2013\M3.DSG	11-1-2013	14:56:54	64701.000000	1294.020000	1.003906	0.578125	-0.417969	-0.104587	-0.085321	0.467890	-132.873535	1.495361	41.091919
C:\Users\cware\Desktop\Steller20November\TagTesting20Nov2013\M3.DSG	11-1-2013	14:56:54	64702.000000	1294.040000	0.988281	0.898438	-0.523438	-0.102752	-0.100000	0.460550	-133.850098	25.100708	7.141113
C:\Users\cware\Desktop\Steller20November\TagTesting20Nov2013\M3.DSG	11-1-2013	14:56:54	64703.000000	1294.060000	1.042969	1.054688	-0.644531	-0.107339	-0.121101	0.440367	-113.311768	15.304565	-20.675659
C:\Users\cware\Desktop\Steller20November\TagTesting20Nov2013\M3.DSG	11-1-2013	14:56:54	64704.000000	1294.080000	0.964844	1.046875	-0.804688	-0.111927	-0.128440	0.433945	-77.484131	9.201050	-23.590088
C:\Users\cware\Desktop\Steller20November\TagTesting20Nov2013\M3.DSG	11-1-2013	14:56:54	64705.000000	1294.100000	0.953125	1.003906	-0.902344	-0.116514	-0.133028	0.425688	-24.093628	6.866455	-23.483276
C:\Users\cware\Desktop\Steller20November\TagTesting20Nov2013\M3.DSG	11-1-2013	14:56:54	64706.000000	1294.120000	0.949219	0.925781	-0.890625	-0.118349	-0.132110	0.425688	8.087158	6.134033	-26.855469
C:\Users\cware\Desktop\Steller20November\TagTesting20Nov2013\M3.DSG	11-1-2013	14:56:54	64707.000000	1294.140000	0.867188	0.757813	-0.843750	-0.124771	-0.124771	0.426606	31.478882	20.568848	-26.138306
C:\Users\cware\Desktop\Steller20November\TagTesting20Nov2013\M3.DSG	11-1-2013	14:56:54	64708.000000	1294.160000	0.832031	0.585938	-0.789063	-0.127523	-0.118349	0.428440	48.049927	31.890869	-24.780273
C:\Users\cware\Desktop\Steller20November\TagTesting20Nov2013\M3.DSG	11-1-2013	14:56:54	64709.000000	1294.180000	0.812500	0.437500	-0.734375	-0.134862	-0.106422	0.427523	61.614990	47.286987	-23.742676
C:\Users\cware\Desktop\Steller20November\TagTesting20Nov2013\M3.DSG	11-1-2013	14:56:54	64710.000000	1294.200000	0.867188	0.328125	-0.652344	-0.138532	-0.099083	0.428440	60.592651	42.709351	-27.328491
C:\Users\cware\Desktop\Steller20November\TagTesting20Nov2013\M3.DSG	11-1-2013	14:56:54	64711.000000	1294.220000	0.886719	0.242188	-0.585938	-0.148624	-0.086239	0.427523	46.401978	38.223267	-28.976440
C:\Users\cware\Desktop\Steller20November\TagTesting20Nov2013\M3.DSG	11-1-2013	14:56:54	64712.000000	1294.240000	0.921875	0.175781	-0.535156	-0.151376	-0.081651	0.426606	27.297974	29.861450	-29.342651
C:\Users\cware\Desktop\Steller20November\TagTesting20Nov2013\M3.DSG	11-1-2013	14:56:54	64713.000000	1294.260000	0.964844	0.136719	-0.515625	-0.156881	-0.073394	0.425688	8.255005	21.026611	-28.152466
C:\Users\cware\Desktop\Steller20November\TagTesting20Nov2013\M3.DSG	11-1-2013	14:56:54	64714.000000	1294.280000	0.988281	0.128906	-0.507813	-0.161468	-0.070642	0.422936	1.449585	16.067505	-27.389526
C:\Users\cware\Desktop\Steller20November\TagTesting20Nov2013\M3.DSG	11-1-2013	14:56:54	64715.000000	1294.300000	1.011719	0.148438	-0.519531	-0.165138	-0.069725	0.422018	-0.137329	9.887695	-27.557373
C:\Users\cware\Desktop\Steller20November\TagTesting20Nov2013\M3.DSG	11-1-2013	14:56:54	64716.000000	1294.320000	1.023438	0.191406	-0.511719	-0.168807	-0.063303	0.420183	-1.617432	5.966187	-27.999878
C:\Users\cware\Desktop\Steller20November\TagTesting20Nov2013\M3.DSG	11-1-2013	14:56:54	64717.000000	1294.340000	1.027344	0.234375	-0.500000	-0.169725	-0.060550	0.419266	-7.888794	3.372192	-28.793335
C:\Users\cware\Desktop\Steller20November\TagTesting20Nov2013\M3.DSG	11-1-2013	14:56:54	64718.000000	1294.360000	1.019531	0.257813	-0.511719	-0.172477	-0.055046	0.419266	-8.636475	3.570557	-28.442383
C:\Users\cware\Desktop\Steller20November\TagTesting20Nov2013\M3.DSG	11-1-2013	14:56:54	64719.000000	1294.380000	0.996094	0.273438	-0.562500	-0.176147	-0.053211	0.418349	-1.556396	14.282227	-26.794434
C:\Users\cware\Desktop\Steller20November\TagTesting20Nov2013\M3.DSG	11-1-2013	14:56:54	64720.000000	1294.400000	0.996094	0.300781	-0.593750	-0.180734	-0.047706	0.415596	4.837036	21.133423	-27.877808
C:\Users\cware\Desktop\Steller20November\TagTesting20Nov2013\M3.DSG	11-1-2013	14:56:54	64721.000000	1294.420000	1.011719	0.304688	-0.597656	-0.184404	-0.043119	0.414679	9.704590	25.375366	-31.417847
C:\Users\cware\Desktop\Steller20November\TagTesting20Nov2013\M3.DSG	11-1-2013	14:56:54	64722.000000	1294.440000	1.035156	0.296875	-0.558594	-0.189908	-0.034862	0.410092	14.404297	18.783569	-35.949707
C:\Users\cware\Desktop\Steller20November\TagTesting20Nov2013\M3.DSG	11-1-2013	14:56:54	64723.000000	1294.460000	1.085938	0.257813	-0.535156	-0.192661	-0.030275	0.410092	25.741577	9.490967	-36.666870
C:\Users\cware\Desktop\Steller20November\TagTesting20Nov2013\M3.DSG	11-1-2013	14:56:54	64724.000000	1294.480000	1.085938	0.085938	-0.515625	-0.196330	-0.017431	0.411009	43.838501	3.723145	-32.501221
C:\Users\cware\Desktop\Steller20November\TagTesting20Nov2013\M3.DSG	11-1-2013	14:56:54	64725.000000	1294.500000	0.996094	0.070313	-0.519531	-0.197248	-0.010092	0.412844	65.032959	10.971069	-27.572632
C:\Users\cware\Desktop\Steller20November\TagTesting20Nov2013\M3.DSG	11-1-2013	14:56:54	64726.000000	1294.520000	0.996094	0.070313	-0.519531	-0.200000	0.007339	0.413761	78.353882	16.555786	-28.182983
C:\Users\cware\Desktop\Steller20November\TagTesting20Nov2013\M3.DSG	11-1-2013	14:56:54	64727.000000	1294.540000	0.984375	0.003906	-0.554688	-0.201835	0.017431	0.413761	77.667236	26.306152	-27.282715
C:\Users\cware\Desktop\Steller20November\TagTesting20Nov2013\M3.DSG	11-1-2013	14:56:54	64728.000000	1294.560000	1.007813	-0.003906	-0.566406	-0.204587	0.026606	0.415596	67.413330	28.793335	-25.421143
C:\Users\cware\Desktop\Steller20November\TagTesting20Nov2013\M3.DSG	11-1-2013	14:56:54	64729.000000	1294.580000	1.011719	0.011719	-0.546875	-0.211009	0.044037	0.412844	59.051514	23.086548	-26.062012
C:\Users\cware\Desktop\Steller20November\TagTesting20Nov2013\M3.DSG	11-1-2013	14:56:54	64730.000000	1294.600000	0.992188	0.031250	-0.550781	-0.211009	0.051376	0.411009	56.427002	23.361206	-25.619507
C:\Users\cware\Desktop\Steller20November\TagTesting20Nov2013\M3.DSG	11-1-2013	14:56:54	64731.000000	1294.620000	0.976563	0.046875	-0.511719	-0.217431	0.066972	0.407339	50.872803	24.017334	-24.551392
C:\Users\cware\Desktop\Steller20November\TagTesting20Nov2013\M3.DSG	11-1-2013	14:56:54	64732.000000	1294.640000	0.941406	0.046875	-0.496094	-0.220183	0.073394	0.407339	46.905518	31.463623	-21.743774
C:\Users\cware\Desktop\Steller20November\TagTesting20Nov2013\M3.DSG	11-1-2013	14:56:54	64733.000000	1294.660000	0.949219	0.050781	-0.453125	-0.225688	0.085321	0.402752	44.097900	35.324097	-19.271851
C:\Users\cware\Desktop\Steller20November\TagTesting20Nov2013\M3.DSG	11-1-2013	14:56:54	64734.000000	1294.680000	0.972656	0.050781	-0.382813	-0.228440	0.090826	0.397248	43.930054	33.691406	-17.959595
C:\Users\cware\Desktop\Steller20November\TagTesting20Nov2013\M3.DSG	11-1-2013	14:56:54	64735.000000	1294.700000	1.000000	0.046875	-0.363281	-0.233028	0.100917	0.392661	44.921875	30.883789	-16.357422
C:\Users\cware\Desktop\Steller20November\TagTesting20Nov2013\M3.DSG	11-1-2013	14:56:54	64736.000000	1294.720000	1.019531	0.042969	-0.324219	-0.234862	0.105505	0.389908	45.333862	31.036377	-14.831543
C:\Users\cware\Desktop\Steller20November\TagTesting20Nov2013\M3.DSG	11-1-2013	14:56:54	64737.000000	1294.740000	1.039063	0.031250	-0.292969	-0.239450	0.115596	0.384404	40.908813	23.925781	-11.856079
C:\Users\cware\Desktop\Steller20November\TagTesting20Nov2013\M3.DSG	11-1-2013	14:56:54	64738.000000	1294.760000	1.031250	0.003906	-0.277344	-0.240367	0.119266	0.381651	31.219482	17.211914	-9.307861
C:\Users\cware\Desktop\Steller20November\TagTesting20Nov2013\M3.DSG	11-1-2013	14:56:54	64739.000000	1294.780000	1.019531	-0.058594	-0.238281	-0.243119	0.124771	0.377982	20.553589	14.938354	-10.101318
C:\Users\cware\Desktop\Steller20November\TagTesting20Nov2013\M3.DSG	11-1-2013	14:56:54	64740.000000	1294.800000	0.972656	-0.132813	-0.230469	-0.244954	0.126606	0.376147	14.343262	18.829346	-12.634277
C:\Users\cware\Desktop\Steller20November\TagTesting20Nov2013\M3.DSG	11-1-2013	14:56:54	64741.000000	1294.820000	0.953125	-0.199219	-0.273438	-0.247706	0.132110	0.371560	9.307861	19.729614	-16.555786
C:\Users\cware\Desktop\Steller20November\TagTesting20Nov2013\M3.DSG	11-1-2013	14:56:54	64742.000000	1294.840000	0.917969	-0.238281	-0.320313	-0.249541	0.133028	0.368807	1.327515	18.463135	-16.510010
C:\Users\cware\Desktop\Steller20November\TagTesting20Nov2013\M3.DSG	11-1-2013	14:56:54	64743.000000	1294.860000	0.894531	-0.242188	-0.390625	-0.251376	0.136697	0.364220	-14.556885	18.569946	-13.793945
C:\Users\cware\Desktop\Steller20November\TagTesting20Nov2013\M3.DSG	11-1-2013	14:56:54	64744.000000	1294.880000	0.878906	-0.222656	-0.437500	-0.253211	0.137615	0.362385	-33.981323	24.291992	-14.053345
C:\Users\cware\Desktop\Steller20November\TagTesting20Nov2013\M3.DSG	11-1-2013	14:56:54	64745.000000	1294.900000	0.914063	-0.187500	-0.425781	-0.257798	0.133945	0.355963	-55.831909	25.741577	-17.196655
C:\Users\cware\Desktop\Steller20November\TagTesting20Nov2013\M3.DSG	11-1-2013	14:56:54	64746.000000	1294.920000	0.949219	-0.136719	-0.410156	-0.259633	0.131193	0.351376	-64.712524	30.303955	-22.583008
C:\Users\cware\Desktop\Steller20November\TagTesting20Nov2013\M3.DSG	11-1-2013	14:56:54	64747.000000	1294.940000	0.976563	-0.089844	-0.394531	-0.264220	0.127523	0.344037	-72.509766	32.592773	-30.319214
C:\Users\cware\Desktop\Steller20November\TagTesting20Nov2013\M3.DSG	11-1-2013	14:56:54	64748.000000	1294.960000	1.000000	-0.058594	-0.394531	-0.266055	0.127523	0.338532	-77.713013	28.762817	-33.782959
C:\Users\cware\Desktop\Steller20November\TagTesting20Nov2013\M3.DSG	11-1-2013	14:56:54	64749.000000	1294.980000	1.000000	-0.066406	-0.371094	-0.271560	0.124771	0.330275	-80.932617	26.046753	-33.294678
C:\Users\cware\Desktop\Steller20November\TagTesting20Nov2013\M3.DSG	11-1-2013	14:56:54	64750.000000	1295.000000	1.019531	-0.093750	-0.316406	-0.272477	0.123853	0.327523	-80.856323	21.163940	-28.854370
C:\Users\cware\Desktop\Steller20November\TagTesting20Nov2013\M3.DSG	11-1-2013	14:56:54	64751.000000	1295.020000	0.996094	-0.125000	-0.285156	-0.273394	0.120183	0.322018	-77.514648	14.648438	-20.828247
C:\Users\cware\Desktop\Steller20November\TagTesting20Nov2013\M3.DSG	11-1-2013	14:56:54	64752.000000	1295.040000	1.011719	-0.160156	-0.277344	-0.276147	0.117431	0.318349	-73.303223	8.346558	-13.137817
C:\Users\cware\Desktop\Steller20November\TagTesting20Nov2013\M3.DSG	11-1-2013	14:56:54	64753.000000	1295.060000	0.988281	-0.175781	-0.269531	-0.276147	0.114679	0.316514	-73.455811	2.929688	-4.425049
C:\Users\cware\Desktop\Steller20November\TagTesting20Nov2013\M3.DSG	11-1-2013	14:56:54	64754.000000	1295.080000	0.988281	-0.175781	-0.269531	-0.276147	0.106422	0.315596	-76.721191	-0.366211	2.105713
C:\Users\cware\Desktop\Steller20November\TagTesting20Nov2013\M3.DSG	11-1-2013	14:56:54	64755.000000	1295.100000	1.000000	-0.136719	-0.203125	-0.277064	0.102752	0.314679	-75.775146	2.349854	9.384155
C:\Users\cware\Desktop\Steller20November\TagTesting20Nov2013\M3.DSG	11-1-2013	14:56:54	64756.000000	1295.120000	1.097656	-0.121094	-0.183594	-0.276147	0.089908	0.311927	-73.547363	-1.510620	12.390137
C:\Users\cware\Desktop\Steller20November\TagTesting20Nov2013\M3.DSG	11-1-2013	14:56:54	64757.000000	1295.140000	1.144531	-0.113281	-0.171875	-0.275229	0.084404	0.311009	-69.564819	-19.653320	10.208130
C:\Users\cware\Desktop\Steller20November\TagTesting20Nov2013\M3.DSG	11-1-2013	14:56:54	64758.000000	1295.160000	1.074219	-0.097656	-0.242188	-0.273394	0.074312	0.311927	-61.691284	-20.385742	10.055542
C:\Users\cware\Desktop\Steller20November\TagTesting20Nov2013\M3.DSG	11-1-2013	14:56:54	64759.000000	1295.180000	1.027344	-0.062500	-0.277344	-0.271560	0.069725	0.313761	-50.872803	-21.514893	8.682251
C:\Users\cware\Desktop\Steller20November\TagTesting20Nov2013\M3.DSG	11-1-2013	14:56:54	64760.000000	1295.200000	0.992188	-0.035156	-0.273438	-0.269725	0.061468	0.316514	-42.175293	-21.911621	7.171631
C:\Users\cware\Desktop\Steller20November\TagTesting20Nov2013\M3.DSG	11-1-2013	14:56:54	64761.000000	1295.220000	0.976563	-0.031250	-0.312500	-0.268807	0.058716	0.318349	-35.385132	-23.986816	0.473022
C:\Users\cware\Desktop\Steller20November\TagTesting20Nov2013\M3.DSG	11-1-2013	14:56:54	64762.000000	1295.240000	0.976563	-0.089844	-0.289063	-0.265138	0.056881	0.324771	-3.570557	-33.248901	-14.190674
C:\Users\cware\Desktop\Steller20November\TagTesting20Nov2013\M3.DSG	11-1-2013	14:56:54	64763.000000	1295.260000	0.914063	-0.199219	-0.343750	-0.263303	0.058716	0.327523	14.923096	-15.792847	0.534058
C:\Users\cware\Desktop\Steller20November\TagTesting20Nov2013\M3.DSG	11-1-2013	14:56:54	64764.000000	1295.280000	0.949219	-0.289063	-0.410156	-0.264220	0.059633	0.333028	2.914429	-25.161743	-2.380371
C:\Users\cware\Desktop\Steller20November\TagTesting20Nov2013\M3.DSG	11-1-2013	14:56:54	64765.000000	1295.300000	0.800781	-0.179688	-0.335938	-0.259633	0.057798	0.334862	-33.737183	0.076294	-8.331299
C:\Users\cware\Desktop\Steller20November\TagTesting20Nov2013\M3.DSG	11-1-2013	14:56:54	64766.000000	1295.320000	0.835938	-0.007813	-0.312500	-0.261468	0.056881	0.333028	-46.081543	10.070801	-13.885498
C:\Users\cware\Desktop\Steller20November\TagTesting20Nov2013\M3.DSG	11-1-2013	14:56:54	64767.000000	1295.340000	0.871094	0.058594	-0.406250	-0.262385	0.054128	0.328440	-28.656006	14.266968	-16.082764
C:\Users\cware\Desktop\Steller20November\TagTesting20Nov2013\M3.DSG	11-1-2013	14:56:54	64768.000000	1295.360000	0.875000	0.035156	-0.457031	-0.265138	0.055046	0.325688	-10.543823	26.412964	-15.686035
C:\Users\cware\Desktop\Steller20November\TagTesting20Nov2013\M3.DSG	11-1-2013	14:56:54	64769.000000	1295.380000	0.972656	0.050781	-0.367188	-0.266972	0.057798	0.317431	-10.162354	29.190063	-16.677856
C:\Users\cware\Desktop\Steller20November\TagTesting20Nov2013\M3.DSG	11-1-2013	14:56:54	64770.000000	1295.400000	1.105469	0.042969	-0.320313	-0.270642	0.058716	0.314679	-7.141113	21.194458	-20.767212
C:\Users\cware\Desktop\Steller20November\TagTesting20Nov2013\M3.DSG	11-1-2013	14:56:54	64771.000000	1295.420000	1.230469	-0.007813	-0.277344	-0.273394	0.063303	0.308257	-3.677368	9.155273	-23.254395
C:\Users\cware\Desktop\Steller20November\TagTesting20Nov2013\M3.DSG	11-1-2013	14:56:54	64772.000000	1295.440000	1.218750	-0.054688	-0.230469	-0.274312	0.064220	0.309174	-7.888794	-0.473022	-24.093628
C:\Users\cware\Desktop\Steller20November\TagTesting20Nov2013\M3.DSG	11-1-2013	14:56:54	64773.000000	1295.460000	1.207031	-0.085938	-0.273438	-0.274312	0.070642	0.309174	-17.654419	-10.772705	-23.696899
C:\Users\cware\Desktop\Steller20November\TagTesting20Nov2013\M3.DSG	11-1-2013	14:56:54	64774.000000	1295.480000	1.117188	-0.101563	-0.386719	-0.274312	0.073394	0.310092	-29.846191	-9.704590	-18.859863
C:\Users\cware\Desktop\Steller20November\TagTesting20Nov2013\M3.DSG	11-1-2013	14:56:54	64775.000000	1295.500000	1.082031	-0.128906	-0.468750	-0.273394	0.072477	0.311009	-45.989990	-8.163452	-12.908936
C:\Users\cware\Desktop\Steller20November\TagTesting20Nov2013\M3.DSG	11-1-2013	14:56:54	64776.000000	1295.520000	1.058594	-0.152344	-0.480469	-0.274312	0.071560	0.309174	-51.467896	-2.304077	-8.316040
C:\Users\cware\Desktop\Steller20November\TagTesting20Nov2013\M3.DSG	11-1-2013	14:56:54	64777.000000	1295.540000	1.023438	-0.167969	-0.472656	-0.274312	0.066972	0.307339	-49.026489	7.354736	-5.783081
C:\Users\cware\Desktop\Steller20November\TagTesting20Nov2013\M3.DSG	11-1-2013	14:56:54	64778.000000	1295.560000	1.050781	-0.160156	-0.472656	-0.275229	0.063303	0.305505	-47.958374	11.871338	-9.338379
C:\Users\cware\Desktop\Steller20November\TagTesting20Nov2013\M3.DSG	11-1-2013	14:56:54	64779.000000	1295.580000	1.066406	-0.121094	-0.460938	-0.276147	0.061468	0.299083	-59.204102	15.640259	-13.366699
C:\Users\cware\Desktop\Steller20November\TagTesting20Nov2013\M3.DSG	11-1-2013	14:56:54	64780.000000	1295.600000	1.140625	-0.089844	-0.402344	-0.277982	0.058716	0.296330	-69.931030	14.236450	-15.060425
C:\Users\cware\Desktop\Steller20November\TagTesting20Nov2013\M3.DSG	11-1-2013	14:56:54	64781.000000	1295.620000	1.269531	-0.015625	-0.289063	-0.280734	0.055963	0.288991	-72.647095	9.765625	-17.303467
C:\Users\cware\Desktop\Steller20November\TagTesting20Nov2013\M3.DSG	11-1-2013	14:56:54	64782.000000	1295.640000	1.269531	-0.015625	-0.289063	-0.279817	0.055046	0.288073	-69.030762	2.548218	-19.790649
C:\Users\cware\Desktop\Steller20November\TagTesting20Nov2013\M3.DSG	11-1-2013	14:56:54	64783.000000	1295.660000	1.273438	0.042969	-0.308594	-0.281651	0.053211	0.282569	-58.090210	0.671387	-19.409180
C:\Users\cware\Desktop\Steller20November\TagTesting20Nov2013\M3.DSG	11-1-2013	14:56:54	64784.000000	1295.680000	1.253906	0.070313	-0.347656	-0.281651	0.051376	0.282569	-45.059204	0.335693	-18.478394
C:\Users\cware\Desktop\Steller20November\TagTesting20Nov2013\M3.DSG	11-1-2013	14:56:54	64785.000000	1295.700000	1.207031	0.054688	-0.386719	-0.282569	0.052294	0.277982	-34.576416	1.037598	-17.028809
C:\Users\cware\Desktop\Steller20November\TagTesting20Nov2013\M3.DSG	11-1-2013	14:56:54	64786.000000	1295.720000	1.128906	0.015625	-0.398438	-0.283486	0.052294	0.278899	-30.776978	3.036499	-15.243530
C:\Users\cware\Desktop\Steller20November\TagTesting20Nov2013\M3.DSG	11-1-2013	14:56:54	64787.000000	1295.740000	1.089844	-0.035156	-0.425781	-0.284404	0.053211	0.276147	-29.205322	4.089355	-12.374878
C:\Users\cware\Desktop\Steller20November\TagTesting20Nov2013\M3.DSG	11-1-2013	14:56:54	64788.000000	1295.760000	1.042969	-0.082031	-0.429688	-0.284404	0.052294	0.274312	-29.617310	9.918213	-11.016846
C:\Users\cware\Desktop\Steller20November\TagTesting20Nov2013\M3.DSG	11-1-2013	14:56:54	64789.000000	1295.780000	1.031250	-0.125000	-0.421875	-0.285321	0.050459	0.269725	-33.020020	15.335083	-10.543823
C:\Users\cware\Desktop\Steller20November\TagTesting20Nov2013\M3.DSG	11-1-2013	14:56:54	64790.000000	1295.800000	1.035156	-0.132813	-0.414063	-0.287156	0.051376	0.266972	-33.874512	16.754150	-11.703491
C:\Users\cware\Desktop\Steller20November\TagTesting20Nov2013\M3.DSG	11-1-2013	14:56:54	64791.000000	1295.820000	1.042969	-0.152344	-0.382813	-0.288073	0.050459	0.263303	-32.913208	18.432617	-11.489868
C:\Users\cware\Desktop\Steller20November\TagTesting20Nov2013\M3.DSG	11-1-2013	14:56:54	64792.000000	1295.840000	1.050781	-0.164063	-0.332031	-0.289908	0.050459	0.257798	-32.608032	20.446777	-12.786865
C:\Users\cware\Desktop\Steller20November\TagTesting20Nov2013\M3.DSG	11-1-2013	14:56:54	64793.000000	1295.860000	1.070313	-0.160156	-0.277344	-0.289908	0.050459	0.254128	-35.308838	17.959595	-17.990112
C:\Users\cware\Desktop\Steller20November\TagTesting20Nov2013\M3.DSG	11-1-2013	14:56:54	64794.000000	1295.880000	1.066406	-0.160156	-0.250000	-0.293578	0.050459	0.248624	-36.132813	14.205933	-19.104004
C:\Users\cware\Desktop\Steller20November\TagTesting20Nov2013\M3.DSG	11-1-2013	14:56:54	64795.000000	1295.900000	1.070313	-0.164063	-0.246094	-0.293578	0.052294	0.245872	-36.453247	6.347656	-15.853882
C:\Users\cware\Desktop\Steller20November\TagTesting20Nov2013\M3.DSG	11-1-2013	14:56:54	64796.000000	1295.920000	1.042969	-0.167969	-0.210938	-0.295413	0.052294	0.242202	-34.469604	2.700806	-10.604858
C:\Users\cware\Desktop\Steller20November\TagTesting20Nov2013\M3.DSG	11-1-2013	14:56:54	64797.000000	1295.940000	1.019531	-0.164063	-0.167969	-0.295413	0.051376	0.243119	-36.666870	-2.304077	-4.821777
C:\Users\cware\Desktop\Steller20November\TagTesting20Nov2013\M3.DSG	11-1-2013	14:56:54	64798.000000	1295.960000	0.984375	-0.140625	-0.113281	-0.295413	0.049541	0.241284	-35.858154	-3.555298	-1.739502
C:\Users\cware\Desktop\Steller20November\TagTesting20Nov2013\M3.DSG	11-1-2013	14:56:54	64799.000000	1295.980000	0.953125	-0.109375	-0.093750	-0.294495	0.047706	0.239450	-26.397705	0.381470	0.137329
C:\Users\cware\Desktop\Steller20November\TagTesting20Nov2013\M3.DSG	11-1-2013	14:56:54	64800.000000	1296.000000	0.949219	-0.078125	-0.152344	-0.294495	0.046789	0.239450	-19.866943	-1.876831	-0.686646
C:\Users\cware\Desktop\Steller20November\TagTesting20Nov2013\M3.DSG	11-1-2013	14:56:54	64801.000000	1296.020000	0.968750	-0.039063	-0.203125	-0.294495	0.045872	0.238532	-13.290405	-4.211426	0.808716
C:\Users\cware\Desktop\Steller20November\TagTesting20Nov2013\M3.DSG	11-1-2013	14:56:54	64802.000000	1296.040000	0.964844	-0.023438	-0.226563	-0.292661	0.045872	0.238532	-4.241943	-4.409790	2.487183
C:\Users\cware\Desktop\Steller20November\TagTesting20Nov2013\M3.DSG	11-1-2013	14:56:54	64803.000000	1296.060000	0.957031	-0.027344	-0.218750	-0.293578	0.044037	0.238532	4.440308	-1.663208	3.173828
C:\Users\cware\Desktop\Steller20November\TagTesting20Nov2013\M3.DSG	11-1-2013	14:56:54	64804.000000	1296.080000	0.976563	-0.035156	-0.226563	-0.292661	0.042202	0.238532	6.912231	-0.335693	1.541138
C:\Users\cware\Desktop\Steller20November\TagTesting20Nov2013\M3.DSG	11-1-2013	14:56:54	64805.000000	1296.100000	0.980469	-0.054688	-0.226563	-0.292661	0.043119	0.239450	14.785767	-1.022339	-1.724243
C:\Users\cware\Desktop\Steller20November\TagTesting20Nov2013\M3.DSG	11-1-2013	14:56:54	64806.000000	1296.120000	0.929688	-0.078125	-0.226563	-0.291743	0.044037	0.240367	30.105591	3.707886	-6.332397
C:\Users\cware\Desktop\Steller20November\TagTesting20Nov2013\M3.DSG	11-1-2013	14:56:54	64807.000000	1296.140000	0.882813	-0.093750	-0.187500	-0.292661	0.048624	0.239450	42.602539	14.022827	-9.902954
C:\Users\cware\Desktop\Steller20November\TagTesting20Nov2013\M3.DSG	11-1-2013	14:56:54	64808.000000	1296.160000	0.925781	-0.113281	-0.175781	-0.294495	0.051376	0.237615	55.541992	13.183594	-12.237549
C:\Users\cware\Desktop\Steller20November\TagTesting20Nov2013\M3.DSG	11-1-2013	14:56:54	64809.000000	1296.180000	0.957031	-0.222656	-0.218750	-0.294495	0.057798	0.237615	63.308716	1.831055	-9.674072
C:\Users\cware\Desktop\Steller20November\TagTesting20Nov2013\M3.DSG	11-1-2013	14:56:54	64810.000000	1296.200000	0.957031	-0.222656	-0.218750	-0.293578	0.061468	0.239450	58.410645	-9.445190	-8.316040
C:\Users\cware\Desktop\Steller20November\TagTesting20Nov2013\M3.DSG	11-1-2013	14:56:54	64811.000000	1296.220000	0.863281	-0.210938	-0.226563	-0.294495	0.066972	0.244954	42.831421	-0.946045	-6.759644
C:\Users\cware\Desktop\Steller20November\TagTesting20Nov2013\M3.DSG	11-1-2013	14:56:54	64812.000000	1296.240000	0.937500	-0.105469	-0.105469	-0.293578	0.066972	0.247706	35.980225	3.997803	-6.927490
C:\Users\cware\Desktop\Steller20November\TagTesting20Nov2013\M3.DSG	11-1-2013	14:56:54	64813.000000	1296.260000	1.003906	-0.027344	0.003906	-0.294495	0.072477	0.244954	38.482666	2.288818	-5.340576
C:\Users\cware\Desktop\Steller20November\TagTesting20Nov2013\M3.DSG	11-1-2013	14:56:54	64814.000000	1296.280000	1.050781	0.007813	-0.042969	-0.294495	0.075229	0.246789	44.174194	-8.056641	-6.515503
C:\Users\cware\Desktop\Steller20November\TagTesting20Nov2013\M3.DSG	11-1-2013	14:56:54	64815.000000	1296.300000	1.054688	0.000000	-0.203125	-0.293578	0.080734	0.249541	54.992676	-22.048950	-7.507324
C:\Users\cware\Desktop\Steller20November\TagTesting20Nov2013\M3.DSG	11-1-2013	14:56:54	64816.000000	1296.320000	1.023438	-0.035156	-0.273438	-0.292661	0.084404	0.254128	60.317993	-30.075073	-2.624512
C:\Users\cware\Desktop\Steller20November\TagTesting20Nov2013\M3.DSG	11-1-2013	14:56:54	64817.000000	1296.340000	0.980469	-0.066406	-0.269531	-0.289908	0.088991	0.265138	58.853149	-39.871216	5.966187
C:\Users\cware\Desktop\Steller20November\TagTesting20Nov2013\M3.DSG	11-1-2013	14:56:54	64818.000000	1296.360000	0.925781	-0.093750	-0.222656	-0.288991	0.091743	0.271560	55.984497	-35.766602	12.893677
C:\Users\cware\Desktop\Steller20November\TagTesting20Nov2013\M3.DSG	11-1-2013	14:56:54	64819.000000	1296.380000	0.875000	-0.152344	-0.167969	-0.284404	0.090826	0.278899	48.980713	-23.345947	21.026611
C:\Users\cware\Desktop\Steller20November\TagTesting20Nov2013\M3.DSG	11-1-2013	14:56:54	64820.000000	1296.400000	0.863281	-0.199219	-0.148438	-0.282569	0.089908	0.283486	44.342041	-13.778687	21.041870
C:\Users\cware\Desktop\Steller20November\TagTesting20Nov2013\M3.DSG	11-1-2013	14:56:54	64821.000000	1296.420000	0.898438	-0.226563	-0.238281	-0.281651	0.090826	0.288073	49.789429	-15.625000	10.345459
C:\Users\cware\Desktop\Steller20November\TagTesting20Nov2013\M3.DSG	11-1-2013	14:56:54	64822.000000	1296.440000	0.875000	-0.207031	-0.328125	-0.280734	0.091743	0.289908	56.991577	-3.509521	5.661011
C:\Users\cware\Desktop\Steller20November\TagTesting20Nov2013\M3.DSG	11-1-2013	14:56:54	64823.000000	1296.460000	0.937500	-0.136719	-0.343750	-0.279817	0.095413	0.290826	60.729980	6.668091	0.961304
C:\Users\cware\Desktop\Steller20November\TagTesting20Nov2013\M3.DSG	11-1-2013	14:56:54	64824.000000	1296.480000	1.003906	-0.031250	-0.375000	-0.281651	0.098165	0.291743	54.367065	6.713867	-0.915527
C:\Users\cware\Desktop\Steller20November\TagTesting20Nov2013\M3.DSG	11-1-2013	14:56:54	64825.000000	1296.500000	1.058594	0.058594	-0.375000	-0.281651	0.102752	0.290826	40.481567	2.944946	-1.556396
C:\Users\cware\Desktop\Steller20November\TagTesting20Nov2013\M3.DSG	11-1-2013	14:56:54	64826.000000	1296.520000	1.097656	0.113281	-0.351563	-0.281651	0.105505	0.291743	30.593872	-3.173828	-1.373291
C:\Users\cware\Desktop\Steller20November\TagTesting20Nov2013\M3.DSG	11-1-2013	14:56:54	64827.000000	1296.540000	1.125000	0.140625	-0.343750	-0.280734	0.106422	0.293578	35.064697	-9.292603	3.494263
C:\Users\cware\Desktop\Steller20November\TagTesting20Nov2013\M3.DSG	11-1-2013	14:56:54	64828.000000	1296.560000	1.078125	0.136719	-0.304688	-0.280734	0.108257	0.294495	49.316406	-3.646851	12.283325
C:\Users\cware\Desktop\Steller20November\TagTesting20Nov2013\M3.DSG	11-1-2013	14:56:54	64829.000000	1296.580000	1.097656	0.105469	-0.351563	-0.280734	0.109174	0.296330	56.213379	-6.103516	15.045166
C:\Users\cware\Desktop\Steller20November\TagTesting20Nov2013\M3.DSG	11-1-2013	14:56:54	64830.000000	1296.600000	1.093750	0.109375	-0.398438	-0.278899	0.111009	0.299083	65.307617	-2.426147	12.344360
C:\Users\cware\Desktop\Steller20November\TagTesting20Nov2013\M3.DSG	11-1-2013	14:56:54	64831.000000	1296.620000	1.082031	0.125000	-0.316406	-0.280734	0.111927	0.300917	81.573486	-3.982544	3.250122
C:\Users\cware\Desktop\Steller20November\TagTesting20Nov2013\M3.DSG	11-1-2013	14:56:54	64832.000000	1296.640000	1.125000	0.101563	-0.246094	-0.278899	0.120183	0.304587	90.530396	-11.627197	-4.501343
C:\Users\cware\Desktop\Steller20November\TagTesting20Nov2013\M3.DSG	11-1-2013	14:56:54	64833.000000	1296.660000	1.117188	0.046875	-0.234375	-0.277982	0.123853	0.306422	89.874268	-9.902954	-10.330200
C:\Users\cware\Desktop\Steller20November\TagTesting20Nov2013\M3.DSG	11-1-2013	14:56:54	64834.000000	1296.680000	1.062500	-0.011719	-0.269531	-0.277982	0.135780	0.308257	77.774048	-3.280640	-13.275146
C:\Users\cware\Desktop\Steller20November\TagTesting20Nov2013\M3.DSG	11-1-2013	14:56:54	64835.000000	1296.700000	1.011719	-0.078125	-0.308594	-0.277982	0.140367	0.309174	64.544678	1.998901	-16.174316
C:\Users\cware\Desktop\Steller20November\TagTesting20Nov2013\M3.DSG	11-1-2013	14:56:54	64836.000000	1296.720000	0.996094	-0.117188	-0.351563	-0.278899	0.150459	0.308257	61.614990	2.899170	-18.692017
C:\Users\cware\Desktop\Steller20November\TagTesting20Nov2013\M3.DSG	11-1-2013	14:56:54	64837.000000	1296.740000	0.992188	-0.250000	-0.332031	-0.278899	0.155046	0.308257	60.775757	7.308960	-18.142700
C:\Users\cware\Desktop\Steller20November\TagTesting20Nov2013\M3.DSG	11-1-2013	14:56:54	64838.000000	1296.760000	0.992188	-0.250000	-0.332031	-0.279817	0.165138	0.305505	56.991577	14.297485	-14.312744
C:\Users\cware\Desktop\Steller20November\TagTesting20Nov2013\M3.DSG	11-1-2013	14:56:54	64839.000000	1296.780000	1.023438	-0.332031	-0.242188	-0.281651	0.167890	0.302752	54.000854	25.146484	-9.826660
C:\Users\cware\Desktop\Steller20November\TagTesting20Nov2013\M3.DSG	11-1-2013	14:56:54	64840.000000	1296.800000	1.117188	-0.351563	-0.250000	-0.284404	0.175229	0.295413	57.540894	24.520874	-8.529663
C:\Users\cware\Desktop\Steller20November\TagTesting20Nov2013\M3.DSG	11-1-2013	14:56:54	64841.000000	1296.820000	1.160156	-0.320313	-0.250000	-0.286239	0.178899	0.292661	65.811157	13.046265	-3.616333
C:\Users\cware\Desktop\Steller20November\TagTesting20Nov2013\M3.DSG	11-1-2013	14:56:54	64842.000000	1296.840000	1.121094	-0.261719	-0.160156	-0.286239	0.185321	0.289908	63.842773	9.613037	5.615234
C:\Users\cware\Desktop\Steller20November\TagTesting20Nov2013\M3.DSG	11-1-2013	14:56:54	64843.000000	1296.860000	1.085938	-0.261719	-0.128906	-0.288073	0.187156	0.286239	49.911499	13.488770	11.703491
C:\Users\cware\Desktop\Steller20November\TagTesting20Nov2013\M3.DSG	11-1-2013	14:56:54	64844.000000	1296.880000	1.109375	-0.281250	-0.132813	-0.289908	0.187156	0.284404	47.927856	6.805420	14.389038
C:\Users\cware\Desktop\Steller20November\TagTesting20Nov2013\M3.DSG	11-1-2013	14:56:54	64845.000000	1296.900000	1.015625	-0.332031	-0.121094	-0.289908	0.188073	0.280734	50.765991	7.049561	22.659302
C:\Users\cware\Desktop\Steller20November\TagTesting20Nov2013\M3.DSG	11-1-2013	14:56:54	64846.000000	1296.920000	0.976563	-0.355469	-0.113281	-0.290826	0.187156	0.279817	47.103882	6.195068	28.457642
C:\Users\cware\Desktop\Steller20November\TagTesting20Nov2013\M3.DSG	11-1-2013	14:56:54	64847.000000	1296.940000	0.976563	-0.382813	-0.136719	-0.291743	0.182569	0.277064	36.651611	3.662109	35.202026
C:\Users\cware\Desktop\Steller20November\TagTesting20Nov2013\M3.DSG	11-1-2013	14:56:54	64848.000000	1296.960000	0.976563	-0.417969	-0.121094	-0.291743	0.180734	0.276147	23.284912	4.226685	39.749146
C:\Users\cware\Desktop\Steller20November\TagTesting20Nov2013\M3.DSG	11-1-2013	14:56:54	64849.000000	1296.980000	0.988281	-0.421875	-0.117188	-0.292661	0.171560	0.273394	8.819580	6.881714	43.563843
C:\Users\cware\Desktop\Steller20November\TagTesting20Nov2013\M3.DSG	11-1-2013	14:56:54	64850.000000	1297.000000	0.988281	-0.382813	-0.136719	-0.294495	0.166055	0.272477	1.785278	11.947632	47.927856
C:\Users\cware\Desktop\Steller20November\TagTesting20Nov2013\M3.DSG	11-1-2013	14:56:54	64851.000000	1297.020000	0.992188	-0.304688	-0.148438	-0.295413	0.153211	0.267890	1.480103	16.769409	54.367065
C:\Users\cware\Desktop\Steller20November\TagTesting20Nov2013\M3.DSG	11-1-2013	14:56:54	64852.000000	1297.040000	1.023438	-0.218750	-0.160156	-0.295413	0.145872	0.265138	2.319336	11.672974	58.319092
C:\Users\cware\Desktop\Steller20November\TagTesting20Nov2013\M3.DSG	11-1-2013	14:56:54	64853.000000	1297.060000	1.027344	-0.128906	-0.175781	-0.297248	0.131193	0.263303	6.607056	1.113892	65.979004
C:\Users\cware\Desktop\Steller20November\TagTesting20Nov2013\M3.DSG	11-1-2013	14:56:54	64854.000000	1297.080000	1.007813	-0.003906	-0.152344	-0.295413	0.122018	0.263303	13.763428	-5.752563	70.510864
C:\Users\cware\Desktop\Steller20November\TagTesting20Nov2013\M3.DSG	11-1-2013	14:56:54	64855.000000	1297.100000	0.984375	0.085938	-0.078125	-0.293578	0.106422	0.265138	30.715942	-9.048462	65.536499
C:\Users\cware\Desktop\Steller20November\TagTesting20Nov2013\M3.DSG	11-1-2013	14:56:54	64856.000000	1297.120000	1.000000	0.046875	-0.074219	-0.291743	0.100000	0.266972	41.793823	-15.533447	54.321289
C:\Users\cware\Desktop\Steller20November\TagTesting20Nov2013\M3.DSG	11-1-2013	14:56:54	64857.000000	1297.140000	1.082031	0.042969	-0.179688	-0.288991	0.091743	0.272477	47.271729	-25.970459	38.650513
C:\Users\cware\Desktop\Steller20November\TagTesting20Nov2013\M3.DSG	11-1-2013	14:56:54	64858.000000	1297.160000	1.140625	0.085938	-0.066406	-0.287156	0.090826	0.277982	51.528931	-40.237427	30.364990
C:\Users\cware\Desktop\Steller20November\TagTesting20Nov2013\M3.DSG	11-1-2013	14:56:54	64859.000000	1297.180000	1.187500	0.085938	0.015625	-0.281651	0.087156	0.290826	41.870117	-56.732178	25.787354
C:\Users\cware\Desktop\Steller20November\TagTesting20Nov2013\M3.DSG	11-1-2013	14:56:54	64860.000000	1297.200000	1.113281	0.042969	-0.042969	-0.278899	0.086239	0.298165	18.554688	-51.422119	21.423340
C:\Users\cware\Desktop\Steller20November\TagTesting20Nov2013\M3.DSG	11-1-2013	14:56:54	64861.000000	1297.220000	0.957031	0.062500	-0.089844	-0.273394	0.080734	0.308257	-16.464233	-47.103882	16.372681
C:\Users\cware\Desktop\Steller20November\TagTesting20Nov2013\M3.DSG	11-1-2013	14:56:54	64862.000000	1297.240000	1.011719	0.085938	-0.160156	-0.269725	0.077982	0.312844	5.615234	-26.779175	10.391235
C:\Users\cware\Desktop\Steller20November\TagTesting20Nov2013\M3.DSG	11-1-2013	14:56:54	64863.000000	1297.260000	0.996094	-0.019531	-0.203125	-0.266055	0.077064	0.322018	23.239136	-54.138184	6.607056
C:\Users\cware\Desktop\Steller20November\TagTesting20Nov2013\M3.DSG	11-1-2013	14:56:54	64864.000000	1297.280000	0.925781	-0.171875	-0.441406	-0.263303	0.078899	0.328440	-2.624512	-30.242920	17.684937
C:\Users\cware\Desktop\Steller20November\TagTesting20Nov2013\M3.DSG	11-1-2013	14:56:54	64865.000000	1297.300000	0.261719	0.011719	-0.648438	-0.261468	0.067890	0.326606	-30.456543	40.847778	46.447754
C:\Users\cware\Desktop\Steller20November\TagTesting20Nov2013\M3.DSG	11-1-2013	14:56:54	64866.000000	1297.320000	0.261719	0.011719	-0.648438	-0.264220	0.059633	0.318349	-63.659668	73.593140	53.863525
C:\Users\cware\Desktop\Steller20November\TagTesting20Nov2013\M3.DSG	11-1-2013	14:56:54	64867.000000	1297.340000	1.062500	0.746094	-0.250000	-0.269725	0.047706	0.308257	-39.733887	43.624878	56.381226
C:\Users\cware\Desktop\Steller20November\TagTesting20Nov2013\M3.DSG	11-1-2013	14:56:54	64868.000000	1297.360000	1.246094	0.753906	-0.210938	-0.269725	0.031193	0.298165	43.075562	2.975464	68.878174
C:\Users\cware\Desktop\Steller20November\TagTesting20Nov2013\M3.DSG	11-1-2013	14:56:54	64869.000000	1297.380000	1.285156	0.625000	-0.187500	-0.267890	0.025688	0.302752	116.851807	-39.825439	75.225830
C:\Users\cware\Desktop\Steller20November\TagTesting20Nov2013\M3.DSG	11-1-2013	14:56:54	64870.000000	1297.400000	1.179688	0.566406	-0.078125	-0.258716	0.022936	0.321101	128.540039	-43.151855	57.098389
C:\Users\cware\Desktop\Steller20November\TagTesting20Nov2013\M3.DSG	11-1-2013	14:56:54	64871.000000	1297.420000	1.152344	0.472656	0.003906	-0.254128	0.024771	0.330275	100.997925	-50.247192	17.364502
C:\Users\cware\Desktop\Steller20November\TagTesting20Nov2013\M3.DSG	11-1-2013	14:56:54	64872.000000	1297.440000	1.148438	0.351563	-0.042969	-0.247706	0.033945	0.347706	76.110840	-46.966553	-2.273560
C:\Users\cware\Desktop\Steller20November\TagTesting20Nov2013\M3.DSG	11-1-2013	14:56:54	64873.000000	1297.460000	1.210938	0.277344	-0.152344	-0.244037	0.038532	0.354128	56.549072	-58.532715	-17.456055
C:\Users\cware\Desktop\Steller20November\TagTesting20Nov2013\M3.DSG	11-1-2013	14:56:54	64874.000000	1297.480000	1.148438	0.222656	-0.269531	-0.237615	0.048624	0.371560	45.928955	-65.353394	-22.399902
C:\Users\cware\Desktop\Steller20November\TagTesting20Nov2013\M3.DSG	11-1-2013	14:56:54	64875.000000	1297.500000	1.074219	0.171875	-0.339844	-0.233945	0.054128	0.380734	42.251587	-73.425293	-19.821167
C:\Users\cware\Desktop\Steller20November\TagTesting20Nov2013\M3.DSG	11-1-2013	14:56:54	64876.000000	1297.520000	1.019531	0.144531	-0.378906	-0.222018	0.065138	0.397248	43.273926	-75.042725	-13.824463
C:\Users\cware\Desktop\Steller20November\TagTesting20Nov2013\M3.DSG	11-1-2013	14:56:54	64877.000000	1297.540000	1.019531	0.101563	-0.386719	-0.217431	0.068807	0.408257	46.646118	-76.858521	-7.858276
C:\Users\cware\Desktop\Steller20November\TagTesting20Nov2013\M3.DSG	11-1-2013	14:56:54	64878.000000	1297.560000	0.980469	0.101563	-0.417969	-0.206422	0.077982	0.422936	49.118042	-66.696167	1.068115
C:\Users\cware\Desktop\Steller20November\TagTesting20Nov2013\M3.DSG	11-1-2013	14:56:54	64879.000000	1297.580000	0.996094	0.109375	-0.433594	-0.200917	0.081651	0.431193	41.320801	-67.947388	4.791260
C:\Users\cware\Desktop\Steller20November\TagTesting20Nov2013\M3.DSG	11-1-2013	14:56:54	64880.000000	1297.600000	0.988281	0.125000	-0.511719	-0.195413	0.088991	0.439450	35.675049	-65.368652	3.784180
C:\Users\cware\Desktop\Steller20November\TagTesting20Nov2013\M3.DSG	11-1-2013	14:56:54	64881.000000	1297.620000	0.980469	0.199219	-0.523438	-0.185321	0.090826	0.453211	33.889771	-60.455322	-0.488281
C:\Users\cware\Desktop\Steller20November\TagTesting20Nov2013\M3.DSG	11-1-2013	14:56:54	64882.000000	1297.640000	1.027344	0.207031	-0.523438	-0.179817	0.093578	0.458716	34.698486	-63.705444	-1.388550
C:\Users\cware\Desktop\Steller20November\TagTesting20Nov2013\M3.DSG	11-1-2013	14:56:54	64883.000000	1297.660000	1.000000	0.242188	-0.519531	-0.168807	0.101835	0.472477	42.327881	-53.497314	5.432129
C:\Users\cware\Desktop\Steller20November\TagTesting20Nov2013\M3.DSG	11-1-2013	14:56:54	64884.000000	1297.680000	1.027344	0.230469	-0.496094	-0.164220	0.105505	0.477982	38.772583	-58.929443	8.255005
C:\Users\cware\Desktop\Steller20November\TagTesting20Nov2013\M3.DSG	11-1-2013	14:56:54	64885.000000	1297.700000	1.011719	0.214844	-0.500000	-0.152294	0.112844	0.490826	43.472290	-66.436768	11.169434
C:\Users\cware\Desktop\Steller20November\TagTesting20Nov2013\M3.DSG	11-1-2013	14:56:54	64886.000000	1297.720000	0.992188	0.191406	-0.507813	-0.146789	0.117431	0.497248	51.208496	-77.743530	8.682251
C:\Users\cware\Desktop\Steller20November\TagTesting20Nov2013\M3.DSG	11-1-2013	14:56:54	64887.000000	1297.740000	0.929688	0.132813	-0.562500	-0.130275	0.127523	0.511009	59.951782	-79.360962	6.484985
C:\Users\cware\Desktop\Steller20November\TagTesting20Nov2013\M3.DSG	11-1-2013	14:56:54	64888.000000	1297.760000	0.875000	0.093750	-0.640625	-0.122936	0.133028	0.518349	60.821533	-66.818237	7.583618
C:\Users\cware\Desktop\Steller20November\TagTesting20Nov2013\M3.DSG	11-1-2013	14:56:54	64889.000000	1297.780000	0.828125	0.082031	-0.664063	-0.109174	0.146789	0.528440	62.072754	-56.182861	9.201050
C:\Users\cware\Desktop\Steller20November\TagTesting20Nov2013\M3.DSG	11-1-2013	14:56:54	64890.000000	1297.800000	0.867188	0.089844	-0.664063	-0.104587	0.153211	0.533028	61.950684	-54.779053	9.948730
C:\Users\cware\Desktop\Steller20November\TagTesting20Nov2013\M3.DSG	11-1-2013	14:56:54	64891.000000	1297.820000	0.902344	0.082031	-0.679688	-0.093578	0.166055	0.541284	55.282593	-54.901123	12.481689
C:\Users\cware\Desktop\Steller20November\TagTesting20Nov2013\M3.DSG	11-1-2013	14:56:54	64892.000000	1297.840000	0.929688	0.058594	-0.734375	-0.086239	0.171560	0.544954	50.903320	-54.397583	17.059326
C:\Users\cware\Desktop\Steller20November\TagTesting20Nov2013\M3.DSG	11-1-2013	14:56:54	64893.000000	1297.860000	0.839844	0.093750	-0.777344	-0.074312	0.180734	0.552294	46.920776	-60.440063	16.189575
C:\Users\cware\Desktop\Steller20November\TagTesting20Nov2013\M3.DSG	11-1-2013	14:56:54	64894.000000	1297.880000	0.839844	0.093750	-0.777344	-0.069725	0.186239	0.556881	46.554565	-48.675537	17.349243
C:\Users\cware\Desktop\Steller20November\TagTesting20Nov2013\M3.DSG	11-1-2013	14:56:54	64895.000000	1297.900000	0.792969	0.117188	-0.843750	-0.058716	0.197248	0.563303	44.937134	-53.573608	15.289307
C:\Users\cware\Desktop\Steller20November\TagTesting20Nov2013\M3.DSG	11-1-2013	14:56:54	64896.000000	1297.920000	0.769531	0.085938	-0.835938	-0.053211	0.201835	0.566055	43.319702	-32.577515	16.082764
C:\Users\cware\Desktop\Steller20November\TagTesting20Nov2013\M3.DSG	11-1-2013	14:56:54	64897.000000	1297.940000	0.816406	0.062500	-0.828125	-0.045872	0.209174	0.569725	44.250488	-38.604736	12.161255
C:\Users\cware\Desktop\Steller20November\TagTesting20Nov2013\M3.DSG	11-1-2013	14:56:54	64898.000000	1297.960000	0.804688	0.050781	-0.843750	-0.041284	0.217431	0.571560	47.302246	-40.084839	9.368896
C:\Users\cware\Desktop\Steller20November\TagTesting20Nov2013\M3.DSG	11-1-2013	14:56:54	64899.000000	1297.980000	0.792969	0.011719	-0.875000	-0.034862	0.229358	0.574312	52.612305	-38.696289	8.636475
C:\Users\cware\Desktop\Steller20November\TagTesting20Nov2013\M3.DSG	11-1-2013	14:56:54	64900.000000	1298.000000	0.781250	0.000000	-0.910156	-0.029358	0.235780	0.576147	54.809570	-39.505005	8.377075
C:\Users\cware\Desktop\Steller20November\TagTesting20Nov2013\M3.DSG	11-1-2013	14:56:54	64901.000000	1298.020000	0.773438	-0.003906	-0.925781	-0.021101	0.248624	0.577982	55.892944	-43.121338	7.446289
C:\Users\cware\Desktop\Steller20November\TagTesting20Nov2013\M3.DSG	11-1-2013	14:56:54	64902.000000	1298.040000	0.761719	-0.023438	-0.925781	-0.015596	0.257798	0.579817	55.221558	-44.418335	7.751465
C:\Users\cware\Desktop\Steller20November\TagTesting20Nov2013\M3.DSG	11-1-2013	14:56:54	64903.000000	1298.060000	0.746094	-0.027344	-0.921875	-0.011927	0.270642	0.580734	54.672241	-43.975830	8.224487
C:\Users\cware\Desktop\Steller20November\TagTesting20Nov2013\M3.DSG	11-1-2013	14:56:54	64904.000000	1298.080000	0.718750	-0.070313	-0.933594	-0.002752	0.277982	0.581651	52.368164	-44.464111	8.666992
C:\Users\cware\Desktop\Steller20November\TagTesting20Nov2013\M3.DSG	11-1-2013	14:56:54	64905.000000	1298.100000	0.718750	-0.089844	-0.925781	0.002752	0.284404	0.581651	46.600342	-47.134399	9.857178
C:\Users\cware\Desktop\Steller20November\TagTesting20Nov2013\M3.DSG	11-1-2013	14:56:54	64906.000000	1298.120000	0.687500	-0.089844	-0.941406	0.010092	0.297248	0.583486	45.745850	-47.164917	10.040283
C:\Users\cware\Desktop\Steller20November\TagTesting20Nov2013\M3.DSG	11-1-2013	14:56:54	64907.000000	1298.140000	0.640625	-0.078125	-0.988281	0.016514	0.302752	0.584404	41.702271	-41.061401	10.711670
C:\Users\cware\Desktop\Steller20November\TagTesting20Nov2013\M3.DSG	11-1-2013	14:56:54	64908.000000	1298.160000	0.625000	-0.078125	-1.007813	0.024771	0.314679	0.584404	39.871216	-39.581299	11.505127
C:\Users\cware\Desktop\Steller20November\TagTesting20Nov2013\M3.DSG	11-1-2013	14:56:54	64909.000000	1298.180000	0.609375	-0.089844	-1.035156	0.028440	0.320183	0.584404	37.216187	-35.171509	10.177612
C:\Users\cware\Desktop\Steller20November\TagTesting20Nov2013\M3.DSG	11-1-2013	14:56:54	64910.000000	1298.200000	0.566406	-0.125000	-1.035156	0.034862	0.329358	0.584404	37.017822	-28.030396	9.643555
C:\Users\cware\Desktop\Steller20November\TagTesting20Nov2013\M3.DSG	11-1-2013	14:56:54	64911.000000	1298.220000	0.589844	-0.125000	-1.035156	0.035780	0.333945	0.583486	35.171509	-22.888184	8.605957
C:\Users\cware\Desktop\Steller20November\TagTesting20Nov2013\M3.DSG	11-1-2013	14:56:54	64912.000000	1298.240000	0.609375	-0.125000	-1.023438	0.039450	0.344037	0.581651	35.232544	-21.575928	7.827759
C:\Users\cware\Desktop\Steller20November\TagTesting20Nov2013\M3.DSG	11-1-2013	14:56:54	64913.000000	1298.260000	0.632813	-0.113281	-1.007813	0.042202	0.348624	0.579817	33.264160	-24.215698	5.996704
C:\Users\cware\Desktop\Steller20November\TagTesting20Nov2013\M3.DSG	11-1-2013	14:56:54	64914.000000	1298.280000	0.589844	-0.113281	-0.976563	0.044954	0.357798	0.578899	30.441284	-20.568848	6.469727
C:\Users\cware\Desktop\Steller20November\TagTesting20Nov2013\M3.DSG	11-1-2013	14:56:54	64915.000000	1298.300000	0.546875	-0.105469	-0.957031	0.047706	0.360550	0.578899	27.130127	-13.168335	7.019043
C:\Users\cware\Desktop\Steller20November\TagTesting20Nov2013\M3.DSG	11-1-2013	14:56:54	64916.000000	1298.320000	0.578125	-0.097656	-0.980469	0.048624	0.368807	0.575229	26.718140	-13.061523	7.965088
C:\Users\cware\Desktop\Steller20November\TagTesting20Nov2013\M3.DSG	11-1-2013	14:56:54	64917.000000	1298.340000	0.621094	-0.117188	-0.992188	0.049541	0.373394	0.574312	26.992798	-19.470215	8.865356
C:\Users\cware\Desktop\Steller20November\TagTesting20Nov2013\M3.DSG	11-1-2013	14:56:54	64918.000000	1298.360000	0.609375	-0.128906	-1.007813	0.050459	0.380734	0.574312	24.673462	-19.088745	10.299683
C:\Users\cware\Desktop\Steller20November\TagTesting20Nov2013\M3.DSG	11-1-2013	14:56:54	64919.000000	1298.380000	0.523438	-0.148438	-1.023438	0.053211	0.383486	0.570642	18.646240	-17.776489	11.291504
C:\Users\cware\Desktop\Steller20November\TagTesting20Nov2013\M3.DSG	11-1-2013	14:56:54	64920.000000	1298.400000	0.523438	-0.167969	-1.019531	0.053211	0.385321	0.570642	12.619019	-20.065308	11.077881
C:\Users\cware\Desktop\Steller20November\TagTesting20Nov2013\M3.DSG	11-1-2013	14:56:54	64921.000000	1298.420000	0.519531	-0.160156	-0.976563	0.056881	0.388073	0.570642	11.352539	-19.058228	10.437012
C:\Users\cware\Desktop\Steller20November\TagTesting20Nov2013\M3.DSG	11-1-2013	14:56:54	64922.000000	1298.440000	0.519531	-0.160156	-0.976563	0.058716	0.389908	0.570642	12.298584	-18.798828	10.009766
C:\Users\cware\Desktop\Steller20November\TagTesting20Nov2013\M3.DSG	11-1-2013	14:56:54	64923.000000	1298.460000	0.464844	-0.207031	-1.031250	0.060550	0.394495	0.569725	15.792847	-12.084961	12.374878
C:\Users\cware\Desktop\Steller20November\TagTesting20Nov2013\M3.DSG	11-1-2013	14:56:54	64924.000000	1298.480000	0.488281	-0.210938	-1.046875	0.059633	0.396330	0.567890	16.296387	-10.131836	13.290405
C:\Users\cware\Desktop\Steller20November\TagTesting20Nov2013\M3.DSG	11-1-2013	14:56:54	64925.000000	1298.500000	0.507813	-0.203125	-1.046875	0.060550	0.400000	0.565138	7.919312	-13.854980	13.031006
C:\Users\cware\Desktop\Steller20November\TagTesting20Nov2013\M3.DSG	11-1-2013	14:56:54	64926.000000	1298.520000	0.503906	-0.191406	-1.019531	0.059633	0.401835	0.567890	-0.610352	-19.302368	11.871338
C:\Users\cware\Desktop\Steller20November\TagTesting20Nov2013\M3.DSG	11-1-2013	14:56:54	64927.000000	1298.540000	0.460938	-0.195313	-1.019531	0.063303	0.400917	0.566972	-4.837036	-18.600464	10.498047
C:\Users\cware\Desktop\Steller20November\TagTesting20Nov2013\M3.DSG	11-1-2013	14:56:54	64928.000000	1298.560000	0.421875	-0.187500	-1.027344	0.064220	0.400917	0.568807	-3.555298	-13.778687	8.178711
C:\Users\cware\Desktop\Steller20November\TagTesting20Nov2013\M3.DSG	11-1-2013	14:56:54	64929.000000	1298.580000	0.414063	-0.171875	-1.031250	0.065138	0.401835	0.567890	-3.112793	-5.020142	5.203247
C:\Users\cware\Desktop\Steller20November\TagTesting20Nov2013\M3.DSG	11-1-2013	14:56:54	64930.000000	1298.600000	0.468750	-0.160156	-1.027344	0.064220	0.400917	0.568807	-5.905151	-1.449585	3.906250
C:\Users\cware\Desktop\Steller20November\TagTesting20Nov2013\M3.DSG	11-1-2013	14:56:54	64931.000000	1298.620000	0.535156	-0.164063	-1.066406	0.063303	0.400000	0.567890	-4.821777	-2.883911	4.425049
C:\Users\cware\Desktop\Steller20November\TagTesting20Nov2013\M3.DSG	11-1-2013	14:56:54	64932.000000	1298.640000	0.574219	-0.183594	-1.089844	0.063303	0.400000	0.568807	0.808716	-3.845215	4.379272
C:\Users\cware\Desktop\Steller20November\TagTesting20Nov2013\M3.DSG	11-1-2013	14:56:54	64933.000000	1298.660000	0.585938	-0.199219	-1.062500	0.063303	0.402752	0.567890	5.508423	-7.766724	2.563477
C:\Users\cware\Desktop\Steller20November\TagTesting20Nov2013\M3.DSG	11-1-2013	14:56:54	64934.000000	1298.680000	0.550781	-0.199219	-1.007813	0.062385	0.403670	0.566972	6.210327	-9.201050	1.815796
C:\Users\cware\Desktop\Steller20November\TagTesting20Nov2013\M3.DSG	11-1-2013	14:56:54	64935.000000	1298.700000	0.496094	-0.207031	-0.980469	0.064220	0.406422	0.565138	4.348755	-7.202148	1.800537
C:\Users\cware\Desktop\Steller20November\TagTesting20Nov2013\M3.DSG	11-1-2013	14:56:54	64936.000000	1298.720000	0.464844	-0.203125	-0.980469	0.064220	0.408257	0.565138	-1.754761	-4.394531	3.570557
C:\Users\cware\Desktop\Steller20November\TagTesting20Nov2013\M3.DSG	11-1-2013	14:56:54	64937.000000	1298.740000	0.480469	-0.210938	-0.984375	0.064220	0.407339	0.565138	-8.773804	-1.556396	6.225586
C:\Users\cware\Desktop\Steller20November\TagTesting20Nov2013\M3.DSG	11-1-2013	14:56:54	64938.000000	1298.760000	0.500000	-0.214844	-0.992188	0.063303	0.407339	0.565138	-10.971069	-2.136230	6.927490
C:\Users\cware\Desktop\Steller20November\TagTesting20Nov2013\M3.DSG	11-1-2013	14:56:54	64939.000000	1298.780000	0.515625	-0.191406	-0.980469	0.061468	0.402752	0.566055	-12.527466	-3.906250	6.408691
C:\Users\cware\Desktop\Steller20November\TagTesting20Nov2013\M3.DSG	11-1-2013	14:56:54	64940.000000	1298.800000	0.519531	-0.140625	-0.968750	0.062385	0.402752	0.566972	-12.176514	-4.776001	6.698608
C:\Users\cware\Desktop\Steller20November\TagTesting20Nov2013\M3.DSG	11-1-2013	14:56:54	64941.000000	1298.820000	0.519531	-0.085938	-0.972656	0.062385	0.400917	0.567890	-9.445190	-9.170532	6.591797
C:\Users\cware\Desktop\Steller20November\TagTesting20Nov2013\M3.DSG	11-1-2013	14:56:54	64942.000000	1298.840000	0.527344	-0.058594	-0.996094	0.061468	0.400000	0.567890	-10.040283	-12.512207	6.179810
C:\Users\cware\Desktop\Steller20November\TagTesting20Nov2013\M3.DSG	11-1-2013	14:56:54	64943.000000	1298.860000	0.507813	-0.066406	-1.027344	0.062385	0.400000	0.568807	-13.244629	-14.114380	6.164551
C:\Users\cware\Desktop\Steller20November\TagTesting20Nov2013\M3.DSG	11-1-2013	14:56:54	64944.000000	1298.880000	0.511719	-0.082031	-1.031250	0.064220	0.397248	0.569725	-15.213013	-13.763428	5.706787
C:\Users\cware\Desktop\Steller20November\TagTesting20Nov2013\M3.DSG	11-1-2013	14:56:54	64945.000000	1298.900000	0.523438	-0.082031	-1.039063	0.065138	0.395413	0.570642	-16.372681	-12.451172	4.608154
C:\Users\cware\Desktop\Steller20November\TagTesting20Nov2013\M3.DSG	11-1-2013	14:56:54	64946.000000	1298.920000	0.542969	-0.078125	-1.039063	0.066055	0.393578	0.572477	-16.159058	-14.770508	2.182007
C:\Users\cware\Desktop\Steller20November\TagTesting20Nov2013\M3.DSG	11-1-2013	14:56:54	64947.000000	1298.940000	0.535156	-0.062500	-1.046875	0.067890	0.392661	0.573394	-15.151978	-15.396118	0.335693
C:\Users\cware\Desktop\Steller20November\TagTesting20Nov2013\M3.DSG	11-1-2013	14:56:54	64948.000000	1298.960000	0.511719	-0.070313	-1.046875	0.071560	0.390826	0.574312	-15.243530	-16.036987	-0.976563
C:\Users\cware\Desktop\Steller20November\TagTesting20Nov2013\M3.DSG	11-1-2013	14:56:54	64949.000000	1298.980000	0.484375	-0.132813	-1.050781	0.072477	0.389908	0.575229	-12.252808	-11.993408	0.411987
C:\Users\cware\Desktop\Steller20November\TagTesting20Nov2013\M3.DSG	11-1-2013	14:56:54	64950.000000	1299.000000	0.484375	-0.132813	-1.050781	0.073394	0.388991	0.574312	-8.438110	-11.016846	1.510620
C:\Users\cware\Desktop\Steller20November\TagTesting20Nov2013\M3.DSG	11-1-2013	14:56:54	64951.000000	1299.020000	0.511719	-0.085938	-1.093750	0.075229	0.388073	0.576147	-3.402710	-16.967773	1.754761
C:\Users\cware\Desktop\Steller20November\TagTesting20Nov2013\M3.DSG	11-1-2013	14:56:54	64952.000000	1299.040000	0.500000	-0.066406	-1.144531	0.078899	0.389908	0.576147	1.449585	-21.499634	-0.045776
C:\Users\cware\Desktop\Steller20November\TagTesting20Nov2013\M3.DSG	11-1-2013	14:56:54	64953.000000	1299.060000	0.476563	-0.085938	-1.160156	0.080734	0.390826	0.577064	5.004883	-19.744873	-3.128052
C:\Users\cware\Desktop\Steller20November\TagTesting20Nov2013\M3.DSG	11-1-2013	14:56:54	64954.000000	1299.080000	0.464844	-0.101563	-1.136719	0.085321	0.394495	0.575229	9.521484	-19.348145	-4.837036
C:\Users\cware\Desktop\Steller20November\TagTesting20Nov2013\M3.DSG	11-1-2013	14:56:54	64955.000000	1299.100000	0.464844	-0.089844	-1.105469	0.086239	0.397248	0.575229	12.847900	-17.044067	-4.608154
C:\Users\cware\Desktop\Steller20November\TagTesting20Nov2013\M3.DSG	11-1-2013	14:56:54	64956.000000	1299.120000	0.484375	-0.085938	-1.050781	0.088991	0.400000	0.574312	12.039185	-20.797729	-5.416870
C:\Users\cware\Desktop\Steller20November\TagTesting20Nov2013\M3.DSG	11-1-2013	14:56:54	64957.000000	1299.140000	0.496094	-0.089844	-0.992188	0.091743	0.404587	0.573394	5.996704	-31.478882	-8.575439
C:\Users\cware\Desktop\Steller20November\TagTesting20Nov2013\M3.DSG	11-1-2013	14:56:54	64958.000000	1299.160000	0.476563	-0.113281	-0.992188	0.096330	0.405505	0.573394	1.129150	-37.658691	-9.750366
C:\Users\cware\Desktop\Steller20November\TagTesting20Nov2013\M3.DSG	11-1-2013	14:56:54	64959.000000	1299.180000	0.437500	-0.128906	-1.031250	0.104587	0.409174	0.575229	1.388550	-38.131714	-9.277344
C:\Users\cware\Desktop\Steller20November\TagTesting20Nov2013\M3.DSG	11-1-2013	14:56:54	64960.000000	1299.200000	0.414063	-0.125000	-1.042969	0.110092	0.409174	0.576147	6.759644	-35.705566	-8.605957
C:\Users\cware\Desktop\Steller20November\TagTesting20Nov2013\M3.DSG	11-1-2013	14:56:54	64961.000000	1299.220000	0.433594	-0.125000	-1.023438	0.117431	0.412844	0.574312	13.442993	-37.429810	-10.391235
C:\Users\cware\Desktop\Steller20November\TagTesting20Nov2013\M3.DSG	11-1-2013	14:56:54	64962.000000	1299.240000	0.449219	-0.113281	-1.003906	0.122936	0.416514	0.574312	15.914917	-35.537720	-12.695313
C:\Users\cware\Desktop\Steller20November\TagTesting20Nov2013\M3.DSG	11-1-2013	14:56:54	64963.000000	1299.260000	0.480469	-0.105469	-0.984375	0.130275	0.422018	0.573394	16.738892	-38.284302	-17.044067
C:\Users\cware\Desktop\Steller20November\TagTesting20Nov2013\M3.DSG	11-1-2013	14:56:54	64964.000000	1299.280000	0.496094	-0.101563	-0.960938	0.135780	0.424771	0.572477	16.448975	-45.867920	-20.858765
C:\Users\cware\Desktop\Steller20November\TagTesting20Nov2013\M3.DSG	11-1-2013	14:56:54	64965.000000	1299.300000	0.488281	-0.089844	-0.941406	0.148624	0.432110	0.570642	16.723633	-55.892944	-24.398804
C:\Users\cware\Desktop\Steller20November\TagTesting20Nov2013\M3.DSG	11-1-2013	14:56:54	64966.000000	1299.320000	0.453125	-0.078125	-0.933594	0.155963	0.435780	0.570642	17.990112	-66.284180	-28.228760
C:\Users\cware\Desktop\Steller20November\TagTesting20Nov2013\M3.DSG	11-1-2013	14:56:54	64967.000000	1299.340000	0.390625	-0.101563	-0.945313	0.173394	0.442202	0.567890	20.584106	-69.458008	-28.945923
C:\Users\cware\Desktop\Steller20November\TagTesting20Nov2013\M3.DSG	11-1-2013	14:56:54	64968.000000	1299.360000	0.332031	-0.156250	-0.925781	0.182569	0.446789	0.566972	21.011353	-73.577881	-27.938843
C:\Users\cware\Desktop\Steller20November\TagTesting20Nov2013\M3.DSG	11-1-2013	14:56:54	64969.000000	1299.380000	0.238281	-0.191406	-0.957031	0.200917	0.453211	0.564220	22.598267	-66.909790	-24.047852
C:\Users\cware\Desktop\Steller20November\TagTesting20Nov2013\M3.DSG	11-1-2013	14:56:54	64970.000000	1299.400000	0.230469	-0.234375	-0.972656	0.209174	0.456881	0.561468	21.194458	-57.403564	-22.659302
C:\Users\cware\Desktop\Steller20November\TagTesting20Nov2013\M3.DSG	11-1-2013	14:56:54	64971.000000	1299.420000	0.238281	-0.238281	-0.964844	0.222936	0.463303	0.557798	18.646240	-65.139771	-25.238037
C:\Users\cware\Desktop\Steller20November\TagTesting20Nov2013\M3.DSG	11-1-2013	14:56:54	64972.000000	1299.440000	0.265625	-0.230469	-0.929688	0.233028	0.464220	0.556881	18.600464	-73.318481	-26.626587
C:\Users\cware\Desktop\Steller20November\TagTesting20Nov2013\M3.DSG	11-1-2013	14:56:54	64973.000000	1299.460000	0.234375	-0.238281	-0.941406	0.253211	0.471560	0.552294	18.295288	-82.717896	-29.251099
C:\Users\cware\Desktop\Steller20November\TagTesting20Nov2013\M3.DSG	11-1-2013	14:56:54	64974.000000	1299.480000	0.179688	-0.230469	-0.921875	0.262385	0.475229	0.548624	18.585205	-75.469971	-28.350830
C:\Users\cware\Desktop\Steller20November\TagTesting20Nov2013\M3.DSG	11-1-2013	14:56:54	64975.000000	1299.500000	0.148438	-0.242188	-0.921875	0.282569	0.479817	0.544037	16.983032	-77.301025	-28.594971
C:\Users\cware\Desktop\Steller20November\TagTesting20Nov2013\M3.DSG	11-1-2013	14:56:54	64976.000000	1299.520000	0.121094	-0.261719	-0.914063	0.291743	0.482569	0.539450	18.646240	-66.741943	-25.283813
C:\Users\cware\Desktop\Steller20November\TagTesting20Nov2013\M3.DSG	11-1-2013	14:56:54	64977.000000	1299.540000	0.128906	-0.277344	-0.808594	0.309174	0.486239	0.534862	8.117676	-87.905884	-30.654907
C:\Users\cware\Desktop\Steller20November\TagTesting20Nov2013\M3.DSG	11-1-2013	14:56:54	64978.000000	1299.560000	0.128906	-0.277344	-0.808594	0.320183	0.488073	0.530275	13.351440	-94.833374	-29.983521
C:\Users\cware\Desktop\Steller20November\TagTesting20Nov2013\M3.DSG	11-1-2013	14:56:54	64979.000000	1299.580000	0.027344	-0.285156	-0.882813	0.332110	0.490826	0.522018	6.622314	-113.250732	-35.110474
C:\Users\cware\Desktop\Steller20November\TagTesting20Nov2013\M3.DSG	11-1-2013	14:56:54	64980.000000	1299.600000	-0.160156	-0.292969	-0.906250	0.357798	0.490826	0.517431	8.834839	-78.887939	-30.838013
C:\Users\cware\Desktop\Steller20November\TagTesting20Nov2013\M3.DSG	11-1-2013	14:56:54	64981.000000	1299.620000	-0.109375	-0.289063	-0.898438	0.367890	0.491743	0.513761	11.230469	-81.588745	-32.867432
C:\Users\cware\Desktop\Steller20November\TagTesting20Nov2013\M3.DSG	11-1-2013	14:56:54	64982.000000	1299.640000	-0.125000	-0.300781	-0.859375	0.387156	0.494495	0.504587	5.920410	-78.262329	-33.706665
C:\Users\cware\Desktop\Steller20November\TagTesting20Nov2013\M3.DSG	11-1-2013	14:56:54	64983.000000	1299.660000	-0.191406	-0.316406	-0.871094	0.397248	0.493578	0.500000	4.440308	-80.169678	-31.585693
C:\Users\cware\Desktop\Steller20November\TagTesting20Nov2013\M3.DSG	11-1-2013	14:56:54	64984.000000	1299.680000	-0.214844	-0.304688	-0.914063	0.415596	0.493578	0.489908	7.888794	-83.374023	-28.579712
C:\Users\cware\Desktop\Steller20November\TagTesting20Nov2013\M3.DSG	11-1-2013	14:56:54	64985.000000	1299.700000	-0.265625	-0.308594	-0.910156	0.423853	0.494495	0.484404	6.347656	-64.529419	-23.651123
C:\Users\cware\Desktop\Steller20November\TagTesting20Nov2013\M3.DSG	11-1-2013	14:56:54	64986.000000	1299.720000	-0.210938	-0.304688	-0.839844	0.440367	0.494495	0.475229	-0.457764	-95.169067	-27.709961
C:\Users\cware\Desktop\Steller20November\TagTesting20Nov2013\M3.DSG	11-1-2013	14:56:54	64987.000000	1299.740000	-0.269531	-0.304688	-0.886719	0.450459	0.493578	0.469725	-5.020142	-84.213257	-27.328491
C:\Users\cware\Desktop\Steller20November\TagTesting20Nov2013\M3.DSG	11-1-2013	14:56:54	64988.000000	1299.760000	-0.332031	-0.292969	-0.878906	0.469725	0.492661	0.457798	-6.103516	-82.199097	-26.199341
C:\Users\cware\Desktop\Steller20November\TagTesting20Nov2013\M3.DSG	11-1-2013	14:56:54	64989.000000	1299.780000	-0.351563	-0.308594	-0.875000	0.478899	0.489908	0.452294	-6.546021	-95.291138	-24.993896
C:\Users\cware\Desktop\Steller20November\TagTesting20Nov2013\M3.DSG	11-1-2013	14:56:54	64990.000000	1299.800000	-0.476563	-0.281250	-0.890625	0.494495	0.488991	0.439450	-2.578735	-57.815552	-20.751953
C:\Users\cware\Desktop\Steller20November\TagTesting20Nov2013\M3.DSG	11-1-2013	14:56:54	64991.000000	1299.820000	-0.359375	-0.296875	-0.851563	0.501835	0.488073	0.434862	-7.751465	-86.563110	-24.261475
C:\Users\cware\Desktop\Steller20November\TagTesting20Nov2013\M3.DSG	11-1-2013	14:56:54	64992.000000	1299.840000	-0.464844	-0.300781	-0.867188	0.516514	0.485321	0.422936	-7.537842	-72.616577	-20.477295
C:\Users\cware\Desktop\Steller20November\TagTesting20Nov2013\M3.DSG	11-1-2013	14:56:54	64993.000000	1299.860000	-0.464844	-0.289063	-0.878906	0.522936	0.484404	0.418349	-5.615234	-70.739746	-21.224976
C:\Users\cware\Desktop\Steller20November\TagTesting20Nov2013\M3.DSG	11-1-2013	14:56:54	64994.000000	1299.880000	-0.503906	-0.285156	-0.875000	0.530275	0.482569	0.411927	-5.493164	-63.537598	-21.469116
C:\Users\cware\Desktop\Steller20November\TagTesting20Nov2013\M3.DSG	11-1-2013	14:56:54	64995.000000	1299.900000	-0.550781	-0.292969	-0.828125	0.541284	0.479817	0.402752	-4.425049	-39.825439	-19.439697
C:\Users\cware\Desktop\Steller20November\TagTesting20Nov2013\M3.DSG	11-1-2013	14:56:54	64996.000000	1299.920000	-0.523438	-0.261719	-0.843750	0.545872	0.478899	0.400000	5.371094	-58.258057	-20.965576
C:\Users\cware\Desktop\Steller20November\TagTesting20Nov2013\M3.DSG	11-1-2013	14:56:54	64997.000000	1299.940000	-0.554688	-0.238281	-0.839844	0.555046	0.479817	0.388991	5.447388	-57.754517	-18.768311
C:\Users\cware\Desktop\Steller20November\TagTesting20Nov2013\M3.DSG	11-1-2013	14:56:54	64998.000000	1299.960000	-0.550781	-0.261719	-0.792969	0.560550	0.477982	0.383486	2.120972	-70.358276	-20.751953
C:\Users\cware\Desktop\Steller20November\TagTesting20Nov2013\M3.DSG	11-1-2013	14:56:54	64999.000000	1299.980000	-0.558594	-0.226563	-0.835938	0.570642	0.477982	0.367890	5.447388	-61.584473	-20.523071
C:\Users\cware\Desktop\Steller20November\TagTesting20Nov2013\M3.DSG	11-1-2013	14:56:54	65000.000000	1300.000000	-0.687500	-0.281250	-0.847656	0.575229	0.477064	0.362385	8.926392	-53.543091	-20.278931
C:\Users\cware\Desktop\Steller20November\TagTesting20Nov2013\M3.DSG	11-1-2013	14:56:54	65001.000000	1300.020000	-0.660156	-0.308594	-0.828125	0.583486	0.477982	0.351376	7.507324	-57.266235	-21.667480
C:\Users\cware\Desktop\Steller20November\TagTesting20Nov2013\M3.DSG	11-1-2013	14:56:54	65002.000000	1300.040000	-0.667969	-0.324219	-0.832031	0.588991	0.476147	0.344037	9.338379	-46.859741	-18.478394
C:\Users\cware\Desktop\Steller20November\TagTesting20Nov2013\M3.DSG	11-1-2013	14:56:54	65003.000000	1300.060000	-0.664063	-0.304688	-0.808594	0.596330	0.477064	0.333028	5.813599	-63.186646	-19.348145
C:\Users\cware\Desktop\Steller20November\TagTesting20Nov2013\M3.DSG	11-1-2013	14:56:54	65004.000000	1300.080000	-0.613281	-0.289063	-0.812500	0.600917	0.475229	0.325688	1.083374	-56.930542	-17.013550
C:\Users\cware\Desktop\Steller20November\TagTesting20Nov2013\M3.DSG	11-1-2013	14:56:54	65005.000000	1300.100000	-0.722656	-0.300781	-0.804688	0.607339	0.474312	0.313761	-1.480103	-38.864136	-15.213013
C:\Users\cware\Desktop\Steller20November\TagTesting20Nov2013\M3.DSG	11-1-2013	14:56:54	65006.000000	1300.120000	-0.722656	-0.300781	-0.804688	0.611009	0.473394	0.310092	3.799438	-50.262451	-16.235352
C:\Users\cware\Desktop\Steller20November\TagTesting20Nov2013\M3.DSG	11-1-2013	14:56:54	65007.000000	1300.140000	-0.746094	-0.351563	-0.816406	0.615596	0.471560	0.300917	4.226685	-38.070679	-13.580322
C:\Users\cware\Desktop\Steller20November\TagTesting20Nov2013\M3.DSG	11-1-2013	14:56:54	65008.000000	1300.160000	-0.757813	-0.382813	-0.796875	0.619266	0.471560	0.295413	2.059937	-37.918091	-13.290405
C:\Users\cware\Desktop\Steller20November\TagTesting20Nov2013\M3.DSG	11-1-2013	14:56:54	65009.000000	1300.180000	-0.750000	-0.351563	-0.769531	0.624771	0.471560	0.286239	-3.463745	-46.157837	-10.284424
C:\Users\cware\Desktop\Steller20November\TagTesting20Nov2013\M3.DSG	11-1-2013	14:56:54	65010.000000	1300.200000	-0.812500	-0.289063	-0.789063	0.627523	0.471560	0.283486	-7.766724	-19.454956	-6.591797
C:\Users\cware\Desktop\Steller20November\TagTesting20Nov2013\M3.DSG	11-1-2013	14:56:54	65011.000000	1300.220000	-0.730469	-0.265625	-0.750000	0.628440	0.469725	0.277982	-5.294800	-34.591675	-10.223389
C:\Users\cware\Desktop\Steller20November\TagTesting20Nov2013\M3.DSG	11-1-2013	14:56:54	65012.000000	1300.240000	-0.781250	-0.257813	-0.750000	0.630275	0.469725	0.274312	-5.523682	-23.651123	-9.399414
C:\Users\cware\Desktop\Steller20November\TagTesting20Nov2013\M3.DSG	11-1-2013	14:56:54	65013.000000	1300.260000	-0.742188	-0.273438	-0.746094	0.633945	0.468807	0.268807	-4.898071	-29.251099	-12.924194
C:\Users\cware\Desktop\Steller20November\TagTesting20Nov2013\M3.DSG	11-1-2013	14:56:54	65014.000000	1300.280000	-0.761719	-0.304688	-0.769531	0.635780	0.467890	0.265138	-4.592896	-29.205322	-10.574341
C:\Users\cware\Desktop\Steller20November\TagTesting20Nov2013\M3.DSG	11-1-2013	14:56:54	65015.000000	1300.300000	-0.792969	-0.300781	-0.734375	0.637615	0.466972	0.260550	-6.195068	-17.715454	-7.781982
C:\Users\cware\Desktop\Steller20November\TagTesting20Nov2013\M3.DSG	11-1-2013	14:56:54	65016.000000	1300.320000	-0.738281	-0.296875	-0.734375	0.639450	0.466055	0.257798	-3.906250	-23.651123	-7.827759
C:\Users\cware\Desktop\Steller20November\TagTesting20Nov2013\M3.DSG	11-1-2013	14:56:54	65017.000000	1300.340000	-0.769531	-0.292969	-0.703125	0.640367	0.464220	0.255046	-3.662109	-18.905640	-8.789063
C:\Users\cware\Desktop\Steller20November\TagTesting20Nov2013\M3.DSG	11-1-2013	14:56:54	65018.000000	1300.360000	-0.757813	-0.292969	-0.707031	0.642202	0.466055	0.251376	-2.426147	-27.114868	-11.871338
C:\Users\cware\Desktop\Steller20November\TagTesting20Nov2013\M3.DSG	11-1-2013	14:56:54	65019.000000	1300.380000	-0.796875	-0.312500	-0.753906	0.644037	0.464220	0.247706	0.518799	-32.348633	-12.710571
C:\Users\cware\Desktop\Steller20November\TagTesting20Nov2013\M3.DSG	11-1-2013	14:56:54	65020.000000	1300.400000	-0.800781	-0.289063	-0.781250	0.646789	0.463303	0.241284	0.915527	-28.854370	-13.259888
C:\Users\cware\Desktop\Steller20November\TagTesting20Nov2013\M3.DSG	11-1-2013	14:56:54	65021.000000	1300.420000	-0.800781	-0.277344	-0.769531	0.648624	0.462385	0.237615	1.449585	-30.288696	-12.191772
C:\Users\cware\Desktop\Steller20November\TagTesting20Nov2013\M3.DSG	11-1-2013	14:56:54	65022.000000	1300.440000	-0.785156	-0.269531	-0.789063	0.651376	0.462385	0.230275	-0.595093	-26.687622	-12.985229
C:\Users\cware\Desktop\Steller20November\TagTesting20Nov2013\M3.DSG	11-1-2013	14:56:54	65023.000000	1300.460000	-0.753906	-0.253906	-0.820313	0.652294	0.460550	0.227523	5.737305	-40.756226	-17.974854
C:\Users\cware\Desktop\Steller20November\TagTesting20Nov2013\M3.DSG	11-1-2013	14:56:54	65024.000000	1300.480000	-0.839844	-0.285156	-0.820313	0.657798	0.458716	0.217431	13.641357	-36.132813	-19.454956
C:\Users\cware\Desktop\Steller20November\TagTesting20Nov2013\M3.DSG	11-1-2013	14:56:54	65025.000000	1300.500000	-0.906250	-0.289063	-0.753906	0.659633	0.458716	0.210092	22.094727	-16.326904	-16.494751
C:\Users\cware\Desktop\Steller20November\TagTesting20Nov2013\M3.DSG	11-1-2013	14:56:54	65026.000000	1300.520000	-0.914063	-0.316406	-0.671875	0.661468	0.456881	0.203670	20.782471	-11.444092	-14.053345
C:\Users\cware\Desktop\Steller20November\TagTesting20Nov2013\M3.DSG	11-1-2013	14:56:54	65027.000000	1300.540000	-0.871094	-0.304688	-0.636719	0.661468	0.457798	0.200917	15.380859	-10.833740	-13.214111
C:\Users\cware\Desktop\Steller20November\TagTesting20Nov2013\M3.DSG	11-1-2013	14:56:54	65028.000000	1300.560000	-0.832031	-0.296875	-0.632813	0.664220	0.455963	0.196330	12.802124	-14.572144	-11.337280
C:\Users\cware\Desktop\Steller20November\TagTesting20Nov2013\M3.DSG	11-1-2013	14:56:54	65029.000000	1300.580000	-0.796875	-0.328125	-0.601563	0.664220	0.456881	0.191743	0.854492	-16.143799	-10.040283
C:\Users\cware\Desktop\Steller20November\TagTesting20Nov2013\M3.DSG	11-1-2013	14:56:54	65030.000000	1300.600000	-0.796875	-0.363281	-0.656250	0.664220	0.455963	0.189908	-1.556396	-13.229370	-4.867554
C:\Users\cware\Desktop\Steller20November\TagTesting20Nov2013\M3.DSG	11-1-2013	14:56:54	65031.000000	1300.620000	-0.816406	-0.386719	-0.691406	0.666055	0.456881	0.188073	-1.678467	-4.592896	-2.243042
C:\Users\cware\Desktop\Steller20November\TagTesting20Nov2013\M3.DSG	11-1-2013	14:56:54	65032.000000	1300.640000	-0.789063	-0.363281	-0.687500	0.666055	0.456881	0.187156	-3.997803	8.697510	-0.045776
C:\Users\cware\Desktop\Steller20November\TagTesting20Nov2013\M3.DSG	11-1-2013	14:56:54	65033.000000	1300.660000	-0.652344	-0.312500	-0.718750	0.665138	0.457798	0.188991	-11.642456	3.890991	-0.106812
C:\Users\cware\Desktop\Steller20November\TagTesting20Nov2013\M3.DSG	11-1-2013	14:56:54	65034.000000	1300.680000	-0.652344	-0.312500	-0.718750	0.663303	0.456881	0.191743	-21.026611	6.607056	-0.900269
C:\Users\cware\Desktop\Steller20November\TagTesting20Nov2013\M3.DSG	11-1-2013	14:56:54	65035.000000	1300.700000	-0.632813	-0.324219	-0.769531	0.662385	0.457798	0.194495	-26.443481	7.583618	0.915527
C:\Users\cware\Desktop\Steller20November\TagTesting20Nov2013\M3.DSG	11-1-2013	14:56:54	65036.000000	1300.720000	-0.613281	-0.296875	-0.789063	0.663303	0.458716	0.197248	-28.549194	4.074097	-0.228882
C:\Users\cware\Desktop\Steller20November\TagTesting20Nov2013\M3.DSG	11-1-2013	14:56:54	65037.000000	1300.740000	-0.644531	-0.269531	-0.835938	0.662385	0.457798	0.200917	-23.239136	12.039185	-0.457764
C:\Users\cware\Desktop\Steller20November\TagTesting20Nov2013\M3.DSG	11-1-2013	14:56:54	65038.000000	1300.760000	-0.675781	-0.187500	-0.816406	0.661468	0.456881	0.204587	-16.464233	18.615723	-1.693726
C:\Users\cware\Desktop\Steller20November\TagTesting20Nov2013\M3.DSG	11-1-2013	14:56:54	65039.000000	1300.780000	-0.632813	-0.183594	-0.761719	0.660550	0.456881	0.210092	-4.592896	10.955811	-3.662109
C:\Users\cware\Desktop\Steller20November\TagTesting20Nov2013\M3.DSG	11-1-2013	14:56:54	65040.000000	1300.800000	-0.648438	-0.117188	-0.832031	0.659633	0.455963	0.211009	11.993408	15.060425	-2.441406
C:\Users\cware\Desktop\Steller20November\TagTesting20Nov2013\M3.DSG	11-1-2013	14:56:54	65041.000000	1300.820000	-0.636719	-0.156250	-0.785156	0.658716	0.458716	0.212844	26.016235	12.298584	-4.379272
C:\Users\cware\Desktop\Steller20November\TagTesting20Nov2013\M3.DSG	11-1-2013	14:56:54	65042.000000	1300.840000	-0.679688	-0.136719	-0.804688	0.658716	0.460550	0.211009	41.213989	21.224976	-4.180908
C:\Users\cware\Desktop\Steller20November\TagTesting20Nov2013\M3.DSG	11-1-2013	14:56:54	65043.000000	1300.860000	-0.660156	-0.187500	-0.753906	0.656881	0.462385	0.210092	39.733887	23.574829	-5.722046
C:\Users\cware\Desktop\Steller20November\TagTesting20Nov2013\M3.DSG	11-1-2013	14:56:54	65044.000000	1300.880000	-0.621094	-0.230469	-0.695313	0.655963	0.465138	0.210092	41.564941	5.737305	-7.003784
C:\Users\cware\Desktop\Steller20November\TagTesting20Nov2013\M3.DSG	11-1-2013	14:56:54	65045.000000	1300.900000	-0.671875	-0.238281	-0.687500	0.655963	0.467890	0.205505	42.114258	10.421753	-4.623413
C:\Users\cware\Desktop\Steller20November\TagTesting20Nov2013\M3.DSG	11-1-2013	14:56:54	65046.000000	1300.920000	-0.664063	-0.328125	-0.667969	0.656881	0.469725	0.202752	43.670654	7.278442	-1.785278
C:\Users\cware\Desktop\Steller20November\TagTesting20Nov2013\M3.DSG	11-1-2013	14:56:54	65047.000000	1300.940000	-0.695313	-0.289063	-0.718750	0.655046	0.473394	0.197248	49.407959	-4.043579	-1.419067
C:\Users\cware\Desktop\Steller20November\TagTesting20Nov2013\M3.DSG	11-1-2013	14:56:54	65048.000000	1300.960000	-0.765625	-0.300781	-0.734375	0.655046	0.476147	0.194495	48.568726	10.452271	-0.122070
C:\Users\cware\Desktop\Steller20November\TagTesting20Nov2013\M3.DSG	11-1-2013	14:56:54	65049.000000	1300.980000	-0.757813	-0.335938	-0.679688	0.653211	0.480734	0.190826	49.255371	13.519287	-1.266479
C:\Users\cware\Desktop\Steller20November\TagTesting20Nov2013\M3.DSG	11-1-2013	14:56:54	65050.000000	1301.000000	-0.738281	-0.343750	-0.687500	0.653211	0.481651	0.187156	51.132202	12.100220	-4.104614
C:\Users\cware\Desktop\Steller20November\TagTesting20Nov2013\M3.DSG	11-1-2013	14:56:54	65051.000000	1301.020000	-0.753906	-0.390625	-0.648438	0.651376	0.486239	0.181651	56.335449	10.650635	-5.828857
C:\Users\cware\Desktop\Steller20November\TagTesting20Nov2013\M3.DSG	11-1-2013	14:56:54	65052.000000	1301.040000	-0.750000	-0.375000	-0.628906	0.652294	0.488073	0.174312	61.264038	11.047363	-5.996704
C:\Users\cware\Desktop\Steller20November\TagTesting20Nov2013\M3.DSG	11-1-2013	14:56:54	65053.000000	1301.060000	-0.769531	-0.394531	-0.664063	0.650459	0.491743	0.171560	64.682007	11.138916	-7.690430
C:\Users\cware\Desktop\Steller20November\TagTesting20Nov2013\M3.DSG	11-1-2013	14:56:54	65054.000000	1301.080000	-0.781250	-0.441406	-0.652344	0.652294	0.491743	0.168807	59.661865	22.506714	-7.247925
C:\Users\cware\Desktop\Steller20November\TagTesting20Nov2013\M3.DSG	11-1-2013	14:56:54	65055.000000	1301.100000	-0.777344	-0.417969	-0.652344	0.650459	0.495413	0.166055	65.689087	8.316040	-7.888794
C:\Users\cware\Desktop\Steller20November\TagTesting20Nov2013\M3.DSG	11-1-2013	14:56:54	65056.000000	1301.120000	-0.789063	-0.429688	-0.648438	0.650459	0.496330	0.158716	62.637329	19.775391	-5.447388
C:\Users\cware\Desktop\Steller20November\TagTesting20Nov2013\M3.DSG	11-1-2013	14:56:54	65057.000000	1301.140000	-0.792969	-0.417969	-0.636719	0.649541	0.498165	0.155046	61.782837	18.356323	-4.379272
C:\Users\cware\Desktop\Steller20November\TagTesting20Nov2013\M3.DSG	11-1-2013	14:56:54	65058.000000	1301.160000	-0.765625	-0.433594	-0.640625	0.649541	0.502752	0.150459	57.861328	18.325806	-3.707886
C:\Users\cware\Desktop\Steller20November\TagTesting20Nov2013\M3.DSG	11-1-2013	14:56:54	65059.000000	1301.180000	-0.734375	-0.437500	-0.621094	0.648624	0.503670	0.146789	56.991577	10.986328	-2.502441
C:\Users\cware\Desktop\Steller20November\TagTesting20Nov2013\M3.DSG	11-1-2013	14:56:54	65060.000000	1301.200000	-0.750000	-0.453125	-0.605469	0.648624	0.506422	0.141284	55.480957	11.184692	-2.212524
C:\Users\cware\Desktop\Steller20November\TagTesting20Nov2013\M3.DSG	11-1-2013	14:56:54	65061.000000	1301.220000	-0.761719	-0.472656	-0.597656	0.647706	0.507339	0.137615	53.054810	13.305664	-2.624512
C:\Users\cware\Desktop\Steller20November\TagTesting20Nov2013\M3.DSG	11-1-2013	14:56:54	65062.000000	1301.240000	-0.761719	-0.472656	-0.597656	0.645872	0.511009	0.131193	50.399780	9.078979	-4.058838
C:\Users\cware\Desktop\Steller20November\TagTesting20Nov2013\M3.DSG	11-1-2013	14:56:54	65063.000000	1301.260000	-0.769531	-0.500000	-0.578125	0.646789	0.511009	0.127523	48.156738	9.033203	-1.281738
C:\Users\cware\Desktop\Steller20November\TagTesting20Nov2013\M3.DSG	11-1-2013	14:56:54	65064.000000	1301.280000	-0.742188	-0.531250	-0.589844	0.645872	0.512844	0.121101	41.000366	10.848999	-1.831055
C:\Users\cware\Desktop\Steller20November\TagTesting20Nov2013\M3.DSG	11-1-2013	14:56:54	65065.000000	1301.300000	-0.742188	-0.546875	-0.566406	0.644954	0.512844	0.119266	42.709351	14.343262	-2.182007
C:\Users\cware\Desktop\Steller20November\TagTesting20Nov2013\M3.DSG	11-1-2013	14:56:54	65066.000000	1301.320000	-0.714844	-0.519531	-0.574219	0.644037	0.515596	0.115596	40.527344	10.589600	-2.456665
C:\Users\cware\Desktop\Steller20November\TagTesting20Nov2013\M3.DSG	11-1-2013	14:56:54	65067.000000	1301.340000	-0.753906	-0.550781	-0.574219	0.644037	0.515596	0.112844	37.002563	14.419556	-1.937866
C:\Users\cware\Desktop\Steller20November\TagTesting20Nov2013\M3.DSG	11-1-2013	14:56:54	65068.000000	1301.360000	-0.722656	-0.558594	-0.554688	0.643119	0.517431	0.109174	41.458130	8.209229	-2.090454
C:\Users\cware\Desktop\Steller20November\TagTesting20Nov2013\M3.DSG	11-1-2013	14:56:54	65069.000000	1301.380000	-0.722656	-0.562500	-0.570313	0.643119	0.518349	0.106422	36.758423	12.817383	-2.563477
C:\Users\cware\Desktop\Steller20November\TagTesting20Nov2013\M3.DSG	11-1-2013	14:56:54	65070.000000	1301.400000	-0.707031	-0.589844	-0.531250	0.643119	0.518349	0.104587	33.767700	1.998901	-5.004883
C:\Users\cware\Desktop\Steller20November\TagTesting20Nov2013\M3.DSG	11-1-2013	14:56:54	65071.000000	1301.420000	-0.734375	-0.546875	-0.570313	0.643119	0.520183	0.099083	40.435791	6.423950	-4.226685
C:\Users\cware\Desktop\Steller20November\TagTesting20Nov2013\M3.DSG	11-1-2013	14:56:54	65072.000000	1301.440000	-0.746094	-0.566406	-0.558594	0.641284	0.521101	0.096330	32.791138	11.566162	-3.677368
C:\Users\cware\Desktop\Steller20November\TagTesting20Nov2013\M3.DSG	11-1-2013	14:56:54	65073.000000	1301.460000	-0.734375	-0.593750	-0.531250	0.642202	0.522018	0.092661	35.049438	11.962891	-4.684448
C:\Users\cware\Desktop\Steller20November\TagTesting20Nov2013\M3.DSG	11-1-2013	14:56:54	65074.000000	1301.480000	-0.734375	-0.574219	-0.578125	0.641284	0.521101	0.089908	37.673950	9.216309	-4.455566
C:\Users\cware\Desktop\Steller20November\TagTesting20Nov2013\M3.DSG	11-1-2013	14:56:54	65075.000000	1301.500000	-0.730469	-0.632813	-0.535156	0.639450	0.522936	0.087156	31.005859	15.075684	-2.136230
C:\Users\cware\Desktop\Steller20November\TagTesting20Nov2013\M3.DSG	11-1-2013	14:56:54	65076.000000	1301.520000	-0.707031	-0.605469	-0.539063	0.641284	0.522936	0.084404	38.986206	6.896973	-2.258301
C:\Users\cware\Desktop\Steller20November\TagTesting20Nov2013\M3.DSG	11-1-2013	14:56:54	65077.000000	1301.540000	-0.722656	-0.640625	-0.523438	0.640367	0.524771	0.081651	27.969360	18.997192	-2.044678
C:\Users\cware\Desktop\Steller20November\TagTesting20Nov2013\M3.DSG	11-1-2013	14:56:54	65078.000000	1301.560000	-0.679688	-0.636719	-0.507813	0.640367	0.523853	0.079817	27.648926	6.408691	-3.631592
C:\Users\cware\Desktop\Steller20November\TagTesting20Nov2013\M3.DSG	11-1-2013	14:56:54	65079.000000	1301.580000	-0.714844	-0.660156	-0.539063	0.639450	0.524771	0.077064	21.835327	3.356934	-1.037598
C:\Users\cware\Desktop\Steller20November\TagTesting20Nov2013\M3.DSG	11-1-2013	14:56:54	65080.000000	1301.600000	-0.710938	-0.648438	-0.527344	0.640367	0.525688	0.073394	21.652222	11.520386	-0.671387
C:\Users\cware\Desktop\Steller20November\TagTesting20Nov2013\M3.DSG	11-1-2013	14:56:54	65081.000000	1301.620000	-0.710938	-0.644531	-0.531250	0.638532	0.525688	0.074312	19.287109	8.666992	-0.900269
C:\Users\cware\Desktop\Steller20November\TagTesting20Nov2013\M3.DSG	11-1-2013	14:56:54	65082.000000	1301.640000	-0.683594	-0.609375	-0.488281	0.638532	0.526606	0.071560	14.648438	10.391235	-1.068115
C:\Users\cware\Desktop\Steller20November\TagTesting20Nov2013\M3.DSG	11-1-2013	14:56:54	65083.000000	1301.660000	-0.699219	-0.613281	-0.539063	0.637615	0.527523	0.070642	15.151978	4.135132	-2.685547
C:\Users\cware\Desktop\Steller20November\TagTesting20Nov2013\M3.DSG	11-1-2013	14:56:54	65084.000000	1301.680000	-0.710938	-0.636719	-0.507813	0.639450	0.528440	0.069725	14.419556	9.490967	-1.892090
C:\Users\cware\Desktop\Steller20November\TagTesting20Nov2013\M3.DSG	11-1-2013	14:56:54	65085.000000	1301.700000	-0.691406	-0.625000	-0.519531	0.637615	0.527523	0.067890	14.892578	5.050659	-2.899170
C:\Users\cware\Desktop\Steller20November\TagTesting20Nov2013\M3.DSG	11-1-2013	14:56:54	65086.000000	1301.720000	-0.667969	-0.628906	-0.515625	0.637615	0.528440	0.066972	18.737793	4.119873	-2.044678
C:\Users\cware\Desktop\Steller20November\TagTesting20Nov2013\M3.DSG	11-1-2013	14:56:54	65087.000000	1301.740000	-0.687500	-0.675781	-0.496094	0.636697	0.528440	0.066055	15.502930	3.311157	-2.700806
C:\Users\cware\Desktop\Steller20November\TagTesting20Nov2013\M3.DSG	11-1-2013	14:56:54	65088.000000	1301.760000	-0.687500	-0.648438	-0.507813	0.636697	0.529358	0.062385	13.809204	8.285522	-2.563477
C:\Users\cware\Desktop\Steller20November\TagTesting20Nov2013\M3.DSG	11-1-2013	14:56:54	65089.000000	1301.780000	-0.652344	-0.652344	-0.468750	0.636697	0.528440	0.062385	14.923096	3.707886	-2.593994
C:\Users\cware\Desktop\Steller20November\TagTesting20Nov2013\M3.DSG	11-1-2013	14:56:54	65090.000000	1301.800000	-0.652344	-0.652344	-0.468750	0.637615	0.529358	0.061468	10.955811	5.859375	-2.029419
C:\Users\cware\Desktop\Steller20November\TagTesting20Nov2013\M3.DSG	11-1-2013	14:56:54	65091.000000	1301.820000	-0.699219	-0.648438	-0.484375	0.636697	0.529358	0.057798	12.863159	0.640869	-4.653931
C:\Users\cware\Desktop\Steller20November\TagTesting20Nov2013\M3.DSG	11-1-2013	14:56:54	65092.000000	1301.840000	-0.687500	-0.640625	-0.492188	0.636697	0.530275	0.058716	11.444092	8.392334	-3.997803
C:\Users\cware\Desktop\Steller20November\TagTesting20Nov2013\M3.DSG	11-1-2013	14:56:54	65093.000000	1301.860000	-0.699219	-0.652344	-0.488281	0.636697	0.529358	0.057798	12.268066	3.967285	-5.706787
C:\Users\cware\Desktop\Steller20November\TagTesting20Nov2013\M3.DSG	11-1-2013	14:56:54	65094.000000	1301.880000	-0.691406	-0.644531	-0.503906	0.636697	0.529358	0.056881	12.695313	5.828857	-5.157471
C:\Users\cware\Desktop\Steller20November\TagTesting20Nov2013\M3.DSG	11-1-2013	14:56:54	65095.000000	1301.900000	-0.714844	-0.671875	-0.480469	0.635780	0.529358	0.055963	14.404297	9.490967	-5.294800
C:\Users\cware\Desktop\Steller20November\TagTesting20Nov2013\M3.DSG	11-1-2013	14:56:54	65096.000000	1301.920000	-0.683594	-0.667969	-0.480469	0.636697	0.529358	0.053211	14.190674	2.105713	-5.950928
C:\Users\cware\Desktop\Steller20November\TagTesting20Nov2013\M3.DSG	11-1-2013	14:56:54	65097.000000	1301.940000	-0.710938	-0.656250	-0.492188	0.636697	0.528440	0.052294	13.641357	7.659912	-4.821777
C:\Users\cware\Desktop\Steller20November\TagTesting20Nov2013\M3.DSG	11-1-2013	14:56:54	65098.000000	1301.960000	-0.699219	-0.664063	-0.480469	0.636697	0.528440	0.051376	9.552002	8.499146	-4.745483
C:\Users\cware\Desktop\Steller20November\TagTesting20Nov2013\M3.DSG	11-1-2013	14:56:54	65099.000000	1301.980000	-0.703125	-0.652344	-0.484375	0.636697	0.529358	0.050459	11.077881	8.880615	-4.501343
C:\Users\cware\Desktop\Steller20November\TagTesting20Nov2013\M3.DSG	11-1-2013	14:56:54	65100.000000	1302.000000	-0.683594	-0.652344	-0.484375	0.634862	0.529358	0.051376	11.734009	5.615234	-4.196167
C:\Users\cware\Desktop\Steller20November\TagTesting20Nov2013\M3.DSG	11-1-2013	14:56:54	65101.000000	1302.020000	-0.691406	-0.660156	-0.492188	0.636697	0.528440	0.048624	11.856079	6.729126	-3.906250
C:\Users\cware\Desktop\Steller20November\TagTesting20Nov2013\M3.DSG	11-1-2013	14:56:54	65102.000000	1302.040000	-0.695313	-0.667969	-0.464844	0.636697	0.529358	0.048624	16.265869	11.123657	-3.219604
C:\Users\cware\Desktop\Steller20November\TagTesting20Nov2013\M3.DSG	11-1-2013	14:56:54	65103.000000	1302.060000	-0.687500	-0.667969	-0.488281	0.636697	0.529358	0.047706	17.318726	12.741089	-3.128052
C:\Users\cware\Desktop\Steller20November\TagTesting20Nov2013\M3.DSG	11-1-2013	14:56:54	65104.000000	1302.080000	-0.671875	-0.679688	-0.449219	0.635780	0.529358	0.045872	16.906738	6.134033	-3.875732
C:\Users\cware\Desktop\Steller20November\TagTesting20Nov2013\M3.DSG	11-1-2013	14:56:54	65105.000000	1302.100000	-0.687500	-0.687500	-0.476563	0.636697	0.529358	0.044954	13.473511	6.149292	-3.967285
C:\Users\cware\Desktop\Steller20November\TagTesting20Nov2013\M3.DSG	11-1-2013	14:56:54	65106.000000	1302.120000	-0.703125	-0.695313	-0.472656	0.636697	0.528440	0.044954	16.250610	10.650635	-1.770020
C:\Users\cware\Desktop\Steller20November\TagTesting20Nov2013\M3.DSG	11-1-2013	14:56:54	65107.000000	1302.140000	-0.679688	-0.691406	-0.480469	0.635780	0.530275	0.043119	12.893677	10.116577	-1.571655
C:\Users\cware\Desktop\Steller20November\TagTesting20Nov2013\M3.DSG	11-1-2013	14:56:54	65108.000000	1302.160000	-0.664063	-0.683594	-0.480469	0.636697	0.528440	0.043119	11.505127	3.204346	-1.998901
C:\Users\cware\Desktop\Steller20November\TagTesting20Nov2013\M3.DSG	11-1-2013	14:56:54	65109.000000	1302.180000	-0.703125	-0.710938	-0.496094	0.634862	0.530275	0.042202	8.880615	13.473511	-2.548218
C:\Users\cware\Desktop\Steller20November\TagTesting20Nov2013\M3.DSG	11-1-2013	14:56:54	65110.000000	1302.200000	-0.695313	-0.695313	-0.511719	0.635780	0.529358	0.043119	9.521484	19.027710	-1.571655
C:\Users\cware\Desktop\Steller20November\TagTesting20Nov2013\M3.DSG	11-1-2013	14:56:54	65111.000000	1302.220000	-0.710938	-0.699219	-0.480469	0.634862	0.530275	0.044954	10.650635	20.278931	-1.693726
C:\Users\cware\Desktop\Steller20November\TagTesting20Nov2013\M3.DSG	11-1-2013	14:56:54	65112.000000	1302.240000	-0.675781	-0.710938	-0.484375	0.634862	0.530275	0.045872	14.663696	16.433716	-1.876831
C:\Users\cware\Desktop\Steller20November\TagTesting20Nov2013\M3.DSG	11-1-2013	14:56:54	65113.000000	1302.260000	-0.664063	-0.714844	-0.476563	0.634862	0.531193	0.047706	9.628296	17.028809	-0.595093
C:\Users\cware\Desktop\Steller20November\TagTesting20Nov2013\M3.DSG	11-1-2013	14:56:54	65114.000000	1302.280000	-0.675781	-0.675781	-0.488281	0.633945	0.530275	0.047706	11.459351	12.985229	-2.258301
C:\Users\cware\Desktop\Steller20November\TagTesting20Nov2013\M3.DSG	11-1-2013	14:56:54	65115.000000	1302.300000	-0.656250	-0.683594	-0.472656	0.633945	0.531193	0.048624	10.025024	16.555786	-2.670288
C:\Users\cware\Desktop\Steller20November\TagTesting20Nov2013\M3.DSG	11-1-2013	14:56:54	65116.000000	1302.320000	-0.687500	-0.671875	-0.484375	0.633945	0.531193	0.049541	9.353638	19.989014	-2.365112
C:\Users\cware\Desktop\Steller20November\TagTesting20Nov2013\M3.DSG	11-1-2013	14:56:54	65117.000000	1302.340000	-0.644531	-0.695313	-0.488281	0.633028	0.532110	0.050459	10.314941	14.938354	-3.616333
C:\Users\cware\Desktop\Steller20November\TagTesting20Nov2013\M3.DSG	11-1-2013	14:56:54	65118.000000	1302.360000	-0.644531	-0.695313	-0.488281	0.633028	0.532110	0.051376	10.498047	18.035889	-3.738403
C:\Users\cware\Desktop\Steller20November\TagTesting20Nov2013\M3.DSG	11-1-2013	14:56:54	65119.000000	1302.380000	-0.640625	-0.730469	-0.496094	0.633028	0.532110	0.052294	12.771606	14.511108	-3.601074
C:\Users\cware\Desktop\Steller20November\TagTesting20Nov2013\M3.DSG	11-1-2013	14:56:54	65120.000000	1302.400000	-0.667969	-0.746094	-0.488281	0.633945	0.532110	0.052294	10.025024	23.300171	-1.998901
C:\Users\cware\Desktop\Steller20November\TagTesting20Nov2013\M3.DSG	11-1-2013	14:56:54	65121.000000	1302.420000	-0.625000	-0.734375	-0.476563	0.633945	0.532110	0.055963	9.246826	20.355225	-0.823975
C:\Users\cware\Desktop\Steller20November\TagTesting20Nov2013\M3.DSG	11-1-2013	14:56:54	65122.000000	1302.440000	-0.640625	-0.703125	-0.492188	0.633028	0.532110	0.057798	10.589600	22.186279	-0.869751
C:\Users\cware\Desktop\Steller20November\TagTesting20Nov2013\M3.DSG	11-1-2013	14:56:54	65123.000000	1302.460000	-0.625000	-0.683594	-0.488281	0.633028	0.533945	0.058716	15.518188	20.278931	-5.233765
C:\Users\cware\Desktop\Steller20November\TagTesting20Nov2013\M3.DSG	11-1-2013	14:56:54	65124.000000	1302.480000	-0.640625	-0.695313	-0.492188	0.633028	0.533028	0.058716	14.038086	21.530151	-6.713867
C:\Users\cware\Desktop\Steller20November\TagTesting20Nov2013\M3.DSG	11-1-2013	14:56:54	65125.000000	1302.500000	-0.648438	-0.710938	-0.507813	0.633028	0.532110	0.060550	13.305664	22.964478	-4.898071
C:\Users\cware\Desktop\Steller20November\TagTesting20Nov2013\M3.DSG	11-1-2013	14:56:54	65126.000000	1302.520000	-0.640625	-0.714844	-0.476563	0.633945	0.532110	0.064220	10.696411	23.925781	-4.104614
C:\Users\cware\Desktop\Steller20November\TagTesting20Nov2013\M3.DSG	11-1-2013	14:56:54	65127.000000	1302.540000	-0.640625	-0.722656	-0.468750	0.632110	0.533028	0.065138	10.101318	24.566650	-3.707886
C:\Users\cware\Desktop\Steller20November\TagTesting20Nov2013\M3.DSG	11-1-2013	14:56:54	65128.000000	1302.560000	-0.632813	-0.722656	-0.476563	0.633028	0.532110	0.067890	10.879517	19.851685	-4.989624
C:\Users\cware\Desktop\Steller20November\TagTesting20Nov2013\M3.DSG	11-1-2013	14:56:54	65129.000000	1302.580000	-0.636719	-0.703125	-0.496094	0.633945	0.531193	0.068807	13.809204	24.856567	-7.766724
C:\Users\cware\Desktop\Steller20November\TagTesting20Nov2013\M3.DSG	11-1-2013	14:56:54	65130.000000	1302.600000	-0.656250	-0.679688	-0.492188	0.633945	0.531193	0.070642	18.753052	27.679443	-8.926392
C:\Users\cware\Desktop\Steller20November\TagTesting20Nov2013\M3.DSG	11-1-2013	14:56:54	65131.000000	1302.620000	-0.644531	-0.703125	-0.476563	0.634862	0.531193	0.071560	16.067505	22.430420	-11.184692
C:\Users\cware\Desktop\Steller20November\TagTesting20Nov2013\M3.DSG	11-1-2013	14:56:54	65132.000000	1302.640000	-0.613281	-0.699219	-0.496094	0.635780	0.529358	0.072477	15.716553	19.866943	-14.648438
C:\Users\cware\Desktop\Steller20November\TagTesting20Nov2013\M3.DSG	11-1-2013	14:56:54	65133.000000	1302.660000	-0.597656	-0.710938	-0.476563	0.636697	0.528440	0.073394	16.830444	12.359619	-18.585205
C:\Users\cware\Desktop\Steller20November\TagTesting20Nov2013\M3.DSG	11-1-2013	14:56:54	65134.000000	1302.680000	-0.597656	-0.714844	-0.492188	0.638532	0.524771	0.073394	17.944336	7.431030	-20.538330
C:\Users\cware\Desktop\Steller20November\TagTesting20Nov2013\M3.DSG	11-1-2013	14:56:54	65135.000000	1302.700000	-0.617188	-0.734375	-0.515625	0.638532	0.522936	0.071560	23.315430	3.250122	-23.406982
C:\Users\cware\Desktop\Steller20November\TagTesting20Nov2013\M3.DSG	11-1-2013	14:56:54	65136.000000	1302.720000	-0.675781	-0.761719	-0.546875	0.642202	0.519266	0.067890	26.473999	7.232666	-26.565552
C:\Users\cware\Desktop\Steller20November\TagTesting20Nov2013\M3.DSG	11-1-2013	14:56:54	65137.000000	1302.740000	-0.671875	-0.800781	-0.527344	0.644037	0.516514	0.065138	29.983521	15.548706	-31.387329
C:\Users\cware\Desktop\Steller20November\TagTesting20Nov2013\M3.DSG	11-1-2013	14:56:54	65138.000000	1302.760000	-0.675781	-0.828125	-0.539063	0.648624	0.510092	0.063303	35.186768	13.763428	-34.103394
C:\Users\cware\Desktop\Steller20November\TagTesting20Nov2013\M3.DSG	11-1-2013	14:56:54	65139.000000	1302.780000	-0.703125	-0.851563	-0.527344	0.648624	0.507339	0.062385	32.592773	26.748657	-31.677246
C:\Users\cware\Desktop\Steller20November\TagTesting20Nov2013\M3.DSG	11-1-2013	14:56:54	65140.000000	1302.800000	-0.699219	-0.824219	-0.503906	0.654128	0.501835	0.063303	28.411865	29.922485	-28.991699
C:\Users\cware\Desktop\Steller20November\TagTesting20Nov2013\M3.DSG	11-1-2013	14:56:54	65141.000000	1302.820000	-0.699219	-0.816406	-0.468750	0.655046	0.499083	0.064220	20.034790	32.409668	-25.924683
C:\Users\cware\Desktop\Steller20November\TagTesting20Nov2013\M3.DSG	11-1-2013	14:56:54	65142.000000	1302.840000	-0.683594	-0.820313	-0.472656	0.657798	0.494495	0.068807	9.674072	32.882690	-21.667480
C:\Users\cware\Desktop\Steller20November\TagTesting20Nov2013\M3.DSG	11-1-2013	14:56:54	65143.000000	1302.860000	-0.660156	-0.808594	-0.460938	0.658716	0.492661	0.070642	2.349854	29.098511	-18.188477
C:\Users\cware\Desktop\Steller20November\TagTesting20Nov2013\M3.DSG	11-1-2013	14:56:54	65144.000000	1302.880000	-0.632813	-0.808594	-0.441406	0.659633	0.490826	0.074312	-5.767822	27.313232	-16.845703
C:\Users\cware\Desktop\Steller20November\TagTesting20Nov2013\M3.DSG	11-1-2013	14:56:54	65145.000000	1302.900000	-0.601563	-0.792969	-0.480469	0.661468	0.488073	0.080734	-15.991211	33.843994	-14.434814
C:\Users\cware\Desktop\Steller20November\TagTesting20Nov2013\M3.DSG	11-1-2013	14:56:54	65146.000000	1302.920000	-0.601563	-0.792969	-0.480469	0.661468	0.487156	0.086239	-22.872925	33.538818	-11.383057
C:\Users\cware\Desktop\Steller20November\TagTesting20Nov2013\M3.DSG	11-1-2013	14:56:54	65147.000000	1302.940000	-0.554688	-0.828125	-0.562500	0.662385	0.485321	0.096330	-37.460327	35.751343	-4.394531
C:\Users\cware\Desktop\Steller20November\TagTesting20Nov2013\M3.DSG	11-1-2013	14:56:54	65148.000000	1302.960000	-0.515625	-0.828125	-0.597656	0.661468	0.484404	0.104587	-45.562744	34.973145	0.885010
C:\Users\cware\Desktop\Steller20November\TagTesting20Nov2013\M3.DSG	11-1-2013	14:56:54	65149.000000	1302.980000	-0.492188	-0.796875	-0.644531	0.660550	0.485321	0.117431	-57.144165	26.428223	6.347656
C:\Users\cware\Desktop\Steller20November\TagTesting20Nov2013\M3.DSG	11-1-2013	14:56:54	65150.000000	1303.000000	-0.515625	-0.753906	-0.667969	0.659633	0.485321	0.125688	-60.684204	33.248901	10.314941
C:\Users\cware\Desktop\Steller20November\TagTesting20Nov2013\M3.DSG	11-1-2013	14:56:54	65151.000000	1303.020000	-0.492188	-0.742188	-0.625000	0.658716	0.485321	0.141284	-70.648193	27.038574	7.965088
C:\Users\cware\Desktop\Steller20November\TagTesting20Nov2013\M3.DSG	11-1-2013	14:56:54	65152.000000	1303.040000	-0.488281	-0.722656	-0.660156	0.656881	0.487156	0.149541	-74.020386	29.479980	9.506226
C:\Users\cware\Desktop\Steller20November\TagTesting20Nov2013\M3.DSG	11-1-2013	14:56:54	65153.000000	1303.060000	-0.437500	-0.742188	-0.652344	0.653211	0.486239	0.165138	-73.272705	14.694214	5.157471
C:\Users\cware\Desktop\Steller20November\TagTesting20Nov2013\M3.DSG	11-1-2013	14:56:54	65154.000000	1303.080000	-0.523438	-0.718750	-0.714844	0.653211	0.485321	0.172477	-72.494507	32.363892	8.331299
C:\Users\cware\Desktop\Steller20November\TagTesting20Nov2013\M3.DSG	11-1-2013	14:56:54	65155.000000	1303.100000	-0.496094	-0.707031	-0.695313	0.650459	0.483486	0.188991	-67.047119	32.287598	8.544922
C:\Users\cware\Desktop\Steller20November\TagTesting20Nov2013\M3.DSG	11-1-2013	14:56:54	65156.000000	1303.120000	-0.503906	-0.660156	-0.699219	0.648624	0.480734	0.199083	-67.810059	29.571533	8.880615
C:\Users\cware\Desktop\Steller20November\TagTesting20Nov2013\M3.DSG	11-1-2013	14:56:54	65157.000000	1303.140000	-0.480469	-0.656250	-0.707031	0.644954	0.480734	0.211927	-64.910889	22.491455	8.956909
C:\Users\cware\Desktop\Steller20November\TagTesting20Nov2013\M3.DSG	11-1-2013	14:56:54	65158.000000	1303.160000	-0.476563	-0.628906	-0.703125	0.644037	0.478899	0.219266	-65.170288	22.125244	5.432129
C:\Users\cware\Desktop\Steller20November\TagTesting20Nov2013\M3.DSG	11-1-2013	14:56:54	65159.000000	1303.180000	-0.515625	-0.601563	-0.753906	0.640367	0.477982	0.233945	-62.835693	15.701294	5.004883
C:\Users\cware\Desktop\Steller20November\TagTesting20Nov2013\M3.DSG	11-1-2013	14:56:54	65160.000000	1303.200000	-0.464844	-0.605469	-0.757813	0.637615	0.475229	0.240367	-63.674927	14.450073	4.089355
C:\Users\cware\Desktop\Steller20November\TagTesting20Nov2013\M3.DSG	11-1-2013	14:56:54	65161.000000	1303.220000	-0.546875	-0.593750	-0.773438	0.636697	0.471560	0.253211	-60.119629	20.919800	4.623413
C:\Users\cware\Desktop\Steller20November\TagTesting20Nov2013\M3.DSG	11-1-2013	14:56:54	65162.000000	1303.240000	-0.488281	-0.609375	-0.761719	0.634862	0.470642	0.258716	-60.699463	15.197754	4.028320
C:\Users\cware\Desktop\Steller20November\TagTesting20Nov2013\M3.DSG	11-1-2013	14:56:54	65163.000000	1303.260000	-0.527344	-0.582031	-0.777344	0.632110	0.466972	0.270642	-57.540894	19.485474	7.690430
C:\Users\cware\Desktop\Steller20November\TagTesting20Nov2013\M3.DSG	11-1-2013	14:56:54	65164.000000	1303.280000	-0.500000	-0.585938	-0.773438	0.631193	0.465138	0.275229	-60.913086	14.678955	6.439209
C:\Users\cware\Desktop\Steller20November\TagTesting20Nov2013\M3.DSG	11-1-2013	14:56:54	65165.000000	1303.300000	-0.542969	-0.542969	-0.808594	0.627523	0.461468	0.287156	-62.179565	14.099121	7.232666
C:\Users\cware\Desktop\Steller20November\TagTesting20Nov2013\M3.DSG	11-1-2013	14:56:54	65166.000000	1303.320000	-0.500000	-0.535156	-0.812500	0.626606	0.460550	0.291743	-65.917969	21.942139	7.141113
C:\Users\cware\Desktop\Steller20November\TagTesting20Nov2013\M3.DSG	11-1-2013	14:56:54	65167.000000	1303.340000	-0.546875	-0.511719	-0.832031	0.624771	0.455046	0.299083	-68.283081	11.474609	5.187988
C:\Users\cware\Desktop\Steller20November\TagTesting20Nov2013\M3.DSG	11-1-2013	14:56:54	65168.000000	1303.360000	-0.457031	-0.492188	-0.832031	0.622018	0.451376	0.311009	-69.671631	18.386841	5.523682
C:\Users\cware\Desktop\Steller20November\TagTesting20Nov2013\M3.DSG	11-1-2013	14:56:54	65169.000000	1303.380000	-0.535156	-0.496094	-0.855469	0.619266	0.448624	0.317431	-65.917969	12.985229	5.111694
C:\Users\cware\Desktop\Steller20November\TagTesting20Nov2013\M3.DSG	11-1-2013	14:56:54	65170.000000	1303.400000	-0.460938	-0.480469	-0.851563	0.616514	0.442202	0.329358	-67.550659	17.364502	4.516602
C:\Users\cware\Desktop\Steller20November\TagTesting20Nov2013\M3.DSG	11-1-2013	14:56:54	65171.000000	1303.420000	-0.515625	-0.464844	-0.886719	0.613761	0.439450	0.335780	-65.734863	16.281128	3.189087
C:\Users\cware\Desktop\Steller20November\TagTesting20Nov2013\M3.DSG	11-1-2013	14:56:54	65172.000000	1303.440000	-0.492188	-0.445313	-0.871094	0.611927	0.432110	0.345872	-62.454224	17.623901	1.586914
C:\Users\cware\Desktop\Steller20November\TagTesting20Nov2013\M3.DSG	11-1-2013	14:56:54	65173.000000	1303.460000	-0.484375	-0.417969	-0.859375	0.611009	0.429358	0.359633	-59.005737	12.817383	1.373291
C:\Users\cware\Desktop\Steller20November\TagTesting20Nov2013\M3.DSG	11-1-2013	14:56:54	65174.000000	1303.480000	-0.484375	-0.417969	-0.859375	0.608257	0.422018	0.359633	-59.295654	11.962891	1.907349
C:\Users\cware\Desktop\Steller20November\TagTesting20Nov2013\M3.DSG	11-1-2013	14:56:54	65175.000000	1303.500000	-0.445313	-0.406250	-0.910156	0.606422	0.418349	0.365138	-56.594849	13.336182	6.622314
C:\Users\cware\Desktop\Steller20November\TagTesting20Nov2013\M3.DSG	11-1-2013	14:56:54	65176.000000	1303.520000	-0.433594	-0.402344	-0.910156	0.603670	0.412844	0.374312	-56.167603	8.514404	6.484985
C:\Users\cware\Desktop\Steller20November\TagTesting20Nov2013\M3.DSG	11-1-2013	14:56:54	65177.000000	1303.540000	-0.445313	-0.390625	-0.914063	0.603670	0.409174	0.377064	-53.161621	7.263184	4.852295
C:\Users\cware\Desktop\Steller20November\TagTesting20Nov2013\M3.DSG	11-1-2013	14:56:54	65178.000000	1303.560000	-0.433594	-0.359375	-0.902344	0.600917	0.403670	0.383486	-51.116943	1.434326	5.035400
C:\Users\cware\Desktop\Steller20November\TagTesting20Nov2013\M3.DSG	11-1-2013	14:56:54	65179.000000	1303.580000	-0.429688	-0.332031	-0.937500	0.600917	0.401835	0.386239	-50.521851	-2.426147	6.896973
C:\Users\cware\Desktop\Steller20November\TagTesting20Nov2013\M3.DSG	11-1-2013	14:56:54	65180.000000	1303.600000	-0.472656	-0.300781	-0.953125	0.600917	0.396330	0.391743	-51.376343	-0.091553	7.324219
C:\Users\cware\Desktop\Steller20November\TagTesting20Nov2013\M3.DSG	11-1-2013	14:56:54	65181.000000	1303.620000	-0.460938	-0.296875	-0.972656	0.600000	0.393578	0.393578	-50.033569	-3.021240	5.523682
C:\Users\cware\Desktop\Steller20November\TagTesting20Nov2013\M3.DSG	11-1-2013	14:56:54	65182.000000	1303.640000	-0.468750	-0.289063	-0.984375	0.599083	0.390826	0.397248	-44.418335	-0.366211	3.204346
C:\Users\cware\Desktop\Steller20November\TagTesting20Nov2013\M3.DSG	11-1-2013	14:56:54	65183.000000	1303.660000	-0.460938	-0.289063	-0.980469	0.599083	0.386239	0.400000	-38.299561	-2.716064	-0.549316
C:\Users\cware\Desktop\Steller20November\TagTesting20Nov2013\M3.DSG	11-1-2013	14:56:54	65184.000000	1303.680000	-0.472656	-0.277344	-0.984375	0.599083	0.384404	0.402752	-31.784058	-3.082275	-2.456665
C:\Users\cware\Desktop\Steller20November\TagTesting20Nov2013\M3.DSG	11-1-2013	14:56:54	65185.000000	1303.700000	-0.476563	-0.261719	-1.003906	0.599083	0.379817	0.404587	-27.343750	-0.366211	-2.243042
C:\Users\cware\Desktop\Steller20November\TagTesting20Nov2013\M3.DSG	11-1-2013	14:56:54	65186.000000	1303.720000	-0.492188	-0.238281	-0.992188	0.598165	0.378899	0.405505	-22.445679	3.219604	-1.846313
C:\Users\cware\Desktop\Steller20November\TagTesting20Nov2013\M3.DSG	11-1-2013	14:56:54	65187.000000	1303.740000	-0.484375	-0.214844	-1.031250	0.596330	0.376147	0.408257	-17.959595	10.925293	-2.334595
C:\Users\cware\Desktop\Steller20November\TagTesting20Nov2013\M3.DSG	11-1-2013	14:56:54	65188.000000	1303.760000	-0.468750	-0.230469	-1.015625	0.595413	0.375229	0.411009	-11.047363	10.879517	-5.371094
C:\Users\cware\Desktop\Steller20November\TagTesting20Nov2013\M3.DSG	11-1-2013	14:56:54	65189.000000	1303.780000	-0.457031	-0.234375	-1.011719	0.594495	0.374312	0.413761	0.900269	3.784180	-7.415771
C:\Users\cware\Desktop\Steller20November\TagTesting20Nov2013\M3.DSG	11-1-2013	14:56:54	65190.000000	1303.800000	-0.429688	-0.242188	-0.996094	0.592661	0.376147	0.413761	5.020142	13.748169	-8.361816
C:\Users\cware\Desktop\Steller20November\TagTesting20Nov2013\M3.DSG	11-1-2013	14:56:54	65191.000000	1303.820000	-0.453125	-0.250000	-0.976563	0.592661	0.376147	0.415596	10.696411	4.882813	-10.681152
C:\Users\cware\Desktop\Steller20November\TagTesting20Nov2013\M3.DSG	11-1-2013	14:56:54	65192.000000	1303.840000	-0.453125	-0.250000	-0.996094	0.590826	0.377982	0.414679	16.113281	11.047363	-9.979248
C:\Users\cware\Desktop\Steller20November\TagTesting20Nov2013\M3.DSG	11-1-2013	14:56:54	65193.000000	1303.860000	-0.445313	-0.253906	-1.003906	0.589908	0.380734	0.414679	23.178101	17.913818	-9.399414
C:\Users\cware\Desktop\Steller20November\TagTesting20Nov2013\M3.DSG	11-1-2013	14:56:54	65194.000000	1303.880000	-0.449219	-0.253906	-1.023438	0.589908	0.383486	0.415596	27.435303	9.628296	-12.329102
C:\Users\cware\Desktop\Steller20November\TagTesting20Nov2013\M3.DSG	11-1-2013	14:56:54	65195.000000	1303.900000	-0.433594	-0.242188	-1.003906	0.588991	0.387156	0.413761	31.082153	11.856079	-14.694214
C:\Users\cware\Desktop\Steller20November\TagTesting20Nov2013\M3.DSG	11-1-2013	14:56:54	65196.000000	1303.920000	-0.464844	-0.246094	-1.019531	0.588073	0.388991	0.413761	34.896851	14.755249	-16.860962
C:\Users\cware\Desktop\Steller20November\TagTesting20Nov2013\M3.DSG	11-1-2013	14:56:54	65197.000000	1303.940000	-0.457031	-0.253906	-1.019531	0.586239	0.393578	0.412844	38.314819	23.406982	-17.562866
C:\Users\cware\Desktop\Steller20November\TagTesting20Nov2013\M3.DSG	11-1-2013	14:56:54	65198.000000	1303.960000	-0.437500	-0.269531	-1.015625	0.584404	0.395413	0.412844	38.528442	10.498047	-21.041870
C:\Users\cware\Desktop\Steller20November\TagTesting20Nov2013\M3.DSG	11-1-2013	14:56:54	65199.000000	1303.980000	-0.421875	-0.304688	-1.011719	0.583486	0.400917	0.411927	42.572021	26.062012	-15.258789
C:\Users\cware\Desktop\Steller20November\TagTesting20Nov2013\M3.DSG	11-1-2013	14:56:54	65200.000000	1304.000000	-0.414063	-0.289063	-1.011719	0.582569	0.404587	0.411927	41.503906	13.854980	-16.937256
C:\Users\cware\Desktop\Steller20November\TagTesting20Nov2013\M3.DSG	11-1-2013	14:56:54	65201.000000	1304.020000	-0.386719	-0.300781	-1.011719	0.579817	0.409174	0.409174	40.161133	18.722534	-17.242432
C:\Users\cware\Desktop\Steller20November\TagTesting20Nov2013\M3.DSG	11-1-2013	14:56:54	65202.000000	1304.040000	-0.410156	-0.332031	-0.992188	0.578899	0.412844	0.409174	41.748047	19.302368	-17.700195
C:\Users\cware\Desktop\Steller20November\TagTesting20Nov2013\M3.DSG	11-1-2013	14:56:54	65203.000000	1304.060000	-0.402344	-0.355469	-1.003906	0.577064	0.415596	0.408257	39.840698	17.883301	-19.439697
C:\Users\cware\Desktop\Steller20November\TagTesting20Nov2013\M3.DSG	11-1-2013	14:56:54	65204.000000	1304.080000	-0.410156	-0.394531	-1.000000	0.577064	0.420183	0.407339	39.215088	19.073486	-21.347046
C:\Users\cware\Desktop\Steller20November\TagTesting20Nov2013\M3.DSG	11-1-2013	14:56:54	65205.000000	1304.100000	-0.402344	-0.398438	-0.992188	0.575229	0.422018	0.407339	41.717529	21.148682	-23.117065
C:\Users\cware\Desktop\Steller20November\TagTesting20Nov2013\M3.DSG	11-1-2013	14:56:54	65206.000000	1304.120000	-0.402344	-0.417969	-1.000000	0.574312	0.427523	0.405505	41.656494	15.808105	-26.123047
C:\Users\cware\Desktop\Steller20November\TagTesting20Nov2013\M3.DSG	11-1-2013	14:56:54	65207.000000	1304.140000	-0.425781	-0.445313	-0.988281	0.573394	0.429358	0.404587	45.806885	22.888184	-26.641846
C:\Users\cware\Desktop\Steller20November\TagTesting20Nov2013\M3.DSG	11-1-2013	14:56:54	65208.000000	1304.160000	-0.386719	-0.457031	-0.972656	0.573394	0.432110	0.402752	43.045044	17.974854	-29.037476
C:\Users\cware\Desktop\Steller20November\TagTesting20Nov2013\M3.DSG	11-1-2013	14:56:54	65209.000000	1304.180000	-0.394531	-0.472656	-0.968750	0.573394	0.433945	0.401835	43.350220	21.087646	-28.961182
C:\Users\cware\Desktop\Steller20November\TagTesting20Nov2013\M3.DSG	11-1-2013	14:56:54	65210.000000	1304.200000	-0.371094	-0.460938	-0.964844	0.572477	0.436697	0.400000	42.343140	21.026611	-28.793335
C:\Users\cware\Desktop\Steller20November\TagTesting20Nov2013\M3.DSG	11-1-2013	14:56:54	65211.000000	1304.220000	-0.371094	-0.476563	-0.953125	0.571560	0.439450	0.398165	39.779663	21.057129	-27.374268
C:\Users\cware\Desktop\Steller20November\TagTesting20Nov2013\M3.DSG	11-1-2013	14:56:54	65212.000000	1304.240000	-0.367188	-0.476563	-0.964844	0.571560	0.442202	0.397248	38.711548	20.492554	-25.787354
C:\Users\cware\Desktop\Steller20November\TagTesting20Nov2013\M3.DSG	11-1-2013	14:56:54	65213.000000	1304.260000	-0.367188	-0.492188	-0.968750	0.570642	0.444037	0.396330	33.523560	22.308350	-24.230957
C:\Users\cware\Desktop\Steller20November\TagTesting20Nov2013\M3.DSG	11-1-2013	14:56:54	65214.000000	1304.280000	-0.351563	-0.492188	-0.976563	0.568807	0.446789	0.395413	30.639648	18.386841	-22.537231
C:\Users\cware\Desktop\Steller20November\TagTesting20Nov2013\M3.DSG	11-1-2013	14:56:54	65215.000000	1304.300000	-0.359375	-0.511719	-0.976563	0.568807	0.447706	0.395413	28.259277	18.035889	-21.072388
C:\Users\cware\Desktop\Steller20November\TagTesting20Nov2013\M3.DSG	11-1-2013	14:56:54	65216.000000	1304.320000	-0.375000	-0.531250	-0.960938	0.568807	0.449541	0.393578	25.939941	18.325806	-19.851685
C:\Users\cware\Desktop\Steller20November\TagTesting20Nov2013\M3.DSG	11-1-2013	14:56:54	65217.000000	1304.340000	-0.367188	-0.523438	-0.957031	0.566972	0.450459	0.395413	26.138306	18.859863	-18.524170
C:\Users\cware\Desktop\Steller20November\TagTesting20Nov2013\M3.DSG	11-1-2013	14:56:54	65218.000000	1304.360000	-0.347656	-0.546875	-0.945313	0.566055	0.453211	0.394495	25.039673	13.580322	-18.569946
C:\Users\cware\Desktop\Steller20November\TagTesting20Nov2013\M3.DSG	11-1-2013	14:56:54	65219.000000	1304.380000	-0.355469	-0.550781	-0.945313	0.566055	0.454128	0.392661	24.383545	15.914917	-18.630981
C:\Users\cware\Desktop\Steller20November\TagTesting20Nov2013\M3.DSG	11-1-2013	14:56:54	65220.000000	1304.400000	-0.367188	-0.562500	-0.957031	0.564220	0.455963	0.393578	22.903442	19.897461	-18.295288
C:\Users\cware\Desktop\Steller20November\TagTesting20Nov2013\M3.DSG	11-1-2013	14:56:54	65221.000000	1304.420000	-0.375000	-0.574219	-0.925781	0.565138	0.457798	0.393578	23.956299	22.933960	-18.249512
C:\Users\cware\Desktop\Steller20November\TagTesting20Nov2013\M3.DSG	11-1-2013	14:56:54	65222.000000	1304.440000	-0.359375	-0.578125	-0.941406	0.564220	0.458716	0.393578	21.438599	24.948120	-16.967773
C:\Users\cware\Desktop\Steller20November\TagTesting20Nov2013\M3.DSG	11-1-2013	14:56:54	65223.000000	1304.460000	-0.363281	-0.578125	-0.949219	0.561468	0.459633	0.394495	20.568848	23.757935	-15.365601
C:\Users\cware\Desktop\Steller20November\TagTesting20Nov2013\M3.DSG	11-1-2013	14:56:54	65224.000000	1304.480000	-0.339844	-0.585938	-0.960938	0.559633	0.462385	0.394495	18.981934	24.002075	-13.656616
C:\Users\cware\Desktop\Steller20November\TagTesting20Nov2013\M3.DSG	11-1-2013	14:56:54	65225.000000	1304.500000	-0.335938	-0.574219	-0.929688	0.558716	0.464220	0.396330	19.210815	24.185181	-14.160156
C:\Users\cware\Desktop\Steller20November\TagTesting20Nov2013\M3.DSG	11-1-2013	14:56:54	65226.000000	1304.520000	-0.351563	-0.593750	-0.953125	0.556881	0.463303	0.397248	21.362305	23.391724	-13.732910
C:\Users\cware\Desktop\Steller20November\TagTesting20Nov2013\M3.DSG	11-1-2013	14:56:54	65227.000000	1304.540000	-0.324219	-0.601563	-0.960938	0.553211	0.466055	0.398165	20.706177	26.489258	-13.534546
C:\Users\cware\Desktop\Steller20November\TagTesting20Nov2013\M3.DSG	11-1-2013	14:56:54	65228.000000	1304.560000	-0.324219	-0.601563	-0.960938	0.552294	0.468807	0.398165	20.324707	21.347046	-15.243530
C:\Users\cware\Desktop\Steller20November\TagTesting20Nov2013\M3.DSG	11-1-2013	14:56:54	65229.000000	1304.580000	-0.328125	-0.605469	-0.921875	0.550459	0.470642	0.400000	21.148682	27.450562	-13.473511
C:\Users\cware\Desktop\Steller20November\TagTesting20Nov2013\M3.DSG	11-1-2013	14:56:54	65230.000000	1304.600000	-0.296875	-0.601563	-0.933594	0.547706	0.473394	0.400000	17.944336	25.375366	-13.442993
C:\Users\cware\Desktop\Steller20November\TagTesting20Nov2013\M3.DSG	11-1-2013	14:56:54	65231.000000	1304.620000	-0.289063	-0.613281	-0.933594	0.545872	0.474312	0.400917	16.876221	22.766113	-13.076782
C:\Users\cware\Desktop\Steller20November\TagTesting20Nov2013\M3.DSG	11-1-2013	14:56:54	65232.000000	1304.640000	-0.289063	-0.617188	-0.921875	0.544954	0.475229	0.401835	18.356323	20.950317	-12.878418
C:\Users\cware\Desktop\Steller20November\TagTesting20Nov2013\M3.DSG	11-1-2013	14:56:54	65233.000000	1304.660000	-0.281250	-0.621094	-0.921875	0.541284	0.477064	0.402752	18.432617	23.101807	-12.466431
C:\Users\cware\Desktop\Steller20November\TagTesting20Nov2013\M3.DSG	11-1-2013	14:56:54	65234.000000	1304.680000	-0.289063	-0.628906	-0.917969	0.541284	0.477982	0.402752	18.096924	24.887085	-13.198853
C:\Users\cware\Desktop\Steller20November\TagTesting20Nov2013\M3.DSG	11-1-2013	14:56:54	65235.000000	1304.700000	-0.265625	-0.644531	-0.910156	0.537615	0.480734	0.404587	20.996094	23.101807	-14.053345
C:\Users\cware\Desktop\Steller20November\TagTesting20Nov2013\M3.DSG	11-1-2013	14:56:54	65236.000000	1304.720000	-0.269531	-0.652344	-0.937500	0.536697	0.482569	0.404587	22.766113	23.422241	-12.725830
C:\Users\cware\Desktop\Steller20November\TagTesting20Nov2013\M3.DSG	11-1-2013	14:56:54	65237.000000	1304.740000	-0.281250	-0.652344	-0.929688	0.533945	0.485321	0.404587	23.529053	21.209717	-10.925293
C:\Users\cware\Desktop\Steller20November\TagTesting20Nov2013\M3.DSG	11-1-2013	14:56:54	65238.000000	1304.760000	-0.324219	-0.667969	-0.937500	0.533028	0.487156	0.403670	23.834229	23.345947	-9.262085
C:\Users\cware\Desktop\Steller20November\TagTesting20Nov2013\M3.DSG	11-1-2013	14:56:54	65239.000000	1304.780000	-0.339844	-0.660156	-0.941406	0.529358	0.489908	0.403670	25.299072	29.388428	-9.277344
C:\Users\cware\Desktop\Steller20November\TagTesting20Nov2013\M3.DSG	11-1-2013	14:56:54	65240.000000	1304.800000	-0.324219	-0.660156	-0.914063	0.527523	0.493578	0.404587	25.695801	31.600952	-9.811401
C:\Users\cware\Desktop\Steller20November\TagTesting20Nov2013\M3.DSG	11-1-2013	14:56:54	65241.000000	1304.820000	-0.308594	-0.640625	-0.917969	0.525688	0.498165	0.404587	28.213501	33.126831	-11.581421
C:\Users\cware\Desktop\Steller20November\TagTesting20Nov2013\M3.DSG	11-1-2013	14:56:54	65242.000000	1304.840000	-0.300781	-0.640625	-0.910156	0.519266	0.499083	0.405505	29.617310	37.094116	-13.122559
C:\Users\cware\Desktop\Steller20November\TagTesting20Nov2013\M3.DSG	11-1-2013	14:56:54	65243.000000	1304.860000	-0.273438	-0.644531	-0.910156	0.517431	0.501835	0.406422	31.570435	35.232544	-14.572144
C:\Users\cware\Desktop\Steller20November\TagTesting20Nov2013\M3.DSG	11-1-2013	14:56:54	65244.000000	1304.880000	-0.265625	-0.644531	-0.898438	0.514679	0.505505	0.406422	35.537720	35.736084	-15.289307
C:\Users\cware\Desktop\Steller20November\TagTesting20Nov2013\M3.DSG	11-1-2013	14:56:54	65245.000000	1304.900000	-0.289063	-0.664063	-0.906250	0.512844	0.509174	0.406422	35.842896	41.519165	-14.358521
C:\Users\cware\Desktop\Steller20November\TagTesting20Nov2013\M3.DSG	11-1-2013	14:56:54	65246.000000	1304.920000	-0.273438	-0.660156	-0.902344	0.507339	0.513761	0.406422	36.041260	42.053223	-15.014648
C:\Users\cware\Desktop\Steller20November\TagTesting20Nov2013\M3.DSG	11-1-2013	14:56:54	65247.000000	1304.940000	-0.265625	-0.671875	-0.894531	0.507339	0.514679	0.406422	37.185669	42.770386	-16.067505
C:\Users\cware\Desktop\Steller20November\TagTesting20Nov2013\M3.DSG	11-1-2013	14:56:54	65248.000000	1304.960000	-0.250000	-0.699219	-0.878906	0.499083	0.521101	0.405505	37.902832	45.944214	-16.708374
C:\Users\cware\Desktop\Steller20November\TagTesting20Nov2013\M3.DSG	11-1-2013	14:56:54	65249.000000	1304.980000	-0.230469	-0.707031	-0.890625	0.495413	0.523853	0.404587	40.222168	43.823242	-17.318726
C:\Users\cware\Desktop\Steller20November\TagTesting20Nov2013\M3.DSG	11-1-2013	14:56:54	65250.000000	1305.000000	-0.226563	-0.718750	-0.894531	0.492661	0.529358	0.405505	40.023804	44.906616	-16.921997
C:\Users\cware\Desktop\Steller20November\TagTesting20Nov2013\M3.DSG	11-1-2013	14:56:54	65251.000000	1305.020000	-0.226563	-0.710938	-0.898438	0.488991	0.532110	0.404587	39.901733	49.484253	-15.182495
C:\Users\cware\Desktop\Steller20November\TagTesting20Nov2013\M3.DSG	11-1-2013	14:56:54	65252.000000	1305.040000	-0.246094	-0.718750	-0.894531	0.482569	0.536697	0.405505	39.840698	50.399780	-14.556885
C:\Users\cware\Desktop\Steller20November\TagTesting20Nov2013\M3.DSG	11-1-2013	14:56:54	65253.000000	1305.060000	-0.234375	-0.714844	-0.875000	0.479817	0.541284	0.405505	41.198730	52.078247	-15.350342
C:\Users\cware\Desktop\Steller20November\TagTesting20Nov2013\M3.DSG	11-1-2013	14:56:54	65254.000000	1305.080000	-0.234375	-0.718750	-0.859375	0.472477	0.546789	0.404587	43.609619	54.656982	-16.067505
C:\Users\cware\Desktop\Steller20November\TagTesting20Nov2013\M3.DSG	11-1-2013	14:56:54	65255.000000	1305.100000	-0.203125	-0.761719	-0.851563	0.468807	0.550459	0.403670	46.737671	57.540894	-17.120361
C:\Users\cware\Desktop\Steller20November\TagTesting20Nov2013\M3.DSG	11-1-2013	14:56:54	65256.000000	1305.120000	-0.203125	-0.761719	-0.851563	0.466055	0.555963	0.403670	51.040649	59.753418	-17.517090
C:\Users\cware\Desktop\Steller20November\TagTesting20Nov2013\M3.DSG	11-1-2013	14:56:54	65257.000000	1305.140000	-0.203125	-0.777344	-0.824219	0.459633	0.560550	0.401835	53.909302	63.720703	-15.945435
C:\Users\cware\Desktop\Steller20November\TagTesting20Nov2013\M3.DSG	11-1-2013	14:56:54	65258.000000	1305.160000	-0.187500	-0.785156	-0.812500	0.455046	0.564220	0.400917	53.237915	65.536499	-14.999390
C:\Users\cware\Desktop\Steller20November\TagTesting20Nov2013\M3.DSG	11-1-2013	14:56:54	65259.000000	1305.180000	-0.167969	-0.808594	-0.789063	0.447706	0.571560	0.398165	54.718018	67.031860	-15.274048
C:\Users\cware\Desktop\Steller20November\TagTesting20Nov2013\M3.DSG	11-1-2013	14:56:54	65260.000000	1305.200000	-0.148438	-0.824219	-0.769531	0.443119	0.575229	0.396330	55.770874	68.756104	-15.655518
C:\Users\cware\Desktop\Steller20November\TagTesting20Nov2013\M3.DSG	11-1-2013	14:56:54	65261.000000	1305.220000	-0.148438	-0.835938	-0.773438	0.434862	0.583486	0.393578	58.135986	72.265625	-15.335083
C:\Users\cware\Desktop\Steller20November\TagTesting20Nov2013\M3.DSG	11-1-2013	14:56:54	65262.000000	1305.240000	-0.136719	-0.863281	-0.753906	0.430275	0.587156	0.392661	58.715820	74.066162	-15.182495
C:\Users\cware\Desktop\Steller20November\TagTesting20Nov2013\M3.DSG	11-1-2013	14:56:54	65263.000000	1305.260000	-0.101563	-0.886719	-0.734375	0.422018	0.597248	0.387156	59.600830	73.181152	-16.830444
C:\Users\cware\Desktop\Steller20November\TagTesting20Nov2013\M3.DSG	11-1-2013	14:56:54	65264.000000	1305.280000	-0.093750	-0.917969	-0.722656	0.418349	0.600917	0.386239	64.422607	72.448730	-18.432617
C:\Users\cware\Desktop\Steller20November\TagTesting20Nov2013\M3.DSG	11-1-2013	14:56:54	65265.000000	1305.300000	-0.093750	-0.953125	-0.695313	0.409174	0.609174	0.378899	68.695068	74.066162	-20.263672
C:\Users\cware\Desktop\Steller20November\TagTesting20Nov2013\M3.DSG	11-1-2013	14:56:54	65266.000000	1305.320000	-0.078125	-0.992188	-0.652344	0.404587	0.613761	0.376147	68.496704	76.950073	-20.278931
C:\Users\cware\Desktop\Steller20November\TagTesting20Nov2013\M3.DSG	11-1-2013	14:56:54	65267.000000	1305.340000	-0.062500	-1.027344	-0.601563	0.398165	0.622018	0.369725	62.850952	78.292847	-19.485474
C:\Users\cware\Desktop\Steller20November\TagTesting20Nov2013\M3.DSG	11-1-2013	14:56:54	65268.000000	1305.360000	-0.062500	-1.031250	-0.605469	0.394495	0.624771	0.366055	60.379028	78.765869	-19.775391
C:\Users\cware\Desktop\Steller20November\TagTesting20Nov2013\M3.DSG	11-1-2013	14:56:54	65269.000000	1305.380000	-0.062500	-1.027344	-0.613281	0.387156	0.634862	0.358716	60.455322	79.299927	-21.011353
C:\Users\cware\Desktop\Steller20November\TagTesting20Nov2013\M3.DSG	11-1-2013	14:56:54	65270.000000	1305.400000	-0.062500	-1.046875	-0.593750	0.382569	0.638532	0.355046	59.890747	82.611084	-20.141602
C:\Users\cware\Desktop\Steller20November\TagTesting20Nov2013\M3.DSG	11-1-2013	14:56:54	65271.000000	1305.420000	-0.046875	-1.089844	-0.558594	0.375229	0.645872	0.348624	56.762695	78.155518	-18.630981
C:\Users\cware\Desktop\Steller20November\TagTesting20Nov2013\M3.DSG	11-1-2013	14:56:54	65272.000000	1305.440000	-0.039063	-1.101563	-0.554688	0.371560	0.648624	0.344954	51.727295	76.400757	-16.296387
C:\Users\cware\Desktop\Steller20November\TagTesting20Nov2013\M3.DSG	11-1-2013	14:56:54	65273.000000	1305.460000	-0.042969	-1.089844	-0.535156	0.364220	0.654128	0.339450	41.610718	76.126099	-12.878418
C:\Users\cware\Desktop\Steller20November\TagTesting20Nov2013\M3.DSG	11-1-2013	14:56:54	65274.000000	1305.480000	-0.046875	-1.089844	-0.523438	0.360550	0.656881	0.337615	32.516479	78.598022	-11.566162
C:\Users\cware\Desktop\Steller20November\TagTesting20Nov2013\M3.DSG	11-1-2013	14:56:54	65275.000000	1305.500000	-0.050781	-1.105469	-0.511719	0.353211	0.660550	0.335780	26.077271	79.788208	-11.627197
C:\Users\cware\Desktop\Steller20November\TagTesting20Nov2013\M3.DSG	11-1-2013	14:56:54	65276.000000	1305.520000	-0.039063	-1.136719	-0.488281	0.349541	0.662385	0.335780	21.469116	78.704834	-10.726929
C:\Users\cware\Desktop\Steller20November\TagTesting20Nov2013\M3.DSG	11-1-2013	14:56:54	65277.000000	1305.540000	-0.027344	-1.140625	-0.492188	0.341284	0.665138	0.334862	21.026611	76.263428	-7.736206
C:\Users\cware\Desktop\Steller20November\TagTesting20Nov2013\M3.DSG	11-1-2013	14:56:54	65278.000000	1305.560000	-0.031250	-1.105469	-0.523438	0.335780	0.667890	0.333945	19.470215	76.675415	-4.318237
C:\Users\cware\Desktop\Steller20November\TagTesting20Nov2013\M3.DSG	11-1-2013	14:56:54	65279.000000	1305.580000	-0.015625	-1.058594	-0.546875	0.333028	0.669725	0.333945	13.809204	74.554443	-1.464844
C:\Users\cware\Desktop\Steller20November\TagTesting20Nov2013\M3.DSG	11-1-2013	14:56:54	65280.000000	1305.600000	0.003906	-1.035156	-0.582031	0.322018	0.670642	0.334862	8.071899	76.812744	3.326416
C:\Users\cware\Desktop\Steller20November\TagTesting20Nov2013\M3.DSG	11-1-2013	14:56:54	65281.000000	1305.620000	-0.003906	-1.042969	-0.636719	0.316514	0.671560	0.336697	1.235962	84.121704	7.598877
C:\Users\cware\Desktop\Steller20November\TagTesting20Nov2013\M3.DSG	11-1-2013	14:56:54	65282.000000	1305.640000	-0.003906	-1.078125	-0.652344	0.303670	0.672477	0.339450	-6.683350	93.826294	9.124756
C:\Users\cware\Desktop\Steller20November\TagTesting20Nov2013\M3.DSG	11-1-2013	14:56:54	65283.000000	1305.660000	0.050781	-1.144531	-0.601563	0.295413	0.671560	0.343119	-13.885498	100.158691	11.932373
C:\Users\cware\Desktop\Steller20November\TagTesting20Nov2013\M3.DSG	11-1-2013	14:56:54	65284.000000	1305.680000	0.050781	-1.144531	-0.601563	0.279817	0.671560	0.350459	-15.457153	99.273682	16.662598
C:\Users\cware\Desktop\Steller20November\TagTesting20Nov2013\M3.DSG	11-1-2013	14:56:54	65285.000000	1305.700000	0.128906	-1.140625	-0.636719	0.271560	0.670642	0.352294	-17.608643	95.993042	23.010254
C:\Users\cware\Desktop\Steller20November\TagTesting20Nov2013\M3.DSG	11-1-2013	14:56:54	65286.000000	1305.720000	0.140625	-1.125000	-0.675781	0.252294	0.667890	0.358716	-21.667480	100.402832	26.382446
C:\Users\cware\Desktop\Steller20November\TagTesting20Nov2013\M3.DSG	11-1-2013	14:56:54	65287.000000	1305.740000	0.175781	-1.121094	-0.699219	0.241284	0.667890	0.362385	-24.856567	113.082886	26.870728
C:\Users\cware\Desktop\Steller20November\TagTesting20Nov2013\M3.DSG	11-1-2013	14:56:54	65288.000000	1305.760000	0.234375	-1.121094	-0.679688	0.219266	0.663303	0.368807	-27.374268	122.604370	24.078369
C:\Users\cware\Desktop\Steller20November\TagTesting20Nov2013\M3.DSG	11-1-2013	14:56:54	65289.000000	1305.780000	0.273438	-1.121094	-0.683594	0.209174	0.662385	0.372477	-28.656006	129.928589	18.997192
C:\Users\cware\Desktop\Steller20November\TagTesting20Nov2013\M3.DSG	11-1-2013	14:56:54	65290.000000	1305.800000	0.328125	-1.121094	-0.679688	0.186239	0.657798	0.376147	-29.266357	130.767822	16.830444
C:\Users\cware\Desktop\Steller20November\TagTesting20Nov2013\M3.DSG	11-1-2013	14:56:54	65291.000000	1305.820000	0.367188	-1.144531	-0.675781	0.174312	0.655963	0.378899	-27.694702	130.111694	16.540527
C:\Users\cware\Desktop\Steller20November\TagTesting20Nov2013\M3.DSG	11-1-2013	14:56:54	65292.000000	1305.840000	0.402344	-1.152344	-0.691406	0.151376	0.650459	0.381651	-22.720337	131.347656	18.997192
C:\Users\cware\Desktop\Steller20November\TagTesting20Nov2013\M3.DSG	11-1-2013	14:56:54	65293.000000	1305.860000	0.449219	-1.167969	-0.707031	0.140367	0.649541	0.381651	-20.874023	128.402710	24.383545
C:\Users\cware\Desktop\Steller20November\TagTesting20Nov2013\M3.DSG	11-1-2013	14:56:54	65294.000000	1305.880000	0.464844	-1.207031	-0.621094	0.128440	0.644954	0.381651	-24.002075	119.918823	28.244019
C:\Users\cware\Desktop\Steller20November\TagTesting20Nov2013\M3.DSG	11-1-2013	14:56:54	65295.000000	1305.900000	0.484375	-1.175781	-0.554688	0.103670	0.643119	0.380734	-28.533936	111.434937	35.202026
C:\Users\cware\Desktop\Steller20November\TagTesting20Nov2013\M3.DSG	11-1-2013	14:56:54	65296.000000	1305.920000	0.460938	-1.109375	-0.519531	0.093578	0.637615	0.381651	-31.646729	105.636597	33.828735
C:\Users\cware\Desktop\Steller20November\TagTesting20Nov2013\M3.DSG	11-1-2013	14:56:54	65297.000000	1305.940000	0.441406	-1.054688	-0.523438	0.070642	0.633028	0.379817	-26.062012	105.163574	32.012939
C:\Users\cware\Desktop\Steller20November\TagTesting20Nov2013\M3.DSG	11-1-2013	14:56:54	65298.000000	1305.960000	0.468750	-1.031250	-0.523438	0.058716	0.630275	0.377982	-26.535034	106.811523	25.680542
C:\Users\cware\Desktop\Steller20November\TagTesting20Nov2013\M3.DSG	11-1-2013	14:56:54	65299.000000	1305.980000	0.468750	-1.003906	-0.531250	0.038532	0.623853	0.373394	-27.755737	105.621338	25.299072
C:\Users\cware\Desktop\Steller20November\TagTesting20Nov2013\M3.DSG	11-1-2013	14:56:54	65300.000000	1306.000000	0.527344	-1.019531	-0.496094	0.027523	0.621101	0.371560	-32.791138	108.688354	24.688721
C:\Users\cware\Desktop\Steller20November\TagTesting20Nov2013\M3.DSG	11-1-2013	14:56:54	65301.000000	1306.020000	0.519531	-1.023438	-0.527344	0.006422	0.613761	0.367890	-38.391113	107.101440	33.996582
C:\Users\cware\Desktop\Steller20November\TagTesting20Nov2013\M3.DSG	11-1-2013	14:56:54	65302.000000	1306.040000	0.511719	-1.074219	-0.496094	-0.003670	0.609174	0.366055	-43.975830	107.971191	44.082642
C:\Users\cware\Desktop\Steller20November\TagTesting20Nov2013\M3.DSG	11-1-2013	14:56:54	65303.000000	1306.060000	0.437500	-1.132813	-0.429688	-0.028440	0.596330	0.363303	-57.342529	120.361328	52.841187
C:\Users\cware\Desktop\Steller20November\TagTesting20Nov2013\M3.DSG	11-1-2013	14:56:54	65304.000000	1306.080000	0.449219	-1.210938	-0.335938	-0.043119	0.588991	0.360550	-65.414429	128.250122	48.538208
C:\Users\cware\Desktop\Steller20November\TagTesting20Nov2013\M3.DSG	11-1-2013	14:56:54	65305.000000	1306.100000	0.488281	-1.320313	-0.445313	-0.066055	0.572477	0.356881	-73.257446	89.447021	50.476074
C:\Users\cware\Desktop\Steller20November\TagTesting20Nov2013\M3.DSG	11-1-2013	14:56:54	65306.000000	1306.120000	0.488281	-1.339844	-0.476563	-0.077982	0.563303	0.358716	-95.260620	87.310791	61.065674
C:\Users\cware\Desktop\Steller20November\TagTesting20Nov2013\M3.DSG	11-1-2013	14:56:54	65307.000000	1306.140000	0.437500	-1.093750	-0.472656	-0.099083	0.538532	0.366055	-130.020142	73.532104	63.201904
C:\Users\cware\Desktop\Steller20November\TagTesting20Nov2013\M3.DSG	11-1-2013	14:56:54	65308.000000	1306.160000	0.445313	-0.777344	-0.375000	-0.109174	0.523853	0.372477	-153.945923	63.720703	54.153442
C:\Users\cware\Desktop\Steller20November\TagTesting20Nov2013\M3.DSG	11-1-2013	14:56:54	65309.000000	1306.180000	0.527344	-0.636719	-0.363281	-0.127523	0.491743	0.387156	-162.246704	63.446045	50.979614
C:\Users\cware\Desktop\Steller20November\TagTesting20Nov2013\M3.DSG	11-1-2013	14:56:54	65310.000000	1306.200000	0.566406	-0.625000	-0.421875	-0.133945	0.474312	0.394495	-161.727905	45.394897	54.656982
C:\Users\cware\Desktop\Steller20November\TagTesting20Nov2013\M3.DSG	11-1-2013	14:56:54	65311.000000	1306.220000	0.742188	-0.828125	-0.480469	-0.147706	0.438532	0.409174	-137.939453	33.569336	53.390503
C:\Users\cware\Desktop\Steller20November\TagTesting20Nov2013\M3.DSG	11-1-2013	14:56:54	65312.000000	1306.240000	0.742188	-0.828125	-0.480469	-0.154128	0.422936	0.415596	-104.370117	9.094238	30.288696
C:\Users\cware\Desktop\Steller20November\TagTesting20Nov2013\M3.DSG	11-1-2013	14:56:54	65313.000000	1306.260000	0.664063	-0.796875	-0.515625	-0.157798	0.406422	0.423853	-44.982910	8.270264	3.265381
C:\Users\cware\Desktop\Steller20November\TagTesting20Nov2013\M3.DSG	11-1-2013	14:56:54	65314.000000	1306.280000	0.558594	-0.738281	-0.574219	-0.157798	0.406422	0.423853	-2.349854	12.756348	-13.473511
C:\Users\cware\Desktop\Steller20November\TagTesting20Nov2013\M3.DSG	11-1-2013	14:56:54	65315.000000	1306.300000	0.386719	-0.781250	-0.597656	-0.162385	0.411927	0.415596	23.498535	43.029785	-16.052246
C:\Users\cware\Desktop\Steller20November\TagTesting20Nov2013\M3.DSG	11-1-2013	14:56:54	65316.000000	1306.320000	0.343750	-0.785156	-0.511719	-0.166972	0.415596	0.408257	32.028198	75.714111	-4.760742
C:\Users\cware\Desktop\Steller20November\TagTesting20Nov2013\M3.DSG	11-1-2013	14:56:54	65317.000000	1306.340000	0.480469	-0.703125	-0.367188	-0.174312	0.419266	0.387156	32.928467	80.886841	9.216309
C:\Users\cware\Desktop\Steller20November\TagTesting20Nov2013\M3.DSG	11-1-2013	14:56:54	65318.000000	1306.360000	0.570313	-0.589844	-0.433594	-0.185321	0.422018	0.378899	21.835327	67.855835	13.458252
C:\Users\cware\Desktop\Steller20November\TagTesting20Nov2013\M3.DSG	11-1-2013	14:56:54	65319.000000	1306.380000	0.636719	-0.585938	-0.578125	-0.191743	0.420183	0.369725	14.572144	51.895142	9.185791
C:\Users\cware\Desktop\Steller20November\TagTesting20Nov2013\M3.DSG	11-1-2013	14:56:54	65320.000000	1306.400000	0.613281	-0.652344	-0.644531	-0.200917	0.422936	0.356881	11.306763	58.074951	6.744385
C:\Users\cware\Desktop\Steller20November\TagTesting20Nov2013\M3.DSG	11-1-2013	14:56:54	65321.000000	1306.420000	0.636719	-0.726563	-0.617188	-0.204587	0.422018	0.348624	2.822876	62.500000	6.072998
C:\Users\cware\Desktop\Steller20November\TagTesting20Nov2013\M3.DSG	11-1-2013	14:56:54	65322.000000	1306.440000	0.714844	-0.757813	-0.527344	-0.213761	0.420183	0.336697	-7.247925	55.847168	4.196167
C:\Users\cware\Desktop\Steller20November\TagTesting20Nov2013\M3.DSG	11-1-2013	14:56:54	65323.000000	1306.460000	0.679688	-0.765625	-0.464844	-0.219266	0.420183	0.332110	-17.486572	54.092407	8.010864
C:\Users\cware\Desktop\Steller20November\TagTesting20Nov2013\M3.DSG	11-1-2013	14:56:54	65324.000000	1306.480000	0.722656	-0.777344	-0.433594	-0.225688	0.415596	0.320183	-28.121948	50.125122	9.185791
C:\Users\cware\Desktop\Steller20November\TagTesting20Nov2013\M3.DSG	11-1-2013	14:56:54	65325.000000	1306.500000	0.800781	-0.765625	-0.523438	-0.229358	0.412844	0.316514	-29.556274	51.712036	5.126953
C:\Users\cware\Desktop\Steller20November\TagTesting20Nov2013\M3.DSG	11-1-2013	14:56:54	65326.000000	1306.520000	0.867188	-0.734375	-0.511719	-0.235780	0.407339	0.307339	-28.198242	53.588867	0.061035
C:\Users\cware\Desktop\Steller20November\TagTesting20Nov2013\M3.DSG	11-1-2013	14:56:54	65327.000000	1306.540000	0.812500	-0.726563	-0.492188	-0.238532	0.407339	0.302752	-27.938843	50.338745	-6.713867
C:\Users\cware\Desktop\Steller20November\TagTesting20Nov2013\M3.DSG	11-1-2013	14:56:54	65328.000000	1306.560000	0.753906	-0.742188	-0.507813	-0.244037	0.404587	0.293578	-30.242920	52.505493	-7.873535
C:\Users\cware\Desktop\Steller20November\TagTesting20Nov2013\M3.DSG	11-1-2013	14:56:54	65329.000000	1306.580000	0.808594	-0.757813	-0.542969	-0.245872	0.403670	0.288073	-29.647827	63.613892	-7.705688
C:\Users\cware\Desktop\Steller20November\TagTesting20Nov2013\M3.DSG	11-1-2013	14:56:54	65330.000000	1306.600000	0.855469	-0.750000	-0.480469	-0.252294	0.401835	0.276147	-32.730103	66.101074	-9.918213
C:\Users\cware\Desktop\Steller20November\TagTesting20Nov2013\M3.DSG	11-1-2013	14:56:54	65331.000000	1306.620000	0.882813	-0.757813	-0.437500	-0.255046	0.402752	0.271560	-38.574219	57.495117	-17.715454
C:\Users\cware\Desktop\Steller20November\TagTesting20Nov2013\M3.DSG	11-1-2013	14:56:54	65332.000000	1306.640000	0.804688	-0.730469	-0.472656	-0.256881	0.401835	0.265138	-34.881592	55.847168	-19.012451
C:\Users\cware\Desktop\Steller20November\TagTesting20Nov2013\M3.DSG	11-1-2013	14:56:54	65333.000000	1306.660000	0.843750	-0.710938	-0.503906	-0.259633	0.402752	0.255963	-35.415649	62.072754	-13.824463
C:\Users\cware\Desktop\Steller20November\TagTesting20Nov2013\M3.DSG	11-1-2013	14:56:54	65334.000000	1306.680000	0.687500	-0.656250	-0.558594	-0.260550	0.402752	0.250459	-36.605835	74.600220	-15.792847
C:\Users\cware\Desktop\Steller20November\TagTesting20Nov2013\M3.DSG	11-1-2013	14:56:54	65335.000000	1306.700000	0.699219	-0.707031	-0.554688	-0.265138	0.403670	0.236697	-41.564941	72.692871	-18.264771
C:\Users\cware\Desktop\Steller20November\TagTesting20Nov2013\M3.DSG	11-1-2013	14:56:54	65336.000000	1306.720000	0.734375	-0.742188	-0.488281	-0.266972	0.402752	0.229358	-46.798706	90.347290	-17.974854
C:\Users\cware\Desktop\Steller20November\TagTesting20Nov2013\M3.DSG	11-1-2013	14:56:54	65337.000000	1306.740000	0.761719	-0.738281	-0.441406	-0.271560	0.403670	0.214679	-55.282593	58.563232	-19.073486
C:\Users\cware\Desktop\Steller20November\TagTesting20Nov2013\M3.DSG	11-1-2013	14:56:54	65338.000000	1306.760000	0.816406	-0.781250	-0.378906	-0.271560	0.400917	0.210092	-62.591553	83.389282	-11.505127
C:\Users\cware\Desktop\Steller20November\TagTesting20Nov2013\M3.DSG	11-1-2013	14:56:54	65339.000000	1306.780000	0.761719	-0.804688	-0.378906	-0.275229	0.402752	0.199083	-79.406738	63.476563	-8.224487
C:\Users\cware\Desktop\Steller20November\TagTesting20Nov2013\M3.DSG	11-1-2013	14:56:54	65340.000000	1306.800000	0.761719	-0.804688	-0.378906	-0.277064	0.400917	0.195413	-91.979980	60.348511	-7.446289
C:\Users\cware\Desktop\Steller20November\TagTesting20Nov2013\M3.DSG	11-1-2013	14:56:54	65341.000000	1306.820000	0.796875	-0.718750	-0.296875	-0.279817	0.396330	0.190826	-102.508545	52.200317	-6.256104
C:\Users\cware\Desktop\Steller20November\TagTesting20Nov2013\M3.DSG	11-1-2013	14:56:54	65342.000000	1306.840000	0.789063	-0.656250	-0.351563	-0.280734	0.393578	0.188991	-105.163574	69.366455	-4.394531
C:\Users\cware\Desktop\Steller20November\TagTesting20Nov2013\M3.DSG	11-1-2013	14:56:54	65343.000000	1306.860000	0.812500	-0.664063	-0.375000	-0.284404	0.388991	0.185321	-97.518921	43.533325	-11.962891
C:\Users\cware\Desktop\Steller20November\TagTesting20Nov2013\M3.DSG	11-1-2013	14:56:54	65344.000000	1306.880000	0.675781	-0.640625	-0.386719	-0.285321	0.387156	0.183486	-84.564209	83.953857	-9.643555
C:\Users\cware\Desktop\Steller20November\TagTesting20Nov2013\M3.DSG	11-1-2013	14:56:54	65345.000000	1306.900000	0.781250	-0.648438	-0.289063	-0.288073	0.386239	0.172477	-77.941895	67.550659	-10.696411
C:\Users\cware\Desktop\Steller20November\TagTesting20Nov2013\M3.DSG	11-1-2013	14:56:54	65346.000000	1306.920000	0.843750	-0.621094	-0.281250	-0.289908	0.384404	0.167890	-71.029663	40.893555	-10.650635
C:\Users\cware\Desktop\Steller20November\TagTesting20Nov2013\M3.DSG	11-1-2013	14:56:54	65347.000000	1306.940000	0.832031	-0.632813	-0.253906	-0.290826	0.383486	0.162385	-77.011108	41.656494	-9.689331
C:\Users\cware\Desktop\Steller20November\TagTesting20Nov2013\M3.DSG	11-1-2013	14:56:54	65348.000000	1306.960000	0.890625	-0.675781	-0.257813	-0.290826	0.381651	0.162385	-76.187134	18.844604	-8.560181
C:\Users\cware\Desktop\Steller20November\TagTesting20Nov2013\M3.DSG	11-1-2013	14:56:54	65349.000000	1306.980000	0.785156	-0.656250	-0.320313	-0.291743	0.379817	0.162385	-70.480347	29.098511	-1.693726
C:\Users\cware\Desktop\Steller20November\TagTesting20Nov2013\M3.DSG	11-1-2013	14:56:54	65350.000000	1307.000000	0.828125	-0.675781	-0.296875	-0.291743	0.378899	0.162385	-62.545776	10.040283	-5.065918
C:\Users\cware\Desktop\Steller20November\TagTesting20Nov2013\M3.DSG	11-1-2013	14:56:54	65351.000000	1307.020000	0.730469	-0.730469	-0.312500	-0.293578	0.377064	0.163303	-59.677124	20.202637	-3.509521
C:\Users\cware\Desktop\Steller20November\TagTesting20Nov2013\M3.DSG	11-1-2013	14:56:54	65352.000000	1307.040000	0.777344	-0.738281	-0.281250	-0.293578	0.374312	0.163303	-60.699463	21.408081	-3.509521
C:\Users\cware\Desktop\Steller20November\TagTesting20Nov2013\M3.DSG	11-1-2013	14:56:54	65353.000000	1307.060000	0.746094	-0.789063	-0.335938	-0.294495	0.372477	0.163303	-60.989380	26.321411	-2.166748
C:\Users\cware\Desktop\Steller20November\TagTesting20Nov2013\M3.DSG	11-1-2013	14:56:54	65354.000000	1307.080000	0.695313	-0.792969	-0.320313	-0.295413	0.371560	0.163303	-61.340332	19.134521	-0.732422
C:\Users\cware\Desktop\Steller20November\TagTesting20Nov2013\M3.DSG	11-1-2013	14:56:54	65355.000000	1307.100000	0.691406	-0.769531	-0.335938	-0.296330	0.366972	0.163303	-59.432983	36.926270	0.671387
C:\Users\cware\Desktop\Steller20November\TagTesting20Nov2013\M3.DSG	11-1-2013	14:56:54	65356.000000	1307.120000	0.765625	-0.718750	-0.332031	-0.297248	0.365138	0.159633	-55.358887	28.945923	2.517700
C:\Users\cware\Desktop\Steller20November\TagTesting20Nov2013\M3.DSG	11-1-2013	14:56:54	65357.000000	1307.140000	0.734375	-0.656250	-0.371094	-0.299083	0.363303	0.157798	-43.121338	36.346436	3.128052
C:\Users\cware\Desktop\Steller20November\TagTesting20Nov2013\M3.DSG	11-1-2013	14:56:54	65358.000000	1307.160000	0.816406	-0.585938	-0.378906	-0.300917	0.360550	0.146789	-44.540405	26.260376	0.946045
C:\Users\cware\Desktop\Steller20November\TagTesting20Nov2013\M3.DSG	11-1-2013	14:56:54	65359.000000	1307.180000	0.828125	-0.589844	-0.394531	-0.300917	0.360550	0.149541	-41.198730	28.900146	-1.815796
C:\Users\cware\Desktop\Steller20November\TagTesting20Nov2013\M3.DSG	11-1-2013	14:56:54	65360.000000	1307.200000	0.804688	-0.613281	-0.359375	-0.302752	0.357798	0.145872	-42.129517	22.155762	-1.770020
C:\Users\cware\Desktop\Steller20November\TagTesting20Nov2013\M3.DSG	11-1-2013	14:56:54	65361.000000	1307.220000	0.875000	-0.632813	-0.359375	-0.302752	0.356881	0.145872	-40.863037	24.658203	1.296997
C:\Users\cware\Desktop\Steller20November\TagTesting20Nov2013\M3.DSG	11-1-2013	14:56:54	65362.000000	1307.240000	0.789063	-0.636719	-0.382813	-0.304587	0.355046	0.143119	-39.413452	18.096924	1.327515
C:\Users\cware\Desktop\Steller20November\TagTesting20Nov2013\M3.DSG	11-1-2013	14:56:54	65363.000000	1307.260000	0.878906	-0.675781	-0.339844	-0.304587	0.353211	0.142202	-42.388916	9.735107	7.705688
C:\Users\cware\Desktop\Steller20November\TagTesting20Nov2013\M3.DSG	11-1-2013	14:56:54	65364.000000	1307.280000	0.882813	-0.679688	-0.324219	-0.305505	0.349541	0.144954	-41.503906	8.102417	8.834839
C:\Users\cware\Desktop\Steller20November\TagTesting20Nov2013\M3.DSG	11-1-2013	14:56:54	65365.000000	1307.300000	0.773438	-0.753906	-0.363281	-0.307339	0.346789	0.144037	-36.102295	12.130737	12.619019
C:\Users\cware\Desktop\Steller20November\TagTesting20Nov2013\M3.DSG	11-1-2013	14:56:54	65366.000000	1307.320000	0.812500	-0.746094	-0.343750	-0.309174	0.340367	0.143119	-41.503906	20.431519	14.450073
C:\Users\cware\Desktop\Steller20November\TagTesting20Nov2013\M3.DSG	11-1-2013	14:56:54	65367.000000	1307.340000	0.847656	-0.753906	-0.335938	-0.309174	0.338532	0.143119	-31.539917	-0.885010	13.259888
C:\Users\cware\Desktop\Steller20November\TagTesting20Nov2013\M3.DSG	11-1-2013	14:56:54	65368.000000	1307.360000	0.824219	-0.710938	-0.339844	-0.310092	0.333028	0.144037	-27.847290	11.535645	16.494751
C:\Users\cware\Desktop\Steller20November\TagTesting20Nov2013\M3.DSG	11-1-2013	14:56:54	65369.000000	1307.380000	0.890625	-0.722656	-0.308594	-0.312844	0.329358	0.142202	-26.336670	3.540039	13.183594
C:\Users\cware\Desktop\Steller20November\TagTesting20Nov2013\M3.DSG	11-1-2013	14:56:54	65370.000000	1307.400000	0.828125	-0.742188	-0.343750	-0.312844	0.327523	0.143119	-32.363892	0.610352	10.559082
C:\Users\cware\Desktop\Steller20November\TagTesting20Nov2013\M3.DSG	11-1-2013	14:56:54	65371.000000	1307.420000	0.839844	-0.707031	-0.347656	-0.315596	0.322018	0.144037	-30.853271	2.258301	12.649536
C:\Users\cware\Desktop\Steller20November\TagTesting20Nov2013\M3.DSG	11-1-2013	14:56:54	65372.000000	1307.440000	0.839844	-0.675781	-0.324219	-0.314679	0.320183	0.144954	-29.510498	-0.152588	17.089844
C:\Users\cware\Desktop\Steller20November\TagTesting20Nov2013\M3.DSG	11-1-2013	14:56:54	65373.000000	1307.460000	0.796875	-0.609375	-0.375000	-0.316514	0.313761	0.147706	-27.969360	0.610352	18.844604
C:\Users\cware\Desktop\Steller20November\TagTesting20Nov2013\M3.DSG	11-1-2013	14:56:54	65374.000000	1307.480000	0.824219	-0.539063	-0.351563	-0.317431	0.310092	0.146789	-28.411865	0.030518	17.074585
C:\Users\cware\Desktop\Steller20November\TagTesting20Nov2013\M3.DSG	11-1-2013	14:56:54	65375.000000	1307.500000	0.855469	-0.515625	-0.378906	-0.318349	0.304587	0.150459	-27.465820	-2.288818	17.791748
C:\Users\cware\Desktop\Steller20November\TagTesting20Nov2013\M3.DSG	11-1-2013	14:56:54	65376.000000	1307.520000	0.859375	-0.523438	-0.382813	-0.319266	0.300917	0.150459	-27.114868	-17.745972	16.296387
C:\Users\cware\Desktop\Steller20November\TagTesting20Nov2013\M3.DSG	11-1-2013	14:56:54	65377.000000	1307.540000	0.843750	-0.503906	-0.402344	-0.319266	0.294495	0.157798	-23.437500	1.205444	20.065308
C:\Users\cware\Desktop\Steller20November\TagTesting20Nov2013\M3.DSG	11-1-2013	14:56:54	65378.000000	1307.560000	0.906250	-0.535156	-0.378906	-0.321101	0.289908	0.157798	-22.186279	-16.662598	20.385742
C:\Users\cware\Desktop\Steller20November\TagTesting20Nov2013\M3.DSG	11-1-2013	14:56:54	65379.000000	1307.580000	0.867188	-0.554688	-0.390625	-0.321101	0.284404	0.163303	-26.199341	-24.017334	20.233154
C:\Users\cware\Desktop\Steller20November\TagTesting20Nov2013\M3.DSG	11-1-2013	14:56:54	65380.000000	1307.600000	0.800781	-0.585938	-0.417969	-0.322018	0.280734	0.167890	-23.117065	-12.863159	24.765015
C:\Users\cware\Desktop\Steller20November\TagTesting20Nov2013\M3.DSG	11-1-2013	14:56:54	65381.000000	1307.620000	0.863281	-0.589844	-0.421875	-0.322936	0.271560	0.170642	-19.851685	-13.626099	25.604248
C:\Users\cware\Desktop\Steller20November\TagTesting20Nov2013\M3.DSG	11-1-2013	14:56:54	65382.000000	1307.640000	0.882813	-0.605469	-0.425781	-0.322936	0.266972	0.174312	-17.990112	-16.342163	24.856567
C:\Users\cware\Desktop\Steller20November\TagTesting20Nov2013\M3.DSG	11-1-2013	14:56:54	65383.000000	1307.660000	0.839844	-0.617188	-0.449219	-0.323853	0.258716	0.177982	-17.044067	-8.193970	24.353027
C:\Users\cware\Desktop\Steller20November\TagTesting20Nov2013\M3.DSG	11-1-2013	14:56:54	65384.000000	1307.680000	0.835938	-0.613281	-0.468750	-0.323853	0.254128	0.178899	-16.006470	-6.668091	24.139404
C:\Users\cware\Desktop\Steller20November\TagTesting20Nov2013\M3.DSG	11-1-2013	14:56:54	65385.000000	1307.700000	0.855469	-0.589844	-0.449219	-0.325688	0.246789	0.179817	-18.280029	-2.944946	25.299072
C:\Users\cware\Desktop\Steller20November\TagTesting20Nov2013\M3.DSG	11-1-2013	14:56:54	65386.000000	1307.720000	0.847656	-0.542969	-0.417969	-0.325688	0.242202	0.181651	-17.211914	-12.145996	28.015137
C:\Users\cware\Desktop\Steller20November\TagTesting20Nov2013\M3.DSG	11-1-2013	14:56:54	65387.000000	1307.740000	0.859375	-0.527344	-0.453125	-0.327523	0.232110	0.182569	-20.675659	-2.716064	29.235840
C:\Users\cware\Desktop\Steller20November\TagTesting20Nov2013\M3.DSG	11-1-2013	14:56:54	65388.000000	1307.760000	0.859375	-0.460938	-0.480469	-0.326606	0.226606	0.183486	-21.163940	-3.646851	29.067993
C:\Users\cware\Desktop\Steller20November\TagTesting20Nov2013\M3.DSG	11-1-2013	14:56:54	65389.000000	1307.780000	0.820313	-0.429688	-0.496094	-0.328440	0.218349	0.184404	-17.974854	-2.182007	30.532837
C:\Users\cware\Desktop\Steller20November\TagTesting20Nov2013\M3.DSG	11-1-2013	14:56:54	65390.000000	1307.800000	0.875000	-0.433594	-0.492188	-0.328440	0.213761	0.184404	-16.464233	-8.666992	29.495239
C:\Users\cware\Desktop\Steller20November\TagTesting20Nov2013\M3.DSG	11-1-2013	14:56:54	65391.000000	1307.820000	0.882813	-0.425781	-0.476563	-0.328440	0.202752	0.185321	-11.413574	5.432129	32.165527
C:\Users\cware\Desktop\Steller20November\TagTesting20Nov2013\M3.DSG	11-1-2013	14:56:54	65392.000000	1307.840000	0.886719	-0.421875	-0.460938	-0.330275	0.199083	0.185321	-10.223389	-2.349854	28.854370
C:\Users\cware\Desktop\Steller20November\TagTesting20Nov2013\M3.DSG	11-1-2013	14:56:54	65393.000000	1307.860000	0.882813	-0.398438	-0.488281	-0.329358	0.189908	0.187156	-7.400513	-7.247925	25.497437
C:\Users\cware\Desktop\Steller20November\TagTesting20Nov2013\M3.DSG	11-1-2013	14:56:54	65394.000000	1307.880000	0.882813	-0.398438	-0.488281	-0.329358	0.186239	0.188073	-6.195068	-8.666992	24.765015
C:\Users\cware\Desktop\Steller20November\TagTesting20Nov2013\M3.DSG	11-1-2013	14:56:54	65395.000000	1307.900000	0.898438	-0.406250	-0.511719	-0.329358	0.181651	0.188991	-3.768921	-11.032104	25.619507
C:\Users\cware\Desktop\Steller20November\TagTesting20Nov2013\M3.DSG	11-1-2013	14:56:54	65396.000000	1307.920000	0.882813	-0.421875	-0.484375	-0.330275	0.174312	0.188991	-1.724243	5.950928	28.793335
C:\Users\cware\Desktop\Steller20November\TagTesting20Nov2013\M3.DSG	11-1-2013	14:56:54	65397.000000	1307.940000	0.933594	-0.417969	-0.496094	-0.329358	0.169725	0.188073	-3.143311	1.129150	28.594971
C:\Users\cware\Desktop\Steller20November\TagTesting20Nov2013\M3.DSG	11-1-2013	14:56:54	65398.000000	1307.960000	0.917969	-0.417969	-0.500000	-0.330275	0.160550	0.188073	-3.463745	0.244141	26.489258
C:\Users\cware\Desktop\Steller20November\TagTesting20Nov2013\M3.DSG	11-1-2013	14:56:54	65399.000000	1307.980000	0.953125	-0.406250	-0.500000	-0.329358	0.158716	0.188073	-3.158569	-3.906250	23.513794
C:\Users\cware\Desktop\Steller20November\TagTesting20Nov2013\M3.DSG	11-1-2013	14:56:54	65400.000000	1308.000000	0.972656	-0.386719	-0.480469	-0.330275	0.150459	0.188991	0.991821	-8.651733	22.918701
C:\Users\cware\Desktop\Steller20November\TagTesting20Nov2013\M3.DSG	11-1-2013	14:56:54	65401.000000	1308.020000	0.960938	-0.367188	-0.464844	-0.330275	0.146789	0.188991	-0.625610	-6.988525	22.109985
C:\Users\cware\Desktop\Steller20November\TagTesting20Nov2013\M3.DSG	11-1-2013	14:56:54	65402.000000	1308.040000	0.933594	-0.375000	-0.476563	-0.330275	0.140367	0.189908	-1.754761	-0.274658	23.544312
C:\Users\cware\Desktop\Steller20November\TagTesting20Nov2013\M3.DSG	11-1-2013	14:56:54	65403.000000	1308.060000	0.960938	-0.316406	-0.457031	-0.330275	0.136697	0.190826	-0.900269	-13.031006	22.720337
C:\Users\cware\Desktop\Steller20November\TagTesting20Nov2013\M3.DSG	11-1-2013	14:56:54	65404.000000	1308.080000	0.949219	-0.296875	-0.488281	-0.328440	0.130275	0.193578	-1.724243	-11.215210	23.925781
C:\Users\cware\Desktop\Steller20November\TagTesting20Nov2013\M3.DSG	11-1-2013	14:56:54	65405.000000	1308.100000	0.933594	-0.320313	-0.500000	-0.328440	0.126606	0.193578	-1.586914	-12.512207	21.560669
C:\Users\cware\Desktop\Steller20November\TagTesting20Nov2013\M3.DSG	11-1-2013	14:56:54	65406.000000	1308.120000	0.921875	-0.289063	-0.515625	-0.326606	0.119266	0.196330	-0.686646	-0.411987	23.345947
C:\Users\cware\Desktop\Steller20November\TagTesting20Nov2013\M3.DSG	11-1-2013	14:56:54	65407.000000	1308.140000	0.953125	-0.253906	-0.488281	-0.326606	0.114679	0.197248	0.854492	-5.432129	23.818970
C:\Users\cware\Desktop\Steller20November\TagTesting20Nov2013\M3.DSG	11-1-2013	14:56:54	65408.000000	1308.160000	0.941406	-0.230469	-0.484375	-0.327523	0.110092	0.198165	2.410889	-13.366699	22.033691
C:\Users\cware\Desktop\Steller20November\TagTesting20Nov2013\M3.DSG	11-1-2013	14:56:54	65409.000000	1308.180000	0.906250	-0.253906	-0.496094	-0.325688	0.104587	0.199083	7.797241	3.997803	24.826050
C:\Users\cware\Desktop\Steller20November\TagTesting20Nov2013\M3.DSG	11-1-2013	14:56:54	65410.000000	1308.200000	0.953125	-0.253906	-0.519531	-0.325688	0.100917	0.200000	9.536743	-8.087158	23.193359
C:\Users\cware\Desktop\Steller20November\TagTesting20Nov2013\M3.DSG	11-1-2013	14:56:54	65411.000000	1308.220000	0.953125	-0.257813	-0.507813	-0.324771	0.094495	0.200917	6.317139	-6.622314	23.315430
C:\Users\cware\Desktop\Steller20November\TagTesting20Nov2013\M3.DSG	11-1-2013	14:56:54	65412.000000	1308.240000	0.953125	-0.242188	-0.500000	-0.323853	0.090826	0.201835	10.314941	-9.674072	23.834229
C:\Users\cware\Desktop\Steller20November\TagTesting20Nov2013\M3.DSG	11-1-2013	14:56:54	65413.000000	1308.260000	0.949219	-0.250000	-0.507813	-0.322936	0.084404	0.203670	10.620117	1.190186	29.327393
C:\Users\cware\Desktop\Steller20November\TagTesting20Nov2013\M3.DSG	11-1-2013	14:56:54	65414.000000	1308.280000	0.992188	-0.238281	-0.488281	-0.322018	0.081651	0.204587	9.353638	-22.460938	28.778076
C:\Users\cware\Desktop\Steller20November\TagTesting20Nov2013\M3.DSG	11-1-2013	14:56:54	65415.000000	1308.300000	0.878906	-0.218750	-0.535156	-0.320183	0.072477	0.210092	6.195068	-7.263184	33.401489
C:\Users\cware\Desktop\Steller20November\TagTesting20Nov2013\M3.DSG	11-1-2013	14:56:54	65416.000000	1308.320000	0.796875	-0.195313	-0.531250	-0.319266	0.067890	0.210092	6.500244	4.531860	37.490845
C:\Users\cware\Desktop\Steller20November\TagTesting20Nov2013\M3.DSG	11-1-2013	14:56:54	65417.000000	1308.340000	0.886719	-0.183594	-0.507813	-0.317431	0.057798	0.208257	8.834839	6.774902	35.995483
C:\Users\cware\Desktop\Steller20November\TagTesting20Nov2013\M3.DSG	11-1-2013	14:56:54	65418.000000	1308.360000	0.875000	-0.183594	-0.527344	-0.316514	0.053211	0.208257	15.548706	14.846802	33.081055
C:\Users\cware\Desktop\Steller20November\TagTesting20Nov2013\M3.DSG	11-1-2013	14:56:54	65419.000000	1308.380000	0.945313	-0.171875	-0.523438	-0.316514	0.045872	0.205505	24.826050	17.166138	29.434204
C:\Users\cware\Desktop\Steller20November\TagTesting20Nov2013\M3.DSG	11-1-2013	14:56:54	65420.000000	1308.400000	0.937500	-0.187500	-0.546875	-0.316514	0.041284	0.202752	29.388428	11.383057	26.428223
C:\Users\cware\Desktop\Steller20November\TagTesting20Nov2013\M3.DSG	11-1-2013	14:56:54	65421.000000	1308.420000	0.945313	-0.203125	-0.519531	-0.315596	0.034862	0.200917	33.050537	20.370483	29.327393
C:\Users\cware\Desktop\Steller20November\TagTesting20Nov2013\M3.DSG	11-1-2013	14:56:54	65422.000000	1308.440000	0.945313	-0.203125	-0.519531	-0.315596	0.033028	0.199083	32.165527	14.602661	27.053833
C:\Users\cware\Desktop\Steller20November\TagTesting20Nov2013\M3.DSG	11-1-2013	14:56:54	65423.000000	1308.460000	0.925781	-0.171875	-0.535156	-0.313761	0.026606	0.197248	35.446167	15.579224	27.282715
C:\Users\cware\Desktop\Steller20November\TagTesting20Nov2013\M3.DSG	11-1-2013	14:56:54	65424.000000	1308.480000	0.925781	-0.152344	-0.535156	-0.313761	0.022936	0.191743	37.445068	25.756836	28.869629
C:\Users\cware\Desktop\Steller20November\TagTesting20Nov2013\M3.DSG	11-1-2013	14:56:54	65425.000000	1308.500000	0.972656	-0.152344	-0.484375	-0.313761	0.017431	0.190826	40.084839	24.780273	26.504517
C:\Users\cware\Desktop\Steller20November\TagTesting20Nov2013\M3.DSG	11-1-2013	14:56:54	65426.000000	1308.520000	0.984375	-0.132813	-0.484375	-0.313761	0.015596	0.189908	41.992188	29.769897	26.901245
C:\Users\cware\Desktop\Steller20November\TagTesting20Nov2013\M3.DSG	11-1-2013	14:56:54	65427.000000	1308.540000	0.992188	-0.121094	-0.441406	-0.312844	0.009174	0.186239	43.334961	27.435303	23.773193
C:\Users\cware\Desktop\Steller20November\TagTesting20Nov2013\M3.DSG	11-1-2013	14:56:54	65428.000000	1308.560000	1.019531	-0.125000	-0.421875	-0.312844	0.007339	0.183486	48.339844	19.744873	22.842407
C:\Users\cware\Desktop\Steller20November\TagTesting20Nov2013\M3.DSG	11-1-2013	14:56:54	65429.000000	1308.580000	0.996094	-0.121094	-0.414063	-0.312844	0.003670	0.181651	51.834106	20.797729	24.185181
C:\Users\cware\Desktop\Steller20November\TagTesting20Nov2013\M3.DSG	11-1-2013	14:56:54	65430.000000	1308.600000	1.039063	-0.132813	-0.386719	-0.312844	0.001835	0.182569	55.572510	11.947632	22.857666
C:\Users\cware\Desktop\Steller20November\TagTesting20Nov2013\M3.DSG	11-1-2013	14:56:54	65431.000000	1308.620000	1.007813	-0.136719	-0.425781	-0.310092	0.000000	0.182569	56.060791	14.007568	24.169922
C:\Users\cware\Desktop\Steller20November\TagTesting20Nov2013\M3.DSG	11-1-2013	14:56:54	65432.000000	1308.640000	0.988281	-0.152344	-0.433594	-0.310092	-0.003670	0.181651	57.846069	19.454956	25.604248
C:\Users\cware\Desktop\Steller20November\TagTesting20Nov2013\M3.DSG	11-1-2013	14:56:54	65433.000000	1308.660000	1.000000	-0.136719	-0.429688	-0.310092	-0.006422	0.182569	60.607910	18.508911	25.177002
C:\Users\cware\Desktop\Steller20November\TagTesting20Nov2013\M3.DSG	11-1-2013	14:56:54	65434.000000	1308.680000	0.996094	-0.109375	-0.429688	-0.308257	-0.010092	0.181651	62.408447	24.887085	24.826050
C:\Users\cware\Desktop\Steller20November\TagTesting20Nov2013\M3.DSG	11-1-2013	14:56:54	65435.000000	1308.700000	1.011719	-0.078125	-0.371094	-0.308257	-0.011927	0.180734	65.719604	18.905640	22.293091
C:\Users\cware\Desktop\Steller20November\TagTesting20Nov2013\M3.DSG	11-1-2013	14:56:54	65436.000000	1308.720000	1.011719	-0.074219	-0.332031	-0.306422	-0.014679	0.181651	63.140869	20.141602	23.025513
C:\Users\cware\Desktop\Steller20November\TagTesting20Nov2013\M3.DSG	11-1-2013	14:56:54	65437.000000	1308.740000	1.007813	-0.066406	-0.320313	-0.306422	-0.017431	0.182569	66.390991	18.188477	23.544312
C:\Users\cware\Desktop\Steller20November\TagTesting20Nov2013\M3.DSG	11-1-2013	14:56:54	65438.000000	1308.760000	1.011719	-0.027344	-0.316406	-0.304587	-0.021101	0.183486	70.480347	15.380859	24.322510
C:\Users\cware\Desktop\Steller20November\TagTesting20Nov2013\M3.DSG	11-1-2013	14:56:54	65439.000000	1308.780000	1.023438	-0.027344	-0.312500	-0.303670	-0.021101	0.184404	76.492310	12.939453	25.985718
C:\Users\cware\Desktop\Steller20November\TagTesting20Nov2013\M3.DSG	11-1-2013	14:56:54	65440.000000	1308.800000	0.980469	-0.019531	-0.339844	-0.301835	-0.025688	0.188073	86.151123	12.008667	28.854370
C:\Users\cware\Desktop\Steller20November\TagTesting20Nov2013\M3.DSG	11-1-2013	14:56:54	65441.000000	1308.820000	1.000000	-0.023438	-0.343750	-0.300917	-0.027523	0.190826	95.504761	11.764526	30.044556
C:\Users\cware\Desktop\Steller20November\TagTesting20Nov2013\M3.DSG	11-1-2013	14:56:54	65442.000000	1308.840000	1.000000	-0.019531	-0.343750	-0.300000	-0.030275	0.195413	98.983765	16.647339	29.830933
C:\Users\cware\Desktop\Steller20November\TagTesting20Nov2013\M3.DSG	11-1-2013	14:56:54	65443.000000	1308.860000	1.000000	-0.011719	-0.312500	-0.298165	-0.032110	0.197248	106.552124	14.144897	29.281616
C:\Users\cware\Desktop\Steller20November\TagTesting20Nov2013\M3.DSG	11-1-2013	14:56:54	65444.000000	1308.880000	1.007813	-0.011719	-0.289063	-0.297248	-0.032110	0.204587	113.616943	13.824463	28.778076
C:\Users\cware\Desktop\Steller20November\TagTesting20Nov2013\M3.DSG	11-1-2013	14:56:54	65445.000000	1308.900000	0.964844	0.003906	-0.269531	-0.295413	-0.033028	0.208257	119.812012	21.896362	28.915405
C:\Users\cware\Desktop\Steller20November\TagTesting20Nov2013\M3.DSG	11-1-2013	14:56:54	65446.000000	1308.920000	0.976563	0.019531	-0.250000	-0.293578	-0.033028	0.211009	119.049072	20.370483	27.526855
C:\Users\cware\Desktop\Steller20November\TagTesting20Nov2013\M3.DSG	11-1-2013	14:56:54	65447.000000	1308.940000	1.015625	0.042969	-0.238281	-0.292661	-0.033028	0.217431	122.451782	20.080566	30.700684
C:\Users\cware\Desktop\Steller20November\TagTesting20Nov2013\M3.DSG	11-1-2013	14:56:54	65448.000000	1308.960000	1.128906	0.109375	-0.207031	-0.292661	-0.033028	0.219266	132.446289	-19.332886	22.430420
C:\Users\cware\Desktop\Steller20November\TagTesting20Nov2013\M3.DSG	11-1-2013	14:56:54	65449.000000	1308.980000	0.851563	-0.097656	-0.222656	-0.288073	-0.028440	0.238532	153.259277	-17.868042	9.399414
C:\Users\cware\Desktop\Steller20November\TagTesting20Nov2013\M3.DSG	11-1-2013	14:56:54	65450.000000	1309.000000	0.851563	-0.097656	-0.222656	-0.287156	-0.023853	0.247706	173.294067	8.438110	4.699707
C:\Users\cware\Desktop\Steller20November\TagTesting20Nov2013\M3.DSG	11-1-2013	14:56:54	65451.000000	1309.020000	0.820313	-0.277344	-0.261719	-0.288073	-0.009174	0.257798	177.505493	33.325195	-0.076294
C:\Users\cware\Desktop\Steller20November\TagTesting20Nov2013\M3.DSG	11-1-2013	14:56:54	65452.000000	1309.040000	0.890625	-0.378906	-0.257813	-0.288073	-0.001835	0.259633	152.740479	53.588867	-0.015259
C:\Users\cware\Desktop\Steller20November\TagTesting20Nov2013\M3.DSG	11-1-2013	14:56:54	65453.000000	1309.060000	0.968750	-0.414063	-0.210938	-0.294495	0.011009	0.253211	109.832764	55.892944	-2.120972
C:\Users\cware\Desktop\Steller20November\TagTesting20Nov2013\M3.DSG	11-1-2013	14:56:54	65454.000000	1309.080000	1.015625	-0.371094	-0.125000	-0.295413	0.015596	0.251376	85.998535	47.973633	-7.507324
C:\Users\cware\Desktop\Steller20November\TagTesting20Nov2013\M3.DSG	11-1-2013	14:56:54	65455.000000	1309.100000	1.046875	-0.210938	-0.136719	-0.300000	0.024771	0.244954	76.416016	38.497925	-14.190674
C:\Users\cware\Desktop\Steller20November\TagTesting20Nov2013\M3.DSG	11-1-2013	14:56:54	65456.000000	1309.120000	1.070313	0.003906	-0.136719	-0.300917	0.030275	0.242202	76.232910	26.245117	-18.966675
C:\Users\cware\Desktop\Steller20November\TagTesting20Nov2013\M3.DSG	11-1-2013	14:56:54	65457.000000	1309.140000	1.000000	0.132813	-0.136719	-0.303670	0.040367	0.241284	80.459595	12.634277	-18.615723
C:\Users\cware\Desktop\Steller20November\TagTesting20Nov2013\M3.DSG	11-1-2013	14:56:54	65458.000000	1309.160000	0.953125	0.160156	-0.160156	-0.305505	0.044037	0.241284	85.678101	13.320923	-16.464233
C:\Users\cware\Desktop\Steller20November\TagTesting20Nov2013\M3.DSG	11-1-2013	14:56:54	65459.000000	1309.180000	1.007813	0.132813	-0.171875	-0.306422	0.055963	0.243119	92.971802	7.843018	-16.525269
C:\Users\cware\Desktop\Steller20November\TagTesting20Nov2013\M3.DSG	11-1-2013	14:56:54	65460.000000	1309.200000	1.062500	0.097656	-0.160156	-0.306422	0.061468	0.245872	89.355469	1.113892	-18.371582
C:\Users\cware\Desktop\Steller20November\TagTesting20Nov2013\M3.DSG	11-1-2013	14:56:54	65461.000000	1309.220000	1.078125	0.031250	-0.101563	-0.307339	0.071560	0.249541	71.533203	-12.359619	-17.333984
C:\Users\cware\Desktop\Steller20November\TagTesting20Nov2013\M3.DSG	11-1-2013	14:56:54	65462.000000	1309.240000	1.019531	-0.066406	-0.050781	-0.307339	0.077064	0.253211	60.775757	-18.432617	-12.847900
C:\Users\cware\Desktop\Steller20November\TagTesting20Nov2013\M3.DSG	11-1-2013	14:56:54	65463.000000	1309.260000	1.003906	-0.140625	-0.066406	-0.304587	0.083486	0.259633	59.173584	-21.301270	-8.178711
C:\Users\cware\Desktop\Steller20November\TagTesting20Nov2013\M3.DSG	11-1-2013	14:56:54	65464.000000	1309.280000	1.015625	-0.164063	-0.117188	-0.304587	0.088073	0.263303	66.452026	-22.460938	-6.011963
C:\Users\cware\Desktop\Steller20November\TagTesting20Nov2013\M3.DSG	11-1-2013	14:56:54	65465.000000	1309.300000	1.019531	-0.156250	-0.113281	-0.300917	0.095413	0.272477	77.072144	-28.152466	-7.003784
C:\Users\cware\Desktop\Steller20November\TagTesting20Nov2013\M3.DSG	11-1-2013	14:56:54	65466.000000	1309.320000	1.054688	-0.097656	-0.144531	-0.300000	0.100000	0.275229	77.331543	-32.958984	-5.813599
C:\Users\cware\Desktop\Steller20November\TagTesting20Nov2013\M3.DSG	11-1-2013	14:56:54	65467.000000	1309.340000	1.023438	-0.066406	-0.148438	-0.297248	0.107339	0.288073	72.372437	-39.108276	0.930786
C:\Users\cware\Desktop\Steller20November\TagTesting20Nov2013\M3.DSG	11-1-2013	14:56:54	65468.000000	1309.360000	0.910156	-0.039063	-0.187500	-0.295413	0.110092	0.292661	72.006226	-32.485962	6.912231
C:\Users\cware\Desktop\Steller20November\TagTesting20Nov2013\M3.DSG	11-1-2013	14:56:54	65469.000000	1309.380000	0.847656	-0.031250	-0.246094	-0.293578	0.112844	0.297248	68.618774	-28.717041	9.918213
C:\Users\cware\Desktop\Steller20November\TagTesting20Nov2013\M3.DSG	11-1-2013	14:56:54	65470.000000	1309.400000	0.792969	-0.007813	-0.289063	-0.289908	0.117431	0.304587	73.562622	-23.605347	7.766724
C:\Users\cware\Desktop\Steller20November\TagTesting20Nov2013\M3.DSG	11-1-2013	14:56:54	65471.000000	1309.420000	0.812500	0.058594	-0.273438	-0.288073	0.120183	0.310092	95.031738	-18.005371	3.021240
C:\Users\cware\Desktop\Steller20November\TagTesting20Nov2013\M3.DSG	11-1-2013	14:56:54	65472.000000	1309.440000	0.773438	0.105469	-0.257813	-0.286239	0.130275	0.314679	116.546631	-6.469727	-1.510620
C:\Users\cware\Desktop\Steller20November\TagTesting20Nov2013\M3.DSG	11-1-2013	14:56:54	65473.000000	1309.460000	0.863281	0.121094	-0.195313	-0.285321	0.138532	0.316514	130.371094	-16.067505	-7.919312
C:\Users\cware\Desktop\Steller20November\TagTesting20Nov2013\M3.DSG	11-1-2013	14:56:54	65474.000000	1309.480000	0.925781	0.105469	-0.128906	-0.284404	0.155046	0.322018	128.341675	-23.254395	-5.996704
C:\Users\cware\Desktop\Steller20November\TagTesting20Nov2013\M3.DSG	11-1-2013	14:56:54	65475.000000	1309.500000	1.015625	0.015625	-0.054688	-0.281651	0.162385	0.325688	124.786377	-49.346924	1.556396
C:\Users\cware\Desktop\Steller20November\TagTesting20Nov2013\M3.DSG	11-1-2013	14:56:54	65476.000000	1309.520000	0.992188	-0.070313	0.007813	-0.277064	0.175229	0.336697	109.832764	-53.314209	14.938354
C:\Users\cware\Desktop\Steller20November\TagTesting20Nov2013\M3.DSG	11-1-2013	14:56:54	65477.000000	1309.540000	0.980469	-0.285156	-0.042969	-0.274312	0.178899	0.343119	102.127075	-59.661865	26.580811
C:\Users\cware\Desktop\Steller20November\TagTesting20Nov2013\M3.DSG	11-1-2013	14:56:54	65478.000000	1309.560000	0.980469	-0.285156	-0.042969	-0.266055	0.183486	0.353211	106.933594	-52.688599	27.740479
C:\Users\cware\Desktop\Steller20November\TagTesting20Nov2013\M3.DSG	11-1-2013	14:56:54	65479.000000	1309.580000	0.992188	-0.324219	-0.089844	-0.263303	0.187156	0.358716	121.566772	-56.518555	18.447876
C:\Users\cware\Desktop\Steller20November\TagTesting20Nov2013\M3.DSG	11-1-2013	14:56:54	65480.000000	1309.600000	1.000000	-0.312500	-0.125000	-0.255046	0.200917	0.367890	130.111694	-67.626953	9.719849
C:\Users\cware\Desktop\Steller20November\TagTesting20Nov2013\M3.DSG	11-1-2013	14:56:54	65481.000000	1309.620000	0.980469	-0.296875	-0.148438	-0.249541	0.209174	0.374312	131.713867	-81.512451	5.233765
C:\Users\cware\Desktop\Steller20November\TagTesting20Nov2013\M3.DSG	11-1-2013	14:56:54	65482.000000	1309.640000	0.953125	-0.277344	-0.156250	-0.244037	0.227523	0.388991	123.962402	-90.759277	6.027222
C:\Users\cware\Desktop\Steller20November\TagTesting20Nov2013\M3.DSG	11-1-2013	14:56:54	65483.000000	1309.660000	0.925781	-0.230469	-0.191406	-0.231193	0.236697	0.395413	114.578247	-95.565796	6.759644
C:\Users\cware\Desktop\Steller20November\TagTesting20Nov2013\M3.DSG	11-1-2013	14:56:54	65484.000000	1309.680000	0.941406	-0.160156	-0.257813	-0.224771	0.245872	0.404587	104.705811	-103.210449	3.677368
C:\Users\cware\Desktop\Steller20November\TagTesting20Nov2013\M3.DSG	11-1-2013	14:56:54	65485.000000	1309.700000	0.910156	-0.093750	-0.300781	-0.208257	0.262385	0.421101	87.036133	-98.281860	-0.396729
C:\Users\cware\Desktop\Steller20November\TagTesting20Nov2013\M3.DSG	11-1-2013	14:56:54	65486.000000	1309.720000	0.886719	-0.039063	-0.308594	-0.200917	0.269725	0.429358	78.720093	-91.903687	-1.953125
C:\Users\cware\Desktop\Steller20November\TagTesting20Nov2013\M3.DSG	11-1-2013	14:56:54	65487.000000	1309.740000	0.933594	-0.023438	-0.316406	-0.185321	0.286239	0.442202	75.897217	-96.878052	-7.598877
C:\Users\cware\Desktop\Steller20November\TagTesting20Nov2013\M3.DSG	11-1-2013	14:56:54	65488.000000	1309.760000	1.023438	-0.050781	-0.355469	-0.177982	0.294495	0.448624	79.589844	-112.792969	-17.715454
C:\Users\cware\Desktop\Steller20November\TagTesting20Nov2013\M3.DSG	11-1-2013	14:56:54	65489.000000	1309.780000	1.039063	-0.105469	-0.371094	-0.156881	0.314679	0.463303	82.244873	-130.615234	-30.151367
C:\Users\cware\Desktop\Steller20November\TagTesting20Nov2013\M3.DSG	11-1-2013	14:56:54	65490.000000	1309.800000	1.003906	-0.167969	-0.417969	-0.143119	0.325688	0.472477	84.152222	-140.335083	-35.766602
C:\Users\cware\Desktop\Steller20November\TagTesting20Nov2013\M3.DSG	11-1-2013	14:56:54	65491.000000	1309.820000	0.937500	-0.210938	-0.453125	-0.115596	0.351376	0.488073	88.928223	-135.177612	-41.122437
C:\Users\cware\Desktop\Steller20November\TagTesting20Nov2013\M3.DSG	11-1-2013	14:56:54	65492.000000	1309.840000	0.886719	-0.269531	-0.464844	-0.100917	0.363303	0.493578	91.537476	-128.784180	-44.021606
C:\Users\cware\Desktop\Steller20November\TagTesting20Nov2013\M3.DSG	11-1-2013	14:56:54	65493.000000	1309.860000	0.855469	-0.347656	-0.460938	-0.073394	0.388991	0.500917	89.233398	-126.403809	-42.221069
C:\Users\cware\Desktop\Steller20November\TagTesting20Nov2013\M3.DSG	11-1-2013	14:56:54	65494.000000	1309.880000	0.828125	-0.421875	-0.437500	-0.059633	0.400917	0.504587	83.282471	-133.056641	-34.790039
C:\Users\cware\Desktop\Steller20November\TagTesting20Nov2013\M3.DSG	11-1-2013	14:56:54	65495.000000	1309.900000	0.750000	-0.476563	-0.425781	-0.029358	0.424771	0.511009	67.855835	-135.101318	-19.775391
C:\Users\cware\Desktop\Steller20November\TagTesting20Nov2013\M3.DSG	11-1-2013	14:56:54	65496.000000	1309.920000	0.621094	-0.531250	-0.375000	-0.014679	0.432110	0.512844	53.909302	-124.633789	-6.484985
C:\Users\cware\Desktop\Steller20November\TagTesting20Nov2013\M3.DSG	11-1-2013	14:56:54	65497.000000	1309.940000	0.750000	-0.578125	-0.503906	0.012844	0.444954	0.519266	46.966553	-137.329102	3.311157
C:\Users\cware\Desktop\Steller20November\TagTesting20Nov2013\M3.DSG	11-1-2013	14:56:54	65498.000000	1309.960000	0.648438	-0.636719	-0.605469	0.026606	0.450459	0.521101	37.948608	-133.850098	8.758545
C:\Users\cware\Desktop\Steller20November\TagTesting20Nov2013\M3.DSG	11-1-2013	14:56:54	65499.000000	1309.980000	0.652344	-0.675781	-0.625000	0.051376	0.457798	0.525688	11.871338	-120.040894	17.089844
C:\Users\cware\Desktop\Steller20November\TagTesting20Nov2013\M3.DSG	11-1-2013	14:56:54	65500.000000	1310.000000	0.507813	-0.699219	-0.582031	0.061468	0.457798	0.528440	-21.072388	-88.638306	27.084351
C:\Users\cware\Desktop\Steller20November\TagTesting20Nov2013\M3.DSG	11-1-2013	14:56:54	65501.000000	1310.020000	0.597656	-0.644531	-0.765625	0.081651	0.455963	0.537615	1.144409	-128.997803	12.390137
C:\Users\cware\Desktop\Steller20November\TagTesting20Nov2013\M3.DSG	11-1-2013	14:56:54	65502.000000	1310.040000	0.539063	-0.660156	-0.968750	0.091743	0.456881	0.540367	-2.716064	-95.291138	20.553589
C:\Users\cware\Desktop\Steller20November\TagTesting20Nov2013\M3.DSG	11-1-2013	14:56:54	65503.000000	1310.060000	0.480469	-0.605469	-0.921875	0.109174	0.456881	0.543119	-4.302979	-92.773438	24.124146
C:\Users\cware\Desktop\Steller20November\TagTesting20Nov2013\M3.DSG	11-1-2013	14:56:54	65504.000000	1310.080000	0.449219	-0.531250	-0.914063	0.116514	0.457798	0.545872	-3.997803	-83.557129	23.437500
C:\Users\cware\Desktop\Steller20November\TagTesting20Nov2013\M3.DSG	11-1-2013	14:56:54	65505.000000	1310.100000	0.484375	-0.394531	-0.921875	0.130275	0.457798	0.548624	-2.563477	-76.187134	25.619507
C:\Users\cware\Desktop\Steller20November\TagTesting20Nov2013\M3.DSG	11-1-2013	14:56:54	65506.000000	1310.120000	0.484375	-0.394531	-0.921875	0.135780	0.457798	0.547706	-5.187988	-69.915771	30.120850
C:\Users\cware\Desktop\Steller20November\TagTesting20Nov2013\M3.DSG	11-1-2013	14:56:54	65507.000000	1310.140000	0.554688	-0.328125	-0.929688	0.141284	0.457798	0.549541	-9.063721	-65.429688	33.615112
C:\Users\cware\Desktop\Steller20November\TagTesting20Nov2013\M3.DSG	11-1-2013	14:56:54	65508.000000	1310.160000	0.601563	-0.300781	-0.921875	0.150459	0.455963	0.550459	-11.245728	-66.406250	35.217285
C:\Users\cware\Desktop\Steller20November\TagTesting20Nov2013\M3.DSG	11-1-2013	14:56:54	65509.000000	1310.180000	0.597656	-0.316406	-0.945313	0.155963	0.455046	0.553211	-10.635376	-71.914673	34.759521
C:\Users\cware\Desktop\Steller20November\TagTesting20Nov2013\M3.DSG	11-1-2013	14:56:54	65510.000000	1310.200000	0.535156	-0.316406	-0.960938	0.166972	0.455046	0.555046	-7.125854	-68.176270	33.203125
C:\Users\cware\Desktop\Steller20November\TagTesting20Nov2013\M3.DSG	11-1-2013	14:56:54	65511.000000	1310.220000	0.484375	-0.347656	-0.953125	0.172477	0.453211	0.555046	-9.292603	-64.483643	33.401489
C:\Users\cware\Desktop\Steller20November\TagTesting20Nov2013\M3.DSG	11-1-2013	14:56:54	65512.000000	1310.240000	0.441406	-0.359375	-0.968750	0.181651	0.451376	0.556881	-16.830444	-61.813354	33.660889
C:\Users\cware\Desktop\Steller20November\TagTesting20Nov2013\M3.DSG	11-1-2013	14:56:54	65513.000000	1310.260000	0.406250	-0.378906	-0.988281	0.186239	0.449541	0.558716	-26.458740	-60.653687	31.997681
C:\Users\cware\Desktop\Steller20November\TagTesting20Nov2013\M3.DSG	11-1-2013	14:56:54	65514.000000	1310.280000	0.351563	-0.378906	-0.984375	0.194495	0.443119	0.562385	-36.560059	-59.799194	31.021118
C:\Users\cware\Desktop\Steller20November\TagTesting20Nov2013\M3.DSG	11-1-2013	14:56:54	65515.000000	1310.300000	0.296875	-0.382813	-1.000000	0.199083	0.438532	0.565138	-49.026489	-59.738159	29.159546
C:\Users\cware\Desktop\Steller20November\TagTesting20Nov2013\M3.DSG	11-1-2013	14:56:54	65516.000000	1310.320000	0.246094	-0.363281	-1.050781	0.208257	0.427523	0.571560	-59.722900	-55.831909	27.008057
C:\Users\cware\Desktop\Steller20November\TagTesting20Nov2013\M3.DSG	11-1-2013	14:56:54	65517.000000	1310.340000	0.199219	-0.296875	-1.097656	0.212844	0.420183	0.574312	-70.434570	-44.372559	25.497437
C:\Users\cware\Desktop\Steller20November\TagTesting20Nov2013\M3.DSG	11-1-2013	14:56:54	65518.000000	1310.360000	0.183594	-0.207031	-1.101563	0.217431	0.401835	0.581651	-77.072144	-32.882690	23.757935
C:\Users\cware\Desktop\Steller20November\TagTesting20Nov2013\M3.DSG	11-1-2013	14:56:54	65519.000000	1310.380000	0.222656	-0.128906	-1.113281	0.220183	0.392661	0.587156	-79.589844	-24.978638	21.545410
C:\Users\cware\Desktop\Steller20November\TagTesting20Nov2013\M3.DSG	11-1-2013	14:56:54	65520.000000	1310.400000	0.277344	-0.082031	-1.089844	0.221101	0.373394	0.594495	-80.413818	-23.483276	18.569946
C:\Users\cware\Desktop\Steller20November\TagTesting20Nov2013\M3.DSG	11-1-2013	14:56:54	65521.000000	1310.420000	0.308594	-0.078125	-1.074219	0.224771	0.364220	0.597248	-79.376221	-27.633667	14.083862
C:\Users\cware\Desktop\Steller20November\TagTesting20Nov2013\M3.DSG	11-1-2013	14:56:54	65522.000000	1310.440000	0.312500	-0.070313	-1.082031	0.227523	0.353211	0.600917	-78.308105	-29.876709	10.742188
C:\Users\cware\Desktop\Steller20November\TagTesting20Nov2013\M3.DSG	11-1-2013	14:56:54	65523.000000	1310.460000	0.304688	-0.050781	-1.058594	0.233945	0.333945	0.608257	-75.302124	-32.485962	7.598877
C:\Users\cware\Desktop\Steller20November\TagTesting20Nov2013\M3.DSG	11-1-2013	14:56:54	65524.000000	1310.480000	0.281250	-0.042969	-1.062500	0.236697	0.325688	0.611009	-73.333740	-32.073975	6.423950
C:\Users\cware\Desktop\Steller20November\TagTesting20Nov2013\M3.DSG	11-1-2013	14:56:54	65525.000000	1310.500000	0.257813	-0.035156	-1.097656	0.243119	0.308257	0.614679	-71.746826	-30.258179	7.049561
C:\Users\cware\Desktop\Steller20November\TagTesting20Nov2013\M3.DSG	11-1-2013	14:56:54	65526.000000	1310.520000	0.242188	-0.007813	-1.121094	0.245872	0.298165	0.618349	-68.923950	-29.922485	7.095337
C:\Users\cware\Desktop\Steller20November\TagTesting20Nov2013\M3.DSG	11-1-2013	14:56:54	65527.000000	1310.540000	0.250000	-0.007813	-1.121094	0.252294	0.282569	0.620183	-64.605713	-32.684326	6.607056
C:\Users\cware\Desktop\Steller20November\TagTesting20Nov2013\M3.DSG	11-1-2013	14:56:54	65528.000000	1310.560000	0.253906	-0.031250	-1.089844	0.256881	0.274312	0.622018	-60.287476	-36.880493	5.859375
C:\Users\cware\Desktop\Steller20November\TagTesting20Nov2013\M3.DSG	11-1-2013	14:56:54	65529.000000	1310.580000	0.246094	-0.011719	-1.093750	0.266055	0.261468	0.622018	-56.869507	-38.742065	6.210327
C:\Users\cware\Desktop\Steller20November\TagTesting20Nov2013\M3.DSG	11-1-2013	14:56:54	65530.000000	1310.600000	0.218750	0.019531	-1.093750	0.269725	0.255046	0.622018	-51.757813	-37.277222	6.469727
C:\Users\cware\Desktop\Steller20November\TagTesting20Nov2013\M3.DSG	11-1-2013	14:56:54	65531.000000	1310.620000	0.207031	0.070313	-1.089844	0.278899	0.243119	0.622936	-48.431396	-40.679932	6.423950
C:\Users\cware\Desktop\Steller20November\TagTesting20Nov2013\M3.DSG	11-1-2013	14:56:54	65532.000000	1310.640000	0.210938	0.113281	-1.082031	0.284404	0.236697	0.622936	-44.265747	-45.288086	5.477905
C:\Users\cware\Desktop\Steller20November\TagTesting20Nov2013\M3.DSG	11-1-2013	14:56:54	65533.000000	1310.660000	0.195313	0.140625	-1.058594	0.294495	0.229358	0.622018	-37.094116	-53.359985	2.166748
C:\Users\cware\Desktop\Steller20November\TagTesting20Nov2013\M3.DSG	11-1-2013	14:56:54	65534.000000	1310.680000	0.144531	0.128906	-1.023438	0.300917	0.225688	0.620183	-36.590576	-58.090210	1.235962
C:\Users\cware\Desktop\Steller20November\TagTesting20Nov2013\M3.DSG	11-1-2013	14:56:54	65535.000000	1310.700000	0.117188	0.117188	-1.023438	0.315596	0.216514	0.618349	-39.062500	-58.273315	1.693726
C:\Users\cware\Desktop\Steller20November\TagTesting20Nov2013\M3.DSG	11-1-2013	14:56:54	65536.000000	1310.720000	0.093750	0.105469	-1.003906	0.322018	0.214679	0.616514	-39.901733	-61.706543	3.799438
C:\Users\cware\Desktop\Steller20November\TagTesting20Nov2013\M3.DSG	11-1-2013	14:56:54	65537.000000	1310.740000	0.074219	0.109375	-0.976563	0.337615	0.205505	0.612844	-41.519165	-72.631836	7.202148
C:\Users\cware\Desktop\Steller20November\TagTesting20Nov2013\M3.DSG	11-1-2013	14:56:54	65538.000000	1310.760000	0.027344	0.117188	-0.957031	0.345872	0.200917	0.610092	-45.730591	-79.864502	10.986328
C:\Users\cware\Desktop\Steller20November\TagTesting20Nov2013\M3.DSG	11-1-2013	14:56:54	65539.000000	1310.780000	-0.042969	0.121094	-0.949219	0.366972	0.192661	0.603670	-50.796509	-83.709717	15.777588
C:\Users\cware\Desktop\Steller20November\TagTesting20Nov2013\M3.DSG	11-1-2013	14:56:54	65540.000000	1310.800000	-0.082031	0.152344	-0.949219	0.376147	0.187156	0.600917	-55.679321	-86.044312	17.318726
C:\Users\cware\Desktop\Steller20November\TagTesting20Nov2013\M3.DSG	11-1-2013	14:56:54	65541.000000	1310.820000	-0.113281	0.191406	-0.937500	0.397248	0.175229	0.591743	-61.676025	-89.477539	19.180298
C:\Users\cware\Desktop\Steller20November\TagTesting20Nov2013\M3.DSG	11-1-2013	14:56:54	65542.000000	1310.840000	-0.160156	0.234375	-0.925781	0.408257	0.168807	0.588991	-63.659668	-89.385986	23.178101
C:\Users\cware\Desktop\Steller20November\TagTesting20Nov2013\M3.DSG	11-1-2013	14:56:54	65543.000000	1310.860000	-0.167969	0.250000	-0.890625	0.428440	0.157798	0.577982	-65.414429	-90.545654	25.100708
C:\Users\cware\Desktop\Steller20November\TagTesting20Nov2013\M3.DSG	11-1-2013	14:56:54	65544.000000	1310.880000	-0.187500	0.257813	-0.871094	0.439450	0.153211	0.573394	-66.406250	-95.718384	27.526855
C:\Users\cware\Desktop\Steller20November\TagTesting20Nov2013\M3.DSG	11-1-2013	14:56:54	65545.000000	1310.900000	-0.234375	0.257813	-0.855469	0.449541	0.147706	0.566055	-63.720703	-87.951660	32.165527
C:\Users\cware\Desktop\Steller20November\TagTesting20Nov2013\M3.DSG	11-1-2013	14:56:54	65546.000000	1310.920000	-0.242188	0.300781	-0.800781	0.469725	0.138532	0.554128	-60.165405	-88.562012	35.522461
C:\Users\cware\Desktop\Steller20November\TagTesting20Nov2013\M3.DSG	11-1-2013	14:56:54	65547.000000	1310.940000	-0.339844	0.308594	-0.785156	0.479817	0.135780	0.549541	-63.613892	-71.823120	32.821655
C:\Users\cware\Desktop\Steller20November\TagTesting20Nov2013\M3.DSG	11-1-2013	14:56:54	65548.000000	1310.960000	-0.585938	0.402344	-0.910156	0.493578	0.127523	0.540367	-57.159424	-20.538330	36.346436
C:\Users\cware\Desktop\Steller20November\TagTesting20Nov2013\M3.DSG	11-1-2013	14:56:54	65549.000000	1310.980000	-0.289063	0.281250	-0.734375	0.498165	0.125688	0.536697	-22.567749	-61.584473	52.139282
C:\Users\cware\Desktop\Steller20November\TagTesting20Nov2013\M3.DSG	11-1-2013	14:56:54	65550.000000	1311.000000	-0.289063	0.304688	-0.699219	0.512844	0.130275	0.523853	-16.494751	-88.363647	48.934937
C:\Users\cware\Desktop\Steller20November\TagTesting20Nov2013\M3.DSG	11-1-2013	14:56:54	65551.000000	1311.020000	-0.308594	0.394531	-0.796875	0.522936	0.133945	0.518349	-6.744385	-95.306396	38.818359
C:\Users\cware\Desktop\Steller20November\TagTesting20Nov2013\M3.DSG	11-1-2013	14:56:54	65552.000000	1311.040000	-0.414063	0.414063	-0.816406	0.542202	0.142202	0.503670	6.439209	-96.374512	37.628174
C:\Users\cware\Desktop\Steller20November\TagTesting20Nov2013\M3.DSG	11-1-2013	14:56:54	65553.000000	1311.060000	-0.386719	0.406250	-0.765625	0.552294	0.148624	0.495413	22.628784	-97.244263	35.156250
C:\Users\cware\Desktop\Steller20November\TagTesting20Nov2013\M3.DSG	11-1-2013	14:56:54	65554.000000	1311.080000	-0.421875	0.359375	-0.660156	0.572477	0.163303	0.477982	31.387329	-101.486206	29.296875
C:\Users\cware\Desktop\Steller20November\TagTesting20Nov2013\M3.DSG	11-1-2013	14:56:54	65555.000000	1311.100000	-0.542969	0.394531	-0.769531	0.581651	0.170642	0.468807	38.528442	-94.680786	22.567749
C:\Users\cware\Desktop\Steller20November\TagTesting20Nov2013\M3.DSG	11-1-2013	14:56:54	65556.000000	1311.120000	-0.496094	0.304688	-0.765625	0.600000	0.186239	0.449541	54.855347	-95.260620	19.515991
C:\Users\cware\Desktop\Steller20November\TagTesting20Nov2013\M3.DSG	11-1-2013	14:56:54	65557.000000	1311.140000	-0.523438	0.257813	-0.675781	0.608257	0.194495	0.441284	55.770874	-99.563599	11.001587
C:\Users\cware\Desktop\Steller20November\TagTesting20Nov2013\M3.DSG	11-1-2013	14:56:54	65558.000000	1311.160000	-0.570313	0.242188	-0.742188	0.615596	0.211009	0.421101	59.204102	-98.953247	5.126953
C:\Users\cware\Desktop\Steller20November\TagTesting20Nov2013\M3.DSG	11-1-2013	14:56:54	65559.000000	1311.180000	-0.578125	0.218750	-0.730469	0.631193	0.216514	0.409174	57.434082	-83.328247	1.617432
C:\Users\cware\Desktop\Steller20November\TagTesting20Nov2013\M3.DSG	11-1-2013	14:56:54	65560.000000	1311.200000	-0.644531	0.214844	-0.714844	0.638532	0.223853	0.400917	56.533813	-78.933716	0.778198
C:\Users\cware\Desktop\Steller20November\TagTesting20Nov2013\M3.DSG	11-1-2013	14:56:54	65561.000000	1311.220000	-0.671875	0.160156	-0.679688	0.650459	0.235780	0.381651	55.999756	-83.145142	-3.463745
C:\Users\cware\Desktop\Steller20November\TagTesting20Nov2013\M3.DSG	11-1-2013	14:56:54	65562.000000	1311.240000	-0.718750	0.125000	-0.699219	0.655046	0.240367	0.371560	52.536011	-67.825317	-5.737305
C:\Users\cware\Desktop\Steller20November\TagTesting20Nov2013\M3.DSG	11-1-2013	14:56:54	65563.000000	1311.260000	-0.695313	0.082031	-0.703125	0.665138	0.249541	0.353211	46.508789	-78.567505	-11.001587
C:\Users\cware\Desktop\Steller20November\TagTesting20Nov2013\M3.DSG	11-1-2013	14:56:54	65564.000000	1311.280000	-0.742188	0.078125	-0.734375	0.670642	0.253211	0.344954	42.007446	-80.062866	-10.025024
C:\Users\cware\Desktop\Steller20November\TagTesting20Nov2013\M3.DSG	11-1-2013	14:56:54	65565.000000	1311.300000	-0.828125	0.085938	-0.742188	0.678899	0.257798	0.324771	38.757324	-63.308716	-9.292603
C:\Users\cware\Desktop\Steller20November\TagTesting20Nov2013\M3.DSG	11-1-2013	14:56:54	65566.000000	1311.320000	-0.785156	0.089844	-0.785156	0.682569	0.259633	0.316514	29.281616	-70.480347	-13.916016
C:\Users\cware\Desktop\Steller20November\TagTesting20Nov2013\M3.DSG	11-1-2013	14:56:54	65567.000000	1311.340000	-0.863281	0.050781	-0.761719	0.689908	0.262385	0.300000	19.683838	-51.193237	-12.725830
C:\Users\cware\Desktop\Steller20November\TagTesting20Nov2013\M3.DSG	11-1-2013	14:56:54	65568.000000	1311.360000	-0.898438	0.019531	-0.765625	0.693578	0.262385	0.294495	20.080566	-31.982422	-10.467529
C:\Users\cware\Desktop\Steller20November\TagTesting20Nov2013\M3.DSG	11-1-2013	14:56:54	65569.000000	1311.380000	-0.808594	-0.015625	-0.742188	0.697248	0.263303	0.283486	13.534546	-37.048340	-12.527466
C:\Users\cware\Desktop\Steller20November\TagTesting20Nov2013\M3.DSG	11-1-2013	14:56:54	65570.000000	1311.400000	-0.875000	-0.027344	-0.742188	0.700000	0.265138	0.280734	9.262085	-21.118164	-10.711670
C:\Users\cware\Desktop\Steller20November\TagTesting20Nov2013\M3.DSG	11-1-2013	14:56:54	65571.000000	1311.420000	-0.835938	-0.003906	-0.734375	0.701835	0.263303	0.273394	4.119873	-24.291992	-9.277344
C:\Users\cware\Desktop\Steller20November\TagTesting20Nov2013\M3.DSG	11-1-2013	14:56:54	65572.000000	1311.440000	-0.835938	0.031250	-0.683594	0.702752	0.263303	0.271560	-1.968384	-20.233154	-8.621216
C:\Users\cware\Desktop\Steller20November\TagTesting20Nov2013\M3.DSG	11-1-2013	14:56:54	65573.000000	1311.460000	-0.777344	0.058594	-0.726563	0.704587	0.262385	0.266972	-8.010864	-26.290894	-8.056641
C:\Users\cware\Desktop\Steller20November\TagTesting20Nov2013\M3.DSG	11-1-2013	14:56:54	65574.000000	1311.480000	-0.816406	0.085938	-0.746094	0.707339	0.261468	0.262385	-11.779785	-22.308350	-3.341675
C:\Users\cware\Desktop\Steller20November\TagTesting20Nov2013\M3.DSG	11-1-2013	14:56:54	65575.000000	1311.500000	-0.820313	0.101563	-0.750000	0.708257	0.261468	0.258716	-20.034790	-15.335083	-2.822876
C:\Users\cware\Desktop\Steller20November\TagTesting20Nov2013\M3.DSG	11-1-2013	14:56:54	65576.000000	1311.520000	-0.808594	0.085938	-0.761719	0.709174	0.260550	0.257798	-19.500732	-8.865356	0.122070
C:\Users\cware\Desktop\Steller20November\TagTesting20Nov2013\M3.DSG	11-1-2013	14:56:54	65577.000000	1311.540000	-0.843750	0.082031	-0.746094	0.708257	0.259633	0.255963	-16.723633	-4.730225	3.616333
C:\Users\cware\Desktop\Steller20November\TagTesting20Nov2013\M3.DSG	11-1-2013	14:56:54	65578.000000	1311.560000	-0.804688	0.062500	-0.738281	0.708257	0.261468	0.255046	-18.707275	-3.906250	2.288818
C:\Users\cware\Desktop\Steller20November\TagTesting20Nov2013\M3.DSG	11-1-2013	14:56:54	65579.000000	1311.580000	-0.847656	0.070313	-0.777344	0.708257	0.260550	0.257798	-22.537231	1.922607	1.525879
C:\Users\cware\Desktop\Steller20November\TagTesting20Nov2013\M3.DSG	11-1-2013	14:56:54	65580.000000	1311.600000	-0.773438	0.085938	-0.734375	0.707339	0.259633	0.257798	-24.902344	2.441406	-1.052856
C:\Users\cware\Desktop\Steller20November\TagTesting20Nov2013\M3.DSG	11-1-2013	14:56:54	65581.000000	1311.620000	-0.792969	0.089844	-0.726563	0.707339	0.257798	0.259633	-28.259277	-2.120972	-4.043579
C:\Users\cware\Desktop\Steller20November\TagTesting20Nov2013\M3.DSG	11-1-2013	14:56:54	65582.000000	1311.640000	-0.804688	0.089844	-0.738281	0.708257	0.256881	0.260550	-31.173706	-2.944946	-5.538940
C:\Users\cware\Desktop\Steller20November\TagTesting20Nov2013\M3.DSG	11-1-2013	14:56:54	65583.000000	1311.660000	-0.796875	0.046875	-0.746094	0.707339	0.255046	0.261468	-35.919189	1.953125	-3.921509
C:\Users\cware\Desktop\Steller20November\TagTesting20Nov2013\M3.DSG	11-1-2013	14:56:54	65584.000000	1311.680000	-0.835938	0.050781	-0.753906	0.707339	0.253211	0.264220	-38.925171	10.498047	-0.656128
C:\Users\cware\Desktop\Steller20November\TagTesting20Nov2013\M3.DSG	11-1-2013	14:56:54	65585.000000	1311.700000	-0.824219	0.101563	-0.742188	0.706422	0.250459	0.266055	-43.014526	6.240845	0.030518
C:\Users\cware\Desktop\Steller20November\TagTesting20Nov2013\M3.DSG	11-1-2013	14:56:54	65586.000000	1311.720000	-0.769531	0.136719	-0.761719	0.706422	0.247706	0.270642	-47.805786	4.379272	-2.639771
C:\Users\cware\Desktop\Steller20November\TagTesting20Nov2013\M3.DSG	11-1-2013	14:56:54	65587.000000	1311.740000	-0.843750	0.152344	-0.804688	0.704587	0.244037	0.271560	-44.036865	8.239746	-2.258301
C:\Users\cware\Desktop\Steller20November\TagTesting20Nov2013\M3.DSG	11-1-2013	14:56:54	65588.000000	1311.760000	-0.843750	0.152344	-0.804688	0.704587	0.241284	0.275229	-41.885376	10.055542	-4.806519
C:\Users\cware\Desktop\Steller20November\TagTesting20Nov2013\M3.DSG	11-1-2013	14:56:54	65589.000000	1311.780000	-0.812500	0.238281	-0.796875	0.702752	0.239450	0.277064	-35.934448	8.132935	-4.409790
C:\Users\cware\Desktop\Steller20November\TagTesting20Nov2013\M3.DSG	11-1-2013	14:56:54	65590.000000	1311.800000	-0.800781	0.277344	-0.847656	0.701835	0.235780	0.282569	-34.790039	5.615234	-6.195068
C:\Users\cware\Desktop\Steller20November\TagTesting20Nov2013\M3.DSG	11-1-2013	14:56:54	65591.000000	1311.820000	-0.804688	0.246094	-0.847656	0.702752	0.233028	0.284404	-26.367188	3.585815	-9.475708
C:\Users\cware\Desktop\Steller20November\TagTesting20Nov2013\M3.DSG	11-1-2013	14:56:54	65592.000000	1311.840000	-0.832031	0.156250	-0.855469	0.701835	0.229358	0.286239	-29.083252	12.023926	-9.338379
C:\Users\cware\Desktop\Steller20November\TagTesting20Nov2013\M3.DSG	11-1-2013	14:56:54	65593.000000	1311.860000	-0.875000	0.085938	-0.761719	0.701835	0.226606	0.288073	-22.537231	10.604858	-9.628296
C:\Users\cware\Desktop\Steller20November\TagTesting20Nov2013\M3.DSG	11-1-2013	14:56:54	65594.000000	1311.880000	-0.937500	0.105469	-0.777344	0.698165	0.224771	0.293578	-22.155762	28.198242	-4.776001
C:\Users\cware\Desktop\Steller20November\TagTesting20Nov2013\M3.DSG	11-1-2013	14:56:54	65595.000000	1311.900000	-0.878906	0.152344	-0.714844	0.697248	0.222936	0.297248	-19.729614	33.615112	-4.196167
C:\Users\cware\Desktop\Steller20November\TagTesting20Nov2013\M3.DSG	11-1-2013	14:56:54	65596.000000	1311.920000	-0.781250	0.167969	-0.734375	0.695413	0.222018	0.307339	-21.530151	34.255981	-7.202148
C:\Users\cware\Desktop\Steller20November\TagTesting20Nov2013\M3.DSG	11-1-2013	14:56:54	65597.000000	1311.940000	-0.699219	0.199219	-0.757813	0.692661	0.219266	0.311009	-17.822266	26.657104	-11.627197
C:\Users\cware\Desktop\Steller20November\TagTesting20Nov2013\M3.DSG	11-1-2013	14:56:54	65598.000000	1311.960000	-0.664063	0.226563	-0.750000	0.689908	0.218349	0.314679	-18.188477	21.957397	-12.405396
C:\Users\cware\Desktop\Steller20November\TagTesting20Nov2013\M3.DSG	11-1-2013	14:56:54	65599.000000	1311.980000	-0.652344	0.246094	-0.765625	0.688073	0.214679	0.321101	-24.307251	19.531250	-13.610840
C:\Users\cware\Desktop\Steller20November\TagTesting20Nov2013\M3.DSG	11-1-2013	14:56:54	65600.000000	1312.000000	-0.667969	0.234375	-0.820313	0.686239	0.211927	0.323853	-26.153564	23.910522	-13.244629
C:\Users\cware\Desktop\Steller20November\TagTesting20Nov2013\M3.DSG	11-1-2013	14:56:54	65601.000000	1312.020000	-0.679688	0.203125	-0.843750	0.684404	0.207339	0.330275	-25.238037	26.840210	-13.046265
C:\Users\cware\Desktop\Steller20November\TagTesting20Nov2013\M3.DSG	11-1-2013	14:56:54	65602.000000	1312.040000	-0.636719	0.183594	-0.863281	0.681651	0.205505	0.333028	-23.300171	29.754639	-9.368896
C:\Users\cware\Desktop\Steller20November\TagTesting20Nov2013\M3.DSG	11-1-2013	14:56:54	65603.000000	1312.060000	-0.585938	0.183594	-0.902344	0.677982	0.201835	0.340367	-24.291992	30.883789	-5.020142
C:\Users\cware\Desktop\Steller20November\TagTesting20Nov2013\M3.DSG	11-1-2013	14:56:54	65604.000000	1312.080000	-0.554688	0.195313	-0.929688	0.675229	0.201835	0.344037	-31.921387	39.260864	-1.632690
C:\Users\cware\Desktop\Steller20November\TagTesting20Nov2013\M3.DSG	11-1-2013	14:56:54	65605.000000	1312.100000	-0.511719	0.207031	-0.914063	0.671560	0.197248	0.354128	-42.037964	37.261963	-1.449585
C:\Users\cware\Desktop\Steller20November\TagTesting20Nov2013\M3.DSG	11-1-2013	14:56:54	65606.000000	1312.120000	-0.531250	0.218750	-0.937500	0.668807	0.193578	0.358716	-44.036865	38.879395	0.305176
C:\Users\cware\Desktop\Steller20November\TagTesting20Nov2013\M3.DSG	11-1-2013	14:56:54	65607.000000	1312.140000	-0.484375	0.218750	-0.898438	0.663303	0.189908	0.367890	-46.157837	32.241821	0.274658
C:\Users\cware\Desktop\Steller20November\TagTesting20Nov2013\M3.DSG	11-1-2013	14:56:54	65608.000000	1312.160000	-0.484375	0.253906	-0.933594	0.661468	0.187156	0.372477	-43.334961	28.717041	0.366211
C:\Users\cware\Desktop\Steller20November\TagTesting20Nov2013\M3.DSG	11-1-2013	14:56:54	65609.000000	1312.180000	-0.492188	0.253906	-0.921875	0.656881	0.181651	0.378899	-44.189453	30.715942	-0.411987
C:\Users\cware\Desktop\Steller20November\TagTesting20Nov2013\M3.DSG	11-1-2013	14:56:54	65610.000000	1312.200000	-0.476563	0.285156	-0.929688	0.655046	0.178899	0.382569	-44.189453	22.384644	-3.128052
C:\Users\cware\Desktop\Steller20November\TagTesting20Nov2013\M3.DSG	11-1-2013	14:56:54	65611.000000	1312.220000	-0.500000	0.277344	-0.925781	0.652294	0.172477	0.388991	-37.887573	26.428223	-2.517700
C:\Users\cware\Desktop\Steller20November\TagTesting20Nov2013\M3.DSG	11-1-2013	14:56:54	65612.000000	1312.240000	-0.507813	0.324219	-0.929688	0.648624	0.170642	0.391743	-31.631470	26.092529	-2.746582
C:\Users\cware\Desktop\Steller20November\TagTesting20Nov2013\M3.DSG	11-1-2013	14:56:54	65613.000000	1312.260000	-0.511719	0.359375	-0.882813	0.646789	0.166055	0.397248	-32.272339	22.064209	-3.021240
C:\Users\cware\Desktop\Steller20November\TagTesting20Nov2013\M3.DSG	11-1-2013	14:56:54	65614.000000	1312.280000	-0.539063	0.367188	-0.925781	0.644954	0.164220	0.400917	-28.167725	14.236450	-3.524780
C:\Users\cware\Desktop\Steller20November\TagTesting20Nov2013\M3.DSG	11-1-2013	14:56:54	65615.000000	1312.300000	-0.570313	0.375000	-0.898438	0.641284	0.160550	0.411927	-21.499634	23.620605	-1.831055
C:\Users\cware\Desktop\Steller20November\TagTesting20Nov2013\M3.DSG	11-1-2013	14:56:54	65616.000000	1312.320000	-0.570313	0.375000	-0.898438	0.640367	0.160550	0.405505	-26.412964	5.523682	-4.638672
C:\Users\cware\Desktop\Steller20November\TagTesting20Nov2013\M3.DSG	11-1-2013	14:56:54	65617.000000	1312.340000	-0.644531	0.359375	-0.871094	0.639450	0.155046	0.409174	-23.666382	27.008057	-4.150391
C:\Users\cware\Desktop\Steller20November\TagTesting20Nov2013\M3.DSG	11-1-2013	14:56:54	65618.000000	1312.360000	-0.566406	0.351563	-0.863281	0.635780	0.155046	0.411927	-15.609741	17.135620	-6.149292
C:\Users\cware\Desktop\Steller20November\TagTesting20Nov2013\M3.DSG	11-1-2013	14:56:54	65619.000000	1312.380000	-0.617188	0.339844	-0.882813	0.633945	0.150459	0.416514	-18.890381	10.131836	-6.652832
C:\Users\cware\Desktop\Steller20November\TagTesting20Nov2013\M3.DSG	11-1-2013	14:56:54	65620.000000	1312.400000	-0.652344	0.320313	-0.863281	0.633945	0.152294	0.415596	-13.656616	9.811401	-7.675171
C:\Users\cware\Desktop\Steller20November\TagTesting20Nov2013\M3.DSG	11-1-2013	14:56:54	65621.000000	1312.420000	-0.640625	0.347656	-0.871094	0.632110	0.147706	0.419266	-12.145996	24.505615	-10.574341
C:\Users\cware\Desktop\Steller20November\TagTesting20Nov2013\M3.DSG	11-1-2013	14:56:54	65622.000000	1312.440000	-0.617188	0.308594	-0.878906	0.628440	0.146789	0.423853	-11.596680	20.217896	-10.101318
C:\Users\cware\Desktop\Steller20November\TagTesting20Nov2013\M3.DSG	11-1-2013	14:56:54	65623.000000	1312.460000	-0.597656	0.285156	-0.832031	0.625688	0.144954	0.427523	-10.681152	13.900757	-13.992310
C:\Users\cware\Desktop\Steller20November\TagTesting20Nov2013\M3.DSG	11-1-2013	14:56:54	65624.000000	1312.480000	-0.679688	0.328125	-0.902344	0.621101	0.144037	0.432110	-7.476807	30.303955	-8.483887
C:\Users\cware\Desktop\Steller20November\TagTesting20Nov2013\M3.DSG	11-1-2013	14:56:54	65625.000000	1312.500000	-0.585938	0.335938	-0.828125	0.621101	0.141284	0.433028	-8.148193	8.209229	-12.268066
C:\Users\cware\Desktop\Steller20November\TagTesting20Nov2013\M3.DSG	11-1-2013	14:56:54	65626.000000	1312.520000	-0.656250	0.375000	-0.898438	0.617431	0.140367	0.437615	-9.750366	25.802612	-8.941650
C:\Users\cware\Desktop\Steller20November\TagTesting20Nov2013\M3.DSG	11-1-2013	14:56:54	65627.000000	1312.540000	-0.582031	0.339844	-0.867188	0.616514	0.138532	0.439450	-14.450073	18.615723	-11.138916
C:\Users\cware\Desktop\Steller20November\TagTesting20Nov2013\M3.DSG	11-1-2013	14:56:54	65628.000000	1312.560000	-0.558594	0.382813	-0.832031	0.611927	0.135780	0.444037	-11.016846	17.532349	-12.619019
C:\Users\cware\Desktop\Steller20November\TagTesting20Nov2013\M3.DSG	11-1-2013	14:56:54	65629.000000	1312.580000	-0.554688	0.406250	-0.847656	0.609174	0.133028	0.446789	-8.575439	3.494263	-15.747070
C:\Users\cware\Desktop\Steller20November\TagTesting20Nov2013\M3.DSG	11-1-2013	14:56:54	65630.000000	1312.600000	-0.593750	0.355469	-0.867188	0.608257	0.131193	0.448624	-9.918213	8.529663	-14.938354
C:\Users\cware\Desktop\Steller20November\TagTesting20Nov2013\M3.DSG	11-1-2013	14:56:54	65631.000000	1312.620000	-0.628906	0.335938	-0.890625	0.605505	0.130275	0.451376	-5.233765	21.453857	-12.313843
C:\Users\cware\Desktop\Steller20November\TagTesting20Nov2013\M3.DSG	11-1-2013	14:56:54	65632.000000	1312.640000	-0.562500	0.343750	-0.878906	0.601835	0.126606	0.455046	-13.046265	22.598267	-12.542725
C:\Users\cware\Desktop\Steller20November\TagTesting20Nov2013\M3.DSG	11-1-2013	14:56:54	65633.000000	1312.660000	-0.546875	0.382813	-0.824219	0.600917	0.124771	0.456881	-15.731812	7.354736	-13.961792
C:\Users\cware\Desktop\Steller20November\TagTesting20Nov2013\M3.DSG	11-1-2013	14:56:54	65634.000000	1312.680000	-0.621094	0.410156	-0.921875	0.598165	0.122018	0.459633	-12.222290	17.150879	-15.441895
C:\Users\cware\Desktop\Steller20November\TagTesting20Nov2013\M3.DSG	11-1-2013	14:56:54	65635.000000	1312.700000	-0.558594	0.390625	-0.902344	0.594495	0.118349	0.461468	-12.054443	19.500732	-11.764526
C:\Users\cware\Desktop\Steller20November\TagTesting20Nov2013\M3.DSG	11-1-2013	14:56:54	65636.000000	1312.720000	-0.582031	0.406250	-0.871094	0.593578	0.117431	0.463303	-11.657715	22.979736	-10.711670
C:\Users\cware\Desktop\Steller20November\TagTesting20Nov2013\M3.DSG	11-1-2013	14:56:54	65637.000000	1312.740000	-0.558594	0.417969	-0.898438	0.588073	0.114679	0.467890	-13.854980	17.578125	-11.550903
C:\Users\cware\Desktop\Steller20November\TagTesting20Nov2013\M3.DSG	11-1-2013	14:56:54	65638.000000	1312.760000	-0.531250	0.421875	-0.921875	0.586239	0.113761	0.470642	-12.557983	16.738892	-11.672974
C:\Users\cware\Desktop\Steller20November\TagTesting20Nov2013\M3.DSG	11-1-2013	14:56:54	65639.000000	1312.780000	-0.542969	0.402344	-0.898438	0.582569	0.110092	0.472477	-15.731812	19.332886	-11.978149
C:\Users\cware\Desktop\Steller20November\TagTesting20Nov2013\M3.DSG	11-1-2013	14:56:54	65640.000000	1312.800000	-0.550781	0.460938	-0.929688	0.580734	0.108257	0.475229	-14.221191	20.996094	-12.527466
C:\Users\cware\Desktop\Steller20November\TagTesting20Nov2013\M3.DSG	11-1-2013	14:56:54	65641.000000	1312.820000	-0.539063	0.425781	-0.906250	0.576147	0.104587	0.478899	-16.403198	10.192871	-12.451172
C:\Users\cware\Desktop\Steller20November\TagTesting20Nov2013\M3.DSG	11-1-2013	14:56:54	65642.000000	1312.840000	-0.496094	0.433594	-0.906250	0.576147	0.102752	0.478899	-15.365601	23.757935	-9.201050
C:\Users\cware\Desktop\Steller20November\TagTesting20Nov2013\M3.DSG	11-1-2013	14:56:54	65643.000000	1312.860000	-0.476563	0.390625	-0.906250	0.570642	0.100000	0.483486	-15.045166	12.756348	-9.796143
C:\Users\cware\Desktop\Steller20November\TagTesting20Nov2013\M3.DSG	11-1-2013	14:56:54	65644.000000	1312.880000	-0.476563	0.390625	-0.906250	0.568807	0.097248	0.483486	-19.226074	18.447876	-9.048462
C:\Users\cware\Desktop\Steller20November\TagTesting20Nov2013\M3.DSG	11-1-2013	14:56:54	65645.000000	1312.900000	-0.503906	0.378906	-0.890625	0.565138	0.093578	0.488073	-18.936157	19.226074	-9.155273
C:\Users\cware\Desktop\Steller20November\TagTesting20Nov2013\M3.DSG	11-1-2013	14:56:54	65646.000000	1312.920000	-0.503906	0.414063	-0.933594	0.563303	0.091743	0.488991	-21.469116	14.709473	-7.034302
C:\Users\cware\Desktop\Steller20November\TagTesting20Nov2013\M3.DSG	11-1-2013	14:56:54	65647.000000	1312.940000	-0.511719	0.425781	-0.933594	0.559633	0.088073	0.489908	-21.209717	23.071289	-6.561279
C:\Users\cware\Desktop\Steller20November\TagTesting20Nov2013\M3.DSG	11-1-2013	14:56:54	65648.000000	1312.960000	-0.460938	0.417969	-0.917969	0.557798	0.086239	0.493578	-22.171021	11.230469	-7.614136
C:\Users\cware\Desktop\Steller20November\TagTesting20Nov2013\M3.DSG	11-1-2013	14:56:54	65649.000000	1312.980000	-0.519531	0.441406	-0.945313	0.554128	0.082569	0.494495	-21.484375	21.728516	-3.143311
C:\Users\cware\Desktop\Steller20November\TagTesting20Nov2013\M3.DSG	11-1-2013	14:56:54	65650.000000	1313.000000	-0.460938	0.425781	-0.910156	0.552294	0.080734	0.498165	-21.957397	23.056030	-3.005981
C:\Users\cware\Desktop\Steller20November\TagTesting20Nov2013\M3.DSG	11-1-2013	14:56:54	65651.000000	1313.020000	-0.421875	0.425781	-0.949219	0.547706	0.077982	0.500917	-18.569946	10.986328	-5.813599
C:\Users\cware\Desktop\Steller20November\TagTesting20Nov2013\M3.DSG	11-1-2013	14:56:54	65652.000000	1313.040000	-0.457031	0.410156	-0.945313	0.546789	0.075229	0.501835	-20.050049	21.087646	-2.746582
C:\Users\cware\Desktop\Steller20November\TagTesting20Nov2013\M3.DSG	11-1-2013	14:56:54	65653.000000	1313.060000	-0.417969	0.433594	-0.945313	0.542202	0.073394	0.503670	-21.530151	11.520386	-2.929688
C:\Users\cware\Desktop\Steller20November\TagTesting20Nov2013\M3.DSG	11-1-2013	14:56:54	65654.000000	1313.080000	-0.464844	0.472656	-0.949219	0.541284	0.071560	0.505505	-23.025513	23.162842	0.427246
C:\Users\cware\Desktop\Steller20November\TagTesting20Nov2013\M3.DSG	11-1-2013	14:56:54	65655.000000	1313.100000	-0.406250	0.468750	-0.886719	0.535780	0.067890	0.508257	-26.641846	15.213013	-2.243042
C:\Users\cware\Desktop\Steller20November\TagTesting20Nov2013\M3.DSG	11-1-2013	14:56:54	65656.000000	1313.120000	-0.421875	0.511719	-0.914063	0.534862	0.066055	0.508257	-18.524170	17.837524	-6.286621
C:\Users\cware\Desktop\Steller20November\TagTesting20Nov2013\M3.DSG	11-1-2013	14:56:54	65657.000000	1313.140000	-0.433594	0.500000	-0.949219	0.530275	0.062385	0.512844	-14.816284	24.108887	-7.400513
C:\Users\cware\Desktop\Steller20November\TagTesting20Nov2013\M3.DSG	11-1-2013	14:56:54	65658.000000	1313.160000	-0.417969	0.429688	-0.902344	0.527523	0.060550	0.513761	-11.352539	20.263672	-6.698608
C:\Users\cware\Desktop\Steller20November\TagTesting20Nov2013\M3.DSG	11-1-2013	14:56:54	65659.000000	1313.180000	-0.406250	0.468750	-0.921875	0.525688	0.058716	0.518349	-9.643555	16.189575	-2.761841
C:\Users\cware\Desktop\Steller20November\TagTesting20Nov2013\M3.DSG	11-1-2013	14:56:54	65660.000000	1313.200000	-0.421875	0.460938	-0.875000	0.522018	0.059633	0.518349	-14.358521	23.696899	-0.137329
C:\Users\cware\Desktop\Steller20November\TagTesting20Nov2013\M3.DSG	11-1-2013	14:56:54	65661.000000	1313.220000	-0.382813	0.519531	-0.949219	0.518349	0.058716	0.521101	-8.636475	17.822266	-3.234863
C:\Users\cware\Desktop\Steller20November\TagTesting20Nov2013\M3.DSG	11-1-2013	14:56:54	65662.000000	1313.240000	-0.453125	0.531250	-0.980469	0.512844	0.058716	0.522936	-9.353638	24.581909	-1.464844
C:\Users\cware\Desktop\Steller20November\TagTesting20Nov2013\M3.DSG	11-1-2013	14:56:54	65663.000000	1313.260000	-0.429688	0.515625	-0.921875	0.511009	0.057798	0.524771	-14.129639	19.836426	-1.861572
C:\Users\cware\Desktop\Steller20November\TagTesting20Nov2013\M3.DSG	11-1-2013	14:56:54	65664.000000	1313.280000	-0.417969	0.535156	-0.949219	0.507339	0.056881	0.528440	-13.961792	22.125244	1.251221
C:\Users\cware\Desktop\Steller20November\TagTesting20Nov2013\M3.DSG	11-1-2013	14:56:54	65665.000000	1313.300000	-0.406250	0.500000	-0.886719	0.505505	0.055046	0.530275	-19.683838	16.403198	0.488281
C:\Users\cware\Desktop\Steller20November\TagTesting20Nov2013\M3.DSG	11-1-2013	14:56:54	65666.000000	1313.320000	-0.359375	0.507813	-0.921875	0.502752	0.052294	0.532110	-21.255493	10.223389	-1.708984
C:\Users\cware\Desktop\Steller20November\TagTesting20Nov2013\M3.DSG	11-1-2013	14:56:54	65667.000000	1313.340000	-0.375000	0.523438	-0.953125	0.500917	0.050459	0.532110	-18.264771	7.919312	-5.645752
C:\Users\cware\Desktop\Steller20November\TagTesting20Nov2013\M3.DSG	11-1-2013	14:56:54	65668.000000	1313.360000	-0.406250	0.515625	-0.964844	0.499083	0.049541	0.533028	-14.221191	5.676270	-6.011963
C:\Users\cware\Desktop\Steller20November\TagTesting20Nov2013\M3.DSG	11-1-2013	14:56:54	65669.000000	1313.380000	-0.421875	0.542969	-0.980469	0.498165	0.046789	0.533945	-14.541626	12.863159	-7.675171
C:\Users\cware\Desktop\Steller20November\TagTesting20Nov2013\M3.DSG	11-1-2013	14:56:54	65670.000000	1313.400000	-0.414063	0.527344	-1.003906	0.495413	0.044037	0.534862	-11.581421	4.104614	-8.728027
C:\Users\cware\Desktop\Steller20November\TagTesting20Nov2013\M3.DSG	11-1-2013	14:56:54	65671.000000	1313.420000	-0.332031	0.445313	-1.054688	0.496330	0.044037	0.535780	-8.926392	-1.571655	-10.025024
C:\Users\cware\Desktop\Steller20November\TagTesting20Nov2013\M3.DSG	11-1-2013	14:56:54	65672.000000	1313.440000	-0.332031	0.445313	-1.054688	0.494495	0.042202	0.535780	-2.944946	4.745483	-10.971069
C:\Users\cware\Desktop\Steller20November\TagTesting20Nov2013\M3.DSG	11-1-2013	14:56:54	65673.000000	1313.460000	-0.316406	0.429688	-0.988281	0.493578	0.042202	0.536697	-3.295898	0.839233	-13.488770
C:\Users\cware\Desktop\Steller20November\TagTesting20Nov2013\M3.DSG	11-1-2013	14:56:54	65674.000000	1313.480000	-0.398438	0.457031	-0.898438	0.491743	0.042202	0.534862	-7.934570	8.239746	-11.077881
C:\Users\cware\Desktop\Steller20November\TagTesting20Nov2013\M3.DSG	11-1-2013	14:56:54	65675.000000	1313.500000	-0.394531	0.476563	-0.871094	0.489908	0.040367	0.536697	-10.482788	10.299683	-9.429932
C:\Users\cware\Desktop\Steller20November\TagTesting20Nov2013\M3.DSG	11-1-2013	14:56:54	65676.000000	1313.520000	-0.371094	0.476563	-0.910156	0.488991	0.039450	0.537615	-12.054443	11.032104	-7.843018
C:\Users\cware\Desktop\Steller20November\TagTesting20Nov2013\M3.DSG	11-1-2013	14:56:54	65677.000000	1313.540000	-0.367188	0.472656	-0.980469	0.486239	0.036697	0.538532	-13.290405	13.366699	-5.218506
C:\Users\cware\Desktop\Steller20November\TagTesting20Nov2013\M3.DSG	11-1-2013	14:56:54	65678.000000	1313.560000	-0.335938	0.492188	-1.007813	0.485321	0.035780	0.539450	-12.863159	16.296387	-3.585815
C:\Users\cware\Desktop\Steller20November\TagTesting20Nov2013\M3.DSG	11-1-2013	14:56:54	65679.000000	1313.580000	-0.304688	0.507813	-1.011719	0.479817	0.033945	0.543119	-17.761230	18.966675	-2.441406
C:\Users\cware\Desktop\Steller20November\TagTesting20Nov2013\M3.DSG	11-1-2013	14:56:54	65680.000000	1313.600000	-0.269531	0.496094	-0.984375	0.478899	0.033028	0.542202	-22.247314	25.894165	-0.183105
C:\Users\cware\Desktop\Steller20November\TagTesting20Nov2013\M3.DSG	11-1-2013	14:56:54	65681.000000	1313.620000	-0.238281	0.492188	-1.011719	0.471560	0.029358	0.545872	-25.711060	28.732300	1.510620
C:\Users\cware\Desktop\Steller20November\TagTesting20Nov2013\M3.DSG	11-1-2013	14:56:54	65682.000000	1313.640000	-0.191406	0.488281	-1.027344	0.468807	0.027523	0.545872	-28.350830	25.543213	1.495361
C:\Users\cware\Desktop\Steller20November\TagTesting20Nov2013\M3.DSG	11-1-2013	14:56:54	65683.000000	1313.660000	-0.199219	0.500000	-1.019531	0.462385	0.022018	0.548624	-29.983521	28.152466	-1.403809
C:\Users\cware\Desktop\Steller20November\TagTesting20Nov2013\M3.DSG	11-1-2013	14:56:54	65684.000000	1313.680000	-0.167969	0.539063	-0.996094	0.459633	0.019266	0.548624	-28.594971	21.423340	-4.409790
C:\Users\cware\Desktop\Steller20November\TagTesting20Nov2013\M3.DSG	11-1-2013	14:56:54	65685.000000	1313.700000	-0.179688	0.542969	-1.000000	0.454128	0.013761	0.550459	-31.539917	29.754639	-1.754761
C:\Users\cware\Desktop\Steller20November\TagTesting20Nov2013\M3.DSG	11-1-2013	14:56:54	65686.000000	1313.720000	-0.125000	0.531250	-0.976563	0.450459	0.009174	0.552294	-33.584595	21.667480	-1.754761
C:\Users\cware\Desktop\Steller20November\TagTesting20Nov2013\M3.DSG	11-1-2013	14:56:54	65687.000000	1313.740000	-0.156250	0.527344	-0.980469	0.446789	0.005505	0.551376	-32.455444	20.919800	1.693726
C:\Users\cware\Desktop\Steller20November\TagTesting20Nov2013\M3.DSG	11-1-2013	14:56:54	65688.000000	1313.760000	-0.085938	0.527344	-0.988281	0.445872	0.000917	0.552294	-29.327393	11.322021	2.883911
C:\Users\cware\Desktop\Steller20November\TagTesting20Nov2013\M3.DSG	11-1-2013	14:56:54	65689.000000	1313.780000	-0.144531	0.562500	-1.000000	0.442202	-0.002752	0.551376	-29.174805	11.352539	3.158569
C:\Users\cware\Desktop\Steller20November\TagTesting20Nov2013\M3.DSG	11-1-2013	14:56:54	65690.000000	1313.800000	-0.136719	0.589844	-0.949219	0.440367	-0.005505	0.551376	-31.661987	15.792847	3.967285
C:\Users\cware\Desktop\Steller20November\TagTesting20Nov2013\M3.DSG	11-1-2013	14:56:54	65691.000000	1313.820000	-0.167969	0.609375	-0.953125	0.438532	-0.011009	0.550459	-32.272339	13.244629	3.051758
C:\Users\cware\Desktop\Steller20November\TagTesting20Nov2013\M3.DSG	11-1-2013	14:56:54	65692.000000	1313.840000	-0.144531	0.613281	-0.960938	0.437615	-0.012844	0.550459	-30.715942	12.191772	2.899170
C:\Users\cware\Desktop\Steller20November\TagTesting20Nov2013\M3.DSG	11-1-2013	14:56:54	65693.000000	1313.860000	-0.156250	0.628906	-0.972656	0.434862	-0.018349	0.549541	-26.168823	12.512207	1.785278
C:\Users\cware\Desktop\Steller20November\TagTesting20Nov2013\M3.DSG	11-1-2013	14:56:54	65694.000000	1313.880000	-0.160156	0.652344	-0.992188	0.432110	-0.020183	0.549541	-24.536133	6.713867	0.656128
C:\Users\cware\Desktop\Steller20November\TagTesting20Nov2013\M3.DSG	11-1-2013	14:56:54	65695.000000	1313.900000	-0.164063	0.652344	-0.968750	0.431193	-0.025688	0.548624	-23.910522	11.779785	0.427246
C:\Users\cware\Desktop\Steller20November\TagTesting20Nov2013\M3.DSG	11-1-2013	14:56:54	65696.000000	1313.920000	-0.199219	0.636719	-0.937500	0.430275	-0.025688	0.549541	-21.697998	13.565063	1.785278
C:\Users\cware\Desktop\Steller20November\TagTesting20Nov2013\M3.DSG	11-1-2013	14:56:54	65697.000000	1313.940000	-0.156250	0.648438	-0.929688	0.429358	-0.029358	0.549541	-21.255493	3.875732	0.228882
C:\Users\cware\Desktop\Steller20November\TagTesting20Nov2013\M3.DSG	11-1-2013	14:56:54	65698.000000	1313.960000	-0.218750	0.644531	-0.917969	0.428440	-0.030275	0.548624	-19.943237	9.460449	-0.854492
C:\Users\cware\Desktop\Steller20November\TagTesting20Nov2013\M3.DSG	11-1-2013	14:56:54	65699.000000	1313.980000	-0.210938	0.636719	-0.933594	0.426606	-0.032110	0.548624	-18.783569	7.751465	0.610352
C:\Users\cware\Desktop\Steller20November\TagTesting20Nov2013\M3.DSG	11-1-2013	14:56:54	65700.000000	1314.000000	-0.210938	0.636719	-0.933594	0.426606	-0.034862	0.547706	-19.699097	-2.120972	-1.495361
C:\Users\cware\Desktop\Steller20November\TagTesting20Nov2013\M3.DSG	11-1-2013	14:56:54	65701.000000	1314.020000	-0.253906	0.652344	-0.906250	0.424771	-0.036697	0.547706	-14.862061	20.294189	1.235962
C:\Users\cware\Desktop\Steller20November\TagTesting20Nov2013\M3.DSG	11-1-2013	14:56:54	65702.000000	1314.040000	-0.187500	0.656250	-0.867188	0.423853	-0.038532	0.548624	-18.081665	0.381470	-1.495361
C:\Users\cware\Desktop\Steller20November\TagTesting20Nov2013\M3.DSG	11-1-2013	14:56:54	65703.000000	1314.060000	-0.238281	0.640625	-0.875000	0.422936	-0.039450	0.548624	-16.723633	6.942749	0.305176
C:\Users\cware\Desktop\Steller20November\TagTesting20Nov2013\M3.DSG	11-1-2013	14:56:54	65704.000000	1314.080000	-0.179688	0.644531	-0.875000	0.422018	-0.042202	0.548624	-15.457153	-1.007080	-1.022339
C:\Users\cware\Desktop\Steller20November\TagTesting20Nov2013\M3.DSG	11-1-2013	14:56:54	65705.000000	1314.100000	-0.242188	0.640625	-0.902344	0.422018	-0.043119	0.547706	-11.108398	1.983643	-2.532959
C:\Users\cware\Desktop\Steller20November\TagTesting20Nov2013\M3.DSG	11-1-2013	14:56:54	65706.000000	1314.120000	-0.238281	0.628906	-0.875000	0.421101	-0.045872	0.547706	-13.870239	-1.098633	-5.249023
C:\Users\cware\Desktop\Steller20November\TagTesting20Nov2013\M3.DSG	11-1-2013	14:56:54	65707.000000	1314.140000	-0.246094	0.628906	-0.855469	0.421101	-0.045872	0.547706	-12.817383	8.636475	-5.828857
C:\Users\cware\Desktop\Steller20November\TagTesting20Nov2013\M3.DSG	11-1-2013	14:56:54	65708.000000	1314.160000	-0.230469	0.667969	-0.867188	0.419266	-0.046789	0.547706	-10.162354	4.226685	-7.278442
C:\Users\cware\Desktop\Steller20November\TagTesting20Nov2013\M3.DSG	11-1-2013	14:56:54	65709.000000	1314.180000	-0.230469	0.656250	-0.859375	0.418349	-0.048624	0.548624	-11.032104	3.005981	-7.186890
C:\Users\cware\Desktop\Steller20November\TagTesting20Nov2013\M3.DSG	11-1-2013	14:56:54	65710.000000	1314.200000	-0.242188	0.636719	-0.839844	0.416514	-0.051376	0.547706	-9.582520	10.635376	-6.896973
C:\Users\cware\Desktop\Steller20November\TagTesting20Nov2013\M3.DSG	11-1-2013	14:56:54	65711.000000	1314.220000	-0.203125	0.660156	-0.855469	0.413761	-0.050459	0.547706	-12.847900	1.235962	-5.798340
C:\Users\cware\Desktop\Steller20November\TagTesting20Nov2013\M3.DSG	11-1-2013	14:56:54	65712.000000	1314.240000	-0.214844	0.648438	-0.863281	0.413761	-0.052294	0.547706	-14.953613	1.602173	-4.776001
C:\Users\cware\Desktop\Steller20November\TagTesting20Nov2013\M3.DSG	11-1-2013	14:56:54	65713.000000	1314.260000	-0.242188	0.664063	-0.875000	0.412844	-0.054128	0.548624	-13.717651	-0.381470	-4.714966
C:\Users\cware\Desktop\Steller20November\TagTesting20Nov2013\M3.DSG	11-1-2013	14:56:54	65714.000000	1314.280000	-0.222656	0.656250	-0.878906	0.412844	-0.054128	0.547706	-14.511108	0.320435	-4.760742
C:\Users\cware\Desktop\Steller20November\TagTesting20Nov2013\M3.DSG	11-1-2013	14:56:54	65715.000000	1314.300000	-0.257813	0.667969	-0.894531	0.411009	-0.056881	0.547706	-15.350342	6.057739	-2.716064
C:\Users\cware\Desktop\Steller20November\TagTesting20Nov2013\M3.DSG	11-1-2013	14:56:54	65716.000000	1314.320000	-0.246094	0.660156	-0.875000	0.411927	-0.059633	0.546789	-15.167236	4.531860	-2.914429
C:\Users\cware\Desktop\Steller20November\TagTesting20Nov2013\M3.DSG	11-1-2013	14:56:54	65717.000000	1314.340000	-0.261719	0.671875	-0.878906	0.408257	-0.060550	0.544037	-14.038086	1.144409	-1.953125
C:\Users\cware\Desktop\Steller20November\TagTesting20Nov2013\M3.DSG	11-1-2013	14:56:54	65718.000000	1314.360000	-0.218750	0.664063	-0.835938	0.409174	-0.062385	0.546789	-14.450073	8.712769	-1.296997
C:\Users\cware\Desktop\Steller20November\TagTesting20Nov2013\M3.DSG	11-1-2013	14:56:54	65719.000000	1314.380000	-0.234375	0.656250	-0.878906	0.407339	-0.063303	0.546789	-14.862061	7.034302	-0.183105
C:\Users\cware\Desktop\Steller20November\TagTesting20Nov2013\M3.DSG	11-1-2013	14:56:54	65720.000000	1314.400000	-0.226563	0.656250	-0.859375	0.405505	-0.063303	0.547706	-14.511108	10.757446	1.205444
C:\Users\cware\Desktop\Steller20November\TagTesting20Nov2013\M3.DSG	11-1-2013	14:56:54	65721.000000	1314.420000	-0.218750	0.667969	-0.871094	0.404587	-0.066055	0.545872	-14.404297	3.814697	-0.305176
C:\Users\cware\Desktop\Steller20November\TagTesting20Nov2013\M3.DSG	11-1-2013	14:56:54	65722.000000	1314.440000	-0.195313	0.675781	-0.859375	0.403670	-0.066972	0.546789	-13.137817	13.671875	1.983643
C:\Users\cware\Desktop\Steller20November\TagTesting20Nov2013\M3.DSG	11-1-2013	14:56:54	65723.000000	1314.460000	-0.250000	0.667969	-0.859375	0.400000	-0.067890	0.548624	-14.236450	0.289917	-2.044678
C:\Users\cware\Desktop\Steller20November\TagTesting20Nov2013\M3.DSG	11-1-2013	14:56:54	65724.000000	1314.480000	-0.160156	0.660156	-0.851563	0.400000	-0.069725	0.546789	-9.307861	6.347656	0.259399
C:\Users\cware\Desktop\Steller20November\TagTesting20Nov2013\M3.DSG	11-1-2013	14:56:54	65725.000000	1314.500000	-0.195313	0.652344	-0.832031	0.399083	-0.069725	0.547706	-14.602661	4.913330	0.320435
C:\Users\cware\Desktop\Steller20November\TagTesting20Nov2013\M3.DSG	11-1-2013	14:56:54	65726.000000	1314.520000	-0.179688	0.687500	-0.875000	0.399083	-0.070642	0.546789	-10.665894	11.413574	0.823975
C:\Users\cware\Desktop\Steller20November\TagTesting20Nov2013\M3.DSG	11-1-2013	14:56:54	65727.000000	1314.540000	-0.234375	0.660156	-0.859375	0.397248	-0.071560	0.547706	-8.422852	12.176514	2.227783
C:\Users\cware\Desktop\Steller20November\TagTesting20Nov2013\M3.DSG	11-1-2013	14:56:54	65728.000000	1314.560000	-0.234375	0.660156	-0.859375	0.396330	-0.071560	0.548624	-10.482788	4.409790	1.937866
C:\Users\cware\Desktop\Steller20November\TagTesting20Nov2013\M3.DSG	11-1-2013	14:56:54	65729.000000	1314.580000	-0.214844	0.660156	-0.851563	0.396330	-0.071560	0.547706	-8.316040	8.026123	1.998901
C:\Users\cware\Desktop\Steller20November\TagTesting20Nov2013\M3.DSG	11-1-2013	14:56:54	65730.000000	1314.600000	-0.230469	0.671875	-0.875000	0.394495	-0.071560	0.548624	-11.627197	10.864258	1.495361
C:\Users\cware\Desktop\Steller20November\TagTesting20Nov2013\M3.DSG	11-1-2013	14:56:54	65731.000000	1314.620000	-0.226563	0.667969	-0.839844	0.393578	-0.072477	0.549541	-8.224487	8.743286	1.037598
C:\Users\cware\Desktop\Steller20November\TagTesting20Nov2013\M3.DSG	11-1-2013	14:56:54	65732.000000	1314.640000	-0.195313	0.667969	-0.859375	0.392661	-0.072477	0.549541	-8.483887	9.124756	1.007080
C:\Users\cware\Desktop\Steller20November\TagTesting20Nov2013\M3.DSG	11-1-2013	14:56:54	65733.000000	1314.660000	-0.187500	0.652344	-0.863281	0.389908	-0.072477	0.550459	-9.963989	8.255005	0.869751
C:\Users\cware\Desktop\Steller20November\TagTesting20Nov2013\M3.DSG	11-1-2013	14:56:54	65734.000000	1314.680000	-0.230469	0.656250	-0.871094	0.388991	-0.073394	0.550459	-9.124756	11.093140	2.426147
C:\Users\cware\Desktop\Steller20November\TagTesting20Nov2013\M3.DSG	11-1-2013	14:56:54	65735.000000	1314.700000	-0.175781	0.675781	-0.878906	0.388073	-0.074312	0.551376	-12.145996	2.761841	1.907349
C:\Users\cware\Desktop\Steller20November\TagTesting20Nov2013\M3.DSG	11-1-2013	14:56:54	65736.000000	1314.720000	-0.234375	0.656250	-0.855469	0.386239	-0.075229	0.550459	-10.559082	21.957397	5.004883
C:\Users\cware\Desktop\Steller20November\TagTesting20Nov2013\M3.DSG	11-1-2013	14:56:54	65737.000000	1314.740000	-0.164063	0.671875	-0.835938	0.384404	-0.075229	0.551376	-10.040283	5.584717	4.211426
C:\Users\cware\Desktop\Steller20November\TagTesting20Nov2013\M3.DSG	11-1-2013	14:56:54	65738.000000	1314.760000	-0.203125	0.664063	-0.847656	0.383486	-0.075229	0.551376	-14.114380	13.549805	5.783081
C:\Users\cware\Desktop\Steller20November\TagTesting20Nov2013\M3.DSG	11-1-2013	14:56:54	65739.000000	1314.780000	-0.164063	0.683594	-0.851563	0.382569	-0.076147	0.552294	-11.672974	3.128052	3.448486
C:\Users\cware\Desktop\Steller20November\TagTesting20Nov2013\M3.DSG	11-1-2013	14:56:54	65740.000000	1314.800000	-0.199219	0.695313	-0.867188	0.381651	-0.076147	0.551376	-11.093140	13.809204	6.118774
C:\Users\cware\Desktop\Steller20November\TagTesting20Nov2013\M3.DSG	11-1-2013	14:56:54	65741.000000	1314.820000	-0.171875	0.679688	-0.839844	0.380734	-0.077064	0.551376	-13.168335	-7.247925	2.182007
C:\Users\cware\Desktop\Steller20November\TagTesting20Nov2013\M3.DSG	11-1-2013	14:56:54	65742.000000	1314.840000	-0.203125	0.679688	-0.871094	0.381651	-0.077064	0.550459	-10.620117	11.917114	3.479004
C:\Users\cware\Desktop\Steller20November\TagTesting20Nov2013\M3.DSG	11-1-2013	14:56:54	65743.000000	1314.860000	-0.238281	0.667969	-0.855469	0.379817	-0.077064	0.552294	-11.657715	14.953613	5.126953
C:\Users\cware\Desktop\Steller20November\TagTesting20Nov2013\M3.DSG	11-1-2013	14:56:54	65744.000000	1314.880000	-0.171875	0.671875	-0.835938	0.377982	-0.077982	0.552294	-7.186890	7.034302	4.440308
C:\Users\cware\Desktop\Steller20November\TagTesting20Nov2013\M3.DSG	11-1-2013	14:56:54	65745.000000	1314.900000	-0.195313	0.675781	-0.839844	0.377982	-0.077982	0.554128	-9.811401	0.671387	3.890991
C:\Users\cware\Desktop\Steller20November\TagTesting20Nov2013\M3.DSG	11-1-2013	14:56:54	65746.000000	1314.920000	-0.195313	0.703125	-0.832031	0.377064	-0.077982	0.552294	-10.482788	8.178711	4.104614
C:\Users\cware\Desktop\Steller20November\TagTesting20Nov2013\M3.DSG	11-1-2013	14:56:54	65747.000000	1314.940000	-0.175781	0.675781	-0.847656	0.377064	-0.078899	0.554128	-7.507324	5.310059	2.853394
C:\Users\cware\Desktop\Steller20November\TagTesting20Nov2013\M3.DSG	11-1-2013	14:56:54	65748.000000	1314.960000	-0.222656	0.660156	-0.863281	0.377064	-0.077982	0.553211	-9.460449	6.271362	3.524780
C:\Users\cware\Desktop\Steller20November\TagTesting20Nov2013\M3.DSG	11-1-2013	14:56:54	65749.000000	1314.980000	-0.183594	0.648438	-0.847656	0.375229	-0.078899	0.554128	-7.141113	6.851196	5.142212
C:\Users\cware\Desktop\Steller20November\TagTesting20Nov2013\M3.DSG	11-1-2013	14:56:54	65750.000000	1315.000000	-0.242188	0.671875	-0.871094	0.375229	-0.079817	0.554128	-8.148193	9.857178	3.890991
C:\Users\cware\Desktop\Steller20November\TagTesting20Nov2013\M3.DSG	11-1-2013	14:56:54	65751.000000	1315.020000	-0.210938	0.683594	-0.843750	0.374312	-0.077982	0.555046	-9.735107	12.115479	4.196167
C:\Users\cware\Desktop\Steller20November\TagTesting20Nov2013\M3.DSG	11-1-2013	14:56:54	65752.000000	1315.040000	-0.234375	0.660156	-0.843750	0.372477	-0.077982	0.555046	-8.636475	4.516602	3.509521
C:\Users\cware\Desktop\Steller20November\TagTesting20Nov2013\M3.DSG	11-1-2013	14:56:54	65753.000000	1315.060000	-0.167969	0.667969	-0.839844	0.371560	-0.078899	0.555963	-11.993408	14.053345	5.233765
C:\Users\cware\Desktop\Steller20November\TagTesting20Nov2013\M3.DSG	11-1-2013	14:56:54	65754.000000	1315.080000	-0.218750	0.687500	-0.875000	0.369725	-0.078899	0.555046	-11.184692	14.221191	3.540039
C:\Users\cware\Desktop\Steller20November\TagTesting20Nov2013\M3.DSG	11-1-2013	14:56:54	65755.000000	1315.100000	-0.164063	0.687500	-0.867188	0.367890	-0.078899	0.556881	-11.642456	10.314941	3.219604
C:\Users\cware\Desktop\Steller20November\TagTesting20Nov2013\M3.DSG	11-1-2013	14:56:54	65756.000000	1315.120000	-0.214844	0.664063	-0.871094	0.366972	-0.080734	0.555046	-10.681152	15.716553	4.837036
C:\Users\cware\Desktop\Steller20November\TagTesting20Nov2013\M3.DSG	11-1-2013	14:56:54	65757.000000	1315.140000	-0.179688	0.679688	-0.832031	0.364220	-0.080734	0.555963	-10.757446	9.841919	3.204346
C:\Users\cware\Desktop\Steller20November\TagTesting20Nov2013\M3.DSG	11-1-2013	14:56:54	65758.000000	1315.160000	-0.191406	0.675781	-0.859375	0.364220	-0.083486	0.557798	-10.437012	16.159058	4.867554
C:\Users\cware\Desktop\Steller20November\TagTesting20Nov2013\M3.DSG	11-1-2013	14:56:54	65759.000000	1315.180000	-0.179688	0.679688	-0.847656	0.360550	-0.080734	0.557798	-11.199951	14.007568	2.548218
C:\Users\cware\Desktop\Steller20November\TagTesting20Nov2013\M3.DSG	11-1-2013	14:56:54	65760.000000	1315.200000	-0.183594	0.679688	-0.859375	0.358716	-0.081651	0.558716	-13.214111	15.075684	3.067017
C:\Users\cware\Desktop\Steller20November\TagTesting20Nov2013\M3.DSG	11-1-2013	14:56:54	65761.000000	1315.220000	-0.167969	0.691406	-0.878906	0.355963	-0.083486	0.557798	-12.680054	8.804321	2.380371
C:\Users\cware\Desktop\Steller20November\TagTesting20Nov2013\M3.DSG	11-1-2013	14:56:54	65762.000000	1315.240000	-0.199219	0.679688	-0.855469	0.355963	-0.084404	0.557798	-12.374878	14.358521	2.914429
C:\Users\cware\Desktop\Steller20November\TagTesting20Nov2013\M3.DSG	11-1-2013	14:56:54	65763.000000	1315.260000	-0.183594	0.695313	-0.871094	0.352294	-0.085321	0.558716	-13.381958	11.123657	2.868652
C:\Users\cware\Desktop\Steller20November\TagTesting20Nov2013\M3.DSG	11-1-2013	14:56:54	65764.000000	1315.280000	-0.199219	0.703125	-0.859375	0.352294	-0.086239	0.558716	-13.366699	14.572144	3.067017
C:\Users\cware\Desktop\Steller20November\TagTesting20Nov2013\M3.DSG	11-1-2013	14:56:54	65765.000000	1315.300000	-0.191406	0.710938	-0.867188	0.347706	-0.087156	0.559633	-13.580322	16.281128	2.456665
C:\Users\cware\Desktop\Steller20November\TagTesting20Nov2013\M3.DSG	11-1-2013	14:56:54	65766.000000	1315.320000	-0.179688	0.703125	-0.867188	0.345872	-0.088073	0.558716	-16.052246	19.317627	2.944946
C:\Users\cware\Desktop\Steller20November\TagTesting20Nov2013\M3.DSG	11-1-2013	14:56:54	65767.000000	1315.340000	-0.121094	0.714844	-0.839844	0.342202	-0.090826	0.559633	-15.090942	16.021729	2.014160
C:\Users\cware\Desktop\Steller20November\TagTesting20Nov2013\M3.DSG	11-1-2013	14:56:54	65768.000000	1315.360000	-0.128906	0.703125	-0.867188	0.340367	-0.091743	0.558716	-14.038086	9.185791	1.007080
C:\Users\cware\Desktop\Steller20November\TagTesting20Nov2013\M3.DSG	11-1-2013	14:56:54	65769.000000	1315.380000	-0.148438	0.703125	-0.859375	0.339450	-0.092661	0.559633	-12.710571	9.536743	-0.823975
C:\Users\cware\Desktop\Steller20November\TagTesting20Nov2013\M3.DSG	11-1-2013	14:56:54	65770.000000	1315.400000	-0.183594	0.703125	-0.867188	0.338532	-0.092661	0.558716	-11.352539	10.772705	-1.129150
C:\Users\cware\Desktop\Steller20November\TagTesting20Nov2013\M3.DSG	11-1-2013	14:56:54	65771.000000	1315.420000	-0.179688	0.687500	-0.875000	0.336697	-0.096330	0.559633	-13.992310	14.022827	-0.686646
C:\Users\cware\Desktop\Steller20November\TagTesting20Nov2013\M3.DSG	11-1-2013	14:56:54	65772.000000	1315.440000	-0.164063	0.707031	-0.863281	0.333945	-0.095413	0.559633	-13.259888	11.962891	-0.503540
C:\Users\cware\Desktop\Steller20November\TagTesting20Nov2013\M3.DSG	11-1-2013	14:56:54	65773.000000	1315.460000	-0.171875	0.703125	-0.855469	0.333945	-0.096330	0.558716	-12.725830	20.294189	0.122070
C:\Users\cware\Desktop\Steller20November\TagTesting20Nov2013\M3.DSG	11-1-2013	14:56:54	65774.000000	1315.480000	-0.167969	0.714844	-0.859375	0.330275	-0.097248	0.559633	-12.588501	16.067505	-2.746582
C:\Users\cware\Desktop\Steller20November\TagTesting20Nov2013\M3.DSG	11-1-2013	14:56:54	65775.000000	1315.500000	-0.171875	0.718750	-0.863281	0.326606	-0.099083	0.560550	-11.322021	20.812988	-4.028320
C:\Users\cware\Desktop\Steller20November\TagTesting20Nov2013\M3.DSG	11-1-2013	14:56:54	65776.000000	1315.520000	-0.132813	0.738281	-0.843750	0.321101	-0.100000	0.560550	-8.514404	19.836426	-5.981445
C:\Users\cware\Desktop\Steller20November\TagTesting20Nov2013\M3.DSG	11-1-2013	14:56:54	65777.000000	1315.540000	-0.121094	0.746094	-0.843750	0.319266	-0.100000	0.561468	-6.072998	19.226074	-6.179810
C:\Users\cware\Desktop\Steller20November\TagTesting20Nov2013\M3.DSG	11-1-2013	14:56:54	65778.000000	1315.560000	-0.156250	0.738281	-0.863281	0.313761	-0.100917	0.563303	-3.082275	18.981934	-5.569458
C:\Users\cware\Desktop\Steller20November\TagTesting20Nov2013\M3.DSG	11-1-2013	14:56:54	65779.000000	1315.580000	-0.101563	0.746094	-0.835938	0.311927	-0.101835	0.563303	-3.265381	19.683838	-7.476807
C:\Users\cware\Desktop\Steller20November\TagTesting20Nov2013\M3.DSG	11-1-2013	14:56:54	65780.000000	1315.600000	-0.152344	0.738281	-0.863281	0.306422	-0.100000	0.564220	-3.143311	18.524170	-7.827759
C:\Users\cware\Desktop\Steller20November\TagTesting20Nov2013\M3.DSG	11-1-2013	14:56:54	65781.000000	1315.620000	-0.132813	0.746094	-0.871094	0.304587	-0.099083	0.565138	-3.570557	25.222778	-8.163452
C:\Users\cware\Desktop\Steller20November\TagTesting20Nov2013\M3.DSG	11-1-2013	14:56:54	65782.000000	1315.640000	-0.132813	0.746094	-0.871094	0.299083	-0.099083	0.566055	-2.761841	24.444580	-7.354736
C:\Users\cware\Desktop\Steller20November\TagTesting20Nov2013\M3.DSG	11-1-2013	14:56:54	65783.000000	1315.660000	-0.062500	0.734375	-0.871094	0.293578	-0.099083	0.567890	-2.304077	19.775391	-7.781982
C:\Users\cware\Desktop\Steller20November\TagTesting20Nov2013\M3.DSG	11-1-2013	14:56:54	65784.000000	1315.680000	-0.062500	0.730469	-0.882813	0.288991	-0.098165	0.568807	-3.326416	17.913818	-7.125854
C:\Users\cware\Desktop\Steller20November\TagTesting20Nov2013\M3.DSG	11-1-2013	14:56:54	65785.000000	1315.700000	-0.062500	0.730469	-0.886719	0.285321	-0.098165	0.569725	-5.661011	20.507813	-6.362915
C:\Users\cware\Desktop\Steller20November\TagTesting20Nov2013\M3.DSG	11-1-2013	14:56:54	65786.000000	1315.720000	-0.058594	0.710938	-0.875000	0.284404	-0.098165	0.570642	-5.615234	18.127441	-7.583618
C:\Users\cware\Desktop\Steller20November\TagTesting20Nov2013\M3.DSG	11-1-2013	14:56:54	65787.000000	1315.740000	-0.066406	0.714844	-0.867188	0.278899	-0.098165	0.571560	-3.250122	18.157959	-8.499146
C:\Users\cware\Desktop\Steller20November\TagTesting20Nov2013\M3.DSG	11-1-2013	14:56:54	65788.000000	1315.760000	-0.066406	0.722656	-0.851563	0.277064	-0.098165	0.570642	1.068115	15.258789	-10.009766
C:\Users\cware\Desktop\Steller20November\TagTesting20Nov2013\M3.DSG	11-1-2013	14:56:54	65789.000000	1315.780000	-0.070313	0.718750	-0.855469	0.272477	-0.097248	0.573394	3.631592	21.575928	-10.116577
C:\Users\cware\Desktop\Steller20November\TagTesting20Nov2013\M3.DSG	11-1-2013	14:56:54	65790.000000	1315.800000	-0.027344	0.726563	-0.851563	0.267890	-0.096330	0.573394	4.226685	13.336182	-12.298584
C:\Users\cware\Desktop\Steller20November\TagTesting20Nov2013\M3.DSG	11-1-2013	14:56:54	65791.000000	1315.820000	-0.054688	0.703125	-0.867188	0.263303	-0.094495	0.575229	4.013062	19.851685	-9.933472
C:\Users\cware\Desktop\Steller20November\TagTesting20Nov2013\M3.DSG	11-1-2013	14:56:54	65792.000000	1315.840000	-0.007813	0.714844	-0.863281	0.261468	-0.092661	0.576147	3.753662	10.040283	-10.772705
C:\Users\cware\Desktop\Steller20November\TagTesting20Nov2013\M3.DSG	11-1-2013	14:56:54	65793.000000	1315.860000	-0.023438	0.703125	-0.867188	0.257798	-0.089908	0.577982	3.448486	11.001587	-9.994507
C:\Users\cware\Desktop\Steller20November\TagTesting20Nov2013\M3.DSG	11-1-2013	14:56:54	65794.000000	1315.880000	-0.031250	0.707031	-0.890625	0.255963	-0.088073	0.577982	3.219604	17.105103	-8.773804
C:\Users\cware\Desktop\Steller20November\TagTesting20Nov2013\M3.DSG	11-1-2013	14:56:54	65795.000000	1315.900000	0.003906	0.703125	-0.882813	0.251376	-0.087156	0.579817	1.419067	3.295898	-11.138916
C:\Users\cware\Desktop\Steller20November\TagTesting20Nov2013\M3.DSG	11-1-2013	14:56:54	65796.000000	1315.920000	-0.007813	0.703125	-0.902344	0.250459	-0.086239	0.578899	0.198364	15.640259	-9.048462
C:\Users\cware\Desktop\Steller20November\TagTesting20Nov2013\M3.DSG	11-1-2013	14:56:54	65797.000000	1315.940000	-0.011719	0.710938	-0.882813	0.246789	-0.084404	0.579817	-0.488281	8.163452	-8.834839
C:\Users\cware\Desktop\Steller20November\TagTesting20Nov2013\M3.DSG	11-1-2013	14:56:54	65798.000000	1315.960000	0.007813	0.714844	-0.894531	0.244954	-0.084404	0.580734	-2.624512	8.010864	-8.651733
C:\Users\cware\Desktop\Steller20November\TagTesting20Nov2013\M3.DSG	11-1-2013	14:56:54	65799.000000	1315.980000	0.007813	0.703125	-0.875000	0.243119	-0.083486	0.581651	-3.890991	4.455566	-8.026123
C:\Users\cware\Desktop\Steller20November\TagTesting20Nov2013\M3.DSG	11-1-2013	14:56:54	65800.000000	1316.000000	0.003906	0.710938	-0.875000	0.242202	-0.083486	0.581651	-3.555298	7.125854	-8.255005
C:\Users\cware\Desktop\Steller20November\TagTesting20Nov2013\M3.DSG	11-1-2013	14:56:54	65801.000000	1316.020000	-0.003906	0.722656	-0.898438	0.239450	-0.082569	0.581651	-3.372192	3.143311	-7.888794
C:\Users\cware\Desktop\Steller20November\TagTesting20Nov2013\M3.DSG	11-1-2013	14:56:54	65802.000000	1316.040000	0.000000	0.714844	-0.894531	0.238532	-0.082569	0.583486	-4.043579	8.270264	-6.958008
C:\Users\cware\Desktop\Steller20November\TagTesting20Nov2013\M3.DSG	11-1-2013	14:56:54	65803.000000	1316.060000	-0.007813	0.699219	-0.886719	0.236697	-0.083486	0.582569	-5.966187	9.506226	-5.950928
C:\Users\cware\Desktop\Steller20November\TagTesting20Nov2013\M3.DSG	11-1-2013	14:56:54	65804.000000	1316.080000	0.011719	0.699219	-0.890625	0.233945	-0.083486	0.582569	-5.050659	1.037598	-6.546021
C:\Users\cware\Desktop\Steller20November\TagTesting20Nov2013\M3.DSG	11-1-2013	14:56:54	65805.000000	1316.100000	0.015625	0.687500	-0.894531	0.233028	-0.082569	0.581651	-8.468628	1.312256	-7.537842
C:\Users\cware\Desktop\Steller20November\TagTesting20Nov2013\M3.DSG	11-1-2013	14:56:54	65806.000000	1316.120000	-0.007813	0.691406	-0.906250	0.233028	-0.082569	0.582569	-6.500244	5.203247	-7.034302
C:\Users\cware\Desktop\Steller20November\TagTesting20Nov2013\M3.DSG	11-1-2013	14:56:54	65807.000000	1316.140000	-0.007813	0.671875	-0.890625	0.230275	-0.084404	0.582569	-6.591797	8.361816	-5.416870
C:\Users\cware\Desktop\Steller20November\TagTesting20Nov2013\M3.DSG	11-1-2013	14:56:54	65808.000000	1316.160000	0.031250	0.687500	-0.867188	0.229358	-0.084404	0.582569	-6.072998	11.169434	-3.784180
C:\Users\cware\Desktop\Steller20November\TagTesting20Nov2013\M3.DSG	11-1-2013	14:56:54	65809.000000	1316.180000	0.046875	0.691406	-0.847656	0.226606	-0.083486	0.582569	-2.426147	4.302979	-4.425049
C:\Users\cware\Desktop\Steller20November\TagTesting20Nov2013\M3.DSG	11-1-2013	14:56:54	65810.000000	1316.200000	0.046875	0.691406	-0.847656	0.226606	-0.083486	0.583486	-3.204346	9.002686	-4.165649
C:\Users\cware\Desktop\Steller20November\TagTesting20Nov2013\M3.DSG	11-1-2013	14:56:54	65811.000000	1316.220000	0.027344	0.695313	-0.882813	0.225688	-0.082569	0.583486	-2.120972	4.547119	-5.035400
C:\Users\cware\Desktop\Steller20November\TagTesting20Nov2013\M3.DSG	11-1-2013	14:56:54	65812.000000	1316.240000	0.062500	0.710938	-0.878906	0.223853	-0.082569	0.584404	0.946045	0.381470	-5.081177
C:\Users\cware\Desktop\Steller20November\TagTesting20Nov2013\M3.DSG	11-1-2013	14:56:54	65813.000000	1316.260000	0.054688	0.691406	-0.894531	0.222936	-0.080734	0.585321	-3.631592	-0.564575	-5.584717
C:\Users\cware\Desktop\Steller20November\TagTesting20Nov2013\M3.DSG	11-1-2013	14:56:54	65814.000000	1316.280000	0.039063	0.667969	-0.878906	0.224771	-0.080734	0.583486	-3.707886	-2.105713	-4.531860
C:\Users\cware\Desktop\Steller20November\TagTesting20Nov2013\M3.DSG	11-1-2013	14:56:54	65815.000000	1316.300000	0.035156	0.691406	-0.898438	0.222936	-0.079817	0.584404	-4.806519	-6.179810	-4.470825
C:\Users\cware\Desktop\Steller20November\TagTesting20Nov2013\M3.DSG	11-1-2013	14:56:54	65816.000000	1316.320000	0.023438	0.679688	-0.882813	0.224771	-0.079817	0.583486	-7.125854	-10.955811	-5.249023
C:\Users\cware\Desktop\Steller20November\TagTesting20Nov2013\M3.DSG	11-1-2013	14:56:54	65817.000000	1316.340000	-0.015625	0.703125	-0.898438	0.224771	-0.080734	0.584404	-3.356934	9.277344	-1.724243
C:\Users\cware\Desktop\Steller20November\TagTesting20Nov2013\M3.DSG	11-1-2013	14:56:54	65818.000000	1316.360000	0.023438	0.687500	-0.902344	0.223853	-0.079817	0.584404	-9.216309	2.120972	-3.936768
C:\Users\cware\Desktop\Steller20November\TagTesting20Nov2013\M3.DSG	11-1-2013	14:56:54	65819.000000	1316.380000	0.031250	0.695313	-0.894531	0.222936	-0.079817	0.584404	-8.850098	1.953125	-5.218506
C:\Users\cware\Desktop\Steller20November\TagTesting20Nov2013\M3.DSG	11-1-2013	14:56:54	65820.000000	1316.400000	0.031250	0.675781	-0.890625	0.221101	-0.081651	0.583486	-8.056641	7.995605	-5.187988
C:\Users\cware\Desktop\Steller20November\TagTesting20Nov2013\M3.DSG	11-1-2013	14:56:54	65821.000000	1316.420000	0.050781	0.664063	-0.871094	0.221101	-0.080734	0.583486	-7.156372	5.111694	-6.072998
C:\Users\cware\Desktop\Steller20November\TagTesting20Nov2013\M3.DSG	11-1-2013	14:56:54	65822.000000	1316.440000	0.062500	0.660156	-0.882813	0.219266	-0.081651	0.583486	-7.644653	1.220703	-5.889893
C:\Users\cware\Desktop\Steller20November\TagTesting20Nov2013\M3.DSG	11-1-2013	14:56:54	65823.000000	1316.460000	0.054688	0.660156	-0.871094	0.218349	-0.082569	0.583486	-7.385254	2.059937	-4.730225
C:\Users\cware\Desktop\Steller20November\TagTesting20Nov2013\M3.DSG	11-1-2013	14:56:54	65824.000000	1316.480000	0.050781	0.667969	-0.875000	0.218349	-0.083486	0.584404	-11.032104	1.922607	-3.784180
C:\Users\cware\Desktop\Steller20November\TagTesting20Nov2013\M3.DSG	11-1-2013	14:56:54	65825.000000	1316.500000	0.046875	0.671875	-0.878906	0.218349	-0.083486	0.582569	-12.893677	4.547119	-3.555298
C:\Users\cware\Desktop\Steller20November\TagTesting20Nov2013\M3.DSG	11-1-2013	14:56:54	65826.000000	1316.520000	0.027344	0.679688	-0.878906	0.215596	-0.085321	0.582569	-14.190674	3.326416	-3.585815
C:\Users\cware\Desktop\Steller20November\TagTesting20Nov2013\M3.DSG	11-1-2013	14:56:54	65827.000000	1316.540000	0.027344	0.683594	-0.875000	0.216514	-0.088073	0.580734	-18.417358	-3.143311	-4.089355
C:\Users\cware\Desktop\Steller20November\TagTesting20Nov2013\M3.DSG	11-1-2013	14:56:54	65828.000000	1316.560000	0.031250	0.683594	-0.875000	0.215596	-0.090826	0.581651	-15.823364	1.541138	-1.998901
C:\Users\cware\Desktop\Steller20November\TagTesting20Nov2013\M3.DSG	11-1-2013	14:56:54	65829.000000	1316.580000	0.031250	0.695313	-0.867188	0.215596	-0.091743	0.578899	-14.739990	7.186890	-0.457764
C:\Users\cware\Desktop\Steller20November\TagTesting20Nov2013\M3.DSG	11-1-2013	14:56:54	65830.000000	1316.600000	0.039063	0.710938	-0.867188	0.215596	-0.091743	0.577982	-15.213013	1.190186	-1.892090
C:\Users\cware\Desktop\Steller20November\TagTesting20Nov2013\M3.DSG	11-1-2013	14:56:54	65831.000000	1316.620000	0.054688	0.710938	-0.855469	0.213761	-0.096330	0.577982	-19.851685	1.785278	-2.593994
C:\Users\cware\Desktop\Steller20November\TagTesting20Nov2013\M3.DSG	11-1-2013	14:56:54	65832.000000	1316.640000	0.019531	0.714844	-0.839844	0.214679	-0.097248	0.576147	-19.592285	-6.683350	-2.960205
C:\Users\cware\Desktop\Steller20November\TagTesting20Nov2013\M3.DSG	11-1-2013	14:56:54	65833.000000	1316.660000	0.054688	0.714844	-0.839844	0.214679	-0.100917	0.574312	-19.775391	4.180908	0.030518
C:\Users\cware\Desktop\Steller20November\TagTesting20Nov2013\M3.DSG	11-1-2013	14:56:54	65834.000000	1316.680000	0.015625	0.718750	-0.863281	0.213761	-0.100917	0.573394	-20.156860	0.518799	-0.778198
C:\Users\cware\Desktop\Steller20November\TagTesting20Nov2013\M3.DSG	11-1-2013	14:56:54	65835.000000	1316.700000	0.039063	0.714844	-0.851563	0.213761	-0.105505	0.572477	-19.378662	0.549316	-0.701904
C:\Users\cware\Desktop\Steller20November\TagTesting20Nov2013\M3.DSG	11-1-2013	14:56:54	65836.000000	1316.720000	0.023438	0.714844	-0.863281	0.214679	-0.108257	0.571560	-18.676758	0.915527	-0.915527
C:\Users\cware\Desktop\Steller20November\TagTesting20Nov2013\M3.DSG	11-1-2013	14:56:54	65837.000000	1316.740000	0.019531	0.734375	-0.835938	0.214679	-0.111009	0.569725	-18.386841	1.327515	-1.159668
C:\Users\cware\Desktop\Steller20November\TagTesting20Nov2013\M3.DSG	11-1-2013	14:56:54	65838.000000	1316.760000	0.019531	0.734375	-0.835938	0.213761	-0.111927	0.568807	-19.363403	1.541138	-1.342773
C:\Users\cware\Desktop\Steller20November\TagTesting20Nov2013\M3.DSG	11-1-2013	14:56:54	65839.000000	1316.780000	0.046875	0.726563	-0.828125	0.213761	-0.116514	0.566972	-21.392822	1.815796	0.534058
C:\Users\cware\Desktop\Steller20November\TagTesting20Nov2013\M3.DSG	11-1-2013	14:56:54	65840.000000	1316.800000	0.066406	0.738281	-0.785156	0.213761	-0.117431	0.566055	-25.711060	10.116577	4.684448
C:\Users\cware\Desktop\Steller20November\TagTesting20Nov2013\M3.DSG	11-1-2013	14:56:54	65841.000000	1316.820000	0.167969	0.683594	-0.785156	0.212844	-0.124771	0.561468	-48.507690	-3.616333	10.467529
C:\Users\cware\Desktop\Steller20November\TagTesting20Nov2013\M3.DSG	11-1-2013	14:56:54	65842.000000	1316.840000	0.039063	0.753906	-0.800781	0.214679	-0.131193	0.557798	-54.550171	-39.794922	1.220703
C:\Users\cware\Desktop\Steller20November\TagTesting20Nov2013\M3.DSG	11-1-2013	14:56:54	65843.000000	1316.860000	-0.113281	0.871094	-0.925781	0.222936	-0.142202	0.552294	-34.378052	-13.031006	0.488281
C:\Users\cware\Desktop\Steller20November\TagTesting20Nov2013\M3.DSG	11-1-2013	14:56:54	65844.000000	1316.880000	-0.109375	0.929688	-0.941406	0.222936	-0.143119	0.551376	-11.199951	18.386841	0.823975
C:\Users\cware\Desktop\Steller20November\TagTesting20Nov2013\M3.DSG	11-1-2013	14:56:54	65845.000000	1316.900000	-0.015625	0.890625	-0.851563	0.217431	-0.144037	0.551376	-4.257202	23.361206	-6.210327
C:\Users\cware\Desktop\Steller20November\TagTesting20Nov2013\M3.DSG	11-1-2013	14:56:54	65846.000000	1316.920000	0.015625	0.855469	-0.847656	0.214679	-0.143119	0.550459	-1.464844	22.735596	-14.038086
C:\Users\cware\Desktop\Steller20November\TagTesting20Nov2013\M3.DSG	11-1-2013	14:56:54	65847.000000	1316.940000	0.031250	0.824219	-0.828125	0.207339	-0.140367	0.554128	12.680054	18.661499	-18.554688
C:\Users\cware\Desktop\Steller20November\TagTesting20Nov2013\M3.DSG	11-1-2013	14:56:54	65848.000000	1316.960000	0.011719	0.792969	-0.785156	0.204587	-0.137615	0.554128	21.011353	28.823853	-17.608643
C:\Users\cware\Desktop\Steller20November\TagTesting20Nov2013\M3.DSG	11-1-2013	14:56:54	65849.000000	1316.980000	0.085938	0.789063	-0.753906	0.201835	-0.135780	0.558716	30.563354	10.925293	-20.187378
C:\Users\cware\Desktop\Steller20November\TagTesting20Nov2013\M3.DSG	11-1-2013	14:56:54	65850.000000	1317.000000	0.101563	0.808594	-0.800781	0.193578	-0.124771	0.562385	36.331177	25.146484	-16.235352
C:\Users\cware\Desktop\Steller20November\TagTesting20Nov2013\M3.DSG	11-1-2013	14:56:54	65851.000000	1317.020000	0.148438	0.800781	-0.804688	0.188991	-0.119266	0.565138	36.026001	14.831543	-13.885498
C:\Users\cware\Desktop\Steller20November\TagTesting20Nov2013\M3.DSG	11-1-2013	14:56:54	65852.000000	1317.040000	0.183594	0.750000	-0.789063	0.186239	-0.109174	0.570642	30.883789	-0.045776	-12.313843
C:\Users\cware\Desktop\Steller20November\TagTesting20Nov2013\M3.DSG	11-1-2013	14:56:54	65853.000000	1317.060000	0.152344	0.683594	-0.800781	0.185321	-0.104587	0.572477	14.907837	-0.549316	-8.148193
C:\Users\cware\Desktop\Steller20November\TagTesting20Nov2013\M3.DSG	11-1-2013	14:56:54	65854.000000	1317.080000	0.136719	0.625000	-0.804688	0.187156	-0.100000	0.574312	0.885010	-12.374878	-3.723145
C:\Users\cware\Desktop\Steller20November\TagTesting20Nov2013\M3.DSG	11-1-2013	14:56:54	65855.000000	1317.100000	0.105469	0.605469	-0.812500	0.187156	-0.100917	0.575229	-10.055542	-11.978149	1.754761
C:\Users\cware\Desktop\Steller20November\TagTesting20Nov2013\M3.DSG	11-1-2013	14:56:54	65856.000000	1317.120000	0.117188	0.652344	-0.796875	0.190826	-0.101835	0.573394	-17.425537	-14.343262	0.289917
C:\Users\cware\Desktop\Steller20November\TagTesting20Nov2013\M3.DSG	11-1-2013	14:56:54	65857.000000	1317.140000	0.101563	0.691406	-0.800781	0.191743	-0.103670	0.573394	-23.086548	-16.021729	-3.128052
C:\Users\cware\Desktop\Steller20November\TagTesting20Nov2013\M3.DSG	11-1-2013	14:56:54	65858.000000	1317.160000	0.054688	0.707031	-0.843750	0.194495	-0.109174	0.570642	-20.202637	-16.586304	-4.592896
C:\Users\cware\Desktop\Steller20November\TagTesting20Nov2013\M3.DSG	11-1-2013	14:56:54	65859.000000	1317.180000	0.031250	0.687500	-0.839844	0.196330	-0.110092	0.570642	-15.106201	3.173828	-2.197266
C:\Users\cware\Desktop\Steller20November\TagTesting20Nov2013\M3.DSG	11-1-2013	14:56:54	65860.000000	1317.200000	0.035156	0.710938	-0.832031	0.198165	-0.111927	0.569725	-8.712769	-17.425537	-3.967285
C:\Users\cware\Desktop\Steller20November\TagTesting20Nov2013\M3.DSG	11-1-2013	14:56:54	65861.000000	1317.220000	0.054688	0.699219	-0.812500	0.199083	-0.111927	0.568807	-7.278442	-12.741089	-1.892090
C:\Users\cware\Desktop\Steller20November\TagTesting20Nov2013\M3.DSG	11-1-2013	14:56:54	65862.000000	1317.240000	0.050781	0.718750	-0.812500	0.200917	-0.111927	0.569725	-7.080078	-10.070801	-1.327515
C:\Users\cware\Desktop\Steller20November\TagTesting20Nov2013\M3.DSG	11-1-2013	14:56:54	65863.000000	1317.260000	0.019531	0.718750	-0.828125	0.202752	-0.111009	0.567890	-7.308960	-14.083862	-2.822876
C:\Users\cware\Desktop\Steller20November\TagTesting20Nov2013\M3.DSG	11-1-2013	14:56:54	65864.000000	1317.280000	0.027344	0.718750	-0.820313	0.204587	-0.112844	0.568807	-7.873535	-7.324219	-2.044678
C:\Users\cware\Desktop\Steller20November\TagTesting20Nov2013\M3.DSG	11-1-2013	14:56:54	65865.000000	1317.300000	0.070313	0.730469	-0.804688	0.206422	-0.111927	0.567890	-7.064819	-9.536743	-0.991821
C:\Users\cware\Desktop\Steller20November\TagTesting20Nov2013\M3.DSG	11-1-2013	14:56:54	65866.000000	1317.320000	0.070313	0.730469	-0.804688	0.207339	-0.112844	0.567890	-7.812500	-12.802124	-1.434326
C:\Users\cware\Desktop\Steller20November\TagTesting20Nov2013\M3.DSG	11-1-2013	14:56:54	65867.000000	1317.340000	0.035156	0.718750	-0.839844	0.211927	-0.113761	0.566055	-14.282227	-16.494751	-2.029419
C:\Users\cware\Desktop\Steller20November\TagTesting20Nov2013\M3.DSG	11-1-2013	14:56:54	65868.000000	1317.360000	0.003906	0.695313	-0.839844	0.212844	-0.113761	0.567890	-15.365601	-5.996704	0.350952
C:\Users\cware\Desktop\Steller20November\TagTesting20Nov2013\M3.DSG	11-1-2013	14:56:54	65869.000000	1317.380000	0.027344	0.699219	-0.847656	0.214679	-0.116514	0.565138	-18.066406	-6.103516	1.525879
C:\Users\cware\Desktop\Steller20November\TagTesting20Nov2013\M3.DSG	11-1-2013	14:56:54	65870.000000	1317.400000	0.031250	0.707031	-0.812500	0.215596	-0.122018	0.566972	-18.630981	-4.684448	1.541138
C:\Users\cware\Desktop\Steller20November\TagTesting20Nov2013\M3.DSG	11-1-2013	14:56:54	65871.000000	1317.420000	0.046875	0.734375	-0.800781	0.216514	-0.122018	0.561468	-17.318726	-6.927490	0.579834
C:\Users\cware\Desktop\Steller20November\TagTesting20Nov2013\M3.DSG	11-1-2013	14:56:54	65872.000000	1317.440000	0.035156	0.750000	-0.789063	0.217431	-0.122936	0.562385	-18.432617	-7.736206	0.045776
C:\Users\cware\Desktop\Steller20November\TagTesting20Nov2013\M3.DSG	11-1-2013	14:56:54	65873.000000	1317.460000	0.042969	0.746094	-0.804688	0.219266	-0.125688	0.560550	-18.936157	-9.277344	0.839233
C:\Users\cware\Desktop\Steller20November\TagTesting20Nov2013\M3.DSG	11-1-2013	14:56:54	65874.000000	1317.480000	0.023438	0.742188	-0.792969	0.221101	-0.127523	0.558716	-17.990112	-5.401611	2.990723
C:\Users\cware\Desktop\Steller20November\TagTesting20Nov2013\M3.DSG	11-1-2013	14:56:54	65875.000000	1317.500000	0.027344	0.750000	-0.808594	0.222936	-0.131193	0.556881	-19.531250	-7.446289	4.211426
C:\Users\cware\Desktop\Steller20November\TagTesting20Nov2013\M3.DSG	11-1-2013	14:56:54	65876.000000	1317.520000	0.023438	0.765625	-0.792969	0.223853	-0.131193	0.557798	-18.142700	-11.276245	4.699707
C:\Users\cware\Desktop\Steller20November\TagTesting20Nov2013\M3.DSG	11-1-2013	14:56:54	65877.000000	1317.540000	0.011719	0.769531	-0.804688	0.227523	-0.134862	0.554128	-17.501831	-8.621216	3.585815
C:\Users\cware\Desktop\Steller20November\TagTesting20Nov2013\M3.DSG	11-1-2013	14:56:54	65878.000000	1317.560000	0.011719	0.757813	-0.785156	0.228440	-0.136697	0.554128	-15.640259	-7.690430	3.250122
C:\Users\cware\Desktop\Steller20November\TagTesting20Nov2013\M3.DSG	11-1-2013	14:56:54	65879.000000	1317.580000	0.000000	0.734375	-0.792969	0.231193	-0.137615	0.552294	-13.092041	-7.675171	4.409790
C:\Users\cware\Desktop\Steller20November\TagTesting20Nov2013\M3.DSG	11-1-2013	14:56:54	65880.000000	1317.600000	0.007813	0.730469	-0.785156	0.232110	-0.139450	0.553211	-13.504028	-7.492065	4.989624
C:\Users\cware\Desktop\Steller20November\TagTesting20Nov2013\M3.DSG	11-1-2013	14:56:54	65881.000000	1317.620000	-0.023438	0.730469	-0.792969	0.233945	-0.140367	0.550459	-15.136719	-4.760742	5.813599
C:\Users\cware\Desktop\Steller20November\TagTesting20Nov2013\M3.DSG	11-1-2013	14:56:54	65882.000000	1317.640000	-0.007813	0.734375	-0.781250	0.234862	-0.140367	0.550459	-17.028809	-7.522583	5.630493
C:\Users\cware\Desktop\Steller20November\TagTesting20Nov2013\M3.DSG	11-1-2013	14:56:54	65883.000000	1317.660000	-0.023438	0.734375	-0.789063	0.236697	-0.144954	0.544954	-19.058228	-5.706787	6.011963
C:\Users\cware\Desktop\Steller20November\TagTesting20Nov2013\M3.DSG	11-1-2013	14:56:54	65884.000000	1317.680000	0.000000	0.750000	-0.800781	0.238532	-0.146789	0.546789	-18.768311	-0.106812	7.125854
C:\Users\cware\Desktop\Steller20November\TagTesting20Nov2013\M3.DSG	11-1-2013	14:56:54	65885.000000	1317.700000	-0.007813	0.753906	-0.777344	0.238532	-0.148624	0.544954	-16.860962	-6.790161	7.797241
C:\Users\cware\Desktop\Steller20November\TagTesting20Nov2013\M3.DSG	11-1-2013	14:56:54	65886.000000	1317.720000	0.003906	0.757813	-0.765625	0.241284	-0.148624	0.544954	-15.884399	-8.743286	8.743286
C:\Users\cware\Desktop\Steller20November\TagTesting20Nov2013\M3.DSG	11-1-2013	14:56:54	65887.000000	1317.740000	-0.023438	0.761719	-0.753906	0.244037	-0.150459	0.543119	-18.692017	-6.134033	9.750366
C:\Users\cware\Desktop\Steller20November\TagTesting20Nov2013\M3.DSG	11-1-2013	14:56:54	65888.000000	1317.760000	-0.042969	0.757813	-0.769531	0.247706	-0.152294	0.541284	-18.844604	-5.569458	11.093140
C:\Users\cware\Desktop\Steller20November\TagTesting20Nov2013\M3.DSG	11-1-2013	14:56:54	65889.000000	1317.780000	-0.039063	0.773438	-0.761719	0.248624	-0.154128	0.538532	-19.210815	-1.068115	13.336182
C:\Users\cware\Desktop\Steller20November\TagTesting20Nov2013\M3.DSG	11-1-2013	14:56:54	65890.000000	1317.800000	-0.046875	0.769531	-0.750000	0.251376	-0.157798	0.537615	-21.789551	-5.981445	11.962891
C:\Users\cware\Desktop\Steller20November\TagTesting20Nov2013\M3.DSG	11-1-2013	14:56:54	65891.000000	1317.820000	-0.019531	0.777344	-0.738281	0.253211	-0.159633	0.536697	-22.216797	-3.387451	11.184692
C:\Users\cware\Desktop\Steller20November\TagTesting20Nov2013\M3.DSG	11-1-2013	14:56:54	65892.000000	1317.840000	-0.039063	0.773438	-0.734375	0.255963	-0.161468	0.533945	-23.788452	-6.530762	9.719849
C:\Users\cware\Desktop\Steller20November\TagTesting20Nov2013\M3.DSG	11-1-2013	14:56:54	65893.000000	1317.860000	-0.066406	0.757813	-0.738281	0.255963	-0.163303	0.531193	-22.567749	-4.440308	9.628296
C:\Users\cware\Desktop\Steller20November\TagTesting20Nov2013\M3.DSG	11-1-2013	14:56:54	65894.000000	1317.880000	-0.066406	0.757813	-0.738281	0.257798	-0.168807	0.530275	-22.369385	0.778198	11.001587
C:\Users\cware\Desktop\Steller20November\TagTesting20Nov2013\M3.DSG	11-1-2013	14:56:54	65895.000000	1317.900000	-0.070313	0.765625	-0.734375	0.260550	-0.170642	0.528440	-21.011353	0.061035	12.252808
C:\Users\cware\Desktop\Steller20November\TagTesting20Nov2013\M3.DSG	11-1-2013	14:56:54	65896.000000	1317.920000	-0.058594	0.765625	-0.714844	0.262385	-0.172477	0.525688	-21.087646	1.403809	13.397217
C:\Users\cware\Desktop\Steller20November\TagTesting20Nov2013\M3.DSG	11-1-2013	14:56:54	65897.000000	1317.940000	-0.070313	0.777344	-0.734375	0.263303	-0.174312	0.523853	-21.591187	0.061035	13.839722
C:\Users\cware\Desktop\Steller20November\TagTesting20Nov2013\M3.DSG	11-1-2013	14:56:54	65898.000000	1317.960000	-0.066406	0.800781	-0.726563	0.266972	-0.177064	0.522018	-21.621704	-4.074097	13.748169
C:\Users\cware\Desktop\Steller20November\TagTesting20Nov2013\M3.DSG	11-1-2013	14:56:54	65899.000000	1317.980000	-0.078125	0.820313	-0.710938	0.266055	-0.178899	0.521101	-21.926880	-6.942749	12.420654
C:\Users\cware\Desktop\Steller20November\TagTesting20Nov2013\M3.DSG	11-1-2013	14:56:54	65900.000000	1318.000000	-0.113281	0.816406	-0.703125	0.269725	-0.181651	0.519266	-22.064209	-1.083374	13.107300
C:\Users\cware\Desktop\Steller20November\TagTesting20Nov2013\M3.DSG	11-1-2013	14:56:54	65901.000000	1318.020000	-0.101563	0.816406	-0.710938	0.271560	-0.183486	0.516514	-20.797729	-0.045776	13.946533
C:\Users\cware\Desktop\Steller20November\TagTesting20Nov2013\M3.DSG	11-1-2013	14:56:54	65902.000000	1318.040000	-0.097656	0.804688	-0.703125	0.272477	-0.183486	0.514679	-19.927979	-2.624512	13.916016
C:\Users\cware\Desktop\Steller20November\TagTesting20Nov2013\M3.DSG	11-1-2013	14:56:54	65903.000000	1318.060000	-0.109375	0.808594	-0.703125	0.276147	-0.186239	0.512844	-17.135620	1.968384	14.343262
C:\Users\cware\Desktop\Steller20November\TagTesting20Nov2013\M3.DSG	11-1-2013	14:56:54	65904.000000	1318.080000	-0.089844	0.812500	-0.687500	0.277982	-0.188073	0.511009	-16.937256	-5.599976	12.969971
C:\Users\cware\Desktop\Steller20November\TagTesting20Nov2013\M3.DSG	11-1-2013	14:56:54	65905.000000	1318.100000	-0.109375	0.816406	-0.703125	0.279817	-0.189908	0.510092	-17.395020	-1.632690	13.717651
C:\Users\cware\Desktop\Steller20November\TagTesting20Nov2013\M3.DSG	11-1-2013	14:56:54	65906.000000	1318.120000	-0.113281	0.804688	-0.695313	0.281651	-0.190826	0.509174	-19.577026	-3.540039	12.527466
C:\Users\cware\Desktop\Steller20November\TagTesting20Nov2013\M3.DSG	11-1-2013	14:56:54	65907.000000	1318.140000	-0.136719	0.812500	-0.691406	0.285321	-0.193578	0.507339	-17.852783	-2.136230	12.405396
C:\Users\cware\Desktop\Steller20November\TagTesting20Nov2013\M3.DSG	11-1-2013	14:56:54	65908.000000	1318.160000	-0.136719	0.812500	-0.671875	0.286239	-0.193578	0.506422	-17.044067	-1.174927	12.283325
C:\Users\cware\Desktop\Steller20November\TagTesting20Nov2013\M3.DSG	11-1-2013	14:56:54	65909.000000	1318.180000	-0.160156	0.804688	-0.679688	0.288991	-0.195413	0.503670	-16.342163	0.534058	12.710571
C:\Users\cware\Desktop\Steller20November\TagTesting20Nov2013\M3.DSG	11-1-2013	14:56:54	65910.000000	1318.200000	-0.136719	0.808594	-0.667969	0.288991	-0.195413	0.502752	-17.456055	0.442505	12.786865
C:\Users\cware\Desktop\Steller20November\TagTesting20Nov2013\M3.DSG	11-1-2013	14:56:54	65911.000000	1318.220000	-0.160156	0.812500	-0.691406	0.292661	-0.198165	0.500917	-16.448975	-1.724243	12.466431
C:\Users\cware\Desktop\Steller20November\TagTesting20Nov2013\M3.DSG	11-1-2013	14:56:54	65912.000000	1318.240000	-0.140625	0.812500	-0.679688	0.293578	-0.198165	0.499083	-16.418457	0.427246	12.680054
C:\Users\cware\Desktop\Steller20November\TagTesting20Nov2013\M3.DSG	11-1-2013	14:56:54	65913.000000	1318.260000	-0.164063	0.828125	-0.679688	0.295413	-0.199083	0.497248	-16.662598	-3.112793	12.451172
C:\Users\cware\Desktop\Steller20November\TagTesting20Nov2013\M3.DSG	11-1-2013	14:56:54	65914.000000	1318.280000	-0.156250	0.820313	-0.660156	0.296330	-0.200917	0.497248	-17.578125	2.319336	13.092041
C:\Users\cware\Desktop\Steller20November\TagTesting20Nov2013\M3.DSG	11-1-2013	14:56:54	65915.000000	1318.300000	-0.171875	0.812500	-0.660156	0.298165	-0.202752	0.494495	-18.569946	1.449585	12.435913
C:\Users\cware\Desktop\Steller20November\TagTesting20Nov2013\M3.DSG	11-1-2013	14:56:54	65916.000000	1318.320000	-0.156250	0.820313	-0.644531	0.300000	-0.202752	0.493578	-20.141602	-12.298584	10.635376
C:\Users\cware\Desktop\Steller20November\TagTesting20Nov2013\M3.DSG	11-1-2013	14:56:54	65917.000000	1318.340000	-0.191406	0.824219	-0.656250	0.303670	-0.205505	0.491743	-21.697998	4.791260	11.627197
C:\Users\cware\Desktop\Steller20November\TagTesting20Nov2013\M3.DSG	11-1-2013	14:56:54	65918.000000	1318.360000	-0.160156	0.820313	-0.656250	0.304587	-0.207339	0.489908	-22.384644	0.457764	11.108398
C:\Users\cware\Desktop\Steller20November\TagTesting20Nov2013\M3.DSG	11-1-2013	14:56:54	65919.000000	1318.380000	-0.214844	0.816406	-0.664063	0.305505	-0.209174	0.487156	-22.644043	3.509521	11.810303
C:\Users\cware\Desktop\Steller20November\TagTesting20Nov2013\M3.DSG	11-1-2013	14:56:54	65920.000000	1318.400000	-0.191406	0.812500	-0.652344	0.306422	-0.211009	0.486239	-23.544312	7.781982	12.954712
C:\Users\cware\Desktop\Steller20November\TagTesting20Nov2013\M3.DSG	11-1-2013	14:56:54	65921.000000	1318.420000	-0.179688	0.824219	-0.628906	0.306422	-0.213761	0.482569	-25.756836	4.348755	13.366699
C:\Users\cware\Desktop\Steller20November\TagTesting20Nov2013\M3.DSG	11-1-2013	14:56:54	65922.000000	1318.440000	-0.191406	0.832031	-0.640625	0.309174	-0.214679	0.481651	-28.152466	2.883911	12.954712
C:\Users\cware\Desktop\Steller20November\TagTesting20Nov2013\M3.DSG	11-1-2013	14:56:54	65923.000000	1318.460000	-0.207031	0.824219	-0.640625	0.310092	-0.220183	0.477982	-28.625488	4.745483	12.466431
C:\Users\cware\Desktop\Steller20November\TagTesting20Nov2013\M3.DSG	11-1-2013	14:56:54	65924.000000	1318.480000	-0.203125	0.832031	-0.628906	0.311927	-0.221101	0.476147	-28.549194	2.639771	11.611938
C:\Users\cware\Desktop\Steller20November\TagTesting20Nov2013\M3.DSG	11-1-2013	14:56:54	65925.000000	1318.500000	-0.218750	0.843750	-0.625000	0.312844	-0.223853	0.473394	-28.076172	6.362915	12.283325
C:\Users\cware\Desktop\Steller20November\TagTesting20Nov2013\M3.DSG	11-1-2013	14:56:54	65926.000000	1318.520000	-0.207031	0.839844	-0.609375	0.313761	-0.227523	0.469725	-27.725220	3.097534	11.291504
C:\Users\cware\Desktop\Steller20November\TagTesting20Nov2013\M3.DSG	11-1-2013	14:56:54	65927.000000	1318.540000	-0.234375	0.843750	-0.613281	0.315596	-0.228440	0.467890	-27.648926	7.217407	10.803223
C:\Users\cware\Desktop\Steller20November\TagTesting20Nov2013\M3.DSG	11-1-2013	14:56:54	65928.000000	1318.560000	-0.230469	0.847656	-0.585938	0.314679	-0.233945	0.465138	-27.130127	6.225586	10.345459
C:\Users\cware\Desktop\Steller20November\TagTesting20Nov2013\M3.DSG	11-1-2013	14:56:54	65929.000000	1318.580000	-0.234375	0.835938	-0.593750	0.315596	-0.233945	0.463303	-28.930664	8.636475	10.620117
C:\Users\cware\Desktop\Steller20November\TagTesting20Nov2013\M3.DSG	11-1-2013	14:56:54	65930.000000	1318.600000	-0.238281	0.843750	-0.585938	0.316514	-0.238532	0.460550	-29.632568	11.199951	11.398315
C:\Users\cware\Desktop\Steller20November\TagTesting20Nov2013\M3.DSG	11-1-2013	14:56:54	65931.000000	1318.620000	-0.230469	0.843750	-0.582031	0.317431	-0.240367	0.457798	-28.778076	13.046265	13.259888
C:\Users\cware\Desktop\Steller20November\TagTesting20Nov2013\M3.DSG	11-1-2013	14:56:54	65932.000000	1318.640000	-0.222656	0.843750	-0.578125	0.318349	-0.243119	0.453211	-29.968262	9.262085	14.358521
C:\Users\cware\Desktop\Steller20November\TagTesting20Nov2013\M3.DSG	11-1-2013	14:56:54	65933.000000	1318.660000	-0.214844	0.832031	-0.574219	0.318349	-0.244954	0.450459	-32.089233	4.043579	13.458252
C:\Users\cware\Desktop\Steller20November\TagTesting20Nov2013\M3.DSG	11-1-2013	14:56:54	65934.000000	1318.680000	-0.242188	0.839844	-0.562500	0.321101	-0.249541	0.445872	-33.264160	3.158569	11.795044
C:\Users\cware\Desktop\Steller20November\TagTesting20Nov2013\M3.DSG	11-1-2013	14:56:54	65935.000000	1318.700000	-0.273438	0.843750	-0.562500	0.320183	-0.252294	0.444037	-33.859253	9.704590	10.925293
C:\Users\cware\Desktop\Steller20November\TagTesting20Nov2013\M3.DSG	11-1-2013	14:56:54	65936.000000	1318.720000	-0.273438	0.839844	-0.554688	0.321101	-0.255963	0.444037	-32.669067	16.113281	11.215210
C:\Users\cware\Desktop\Steller20November\TagTesting20Nov2013\M3.DSG	11-1-2013	14:56:54	65937.000000	1318.740000	-0.265625	0.832031	-0.539063	0.321101	-0.257798	0.435780	-33.554077	12.802124	9.994507
C:\Users\cware\Desktop\Steller20November\TagTesting20Nov2013\M3.DSG	11-1-2013	14:56:54	65938.000000	1318.760000	-0.261719	0.835938	-0.523438	0.321101	-0.263303	0.435780	-35.003662	12.100220	9.353638
C:\Users\cware\Desktop\Steller20November\TagTesting20Nov2013\M3.DSG	11-1-2013	14:56:54	65939.000000	1318.780000	-0.253906	0.828125	-0.515625	0.322018	-0.264220	0.429358	-35.247803	15.594482	10.314941
C:\Users\cware\Desktop\Steller20November\TagTesting20Nov2013\M3.DSG	11-1-2013	14:56:54	65940.000000	1318.800000	-0.281250	0.839844	-0.523438	0.321101	-0.267890	0.428440	-35.705566	17.868042	11.550903
C:\Users\cware\Desktop\Steller20November\TagTesting20Nov2013\M3.DSG	11-1-2013	14:56:54	65941.000000	1318.820000	-0.261719	0.851563	-0.507813	0.321101	-0.270642	0.422018	-36.636353	14.160156	12.069702
C:\Users\cware\Desktop\Steller20November\TagTesting20Nov2013\M3.DSG	11-1-2013	14:56:54	65942.000000	1318.840000	-0.253906	0.859375	-0.496094	0.322018	-0.273394	0.418349	-39.291382	13.931274	12.329102
C:\Users\cware\Desktop\Steller20November\TagTesting20Nov2013\M3.DSG	11-1-2013	14:56:54	65943.000000	1318.860000	-0.257813	0.875000	-0.500000	0.322936	-0.278899	0.412844	-41.519165	11.840820	11.978149
C:\Users\cware\Desktop\Steller20November\TagTesting20Nov2013\M3.DSG	11-1-2013	14:56:54	65944.000000	1318.880000	-0.265625	0.886719	-0.492188	0.323853	-0.279817	0.408257	-39.978027	18.081665	13.229370
C:\Users\cware\Desktop\Steller20November\TagTesting20Nov2013\M3.DSG	11-1-2013	14:56:54	65945.000000	1318.900000	-0.273438	0.878906	-0.488281	0.323853	-0.286239	0.402752	-42.251587	16.769409	12.313843
C:\Users\cware\Desktop\Steller20November\TagTesting20Nov2013\M3.DSG	11-1-2013	14:56:54	65946.000000	1318.920000	-0.277344	0.886719	-0.472656	0.323853	-0.288991	0.398165	-41.870117	15.167236	11.611938
C:\Users\cware\Desktop\Steller20November\TagTesting20Nov2013\M3.DSG	11-1-2013	14:56:54	65947.000000	1318.940000	-0.269531	0.878906	-0.441406	0.322936	-0.293578	0.391743	-42.846680	12.817383	10.421753
C:\Users\cware\Desktop\Steller20November\TagTesting20Nov2013\M3.DSG	11-1-2013	14:56:54	65948.000000	1318.960000	-0.269531	0.878906	-0.441406	0.324771	-0.296330	0.388991	-43.045044	19.897461	10.253906
C:\Users\cware\Desktop\Steller20November\TagTesting20Nov2013\M3.DSG	11-1-2013	14:56:54	65949.000000	1318.980000	-0.285156	0.855469	-0.421875	0.323853	-0.300917	0.381651	-41.824341	13.717651	7.995605
C:\Users\cware\Desktop\Steller20November\TagTesting20Nov2013\M3.DSG	11-1-2013	14:56:54	65950.000000	1319.000000	-0.296875	0.855469	-0.414063	0.323853	-0.303670	0.377064	-41.412354	16.174316	8.087158
C:\Users\cware\Desktop\Steller20November\TagTesting20Nov2013\M3.DSG	11-1-2013	14:56:54	65951.000000	1319.020000	-0.296875	0.863281	-0.417969	0.324771	-0.309174	0.369725	-40.740967	15.838623	8.972168
C:\Users\cware\Desktop\Steller20November\TagTesting20Nov2013\M3.DSG	11-1-2013	14:56:54	65952.000000	1319.040000	-0.312500	0.882813	-0.421875	0.322936	-0.310092	0.366972	-40.939331	17.639160	10.574341
C:\Users\cware\Desktop\Steller20November\TagTesting20Nov2013\M3.DSG	11-1-2013	14:56:54	65953.000000	1319.060000	-0.324219	0.886719	-0.414063	0.324771	-0.313761	0.361468	-44.952393	18.646240	12.161255
C:\Users\cware\Desktop\Steller20November\TagTesting20Nov2013\M3.DSG	11-1-2013	14:56:54	65954.000000	1319.080000	-0.320313	0.894531	-0.410156	0.324771	-0.318349	0.356881	-46.844482	18.600464	12.481689
C:\Users\cware\Desktop\Steller20November\TagTesting20Nov2013\M3.DSG	11-1-2013	14:56:54	65955.000000	1319.100000	-0.328125	0.890625	-0.402344	0.326606	-0.322936	0.346789	-48.019409	19.744873	12.481689
C:\Users\cware\Desktop\Steller20November\TagTesting20Nov2013\M3.DSG	11-1-2013	14:56:54	65956.000000	1319.120000	-0.332031	0.890625	-0.394531	0.325688	-0.325688	0.344954	-46.096802	22.293091	11.474609
C:\Users\cware\Desktop\Steller20November\TagTesting20Nov2013\M3.DSG	11-1-2013	14:56:54	65957.000000	1319.140000	-0.308594	0.898438	-0.386719	0.325688	-0.328440	0.336697	-40.969849	20.278931	8.728027
C:\Users\cware\Desktop\Steller20November\TagTesting20Nov2013\M3.DSG	11-1-2013	14:56:54	65958.000000	1319.160000	-0.292969	0.906250	-0.390625	0.325688	-0.331193	0.333028	-37.841797	19.119263	6.179810
C:\Users\cware\Desktop\Steller20November\TagTesting20Nov2013\M3.DSG	11-1-2013	14:56:54	65959.000000	1319.180000	-0.308594	0.910156	-0.375000	0.325688	-0.334862	0.326606	-34.454346	19.577026	4.409790
C:\Users\cware\Desktop\Steller20November\TagTesting20Nov2013\M3.DSG	11-1-2013	14:56:54	65960.000000	1319.200000	-0.312500	0.906250	-0.347656	0.324771	-0.335780	0.327523	-33.889771	20.828247	4.425049
C:\Users\cware\Desktop\Steller20November\TagTesting20Nov2013\M3.DSG	11-1-2013	14:56:54	65961.000000	1319.220000	-0.320313	0.894531	-0.339844	0.324771	-0.340367	0.320183	-36.056519	23.345947	6.835938
C:\Users\cware\Desktop\Steller20November\TagTesting20Nov2013\M3.DSG	11-1-2013	14:56:54	65962.000000	1319.240000	-0.320313	0.894531	-0.308594	0.322936	-0.341284	0.315596	-39.810181	19.317627	8.392334
C:\Users\cware\Desktop\Steller20November\TagTesting20Nov2013\M3.DSG	11-1-2013	14:56:54	65963.000000	1319.260000	-0.312500	0.890625	-0.312500	0.323853	-0.343119	0.311927	-43.991089	16.555786	10.147095
C:\Users\cware\Desktop\Steller20November\TagTesting20Nov2013\M3.DSG	11-1-2013	14:56:54	65964.000000	1319.280000	-0.324219	0.882813	-0.339844	0.324771	-0.345872	0.304587	-45.425415	20.736694	12.283325
C:\Users\cware\Desktop\Steller20November\TagTesting20Nov2013\M3.DSG	11-1-2013	14:56:54	65965.000000	1319.300000	-0.316406	0.878906	-0.343750	0.325688	-0.348624	0.300000	-45.471191	18.112183	12.908936
C:\Users\cware\Desktop\Steller20November\TagTesting20Nov2013\M3.DSG	11-1-2013	14:56:54	65966.000000	1319.320000	-0.304688	0.894531	-0.312500	0.326606	-0.351376	0.291743	-46.524048	16.204834	12.481689
C:\Users\cware\Desktop\Steller20November\TagTesting20Nov2013\M3.DSG	11-1-2013	14:56:54	65967.000000	1319.340000	-0.312500	0.910156	-0.285156	0.327523	-0.354128	0.286239	-49.606323	16.143799	13.183594
C:\Users\cware\Desktop\Steller20November\TagTesting20Nov2013\M3.DSG	11-1-2013	14:56:54	65968.000000	1319.360000	-0.324219	0.929688	-0.253906	0.330275	-0.358716	0.276147	-53.283691	12.710571	12.557983
C:\Users\cware\Desktop\Steller20November\TagTesting20Nov2013\M3.DSG	11-1-2013	14:56:54	65969.000000	1319.380000	-0.335938	0.933594	-0.242188	0.331193	-0.360550	0.271560	-53.863525	14.419556	11.627197
C:\Users\cware\Desktop\Steller20November\TagTesting20Nov2013\M3.DSG	11-1-2013	14:56:54	65970.000000	1319.400000	-0.343750	0.937500	-0.257813	0.333028	-0.364220	0.261468	-50.949097	16.616821	9.750366
C:\Users\cware\Desktop\Steller20November\TagTesting20Nov2013\M3.DSG	11-1-2013	14:56:54	65971.000000	1319.420000	-0.343750	0.925781	-0.253906	0.333028	-0.366055	0.255046	-43.533325	20.019531	7.736206
C:\Users\cware\Desktop\Steller20November\TagTesting20Nov2013\M3.DSG	11-1-2013	14:56:54	65972.000000	1319.440000	-0.335938	0.921875	-0.238281	0.333028	-0.368807	0.248624	-37.628174	23.208618	6.225586
C:\Users\cware\Desktop\Steller20November\TagTesting20Nov2013\M3.DSG	11-1-2013	14:56:54	65973.000000	1319.460000	-0.324219	0.925781	-0.222656	0.333945	-0.368807	0.245872	-33.798218	21.194458	4.150391
C:\Users\cware\Desktop\Steller20November\TagTesting20Nov2013\M3.DSG	11-1-2013	14:56:54	65974.000000	1319.480000	-0.312500	0.929688	-0.222656	0.333945	-0.372477	0.241284	-32.058716	22.262573	3.753662
C:\Users\cware\Desktop\Steller20November\TagTesting20Nov2013\M3.DSG	11-1-2013	14:56:54	65975.000000	1319.500000	-0.328125	0.910156	-0.210938	0.333028	-0.372477	0.237615	-32.745361	20.843506	3.326416
C:\Users\cware\Desktop\Steller20November\TagTesting20Nov2013\M3.DSG	11-1-2013	14:56:54	65976.000000	1319.520000	-0.328125	0.910156	-0.210938	0.333028	-0.373394	0.234862	-31.753540	21.301270	3.158569
C:\Users\cware\Desktop\Steller20November\TagTesting20Nov2013\M3.DSG	11-1-2013	14:56:54	65977.000000	1319.540000	-0.320313	0.882813	-0.207031	0.333028	-0.375229	0.229358	-27.328491	21.102905	2.822876
C:\Users\cware\Desktop\Steller20November\TagTesting20Nov2013\M3.DSG	11-1-2013	14:56:54	65978.000000	1319.560000	-0.328125	0.875000	-0.218750	0.333028	-0.376147	0.228440	-24.642944	23.696899	2.441406
C:\Users\cware\Desktop\Steller20November\TagTesting20Nov2013\M3.DSG	11-1-2013	14:56:54	65979.000000	1319.580000	-0.300781	0.875000	-0.222656	0.332110	-0.376147	0.224771	-23.376465	20.645142	0.656128
C:\Users\cware\Desktop\Steller20November\TagTesting20Nov2013\M3.DSG	11-1-2013	14:56:54	65980.000000	1319.600000	-0.304688	0.863281	-0.222656	0.332110	-0.377064	0.222936	-23.345947	20.462036	0.747681
C:\Users\cware\Desktop\Steller20November\TagTesting20Nov2013\M3.DSG	11-1-2013	14:56:54	65981.000000	1319.620000	-0.328125	0.871094	-0.234375	0.332110	-0.377982	0.219266	-25.375366	28.106689	2.456665
C:\Users\cware\Desktop\Steller20November\TagTesting20Nov2013\M3.DSG	11-1-2013	14:56:54	65982.000000	1319.640000	-0.316406	0.871094	-0.222656	0.330275	-0.377982	0.217431	-26.657104	25.741577	3.128052
C:\Users\cware\Desktop\Steller20November\TagTesting20Nov2013\M3.DSG	11-1-2013	14:56:54	65983.000000	1319.660000	-0.316406	0.875000	-0.218750	0.331193	-0.378899	0.215596	-28.762817	25.238037	3.784180
C:\Users\cware\Desktop\Steller20November\TagTesting20Nov2013\M3.DSG	11-1-2013	14:56:54	65984.000000	1319.680000	-0.308594	0.875000	-0.218750	0.332110	-0.380734	0.212844	-28.381348	26.443481	3.677368
C:\Users\cware\Desktop\Steller20November\TagTesting20Nov2013\M3.DSG	11-1-2013	14:56:54	65985.000000	1319.700000	-0.300781	0.890625	-0.210938	0.331193	-0.380734	0.207339	-23.742676	27.145386	1.846313
C:\Users\cware\Desktop\Steller20November\TagTesting20Nov2013\M3.DSG	11-1-2013	14:56:54	65986.000000	1319.720000	-0.292969	0.886719	-0.207031	0.332110	-0.381651	0.207339	-18.218994	22.872925	-1.159668
C:\Users\cware\Desktop\Steller20November\TagTesting20Nov2013\M3.DSG	11-1-2013	14:56:54	65987.000000	1319.740000	-0.296875	0.878906	-0.214844	0.330275	-0.381651	0.204587	-13.381958	20.736694	-4.653931
C:\Users\cware\Desktop\Steller20November\TagTesting20Nov2013\M3.DSG	11-1-2013	14:56:54	65988.000000	1319.760000	-0.320313	0.890625	-0.222656	0.329358	-0.381651	0.205505	-11.856079	28.289795	-6.088257
C:\Users\cware\Desktop\Steller20November\TagTesting20Nov2013\M3.DSG	11-1-2013	14:56:54	65989.000000	1319.780000	-0.320313	0.902344	-0.218750	0.325688	-0.386239	0.206422	-13.351440	29.647827	-8.956909
C:\Users\cware\Desktop\Steller20November\TagTesting20Nov2013\M3.DSG	11-1-2013	14:56:54	65990.000000	1319.800000	-0.316406	0.902344	-0.195313	0.324771	-0.383486	0.204587	-12.863159	30.303955	-11.154175
C:\Users\cware\Desktop\Steller20November\TagTesting20Nov2013\M3.DSG	11-1-2013	14:56:54	65991.000000	1319.820000	-0.292969	0.914063	-0.191406	0.321101	-0.383486	0.204587	-8.560181	26.702881	-13.275146
C:\Users\cware\Desktop\Steller20November\TagTesting20Nov2013\M3.DSG	11-1-2013	14:56:54	65992.000000	1319.840000	-0.308594	0.921875	-0.195313	0.319266	-0.383486	0.206422	-5.569458	26.092529	-14.419556
C:\Users\cware\Desktop\Steller20November\TagTesting20Nov2013\M3.DSG	11-1-2013	14:56:54	65993.000000	1319.860000	-0.296875	0.937500	-0.210938	0.313761	-0.384404	0.206422	-2.120972	22.171021	-15.289307
C:\Users\cware\Desktop\Steller20November\TagTesting20Nov2013\M3.DSG	11-1-2013	14:56:54	65994.000000	1319.880000	-0.292969	0.960938	-0.195313	0.312844	-0.384404	0.208257	1.831055	17.242432	-16.082764
C:\Users\cware\Desktop\Steller20November\TagTesting20Nov2013\M3.DSG	11-1-2013	14:56:54	65995.000000	1319.900000	-0.308594	0.988281	-0.183594	0.309174	-0.384404	0.212844	3.768921	19.882202	-17.517090
C:\Users\cware\Desktop\Steller20November\TagTesting20Nov2013\M3.DSG	11-1-2013	14:56:54	65996.000000	1319.920000	-0.320313	1.003906	-0.191406	0.304587	-0.385321	0.213761	2.914429	18.890381	-19.424438
C:\Users\cware\Desktop\Steller20November\TagTesting20Nov2013\M3.DSG	11-1-2013	14:56:54	65997.000000	1319.940000	-0.328125	1.007813	-0.210938	0.299083	-0.383486	0.216514	3.372192	18.096924	-20.507813
C:\Users\cware\Desktop\Steller20November\TagTesting20Nov2013\M3.DSG	11-1-2013	14:56:54	65998.000000	1319.960000	-0.320313	1.000000	-0.210938	0.298165	-0.385321	0.219266	4.928589	18.936157	-20.233154
C:\Users\cware\Desktop\Steller20November\TagTesting20Nov2013\M3.DSG	11-1-2013	14:56:54	65999.000000	1319.980000	-0.320313	0.988281	-0.203125	0.293578	-0.384404	0.222936	9.414673	12.802124	-20.568848
C:\Users\cware\Desktop\Steller20November\TagTesting20Nov2013\M3.DSG	11-1-2013	14:56:54	66000.000000	1320.000000	-0.296875	0.976563	-0.226563	0.289908	-0.384404	0.226606	11.978149	11.398315	-22.293091
C:\Users\cware\Desktop\Steller20November\TagTesting20Nov2013\M3.DSG	11-1-2013	14:56:54	66001.000000	1320.020000	-0.324219	0.976563	-0.246094	0.287156	-0.384404	0.229358	15.792847	18.844604	-22.033691
C:\Users\cware\Desktop\Steller20November\TagTesting20Nov2013\M3.DSG	11-1-2013	14:56:54	66002.000000	1320.040000	-0.335938	0.945313	-0.242188	0.280734	-0.383486	0.234862	16.311646	17.547607	-23.330688
C:\Users\cware\Desktop\Steller20November\TagTesting20Nov2013\M3.DSG	11-1-2013	14:56:54	66003.000000	1320.060000	-0.332031	0.925781	-0.218750	0.276147	-0.382569	0.237615	18.569946	17.654419	-23.239136
C:\Users\cware\Desktop\Steller20November\TagTesting20Nov2013\M3.DSG	11-1-2013	14:56:54	66004.000000	1320.080000	-0.332031	0.925781	-0.218750	0.271560	-0.380734	0.245872	18.432617	19.088745	-23.574829
C:\Users\cware\Desktop\Steller20November\TagTesting20Nov2013\M3.DSG	11-1-2013	14:56:54	66005.000000	1320.100000	-0.308594	0.933594	-0.242188	0.267890	-0.380734	0.249541	22.384644	18.249512	-23.101807
C:\Users\cware\Desktop\Steller20November\TagTesting20Nov2013\M3.DSG	11-1-2013	14:56:54	66006.000000	1320.120000	-0.289063	0.945313	-0.269531	0.261468	-0.378899	0.257798	19.149780	15.777588	-24.551392
C:\Users\cware\Desktop\Steller20November\TagTesting20Nov2013\M3.DSG	11-1-2013	14:56:54	66007.000000	1320.140000	-0.285156	0.933594	-0.261719	0.258716	-0.378899	0.259633	23.529053	16.586304	-23.666382
C:\Users\cware\Desktop\Steller20November\TagTesting20Nov2013\M3.DSG	11-1-2013	14:56:54	66008.000000	1320.160000	-0.277344	0.945313	-0.277344	0.252294	-0.375229	0.268807	18.859863	14.953613	-24.566650
C:\Users\cware\Desktop\Steller20November\TagTesting20Nov2013\M3.DSG	11-1-2013	14:56:54	66009.000000	1320.180000	-0.269531	0.964844	-0.277344	0.249541	-0.374312	0.272477	19.790649	14.984131	-23.300171
C:\Users\cware\Desktop\Steller20November\TagTesting20Nov2013\M3.DSG	11-1-2013	14:56:54	66010.000000	1320.200000	-0.250000	0.957031	-0.273438	0.243119	-0.372477	0.278899	20.095825	11.245728	-23.208618
C:\Users\cware\Desktop\Steller20November\TagTesting20Nov2013\M3.DSG	11-1-2013	14:56:54	66011.000000	1320.220000	-0.250000	0.988281	-0.281250	0.239450	-0.371560	0.281651	23.162842	12.313843	-22.506714
C:\Users\cware\Desktop\Steller20November\TagTesting20Nov2013\M3.DSG	11-1-2013	14:56:54	66012.000000	1320.240000	-0.222656	0.980469	-0.304688	0.233945	-0.368807	0.288073	20.965576	3.143311	-25.146484
C:\Users\cware\Desktop\Steller20November\TagTesting20Nov2013\M3.DSG	11-1-2013	14:56:54	66013.000000	1320.260000	-0.253906	0.976563	-0.308594	0.232110	-0.366055	0.293578	24.917603	11.199951	-24.795532
C:\Users\cware\Desktop\Steller20November\TagTesting20Nov2013\M3.DSG	11-1-2013	14:56:54	66014.000000	1320.280000	-0.246094	0.968750	-0.320313	0.228440	-0.364220	0.296330	25.665283	7.965088	-26.107788
C:\Users\cware\Desktop\Steller20November\TagTesting20Nov2013\M3.DSG	11-1-2013	14:56:54	66015.000000	1320.300000	-0.242188	0.968750	-0.332031	0.222936	-0.362385	0.303670	25.680542	2.746582	-27.404785
C:\Users\cware\Desktop\Steller20November\TagTesting20Nov2013\M3.DSG	11-1-2013	14:56:54	66016.000000	1320.320000	-0.250000	0.949219	-0.351563	0.219266	-0.361468	0.308257	24.871826	8.361816	-25.863647
C:\Users\cware\Desktop\Steller20November\TagTesting20Nov2013\M3.DSG	11-1-2013	14:56:54	66017.000000	1320.340000	-0.242188	0.941406	-0.359375	0.213761	-0.356881	0.316514	26.046753	7.797241	-24.002075
C:\Users\cware\Desktop\Steller20November\TagTesting20Nov2013\M3.DSG	11-1-2013	14:56:54	66018.000000	1320.360000	-0.230469	0.945313	-0.375000	0.210092	-0.355046	0.320183	23.941040	12.252808	-21.362305
C:\Users\cware\Desktop\Steller20November\TagTesting20Nov2013\M3.DSG	11-1-2013	14:56:54	66019.000000	1320.380000	-0.214844	0.945313	-0.371094	0.206422	-0.351376	0.327523	21.789551	1.419067	-22.338867
C:\Users\cware\Desktop\Steller20November\TagTesting20Nov2013\M3.DSG	11-1-2013	14:56:54	66020.000000	1320.400000	-0.222656	0.941406	-0.394531	0.203670	-0.350459	0.331193	20.462036	12.390137	-20.690918
C:\Users\cware\Desktop\Steller20November\TagTesting20Nov2013\M3.DSG	11-1-2013	14:56:54	66021.000000	1320.420000	-0.253906	0.941406	-0.421875	0.197248	-0.344954	0.336697	19.989014	10.482788	-18.676758
C:\Users\cware\Desktop\Steller20November\TagTesting20Nov2013\M3.DSG	11-1-2013	14:56:54	66022.000000	1320.440000	-0.214844	0.929688	-0.402344	0.195413	-0.344037	0.337615	16.921997	14.709473	-17.440796
C:\Users\cware\Desktop\Steller20November\TagTesting20Nov2013\M3.DSG	11-1-2013	14:56:54	66023.000000	1320.460000	-0.203125	0.937500	-0.429688	0.191743	-0.339450	0.345872	16.632080	7.858276	-17.440796
C:\Users\cware\Desktop\Steller20November\TagTesting20Nov2013\M3.DSG	11-1-2013	14:56:54	66024.000000	1320.480000	-0.203125	0.933594	-0.410156	0.189908	-0.339450	0.346789	12.634277	17.135620	-16.342163
C:\Users\cware\Desktop\Steller20November\TagTesting20Nov2013\M3.DSG	11-1-2013	14:56:54	66025.000000	1320.500000	-0.195313	0.925781	-0.417969	0.184404	-0.336697	0.352294	13.473511	10.879517	-15.930176
C:\Users\cware\Desktop\Steller20November\TagTesting20Nov2013\M3.DSG	11-1-2013	14:56:54	66026.000000	1320.520000	-0.195313	0.867188	-0.437500	0.182569	-0.334862	0.354128	11.108398	14.450073	-12.985229
C:\Users\cware\Desktop\Steller20November\TagTesting20Nov2013\M3.DSG	11-1-2013	14:56:54	66027.000000	1320.540000	-0.187500	0.871094	-0.460938	0.177982	-0.333945	0.356881	5.462646	13.305664	-11.260986
C:\Users\cware\Desktop\Steller20November\TagTesting20Nov2013\M3.DSG	11-1-2013	14:56:54	66028.000000	1320.560000	-0.167969	0.914063	-0.484375	0.176147	-0.333028	0.358716	0.335693	12.985229	-9.582520
C:\Users\cware\Desktop\Steller20November\TagTesting20Nov2013\M3.DSG	11-1-2013	14:56:54	66029.000000	1320.580000	-0.152344	0.945313	-0.480469	0.172477	-0.333028	0.358716	-5.187988	16.952515	-9.109497
C:\Users\cware\Desktop\Steller20November\TagTesting20Nov2013\M3.DSG	11-1-2013	14:56:54	66030.000000	1320.600000	-0.152344	0.960938	-0.460938	0.171560	-0.333028	0.357798	-7.308960	10.803223	-12.359619
C:\Users\cware\Desktop\Steller20November\TagTesting20Nov2013\M3.DSG	11-1-2013	14:56:54	66031.000000	1320.620000	-0.164063	0.867188	-0.441406	0.169725	-0.333945	0.358716	-3.555298	9.857178	-13.732910
C:\Users\cware\Desktop\Steller20November\TagTesting20Nov2013\M3.DSG	11-1-2013	14:56:54	66032.000000	1320.640000	-0.164063	0.867188	-0.441406	0.166055	-0.331193	0.358716	-1.266479	19.180298	-12.237549
C:\Users\cware\Desktop\Steller20November\TagTesting20Nov2013\M3.DSG	11-1-2013	14:56:54	66033.000000	1320.660000	-0.160156	0.910156	-0.453125	0.161468	-0.330275	0.358716	-0.656128	12.145996	-11.444092
C:\Users\cware\Desktop\Steller20November\TagTesting20Nov2013\M3.DSG	11-1-2013	14:56:54	66034.000000	1320.680000	-0.152344	0.957031	-0.464844	0.160550	-0.331193	0.359633	-5.065918	16.220093	-12.084961
C:\Users\cware\Desktop\Steller20November\TagTesting20Nov2013\M3.DSG	11-1-2013	14:56:54	66035.000000	1320.700000	-0.132813	0.976563	-0.441406	0.155963	-0.331193	0.357798	-8.972168	11.840820	-15.731812
C:\Users\cware\Desktop\Steller20November\TagTesting20Nov2013\M3.DSG	11-1-2013	14:56:54	66036.000000	1320.720000	-0.121094	0.972656	-0.453125	0.154128	-0.332110	0.358716	-12.100220	6.607056	-17.990112
C:\Users\cware\Desktop\Steller20November\TagTesting20Nov2013\M3.DSG	11-1-2013	14:56:54	66037.000000	1320.740000	-0.128906	0.953125	-0.468750	0.152294	-0.333028	0.357798	-10.330200	7.431030	-17.059326
C:\Users\cware\Desktop\Steller20November\TagTesting20Nov2013\M3.DSG	11-1-2013	14:56:54	66038.000000	1320.760000	-0.121094	0.929688	-0.457031	0.148624	-0.332110	0.355963	-10.803223	4.882813	-14.404297
C:\Users\cware\Desktop\Steller20November\TagTesting20Nov2013\M3.DSG	11-1-2013	14:56:54	66039.000000	1320.780000	-0.117188	0.953125	-0.476563	0.145872	-0.332110	0.355046	-14.266968	3.738403	-11.718750
C:\Users\cware\Desktop\Steller20November\TagTesting20Nov2013\M3.DSG	11-1-2013	14:56:54	66040.000000	1320.800000	-0.101563	0.949219	-0.484375	0.144954	-0.334862	0.353211	-16.571045	-0.488281	-12.374878
C:\Users\cware\Desktop\Steller20November\TagTesting20Nov2013\M3.DSG	11-1-2013	14:56:54	66041.000000	1320.820000	-0.097656	0.941406	-0.496094	0.143119	-0.335780	0.350459	-17.730713	-8.560181	-13.732910
C:\Users\cware\Desktop\Steller20November\TagTesting20Nov2013\M3.DSG	11-1-2013	14:56:54	66042.000000	1320.840000	-0.113281	0.933594	-0.503906	0.141284	-0.336697	0.350459	-14.511108	-7.568359	-13.397217
C:\Users\cware\Desktop\Steller20November\TagTesting20Nov2013\M3.DSG	11-1-2013	14:56:54	66043.000000	1320.860000	-0.089844	0.921875	-0.484375	0.141284	-0.335780	0.348624	-11.383057	-19.348145	-14.892578
C:\Users\cware\Desktop\Steller20November\TagTesting20Nov2013\M3.DSG	11-1-2013	14:56:54	66044.000000	1320.880000	-0.152344	0.937500	-0.488281	0.140367	-0.337615	0.348624	-8.666992	-8.453369	-13.442993
C:\Users\cware\Desktop\Steller20November\TagTesting20Nov2013\M3.DSG	11-1-2013	14:56:54	66045.000000	1320.900000	-0.132813	0.968750	-0.476563	0.140367	-0.337615	0.348624	-4.135132	-9.017944	-14.678955
C:\Users\cware\Desktop\Steller20November\TagTesting20Nov2013\M3.DSG	11-1-2013	14:56:54	66046.000000	1320.920000	-0.105469	1.011719	-0.472656	0.137615	-0.337615	0.348624	-5.661011	-4.440308	-13.565063
C:\Users\cware\Desktop\Steller20November\TagTesting20Nov2013\M3.DSG	11-1-2013	14:56:54	66047.000000	1320.940000	-0.035156	1.007813	-0.394531	0.137615	-0.337615	0.350459	-8.407593	-19.973755	-15.228271
C:\Users\cware\Desktop\Steller20November\TagTesting20Nov2013\M3.DSG	11-1-2013	14:56:54	66048.000000	1320.960000	-0.042969	0.964844	-0.343750	0.135780	-0.337615	0.350459	-7.904053	-16.418457	-14.312744
C:\Users\cware\Desktop\Steller20November\TagTesting20Nov2013\M3.DSG	11-1-2013	14:56:54	66049.000000	1320.980000	-0.085938	0.933594	-0.351563	0.136697	-0.337615	0.350459	-4.852295	-12.924194	-11.993408
C:\Users\cware\Desktop\Steller20November\TagTesting20Nov2013\M3.DSG	11-1-2013	14:56:54	66050.000000	1321.000000	-0.050781	0.921875	-0.402344	0.136697	-0.336697	0.351376	-6.683350	-13.641357	-9.948730
C:\Users\cware\Desktop\Steller20November\TagTesting20Nov2013\M3.DSG	11-1-2013	14:56:54	66051.000000	1321.020000	-0.042969	0.933594	-0.468750	0.137615	-0.337615	0.351376	-6.271362	-8.865356	-5.798340
C:\Users\cware\Desktop\Steller20November\TagTesting20Nov2013\M3.DSG	11-1-2013	14:56:54	66052.000000	1321.040000	-0.019531	0.937500	-0.511719	0.136697	-0.337615	0.350459	-10.543823	-4.547119	-3.631592
C:\Users\cware\Desktop\Steller20November\TagTesting20Nov2013\M3.DSG	11-1-2013	14:56:54	66053.000000	1321.060000	-0.003906	0.949219	-0.523438	0.139450	-0.338532	0.357798	-13.275146	-3.662109	-1.068115
C:\Users\cware\Desktop\Steller20November\TagTesting20Nov2013\M3.DSG	11-1-2013	14:56:54	66054.000000	1321.080000	-0.003906	0.972656	-0.496094	0.139450	-0.338532	0.348624	-17.776489	0.152588	-1.434326
C:\Users\cware\Desktop\Steller20November\TagTesting20Nov2013\M3.DSG	11-1-2013	14:56:54	66055.000000	1321.100000	0.000000	0.996094	-0.500000	0.139450	-0.340367	0.345872	-22.567749	1.983643	-2.990723
C:\Users\cware\Desktop\Steller20November\TagTesting20Nov2013\M3.DSG	11-1-2013	14:56:54	66056.000000	1321.120000	0.011719	0.988281	-0.500000	0.140367	-0.342202	0.344037	-20.690918	2.380371	-5.523682
C:\Users\cware\Desktop\Steller20November\TagTesting20Nov2013\M3.DSG	11-1-2013	14:56:54	66057.000000	1321.140000	0.042969	0.957031	-0.500000	0.139450	-0.344954	0.340367	-17.807007	2.563477	-9.597778
C:\Users\cware\Desktop\Steller20November\TagTesting20Nov2013\M3.DSG	11-1-2013	14:56:54	66058.000000	1321.160000	0.050781	0.949219	-0.507813	0.137615	-0.345872	0.338532	-9.246826	7.186890	-12.054443
C:\Users\cware\Desktop\Steller20November\TagTesting20Nov2013\M3.DSG	11-1-2013	14:56:54	66059.000000	1321.180000	0.085938	0.968750	-0.472656	0.135780	-0.344954	0.338532	-1.937866	10.589600	-14.846802
C:\Users\cware\Desktop\Steller20November\TagTesting20Nov2013\M3.DSG	11-1-2013	14:56:54	66060.000000	1321.200000	0.117188	0.957031	-0.445313	0.133028	-0.344037	0.338532	8.331299	-1.419067	-15.777588
C:\Users\cware\Desktop\Steller20November\TagTesting20Nov2013\M3.DSG	11-1-2013	14:56:54	66061.000000	1321.220000	0.097656	0.980469	-0.488281	0.131193	-0.341284	0.341284	8.041382	-5.584717	-16.693115
C:\Users\cware\Desktop\Steller20November\TagTesting20Nov2013\M3.DSG	11-1-2013	14:56:54	66062.000000	1321.240000	0.070313	0.960938	-0.488281	0.131193	-0.340367	0.344037	10.131836	-12.023926	-17.425537
C:\Users\cware\Desktop\Steller20November\TagTesting20Nov2013\M3.DSG	11-1-2013	14:56:54	66063.000000	1321.260000	0.011719	0.980469	-0.519531	0.128440	-0.337615	0.347706	9.750366	-9.033203	-16.342163
C:\Users\cware\Desktop\Steller20November\TagTesting20Nov2013\M3.DSG	11-1-2013	14:56:54	66064.000000	1321.280000	-0.003906	0.945313	-0.480469	0.128440	-0.335780	0.348624	11.993408	-5.233765	-15.106201
C:\Users\cware\Desktop\Steller20November\TagTesting20Nov2013\M3.DSG	11-1-2013	14:56:54	66065.000000	1321.300000	0.027344	0.949219	-0.480469	0.126606	-0.333028	0.353211	11.856079	-18.783569	-15.838623
C:\Users\cware\Desktop\Steller20November\TagTesting20Nov2013\M3.DSG	11-1-2013	14:56:54	66066.000000	1321.320000	0.000000	0.953125	-0.480469	0.125688	-0.331193	0.355963	6.668091	-10.604858	-15.319824
C:\Users\cware\Desktop\Steller20November\TagTesting20Nov2013\M3.DSG	11-1-2013	14:56:54	66067.000000	1321.340000	0.003906	0.937500	-0.488281	0.125688	-0.330275	0.358716	7.949829	-13.320923	-16.235352
C:\Users\cware\Desktop\Steller20November\TagTesting20Nov2013\M3.DSG	11-1-2013	14:56:54	66068.000000	1321.360000	-0.015625	0.937500	-0.500000	0.124771	-0.328440	0.359633	5.477905	-10.925293	-15.762329
C:\Users\cware\Desktop\Steller20November\TagTesting20Nov2013\M3.DSG	11-1-2013	14:56:54	66069.000000	1321.380000	-0.046875	0.953125	-0.492188	0.123853	-0.325688	0.364220	10.482788	5.004883	-13.320923
C:\Users\cware\Desktop\Steller20November\TagTesting20Nov2013\M3.DSG	11-1-2013	14:56:54	66070.000000	1321.400000	-0.015625	0.968750	-0.457031	0.121101	-0.323853	0.366055	5.920410	2.349854	-6.515503
C:\Users\cware\Desktop\Steller20November\TagTesting20Nov2013\M3.DSG	11-1-2013	14:56:54	66071.000000	1321.420000	0.199219	0.925781	-0.492188	0.125688	-0.324771	0.366972	-19.332886	-35.110474	9.506226
C:\Users\cware\Desktop\Steller20November\TagTesting20Nov2013\M3.DSG	11-1-2013	14:56:54	66072.000000	1321.440000	0.175781	0.898438	-0.554688	0.130275	-0.326606	0.365138	-37.170410	-74.813843	-7.568359
C:\Users\cware\Desktop\Steller20November\TagTesting20Nov2013\M3.DSG	11-1-2013	14:56:54	66073.000000	1321.460000	-0.199219	1.101563	-0.648438	0.134862	-0.331193	0.362385	-14.007568	-23.986816	-17.974854
C:\Users\cware\Desktop\Steller20November\TagTesting20Nov2013\M3.DSG	11-1-2013	14:56:54	66074.000000	1321.480000	-0.433594	1.292969	-0.457031	0.132110	-0.329358	0.365138	40.328979	28.717041	-26.947021
C:\Users\cware\Desktop\Steller20November\TagTesting20Nov2013\M3.DSG	11-1-2013	14:56:54	66075.000000	1321.500000	-0.359375	1.046875	-0.566406	0.127523	-0.315596	0.372477	133.636475	29.953003	-67.504883
C:\Users\cware\Desktop\Steller20November\TagTesting20Nov2013\M3.DSG	11-1-2013	14:56:54	66076.000000	1321.520000	-0.398438	1.050781	-0.511719	0.109174	-0.298165	0.404587	193.954468	69.992065	-104.141235
C:\Users\cware\Desktop\Steller20November\TagTesting20Nov2013\M3.DSG	11-1-2013	14:56:54	66077.000000	1321.540000	-0.011719	1.070313	-0.535156	0.092661	-0.277064	0.423853	205.886841	60.134888	-125.640869
C:\Users\cware\Desktop\Steller20November\TagTesting20Nov2013\M3.DSG	11-1-2013	14:56:54	66078.000000	1321.560000	0.324219	1.035156	-0.566406	0.061468	-0.230275	0.460550	200.820923	39.123535	-103.057861
C:\Users\cware\Desktop\Steller20November\TagTesting20Nov2013\M3.DSG	11-1-2013	14:56:54	66079.000000	1321.580000	0.277344	1.156250	-0.539063	0.050459	-0.207339	0.477064	143.005371	29.464722	-69.976807
C:\Users\cware\Desktop\Steller20November\TagTesting20Nov2013\M3.DSG	11-1-2013	14:56:54	66080.000000	1321.600000	0.093750	1.363281	-0.460938	0.033945	-0.174312	0.498165	104.568481	26.428223	-72.372437
C:\Users\cware\Desktop\Steller20November\TagTesting20Nov2013\M3.DSG	11-1-2013	14:56:54	66081.000000	1321.620000	-0.046875	1.210938	-0.582031	0.026606	-0.160550	0.505505	66.925049	32.180786	-84.136963
C:\Users\cware\Desktop\Steller20November\TagTesting20Nov2013\M3.DSG	11-1-2013	14:56:54	66082.000000	1321.640000	-0.164063	0.816406	-0.761719	0.004587	-0.139450	0.511009	31.951904	55.587769	-91.262817
C:\Users\cware\Desktop\Steller20November\TagTesting20Nov2013\M3.DSG	11-1-2013	14:56:54	66083.000000	1321.660000	-0.066406	0.539063	-0.867188	-0.006422	-0.132110	0.509174	-1.892090	68.191528	-84.197998
C:\Users\cware\Desktop\Steller20November\TagTesting20Nov2013\M3.DSG	11-1-2013	14:56:54	66084.000000	1321.680000	-0.015625	0.515625	-0.996094	-0.032110	-0.125688	0.499083	-24.734497	77.774048	-74.874878
C:\Users\cware\Desktop\Steller20November\TagTesting20Nov2013\M3.DSG	11-1-2013	14:56:54	66085.000000	1321.700000	-0.019531	0.785156	-1.207031	-0.043119	-0.123853	0.493578	-26.382446	49.987793	-73.684692
C:\Users\cware\Desktop\Steller20November\TagTesting20Nov2013\M3.DSG	11-1-2013	14:56:54	66086.000000	1321.720000	-0.019531	0.785156	-1.207031	-0.063303	-0.121101	0.483486	-41.122437	43.624878	-81.436157
C:\Users\cware\Desktop\Steller20November\TagTesting20Nov2013\M3.DSG	11-1-2013	14:56:54	66087.000000	1321.740000	-0.089844	0.972656	-1.308594	-0.072477	-0.119266	0.478899	-44.998169	58.822632	-81.619263
C:\Users\cware\Desktop\Steller20November\TagTesting20Nov2013\M3.DSG	11-1-2013	14:56:54	66088.000000	1321.760000	-0.019531	0.992188	-1.253906	-0.082569	-0.116514	0.461468	-46.417236	92.864990	-79.528809
C:\Users\cware\Desktop\Steller20November\TagTesting20Nov2013\M3.DSG	11-1-2013	14:56:54	66089.000000	1321.780000	0.175781	1.035156	-1.097656	-0.111009	-0.115596	0.451376	-39.138794	126.800537	-82.153320
C:\Users\cware\Desktop\Steller20November\TagTesting20Nov2013\M3.DSG	11-1-2013	14:56:54	66090.000000	1321.800000	0.445313	1.089844	-0.929688	-0.126606	-0.112844	0.438532	-26.199341	137.985229	-90.698242
C:\Users\cware\Desktop\Steller20November\TagTesting20Nov2013\M3.DSG	11-1-2013	14:56:54	66091.000000	1321.820000	0.683594	1.058594	-0.828125	-0.160550	-0.100917	0.412844	-9.750366	112.258911	-111.938477
C:\Users\cware\Desktop\Steller20November\TagTesting20Nov2013\M3.DSG	11-1-2013	14:56:54	66092.000000	1321.840000	0.746094	0.968750	-0.851563	-0.175229	-0.090826	0.402752	10.437012	104.965210	-131.713867
C:\Users\cware\Desktop\Steller20November\TagTesting20Nov2013\M3.DSG	11-1-2013	14:56:54	66093.000000	1321.860000	0.707031	0.906250	-0.839844	-0.205505	-0.062385	0.384404	30.685425	102.478027	-144.348145
C:\Users\cware\Desktop\Steller20November\TagTesting20Nov2013\M3.DSG	11-1-2013	14:56:54	66094.000000	1321.880000	0.589844	0.816406	-0.824219	-0.220183	-0.044037	0.375229	39.413452	107.421875	-142.578125
C:\Users\cware\Desktop\Steller20November\TagTesting20Nov2013\M3.DSG	11-1-2013	14:56:54	66095.000000	1321.900000	0.585938	0.808594	-0.828125	-0.244954	-0.007339	0.355046	39.154053	112.747192	-132.049561
C:\Users\cware\Desktop\Steller20November\TagTesting20Nov2013\M3.DSG	11-1-2013	14:56:54	66096.000000	1321.920000	0.625000	0.769531	-0.839844	-0.257798	0.010092	0.344037	36.209106	120.407104	-119.415283
C:\Users\cware\Desktop\Steller20November\TagTesting20Nov2013\M3.DSG	11-1-2013	14:56:54	66097.000000	1321.940000	0.671875	0.710938	-0.832031	-0.277982	0.043119	0.317431	24.581909	113.388062	-104.553223
C:\Users\cware\Desktop\Steller20November\TagTesting20Nov2013\M3.DSG	11-1-2013	14:56:54	66098.000000	1321.960000	0.656250	0.613281	-0.867188	-0.287156	0.056881	0.303670	9.002686	129.867554	-96.969604
C:\Users\cware\Desktop\Steller20November\TagTesting20Nov2013\M3.DSG	11-1-2013	14:56:54	66099.000000	1321.980000	0.742188	0.507813	-0.816406	-0.303670	0.081651	0.271560	-12.466431	127.288818	-97.518921
C:\Users\cware\Desktop\Steller20November\TagTesting20Nov2013\M3.DSG	11-1-2013	14:56:54	66100.000000	1322.000000	0.804688	0.410156	-0.757813	-0.311927	0.092661	0.253211	-21.606445	125.885010	-99.014282
C:\Users\cware\Desktop\Steller20November\TagTesting20Nov2013\M3.DSG	11-1-2013	14:56:54	66101.000000	1322.020000	0.824219	0.402344	-0.718750	-0.323853	0.116514	0.221101	-19.302368	129.180908	-100.189209
C:\Users\cware\Desktop\Steller20November\TagTesting20Nov2013\M3.DSG	11-1-2013	14:56:54	66102.000000	1322.040000	0.886719	0.441406	-0.664063	-0.329358	0.130275	0.202752	-16.494751	134.399414	-100.814819
C:\Users\cware\Desktop\Steller20November\TagTesting20Nov2013\M3.DSG	11-1-2013	14:56:54	66103.000000	1322.060000	0.929688	0.503906	-0.652344	-0.337615	0.155963	0.162385	-17.181396	149.047852	-104.583740
C:\Users\cware\Desktop\Steller20November\TagTesting20Nov2013\M3.DSG	11-1-2013	14:56:54	66104.000000	1322.080000	1.046875	0.515625	-0.519531	-0.338532	0.169725	0.142202	-18.600464	137.054443	-105.819702
C:\Users\cware\Desktop\Steller20November\TagTesting20Nov2013\M3.DSG	11-1-2013	14:56:54	66105.000000	1322.100000	1.054688	0.488281	-0.480469	-0.342202	0.197248	0.106422	-26.641846	128.967285	-102.432251
C:\Users\cware\Desktop\Steller20November\TagTesting20Nov2013\M3.DSG	11-1-2013	14:56:54	66106.000000	1322.120000	1.046875	0.437500	-0.445313	-0.342202	0.210092	0.088073	-36.834717	119.735718	-99.411011
C:\Users\cware\Desktop\Steller20November\TagTesting20Nov2013\M3.DSG	11-1-2013	14:56:54	66107.000000	1322.140000	1.015625	0.312500	-0.394531	-0.339450	0.236697	0.056881	-50.674438	120.346069	-95.581055
C:\Users\cware\Desktop\Steller20November\TagTesting20Nov2013\M3.DSG	11-1-2013	14:56:54	66108.000000	1322.160000	0.968750	0.230469	-0.308594	-0.336697	0.248624	0.040367	-65.811157	118.698120	-91.888428
C:\Users\cware\Desktop\Steller20November\TagTesting20Nov2013\M3.DSG	11-1-2013	14:56:54	66109.000000	1322.180000	1.003906	0.113281	-0.152344	-0.331193	0.272477	0.011927	-91.751099	115.173340	-80.047607
C:\Users\cware\Desktop\Steller20November\TagTesting20Nov2013\M3.DSG	11-1-2013	14:56:54	66110.000000	1322.200000	1.050781	-0.074219	0.031250	-0.327523	0.285321	0.001835	-116.516113	97.244263	-72.738647
C:\Users\cware\Desktop\Steller20November\TagTesting20Nov2013\M3.DSG	11-1-2013	14:56:54	66111.000000	1322.220000	1.140625	-0.140625	0.160156	-0.318349	0.306422	-0.013761	-140.899658	73.608398	-72.219849
C:\Users\cware\Desktop\Steller20November\TagTesting20Nov2013\M3.DSG	11-1-2013	14:56:54	66112.000000	1322.240000	1.222656	-0.082031	0.214844	-0.314679	0.319266	-0.015596	-152.252197	47.851563	-74.722290
C:\Users\cware\Desktop\Steller20November\TagTesting20Nov2013\M3.DSG	11-1-2013	14:56:54	66113.000000	1322.260000	1.316406	-0.058594	0.238281	-0.311009	0.331193	-0.014679	-159.957886	2.197266	-76.919556
C:\Users\cware\Desktop\Steller20November\TagTesting20Nov2013\M3.DSG	11-1-2013	14:56:54	66114.000000	1322.280000	1.316406	-0.058594	0.238281	-0.304587	0.356881	-0.001835	-172.790527	-15.548706	-72.708130
C:\Users\cware\Desktop\Steller20November\TagTesting20Nov2013\M3.DSG	11-1-2013	14:56:54	66115.000000	1322.300000	1.031250	-0.097656	0.203125	-0.301835	0.367890	0.009174	-192.443848	-26.931763	-63.186646
C:\Users\cware\Desktop\Steller20November\TagTesting20Nov2013\M3.DSG	11-1-2013	14:56:54	66116.000000	1322.320000	0.902344	-0.066406	0.140625	-0.296330	0.386239	0.034862	-198.074341	-21.896362	-55.099487
C:\Users\cware\Desktop\Steller20November\TagTesting20Nov2013\M3.DSG	11-1-2013	14:56:54	66117.000000	1322.340000	0.917969	-0.105469	0.054688	-0.294495	0.394495	0.047706	-172.592163	12.008667	-47.698975
C:\Users\cware\Desktop\Steller20November\TagTesting20Nov2013\M3.DSG	11-1-2013	14:56:54	66118.000000	1322.360000	0.976563	-0.292969	0.011719	-0.288073	0.406422	0.060550	-146.118164	28.945923	-44.586182
C:\Users\cware\Desktop\Steller20November\TagTesting20Nov2013\M3.DSG	11-1-2013	14:56:54	66119.000000	1322.380000	0.917969	-0.472656	0.074219	-0.285321	0.412844	0.063303	-132.186890	63.079834	-37.750244
C:\Users\cware\Desktop\Steller20November\TagTesting20Nov2013\M3.DSG	11-1-2013	14:56:54	66120.000000	1322.400000	1.035156	-0.574219	0.246094	-0.279817	0.421101	0.063303	-121.383667	59.432983	-35.934448
C:\Users\cware\Desktop\Steller20November\TagTesting20Nov2013\M3.DSG	11-1-2013	14:56:54	66121.000000	1322.420000	1.164063	-0.636719	0.332031	-0.278899	0.425688	0.062385	-116.149902	44.998169	-30.792236
C:\Users\cware\Desktop\Steller20November\TagTesting20Nov2013\M3.DSG	11-1-2013	14:56:54	66122.000000	1322.440000	1.296875	-0.656250	0.328125	-0.275229	0.433028	0.067890	-112.609863	12.756348	-23.681641
C:\Users\cware\Desktop\Steller20November\TagTesting20Nov2013\M3.DSG	11-1-2013	14:56:54	66123.000000	1322.460000	1.207031	-0.664063	0.250000	-0.274312	0.434862	0.073394	-130.889893	-7.904053	-5.661011
C:\Users\cware\Desktop\Steller20November\TagTesting20Nov2013\M3.DSG	11-1-2013	14:56:54	66124.000000	1322.480000	1.050781	-0.777344	0.308594	-0.272477	0.434862	0.094495	-167.587280	-8.117676	10.803223
C:\Users\cware\Desktop\Steller20November\TagTesting20Nov2013\M3.DSG	11-1-2013	14:56:54	66125.000000	1322.500000	0.957031	-0.851563	0.359375	-0.276147	0.429358	0.105505	-204.528809	-2.319336	32.546997
C:\Users\cware\Desktop\Steller20November\TagTesting20Nov2013\M3.DSG	11-1-2013	14:56:54	66126.000000	1322.520000	0.863281	-0.812500	0.320313	-0.277064	0.413761	0.128440	-227.523804	24.185181	52.505493
C:\Users\cware\Desktop\Steller20November\TagTesting20Nov2013\M3.DSG	11-1-2013	14:56:54	66127.000000	1322.540000	0.957031	-0.789063	0.367188	-0.282569	0.401835	0.139450	-251.617432	16.799927	70.541382
C:\Users\cware\Desktop\Steller20November\TagTesting20Nov2013\M3.DSG	11-1-2013	14:56:54	66128.000000	1322.560000	0.984375	-0.871094	0.441406	-0.288073	0.388991	0.159633	-271.575928	7.186890	81.344604
C:\Users\cware\Desktop\Steller20November\TagTesting20Nov2013\M3.DSG	11-1-2013	14:56:54	66129.000000	1322.580000	0.878906	-0.808594	0.507813	-0.295413	0.355963	0.176147	-275.756836	11.169434	94.955444
C:\Users\cware\Desktop\Steller20November\TagTesting20Nov2013\M3.DSG	11-1-2013	14:56:54	66130.000000	1322.600000	0.800781	-0.746094	0.550781	-0.300000	0.336697	0.187156	-269.287109	18.997192	105.316162
C:\Users\cware\Desktop\Steller20November\TagTesting20Nov2013\M3.DSG	11-1-2013	14:56:54	66131.000000	1322.620000	0.828125	-0.660156	0.593750	-0.308257	0.291743	0.201835	-264.007568	5.722046	117.477417
C:\Users\cware\Desktop\Steller20November\TagTesting20Nov2013\M3.DSG	11-1-2013	14:56:54	66132.000000	1322.640000	0.855469	-0.550781	0.640625	-0.311009	0.267890	0.209174	-256.423950	-15.991211	123.107910
C:\Users\cware\Desktop\Steller20November\TagTesting20Nov2013\M3.DSG	11-1-2013	14:56:54	66133.000000	1322.660000	0.785156	-0.523438	0.550781	-0.315596	0.217431	0.222018	-239.089966	-25.924683	143.402100
C:\Users\cware\Desktop\Steller20November\TagTesting20Nov2013\M3.DSG	11-1-2013	14:56:54	66134.000000	1322.680000	0.667969	-0.480469	0.410156	-0.317431	0.188991	0.227523	-224.349976	-21.530151	162.307739
C:\Users\cware\Desktop\Steller20November\TagTesting20Nov2013\M3.DSG	11-1-2013	14:56:54	66135.000000	1322.700000	0.667969	-0.359375	0.343750	-0.314679	0.126606	0.234862	-213.150024	-34.057617	177.597046
C:\Users\cware\Desktop\Steller20November\TagTesting20Nov2013\M3.DSG	11-1-2013	14:56:54	66136.000000	1322.720000	0.617188	-0.308594	0.242188	-0.312844	0.095413	0.236697	-213.302612	-36.636353	184.539795
C:\Users\cware\Desktop\Steller20November\TagTesting20Nov2013\M3.DSG	11-1-2013	14:56:54	66137.000000	1322.740000	0.625000	-0.121094	0.117188	-0.301835	0.030275	0.238532	-198.852539	-41.351318	182.083130
C:\Users\cware\Desktop\Steller20November\TagTesting20Nov2013\M3.DSG	11-1-2013	14:56:54	66138.000000	1322.760000	0.574219	0.058594	-0.007813	-0.294495	-0.000917	0.237615	-192.703247	-45.257568	170.623779
C:\Users\cware\Desktop\Steller20November\TagTesting20Nov2013\M3.DSG	11-1-2013	14:56:54	66139.000000	1322.780000	0.542969	0.042969	-0.156250	-0.277982	-0.057798	0.230275	-176.452637	-10.208130	154.327393
C:\Users\cware\Desktop\Steller20November\TagTesting20Nov2013\M3.DSG	11-1-2013	14:56:54	66140.000000	1322.800000	0.480469	0.015625	-0.125000	-0.270642	-0.082569	0.222936	-164.428711	10.314941	150.543213
C:\Users\cware\Desktop\Steller20November\TagTesting20Nov2013\M3.DSG	11-1-2013	14:56:54	66141.000000	1322.820000	0.531250	0.191406	0.027344	-0.255963	-0.129358	0.196330	-157.150269	38.513184	153.198242
C:\Users\cware\Desktop\Steller20November\TagTesting20Nov2013\M3.DSG	11-1-2013	14:56:54	66142.000000	1322.840000	0.531250	0.191406	0.027344	-0.246789	-0.154128	0.180734	-150.604248	41.107178	157.287598
C:\Users\cware\Desktop\Steller20November\TagTesting20Nov2013\M3.DSG	11-1-2013	14:56:54	66143.000000	1322.860000	0.667969	0.519531	-0.195313	-0.224771	-0.194495	0.148624	-138.183594	39.337158	151.916504
C:\Users\cware\Desktop\Steller20November\TagTesting20Nov2013\M3.DSG	11-1-2013	14:56:54	66144.000000	1322.880000	0.710938	0.566406	-0.296875	-0.214679	-0.213761	0.133028	-118.881226	43.777466	137.283325
C:\Users\cware\Desktop\Steller20November\TagTesting20Nov2013\M3.DSG	11-1-2013	14:56:54	66145.000000	1322.900000	0.699219	0.531250	-0.296875	-0.193578	-0.243119	0.106422	-83.572388	53.527832	119.934082
C:\Users\cware\Desktop\Steller20November\TagTesting20Nov2013\M3.DSG	11-1-2013	14:56:54	66146.000000	1322.920000	0.609375	0.542969	-0.246094	-0.183486	-0.255046	0.092661	-65.597534	73.059082	117.385864
C:\Users\cware\Desktop\Steller20November\TagTesting20Nov2013\M3.DSG	11-1-2013	14:56:54	66147.000000	1322.940000	0.570313	0.578125	-0.171875	-0.161468	-0.278899	0.066972	-50.567627	84.915161	116.806030
C:\Users\cware\Desktop\Steller20November\TagTesting20Nov2013\M3.DSG	11-1-2013	14:56:54	66148.000000	1322.960000	0.550781	0.554688	-0.113281	-0.151376	-0.289908	0.053211	-42.617798	101.089478	112.762451
C:\Users\cware\Desktop\Steller20November\TagTesting20Nov2013\M3.DSG	11-1-2013	14:56:54	66149.000000	1322.980000	0.597656	0.507813	-0.054688	-0.127523	-0.308257	0.027523	-46.783447	106.826782	103.454590
C:\Users\cware\Desktop\Steller20November\TagTesting20Nov2013\M3.DSG	11-1-2013	14:56:54	66150.000000	1323.000000	0.628906	0.460938	-0.054688	-0.116514	-0.315596	0.012844	-50.399780	106.414795	96.939087
C:\Users\cware\Desktop\Steller20November\TagTesting20Nov2013\M3.DSG	11-1-2013	14:56:54	66151.000000	1323.020000	0.609375	0.441406	-0.039063	-0.104587	-0.322018	-0.000917	-41.458130	118.545532	92.437744
C:\Users\cware\Desktop\Steller20November\TagTesting20Nov2013\M3.DSG	11-1-2013	14:56:54	66152.000000	1323.040000	0.566406	0.500000	0.007813	-0.080734	-0.334862	-0.028440	-28.594971	134.689331	88.592529
C:\Users\cware\Desktop\Steller20November\TagTesting20Nov2013\M3.DSG	11-1-2013	14:56:54	66153.000000	1323.060000	0.585938	0.539063	0.070313	-0.067890	-0.341284	-0.040367	-14.144897	142.120361	85.098267
C:\Users\cware\Desktop\Steller20November\TagTesting20Nov2013\M3.DSG	11-1-2013	14:56:54	66154.000000	1323.080000	0.542969	0.562500	0.136719	-0.040367	-0.350459	-0.060550	-3.356934	150.192261	84.152222
C:\Users\cware\Desktop\Steller20November\TagTesting20Nov2013\M3.DSG	11-1-2013	14:56:54	66155.000000	1323.100000	0.496094	0.648438	0.179688	-0.025688	-0.355046	-0.070642	14.678955	162.185669	80.459595
C:\Users\cware\Desktop\Steller20November\TagTesting20Nov2013\M3.DSG	11-1-2013	14:56:54	66156.000000	1323.120000	0.550781	0.742188	0.210938	0.001835	-0.366055	-0.082569	35.980225	150.985718	73.944092
C:\Users\cware\Desktop\Steller20November\TagTesting20Nov2013\M3.DSG	11-1-2013	14:56:54	66157.000000	1323.140000	0.523438	0.835938	0.222656	0.015596	-0.370642	-0.083486	67.199707	145.233154	64.605713
C:\Users\cware\Desktop\Steller20November\TagTesting20Nov2013\M3.DSG	11-1-2013	14:56:54	66158.000000	1323.160000	0.539063	0.929688	0.171875	0.042202	-0.380734	-0.077064	94.833374	131.668091	57.586670
C:\Users\cware\Desktop\Steller20November\TagTesting20Nov2013\M3.DSG	11-1-2013	14:56:54	66159.000000	1323.180000	0.531250	1.058594	0.152344	0.053211	-0.384404	-0.067890	126.403809	135.635376	54.092407
C:\Users\cware\Desktop\Steller20November\TagTesting20Nov2013\M3.DSG	11-1-2013	14:56:54	66160.000000	1323.200000	0.500000	1.304688	0.117188	0.073394	-0.395413	-0.040367	151.519775	126.083374	41.625977
C:\Users\cware\Desktop\Steller20November\TagTesting20Nov2013\M3.DSG	11-1-2013	14:56:54	66161.000000	1323.220000	0.488281	1.410156	0.136719	0.080734	-0.400000	-0.023853	165.588379	116.302490	19.622803
C:\Users\cware\Desktop\Steller20November\TagTesting20Nov2013\M3.DSG	11-1-2013	14:56:54	66162.000000	1323.240000	0.546875	1.367188	0.226563	0.088073	-0.405505	0.019266	184.844971	94.863892	-1.983643
C:\Users\cware\Desktop\Steller20November\TagTesting20Nov2013\M3.DSG	11-1-2013	14:56:54	66163.000000	1323.260000	0.507813	1.234375	0.296875	0.088991	-0.405505	0.045872	219.589233	79.147339	-10.452271
C:\Users\cware\Desktop\Steller20November\TagTesting20Nov2013\M3.DSG	11-1-2013	14:56:54	66164.000000	1323.280000	0.511719	1.101563	0.363281	0.088991	-0.403670	0.101835	221.633911	65.093994	-20.477295
C:\Users\cware\Desktop\Steller20November\TagTesting20Nov2013\M3.DSG	11-1-2013	14:56:54	66165.000000	1323.300000	0.500000	1.105469	0.363281	0.081651	-0.400000	0.127523	201.126099	74.310303	-48.751831
C:\Users\cware\Desktop\Steller20November\TagTesting20Nov2013\M3.DSG	11-1-2013	14:56:54	66166.000000	1323.320000	0.398438	1.226563	0.203125	0.076147	-0.393578	0.152294	199.188232	45.227051	-78.201294
C:\Users\cware\Desktop\Steller20November\TagTesting20Nov2013\M3.DSG	11-1-2013	14:56:54	66167.000000	1323.340000	0.304688	1.261719	0.105469	0.055046	-0.376147	0.202752	193.450928	63.095093	-101.470947
C:\Users\cware\Desktop\Steller20November\TagTesting20Nov2013\M3.DSG	11-1-2013	14:56:54	66168.000000	1323.360000	0.273438	1.265625	0.066406	0.040367	-0.365138	0.225688	156.982422	16.784668	-122.009277
C:\Users\cware\Desktop\Steller20November\TagTesting20Nov2013\M3.DSG	11-1-2013	14:56:54	66169.000000	1323.380000	0.144531	1.207031	0.062500	0.013761	-0.342202	0.262385	108.932495	2.624512	-125.747681
C:\Users\cware\Desktop\Steller20November\TagTesting20Nov2013\M3.DSG	11-1-2013	14:56:54	66170.000000	1323.400000	0.144531	1.207031	0.062500	-0.000917	-0.331193	0.275229	87.753296	-22.094727	-124.267578
C:\Users\cware\Desktop\Steller20November\TagTesting20Nov2013\M3.DSG	11-1-2013	14:56:54	66171.000000	1323.420000	0.132813	1.148438	-0.140625	-0.024771	-0.308257	0.298165	98.876953	4.638672	-122.665405
C:\Users\cware\Desktop\Steller20November\TagTesting20Nov2013\M3.DSG	11-1-2013	14:56:54	66172.000000	1323.440000	0.214844	1.136719	-0.312500	-0.038532	-0.294495	0.310092	113.662720	14.602661	-124.649048
C:\Users\cware\Desktop\Steller20November\TagTesting20Nov2013\M3.DSG	11-1-2013	14:56:54	66173.000000	1323.460000	0.281250	1.089844	-0.367188	-0.065138	-0.263303	0.331193	121.429443	31.539917	-130.630493
C:\Users\cware\Desktop\Steller20November\TagTesting20Nov2013\M3.DSG	11-1-2013	14:56:54	66174.000000	1323.480000	0.343750	1.046875	-0.441406	-0.077982	-0.246789	0.340367	110.000610	14.663696	-132.949829
C:\Users\cware\Desktop\Steller20November\TagTesting20Nov2013\M3.DSG	11-1-2013	14:56:54	66175.000000	1323.500000	0.285156	1.035156	-0.492188	-0.102752	-0.211927	0.361468	109.603882	29.022217	-121.154785
C:\Users\cware\Desktop\Steller20November\TagTesting20Nov2013\M3.DSG	11-1-2013	14:56:54	66176.000000	1323.520000	0.351563	1.085938	-0.507813	-0.114679	-0.194495	0.366972	110.122681	64.208984	-115.249634
C:\Users\cware\Desktop\Steller20November\TagTesting20Nov2013\M3.DSG	11-1-2013	14:56:54	66177.000000	1323.540000	0.578125	1.011719	-0.484375	-0.140367	-0.160550	0.377064	107.116699	48.568726	-114.151001
C:\Users\cware\Desktop\Steller20November\TagTesting20Nov2013\M3.DSG	11-1-2013	14:56:54	66178.000000	1323.560000	0.660156	0.941406	-0.476563	-0.151376	-0.144037	0.380734	109.359741	50.125122	-106.521606
C:\Users\cware\Desktop\Steller20November\TagTesting20Nov2013\M3.DSG	11-1-2013	14:56:54	66179.000000	1323.580000	0.683594	0.839844	-0.449219	-0.171560	-0.108257	0.388073	106.689453	39.382935	-95.275879
C:\Users\cware\Desktop\Steller20November\TagTesting20Nov2013\M3.DSG	11-1-2013	14:56:54	66180.000000	1323.600000	0.664063	0.738281	-0.355469	-0.178899	-0.091743	0.393578	100.921631	31.738281	-85.601807
C:\Users\cware\Desktop\Steller20November\TagTesting20Nov2013\M3.DSG	11-1-2013	14:56:54	66181.000000	1323.620000	0.722656	0.664063	-0.328125	-0.191743	-0.061468	0.399083	95.321655	23.178101	-82.290649
C:\Users\cware\Desktop\Steller20November\TagTesting20Nov2013\M3.DSG	11-1-2013	14:56:54	66182.000000	1323.640000	0.718750	0.613281	-0.382813	-0.197248	-0.046789	0.403670	97.091675	16.769409	-80.184937
C:\Users\cware\Desktop\Steller20November\TagTesting20Nov2013\M3.DSG	11-1-2013	14:56:54	66183.000000	1323.660000	0.660156	0.601563	-0.453125	-0.205505	-0.016514	0.407339	98.983765	25.711060	-74.890137
C:\Users\cware\Desktop\Steller20November\TagTesting20Nov2013\M3.DSG	11-1-2013	14:56:54	66184.000000	1323.680000	0.664063	0.554688	-0.457031	-0.211927	0.000917	0.409174	92.178345	30.731201	-71.319580
C:\Users\cware\Desktop\Steller20November\TagTesting20Nov2013\M3.DSG	11-1-2013	14:56:54	66185.000000	1323.700000	0.671875	0.523438	-0.523438	-0.221101	0.028440	0.407339	83.190918	34.317017	-61.309814
C:\Users\cware\Desktop\Steller20November\TagTesting20Nov2013\M3.DSG	11-1-2013	14:56:54	66186.000000	1323.720000	0.695313	0.496094	-0.578125	-0.225688	0.041284	0.405505	67.932129	40.557861	-55.297852
C:\Users\cware\Desktop\Steller20November\TagTesting20Nov2013\M3.DSG	11-1-2013	14:56:54	66187.000000	1323.740000	0.746094	0.476563	-0.554688	-0.233028	0.061468	0.400000	49.057007	33.782959	-50.018311
C:\Users\cware\Desktop\Steller20November\TagTesting20Nov2013\M3.DSG	11-1-2013	14:56:54	66188.000000	1323.760000	0.800781	0.394531	-0.484375	-0.236697	0.069725	0.399083	39.047241	24.734497	-44.830322
C:\Users\cware\Desktop\Steller20November\TagTesting20Nov2013\M3.DSG	11-1-2013	14:56:54	66189.000000	1323.780000	0.796875	0.335938	-0.488281	-0.240367	0.084404	0.398165	44.357300	35.980225	-40.008545
C:\Users\cware\Desktop\Steller20November\TagTesting20Nov2013\M3.DSG	11-1-2013	14:56:54	66190.000000	1323.800000	0.886719	0.308594	-0.414063	-0.244954	0.090826	0.389908	40.573120	26.489258	-37.246704
C:\Users\cware\Desktop\Steller20November\TagTesting20Nov2013\M3.DSG	11-1-2013	14:56:54	66191.000000	1323.820000	0.937500	0.300781	-0.421875	-0.249541	0.099083	0.387156	44.784546	34.317017	-26.107788
C:\Users\cware\Desktop\Steller20November\TagTesting20Nov2013\M3.DSG	11-1-2013	14:56:54	66192.000000	1323.840000	0.945313	0.281250	-0.433594	-0.254128	0.110092	0.379817	50.918579	51.147461	-28.717041
C:\Users\cware\Desktop\Steller20November\TagTesting20Nov2013\M3.DSG	11-1-2013	14:56:54	66193.000000	1323.860000	0.988281	0.265625	-0.390625	-0.257798	0.117431	0.373394	55.282593	28.137207	-33.813477
C:\Users\cware\Desktop\Steller20November\TagTesting20Nov2013\M3.DSG	11-1-2013	14:56:54	66194.000000	1323.880000	0.984375	0.210938	-0.367188	-0.262385	0.133945	0.367890	57.846069	25.939941	-30.731201
C:\Users\cware\Desktop\Steller20November\TagTesting20Nov2013\M3.DSG	11-1-2013	14:56:54	66195.000000	1323.900000	0.867188	0.128906	-0.425781	-0.264220	0.141284	0.364220	49.453735	13.183594	-30.471802
C:\Users\cware\Desktop\Steller20November\TagTesting20Nov2013\M3.DSG	11-1-2013	14:56:54	66196.000000	1323.920000	0.910156	0.113281	-0.441406	-0.266055	0.154128	0.358716	39.428711	13.534546	-29.220581
C:\Users\cware\Desktop\Steller20November\TagTesting20Nov2013\M3.DSG	11-1-2013	14:56:54	66197.000000	1323.940000	0.933594	0.101563	-0.429688	-0.266972	0.159633	0.357798	30.105591	21.347046	-26.367188
C:\Users\cware\Desktop\Steller20November\TagTesting20Nov2013\M3.DSG	11-1-2013	14:56:54	66198.000000	1323.960000	0.933594	0.101563	-0.429688	-0.270642	0.170642	0.352294	27.618408	12.756348	-28.305054
C:\Users\cware\Desktop\Steller20November\TagTesting20Nov2013\M3.DSG	11-1-2013	14:56:54	66199.000000	1323.980000	0.925781	0.148438	-0.453125	-0.270642	0.175229	0.349541	24.139404	20.248413	-31.082153
C:\Users\cware\Desktop\Steller20November\TagTesting20Nov2013\M3.DSG	11-1-2013	14:56:54	66200.000000	1324.000000	0.957031	0.207031	-0.464844	-0.272477	0.186239	0.344954	24.978638	10.971069	-33.462524
C:\Users\cware\Desktop\Steller20November\TagTesting20Nov2013\M3.DSG	11-1-2013	14:56:54	66201.000000	1324.020000	0.886719	0.257813	-0.515625	-0.272477	0.191743	0.343119	27.862549	13.305664	-35.675049
C:\Users\cware\Desktop\Steller20November\TagTesting20Nov2013\M3.DSG	11-1-2013	14:56:54	66202.000000	1324.040000	0.855469	0.281250	-0.500000	-0.273394	0.202752	0.337615	24.612427	20.599365	-32.730103
C:\Users\cware\Desktop\Steller20November\TagTesting20Nov2013\M3.DSG	11-1-2013	14:56:54	66203.000000	1324.060000	0.863281	0.273438	-0.472656	-0.275229	0.208257	0.334862	19.592285	26.306152	-30.715942
C:\Users\cware\Desktop\Steller20November\TagTesting20Nov2013\M3.DSG	11-1-2013	14:56:54	66204.000000	1324.080000	0.867188	0.277344	-0.460938	-0.276147	0.212844	0.330275	24.932861	24.124146	-26.458740
C:\Users\cware\Desktop\Steller20November\TagTesting20Nov2013\M3.DSG	11-1-2013	14:56:54	66205.000000	1324.100000	0.933594	0.257813	-0.421875	-0.277982	0.223853	0.322936	22.674561	21.408081	-27.816772
C:\Users\cware\Desktop\Steller20November\TagTesting20Nov2013\M3.DSG	11-1-2013	14:56:54	66206.000000	1324.120000	0.980469	0.218750	-0.437500	-0.278899	0.227523	0.320183	18.646240	14.877319	-26.153564
C:\Users\cware\Desktop\Steller20November\TagTesting20Nov2013\M3.DSG	11-1-2013	14:56:54	66207.000000	1324.140000	1.027344	0.203125	-0.433594	-0.278899	0.235780	0.316514	14.602661	-0.488281	-23.803711
C:\Users\cware\Desktop\Steller20November\TagTesting20Nov2013\M3.DSG	11-1-2013	14:56:54	66208.000000	1324.160000	1.011719	0.187500	-0.457031	-0.278899	0.238532	0.315596	13.046265	-4.226685	-20.812988
C:\Users\cware\Desktop\Steller20November\TagTesting20Nov2013\M3.DSG	11-1-2013	14:56:54	66209.000000	1324.180000	1.007813	0.183594	-0.464844	-0.277064	0.245872	0.317431	17.089844	-20.965576	-18.554688
C:\Users\cware\Desktop\Steller20November\TagTesting20Nov2013\M3.DSG	11-1-2013	14:56:54	66210.000000	1324.200000	0.937500	0.148438	-0.484375	-0.275229	0.247706	0.319266	21.087646	-9.918213	-13.198853
C:\Users\cware\Desktop\Steller20November\TagTesting20Nov2013\M3.DSG	11-1-2013	14:56:54	66211.000000	1324.220000	0.941406	0.128906	-0.425781	-0.274312	0.253211	0.320183	27.053833	-13.763428	-16.143799
C:\Users\cware\Desktop\Steller20November\TagTesting20Nov2013\M3.DSG	11-1-2013	14:56:54	66212.000000	1324.240000	0.933594	0.109375	-0.421875	-0.272477	0.257798	0.321101	34.530640	-11.489868	-18.508911
C:\Users\cware\Desktop\Steller20November\TagTesting20Nov2013\M3.DSG	11-1-2013	14:56:54	66213.000000	1324.260000	0.906250	0.121094	-0.417969	-0.270642	0.265138	0.319266	42.984009	-7.949829	-18.417358
C:\Users\cware\Desktop\Steller20November\TagTesting20Nov2013\M3.DSG	11-1-2013	14:56:54	66214.000000	1324.280000	0.921875	0.148438	-0.347656	-0.269725	0.270642	0.320183	47.271729	-21.453857	-22.949219
C:\Users\cware\Desktop\Steller20November\TagTesting20Nov2013\M3.DSG	11-1-2013	14:56:54	66215.000000	1324.300000	0.886719	0.144531	-0.339844	-0.267890	0.282569	0.321101	51.162720	-28.381348	-25.848389
C:\Users\cware\Desktop\Steller20November\TagTesting20Nov2013\M3.DSG	11-1-2013	14:56:54	66216.000000	1324.320000	0.863281	0.109375	-0.394531	-0.265138	0.289908	0.322936	65.063477	-37.261963	-29.830933
C:\Users\cware\Desktop\Steller20November\TagTesting20Nov2013\M3.DSG	11-1-2013	14:56:54	66217.000000	1324.340000	0.867188	0.050781	-0.445313	-0.260550	0.305505	0.325688	69.824219	-37.643433	-35.812378
C:\Users\cware\Desktop\Steller20November\TagTesting20Nov2013\M3.DSG	11-1-2013	14:56:54	66218.000000	1324.360000	0.777344	0.027344	-0.500000	-0.256881	0.314679	0.327523	77.835083	-33.187866	-37.368774
C:\Users\cware\Desktop\Steller20November\TagTesting20Nov2013\M3.DSG	11-1-2013	14:56:54	66219.000000	1324.380000	0.667969	-0.035156	-0.488281	-0.253211	0.332110	0.323853	81.222534	6.378174	-23.300171
C:\Users\cware\Desktop\Steller20November\TagTesting20Nov2013\M3.DSG	11-1-2013	14:56:54	66220.000000	1324.400000	0.363281	-0.074219	-0.445313	-0.252294	0.337615	0.319266	68.786621	28.976440	-16.021729
C:\Users\cware\Desktop\Steller20November\TagTesting20Nov2013\M3.DSG	11-1-2013	14:56:54	66221.000000	1324.420000	0.828125	-0.062500	-0.457031	-0.253211	0.348624	0.311009	28.945923	-1.724243	-22.079468
C:\Users\cware\Desktop\Steller20November\TagTesting20Nov2013\M3.DSG	11-1-2013	14:56:54	66222.000000	1324.440000	0.980469	-0.054688	-0.449219	-0.251376	0.351376	0.306422	9.185791	-5.279541	-23.056030
C:\Users\cware\Desktop\Steller20November\TagTesting20Nov2013\M3.DSG	11-1-2013	14:56:54	66223.000000	1324.460000	0.976563	-0.050781	-0.398438	-0.249541	0.358716	0.306422	2.761841	-1.419067	-28.579712
C:\Users\cware\Desktop\Steller20November\TagTesting20Nov2013\M3.DSG	11-1-2013	14:56:54	66224.000000	1324.480000	0.984375	-0.058594	-0.417969	-0.248624	0.362385	0.306422	10.833740	-16.220093	-32.119751
C:\Users\cware\Desktop\Steller20November\TagTesting20Nov2013\M3.DSG	11-1-2013	14:56:54	66225.000000	1324.500000	0.890625	-0.039063	-0.476563	-0.243119	0.370642	0.308257	10.971069	-20.339966	-29.464722
C:\Users\cware\Desktop\Steller20November\TagTesting20Nov2013\M3.DSG	11-1-2013	14:56:54	66226.000000	1324.520000	0.851563	-0.007813	-0.500000	-0.240367	0.375229	0.311009	6.347656	-24.841309	-27.160645
C:\Users\cware\Desktop\Steller20November\TagTesting20Nov2013\M3.DSG	11-1-2013	14:56:54	66227.000000	1324.540000	0.765625	-0.007813	-0.480469	-0.238532	0.377064	0.311927	3.768921	-23.788452	-25.970459
C:\Users\cware\Desktop\Steller20November\TagTesting20Nov2013\M3.DSG	11-1-2013	14:56:54	66228.000000	1324.560000	0.703125	-0.035156	-0.472656	-0.233945	0.383486	0.316514	3.189087	-10.589600	-24.673462
C:\Users\cware\Desktop\Steller20November\TagTesting20Nov2013\M3.DSG	11-1-2013	14:56:54	66229.000000	1324.580000	0.753906	-0.085938	-0.527344	-0.232110	0.386239	0.317431	-3.173828	-8.544922	-25.375366
C:\Users\cware\Desktop\Steller20November\TagTesting20Nov2013\M3.DSG	11-1-2013	14:56:54	66230.000000	1324.600000	0.761719	-0.074219	-0.562500	-0.229358	0.391743	0.318349	-7.873535	-10.116577	-23.529053
C:\Users\cware\Desktop\Steller20November\TagTesting20Nov2013\M3.DSG	11-1-2013	14:56:54	66231.000000	1324.620000	0.750000	-0.078125	-0.570313	-0.228440	0.392661	0.319266	-17.105103	-6.729126	-18.035889
C:\Users\cware\Desktop\Steller20November\TagTesting20Nov2013\M3.DSG	11-1-2013	14:56:54	66232.000000	1324.640000	0.753906	-0.093750	-0.503906	-0.226606	0.394495	0.320183	-16.372681	6.759644	-16.708374
C:\Users\cware\Desktop\Steller20November\TagTesting20Nov2013\M3.DSG	11-1-2013	14:56:54	66233.000000	1324.660000	0.851563	-0.136719	-0.480469	-0.225688	0.394495	0.320183	-9.017944	-2.471924	-19.943237
C:\Users\cware\Desktop\Steller20November\TagTesting20Nov2013\M3.DSG	11-1-2013	14:56:54	66234.000000	1324.680000	0.875000	-0.191406	-0.476563	-0.222936	0.397248	0.321101	-1.663208	-6.500244	-19.958496
C:\Users\cware\Desktop\Steller20November\TagTesting20Nov2013\M3.DSG	11-1-2013	14:56:54	66235.000000	1324.700000	0.898438	-0.191406	-0.445313	-0.222936	0.400000	0.322018	11.932373	-19.577026	-19.866943
C:\Users\cware\Desktop\Steller20November\TagTesting20Nov2013\M3.DSG	11-1-2013	14:56:54	66236.000000	1324.720000	0.878906	-0.195313	-0.449219	-0.219266	0.405505	0.323853	18.218994	-27.404785	-19.088745
C:\Users\cware\Desktop\Steller20November\TagTesting20Nov2013\M3.DSG	11-1-2013	14:56:54	66237.000000	1324.740000	0.851563	-0.171875	-0.460938	-0.216514	0.410092	0.324771	20.339966	-27.786255	-18.569946
C:\Users\cware\Desktop\Steller20November\TagTesting20Nov2013\M3.DSG	11-1-2013	14:56:54	66238.000000	1324.760000	0.875000	-0.156250	-0.500000	-0.211927	0.414679	0.327523	17.135620	-31.051636	-19.042969
C:\Users\cware\Desktop\Steller20November\TagTesting20Nov2013\M3.DSG	11-1-2013	14:56:54	66239.000000	1324.780000	0.890625	-0.113281	-0.566406	-0.209174	0.418349	0.329358	7.629395	-34.576416	-19.653320
C:\Users\cware\Desktop\Steller20November\TagTesting20Nov2013\M3.DSG	11-1-2013	14:56:54	66240.000000	1324.800000	0.863281	-0.050781	-0.605469	-0.205505	0.422018	0.335780	-1.525879	-33.584595	-19.226074
C:\Users\cware\Desktop\Steller20November\TagTesting20Nov2013\M3.DSG	11-1-2013	14:56:54	66241.000000	1324.820000	0.820313	-0.003906	-0.601563	-0.200917	0.424771	0.338532	-8.255005	-27.084351	-17.715454
C:\Users\cware\Desktop\Steller20November\TagTesting20Nov2013\M3.DSG	11-1-2013	14:56:54	66242.000000	1324.840000	0.789063	0.000000	-0.625000	-0.198165	0.424771	0.341284	-8.560181	-18.798828	-18.936157
C:\Users\cware\Desktop\Steller20November\TagTesting20Nov2013\M3.DSG	11-1-2013	14:56:54	66243.000000	1324.860000	0.789063	-0.015625	-0.644531	-0.194495	0.428440	0.344037	-3.326416	-15.472412	-22.369385
C:\Users\cware\Desktop\Steller20November\TagTesting20Nov2013\M3.DSG	11-1-2013	14:56:54	66244.000000	1324.880000	0.781250	-0.054688	-0.613281	-0.190826	0.429358	0.345872	1.815796	-13.366699	-23.193359
C:\Users\cware\Desktop\Steller20November\TagTesting20Nov2013\M3.DSG	11-1-2013	14:56:54	66245.000000	1324.900000	0.796875	-0.109375	-0.613281	-0.188073	0.433028	0.346789	7.827759	-15.151978	-24.032593
C:\Users\cware\Desktop\Steller20November\TagTesting20Nov2013\M3.DSG	11-1-2013	14:56:54	66246.000000	1324.920000	0.812500	-0.132813	-0.628906	-0.186239	0.436697	0.348624	8.819580	-14.770508	-21.087646
C:\Users\cware\Desktop\Steller20November\TagTesting20Nov2013\M3.DSG	11-1-2013	14:56:54	66247.000000	1324.940000	0.820313	-0.171875	-0.605469	-0.182569	0.441284	0.348624	5.264282	-14.495850	-16.906738
C:\Users\cware\Desktop\Steller20November\TagTesting20Nov2013\M3.DSG	11-1-2013	14:56:54	66248.000000	1324.960000	0.855469	-0.214844	-0.570313	-0.181651	0.443119	0.347706	-1.663208	-15.380859	-15.884399
C:\Users\cware\Desktop\Steller20November\TagTesting20Nov2013\M3.DSG	11-1-2013	14:56:54	66249.000000	1324.980000	0.875000	-0.265625	-0.550781	-0.177982	0.444954	0.352294	-5.767822	-23.101807	-17.562866
C:\Users\cware\Desktop\Steller20November\TagTesting20Nov2013\M3.DSG	11-1-2013	14:56:54	66250.000000	1325.000000	0.898438	-0.281250	-0.554688	-0.175229	0.444954	0.353211	-7.827759	-31.219482	-17.425537
C:\Users\cware\Desktop\Steller20November\TagTesting20Nov2013\M3.DSG	11-1-2013	14:56:54	66251.000000	1325.020000	0.843750	-0.281250	-0.644531	-0.167890	0.448624	0.359633	-6.942749	-34.637451	-12.115479
C:\Users\cware\Desktop\Steller20November\TagTesting20Nov2013\M3.DSG	11-1-2013	14:56:54	66252.000000	1325.040000	0.843750	-0.281250	-0.644531	-0.166055	0.448624	0.364220	-10.147095	-36.987305	-4.364014
C:\Users\cware\Desktop\Steller20November\TagTesting20Nov2013\M3.DSG	11-1-2013	14:56:54	66253.000000	1325.060000	0.753906	-0.250000	-0.765625	-0.162385	0.445872	0.369725	-17.303467	-29.586792	4.058838
C:\Users\cware\Desktop\Steller20November\TagTesting20Nov2013\M3.DSG	11-1-2013	14:56:54	66254.000000	1325.080000	0.746094	-0.222656	-0.675781	-0.160550	0.444954	0.373394	-27.389526	-23.040771	9.048462
C:\Users\cware\Desktop\Steller20November\TagTesting20Nov2013\M3.DSG	11-1-2013	14:56:54	66255.000000	1325.100000	0.851563	-0.171875	-0.738281	-0.160550	0.437615	0.381651	-48.049927	-19.989014	14.251709
C:\Users\cware\Desktop\Steller20November\TagTesting20Nov2013\M3.DSG	11-1-2013	14:56:54	66256.000000	1325.120000	0.894531	-0.128906	-0.683594	-0.161468	0.431193	0.386239	-59.127808	-25.497437	15.777588
C:\Users\cware\Desktop\Steller20November\TagTesting20Nov2013\M3.DSG	11-1-2013	14:56:54	66257.000000	1325.140000	0.992188	-0.027344	-0.574219	-0.158716	0.417431	0.398165	-64.544678	-42.739868	13.061523
C:\Users\cware\Desktop\Steller20November\TagTesting20Nov2013\M3.DSG	11-1-2013	14:56:54	66258.000000	1325.160000	0.925781	0.027344	-0.695313	-0.155963	0.411009	0.408257	-52.856445	-65.795898	5.218506
C:\Users\cware\Desktop\Steller20November\TagTesting20Nov2013\M3.DSG	11-1-2013	14:56:54	66259.000000	1325.180000	0.777344	0.046875	-0.753906	-0.147706	0.402752	0.423853	-31.677246	-64.529419	7.415771
C:\Users\cware\Desktop\Steller20November\TagTesting20Nov2013\M3.DSG	11-1-2013	14:56:54	66260.000000	1325.200000	0.796875	0.082031	-0.726563	-0.143119	0.399083	0.430275	-2.227783	-56.793213	13.122559
C:\Users\cware\Desktop\Steller20November\TagTesting20Nov2013\M3.DSG	11-1-2013	14:56:54	66261.000000	1325.220000	0.863281	0.074219	-0.722656	-0.135780	0.399083	0.436697	24.246216	-56.335449	18.249512
C:\Users\cware\Desktop\Steller20November\TagTesting20Nov2013\M3.DSG	11-1-2013	14:56:54	66262.000000	1325.240000	0.878906	0.074219	-0.789063	-0.133945	0.399083	0.440367	34.072876	-58.853149	22.171021
C:\Users\cware\Desktop\Steller20November\TagTesting20Nov2013\M3.DSG	11-1-2013	14:56:54	66263.000000	1325.260000	0.859375	0.058594	-0.875000	-0.126606	0.402752	0.447706	44.433594	-66.085815	10.925293
C:\Users\cware\Desktop\Steller20November\TagTesting20Nov2013\M3.DSG	11-1-2013	14:56:54	66264.000000	1325.280000	0.703125	0.007813	-1.113281	-0.122018	0.407339	0.448624	58.761597	-41.137695	1.968384
C:\Users\cware\Desktop\Steller20November\TagTesting20Nov2013\M3.DSG	11-1-2013	14:56:54	66265.000000	1325.300000	0.515625	-0.039063	-1.320313	-0.119266	0.419266	0.445872	65.124512	14.862061	-16.830444
C:\Users\cware\Desktop\Steller20November\TagTesting20Nov2013\M3.DSG	11-1-2013	14:56:54	66266.000000	1325.320000	0.488281	-0.042969	-1.144531	-0.121101	0.427523	0.433945	36.132813	51.635742	-37.261963
C:\Users\cware\Desktop\Steller20November\TagTesting20Nov2013\M3.DSG	11-1-2013	14:56:54	66267.000000	1325.340000	0.617188	-0.042969	-0.953125	-0.124771	0.432110	0.427523	16.906738	53.558350	-57.601929
C:\Users\cware\Desktop\Steller20November\TagTesting20Nov2013\M3.DSG	11-1-2013	14:56:54	66268.000000	1325.360000	0.820313	-0.070313	-0.859375	-0.125688	0.444037	0.416514	8.926392	37.155151	-65.505981
C:\Users\cware\Desktop\Steller20November\TagTesting20Nov2013\M3.DSG	11-1-2013	14:56:54	66269.000000	1325.380000	0.929688	-0.097656	-0.804688	-0.122936	0.450459	0.413761	-0.823975	19.744873	-63.400269
C:\Users\cware\Desktop\Steller20November\TagTesting20Nov2013\M3.DSG	11-1-2013	14:56:54	66270.000000	1325.400000	0.925781	-0.160156	-0.828125	-0.120183	0.459633	0.408257	-4.364014	15.075684	-57.174683
C:\Users\cware\Desktop\Steller20November\TagTesting20Nov2013\M3.DSG	11-1-2013	14:56:54	66271.000000	1325.420000	0.878906	-0.246094	-0.859375	-0.117431	0.463303	0.408257	-0.579834	12.252808	-50.170898
C:\Users\cware\Desktop\Steller20November\TagTesting20Nov2013\M3.DSG	11-1-2013	14:56:54	66272.000000	1325.440000	0.812500	-0.359375	-0.855469	-0.114679	0.471560	0.403670	6.134033	22.430420	-44.433594
C:\Users\cware\Desktop\Steller20November\TagTesting20Nov2013\M3.DSG	11-1-2013	14:56:54	66273.000000	1325.460000	0.777344	-0.472656	-0.851563	-0.115596	0.476147	0.400000	7.568359	35.781860	-38.299561
C:\Users\cware\Desktop\Steller20November\TagTesting20Nov2013\M3.DSG	11-1-2013	14:56:54	66274.000000	1325.480000	0.859375	-0.507813	-0.832031	-0.115596	0.482569	0.392661	0.961304	47.622681	-35.507202
C:\Users\cware\Desktop\Steller20November\TagTesting20Nov2013\M3.DSG	11-1-2013	14:56:54	66275.000000	1325.500000	0.921875	-0.480469	-0.769531	-0.117431	0.484404	0.387156	-11.596680	51.193237	-36.499023
C:\Users\cware\Desktop\Steller20November\TagTesting20Nov2013\M3.DSG	11-1-2013	14:56:54	66276.000000	1325.520000	0.972656	-0.445313	-0.699219	-0.119266	0.488073	0.380734	-21.453857	44.357300	-36.087036
C:\Users\cware\Desktop\Steller20November\TagTesting20Nov2013\M3.DSG	11-1-2013	14:56:54	66277.000000	1325.540000	1.019531	-0.457031	-0.691406	-0.121101	0.488073	0.377982	-34.042358	29.083252	-34.759521
C:\Users\cware\Desktop\Steller20November\TagTesting20Nov2013\M3.DSG	11-1-2013	14:56:54	66278.000000	1325.560000	0.964844	-0.527344	-0.683594	-0.120183	0.488991	0.378899	-32.485962	29.495239	-29.479980
C:\Users\cware\Desktop\Steller20November\TagTesting20Nov2013\M3.DSG	11-1-2013	14:56:54	66279.000000	1325.580000	0.882813	-0.566406	-0.750000	-0.120183	0.488073	0.377982	-26.702881	21.484375	-20.309448
C:\Users\cware\Desktop\Steller20November\TagTesting20Nov2013\M3.DSG	11-1-2013	14:56:54	66280.000000	1325.600000	0.882813	-0.566406	-0.750000	-0.122018	0.488073	0.377064	-17.532349	25.451660	-5.126953
C:\Users\cware\Desktop\Steller20November\TagTesting20Nov2013\M3.DSG	11-1-2013	14:56:54	66281.000000	1325.620000	0.761719	-0.375000	-0.804688	-0.125688	0.488073	0.374312	-14.144897	33.096313	10.238647
C:\Users\cware\Desktop\Steller20November\TagTesting20Nov2013\M3.DSG	11-1-2013	14:56:54	66282.000000	1325.640000	0.777344	-0.335938	-0.648438	-0.129358	0.484404	0.372477	-19.744873	33.157349	15.762329
C:\Users\cware\Desktop\Steller20November\TagTesting20Nov2013\M3.DSG	11-1-2013	14:56:54	66283.000000	1325.660000	0.882813	-0.343750	-0.460938	-0.135780	0.477982	0.368807	-39.184570	30.838013	13.076782
C:\Users\cware\Desktop\Steller20November\TagTesting20Nov2013\M3.DSG	11-1-2013	14:56:54	66284.000000	1325.680000	1.050781	-0.390625	-0.480469	-0.139450	0.473394	0.368807	-57.723999	19.653320	10.192871
C:\Users\cware\Desktop\Steller20November\TagTesting20Nov2013\M3.DSG	11-1-2013	14:56:54	66285.000000	1325.700000	1.132813	-0.437500	-0.410156	-0.144037	0.462385	0.374312	-84.075928	16.342163	7.095337
C:\Users\cware\Desktop\Steller20November\TagTesting20Nov2013\M3.DSG	11-1-2013	14:56:54	66286.000000	1325.720000	1.269531	-0.335938	-0.410156	-0.146789	0.455963	0.378899	-105.072021	8.087158	4.379272
C:\Users\cware\Desktop\Steller20November\TagTesting20Nov2013\M3.DSG	11-1-2013	14:56:54	66287.000000	1325.740000	1.257813	-0.359375	-0.765625	-0.148624	0.438532	0.392661	-142.974854	-2.700806	9.521484
C:\Users\cware\Desktop\Steller20November\TagTesting20Nov2013\M3.DSG	11-1-2013	14:56:54	66288.000000	1325.760000	0.933594	-0.496094	-0.746094	-0.149541	0.423853	0.400917	-121.932983	21.240234	33.416748
C:\Users\cware\Desktop\Steller20November\TagTesting20Nov2013\M3.DSG	11-1-2013	14:56:54	66289.000000	1325.780000	0.792969	-0.542969	-0.660156	-0.155963	0.398165	0.410092	-91.079712	7.400513	77.194214
C:\Users\cware\Desktop\Steller20November\TagTesting20Nov2013\M3.DSG	11-1-2013	14:56:54	66290.000000	1325.800000	0.781250	-0.628906	-0.695313	-0.159633	0.382569	0.413761	-73.654175	-34.530640	106.369019
C:\Users\cware\Desktop\Steller20November\TagTesting20Nov2013\M3.DSG	11-1-2013	14:56:54	66291.000000	1325.820000	0.558594	-0.636719	-0.753906	-0.165138	0.353211	0.424771	-50.292969	-27.420044	121.078491
C:\Users\cware\Desktop\Steller20November\TagTesting20Nov2013\M3.DSG	11-1-2013	14:56:54	66292.000000	1325.840000	0.476563	-0.472656	-0.875000	-0.168807	0.337615	0.427523	-28.991699	12.435913	117.965698
C:\Users\cware\Desktop\Steller20November\TagTesting20Nov2013\M3.DSG	11-1-2013	14:56:54	66293.000000	1325.860000	0.503906	-0.199219	-0.734375	-0.182569	0.311927	0.424771	-12.115479	42.755127	111.312866
C:\Users\cware\Desktop\Steller20November\TagTesting20Nov2013\M3.DSG	11-1-2013	14:56:54	66294.000000	1325.880000	0.523438	-0.152344	-0.503906	-0.189908	0.300917	0.419266	7.019043	52.978516	113.479614
C:\Users\cware\Desktop\Steller20November\TagTesting20Nov2013\M3.DSG	11-1-2013	14:56:54	66295.000000	1325.900000	0.609375	-0.160156	-0.378906	-0.205505	0.278899	0.406422	28.839111	63.903809	129.226685
C:\Users\cware\Desktop\Steller20November\TagTesting20Nov2013\M3.DSG	11-1-2013	14:56:54	66296.000000	1325.920000	0.699219	0.019531	-0.378906	-0.214679	0.268807	0.395413	44.845581	74.890137	122.955322
C:\Users\cware\Desktop\Steller20November\TagTesting20Nov2013\M3.DSG	11-1-2013	14:56:54	66297.000000	1325.940000	0.957031	0.289063	-0.246094	-0.227523	0.252294	0.378899	21.438599	34.347534	92.361450
C:\Users\cware\Desktop\Steller20November\TagTesting20Nov2013\M3.DSG	11-1-2013	14:56:54	66298.000000	1325.960000	1.175781	0.464844	-0.207031	-0.230275	0.244037	0.377982	-1.068115	-16.403198	57.952881
C:\Users\cware\Desktop\Steller20November\TagTesting20Nov2013\M3.DSG	11-1-2013	14:56:54	66299.000000	1325.980000	1.343750	0.425781	-0.265625	-0.222936	0.237615	0.388991	1.220703	-97.869873	-3.128052
C:\Users\cware\Desktop\Steller20November\TagTesting20Nov2013\M3.DSG	11-1-2013	14:56:54	66300.000000	1326.000000	1.140625	0.257813	-0.347656	-0.214679	0.240367	0.401835	4.180908	-146.835327	-36.529541
C:\Users\cware\Desktop\Steller20November\TagTesting20Nov2013\M3.DSG	11-1-2013	14:56:54	66301.000000	1326.020000	0.796875	0.062500	-0.546875	-0.191743	0.247706	0.430275	-4.455566	-122.970581	-18.600464
C:\Users\cware\Desktop\Steller20November\TagTesting20Nov2013\M3.DSG	11-1-2013	14:56:54	66302.000000	1326.040000	0.351563	-0.132813	-0.984375	-0.185321	0.247706	0.438532	-4.135132	-41.625977	18.478394
C:\Users\cware\Desktop\Steller20November\TagTesting20Nov2013\M3.DSG	11-1-2013	14:56:54	66303.000000	1326.060000	0.230469	-0.132813	-1.117188	-0.182569	0.239450	0.440367	14.190674	2.838135	47.027588
C:\Users\cware\Desktop\Steller20November\TagTesting20Nov2013\M3.DSG	11-1-2013	14:56:54	66304.000000	1326.080000	0.371094	0.011719	-0.917969	-0.187156	0.236697	0.439450	22.247314	7.461548	53.054810
C:\Users\cware\Desktop\Steller20November\TagTesting20Nov2013\M3.DSG	11-1-2013	14:56:54	66305.000000	1326.100000	0.546875	0.140625	-0.691406	-0.187156	0.232110	0.437615	24.871826	-17.028809	43.289185
C:\Users\cware\Desktop\Steller20November\TagTesting20Nov2013\M3.DSG	11-1-2013	14:56:54	66306.000000	1326.120000	0.722656	0.230469	-0.566406	-0.186239	0.229358	0.441284	28.076172	-43.182373	33.355713
C:\Users\cware\Desktop\Steller20November\TagTesting20Nov2013\M3.DSG	11-1-2013	14:56:54	66307.000000	1326.140000	0.781250	0.277344	-0.660156	-0.183486	0.229358	0.445872	34.805298	-54.168701	27.053833
C:\Users\cware\Desktop\Steller20November\TagTesting20Nov2013\M3.DSG	11-1-2013	14:56:54	66308.000000	1326.160000	0.781250	0.277344	-0.660156	-0.175229	0.230275	0.454128	36.514282	-57.495117	20.431519
C:\Users\cware\Desktop\Steller20November\TagTesting20Nov2013\M3.DSG	11-1-2013	14:56:54	66309.000000	1326.180000	0.792969	0.277344	-0.890625	-0.170642	0.233028	0.457798	31.692505	-54.458618	11.413574
C:\Users\cware\Desktop\Steller20November\TagTesting20Nov2013\M3.DSG	11-1-2013	14:56:54	66310.000000	1326.200000	0.742188	0.246094	-0.960938	-0.163303	0.236697	0.466055	28.884888	-40.420532	2.227783
C:\Users\cware\Desktop\Steller20November\TagTesting20Nov2013\M3.DSG	11-1-2013	14:56:54	66311.000000	1326.220000	0.703125	0.195313	-0.968750	-0.158716	0.239450	0.468807	25.558472	-24.063110	-4.302979
C:\Users\cware\Desktop\Steller20November\TagTesting20Nov2013\M3.DSG	11-1-2013	14:56:54	66312.000000	1326.240000	0.679688	0.140625	-0.941406	-0.156881	0.247706	0.471560	22.033691	-16.952515	-5.966187
C:\Users\cware\Desktop\Steller20November\TagTesting20Nov2013\M3.DSG	11-1-2013	14:56:54	66313.000000	1326.260000	0.679688	0.152344	-0.914063	-0.155046	0.249541	0.470642	13.107300	-15.625000	-1.678467
C:\Users\cware\Desktop\Steller20November\TagTesting20Nov2013\M3.DSG	11-1-2013	14:56:54	66314.000000	1326.280000	0.691406	0.160156	-0.929688	-0.152294	0.250459	0.473394	4.547119	-15.197754	1.602173
C:\Users\cware\Desktop\Steller20November\TagTesting20Nov2013\M3.DSG	11-1-2013	14:56:54	66315.000000	1326.300000	0.726563	0.148438	-0.929688	-0.151376	0.251376	0.474312	-1.388550	-18.661499	3.738403
C:\Users\cware\Desktop\Steller20November\TagTesting20Nov2013\M3.DSG	11-1-2013	14:56:54	66316.000000	1326.320000	0.753906	0.132813	-0.890625	-0.150459	0.249541	0.476147	-6.149292	-21.011353	5.065918
C:\Users\cware\Desktop\Steller20November\TagTesting20Nov2013\M3.DSG	11-1-2013	14:56:54	66317.000000	1326.340000	0.753906	0.125000	-0.914063	-0.146789	0.248624	0.478899	-13.916016	-15.808105	4.791260
C:\Users\cware\Desktop\Steller20November\TagTesting20Nov2013\M3.DSG	11-1-2013	14:56:54	66318.000000	1326.360000	0.769531	0.097656	-0.972656	-0.145872	0.246789	0.479817	-19.378662	-14.953613	2.731323
C:\Users\cware\Desktop\Steller20November\TagTesting20Nov2013\M3.DSG	11-1-2013	14:56:54	66319.000000	1326.380000	0.742188	0.101563	-1.031250	-0.144037	0.243119	0.481651	-13.595581	-7.598877	0.015259
C:\Users\cware\Desktop\Steller20November\TagTesting20Nov2013\M3.DSG	11-1-2013	14:56:54	66320.000000	1326.400000	0.730469	0.140625	-1.003906	-0.144037	0.241284	0.482569	-8.728027	-1.373291	-0.549316
C:\Users\cware\Desktop\Steller20November\TagTesting20Nov2013\M3.DSG	11-1-2013	14:56:54	66321.000000	1326.420000	0.742188	0.175781	-0.992188	-0.144954	0.240367	0.482569	-3.967285	-1.464844	-1.022339
C:\Users\cware\Desktop\Steller20November\TagTesting20Nov2013\M3.DSG	11-1-2013	14:56:54	66322.000000	1326.440000	0.742188	0.199219	-0.984375	-0.144037	0.240367	0.483486	4.013062	2.059937	1.724243
C:\Users\cware\Desktop\Steller20November\TagTesting20Nov2013\M3.DSG	11-1-2013	14:56:54	66323.000000	1326.460000	0.796875	0.207031	-0.992188	-0.145872	0.242202	0.481651	15.182495	0.778198	6.256104
C:\Users\cware\Desktop\Steller20November\TagTesting20Nov2013\M3.DSG	11-1-2013	14:56:54	66324.000000	1326.480000	0.832031	0.242188	-0.972656	-0.145872	0.244037	0.481651	22.491455	-1.251221	9.048462
C:\Users\cware\Desktop\Steller20November\TagTesting20Nov2013\M3.DSG	11-1-2013	14:56:54	66325.000000	1326.500000	0.839844	0.277344	-0.972656	-0.146789	0.246789	0.480734	29.418945	-0.335693	8.621216
C:\Users\cware\Desktop\Steller20November\TagTesting20Nov2013\M3.DSG	11-1-2013	14:56:54	66326.000000	1326.520000	0.839844	0.269531	-0.996094	-0.148624	0.249541	0.477982	28.167725	1.373291	4.623413
C:\Users\cware\Desktop\Steller20November\TagTesting20Nov2013\M3.DSG	11-1-2013	14:56:54	66327.000000	1326.540000	0.855469	0.230469	-1.019531	-0.147706	0.254128	0.477064	25.405884	-0.183105	1.052856
C:\Users\cware\Desktop\Steller20November\TagTesting20Nov2013\M3.DSG	11-1-2013	14:56:54	66328.000000	1326.560000	0.808594	0.183594	-1.031250	-0.147706	0.257798	0.477064	24.200439	6.729126	1.434326
C:\Users\cware\Desktop\Steller20November\TagTesting20Nov2013\M3.DSG	11-1-2013	14:56:54	66329.000000	1326.580000	0.792969	0.152344	-1.015625	-0.150459	0.262385	0.473394	25.405884	12.741089	3.173828
C:\Users\cware\Desktop\Steller20November\TagTesting20Nov2013\M3.DSG	11-1-2013	14:56:54	66330.000000	1326.600000	0.792969	0.140625	-1.003906	-0.152294	0.265138	0.470642	28.839111	19.271851	4.150391
C:\Users\cware\Desktop\Steller20November\TagTesting20Nov2013\M3.DSG	11-1-2013	14:56:54	66331.000000	1326.620000	0.804688	0.171875	-0.992188	-0.155963	0.270642	0.465138	35.537720	16.906738	-0.427246
C:\Users\cware\Desktop\Steller20November\TagTesting20Nov2013\M3.DSG	11-1-2013	14:56:54	66332.000000	1326.640000	0.820313	0.214844	-0.976563	-0.159633	0.275229	0.461468	46.539307	17.898560	-2.655029
C:\Users\cware\Desktop\Steller20November\TagTesting20Nov2013\M3.DSG	11-1-2013	14:56:54	66333.000000	1326.660000	0.835938	0.242188	-0.960938	-0.161468	0.284404	0.454128	56.335449	17.211914	-7.736206
C:\Users\cware\Desktop\Steller20November\TagTesting20Nov2013\M3.DSG	11-1-2013	14:56:54	66334.000000	1326.680000	0.843750	0.257813	-0.937500	-0.162385	0.290826	0.450459	61.019897	23.178101	-11.962891
C:\Users\cware\Desktop\Steller20November\TagTesting20Nov2013\M3.DSG	11-1-2013	14:56:54	66335.000000	1326.700000	0.832031	0.187500	-0.894531	-0.166972	0.304587	0.440367	66.375732	25.405884	-17.364502
C:\Users\cware\Desktop\Steller20November\TagTesting20Nov2013\M3.DSG	11-1-2013	14:56:54	66336.000000	1326.720000	0.832031	0.187500	-0.894531	-0.169725	0.313761	0.436697	72.555542	34.225464	-20.233154
C:\Users\cware\Desktop\Steller20November\TagTesting20Nov2013\M3.DSG	11-1-2013	14:56:54	66337.000000	1326.740000	0.750000	0.105469	-0.820313	-0.173394	0.330275	0.421101	77.713013	44.174194	-22.247314
C:\Users\cware\Desktop\Steller20November\TagTesting20Nov2013\M3.DSG	11-1-2013	14:56:54	66338.000000	1326.760000	0.761719	0.078125	-0.804688	-0.177064	0.338532	0.414679	82.183838	45.944214	-24.475098
C:\Users\cware\Desktop\Steller20November\TagTesting20Nov2013\M3.DSG	11-1-2013	14:56:54	66339.000000	1326.780000	0.781250	0.039063	-0.808594	-0.182569	0.355963	0.398165	84.045410	37.506104	-24.826050
C:\Users\cware\Desktop\Steller20November\TagTesting20Nov2013\M3.DSG	11-1-2013	14:56:54	66340.000000	1326.800000	0.785156	-0.011719	-0.789063	-0.183486	0.364220	0.390826	82.229614	29.296875	-21.774292
C:\Users\cware\Desktop\Steller20November\TagTesting20Nov2013\M3.DSG	11-1-2013	14:56:54	66341.000000	1326.820000	0.730469	-0.097656	-0.777344	-0.185321	0.378899	0.376147	75.317383	39.016724	-13.244629
C:\Users\cware\Desktop\Steller20November\TagTesting20Nov2013\M3.DSG	11-1-2013	14:56:54	66342.000000	1326.840000	0.667969	-0.195313	-0.656250	-0.190826	0.384404	0.366972	68.588257	60.379028	-8.590698
C:\Users\cware\Desktop\Steller20November\TagTesting20Nov2013\M3.DSG	11-1-2013	14:56:54	66343.000000	1326.860000	0.742188	-0.265625	-0.574219	-0.195413	0.389908	0.356881	61.508179	63.964844	-11.932373
C:\Users\cware\Desktop\Steller20November\TagTesting20Nov2013\M3.DSG	11-1-2013	14:56:54	66344.000000	1326.880000	0.839844	-0.277344	-0.597656	-0.202752	0.399083	0.337615	50.186157	40.725708	-17.395020
C:\Users\cware\Desktop\Steller20November\TagTesting20Nov2013\M3.DSG	11-1-2013	14:56:54	66345.000000	1326.900000	0.804688	-0.273438	-0.667969	-0.202752	0.403670	0.330275	37.536621	28.274536	-17.532349
C:\Users\cware\Desktop\Steller20November\TagTesting20Nov2013\M3.DSG	11-1-2013	14:56:54	66346.000000	1326.920000	0.804688	-0.253906	-0.683594	-0.205505	0.411009	0.320183	29.159546	21.850586	-15.121460
C:\Users\cware\Desktop\Steller20November\TagTesting20Nov2013\M3.DSG	11-1-2013	14:56:54	66347.000000	1326.940000	0.796875	-0.257813	-0.773438	-0.206422	0.413761	0.315596	31.906128	25.741577	-11.657715
C:\Users\cware\Desktop\Steller20November\TagTesting20Nov2013\M3.DSG	11-1-2013	14:56:54	66348.000000	1326.960000	0.804688	-0.281250	-0.707031	-0.210092	0.418349	0.305505	34.667969	30.517578	-11.093140
C:\Users\cware\Desktop\Steller20November\TagTesting20Nov2013\M3.DSG	11-1-2013	14:56:54	66349.000000	1326.980000	0.796875	-0.246094	-0.535156	-0.211009	0.421101	0.300000	26.062012	21.057129	-13.854980
C:\Users\cware\Desktop\Steller20November\TagTesting20Nov2013\M3.DSG	11-1-2013	14:56:54	66350.000000	1327.000000	0.804688	-0.265625	-0.617188	-0.212844	0.426606	0.292661	3.067017	9.643555	-14.907837
C:\Users\cware\Desktop\Steller20November\TagTesting20Nov2013\M3.DSG	11-1-2013	14:56:54	66351.000000	1327.020000	0.785156	-0.257813	-0.554688	-0.211009	0.426606	0.290826	-21.774292	2.563477	-20.004272
C:\Users\cware\Desktop\Steller20November\TagTesting20Nov2013\M3.DSG	11-1-2013	14:56:54	66352.000000	1327.040000	0.843750	-0.300781	-0.539063	-0.210092	0.428440	0.294495	-34.576416	-6.454468	-26.702881
C:\Users\cware\Desktop\Steller20November\TagTesting20Nov2013\M3.DSG	11-1-2013	14:56:54	66353.000000	1327.060000	0.941406	-0.351563	-0.429688	-0.208257	0.427523	0.296330	-55.755615	-26.290894	-28.091431
C:\Users\cware\Desktop\Steller20November\TagTesting20Nov2013\M3.DSG	11-1-2013	14:56:54	66354.000000	1327.080000	0.953125	-0.414063	-0.464844	-0.203670	0.426606	0.311009	-73.333740	-37.307739	-23.483276
C:\Users\cware\Desktop\Steller20November\TagTesting20Nov2013\M3.DSG	11-1-2013	14:56:54	66355.000000	1327.100000	0.937500	-0.414063	-0.523438	-0.200000	0.422936	0.321101	-86.898804	-42.648315	-18.127441
C:\Users\cware\Desktop\Steller20November\TagTesting20Nov2013\M3.DSG	11-1-2013	14:56:54	66356.000000	1327.120000	0.871094	-0.441406	-0.656250	-0.195413	0.418349	0.330275	-90.576172	-25.314331	-10.696411
C:\Users\cware\Desktop\Steller20November\TagTesting20Nov2013\M3.DSG	11-1-2013	14:56:54	66357.000000	1327.140000	0.855469	-0.457031	-0.734375	-0.192661	0.410092	0.343119	-84.930420	-16.952515	2.014160
C:\Users\cware\Desktop\Steller20November\TagTesting20Nov2013\M3.DSG	11-1-2013	14:56:54	66358.000000	1327.160000	0.902344	-0.402344	-0.726563	-0.191743	0.403670	0.348624	-79.788208	-29.174805	11.642456
C:\Users\cware\Desktop\Steller20November\TagTesting20Nov2013\M3.DSG	11-1-2013	14:56:54	66359.000000	1327.180000	0.906250	-0.382813	-0.710938	-0.188073	0.390826	0.363303	-86.318970	-51.727295	17.425537
C:\Users\cware\Desktop\Steller20November\TagTesting20Nov2013\M3.DSG	11-1-2013	14:56:54	66360.000000	1327.200000	0.738281	-0.425781	-0.781250	-0.188073	0.383486	0.373394	-85.556030	-44.296265	21.728516
C:\Users\cware\Desktop\Steller20November\TagTesting20Nov2013\M3.DSG	11-1-2013	14:56:54	66361.000000	1327.220000	0.542969	-0.468750	-0.781250	-0.184404	0.366972	0.387156	-81.466675	-24.703979	26.046753
C:\Users\cware\Desktop\Steller20November\TagTesting20Nov2013\M3.DSG	11-1-2013	14:56:54	66362.000000	1327.240000	0.539063	-0.515625	-0.878906	-0.184404	0.356881	0.393578	-79.452515	-25.436401	25.527954
C:\Users\cware\Desktop\Steller20November\TagTesting20Nov2013\M3.DSG	11-1-2013	14:56:54	66363.000000	1327.260000	0.628906	-0.296875	-0.847656	-0.184404	0.341284	0.401835	-72.540283	-6.393433	31.112671
C:\Users\cware\Desktop\Steller20November\TagTesting20Nov2013\M3.DSG	11-1-2013	14:56:54	66364.000000	1327.280000	0.628906	-0.296875	-0.847656	-0.184404	0.332110	0.404587	-65.902710	23.788452	60.653687
C:\Users\cware\Desktop\Steller20November\TagTesting20Nov2013\M3.DSG	11-1-2013	14:56:54	66365.000000	1327.300000	0.988281	-0.093750	-0.550781	-0.194495	0.308257	0.403670	-59.982300	28.732300	107.894897
C:\Users\cware\Desktop\Steller20November\TagTesting20Nov2013\M3.DSG	11-1-2013	14:56:54	66366.000000	1327.320000	1.089844	0.082031	-0.382813	-0.199083	0.291743	0.402752	-58.990479	0.000000	125.015259
C:\Users\cware\Desktop\Steller20November\TagTesting20Nov2013\M3.DSG	11-1-2013	14:56:54	66367.000000	1327.340000	1.042969	0.156250	-0.437500	-0.203670	0.255046	0.409174	-50.109863	-41.824341	119.506836
C:\Users\cware\Desktop\Steller20November\TagTesting20Nov2013\M3.DSG	11-1-2013	14:56:54	66368.000000	1327.360000	0.964844	0.105469	-0.484375	-0.202752	0.239450	0.415596	-39.505005	-81.375122	102.249146
C:\Users\cware\Desktop\Steller20November\TagTesting20Nov2013\M3.DSG	11-1-2013	14:56:54	66369.000000	1327.380000	0.750000	0.039063	-0.636719	-0.190826	0.216514	0.434862	-19.699097	-104.049683	80.978394
C:\Users\cware\Desktop\Steller20November\TagTesting20Nov2013\M3.DSG	11-1-2013	14:56:54	66370.000000	1327.400000	0.546875	0.097656	-0.765625	-0.182569	0.209174	0.444954	-21.469116	-101.760864	69.381714
C:\Users\cware\Desktop\Steller20November\TagTesting20Nov2013\M3.DSG	11-1-2013	14:56:54	66371.000000	1327.420000	0.265625	0.214844	-0.937500	-0.169725	0.190826	0.461468	-30.303955	-46.615601	78.277588
C:\Users\cware\Desktop\Steller20November\TagTesting20Nov2013\M3.DSG	11-1-2013	14:56:54	66372.000000	1327.440000	0.289063	0.332031	-1.070313	-0.167890	0.179817	0.463303	-26.046753	-24.566650	77.545166
C:\Users\cware\Desktop\Steller20November\TagTesting20Nov2013\M3.DSG	11-1-2013	14:56:54	66373.000000	1327.460000	0.347656	0.402344	-1.042969	-0.166972	0.161468	0.466972	-22.949219	-0.015259	65.521240
C:\Users\cware\Desktop\Steller20November\TagTesting20Nov2013\M3.DSG	11-1-2013	14:56:54	66374.000000	1327.480000	0.480469	0.398438	-0.917969	-0.166972	0.155046	0.466055	-10.437012	-13.427734	42.968750
C:\Users\cware\Desktop\Steller20November\TagTesting20Nov2013\M3.DSG	11-1-2013	14:56:54	66375.000000	1327.500000	0.578125	0.351563	-0.718750	-0.165138	0.147706	0.468807	6.393433	-21.682739	30.197144
C:\Users\cware\Desktop\Steller20November\TagTesting20Nov2013\M3.DSG	11-1-2013	14:56:54	66376.000000	1327.520000	0.738281	0.339844	-0.703125	-0.161468	0.146789	0.472477	11.627197	-44.082642	25.558472
C:\Users\cware\Desktop\Steller20November\TagTesting20Nov2013\M3.DSG	11-1-2013	14:56:54	66377.000000	1327.540000	0.785156	0.285156	-0.804688	-0.151376	0.144954	0.480734	5.386353	-55.496216	26.443481
C:\Users\cware\Desktop\Steller20November\TagTesting20Nov2013\M3.DSG	11-1-2013	14:56:54	66378.000000	1327.560000	0.718750	0.238281	-0.882813	-0.146789	0.143119	0.485321	-2.380371	-53.756714	29.510498
C:\Users\cware\Desktop\Steller20November\TagTesting20Nov2013\M3.DSG	11-1-2013	14:56:54	66379.000000	1327.580000	0.656250	0.210938	-0.945313	-0.141284	0.137615	0.495413	0.320435	-49.850464	31.814575
C:\Users\cware\Desktop\Steller20November\TagTesting20Nov2013\M3.DSG	11-1-2013	14:56:54	66380.000000	1327.600000	0.617188	0.238281	-0.960938	-0.133028	0.135780	0.500917	4.302979	-47.485352	30.181885
C:\Users\cware\Desktop\Steller20November\TagTesting20Nov2013\M3.DSG	11-1-2013	14:56:54	66381.000000	1327.620000	0.562500	0.355469	-0.937500	-0.127523	0.132110	0.503670	9.140015	-40.954590	24.856567
C:\Users\cware\Desktop\Steller20November\TagTesting20Nov2013\M3.DSG	11-1-2013	14:56:54	66382.000000	1327.640000	0.546875	0.484375	-0.980469	-0.119266	0.133028	0.510092	12.557983	-39.642334	16.769409
C:\Users\cware\Desktop\Steller20November\TagTesting20Nov2013\M3.DSG	11-1-2013	14:56:54	66383.000000	1327.660000	0.562500	0.585938	-1.023438	-0.115596	0.134862	0.512844	12.725830	-43.258667	5.294800
C:\Users\cware\Desktop\Steller20November\TagTesting20Nov2013\M3.DSG	11-1-2013	14:56:54	66384.000000	1327.680000	0.542969	0.613281	-1.070313	-0.107339	0.137615	0.519266	11.459351	-34.179688	-6.881714
C:\Users\cware\Desktop\Steller20November\TagTesting20Nov2013\M3.DSG	11-1-2013	14:56:54	66385.000000	1327.700000	0.519531	0.578125	-1.113281	-0.104587	0.140367	0.521101	16.403198	-21.713257	-22.827148
C:\Users\cware\Desktop\Steller20November\TagTesting20Nov2013\M3.DSG	11-1-2013	14:56:54	66386.000000	1327.720000	0.550781	0.539063	-1.082031	-0.101835	0.148624	0.523853	19.836426	-11.718750	-35.079956
C:\Users\cware\Desktop\Steller20November\TagTesting20Nov2013\M3.DSG	11-1-2013	14:56:54	66387.000000	1327.740000	0.562500	0.500000	-1.101563	-0.101835	0.155963	0.524771	25.207520	-5.142212	-44.891357
C:\Users\cware\Desktop\Steller20November\TagTesting20Nov2013\M3.DSG	11-1-2013	14:56:54	66388.000000	1327.760000	0.589844	0.445313	-1.156250	-0.101835	0.169725	0.525688	35.095215	0.808716	-50.415039
C:\Users\cware\Desktop\Steller20November\TagTesting20Nov2013\M3.DSG	11-1-2013	14:56:54	66389.000000	1327.780000	0.601563	0.421875	-1.164063	-0.101835	0.178899	0.524771	43.701172	2.868652	-51.528931
C:\Users\cware\Desktop\Steller20November\TagTesting20Nov2013\M3.DSG	11-1-2013	14:56:54	66390.000000	1327.800000	0.609375	0.421875	-1.144531	-0.102752	0.196330	0.522936	48.873901	5.722046	-48.873901
C:\Users\cware\Desktop\Steller20November\TagTesting20Nov2013\M3.DSG	11-1-2013	14:56:54	66391.000000	1327.820000	0.582031	0.343750	-1.132813	-0.103670	0.206422	0.522018	52.780151	6.866455	-46.798706
C:\Users\cware\Desktop\Steller20November\TagTesting20Nov2013\M3.DSG	11-1-2013	14:56:54	66392.000000	1327.840000	0.539063	0.296875	-1.101563	-0.105505	0.224771	0.518349	56.625366	15.396118	-46.768188
C:\Users\cware\Desktop\Steller20November\TagTesting20Nov2013\M3.DSG	11-1-2013	14:56:54	66393.000000	1327.860000	0.527344	0.261719	-1.097656	-0.106422	0.236697	0.514679	66.680908	28.305054	-46.661377
C:\Users\cware\Desktop\Steller20November\TagTesting20Nov2013\M3.DSG	11-1-2013	14:56:54	66394.000000	1327.880000	0.539063	0.199219	-1.085938	-0.108257	0.259633	0.511927	74.035645	38.482666	-48.828125
C:\Users\cware\Desktop\Steller20November\TagTesting20Nov2013\M3.DSG	11-1-2013	14:56:54	66395.000000	1327.900000	0.511719	0.152344	-1.062500	-0.115596	0.272477	0.501835	87.234497	54.718018	-49.774170
C:\Users\cware\Desktop\Steller20November\TagTesting20Nov2013\M3.DSG	11-1-2013	14:56:54	66396.000000	1327.920000	0.542969	0.074219	-1.039063	-0.120183	0.286239	0.493578	96.633911	65.063477	-48.507690
C:\Users\cware\Desktop\Steller20November\TagTesting20Nov2013\M3.DSG	11-1-2013	14:56:54	66397.000000	1327.940000	0.589844	0.011719	-0.972656	-0.130275	0.312844	0.477064	96.450806	56.121826	-44.281006
C:\Users\cware\Desktop\Steller20November\TagTesting20Nov2013\M3.DSG	11-1-2013	14:56:54	66398.000000	1327.960000	0.542969	-0.050781	-0.882813	-0.133945	0.326606	0.468807	82.107544	62.377930	-35.964966
C:\Users\cware\Desktop\Steller20November\TagTesting20Nov2013\M3.DSG	11-1-2013	14:56:54	66399.000000	1327.980000	0.562500	-0.164063	-0.843750	-0.144037	0.348624	0.449541	74.508667	74.172974	-36.315918
C:\Users\cware\Desktop\Steller20November\TagTesting20Nov2013\M3.DSG	11-1-2013	14:56:54	66400.000000	1328.000000	0.722656	-0.246094	-0.863281	-0.149541	0.358716	0.438532	66.635132	57.922363	-39.840698
C:\Users\cware\Desktop\Steller20November\TagTesting20Nov2013\M3.DSG	11-1-2013	14:56:54	66401.000000	1328.020000	0.761719	-0.269531	-0.941406	-0.155046	0.376147	0.422936	60.592651	35.812378	-35.507202
C:\Users\cware\Desktop\Steller20November\TagTesting20Nov2013\M3.DSG	11-1-2013	14:56:54	66402.000000	1328.040000	0.656250	-0.226563	-0.867188	-0.154128	0.381651	0.418349	46.859741	41.000366	-25.970459
C:\Users\cware\Desktop\Steller20November\TagTesting20Nov2013\M3.DSG	11-1-2013	14:56:54	66403.000000	1328.060000	0.683594	-0.167969	-0.816406	-0.159633	0.396330	0.404587	22.628784	40.924072	-26.107788
C:\Users\cware\Desktop\Steller20November\TagTesting20Nov2013\M3.DSG	11-1-2013	14:56:54	66404.000000	1328.080000	0.769531	-0.187500	-0.867188	-0.163303	0.400000	0.399083	15.838623	30.548096	-32.119751
C:\Users\cware\Desktop\Steller20November\TagTesting20Nov2013\M3.DSG	11-1-2013	14:56:54	66405.000000	1328.100000	0.781250	-0.210938	-0.925781	-0.163303	0.410092	0.390826	20.385742	9.033203	-31.478882
C:\Users\cware\Desktop\Steller20November\TagTesting20Nov2013\M3.DSG	11-1-2013	14:56:54	66406.000000	1328.120000	0.652344	-0.207031	-0.906250	-0.163303	0.413761	0.388991	11.093140	10.177612	-16.494751
C:\Users\cware\Desktop\Steller20November\TagTesting20Nov2013\M3.DSG	11-1-2013	14:56:54	66407.000000	1328.140000	0.523438	-0.171875	-0.847656	-0.164220	0.417431	0.383486	-7.919312	20.629883	-5.554199
C:\Users\cware\Desktop\Steller20November\TagTesting20Nov2013\M3.DSG	11-1-2013	14:56:54	66408.000000	1328.160000	0.570313	-0.164063	-0.851563	-0.166055	0.415596	0.382569	-25.421143	34.622192	-2.975464
C:\Users\cware\Desktop\Steller20November\TagTesting20Nov2013\M3.DSG	11-1-2013	14:56:54	66409.000000	1328.180000	0.683594	-0.199219	-0.878906	-0.170642	0.411009	0.380734	-35.263062	21.957397	-4.699707
C:\Users\cware\Desktop\Steller20November\TagTesting20Nov2013\M3.DSG	11-1-2013	14:56:54	66410.000000	1328.200000	0.742188	-0.226563	-0.894531	-0.171560	0.407339	0.380734	-40.023804	9.857178	-4.013062
C:\Users\cware\Desktop\Steller20November\TagTesting20Nov2013\M3.DSG	11-1-2013	14:56:54	66411.000000	1328.220000	0.707031	-0.277344	-0.910156	-0.172477	0.401835	0.383486	-40.451050	10.147095	-4.348755
C:\Users\cware\Desktop\Steller20November\TagTesting20Nov2013\M3.DSG	11-1-2013	14:56:54	66412.000000	1328.240000	0.699219	-0.300781	-0.914063	-0.174312	0.399083	0.385321	-42.648315	2.990723	-3.890991
C:\Users\cware\Desktop\Steller20November\TagTesting20Nov2013\M3.DSG	11-1-2013	14:56:54	66413.000000	1328.260000	0.667969	-0.269531	-0.968750	-0.175229	0.391743	0.387156	-44.250488	6.774902	0.106812
C:\Users\cware\Desktop\Steller20November\TagTesting20Nov2013\M3.DSG	11-1-2013	14:56:54	66414.000000	1328.280000	0.707031	-0.222656	-0.992188	-0.175229	0.388073	0.390826	-32.928467	5.096436	-1.373291
C:\Users\cware\Desktop\Steller20November\TagTesting20Nov2013\M3.DSG	11-1-2013	14:56:54	66415.000000	1328.300000	0.757813	-0.148438	-0.894531	-0.176147	0.386239	0.390826	-20.126343	-1.144409	-7.980347
C:\Users\cware\Desktop\Steller20November\TagTesting20Nov2013\M3.DSG	11-1-2013	14:56:54	66416.000000	1328.320000	0.808594	-0.070313	-0.875000	-0.176147	0.386239	0.391743	-12.405396	-2.502441	-13.488770
C:\Users\cware\Desktop\Steller20November\TagTesting20Nov2013\M3.DSG	11-1-2013	14:56:54	66417.000000	1328.340000	0.773438	0.050781	-0.968750	-0.176147	0.386239	0.391743	8.987427	-0.198364	-15.670776
C:\Users\cware\Desktop\Steller20November\TagTesting20Nov2013\M3.DSG	11-1-2013	14:56:54	66418.000000	1328.360000	0.773438	0.050781	-0.968750	-0.174312	0.390826	0.389908	24.887085	8.804321	-11.383057
C:\Users\cware\Desktop\Steller20November\TagTesting20Nov2013\M3.DSG	11-1-2013	14:56:54	66419.000000	1328.380000	0.757813	0.058594	-0.996094	-0.175229	0.392661	0.388073	31.463623	15.914917	-2.609253
C:\Users\cware\Desktop\Steller20November\TagTesting20Nov2013\M3.DSG	11-1-2013	14:56:54	66420.000000	1328.400000	0.765625	-0.023438	-0.953125	-0.178899	0.398165	0.379817	27.725220	19.500732	0.411987
C:\Users\cware\Desktop\Steller20November\TagTesting20Nov2013\M3.DSG	11-1-2013	14:56:54	66421.000000	1328.420000	0.777344	-0.097656	-0.851563	-0.180734	0.398165	0.377982	16.723633	18.707275	-1.800537
C:\Users\cware\Desktop\Steller20November\TagTesting20Nov2013\M3.DSG	11-1-2013	14:56:54	66422.000000	1328.440000	0.828125	-0.152344	-0.816406	-0.182569	0.400917	0.370642	7.476807	14.205933	-7.019043
C:\Users\cware\Desktop\Steller20November\TagTesting20Nov2013\M3.DSG	11-1-2013	14:56:54	66423.000000	1328.460000	0.855469	-0.210938	-0.824219	-0.183486	0.400917	0.368807	-6.057739	7.644653	-12.649536
C:\Users\cware\Desktop\Steller20November\TagTesting20Nov2013\M3.DSG	11-1-2013	14:56:54	66424.000000	1328.480000	0.894531	-0.308594	-0.941406	-0.184404	0.402752	0.366972	-2.609253	7.598877	-18.051147
C:\Users\cware\Desktop\Steller20November\TagTesting20Nov2013\M3.DSG	11-1-2013	14:56:54	66425.000000	1328.500000	0.878906	-0.324219	-0.769531	-0.183486	0.403670	0.366972	5.920410	24.795532	-16.540527
C:\Users\cware\Desktop\Steller20November\TagTesting20Nov2013\M3.DSG	11-1-2013	14:56:54	66426.000000	1328.520000	1.019531	-0.261719	-0.640625	-0.185321	0.408257	0.360550	-5.371094	12.649536	-16.799927
C:\Users\cware\Desktop\Steller20November\TagTesting20Nov2013\M3.DSG	11-1-2013	14:56:54	66427.000000	1328.540000	1.000000	-0.238281	-0.750000	-0.184404	0.407339	0.360550	-19.012451	4.516602	-13.198853
C:\Users\cware\Desktop\Steller20November\TagTesting20Nov2013\M3.DSG	11-1-2013	14:56:54	66428.000000	1328.560000	0.996094	-0.242188	-0.640625	-0.184404	0.408257	0.360550	-19.668579	-2.624512	-9.719849
C:\Users\cware\Desktop\Steller20November\TagTesting20Nov2013\M3.DSG	11-1-2013	14:56:54	66429.000000	1328.580000	0.925781	-0.257813	-0.484375	-0.184404	0.406422	0.361468	-27.160645	-10.818481	4.470825
C:\Users\cware\Desktop\Steller20November\TagTesting20Nov2013\M3.DSG	11-1-2013	14:56:54	66430.000000	1328.600000	0.960938	-0.339844	-0.578125	-0.182569	0.400917	0.366972	-31.845093	-27.526855	10.803223
C:\Users\cware\Desktop\Steller20November\TagTesting20Nov2013\M3.DSG	11-1-2013	14:56:54	66431.000000	1328.620000	0.835938	-0.445313	-0.683594	-0.181651	0.398165	0.370642	-34.515381	-26.458740	20.446777
C:\Users\cware\Desktop\Steller20November\TagTesting20Nov2013\M3.DSG	11-1-2013	14:56:54	66432.000000	1328.640000	0.734375	-0.484375	-0.667969	-0.180734	0.388073	0.375229	-51.467896	-13.488770	20.935059
C:\Users\cware\Desktop\Steller20November\TagTesting20Nov2013\M3.DSG	11-1-2013	14:56:54	66433.000000	1328.660000	0.769531	-0.515625	-0.621094	-0.179817	0.381651	0.380734	-67.108154	-21.850586	10.040283
C:\Users\cware\Desktop\Steller20November\TagTesting20Nov2013\M3.DSG	11-1-2013	14:56:54	66434.000000	1328.680000	0.902344	-0.355469	-0.820313	-0.178899	0.375229	0.384404	-64.544678	-42.129517	0.335693
C:\Users\cware\Desktop\Steller20November\TagTesting20Nov2013\M3.DSG	11-1-2013	14:56:54	66435.000000	1328.700000	0.765625	-0.117188	-0.886719	-0.173394	0.366055	0.399083	-56.732178	-47.348022	10.726929
C:\Users\cware\Desktop\Steller20November\TagTesting20Nov2013\M3.DSG	11-1-2013	14:56:54	66436.000000	1328.720000	0.484375	0.113281	-0.871094	-0.170642	0.361468	0.405505	-52.352905	-25.726318	36.346436
C:\Users\cware\Desktop\Steller20November\TagTesting20Nov2013\M3.DSG	11-1-2013	14:56:54	66437.000000	1328.740000	0.375000	0.082031	-0.996094	-0.171560	0.346789	0.411927	-43.395996	1.571655	59.646606
C:\Users\cware\Desktop\Steller20November\TagTesting20Nov2013\M3.DSG	11-1-2013	14:56:54	66438.000000	1328.760000	0.496094	-0.023438	-1.046875	-0.175229	0.336697	0.412844	-18.966675	-2.212524	43.823242
C:\Users\cware\Desktop\Steller20November\TagTesting20Nov2013\M3.DSG	11-1-2013	14:56:54	66439.000000	1328.780000	0.152344	-0.070313	-0.957031	-0.179817	0.326606	0.410092	8.377075	52.017212	41.839600
C:\Users\cware\Desktop\Steller20November\TagTesting20Nov2013\M3.DSG	11-1-2013	14:56:54	66440.000000	1328.800000	0.296875	-0.101563	-0.675781	-0.185321	0.322936	0.404587	10.742188	35.598755	47.149658
C:\Users\cware\Desktop\Steller20November\TagTesting20Nov2013\M3.DSG	11-1-2013	14:56:54	66441.000000	1328.820000	0.675781	-0.023438	-0.531250	-0.194495	0.314679	0.396330	-0.869751	9.323120	54.855347
C:\Users\cware\Desktop\Steller20November\TagTesting20Nov2013\M3.DSG	11-1-2013	14:56:54	66442.000000	1328.840000	0.886719	0.046875	-0.636719	-0.196330	0.309174	0.397248	15.090942	-21.972656	48.904419
C:\Users\cware\Desktop\Steller20November\TagTesting20Nov2013\M3.DSG	11-1-2013	14:56:54	66443.000000	1328.860000	0.980469	0.121094	-0.648438	-0.195413	0.302752	0.401835	26.107788	-55.038452	27.297974
C:\Users\cware\Desktop\Steller20November\TagTesting20Nov2013\M3.DSG	11-1-2013	14:56:54	66444.000000	1328.880000	0.906250	0.160156	-0.546875	-0.191743	0.302752	0.407339	11.337280	-60.302734	15.747070
C:\Users\cware\Desktop\Steller20November\TagTesting20Nov2013\M3.DSG	11-1-2013	14:56:54	66445.000000	1328.900000	0.722656	-0.125000	-0.789063	-0.184404	0.300000	0.416514	-1.922607	-48.828125	16.494751
C:\Users\cware\Desktop\Steller20November\TagTesting20Nov2013\M3.DSG	11-1-2013	14:56:54	66446.000000	1328.920000	0.722656	-0.125000	-0.789063	-0.181651	0.298165	0.422018	-6.805420	-48.126221	22.033691
C:\Users\cware\Desktop\Steller20November\TagTesting20Nov2013\M3.DSG	11-1-2013	14:56:54	66447.000000	1328.940000	0.625000	-0.191406	-0.917969	-0.175229	0.292661	0.430275	-4.592896	-44.555664	23.391724
C:\Users\cware\Desktop\Steller20November\TagTesting20Nov2013\M3.DSG	11-1-2013	14:56:54	66448.000000	1328.960000	0.617188	-0.128906	-0.890625	-0.172477	0.289908	0.435780	-5.386353	-52.383423	19.454956
C:\Users\cware\Desktop\Steller20November\TagTesting20Nov2013\M3.DSG	11-1-2013	14:56:54	66449.000000	1328.980000	0.621094	-0.046875	-0.835938	-0.164220	0.284404	0.444954	-16.067505	-67.047119	20.019531
C:\Users\cware\Desktop\Steller20November\TagTesting20Nov2013\M3.DSG	11-1-2013	14:56:54	66450.000000	1329.000000	0.578125	0.000000	-0.886719	-0.160550	0.280734	0.452294	-19.958496	-72.402954	24.749756
C:\Users\cware\Desktop\Steller20November\TagTesting20Nov2013\M3.DSG	11-1-2013	14:56:54	66451.000000	1329.020000	0.546875	0.046875	-0.937500	-0.148624	0.273394	0.466972	-16.906738	-74.996948	26.077271
C:\Users\cware\Desktop\Steller20November\TagTesting20Nov2013\M3.DSG	11-1-2013	14:56:54	66452.000000	1329.040000	0.527344	0.085938	-0.996094	-0.144037	0.269725	0.473394	-13.046265	-71.426392	26.275635
C:\Users\cware\Desktop\Steller20November\TagTesting20Nov2013\M3.DSG	11-1-2013	14:56:54	66453.000000	1329.060000	0.507813	0.128906	-1.050781	-0.133945	0.265138	0.484404	-3.051758	-66.787720	25.146484
C:\Users\cware\Desktop\Steller20November\TagTesting20Nov2013\M3.DSG	11-1-2013	14:56:54	66454.000000	1329.080000	0.476563	0.171875	-1.078125	-0.128440	0.262385	0.489908	-3.372192	-51.589966	25.131226
C:\Users\cware\Desktop\Steller20November\TagTesting20Nov2013\M3.DSG	11-1-2013	14:56:54	66455.000000	1329.100000	0.527344	0.175781	-1.074219	-0.120183	0.257798	0.497248	-4.516602	-44.692993	20.050049
C:\Users\cware\Desktop\Steller20November\TagTesting20Nov2013\M3.DSG	11-1-2013	14:56:54	66456.000000	1329.120000	0.566406	0.167969	-1.011719	-0.117431	0.257798	0.500917	-6.134033	-44.967651	14.038086
C:\Users\cware\Desktop\Steller20November\TagTesting20Nov2013\M3.DSG	11-1-2013	14:56:54	66457.000000	1329.140000	0.621094	0.148438	-0.988281	-0.112844	0.255963	0.505505	-11.245728	-51.055908	8.972168
C:\Users\cware\Desktop\Steller20November\TagTesting20Nov2013\M3.DSG	11-1-2013	14:56:54	66458.000000	1329.160000	0.656250	0.125000	-1.007813	-0.103670	0.252294	0.512844	-11.795044	-52.932739	4.180908
C:\Users\cware\Desktop\Steller20November\TagTesting20Nov2013\M3.DSG	11-1-2013	14:56:54	66459.000000	1329.180000	0.660156	0.066406	-1.082031	-0.097248	0.252294	0.518349	-11.184692	-53.436279	-0.946045
C:\Users\cware\Desktop\Steller20November\TagTesting20Nov2013\M3.DSG	11-1-2013	14:56:54	66460.000000	1329.200000	0.625000	0.031250	-1.117188	-0.088991	0.250459	0.525688	-13.687134	-48.934937	-3.524780
C:\Users\cware\Desktop\Steller20November\TagTesting20Nov2013\M3.DSG	11-1-2013	14:56:54	66461.000000	1329.220000	0.625000	0.039063	-1.070313	-0.084404	0.247706	0.529358	-16.220093	-43.579102	-5.798340
C:\Users\cware\Desktop\Steller20November\TagTesting20Nov2013\M3.DSG	11-1-2013	14:56:54	66462.000000	1329.240000	0.644531	0.042969	-1.011719	-0.073394	0.247706	0.535780	-16.586304	-53.512573	-6.698608
C:\Users\cware\Desktop\Steller20November\TagTesting20Nov2013\M3.DSG	11-1-2013	14:56:54	66463.000000	1329.260000	0.531250	0.062500	-1.050781	-0.068807	0.244954	0.540367	-19.943237	-51.315308	-6.698608
C:\Users\cware\Desktop\Steller20November\TagTesting20Nov2013\M3.DSG	11-1-2013	14:56:54	66464.000000	1329.280000	0.429688	0.035156	-1.113281	-0.058716	0.243119	0.547706	-14.236450	-41.168213	-4.852295
C:\Users\cware\Desktop\Steller20November\TagTesting20Nov2013\M3.DSG	11-1-2013	14:56:54	66465.000000	1329.300000	0.433594	-0.003906	-1.156250	-0.054128	0.242202	0.548624	-2.868652	-35.842896	2.349854
C:\Users\cware\Desktop\Steller20November\TagTesting20Nov2013\M3.DSG	11-1-2013	14:56:54	66466.000000	1329.320000	0.484375	-0.019531	-1.171875	-0.047706	0.242202	0.553211	-0.213623	-31.768799	4.150391
C:\Users\cware\Desktop\Steller20November\TagTesting20Nov2013\M3.DSG	11-1-2013	14:56:54	66467.000000	1329.340000	0.503906	-0.015625	-1.062500	-0.044954	0.242202	0.554128	-7.171631	-34.667969	-1.800537
C:\Users\cware\Desktop\Steller20November\TagTesting20Nov2013\M3.DSG	11-1-2013	14:56:54	66468.000000	1329.360000	0.625000	0.031250	-1.027344	-0.035780	0.242202	0.559633	-11.169434	-40.893555	-13.320923
C:\Users\cware\Desktop\Steller20November\TagTesting20Nov2013\M3.DSG	11-1-2013	14:56:54	66469.000000	1329.380000	0.570313	0.066406	-0.980469	-0.033028	0.244037	0.561468	-2.975464	-34.133911	-18.127441
C:\Users\cware\Desktop\Steller20November\TagTesting20Nov2013\M3.DSG	11-1-2013	14:56:54	66470.000000	1329.400000	0.519531	0.082031	-1.054688	-0.029358	0.245872	0.566972	0.701904	-34.744263	-18.035889
C:\Users\cware\Desktop\Steller20November\TagTesting20Nov2013\M3.DSG	11-1-2013	14:56:54	66471.000000	1329.420000	0.468750	0.042969	-1.125000	-0.021101	0.247706	0.566972	-0.457764	-37.109375	-13.916016
C:\Users\cware\Desktop\Steller20November\TagTesting20Nov2013\M3.DSG	11-1-2013	14:56:54	66472.000000	1329.440000	0.445313	-0.011719	-1.128906	-0.016514	0.248624	0.569725	-2.868652	-27.374268	-5.096436
C:\Users\cware\Desktop\Steller20November\TagTesting20Nov2013\M3.DSG	11-1-2013	14:56:54	66473.000000	1329.460000	0.320313	0.007813	-1.140625	-0.011009	0.250459	0.571560	-5.737305	-20.858765	-2.593994
C:\Users\cware\Desktop\Steller20November\TagTesting20Nov2013\M3.DSG	11-1-2013	14:56:54	66474.000000	1329.480000	0.320313	0.007813	-1.140625	-0.007339	0.250459	0.570642	-2.487183	-12.649536	-7.385254
C:\Users\cware\Desktop\Steller20November\TagTesting20Nov2013\M3.DSG	11-1-2013	14:56:54	66475.000000	1329.500000	0.132813	0.164063	-1.207031	-0.005505	0.254128	0.571560	1.434326	6.271362	-14.129639
C:\Users\cware\Desktop\Steller20November\TagTesting20Nov2013\M3.DSG	11-1-2013	14:56:54	66476.000000	1329.520000	0.121094	0.214844	-1.222656	-0.007339	0.255046	0.569725	1.190186	11.840820	-14.328003
C:\Users\cware\Desktop\Steller20November\TagTesting20Nov2013\M3.DSG	11-1-2013	14:56:54	66477.000000	1329.540000	0.101563	0.265625	-1.183594	-0.011009	0.257798	0.566972	8.056641	33.721924	-9.704590
C:\Users\cware\Desktop\Steller20November\TagTesting20Nov2013\M3.DSG	11-1-2013	14:56:54	66478.000000	1329.560000	0.222656	0.320313	-1.164063	-0.015596	0.261468	0.566055	12.161255	34.622192	-5.569458
C:\Users\cware\Desktop\Steller20November\TagTesting20Nov2013\M3.DSG	11-1-2013	14:56:54	66479.000000	1329.580000	0.261719	0.339844	-1.156250	-0.024771	0.266055	0.559633	14.572144	44.403076	-5.050659
C:\Users\cware\Desktop\Steller20November\TagTesting20Nov2013\M3.DSG	11-1-2013	14:56:54	66480.000000	1329.600000	0.285156	0.304688	-1.140625	-0.029358	0.268807	0.556881	19.470215	52.459717	-12.969971
C:\Users\cware\Desktop\Steller20November\TagTesting20Nov2013\M3.DSG	11-1-2013	14:56:54	66481.000000	1329.620000	0.304688	0.222656	-1.074219	-0.041284	0.277064	0.549541	29.357910	59.066772	-22.827148
C:\Users\cware\Desktop\Steller20November\TagTesting20Nov2013\M3.DSG	11-1-2013	14:56:54	66482.000000	1329.640000	0.378906	0.128906	-1.109375	-0.046789	0.281651	0.544954	36.346436	45.562744	-29.647827
C:\Users\cware\Desktop\Steller20November\TagTesting20Nov2013\M3.DSG	11-1-2013	14:56:54	66483.000000	1329.660000	0.382813	0.035156	-1.207031	-0.056881	0.296330	0.535780	38.162231	46.905518	-31.936646
C:\Users\cware\Desktop\Steller20November\TagTesting20Nov2013\M3.DSG	11-1-2013	14:56:54	66484.000000	1329.680000	0.386719	-0.007813	-1.152344	-0.061468	0.302752	0.532110	32.104492	51.147461	-30.242920
C:\Users\cware\Desktop\Steller20November\TagTesting20Nov2013\M3.DSG	11-1-2013	14:56:54	66485.000000	1329.700000	0.417969	-0.039063	-1.085938	-0.069725	0.311927	0.522018	23.147583	48.843384	-28.503418
C:\Users\cware\Desktop\Steller20November\TagTesting20Nov2013\M3.DSG	11-1-2013	14:56:54	66486.000000	1329.720000	0.410156	-0.066406	-1.000000	-0.074312	0.316514	0.517431	17.318726	51.773071	-22.323608
C:\Users\cware\Desktop\Steller20November\TagTesting20Nov2013\M3.DSG	11-1-2013	14:56:54	66487.000000	1329.740000	0.457031	-0.082031	-0.953125	-0.083486	0.323853	0.509174	10.971069	45.181274	-13.717651
C:\Users\cware\Desktop\Steller20November\TagTesting20Nov2013\M3.DSG	11-1-2013	14:56:54	66488.000000	1329.760000	0.488281	-0.074219	-0.988281	-0.088991	0.326606	0.505505	5.630493	35.827637	-8.804321
C:\Users\cware\Desktop\Steller20November\TagTesting20Nov2013\M3.DSG	11-1-2013	14:56:54	66489.000000	1329.780000	0.492188	-0.078125	-1.019531	-0.094495	0.326606	0.500000	3.067017	31.234741	-6.454468
C:\Users\cware\Desktop\Steller20November\TagTesting20Nov2013\M3.DSG	11-1-2013	14:56:54	66490.000000	1329.800000	0.480469	-0.097656	-1.054688	-0.098165	0.328440	0.497248	5.294800	29.693604	-7.385254
C:\Users\cware\Desktop\Steller20November\TagTesting20Nov2013\M3.DSG	11-1-2013	14:56:54	66491.000000	1329.820000	0.519531	-0.085938	-1.085938	-0.103670	0.332110	0.491743	3.417969	28.701782	-9.353638
C:\Users\cware\Desktop\Steller20November\TagTesting20Nov2013\M3.DSG	11-1-2013	14:56:54	66492.000000	1329.840000	0.519531	-0.097656	-1.093750	-0.105505	0.333028	0.488991	0.198364	20.645142	-13.946533
C:\Users\cware\Desktop\Steller20November\TagTesting20Nov2013\M3.DSG	11-1-2013	14:56:54	66493.000000	1329.860000	0.550781	-0.113281	-1.058594	-0.106422	0.335780	0.487156	-1.571655	9.323120	-15.228271
C:\Users\cware\Desktop\Steller20November\TagTesting20Nov2013\M3.DSG	11-1-2013	14:56:54	66494.000000	1329.880000	0.464844	-0.128906	-1.023438	-0.109174	0.335780	0.485321	-8.316040	11.703491	-8.117676
C:\Users\cware\Desktop\Steller20November\TagTesting20Nov2013\M3.DSG	11-1-2013	14:56:54	66495.000000	1329.900000	0.457031	-0.113281	-0.953125	-0.110092	0.335780	0.485321	-20.492554	14.007568	3.341675
C:\Users\cware\Desktop\Steller20November\TagTesting20Nov2013\M3.DSG	11-1-2013	14:56:54	66496.000000	1329.920000	0.484375	-0.085938	-0.925781	-0.114679	0.330275	0.483486	-30.578613	14.556885	8.850098
[truncated: 19,533 more rows]
