# Supplementary material for: Averaged Propulsive Body Acceleration (APBA) Can Be Calculated from Biologging Tags That Incorporate Gyroscopes and Accelerometers to Estimate Swimming Speed, Hydrodynamic Drag and Energy Expenditure for Steller Sea Lions
Source: PLoS One. 2016 Jun 10;11(6):e0157326. doi: 10.1371/journal.pone.0157326 (PMC4902303; doi:10.1371/journal.pone.0157326)
Supplement: S3 Data — Same components as S2. (ZIP) [file pone.0157326.s003.zip › HazyNov_20/My3_PTMP_20_11_13.csv]

FileName	FileDate	FileTime	Sample	Time from Start (s)	Pressure	Temperature
C:\Users\cware\Desktop\Steller20November\TagTesting20Nov2013\M3.DSG	11-1-2013	14:56:54	16134.000000	1613.400000	49536.337173	20.000000
C:\Users\cware\Desktop\Steller20November\TagTesting20Nov2013\M3.DSG	11-1-2013	14:56:54	16135.000000	1613.500000	49531.815097	20.000000
C:\Users\cware\Desktop\Steller20November\TagTesting20Nov2013\M3.DSG	11-1-2013	14:56:54	16136.000000	1613.600000	49533.254190	20.000000
C:\Users\cware\Desktop\Steller20November\TagTesting20Nov2013\M3.DSG	11-1-2013	14:56:54	16137.000000	1613.700000	49532.557715	20.000000
C:\Users\cware\Desktop\Steller20November\TagTesting20Nov2013\M3.DSG	11-1-2013	14:56:54	16138.000000	1613.800000	49531.289419	20.000000
C:\Users\cware\Desktop\Steller20November\TagTesting20Nov2013\M3.DSG	11-1-2013	14:56:54	16139.000000	1613.900000	49533.605641	20.000000
C:\Users\cware\Desktop\Steller20November\TagTesting20Nov2013\M3.DSG	11-1-2013	14:56:54	16140.000000	1614.000000	49529.175384	20.000000
C:\Users\cware\Desktop\Steller20November\TagTesting20Nov2013\M3.DSG	11-1-2013	14:56:54	16141.000000	1614.100000	49529.697909	20.000000
C:\Users\cware\Desktop\Steller20November\TagTesting20Nov2013\M3.DSG	11-1-2013	14:56:54	16142.000000	1614.200000	49530.692838	20.000000
C:\Users\cware\Desktop\Steller20November\TagTesting20Nov2013\M3.DSG	11-1-2013	14:56:54	16143.000000	1614.300000	49529.875000	20.000000
C:\Users\cware\Desktop\Steller20November\TagTesting20Nov2013\M3.DSG	11-1-2013	14:56:54	16144.000000	1614.400000	49530.442411	20.000000
C:\Users\cware\Desktop\Steller20November\TagTesting20Nov2013\M3.DSG	11-1-2013	14:56:54	16145.000000	1614.500000	49533.998228	20.000000
C:\Users\cware\Desktop\Steller20November\TagTesting20Nov2013\M3.DSG	11-1-2013	14:56:54	16146.000000	1614.600000	49535.488849	20.000000
C:\Users\cware\Desktop\Steller20November\TagTesting20Nov2013\M3.DSG	11-1-2013	14:56:54	16147.000000	1614.700000	49540.515096	20.000000
C:\Users\cware\Desktop\Steller20November\TagTesting20Nov2013\M3.DSG	11-1-2013	14:56:54	16148.000000	1614.800000	49544.943770	20.000000
C:\Users\cware\Desktop\Steller20November\TagTesting20Nov2013\M3.DSG	11-1-2013	14:56:54	16149.000000	1614.900000	49553.653935	20.000000
C:\Users\cware\Desktop\Steller20November\TagTesting20Nov2013\M3.DSG	11-1-2013	14:56:54	16150.000000	1615.000000	49565.327467	20.000000
C:\Users\cware\Desktop\Steller20November\TagTesting20Nov2013\M3.DSG	11-1-2013	14:56:54	16151.000000	1615.100000	49569.434722	20.000000
C:\Users\cware\Desktop\Steller20November\TagTesting20Nov2013\M3.DSG	11-1-2013	14:56:54	16152.000000	1615.200000	49566.821007	20.000000
C:\Users\cware\Desktop\Steller20November\TagTesting20Nov2013\M3.DSG	11-1-2013	14:56:54	16153.000000	1615.300000	49563.063218	20.000000
C:\Users\cware\Desktop\Steller20November\TagTesting20Nov2013\M3.DSG	11-1-2013	14:56:54	16154.000000	1615.400000	49558.485324	20.000000
C:\Users\cware\Desktop\Steller20November\TagTesting20Nov2013\M3.DSG	11-1-2013	14:56:54	16155.000000	1615.500000	49534.017342	20.000000
C:\Users\cware\Desktop\Steller20November\TagTesting20Nov2013\M3.DSG	11-1-2013	14:56:54	16156.000000	1615.600000	49531.738730	20.000000
C:\Users\cware\Desktop\Steller20November\TagTesting20Nov2013\M3.DSG	11-1-2013	14:56:54	16157.000000	1615.700000	49534.751028	20.000000
C:\Users\cware\Desktop\Steller20November\TagTesting20Nov2013\M3.DSG	11-1-2013	14:56:54	16158.000000	1615.800000	49534.454090	20.000000
C:\Users\cware\Desktop\Steller20November\TagTesting20Nov2013\M3.DSG	11-1-2013	14:56:54	16159.000000	1615.900000	49530.569633	20.000000
C:\Users\cware\Desktop\Steller20November\TagTesting20Nov2013\M3.DSG	11-1-2013	14:56:54	16160.000000	1616.000000	49531.915513	20.000000
C:\Users\cware\Desktop\Steller20November\TagTesting20Nov2013\M3.DSG	11-1-2013	14:56:54	16161.000000	1616.100000	49532.362818	20.000000
C:\Users\cware\Desktop\Steller20November\TagTesting20Nov2013\M3.DSG	11-1-2013	14:56:54	16162.000000	1616.200000	49530.619029	20.000000
C:\Users\cware\Desktop\Steller20November\TagTesting20Nov2013\M3.DSG	11-1-2013	14:56:54	16163.000000	1616.300000	49532.259770	20.000000
C:\Users\cware\Desktop\Steller20November\TagTesting20Nov2013\M3.DSG	11-1-2013	14:56:54	16164.000000	1616.400000	49534.720055	20.000000
C:\Users\cware\Desktop\Steller20November\TagTesting20Nov2013\M3.DSG	11-1-2013	14:56:54	16165.000000	1616.500000	49537.206604	20.000000
C:\Users\cware\Desktop\Steller20November\TagTesting20Nov2013\M3.DSG	11-1-2013	14:56:54	16166.000000	1616.600000	49539.892555	20.000000
C:\Users\cware\Desktop\Steller20November\TagTesting20Nov2013\M3.DSG	11-1-2013	14:56:54	16167.000000	1616.700000	49543.847583	20.000000
C:\Users\cware\Desktop\Steller20November\TagTesting20Nov2013\M3.DSG	11-1-2013	14:56:54	16168.000000	1616.800000	49548.127301	20.000000
C:\Users\cware\Desktop\Steller20November\TagTesting20Nov2013\M3.DSG	11-1-2013	14:56:54	16169.000000	1616.900000	49554.624121	20.000000
C:\Users\cware\Desktop\Steller20November\TagTesting20Nov2013\M3.DSG	11-1-2013	14:56:54	16170.000000	1617.000000	49563.657273	20.000000
C:\Users\cware\Desktop\Steller20November\TagTesting20Nov2013\M3.DSG	11-1-2013	14:56:54	16171.000000	1617.100000	49574.757146	20.000000
C:\Users\cware\Desktop\Steller20November\TagTesting20Nov2013\M3.DSG	11-1-2013	14:56:54	16172.000000	1617.200000	49570.028629	20.000000
C:\Users\cware\Desktop\Steller20November\TagTesting20Nov2013\M3.DSG	11-1-2013	14:56:54	16173.000000	1617.300000	49557.311543	20.000000
C:\Users\cware\Desktop\Steller20November\TagTesting20Nov2013\M3.DSG	11-1-2013	14:56:54	16174.000000	1617.400000	49550.767050	20.000000
C:\Users\cware\Desktop\Steller20November\TagTesting20Nov2013\M3.DSG	11-1-2013	14:56:54	16175.000000	1617.500000	49544.968252	20.000000
C:\Users\cware\Desktop\Steller20November\TagTesting20Nov2013\M3.DSG	11-1-2013	14:56:54	16176.000000	1617.600000	49543.202180	20.000000
C:\Users\cware\Desktop\Steller20November\TagTesting20Nov2013\M3.DSG	11-1-2013	14:56:54	16177.000000	1617.700000	49541.061938	20.000000
C:\Users\cware\Desktop\Steller20November\TagTesting20Nov2013\M3.DSG	11-1-2013	14:56:54	16178.000000	1617.800000	49541.188322	20.000000
C:\Users\cware\Desktop\Steller20November\TagTesting20Nov2013\M3.DSG	11-1-2013	14:56:54	16179.000000	1617.900000	49536.810476	20.000000
C:\Users\cware\Desktop\Steller20November\TagTesting20Nov2013\M3.DSG	11-1-2013	14:56:54	16180.000000	1618.000000	49531.358706	20.000000
C:\Users\cware\Desktop\Steller20November\TagTesting20Nov2013\M3.DSG	11-1-2013	14:56:54	16181.000000	1618.100000	49534.028584	20.000000
C:\Users\cware\Desktop\Steller20November\TagTesting20Nov2013\M3.DSG	11-1-2013	14:56:54	16182.000000	1618.200000	49538.011601	20.000000
C:\Users\cware\Desktop\Steller20November\TagTesting20Nov2013\M3.DSG	11-1-2013	14:56:54	16183.000000	1618.300000	49533.329520	20.000000
C:\Users\cware\Desktop\Steller20November\TagTesting20Nov2013\M3.DSG	11-1-2013	14:56:54	16184.000000	1618.400000	49530.295567	20.000000
C:\Users\cware\Desktop\Steller20November\TagTesting20Nov2013\M3.DSG	11-1-2013	14:56:54	16185.000000	1618.500000	49531.339423	20.000000
C:\Users\cware\Desktop\Steller20November\TagTesting20Nov2013\M3.DSG	11-1-2013	14:56:54	16186.000000	1618.600000	49533.129770	20.000000
C:\Users\cware\Desktop\Steller20November\TagTesting20Nov2013\M3.DSG	11-1-2013	14:56:54	16187.000000	1618.700000	49533.017787	20.000000
C:\Users\cware\Desktop\Steller20November\TagTesting20Nov2013\M3.DSG	11-1-2013	14:56:54	16188.000000	1618.800000	49541.824971	20.000000
C:\Users\cware\Desktop\Steller20November\TagTesting20Nov2013\M3.DSG	11-1-2013	14:56:54	16189.000000	1618.900000	49552.281718	20.000000
C:\Users\cware\Desktop\Steller20November\TagTesting20Nov2013\M3.DSG	11-1-2013	14:56:54	16190.000000	1619.000000	49546.233876	20.000000
C:\Users\cware\Desktop\Steller20November\TagTesting20Nov2013\M3.DSG	11-1-2013	14:56:54	16191.000000	1619.100000	49547.378250	20.000000
C:\Users\cware\Desktop\Steller20November\TagTesting20Nov2013\M3.DSG	11-1-2013	14:56:54	16192.000000	1619.200000	49543.770894	20.000000
C:\Users\cware\Desktop\Steller20November\TagTesting20Nov2013\M3.DSG	11-1-2013	14:56:54	16193.000000	1619.300000	49544.120919	20.000000
C:\Users\cware\Desktop\Steller20November\TagTesting20Nov2013\M3.DSG	11-1-2013	14:56:54	16194.000000	1619.400000	49538.571914	20.000000
C:\Users\cware\Desktop\Steller20November\TagTesting20Nov2013\M3.DSG	11-1-2013	14:56:54	16195.000000	1619.500000	49537.052579	20.000000
C:\Users\cware\Desktop\Steller20November\TagTesting20Nov2013\M3.DSG	11-1-2013	14:56:54	16196.000000	1619.600000	49536.207422	20.000000
C:\Users\cware\Desktop\Steller20November\TagTesting20Nov2013\M3.DSG	11-1-2013	14:56:54	16197.000000	1619.700000	49535.361423	20.000000
C:\Users\cware\Desktop\Steller20November\TagTesting20Nov2013\M3.DSG	11-1-2013	14:56:54	16198.000000	1619.800000	49533.195295	20.000000
C:\Users\cware\Desktop\Steller20November\TagTesting20Nov2013\M3.DSG	11-1-2013	14:56:54	16199.000000	1619.900000	49532.896816	20.000000
C:\Users\cware\Desktop\Steller20November\TagTesting20Nov2013\M3.DSG	11-1-2013	14:56:54	16200.000000	1620.000000	49530.415574	20.000000
C:\Users\cware\Desktop\Steller20November\TagTesting20Nov2013\M3.DSG	11-1-2013	14:56:54	16201.000000	1620.100000	49531.007043	20.000000
C:\Users\cware\Desktop\Steller20November\TagTesting20Nov2013\M3.DSG	11-1-2013	14:56:54	16202.000000	1620.200000	49533.323056	20.000000
C:\Users\cware\Desktop\Steller20November\TagTesting20Nov2013\M3.DSG	11-1-2013	14:56:54	16203.000000	1620.300000	49530.187029	20.000000
C:\Users\cware\Desktop\Steller20November\TagTesting20Nov2013\M3.DSG	11-1-2013	14:56:54	16204.000000	1620.400000	49529.490962	20.000000
C:\Users\cware\Desktop\Steller20November\TagTesting20Nov2013\M3.DSG	11-1-2013	14:56:54	16205.000000	1620.500000	49528.669927	20.000000
C:\Users\cware\Desktop\Steller20November\TagTesting20Nov2013\M3.DSG	11-1-2013	14:56:54	16206.000000	1620.600000	49529.889127	20.000000
C:\Users\cware\Desktop\Steller20November\TagTesting20Nov2013\M3.DSG	11-1-2013	14:56:54	16207.000000	1620.700000	49528.294785	20.000000
C:\Users\cware\Desktop\Steller20November\TagTesting20Nov2013\M3.DSG	11-1-2013	14:56:54	16208.000000	1620.800000	49530.782299	20.000000
C:\Users\cware\Desktop\Steller20November\TagTesting20Nov2013\M3.DSG	11-1-2013	14:56:54	16209.000000	1620.900000	49530.158164	20.000000
C:\Users\cware\Desktop\Steller20November\TagTesting20Nov2013\M3.DSG	11-1-2013	14:56:54	16210.000000	1621.000000	49530.907796	20.000000
C:\Users\cware\Desktop\Steller20November\TagTesting20Nov2013\M3.DSG	11-1-2013	14:56:54	16211.000000	1621.100000	49534.784364	20.000000
C:\Users\cware\Desktop\Steller20November\TagTesting20Nov2013\M3.DSG	11-1-2013	14:56:54	16212.000000	1621.200000	49536.824868	20.000000
C:\Users\cware\Desktop\Steller20November\TagTesting20Nov2013\M3.DSG	11-1-2013	14:56:54	16213.000000	1621.300000	49539.660577	20.000000
C:\Users\cware\Desktop\Steller20November\TagTesting20Nov2013\M3.DSG	11-1-2013	14:56:54	16214.000000	1621.400000	49541.526309	20.000000
C:\Users\cware\Desktop\Steller20November\TagTesting20Nov2013\M3.DSG	11-1-2013	14:56:54	16215.000000	1621.500000	49543.092610	20.000000
C:\Users\cware\Desktop\Steller20November\TagTesting20Nov2013\M3.DSG	11-1-2013	14:56:54	16216.000000	1621.600000	49542.692485	20.000000
C:\Users\cware\Desktop\Steller20November\TagTesting20Nov2013\M3.DSG	11-1-2013	14:56:54	16217.000000	1621.700000	49543.937662	20.000000
C:\Users\cware\Desktop\Steller20November\TagTesting20Nov2013\M3.DSG	11-1-2013	14:56:54	16218.000000	1621.800000	49544.062304	20.000000
C:\Users\cware\Desktop\Steller20November\TagTesting20Nov2013\M3.DSG	11-1-2013	14:56:54	16219.000000	1621.900000	49549.611955	20.000000
C:\Users\cware\Desktop\Steller20November\TagTesting20Nov2013\M3.DSG	11-1-2013	14:56:54	16220.000000	1622.000000	49555.258993	20.000000
C:\Users\cware\Desktop\Steller20November\TagTesting20Nov2013\M3.DSG	11-1-2013	14:56:54	16221.000000	1622.100000	49561.279887	20.000000
C:\Users\cware\Desktop\Steller20November\TagTesting20Nov2013\M3.DSG	11-1-2013	14:56:54	16222.000000	1622.200000	49585.588578	20.000000
C:\Users\cware\Desktop\Steller20November\TagTesting20Nov2013\M3.DSG	11-1-2013	14:56:54	16223.000000	1622.300000	49763.310715	20.000000
C:\Users\cware\Desktop\Steller20November\TagTesting20Nov2013\M3.DSG	11-1-2013	14:56:54	16224.000000	1622.400000	49956.317505	20.000000
C:\Users\cware\Desktop\Steller20November\TagTesting20Nov2013\M3.DSG	11-1-2013	14:56:54	16225.000000	1622.500000	49530.235669	20.000000
C:\Users\cware\Desktop\Steller20November\TagTesting20Nov2013\M3.DSG	11-1-2013	14:56:54	16226.000000	1622.600000	49527.503940	20.000000
C:\Users\cware\Desktop\Steller20November\TagTesting20Nov2013\M3.DSG	11-1-2013	14:56:54	16227.000000	1622.700000	49564.668752	20.000000
C:\Users\cware\Desktop\Steller20November\TagTesting20Nov2013\M3.DSG	11-1-2013	14:56:54	16228.000000	1622.800000	49536.776519	20.000000
C:\Users\cware\Desktop\Steller20November\TagTesting20Nov2013\M3.DSG	11-1-2013	14:56:54	16229.000000	1622.900000	49540.090536	20.000000
C:\Users\cware\Desktop\Steller20November\TagTesting20Nov2013\M3.DSG	11-1-2013	14:56:54	16230.000000	1623.000000	49535.155896	20.000000
C:\Users\cware\Desktop\Steller20November\TagTesting20Nov2013\M3.DSG	11-1-2013	14:56:54	16231.000000	1623.100000	49544.566490	20.000000
C:\Users\cware\Desktop\Steller20November\TagTesting20Nov2013\M3.DSG	11-1-2013	14:56:54	16232.000000	1623.200000	49544.046680	20.000000
C:\Users\cware\Desktop\Steller20November\TagTesting20Nov2013\M3.DSG	11-1-2013	14:56:54	16233.000000	1623.300000	49546.181804	20.000000
C:\Users\cware\Desktop\Steller20November\TagTesting20Nov2013\M3.DSG	11-1-2013	14:56:54	16234.000000	1623.400000	49538.761876	20.000000
C:\Users\cware\Desktop\Steller20November\TagTesting20Nov2013\M3.DSG	11-1-2013	14:56:54	16235.000000	1623.500000	49558.258893	20.000000
C:\Users\cware\Desktop\Steller20November\TagTesting20Nov2013\M3.DSG	11-1-2013	14:56:54	16236.000000	1623.600000	49510.988120	20.000000
C:\Users\cware\Desktop\Steller20November\TagTesting20Nov2013\M3.DSG	11-1-2013	14:56:54	16237.000000	1623.700000	49529.207210	20.000000
C:\Users\cware\Desktop\Steller20November\TagTesting20Nov2013\M3.DSG	11-1-2013	14:56:54	16238.000000	1623.800000	49542.696500	20.000000
C:\Users\cware\Desktop\Steller20November\TagTesting20Nov2013\M3.DSG	11-1-2013	14:56:54	16239.000000	1623.900000	49540.386978	20.000000
C:\Users\cware\Desktop\Steller20November\TagTesting20Nov2013\M3.DSG	11-1-2013	14:56:54	16240.000000	1624.000000	49538.043377	20.000000
C:\Users\cware\Desktop\Steller20November\TagTesting20Nov2013\M3.DSG	11-1-2013	14:56:54	16241.000000	1624.100000	49537.719828	20.000000
C:\Users\cware\Desktop\Steller20November\TagTesting20Nov2013\M3.DSG	11-1-2013	14:56:54	16242.000000	1624.200000	49544.318162	20.000000
C:\Users\cware\Desktop\Steller20November\TagTesting20Nov2013\M3.DSG	11-1-2013	14:56:54	16243.000000	1624.300000	49542.720835	20.000000
C:\Users\cware\Desktop\Steller20November\TagTesting20Nov2013\M3.DSG	11-1-2013	14:56:54	16244.000000	1624.400000	49521.094364	20.000000
C:\Users\cware\Desktop\Steller20November\TagTesting20Nov2013\M3.DSG	11-1-2013	14:56:54	16245.000000	1624.500000	49538.787714	20.000000
C:\Users\cware\Desktop\Steller20November\TagTesting20Nov2013\M3.DSG	11-1-2013	14:56:54	16246.000000	1624.600000	49548.375573	20.000000
C:\Users\cware\Desktop\Steller20November\TagTesting20Nov2013\M3.DSG	11-1-2013	14:56:54	16247.000000	1624.700000	49553.678531	20.000000
C:\Users\cware\Desktop\Steller20November\TagTesting20Nov2013\M3.DSG	11-1-2013	14:56:54	16248.000000	1624.800000	49561.442715	20.000000
C:\Users\cware\Desktop\Steller20November\TagTesting20Nov2013\M3.DSG	11-1-2013	14:56:54	16249.000000	1624.900000	49565.673516	20.000000
C:\Users\cware\Desktop\Steller20November\TagTesting20Nov2013\M3.DSG	11-1-2013	14:56:54	16250.000000	1625.000000	49571.649006	20.000000
C:\Users\cware\Desktop\Steller20November\TagTesting20Nov2013\M3.DSG	11-1-2013	14:56:54	16251.000000	1625.100000	49575.383164	20.000000
C:\Users\cware\Desktop\Steller20November\TagTesting20Nov2013\M3.DSG	11-1-2013	14:56:54	16252.000000	1625.200000	49593.977228	20.000000
C:\Users\cware\Desktop\Steller20November\TagTesting20Nov2013\M3.DSG	11-1-2013	14:56:54	16253.000000	1625.300000	49601.220583	20.000000
C:\Users\cware\Desktop\Steller20November\TagTesting20Nov2013\M3.DSG	11-1-2013	14:56:54	16254.000000	1625.400000	49614.064423	20.000000
C:\Users\cware\Desktop\Steller20November\TagTesting20Nov2013\M3.DSG	11-1-2013	14:56:54	16255.000000	1625.500000	49640.299284	20.000000
C:\Users\cware\Desktop\Steller20November\TagTesting20Nov2013\M3.DSG	11-1-2013	14:56:54	16256.000000	1625.600000	49662.775709	20.000000
C:\Users\cware\Desktop\Steller20November\TagTesting20Nov2013\M3.DSG	11-1-2013	14:56:54	16257.000000	1625.700000	49684.605036	20.000000
C:\Users\cware\Desktop\Steller20November\TagTesting20Nov2013\M3.DSG	11-1-2013	14:56:54	16258.000000	1625.800000	49697.299195	20.000000
C:\Users\cware\Desktop\Steller20November\TagTesting20Nov2013\M3.DSG	11-1-2013	14:56:54	16259.000000	1625.900000	49722.389073	20.000000
C:\Users\cware\Desktop\Steller20November\TagTesting20Nov2013\M3.DSG	11-1-2013	14:56:54	16260.000000	1626.000000	49737.945717	20.000000
C:\Users\cware\Desktop\Steller20November\TagTesting20Nov2013\M3.DSG	11-1-2013	14:56:54	16261.000000	1626.100000	49751.884526	20.000000
C:\Users\cware\Desktop\Steller20November\TagTesting20Nov2013\M3.DSG	11-1-2013	14:56:54	16262.000000	1626.200000	49765.624068	20.000000
C:\Users\cware\Desktop\Steller20November\TagTesting20Nov2013\M3.DSG	11-1-2013	14:56:54	16263.000000	1626.300000	49785.262753	20.000000
C:\Users\cware\Desktop\Steller20November\TagTesting20Nov2013\M3.DSG	11-1-2013	14:56:54	16264.000000	1626.400000	49800.520874	20.000000
C:\Users\cware\Desktop\Steller20November\TagTesting20Nov2013\M3.DSG	11-1-2013	14:56:54	16265.000000	1626.500000	49815.853450	20.000000
C:\Users\cware\Desktop\Steller20November\TagTesting20Nov2013\M3.DSG	11-1-2013	14:56:54	16266.000000	1626.600000	49826.954508	20.000000
C:\Users\cware\Desktop\Steller20November\TagTesting20Nov2013\M3.DSG	11-1-2013	14:56:54	16267.000000	1626.700000	49842.162694	20.000000
C:\Users\cware\Desktop\Steller20November\TagTesting20Nov2013\M3.DSG	11-1-2013	14:56:54	16268.000000	1626.800000	49859.312354	20.000000
C:\Users\cware\Desktop\Steller20November\TagTesting20Nov2013\M3.DSG	11-1-2013	14:56:54	16269.000000	1626.900000	49874.869211	20.000000
C:\Users\cware\Desktop\Steller20November\TagTesting20Nov2013\M3.DSG	11-1-2013	14:56:54	16270.000000	1627.000000	49890.425451	20.000000
C:\Users\cware\Desktop\Steller20November\TagTesting20Nov2013\M3.DSG	11-1-2013	14:56:54	16271.000000	1627.100000	49906.928363	20.000000
C:\Users\cware\Desktop\Steller20November\TagTesting20Nov2013\M3.DSG	11-1-2013	14:56:54	16272.000000	1627.200000	49927.064753	20.000000
C:\Users\cware\Desktop\Steller20November\TagTesting20Nov2013\M3.DSG	11-1-2013	14:56:54	16273.000000	1627.300000	49944.189359	20.000000
C:\Users\cware\Desktop\Steller20November\TagTesting20Nov2013\M3.DSG	11-1-2013	14:56:54	16274.000000	1627.400000	49960.194140	20.000000
C:\Users\cware\Desktop\Steller20November\TagTesting20Nov2013\M3.DSG	11-1-2013	14:56:54	16275.000000	1627.500000	49974.605781	20.000000
C:\Users\cware\Desktop\Steller20November\TagTesting20Nov2013\M3.DSG	11-1-2013	14:56:54	16276.000000	1627.600000	49994.667496	20.000000
C:\Users\cware\Desktop\Steller20November\TagTesting20Nov2013\M3.DSG	11-1-2013	14:56:54	16277.000000	1627.700000	50006.764434	20.000000
C:\Users\cware\Desktop\Steller20November\TagTesting20Nov2013\M3.DSG	11-1-2013	14:56:54	16278.000000	1627.800000	50023.689959	20.000000
C:\Users\cware\Desktop\Steller20November\TagTesting20Nov2013\M3.DSG	11-1-2013	14:56:54	16279.000000	1627.900000	50039.221498	20.000000
C:\Users\cware\Desktop\Steller20November\TagTesting20Nov2013\M3.DSG	11-1-2013	14:56:54	16280.000000	1628.000000	50054.479907	20.000000
C:\Users\cware\Desktop\Steller20November\TagTesting20Nov2013\M3.DSG	11-1-2013	14:56:54	16281.000000	1628.100000	50068.965883	20.000000
C:\Users\cware\Desktop\Steller20November\TagTesting20Nov2013\M3.DSG	11-1-2013	14:56:54	16282.000000	1628.200000	50079.569578	20.000000
C:\Users\cware\Desktop\Steller20November\TagTesting20Nov2013\M3.DSG	11-1-2013	14:56:54	16283.000000	1628.300000	50097.042494	20.000000
C:\Users\cware\Desktop\Steller20November\TagTesting20Nov2013\M3.DSG	11-1-2013	14:56:54	16284.000000	1628.400000	50109.885933	20.000000
C:\Users\cware\Desktop\Steller20November\TagTesting20Nov2013\M3.DSG	11-1-2013	14:56:54	16285.000000	1628.500000	50123.824674	20.000000
C:\Users\cware\Desktop\Steller20November\TagTesting20Nov2013\M3.DSG	11-1-2013	14:56:54	16286.000000	1628.600000	50133.283215	20.000000
C:\Users\cware\Desktop\Steller20November\TagTesting20Nov2013\M3.DSG	11-1-2013	14:56:54	16287.000000	1628.700000	50146.400398	20.000000
C:\Users\cware\Desktop\Steller20November\TagTesting20Nov2013\M3.DSG	11-1-2013	14:56:54	16288.000000	1628.800000	50155.311442	20.000000
C:\Users\cware\Desktop\Steller20November\TagTesting20Nov2013\M3.DSG	11-1-2013	14:56:54	16289.000000	1628.900000	50171.838484	20.000000
C:\Users\cware\Desktop\Steller20November\TagTesting20Nov2013\M3.DSG	11-1-2013	14:56:54	16290.000000	1629.000000	50182.143073	20.000000
C:\Users\cware\Desktop\Steller20November\TagTesting20Nov2013\M3.DSG	11-1-2013	14:56:54	16291.000000	1629.100000	50195.857882	20.000000
C:\Users\cware\Desktop\Steller20November\TagTesting20Nov2013\M3.DSG	11-1-2013	14:56:54	16292.000000	1629.200000	50205.664796	20.000000
C:\Users\cware\Desktop\Steller20November\TagTesting20Nov2013\M3.DSG	11-1-2013	14:56:54	16293.000000	1629.300000	50214.276777	20.000000
C:\Users\cware\Desktop\Steller20November\TagTesting20Nov2013\M3.DSG	11-1-2013	14:56:54	16294.000000	1629.400000	50213.878371	20.000000
C:\Users\cware\Desktop\Steller20November\TagTesting20Nov2013\M3.DSG	11-1-2013	14:56:54	16295.000000	1629.500000	50220.847638	20.000000
C:\Users\cware\Desktop\Steller20November\TagTesting20Nov2013\M3.DSG	11-1-2013	14:56:54	16296.000000	1629.600000	50229.907675	20.000000
C:\Users\cware\Desktop\Steller20November\TagTesting20Nov2013\M3.DSG	11-1-2013	14:56:54	16297.000000	1629.700000	50235.458180	20.000000
C:\Users\cware\Desktop\Steller20November\TagTesting20Nov2013\M3.DSG	11-1-2013	14:56:54	16298.000000	1629.800000	50245.464116	20.000000
C:\Users\cware\Desktop\Steller20November\TagTesting20Nov2013\M3.DSG	11-1-2013	14:56:54	16299.000000	1629.900000	50252.483177	20.000000
C:\Users\cware\Desktop\Steller20November\TagTesting20Nov2013\M3.DSG	11-1-2013	14:56:54	16300.000000	1630.000000	50263.883173	20.000000
C:\Users\cware\Desktop\Steller20November\TagTesting20Nov2013\M3.DSG	11-1-2013	14:56:54	16301.000000	1630.100000	50274.909777	20.000000
C:\Users\cware\Desktop\Steller20November\TagTesting20Nov2013\M3.DSG	11-1-2013	14:56:54	16302.000000	1630.200000	50283.397444	20.000000
C:\Users\cware\Desktop\Steller20November\TagTesting20Nov2013\M3.DSG	11-1-2013	14:56:54	16303.000000	1630.300000	50292.706418	20.000000
C:\Users\cware\Desktop\Steller20November\TagTesting20Nov2013\M3.DSG	11-1-2013	14:56:54	16304.000000	1630.400000	50301.542775	20.000000
C:\Users\cware\Desktop\Steller20November\TagTesting20Nov2013\M3.DSG	11-1-2013	14:56:54	16305.000000	1630.500000	50310.279039	20.000000
C:\Users\cware\Desktop\Steller20November\TagTesting20Nov2013\M3.DSG	11-1-2013	14:56:54	16306.000000	1630.600000	50321.380236	20.000000
C:\Users\cware\Desktop\Steller20November\TagTesting20Nov2013\M3.DSG	11-1-2013	14:56:54	16307.000000	1630.700000	50327.851995	20.000000
C:\Users\cware\Desktop\Steller20November\TagTesting20Nov2013\M3.DSG	11-1-2013	14:56:54	16308.000000	1630.800000	50335.543082	20.000000
C:\Users\cware\Desktop\Steller20November\TagTesting20Nov2013\M3.DSG	11-1-2013	14:56:54	16309.000000	1630.900000	50345.250435	20.000000
C:\Users\cware\Desktop\Steller20November\TagTesting20Nov2013\M3.DSG	11-1-2013	14:56:54	16310.000000	1631.000000	50356.799803	20.000000
C:\Users\cware\Desktop\Steller20November\TagTesting20Nov2013\M3.DSG	11-1-2013	14:56:54	16311.000000	1631.100000	50361.927133	20.000000
C:\Users\cware\Desktop\Steller20November\TagTesting20Nov2013\M3.DSG	11-1-2013	14:56:54	16312.000000	1631.200000	50369.966964	20.000000
C:\Users\cware\Desktop\Steller20November\TagTesting20Nov2013\M3.DSG	11-1-2013	14:56:54	16313.000000	1631.300000	50373.999204	20.000000
C:\Users\cware\Desktop\Steller20November\TagTesting20Nov2013\M3.DSG	11-1-2013	14:56:54	16314.000000	1631.400000	50382.636243	20.000000
C:\Users\cware\Desktop\Steller20November\TagTesting20Nov2013\M3.DSG	11-1-2013	14:56:54	16315.000000	1631.500000	50388.062583	20.000000
C:\Users\cware\Desktop\Steller20November\TagTesting20Nov2013\M3.DSG	11-1-2013	14:56:54	16316.000000	1631.600000	50393.264692	20.000000
C:\Users\cware\Desktop\Steller20November\TagTesting20Nov2013\M3.DSG	11-1-2013	14:56:54	16317.000000	1631.700000	50398.292616	20.000000
C:\Users\cware\Desktop\Steller20November\TagTesting20Nov2013\M3.DSG	11-1-2013	14:56:54	16318.000000	1631.800000	50405.635291	20.000000
C:\Users\cware\Desktop\Steller20November\TagTesting20Nov2013\M3.DSG	11-1-2013	14:56:54	16319.000000	1631.900000	50410.140416	20.000000
C:\Users\cware\Desktop\Steller20November\TagTesting20Nov2013\M3.DSG	11-1-2013	14:56:54	16320.000000	1632.000000	50407.974928	20.000000
C:\Users\cware\Desktop\Steller20November\TagTesting20Nov2013\M3.DSG	11-1-2013	14:56:54	16321.000000	1632.100000	50413.973465	20.000000
C:\Users\cware\Desktop\Steller20November\TagTesting20Nov2013\M3.DSG	11-1-2013	14:56:54	16322.000000	1632.200000	50413.251639	20.000000
C:\Users\cware\Desktop\Steller20November\TagTesting20Nov2013\M3.DSG	11-1-2013	14:56:54	16323.000000	1632.300000	50416.611896	20.000000
C:\Users\cware\Desktop\Steller20November\TagTesting20Nov2013\M3.DSG	11-1-2013	14:56:54	16324.000000	1632.400000	50414.023128	20.000000
C:\Users\cware\Desktop\Steller20November\TagTesting20Nov2013\M3.DSG	11-1-2013	14:56:54	16325.000000	1632.500000	50412.878291	20.000000
C:\Users\cware\Desktop\Steller20November\TagTesting20Nov2013\M3.DSG	11-1-2013	14:56:54	16326.000000	1632.600000	50409.169480	20.000000
C:\Users\cware\Desktop\Steller20November\TagTesting20Nov2013\M3.DSG	11-1-2013	14:56:54	16327.000000	1632.700000	50409.567710	20.000000
C:\Users\cware\Desktop\Steller20November\TagTesting20Nov2013\M3.DSG	11-1-2013	14:56:54	16328.000000	1632.800000	50398.167529	20.000000
C:\Users\cware\Desktop\Steller20November\TagTesting20Nov2013\M3.DSG	11-1-2013	14:56:54	16329.000000	1632.900000	50376.562206	20.000000
C:\Users\cware\Desktop\Steller20November\TagTesting20Nov2013\M3.DSG	11-1-2013	14:56:54	16330.000000	1633.000000	50361.627778	20.000000
C:\Users\cware\Desktop\Steller20November\TagTesting20Nov2013\M3.DSG	11-1-2013	14:56:54	16331.000000	1633.100000	50339.399972	20.000000
C:\Users\cware\Desktop\Steller20November\TagTesting20Nov2013\M3.DSG	11-1-2013	14:56:54	16332.000000	1633.200000	50312.716819	20.000000
C:\Users\cware\Desktop\Steller20November\TagTesting20Nov2013\M3.DSG	11-1-2013	14:56:54	16333.000000	1633.300000	50295.467716	20.000000
C:\Users\cware\Desktop\Steller20November\TagTesting20Nov2013\M3.DSG	11-1-2013	14:56:54	16334.000000	1633.400000	50271.920677	20.000000
C:\Users\cware\Desktop\Steller20November\TagTesting20Nov2013\M3.DSG	11-1-2013	14:56:54	16335.000000	1633.500000	50252.207014	20.000000
C:\Users\cware\Desktop\Steller20November\TagTesting20Nov2013\M3.DSG	11-1-2013	14:56:54	16336.000000	1633.600000	50241.279952	20.000000
C:\Users\cware\Desktop\Steller20November\TagTesting20Nov2013\M3.DSG	11-1-2013	14:56:54	16337.000000	1633.700000	50226.644066	20.000000
C:\Users\cware\Desktop\Steller20November\TagTesting20Nov2013\M3.DSG	11-1-2013	14:56:54	16338.000000	1633.800000	50213.476874	20.000000
C:\Users\cware\Desktop\Steller20November\TagTesting20Nov2013\M3.DSG	11-1-2013	14:56:54	16339.000000	1633.900000	50177.110954	20.000000
C:\Users\cware\Desktop\Steller20November\TagTesting20Nov2013\M3.DSG	11-1-2013	14:56:54	16340.000000	1634.000000	50159.313931	20.000000
C:\Users\cware\Desktop\Steller20November\TagTesting20Nov2013\M3.DSG	11-1-2013	14:56:54	16341.000000	1634.100000	50143.159824	20.000000
C:\Users\cware\Desktop\Steller20November\TagTesting20Nov2013\M3.DSG	11-1-2013	14:56:54	16342.000000	1634.200000	50114.958485	20.000000
C:\Users\cware\Desktop\Steller20November\TagTesting20Nov2013\M3.DSG	11-1-2013	14:56:54	16343.000000	1634.300000	50097.360427	20.000000
C:\Users\cware\Desktop\Steller20November\TagTesting20Nov2013\M3.DSG	11-1-2013	14:56:54	16344.000000	1634.400000	50073.340665	20.000000
C:\Users\cware\Desktop\Steller20November\TagTesting20Nov2013\M3.DSG	11-1-2013	14:56:54	16345.000000	1634.500000	50057.211314	20.000000
C:\Users\cware\Desktop\Steller20November\TagTesting20Nov2013\M3.DSG	11-1-2013	14:56:54	16346.000000	1634.600000	50037.522616	20.000000
C:\Users\cware\Desktop\Steller20November\TagTesting20Nov2013\M3.DSG	11-1-2013	14:56:54	16347.000000	1634.700000	50020.521999	20.000000
C:\Users\cware\Desktop\Steller20November\TagTesting20Nov2013\M3.DSG	11-1-2013	14:56:54	16348.000000	1634.800000	49992.395254	20.000000
C:\Users\cware\Desktop\Steller20November\TagTesting20Nov2013\M3.DSG	11-1-2013	14:56:54	16349.000000	1634.900000	49972.880758	20.000000
C:\Users\cware\Desktop\Steller20November\TagTesting20Nov2013\M3.DSG	11-1-2013	14:56:54	16350.000000	1635.000000	49948.985455	20.000000
C:\Users\cware\Desktop\Steller20November\TagTesting20Nov2013\M3.DSG	11-1-2013	14:56:54	16351.000000	1635.100000	49932.706897	20.000000
C:\Users\cware\Desktop\Steller20November\TagTesting20Nov2013\M3.DSG	11-1-2013	14:56:54	16352.000000	1635.200000	49908.488055	20.000000
C:\Users\cware\Desktop\Steller20November\TagTesting20Nov2013\M3.DSG	11-1-2013	14:56:54	16353.000000	1635.300000	49891.288376	20.000000
C:\Users\cware\Desktop\Steller20November\TagTesting20Nov2013\M3.DSG	11-1-2013	14:56:54	16354.000000	1635.400000	49868.413439	20.000000
C:\Users\cware\Desktop\Steller20November\TagTesting20Nov2013\M3.DSG	11-1-2013	14:56:54	16355.000000	1635.500000	49847.231555	20.000000
C:\Users\cware\Desktop\Steller20November\TagTesting20Nov2013\M3.DSG	11-1-2013	14:56:54	16356.000000	1635.600000	49831.027416	20.000000
C:\Users\cware\Desktop\Steller20November\TagTesting20Nov2013\M3.DSG	11-1-2013	14:56:54	16357.000000	1635.700000	49800.062953	20.000000
C:\Users\cware\Desktop\Steller20November\TagTesting20Nov2013\M3.DSG	11-1-2013	14:56:54	16358.000000	1635.800000	49785.078570	20.000000
C:\Users\cware\Desktop\Steller20November\TagTesting20Nov2013\M3.DSG	11-1-2013	14:56:54	16359.000000	1635.900000	49767.331660	20.000000
C:\Users\cware\Desktop\Steller20November\TagTesting20Nov2013\M3.DSG	11-1-2013	14:56:54	16360.000000	1636.000000	49752.496431	20.000000
C:\Users\cware\Desktop\Steller20November\TagTesting20Nov2013\M3.DSG	11-1-2013	14:56:54	16361.000000	1636.100000	49726.212004	20.000000
C:\Users\cware\Desktop\Steller20November\TagTesting20Nov2013\M3.DSG	11-1-2013	14:56:54	16362.000000	1636.200000	49714.662552	20.000000
C:\Users\cware\Desktop\Steller20November\TagTesting20Nov2013\M3.DSG	11-1-2013	14:56:54	16363.000000	1636.300000	49692.683822	20.000000
C:\Users\cware\Desktop\Steller20November\TagTesting20Nov2013\M3.DSG	11-1-2013	14:56:54	16364.000000	1636.400000	49672.472459	20.000000
C:\Users\cware\Desktop\Steller20November\TagTesting20Nov2013\M3.DSG	11-1-2013	14:56:54	16365.000000	1636.500000	49658.209960	20.000000
C:\Users\cware\Desktop\Steller20November\TagTesting20Nov2013\M3.DSG	11-1-2013	14:56:54	16366.000000	1636.600000	49641.408567	20.000000
C:\Users\cware\Desktop\Steller20November\TagTesting20Nov2013\M3.DSG	11-1-2013	14:56:54	16367.000000	1636.700000	49624.781542	20.000000
C:\Users\cware\Desktop\Steller20November\TagTesting20Nov2013\M3.DSG	11-1-2013	14:56:54	16368.000000	1636.800000	49607.905180	20.000000
C:\Users\cware\Desktop\Steller20November\TagTesting20Nov2013\M3.DSG	11-1-2013	14:56:54	16369.000000	1636.900000	49592.223975	20.000000
C:\Users\cware\Desktop\Steller20November\TagTesting20Nov2013\M3.DSG	11-1-2013	14:56:54	16370.000000	1637.000000	49576.990395	20.000000
C:\Users\cware\Desktop\Steller20November\TagTesting20Nov2013\M3.DSG	11-1-2013	14:56:54	16371.000000	1637.100000	49563.475056	20.000000
C:\Users\cware\Desktop\Steller20November\TagTesting20Nov2013\M3.DSG	11-1-2013	14:56:54	16372.000000	1637.200000	49547.493164	20.000000
C:\Users\cware\Desktop\Steller20November\TagTesting20Nov2013\M3.DSG	11-1-2013	14:56:54	16373.000000	1637.300000	49538.624726	20.000000
C:\Users\cware\Desktop\Steller20November\TagTesting20Nov2013\M3.DSG	11-1-2013	14:56:54	16374.000000	1637.400000	49531.713202	20.000000
C:\Users\cware\Desktop\Steller20November\TagTesting20Nov2013\M3.DSG	11-1-2013	14:56:54	16375.000000	1637.500000	49539.042491	20.000000
C:\Users\cware\Desktop\Steller20November\TagTesting20Nov2013\M3.DSG	11-1-2013	14:56:54	16376.000000	1637.600000	49078.549276	20.000000
C:\Users\cware\Desktop\Steller20November\TagTesting20Nov2013\M3.DSG	11-1-2013	14:56:54	16377.000000	1637.700000	50246.375622	20.000000
C:\Users\cware\Desktop\Steller20November\TagTesting20Nov2013\M3.DSG	11-1-2013	14:56:54	16378.000000	1637.800000	49645.660686	20.000000
C:\Users\cware\Desktop\Steller20November\TagTesting20Nov2013\M3.DSG	11-1-2013	14:56:54	16379.000000	1637.900000	49666.778799	20.000000
C:\Users\cware\Desktop\Steller20November\TagTesting20Nov2013\M3.DSG	11-1-2013	14:56:54	16380.000000	1638.000000	49666.549501	20.000000
C:\Users\cware\Desktop\Steller20November\TagTesting20Nov2013\M3.DSG	11-1-2013	14:56:54	16381.000000	1638.100000	49559.797387	20.000000
C:\Users\cware\Desktop\Steller20November\TagTesting20Nov2013\M3.DSG	11-1-2013	14:56:54	16382.000000	1638.200000	49551.909443	20.000000
C:\Users\cware\Desktop\Steller20November\TagTesting20Nov2013\M3.DSG	11-1-2013	14:56:54	16383.000000	1638.300000	49549.695229	20.000000
C:\Users\cware\Desktop\Steller20November\TagTesting20Nov2013\M3.DSG	11-1-2013	14:56:54	16384.000000	1638.400000	49549.347454	20.000000
C:\Users\cware\Desktop\Steller20November\TagTesting20Nov2013\M3.DSG	11-1-2013	14:56:54	16385.000000	1638.500000	49548.750726	20.000000
C:\Users\cware\Desktop\Steller20November\TagTesting20Nov2013\M3.DSG	11-1-2013	14:56:54	16386.000000	1638.600000	49548.153655	20.000000
C:\Users\cware\Desktop\Steller20November\TagTesting20Nov2013\M3.DSG	11-1-2013	14:56:54	16387.000000	1638.700000	49543.474843	20.000000
C:\Users\cware\Desktop\Steller20November\TagTesting20Nov2013\M3.DSG	11-1-2013	14:56:54	16388.000000	1638.800000	49543.525233	20.000000
C:\Users\cware\Desktop\Steller20November\TagTesting20Nov2013\M3.DSG	11-1-2013	14:56:54	16389.000000	1638.900000	49540.812781	20.000000
C:\Users\cware\Desktop\Steller20November\TagTesting20Nov2013\M3.DSG	11-1-2013	14:56:54	16390.000000	1639.000000	49538.350821	20.000000
C:\Users\cware\Desktop\Steller20November\TagTesting20Nov2013\M3.DSG	11-1-2013	14:56:54	16391.000000	1639.100000	49537.855394	20.000000
C:\Users\cware\Desktop\Steller20November\TagTesting20Nov2013\M3.DSG	11-1-2013	14:56:54	16392.000000	1639.200000	49526.962883	20.000000
C:\Users\cware\Desktop\Steller20November\TagTesting20Nov2013\M3.DSG	11-1-2013	14:56:54	16393.000000	1639.300000	49530.323062	20.000000
C:\Users\cware\Desktop\Steller20November\TagTesting20Nov2013\M3.DSG	11-1-2013	14:56:54	16394.000000	1639.400000	49537.417812	20.000000
C:\Users\cware\Desktop\Steller20November\TagTesting20Nov2013\M3.DSG	11-1-2013	14:56:54	16395.000000	1639.500000	49561.188759	20.000000
C:\Users\cware\Desktop\Steller20November\TagTesting20Nov2013\M3.DSG	11-1-2013	14:56:54	16396.000000	1639.600000	49576.447231	20.000000
C:\Users\cware\Desktop\Steller20November\TagTesting20Nov2013\M3.DSG	11-1-2013	14:56:54	16397.000000	1639.700000	49600.492366	20.000000
C:\Users\cware\Desktop\Steller20November\TagTesting20Nov2013\M3.DSG	11-1-2013	14:56:54	16398.000000	1639.800000	49616.348080	20.000000
C:\Users\cware\Desktop\Steller20November\TagTesting20Nov2013\M3.DSG	11-1-2013	14:56:54	16399.000000	1639.900000	49640.442771	20.000000
C:\Users\cware\Desktop\Steller20November\TagTesting20Nov2013\M3.DSG	11-1-2013	14:56:54	16400.000000	1640.000000	49656.423123	20.000000
C:\Users\cware\Desktop\Steller20November\TagTesting20Nov2013\M3.DSG	11-1-2013	14:56:54	16401.000000	1640.100000	49675.016702	20.000000
C:\Users\cware\Desktop\Steller20November\TagTesting20Nov2013\M3.DSG	11-1-2013	14:56:54	16402.000000	1640.200000	49692.788868	20.000000
C:\Users\cware\Desktop\Steller20November\TagTesting20Nov2013\M3.DSG	11-1-2013	14:56:54	16403.000000	1640.300000	49709.715197	20.000000
C:\Users\cware\Desktop\Steller20November\TagTesting20Nov2013\M3.DSG	11-1-2013	14:56:54	16404.000000	1640.400000	49722.384952	20.000000
C:\Users\cware\Desktop\Steller20November\TagTesting20Nov2013\M3.DSG	11-1-2013	14:56:54	16405.000000	1640.500000	49735.278547	20.000000
C:\Users\cware\Desktop\Steller20November\TagTesting20Nov2013\M3.DSG	11-1-2013	14:56:54	16406.000000	1640.600000	49751.183991	20.000000
C:\Users\cware\Desktop\Steller20November\TagTesting20Nov2013\M3.DSG	11-1-2013	14:56:54	16407.000000	1640.700000	49765.147918	20.000000
C:\Users\cware\Desktop\Steller20November\TagTesting20Nov2013\M3.DSG	11-1-2013	14:56:54	16408.000000	1640.800000	49773.984376	20.000000
C:\Users\cware\Desktop\Steller20November\TagTesting20Nov2013\M3.DSG	11-1-2013	14:56:54	16409.000000	1640.900000	49783.617142	20.000000
C:\Users\cware\Desktop\Steller20November\TagTesting20Nov2013\M3.DSG	11-1-2013	14:56:54	16410.000000	1641.000000	49795.067290	20.000000
C:\Users\cware\Desktop\Steller20November\TagTesting20Nov2013\M3.DSG	11-1-2013	14:56:54	16411.000000	1641.100000	49812.366522	20.000000
C:\Users\cware\Desktop\Steller20November\TagTesting20Nov2013\M3.DSG	11-1-2013	14:56:54	16412.000000	1641.200000	49823.990737	20.000000
C:\Users\cware\Desktop\Steller20November\TagTesting20Nov2013\M3.DSG	11-1-2013	14:56:54	16413.000000	1641.300000	49839.597777	20.000000
C:\Users\cware\Desktop\Steller20November\TagTesting20Nov2013\M3.DSG	11-1-2013	14:56:54	16414.000000	1641.400000	49842.609583	20.000000
C:\Users\cware\Desktop\Steller20November\TagTesting20Nov2013\M3.DSG	11-1-2013	14:56:54	16415.000000	1641.500000	49860.307015	20.000000
C:\Users\cware\Desktop\Steller20November\TagTesting20Nov2013\M3.DSG	11-1-2013	14:56:54	16416.000000	1641.600000	49872.802385	20.000000
C:\Users\cware\Desktop\Steller20November\TagTesting20Nov2013\M3.DSG	11-1-2013	14:56:54	16417.000000	1641.700000	49883.953910	20.000000
C:\Users\cware\Desktop\Steller20November\TagTesting20Nov2013\M3.DSG	11-1-2013	14:56:54	16418.000000	1641.800000	49893.661288	20.000000
C:\Users\cware\Desktop\Steller20November\TagTesting20Nov2013\M3.DSG	11-1-2013	14:56:54	16419.000000	1641.900000	49903.344243	20.000000
C:\Users\cware\Desktop\Steller20November\TagTesting20Nov2013\M3.DSG	11-1-2013	14:56:54	16420.000000	1642.000000	49913.499647	20.000000
C:\Users\cware\Desktop\Steller20November\TagTesting20Nov2013\M3.DSG	11-1-2013	14:56:54	16421.000000	1642.100000	49923.032963	20.000000
C:\Users\cware\Desktop\Steller20November\TagTesting20Nov2013\M3.DSG	11-1-2013	14:56:54	16422.000000	1642.200000	49939.063191	20.000000
C:\Users\cware\Desktop\Steller20November\TagTesting20Nov2013\M3.DSG	11-1-2013	14:56:54	16423.000000	1642.300000	49952.703198	20.000000
C:\Users\cware\Desktop\Steller20November\TagTesting20Nov2013\M3.DSG	11-1-2013	14:56:54	16424.000000	1642.400000	49957.731352	20.000000
C:\Users\cware\Desktop\Steller20November\TagTesting20Nov2013\M3.DSG	11-1-2013	14:56:54	16425.000000	1642.500000	49963.431314	20.000000
C:\Users\cware\Desktop\Steller20November\TagTesting20Nov2013\M3.DSG	11-1-2013	14:56:54	16426.000000	1642.600000	49977.494836	20.000000
C:\Users\cware\Desktop\Steller20November\TagTesting20Nov2013\M3.DSG	11-1-2013	14:56:54	16427.000000	1642.700000	49983.393795	20.000000
C:\Users\cware\Desktop\Steller20November\TagTesting20Nov2013\M3.DSG	11-1-2013	14:56:54	16428.000000	1642.800000	49988.944774	20.000000
C:\Users\cware\Desktop\Steller20November\TagTesting20Nov2013\M3.DSG	11-1-2013	14:56:54	16429.000000	1642.900000	49990.089788	20.000000
C:\Users\cware\Desktop\Steller20November\TagTesting20Nov2013\M3.DSG	11-1-2013	14:56:54	16430.000000	1643.000000	49992.628896	20.000000
C:\Users\cware\Desktop\Steller20November\TagTesting20Nov2013\M3.DSG	11-1-2013	14:56:54	16431.000000	1643.100000	50001.913240	20.000000
C:\Users\cware\Desktop\Steller20November\TagTesting20Nov2013\M3.DSG	11-1-2013	14:56:54	16432.000000	1643.200000	49999.523588	20.000000
C:\Users\cware\Desktop\Steller20November\TagTesting20Nov2013\M3.DSG	11-1-2013	14:56:54	16433.000000	1643.300000	50007.289632	20.000000
C:\Users\cware\Desktop\Steller20November\TagTesting20Nov2013\M3.DSG	11-1-2013	14:56:54	16434.000000	1643.400000	50011.222226	20.000000
C:\Users\cware\Desktop\Steller20November\TagTesting20Nov2013\M3.DSG	11-1-2013	14:56:54	16435.000000	1643.500000	50027.451526	20.000000
C:\Users\cware\Desktop\Steller20November\TagTesting20Nov2013\M3.DSG	11-1-2013	14:56:54	16436.000000	1643.600000	50027.476220	20.000000
C:\Users\cware\Desktop\Steller20November\TagTesting20Nov2013\M3.DSG	11-1-2013	14:56:54	16437.000000	1643.700000	50037.805992	20.000000
C:\Users\cware\Desktop\Steller20November\TagTesting20Nov2013\M3.DSG	11-1-2013	14:56:54	16438.000000	1643.800000	50037.606965	20.000000
C:\Users\cware\Desktop\Steller20November\TagTesting20Nov2013\M3.DSG	11-1-2013	14:56:54	16439.000000	1643.900000	50040.345179	20.000000
C:\Users\cware\Desktop\Steller20November\TagTesting20Nov2013\M3.DSG	11-1-2013	14:56:54	16440.000000	1644.000000	50044.103711	20.000000
C:\Users\cware\Desktop\Steller20November\TagTesting20Nov2013\M3.DSG	11-1-2013	14:56:54	16441.000000	1644.100000	50056.872611	20.000000
C:\Users\cware\Desktop\Steller20November\TagTesting20Nov2013\M3.DSG	11-1-2013	14:56:54	16442.000000	1644.200000	50052.516769	20.000000
C:\Users\cware\Desktop\Steller20November\TagTesting20Nov2013\M3.DSG	11-1-2013	14:56:54	16443.000000	1644.300000	50062.647399	20.000000
C:\Users\cware\Desktop\Steller20November\TagTesting20Nov2013\M3.DSG	11-1-2013	14:56:54	16444.000000	1644.400000	50063.170194	20.000000
C:\Users\cware\Desktop\Steller20November\TagTesting20Nov2013\M3.DSG	11-1-2013	14:56:54	16445.000000	1644.500000	50074.296510	20.000000
C:\Users\cware\Desktop\Steller20November\TagTesting20Nov2013\M3.DSG	11-1-2013	14:56:54	16446.000000	1644.600000	50075.889571	20.000000
C:\Users\cware\Desktop\Steller20November\TagTesting20Nov2013\M3.DSG	11-1-2013	14:56:54	16447.000000	1644.700000	50083.232349	20.000000
C:\Users\cware\Desktop\Steller20November\TagTesting20Nov2013\M3.DSG	11-1-2013	14:56:54	16448.000000	1644.800000	50084.700678	20.000000
C:\Users\cware\Desktop\Steller20November\TagTesting20Nov2013\M3.DSG	11-1-2013	14:56:54	16449.000000	1644.900000	50083.779868	20.000000
C:\Users\cware\Desktop\Steller20November\TagTesting20Nov2013\M3.DSG	11-1-2013	14:56:54	16450.000000	1645.000000	50087.762604	20.000000
C:\Users\cware\Desktop\Steller20November\TagTesting20Nov2013\M3.DSG	11-1-2013	14:56:54	16451.000000	1645.100000	50090.326195	20.000000
C:\Users\cware\Desktop\Steller20November\TagTesting20Nov2013\M3.DSG	11-1-2013	14:56:54	16452.000000	1645.200000	50092.093511	20.000000
C:\Users\cware\Desktop\Steller20November\TagTesting20Nov2013\M3.DSG	11-1-2013	14:56:54	16453.000000	1645.300000	50093.810987	20.000000
C:\Users\cware\Desktop\Steller20November\TagTesting20Nov2013\M3.DSG	11-1-2013	14:56:54	16454.000000	1645.400000	50100.680990	20.000000
C:\Users\cware\Desktop\Steller20November\TagTesting20Nov2013\M3.DSG	11-1-2013	14:56:54	16455.000000	1645.500000	50094.109803	20.000000
C:\Users\cware\Desktop\Steller20November\TagTesting20Nov2013\M3.DSG	11-1-2013	14:56:54	16456.000000	1645.600000	50101.079053	20.000000
C:\Users\cware\Desktop\Steller20November\TagTesting20Nov2013\M3.DSG	11-1-2013	14:56:54	16457.000000	1645.700000	50094.781830	20.000000
C:\Users\cware\Desktop\Steller20November\TagTesting20Nov2013\M3.DSG	11-1-2013	14:56:54	16458.000000	1645.800000	50090.924015	20.000000
C:\Users\cware\Desktop\Steller20November\TagTesting20Nov2013\M3.DSG	11-1-2013	14:56:54	16459.000000	1645.900000	50096.424589	20.000000
C:\Users\cware\Desktop\Steller20November\TagTesting20Nov2013\M3.DSG	11-1-2013	14:56:54	16460.000000	1646.000000	50096.001455	20.000000
C:\Users\cware\Desktop\Steller20November\TagTesting20Nov2013\M3.DSG	11-1-2013	14:56:54	16461.000000	1646.100000	50096.673636	20.000000
C:\Users\cware\Desktop\Steller20November\TagTesting20Nov2013\M3.DSG	11-1-2013	14:56:54	16462.000000	1646.200000	50092.118714	20.000000
C:\Users\cware\Desktop\Steller20November\TagTesting20Nov2013\M3.DSG	11-1-2013	14:56:54	16463.000000	1646.300000	50096.126112	20.000000
C:\Users\cware\Desktop\Steller20November\TagTesting20Nov2013\M3.DSG	11-1-2013	14:56:54	16464.000000	1646.400000	50093.114531	20.000000
C:\Users\cware\Desktop\Steller20November\TagTesting20Nov2013\M3.DSG	11-1-2013	14:56:54	16465.000000	1646.500000	50095.777787	20.000000
C:\Users\cware\Desktop\Steller20November\TagTesting20Nov2013\M3.DSG	11-1-2013	14:56:54	16466.000000	1646.600000	50096.499658	20.000000
C:\Users\cware\Desktop\Steller20November\TagTesting20Nov2013\M3.DSG	11-1-2013	14:56:54	16467.000000	1646.700000	50096.748757	20.000000
C:\Users\cware\Desktop\Steller20November\TagTesting20Nov2013\M3.DSG	11-1-2013	14:56:54	16468.000000	1646.800000	50090.824648	20.000000
C:\Users\cware\Desktop\Steller20November\TagTesting20Nov2013\M3.DSG	11-1-2013	14:56:54	16469.000000	1646.900000	50084.029367	20.000000
C:\Users\cware\Desktop\Steller20November\TagTesting20Nov2013\M3.DSG	11-1-2013	14:56:54	16470.000000	1647.000000	50084.701258	20.000000
C:\Users\cware\Desktop\Steller20November\TagTesting20Nov2013\M3.DSG	11-1-2013	14:56:54	16471.000000	1647.100000	50084.402820	20.000000
C:\Users\cware\Desktop\Steller20November\TagTesting20Nov2013\M3.DSG	11-1-2013	14:56:54	16472.000000	1647.200000	50085.622380	20.000000
C:\Users\cware\Desktop\Steller20November\TagTesting20Nov2013\M3.DSG	11-1-2013	14:56:54	16473.000000	1647.300000	50079.051307	20.000000
C:\Users\cware\Desktop\Steller20November\TagTesting20Nov2013\M3.DSG	11-1-2013	14:56:54	16474.000000	1647.400000	50079.822920	20.000000
C:\Users\cware\Desktop\Steller20November\TagTesting20Nov2013\M3.DSG	11-1-2013	14:56:54	16475.000000	1647.500000	50084.154314	20.000000
C:\Users\cware\Desktop\Steller20November\TagTesting20Nov2013\M3.DSG	11-1-2013	14:56:54	16476.000000	1647.600000	50080.694075	20.000000
C:\Users\cware\Desktop\Steller20November\TagTesting20Nov2013\M3.DSG	11-1-2013	14:56:54	16477.000000	1647.700000	50082.213099	20.000000
C:\Users\cware\Desktop\Steller20November\TagTesting20Nov2013\M3.DSG	11-1-2013	14:56:54	16478.000000	1647.800000	50082.262781	20.000000
C:\Users\cware\Desktop\Steller20November\TagTesting20Nov2013\M3.DSG	11-1-2013	14:56:54	16479.000000	1647.900000	50075.467697	20.000000
C:\Users\cware\Desktop\Steller20November\TagTesting20Nov2013\M3.DSG	11-1-2013	14:56:54	16480.000000	1648.000000	50080.022570	20.000000
C:\Users\cware\Desktop\Steller20November\TagTesting20Nov2013\M3.DSG	11-1-2013	14:56:54	16481.000000	1648.100000	50077.907105	20.000000
C:\Users\cware\Desktop\Steller20November\TagTesting20Nov2013\M3.DSG	11-1-2013	14:56:54	16482.000000	1648.200000	50080.645048	20.000000
C:\Users\cware\Desktop\Steller20November\TagTesting20Nov2013\M3.DSG	11-1-2013	14:56:54	16483.000000	1648.300000	50082.810682	20.000000
C:\Users\cware\Desktop\Steller20November\TagTesting20Nov2013\M3.DSG	11-1-2013	14:56:54	16484.000000	1648.400000	50081.043243	20.000000
C:\Users\cware\Desktop\Steller20November\TagTesting20Nov2013\M3.DSG	11-1-2013	14:56:54	16485.000000	1648.500000	50083.333797	20.000000
C:\Users\cware\Desktop\Steller20November\TagTesting20Nov2013\M3.DSG	11-1-2013	14:56:54	16486.000000	1648.600000	50083.059842	20.000000
C:\Users\cware\Desktop\Steller20November\TagTesting20Nov2013\M3.DSG	11-1-2013	14:56:54	16487.000000	1648.700000	50083.806644	20.000000
C:\Users\cware\Desktop\Steller20November\TagTesting20Nov2013\M3.DSG	11-1-2013	14:56:54	16488.000000	1648.800000	50084.006167	20.000000
C:\Users\cware\Desktop\Steller20November\TagTesting20Nov2013\M3.DSG	11-1-2013	14:56:54	16489.000000	1648.900000	50085.051546	20.000000
C:\Users\cware\Desktop\Steller20November\TagTesting20Nov2013\M3.DSG	11-1-2013	14:56:54	16490.000000	1649.000000	50087.441142	20.000000
C:\Users\cware\Desktop\Steller20November\TagTesting20Nov2013\M3.DSG	11-1-2013	14:56:54	16491.000000	1649.100000	50083.035619	20.000000
C:\Users\cware\Desktop\Steller20November\TagTesting20Nov2013\M3.DSG	11-1-2013	14:56:54	16492.000000	1649.200000	50089.407595	20.000000
C:\Users\cware\Desktop\Steller20November\TagTesting20Nov2013\M3.DSG	11-1-2013	14:56:54	16493.000000	1649.300000	50089.407916	20.000000
C:\Users\cware\Desktop\Steller20November\TagTesting20Nov2013\M3.DSG	11-1-2013	14:56:54	16494.000000	1649.400000	50093.216151	20.000000
C:\Users\cware\Desktop\Steller20November\TagTesting20Nov2013\M3.DSG	11-1-2013	14:56:54	16495.000000	1649.500000	50094.187134	20.000000
C:\Users\cware\Desktop\Steller20November\TagTesting20Nov2013\M3.DSG	11-1-2013	14:56:54	16496.000000	1649.600000	50096.427528	20.000000
C:\Users\cware\Desktop\Steller20November\TagTesting20Nov2013\M3.DSG	11-1-2013	14:56:54	16497.000000	1649.700000	50099.837626	20.000000
C:\Users\cware\Desktop\Steller20November\TagTesting20Nov2013\M3.DSG	11-1-2013	14:56:54	16498.000000	1649.800000	50098.443486	20.000000
C:\Users\cware\Desktop\Steller20November\TagTesting20Nov2013\M3.DSG	11-1-2013	14:56:54	16499.000000	1649.900000	50102.625570	20.000000
C:\Users\cware\Desktop\Steller20November\TagTesting20Nov2013\M3.DSG	11-1-2013	14:56:54	16500.000000	1650.000000	50103.073622	20.000000
C:\Users\cware\Desktop\Steller20November\TagTesting20Nov2013\M3.DSG	11-1-2013	14:56:54	16501.000000	1650.100000	50106.508610	20.000000
C:\Users\cware\Desktop\Steller20November\TagTesting20Nov2013\M3.DSG	11-1-2013	14:56:54	16502.000000	1650.200000	50105.488214	20.000000
C:\Users\cware\Desktop\Steller20November\TagTesting20Nov2013\M3.DSG	11-1-2013	14:56:54	16503.000000	1650.300000	50110.068410	20.000000
C:\Users\cware\Desktop\Steller20November\TagTesting20Nov2013\M3.DSG	11-1-2013	14:56:54	16504.000000	1650.400000	50114.374522	20.000000
C:\Users\cware\Desktop\Steller20November\TagTesting20Nov2013\M3.DSG	11-1-2013	14:56:54	16505.000000	1650.500000	50114.598326	20.000000
C:\Users\cware\Desktop\Steller20November\TagTesting20Nov2013\M3.DSG	11-1-2013	14:56:54	16506.000000	1650.600000	50115.544497	20.000000
C:\Users\cware\Desktop\Steller20November\TagTesting20Nov2013\M3.DSG	11-1-2013	14:56:54	16507.000000	1650.700000	50120.547427	20.000000
C:\Users\cware\Desktop\Steller20November\TagTesting20Nov2013\M3.DSG	11-1-2013	14:56:54	16508.000000	1650.800000	50119.477509	20.000000
C:\Users\cware\Desktop\Steller20November\TagTesting20Nov2013\M3.DSG	11-1-2013	14:56:54	16509.000000	1650.900000	50120.771912	20.000000
C:\Users\cware\Desktop\Steller20November\TagTesting20Nov2013\M3.DSG	11-1-2013	14:56:54	16510.000000	1651.000000	50126.845284	20.000000
C:\Users\cware\Desktop\Steller20November\TagTesting20Nov2013\M3.DSG	11-1-2013	14:56:54	16511.000000	1651.100000	50124.878915	20.000000
C:\Users\cware\Desktop\Steller20November\TagTesting20Nov2013\M3.DSG	11-1-2013	14:56:54	16512.000000	1651.200000	50131.051696	20.000000
C:\Users\cware\Desktop\Steller20November\TagTesting20Nov2013\M3.DSG	11-1-2013	14:56:54	16513.000000	1651.300000	50126.223193	20.000000
C:\Users\cware\Desktop\Steller20November\TagTesting20Nov2013\M3.DSG	11-1-2013	14:56:54	16514.000000	1651.400000	50126.372464	20.000000
C:\Users\cware\Desktop\Steller20November\TagTesting20Nov2013\M3.DSG	11-1-2013	14:56:54	16515.000000	1651.500000	50127.965569	20.000000
C:\Users\cware\Desktop\Steller20November\TagTesting20Nov2013\M3.DSG	11-1-2013	14:56:54	16516.000000	1651.600000	50129.260026	20.000000
C:\Users\cware\Desktop\Steller20November\TagTesting20Nov2013\M3.DSG	11-1-2013	14:56:54	16517.000000	1651.700000	50127.667075	20.000000
C:\Users\cware\Desktop\Steller20November\TagTesting20Nov2013\M3.DSG	11-1-2013	14:56:54	16518.000000	1651.800000	50131.500496	20.000000
C:\Users\cware\Desktop\Steller20November\TagTesting20Nov2013\M3.DSG	11-1-2013	14:56:54	16519.000000	1651.900000	50131.052721	20.000000
C:\Users\cware\Desktop\Steller20November\TagTesting20Nov2013\M3.DSG	11-1-2013	14:56:54	16520.000000	1652.000000	50129.808007	20.000000
C:\Users\cware\Desktop\Steller20November\TagTesting20Nov2013\M3.DSG	11-1-2013	14:56:54	16521.000000	1652.100000	50130.803920	20.000000
C:\Users\cware\Desktop\Steller20November\TagTesting20Nov2013\M3.DSG	11-1-2013	14:56:54	16522.000000	1652.200000	50123.660226	20.000000
C:\Users\cware\Desktop\Steller20November\TagTesting20Nov2013\M3.DSG	11-1-2013	14:56:54	16523.000000	1652.300000	50119.777313	20.000000
C:\Users\cware\Desktop\Steller20November\TagTesting20Nov2013\M3.DSG	11-1-2013	14:56:54	16524.000000	1652.400000	50122.863612	20.000000
C:\Users\cware\Desktop\Steller20November\TagTesting20Nov2013\M3.DSG	11-1-2013	14:56:54	16525.000000	1652.500000	50104.668115	20.000000
C:\Users\cware\Desktop\Steller20November\TagTesting20Nov2013\M3.DSG	11-1-2013	14:56:54	16526.000000	1652.600000	50102.328407	20.000000
C:\Users\cware\Desktop\Steller20November\TagTesting20Nov2013\M3.DSG	11-1-2013	14:56:54	16527.000000	1652.700000	50108.352361	20.000000
C:\Users\cware\Desktop\Steller20November\TagTesting20Nov2013\M3.DSG	11-1-2013	14:56:54	16528.000000	1652.800000	50097.599836	20.000000
C:\Users\cware\Desktop\Steller20November\TagTesting20Nov2013\M3.DSG	11-1-2013	14:56:54	16529.000000	1652.900000	50081.196643	20.000000
C:\Users\cware\Desktop\Steller20November\TagTesting20Nov2013\M3.DSG	11-1-2013	14:56:54	16530.000000	1653.000000	50061.035238	20.000000
C:\Users\cware\Desktop\Steller20November\TagTesting20Nov2013\M3.DSG	11-1-2013	14:56:54	16531.000000	1653.100000	50044.607198	20.000000
C:\Users\cware\Desktop\Steller20November\TagTesting20Nov2013\M3.DSG	11-1-2013	14:56:54	16532.000000	1653.200000	50023.350333	20.000000
C:\Users\cware\Desktop\Steller20November\TagTesting20Nov2013\M3.DSG	11-1-2013	14:56:54	16533.000000	1653.300000	50000.724518	20.000000
C:\Users\cware\Desktop\Steller20November\TagTesting20Nov2013\M3.DSG	11-1-2013	14:56:54	16534.000000	1653.400000	49972.398350	20.000000
C:\Users\cware\Desktop\Steller20November\TagTesting20Nov2013\M3.DSG	11-1-2013	14:56:54	16535.000000	1653.500000	49948.901656	20.000000
C:\Users\cware\Desktop\Steller20November\TagTesting20Nov2013\M3.DSG	11-1-2013	14:56:54	16536.000000	1653.600000	49901.558833	20.000000
C:\Users\cware\Desktop\Steller20November\TagTesting20Nov2013\M3.DSG	11-1-2013	14:56:54	16537.000000	1653.700000	49875.498121	20.000000
C:\Users\cware\Desktop\Steller20November\TagTesting20Nov2013\M3.DSG	11-1-2013	14:56:54	16538.000000	1653.800000	49836.270002	20.000000
C:\Users\cware\Desktop\Steller20November\TagTesting20Nov2013\M3.DSG	11-1-2013	14:56:54	16539.000000	1653.900000	49807.819528	20.000000
C:\Users\cware\Desktop\Steller20November\TagTesting20Nov2013\M3.DSG	11-1-2013	14:56:54	16540.000000	1654.000000	49799.058217	20.000000
C:\Users\cware\Desktop\Steller20November\TagTesting20Nov2013\M3.DSG	11-1-2013	14:56:54	16541.000000	1654.100000	49797.266373	20.000000
C:\Users\cware\Desktop\Steller20November\TagTesting20Nov2013\M3.DSG	11-1-2013	14:56:54	16542.000000	1654.200000	49791.317303	20.000000
C:\Users\cware\Desktop\Steller20November\TagTesting20Nov2013\M3.DSG	11-1-2013	14:56:54	16543.000000	1654.300000	49785.094541	20.000000
C:\Users\cware\Desktop\Steller20November\TagTesting20Nov2013\M3.DSG	11-1-2013	14:56:54	16544.000000	1654.400000	49770.583506	20.000000
C:\Users\cware\Desktop\Steller20November\TagTesting20Nov2013\M3.DSG	11-1-2013	14:56:54	16545.000000	1654.500000	49767.173396	20.000000
C:\Users\cware\Desktop\Steller20November\TagTesting20Nov2013\M3.DSG	11-1-2013	14:56:54	16546.000000	1654.600000	49750.222290	20.000000
C:\Users\cware\Desktop\Steller20November\TagTesting20Nov2013\M3.DSG	11-1-2013	14:56:54	16547.000000	1654.700000	49735.959559	20.000000
C:\Users\cware\Desktop\Steller20November\TagTesting20Nov2013\M3.DSG	11-1-2013	14:56:54	16548.000000	1654.800000	49720.975298	20.000000
C:\Users\cware\Desktop\Steller20November\TagTesting20Nov2013\M3.DSG	11-1-2013	14:56:54	16549.000000	1654.900000	49712.312858	20.000000
C:\Users\cware\Desktop\Steller20November\TagTesting20Nov2013\M3.DSG	11-1-2013	14:56:54	16550.000000	1655.000000	49687.495084	20.000000
C:\Users\cware\Desktop\Steller20November\TagTesting20Nov2013\M3.DSG	11-1-2013	14:56:54	16551.000000	1655.100000	49670.269777	20.000000
C:\Users\cware\Desktop\Steller20November\TagTesting20Nov2013\M3.DSG	11-1-2013	14:56:54	16552.000000	1655.200000	49645.479113	20.000000
C:\Users\cware\Desktop\Steller20November\TagTesting20Nov2013\M3.DSG	11-1-2013	14:56:54	16553.000000	1655.300000	49622.602742	20.000000
C:\Users\cware\Desktop\Steller20November\TagTesting20Nov2013\M3.DSG	11-1-2013	14:56:54	16554.000000	1655.400000	49601.322439	20.000000
C:\Users\cware\Desktop\Steller20November\TagTesting20Nov2013\M3.DSG	11-1-2013	14:56:54	16555.000000	1655.500000	49580.836808	20.000000
C:\Users\cware\Desktop\Steller20November\TagTesting20Nov2013\M3.DSG	11-1-2013	14:56:54	16556.000000	1655.600000	49562.218566	20.000000
C:\Users\cware\Desktop\Steller20November\TagTesting20Nov2013\M3.DSG	11-1-2013	14:56:54	16557.000000	1655.700000	49553.030399	20.000000
C:\Users\cware\Desktop\Steller20November\TagTesting20Nov2013\M3.DSG	11-1-2013	14:56:54	16558.000000	1655.800000	49539.742605	20.000000
C:\Users\cware\Desktop\Steller20November\TagTesting20Nov2013\M3.DSG	11-1-2013	14:56:54	16559.000000	1655.900000	49490.764341	20.000000
C:\Users\cware\Desktop\Steller20November\TagTesting20Nov2013\M3.DSG	11-1-2013	14:56:54	16560.000000	1656.000000	49489.152040	20.000000
C:\Users\cware\Desktop\Steller20November\TagTesting20Nov2013\M3.DSG	11-1-2013	14:56:54	16561.000000	1656.100000	49476.483866	20.000000
C:\Users\cware\Desktop\Steller20November\TagTesting20Nov2013\M3.DSG	11-1-2013	14:56:54	16562.000000	1656.200000	49346.086651	20.000000
C:\Users\cware\Desktop\Steller20November\TagTesting20Nov2013\M3.DSG	11-1-2013	14:56:54	16563.000000	1656.300000	49379.640498	20.000000
C:\Users\cware\Desktop\Steller20November\TagTesting20Nov2013\M3.DSG	11-1-2013	14:56:54	16564.000000	1656.400000	49396.170520	20.000000
C:\Users\cware\Desktop\Steller20November\TagTesting20Nov2013\M3.DSG	11-1-2013	14:56:54	16565.000000	1656.500000	49423.256497	20.000000
C:\Users\cware\Desktop\Steller20November\TagTesting20Nov2013\M3.DSG	11-1-2013	14:56:54	16566.000000	1656.600000	49431.222018	20.000000
C:\Users\cware\Desktop\Steller20November\TagTesting20Nov2013\M3.DSG	11-1-2013	14:56:54	16567.000000	1656.700000	49451.185466	20.000000
C:\Users\cware\Desktop\Steller20November\TagTesting20Nov2013\M3.DSG	11-1-2013	14:56:54	16568.000000	1656.800000	49455.143502	20.000000
C:\Users\cware\Desktop\Steller20November\TagTesting20Nov2013\M3.DSG	11-1-2013	14:56:54	16569.000000	1656.900000	49447.401285	20.000000
C:\Users\cware\Desktop\Steller20November\TagTesting20Nov2013\M3.DSG	11-1-2013	14:56:54	16570.000000	1657.000000	49432.293455	20.000000
C:\Users\cware\Desktop\Steller20November\TagTesting20Nov2013\M3.DSG	11-1-2013	14:56:54	16571.000000	1657.100000	49474.984097	20.000000
C:\Users\cware\Desktop\Steller20November\TagTesting20Nov2013\M3.DSG	11-1-2013	14:56:54	16572.000000	1657.200000	49496.166608	20.000000
C:\Users\cware\Desktop\Steller20November\TagTesting20Nov2013\M3.DSG	11-1-2013	14:56:54	16573.000000	1657.300000	49495.618975	20.000000
C:\Users\cware\Desktop\Steller20November\TagTesting20Nov2013\M3.DSG	11-1-2013	14:56:54	16574.000000	1657.400000	49493.800763	20.000000
C:\Users\cware\Desktop\Steller20November\TagTesting20Nov2013\M3.DSG	11-1-2013	14:56:54	16575.000000	1657.500000	49474.957935	20.000000
C:\Users\cware\Desktop\Steller20November\TagTesting20Nov2013\M3.DSG	11-1-2013	14:56:54	16576.000000	1657.600000	49446.279012	20.000000
C:\Users\cware\Desktop\Steller20November\TagTesting20Nov2013\M3.DSG	11-1-2013	14:56:54	16577.000000	1657.700000	49390.602173	20.000000
C:\Users\cware\Desktop\Steller20November\TagTesting20Nov2013\M3.DSG	11-1-2013	14:56:54	16578.000000	1657.800000	49396.096713	20.000000
C:\Users\cware\Desktop\Steller20November\TagTesting20Nov2013\M3.DSG	11-1-2013	14:56:54	16579.000000	1657.900000	49351.175231	20.000000
C:\Users\cware\Desktop\Steller20November\TagTesting20Nov2013\M3.DSG	11-1-2013	14:56:54	16580.000000	1658.000000	49307.097444	20.000000
C:\Users\cware\Desktop\Steller20November\TagTesting20Nov2013\M3.DSG	11-1-2013	14:56:54	16581.000000	1658.100000	49291.197596	20.000000
C:\Users\cware\Desktop\Steller20November\TagTesting20Nov2013\M3.DSG	11-1-2013	14:56:54	16582.000000	1658.200000	49306.514264	20.000000
C:\Users\cware\Desktop\Steller20November\TagTesting20Nov2013\M3.DSG	11-1-2013	14:56:54	16583.000000	1658.300000	49366.331160	20.000000
C:\Users\cware\Desktop\Steller20November\TagTesting20Nov2013\M3.DSG	11-1-2013	14:56:54	16584.000000	1658.400000	49391.668888	20.000000
C:\Users\cware\Desktop\Steller20November\TagTesting20Nov2013\M3.DSG	11-1-2013	14:56:54	16585.000000	1658.500000	49386.441696	20.000000
C:\Users\cware\Desktop\Steller20November\TagTesting20Nov2013\M3.DSG	11-1-2013	14:56:54	16586.000000	1658.600000	49396.300727	20.000000
C:\Users\cware\Desktop\Steller20November\TagTesting20Nov2013\M3.DSG	11-1-2013	14:56:54	16587.000000	1658.700000	49432.544016	20.000000
C:\Users\cware\Desktop\Steller20November\TagTesting20Nov2013\M3.DSG	11-1-2013	14:56:54	16588.000000	1658.800000	49450.592652	20.000000
C:\Users\cware\Desktop\Steller20November\TagTesting20Nov2013\M3.DSG	11-1-2013	14:56:54	16589.000000	1658.900000	49484.918657	20.000000
C:\Users\cware\Desktop\Steller20November\TagTesting20Nov2013\M3.DSG	11-1-2013	14:56:54	16590.000000	1659.000000	49507.596272	20.000000
C:\Users\cware\Desktop\Steller20November\TagTesting20Nov2013\M3.DSG	11-1-2013	14:56:54	16591.000000	1659.100000	49515.388847	20.000000
C:\Users\cware\Desktop\Steller20November\TagTesting20Nov2013\M3.DSG	11-1-2013	14:56:54	16592.000000	1659.200000	49521.189976	20.000000
C:\Users\cware\Desktop\Steller20November\TagTesting20Nov2013\M3.DSG	11-1-2013	14:56:54	16593.000000	1659.300000	49523.305557	20.000000
C:\Users\cware\Desktop\Steller20November\TagTesting20Nov2013\M3.DSG	11-1-2013	14:56:54	16594.000000	1659.400000	49520.466473	20.000000
C:\Users\cware\Desktop\Steller20November\TagTesting20Nov2013\M3.DSG	11-1-2013	14:56:54	16595.000000	1659.500000	49509.239479	20.000000
C:\Users\cware\Desktop\Steller20November\TagTesting20Nov2013\M3.DSG	11-1-2013	14:56:54	16596.000000	1659.600000	49486.462707	20.000000
C:\Users\cware\Desktop\Steller20November\TagTesting20Nov2013\M3.DSG	11-1-2013	14:56:54	16597.000000	1659.700000	49449.399132	20.000000
C:\Users\cware\Desktop\Steller20November\TagTesting20Nov2013\M3.DSG	11-1-2013	14:56:54	16598.000000	1659.800000	49436.530581	20.000000
C:\Users\cware\Desktop\Steller20November\TagTesting20Nov2013\M3.DSG	11-1-2013	14:56:54	16599.000000	1659.900000	49431.950360	20.000000
C:\Users\cware\Desktop\Steller20November\TagTesting20Nov2013\M3.DSG	11-1-2013	14:56:54	16600.000000	1660.000000	49432.498656	20.000000
C:\Users\cware\Desktop\Steller20November\TagTesting20Nov2013\M3.DSG	11-1-2013	14:56:54	16601.000000	1660.100000	49437.801129	20.000000
C:\Users\cware\Desktop\Steller20November\TagTesting20Nov2013\M3.DSG	11-1-2013	14:56:54	16602.000000	1660.200000	49451.666973	20.000000
C:\Users\cware\Desktop\Steller20November\TagTesting20Nov2013\M3.DSG	11-1-2013	14:56:54	16603.000000	1660.300000	49487.833818	20.000000
C:\Users\cware\Desktop\Steller20November\TagTesting20Nov2013\M3.DSG	11-1-2013	14:56:54	16604.000000	1660.400000	49510.186905	20.000000
C:\Users\cware\Desktop\Steller20November\TagTesting20Nov2013\M3.DSG	11-1-2013	14:56:54	16605.000000	1660.500000	49518.378970	20.000000
C:\Users\cware\Desktop\Steller20November\TagTesting20Nov2013\M3.DSG	11-1-2013	14:56:54	16606.000000	1660.600000	49526.021662	20.000000
C:\Users\cware\Desktop\Steller20November\TagTesting20Nov2013\M3.DSG	11-1-2013	14:56:54	16607.000000	1660.700000	49525.449182	20.000000
C:\Users\cware\Desktop\Steller20November\TagTesting20Nov2013\M3.DSG	11-1-2013	14:56:54	16608.000000	1660.800000	49523.854788	20.000000
C:\Users\cware\Desktop\Steller20November\TagTesting20Nov2013\M3.DSG	11-1-2013	14:56:54	16609.000000	1660.900000	49518.602412	20.000000
C:\Users\cware\Desktop\Steller20November\TagTesting20Nov2013\M3.DSG	11-1-2013	14:56:54	16610.000000	1661.000000	49521.864361	20.000000
C:\Users\cware\Desktop\Steller20November\TagTesting20Nov2013\M3.DSG	11-1-2013	14:56:54	16611.000000	1661.100000	49523.979999	20.000000
C:\Users\cware\Desktop\Steller20November\TagTesting20Nov2013\M3.DSG	11-1-2013	14:56:54	16612.000000	1661.200000	49524.378329	20.000000
C:\Users\cware\Desktop\Steller20November\TagTesting20Nov2013\M3.DSG	11-1-2013	14:56:54	16613.000000	1661.300000	49521.116514	20.000000
C:\Users\cware\Desktop\Steller20November\TagTesting20Nov2013\M3.DSG	11-1-2013	14:56:54	16614.000000	1661.400000	49513.050524	20.000000
C:\Users\cware\Desktop\Steller20November\TagTesting20Nov2013\M3.DSG	11-1-2013	14:56:54	16615.000000	1661.500000	49511.084510	20.000000
C:\Users\cware\Desktop\Steller20November\TagTesting20Nov2013\M3.DSG	11-1-2013	14:56:54	16616.000000	1661.600000	49512.303827	20.000000
C:\Users\cware\Desktop\Steller20November\TagTesting20Nov2013\M3.DSG	11-1-2013	14:56:54	16617.000000	1661.700000	49513.400218	20.000000
C:\Users\cware\Desktop\Steller20November\TagTesting20Nov2013\M3.DSG	11-1-2013	14:56:54	16618.000000	1661.800000	49514.520323	20.000000
C:\Users\cware\Desktop\Steller20November\TagTesting20Nov2013\M3.DSG	11-1-2013	14:56:54	16619.000000	1661.900000	49513.475034	20.000000
C:\Users\cware\Desktop\Steller20November\TagTesting20Nov2013\M3.DSG	11-1-2013	14:56:54	16620.000000	1662.000000	49513.275984	20.000000
C:\Users\cware\Desktop\Steller20November\TagTesting20Nov2013\M3.DSG	11-1-2013	14:56:54	16621.000000	1662.100000	49511.757310	20.000000
C:\Users\cware\Desktop\Steller20November\TagTesting20Nov2013\M3.DSG	11-1-2013	14:56:54	16622.000000	1662.200000	49511.931417	20.000000
C:\Users\cware\Desktop\Steller20November\TagTesting20Nov2013\M3.DSG	11-1-2013	14:56:54	16623.000000	1662.300000	49511.781854	20.000000
C:\Users\cware\Desktop\Steller20November\TagTesting20Nov2013\M3.DSG	11-1-2013	14:56:54	16624.000000	1662.400000	49510.412852	20.000000
C:\Users\cware\Desktop\Steller20November\TagTesting20Nov2013\M3.DSG	11-1-2013	14:56:54	16625.000000	1662.500000	49511.160082	20.000000
C:\Users\cware\Desktop\Steller20November\TagTesting20Nov2013\M3.DSG	11-1-2013	14:56:54	16626.000000	1662.600000	49514.296807	20.000000
C:\Users\cware\Desktop\Steller20November\TagTesting20Nov2013\M3.DSG	11-1-2013	14:56:54	16627.000000	1662.700000	49518.429465	20.000000
C:\Users\cware\Desktop\Steller20November\TagTesting20Nov2013\M3.DSG	11-1-2013	14:56:54	16628.000000	1662.800000	49520.992593	20.000000
C:\Users\cware\Desktop\Steller20November\TagTesting20Nov2013\M3.DSG	11-1-2013	14:56:54	16629.000000	1662.900000	49519.201000	20.000000
C:\Users\cware\Desktop\Steller20November\TagTesting20Nov2013\M3.DSG	11-1-2013	14:56:54	16630.000000	1663.000000	49516.113392	20.000000
C:\Users\cware\Desktop\Steller20November\TagTesting20Nov2013\M3.DSG	11-1-2013	14:56:54	16631.000000	1663.100000	49513.374845	20.000000
C:\Users\cware\Desktop\Steller20November\TagTesting20Nov2013\M3.DSG	11-1-2013	14:56:54	16632.000000	1663.200000	49513.672261	20.000000
C:\Users\cware\Desktop\Steller20November\TagTesting20Nov2013\M3.DSG	11-1-2013	14:56:54	16633.000000	1663.300000	49513.275003	20.000000
C:\Users\cware\Desktop\Steller20November\TagTesting20Nov2013\M3.DSG	11-1-2013	14:56:54	16634.000000	1663.400000	49511.359406	20.000000
C:\Users\cware\Desktop\Steller20November\TagTesting20Nov2013\M3.DSG	11-1-2013	14:56:54	16635.000000	1663.500000	49511.831853	20.000000
C:\Users\cware\Desktop\Steller20November\TagTesting20Nov2013\M3.DSG	11-1-2013	14:56:54	16636.000000	1663.600000	49512.454129	20.000000
C:\Users\cware\Desktop\Steller20November\TagTesting20Nov2013\M3.DSG	11-1-2013	14:56:54	16637.000000	1663.700000	49514.794528	20.000000
C:\Users\cware\Desktop\Steller20November\TagTesting20Nov2013\M3.DSG	11-1-2013	14:56:54	16638.000000	1663.800000	49516.213369	20.000000
C:\Users\cware\Desktop\Steller20November\TagTesting20Nov2013\M3.DSG	11-1-2013	14:56:54	16639.000000	1663.900000	49519.797872	20.000000
C:\Users\cware\Desktop\Steller20November\TagTesting20Nov2013\M3.DSG	11-1-2013	14:56:54	16640.000000	1664.000000	49516.935208	20.000000
C:\Users\cware\Desktop\Steller20November\TagTesting20Nov2013\M3.DSG	11-1-2013	14:56:54	16641.000000	1664.100000	49515.267436	20.000000
C:\Users\cware\Desktop\Steller20November\TagTesting20Nov2013\M3.DSG	11-1-2013	14:56:54	16642.000000	1664.200000	49512.405853	20.000000
C:\Users\cware\Desktop\Steller20November\TagTesting20Nov2013\M3.DSG	11-1-2013	14:56:54	16643.000000	1664.300000	49519.226468	20.000000
C:\Users\cware\Desktop\Steller20November\TagTesting20Nov2013\M3.DSG	11-1-2013	14:56:54	16644.000000	1664.400000	49515.442785	20.000000
C:\Users\cware\Desktop\Steller20November\TagTesting20Nov2013\M3.DSG	11-1-2013	14:56:54	16645.000000	1664.500000	49517.534947	20.000000
C:\Users\cware\Desktop\Steller20November\TagTesting20Nov2013\M3.DSG	11-1-2013	14:56:54	16646.000000	1664.600000	49517.784061	20.000000
C:\Users\cware\Desktop\Steller20November\TagTesting20Nov2013\M3.DSG	11-1-2013	14:56:54	16647.000000	1664.700000	49518.082072	20.000000
C:\Users\cware\Desktop\Steller20November\TagTesting20Nov2013\M3.DSG	11-1-2013	14:56:54	16648.000000	1664.800000	49515.517592	20.000000
C:\Users\cware\Desktop\Steller20November\TagTesting20Nov2013\M3.DSG	11-1-2013	14:56:54	16649.000000	1664.900000	49509.543624	20.000000
C:\Users\cware\Desktop\Steller20November\TagTesting20Nov2013\M3.DSG	11-1-2013	14:56:54	16650.000000	1665.000000	49514.995932	20.000000
C:\Users\cware\Desktop\Steller20November\TagTesting20Nov2013\M3.DSG	11-1-2013	14:56:54	16651.000000	1665.100000	49521.468980	20.000000
C:\Users\cware\Desktop\Steller20November\TagTesting20Nov2013\M3.DSG	11-1-2013	14:56:54	16652.000000	1665.200000	49531.781471	20.000000
C:\Users\cware\Desktop\Steller20November\TagTesting20Nov2013\M3.DSG	11-1-2013	14:56:54	16653.000000	1665.300000	49527.579269	20.000000
C:\Users\cware\Desktop\Steller20November\TagTesting20Nov2013\M3.DSG	11-1-2013	14:56:54	16654.000000	1665.400000	49539.578312	20.000000
C:\Users\cware\Desktop\Steller20November\TagTesting20Nov2013\M3.DSG	11-1-2013	14:56:54	16655.000000	1665.500000	49554.787629	20.000000
C:\Users\cware\Desktop\Steller20November\TagTesting20Nov2013\M3.DSG	11-1-2013	14:56:54	16656.000000	1665.600000	49581.271352	20.000000
C:\Users\cware\Desktop\Steller20November\TagTesting20Nov2013\M3.DSG	11-1-2013	14:56:54	16657.000000	1665.700000	49613.604215	20.000000
C:\Users\cware\Desktop\Steller20November\TagTesting20Nov2013\M3.DSG	11-1-2013	14:56:54	16658.000000	1665.800000	49641.905954	20.000000
C:\Users\cware\Desktop\Steller20November\TagTesting20Nov2013\M3.DSG	11-1-2013	14:56:54	16659.000000	1665.900000	49652.758336	20.000000
C:\Users\cware\Desktop\Steller20November\TagTesting20Nov2013\M3.DSG	11-1-2013	14:56:54	16660.000000	1666.000000	49667.369039	20.000000
C:\Users\cware\Desktop\Steller20November\TagTesting20Nov2013\M3.DSG	11-1-2013	14:56:54	16661.000000	1666.100000	49676.603778	20.000000
C:\Users\cware\Desktop\Steller20November\TagTesting20Nov2013\M3.DSG	11-1-2013	14:56:54	16662.000000	1666.200000	49648.750292	20.000000
C:\Users\cware\Desktop\Steller20November\TagTesting20Nov2013\M3.DSG	11-1-2013	14:56:54	16663.000000	1666.300000	49658.756200	20.000000
C:\Users\cware\Desktop\Steller20November\TagTesting20Nov2013\M3.DSG	11-1-2013	14:56:54	16664.000000	1666.400000	49666.746458	20.000000
C:\Users\cware\Desktop\Steller20November\TagTesting20Nov2013\M3.DSG	11-1-2013	14:56:54	16665.000000	1666.500000	49683.149123	20.000000
C:\Users\cware\Desktop\Steller20November\TagTesting20Nov2013\M3.DSG	11-1-2013	14:56:54	16666.000000	1666.600000	49690.517205	20.000000
C:\Users\cware\Desktop\Steller20November\TagTesting20Nov2013\M3.DSG	11-1-2013	14:56:54	16667.000000	1666.700000	49696.092273	20.000000
C:\Users\cware\Desktop\Steller20November\TagTesting20Nov2013\M3.DSG	11-1-2013	14:56:54	16668.000000	1666.800000	49706.895100	20.000000
C:\Users\cware\Desktop\Steller20November\TagTesting20Nov2013\M3.DSG	11-1-2013	14:56:54	16669.000000	1666.900000	49730.666265	20.000000
C:\Users\cware\Desktop\Steller20November\TagTesting20Nov2013\M3.DSG	11-1-2013	14:56:54	16670.000000	1667.000000	49726.882444	20.000000
C:\Users\cware\Desktop\Steller20November\TagTesting20Nov2013\M3.DSG	11-1-2013	14:56:54	16671.000000	1667.100000	49745.451518	20.000000
C:\Users\cware\Desktop\Steller20November\TagTesting20Nov2013\M3.DSG	11-1-2013	14:56:54	16672.000000	1667.200000	49729.371207	20.000000
C:\Users\cware\Desktop\Steller20November\TagTesting20Nov2013\M3.DSG	11-1-2013	14:56:54	16673.000000	1667.300000	49743.509302	20.000000
C:\Users\cware\Desktop\Steller20November\TagTesting20Nov2013\M3.DSG	11-1-2013	14:56:54	16674.000000	1667.400000	49748.388019	20.000000
C:\Users\cware\Desktop\Steller20November\TagTesting20Nov2013\M3.DSG	11-1-2013	14:56:54	16675.000000	1667.500000	49753.241819	20.000000
C:\Users\cware\Desktop\Steller20November\TagTesting20Nov2013\M3.DSG	11-1-2013	14:56:54	16676.000000	1667.600000	49764.641912	20.000000
C:\Users\cware\Desktop\Steller20November\TagTesting20Nov2013\M3.DSG	11-1-2013	14:56:54	16677.000000	1667.700000	49783.061383	20.000000
C:\Users\cware\Desktop\Steller20November\TagTesting20Nov2013\M3.DSG	11-1-2013	14:56:54	16678.000000	1667.800000	49789.283705	20.000000
C:\Users\cware\Desktop\Steller20November\TagTesting20Nov2013\M3.DSG	11-1-2013	14:56:54	16679.000000	1667.900000	49795.058691	20.000000
C:\Users\cware\Desktop\Steller20November\TagTesting20Nov2013\M3.DSG	11-1-2013	14:56:54	16680.000000	1668.000000	49793.888778	20.000000
C:\Users\cware\Desktop\Steller20November\TagTesting20Nov2013\M3.DSG	11-1-2013	14:56:54	16681.000000	1668.100000	49790.876993	20.000000
C:\Users\cware\Desktop\Steller20November\TagTesting20Nov2013\M3.DSG	11-1-2013	14:56:54	16682.000000	1668.200000	49805.189430	20.000000
C:\Users\cware\Desktop\Steller20November\TagTesting20Nov2013\M3.DSG	11-1-2013	14:56:54	16683.000000	1668.300000	49798.717573	20.000000
C:\Users\cware\Desktop\Steller20November\TagTesting20Nov2013\M3.DSG	11-1-2013	14:56:54	16684.000000	1668.400000	49813.079516	20.000000
C:\Users\cware\Desktop\Steller20November\TagTesting20Nov2013\M3.DSG	11-1-2013	14:56:54	16685.000000	1668.500000	49810.914062	20.000000
C:\Users\cware\Desktop\Steller20November\TagTesting20Nov2013\M3.DSG	11-1-2013	14:56:54	16686.000000	1668.600000	49824.081043	20.000000
C:\Users\cware\Desktop\Steller20November\TagTesting20Nov2013\M3.DSG	11-1-2013	14:56:54	16687.000000	1668.700000	49828.113478	20.000000
C:\Users\cware\Desktop\Steller20November\TagTesting20Nov2013\M3.DSG	11-1-2013	14:56:54	16688.000000	1668.800000	49830.901335	20.000000
C:\Users\cware\Desktop\Steller20November\TagTesting20Nov2013\M3.DSG	11-1-2013	14:56:54	16689.000000	1668.900000	49837.920594	20.000000
C:\Users\cware\Desktop\Steller20November\TagTesting20Nov2013\M3.DSG	11-1-2013	14:56:54	16690.000000	1669.000000	49844.217982	20.000000
C:\Users\cware\Desktop\Steller20November\TagTesting20Nov2013\M3.DSG	11-1-2013	14:56:54	16691.000000	1669.100000	49843.944115	20.000000
C:\Users\cware\Desktop\Steller20November\TagTesting20Nov2013\M3.DSG	11-1-2013	14:56:54	16692.000000	1669.200000	49855.069952	20.000000
C:\Users\cware\Desktop\Steller20November\TagTesting20Nov2013\M3.DSG	11-1-2013	14:56:54	16693.000000	1669.300000	49841.305337	20.000000
C:\Users\cware\Desktop\Steller20November\TagTesting20Nov2013\M3.DSG	11-1-2013	14:56:54	16694.000000	1669.400000	49852.580853	20.000000
C:\Users\cware\Desktop\Steller20November\TagTesting20Nov2013\M3.DSG	11-1-2013	14:56:54	16695.000000	1669.500000	49846.656643	20.000000
C:\Users\cware\Desktop\Steller20November\TagTesting20Nov2013\M3.DSG	11-1-2013	14:56:54	16696.000000	1669.600000	49853.626250	20.000000
C:\Users\cware\Desktop\Steller20November\TagTesting20Nov2013\M3.DSG	11-1-2013	14:56:54	16697.000000	1669.700000	49839.761861	20.000000
C:\Users\cware\Desktop\Steller20November\TagTesting20Nov2013\M3.DSG	11-1-2013	14:56:54	16698.000000	1669.800000	49822.089778	20.000000
C:\Users\cware\Desktop\Steller20November\TagTesting20Nov2013\M3.DSG	11-1-2013	14:56:54	16699.000000	1669.900000	49801.206515	20.000000
C:\Users\cware\Desktop\Steller20November\TagTesting20Nov2013\M3.DSG	11-1-2013	14:56:54	16700.000000	1670.000000	49775.369765	20.000000
C:\Users\cware\Desktop\Steller20November\TagTesting20Nov2013\M3.DSG	11-1-2013	14:56:54	16701.000000	1670.100000	49756.552082	20.000000
C:\Users\cware\Desktop\Steller20November\TagTesting20Nov2013\M3.DSG	11-1-2013	14:56:54	16702.000000	1670.200000	49734.772400	20.000000
C:\Users\cware\Desktop\Steller20November\TagTesting20Nov2013\M3.DSG	11-1-2013	14:56:54	16703.000000	1670.300000	49705.998448	20.000000
C:\Users\cware\Desktop\Steller20November\TagTesting20Nov2013\M3.DSG	11-1-2013	14:56:54	16704.000000	1670.400000	49688.972549	20.000000
C:\Users\cware\Desktop\Steller20November\TagTesting20Nov2013\M3.DSG	11-1-2013	14:56:54	16705.000000	1670.500000	49668.611669	20.000000
C:\Users\cware\Desktop\Steller20November\TagTesting20Nov2013\M3.DSG	11-1-2013	14:56:54	16706.000000	1670.600000	49647.728248	20.000000
C:\Users\cware\Desktop\Steller20November\TagTesting20Nov2013\M3.DSG	11-1-2013	14:56:54	16707.000000	1670.700000	49631.349861	20.000000
C:\Users\cware\Desktop\Steller20November\TagTesting20Nov2013\M3.DSG	11-1-2013	14:56:54	16708.000000	1670.800000	49613.004812	20.000000
C:\Users\cware\Desktop\Steller20November\TagTesting20Nov2013\M3.DSG	11-1-2013	14:56:54	16709.000000	1670.900000	49596.402483	20.000000
C:\Users\cware\Desktop\Steller20November\TagTesting20Nov2013\M3.DSG	11-1-2013	14:56:54	16710.000000	1671.000000	49580.620942	20.000000
C:\Users\cware\Desktop\Steller20November\TagTesting20Nov2013\M3.DSG	11-1-2013	14:56:54	16711.000000	1671.100000	49563.843768	20.000000
C:\Users\cware\Desktop\Steller20November\TagTesting20Nov2013\M3.DSG	11-1-2013	14:56:54	16712.000000	1671.200000	49552.693380	20.000000
C:\Users\cware\Desktop\Steller20November\TagTesting20Nov2013\M3.DSG	11-1-2013	14:56:54	16713.000000	1671.300000	49537.103708	20.000000
C:\Users\cware\Desktop\Steller20November\TagTesting20Nov2013\M3.DSG	11-1-2013	14:56:54	16714.000000	1671.400000	49511.238080	20.000000
C:\Users\cware\Desktop\Steller20November\TagTesting20Nov2013\M3.DSG	11-1-2013	14:56:54	16715.000000	1671.500000	49437.426190	20.000000
C:\Users\cware\Desktop\Steller20November\TagTesting20Nov2013\M3.DSG	11-1-2013	14:56:54	16716.000000	1671.600000	49265.155747	20.000000
C:\Users\cware\Desktop\Steller20November\TagTesting20Nov2013\M3.DSG	11-1-2013	14:56:54	16717.000000	1671.700000	49615.702076	20.000000
C:\Users\cware\Desktop\Steller20November\TagTesting20Nov2013\M3.DSG	11-1-2013	14:56:54	16718.000000	1671.800000	49540.484721	20.000000
C:\Users\cware\Desktop\Steller20November\TagTesting20Nov2013\M3.DSG	11-1-2013	14:56:54	16719.000000	1671.900000	49555.665881	20.000000
C:\Users\cware\Desktop\Steller20November\TagTesting20Nov2013\M3.DSG	11-1-2013	14:56:54	16720.000000	1672.000000	49586.752664	20.000000
C:\Users\cware\Desktop\Steller20November\TagTesting20Nov2013\M3.DSG	11-1-2013	14:56:54	16721.000000	1672.100000	49576.821528	20.000000
C:\Users\cware\Desktop\Steller20November\TagTesting20Nov2013\M3.DSG	11-1-2013	14:56:54	16722.000000	1672.200000	49561.165484	20.000000
C:\Users\cware\Desktop\Steller20November\TagTesting20Nov2013\M3.DSG	11-1-2013	14:56:54	16723.000000	1672.300000	49558.750636	20.000000
C:\Users\cware\Desktop\Steller20November\TagTesting20Nov2013\M3.DSG	11-1-2013	14:56:54	16724.000000	1672.400000	49549.714164	20.000000
C:\Users\cware\Desktop\Steller20November\TagTesting20Nov2013\M3.DSG	11-1-2013	14:56:54	16725.000000	1672.500000	49545.584065	20.000000
C:\Users\cware\Desktop\Steller20November\TagTesting20Nov2013\M3.DSG	11-1-2013	14:56:54	16726.000000	1672.600000	49537.092368	20.000000
C:\Users\cware\Desktop\Steller20November\TagTesting20Nov2013\M3.DSG	11-1-2013	14:56:54	16727.000000	1672.700000	49538.189427	20.000000
C:\Users\cware\Desktop\Steller20November\TagTesting20Nov2013\M3.DSG	11-1-2013	14:56:54	16728.000000	1672.800000	49540.751284	20.000000
C:\Users\cware\Desktop\Steller20November\TagTesting20Nov2013\M3.DSG	11-1-2013	14:56:54	16729.000000	1672.900000	49552.695652	20.000000
C:\Users\cware\Desktop\Steller20November\TagTesting20Nov2013\M3.DSG	11-1-2013	14:56:54	16730.000000	1673.000000	49576.571466	20.000000
C:\Users\cware\Desktop\Steller20November\TagTesting20Nov2013\M3.DSG	11-1-2013	14:56:54	16731.000000	1673.100000	49591.480327	20.000000
C:\Users\cware\Desktop\Steller20November\TagTesting20Nov2013\M3.DSG	11-1-2013	14:56:54	16732.000000	1673.200000	49589.167560	20.000000
C:\Users\cware\Desktop\Steller20November\TagTesting20Nov2013\M3.DSG	11-1-2013	14:56:54	16733.000000	1673.300000	49527.913739	20.000000
C:\Users\cware\Desktop\Steller20November\TagTesting20Nov2013\M3.DSG	11-1-2013	14:56:54	16734.000000	1673.400000	49489.887614	20.000000
C:\Users\cware\Desktop\Steller20November\TagTesting20Nov2013\M3.DSG	11-1-2013	14:56:54	16735.000000	1673.500000	49477.625468	20.000000
C:\Users\cware\Desktop\Steller20November\TagTesting20Nov2013\M3.DSG	11-1-2013	14:56:54	16736.000000	1673.600000	49417.286638	20.000000
C:\Users\cware\Desktop\Steller20November\TagTesting20Nov2013\M3.DSG	11-1-2013	14:56:54	16737.000000	1673.700000	49511.044587	20.000000
C:\Users\cware\Desktop\Steller20November\TagTesting20Nov2013\M3.DSG	11-1-2013	14:56:54	16738.000000	1673.800000	49507.953122	20.000000
C:\Users\cware\Desktop\Steller20November\TagTesting20Nov2013\M3.DSG	11-1-2013	14:56:54	16739.000000	1673.900000	49534.611482	20.000000
C:\Users\cware\Desktop\Steller20November\TagTesting20Nov2013\M3.DSG	11-1-2013	14:56:54	16740.000000	1674.000000	49554.496430	20.000000
C:\Users\cware\Desktop\Steller20November\TagTesting20Nov2013\M3.DSG	11-1-2013	14:56:54	16741.000000	1674.100000	49502.426755	20.000000
C:\Users\cware\Desktop\Steller20November\TagTesting20Nov2013\M3.DSG	11-1-2013	14:56:54	16742.000000	1674.200000	49496.391050	20.000000
C:\Users\cware\Desktop\Steller20November\TagTesting20Nov2013\M3.DSG	11-1-2013	14:56:54	16743.000000	1674.300000	49636.592620	20.000000
C:\Users\cware\Desktop\Steller20November\TagTesting20Nov2013\M3.DSG	11-1-2013	14:56:54	16744.000000	1674.400000	49519.161882	20.000000
C:\Users\cware\Desktop\Steller20November\TagTesting20Nov2013\M3.DSG	11-1-2013	14:56:54	16745.000000	1674.500000	49458.635801	20.000000
C:\Users\cware\Desktop\Steller20November\TagTesting20Nov2013\M3.DSG	11-1-2013	14:56:54	16746.000000	1674.600000	49474.821939	20.000000
C:\Users\cware\Desktop\Steller20November\TagTesting20Nov2013\M3.DSG	11-1-2013	14:56:54	16747.000000	1674.700000	49494.986740	20.000000
C:\Users\cware\Desktop\Steller20November\TagTesting20Nov2013\M3.DSG	11-1-2013	14:56:54	16748.000000	1674.800000	49513.781929	20.000000
C:\Users\cware\Desktop\Steller20November\TagTesting20Nov2013\M3.DSG	11-1-2013	14:56:54	16749.000000	1674.900000	49520.503953	20.000000
C:\Users\cware\Desktop\Steller20November\TagTesting20Nov2013\M3.DSG	11-1-2013	14:56:54	16750.000000	1675.000000	49519.781979	20.000000
C:\Users\cware\Desktop\Steller20November\TagTesting20Nov2013\M3.DSG	11-1-2013	14:56:54	16751.000000	1675.100000	49517.739694	20.000000
C:\Users\cware\Desktop\Steller20November\TagTesting20Nov2013\M3.DSG	11-1-2013	14:56:54	16752.000000	1675.200000	49513.631115	20.000000
C:\Users\cware\Desktop\Steller20November\TagTesting20Nov2013\M3.DSG	11-1-2013	14:56:54	16753.000000	1675.300000	49507.507175	20.000000
C:\Users\cware\Desktop\Steller20November\TagTesting20Nov2013\M3.DSG	11-1-2013	14:56:54	16754.000000	1675.400000	49503.325191	20.000000
C:\Users\cware\Desktop\Steller20November\TagTesting20Nov2013\M3.DSG	11-1-2013	14:56:54	16755.000000	1675.500000	49493.493730	20.000000
C:\Users\cware\Desktop\Steller20November\TagTesting20Nov2013\M3.DSG	11-1-2013	14:56:54	16756.000000	1675.600000	49499.393290	20.000000
C:\Users\cware\Desktop\Steller20November\TagTesting20Nov2013\M3.DSG	11-1-2013	14:56:54	16757.000000	1675.700000	49510.547398	20.000000
C:\Users\cware\Desktop\Steller20November\TagTesting20Nov2013\M3.DSG	11-1-2013	14:56:54	16758.000000	1675.800000	49515.376818	20.000000
C:\Users\cware\Desktop\Steller20November\TagTesting20Nov2013\M3.DSG	11-1-2013	14:56:54	16759.000000	1675.900000	49514.879331	20.000000
C:\Users\cware\Desktop\Steller20November\TagTesting20Nov2013\M3.DSG	11-1-2013	14:56:54	16760.000000	1676.000000	49514.331928	20.000000
C:\Users\cware\Desktop\Steller20November\TagTesting20Nov2013\M3.DSG	11-1-2013	14:56:54	16761.000000	1676.100000	49520.605680	20.000000
C:\Users\cware\Desktop\Steller20November\TagTesting20Nov2013\M3.DSG	11-1-2013	14:56:54	16762.000000	1676.200000	49521.353822	20.000000
C:\Users\cware\Desktop\Steller20November\TagTesting20Nov2013\M3.DSG	11-1-2013	14:56:54	16763.000000	1676.300000	49522.794567	20.000000
C:\Users\cware\Desktop\Steller20November\TagTesting20Nov2013\M3.DSG	11-1-2013	14:56:54	16764.000000	1676.400000	49530.438889	20.000000
C:\Users\cware\Desktop\Steller20November\TagTesting20Nov2013\M3.DSG	11-1-2013	14:56:54	16765.000000	1676.500000	49531.288611	20.000000
C:\Users\cware\Desktop\Steller20November\TagTesting20Nov2013\M3.DSG	11-1-2013	14:56:54	16766.000000	1676.600000	49537.016364	20.000000
C:\Users\cware\Desktop\Steller20November\TagTesting20Nov2013\M3.DSG	11-1-2013	14:56:54	16767.000000	1676.700000	49551.378974	20.000000
C:\Users\cware\Desktop\Steller20November\TagTesting20Nov2013\M3.DSG	11-1-2013	14:56:54	16768.000000	1676.800000	49565.120561	20.000000
C:\Users\cware\Desktop\Steller20November\TagTesting20Nov2013\M3.DSG	11-1-2013	14:56:54	16769.000000	1676.900000	49594.068445	20.000000
C:\Users\cware\Desktop\Steller20November\TagTesting20Nov2013\M3.DSG	11-1-2013	14:56:54	16770.000000	1677.000000	49616.893961	20.000000
C:\Users\cware\Desktop\Steller20November\TagTesting20Nov2013\M3.DSG	11-1-2013	14:56:54	16771.000000	1677.100000	49621.523498	20.000000
C:\Users\cware\Desktop\Steller20November\TagTesting20Nov2013\M3.DSG	11-1-2013	14:56:54	16772.000000	1677.200000	49642.507283	20.000000
C:\Users\cware\Desktop\Steller20November\TagTesting20Nov2013\M3.DSG	11-1-2013	14:56:54	16773.000000	1677.300000	49654.354672	20.000000
C:\Users\cware\Desktop\Steller20November\TagTesting20Nov2013\M3.DSG	11-1-2013	14:56:54	16774.000000	1677.400000	49647.285870	20.000000
C:\Users\cware\Desktop\Steller20November\TagTesting20Nov2013\M3.DSG	11-1-2013	14:56:54	16775.000000	1677.500000	49656.545418	20.000000
C:\Users\cware\Desktop\Steller20November\TagTesting20Nov2013\M3.DSG	11-1-2013	14:56:54	16776.000000	1677.600000	49659.830983	20.000000
C:\Users\cware\Desktop\Steller20November\TagTesting20Nov2013\M3.DSG	11-1-2013	14:56:54	16777.000000	1677.700000	49672.201624	20.000000
C:\Users\cware\Desktop\Steller20November\TagTesting20Nov2013\M3.DSG	11-1-2013	14:56:54	16778.000000	1677.800000	49677.901946	20.000000
C:\Users\cware\Desktop\Steller20November\TagTesting20Nov2013\M3.DSG	11-1-2013	14:56:54	16779.000000	1677.900000	49686.289729	20.000000
C:\Users\cware\Desktop\Steller20November\TagTesting20Nov2013\M3.DSG	11-1-2013	14:56:54	16780.000000	1678.000000	49706.376878	20.000000
C:\Users\cware\Desktop\Steller20November\TagTesting20Nov2013\M3.DSG	11-1-2013	14:56:54	16781.000000	1678.100000	49701.622355	20.000000
C:\Users\cware\Desktop\Steller20November\TagTesting20Nov2013\M3.DSG	11-1-2013	14:56:54	16782.000000	1678.200000	49719.294790	20.000000
C:\Users\cware\Desktop\Steller20November\TagTesting20Nov2013\M3.DSG	11-1-2013	14:56:54	16783.000000	1678.300000	49721.535153	20.000000
C:\Users\cware\Desktop\Steller20November\TagTesting20Nov2013\M3.DSG	11-1-2013	14:56:54	16784.000000	1678.400000	49729.151789	20.000000
C:\Users\cware\Desktop\Steller20November\TagTesting20Nov2013\M3.DSG	11-1-2013	14:56:54	16785.000000	1678.500000	49740.725768	20.000000
C:\Users\cware\Desktop\Steller20November\TagTesting20Nov2013\M3.DSG	11-1-2013	14:56:54	16786.000000	1678.600000	49743.986585	20.000000
C:\Users\cware\Desktop\Steller20November\TagTesting20Nov2013\M3.DSG	11-1-2013	14:56:54	16787.000000	1678.700000	49758.124419	20.000000
C:\Users\cware\Desktop\Steller20November\TagTesting20Nov2013\M3.DSG	11-1-2013	14:56:54	16788.000000	1678.800000	49765.069180	20.000000
C:\Users\cware\Desktop\Steller20November\TagTesting20Nov2013\M3.DSG	11-1-2013	14:56:54	16789.000000	1678.900000	49775.995943	20.000000
C:\Users\cware\Desktop\Steller20November\TagTesting20Nov2013\M3.DSG	11-1-2013	14:56:54	16790.000000	1679.000000	49784.010866	20.000000
C:\Users\cware\Desktop\Steller20November\TagTesting20Nov2013\M3.DSG	11-1-2013	14:56:54	16791.000000	1679.100000	49787.420505	20.000000
C:\Users\cware\Desktop\Steller20November\TagTesting20Nov2013\M3.DSG	11-1-2013	14:56:54	16792.000000	1679.200000	49810.096113	20.000000
C:\Users\cware\Desktop\Steller20November\TagTesting20Nov2013\M3.DSG	11-1-2013	14:56:54	16793.000000	1679.300000	49813.182435	20.000000
C:\Users\cware\Desktop\Steller20November\TagTesting20Nov2013\M3.DSG	11-1-2013	14:56:54	16794.000000	1679.400000	49816.567000	20.000000
C:\Users\cware\Desktop\Steller20November\TagTesting20Nov2013\M3.DSG	11-1-2013	14:56:54	16795.000000	1679.500000	49821.246462	20.000000
C:\Users\cware\Desktop\Steller20November\TagTesting20Nov2013\M3.DSG	11-1-2013	14:56:54	16796.000000	1679.600000	49827.767984	20.000000
C:\Users\cware\Desktop\Steller20November\TagTesting20Nov2013\M3.DSG	11-1-2013	14:56:54	16797.000000	1679.700000	49848.651799	20.000000
C:\Users\cware\Desktop\Steller20November\TagTesting20Nov2013\M3.DSG	11-1-2013	14:56:54	16798.000000	1679.800000	49843.499188	20.000000
C:\Users\cware\Desktop\Steller20November\TagTesting20Nov2013\M3.DSG	11-1-2013	14:56:54	16799.000000	1679.900000	49854.550349	20.000000
C:\Users\cware\Desktop\Steller20November\TagTesting20Nov2013\M3.DSG	11-1-2013	14:56:54	16800.000000	1680.000000	49865.328132	20.000000
C:\Users\cware\Desktop\Steller20November\TagTesting20Nov2013\M3.DSG	11-1-2013	14:56:54	16801.000000	1680.100000	49867.294774	20.000000
C:\Users\cware\Desktop\Steller20November\TagTesting20Nov2013\M3.DSG	11-1-2013	14:56:54	16802.000000	1680.200000	49882.054943	20.000000
C:\Users\cware\Desktop\Steller20November\TagTesting20Nov2013\M3.DSG	11-1-2013	14:56:54	16803.000000	1680.300000	49894.923574	20.000000
C:\Users\cware\Desktop\Steller20November\TagTesting20Nov2013\M3.DSG	11-1-2013	14:56:54	16804.000000	1680.400000	49903.809652	20.000000
C:\Users\cware\Desktop\Steller20November\TagTesting20Nov2013\M3.DSG	11-1-2013	14:56:54	16805.000000	1680.500000	49912.148030	20.000000
C:\Users\cware\Desktop\Steller20November\TagTesting20Nov2013\M3.DSG	11-1-2013	14:56:54	16806.000000	1680.600000	49911.923748	20.000000
C:\Users\cware\Desktop\Steller20November\TagTesting20Nov2013\M3.DSG	11-1-2013	14:56:54	16807.000000	1680.700000	49921.407154	20.000000
C:\Users\cware\Desktop\Steller20November\TagTesting20Nov2013\M3.DSG	11-1-2013	14:56:54	16808.000000	1680.800000	49922.079124	20.000000
C:\Users\cware\Desktop\Steller20November\TagTesting20Nov2013\M3.DSG	11-1-2013	14:56:54	16809.000000	1680.900000	49927.107105	20.000000
C:\Users\cware\Desktop\Steller20November\TagTesting20Nov2013\M3.DSG	11-1-2013	14:56:54	16810.000000	1681.000000	49936.565322	20.000000
C:\Users\cware\Desktop\Steller20November\TagTesting20Nov2013\M3.DSG	11-1-2013	14:56:54	16811.000000	1681.100000	49940.149731	20.000000
C:\Users\cware\Desktop\Steller20November\TagTesting20Nov2013\M3.DSG	11-1-2013	14:56:54	16812.000000	1681.200000	49939.776269	20.000000
C:\Users\cware\Desktop\Steller20November\TagTesting20Nov2013\M3.DSG	11-1-2013	14:56:54	16813.000000	1681.300000	49951.723774	20.000000
C:\Users\cware\Desktop\Steller20November\TagTesting20Nov2013\M3.DSG	11-1-2013	14:56:54	16814.000000	1681.400000	49957.548166	20.000000
C:\Users\cware\Desktop\Steller20November\TagTesting20Nov2013\M3.DSG	11-1-2013	14:56:54	16815.000000	1681.500000	49960.211459	20.000000
C:\Users\cware\Desktop\Steller20November\TagTesting20Nov2013\M3.DSG	11-1-2013	14:56:54	16816.000000	1681.600000	49959.564239	20.000000
C:\Users\cware\Desktop\Steller20November\TagTesting20Nov2013\M3.DSG	11-1-2013	14:56:54	16817.000000	1681.700000	49963.048989	20.000000
C:\Users\cware\Desktop\Steller20November\TagTesting20Nov2013\M3.DSG	11-1-2013	14:56:54	16818.000000	1681.800000	49966.906762	20.000000
C:\Users\cware\Desktop\Steller20November\TagTesting20Nov2013\M3.DSG	11-1-2013	14:56:54	16819.000000	1681.900000	49971.138246	20.000000
C:\Users\cware\Desktop\Steller20November\TagTesting20Nov2013\M3.DSG	11-1-2013	14:56:54	16820.000000	1682.000000	49976.066465	20.000000
C:\Users\cware\Desktop\Steller20November\TagTesting20Nov2013\M3.DSG	11-1-2013	14:56:54	16821.000000	1682.100000	49980.920186	20.000000
C:\Users\cware\Desktop\Steller20November\TagTesting20Nov2013\M3.DSG	11-1-2013	14:56:54	16822.000000	1682.200000	49979.576005	20.000000
C:\Users\cware\Desktop\Steller20November\TagTesting20Nov2013\M3.DSG	11-1-2013	14:56:54	16823.000000	1682.300000	49987.939537	20.000000
C:\Users\cware\Desktop\Steller20November\TagTesting20Nov2013\M3.DSG	11-1-2013	14:56:54	16824.000000	1682.400000	49988.611402	20.000000
C:\Users\cware\Desktop\Steller20November\TagTesting20Nov2013\M3.DSG	11-1-2013	14:56:54	16825.000000	1682.500000	49993.813523	20.000000
C:\Users\cware\Desktop\Steller20November\TagTesting20Nov2013\M3.DSG	11-1-2013	14:56:54	16826.000000	1682.600000	49995.954025	20.000000
C:\Users\cware\Desktop\Steller20November\TagTesting20Nov2013\M3.DSG	11-1-2013	14:56:54	16827.000000	1682.700000	49995.107721	20.000000
C:\Users\cware\Desktop\Steller20November\TagTesting20Nov2013\M3.DSG	11-1-2013	14:56:54	16828.000000	1682.800000	49997.995147	20.000000
C:\Users\cware\Desktop\Steller20November\TagTesting20Nov2013\M3.DSG	11-1-2013	14:56:54	16829.000000	1682.900000	49998.343310	20.000000
C:\Users\cware\Desktop\Steller20November\TagTesting20Nov2013\M3.DSG	11-1-2013	14:56:54	16830.000000	1683.000000	50002.077013	20.000000
C:\Users\cware\Desktop\Steller20November\TagTesting20Nov2013\M3.DSG	11-1-2013	14:56:54	16831.000000	1683.100000	50008.523809	20.000000
C:\Users\cware\Desktop\Steller20November\TagTesting20Nov2013\M3.DSG	11-1-2013	14:56:54	16832.000000	1683.200000	50019.749498	20.000000
C:\Users\cware\Desktop\Steller20November\TagTesting20Nov2013\M3.DSG	11-1-2013	14:56:54	16833.000000	1683.300000	50026.794056	20.000000
C:\Users\cware\Desktop\Steller20November\TagTesting20Nov2013\M3.DSG	11-1-2013	14:56:54	16834.000000	1683.400000	50026.744015	20.000000
C:\Users\cware\Desktop\Steller20November\TagTesting20Nov2013\M3.DSG	11-1-2013	14:56:54	16835.000000	1683.500000	50031.249424	20.000000
C:\Users\cware\Desktop\Steller20November\TagTesting20Nov2013\M3.DSG	11-1-2013	14:56:54	16836.000000	1683.600000	50033.414878	20.000000
C:\Users\cware\Desktop\Steller20November\TagTesting20Nov2013\M3.DSG	11-1-2013	14:56:54	16837.000000	1683.700000	50034.310876	20.000000
C:\Users\cware\Desktop\Steller20November\TagTesting20Nov2013\M3.DSG	11-1-2013	14:56:54	16838.000000	1683.800000	50034.161714	20.000000
C:\Users\cware\Desktop\Steller20November\TagTesting20Nov2013\M3.DSG	11-1-2013	14:56:54	16839.000000	1683.900000	50033.414755	20.000000
C:\Users\cware\Desktop\Steller20November\TagTesting20Nov2013\M3.DSG	11-1-2013	14:56:54	16840.000000	1684.000000	50033.788213	20.000000
C:\Users\cware\Desktop\Steller20November\TagTesting20Nov2013\M3.DSG	11-1-2013	14:56:54	16841.000000	1684.100000	50038.841176	20.000000
C:\Users\cware\Desktop\Steller20November\TagTesting20Nov2013\M3.DSG	11-1-2013	14:56:54	16842.000000	1684.200000	50049.220895	20.000000
C:\Users\cware\Desktop\Steller20November\TagTesting20Nov2013\M3.DSG	11-1-2013	14:56:54	16843.000000	1684.300000	50041.828021	20.000000
C:\Users\cware\Desktop\Steller20November\TagTesting20Nov2013\M3.DSG	11-1-2013	14:56:54	16844.000000	1684.400000	50045.935121	20.000000
C:\Users\cware\Desktop\Steller20November\TagTesting20Nov2013\M3.DSG	11-1-2013	14:56:54	16845.000000	1684.500000	50044.765216	20.000000
C:\Users\cware\Desktop\Steller20November\TagTesting20Nov2013\M3.DSG	11-1-2013	14:56:54	16846.000000	1684.600000	50047.876674	20.000000
C:\Users\cware\Desktop\Steller20November\TagTesting20Nov2013\M3.DSG	11-1-2013	14:56:54	16847.000000	1684.700000	50048.449050	20.000000
C:\Users\cware\Desktop\Steller20November\TagTesting20Nov2013\M3.DSG	11-1-2013	14:56:54	16848.000000	1684.800000	50051.933790	20.000000
C:\Users\cware\Desktop\Steller20November\TagTesting20Nov2013\M3.DSG	11-1-2013	14:56:54	16849.000000	1684.900000	50044.342051	20.000000
C:\Users\cware\Desktop\Steller20November\TagTesting20Nov2013\M3.DSG	11-1-2013	14:56:54	16850.000000	1685.000000	50052.307283	20.000000
C:\Users\cware\Desktop\Steller20November\TagTesting20Nov2013\M3.DSG	11-1-2013	14:56:54	16851.000000	1685.100000	50049.594055	20.000000
C:\Users\cware\Desktop\Steller20November\TagTesting20Nov2013\M3.DSG	11-1-2013	14:56:54	16852.000000	1685.200000	50048.025880	20.000000
C:\Users\cware\Desktop\Steller20November\TagTesting20Nov2013\M3.DSG	11-1-2013	14:56:54	16853.000000	1685.300000	50053.377667	20.000000
C:\Users\cware\Desktop\Steller20November\TagTesting20Nov2013\M3.DSG	11-1-2013	14:56:54	16854.000000	1685.400000	50048.001191	20.000000
C:\Users\cware\Desktop\Steller20November\TagTesting20Nov2013\M3.DSG	11-1-2013	14:56:54	16855.000000	1685.500000	50053.253116	20.000000
C:\Users\cware\Desktop\Steller20November\TagTesting20Nov2013\M3.DSG	11-1-2013	14:56:54	16856.000000	1685.600000	50047.602991	20.000000
C:\Users\cware\Desktop\Steller20November\TagTesting20Nov2013\M3.DSG	11-1-2013	14:56:54	16857.000000	1685.700000	50049.320460	20.000000
C:\Users\cware\Desktop\Steller20November\TagTesting20Nov2013\M3.DSG	11-1-2013	14:56:54	16858.000000	1685.800000	50050.042067	20.000000
C:\Users\cware\Desktop\Steller20November\TagTesting20Nov2013\M3.DSG	11-1-2013	14:56:54	16859.000000	1685.900000	50054.522686	20.000000
C:\Users\cware\Desktop\Steller20November\TagTesting20Nov2013\M3.DSG	11-1-2013	14:56:54	16860.000000	1686.000000	50052.506486	20.000000
C:\Users\cware\Desktop\Steller20November\TagTesting20Nov2013\M3.DSG	11-1-2013	14:56:54	16861.000000	1686.100000	50057.434853	20.000000
C:\Users\cware\Desktop\Steller20November\TagTesting20Nov2013\M3.DSG	11-1-2013	14:56:54	16862.000000	1686.200000	50058.853502	20.000000
C:\Users\cware\Desktop\Steller20November\TagTesting20Nov2013\M3.DSG	11-1-2013	14:56:54	16863.000000	1686.300000	50061.467284	20.000000
C:\Users\cware\Desktop\Steller20November\TagTesting20Nov2013\M3.DSG	11-1-2013	14:56:54	16864.000000	1686.400000	50060.173188	20.000000
C:\Users\cware\Desktop\Steller20November\TagTesting20Nov2013\M3.DSG	11-1-2013	14:56:54	16865.000000	1686.500000	50063.956634	20.000000
C:\Users\cware\Desktop\Steller20November\TagTesting20Nov2013\M3.DSG	11-1-2013	14:56:54	16866.000000	1686.600000	50063.682692	20.000000
C:\Users\cware\Desktop\Steller20November\TagTesting20Nov2013\M3.DSG	11-1-2013	14:56:54	16867.000000	1686.700000	50062.911223	20.000000
C:\Users\cware\Desktop\Steller20November\TagTesting20Nov2013\M3.DSG	11-1-2013	14:56:54	16868.000000	1686.800000	50063.409057	20.000000
C:\Users\cware\Desktop\Steller20November\TagTesting20Nov2013\M3.DSG	11-1-2013	14:56:54	16869.000000	1686.900000	50058.679765	20.000000
C:\Users\cware\Desktop\Steller20November\TagTesting20Nov2013\M3.DSG	11-1-2013	14:56:54	16870.000000	1687.000000	50057.360808	20.000000
C:\Users\cware\Desktop\Steller20November\TagTesting20Nov2013\M3.DSG	11-1-2013	14:56:54	16871.000000	1687.100000	50053.303547	20.000000
C:\Users\cware\Desktop\Steller20November\TagTesting20Nov2013\M3.DSG	11-1-2013	14:56:54	16872.000000	1687.200000	50058.779601	20.000000
C:\Users\cware\Desktop\Steller20November\TagTesting20Nov2013\M3.DSG	11-1-2013	14:56:54	16873.000000	1687.300000	50050.192173	20.000000
C:\Users\cware\Desktop\Steller20November\TagTesting20Nov2013\M3.DSG	11-1-2013	14:56:54	16874.000000	1687.400000	50056.315600	20.000000
C:\Users\cware\Desktop\Steller20November\TagTesting20Nov2013\M3.DSG	11-1-2013	14:56:54	16875.000000	1687.500000	50056.066487	20.000000
C:\Users\cware\Desktop\Steller20November\TagTesting20Nov2013\M3.DSG	11-1-2013	14:56:54	16876.000000	1687.600000	50051.760264	20.000000
C:\Users\cware\Desktop\Steller20November\TagTesting20Nov2013\M3.DSG	11-1-2013	14:56:54	16877.000000	1687.700000	50055.643467	20.000000
C:\Users\cware\Desktop\Steller20November\TagTesting20Nov2013\M3.DSG	11-1-2013	14:56:54	16878.000000	1687.800000	50048.449971	20.000000
C:\Users\cware\Desktop\Steller20November\TagTesting20Nov2013\M3.DSG	11-1-2013	14:56:54	16879.000000	1687.900000	50049.619907	20.000000
C:\Users\cware\Desktop\Steller20November\TagTesting20Nov2013\M3.DSG	11-1-2013	14:56:54	16880.000000	1688.000000	50050.715187	20.000000
C:\Users\cware\Desktop\Steller20November\TagTesting20Nov2013\M3.DSG	11-1-2013	14:56:54	16881.000000	1688.100000	50046.757605	20.000000
C:\Users\cware\Desktop\Steller20November\TagTesting20Nov2013\M3.DSG	11-1-2013	14:56:54	16882.000000	1688.200000	50038.916858	20.000000
C:\Users\cware\Desktop\Steller20November\TagTesting20Nov2013\M3.DSG	11-1-2013	14:56:54	16883.000000	1688.300000	50043.870341	20.000000
C:\Users\cware\Desktop\Steller20November\TagTesting20Nov2013\M3.DSG	11-1-2013	14:56:54	16884.000000	1688.400000	50041.107226	20.000000
C:\Users\cware\Desktop\Steller20November\TagTesting20Nov2013\M3.DSG	11-1-2013	14:56:54	16885.000000	1688.500000	50042.526133	20.000000
C:\Users\cware\Desktop\Steller20November\TagTesting20Nov2013\M3.DSG	11-1-2013	14:56:54	16886.000000	1688.600000	50037.075058	20.000000
C:\Users\cware\Desktop\Steller20November\TagTesting20Nov2013\M3.DSG	11-1-2013	14:56:54	16887.000000	1688.700000	50041.456262	20.000000
C:\Users\cware\Desktop\Steller20November\TagTesting20Nov2013\M3.DSG	11-1-2013	14:56:54	16888.000000	1688.800000	50048.674640	20.000000
C:\Users\cware\Desktop\Steller20November\TagTesting20Nov2013\M3.DSG	11-1-2013	14:56:54	16889.000000	1688.900000	50039.713626	20.000000
C:\Users\cware\Desktop\Steller20November\TagTesting20Nov2013\M3.DSG	11-1-2013	14:56:54	16890.000000	1689.000000	50037.150209	20.000000
C:\Users\cware\Desktop\Steller20November\TagTesting20Nov2013\M3.DSG	11-1-2013	14:56:54	16891.000000	1689.100000	50041.231992	20.000000
C:\Users\cware\Desktop\Steller20November\TagTesting20Nov2013\M3.DSG	11-1-2013	14:56:54	16892.000000	1689.200000	50041.829553	20.000000
C:\Users\cware\Desktop\Steller20November\TagTesting20Nov2013\M3.DSG	11-1-2013	14:56:54	16893.000000	1689.300000	50043.920672	20.000000
C:\Users\cware\Desktop\Steller20November\TagTesting20Nov2013\M3.DSG	11-1-2013	14:56:54	16894.000000	1689.400000	50038.618763	20.000000
C:\Users\cware\Desktop\Steller20November\TagTesting20Nov2013\M3.DSG	11-1-2013	14:56:54	16895.000000	1689.500000	50037.623209	20.000000
C:\Users\cware\Desktop\Steller20November\TagTesting20Nov2013\M3.DSG	11-1-2013	14:56:54	16896.000000	1689.600000	50036.080154	20.000000
C:\Users\cware\Desktop\Steller20November\TagTesting20Nov2013\M3.DSG	11-1-2013	14:56:54	16897.000000	1689.700000	50036.926326	20.000000
C:\Users\cware\Desktop\Steller20November\TagTesting20Nov2013\M3.DSG	11-1-2013	14:56:54	16898.000000	1689.800000	50032.719807	20.000000
C:\Users\cware\Desktop\Steller20November\TagTesting20Nov2013\M3.DSG	11-1-2013	14:56:54	16899.000000	1689.900000	50030.280560	20.000000
C:\Users\cware\Desktop\Steller20November\TagTesting20Nov2013\M3.DSG	11-1-2013	14:56:54	16900.000000	1690.000000	50027.542660	20.000000
C:\Users\cware\Desktop\Steller20November\TagTesting20Nov2013\M3.DSG	11-1-2013	14:56:54	16901.000000	1690.100000	50026.024184	20.000000
C:\Users\cware\Desktop\Steller20November\TagTesting20Nov2013\M3.DSG	11-1-2013	14:56:54	16902.000000	1690.200000	50028.737307	20.000000
C:\Users\cware\Desktop\Steller20November\TagTesting20Nov2013\M3.DSG	11-1-2013	14:56:54	16903.000000	1690.300000	50033.267642	20.000000
C:\Users\cware\Desktop\Steller20November\TagTesting20Nov2013\M3.DSG	11-1-2013	14:56:54	16904.000000	1690.400000	50033.790236	20.000000
C:\Users\cware\Desktop\Steller20November\TagTesting20Nov2013\M3.DSG	11-1-2013	14:56:54	16905.000000	1690.500000	50028.911715	20.000000
C:\Users\cware\Desktop\Steller20November\TagTesting20Nov2013\M3.DSG	11-1-2013	14:56:54	16906.000000	1690.600000	50025.750721	20.000000
C:\Users\cware\Desktop\Steller20November\TagTesting20Nov2013\M3.DSG	11-1-2013	14:56:54	16907.000000	1690.700000	50026.472425	20.000000
C:\Users\cware\Desktop\Steller20November\TagTesting20Nov2013\M3.DSG	11-1-2013	14:56:54	16908.000000	1690.800000	50022.813640	20.000000
C:\Users\cware\Desktop\Steller20November\TagTesting20Nov2013\M3.DSG	11-1-2013	14:56:54	16909.000000	1690.900000	50028.613317	20.000000
C:\Users\cware\Desktop\Steller20November\TagTesting20Nov2013\M3.DSG	11-1-2013	14:56:54	16910.000000	1691.000000	50023.535506	20.000000
C:\Users\cware\Desktop\Steller20November\TagTesting20Nov2013\M3.DSG	11-1-2013	14:56:54	16911.000000	1691.100000	50025.975082	20.000000
C:\Users\cware\Desktop\Steller20November\TagTesting20Nov2013\M3.DSG	11-1-2013	14:56:54	16912.000000	1691.200000	50029.484701	20.000000
C:\Users\cware\Desktop\Steller20November\TagTesting20Nov2013\M3.DSG	11-1-2013	14:56:54	16913.000000	1691.300000	50028.738106	20.000000
C:\Users\cware\Desktop\Steller20November\TagTesting20Nov2013\M3.DSG	11-1-2013	14:56:54	16914.000000	1691.400000	50031.924167	20.000000
C:\Users\cware\Desktop\Steller20November\TagTesting20Nov2013\M3.DSG	11-1-2013	14:56:54	16915.000000	1691.500000	50035.981406	20.000000
C:\Users\cware\Desktop\Steller20November\TagTesting20Nov2013\M3.DSG	11-1-2013	14:56:54	16916.000000	1691.600000	50037.325487	20.000000
C:\Users\cware\Desktop\Steller20November\TagTesting20Nov2013\M3.DSG	11-1-2013	14:56:54	16917.000000	1691.700000	50034.985751	20.000000
C:\Users\cware\Desktop\Steller20November\TagTesting20Nov2013\M3.DSG	11-1-2013	14:56:54	16918.000000	1691.800000	50031.351998	20.000000
C:\Users\cware\Desktop\Steller20November\TagTesting20Nov2013\M3.DSG	11-1-2013	14:56:54	16919.000000	1691.900000	50037.948214	20.000000
C:\Users\cware\Desktop\Steller20November\TagTesting20Nov2013\M3.DSG	11-1-2013	14:56:54	16920.000000	1692.000000	50038.545604	20.000000
C:\Users\cware\Desktop\Steller20November\TagTesting20Nov2013\M3.DSG	11-1-2013	14:56:54	16921.000000	1692.100000	50034.438539	20.000000
C:\Users\cware\Desktop\Steller20November\TagTesting20Nov2013\M3.DSG	11-1-2013	14:56:54	16922.000000	1692.200000	50031.675787	20.000000
C:\Users\cware\Desktop\Steller20November\TagTesting20Nov2013\M3.DSG	11-1-2013	14:56:54	16923.000000	1692.300000	50031.128373	20.000000
C:\Users\cware\Desktop\Steller20November\TagTesting20Nov2013\M3.DSG	11-1-2013	14:56:54	16924.000000	1692.400000	50027.992046	20.000000
C:\Users\cware\Desktop\Steller20November\TagTesting20Nov2013\M3.DSG	11-1-2013	14:56:54	16925.000000	1692.500000	50025.403409	20.000000
C:\Users\cware\Desktop\Steller20November\TagTesting20Nov2013\M3.DSG	11-1-2013	14:56:54	16926.000000	1692.600000	50018.284507	20.000000
C:\Users\cware\Desktop\Steller20November\TagTesting20Nov2013\M3.DSG	11-1-2013	14:56:54	16927.000000	1692.700000	50020.027173	20.000000
C:\Users\cware\Desktop\Steller20November\TagTesting20Nov2013\M3.DSG	11-1-2013	14:56:54	16928.000000	1692.800000	50019.255516	20.000000
C:\Users\cware\Desktop\Steller20November\TagTesting20Nov2013\M3.DSG	11-1-2013	14:56:54	16929.000000	1692.900000	50006.112755	20.000000
C:\Users\cware\Desktop\Steller20November\TagTesting20Nov2013\M3.DSG	11-1-2013	14:56:54	16930.000000	1693.000000	50007.407247	20.000000
C:\Users\cware\Desktop\Steller20November\TagTesting20Nov2013\M3.DSG	11-1-2013	14:56:54	16931.000000	1693.100000	50002.628176	20.000000
C:\Users\cware\Desktop\Steller20November\TagTesting20Nov2013\M3.DSG	11-1-2013	14:56:54	16932.000000	1693.200000	50000.612244	20.000000
C:\Users\cware\Desktop\Steller20November\TagTesting20Nov2013\M3.DSG	11-1-2013	14:56:54	16933.000000	1693.300000	49996.032302	20.000000
C:\Users\cware\Desktop\Steller20November\TagTesting20Nov2013\M3.DSG	11-1-2013	14:56:54	16934.000000	1693.400000	49992.547693	20.000000
C:\Users\cware\Desktop\Steller20November\TagTesting20Nov2013\M3.DSG	11-1-2013	14:56:54	16935.000000	1693.500000	49992.323472	20.000000
C:\Users\cware\Desktop\Steller20November\TagTesting20Nov2013\M3.DSG	11-1-2013	14:56:54	16936.000000	1693.600000	49995.061617	20.000000
C:\Users\cware\Desktop\Steller20November\TagTesting20Nov2013\M3.DSG	11-1-2013	14:56:54	16937.000000	1693.700000	49992.871333	20.000000
C:\Users\cware\Desktop\Steller20November\TagTesting20Nov2013\M3.DSG	11-1-2013	14:56:54	16938.000000	1693.800000	49994.066322	20.000000
C:\Users\cware\Desktop\Steller20November\TagTesting20Nov2013\M3.DSG	11-1-2013	14:56:54	16939.000000	1693.900000	49998.521756	20.000000
C:\Users\cware\Desktop\Steller20November\TagTesting20Nov2013\M3.DSG	11-1-2013	14:56:54	16940.000000	1694.000000	49993.369351	20.000000
C:\Users\cware\Desktop\Steller20November\TagTesting20Nov2013\M3.DSG	11-1-2013	14:56:54	16941.000000	1694.100000	49998.845471	20.000000
C:\Users\cware\Desktop\Steller20November\TagTesting20Nov2013\M3.DSG	11-1-2013	14:56:54	16942.000000	1694.200000	49993.369307	20.000000
C:\Users\cware\Desktop\Steller20November\TagTesting20Nov2013\M3.DSG	11-1-2013	14:56:54	16943.000000	1694.300000	49994.738520	20.000000
C:\Users\cware\Desktop\Steller20November\TagTesting20Nov2013\M3.DSG	11-1-2013	14:56:54	16944.000000	1694.400000	49992.697482	20.000000
C:\Users\cware\Desktop\Steller20November\TagTesting20Nov2013\M3.DSG	11-1-2013	14:56:54	16945.000000	1694.500000	49993.967205	20.000000
C:\Users\cware\Desktop\Steller20November\TagTesting20Nov2013\M3.DSG	11-1-2013	14:56:54	16946.000000	1694.600000	49990.034285	20.000000
C:\Users\cware\Desktop\Steller20November\TagTesting20Nov2013\M3.DSG	11-1-2013	14:56:54	16947.000000	1694.700000	49990.532194	20.000000
C:\Users\cware\Desktop\Steller20November\TagTesting20Nov2013\M3.DSG	11-1-2013	14:56:54	16948.000000	1694.800000	49984.458803	20.000000
C:\Users\cware\Desktop\Steller20November\TagTesting20Nov2013\M3.DSG	11-1-2013	14:56:54	16949.000000	1694.900000	49987.893810	20.000000
C:\Users\cware\Desktop\Steller20November\TagTesting20Nov2013\M3.DSG	11-1-2013	14:56:54	16950.000000	1695.000000	49985.280347	20.000000
C:\Users\cware\Desktop\Steller20November\TagTesting20Nov2013\M3.DSG	11-1-2013	14:56:54	16951.000000	1695.100000	49986.052097	20.000000
C:\Users\cware\Desktop\Steller20November\TagTesting20Nov2013\M3.DSG	11-1-2013	14:56:54	16952.000000	1695.200000	49984.359598	20.000000
C:\Users\cware\Desktop\Steller20November\TagTesting20Nov2013\M3.DSG	11-1-2013	14:56:54	16953.000000	1695.300000	49983.214409	20.000000
C:\Users\cware\Desktop\Steller20November\TagTesting20Nov2013\M3.DSG	11-1-2013	14:56:54	16954.000000	1695.400000	49984.334790	20.000000
C:\Users\cware\Desktop\Steller20November\TagTesting20Nov2013\M3.DSG	11-1-2013	14:56:54	16955.000000	1695.500000	49983.961486	20.000000
C:\Users\cware\Desktop\Steller20November\TagTesting20Nov2013\M3.DSG	11-1-2013	14:56:54	16956.000000	1695.600000	49983.662864	20.000000
C:\Users\cware\Desktop\Steller20November\TagTesting20Nov2013\M3.DSG	11-1-2013	14:56:54	16957.000000	1695.700000	49979.207460	20.000000
C:\Users\cware\Desktop\Steller20November\TagTesting20Nov2013\M3.DSG	11-1-2013	14:56:54	16958.000000	1695.800000	49983.463534	20.000000
C:\Users\cware\Desktop\Steller20November\TagTesting20Nov2013\M3.DSG	11-1-2013	14:56:54	16959.000000	1695.900000	49977.315781	20.000000
C:\Users\cware\Desktop\Steller20November\TagTesting20Nov2013\M3.DSG	11-1-2013	14:56:54	16960.000000	1696.000000	49976.145793	20.000000
C:\Users\cware\Desktop\Steller20November\TagTesting20Nov2013\M3.DSG	11-1-2013	14:56:54	16961.000000	1696.100000	49971.466322	20.000000
C:\Users\cware\Desktop\Steller20November\TagTesting20Nov2013\M3.DSG	11-1-2013	14:56:54	16962.000000	1696.200000	49971.889316	20.000000
C:\Users\cware\Desktop\Steller20November\TagTesting20Nov2013\M3.DSG	11-1-2013	14:56:54	16963.000000	1696.300000	49972.387250	20.000000
C:\Users\cware\Desktop\Steller20November\TagTesting20Nov2013\M3.DSG	11-1-2013	14:56:54	16964.000000	1696.400000	49971.317015	20.000000
C:\Users\cware\Desktop\Steller20November\TagTesting20Nov2013\M3.DSG	11-1-2013	14:56:54	16965.000000	1696.500000	49969.599441	20.000000
C:\Users\cware\Desktop\Steller20November\TagTesting20Nov2013\M3.DSG	11-1-2013	14:56:54	16966.000000	1696.600000	49970.670190	20.000000
C:\Users\cware\Desktop\Steller20November\TagTesting20Nov2013\M3.DSG	11-1-2013	14:56:54	16967.000000	1696.700000	49971.914382	20.000000
C:\Users\cware\Desktop\Steller20November\TagTesting20Nov2013\M3.DSG	11-1-2013	14:56:54	16968.000000	1696.800000	49971.616150	20.000000
C:\Users\cware\Desktop\Steller20November\TagTesting20Nov2013\M3.DSG	11-1-2013	14:56:54	16969.000000	1696.900000	49978.411276	20.000000
C:\Users\cware\Desktop\Steller20November\TagTesting20Nov2013\M3.DSG	11-1-2013	14:56:54	16970.000000	1697.000000	49977.042256	20.000000
C:\Users\cware\Desktop\Steller20November\TagTesting20Nov2013\M3.DSG	11-1-2013	14:56:54	16971.000000	1697.100000	49975.772848	20.000000
C:\Users\cware\Desktop\Steller20November\TagTesting20Nov2013\M3.DSG	11-1-2013	14:56:54	16972.000000	1697.200000	49976.594489	20.000000
C:\Users\cware\Desktop\Steller20November\TagTesting20Nov2013\M3.DSG	11-1-2013	14:56:54	16973.000000	1697.300000	49981.995905	20.000000
C:\Users\cware\Desktop\Steller20November\TagTesting20Nov2013\M3.DSG	11-1-2013	14:56:54	16974.000000	1697.400000	49985.281548	20.000000
C:\Users\cware\Desktop\Steller20November\TagTesting20Nov2013\M3.DSG	11-1-2013	14:56:54	16975.000000	1697.500000	49983.339955	20.000000
C:\Users\cware\Desktop\Steller20November\TagTesting20Nov2013\M3.DSG	11-1-2013	14:56:54	16976.000000	1697.600000	49976.918024	20.000000
C:\Users\cware\Desktop\Steller20November\TagTesting20Nov2013\M3.DSG	11-1-2013	14:56:54	16977.000000	1697.700000	49977.540598	20.000000
C:\Users\cware\Desktop\Steller20November\TagTesting20Nov2013\M3.DSG	11-1-2013	14:56:54	16978.000000	1697.800000	49980.452889	20.000000
C:\Users\cware\Desktop\Steller20November\TagTesting20Nov2013\M3.DSG	11-1-2013	14:56:54	16979.000000	1697.900000	49977.117656	20.000000
C:\Users\cware\Desktop\Steller20November\TagTesting20Nov2013\M3.DSG	11-1-2013	14:56:54	16980.000000	1698.000000	49971.367989	20.000000
C:\Users\cware\Desktop\Steller20November\TagTesting20Nov2013\M3.DSG	11-1-2013	14:56:54	16981.000000	1698.100000	49977.789736	20.000000
C:\Users\cware\Desktop\Steller20November\TagTesting20Nov2013\M3.DSG	11-1-2013	14:56:54	16982.000000	1698.200000	49978.984427	20.000000
C:\Users\cware\Desktop\Steller20November\TagTesting20Nov2013\M3.DSG	11-1-2013	14:56:54	16983.000000	1698.300000	49976.868772	20.000000
C:\Users\cware\Desktop\Steller20November\TagTesting20Nov2013\M3.DSG	11-1-2013	14:56:54	16984.000000	1698.400000	49981.349343	20.000000
C:\Users\cware\Desktop\Steller20November\TagTesting20Nov2013\M3.DSG	11-1-2013	14:56:54	16985.000000	1698.500000	49969.924471	20.000000
C:\Users\cware\Desktop\Steller20November\TagTesting20Nov2013\M3.DSG	11-1-2013	14:56:54	16986.000000	1698.600000	49972.040257	20.000000
C:\Users\cware\Desktop\Steller20November\TagTesting20Nov2013\M3.DSG	11-1-2013	14:56:54	16987.000000	1698.700000	49975.425302	20.000000
C:\Users\cware\Desktop\Steller20November\TagTesting20Nov2013\M3.DSG	11-1-2013	14:56:54	16988.000000	1698.800000	49973.010889	20.000000
C:\Users\cware\Desktop\Steller20November\TagTesting20Nov2013\M3.DSG	11-1-2013	14:56:54	16989.000000	1698.900000	49973.060741	20.000000
C:\Users\cware\Desktop\Steller20November\TagTesting20Nov2013\M3.DSG	11-1-2013	14:56:54	16990.000000	1699.000000	49978.885477	20.000000
C:\Users\cware\Desktop\Steller20November\TagTesting20Nov2013\M3.DSG	11-1-2013	14:56:54	16991.000000	1699.100000	49977.491434	20.000000
C:\Users\cware\Desktop\Steller20November\TagTesting20Nov2013\M3.DSG	11-1-2013	14:56:54	16992.000000	1699.200000	49973.633292	20.000000
C:\Users\cware\Desktop\Steller20November\TagTesting20Nov2013\M3.DSG	11-1-2013	14:56:54	16993.000000	1699.300000	49982.295487	20.000000
C:\Users\cware\Desktop\Steller20November\TagTesting20Nov2013\M3.DSG	11-1-2013	14:56:54	16994.000000	1699.400000	49973.758195	20.000000
C:\Users\cware\Desktop\Steller20November\TagTesting20Nov2013\M3.DSG	11-1-2013	14:56:54	16995.000000	1699.500000	49978.860787	20.000000
C:\Users\cware\Desktop\Steller20November\TagTesting20Nov2013\M3.DSG	11-1-2013	14:56:54	16996.000000	1699.600000	49980.553395	20.000000
C:\Users\cware\Desktop\Steller20November\TagTesting20Nov2013\M3.DSG	11-1-2013	14:56:54	16997.000000	1699.700000	49980.827210	20.000000
C:\Users\cware\Desktop\Steller20November\TagTesting20Nov2013\M3.DSG	11-1-2013	14:56:54	16998.000000	1699.800000	49976.844696	20.000000
C:\Users\cware\Desktop\Steller20November\TagTesting20Nov2013\M3.DSG	11-1-2013	14:56:54	16999.000000	1699.900000	49974.928073	20.000000
C:\Users\cware\Desktop\Steller20November\TagTesting20Nov2013\M3.DSG	11-1-2013	14:56:54	17000.000000	1700.000000	49982.669243	20.000000
C:\Users\cware\Desktop\Steller20November\TagTesting20Nov2013\M3.DSG	11-1-2013	14:56:54	17001.000000	1700.100000	49974.505193	20.000000
C:\Users\cware\Desktop\Steller20November\TagTesting20Nov2013\M3.DSG	11-1-2013	14:56:54	17002.000000	1700.200000	49978.313627	20.000000
C:\Users\cware\Desktop\Steller20November\TagTesting20Nov2013\M3.DSG	11-1-2013	14:56:54	17003.000000	1700.300000	49980.080702	20.000000
C:\Users\cware\Desktop\Steller20November\TagTesting20Nov2013\M3.DSG	11-1-2013	14:56:54	17004.000000	1700.400000	49984.486578	20.000000
C:\Users\cware\Desktop\Steller20November\TagTesting20Nov2013\M3.DSG	11-1-2013	14:56:54	17005.000000	1700.500000	49978.786592	20.000000
C:\Users\cware\Desktop\Steller20November\TagTesting20Nov2013\M3.DSG	11-1-2013	14:56:54	17006.000000	1700.600000	49976.546346	20.000000
C:\Users\cware\Desktop\Steller20November\TagTesting20Nov2013\M3.DSG	11-1-2013	14:56:54	17007.000000	1700.700000	49974.057413	20.000000
C:\Users\cware\Desktop\Steller20November\TagTesting20Nov2013\M3.DSG	11-1-2013	14:56:54	17008.000000	1700.800000	49972.140689	20.000000
C:\Users\cware\Desktop\Steller20November\TagTesting20Nov2013\M3.DSG	11-1-2013	14:56:54	17009.000000	1700.900000	49974.555155	20.000000
C:\Users\cware\Desktop\Steller20November\TagTesting20Nov2013\M3.DSG	11-1-2013	14:56:54	17010.000000	1701.000000	49970.846460	20.000000
C:\Users\cware\Desktop\Steller20November\TagTesting20Nov2013\M3.DSG	11-1-2013	14:56:54	17011.000000	1701.100000	49975.575722	20.000000
C:\Users\cware\Desktop\Steller20November\TagTesting20Nov2013\M3.DSG	11-1-2013	14:56:54	17012.000000	1701.200000	49968.979939	20.000000
C:\Users\cware\Desktop\Steller20November\TagTesting20Nov2013\M3.DSG	11-1-2013	14:56:54	17013.000000	1701.300000	49970.871421	20.000000
C:\Users\cware\Desktop\Steller20November\TagTesting20Nov2013\M3.DSG	11-1-2013	14:56:54	17014.000000	1701.400000	49970.050223	20.000000
C:\Users\cware\Desktop\Steller20November\TagTesting20Nov2013\M3.DSG	11-1-2013	14:56:54	17015.000000	1701.500000	49974.953836	20.000000
C:\Users\cware\Desktop\Steller20November\TagTesting20Nov2013\M3.DSG	11-1-2013	14:56:54	17016.000000	1701.600000	49977.567382	20.000000
C:\Users\cware\Desktop\Steller20November\TagTesting20Nov2013\M3.DSG	11-1-2013	14:56:54	17017.000000	1701.700000	49982.296719	20.000000
C:\Users\cware\Desktop\Steller20November\TagTesting20Nov2013\M3.DSG	11-1-2013	14:56:54	17018.000000	1701.800000	49980.255593	20.000000
C:\Users\cware\Desktop\Steller20November\TagTesting20Nov2013\M3.DSG	11-1-2013	14:56:54	17019.000000	1701.900000	49983.864986	20.000000
C:\Users\cware\Desktop\Steller20November\TagTesting20Nov2013\M3.DSG	11-1-2013	14:56:54	17020.000000	1702.000000	49987.424632	20.000000
C:\Users\cware\Desktop\Steller20November\TagTesting20Nov2013\M3.DSG	11-1-2013	14:56:54	17021.000000	1702.100000	49987.051109	20.000000
C:\Users\cware\Desktop\Steller20November\TagTesting20Nov2013\M3.DSG	11-1-2013	14:56:54	17022.000000	1702.200000	49986.478812	20.000000
C:\Users\cware\Desktop\Steller20November\TagTesting20Nov2013\M3.DSG	11-1-2013	14:56:54	17023.000000	1702.300000	49985.732296	20.000000
C:\Users\cware\Desktop\Steller20November\TagTesting20Nov2013\M3.DSG	11-1-2013	14:56:54	17024.000000	1702.400000	49983.865262	20.000000
C:\Users\cware\Desktop\Steller20November\TagTesting20Nov2013\M3.DSG	11-1-2013	14:56:54	17025.000000	1702.500000	49983.417368	20.000000
C:\Users\cware\Desktop\Steller20November\TagTesting20Nov2013\M3.DSG	11-1-2013	14:56:54	17026.000000	1702.600000	49984.462752	20.000000
C:\Users\cware\Desktop\Steller20November\TagTesting20Nov2013\M3.DSG	11-1-2013	14:56:54	17027.000000	1702.700000	49984.686894	20.000000
C:\Users\cware\Desktop\Steller20November\TagTesting20Nov2013\M3.DSG	11-1-2013	14:56:54	17028.000000	1702.800000	49982.919631	20.000000
C:\Users\cware\Desktop\Steller20November\TagTesting20Nov2013\M3.DSG	11-1-2013	14:56:54	17029.000000	1702.900000	49982.197584	20.000000
C:\Users\cware\Desktop\Steller20November\TagTesting20Nov2013\M3.DSG	11-1-2013	14:56:54	17030.000000	1703.000000	49981.475898	20.000000
C:\Users\cware\Desktop\Steller20November\TagTesting20Nov2013\M3.DSG	11-1-2013	14:56:54	17031.000000	1703.100000	49980.181314	20.000000
C:\Users\cware\Desktop\Steller20November\TagTesting20Nov2013\M3.DSG	11-1-2013	14:56:54	17032.000000	1703.200000	49979.061515	20.000000
C:\Users\cware\Desktop\Steller20November\TagTesting20Nov2013\M3.DSG	11-1-2013	14:56:54	17033.000000	1703.300000	49984.960709	20.000000
C:\Users\cware\Desktop\Steller20November\TagTesting20Nov2013\M3.DSG	11-1-2013	14:56:54	17034.000000	1703.400000	49977.667367	20.000000
C:\Users\cware\Desktop\Steller20November\TagTesting20Nov2013\M3.DSG	11-1-2013	14:56:54	17035.000000	1703.500000	49976.248911	20.000000
C:\Users\cware\Desktop\Steller20November\TagTesting20Nov2013\M3.DSG	11-1-2013	14:56:54	17036.000000	1703.600000	49978.464214	20.000000
C:\Users\cware\Desktop\Steller20November\TagTesting20Nov2013\M3.DSG	11-1-2013	14:56:54	17037.000000	1703.700000	49975.552120	20.000000
C:\Users\cware\Desktop\Steller20November\TagTesting20Nov2013\M3.DSG	11-1-2013	14:56:54	17038.000000	1703.800000	49977.891807	20.000000
C:\Users\cware\Desktop\Steller20November\TagTesting20Nov2013\M3.DSG	11-1-2013	14:56:54	17039.000000	1703.900000	49974.506490	20.000000
C:\Users\cware\Desktop\Steller20November\TagTesting20Nov2013\M3.DSG	11-1-2013	14:56:54	17040.000000	1704.000000	49975.054067	20.000000
C:\Users\cware\Desktop\Steller20November\TagTesting20Nov2013\M3.DSG	11-1-2013	14:56:54	17041.000000	1704.100000	49981.102764	20.000000
C:\Users\cware\Desktop\Steller20November\TagTesting20Nov2013\M3.DSG	11-1-2013	14:56:54	17042.000000	1704.200000	49982.845295	20.000000
C:\Users\cware\Desktop\Steller20November\TagTesting20Nov2013\M3.DSG	11-1-2013	14:56:54	17043.000000	1704.300000	49983.816054	20.000000
C:\Users\cware\Desktop\Steller20November\TagTesting20Nov2013\M3.DSG	11-1-2013	14:56:54	17044.000000	1704.400000	49982.421937	20.000000
C:\Users\cware\Desktop\Steller20November\TagTesting20Nov2013\M3.DSG	11-1-2013	14:56:54	17045.000000	1704.500000	49985.409125	20.000000
C:\Users\cware\Desktop\Steller20November\TagTesting20Nov2013\M3.DSG	11-1-2013	14:56:54	17046.000000	1704.600000	49979.559673	20.000000
C:\Users\cware\Desktop\Steller20November\TagTesting20Nov2013\M3.DSG	11-1-2013	14:56:54	17047.000000	1704.700000	49977.493967	20.000000
C:\Users\cware\Desktop\Steller20November\TagTesting20Nov2013\M3.DSG	11-1-2013	14:56:54	17048.000000	1704.800000	49977.270088	20.000000
C:\Users\cware\Desktop\Steller20November\TagTesting20Nov2013\M3.DSG	11-1-2013	14:56:54	17049.000000	1704.900000	49973.312251	20.000000
C:\Users\cware\Desktop\Steller20November\TagTesting20Nov2013\M3.DSG	11-1-2013	14:56:54	17050.000000	1705.000000	49977.917268	20.000000
C:\Users\cware\Desktop\Steller20November\TagTesting20Nov2013\M3.DSG	11-1-2013	14:56:54	17051.000000	1705.100000	49972.416349	20.000000
C:\Users\cware\Desktop\Steller20November\TagTesting20Nov2013\M3.DSG	11-1-2013	14:56:54	17052.000000	1705.200000	49972.192320	20.000000
C:\Users\cware\Desktop\Steller20November\TagTesting20Nov2013\M3.DSG	11-1-2013	14:56:54	17053.000000	1705.300000	49974.009428	20.000000
C:\Users\cware\Desktop\Steller20November\TagTesting20Nov2013\M3.DSG	11-1-2013	14:56:54	17054.000000	1705.400000	49971.371004	20.000000
C:\Users\cware\Desktop\Steller20November\TagTesting20Nov2013\M3.DSG	11-1-2013	14:56:54	17055.000000	1705.500000	49966.044444	20.000000
C:\Users\cware\Desktop\Steller20November\TagTesting20Nov2013\M3.DSG	11-1-2013	14:56:54	17056.000000	1705.600000	49962.758985	20.000000
C:\Users\cware\Desktop\Steller20November\TagTesting20Nov2013\M3.DSG	11-1-2013	14:56:54	17057.000000	1705.700000	49968.434036	20.000000
C:\Users\cware\Desktop\Steller20November\TagTesting20Nov2013\M3.DSG	11-1-2013	14:56:54	17058.000000	1705.800000	49959.249120	20.000000
C:\Users\cware\Desktop\Steller20November\TagTesting20Nov2013\M3.DSG	11-1-2013	14:56:54	17059.000000	1705.900000	49960.817177	20.000000
C:\Users\cware\Desktop\Steller20November\TagTesting20Nov2013\M3.DSG	11-1-2013	14:56:54	17060.000000	1706.000000	49962.285862	20.000000
C:\Users\cware\Desktop\Steller20November\TagTesting20Nov2013\M3.DSG	11-1-2013	14:56:54	17061.000000	1706.100000	49961.141071	20.000000
C:\Users\cware\Desktop\Steller20November\TagTesting20Nov2013\M3.DSG	11-1-2013	14:56:54	17062.000000	1706.200000	49958.602045	20.000000
C:\Users\cware\Desktop\Steller20November\TagTesting20Nov2013\M3.DSG	11-1-2013	14:56:54	17063.000000	1706.300000	49961.165770	20.000000
C:\Users\cware\Desktop\Steller20November\TagTesting20Nov2013\M3.DSG	11-1-2013	14:56:54	17064.000000	1706.400000	49960.444105	20.000000
C:\Users\cware\Desktop\Steller20November\TagTesting20Nov2013\M3.DSG	11-1-2013	14:56:54	17065.000000	1706.500000	49961.041564	20.000000
C:\Users\cware\Desktop\Steller20November\TagTesting20Nov2013\M3.DSG	11-1-2013	14:56:54	17066.000000	1706.600000	49965.073935	20.000000
C:\Users\cware\Desktop\Steller20November\TagTesting20Nov2013\M3.DSG	11-1-2013	14:56:54	17067.000000	1706.700000	49965.546707	20.000000
C:\Users\cware\Desktop\Steller20November\TagTesting20Nov2013\M3.DSG	11-1-2013	14:56:54	17068.000000	1706.800000	49968.235110	20.000000
C:\Users\cware\Desktop\Steller20November\TagTesting20Nov2013\M3.DSG	11-1-2013	14:56:54	17069.000000	1706.900000	49968.957112	20.000000
C:\Users\cware\Desktop\Steller20November\TagTesting20Nov2013\M3.DSG	11-1-2013	14:56:54	17070.000000	1707.000000	49972.516645	20.000000
C:\Users\cware\Desktop\Steller20November\TagTesting20Nov2013\M3.DSG	11-1-2013	14:56:54	17071.000000	1707.100000	49972.068452	20.000000
C:\Users\cware\Desktop\Steller20November\TagTesting20Nov2013\M3.DSG	11-1-2013	14:56:54	17072.000000	1707.200000	49976.325083	20.000000
C:\Users\cware\Desktop\Steller20November\TagTesting20Nov2013\M3.DSG	11-1-2013	14:56:54	17073.000000	1707.300000	49973.188659	20.000000
C:\Users\cware\Desktop\Steller20November\TagTesting20Nov2013\M3.DSG	11-1-2013	14:56:54	17074.000000	1707.400000	49973.288433	20.000000
C:\Users\cware\Desktop\Steller20November\TagTesting20Nov2013\M3.DSG	11-1-2013	14:56:54	17075.000000	1707.500000	49972.940033	20.000000
C:\Users\cware\Desktop\Steller20November\TagTesting20Nov2013\M3.DSG	11-1-2013	14:56:54	17076.000000	1707.600000	49977.047042	20.000000
C:\Users\cware\Desktop\Steller20November\TagTesting20Nov2013\M3.DSG	11-1-2013	14:56:54	17077.000000	1707.700000	49974.060275	20.000000
C:\Users\cware\Desktop\Steller20November\TagTesting20Nov2013\M3.DSG	11-1-2013	14:56:54	17078.000000	1707.800000	49973.288538	20.000000
C:\Users\cware\Desktop\Steller20November\TagTesting20Nov2013\M3.DSG	11-1-2013	14:56:54	17079.000000	1707.900000	49975.628441	20.000000
C:\Users\cware\Desktop\Steller20November\TagTesting20Nov2013\M3.DSG	11-1-2013	14:56:54	17080.000000	1708.000000	49973.214067	20.000000
C:\Users\cware\Desktop\Steller20November\TagTesting20Nov2013\M3.DSG	11-1-2013	14:56:54	17081.000000	1708.100000	49985.012336	20.000000
C:\Users\cware\Desktop\Steller20November\TagTesting20Nov2013\M3.DSG	11-1-2013	14:56:54	17082.000000	1708.200000	49978.341722	20.000000
C:\Users\cware\Desktop\Steller20November\TagTesting20Nov2013\M3.DSG	11-1-2013	14:56:54	17083.000000	1708.300000	49972.417672	20.000000
C:\Users\cware\Desktop\Steller20November\TagTesting20Nov2013\M3.DSG	11-1-2013	14:56:54	17084.000000	1708.400000	49982.797406	20.000000
C:\Users\cware\Desktop\Steller20November\TagTesting20Nov2013\M3.DSG	11-1-2013	14:56:54	17085.000000	1708.500000	49977.097284	20.000000
C:\Users\cware\Desktop\Steller20November\TagTesting20Nov2013\M3.DSG	11-1-2013	14:56:54	17086.000000	1708.600000	49978.889439	20.000000
C:\Users\cware\Desktop\Steller20November\TagTesting20Nov2013\M3.DSG	11-1-2013	14:56:54	17087.000000	1708.700000	49972.890869	20.000000
C:\Users\cware\Desktop\Steller20November\TagTesting20Nov2013\M3.DSG	11-1-2013	14:56:54	17088.000000	1708.800000	49975.803178	20.000000
C:\Users\cware\Desktop\Steller20November\TagTesting20Nov2013\M3.DSG	11-1-2013	14:56:54	17089.000000	1708.900000	49968.037020	20.000000
C:\Users\cware\Desktop\Steller20November\TagTesting20Nov2013\M3.DSG	11-1-2013	14:56:54	17090.000000	1709.000000	49975.529091	20.000000
C:\Users\cware\Desktop\Steller20November\TagTesting20Nov2013\M3.DSG	11-1-2013	14:56:54	17091.000000	1709.100000	49976.898436	20.000000
C:\Users\cware\Desktop\Steller20November\TagTesting20Nov2013\M3.DSG	11-1-2013	14:56:54	17092.000000	1709.200000	49976.301340	20.000000
C:\Users\cware\Desktop\Steller20November\TagTesting20Nov2013\M3.DSG	11-1-2013	14:56:54	17093.000000	1709.300000	49975.031722	20.000000
C:\Users\cware\Desktop\Steller20November\TagTesting20Nov2013\M3.DSG	11-1-2013	14:56:54	17094.000000	1709.400000	49970.675808	20.000000
C:\Users\cware\Desktop\Steller20November\TagTesting20Nov2013\M3.DSG	11-1-2013	14:56:54	17095.000000	1709.500000	49971.994976	20.000000
C:\Users\cware\Desktop\Steller20November\TagTesting20Nov2013\M3.DSG	11-1-2013	14:56:54	17096.000000	1709.600000	49973.762266	20.000000
C:\Users\cware\Desktop\Steller20November\TagTesting20Nov2013\M3.DSG	11-1-2013	14:56:54	17097.000000	1709.700000	49966.170464	20.000000
C:\Users\cware\Desktop\Steller20November\TagTesting20Nov2013\M3.DSG	11-1-2013	14:56:54	17098.000000	1709.800000	49972.990604	20.000000
C:\Users\cware\Desktop\Steller20November\TagTesting20Nov2013\M3.DSG	11-1-2013	14:56:54	17099.000000	1709.900000	49964.676935	20.000000
C:\Users\cware\Desktop\Steller20November\TagTesting20Nov2013\M3.DSG	11-1-2013	14:56:54	17100.000000	1710.000000	49969.879461	20.000000
C:\Users\cware\Desktop\Steller20November\TagTesting20Nov2013\M3.DSG	11-1-2013	14:56:54	17101.000000	1710.100000	49970.327403	20.000000
C:\Users\cware\Desktop\Steller20November\TagTesting20Nov2013\M3.DSG	11-1-2013	14:56:54	17102.000000	1710.200000	49968.584916	20.000000
C:\Users\cware\Desktop\Steller20November\TagTesting20Nov2013\M3.DSG	11-1-2013	14:56:54	17103.000000	1710.300000	49965.846884	20.000000
C:\Users\cware\Desktop\Steller20November\TagTesting20Nov2013\M3.DSG	11-1-2013	14:56:54	17104.000000	1710.400000	49969.704974	20.000000
C:\Users\cware\Desktop\Steller20November\TagTesting20Nov2013\M3.DSG	11-1-2013	14:56:54	17105.000000	1710.500000	49965.125123	20.000000
C:\Users\cware\Desktop\Steller20November\TagTesting20Nov2013\M3.DSG	11-1-2013	14:56:54	17106.000000	1710.600000	49966.618515	20.000000
C:\Users\cware\Desktop\Steller20November\TagTesting20Nov2013\M3.DSG	11-1-2013	14:56:54	17107.000000	1710.700000	49966.718009	20.000000
C:\Users\cware\Desktop\Steller20November\TagTesting20Nov2013\M3.DSG	11-1-2013	14:56:54	17108.000000	1710.800000	49964.627429	20.000000
C:\Users\cware\Desktop\Steller20November\TagTesting20Nov2013\M3.DSG	11-1-2013	14:56:54	17109.000000	1710.900000	49969.157279	20.000000
C:\Users\cware\Desktop\Steller20November\TagTesting20Nov2013\M3.DSG	11-1-2013	14:56:54	17110.000000	1711.000000	49970.202913	20.000000
C:\Users\cware\Desktop\Steller20November\TagTesting20Nov2013\M3.DSG	11-1-2013	14:56:54	17111.000000	1711.100000	49970.999645	20.000000
C:\Users\cware\Desktop\Steller20November\TagTesting20Nov2013\M3.DSG	11-1-2013	14:56:54	17112.000000	1711.200000	49966.892553	20.000000
C:\Users\cware\Desktop\Steller20November\TagTesting20Nov2013\M3.DSG	11-1-2013	14:56:54	17113.000000	1711.300000	49969.207376	20.000000
C:\Users\cware\Desktop\Steller20November\TagTesting20Nov2013\M3.DSG	11-1-2013	14:56:54	17114.000000	1711.400000	49967.614529	20.000000
C:\Users\cware\Desktop\Steller20November\TagTesting20Nov2013\M3.DSG	11-1-2013	14:56:54	17115.000000	1711.500000	49970.327434	20.000000
C:\Users\cware\Desktop\Steller20November\TagTesting20Nov2013\M3.DSG	11-1-2013	14:56:54	17116.000000	1711.600000	49966.245492	20.000000
C:\Users\cware\Desktop\Steller20November\TagTesting20Nov2013\M3.DSG	11-1-2013	14:56:54	17117.000000	1711.700000	49966.519205	20.000000
C:\Users\cware\Desktop\Steller20November\TagTesting20Nov2013\M3.DSG	11-1-2013	14:56:54	17118.000000	1711.800000	49965.050774	20.000000
C:\Users\cware\Desktop\Steller20November\TagTesting20Nov2013\M3.DSG	11-1-2013	14:56:54	17119.000000	1711.900000	49963.009345	20.000000
C:\Users\cware\Desktop\Steller20November\TagTesting20Nov2013\M3.DSG	11-1-2013	14:56:54	17120.000000	1712.000000	49965.797343	20.000000
C:\Users\cware\Desktop\Steller20November\TagTesting20Nov2013\M3.DSG	11-1-2013	14:56:54	17121.000000	1712.100000	49965.449040	20.000000
C:\Users\cware\Desktop\Steller20November\TagTesting20Nov2013\M3.DSG	11-1-2013	14:56:54	17122.000000	1712.200000	49961.790000	20.000000
C:\Users\cware\Desktop\Steller20November\TagTesting20Nov2013\M3.DSG	11-1-2013	14:56:54	17123.000000	1712.300000	49959.624563	20.000000
C:\Users\cware\Desktop\Steller20November\TagTesting20Nov2013\M3.DSG	11-1-2013	14:56:54	17124.000000	1712.400000	49961.740231	20.000000
C:\Users\cware\Desktop\Steller20November\TagTesting20Nov2013\M3.DSG	11-1-2013	14:56:54	17125.000000	1712.500000	49963.507276	20.000000
C:\Users\cware\Desktop\Steller20November\TagTesting20Nov2013\M3.DSG	11-1-2013	14:56:54	17126.000000	1712.600000	49959.848762	20.000000
C:\Users\cware\Desktop\Steller20November\TagTesting20Nov2013\M3.DSG	11-1-2013	14:56:54	17127.000000	1712.700000	49962.735982	20.000000
C:\Users\cware\Desktop\Steller20November\TagTesting20Nov2013\M3.DSG	11-1-2013	14:56:54	17128.000000	1712.800000	49965.175462	20.000000
C:\Users\cware\Desktop\Steller20November\TagTesting20Nov2013\M3.DSG	11-1-2013	14:56:54	17129.000000	1712.900000	49961.740327	20.000000
C:\Users\cware\Desktop\Steller20November\TagTesting20Nov2013\M3.DSG	11-1-2013	14:56:54	17130.000000	1713.000000	49969.282321	20.000000
C:\Users\cware\Desktop\Steller20November\TagTesting20Nov2013\M3.DSG	11-1-2013	14:56:54	17131.000000	1713.100000	49970.626464	20.000000
C:\Users\cware\Desktop\Steller20November\TagTesting20Nov2013\M3.DSG	11-1-2013	14:56:54	17132.000000	1713.200000	49971.149307	20.000000
C:\Users\cware\Desktop\Steller20November\TagTesting20Nov2013\M3.DSG	11-1-2013	14:56:54	17133.000000	1713.300000	49975.281088	20.000000
C:\Users\cware\Desktop\Steller20November\TagTesting20Nov2013\M3.DSG	11-1-2013	14:56:54	17134.000000	1713.400000	49974.783337	20.000000
C:\Users\cware\Desktop\Steller20November\TagTesting20Nov2013\M3.DSG	11-1-2013	14:56:54	17135.000000	1713.500000	49975.754128	20.000000
C:\Users\cware\Desktop\Steller20November\TagTesting20Nov2013\M3.DSG	11-1-2013	14:56:54	17136.000000	1713.600000	49967.490350	20.000000
C:\Users\cware\Desktop\Steller20November\TagTesting20Nov2013\M3.DSG	11-1-2013	14:56:54	17137.000000	1713.700000	49970.776231	20.000000
C:\Users\cware\Desktop\Steller20November\TagTesting20Nov2013\M3.DSG	11-1-2013	14:56:54	17138.000000	1713.800000	49967.216575	20.000000
C:\Users\cware\Desktop\Steller20November\TagTesting20Nov2013\M3.DSG	11-1-2013	14:56:54	17139.000000	1713.900000	49967.291590	20.000000
C:\Users\cware\Desktop\Steller20November\TagTesting20Nov2013\M3.DSG	11-1-2013	14:56:54	17140.000000	1714.000000	49969.780712	20.000000
C:\Users\cware\Desktop\Steller20November\TagTesting20Nov2013\M3.DSG	11-1-2013	14:56:54	17141.000000	1714.100000	49961.442244	20.000000
C:\Users\cware\Desktop\Steller20November\TagTesting20Nov2013\M3.DSG	11-1-2013	14:56:54	17142.000000	1714.200000	49965.449587	20.000000
C:\Users\cware\Desktop\Steller20November\TagTesting20Nov2013\M3.DSG	11-1-2013	14:56:54	17143.000000	1714.300000	49961.865260	20.000000
C:\Users\cware\Desktop\Steller20November\TagTesting20Nov2013\M3.DSG	11-1-2013	14:56:54	17144.000000	1714.400000	49967.615314	20.000000
C:\Users\cware\Desktop\Steller20November\TagTesting20Nov2013\M3.DSG	11-1-2013	14:56:54	17145.000000	1714.500000	49966.196187	20.000000
C:\Users\cware\Desktop\Steller20November\TagTesting20Nov2013\M3.DSG	11-1-2013	14:56:54	17146.000000	1714.600000	49963.059977	20.000000
C:\Users\cware\Desktop\Steller20November\TagTesting20Nov2013\M3.DSG	11-1-2013	14:56:54	17147.000000	1714.700000	49964.528676	20.000000
C:\Users\cware\Desktop\Steller20November\TagTesting20Nov2013\M3.DSG	11-1-2013	14:56:54	17148.000000	1714.800000	49962.238810	20.000000
C:\Users\cware\Desktop\Steller20November\TagTesting20Nov2013\M3.DSG	11-1-2013	14:56:54	17149.000000	1714.900000	49963.308923	20.000000
C:\Users\cware\Desktop\Steller20November\TagTesting20Nov2013\M3.DSG	11-1-2013	14:56:54	17150.000000	1715.000000	49962.363195	20.000000
C:\Users\cware\Desktop\Steller20November\TagTesting20Nov2013\M3.DSG	11-1-2013	14:56:54	17151.000000	1715.100000	49962.562222	20.000000
C:\Users\cware\Desktop\Steller20November\TagTesting20Nov2013\M3.DSG	11-1-2013	14:56:54	17152.000000	1715.200000	49963.383644	20.000000
C:\Users\cware\Desktop\Steller20November\TagTesting20Nov2013\M3.DSG	11-1-2013	14:56:54	17153.000000	1715.300000	49960.844982	20.000000
C:\Users\cware\Desktop\Steller20November\TagTesting20Nov2013\M3.DSG	11-1-2013	14:56:54	17154.000000	1715.400000	49964.877273	20.000000
C:\Users\cware\Desktop\Steller20November\TagTesting20Nov2013\M3.DSG	11-1-2013	14:56:54	17155.000000	1715.500000	49963.110066	20.000000
C:\Users\cware\Desktop\Steller20November\TagTesting20Nov2013\M3.DSG	11-1-2013	14:56:54	17156.000000	1715.600000	49960.844833	20.000000
C:\Users\cware\Desktop\Steller20November\TagTesting20Nov2013\M3.DSG	11-1-2013	14:56:54	17157.000000	1715.700000	49969.581763	20.000000
C:\Users\cware\Desktop\Steller20November\TagTesting20Nov2013\M3.DSG	11-1-2013	14:56:54	17158.000000	1715.800000	49969.382797	20.000000
C:\Users\cware\Desktop\Steller20November\TagTesting20Nov2013\M3.DSG	11-1-2013	14:56:54	17159.000000	1715.900000	49969.457479	20.000000
C:\Users\cware\Desktop\Steller20November\TagTesting20Nov2013\M3.DSG	11-1-2013	14:56:54	17160.000000	1716.000000	49972.245345	20.000000
C:\Users\cware\Desktop\Steller20November\TagTesting20Nov2013\M3.DSG	11-1-2013	14:56:54	17161.000000	1716.100000	49972.494339	20.000000
C:\Users\cware\Desktop\Steller20November\TagTesting20Nov2013\M3.DSG	11-1-2013	14:56:54	17162.000000	1716.200000	49968.088677	20.000000
C:\Users\cware\Desktop\Steller20November\TagTesting20Nov2013\M3.DSG	11-1-2013	14:56:54	17163.000000	1716.300000	49964.280278	20.000000
C:\Users\cware\Desktop\Steller20November\TagTesting20Nov2013\M3.DSG	11-1-2013	14:56:54	17164.000000	1716.400000	49968.188145	20.000000
C:\Users\cware\Desktop\Steller20November\TagTesting20Nov2013\M3.DSG	11-1-2013	14:56:54	17165.000000	1716.500000	49964.852715	20.000000
C:\Users\cware\Desktop\Steller20November\TagTesting20Nov2013\M3.DSG	11-1-2013	14:56:54	17166.000000	1716.600000	49967.615835	20.000000
C:\Users\cware\Desktop\Steller20November\TagTesting20Nov2013\M3.DSG	11-1-2013	14:56:54	17167.000000	1716.700000	49963.931974	20.000000
C:\Users\cware\Desktop\Steller20November\TagTesting20Nov2013\M3.DSG	11-1-2013	14:56:54	17168.000000	1716.800000	49961.467678	20.000000
C:\Users\cware\Desktop\Steller20November\TagTesting20Nov2013\M3.DSG	11-1-2013	14:56:54	17169.000000	1716.900000	49952.307845	20.000000
C:\Users\cware\Desktop\Steller20November\TagTesting20Nov2013\M3.DSG	11-1-2013	14:56:54	17170.000000	1717.000000	49953.402538	20.000000
C:\Users\cware\Desktop\Steller20November\TagTesting20Nov2013\M3.DSG	11-1-2013	14:56:54	17171.000000	1717.100000	49950.988309	20.000000
C:\Users\cware\Desktop\Steller20November\TagTesting20Nov2013\M3.DSG	11-1-2013	14:56:54	17172.000000	1717.200000	49940.757877	20.000000
C:\Users\cware\Desktop\Steller20November\TagTesting20Nov2013\M3.DSG	11-1-2013	14:56:54	17173.000000	1717.300000	49919.102925	20.000000
C:\Users\cware\Desktop\Steller20November\TagTesting20Nov2013\M3.DSG	11-1-2013	14:56:54	17174.000000	1717.400000	49893.315934	20.000000
C:\Users\cware\Desktop\Steller20November\TagTesting20Nov2013\M3.DSG	11-1-2013	14:56:54	17175.000000	1717.500000	49873.179371	20.000000
C:\Users\cware\Desktop\Steller20November\TagTesting20Nov2013\M3.DSG	11-1-2013	14:56:54	17176.000000	1717.600000	49848.488049	20.000000
C:\Users\cware\Desktop\Steller20November\TagTesting20Nov2013\M3.DSG	11-1-2013	14:56:54	17177.000000	1717.700000	49833.379344	20.000000
C:\Users\cware\Desktop\Steller20November\TagTesting20Nov2013\M3.DSG	11-1-2013	14:56:54	17178.000000	1717.800000	49807.915735	20.000000
C:\Users\cware\Desktop\Steller20November\TagTesting20Nov2013\M3.DSG	11-1-2013	14:56:54	17179.000000	1717.900000	49789.894835	20.000000
C:\Users\cware\Desktop\Steller20November\TagTesting20Nov2013\M3.DSG	11-1-2013	14:56:54	17180.000000	1718.000000	49767.019907	20.000000
C:\Users\cware\Desktop\Steller20November\TagTesting20Nov2013\M3.DSG	11-1-2013	14:56:54	17181.000000	1718.100000	49746.360251	20.000000
C:\Users\cware\Desktop\Steller20November\TagTesting20Nov2013\M3.DSG	11-1-2013	14:56:54	17182.000000	1718.200000	49724.605629	20.000000
C:\Users\cware\Desktop\Steller20November\TagTesting20Nov2013\M3.DSG	11-1-2013	14:56:54	17183.000000	1718.300000	49702.751369	20.000000
C:\Users\cware\Desktop\Steller20November\TagTesting20Nov2013\M3.DSG	11-1-2013	14:56:54	17184.000000	1718.400000	49683.659749	20.000000
C:\Users\cware\Desktop\Steller20November\TagTesting20Nov2013\M3.DSG	11-1-2013	14:56:54	17185.000000	1718.500000	49667.356282	20.000000
C:\Users\cware\Desktop\Steller20November\TagTesting20Nov2013\M3.DSG	11-1-2013	14:56:54	17186.000000	1718.600000	49650.878095	20.000000
C:\Users\cware\Desktop\Steller20November\TagTesting20Nov2013\M3.DSG	11-1-2013	14:56:54	17187.000000	1718.700000	49632.160002	20.000000
C:\Users\cware\Desktop\Steller20November\TagTesting20Nov2013\M3.DSG	11-1-2013	14:56:54	17188.000000	1718.800000	49613.665723	20.000000
C:\Users\cware\Desktop\Steller20November\TagTesting20Nov2013\M3.DSG	11-1-2013	14:56:54	17189.000000	1718.900000	49598.307642	20.000000
C:\Users\cware\Desktop\Steller20November\TagTesting20Nov2013\M3.DSG	11-1-2013	14:56:54	17190.000000	1719.000000	49583.223067	20.000000
C:\Users\cware\Desktop\Steller20November\TagTesting20Nov2013\M3.DSG	11-1-2013	14:56:54	17191.000000	1719.100000	49569.183946	20.000000
C:\Users\cware\Desktop\Steller20November\TagTesting20Nov2013\M3.DSG	11-1-2013	14:56:54	17192.000000	1719.200000	49556.190258	20.000000
C:\Users\cware\Desktop\Steller20November\TagTesting20Nov2013\M3.DSG	11-1-2013	14:56:54	17193.000000	1719.300000	49536.293820	20.000000
C:\Users\cware\Desktop\Steller20November\TagTesting20Nov2013\M3.DSG	11-1-2013	14:56:54	17194.000000	1719.400000	49521.622273	20.000000
C:\Users\cware\Desktop\Steller20November\TagTesting20Nov2013\M3.DSG	11-1-2013	14:56:54	17195.000000	1719.500000	49501.773635	20.000000
C:\Users\cware\Desktop\Steller20November\TagTesting20Nov2013\M3.DSG	11-1-2013	14:56:54	17196.000000	1719.600000	49518.491288	20.000000
C:\Users\cware\Desktop\Steller20November\TagTesting20Nov2013\M3.DSG	11-1-2013	14:56:54	17197.000000	1719.700000	49592.309031	20.000000
C:\Users\cware\Desktop\Steller20November\TagTesting20Nov2013\M3.DSG	11-1-2013	14:56:54	17198.000000	1719.800000	49583.943523	20.000000
C:\Users\cware\Desktop\Steller20November\TagTesting20Nov2013\M3.DSG	11-1-2013	14:56:54	17199.000000	1719.900000	49629.938036	20.000000
C:\Users\cware\Desktop\Steller20November\TagTesting20Nov2013\M3.DSG	11-1-2013	14:56:54	17200.000000	1720.000000	49556.581390	20.000000
C:\Users\cware\Desktop\Steller20November\TagTesting20Nov2013\M3.DSG	11-1-2013	14:56:54	17201.000000	1720.100000	49563.441656	20.000000
C:\Users\cware\Desktop\Steller20November\TagTesting20Nov2013\M3.DSG	11-1-2013	14:56:54	17202.000000	1720.200000	49549.407533	20.000000
C:\Users\cware\Desktop\Steller20November\TagTesting20Nov2013\M3.DSG	11-1-2013	14:56:54	17203.000000	1720.300000	49458.388642	20.000000
C:\Users\cware\Desktop\Steller20November\TagTesting20Nov2013\M3.DSG	11-1-2013	14:56:54	17204.000000	1720.400000	49431.421558	20.000000
C:\Users\cware\Desktop\Steller20November\TagTesting20Nov2013\M3.DSG	11-1-2013	14:56:54	17205.000000	1720.500000	49429.524691	20.000000
C:\Users\cware\Desktop\Steller20November\TagTesting20Nov2013\M3.DSG	11-1-2013	14:56:54	17206.000000	1720.600000	49368.362810	20.000000
C:\Users\cware\Desktop\Steller20November\TagTesting20Nov2013\M3.DSG	11-1-2013	14:56:54	17207.000000	1720.700000	49426.688712	20.000000
C:\Users\cware\Desktop\Steller20November\TagTesting20Nov2013\M3.DSG	11-1-2013	14:56:54	17208.000000	1720.800000	49478.664733	20.000000
C:\Users\cware\Desktop\Steller20November\TagTesting20Nov2013\M3.DSG	11-1-2013	14:56:54	17209.000000	1720.900000	49514.858327	20.000000
C:\Users\cware\Desktop\Steller20November\TagTesting20Nov2013\M3.DSG	11-1-2013	14:56:54	17210.000000	1721.000000	49521.206947	20.000000
C:\Users\cware\Desktop\Steller20November\TagTesting20Nov2013\M3.DSG	11-1-2013	14:56:54	17211.000000	1721.100000	49524.991535	20.000000
C:\Users\cware\Desktop\Steller20November\TagTesting20Nov2013\M3.DSG	11-1-2013	14:56:54	17212.000000	1721.200000	49527.108815	20.000000
C:\Users\cware\Desktop\Steller20November\TagTesting20Nov2013\M3.DSG	11-1-2013	14:56:54	17213.000000	1721.300000	49527.184370	20.000000
C:\Users\cware\Desktop\Steller20November\TagTesting20Nov2013\M3.DSG	11-1-2013	14:56:54	17214.000000	1721.400000	49526.363022	20.000000
C:\Users\cware\Desktop\Steller20November\TagTesting20Nov2013\M3.DSG	11-1-2013	14:56:54	17215.000000	1721.500000	49523.548429	20.000000
C:\Users\cware\Desktop\Steller20November\TagTesting20Nov2013\M3.DSG	11-1-2013	14:56:54	17216.000000	1721.600000	49519.514379	20.000000
C:\Users\cware\Desktop\Steller20November\TagTesting20Nov2013\M3.DSG	11-1-2013	14:56:54	17217.000000	1721.700000	49514.585320	20.000000
C:\Users\cware\Desktop\Steller20November\TagTesting20Nov2013\M3.DSG	11-1-2013	14:56:54	17218.000000	1721.800000	49513.713834	20.000000
C:\Users\cware\Desktop\Steller20November\TagTesting20Nov2013\M3.DSG	11-1-2013	14:56:54	17219.000000	1721.900000	49515.879654	20.000000
C:\Users\cware\Desktop\Steller20November\TagTesting20Nov2013\M3.DSG	11-1-2013	14:56:54	17220.000000	1722.000000	49511.123986	20.000000
C:\Users\cware\Desktop\Steller20November\TagTesting20Nov2013\M3.DSG	11-1-2013	14:56:54	17221.000000	1722.100000	49509.705444	20.000000
C:\Users\cware\Desktop\Steller20November\TagTesting20Nov2013\M3.DSG	11-1-2013	14:56:54	17222.000000	1722.200000	49508.560335	20.000000
C:\Users\cware\Desktop\Steller20November\TagTesting20Nov2013\M3.DSG	11-1-2013	14:56:54	17223.000000	1722.300000	49510.925595	20.000000
C:\Users\cware\Desktop\Steller20November\TagTesting20Nov2013\M3.DSG	11-1-2013	14:56:54	17224.000000	1722.400000	49514.037422	20.000000
C:\Users\cware\Desktop\Steller20November\TagTesting20Nov2013\M3.DSG	11-1-2013	14:56:54	17225.000000	1722.500000	49514.361869	20.000000
C:\Users\cware\Desktop\Steller20November\TagTesting20Nov2013\M3.DSG	11-1-2013	14:56:54	17226.000000	1722.600000	49517.075604	20.000000
C:\Users\cware\Desktop\Steller20November\TagTesting20Nov2013\M3.DSG	11-1-2013	14:56:54	17227.000000	1722.700000	49516.628378	20.000000
C:\Users\cware\Desktop\Steller20November\TagTesting20Nov2013\M3.DSG	11-1-2013	14:56:54	17228.000000	1722.800000	49521.209314	20.000000
C:\Users\cware\Desktop\Steller20November\TagTesting20Nov2013\M3.DSG	11-1-2013	14:56:54	17229.000000	1722.900000	49523.052306	20.000000
C:\Users\cware\Desktop\Steller20November\TagTesting20Nov2013\M3.DSG	11-1-2013	14:56:54	17230.000000	1723.000000	49527.458319	20.000000
C:\Users\cware\Desktop\Steller20November\TagTesting20Nov2013\M3.DSG	11-1-2013	14:56:54	17231.000000	1723.100000	49531.275522	20.000000
C:\Users\cware\Desktop\Steller20November\TagTesting20Nov2013\M3.DSG	11-1-2013	14:56:54	17232.000000	1723.200000	49527.243812	20.000000
C:\Users\cware\Desktop\Steller20November\TagTesting20Nov2013\M3.DSG	11-1-2013	14:56:54	17233.000000	1723.300000	49526.249056	20.000000
C:\Users\cware\Desktop\Steller20November\TagTesting20Nov2013\M3.DSG	11-1-2013	14:56:54	17234.000000	1723.400000	49535.584930	20.000000
C:\Users\cware\Desktop\Steller20November\TagTesting20Nov2013\M3.DSG	11-1-2013	14:56:54	17235.000000	1723.500000	49548.029990	20.000000
C:\Users\cware\Desktop\Steller20November\TagTesting20Nov2013\M3.DSG	11-1-2013	14:56:54	17236.000000	1723.600000	49563.785359	20.000000
C:\Users\cware\Desktop\Steller20November\TagTesting20Nov2013\M3.DSG	11-1-2013	14:56:54	17237.000000	1723.700000	49583.674280	20.000000
C:\Users\cware\Desktop\Steller20November\TagTesting20Nov2013\M3.DSG	11-1-2013	14:56:54	17238.000000	1723.800000	49593.407847	20.000000
C:\Users\cware\Desktop\Steller20November\TagTesting20Nov2013\M3.DSG	11-1-2013	14:56:54	17239.000000	1723.900000	49613.520162	20.000000
C:\Users\cware\Desktop\Steller20November\TagTesting20Nov2013\M3.DSG	11-1-2013	14:56:54	17240.000000	1724.000000	49627.956806	20.000000
C:\Users\cware\Desktop\Steller20November\TagTesting20Nov2013\M3.DSG	11-1-2013	14:56:54	17241.000000	1724.100000	49636.569181	20.000000
C:\Users\cware\Desktop\Steller20November\TagTesting20Nov2013\M3.DSG	11-1-2013	14:56:54	17242.000000	1724.200000	49653.992763	20.000000
C:\Users\cware\Desktop\Steller20November\TagTesting20Nov2013\M3.DSG	11-1-2013	14:56:54	17243.000000	1724.300000	49660.165624	20.000000
C:\Users\cware\Desktop\Steller20November\TagTesting20Nov2013\M3.DSG	11-1-2013	14:56:54	17244.000000	1724.400000	49653.569558	20.000000
C:\Users\cware\Desktop\Steller20November\TagTesting20Nov2013\M3.DSG	11-1-2013	14:56:54	17245.000000	1724.500000	49660.912203	20.000000
C:\Users\cware\Desktop\Steller20November\TagTesting20Nov2013\M3.DSG	11-1-2013	14:56:54	17246.000000	1724.600000	49672.237570	20.000000
C:\Users\cware\Desktop\Steller20November\TagTesting20Nov2013\M3.DSG	11-1-2013	14:56:54	17247.000000	1724.700000	49678.983243	20.000000
C:\Users\cware\Desktop\Steller20November\TagTesting20Nov2013\M3.DSG	11-1-2013	14:56:54	17248.000000	1724.800000	49692.349664	20.000000
C:\Users\cware\Desktop\Steller20November\TagTesting20Nov2013\M3.DSG	11-1-2013	14:56:54	17249.000000	1724.900000	49696.805230	20.000000
C:\Users\cware\Desktop\Steller20November\TagTesting20Nov2013\M3.DSG	11-1-2013	14:56:54	17250.000000	1725.000000	49710.097143	20.000000
C:\Users\cware\Desktop\Steller20November\TagTesting20Nov2013\M3.DSG	11-1-2013	14:56:54	17251.000000	1725.100000	49726.550205	20.000000
C:\Users\cware\Desktop\Steller20November\TagTesting20Nov2013\M3.DSG	11-1-2013	14:56:54	17252.000000	1725.200000	49728.839793	20.000000
C:\Users\cware\Desktop\Steller20November\TagTesting20Nov2013\M3.DSG	11-1-2013	14:56:54	17253.000000	1725.300000	49736.456630	20.000000
C:\Users\cware\Desktop\Steller20November\TagTesting20Nov2013\M3.DSG	11-1-2013	14:56:54	17254.000000	1725.400000	49733.195747	20.000000
C:\Users\cware\Desktop\Steller20November\TagTesting20Nov2013\M3.DSG	11-1-2013	14:56:54	17255.000000	1725.500000	49750.345579	20.000000
C:\Users\cware\Desktop\Steller20November\TagTesting20Nov2013\M3.DSG	11-1-2013	14:56:54	17256.000000	1725.600000	49756.393815	20.000000
C:\Users\cware\Desktop\Steller20November\TagTesting20Nov2013\M3.DSG	11-1-2013	14:56:54	17257.000000	1725.700000	49753.631389	20.000000
C:\Users\cware\Desktop\Steller20November\TagTesting20Nov2013\M3.DSG	11-1-2013	14:56:54	17258.000000	1725.800000	49773.643246	20.000000
C:\Users\cware\Desktop\Steller20November\TagTesting20Nov2013\M3.DSG	11-1-2013	14:56:54	17259.000000	1725.900000	49775.385593	20.000000
C:\Users\cware\Desktop\Steller20November\TagTesting20Nov2013\M3.DSG	11-1-2013	14:56:54	17260.000000	1726.000000	49777.774949	20.000000
C:\Users\cware\Desktop\Steller20November\TagTesting20Nov2013\M3.DSG	11-1-2013	14:56:54	17261.000000	1726.100000	49794.725465	20.000000
C:\Users\cware\Desktop\Steller20November\TagTesting20Nov2013\M3.DSG	11-1-2013	14:56:54	17262.000000	1726.200000	49797.413829	20.000000
C:\Users\cware\Desktop\Steller20November\TagTesting20Nov2013\M3.DSG	11-1-2013	14:56:54	17263.000000	1726.300000	49805.976024	20.000000
C:\Users\cware\Desktop\Steller20November\TagTesting20Nov2013\M3.DSG	11-1-2013	14:56:54	17264.000000	1726.400000	49808.987386	20.000000
C:\Users\cware\Desktop\Steller20November\TagTesting20Nov2013\M3.DSG	11-1-2013	14:56:54	17265.000000	1726.500000	49806.373704	20.000000
C:\Users\cware\Desktop\Steller20November\TagTesting20Nov2013\M3.DSG	11-1-2013	14:56:54	17266.000000	1726.600000	49814.861755	20.000000
C:\Users\cware\Desktop\Steller20November\TagTesting20Nov2013\M3.DSG	11-1-2013	14:56:54	17267.000000	1726.700000	49823.772455	20.000000
C:\Users\cware\Desktop\Steller20November\TagTesting20Nov2013\M3.DSG	11-1-2013	14:56:54	17268.000000	1726.800000	49829.571661	20.000000
C:\Users\cware\Desktop\Steller20November\TagTesting20Nov2013\M3.DSG	11-1-2013	14:56:54	17269.000000	1726.900000	49833.778064	20.000000
C:\Users\cware\Desktop\Steller20November\TagTesting20Nov2013\M3.DSG	11-1-2013	14:56:54	17270.000000	1727.000000	49837.536769	20.000000
C:\Users\cware\Desktop\Steller20November\TagTesting20Nov2013\M3.DSG	11-1-2013	14:56:54	17271.000000	1727.100000	49846.845585	20.000000
C:\Users\cware\Desktop\Steller20November\TagTesting20Nov2013\M3.DSG	11-1-2013	14:56:54	17272.000000	1727.200000	49846.198178	20.000000
C:\Users\cware\Desktop\Steller20November\TagTesting20Nov2013\M3.DSG	11-1-2013	14:56:54	17273.000000	1727.300000	49849.832331	20.000000
C:\Users\cware\Desktop\Steller20November\TagTesting20Nov2013\M3.DSG	11-1-2013	14:56:54	17274.000000	1727.400000	49850.578962	20.000000
C:\Users\cware\Desktop\Steller20November\TagTesting20Nov2013\M3.DSG	11-1-2013	14:56:54	17275.000000	1727.500000	49858.792752	20.000000
C:\Users\cware\Desktop\Steller20November\TagTesting20Nov2013\M3.DSG	11-1-2013	14:56:54	17276.000000	1727.600000	49857.796996	20.000000
C:\Users\cware\Desktop\Steller20November\TagTesting20Nov2013\M3.DSG	11-1-2013	14:56:54	17277.000000	1727.700000	49863.845681	20.000000
C:\Users\cware\Desktop\Steller20November\TagTesting20Nov2013\M3.DSG	11-1-2013	14:56:54	17278.000000	1727.800000	49871.014065	20.000000
C:\Users\cware\Desktop\Steller20November\TagTesting20Nov2013\M3.DSG	11-1-2013	14:56:54	17279.000000	1727.900000	49867.155805	20.000000
C:\Users\cware\Desktop\Steller20November\TagTesting20Nov2013\M3.DSG	11-1-2013	14:56:54	17280.000000	1728.000000	49873.776734	20.000000
C:\Users\cware\Desktop\Steller20November\TagTesting20Nov2013\M3.DSG	11-1-2013	14:56:54	17281.000000	1728.100000	49875.693156	20.000000
C:\Users\cware\Desktop\Steller20November\TagTesting20Nov2013\M3.DSG	11-1-2013	14:56:54	17282.000000	1728.200000	49873.776524	20.000000
C:\Users\cware\Desktop\Steller20November\TagTesting20Nov2013\M3.DSG	11-1-2013	14:56:54	17283.000000	1728.300000	49878.680204	20.000000
C:\Users\cware\Desktop\Steller20November\TagTesting20Nov2013\M3.DSG	11-1-2013	14:56:54	17284.000000	1728.400000	49880.895379	20.000000
C:\Users\cware\Desktop\Steller20November\TagTesting20Nov2013\M3.DSG	11-1-2013	14:56:54	17285.000000	1728.500000	49883.956710	20.000000
C:\Users\cware\Desktop\Steller20November\TagTesting20Nov2013\M3.DSG	11-1-2013	14:56:54	17286.000000	1728.600000	49885.474893	20.000000
C:\Users\cware\Desktop\Steller20November\TagTesting20Nov2013\M3.DSG	11-1-2013	14:56:54	17287.000000	1728.700000	49883.906802	20.000000
C:\Users\cware\Desktop\Steller20November\TagTesting20Nov2013\M3.DSG	11-1-2013	14:56:54	17288.000000	1728.800000	49888.188135	20.000000
C:\Users\cware\Desktop\Steller20November\TagTesting20Nov2013\M3.DSG	11-1-2013	14:56:54	17289.000000	1728.900000	49888.212497	20.000000
C:\Users\cware\Desktop\Steller20November\TagTesting20Nov2013\M3.DSG	11-1-2013	14:56:54	17290.000000	1729.000000	49890.452953	20.000000
C:\Users\cware\Desktop\Steller20November\TagTesting20Nov2013\M3.DSG	11-1-2013	14:56:54	17291.000000	1729.100000	49894.385505	20.000000
C:\Users\cware\Desktop\Steller20November\TagTesting20Nov2013\M3.DSG	11-1-2013	14:56:54	17292.000000	1729.200000	49887.689811	20.000000
C:\Users\cware\Desktop\Steller20November\TagTesting20Nov2013\M3.DSG	11-1-2013	14:56:54	17293.000000	1729.300000	49891.025101	20.000000
C:\Users\cware\Desktop\Steller20November\TagTesting20Nov2013\M3.DSG	11-1-2013	14:56:54	17294.000000	1729.400000	49887.814148	20.000000
C:\Users\cware\Desktop\Steller20November\TagTesting20Nov2013\M3.DSG	11-1-2013	14:56:54	17295.000000	1729.500000	49890.875593	20.000000
C:\Users\cware\Desktop\Steller20November\TagTesting20Nov2013\M3.DSG	11-1-2013	14:56:54	17296.000000	1729.600000	49892.891610	20.000000
C:\Users\cware\Desktop\Steller20November\TagTesting20Nov2013\M3.DSG	11-1-2013	14:56:54	17297.000000	1729.700000	49892.493283	20.000000
C:\Users\cware\Desktop\Steller20November\TagTesting20Nov2013\M3.DSG	11-1-2013	14:56:54	17298.000000	1729.800000	49890.402554	20.000000
C:\Users\cware\Desktop\Steller20November\TagTesting20Nov2013\M3.DSG	11-1-2013	14:56:54	17299.000000	1729.900000	49901.976712	20.000000
C:\Users\cware\Desktop\Steller20November\TagTesting20Nov2013\M3.DSG	11-1-2013	14:56:54	17300.000000	1730.000000	49902.350052	20.000000
C:\Users\cware\Desktop\Steller20November\TagTesting20Nov2013\M3.DSG	11-1-2013	14:56:54	17301.000000	1730.100000	49906.955056	20.000000
C:\Users\cware\Desktop\Steller20November\TagTesting20Nov2013\M3.DSG	11-1-2013	14:56:54	17302.000000	1730.200000	49911.360761	20.000000
C:\Users\cware\Desktop\Steller20November\TagTesting20Nov2013\M3.DSG	11-1-2013	14:56:54	17303.000000	1730.300000	49915.119203	20.000000
C:\Users\cware\Desktop\Steller20November\TagTesting20Nov2013\M3.DSG	11-1-2013	14:56:54	17304.000000	1730.400000	49914.745842	20.000000
C:\Users\cware\Desktop\Steller20November\TagTesting20Nov2013\M3.DSG	11-1-2013	14:56:54	17305.000000	1730.500000	49917.409135	20.000000
C:\Users\cware\Desktop\Steller20November\TagTesting20Nov2013\M3.DSG	11-1-2013	14:56:54	17306.000000	1730.600000	49916.338772	20.000000
C:\Users\cware\Desktop\Steller20November\TagTesting20Nov2013\M3.DSG	11-1-2013	14:56:54	17307.000000	1730.700000	49916.313947	20.000000
C:\Users\cware\Desktop\Steller20November\TagTesting20Nov2013\M3.DSG	11-1-2013	14:56:54	17308.000000	1730.800000	49918.230667	20.000000
C:\Users\cware\Desktop\Steller20November\TagTesting20Nov2013\M3.DSG	11-1-2013	14:56:54	17309.000000	1730.900000	49926.817712	20.000000
C:\Users\cware\Desktop\Steller20November\TagTesting20Nov2013\M3.DSG	11-1-2013	14:56:54	17310.000000	1731.000000	49926.494470	20.000000
C:\Users\cware\Desktop\Steller20November\TagTesting20Nov2013\M3.DSG	11-1-2013	14:56:54	17311.000000	1731.100000	49926.718108	20.000000
C:\Users\cware\Desktop\Steller20November\TagTesting20Nov2013\M3.DSG	11-1-2013	14:56:54	17312.000000	1731.200000	49925.274520	20.000000
C:\Users\cware\Desktop\Steller20November\TagTesting20Nov2013\M3.DSG	11-1-2013	14:56:54	17313.000000	1731.300000	49930.227605	20.000000
C:\Users\cware\Desktop\Steller20November\TagTesting20Nov2013\M3.DSG	11-1-2013	14:56:54	17314.000000	1731.400000	49934.434121	20.000000
C:\Users\cware\Desktop\Steller20November\TagTesting20Nov2013\M3.DSG	11-1-2013	14:56:54	17315.000000	1731.500000	49938.640903	20.000000
C:\Users\cware\Desktop\Steller20November\TagTesting20Nov2013\M3.DSG	11-1-2013	14:56:54	17316.000000	1731.600000	49938.964355	20.000000
C:\Users\cware\Desktop\Steller20November\TagTesting20Nov2013\M3.DSG	11-1-2013	14:56:54	17317.000000	1731.700000	49935.827993	20.000000
C:\Users\cware\Desktop\Steller20November\TagTesting20Nov2013\M3.DSG	11-1-2013	14:56:54	17318.000000	1731.800000	49940.557360	20.000000
C:\Users\cware\Desktop\Steller20November\TagTesting20Nov2013\M3.DSG	11-1-2013	14:56:54	17319.000000	1731.900000	49938.317162	20.000000
C:\Users\cware\Desktop\Steller20November\TagTesting20Nov2013\M3.DSG	11-1-2013	14:56:54	17320.000000	1732.000000	49938.043431	20.000000
C:\Users\cware\Desktop\Steller20November\TagTesting20Nov2013\M3.DSG	11-1-2013	14:56:54	17321.000000	1732.100000	49943.892821	20.000000
C:\Users\cware\Desktop\Steller20November\TagTesting20Nov2013\M3.DSG	11-1-2013	14:56:54	17322.000000	1732.200000	49943.369851	20.000000
C:\Users\cware\Desktop\Steller20November\TagTesting20Nov2013\M3.DSG	11-1-2013	14:56:54	17323.000000	1732.300000	49945.535682	20.000000
C:\Users\cware\Desktop\Steller20November\TagTesting20Nov2013\M3.DSG	11-1-2013	14:56:54	17324.000000	1732.400000	49948.746644	20.000000
C:\Users\cware\Desktop\Steller20November\TagTesting20Nov2013\M3.DSG	11-1-2013	14:56:54	17325.000000	1732.500000	49949.095057	20.000000
C:\Users\cware\Desktop\Steller20November\TagTesting20Nov2013\M3.DSG	11-1-2013	14:56:54	17326.000000	1732.600000	49950.712891	20.000000
C:\Users\cware\Desktop\Steller20November\TagTesting20Nov2013\M3.DSG	11-1-2013	14:56:54	17327.000000	1732.700000	49945.435820	20.000000
C:\Users\cware\Desktop\Steller20November\TagTesting20Nov2013\M3.DSG	11-1-2013	14:56:54	17328.000000	1732.800000	49954.446661	20.000000
C:\Users\cware\Desktop\Steller20November\TagTesting20Nov2013\M3.DSG	11-1-2013	14:56:54	17329.000000	1732.900000	49957.433511	20.000000
C:\Users\cware\Desktop\Steller20November\TagTesting20Nov2013\M3.DSG	11-1-2013	14:56:54	17330.000000	1733.000000	49958.105477	20.000000
C:\Users\cware\Desktop\Steller20November\TagTesting20Nov2013\M3.DSG	11-1-2013	14:56:54	17331.000000	1733.100000	49959.997223	20.000000
C:\Users\cware\Desktop\Steller20November\TagTesting20Nov2013\M3.DSG	11-1-2013	14:56:54	17332.000000	1733.200000	49961.216818	20.000000
C:\Users\cware\Desktop\Steller20November\TagTesting20Nov2013\M3.DSG	11-1-2013	14:56:54	17333.000000	1733.300000	49963.133682	20.000000
C:\Users\cware\Desktop\Steller20November\TagTesting20Nov2013\M3.DSG	11-1-2013	14:56:54	17334.000000	1733.400000	49969.206842	20.000000
C:\Users\cware\Desktop\Steller20November\TagTesting20Nov2013\M3.DSG	11-1-2013	14:56:54	17335.000000	1733.500000	49972.566974	20.000000
C:\Users\cware\Desktop\Steller20November\TagTesting20Nov2013\M3.DSG	11-1-2013	14:56:54	17336.000000	1733.600000	49967.489426	20.000000
C:\Users\cware\Desktop\Steller20November\TagTesting20Nov2013\M3.DSG	11-1-2013	14:56:54	17337.000000	1733.700000	49969.555316	20.000000
C:\Users\cware\Desktop\Steller20November\TagTesting20Nov2013\M3.DSG	11-1-2013	14:56:54	17338.000000	1733.800000	49972.492744	20.000000
C:\Users\cware\Desktop\Steller20November\TagTesting20Nov2013\M3.DSG	11-1-2013	14:56:54	17339.000000	1733.900000	49977.620127	20.000000
C:\Users\cware\Desktop\Steller20November\TagTesting20Nov2013\M3.DSG	11-1-2013	14:56:54	17340.000000	1734.000000	49977.072660	20.000000
C:\Users\cware\Desktop\Steller20November\TagTesting20Nov2013\M3.DSG	11-1-2013	14:56:54	17341.000000	1734.100000	49982.025832	20.000000
C:\Users\cware\Desktop\Steller20November\TagTesting20Nov2013\M3.DSG	11-1-2013	14:56:54	17342.000000	1734.200000	49987.153540	20.000000
C:\Users\cware\Desktop\Steller20November\TagTesting20Nov2013\M3.DSG	11-1-2013	14:56:54	17343.000000	1734.300000	49985.908918	20.000000
C:\Users\cware\Desktop\Steller20November\TagTesting20Nov2013\M3.DSG	11-1-2013	14:56:54	17344.000000	1734.400000	49988.771331	20.000000
C:\Users\cware\Desktop\Steller20November\TagTesting20Nov2013\M3.DSG	11-1-2013	14:56:54	17345.000000	1734.500000	49989.269414	20.000000
C:\Users\cware\Desktop\Steller20November\TagTesting20Nov2013\M3.DSG	11-1-2013	14:56:54	17346.000000	1734.600000	49979.636525	20.000000
C:\Users\cware\Desktop\Steller20November\TagTesting20Nov2013\M3.DSG	11-1-2013	14:56:54	17347.000000	1734.700000	49980.333465	20.000000
C:\Users\cware\Desktop\Steller20November\TagTesting20Nov2013\M3.DSG	11-1-2013	14:56:54	17348.000000	1734.800000	49980.980553	20.000000
C:\Users\cware\Desktop\Steller20November\TagTesting20Nov2013\M3.DSG	11-1-2013	14:56:54	17349.000000	1734.900000	49979.512131	20.000000
C:\Users\cware\Desktop\Steller20November\TagTesting20Nov2013\M3.DSG	11-1-2013	14:56:54	17350.000000	1735.000000	49979.885427	20.000000
C:\Users\cware\Desktop\Steller20November\TagTesting20Nov2013\M3.DSG	11-1-2013	14:56:54	17351.000000	1735.100000	49981.677617	20.000000
C:\Users\cware\Desktop\Steller20November\TagTesting20Nov2013\M3.DSG	11-1-2013	14:56:54	17352.000000	1735.200000	49979.835671	20.000000
C:\Users\cware\Desktop\Steller20November\TagTesting20Nov2013\M3.DSG	11-1-2013	14:56:54	17353.000000	1735.300000	49980.258845	20.000000
C:\Users\cware\Desktop\Steller20November\TagTesting20Nov2013\M3.DSG	11-1-2013	14:56:54	17354.000000	1735.400000	49981.130198	20.000000
C:\Users\cware\Desktop\Steller20November\TagTesting20Nov2013\M3.DSG	11-1-2013	14:56:54	17355.000000	1735.500000	49976.575089	20.000000
C:\Users\cware\Desktop\Steller20November\TagTesting20Nov2013\M3.DSG	11-1-2013	14:56:54	17356.000000	1735.600000	49980.233941	20.000000
C:\Users\cware\Desktop\Steller20November\TagTesting20Nov2013\M3.DSG	11-1-2013	14:56:54	17357.000000	1735.700000	49976.599923	20.000000
C:\Users\cware\Desktop\Steller20November\TagTesting20Nov2013\M3.DSG	11-1-2013	14:56:54	17358.000000	1735.800000	49975.878140	20.000000
C:\Users\cware\Desktop\Steller20November\TagTesting20Nov2013\M3.DSG	11-1-2013	14:56:54	17359.000000	1735.900000	49975.380258	20.000000
C:\Users\cware\Desktop\Steller20November\TagTesting20Nov2013\M3.DSG	11-1-2013	14:56:54	17360.000000	1736.000000	49974.260130	20.000000
C:\Users\cware\Desktop\Steller20November\TagTesting20Nov2013\M3.DSG	11-1-2013	14:56:54	17361.000000	1736.100000	49975.878101	20.000000
C:\Users\cware\Desktop\Steller20November\TagTesting20Nov2013\M3.DSG	11-1-2013	14:56:54	17362.000000	1736.200000	49974.011185	20.000000
C:\Users\cware\Desktop\Steller20November\TagTesting20Nov2013\M3.DSG	11-1-2013	14:56:54	17363.000000	1736.300000	49972.940923	20.000000
C:\Users\cware\Desktop\Steller20November\TagTesting20Nov2013\M3.DSG	11-1-2013	14:56:54	17364.000000	1736.400000	49969.854447	20.000000
C:\Users\cware\Desktop\Steller20November\TagTesting20Nov2013\M3.DSG	11-1-2013	14:56:54	17365.000000	1736.500000	49968.087183	20.000000
C:\Users\cware\Desktop\Steller20November\TagTesting20Nov2013\M3.DSG	11-1-2013	14:56:54	17366.000000	1736.600000	49968.858985	20.000000
C:\Users\cware\Desktop\Steller20November\TagTesting20Nov2013\M3.DSG	11-1-2013	14:56:54	17367.000000	1736.700000	49973.090374	20.000000
C:\Users\cware\Desktop\Steller20November\TagTesting20Nov2013\M3.DSG	11-1-2013	14:56:54	17368.000000	1736.800000	49971.447535	20.000000
C:\Users\cware\Desktop\Steller20November\TagTesting20Nov2013\M3.DSG	11-1-2013	14:56:54	17369.000000	1736.900000	49969.182319	20.000000
C:\Users\cware\Desktop\Steller20November\TagTesting20Nov2013\M3.DSG	11-1-2013	14:56:54	17370.000000	1737.000000	49970.825504	20.000000
C:\Users\cware\Desktop\Steller20November\TagTesting20Nov2013\M3.DSG	11-1-2013	14:56:54	17371.000000	1737.100000	49967.216093	20.000000
C:\Users\cware\Desktop\Steller20November\TagTesting20Nov2013\M3.DSG	11-1-2013	14:56:54	17372.000000	1737.200000	49967.191412	20.000000
C:\Users\cware\Desktop\Steller20November\TagTesting20Nov2013\M3.DSG	11-1-2013	14:56:54	17373.000000	1737.300000	49964.005210	20.000000
C:\Users\cware\Desktop\Steller20November\TagTesting20Nov2013\M3.DSG	11-1-2013	14:56:54	17374.000000	1737.400000	49968.834234	20.000000
C:\Users\cware\Desktop\Steller20November\TagTesting20Nov2013\M3.DSG	11-1-2013	14:56:54	17375.000000	1737.500000	49964.005346	20.000000
C:\Users\cware\Desktop\Steller20November\TagTesting20Nov2013\M3.DSG	11-1-2013	14:56:54	17376.000000	1737.600000	49963.009722	20.000000
C:\Users\cware\Desktop\Steller20November\TagTesting20Nov2013\M3.DSG	11-1-2013	14:56:54	17377.000000	1737.700000	49963.432454	20.000000
C:\Users\cware\Desktop\Steller20November\TagTesting20Nov2013\M3.DSG	11-1-2013	14:56:54	17378.000000	1737.800000	49962.237982	20.000000
C:\Users\cware\Desktop\Steller20November\TagTesting20Nov2013\M3.DSG	11-1-2013	14:56:54	17379.000000	1737.900000	49960.022942	20.000000
C:\Users\cware\Desktop\Steller20November\TagTesting20Nov2013\M3.DSG	11-1-2013	14:56:54	17380.000000	1738.000000	49963.009770	20.000000
C:\Users\cware\Desktop\Steller20November\TagTesting20Nov2013\M3.DSG	11-1-2013	14:56:54	17381.000000	1738.100000	49961.366725	20.000000
C:\Users\cware\Desktop\Steller20November\TagTesting20Nov2013\M3.DSG	11-1-2013	14:56:54	17382.000000	1738.200000	49960.072557	20.000000
C:\Users\cware\Desktop\Steller20November\TagTesting20Nov2013\M3.DSG	11-1-2013	14:56:54	17383.000000	1738.300000	49963.905935	20.000000
C:\Users\cware\Desktop\Steller20November\TagTesting20Nov2013\M3.DSG	11-1-2013	14:56:54	17384.000000	1738.400000	49963.656850	20.000000
C:\Users\cware\Desktop\Steller20November\TagTesting20Nov2013\M3.DSG	11-1-2013	14:56:54	17385.000000	1738.500000	49962.785506	20.000000
C:\Users\cware\Desktop\Steller20November\TagTesting20Nov2013\M3.DSG	11-1-2013	14:56:54	17386.000000	1738.600000	49964.279200	20.000000
C:\Users\cware\Desktop\Steller20November\TagTesting20Nov2013\M3.DSG	11-1-2013	14:56:54	17387.000000	1738.700000	49964.652851	20.000000
C:\Users\cware\Desktop\Steller20November\TagTesting20Nov2013\M3.DSG	11-1-2013	14:56:54	17388.000000	1738.800000	49961.168074	20.000000
C:\Users\cware\Desktop\Steller20November\TagTesting20Nov2013\M3.DSG	11-1-2013	14:56:54	17389.000000	1738.900000	49962.064073	20.000000
C:\Users\cware\Desktop\Steller20November\TagTesting20Nov2013\M3.DSG	11-1-2013	14:56:54	17390.000000	1739.000000	49963.582396	20.000000
C:\Users\cware\Desktop\Steller20November\TagTesting20Nov2013\M3.DSG	11-1-2013	14:56:54	17391.000000	1739.100000	49964.851764	20.000000
C:\Users\cware\Desktop\Steller20November\TagTesting20Nov2013\M3.DSG	11-1-2013	14:56:54	17392.000000	1739.200000	49961.417169	20.000000
C:\Users\cware\Desktop\Steller20November\TagTesting20Nov2013\M3.DSG	11-1-2013	14:56:54	17393.000000	1739.300000	49957.185679	20.000000
C:\Users\cware\Desktop\Steller20November\TagTesting20Nov2013\M3.DSG	11-1-2013	14:56:54	17394.000000	1739.400000	49960.869505	20.000000
C:\Users\cware\Desktop\Steller20November\TagTesting20Nov2013\M3.DSG	11-1-2013	14:56:54	17395.000000	1739.500000	49962.761469	20.000000
C:\Users\cware\Desktop\Steller20November\TagTesting20Nov2013\M3.DSG	11-1-2013	14:56:54	17396.000000	1739.600000	49953.701012	20.000000
C:\Users\cware\Desktop\Steller20November\TagTesting20Nov2013\M3.DSG	11-1-2013	14:56:54	17397.000000	1739.700000	49953.502006	20.000000
C:\Users\cware\Desktop\Steller20November\TagTesting20Nov2013\M3.DSG	11-1-2013	14:56:54	17398.000000	1739.800000	49955.841571	20.000000
C:\Users\cware\Desktop\Steller20November\TagTesting20Nov2013\M3.DSG	11-1-2013	14:56:54	17399.000000	1739.900000	49957.957222	20.000000
C:\Users\cware\Desktop\Steller20November\TagTesting20Nov2013\M3.DSG	11-1-2013	14:56:54	17400.000000	1740.000000	49953.053928	20.000000
C:\Users\cware\Desktop\Steller20November\TagTesting20Nov2013\M3.DSG	11-1-2013	14:56:54	17401.000000	1740.100000	49951.162209	20.000000
C:\Users\cware\Desktop\Steller20November\TagTesting20Nov2013\M3.DSG	11-1-2013	14:56:54	17402.000000	1740.200000	49952.008483	20.000000
C:\Users\cware\Desktop\Steller20November\TagTesting20Nov2013\M3.DSG	11-1-2013	14:56:54	17403.000000	1740.300000	49950.614777	20.000000
C:\Users\cware\Desktop\Steller20November\TagTesting20Nov2013\M3.DSG	11-1-2013	14:56:54	17404.000000	1740.400000	49952.879507	20.000000
C:\Users\cware\Desktop\Steller20November\TagTesting20Nov2013\M3.DSG	11-1-2013	14:56:54	17405.000000	1740.500000	49950.789150	20.000000
C:\Users\cware\Desktop\Steller20November\TagTesting20Nov2013\M3.DSG	11-1-2013	14:56:54	17406.000000	1740.600000	49950.042261	20.000000
C:\Users\cware\Desktop\Steller20November\TagTesting20Nov2013\M3.DSG	11-1-2013	14:56:54	17407.000000	1740.700000	49947.677551	20.000000
C:\Users\cware\Desktop\Steller20November\TagTesting20Nov2013\M3.DSG	11-1-2013	14:56:54	17408.000000	1740.800000	49948.374391	20.000000
C:\Users\cware\Desktop\Steller20November\TagTesting20Nov2013\M3.DSG	11-1-2013	14:56:54	17409.000000	1740.900000	49946.333334	20.000000
C:\Users\cware\Desktop\Steller20November\TagTesting20Nov2013\M3.DSG	11-1-2013	14:56:54	17410.000000	1741.000000	49944.690635	20.000000
C:\Users\cware\Desktop\Steller20November\TagTesting20Nov2013\M3.DSG	11-1-2013	14:56:54	17411.000000	1741.100000	49940.832519	20.000000
C:\Users\cware\Desktop\Steller20November\TagTesting20Nov2013\M3.DSG	11-1-2013	14:56:54	17412.000000	1741.200000	49942.525031	20.000000
C:\Users\cware\Desktop\Steller20November\TagTesting20Nov2013\M3.DSG	11-1-2013	14:56:54	17413.000000	1741.300000	49940.135824	20.000000
C:\Users\cware\Desktop\Steller20November\TagTesting20Nov2013\M3.DSG	11-1-2013	14:56:54	17414.000000	1741.400000	49941.529736	20.000000
C:\Users\cware\Desktop\Steller20November\TagTesting20Nov2013\M3.DSG	11-1-2013	14:56:54	17415.000000	1741.500000	49943.296662	20.000000
C:\Users\cware\Desktop\Steller20November\TagTesting20Nov2013\M3.DSG	11-1-2013	14:56:54	17416.000000	1741.600000	49941.455049	20.000000
C:\Users\cware\Desktop\Steller20November\TagTesting20Nov2013\M3.DSG	11-1-2013	14:56:54	17417.000000	1741.700000	49939.911809	20.000000
C:\Users\cware\Desktop\Steller20November\TagTesting20Nov2013\M3.DSG	11-1-2013	14:56:54	17418.000000	1741.800000	49941.629059	20.000000
C:\Users\cware\Desktop\Steller20November\TagTesting20Nov2013\M3.DSG	11-1-2013	14:56:54	17419.000000	1741.900000	49936.900072	20.000000
C:\Users\cware\Desktop\Steller20November\TagTesting20Nov2013\M3.DSG	11-1-2013	14:56:54	17420.000000	1742.000000	49939.638056	20.000000
C:\Users\cware\Desktop\Steller20November\TagTesting20Nov2013\M3.DSG	11-1-2013	14:56:54	17421.000000	1742.100000	49939.339311	20.000000
C:\Users\cware\Desktop\Steller20November\TagTesting20Nov2013\M3.DSG	11-1-2013	14:56:54	17422.000000	1742.200000	49938.294146	20.000000
C:\Users\cware\Desktop\Steller20November\TagTesting20Nov2013\M3.DSG	11-1-2013	14:56:54	17423.000000	1742.300000	49935.431509	20.000000
C:\Users\cware\Desktop\Steller20November\TagTesting20Nov2013\M3.DSG	11-1-2013	14:56:54	17424.000000	1742.400000	49938.069995	20.000000
C:\Users\cware\Desktop\Steller20November\TagTesting20Nov2013\M3.DSG	11-1-2013	14:56:54	17425.000000	1742.500000	49937.846085	20.000000
C:\Users\cware\Desktop\Steller20November\TagTesting20Nov2013\M3.DSG	11-1-2013	14:56:54	17426.000000	1742.600000	49935.979305	20.000000
C:\Users\cware\Desktop\Steller20November\TagTesting20Nov2013\M3.DSG	11-1-2013	14:56:54	17427.000000	1742.700000	49936.950156	20.000000
C:\Users\cware\Desktop\Steller20November\TagTesting20Nov2013\M3.DSG	11-1-2013	14:56:54	17428.000000	1742.800000	49934.411174	20.000000
C:\Users\cware\Desktop\Steller20November\TagTesting20Nov2013\M3.DSG	11-1-2013	14:56:54	17429.000000	1742.900000	49931.424047	20.000000
C:\Users\cware\Desktop\Steller20November\TagTesting20Nov2013\M3.DSG	11-1-2013	14:56:54	17430.000000	1743.000000	49925.425534	20.000000
C:\Users\cware\Desktop\Steller20November\TagTesting20Nov2013\M3.DSG	11-1-2013	14:56:54	17431.000000	1743.100000	49924.354979	20.000000
C:\Users\cware\Desktop\Steller20November\TagTesting20Nov2013\M3.DSG	11-1-2013	14:56:54	17432.000000	1743.200000	49924.230694	20.000000
C:\Users\cware\Desktop\Steller20November\TagTesting20Nov2013\M3.DSG	11-1-2013	14:56:54	17433.000000	1743.300000	49922.164589	20.000000
C:\Users\cware\Desktop\Steller20November\TagTesting20Nov2013\M3.DSG	11-1-2013	14:56:54	17434.000000	1743.400000	49921.143978	20.000000
C:\Users\cware\Desktop\Steller20November\TagTesting20Nov2013\M3.DSG	11-1-2013	14:56:54	17435.000000	1743.500000	49914.796898	20.000000
C:\Users\cware\Desktop\Steller20November\TagTesting20Nov2013\M3.DSG	11-1-2013	14:56:54	17436.000000	1743.600000	49914.149762	20.000000
C:\Users\cware\Desktop\Steller20November\TagTesting20Nov2013\M3.DSG	11-1-2013	14:56:54	17437.000000	1743.700000	49908.300284	20.000000
C:\Users\cware\Desktop\Steller20November\TagTesting20Nov2013\M3.DSG	11-1-2013	14:56:54	17438.000000	1743.800000	49907.105610	20.000000
C:\Users\cware\Desktop\Steller20November\TagTesting20Nov2013\M3.DSG	11-1-2013	14:56:54	17439.000000	1743.900000	49907.553618	20.000000
C:\Users\cware\Desktop\Steller20November\TagTesting20Nov2013\M3.DSG	11-1-2013	14:56:54	17440.000000	1744.000000	49906.010273	20.000000
C:\Users\cware\Desktop\Steller20November\TagTesting20Nov2013\M3.DSG	11-1-2013	14:56:54	17441.000000	1744.100000	49900.808326	20.000000
C:\Users\cware\Desktop\Steller20November\TagTesting20Nov2013\M3.DSG	11-1-2013	14:56:54	17442.000000	1744.200000	49901.729132	20.000000
C:\Users\cware\Desktop\Steller20November\TagTesting20Nov2013\M3.DSG	11-1-2013	14:56:54	17443.000000	1744.300000	49897.522529	20.000000
C:\Users\cware\Desktop\Steller20November\TagTesting20Nov2013\M3.DSG	11-1-2013	14:56:54	17444.000000	1744.400000	49897.448044	20.000000
C:\Users\cware\Desktop\Steller20November\TagTesting20Nov2013\M3.DSG	11-1-2013	14:56:54	17445.000000	1744.500000	49895.407066	20.000000
C:\Users\cware\Desktop\Steller20November\TagTesting20Nov2013\M3.DSG	11-1-2013	14:56:54	17446.000000	1744.600000	49892.743712	20.000000
C:\Users\cware\Desktop\Steller20November\TagTesting20Nov2013\M3.DSG	11-1-2013	14:56:54	17447.000000	1744.700000	49891.897193	20.000000
C:\Users\cware\Desktop\Steller20November\TagTesting20Nov2013\M3.DSG	11-1-2013	14:56:54	17448.000000	1744.800000	49890.304162	20.000000
C:\Users\cware\Desktop\Steller20November\TagTesting20Nov2013\M3.DSG	11-1-2013	14:56:54	17449.000000	1744.900000	49894.660436	20.000000
C:\Users\cware\Desktop\Steller20November\TagTesting20Nov2013\M3.DSG	11-1-2013	14:56:54	17450.000000	1745.000000	49893.316127	20.000000
C:\Users\cware\Desktop\Steller20November\TagTesting20Nov2013\M3.DSG	11-1-2013	14:56:54	17451.000000	1745.100000	49892.395176	20.000000
C:\Users\cware\Desktop\Steller20November\TagTesting20Nov2013\M3.DSG	11-1-2013	14:56:54	17452.000000	1745.200000	49897.896170	20.000000
C:\Users\cware\Desktop\Steller20November\TagTesting20Nov2013\M3.DSG	11-1-2013	14:56:54	17453.000000	1745.300000	49894.735284	20.000000
C:\Users\cware\Desktop\Steller20November\TagTesting20Nov2013\M3.DSG	11-1-2013	14:56:54	17454.000000	1745.400000	49896.627108	20.000000
C:\Users\cware\Desktop\Steller20November\TagTesting20Nov2013\M3.DSG	11-1-2013	14:56:54	17455.000000	1745.500000	49896.079413	20.000000
C:\Users\cware\Desktop\Steller20November\TagTesting20Nov2013\M3.DSG	11-1-2013	14:56:54	17456.000000	1745.600000	49899.564027	20.000000
C:\Users\cware\Desktop\Steller20November\TagTesting20Nov2013\M3.DSG	11-1-2013	14:56:54	17457.000000	1745.700000	49897.846729	20.000000
C:\Users\cware\Desktop\Steller20November\TagTesting20Nov2013\M3.DSG	11-1-2013	14:56:54	17458.000000	1745.800000	49895.009006	20.000000
C:\Users\cware\Desktop\Steller20November\TagTesting20Nov2013\M3.DSG	11-1-2013	14:56:54	17459.000000	1745.900000	49889.558035	20.000000
C:\Users\cware\Desktop\Steller20November\TagTesting20Nov2013\M3.DSG	11-1-2013	14:56:54	17460.000000	1746.000000	49889.284246	20.000000
C:\Users\cware\Desktop\Steller20November\TagTesting20Nov2013\M3.DSG	11-1-2013	14:56:54	17461.000000	1746.100000	49886.745168	20.000000
C:\Users\cware\Desktop\Steller20November\TagTesting20Nov2013\M3.DSG	11-1-2013	14:56:54	17462.000000	1746.200000	49887.865453	20.000000
C:\Users\cware\Desktop\Steller20November\TagTesting20Nov2013\M3.DSG	11-1-2013	14:56:54	17463.000000	1746.300000	49885.998896	20.000000
C:\Users\cware\Desktop\Steller20November\TagTesting20Nov2013\M3.DSG	11-1-2013	14:56:54	17464.000000	1746.400000	49885.476162	20.000000
C:\Users\cware\Desktop\Steller20November\TagTesting20Nov2013\M3.DSG	11-1-2013	14:56:54	17465.000000	1746.500000	49882.812724	20.000000
C:\Users\cware\Desktop\Steller20November\TagTesting20Nov2013\M3.DSG	11-1-2013	14:56:54	17466.000000	1746.600000	49882.787763	20.000000
C:\Users\cware\Desktop\Steller20November\TagTesting20Nov2013\M3.DSG	11-1-2013	14:56:54	17467.000000	1746.700000	49884.131888	20.000000
C:\Users\cware\Desktop\Steller20November\TagTesting20Nov2013\M3.DSG	11-1-2013	14:56:54	17468.000000	1746.800000	49886.098224	20.000000
C:\Users\cware\Desktop\Steller20November\TagTesting20Nov2013\M3.DSG	11-1-2013	14:56:54	17469.000000	1746.900000	49881.816812	20.000000
C:\Users\cware\Desktop\Steller20November\TagTesting20Nov2013\M3.DSG	11-1-2013	14:56:54	17470.000000	1747.000000	49882.787680	20.000000
C:\Users\cware\Desktop\Steller20November\TagTesting20Nov2013\M3.DSG	11-1-2013	14:56:54	17471.000000	1747.100000	49877.734781	20.000000
C:\Users\cware\Desktop\Steller20November\TagTesting20Nov2013\M3.DSG	11-1-2013	14:56:54	17472.000000	1747.200000	49877.162279	20.000000
C:\Users\cware\Desktop\Steller20November\TagTesting20Nov2013\M3.DSG	11-1-2013	14:56:54	17473.000000	1747.300000	49880.597457	20.000000
C:\Users\cware\Desktop\Steller20November\TagTesting20Nov2013\M3.DSG	11-1-2013	14:56:54	17474.000000	1747.400000	49878.182886	20.000000
C:\Users\cware\Desktop\Steller20November\TagTesting20Nov2013\M3.DSG	11-1-2013	14:56:54	17475.000000	1747.500000	49876.067348	20.000000
C:\Users\cware\Desktop\Steller20November\TagTesting20Nov2013\M3.DSG	11-1-2013	14:56:54	17476.000000	1747.600000	49883.410131	20.000000
C:\Users\cware\Desktop\Steller20November\TagTesting20Nov2013\M3.DSG	11-1-2013	14:56:54	17477.000000	1747.700000	49885.625670	20.000000
C:\Users\cware\Desktop\Steller20November\TagTesting20Nov2013\M3.DSG	11-1-2013	14:56:54	17478.000000	1747.800000	49877.834696	20.000000
C:\Users\cware\Desktop\Steller20November\TagTesting20Nov2013\M3.DSG	11-1-2013	14:56:54	17479.000000	1747.900000	49878.158213	20.000000
C:\Users\cware\Desktop\Steller20November\TagTesting20Nov2013\M3.DSG	11-1-2013	14:56:54	17480.000000	1748.000000	49876.191668	20.000000
C:\Users\cware\Desktop\Steller20November\TagTesting20Nov2013\M3.DSG	11-1-2013	14:56:54	17481.000000	1748.100000	49877.386810	20.000000
C:\Users\cware\Desktop\Steller20November\TagTesting20Nov2013\M3.DSG	11-1-2013	14:56:54	17482.000000	1748.200000	49874.300710	20.000000
C:\Users\cware\Desktop\Steller20November\TagTesting20Nov2013\M3.DSG	11-1-2013	14:56:54	17483.000000	1748.300000	49874.425130	20.000000
C:\Users\cware\Desktop\Steller20November\TagTesting20Nov2013\M3.DSG	11-1-2013	14:56:54	17484.000000	1748.400000	49872.956624	20.000000
C:\Users\cware\Desktop\Steller20November\TagTesting20Nov2013\M3.DSG	11-1-2013	14:56:54	17485.000000	1748.500000	49871.238994	20.000000
C:\Users\cware\Desktop\Steller20November\TagTesting20Nov2013\M3.DSG	11-1-2013	14:56:54	17486.000000	1748.600000	49875.296255	20.000000
C:\Users\cware\Desktop\Steller20November\TagTesting20Nov2013\M3.DSG	11-1-2013	14:56:54	17487.000000	1748.700000	49872.981476	20.000000
C:\Users\cware\Desktop\Steller20November\TagTesting20Nov2013\M3.DSG	11-1-2013	14:56:54	17488.000000	1748.800000	49869.471909	20.000000
C:\Users\cware\Desktop\Steller20November\TagTesting20Nov2013\M3.DSG	11-1-2013	14:56:54	17489.000000	1748.900000	49870.143915	20.000000
C:\Users\cware\Desktop\Steller20November\TagTesting20Nov2013\M3.DSG	11-1-2013	14:56:54	17490.000000	1749.000000	49868.998717	20.000000
C:\Users\cware\Desktop\Steller20November\TagTesting20Nov2013\M3.DSG	11-1-2013	14:56:54	17491.000000	1749.100000	49867.355615	20.000000
C:\Users\cware\Desktop\Steller20November\TagTesting20Nov2013\M3.DSG	11-1-2013	14:56:54	17492.000000	1749.200000	49865.165392	20.000000
C:\Users\cware\Desktop\Steller20November\TagTesting20Nov2013\M3.DSG	11-1-2013	14:56:54	17493.000000	1749.300000	49864.195135	20.000000
C:\Users\cware\Desktop\Steller20November\TagTesting20Nov2013\M3.DSG	11-1-2013	14:56:54	17494.000000	1749.400000	49863.572466	20.000000
C:\Users\cware\Desktop\Steller20November\TagTesting20Nov2013\M3.DSG	11-1-2013	14:56:54	17495.000000	1749.500000	49872.607800	20.000000
C:\Users\cware\Desktop\Steller20November\TagTesting20Nov2013\M3.DSG	11-1-2013	14:56:54	17496.000000	1749.600000	49869.894856	20.000000
C:\Users\cware\Desktop\Steller20November\TagTesting20Nov2013\M3.DSG	11-1-2013	14:56:54	17497.000000	1749.700000	49868.700278	20.000000
C:\Users\cware\Desktop\Steller20November\TagTesting20Nov2013\M3.DSG	11-1-2013	14:56:54	17498.000000	1749.800000	49868.974316	20.000000
C:\Users\cware\Desktop\Steller20November\TagTesting20Nov2013\M3.DSG	11-1-2013	14:56:54	17499.000000	1749.900000	49864.717558	20.000000
C:\Users\cware\Desktop\Steller20November\TagTesting20Nov2013\M3.DSG	11-1-2013	14:56:54	17500.000000	1750.000000	49865.962290	20.000000
C:\Users\cware\Desktop\Steller20November\TagTesting20Nov2013\M3.DSG	11-1-2013	14:56:54	17501.000000	1750.100000	49866.285847	20.000000
C:\Users\cware\Desktop\Steller20November\TagTesting20Nov2013\M3.DSG	11-1-2013	14:56:54	17502.000000	1750.200000	49859.615144	20.000000
C:\Users\cware\Desktop\Steller20November\TagTesting20Nov2013\M3.DSG	11-1-2013	14:56:54	17503.000000	1750.300000	49866.758904	20.000000
C:\Users\cware\Desktop\Steller20November\TagTesting20Nov2013\M3.DSG	11-1-2013	14:56:54	17504.000000	1750.400000	49869.496800	20.000000
C:\Users\cware\Desktop\Steller20November\TagTesting20Nov2013\M3.DSG	11-1-2013	14:56:54	17505.000000	1750.500000	49861.232843	20.000000
C:\Users\cware\Desktop\Steller20November\TagTesting20Nov2013\M3.DSG	11-1-2013	14:56:54	17506.000000	1750.600000	49864.966884	20.000000
C:\Users\cware\Desktop\Steller20November\TagTesting20Nov2013\M3.DSG	11-1-2013	14:56:54	17507.000000	1750.700000	49861.905291	20.000000
C:\Users\cware\Desktop\Steller20November\TagTesting20Nov2013\M3.DSG	11-1-2013	14:56:54	17508.000000	1750.800000	49864.493832	20.000000
C:\Users\cware\Desktop\Steller20November\TagTesting20Nov2013\M3.DSG	11-1-2013	14:56:54	17509.000000	1750.900000	49864.021003	20.000000
C:\Users\cware\Desktop\Steller20November\TagTesting20Nov2013\M3.DSG	11-1-2013	14:56:54	17510.000000	1751.000000	49863.672288	20.000000
C:\Users\cware\Desktop\Steller20November\TagTesting20Nov2013\M3.DSG	11-1-2013	14:56:54	17511.000000	1751.100000	49864.045938	20.000000
C:\Users\cware\Desktop\Steller20November\TagTesting20Nov2013\M3.DSG	11-1-2013	14:56:54	17512.000000	1751.200000	49857.922536	20.000000
C:\Users\cware\Desktop\Steller20November\TagTesting20Nov2013\M3.DSG	11-1-2013	14:56:54	17513.000000	1751.300000	49858.968008	20.000000
C:\Users\cware\Desktop\Steller20November\TagTesting20Nov2013\M3.DSG	11-1-2013	14:56:54	17514.000000	1751.400000	49854.786217	20.000000
C:\Users\cware\Desktop\Steller20November\TagTesting20Nov2013\M3.DSG	11-1-2013	14:56:54	17515.000000	1751.500000	49857.623843	20.000000
C:\Users\cware\Desktop\Steller20November\TagTesting20Nov2013\M3.DSG	11-1-2013	14:56:54	17516.000000	1751.600000	49855.806526	20.000000
C:\Users\cware\Desktop\Steller20November\TagTesting20Nov2013\M3.DSG	11-1-2013	14:56:54	17517.000000	1751.700000	49855.632376	20.000000
C:\Users\cware\Desktop\Steller20November\TagTesting20Nov2013\M3.DSG	11-1-2013	14:56:54	17518.000000	1751.800000	49859.988147	20.000000
C:\Users\cware\Desktop\Steller20November\TagTesting20Nov2013\M3.DSG	11-1-2013	14:56:54	17519.000000	1751.900000	49860.511012	20.000000
C:\Users\cware\Desktop\Steller20November\TagTesting20Nov2013\M3.DSG	11-1-2013	14:56:54	17520.000000	1752.000000	49861.133839	20.000000
C:\Users\cware\Desktop\Steller20November\TagTesting20Nov2013\M3.DSG	11-1-2013	14:56:54	17521.000000	1752.100000	49862.652070	20.000000
C:\Users\cware\Desktop\Steller20November\TagTesting20Nov2013\M3.DSG	11-1-2013	14:56:54	17522.000000	1752.200000	49867.107448	20.000000
C:\Users\cware\Desktop\Steller20November\TagTesting20Nov2013\M3.DSG	11-1-2013	14:56:54	17523.000000	1752.300000	49867.804494	20.000000
C:\Users\cware\Desktop\Steller20November\TagTesting20Nov2013\M3.DSG	11-1-2013	14:56:54	17524.000000	1752.400000	49867.754812	20.000000
C:\Users\cware\Desktop\Steller20November\TagTesting20Nov2013\M3.DSG	11-1-2013	14:56:54	17525.000000	1752.500000	49867.580584	20.000000
C:\Users\cware\Desktop\Steller20November\TagTesting20Nov2013\M3.DSG	11-1-2013	14:56:54	17526.000000	1752.600000	49867.033147	20.000000
C:\Users\cware\Desktop\Steller20November\TagTesting20Nov2013\M3.DSG	11-1-2013	14:56:54	17527.000000	1752.700000	49870.542919	20.000000
C:\Users\cware\Desktop\Steller20November\TagTesting20Nov2013\M3.DSG	11-1-2013	14:56:54	17528.000000	1752.800000	49869.024802	20.000000
C:\Users\cware\Desktop\Steller20November\TagTesting20Nov2013\M3.DSG	11-1-2013	14:56:54	17529.000000	1752.900000	49872.882673	20.000000
C:\Users\cware\Desktop\Steller20November\TagTesting20Nov2013\M3.DSG	11-1-2013	14:56:54	17530.000000	1753.000000	49871.986757	20.000000
C:\Users\cware\Desktop\Steller20November\TagTesting20Nov2013\M3.DSG	11-1-2013	14:56:54	17531.000000	1753.100000	49875.322004	20.000000
C:\Users\cware\Desktop\Steller20November\TagTesting20Nov2013\M3.DSG	11-1-2013	14:56:54	17532.000000	1753.200000	49875.371742	20.000000
C:\Users\cware\Desktop\Steller20November\TagTesting20Nov2013\M3.DSG	11-1-2013	14:56:54	17533.000000	1753.300000	49874.077718	20.000000
C:\Users\cware\Desktop\Steller20November\TagTesting20Nov2013\M3.DSG	11-1-2013	14:56:54	17534.000000	1753.400000	49877.860986	20.000000
C:\Users\cware\Desktop\Steller20November\TagTesting20Nov2013\M3.DSG	11-1-2013	14:56:54	17535.000000	1753.500000	49880.673792	20.000000
C:\Users\cware\Desktop\Steller20November\TagTesting20Nov2013\M3.DSG	11-1-2013	14:56:54	17536.000000	1753.600000	49878.632517	20.000000
C:\Users\cware\Desktop\Steller20November\TagTesting20Nov2013\M3.DSG	11-1-2013	14:56:54	17537.000000	1753.700000	49876.392756	20.000000
C:\Users\cware\Desktop\Steller20November\TagTesting20Nov2013\M3.DSG	11-1-2013	14:56:54	17538.000000	1753.800000	49871.987028	20.000000
C:\Users\cware\Desktop\Steller20November\TagTesting20Nov2013\M3.DSG	11-1-2013	14:56:54	17539.000000	1753.900000	49876.068735	20.000000
C:\Users\cware\Desktop\Steller20November\TagTesting20Nov2013\M3.DSG	11-1-2013	14:56:54	17540.000000	1754.000000	49875.098334	20.000000
C:\Users\cware\Desktop\Steller20November\TagTesting20Nov2013\M3.DSG	11-1-2013	14:56:54	17541.000000	1754.100000	49873.554840	20.000000
C:\Users\cware\Desktop\Steller20November\TagTesting20Nov2013\M3.DSG	11-1-2013	14:56:54	17542.000000	1754.200000	49876.492185	20.000000
C:\Users\cware\Desktop\Steller20November\TagTesting20Nov2013\M3.DSG	11-1-2013	14:56:54	17543.000000	1754.300000	49877.462769	20.000000
C:\Users\cware\Desktop\Steller20November\TagTesting20Nov2013\M3.DSG	11-1-2013	14:56:54	17544.000000	1754.400000	49877.861034	20.000000
C:\Users\cware\Desktop\Steller20November\TagTesting20Nov2013\M3.DSG	11-1-2013	14:56:54	17545.000000	1754.500000	49880.450018	20.000000
C:\Users\cware\Desktop\Steller20November\TagTesting20Nov2013\M3.DSG	11-1-2013	14:56:54	17546.000000	1754.600000	49877.189156	20.000000
C:\Users\cware\Desktop\Steller20November\TagTesting20Nov2013\M3.DSG	11-1-2013	14:56:54	17547.000000	1754.700000	49875.397088	20.000000
C:\Users\cware\Desktop\Steller20November\TagTesting20Nov2013\M3.DSG	11-1-2013	14:56:54	17548.000000	1754.800000	49877.338480	20.000000
C:\Users\cware\Desktop\Steller20November\TagTesting20Nov2013\M3.DSG	11-1-2013	14:56:54	17549.000000	1754.900000	49879.130381	20.000000
C:\Users\cware\Desktop\Steller20November\TagTesting20Nov2013\M3.DSG	11-1-2013	14:56:54	17550.000000	1755.000000	49874.028002	20.000000
C:\Users\cware\Desktop\Steller20November\TagTesting20Nov2013\M3.DSG	11-1-2013	14:56:54	17551.000000	1755.100000	49871.563815	20.000000
C:\Users\cware\Desktop\Steller20November\TagTesting20Nov2013\M3.DSG	11-1-2013	14:56:54	17552.000000	1755.200000	49875.919634	20.000000
C:\Users\cware\Desktop\Steller20November\TagTesting20Nov2013\M3.DSG	11-1-2013	14:56:54	17553.000000	1755.300000	49872.808044	20.000000
C:\Users\cware\Desktop\Steller20November\TagTesting20Nov2013\M3.DSG	11-1-2013	14:56:54	17554.000000	1755.400000	49876.193238	20.000000
C:\Users\cware\Desktop\Steller20November\TagTesting20Nov2013\M3.DSG	11-1-2013	14:56:54	17555.000000	1755.500000	49876.093880	20.000000
C:\Users\cware\Desktop\Steller20November\TagTesting20Nov2013\M3.DSG	11-1-2013	14:56:54	17556.000000	1755.600000	49875.098361	20.000000
C:\Users\cware\Desktop\Steller20November\TagTesting20Nov2013\M3.DSG	11-1-2013	14:56:54	17557.000000	1755.700000	49878.856737	20.000000
C:\Users\cware\Desktop\Steller20November\TagTesting20Nov2013\M3.DSG	11-1-2013	14:56:54	17558.000000	1755.800000	49877.637326	20.000000
C:\Users\cware\Desktop\Steller20November\TagTesting20Nov2013\M3.DSG	11-1-2013	14:56:54	17559.000000	1755.900000	49880.773579	20.000000
C:\Users\cware\Desktop\Steller20November\TagTesting20Nov2013\M3.DSG	11-1-2013	14:56:54	17560.000000	1756.000000	49882.765143	20.000000
C:\Users\cware\Desktop\Steller20November\TagTesting20Nov2013\M3.DSG	11-1-2013	14:56:54	17561.000000	1756.100000	49883.710753	20.000000
C:\Users\cware\Desktop\Steller20November\TagTesting20Nov2013\M3.DSG	11-1-2013	14:56:54	17562.000000	1756.200000	49882.466013	20.000000
C:\Users\cware\Desktop\Steller20November\TagTesting20Nov2013\M3.DSG	11-1-2013	14:56:54	17563.000000	1756.300000	49880.425249	20.000000
C:\Users\cware\Desktop\Steller20November\TagTesting20Nov2013\M3.DSG	11-1-2013	14:56:54	17564.000000	1756.400000	49876.492526	20.000000
C:\Users\cware\Desktop\Steller20November\TagTesting20Nov2013\M3.DSG	11-1-2013	14:56:54	17565.000000	1756.500000	49884.880877	20.000000
C:\Users\cware\Desktop\Steller20November\TagTesting20Nov2013\M3.DSG	11-1-2013	14:56:54	17566.000000	1756.600000	49879.753370	20.000000
C:\Users\cware\Desktop\Steller20November\TagTesting20Nov2013\M3.DSG	11-1-2013	14:56:54	17567.000000	1756.700000	49878.608360	20.000000
C:\Users\cware\Desktop\Steller20November\TagTesting20Nov2013\M3.DSG	11-1-2013	14:56:54	17568.000000	1756.800000	49883.760951	20.000000
C:\Users\cware\Desktop\Steller20November\TagTesting20Nov2013\M3.DSG	11-1-2013	14:56:54	17569.000000	1756.900000	49879.006486	20.000000
C:\Users\cware\Desktop\Steller20November\TagTesting20Nov2013\M3.DSG	11-1-2013	14:56:54	17570.000000	1757.000000	49878.185296	20.000000
C:\Users\cware\Desktop\Steller20November\TagTesting20Nov2013\M3.DSG	11-1-2013	14:56:54	17571.000000	1757.100000	49881.495800	20.000000
C:\Users\cware\Desktop\Steller20November\TagTesting20Nov2013\M3.DSG	11-1-2013	14:56:54	17572.000000	1757.200000	49878.757908	20.000000
C:\Users\cware\Desktop\Steller20November\TagTesting20Nov2013\M3.DSG	11-1-2013	14:56:54	17573.000000	1757.300000	49880.425630	20.000000
C:\Users\cware\Desktop\Steller20November\TagTesting20Nov2013\M3.DSG	11-1-2013	14:56:54	17574.000000	1757.400000	49876.841066	20.000000
C:\Users\cware\Desktop\Steller20November\TagTesting20Nov2013\M3.DSG	11-1-2013	14:56:54	17575.000000	1757.500000	49882.441651	20.000000
C:\Users\cware\Desktop\Steller20November\TagTesting20Nov2013\M3.DSG	11-1-2013	14:56:54	17576.000000	1757.600000	49880.026984	20.000000
C:\Users\cware\Desktop\Steller20November\TagTesting20Nov2013\M3.DSG	11-1-2013	14:56:54	17577.000000	1757.700000	49879.354786	20.000000
C:\Users\cware\Desktop\Steller20November\TagTesting20Nov2013\M3.DSG	11-1-2013	14:56:54	17578.000000	1757.800000	49876.218785	20.000000
C:\Users\cware\Desktop\Steller20November\TagTesting20Nov2013\M3.DSG	11-1-2013	14:56:54	17579.000000	1757.900000	49875.422154	20.000000
C:\Users\cware\Desktop\Steller20November\TagTesting20Nov2013\M3.DSG	11-1-2013	14:56:54	17580.000000	1758.000000	49875.123702	20.000000
C:\Users\cware\Desktop\Steller20November\TagTesting20Nov2013\M3.DSG	11-1-2013	14:56:54	17581.000000	1758.100000	49877.637614	20.000000
C:\Users\cware\Desktop\Steller20November\TagTesting20Nov2013\M3.DSG	11-1-2013	14:56:54	17582.000000	1758.200000	49877.762096	20.000000
C:\Users\cware\Desktop\Steller20November\TagTesting20Nov2013\M3.DSG	11-1-2013	14:56:54	17583.000000	1758.300000	49874.774996	20.000000
C:\Users\cware\Desktop\Steller20November\TagTesting20Nov2013\M3.DSG	11-1-2013	14:56:54	17584.000000	1758.400000	49876.915953	20.000000
C:\Users\cware\Desktop\Steller20November\TagTesting20Nov2013\M3.DSG	11-1-2013	14:56:54	17585.000000	1758.500000	49880.525084	20.000000
C:\Users\cware\Desktop\Steller20November\TagTesting20Nov2013\M3.DSG	11-1-2013	14:56:54	17586.000000	1758.600000	49878.857288	20.000000
C:\Users\cware\Desktop\Steller20November\TagTesting20Nov2013\M3.DSG	11-1-2013	14:56:54	17587.000000	1758.700000	49878.907127	20.000000
C:\Users\cware\Desktop\Steller20November\TagTesting20Nov2013\M3.DSG	11-1-2013	14:56:54	17588.000000	1758.800000	49883.760859	20.000000
C:\Users\cware\Desktop\Steller20November\TagTesting20Nov2013\M3.DSG	11-1-2013	14:56:54	17589.000000	1758.900000	49882.864934	20.000000
C:\Users\cware\Desktop\Steller20November\TagTesting20Nov2013\M3.DSG	11-1-2013	14:56:54	17590.000000	1759.000000	49881.495931	20.000000
C:\Users\cware\Desktop\Steller20November\TagTesting20Nov2013\M3.DSG	11-1-2013	14:56:54	17591.000000	1759.100000	49885.627774	20.000000
C:\Users\cware\Desktop\Steller20November\TagTesting20Nov2013\M3.DSG	11-1-2013	14:56:54	17592.000000	1759.200000	49886.150521	20.000000
C:\Users\cware\Desktop\Steller20November\TagTesting20Nov2013\M3.DSG	11-1-2013	14:56:54	17593.000000	1759.300000	49884.831471	20.000000
C:\Users\cware\Desktop\Steller20November\TagTesting20Nov2013\M3.DSG	11-1-2013	14:56:54	17594.000000	1759.400000	49884.532875	20.000000
C:\Users\cware\Desktop\Steller20November\TagTesting20Nov2013\M3.DSG	11-1-2013	14:56:54	17595.000000	1759.500000	49885.802200	20.000000
C:\Users\cware\Desktop\Steller20November\TagTesting20Nov2013\M3.DSG	11-1-2013	14:56:54	17596.000000	1759.600000	49885.304344	20.000000
C:\Users\cware\Desktop\Steller20November\TagTesting20Nov2013\M3.DSG	11-1-2013	14:56:54	17597.000000	1759.700000	49884.234082	20.000000
C:\Users\cware\Desktop\Steller20November\TagTesting20Nov2013\M3.DSG	11-1-2013	14:56:54	17598.000000	1759.800000	49887.221199	20.000000
C:\Users\cware\Desktop\Steller20November\TagTesting20Nov2013\M3.DSG	11-1-2013	14:56:54	17599.000000	1759.900000	49882.043932	20.000000
C:\Users\cware\Desktop\Steller20November\TagTesting20Nov2013\M3.DSG	11-1-2013	14:56:54	17600.000000	1760.000000	49885.902193	20.000000
C:\Users\cware\Desktop\Steller20November\TagTesting20Nov2013\M3.DSG	11-1-2013	14:56:54	17601.000000	1760.100000	49885.752518	20.000000
C:\Users\cware\Desktop\Steller20November\TagTesting20Nov2013\M3.DSG	11-1-2013	14:56:54	17602.000000	1760.200000	49880.774332	20.000000
C:\Users\cware\Desktop\Steller20November\TagTesting20Nov2013\M3.DSG	11-1-2013	14:56:54	17603.000000	1760.300000	49880.923818	20.000000
C:\Users\cware\Desktop\Steller20November\TagTesting20Nov2013\M3.DSG	11-1-2013	14:56:54	17604.000000	1760.400000	49880.152270	20.000000
C:\Users\cware\Desktop\Steller20November\TagTesting20Nov2013\M3.DSG	11-1-2013	14:56:54	17605.000000	1760.500000	49877.065514	20.000000
C:\Users\cware\Desktop\Steller20November\TagTesting20Nov2013\M3.DSG	11-1-2013	14:56:54	17606.000000	1760.600000	49879.853149	20.000000
C:\Users\cware\Desktop\Steller20November\TagTesting20Nov2013\M3.DSG	11-1-2013	14:56:54	17607.000000	1760.700000	49876.493103	20.000000
C:\Users\cware\Desktop\Steller20November\TagTesting20Nov2013\M3.DSG	11-1-2013	14:56:54	17608.000000	1760.800000	49881.570569	20.000000
C:\Users\cware\Desktop\Steller20November\TagTesting20Nov2013\M3.DSG	11-1-2013	14:56:54	17609.000000	1760.900000	49875.646856	20.000000
C:\Users\cware\Desktop\Steller20November\TagTesting20Nov2013\M3.DSG	11-1-2013	14:56:54	17610.000000	1761.000000	49874.078668	20.000000
C:\Users\cware\Desktop\Steller20November\TagTesting20Nov2013\M3.DSG	11-1-2013	14:56:54	17611.000000	1761.100000	49876.044867	20.000000
C:\Users\cware\Desktop\Steller20November\TagTesting20Nov2013\M3.DSG	11-1-2013	14:56:54	17612.000000	1761.200000	49877.214716	20.000000
C:\Users\cware\Desktop\Steller20November\TagTesting20Nov2013\M3.DSG	11-1-2013	14:56:54	17613.000000	1761.300000	49875.995278	20.000000
C:\Users\cware\Desktop\Steller20November\TagTesting20Nov2013\M3.DSG	11-1-2013	14:56:54	17614.000000	1761.400000	49877.613117	20.000000
C:\Users\cware\Desktop\Steller20November\TagTesting20Nov2013\M3.DSG	11-1-2013	14:56:54	17615.000000	1761.500000	49876.318774	20.000000
C:\Users\cware\Desktop\Steller20November\TagTesting20Nov2013\M3.DSG	11-1-2013	14:56:54	17616.000000	1761.600000	49881.844944	20.000000
C:\Users\cware\Desktop\Steller20November\TagTesting20Nov2013\M3.DSG	11-1-2013	14:56:54	17617.000000	1761.700000	49879.579925	20.000000
C:\Users\cware\Desktop\Steller20November\TagTesting20Nov2013\M3.DSG	11-1-2013	14:56:54	17618.000000	1761.800000	49882.516740	20.000000
C:\Users\cware\Desktop\Steller20November\TagTesting20Nov2013\M3.DSG	11-1-2013	14:56:54	17619.000000	1761.900000	49884.408551	20.000000
C:\Users\cware\Desktop\Steller20November\TagTesting20Nov2013\M3.DSG	11-1-2013	14:56:54	17620.000000	1762.000000	49887.047408	20.000000
C:\Users\cware\Desktop\Steller20November\TagTesting20Nov2013\M3.DSG	11-1-2013	14:56:54	17621.000000	1762.100000	49885.056011	20.000000
C:\Users\cware\Desktop\Steller20November\TagTesting20Nov2013\M3.DSG	11-1-2013	14:56:54	17622.000000	1762.200000	49881.272393	20.000000
C:\Users\cware\Desktop\Steller20November\TagTesting20Nov2013\M3.DSG	11-1-2013	14:56:54	17623.000000	1762.300000	49884.707593	20.000000
C:\Users\cware\Desktop\Steller20November\TagTesting20Nov2013\M3.DSG	11-1-2013	14:56:54	17624.000000	1762.400000	49883.786454	20.000000
C:\Users\cware\Desktop\Steller20November\TagTesting20Nov2013\M3.DSG	11-1-2013	14:56:54	17625.000000	1762.500000	49887.943363	20.000000
C:\Users\cware\Desktop\Steller20November\TagTesting20Nov2013\M3.DSG	11-1-2013	14:56:54	17626.000000	1762.600000	49882.890573	20.000000
C:\Users\cware\Desktop\Steller20November\TagTesting20Nov2013\M3.DSG	11-1-2013	14:56:54	17627.000000	1762.700000	49886.002019	20.000000
C:\Users\cware\Desktop\Steller20November\TagTesting20Nov2013\M3.DSG	11-1-2013	14:56:54	17628.000000	1762.800000	49875.672582	20.000000
C:\Users\cware\Desktop\Steller20November\TagTesting20Nov2013\M3.DSG	11-1-2013	14:56:54	17629.000000	1762.900000	49879.430898	20.000000
C:\Users\cware\Desktop\Steller20November\TagTesting20Nov2013\M3.DSG	11-1-2013	14:56:54	17630.000000	1763.000000	49883.089903	20.000000
C:\Users\cware\Desktop\Steller20November\TagTesting20Nov2013\M3.DSG	11-1-2013	14:56:54	17631.000000	1763.100000	49882.840923	20.000000
C:\Users\cware\Desktop\Steller20November\TagTesting20Nov2013\M3.DSG	11-1-2013	14:56:54	17632.000000	1763.200000	49880.501335	20.000000
C:\Users\cware\Desktop\Steller20November\TagTesting20Nov2013\M3.DSG	11-1-2013	14:56:54	17633.000000	1763.300000	49877.962392	20.000000
C:\Users\cware\Desktop\Steller20November\TagTesting20Nov2013\M3.DSG	11-1-2013	14:56:54	17634.000000	1763.400000	49880.327107	20.000000
C:\Users\cware\Desktop\Steller20November\TagTesting20Nov2013\M3.DSG	11-1-2013	14:56:54	17635.000000	1763.500000	49880.525907	20.000000
C:\Users\cware\Desktop\Steller20November\TagTesting20Nov2013\M3.DSG	11-1-2013	14:56:54	17636.000000	1763.600000	49883.114645	20.000000
C:\Users\cware\Desktop\Steller20November\TagTesting20Nov2013\M3.DSG	11-1-2013	14:56:54	17637.000000	1763.700000	49875.174285	20.000000
C:\Users\cware\Desktop\Steller20November\TagTesting20Nov2013\M3.DSG	11-1-2013	14:56:54	17638.000000	1763.800000	49878.808569	20.000000
C:\Users\cware\Desktop\Steller20November\TagTesting20Nov2013\M3.DSG	11-1-2013	14:56:54	17639.000000	1763.900000	49880.077912	20.000000
C:\Users\cware\Desktop\Steller20November\TagTesting20Nov2013\M3.DSG	11-1-2013	14:56:54	17640.000000	1764.000000	49873.481462	20.000000
C:\Users\cware\Desktop\Steller20November\TagTesting20Nov2013\M3.DSG	11-1-2013	14:56:54	17641.000000	1764.100000	49875.547742	20.000000
C:\Users\cware\Desktop\Steller20November\TagTesting20Nov2013\M3.DSG	11-1-2013	14:56:54	17642.000000	1764.200000	49879.007431	20.000000
C:\Users\cware\Desktop\Steller20November\TagTesting20Nov2013\M3.DSG	11-1-2013	14:56:54	17643.000000	1764.300000	49877.837805	20.000000
C:\Users\cware\Desktop\Steller20November\TagTesting20Nov2013\M3.DSG	11-1-2013	14:56:54	17644.000000	1764.400000	49874.078842	20.000000
C:\Users\cware\Desktop\Steller20November\TagTesting20Nov2013\M3.DSG	11-1-2013	14:56:54	17645.000000	1764.500000	49871.440799	20.000000
C:\Users\cware\Desktop\Steller20November\TagTesting20Nov2013\M3.DSG	11-1-2013	14:56:54	17646.000000	1764.600000	49873.730770	20.000000
C:\Users\cware\Desktop\Steller20November\TagTesting20Nov2013\M3.DSG	11-1-2013	14:56:54	17647.000000	1764.700000	49878.410243	20.000000
C:\Users\cware\Desktop\Steller20November\TagTesting20Nov2013\M3.DSG	11-1-2013	14:56:54	17648.000000	1764.800000	49872.760024	20.000000
C:\Users\cware\Desktop\Steller20November\TagTesting20Nov2013\M3.DSG	11-1-2013	14:56:54	17649.000000	1764.900000	49876.120284	20.000000
C:\Users\cware\Desktop\Steller20November\TagTesting20Nov2013\M3.DSG	11-1-2013	14:56:54	17650.000000	1765.000000	49877.016370	20.000000
C:\Users\cware\Desktop\Steller20November\TagTesting20Nov2013\M3.DSG	11-1-2013	14:56:54	17651.000000	1765.100000	49881.894901	20.000000
C:\Users\cware\Desktop\Steller20November\TagTesting20Nov2013\M3.DSG	11-1-2013	14:56:54	17652.000000	1765.200000	49874.104145	20.000000
C:\Users\cware\Desktop\Steller20November\TagTesting20Nov2013\M3.DSG	11-1-2013	14:56:54	17653.000000	1765.300000	49875.896475	20.000000
C:\Users\cware\Desktop\Steller20November\TagTesting20Nov2013\M3.DSG	11-1-2013	14:56:54	17654.000000	1765.400000	49873.183150	20.000000
C:\Users\cware\Desktop\Steller20November\TagTesting20Nov2013\M3.DSG	11-1-2013	14:56:54	17655.000000	1765.500000	49873.307478	20.000000
C:\Users\cware\Desktop\Steller20November\TagTesting20Nov2013\M3.DSG	11-1-2013	14:56:54	17656.000000	1765.600000	49876.145193	20.000000
C:\Users\cware\Desktop\Steller20November\TagTesting20Nov2013\M3.DSG	11-1-2013	14:56:54	17657.000000	1765.700000	49873.955052	20.000000
C:\Users\cware\Desktop\Steller20November\TagTesting20Nov2013\M3.DSG	11-1-2013	14:56:54	17658.000000	1765.800000	49873.009114	20.000000
C:\Users\cware\Desktop\Steller20November\TagTesting20Nov2013\M3.DSG	11-1-2013	14:56:54	17659.000000	1765.900000	49874.278360	20.000000
C:\Users\cware\Desktop\Steller20November\TagTesting20Nov2013\M3.DSG	11-1-2013	14:56:54	17660.000000	1766.000000	49875.199359	20.000000
C:\Users\cware\Desktop\Steller20November\TagTesting20Nov2013\M3.DSG	11-1-2013	14:56:54	17661.000000	1766.100000	49869.773217	20.000000
C:\Users\cware\Desktop\Steller20November\TagTesting20Nov2013\M3.DSG	11-1-2013	14:56:54	17662.000000	1766.200000	49871.415816	20.000000
C:\Users\cware\Desktop\Steller20November\TagTesting20Nov2013\M3.DSG	11-1-2013	14:56:54	17663.000000	1766.300000	49872.386685	20.000000
C:\Users\cware\Desktop\Steller20November\TagTesting20Nov2013\M3.DSG	11-1-2013	14:56:54	17664.000000	1766.400000	49871.714486	20.000000
C:\Users\cware\Desktop\Steller20November\TagTesting20Nov2013\M3.DSG	11-1-2013	14:56:54	17665.000000	1766.500000	49870.445122	20.000000
C:\Users\cware\Desktop\Steller20November\TagTesting20Nov2013\M3.DSG	11-1-2013	14:56:54	17666.000000	1766.600000	49872.237295	20.000000
C:\Users\cware\Desktop\Steller20November\TagTesting20Nov2013\M3.DSG	11-1-2013	14:56:54	17667.000000	1766.700000	49866.338126	20.000000
C:\Users\cware\Desktop\Steller20November\TagTesting20Nov2013\M3.DSG	11-1-2013	14:56:54	17668.000000	1766.800000	49871.789509	20.000000
C:\Users\cware\Desktop\Steller20November\TagTesting20Nov2013\M3.DSG	11-1-2013	14:56:54	17669.000000	1766.900000	49870.569577	20.000000
C:\Users\cware\Desktop\Steller20November\TagTesting20Nov2013\M3.DSG	11-1-2013	14:56:54	17670.000000	1767.000000	49869.847746	20.000000
C:\Users\cware\Desktop\Steller20November\TagTesting20Nov2013\M3.DSG	11-1-2013	14:56:54	17671.000000	1767.100000	49874.253399	20.000000
C:\Users\cware\Desktop\Steller20November\TagTesting20Nov2013\M3.DSG	11-1-2013	14:56:54	17672.000000	1767.200000	49875.821600	20.000000
C:\Users\cware\Desktop\Steller20November\TagTesting20Nov2013\M3.DSG	11-1-2013	14:56:54	17673.000000	1767.300000	49874.103992	20.000000
C:\Users\cware\Desktop\Steller20November\TagTesting20Nov2013\M3.DSG	11-1-2013	14:56:54	17674.000000	1767.400000	49870.270491	20.000000
C:\Users\cware\Desktop\Steller20November\TagTesting20Nov2013\M3.DSG	11-1-2013	14:56:54	17675.000000	1767.500000	49859.492609	20.000000
C:\Users\cware\Desktop\Steller20November\TagTesting20Nov2013\M3.DSG	11-1-2013	14:56:54	17676.000000	1767.600000	49841.695146	20.000000
C:\Users\cware\Desktop\Steller20November\TagTesting20Nov2013\M3.DSG	11-1-2013	14:56:54	17677.000000	1767.700000	49819.119687	20.000000
C:\Users\cware\Desktop\Steller20November\TagTesting20Nov2013\M3.DSG	11-1-2013	14:56:54	17678.000000	1767.800000	49797.066542	20.000000
C:\Users\cware\Desktop\Steller20November\TagTesting20Nov2013\M3.DSG	11-1-2013	14:56:54	17679.000000	1767.900000	49780.315499	20.000000
C:\Users\cware\Desktop\Steller20November\TagTesting20Nov2013\M3.DSG	11-1-2013	14:56:54	17680.000000	1768.000000	49763.215322	20.000000
C:\Users\cware\Desktop\Steller20November\TagTesting20Nov2013\M3.DSG	11-1-2013	14:56:54	17681.000000	1768.100000	49737.950957	20.000000
C:\Users\cware\Desktop\Steller20November\TagTesting20Nov2013\M3.DSG	11-1-2013	14:56:54	17682.000000	1768.200000	49724.410696	20.000000
C:\Users\cware\Desktop\Steller20November\TagTesting20Nov2013\M3.DSG	11-1-2013	14:56:54	17683.000000	1768.300000	49708.106744	20.000000
C:\Users\cware\Desktop\Steller20November\TagTesting20Nov2013\M3.DSG	11-1-2013	14:56:54	17684.000000	1768.400000	49686.401772	20.000000
C:\Users\cware\Desktop\Steller20November\TagTesting20Nov2013\M3.DSG	11-1-2013	14:56:54	17685.000000	1768.500000	49666.439151	20.000000
C:\Users\cware\Desktop\Steller20November\TagTesting20Nov2013\M3.DSG	11-1-2013	14:56:54	17686.000000	1768.600000	49647.223348	20.000000
C:\Users\cware\Desktop\Steller20November\TagTesting20Nov2013\M3.DSG	11-1-2013	14:56:54	17687.000000	1768.700000	49628.778928	20.000000
C:\Users\cware\Desktop\Steller20November\TagTesting20Nov2013\M3.DSG	11-1-2013	14:56:54	17688.000000	1768.800000	49615.387578	20.000000
C:\Users\cware\Desktop\Steller20November\TagTesting20Nov2013\M3.DSG	11-1-2013	14:56:54	17689.000000	1768.900000	49602.195238	20.000000
C:\Users\cware\Desktop\Steller20November\TagTesting20Nov2013\M3.DSG	11-1-2013	14:56:54	17690.000000	1769.000000	49591.441620	20.000000
C:\Users\cware\Desktop\Steller20November\TagTesting20Nov2013\M3.DSG	11-1-2013	14:56:54	17691.000000	1769.100000	49573.644481	20.000000
C:\Users\cware\Desktop\Steller20November\TagTesting20Nov2013\M3.DSG	11-1-2013	14:56:54	17692.000000	1769.200000	49561.846444	20.000000
C:\Users\cware\Desktop\Steller20November\TagTesting20Nov2013\M3.DSG	11-1-2013	14:56:54	17693.000000	1769.300000	49549.349937	20.000000
C:\Users\cware\Desktop\Steller20November\TagTesting20Nov2013\M3.DSG	11-1-2013	14:56:54	17694.000000	1769.400000	49540.934870	20.000000
C:\Users\cware\Desktop\Steller20November\TagTesting20Nov2013\M3.DSG	11-1-2013	14:56:54	17695.000000	1769.500000	49533.392581	20.000000
C:\Users\cware\Desktop\Steller20November\TagTesting20Nov2013\M3.DSG	11-1-2013	14:56:54	17696.000000	1769.600000	49528.449057	20.000000
C:\Users\cware\Desktop\Steller20November\TagTesting20Nov2013\M3.DSG	11-1-2013	14:56:54	17697.000000	1769.700000	49387.457216	20.000000
C:\Users\cware\Desktop\Steller20November\TagTesting20Nov2013\M3.DSG	11-1-2013	14:56:54	17698.000000	1769.800000	49999.750689	20.000000
C:\Users\cware\Desktop\Steller20November\TagTesting20Nov2013\M3.DSG	11-1-2013	14:56:54	17699.000000	1769.900000	49687.174442	20.000000
C:\Users\cware\Desktop\Steller20November\TagTesting20Nov2013\M3.DSG	11-1-2013	14:56:54	17700.000000	1770.000000	49734.144399	20.000000
C:\Users\cware\Desktop\Steller20November\TagTesting20Nov2013\M3.DSG	11-1-2013	14:56:54	17701.000000	1770.100000	49848.127151	20.000000
C:\Users\cware\Desktop\Steller20November\TagTesting20Nov2013\M3.DSG	11-1-2013	14:56:54	17702.000000	1770.200000	49909.828323	20.000000
C:\Users\cware\Desktop\Steller20November\TagTesting20Nov2013\M3.DSG	11-1-2013	14:56:54	17703.000000	1770.300000	49785.398582	20.000000
C:\Users\cware\Desktop\Steller20November\TagTesting20Nov2013\M3.DSG	11-1-2013	14:56:54	17704.000000	1770.400000	49849.068673	20.000000
C:\Users\cware\Desktop\Steller20November\TagTesting20Nov2013\M3.DSG	11-1-2013	14:56:54	17705.000000	1770.500000	49834.744820	20.000000
C:\Users\cware\Desktop\Steller20November\TagTesting20Nov2013\M3.DSG	11-1-2013	14:56:54	17706.000000	1770.600000	49843.344248	20.000000
C:\Users\cware\Desktop\Steller20November\TagTesting20Nov2013\M3.DSG	11-1-2013	14:56:54	17707.000000	1770.700000	49752.212870	20.000000
C:\Users\cware\Desktop\Steller20November\TagTesting20Nov2013\M3.DSG	11-1-2013	14:56:54	17708.000000	1770.800000	49687.666323	20.000000
C:\Users\cware\Desktop\Steller20November\TagTesting20Nov2013\M3.DSG	11-1-2013	14:56:54	17709.000000	1770.900000	49663.372616	20.000000
C:\Users\cware\Desktop\Steller20November\TagTesting20Nov2013\M3.DSG	11-1-2013	14:56:54	17710.000000	1771.000000	49685.466102	20.000000
C:\Users\cware\Desktop\Steller20November\TagTesting20Nov2013\M3.DSG	11-1-2013	14:56:54	17711.000000	1771.100000	49663.618861	20.000000
C:\Users\cware\Desktop\Steller20November\TagTesting20Nov2013\M3.DSG	11-1-2013	14:56:54	17712.000000	1771.200000	49648.705110	20.000000
C:\Users\cware\Desktop\Steller20November\TagTesting20Nov2013\M3.DSG	11-1-2013	14:56:54	17713.000000	1771.300000	49663.517655	20.000000
C:\Users\cware\Desktop\Steller20November\TagTesting20Nov2013\M3.DSG	11-1-2013	14:56:54	17714.000000	1771.400000	49575.407180	20.000000
C:\Users\cware\Desktop\Steller20November\TagTesting20Nov2013\M3.DSG	11-1-2013	14:56:54	17715.000000	1771.500000	49524.063338	20.000000
C:\Users\cware\Desktop\Steller20November\TagTesting20Nov2013\M3.DSG	11-1-2013	14:56:54	17716.000000	1771.600000	49489.990355	20.000000
C:\Users\cware\Desktop\Steller20November\TagTesting20Nov2013\M3.DSG	11-1-2013	14:56:54	17717.000000	1771.700000	49481.330723	20.000000
C:\Users\cware\Desktop\Steller20November\TagTesting20Nov2013\M3.DSG	11-1-2013	14:56:54	17718.000000	1771.800000	49456.748321	20.000000
C:\Users\cware\Desktop\Steller20November\TagTesting20Nov2013\M3.DSG	11-1-2013	14:56:54	17719.000000	1771.900000	49404.218931	20.000000
C:\Users\cware\Desktop\Steller20November\TagTesting20Nov2013\M3.DSG	11-1-2013	14:56:54	17720.000000	1772.000000	49379.833849	20.000000
C:\Users\cware\Desktop\Steller20November\TagTesting20Nov2013\M3.DSG	11-1-2013	14:56:54	17721.000000	1772.100000	49393.627736	20.000000
C:\Users\cware\Desktop\Steller20November\TagTesting20Nov2013\M3.DSG	11-1-2013	14:56:54	17722.000000	1772.200000	49388.279586	20.000000
C:\Users\cware\Desktop\Steller20November\TagTesting20Nov2013\M3.DSG	11-1-2013	14:56:54	17723.000000	1772.300000	49401.872363	20.000000
C:\Users\cware\Desktop\Steller20November\TagTesting20Nov2013\M3.DSG	11-1-2013	14:56:54	17724.000000	1772.400000	49373.103137	20.000000
C:\Users\cware\Desktop\Steller20November\TagTesting20Nov2013\M3.DSG	11-1-2013	14:56:54	17725.000000	1772.500000	49438.296829	20.000000
C:\Users\cware\Desktop\Steller20November\TagTesting20Nov2013\M3.DSG	11-1-2013	14:56:54	17726.000000	1772.600000	49469.263172	20.000000
C:\Users\cware\Desktop\Steller20November\TagTesting20Nov2013\M3.DSG	11-1-2013	14:56:54	17727.000000	1772.700000	49501.922729	20.000000
C:\Users\cware\Desktop\Steller20November\TagTesting20Nov2013\M3.DSG	11-1-2013	14:56:54	17728.000000	1772.800000	49516.559567	20.000000
C:\Users\cware\Desktop\Steller20November\TagTesting20Nov2013\M3.DSG	11-1-2013	14:56:54	17729.000000	1772.900000	49518.973924	20.000000
C:\Users\cware\Desktop\Steller20November\TagTesting20Nov2013\M3.DSG	11-1-2013	14:56:54	17730.000000	1773.000000	49517.182234	20.000000
C:\Users\cware\Desktop\Steller20November\TagTesting20Nov2013\M3.DSG	11-1-2013	14:56:54	17731.000000	1773.100000	49517.505630	20.000000
C:\Users\cware\Desktop\Steller20November\TagTesting20Nov2013\M3.DSG	11-1-2013	14:56:54	17732.000000	1773.200000	49520.991218	20.000000
C:\Users\cware\Desktop\Steller20November\TagTesting20Nov2013\M3.DSG	11-1-2013	14:56:54	17733.000000	1773.300000	49521.365062	20.000000
C:\Users\cware\Desktop\Steller20November\TagTesting20Nov2013\M3.DSG	11-1-2013	14:56:54	17734.000000	1773.400000	49520.394997	20.000000
C:\Users\cware\Desktop\Steller20November\TagTesting20Nov2013\M3.DSG	11-1-2013	14:56:54	17735.000000	1773.500000	49520.819687	20.000000
C:\Users\cware\Desktop\Steller20November\TagTesting20Nov2013\M3.DSG	11-1-2013	14:56:54	17736.000000	1773.600000	49526.470752	20.000000
C:\Users\cware\Desktop\Steller20November\TagTesting20Nov2013\M3.DSG	11-1-2013	14:56:54	17737.000000	1773.700000	49525.699069	20.000000
C:\Users\cware\Desktop\Steller20November\TagTesting20Nov2013\M3.DSG	11-1-2013	14:56:54	17738.000000	1773.800000	49524.875792	20.000000
C:\Users\cware\Desktop\Steller20November\TagTesting20Nov2013\M3.DSG	11-1-2013	14:56:54	17739.000000	1773.900000	49519.148404	20.000000
C:\Users\cware\Desktop\Steller20November\TagTesting20Nov2013\M3.DSG	11-1-2013	14:56:54	17740.000000	1774.000000	49513.893434	20.000000
C:\Users\cware\Desktop\Steller20November\TagTesting20Nov2013\M3.DSG	11-1-2013	14:56:54	17741.000000	1774.100000	49510.459252	20.000000
C:\Users\cware\Desktop\Steller20November\TagTesting20Nov2013\M3.DSG	11-1-2013	14:56:54	17742.000000	1774.200000	49502.044723	20.000000
C:\Users\cware\Desktop\Steller20November\TagTesting20Nov2013\M3.DSG	11-1-2013	14:56:54	17743.000000	1774.300000	49497.614431	20.000000
C:\Users\cware\Desktop\Steller20November\TagTesting20Nov2013\M3.DSG	11-1-2013	14:56:54	17744.000000	1774.400000	49499.730842	20.000000
C:\Users\cware\Desktop\Steller20November\TagTesting20Nov2013\M3.DSG	11-1-2013	14:56:54	17745.000000	1774.500000	49502.967063	20.000000
C:\Users\cware\Desktop\Steller20November\TagTesting20Nov2013\M3.DSG	11-1-2013	14:56:54	17746.000000	1774.600000	49504.511237	20.000000
C:\Users\cware\Desktop\Steller20November\TagTesting20Nov2013\M3.DSG	11-1-2013	14:56:54	17747.000000	1774.700000	49508.743256	20.000000
C:\Users\cware\Desktop\Steller20November\TagTesting20Nov2013\M3.DSG	11-1-2013	14:56:54	17748.000000	1774.800000	49513.721798	20.000000
C:\Users\cware\Desktop\Steller20November\TagTesting20Nov2013\M3.DSG	11-1-2013	14:56:54	17749.000000	1774.900000	49512.900610	20.000000
C:\Users\cware\Desktop\Steller20November\TagTesting20Nov2013\M3.DSG	11-1-2013	14:56:54	17750.000000	1775.000000	49513.846331	20.000000
C:\Users\cware\Desktop\Steller20November\TagTesting20Nov2013\M3.DSG	11-1-2013	14:56:54	17751.000000	1775.100000	49515.018733	20.000000
C:\Users\cware\Desktop\Steller20November\TagTesting20Nov2013\M3.DSG	11-1-2013	14:56:54	17752.000000	1775.200000	49525.453937	20.000000
C:\Users\cware\Desktop\Steller20November\TagTesting20Nov2013\M3.DSG	11-1-2013	14:56:54	17753.000000	1775.300000	49521.963702	20.000000
C:\Users\cware\Desktop\Steller20November\TagTesting20Nov2013\M3.DSG	11-1-2013	14:56:54	17754.000000	1775.400000	49527.363741	20.000000
C:\Users\cware\Desktop\Steller20November\TagTesting20Nov2013\M3.DSG	11-1-2013	14:56:54	17755.000000	1775.500000	49526.268470	20.000000
C:\Users\cware\Desktop\Steller20November\TagTesting20Nov2013\M3.DSG	11-1-2013	14:56:54	17756.000000	1775.600000	49522.234680	20.000000
C:\Users\cware\Desktop\Steller20November\TagTesting20Nov2013\M3.DSG	11-1-2013	14:56:54	17757.000000	1775.700000	49518.226963	20.000000
C:\Users\cware\Desktop\Steller20November\TagTesting20Nov2013\M3.DSG	11-1-2013	14:56:54	17758.000000	1775.800000	49519.767258	20.000000
C:\Users\cware\Desktop\Steller20November\TagTesting20Nov2013\M3.DSG	11-1-2013	14:56:54	17759.000000	1775.900000	49526.339135	20.000000
C:\Users\cware\Desktop\Steller20November\TagTesting20Nov2013\M3.DSG	11-1-2013	14:56:54	17760.000000	1776.000000	49528.256587	20.000000
C:\Users\cware\Desktop\Steller20November\TagTesting20Nov2013\M3.DSG	11-1-2013	14:56:54	17761.000000	1776.100000	49527.858535	20.000000
C:\Users\cware\Desktop\Steller20November\TagTesting20Nov2013\M3.DSG	11-1-2013	14:56:54	17762.000000	1776.200000	49531.095264	20.000000
C:\Users\cware\Desktop\Steller20November\TagTesting20Nov2013\M3.DSG	11-1-2013	14:56:54	17763.000000	1776.300000	49525.744160	20.000000
C:\Users\cware\Desktop\Steller20November\TagTesting20Nov2013\M3.DSG	11-1-2013	14:56:54	17764.000000	1776.400000	49531.619166	20.000000
C:\Users\cware\Desktop\Steller20November\TagTesting20Nov2013\M3.DSG	11-1-2013	14:56:54	17765.000000	1776.500000	49530.101091	20.000000
C:\Users\cware\Desktop\Steller20November\TagTesting20Nov2013\M3.DSG	11-1-2013	14:56:54	17766.000000	1776.600000	49530.997529	20.000000
C:\Users\cware\Desktop\Steller20November\TagTesting20Nov2013\M3.DSG	11-1-2013	14:56:54	17767.000000	1776.700000	49530.499625	20.000000
C:\Users\cware\Desktop\Steller20November\TagTesting20Nov2013\M3.DSG	11-1-2013	14:56:54	17768.000000	1776.800000	49532.591528	20.000000
C:\Users\cware\Desktop\Steller20November\TagTesting20Nov2013\M3.DSG	11-1-2013	14:56:54	17769.000000	1776.900000	49531.969921	20.000000
C:\Users\cware\Desktop\Steller20November\TagTesting20Nov2013\M3.DSG	11-1-2013	14:56:54	17770.000000	1777.000000	49531.476066	20.000000
C:\Users\cware\Desktop\Steller20November\TagTesting20Nov2013\M3.DSG	11-1-2013	14:56:54	17771.000000	1777.100000	49527.498095	20.000000
C:\Users\cware\Desktop\Steller20November\TagTesting20Nov2013\M3.DSG	11-1-2013	14:56:54	17772.000000	1777.200000	49531.809101	20.000000
C:\Users\cware\Desktop\Steller20November\TagTesting20Nov2013\M3.DSG	11-1-2013	14:56:54	17773.000000	1777.300000	49560.382140	20.000000
C:\Users\cware\Desktop\Steller20November\TagTesting20Nov2013\M3.DSG	11-1-2013	14:56:54	17774.000000	1777.400000	49564.441341	20.000000
C:\Users\cware\Desktop\Steller20November\TagTesting20Nov2013\M3.DSG	11-1-2013	14:56:54	17775.000000	1777.500000	49588.013075	20.000000
C:\Users\cware\Desktop\Steller20November\TagTesting20Nov2013\M3.DSG	11-1-2013	14:56:54	17776.000000	1777.600000	49607.576741	20.000000
C:\Users\cware\Desktop\Steller20November\TagTesting20Nov2013\M3.DSG	11-1-2013	14:56:54	17777.000000	1777.700000	49630.975516	20.000000
C:\Users\cware\Desktop\Steller20November\TagTesting20Nov2013\M3.DSG	11-1-2013	14:56:54	17778.000000	1777.800000	49642.250368	20.000000
C:\Users\cware\Desktop\Steller20November\TagTesting20Nov2013\M3.DSG	11-1-2013	14:56:54	17779.000000	1777.900000	49660.943800	20.000000
C:\Users\cware\Desktop\Steller20November\TagTesting20Nov2013\M3.DSG	11-1-2013	14:56:54	17780.000000	1778.000000	49679.114125	20.000000
C:\Users\cware\Desktop\Steller20November\TagTesting20Nov2013\M3.DSG	11-1-2013	14:56:54	17781.000000	1778.100000	49692.853873	20.000000
C:\Users\cware\Desktop\Steller20November\TagTesting20Nov2013\M3.DSG	11-1-2013	14:56:54	17782.000000	1778.200000	49686.880222	20.000000
C:\Users\cware\Desktop\Steller20November\TagTesting20Nov2013\M3.DSG	11-1-2013	14:56:54	17783.000000	1778.300000	49698.230321	20.000000
C:\Users\cware\Desktop\Steller20November\TagTesting20Nov2013\M3.DSG	11-1-2013	14:56:54	17784.000000	1778.400000	49716.151726	20.000000
C:\Users\cware\Desktop\Steller20November\TagTesting20Nov2013\M3.DSG	11-1-2013	14:56:54	17785.000000	1778.500000	49723.792976	20.000000
C:\Users\cware\Desktop\Steller20November\TagTesting20Nov2013\M3.DSG	11-1-2013	14:56:54	17786.000000	1778.600000	49733.525436	20.000000
C:\Users\cware\Desktop\Steller20November\TagTesting20Nov2013\M3.DSG	11-1-2013	14:56:54	17787.000000	1778.700000	49747.016344	20.000000
C:\Users\cware\Desktop\Steller20November\TagTesting20Nov2013\M3.DSG	11-1-2013	14:56:54	17788.000000	1778.800000	49758.540837	20.000000
C:\Users\cware\Desktop\Steller20November\TagTesting20Nov2013\M3.DSG	11-1-2013	14:56:54	17789.000000	1778.900000	49768.895062	20.000000
C:\Users\cware\Desktop\Steller20November\TagTesting20Nov2013\M3.DSG	11-1-2013	14:56:54	17790.000000	1779.000000	49788.484337	20.000000
C:\Users\cware\Desktop\Steller20November\TagTesting20Nov2013\M3.DSG	11-1-2013	14:56:54	17791.000000	1779.100000	49796.648325	20.000000
C:\Users\cware\Desktop\Steller20November\TagTesting20Nov2013\M3.DSG	11-1-2013	14:56:54	17792.000000	1779.200000	49804.364479	20.000000
C:\Users\cware\Desktop\Steller20November\TagTesting20Nov2013\M3.DSG	11-1-2013	14:56:54	17793.000000	1779.300000	49813.922308	20.000000
C:\Users\cware\Desktop\Steller20November\TagTesting20Nov2013\M3.DSG	11-1-2013	14:56:54	17794.000000	1779.400000	49819.547540	20.000000
C:\Users\cware\Desktop\Steller20November\TagTesting20Nov2013\M3.DSG	11-1-2013	14:56:54	17795.000000	1779.500000	49828.309009	20.000000
C:\Users\cware\Desktop\Steller20November\TagTesting20Nov2013\M3.DSG	11-1-2013	14:56:54	17796.000000	1779.600000	49839.957952	20.000000
C:\Users\cware\Desktop\Steller20November\TagTesting20Nov2013\M3.DSG	11-1-2013	14:56:54	17797.000000	1779.700000	49850.511580	20.000000
C:\Users\cware\Desktop\Steller20November\TagTesting20Nov2013\M3.DSG	11-1-2013	14:56:54	17798.000000	1779.800000	49860.218987	20.000000
C:\Users\cware\Desktop\Steller20November\TagTesting20Nov2013\M3.DSG	11-1-2013	14:56:54	17799.000000	1779.900000	49860.766271	20.000000
C:\Users\cware\Desktop\Steller20November\TagTesting20Nov2013\M3.DSG	11-1-2013	14:56:54	17800.000000	1780.000000	49874.904214	20.000000
C:\Users\cware\Desktop\Steller20November\TagTesting20Nov2013\M3.DSG	11-1-2013	14:56:54	17801.000000	1780.100000	49884.761006	20.000000
C:\Users\cware\Desktop\Steller20November\TagTesting20Nov2013\M3.DSG	11-1-2013	14:56:54	17802.000000	1780.200000	49890.411112	20.000000
C:\Users\cware\Desktop\Steller20November\TagTesting20Nov2013\M3.DSG	11-1-2013	14:56:54	17803.000000	1780.300000	49896.259938	20.000000
C:\Users\cware\Desktop\Steller20November\TagTesting20Nov2013\M3.DSG	11-1-2013	14:56:54	17804.000000	1780.400000	49903.179626	20.000000
C:\Users\cware\Desktop\Steller20November\TagTesting20Nov2013\M3.DSG	11-1-2013	14:56:54	17805.000000	1780.500000	49911.816670	20.000000
C:\Users\cware\Desktop\Steller20November\TagTesting20Nov2013\M3.DSG	11-1-2013	14:56:54	17806.000000	1780.600000	49922.594159	20.000000
C:\Users\cware\Desktop\Steller20November\TagTesting20Nov2013\M3.DSG	11-1-2013	14:56:54	17807.000000	1780.700000	49921.648173	20.000000
C:\Users\cware\Desktop\Steller20November\TagTesting20Nov2013\M3.DSG	11-1-2013	14:56:54	17808.000000	1780.800000	49929.189848	20.000000
C:\Users\cware\Desktop\Steller20November\TagTesting20Nov2013\M3.DSG	11-1-2013	14:56:54	17809.000000	1780.900000	49934.690449	20.000000
C:\Users\cware\Desktop\Steller20November\TagTesting20Nov2013\M3.DSG	11-1-2013	14:56:54	17810.000000	1781.000000	49935.088439	20.000000
C:\Users\cware\Desktop\Steller20November\TagTesting20Nov2013\M3.DSG	11-1-2013	14:56:54	17811.000000	1781.100000	49941.584935	20.000000
C:\Users\cware\Desktop\Steller20November\TagTesting20Nov2013\M3.DSG	11-1-2013	14:56:54	17812.000000	1781.200000	49943.028410	20.000000
C:\Users\cware\Desktop\Steller20November\TagTesting20Nov2013\M3.DSG	11-1-2013	14:56:54	17813.000000	1781.300000	49946.662336	20.000000
C:\Users\cware\Desktop\Steller20November\TagTesting20Nov2013\M3.DSG	11-1-2013	14:56:54	17814.000000	1781.400000	49949.997433	20.000000
C:\Users\cware\Desktop\Steller20November\TagTesting20Nov2013\M3.DSG	11-1-2013	14:56:54	17815.000000	1781.500000	49957.987287	20.000000
C:\Users\cware\Desktop\Steller20November\TagTesting20Nov2013\M3.DSG	11-1-2013	14:56:54	17816.000000	1781.600000	49958.385426	20.000000
C:\Users\cware\Desktop\Steller20November\TagTesting20Nov2013\M3.DSG	11-1-2013	14:56:54	17817.000000	1781.700000	49961.297345	20.000000
C:\Users\cware\Desktop\Steller20November\TagTesting20Nov2013\M3.DSG	11-1-2013	14:56:54	17818.000000	1781.800000	49951.664603	20.000000
C:\Users\cware\Desktop\Steller20November\TagTesting20Nov2013\M3.DSG	11-1-2013	14:56:54	17819.000000	1781.900000	49953.506256	20.000000
C:\Users\cware\Desktop\Steller20November\TagTesting20Nov2013\M3.DSG	11-1-2013	14:56:54	17820.000000	1782.000000	49933.692920	20.000000
C:\Users\cware\Desktop\Steller20November\TagTesting20Nov2013\M3.DSG	11-1-2013	14:56:54	17821.000000	1782.100000	49925.627907	20.000000
C:\Users\cware\Desktop\Steller20November\TagTesting20Nov2013\M3.DSG	11-1-2013	14:56:54	17822.000000	1782.200000	49925.229589	20.000000
C:\Users\cware\Desktop\Steller20November\TagTesting20Nov2013\M3.DSG	11-1-2013	14:56:54	17823.000000	1782.300000	49921.272036	20.000000
C:\Users\cware\Desktop\Steller20November\TagTesting20Nov2013\M3.DSG	11-1-2013	14:56:54	17824.000000	1782.400000	49907.979694	20.000000
C:\Users\cware\Desktop\Steller20November\TagTesting20Nov2013\M3.DSG	11-1-2013	14:56:54	17825.000000	1782.500000	49902.105408	20.000000
C:\Users\cware\Desktop\Steller20November\TagTesting20Nov2013\M3.DSG	11-1-2013	14:56:54	17826.000000	1782.600000	49902.926996	20.000000
C:\Users\cware\Desktop\Steller20November\TagTesting20Nov2013\M3.DSG	11-1-2013	14:56:54	17827.000000	1782.700000	49892.945443	20.000000
C:\Users\cware\Desktop\Steller20November\TagTesting20Nov2013\M3.DSG	11-1-2013	14:56:54	17828.000000	1782.800000	49886.349256	20.000000
C:\Users\cware\Desktop\Steller20November\TagTesting20Nov2013\M3.DSG	11-1-2013	14:56:54	17829.000000	1782.900000	49873.878503	20.000000
C:\Users\cware\Desktop\Steller20November\TagTesting20Nov2013\M3.DSG	11-1-2013	14:56:54	17830.000000	1783.000000	49873.779083	20.000000
C:\Users\cware\Desktop\Steller20November\TagTesting20Nov2013\M3.DSG	11-1-2013	14:56:54	17831.000000	1783.100000	49860.088826	20.000000
C:\Users\cware\Desktop\Steller20November\TagTesting20Nov2013\M3.DSG	11-1-2013	14:56:54	17832.000000	1783.200000	49858.968637	20.000000
C:\Users\cware\Desktop\Steller20November\TagTesting20Nov2013\M3.DSG	11-1-2013	14:56:54	17833.000000	1783.300000	49841.246194	20.000000
C:\Users\cware\Desktop\Steller20November\TagTesting20Nov2013\M3.DSG	11-1-2013	14:56:54	17834.000000	1783.400000	49837.089141	20.000000
C:\Users\cware\Desktop\Steller20November\TagTesting20Nov2013\M3.DSG	11-1-2013	14:56:54	17835.000000	1783.500000	49821.482112	20.000000
C:\Users\cware\Desktop\Steller20November\TagTesting20Nov2013\M3.DSG	11-1-2013	14:56:54	17836.000000	1783.600000	49816.927274	20.000000
C:\Users\cware\Desktop\Steller20November\TagTesting20Nov2013\M3.DSG	11-1-2013	14:56:54	17837.000000	1783.700000	49809.509569	20.000000
C:\Users\cware\Desktop\Steller20November\TagTesting20Nov2013\M3.DSG	11-1-2013	14:56:54	17838.000000	1783.800000	49798.706674	20.000000
C:\Users\cware\Desktop\Steller20November\TagTesting20Nov2013\M3.DSG	11-1-2013	14:56:54	17839.000000	1783.900000	49790.791091	20.000000
C:\Users\cware\Desktop\Steller20November\TagTesting20Nov2013\M3.DSG	11-1-2013	14:56:54	17840.000000	1784.000000	49779.042712	20.000000
C:\Users\cware\Desktop\Steller20November\TagTesting20Nov2013\M3.DSG	11-1-2013	14:56:54	17841.000000	1784.100000	49766.621973	20.000000
C:\Users\cware\Desktop\Steller20November\TagTesting20Nov2013\M3.DSG	11-1-2013	14:56:54	17842.000000	1784.200000	49762.539794	20.000000
C:\Users\cware\Desktop\Steller20November\TagTesting20Nov2013\M3.DSG	11-1-2013	14:56:54	17843.000000	1784.300000	49752.931791	20.000000
C:\Users\cware\Desktop\Steller20November\TagTesting20Nov2013\M3.DSG	11-1-2013	14:56:54	17844.000000	1784.400000	49737.972101	20.000000
C:\Users\cware\Desktop\Steller20November\TagTesting20Nov2013\M3.DSG	11-1-2013	14:56:54	17845.000000	1784.500000	49729.807682	20.000000
C:\Users\cware\Desktop\Steller20November\TagTesting20Nov2013\M3.DSG	11-1-2013	14:56:54	17846.000000	1784.600000	49718.208462	20.000000
C:\Users\cware\Desktop\Steller20November\TagTesting20Nov2013\M3.DSG	11-1-2013	14:56:54	17847.000000	1784.700000	49710.392387	20.000000
C:\Users\cware\Desktop\Steller20November\TagTesting20Nov2013\M3.DSG	11-1-2013	14:56:54	17848.000000	1784.800000	49696.826809	20.000000
C:\Users\cware\Desktop\Steller20November\TagTesting20Nov2013\M3.DSG	11-1-2013	14:56:54	17849.000000	1784.900000	49690.578822	20.000000
C:\Users\cware\Desktop\Steller20November\TagTesting20Nov2013\M3.DSG	11-1-2013	14:56:54	17850.000000	1785.000000	49678.581453	20.000000
C:\Users\cware\Desktop\Steller20November\TagTesting20Nov2013\M3.DSG	11-1-2013	14:56:54	17851.000000	1785.100000	49668.550029	20.000000
C:\Users\cware\Desktop\Steller20November\TagTesting20Nov2013\M3.DSG	11-1-2013	14:56:54	17852.000000	1785.200000	49661.481012	20.000000
C:\Users\cware\Desktop\Steller20November\TagTesting20Nov2013\M3.DSG	11-1-2013	14:56:54	17853.000000	1785.300000	49646.596039	20.000000
C:\Users\cware\Desktop\Steller20November\TagTesting20Nov2013\M3.DSG	11-1-2013	14:56:54	17854.000000	1785.400000	49639.775559	20.000000
C:\Users\cware\Desktop\Steller20November\TagTesting20Nov2013\M3.DSG	11-1-2013	14:56:54	17855.000000	1785.500000	49625.936119	20.000000
C:\Users\cware\Desktop\Steller20November\TagTesting20Nov2013\M3.DSG	11-1-2013	14:56:54	17856.000000	1785.600000	49622.799408	20.000000
C:\Users\cware\Desktop\Steller20November\TagTesting20Nov2013\M3.DSG	11-1-2013	14:56:54	17857.000000	1785.700000	49610.328740	20.000000
C:\Users\cware\Desktop\Steller20November\TagTesting20Nov2013\M3.DSG	11-1-2013	14:56:54	17858.000000	1785.800000	49600.272716	20.000000
C:\Users\cware\Desktop\Steller20November\TagTesting20Nov2013\M3.DSG	11-1-2013	14:56:54	17859.000000	1785.900000	49586.258821	20.000000
C:\Users\cware\Desktop\Steller20November\TagTesting20Nov2013\M3.DSG	11-1-2013	14:56:54	17860.000000	1786.000000	49577.073862	20.000000
C:\Users\cware\Desktop\Steller20November\TagTesting20Nov2013\M3.DSG	11-1-2013	14:56:54	17861.000000	1786.100000	49570.352969	20.000000
C:\Users\cware\Desktop\Steller20November\TagTesting20Nov2013\M3.DSG	11-1-2013	14:56:54	17862.000000	1786.200000	49557.608582	20.000000
C:\Users\cware\Desktop\Steller20November\TagTesting20Nov2013\M3.DSG	11-1-2013	14:56:54	17863.000000	1786.300000	49548.796829	20.000000
C:\Users\cware\Desktop\Steller20November\TagTesting20Nov2013\M3.DSG	11-1-2013	14:56:54	17864.000000	1786.400000	49539.364284	20.000000
C:\Users\cware\Desktop\Steller20November\TagTesting20Nov2013\M3.DSG	11-1-2013	14:56:54	17865.000000	1786.500000	49532.766695	20.000000
C:\Users\cware\Desktop\Steller20November\TagTesting20Nov2013\M3.DSG	11-1-2013	14:56:54	17866.000000	1786.600000	49525.341760	20.000000
C:\Users\cware\Desktop\Steller20November\TagTesting20Nov2013\M3.DSG	11-1-2013	14:56:54	17867.000000	1786.700000	49527.001594	20.000000
C:\Users\cware\Desktop\Steller20November\TagTesting20Nov2013\M3.DSG	11-1-2013	14:56:54	17868.000000	1786.800000	49511.504572	20.000000
C:\Users\cware\Desktop\Steller20November\TagTesting20Nov2013\M3.DSG	11-1-2013	14:56:54	17869.000000	1786.900000	49521.455788	20.000000
C:\Users\cware\Desktop\Steller20November\TagTesting20Nov2013\M3.DSG	11-1-2013	14:56:54	17870.000000	1787.000000	49525.240329	20.000000
C:\Users\cware\Desktop\Steller20November\TagTesting20Nov2013\M3.DSG	11-1-2013	14:56:54	17871.000000	1787.100000	49523.847073	20.000000
C:\Users\cware\Desktop\Steller20November\TagTesting20Nov2013\M3.DSG	11-1-2013	14:56:54	17872.000000	1787.200000	49525.813882	20.000000
C:\Users\cware\Desktop\Steller20November\TagTesting20Nov2013\M3.DSG	11-1-2013	14:56:54	17873.000000	1787.300000	49526.360560	20.000000
C:\Users\cware\Desktop\Steller20November\TagTesting20Nov2013\M3.DSG	11-1-2013	14:56:54	17874.000000	1787.400000	49523.696446	20.000000
C:\Users\cware\Desktop\Steller20November\TagTesting20Nov2013\M3.DSG	11-1-2013	14:56:54	17875.000000	1787.500000	49522.675028	20.000000
C:\Users\cware\Desktop\Steller20November\TagTesting20Nov2013\M3.DSG	11-1-2013	14:56:54	17876.000000	1787.600000	49522.151747	20.000000
C:\Users\cware\Desktop\Steller20November\TagTesting20Nov2013\M3.DSG	11-1-2013	14:56:54	17877.000000	1787.700000	49521.803077	20.000000
C:\Users\cware\Desktop\Steller20November\TagTesting20Nov2013\M3.DSG	11-1-2013	14:56:54	17878.000000	1787.800000	49520.209964	20.000000
C:\Users\cware\Desktop\Steller20November\TagTesting20Nov2013\M3.DSG	11-1-2013	14:56:54	17879.000000	1787.900000	49523.819034	20.000000
C:\Users\cware\Desktop\Steller20November\TagTesting20Nov2013\M3.DSG	11-1-2013	14:56:54	17880.000000	1788.000000	49521.378857	20.000000
C:\Users\cware\Desktop\Steller20November\TagTesting20Nov2013\M3.DSG	11-1-2013	14:56:54	17881.000000	1788.100000	49519.611902	20.000000
C:\Users\cware\Desktop\Steller20November\TagTesting20Nov2013\M3.DSG	11-1-2013	14:56:54	17882.000000	1788.200000	49523.072507	20.000000
C:\Users\cware\Desktop\Steller20November\TagTesting20Nov2013\M3.DSG	11-1-2013	14:56:54	17883.000000	1788.300000	49523.893290	20.000000
C:\Users\cware\Desktop\Steller20November\TagTesting20Nov2013\M3.DSG	11-1-2013	14:56:54	17884.000000	1788.400000	49524.416714	20.000000
C:\Users\cware\Desktop\Steller20November\TagTesting20Nov2013\M3.DSG	11-1-2013	14:56:54	17885.000000	1788.500000	49526.557825	20.000000
C:\Users\cware\Desktop\Steller20November\TagTesting20Nov2013\M3.DSG	11-1-2013	14:56:54	17886.000000	1788.600000	49524.914838	20.000000
C:\Users\cware\Desktop\Steller20November\TagTesting20Nov2013\M3.DSG	11-1-2013	14:56:54	17887.000000	1788.700000	49527.031432	20.000000
C:\Users\cware\Desktop\Steller20November\TagTesting20Nov2013\M3.DSG	11-1-2013	14:56:54	17888.000000	1788.800000	49528.002816	20.000000
C:\Users\cware\Desktop\Steller20November\TagTesting20Nov2013\M3.DSG	11-1-2013	14:56:54	17889.000000	1788.900000	49528.326534	20.000000
C:\Users\cware\Desktop\Steller20November\TagTesting20Nov2013\M3.DSG	11-1-2013	14:56:54	17890.000000	1789.000000	49527.828814	20.000000
C:\Users\cware\Desktop\Steller20November\TagTesting20Nov2013\M3.DSG	11-1-2013	14:56:54	17891.000000	1789.100000	49528.201775	20.000000
C:\Users\cware\Desktop\Steller20November\TagTesting20Nov2013\M3.DSG	11-1-2013	14:56:54	17892.000000	1789.200000	49526.335417	20.000000
C:\Users\cware\Desktop\Steller20November\TagTesting20Nov2013\M3.DSG	11-1-2013	14:56:54	17893.000000	1789.300000	49527.134814	20.000000
C:\Users\cware\Desktop\Steller20November\TagTesting20Nov2013\M3.DSG	11-1-2013	14:56:54	17894.000000	1789.400000	49523.573363	20.000000
C:\Users\cware\Desktop\Steller20November\TagTesting20Nov2013\M3.DSG	11-1-2013	14:56:54	17895.000000	1789.500000	49526.660212	20.000000
C:\Users\cware\Desktop\Steller20November\TagTesting20Nov2013\M3.DSG	11-1-2013	14:56:54	17896.000000	1789.600000	49527.058199	20.000000
C:\Users\cware\Desktop\Steller20November\TagTesting20Nov2013\M3.DSG	11-1-2013	14:56:54	17897.000000	1789.700000	49524.767929	20.000000
C:\Users\cware\Desktop\Steller20November\TagTesting20Nov2013\M3.DSG	11-1-2013	14:56:54	17898.000000	1789.800000	49525.514907	20.000000
C:\Users\cware\Desktop\Steller20November\TagTesting20Nov2013\M3.DSG	11-1-2013	14:56:54	17899.000000	1789.900000	49526.559949	20.000000
C:\Users\cware\Desktop\Steller20November\TagTesting20Nov2013\M3.DSG	11-1-2013	14:56:54	17900.000000	1790.000000	49526.087071	20.000000
C:\Users\cware\Desktop\Steller20November\TagTesting20Nov2013\M3.DSG	11-1-2013	14:56:54	17901.000000	1790.100000	49526.759572	20.000000
C:\Users\cware\Desktop\Steller20November\TagTesting20Nov2013\M3.DSG	11-1-2013	14:56:54	17902.000000	1790.200000	49527.432538	20.000000
C:\Users\cware\Desktop\Steller20November\TagTesting20Nov2013\M3.DSG	11-1-2013	14:56:54	17903.000000	1790.300000	49526.912862	20.000000
C:\Users\cware\Desktop\Steller20November\TagTesting20Nov2013\M3.DSG	11-1-2013	14:56:54	17904.000000	1790.400000	49529.506868	20.000000
C:\Users\cware\Desktop\Steller20November\TagTesting20Nov2013\M3.DSG	11-1-2013	14:56:54	17905.000000	1790.500000	49526.844004	20.000000
C:\Users\cware\Desktop\Steller20November\TagTesting20Nov2013\M3.DSG	11-1-2013	14:56:54	17906.000000	1790.600000	49537.374800	20.000000
C:\Users\cware\Desktop\Steller20November\TagTesting20Nov2013\M3.DSG	11-1-2013	14:56:54	17907.000000	1790.700000	49552.558930	20.000000
C:\Users\cware\Desktop\Steller20November\TagTesting20Nov2013\M3.DSG	11-1-2013	14:56:54	17908.000000	1790.800000	49573.989734	20.000000
C:\Users\cware\Desktop\Steller20November\TagTesting20Nov2013\M3.DSG	11-1-2013	14:56:54	17909.000000	1790.900000	49592.682554	20.000000
C:\Users\cware\Desktop\Steller20November\TagTesting20Nov2013\M3.DSG	11-1-2013	14:56:54	17910.000000	1791.000000	49605.352646	20.000000
C:\Users\cware\Desktop\Steller20November\TagTesting20Nov2013\M3.DSG	11-1-2013	14:56:54	17911.000000	1791.100000	49619.790125	20.000000
C:\Users\cware\Desktop\Steller20November\TagTesting20Nov2013\M3.DSG	11-1-2013	14:56:54	17912.000000	1791.200000	49645.203852	20.000000
C:\Users\cware\Desktop\Steller20November\TagTesting20Nov2013\M3.DSG	11-1-2013	14:56:54	17913.000000	1791.300000	49655.831970	20.000000
C:\Users\cware\Desktop\Steller20November\TagTesting20Nov2013\M3.DSG	11-1-2013	14:56:54	17914.000000	1791.400000	49664.468982	20.000000
C:\Users\cware\Desktop\Steller20November\TagTesting20Nov2013\M3.DSG	11-1-2013	14:56:54	17915.000000	1791.500000	49681.146137	20.000000
C:\Users\cware\Desktop\Steller20November\TagTesting20Nov2013\M3.DSG	11-1-2013	14:56:54	17916.000000	1791.600000	49692.944687	20.000000
C:\Users\cware\Desktop\Steller20November\TagTesting20Nov2013\M3.DSG	11-1-2013	14:56:54	17917.000000	1791.700000	49702.328452	20.000000
C:\Users\cware\Desktop\Steller20November\TagTesting20Nov2013\M3.DSG	11-1-2013	14:56:54	17918.000000	1791.800000	49708.003536	20.000000
C:\Users\cware\Desktop\Steller20November\TagTesting20Nov2013\M3.DSG	11-1-2013	14:56:54	17919.000000	1791.900000	49716.068294	20.000000
C:\Users\cware\Desktop\Steller20November\TagTesting20Nov2013\M3.DSG	11-1-2013	14:56:54	17920.000000	1792.000000	49729.708541	20.000000
C:\Users\cware\Desktop\Steller20November\TagTesting20Nov2013\M3.DSG	11-1-2013	14:56:54	17921.000000	1792.100000	49739.042520	20.000000
C:\Users\cware\Desktop\Steller20November\TagTesting20Nov2013\M3.DSG	11-1-2013	14:56:54	17922.000000	1792.200000	49746.783486	20.000000
C:\Users\cware\Desktop\Steller20November\TagTesting20Nov2013\M3.DSG	11-1-2013	14:56:54	17923.000000	1792.300000	49757.113421	20.000000
C:\Users\cware\Desktop\Steller20November\TagTesting20Nov2013\M3.DSG	11-1-2013	14:56:54	17924.000000	1792.400000	49766.099039	20.000000
C:\Users\cware\Desktop\Steller20November\TagTesting20Nov2013\M3.DSG	11-1-2013	14:56:54	17925.000000	1792.500000	49777.971581	20.000000
C:\Users\cware\Desktop\Steller20November\TagTesting20Nov2013\M3.DSG	11-1-2013	14:56:54	17926.000000	1792.600000	49784.443579	20.000000
C:\Users\cware\Desktop\Steller20November\TagTesting20Nov2013\M3.DSG	11-1-2013	14:56:54	17927.000000	1792.700000	49791.313249	20.000000
C:\Users\cware\Desktop\Steller20November\TagTesting20Nov2013\M3.DSG	11-1-2013	14:56:54	17928.000000	1792.800000	49797.137534	20.000000
C:\Users\cware\Desktop\Steller20November\TagTesting20Nov2013\M3.DSG	11-1-2013	14:56:54	17929.000000	1792.900000	49806.371970	20.000000
C:\Users\cware\Desktop\Steller20November\TagTesting20Nov2013\M3.DSG	11-1-2013	14:56:54	17930.000000	1793.000000	49814.884741	20.000000
C:\Users\cware\Desktop\Steller20November\TagTesting20Nov2013\M3.DSG	11-1-2013	14:56:54	17931.000000	1793.100000	49821.480762	20.000000
C:\Users\cware\Desktop\Steller20November\TagTesting20Nov2013\M3.DSG	11-1-2013	14:56:54	17932.000000	1793.200000	49828.450241	20.000000
C:\Users\cware\Desktop\Steller20November\TagTesting20Nov2013\M3.DSG	11-1-2013	14:56:54	17933.000000	1793.300000	49832.606891	20.000000
C:\Users\cware\Desktop\Steller20November\TagTesting20Nov2013\M3.DSG	11-1-2013	14:56:54	17934.000000	1793.400000	49843.907105	20.000000
C:\Users\cware\Desktop\Steller20November\TagTesting20Nov2013\M3.DSG	11-1-2013	14:56:54	17935.000000	1793.500000	49851.822285	20.000000
C:\Users\cware\Desktop\Steller20November\TagTesting20Nov2013\M3.DSG	11-1-2013	14:56:54	17936.000000	1793.600000	49852.743075	20.000000
C:\Users\cware\Desktop\Steller20November\TagTesting20Nov2013\M3.DSG	11-1-2013	14:56:54	17937.000000	1793.700000	49857.820851	20.000000
C:\Users\cware\Desktop\Steller20November\TagTesting20Nov2013\M3.DSG	11-1-2013	14:56:54	17938.000000	1793.800000	49872.456617	20.000000
C:\Users\cware\Desktop\Steller20November\TagTesting20Nov2013\M3.DSG	11-1-2013	14:56:54	17939.000000	1793.900000	49870.937922	20.000000
C:\Users\cware\Desktop\Steller20November\TagTesting20Nov2013\M3.DSG	11-1-2013	14:56:54	17940.000000	1794.000000	49880.321770	20.000000
C:\Users\cware\Desktop\Steller20November\TagTesting20Nov2013\M3.DSG	11-1-2013	14:56:54	17941.000000	1794.100000	49887.340855	20.000000
C:\Users\cware\Desktop\Steller20November\TagTesting20Nov2013\M3.DSG	11-1-2013	14:56:54	17942.000000	1794.200000	49893.762560	20.000000
C:\Users\cware\Desktop\Steller20November\TagTesting20Nov2013\M3.DSG	11-1-2013	14:56:54	17943.000000	1794.300000	49904.913514	20.000000
C:\Users\cware\Desktop\Steller20November\TagTesting20Nov2013\M3.DSG	11-1-2013	14:56:54	17944.000000	1794.400000	49914.620665	20.000000
C:\Users\cware\Desktop\Steller20November\TagTesting20Nov2013\M3.DSG	11-1-2013	14:56:54	17945.000000	1794.500000	49922.461320	20.000000
C:\Users\cware\Desktop\Steller20November\TagTesting20Nov2013\M3.DSG	11-1-2013	14:56:54	17946.000000	1794.600000	49928.534423	20.000000
C:\Users\cware\Desktop\Steller20November\TagTesting20Nov2013\M3.DSG	11-1-2013	14:56:54	17947.000000	1794.700000	49937.545141	20.000000
C:\Users\cware\Desktop\Steller20November\TagTesting20Nov2013\M3.DSG	11-1-2013	14:56:54	17948.000000	1794.800000	49949.417970	20.000000
C:\Users\cware\Desktop\Steller20November\TagTesting20Nov2013\M3.DSG	11-1-2013	14:56:54	17949.000000	1794.900000	49956.934718	20.000000
C:\Users\cware\Desktop\Steller20November\TagTesting20Nov2013\M3.DSG	11-1-2013	14:56:54	17950.000000	1795.000000	49967.737144	20.000000
C:\Users\cware\Desktop\Steller20November\TagTesting20Nov2013\M3.DSG	11-1-2013	14:56:54	17951.000000	1795.100000	49971.794327	20.000000
C:\Users\cware\Desktop\Steller20November\TagTesting20Nov2013\M3.DSG	11-1-2013	14:56:54	17952.000000	1795.200000	49984.339235	20.000000
C:\Users\cware\Desktop\Steller20November\TagTesting20Nov2013\M3.DSG	11-1-2013	14:56:54	17953.000000	1795.300000	49988.247005	20.000000
C:\Users\cware\Desktop\Steller20November\TagTesting20Nov2013\M3.DSG	11-1-2013	14:56:54	17954.000000	1795.400000	49993.150251	20.000000
C:\Users\cware\Desktop\Steller20November\TagTesting20Nov2013\M3.DSG	11-1-2013	14:56:54	17955.000000	1795.500000	50006.317580	20.000000
C:\Users\cware\Desktop\Steller20November\TagTesting20Nov2013\M3.DSG	11-1-2013	14:56:54	17956.000000	1795.600000	49999.895402	20.000000
C:\Users\cware\Desktop\Steller20November\TagTesting20Nov2013\M3.DSG	11-1-2013	14:56:54	17957.000000	1795.700000	50012.540160	20.000000
C:\Users\cware\Desktop\Steller20November\TagTesting20Nov2013\M3.DSG	11-1-2013	14:56:54	17958.000000	1795.800000	50015.128648	20.000000
C:\Users\cware\Desktop\Steller20November\TagTesting20Nov2013\M3.DSG	11-1-2013	14:56:54	17959.000000	1795.900000	50022.794842	20.000000
C:\Users\cware\Desktop\Steller20November\TagTesting20Nov2013\M3.DSG	11-1-2013	14:56:54	17960.000000	1796.000000	50026.403630	20.000000
C:\Users\cware\Desktop\Steller20November\TagTesting20Nov2013\M3.DSG	11-1-2013	14:56:54	17961.000000	1796.100000	50029.291149	20.000000
C:\Users\cware\Desktop\Steller20November\TagTesting20Nov2013\M3.DSG	11-1-2013	14:56:54	17962.000000	1796.200000	50035.438858	20.000000
C:\Users\cware\Desktop\Steller20November\TagTesting20Nov2013\M3.DSG	11-1-2013	14:56:54	17963.000000	1796.300000	50038.699606	20.000000
C:\Users\cware\Desktop\Steller20November\TagTesting20Nov2013\M3.DSG	11-1-2013	14:56:54	17964.000000	1796.400000	50044.374394	20.000000
C:\Users\cware\Desktop\Steller20November\TagTesting20Nov2013\M3.DSG	11-1-2013	14:56:54	17965.000000	1796.500000	50049.925122	20.000000
C:\Users\cware\Desktop\Steller20November\TagTesting20Nov2013\M3.DSG	11-1-2013	14:56:54	17966.000000	1796.600000	50049.900147	20.000000
C:\Users\cware\Desktop\Steller20November\TagTesting20Nov2013\M3.DSG	11-1-2013	14:56:54	17967.000000	1796.700000	50057.416881	20.000000
C:\Users\cware\Desktop\Steller20November\TagTesting20Nov2013\M3.DSG	11-1-2013	14:56:54	17968.000000	1796.800000	50058.910422	20.000000
C:\Users\cware\Desktop\Steller20November\TagTesting20Nov2013\M3.DSG	11-1-2013	14:56:54	17969.000000	1796.900000	50054.355235	20.000000
C:\Users\cware\Desktop\Steller20November\TagTesting20Nov2013\M3.DSG	11-1-2013	14:56:54	17970.000000	1797.000000	50059.607274	20.000000
C:\Users\cware\Desktop\Steller20November\TagTesting20Nov2013\M3.DSG	11-1-2013	14:56:54	17971.000000	1797.100000	50067.970711	20.000000
C:\Users\cware\Desktop\Steller20November\TagTesting20Nov2013\M3.DSG	11-1-2013	14:56:54	17972.000000	1797.200000	50068.767023	20.000000
C:\Users\cware\Desktop\Steller20November\TagTesting20Nov2013\M3.DSG	11-1-2013	14:56:54	17973.000000	1797.300000	50073.844882	20.000000
C:\Users\cware\Desktop\Steller20November\TagTesting20Nov2013\M3.DSG	11-1-2013	14:56:54	17974.000000	1797.400000	50083.203847	20.000000
C:\Users\cware\Desktop\Steller20November\TagTesting20Nov2013\M3.DSG	11-1-2013	14:56:54	17975.000000	1797.500000	50083.875834	20.000000
C:\Users\cware\Desktop\Steller20November\TagTesting20Nov2013\M3.DSG	11-1-2013	14:56:54	17976.000000	1797.600000	50081.461109	20.000000
C:\Users\cware\Desktop\Steller20November\TagTesting20Nov2013\M3.DSG	11-1-2013	14:56:54	17977.000000	1797.700000	50081.909262	20.000000
C:\Users\cware\Desktop\Steller20November\TagTesting20Nov2013\M3.DSG	11-1-2013	14:56:54	17978.000000	1797.800000	50085.319352	20.000000
C:\Users\cware\Desktop\Steller20November\TagTesting20Nov2013\M3.DSG	11-1-2013	14:56:54	17979.000000	1797.900000	50090.695680	20.000000
C:\Users\cware\Desktop\Steller20November\TagTesting20Nov2013\M3.DSG	11-1-2013	14:56:54	17980.000000	1798.000000	50088.480263	20.000000
C:\Users\cware\Desktop\Steller20November\TagTesting20Nov2013\M3.DSG	11-1-2013	14:56:54	17981.000000	1798.100000	50095.325593	20.000000
C:\Users\cware\Desktop\Steller20November\TagTesting20Nov2013\M3.DSG	11-1-2013	14:56:54	17982.000000	1798.200000	50095.250674	20.000000
C:\Users\cware\Desktop\Steller20November\TagTesting20Nov2013\M3.DSG	11-1-2013	14:56:54	17983.000000	1798.300000	50101.921252	20.000000
C:\Users\cware\Desktop\Steller20November\TagTesting20Nov2013\M3.DSG	11-1-2013	14:56:54	17984.000000	1798.400000	50099.606483	20.000000
C:\Users\cware\Desktop\Steller20November\TagTesting20Nov2013\M3.DSG	11-1-2013	14:56:54	17985.000000	1798.500000	50107.148498	20.000000
C:\Users\cware\Desktop\Steller20November\TagTesting20Nov2013\M3.DSG	11-1-2013	14:56:54	17986.000000	1798.600000	50106.924496	20.000000
C:\Users\cware\Desktop\Steller20November\TagTesting20Nov2013\M3.DSG	11-1-2013	14:56:54	17987.000000	1798.700000	50109.139794	20.000000
C:\Users\cware\Desktop\Steller20November\TagTesting20Nov2013\M3.DSG	11-1-2013	14:56:54	17988.000000	1798.800000	50106.227116	20.000000
C:\Users\cware\Desktop\Steller20November\TagTesting20Nov2013\M3.DSG	11-1-2013	14:56:54	17989.000000	1798.900000	50109.263845	20.000000
C:\Users\cware\Desktop\Steller20November\TagTesting20Nov2013\M3.DSG	11-1-2013	14:56:54	17990.000000	1799.000000	50110.135145	20.000000
C:\Users\cware\Desktop\Steller20November\TagTesting20Nov2013\M3.DSG	11-1-2013	14:56:54	17991.000000	1799.100000	50108.790814	20.000000
C:\Users\cware\Desktop\Steller20November\TagTesting20Nov2013\M3.DSG	11-1-2013	14:56:54	17992.000000	1799.200000	50110.533230	20.000000
C:\Users\cware\Desktop\Steller20November\TagTesting20Nov2013\M3.DSG	11-1-2013	14:56:54	17993.000000	1799.300000	50109.786535	20.000000
C:\Users\cware\Desktop\Steller20November\TagTesting20Nov2013\M3.DSG	11-1-2013	14:56:54	17994.000000	1799.400000	50111.529197	20.000000
C:\Users\cware\Desktop\Steller20November\TagTesting20Nov2013\M3.DSG	11-1-2013	14:56:54	17995.000000	1799.500000	50109.513050	20.000000
C:\Users\cware\Desktop\Steller20November\TagTesting20Nov2013\M3.DSG	11-1-2013	14:56:54	17996.000000	1799.600000	50108.392825	20.000000
C:\Users\cware\Desktop\Steller20November\TagTesting20Nov2013\M3.DSG	11-1-2013	14:56:54	17997.000000	1799.700000	50108.193561	20.000000
C:\Users\cware\Desktop\Steller20November\TagTesting20Nov2013\M3.DSG	11-1-2013	14:56:54	17998.000000	1799.800000	50107.123167	20.000000
C:\Users\cware\Desktop\Steller20November\TagTesting20Nov2013\M3.DSG	11-1-2013	14:56:54	17999.000000	1799.900000	50108.566689	20.000000
C:\Users\cware\Desktop\Steller20November\TagTesting20Nov2013\M3.DSG	11-1-2013	14:56:54	18000.000000	1800.000000	50107.894917	20.000000
C:\Users\cware\Desktop\Steller20November\TagTesting20Nov2013\M3.DSG	11-1-2013	14:56:54	18001.000000	1800.100000	50111.304954	20.000000
C:\Users\cware\Desktop\Steller20November\TagTesting20Nov2013\M3.DSG	11-1-2013	14:56:54	18002.000000	1800.200000	50106.749744	20.000000
C:\Users\cware\Desktop\Steller20November\TagTesting20Nov2013\M3.DSG	11-1-2013	14:56:54	18003.000000	1800.300000	50105.256230	20.000000
C:\Users\cware\Desktop\Steller20November\TagTesting20Nov2013\M3.DSG	11-1-2013	14:56:54	18004.000000	1800.400000	50105.306218	20.000000
C:\Users\cware\Desktop\Steller20November\TagTesting20Nov2013\M3.DSG	11-1-2013	14:56:54	18005.000000	1800.500000	50101.373491	20.000000
C:\Users\cware\Desktop\Steller20November\TagTesting20Nov2013\M3.DSG	11-1-2013	14:56:54	18006.000000	1800.600000	50102.394059	20.000000
C:\Users\cware\Desktop\Steller20November\TagTesting20Nov2013\M3.DSG	11-1-2013	14:56:54	18007.000000	1800.700000	50100.601733	20.000000
C:\Users\cware\Desktop\Steller20November\TagTesting20Nov2013\M3.DSG	11-1-2013	14:56:54	18008.000000	1800.800000	50096.668910	20.000000
C:\Users\cware\Desktop\Steller20November\TagTesting20Nov2013\M3.DSG	11-1-2013	14:56:54	18009.000000	1800.900000	50095.772810	20.000000
C:\Users\cware\Desktop\Steller20November\TagTesting20Nov2013\M3.DSG	11-1-2013	14:56:54	18010.000000	1801.000000	50093.333743	20.000000
C:\Users\cware\Desktop\Steller20November\TagTesting20Nov2013\M3.DSG	11-1-2013	14:56:54	18011.000000	1801.100000	50091.168263	20.000000
C:\Users\cware\Desktop\Steller20November\TagTesting20Nov2013\M3.DSG	11-1-2013	14:56:54	18012.000000	1801.200000	50086.464120	20.000000
C:\Users\cware\Desktop\Steller20November\TagTesting20Nov2013\M3.DSG	11-1-2013	14:56:54	18013.000000	1801.300000	50082.904596	20.000000
C:\Users\cware\Desktop\Steller20November\TagTesting20Nov2013\M3.DSG	11-1-2013	14:56:54	18014.000000	1801.400000	50080.514811	20.000000
C:\Users\cware\Desktop\Steller20November\TagTesting20Nov2013\M3.DSG	11-1-2013	14:56:54	18015.000000	1801.500000	50077.005192	20.000000
C:\Users\cware\Desktop\Steller20November\TagTesting20Nov2013\M3.DSG	11-1-2013	14:56:54	18016.000000	1801.600000	50071.130956	20.000000
C:\Users\cware\Desktop\Steller20November\TagTesting20Nov2013\M3.DSG	11-1-2013	14:56:54	18017.000000	1801.700000	50071.305188	20.000000
C:\Users\cware\Desktop\Steller20November\TagTesting20Nov2013\M3.DSG	11-1-2013	14:56:54	18018.000000	1801.800000	50069.214262	20.000000
C:\Users\cware\Desktop\Steller20November\TagTesting20Nov2013\M3.DSG	11-1-2013	14:56:54	18019.000000	1801.900000	50063.763129	20.000000
C:\Users\cware\Desktop\Steller20November\TagTesting20Nov2013\M3.DSG	11-1-2013	14:56:54	18020.000000	1802.000000	50061.771798	20.000000
C:\Users\cware\Desktop\Steller20November\TagTesting20Nov2013\M3.DSG	11-1-2013	14:56:54	18021.000000	1802.100000	50056.768888	20.000000
C:\Users\cware\Desktop\Steller20November\TagTesting20Nov2013\M3.DSG	11-1-2013	14:56:54	18022.000000	1802.200000	50055.151041	20.000000
C:\Users\cware\Desktop\Steller20November\TagTesting20Nov2013\M3.DSG	11-1-2013	14:56:54	18023.000000	1802.300000	50054.404354	20.000000
C:\Users\cware\Desktop\Steller20November\TagTesting20Nov2013\M3.DSG	11-1-2013	14:56:54	18024.000000	1802.400000	50049.177219	20.000000
C:\Users\cware\Desktop\Steller20November\TagTesting20Nov2013\M3.DSG	11-1-2013	14:56:54	18025.000000	1802.500000	50048.604681	20.000000
C:\Users\cware\Desktop\Steller20November\TagTesting20Nov2013\M3.DSG	11-1-2013	14:56:54	18026.000000	1802.600000	50043.477263	20.000000
C:\Users\cware\Desktop\Steller20November\TagTesting20Nov2013\M3.DSG	11-1-2013	14:56:54	18027.000000	1802.700000	50038.648270	20.000000
C:\Users\cware\Desktop\Steller20November\TagTesting20Nov2013\M3.DSG	11-1-2013	14:56:54	18028.000000	1802.800000	50039.220900	20.000000
C:\Users\cware\Desktop\Steller20November\TagTesting20Nov2013\M3.DSG	11-1-2013	14:56:54	18029.000000	1802.900000	50036.209080	20.000000
C:\Users\cware\Desktop\Steller20November\TagTesting20Nov2013\M3.DSG	11-1-2013	14:56:54	18030.000000	1803.000000	50034.516525	20.000000
C:\Users\cware\Desktop\Steller20November\TagTesting20Nov2013\M3.DSG	11-1-2013	14:56:54	18031.000000	1803.100000	50030.957361	20.000000
C:\Users\cware\Desktop\Steller20November\TagTesting20Nov2013\M3.DSG	11-1-2013	14:56:54	18032.000000	1803.200000	50032.027460	20.000000
C:\Users\cware\Desktop\Steller20November\TagTesting20Nov2013\M3.DSG	11-1-2013	14:56:54	18033.000000	1803.300000	50026.924964	20.000000
C:\Users\cware\Desktop\Steller20November\TagTesting20Nov2013\M3.DSG	11-1-2013	14:56:54	18034.000000	1803.400000	50028.343679	20.000000
C:\Users\cware\Desktop\Steller20November\TagTesting20Nov2013\M3.DSG	11-1-2013	14:56:54	18035.000000	1803.500000	50024.635086	20.000000
C:\Users\cware\Desktop\Steller20November\TagTesting20Nov2013\M3.DSG	11-1-2013	14:56:54	18036.000000	1803.600000	50023.390433	20.000000
C:\Users\cware\Desktop\Steller20November\TagTesting20Nov2013\M3.DSG	11-1-2013	14:56:54	18037.000000	1803.700000	50025.008447	20.000000
C:\Users\cware\Desktop\Steller20November\TagTesting20Nov2013\M3.DSG	11-1-2013	14:56:54	18038.000000	1803.800000	50019.458101	20.000000
C:\Users\cware\Desktop\Steller20November\TagTesting20Nov2013\M3.DSG	11-1-2013	14:56:54	18039.000000	1803.900000	50025.058374	20.000000
C:\Users\cware\Desktop\Steller20November\TagTesting20Nov2013\M3.DSG	11-1-2013	14:56:54	18040.000000	1804.000000	50020.926571	20.000000
C:\Users\cware\Desktop\Steller20November\TagTesting20Nov2013\M3.DSG	11-1-2013	14:56:54	18041.000000	1804.100000	50019.208980	20.000000
C:\Users\cware\Desktop\Steller20November\TagTesting20Nov2013\M3.DSG	11-1-2013	14:56:54	18042.000000	1804.200000	50020.005927	20.000000
C:\Users\cware\Desktop\Steller20November\TagTesting20Nov2013\M3.DSG	11-1-2013	14:56:54	18043.000000	1804.300000	50018.462578	20.000000
C:\Users\cware\Desktop\Steller20November\TagTesting20Nov2013\M3.DSG	11-1-2013	14:56:54	18044.000000	1804.400000	50018.711277	20.000000
C:\Users\cware\Desktop\Steller20November\TagTesting20Nov2013\M3.DSG	11-1-2013	14:56:54	18045.000000	1804.500000	50018.636946	20.000000
C:\Users\cware\Desktop\Steller20November\TagTesting20Nov2013\M3.DSG	11-1-2013	14:56:54	18046.000000	1804.600000	50021.399571	20.000000
C:\Users\cware\Desktop\Steller20November\TagTesting20Nov2013\M3.DSG	11-1-2013	14:56:54	18047.000000	1804.700000	50021.399746	20.000000
C:\Users\cware\Desktop\Steller20November\TagTesting20Nov2013\M3.DSG	11-1-2013	14:56:54	18048.000000	1804.800000	50020.926878	20.000000
C:\Users\cware\Desktop\Steller20November\TagTesting20Nov2013\M3.DSG	11-1-2013	14:56:54	18049.000000	1804.900000	50023.615465	20.000000
C:\Users\cware\Desktop\Steller20November\TagTesting20Nov2013\M3.DSG	11-1-2013	14:56:54	18050.000000	1805.000000	50021.126226	20.000000
C:\Users\cware\Desktop\Steller20November\TagTesting20Nov2013\M3.DSG	11-1-2013	14:56:54	18051.000000	1805.100000	50023.988796	20.000000
C:\Users\cware\Desktop\Steller20November\TagTesting20Nov2013\M3.DSG	11-1-2013	14:56:54	18052.000000	1805.200000	50027.150195	20.000000
C:\Users\cware\Desktop\Steller20November\TagTesting20Nov2013\M3.DSG	11-1-2013	14:56:54	18053.000000	1805.300000	50024.038789	20.000000
C:\Users\cware\Desktop\Steller20November\TagTesting20Nov2013\M3.DSG	11-1-2013	14:56:54	18054.000000	1805.400000	50018.139727	20.000000
C:\Users\cware\Desktop\Steller20November\TagTesting20Nov2013\M3.DSG	11-1-2013	14:56:54	18055.000000	1805.500000	50020.927628	20.000000
C:\Users\cware\Desktop\Steller20November\TagTesting20Nov2013\M3.DSG	11-1-2013	14:56:54	18056.000000	1805.600000	50012.912736	20.000000
C:\Users\cware\Desktop\Steller20November\TagTesting20Nov2013\M3.DSG	11-1-2013	14:56:54	18057.000000	1805.700000	50017.044916	20.000000
C:\Users\cware\Desktop\Steller20November\TagTesting20Nov2013\M3.DSG	11-1-2013	14:56:54	18058.000000	1805.800000	50013.510410	20.000000
C:\Users\cware\Desktop\Steller20November\TagTesting20Nov2013\M3.DSG	11-1-2013	14:56:54	18059.000000	1805.900000	50017.045078	20.000000
C:\Users\cware\Desktop\Steller20November\TagTesting20Nov2013\M3.DSG	11-1-2013	14:56:54	18060.000000	1806.000000	50016.198686	20.000000
C:\Users\cware\Desktop\Steller20November\TagTesting20Nov2013\M3.DSG	11-1-2013	14:56:54	18061.000000	1806.100000	50012.589578	20.000000
C:\Users\cware\Desktop\Steller20November\TagTesting20Nov2013\M3.DSG	11-1-2013	14:56:54	18062.000000	1806.200000	50008.557181	20.000000
C:\Users\cware\Desktop\Steller20November\TagTesting20Nov2013\M3.DSG	11-1-2013	14:56:54	18063.000000	1806.300000	50008.408221	20.000000
C:\Users\cware\Desktop\Steller20November\TagTesting20Nov2013\M3.DSG	11-1-2013	14:56:54	18064.000000	1806.400000	50010.225021	20.000000
C:\Users\cware\Desktop\Steller20November\TagTesting20Nov2013\M3.DSG	11-1-2013	14:56:54	18065.000000	1806.500000	50013.759492	20.000000
C:\Users\cware\Desktop\Steller20November\TagTesting20Nov2013\M3.DSG	11-1-2013	14:56:54	18066.000000	1806.600000	50011.370171	20.000000
C:\Users\cware\Desktop\Steller20November\TagTesting20Nov2013\M3.DSG	11-1-2013	14:56:54	18067.000000	1806.700000	50009.005562	20.000000
C:\Users\cware\Desktop\Steller20November\TagTesting20Nov2013\M3.DSG	11-1-2013	14:56:54	18068.000000	1806.800000	50010.275062	20.000000
C:\Users\cware\Desktop\Steller20November\TagTesting20Nov2013\M3.DSG	11-1-2013	14:56:54	18069.000000	1806.900000	50010.100956	20.000000
C:\Users\cware\Desktop\Steller20November\TagTesting20Nov2013\M3.DSG	11-1-2013	14:56:54	18070.000000	1807.000000	50009.852107	20.000000
C:\Users\cware\Desktop\Steller20November\TagTesting20Nov2013\M3.DSG	11-1-2013	14:56:54	18071.000000	1807.100000	50012.640206	20.000000
C:\Users\cware\Desktop\Steller20November\TagTesting20Nov2013\M3.DSG	11-1-2013	14:56:54	18072.000000	1807.200000	50012.615328	20.000000
C:\Users\cware\Desktop\Steller20November\TagTesting20Nov2013\M3.DSG	11-1-2013	14:56:54	18073.000000	1807.300000	50013.088337	20.000000
C:\Users\cware\Desktop\Steller20November\TagTesting20Nov2013\M3.DSG	11-1-2013	14:56:54	18074.000000	1807.400000	50012.864304	20.000000
C:\Users\cware\Desktop\Steller20November\TagTesting20Nov2013\M3.DSG	11-1-2013	14:56:54	18075.000000	1807.500000	50005.894923	20.000000
C:\Users\cware\Desktop\Steller20November\TagTesting20Nov2013\M3.DSG	11-1-2013	14:56:54	18076.000000	1807.600000	50011.022359	20.000000
C:\Users\cware\Desktop\Steller20November\TagTesting20Nov2013\M3.DSG	11-1-2013	14:56:54	18077.000000	1807.700000	50010.524652	20.000000
C:\Users\cware\Desktop\Steller20November\TagTesting20Nov2013\M3.DSG	11-1-2013	14:56:54	18078.000000	1807.800000	50006.442688	20.000000
C:\Users\cware\Desktop\Steller20November\TagTesting20Nov2013\M3.DSG	11-1-2013	14:56:54	18079.000000	1807.900000	50011.993381	20.000000
C:\Users\cware\Desktop\Steller20November\TagTesting20Nov2013\M3.DSG	11-1-2013	14:56:54	18080.000000	1808.000000	50010.873302	20.000000
C:\Users\cware\Desktop\Steller20November\TagTesting20Nov2013\M3.DSG	11-1-2013	14:56:54	18081.000000	1808.100000	50015.527909	20.000000
C:\Users\cware\Desktop\Steller20November\TagTesting20Nov2013\M3.DSG	11-1-2013	14:56:54	18082.000000	1808.200000	50018.813447	20.000000
C:\Users\cware\Desktop\Steller20November\TagTesting20Nov2013\M3.DSG	11-1-2013	14:56:54	18083.000000	1808.300000	50017.469454	20.000000
C:\Users\cware\Desktop\Steller20November\TagTesting20Nov2013\M3.DSG	11-1-2013	14:56:54	18084.000000	1808.400000	50019.560534	20.000000
C:\Users\cware\Desktop\Steller20November\TagTesting20Nov2013\M3.DSG	11-1-2013	14:56:54	18085.000000	1808.500000	50020.456260	20.000000
C:\Users\cware\Desktop\Steller20November\TagTesting20Nov2013\M3.DSG	11-1-2013	14:56:54	18086.000000	1808.600000	50020.406539	20.000000
C:\Users\cware\Desktop\Steller20November\TagTesting20Nov2013\M3.DSG	11-1-2013	14:56:54	18087.000000	1808.700000	50024.414128	20.000000
C:\Users\cware\Desktop\Steller20November\TagTesting20Nov2013\M3.DSG	11-1-2013	14:56:54	18088.000000	1808.800000	50019.087341	20.000000
C:\Users\cware\Desktop\Steller20November\TagTesting20Nov2013\M3.DSG	11-1-2013	14:56:54	18089.000000	1808.900000	50020.555763	20.000000
C:\Users\cware\Desktop\Steller20November\TagTesting20Nov2013\M3.DSG	11-1-2013	14:56:54	18090.000000	1809.000000	50019.485838	20.000000
C:\Users\cware\Desktop\Steller20November\TagTesting20Nov2013\M3.DSG	11-1-2013	14:56:54	18091.000000	1809.100000	50018.738752	20.000000
C:\Users\cware\Desktop\Steller20November\TagTesting20Nov2013\M3.DSG	11-1-2013	14:56:54	18092.000000	1809.200000	50020.730140	20.000000
C:\Users\cware\Desktop\Steller20November\TagTesting20Nov2013\M3.DSG	11-1-2013	14:56:54	18093.000000	1809.300000	50019.759425	20.000000
C:\Users\cware\Desktop\Steller20November\TagTesting20Nov2013\M3.DSG	11-1-2013	14:56:54	18094.000000	1809.400000	50020.406618	20.000000
C:\Users\cware\Desktop\Steller20November\TagTesting20Nov2013\M3.DSG	11-1-2013	14:56:54	18095.000000	1809.500000	50020.356959	20.000000
C:\Users\cware\Desktop\Steller20November\TagTesting20Nov2013\M3.DSG	11-1-2013	14:56:54	18096.000000	1809.600000	50018.365522	20.000000
C:\Users\cware\Desktop\Steller20November\TagTesting20Nov2013\M3.DSG	11-1-2013	14:56:54	18097.000000	1809.700000	50015.229282	20.000000
C:\Users\cware\Desktop\Steller20November\TagTesting20Nov2013\M3.DSG	11-1-2013	14:56:54	18098.000000	1809.800000	50016.598245	20.000000
C:\Users\cware\Desktop\Steller20November\TagTesting20Nov2013\M3.DSG	11-1-2013	14:56:54	18099.000000	1809.900000	50014.706671	20.000000
C:\Users\cware\Desktop\Steller20November\TagTesting20Nov2013\M3.DSG	11-1-2013	14:56:54	18100.000000	1810.000000	50016.548700	20.000000
C:\Users\cware\Desktop\Steller20November\TagTesting20Nov2013\M3.DSG	11-1-2013	14:56:54	18101.000000	1810.100000	50016.025923	20.000000
C:\Users\cware\Desktop\Steller20November\TagTesting20Nov2013\M3.DSG	11-1-2013	14:56:54	18102.000000	1810.200000	50013.661414	20.000000
C:\Users\cware\Desktop\Steller20November\TagTesting20Nov2013\M3.DSG	11-1-2013	14:56:54	18103.000000	1810.300000	50012.516326	20.000000
C:\Users\cware\Desktop\Steller20November\TagTesting20Nov2013\M3.DSG	11-1-2013	14:56:54	18104.000000	1810.400000	50009.131214	20.000000
C:\Users\cware\Desktop\Steller20November\TagTesting20Nov2013\M3.DSG	11-1-2013	14:56:54	18105.000000	1810.500000	50011.545597	20.000000
C:\Users\cware\Desktop\Steller20November\TagTesting20Nov2013\M3.DSG	11-1-2013	14:56:54	18106.000000	1810.600000	50007.861863	20.000000
C:\Users\cware\Desktop\Steller20November\TagTesting20Nov2013\M3.DSG	11-1-2013	14:56:54	18107.000000	1810.700000	50009.205791	20.000000
C:\Users\cware\Desktop\Steller20November\TagTesting20Nov2013\M3.DSG	11-1-2013	14:56:54	18108.000000	1810.800000	50007.438720	20.000000
C:\Users\cware\Desktop\Steller20November\TagTesting20Nov2013\M3.DSG	11-1-2013	14:56:54	18109.000000	1810.900000	50010.898601	20.000000
C:\Users\cware\Desktop\Steller20November\TagTesting20Nov2013\M3.DSG	11-1-2013	14:56:54	18110.000000	1811.000000	50003.630580	20.000000
C:\Users\cware\Desktop\Steller20November\TagTesting20Nov2013\M3.DSG	11-1-2013	14:56:54	18111.000000	1811.100000	50008.708295	20.000000
C:\Users\cware\Desktop\Steller20November\TagTesting20Nov2013\M3.DSG	11-1-2013	14:56:54	18112.000000	1811.200000	50003.331681	20.000000
C:\Users\cware\Desktop\Steller20November\TagTesting20Nov2013\M3.DSG	11-1-2013	14:56:54	18113.000000	1811.300000	50003.804778	20.000000
C:\Users\cware\Desktop\Steller20November\TagTesting20Nov2013\M3.DSG	11-1-2013	14:56:54	18114.000000	1811.400000	50000.793032	20.000000
C:\Users\cware\Desktop\Steller20November\TagTesting20Nov2013\M3.DSG	11-1-2013	14:56:54	18115.000000	1811.500000	49997.606891	20.000000
C:\Users\cware\Desktop\Steller20November\TagTesting20Nov2013\M3.DSG	11-1-2013	14:56:54	18116.000000	1811.600000	50004.103659	20.000000
C:\Users\cware\Desktop\Steller20November\TagTesting20Nov2013\M3.DSG	11-1-2013	14:56:54	18117.000000	1811.700000	50006.368576	20.000000
C:\Users\cware\Desktop\Steller20November\TagTesting20Nov2013\M3.DSG	11-1-2013	14:56:54	18118.000000	1811.800000	50003.929500	20.000000
C:\Users\cware\Desktop\Steller20November\TagTesting20Nov2013\M3.DSG	11-1-2013	14:56:54	18119.000000	1811.900000	50004.327998	20.000000
C:\Users\cware\Desktop\Steller20November\TagTesting20Nov2013\M3.DSG	11-1-2013	14:56:54	18120.000000	1812.000000	50004.004577	20.000000
C:\Users\cware\Desktop\Steller20November\TagTesting20Nov2013\M3.DSG	11-1-2013	14:56:54	18121.000000	1812.100000	50002.112603	20.000000
C:\Users\cware\Desktop\Steller20November\TagTesting20Nov2013\M3.DSG	11-1-2013	14:56:54	18122.000000	1812.200000	50002.784793	20.000000
C:\Users\cware\Desktop\Steller20November\TagTesting20Nov2013\M3.DSG	11-1-2013	14:56:54	18123.000000	1812.300000	50004.427650	20.000000
C:\Users\cware\Desktop\Steller20November\TagTesting20Nov2013\M3.DSG	11-1-2013	14:56:54	18124.000000	1812.400000	50006.991611	20.000000
C:\Users\cware\Desktop\Steller20November\TagTesting20Nov2013\M3.DSG	11-1-2013	14:56:54	18125.000000	1812.500000	50006.219901	20.000000
C:\Users\cware\Desktop\Steller20November\TagTesting20Nov2013\M3.DSG	11-1-2013	14:56:54	18126.000000	1812.600000	50001.739698	20.000000
C:\Users\cware\Desktop\Steller20November\TagTesting20Nov2013\M3.DSG	11-1-2013	14:56:54	18127.000000	1812.700000	50002.038391	20.000000
C:\Users\cware\Desktop\Steller20November\TagTesting20Nov2013\M3.DSG	11-1-2013	14:56:54	18128.000000	1812.800000	50000.793817	20.000000
C:\Users\cware\Desktop\Steller20November\TagTesting20Nov2013\M3.DSG	11-1-2013	14:56:54	18129.000000	1812.900000	50003.158860	20.000000
C:\Users\cware\Desktop\Steller20November\TagTesting20Nov2013\M3.DSG	11-1-2013	14:56:54	18130.000000	1813.000000	50004.179139	20.000000
C:\Users\cware\Desktop\Steller20November\TagTesting20Nov2013\M3.DSG	11-1-2013	14:56:54	18131.000000	1813.100000	50000.619566	20.000000
C:\Users\cware\Desktop\Steller20November\TagTesting20Nov2013\M3.DSG	11-1-2013	14:56:54	18132.000000	1813.200000	49996.687133	20.000000
[truncated: 3,379 more rows]
