# Supplementary material for: Averaged Propulsive Body Acceleration (APBA) Can Be Calculated from Biologging Tags That Incorporate Gyroscopes and Accelerometers to Estimate Swimming Speed, Hydrodynamic Drag and Energy Expenditure for Steller Sea Lions
Source: PLoS One. 2016 Jun 10;11(6):e0157326. doi: 10.1371/journal.pone.0157326 (PMC4902303; doi:10.1371/journal.pone.0157326)
Supplement: S3 Data — Same components as S2. (ZIP) [file pone.0157326.s003.zip › HazyNov_20/My4_INER_20_11_13.csv]

FileName	FileDate	FileTime	Sample	Time from Start (s)	AccelIntX	AccelIntY	AccelIntZ	MagX	MagY	MagZ	GyroX	GyroY	GyroZ
C:\Users\cware\Desktop\Steller20November\TagTesting20Nov2013\M4.DSG	11-1-2013	15:10:16	86030.000000	1720.600000	0.890625	0.871094	-0.222656	0.001835	-0.382569	0.122018	42.190552	-55.419922	75.317383
C:\Users\cware\Desktop\Steller20November\TagTesting20Nov2013\M4.DSG	11-1-2013	15:10:16	86031.000000	1720.620000	0.828125	0.875000	-0.187500	0.022936	-0.388991	0.144037	61.157227	-77.621460	73.837280
C:\Users\cware\Desktop\Steller20November\TagTesting20Nov2013\M4.DSG	11-1-2013	15:10:16	86032.000000	1720.640000	0.675781	0.777344	-0.242188	0.033945	-0.388991	0.156881	72.937012	-72.204590	70.602417
C:\Users\cware\Desktop\Steller20November\TagTesting20Nov2013\M4.DSG	11-1-2013	15:10:16	86033.000000	1720.660000	0.566406	0.640625	-0.312500	0.055963	-0.390826	0.185321	94.894409	-57.189941	71.243286
C:\Users\cware\Desktop\Steller20November\TagTesting20Nov2013\M4.DSG	11-1-2013	15:10:16	86034.000000	1720.680000	0.644531	0.562500	-0.414063	0.069725	-0.393578	0.203670	119.415283	-68.695068	73.669434
C:\Users\cware\Desktop\Steller20November\TagTesting20Nov2013\M4.DSG	11-1-2013	15:10:16	86035.000000	1720.700000	0.523438	0.531250	-0.316406	0.091743	-0.382569	0.241284	135.375977	-73.623657	78.063965
C:\Users\cware\Desktop\Steller20November\TagTesting20Nov2013\M4.DSG	11-1-2013	15:10:16	86036.000000	1720.720000	0.523438	0.531250	-0.316406	0.105505	-0.378899	0.260550	127.761841	-75.515747	70.846558
C:\Users\cware\Desktop\Steller20November\TagTesting20Nov2013\M4.DSG	11-1-2013	15:10:16	86037.000000	1720.740000	0.574219	0.453125	-0.398438	0.118349	-0.366055	0.277982	128.036499	-73.257446	60.806274
C:\Users\cware\Desktop\Steller20November\TagTesting20Nov2013\M4.DSG	11-1-2013	15:10:16	86038.000000	1720.760000	0.535156	0.519531	-0.457031	0.142202	-0.359633	0.315596	138.534546	-76.568604	53.161621
C:\Users\cware\Desktop\Steller20November\TagTesting20Nov2013\M4.DSG	11-1-2013	15:10:16	86039.000000	1720.780000	0.433594	0.515625	-0.550781	0.152294	-0.348624	0.334862	140.197754	-82.275391	45.257568
C:\Users\cware\Desktop\Steller20November\TagTesting20Nov2013\M4.DSG	11-1-2013	15:10:16	86040.000000	1720.800000	0.355469	0.519531	-0.656250	0.174312	-0.328440	0.368807	135.910034	-77.728271	41.290283
C:\Users\cware\Desktop\Steller20November\TagTesting20Nov2013\M4.DSG	11-1-2013	15:10:16	86041.000000	1720.820000	0.343750	0.585938	-0.609375	0.185321	-0.318349	0.384404	128.952026	-76.919556	37.445068
C:\Users\cware\Desktop\Steller20November\TagTesting20Nov2013\M4.DSG	11-1-2013	15:10:16	86042.000000	1720.840000	0.332031	0.671875	-0.617188	0.206422	-0.294495	0.415596	131.057739	-77.102661	34.561157
C:\Users\cware\Desktop\Steller20November\TagTesting20Nov2013\M4.DSG	11-1-2013	15:10:16	86043.000000	1720.860000	0.277344	0.570313	-0.625000	0.217431	-0.282569	0.430275	140.945435	-84.121704	38.665771
C:\Users\cware\Desktop\Steller20November\TagTesting20Nov2013\M4.DSG	11-1-2013	15:10:16	86044.000000	1720.880000	0.257813	0.394531	-0.605469	0.243119	-0.251376	0.458716	144.943237	-105.331421	43.289185
C:\Users\cware\Desktop\Steller20November\TagTesting20Nov2013\M4.DSG	11-1-2013	15:10:16	86045.000000	1720.900000	0.140625	0.300781	-0.667969	0.257798	-0.235780	0.472477	142.715454	-99.670410	46.890259
C:\Users\cware\Desktop\Steller20November\TagTesting20Nov2013\M4.DSG	11-1-2013	15:10:16	86046.000000	1720.920000	0.164063	0.296875	-0.718750	0.286239	-0.201835	0.494495	134.902954	-100.784302	42.373657
C:\Users\cware\Desktop\Steller20November\TagTesting20Nov2013\M4.DSG	11-1-2013	15:10:16	86047.000000	1720.940000	0.152344	0.296875	-0.738281	0.300000	-0.185321	0.503670	127.868652	-109.359741	35.430908
C:\Users\cware\Desktop\Steller20November\TagTesting20Nov2013\M4.DSG	11-1-2013	15:10:16	86048.000000	1720.960000	0.078125	0.292969	-0.750000	0.328440	-0.152294	0.517431	117.538452	-102.264404	29.495239
C:\Users\cware\Desktop\Steller20November\TagTesting20Nov2013\M4.DSG	11-1-2013	15:10:16	86049.000000	1720.980000	0.093750	0.214844	-0.750000	0.341284	-0.137615	0.522936	104.934692	-109.481812	27.709961
C:\Users\cware\Desktop\Steller20November\TagTesting20Nov2013\M4.DSG	11-1-2013	15:10:16	86050.000000	1721.000000	-0.031250	0.101563	-0.703125	0.355046	-0.110092	0.531193	95.977783	-82.839966	30.593872
C:\Users\cware\Desktop\Steller20November\TagTesting20Nov2013\M4.DSG	11-1-2013	15:10:16	86051.000000	1721.020000	-0.019531	0.089844	-0.687500	0.379817	-0.096330	0.533028	92.071533	-113.769531	17.959595
C:\Users\cware\Desktop\Steller20November\TagTesting20Nov2013\M4.DSG	11-1-2013	15:10:16	86052.000000	1721.040000	-0.074219	0.125000	-0.675781	0.393578	-0.083486	0.534862	79.330444	-84.060669	8.163452
C:\Users\cware\Desktop\Steller20November\TagTesting20Nov2013\M4.DSG	11-1-2013	15:10:16	86053.000000	1721.060000	-0.257813	0.070313	-0.753906	0.412844	-0.065138	0.535780	61.599731	25.665283	-11.276245
C:\Users\cware\Desktop\Steller20November\TagTesting20Nov2013\M4.DSG	11-1-2013	15:10:16	86054.000000	1721.080000	-0.300781	-0.074219	-0.785156	0.411009	-0.058716	0.541284	35.293579	-2.014160	-16.891479
C:\Users\cware\Desktop\Steller20November\TagTesting20Nov2013\M4.DSG	11-1-2013	15:10:16	86055.000000	1721.100000	-0.281250	-0.085938	-0.664063	0.411927	-0.050459	0.546789	33.782959	-118.133545	-14.602661
C:\Users\cware\Desktop\Steller20November\TagTesting20Nov2013\M4.DSG	11-1-2013	15:10:16	86056.000000	1721.120000	0.187500	-0.066406	-0.468750	0.425688	-0.045872	0.541284	13.946533	-164.062500	-10.314941
C:\Users\cware\Desktop\Steller20November\TagTesting20Nov2013\M4.DSG	11-1-2013	15:10:16	86057.000000	1721.140000	-0.289063	-0.015625	-0.750000	0.460550	-0.041284	0.525688	4.104614	-129.989624	-12.313843
C:\Users\cware\Desktop\Steller20November\TagTesting20Nov2013\M4.DSG	11-1-2013	15:10:16	86058.000000	1721.160000	-0.402344	0.042969	-0.851563	0.473394	-0.041284	0.520183	3.646851	-98.815918	-11.627197
C:\Users\cware\Desktop\Steller20November\TagTesting20Nov2013\M4.DSG	11-1-2013	15:10:16	86059.000000	1721.180000	-0.457031	0.023438	-0.886719	0.490826	-0.039450	0.511009	-3.234863	-85.632324	-10.192871
C:\Users\cware\Desktop\Steller20November\TagTesting20Nov2013\M4.DSG	11-1-2013	15:10:16	86060.000000	1721.200000	-0.371094	-0.031250	-0.835938	0.500000	-0.040367	0.505505	-13.641357	-98.114014	-13.107300
C:\Users\cware\Desktop\Steller20November\TagTesting20Nov2013\M4.DSG	11-1-2013	15:10:16	86061.000000	1721.220000	-0.480469	-0.117188	-0.781250	0.520183	-0.043119	0.491743	-22.766113	-99.746704	-12.420654
C:\Users\cware\Desktop\Steller20November\TagTesting20Nov2013\M4.DSG	11-1-2013	15:10:16	86062.000000	1721.240000	-0.480469	-0.117188	-0.781250	0.530275	-0.046789	0.483486	-37.170410	-95.443726	-7.263184
C:\Users\cware\Desktop\Steller20November\TagTesting20Nov2013\M4.DSG	11-1-2013	15:10:16	86063.000000	1721.260000	-0.531250	0.011719	-0.542969	0.549541	-0.055046	0.466055	-49.316406	-127.304077	-9.918213
C:\Users\cware\Desktop\Steller20November\TagTesting20Nov2013\M4.DSG	11-1-2013	15:10:16	86064.000000	1721.280000	-0.910156	-0.066406	-1.207031	0.561468	-0.057798	0.451376	-48.995972	-74.630737	12.207031
C:\Users\cware\Desktop\Steller20November\TagTesting20Nov2013\M4.DSG	11-1-2013	15:10:16	86065.000000	1721.300000	-0.710938	-0.019531	-0.750000	0.577982	-0.067890	0.432110	-72.357178	-75.622559	-1.281738
C:\Users\cware\Desktop\Steller20November\TagTesting20Nov2013\M4.DSG	11-1-2013	15:10:16	86066.000000	1721.320000	-0.667969	0.031250	-0.832031	0.583486	-0.072477	0.422936	-58.761597	-67.245483	-6.622314
C:\Users\cware\Desktop\Steller20November\TagTesting20Nov2013\M4.DSG	11-1-2013	15:10:16	86067.000000	1721.340000	-0.675781	-0.023438	-0.960938	0.592661	-0.082569	0.404587	-58.975220	-56.320190	-9.567261
C:\Users\cware\Desktop\Steller20November\TagTesting20Nov2013\M4.DSG	11-1-2013	15:10:16	86068.000000	1721.360000	-0.656250	0.042969	-0.878906	0.597248	-0.086239	0.397248	-44.876099	-58.166504	-12.176514
C:\Users\cware\Desktop\Steller20November\TagTesting20Nov2013\M4.DSG	11-1-2013	15:10:16	86069.000000	1721.380000	-0.703125	0.062500	-0.847656	0.604587	-0.092661	0.382569	-31.204224	-49.926758	-7.354736
C:\Users\cware\Desktop\Steller20November\TagTesting20Nov2013\M4.DSG	11-1-2013	15:10:16	86070.000000	1721.400000	-0.695313	0.136719	-0.980469	0.605505	-0.094495	0.377982	-26.824951	-31.463623	-8.987427
C:\Users\cware\Desktop\Steller20November\TagTesting20Nov2013\M4.DSG	11-1-2013	15:10:16	86071.000000	1721.420000	-0.707031	0.210938	-0.917969	0.610092	-0.098165	0.370642	-26.382446	-16.708374	-10.513306
C:\Users\cware\Desktop\Steller20November\TagTesting20Nov2013\M4.DSG	11-1-2013	15:10:16	86072.000000	1721.440000	-0.703125	0.183594	-0.960938	0.610092	-0.100000	0.366972	-18.707275	-25.573730	-9.963989
C:\Users\cware\Desktop\Steller20November\TagTesting20Nov2013\M4.DSG	11-1-2013	15:10:16	86073.000000	1721.460000	-0.691406	0.160156	-1.031250	0.613761	-0.101835	0.362385	-19.943237	-27.648926	-3.875732
C:\Users\cware\Desktop\Steller20November\TagTesting20Nov2013\M4.DSG	11-1-2013	15:10:16	86074.000000	1721.480000	-0.652344	0.179688	-1.121094	0.614679	-0.103670	0.358716	-23.452759	-21.774292	-4.455566
C:\Users\cware\Desktop\Steller20November\TagTesting20Nov2013\M4.DSG	11-1-2013	15:10:16	86075.000000	1721.500000	-0.664063	0.195313	-1.128906	0.616514	-0.106422	0.355963	-36.407471	-27.297974	2.822876
C:\Users\cware\Desktop\Steller20November\TagTesting20Nov2013\M4.DSG	11-1-2013	15:10:16	86076.000000	1721.520000	-0.792969	0.269531	-1.140625	0.621101	-0.106422	0.353211	-51.010132	-33.737183	11.642456
C:\Users\cware\Desktop\Steller20November\TagTesting20Nov2013\M4.DSG	11-1-2013	15:10:16	86077.000000	1721.540000	-0.851563	0.289063	-1.218750	0.622936	-0.110092	0.341284	-45.578003	-20.751953	16.265869
C:\Users\cware\Desktop\Steller20November\TagTesting20Nov2013\M4.DSG	11-1-2013	15:10:16	86078.000000	1721.560000	-0.968750	0.261719	-1.230469	0.627523	-0.110092	0.333945	-36.270142	1.480103	14.755249
C:\Users\cware\Desktop\Steller20November\TagTesting20Nov2013\M4.DSG	11-1-2013	15:10:16	86079.000000	1721.580000	-0.953125	0.207031	-1.125000	0.627523	-0.110092	0.333945	-30.868530	25.482178	7.141113
C:\Users\cware\Desktop\Steller20November\TagTesting20Nov2013\M4.DSG	11-1-2013	15:10:16	86080.000000	1721.600000	-0.980469	0.148438	-1.011719	0.625688	-0.112844	0.337615	-19.668579	35.125732	-1.815796
C:\Users\cware\Desktop\Steller20November\TagTesting20Nov2013\M4.DSG	11-1-2013	15:10:16	86081.000000	1721.620000	-0.921875	0.179688	-1.007813	0.622936	-0.111009	0.341284	-2.944946	37.078857	-9.506226
C:\Users\cware\Desktop\Steller20November\TagTesting20Nov2013\M4.DSG	11-1-2013	15:10:16	86082.000000	1721.640000	-0.726563	0.238281	-1.125000	0.617431	-0.112844	0.349541	6.912231	38.421631	-11.840820
C:\Users\cware\Desktop\Steller20November\TagTesting20Nov2013\M4.DSG	11-1-2013	15:10:16	86083.000000	1721.660000	-0.652344	0.285156	-1.257813	0.613761	-0.111009	0.355046	10.772705	58.792114	-9.918213
C:\Users\cware\Desktop\Steller20November\TagTesting20Nov2013\M4.DSG	11-1-2013	15:10:16	86084.000000	1721.680000	-0.667969	0.304688	-1.242188	0.604587	-0.109174	0.369725	8.956909	78.170776	-11.413574
C:\Users\cware\Desktop\Steller20November\TagTesting20Nov2013\M4.DSG	11-1-2013	15:10:16	86085.000000	1721.700000	-0.410156	0.316406	-1.277344	0.597248	-0.109174	0.378899	3.433228	94.451904	-13.275146
C:\Users\cware\Desktop\Steller20November\TagTesting20Nov2013\M4.DSG	11-1-2013	15:10:16	86086.000000	1721.720000	-0.136719	0.417969	-1.300781	0.584404	-0.108257	0.399083	8.773804	85.098267	-16.632080
C:\Users\cware\Desktop\Steller20November\TagTesting20Nov2013\M4.DSG	11-1-2013	15:10:16	86087.000000	1721.740000	-0.007813	0.445313	-1.367188	0.576147	-0.107339	0.407339	16.662598	94.161987	-16.754150
C:\Users\cware\Desktop\Steller20November\TagTesting20Nov2013\M4.DSG	11-1-2013	15:10:16	86088.000000	1721.760000	0.132813	0.351563	-1.429688	0.567890	-0.104587	0.426606	12.893677	97.045898	-15.396118
C:\Users\cware\Desktop\Steller20November\TagTesting20Nov2013\M4.DSG	11-1-2013	15:10:16	86089.000000	1721.780000	0.207031	0.191406	-1.445313	0.550459	-0.104587	0.437615	9.994507	106.872559	-10.711670
C:\Users\cware\Desktop\Steller20November\TagTesting20Nov2013\M4.DSG	11-1-2013	15:10:16	86090.000000	1721.800000	0.234375	0.183594	-1.320313	0.541284	-0.102752	0.447706	-2.365112	98.175049	-10.482788
C:\Users\cware\Desktop\Steller20November\TagTesting20Nov2013\M4.DSG	11-1-2013	15:10:16	86091.000000	1721.820000	0.292969	0.226563	-1.300781	0.522936	-0.104587	0.462385	-13.565063	82.427979	-12.557983
C:\Users\cware\Desktop\Steller20November\TagTesting20Nov2013\M4.DSG	11-1-2013	15:10:16	86092.000000	1721.840000	0.195313	0.160156	-1.250000	0.514679	-0.104587	0.469725	-24.108887	39.749146	-19.760132
C:\Users\cware\Desktop\Steller20November\TagTesting20Nov2013\M4.DSG	11-1-2013	15:10:16	86093.000000	1721.860000	-0.023438	0.238281	-1.332031	0.506422	-0.111927	0.472477	-28.305054	37.200928	-16.555786
C:\Users\cware\Desktop\Steller20November\TagTesting20Nov2013\M4.DSG	11-1-2013	15:10:16	86094.000000	1721.880000	0.015625	0.312500	-1.253906	0.501835	-0.115596	0.474312	-26.535034	38.574219	-12.222290
C:\Users\cware\Desktop\Steller20November\TagTesting20Nov2013\M4.DSG	11-1-2013	15:10:16	86095.000000	1721.900000	-0.089844	0.238281	-1.144531	0.492661	-0.121101	0.475229	-32.272339	57.586670	-5.355835
C:\Users\cware\Desktop\Steller20November\TagTesting20Nov2013\M4.DSG	11-1-2013	15:10:16	86096.000000	1721.920000	0.042969	0.289063	-1.027344	0.488991	-0.123853	0.478899	-27.740479	23.834229	-9.918213
C:\Users\cware\Desktop\Steller20November\TagTesting20Nov2013\M4.DSG	11-1-2013	15:10:16	86097.000000	1721.940000	-0.042969	0.191406	-1.097656	0.480734	-0.128440	0.477982	-19.897461	23.727417	-8.926392
C:\Users\cware\Desktop\Steller20November\TagTesting20Nov2013\M4.DSG	11-1-2013	15:10:16	86098.000000	1721.960000	-0.179688	0.281250	-1.105469	0.477982	-0.133028	0.479817	-27.801514	32.073975	-9.124756
C:\Users\cware\Desktop\Steller20November\TagTesting20Nov2013\M4.DSG	11-1-2013	15:10:16	86099.000000	1721.980000	-0.156250	0.183594	-0.902344	0.470642	-0.137615	0.481651	-47.546387	39.031982	-6.683350
C:\Users\cware\Desktop\Steller20November\TagTesting20Nov2013\M4.DSG	11-1-2013	15:10:16	86100.000000	1722.000000	-0.113281	0.085938	-0.906250	0.465138	-0.141284	0.481651	-48.248291	25.070190	-11.260986
C:\Users\cware\Desktop\Steller20November\TagTesting20Nov2013\M4.DSG	11-1-2013	15:10:16	86101.000000	1722.020000	-0.242188	0.179688	-1.136719	0.460550	-0.150459	0.477064	-20.843506	12.786865	-11.428833
C:\Users\cware\Desktop\Steller20November\TagTesting20Nov2013\M4.DSG	11-1-2013	15:10:16	86102.000000	1722.040000	-0.234375	0.339844	-1.339844	0.458716	-0.155963	0.476147	-27.343750	-3.952026	-15.197754
C:\Users\cware\Desktop\Steller20November\TagTesting20Nov2013\M4.DSG	11-1-2013	15:10:16	86103.000000	1722.060000	-0.304688	0.507813	-1.242188	0.456881	-0.162385	0.470642	-64.163208	2.288818	-10.742188
C:\Users\cware\Desktop\Steller20November\TagTesting20Nov2013\M4.DSG	11-1-2013	15:10:16	86104.000000	1722.080000	-0.382813	0.382813	-0.921875	0.456881	-0.166972	0.466972	-66.482544	19.058228	-4.943848
C:\Users\cware\Desktop\Steller20November\TagTesting20Nov2013\M4.DSG	11-1-2013	15:10:16	86105.000000	1722.100000	-0.257813	0.238281	-0.773438	0.454128	-0.177982	0.462385	-25.115967	-4.516602	-2.059937
C:\Users\cware\Desktop\Steller20November\TagTesting20Nov2013\M4.DSG	11-1-2013	15:10:16	86106.000000	1722.120000	-0.300781	0.183594	-0.906250	0.453211	-0.180734	0.459633	-36.239624	5.859375	-2.639771
C:\Users\cware\Desktop\Steller20November\TagTesting20Nov2013\M4.DSG	11-1-2013	15:10:16	86107.000000	1722.140000	-0.210938	0.191406	-0.863281	0.451376	-0.186239	0.455046	-14.343262	-9.872437	-10.940552
C:\Users\cware\Desktop\Steller20November\TagTesting20Nov2013\M4.DSG	11-1-2013	15:10:16	86108.000000	1722.160000	-0.273438	0.230469	-1.085938	0.450459	-0.190826	0.453211	-32.852173	1.693726	-6.698608
C:\Users\cware\Desktop\Steller20November\TagTesting20Nov2013\M4.DSG	11-1-2013	15:10:16	86109.000000	1722.180000	-0.257813	0.449219	-1.269531	0.449541	-0.196330	0.448624	-47.195435	20.614624	0.579834
C:\Users\cware\Desktop\Steller20November\TagTesting20Nov2013\M4.DSG	11-1-2013	15:10:16	86110.000000	1722.200000	-0.304688	0.476563	-1.000000	0.448624	-0.197248	0.447706	-41.076660	18.066406	1.312256
C:\Users\cware\Desktop\Steller20November\TagTesting20Nov2013\M4.DSG	11-1-2013	15:10:16	86111.000000	1722.220000	-0.261719	0.425781	-0.945313	0.446789	-0.202752	0.444037	-16.418457	4.211426	-0.747681
C:\Users\cware\Desktop\Steller20November\TagTesting20Nov2013\M4.DSG	11-1-2013	15:10:16	86112.000000	1722.240000	-0.335938	0.332031	-0.890625	0.444037	-0.205505	0.443119	-13.565063	-4.852295	-3.753662
C:\Users\cware\Desktop\Steller20November\TagTesting20Nov2013\M4.DSG	11-1-2013	15:10:16	86113.000000	1722.260000	-0.273438	0.277344	-0.882813	0.444954	-0.210092	0.441284	-20.324707	16.998291	-7.583618
C:\Users\cware\Desktop\Steller20November\TagTesting20Nov2013\M4.DSG	11-1-2013	15:10:16	86114.000000	1722.280000	-0.273438	0.277344	-0.968750	0.441284	-0.211927	0.438532	-26.809692	13.595581	-5.538940
C:\Users\cware\Desktop\Steller20November\TagTesting20Nov2013\M4.DSG	11-1-2013	15:10:16	86115.000000	1722.300000	-0.218750	0.433594	-1.214844	0.440367	-0.213761	0.437615	-50.872803	28.884888	-7.095337
C:\Users\cware\Desktop\Steller20November\TagTesting20Nov2013\M4.DSG	11-1-2013	15:10:16	86116.000000	1722.320000	-0.218750	0.433594	-1.214844	0.439450	-0.218349	0.434862	-53.268433	24.612427	-7.171631
C:\Users\cware\Desktop\Steller20November\TagTesting20Nov2013\M4.DSG	11-1-2013	15:10:16	86117.000000	1722.340000	-0.179688	0.644531	-1.179688	0.436697	-0.218349	0.433945	-19.302368	-5.355835	-4.318237
C:\Users\cware\Desktop\Steller20November\TagTesting20Nov2013\M4.DSG	11-1-2013	15:10:16	86118.000000	1722.360000	-0.214844	0.582031	-1.035156	0.433945	-0.225688	0.430275	-12.847900	-2.197266	-6.378174
C:\Users\cware\Desktop\Steller20November\TagTesting20Nov2013\M4.DSG	11-1-2013	15:10:16	86119.000000	1722.380000	-0.226563	0.402344	-0.890625	0.433028	-0.227523	0.427523	-30.242920	0.518799	-12.100220
C:\Users\cware\Desktop\Steller20November\TagTesting20Nov2013\M4.DSG	11-1-2013	15:10:16	86120.000000	1722.400000	-0.261719	0.324219	-0.941406	0.431193	-0.231193	0.424771	-38.497925	18.905640	-10.864258
C:\Users\cware\Desktop\Steller20November\TagTesting20Nov2013\M4.DSG	11-1-2013	15:10:16	86121.000000	1722.420000	-0.175781	0.378906	-1.058594	0.429358	-0.233028	0.422936	-46.539307	-6.393433	-8.499146
C:\Users\cware\Desktop\Steller20November\TagTesting20Nov2013\M4.DSG	11-1-2013	15:10:16	86122.000000	1722.440000	-0.257813	0.480469	-1.179688	0.427523	-0.240367	0.416514	-43.579102	8.285522	-7.247925
C:\Users\cware\Desktop\Steller20November\TagTesting20Nov2013\M4.DSG	11-1-2013	15:10:16	86123.000000	1722.460000	-0.265625	0.511719	-1.156250	0.427523	-0.241284	0.414679	-24.566650	10.498047	-7.415771
C:\Users\cware\Desktop\Steller20November\TagTesting20Nov2013\M4.DSG	11-1-2013	15:10:16	86124.000000	1722.480000	-0.128906	0.519531	-1.109375	0.423853	-0.246789	0.411009	-20.248413	-15.060425	-5.920410
C:\Users\cware\Desktop\Steller20November\TagTesting20Nov2013\M4.DSG	11-1-2013	15:10:16	86125.000000	1722.500000	-0.164063	0.585938	-1.179688	0.422936	-0.249541	0.410092	-5.599976	-27.740479	-13.839722
C:\Users\cware\Desktop\Steller20November\TagTesting20Nov2013\M4.DSG	11-1-2013	15:10:16	86126.000000	1722.520000	-0.292969	0.714844	-1.195313	0.422936	-0.252294	0.405505	-5.126953	8.056641	-10.665894
C:\Users\cware\Desktop\Steller20November\TagTesting20Nov2013\M4.DSG	11-1-2013	15:10:16	86127.000000	1722.540000	-0.171875	0.765625	-1.007813	0.421101	-0.255046	0.402752	-39.886475	9.475708	-13.580322
C:\Users\cware\Desktop\Steller20November\TagTesting20Nov2013\M4.DSG	11-1-2013	15:10:16	86128.000000	1722.560000	-0.187500	0.632813	-0.871094	0.420183	-0.258716	0.400000	-44.357300	21.957397	-11.734009
C:\Users\cware\Desktop\Steller20November\TagTesting20Nov2013\M4.DSG	11-1-2013	15:10:16	86129.000000	1722.580000	-0.164063	0.500000	-0.835938	0.418349	-0.261468	0.399083	-39.871216	6.469727	-7.232666
C:\Users\cware\Desktop\Steller20November\TagTesting20Nov2013\M4.DSG	11-1-2013	15:10:16	86130.000000	1722.600000	-0.238281	0.433594	-0.804688	0.417431	-0.262385	0.397248	-38.619995	29.800415	-5.798340
C:\Users\cware\Desktop\Steller20November\TagTesting20Nov2013\M4.DSG	11-1-2013	15:10:16	86131.000000	1722.620000	-0.101563	0.406250	-0.855469	0.414679	-0.266972	0.392661	-11.077881	0.305176	-4.760742
C:\Users\cware\Desktop\Steller20November\TagTesting20Nov2013\M4.DSG	11-1-2013	15:10:16	86132.000000	1722.640000	-0.203125	0.375000	-0.894531	0.413761	-0.266055	0.393578	-11.291504	-10.726929	-8.453369
C:\Users\cware\Desktop\Steller20November\TagTesting20Nov2013\M4.DSG	11-1-2013	15:10:16	86133.000000	1722.660000	-0.121094	0.355469	-0.890625	0.411927	-0.272477	0.388073	-4.302979	-2.960205	-7.019043
C:\Users\cware\Desktop\Steller20November\TagTesting20Nov2013\M4.DSG	11-1-2013	15:10:16	86134.000000	1722.680000	-0.179688	0.378906	-0.878906	0.412844	-0.272477	0.388073	-7.308960	9.429932	-7.186890
C:\Users\cware\Desktop\Steller20November\TagTesting20Nov2013\M4.DSG	11-1-2013	15:10:16	86135.000000	1722.700000	-0.105469	0.425781	-0.933594	0.409174	-0.276147	0.384404	-8.743286	-0.244141	-12.847900
C:\Users\cware\Desktop\Steller20November\TagTesting20Nov2013\M4.DSG	11-1-2013	15:10:16	86136.000000	1722.720000	-0.277344	0.515625	-1.089844	0.407339	-0.277982	0.383486	-11.596680	6.179810	-14.526367
C:\Users\cware\Desktop\Steller20November\TagTesting20Nov2013\M4.DSG	11-1-2013	15:10:16	86137.000000	1722.740000	-0.093750	0.589844	-1.027344	0.405505	-0.277982	0.380734	-23.574829	4.776001	-13.900757
C:\Users\cware\Desktop\Steller20November\TagTesting20Nov2013\M4.DSG	11-1-2013	15:10:16	86138.000000	1722.760000	-0.148438	0.558594	-1.058594	0.403670	-0.281651	0.378899	-20.843506	7.965088	-13.168335
C:\Users\cware\Desktop\Steller20November\TagTesting20Nov2013\M4.DSG	11-1-2013	15:10:16	86139.000000	1722.780000	-0.109375	0.593750	-1.058594	0.402752	-0.283486	0.377064	-41.671753	19.561768	-9.857178
C:\Users\cware\Desktop\Steller20November\TagTesting20Nov2013\M4.DSG	11-1-2013	15:10:16	86140.000000	1722.800000	-0.265625	0.593750	-1.132813	0.400917	-0.285321	0.375229	-39.932251	-2.731323	-14.739990
C:\Users\cware\Desktop\Steller20November\TagTesting20Nov2013\M4.DSG	11-1-2013	15:10:16	86141.000000	1722.820000	-0.148438	0.632813	-1.148438	0.400000	-0.288073	0.370642	-45.654297	17.868042	-7.492065
C:\Users\cware\Desktop\Steller20November\TagTesting20Nov2013\M4.DSG	11-1-2013	15:10:16	86142.000000	1722.840000	-0.195313	0.726563	-1.140625	0.400000	-0.292661	0.371560	-42.266846	3.982544	-11.779785
C:\Users\cware\Desktop\Steller20November\TagTesting20Nov2013\M4.DSG	11-1-2013	15:10:16	86143.000000	1722.860000	-0.187500	0.742188	-1.003906	0.397248	-0.293578	0.366055	-10.665894	1.556396	-6.378174
C:\Users\cware\Desktop\Steller20November\TagTesting20Nov2013\M4.DSG	11-1-2013	15:10:16	86144.000000	1722.880000	-0.125000	0.699219	-0.910156	0.395413	-0.295413	0.365138	-8.209229	-0.686646	-8.255005
C:\Users\cware\Desktop\Steller20November\TagTesting20Nov2013\M4.DSG	11-1-2013	15:10:16	86145.000000	1722.900000	-0.125000	0.625000	-0.875000	0.393578	-0.296330	0.362385	-11.611938	0.015259	-11.810303
C:\Users\cware\Desktop\Steller20November\TagTesting20Nov2013\M4.DSG	11-1-2013	15:10:16	86146.000000	1722.920000	-0.160156	0.625000	-0.882813	0.392661	-0.298165	0.362385	-9.643555	-2.624512	-14.205933
C:\Users\cware\Desktop\Steller20November\TagTesting20Nov2013\M4.DSG	11-1-2013	15:10:16	86147.000000	1722.940000	-0.136719	0.593750	-0.804688	0.390826	-0.300917	0.358716	-16.387939	-6.805420	-17.898560
C:\Users\cware\Desktop\Steller20November\TagTesting20Nov2013\M4.DSG	11-1-2013	15:10:16	86148.000000	1722.960000	-0.132813	0.601563	-0.785156	0.389908	-0.302752	0.356881	-9.689331	0.671387	-16.723633
C:\Users\cware\Desktop\Steller20November\TagTesting20Nov2013\M4.DSG	11-1-2013	15:10:16	86149.000000	1722.980000	-0.156250	0.582031	-0.785156	0.387156	-0.305505	0.355046	-19.409180	-3.250122	-16.693115
C:\Users\cware\Desktop\Steller20November\TagTesting20Nov2013\M4.DSG	11-1-2013	15:10:16	86150.000000	1723.000000	-0.171875	0.667969	-0.800781	0.386239	-0.308257	0.353211	-6.927490	9.124756	-13.122559
C:\Users\cware\Desktop\Steller20November\TagTesting20Nov2013\M4.DSG	11-1-2013	15:10:16	86151.000000	1723.020000	-0.039063	0.753906	-0.839844	0.383486	-0.310092	0.350459	-18.722534	-14.007568	-15.075684
C:\Users\cware\Desktop\Steller20November\TagTesting20Nov2013\M4.DSG	11-1-2013	15:10:16	86152.000000	1723.040000	-0.132813	0.785156	-0.878906	0.382569	-0.310092	0.347706	-9.597778	0.549316	-13.153076
C:\Users\cware\Desktop\Steller20November\TagTesting20Nov2013\M4.DSG	11-1-2013	15:10:16	86153.000000	1723.060000	-0.117188	0.781250	-0.964844	0.381651	-0.313761	0.344954	-15.136719	-13.290405	-12.374878
C:\Users\cware\Desktop\Steller20November\TagTesting20Nov2013\M4.DSG	11-1-2013	15:10:16	86154.000000	1723.080000	-0.140625	0.835938	-0.988281	0.382569	-0.314679	0.342202	-12.985229	-1.556396	-11.550903
C:\Users\cware\Desktop\Steller20November\TagTesting20Nov2013\M4.DSG	11-1-2013	15:10:16	86155.000000	1723.100000	-0.132813	0.855469	-0.953125	0.379817	-0.317431	0.340367	-32.104492	-12.100220	-17.929077
C:\Users\cware\Desktop\Steller20November\TagTesting20Nov2013\M4.DSG	11-1-2013	15:10:16	86156.000000	1723.120000	-0.175781	0.828125	-0.898438	0.379817	-0.320183	0.336697	-31.417847	8.850098	-17.883301
C:\Users\cware\Desktop\Steller20November\TagTesting20Nov2013\M4.DSG	11-1-2013	15:10:16	86157.000000	1723.140000	-0.167969	0.824219	-0.898438	0.377982	-0.320183	0.335780	-39.505005	10.513306	-13.076782
C:\Users\cware\Desktop\Steller20November\TagTesting20Nov2013\M4.DSG	11-1-2013	15:10:16	86158.000000	1723.160000	-0.082031	0.816406	-0.855469	0.376147	-0.322936	0.331193	-24.871826	8.819580	-12.619019
C:\Users\cware\Desktop\Steller20November\TagTesting20Nov2013\M4.DSG	11-1-2013	15:10:16	86159.000000	1723.180000	-0.097656	0.816406	-0.925781	0.376147	-0.324771	0.330275	-27.664185	1.770020	-11.306763
C:\Users\cware\Desktop\Steller20November\TagTesting20Nov2013\M4.DSG	11-1-2013	15:10:16	86160.000000	1723.200000	-0.101563	0.800781	-0.925781	0.373394	-0.326606	0.326606	-24.047852	-1.266479	-10.360718
C:\Users\cware\Desktop\Steller20November\TagTesting20Nov2013\M4.DSG	11-1-2013	15:10:16	86161.000000	1723.220000	-0.109375	0.765625	-0.933594	0.373394	-0.327523	0.325688	-27.343750	3.814697	-11.550903
C:\Users\cware\Desktop\Steller20November\TagTesting20Nov2013\M4.DSG	11-1-2013	15:10:16	86162.000000	1723.240000	-0.105469	0.777344	-0.988281	0.372477	-0.329358	0.322936	-24.581909	1.312256	-14.251709
C:\Users\cware\Desktop\Steller20November\TagTesting20Nov2013\M4.DSG	11-1-2013	15:10:16	86163.000000	1723.260000	-0.125000	0.789063	-1.039063	0.370642	-0.329358	0.321101	-35.354614	6.942749	-13.000488
C:\Users\cware\Desktop\Steller20November\TagTesting20Nov2013\M4.DSG	11-1-2013	15:10:16	86164.000000	1723.280000	-0.140625	0.828125	-1.054688	0.370642	-0.333945	0.319266	-29.861450	-3.463745	-16.693115
C:\Users\cware\Desktop\Steller20November\TagTesting20Nov2013\M4.DSG	11-1-2013	15:10:16	86165.000000	1723.300000	-0.105469	0.816406	-1.085938	0.368807	-0.333945	0.317431	-29.296875	21.514893	-8.224487
C:\Users\cware\Desktop\Steller20November\TagTesting20Nov2013\M4.DSG	11-1-2013	15:10:16	86166.000000	1723.320000	-0.136719	0.796875	-0.964844	0.367890	-0.335780	0.314679	-29.739380	5.279541	-11.291504
C:\Users\cware\Desktop\Steller20November\TagTesting20Nov2013\M4.DSG	11-1-2013	15:10:16	86167.000000	1723.340000	-0.125000	0.738281	-0.972656	0.366055	-0.335780	0.313761	-33.218384	-10.986328	-11.322021
C:\Users\cware\Desktop\Steller20November\TagTesting20Nov2013\M4.DSG	11-1-2013	15:10:16	86168.000000	1723.360000	-0.023438	0.769531	-0.914063	0.366972	-0.337615	0.311009	-32.073975	9.094238	-8.941650
C:\Users\cware\Desktop\Steller20November\TagTesting20Nov2013\M4.DSG	11-1-2013	15:10:16	86169.000000	1723.380000	-0.082031	0.804688	-0.906250	0.364220	-0.340367	0.308257	-27.374268	-11.856079	-8.300781
C:\Users\cware\Desktop\Steller20November\TagTesting20Nov2013\M4.DSG	11-1-2013	15:10:16	86170.000000	1723.400000	-0.082031	0.804688	-0.906250	0.365138	-0.340367	0.306422	-21.713257	7.232666	-5.203247
C:\Users\cware\Desktop\Steller20November\TagTesting20Nov2013\M4.DSG	11-1-2013	15:10:16	86171.000000	1723.420000	-0.156250	0.796875	-0.914063	0.362385	-0.343119	0.303670	-15.823364	1.678467	-8.285522
C:\Users\cware\Desktop\Steller20November\TagTesting20Nov2013\M4.DSG	11-1-2013	15:10:16	86172.000000	1723.440000	-0.097656	0.722656	-0.824219	0.363303	-0.344037	0.302752	-18.295288	-3.814697	-10.772705
C:\Users\cware\Desktop\Steller20November\TagTesting20Nov2013\M4.DSG	11-1-2013	15:10:16	86173.000000	1723.460000	-0.062500	0.714844	-0.875000	0.360550	-0.344954	0.299083	-20.660400	-8.590698	-11.093140
C:\Users\cware\Desktop\Steller20November\TagTesting20Nov2013\M4.DSG	11-1-2013	15:10:16	86174.000000	1723.480000	-0.148438	0.734375	-0.941406	0.360550	-0.345872	0.298165	-16.891479	14.373779	-5.294800
C:\Users\cware\Desktop\Steller20November\TagTesting20Nov2013\M4.DSG	11-1-2013	15:10:16	86175.000000	1723.500000	-0.062500	0.789063	-0.875000	0.359633	-0.347706	0.294495	-14.328003	-18.814087	-9.399414
C:\Users\cware\Desktop\Steller20November\TagTesting20Nov2013\M4.DSG	11-1-2013	15:10:16	86176.000000	1723.520000	-0.132813	0.757813	-0.855469	0.359633	-0.348624	0.293578	-16.403198	12.298584	-6.561279
C:\Users\cware\Desktop\Steller20November\TagTesting20Nov2013\M4.DSG	11-1-2013	15:10:16	86177.000000	1723.540000	-0.078125	0.750000	-0.808594	0.358716	-0.350459	0.290826	-17.532349	0.503540	-7.583618
C:\Users\cware\Desktop\Steller20November\TagTesting20Nov2013\M4.DSG	11-1-2013	15:10:16	86178.000000	1723.560000	-0.093750	0.730469	-0.867188	0.355963	-0.351376	0.289908	-15.914917	2.975464	-8.255005
C:\Users\cware\Desktop\Steller20November\TagTesting20Nov2013\M4.DSG	11-1-2013	15:10:16	86179.000000	1723.580000	-0.039063	0.746094	-0.843750	0.355963	-0.352294	0.287156	-12.710571	-12.344360	-9.841919
C:\Users\cware\Desktop\Steller20November\TagTesting20Nov2013\M4.DSG	11-1-2013	15:10:16	86180.000000	1723.600000	-0.140625	0.761719	-0.855469	0.355046	-0.353211	0.286239	-15.777588	2.197266	-8.178711
C:\Users\cware\Desktop\Steller20November\TagTesting20Nov2013\M4.DSG	11-1-2013	15:10:16	86181.000000	1723.620000	-0.085938	0.734375	-0.839844	0.354128	-0.355963	0.282569	-11.489868	-5.783081	-8.560181
C:\Users\cware\Desktop\Steller20November\TagTesting20Nov2013\M4.DSG	11-1-2013	15:10:16	86182.000000	1723.640000	-0.082031	0.753906	-0.839844	0.354128	-0.355046	0.281651	-10.467529	-10.452271	-8.270264
C:\Users\cware\Desktop\Steller20November\TagTesting20Nov2013\M4.DSG	11-1-2013	15:10:16	86183.000000	1723.660000	-0.093750	0.750000	-0.824219	0.352294	-0.357798	0.279817	-11.459351	-1.785278	-7.263184
C:\Users\cware\Desktop\Steller20November\TagTesting20Nov2013\M4.DSG	11-1-2013	15:10:16	86184.000000	1723.680000	-0.058594	0.730469	-0.824219	0.351376	-0.357798	0.278899	-9.643555	0.518799	-7.080078
C:\Users\cware\Desktop\Steller20November\TagTesting20Nov2013\M4.DSG	11-1-2013	15:10:16	86185.000000	1723.700000	-0.097656	0.742188	-0.824219	0.350459	-0.358716	0.277064	-12.603760	1.037598	-8.758545
C:\Users\cware\Desktop\Steller20November\TagTesting20Nov2013\M4.DSG	11-1-2013	15:10:16	86186.000000	1723.720000	-0.046875	0.785156	-0.820313	0.349541	-0.359633	0.275229	-13.427734	-0.366211	-7.507324
C:\Users\cware\Desktop\Steller20November\TagTesting20Nov2013\M4.DSG	11-1-2013	15:10:16	86187.000000	1723.740000	-0.078125	0.765625	-0.832031	0.350459	-0.361468	0.274312	-14.724731	-6.820679	-9.429932
C:\Users\cware\Desktop\Steller20November\TagTesting20Nov2013\M4.DSG	11-1-2013	15:10:16	86188.000000	1723.760000	-0.050781	0.761719	-0.820313	0.349541	-0.360550	0.272477	-15.090942	-7.766724	-9.002686
C:\Users\cware\Desktop\Steller20November\TagTesting20Nov2013\M4.DSG	11-1-2013	15:10:16	86189.000000	1723.780000	-0.097656	0.773438	-0.796875	0.349541	-0.361468	0.272477	-9.933472	16.601563	-4.379272
C:\Users\cware\Desktop\Steller20November\TagTesting20Nov2013\M4.DSG	11-1-2013	15:10:16	86190.000000	1723.800000	-0.066406	0.738281	-0.761719	0.346789	-0.363303	0.271560	-13.565063	-9.979248	-8.178711
C:\Users\cware\Desktop\Steller20November\TagTesting20Nov2013\M4.DSG	11-1-2013	15:10:16	86191.000000	1723.820000	-0.031250	0.746094	-0.753906	0.346789	-0.364220	0.270642	-13.244629	4.669189	-6.637573
C:\Users\cware\Desktop\Steller20November\TagTesting20Nov2013\M4.DSG	11-1-2013	15:10:16	86192.000000	1723.840000	-0.015625	0.785156	-0.781250	0.344954	-0.364220	0.267890	-16.067505	-6.256104	-6.790161
C:\Users\cware\Desktop\Steller20November\TagTesting20Nov2013\M4.DSG	11-1-2013	15:10:16	86193.000000	1723.860000	-0.074219	0.820313	-0.785156	0.344954	-0.363303	0.266972	-11.886597	-12.695313	-7.858276
C:\Users\cware\Desktop\Steller20November\TagTesting20Nov2013\M4.DSG	11-1-2013	15:10:16	86194.000000	1723.880000	-0.023438	0.816406	-0.777344	0.344954	-0.365138	0.265138	-12.069702	1.113892	-6.271362
C:\Users\cware\Desktop\Steller20November\TagTesting20Nov2013\M4.DSG	11-1-2013	15:10:16	86195.000000	1723.900000	-0.066406	0.820313	-0.816406	0.344037	-0.365138	0.263303	-8.041382	-4.013062	-5.874634
C:\Users\cware\Desktop\Steller20November\TagTesting20Nov2013\M4.DSG	11-1-2013	15:10:16	86196.000000	1723.920000	-0.066406	0.820313	-0.816406	0.344037	-0.366055	0.263303	-12.771606	-7.995605	-6.820679
C:\Users\cware\Desktop\Steller20November\TagTesting20Nov2013\M4.DSG	11-1-2013	15:10:16	86197.000000	1723.940000	-0.050781	0.761719	-0.781250	0.344037	-0.366055	0.263303	-10.238647	-5.249023	-6.851196
C:\Users\cware\Desktop\Steller20November\TagTesting20Nov2013\M4.DSG	11-1-2013	15:10:16	86198.000000	1723.960000	-0.058594	0.781250	-0.777344	0.344954	-0.366972	0.262385	-10.162354	-18.325806	-7.446289
C:\Users\cware\Desktop\Steller20November\TagTesting20Nov2013\M4.DSG	11-1-2013	15:10:16	86199.000000	1723.980000	-0.070313	0.773438	-0.761719	0.344037	-0.367890	0.259633	-14.419556	-2.059937	-6.256104
C:\Users\cware\Desktop\Steller20November\TagTesting20Nov2013\M4.DSG	11-1-2013	15:10:16	86200.000000	1724.000000	-0.082031	0.761719	-0.785156	0.344037	-0.367890	0.259633	-14.205933	-6.027222	-5.065918
C:\Users\cware\Desktop\Steller20November\TagTesting20Nov2013\M4.DSG	11-1-2013	15:10:16	86201.000000	1724.020000	-0.109375	0.781250	-0.781250	0.344954	-0.368807	0.257798	-11.535645	-1.922607	-4.425049
C:\Users\cware\Desktop\Steller20November\TagTesting20Nov2013\M4.DSG	11-1-2013	15:10:16	86202.000000	1724.040000	-0.105469	0.800781	-0.804688	0.344037	-0.370642	0.255046	-9.796143	-0.900269	-6.988525
C:\Users\cware\Desktop\Steller20November\TagTesting20Nov2013\M4.DSG	11-1-2013	15:10:16	86203.000000	1724.060000	-0.113281	0.785156	-0.785156	0.343119	-0.369725	0.254128	-8.926392	11.932373	-4.409790
C:\Users\cware\Desktop\Steller20November\TagTesting20Nov2013\M4.DSG	11-1-2013	15:10:16	86204.000000	1724.080000	-0.019531	0.765625	-0.761719	0.342202	-0.369725	0.253211	-12.374878	-1.525879	-4.898071
C:\Users\cware\Desktop\Steller20November\TagTesting20Nov2013\M4.DSG	11-1-2013	15:10:16	86205.000000	1724.100000	-0.054688	0.816406	-0.804688	0.342202	-0.370642	0.253211	-8.758545	-3.433228	-5.096436
C:\Users\cware\Desktop\Steller20November\TagTesting20Nov2013\M4.DSG	11-1-2013	15:10:16	86206.000000	1724.120000	-0.070313	0.796875	-0.785156	0.343119	-0.372477	0.253211	-6.927490	3.204346	-4.364014
C:\Users\cware\Desktop\Steller20November\TagTesting20Nov2013\M4.DSG	11-1-2013	15:10:16	86207.000000	1724.140000	-0.035156	0.777344	-0.773438	0.341284	-0.370642	0.252294	-10.772705	1.464844	-6.027222
C:\Users\cware\Desktop\Steller20November\TagTesting20Nov2013\M4.DSG	11-1-2013	15:10:16	86208.000000	1724.160000	-0.066406	0.753906	-0.757813	0.342202	-0.373394	0.251376	-10.559082	-1.419067	-6.622314
C:\Users\cware\Desktop\Steller20November\TagTesting20Nov2013\M4.DSG	11-1-2013	15:10:16	86209.000000	1724.180000	-0.031250	0.769531	-0.777344	0.340367	-0.372477	0.250459	-7.980347	-6.378174	-7.415771
C:\Users\cware\Desktop\Steller20November\TagTesting20Nov2013\M4.DSG	11-1-2013	15:10:16	86210.000000	1724.200000	-0.105469	0.800781	-0.804688	0.339450	-0.373394	0.249541	-5.584717	0.106812	-8.666992
C:\Users\cware\Desktop\Steller20November\TagTesting20Nov2013\M4.DSG	11-1-2013	15:10:16	86211.000000	1724.220000	-0.074219	0.777344	-0.761719	0.338532	-0.372477	0.251376	-4.379272	-2.517700	-9.826660
C:\Users\cware\Desktop\Steller20November\TagTesting20Nov2013\M4.DSG	11-1-2013	15:10:16	86212.000000	1724.240000	-0.054688	0.750000	-0.738281	0.338532	-0.375229	0.251376	-5.889893	-11.383057	-8.956909
C:\Users\cware\Desktop\Steller20November\TagTesting20Nov2013\M4.DSG	11-1-2013	15:10:16	86213.000000	1724.260000	-0.031250	0.761719	-0.765625	0.337615	-0.373394	0.249541	-9.613037	-6.393433	-8.621216
C:\Users\cware\Desktop\Steller20November\TagTesting20Nov2013\M4.DSG	11-1-2013	15:10:16	86214.000000	1724.280000	-0.093750	0.785156	-0.769531	0.337615	-0.373394	0.249541	-9.170532	0.488281	-8.361816
C:\Users\cware\Desktop\Steller20November\TagTesting20Nov2013\M4.DSG	11-1-2013	15:10:16	86215.000000	1724.300000	-0.015625	0.781250	-0.738281	0.335780	-0.374312	0.250459	-11.138916	9.933472	-6.179810
C:\Users\cware\Desktop\Steller20November\TagTesting20Nov2013\M4.DSG	11-1-2013	15:10:16	86216.000000	1724.320000	-0.066406	0.796875	-0.742188	0.334862	-0.375229	0.247706	-12.588501	-7.614136	-8.270264
C:\Users\cware\Desktop\Steller20November\TagTesting20Nov2013\M4.DSG	11-1-2013	15:10:16	86217.000000	1724.340000	-0.035156	0.792969	-0.734375	0.335780	-0.375229	0.245872	-12.878418	-7.934570	-6.195068
C:\Users\cware\Desktop\Steller20November\TagTesting20Nov2013\M4.DSG	11-1-2013	15:10:16	86218.000000	1724.360000	-0.054688	0.789063	-0.773438	0.335780	-0.375229	0.244954	-13.305664	1.480103	-5.599976
C:\Users\cware\Desktop\Steller20November\TagTesting20Nov2013\M4.DSG	11-1-2013	15:10:16	86219.000000	1724.380000	-0.019531	0.804688	-0.734375	0.333945	-0.377064	0.243119	-14.205933	-9.613037	-7.476807
C:\Users\cware\Desktop\Steller20November\TagTesting20Nov2013\M4.DSG	11-1-2013	15:10:16	86220.000000	1724.400000	-0.058594	0.781250	-0.730469	0.334862	-0.377064	0.241284	-14.205933	-1.831055	-6.637573
C:\Users\cware\Desktop\Steller20November\TagTesting20Nov2013\M4.DSG	11-1-2013	15:10:16	86221.000000	1724.420000	-0.062500	0.800781	-0.734375	0.333945	-0.377982	0.239450	-12.252808	-13.748169	-9.918213
C:\Users\cware\Desktop\Steller20November\TagTesting20Nov2013\M4.DSG	11-1-2013	15:10:16	86222.000000	1724.440000	-0.066406	0.789063	-0.730469	0.333028	-0.377982	0.240367	-9.811401	8.651733	-6.362915
C:\Users\cware\Desktop\Steller20November\TagTesting20Nov2013\M4.DSG	11-1-2013	15:10:16	86223.000000	1724.460000	0.015625	0.808594	-0.707031	0.332110	-0.377982	0.239450	-11.444092	-7.888794	-9.445190
C:\Users\cware\Desktop\Steller20November\TagTesting20Nov2013\M4.DSG	11-1-2013	15:10:16	86224.000000	1724.480000	0.015625	0.808594	-0.707031	0.332110	-0.378899	0.237615	-10.757446	-5.523682	-9.445190
C:\Users\cware\Desktop\Steller20November\TagTesting20Nov2013\M4.DSG	11-1-2013	15:10:16	86225.000000	1724.500000	-0.058594	0.781250	-0.726563	0.331193	-0.379817	0.237615	-9.277344	-2.182007	-8.789063
C:\Users\cware\Desktop\Steller20November\TagTesting20Nov2013\M4.DSG	11-1-2013	15:10:16	86226.000000	1724.520000	-0.035156	0.769531	-0.695313	0.331193	-0.380734	0.235780	-12.985229	-7.812500	-8.666992
C:\Users\cware\Desktop\Steller20November\TagTesting20Nov2013\M4.DSG	11-1-2013	15:10:16	86227.000000	1724.540000	-0.019531	0.769531	-0.679688	0.330275	-0.380734	0.235780	-13.351440	-12.344360	-8.621216
C:\Users\cware\Desktop\Steller20November\TagTesting20Nov2013\M4.DSG	11-1-2013	15:10:16	86228.000000	1724.560000	-0.058594	0.781250	-0.757813	0.330275	-0.381651	0.233028	-12.313843	-12.939453	-5.645752
C:\Users\cware\Desktop\Steller20November\TagTesting20Nov2013\M4.DSG	11-1-2013	15:10:16	86229.000000	1724.580000	-0.066406	0.785156	-0.726563	0.330275	-0.381651	0.231193	-15.518188	-10.284424	-6.256104
C:\Users\cware\Desktop\Steller20November\TagTesting20Nov2013\M4.DSG	11-1-2013	15:10:16	86230.000000	1724.600000	-0.089844	0.777344	-0.683594	0.330275	-0.380734	0.228440	-14.373779	-3.768921	-4.165649
C:\Users\cware\Desktop\Steller20November\TagTesting20Nov2013\M4.DSG	11-1-2013	15:10:16	86231.000000	1724.620000	-0.078125	0.812500	-0.703125	0.330275	-0.382569	0.226606	-15.655518	-1.602173	-2.960205
C:\Users\cware\Desktop\Steller20November\TagTesting20Nov2013\M4.DSG	11-1-2013	15:10:16	86232.000000	1724.640000	-0.062500	0.796875	-0.703125	0.330275	-0.383486	0.224771	-15.869141	-4.501343	-4.837036
C:\Users\cware\Desktop\Steller20November\TagTesting20Nov2013\M4.DSG	11-1-2013	15:10:16	86233.000000	1724.660000	-0.101563	0.789063	-0.699219	0.332110	-0.384404	0.223853	-17.196655	-1.083374	-1.632690
C:\Users\cware\Desktop\Steller20November\TagTesting20Nov2013\M4.DSG	11-1-2013	15:10:16	86234.000000	1724.680000	-0.062500	0.785156	-0.683594	0.332110	-0.384404	0.220183	-21.240234	-6.225586	-1.007080
C:\Users\cware\Desktop\Steller20November\TagTesting20Nov2013\M4.DSG	11-1-2013	15:10:16	86235.000000	1724.700000	-0.039063	0.816406	-0.687500	0.331193	-0.385321	0.217431	-22.491455	-10.528564	0.335693
C:\Users\cware\Desktop\Steller20November\TagTesting20Nov2013\M4.DSG	11-1-2013	15:10:16	86236.000000	1724.720000	-0.070313	0.808594	-0.687500	0.333028	-0.386239	0.212844	-21.438599	-6.729126	3.189087
C:\Users\cware\Desktop\Steller20November\TagTesting20Nov2013\M4.DSG	11-1-2013	15:10:16	86237.000000	1724.740000	-0.042969	0.804688	-0.671875	0.333028	-0.386239	0.211009	-20.828247	-6.301880	4.608154
C:\Users\cware\Desktop\Steller20November\TagTesting20Nov2013\M4.DSG	11-1-2013	15:10:16	86238.000000	1724.760000	-0.085938	0.800781	-0.691406	0.336697	-0.387156	0.205505	-23.742676	-7.476807	5.554199
C:\Users\cware\Desktop\Steller20November\TagTesting20Nov2013\M4.DSG	11-1-2013	15:10:16	86239.000000	1724.780000	-0.066406	0.785156	-0.671875	0.338532	-0.386239	0.203670	-27.297974	-6.759644	7.888794
C:\Users\cware\Desktop\Steller20November\TagTesting20Nov2013\M4.DSG	11-1-2013	15:10:16	86240.000000	1724.800000	-0.082031	0.828125	-0.695313	0.339450	-0.388991	0.200000	-27.679443	-8.239746	8.575439
C:\Users\cware\Desktop\Steller20November\TagTesting20Nov2013\M4.DSG	11-1-2013	15:10:16	86241.000000	1724.820000	-0.097656	0.816406	-0.695313	0.343119	-0.388073	0.195413	-26.321411	-9.719849	8.590698
C:\Users\cware\Desktop\Steller20November\TagTesting20Nov2013\M4.DSG	11-1-2013	15:10:16	86242.000000	1724.840000	-0.078125	0.812500	-0.660156	0.345872	-0.388073	0.190826	-27.389526	-18.981934	6.607056
C:\Users\cware\Desktop\Steller20November\TagTesting20Nov2013\M4.DSG	11-1-2013	15:10:16	86243.000000	1724.860000	-0.089844	0.839844	-0.691406	0.348624	-0.389908	0.185321	-27.648926	-24.581909	2.609253
C:\Users\cware\Desktop\Steller20November\TagTesting20Nov2013\M4.DSG	11-1-2013	15:10:16	86244.000000	1724.880000	-0.035156	0.843750	-0.726563	0.350459	-0.388991	0.180734	-29.785156	-35.720825	0.671387
C:\Users\cware\Desktop\Steller20November\TagTesting20Nov2013\M4.DSG	11-1-2013	15:10:16	86245.000000	1724.900000	-0.042969	0.847656	-0.781250	0.354128	-0.390826	0.172477	-28.503418	-32.058716	5.279541
C:\Users\cware\Desktop\Steller20November\TagTesting20Nov2013\M4.DSG	11-1-2013	15:10:16	86246.000000	1724.920000	-0.144531	0.820313	-0.792969	0.354128	-0.390826	0.168807	-28.259277	-43.472290	3.692627
C:\Users\cware\Desktop\Steller20November\TagTesting20Nov2013\M4.DSG	11-1-2013	15:10:16	86247.000000	1724.940000	-0.191406	0.804688	-0.675781	0.357798	-0.392661	0.159633	-30.410767	-27.877808	3.982544
C:\Users\cware\Desktop\Steller20November\TagTesting20Nov2013\M4.DSG	11-1-2013	15:10:16	86248.000000	1724.960000	-0.242188	0.796875	-0.617188	0.358716	-0.391743	0.156881	-32.882690	-16.860962	3.234863
C:\Users\cware\Desktop\Steller20November\TagTesting20Nov2013\M4.DSG	11-1-2013	15:10:16	86249.000000	1724.980000	-0.171875	0.835938	-0.601563	0.361468	-0.392661	0.148624	-30.441284	-19.760132	2.304077
C:\Users\cware\Desktop\Steller20November\TagTesting20Nov2013\M4.DSG	11-1-2013	15:10:16	86250.000000	1725.000000	-0.171875	0.835938	-0.601563	0.362385	-0.392661	0.144954	-28.732300	-11.093140	2.334595
C:\Users\cware\Desktop\Steller20November\TagTesting20Nov2013\M4.DSG	11-1-2013	15:10:16	86251.000000	1725.020000	-0.121094	0.882813	-0.667969	0.364220	-0.393578	0.137615	-31.814575	-10.650635	-0.335693
C:\Users\cware\Desktop\Steller20November\TagTesting20Nov2013\M4.DSG	11-1-2013	15:10:16	86252.000000	1725.040000	-0.160156	0.906250	-0.718750	0.365138	-0.394495	0.133945	-29.571533	-0.656128	3.784180
C:\Users\cware\Desktop\Steller20November\TagTesting20Nov2013\M4.DSG	11-1-2013	15:10:16	86253.000000	1725.060000	-0.101563	0.914063	-0.687500	0.366972	-0.393578	0.126606	-28.091431	7.690430	4.974365
C:\Users\cware\Desktop\Steller20November\TagTesting20Nov2013\M4.DSG	11-1-2013	15:10:16	86254.000000	1725.080000	-0.046875	0.917969	-0.625000	0.366972	-0.393578	0.125688	-25.009155	19.470215	4.852295
C:\Users\cware\Desktop\Steller20November\TagTesting20Nov2013\M4.DSG	11-1-2013	15:10:16	86255.000000	1725.100000	0.011719	0.933594	-0.640625	0.368807	-0.392661	0.122018	-21.591187	14.617920	0.167847
C:\Users\cware\Desktop\Steller20November\TagTesting20Nov2013\M4.DSG	11-1-2013	15:10:16	86256.000000	1725.120000	-0.007813	0.925781	-0.660156	0.368807	-0.393578	0.120183	-19.149780	6.088257	-1.800537
C:\Users\cware\Desktop\Steller20November\TagTesting20Nov2013\M4.DSG	11-1-2013	15:10:16	86257.000000	1725.140000	-0.007813	0.910156	-0.648438	0.369725	-0.392661	0.117431	-22.491455	11.917114	-1.846313
C:\Users\cware\Desktop\Steller20November\TagTesting20Nov2013\M4.DSG	11-1-2013	15:10:16	86258.000000	1725.160000	0.000000	0.894531	-0.632813	0.369725	-0.392661	0.114679	-23.742676	12.176514	-1.647949
C:\Users\cware\Desktop\Steller20November\TagTesting20Nov2013\M4.DSG	11-1-2013	15:10:16	86259.000000	1725.180000	0.003906	0.906250	-0.628906	0.369725	-0.393578	0.111009	-24.765015	10.513306	-1.525879
C:\Users\cware\Desktop\Steller20November\TagTesting20Nov2013\M4.DSG	11-1-2013	15:10:16	86260.000000	1725.200000	0.054688	0.914063	-0.636719	0.370642	-0.392661	0.111009	-24.032593	-5.645752	-4.867554
C:\Users\cware\Desktop\Steller20November\TagTesting20Nov2013\M4.DSG	11-1-2013	15:10:16	86261.000000	1725.220000	-0.046875	0.882813	-0.640625	0.369725	-0.392661	0.104587	-20.141602	-2.899170	-4.119873
C:\Users\cware\Desktop\Steller20November\TagTesting20Nov2013\M4.DSG	11-1-2013	15:10:16	86262.000000	1725.240000	-0.019531	0.843750	-0.613281	0.370642	-0.392661	0.101835	-21.850586	4.547119	-2.593994
C:\Users\cware\Desktop\Steller20November\TagTesting20Nov2013\M4.DSG	11-1-2013	15:10:16	86263.000000	1725.260000	-0.042969	0.882813	-0.597656	0.370642	-0.393578	0.098165	-26.977539	-0.686646	-2.746582
C:\Users\cware\Desktop\Steller20November\TagTesting20Nov2013\M4.DSG	11-1-2013	15:10:16	86264.000000	1725.280000	-0.078125	0.929688	-0.605469	0.369725	-0.391743	0.095413	-24.307251	6.759644	0.701904
C:\Users\cware\Desktop\Steller20November\TagTesting20Nov2013\M4.DSG	11-1-2013	15:10:16	86265.000000	1725.300000	0.007813	0.992188	-0.523438	0.371560	-0.392661	0.092661	-26.977539	2.120972	-0.244141
C:\Users\cware\Desktop\Steller20November\TagTesting20Nov2013\M4.DSG	11-1-2013	15:10:16	86266.000000	1725.320000	-0.031250	0.953125	-0.539063	0.372477	-0.391743	0.088991	-25.573730	-2.212524	0.427246
C:\Users\cware\Desktop\Steller20November\TagTesting20Nov2013\M4.DSG	11-1-2013	15:10:16	86267.000000	1725.340000	-0.031250	0.968750	-0.550781	0.374312	-0.390826	0.084404	-27.816772	-9.582520	-1.724243
C:\Users\cware\Desktop\Steller20November\TagTesting20Nov2013\M4.DSG	11-1-2013	15:10:16	86268.000000	1725.360000	-0.097656	1.000000	-0.566406	0.372477	-0.391743	0.078899	-22.628784	7.522583	0.457764
C:\Users\cware\Desktop\Steller20November\TagTesting20Nov2013\M4.DSG	11-1-2013	15:10:16	86269.000000	1725.380000	-0.050781	0.996094	-0.531250	0.375229	-0.391743	0.077064	-19.500732	-9.262085	-1.861572
C:\Users\cware\Desktop\Steller20November\TagTesting20Nov2013\M4.DSG	11-1-2013	15:10:16	86270.000000	1725.400000	-0.105469	0.980469	-0.589844	0.375229	-0.390826	0.071560	-21.499634	-14.175415	-4.608154
C:\Users\cware\Desktop\Steller20November\TagTesting20Nov2013\M4.DSG	11-1-2013	15:10:16	86271.000000	1725.420000	-0.121094	0.941406	-0.546875	0.375229	-0.389908	0.070642	-17.303467	4.058838	-3.311157
C:\Users\cware\Desktop\Steller20November\TagTesting20Nov2013\M4.DSG	11-1-2013	15:10:16	86272.000000	1725.440000	-0.175781	0.949219	-0.535156	0.375229	-0.391743	0.066972	-17.395020	-0.595093	-4.119873
C:\Users\cware\Desktop\Steller20November\TagTesting20Nov2013\M4.DSG	11-1-2013	15:10:16	86273.000000	1725.460000	-0.175781	0.960938	-0.531250	0.375229	-0.391743	0.066055	-13.824463	0.320435	-5.905151
C:\Users\cware\Desktop\Steller20November\TagTesting20Nov2013\M4.DSG	11-1-2013	15:10:16	86274.000000	1725.480000	-0.121094	0.933594	-0.503906	0.374312	-0.390826	0.064220	-14.572144	6.835938	-5.279541
C:\Users\cware\Desktop\Steller20November\TagTesting20Nov2013\M4.DSG	11-1-2013	15:10:16	86275.000000	1725.500000	-0.167969	0.910156	-0.515625	0.374312	-0.392661	0.062385	-14.389038	3.692627	-8.224487
C:\Users\cware\Desktop\Steller20November\TagTesting20Nov2013\M4.DSG	11-1-2013	15:10:16	86276.000000	1725.520000	-0.128906	0.937500	-0.476563	0.372477	-0.392661	0.061468	-14.938354	2.014160	-11.001587
C:\Users\cware\Desktop\Steller20November\TagTesting20Nov2013\M4.DSG	11-1-2013	15:10:16	86277.000000	1725.540000	-0.121094	0.945313	-0.523438	0.373394	-0.391743	0.061468	-11.154175	1.449585	-14.129639
C:\Users\cware\Desktop\Steller20November\TagTesting20Nov2013\M4.DSG	11-1-2013	15:10:16	86278.000000	1725.560000	-0.167969	0.949219	-0.519531	0.370642	-0.392661	0.060550	-10.070801	6.744385	-13.763428
C:\Users\cware\Desktop\Steller20November\TagTesting20Nov2013\M4.DSG	11-1-2013	15:10:16	86279.000000	1725.580000	-0.156250	0.933594	-0.492188	0.366972	-0.393578	0.059633	-8.010864	7.354736	-13.031006
C:\Users\cware\Desktop\Steller20November\TagTesting20Nov2013\M4.DSG	11-1-2013	15:10:16	86280.000000	1725.600000	-0.148438	0.917969	-0.484375	0.366972	-0.394495	0.058716	-9.353638	4.165649	-12.329102
C:\Users\cware\Desktop\Steller20November\TagTesting20Nov2013\M4.DSG	11-1-2013	15:10:16	86281.000000	1725.620000	-0.125000	0.937500	-0.476563	0.365138	-0.395413	0.060550	-8.544922	-1.083374	-11.276245
C:\Users\cware\Desktop\Steller20November\TagTesting20Nov2013\M4.DSG	11-1-2013	15:10:16	86282.000000	1725.640000	-0.125000	0.921875	-0.429688	0.364220	-0.399083	0.061468	-10.452271	3.814697	-10.269165
C:\Users\cware\Desktop\Steller20November\TagTesting20Nov2013\M4.DSG	11-1-2013	15:10:16	86283.000000	1725.660000	-0.144531	0.949219	-0.468750	0.362385	-0.396330	0.058716	-13.351440	6.179810	-8.895874
C:\Users\cware\Desktop\Steller20November\TagTesting20Nov2013\M4.DSG	11-1-2013	15:10:16	86284.000000	1725.680000	-0.113281	0.937500	-0.484375	0.361468	-0.397248	0.057798	-12.100220	-2.349854	-8.697510
C:\Users\cware\Desktop\Steller20November\TagTesting20Nov2013\M4.DSG	11-1-2013	15:10:16	86285.000000	1725.700000	-0.144531	0.953125	-0.468750	0.362385	-0.398165	0.056881	-10.986328	10.330200	-7.095337
C:\Users\cware\Desktop\Steller20November\TagTesting20Nov2013\M4.DSG	11-1-2013	15:10:16	86286.000000	1725.720000	-0.128906	0.945313	-0.476563	0.360550	-0.398165	0.055963	-13.519287	-0.869751	-8.636475
C:\Users\cware\Desktop\Steller20November\TagTesting20Nov2013\M4.DSG	11-1-2013	15:10:16	86287.000000	1725.740000	-0.152344	0.957031	-0.460938	0.358716	-0.398165	0.054128	-11.962891	3.112793	-7.675171
C:\Users\cware\Desktop\Steller20November\TagTesting20Nov2013\M4.DSG	11-1-2013	15:10:16	86288.000000	1725.760000	-0.113281	0.945313	-0.464844	0.359633	-0.397248	0.054128	-13.977051	0.976563	-7.812500
C:\Users\cware\Desktop\Steller20November\TagTesting20Nov2013\M4.DSG	11-1-2013	15:10:16	86289.000000	1725.780000	-0.136719	0.960938	-0.503906	0.359633	-0.397248	0.053211	-12.481689	3.555298	-7.263184
C:\Users\cware\Desktop\Steller20November\TagTesting20Nov2013\M4.DSG	11-1-2013	15:10:16	86290.000000	1725.800000	-0.121094	0.972656	-0.500000	0.357798	-0.399083	0.051376	-11.093140	4.760742	-7.064819
C:\Users\cware\Desktop\Steller20November\TagTesting20Nov2013\M4.DSG	11-1-2013	15:10:16	86291.000000	1725.820000	-0.109375	0.949219	-0.496094	0.356881	-0.399083	0.051376	-9.811401	13.565063	-5.966187
C:\Users\cware\Desktop\Steller20November\TagTesting20Nov2013\M4.DSG	11-1-2013	15:10:16	86292.000000	1725.840000	-0.082031	0.949219	-0.468750	0.357798	-0.398165	0.050459	-10.009766	5.035400	-7.995605
C:\Users\cware\Desktop\Steller20November\TagTesting20Nov2013\M4.DSG	11-1-2013	15:10:16	86293.000000	1725.860000	-0.089844	0.953125	-0.472656	0.355963	-0.399083	0.049541	-8.071899	4.501343	-9.490967
C:\Users\cware\Desktop\Steller20November\TagTesting20Nov2013\M4.DSG	11-1-2013	15:10:16	86294.000000	1725.880000	-0.089844	0.949219	-0.472656	0.355963	-0.399083	0.049541	-3.875732	3.692627	-9.536743
C:\Users\cware\Desktop\Steller20November\TagTesting20Nov2013\M4.DSG	11-1-2013	15:10:16	86295.000000	1725.900000	-0.066406	0.917969	-0.464844	0.355046	-0.400000	0.051376	-5.325317	11.596680	-9.704590
C:\Users\cware\Desktop\Steller20November\TagTesting20Nov2013\M4.DSG	11-1-2013	15:10:16	86296.000000	1725.920000	-0.093750	0.960938	-0.488281	0.353211	-0.400000	0.051376	-4.180908	1.327515	-10.971069
C:\Users\cware\Desktop\Steller20November\TagTesting20Nov2013\M4.DSG	11-1-2013	15:10:16	86297.000000	1725.940000	-0.148438	0.953125	-0.500000	0.352294	-0.400000	0.053211	-1.541138	6.805420	-10.101318
C:\Users\cware\Desktop\Steller20November\TagTesting20Nov2013\M4.DSG	11-1-2013	15:10:16	86298.000000	1725.960000	-0.070313	0.933594	-0.464844	0.350459	-0.399083	0.053211	-3.814697	-6.591797	-11.337280
C:\Users\cware\Desktop\Steller20November\TagTesting20Nov2013\M4.DSG	11-1-2013	15:10:16	86299.000000	1725.980000	-0.097656	0.968750	-0.503906	0.349541	-0.400000	0.055046	-0.808716	11.322021	-7.339478
C:\Users\cware\Desktop\Steller20November\TagTesting20Nov2013\M4.DSG	11-1-2013	15:10:16	86300.000000	1726.000000	-0.089844	0.960938	-0.480469	0.350459	-0.400000	0.055963	-2.853394	5.432129	-6.347656
C:\Users\cware\Desktop\Steller20November\TagTesting20Nov2013\M4.DSG	11-1-2013	15:10:16	86301.000000	1726.020000	-0.070313	0.964844	-0.460938	0.348624	-0.401835	0.055963	-6.149292	6.195068	-5.477905
C:\Users\cware\Desktop\Steller20November\TagTesting20Nov2013\M4.DSG	11-1-2013	15:10:16	86302.000000	1726.040000	-0.097656	0.949219	-0.488281	0.347706	-0.401835	0.055963	-6.469727	9.460449	-6.134033
C:\Users\cware\Desktop\Steller20November\TagTesting20Nov2013\M4.DSG	11-1-2013	15:10:16	86303.000000	1726.060000	-0.070313	0.980469	-0.453125	0.348624	-0.402752	0.056881	-1.861572	-2.136230	-7.675171
C:\Users\cware\Desktop\Steller20November\TagTesting20Nov2013\M4.DSG	11-1-2013	15:10:16	86304.000000	1726.080000	-0.070313	0.980469	-0.453125	0.347706	-0.401835	0.057798	0.503540	7.217407	-6.835938
C:\Users\cware\Desktop\Steller20November\TagTesting20Nov2013\M4.DSG	11-1-2013	15:10:16	86305.000000	1726.100000	-0.054688	0.941406	-0.484375	0.345872	-0.401835	0.058716	2.258301	-0.442505	-8.895874
C:\Users\cware\Desktop\Steller20November\TagTesting20Nov2013\M4.DSG	11-1-2013	15:10:16	86306.000000	1726.120000	-0.062500	0.941406	-0.496094	0.345872	-0.400917	0.062385	2.014160	7.644653	-9.811401
C:\Users\cware\Desktop\Steller20November\TagTesting20Nov2013\M4.DSG	11-1-2013	15:10:16	86307.000000	1726.140000	-0.082031	0.964844	-0.480469	0.344954	-0.401835	0.062385	6.149292	-1.373291	-10.208130
C:\Users\cware\Desktop\Steller20November\TagTesting20Nov2013\M4.DSG	11-1-2013	15:10:16	86308.000000	1726.160000	-0.074219	0.953125	-0.488281	0.344037	-0.401835	0.065138	3.326416	-0.228882	-10.910034
C:\Users\cware\Desktop\Steller20November\TagTesting20Nov2013\M4.DSG	11-1-2013	15:10:16	86309.000000	1726.180000	-0.070313	0.937500	-0.500000	0.343119	-0.401835	0.066972	1.617432	2.258301	-9.872437
C:\Users\cware\Desktop\Steller20November\TagTesting20Nov2013\M4.DSG	11-1-2013	15:10:16	86310.000000	1726.200000	-0.062500	0.937500	-0.492188	0.341284	-0.402752	0.069725	2.151489	4.684448	-8.773804
C:\Users\cware\Desktop\Steller20November\TagTesting20Nov2013\M4.DSG	11-1-2013	15:10:16	86311.000000	1726.220000	-0.082031	0.937500	-0.480469	0.341284	-0.403670	0.070642	2.380371	7.705688	-7.659912
C:\Users\cware\Desktop\Steller20November\TagTesting20Nov2013\M4.DSG	11-1-2013	15:10:16	86312.000000	1726.240000	-0.046875	0.949219	-0.476563	0.339450	-0.403670	0.073394	1.525879	0.320435	-7.415771
C:\Users\cware\Desktop\Steller20November\TagTesting20Nov2013\M4.DSG	11-1-2013	15:10:16	86313.000000	1726.260000	-0.074219	0.929688	-0.523438	0.339450	-0.403670	0.072477	1.800537	0.427246	-6.973267
C:\Users\cware\Desktop\Steller20November\TagTesting20Nov2013\M4.DSG	11-1-2013	15:10:16	86314.000000	1726.280000	-0.085938	0.949219	-0.511719	0.338532	-0.404587	0.077064	0.808716	8.483887	-5.844116
C:\Users\cware\Desktop\Steller20November\TagTesting20Nov2013\M4.DSG	11-1-2013	15:10:16	86315.000000	1726.300000	-0.023438	0.914063	-0.488281	0.339450	-0.403670	0.077982	-1.663208	0.747681	-7.492065
C:\Users\cware\Desktop\Steller20November\TagTesting20Nov2013\M4.DSG	11-1-2013	15:10:16	86316.000000	1726.320000	-0.046875	0.925781	-0.472656	0.337615	-0.403670	0.077982	2.441406	-5.264282	-7.995605
C:\Users\cware\Desktop\Steller20November\TagTesting20Nov2013\M4.DSG	11-1-2013	15:10:16	86317.000000	1726.340000	-0.082031	0.968750	-0.531250	0.336697	-0.403670	0.080734	3.265381	2.410889	-6.622314
C:\Users\cware\Desktop\Steller20November\TagTesting20Nov2013\M4.DSG	11-1-2013	15:10:16	86318.000000	1726.360000	-0.031250	0.914063	-0.511719	0.337615	-0.403670	0.080734	4.074097	4.058838	-5.950928
C:\Users\cware\Desktop\Steller20November\TagTesting20Nov2013\M4.DSG	11-1-2013	15:10:16	86319.000000	1726.380000	-0.078125	0.910156	-0.531250	0.336697	-0.403670	0.084404	0.350952	-3.005981	-7.415771
C:\Users\cware\Desktop\Steller20November\TagTesting20Nov2013\M4.DSG	11-1-2013	15:10:16	86320.000000	1726.400000	-0.039063	0.914063	-0.500000	0.335780	-0.404587	0.085321	-1.739502	3.112793	-7.568359
C:\Users\cware\Desktop\Steller20November\TagTesting20Nov2013\M4.DSG	11-1-2013	15:10:16	86321.000000	1726.420000	-0.046875	0.910156	-0.539063	0.334862	-0.404587	0.086239	-1.449585	-0.930786	-8.697510
C:\Users\cware\Desktop\Steller20November\TagTesting20Nov2013\M4.DSG	11-1-2013	15:10:16	86322.000000	1726.440000	-0.054688	0.945313	-0.535156	0.333945	-0.404587	0.083486	-0.244141	1.480103	-7.095337
C:\Users\cware\Desktop\Steller20November\TagTesting20Nov2013\M4.DSG	11-1-2013	15:10:16	86323.000000	1726.460000	-0.050781	0.929688	-0.531250	0.333945	-0.404587	0.089908	3.555298	2.655029	-4.669189
C:\Users\cware\Desktop\Steller20November\TagTesting20Nov2013\M4.DSG	11-1-2013	15:10:16	86324.000000	1726.480000	-0.039063	0.902344	-0.535156	0.333945	-0.404587	0.089908	0.549316	16.128540	-3.860474
C:\Users\cware\Desktop\Steller20November\TagTesting20Nov2013\M4.DSG	11-1-2013	15:10:16	86325.000000	1726.500000	-0.054688	0.898438	-0.519531	0.334862	-0.403670	0.092661	-1.495361	1.144409	-7.507324
C:\Users\cware\Desktop\Steller20November\TagTesting20Nov2013\M4.DSG	11-1-2013	15:10:16	86326.000000	1726.520000	-0.007813	0.921875	-0.507813	0.334862	-0.409174	0.095413	-0.244141	2.365112	-6.744385
C:\Users\cware\Desktop\Steller20November\TagTesting20Nov2013\M4.DSG	11-1-2013	15:10:16	86327.000000	1726.540000	-0.035156	0.941406	-0.535156	0.333028	-0.403670	0.096330	0.122070	-4.028320	-7.858276
C:\Users\cware\Desktop\Steller20November\TagTesting20Nov2013\M4.DSG	11-1-2013	15:10:16	86328.000000	1726.560000	-0.019531	0.917969	-0.519531	0.331193	-0.405505	0.096330	2.380371	2.990723	-7.995605
C:\Users\cware\Desktop\Steller20November\TagTesting20Nov2013\M4.DSG	11-1-2013	15:10:16	86329.000000	1726.580000	-0.011719	0.972656	-0.542969	0.331193	-0.404587	0.097248	4.409790	3.982544	-6.118774
C:\Users\cware\Desktop\Steller20November\TagTesting20Nov2013\M4.DSG	11-1-2013	15:10:16	86330.000000	1726.600000	-0.078125	0.937500	-0.542969	0.331193	-0.404587	0.100000	2.380371	-0.793457	-8.468628
C:\Users\cware\Desktop\Steller20November\TagTesting20Nov2013\M4.DSG	11-1-2013	15:10:16	86331.000000	1726.620000	-0.027344	0.945313	-0.570313	0.329358	-0.404587	0.102752	1.724243	3.280640	-8.178711
C:\Users\cware\Desktop\Steller20November\TagTesting20Nov2013\M4.DSG	11-1-2013	15:10:16	86332.000000	1726.640000	-0.007813	0.933594	-0.546875	0.328440	-0.405505	0.102752	1.342773	-2.456665	-8.468628
C:\Users\cware\Desktop\Steller20November\TagTesting20Nov2013\M4.DSG	11-1-2013	15:10:16	86333.000000	1726.660000	-0.058594	0.914063	-0.531250	0.327523	-0.405505	0.105505	-0.030518	3.372192	-5.371094
C:\Users\cware\Desktop\Steller20November\TagTesting20Nov2013\M4.DSG	11-1-2013	15:10:16	86334.000000	1726.680000	-0.019531	0.914063	-0.542969	0.328440	-0.404587	0.104587	-1.846313	1.953125	-5.325317
C:\Users\cware\Desktop\Steller20November\TagTesting20Nov2013\M4.DSG	11-1-2013	15:10:16	86335.000000	1726.700000	-0.015625	0.933594	-0.535156	0.329358	-0.405505	0.105505	-1.556396	-0.915527	-6.561279
C:\Users\cware\Desktop\Steller20November\TagTesting20Nov2013\M4.DSG	11-1-2013	15:10:16	86336.000000	1726.720000	-0.054688	0.933594	-0.574219	0.327523	-0.404587	0.107339	0.488281	0.885010	-5.432129
C:\Users\cware\Desktop\Steller20November\TagTesting20Nov2013\M4.DSG	11-1-2013	15:10:16	86337.000000	1726.740000	-0.039063	0.925781	-0.554688	0.326606	-0.406422	0.110092	4.425049	9.719849	-5.020142
C:\Users\cware\Desktop\Steller20November\TagTesting20Nov2013\M4.DSG	11-1-2013	15:10:16	86338.000000	1726.760000	0.035156	0.925781	-0.523438	0.326606	-0.404587	0.111009	2.853394	-7.293701	-8.087158
C:\Users\cware\Desktop\Steller20November\TagTesting20Nov2013\M4.DSG	11-1-2013	15:10:16	86339.000000	1726.780000	-0.023438	0.906250	-0.554688	0.326606	-0.404587	0.111009	3.082275	1.708984	-6.439209
C:\Users\cware\Desktop\Steller20November\TagTesting20Nov2013\M4.DSG	11-1-2013	15:10:16	86340.000000	1726.800000	-0.027344	0.906250	-0.562500	0.325688	-0.405505	0.112844	2.899170	4.867554	-5.264282
C:\Users\cware\Desktop\Steller20November\TagTesting20Nov2013\M4.DSG	11-1-2013	15:10:16	86341.000000	1726.820000	0.011719	0.902344	-0.546875	0.325688	-0.404587	0.115596	1.327515	-3.067017	-5.432129
C:\Users\cware\Desktop\Steller20November\TagTesting20Nov2013\M4.DSG	11-1-2013	15:10:16	86342.000000	1726.840000	-0.019531	0.917969	-0.546875	0.324771	-0.404587	0.117431	2.365112	-0.869751	-4.501343
C:\Users\cware\Desktop\Steller20November\TagTesting20Nov2013\M4.DSG	11-1-2013	15:10:16	86343.000000	1726.860000	-0.023438	0.921875	-0.546875	0.324771	-0.404587	0.117431	3.570557	1.647949	-4.302979
C:\Users\cware\Desktop\Steller20November\TagTesting20Nov2013\M4.DSG	11-1-2013	15:10:16	86344.000000	1726.880000	-0.003906	0.941406	-0.562500	0.326606	-0.403670	0.120183	4.745483	-3.494263	-5.676270
C:\Users\cware\Desktop\Steller20November\TagTesting20Nov2013\M4.DSG	11-1-2013	15:10:16	86345.000000	1726.900000	-0.023438	0.902344	-0.542969	0.324771	-0.403670	0.122936	2.456665	-6.027222	-7.278442
C:\Users\cware\Desktop\Steller20November\TagTesting20Nov2013\M4.DSG	11-1-2013	15:10:16	86346.000000	1726.920000	0.000000	0.898438	-0.546875	0.324771	-0.404587	0.125688	3.814697	4.501343	-6.927490
C:\Users\cware\Desktop\Steller20November\TagTesting20Nov2013\M4.DSG	11-1-2013	15:10:16	86347.000000	1726.940000	-0.003906	0.921875	-0.570313	0.323853	-0.403670	0.125688	3.417969	-6.744385	-7.553101
C:\Users\cware\Desktop\Steller20November\TagTesting20Nov2013\M4.DSG	11-1-2013	15:10:16	86348.000000	1726.960000	-0.050781	0.890625	-0.566406	0.324771	-0.404587	0.128440	3.463745	-2.990723	-4.653931
C:\Users\cware\Desktop\Steller20November\TagTesting20Nov2013\M4.DSG	11-1-2013	15:10:16	86349.000000	1726.980000	-0.015625	0.894531	-0.578125	0.322936	-0.403670	0.128440	1.617432	8.499146	-3.448486
C:\Users\cware\Desktop\Steller20November\TagTesting20Nov2013\M4.DSG	11-1-2013	15:10:16	86350.000000	1727.000000	-0.031250	0.906250	-0.574219	0.323853	-0.404587	0.132110	1.495361	7.507324	-4.943848
C:\Users\cware\Desktop\Steller20November\TagTesting20Nov2013\M4.DSG	11-1-2013	15:10:16	86351.000000	1727.020000	0.031250	0.894531	-0.550781	0.322936	-0.402752	0.133028	3.997803	0.000000	-5.889893
C:\Users\cware\Desktop\Steller20November\TagTesting20Nov2013\M4.DSG	11-1-2013	15:10:16	86352.000000	1727.040000	-0.023438	0.890625	-0.558594	0.322018	-0.403670	0.135780	4.531860	0.015259	-6.622314
C:\Users\cware\Desktop\Steller20November\TagTesting20Nov2013\M4.DSG	11-1-2013	15:10:16	86353.000000	1727.060000	-0.003906	0.890625	-0.582031	0.322018	-0.402752	0.136697	3.952026	-3.387451	-7.949829
C:\Users\cware\Desktop\Steller20November\TagTesting20Nov2013\M4.DSG	11-1-2013	15:10:16	86354.000000	1727.080000	0.000000	0.917969	-0.593750	0.321101	-0.403670	0.138532	6.408691	7.171631	-7.781982
C:\Users\cware\Desktop\Steller20November\TagTesting20Nov2013\M4.DSG	11-1-2013	15:10:16	86355.000000	1727.100000	-0.046875	0.914063	-0.621094	0.320183	-0.402752	0.142202	6.622314	7.156372	-10.787964
C:\Users\cware\Desktop\Steller20November\TagTesting20Nov2013\M4.DSG	11-1-2013	15:10:16	86356.000000	1727.120000	0.007813	0.875000	-0.617188	0.320183	-0.402752	0.144037	8.224487	-2.243042	-9.826660
C:\Users\cware\Desktop\Steller20November\TagTesting20Nov2013\M4.DSG	11-1-2013	15:10:16	86357.000000	1727.140000	0.019531	0.832031	-0.582031	0.317431	-0.402752	0.147706	7.003784	-0.076294	-9.475708
C:\Users\cware\Desktop\Steller20November\TagTesting20Nov2013\M4.DSG	11-1-2013	15:10:16	86358.000000	1727.160000	0.019531	0.832031	-0.582031	0.317431	-0.402752	0.149541	7.293701	5.233765	-9.429932
C:\Users\cware\Desktop\Steller20November\TagTesting20Nov2013\M4.DSG	11-1-2013	15:10:16	86359.000000	1727.180000	-0.003906	0.894531	-0.605469	0.314679	-0.401835	0.154128	10.757446	-1.754761	-10.803223
C:\Users\cware\Desktop\Steller20November\TagTesting20Nov2013\M4.DSG	11-1-2013	15:10:16	86360.000000	1727.200000	0.007813	0.890625	-0.593750	0.314679	-0.401835	0.155046	8.590698	-2.883911	-10.742188
C:\Users\cware\Desktop\Steller20November\TagTesting20Nov2013\M4.DSG	11-1-2013	15:10:16	86361.000000	1727.220000	0.015625	0.863281	-0.605469	0.312844	-0.401835	0.158716	7.614136	1.754761	-9.017944
C:\Users\cware\Desktop\Steller20November\TagTesting20Nov2013\M4.DSG	11-1-2013	15:10:16	86362.000000	1727.240000	0.015625	0.847656	-0.593750	0.311009	-0.400000	0.160550	4.684448	2.136230	-7.171631
C:\Users\cware\Desktop\Steller20November\TagTesting20Nov2013\M4.DSG	11-1-2013	15:10:16	86363.000000	1727.260000	-0.007813	0.859375	-0.617188	0.311009	-0.400917	0.162385	1.998901	2.807617	-5.752563
C:\Users\cware\Desktop\Steller20November\TagTesting20Nov2013\M4.DSG	11-1-2013	15:10:16	86364.000000	1727.280000	0.015625	0.859375	-0.574219	0.311009	-0.400917	0.164220	-2.029419	-2.349854	-6.469727
C:\Users\cware\Desktop\Steller20November\TagTesting20Nov2013\M4.DSG	11-1-2013	15:10:16	86365.000000	1727.300000	0.050781	0.863281	-0.570313	0.311009	-0.400917	0.164220	-6.607056	-8.880615	-6.271362
C:\Users\cware\Desktop\Steller20November\TagTesting20Nov2013\M4.DSG	11-1-2013	15:10:16	86366.000000	1727.320000	0.003906	0.832031	-0.562500	0.311009	-0.400917	0.164220	-7.736206	-5.203247	-4.348755
C:\Users\cware\Desktop\Steller20November\TagTesting20Nov2013\M4.DSG	11-1-2013	15:10:16	86367.000000	1727.340000	0.003906	0.859375	-0.570313	0.311009	-0.400917	0.162385	-11.123657	-5.599976	-2.471924
C:\Users\cware\Desktop\Steller20November\TagTesting20Nov2013\M4.DSG	11-1-2013	15:10:16	86368.000000	1727.360000	0.003906	0.851563	-0.585938	0.311927	-0.401835	0.162385	-13.504028	-7.064819	-3.128052
C:\Users\cware\Desktop\Steller20November\TagTesting20Nov2013\M4.DSG	11-1-2013	15:10:16	86369.000000	1727.380000	0.003906	0.863281	-0.589844	0.311927	-0.402752	0.158716	-16.189575	-3.128052	-2.182007
C:\Users\cware\Desktop\Steller20November\TagTesting20Nov2013\M4.DSG	11-1-2013	15:10:16	86370.000000	1727.400000	-0.003906	0.863281	-0.574219	0.311009	-0.401835	0.157798	-18.203735	-8.453369	-1.449585
C:\Users\cware\Desktop\Steller20November\TagTesting20Nov2013\M4.DSG	11-1-2013	15:10:16	86371.000000	1727.420000	-0.011719	0.828125	-0.582031	0.312844	-0.403670	0.154128	-17.349243	-12.527466	-1.235962
C:\Users\cware\Desktop\Steller20November\TagTesting20Nov2013\M4.DSG	11-1-2013	15:10:16	86372.000000	1727.440000	-0.015625	0.820313	-0.554688	0.313761	-0.402752	0.151376	-18.936157	-4.837036	1.846313
C:\Users\cware\Desktop\Steller20November\TagTesting20Nov2013\M4.DSG	11-1-2013	15:10:16	86373.000000	1727.460000	0.023438	0.839844	-0.546875	0.314679	-0.404587	0.146789	-20.324707	-10.391235	2.014160
C:\Users\cware\Desktop\Steller20November\TagTesting20Nov2013\M4.DSG	11-1-2013	15:10:16	86374.000000	1727.480000	-0.003906	0.855469	-0.558594	0.316514	-0.402752	0.144954	-21.194458	-10.818481	3.601074
C:\Users\cware\Desktop\Steller20November\TagTesting20Nov2013\M4.DSG	11-1-2013	15:10:16	86375.000000	1727.500000	-0.007813	0.859375	-0.554688	0.317431	-0.403670	0.140367	-24.932861	-13.961792	4.974365
C:\Users\cware\Desktop\Steller20November\TagTesting20Nov2013\M4.DSG	11-1-2013	15:10:16	86376.000000	1727.520000	0.003906	0.875000	-0.539063	0.319266	-0.402752	0.135780	-27.069092	-8.697510	6.454468
C:\Users\cware\Desktop\Steller20November\TagTesting20Nov2013\M4.DSG	11-1-2013	15:10:16	86377.000000	1727.540000	-0.027344	0.863281	-0.554688	0.321101	-0.403670	0.134862	-28.610229	-11.138916	6.225586
C:\Users\cware\Desktop\Steller20November\TagTesting20Nov2013\M4.DSG	11-1-2013	15:10:16	86378.000000	1727.560000	-0.003906	0.855469	-0.550781	0.323853	-0.403670	0.127523	-30.715942	-9.979248	8.621216
C:\Users\cware\Desktop\Steller20November\TagTesting20Nov2013\M4.DSG	11-1-2013	15:10:16	86379.000000	1727.580000	-0.046875	0.851563	-0.535156	0.326606	-0.404587	0.123853	-32.775879	-9.704590	12.039185
C:\Users\cware\Desktop\Steller20November\TagTesting20Nov2013\M4.DSG	11-1-2013	15:10:16	86380.000000	1727.600000	-0.042969	0.855469	-0.546875	0.331193	-0.404587	0.115596	-35.171509	-12.023926	12.542725
C:\Users\cware\Desktop\Steller20November\TagTesting20Nov2013\M4.DSG	11-1-2013	15:10:16	86381.000000	1727.620000	-0.062500	0.871094	-0.535156	0.332110	-0.403670	0.111009	-37.246704	-14.999390	10.421753
C:\Users\cware\Desktop\Steller20November\TagTesting20Nov2013\M4.DSG	11-1-2013	15:10:16	86382.000000	1727.640000	-0.062500	0.886719	-0.539063	0.334862	-0.404587	0.101835	-33.950806	-17.242432	7.461548
C:\Users\cware\Desktop\Steller20November\TagTesting20Nov2013\M4.DSG	11-1-2013	15:10:16	86383.000000	1727.660000	-0.078125	0.859375	-0.535156	0.337615	-0.404587	0.099083	-31.494141	-16.265869	6.896973
C:\Users\cware\Desktop\Steller20November\TagTesting20Nov2013\M4.DSG	11-1-2013	15:10:16	86384.000000	1727.680000	-0.078125	0.859375	-0.535156	0.339450	-0.402752	0.090826	-34.881592	-15.228271	7.064819
C:\Users\cware\Desktop\Steller20November\TagTesting20Nov2013\M4.DSG	11-1-2013	15:10:16	86385.000000	1727.700000	-0.039063	0.929688	-0.582031	0.343119	-0.403670	0.086239	-41.244507	-32.150269	8.850098
C:\Users\cware\Desktop\Steller20November\TagTesting20Nov2013\M4.DSG	11-1-2013	15:10:16	86386.000000	1727.720000	-0.085938	0.925781	-0.652344	0.345872	-0.402752	0.074312	-46.707153	-32.150269	11.001587
C:\Users\cware\Desktop\Steller20November\TagTesting20Nov2013\M4.DSG	11-1-2013	15:10:16	86387.000000	1727.740000	-0.105469	0.882813	-0.574219	0.346789	-0.403670	0.066972	-46.630859	-29.983521	11.627197
C:\Users\cware\Desktop\Steller20November\TagTesting20Nov2013\M4.DSG	11-1-2013	15:10:16	86388.000000	1727.760000	-0.101563	0.851563	-0.500000	0.349541	-0.402752	0.054128	-46.081543	-29.418945	10.055542
C:\Users\cware\Desktop\Steller20November\TagTesting20Nov2013\M4.DSG	11-1-2013	15:10:16	86389.000000	1727.780000	-0.132813	0.835938	-0.449219	0.353211	-0.402752	0.048624	-46.264648	-28.762817	8.712769
C:\Users\cware\Desktop\Steller20November\TagTesting20Nov2013\M4.DSG	11-1-2013	15:10:16	86390.000000	1727.800000	-0.175781	0.871094	-0.453125	0.354128	-0.402752	0.042202	-42.938232	-19.226074	9.429932
C:\Users\cware\Desktop\Steller20November\TagTesting20Nov2013\M4.DSG	11-1-2013	15:10:16	86391.000000	1727.820000	-0.164063	0.902344	-0.437500	0.355963	-0.400917	0.030275	-45.486450	-7.766724	9.353638
C:\Users\cware\Desktop\Steller20November\TagTesting20Nov2013\M4.DSG	11-1-2013	15:10:16	86392.000000	1727.840000	-0.109375	0.960938	-0.457031	0.357798	-0.400000	0.025688	-47.592163	-12.496948	9.124756
C:\Users\cware\Desktop\Steller20November\TagTesting20Nov2013\M4.DSG	11-1-2013	15:10:16	86393.000000	1727.860000	-0.085938	0.976563	-0.464844	0.360550	-0.398165	0.012844	-48.400879	-11.505127	9.140015
C:\Users\cware\Desktop\Steller20November\TagTesting20Nov2013\M4.DSG	11-1-2013	15:10:16	86394.000000	1727.880000	-0.097656	0.972656	-0.476563	0.362385	-0.398165	0.008257	-48.782349	-2.593994	9.613037
C:\Users\cware\Desktop\Steller20November\TagTesting20Nov2013\M4.DSG	11-1-2013	15:10:16	86395.000000	1727.900000	-0.066406	0.980469	-0.460938	0.366055	-0.393578	-0.004587	-41.351318	9.460449	6.774902
C:\Users\cware\Desktop\Steller20November\TagTesting20Nov2013\M4.DSG	11-1-2013	15:10:16	86396.000000	1727.920000	0.003906	0.976563	-0.445313	0.367890	-0.393578	-0.007339	-35.064697	10.955811	3.479004
C:\Users\cware\Desktop\Steller20November\TagTesting20Nov2013\M4.DSG	11-1-2013	15:10:16	86397.000000	1727.940000	0.035156	0.957031	-0.460938	0.369725	-0.391743	-0.014679	-27.511597	11.764526	3.173828
C:\Users\cware\Desktop\Steller20November\TagTesting20Nov2013\M4.DSG	11-1-2013	15:10:16	86398.000000	1727.960000	0.050781	0.953125	-0.453125	0.369725	-0.389908	-0.016514	-28.167725	14.083862	2.319336
C:\Users\cware\Desktop\Steller20November\TagTesting20Nov2013\M4.DSG	11-1-2013	15:10:16	86399.000000	1727.980000	0.058594	0.941406	-0.421875	0.371560	-0.388073	-0.022018	-33.660889	13.290405	2.380371
C:\Users\cware\Desktop\Steller20November\TagTesting20Nov2013\M4.DSG	11-1-2013	15:10:16	86400.000000	1728.000000	0.054688	0.937500	-0.433594	0.374312	-0.387156	-0.026606	-35.293579	9.963989	3.753662
C:\Users\cware\Desktop\Steller20November\TagTesting20Nov2013\M4.DSG	11-1-2013	15:10:16	86401.000000	1728.020000	0.074219	0.910156	-0.402344	0.376147	-0.385321	-0.032110	-35.858154	13.778687	5.767822
C:\Users\cware\Desktop\Steller20November\TagTesting20Nov2013\M4.DSG	11-1-2013	15:10:16	86402.000000	1728.040000	0.070313	0.929688	-0.417969	0.377064	-0.384404	-0.035780	-34.194946	21.606445	9.094238
C:\Users\cware\Desktop\Steller20November\TagTesting20Nov2013\M4.DSG	11-1-2013	15:10:16	86403.000000	1728.060000	0.097656	0.957031	-0.359375	0.382569	-0.381651	-0.044037	-39.138794	8.651733	11.703491
C:\Users\cware\Desktop\Steller20November\TagTesting20Nov2013\M4.DSG	11-1-2013	15:10:16	86404.000000	1728.080000	0.085938	1.031250	-0.351563	0.384404	-0.378899	-0.046789	-41.656494	11.520386	15.731812
C:\Users\cware\Desktop\Steller20November\TagTesting20Nov2013\M4.DSG	11-1-2013	15:10:16	86405.000000	1728.100000	0.050781	1.062500	-0.316406	0.388991	-0.375229	-0.056881	-43.777466	-11.611938	11.550903
C:\Users\cware\Desktop\Steller20November\TagTesting20Nov2013\M4.DSG	11-1-2013	15:10:16	86406.000000	1728.120000	0.042969	1.132813	-0.343750	0.390826	-0.373394	-0.062385	-33.508301	17.013550	16.647339
C:\Users\cware\Desktop\Steller20November\TagTesting20Nov2013\M4.DSG	11-1-2013	15:10:16	86407.000000	1728.140000	-0.003906	1.140625	-0.328125	0.397248	-0.370642	-0.065138	-14.892578	0.991821	12.924194
C:\Users\cware\Desktop\Steller20November\TagTesting20Nov2013\M4.DSG	11-1-2013	15:10:16	86408.000000	1728.160000	-0.011719	1.140625	-0.402344	0.398165	-0.368807	-0.066972	-7.629395	-9.552002	6.469727
C:\Users\cware\Desktop\Steller20November\TagTesting20Nov2013\M4.DSG	11-1-2013	15:10:16	86409.000000	1728.180000	-0.093750	1.113281	-0.523438	0.400000	-0.368807	-0.065138	10.421753	-11.703491	-5.371094
C:\Users\cware\Desktop\Steller20November\TagTesting20Nov2013\M4.DSG	11-1-2013	15:10:16	86410.000000	1728.200000	-0.347656	1.144531	-0.527344	0.398165	-0.368807	-0.060550	30.441284	5.905151	-30.960083
C:\Users\cware\Desktop\Steller20November\TagTesting20Nov2013\M4.DSG	11-1-2013	15:10:16	86411.000000	1728.220000	-0.378906	1.140625	-0.320313	0.396330	-0.377064	-0.045872	41.809082	34.606934	-63.156128
C:\Users\cware\Desktop\Steller20November\TagTesting20Nov2013\M4.DSG	11-1-2013	15:10:16	86412.000000	1728.240000	-0.378906	1.140625	-0.320313	0.382569	-0.381651	-0.035780	45.059204	71.380615	-78.750610
C:\Users\cware\Desktop\Steller20November\TagTesting20Nov2013\M4.DSG	11-1-2013	15:10:16	86413.000000	1728.260000	0.019531	1.085938	-0.175781	0.374312	-0.386239	-0.027523	61.935425	60.485840	-101.806641
C:\Users\cware\Desktop\Steller20November\TagTesting20Nov2013\M4.DSG	11-1-2013	15:10:16	86414.000000	1728.280000	0.152344	1.070313	-0.378906	0.353211	-0.396330	-0.003670	91.888428	41.015625	-122.100830
C:\Users\cware\Desktop\Steller20November\TagTesting20Nov2013\M4.DSG	11-1-2013	15:10:16	86415.000000	1728.300000	0.167969	1.136719	-0.503906	0.338532	-0.401835	0.011009	106.140137	10.040283	-136.749268
C:\Users\cware\Desktop\Steller20November\TagTesting20Nov2013\M4.DSG	11-1-2013	15:10:16	86416.000000	1728.320000	0.000000	1.195313	-0.687500	0.305505	-0.411927	0.041284	95.031738	17.288208	-139.862061
C:\Users\cware\Desktop\Steller20November\TagTesting20Nov2013\M4.DSG	11-1-2013	15:10:16	86417.000000	1728.340000	-0.054688	1.289063	-0.683594	0.287156	-0.413761	0.054128	53.802490	20.080566	-137.237549
C:\Users\cware\Desktop\Steller20November\TagTesting20Nov2013\M4.DSG	11-1-2013	15:10:16	86418.000000	1728.360000	-0.109375	1.386719	-0.589844	0.253211	-0.419266	0.069725	20.370483	24.642944	-131.225586
C:\Users\cware\Desktop\Steller20November\TagTesting20Nov2013\M4.DSG	11-1-2013	15:10:16	86419.000000	1728.380000	-0.078125	1.312500	-0.574219	0.237615	-0.422018	0.070642	-8.377075	39.291382	-123.550415
C:\Users\cware\Desktop\Steller20November\TagTesting20Nov2013\M4.DSG	11-1-2013	15:10:16	86420.000000	1728.400000	-0.015625	1.175781	-0.531250	0.205505	-0.422936	0.069725	-28.854370	38.024902	-120.651245
C:\Users\cware\Desktop\Steller20November\TagTesting20Nov2013\M4.DSG	11-1-2013	15:10:16	86421.000000	1728.420000	0.023438	1.074219	-0.597656	0.188991	-0.422936	0.065138	-50.231934	29.541016	-118.026733
C:\Users\cware\Desktop\Steller20November\TagTesting20Nov2013\M4.DSG	11-1-2013	15:10:16	86422.000000	1728.440000	-0.019531	0.988281	-0.652344	0.160550	-0.422936	0.052294	-49.255371	39.855957	-116.455078
C:\Users\cware\Desktop\Steller20November\TagTesting20Nov2013\M4.DSG	11-1-2013	15:10:16	86423.000000	1728.460000	-0.027344	0.980469	-0.675781	0.145872	-0.422018	0.045872	-34.439087	60.836792	-112.045288
C:\Users\cware\Desktop\Steller20November\TagTesting20Nov2013\M4.DSG	11-1-2013	15:10:16	86424.000000	1728.480000	0.015625	1.042969	-0.664063	0.119266	-0.417431	0.034862	-22.445679	69.702148	-99.899292
C:\Users\cware\Desktop\Steller20November\TagTesting20Nov2013\M4.DSG	11-1-2013	15:10:16	86425.000000	1728.500000	0.117188	1.050781	-0.667969	0.107339	-0.414679	0.030275	-38.833618	83.328247	-82.992554
C:\Users\cware\Desktop\Steller20November\TagTesting20Nov2013\M4.DSG	11-1-2013	15:10:16	86426.000000	1728.520000	0.343750	1.031250	-0.609375	0.097248	-0.412844	0.024771	-55.648804	74.768066	-76.187134
C:\Users\cware\Desktop\Steller20November\TagTesting20Nov2013\M4.DSG	11-1-2013	15:10:16	86427.000000	1728.540000	0.500000	1.066406	-0.554688	0.080734	-0.408257	0.003670	-69.946289	61.965942	-77.102661
C:\Users\cware\Desktop\Steller20November\TagTesting20Nov2013\M4.DSG	11-1-2013	15:10:16	86428.000000	1728.560000	0.546875	1.101563	-0.484375	0.072477	-0.404587	-0.003670	-64.483643	60.424805	-79.940796
C:\Users\cware\Desktop\Steller20November\TagTesting20Nov2013\M4.DSG	11-1-2013	15:10:16	86429.000000	1728.580000	0.546875	1.101563	-0.476563	0.055046	-0.397248	-0.025688	-53.161621	57.739258	-83.755493
C:\Users\cware\Desktop\Steller20November\TagTesting20Nov2013\M4.DSG	11-1-2013	15:10:16	86430.000000	1728.600000	0.527344	1.058594	-0.480469	0.045872	-0.394495	-0.033945	-37.307739	68.756104	-82.275391
C:\Users\cware\Desktop\Steller20November\TagTesting20Nov2013\M4.DSG	11-1-2013	15:10:16	86431.000000	1728.620000	0.585938	1.019531	-0.468750	0.030275	-0.383486	-0.046789	-33.187866	74.813843	-84.136963
C:\Users\cware\Desktop\Steller20November\TagTesting20Nov2013\M4.DSG	11-1-2013	15:10:16	86432.000000	1728.640000	0.628906	0.976563	-0.417969	0.022936	-0.381651	-0.056881	-39.108276	69.366455	-83.206177
C:\Users\cware\Desktop\Steller20November\TagTesting20Nov2013\M4.DSG	11-1-2013	15:10:16	86433.000000	1728.660000	0.636719	0.984375	-0.335938	0.007339	-0.370642	-0.071560	-45.410156	70.770264	-74.203491
C:\Users\cware\Desktop\Steller20November\TagTesting20Nov2013\M4.DSG	11-1-2013	15:10:16	86434.000000	1728.680000	0.632813	0.914063	-0.296875	0.002752	-0.366972	-0.080734	-61.614990	68.237305	-66.696167
C:\Users\cware\Desktop\Steller20November\TagTesting20Nov2013\M4.DSG	11-1-2013	15:10:16	86435.000000	1728.700000	0.718750	0.843750	-0.210938	-0.007339	-0.355963	-0.101835	-73.608398	62.500000	-55.694580
C:\Users\cware\Desktop\Steller20November\TagTesting20Nov2013\M4.DSG	11-1-2013	15:10:16	86436.000000	1728.720000	0.718750	0.781250	-0.144531	-0.010092	-0.348624	-0.114679	-76.568604	46.142578	-45.608521
C:\Users\cware\Desktop\Steller20November\TagTesting20Nov2013\M4.DSG	11-1-2013	15:10:16	86437.000000	1728.740000	0.835938	0.714844	-0.109375	-0.016514	-0.338532	-0.135780	-72.265625	35.308838	-39.810181
C:\Users\cware\Desktop\Steller20November\TagTesting20Nov2013\M4.DSG	11-1-2013	15:10:16	86438.000000	1728.760000	0.835938	0.714844	-0.109375	-0.018349	-0.333028	-0.145872	-68.969727	35.797119	-35.278320
C:\Users\cware\Desktop\Steller20November\TagTesting20Nov2013\M4.DSG	11-1-2013	15:10:16	86439.000000	1728.780000	0.871094	0.796875	0.000000	-0.020183	-0.324771	-0.164220	-70.724487	29.998779	-32.379150
C:\Users\cware\Desktop\Steller20November\TagTesting20Nov2013\M4.DSG	11-1-2013	15:10:16	86440.000000	1728.800000	0.839844	0.792969	0.050781	-0.022018	-0.318349	-0.173394	-72.616577	21.957397	-26.840210
C:\Users\cware\Desktop\Steller20November\TagTesting20Nov2013\M4.DSG	11-1-2013	15:10:16	86441.000000	1728.820000	0.742188	0.792969	0.019531	-0.022936	-0.309174	-0.191743	-69.320679	32.302856	-11.993408
C:\Users\cware\Desktop\Steller20November\TagTesting20Nov2013\M4.DSG	11-1-2013	15:10:16	86442.000000	1728.840000	0.781250	0.769531	0.058594	-0.022936	-0.304587	-0.200917	-58.883667	19.866943	-9.277344
C:\Users\cware\Desktop\Steller20November\TagTesting20Nov2013\M4.DSG	11-1-2013	15:10:16	86443.000000	1728.860000	0.718750	0.781250	0.070313	-0.019266	-0.296330	-0.215596	-50.735474	23.345947	-8.697510
C:\Users\cware\Desktop\Steller20November\TagTesting20Nov2013\M4.DSG	11-1-2013	15:10:16	86444.000000	1728.880000	0.718750	0.750000	0.125000	-0.019266	-0.295413	-0.220183	-44.311523	33.233643	-12.023926
C:\Users\cware\Desktop\Steller20November\TagTesting20Nov2013\M4.DSG	11-1-2013	15:10:16	86445.000000	1728.900000	0.796875	0.781250	0.121094	-0.015596	-0.288073	-0.233028	-32.135010	34.133911	-15.121460
C:\Users\cware\Desktop\Steller20November\TagTesting20Nov2013\M4.DSG	11-1-2013	15:10:16	86446.000000	1728.920000	0.812500	0.746094	0.152344	-0.016514	-0.284404	-0.236697	-32.119751	7.949829	-22.079468
C:\Users\cware\Desktop\Steller20November\TagTesting20Nov2013\M4.DSG	11-1-2013	15:10:16	86447.000000	1728.940000	0.761719	0.761719	0.167969	-0.019266	-0.280734	-0.240367	-19.027710	6.454468	-27.587891
C:\Users\cware\Desktop\Steller20November\TagTesting20Nov2013\M4.DSG	11-1-2013	15:10:16	86448.000000	1728.960000	0.726563	0.730469	0.113281	-0.020183	-0.277982	-0.242202	-9.704590	11.596680	-24.383545
C:\Users\cware\Desktop\Steller20November\TagTesting20Nov2013\M4.DSG	11-1-2013	15:10:16	86449.000000	1728.980000	0.742188	0.777344	0.121094	-0.021101	-0.276147	-0.242202	3.982544	6.881714	-27.450562
C:\Users\cware\Desktop\Steller20November\TagTesting20Nov2013\M4.DSG	11-1-2013	15:10:16	86450.000000	1729.000000	0.714844	0.753906	0.152344	-0.023853	-0.277064	-0.241284	7.781982	1.892090	-31.204224
C:\Users\cware\Desktop\Steller20November\TagTesting20Nov2013\M4.DSG	11-1-2013	15:10:16	86451.000000	1729.020000	0.726563	0.730469	0.144531	-0.025688	-0.276147	-0.238532	17.623901	3.814697	-32.531738
C:\Users\cware\Desktop\Steller20November\TagTesting20Nov2013\M4.DSG	11-1-2013	15:10:16	86452.000000	1729.040000	0.742188	0.730469	0.175781	-0.031193	-0.276147	-0.234862	23.468018	0.015259	-33.996582
C:\Users\cware\Desktop\Steller20November\TagTesting20Nov2013\M4.DSG	11-1-2013	15:10:16	86453.000000	1729.060000	0.738281	0.695313	0.203125	-0.034862	-0.275229	-0.232110	18.371582	-0.076294	-36.331177
C:\Users\cware\Desktop\Steller20November\TagTesting20Nov2013\M4.DSG	11-1-2013	15:10:16	86454.000000	1729.080000	0.777344	0.703125	0.195313	-0.041284	-0.275229	-0.227523	22.613525	-7.003784	-36.666870
C:\Users\cware\Desktop\Steller20November\TagTesting20Nov2013\M4.DSG	11-1-2013	15:10:16	86455.000000	1729.100000	0.750000	0.707031	0.148438	-0.043119	-0.276147	-0.222936	31.326294	2.685547	-30.181885
C:\Users\cware\Desktop\Steller20November\TagTesting20Nov2013\M4.DSG	11-1-2013	15:10:16	86456.000000	1729.120000	0.750000	0.687500	0.144531	-0.047706	-0.277982	-0.217431	36.544800	10.177612	-28.930664
C:\Users\cware\Desktop\Steller20November\TagTesting20Nov2013\M4.DSG	11-1-2013	15:10:16	86457.000000	1729.140000	0.843750	0.695313	0.144531	-0.050459	-0.279817	-0.212844	41.259766	-4.425049	-30.151367
C:\Users\cware\Desktop\Steller20November\TagTesting20Nov2013\M4.DSG	11-1-2013	15:10:16	86458.000000	1729.160000	0.781250	0.667969	0.085938	-0.053211	-0.283486	-0.202752	46.875000	1.602173	-20.462036
C:\Users\cware\Desktop\Steller20November\TagTesting20Nov2013\M4.DSG	11-1-2013	15:10:16	86459.000000	1729.180000	0.753906	0.640625	0.105469	-0.055046	-0.286239	-0.197248	53.604126	6.088257	-9.811401
C:\Users\cware\Desktop\Steller20November\TagTesting20Nov2013\M4.DSG	11-1-2013	15:10:16	86460.000000	1729.200000	0.773438	0.632813	0.148438	-0.054128	-0.292661	-0.186239	50.384521	5.325317	-2.365112
C:\Users\cware\Desktop\Steller20November\TagTesting20Nov2013\M4.DSG	11-1-2013	15:10:16	86461.000000	1729.220000	0.812500	0.621094	0.164063	-0.053211	-0.295413	-0.181651	49.133301	-1.327515	-2.029419
C:\Users\cware\Desktop\Steller20November\TagTesting20Nov2013\M4.DSG	11-1-2013	15:10:16	86462.000000	1729.240000	0.847656	0.671875	0.148438	-0.053211	-0.302752	-0.167890	49.758911	-12.451172	-5.310059
C:\Users\cware\Desktop\Steller20November\TagTesting20Nov2013\M4.DSG	11-1-2013	15:10:16	86463.000000	1729.260000	0.832031	0.683594	0.144531	-0.055046	-0.304587	-0.160550	45.471191	-15.670776	-10.879517
C:\Users\cware\Desktop\Steller20November\TagTesting20Nov2013\M4.DSG	11-1-2013	15:10:16	86464.000000	1729.280000	0.847656	0.671875	0.117188	-0.055046	-0.310092	-0.154128	45.318604	-33.264160	-19.195557
C:\Users\cware\Desktop\Steller20November\TagTesting20Nov2013\M4.DSG	11-1-2013	15:10:16	86465.000000	1729.300000	0.726563	0.648438	0.035156	-0.060550	-0.311927	-0.139450	46.813965	-29.022217	-23.132324
C:\Users\cware\Desktop\Steller20November\TagTesting20Nov2013\M4.DSG	11-1-2013	15:10:16	86466.000000	1729.320000	0.726563	0.648438	0.035156	-0.063303	-0.311927	-0.132110	44.723511	-32.440186	-25.146484
C:\Users\cware\Desktop\Steller20November\TagTesting20Nov2013\M4.DSG	11-1-2013	15:10:16	86467.000000	1729.340000	0.757813	0.585938	0.035156	-0.069725	-0.314679	-0.117431	42.633057	-31.692505	-23.834229
C:\Users\cware\Desktop\Steller20November\TagTesting20Nov2013\M4.DSG	11-1-2013	15:10:16	86468.000000	1729.360000	0.785156	0.570313	0.000000	-0.073394	-0.315596	-0.110092	44.494629	-18.630981	-22.094727
C:\Users\cware\Desktop\Steller20November\TagTesting20Nov2013\M4.DSG	11-1-2013	15:10:16	86469.000000	1729.380000	0.792969	0.589844	-0.035156	-0.078899	-0.316514	-0.095413	40.878296	-20.217896	-18.066406
C:\Users\cware\Desktop\Steller20November\TagTesting20Nov2013\M4.DSG	11-1-2013	15:10:16	86470.000000	1729.400000	0.792969	0.652344	-0.062500	-0.079817	-0.316514	-0.088991	36.392212	-22.598267	-19.927979
C:\Users\cware\Desktop\Steller20November\TagTesting20Nov2013\M4.DSG	11-1-2013	15:10:16	86471.000000	1729.420000	0.835938	0.703125	-0.062500	-0.085321	-0.318349	-0.076147	36.987305	-33.142090	-19.180298
C:\Users\cware\Desktop\Steller20November\TagTesting20Nov2013\M4.DSG	11-1-2013	15:10:16	86472.000000	1729.440000	0.753906	0.679688	-0.097656	-0.087156	-0.319266	-0.068807	35.339355	-29.098511	-16.189575
C:\Users\cware\Desktop\Steller20November\TagTesting20Nov2013\M4.DSG	11-1-2013	15:10:16	86473.000000	1729.460000	0.726563	0.667969	-0.093750	-0.090826	-0.320183	-0.054128	51.177979	-18.020630	-12.054443
C:\Users\cware\Desktop\Steller20November\TagTesting20Nov2013\M4.DSG	11-1-2013	15:10:16	86474.000000	1729.480000	0.710938	0.667969	-0.109375	-0.091743	-0.321101	-0.046789	54.779053	-12.542725	-15.258789
C:\Users\cware\Desktop\Steller20November\TagTesting20Nov2013\M4.DSG	11-1-2013	15:10:16	86475.000000	1729.500000	0.753906	0.644531	-0.085938	-0.096330	-0.322018	-0.032110	57.220459	-7.125854	-23.590088
C:\Users\cware\Desktop\Steller20November\TagTesting20Nov2013\M4.DSG	11-1-2013	15:10:16	86476.000000	1729.520000	0.792969	0.582031	-0.105469	-0.098165	-0.322018	-0.023853	53.558350	-8.682251	-27.862549
C:\Users\cware\Desktop\Steller20November\TagTesting20Nov2013\M4.DSG	11-1-2013	15:10:16	86477.000000	1729.540000	0.773438	0.589844	-0.101563	-0.103670	-0.320183	-0.010092	52.780151	-8.911133	-33.294678
C:\Users\cware\Desktop\Steller20November\TagTesting20Nov2013\M4.DSG	11-1-2013	15:10:16	86478.000000	1729.560000	0.851563	0.578125	-0.136719	-0.106422	-0.318349	-0.001835	53.726196	-13.000488	-37.658691
C:\Users\cware\Desktop\Steller20November\TagTesting20Nov2013\M4.DSG	11-1-2013	15:10:16	86479.000000	1729.580000	0.824219	0.566406	-0.167969	-0.113761	-0.314679	0.011927	49.362183	-16.113281	-50.903320
C:\Users\cware\Desktop\Steller20November\TagTesting20Nov2013\M4.DSG	11-1-2013	15:10:16	86480.000000	1729.600000	0.839844	0.558594	-0.148438	-0.120183	-0.310092	0.020183	52.230835	-31.646729	-55.908203
C:\Users\cware\Desktop\Steller20November\TagTesting20Nov2013\M4.DSG	11-1-2013	15:10:16	86481.000000	1729.620000	0.777344	0.511719	-0.160156	-0.130275	-0.303670	0.037615	52.368164	-33.889771	-56.823730
C:\Users\cware\Desktop\Steller20November\TagTesting20Nov2013\M4.DSG	11-1-2013	15:10:16	86482.000000	1729.640000	0.757813	0.507813	-0.167969	-0.135780	-0.299083	0.044954	47.363281	-22.445679	-58.059692
C:\Users\cware\Desktop\Steller20November\TagTesting20Nov2013\M4.DSG	11-1-2013	15:10:16	86483.000000	1729.660000	0.757813	0.472656	-0.222656	-0.145872	-0.289908	0.059633	44.403076	-24.993896	-52.658081
C:\Users\cware\Desktop\Steller20November\TagTesting20Nov2013\M4.DSG	11-1-2013	15:10:16	86484.000000	1729.680000	0.773438	0.445313	-0.250000	-0.150459	-0.286239	0.067890	49.530029	-19.500732	-47.668457
C:\Users\cware\Desktop\Steller20November\TagTesting20Nov2013\M4.DSG	11-1-2013	15:10:16	86485.000000	1729.700000	0.777344	0.449219	-0.246094	-0.157798	-0.277982	0.081651	51.605225	-14.862061	-46.722412
C:\Users\cware\Desktop\Steller20November\TagTesting20Nov2013\M4.DSG	11-1-2013	15:10:16	86486.000000	1729.720000	0.800781	0.453125	-0.250000	-0.162385	-0.274312	0.088991	40.985107	-20.767212	-44.876099
C:\Users\cware\Desktop\Steller20November\TagTesting20Nov2013\M4.DSG	11-1-2013	15:10:16	86487.000000	1729.740000	0.753906	0.445313	-0.265625	-0.165138	-0.266055	0.094495	33.187866	-19.622803	-42.434692
C:\Users\cware\Desktop\Steller20November\TagTesting20Nov2013\M4.DSG	11-1-2013	15:10:16	86488.000000	1729.760000	0.781250	0.398438	-0.312500	-0.171560	-0.262385	0.104587	31.799316	-13.671875	-38.589478
C:\Users\cware\Desktop\Steller20November\TagTesting20Nov2013\M4.DSG	11-1-2013	15:10:16	86489.000000	1729.780000	0.777344	0.386719	-0.312500	-0.173394	-0.258716	0.111009	36.270142	-13.305664	-37.124634
C:\Users\cware\Desktop\Steller20November\TagTesting20Nov2013\M4.DSG	11-1-2013	15:10:16	86490.000000	1729.800000	0.785156	0.445313	-0.335938	-0.178899	-0.250459	0.122018	36.773682	-20.355225	-39.108276
C:\Users\cware\Desktop\Steller20November\TagTesting20Nov2013\M4.DSG	11-1-2013	15:10:16	86491.000000	1729.820000	0.804688	0.468750	-0.378906	-0.181651	-0.247706	0.127523	36.697388	-19.302368	-38.589478
C:\Users\cware\Desktop\Steller20November\TagTesting20Nov2013\M4.DSG	11-1-2013	15:10:16	86492.000000	1729.840000	0.804688	0.468750	-0.378906	-0.188073	-0.238532	0.138532	37.170410	-18.234253	-42.587280
C:\Users\cware\Desktop\Steller20November\TagTesting20Nov2013\M4.DSG	11-1-2013	15:10:16	86493.000000	1729.860000	0.828125	0.417969	-0.375000	-0.190826	-0.233945	0.144037	38.574219	-25.695801	-50.338745
C:\Users\cware\Desktop\Steller20November\TagTesting20Nov2013\M4.DSG	11-1-2013	15:10:16	86494.000000	1729.880000	0.785156	0.375000	-0.300781	-0.196330	-0.222936	0.156881	43.151855	-22.140503	-51.910400
C:\Users\cware\Desktop\Steller20November\TagTesting20Nov2013\M4.DSG	11-1-2013	15:10:16	86495.000000	1729.900000	0.765625	0.371094	-0.316406	-0.201835	-0.215596	0.164220	51.132202	-17.044067	-56.686401
C:\Users\cware\Desktop\Steller20November\TagTesting20Nov2013\M4.DSG	11-1-2013	15:10:16	86496.000000	1729.920000	0.824219	0.371094	-0.343750	-0.209174	-0.201835	0.176147	45.715332	-12.634277	-61.004639
C:\Users\cware\Desktop\Steller20November\TagTesting20Nov2013\M4.DSG	11-1-2013	15:10:16	86497.000000	1729.940000	0.894531	0.429688	-0.351563	-0.213761	-0.195413	0.179817	30.593872	-17.654419	-64.666748
C:\Users\cware\Desktop\Steller20November\TagTesting20Nov2013\M4.DSG	11-1-2013	15:10:16	86498.000000	1729.960000	0.921875	0.398438	-0.347656	-0.221101	-0.179817	0.188991	25.588989	-24.032593	-63.659668
C:\Users\cware\Desktop\Steller20November\TagTesting20Nov2013\M4.DSG	11-1-2013	15:10:16	86499.000000	1729.980000	0.921875	0.359375	-0.328125	-0.224771	-0.171560	0.193578	29.083252	-28.350830	-59.188843
C:\Users\cware\Desktop\Steller20November\TagTesting20Nov2013\M4.DSG	11-1-2013	15:10:16	86500.000000	1730.000000	0.859375	0.312500	-0.332031	-0.227523	-0.157798	0.207339	44.525146	-36.437988	-60.287476
C:\Users\cware\Desktop\Steller20November\TagTesting20Nov2013\M4.DSG	11-1-2013	15:10:16	86501.000000	1730.020000	0.808594	0.234375	-0.347656	-0.233028	-0.149541	0.217431	75.683594	-42.465210	-62.896729
C:\Users\cware\Desktop\Steller20November\TagTesting20Nov2013\M4.DSG	11-1-2013	15:10:16	86502.000000	1730.040000	0.808594	0.156250	-0.371094	-0.236697	-0.138532	0.227523	90.408325	-48.858643	-71.395874
C:\Users\cware\Desktop\Steller20November\TagTesting20Nov2013\M4.DSG	11-1-2013	15:10:16	86503.000000	1730.060000	0.757813	0.113281	-0.500000	-0.241284	-0.112844	0.249541	91.186523	-50.079346	-75.942993
C:\Users\cware\Desktop\Steller20November\TagTesting20Nov2013\M4.DSG	11-1-2013	15:10:16	86504.000000	1730.080000	0.957031	0.144531	-0.500000	-0.245872	-0.100000	0.259633	81.161499	-82.824707	-78.933716
C:\Users\cware\Desktop\Steller20November\TagTesting20Nov2013\M4.DSG	11-1-2013	15:10:16	86505.000000	1730.100000	0.675781	0.128906	-0.621094	-0.248624	-0.074312	0.284404	74.523926	-47.866821	-70.602417
C:\Users\cware\Desktop\Steller20November\TagTesting20Nov2013\M4.DSG	11-1-2013	15:10:16	86506.000000	1730.120000	0.710938	0.085938	-0.640625	-0.248624	-0.061468	0.295413	61.309814	-38.467407	-66.543579
C:\Users\cware\Desktop\Steller20November\TagTesting20Nov2013\M4.DSG	11-1-2013	15:10:16	86507.000000	1730.140000	0.683594	0.046875	-0.628906	-0.251376	-0.039450	0.307339	47.119141	-4.974365	-66.223145
C:\Users\cware\Desktop\Steller20November\TagTesting20Nov2013\M4.DSG	11-1-2013	15:10:16	86508.000000	1730.160000	0.730469	0.011719	-0.566406	-0.254128	-0.030275	0.308257	35.598755	-3.143311	-68.679810
C:\Users\cware\Desktop\Steller20November\TagTesting20Nov2013\M4.DSG	11-1-2013	15:10:16	86509.000000	1730.180000	0.785156	0.007813	-0.578125	-0.259633	-0.010092	0.312844	23.376465	-3.753662	-69.625854
C:\Users\cware\Desktop\Steller20November\TagTesting20Nov2013\M4.DSG	11-1-2013	15:10:16	86510.000000	1730.200000	0.710938	0.035156	-0.613281	-0.261468	-0.001835	0.312844	12.130737	11.199951	-66.665649
C:\Users\cware\Desktop\Steller20November\TagTesting20Nov2013\M4.DSG	11-1-2013	15:10:16	86511.000000	1730.220000	0.710938	0.046875	-0.632813	-0.266972	0.014679	0.309174	-1.449585	17.562866	-65.719604
C:\Users\cware\Desktop\Steller20November\TagTesting20Nov2013\M4.DSG	11-1-2013	15:10:16	86512.000000	1730.240000	0.710938	0.078125	-0.640625	-0.268807	0.022018	0.309174	-9.628296	17.776489	-65.765381
C:\Users\cware\Desktop\Steller20November\TagTesting20Nov2013\M4.DSG	11-1-2013	15:10:16	86513.000000	1730.260000	0.710938	0.093750	-0.609375	-0.275229	0.036697	0.302752	-16.693115	32.806396	-61.203003
C:\Users\cware\Desktop\Steller20November\TagTesting20Nov2013\M4.DSG	11-1-2013	15:10:16	86514.000000	1730.280000	0.710938	0.054688	-0.585938	-0.278899	0.042202	0.296330	-26.565552	27.450562	-58.242798
C:\Users\cware\Desktop\Steller20November\TagTesting20Nov2013\M4.DSG	11-1-2013	15:10:16	86515.000000	1730.300000	0.714844	0.023438	-0.585938	-0.285321	0.051376	0.288991	-36.911011	38.757324	-53.802490
C:\Users\cware\Desktop\Steller20November\TagTesting20Nov2013\M4.DSG	11-1-2013	15:10:16	86516.000000	1730.320000	0.718750	0.003906	-0.593750	-0.288991	0.055046	0.283486	-39.306641	36.514282	-51.040649
C:\Users\cware\Desktop\Steller20November\TagTesting20Nov2013\M4.DSG	11-1-2013	15:10:16	86517.000000	1730.340000	0.750000	-0.011719	-0.585938	-0.294495	0.063303	0.272477	-40.237427	37.231445	-46.936035
C:\Users\cware\Desktop\Steller20November\TagTesting20Nov2013\M4.DSG	11-1-2013	15:10:16	86518.000000	1730.360000	0.769531	-0.042969	-0.582031	-0.297248	0.064220	0.266055	-40.847778	37.384033	-44.647217
C:\Users\cware\Desktop\Steller20November\TagTesting20Nov2013\M4.DSG	11-1-2013	15:10:16	86519.000000	1730.380000	0.835938	-0.082031	-0.554688	-0.302752	0.070642	0.254128	-42.846680	43.441772	-45.104980
C:\Users\cware\Desktop\Steller20November\TagTesting20Nov2013\M4.DSG	11-1-2013	15:10:16	86520.000000	1730.400000	0.835938	-0.082031	-0.554688	-0.305505	0.074312	0.247706	-45.150757	39.886475	-45.684814
C:\Users\cware\Desktop\Steller20November\TagTesting20Nov2013\M4.DSG	11-1-2013	15:10:16	86521.000000	1730.420000	0.964844	-0.152344	-0.519531	-0.310092	0.080734	0.237615	-50.445557	27.542114	-44.097900
C:\Users\cware\Desktop\Steller20November\TagTesting20Nov2013\M4.DSG	11-1-2013	15:10:16	86522.000000	1730.440000	0.988281	-0.136719	-0.558594	-0.311009	0.082569	0.233945	-59.555054	6.851196	-38.665771
C:\Users\cware\Desktop\Steller20November\TagTesting20Nov2013\M4.DSG	11-1-2013	15:10:16	86523.000000	1730.460000	0.968750	-0.066406	-0.578125	-0.311009	0.085321	0.235780	-64.773560	-24.383545	-35.232544
C:\Users\cware\Desktop\Steller20November\TagTesting20Nov2013\M4.DSG	11-1-2013	15:10:16	86524.000000	1730.480000	0.921875	-0.078125	-0.656250	-0.311009	0.086239	0.238532	-76.705933	-30.883789	-43.731689
C:\Users\cware\Desktop\Steller20November\TagTesting20Nov2013\M4.DSG	11-1-2013	15:10:16	86525.000000	1730.500000	0.843750	-0.195313	-0.757813	-0.310092	0.088991	0.239450	-88.790894	-29.342651	-62.255859
C:\Users\cware\Desktop\Steller20November\TagTesting20Nov2013\M4.DSG	11-1-2013	15:10:16	86526.000000	1730.520000	0.652344	-0.296875	-0.789063	-0.310092	0.095413	0.243119	-94.680786	1.739502	-64.941406
C:\Users\cware\Desktop\Steller20November\TagTesting20Nov2013\M4.DSG	11-1-2013	15:10:16	86527.000000	1730.540000	0.562500	-0.289063	-0.761719	-0.311009	0.100000	0.241284	-93.170166	35.766602	-54.229736
C:\Users\cware\Desktop\Steller20November\TagTesting20Nov2013\M4.DSG	11-1-2013	15:10:16	86528.000000	1730.560000	0.640625	-0.222656	-0.625000	-0.316514	0.103670	0.230275	-85.174561	43.457031	-44.509888
C:\Users\cware\Desktop\Steller20November\TagTesting20Nov2013\M4.DSG	11-1-2013	15:10:16	86529.000000	1730.580000	0.707031	-0.105469	-0.578125	-0.319266	0.105505	0.222936	-68.664551	48.126221	-37.979126
C:\Users\cware\Desktop\Steller20November\TagTesting20Nov2013\M4.DSG	11-1-2013	15:10:16	86530.000000	1730.600000	0.753906	-0.027344	-0.589844	-0.322936	0.109174	0.207339	-61.477661	53.497314	-41.336060
C:\Users\cware\Desktop\Steller20November\TagTesting20Nov2013\M4.DSG	11-1-2013	15:10:16	86531.000000	1730.620000	0.886719	-0.078125	-0.503906	-0.325688	0.112844	0.200000	-47.378540	48.034668	-62.728882
C:\Users\cware\Desktop\Steller20November\TagTesting20Nov2013\M4.DSG	11-1-2013	15:10:16	86532.000000	1730.640000	0.945313	-0.265625	-0.460938	-0.328440	0.126606	0.186239	-44.067383	42.221069	-72.616577
C:\Users\cware\Desktop\Steller20November\TagTesting20Nov2013\M4.DSG	11-1-2013	15:10:16	86533.000000	1730.660000	0.988281	-0.445313	-0.328125	-0.331193	0.133028	0.180734	-56.579590	33.325195	-61.782837
C:\Users\cware\Desktop\Steller20November\TagTesting20Nov2013\M4.DSG	11-1-2013	15:10:16	86534.000000	1730.680000	1.050781	-0.746094	-0.300781	-0.332110	0.144954	0.172477	-76.156616	23.239136	-42.053223
C:\Users\cware\Desktop\Steller20November\TagTesting20Nov2013\M4.DSG	11-1-2013	15:10:16	86535.000000	1730.700000	1.164063	-0.871094	-0.359375	-0.332110	0.146789	0.170642	-89.523315	5.447388	-21.041870
C:\Users\cware\Desktop\Steller20November\TagTesting20Nov2013\M4.DSG	11-1-2013	15:10:16	86536.000000	1730.720000	1.265625	-0.820313	-0.492188	-0.331193	0.146789	0.167890	-109.436035	-19.699097	-16.662598
C:\Users\cware\Desktop\Steller20November\TagTesting20Nov2013\M4.DSG	11-1-2013	15:10:16	86537.000000	1730.740000	1.187500	-0.898438	-0.605469	-0.331193	0.145872	0.171560	-159.545898	-34.194946	-11.398315
C:\Users\cware\Desktop\Steller20November\TagTesting20Nov2013\M4.DSG	11-1-2013	15:10:16	86538.000000	1730.760000	0.941406	-0.925781	-0.746094	-0.328440	0.139450	0.171560	-178.833008	10.208130	8.666992
C:\Users\cware\Desktop\Steller20November\TagTesting20Nov2013\M4.DSG	11-1-2013	15:10:16	86539.000000	1730.780000	1.085938	-0.593750	-0.527344	-0.328440	0.131193	0.173394	-154.739380	-12.420654	46.524048
C:\Users\cware\Desktop\Steller20November\TagTesting20Nov2013\M4.DSG	11-1-2013	15:10:16	86540.000000	1730.800000	0.937500	-0.476563	-0.484375	-0.329358	0.121101	0.172477	-134.735107	-23.880005	72.097778
C:\Users\cware\Desktop\Steller20November\TagTesting20Nov2013\M4.DSG	11-1-2013	15:10:16	86541.000000	1730.820000	0.933594	-0.472656	-0.640625	-0.326606	0.094495	0.173394	-129.440308	-16.052246	80.123901
C:\Users\cware\Desktop\Steller20November\TagTesting20Nov2013\M4.DSG	11-1-2013	15:10:16	86542.000000	1730.840000	0.925781	-0.464844	-0.722656	-0.324771	0.079817	0.173394	-116.088867	-15.960693	78.552246
C:\Users\cware\Desktop\Steller20November\TagTesting20Nov2013\M4.DSG	11-1-2013	15:10:16	86543.000000	1730.860000	0.777344	-0.375000	-0.703125	-0.322936	0.052294	0.173394	-85.083008	-3.646851	66.909790
C:\Users\cware\Desktop\Steller20November\TagTesting20Nov2013\M4.DSG	11-1-2013	15:10:16	86544.000000	1730.880000	0.746094	-0.140625	-0.589844	-0.321101	0.042202	0.172477	-67.489624	1.525879	50.445557
C:\Users\cware\Desktop\Steller20November\TagTesting20Nov2013\M4.DSG	11-1-2013	15:10:16	86545.000000	1730.900000	0.656250	0.058594	-0.320313	-0.319266	0.024771	0.166055	-54.153442	24.353027	52.734375
C:\Users\cware\Desktop\Steller20November\TagTesting20Nov2013\M4.DSG	11-1-2013	15:10:16	86546.000000	1730.920000	0.656250	0.058594	-0.320313	-0.319266	0.013761	0.161468	-58.090210	27.938843	62.728882
C:\Users\cware\Desktop\Steller20November\TagTesting20Nov2013\M4.DSG	11-1-2013	15:10:16	86547.000000	1730.940000	1.058594	0.203125	-0.242188	-0.315596	-0.005505	0.149541	-46.386719	8.377075	83.663940
C:\Users\cware\Desktop\Steller20November\TagTesting20Nov2013\M4.DSG	11-1-2013	15:10:16	86548.000000	1730.960000	1.203125	0.246094	-0.406250	-0.311009	-0.018349	0.147706	-19.577026	-25.299072	95.748901
C:\Users\cware\Desktop\Steller20November\TagTesting20Nov2013\M4.DSG	11-1-2013	15:10:16	86549.000000	1730.980000	1.156250	0.246094	-0.449219	-0.300917	-0.044037	0.156881	28.793335	-71.960449	85.678101
C:\Users\cware\Desktop\Steller20November\TagTesting20Nov2013\M4.DSG	11-1-2013	15:10:16	86550.000000	1731.000000	0.898438	0.218750	-0.457031	-0.294495	-0.055046	0.170642	55.282593	-77.606201	66.558838
C:\Users\cware\Desktop\Steller20November\TagTesting20Nov2013\M4.DSG	11-1-2013	15:10:16	86551.000000	1731.020000	0.660156	0.156250	-0.539063	-0.286239	-0.067890	0.192661	54.885864	-51.437378	47.637939
C:\Users\cware\Desktop\Steller20November\TagTesting20Nov2013\M4.DSG	11-1-2013	15:10:16	86552.000000	1731.040000	0.531250	0.148438	-0.605469	-0.280734	-0.072477	0.200000	40.420532	-19.271851	40.145874
C:\Users\cware\Desktop\Steller20November\TagTesting20Nov2013\M4.DSG	11-1-2013	15:10:16	86553.000000	1731.060000	0.519531	0.164063	-0.644531	-0.277064	-0.080734	0.204587	21.270752	6.484985	37.139893
C:\Users\cware\Desktop\Steller20November\TagTesting20Nov2013\M4.DSG	11-1-2013	15:10:16	86554.000000	1731.080000	0.585938	0.199219	-0.722656	-0.276147	-0.085321	0.204587	7.537842	14.663696	41.625977
C:\Users\cware\Desktop\Steller20November\TagTesting20Nov2013\M4.DSG	11-1-2013	15:10:16	86555.000000	1731.100000	0.691406	0.242188	-0.746094	-0.272477	-0.097248	0.202752	-4.745483	2.517700	45.227051
C:\Users\cware\Desktop\Steller20November\TagTesting20Nov2013\M4.DSG	11-1-2013	15:10:16	86556.000000	1731.120000	0.746094	0.300781	-0.726563	-0.268807	-0.102752	0.200917	3.570557	2.075195	39.031982
C:\Users\cware\Desktop\Steller20November\TagTesting20Nov2013\M4.DSG	11-1-2013	15:10:16	86557.000000	1731.140000	0.792969	0.339844	-0.605469	-0.266055	-0.111009	0.202752	23.880005	-1.083374	30.059814
C:\Users\cware\Desktop\Steller20November\TagTesting20Nov2013\M4.DSG	11-1-2013	15:10:16	86558.000000	1731.160000	0.851563	0.363281	-0.601563	-0.263303	-0.114679	0.206422	38.040161	-15.777588	24.017334
C:\Users\cware\Desktop\Steller20November\TagTesting20Nov2013\M4.DSG	11-1-2013	15:10:16	86559.000000	1731.180000	0.816406	0.332031	-0.656250	-0.259633	-0.117431	0.215596	41.778564	-13.183594	17.715454
C:\Users\cware\Desktop\Steller20November\TagTesting20Nov2013\M4.DSG	11-1-2013	15:10:16	86560.000000	1731.200000	0.847656	0.269531	-0.734375	-0.257798	-0.117431	0.218349	42.312622	-6.591797	14.053345
C:\Users\cware\Desktop\Steller20November\TagTesting20Nov2013\M4.DSG	11-1-2013	15:10:16	86561.000000	1731.220000	0.933594	0.242188	-0.789063	-0.255963	-0.117431	0.225688	43.869019	-2.716064	8.865356
C:\Users\cware\Desktop\Steller20November\TagTesting20Nov2013\M4.DSG	11-1-2013	15:10:16	86562.000000	1731.240000	0.953125	0.257813	-0.781250	-0.255963	-0.117431	0.228440	43.533325	-3.128052	4.516602
C:\Users\cware\Desktop\Steller20November\TagTesting20Nov2013\M4.DSG	11-1-2013	15:10:16	86563.000000	1731.260000	0.906250	0.312500	-0.808594	-0.255046	-0.117431	0.231193	45.623779	8.499146	4.135132
C:\Users\cware\Desktop\Steller20November\TagTesting20Nov2013\M4.DSG	11-1-2013	15:10:16	86564.000000	1731.280000	0.871094	0.324219	-0.832031	-0.255046	-0.114679	0.234862	52.719116	18.508911	4.776001
C:\Users\cware\Desktop\Steller20November\TagTesting20Nov2013\M4.DSG	11-1-2013	15:10:16	86565.000000	1731.300000	0.941406	0.277344	-0.855469	-0.256881	-0.113761	0.236697	53.756714	24.673462	6.378174
C:\Users\cware\Desktop\Steller20November\TagTesting20Nov2013\M4.DSG	11-1-2013	15:10:16	86566.000000	1731.320000	1.019531	0.234375	-0.820313	-0.255963	-0.111927	0.235780	52.276611	29.129028	3.509521
C:\Users\cware\Desktop\Steller20November\TagTesting20Nov2013\M4.DSG	11-1-2013	15:10:16	86567.000000	1731.340000	1.089844	0.152344	-0.757813	-0.257798	-0.110092	0.235780	44.387817	31.280518	-3.051758
C:\Users\cware\Desktop\Steller20November\TagTesting20Nov2013\M4.DSG	11-1-2013	15:10:16	86568.000000	1731.360000	1.179688	0.074219	-0.730469	-0.260550	-0.106422	0.233028	28.701782	26.885986	-6.622314
C:\Users\cware\Desktop\Steller20November\TagTesting20Nov2013\M4.DSG	11-1-2013	15:10:16	86569.000000	1731.380000	1.183594	0.050781	-0.703125	-0.261468	-0.105505	0.232110	12.222290	20.919800	-7.522583
C:\Users\cware\Desktop\Steller20November\TagTesting20Nov2013\M4.DSG	11-1-2013	15:10:16	86570.000000	1731.400000	1.152344	0.015625	-0.738281	-0.263303	-0.103670	0.227523	3.173828	16.342163	-6.134033
C:\Users\cware\Desktop\Steller20November\TagTesting20Nov2013\M4.DSG	11-1-2013	15:10:16	86571.000000	1731.420000	1.078125	-0.039063	-0.785156	-0.264220	-0.102752	0.225688	-0.961304	24.917603	-4.882813
C:\Users\cware\Desktop\Steller20November\TagTesting20Nov2013\M4.DSG	11-1-2013	15:10:16	86572.000000	1731.440000	0.992188	-0.042969	-0.824219	-0.266055	-0.101835	0.219266	-0.625610	28.518677	-1.831055
C:\Users\cware\Desktop\Steller20November\TagTesting20Nov2013\M4.DSG	11-1-2013	15:10:16	86573.000000	1731.460000	1.000000	0.082031	-0.960938	-0.267890	-0.102752	0.212844	-25.543213	43.167114	1.403809
C:\Users\cware\Desktop\Steller20November\TagTesting20Nov2013\M4.DSG	11-1-2013	15:10:16	86574.000000	1731.480000	1.000000	0.082031	-0.960938	-0.271560	-0.106422	0.200000	-15.350342	59.799194	6.973267
C:\Users\cware\Desktop\Steller20November\TagTesting20Nov2013\M4.DSG	11-1-2013	15:10:16	86575.000000	1731.500000	1.121094	0.132813	-0.511719	-0.271560	-0.106422	0.191743	14.739990	52.764893	6.210327
C:\Users\cware\Desktop\Steller20November\TagTesting20Nov2013\M4.DSG	11-1-2013	15:10:16	86576.000000	1731.520000	1.089844	0.203125	-0.503906	-0.271560	-0.108257	0.183486	7.934570	41.259766	1.861572
C:\Users\cware\Desktop\Steller20November\TagTesting20Nov2013\M4.DSG	11-1-2013	15:10:16	86577.000000	1731.540000	1.109375	0.304688	-0.300781	-0.274312	-0.108257	0.178899	40.039063	31.631470	11.291504
C:\Users\cware\Desktop\Steller20November\TagTesting20Nov2013\M4.DSG	11-1-2013	15:10:16	86578.000000	1731.560000	1.101563	0.359375	-0.195313	-0.274312	-0.110092	0.177064	69.702148	30.715942	22.216797
C:\Users\cware\Desktop\Steller20November\TagTesting20Nov2013\M4.DSG	11-1-2013	15:10:16	86579.000000	1731.580000	1.113281	0.261719	-0.250000	-0.271560	-0.111009	0.178899	106.658936	32.623291	24.658203
C:\Users\cware\Desktop\Steller20November\TagTesting20Nov2013\M4.DSG	11-1-2013	15:10:16	86580.000000	1731.600000	1.164063	-0.066406	-0.425781	-0.271560	-0.111927	0.181651	111.801147	6.484985	26.062012
C:\Users\cware\Desktop\Steller20November\TagTesting20Nov2013\M4.DSG	11-1-2013	15:10:16	86581.000000	1731.620000	0.996094	-0.132813	-0.363281	-0.265138	-0.112844	0.192661	92.910767	-0.015259	37.048340
C:\Users\cware\Desktop\Steller20November\TagTesting20Nov2013\M4.DSG	11-1-2013	15:10:16	86582.000000	1731.640000	0.929688	-0.101563	-0.375000	-0.262385	-0.112844	0.197248	83.633423	-3.280640	36.453247
C:\Users\cware\Desktop\Steller20November\TagTesting20Nov2013\M4.DSG	11-1-2013	15:10:16	86583.000000	1731.660000	0.804688	0.003906	-0.464844	-0.256881	-0.117431	0.206422	64.682007	-11.901855	46.249390
C:\Users\cware\Desktop\Steller20November\TagTesting20Nov2013\M4.DSG	11-1-2013	15:10:16	86584.000000	1731.680000	0.738281	0.078125	-0.496094	-0.252294	-0.121101	0.212844	63.018799	-39.169312	61.782837
C:\Users\cware\Desktop\Steller20November\TagTesting20Nov2013\M4.DSG	11-1-2013	15:10:16	86585.000000	1731.700000	0.781250	0.058594	-0.667969	-0.239450	-0.132110	0.229358	38.238525	-67.977905	79.559326
C:\Users\cware\Desktop\Steller20November\TagTesting20Nov2013\M4.DSG	11-1-2013	15:10:16	86586.000000	1731.720000	0.734375	-0.011719	-0.890625	-0.232110	-0.139450	0.238532	1.159668	-51.940918	84.472656
C:\Users\cware\Desktop\Steller20November\TagTesting20Nov2013\M4.DSG	11-1-2013	15:10:16	86587.000000	1731.740000	0.449219	-0.039063	-0.765625	-0.216514	-0.158716	0.245872	-20.416260	36.010742	91.079712
C:\Users\cware\Desktop\Steller20November\TagTesting20Nov2013\M4.DSG	11-1-2013	15:10:16	86588.000000	1731.760000	0.593750	0.019531	-0.460938	-0.213761	-0.170642	0.239450	-20.797729	42.572021	94.085693
C:\Users\cware\Desktop\Steller20November\TagTesting20Nov2013\M4.DSG	11-1-2013	15:10:16	86589.000000	1731.780000	0.933594	-0.003906	-0.316406	-0.202752	-0.192661	0.229358	-25.970459	11.810303	89.569092
C:\Users\cware\Desktop\Steller20November\TagTesting20Nov2013\M4.DSG	11-1-2013	15:10:16	86590.000000	1731.800000	0.980469	-0.050781	-0.328125	-0.195413	-0.202752	0.228440	-13.992310	-10.040283	96.084595
C:\Users\cware\Desktop\Steller20November\TagTesting20Nov2013\M4.DSG	11-1-2013	15:10:16	86591.000000	1731.820000	1.003906	0.085938	-0.402344	-0.176147	-0.224771	0.231193	-8.453369	-42.968750	112.762451
C:\Users\cware\Desktop\Steller20November\TagTesting20Nov2013\M4.DSG	11-1-2013	15:10:16	86592.000000	1731.840000	0.937500	0.226563	-0.468750	-0.164220	-0.234862	0.235780	-5.050659	-80.429077	117.294312
C:\Users\cware\Desktop\Steller20November\TagTesting20Nov2013\M4.DSG	11-1-2013	15:10:16	86593.000000	1731.860000	0.933594	0.246094	-0.402344	-0.133028	-0.256881	0.257798	20.309448	-116.333008	105.728149
C:\Users\cware\Desktop\Steller20November\TagTesting20Nov2013\M4.DSG	11-1-2013	15:10:16	86594.000000	1731.880000	0.820313	0.191406	-0.332031	-0.117431	-0.263303	0.270642	34.530640	-125.442505	104.492188
C:\Users\cware\Desktop\Steller20November\TagTesting20Nov2013\M4.DSG	11-1-2013	15:10:16	86595.000000	1731.900000	0.656250	0.246094	-0.410156	-0.083486	-0.277064	0.293578	21.789551	-106.521606	104.690552
C:\Users\cware\Desktop\Steller20November\TagTesting20Nov2013\M4.DSG	11-1-2013	15:10:16	86596.000000	1731.920000	0.507813	0.332031	-0.691406	-0.068807	-0.283486	0.302752	13.992310	-83.038330	95.031738
C:\Users\cware\Desktop\Steller20November\TagTesting20Nov2013\M4.DSG	11-1-2013	15:10:16	86597.000000	1731.940000	0.421875	0.414063	-0.820313	-0.042202	-0.292661	0.315596	20.935059	-65.155029	79.299927
C:\Users\cware\Desktop\Steller20November\TagTesting20Nov2013\M4.DSG	11-1-2013	15:10:16	86598.000000	1731.960000	0.457031	0.464844	-0.847656	-0.030275	-0.295413	0.322018	30.349731	-63.034058	64.270020
C:\Users\cware\Desktop\Steller20November\TagTesting20Nov2013\M4.DSG	11-1-2013	15:10:16	86599.000000	1731.980000	0.500000	0.445313	-0.863281	-0.021101	-0.299083	0.338532	35.324097	-65.155029	51.712036
C:\Users\cware\Desktop\Steller20November\TagTesting20Nov2013\M4.DSG	11-1-2013	15:10:16	86600.000000	1732.000000	0.500000	0.445313	-0.863281	-0.001835	-0.297248	0.345872	32.485962	-64.086914	46.707153
C:\Users\cware\Desktop\Steller20November\TagTesting20Nov2013\M4.DSG	11-1-2013	15:10:16	86601.000000	1732.020000	0.636719	0.449219	-0.804688	0.007339	-0.298165	0.354128	22.628784	-69.168091	38.604736
C:\Users\cware\Desktop\Steller20November\TagTesting20Nov2013\M4.DSG	11-1-2013	15:10:16	86602.000000	1732.040000	0.695313	0.507813	-0.828125	0.023853	-0.298165	0.366055	9.231567	-74.249268	29.953003
C:\Users\cware\Desktop\Steller20November\TagTesting20Nov2013\M4.DSG	11-1-2013	15:10:16	86603.000000	1732.060000	0.644531	0.562500	-0.851563	0.032110	-0.298165	0.369725	1.251221	-60.989380	20.767212
C:\Users\cware\Desktop\Steller20November\TagTesting20Nov2013\M4.DSG	11-1-2013	15:10:16	86604.000000	1732.080000	0.683594	0.566406	-0.925781	0.045872	-0.300000	0.377982	3.143311	-58.197021	15.075684
C:\Users\cware\Desktop\Steller20November\TagTesting20Nov2013\M4.DSG	11-1-2013	15:10:16	86605.000000	1732.100000	0.710938	0.488281	-1.027344	0.051376	-0.298165	0.379817	7.858276	-73.623657	7.766724
C:\Users\cware\Desktop\Steller20November\TagTesting20Nov2013\M4.DSG	11-1-2013	15:10:16	86606.000000	1732.120000	0.601563	0.433594	-1.078125	0.064220	-0.297248	0.389908	9.460449	-69.686890	6.286621
C:\Users\cware\Desktop\Steller20November\TagTesting20Nov2013\M4.DSG	11-1-2013	15:10:16	86607.000000	1732.140000	0.472656	0.406250	-1.109375	0.070642	-0.297248	0.391743	-2.319336	-47.210693	9.582520
C:\Users\cware\Desktop\Steller20November\TagTesting20Nov2013\M4.DSG	11-1-2013	15:10:16	86608.000000	1732.160000	0.328125	0.375000	-1.167969	0.077064	-0.299083	0.397248	1.632690	-9.521484	16.921997
C:\Users\cware\Desktop\Steller20November\TagTesting20Nov2013\M4.DSG	11-1-2013	15:10:16	86609.000000	1732.180000	0.457031	0.324219	-0.984375	0.081651	-0.299083	0.399083	52.215576	-7.614136	27.511597
C:\Users\cware\Desktop\Steller20November\TagTesting20Nov2013\M4.DSG	11-1-2013	15:10:16	86610.000000	1732.200000	0.695313	0.265625	-0.957031	0.090826	-0.289908	0.412844	58.258057	-36.727905	26.367188
C:\Users\cware\Desktop\Steller20November\TagTesting20Nov2013\M4.DSG	11-1-2013	15:10:16	86611.000000	1732.220000	0.792969	0.175781	-0.917969	0.098165	-0.285321	0.421101	37.597656	-66.818237	15.426636
C:\Users\cware\Desktop\Steller20November\TagTesting20Nov2013\M4.DSG	11-1-2013	15:10:16	86612.000000	1732.240000	0.718750	0.156250	-0.964844	0.111927	-0.278899	0.432110	21.774292	-70.236206	10.406494
C:\Users\cware\Desktop\Steller20November\TagTesting20Nov2013\M4.DSG	11-1-2013	15:10:16	86613.000000	1732.260000	0.546875	0.195313	-1.089844	0.118349	-0.277064	0.434862	10.757446	-57.647705	10.559082
C:\Users\cware\Desktop\Steller20November\TagTesting20Nov2013\M4.DSG	11-1-2013	15:10:16	86614.000000	1732.280000	0.406250	0.351563	-1.207031	0.123853	-0.276147	0.439450	6.210327	-39.871216	10.238647
C:\Users\cware\Desktop\Steller20November\TagTesting20Nov2013\M4.DSG	11-1-2013	15:10:16	86615.000000	1732.300000	0.285156	0.488281	-1.234375	0.133028	-0.273394	0.443119	12.298584	-23.834229	5.035400
C:\Users\cware\Desktop\Steller20November\TagTesting20Nov2013\M4.DSG	11-1-2013	15:10:16	86616.000000	1732.320000	0.164063	0.621094	-1.277344	0.134862	-0.271560	0.444037	27.206421	2.670288	2.166748
C:\Users\cware\Desktop\Steller20November\TagTesting20Nov2013\M4.DSG	11-1-2013	15:10:16	86617.000000	1732.340000	0.070313	0.679688	-1.171875	0.134862	-0.265138	0.452294	50.857544	32.363892	0.274658
C:\Users\cware\Desktop\Steller20November\TagTesting20Nov2013\M4.DSG	11-1-2013	15:10:16	86618.000000	1732.360000	0.046875	0.710938	-1.164063	0.132110	-0.258716	0.457798	67.596436	48.156738	2.075195
C:\Users\cware\Desktop\Steller20November\TagTesting20Nov2013\M4.DSG	11-1-2013	15:10:16	86619.000000	1732.380000	0.175781	0.656250	-1.140625	0.124771	-0.244037	0.468807	70.755005	47.302246	1.708984
C:\Users\cware\Desktop\Steller20November\TagTesting20Nov2013\M4.DSG	11-1-2013	15:10:16	86620.000000	1732.400000	0.226563	0.570313	-1.117188	0.120183	-0.234862	0.476147	71.136475	43.289185	-3.051758
C:\Users\cware\Desktop\Steller20November\TagTesting20Nov2013\M4.DSG	11-1-2013	15:10:16	86621.000000	1732.420000	0.238281	0.457031	-1.097656	0.111009	-0.219266	0.487156	70.785522	56.808472	-9.857178
C:\Users\cware\Desktop\Steller20November\TagTesting20Nov2013\M4.DSG	11-1-2013	15:10:16	86622.000000	1732.440000	0.230469	0.363281	-1.046875	0.104587	-0.212844	0.493578	77.697754	77.148438	-23.529053
C:\Users\cware\Desktop\Steller20November\TagTesting20Nov2013\M4.DSG	11-1-2013	15:10:16	86623.000000	1732.460000	0.472656	0.253906	-0.937500	0.085321	-0.190826	0.503670	90.438843	52.902222	-40.145874
C:\Users\cware\Desktop\Steller20November\TagTesting20Nov2013\M4.DSG	11-1-2013	15:10:16	86624.000000	1732.480000	0.664063	0.210938	-0.984375	0.078899	-0.179817	0.510092	89.843750	22.140503	-35.858154
C:\Users\cware\Desktop\Steller20November\TagTesting20Nov2013\M4.DSG	11-1-2013	15:10:16	86625.000000	1732.500000	0.597656	0.218750	-1.003906	0.070642	-0.156881	0.522936	73.684692	14.572144	-21.163940
C:\Users\cware\Desktop\Steller20November\TagTesting20Nov2013\M4.DSG	11-1-2013	15:10:16	86626.000000	1732.520000	0.449219	0.234375	-1.023438	0.068807	-0.147706	0.527523	55.221558	23.757935	-19.668579
C:\Users\cware\Desktop\Steller20November\TagTesting20Nov2013\M4.DSG	11-1-2013	15:10:16	86627.000000	1732.540000	0.500000	0.128906	-0.933594	0.057798	-0.133028	0.533945	44.937134	31.356812	-24.597168
C:\Users\cware\Desktop\Steller20November\TagTesting20Nov2013\M4.DSG	11-1-2013	15:10:16	86628.000000	1732.560000	0.500000	0.128906	-0.933594	0.054128	-0.126606	0.537615	43.945313	18.051147	-26.840210
C:\Users\cware\Desktop\Steller20November\TagTesting20Nov2013\M4.DSG	11-1-2013	15:10:16	86629.000000	1732.580000	0.437500	0.015625	-1.003906	0.048624	-0.114679	0.543119	42.907715	5.004883	-21.408081
C:\Users\cware\Desktop\Steller20November\TagTesting20Nov2013\M4.DSG	11-1-2013	15:10:16	86630.000000	1732.600000	0.390625	0.015625	-1.039063	0.045872	-0.109174	0.545872	38.894653	15.151978	-15.945435
C:\Users\cware\Desktop\Steller20November\TagTesting20Nov2013\M4.DSG	11-1-2013	15:10:16	86631.000000	1732.620000	0.382813	0.023438	-1.035156	0.039450	-0.098165	0.548624	25.283813	25.604248	-12.359619
C:\Users\cware\Desktop\Steller20November\TagTesting20Nov2013\M4.DSG	11-1-2013	15:10:16	86632.000000	1732.640000	0.429688	0.050781	-1.046875	0.035780	-0.094495	0.549541	13.870239	23.483276	-9.613037
C:\Users\cware\Desktop\Steller20November\TagTesting20Nov2013\M4.DSG	11-1-2013	15:10:16	86633.000000	1732.660000	0.492188	0.007813	-1.042969	0.029358	-0.091743	0.548624	-0.350952	20.706177	-6.652832
C:\Users\cware\Desktop\Steller20November\TagTesting20Nov2013\M4.DSG	11-1-2013	15:10:16	86634.000000	1732.680000	0.519531	-0.003906	-1.015625	0.027523	-0.092661	0.548624	-15.136719	14.602661	-5.355835
C:\Users\cware\Desktop\Steller20November\TagTesting20Nov2013\M4.DSG	11-1-2013	15:10:16	86635.000000	1732.700000	0.480469	0.035156	-0.953125	0.022018	-0.096330	0.544037	-37.445068	13.290405	-1.617432
C:\Users\cware\Desktop\Steller20November\TagTesting20Nov2013\M4.DSG	11-1-2013	15:10:16	86636.000000	1732.720000	0.433594	0.062500	-0.980469	0.021101	-0.101835	0.542202	-57.189941	14.755249	5.935669
C:\Users\cware\Desktop\Steller20November\TagTesting20Nov2013\M4.DSG	11-1-2013	15:10:16	86637.000000	1732.740000	0.453125	0.070313	-0.992188	0.021101	-0.117431	0.533028	-59.890747	12.039185	8.453369
C:\Users\cware\Desktop\Steller20November\TagTesting20Nov2013\M4.DSG	11-1-2013	15:10:16	86638.000000	1732.760000	0.484375	0.078125	-1.007813	0.020183	-0.123853	0.530275	-52.917480	4.272461	0.808716
C:\Users\cware\Desktop\Steller20November\TagTesting20Nov2013\M4.DSG	11-1-2013	15:10:16	86639.000000	1732.780000	0.519531	0.105469	-1.062500	0.019266	-0.129358	0.525688	-40.542603	-5.157471	-14.038086
C:\Users\cware\Desktop\Steller20November\TagTesting20Nov2013\M4.DSG	11-1-2013	15:10:16	86640.000000	1732.800000	0.523438	0.089844	-1.042969	0.016514	-0.134862	0.522936	-32.806396	-5.691528	-17.898560
C:\Users\cware\Desktop\Steller20November\TagTesting20Nov2013\M4.DSG	11-1-2013	15:10:16	86641.000000	1732.820000	0.535156	0.085938	-1.007813	0.016514	-0.136697	0.520183	-33.798218	-14.617920	-15.197754
C:\Users\cware\Desktop\Steller20November\TagTesting20Nov2013\M4.DSG	11-1-2013	15:10:16	86642.000000	1732.840000	0.546875	0.089844	-0.996094	0.018349	-0.142202	0.517431	-42.282104	-19.515991	-6.896973
C:\Users\cware\Desktop\Steller20November\TagTesting20Nov2013\M4.DSG	11-1-2013	15:10:16	86643.000000	1732.860000	0.515625	0.164063	-0.992188	0.021101	-0.147706	0.515596	-54.733276	-18.463135	3.601074
C:\Users\cware\Desktop\Steller20November\TagTesting20Nov2013\M4.DSG	11-1-2013	15:10:16	86644.000000	1732.880000	0.531250	0.238281	-1.093750	0.022936	-0.158716	0.510092	-52.383423	-12.222290	11.276245
C:\Users\cware\Desktop\Steller20November\TagTesting20Nov2013\M4.DSG	11-1-2013	15:10:16	86645.000000	1732.900000	0.531250	0.273438	-1.085938	0.026606	-0.165138	0.507339	-36.880493	-7.415771	15.243530
C:\Users\cware\Desktop\Steller20November\TagTesting20Nov2013\M4.DSG	11-1-2013	15:10:16	86646.000000	1732.920000	0.500000	0.296875	-1.128906	0.031193	-0.172477	0.502752	-26.840210	-0.915527	15.975952
C:\Users\cware\Desktop\Steller20November\TagTesting20Nov2013\M4.DSG	11-1-2013	15:10:16	86647.000000	1732.940000	0.503906	0.320313	-1.195313	0.031193	-0.174312	0.500917	-18.264771	-8.178711	11.642456
C:\Users\cware\Desktop\Steller20November\TagTesting20Nov2013\M4.DSG	11-1-2013	15:10:16	86648.000000	1732.960000	0.468750	0.296875	-1.199219	0.034862	-0.177982	0.500000	-15.609741	-0.549316	8.438110
C:\Users\cware\Desktop\Steller20November\TagTesting20Nov2013\M4.DSG	11-1-2013	15:10:16	86649.000000	1732.980000	0.519531	0.359375	-1.140625	0.035780	-0.180734	0.500000	-17.959595	-7.492065	2.822876
C:\Users\cware\Desktop\Steller20November\TagTesting20Nov2013\M4.DSG	11-1-2013	15:10:16	86650.000000	1733.000000	0.566406	0.398438	-1.121094	0.037615	-0.184404	0.494495	-15.914917	-6.896973	-1.647949
C:\Users\cware\Desktop\Steller20November\TagTesting20Nov2013\M4.DSG	11-1-2013	15:10:16	86651.000000	1733.020000	0.675781	0.394531	-1.089844	0.038532	-0.183486	0.497248	-2.502441	-2.136230	-5.996704
C:\Users\cware\Desktop\Steller20November\TagTesting20Nov2013\M4.DSG	11-1-2013	15:10:16	86652.000000	1733.040000	0.734375	0.378906	-1.078125	0.038532	-0.183486	0.498165	6.149292	-9.658813	-8.087158
C:\Users\cware\Desktop\Steller20November\TagTesting20Nov2013\M4.DSG	11-1-2013	15:10:16	86653.000000	1733.060000	0.800781	0.343750	-1.195313	0.039450	-0.179817	0.499083	11.276245	-11.032104	-13.870239
C:\Users\cware\Desktop\Steller20November\TagTesting20Nov2013\M4.DSG	11-1-2013	15:10:16	86654.000000	1733.080000	0.800781	0.343750	-1.195313	0.038532	-0.177064	0.501835	19.577026	2.716064	-18.066406
C:\Users\cware\Desktop\Steller20November\TagTesting20Nov2013\M4.DSG	11-1-2013	15:10:16	86655.000000	1733.100000	0.859375	0.257813	-1.152344	0.036697	-0.170642	0.504587	25.146484	-7.904053	-26.992798
C:\Users\cware\Desktop\Steller20November\TagTesting20Nov2013\M4.DSG	11-1-2013	15:10:16	86656.000000	1733.120000	0.757813	0.152344	-1.207031	0.034862	-0.165138	0.507339	17.425537	3.417969	-28.839111
C:\Users\cware\Desktop\Steller20November\TagTesting20Nov2013\M4.DSG	11-1-2013	15:10:16	86657.000000	1733.140000	0.703125	0.144531	-1.183594	0.030275	-0.158716	0.510092	19.958496	-1.174927	-27.175903
C:\Users\cware\Desktop\Steller20November\TagTesting20Nov2013\M4.DSG	11-1-2013	15:10:16	86658.000000	1733.160000	0.570313	0.195313	-1.121094	0.029358	-0.155046	0.513761	32.394409	1.312256	-22.659302
C:\Users\cware\Desktop\Steller20November\TagTesting20Nov2013\M4.DSG	11-1-2013	15:10:16	86659.000000	1733.180000	0.558594	0.191406	-1.128906	0.025688	-0.145872	0.517431	41.381836	13.412476	-16.983032
C:\Users\cware\Desktop\Steller20November\TagTesting20Nov2013\M4.DSG	11-1-2013	15:10:16	86660.000000	1733.200000	0.500000	0.179688	-1.097656	0.022936	-0.138532	0.520183	43.792725	33.111572	-8.361816
C:\Users\cware\Desktop\Steller20November\TagTesting20Nov2013\M4.DSG	11-1-2013	15:10:16	86661.000000	1733.220000	0.550781	0.125000	-1.039063	0.016514	-0.127523	0.522936	41.778564	31.173706	-2.304077
C:\Users\cware\Desktop\Steller20November\TagTesting20Nov2013\M4.DSG	11-1-2013	15:10:16	86662.000000	1733.240000	0.531250	0.109375	-0.976563	0.012844	-0.122936	0.523853	38.513184	39.779663	-0.488281
C:\Users\cware\Desktop\Steller20November\TagTesting20Nov2013\M4.DSG	11-1-2013	15:10:16	86663.000000	1733.260000	0.531250	0.089844	-0.929688	0.004587	-0.115596	0.524771	23.590088	49.636841	0.045776
C:\Users\cware\Desktop\Steller20November\TagTesting20Nov2013\M4.DSG	11-1-2013	15:10:16	86664.000000	1733.280000	0.421875	0.015625	-0.796875	-0.001835	-0.111927	0.524771	30.349731	100.173950	0.122070
C:\Users\cware\Desktop\Steller20November\TagTesting20Nov2013\M4.DSG	11-1-2013	15:10:16	86665.000000	1733.300000	0.640625	0.085938	-0.734375	-0.021101	-0.104587	0.518349	37.719727	78.079224	-3.036499
C:\Users\cware\Desktop\Steller20November\TagTesting20Nov2013\M4.DSG	11-1-2013	15:10:16	86666.000000	1733.320000	0.839844	0.191406	-0.855469	-0.027523	-0.098165	0.516514	37.521362	26.443481	-6.011963
C:\Users\cware\Desktop\Steller20November\TagTesting20Nov2013\M4.DSG	11-1-2013	15:10:16	86667.000000	1733.340000	0.679688	0.218750	-0.832031	-0.031193	-0.090826	0.518349	23.086548	14.739990	-8.804321
C:\Users\cware\Desktop\Steller20November\TagTesting20Nov2013\M4.DSG	11-1-2013	15:10:16	86668.000000	1733.360000	0.570313	0.183594	-0.664063	-0.033028	-0.088073	0.518349	14.358521	15.701294	-10.147095
C:\Users\cware\Desktop\Steller20November\TagTesting20Nov2013\M4.DSG	11-1-2013	15:10:16	86669.000000	1733.380000	0.570313	0.140625	-0.734375	-0.035780	-0.082569	0.519266	20.172119	15.930176	-6.988525
C:\Users\cware\Desktop\Steller20November\TagTesting20Nov2013\M4.DSG	11-1-2013	15:10:16	86670.000000	1733.400000	0.550781	0.105469	-0.757813	-0.038532	-0.078899	0.519266	23.590088	24.658203	0.152588
C:\Users\cware\Desktop\Steller20November\TagTesting20Nov2013\M4.DSG	11-1-2013	15:10:16	86671.000000	1733.420000	0.539063	0.128906	-0.886719	-0.044037	-0.075229	0.519266	15.396118	31.295776	8.346558
C:\Users\cware\Desktop\Steller20November\TagTesting20Nov2013\M4.DSG	11-1-2013	15:10:16	86672.000000	1733.440000	0.394531	0.183594	-1.003906	-0.046789	-0.076147	0.519266	8.590698	54.489136	16.189575
C:\Users\cware\Desktop\Steller20November\TagTesting20Nov2013\M4.DSG	11-1-2013	15:10:16	86673.000000	1733.460000	0.195313	0.234375	-0.855469	-0.059633	-0.077064	0.513761	43.365479	70.281982	17.593384
C:\Users\cware\Desktop\Steller20November\TagTesting20Nov2013\M4.DSG	11-1-2013	15:10:16	86674.000000	1733.480000	0.468750	0.187500	-0.628906	-0.064220	-0.069725	0.514679	87.631226	37.780762	10.253906
C:\Users\cware\Desktop\Steller20November\TagTesting20Nov2013\M4.DSG	11-1-2013	15:10:16	86675.000000	1733.500000	0.582031	0.066406	-0.550781	-0.066055	-0.048624	0.522018	112.213135	3.417969	-10.238647
C:\Users\cware\Desktop\Steller20November\TagTesting20Nov2013\M4.DSG	11-1-2013	15:10:16	86676.000000	1733.520000	0.855469	0.000000	-0.554688	-0.066972	-0.033945	0.528440	99.975586	-25.894165	-18.875122
C:\Users\cware\Desktop\Steller20November\TagTesting20Nov2013\M4.DSG	11-1-2013	15:10:16	86677.000000	1733.540000	0.945313	-0.156250	-0.738281	-0.064220	-0.022018	0.534862	65.917969	-56.930542	-16.281128
C:\Users\cware\Desktop\Steller20November\TagTesting20Nov2013\M4.DSG	11-1-2013	15:10:16	86678.000000	1733.560000	0.937500	-0.371094	-0.921875	-0.054128	-0.006422	0.546789	25.863647	-66.589355	3.265381
C:\Users\cware\Desktop\Steller20November\TagTesting20Nov2013\M4.DSG	11-1-2013	15:10:16	86679.000000	1733.580000	0.855469	-0.515625	-0.585938	-0.044954	-0.005505	0.553211	-14.389038	-106.918335	16.281128
C:\Users\cware\Desktop\Steller20November\TagTesting20Nov2013\M4.DSG	11-1-2013	15:10:16	86680.000000	1733.600000	0.863281	-0.566406	-0.503906	-0.016514	-0.011927	0.565138	-49.591064	-147.964478	19.821167
C:\Users\cware\Desktop\Steller20November\TagTesting20Nov2013\M4.DSG	11-1-2013	15:10:16	86681.000000	1733.620000	0.312500	-0.597656	-1.144531	0.003670	-0.019266	0.571560	-78.521729	-173.461914	38.467407
C:\Users\cware\Desktop\Steller20November\TagTesting20Nov2013\M4.DSG	11-1-2013	15:10:16	86682.000000	1733.640000	0.312500	-0.597656	-1.144531	0.042202	-0.038532	0.577064	-54.397583	-78.765869	73.272705
C:\Users\cware\Desktop\Steller20November\TagTesting20Nov2013\M4.DSG	11-1-2013	15:10:16	86683.000000	1733.660000	0.093750	-0.351563	-1.589844	0.049541	-0.048624	0.575229	-62.942505	-1.251221	83.984375
C:\Users\cware\Desktop\Steller20November\TagTesting20Nov2013\M4.DSG	11-1-2013	15:10:16	86684.000000	1733.680000	0.507813	-0.132813	-1.226563	0.055963	-0.066972	0.568807	-48.583984	3.097534	66.558838
C:\Users\cware\Desktop\Steller20November\TagTesting20Nov2013\M4.DSG	11-1-2013	15:10:16	86685.000000	1733.700000	0.828125	-0.023438	-1.089844	0.057798	-0.074312	0.566055	-36.544800	15.808105	44.998169
C:\Users\cware\Desktop\Steller20November\TagTesting20Nov2013\M4.DSG	11-1-2013	15:10:16	86686.000000	1733.720000	0.859375	0.019531	-1.187500	0.057798	-0.083486	0.559633	-43.548584	25.299072	31.433105
C:\Users\cware\Desktop\Steller20November\TagTesting20Nov2013\M4.DSG	11-1-2013	15:10:16	86687.000000	1733.740000	0.812500	0.097656	-1.121094	0.053211	-0.089908	0.556881	-53.375244	42.602539	14.846802
C:\Users\cware\Desktop\Steller20November\TagTesting20Nov2013\M4.DSG	11-1-2013	15:10:16	86688.000000	1733.760000	0.847656	0.152344	-0.996094	0.046789	-0.100917	0.547706	-41.732788	27.313232	10.742188
C:\Users\cware\Desktop\Steller20November\TagTesting20Nov2013\M4.DSG	11-1-2013	15:10:16	86689.000000	1733.780000	0.992188	0.183594	-0.902344	0.045872	-0.102752	0.546789	-10.848999	-14.938354	17.913818
C:\Users\cware\Desktop\Steller20November\TagTesting20Nov2013\M4.DSG	11-1-2013	15:10:16	86690.000000	1733.800000	1.105469	0.292969	-0.894531	0.048624	-0.100000	0.544954	19.180298	-61.065674	21.057129
C:\Users\cware\Desktop\Steller20November\TagTesting20Nov2013\M4.DSG	11-1-2013	15:10:16	86691.000000	1733.820000	0.984375	0.316406	-0.960938	0.066055	-0.097248	0.553211	32.211304	-71.655273	19.210815
C:\Users\cware\Desktop\Steller20November\TagTesting20Nov2013\M4.DSG	11-1-2013	15:10:16	86692.000000	1733.840000	0.835938	0.222656	-0.972656	0.074312	-0.091743	0.556881	24.688721	-61.935425	14.587402
C:\Users\cware\Desktop\Steller20November\TagTesting20Nov2013\M4.DSG	11-1-2013	15:10:16	86693.000000	1733.860000	0.886719	0.082031	-0.937500	0.092661	-0.085321	0.562385	0.015259	-70.755005	6.256104
C:\Users\cware\Desktop\Steller20November\TagTesting20Nov2013\M4.DSG	11-1-2013	15:10:16	86694.000000	1733.880000	0.667969	0.031250	-0.921875	0.100000	-0.086239	0.565138	-0.106812	-67.825317	11.001587
C:\Users\cware\Desktop\Steller20November\TagTesting20Nov2013\M4.DSG	11-1-2013	15:10:16	86695.000000	1733.900000	0.433594	-0.031250	-0.988281	0.116514	-0.084404	0.569725	9.277344	-44.128418	15.243530
C:\Users\cware\Desktop\Steller20November\TagTesting20Nov2013\M4.DSG	11-1-2013	15:10:16	86696.000000	1733.920000	0.398438	-0.015625	-0.941406	0.122936	-0.083486	0.571560	-5.966187	-50.552368	2.578735
C:\Users\cware\Desktop\Steller20November\TagTesting20Nov2013\M4.DSG	11-1-2013	15:10:16	86697.000000	1733.940000	0.453125	0.203125	-0.652344	0.134862	-0.084404	0.573394	-30.410767	-88.958740	-12.802124
C:\Users\cware\Desktop\Steller20November\TagTesting20Nov2013\M4.DSG	11-1-2013	15:10:16	86698.000000	1733.960000	0.339844	0.250000	-0.531250	0.145872	-0.088073	0.573394	-36.224365	-104.217529	-12.451172
C:\Users\cware\Desktop\Steller20November\TagTesting20Nov2013\M4.DSG	11-1-2013	15:10:16	86699.000000	1733.980000	0.222656	0.203125	-0.585938	0.167890	-0.092661	0.571560	-20.751953	-91.873169	-4.592896
C:\Users\cware\Desktop\Steller20November\TagTesting20Nov2013\M4.DSG	11-1-2013	15:10:16	86700.000000	1734.000000	0.222656	0.167969	-0.777344	0.177982	-0.093578	0.569725	-16.174316	-86.013794	-4.180908
C:\Users\cware\Desktop\Steller20November\TagTesting20Nov2013\M4.DSG	11-1-2013	15:10:16	86701.000000	1734.020000	0.324219	0.062500	-0.894531	0.199083	-0.093578	0.569725	0.549316	-84.884644	-4.104614
C:\Users\cware\Desktop\Steller20November\TagTesting20Nov2013\M4.DSG	11-1-2013	15:10:16	86702.000000	1734.040000	0.429688	0.003906	-0.921875	0.209174	-0.090826	0.568807	13.839722	-97.854614	0.198364
C:\Users\cware\Desktop\Steller20November\TagTesting20Nov2013\M4.DSG	11-1-2013	15:10:16	86703.000000	1734.060000	0.296875	0.070313	-0.773438	0.231193	-0.085321	0.571560	12.100220	-88.851929	0.686646
C:\Users\cware\Desktop\Steller20November\TagTesting20Nov2013\M4.DSG	11-1-2013	15:10:16	86704.000000	1734.080000	0.226563	0.160156	-0.695313	0.240367	-0.081651	0.571560	16.647339	-96.984863	-1.495361
C:\Users\cware\Desktop\Steller20November\TagTesting20Nov2013\M4.DSG	11-1-2013	15:10:16	86705.000000	1734.100000	0.191406	0.226563	-0.671875	0.266972	-0.072477	0.573394	33.996582	-106.872559	6.820679
C:\Users\cware\Desktop\Steller20November\TagTesting20Nov2013\M4.DSG	11-1-2013	15:10:16	86706.000000	1734.120000	0.246094	0.234375	-0.691406	0.279817	-0.065138	0.574312	42.968750	-124.755859	13.961792
C:\Users\cware\Desktop\Steller20November\TagTesting20Nov2013\M4.DSG	11-1-2013	15:10:16	86707.000000	1734.140000	0.171875	0.203125	-0.507813	0.311927	-0.053211	0.573394	40.908813	-155.441284	8.270264
C:\Users\cware\Desktop\Steller20November\TagTesting20Nov2013\M4.DSG	11-1-2013	15:10:16	86708.000000	1734.160000	0.171875	0.203125	-0.507813	0.331193	-0.046789	0.572477	38.345337	-119.598389	8.285522
C:\Users\cware\Desktop\Steller20November\TagTesting20Nov2013\M4.DSG	11-1-2013	15:10:16	86709.000000	1734.180000	0.035156	0.058594	-0.511719	0.356881	-0.034862	0.569725	35.293579	-112.319946	5.599976
C:\Users\cware\Desktop\Steller20November\TagTesting20Nov2013\M4.DSG	11-1-2013	15:10:16	86710.000000	1734.200000	-0.031250	-0.035156	-0.468750	0.372477	-0.027523	0.566972	45.700073	-167.663574	7.873535
C:\Users\cware\Desktop\Steller20November\TagTesting20Nov2013\M4.DSG	11-1-2013	15:10:16	86711.000000	1734.220000	0.089844	-0.035156	-0.398438	0.409174	-0.014679	0.557798	24.032593	-150.741577	-7.080078
C:\Users\cware\Desktop\Steller20November\TagTesting20Nov2013\M4.DSG	11-1-2013	15:10:16	86712.000000	1734.240000	-0.839844	0.113281	-0.460938	0.395413	-0.009174	0.569725	53.298950	168.395996	6.057739
C:\Users\cware\Desktop\Steller20November\TagTesting20Nov2013\M4.DSG	11-1-2013	15:10:16	86713.000000	1734.260000	0.187500	0.000000	-0.445313	0.379817	-0.001835	0.581651	31.311035	-31.921387	-9.613037
C:\Users\cware\Desktop\Steller20November\TagTesting20Nov2013\M4.DSG	11-1-2013	15:10:16	86714.000000	1734.280000	0.636719	-0.054688	-0.007813	0.393578	0.000000	0.575229	2.792358	-284.179688	-42.144775
C:\Users\cware\Desktop\Steller20November\TagTesting20Nov2013\M4.DSG	11-1-2013	15:10:16	86715.000000	1734.300000	-0.332031	-0.160156	-0.687500	0.426606	0.000000	0.561468	-5.294800	-214.462280	-17.913818
C:\Users\cware\Desktop\Steller20November\TagTesting20Nov2013\M4.DSG	11-1-2013	15:10:16	86716.000000	1734.320000	-0.761719	-0.101563	-1.011719	0.464220	0.000917	0.544037	-9.506226	-80.856323	-4.409790
C:\Users\cware\Desktop\Steller20November\TagTesting20Nov2013\M4.DSG	11-1-2013	15:10:16	86717.000000	1734.340000	-0.488281	-0.089844	-0.859375	0.474312	-0.000917	0.539450	-25.375366	-75.561523	-9.399414
C:\Users\cware\Desktop\Steller20November\TagTesting20Nov2013\M4.DSG	11-1-2013	15:10:16	86718.000000	1734.360000	-0.265625	-0.054688	-0.609375	0.493578	-0.006422	0.527523	-29.159546	-128.631592	-19.454956
C:\Users\cware\Desktop\Steller20November\TagTesting20Nov2013\M4.DSG	11-1-2013	15:10:16	86719.000000	1734.380000	-0.425781	-0.042969	-0.808594	0.506422	-0.010092	0.520183	-37.246704	-119.079590	-18.341064
C:\Users\cware\Desktop\Steller20November\TagTesting20Nov2013\M4.DSG	11-1-2013	15:10:16	86720.000000	1734.400000	-0.640625	-0.085938	-0.878906	0.528440	-0.016514	0.500917	-28.106689	-87.341309	-11.520386
C:\Users\cware\Desktop\Steller20November\TagTesting20Nov2013\M4.DSG	11-1-2013	15:10:16	86721.000000	1734.420000	-0.578125	0.007813	-0.738281	0.536697	-0.019266	0.495413	-30.990601	-132.492065	-21.240234
C:\Users\cware\Desktop\Steller20November\TagTesting20Nov2013\M4.DSG	11-1-2013	15:10:16	86722.000000	1734.440000	-0.679688	0.023438	-0.812500	0.557798	-0.026606	0.475229	-25.192261	-86.761475	-12.939453
C:\Users\cware\Desktop\Steller20November\TagTesting20Nov2013\M4.DSG	11-1-2013	15:10:16	86723.000000	1734.460000	-0.746094	-0.046875	-0.929688	0.565138	-0.027523	0.466055	-25.192261	-55.953979	-13.427734
C:\Users\cware\Desktop\Steller20November\TagTesting20Nov2013\M4.DSG	11-1-2013	15:10:16	86724.000000	1734.480000	-0.722656	-0.023438	-0.855469	0.574312	-0.033945	0.455046	-20.919800	-53.573608	-22.933960
C:\Users\cware\Desktop\Steller20November\TagTesting20Nov2013\M4.DSG	11-1-2013	15:10:16	86725.000000	1734.500000	-0.640625	-0.054688	-0.804688	0.578899	-0.037615	0.450459	-7.904053	-30.334473	-14.953613
C:\Users\cware\Desktop\Steller20November\TagTesting20Nov2013\M4.DSG	11-1-2013	15:10:16	86726.000000	1734.520000	-0.722656	-0.039063	-0.949219	0.581651	-0.039450	0.443119	-12.588501	-30.624390	-15.579224
C:\Users\cware\Desktop\Steller20November\TagTesting20Nov2013\M4.DSG	11-1-2013	15:10:16	86727.000000	1734.540000	-0.730469	-0.070313	-0.972656	0.587156	-0.039450	0.439450	-14.236450	-36.605835	-8.941650
C:\Users\cware\Desktop\Steller20November\TagTesting20Nov2013\M4.DSG	11-1-2013	15:10:16	86728.000000	1734.560000	-0.625000	0.011719	-1.156250	0.588991	-0.041284	0.435780	-15.548706	-54.748535	-10.162354
C:\Users\cware\Desktop\Steller20November\TagTesting20Nov2013\M4.DSG	11-1-2013	15:10:16	86729.000000	1734.580000	-0.609375	0.105469	-1.367188	0.596330	-0.042202	0.425688	-19.271851	-63.156128	2.319336
C:\Users\cware\Desktop\Steller20November\TagTesting20Nov2013\M4.DSG	11-1-2013	15:10:16	86730.000000	1734.600000	-0.882813	0.246094	-1.402344	0.602752	-0.043119	0.420183	-25.543213	-52.734375	8.499146
C:\Users\cware\Desktop\Steller20November\TagTesting20Nov2013\M4.DSG	11-1-2013	15:10:16	86731.000000	1734.620000	-0.722656	0.160156	-1.339844	0.611927	-0.044954	0.407339	-38.055420	-50.003052	3.784180
C:\Users\cware\Desktop\Steller20November\TagTesting20Nov2013\M4.DSG	11-1-2013	15:10:16	86732.000000	1734.640000	-0.898438	-0.035156	-1.347656	0.614679	-0.044954	0.402752	-39.047241	-7.400513	12.512207
C:\Users\cware\Desktop\Steller20November\TagTesting20Nov2013\M4.DSG	11-1-2013	15:10:16	86733.000000	1734.660000	-1.156250	-0.007813	-1.343750	0.616514	-0.048624	0.401835	-43.380737	46.844482	9.719849
C:\Users\cware\Desktop\Steller20November\TagTesting20Nov2013\M4.DSG	11-1-2013	15:10:16	86734.000000	1734.680000	-1.269531	-0.125000	-1.132813	0.613761	-0.048624	0.406422	-23.101807	60.806274	5.432129
C:\Users\cware\Desktop\Steller20November\TagTesting20Nov2013\M4.DSG	11-1-2013	15:10:16	86735.000000	1734.700000	-0.710938	0.191406	-1.378906	0.604587	-0.050459	0.415596	-14.129639	52.719116	-2.700806
C:\Users\cware\Desktop\Steller20November\TagTesting20Nov2013\M4.DSG	11-1-2013	15:10:16	86736.000000	1734.720000	-0.710938	0.191406	-1.378906	0.600000	-0.050459	0.421101	3.128052	55.679321	-6.332397
C:\Users\cware\Desktop\Steller20November\TagTesting20Nov2013\M4.DSG	11-1-2013	15:10:16	86737.000000	1734.740000	-0.457031	0.187500	-1.386719	0.588073	-0.047706	0.435780	15.213013	96.267700	-6.301880
C:\Users\cware\Desktop\Steller20November\TagTesting20Nov2013\M4.DSG	11-1-2013	15:10:16	86738.000000	1734.760000	-0.199219	0.265625	-1.460938	0.578899	-0.044954	0.455046	15.304565	114.212036	-5.294800
C:\Users\cware\Desktop\Steller20November\TagTesting20Nov2013\M4.DSG	11-1-2013	15:10:16	86739.000000	1734.780000	0.105469	0.367188	-1.496094	0.558716	-0.039450	0.469725	18.951416	132.339478	-8.392334
C:\Users\cware\Desktop\Steller20November\TagTesting20Nov2013\M4.DSG	11-1-2013	15:10:16	86740.000000	1734.800000	0.335938	0.277344	-1.570313	0.546789	-0.038532	0.481651	21.316528	125.534058	-10.711670
C:\Users\cware\Desktop\Steller20November\TagTesting20Nov2013\M4.DSG	11-1-2013	15:10:16	86741.000000	1734.820000	0.464844	0.152344	-1.707031	0.521101	-0.033028	0.506422	25.680542	161.727905	-5.874634
C:\Users\cware\Desktop\Steller20November\TagTesting20Nov2013\M4.DSG	11-1-2013	15:10:16	86742.000000	1734.840000	0.738281	0.011719	-1.644531	0.504587	-0.029358	0.520183	11.062622	151.245117	-0.915527
C:\Users\cware\Desktop\Steller20November\TagTesting20Nov2013\M4.DSG	11-1-2013	15:10:16	86743.000000	1734.860000	0.679688	-0.035156	-1.609375	0.475229	-0.025688	0.543119	9.277344	126.312256	10.345459
C:\Users\cware\Desktop\Steller20November\TagTesting20Nov2013\M4.DSG	11-1-2013	15:10:16	86744.000000	1734.880000	0.554688	-0.011719	-1.429688	0.466055	-0.025688	0.548624	-7.247925	102.890015	3.097534
C:\Users\cware\Desktop\Steller20November\TagTesting20Nov2013\M4.DSG	11-1-2013	15:10:16	86745.000000	1734.900000	0.550781	0.011719	-1.316406	0.447706	-0.025688	0.557798	-36.514282	52.673340	-11.718750
C:\Users\cware\Desktop\Steller20November\TagTesting20Nov2013\M4.DSG	11-1-2013	15:10:16	86746.000000	1734.920000	0.316406	-0.136719	-1.339844	0.443119	-0.026606	0.560550	-30.807495	63.232422	-7.797241
C:\Users\cware\Desktop\Steller20November\TagTesting20Nov2013\M4.DSG	11-1-2013	15:10:16	86747.000000	1734.940000	0.402344	0.144531	-1.515625	0.429358	-0.032110	0.565138	-9.658813	58.853149	-7.690430
C:\Users\cware\Desktop\Steller20November\TagTesting20Nov2013\M4.DSG	11-1-2013	15:10:16	86748.000000	1734.960000	0.433594	0.179688	-1.253906	0.421101	-0.034862	0.568807	-18.096924	47.866821	-15.502930
C:\Users\cware\Desktop\Steller20November\TagTesting20Nov2013\M4.DSG	11-1-2013	15:10:16	86749.000000	1734.980000	0.281250	0.070313	-0.964844	0.411927	-0.039450	0.570642	-11.138916	34.835815	-12.298584
C:\Users\cware\Desktop\Steller20November\TagTesting20Nov2013\M4.DSG	11-1-2013	15:10:16	86750.000000	1735.000000	0.007813	0.007813	-1.230469	0.403670	-0.042202	0.573394	-24.414063	33.554077	-7.614136
C:\Users\cware\Desktop\Steller20November\TagTesting20Nov2013\M4.DSG	11-1-2013	15:10:16	86751.000000	1735.020000	-0.066406	0.042969	-0.949219	0.399083	-0.047706	0.574312	-19.729614	34.255981	1.144409
C:\Users\cware\Desktop\Steller20November\TagTesting20Nov2013\M4.DSG	11-1-2013	15:10:16	86752.000000	1735.040000	0.007813	-0.003906	-1.000000	0.392661	-0.052294	0.575229	-44.708252	16.555786	-5.630493
C:\Users\cware\Desktop\Steller20November\TagTesting20Nov2013\M4.DSG	11-1-2013	15:10:16	86753.000000	1735.060000	-0.140625	0.062500	-1.085938	0.389908	-0.055046	0.574312	-32.608032	14.755249	-4.364014
C:\Users\cware\Desktop\Steller20November\TagTesting20Nov2013\M4.DSG	11-1-2013	15:10:16	86754.000000	1735.080000	-0.023438	0.062500	-1.144531	0.386239	-0.063303	0.570642	-42.297363	8.743286	-3.524780
C:\Users\cware\Desktop\Steller20November\TagTesting20Nov2013\M4.DSG	11-1-2013	15:10:16	86755.000000	1735.100000	-0.113281	0.191406	-1.195313	0.386239	-0.066972	0.566972	-39.611816	-17.639160	-13.214111
C:\Users\cware\Desktop\Steller20November\TagTesting20Nov2013\M4.DSG	11-1-2013	15:10:16	86756.000000	1735.120000	-0.128906	0.152344	-1.085938	0.387156	-0.078899	0.565138	-40.466309	-7.522583	-14.358521
C:\Users\cware\Desktop\Steller20November\TagTesting20Nov2013\M4.DSG	11-1-2013	15:10:16	86757.000000	1735.140000	-0.289063	0.117188	-1.207031	0.386239	-0.081651	0.563303	-38.360596	-6.317139	-5.676270
C:\Users\cware\Desktop\Steller20November\TagTesting20Nov2013\M4.DSG	11-1-2013	15:10:16	86758.000000	1735.160000	-0.269531	0.195313	-1.195313	0.387156	-0.088073	0.559633	-27.389526	24.902344	-1.296997
C:\Users\cware\Desktop\Steller20November\TagTesting20Nov2013\M4.DSG	11-1-2013	15:10:16	86759.000000	1735.180000	-0.289063	0.218750	-1.171875	0.385321	-0.090826	0.558716	-30.014038	5.828857	-9.582520
C:\Users\cware\Desktop\Steller20November\TagTesting20Nov2013\M4.DSG	11-1-2013	15:10:16	86760.000000	1735.200000	-0.246094	0.207031	-1.167969	0.379817	-0.095413	0.558716	-29.037476	25.680542	-2.166748
C:\Users\cware\Desktop\Steller20November\TagTesting20Nov2013\M4.DSG	11-1-2013	15:10:16	86761.000000	1735.220000	-0.207031	0.148438	-1.191406	0.377982	-0.099083	0.558716	-13.534546	5.966187	-9.857178
C:\Users\cware\Desktop\Steller20November\TagTesting20Nov2013\M4.DSG	11-1-2013	15:10:16	86762.000000	1735.240000	-0.015625	0.242188	-1.097656	0.371560	-0.102752	0.556881	-19.256592	10.848999	-6.774902
C:\Users\cware\Desktop\Steller20November\TagTesting20Nov2013\M4.DSG	11-1-2013	15:10:16	86763.000000	1735.260000	-0.132813	0.191406	-1.218750	0.370642	-0.104587	0.555963	-15.304565	3.906250	-2.761841
C:\Users\cware\Desktop\Steller20November\TagTesting20Nov2013\M4.DSG	11-1-2013	15:10:16	86764.000000	1735.280000	-0.171875	0.207031	-1.136719	0.370642	-0.107339	0.555046	-16.326904	0.488281	-5.676270
C:\Users\cware\Desktop\Steller20November\TagTesting20Nov2013\M4.DSG	11-1-2013	15:10:16	86765.000000	1735.300000	-0.050781	0.250000	-1.035156	0.368807	-0.108257	0.555046	-20.889282	-10.879517	-9.033203
C:\Users\cware\Desktop\Steller20November\TagTesting20Nov2013\M4.DSG	11-1-2013	15:10:16	86766.000000	1735.320000	-0.109375	0.167969	-1.085938	0.367890	-0.111927	0.552294	-29.464722	-2.624512	-7.629395
C:\Users\cware\Desktop\Steller20November\TagTesting20Nov2013\M4.DSG	11-1-2013	15:10:16	86767.000000	1735.340000	-0.136719	0.207031	-1.277344	0.367890	-0.117431	0.551376	-12.573242	5.889893	-7.461548
C:\Users\cware\Desktop\Steller20November\TagTesting20Nov2013\M4.DSG	11-1-2013	15:10:16	86768.000000	1735.360000	-0.101563	0.132813	-1.082031	0.366055	-0.118349	0.551376	-26.779175	7.156372	-7.812500
C:\Users\cware\Desktop\Steller20November\TagTesting20Nov2013\M4.DSG	11-1-2013	15:10:16	86769.000000	1735.380000	-0.093750	0.199219	-1.226563	0.366055	-0.122018	0.548624	-14.358521	1.998901	-5.264282
C:\Users\cware\Desktop\Steller20November\TagTesting20Nov2013\M4.DSG	11-1-2013	15:10:16	86770.000000	1735.400000	-0.070313	0.191406	-1.066406	0.364220	-0.122018	0.547706	-28.976440	9.887695	-7.141113
C:\Users\cware\Desktop\Steller20November\TagTesting20Nov2013\M4.DSG	11-1-2013	15:10:16	86771.000000	1735.420000	-0.078125	0.183594	-1.242188	0.364220	-0.126606	0.546789	-22.903442	4.226685	-7.766724
C:\Users\cware\Desktop\Steller20November\TagTesting20Nov2013\M4.DSG	11-1-2013	15:10:16	86772.000000	1735.440000	-0.082031	0.265625	-1.062500	0.362385	-0.130275	0.544037	-35.827637	6.759644	-8.300781
C:\Users\cware\Desktop\Steller20November\TagTesting20Nov2013\M4.DSG	11-1-2013	15:10:16	86773.000000	1735.460000	-0.093750	0.183594	-1.101563	0.360550	-0.135780	0.542202	-23.254395	6.698608	-5.416870
C:\Users\cware\Desktop\Steller20November\TagTesting20Nov2013\M4.DSG	11-1-2013	15:10:16	86774.000000	1735.480000	-0.066406	0.250000	-1.113281	0.359633	-0.137615	0.541284	-27.221680	-2.807617	-5.477905
C:\Users\cware\Desktop\Steller20November\TagTesting20Nov2013\M4.DSG	11-1-2013	15:10:16	86775.000000	1735.500000	-0.089844	0.199219	-1.093750	0.359633	-0.143119	0.536697	-24.475098	-3.479004	-7.446289
C:\Users\cware\Desktop\Steller20November\TagTesting20Nov2013\M4.DSG	11-1-2013	15:10:16	86776.000000	1735.520000	-0.093750	0.261719	-1.207031	0.359633	-0.144037	0.534862	-31.478882	1.770020	-8.804321
C:\Users\cware\Desktop\Steller20November\TagTesting20Nov2013\M4.DSG	11-1-2013	15:10:16	86777.000000	1735.540000	-0.082031	0.238281	-1.066406	0.357798	-0.148624	0.532110	-21.331787	7.690430	-5.981445
C:\Users\cware\Desktop\Steller20November\TagTesting20Nov2013\M4.DSG	11-1-2013	15:10:16	86778.000000	1735.560000	0.003906	0.277344	-1.152344	0.357798	-0.153211	0.531193	-27.221680	-18.417358	-8.956909
C:\Users\cware\Desktop\Steller20November\TagTesting20Nov2013\M4.DSG	11-1-2013	15:10:16	86779.000000	1735.580000	-0.093750	0.332031	-1.164063	0.356881	-0.157798	0.527523	-28.747559	13.824463	-4.013062
C:\Users\cware\Desktop\Steller20November\TagTesting20Nov2013\M4.DSG	11-1-2013	15:10:16	86780.000000	1735.600000	-0.117188	0.246094	-1.093750	0.355963	-0.160550	0.526606	-16.723633	-3.860474	-6.057739
C:\Users\cware\Desktop\Steller20November\TagTesting20Nov2013\M4.DSG	11-1-2013	15:10:16	86781.000000	1735.620000	-0.050781	0.238281	-1.171875	0.355963	-0.165138	0.522936	-39.016724	9.033203	-5.584717
C:\Users\cware\Desktop\Steller20November\TagTesting20Nov2013\M4.DSG	11-1-2013	15:10:16	86782.000000	1735.640000	-0.054688	0.394531	-1.125000	0.354128	-0.166972	0.522936	-28.823853	-17.410278	-5.783081
C:\Users\cware\Desktop\Steller20November\TagTesting20Nov2013\M4.DSG	11-1-2013	15:10:16	86783.000000	1735.660000	-0.042969	0.269531	-1.113281	0.355963	-0.171560	0.518349	-26.931763	4.364014	-5.035400
C:\Users\cware\Desktop\Steller20November\TagTesting20Nov2013\M4.DSG	11-1-2013	15:10:16	86784.000000	1735.680000	-0.097656	0.371094	-1.218750	0.355046	-0.172477	0.517431	-26.916504	0.335693	-4.150391
C:\Users\cware\Desktop\Steller20November\TagTesting20Nov2013\M4.DSG	11-1-2013	15:10:16	86785.000000	1735.700000	0.019531	0.351563	-1.101563	0.355046	-0.174312	0.514679	-15.609741	3.906250	-3.570557
C:\Users\cware\Desktop\Steller20November\TagTesting20Nov2013\M4.DSG	11-1-2013	15:10:16	86786.000000	1735.720000	-0.105469	0.273438	-1.117188	0.354128	-0.177064	0.512844	-33.401489	-2.197266	-6.622314
C:\Users\cware\Desktop\Steller20November\TagTesting20Nov2013\M4.DSG	11-1-2013	15:10:16	86787.000000	1735.740000	-0.125000	0.382813	-1.210938	0.352294	-0.180734	0.511009	-15.014648	-0.579834	-4.867554
C:\Users\cware\Desktop\Steller20November\TagTesting20Nov2013\M4.DSG	11-1-2013	15:10:16	86788.000000	1735.760000	-0.074219	0.406250	-1.035156	0.353211	-0.183486	0.509174	-21.652222	-23.315430	-7.675171
C:\Users\cware\Desktop\Steller20November\TagTesting20Nov2013\M4.DSG	11-1-2013	15:10:16	86789.000000	1735.780000	-0.082031	0.359375	-1.187500	0.354128	-0.188073	0.507339	-32.028198	-3.189087	-5.050659
C:\Users\cware\Desktop\Steller20November\TagTesting20Nov2013\M4.DSG	11-1-2013	15:10:16	86790.000000	1735.800000	-0.082031	0.359375	-1.187500	0.353211	-0.188991	0.505505	-19.699097	-8.239746	-4.333496
C:\Users\cware\Desktop\Steller20November\TagTesting20Nov2013\M4.DSG	11-1-2013	15:10:16	86791.000000	1735.820000	-0.078125	0.324219	-1.023438	0.353211	-0.190826	0.501835	-17.013550	-0.717163	-6.835938
C:\Users\cware\Desktop\Steller20November\TagTesting20Nov2013\M4.DSG	11-1-2013	15:10:16	86792.000000	1735.840000	-0.007813	0.300781	-1.058594	0.353211	-0.193578	0.500000	-28.839111	-5.477905	-7.797241
C:\Users\cware\Desktop\Steller20November\TagTesting20Nov2013\M4.DSG	11-1-2013	15:10:16	86793.000000	1735.860000	-0.042969	0.343750	-1.171875	0.353211	-0.194495	0.498165	-13.504028	-16.448975	-5.050659
C:\Users\cware\Desktop\Steller20November\TagTesting20Nov2013\M4.DSG	11-1-2013	15:10:16	86794.000000	1735.880000	-0.062500	0.371094	-0.960938	0.354128	-0.198165	0.494495	-15.747070	-0.839233	-5.722046
C:\Users\cware\Desktop\Steller20November\TagTesting20Nov2013\M4.DSG	11-1-2013	15:10:16	86795.000000	1735.900000	-0.039063	0.285156	-1.078125	0.353211	-0.199083	0.494495	-28.884888	-1.480103	-2.243042
C:\Users\cware\Desktop\Steller20November\TagTesting20Nov2013\M4.DSG	11-1-2013	15:10:16	86796.000000	1735.920000	-0.085938	0.433594	-1.207031	0.352294	-0.204587	0.490826	-20.553589	-4.180908	-0.534058
C:\Users\cware\Desktop\Steller20November\TagTesting20Nov2013\M4.DSG	11-1-2013	15:10:16	86797.000000	1735.940000	-0.085938	0.484375	-1.113281	0.355046	-0.204587	0.488991	-25.314331	3.356934	-2.777100
C:\Users\cware\Desktop\Steller20November\TagTesting20Nov2013\M4.DSG	11-1-2013	15:10:16	86798.000000	1735.960000	-0.015625	0.371094	-0.964844	0.355963	-0.209174	0.485321	-32.287598	-9.811401	-3.646851
C:\Users\cware\Desktop\Steller20November\TagTesting20Nov2013\M4.DSG	11-1-2013	15:10:16	86799.000000	1735.980000	-0.074219	0.328125	-1.148438	0.355046	-0.209174	0.485321	-12.359619	-4.959106	-7.080078
C:\Users\cware\Desktop\Steller20November\TagTesting20Nov2013\M4.DSG	11-1-2013	15:10:16	86800.000000	1736.000000	-0.109375	0.441406	-1.199219	0.355963	-0.212844	0.481651	-13.885498	-3.570557	-8.850098
C:\Users\cware\Desktop\Steller20November\TagTesting20Nov2013\M4.DSG	11-1-2013	15:10:16	86801.000000	1736.020000	-0.023438	0.496094	-1.074219	0.354128	-0.215596	0.481651	-38.360596	-12.390137	-12.283325
C:\Users\cware\Desktop\Steller20November\TagTesting20Nov2013\M4.DSG	11-1-2013	15:10:16	86802.000000	1736.040000	-0.125000	0.316406	-0.988281	0.353211	-0.219266	0.477982	-25.466919	7.141113	-2.548218
C:\Users\cware\Desktop\Steller20November\TagTesting20Nov2013\M4.DSG	11-1-2013	15:10:16	86803.000000	1736.060000	0.003906	0.386719	-1.058594	0.353211	-0.220183	0.476147	-11.856079	-6.668091	-9.124756
C:\Users\cware\Desktop\Steller20November\TagTesting20Nov2013\M4.DSG	11-1-2013	15:10:16	86804.000000	1736.080000	-0.031250	0.503906	-1.214844	0.353211	-0.222936	0.474312	-26.687622	1.098633	-6.622314
C:\Users\cware\Desktop\Steller20November\TagTesting20Nov2013\M4.DSG	11-1-2013	15:10:16	86805.000000	1736.100000	-0.039063	0.535156	-1.078125	0.354128	-0.225688	0.469725	-32.821655	-7.247925	-5.950928
C:\Users\cware\Desktop\Steller20November\TagTesting20Nov2013\M4.DSG	11-1-2013	15:10:16	86806.000000	1736.120000	-0.062500	0.402344	-0.945313	0.354128	-0.227523	0.467890	-21.728516	4.119873	-6.942749
C:\Users\cware\Desktop\Steller20November\TagTesting20Nov2013\M4.DSG	11-1-2013	15:10:16	86807.000000	1736.140000	-0.050781	0.445313	-1.089844	0.352294	-0.232110	0.464220	-24.551392	-8.453369	-13.626099
C:\Users\cware\Desktop\Steller20November\TagTesting20Nov2013\M4.DSG	11-1-2013	15:10:16	86808.000000	1736.160000	-0.074219	0.515625	-1.203125	0.351376	-0.234862	0.462385	-29.830933	13.946533	-9.948730
C:\Users\cware\Desktop\Steller20November\TagTesting20Nov2013\M4.DSG	11-1-2013	15:10:16	86809.000000	1736.180000	0.011719	0.562500	-1.027344	0.351376	-0.237615	0.458716	-23.391724	0.854492	-6.927490
C:\Users\cware\Desktop\Steller20November\TagTesting20Nov2013\M4.DSG	11-1-2013	15:10:16	86810.000000	1736.200000	-0.023438	0.519531	-0.906250	0.350459	-0.240367	0.456881	-20.126343	-2.914429	-4.364014
C:\Users\cware\Desktop\Steller20November\TagTesting20Nov2013\M4.DSG	11-1-2013	15:10:16	86811.000000	1736.220000	-0.050781	0.378906	-0.996094	0.351376	-0.245872	0.451376	-33.142090	-11.306763	-6.881714
C:\Users\cware\Desktop\Steller20November\TagTesting20Nov2013\M4.DSG	11-1-2013	15:10:16	86812.000000	1736.240000	-0.148438	0.433594	-1.125000	0.351376	-0.248624	0.449541	-39.352417	0.823975	-5.401611
C:\Users\cware\Desktop\Steller20November\TagTesting20Nov2013\M4.DSG	11-1-2013	15:10:16	86813.000000	1736.260000	-0.035156	0.558594	-1.117188	0.352294	-0.253211	0.443119	-30.883789	-1.846313	-8.316040
C:\Users\cware\Desktop\Steller20November\TagTesting20Nov2013\M4.DSG	11-1-2013	15:10:16	86814.000000	1736.280000	-0.015625	0.578125	-0.957031	0.352294	-0.257798	0.440367	-22.766113	-0.274658	-8.926392
C:\Users\cware\Desktop\Steller20November\TagTesting20Nov2013\M4.DSG	11-1-2013	15:10:16	86815.000000	1736.300000	-0.113281	0.390625	-0.980469	0.350459	-0.258716	0.435780	-35.446167	0.640869	-8.132935
C:\Users\cware\Desktop\Steller20November\TagTesting20Nov2013\M4.DSG	11-1-2013	15:10:16	86816.000000	1736.320000	-0.113281	0.390625	-0.980469	0.350459	-0.264220	0.432110	-42.480469	-12.023926	-9.368896
C:\Users\cware\Desktop\Steller20November\TagTesting20Nov2013\M4.DSG	11-1-2013	15:10:16	86817.000000	1736.340000	0.000000	0.550781	-1.050781	0.351376	-0.269725	0.426606	-37.628174	-19.073486	-8.453369
C:\Users\cware\Desktop\Steller20November\TagTesting20Nov2013\M4.DSG	11-1-2013	15:10:16	86818.000000	1736.360000	-0.085938	0.562500	-0.980469	0.350459	-0.271560	0.422936	-28.030396	-1.556396	-7.034302
C:\Users\cware\Desktop\Steller20November\TagTesting20Nov2013\M4.DSG	11-1-2013	15:10:16	86819.000000	1736.380000	-0.019531	0.527344	-0.929688	0.350459	-0.276147	0.416514	-39.627075	-16.113281	-12.817383
C:\Users\cware\Desktop\Steller20November\TagTesting20Nov2013\M4.DSG	11-1-2013	15:10:16	86820.000000	1736.400000	-0.074219	0.500000	-0.894531	0.350459	-0.279817	0.412844	-37.200928	3.646851	-8.041382
C:\Users\cware\Desktop\Steller20November\TagTesting20Nov2013\M4.DSG	11-1-2013	15:10:16	86821.000000	1736.420000	-0.058594	0.550781	-1.019531	0.348624	-0.286239	0.408257	-32.379150	-2.182007	-8.773804
C:\Users\cware\Desktop\Steller20November\TagTesting20Nov2013\M4.DSG	11-1-2013	15:10:16	86822.000000	1736.440000	-0.062500	0.648438	-1.007813	0.349541	-0.288073	0.404587	-27.359009	-6.561279	-7.400513
C:\Users\cware\Desktop\Steller20November\TagTesting20Nov2013\M4.DSG	11-1-2013	15:10:16	86823.000000	1736.460000	-0.101563	0.671875	-0.937500	0.350459	-0.292661	0.397248	-34.988403	-17.547607	-10.543823
C:\Users\cware\Desktop\Steller20November\TagTesting20Nov2013\M4.DSG	11-1-2013	15:10:16	86824.000000	1736.480000	-0.046875	0.566406	-0.808594	0.350459	-0.295413	0.392661	-47.821045	-17.395020	-10.055542
C:\Users\cware\Desktop\Steller20November\TagTesting20Nov2013\M4.DSG	11-1-2013	15:10:16	86825.000000	1736.500000	-0.062500	0.449219	-0.843750	0.351376	-0.303670	0.383486	-51.788330	0.091553	0.350952
C:\Users\cware\Desktop\Steller20November\TagTesting20Nov2013\M4.DSG	11-1-2013	15:10:16	86826.000000	1736.520000	-0.023438	0.542969	-0.890625	0.352294	-0.304587	0.378899	-51.696777	-5.661011	-1.068115
C:\Users\cware\Desktop\Steller20November\TagTesting20Nov2013\M4.DSG	11-1-2013	15:10:16	86827.000000	1736.540000	-0.062500	0.625000	-1.007813	0.352294	-0.311009	0.375229	-34.133911	-20.111084	-5.386353
C:\Users\cware\Desktop\Steller20November\TagTesting20Nov2013\M4.DSG	11-1-2013	15:10:16	86828.000000	1736.560000	-0.085938	0.613281	-0.910156	0.353211	-0.314679	0.364220	-34.713745	-17.547607	-4.470825
C:\Users\cware\Desktop\Steller20November\TagTesting20Nov2013\M4.DSG	11-1-2013	15:10:16	86829.000000	1736.580000	-0.121094	0.605469	-0.921875	0.354128	-0.317431	0.359633	-55.160522	-10.635376	-3.372192
C:\Users\cware\Desktop\Steller20November\TagTesting20Nov2013\M4.DSG	11-1-2013	15:10:16	86830.000000	1736.600000	-0.062500	0.613281	-0.734375	0.355046	-0.322936	0.349541	-58.547974	-3.631592	-3.723145
C:\Users\cware\Desktop\Steller20November\TagTesting20Nov2013\M4.DSG	11-1-2013	15:10:16	86831.000000	1736.620000	-0.054688	0.640625	-0.765625	0.357798	-0.324771	0.344037	-39.855957	-7.858276	0.045776
C:\Users\cware\Desktop\Steller20November\TagTesting20Nov2013\M4.DSG	11-1-2013	15:10:16	86832.000000	1736.640000	-0.074219	0.667969	-0.835938	0.357798	-0.332110	0.333028	-38.589478	-14.358521	-1.525879
C:\Users\cware\Desktop\Steller20November\TagTesting20Nov2013\M4.DSG	11-1-2013	15:10:16	86833.000000	1736.660000	-0.101563	0.753906	-0.917969	0.357798	-0.335780	0.325688	-57.723999	-15.731812	-3.143311
C:\Users\cware\Desktop\Steller20November\TagTesting20Nov2013\M4.DSG	11-1-2013	15:10:16	86834.000000	1736.680000	-0.109375	0.718750	-0.851563	0.360550	-0.339450	0.315596	-58.563232	-18.707275	-3.616333
C:\Users\cware\Desktop\Steller20November\TagTesting20Nov2013\M4.DSG	11-1-2013	15:10:16	86835.000000	1736.700000	-0.167969	0.765625	-0.785156	0.361468	-0.343119	0.311009	-44.662476	-12.588501	0.045776
C:\Users\cware\Desktop\Steller20November\TagTesting20Nov2013\M4.DSG	11-1-2013	15:10:16	86836.000000	1736.720000	-0.093750	0.683594	-0.710938	0.362385	-0.347706	0.300917	-38.940430	-17.974854	-0.869751
C:\Users\cware\Desktop\Steller20November\TagTesting20Nov2013\M4.DSG	11-1-2013	15:10:16	86837.000000	1736.740000	-0.113281	0.746094	-0.808594	0.364220	-0.348624	0.296330	-46.997070	-20.721436	0.732422
C:\Users\cware\Desktop\Steller20November\TagTesting20Nov2013\M4.DSG	11-1-2013	15:10:16	86838.000000	1736.760000	-0.125000	0.832031	-0.808594	0.367890	-0.354128	0.285321	-54.794312	-19.714355	0.335693
C:\Users\cware\Desktop\Steller20November\TagTesting20Nov2013\M4.DSG	11-1-2013	15:10:16	86839.000000	1736.780000	-0.191406	0.835938	-0.789063	0.368807	-0.354128	0.280734	-35.018921	-14.373779	5.752563
C:\Users\cware\Desktop\Steller20November\TagTesting20Nov2013\M4.DSG	11-1-2013	15:10:16	86840.000000	1736.800000	-0.226563	0.847656	-0.687500	0.370642	-0.356881	0.273394	-21.270752	-9.384155	8.361816
C:\Users\cware\Desktop\Steller20November\TagTesting20Nov2013\M4.DSG	11-1-2013	15:10:16	86841.000000	1736.820000	-0.164063	0.769531	-0.667969	0.373394	-0.356881	0.269725	-20.141602	-20.278931	3.265381
C:\Users\cware\Desktop\Steller20November\TagTesting20Nov2013\M4.DSG	11-1-2013	15:10:16	86842.000000	1736.840000	-0.160156	0.691406	-0.652344	0.375229	-0.358716	0.267890	-29.617310	-18.157959	-1.831055
C:\Users\cware\Desktop\Steller20November\TagTesting20Nov2013\M4.DSG	11-1-2013	15:10:16	86843.000000	1736.860000	-0.164063	0.765625	-0.820313	0.377982	-0.358716	0.261468	-31.387329	-25.543213	0.885010
C:\Users\cware\Desktop\Steller20November\TagTesting20Nov2013\M4.DSG	11-1-2013	15:10:16	86844.000000	1736.880000	-0.164063	0.765625	-0.820313	0.378899	-0.359633	0.258716	-24.566650	-32.272339	4.470825
C:\Users\cware\Desktop\Steller20November\TagTesting20Nov2013\M4.DSG	11-1-2013	15:10:16	86845.000000	1736.900000	-0.175781	0.800781	-0.941406	0.383486	-0.361468	0.250459	-18.249512	-63.659668	3.189087
C:\Users\cware\Desktop\Steller20November\TagTesting20Nov2013\M4.DSG	11-1-2013	15:10:16	86846.000000	1736.920000	-0.328125	0.824219	-0.941406	0.388073	-0.361468	0.245872	-9.460449	-62.286377	4.867554
C:\Users\cware\Desktop\Steller20November\TagTesting20Nov2013\M4.DSG	11-1-2013	15:10:16	86847.000000	1736.940000	-0.449219	0.718750	-0.796875	0.394495	-0.361468	0.240367	-25.680542	-39.199829	0.518799
C:\Users\cware\Desktop\Steller20November\TagTesting20Nov2013\M4.DSG	11-1-2013	15:10:16	86848.000000	1736.960000	-0.433594	0.664063	-0.617188	0.395413	-0.362385	0.235780	-18.402100	-10.284424	-1.235962
C:\Users\cware\Desktop\Steller20November\TagTesting20Nov2013\M4.DSG	11-1-2013	15:10:16	86849.000000	1736.980000	-0.324219	0.714844	-0.640625	0.397248	-0.361468	0.233945	-23.880005	10.131836	-3.463745
C:\Users\cware\Desktop\Steller20November\TagTesting20Nov2013\M4.DSG	11-1-2013	15:10:16	86850.000000	1737.000000	-0.148438	0.699219	-0.832031	0.396330	-0.361468	0.233028	-18.341064	2.899170	-4.898071
C:\Users\cware\Desktop\Steller20November\TagTesting20Nov2013\M4.DSG	11-1-2013	15:10:16	86851.000000	1737.020000	-0.144531	0.730469	-0.929688	0.395413	-0.362385	0.233945	-13.168335	23.269653	-5.783081
C:\Users\cware\Desktop\Steller20November\TagTesting20Nov2013\M4.DSG	11-1-2013	15:10:16	86852.000000	1737.040000	-0.003906	0.675781	-0.882813	0.394495	-0.361468	0.233945	-8.193970	32.623291	-1.693726
C:\Users\cware\Desktop\Steller20November\TagTesting20Nov2013\M4.DSG	11-1-2013	15:10:16	86853.000000	1737.060000	0.148438	0.730469	-0.988281	0.393578	-0.360550	0.234862	-14.465332	35.934448	-3.417969
C:\Users\cware\Desktop\Steller20November\TagTesting20Nov2013\M4.DSG	11-1-2013	15:10:16	86854.000000	1737.080000	0.132813	0.726563	-1.023438	0.391743	-0.361468	0.235780	-16.036987	45.944214	-0.091553
C:\Users\cware\Desktop\Steller20November\TagTesting20Nov2013\M4.DSG	11-1-2013	15:10:16	86855.000000	1737.100000	0.226563	0.773438	-1.070313	0.389908	-0.361468	0.239450	-10.269165	67.138672	3.540039
C:\Users\cware\Desktop\Steller20November\TagTesting20Nov2013\M4.DSG	11-1-2013	15:10:16	86856.000000	1737.120000	0.507813	0.738281	-0.968750	0.387156	-0.359633	0.241284	-13.732910	46.722412	0.457764
C:\Users\cware\Desktop\Steller20November\TagTesting20Nov2013\M4.DSG	11-1-2013	15:10:16	86857.000000	1737.140000	0.484375	0.695313	-0.953125	0.385321	-0.360550	0.241284	-11.642456	25.238037	1.571655
C:\Users\cware\Desktop\Steller20November\TagTesting20Nov2013\M4.DSG	11-1-2013	15:10:16	86858.000000	1737.160000	0.343750	0.726563	-1.058594	0.385321	-0.359633	0.242202	-7.690430	11.474609	6.668091
C:\Users\cware\Desktop\Steller20November\TagTesting20Nov2013\M4.DSG	11-1-2013	15:10:16	86859.000000	1737.180000	0.218750	0.808594	-1.085938	0.387156	-0.359633	0.241284	-18.127441	21.484375	4.013062
C:\Users\cware\Desktop\Steller20November\TagTesting20Nov2013\M4.DSG	11-1-2013	15:10:16	86860.000000	1737.200000	0.218750	1.015625	-1.007813	0.387156	-0.358716	0.242202	-31.661987	16.983032	-1.815796
C:\Users\cware\Desktop\Steller20November\TagTesting20Nov2013\M4.DSG	11-1-2013	15:10:16	86861.000000	1737.220000	0.113281	1.007813	-0.847656	0.385321	-0.360550	0.237615	-20.660400	28.076172	-1.693726
C:\Users\cware\Desktop\Steller20November\TagTesting20Nov2013\M4.DSG	11-1-2013	15:10:16	86862.000000	1737.240000	0.152344	0.886719	-0.664063	0.383486	-0.360550	0.237615	-10.162354	14.663696	-2.258301
C:\Users\cware\Desktop\Steller20November\TagTesting20Nov2013\M4.DSG	11-1-2013	15:10:16	86863.000000	1737.260000	0.183594	0.773438	-0.628906	0.382569	-0.360550	0.238532	2.197266	23.529053	-4.241943
C:\Users\cware\Desktop\Steller20November\TagTesting20Nov2013\M4.DSG	11-1-2013	15:10:16	86864.000000	1737.280000	0.085938	0.812500	-0.753906	0.382569	-0.361468	0.236697	-1.663208	4.455566	-8.071899
C:\Users\cware\Desktop\Steller20November\TagTesting20Nov2013\M4.DSG	11-1-2013	15:10:16	86865.000000	1737.300000	0.042969	0.839844	-0.843750	0.381651	-0.362385	0.237615	-23.590088	13.549805	-8.117676
C:\Users\cware\Desktop\Steller20November\TagTesting20Nov2013\M4.DSG	11-1-2013	15:10:16	86866.000000	1737.320000	0.074219	0.910156	-0.894531	0.379817	-0.362385	0.237615	-16.693115	7.751465	-15.533447
C:\Users\cware\Desktop\Steller20November\TagTesting20Nov2013\M4.DSG	11-1-2013	15:10:16	86867.000000	1737.340000	-0.101563	0.875000	-0.707031	0.377064	-0.363303	0.239450	-2.517700	-7.217407	-14.648438
C:\Users\cware\Desktop\Steller20November\TagTesting20Nov2013\M4.DSG	11-1-2013	15:10:16	86868.000000	1737.360000	0.117188	0.722656	-0.593750	0.376147	-0.363303	0.237615	-11.886597	1.327515	-7.720947
C:\Users\cware\Desktop\Steller20November\TagTesting20Nov2013\M4.DSG	11-1-2013	15:10:16	86869.000000	1737.380000	-0.125000	0.851563	-0.933594	0.376147	-0.364220	0.237615	-25.558472	3.494263	-6.134033
C:\Users\cware\Desktop\Steller20November\TagTesting20Nov2013\M4.DSG	11-1-2013	15:10:16	86870.000000	1737.400000	-0.125000	0.851563	-0.933594	0.374312	-0.366055	0.236697	-14.617920	7.705688	-4.943848
C:\Users\cware\Desktop\Steller20November\TagTesting20Nov2013\M4.DSG	11-1-2013	15:10:16	86871.000000	1737.420000	-0.035156	0.808594	-0.582031	0.372477	-0.366972	0.234862	-15.258789	-1.434326	-10.498047
C:\Users\cware\Desktop\Steller20November\TagTesting20Nov2013\M4.DSG	11-1-2013	15:10:16	86872.000000	1737.440000	-0.105469	0.781250	-0.695313	0.371560	-0.368807	0.232110	-25.634766	11.016846	-5.584717
C:\Users\cware\Desktop\Steller20November\TagTesting20Nov2013\M4.DSG	11-1-2013	15:10:16	86873.000000	1737.460000	-0.027344	0.875000	-0.785156	0.371560	-0.368807	0.228440	-29.495239	-2.761841	-7.797241
C:\Users\cware\Desktop\Steller20November\TagTesting20Nov2013\M4.DSG	11-1-2013	15:10:16	86874.000000	1737.480000	-0.085938	1.039063	-0.792969	0.370642	-0.371560	0.225688	-16.479492	1.983643	-4.226685
C:\Users\cware\Desktop\Steller20November\TagTesting20Nov2013\M4.DSG	11-1-2013	15:10:16	86875.000000	1737.500000	-0.042969	0.953125	-0.617188	0.368807	-0.371560	0.223853	-12.557983	-6.835938	-6.164551
C:\Users\cware\Desktop\Steller20November\TagTesting20Nov2013\M4.DSG	11-1-2013	15:10:16	86876.000000	1737.520000	-0.101563	0.859375	-0.671875	0.368807	-0.371560	0.220183	-16.937256	3.372192	-3.311157
C:\Users\cware\Desktop\Steller20November\TagTesting20Nov2013\M4.DSG	11-1-2013	15:10:16	86877.000000	1737.540000	-0.132813	0.855469	-0.742188	0.369725	-0.372477	0.221101	-1.037598	-0.549316	-0.518799
C:\Users\cware\Desktop\Steller20November\TagTesting20Nov2013\M4.DSG	11-1-2013	15:10:16	86878.000000	1737.560000	-0.074219	0.933594	-0.785156	0.370642	-0.372477	0.220183	-5.279541	-3.295898	-8.804321
C:\Users\cware\Desktop\Steller20November\TagTesting20Nov2013\M4.DSG	11-1-2013	15:10:16	86879.000000	1737.580000	-0.164063	0.871094	-0.679688	0.369725	-0.373394	0.219266	-12.619019	10.971069	-4.745483
C:\Users\cware\Desktop\Steller20November\TagTesting20Nov2013\M4.DSG	11-1-2013	15:10:16	86880.000000	1737.600000	-0.089844	0.804688	-0.804688	0.368807	-0.372477	0.220183	-3.646851	9.933472	-6.164551
C:\Users\cware\Desktop\Steller20November\TagTesting20Nov2013\M4.DSG	11-1-2013	15:10:16	86881.000000	1737.620000	-0.039063	0.933594	-0.773438	0.366972	-0.374312	0.220183	8.651733	-19.592285	-15.350342
C:\Users\cware\Desktop\Steller20November\TagTesting20Nov2013\M4.DSG	11-1-2013	15:10:16	86882.000000	1737.640000	-0.175781	0.914063	-0.820313	0.366972	-0.374312	0.221101	-3.250122	20.126343	-8.728027
C:\Users\cware\Desktop\Steller20November\TagTesting20Nov2013\M4.DSG	11-1-2013	15:10:16	86883.000000	1737.660000	-0.128906	0.847656	-0.574219	0.364220	-0.372477	0.225688	-3.051758	2.761841	-12.374878
C:\Users\cware\Desktop\Steller20November\TagTesting20Nov2013\M4.DSG	11-1-2013	15:10:16	86884.000000	1737.680000	-0.042969	0.781250	-0.726563	0.363303	-0.376147	0.228440	9.002686	-4.852295	-10.009766
C:\Users\cware\Desktop\Steller20November\TagTesting20Nov2013\M4.DSG	11-1-2013	15:10:16	86885.000000	1737.700000	-0.132813	0.839844	-0.789063	0.360550	-0.373394	0.229358	13.366699	-9.078979	-16.891479
C:\Users\cware\Desktop\Steller20November\TagTesting20Nov2013\M4.DSG	11-1-2013	15:10:16	86886.000000	1737.720000	-0.031250	0.906250	-0.847656	0.358716	-0.373394	0.230275	10.940552	3.463745	-18.005371
C:\Users\cware\Desktop\Steller20November\TagTesting20Nov2013\M4.DSG	11-1-2013	15:10:16	86887.000000	1737.740000	-0.113281	0.949219	-0.789063	0.355963	-0.373394	0.233028	-3.906250	-17.593384	-14.755249
C:\Users\cware\Desktop\Steller20November\TagTesting20Nov2013\M4.DSG	11-1-2013	15:10:16	86888.000000	1737.760000	-0.105469	0.863281	-0.675781	0.355046	-0.372477	0.234862	4.013062	23.010254	-11.245728
C:\Users\cware\Desktop\Steller20November\TagTesting20Nov2013\M4.DSG	11-1-2013	15:10:16	86889.000000	1737.780000	-0.074219	0.789063	-0.683594	0.352294	-0.373394	0.239450	13.870239	-11.032104	-17.120361
C:\Users\cware\Desktop\Steller20November\TagTesting20Nov2013\M4.DSG	11-1-2013	15:10:16	86890.000000	1737.800000	-0.093750	0.789063	-0.691406	0.350459	-0.373394	0.240367	12.710571	-11.474609	-18.417358
C:\Users\cware\Desktop\Steller20November\TagTesting20Nov2013\M4.DSG	11-1-2013	15:10:16	86891.000000	1737.820000	-0.011719	0.820313	-0.859375	0.346789	-0.372477	0.244037	-5.172729	20.355225	-14.266968
C:\Users\cware\Desktop\Steller20November\TagTesting20Nov2013\M4.DSG	11-1-2013	15:10:16	86892.000000	1737.840000	0.023438	0.890625	-0.750000	0.345872	-0.372477	0.245872	-2.655029	-1.388550	-15.304565
C:\Users\cware\Desktop\Steller20November\TagTesting20Nov2013\M4.DSG	11-1-2013	15:10:16	86893.000000	1737.860000	0.035156	0.886719	-0.687500	0.343119	-0.371560	0.247706	14.755249	0.350952	-10.192871
C:\Users\cware\Desktop\Steller20November\TagTesting20Nov2013\M4.DSG	11-1-2013	15:10:16	86894.000000	1737.880000	-0.015625	0.812500	-0.636719	0.343119	-0.371560	0.249541	13.244629	-3.387451	-11.123657
C:\Users\cware\Desktop\Steller20November\TagTesting20Nov2013\M4.DSG	11-1-2013	15:10:16	86895.000000	1737.900000	-0.136719	0.773438	-0.695313	0.340367	-0.370642	0.252294	-2.105713	-4.074097	-13.153076
C:\Users\cware\Desktop\Steller20November\TagTesting20Nov2013\M4.DSG	11-1-2013	15:10:16	86896.000000	1737.920000	-0.039063	0.789063	-0.761719	0.340367	-0.370642	0.254128	-10.665894	10.803223	-10.879517
C:\Users\cware\Desktop\Steller20November\TagTesting20Nov2013\M4.DSG	11-1-2013	15:10:16	86897.000000	1737.940000	-0.054688	0.875000	-0.796875	0.337615	-0.371560	0.255046	10.513306	0.640869	-7.324219
C:\Users\cware\Desktop\Steller20November\TagTesting20Nov2013\M4.DSG	11-1-2013	15:10:16	86898.000000	1737.960000	-0.054688	0.875000	-0.796875	0.336697	-0.370642	0.257798	19.866943	1.647949	-9.414673
C:\Users\cware\Desktop\Steller20November\TagTesting20Nov2013\M4.DSG	11-1-2013	15:10:16	86899.000000	1737.980000	-0.062500	0.789063	-0.714844	0.335780	-0.367890	0.263303	11.428833	0.991821	-12.863159
C:\Users\cware\Desktop\Steller20November\TagTesting20Nov2013\M4.DSG	11-1-2013	15:10:16	86900.000000	1738.000000	-0.027344	0.687500	-0.714844	0.333945	-0.367890	0.264220	5.508423	-1.708984	-14.755249
C:\Users\cware\Desktop\Steller20November\TagTesting20Nov2013\M4.DSG	11-1-2013	15:10:16	86901.000000	1738.020000	0.000000	0.738281	-0.808594	0.331193	-0.368807	0.268807	0.350952	4.074097	-13.198853
C:\Users\cware\Desktop\Steller20November\TagTesting20Nov2013\M4.DSG	11-1-2013	15:10:16	86902.000000	1738.040000	0.035156	0.796875	-0.765625	0.329358	-0.366972	0.269725	4.302979	-14.526367	-16.281128
C:\Users\cware\Desktop\Steller20November\TagTesting20Nov2013\M4.DSG	11-1-2013	15:10:16	86903.000000	1738.060000	-0.046875	0.828125	-0.867188	0.329358	-0.366972	0.271560	18.859863	2.532959	-10.589600
C:\Users\cware\Desktop\Steller20November\TagTesting20Nov2013\M4.DSG	11-1-2013	15:10:16	86904.000000	1738.080000	0.011719	0.886719	-0.757813	0.327523	-0.366055	0.275229	20.034790	-13.015747	-14.785767
C:\Users\cware\Desktop\Steller20November\TagTesting20Nov2013\M4.DSG	11-1-2013	15:10:16	86905.000000	1738.100000	-0.019531	0.824219	-0.675781	0.326606	-0.366055	0.276147	3.372192	18.646240	-10.070801
C:\Users\cware\Desktop\Steller20November\TagTesting20Nov2013\M4.DSG	11-1-2013	15:10:16	86906.000000	1738.120000	0.027344	0.699219	-0.667969	0.324771	-0.363303	0.281651	-7.980347	-9.414673	-13.061523
C:\Users\cware\Desktop\Steller20November\TagTesting20Nov2013\M4.DSG	11-1-2013	15:10:16	86907.000000	1738.140000	-0.074219	0.695313	-0.769531	0.323853	-0.363303	0.283486	7.873535	-6.683350	-9.201050
C:\Users\cware\Desktop\Steller20November\TagTesting20Nov2013\M4.DSG	11-1-2013	15:10:16	86908.000000	1738.160000	-0.011719	0.714844	-0.890625	0.322018	-0.363303	0.286239	18.997192	-22.827148	-13.137817
C:\Users\cware\Desktop\Steller20November\TagTesting20Nov2013\M4.DSG	11-1-2013	15:10:16	86909.000000	1738.180000	-0.054688	0.843750	-0.914063	0.322018	-0.361468	0.288073	28.259277	5.340576	-13.565063
C:\Users\cware\Desktop\Steller20November\TagTesting20Nov2013\M4.DSG	11-1-2013	15:10:16	86910.000000	1738.200000	0.031250	0.878906	-0.917969	0.318349	-0.359633	0.295413	23.422241	-7.904053	-18.524170
C:\Users\cware\Desktop\Steller20November\TagTesting20Nov2013\M4.DSG	11-1-2013	15:10:16	86911.000000	1738.220000	0.007813	0.894531	-0.835938	0.316514	-0.359633	0.295413	6.301880	11.138916	-15.365601
C:\Users\cware\Desktop\Steller20November\TagTesting20Nov2013\M4.DSG	11-1-2013	15:10:16	86912.000000	1738.240000	0.027344	0.820313	-0.773438	0.314679	-0.358716	0.300917	2.960205	15.701294	-12.832642
C:\Users\cware\Desktop\Steller20November\TagTesting20Nov2013\M4.DSG	11-1-2013	15:10:16	86913.000000	1738.260000	0.015625	0.796875	-0.769531	0.313761	-0.356881	0.304587	6.866455	-6.942749	-12.985229
C:\Users\cware\Desktop\Steller20November\TagTesting20Nov2013\M4.DSG	11-1-2013	15:10:16	86914.000000	1738.280000	0.078125	0.710938	-0.726563	0.311927	-0.355963	0.305505	10.528564	2.227783	-13.183594
C:\Users\cware\Desktop\Steller20November\TagTesting20Nov2013\M4.DSG	11-1-2013	15:10:16	86915.000000	1738.300000	-0.035156	0.667969	-0.730469	0.310092	-0.355046	0.309174	30.105591	-10.498047	-10.955811
C:\Users\cware\Desktop\Steller20November\TagTesting20Nov2013\M4.DSG	11-1-2013	15:10:16	86916.000000	1738.320000	0.011719	0.617188	-0.804688	0.309174	-0.352294	0.316514	29.403687	-4.119873	-11.749268
C:\Users\cware\Desktop\Steller20November\TagTesting20Nov2013\M4.DSG	11-1-2013	15:10:16	86917.000000	1738.340000	0.011719	0.703125	-0.859375	0.308257	-0.351376	0.316514	22.247314	4.760742	-8.575439
C:\Users\cware\Desktop\Steller20November\TagTesting20Nov2013\M4.DSG	11-1-2013	15:10:16	86918.000000	1738.360000	-0.039063	0.738281	-0.890625	0.308257	-0.349541	0.321101	20.492554	0.015259	-9.521484
C:\Users\cware\Desktop\Steller20November\TagTesting20Nov2013\M4.DSG	11-1-2013	15:10:16	86919.000000	1738.380000	0.011719	0.757813	-0.921875	0.306422	-0.346789	0.328440	7.843018	-1.846313	-13.000488
C:\Users\cware\Desktop\Steller20November\TagTesting20Nov2013\M4.DSG	11-1-2013	15:10:16	86920.000000	1738.400000	0.078125	0.792969	-0.937500	0.305505	-0.345872	0.330275	0.747681	12.664795	-11.428833
C:\Users\cware\Desktop\Steller20November\TagTesting20Nov2013\M4.DSG	11-1-2013	15:10:16	86921.000000	1738.420000	0.039063	0.808594	-0.910156	0.303670	-0.344037	0.335780	16.876221	-5.645752	-9.384155
C:\Users\cware\Desktop\Steller20November\TagTesting20Nov2013\M4.DSG	11-1-2013	15:10:16	86922.000000	1738.440000	0.031250	0.742188	-0.835938	0.303670	-0.341284	0.339450	20.339966	-14.129639	-9.460449
C:\Users\cware\Desktop\Steller20November\TagTesting20Nov2013\M4.DSG	11-1-2013	15:10:16	86923.000000	1738.460000	0.058594	0.648438	-0.785156	0.301835	-0.338532	0.344954	26.840210	-8.682251	-11.199951
C:\Users\cware\Desktop\Steller20November\TagTesting20Nov2013\M4.DSG	11-1-2013	15:10:16	86924.000000	1738.480000	0.058594	0.648438	-0.785156	0.300917	-0.337615	0.346789	35.156250	-5.859375	-9.857178
C:\Users\cware\Desktop\Steller20November\TagTesting20Nov2013\M4.DSG	11-1-2013	15:10:16	86925.000000	1738.500000	0.000000	0.578125	-0.792969	0.300917	-0.333028	0.353211	21.682739	3.280640	-12.878418
C:\Users\cware\Desktop\Steller20November\TagTesting20Nov2013\M4.DSG	11-1-2013	15:10:16	86926.000000	1738.520000	0.000000	0.558594	-0.855469	0.300000	-0.336697	0.357798	21.591187	-8.331299	-11.871338
C:\Users\cware\Desktop\Steller20November\TagTesting20Nov2013\M4.DSG	11-1-2013	15:10:16	86927.000000	1738.540000	0.027344	0.574219	-0.902344	0.299083	-0.329358	0.359633	11.062622	14.587402	-6.118774
C:\Users\cware\Desktop\Steller20November\TagTesting20Nov2013\M4.DSG	11-1-2013	15:10:16	86928.000000	1738.560000	0.023438	0.558594	-0.894531	0.298165	-0.328440	0.363303	9.506226	12.313843	-4.562378
C:\Users\cware\Desktop\Steller20November\TagTesting20Nov2013\M4.DSG	11-1-2013	15:10:16	86929.000000	1738.580000	0.097656	0.570313	-0.910156	0.297248	-0.325688	0.368807	3.524780	0.762939	-7.476807
C:\Users\cware\Desktop\Steller20November\TagTesting20Nov2013\M4.DSG	11-1-2013	15:10:16	86930.000000	1738.600000	0.054688	0.601563	-0.960938	0.297248	-0.322936	0.371560	0.778198	3.936768	-8.270264
C:\Users\cware\Desktop\Steller20November\TagTesting20Nov2013\M4.DSG	11-1-2013	15:10:16	86931.000000	1738.620000	0.015625	0.625000	-1.046875	0.296330	-0.322018	0.373394	11.367798	4.608154	-5.599976
C:\Users\cware\Desktop\Steller20November\TagTesting20Nov2013\M4.DSG	11-1-2013	15:10:16	86932.000000	1738.640000	0.074219	0.585938	-1.046875	0.294495	-0.320183	0.376147	10.314941	-9.872437	-4.104614
C:\Users\cware\Desktop\Steller20November\TagTesting20Nov2013\M4.DSG	11-1-2013	15:10:16	86933.000000	1738.660000	0.058594	0.691406	-1.058594	0.294495	-0.318349	0.379817	28.305054	-23.025513	-6.759644
C:\Users\cware\Desktop\Steller20November\TagTesting20Nov2013\M4.DSG	11-1-2013	15:10:16	86934.000000	1738.680000	0.027344	0.664063	-1.082031	0.293578	-0.316514	0.383486	23.620605	-5.386353	-6.958008
C:\Users\cware\Desktop\Steller20November\TagTesting20Nov2013\M4.DSG	11-1-2013	15:10:16	86935.000000	1738.700000	0.027344	0.683594	-1.058594	0.292661	-0.311927	0.388073	33.996582	-1.129150	-8.834839
C:\Users\cware\Desktop\Steller20November\TagTesting20Nov2013\M4.DSG	11-1-2013	15:10:16	86936.000000	1738.720000	0.031250	0.621094	-1.082031	0.292661	-0.310092	0.392661	34.011841	-10.818481	-6.881714
C:\Users\cware\Desktop\Steller20November\TagTesting20Nov2013\M4.DSG	11-1-2013	15:10:16	86937.000000	1738.740000	0.031250	0.578125	-1.050781	0.291743	-0.306422	0.396330	31.738281	-2.365112	-6.774902
C:\Users\cware\Desktop\Steller20November\TagTesting20Nov2013\M4.DSG	11-1-2013	15:10:16	86938.000000	1738.760000	0.050781	0.605469	-1.074219	0.291743	-0.305505	0.400000	31.051636	-12.710571	-7.690430
C:\Users\cware\Desktop\Steller20November\TagTesting20Nov2013\M4.DSG	11-1-2013	15:10:16	86939.000000	1738.780000	0.062500	0.558594	-1.082031	0.290826	-0.300000	0.405505	31.707764	-2.700806	-7.156372
C:\Users\cware\Desktop\Steller20November\TagTesting20Nov2013\M4.DSG	11-1-2013	15:10:16	86940.000000	1738.800000	0.046875	0.500000	-1.027344	0.288991	-0.299083	0.407339	33.782959	-5.111694	-4.318237
C:\Users\cware\Desktop\Steller20November\TagTesting20Nov2013\M4.DSG	11-1-2013	15:10:16	86941.000000	1738.820000	0.066406	0.480469	-1.058594	0.288991	-0.296330	0.410092	30.517578	-0.961304	-7.858276
C:\Users\cware\Desktop\Steller20November\TagTesting20Nov2013\M4.DSG	11-1-2013	15:10:16	86942.000000	1738.840000	0.097656	0.496094	-1.011719	0.287156	-0.294495	0.414679	33.737183	-13.229370	-10.238647
C:\Users\cware\Desktop\Steller20November\TagTesting20Nov2013\M4.DSG	11-1-2013	15:10:16	86943.000000	1738.860000	0.050781	0.406250	-0.957031	0.288073	-0.293578	0.415596	32.165527	-12.329102	-7.934570
C:\Users\cware\Desktop\Steller20November\TagTesting20Nov2013\M4.DSG	11-1-2013	15:10:16	86944.000000	1738.880000	-0.039063	0.394531	-0.929688	0.287156	-0.289908	0.419266	27.496338	-9.185791	-4.455566
C:\Users\cware\Desktop\Steller20November\TagTesting20Nov2013\M4.DSG	11-1-2013	15:10:16	86945.000000	1738.900000	0.082031	0.402344	-0.902344	0.287156	-0.288991	0.422018	26.229858	-7.659912	-5.050659
C:\Users\cware\Desktop\Steller20November\TagTesting20Nov2013\M4.DSG	11-1-2013	15:10:16	86946.000000	1738.920000	0.074219	0.371094	-0.867188	0.287156	-0.285321	0.422936	25.115967	-15.197754	-4.348755
C:\Users\cware\Desktop\Steller20November\TagTesting20Nov2013\M4.DSG	11-1-2013	15:10:16	86947.000000	1738.940000	-0.003906	0.402344	-0.898438	0.286239	-0.286239	0.425688	17.852783	-15.502930	-6.195068
C:\Users\cware\Desktop\Steller20November\TagTesting20Nov2013\M4.DSG	11-1-2013	15:10:16	86948.000000	1738.960000	0.109375	0.449219	-0.898438	0.287156	-0.282569	0.428440	17.990112	-5.279541	-4.577637
C:\Users\cware\Desktop\Steller20November\TagTesting20Nov2013\M4.DSG	11-1-2013	15:10:16	86949.000000	1738.980000	0.039063	0.492188	-0.910156	0.285321	-0.280734	0.430275	23.193359	-16.647339	-9.765625
C:\Users\cware\Desktop\Steller20November\TagTesting20Nov2013\M4.DSG	11-1-2013	15:10:16	86950.000000	1739.000000	0.089844	0.453125	-0.867188	0.286239	-0.277982	0.433945	25.482178	-7.308960	-9.399414
C:\Users\cware\Desktop\Steller20November\TagTesting20Nov2013\M4.DSG	11-1-2013	15:10:16	86951.000000	1739.020000	0.039063	0.363281	-0.906250	0.287156	-0.277064	0.435780	19.546509	-12.619019	-12.084961
C:\Users\cware\Desktop\Steller20November\TagTesting20Nov2013\M4.DSG	11-1-2013	15:10:16	86952.000000	1739.040000	0.039063	0.320313	-0.886719	0.285321	-0.271560	0.439450	24.673462	-3.173828	-9.429932
C:\Users\cware\Desktop\Steller20November\TagTesting20Nov2013\M4.DSG	11-1-2013	15:10:16	86953.000000	1739.060000	0.015625	0.316406	-0.933594	0.284404	-0.271560	0.440367	13.702393	8.712769	-6.271362
C:\Users\cware\Desktop\Steller20November\TagTesting20Nov2013\M4.DSG	11-1-2013	15:10:16	86954.000000	1739.080000	0.093750	0.359375	-0.957031	0.284404	-0.267890	0.444954	13.961792	-7.049561	-8.453369
C:\Users\cware\Desktop\Steller20November\TagTesting20Nov2013\M4.DSG	11-1-2013	15:10:16	86955.000000	1739.100000	0.097656	0.394531	-0.949219	0.282569	-0.268807	0.445872	2.243042	8.407593	-7.278442
C:\Users\cware\Desktop\Steller20November\TagTesting20Nov2013\M4.DSG	11-1-2013	15:10:16	86956.000000	1739.120000	0.101563	0.406250	-0.933594	0.281651	-0.266972	0.446789	-3.067017	0.854492	-8.453369
C:\Users\cware\Desktop\Steller20November\TagTesting20Nov2013\M4.DSG	11-1-2013	15:10:16	86957.000000	1739.140000	0.078125	0.472656	-0.972656	0.280734	-0.266972	0.446789	0.885010	-1.876831	-5.477905
C:\Users\cware\Desktop\Steller20November\TagTesting20Nov2013\M4.DSG	11-1-2013	15:10:16	86958.000000	1739.160000	0.093750	0.574219	-1.027344	0.281651	-0.265138	0.447706	3.585815	-4.196167	-4.913330
C:\Users\cware\Desktop\Steller20November\TagTesting20Nov2013\M4.DSG	11-1-2013	15:10:16	86959.000000	1739.180000	0.089844	0.574219	-0.980469	0.281651	-0.265138	0.450459	1.266479	-0.610352	-7.034302
C:\Users\cware\Desktop\Steller20November\TagTesting20Nov2013\M4.DSG	11-1-2013	15:10:16	86960.000000	1739.200000	0.128906	0.589844	-0.953125	0.280734	-0.264220	0.448624	1.861572	-13.656616	-10.345459
C:\Users\cware\Desktop\Steller20November\TagTesting20Nov2013\M4.DSG	11-1-2013	15:10:16	86961.000000	1739.220000	0.050781	0.609375	-0.988281	0.279817	-0.263303	0.450459	-10.116577	-6.011963	-11.978149
C:\Users\cware\Desktop\Steller20November\TagTesting20Nov2013\M4.DSG	11-1-2013	15:10:16	86962.000000	1739.240000	0.074219	0.519531	-0.957031	0.279817	-0.263303	0.450459	-9.094238	-0.885010	-11.001587
C:\Users\cware\Desktop\Steller20November\TagTesting20Nov2013\M4.DSG	11-1-2013	15:10:16	86963.000000	1739.260000	0.082031	0.488281	-0.988281	0.278899	-0.264220	0.450459	-9.826660	3.524780	-11.459351
C:\Users\cware\Desktop\Steller20November\TagTesting20Nov2013\M4.DSG	11-1-2013	15:10:16	86964.000000	1739.280000	0.097656	0.472656	-0.964844	0.279817	-0.265138	0.450459	-7.751465	-8.834839	-13.061523
C:\Users\cware\Desktop\Steller20November\TagTesting20Nov2013\M4.DSG	11-1-2013	15:10:16	86965.000000	1739.300000	0.039063	0.484375	-1.007813	0.278899	-0.264220	0.449541	-6.668091	-11.489868	-12.756348
C:\Users\cware\Desktop\Steller20November\TagTesting20Nov2013\M4.DSG	11-1-2013	15:10:16	86966.000000	1739.320000	0.042969	0.484375	-1.042969	0.277982	-0.264220	0.451376	-6.988525	8.590698	-9.231567
C:\Users\cware\Desktop\Steller20November\TagTesting20Nov2013\M4.DSG	11-1-2013	15:10:16	86967.000000	1739.340000	0.109375	0.472656	-0.953125	0.274312	-0.266055	0.449541	-4.974365	-9.475708	-11.581421
C:\Users\cware\Desktop\Steller20November\TagTesting20Nov2013\M4.DSG	11-1-2013	15:10:16	86968.000000	1739.360000	0.089844	0.484375	-0.988281	0.275229	-0.264220	0.450459	-10.757446	-2.105713	-12.237549
C:\Users\cware\Desktop\Steller20November\TagTesting20Nov2013\M4.DSG	11-1-2013	15:10:16	86969.000000	1739.380000	0.117188	0.503906	-0.968750	0.275229	-0.266055	0.448624	-9.597778	-9.872437	-13.229370
C:\Users\cware\Desktop\Steller20November\TagTesting20Nov2013\M4.DSG	11-1-2013	15:10:16	86970.000000	1739.400000	0.023438	0.500000	-0.964844	0.275229	-0.266972	0.447706	-8.590698	0.183105	-10.162354
C:\Users\cware\Desktop\Steller20November\TagTesting20Nov2013\M4.DSG	11-1-2013	15:10:16	86971.000000	1739.420000	0.089844	0.480469	-0.957031	0.274312	-0.267890	0.447706	-10.665894	-14.541626	-12.344360
C:\Users\cware\Desktop\Steller20November\TagTesting20Nov2013\M4.DSG	11-1-2013	15:10:16	86972.000000	1739.440000	0.011719	0.492188	-0.984375	0.274312	-0.268807	0.445872	-13.031006	-14.297485	-11.611938
C:\Users\cware\Desktop\Steller20November\TagTesting20Nov2013\M4.DSG	11-1-2013	15:10:16	86973.000000	1739.460000	0.066406	0.515625	-0.984375	0.275229	-0.271560	0.444037	-15.975952	-8.438110	-7.659912
C:\Users\cware\Desktop\Steller20November\TagTesting20Nov2013\M4.DSG	11-1-2013	15:10:16	86974.000000	1739.480000	0.039063	0.496094	-0.964844	0.273394	-0.272477	0.442202	-13.671875	-8.789063	-7.171631
C:\Users\cware\Desktop\Steller20November\TagTesting20Nov2013\M4.DSG	11-1-2013	15:10:16	86975.000000	1739.500000	0.089844	0.476563	-0.941406	0.274312	-0.272477	0.441284	-17.669678	-8.651733	-6.561279
C:\Users\cware\Desktop\Steller20November\TagTesting20Nov2013\M4.DSG	11-1-2013	15:10:16	86976.000000	1739.520000	0.039063	0.492188	-0.980469	0.274312	-0.275229	0.438532	-18.203735	-10.238647	-5.813599
C:\Users\cware\Desktop\Steller20November\TagTesting20Nov2013\M4.DSG	11-1-2013	15:10:16	86977.000000	1739.540000	0.066406	0.507813	-0.992188	0.277064	-0.277982	0.434862	-20.523071	-13.351440	-5.752563
C:\Users\cware\Desktop\Steller20November\TagTesting20Nov2013\M4.DSG	11-1-2013	15:10:16	86978.000000	1739.560000	0.066406	0.507813	-0.992188	0.277064	-0.278899	0.433945	-18.203735	-2.426147	-3.967285
C:\Users\cware\Desktop\Steller20November\TagTesting20Nov2013\M4.DSG	11-1-2013	15:10:16	86979.000000	1739.580000	0.046875	0.496094	-0.992188	0.277064	-0.280734	0.433945	-23.239136	-6.530762	-6.347656
C:\Users\cware\Desktop\Steller20November\TagTesting20Nov2013\M4.DSG	11-1-2013	15:10:16	86980.000000	1739.600000	0.066406	0.496094	-1.000000	0.277982	-0.282569	0.428440	-24.200439	-15.213013	-5.767822
C:\Users\cware\Desktop\Steller20November\TagTesting20Nov2013\M4.DSG	11-1-2013	15:10:16	86981.000000	1739.620000	0.015625	0.496094	-0.992188	0.279817	-0.284404	0.426606	-26.519775	-1.327515	-4.699707
C:\Users\cware\Desktop\Steller20November\TagTesting20Nov2013\M4.DSG	11-1-2013	15:10:16	86982.000000	1739.640000	0.089844	0.523438	-0.980469	0.277982	-0.288991	0.421101	-25.802612	-9.002686	-3.814697
C:\Users\cware\Desktop\Steller20November\TagTesting20Nov2013\M4.DSG	11-1-2013	15:10:16	86983.000000	1739.660000	0.097656	0.523438	-0.976563	0.278899	-0.290826	0.419266	-28.305054	-15.441895	-6.851196
C:\Users\cware\Desktop\Steller20November\TagTesting20Nov2013\M4.DSG	11-1-2013	15:10:16	86984.000000	1739.680000	-0.007813	0.542969	-1.015625	0.279817	-0.294495	0.413761	-26.580811	0.198364	-4.333496
C:\Users\cware\Desktop\Steller20November\TagTesting20Nov2013\M4.DSG	11-1-2013	15:10:16	86985.000000	1739.700000	0.097656	0.574219	-0.964844	0.279817	-0.296330	0.411927	-24.810791	-19.073486	-7.888794
C:\Users\cware\Desktop\Steller20November\TagTesting20Nov2013\M4.DSG	11-1-2013	15:10:16	86986.000000	1739.720000	0.035156	0.570313	-0.968750	0.280734	-0.300000	0.406422	-25.314331	-9.063721	-5.477905
C:\Users\cware\Desktop\Steller20November\TagTesting20Nov2013\M4.DSG	11-1-2013	15:10:16	86987.000000	1739.740000	0.050781	0.562500	-0.957031	0.282569	-0.301835	0.404587	-27.069092	-7.461548	-5.172729
C:\Users\cware\Desktop\Steller20November\TagTesting20Nov2013\M4.DSG	11-1-2013	15:10:16	86988.000000	1739.760000	0.050781	0.542969	-0.988281	0.282569	-0.306422	0.398165	-26.687622	-12.802124	-5.630493
C:\Users\cware\Desktop\Steller20November\TagTesting20Nov2013\M4.DSG	11-1-2013	15:10:16	86989.000000	1739.780000	-0.007813	0.574219	-1.007813	0.284404	-0.307339	0.396330	-32.958984	2.456665	-5.096436
C:\Users\cware\Desktop\Steller20November\TagTesting20Nov2013\M4.DSG	11-1-2013	15:10:16	86990.000000	1739.800000	0.050781	0.558594	-0.937500	0.281651	-0.311927	0.389908	-34.637451	3.829956	-3.890991
C:\Users\cware\Desktop\Steller20November\TagTesting20Nov2013\M4.DSG	11-1-2013	15:10:16	86991.000000	1739.820000	0.074219	0.546875	-0.910156	0.283486	-0.315596	0.386239	-33.950806	-7.598877	-2.716064
C:\Users\cware\Desktop\Steller20November\TagTesting20Nov2013\M4.DSG	11-1-2013	15:10:16	86992.000000	1739.840000	0.031250	0.617188	-0.941406	0.282569	-0.320183	0.379817	-33.370972	0.091553	-4.470825
C:\Users\cware\Desktop\Steller20November\TagTesting20Nov2013\M4.DSG	11-1-2013	15:10:16	86993.000000	1739.860000	0.054688	0.589844	-0.894531	0.282569	-0.322018	0.376147	-36.819458	-11.978149	-2.944946
C:\Users\cware\Desktop\Steller20November\TagTesting20Nov2013\M4.DSG	11-1-2013	15:10:16	86994.000000	1739.880000	0.046875	0.566406	-0.875000	0.284404	-0.323853	0.372477	-36.300659	-11.993408	-4.394531
C:\Users\cware\Desktop\Steller20November\TagTesting20Nov2013\M4.DSG	11-1-2013	15:10:16	86995.000000	1739.900000	0.019531	0.632813	-0.945313	0.284404	-0.328440	0.366055	-38.894653	-3.112793	-3.051758
C:\Users\cware\Desktop\Steller20November\TagTesting20Nov2013\M4.DSG	11-1-2013	15:10:16	86996.000000	1739.920000	0.066406	0.617188	-0.859375	0.284404	-0.333028	0.362385	-44.952393	-2.792358	-3.463745
C:\Users\cware\Desktop\Steller20November\TagTesting20Nov2013\M4.DSG	11-1-2013	15:10:16	86997.000000	1739.940000	0.035156	0.636719	-0.886719	0.286239	-0.335780	0.352294	-42.480469	-3.601074	-1.754761
C:\Users\cware\Desktop\Steller20November\TagTesting20Nov2013\M4.DSG	11-1-2013	15:10:16	86998.000000	1739.960000	0.074219	0.601563	-0.851563	0.286239	-0.337615	0.346789	-43.228149	-8.056641	1.052856
C:\Users\cware\Desktop\Steller20November\TagTesting20Nov2013\M4.DSG	11-1-2013	15:10:16	86999.000000	1739.980000	0.023438	0.636719	-0.875000	0.287156	-0.344037	0.337615	-50.918579	-13.732910	-1.174927
C:\Users\cware\Desktop\Steller20November\TagTesting20Nov2013\M4.DSG	11-1-2013	15:10:16	87000.000000	1740.000000	0.019531	0.675781	-0.847656	0.288991	-0.345872	0.332110	-48.736572	-8.651733	-0.762939
C:\Users\cware\Desktop\Steller20November\TagTesting20Nov2013\M4.DSG	11-1-2013	15:10:16	87001.000000	1740.020000	0.031250	0.679688	-0.863281	0.289908	-0.352294	0.321101	-50.537109	-6.622314	-0.152588
C:\Users\cware\Desktop\Steller20November\TagTesting20Nov2013\M4.DSG	11-1-2013	15:10:16	87002.000000	1740.040000	0.000000	0.683594	-0.855469	0.290826	-0.355046	0.314679	-50.872803	-9.094238	-2.105713
C:\Users\cware\Desktop\Steller20November\TagTesting20Nov2013\M4.DSG	11-1-2013	15:10:16	87003.000000	1740.060000	0.035156	0.718750	-0.812500	0.291743	-0.359633	0.303670	-53.024292	-15.579224	-1.113892
C:\Users\cware\Desktop\Steller20November\TagTesting20Nov2013\M4.DSG	11-1-2013	15:10:16	87004.000000	1740.080000	0.046875	0.718750	-0.820313	0.293578	-0.363303	0.298165	-53.314209	-6.591797	1.296997
C:\Users\cware\Desktop\Steller20November\TagTesting20Nov2013\M4.DSG	11-1-2013	15:10:16	87005.000000	1740.100000	0.007813	0.722656	-0.835938	0.294495	-0.368807	0.284404	-57.907104	-5.859375	2.288818
C:\Users\cware\Desktop\Steller20November\TagTesting20Nov2013\M4.DSG	11-1-2013	15:10:16	87006.000000	1740.120000	0.054688	0.765625	-0.769531	0.295413	-0.369725	0.278899	-58.868408	-7.507324	3.601074
C:\Users\cware\Desktop\Steller20November\TagTesting20Nov2013\M4.DSG	11-1-2013	15:10:16	87007.000000	1740.140000	0.015625	0.808594	-0.781250	0.298165	-0.376147	0.265138	-56.503296	-6.454468	3.051758
C:\Users\cware\Desktop\Steller20November\TagTesting20Nov2013\M4.DSG	11-1-2013	15:10:16	87008.000000	1740.160000	-0.003906	0.792969	-0.750000	0.299083	-0.377982	0.258716	-58.944702	0.503540	2.136230
C:\Users\cware\Desktop\Steller20November\TagTesting20Nov2013\M4.DSG	11-1-2013	15:10:16	87009.000000	1740.180000	0.015625	0.773438	-0.757813	0.300000	-0.383486	0.244954	-58.135986	-5.706787	2.288818
C:\Users\cware\Desktop\Steller20November\TagTesting20Nov2013\M4.DSG	11-1-2013	15:10:16	87010.000000	1740.200000	-0.019531	0.796875	-0.746094	0.300000	-0.386239	0.237615	-56.457520	-1.907349	2.761841
C:\Users\cware\Desktop\Steller20November\TagTesting20Nov2013\M4.DSG	11-1-2013	15:10:16	87011.000000	1740.220000	0.042969	0.785156	-0.687500	0.302752	-0.389908	0.222936	-54.977417	-14.358521	1.693726
C:\Users\cware\Desktop\Steller20November\TagTesting20Nov2013\M4.DSG	11-1-2013	15:10:16	87012.000000	1740.240000	0.015625	0.824219	-0.699219	0.303670	-0.389908	0.220183	-55.419922	-14.312744	0.808716
C:\Users\cware\Desktop\Steller20November\TagTesting20Nov2013\M4.DSG	11-1-2013	15:10:16	87013.000000	1740.260000	0.000000	0.820313	-0.691406	0.306422	-0.393578	0.204587	-54.183960	-11.245728	-0.854492
C:\Users\cware\Desktop\Steller20November\TagTesting20Nov2013\M4.DSG	11-1-2013	15:10:16	87014.000000	1740.280000	-0.031250	0.839844	-0.703125	0.305505	-0.395413	0.198165	-55.114746	-13.488770	-1.846313
C:\Users\cware\Desktop\Steller20November\TagTesting20Nov2013\M4.DSG	11-1-2013	15:10:16	87015.000000	1740.300000	-0.007813	0.847656	-0.687500	0.307339	-0.399083	0.184404	-52.413940	-7.324219	-1.998901
C:\Users\cware\Desktop\Steller20November\TagTesting20Nov2013\M4.DSG	11-1-2013	15:10:16	87016.000000	1740.320000	-0.031250	0.835938	-0.656250	0.307339	-0.399083	0.179817	-51.254272	0.869751	0.167847
C:\Users\cware\Desktop\Steller20November\TagTesting20Nov2013\M4.DSG	11-1-2013	15:10:16	87017.000000	1740.340000	0.035156	0.886719	-0.582031	0.307339	-0.406422	0.176147	-54.656982	-12.298584	-2.151489
C:\Users\cware\Desktop\Steller20November\TagTesting20Nov2013\M4.DSG	11-1-2013	15:10:16	87018.000000	1740.360000	0.007813	0.894531	-0.605469	0.308257	-0.403670	0.158716	-53.405762	-12.603760	-1.647949
C:\Users\cware\Desktop\Steller20November\TagTesting20Nov2013\M4.DSG	11-1-2013	15:10:16	87019.000000	1740.380000	-0.015625	0.875000	-0.605469	0.309174	-0.403670	0.153211	-52.810669	-10.345459	0.976563
C:\Users\cware\Desktop\Steller20November\TagTesting20Nov2013\M4.DSG	11-1-2013	15:10:16	87020.000000	1740.400000	-0.023438	0.898438	-0.593750	0.310092	-0.405505	0.139450	-55.480957	-6.149292	0.534058
C:\Users\cware\Desktop\Steller20November\TagTesting20Nov2013\M4.DSG	11-1-2013	15:10:16	87021.000000	1740.420000	-0.003906	0.937500	-0.562500	0.311009	-0.407339	0.133028	-53.451538	-13.870239	-0.411987
C:\Users\cware\Desktop\Steller20November\TagTesting20Nov2013\M4.DSG	11-1-2013	15:10:16	87022.000000	1740.440000	-0.042969	0.933594	-0.566406	0.311009	-0.408257	0.121101	-48.370361	-11.322021	-1.205444
C:\Users\cware\Desktop\Steller20November\TagTesting20Nov2013\M4.DSG	11-1-2013	15:10:16	87023.000000	1740.460000	-0.054688	0.933594	-0.523438	0.311927	-0.409174	0.114679	-51.300049	-12.451172	-1.541138
C:\Users\cware\Desktop\Steller20November\TagTesting20Nov2013\M4.DSG	11-1-2013	15:10:16	87024.000000	1740.480000	-0.023438	0.917969	-0.527344	0.313761	-0.410092	0.101835	-48.660278	-6.408691	0.610352
C:\Users\cware\Desktop\Steller20November\TagTesting20Nov2013\M4.DSG	11-1-2013	15:10:16	87025.000000	1740.500000	-0.007813	0.941406	-0.480469	0.313761	-0.410092	0.096330	-47.866821	-15.853882	-0.671387
C:\Users\cware\Desktop\Steller20November\TagTesting20Nov2013\M4.DSG	11-1-2013	15:10:16	87026.000000	1740.520000	-0.039063	0.921875	-0.472656	0.313761	-0.410092	0.083486	-45.379639	-15.121460	-0.823975
C:\Users\cware\Desktop\Steller20November\TagTesting20Nov2013\M4.DSG	11-1-2013	15:10:16	87027.000000	1740.540000	-0.066406	0.933594	-0.492188	0.315596	-0.411927	0.078899	-40.725708	-8.483887	1.007080
C:\Users\cware\Desktop\Steller20November\TagTesting20Nov2013\M4.DSG	11-1-2013	15:10:16	87028.000000	1740.560000	-0.046875	0.968750	-0.500000	0.315596	-0.411927	0.068807	-41.671753	-6.591797	-0.900269
C:\Users\cware\Desktop\Steller20November\TagTesting20Nov2013\M4.DSG	11-1-2013	15:10:16	87029.000000	1740.580000	-0.070313	0.984375	-0.460938	0.315596	-0.411009	0.064220	-33.142090	-10.787964	-4.531860
C:\Users\cware\Desktop\Steller20November\TagTesting20Nov2013\M4.DSG	11-1-2013	15:10:16	87030.000000	1740.600000	-0.031250	0.980469	-0.464844	0.315596	-0.411009	0.056881	-30.822754	-2.166748	-3.463745
C:\Users\cware\Desktop\Steller20November\TagTesting20Nov2013\M4.DSG	11-1-2013	15:10:16	87031.000000	1740.620000	-0.070313	0.984375	-0.421875	0.315596	-0.411009	0.053211	-27.908325	-6.347656	-1.144409
C:\Users\cware\Desktop\Steller20November\TagTesting20Nov2013\M4.DSG	11-1-2013	15:10:16	87032.000000	1740.640000	-0.070313	0.984375	-0.421875	0.316514	-0.410092	0.050459	-26.901245	-12.451172	-1.708984
C:\Users\cware\Desktop\Steller20November\TagTesting20Nov2013\M4.DSG	11-1-2013	15:10:16	87033.000000	1740.660000	-0.066406	1.011719	-0.410156	0.316514	-0.410092	0.045872	-25.390625	-11.444092	0.503540
C:\Users\cware\Desktop\Steller20November\TagTesting20Nov2013\M4.DSG	11-1-2013	15:10:16	87034.000000	1740.680000	-0.046875	0.980469	-0.425781	0.318349	-0.411009	0.042202	-23.818970	-10.375977	2.548218
C:\Users\cware\Desktop\Steller20November\TagTesting20Nov2013\M4.DSG	11-1-2013	15:10:16	87035.000000	1740.700000	-0.062500	0.968750	-0.437500	0.319266	-0.410092	0.037615	-21.087646	-14.846802	3.631592
C:\Users\cware\Desktop\Steller20November\TagTesting20Nov2013\M4.DSG	11-1-2013	15:10:16	87036.000000	1740.720000	-0.113281	0.957031	-0.414063	0.319266	-0.409174	0.034862	-19.302368	-5.996704	4.837036
C:\Users\cware\Desktop\Steller20November\TagTesting20Nov2013\M4.DSG	11-1-2013	15:10:16	87037.000000	1740.740000	-0.042969	0.957031	-0.414063	0.321101	-0.409174	0.030275	-15.029907	-20.248413	1.098633
C:\Users\cware\Desktop\Steller20November\TagTesting20Nov2013\M4.DSG	11-1-2013	15:10:16	87038.000000	1740.760000	-0.054688	0.921875	-0.429688	0.322018	-0.408257	0.029358	-12.557983	-23.406982	-2.136230
C:\Users\cware\Desktop\Steller20November\TagTesting20Nov2013\M4.DSG	11-1-2013	15:10:16	87039.000000	1740.780000	-0.042969	0.933594	-0.460938	0.322018	-0.408257	0.027523	-11.123657	-26.901245	-1.846313
C:\Users\cware\Desktop\Steller20November\TagTesting20Nov2013\M4.DSG	11-1-2013	15:10:16	87040.000000	1740.800000	-0.054688	0.957031	-0.507813	0.321101	-0.408257	0.024771	-15.609741	-31.997681	1.327515
C:\Users\cware\Desktop\Steller20November\TagTesting20Nov2013\M4.DSG	11-1-2013	15:10:16	87041.000000	1740.820000	-0.066406	0.937500	-0.535156	0.323853	-0.407339	0.019266	-25.100708	-48.278809	5.172729
C:\Users\cware\Desktop\Steller20November\TagTesting20Nov2013\M4.DSG	11-1-2013	15:10:16	87042.000000	1740.840000	-0.136719	0.968750	-0.503906	0.322936	-0.407339	0.015596	-27.862549	-42.572021	7.888794
C:\Users\cware\Desktop\Steller20November\TagTesting20Nov2013\M4.DSG	11-1-2013	15:10:16	87043.000000	1740.860000	-0.132813	0.937500	-0.429688	0.325688	-0.406422	0.007339	-35.369873	-46.676636	7.064819
C:\Users\cware\Desktop\Steller20November\TagTesting20Nov2013\M4.DSG	11-1-2013	15:10:16	87044.000000	1740.880000	-0.242188	0.925781	-0.386719	0.326606	-0.405505	0.001835	-34.912109	-26.672363	6.500244
C:\Users\cware\Desktop\Steller20November\TagTesting20Nov2013\M4.DSG	11-1-2013	15:10:16	87045.000000	1740.900000	-0.218750	0.925781	-0.304688	0.329358	-0.405505	-0.007339	-34.484863	-15.945435	3.921509
C:\Users\cware\Desktop\Steller20November\TagTesting20Nov2013\M4.DSG	11-1-2013	15:10:16	87046.000000	1740.920000	-0.191406	0.960938	-0.351563	0.328440	-0.403670	-0.011009	-25.390625	-5.264282	6.408691
C:\Users\cware\Desktop\Steller20November\TagTesting20Nov2013\M4.DSG	11-1-2013	15:10:16	87047.000000	1740.940000	-0.074219	0.972656	-0.414063	0.331193	-0.402752	-0.017431	-29.449463	-17.929077	6.973267
C:\Users\cware\Desktop\Steller20November\TagTesting20Nov2013\M4.DSG	11-1-2013	15:10:16	87048.000000	1740.960000	-0.105469	0.968750	-0.484375	0.332110	-0.401835	-0.019266	-28.198242	-9.323120	9.048462
C:\Users\cware\Desktop\Steller20November\TagTesting20Nov2013\M4.DSG	11-1-2013	15:10:16	87049.000000	1740.980000	-0.078125	0.992188	-0.457031	0.335780	-0.399083	-0.026606	-26.794434	8.453369	7.675171
C:\Users\cware\Desktop\Steller20November\TagTesting20Nov2013\M4.DSG	11-1-2013	15:10:16	87050.000000	1741.000000	-0.023438	0.964844	-0.425781	0.336697	-0.400000	-0.027523	-23.498535	20.050049	5.599976
C:\Users\cware\Desktop\Steller20November\TagTesting20Nov2013\M4.DSG	11-1-2013	15:10:16	87051.000000	1741.020000	0.093750	0.945313	-0.417969	0.340367	-0.397248	-0.032110	-23.529053	23.498535	1.480103
C:\Users\cware\Desktop\Steller20November\TagTesting20Nov2013\M4.DSG	11-1-2013	15:10:16	87052.000000	1741.040000	0.109375	0.937500	-0.488281	0.341284	-0.396330	-0.033028	-24.719238	24.063110	0.473022
C:\Users\cware\Desktop\Steller20November\TagTesting20Nov2013\M4.DSG	11-1-2013	15:10:16	87053.000000	1741.060000	0.117188	0.933594	-0.492188	0.344037	-0.394495	-0.037615	-25.039673	33.065796	4.104614
C:\Users\cware\Desktop\Steller20November\TagTesting20Nov2013\M4.DSG	11-1-2013	15:10:16	87054.000000	1741.080000	0.125000	0.898438	-0.437500	0.345872	-0.393578	-0.039450	-25.756836	28.564453	4.821777
C:\Users\cware\Desktop\Steller20November\TagTesting20Nov2013\M4.DSG	11-1-2013	15:10:16	87055.000000	1741.100000	0.171875	0.875000	-0.460938	0.347706	-0.392661	-0.043119	-28.305054	16.677856	1.510620
C:\Users\cware\Desktop\Steller20November\TagTesting20Nov2013\M4.DSG	11-1-2013	15:10:16	87056.000000	1741.120000	0.230469	0.898438	-0.429688	0.350459	-0.388991	-0.044954	-31.036377	17.776489	4.089355
C:\Users\cware\Desktop\Steller20November\TagTesting20Nov2013\M4.DSG	11-1-2013	15:10:16	87057.000000	1741.140000	0.125000	0.902344	-0.468750	0.353211	-0.389908	-0.048624	-32.669067	24.337769	6.149292
C:\Users\cware\Desktop\Steller20November\TagTesting20Nov2013\M4.DSG	11-1-2013	15:10:16	87058.000000	1741.160000	0.093750	0.949219	-0.464844	0.355963	-0.387156	-0.054128	-34.301758	18.936157	5.706787
C:\Users\cware\Desktop\Steller20November\TagTesting20Nov2013\M4.DSG	11-1-2013	15:10:16	87059.000000	1741.180000	0.074219	0.988281	-0.386719	0.356881	-0.386239	-0.056881	-34.286499	12.527466	8.605957
C:\Users\cware\Desktop\Steller20November\TagTesting20Nov2013\M4.DSG	11-1-2013	15:10:16	87060.000000	1741.200000	0.085938	1.027344	-0.328125	0.362385	-0.383486	-0.064220	-32.394409	10.116577	8.346558
C:\Users\cware\Desktop\Steller20November\TagTesting20Nov2013\M4.DSG	11-1-2013	15:10:16	87061.000000	1741.220000	0.046875	1.066406	-0.335938	0.363303	-0.381651	-0.066972	-29.113770	7.141113	5.996704
C:\Users\cware\Desktop\Steller20November\TagTesting20Nov2013\M4.DSG	11-1-2013	15:10:16	87062.000000	1741.240000	0.031250	1.078125	-0.312500	0.367890	-0.378899	-0.074312	-26.290894	9.338379	5.828857
C:\Users\cware\Desktop\Steller20November\TagTesting20Nov2013\M4.DSG	11-1-2013	15:10:16	87063.000000	1741.260000	0.039063	1.031250	-0.253906	0.368807	-0.377982	-0.075229	-22.689819	9.674072	6.271362
C:\Users\cware\Desktop\Steller20November\TagTesting20Nov2013\M4.DSG	11-1-2013	15:10:16	87064.000000	1741.280000	0.007813	1.054688	-0.277344	0.370642	-0.376147	-0.078899	-18.142700	-0.686646	7.003784
C:\Users\cware\Desktop\Steller20November\TagTesting20Nov2013\M4.DSG	11-1-2013	15:10:16	87065.000000	1741.300000	-0.070313	1.046875	-0.250000	0.371560	-0.375229	-0.081651	-17.791748	0.091553	4.104614
C:\Users\cware\Desktop\Steller20November\TagTesting20Nov2013\M4.DSG	11-1-2013	15:10:16	87066.000000	1741.320000	-0.050781	1.007813	-0.199219	0.374312	-0.373394	-0.082569	-15.197754	-11.154175	0.442505
C:\Users\cware\Desktop\Steller20November\TagTesting20Nov2013\M4.DSG	11-1-2013	15:10:16	87067.000000	1741.340000	-0.148438	0.984375	-0.289063	0.376147	-0.372477	-0.082569	-9.048462	0.900269	2.319336
C:\Users\cware\Desktop\Steller20November\TagTesting20Nov2013\M4.DSG	11-1-2013	15:10:16	87068.000000	1741.360000	-0.148438	1.003906	-0.242188	0.377064	-0.371560	-0.085321	-10.025024	-0.991821	-0.320435
C:\Users\cware\Desktop\Steller20November\TagTesting20Nov2013\M4.DSG	11-1-2013	15:10:16	87069.000000	1741.380000	-0.175781	1.007813	-0.242188	0.377982	-0.370642	-0.084404	-9.643555	3.662109	-0.885010
C:\Users\cware\Desktop\Steller20November\TagTesting20Nov2013\M4.DSG	11-1-2013	15:10:16	87070.000000	1741.400000	-0.191406	0.980469	-0.234375	0.378899	-0.372477	-0.085321	-4.013062	7.873535	-0.274658
C:\Users\cware\Desktop\Steller20November\TagTesting20Nov2013\M4.DSG	11-1-2013	15:10:16	87071.000000	1741.420000	-0.195313	1.011719	-0.253906	0.379817	-0.370642	-0.084404	-3.555298	13.092041	-2.365112
C:\Users\cware\Desktop\Steller20November\TagTesting20Nov2013\M4.DSG	11-1-2013	15:10:16	87072.000000	1741.440000	-0.144531	1.007813	-0.210938	0.378899	-0.372477	-0.082569	-2.059937	9.231567	-4.013062
C:\Users\cware\Desktop\Steller20November\TagTesting20Nov2013\M4.DSG	11-1-2013	15:10:16	87073.000000	1741.460000	-0.171875	0.929688	-0.261719	0.380734	-0.372477	-0.078899	2.822876	6.011963	-7.232666
C:\Users\cware\Desktop\Steller20November\TagTesting20Nov2013\M4.DSG	11-1-2013	15:10:16	87074.000000	1741.480000	-0.140625	0.976563	-0.242188	0.380734	-0.372477	-0.077982	1.922607	8.682251	-8.255005
C:\Users\cware\Desktop\Steller20November\TagTesting20Nov2013\M4.DSG	11-1-2013	15:10:16	87075.000000	1741.500000	-0.152344	0.949219	-0.222656	0.379817	-0.372477	-0.076147	2.853394	15.106201	-6.286621
C:\Users\cware\Desktop\Steller20November\TagTesting20Nov2013\M4.DSG	11-1-2013	15:10:16	87076.000000	1741.520000	-0.160156	0.968750	-0.257813	0.380734	-0.373394	-0.074312	1.174927	0.793457	-8.270264
C:\Users\cware\Desktop\Steller20November\TagTesting20Nov2013\M4.DSG	11-1-2013	15:10:16	87077.000000	1741.540000	-0.179688	0.960938	-0.230469	0.379817	-0.374312	-0.073394	-0.305176	1.831055	-8.941650
C:\Users\cware\Desktop\Steller20November\TagTesting20Nov2013\M4.DSG	11-1-2013	15:10:16	87078.000000	1741.560000	-0.121094	0.960938	-0.234375	0.378899	-0.375229	-0.073394	2.197266	-8.071899	-9.994507
C:\Users\cware\Desktop\Steller20November\TagTesting20Nov2013\M4.DSG	11-1-2013	15:10:16	87079.000000	1741.580000	-0.191406	0.957031	-0.289063	0.378899	-0.375229	-0.071560	-3.295898	22.018433	-4.531860
C:\Users\cware\Desktop\Steller20November\TagTesting20Nov2013\M4.DSG	11-1-2013	15:10:16	87080.000000	1741.600000	-0.156250	0.988281	-0.246094	0.379817	-0.375229	-0.070642	-10.009766	12.039185	-6.530762
C:\Users\cware\Desktop\Steller20November\TagTesting20Nov2013\M4.DSG	11-1-2013	15:10:16	87081.000000	1741.620000	-0.203125	0.984375	-0.281250	0.377982	-0.376147	-0.069725	-5.142212	9.597778	-8.575439
C:\Users\cware\Desktop\Steller20November\TagTesting20Nov2013\M4.DSG	11-1-2013	15:10:16	87082.000000	1741.640000	-0.156250	0.941406	-0.234375	0.378899	-0.376147	-0.069725	-5.203247	14.617920	-6.607056
C:\Users\cware\Desktop\Steller20November\TagTesting20Nov2013\M4.DSG	11-1-2013	15:10:16	87083.000000	1741.660000	-0.222656	0.953125	-0.308594	0.378899	-0.376147	-0.068807	-8.682251	3.753662	-10.147095
C:\Users\cware\Desktop\Steller20November\TagTesting20Nov2013\M4.DSG	11-1-2013	15:10:16	87084.000000	1741.680000	-0.136719	0.964844	-0.316406	0.377982	-0.377064	-0.067890	-5.920410	13.580322	-8.621216
C:\Users\cware\Desktop\Steller20November\TagTesting20Nov2013\M4.DSG	11-1-2013	15:10:16	87085.000000	1741.700000	-0.167969	0.976563	-0.226563	0.377982	-0.376147	-0.066055	-4.470825	5.798340	-8.850098
C:\Users\cware\Desktop\Steller20November\TagTesting20Nov2013\M4.DSG	11-1-2013	15:10:16	87086.000000	1741.720000	-0.167969	0.976563	-0.226563	0.378899	-0.377064	-0.065138	-6.958008	7.675171	-7.263184
C:\Users\cware\Desktop\Steller20November\TagTesting20Nov2013\M4.DSG	11-1-2013	15:10:16	87087.000000	1741.740000	-0.167969	0.992188	-0.265625	0.377982	-0.377064	-0.066055	-4.745483	2.014160	-7.736206
C:\Users\cware\Desktop\Steller20November\TagTesting20Nov2013\M4.DSG	11-1-2013	15:10:16	87088.000000	1741.760000	-0.175781	0.996094	-0.250000	0.377982	-0.377064	-0.063303	-2.441406	7.980347	-6.103516
C:\Users\cware\Desktop\Steller20November\TagTesting20Nov2013\M4.DSG	11-1-2013	15:10:16	87089.000000	1741.780000	-0.140625	1.007813	-0.269531	0.376147	-0.377064	-0.063303	-2.899170	3.158569	-6.515503
C:\Users\cware\Desktop\Steller20November\TagTesting20Nov2013\M4.DSG	11-1-2013	15:10:16	87090.000000	1741.800000	-0.160156	0.992188	-0.226563	0.377064	-0.378899	-0.062385	2.593994	4.699707	-7.949829
C:\Users\cware\Desktop\Steller20November\TagTesting20Nov2013\M4.DSG	11-1-2013	15:10:16	87091.000000	1741.820000	-0.148438	0.945313	-0.238281	0.375229	-0.380734	-0.060550	-3.173828	10.467529	-9.475708
C:\Users\cware\Desktop\Steller20November\TagTesting20Nov2013\M4.DSG	11-1-2013	15:10:16	87092.000000	1741.840000	-0.121094	0.988281	-0.265625	0.374312	-0.377982	-0.059633	1.403809	11.047363	-9.841919
C:\Users\cware\Desktop\Steller20November\TagTesting20Nov2013\M4.DSG	11-1-2013	15:10:16	87093.000000	1741.860000	-0.101563	1.019531	-0.234375	0.375229	-0.381651	-0.057798	1.068115	-5.584717	-13.320923
C:\Users\cware\Desktop\Steller20November\TagTesting20Nov2013\M4.DSG	11-1-2013	15:10:16	87094.000000	1741.880000	-0.160156	1.015625	-0.234375	0.372477	-0.378899	-0.056881	-0.869751	14.465332	-11.199951
C:\Users\cware\Desktop\Steller20November\TagTesting20Nov2013\M4.DSG	11-1-2013	15:10:16	87095.000000	1741.900000	-0.093750	1.000000	-0.285156	0.373394	-0.380734	-0.055046	-0.152588	2.655029	-11.901855
C:\Users\cware\Desktop\Steller20November\TagTesting20Nov2013\M4.DSG	11-1-2013	15:10:16	87096.000000	1741.920000	-0.128906	1.042969	-0.261719	0.371560	-0.381651	-0.053211	3.890991	14.404297	-10.116577
C:\Users\cware\Desktop\Steller20November\TagTesting20Nov2013\M4.DSG	11-1-2013	15:10:16	87097.000000	1741.940000	-0.082031	0.980469	-0.257813	0.371560	-0.381651	-0.050459	2.899170	1.785278	-10.848999
C:\Users\cware\Desktop\Steller20November\TagTesting20Nov2013\M4.DSG	11-1-2013	15:10:16	87098.000000	1741.960000	-0.125000	0.992188	-0.296875	0.370642	-0.382569	-0.048624	4.150391	-2.960205	-10.864258
C:\Users\cware\Desktop\Steller20November\TagTesting20Nov2013\M4.DSG	11-1-2013	15:10:16	87099.000000	1741.980000	-0.132813	0.984375	-0.289063	0.369725	-0.383486	-0.046789	5.935669	5.889893	-10.757446
C:\Users\cware\Desktop\Steller20November\TagTesting20Nov2013\M4.DSG	11-1-2013	15:10:16	87100.000000	1742.000000	-0.109375	0.984375	-0.289063	0.367890	-0.385321	-0.044954	-0.457764	11.657715	-9.780884
C:\Users\cware\Desktop\Steller20November\TagTesting20Nov2013\M4.DSG	11-1-2013	15:10:16	87101.000000	1742.020000	-0.128906	0.972656	-0.285156	0.367890	-0.385321	-0.043119	0.015259	7.690430	-8.621216
C:\Users\cware\Desktop\Steller20November\TagTesting20Nov2013\M4.DSG	11-1-2013	15:10:16	87102.000000	1742.040000	-0.113281	0.984375	-0.277344	0.367890	-0.385321	-0.041284	-1.403809	1.388550	-9.979248
C:\Users\cware\Desktop\Steller20November\TagTesting20Nov2013\M4.DSG	11-1-2013	15:10:16	87103.000000	1742.060000	-0.089844	1.019531	-0.289063	0.365138	-0.386239	-0.039450	1.083374	7.385254	-10.513306
C:\Users\cware\Desktop\Steller20November\TagTesting20Nov2013\M4.DSG	11-1-2013	15:10:16	87104.000000	1742.080000	-0.117188	0.988281	-0.300781	0.365138	-0.387156	-0.037615	2.685547	6.637573	-9.002686
C:\Users\cware\Desktop\Steller20November\TagTesting20Nov2013\M4.DSG	11-1-2013	15:10:16	87105.000000	1742.100000	-0.089844	1.027344	-0.312500	0.364220	-0.387156	-0.035780	2.502441	-0.274658	-12.130737
C:\Users\cware\Desktop\Steller20November\TagTesting20Nov2013\M4.DSG	11-1-2013	15:10:16	87106.000000	1742.120000	-0.058594	0.976563	-0.292969	0.362385	-0.388073	-0.033028	4.867554	4.821777	-12.145996
C:\Users\cware\Desktop\Steller20November\TagTesting20Nov2013\M4.DSG	11-1-2013	15:10:16	87107.000000	1742.140000	-0.132813	0.988281	-0.324219	0.362385	-0.388073	-0.032110	6.408691	4.043579	-10.360718
C:\Users\cware\Desktop\Steller20November\TagTesting20Nov2013\M4.DSG	11-1-2013	15:10:16	87108.000000	1742.160000	-0.097656	0.980469	-0.332031	0.361468	-0.388991	-0.029358	4.943848	2.075195	-10.589600
C:\Users\cware\Desktop\Steller20November\TagTesting20Nov2013\M4.DSG	11-1-2013	15:10:16	87109.000000	1742.180000	-0.117188	1.003906	-0.328125	0.359633	-0.390826	-0.025688	4.867554	-0.274658	-9.506226
C:\Users\cware\Desktop\Steller20November\TagTesting20Nov2013\M4.DSG	11-1-2013	15:10:16	87110.000000	1742.200000	-0.109375	0.980469	-0.339844	0.358716	-0.391743	-0.023853	5.310059	7.263184	-10.711670
C:\Users\cware\Desktop\Steller20November\TagTesting20Nov2013\M4.DSG	11-1-2013	15:10:16	87111.000000	1742.220000	-0.117188	0.988281	-0.328125	0.357798	-0.391743	-0.021101	1.953125	1.617432	-10.848999
C:\Users\cware\Desktop\Steller20November\TagTesting20Nov2013\M4.DSG	11-1-2013	15:10:16	87112.000000	1742.240000	-0.027344	0.992188	-0.320313	0.355963	-0.392661	-0.019266	6.942749	2.960205	-8.316040
C:\Users\cware\Desktop\Steller20November\TagTesting20Nov2013\M4.DSG	11-1-2013	15:10:16	87113.000000	1742.260000	-0.066406	0.980469	-0.339844	0.355046	-0.393578	-0.016514	6.301880	0.442505	-10.971069
C:\Users\cware\Desktop\Steller20November\TagTesting20Nov2013\M4.DSG	11-1-2013	15:10:16	87114.000000	1742.280000	-0.062500	0.972656	-0.300781	0.355046	-0.394495	-0.016514	5.920410	-7.537842	-9.857178
C:\Users\cware\Desktop\Steller20November\TagTesting20Nov2013\M4.DSG	11-1-2013	15:10:16	87115.000000	1742.300000	-0.117188	0.984375	-0.347656	0.354128	-0.394495	-0.011927	6.851196	8.941650	-7.156372
C:\Users\cware\Desktop\Steller20November\TagTesting20Nov2013\M4.DSG	11-1-2013	15:10:16	87116.000000	1742.320000	-0.085938	0.996094	-0.371094	0.353211	-0.394495	-0.010092	7.507324	-7.888794	-8.178711
C:\Users\cware\Desktop\Steller20November\TagTesting20Nov2013\M4.DSG	11-1-2013	15:10:16	87117.000000	1742.340000	-0.050781	0.945313	-0.343750	0.352294	-0.396330	-0.006422	6.347656	-4.623413	-9.536743
C:\Users\cware\Desktop\Steller20November\TagTesting20Nov2013\M4.DSG	11-1-2013	15:10:16	87118.000000	1742.360000	-0.062500	0.976563	-0.339844	0.351376	-0.395413	-0.005505	7.522583	-4.302979	-8.514404
C:\Users\cware\Desktop\Steller20November\TagTesting20Nov2013\M4.DSG	11-1-2013	15:10:16	87119.000000	1742.380000	-0.031250	0.964844	-0.343750	0.350459	-0.396330	-0.000917	3.540039	-11.779785	-11.505127
C:\Users\cware\Desktop\Steller20November\TagTesting20Nov2013\M4.DSG	11-1-2013	15:10:16	87120.000000	1742.400000	-0.101563	0.984375	-0.394531	0.349541	-0.398165	0.000000	7.385254	-6.515503	-9.429932
C:\Users\cware\Desktop\Steller20November\TagTesting20Nov2013\M4.DSG	11-1-2013	15:10:16	87121.000000	1742.420000	-0.078125	0.980469	-0.375000	0.349541	-0.397248	0.003670	7.324219	2.593994	-8.987427
C:\Users\cware\Desktop\Steller20November\TagTesting20Nov2013\M4.DSG	11-1-2013	15:10:16	87122.000000	1742.440000	-0.070313	0.996094	-0.386719	0.348624	-0.398165	0.005505	6.774902	-0.198364	-8.697510
C:\Users\cware\Desktop\Steller20November\TagTesting20Nov2013\M4.DSG	11-1-2013	15:10:16	87123.000000	1742.460000	-0.078125	0.984375	-0.378906	0.346789	-0.399083	0.006422	8.316040	3.311157	-9.140015
C:\Users\cware\Desktop\Steller20November\TagTesting20Nov2013\M4.DSG	11-1-2013	15:10:16	87124.000000	1742.480000	-0.062500	0.964844	-0.371094	0.346789	-0.399083	0.012844	5.157471	3.234863	-9.994507
C:\Users\cware\Desktop\Steller20November\TagTesting20Nov2013\M4.DSG	11-1-2013	15:10:16	87125.000000	1742.500000	-0.062500	0.945313	-0.390625	0.344954	-0.400000	0.013761	7.888794	-0.289917	-10.467529
C:\Users\cware\Desktop\Steller20November\TagTesting20Nov2013\M4.DSG	11-1-2013	15:10:16	87126.000000	1742.520000	-0.066406	0.976563	-0.433594	0.344954	-0.400000	0.017431	6.011963	4.760742	-8.346558
C:\Users\cware\Desktop\Steller20November\TagTesting20Nov2013\M4.DSG	11-1-2013	15:10:16	87127.000000	1742.540000	-0.039063	0.976563	-0.406250	0.344037	-0.400917	0.026606	9.078979	10.162354	-8.819580
C:\Users\cware\Desktop\Steller20November\TagTesting20Nov2013\M4.DSG	11-1-2013	15:10:16	87128.000000	1742.560000	-0.039063	0.984375	-0.394531	0.343119	-0.400917	0.022936	8.499146	-2.670288	-11.596680
C:\Users\cware\Desktop\Steller20November\TagTesting20Nov2013\M4.DSG	11-1-2013	15:10:16	87129.000000	1742.580000	-0.070313	0.992188	-0.441406	0.342202	-0.401835	0.025688	7.064819	-1.144409	-10.803223
C:\Users\cware\Desktop\Steller20November\TagTesting20Nov2013\M4.DSG	11-1-2013	15:10:16	87130.000000	1742.600000	-0.027344	0.972656	-0.363281	0.340367	-0.401835	0.027523	8.209229	-2.258301	-9.536743
C:\Users\cware\Desktop\Steller20November\TagTesting20Nov2013\M4.DSG	11-1-2013	15:10:16	87131.000000	1742.620000	-0.078125	0.992188	-0.410156	0.339450	-0.402752	0.031193	7.507324	-9.292603	-9.613037
C:\Users\cware\Desktop\Steller20November\TagTesting20Nov2013\M4.DSG	11-1-2013	15:10:16	87132.000000	1742.640000	-0.015625	0.984375	-0.437500	0.338532	-0.402752	0.034862	8.224487	6.301880	-7.751465
C:\Users\cware\Desktop\Steller20November\TagTesting20Nov2013\M4.DSG	11-1-2013	15:10:16	87133.000000	1742.660000	-0.074219	1.011719	-0.464844	0.338532	-0.402752	0.036697	10.681152	-5.752563	-9.826660
C:\Users\cware\Desktop\Steller20November\TagTesting20Nov2013\M4.DSG	11-1-2013	15:10:16	87134.000000	1742.680000	-0.050781	0.968750	-0.433594	0.336697	-0.403670	0.040367	11.901855	3.448486	-9.704590
C:\Users\cware\Desktop\Steller20November\TagTesting20Nov2013\M4.DSG	11-1-2013	15:10:16	87135.000000	1742.700000	-0.031250	0.984375	-0.453125	0.335780	-0.404587	0.044037	13.214111	4.943848	-9.582520
C:\Users\cware\Desktop\Steller20November\TagTesting20Nov2013\M4.DSG	11-1-2013	15:10:16	87136.000000	1742.720000	-0.058594	0.976563	-0.445313	0.334862	-0.404587	0.047706	14.678955	-10.955811	-12.268066
C:\Users\cware\Desktop\Steller20November\TagTesting20Nov2013\M4.DSG	11-1-2013	15:10:16	87137.000000	1742.740000	-0.046875	0.972656	-0.433594	0.333945	-0.405505	0.051376	17.272949	17.227173	-9.155273
C:\Users\cware\Desktop\Steller20November\TagTesting20Nov2013\M4.DSG	11-1-2013	15:10:16	87138.000000	1742.760000	-0.019531	0.945313	-0.464844	0.333028	-0.405505	0.057798	14.282227	-2.944946	-11.169434
C:\Users\cware\Desktop\Steller20November\TagTesting20Nov2013\M4.DSG	11-1-2013	15:10:16	87139.000000	1742.780000	-0.054688	0.957031	-0.480469	0.332110	-0.405505	0.061468	16.128540	5.279541	-10.742188
C:\Users\cware\Desktop\Steller20November\TagTesting20Nov2013\M4.DSG	11-1-2013	15:10:16	87140.000000	1742.800000	-0.054688	0.957031	-0.480469	0.330275	-0.405505	0.066055	14.617920	-9.780884	-12.298584
C:\Users\cware\Desktop\Steller20November\TagTesting20Nov2013\M4.DSG	11-1-2013	15:10:16	87141.000000	1742.820000	-0.039063	0.941406	-0.472656	0.329358	-0.405505	0.068807	13.534546	12.039185	-8.316040
C:\Users\cware\Desktop\Steller20November\TagTesting20Nov2013\M4.DSG	11-1-2013	15:10:16	87142.000000	1742.840000	-0.007813	0.957031	-0.500000	0.328440	-0.405505	0.074312	13.839722	-2.456665	-9.552002
C:\Users\cware\Desktop\Steller20November\TagTesting20Nov2013\M4.DSG	11-1-2013	15:10:16	87143.000000	1742.860000	-0.031250	0.941406	-0.476563	0.327523	-0.405505	0.077064	14.053345	2.014160	-9.323120
C:\Users\cware\Desktop\Steller20November\TagTesting20Nov2013\M4.DSG	11-1-2013	15:10:16	87144.000000	1742.880000	0.019531	0.933594	-0.488281	0.327523	-0.406422	0.083486	13.336182	1.342773	-9.719849
C:\Users\cware\Desktop\Steller20November\TagTesting20Nov2013\M4.DSG	11-1-2013	15:10:16	87145.000000	1742.900000	-0.011719	0.953125	-0.503906	0.325688	-0.406422	0.085321	13.351440	3.005981	-8.102417
C:\Users\cware\Desktop\Steller20November\TagTesting20Nov2013\M4.DSG	11-1-2013	15:10:16	87146.000000	1742.920000	0.007813	0.937500	-0.492188	0.324771	-0.406422	0.088073	16.632080	-8.666992	-8.422852
C:\Users\cware\Desktop\Steller20November\TagTesting20Nov2013\M4.DSG	11-1-2013	15:10:16	87147.000000	1742.940000	-0.027344	0.937500	-0.519531	0.323853	-0.405505	0.094495	14.984131	4.196167	-7.110596
C:\Users\cware\Desktop\Steller20November\TagTesting20Nov2013\M4.DSG	11-1-2013	15:10:16	87148.000000	1742.960000	0.023438	0.945313	-0.492188	0.323853	-0.406422	0.097248	17.654419	-7.812500	-10.147095
C:\Users\cware\Desktop\Steller20November\TagTesting20Nov2013\M4.DSG	11-1-2013	15:10:16	87149.000000	1742.980000	-0.027344	0.941406	-0.550781	0.322018	-0.406422	0.102752	19.348145	6.652832	-11.230469
C:\Users\cware\Desktop\Steller20November\TagTesting20Nov2013\M4.DSG	11-1-2013	15:10:16	87150.000000	1743.000000	0.019531	0.929688	-0.527344	0.322936	-0.405505	0.107339	18.875122	-5.294800	-10.238647
C:\Users\cware\Desktop\Steller20November\TagTesting20Nov2013\M4.DSG	11-1-2013	15:10:16	87151.000000	1743.020000	0.007813	0.917969	-0.531250	0.320183	-0.406422	0.112844	19.088745	-1.632690	-10.025024
C:\Users\cware\Desktop\Steller20November\TagTesting20Nov2013\M4.DSG	11-1-2013	15:10:16	87152.000000	1743.040000	-0.003906	0.902344	-0.535156	0.319266	-0.404587	0.116514	20.172119	6.805420	-9.277344
C:\Users\cware\Desktop\Steller20November\TagTesting20Nov2013\M4.DSG	11-1-2013	15:10:16	87153.000000	1743.060000	-0.003906	0.914063	-0.539063	0.318349	-0.405505	0.123853	17.364502	-0.305176	-9.033203
C:\Users\cware\Desktop\Steller20November\TagTesting20Nov2013\M4.DSG	11-1-2013	15:10:16	87154.000000	1743.080000	0.035156	0.902344	-0.511719	0.318349	-0.404587	0.127523	18.203735	6.942749	-6.576538
C:\Users\cware\Desktop\Steller20November\TagTesting20Nov2013\M4.DSG	11-1-2013	15:10:16	87155.000000	1743.100000	0.003906	0.925781	-0.554688	0.318349	-0.403670	0.133028	16.052246	-15.197754	-8.575439
C:\Users\cware\Desktop\Steller20November\TagTesting20Nov2013\M4.DSG	11-1-2013	15:10:16	87156.000000	1743.120000	0.042969	0.910156	-0.570313	0.317431	-0.403670	0.137615	19.042969	-0.808716	-6.729126
C:\Users\cware\Desktop\Steller20November\TagTesting20Nov2013\M4.DSG	11-1-2013	15:10:16	87157.000000	1743.140000	-0.039063	0.937500	-0.589844	0.315596	-0.403670	0.143119	20.462036	-5.294800	-9.460449
C:\Users\cware\Desktop\Steller20November\TagTesting20Nov2013\M4.DSG	11-1-2013	15:10:16	87158.000000	1743.160000	0.027344	0.886719	-0.566406	0.315596	-0.401835	0.146789	20.111084	2.212524	-8.377075
C:\Users\cware\Desktop\Steller20November\TagTesting20Nov2013\M4.DSG	11-1-2013	15:10:16	87159.000000	1743.180000	0.015625	0.890625	-0.578125	0.314679	-0.401835	0.153211	19.958496	-4.592896	-8.728027
C:\Users\cware\Desktop\Steller20November\TagTesting20Nov2013\M4.DSG	11-1-2013	15:10:16	87160.000000	1743.200000	-0.011719	0.867188	-0.585938	0.313761	-0.401835	0.156881	16.204834	10.025024	-5.249023
C:\Users\cware\Desktop\Steller20November\TagTesting20Nov2013\M4.DSG	11-1-2013	15:10:16	87161.000000	1743.220000	0.023438	0.898438	-0.601563	0.313761	-0.400000	0.163303	17.272949	-4.882813	-8.605957
C:\Users\cware\Desktop\Steller20November\TagTesting20Nov2013\M4.DSG	11-1-2013	15:10:16	87162.000000	1743.240000	-0.007813	0.894531	-0.597656	0.313761	-0.400000	0.166972	18.249512	-2.914429	-10.223389
C:\Users\cware\Desktop\Steller20November\TagTesting20Nov2013\M4.DSG	11-1-2013	15:10:16	87163.000000	1743.260000	0.007813	0.875000	-0.628906	0.311927	-0.400000	0.173394	21.911621	-15.258789	-13.244629
C:\Users\cware\Desktop\Steller20November\TagTesting20Nov2013\M4.DSG	11-1-2013	15:10:16	87164.000000	1743.280000	0.042969	0.863281	-0.613281	0.311009	-0.397248	0.177064	26.168823	7.629395	-10.299683
C:\Users\cware\Desktop\Steller20November\TagTesting20Nov2013\M4.DSG	11-1-2013	15:10:16	87165.000000	1743.300000	-0.031250	0.828125	-0.636719	0.309174	-0.396330	0.185321	25.161743	-8.071899	-10.772705
C:\Users\cware\Desktop\Steller20November\TagTesting20Nov2013\M4.DSG	11-1-2013	15:10:16	87166.000000	1743.320000	0.019531	0.781250	-0.644531	0.307339	-0.395413	0.188991	21.240234	-0.396729	-10.650635
C:\Users\cware\Desktop\Steller20November\TagTesting20Nov2013\M4.DSG	11-1-2013	15:10:16	87167.000000	1743.340000	0.023438	0.820313	-0.656250	0.306422	-0.394495	0.195413	18.936157	-3.646851	-12.390137
C:\Users\cware\Desktop\Steller20November\TagTesting20Nov2013\M4.DSG	11-1-2013	15:10:16	87168.000000	1743.360000	0.039063	0.824219	-0.644531	0.306422	-0.393578	0.199083	17.944336	1.708984	-12.939453
C:\Users\cware\Desktop\Steller20November\TagTesting20Nov2013\M4.DSG	11-1-2013	15:10:16	87169.000000	1743.380000	0.027344	0.824219	-0.675781	0.304587	-0.393578	0.201835	20.965576	2.593994	-11.581421
C:\Users\cware\Desktop\Steller20November\TagTesting20Nov2013\M4.DSG	11-1-2013	15:10:16	87170.000000	1743.400000	0.082031	0.820313	-0.640625	0.301835	-0.392661	0.208257	17.456055	-10.879517	-15.487671
C:\Users\cware\Desktop\Steller20November\TagTesting20Nov2013\M4.DSG	11-1-2013	15:10:16	87171.000000	1743.420000	0.031250	0.824219	-0.648438	0.301835	-0.391743	0.211927	14.587402	-3.967285	-11.978149
C:\Users\cware\Desktop\Steller20November\TagTesting20Nov2013\M4.DSG	11-1-2013	15:10:16	87172.000000	1743.440000	0.058594	0.820313	-0.648438	0.299083	-0.389908	0.216514	10.681152	-10.803223	-12.603760
C:\Users\cware\Desktop\Steller20November\TagTesting20Nov2013\M4.DSG	11-1-2013	15:10:16	87173.000000	1743.460000	0.019531	0.792969	-0.640625	0.300000	-0.388991	0.217431	2.899170	-10.726929	-11.199951
C:\Users\cware\Desktop\Steller20November\TagTesting20Nov2013\M4.DSG	11-1-2013	15:10:16	87174.000000	1743.480000	0.011719	0.808594	-0.656250	0.298165	-0.388991	0.218349	-1.312256	-4.364014	-9.201050
C:\Users\cware\Desktop\Steller20November\TagTesting20Nov2013\M4.DSG	11-1-2013	15:10:16	87175.000000	1743.500000	0.062500	0.816406	-0.644531	0.297248	-0.389908	0.220183	-7.049561	-18.051147	-10.101318
C:\Users\cware\Desktop\Steller20November\TagTesting20Nov2013\M4.DSG	11-1-2013	15:10:16	87176.000000	1743.520000	0.031250	0.812500	-0.648438	0.297248	-0.389908	0.217431	-8.483887	-19.973755	-5.630493
C:\Users\cware\Desktop\Steller20November\TagTesting20Nov2013\M4.DSG	11-1-2013	15:10:16	87177.000000	1743.540000	-0.007813	0.816406	-0.667969	0.298165	-0.389908	0.218349	-10.299683	-10.772705	-4.455566
C:\Users\cware\Desktop\Steller20November\TagTesting20Nov2013\M4.DSG	11-1-2013	15:10:16	87178.000000	1743.560000	0.007813	0.800781	-0.656250	0.298165	-0.391743	0.217431	-11.230469	-7.675171	-5.386353
C:\Users\cware\Desktop\Steller20November\TagTesting20Nov2013\M4.DSG	11-1-2013	15:10:16	87179.000000	1743.580000	0.011719	0.828125	-0.660156	0.298165	-0.389908	0.217431	-11.444092	-10.940552	-4.684448
C:\Users\cware\Desktop\Steller20November\TagTesting20Nov2013\M4.DSG	11-1-2013	15:10:16	87180.000000	1743.600000	0.023438	0.812500	-0.671875	0.300000	-0.390826	0.213761	-12.130737	-15.808105	-5.554199
C:\Users\cware\Desktop\Steller20November\TagTesting20Nov2013\M4.DSG	11-1-2013	15:10:16	87181.000000	1743.620000	0.003906	0.792969	-0.656250	0.298165	-0.391743	0.211927	-14.434814	-13.656616	-6.256104
C:\Users\cware\Desktop\Steller20November\TagTesting20Nov2013\M4.DSG	11-1-2013	15:10:16	87182.000000	1743.640000	0.007813	0.828125	-0.621094	0.297248	-0.392661	0.211927	-12.771606	-7.324219	-3.677368
C:\Users\cware\Desktop\Steller20November\TagTesting20Nov2013\M4.DSG	11-1-2013	15:10:16	87183.000000	1743.660000	0.031250	0.808594	-0.613281	0.299083	-0.393578	0.209174	-12.771606	-10.208130	-3.189087
C:\Users\cware\Desktop\Steller20November\TagTesting20Nov2013\M4.DSG	11-1-2013	15:10:16	87184.000000	1743.680000	0.050781	0.812500	-0.640625	0.300000	-0.393578	0.207339	-12.924194	-20.385742	-2.792358
C:\Users\cware\Desktop\Steller20November\TagTesting20Nov2013\M4.DSG	11-1-2013	15:10:16	87185.000000	1743.700000	0.007813	0.816406	-0.648438	0.300917	-0.393578	0.205505	-14.312744	-10.391235	-2.304077
C:\Users\cware\Desktop\Steller20November\TagTesting20Nov2013\M4.DSG	11-1-2013	15:10:16	87186.000000	1743.720000	0.007813	0.820313	-0.632813	0.301835	-0.394495	0.204587	-11.581421	-12.741089	-2.288818
C:\Users\cware\Desktop\Steller20November\TagTesting20Nov2013\M4.DSG	11-1-2013	15:10:16	87187.000000	1743.740000	-0.007813	0.820313	-0.628906	0.302752	-0.393578	0.201835	-11.367798	-9.750366	0.061035
C:\Users\cware\Desktop\Steller20November\TagTesting20Nov2013\M4.DSG	11-1-2013	15:10:16	87188.000000	1743.760000	0.011719	0.808594	-0.593750	0.302752	-0.394495	0.201835	-14.739990	-12.893677	-0.579834
C:\Users\cware\Desktop\Steller20November\TagTesting20Nov2013\M4.DSG	11-1-2013	15:10:16	87189.000000	1743.780000	0.035156	0.816406	-0.628906	0.305505	-0.393578	0.199083	-20.050049	-13.580322	0.152588
C:\Users\cware\Desktop\Steller20November\TagTesting20Nov2013\M4.DSG	11-1-2013	15:10:16	87190.000000	1743.800000	0.046875	0.824219	-0.609375	0.305505	-0.395413	0.195413	-20.080566	-22.552490	0.686646
C:\Users\cware\Desktop\Steller20November\TagTesting20Nov2013\M4.DSG	11-1-2013	15:10:16	87191.000000	1743.820000	-0.011719	0.808594	-0.644531	0.308257	-0.396330	0.191743	-18.402100	-14.022827	4.302979
C:\Users\cware\Desktop\Steller20November\TagTesting20Nov2013\M4.DSG	11-1-2013	15:10:16	87192.000000	1743.840000	-0.019531	0.796875	-0.605469	0.309174	-0.396330	0.188991	-22.674561	-15.594482	5.020142
C:\Users\cware\Desktop\Steller20November\TagTesting20Nov2013\M4.DSG	11-1-2013	15:10:16	87193.000000	1743.860000	-0.042969	0.804688	-0.617188	0.313761	-0.396330	0.183486	-26.794434	-20.904541	5.645752
C:\Users\cware\Desktop\Steller20November\TagTesting20Nov2013\M4.DSG	11-1-2013	15:10:16	87194.000000	1743.880000	-0.042969	0.804688	-0.617188	0.314679	-0.396330	0.180734	-28.717041	-9.780884	10.635376
C:\Users\cware\Desktop\Steller20November\TagTesting20Nov2013\M4.DSG	11-1-2013	15:10:16	87195.000000	1743.900000	-0.050781	0.820313	-0.664063	0.318349	-0.398165	0.172477	-29.235840	-20.874023	10.833740
C:\Users\cware\Desktop\Steller20November\TagTesting20Nov2013\M4.DSG	11-1-2013	15:10:16	87196.000000	1743.920000	-0.062500	0.835938	-0.683594	0.321101	-0.398165	0.168807	-28.152466	-17.715454	10.971069
C:\Users\cware\Desktop\Steller20November\TagTesting20Nov2013\M4.DSG	11-1-2013	15:10:16	87197.000000	1743.940000	-0.023438	0.847656	-0.695313	0.325688	-0.398165	0.162385	-29.388428	-23.727417	9.292603
C:\Users\cware\Desktop\Steller20November\TagTesting20Nov2013\M4.DSG	11-1-2013	15:10:16	87198.000000	1743.960000	-0.011719	0.832031	-0.753906	0.329358	-0.398165	0.157798	-31.173706	-33.050537	6.607056
C:\Users\cware\Desktop\Steller20November\TagTesting20Nov2013\M4.DSG	11-1-2013	15:10:16	87199.000000	1743.980000	-0.046875	0.820313	-0.765625	0.333028	-0.399083	0.150459	-28.976440	-44.281006	5.508423
C:\Users\cware\Desktop\Steller20November\TagTesting20Nov2013\M4.DSG	11-1-2013	15:10:16	87200.000000	1744.000000	-0.117188	0.820313	-0.695313	0.333945	-0.400000	0.145872	-32.913208	-46.264648	4.058838
C:\Users\cware\Desktop\Steller20November\TagTesting20Nov2013\M4.DSG	11-1-2013	15:10:16	87201.000000	1744.020000	-0.171875	0.800781	-0.605469	0.337615	-0.400917	0.134862	-38.558960	-32.135010	6.607056
C:\Users\cware\Desktop\Steller20November\TagTesting20Nov2013\M4.DSG	11-1-2013	15:10:16	87202.000000	1744.040000	-0.218750	0.804688	-0.554688	0.338532	-0.400917	0.131193	-40.145874	-19.134521	7.537842
C:\Users\cware\Desktop\Steller20November\TagTesting20Nov2013\M4.DSG	11-1-2013	15:10:16	87203.000000	1744.060000	-0.167969	0.812500	-0.562500	0.342202	-0.401835	0.121101	-40.054321	-11.627197	7.415771
C:\Users\cware\Desktop\Steller20November\TagTesting20Nov2013\M4.DSG	11-1-2013	15:10:16	87204.000000	1744.080000	-0.101563	0.863281	-0.609375	0.343119	-0.401835	0.115596	-40.512085	-10.238647	6.515503
C:\Users\cware\Desktop\Steller20November\TagTesting20Nov2013\M4.DSG	11-1-2013	15:10:16	87205.000000	1744.100000	-0.078125	0.890625	-0.675781	0.345872	-0.402752	0.107339	-36.163330	-7.781982	7.766724
C:\Users\cware\Desktop\Steller20November\TagTesting20Nov2013\M4.DSG	11-1-2013	15:10:16	87206.000000	1744.120000	-0.058594	0.902344	-0.656250	0.347706	-0.400917	0.102752	-33.645630	-7.095337	7.766724
C:\Users\cware\Desktop\Steller20November\TagTesting20Nov2013\M4.DSG	11-1-2013	15:10:16	87207.000000	1744.140000	-0.062500	0.925781	-0.640625	0.348624	-0.401835	0.098165	-30.242920	8.987427	10.101318
C:\Users\cware\Desktop\Steller20November\TagTesting20Nov2013\M4.DSG	11-1-2013	15:10:16	87208.000000	1744.160000	-0.015625	0.929688	-0.609375	0.353211	-0.400000	0.092661	-27.374268	13.732910	8.392334
C:\Users\cware\Desktop\Steller20November\TagTesting20Nov2013\M4.DSG	11-1-2013	15:10:16	87209.000000	1744.180000	0.039063	0.925781	-0.613281	0.354128	-0.400000	0.086239	-26.672363	12.847900	3.677368
C:\Users\cware\Desktop\Steller20November\TagTesting20Nov2013\M4.DSG	11-1-2013	15:10:16	87210.000000	1744.200000	0.082031	0.902344	-0.617188	0.355046	-0.399083	0.085321	-26.184082	21.408081	2.517700
C:\Users\cware\Desktop\Steller20November\TagTesting20Nov2013\M4.DSG	11-1-2013	15:10:16	87211.000000	1744.220000	0.082031	0.921875	-0.628906	0.356881	-0.400000	0.083486	-28.320313	15.838623	-1.434326
C:\Users\cware\Desktop\Steller20November\TagTesting20Nov2013\M4.DSG	11-1-2013	15:10:16	87212.000000	1744.240000	0.078125	0.917969	-0.605469	0.356881	-0.398165	0.079817	-25.451660	24.566650	-1.068115
C:\Users\cware\Desktop\Steller20November\TagTesting20Nov2013\M4.DSG	11-1-2013	15:10:16	87213.000000	1744.260000	0.156250	0.921875	-0.562500	0.357798	-0.397248	0.077064	-25.238037	10.589600	0.793457
C:\Users\cware\Desktop\Steller20November\TagTesting20Nov2013\M4.DSG	11-1-2013	15:10:16	87214.000000	1744.280000	0.128906	0.933594	-0.562500	0.358716	-0.397248	0.071560	-27.786255	2.456665	1.358032
C:\Users\cware\Desktop\Steller20November\TagTesting20Nov2013\M4.DSG	11-1-2013	15:10:16	87215.000000	1744.300000	0.089844	0.945313	-0.609375	0.359633	-0.397248	0.068807	-29.296875	5.462646	0.823975
C:\Users\cware\Desktop\Steller20November\TagTesting20Nov2013\M4.DSG	11-1-2013	15:10:16	87216.000000	1744.320000	0.113281	0.929688	-0.585938	0.362385	-0.395413	0.064220	-28.549194	7.934570	2.502441
C:\Users\cware\Desktop\Steller20November\TagTesting20Nov2013\M4.DSG	11-1-2013	15:10:16	87217.000000	1744.340000	0.082031	0.980469	-0.589844	0.361468	-0.396330	0.059633	-28.564453	5.508423	2.670288
C:\Users\cware\Desktop\Steller20November\TagTesting20Nov2013\M4.DSG	11-1-2013	15:10:16	87218.000000	1744.360000	-0.023438	0.984375	-0.585938	0.363303	-0.394495	0.055046	-27.984619	14.266968	3.036499
C:\Users\cware\Desktop\Steller20November\TagTesting20Nov2013\M4.DSG	11-1-2013	15:10:16	87219.000000	1744.380000	0.054688	0.988281	-0.507813	0.365138	-0.395413	0.052294	-24.169922	3.524780	2.868652
C:\Users\cware\Desktop\Steller20November\TagTesting20Nov2013\M4.DSG	11-1-2013	15:10:16	87220.000000	1744.400000	0.015625	1.003906	-0.519531	0.365138	-0.394495	0.049541	-23.956299	4.379272	0.885010
C:\Users\cware\Desktop\Steller20November\TagTesting20Nov2013\M4.DSG	11-1-2013	15:10:16	87221.000000	1744.420000	0.027344	0.972656	-0.476563	0.366972	-0.394495	0.044954	-23.986816	3.509521	-0.579834
C:\Users\cware\Desktop\Steller20November\TagTesting20Nov2013\M4.DSG	11-1-2013	15:10:16	87222.000000	1744.440000	0.000000	0.980469	-0.445313	0.367890	-0.393578	0.042202	-20.812988	-7.919312	-2.517700
C:\Users\cware\Desktop\Steller20November\TagTesting20Nov2013\M4.DSG	11-1-2013	15:10:16	87223.000000	1744.460000	0.011719	1.007813	-0.468750	0.366972	-0.393578	0.038532	-19.668579	-11.474609	-3.372192
C:\Users\cware\Desktop\Steller20November\TagTesting20Nov2013\M4.DSG	11-1-2013	15:10:16	87224.000000	1744.480000	-0.089844	1.003906	-0.457031	0.366972	-0.393578	0.035780	-18.173218	2.670288	-0.717163
C:\Users\cware\Desktop\Steller20November\TagTesting20Nov2013\M4.DSG	11-1-2013	15:10:16	87225.000000	1744.500000	-0.125000	1.031250	-0.472656	0.368807	-0.391743	0.032110	-12.985229	-7.110596	-2.685547
C:\Users\cware\Desktop\Steller20November\TagTesting20Nov2013\M4.DSG	11-1-2013	15:10:16	87226.000000	1744.520000	-0.109375	1.023438	-0.441406	0.368807	-0.392661	0.031193	-10.223389	-2.532959	-3.128052
C:\Users\cware\Desktop\Steller20November\TagTesting20Nov2013\M4.DSG	11-1-2013	15:10:16	87227.000000	1744.540000	-0.121094	0.988281	-0.449219	0.368807	-0.392661	0.028440	-12.588501	-2.517700	-5.523682
C:\Users\cware\Desktop\Steller20November\TagTesting20Nov2013\M4.DSG	11-1-2013	15:10:16	87228.000000	1744.560000	-0.136719	0.980469	-0.457031	0.368807	-0.392661	0.028440	-12.680054	1.861572	-4.959106
C:\Users\cware\Desktop\Steller20November\TagTesting20Nov2013\M4.DSG	11-1-2013	15:10:16	87229.000000	1744.580000	-0.136719	1.023438	-0.421875	0.367890	-0.390826	0.026606	-11.306763	-0.076294	-6.225586
C:\Users\cware\Desktop\Steller20November\TagTesting20Nov2013\M4.DSG	11-1-2013	15:10:16	87230.000000	1744.600000	-0.144531	1.000000	-0.437500	0.367890	-0.391743	0.025688	-11.962891	7.186890	-7.324219
C:\Users\cware\Desktop\Steller20November\TagTesting20Nov2013\M4.DSG	11-1-2013	15:10:16	87231.000000	1744.620000	-0.113281	0.976563	-0.429688	0.367890	-0.392661	0.023853	-10.925293	-2.288818	-8.087158
C:\Users\cware\Desktop\Steller20November\TagTesting20Nov2013\M4.DSG	11-1-2013	15:10:16	87232.000000	1744.640000	-0.152344	0.964844	-0.441406	0.366972	-0.392661	0.023853	-9.338379	3.219604	-8.819580
C:\Users\cware\Desktop\Steller20November\TagTesting20Nov2013\M4.DSG	11-1-2013	15:10:16	87233.000000	1744.660000	-0.160156	0.988281	-0.457031	0.366055	-0.393578	0.022936	-7.873535	9.216309	-8.056641
C:\Users\cware\Desktop\Steller20November\TagTesting20Nov2013\M4.DSG	11-1-2013	15:10:16	87234.000000	1744.680000	-0.089844	0.953125	-0.375000	0.366055	-0.392661	0.022936	-8.819580	-3.387451	-9.963989
C:\Users\cware\Desktop\Steller20November\TagTesting20Nov2013\M4.DSG	11-1-2013	15:10:16	87235.000000	1744.700000	-0.140625	0.976563	-0.425781	0.365138	-0.393578	0.023853	-9.353638	8.758545	-6.744385
C:\Users\cware\Desktop\Steller20November\TagTesting20Nov2013\M4.DSG	11-1-2013	15:10:16	87236.000000	1744.720000	-0.070313	0.953125	-0.375000	0.364220	-0.393578	0.022936	-7.415771	7.888794	-7.797241
C:\Users\cware\Desktop\Steller20November\TagTesting20Nov2013\M4.DSG	11-1-2013	15:10:16	87237.000000	1744.740000	-0.105469	0.953125	-0.414063	0.363303	-0.395413	0.022936	-10.284424	-1.770020	-8.758545
C:\Users\cware\Desktop\Steller20November\TagTesting20Nov2013\M4.DSG	11-1-2013	15:10:16	87238.000000	1744.760000	-0.128906	0.968750	-0.429688	0.362385	-0.393578	0.022936	-9.231567	11.550903	-7.705688
C:\Users\cware\Desktop\Steller20November\TagTesting20Nov2013\M4.DSG	11-1-2013	15:10:16	87239.000000	1744.780000	-0.113281	0.972656	-0.417969	0.362385	-0.395413	0.022018	-5.477905	1.998901	-8.483887
C:\Users\cware\Desktop\Steller20November\TagTesting20Nov2013\M4.DSG	11-1-2013	15:10:16	87240.000000	1744.800000	-0.128906	0.949219	-0.445313	0.360550	-0.395413	0.023853	-5.981445	2.410889	-9.643555
C:\Users\cware\Desktop\Steller20November\TagTesting20Nov2013\M4.DSG	11-1-2013	15:10:16	87241.000000	1744.820000	-0.035156	0.960938	-0.371094	0.360550	-0.395413	0.022936	-2.563477	-0.518799	-9.277344
C:\Users\cware\Desktop\Steller20November\TagTesting20Nov2013\M4.DSG	11-1-2013	15:10:16	87242.000000	1744.840000	-0.117188	0.941406	-0.382813	0.359633	-0.396330	0.022936	-1.419067	-10.467529	-11.413574
C:\Users\cware\Desktop\Steller20November\TagTesting20Nov2013\M4.DSG	11-1-2013	15:10:16	87243.000000	1744.860000	-0.136719	0.949219	-0.421875	0.357798	-0.396330	0.025688	-1.037598	12.725830	-7.995605
C:\Users\cware\Desktop\Steller20November\TagTesting20Nov2013\M4.DSG	11-1-2013	15:10:16	87244.000000	1744.880000	-0.140625	0.960938	-0.449219	0.356881	-0.396330	0.023853	1.922607	5.737305	-7.949829
C:\Users\cware\Desktop\Steller20November\TagTesting20Nov2013\M4.DSG	11-1-2013	15:10:16	87245.000000	1744.900000	-0.156250	0.941406	-0.390625	0.356881	-0.396330	0.025688	2.731323	-5.065918	-8.377075
C:\Users\cware\Desktop\Steller20November\TagTesting20Nov2013\M4.DSG	11-1-2013	15:10:16	87246.000000	1744.920000	-0.070313	0.957031	-0.371094	0.356881	-0.397248	0.028440	-1.419067	5.767822	-7.232666
C:\Users\cware\Desktop\Steller20November\TagTesting20Nov2013\M4.DSG	11-1-2013	15:10:16	87247.000000	1744.940000	-0.105469	1.000000	-0.472656	0.355963	-0.397248	0.028440	-4.638672	2.365112	-8.819580
C:\Users\cware\Desktop\Steller20November\TagTesting20Nov2013\M4.DSG	11-1-2013	15:10:16	87248.000000	1744.960000	-0.105469	1.000000	-0.472656	0.355046	-0.398165	0.029358	-0.961304	-10.406494	-10.375977
C:\Users\cware\Desktop\Steller20November\TagTesting20Nov2013\M4.DSG	11-1-2013	15:10:16	87249.000000	1744.980000	-0.089844	0.960938	-0.410156	0.353211	-0.397248	0.031193	2.456665	11.825562	-10.025024
C:\Users\cware\Desktop\Steller20November\TagTesting20Nov2013\M4.DSG	11-1-2013	15:10:16	87250.000000	1745.000000	-0.109375	0.933594	-0.464844	0.351376	-0.398165	0.033028	1.266479	3.387451	-11.642456
C:\Users\cware\Desktop\Steller20November\TagTesting20Nov2013\M4.DSG	11-1-2013	15:10:16	87251.000000	1745.020000	-0.089844	0.937500	-0.382813	0.352294	-0.399083	0.034862	4.501343	0.747681	-11.688232
C:\Users\cware\Desktop\Steller20November\TagTesting20Nov2013\M4.DSG	11-1-2013	15:10:16	87252.000000	1745.040000	-0.113281	0.980469	-0.417969	0.349541	-0.399083	0.037615	3.692627	8.209229	-11.138916
C:\Users\cware\Desktop\Steller20November\TagTesting20Nov2013\M4.DSG	11-1-2013	15:10:16	87253.000000	1745.060000	-0.074219	0.980469	-0.441406	0.348624	-0.399083	0.039450	3.204346	0.320435	-11.627197
C:\Users\cware\Desktop\Steller20November\TagTesting20Nov2013\M4.DSG	11-1-2013	15:10:16	87254.000000	1745.080000	-0.085938	1.015625	-0.460938	0.347706	-0.400917	0.042202	3.982544	-2.731323	-11.398315
C:\Users\cware\Desktop\Steller20November\TagTesting20Nov2013\M4.DSG	11-1-2013	15:10:16	87255.000000	1745.100000	-0.082031	0.984375	-0.457031	0.345872	-0.400917	0.043119	5.554199	-7.705688	-10.116577
C:\Users\cware\Desktop\Steller20November\TagTesting20Nov2013\M4.DSG	11-1-2013	15:10:16	87256.000000	1745.120000	-0.132813	0.960938	-0.425781	0.344954	-0.400917	0.045872	4.119873	13.427734	-4.241943
C:\Users\cware\Desktop\Steller20November\TagTesting20Nov2013\M4.DSG	11-1-2013	15:10:16	87257.000000	1745.140000	0.003906	0.949219	-0.402344	0.344954	-0.400917	0.047706	0.656128	0.045776	-4.837036
C:\Users\cware\Desktop\Steller20November\TagTesting20Nov2013\M4.DSG	11-1-2013	15:10:16	87258.000000	1745.160000	-0.066406	0.960938	-0.449219	0.344954	-0.402752	0.050459	5.767822	0.885010	-5.615234
C:\Users\cware\Desktop\Steller20November\TagTesting20Nov2013\M4.DSG	11-1-2013	15:10:16	87259.000000	1745.180000	-0.066406	0.992188	-0.437500	0.344037	-0.400917	0.051376	7.843018	10.757446	-7.995605
C:\Users\cware\Desktop\Steller20November\TagTesting20Nov2013\M4.DSG	11-1-2013	15:10:16	87260.000000	1745.200000	-0.027344	0.968750	-0.460938	0.344954	-0.400917	0.055046	8.300781	1.663208	-13.534546
C:\Users\cware\Desktop\Steller20November\TagTesting20Nov2013\M4.DSG	11-1-2013	15:10:16	87261.000000	1745.220000	-0.039063	0.953125	-0.503906	0.342202	-0.402752	0.057798	8.880615	-3.646851	-15.808105
C:\Users\cware\Desktop\Steller20November\TagTesting20Nov2013\M4.DSG	11-1-2013	15:10:16	87262.000000	1745.240000	-0.058594	0.898438	-0.457031	0.340367	-0.402752	0.058716	9.872437	7.308960	-12.847900
C:\Users\cware\Desktop\Steller20November\TagTesting20Nov2013\M4.DSG	11-1-2013	15:10:16	87263.000000	1745.260000	-0.074219	0.917969	-0.441406	0.338532	-0.401835	0.064220	9.902954	-4.165649	-13.336182
C:\Users\cware\Desktop\Steller20November\TagTesting20Nov2013\M4.DSG	11-1-2013	15:10:16	87264.000000	1745.280000	-0.070313	0.933594	-0.464844	0.336697	-0.402752	0.066972	9.292603	4.882813	-9.826660
C:\Users\cware\Desktop\Steller20November\TagTesting20Nov2013\M4.DSG	11-1-2013	15:10:16	87265.000000	1745.300000	-0.058594	0.933594	-0.464844	0.335780	-0.404587	0.070642	5.493164	-8.041382	-12.939453
C:\Users\cware\Desktop\Steller20November\TagTesting20Nov2013\M4.DSG	11-1-2013	15:10:16	87266.000000	1745.320000	-0.089844	0.949219	-0.476563	0.333945	-0.403670	0.072477	10.025024	6.530762	-10.253906
C:\Users\cware\Desktop\Steller20November\TagTesting20Nov2013\M4.DSG	11-1-2013	15:10:16	87267.000000	1745.340000	-0.023438	0.953125	-0.472656	0.333028	-0.404587	0.076147	3.616333	-5.935669	-11.993408
C:\Users\cware\Desktop\Steller20November\TagTesting20Nov2013\M4.DSG	11-1-2013	15:10:16	87268.000000	1745.360000	-0.101563	0.937500	-0.519531	0.332110	-0.404587	0.077982	7.919312	10.421753	-10.116577
C:\Users\cware\Desktop\Steller20November\TagTesting20Nov2013\M4.DSG	11-1-2013	15:10:16	87269.000000	1745.380000	-0.035156	0.945313	-0.503906	0.330275	-0.405505	0.081651	4.379272	1.007080	-12.695313
C:\Users\cware\Desktop\Steller20November\TagTesting20Nov2013\M4.DSG	11-1-2013	15:10:16	87270.000000	1745.400000	-0.011719	0.894531	-0.500000	0.330275	-0.404587	0.083486	11.199951	10.025024	-10.147095
C:\Users\cware\Desktop\Steller20November\TagTesting20Nov2013\M4.DSG	11-1-2013	15:10:16	87271.000000	1745.420000	-0.023438	0.894531	-0.480469	0.326606	-0.405505	0.088073	6.652832	-1.205444	-11.215210
C:\Users\cware\Desktop\Steller20November\TagTesting20Nov2013\M4.DSG	11-1-2013	15:10:16	87272.000000	1745.440000	-0.046875	0.894531	-0.500000	0.326606	-0.405505	0.088991	5.416870	12.527466	-10.772705
C:\Users\cware\Desktop\Steller20November\TagTesting20Nov2013\M4.DSG	11-1-2013	15:10:16	87273.000000	1745.460000	-0.027344	0.925781	-0.531250	0.325688	-0.405505	0.092661	1.403809	6.759644	-11.917114
C:\Users\cware\Desktop\Steller20November\TagTesting20Nov2013\M4.DSG	11-1-2013	15:10:16	87274.000000	1745.480000	0.015625	0.949219	-0.503906	0.322936	-0.406422	0.094495	-1.007080	-6.164551	-13.580322
C:\Users\cware\Desktop\Steller20November\TagTesting20Nov2013\M4.DSG	11-1-2013	15:10:16	87275.000000	1745.500000	0.019531	0.925781	-0.511719	0.322018	-0.406422	0.095413	-0.228882	-2.883911	-11.917114
C:\Users\cware\Desktop\Steller20November\TagTesting20Nov2013\M4.DSG	11-1-2013	15:10:16	87276.000000	1745.520000	-0.015625	0.906250	-0.511719	0.321101	-0.406422	0.095413	-0.839233	-5.218506	-12.329102
C:\Users\cware\Desktop\Steller20November\TagTesting20Nov2013\M4.DSG	11-1-2013	15:10:16	87277.000000	1745.540000	-0.015625	0.910156	-0.500000	0.319266	-0.406422	0.098165	1.464844	0.732422	-10.391235
C:\Users\cware\Desktop\Steller20November\TagTesting20Nov2013\M4.DSG	11-1-2013	15:10:16	87278.000000	1745.560000	-0.019531	0.886719	-0.523438	0.318349	-0.407339	0.099083	0.427246	-2.136230	-10.589600
C:\Users\cware\Desktop\Steller20November\TagTesting20Nov2013\M4.DSG	11-1-2013	15:10:16	87279.000000	1745.580000	0.007813	0.906250	-0.507813	0.316514	-0.407339	0.100917	-2.166748	0.167847	-11.001587
C:\Users\cware\Desktop\Steller20November\TagTesting20Nov2013\M4.DSG	11-1-2013	15:10:16	87280.000000	1745.600000	0.027344	0.910156	-0.484375	0.314679	-0.408257	0.100000	-3.723145	-7.980347	-12.084961
C:\Users\cware\Desktop\Steller20November\TagTesting20Nov2013\M4.DSG	11-1-2013	15:10:16	87281.000000	1745.620000	0.027344	0.921875	-0.496094	0.312844	-0.408257	0.101835	-4.379272	-8.468628	-12.329102
C:\Users\cware\Desktop\Steller20November\TagTesting20Nov2013\M4.DSG	11-1-2013	15:10:16	87282.000000	1745.640000	-0.011719	0.910156	-0.515625	0.312844	-0.407339	0.100917	-4.333496	-9.918213	-10.574341
C:\Users\cware\Desktop\Steller20November\TagTesting20Nov2013\M4.DSG	11-1-2013	15:10:16	87283.000000	1745.660000	-0.046875	0.910156	-0.507813	0.311927	-0.409174	0.100917	-7.888794	-1.205444	-8.300781
C:\Users\cware\Desktop\Steller20November\TagTesting20Nov2013\M4.DSG	11-1-2013	15:10:16	87284.000000	1745.680000	-0.019531	0.914063	-0.519531	0.311927	-0.408257	0.100000	-9.231567	-1.525879	-6.729126
C:\Users\cware\Desktop\Steller20November\TagTesting20Nov2013\M4.DSG	11-1-2013	15:10:16	87285.000000	1745.700000	-0.003906	0.894531	-0.511719	0.310092	-0.410092	0.099083	-10.574341	-3.784180	-5.752563
C:\Users\cware\Desktop\Steller20November\TagTesting20Nov2013\M4.DSG	11-1-2013	15:10:16	87286.000000	1745.720000	-0.031250	0.894531	-0.464844	0.310092	-0.409174	0.098165	-13.732910	-0.762939	-4.333496
C:\Users\cware\Desktop\Steller20November\TagTesting20Nov2013\M4.DSG	11-1-2013	15:10:16	87287.000000	1745.740000	0.000000	0.917969	-0.464844	0.310092	-0.408257	0.094495	-17.501831	-6.225586	-3.128052
C:\Users\cware\Desktop\Steller20November\TagTesting20Nov2013\M4.DSG	11-1-2013	15:10:16	87288.000000	1745.760000	-0.023438	0.921875	-0.503906	0.311009	-0.409174	0.091743	-21.072388	-7.827759	-2.517700
C:\Users\cware\Desktop\Steller20November\TagTesting20Nov2013\M4.DSG	11-1-2013	15:10:16	87289.000000	1745.780000	-0.042969	0.929688	-0.476563	0.310092	-0.409174	0.089908	-19.165039	1.037598	-0.167847
C:\Users\cware\Desktop\Steller20November\TagTesting20Nov2013\M4.DSG	11-1-2013	15:10:16	87290.000000	1745.800000	-0.007813	0.910156	-0.472656	0.311009	-0.409174	0.085321	-20.980835	-8.544922	-1.831055
C:\Users\cware\Desktop\Steller20November\TagTesting20Nov2013\M4.DSG	11-1-2013	15:10:16	87291.000000	1745.820000	-0.035156	0.910156	-0.457031	0.311927	-0.410092	0.084404	-22.293091	-3.677368	-0.167847
C:\Users\cware\Desktop\Steller20November\TagTesting20Nov2013\M4.DSG	11-1-2013	15:10:16	87292.000000	1745.840000	-0.003906	0.917969	-0.453125	0.311927	-0.410092	0.080734	-21.987915	-8.697510	-2.487183
C:\Users\cware\Desktop\Steller20November\TagTesting20Nov2013\M4.DSG	11-1-2013	15:10:16	87293.000000	1745.860000	0.011719	0.906250	-0.453125	0.312844	-0.410092	0.077064	-21.057129	-5.203247	0.885010
C:\Users\cware\Desktop\Steller20November\TagTesting20Nov2013\M4.DSG	11-1-2013	15:10:16	87294.000000	1745.880000	-0.066406	0.894531	-0.480469	0.313761	-0.410092	0.073394	-19.134521	-2.304077	2.532959
C:\Users\cware\Desktop\Steller20November\TagTesting20Nov2013\M4.DSG	11-1-2013	15:10:16	87295.000000	1745.900000	-0.003906	0.894531	-0.460938	0.314679	-0.409174	0.070642	-19.241333	-0.869751	1.708984
C:\Users\cware\Desktop\Steller20November\TagTesting20Nov2013\M4.DSG	11-1-2013	15:10:16	87296.000000	1745.920000	-0.031250	0.882813	-0.441406	0.315596	-0.410092	0.067890	-23.910522	-7.812500	2.258301
C:\Users\cware\Desktop\Steller20November\TagTesting20Nov2013\M4.DSG	11-1-2013	15:10:16	87297.000000	1745.940000	-0.019531	0.902344	-0.453125	0.318349	-0.409174	0.062385	-27.618408	3.662109	8.651733
C:\Users\cware\Desktop\Steller20November\TagTesting20Nov2013\M4.DSG	11-1-2013	15:10:16	87298.000000	1745.960000	-0.066406	0.941406	-0.460938	0.318349	-0.409174	0.060550	-30.975342	-2.746582	8.041382
C:\Users\cware\Desktop\Steller20November\TagTesting20Nov2013\M4.DSG	11-1-2013	15:10:16	87299.000000	1745.980000	-0.042969	0.964844	-0.445313	0.322018	-0.408257	0.054128	-29.083252	-5.401611	8.575439
C:\Users\cware\Desktop\Steller20November\TagTesting20Nov2013\M4.DSG	11-1-2013	15:10:16	87300.000000	1746.000000	-0.027344	0.941406	-0.437500	0.322936	-0.407339	0.050459	-31.127930	-6.210327	6.637573
C:\Users\cware\Desktop\Steller20November\TagTesting20Nov2013\M4.DSG	11-1-2013	15:10:16	87301.000000	1746.020000	-0.082031	0.933594	-0.453125	0.325688	-0.406422	0.043119	-29.190063	-11.062622	3.463745
C:\Users\cware\Desktop\Steller20November\TagTesting20Nov2013\M4.DSG	11-1-2013	15:10:16	87302.000000	1746.040000	-0.082031	0.933594	-0.453125	0.325688	-0.407339	0.038532	-26.550293	-1.205444	3.677368
C:\Users\cware\Desktop\Steller20November\TagTesting20Nov2013\M4.DSG	11-1-2013	15:10:16	87303.000000	1746.060000	-0.066406	0.917969	-0.468750	0.327523	-0.406422	0.033028	-27.908325	-7.888794	0.198364
C:\Users\cware\Desktop\Steller20November\TagTesting20Nov2013\M4.DSG	11-1-2013	15:10:16	87304.000000	1746.080000	-0.027344	0.898438	-0.441406	0.329358	-0.405505	0.031193	-28.045654	-13.320923	-1.541138
C:\Users\cware\Desktop\Steller20November\TagTesting20Nov2013\M4.DSG	11-1-2013	15:10:16	87305.000000	1746.100000	-0.007813	0.933594	-0.519531	0.328440	-0.405505	0.023853	-35.781860	-23.529053	3.570557
C:\Users\cware\Desktop\Steller20November\TagTesting20Nov2013\M4.DSG	11-1-2013	15:10:16	87306.000000	1746.120000	-0.031250	0.964844	-0.535156	0.328440	-0.404587	0.019266	-39.581299	-29.342651	6.713867
C:\Users\cware\Desktop\Steller20November\TagTesting20Nov2013\M4.DSG	11-1-2013	15:10:16	87307.000000	1746.140000	-0.046875	0.968750	-0.511719	0.332110	-0.403670	0.007339	-43.014526	-33.920288	6.881714
C:\Users\cware\Desktop\Steller20November\TagTesting20Nov2013\M4.DSG	11-1-2013	15:10:16	87308.000000	1746.160000	-0.097656	0.925781	-0.410156	0.331193	-0.403670	0.002752	-40.069580	-31.356812	7.034302
C:\Users\cware\Desktop\Steller20November\TagTesting20Nov2013\M4.DSG	11-1-2013	15:10:16	87309.000000	1746.180000	-0.148438	0.902344	-0.316406	0.332110	-0.401835	-0.008257	-37.750244	-19.424438	5.767822
C:\Users\cware\Desktop\Steller20November\TagTesting20Nov2013\M4.DSG	11-1-2013	15:10:16	87310.000000	1746.200000	-0.148438	0.925781	-0.335938	0.334862	-0.400917	-0.012844	-34.576416	-10.513306	5.615234
C:\Users\cware\Desktop\Steller20November\TagTesting20Nov2013\M4.DSG	11-1-2013	15:10:16	87311.000000	1746.220000	-0.105469	0.964844	-0.371094	0.335780	-0.400000	-0.022018	-32.104492	-8.453369	3.753662
C:\Users\cware\Desktop\Steller20November\TagTesting20Nov2013\M4.DSG	11-1-2013	15:10:16	87312.000000	1746.240000	-0.089844	0.949219	-0.433594	0.336697	-0.399083	-0.025688	-29.785156	-4.257202	5.081177
C:\Users\cware\Desktop\Steller20November\TagTesting20Nov2013\M4.DSG	11-1-2013	15:10:16	87313.000000	1746.260000	-0.042969	0.980469	-0.460938	0.338532	-0.397248	-0.031193	-27.938843	-6.072998	4.821777
C:\Users\cware\Desktop\Steller20November\TagTesting20Nov2013\M4.DSG	11-1-2013	15:10:16	87314.000000	1746.280000	-0.035156	0.988281	-0.437500	0.339450	-0.395413	-0.034862	-25.680542	4.379272	6.210327
C:\Users\cware\Desktop\Steller20November\TagTesting20Nov2013\M4.DSG	11-1-2013	15:10:16	87315.000000	1746.300000	-0.023438	0.992188	-0.394531	0.343119	-0.395413	-0.039450	-26.306152	11.520386	1.129150
C:\Users\cware\Desktop\Steller20November\TagTesting20Nov2013\M4.DSG	11-1-2013	15:10:16	87316.000000	1746.320000	0.062500	0.996094	-0.367188	0.343119	-0.394495	-0.042202	-22.888184	21.087646	-2.746582
C:\Users\cware\Desktop\Steller20November\TagTesting20Nov2013\M4.DSG	11-1-2013	15:10:16	87317.000000	1746.340000	0.101563	0.964844	-0.394531	0.344037	-0.392661	-0.044954	-20.599365	17.181396	-1.205444
C:\Users\cware\Desktop\Steller20November\TagTesting20Nov2013\M4.DSG	11-1-2013	15:10:16	87318.000000	1746.360000	0.097656	0.960938	-0.398438	0.345872	-0.391743	-0.045872	-25.299072	24.551392	1.541138
C:\Users\cware\Desktop\Steller20November\TagTesting20Nov2013\M4.DSG	11-1-2013	15:10:16	87319.000000	1746.380000	0.156250	0.964844	-0.367188	0.348624	-0.389908	-0.051376	-29.632568	17.425537	-0.045776
C:\Users\cware\Desktop\Steller20November\TagTesting20Nov2013\M4.DSG	11-1-2013	15:10:16	87320.000000	1746.400000	0.128906	0.957031	-0.347656	0.348624	-0.388991	-0.054128	-27.069092	25.772095	2.288818
C:\Users\cware\Desktop\Steller20November\TagTesting20Nov2013\M4.DSG	11-1-2013	15:10:16	87321.000000	1746.420000	0.144531	0.933594	-0.351563	0.350459	-0.389908	-0.055963	-31.723022	15.136719	1.220703
C:\Users\cware\Desktop\Steller20November\TagTesting20Nov2013\M4.DSG	11-1-2013	15:10:16	87322.000000	1746.440000	0.113281	0.886719	-0.371094	0.353211	-0.386239	-0.059633	-32.226563	16.235352	4.989624
C:\Users\cware\Desktop\Steller20November\TagTesting20Nov2013\M4.DSG	11-1-2013	15:10:16	87323.000000	1746.460000	0.117188	0.902344	-0.351563	0.355046	-0.385321	-0.064220	-36.727905	19.409180	8.514404
C:\Users\cware\Desktop\Steller20November\TagTesting20Nov2013\M4.DSG	11-1-2013	15:10:16	87324.000000	1746.480000	0.109375	0.914063	-0.320313	0.357798	-0.380734	-0.071560	-38.833618	7.766724	8.422852
C:\Users\cware\Desktop\Steller20November\TagTesting20Nov2013\M4.DSG	11-1-2013	15:10:16	87325.000000	1746.500000	0.058594	0.996094	-0.328125	0.359633	-0.379817	-0.076147	-38.894653	5.325317	7.003784
C:\Users\cware\Desktop\Steller20November\TagTesting20Nov2013\M4.DSG	11-1-2013	15:10:16	87326.000000	1746.520000	0.062500	1.015625	-0.312500	0.365138	-0.377064	-0.084404	-37.170410	9.872437	7.354736
C:\Users\cware\Desktop\Steller20November\TagTesting20Nov2013\M4.DSG	11-1-2013	15:10:16	87327.000000	1746.540000	0.015625	1.007813	-0.289063	0.366055	-0.375229	-0.087156	-35.125732	4.180908	5.554199
C:\Users\cware\Desktop\Steller20November\TagTesting20Nov2013\M4.DSG	11-1-2013	15:10:16	87328.000000	1746.560000	0.050781	1.035156	-0.242188	0.369725	-0.371560	-0.094495	-29.922485	13.458252	6.988525
C:\Users\cware\Desktop\Steller20November\TagTesting20Nov2013\M4.DSG	11-1-2013	15:10:16	87329.000000	1746.580000	0.046875	1.035156	-0.203125	0.370642	-0.370642	-0.097248	-30.624390	-1.693726	3.967285
C:\Users\cware\Desktop\Steller20November\TagTesting20Nov2013\M4.DSG	11-1-2013	15:10:16	87330.000000	1746.600000	-0.007813	1.023438	-0.207031	0.373394	-0.366972	-0.102752	-26.641846	6.286621	6.881714
C:\Users\cware\Desktop\Steller20November\TagTesting20Nov2013\M4.DSG	11-1-2013	15:10:16	87331.000000	1746.620000	-0.039063	1.011719	-0.183594	0.375229	-0.366055	-0.105505	-24.841309	-7.019043	3.402710
C:\Users\cware\Desktop\Steller20November\TagTesting20Nov2013\M4.DSG	11-1-2013	15:10:16	87332.000000	1746.640000	-0.085938	1.046875	-0.214844	0.375229	-0.363303	-0.111009	-24.215698	-11.856079	2.807617
C:\Users\cware\Desktop\Steller20November\TagTesting20Nov2013\M4.DSG	11-1-2013	15:10:16	87333.000000	1746.660000	-0.117188	1.003906	-0.187500	0.377064	-0.362385	-0.112844	-25.070190	-0.778198	1.907349
C:\Users\cware\Desktop\Steller20November\TagTesting20Nov2013\M4.DSG	11-1-2013	15:10:16	87334.000000	1746.680000	-0.128906	1.003906	-0.144531	0.376147	-0.360550	-0.117431	-30.380249	3.143311	-0.167847
C:\Users\cware\Desktop\Steller20November\TagTesting20Nov2013\M4.DSG	11-1-2013	15:10:16	87335.000000	1746.700000	-0.093750	0.992188	-0.144531	0.377982	-0.359633	-0.121101	-21.972656	-8.300781	-1.876831
C:\Users\cware\Desktop\Steller20November\TagTesting20Nov2013\M4.DSG	11-1-2013	15:10:16	87336.000000	1746.720000	-0.144531	0.988281	-0.105469	0.377982	-0.359633	-0.121101	-22.232056	9.643555	-1.693726
C:\Users\cware\Desktop\Steller20November\TagTesting20Nov2013\M4.DSG	11-1-2013	15:10:16	87337.000000	1746.740000	-0.082031	0.980469	-0.074219	0.379817	-0.356881	-0.124771	-22.628784	-4.776001	-5.615234
C:\Users\cware\Desktop\Steller20November\TagTesting20Nov2013\M4.DSG	11-1-2013	15:10:16	87338.000000	1746.760000	-0.132813	0.988281	-0.140625	0.378899	-0.356881	-0.127523	-18.218994	-2.456665	-5.981445
C:\Users\cware\Desktop\Steller20November\TagTesting20Nov2013\M4.DSG	11-1-2013	15:10:16	87339.000000	1746.780000	-0.144531	0.925781	-0.113281	0.377982	-0.355963	-0.129358	-17.715454	-7.995605	-5.767822
C:\Users\cware\Desktop\Steller20November\TagTesting20Nov2013\M4.DSG	11-1-2013	15:10:16	87340.000000	1746.800000	-0.175781	0.921875	-0.113281	0.377982	-0.355046	-0.130275	-13.595581	5.523682	-1.647949
C:\Users\cware\Desktop\Steller20November\TagTesting20Nov2013\M4.DSG	11-1-2013	15:10:16	87341.000000	1746.820000	-0.132813	0.976563	-0.128906	0.377982	-0.355046	-0.132110	-21.072388	5.065918	-3.936768
C:\Users\cware\Desktop\Steller20November\TagTesting20Nov2013\M4.DSG	11-1-2013	15:10:16	87342.000000	1746.840000	-0.160156	1.003906	-0.113281	0.380734	-0.357798	-0.131193	-17.959595	-1.647949	-4.653931
C:\Users\cware\Desktop\Steller20November\TagTesting20Nov2013\M4.DSG	11-1-2013	15:10:16	87343.000000	1746.860000	-0.179688	0.964844	-0.109375	0.377982	-0.354128	-0.134862	-18.524170	7.431030	-4.150391
C:\Users\cware\Desktop\Steller20November\TagTesting20Nov2013\M4.DSG	11-1-2013	15:10:16	87344.000000	1746.880000	-0.132813	0.984375	-0.082031	0.379817	-0.354128	-0.134862	-16.555786	8.071899	-5.981445
C:\Users\cware\Desktop\Steller20November\TagTesting20Nov2013\M4.DSG	11-1-2013	15:10:16	87345.000000	1746.900000	-0.121094	0.972656	-0.101563	0.379817	-0.353211	-0.136697	-18.188477	-1.235962	-8.255005
C:\Users\cware\Desktop\Steller20November\TagTesting20Nov2013\M4.DSG	11-1-2013	15:10:16	87346.000000	1746.920000	-0.125000	1.019531	-0.109375	0.378899	-0.354128	-0.138532	-18.997192	-7.156372	-7.614136
C:\Users\cware\Desktop\Steller20November\TagTesting20Nov2013\M4.DSG	11-1-2013	15:10:16	87347.000000	1746.940000	-0.175781	1.042969	-0.117188	0.377982	-0.354128	-0.139450	-14.312744	8.270264	-5.508423
C:\Users\cware\Desktop\Steller20November\TagTesting20Nov2013\M4.DSG	11-1-2013	15:10:16	87348.000000	1746.960000	-0.097656	0.957031	-0.062500	0.377982	-0.352294	-0.139450	-9.353638	-6.698608	-5.981445
C:\Users\cware\Desktop\Steller20November\TagTesting20Nov2013\M4.DSG	11-1-2013	15:10:16	87349.000000	1746.980000	-0.152344	0.984375	-0.136719	0.378899	-0.353211	-0.141284	-15.991211	3.097534	-2.914429
C:\Users\cware\Desktop\Steller20November\TagTesting20Nov2013\M4.DSG	11-1-2013	15:10:16	87350.000000	1747.000000	-0.125000	1.011719	-0.097656	0.378899	-0.351376	-0.140367	-10.894775	0.946045	-2.899170
C:\Users\cware\Desktop\Steller20November\TagTesting20Nov2013\M4.DSG	11-1-2013	15:10:16	87351.000000	1747.020000	-0.152344	0.988281	-0.105469	0.378899	-0.352294	-0.142202	-6.439209	-8.224487	-6.378174
C:\Users\cware\Desktop\Steller20November\TagTesting20Nov2013\M4.DSG	11-1-2013	15:10:16	87352.000000	1747.040000	-0.140625	0.972656	-0.117188	0.377982	-0.351376	-0.143119	-5.035400	2.593994	-7.308960
C:\Users\cware\Desktop\Steller20November\TagTesting20Nov2013\M4.DSG	11-1-2013	15:10:16	87353.000000	1747.060000	-0.160156	0.996094	-0.136719	0.378899	-0.352294	-0.141284	-5.752563	2.212524	-6.591797
C:\Users\cware\Desktop\Steller20November\TagTesting20Nov2013\M4.DSG	11-1-2013	15:10:16	87354.000000	1747.080000	-0.117188	0.976563	-0.101563	0.377982	-0.352294	-0.141284	-1.907349	8.300781	-8.071899
C:\Users\cware\Desktop\Steller20November\TagTesting20Nov2013\M4.DSG	11-1-2013	15:10:16	87355.000000	1747.100000	-0.140625	0.984375	-0.125000	0.377064	-0.352294	-0.139450	-3.692627	1.190186	-11.749268
C:\Users\cware\Desktop\Steller20November\TagTesting20Nov2013\M4.DSG	11-1-2013	15:10:16	87356.000000	1747.120000	-0.140625	0.984375	-0.125000	0.377064	-0.352294	-0.139450	-0.106812	1.281738	-11.138916
C:\Users\cware\Desktop\Steller20November\TagTesting20Nov2013\M4.DSG	11-1-2013	15:10:16	87357.000000	1747.140000	-0.175781	0.988281	-0.117188	0.376147	-0.355046	-0.137615	2.258301	8.361816	-9.918213
C:\Users\cware\Desktop\Steller20November\TagTesting20Nov2013\M4.DSG	11-1-2013	15:10:16	87358.000000	1747.160000	-0.097656	0.984375	-0.093750	0.376147	-0.354128	-0.135780	-0.106812	-2.746582	-11.825562
C:\Users\cware\Desktop\Steller20November\TagTesting20Nov2013\M4.DSG	11-1-2013	15:10:16	87359.000000	1747.180000	-0.164063	0.976563	-0.140625	0.374312	-0.355046	-0.135780	-0.976563	9.338379	-9.994507
C:\Users\cware\Desktop\Steller20November\TagTesting20Nov2013\M4.DSG	11-1-2013	15:10:16	87360.000000	1747.200000	-0.121094	0.996094	-0.105469	0.374312	-0.355046	-0.134862	-0.396729	-9.918213	-11.566162
C:\Users\cware\Desktop\Steller20November\TagTesting20Nov2013\M4.DSG	11-1-2013	15:10:16	87361.000000	1747.220000	-0.191406	0.988281	-0.128906	0.373394	-0.357798	-0.133945	0.167847	16.098022	-8.209229
C:\Users\cware\Desktop\Steller20November\TagTesting20Nov2013\M4.DSG	11-1-2013	15:10:16	87362.000000	1747.240000	-0.109375	0.988281	-0.101563	0.372477	-0.357798	-0.133945	-1.113892	9.567261	-8.575439
C:\Users\cware\Desktop\Steller20November\TagTesting20Nov2013\M4.DSG	11-1-2013	15:10:16	87363.000000	1747.260000	-0.109375	1.000000	-0.144531	0.372477	-0.358716	-0.132110	2.304077	-2.624512	-8.834839
C:\Users\cware\Desktop\Steller20November\TagTesting20Nov2013\M4.DSG	11-1-2013	15:10:16	87364.000000	1747.280000	-0.097656	1.011719	-0.148438	0.371560	-0.360550	-0.129358	3.021240	0.717163	-9.078979
C:\Users\cware\Desktop\Steller20November\TagTesting20Nov2013\M4.DSG	11-1-2013	15:10:16	87365.000000	1747.300000	-0.128906	0.996094	-0.179688	0.370642	-0.360550	-0.128440	5.584717	8.895874	-8.468628
C:\Users\cware\Desktop\Steller20November\TagTesting20Nov2013\M4.DSG	11-1-2013	15:10:16	87366.000000	1747.320000	-0.097656	1.003906	-0.128906	0.369725	-0.361468	-0.123853	4.165649	6.393433	-9.658813
C:\Users\cware\Desktop\Steller20November\TagTesting20Nov2013\M4.DSG	11-1-2013	15:10:16	87367.000000	1747.340000	-0.101563	0.992188	-0.121094	0.369725	-0.361468	-0.123853	2.670288	2.304077	-11.215210
C:\Users\cware\Desktop\Steller20November\TagTesting20Nov2013\M4.DSG	11-1-2013	15:10:16	87368.000000	1747.360000	-0.117188	0.976563	-0.113281	0.367890	-0.363303	-0.121101	4.135132	-1.678467	-12.069702
C:\Users\cware\Desktop\Steller20November\TagTesting20Nov2013\M4.DSG	11-1-2013	15:10:16	87369.000000	1747.380000	-0.152344	0.992188	-0.148438	0.367890	-0.363303	-0.119266	4.089355	10.223389	-10.513306
C:\Users\cware\Desktop\Steller20November\TagTesting20Nov2013\M4.DSG	11-1-2013	15:10:16	87370.000000	1747.400000	-0.082031	1.015625	-0.160156	0.367890	-0.365138	-0.115596	5.096436	14.617920	-9.826660
C:\Users\cware\Desktop\Steller20November\TagTesting20Nov2013\M4.DSG	11-1-2013	15:10:16	87371.000000	1747.420000	-0.058594	0.968750	-0.140625	0.366972	-0.366055	-0.114679	4.760742	7.507324	-9.017944
C:\Users\cware\Desktop\Steller20November\TagTesting20Nov2013\M4.DSG	11-1-2013	15:10:16	87372.000000	1747.440000	-0.070313	0.992188	-0.144531	0.366972	-0.367890	-0.110092	5.233765	-1.251221	-9.597778
C:\Users\cware\Desktop\Steller20November\TagTesting20Nov2013\M4.DSG	11-1-2013	15:10:16	87373.000000	1747.460000	-0.105469	1.011719	-0.175781	0.366055	-0.367890	-0.109174	4.531860	-0.656128	-9.811401
C:\Users\cware\Desktop\Steller20November\TagTesting20Nov2013\M4.DSG	11-1-2013	15:10:16	87374.000000	1747.480000	-0.089844	0.996094	-0.187500	0.365138	-0.368807	-0.108257	3.387451	-1.022339	-10.299683
C:\Users\cware\Desktop\Steller20November\TagTesting20Nov2013\M4.DSG	11-1-2013	15:10:16	87375.000000	1747.500000	-0.097656	1.000000	-0.199219	0.364220	-0.369725	-0.105505	5.981445	3.829956	-8.850098
C:\Users\cware\Desktop\Steller20November\TagTesting20Nov2013\M4.DSG	11-1-2013	15:10:16	87376.000000	1747.520000	-0.113281	1.003906	-0.132813	0.365138	-0.369725	-0.104587	4.028320	10.055542	-8.850098
C:\Users\cware\Desktop\Steller20November\TagTesting20Nov2013\M4.DSG	11-1-2013	15:10:16	87377.000000	1747.540000	-0.109375	1.015625	-0.132813	0.364220	-0.372477	-0.100917	5.828857	1.647949	-11.642456
C:\Users\cware\Desktop\Steller20November\TagTesting20Nov2013\M4.DSG	11-1-2013	15:10:16	87378.000000	1747.560000	-0.089844	0.976563	-0.199219	0.363303	-0.371560	-0.097248	6.622314	0.961304	-10.955811
C:\Users\cware\Desktop\Steller20November\TagTesting20Nov2013\M4.DSG	11-1-2013	15:10:16	87379.000000	1747.580000	-0.097656	0.988281	-0.222656	0.361468	-0.373394	-0.093578	9.170532	7.888794	-9.521484
C:\Users\cware\Desktop\Steller20November\TagTesting20Nov2013\M4.DSG	11-1-2013	15:10:16	87380.000000	1747.600000	-0.074219	1.000000	-0.167969	0.360550	-0.376147	-0.092661	9.521484	9.262085	-8.392334
C:\Users\cware\Desktop\Steller20November\TagTesting20Nov2013\M4.DSG	11-1-2013	15:10:16	87381.000000	1747.620000	-0.062500	1.023438	-0.191406	0.361468	-0.376147	-0.088991	8.682251	0.549316	-9.948730
C:\Users\cware\Desktop\Steller20November\TagTesting20Nov2013\M4.DSG	11-1-2013	15:10:16	87382.000000	1747.640000	-0.050781	1.023438	-0.187500	0.360550	-0.377064	-0.087156	5.935669	4.287720	-9.994507
C:\Users\cware\Desktop\Steller20November\TagTesting20Nov2013\M4.DSG	11-1-2013	15:10:16	87383.000000	1747.660000	-0.089844	1.007813	-0.207031	0.359633	-0.378899	-0.082569	8.224487	5.355835	-9.292603
C:\Users\cware\Desktop\Steller20November\TagTesting20Nov2013\M4.DSG	11-1-2013	15:10:16	87384.000000	1747.680000	-0.054688	1.003906	-0.171875	0.358716	-0.378899	-0.079817	8.148193	1.251221	-10.803223
C:\Users\cware\Desktop\Steller20November\TagTesting20Nov2013\M4.DSG	11-1-2013	15:10:16	87385.000000	1747.700000	-0.054688	0.996094	-0.195313	0.357798	-0.380734	-0.076147	10.147095	-0.473022	-11.550903
C:\Users\cware\Desktop\Steller20November\TagTesting20Nov2013\M4.DSG	11-1-2013	15:10:16	87386.000000	1747.720000	-0.066406	1.003906	-0.191406	0.357798	-0.381651	-0.074312	8.911133	-1.571655	-11.581421
C:\Users\cware\Desktop\Steller20November\TagTesting20Nov2013\M4.DSG	11-1-2013	15:10:16	87387.000000	1747.740000	-0.085938	0.984375	-0.222656	0.355046	-0.383486	-0.069725	10.040283	3.265381	-9.185791
C:\Users\cware\Desktop\Steller20November\TagTesting20Nov2013\M4.DSG	11-1-2013	15:10:16	87388.000000	1747.760000	-0.066406	1.011719	-0.230469	0.355963	-0.384404	-0.066972	13.153076	8.026123	-9.307861
C:\Users\cware\Desktop\Steller20November\TagTesting20Nov2013\M4.DSG	11-1-2013	15:10:16	87389.000000	1747.780000	-0.078125	1.003906	-0.234375	0.355046	-0.385321	-0.062385	11.871338	10.360718	-10.681152
C:\Users\cware\Desktop\Steller20November\TagTesting20Nov2013\M4.DSG	11-1-2013	15:10:16	87390.000000	1747.800000	-0.015625	0.964844	-0.230469	0.353211	-0.385321	-0.059633	10.650635	8.071899	-12.313843
C:\Users\cware\Desktop\Steller20November\TagTesting20Nov2013\M4.DSG	11-1-2013	15:10:16	87391.000000	1747.820000	-0.007813	0.968750	-0.246094	0.352294	-0.388073	-0.055046	11.245728	1.419067	-12.039185
C:\Users\cware\Desktop\Steller20November\TagTesting20Nov2013\M4.DSG	11-1-2013	15:10:16	87392.000000	1747.840000	-0.058594	0.980469	-0.269531	0.351376	-0.388991	-0.050459	16.250610	12.161255	-10.513306
C:\Users\cware\Desktop\Steller20November\TagTesting20Nov2013\M4.DSG	11-1-2013	15:10:16	87393.000000	1747.860000	-0.027344	0.964844	-0.265625	0.351376	-0.389908	-0.044954	16.662598	10.879517	-12.481689
C:\Users\cware\Desktop\Steller20November\TagTesting20Nov2013\M4.DSG	11-1-2013	15:10:16	87394.000000	1747.880000	0.007813	0.988281	-0.253906	0.348624	-0.390826	-0.041284	16.632080	5.966187	-13.870239
C:\Users\cware\Desktop\Steller20November\TagTesting20Nov2013\M4.DSG	11-1-2013	15:10:16	87395.000000	1747.900000	-0.042969	0.968750	-0.242188	0.347706	-0.393578	-0.033945	15.777588	-4.348755	-15.502930
C:\Users\cware\Desktop\Steller20November\TagTesting20Nov2013\M4.DSG	11-1-2013	15:10:16	87396.000000	1747.920000	0.000000	0.964844	-0.296875	0.345872	-0.393578	-0.031193	13.732910	-9.094238	-14.953613
C:\Users\cware\Desktop\Steller20November\TagTesting20Nov2013\M4.DSG	11-1-2013	15:10:16	87397.000000	1747.940000	-0.035156	0.988281	-0.273438	0.344037	-0.394495	-0.029358	16.357422	1.449585	-13.092041
C:\Users\cware\Desktop\Steller20November\TagTesting20Nov2013\M4.DSG	11-1-2013	15:10:16	87398.000000	1747.960000	-0.019531	0.996094	-0.292969	0.342202	-0.395413	-0.023853	13.992310	-5.203247	-13.076782
C:\Users\cware\Desktop\Steller20November\TagTesting20Nov2013\M4.DSG	11-1-2013	15:10:16	87399.000000	1747.980000	-0.070313	0.968750	-0.285156	0.341284	-0.396330	-0.022018	12.725830	5.752563	-11.215210
C:\Users\cware\Desktop\Steller20November\TagTesting20Nov2013\M4.DSG	11-1-2013	15:10:16	87400.000000	1748.000000	-0.023438	0.945313	-0.242188	0.339450	-0.397248	-0.016514	12.588501	-3.204346	-9.689331
C:\Users\cware\Desktop\Steller20November\TagTesting20Nov2013\M4.DSG	11-1-2013	15:10:16	87401.000000	1748.020000	-0.039063	0.953125	-0.289063	0.337615	-0.397248	-0.013761	11.749268	5.203247	-7.568359
C:\Users\cware\Desktop\Steller20November\TagTesting20Nov2013\M4.DSG	11-1-2013	15:10:16	87402.000000	1748.040000	-0.027344	0.976563	-0.269531	0.336697	-0.400000	-0.009174	11.199951	-4.135132	-9.902954
C:\Users\cware\Desktop\Steller20November\TagTesting20Nov2013\M4.DSG	11-1-2013	15:10:16	87403.000000	1748.060000	0.003906	0.968750	-0.273438	0.337615	-0.399083	-0.006422	9.216309	-3.219604	-6.210327
C:\Users\cware\Desktop\Steller20November\TagTesting20Nov2013\M4.DSG	11-1-2013	15:10:16	87404.000000	1748.080000	-0.003906	0.945313	-0.316406	0.335780	-0.400000	-0.003670	4.119873	-7.888794	-6.683350
C:\Users\cware\Desktop\Steller20November\TagTesting20Nov2013\M4.DSG	11-1-2013	15:10:16	87405.000000	1748.100000	-0.046875	0.960938	-0.304688	0.336697	-0.400917	-0.001835	4.531860	3.402710	-3.814697
C:\Users\cware\Desktop\Steller20November\TagTesting20Nov2013\M4.DSG	11-1-2013	15:10:16	87406.000000	1748.120000	-0.070313	0.960938	-0.324219	0.335780	-0.400000	0.000000	-0.411987	-1.968384	-3.463745
C:\Users\cware\Desktop\Steller20November\TagTesting20Nov2013\M4.DSG	11-1-2013	15:10:16	87407.000000	1748.140000	-0.027344	0.949219	-0.296875	0.335780	-0.400917	0.000917	-2.777100	-1.602173	-2.075195
C:\Users\cware\Desktop\Steller20November\TagTesting20Nov2013\M4.DSG	11-1-2013	15:10:16	87408.000000	1748.160000	-0.039063	0.921875	-0.308594	0.336697	-0.400917	0.001835	-8.697510	-6.042480	0.579834
C:\Users\cware\Desktop\Steller20November\TagTesting20Nov2013\M4.DSG	11-1-2013	15:10:16	87409.000000	1748.180000	-0.019531	0.925781	-0.312500	0.337615	-0.401835	0.000000	-12.573242	-6.851196	0.839233
C:\Users\cware\Desktop\Steller20November\TagTesting20Nov2013\M4.DSG	11-1-2013	15:10:16	87410.000000	1748.200000	-0.019531	0.925781	-0.312500	0.337615	-0.400000	-0.000917	-13.046265	-13.275146	1.037598
C:\Users\cware\Desktop\Steller20November\TagTesting20Nov2013\M4.DSG	11-1-2013	15:10:16	87411.000000	1748.220000	-0.031250	0.902344	-0.332031	0.338532	-0.399083	-0.004587	-14.068604	-13.198853	1.770020
C:\Users\cware\Desktop\Steller20November\TagTesting20Nov2013\M4.DSG	11-1-2013	15:10:16	87412.000000	1748.240000	-0.015625	0.898438	-0.351563	0.339450	-0.400000	-0.006422	-22.766113	-6.469727	1.266479
C:\Users\cware\Desktop\Steller20November\TagTesting20Nov2013\M4.DSG	11-1-2013	15:10:16	87413.000000	1748.260000	-0.027344	0.910156	-0.332031	0.341284	-0.399083	-0.010092	-24.749756	-19.256592	4.257202
C:\Users\cware\Desktop\Steller20November\TagTesting20Nov2013\M4.DSG	11-1-2013	15:10:16	87414.000000	1748.280000	-0.058594	0.953125	-0.324219	0.342202	-0.398165	-0.012844	-25.741577	-14.175415	7.858276
C:\Users\cware\Desktop\Steller20November\TagTesting20Nov2013\M4.DSG	11-1-2013	15:10:16	87415.000000	1748.300000	0.015625	0.968750	-0.355469	0.343119	-0.396330	-0.021101	-31.112671	-35.766602	6.286621
C:\Users\cware\Desktop\Steller20November\TagTesting20Nov2013\M4.DSG	11-1-2013	15:10:16	87416.000000	1748.320000	-0.027344	0.902344	-0.429688	0.344037	-0.395413	-0.024771	-32.897949	-45.455933	6.332397
C:\Users\cware\Desktop\Steller20November\TagTesting20Nov2013\M4.DSG	11-1-2013	15:10:16	87417.000000	1748.340000	-0.101563	0.898438	-0.402344	0.344954	-0.395413	-0.035780	-34.881592	-42.221069	8.209229
C:\Users\cware\Desktop\Steller20November\TagTesting20Nov2013\M4.DSG	11-1-2013	15:10:16	87418.000000	1748.360000	-0.113281	0.933594	-0.292969	0.345872	-0.394495	-0.039450	-37.765503	-41.259766	6.637573
C:\Users\cware\Desktop\Steller20November\TagTesting20Nov2013\M4.DSG	11-1-2013	15:10:16	87419.000000	1748.380000	-0.148438	0.964844	-0.214844	0.346789	-0.390826	-0.051376	-35.247803	-25.405884	5.096436
C:\Users\cware\Desktop\Steller20November\TagTesting20Nov2013\M4.DSG	11-1-2013	15:10:16	87420.000000	1748.400000	-0.128906	0.960938	-0.195313	0.347706	-0.389908	-0.054128	-35.751343	-21.789551	3.097534
C:\Users\cware\Desktop\Steller20November\TagTesting20Nov2013\M4.DSG	11-1-2013	15:10:16	87421.000000	1748.420000	-0.082031	0.953125	-0.234375	0.347706	-0.388073	-0.063303	-33.432007	-20.187378	2.563477
C:\Users\cware\Desktop\Steller20November\TagTesting20Nov2013\M4.DSG	11-1-2013	15:10:16	87422.000000	1748.440000	-0.054688	0.980469	-0.316406	0.348624	-0.387156	-0.066972	-33.874512	-16.006470	2.822876
C:\Users\cware\Desktop\Steller20November\TagTesting20Nov2013\M4.DSG	11-1-2013	15:10:16	87423.000000	1748.460000	-0.031250	0.972656	-0.359375	0.348624	-0.384404	-0.077064	-33.615112	-14.526367	4.440308
C:\Users\cware\Desktop\Steller20November\TagTesting20Nov2013\M4.DSG	11-1-2013	15:10:16	87424.000000	1748.480000	-0.031250	0.968750	-0.324219	0.348624	-0.383486	-0.080734	-31.738281	0.717163	5.187988
C:\Users\cware\Desktop\Steller20November\TagTesting20Nov2013\M4.DSG	11-1-2013	15:10:16	87425.000000	1748.500000	-0.003906	0.968750	-0.269531	0.352294	-0.383486	-0.086239	-29.403687	6.027222	3.036499
C:\Users\cware\Desktop\Steller20November\TagTesting20Nov2013\M4.DSG	11-1-2013	15:10:16	87426.000000	1748.520000	0.082031	0.968750	-0.246094	0.353211	-0.380734	-0.088073	-26.351929	10.421753	5.111694
C:\Users\cware\Desktop\Steller20November\TagTesting20Nov2013\M4.DSG	11-1-2013	15:10:16	87427.000000	1748.540000	0.140625	1.000000	-0.296875	0.355963	-0.378899	-0.093578	-25.802612	5.386353	3.280640
C:\Users\cware\Desktop\Steller20November\TagTesting20Nov2013\M4.DSG	11-1-2013	15:10:16	87428.000000	1748.560000	0.136719	1.000000	-0.296875	0.355963	-0.377064	-0.096330	-24.749756	8.132935	3.952026
C:\Users\cware\Desktop\Steller20November\TagTesting20Nov2013\M4.DSG	11-1-2013	15:10:16	87429.000000	1748.580000	0.113281	0.960938	-0.300781	0.360550	-0.375229	-0.100000	-27.221680	4.318237	1.907349
C:\Users\cware\Desktop\Steller20November\TagTesting20Nov2013\M4.DSG	11-1-2013	15:10:16	87430.000000	1748.600000	0.164063	0.929688	-0.304688	0.360550	-0.373394	-0.102752	-26.641846	10.971069	4.074097
C:\Users\cware\Desktop\Steller20November\TagTesting20Nov2013\M4.DSG	11-1-2013	15:10:16	87431.000000	1748.620000	0.117188	0.898438	-0.277344	0.364220	-0.369725	-0.107339	-28.915405	12.329102	8.255005
C:\Users\cware\Desktop\Steller20November\TagTesting20Nov2013\M4.DSG	11-1-2013	15:10:16	87432.000000	1748.640000	0.121094	0.886719	-0.246094	0.365138	-0.367890	-0.111009	-33.370972	11.871338	7.614136
C:\Users\cware\Desktop\Steller20November\TagTesting20Nov2013\M4.DSG	11-1-2013	15:10:16	87433.000000	1748.660000	0.136719	0.941406	-0.246094	0.368807	-0.366055	-0.116514	-36.865234	1.251221	9.567261
C:\Users\cware\Desktop\Steller20November\TagTesting20Nov2013\M4.DSG	11-1-2013	15:10:16	87434.000000	1748.680000	0.085938	0.929688	-0.234375	0.370642	-0.362385	-0.122018	-37.353516	12.939453	12.435913
C:\Users\cware\Desktop\Steller20November\TagTesting20Nov2013\M4.DSG	11-1-2013	15:10:16	87435.000000	1748.700000	0.097656	0.972656	-0.210938	0.374312	-0.360550	-0.124771	-36.346436	2.593994	10.726929
C:\Users\cware\Desktop\Steller20November\TagTesting20Nov2013\M4.DSG	11-1-2013	15:10:16	87436.000000	1748.720000	0.042969	0.996094	-0.210938	0.379817	-0.355963	-0.133028	-36.376953	7.034302	9.277344
C:\Users\cware\Desktop\Steller20November\TagTesting20Nov2013\M4.DSG	11-1-2013	15:10:16	87437.000000	1748.740000	-0.015625	1.062500	-0.171875	0.380734	-0.355963	-0.135780	-31.814575	0.762939	6.332397
C:\Users\cware\Desktop\Steller20November\TagTesting20Nov2013\M4.DSG	11-1-2013	15:10:16	87438.000000	1748.760000	-0.015625	1.062500	-0.171875	0.382569	-0.351376	-0.143119	-27.648926	-2.456665	6.820679
C:\Users\cware\Desktop\Steller20November\TagTesting20Nov2013\M4.DSG	11-1-2013	15:10:16	87439.000000	1748.780000	0.019531	1.046875	-0.125000	0.385321	-0.348624	-0.145872	-21.636963	-0.503540	8.285522
C:\Users\cware\Desktop\Steller20November\TagTesting20Nov2013\M4.DSG	11-1-2013	15:10:16	87440.000000	1748.800000	-0.089844	1.035156	-0.140625	0.388073	-0.345872	-0.150459	-16.601563	3.555298	8.544922
C:\Users\cware\Desktop\Steller20November\TagTesting20Nov2013\M4.DSG	11-1-2013	15:10:16	87441.000000	1748.820000	-0.050781	1.027344	-0.093750	0.388991	-0.344954	-0.149541	-14.770508	4.928589	6.759644
C:\Users\cware\Desktop\Steller20November\TagTesting20Nov2013\M4.DSG	11-1-2013	15:10:16	87442.000000	1748.840000	-0.050781	1.027344	-0.093750	0.392661	-0.342202	-0.152294	-13.778687	0.518799	5.676270
C:\Users\cware\Desktop\Steller20November\TagTesting20Nov2013\M4.DSG	11-1-2013	15:10:16	87443.000000	1748.860000	-0.097656	1.027344	-0.062500	0.392661	-0.340367	-0.152294	-11.917114	-6.774902	1.968384
C:\Users\cware\Desktop\Steller20November\TagTesting20Nov2013\M4.DSG	11-1-2013	15:10:16	87444.000000	1748.880000	-0.128906	1.019531	-0.097656	0.393578	-0.340367	-0.155046	-8.422852	-7.034302	0.656128
C:\Users\cware\Desktop\Steller20November\TagTesting20Nov2013\M4.DSG	11-1-2013	15:10:16	87445.000000	1748.900000	-0.199219	1.023438	-0.128906	0.395413	-0.340367	-0.154128	-4.974365	10.528564	1.098633
C:\Users\cware\Desktop\Steller20November\TagTesting20Nov2013\M4.DSG	11-1-2013	15:10:16	87446.000000	1748.920000	-0.132813	0.988281	-0.078125	0.396330	-0.339450	-0.153211	-1.480103	4.791260	-2.548218
C:\Users\cware\Desktop\Steller20November\TagTesting20Nov2013\M4.DSG	11-1-2013	15:10:16	87447.000000	1748.940000	-0.136719	1.000000	-0.097656	0.397248	-0.340367	-0.150459	4.714966	-1.815796	-6.576538
C:\Users\cware\Desktop\Steller20November\TagTesting20Nov2013\M4.DSG	11-1-2013	15:10:16	87448.000000	1748.960000	-0.156250	0.988281	-0.054688	0.397248	-0.341284	-0.149541	5.035400	0.534058	-7.202148
C:\Users\cware\Desktop\Steller20November\TagTesting20Nov2013\M4.DSG	11-1-2013	15:10:16	87449.000000	1748.980000	-0.164063	0.988281	-0.113281	0.395413	-0.343119	-0.146789	12.527466	4.882813	-7.400513
C:\Users\cware\Desktop\Steller20November\TagTesting20Nov2013\M4.DSG	11-1-2013	15:10:16	87450.000000	1749.000000	-0.152344	0.988281	-0.117188	0.395413	-0.343119	-0.144954	10.269165	1.617432	-10.009766
C:\Users\cware\Desktop\Steller20November\TagTesting20Nov2013\M4.DSG	11-1-2013	15:10:16	87451.000000	1749.020000	-0.148438	1.035156	-0.078125	0.394495	-0.345872	-0.141284	10.452271	5.783081	-8.636475
C:\Users\cware\Desktop\Steller20November\TagTesting20Nov2013\M4.DSG	11-1-2013	15:10:16	87452.000000	1749.040000	-0.164063	0.968750	-0.121094	0.395413	-0.346789	-0.137615	13.336182	1.480103	-7.064819
C:\Users\cware\Desktop\Steller20November\TagTesting20Nov2013\M4.DSG	11-1-2013	15:10:16	87453.000000	1749.060000	-0.156250	1.023438	-0.156250	0.394495	-0.348624	-0.133945	1.861572	5.020142	-6.759644
C:\Users\cware\Desktop\Steller20November\TagTesting20Nov2013\M4.DSG	11-1-2013	15:10:16	87454.000000	1749.080000	-0.164063	1.031250	-0.093750	0.395413	-0.347706	-0.133028	5.035400	2.105713	-9.201050
C:\Users\cware\Desktop\Steller20November\TagTesting20Nov2013\M4.DSG	11-1-2013	15:10:16	87455.000000	1749.100000	-0.136719	0.945313	-0.121094	0.394495	-0.350459	-0.129358	13.504028	-9.246826	-8.789063
C:\Users\cware\Desktop\Steller20November\TagTesting20Nov2013\M4.DSG	11-1-2013	15:10:16	87456.000000	1749.120000	-0.171875	0.976563	-0.156250	0.393578	-0.351376	-0.127523	7.858276	10.757446	-5.615234
C:\Users\cware\Desktop\Steller20November\TagTesting20Nov2013\M4.DSG	11-1-2013	15:10:16	87457.000000	1749.140000	-0.132813	1.011719	-0.121094	0.393578	-0.352294	-0.124771	8.895874	15.380859	-6.332397
C:\Users\cware\Desktop\Steller20November\TagTesting20Nov2013\M4.DSG	11-1-2013	15:10:16	87458.000000	1749.160000	-0.187500	0.976563	-0.109375	0.395413	-0.355046	-0.119266	9.353638	3.738403	-6.790161
C:\Users\cware\Desktop\Steller20November\TagTesting20Nov2013\M4.DSG	11-1-2013	15:10:16	87459.000000	1749.180000	-0.140625	0.992188	-0.144531	0.394495	-0.355046	-0.116514	10.482788	-2.182007	-6.988525
C:\Users\cware\Desktop\Steller20November\TagTesting20Nov2013\M4.DSG	11-1-2013	15:10:16	87460.000000	1749.200000	-0.132813	1.003906	-0.144531	0.394495	-0.355046	-0.114679	9.552002	-4.470825	-7.263184
C:\Users\cware\Desktop\Steller20November\TagTesting20Nov2013\M4.DSG	11-1-2013	15:10:16	87461.000000	1749.220000	-0.179688	0.984375	-0.187500	0.395413	-0.356881	-0.111009	8.438110	-1.449585	-8.728027
C:\Users\cware\Desktop\Steller20November\TagTesting20Nov2013\M4.DSG	11-1-2013	15:10:16	87462.000000	1749.240000	-0.101563	0.988281	-0.160156	0.393578	-0.357798	-0.108257	13.381958	10.848999	-7.080078
C:\Users\cware\Desktop\Steller20November\TagTesting20Nov2013\M4.DSG	11-1-2013	15:10:16	87463.000000	1749.260000	-0.164063	0.992188	-0.171875	0.393578	-0.359633	-0.101835	16.815186	10.833740	-9.429932
C:\Users\cware\Desktop\Steller20November\TagTesting20Nov2013\M4.DSG	11-1-2013	15:10:16	87464.000000	1749.280000	-0.164063	0.992188	-0.171875	0.391743	-0.361468	-0.099083	15.823364	2.151489	-14.511108
C:\Users\cware\Desktop\Steller20November\TagTesting20Nov2013\M4.DSG	11-1-2013	15:10:16	87465.000000	1749.300000	-0.195313	0.984375	-0.210938	0.391743	-0.363303	-0.090826	17.929077	15.579224	-11.199951
C:\Users\cware\Desktop\Steller20November\TagTesting20Nov2013\M4.DSG	11-1-2013	15:10:16	87466.000000	1749.320000	-0.105469	0.988281	-0.218750	0.389908	-0.365138	-0.087156	20.248413	-7.583618	-14.068604
C:\Users\cware\Desktop\Steller20November\TagTesting20Nov2013\M4.DSG	11-1-2013	15:10:16	87467.000000	1749.340000	-0.125000	0.972656	-0.191406	0.389908	-0.367890	-0.079817	17.105103	10.757446	-9.765625
C:\Users\cware\Desktop\Steller20November\TagTesting20Nov2013\M4.DSG	11-1-2013	15:10:16	87468.000000	1749.360000	-0.132813	1.007813	-0.207031	0.388991	-0.369725	-0.076147	20.629883	-2.380371	-11.520386
C:\Users\cware\Desktop\Steller20November\TagTesting20Nov2013\M4.DSG	11-1-2013	15:10:16	87469.000000	1749.380000	-0.097656	0.996094	-0.195313	0.387156	-0.371560	-0.068807	20.385742	2.105713	-12.390137
C:\Users\cware\Desktop\Steller20November\TagTesting20Nov2013\M4.DSG	11-1-2013	15:10:16	87470.000000	1749.400000	-0.160156	0.988281	-0.210938	0.386239	-0.372477	-0.065138	23.223877	10.375977	-11.093140
C:\Users\cware\Desktop\Steller20November\TagTesting20Nov2013\M4.DSG	11-1-2013	15:10:16	87471.000000	1749.420000	-0.128906	0.972656	-0.261719	0.386239	-0.374312	-0.059633	20.462036	6.820679	-11.795044
C:\Users\cware\Desktop\Steller20November\TagTesting20Nov2013\M4.DSG	11-1-2013	15:10:16	87472.000000	1749.440000	-0.113281	0.984375	-0.261719	0.384404	-0.375229	-0.052294	20.065308	0.793457	-13.458252
C:\Users\cware\Desktop\Steller20November\TagTesting20Nov2013\M4.DSG	11-1-2013	15:10:16	87473.000000	1749.460000	-0.128906	0.980469	-0.269531	0.383486	-0.377064	-0.047706	24.581909	4.745483	-9.902954
C:\Users\cware\Desktop\Steller20November\TagTesting20Nov2013\M4.DSG	11-1-2013	15:10:16	87474.000000	1749.480000	-0.101563	0.980469	-0.246094	0.383486	-0.378899	-0.038532	25.375366	3.967285	-9.078979
C:\Users\cware\Desktop\Steller20November\TagTesting20Nov2013\M4.DSG	11-1-2013	15:10:16	87475.000000	1749.500000	-0.109375	0.992188	-0.242188	0.382569	-0.379817	-0.035780	25.512695	6.607056	-10.055542
C:\Users\cware\Desktop\Steller20November\TagTesting20Nov2013\M4.DSG	11-1-2013	15:10:16	87476.000000	1749.520000	-0.113281	0.972656	-0.277344	0.381651	-0.380734	-0.026606	30.014038	2.197266	-11.383057
C:\Users\cware\Desktop\Steller20November\TagTesting20Nov2013\M4.DSG	11-1-2013	15:10:16	87477.000000	1749.540000	-0.152344	1.000000	-0.335938	0.380734	-0.383486	-0.020183	36.117554	8.422852	-13.870239
C:\Users\cware\Desktop\Steller20November\TagTesting20Nov2013\M4.DSG	11-1-2013	15:10:16	87478.000000	1749.560000	-0.039063	1.011719	-0.320313	0.378899	-0.384404	-0.009174	38.406372	5.722046	-15.869141
C:\Users\cware\Desktop\Steller20November\TagTesting20Nov2013\M4.DSG	11-1-2013	15:10:16	87479.000000	1749.580000	-0.058594	0.984375	-0.335938	0.378899	-0.386239	-0.002752	38.986206	-6.469727	-18.493652
C:\Users\cware\Desktop\Steller20November\TagTesting20Nov2013\M4.DSG	11-1-2013	15:10:16	87480.000000	1749.600000	-0.125000	1.003906	-0.343750	0.376147	-0.388991	0.009174	37.765503	10.650635	-14.984131
C:\Users\cware\Desktop\Steller20November\TagTesting20Nov2013\M4.DSG	11-1-2013	15:10:16	87481.000000	1749.620000	-0.042969	0.980469	-0.324219	0.374312	-0.388991	0.013761	35.446167	-2.456665	-14.373779
C:\Users\cware\Desktop\Steller20November\TagTesting20Nov2013\M4.DSG	11-1-2013	15:10:16	87482.000000	1749.640000	-0.144531	0.945313	-0.371094	0.371560	-0.389908	0.023853	31.661987	6.622314	-11.627197
C:\Users\cware\Desktop\Steller20November\TagTesting20Nov2013\M4.DSG	11-1-2013	15:10:16	87483.000000	1749.660000	-0.046875	0.933594	-0.332031	0.370642	-0.390826	0.028440	30.151367	-4.455566	-11.230469
C:\Users\cware\Desktop\Steller20November\TagTesting20Nov2013\M4.DSG	11-1-2013	15:10:16	87484.000000	1749.680000	-0.128906	0.953125	-0.371094	0.369725	-0.391743	0.037615	29.739380	11.703491	-7.186890
C:\Users\cware\Desktop\Steller20November\TagTesting20Nov2013\M4.DSG	11-1-2013	15:10:16	87485.000000	1749.700000	-0.093750	0.953125	-0.359375	0.368807	-0.391743	0.043119	27.465820	-14.663696	-11.871338
C:\Users\cware\Desktop\Steller20November\TagTesting20Nov2013\M4.DSG	11-1-2013	15:10:16	87486.000000	1749.720000	-0.058594	0.953125	-0.371094	0.367890	-0.392661	0.046789	25.817871	5.828857	-8.163452
C:\Users\cware\Desktop\Steller20November\TagTesting20Nov2013\M4.DSG	11-1-2013	15:10:16	87487.000000	1749.740000	-0.125000	0.960938	-0.433594	0.366972	-0.392661	0.055046	26.535034	1.113892	-8.117676
C:\Users\cware\Desktop\Steller20November\TagTesting20Nov2013\M4.DSG	11-1-2013	15:10:16	87488.000000	1749.760000	-0.062500	0.949219	-0.417969	0.366055	-0.393578	0.059633	27.313232	-11.291504	-10.894775
C:\Users\cware\Desktop\Steller20November\TagTesting20Nov2013\M4.DSG	11-1-2013	15:10:16	87489.000000	1749.780000	-0.042969	0.921875	-0.398438	0.365138	-0.393578	0.067890	26.809692	1.388550	-10.208130
C:\Users\cware\Desktop\Steller20November\TagTesting20Nov2013\M4.DSG	11-1-2013	15:10:16	87490.000000	1749.800000	-0.062500	0.906250	-0.445313	0.364220	-0.393578	0.071560	23.330688	2.563477	-11.184692
C:\Users\cware\Desktop\Steller20November\TagTesting20Nov2013\M4.DSG	11-1-2013	15:10:16	87491.000000	1749.820000	-0.082031	0.921875	-0.464844	0.362385	-0.394495	0.080734	26.214600	-1.007080	-11.779785
C:\Users\cware\Desktop\Steller20November\TagTesting20Nov2013\M4.DSG	11-1-2013	15:10:16	87492.000000	1749.840000	-0.082031	0.921875	-0.464844	0.362385	-0.393578	0.084404	25.680542	2.807617	-11.352539
C:\Users\cware\Desktop\Steller20November\TagTesting20Nov2013\M4.DSG	11-1-2013	15:10:16	87493.000000	1749.860000	0.000000	0.902344	-0.453125	0.360550	-0.394495	0.095413	25.650024	-6.851196	-12.298584
C:\Users\cware\Desktop\Steller20November\TagTesting20Nov2013\M4.DSG	11-1-2013	15:10:16	87494.000000	1749.880000	-0.093750	0.890625	-0.480469	0.358716	-0.394495	0.097248	25.588989	7.507324	-10.742188
C:\Users\cware\Desktop\Steller20November\TagTesting20Nov2013\M4.DSG	11-1-2013	15:10:16	87495.000000	1749.900000	-0.042969	0.906250	-0.496094	0.357798	-0.394495	0.106422	26.306152	-0.427246	-12.451172
C:\Users\cware\Desktop\Steller20November\TagTesting20Nov2013\M4.DSG	11-1-2013	15:10:16	87496.000000	1749.920000	-0.015625	0.914063	-0.464844	0.355963	-0.395413	0.111009	24.734497	-4.043579	-15.182495
C:\Users\cware\Desktop\Steller20November\TagTesting20Nov2013\M4.DSG	11-1-2013	15:10:16	87497.000000	1749.940000	-0.062500	0.921875	-0.472656	0.353211	-0.395413	0.118349	22.506714	-6.927490	-14.953613
C:\Users\cware\Desktop\Steller20November\TagTesting20Nov2013\M4.DSG	11-1-2013	15:10:16	87498.000000	1749.960000	-0.058594	0.933594	-0.535156	0.351376	-0.395413	0.122018	21.118164	-5.554199	-13.671875
C:\Users\cware\Desktop\Steller20November\TagTesting20Nov2013\M4.DSG	11-1-2013	15:10:16	87499.000000	1749.980000	-0.042969	0.875000	-0.500000	0.350459	-0.394495	0.126606	18.249512	0.762939	-10.528564
C:\Users\cware\Desktop\Steller20November\TagTesting20Nov2013\M4.DSG	11-1-2013	15:10:16	87500.000000	1750.000000	0.007813	0.890625	-0.500000	0.349541	-0.394495	0.131193	14.541626	-19.302368	-13.168335
C:\Users\cware\Desktop\Steller20November\TagTesting20Nov2013\M4.DSG	11-1-2013	15:10:16	87501.000000	1750.020000	-0.089844	0.875000	-0.531250	0.347706	-0.394495	0.135780	14.404297	-1.831055	-10.238647
C:\Users\cware\Desktop\Steller20November\TagTesting20Nov2013\M4.DSG	11-1-2013	15:10:16	87502.000000	1750.040000	-0.042969	0.910156	-0.523438	0.346789	-0.395413	0.138532	11.657715	-6.271362	-12.405396
C:\Users\cware\Desktop\Steller20November\TagTesting20Nov2013\M4.DSG	11-1-2013	15:10:16	87503.000000	1750.060000	0.000000	0.859375	-0.500000	0.344037	-0.394495	0.143119	14.785767	-8.331299	-12.313843
C:\Users\cware\Desktop\Steller20November\TagTesting20Nov2013\M4.DSG	11-1-2013	15:10:16	87504.000000	1750.080000	0.000000	0.863281	-0.507813	0.344037	-0.394495	0.144037	10.711670	-13.977051	-12.863159
C:\Users\cware\Desktop\Steller20November\TagTesting20Nov2013\M4.DSG	11-1-2013	15:10:16	87505.000000	1750.100000	-0.046875	0.851563	-0.539063	0.342202	-0.395413	0.147706	8.285522	-10.375977	-11.474609
C:\Users\cware\Desktop\Steller20November\TagTesting20Nov2013\M4.DSG	11-1-2013	15:10:16	87506.000000	1750.120000	-0.066406	0.878906	-0.519531	0.342202	-0.395413	0.149541	6.072998	-8.651733	-9.857178
C:\Users\cware\Desktop\Steller20November\TagTesting20Nov2013\M4.DSG	11-1-2013	15:10:16	87507.000000	1750.140000	-0.011719	0.886719	-0.515625	0.341284	-0.397248	0.152294	5.584717	-6.896973	-8.483887
C:\Users\cware\Desktop\Steller20November\TagTesting20Nov2013\M4.DSG	11-1-2013	15:10:16	87508.000000	1750.160000	-0.054688	0.875000	-0.527344	0.339450	-0.394495	0.153211	5.706787	-9.033203	-9.750366
C:\Users\cware\Desktop\Steller20November\TagTesting20Nov2013\M4.DSG	11-1-2013	15:10:16	87509.000000	1750.180000	-0.050781	0.871094	-0.554688	0.340367	-0.395413	0.155046	5.157471	-5.920410	-7.736206
C:\Users\cware\Desktop\Steller20November\TagTesting20Nov2013\M4.DSG	11-1-2013	15:10:16	87510.000000	1750.200000	-0.039063	0.886719	-0.558594	0.338532	-0.394495	0.156881	3.967285	-9.109497	-8.697510
C:\Users\cware\Desktop\Steller20November\TagTesting20Nov2013\M4.DSG	11-1-2013	15:10:16	87511.000000	1750.220000	-0.015625	0.890625	-0.550781	0.338532	-0.394495	0.156881	0.671387	-11.795044	-6.637573
C:\Users\cware\Desktop\Steller20November\TagTesting20Nov2013\M4.DSG	11-1-2013	15:10:16	87512.000000	1750.240000	-0.046875	0.882813	-0.562500	0.339450	-0.394495	0.157798	-1.266479	-14.129639	-5.859375
C:\Users\cware\Desktop\Steller20November\TagTesting20Nov2013\M4.DSG	11-1-2013	15:10:16	87513.000000	1750.260000	-0.039063	0.871094	-0.531250	0.338532	-0.393578	0.158716	1.907349	-4.180908	-4.776001
C:\Users\cware\Desktop\Steller20November\TagTesting20Nov2013\M4.DSG	11-1-2013	15:10:16	87514.000000	1750.280000	-0.031250	0.851563	-0.535156	0.338532	-0.392661	0.160550	1.007080	-13.732910	-5.447388
C:\Users\cware\Desktop\Steller20November\TagTesting20Nov2013\M4.DSG	11-1-2013	15:10:16	87515.000000	1750.300000	-0.046875	0.843750	-0.539063	0.339450	-0.394495	0.160550	-5.401611	-7.293701	-3.829956
C:\Users\cware\Desktop\Steller20November\TagTesting20Nov2013\M4.DSG	11-1-2013	15:10:16	87516.000000	1750.320000	-0.035156	0.863281	-0.585938	0.339450	-0.394495	0.161468	-4.486084	-2.410889	-1.937866
C:\Users\cware\Desktop\Steller20November\TagTesting20Nov2013\M4.DSG	11-1-2013	15:10:16	87517.000000	1750.340000	-0.046875	0.871094	-0.550781	0.340367	-0.393578	0.160550	-6.362915	-17.120361	-4.776001
C:\Users\cware\Desktop\Steller20November\TagTesting20Nov2013\M4.DSG	11-1-2013	15:10:16	87518.000000	1750.360000	-0.070313	0.839844	-0.570313	0.340367	-0.393578	0.160550	-7.629395	-14.251709	-5.065918
C:\Users\cware\Desktop\Steller20November\TagTesting20Nov2013\M4.DSG	11-1-2013	15:10:16	87519.000000	1750.380000	-0.082031	0.843750	-0.582031	0.340367	-0.395413	0.158716	-9.384155	-8.438110	-3.067017
C:\Users\cware\Desktop\Steller20November\TagTesting20Nov2013\M4.DSG	11-1-2013	15:10:16	87520.000000	1750.400000	-0.085938	0.843750	-0.613281	0.340367	-0.395413	0.157798	-9.475708	-6.301880	0.610352
C:\Users\cware\Desktop\Steller20November\TagTesting20Nov2013\M4.DSG	11-1-2013	15:10:16	87521.000000	1750.420000	-0.078125	0.824219	-0.609375	0.341284	-0.394495	0.156881	-12.084961	-4.318237	4.058838
C:\Users\cware\Desktop\Steller20November\TagTesting20Nov2013\M4.DSG	11-1-2013	15:10:16	87522.000000	1750.440000	-0.023438	0.828125	-0.566406	0.343119	-0.393578	0.155046	-13.122559	-10.635376	2.532959
C:\Users\cware\Desktop\Steller20November\TagTesting20Nov2013\M4.DSG	11-1-2013	15:10:16	87523.000000	1750.460000	-0.078125	0.855469	-0.601563	0.344954	-0.393578	0.154128	-16.845703	-12.619019	3.112793
C:\Users\cware\Desktop\Steller20November\TagTesting20Nov2013\M4.DSG	11-1-2013	15:10:16	87524.000000	1750.480000	-0.050781	0.859375	-0.632813	0.345872	-0.393578	0.152294	-15.747070	-9.963989	3.112793
C:\Users\cware\Desktop\Steller20November\TagTesting20Nov2013\M4.DSG	11-1-2013	15:10:16	87525.000000	1750.500000	0.003906	0.859375	-0.679688	0.348624	-0.394495	0.148624	-17.654419	-29.205322	-0.976563
C:\Users\cware\Desktop\Steller20November\TagTesting20Nov2013\M4.DSG	11-1-2013	15:10:16	87526.000000	1750.520000	-0.023438	0.871094	-0.710938	0.349541	-0.394495	0.144954	-21.942139	-39.825439	-2.639771
C:\Users\cware\Desktop\Steller20November\TagTesting20Nov2013\M4.DSG	11-1-2013	15:10:16	87527.000000	1750.540000	-0.121094	0.898438	-0.699219	0.349541	-0.395413	0.138532	-19.058228	-40.512085	-1.785278
C:\Users\cware\Desktop\Steller20November\TagTesting20Nov2013\M4.DSG	11-1-2013	15:10:16	87528.000000	1750.560000	-0.203125	0.910156	-0.628906	0.351376	-0.398165	0.136697	-19.470215	-32.913208	-2.929688
C:\Users\cware\Desktop\Steller20November\TagTesting20Nov2013\M4.DSG	11-1-2013	15:10:16	87529.000000	1750.580000	-0.156250	0.882813	-0.500000	0.352294	-0.396330	0.129358	-21.575928	-19.592285	-5.584717
C:\Users\cware\Desktop\Steller20November\TagTesting20Nov2013\M4.DSG	11-1-2013	15:10:16	87530.000000	1750.600000	-0.167969	0.886719	-0.542969	0.352294	-0.397248	0.127523	-17.974854	-12.390137	-6.942749
C:\Users\cware\Desktop\Steller20November\TagTesting20Nov2013\M4.DSG	11-1-2013	15:10:16	87531.000000	1750.620000	-0.078125	0.843750	-0.589844	0.352294	-0.396330	0.122936	-17.562866	-17.974854	-7.980347
C:\Users\cware\Desktop\Steller20November\TagTesting20Nov2013\M4.DSG	11-1-2013	15:10:16	87532.000000	1750.640000	-0.023438	0.816406	-0.636719	0.352294	-0.397248	0.120183	-18.432617	-13.366699	-3.753662
C:\Users\cware\Desktop\Steller20November\TagTesting20Nov2013\M4.DSG	11-1-2013	15:10:16	87533.000000	1750.660000	-0.019531	0.839844	-0.648438	0.352294	-0.397248	0.116514	-21.377563	-9.292603	-0.778198
C:\Users\cware\Desktop\Steller20November\TagTesting20Nov2013\M4.DSG	11-1-2013	15:10:16	87534.000000	1750.680000	-0.054688	0.878906	-0.640625	0.352294	-0.398165	0.113761	-21.316528	0.930786	1.815796
C:\Users\cware\Desktop\Steller20November\TagTesting20Nov2013\M4.DSG	11-1-2013	15:10:16	87535.000000	1750.700000	0.003906	0.902344	-0.601563	0.354128	-0.398165	0.108257	-20.904541	8.193970	4.150391
C:\Users\cware\Desktop\Steller20November\TagTesting20Nov2013\M4.DSG	11-1-2013	15:10:16	87536.000000	1750.720000	0.050781	0.914063	-0.593750	0.355046	-0.397248	0.108257	-17.593384	8.544922	3.387451
C:\Users\cware\Desktop\Steller20November\TagTesting20Nov2013\M4.DSG	11-1-2013	15:10:16	87537.000000	1750.740000	0.140625	0.898438	-0.609375	0.356881	-0.397248	0.104587	-17.868042	6.362915	0.854492
C:\Users\cware\Desktop\Steller20November\TagTesting20Nov2013\M4.DSG	11-1-2013	15:10:16	87538.000000	1750.760000	0.089844	0.855469	-0.675781	0.357798	-0.397248	0.103670	-17.822266	2.349854	-2.410889
C:\Users\cware\Desktop\Steller20November\TagTesting20Nov2013\M4.DSG	11-1-2013	15:10:16	87539.000000	1750.780000	0.089844	0.851563	-0.660156	0.356881	-0.397248	0.099083	-21.499634	7.980347	-4.791260
C:\Users\cware\Desktop\Steller20November\TagTesting20Nov2013\M4.DSG	11-1-2013	15:10:16	87540.000000	1750.800000	0.128906	0.847656	-0.628906	0.357798	-0.396330	0.097248	-25.253296	10.025024	-1.358032
C:\Users\cware\Desktop\Steller20November\TagTesting20Nov2013\M4.DSG	11-1-2013	15:10:16	87541.000000	1750.820000	0.093750	0.890625	-0.617188	0.357798	-0.397248	0.091743	-27.404785	0.564575	-0.473022
C:\Users\cware\Desktop\Steller20November\TagTesting20Nov2013\M4.DSG	11-1-2013	15:10:16	87542.000000	1750.840000	0.085938	0.933594	-0.613281	0.359633	-0.396330	0.089908	-28.991699	-0.976563	2.319336
C:\Users\cware\Desktop\Steller20November\TagTesting20Nov2013\M4.DSG	11-1-2013	15:10:16	87543.000000	1750.860000	0.089844	0.921875	-0.605469	0.360550	-0.395413	0.083486	-30.136108	-2.090454	4.180908
C:\Users\cware\Desktop\Steller20November\TagTesting20Nov2013\M4.DSG	11-1-2013	15:10:16	87544.000000	1750.880000	0.042969	0.902344	-0.570313	0.362385	-0.395413	0.078899	-32.638550	-1.174927	4.348755
C:\Users\cware\Desktop\Steller20November\TagTesting20Nov2013\M4.DSG	11-1-2013	15:10:16	87545.000000	1750.900000	0.027344	0.953125	-0.539063	0.364220	-0.395413	0.071560	-30.639648	-7.400513	3.143311
C:\Users\cware\Desktop\Steller20November\TagTesting20Nov2013\M4.DSG	11-1-2013	15:10:16	87546.000000	1750.920000	0.027344	0.953125	-0.539063	0.366055	-0.394495	0.067890	-27.481079	2.746582	3.646851
C:\Users\cware\Desktop\Steller20November\TagTesting20Nov2013\M4.DSG	11-1-2013	15:10:16	87547.000000	1750.940000	0.023438	0.964844	-0.515625	0.365138	-0.394495	0.065138	-27.618408	6.301880	3.555298
C:\Users\cware\Desktop\Steller20November\TagTesting20Nov2013\M4.DSG	11-1-2013	15:10:16	87548.000000	1750.960000	-0.031250	0.957031	-0.511719	0.367890	-0.392661	0.059633	-32.165527	-5.859375	0.885010
C:\Users\cware\Desktop\Steller20November\TagTesting20Nov2013\M4.DSG	11-1-2013	15:10:16	87549.000000	1750.980000	-0.027344	0.992188	-0.480469	0.368807	-0.394495	0.055963	-28.427124	-8.041382	1.800537
C:\Users\cware\Desktop\Steller20November\TagTesting20Nov2013\M4.DSG	11-1-2013	15:10:16	87550.000000	1751.000000	-0.050781	0.976563	-0.457031	0.370642	-0.391743	0.050459	-26.779175	-7.858276	2.044678
C:\Users\cware\Desktop\Steller20November\TagTesting20Nov2013\M4.DSG	11-1-2013	15:10:16	87551.000000	1751.020000	-0.144531	0.968750	-0.500000	0.371560	-0.391743	0.047706	-23.315430	5.554199	3.479004
C:\Users\cware\Desktop\Steller20November\TagTesting20Nov2013\M4.DSG	11-1-2013	15:10:16	87552.000000	1751.040000	-0.125000	0.976563	-0.468750	0.371560	-0.391743	0.040367	-23.651123	8.468628	1.052856
C:\Users\cware\Desktop\Steller20November\TagTesting20Nov2013\M4.DSG	11-1-2013	15:10:16	87553.000000	1751.060000	-0.117188	0.976563	-0.464844	0.372477	-0.390826	0.040367	-23.132324	2.029419	0.518799
C:\Users\cware\Desktop\Steller20November\TagTesting20Nov2013\M4.DSG	11-1-2013	15:10:16	87554.000000	1751.080000	-0.121094	0.945313	-0.441406	0.374312	-0.389908	0.035780	-22.918701	6.622314	0.030518
C:\Users\cware\Desktop\Steller20November\TagTesting20Nov2013\M4.DSG	11-1-2013	15:10:16	87555.000000	1751.100000	-0.113281	0.976563	-0.449219	0.374312	-0.389908	0.033945	-24.322510	1.296997	-5.065918
C:\Users\cware\Desktop\Steller20November\TagTesting20Nov2013\M4.DSG	11-1-2013	15:10:16	87556.000000	1751.120000	-0.125000	0.933594	-0.414063	0.374312	-0.390826	0.031193	-22.079468	15.777588	-3.662109
C:\Users\cware\Desktop\Steller20November\TagTesting20Nov2013\M4.DSG	11-1-2013	15:10:16	87557.000000	1751.140000	-0.042969	0.921875	-0.406250	0.374312	-0.390826	0.032110	-16.891479	-3.829956	-4.669189
C:\Users\cware\Desktop\Steller20November\TagTesting20Nov2013\M4.DSG	11-1-2013	15:10:16	87558.000000	1751.160000	-0.097656	0.921875	-0.398438	0.374312	-0.390826	0.028440	-16.906738	3.417969	-6.851196
C:\Users\cware\Desktop\Steller20November\TagTesting20Nov2013\M4.DSG	11-1-2013	15:10:16	87559.000000	1751.180000	-0.097656	0.929688	-0.402344	0.372477	-0.389908	0.028440	-17.578125	6.454468	-7.019043
C:\Users\cware\Desktop\Steller20November\TagTesting20Nov2013\M4.DSG	11-1-2013	15:10:16	87560.000000	1751.200000	-0.125000	0.914063	-0.363281	0.373394	-0.390826	0.027523	-18.524170	-1.098633	-7.125854
C:\Users\cware\Desktop\Steller20November\TagTesting20Nov2013\M4.DSG	11-1-2013	15:10:16	87561.000000	1751.220000	-0.109375	0.906250	-0.386719	0.372477	-0.389908	0.025688	-9.124756	1.174927	-5.111694
C:\Users\cware\Desktop\Steller20November\TagTesting20Nov2013\M4.DSG	11-1-2013	15:10:16	87562.000000	1751.240000	-0.156250	0.937500	-0.449219	0.372477	-0.391743	0.024771	-12.512207	0.183105	-4.089355
C:\Users\cware\Desktop\Steller20November\TagTesting20Nov2013\M4.DSG	11-1-2013	15:10:16	87563.000000	1751.260000	-0.113281	0.964844	-0.359375	0.372477	-0.389908	0.023853	-14.678955	2.471924	-3.417969
C:\Users\cware\Desktop\Steller20November\TagTesting20Nov2013\M4.DSG	11-1-2013	15:10:16	87564.000000	1751.280000	-0.125000	0.964844	-0.367188	0.372477	-0.390826	0.023853	-8.239746	-8.712769	-5.645752
C:\Users\cware\Desktop\Steller20November\TagTesting20Nov2013\M4.DSG	11-1-2013	15:10:16	87565.000000	1751.300000	-0.140625	0.941406	-0.414063	0.370642	-0.389908	0.022018	-6.469727	5.599976	-5.645752
C:\Users\cware\Desktop\Steller20November\TagTesting20Nov2013\M4.DSG	11-1-2013	15:10:16	87566.000000	1751.320000	-0.101563	0.968750	-0.468750	0.371560	-0.390826	0.022018	-13.885498	7.888794	-4.989624
C:\Users\cware\Desktop\Steller20November\TagTesting20Nov2013\M4.DSG	11-1-2013	15:10:16	87567.000000	1751.340000	-0.132813	1.003906	-0.445313	0.372477	-0.390826	0.022018	-12.573242	-0.152588	-4.257202
C:\Users\cware\Desktop\Steller20November\TagTesting20Nov2013\M4.DSG	11-1-2013	15:10:16	87568.000000	1751.360000	-0.101563	0.992188	-0.398438	0.372477	-0.390826	0.022018	-9.063721	-9.979248	-5.249023
C:\Users\cware\Desktop\Steller20November\TagTesting20Nov2013\M4.DSG	11-1-2013	15:10:16	87569.000000	1751.380000	-0.070313	0.968750	-0.390625	0.371560	-0.390826	0.022018	-8.560181	-4.058838	-5.187988
C:\Users\cware\Desktop\Steller20November\TagTesting20Nov2013\M4.DSG	11-1-2013	15:10:16	87570.000000	1751.400000	-0.101563	0.976563	-0.402344	0.371560	-0.391743	0.020183	-9.643555	0.213623	-7.507324
C:\Users\cware\Desktop\Steller20November\TagTesting20Nov2013\M4.DSG	11-1-2013	15:10:16	87571.000000	1751.420000	-0.156250	1.007813	-0.410156	0.370642	-0.392661	0.017431	-1.083374	-1.541138	-8.804321
C:\Users\cware\Desktop\Steller20November\TagTesting20Nov2013\M4.DSG	11-1-2013	15:10:16	87572.000000	1751.440000	-0.160156	0.992188	-0.406250	0.370642	-0.391743	0.020183	-0.900269	-3.128052	-8.346558
C:\Users\cware\Desktop\Steller20November\TagTesting20Nov2013\M4.DSG	11-1-2013	15:10:16	87573.000000	1751.460000	-0.140625	0.968750	-0.425781	0.368807	-0.391743	0.023853	2.609253	10.513306	-5.142212
C:\Users\cware\Desktop\Steller20November\TagTesting20Nov2013\M4.DSG	11-1-2013	15:10:16	87574.000000	1751.480000	-0.140625	0.968750	-0.425781	0.370642	-0.397248	0.026606	3.097534	-1.876831	-9.353638
C:\Users\cware\Desktop\Steller20November\TagTesting20Nov2013\M4.DSG	11-1-2013	15:10:16	87575.000000	1751.500000	-0.148438	0.984375	-0.457031	0.367890	-0.393578	0.026606	3.631592	10.299683	-9.582520
C:\Users\cware\Desktop\Steller20November\TagTesting20Nov2013\M4.DSG	11-1-2013	15:10:16	87576.000000	1751.520000	-0.089844	0.976563	-0.441406	0.366972	-0.393578	0.028440	2.883911	11.169434	-9.429932
C:\Users\cware\Desktop\Steller20November\TagTesting20Nov2013\M4.DSG	11-1-2013	15:10:16	87577.000000	1751.540000	-0.109375	0.984375	-0.437500	0.365138	-0.394495	0.031193	4.043579	3.616333	-10.360718
C:\Users\cware\Desktop\Steller20November\TagTesting20Nov2013\M4.DSG	11-1-2013	15:10:16	87578.000000	1751.560000	-0.031250	0.996094	-0.414063	0.364220	-0.394495	0.033945	8.300781	-2.197266	-13.198853
C:\Users\cware\Desktop\Steller20November\TagTesting20Nov2013\M4.DSG	11-1-2013	15:10:16	87579.000000	1751.580000	-0.082031	0.953125	-0.421875	0.363303	-0.394495	0.037615	7.873535	8.819580	-10.986328
C:\Users\cware\Desktop\Steller20November\TagTesting20Nov2013\M4.DSG	11-1-2013	15:10:16	87580.000000	1751.600000	-0.058594	0.929688	-0.386719	0.361468	-0.394495	0.040367	2.258301	-1.022339	-12.390137
C:\Users\cware\Desktop\Steller20November\TagTesting20Nov2013\M4.DSG	11-1-2013	15:10:16	87581.000000	1751.620000	-0.156250	0.945313	-0.457031	0.360550	-0.396330	0.043119	7.629395	11.138916	-8.666992
C:\Users\cware\Desktop\Steller20November\TagTesting20Nov2013\M4.DSG	11-1-2013	15:10:16	87582.000000	1751.640000	-0.070313	0.980469	-0.429688	0.360550	-0.396330	0.044954	7.690430	-3.051758	-9.826660
C:\Users\cware\Desktop\Steller20November\TagTesting20Nov2013\M4.DSG	11-1-2013	15:10:16	87583.000000	1751.660000	-0.140625	0.996094	-0.441406	0.359633	-0.395413	0.048624	7.736206	10.284424	-7.125854
C:\Users\cware\Desktop\Steller20November\TagTesting20Nov2013\M4.DSG	11-1-2013	15:10:16	87584.000000	1751.680000	-0.058594	0.949219	-0.437500	0.357798	-0.395413	0.051376	6.820679	-3.601074	-11.260986
C:\Users\cware\Desktop\Steller20November\TagTesting20Nov2013\M4.DSG	11-1-2013	15:10:16	87585.000000	1751.700000	-0.121094	0.921875	-0.449219	0.357798	-0.397248	0.054128	9.979248	-1.998901	-9.002686
C:\Users\cware\Desktop\Steller20November\TagTesting20Nov2013\M4.DSG	11-1-2013	15:10:16	87586.000000	1751.720000	-0.125000	0.925781	-0.480469	0.356881	-0.397248	0.061468	11.306763	6.530762	-8.270264
C:\Users\cware\Desktop\Steller20November\TagTesting20Nov2013\M4.DSG	11-1-2013	15:10:16	87587.000000	1751.740000	-0.074219	0.957031	-0.441406	0.356881	-0.396330	0.060550	8.941650	5.416870	-5.599976
C:\Users\cware\Desktop\Steller20November\TagTesting20Nov2013\M4.DSG	11-1-2013	15:10:16	87588.000000	1751.760000	-0.042969	0.933594	-0.425781	0.355963	-0.398165	0.065138	10.101318	2.059937	-7.186890
C:\Users\cware\Desktop\Steller20November\TagTesting20Nov2013\M4.DSG	11-1-2013	15:10:16	87589.000000	1751.780000	-0.078125	0.937500	-0.484375	0.355046	-0.397248	0.067890	13.763428	-0.396729	-9.475708
C:\Users\cware\Desktop\Steller20November\TagTesting20Nov2013\M4.DSG	11-1-2013	15:10:16	87590.000000	1751.800000	-0.078125	0.902344	-0.472656	0.353211	-0.399083	0.072477	10.971069	16.281128	-9.735107
C:\Users\cware\Desktop\Steller20November\TagTesting20Nov2013\M4.DSG	11-1-2013	15:10:16	87591.000000	1751.820000	-0.027344	0.968750	-0.472656	0.353211	-0.399083	0.075229	9.246826	-3.723145	-13.885498
C:\Users\cware\Desktop\Steller20November\TagTesting20Nov2013\M4.DSG	11-1-2013	15:10:16	87592.000000	1751.840000	-0.113281	0.976563	-0.503906	0.350459	-0.400917	0.080734	13.671875	11.962891	-11.474609
C:\Users\cware\Desktop\Steller20November\TagTesting20Nov2013\M4.DSG	11-1-2013	15:10:16	87593.000000	1751.860000	-0.011719	0.933594	-0.460938	0.349541	-0.399083	0.083486	13.381958	3.417969	-12.252808
C:\Users\cware\Desktop\Steller20November\TagTesting20Nov2013\M4.DSG	11-1-2013	15:10:16	87594.000000	1751.880000	-0.070313	0.910156	-0.484375	0.346789	-0.400000	0.088073	12.542725	0.167847	-12.527466
C:\Users\cware\Desktop\Steller20November\TagTesting20Nov2013\M4.DSG	11-1-2013	15:10:16	87595.000000	1751.900000	-0.035156	0.902344	-0.492188	0.346789	-0.400000	0.090826	16.952515	1.083374	-13.687134
C:\Users\cware\Desktop\Steller20November\TagTesting20Nov2013\M4.DSG	11-1-2013	15:10:16	87596.000000	1751.920000	-0.042969	0.914063	-0.460938	0.344037	-0.400000	0.097248	17.700195	-4.714966	-13.183594
C:\Users\cware\Desktop\Steller20November\TagTesting20Nov2013\M4.DSG	11-1-2013	15:10:16	87597.000000	1751.940000	-0.050781	0.882813	-0.468750	0.342202	-0.400000	0.100000	12.908936	3.570557	-12.496948
C:\Users\cware\Desktop\Steller20November\TagTesting20Nov2013\M4.DSG	11-1-2013	15:10:16	87598.000000	1751.960000	-0.058594	0.902344	-0.519531	0.341284	-0.400917	0.106422	14.343262	8.117676	-12.542725
C:\Users\cware\Desktop\Steller20November\TagTesting20Nov2013\M4.DSG	11-1-2013	15:10:16	87599.000000	1751.980000	-0.035156	0.929688	-0.527344	0.339450	-0.400000	0.109174	10.177612	-2.395630	-13.809204
C:\Users\cware\Desktop\Steller20November\TagTesting20Nov2013\M4.DSG	11-1-2013	15:10:16	87600.000000	1752.000000	-0.042969	0.921875	-0.511719	0.337615	-0.400000	0.111009	11.566162	4.440308	-12.191772
C:\Users\cware\Desktop\Steller20November\TagTesting20Nov2013\M4.DSG	11-1-2013	15:10:16	87601.000000	1752.020000	-0.019531	0.902344	-0.511719	0.335780	-0.401835	0.115596	11.734009	-1.556396	-11.413574
C:\Users\cware\Desktop\Steller20November\TagTesting20Nov2013\M4.DSG	11-1-2013	15:10:16	87602.000000	1752.040000	-0.007813	0.910156	-0.507813	0.333945	-0.400917	0.117431	11.413574	-6.042480	-12.542725
C:\Users\cware\Desktop\Steller20November\TagTesting20Nov2013\M4.DSG	11-1-2013	15:10:16	87603.000000	1752.060000	-0.031250	0.886719	-0.542969	0.333028	-0.400000	0.122018	4.821777	-1.388550	-12.481689
C:\Users\cware\Desktop\Steller20November\TagTesting20Nov2013\M4.DSG	11-1-2013	15:10:16	87604.000000	1752.080000	-0.058594	0.855469	-0.542969	0.332110	-0.400917	0.123853	8.895874	-2.227783	-10.726929
C:\Users\cware\Desktop\Steller20November\TagTesting20Nov2013\M4.DSG	11-1-2013	15:10:16	87605.000000	1752.100000	-0.031250	0.890625	-0.531250	0.330275	-0.400917	0.126606	6.683350	-7.339478	-12.695313
C:\Users\cware\Desktop\Steller20November\TagTesting20Nov2013\M4.DSG	11-1-2013	15:10:16	87606.000000	1752.120000	-0.035156	0.890625	-0.531250	0.329358	-0.401835	0.127523	3.997803	0.869751	-11.260986
C:\Users\cware\Desktop\Steller20November\TagTesting20Nov2013\M4.DSG	11-1-2013	15:10:16	87607.000000	1752.140000	0.000000	0.863281	-0.531250	0.327523	-0.401835	0.130275	1.190186	0.915527	-10.482788
C:\Users\cware\Desktop\Steller20November\TagTesting20Nov2013\M4.DSG	11-1-2013	15:10:16	87608.000000	1752.160000	0.000000	0.875000	-0.554688	0.327523	-0.401835	0.131193	-2.471924	-3.936768	-9.735107
C:\Users\cware\Desktop\Steller20November\TagTesting20Nov2013\M4.DSG	11-1-2013	15:10:16	87609.000000	1752.180000	-0.019531	0.910156	-0.546875	0.325688	-0.401835	0.131193	-7.049561	-10.299683	-8.590698
C:\Users\cware\Desktop\Steller20November\TagTesting20Nov2013\M4.DSG	11-1-2013	15:10:16	87610.000000	1752.200000	-0.054688	0.878906	-0.585938	0.324771	-0.401835	0.129358	-9.735107	0.030518	-3.570557
C:\Users\cware\Desktop\Steller20November\TagTesting20Nov2013\M4.DSG	11-1-2013	15:10:16	87611.000000	1752.220000	-0.027344	0.875000	-0.539063	0.324771	-0.402752	0.129358	-13.229370	-3.662109	-1.205444
C:\Users\cware\Desktop\Steller20November\TagTesting20Nov2013\M4.DSG	11-1-2013	15:10:16	87612.000000	1752.240000	-0.011719	0.851563	-0.515625	0.325688	-0.401835	0.128440	-16.433716	-7.156372	-2.075195
C:\Users\cware\Desktop\Steller20November\TagTesting20Nov2013\M4.DSG	11-1-2013	15:10:16	87613.000000	1752.260000	-0.023438	0.886719	-0.527344	0.325688	-0.402752	0.125688	-19.104004	-8.834839	-2.899170
C:\Users\cware\Desktop\Steller20November\TagTesting20Nov2013\M4.DSG	11-1-2013	15:10:16	87614.000000	1752.280000	-0.046875	0.863281	-0.500000	0.326606	-0.403670	0.122018	-19.058228	-4.302979	1.281738
C:\Users\cware\Desktop\Steller20November\TagTesting20Nov2013\M4.DSG	11-1-2013	15:10:16	87615.000000	1752.300000	-0.035156	0.851563	-0.500000	0.328440	-0.403670	0.119266	-20.172119	-8.255005	1.632690
C:\Users\cware\Desktop\Steller20November\TagTesting20Nov2013\M4.DSG	11-1-2013	15:10:16	87616.000000	1752.320000	-0.031250	0.859375	-0.511719	0.329358	-0.403670	0.115596	-23.483276	-11.566162	0.625610
C:\Users\cware\Desktop\Steller20November\TagTesting20Nov2013\M4.DSG	11-1-2013	15:10:16	87617.000000	1752.340000	-0.070313	0.878906	-0.531250	0.330275	-0.403670	0.109174	-25.863647	-2.304077	2.517700
C:\Users\cware\Desktop\Steller20November\TagTesting20Nov2013\M4.DSG	11-1-2013	15:10:16	87618.000000	1752.360000	-0.019531	0.871094	-0.550781	0.332110	-0.402752	0.107339	-27.801514	-3.723145	4.638672
C:\Users\cware\Desktop\Steller20November\TagTesting20Nov2013\M4.DSG	11-1-2013	15:10:16	87619.000000	1752.380000	-0.035156	0.886719	-0.480469	0.333028	-0.404587	0.101835	-28.503418	-5.081177	6.805420
C:\Users\cware\Desktop\Steller20November\TagTesting20Nov2013\M4.DSG	11-1-2013	15:10:16	87620.000000	1752.400000	-0.058594	0.898438	-0.507813	0.334862	-0.403670	0.098165	-29.953003	-5.538940	7.247925
C:\Users\cware\Desktop\Steller20November\TagTesting20Nov2013\M4.DSG	11-1-2013	15:10:16	87621.000000	1752.420000	-0.050781	0.886719	-0.484375	0.336697	-0.403670	0.090826	-31.280518	-3.753662	8.758545
C:\Users\cware\Desktop\Steller20November\TagTesting20Nov2013\M4.DSG	11-1-2013	15:10:16	87622.000000	1752.440000	-0.066406	0.941406	-0.480469	0.339450	-0.403670	0.088073	-35.202026	-11.627197	6.759644
C:\Users\cware\Desktop\Steller20November\TagTesting20Nov2013\M4.DSG	11-1-2013	15:10:16	87623.000000	1752.460000	-0.070313	0.949219	-0.488281	0.340367	-0.403670	0.083486	-35.278320	-12.832642	4.501343
C:\Users\cware\Desktop\Steller20November\TagTesting20Nov2013\M4.DSG	11-1-2013	15:10:16	87624.000000	1752.480000	-0.097656	0.953125	-0.515625	0.343119	-0.402752	0.075229	-30.883789	-7.461548	4.486084
C:\Users\cware\Desktop\Steller20November\TagTesting20Nov2013\M4.DSG	11-1-2013	15:10:16	87625.000000	1752.500000	-0.093750	0.921875	-0.511719	0.343119	-0.402752	0.069725	-30.670166	-9.887695	2.807617
C:\Users\cware\Desktop\Steller20November\TagTesting20Nov2013\M4.DSG	11-1-2013	15:10:16	87626.000000	1752.520000	-0.042969	0.906250	-0.464844	0.344954	-0.402752	0.065138	-27.725220	-15.823364	1.708984
C:\Users\cware\Desktop\Steller20November\TagTesting20Nov2013\M4.DSG	11-1-2013	15:10:16	87627.000000	1752.540000	0.011719	0.941406	-0.566406	0.345872	-0.401835	0.062385	-28.427124	-29.800415	1.449585
C:\Users\cware\Desktop\Steller20November\TagTesting20Nov2013\M4.DSG	11-1-2013	15:10:16	87628.000000	1752.560000	0.011719	0.941406	-0.566406	0.347706	-0.400917	0.053211	-32.363892	-41.030884	2.288818
C:\Users\cware\Desktop\Steller20November\TagTesting20Nov2013\M4.DSG	11-1-2013	15:10:16	87629.000000	1752.580000	-0.136719	0.941406	-0.546875	0.347706	-0.401835	0.047706	-38.940430	-38.269043	5.615234
C:\Users\cware\Desktop\Steller20November\TagTesting20Nov2013\M4.DSG	11-1-2013	15:10:16	87630.000000	1752.600000	-0.171875	0.925781	-0.441406	0.349541	-0.400917	0.038532	-40.100098	-29.113770	4.119873
C:\Users\cware\Desktop\Steller20November\TagTesting20Nov2013\M4.DSG	11-1-2013	15:10:16	87631.000000	1752.620000	-0.156250	0.914063	-0.367188	0.350459	-0.400917	0.032110	-35.812378	-21.636963	1.800537
C:\Users\cware\Desktop\Steller20November\TagTesting20Nov2013\M4.DSG	11-1-2013	15:10:16	87632.000000	1752.640000	-0.125000	0.914063	-0.359375	0.352294	-0.400917	0.024771	-34.088135	-12.466431	1.251221
C:\Users\cware\Desktop\Steller20November\TagTesting20Nov2013\M4.DSG	11-1-2013	15:10:16	87633.000000	1752.660000	-0.070313	0.910156	-0.378906	0.353211	-0.399083	0.019266	-33.416748	-19.790649	2.044678
C:\Users\cware\Desktop\Steller20November\TagTesting20Nov2013\M4.DSG	11-1-2013	15:10:16	87634.000000	1752.680000	-0.078125	0.941406	-0.421875	0.353211	-0.398165	0.011009	-32.455444	-18.325806	1.373291
C:\Users\cware\Desktop\Steller20November\TagTesting20Nov2013\M4.DSG	11-1-2013	15:10:16	87635.000000	1752.700000	-0.066406	0.949219	-0.457031	0.354128	-0.398165	0.006422	-32.333374	-13.366699	1.861572
C:\Users\cware\Desktop\Steller20November\TagTesting20Nov2013\M4.DSG	11-1-2013	15:10:16	87636.000000	1752.720000	-0.070313	0.964844	-0.492188	0.354128	-0.397248	0.001835	-31.234741	-4.394531	3.723145
C:\Users\cware\Desktop\Steller20November\TagTesting20Nov2013\M4.DSG	11-1-2013	15:10:16	87637.000000	1752.740000	-0.031250	0.968750	-0.449219	0.355963	-0.395413	-0.004587	-30.258179	4.882813	-1.052856
C:\Users\cware\Desktop\Steller20November\TagTesting20Nov2013\M4.DSG	11-1-2013	15:10:16	87638.000000	1752.760000	0.015625	0.972656	-0.457031	0.355963	-0.395413	-0.008257	-28.396606	12.893677	-1.419067
C:\Users\cware\Desktop\Steller20November\TagTesting20Nov2013\M4.DSG	11-1-2013	15:10:16	87639.000000	1752.780000	0.089844	0.953125	-0.449219	0.356881	-0.394495	-0.013761	-30.242920	12.924194	0.122070
C:\Users\cware\Desktop\Steller20November\TagTesting20Nov2013\M4.DSG	11-1-2013	15:10:16	87640.000000	1752.800000	0.097656	0.957031	-0.414063	0.358716	-0.395413	-0.015596	-31.478882	14.938354	0.488281
C:\Users\cware\Desktop\Steller20November\TagTesting20Nov2013\M4.DSG	11-1-2013	15:10:16	87641.000000	1752.820000	0.132813	0.953125	-0.414063	0.358716	-0.391743	-0.022936	-30.838013	3.570557	-1.342773
C:\Users\cware\Desktop\Steller20November\TagTesting20Nov2013\M4.DSG	11-1-2013	15:10:16	87642.000000	1752.840000	0.074219	0.945313	-0.445313	0.360550	-0.390826	-0.025688	-28.335571	9.048462	-0.457764
C:\Users\cware\Desktop\Steller20November\TagTesting20Nov2013\M4.DSG	11-1-2013	15:10:16	87643.000000	1752.860000	0.089844	0.941406	-0.464844	0.362385	-0.389908	-0.031193	-28.182983	18.447876	3.509521
C:\Users\cware\Desktop\Steller20November\TagTesting20Nov2013\M4.DSG	11-1-2013	15:10:16	87644.000000	1752.880000	0.117188	0.949219	-0.398438	0.364220	-0.388073	-0.033028	-36.270142	0.747681	-1.174927
C:\Users\cware\Desktop\Steller20November\TagTesting20Nov2013\M4.DSG	11-1-2013	15:10:16	87645.000000	1752.900000	0.082031	0.960938	-0.406250	0.364220	-0.387156	-0.041284	-31.082153	0.991821	1.708984
C:\Users\cware\Desktop\Steller20November\TagTesting20Nov2013\M4.DSG	11-1-2013	15:10:16	87646.000000	1752.920000	0.050781	0.992188	-0.417969	0.366055	-0.386239	-0.043119	-32.363892	12.298584	3.906250
C:\Users\cware\Desktop\Steller20November\TagTesting20Nov2013\M4.DSG	11-1-2013	15:10:16	87647.000000	1752.940000	0.078125	0.992188	-0.359375	0.367890	-0.383486	-0.049541	-29.418945	-0.762939	-0.381470
C:\Users\cware\Desktop\Steller20November\TagTesting20Nov2013\M4.DSG	11-1-2013	15:10:16	87648.000000	1752.960000	0.027344	1.007813	-0.332031	0.369725	-0.381651	-0.053211	-27.130127	5.187988	-0.030518
C:\Users\cware\Desktop\Steller20November\TagTesting20Nov2013\M4.DSG	11-1-2013	15:10:16	87649.000000	1752.980000	0.039063	1.007813	-0.347656	0.369725	-0.381651	-0.059633	-22.964478	2.410889	-0.213623
C:\Users\cware\Desktop\Steller20November\TagTesting20Nov2013\M4.DSG	11-1-2013	15:10:16	87650.000000	1753.000000	0.027344	1.007813	-0.269531	0.370642	-0.379817	-0.059633	-24.169922	-7.064819	-0.213623
C:\Users\cware\Desktop\Steller20November\TagTesting20Nov2013\M4.DSG	11-1-2013	15:10:16	87651.000000	1753.020000	0.035156	1.015625	-0.281250	0.371560	-0.377064	-0.065138	-21.926880	-2.502441	0.732422
C:\Users\cware\Desktop\Steller20November\TagTesting20Nov2013\M4.DSG	11-1-2013	15:10:16	87652.000000	1753.040000	-0.074219	1.035156	-0.281250	0.371560	-0.377064	-0.068807	-26.153564	0.534058	0.732422
C:\Users\cware\Desktop\Steller20November\TagTesting20Nov2013\M4.DSG	11-1-2013	15:10:16	87653.000000	1753.060000	-0.035156	1.046875	-0.269531	0.374312	-0.376147	-0.071560	-18.890381	-2.105713	0.747681
C:\Users\cware\Desktop\Steller20November\TagTesting20Nov2013\M4.DSG	11-1-2013	15:10:16	87654.000000	1753.080000	-0.042969	1.066406	-0.242188	0.373394	-0.375229	-0.074312	-17.822266	-0.427246	3.387451
C:\Users\cware\Desktop\Steller20November\TagTesting20Nov2013\M4.DSG	11-1-2013	15:10:16	87655.000000	1753.100000	-0.027344	1.050781	-0.203125	0.376147	-0.373394	-0.078899	-13.000488	-11.703491	0.747681
C:\Users\cware\Desktop\Steller20November\TagTesting20Nov2013\M4.DSG	11-1-2013	15:10:16	87656.000000	1753.120000	-0.101563	1.027344	-0.214844	0.376147	-0.372477	-0.077982	-12.283325	0.381470	0.137329
C:\Users\cware\Desktop\Steller20November\TagTesting20Nov2013\M4.DSG	11-1-2013	15:10:16	87657.000000	1753.140000	-0.117188	1.031250	-0.257813	0.376147	-0.372477	-0.081651	-15.655518	-1.541138	-1.129150
C:\Users\cware\Desktop\Steller20November\TagTesting20Nov2013\M4.DSG	11-1-2013	15:10:16	87658.000000	1753.160000	-0.113281	1.070313	-0.277344	0.377982	-0.370642	-0.083486	-16.540527	0.625610	-4.165649
C:\Users\cware\Desktop\Steller20November\TagTesting20Nov2013\M4.DSG	11-1-2013	15:10:16	87659.000000	1753.180000	-0.191406	1.050781	-0.285156	0.377064	-0.371560	-0.083486	-8.605957	7.476807	-2.075195
C:\Users\cware\Desktop\Steller20November\TagTesting20Nov2013\M4.DSG	11-1-2013	15:10:16	87660.000000	1753.200000	-0.105469	0.972656	-0.207031	0.377982	-0.371560	-0.083486	-15.609741	1.861572	-5.233765
C:\Users\cware\Desktop\Steller20November\TagTesting20Nov2013\M4.DSG	11-1-2013	15:10:16	87661.000000	1753.220000	-0.140625	0.925781	-0.222656	0.377982	-0.371560	-0.085321	-15.884399	7.278442	-6.027222
C:\Users\cware\Desktop\Steller20November\TagTesting20Nov2013\M4.DSG	11-1-2013	15:10:16	87662.000000	1753.240000	-0.109375	0.937500	-0.179688	0.376147	-0.371560	-0.083486	-8.209229	3.829956	-5.432129
C:\Users\cware\Desktop\Steller20November\TagTesting20Nov2013\M4.DSG	11-1-2013	15:10:16	87663.000000	1753.260000	-0.152344	0.937500	-0.125000	0.377982	-0.371560	-0.083486	-14.541626	9.674072	-6.454468
C:\Users\cware\Desktop\Steller20November\TagTesting20Nov2013\M4.DSG	11-1-2013	15:10:16	87664.000000	1753.280000	-0.109375	0.937500	-0.128906	0.376147	-0.371560	-0.083486	-11.260986	6.317139	-7.217407
C:\Users\cware\Desktop\Steller20November\TagTesting20Nov2013\M4.DSG	11-1-2013	15:10:16	87665.000000	1753.300000	-0.113281	0.964844	-0.199219	0.377064	-0.373394	-0.081651	-5.294800	-2.212524	-6.912231
C:\Users\cware\Desktop\Steller20November\TagTesting20Nov2013\M4.DSG	11-1-2013	15:10:16	87666.000000	1753.320000	-0.136719	0.980469	-0.218750	0.377064	-0.372477	-0.080734	-2.243042	-10.452271	-8.651733
C:\Users\cware\Desktop\Steller20November\TagTesting20Nov2013\M4.DSG	11-1-2013	15:10:16	87667.000000	1753.340000	-0.171875	0.996094	-0.214844	0.376147	-0.373394	-0.083486	-8.346558	11.291504	-6.637573
C:\Users\cware\Desktop\Steller20November\TagTesting20Nov2013\M4.DSG	11-1-2013	15:10:16	87668.000000	1753.360000	-0.175781	1.019531	-0.175781	0.376147	-0.374312	-0.077982	-8.819580	8.819580	-6.378174
C:\Users\cware\Desktop\Steller20November\TagTesting20Nov2013\M4.DSG	11-1-2013	15:10:16	87669.000000	1753.380000	-0.109375	1.023438	-0.175781	0.375229	-0.374312	-0.077064	-3.219604	-2.304077	-5.874634
C:\Users\cware\Desktop\Steller20November\TagTesting20Nov2013\M4.DSG	11-1-2013	15:10:16	87670.000000	1753.400000	-0.136719	1.015625	-0.230469	0.376147	-0.374312	-0.077064	4.913330	3.524780	-3.540039
C:\Users\cware\Desktop\Steller20November\TagTesting20Nov2013\M4.DSG	11-1-2013	15:10:16	87671.000000	1753.420000	-0.128906	1.046875	-0.273438	0.376147	-0.375229	-0.075229	0.671387	1.510620	-4.409790
C:\Users\cware\Desktop\Steller20November\TagTesting20Nov2013\M4.DSG	11-1-2013	15:10:16	87672.000000	1753.440000	-0.171875	1.023438	-0.265625	0.376147	-0.375229	-0.070642	8.804321	4.287720	-4.318237
C:\Users\cware\Desktop\Steller20November\TagTesting20Nov2013\M4.DSG	11-1-2013	15:10:16	87673.000000	1753.460000	-0.128906	0.984375	-0.250000	0.376147	-0.375229	-0.069725	12.359619	-3.890991	-8.926392
C:\Users\cware\Desktop\Steller20November\TagTesting20Nov2013\M4.DSG	11-1-2013	15:10:16	87674.000000	1753.480000	-0.175781	0.980469	-0.261719	0.375229	-0.376147	-0.066972	15.167236	10.726929	-8.346558
C:\Users\cware\Desktop\Steller20November\TagTesting20Nov2013\M4.DSG	11-1-2013	15:10:16	87675.000000	1753.500000	-0.089844	0.972656	-0.257813	0.376147	-0.377982	-0.061468	16.540527	6.973267	-8.972168
C:\Users\cware\Desktop\Steller20November\TagTesting20Nov2013\M4.DSG	11-1-2013	15:10:16	87676.000000	1753.520000	-0.144531	0.949219	-0.261719	0.375229	-0.377982	-0.058716	15.792847	5.767822	-8.575439
C:\Users\cware\Desktop\Steller20November\TagTesting20Nov2013\M4.DSG	11-1-2013	15:10:16	87677.000000	1753.540000	-0.054688	0.949219	-0.226563	0.373394	-0.380734	-0.054128	14.099121	1.571655	-8.773804
C:\Users\cware\Desktop\Steller20November\TagTesting20Nov2013\M4.DSG	11-1-2013	15:10:16	87678.000000	1753.560000	-0.136719	0.968750	-0.273438	0.375229	-0.380734	-0.051376	11.306763	9.826660	-6.530762
C:\Users\cware\Desktop\Steller20November\TagTesting20Nov2013\M4.DSG	11-1-2013	15:10:16	87679.000000	1753.580000	-0.074219	0.972656	-0.234375	0.374312	-0.381651	-0.045872	14.602661	0.915527	-7.278442
C:\Users\cware\Desktop\Steller20November\TagTesting20Nov2013\M4.DSG	11-1-2013	15:10:16	87680.000000	1753.600000	-0.128906	1.019531	-0.292969	0.373394	-0.382569	-0.043119	16.632080	3.173828	-7.980347
C:\Users\cware\Desktop\Steller20November\TagTesting20Nov2013\M4.DSG	11-1-2013	15:10:16	87681.000000	1753.620000	-0.140625	1.000000	-0.328125	0.372477	-0.382569	-0.037615	17.868042	5.584717	-10.848999
C:\Users\cware\Desktop\Steller20November\TagTesting20Nov2013\M4.DSG	11-1-2013	15:10:16	87682.000000	1753.640000	-0.140625	1.000000	-0.328125	0.372477	-0.384404	-0.033945	20.156860	3.372192	-9.506226
C:\Users\cware\Desktop\Steller20November\TagTesting20Nov2013\M4.DSG	11-1-2013	15:10:16	87683.000000	1753.660000	-0.101563	1.015625	-0.320313	0.371560	-0.386239	-0.026606	21.224976	2.410889	-11.260986
C:\Users\cware\Desktop\Steller20November\TagTesting20Nov2013\M4.DSG	11-1-2013	15:10:16	87684.000000	1753.680000	-0.152344	1.000000	-0.289063	0.370642	-0.386239	-0.022936	21.530151	5.538940	-9.368896
C:\Users\cware\Desktop\Steller20November\TagTesting20Nov2013\M4.DSG	11-1-2013	15:10:16	87685.000000	1753.700000	-0.082031	0.988281	-0.367188	0.369725	-0.387156	-0.016514	18.646240	-3.814697	-8.758545
C:\Users\cware\Desktop\Steller20November\TagTesting20Nov2013\M4.DSG	11-1-2013	15:10:16	87686.000000	1753.720000	-0.109375	1.003906	-0.386719	0.368807	-0.388073	-0.013761	16.738892	8.300781	-7.675171
C:\Users\cware\Desktop\Steller20November\TagTesting20Nov2013\M4.DSG	11-1-2013	15:10:16	87687.000000	1753.740000	-0.121094	1.007813	-0.390625	0.367890	-0.389908	-0.005505	25.588989	2.792358	-7.522583
C:\Users\cware\Desktop\Steller20November\TagTesting20Nov2013\M4.DSG	11-1-2013	15:10:16	87688.000000	1753.760000	-0.144531	0.984375	-0.332031	0.367890	-0.390826	-0.000917	26.351929	6.942749	-7.583618
C:\Users\cware\Desktop\Steller20November\TagTesting20Nov2013\M4.DSG	11-1-2013	15:10:16	87689.000000	1753.780000	-0.101563	0.964844	-0.347656	0.366972	-0.390826	0.008257	24.917603	6.027222	-11.749268
C:\Users\cware\Desktop\Steller20November\TagTesting20Nov2013\M4.DSG	11-1-2013	15:10:16	87690.000000	1753.800000	-0.101563	0.945313	-0.371094	0.366055	-0.392661	0.011927	23.681641	1.602173	-11.138916
C:\Users\cware\Desktop\Steller20November\TagTesting20Nov2013\M4.DSG	11-1-2013	15:10:16	87691.000000	1753.820000	-0.097656	0.957031	-0.375000	0.364220	-0.393578	0.021101	25.726318	3.204346	-11.001587
C:\Users\cware\Desktop\Steller20November\TagTesting20Nov2013\M4.DSG	11-1-2013	15:10:16	87692.000000	1753.840000	-0.097656	0.937500	-0.402344	0.363303	-0.394495	0.026606	29.098511	5.325317	-9.078979
C:\Users\cware\Desktop\Steller20November\TagTesting20Nov2013\M4.DSG	11-1-2013	15:10:16	87693.000000	1753.860000	-0.078125	0.964844	-0.410156	0.363303	-0.393578	0.035780	28.030396	9.887695	-8.453369
C:\Users\cware\Desktop\Steller20November\TagTesting20Nov2013\M4.DSG	11-1-2013	15:10:16	87694.000000	1753.880000	-0.042969	0.976563	-0.378906	0.362385	-0.396330	0.042202	26.596069	5.752563	-8.926392
C:\Users\cware\Desktop\Steller20November\TagTesting20Nov2013\M4.DSG	11-1-2013	15:10:16	87695.000000	1753.900000	-0.066406	0.960938	-0.402344	0.361468	-0.396330	0.049541	27.725220	6.698608	-8.148193
C:\Users\cware\Desktop\Steller20November\TagTesting20Nov2013\M4.DSG	11-1-2013	15:10:16	87696.000000	1753.920000	-0.097656	0.937500	-0.425781	0.360550	-0.395413	0.055046	25.299072	1.998901	-10.330200
C:\Users\cware\Desktop\Steller20November\TagTesting20Nov2013\M4.DSG	11-1-2013	15:10:16	87697.000000	1753.940000	-0.066406	0.925781	-0.410156	0.360550	-0.396330	0.062385	23.284912	2.243042	-10.437012
C:\Users\cware\Desktop\Steller20November\TagTesting20Nov2013\M4.DSG	11-1-2013	15:10:16	87698.000000	1753.960000	-0.078125	0.937500	-0.457031	0.357798	-0.395413	0.066972	21.469116	5.783081	-8.621216
C:\Users\cware\Desktop\Steller20November\TagTesting20Nov2013\M4.DSG	11-1-2013	15:10:16	87699.000000	1753.980000	-0.117188	0.945313	-0.460938	0.356881	-0.396330	0.069725	22.399902	-1.312256	-6.591797
C:\Users\cware\Desktop\Steller20November\TagTesting20Nov2013\M4.DSG	11-1-2013	15:10:16	87700.000000	1754.000000	-0.082031	0.941406	-0.484375	0.356881	-0.396330	0.078899	24.414063	2.853394	-6.195068
C:\Users\cware\Desktop\Steller20November\TagTesting20Nov2013\M4.DSG	11-1-2013	15:10:16	87701.000000	1754.020000	-0.050781	0.933594	-0.488281	0.356881	-0.396330	0.082569	24.368286	8.499146	-4.394531
C:\Users\cware\Desktop\Steller20November\TagTesting20Nov2013\M4.DSG	11-1-2013	15:10:16	87702.000000	1754.040000	-0.039063	0.910156	-0.519531	0.356881	-0.395413	0.089908	22.979736	4.623413	-5.706787
C:\Users\cware\Desktop\Steller20November\TagTesting20Nov2013\M4.DSG	11-1-2013	15:10:16	87703.000000	1754.060000	-0.054688	0.886719	-0.500000	0.356881	-0.395413	0.093578	22.964478	-6.622314	-8.895874
C:\Users\cware\Desktop\Steller20November\TagTesting20Nov2013\M4.DSG	11-1-2013	15:10:16	87704.000000	1754.080000	-0.101563	0.902344	-0.500000	0.355963	-0.396330	0.100917	24.063110	4.501343	-8.529663
C:\Users\cware\Desktop\Steller20November\TagTesting20Nov2013\M4.DSG	11-1-2013	15:10:16	87705.000000	1754.100000	-0.023438	0.890625	-0.527344	0.354128	-0.395413	0.105505	22.598267	7.537842	-8.666992
C:\Users\cware\Desktop\Steller20November\TagTesting20Nov2013\M4.DSG	11-1-2013	15:10:16	87706.000000	1754.120000	-0.074219	0.898438	-0.531250	0.353211	-0.396330	0.113761	18.936157	1.571655	-9.063721
C:\Users\cware\Desktop\Steller20November\TagTesting20Nov2013\M4.DSG	11-1-2013	15:10:16	87707.000000	1754.140000	-0.066406	0.937500	-0.558594	0.352294	-0.396330	0.118349	25.695801	2.609253	-8.941650
C:\Users\cware\Desktop\Steller20November\TagTesting20Nov2013\M4.DSG	11-1-2013	15:10:16	87708.000000	1754.160000	-0.070313	0.914063	-0.511719	0.352294	-0.395413	0.126606	26.947021	2.304077	-11.138916
C:\Users\cware\Desktop\Steller20November\TagTesting20Nov2013\M4.DSG	11-1-2013	15:10:16	87709.000000	1754.180000	-0.031250	0.867188	-0.554688	0.351376	-0.394495	0.130275	22.659302	1.205444	-11.734009
C:\Users\cware\Desktop\Steller20November\TagTesting20Nov2013\M4.DSG	11-1-2013	15:10:16	87710.000000	1754.200000	-0.031250	0.867188	-0.554688	0.349541	-0.394495	0.137615	24.459839	5.691528	-10.467529
C:\Users\cware\Desktop\Steller20November\TagTesting20Nov2013\M4.DSG	11-1-2013	15:10:16	87711.000000	1754.220000	-0.035156	0.871094	-0.554688	0.347706	-0.394495	0.143119	21.377563	-7.049561	-12.954712
C:\Users\cware\Desktop\Steller20November\TagTesting20Nov2013\M4.DSG	11-1-2013	15:10:16	87712.000000	1754.240000	-0.003906	0.859375	-0.566406	0.345872	-0.394495	0.145872	19.805908	-5.020142	-13.641357
C:\Users\cware\Desktop\Steller20November\TagTesting20Nov2013\M4.DSG	11-1-2013	15:10:16	87713.000000	1754.260000	-0.058594	0.835938	-0.546875	0.344954	-0.392661	0.154128	20.690918	0.595093	-11.276245
C:\Users\cware\Desktop\Steller20November\TagTesting20Nov2013\M4.DSG	11-1-2013	15:10:16	87714.000000	1754.280000	-0.039063	0.859375	-0.519531	0.344954	-0.393578	0.157798	17.074585	-5.889893	-12.466431
C:\Users\cware\Desktop\Steller20November\TagTesting20Nov2013\M4.DSG	11-1-2013	15:10:16	87715.000000	1754.300000	-0.062500	0.820313	-0.558594	0.343119	-0.391743	0.162385	14.495850	-2.334595	-10.101318
C:\Users\cware\Desktop\Steller20November\TagTesting20Nov2013\M4.DSG	11-1-2013	15:10:16	87716.000000	1754.320000	-0.035156	0.835938	-0.535156	0.342202	-0.392661	0.163303	13.076782	-9.857178	-8.880615
C:\Users\cware\Desktop\Steller20November\TagTesting20Nov2013\M4.DSG	11-1-2013	15:10:16	87717.000000	1754.340000	-0.027344	0.835938	-0.535156	0.341284	-0.391743	0.170642	7.598877	-12.252808	-8.270264
C:\Users\cware\Desktop\Steller20November\TagTesting20Nov2013\M4.DSG	11-1-2013	15:10:16	87718.000000	1754.360000	-0.070313	0.847656	-0.589844	0.341284	-0.391743	0.172477	6.072998	-2.731323	-5.187988
C:\Users\cware\Desktop\Steller20November\TagTesting20Nov2013\M4.DSG	11-1-2013	15:10:16	87719.000000	1754.380000	-0.027344	0.863281	-0.570313	0.342202	-0.389908	0.172477	2.960205	-10.894775	-4.714966
C:\Users\cware\Desktop\Steller20November\TagTesting20Nov2013\M4.DSG	11-1-2013	15:10:16	87720.000000	1754.400000	-0.101563	0.863281	-0.601563	0.341284	-0.389908	0.174312	4.592896	-0.091553	-0.946045
C:\Users\cware\Desktop\Steller20November\TagTesting20Nov2013\M4.DSG	11-1-2013	15:10:16	87721.000000	1754.420000	-0.042969	0.820313	-0.574219	0.341284	-0.389908	0.176147	-3.128052	-10.772705	-3.433228
C:\Users\cware\Desktop\Steller20November\TagTesting20Nov2013\M4.DSG	11-1-2013	15:10:16	87722.000000	1754.440000	-0.035156	0.816406	-0.570313	0.341284	-0.390826	0.175229	-5.035400	-9.338379	-2.105713
C:\Users\cware\Desktop\Steller20November\TagTesting20Nov2013\M4.DSG	11-1-2013	15:10:16	87723.000000	1754.460000	-0.089844	0.804688	-0.609375	0.343119	-0.390826	0.175229	-5.126953	-3.128052	0.305176
C:\Users\cware\Desktop\Steller20November\TagTesting20Nov2013\M4.DSG	11-1-2013	15:10:16	87724.000000	1754.480000	-0.074219	0.820313	-0.582031	0.343119	-0.390826	0.176147	-4.348755	-1.525879	2.334595
C:\Users\cware\Desktop\Steller20November\TagTesting20Nov2013\M4.DSG	11-1-2013	15:10:16	87725.000000	1754.500000	-0.019531	0.839844	-0.601563	0.345872	-0.389908	0.175229	-8.819580	0.350952	3.173828
C:\Users\cware\Desktop\Steller20November\TagTesting20Nov2013\M4.DSG	11-1-2013	15:10:16	87726.000000	1754.520000	-0.019531	0.843750	-0.609375	0.345872	-0.390826	0.174312	-14.434814	-10.513306	1.632690
C:\Users\cware\Desktop\Steller20November\TagTesting20Nov2013\M4.DSG	11-1-2013	15:10:16	87727.000000	1754.540000	-0.058594	0.792969	-0.589844	0.348624	-0.388991	0.172477	-13.229370	-4.196167	4.898071
C:\Users\cware\Desktop\Steller20November\TagTesting20Nov2013\M4.DSG	11-1-2013	15:10:16	87728.000000	1754.560000	-0.050781	0.789063	-0.566406	0.349541	-0.389908	0.170642	-17.211914	-11.825562	4.974365
C:\Users\cware\Desktop\Steller20November\TagTesting20Nov2013\M4.DSG	11-1-2013	15:10:16	87729.000000	1754.580000	-0.101563	0.777344	-0.601563	0.352294	-0.389908	0.166972	-18.783569	-4.730225	6.729126
C:\Users\cware\Desktop\Steller20November\TagTesting20Nov2013\M4.DSG	11-1-2013	15:10:16	87730.000000	1754.600000	-0.101563	0.796875	-0.617188	0.353211	-0.389908	0.165138	-24.459839	-15.838623	5.477905
C:\Users\cware\Desktop\Steller20November\TagTesting20Nov2013\M4.DSG	11-1-2013	15:10:16	87731.000000	1754.620000	-0.101563	0.859375	-0.617188	0.357798	-0.389908	0.159633	-27.770996	-7.598877	7.064819
C:\Users\cware\Desktop\Steller20November\TagTesting20Nov2013\M4.DSG	11-1-2013	15:10:16	87732.000000	1754.640000	-0.117188	0.894531	-0.683594	0.358716	-0.389908	0.155963	-27.587891	-15.045166	5.096436
C:\Users\cware\Desktop\Steller20November\TagTesting20Nov2013\M4.DSG	11-1-2013	15:10:16	87733.000000	1754.660000	-0.035156	0.878906	-0.667969	0.360550	-0.390826	0.148624	-28.625488	-29.357910	-0.091553
C:\Users\cware\Desktop\Steller20November\TagTesting20Nov2013\M4.DSG	11-1-2013	15:10:16	87734.000000	1754.680000	-0.019531	0.835938	-0.687500	0.360550	-0.390826	0.144037	-27.603149	-40.908813	-2.777100
C:\Users\cware\Desktop\Steller20November\TagTesting20Nov2013\M4.DSG	11-1-2013	15:10:16	87735.000000	1754.700000	-0.164063	0.882813	-0.636719	0.362385	-0.392661	0.135780	-27.420044	-37.857056	-5.477905
C:\Users\cware\Desktop\Steller20November\TagTesting20Nov2013\M4.DSG	11-1-2013	15:10:16	87736.000000	1754.720000	-0.164063	0.882813	-0.636719	0.362385	-0.393578	0.133028	-27.343750	-26.687622	-6.210327
C:\Users\cware\Desktop\Steller20November\TagTesting20Nov2013\M4.DSG	11-1-2013	15:10:16	87737.000000	1754.740000	-0.203125	0.871094	-0.554688	0.361468	-0.394495	0.128440	-26.962280	-15.548706	-6.179810
C:\Users\cware\Desktop\Steller20November\TagTesting20Nov2013\M4.DSG	11-1-2013	15:10:16	87738.000000	1754.760000	-0.132813	0.855469	-0.589844	0.362385	-0.393578	0.122018	-24.108887	-12.939453	-4.241943
C:\Users\cware\Desktop\Steller20November\TagTesting20Nov2013\M4.DSG	11-1-2013	15:10:16	87739.000000	1754.780000	-0.097656	0.839844	-0.605469	0.363303	-0.394495	0.118349	-26.809692	-13.122559	0.839233
C:\Users\cware\Desktop\Steller20November\TagTesting20Nov2013\M4.DSG	11-1-2013	15:10:16	87740.000000	1754.800000	-0.054688	0.871094	-0.613281	0.364220	-0.394495	0.113761	-26.947021	-9.048462	3.036499
C:\Users\cware\Desktop\Steller20November\TagTesting20Nov2013\M4.DSG	11-1-2013	15:10:16	87741.000000	1754.820000	-0.066406	0.902344	-0.625000	0.364220	-0.395413	0.109174	-28.289795	0.823975	3.433228
C:\Users\cware\Desktop\Steller20November\TagTesting20Nov2013\M4.DSG	11-1-2013	15:10:16	87742.000000	1754.840000	-0.058594	0.894531	-0.605469	0.366972	-0.394495	0.103670	-25.711060	6.759644	6.149292
C:\Users\cware\Desktop\Steller20November\TagTesting20Nov2013\M4.DSG	11-1-2013	15:10:16	87743.000000	1754.860000	0.003906	0.906250	-0.617188	0.367890	-0.394495	0.100917	-21.118164	17.318726	6.881714
C:\Users\cware\Desktop\Steller20November\TagTesting20Nov2013\M4.DSG	11-1-2013	15:10:16	87744.000000	1754.880000	0.085938	0.933594	-0.609375	0.370642	-0.393578	0.097248	-20.751953	7.690430	3.463745
C:\Users\cware\Desktop\Steller20November\TagTesting20Nov2013\M4.DSG	11-1-2013	15:10:16	87745.000000	1754.900000	0.085938	0.921875	-0.609375	0.370642	-0.393578	0.096330	-17.959595	8.422852	1.876831
C:\Users\cware\Desktop\Steller20November\TagTesting20Nov2013\M4.DSG	11-1-2013	15:10:16	87746.000000	1754.920000	0.093750	0.917969	-0.625000	0.370642	-0.391743	0.091743	-19.287109	11.184692	1.220703
C:\Users\cware\Desktop\Steller20November\TagTesting20Nov2013\M4.DSG	11-1-2013	15:10:16	87747.000000	1754.940000	0.128906	0.886719	-0.597656	0.373394	-0.391743	0.091743	-23.361206	8.148193	-2.731323
C:\Users\cware\Desktop\Steller20November\TagTesting20Nov2013\M4.DSG	11-1-2013	15:10:16	87748.000000	1754.960000	0.121094	0.898438	-0.597656	0.372477	-0.391743	0.088073	-26.290894	1.220703	-3.982544
C:\Users\cware\Desktop\Steller20November\TagTesting20Nov2013\M4.DSG	11-1-2013	15:10:16	87749.000000	1754.980000	0.105469	0.894531	-0.597656	0.373394	-0.391743	0.083486	-27.526855	2.105713	-2.273560
C:\Users\cware\Desktop\Steller20November\TagTesting20Nov2013\M4.DSG	11-1-2013	15:10:16	87750.000000	1755.000000	0.078125	0.902344	-0.609375	0.374312	-0.392661	0.082569	-28.640747	5.294800	0.076294
C:\Users\cware\Desktop\Steller20November\TagTesting20Nov2013\M4.DSG	11-1-2013	15:10:16	87751.000000	1755.020000	0.066406	0.921875	-0.585938	0.375229	-0.391743	0.075229	-32.119751	-1.190186	1.281738
C:\Users\cware\Desktop\Steller20November\TagTesting20Nov2013\M4.DSG	11-1-2013	15:10:16	87752.000000	1755.040000	0.015625	0.914063	-0.574219	0.376147	-0.391743	0.071560	-32.852173	-3.112793	1.495361
C:\Users\cware\Desktop\Steller20November\TagTesting20Nov2013\M4.DSG	11-1-2013	15:10:16	87753.000000	1755.060000	0.039063	0.921875	-0.511719	0.377064	-0.390826	0.063303	-30.532837	-2.014160	3.250122
C:\Users\cware\Desktop\Steller20November\TagTesting20Nov2013\M4.DSG	11-1-2013	15:10:16	87754.000000	1755.080000	0.027344	0.929688	-0.503906	0.377982	-0.389908	0.059633	-35.812378	-15.197754	-0.488281
C:\Users\cware\Desktop\Steller20November\TagTesting20Nov2013\M4.DSG	11-1-2013	15:10:16	87755.000000	1755.100000	-0.078125	0.960938	-0.523438	0.377982	-0.389908	0.052294	-31.188965	0.549316	1.495361
C:\Users\cware\Desktop\Steller20November\TagTesting20Nov2013\M4.DSG	11-1-2013	15:10:16	87756.000000	1755.120000	-0.011719	0.949219	-0.500000	0.379817	-0.388073	0.050459	-32.897949	-2.197266	1.586914
C:\Users\cware\Desktop\Steller20November\TagTesting20Nov2013\M4.DSG	11-1-2013	15:10:16	87757.000000	1755.140000	-0.082031	0.972656	-0.503906	0.380734	-0.388991	0.043119	-33.920288	-1.312256	-0.549316
C:\Users\cware\Desktop\Steller20November\TagTesting20Nov2013\M4.DSG	11-1-2013	15:10:16	87758.000000	1755.160000	-0.023438	0.980469	-0.445313	0.380734	-0.388073	0.038532	-36.437988	-8.377075	0.701904
C:\Users\cware\Desktop\Steller20November\TagTesting20Nov2013\M4.DSG	11-1-2013	15:10:16	87759.000000	1755.180000	-0.128906	0.972656	-0.429688	0.382569	-0.387156	0.031193	-33.187866	-1.113892	1.113892
C:\Users\cware\Desktop\Steller20November\TagTesting20Nov2013\M4.DSG	11-1-2013	15:10:16	87760.000000	1755.200000	-0.093750	0.984375	-0.445313	0.382569	-0.386239	0.027523	-34.240723	-7.324219	1.983643
C:\Users\cware\Desktop\Steller20November\TagTesting20Nov2013\M4.DSG	11-1-2013	15:10:16	87761.000000	1755.220000	-0.128906	0.964844	-0.398438	0.383486	-0.385321	0.019266	-32.073975	-7.736206	-1.571655
C:\Users\cware\Desktop\Steller20November\TagTesting20Nov2013\M4.DSG	11-1-2013	15:10:16	87762.000000	1755.240000	-0.132813	1.019531	-0.429688	0.385321	-0.386239	0.015596	-28.991699	-2.487183	-3.524780
C:\Users\cware\Desktop\Steller20November\TagTesting20Nov2013\M4.DSG	11-1-2013	15:10:16	87763.000000	1755.260000	-0.093750	0.945313	-0.378906	0.384404	-0.385321	0.011009	-26.016235	-0.534058	-5.538940
C:\Users\cware\Desktop\Steller20November\TagTesting20Nov2013\M4.DSG	11-1-2013	15:10:16	87764.000000	1755.280000	-0.093750	0.945313	-0.378906	0.384404	-0.385321	0.008257	-22.903442	6.393433	-7.110596
C:\Users\cware\Desktop\Steller20November\TagTesting20Nov2013\M4.DSG	11-1-2013	15:10:16	87765.000000	1755.300000	-0.121094	0.953125	-0.390625	0.383486	-0.385321	0.004587	-17.974854	1.205444	-8.392334
C:\Users\cware\Desktop\Steller20November\TagTesting20Nov2013\M4.DSG	11-1-2013	15:10:16	87766.000000	1755.320000	-0.128906	0.953125	-0.386719	0.382569	-0.384404	0.002752	-22.064209	-2.990723	-9.124756
C:\Users\cware\Desktop\Steller20November\TagTesting20Nov2013\M4.DSG	11-1-2013	15:10:16	87767.000000	1755.340000	-0.070313	0.972656	-0.316406	0.382569	-0.385321	0.000000	-21.026611	-12.786865	-8.041382
C:\Users\cware\Desktop\Steller20November\TagTesting20Nov2013\M4.DSG	11-1-2013	15:10:16	87768.000000	1755.360000	-0.179688	0.984375	-0.343750	0.381651	-0.384404	-0.003670	-20.690918	4.821777	-3.494263
C:\Users\cware\Desktop\Steller20November\TagTesting20Nov2013\M4.DSG	11-1-2013	15:10:16	87769.000000	1755.380000	-0.136719	0.972656	-0.359375	0.380734	-0.385321	-0.008257	-25.177002	2.441406	-3.814697
C:\Users\cware\Desktop\Steller20November\TagTesting20Nov2013\M4.DSG	11-1-2013	15:10:16	87770.000000	1755.400000	-0.125000	0.992188	-0.328125	0.381651	-0.383486	-0.010092	-22.705078	-2.471924	-3.784180
C:\Users\cware\Desktop\Steller20November\TagTesting20Nov2013\M4.DSG	11-1-2013	15:10:16	87771.000000	1755.420000	-0.152344	0.968750	-0.355469	0.381651	-0.383486	-0.013761	-20.629883	7.629395	-4.287720
C:\Users\cware\Desktop\Steller20November\TagTesting20Nov2013\M4.DSG	11-1-2013	15:10:16	87772.000000	1755.440000	-0.113281	0.957031	-0.312500	0.380734	-0.384404	-0.016514	-20.050049	-3.936768	-5.691528
C:\Users\cware\Desktop\Steller20November\TagTesting20Nov2013\M4.DSG	11-1-2013	15:10:16	87773.000000	1755.460000	-0.152344	0.988281	-0.308594	0.380734	-0.384404	-0.017431	-18.569946	0.183105	-5.493164
C:\Users\cware\Desktop\Steller20November\TagTesting20Nov2013\M4.DSG	11-1-2013	15:10:16	87774.000000	1755.480000	-0.113281	1.003906	-0.312500	0.380734	-0.383486	-0.021101	-18.844604	-12.802124	-5.416870
C:\Users\cware\Desktop\Steller20November\TagTesting20Nov2013\M4.DSG	11-1-2013	15:10:16	87775.000000	1755.500000	-0.156250	0.996094	-0.332031	0.379817	-0.383486	-0.023853	-17.272949	-1.083374	-3.692627
C:\Users\cware\Desktop\Steller20November\TagTesting20Nov2013\M4.DSG	11-1-2013	15:10:16	87776.000000	1755.520000	-0.125000	0.980469	-0.359375	0.380734	-0.383486	-0.025688	-17.654419	-2.288818	-5.752563
C:\Users\cware\Desktop\Steller20November\TagTesting20Nov2013\M4.DSG	11-1-2013	15:10:16	87777.000000	1755.540000	-0.160156	1.007813	-0.343750	0.380734	-0.381651	-0.028440	-15.151978	4.882813	-3.738403
C:\Users\cware\Desktop\Steller20November\TagTesting20Nov2013\M4.DSG	11-1-2013	15:10:16	87778.000000	1755.560000	-0.121094	0.988281	-0.312500	0.379817	-0.382569	-0.030275	-14.801025	3.112793	-4.684448
C:\Users\cware\Desktop\Steller20November\TagTesting20Nov2013\M4.DSG	11-1-2013	15:10:16	87779.000000	1755.580000	-0.117188	0.996094	-0.332031	0.379817	-0.382569	-0.031193	-10.589600	0.198364	-6.317139
C:\Users\cware\Desktop\Steller20November\TagTesting20Nov2013\M4.DSG	11-1-2013	15:10:16	87780.000000	1755.600000	-0.160156	1.015625	-0.347656	0.379817	-0.382569	-0.033945	-8.956909	-1.770020	-8.316040
C:\Users\cware\Desktop\Steller20November\TagTesting20Nov2013\M4.DSG	11-1-2013	15:10:16	87781.000000	1755.620000	-0.128906	0.984375	-0.324219	0.378899	-0.381651	-0.033028	-6.301880	-6.301880	-9.414673
C:\Users\cware\Desktop\Steller20November\TagTesting20Nov2013\M4.DSG	11-1-2013	15:10:16	87782.000000	1755.640000	-0.113281	0.988281	-0.320313	0.377064	-0.382569	-0.033945	-4.760742	4.348755	-8.926392
C:\Users\cware\Desktop\Steller20November\TagTesting20Nov2013\M4.DSG	11-1-2013	15:10:16	87783.000000	1755.660000	-0.140625	1.007813	-0.308594	0.377064	-0.382569	-0.032110	-4.913330	-2.441406	-11.291504
C:\Users\cware\Desktop\Steller20November\TagTesting20Nov2013\M4.DSG	11-1-2013	15:10:16	87784.000000	1755.680000	-0.175781	0.988281	-0.320313	0.375229	-0.383486	-0.034862	-1.586914	8.377075	-9.338379
C:\Users\cware\Desktop\Steller20November\TagTesting20Nov2013\M4.DSG	11-1-2013	15:10:16	87785.000000	1755.700000	-0.109375	0.988281	-0.296875	0.375229	-0.384404	-0.031193	-1.464844	-4.516602	-11.688232
C:\Users\cware\Desktop\Steller20November\TagTesting20Nov2013\M4.DSG	11-1-2013	15:10:16	87786.000000	1755.720000	-0.132813	1.023438	-0.371094	0.373394	-0.383486	-0.028440	2.197266	8.850098	-9.201050
C:\Users\cware\Desktop\Steller20November\TagTesting20Nov2013\M4.DSG	11-1-2013	15:10:16	87787.000000	1755.740000	-0.113281	1.007813	-0.343750	0.372477	-0.385321	-0.028440	0.442505	2.319336	-10.986328
C:\Users\cware\Desktop\Steller20November\TagTesting20Nov2013\M4.DSG	11-1-2013	15:10:16	87788.000000	1755.760000	-0.140625	1.007813	-0.328125	0.370642	-0.386239	-0.027523	5.966187	-0.106812	-9.262085
C:\Users\cware\Desktop\Steller20November\TagTesting20Nov2013\M4.DSG	11-1-2013	15:10:16	87789.000000	1755.780000	-0.117188	0.953125	-0.296875	0.370642	-0.386239	-0.023853	1.754761	10.772705	-8.010864
C:\Users\cware\Desktop\Steller20November\TagTesting20Nov2013\M4.DSG	11-1-2013	15:10:16	87790.000000	1755.800000	-0.113281	0.953125	-0.308594	0.370642	-0.386239	-0.025688	1.113892	2.868652	-8.605957
C:\Users\cware\Desktop\Steller20November\TagTesting20Nov2013\M4.DSG	11-1-2013	15:10:16	87791.000000	1755.820000	-0.082031	1.003906	-0.316406	0.369725	-0.388073	-0.020183	4.333496	-1.174927	-9.735107
C:\Users\cware\Desktop\Steller20November\TagTesting20Nov2013\M4.DSG	11-1-2013	15:10:16	87792.000000	1755.840000	-0.121094	1.007813	-0.355469	0.368807	-0.388073	-0.019266	8.499146	8.621216	-8.651733
C:\Users\cware\Desktop\Steller20November\TagTesting20Nov2013\M4.DSG	11-1-2013	15:10:16	87793.000000	1755.860000	-0.066406	1.000000	-0.347656	0.368807	-0.388073	-0.015596	4.730225	4.226685	-10.055542
C:\Users\cware\Desktop\Steller20November\TagTesting20Nov2013\M4.DSG	11-1-2013	15:10:16	87794.000000	1755.880000	-0.097656	0.984375	-0.332031	0.366972	-0.389908	-0.012844	5.493164	-5.432129	-11.077881
C:\Users\cware\Desktop\Steller20November\TagTesting20Nov2013\M4.DSG	11-1-2013	15:10:16	87795.000000	1755.900000	-0.175781	0.964844	-0.339844	0.365138	-0.390826	-0.011927	2.777100	8.331299	-5.630493
C:\Users\cware\Desktop\Steller20November\TagTesting20Nov2013\M4.DSG	11-1-2013	15:10:16	87796.000000	1755.920000	-0.074219	0.980469	-0.347656	0.366055	-0.390826	-0.010092	-4.501343	4.043579	-4.669189
C:\Users\cware\Desktop\Steller20November\TagTesting20Nov2013\M4.DSG	11-1-2013	15:10:16	87797.000000	1755.940000	-0.128906	1.003906	-0.339844	0.366972	-0.389908	-0.009174	-2.746582	4.409790	-2.960205
C:\Users\cware\Desktop\Steller20November\TagTesting20Nov2013\M4.DSG	11-1-2013	15:10:16	87798.000000	1755.960000	-0.085938	1.003906	-0.355469	0.366972	-0.389908	-0.008257	-6.332397	5.035400	-3.128052
C:\Users\cware\Desktop\Steller20November\TagTesting20Nov2013\M4.DSG	11-1-2013	15:10:16	87799.000000	1755.980000	-0.105469	0.992188	-0.339844	0.366972	-0.390826	-0.008257	-3.234863	3.097534	-2.532959
C:\Users\cware\Desktop\Steller20November\TagTesting20Nov2013\M4.DSG	11-1-2013	15:10:16	87800.000000	1756.000000	-0.085938	0.976563	-0.316406	0.366972	-0.390826	-0.007339	-2.273560	-3.677368	-3.051758
C:\Users\cware\Desktop\Steller20November\TagTesting20Nov2013\M4.DSG	11-1-2013	15:10:16	87801.000000	1756.020000	-0.128906	0.992188	-0.363281	0.366972	-0.391743	-0.005505	-0.030518	-5.126953	-2.883911
C:\Users\cware\Desktop\Steller20November\TagTesting20Nov2013\M4.DSG	11-1-2013	15:10:16	87802.000000	1756.040000	-0.125000	0.984375	-0.367188	0.366972	-0.391743	-0.003670	3.036499	5.722046	-2.975464
C:\Users\cware\Desktop\Steller20November\TagTesting20Nov2013\M4.DSG	11-1-2013	15:10:16	87803.000000	1756.060000	-0.128906	0.960938	-0.324219	0.366972	-0.391743	-0.001835	3.173828	1.373291	-6.072998
C:\Users\cware\Desktop\Steller20November\TagTesting20Nov2013\M4.DSG	11-1-2013	15:10:16	87804.000000	1756.080000	-0.117188	0.972656	-0.339844	0.366972	-0.391743	0.000000	8.255005	-1.281738	-10.681152
C:\Users\cware\Desktop\Steller20November\TagTesting20Nov2013\M4.DSG	11-1-2013	15:10:16	87805.000000	1756.100000	-0.105469	0.953125	-0.355469	0.366055	-0.393578	0.004587	12.512207	-1.724243	-11.596680
C:\Users\cware\Desktop\Steller20November\TagTesting20Nov2013\M4.DSG	11-1-2013	15:10:16	87806.000000	1756.120000	-0.074219	0.933594	-0.332031	0.364220	-0.394495	0.008257	15.151978	-2.578735	-12.283325
C:\Users\cware\Desktop\Steller20November\TagTesting20Nov2013\M4.DSG	11-1-2013	15:10:16	87807.000000	1756.140000	-0.062500	0.933594	-0.363281	0.363303	-0.395413	0.013761	18.508911	6.500244	-10.848999
C:\Users\cware\Desktop\Steller20November\TagTesting20Nov2013\M4.DSG	11-1-2013	15:10:16	87808.000000	1756.160000	-0.109375	0.964844	-0.367188	0.362385	-0.396330	0.016514	19.470215	9.521484	-12.237549
C:\Users\cware\Desktop\Steller20November\TagTesting20Nov2013\M4.DSG	11-1-2013	15:10:16	87809.000000	1756.180000	-0.074219	0.972656	-0.367188	0.359633	-0.396330	0.022936	18.630981	3.463745	-13.351440
C:\Users\cware\Desktop\Steller20November\TagTesting20Nov2013\M4.DSG	11-1-2013	15:10:16	87810.000000	1756.200000	-0.105469	0.949219	-0.371094	0.358716	-0.397248	0.027523	18.341064	0.625610	-13.534546
C:\Users\cware\Desktop\Steller20November\TagTesting20Nov2013\M4.DSG	11-1-2013	15:10:16	87811.000000	1756.220000	-0.078125	0.945313	-0.371094	0.357798	-0.398165	0.030275	19.439697	-0.213623	-13.595581
C:\Users\cware\Desktop\Steller20November\TagTesting20Nov2013\M4.DSG	11-1-2013	15:10:16	87812.000000	1756.240000	-0.054688	0.941406	-0.382813	0.355963	-0.398165	0.037615	15.747070	-1.419067	-11.611938
C:\Users\cware\Desktop\Steller20November\TagTesting20Nov2013\M4.DSG	11-1-2013	15:10:16	87813.000000	1756.260000	-0.058594	0.957031	-0.429688	0.355963	-0.399083	0.039450	16.540527	-0.366211	-11.367798
C:\Users\cware\Desktop\Steller20November\TagTesting20Nov2013\M4.DSG	11-1-2013	15:10:16	87814.000000	1756.280000	-0.101563	0.941406	-0.406250	0.354128	-0.400000	0.046789	13.442993	4.852295	-11.428833
C:\Users\cware\Desktop\Steller20November\TagTesting20Nov2013\M4.DSG	11-1-2013	15:10:16	87815.000000	1756.300000	-0.042969	0.949219	-0.406250	0.351376	-0.400000	0.047706	10.177612	2.395630	-12.481689
C:\Users\cware\Desktop\Steller20November\TagTesting20Nov2013\M4.DSG	11-1-2013	15:10:16	87816.000000	1756.320000	-0.082031	0.914063	-0.417969	0.350459	-0.400917	0.052294	10.482788	-0.991821	-11.703491
C:\Users\cware\Desktop\Steller20November\TagTesting20Nov2013\M4.DSG	11-1-2013	15:10:16	87817.000000	1756.340000	-0.070313	0.945313	-0.410156	0.349541	-0.401835	0.055963	10.879517	-4.714966	-9.277344
C:\Users\cware\Desktop\Steller20November\TagTesting20Nov2013\M4.DSG	11-1-2013	15:10:16	87818.000000	1756.360000	-0.070313	0.945313	-0.410156	0.347706	-0.401835	0.058716	8.468628	-3.189087	-8.758545
C:\Users\cware\Desktop\Steller20November\TagTesting20Nov2013\M4.DSG	11-1-2013	15:10:16	87819.000000	1756.380000	-0.070313	0.917969	-0.425781	0.347706	-0.401835	0.060550	4.028320	0.869751	-6.774902
C:\Users\cware\Desktop\Steller20November\TagTesting20Nov2013\M4.DSG	11-1-2013	15:10:16	87820.000000	1756.400000	-0.042969	0.886719	-0.417969	0.347706	-0.401835	0.063303	2.716064	5.874634	-6.515503
C:\Users\cware\Desktop\Steller20November\TagTesting20Nov2013\M4.DSG	11-1-2013	15:10:16	87821.000000	1756.420000	-0.058594	0.894531	-0.417969	0.345872	-0.401835	0.065138	-0.076294	0.000000	-4.333496
C:\Users\cware\Desktop\Steller20November\TagTesting20Nov2013\M4.DSG	11-1-2013	15:10:16	87822.000000	1756.440000	-0.066406	0.902344	-0.417969	0.345872	-0.400917	0.066972	-2.136230	1.251221	-2.731323
C:\Users\cware\Desktop\Steller20November\TagTesting20Nov2013\M4.DSG	11-1-2013	15:10:16	87823.000000	1756.460000	-0.070313	0.894531	-0.449219	0.345872	-0.401835	0.066055	-3.799438	3.540039	-0.823975
C:\Users\cware\Desktop\Steller20November\TagTesting20Nov2013\M4.DSG	11-1-2013	15:10:16	87824.000000	1756.480000	-0.039063	0.867188	-0.429688	0.346789	-0.401835	0.066972	-4.638672	-7.156372	-0.671387
C:\Users\cware\Desktop\Steller20November\TagTesting20Nov2013\M4.DSG	11-1-2013	15:10:16	87825.000000	1756.500000	-0.121094	0.890625	-0.484375	0.348624	-0.400917	0.066972	-7.064819	3.585815	1.892090
C:\Users\cware\Desktop\Steller20November\TagTesting20Nov2013\M4.DSG	11-1-2013	15:10:16	87826.000000	1756.520000	-0.066406	0.894531	-0.425781	0.348624	-0.401835	0.066972	-10.177612	-5.187988	2.944946
C:\Users\cware\Desktop\Steller20November\TagTesting20Nov2013\M4.DSG	11-1-2013	15:10:16	87827.000000	1756.540000	-0.082031	0.898438	-0.457031	0.350459	-0.400917	0.064220	-11.871338	-2.548218	3.799438
C:\Users\cware\Desktop\Steller20November\TagTesting20Nov2013\M4.DSG	11-1-2013	15:10:16	87828.000000	1756.560000	-0.058594	0.906250	-0.445313	0.351376	-0.400917	0.064220	-15.182495	-9.811401	5.020142
C:\Users\cware\Desktop\Steller20November\TagTesting20Nov2013\M4.DSG	11-1-2013	15:10:16	87829.000000	1756.580000	-0.085938	0.929688	-0.492188	0.354128	-0.399083	0.061468	-13.168335	-3.265381	2.883911
C:\Users\cware\Desktop\Steller20November\TagTesting20Nov2013\M4.DSG	11-1-2013	15:10:16	87830.000000	1756.600000	-0.070313	0.941406	-0.480469	0.355046	-0.399083	0.060550	-19.851685	-12.084961	0.793457
C:\Users\cware\Desktop\Steller20November\TagTesting20Nov2013\M4.DSG	11-1-2013	15:10:16	87831.000000	1756.620000	-0.085938	0.929688	-0.457031	0.356881	-0.399083	0.057798	-20.248413	-12.252808	-0.549316
C:\Users\cware\Desktop\Steller20November\TagTesting20Nov2013\M4.DSG	11-1-2013	15:10:16	87832.000000	1756.640000	0.015625	0.894531	-0.539063	0.355963	-0.399083	0.055046	-14.602661	-28.030396	0.686646
C:\Users\cware\Desktop\Steller20November\TagTesting20Nov2013\M4.DSG	11-1-2013	15:10:16	87833.000000	1756.660000	-0.066406	0.867188	-0.550781	0.357798	-0.399083	0.049541	-16.952515	-44.097900	0.228882
C:\Users\cware\Desktop\Steller20November\TagTesting20Nov2013\M4.DSG	11-1-2013	15:10:16	87834.000000	1756.680000	-0.140625	0.871094	-0.500000	0.357798	-0.399083	0.045872	-22.506714	-27.633667	2.487183
C:\Users\cware\Desktop\Steller20November\TagTesting20Nov2013\M4.DSG	11-1-2013	15:10:16	87835.000000	1756.700000	-0.179688	0.917969	-0.425781	0.359633	-0.400000	0.038532	-24.810791	-16.921997	2.014160
C:\Users\cware\Desktop\Steller20November\TagTesting20Nov2013\M4.DSG	11-1-2013	15:10:16	87836.000000	1756.720000	-0.164063	0.953125	-0.375000	0.360550	-0.398165	0.036697	-26.916504	-13.061523	3.967285
C:\Users\cware\Desktop\Steller20November\TagTesting20Nov2013\M4.DSG	11-1-2013	15:10:16	87837.000000	1756.740000	-0.148438	0.937500	-0.410156	0.362385	-0.398165	0.030275	-25.421143	-10.803223	3.082275
C:\Users\cware\Desktop\Steller20November\TagTesting20Nov2013\M4.DSG	11-1-2013	15:10:16	87838.000000	1756.760000	-0.070313	0.945313	-0.425781	0.362385	-0.396330	0.027523	-24.551392	-11.230469	1.388550
C:\Users\cware\Desktop\Steller20November\TagTesting20Nov2013\M4.DSG	11-1-2013	15:10:16	87839.000000	1756.780000	-0.054688	0.960938	-0.472656	0.363303	-0.396330	0.022936	-23.880005	-2.883911	3.601074
C:\Users\cware\Desktop\Steller20November\TagTesting20Nov2013\M4.DSG	11-1-2013	15:10:16	87840.000000	1756.800000	-0.066406	0.949219	-0.500000	0.365138	-0.396330	0.021101	-19.302368	-3.906250	2.639771
C:\Users\cware\Desktop\Steller20November\TagTesting20Nov2013\M4.DSG	11-1-2013	15:10:16	87841.000000	1756.820000	-0.019531	0.925781	-0.468750	0.366055	-0.393578	0.016514	-15.060425	8.941650	6.652832
C:\Users\cware\Desktop\Steller20November\TagTesting20Nov2013\M4.DSG	11-1-2013	15:10:16	87842.000000	1756.840000	-0.027344	0.886719	-0.507813	0.367890	-0.394495	0.016514	-15.457153	10.223389	6.744385
C:\Users\cware\Desktop\Steller20November\TagTesting20Nov2013\M4.DSG	11-1-2013	15:10:16	87843.000000	1756.860000	0.039063	0.914063	-0.472656	0.370642	-0.392661	0.013761	-16.937256	11.962891	4.806519
C:\Users\cware\Desktop\Steller20November\TagTesting20Nov2013\M4.DSG	11-1-2013	15:10:16	87844.000000	1756.880000	0.078125	0.960938	-0.484375	0.372477	-0.391743	0.014679	-15.655518	11.199951	1.937866
C:\Users\cware\Desktop\Steller20November\TagTesting20Nov2013\M4.DSG	11-1-2013	15:10:16	87845.000000	1756.900000	0.066406	0.933594	-0.472656	0.372477	-0.391743	0.011009	-17.654419	9.658813	-1.007080
C:\Users\cware\Desktop\Steller20November\TagTesting20Nov2013\M4.DSG	11-1-2013	15:10:16	87846.000000	1756.920000	0.066406	0.933594	-0.472656	0.372477	-0.389908	0.011009	-15.335083	12.283325	-2.563477
C:\Users\cware\Desktop\Steller20November\TagTesting20Nov2013\M4.DSG	11-1-2013	15:10:16	87847.000000	1756.940000	0.082031	0.894531	-0.468750	0.374312	-0.390826	0.009174	-18.692017	8.163452	-2.990723
C:\Users\cware\Desktop\Steller20November\TagTesting20Nov2013\M4.DSG	11-1-2013	15:10:16	87848.000000	1756.960000	0.082031	0.890625	-0.476563	0.375229	-0.389908	0.006422	-19.027710	8.270264	-1.510620
C:\Users\cware\Desktop\Steller20November\TagTesting20Nov2013\M4.DSG	11-1-2013	15:10:16	87849.000000	1756.980000	0.078125	0.914063	-0.460938	0.376147	-0.388073	0.005505	-25.894165	0.671387	2.517700
C:\Users\cware\Desktop\Steller20November\TagTesting20Nov2013\M4.DSG	11-1-2013	15:10:16	87850.000000	1757.000000	0.019531	0.906250	-0.441406	0.377982	-0.388073	0.000917	-26.962280	10.101318	6.607056
C:\Users\cware\Desktop\Steller20November\TagTesting20Nov2013\M4.DSG	11-1-2013	15:10:16	87851.000000	1757.020000	0.062500	0.917969	-0.394531	0.379817	-0.387156	-0.002752	-32.226563	-1.525879	5.218506
C:\Users\cware\Desktop\Steller20November\TagTesting20Nov2013\M4.DSG	11-1-2013	15:10:16	87852.000000	1757.040000	-0.015625	0.945313	-0.421875	0.380734	-0.385321	-0.009174	-31.311035	1.464844	5.126953
C:\Users\cware\Desktop\Steller20November\TagTesting20Nov2013\M4.DSG	11-1-2013	15:10:16	87853.000000	1757.060000	-0.011719	0.972656	-0.398438	0.383486	-0.383486	-0.011927	-32.241821	7.385254	8.163452
C:\Users\cware\Desktop\Steller20November\TagTesting20Nov2013\M4.DSG	11-1-2013	15:10:16	87854.000000	1757.080000	-0.023438	1.011719	-0.359375	0.386239	-0.381651	-0.019266	-31.280518	2.929688	7.843018
C:\Users\cware\Desktop\Steller20November\TagTesting20Nov2013\M4.DSG	11-1-2013	15:10:16	87855.000000	1757.100000	-0.015625	1.019531	-0.343750	0.388073	-0.380734	-0.022018	-28.762817	1.388550	3.601074
C:\Users\cware\Desktop\Steller20November\TagTesting20Nov2013\M4.DSG	11-1-2013	15:10:16	87856.000000	1757.120000	-0.039063	1.019531	-0.351563	0.388991	-0.378899	-0.027523	-28.503418	6.500244	4.119873
C:\Users\cware\Desktop\Steller20November\TagTesting20Nov2013\M4.DSG	11-1-2013	15:10:16	87857.000000	1757.140000	-0.042969	1.003906	-0.332031	0.390826	-0.377982	-0.030275	-27.175903	-3.051758	1.586914
C:\Users\cware\Desktop\Steller20November\TagTesting20Nov2013\M4.DSG	11-1-2013	15:10:16	87858.000000	1757.160000	-0.078125	0.996094	-0.296875	0.393578	-0.376147	-0.033945	-22.689819	-4.623413	2.578735
C:\Users\cware\Desktop\Steller20November\TagTesting20Nov2013\M4.DSG	11-1-2013	15:10:16	87859.000000	1757.180000	-0.089844	1.015625	-0.351563	0.391743	-0.375229	-0.036697	-19.195557	0.244141	0.518799
C:\Users\cware\Desktop\Steller20November\TagTesting20Nov2013\M4.DSG	11-1-2013	15:10:16	87860.000000	1757.200000	-0.121094	1.031250	-0.343750	0.392661	-0.375229	-0.040367	-14.907837	-12.359619	-2.700806
C:\Users\cware\Desktop\Steller20November\TagTesting20Nov2013\M4.DSG	11-1-2013	15:10:16	87861.000000	1757.220000	-0.175781	1.015625	-0.343750	0.394495	-0.376147	-0.041284	-8.148193	5.035400	-4.150391
C:\Users\cware\Desktop\Steller20November\TagTesting20Nov2013\M4.DSG	11-1-2013	15:10:16	87862.000000	1757.240000	-0.128906	1.027344	-0.332031	0.394495	-0.374312	-0.040367	-3.311157	3.219604	-3.265381
C:\Users\cware\Desktop\Steller20November\TagTesting20Nov2013\M4.DSG	11-1-2013	15:10:16	87863.000000	1757.260000	-0.152344	0.992188	-0.277344	0.394495	-0.374312	-0.038532	-3.417969	6.423950	-4.180908
C:\Users\cware\Desktop\Steller20November\TagTesting20Nov2013\M4.DSG	11-1-2013	15:10:16	87864.000000	1757.280000	-0.132813	1.003906	-0.269531	0.394495	-0.374312	-0.039450	2.090454	2.136230	-4.516602
C:\Users\cware\Desktop\Steller20November\TagTesting20Nov2013\M4.DSG	11-1-2013	15:10:16	87865.000000	1757.300000	-0.132813	0.941406	-0.265625	0.393578	-0.374312	-0.036697	2.670288	-2.395630	-8.636475
C:\Users\cware\Desktop\Steller20November\TagTesting20Nov2013\M4.DSG	11-1-2013	15:10:16	87866.000000	1757.320000	-0.113281	0.945313	-0.312500	0.394495	-0.376147	-0.036697	-2.578735	0.335693	-7.705688
C:\Users\cware\Desktop\Steller20November\TagTesting20Nov2013\M4.DSG	11-1-2013	15:10:16	87867.000000	1757.340000	-0.132813	0.980469	-0.304688	0.393578	-0.376147	-0.036697	3.540039	-6.576538	-8.071899
C:\Users\cware\Desktop\Steller20November\TagTesting20Nov2013\M4.DSG	11-1-2013	15:10:16	87868.000000	1757.360000	-0.121094	0.957031	-0.242188	0.393578	-0.377064	-0.034862	3.189087	-6.408691	-7.827759
C:\Users\cware\Desktop\Steller20November\TagTesting20Nov2013\M4.DSG	11-1-2013	15:10:16	87869.000000	1757.380000	-0.136719	0.937500	-0.261719	0.392661	-0.377064	-0.033028	1.556396	7.659912	-5.126953
C:\Users\cware\Desktop\Steller20November\TagTesting20Nov2013\M4.DSG	11-1-2013	15:10:16	87870.000000	1757.400000	-0.156250	0.976563	-0.312500	0.392661	-0.377064	-0.032110	1.861572	-5.569458	-6.011963
C:\Users\cware\Desktop\Steller20November\TagTesting20Nov2013\M4.DSG	11-1-2013	15:10:16	87871.000000	1757.420000	-0.179688	0.996094	-0.300781	0.391743	-0.377064	-0.029358	3.921509	3.417969	-6.820679
C:\Users\cware\Desktop\Steller20November\TagTesting20Nov2013\M4.DSG	11-1-2013	15:10:16	87872.000000	1757.440000	-0.179688	0.996094	-0.300781	0.389908	-0.377982	-0.028440	2.777100	4.302979	-7.919312
C:\Users\cware\Desktop\Steller20November\TagTesting20Nov2013\M4.DSG	11-1-2013	15:10:16	87873.000000	1757.460000	-0.179688	0.964844	-0.320313	0.390826	-0.378899	-0.025688	1.281738	4.730225	-6.912231
C:\Users\cware\Desktop\Steller20November\TagTesting20Nov2013\M4.DSG	11-1-2013	15:10:16	87874.000000	1757.480000	-0.140625	0.957031	-0.316406	0.390826	-0.379817	-0.024771	8.972168	-4.974365	-5.233765
C:\Users\cware\Desktop\Steller20November\TagTesting20Nov2013\M4.DSG	11-1-2013	15:10:16	87875.000000	1757.500000	-0.148438	0.968750	-0.269531	0.388991	-0.379817	-0.021101	7.705688	6.698608	-6.225586
C:\Users\cware\Desktop\Steller20November\TagTesting20Nov2013\M4.DSG	11-1-2013	15:10:16	87876.000000	1757.520000	-0.125000	0.960938	-0.339844	0.389908	-0.380734	-0.018349	8.956909	6.515503	-5.645752
C:\Users\cware\Desktop\Steller20November\TagTesting20Nov2013\M4.DSG	11-1-2013	15:10:16	87877.000000	1757.540000	-0.113281	0.960938	-0.316406	0.389908	-0.380734	-0.013761	16.754150	-4.745483	-7.522583
C:\Users\cware\Desktop\Steller20November\TagTesting20Nov2013\M4.DSG	11-1-2013	15:10:16	87878.000000	1757.560000	-0.109375	0.957031	-0.312500	0.389908	-0.380734	-0.010092	17.929077	-9.109497	-9.185791
C:\Users\cware\Desktop\Steller20November\TagTesting20Nov2013\M4.DSG	11-1-2013	15:10:16	87879.000000	1757.580000	-0.171875	0.957031	-0.394531	0.387156	-0.381651	-0.003670	14.953613	4.669189	-9.933472
C:\Users\cware\Desktop\Steller20November\TagTesting20Nov2013\M4.DSG	11-1-2013	15:10:16	87880.000000	1757.600000	-0.152344	0.980469	-0.386719	0.387156	-0.382569	-0.001835	17.517090	3.585815	-9.506226
C:\Users\cware\Desktop\Steller20November\TagTesting20Nov2013\M4.DSG	11-1-2013	15:10:16	87881.000000	1757.620000	-0.132813	0.980469	-0.359375	0.387156	-0.384404	0.005505	18.081665	-4.486084	-11.413574
C:\Users\cware\Desktop\Steller20November\TagTesting20Nov2013\M4.DSG	11-1-2013	15:10:16	87882.000000	1757.640000	-0.195313	0.941406	-0.347656	0.385321	-0.385321	0.008257	14.907837	8.758545	-8.529663
C:\Users\cware\Desktop\Steller20November\TagTesting20Nov2013\M4.DSG	11-1-2013	15:10:16	87883.000000	1757.660000	-0.152344	0.960938	-0.367188	0.385321	-0.385321	0.013761	17.120361	6.835938	-7.003784
C:\Users\cware\Desktop\Steller20November\TagTesting20Nov2013\M4.DSG	11-1-2013	15:10:16	87884.000000	1757.680000	-0.109375	1.007813	-0.382813	0.384404	-0.387156	0.016514	15.411377	4.409790	-6.378174
C:\Users\cware\Desktop\Steller20November\TagTesting20Nov2013\M4.DSG	11-1-2013	15:10:16	87885.000000	1757.700000	-0.140625	0.992188	-0.351563	0.385321	-0.387156	0.022936	14.068604	3.829956	-8.438110
C:\Users\cware\Desktop\Steller20November\TagTesting20Nov2013\M4.DSG	11-1-2013	15:10:16	87886.000000	1757.720000	-0.128906	0.945313	-0.406250	0.384404	-0.387156	0.026606	18.066406	7.339478	-7.690430
C:\Users\cware\Desktop\Steller20November\TagTesting20Nov2013\M4.DSG	11-1-2013	15:10:16	87887.000000	1757.740000	-0.093750	0.980469	-0.421875	0.383486	-0.387156	0.031193	19.943237	-1.098633	-8.804321
C:\Users\cware\Desktop\Steller20November\TagTesting20Nov2013\M4.DSG	11-1-2013	15:10:16	87888.000000	1757.760000	-0.148438	0.929688	-0.414063	0.383486	-0.388073	0.038532	21.072388	10.574341	-7.278442
C:\Users\cware\Desktop\Steller20November\TagTesting20Nov2013\M4.DSG	11-1-2013	15:10:16	87889.000000	1757.780000	-0.062500	0.925781	-0.386719	0.382569	-0.388073	0.042202	21.408081	3.799438	-10.513306
C:\Users\cware\Desktop\Steller20November\TagTesting20Nov2013\M4.DSG	11-1-2013	15:10:16	87890.000000	1757.800000	-0.093750	0.953125	-0.402344	0.380734	-0.388073	0.050459	21.026611	0.198364	-9.628296
C:\Users\cware\Desktop\Steller20November\TagTesting20Nov2013\M4.DSG	11-1-2013	15:10:16	87891.000000	1757.820000	-0.128906	0.960938	-0.437500	0.380734	-0.388991	0.053211	22.399902	11.413574	-8.316040
C:\Users\cware\Desktop\Steller20November\TagTesting20Nov2013\M4.DSG	11-1-2013	15:10:16	87892.000000	1757.840000	-0.109375	0.949219	-0.437500	0.379817	-0.388991	0.060550	19.927979	2.990723	-9.689331
C:\Users\cware\Desktop\Steller20November\TagTesting20Nov2013\M4.DSG	11-1-2013	15:10:16	87893.000000	1757.860000	-0.105469	0.972656	-0.445313	0.377982	-0.389908	0.064220	21.072388	6.881714	-10.253906
C:\Users\cware\Desktop\Steller20November\TagTesting20Nov2013\M4.DSG	11-1-2013	15:10:16	87894.000000	1757.880000	-0.109375	0.972656	-0.449219	0.376147	-0.390826	0.072477	20.446777	-4.776001	-14.312744
C:\Users\cware\Desktop\Steller20November\TagTesting20Nov2013\M4.DSG	11-1-2013	15:10:16	87895.000000	1757.900000	-0.113281	0.964844	-0.480469	0.375229	-0.390826	0.075229	20.156860	13.992310	-10.543823
C:\Users\cware\Desktop\Steller20November\TagTesting20Nov2013\M4.DSG	11-1-2013	15:10:16	87896.000000	1757.920000	-0.121094	0.968750	-0.476563	0.374312	-0.390826	0.083486	18.600464	4.104614	-9.902954
C:\Users\cware\Desktop\Steller20November\TagTesting20Nov2013\M4.DSG	11-1-2013	15:10:16	87897.000000	1757.940000	-0.101563	0.945313	-0.484375	0.372477	-0.389908	0.087156	21.392822	-6.072998	-11.077881
C:\Users\cware\Desktop\Steller20November\TagTesting20Nov2013\M4.DSG	11-1-2013	15:10:16	87898.000000	1757.960000	-0.113281	0.964844	-0.503906	0.370642	-0.391743	0.096330	21.621704	14.251709	-10.086060
C:\Users\cware\Desktop\Steller20November\TagTesting20Nov2013\M4.DSG	11-1-2013	15:10:16	87899.000000	1757.980000	-0.085938	0.949219	-0.519531	0.370642	-0.390826	0.100000	23.498535	12.222290	-10.803223
C:\Users\cware\Desktop\Steller20November\TagTesting20Nov2013\M4.DSG	11-1-2013	15:10:16	87900.000000	1758.000000	-0.085938	0.949219	-0.519531	0.369725	-0.391743	0.104587	24.612427	5.325317	-12.268066
C:\Users\cware\Desktop\Steller20November\TagTesting20Nov2013\M4.DSG	11-1-2013	15:10:16	87901.000000	1758.020000	-0.074219	0.843750	-0.542969	0.367890	-0.390826	0.113761	19.851685	8.697510	-12.359619
C:\Users\cware\Desktop\Steller20November\TagTesting20Nov2013\M4.DSG	11-1-2013	15:10:16	87902.000000	1758.040000	-0.031250	0.851563	-0.542969	0.366972	-0.390826	0.118349	21.408081	-1.068115	-12.847900
C:\Users\cware\Desktop\Steller20November\TagTesting20Nov2013\M4.DSG	11-1-2013	15:10:16	87903.000000	1758.060000	-0.066406	0.875000	-0.515625	0.364220	-0.390826	0.124771	24.459839	0.122070	-12.313843
C:\Users\cware\Desktop\Steller20November\TagTesting20Nov2013\M4.DSG	11-1-2013	15:10:16	87904.000000	1758.080000	-0.070313	0.929688	-0.554688	0.364220	-0.390826	0.129358	27.832031	-2.182007	-13.122559
C:\Users\cware\Desktop\Steller20November\TagTesting20Nov2013\M4.DSG	11-1-2013	15:10:16	87905.000000	1758.100000	-0.031250	0.953125	-0.539063	0.361468	-0.390826	0.136697	23.056030	-4.058838	-15.609741
C:\Users\cware\Desktop\Steller20November\TagTesting20Nov2013\M4.DSG	11-1-2013	15:10:16	87906.000000	1758.120000	-0.074219	0.914063	-0.542969	0.358716	-0.390826	0.141284	20.019531	0.000000	-14.068604
C:\Users\cware\Desktop\Steller20November\TagTesting20Nov2013\M4.DSG	11-1-2013	15:10:16	87907.000000	1758.140000	-0.074219	0.859375	-0.566406	0.356881	-0.389908	0.148624	19.485474	-3.982544	-12.817383
C:\Users\cware\Desktop\Steller20November\TagTesting20Nov2013\M4.DSG	11-1-2013	15:10:16	87908.000000	1758.160000	-0.062500	0.835938	-0.574219	0.355963	-0.388991	0.151376	18.280029	-2.487183	-12.298584
C:\Users\cware\Desktop\Steller20November\TagTesting20Nov2013\M4.DSG	11-1-2013	15:10:16	87909.000000	1758.180000	-0.046875	0.847656	-0.542969	0.354128	-0.389908	0.156881	10.360718	-4.608154	-11.123657
C:\Users\cware\Desktop\Steller20November\TagTesting20Nov2013\M4.DSG	11-1-2013	15:10:16	87910.000000	1758.200000	-0.082031	0.835938	-0.535156	0.353211	-0.389908	0.159633	6.988525	-2.578735	-10.116577
C:\Users\cware\Desktop\Steller20November\TagTesting20Nov2013\M4.DSG	11-1-2013	15:10:16	87911.000000	1758.220000	-0.039063	0.843750	-0.523438	0.352294	-0.388991	0.164220	4.547119	-9.582520	-9.643555
C:\Users\cware\Desktop\Steller20November\TagTesting20Nov2013\M4.DSG	11-1-2013	15:10:16	87912.000000	1758.240000	-0.066406	0.855469	-0.562500	0.352294	-0.389908	0.165138	8.331299	-9.033203	-7.705688
C:\Users\cware\Desktop\Steller20November\TagTesting20Nov2013\M4.DSG	11-1-2013	15:10:16	87913.000000	1758.260000	-0.093750	0.875000	-0.625000	0.351376	-0.389908	0.167890	6.225586	-8.041382	-8.102417
C:\Users\cware\Desktop\Steller20November\TagTesting20Nov2013\M4.DSG	11-1-2013	15:10:16	87914.000000	1758.280000	-0.097656	0.847656	-0.562500	0.351376	-0.388991	0.168807	2.471924	1.098633	-6.774902
C:\Users\cware\Desktop\Steller20November\TagTesting20Nov2013\M4.DSG	11-1-2013	15:10:16	87915.000000	1758.300000	-0.019531	0.828125	-0.527344	0.352294	-0.388991	0.171560	2.212524	-5.737305	-6.622314
C:\Users\cware\Desktop\Steller20November\TagTesting20Nov2013\M4.DSG	11-1-2013	15:10:16	87916.000000	1758.320000	-0.050781	0.843750	-0.574219	0.350459	-0.388991	0.172477	-0.457764	-9.597778	-6.698608
C:\Users\cware\Desktop\Steller20November\TagTesting20Nov2013\M4.DSG	11-1-2013	15:10:16	87917.000000	1758.340000	-0.093750	0.835938	-0.578125	0.350459	-0.388991	0.174312	-2.151489	0.000000	-4.653931
C:\Users\cware\Desktop\Steller20November\TagTesting20Nov2013\M4.DSG	11-1-2013	15:10:16	87918.000000	1758.360000	-0.054688	0.855469	-0.574219	0.350459	-0.388073	0.173394	-0.885010	-6.179810	-6.576538
C:\Users\cware\Desktop\Steller20November\TagTesting20Nov2013\M4.DSG	11-1-2013	15:10:16	87919.000000	1758.380000	-0.082031	0.859375	-0.625000	0.350459	-0.388073	0.176147	-1.571655	-4.959106	-4.898071
C:\Users\cware\Desktop\Steller20November\TagTesting20Nov2013\M4.DSG	11-1-2013	15:10:16	87920.000000	1758.400000	-0.082031	0.871094	-0.625000	0.349541	-0.388073	0.176147	-0.961304	-2.700806	-4.608154
C:\Users\cware\Desktop\Steller20November\TagTesting20Nov2013\M4.DSG	11-1-2013	15:10:16	87921.000000	1758.420000	-0.046875	0.851563	-0.562500	0.349541	-0.388073	0.177064	2.044678	-3.234863	-1.937866
C:\Users\cware\Desktop\Steller20November\TagTesting20Nov2013\M4.DSG	11-1-2013	15:10:16	87922.000000	1758.440000	-0.097656	0.804688	-0.585938	0.350459	-0.387156	0.177982	-2.502441	-12.939453	-3.417969
C:\Users\cware\Desktop\Steller20November\TagTesting20Nov2013\M4.DSG	11-1-2013	15:10:16	87923.000000	1758.460000	-0.082031	0.808594	-0.601563	0.350459	-0.388073	0.177064	-7.278442	-0.671387	-0.518799
C:\Users\cware\Desktop\Steller20November\TagTesting20Nov2013\M4.DSG	11-1-2013	15:10:16	87924.000000	1758.480000	-0.113281	0.847656	-0.617188	0.351376	-0.387156	0.177064	-8.163452	-1.525879	0.152588
C:\Users\cware\Desktop\Steller20November\TagTesting20Nov2013\M4.DSG	11-1-2013	15:10:16	87925.000000	1758.500000	-0.082031	0.835938	-0.609375	0.351376	-0.387156	0.177064	-8.697510	-9.902954	-2.059937
C:\Users\cware\Desktop\Steller20November\TagTesting20Nov2013\M4.DSG	11-1-2013	15:10:16	87926.000000	1758.520000	-0.070313	0.816406	-0.597656	0.353211	-0.387156	0.175229	-11.306763	-11.001587	0.930786
C:\Users\cware\Desktop\Steller20November\TagTesting20Nov2013\M4.DSG	11-1-2013	15:10:16	87927.000000	1758.540000	-0.078125	0.832031	-0.621094	0.354128	-0.387156	0.175229	-12.985229	-11.886597	2.243042
C:\Users\cware\Desktop\Steller20November\TagTesting20Nov2013\M4.DSG	11-1-2013	15:10:16	87928.000000	1758.560000	-0.042969	0.894531	-0.648438	0.355963	-0.388073	0.171560	-16.921997	-7.568359	3.753662
C:\Users\cware\Desktop\Steller20November\TagTesting20Nov2013\M4.DSG	11-1-2013	15:10:16	87929.000000	1758.580000	-0.011719	0.867188	-0.695313	0.357798	-0.387156	0.170642	-18.005371	-16.342163	0.564575
C:\Users\cware\Desktop\Steller20November\TagTesting20Nov2013\M4.DSG	11-1-2013	15:10:16	87930.000000	1758.600000	-0.019531	0.832031	-0.722656	0.359633	-0.388991	0.165138	-21.850586	-40.496826	-2.914429
C:\Users\cware\Desktop\Steller20November\TagTesting20Nov2013\M4.DSG	11-1-2013	15:10:16	87931.000000	1758.620000	-0.160156	0.851563	-0.710938	0.359633	-0.388991	0.161468	-20.660400	-34.606934	-1.220703
C:\Users\cware\Desktop\Steller20November\TagTesting20Nov2013\M4.DSG	11-1-2013	15:10:16	87932.000000	1758.640000	-0.210938	0.898438	-0.628906	0.362385	-0.389908	0.155963	-20.584106	-28.640747	-3.189087
C:\Users\cware\Desktop\Steller20November\TagTesting20Nov2013\M4.DSG	11-1-2013	15:10:16	87933.000000	1758.660000	-0.195313	0.894531	-0.531250	0.362385	-0.389908	0.153211	-17.120361	-22.125244	-5.767822
C:\Users\cware\Desktop\Steller20November\TagTesting20Nov2013\M4.DSG	11-1-2013	15:10:16	87934.000000	1758.680000	-0.128906	0.875000	-0.566406	0.363303	-0.390826	0.148624	-17.776489	-22.247314	-7.369995
C:\Users\cware\Desktop\Steller20November\TagTesting20Nov2013\M4.DSG	11-1-2013	15:10:16	87935.000000	1758.700000	-0.066406	0.871094	-0.644531	0.362385	-0.391743	0.145872	-15.274048	-24.703979	-7.492065
C:\Users\cware\Desktop\Steller20November\TagTesting20Nov2013\M4.DSG	11-1-2013	15:10:16	87936.000000	1758.720000	-0.113281	0.839844	-0.699219	0.362385	-0.391743	0.142202	-10.345459	-9.963989	-4.821777
C:\Users\cware\Desktop\Steller20November\TagTesting20Nov2013\M4.DSG	11-1-2013	15:10:16	87937.000000	1758.740000	-0.031250	0.843750	-0.687500	0.362385	-0.391743	0.142202	-13.626099	-1.281738	-4.577637
C:\Users\cware\Desktop\Steller20November\TagTesting20Nov2013\M4.DSG	11-1-2013	15:10:16	87938.000000	1758.760000	-0.031250	0.832031	-0.667969	0.361468	-0.392661	0.140367	-12.786865	7.125854	-3.829956
C:\Users\cware\Desktop\Steller20November\TagTesting20Nov2013\M4.DSG	11-1-2013	15:10:16	87939.000000	1758.780000	0.027344	0.855469	-0.640625	0.361468	-0.392661	0.138532	-11.947632	13.671875	0.396729
C:\Users\cware\Desktop\Steller20November\TagTesting20Nov2013\M4.DSG	11-1-2013	15:10:16	87940.000000	1758.800000	0.085938	0.875000	-0.671875	0.363303	-0.390826	0.137615	-14.648438	0.091553	-1.190186
C:\Users\cware\Desktop\Steller20November\TagTesting20Nov2013\M4.DSG	11-1-2013	15:10:16	87941.000000	1758.820000	0.105469	0.875000	-0.695313	0.363303	-0.391743	0.135780	-11.993408	12.390137	-1.998901
C:\Users\cware\Desktop\Steller20November\TagTesting20Nov2013\M4.DSG	11-1-2013	15:10:16	87942.000000	1758.840000	0.082031	0.847656	-0.707031	0.362385	-0.390826	0.136697	-15.396118	6.759644	-4.531860
C:\Users\cware\Desktop\Steller20November\TagTesting20Nov2013\M4.DSG	11-1-2013	15:10:16	87943.000000	1758.860000	0.097656	0.832031	-0.691406	0.363303	-0.391743	0.133945	-14.038086	6.011963	-5.432129
C:\Users\cware\Desktop\Steller20November\TagTesting20Nov2013\M4.DSG	11-1-2013	15:10:16	87944.000000	1758.880000	0.148438	0.843750	-0.679688	0.362385	-0.390826	0.133028	-17.730713	4.394531	-4.562378
C:\Users\cware\Desktop\Steller20November\TagTesting20Nov2013\M4.DSG	11-1-2013	15:10:16	87945.000000	1758.900000	0.062500	0.875000	-0.683594	0.363303	-0.391743	0.130275	-20.980835	2.502441	-4.180908
C:\Users\cware\Desktop\Steller20November\TagTesting20Nov2013\M4.DSG	11-1-2013	15:10:16	87946.000000	1758.920000	0.132813	0.871094	-0.640625	0.363303	-0.391743	0.127523	-24.307251	-5.035400	-1.876831
C:\Users\cware\Desktop\Steller20November\TagTesting20Nov2013\M4.DSG	11-1-2013	15:10:16	87947.000000	1758.940000	0.078125	0.878906	-0.648438	0.364220	-0.390826	0.122936	-25.787354	2.624512	-0.625610
C:\Users\cware\Desktop\Steller20November\TagTesting20Nov2013\M4.DSG	11-1-2013	15:10:16	87948.000000	1758.960000	0.093750	0.906250	-0.640625	0.365138	-0.390826	0.120183	-24.841309	-1.388550	0.122070
C:\Users\cware\Desktop\Steller20November\TagTesting20Nov2013\M4.DSG	11-1-2013	15:10:16	87949.000000	1758.980000	0.054688	0.933594	-0.644531	0.365138	-0.391743	0.114679	-24.353027	-5.859375	-0.854492
C:\Users\cware\Desktop\Steller20November\TagTesting20Nov2013\M4.DSG	11-1-2013	15:10:16	87950.000000	1759.000000	0.046875	0.910156	-0.613281	0.366055	-0.391743	0.112844	-23.696899	1.403809	-0.564575
C:\Users\cware\Desktop\Steller20November\TagTesting20Nov2013\M4.DSG	11-1-2013	15:10:16	87951.000000	1759.020000	0.039063	0.933594	-0.621094	0.366972	-0.391743	0.108257	-22.491455	-2.395630	-0.839233
C:\Users\cware\Desktop\Steller20November\TagTesting20Nov2013\M4.DSG	11-1-2013	15:10:16	87952.000000	1759.040000	0.003906	0.964844	-0.582031	0.367890	-0.391743	0.105505	-24.032593	-9.292603	-1.464844
C:\Users\cware\Desktop\Steller20November\TagTesting20Nov2013\M4.DSG	11-1-2013	15:10:16	87953.000000	1759.060000	-0.054688	0.941406	-0.574219	0.367890	-0.391743	0.100917	-21.530151	-0.595093	1.266479
C:\Users\cware\Desktop\Steller20November\TagTesting20Nov2013\M4.DSG	11-1-2013	15:10:16	87954.000000	1759.080000	-0.054688	0.941406	-0.574219	0.368807	-0.390826	0.100000	-21.896362	-4.653931	1.022339
C:\Users\cware\Desktop\Steller20November\TagTesting20Nov2013\M4.DSG	11-1-2013	15:10:16	87955.000000	1759.100000	-0.066406	0.949219	-0.542969	0.370642	-0.392661	0.094495	-25.451660	-1.251221	0.045776
C:\Users\cware\Desktop\Steller20November\TagTesting20Nov2013\M4.DSG	11-1-2013	15:10:16	87956.000000	1759.120000	-0.042969	0.949219	-0.546875	0.370642	-0.390826	0.090826	-22.872925	-12.237549	0.000000
C:\Users\cware\Desktop\Steller20November\TagTesting20Nov2013\M4.DSG	11-1-2013	15:10:16	87957.000000	1759.140000	-0.089844	0.964844	-0.515625	0.371560	-0.390826	0.087156	-21.301270	-5.676270	-2.670288
C:\Users\cware\Desktop\Steller20November\TagTesting20Nov2013\M4.DSG	11-1-2013	15:10:16	87958.000000	1759.160000	-0.062500	0.964844	-0.511719	0.371560	-0.390826	0.086239	-16.723633	-12.786865	-4.684448
C:\Users\cware\Desktop\Steller20November\TagTesting20Nov2013\M4.DSG	11-1-2013	15:10:16	87959.000000	1759.180000	-0.144531	0.937500	-0.546875	0.371560	-0.391743	0.083486	-13.076782	5.737305	-3.723145
C:\Users\cware\Desktop\Steller20November\TagTesting20Nov2013\M4.DSG	11-1-2013	15:10:16	87960.000000	1759.200000	-0.058594	0.960938	-0.484375	0.371560	-0.391743	0.083486	-13.305664	-2.227783	-6.332397
C:\Users\cware\Desktop\Steller20November\TagTesting20Nov2013\M4.DSG	11-1-2013	15:10:16	87961.000000	1759.220000	-0.109375	0.964844	-0.500000	0.371560	-0.391743	0.083486	-7.843018	3.067017	-4.989624
C:\Users\cware\Desktop\Steller20November\TagTesting20Nov2013\M4.DSG	11-1-2013	15:10:16	87962.000000	1759.240000	-0.031250	0.937500	-0.488281	0.370642	-0.391743	0.082569	-11.962891	-6.835938	-11.322021
C:\Users\cware\Desktop\Steller20November\TagTesting20Nov2013\M4.DSG	11-1-2013	15:10:16	87963.000000	1759.260000	-0.105469	0.917969	-0.511719	0.369725	-0.392661	0.082569	-3.646851	-8.819580	-10.131836
C:\Users\cware\Desktop\Steller20November\TagTesting20Nov2013\M4.DSG	11-1-2013	15:10:16	87964.000000	1759.280000	-0.148438	0.917969	-0.496094	0.367890	-0.393578	0.082569	-5.187988	3.814697	-10.391235
C:\Users\cware\Desktop\Steller20November\TagTesting20Nov2013\M4.DSG	11-1-2013	15:10:16	87965.000000	1759.300000	-0.125000	0.921875	-0.480469	0.366972	-0.393578	0.082569	-5.493164	5.249023	-7.583618
C:\Users\cware\Desktop\Steller20November\TagTesting20Nov2013\M4.DSG	11-1-2013	15:10:16	87966.000000	1759.320000	-0.085938	0.925781	-0.503906	0.366972	-0.392661	0.083486	0.488281	-4.440308	-10.910034
C:\Users\cware\Desktop\Steller20November\TagTesting20Nov2013\M4.DSG	11-1-2013	15:10:16	87967.000000	1759.340000	-0.144531	0.957031	-0.539063	0.365138	-0.394495	0.087156	-1.190186	-1.144409	-8.224487
C:\Users\cware\Desktop\Steller20November\TagTesting20Nov2013\M4.DSG	11-1-2013	15:10:16	87968.000000	1759.360000	-0.093750	0.960938	-0.476563	0.364220	-0.394495	0.087156	-1.754761	0.793457	-7.171631
C:\Users\cware\Desktop\Steller20November\TagTesting20Nov2013\M4.DSG	11-1-2013	15:10:16	87969.000000	1759.380000	-0.101563	0.925781	-0.511719	0.364220	-0.394495	0.088073	1.571655	10.345459	-6.942749
C:\Users\cware\Desktop\Steller20November\TagTesting20Nov2013\M4.DSG	11-1-2013	15:10:16	87970.000000	1759.400000	-0.027344	0.910156	-0.484375	0.363303	-0.394495	0.089908	5.828857	-4.440308	-10.040283
C:\Users\cware\Desktop\Steller20November\TagTesting20Nov2013\M4.DSG	11-1-2013	15:10:16	87971.000000	1759.420000	-0.101563	0.960938	-0.511719	0.363303	-0.394495	0.091743	3.738403	-9.597778	-9.552002
C:\Users\cware\Desktop\Steller20November\TagTesting20Nov2013\M4.DSG	11-1-2013	15:10:16	87972.000000	1759.440000	-0.152344	0.957031	-0.550781	0.362385	-0.394495	0.096330	5.294800	-1.739502	-8.865356
C:\Users\cware\Desktop\Steller20November\TagTesting20Nov2013\M4.DSG	11-1-2013	15:10:16	87973.000000	1759.460000	-0.054688	0.886719	-0.488281	0.361468	-0.394495	0.096330	9.475708	-2.746582	-9.109497
C:\Users\cware\Desktop\Steller20November\TagTesting20Nov2013\M4.DSG	11-1-2013	15:10:16	87974.000000	1759.480000	-0.152344	0.906250	-0.519531	0.360550	-0.394495	0.098165	7.858276	-0.823975	-7.614136
C:\Users\cware\Desktop\Steller20November\TagTesting20Nov2013\M4.DSG	11-1-2013	15:10:16	87975.000000	1759.500000	-0.105469	0.921875	-0.554688	0.358716	-0.395413	0.100917	7.934570	1.571655	-6.576538
C:\Users\cware\Desktop\Steller20November\TagTesting20Nov2013\M4.DSG	11-1-2013	15:10:16	87976.000000	1759.520000	-0.117188	0.937500	-0.503906	0.358716	-0.395413	0.102752	12.374878	-9.567261	-8.682251
C:\Users\cware\Desktop\Steller20November\TagTesting20Nov2013\M4.DSG	11-1-2013	15:10:16	87977.000000	1759.540000	-0.117188	0.910156	-0.503906	0.357798	-0.396330	0.106422	11.291504	-0.656128	-9.368896
C:\Users\cware\Desktop\Steller20November\TagTesting20Nov2013\M4.DSG	11-1-2013	15:10:16	87978.000000	1759.560000	-0.078125	0.875000	-0.519531	0.356881	-0.395413	0.108257	10.955811	13.885498	-8.026123
C:\Users\cware\Desktop\Steller20November\TagTesting20Nov2013\M4.DSG	11-1-2013	15:10:16	87979.000000	1759.580000	-0.074219	0.945313	-0.503906	0.355963	-0.394495	0.113761	12.237549	8.895874	-7.675171
C:\Users\cware\Desktop\Steller20November\TagTesting20Nov2013\M4.DSG	11-1-2013	15:10:16	87980.000000	1759.600000	-0.078125	0.972656	-0.570313	0.355046	-0.394495	0.116514	7.553101	-0.442505	-9.735107
C:\Users\cware\Desktop\Steller20November\TagTesting20Nov2013\M4.DSG	11-1-2013	15:10:16	87981.000000	1759.620000	-0.085938	0.941406	-0.550781	0.354128	-0.394495	0.120183	15.121460	4.302979	-7.507324
C:\Users\cware\Desktop\Steller20November\TagTesting20Nov2013\M4.DSG	11-1-2013	15:10:16	87982.000000	1759.640000	-0.042969	0.910156	-0.519531	0.354128	-0.394495	0.123853	11.871338	-3.723145	-10.360718
C:\Users\cware\Desktop\Steller20November\TagTesting20Nov2013\M4.DSG	11-1-2013	15:10:16	87983.000000	1759.660000	-0.093750	0.921875	-0.550781	0.352294	-0.394495	0.128440	9.750366	-0.183105	-10.971069
C:\Users\cware\Desktop\Steller20November\TagTesting20Nov2013\M4.DSG	11-1-2013	15:10:16	87984.000000	1759.680000	-0.101563	0.941406	-0.582031	0.350459	-0.394495	0.131193	9.536743	0.579834	-9.307861
C:\Users\cware\Desktop\Steller20November\TagTesting20Nov2013\M4.DSG	11-1-2013	15:10:16	87985.000000	1759.700000	-0.089844	0.941406	-0.562500	0.349541	-0.393578	0.135780	13.320923	0.198364	-7.095337
C:\Users\cware\Desktop\Steller20November\TagTesting20Nov2013\M4.DSG	11-1-2013	15:10:16	87986.000000	1759.720000	-0.070313	0.902344	-0.519531	0.350459	-0.394495	0.136697	10.284424	3.921509	-9.201050
C:\Users\cware\Desktop\Steller20November\TagTesting20Nov2013\M4.DSG	11-1-2013	15:10:16	87987.000000	1759.740000	-0.078125	0.871094	-0.593750	0.347706	-0.392661	0.142202	12.207031	3.143311	-7.644653
C:\Users\cware\Desktop\Steller20November\TagTesting20Nov2013\M4.DSG	11-1-2013	15:10:16	87988.000000	1759.760000	-0.023438	0.855469	-0.617188	0.347706	-0.393578	0.145872	15.090942	-2.365112	-7.995605
C:\Users\cware\Desktop\Steller20November\TagTesting20Nov2013\M4.DSG	11-1-2013	15:10:16	87989.000000	1759.780000	-0.070313	0.871094	-0.621094	0.345872	-0.392661	0.151376	15.274048	1.998901	-8.453369
C:\Users\cware\Desktop\Steller20November\TagTesting20Nov2013\M4.DSG	11-1-2013	15:10:16	87990.000000	1759.800000	-0.031250	0.847656	-0.570313	0.344954	-0.394495	0.154128	12.084961	7.644653	-9.201050
C:\Users\cware\Desktop\Steller20November\TagTesting20Nov2013\M4.DSG	11-1-2013	15:10:16	87991.000000	1759.820000	0.007813	0.832031	-0.593750	0.344037	-0.391743	0.159633	15.686035	-3.982544	-10.391235
C:\Users\cware\Desktop\Steller20November\TagTesting20Nov2013\M4.DSG	11-1-2013	15:10:16	87992.000000	1759.840000	-0.054688	0.847656	-0.628906	0.343119	-0.392661	0.163303	12.847900	-0.442505	-10.894775
C:\Users\cware\Desktop\Steller20November\TagTesting20Nov2013\M4.DSG	11-1-2013	15:10:16	87993.000000	1759.860000	-0.062500	0.894531	-0.574219	0.342202	-0.391743	0.167890	7.293701	-3.692627	-12.268066
C:\Users\cware\Desktop\Steller20November\TagTesting20Nov2013\M4.DSG	11-1-2013	15:10:16	87994.000000	1759.880000	-0.050781	0.882813	-0.601563	0.340367	-0.390826	0.169725	12.222290	-1.403809	-10.635376
C:\Users\cware\Desktop\Steller20November\TagTesting20Nov2013\M4.DSG	11-1-2013	15:10:16	87995.000000	1759.900000	-0.039063	0.851563	-0.621094	0.340367	-0.391743	0.175229	17.700195	-6.973267	-12.207031
C:\Users\cware\Desktop\Steller20November\TagTesting20Nov2013\M4.DSG	11-1-2013	15:10:16	87996.000000	1759.920000	-0.066406	0.847656	-0.648438	0.337615	-0.390826	0.177064	15.304565	-4.898071	-14.083862
C:\Users\cware\Desktop\Steller20November\TagTesting20Nov2013\M4.DSG	11-1-2013	15:10:16	87997.000000	1759.940000	-0.019531	0.832031	-0.613281	0.336697	-0.391743	0.181651	10.238647	-3.311157	-12.542725
C:\Users\cware\Desktop\Steller20November\TagTesting20Nov2013\M4.DSG	11-1-2013	15:10:16	87998.000000	1759.960000	-0.035156	0.812500	-0.546875	0.334862	-0.389908	0.182569	5.081177	-12.634277	-11.306763
C:\Users\cware\Desktop\Steller20November\TagTesting20Nov2013\M4.DSG	11-1-2013	15:10:16	87999.000000	1759.980000	-0.058594	0.835938	-0.601563	0.334862	-0.390826	0.184404	5.569458	-10.726929	-9.826660
C:\Users\cware\Desktop\Steller20November\TagTesting20Nov2013\M4.DSG	11-1-2013	15:10:16	88000.000000	1760.000000	-0.035156	0.835938	-0.605469	0.333028	-0.390826	0.187156	2.471924	-2.853394	-7.614136
C:\Users\cware\Desktop\Steller20November\TagTesting20Nov2013\M4.DSG	11-1-2013	15:10:16	88001.000000	1760.020000	-0.035156	0.832031	-0.601563	0.333945	-0.389908	0.188991	-1.541138	1.281738	-7.202148
C:\Users\cware\Desktop\Steller20November\TagTesting20Nov2013\M4.DSG	11-1-2013	15:10:16	88002.000000	1760.040000	-0.046875	0.855469	-0.632813	0.332110	-0.389908	0.188991	-1.251221	-4.043579	-8.255005
C:\Users\cware\Desktop\Steller20November\TagTesting20Nov2013\M4.DSG	11-1-2013	15:10:16	88003.000000	1760.060000	-0.027344	0.835938	-0.609375	0.332110	-0.389908	0.190826	0.183105	-6.988525	-8.361816
C:\Users\cware\Desktop\Steller20November\TagTesting20Nov2013\M4.DSG	11-1-2013	15:10:16	88004.000000	1760.080000	-0.046875	0.812500	-0.632813	0.332110	-0.390826	0.191743	-1.449585	1.724243	-3.982544
C:\Users\cware\Desktop\Steller20November\TagTesting20Nov2013\M4.DSG	11-1-2013	15:10:16	88005.000000	1760.100000	-0.082031	0.785156	-0.640625	0.332110	-0.389908	0.191743	-7.141113	-4.425049	-3.952026
C:\Users\cware\Desktop\Steller20November\TagTesting20Nov2013\M4.DSG	11-1-2013	15:10:16	88006.000000	1760.120000	-0.027344	0.843750	-0.636719	0.332110	-0.389908	0.190826	-4.714966	-0.030518	-1.007080
C:\Users\cware\Desktop\Steller20November\TagTesting20Nov2013\M4.DSG	11-1-2013	15:10:16	88007.000000	1760.140000	-0.035156	0.828125	-0.574219	0.332110	-0.389908	0.190826	-4.745483	-2.960205	-4.165649
C:\Users\cware\Desktop\Steller20November\TagTesting20Nov2013\M4.DSG	11-1-2013	15:10:16	88008.000000	1760.160000	-0.035156	0.828125	-0.574219	0.332110	-0.389908	0.190826	-5.950928	2.243042	-3.448486
C:\Users\cware\Desktop\Steller20November\TagTesting20Nov2013\M4.DSG	11-1-2013	15:10:16	88009.000000	1760.180000	-0.019531	0.816406	-0.617188	0.333028	-0.390826	0.189908	-11.276245	-3.646851	-2.197266
C:\Users\cware\Desktop\Steller20November\TagTesting20Nov2013\M4.DSG	11-1-2013	15:10:16	88010.000000	1760.200000	-0.054688	0.835938	-0.628906	0.333945	-0.391743	0.188991	-11.947632	-5.691528	-2.044678
C:\Users\cware\Desktop\Steller20November\TagTesting20Nov2013\M4.DSG	11-1-2013	15:10:16	88011.000000	1760.220000	-0.078125	0.843750	-0.644531	0.333945	-0.391743	0.188073	-7.446289	-6.912231	0.671387
C:\Users\cware\Desktop\Steller20November\TagTesting20Nov2013\M4.DSG	11-1-2013	15:10:16	88012.000000	1760.240000	-0.101563	0.839844	-0.644531	0.333028	-0.391743	0.188073	-10.406494	0.732422	2.914429
C:\Users\cware\Desktop\Steller20November\TagTesting20Nov2013\M4.DSG	11-1-2013	15:10:16	88013.000000	1760.260000	-0.082031	0.781250	-0.625000	0.335780	-0.389908	0.181651	-17.257690	-6.912231	3.479004
C:\Users\cware\Desktop\Steller20November\TagTesting20Nov2013\M4.DSG	11-1-2013	15:10:16	88014.000000	1760.280000	-0.074219	0.839844	-0.664063	0.336697	-0.389908	0.185321	-18.753052	-1.663208	4.943848
[truncated: 19,526 more rows]
