# Supplementary material for: Averaged Propulsive Body Acceleration (APBA) Can Be Calculated from Biologging Tags That Incorporate Gyroscopes and Accelerometers to Estimate Swimming Speed, Hydrodynamic Drag and Energy Expenditure for Steller Sea Lions
Source: PLoS One. 2016 Jun 10;11(6):e0157326. doi: 10.1371/journal.pone.0157326 (PMC4902303; doi:10.1371/journal.pone.0157326)
Supplement: S3 Data — Same components as S2. (ZIP) [file pone.0157326.s003.zip › HazyNov_20/My4_PTMP_20_11_13.csv]

FileName	FileDate	FileTime	Sample	Time from Start (s)	Pressure	Temperature
C:\Users\cware\Desktop\Steller20November\TagTesting20Nov2013\M4.DSG	11-1-2013	15:10:16	21512.000000	2151.200000	49505.663028	20.000000
C:\Users\cware\Desktop\Steller20November\TagTesting20Nov2013\M4.DSG	11-1-2013	15:10:16	21513.000000	2151.300000	49505.413780	20.000000
C:\Users\cware\Desktop\Steller20November\TagTesting20Nov2013\M4.DSG	11-1-2013	15:10:16	21514.000000	2151.400000	49502.900040	20.000000
C:\Users\cware\Desktop\Steller20November\TagTesting20Nov2013\M4.DSG	11-1-2013	15:10:16	21515.000000	2151.500000	49503.970944	20.000000
C:\Users\cware\Desktop\Steller20November\TagTesting20Nov2013\M4.DSG	11-1-2013	15:10:16	21516.000000	2151.600000	49506.286215	20.000000
C:\Users\cware\Desktop\Steller20November\TagTesting20Nov2013\M4.DSG	11-1-2013	15:10:16	21517.000000	2151.700000	49504.469549	20.000000
C:\Users\cware\Desktop\Steller20November\TagTesting20Nov2013\M4.DSG	11-1-2013	15:10:16	21518.000000	2151.800000	49504.445318	20.000000
C:\Users\cware\Desktop\Steller20November\TagTesting20Nov2013\M4.DSG	11-1-2013	15:10:16	21519.000000	2151.900000	49509.249278	20.000000
C:\Users\cware\Desktop\Steller20November\TagTesting20Nov2013\M4.DSG	11-1-2013	15:10:16	21520.000000	2152.000000	49506.686169	20.000000
C:\Users\cware\Desktop\Steller20November\TagTesting20Nov2013\M4.DSG	11-1-2013	15:10:16	21521.000000	2152.100000	49535.708997	20.000000
C:\Users\cware\Desktop\Steller20November\TagTesting20Nov2013\M4.DSG	11-1-2013	15:10:16	21522.000000	2152.200000	49569.461299	20.000000
C:\Users\cware\Desktop\Steller20November\TagTesting20Nov2013\M4.DSG	11-1-2013	15:10:16	21523.000000	2152.300000	49602.815633	20.000000
C:\Users\cware\Desktop\Steller20November\TagTesting20Nov2013\M4.DSG	11-1-2013	15:10:16	21524.000000	2152.400000	49632.112363	20.000000
C:\Users\cware\Desktop\Steller20November\TagTesting20Nov2013\M4.DSG	11-1-2013	15:10:16	21525.000000	2152.500000	49649.760272	20.000000
C:\Users\cware\Desktop\Steller20November\TagTesting20Nov2013\M4.DSG	11-1-2013	15:10:16	21526.000000	2152.600000	49660.463452	20.000000
C:\Users\cware\Desktop\Steller20November\TagTesting20Nov2013\M4.DSG	11-1-2013	15:10:16	21527.000000	2152.700000	49669.499113	20.000000
C:\Users\cware\Desktop\Steller20November\TagTesting20Nov2013\M4.DSG	11-1-2013	15:10:16	21528.000000	2152.800000	49663.027496	20.000000
C:\Users\cware\Desktop\Steller20November\TagTesting20Nov2013\M4.DSG	11-1-2013	15:10:16	21529.000000	2152.900000	49655.908960	20.000000
C:\Users\cware\Desktop\Steller20November\TagTesting20Nov2013\M4.DSG	11-1-2013	15:10:16	21530.000000	2153.000000	49665.242974	20.000000
C:\Users\cware\Desktop\Steller20November\TagTesting20Nov2013\M4.DSG	11-1-2013	15:10:16	21531.000000	2153.100000	49678.211405	20.000000
C:\Users\cware\Desktop\Steller20November\TagTesting20Nov2013\M4.DSG	11-1-2013	15:10:16	21532.000000	2153.200000	49678.012146	20.000000
C:\Users\cware\Desktop\Steller20November\TagTesting20Nov2013\M4.DSG	11-1-2013	15:10:16	21533.000000	2153.300000	49701.435354	20.000000
C:\Users\cware\Desktop\Steller20November\TagTesting20Nov2013\M4.DSG	11-1-2013	15:10:16	21534.000000	2153.400000	49711.167493	20.000000
C:\Users\cware\Desktop\Steller20November\TagTesting20Nov2013\M4.DSG	11-1-2013	15:10:16	21535.000000	2153.500000	49722.219165	20.000000
C:\Users\cware\Desktop\Steller20November\TagTesting20Nov2013\M4.DSG	11-1-2013	15:10:16	21536.000000	2153.600000	49728.691157	20.000000
C:\Users\cware\Desktop\Steller20November\TagTesting20Nov2013\M4.DSG	11-1-2013	15:10:16	21537.000000	2153.700000	49731.329504	20.000000
C:\Users\cware\Desktop\Steller20November\TagTesting20Nov2013\M4.DSG	11-1-2013	15:10:16	21538.000000	2153.800000	49739.792738	20.000000
C:\Users\cware\Desktop\Steller20November\TagTesting20Nov2013\M4.DSG	11-1-2013	15:10:16	21539.000000	2153.900000	49752.860516	20.000000
C:\Users\cware\Desktop\Steller20November\TagTesting20Nov2013\M4.DSG	11-1-2013	15:10:16	21540.000000	2154.000000	49758.461372	20.000000
C:\Users\cware\Desktop\Steller20November\TagTesting20Nov2013\M4.DSG	11-1-2013	15:10:16	21541.000000	2154.100000	49774.989100	20.000000
C:\Users\cware\Desktop\Steller20November\TagTesting20Nov2013\M4.DSG	11-1-2013	15:10:16	21542.000000	2154.200000	49781.958355	20.000000
C:\Users\cware\Desktop\Steller20November\TagTesting20Nov2013\M4.DSG	11-1-2013	15:10:16	21543.000000	2154.300000	49781.734659	20.000000
C:\Users\cware\Desktop\Steller20November\TagTesting20Nov2013\M4.DSG	11-1-2013	15:10:16	21544.000000	2154.400000	49788.355631	20.000000
C:\Users\cware\Desktop\Steller20November\TagTesting20Nov2013\M4.DSG	11-1-2013	15:10:16	21545.000000	2154.500000	49792.238737	20.000000
C:\Users\cware\Desktop\Steller20November\TagTesting20Nov2013\M4.DSG	11-1-2013	15:10:16	21546.000000	2154.600000	49797.664946	20.000000
C:\Users\cware\Desktop\Steller20November\TagTesting20Nov2013\M4.DSG	11-1-2013	15:10:16	21547.000000	2154.700000	49805.356376	20.000000
C:\Users\cware\Desktop\Steller20November\TagTesting20Nov2013\M4.DSG	11-1-2013	15:10:16	21548.000000	2154.800000	49808.169488	20.000000
C:\Users\cware\Desktop\Steller20November\TagTesting20Nov2013\M4.DSG	11-1-2013	15:10:16	21549.000000	2154.900000	49814.591184	20.000000
C:\Users\cware\Desktop\Steller20November\TagTesting20Nov2013\M4.DSG	11-1-2013	15:10:16	21550.000000	2155.000000	49813.993844	20.000000
C:\Users\cware\Desktop\Steller20November\TagTesting20Nov2013\M4.DSG	11-1-2013	15:10:16	21551.000000	2155.100000	49820.141865	20.000000
C:\Users\cware\Desktop\Steller20November\TagTesting20Nov2013\M4.DSG	11-1-2013	15:10:16	21552.000000	2155.200000	49819.121631	20.000000
C:\Users\cware\Desktop\Steller20November\TagTesting20Nov2013\M4.DSG	11-1-2013	15:10:16	21553.000000	2155.300000	49822.183046	20.000000
C:\Users\cware\Desktop\Steller20November\TagTesting20Nov2013\M4.DSG	11-1-2013	15:10:16	21554.000000	2155.400000	49826.315407	20.000000
C:\Users\cware\Desktop\Steller20November\TagTesting20Nov2013\M4.DSG	11-1-2013	15:10:16	21555.000000	2155.500000	49830.098565	20.000000
C:\Users\cware\Desktop\Steller20November\TagTesting20Nov2013\M4.DSG	11-1-2013	15:10:16	21556.000000	2155.600000	49827.111627	20.000000
C:\Users\cware\Desktop\Steller20November\TagTesting20Nov2013\M4.DSG	11-1-2013	15:10:16	21557.000000	2155.700000	49834.952556	20.000000
C:\Users\cware\Desktop\Steller20November\TagTesting20Nov2013\M4.DSG	11-1-2013	15:10:16	21558.000000	2155.800000	49838.487175	20.000000
C:\Users\cware\Desktop\Steller20November\TagTesting20Nov2013\M4.DSG	11-1-2013	15:10:16	21559.000000	2155.900000	49839.408002	20.000000
C:\Users\cware\Desktop\Steller20November\TagTesting20Nov2013\M4.DSG	11-1-2013	15:10:16	21560.000000	2156.000000	49838.437445	20.000000
C:\Users\cware\Desktop\Steller20November\TagTesting20Nov2013\M4.DSG	11-1-2013	15:10:16	21561.000000	2156.100000	49842.345403	20.000000
C:\Users\cware\Desktop\Steller20November\TagTesting20Nov2013\M4.DSG	11-1-2013	15:10:16	21562.000000	2156.200000	49847.547733	20.000000
C:\Users\cware\Desktop\Steller20November\TagTesting20Nov2013\M4.DSG	11-1-2013	15:10:16	21563.000000	2156.300000	49850.584453	20.000000
C:\Users\cware\Desktop\Steller20November\TagTesting20Nov2013\M4.DSG	11-1-2013	15:10:16	21564.000000	2156.400000	49854.069325	20.000000
C:\Users\cware\Desktop\Steller20November\TagTesting20Nov2013\M4.DSG	11-1-2013	15:10:16	21565.000000	2156.500000	49861.661104	20.000000
C:\Users\cware\Desktop\Steller20November\TagTesting20Nov2013\M4.DSG	11-1-2013	15:10:16	21566.000000	2156.600000	49872.165280	20.000000
C:\Users\cware\Desktop\Steller20November\TagTesting20Nov2013\M4.DSG	11-1-2013	15:10:16	21567.000000	2156.700000	49874.504824	20.000000
C:\Users\cware\Desktop\Steller20November\TagTesting20Nov2013\M4.DSG	11-1-2013	15:10:16	21568.000000	2156.800000	49886.179035	20.000000
C:\Users\cware\Desktop\Steller20November\TagTesting20Nov2013\M4.DSG	11-1-2013	15:10:16	21569.000000	2156.900000	49885.606664	20.000000
C:\Users\cware\Desktop\Steller20November\TagTesting20Nov2013\M4.DSG	11-1-2013	15:10:16	21570.000000	2157.000000	49882.993060	20.000000
C:\Users\cware\Desktop\Steller20November\TagTesting20Nov2013\M4.DSG	11-1-2013	15:10:16	21571.000000	2157.100000	49881.848310	20.000000
C:\Users\cware\Desktop\Steller20November\TagTesting20Nov2013\M4.DSG	11-1-2013	15:10:16	21572.000000	2157.200000	49881.027056	20.000000
C:\Users\cware\Desktop\Steller20November\TagTesting20Nov2013\M4.DSG	11-1-2013	15:10:16	21573.000000	2157.300000	49885.806050	20.000000
C:\Users\cware\Desktop\Steller20November\TagTesting20Nov2013\M4.DSG	11-1-2013	15:10:16	21574.000000	2157.400000	49884.088374	20.000000
C:\Users\cware\Desktop\Steller20November\TagTesting20Nov2013\M4.DSG	11-1-2013	15:10:16	21575.000000	2157.500000	49877.666770	20.000000
C:\Users\cware\Desktop\Steller20November\TagTesting20Nov2013\M4.DSG	11-1-2013	15:10:16	21576.000000	2157.600000	49889.988011	20.000000
C:\Users\cware\Desktop\Steller20November\TagTesting20Nov2013\M4.DSG	11-1-2013	15:10:16	21577.000000	2157.700000	49878.488422	20.000000
C:\Users\cware\Desktop\Steller20November\TagTesting20Nov2013\M4.DSG	11-1-2013	15:10:16	21578.000000	2157.800000	49882.595381	20.000000
C:\Users\cware\Desktop\Steller20November\TagTesting20Nov2013\M4.DSG	11-1-2013	15:10:16	21579.000000	2157.900000	49880.778417	20.000000
C:\Users\cware\Desktop\Steller20November\TagTesting20Nov2013\M4.DSG	11-1-2013	15:10:16	21580.000000	2158.000000	49880.803439	20.000000
C:\Users\cware\Desktop\Steller20November\TagTesting20Nov2013\M4.DSG	11-1-2013	15:10:16	21581.000000	2158.100000	49884.462452	20.000000
C:\Users\cware\Desktop\Steller20November\TagTesting20Nov2013\M4.DSG	11-1-2013	15:10:16	21582.000000	2158.200000	49882.371743	20.000000
C:\Users\cware\Desktop\Steller20November\TagTesting20Nov2013\M4.DSG	11-1-2013	15:10:16	21583.000000	2158.300000	49883.741081	20.000000
C:\Users\cware\Desktop\Steller20November\TagTesting20Nov2013\M4.DSG	11-1-2013	15:10:16	21584.000000	2158.400000	49880.380782	20.000000
C:\Users\cware\Desktop\Steller20November\TagTesting20Nov2013\M4.DSG	11-1-2013	15:10:16	21585.000000	2158.500000	49881.376514	20.000000
C:\Users\cware\Desktop\Steller20November\TagTesting20Nov2013\M4.DSG	11-1-2013	15:10:16	21586.000000	2158.600000	49878.439581	20.000000
C:\Users\cware\Desktop\Steller20November\TagTesting20Nov2013\M4.DSG	11-1-2013	15:10:16	21587.000000	2158.700000	49875.776077	20.000000
C:\Users\cware\Desktop\Steller20November\TagTesting20Nov2013\M4.DSG	11-1-2013	15:10:16	21588.000000	2158.800000	49876.299011	20.000000
C:\Users\cware\Desktop\Steller20November\TagTesting20Nov2013\M4.DSG	11-1-2013	15:10:16	21589.000000	2158.900000	49875.477717	20.000000
C:\Users\cware\Desktop\Steller20November\TagTesting20Nov2013\M4.DSG	11-1-2013	15:10:16	21590.000000	2159.000000	49864.376620	20.000000
C:\Users\cware\Desktop\Steller20November\TagTesting20Nov2013\M4.DSG	11-1-2013	15:10:16	21591.000000	2159.100000	49864.849440	20.000000
C:\Users\cware\Desktop\Steller20November\TagTesting20Nov2013\M4.DSG	11-1-2013	15:10:16	21592.000000	2159.200000	49866.094275	20.000000
C:\Users\cware\Desktop\Steller20November\TagTesting20Nov2013\M4.DSG	11-1-2013	15:10:16	21593.000000	2159.300000	49864.103125	20.000000
C:\Users\cware\Desktop\Steller20November\TagTesting20Nov2013\M4.DSG	11-1-2013	15:10:16	21594.000000	2159.400000	49860.742756	20.000000
C:\Users\cware\Desktop\Steller20November\TagTesting20Nov2013\M4.DSG	11-1-2013	15:10:16	21595.000000	2159.500000	49858.652205	20.000000
C:\Users\cware\Desktop\Steller20November\TagTesting20Nov2013\M4.DSG	11-1-2013	15:10:16	21596.000000	2159.600000	49854.445913	20.000000
C:\Users\cware\Desktop\Steller20November\TagTesting20Nov2013\M4.DSG	11-1-2013	15:10:16	21597.000000	2159.700000	49852.828006	20.000000
C:\Users\cware\Desktop\Steller20November\TagTesting20Nov2013\M4.DSG	11-1-2013	15:10:16	21598.000000	2159.800000	49853.326027	20.000000
C:\Users\cware\Desktop\Steller20November\TagTesting20Nov2013\M4.DSG	11-1-2013	15:10:16	21599.000000	2159.900000	49856.711078	20.000000
C:\Users\cware\Desktop\Steller20November\TagTesting20Nov2013\M4.DSG	11-1-2013	15:10:16	21600.000000	2160.000000	49858.453837	20.000000
C:\Users\cware\Desktop\Steller20November\TagTesting20Nov2013\M4.DSG	11-1-2013	15:10:16	21601.000000	2160.100000	49863.929815	20.000000
C:\Users\cware\Desktop\Steller20November\TagTesting20Nov2013\M4.DSG	11-1-2013	15:10:16	21602.000000	2160.200000	49866.941899	20.000000
C:\Users\cware\Desktop\Steller20November\TagTesting20Nov2013\M4.DSG	11-1-2013	15:10:16	21603.000000	2160.300000	49867.514593	20.000000
C:\Users\cware\Desktop\Steller20November\TagTesting20Nov2013\M4.DSG	11-1-2013	15:10:16	21604.000000	2160.400000	49873.140145	20.000000
C:\Users\cware\Desktop\Steller20November\TagTesting20Nov2013\M4.DSG	11-1-2013	15:10:16	21605.000000	2160.500000	49871.646890	20.000000
C:\Users\cware\Desktop\Steller20November\TagTesting20Nov2013\M4.DSG	11-1-2013	15:10:16	21606.000000	2160.600000	49866.270445	20.000000
C:\Users\cware\Desktop\Steller20November\TagTesting20Nov2013\M4.DSG	11-1-2013	15:10:16	21607.000000	2160.700000	49865.996801	20.000000
C:\Users\cware\Desktop\Steller20November\TagTesting20Nov2013\M4.DSG	11-1-2013	15:10:16	21608.000000	2160.800000	49859.973243	20.000000
C:\Users\cware\Desktop\Steller20November\TagTesting20Nov2013\M4.DSG	11-1-2013	15:10:16	21609.000000	2160.900000	49853.725608	20.000000
C:\Users\cware\Desktop\Steller20November\TagTesting20Nov2013\M4.DSG	11-1-2013	15:10:16	21610.000000	2161.000000	49852.804702	20.000000
C:\Users\cware\Desktop\Steller20November\TagTesting20Nov2013\M4.DSG	11-1-2013	15:10:16	21611.000000	2161.100000	49859.226971	20.000000
C:\Users\cware\Desktop\Steller20November\TagTesting20Nov2013\M4.DSG	11-1-2013	15:10:16	21612.000000	2161.200000	49837.372910	20.000000
C:\Users\cware\Desktop\Steller20November\TagTesting20Nov2013\M4.DSG	11-1-2013	15:10:16	21613.000000	2161.300000	49823.907149	20.000000
C:\Users\cware\Desktop\Steller20November\TagTesting20Nov2013\M4.DSG	11-1-2013	15:10:16	21614.000000	2161.400000	49806.160034	20.000000
C:\Users\cware\Desktop\Steller20November\TagTesting20Nov2013\M4.DSG	11-1-2013	15:10:16	21615.000000	2161.500000	49787.093359	20.000000
C:\Users\cware\Desktop\Steller20November\TagTesting20Nov2013\M4.DSG	11-1-2013	15:10:16	21616.000000	2161.600000	49761.679813	20.000000
C:\Users\cware\Desktop\Steller20November\TagTesting20Nov2013\M4.DSG	11-1-2013	15:10:16	21617.000000	2161.700000	49748.263917	20.000000
C:\Users\cware\Desktop\Steller20November\TagTesting20Nov2013\M4.DSG	11-1-2013	15:10:16	21618.000000	2161.800000	49729.596060	20.000000
C:\Users\cware\Desktop\Steller20November\TagTesting20Nov2013\M4.DSG	11-1-2013	15:10:16	21619.000000	2161.900000	49708.961147	20.000000
C:\Users\cware\Desktop\Steller20November\TagTesting20Nov2013\M4.DSG	11-1-2013	15:10:16	21620.000000	2162.000000	49684.393882	20.000000
C:\Users\cware\Desktop\Steller20November\TagTesting20Nov2013\M4.DSG	11-1-2013	15:10:16	21621.000000	2162.100000	49663.859156	20.000000
C:\Users\cware\Desktop\Steller20November\TagTesting20Nov2013\M4.DSG	11-1-2013	15:10:16	21622.000000	2162.200000	49646.410714	20.000000
C:\Users\cware\Desktop\Steller20November\TagTesting20Nov2013\M4.DSG	11-1-2013	15:10:16	21623.000000	2162.300000	49627.195041	20.000000
C:\Users\cware\Desktop\Steller20November\TagTesting20Nov2013\M4.DSG	11-1-2013	15:10:16	21624.000000	2162.400000	49602.602449	20.000000
C:\Users\cware\Desktop\Steller20November\TagTesting20Nov2013\M4.DSG	11-1-2013	15:10:16	21625.000000	2162.500000	49584.930441	20.000000
C:\Users\cware\Desktop\Steller20November\TagTesting20Nov2013\M4.DSG	11-1-2013	15:10:16	21626.000000	2162.600000	49566.909349	20.000000
C:\Users\cware\Desktop\Steller20November\TagTesting20Nov2013\M4.DSG	11-1-2013	15:10:16	21627.000000	2162.700000	49547.419953	20.000000
C:\Users\cware\Desktop\Steller20November\TagTesting20Nov2013\M4.DSG	11-1-2013	15:10:16	21628.000000	2162.800000	49525.391343	20.000000
C:\Users\cware\Desktop\Steller20November\TagTesting20Nov2013\M4.DSG	11-1-2013	15:10:16	21629.000000	2162.900000	49507.196123	20.000000
C:\Users\cware\Desktop\Steller20November\TagTesting20Nov2013\M4.DSG	11-1-2013	15:10:16	21630.000000	2163.000000	49500.301062	20.000000
C:\Users\cware\Desktop\Steller20November\TagTesting20Nov2013\M4.DSG	11-1-2013	15:10:16	21631.000000	2163.100000	49505.727371	20.000000
C:\Users\cware\Desktop\Steller20November\TagTesting20Nov2013\M4.DSG	11-1-2013	15:10:16	21632.000000	2163.200000	49504.855474	20.000000
C:\Users\cware\Desktop\Steller20November\TagTesting20Nov2013\M4.DSG	11-1-2013	15:10:16	21633.000000	2163.300000	49503.884759	20.000000
C:\Users\cware\Desktop\Steller20November\TagTesting20Nov2013\M4.DSG	11-1-2013	15:10:16	21634.000000	2163.400000	49508.415119	20.000000
C:\Users\cware\Desktop\Steller20November\TagTesting20Nov2013\M4.DSG	11-1-2013	15:10:16	21635.000000	2163.500000	49507.668796	20.000000
C:\Users\cware\Desktop\Steller20November\TagTesting20Nov2013\M4.DSG	11-1-2013	15:10:16	21636.000000	2163.600000	49507.768204	20.000000
C:\Users\cware\Desktop\Steller20November\TagTesting20Nov2013\M4.DSG	11-1-2013	15:10:16	21637.000000	2163.700000	49510.232336	20.000000
C:\Users\cware\Desktop\Steller20November\TagTesting20Nov2013\M4.DSG	11-1-2013	15:10:16	21638.000000	2163.800000	49506.498736	20.000000
C:\Users\cware\Desktop\Steller20November\TagTesting20Nov2013\M4.DSG	11-1-2013	15:10:16	21639.000000	2163.900000	49508.913195	20.000000
C:\Users\cware\Desktop\Steller20November\TagTesting20Nov2013\M4.DSG	11-1-2013	15:10:16	21640.000000	2164.000000	49508.017462	20.000000
C:\Users\cware\Desktop\Steller20November\TagTesting20Nov2013\M4.DSG	11-1-2013	15:10:16	21641.000000	2164.100000	49506.722786	20.000000
C:\Users\cware\Desktop\Steller20November\TagTesting20Nov2013\M4.DSG	11-1-2013	15:10:16	21642.000000	2164.200000	49507.918158	20.000000
C:\Users\cware\Desktop\Steller20November\TagTesting20Nov2013\M4.DSG	11-1-2013	15:10:16	21643.000000	2164.300000	49508.814421	20.000000
C:\Users\cware\Desktop\Steller20November\TagTesting20Nov2013\M4.DSG	11-1-2013	15:10:16	21644.000000	2164.400000	49509.959620	20.000000
C:\Users\cware\Desktop\Steller20November\TagTesting20Nov2013\M4.DSG	11-1-2013	15:10:16	21645.000000	2164.500000	49508.391760	20.000000
C:\Users\cware\Desktop\Steller20November\TagTesting20Nov2013\M4.DSG	11-1-2013	15:10:16	21646.000000	2164.600000	49509.935233	20.000000
C:\Users\cware\Desktop\Steller20November\TagTesting20Nov2013\M4.DSG	11-1-2013	15:10:16	21647.000000	2164.700000	49504.409559	20.000000
C:\Users\cware\Desktop\Steller20November\TagTesting20Nov2013\M4.DSG	11-1-2013	15:10:16	21648.000000	2164.800000	49505.032016	20.000000
C:\Users\cware\Desktop\Steller20November\TagTesting20Nov2013\M4.DSG	11-1-2013	15:10:16	21649.000000	2164.900000	49506.575216	20.000000
C:\Users\cware\Desktop\Steller20November\TagTesting20Nov2013\M4.DSG	11-1-2013	15:10:16	21650.000000	2165.000000	49506.077964	20.000000
C:\Users\cware\Desktop\Steller20November\TagTesting20Nov2013\M4.DSG	11-1-2013	15:10:16	21651.000000	2165.100000	49509.612670	20.000000
C:\Users\cware\Desktop\Steller20November\TagTesting20Nov2013\M4.DSG	11-1-2013	15:10:16	21652.000000	2165.200000	49505.256999	20.000000
C:\Users\cware\Desktop\Steller20November\TagTesting20Nov2013\M4.DSG	11-1-2013	15:10:16	21653.000000	2165.300000	49506.004246	20.000000
C:\Users\cware\Desktop\Steller20November\TagTesting20Nov2013\M4.DSG	11-1-2013	15:10:16	21654.000000	2165.400000	49505.481947	20.000000
C:\Users\cware\Desktop\Steller20November\TagTesting20Nov2013\M4.DSG	11-1-2013	15:10:16	21655.000000	2165.500000	49508.692884	20.000000
C:\Users\cware\Desktop\Steller20November\TagTesting20Nov2013\M4.DSG	11-1-2013	15:10:16	21656.000000	2165.600000	49504.486494	20.000000
C:\Users\cware\Desktop\Steller20November\TagTesting20Nov2013\M4.DSG	11-1-2013	15:10:16	21657.000000	2165.700000	49505.134081	20.000000
C:\Users\cware\Desktop\Steller20November\TagTesting20Nov2013\M4.DSG	11-1-2013	15:10:16	21658.000000	2165.800000	49504.113719	20.000000
C:\Users\cware\Desktop\Steller20November\TagTesting20Nov2013\M4.DSG	11-1-2013	15:10:16	21659.000000	2165.900000	49506.403974	20.000000
C:\Users\cware\Desktop\Steller20November\TagTesting20Nov2013\M4.DSG	11-1-2013	15:10:16	21660.000000	2166.000000	49508.943044	20.000000
C:\Users\cware\Desktop\Steller20November\TagTesting20Nov2013\M4.DSG	11-1-2013	15:10:16	21661.000000	2166.100000	49506.503894	20.000000
C:\Users\cware\Desktop\Steller20November\TagTesting20Nov2013\M4.DSG	11-1-2013	15:10:16	21662.000000	2166.200000	49506.653384	20.000000
C:\Users\cware\Desktop\Steller20November\TagTesting20Nov2013\M4.DSG	11-1-2013	15:10:16	21663.000000	2166.300000	49505.832115	20.000000
C:\Users\cware\Desktop\Steller20November\TagTesting20Nov2013\M4.DSG	11-1-2013	15:10:16	21664.000000	2166.400000	49508.470610	20.000000
C:\Users\cware\Desktop\Steller20November\TagTesting20Nov2013\M4.DSG	11-1-2013	15:10:16	21665.000000	2166.500000	49508.943734	20.000000
C:\Users\cware\Desktop\Steller20November\TagTesting20Nov2013\M4.DSG	11-1-2013	15:10:16	21666.000000	2166.600000	49505.409354	20.000000
C:\Users\cware\Desktop\Steller20November\TagTesting20Nov2013\M4.DSG	11-1-2013	15:10:16	21667.000000	2166.700000	49504.961663	20.000000
C:\Users\cware\Desktop\Steller20November\TagTesting20Nov2013\M4.DSG	11-1-2013	15:10:16	21668.000000	2166.800000	49504.737679	20.000000
C:\Users\cware\Desktop\Steller20November\TagTesting20Nov2013\M4.DSG	11-1-2013	15:10:16	21669.000000	2166.900000	49506.479989	20.000000
C:\Users\cware\Desktop\Steller20November\TagTesting20Nov2013\M4.DSG	11-1-2013	15:10:16	21670.000000	2167.000000	49510.362978	20.000000
C:\Users\cware\Desktop\Steller20November\TagTesting20Nov2013\M4.DSG	11-1-2013	15:10:16	21671.000000	2167.100000	49505.384910	20.000000
C:\Users\cware\Desktop\Steller20November\TagTesting20Nov2013\M4.DSG	11-1-2013	15:10:16	21672.000000	2167.200000	49508.745206	20.000000
C:\Users\cware\Desktop\Steller20November\TagTesting20Nov2013\M4.DSG	11-1-2013	15:10:16	21673.000000	2167.300000	49505.758631	20.000000
C:\Users\cware\Desktop\Steller20November\TagTesting20Nov2013\M4.DSG	11-1-2013	15:10:16	21674.000000	2167.400000	49505.933359	20.000000
C:\Users\cware\Desktop\Steller20November\TagTesting20Nov2013\M4.DSG	11-1-2013	15:10:16	21675.000000	2167.500000	49505.260998	20.000000
C:\Users\cware\Desktop\Steller20November\TagTesting20Nov2013\M4.DSG	11-1-2013	15:10:16	21676.000000	2167.600000	49504.837863	20.000000
C:\Users\cware\Desktop\Steller20November\TagTesting20Nov2013\M4.DSG	11-1-2013	15:10:16	21677.000000	2167.700000	49505.286323	20.000000
C:\Users\cware\Desktop\Steller20November\TagTesting20Nov2013\M4.DSG	11-1-2013	15:10:16	21678.000000	2167.800000	49507.924887	20.000000
C:\Users\cware\Desktop\Steller20November\TagTesting20Nov2013\M4.DSG	11-1-2013	15:10:16	21679.000000	2167.900000	49505.111973	20.000000
C:\Users\cware\Desktop\Steller20November\TagTesting20Nov2013\M4.DSG	11-1-2013	15:10:16	21680.000000	2168.000000	49505.087212	20.000000
C:\Users\cware\Desktop\Steller20November\TagTesting20Nov2013\M4.DSG	11-1-2013	15:10:16	21681.000000	2168.100000	49506.132973	20.000000
C:\Users\cware\Desktop\Steller20November\TagTesting20Nov2013\M4.DSG	11-1-2013	15:10:16	21682.000000	2168.200000	49506.581090	20.000000
C:\Users\cware\Desktop\Steller20November\TagTesting20Nov2013\M4.DSG	11-1-2013	15:10:16	21683.000000	2168.300000	49508.274464	20.000000
C:\Users\cware\Desktop\Steller20November\TagTesting20Nov2013\M4.DSG	11-1-2013	15:10:16	21684.000000	2168.400000	49502.475132	20.000000
C:\Users\cware\Desktop\Steller20November\TagTesting20Nov2013\M4.DSG	11-1-2013	15:10:16	21685.000000	2168.500000	49528.063012	20.000000
C:\Users\cware\Desktop\Steller20November\TagTesting20Nov2013\M4.DSG	11-1-2013	15:10:16	21686.000000	2168.600000	49554.124048	20.000000
C:\Users\cware\Desktop\Steller20November\TagTesting20Nov2013\M4.DSG	11-1-2013	15:10:16	21687.000000	2168.700000	49594.024258	20.000000
C:\Users\cware\Desktop\Steller20November\TagTesting20Nov2013\M4.DSG	11-1-2013	15:10:16	21688.000000	2168.800000	49623.022699	20.000000
C:\Users\cware\Desktop\Steller20November\TagTesting20Nov2013\M4.DSG	11-1-2013	15:10:16	21689.000000	2168.900000	49656.052889	20.000000
C:\Users\cware\Desktop\Steller20November\TagTesting20Nov2013\M4.DSG	11-1-2013	15:10:16	21690.000000	2169.000000	49671.062271	20.000000
C:\Users\cware\Desktop\Steller20November\TagTesting20Nov2013\M4.DSG	11-1-2013	15:10:16	21691.000000	2169.100000	49644.602978	20.000000
C:\Users\cware\Desktop\Steller20November\TagTesting20Nov2013\M4.DSG	11-1-2013	15:10:16	21692.000000	2169.200000	49623.022451	20.000000
C:\Users\cware\Desktop\Steller20November\TagTesting20Nov2013\M4.DSG	11-1-2013	15:10:16	21693.000000	2169.300000	49631.311224	20.000000
C:\Users\cware\Desktop\Steller20November\TagTesting20Nov2013\M4.DSG	11-1-2013	15:10:16	21694.000000	2169.400000	49649.705745	20.000000
C:\Users\cware\Desktop\Steller20November\TagTesting20Nov2013\M4.DSG	11-1-2013	15:10:16	21695.000000	2169.500000	49664.416527	20.000000
C:\Users\cware\Desktop\Steller20November\TagTesting20Nov2013\M4.DSG	11-1-2013	15:10:16	21696.000000	2169.600000	49671.510344	20.000000
C:\Users\cware\Desktop\Steller20November\TagTesting20Nov2013\M4.DSG	11-1-2013	15:10:16	21697.000000	2169.700000	49679.251206	20.000000
C:\Users\cware\Desktop\Steller20November\TagTesting20Nov2013\M4.DSG	11-1-2013	15:10:16	21698.000000	2169.800000	49696.973857	20.000000
C:\Users\cware\Desktop\Steller20November\TagTesting20Nov2013\M4.DSG	11-1-2013	15:10:16	21699.000000	2169.900000	49703.619684	20.000000
C:\Users\cware\Desktop\Steller20November\TagTesting20Nov2013\M4.DSG	11-1-2013	15:10:16	21700.000000	2170.000000	49718.728338	20.000000
C:\Users\cware\Desktop\Steller20November\TagTesting20Nov2013\M4.DSG	11-1-2013	15:10:16	21701.000000	2170.100000	49728.311409	20.000000
C:\Users\cware\Desktop\Steller20November\TagTesting20Nov2013\M4.DSG	11-1-2013	15:10:16	21702.000000	2170.200000	49741.155325	20.000000
C:\Users\cware\Desktop\Steller20November\TagTesting20Nov2013\M4.DSG	11-1-2013	15:10:16	21703.000000	2170.300000	49749.219914	20.000000
C:\Users\cware\Desktop\Steller20November\TagTesting20Nov2013\M4.DSG	11-1-2013	15:10:16	21704.000000	2170.400000	49761.316873	20.000000
C:\Users\cware\Desktop\Steller20November\TagTesting20Nov2013\M4.DSG	11-1-2013	15:10:16	21705.000000	2170.500000	49767.713698	20.000000
C:\Users\cware\Desktop\Steller20November\TagTesting20Nov2013\M4.DSG	11-1-2013	15:10:16	21706.000000	2170.600000	49776.201573	20.000000
C:\Users\cware\Desktop\Steller20November\TagTesting20Nov2013\M4.DSG	11-1-2013	15:10:16	21707.000000	2170.700000	49782.822583	20.000000
C:\Users\cware\Desktop\Steller20November\TagTesting20Nov2013\M4.DSG	11-1-2013	15:10:16	21708.000000	2170.800000	49794.122798	20.000000
C:\Users\cware\Desktop\Steller20November\TagTesting20Nov2013\M4.DSG	11-1-2013	15:10:16	21709.000000	2170.900000	49801.341166	20.000000
C:\Users\cware\Desktop\Steller20November\TagTesting20Nov2013\M4.DSG	11-1-2013	15:10:16	21710.000000	2171.000000	49803.133590	20.000000
C:\Users\cware\Desktop\Steller20November\TagTesting20Nov2013\M4.DSG	11-1-2013	15:10:16	21711.000000	2171.100000	49815.827671	20.000000
C:\Users\cware\Desktop\Steller20November\TagTesting20Nov2013\M4.DSG	11-1-2013	15:10:16	21712.000000	2171.200000	49820.109105	20.000000
C:\Users\cware\Desktop\Steller20November\TagTesting20Nov2013\M4.DSG	11-1-2013	15:10:16	21713.000000	2171.300000	49833.276115	20.000000
C:\Users\cware\Desktop\Steller20November\TagTesting20Nov2013\M4.DSG	11-1-2013	15:10:16	21714.000000	2171.400000	49840.942517	20.000000
C:\Users\cware\Desktop\Steller20November\TagTesting20Nov2013\M4.DSG	11-1-2013	15:10:16	21715.000000	2171.500000	49850.425994	20.000000
C:\Users\cware\Desktop\Steller20November\TagTesting20Nov2013\M4.DSG	11-1-2013	15:10:16	21716.000000	2171.600000	49872.330082	20.000000
C:\Users\cware\Desktop\Steller20November\TagTesting20Nov2013\M4.DSG	11-1-2013	15:10:16	21717.000000	2171.700000	49884.128274	20.000000
C:\Users\cware\Desktop\Steller20November\TagTesting20Nov2013\M4.DSG	11-1-2013	15:10:16	21718.000000	2171.800000	49892.715394	20.000000
C:\Users\cware\Desktop\Steller20November\TagTesting20Nov2013\M4.DSG	11-1-2013	15:10:16	21719.000000	2171.900000	49893.785708	20.000000
C:\Users\cware\Desktop\Steller20November\TagTesting20Nov2013\M4.DSG	11-1-2013	15:10:16	21720.000000	2172.000000	49884.078076	20.000000
C:\Users\cware\Desktop\Steller20November\TagTesting20Nov2013\M4.DSG	11-1-2013	15:10:16	21721.000000	2172.100000	49861.128518	20.000000
C:\Users\cware\Desktop\Steller20November\TagTesting20Nov2013\M4.DSG	11-1-2013	15:10:16	21722.000000	2172.200000	49871.981262	20.000000
C:\Users\cware\Desktop\Steller20November\TagTesting20Nov2013\M4.DSG	11-1-2013	15:10:16	21723.000000	2172.300000	49872.677681	20.000000
C:\Users\cware\Desktop\Steller20November\TagTesting20Nov2013\M4.DSG	11-1-2013	15:10:16	21724.000000	2172.400000	49872.005768	20.000000
C:\Users\cware\Desktop\Steller20November\TagTesting20Nov2013\M4.DSG	11-1-2013	15:10:16	21725.000000	2172.500000	49865.210202	20.000000
C:\Users\cware\Desktop\Steller20November\TagTesting20Nov2013\M4.DSG	11-1-2013	15:10:16	21726.000000	2172.600000	49883.081841	20.000000
C:\Users\cware\Desktop\Steller20November\TagTesting20Nov2013\M4.DSG	11-1-2013	15:10:16	21727.000000	2172.700000	49882.832821	20.000000
C:\Users\cware\Desktop\Steller20November\TagTesting20Nov2013\M4.DSG	11-1-2013	15:10:16	21728.000000	2172.800000	49888.930919	20.000000
C:\Users\cware\Desktop\Steller20November\TagTesting20Nov2013\M4.DSG	11-1-2013	15:10:16	21729.000000	2172.900000	49890.947174	20.000000
C:\Users\cware\Desktop\Steller20November\TagTesting20Nov2013\M4.DSG	11-1-2013	15:10:16	21730.000000	2173.000000	49889.279253	20.000000
C:\Users\cware\Desktop\Steller20November\TagTesting20Nov2013\M4.DSG	11-1-2013	15:10:16	21731.000000	2173.100000	49886.964598	20.000000
C:\Users\cware\Desktop\Steller20November\TagTesting20Nov2013\M4.DSG	11-1-2013	15:10:16	21732.000000	2173.200000	49887.188359	20.000000
C:\Users\cware\Desktop\Steller20November\TagTesting20Nov2013\M4.DSG	11-1-2013	15:10:16	21733.000000	2173.300000	49877.804513	20.000000
C:\Users\cware\Desktop\Steller20November\TagTesting20Nov2013\M4.DSG	11-1-2013	15:10:16	21734.000000	2173.400000	49878.675467	20.000000
C:\Users\cware\Desktop\Steller20November\TagTesting20Nov2013\M4.DSG	11-1-2013	15:10:16	21735.000000	2173.500000	49880.467567	20.000000
C:\Users\cware\Desktop\Steller20November\TagTesting20Nov2013\M4.DSG	11-1-2013	15:10:16	21736.000000	2173.600000	49885.371036	20.000000
C:\Users\cware\Desktop\Steller20November\TagTesting20Nov2013\M4.DSG	11-1-2013	15:10:16	21737.000000	2173.700000	49889.353576	20.000000
C:\Users\cware\Desktop\Steller20November\TagTesting20Nov2013\M4.DSG	11-1-2013	15:10:16	21738.000000	2173.800000	49878.401530	20.000000
C:\Users\cware\Desktop\Steller20November\TagTesting20Nov2013\M4.DSG	11-1-2013	15:10:16	21739.000000	2173.900000	49883.578878	20.000000
C:\Users\cware\Desktop\Steller20November\TagTesting20Nov2013\M4.DSG	11-1-2013	15:10:16	21740.000000	2174.000000	49882.284528	20.000000
C:\Users\cware\Desktop\Steller20November\TagTesting20Nov2013\M4.DSG	11-1-2013	15:10:16	21741.000000	2174.100000	49874.767210	20.000000
C:\Users\cware\Desktop\Steller20November\TagTesting20Nov2013\M4.DSG	11-1-2013	15:10:16	21742.000000	2174.200000	49882.707277	20.000000
C:\Users\cware\Desktop\Steller20November\TagTesting20Nov2013\M4.DSG	11-1-2013	15:10:16	21743.000000	2174.300000	49881.338333	20.000000
C:\Users\cware\Desktop\Steller20November\TagTesting20Nov2013\M4.DSG	11-1-2013	15:10:16	21744.000000	2174.400000	49867.996833	20.000000
C:\Users\cware\Desktop\Steller20November\TagTesting20Nov2013\M4.DSG	11-1-2013	15:10:16	21745.000000	2174.500000	49877.903517	20.000000
C:\Users\cware\Desktop\Steller20November\TagTesting20Nov2013\M4.DSG	11-1-2013	15:10:16	21746.000000	2174.600000	49875.364398	20.000000
C:\Users\cware\Desktop\Steller20November\TagTesting20Nov2013\M4.DSG	11-1-2013	15:10:16	21747.000000	2174.700000	49874.816690	20.000000
C:\Users\cware\Desktop\Steller20November\TagTesting20Nov2013\M4.DSG	11-1-2013	15:10:16	21748.000000	2174.800000	49870.336352	20.000000
C:\Users\cware\Desktop\Steller20November\TagTesting20Nov2013\M4.DSG	11-1-2013	15:10:16	21749.000000	2174.900000	49872.228130	20.000000
C:\Users\cware\Desktop\Steller20November\TagTesting20Nov2013\M4.DSG	11-1-2013	15:10:16	21750.000000	2175.000000	49873.572271	20.000000
C:\Users\cware\Desktop\Steller20November\TagTesting20Nov2013\M4.DSG	11-1-2013	15:10:16	21751.000000	2175.100000	49878.052938	20.000000
C:\Users\cware\Desktop\Steller20November\TagTesting20Nov2013\M4.DSG	11-1-2013	15:10:16	21752.000000	2175.200000	49877.281084	20.000000
C:\Users\cware\Desktop\Steller20November\TagTesting20Nov2013\M4.DSG	11-1-2013	15:10:16	21753.000000	2175.300000	49882.732199	20.000000
C:\Users\cware\Desktop\Steller20November\TagTesting20Nov2013\M4.DSG	11-1-2013	15:10:16	21754.000000	2175.400000	49876.808129	20.000000
C:\Users\cware\Desktop\Steller20November\TagTesting20Nov2013\M4.DSG	11-1-2013	15:10:16	21755.000000	2175.500000	49882.010617	20.000000
C:\Users\cware\Desktop\Steller20November\TagTesting20Nov2013\M4.DSG	11-1-2013	15:10:16	21756.000000	2175.600000	49882.234536	20.000000
C:\Users\cware\Desktop\Steller20November\TagTesting20Nov2013\M4.DSG	11-1-2013	15:10:16	21757.000000	2175.700000	49887.113253	20.000000
C:\Users\cware\Desktop\Steller20November\TagTesting20Nov2013\M4.DSG	11-1-2013	15:10:16	21758.000000	2175.800000	49892.191252	20.000000
C:\Users\cware\Desktop\Steller20November\TagTesting20Nov2013\M4.DSG	11-1-2013	15:10:16	21759.000000	2175.900000	49893.958470	20.000000
C:\Users\cware\Desktop\Steller20November\TagTesting20Nov2013\M4.DSG	11-1-2013	15:10:16	21760.000000	2176.000000	49893.360880	20.000000
C:\Users\cware\Desktop\Steller20November\TagTesting20Nov2013\M4.DSG	11-1-2013	15:10:16	21761.000000	2176.100000	49897.418203	20.000000
C:\Users\cware\Desktop\Steller20November\TagTesting20Nov2013\M4.DSG	11-1-2013	15:10:16	21762.000000	2176.200000	49903.715765	20.000000
C:\Users\cware\Desktop\Steller20November\TagTesting20Nov2013\M4.DSG	11-1-2013	15:10:16	21763.000000	2176.300000	49905.980856	20.000000
C:\Users\cware\Desktop\Steller20November\TagTesting20Nov2013\M4.DSG	11-1-2013	15:10:16	21764.000000	2176.400000	49910.660367	20.000000
C:\Users\cware\Desktop\Steller20November\TagTesting20Nov2013\M4.DSG	11-1-2013	15:10:16	21765.000000	2176.500000	49915.265147	20.000000
C:\Users\cware\Desktop\Steller20November\TagTesting20Nov2013\M4.DSG	11-1-2013	15:10:16	21766.000000	2176.600000	49916.808539	20.000000
C:\Users\cware\Desktop\Steller20November\TagTesting20Nov2013\M4.DSG	11-1-2013	15:10:16	21767.000000	2176.700000	49926.964182	20.000000
C:\Users\cware\Desktop\Steller20November\TagTesting20Nov2013\M4.DSG	11-1-2013	15:10:16	21768.000000	2176.800000	49924.226297	20.000000
C:\Users\cware\Desktop\Steller20November\TagTesting20Nov2013\M4.DSG	11-1-2013	15:10:16	21769.000000	2176.900000	49919.969951	20.000000
C:\Users\cware\Desktop\Steller20November\TagTesting20Nov2013\M4.DSG	11-1-2013	15:10:16	21770.000000	2177.000000	49919.223466	20.000000
C:\Users\cware\Desktop\Steller20November\TagTesting20Nov2013\M4.DSG	11-1-2013	15:10:16	21771.000000	2177.100000	49913.996419	20.000000
C:\Users\cware\Desktop\Steller20November\TagTesting20Nov2013\M4.DSG	11-1-2013	15:10:16	21772.000000	2177.200000	49910.387104	20.000000
C:\Users\cware\Desktop\Steller20November\TagTesting20Nov2013\M4.DSG	11-1-2013	15:10:16	21773.000000	2177.300000	49916.584957	20.000000
C:\Users\cware\Desktop\Steller20November\TagTesting20Nov2013\M4.DSG	11-1-2013	15:10:16	21774.000000	2177.400000	49922.334825	20.000000
C:\Users\cware\Desktop\Steller20November\TagTesting20Nov2013\M4.DSG	11-1-2013	15:10:16	21775.000000	2177.500000	49914.494371	20.000000
C:\Users\cware\Desktop\Steller20November\TagTesting20Nov2013\M4.DSG	11-1-2013	15:10:16	21776.000000	2177.600000	49915.738729	20.000000
C:\Users\cware\Desktop\Steller20November\TagTesting20Nov2013\M4.DSG	11-1-2013	15:10:16	21777.000000	2177.700000	49919.199017	20.000000
C:\Users\cware\Desktop\Steller20November\TagTesting20Nov2013\M4.DSG	11-1-2013	15:10:16	21778.000000	2177.800000	49915.888329	20.000000
C:\Users\cware\Desktop\Steller20November\TagTesting20Nov2013\M4.DSG	11-1-2013	15:10:16	21779.000000	2177.900000	49923.952982	20.000000
C:\Users\cware\Desktop\Steller20November\TagTesting20Nov2013\M4.DSG	11-1-2013	15:10:16	21780.000000	2178.000000	49917.133208	20.000000
C:\Users\cware\Desktop\Steller20November\TagTesting20Nov2013\M4.DSG	11-1-2013	15:10:16	21781.000000	2178.100000	49919.024736	20.000000
C:\Users\cware\Desktop\Steller20November\TagTesting20Nov2013\M4.DSG	11-1-2013	15:10:16	21782.000000	2178.200000	49918.303164	20.000000
C:\Users\cware\Desktop\Steller20November\TagTesting20Nov2013\M4.DSG	11-1-2013	15:10:16	21783.000000	2178.300000	49915.789268	20.000000
C:\Users\cware\Desktop\Steller20November\TagTesting20Nov2013\M4.DSG	11-1-2013	15:10:16	21784.000000	2178.400000	49920.568386	20.000000
C:\Users\cware\Desktop\Steller20November\TagTesting20Nov2013\M4.DSG	11-1-2013	15:10:16	21785.000000	2178.500000	49908.197570	20.000000
C:\Users\cware\Desktop\Steller20November\TagTesting20Nov2013\M4.DSG	11-1-2013	15:10:16	21786.000000	2178.600000	49915.067551	20.000000
C:\Users\cware\Desktop\Steller20November\TagTesting20Nov2013\M4.DSG	11-1-2013	15:10:16	21787.000000	2178.700000	49910.612108	20.000000
C:\Users\cware\Desktop\Steller20November\TagTesting20Nov2013\M4.DSG	11-1-2013	15:10:16	21788.000000	2178.800000	49911.184855	20.000000
C:\Users\cware\Desktop\Steller20November\TagTesting20Nov2013\M4.DSG	11-1-2013	15:10:16	21789.000000	2178.900000	49907.152760	20.000000
C:\Users\cware\Desktop\Steller20November\TagTesting20Nov2013\M4.DSG	11-1-2013	15:10:16	21790.000000	2179.000000	49904.514199	20.000000
C:\Users\cware\Desktop\Steller20November\TagTesting20Nov2013\M4.DSG	11-1-2013	15:10:16	21791.000000	2179.100000	49901.228817	20.000000
C:\Users\cware\Desktop\Steller20November\TagTesting20Nov2013\M4.DSG	11-1-2013	15:10:16	21792.000000	2179.200000	49899.387100	20.000000
C:\Users\cware\Desktop\Steller20November\TagTesting20Nov2013\M4.DSG	11-1-2013	15:10:16	21793.000000	2179.300000	49897.545222	20.000000
C:\Users\cware\Desktop\Steller20November\TagTesting20Nov2013\M4.DSG	11-1-2013	15:10:16	21794.000000	2179.400000	49896.275894	20.000000
C:\Users\cware\Desktop\Steller20November\TagTesting20Nov2013\M4.DSG	11-1-2013	15:10:16	21795.000000	2179.500000	49887.339932	20.000000
C:\Users\cware\Desktop\Steller20November\TagTesting20Nov2013\M4.DSG	11-1-2013	15:10:16	21796.000000	2179.600000	49888.061960	20.000000
C:\Users\cware\Desktop\Steller20November\TagTesting20Nov2013\M4.DSG	11-1-2013	15:10:16	21797.000000	2179.700000	49887.116394	20.000000
C:\Users\cware\Desktop\Steller20November\TagTesting20Nov2013\M4.DSG	11-1-2013	15:10:16	21798.000000	2179.800000	49880.918453	20.000000
C:\Users\cware\Desktop\Steller20November\TagTesting20Nov2013\M4.DSG	11-1-2013	15:10:16	21799.000000	2179.900000	49881.889194	20.000000
C:\Users\cware\Desktop\Steller20November\TagTesting20Nov2013\M4.DSG	11-1-2013	15:10:16	21800.000000	2180.000000	49880.520477	20.000000
C:\Users\cware\Desktop\Steller20November\TagTesting20Nov2013\M4.DSG	11-1-2013	15:10:16	21801.000000	2180.100000	49880.645221	20.000000
C:\Users\cware\Desktop\Steller20November\TagTesting20Nov2013\M4.DSG	11-1-2013	15:10:16	21802.000000	2180.200000	49883.333218	20.000000
C:\Users\cware\Desktop\Steller20November\TagTesting20Nov2013\M4.DSG	11-1-2013	15:10:16	21803.000000	2180.300000	49885.922098	20.000000
C:\Users\cware\Desktop\Steller20November\TagTesting20Nov2013\M4.DSG	11-1-2013	15:10:16	21804.000000	2180.400000	49890.800890	20.000000
C:\Users\cware\Desktop\Steller20November\TagTesting20Nov2013\M4.DSG	11-1-2013	15:10:16	21805.000000	2180.500000	49894.833414	20.000000
C:\Users\cware\Desktop\Steller20November\TagTesting20Nov2013\M4.DSG	11-1-2013	15:10:16	21806.000000	2180.600000	49904.167781	20.000000
C:\Users\cware\Desktop\Steller20November\TagTesting20Nov2013\M4.DSG	11-1-2013	15:10:16	21807.000000	2180.700000	49902.748770	20.000000
C:\Users\cware\Desktop\Steller20November\TagTesting20Nov2013\M4.DSG	11-1-2013	15:10:16	21808.000000	2180.800000	49898.019924	20.000000
C:\Users\cware\Desktop\Steller20November\TagTesting20Nov2013\M4.DSG	11-1-2013	15:10:16	21809.000000	2180.900000	49893.141162	20.000000
C:\Users\cware\Desktop\Steller20November\TagTesting20Nov2013\M4.DSG	11-1-2013	15:10:16	21810.000000	2181.000000	49897.372784	20.000000
C:\Users\cware\Desktop\Steller20November\TagTesting20Nov2013\M4.DSG	11-1-2013	15:10:16	21811.000000	2181.100000	49893.415270	20.000000
C:\Users\cware\Desktop\Steller20November\TagTesting20Nov2013\M4.DSG	11-1-2013	15:10:16	21812.000000	2181.200000	49892.394843	20.000000
C:\Users\cware\Desktop\Steller20November\TagTesting20Nov2013\M4.DSG	11-1-2013	15:10:16	21813.000000	2181.300000	49888.959791	20.000000
C:\Users\cware\Desktop\Steller20November\TagTesting20Nov2013\M4.DSG	11-1-2013	15:10:16	21814.000000	2181.400000	49886.072569	20.000000
C:\Users\cware\Desktop\Steller20November\TagTesting20Nov2013\M4.DSG	11-1-2013	15:10:16	21815.000000	2181.500000	49881.841293	20.000000
C:\Users\cware\Desktop\Steller20November\TagTesting20Nov2013\M4.DSG	11-1-2013	15:10:16	21816.000000	2181.600000	49886.147688	20.000000
C:\Users\cware\Desktop\Steller20November\TagTesting20Nov2013\M4.DSG	11-1-2013	15:10:16	21817.000000	2181.700000	49889.657343	20.000000
C:\Users\cware\Desktop\Steller20November\TagTesting20Nov2013\M4.DSG	11-1-2013	15:10:16	21818.000000	2181.800000	49889.433766	20.000000
C:\Users\cware\Desktop\Steller20November\TagTesting20Nov2013\M4.DSG	11-1-2013	15:10:16	21819.000000	2181.900000	49881.443496	20.000000
C:\Users\cware\Desktop\Steller20November\TagTesting20Nov2013\M4.DSG	11-1-2013	15:10:16	21820.000000	2182.000000	49885.102983	20.000000
C:\Users\cware\Desktop\Steller20November\TagTesting20Nov2013\M4.DSG	11-1-2013	15:10:16	21821.000000	2182.100000	49883.410485	20.000000
C:\Users\cware\Desktop\Steller20November\TagTesting20Nov2013\M4.DSG	11-1-2013	15:10:16	21822.000000	2182.200000	49882.066073	20.000000
C:\Users\cware\Desktop\Steller20November\TagTesting20Nov2013\M4.DSG	11-1-2013	15:10:16	21823.000000	2182.300000	49876.864376	20.000000
C:\Users\cware\Desktop\Steller20November\TagTesting20Nov2013\M4.DSG	11-1-2013	15:10:16	21824.000000	2182.400000	49871.288775	20.000000
C:\Users\cware\Desktop\Steller20November\TagTesting20Nov2013\M4.DSG	11-1-2013	15:10:16	21825.000000	2182.500000	49874.574699	20.000000
C:\Users\cware\Desktop\Steller20November\TagTesting20Nov2013\M4.DSG	11-1-2013	15:10:16	21826.000000	2182.600000	49870.790963	20.000000
C:\Users\cware\Desktop\Steller20November\TagTesting20Nov2013\M4.DSG	11-1-2013	15:10:16	21827.000000	2182.700000	49870.492415	20.000000
C:\Users\cware\Desktop\Steller20November\TagTesting20Nov2013\M4.DSG	11-1-2013	15:10:16	21828.000000	2182.800000	49873.952529	20.000000
C:\Users\cware\Desktop\Steller20November\TagTesting20Nov2013\M4.DSG	11-1-2013	15:10:16	21829.000000	2182.900000	49873.081523	20.000000
C:\Users\cware\Desktop\Steller20November\TagTesting20Nov2013\M4.DSG	11-1-2013	15:10:16	21830.000000	2183.000000	49877.014491	20.000000
C:\Users\cware\Desktop\Steller20November\TagTesting20Nov2013\M4.DSG	11-1-2013	15:10:16	21831.000000	2183.100000	49879.428968	20.000000
C:\Users\cware\Desktop\Steller20November\TagTesting20Nov2013\M4.DSG	11-1-2013	15:10:16	21832.000000	2183.200000	49878.458280	20.000000
C:\Users\cware\Desktop\Steller20November\TagTesting20Nov2013\M4.DSG	11-1-2013	15:10:16	21833.000000	2183.300000	49884.731245	20.000000
C:\Users\cware\Desktop\Steller20November\TagTesting20Nov2013\M4.DSG	11-1-2013	15:10:16	21834.000000	2183.400000	49882.764955	20.000000
C:\Users\cware\Desktop\Steller20November\TagTesting20Nov2013\M4.DSG	11-1-2013	15:10:16	21835.000000	2183.500000	49878.508346	20.000000
C:\Users\cware\Desktop\Steller20November\TagTesting20Nov2013\M4.DSG	11-1-2013	15:10:16	21836.000000	2183.600000	49873.829250	20.000000
C:\Users\cware\Desktop\Steller20November\TagTesting20Nov2013\M4.DSG	11-1-2013	15:10:16	21837.000000	2183.700000	49874.899691	20.000000
C:\Users\cware\Desktop\Steller20November\TagTesting20Nov2013\M4.DSG	11-1-2013	15:10:16	21838.000000	2183.800000	49875.198418	20.000000
C:\Users\cware\Desktop\Steller20November\TagTesting20Nov2013\M4.DSG	11-1-2013	15:10:16	21839.000000	2183.900000	49872.535014	20.000000
C:\Users\cware\Desktop\Steller20November\TagTesting20Nov2013\M4.DSG	11-1-2013	15:10:16	21840.000000	2184.000000	49874.003816	20.000000
C:\Users\cware\Desktop\Steller20November\TagTesting20Nov2013\M4.DSG	11-1-2013	15:10:16	21841.000000	2184.100000	49879.554652	20.000000
C:\Users\cware\Desktop\Steller20November\TagTesting20Nov2013\M4.DSG	11-1-2013	15:10:16	21842.000000	2184.200000	49877.862404	20.000000
C:\Users\cware\Desktop\Steller20November\TagTesting20Nov2013\M4.DSG	11-1-2013	15:10:16	21843.000000	2184.300000	49870.594105	20.000000
C:\Users\cware\Desktop\Steller20November\TagTesting20Nov2013\M4.DSG	11-1-2013	15:10:16	21844.000000	2184.400000	49874.900496	20.000000
C:\Users\cware\Desktop\Steller20November\TagTesting20Nov2013\M4.DSG	11-1-2013	15:10:16	21845.000000	2184.500000	49873.780356	20.000000
C:\Users\cware\Desktop\Steller20November\TagTesting20Nov2013\M4.DSG	11-1-2013	15:10:16	21846.000000	2184.600000	49866.537136	20.000000
C:\Users\cware\Desktop\Steller20November\TagTesting20Nov2013\M4.DSG	11-1-2013	15:10:16	21847.000000	2184.700000	49870.719352	20.000000
C:\Users\cware\Desktop\Steller20November\TagTesting20Nov2013\M4.DSG	11-1-2013	15:10:16	21848.000000	2184.800000	49869.823402	20.000000
C:\Users\cware\Desktop\Steller20November\TagTesting20Nov2013\M4.DSG	11-1-2013	15:10:16	21849.000000	2184.900000	49866.363629	20.000000
C:\Users\cware\Desktop\Steller20November\TagTesting20Nov2013\M4.DSG	11-1-2013	15:10:16	21850.000000	2185.000000	49865.318193	20.000000
C:\Users\cware\Desktop\Steller20November\TagTesting20Nov2013\M4.DSG	11-1-2013	15:10:16	21851.000000	2185.100000	49863.700412	20.000000
C:\Users\cware\Desktop\Steller20November\TagTesting20Nov2013\M4.DSG	11-1-2013	15:10:16	21852.000000	2185.200000	49859.419275	20.000000
C:\Users\cware\Desktop\Steller20November\TagTesting20Nov2013\M4.DSG	11-1-2013	15:10:16	21853.000000	2185.300000	49852.275584	20.000000
C:\Users\cware\Desktop\Steller20November\TagTesting20Nov2013\M4.DSG	11-1-2013	15:10:16	21854.000000	2185.400000	49850.807000	20.000000
C:\Users\cware\Desktop\Steller20November\TagTesting20Nov2013\M4.DSG	11-1-2013	15:10:16	21855.000000	2185.500000	49848.716544	20.000000
C:\Users\cware\Desktop\Steller20November\TagTesting20Nov2013\M4.DSG	11-1-2013	15:10:16	21856.000000	2185.600000	49851.305363	20.000000
C:\Users\cware\Desktop\Steller20November\TagTesting20Nov2013\M4.DSG	11-1-2013	15:10:16	21857.000000	2185.700000	49846.202813	20.000000
C:\Users\cware\Desktop\Steller20November\TagTesting20Nov2013\M4.DSG	11-1-2013	15:10:16	21858.000000	2185.800000	49848.542460	20.000000
C:\Users\cware\Desktop\Steller20November\TagTesting20Nov2013\M4.DSG	11-1-2013	15:10:16	21859.000000	2185.900000	49852.848847	20.000000
C:\Users\cware\Desktop\Steller20November\TagTesting20Nov2013\M4.DSG	11-1-2013	15:10:16	21860.000000	2186.000000	49851.206070	20.000000
C:\Users\cware\Desktop\Steller20November\TagTesting20Nov2013\M4.DSG	11-1-2013	15:10:16	21861.000000	2186.100000	49859.171406	20.000000
C:\Users\cware\Desktop\Steller20November\TagTesting20Nov2013\M4.DSG	11-1-2013	15:10:16	21862.000000	2186.200000	49857.006079	20.000000
C:\Users\cware\Desktop\Steller20November\TagTesting20Nov2013\M4.DSG	11-1-2013	15:10:16	21863.000000	2186.300000	49848.020570	20.000000
C:\Users\cware\Desktop\Steller20November\TagTesting20Nov2013\M4.DSG	11-1-2013	15:10:16	21864.000000	2186.400000	49843.863980	20.000000
C:\Users\cware\Desktop\Steller20November\TagTesting20Nov2013\M4.DSG	11-1-2013	15:10:16	21865.000000	2186.500000	49843.540454	20.000000
C:\Users\cware\Desktop\Steller20November\TagTesting20Nov2013\M4.DSG	11-1-2013	15:10:16	21866.000000	2186.600000	49842.022626	20.000000
C:\Users\cware\Desktop\Steller20November\TagTesting20Nov2013\M4.DSG	11-1-2013	15:10:16	21867.000000	2186.700000	49842.744269	20.000000
C:\Users\cware\Desktop\Steller20November\TagTesting20Nov2013\M4.DSG	11-1-2013	15:10:16	21868.000000	2186.800000	49846.851387	20.000000
C:\Users\cware\Desktop\Steller20November\TagTesting20Nov2013\M4.DSG	11-1-2013	15:10:16	21869.000000	2186.900000	49836.571436	20.000000
C:\Users\cware\Desktop\Steller20November\TagTesting20Nov2013\M4.DSG	11-1-2013	15:10:16	21870.000000	2187.000000	49842.296768	20.000000
C:\Users\cware\Desktop\Steller20November\TagTesting20Nov2013\M4.DSG	11-1-2013	15:10:16	21871.000000	2187.100000	49842.197033	20.000000
C:\Users\cware\Desktop\Steller20November\TagTesting20Nov2013\M4.DSG	11-1-2013	15:10:16	21872.000000	2187.200000	49841.375813	20.000000
C:\Users\cware\Desktop\Steller20November\TagTesting20Nov2013\M4.DSG	11-1-2013	15:10:16	21873.000000	2187.300000	49841.425622	20.000000
C:\Users\cware\Desktop\Steller20November\TagTesting20Nov2013\M4.DSG	11-1-2013	15:10:16	21874.000000	2187.400000	49840.480051	20.000000
C:\Users\cware\Desktop\Steller20November\TagTesting20Nov2013\M4.DSG	11-1-2013	15:10:16	21875.000000	2187.500000	49833.435937	20.000000
C:\Users\cware\Desktop\Steller20November\TagTesting20Nov2013\M4.DSG	11-1-2013	15:10:16	21876.000000	2187.600000	49831.917615	20.000000
C:\Users\cware\Desktop\Steller20November\TagTesting20Nov2013\M4.DSG	11-1-2013	15:10:16	21877.000000	2187.700000	49833.311739	20.000000
C:\Users\cware\Desktop\Steller20November\TagTesting20Nov2013\M4.DSG	11-1-2013	15:10:16	21878.000000	2187.800000	49829.627820	20.000000
C:\Users\cware\Desktop\Steller20November\TagTesting20Nov2013\M4.DSG	11-1-2013	15:10:16	21879.000000	2187.900000	49825.670318	20.000000
C:\Users\cware\Desktop\Steller20November\TagTesting20Nov2013\M4.DSG	11-1-2013	15:10:16	21880.000000	2188.000000	49820.717027	20.000000
C:\Users\cware\Desktop\Steller20November\TagTesting20Nov2013\M4.DSG	11-1-2013	15:10:16	21881.000000	2188.100000	49821.613519	20.000000
C:\Users\cware\Desktop\Steller20November\TagTesting20Nov2013\M4.DSG	11-1-2013	15:10:16	21882.000000	2188.200000	49822.335337	20.000000
C:\Users\cware\Desktop\Steller20November\TagTesting20Nov2013\M4.DSG	11-1-2013	15:10:16	21883.000000	2188.300000	49820.095486	20.000000
C:\Users\cware\Desktop\Steller20November\TagTesting20Nov2013\M4.DSG	11-1-2013	15:10:16	21884.000000	2188.400000	49822.161248	20.000000
C:\Users\cware\Desktop\Steller20November\TagTesting20Nov2013\M4.DSG	11-1-2013	15:10:16	21885.000000	2188.500000	49823.032626	20.000000
C:\Users\cware\Desktop\Steller20November\TagTesting20Nov2013\M4.DSG	11-1-2013	15:10:16	21886.000000	2188.600000	49826.119366	20.000000
C:\Users\cware\Desktop\Steller20November\TagTesting20Nov2013\M4.DSG	11-1-2013	15:10:16	21887.000000	2188.700000	49832.292387	20.000000
C:\Users\cware\Desktop\Steller20November\TagTesting20Nov2013\M4.DSG	11-1-2013	15:10:16	21888.000000	2188.800000	49836.374405	20.000000
C:\Users\cware\Desktop\Steller20November\TagTesting20Nov2013\M4.DSG	11-1-2013	15:10:16	21889.000000	2188.900000	49839.884363	20.000000
C:\Users\cware\Desktop\Steller20November\TagTesting20Nov2013\M4.DSG	11-1-2013	15:10:16	21890.000000	2189.000000	49838.440950	20.000000
C:\Users\cware\Desktop\Steller20November\TagTesting20Nov2013\M4.DSG	11-1-2013	15:10:16	21891.000000	2189.100000	49832.940021	20.000000
C:\Users\cware\Desktop\Steller20November\TagTesting20Nov2013\M4.DSG	11-1-2013	15:10:16	21892.000000	2189.200000	49829.828832	20.000000
C:\Users\cware\Desktop\Steller20November\TagTesting20Nov2013\M4.DSG	11-1-2013	15:10:16	21893.000000	2189.300000	49824.950279	20.000000
C:\Users\cware\Desktop\Steller20November\TagTesting20Nov2013\M4.DSG	11-1-2013	15:10:16	21894.000000	2189.400000	49822.635611	20.000000
C:\Users\cware\Desktop\Steller20November\TagTesting20Nov2013\M4.DSG	11-1-2013	15:10:16	21895.000000	2189.500000	49829.132167	20.000000
C:\Users\cware\Desktop\Steller20November\TagTesting20Nov2013\M4.DSG	11-1-2013	15:10:16	21896.000000	2189.600000	49826.369268	20.000000
C:\Users\cware\Desktop\Steller20November\TagTesting20Nov2013\M4.DSG	11-1-2013	15:10:16	21897.000000	2189.700000	49827.116222	20.000000
C:\Users\cware\Desktop\Steller20November\TagTesting20Nov2013\M4.DSG	11-1-2013	15:10:16	21898.000000	2189.800000	49829.331859	20.000000
C:\Users\cware\Desktop\Steller20November\TagTesting20Nov2013\M4.DSG	11-1-2013	15:10:16	21899.000000	2189.900000	49826.643777	20.000000
C:\Users\cware\Desktop\Steller20November\TagTesting20Nov2013\M4.DSG	11-1-2013	15:10:16	21900.000000	2190.000000	49826.768241	20.000000
C:\Users\cware\Desktop\Steller20November\TagTesting20Nov2013\M4.DSG	11-1-2013	15:10:16	21901.000000	2190.100000	49824.976201	20.000000
C:\Users\cware\Desktop\Steller20November\TagTesting20Nov2013\M4.DSG	11-1-2013	15:10:16	21902.000000	2190.200000	49824.851860	20.000000
C:\Users\cware\Desktop\Steller20November\TagTesting20Nov2013\M4.DSG	11-1-2013	15:10:16	21903.000000	2190.300000	49823.980713	20.000000
C:\Users\cware\Desktop\Steller20November\TagTesting20Nov2013\M4.DSG	11-1-2013	15:10:16	21904.000000	2190.400000	49819.774174	20.000000
C:\Users\cware\Desktop\Steller20November\TagTesting20Nov2013\M4.DSG	11-1-2013	15:10:16	21905.000000	2190.500000	49817.484458	20.000000
C:\Users\cware\Desktop\Steller20November\TagTesting20Nov2013\M4.DSG	11-1-2013	15:10:16	21906.000000	2190.600000	49817.036586	20.000000
C:\Users\cware\Desktop\Steller20November\TagTesting20Nov2013\M4.DSG	11-1-2013	15:10:16	21907.000000	2190.700000	49816.837576	20.000000
C:\Users\cware\Desktop\Steller20November\TagTesting20Nov2013\M4.DSG	11-1-2013	15:10:16	21908.000000	2190.800000	49813.751063	20.000000
C:\Users\cware\Desktop\Steller20November\TagTesting20Nov2013\M4.DSG	11-1-2013	15:10:16	21909.000000	2190.900000	49813.875784	20.000000
C:\Users\cware\Desktop\Steller20November\TagTesting20Nov2013\M4.DSG	11-1-2013	15:10:16	21910.000000	2191.000000	49819.152978	20.000000
C:\Users\cware\Desktop\Steller20November\TagTesting20Nov2013\M4.DSG	11-1-2013	15:10:16	21911.000000	2191.100000	49821.442943	20.000000
C:\Users\cware\Desktop\Steller20November\TagTesting20Nov2013\M4.DSG	11-1-2013	15:10:16	21912.000000	2191.200000	49826.097595	20.000000
C:\Users\cware\Desktop\Steller20November\TagTesting20Nov2013\M4.DSG	11-1-2013	15:10:16	21913.000000	2191.300000	49829.184222	20.000000
C:\Users\cware\Desktop\Steller20November\TagTesting20Nov2013\M4.DSG	11-1-2013	15:10:16	21914.000000	2191.400000	49834.536023	20.000000
C:\Users\cware\Desktop\Steller20November\TagTesting20Nov2013\M4.DSG	11-1-2013	15:10:16	21915.000000	2191.500000	49829.707138	20.000000
C:\Users\cware\Desktop\Steller20November\TagTesting20Nov2013\M4.DSG	11-1-2013	15:10:16	21916.000000	2191.600000	49826.521293	20.000000
C:\Users\cware\Desktop\Steller20November\TagTesting20Nov2013\M4.DSG	11-1-2013	15:10:16	21917.000000	2191.700000	49825.102592	20.000000
C:\Users\cware\Desktop\Steller20November\TagTesting20Nov2013\M4.DSG	11-1-2013	15:10:16	21918.000000	2191.800000	49821.817200	20.000000
C:\Users\cware\Desktop\Steller20November\TagTesting20Nov2013\M4.DSG	11-1-2013	15:10:16	21919.000000	2191.900000	49821.966511	20.000000
C:\Users\cware\Desktop\Steller20November\TagTesting20Nov2013\M4.DSG	11-1-2013	15:10:16	21920.000000	2192.000000	49824.804385	20.000000
C:\Users\cware\Desktop\Steller20November\TagTesting20Nov2013\M4.DSG	11-1-2013	15:10:16	21921.000000	2192.100000	49825.700317	20.000000
C:\Users\cware\Desktop\Steller20November\TagTesting20Nov2013\M4.DSG	11-1-2013	15:10:16	21922.000000	2192.200000	49822.439676	20.000000
C:\Users\cware\Desktop\Steller20November\TagTesting20Nov2013\M4.DSG	11-1-2013	15:10:16	21923.000000	2192.300000	49820.348831	20.000000
C:\Users\cware\Desktop\Steller20November\TagTesting20Nov2013\M4.DSG	11-1-2013	15:10:16	21924.000000	2192.400000	49820.423783	20.000000
C:\Users\cware\Desktop\Steller20November\TagTesting20Nov2013\M4.DSG	11-1-2013	15:10:16	21925.000000	2192.500000	49822.714081	20.000000
C:\Users\cware\Desktop\Steller20November\TagTesting20Nov2013\M4.DSG	11-1-2013	15:10:16	21926.000000	2192.600000	49819.204446	20.000000
C:\Users\cware\Desktop\Steller20November\TagTesting20Nov2013\M4.DSG	11-1-2013	15:10:16	21927.000000	2192.700000	49817.760938	20.000000
C:\Users\cware\Desktop\Steller20November\TagTesting20Nov2013\M4.DSG	11-1-2013	15:10:16	21928.000000	2192.800000	49813.604141	20.000000
C:\Users\cware\Desktop\Steller20November\TagTesting20Nov2013\M4.DSG	11-1-2013	15:10:16	21929.000000	2192.900000	49810.218993	20.000000
C:\Users\cware\Desktop\Steller20November\TagTesting20Nov2013\M4.DSG	11-1-2013	15:10:16	21930.000000	2193.000000	49809.895807	20.000000
C:\Users\cware\Desktop\Steller20November\TagTesting20Nov2013\M4.DSG	11-1-2013	15:10:16	21931.000000	2193.100000	49809.820889	20.000000
C:\Users\cware\Desktop\Steller20November\TagTesting20Nov2013\M4.DSG	11-1-2013	15:10:16	21932.000000	2193.200000	49811.463976	20.000000
C:\Users\cware\Desktop\Steller20November\TagTesting20Nov2013\M4.DSG	11-1-2013	15:10:16	21933.000000	2193.300000	49803.001159	20.000000
C:\Users\cware\Desktop\Steller20November\TagTesting20Nov2013\M4.DSG	11-1-2013	15:10:16	21934.000000	2193.400000	49802.876866	20.000000
C:\Users\cware\Desktop\Steller20November\TagTesting20Nov2013\M4.DSG	11-1-2013	15:10:16	21935.000000	2193.500000	49802.379198	20.000000
C:\Users\cware\Desktop\Steller20November\TagTesting20Nov2013\M4.DSG	11-1-2013	15:10:16	21936.000000	2193.600000	49805.391152	20.000000
C:\Users\cware\Desktop\Steller20November\TagTesting20Nov2013\M4.DSG	11-1-2013	15:10:16	21937.000000	2193.700000	49807.930071	20.000000
C:\Users\cware\Desktop\Steller20November\TagTesting20Nov2013\M4.DSG	11-1-2013	15:10:16	21938.000000	2193.800000	49817.687510	20.000000
C:\Users\cware\Desktop\Steller20November\TagTesting20Nov2013\M4.DSG	11-1-2013	15:10:16	21939.000000	2193.900000	49820.052257	20.000000
C:\Users\cware\Desktop\Steller20November\TagTesting20Nov2013\M4.DSG	11-1-2013	15:10:16	21940.000000	2194.000000	49826.449237	20.000000
C:\Users\cware\Desktop\Steller20November\TagTesting20Nov2013\M4.DSG	11-1-2013	15:10:16	21941.000000	2194.100000	49824.756748	20.000000
C:\Users\cware\Desktop\Steller20November\TagTesting20Nov2013\M4.DSG	11-1-2013	15:10:16	21942.000000	2194.200000	49824.632411	20.000000
C:\Users\cware\Desktop\Steller20November\TagTesting20Nov2013\M4.DSG	11-1-2013	15:10:16	21943.000000	2194.300000	49817.165235	20.000000
C:\Users\cware\Desktop\Steller20November\TagTesting20Nov2013\M4.DSG	11-1-2013	15:10:16	21944.000000	2194.400000	49819.529991	20.000000
C:\Users\cware\Desktop\Steller20November\TagTesting20Nov2013\M4.DSG	11-1-2013	15:10:16	21945.000000	2194.500000	49817.090833	20.000000
C:\Users\cware\Desktop\Steller20November\TagTesting20Nov2013\M4.DSG	11-1-2013	15:10:16	21946.000000	2194.600000	49818.235981	20.000000
C:\Users\cware\Desktop\Steller20November\TagTesting20Nov2013\M4.DSG	11-1-2013	15:10:16	21947.000000	2194.700000	49821.870115	20.000000
C:\Users\cware\Desktop\Steller20November\TagTesting20Nov2013\M4.DSG	11-1-2013	15:10:16	21948.000000	2194.800000	49820.849565	20.000000
C:\Users\cware\Desktop\Steller20November\TagTesting20Nov2013\M4.DSG	11-1-2013	15:10:16	21949.000000	2194.900000	49819.928750	20.000000
C:\Users\cware\Desktop\Steller20November\TagTesting20Nov2013\M4.DSG	11-1-2013	15:10:16	21950.000000	2195.000000	49820.202814	20.000000
C:\Users\cware\Desktop\Steller20November\TagTesting20Nov2013\M4.DSG	11-1-2013	15:10:16	21951.000000	2195.100000	49821.795874	20.000000
C:\Users\cware\Desktop\Steller20November\TagTesting20Nov2013\M4.DSG	11-1-2013	15:10:16	21952.000000	2195.200000	49820.252679	20.000000
C:\Users\cware\Desktop\Steller20November\TagTesting20Nov2013\M4.DSG	11-1-2013	15:10:16	21953.000000	2195.300000	49826.052427	20.000000
C:\Users\cware\Desktop\Steller20November\TagTesting20Nov2013\M4.DSG	11-1-2013	15:10:16	21954.000000	2195.400000	49814.403288	20.000000
C:\Users\cware\Desktop\Steller20November\TagTesting20Nov2013\M4.DSG	11-1-2013	15:10:16	21955.000000	2195.500000	49815.324496	20.000000
C:\Users\cware\Desktop\Steller20November\TagTesting20Nov2013\M4.DSG	11-1-2013	15:10:16	21956.000000	2195.600000	49816.295569	20.000000
C:\Users\cware\Desktop\Steller20November\TagTesting20Nov2013\M4.DSG	11-1-2013	15:10:16	21957.000000	2195.700000	49810.396497	20.000000
C:\Users\cware\Desktop\Steller20November\TagTesting20Nov2013\M4.DSG	11-1-2013	15:10:16	21958.000000	2195.800000	49809.351218	20.000000
C:\Users\cware\Desktop\Steller20November\TagTesting20Nov2013\M4.DSG	11-1-2013	15:10:16	21959.000000	2195.900000	49813.358525	20.000000
C:\Users\cware\Desktop\Steller20November\TagTesting20Nov2013\M4.DSG	11-1-2013	15:10:16	21960.000000	2196.000000	49808.007147	20.000000
C:\Users\cware\Desktop\Steller20November\TagTesting20Nov2013\M4.DSG	11-1-2013	15:10:16	21961.000000	2196.100000	49812.014636	20.000000
C:\Users\cware\Desktop\Steller20November\TagTesting20Nov2013\M4.DSG	11-1-2013	15:10:16	21962.000000	2196.200000	49811.218298	20.000000
C:\Users\cware\Desktop\Steller20November\TagTesting20Nov2013\M4.DSG	11-1-2013	15:10:16	21963.000000	2196.300000	49810.148076	20.000000
C:\Users\cware\Desktop\Steller20November\TagTesting20Nov2013\M4.DSG	11-1-2013	15:10:16	21964.000000	2196.400000	49817.192437	20.000000
C:\Users\cware\Desktop\Steller20November\TagTesting20Nov2013\M4.DSG	11-1-2013	15:10:16	21965.000000	2196.500000	49819.805872	20.000000
C:\Users\cware\Desktop\Steller20November\TagTesting20Nov2013\M4.DSG	11-1-2013	15:10:16	21966.000000	2196.600000	49820.577708	20.000000
C:\Users\cware\Desktop\Steller20November\TagTesting20Nov2013\M4.DSG	11-1-2013	15:10:16	21967.000000	2196.700000	49817.142834	20.000000
C:\Users\cware\Desktop\Steller20November\TagTesting20Nov2013\M4.DSG	11-1-2013	15:10:16	21968.000000	2196.800000	49816.570546	20.000000
C:\Users\cware\Desktop\Steller20November\TagTesting20Nov2013\M4.DSG	11-1-2013	15:10:16	21969.000000	2196.900000	49809.626234	20.000000
C:\Users\cware\Desktop\Steller20November\TagTesting20Nov2013\M4.DSG	11-1-2013	15:10:16	21970.000000	2197.000000	49811.990781	20.000000
C:\Users\cware\Desktop\Steller20November\TagTesting20Nov2013\M4.DSG	11-1-2013	15:10:16	21971.000000	2197.100000	49812.264508	20.000000
C:\Users\cware\Desktop\Steller20November\TagTesting20Nov2013\M4.DSG	11-1-2013	15:10:16	21972.000000	2197.200000	49810.646713	20.000000
C:\Users\cware\Desktop\Steller20November\TagTesting20Nov2013\M4.DSG	11-1-2013	15:10:16	21973.000000	2197.300000	49819.707103	20.000000
C:\Users\cware\Desktop\Steller20November\TagTesting20Nov2013\M4.DSG	11-1-2013	15:10:16	21974.000000	2197.400000	49810.896004	20.000000
C:\Users\cware\Desktop\Steller20November\TagTesting20Nov2013\M4.DSG	11-1-2013	15:10:16	21975.000000	2197.500000	49806.564922	20.000000
C:\Users\cware\Desktop\Steller20November\TagTesting20Nov2013\M4.DSG	11-1-2013	15:10:16	21976.000000	2197.600000	49810.373148	20.000000
C:\Users\cware\Desktop\Steller20November\TagTesting20Nov2013\M4.DSG	11-1-2013	15:10:16	21977.000000	2197.700000	49807.287006	20.000000
C:\Users\cware\Desktop\Steller20November\TagTesting20Nov2013\M4.DSG	11-1-2013	15:10:16	21978.000000	2197.800000	49804.324773	20.000000
C:\Users\cware\Desktop\Steller20November\TagTesting20Nov2013\M4.DSG	11-1-2013	15:10:16	21979.000000	2197.900000	49795.737277	20.000000
C:\Users\cware\Desktop\Steller20November\TagTesting20Nov2013\M4.DSG	11-1-2013	15:10:16	21980.000000	2198.000000	49808.183231	20.000000
C:\Users\cware\Desktop\Steller20November\TagTesting20Nov2013\M4.DSG	11-1-2013	15:10:16	21981.000000	2198.100000	49802.607690	20.000000
C:\Users\cware\Desktop\Steller20November\TagTesting20Nov2013\M4.DSG	11-1-2013	15:10:16	21982.000000	2198.200000	49802.259355	20.000000
C:\Users\cware\Desktop\Steller20November\TagTesting20Nov2013\M4.DSG	11-1-2013	15:10:16	21983.000000	2198.300000	49800.541796	20.000000
C:\Users\cware\Desktop\Steller20November\TagTesting20Nov2013\M4.DSG	11-1-2013	15:10:16	21984.000000	2198.400000	49800.591757	20.000000
C:\Users\cware\Desktop\Steller20November\TagTesting20Nov2013\M4.DSG	11-1-2013	15:10:16	21985.000000	2198.500000	49801.164211	20.000000
C:\Users\cware\Desktop\Steller20November\TagTesting20Nov2013\M4.DSG	11-1-2013	15:10:16	21986.000000	2198.600000	49805.569966	20.000000
C:\Users\cware\Desktop\Steller20November\TagTesting20Nov2013\M4.DSG	11-1-2013	15:10:16	21987.000000	2198.700000	49811.021477	20.000000
C:\Users\cware\Desktop\Steller20November\TagTesting20Nov2013\M4.DSG	11-1-2013	15:10:16	21988.000000	2198.800000	49812.465108	20.000000
C:\Users\cware\Desktop\Steller20November\TagTesting20Nov2013\M4.DSG	11-1-2013	15:10:16	21989.000000	2198.900000	49819.335088	20.000000
C:\Users\cware\Desktop\Steller20November\TagTesting20Nov2013\M4.DSG	11-1-2013	15:10:16	21990.000000	2199.000000	49812.315788	20.000000
C:\Users\cware\Desktop\Steller20November\TagTesting20Nov2013\M4.DSG	11-1-2013	15:10:16	21991.000000	2199.100000	49812.863526	20.000000
C:\Users\cware\Desktop\Steller20November\TagTesting20Nov2013\M4.DSG	11-1-2013	15:10:16	21992.000000	2199.200000	49809.179733	20.000000
C:\Users\cware\Desktop\Steller20November\TagTesting20Nov2013\M4.DSG	11-1-2013	15:10:16	21993.000000	2199.300000	49806.441869	20.000000
C:\Users\cware\Desktop\Steller20November\TagTesting20Nov2013\M4.DSG	11-1-2013	15:10:16	21994.000000	2199.400000	49808.208992	20.000000
C:\Users\cware\Desktop\Steller20November\TagTesting20Nov2013\M4.DSG	11-1-2013	15:10:16	21995.000000	2199.500000	49808.557785	20.000000
C:\Users\cware\Desktop\Steller20November\TagTesting20Nov2013\M4.DSG	11-1-2013	15:10:16	21996.000000	2199.600000	49805.072858	20.000000
C:\Users\cware\Desktop\Steller20November\TagTesting20Nov2013\M4.DSG	11-1-2013	15:10:16	21997.000000	2199.700000	49804.201877	20.000000
C:\Users\cware\Desktop\Steller20November\TagTesting20Nov2013\M4.DSG	11-1-2013	15:10:16	21998.000000	2199.800000	49802.235809	20.000000
C:\Users\cware\Desktop\Steller20November\TagTesting20Nov2013\M4.DSG	11-1-2013	15:10:16	21999.000000	2199.900000	49804.998722	20.000000
C:\Users\cware\Desktop\Steller20November\TagTesting20Nov2013\M4.DSG	11-1-2013	15:10:16	22000.000000	2200.000000	49800.767164	20.000000
C:\Users\cware\Desktop\Steller20November\TagTesting20Nov2013\M4.DSG	11-1-2013	15:10:16	22001.000000	2200.100000	49800.966633	20.000000
C:\Users\cware\Desktop\Steller20November\TagTesting20Nov2013\M4.DSG	11-1-2013	15:10:16	22002.000000	2200.200000	49801.090949	20.000000
C:\Users\cware\Desktop\Steller20November\TagTesting20Nov2013\M4.DSG	11-1-2013	15:10:16	22003.000000	2200.300000	49796.112783	20.000000
C:\Users\cware\Desktop\Steller20November\TagTesting20Nov2013\M4.DSG	11-1-2013	15:10:16	22004.000000	2200.400000	49792.329600	20.000000
C:\Users\cware\Desktop\Steller20November\TagTesting20Nov2013\M4.DSG	11-1-2013	15:10:16	22005.000000	2200.500000	49792.752795	20.000000
C:\Users\cware\Desktop\Steller20November\TagTesting20Nov2013\M4.DSG	11-1-2013	15:10:16	22006.000000	2200.600000	49793.250485	20.000000
C:\Users\cware\Desktop\Steller20November\TagTesting20Nov2013\M4.DSG	11-1-2013	15:10:16	22007.000000	2200.700000	49799.423778	20.000000
C:\Users\cware\Desktop\Steller20November\TagTesting20Nov2013\M4.DSG	11-1-2013	15:10:16	22008.000000	2200.800000	49799.473421	20.000000
C:\Users\cware\Desktop\Steller20November\TagTesting20Nov2013\M4.DSG	11-1-2013	15:10:16	22009.000000	2200.900000	49806.418039	20.000000
C:\Users\cware\Desktop\Steller20November\TagTesting20Nov2013\M4.DSG	11-1-2013	15:10:16	22010.000000	2201.000000	49806.716871	20.000000
C:\Users\cware\Desktop\Steller20November\TagTesting20Nov2013\M4.DSG	11-1-2013	15:10:16	22011.000000	2201.100000	49812.516646	20.000000
C:\Users\cware\Desktop\Steller20November\TagTesting20Nov2013\M4.DSG	11-1-2013	15:10:16	22012.000000	2201.200000	49817.445021	20.000000
C:\Users\cware\Desktop\Steller20November\TagTesting20Nov2013\M4.DSG	11-1-2013	15:10:16	22013.000000	2201.300000	49814.856573	20.000000
C:\Users\cware\Desktop\Steller20November\TagTesting20Nov2013\M4.DSG	11-1-2013	15:10:16	22014.000000	2201.400000	49811.894318	20.000000
C:\Users\cware\Desktop\Steller20November\TagTesting20Nov2013\M4.DSG	11-1-2013	15:10:16	22015.000000	2201.500000	49808.011785	20.000000
C:\Users\cware\Desktop\Steller20November\TagTesting20Nov2013\M4.DSG	11-1-2013	15:10:16	22016.000000	2201.600000	49807.712888	20.000000
C:\Users\cware\Desktop\Steller20November\TagTesting20Nov2013\M4.DSG	11-1-2013	15:10:16	22017.000000	2201.700000	49803.705646	20.000000
C:\Users\cware\Desktop\Steller20November\TagTesting20Nov2013\M4.DSG	11-1-2013	15:10:16	22018.000000	2201.800000	49803.730668	20.000000
C:\Users\cware\Desktop\Steller20November\TagTesting20Nov2013\M4.DSG	11-1-2013	15:10:16	22019.000000	2201.900000	49805.697046	20.000000
C:\Users\cware\Desktop\Steller20November\TagTesting20Nov2013\M4.DSG	11-1-2013	15:10:16	22020.000000	2202.000000	49808.410090	20.000000
C:\Users\cware\Desktop\Steller20November\TagTesting20Nov2013\M4.DSG	11-1-2013	15:10:16	22021.000000	2202.100000	49810.650566	20.000000
C:\Users\cware\Desktop\Steller20November\TagTesting20Nov2013\M4.DSG	11-1-2013	15:10:16	22022.000000	2202.200000	49808.111537	20.000000
C:\Users\cware\Desktop\Steller20November\TagTesting20Nov2013\M4.DSG	11-1-2013	15:10:16	22023.000000	2202.300000	49810.874948	20.000000
C:\Users\cware\Desktop\Steller20November\TagTesting20Nov2013\M4.DSG	11-1-2013	15:10:16	22024.000000	2202.400000	49806.941917	20.000000
C:\Users\cware\Desktop\Steller20November\TagTesting20Nov2013\M4.DSG	11-1-2013	15:10:16	22025.000000	2202.500000	49807.165796	20.000000
C:\Users\cware\Desktop\Steller20November\TagTesting20Nov2013\M4.DSG	11-1-2013	15:10:16	22026.000000	2202.600000	49804.179196	20.000000
C:\Users\cware\Desktop\Steller20November\TagTesting20Nov2013\M4.DSG	11-1-2013	15:10:16	22027.000000	2202.700000	49802.138280	20.000000
C:\Users\cware\Desktop\Steller20November\TagTesting20Nov2013\M4.DSG	11-1-2013	15:10:16	22028.000000	2202.800000	49798.056309	20.000000
C:\Users\cware\Desktop\Steller20November\TagTesting20Nov2013\M4.DSG	11-1-2013	15:10:16	22029.000000	2202.900000	49799.624212	20.000000
C:\Users\cware\Desktop\Steller20November\TagTesting20Nov2013\M4.DSG	11-1-2013	15:10:16	22030.000000	2203.000000	49801.043036	20.000000
C:\Users\cware\Desktop\Steller20November\TagTesting20Nov2013\M4.DSG	11-1-2013	15:10:16	22031.000000	2203.100000	49804.029933	20.000000
C:\Users\cware\Desktop\Steller20November\TagTesting20Nov2013\M4.DSG	11-1-2013	15:10:16	22032.000000	2203.200000	49806.569097	20.000000
C:\Users\cware\Desktop\Steller20November\TagTesting20Nov2013\M4.DSG	11-1-2013	15:10:16	22033.000000	2203.300000	49808.411265	20.000000
C:\Users\cware\Desktop\Steller20November\TagTesting20Nov2013\M4.DSG	11-1-2013	15:10:16	22034.000000	2203.400000	49807.913331	20.000000
C:\Users\cware\Desktop\Steller20November\TagTesting20Nov2013\M4.DSG	11-1-2013	15:10:16	22035.000000	2203.500000	49812.294304	20.000000
C:\Users\cware\Desktop\Steller20November\TagTesting20Nov2013\M4.DSG	11-1-2013	15:10:16	22036.000000	2203.600000	49811.373555	20.000000
C:\Users\cware\Desktop\Steller20November\TagTesting20Nov2013\M4.DSG	11-1-2013	15:10:16	22037.000000	2203.700000	49806.395209	20.000000
C:\Users\cware\Desktop\Steller20November\TagTesting20Nov2013\M4.DSG	11-1-2013	15:10:16	22038.000000	2203.800000	49802.960125	20.000000
C:\Users\cware\Desktop\Steller20November\TagTesting20Nov2013\M4.DSG	11-1-2013	15:10:16	22039.000000	2203.900000	49800.595744	20.000000
C:\Users\cware\Desktop\Steller20November\TagTesting20Nov2013\M4.DSG	11-1-2013	15:10:16	22040.000000	2204.000000	49802.935496	20.000000
C:\Users\cware\Desktop\Steller20November\TagTesting20Nov2013\M4.DSG	11-1-2013	15:10:16	22041.000000	2204.100000	49791.037432	20.000000
C:\Users\cware\Desktop\Steller20November\TagTesting20Nov2013\M4.DSG	11-1-2013	15:10:16	22042.000000	2204.200000	49796.787487	20.000000
C:\Users\cware\Desktop\Steller20November\TagTesting20Nov2013\M4.DSG	11-1-2013	15:10:16	22043.000000	2204.300000	49803.433627	20.000000
C:\Users\cware\Desktop\Steller20November\TagTesting20Nov2013\M4.DSG	11-1-2013	15:10:16	22044.000000	2204.400000	49795.543110	20.000000
C:\Users\cware\Desktop\Steller20November\TagTesting20Nov2013\M4.DSG	11-1-2013	15:10:16	22045.000000	2204.500000	49801.492310	20.000000
C:\Users\cware\Desktop\Steller20November\TagTesting20Nov2013\M4.DSG	11-1-2013	15:10:16	22046.000000	2204.600000	49799.227104	20.000000
C:\Users\cware\Desktop\Steller20November\TagTesting20Nov2013\M4.DSG	11-1-2013	15:10:16	22047.000000	2204.700000	49794.871201	20.000000
C:\Users\cware\Desktop\Steller20November\TagTesting20Nov2013\M4.DSG	11-1-2013	15:10:16	22048.000000	2204.800000	49794.448224	20.000000
C:\Users\cware\Desktop\Steller20November\TagTesting20Nov2013\M4.DSG	11-1-2013	15:10:16	22049.000000	2204.900000	49788.872542	20.000000
C:\Users\cware\Desktop\Steller20November\TagTesting20Nov2013\M4.DSG	11-1-2013	15:10:16	22050.000000	2205.000000	49790.440659	20.000000
C:\Users\cware\Desktop\Steller20November\TagTesting20Nov2013\M4.DSG	11-1-2013	15:10:16	22051.000000	2205.100000	49787.852197	20.000000
C:\Users\cware\Desktop\Steller20November\TagTesting20Nov2013\M4.DSG	11-1-2013	15:10:16	22052.000000	2205.200000	49779.837312	20.000000
C:\Users\cware\Desktop\Steller20November\TagTesting20Nov2013\M4.DSG	11-1-2013	15:10:16	22053.000000	2205.300000	49780.335150	20.000000
C:\Users\cware\Desktop\Steller20November\TagTesting20Nov2013\M4.DSG	11-1-2013	15:10:16	22054.000000	2205.400000	49778.816894	20.000000
C:\Users\cware\Desktop\Steller20November\TagTesting20Nov2013\M4.DSG	11-1-2013	15:10:16	22055.000000	2205.500000	49778.891676	20.000000
C:\Users\cware\Desktop\Steller20November\TagTesting20Nov2013\M4.DSG	11-1-2013	15:10:16	22056.000000	2205.600000	49782.575679	20.000000
C:\Users\cware\Desktop\Steller20November\TagTesting20Nov2013\M4.DSG	11-1-2013	15:10:16	22057.000000	2205.700000	49784.990021	20.000000
C:\Users\cware\Desktop\Steller20November\TagTesting20Nov2013\M4.DSG	11-1-2013	15:10:16	22058.000000	2205.800000	49790.939143	20.000000
C:\Users\cware\Desktop\Steller20November\TagTesting20Nov2013\M4.DSG	11-1-2013	15:10:16	22059.000000	2205.900000	49792.333084	20.000000
C:\Users\cware\Desktop\Steller20November\TagTesting20Nov2013\M4.DSG	11-1-2013	15:10:16	22060.000000	2206.000000	49791.785779	20.000000
C:\Users\cware\Desktop\Steller20November\TagTesting20Nov2013\M4.DSG	11-1-2013	15:10:16	22061.000000	2206.100000	49787.205685	20.000000
C:\Users\cware\Desktop\Steller20November\TagTesting20Nov2013\M4.DSG	11-1-2013	15:10:16	22062.000000	2206.200000	49780.833499	20.000000
C:\Users\cware\Desktop\Steller20November\TagTesting20Nov2013\M4.DSG	11-1-2013	15:10:16	22063.000000	2206.300000	49777.547966	20.000000
C:\Users\cware\Desktop\Steller20November\TagTesting20Nov2013\M4.DSG	11-1-2013	15:10:16	22064.000000	2206.400000	49781.829328	20.000000
C:\Users\cware\Desktop\Steller20November\TagTesting20Nov2013\M4.DSG	11-1-2013	15:10:16	22065.000000	2206.500000	49781.157336	20.000000
C:\Users\cware\Desktop\Steller20November\TagTesting20Nov2013\M4.DSG	11-1-2013	15:10:16	22066.000000	2206.600000	49783.048945	20.000000
C:\Users\cware\Desktop\Steller20November\TagTesting20Nov2013\M4.DSG	11-1-2013	15:10:16	22067.000000	2206.700000	49778.269885	20.000000
C:\Users\cware\Desktop\Steller20November\TagTesting20Nov2013\M4.DSG	11-1-2013	15:10:16	22068.000000	2206.800000	49772.171819	20.000000
C:\Users\cware\Desktop\Steller20November\TagTesting20Nov2013\M4.DSG	11-1-2013	15:10:16	22069.000000	2206.900000	49777.175173	20.000000
C:\Users\cware\Desktop\Steller20November\TagTesting20Nov2013\M4.DSG	11-1-2013	15:10:16	22070.000000	2207.000000	49773.690481	20.000000
C:\Users\cware\Desktop\Steller20November\TagTesting20Nov2013\M4.DSG	11-1-2013	15:10:16	22071.000000	2207.100000	49772.321344	20.000000
C:\Users\cware\Desktop\Steller20November\TagTesting20Nov2013\M4.DSG	11-1-2013	15:10:16	22072.000000	2207.200000	49769.309507	20.000000
C:\Users\cware\Desktop\Steller20November\TagTesting20Nov2013\M4.DSG	11-1-2013	15:10:16	22073.000000	2207.300000	49761.518790	20.000000
C:\Users\cware\Desktop\Steller20November\TagTesting20Nov2013\M4.DSG	11-1-2013	15:10:16	22074.000000	2207.400000	49760.249077	20.000000
C:\Users\cware\Desktop\Steller20November\TagTesting20Nov2013\M4.DSG	11-1-2013	15:10:16	22075.000000	2207.500000	49759.527796	20.000000
C:\Users\cware\Desktop\Steller20November\TagTesting20Nov2013\M4.DSG	11-1-2013	15:10:16	22076.000000	2207.600000	49754.599171	20.000000
C:\Users\cware\Desktop\Steller20November\TagTesting20Nov2013\M4.DSG	11-1-2013	15:10:16	22077.000000	2207.700000	49757.411875	20.000000
C:\Users\cware\Desktop\Steller20November\TagTesting20Nov2013\M4.DSG	11-1-2013	15:10:16	22078.000000	2207.800000	49756.690144	20.000000
C:\Users\cware\Desktop\Steller20November\TagTesting20Nov2013\M4.DSG	11-1-2013	15:10:16	22079.000000	2207.900000	49758.855860	20.000000
C:\Users\cware\Desktop\Steller20November\TagTesting20Nov2013\M4.DSG	11-1-2013	15:10:16	22080.000000	2208.000000	49758.706331	20.000000
C:\Users\cware\Desktop\Steller20November\TagTesting20Nov2013\M4.DSG	11-1-2013	15:10:16	22081.000000	2208.100000	49761.992134	20.000000
C:\Users\cware\Desktop\Steller20November\TagTesting20Nov2013\M4.DSG	11-1-2013	15:10:16	22082.000000	2208.200000	49764.506294	20.000000
C:\Users\cware\Desktop\Steller20November\TagTesting20Nov2013\M4.DSG	11-1-2013	15:10:16	22083.000000	2208.300000	49765.676159	20.000000
C:\Users\cware\Desktop\Steller20November\TagTesting20Nov2013\M4.DSG	11-1-2013	15:10:16	22084.000000	2208.400000	49767.393736	20.000000
C:\Users\cware\Desktop\Steller20November\TagTesting20Nov2013\M4.DSG	11-1-2013	15:10:16	22085.000000	2208.500000	49774.462705	20.000000
C:\Users\cware\Desktop\Steller20November\TagTesting20Nov2013\M4.DSG	11-1-2013	15:10:16	22086.000000	2208.600000	49766.970397	20.000000
C:\Users\cware\Desktop\Steller20November\TagTesting20Nov2013\M4.DSG	11-1-2013	15:10:16	22087.000000	2208.700000	49759.652757	20.000000
C:\Users\cware\Desktop\Steller20November\TagTesting20Nov2013\M4.DSG	11-1-2013	15:10:16	22088.000000	2208.800000	49762.814101	20.000000
C:\Users\cware\Desktop\Steller20November\TagTesting20Nov2013\M4.DSG	11-1-2013	15:10:16	22089.000000	2208.900000	49761.668948	20.000000
C:\Users\cware\Desktop\Steller20November\TagTesting20Nov2013\M4.DSG	11-1-2013	15:10:16	22090.000000	2209.000000	49761.992610	20.000000
C:\Users\cware\Desktop\Steller20November\TagTesting20Nov2013\M4.DSG	11-1-2013	15:10:16	22091.000000	2209.100000	49761.245984	20.000000
C:\Users\cware\Desktop\Steller20November\TagTesting20Nov2013\M4.DSG	11-1-2013	15:10:16	22092.000000	2209.200000	49742.229159	20.000000
C:\Users\cware\Desktop\Steller20November\TagTesting20Nov2013\M4.DSG	11-1-2013	15:10:16	22093.000000	2209.300000	49761.445361	20.000000
C:\Users\cware\Desktop\Steller20November\TagTesting20Nov2013\M4.DSG	11-1-2013	15:10:16	22094.000000	2209.400000	49760.150852	20.000000
C:\Users\cware\Desktop\Steller20November\TagTesting20Nov2013\M4.DSG	11-1-2013	15:10:16	22095.000000	2209.500000	49762.590213	20.000000
C:\Users\cware\Desktop\Steller20November\TagTesting20Nov2013\M4.DSG	11-1-2013	15:10:16	22096.000000	2209.600000	49763.785074	20.000000
C:\Users\cware\Desktop\Steller20November\TagTesting20Nov2013\M4.DSG	11-1-2013	15:10:16	22097.000000	2209.700000	49764.357576	20.000000
C:\Users\cware\Desktop\Steller20November\TagTesting20Nov2013\M4.DSG	11-1-2013	15:10:16	22098.000000	2209.800000	49755.098205	20.000000
C:\Users\cware\Desktop\Steller20November\TagTesting20Nov2013\M4.DSG	11-1-2013	15:10:16	22099.000000	2209.900000	49756.865712	20.000000
C:\Users\cware\Desktop\Steller20November\TagTesting20Nov2013\M4.DSG	11-1-2013	15:10:16	22100.000000	2210.000000	49756.790974	20.000000
C:\Users\cware\Desktop\Steller20November\TagTesting20Nov2013\M4.DSG	11-1-2013	15:10:16	22101.000000	2210.100000	49753.306169	20.000000
C:\Users\cware\Desktop\Steller20November\TagTesting20Nov2013\M4.DSG	11-1-2013	15:10:16	22102.000000	2210.200000	49749.697209	20.000000
C:\Users\cware\Desktop\Steller20November\TagTesting20Nov2013\M4.DSG	11-1-2013	15:10:16	22103.000000	2210.300000	49751.365096	20.000000
C:\Users\cware\Desktop\Steller20November\TagTesting20Nov2013\M4.DSG	11-1-2013	15:10:16	22104.000000	2210.400000	49740.885680	20.000000
C:\Users\cware\Desktop\Steller20November\TagTesting20Nov2013\M4.DSG	11-1-2013	15:10:16	22105.000000	2210.500000	49752.111713	20.000000
C:\Users\cware\Desktop\Steller20November\TagTesting20Nov2013\M4.DSG	11-1-2013	15:10:16	22106.000000	2210.600000	49756.716685	20.000000
C:\Users\cware\Desktop\Steller20November\TagTesting20Nov2013\M4.DSG	11-1-2013	15:10:16	22107.000000	2210.700000	49757.264379	20.000000
C:\Users\cware\Desktop\Steller20November\TagTesting20Nov2013\M4.DSG	11-1-2013	15:10:16	22108.000000	2210.800000	49761.122397	20.000000
C:\Users\cware\Desktop\Steller20November\TagTesting20Nov2013\M4.DSG	11-1-2013	15:10:16	22109.000000	2210.900000	49763.487071	20.000000
C:\Users\cware\Desktop\Steller20November\TagTesting20Nov2013\M4.DSG	11-1-2013	15:10:16	22110.000000	2211.000000	49759.902824	20.000000
C:\Users\cware\Desktop\Steller20November\TagTesting20Nov2013\M4.DSG	11-1-2013	15:10:16	22111.000000	2211.100000	49753.630210	20.000000
C:\Users\cware\Desktop\Steller20November\TagTesting20Nov2013\M4.DSG	11-1-2013	15:10:16	22112.000000	2211.200000	49746.163272	20.000000
C:\Users\cware\Desktop\Steller20November\TagTesting20Nov2013\M4.DSG	11-1-2013	15:10:16	22113.000000	2211.300000	49749.000915	20.000000
C:\Users\cware\Desktop\Steller20November\TagTesting20Nov2013\M4.DSG	11-1-2013	15:10:16	22114.000000	2211.400000	49747.731276	20.000000
C:\Users\cware\Desktop\Steller20November\TagTesting20Nov2013\M4.DSG	11-1-2013	15:10:16	22115.000000	2211.500000	49749.598243	20.000000
C:\Users\cware\Desktop\Steller20November\TagTesting20Nov2013\M4.DSG	11-1-2013	15:10:16	22116.000000	2211.600000	49745.267430	20.000000
C:\Users\cware\Desktop\Steller20November\TagTesting20Nov2013\M4.DSG	11-1-2013	15:10:16	22117.000000	2211.700000	49748.826808	20.000000
C:\Users\cware\Desktop\Steller20November\TagTesting20Nov2013\M4.DSG	11-1-2013	15:10:16	22118.000000	2211.800000	49742.628763	20.000000
C:\Users\cware\Desktop\Steller20November\TagTesting20Nov2013\M4.DSG	11-1-2013	15:10:16	22119.000000	2211.900000	49745.989305	20.000000
C:\Users\cware\Desktop\Steller20November\TagTesting20Nov2013\M4.DSG	11-1-2013	15:10:16	22120.000000	2212.000000	49745.267474	20.000000
C:\Users\cware\Desktop\Steller20November\TagTesting20Nov2013\M4.DSG	11-1-2013	15:10:16	22121.000000	2212.100000	49745.964576	20.000000
C:\Users\cware\Desktop\Steller20November\TagTesting20Nov2013\M4.DSG	11-1-2013	15:10:16	22122.000000	2212.200000	49741.035999	20.000000
C:\Users\cware\Desktop\Steller20November\TagTesting20Nov2013\M4.DSG	11-1-2013	15:10:16	22123.000000	2212.300000	49738.571870	20.000000
C:\Users\cware\Desktop\Steller20November\TagTesting20Nov2013\M4.DSG	11-1-2013	15:10:16	22124.000000	2212.400000	49737.700627	20.000000
C:\Users\cware\Desktop\Steller20November\TagTesting20Nov2013\M4.DSG	11-1-2013	15:10:16	22125.000000	2212.500000	49734.913019	20.000000
C:\Users\cware\Desktop\Steller20November\TagTesting20Nov2013\M4.DSG	11-1-2013	15:10:16	22126.000000	2212.600000	49734.639227	20.000000
C:\Users\cware\Desktop\Steller20November\TagTesting20Nov2013\M4.DSG	11-1-2013	15:10:16	22127.000000	2212.700000	49736.904559	20.000000
C:\Users\cware\Desktop\Steller20November\TagTesting20Nov2013\M4.DSG	11-1-2013	15:10:16	22128.000000	2212.800000	49741.484369	20.000000
C:\Users\cware\Desktop\Steller20November\TagTesting20Nov2013\M4.DSG	11-1-2013	15:10:16	22129.000000	2212.900000	49742.330520	20.000000
C:\Users\cware\Desktop\Steller20November\TagTesting20Nov2013\M4.DSG	11-1-2013	15:10:16	22130.000000	2213.000000	49748.951826	20.000000
C:\Users\cware\Desktop\Steller20November\TagTesting20Nov2013\M4.DSG	11-1-2013	15:10:16	22131.000000	2213.100000	49751.814338	20.000000
C:\Users\cware\Desktop\Steller20November\TagTesting20Nov2013\M4.DSG	11-1-2013	15:10:16	22132.000000	2213.200000	49757.041416	20.000000
C:\Users\cware\Desktop\Steller20November\TagTesting20Nov2013\M4.DSG	11-1-2013	15:10:16	22133.000000	2213.300000	49752.859984	20.000000
C:\Users\cware\Desktop\Steller20November\TagTesting20Nov2013\M4.DSG	11-1-2013	15:10:16	22134.000000	2213.400000	49758.684498	20.000000
C:\Users\cware\Desktop\Steller20November\TagTesting20Nov2013\M4.DSG	11-1-2013	15:10:16	22135.000000	2213.500000	49749.997516	20.000000
C:\Users\cware\Desktop\Steller20November\TagTesting20Nov2013\M4.DSG	11-1-2013	15:10:16	22136.000000	2213.600000	49752.212927	20.000000
C:\Users\cware\Desktop\Steller20November\TagTesting20Nov2013\M4.DSG	11-1-2013	15:10:16	22137.000000	2213.700000	49750.943641	20.000000
C:\Users\cware\Desktop\Steller20November\TagTesting20Nov2013\M4.DSG	11-1-2013	15:10:16	22138.000000	2213.800000	49748.255392	20.000000
C:\Users\cware\Desktop\Steller20November\TagTesting20Nov2013\M4.DSG	11-1-2013	15:10:16	22139.000000	2213.900000	49749.649294	20.000000
C:\Users\cware\Desktop\Steller20November\TagTesting20Nov2013\M4.DSG	11-1-2013	15:10:16	22140.000000	2214.000000	49753.457705	20.000000
C:\Users\cware\Desktop\Steller20November\TagTesting20Nov2013\M4.DSG	11-1-2013	15:10:16	22141.000000	2214.100000	49750.968864	20.000000
C:\Users\cware\Desktop\Steller20November\TagTesting20Nov2013\M4.DSG	11-1-2013	15:10:16	22142.000000	2214.200000	49750.321592	20.000000
C:\Users\cware\Desktop\Steller20November\TagTesting20Nov2013\M4.DSG	11-1-2013	15:10:16	22143.000000	2214.300000	49756.494616	20.000000
C:\Users\cware\Desktop\Steller20November\TagTesting20Nov2013\M4.DSG	11-1-2013	15:10:16	22144.000000	2214.400000	49744.049005	20.000000
C:\Users\cware\Desktop\Steller20November\TagTesting20Nov2013\M4.DSG	11-1-2013	15:10:16	22145.000000	2214.500000	49750.719953	20.000000
C:\Users\cware\Desktop\Steller20November\TagTesting20Nov2013\M4.DSG	11-1-2013	15:10:16	22146.000000	2214.600000	49748.106539	20.000000
C:\Users\cware\Desktop\Steller20November\TagTesting20Nov2013\M4.DSG	11-1-2013	15:10:16	22147.000000	2214.700000	49729.711958	20.000000
C:\Users\cware\Desktop\Steller20November\TagTesting20Nov2013\M4.DSG	11-1-2013	15:10:16	22148.000000	2214.800000	49715.375008	20.000000
C:\Users\cware\Desktop\Steller20November\TagTesting20Nov2013\M4.DSG	11-1-2013	15:10:16	22149.000000	2214.900000	49703.750744	20.000000
C:\Users\cware\Desktop\Steller20November\TagTesting20Nov2013\M4.DSG	11-1-2013	15:10:16	22150.000000	2215.000000	49681.199623	20.000000
C:\Users\cware\Desktop\Steller20November\TagTesting20Nov2013\M4.DSG	11-1-2013	15:10:16	22151.000000	2215.100000	49669.251924	20.000000
C:\Users\cware\Desktop\Steller20November\TagTesting20Nov2013\M4.DSG	11-1-2013	15:10:16	22152.000000	2215.200000	49653.421320	20.000000
C:\Users\cware\Desktop\Steller20November\TagTesting20Nov2013\M4.DSG	11-1-2013	15:10:16	22153.000000	2215.300000	49636.271456	20.000000
C:\Users\cware\Desktop\Steller20November\TagTesting20Nov2013\M4.DSG	11-1-2013	15:10:16	22154.000000	2215.400000	49621.112962	20.000000
C:\Users\cware\Desktop\Steller20November\TagTesting20Nov2013\M4.DSG	11-1-2013	15:10:16	22155.000000	2215.500000	49604.610378	20.000000
C:\Users\cware\Desktop\Steller20November\TagTesting20Nov2013\M4.DSG	11-1-2013	15:10:16	22156.000000	2215.600000	49589.600917	20.000000
C:\Users\cware\Desktop\Steller20November\TagTesting20Nov2013\M4.DSG	11-1-2013	15:10:16	22157.000000	2215.700000	49573.023647	20.000000
C:\Users\cware\Desktop\Steller20November\TagTesting20Nov2013\M4.DSG	11-1-2013	15:10:16	22158.000000	2215.800000	49558.313012	20.000000
C:\Users\cware\Desktop\Steller20November\TagTesting20Nov2013\M4.DSG	11-1-2013	15:10:16	22159.000000	2215.900000	49545.444575	20.000000
C:\Users\cware\Desktop\Steller20November\TagTesting20Nov2013\M4.DSG	11-1-2013	15:10:16	22160.000000	2216.000000	49528.717694	20.000000
C:\Users\cware\Desktop\Steller20November\TagTesting20Nov2013\M4.DSG	11-1-2013	15:10:16	22161.000000	2216.100000	49515.027457	20.000000
C:\Users\cware\Desktop\Steller20November\TagTesting20Nov2013\M4.DSG	11-1-2013	15:10:16	22162.000000	2216.200000	49500.789658	20.000000
C:\Users\cware\Desktop\Steller20November\TagTesting20Nov2013\M4.DSG	11-1-2013	15:10:16	22163.000000	2216.300000	49500.415658	20.000000
C:\Users\cware\Desktop\Steller20November\TagTesting20Nov2013\M4.DSG	11-1-2013	15:10:16	22164.000000	2216.400000	49498.996817	20.000000
C:\Users\cware\Desktop\Steller20November\TagTesting20Nov2013\M4.DSG	11-1-2013	15:10:16	22165.000000	2216.500000	49501.335489	20.000000
C:\Users\cware\Desktop\Steller20November\TagTesting20Nov2013\M4.DSG	11-1-2013	15:10:16	22166.000000	2216.600000	49502.704504	20.000000
C:\Users\cware\Desktop\Steller20November\TagTesting20Nov2013\M4.DSG	11-1-2013	15:10:16	22167.000000	2216.700000	49506.438293	20.000000
C:\Users\cware\Desktop\Steller20November\TagTesting20Nov2013\M4.DSG	11-1-2013	15:10:16	22168.000000	2216.800000	49503.301880	20.000000
C:\Users\cware\Desktop\Steller20November\TagTesting20Nov2013\M4.DSG	11-1-2013	15:10:16	22169.000000	2216.900000	49505.765988	20.000000
C:\Users\cware\Desktop\Steller20November\TagTesting20Nov2013\M4.DSG	11-1-2013	15:10:16	22170.000000	2217.000000	49507.433791	20.000000
C:\Users\cware\Desktop\Steller20November\TagTesting20Nov2013\M4.DSG	11-1-2013	15:10:16	22171.000000	2217.100000	49505.392618	20.000000
C:\Users\cware\Desktop\Steller20November\TagTesting20Nov2013\M4.DSG	11-1-2013	15:10:16	22172.000000	2217.200000	49505.268498	20.000000
C:\Users\cware\Desktop\Steller20November\TagTesting20Nov2013\M4.DSG	11-1-2013	15:10:16	22173.000000	2217.300000	49506.737155	20.000000
C:\Users\cware\Desktop\Steller20November\TagTesting20Nov2013\M4.DSG	11-1-2013	15:10:16	22174.000000	2217.400000	49505.592172	20.000000
C:\Users\cware\Desktop\Steller20November\TagTesting20Nov2013\M4.DSG	11-1-2013	15:10:16	22175.000000	2217.500000	49504.347933	20.000000
C:\Users\cware\Desktop\Steller20November\TagTesting20Nov2013\M4.DSG	11-1-2013	15:10:16	22176.000000	2217.600000	49505.717331	20.000000
C:\Users\cware\Desktop\Steller20November\TagTesting20Nov2013\M4.DSG	11-1-2013	15:10:16	22177.000000	2217.700000	49504.622915	20.000000
C:\Users\cware\Desktop\Steller20November\TagTesting20Nov2013\M4.DSG	11-1-2013	15:10:16	22178.000000	2217.800000	49506.265163	20.000000
C:\Users\cware\Desktop\Steller20November\TagTesting20Nov2013\M4.DSG	11-1-2013	15:10:16	22179.000000	2217.900000	49506.240129	20.000000
C:\Users\cware\Desktop\Steller20November\TagTesting20Nov2013\M4.DSG	11-1-2013	15:10:16	22180.000000	2218.000000	49505.269392	20.000000
C:\Users\cware\Desktop\Steller20November\TagTesting20Nov2013\M4.DSG	11-1-2013	15:10:16	22181.000000	2218.100000	49503.801229	20.000000
C:\Users\cware\Desktop\Steller20November\TagTesting20Nov2013\M4.DSG	11-1-2013	15:10:16	22182.000000	2218.200000	49505.419711	20.000000
C:\Users\cware\Desktop\Steller20November\TagTesting20Nov2013\M4.DSG	11-1-2013	15:10:16	22183.000000	2218.300000	49504.224876	20.000000
C:\Users\cware\Desktop\Steller20November\TagTesting20Nov2013\M4.DSG	11-1-2013	15:10:16	22184.000000	2218.400000	49504.100373	20.000000
C:\Users\cware\Desktop\Steller20November\TagTesting20Nov2013\M4.DSG	11-1-2013	15:10:16	22185.000000	2218.500000	49504.921959	20.000000
C:\Users\cware\Desktop\Steller20November\TagTesting20Nov2013\M4.DSG	11-1-2013	15:10:16	22186.000000	2218.600000	49502.707087	20.000000
C:\Users\cware\Desktop\Steller20November\TagTesting20Nov2013\M4.DSG	11-1-2013	15:10:16	22187.000000	2218.700000	49503.702390	20.000000
C:\Users\cware\Desktop\Steller20November\TagTesting20Nov2013\M4.DSG	11-1-2013	15:10:16	22188.000000	2218.800000	49505.320251	20.000000
C:\Users\cware\Desktop\Steller20November\TagTesting20Nov2013\M4.DSG	11-1-2013	15:10:16	22189.000000	2218.900000	49506.440625	20.000000
C:\Users\cware\Desktop\Steller20November\TagTesting20Nov2013\M4.DSG	11-1-2013	15:10:16	22190.000000	2219.000000	49504.623588	20.000000
C:\Users\cware\Desktop\Steller20November\TagTesting20Nov2013\M4.DSG	11-1-2013	15:10:16	22191.000000	2219.100000	49504.623423	20.000000
C:\Users\cware\Desktop\Steller20November\TagTesting20Nov2013\M4.DSG	11-1-2013	15:10:16	22192.000000	2219.200000	49503.752380	20.000000
C:\Users\cware\Desktop\Steller20November\TagTesting20Nov2013\M4.DSG	11-1-2013	15:10:16	22193.000000	2219.300000	49504.673609	20.000000
C:\Users\cware\Desktop\Steller20November\TagTesting20Nov2013\M4.DSG	11-1-2013	15:10:16	22194.000000	2219.400000	49504.499255	20.000000
C:\Users\cware\Desktop\Steller20November\TagTesting20Nov2013\M4.DSG	11-1-2013	15:10:16	22195.000000	2219.500000	49504.922736	20.000000
C:\Users\cware\Desktop\Steller20November\TagTesting20Nov2013\M4.DSG	11-1-2013	15:10:16	22196.000000	2219.600000	49503.304689	20.000000
C:\Users\cware\Desktop\Steller20November\TagTesting20Nov2013\M4.DSG	11-1-2013	15:10:16	22197.000000	2219.700000	49503.752858	20.000000
C:\Users\cware\Desktop\Steller20November\TagTesting20Nov2013\M4.DSG	11-1-2013	15:10:16	22198.000000	2219.800000	49503.180195	20.000000
C:\Users\cware\Desktop\Steller20November\TagTesting20Nov2013\M4.DSG	11-1-2013	15:10:16	22199.000000	2219.900000	49504.250657	20.000000
C:\Users\cware\Desktop\Steller20November\TagTesting20Nov2013\M4.DSG	11-1-2013	15:10:16	22200.000000	2220.000000	49505.171547	20.000000
C:\Users\cware\Desktop\Steller20November\TagTesting20Nov2013\M4.DSG	11-1-2013	15:10:16	22201.000000	2220.100000	49503.354437	20.000000
C:\Users\cware\Desktop\Steller20November\TagTesting20Nov2013\M4.DSG	11-1-2013	15:10:16	22202.000000	2220.200000	49504.549427	20.000000
C:\Users\cware\Desktop\Steller20November\TagTesting20Nov2013\M4.DSG	11-1-2013	15:10:16	22203.000000	2220.300000	49503.230038	20.000000
C:\Users\cware\Desktop\Steller20November\TagTesting20Nov2013\M4.DSG	11-1-2013	15:10:16	22204.000000	2220.400000	49503.653268	20.000000
C:\Users\cware\Desktop\Steller20November\TagTesting20Nov2013\M4.DSG	11-1-2013	15:10:16	22205.000000	2220.500000	49504.424977	20.000000
C:\Users\cware\Desktop\Steller20November\TagTesting20Nov2013\M4.DSG	11-1-2013	15:10:16	22206.000000	2220.600000	49505.395545	20.000000
C:\Users\cware\Desktop\Steller20November\TagTesting20Nov2013\M4.DSG	11-1-2013	15:10:16	22207.000000	2220.700000	49505.570146	20.000000
C:\Users\cware\Desktop\Steller20November\TagTesting20Nov2013\M4.DSG	11-1-2013	15:10:16	22208.000000	2220.800000	49504.425085	20.000000
C:\Users\cware\Desktop\Steller20November\TagTesting20Nov2013\M4.DSG	11-1-2013	15:10:16	22209.000000	2220.900000	49506.043610	20.000000
C:\Users\cware\Desktop\Steller20November\TagTesting20Nov2013\M4.DSG	11-1-2013	15:10:16	22210.000000	2221.000000	49490.063272	20.000000
C:\Users\cware\Desktop\Steller20November\TagTesting20Nov2013\M4.DSG	11-1-2013	15:10:16	22211.000000	2221.100000	49510.922204	20.000000
C:\Users\cware\Desktop\Steller20November\TagTesting20Nov2013\M4.DSG	11-1-2013	15:10:16	22212.000000	2221.200000	49529.889214	20.000000
C:\Users\cware\Desktop\Steller20November\TagTesting20Nov2013\M4.DSG	11-1-2013	15:10:16	22213.000000	2221.300000	49554.829833	20.000000
C:\Users\cware\Desktop\Steller20November\TagTesting20Nov2013\M4.DSG	11-1-2013	15:10:16	22214.000000	2221.400000	49602.869615	20.000000
C:\Users\cware\Desktop\Steller20November\TagTesting20Nov2013\M4.DSG	11-1-2013	15:10:16	22215.000000	2221.500000	49607.797713	20.000000
C:\Users\cware\Desktop\Steller20November\TagTesting20Nov2013\M4.DSG	11-1-2013	15:10:16	22216.000000	2221.600000	49643.416880	20.000000
C:\Users\cware\Desktop\Steller20November\TagTesting20Nov2013\M4.DSG	11-1-2013	15:10:16	22217.000000	2221.700000	49656.310099	20.000000
C:\Users\cware\Desktop\Steller20November\TagTesting20Nov2013\M4.DSG	11-1-2013	15:10:16	22218.000000	2221.800000	49642.869216	20.000000
C:\Users\cware\Desktop\Steller20November\TagTesting20Nov2013\M4.DSG	11-1-2013	15:10:16	22219.000000	2221.900000	49610.037980	20.000000
C:\Users\cware\Desktop\Steller20November\TagTesting20Nov2013\M4.DSG	11-1-2013	15:10:16	22220.000000	2222.000000	49620.616494	20.000000
C:\Users\cware\Desktop\Steller20November\TagTesting20Nov2013\M4.DSG	11-1-2013	15:10:16	22221.000000	2222.100000	49636.795587	20.000000
C:\Users\cware\Desktop\Steller20November\TagTesting20Nov2013\M4.DSG	11-1-2013	15:10:16	22222.000000	2222.200000	49655.015543	20.000000
C:\Users\cware\Desktop\Steller20November\TagTesting20Nov2013\M4.DSG	11-1-2013	15:10:16	22223.000000	2222.300000	49668.332275	20.000000
C:\Users\cware\Desktop\Steller20November\TagTesting20Nov2013\M4.DSG	11-1-2013	15:10:16	22224.000000	2222.400000	49683.913935	20.000000
C:\Users\cware\Desktop\Steller20November\TagTesting20Nov2013\M4.DSG	11-1-2013	15:10:16	22225.000000	2222.500000	49686.104258	20.000000
C:\Users\cware\Desktop\Steller20November\TagTesting20Nov2013\M4.DSG	11-1-2013	15:10:16	22226.000000	2222.600000	49701.686048	20.000000
C:\Users\cware\Desktop\Steller20November\TagTesting20Nov2013\M4.DSG	11-1-2013	15:10:16	22227.000000	2222.700000	49708.854312	20.000000
C:\Users\cware\Desktop\Steller20November\TagTesting20Nov2013\M4.DSG	11-1-2013	15:10:16	22228.000000	2222.800000	49718.412346	20.000000
C:\Users\cware\Desktop\Steller20November\TagTesting20Nov2013\M4.DSG	11-1-2013	15:10:16	22229.000000	2222.900000	49739.818650	20.000000
C:\Users\cware\Desktop\Steller20November\TagTesting20Nov2013\M4.DSG	11-1-2013	15:10:16	22230.000000	2223.000000	49742.282762	20.000000
C:\Users\cware\Desktop\Steller20November\TagTesting20Nov2013\M4.DSG	11-1-2013	15:10:16	22231.000000	2223.100000	49751.741192	20.000000
C:\Users\cware\Desktop\Steller20November\TagTesting20Nov2013\M4.DSG	11-1-2013	15:10:16	22232.000000	2223.200000	49768.940790	20.000000
C:\Users\cware\Desktop\Steller20November\TagTesting20Nov2013\M4.DSG	11-1-2013	15:10:16	22233.000000	2223.300000	49777.453483	20.000000
C:\Users\cware\Desktop\Steller20November\TagTesting20Nov2013\M4.DSG	11-1-2013	15:10:16	22234.000000	2223.400000	49786.837114	20.000000
C:\Users\cware\Desktop\Steller20November\TagTesting20Nov2013\M4.DSG	11-1-2013	15:10:16	22235.000000	2223.500000	49794.478708	20.000000
C:\Users\cware\Desktop\Steller20November\TagTesting20Nov2013\M4.DSG	11-1-2013	15:10:16	22236.000000	2223.600000	49812.076353	20.000000
C:\Users\cware\Desktop\Steller20November\TagTesting20Nov2013\M4.DSG	11-1-2013	15:10:16	22237.000000	2223.700000	49828.777985	20.000000
C:\Users\cware\Desktop\Steller20November\TagTesting20Nov2013\M4.DSG	11-1-2013	15:10:16	22238.000000	2223.800000	49848.068529	20.000000
C:\Users\cware\Desktop\Steller20November\TagTesting20Nov2013\M4.DSG	11-1-2013	15:10:16	22239.000000	2223.900000	49862.654608	20.000000
C:\Users\cware\Desktop\Steller20November\TagTesting20Nov2013\M4.DSG	11-1-2013	15:10:16	22240.000000	2224.000000	49872.511189	20.000000
C:\Users\cware\Desktop\Steller20November\TagTesting20Nov2013\M4.DSG	11-1-2013	15:10:16	22241.000000	2224.100000	49868.802342	20.000000
C:\Users\cware\Desktop\Steller20November\TagTesting20Nov2013\M4.DSG	11-1-2013	15:10:16	22242.000000	2224.200000	49857.103466	20.000000
C:\Users\cware\Desktop\Steller20November\TagTesting20Nov2013\M4.DSG	11-1-2013	15:10:16	22243.000000	2224.300000	49858.198457	20.000000
C:\Users\cware\Desktop\Steller20November\TagTesting20Nov2013\M4.DSG	11-1-2013	15:10:16	22244.000000	2224.400000	49861.035807	20.000000
C:\Users\cware\Desktop\Steller20November\TagTesting20Nov2013\M4.DSG	11-1-2013	15:10:16	22245.000000	2224.500000	49869.772594	20.000000
C:\Users\cware\Desktop\Steller20November\TagTesting20Nov2013\M4.DSG	11-1-2013	15:10:16	22246.000000	2224.600000	49860.960868	20.000000
C:\Users\cware\Desktop\Steller20November\TagTesting20Nov2013\M4.DSG	11-1-2013	15:10:16	22247.000000	2224.700000	49874.178061	20.000000
C:\Users\cware\Desktop\Steller20November\TagTesting20Nov2013\M4.DSG	11-1-2013	15:10:16	22248.000000	2224.800000	49881.943695	20.000000
C:\Users\cware\Desktop\Steller20November\TagTesting20Nov2013\M4.DSG	11-1-2013	15:10:16	22249.000000	2224.900000	49887.817856	20.000000
C:\Users\cware\Desktop\Steller20November\TagTesting20Nov2013\M4.DSG	11-1-2013	15:10:16	22250.000000	2225.000000	49889.535197	20.000000
C:\Users\cware\Desktop\Steller20November\TagTesting20Nov2013\M4.DSG	11-1-2013	15:10:16	22251.000000	2225.100000	49883.063302	20.000000
C:\Users\cware\Desktop\Steller20November\TagTesting20Nov2013\M4.DSG	11-1-2013	15:10:16	22252.000000	2225.200000	49883.685573	20.000000
C:\Users\cware\Desktop\Steller20November\TagTesting20Nov2013\M4.DSG	11-1-2013	15:10:16	22253.000000	2225.300000	49888.041604	20.000000
C:\Users\cware\Desktop\Steller20November\TagTesting20Nov2013\M4.DSG	11-1-2013	15:10:16	22254.000000	2225.400000	49889.460152	20.000000
C:\Users\cware\Desktop\Steller20November\TagTesting20Nov2013\M4.DSG	11-1-2013	15:10:16	22255.000000	2225.500000	49887.916497	20.000000
C:\Users\cware\Desktop\Steller20November\TagTesting20Nov2013\M4.DSG	11-1-2013	15:10:16	22256.000000	2225.600000	49890.853800	20.000000
C:\Users\cware\Desktop\Steller20November\TagTesting20Nov2013\M4.DSG	11-1-2013	15:10:16	22257.000000	2225.700000	49892.172766	20.000000
C:\Users\cware\Desktop\Steller20November\TagTesting20Nov2013\M4.DSG	11-1-2013	15:10:16	22258.000000	2225.800000	49889.957408	20.000000
C:\Users\cware\Desktop\Steller20November\TagTesting20Nov2013\M4.DSG	11-1-2013	15:10:16	22259.000000	2225.900000	49895.258747	20.000000
C:\Users\cware\Desktop\Steller20November\TagTesting20Nov2013\M4.DSG	11-1-2013	15:10:16	22260.000000	2226.000000	49894.114083	20.000000
C:\Users\cware\Desktop\Steller20November\TagTesting20Nov2013\M4.DSG	11-1-2013	15:10:16	22261.000000	2226.100000	49905.489025	20.000000
C:\Users\cware\Desktop\Steller20November\TagTesting20Nov2013\M4.DSG	11-1-2013	15:10:16	22262.000000	2226.200000	49911.014689	20.000000
C:\Users\cware\Desktop\Steller20November\TagTesting20Nov2013\M4.DSG	11-1-2013	15:10:16	22263.000000	2226.300000	49914.549119	20.000000
C:\Users\cware\Desktop\Steller20November\TagTesting20Nov2013\M4.DSG	11-1-2013	15:10:16	22264.000000	2226.400000	49920.149644	20.000000
C:\Users\cware\Desktop\Steller20November\TagTesting20Nov2013\M4.DSG	11-1-2013	15:10:16	22265.000000	2226.500000	49927.492160	20.000000
C:\Users\cware\Desktop\Steller20November\TagTesting20Nov2013\M4.DSG	11-1-2013	15:10:16	22266.000000	2226.600000	49936.552653	20.000000
C:\Users\cware\Desktop\Steller20November\TagTesting20Nov2013\M4.DSG	11-1-2013	15:10:16	22267.000000	2226.700000	49941.630239	20.000000
C:\Users\cware\Desktop\Steller20November\TagTesting20Nov2013\M4.DSG	11-1-2013	15:10:16	22268.000000	2226.800000	49950.516349	20.000000
C:\Users\cware\Desktop\Steller20November\TagTesting20Nov2013\M4.DSG	11-1-2013	15:10:16	22269.000000	2226.900000	49956.240926	20.000000
C:\Users\cware\Desktop\Steller20November\TagTesting20Nov2013\M4.DSG	11-1-2013	15:10:16	22270.000000	2227.000000	49953.801640	20.000000
C:\Users\cware\Desktop\Steller20November\TagTesting20Nov2013\M4.DSG	11-1-2013	15:10:16	22271.000000	2227.100000	49944.791018	20.000000
C:\Users\cware\Desktop\Steller20November\TagTesting20Nov2013\M4.DSG	11-1-2013	15:10:16	22272.000000	2227.200000	49936.726290	20.000000
C:\Users\cware\Desktop\Steller20November\TagTesting20Nov2013\M4.DSG	11-1-2013	15:10:16	22273.000000	2227.300000	49942.525549	20.000000
C:\Users\cware\Desktop\Steller20November\TagTesting20Nov2013\M4.DSG	11-1-2013	15:10:16	22274.000000	2227.400000	49930.378815	20.000000
C:\Users\cware\Desktop\Steller20November\TagTesting20Nov2013\M4.DSG	11-1-2013	15:10:16	22275.000000	2227.500000	49932.021776	20.000000
C:\Users\cware\Desktop\Steller20November\TagTesting20Nov2013\M4.DSG	11-1-2013	15:10:16	22276.000000	2227.600000	49937.423177	20.000000
C:\Users\cware\Desktop\Steller20November\TagTesting20Nov2013\M4.DSG	11-1-2013	15:10:16	22277.000000	2227.700000	49935.929444	20.000000
C:\Users\cware\Desktop\Steller20November\TagTesting20Nov2013\M4.DSG	11-1-2013	15:10:16	22278.000000	2227.800000	49942.674961	20.000000
C:\Users\cware\Desktop\Steller20November\TagTesting20Nov2013\M4.DSG	11-1-2013	15:10:16	22279.000000	2227.900000	49949.793707	20.000000
C:\Users\cware\Desktop\Steller20November\TagTesting20Nov2013\M4.DSG	11-1-2013	15:10:16	22280.000000	2228.000000	49935.780102	20.000000
C:\Users\cware\Desktop\Steller20November\TagTesting20Nov2013\M4.DSG	11-1-2013	15:10:16	22281.000000	2228.100000	49937.323307	20.000000
C:\Users\cware\Desktop\Steller20November\TagTesting20Nov2013\M4.DSG	11-1-2013	15:10:16	22282.000000	2228.200000	49944.392113	20.000000
C:\Users\cware\Desktop\Steller20November\TagTesting20Nov2013\M4.DSG	11-1-2013	15:10:16	22283.000000	2228.300000	49942.475320	20.000000
C:\Users\cware\Desktop\Steller20November\TagTesting20Nov2013\M4.DSG	11-1-2013	15:10:16	22284.000000	2228.400000	49934.659590	20.000000
C:\Users\cware\Desktop\Steller20November\TagTesting20Nov2013\M4.DSG	11-1-2013	15:10:16	22285.000000	2228.500000	49936.302420	20.000000
C:\Users\cware\Desktop\Steller20November\TagTesting20Nov2013\M4.DSG	11-1-2013	15:10:16	22286.000000	2228.600000	49932.668106	20.000000
C:\Users\cware\Desktop\Steller20November\TagTesting20Nov2013\M4.DSG	11-1-2013	15:10:16	22287.000000	2228.700000	49924.404346	20.000000
C:\Users\cware\Desktop\Steller20November\TagTesting20Nov2013\M4.DSG	11-1-2013	15:10:16	22288.000000	2228.800000	49929.755935	20.000000
C:\Users\cware\Desktop\Steller20November\TagTesting20Nov2013\M4.DSG	11-1-2013	15:10:16	22289.000000	2228.900000	49941.006627	20.000000
C:\Users\cware\Desktop\Steller20November\TagTesting20Nov2013\M4.DSG	11-1-2013	15:10:16	22290.000000	2229.000000	49918.405740	20.000000
C:\Users\cware\Desktop\Steller20November\TagTesting20Nov2013\M4.DSG	11-1-2013	15:10:16	22291.000000	2229.100000	49922.413226	20.000000
C:\Users\cware\Desktop\Steller20November\TagTesting20Nov2013\M4.DSG	11-1-2013	15:10:16	22292.000000	2229.200000	49919.052640	20.000000
C:\Users\cware\Desktop\Steller20November\TagTesting20Nov2013\M4.DSG	11-1-2013	15:10:16	22293.000000	2229.300000	49918.355669	20.000000
C:\Users\cware\Desktop\Steller20November\TagTesting20Nov2013\M4.DSG	11-1-2013	15:10:16	22294.000000	2229.400000	49907.279201	20.000000
C:\Users\cware\Desktop\Steller20November\TagTesting20Nov2013\M4.DSG	11-1-2013	15:10:16	22295.000000	2229.500000	49891.647705	20.000000
C:\Users\cware\Desktop\Steller20November\TagTesting20Nov2013\M4.DSG	11-1-2013	15:10:16	22296.000000	2229.600000	49895.704803	20.000000
C:\Users\cware\Desktop\Steller20November\TagTesting20Nov2013\M4.DSG	11-1-2013	15:10:16	22297.000000	2229.700000	49881.068931	20.000000
C:\Users\cware\Desktop\Steller20November\TagTesting20Nov2013\M4.DSG	11-1-2013	15:10:16	22298.000000	2229.800000	49891.423432	20.000000
C:\Users\cware\Desktop\Steller20November\TagTesting20Nov2013\M4.DSG	11-1-2013	15:10:16	22299.000000	2229.900000	49878.530212	20.000000
C:\Users\cware\Desktop\Steller20November\TagTesting20Nov2013\M4.DSG	11-1-2013	15:10:16	22300.000000	2230.000000	49875.443655	20.000000
C:\Users\cware\Desktop\Steller20November\TagTesting20Nov2013\M4.DSG	11-1-2013	15:10:16	22301.000000	2230.100000	49869.917777	20.000000
C:\Users\cware\Desktop\Steller20November\TagTesting20Nov2013\M4.DSG	11-1-2013	15:10:16	22302.000000	2230.200000	49867.378669	20.000000
C:\Users\cware\Desktop\Steller20November\TagTesting20Nov2013\M4.DSG	11-1-2013	15:10:16	22303.000000	2230.300000	49865.487051	20.000000
C:\Users\cware\Desktop\Steller20November\TagTesting20Nov2013\M4.DSG	11-1-2013	15:10:16	22304.000000	2230.400000	49859.812028	20.000000
C:\Users\cware\Desktop\Steller20November\TagTesting20Nov2013\M4.DSG	11-1-2013	15:10:16	22305.000000	2230.500000	49859.587926	20.000000
C:\Users\cware\Desktop\Steller20November\TagTesting20Nov2013\M4.DSG	11-1-2013	15:10:16	22306.000000	2230.600000	49863.645190	20.000000
C:\Users\cware\Desktop\Steller20November\TagTesting20Nov2013\M4.DSG	11-1-2013	15:10:16	22307.000000	2230.700000	49863.097604	20.000000
C:\Users\cware\Desktop\Steller20November\TagTesting20Nov2013\M4.DSG	11-1-2013	15:10:16	22308.000000	2230.800000	49865.860810	20.000000
C:\Users\cware\Desktop\Steller20November\TagTesting20Nov2013\M4.DSG	11-1-2013	15:10:16	22309.000000	2230.900000	49872.481732	20.000000
C:\Users\cware\Desktop\Steller20November\TagTesting20Nov2013\M4.DSG	11-1-2013	15:10:16	22310.000000	2231.000000	49875.667757	20.000000
C:\Users\cware\Desktop\Steller20November\TagTesting20Nov2013\M4.DSG	11-1-2013	15:10:16	22311.000000	2231.100000	49882.413099	20.000000
C:\Users\cware\Desktop\Steller20November\TagTesting20Nov2013\M4.DSG	11-1-2013	15:10:16	22312.000000	2231.200000	49882.960964	20.000000
C:\Users\cware\Desktop\Steller20November\TagTesting20Nov2013\M4.DSG	11-1-2013	15:10:16	22313.000000	2231.300000	49886.819030	20.000000
C:\Users\cware\Desktop\Steller20November\TagTesting20Nov2013\M4.DSG	11-1-2013	15:10:16	22314.000000	2231.400000	49890.204209	20.000000
C:\Users\cware\Desktop\Steller20November\TagTesting20Nov2013\M4.DSG	11-1-2013	15:10:16	22315.000000	2231.500000	49892.917362	20.000000
C:\Users\cware\Desktop\Steller20November\TagTesting20Nov2013\M4.DSG	11-1-2013	15:10:16	22316.000000	2231.600000	49892.245322	20.000000
C:\Users\cware\Desktop\Steller20November\TagTesting20Nov2013\M4.DSG	11-1-2013	15:10:16	22317.000000	2231.700000	49887.316968	20.000000
C:\Users\cware\Desktop\Steller20November\TagTesting20Nov2013\M4.DSG	11-1-2013	15:10:16	22318.000000	2231.800000	49880.720754	20.000000
C:\Users\cware\Desktop\Steller20November\TagTesting20Nov2013\M4.DSG	11-1-2013	15:10:16	22319.000000	2231.900000	49882.537825	20.000000
C:\Users\cware\Desktop\Steller20November\TagTesting20Nov2013\M4.DSG	11-1-2013	15:10:16	22320.000000	2232.000000	49881.118905	20.000000
C:\Users\cware\Desktop\Steller20November\TagTesting20Nov2013\M4.DSG	11-1-2013	15:10:16	22321.000000	2232.100000	49879.152882	20.000000
C:\Users\cware\Desktop\Steller20November\TagTesting20Nov2013\M4.DSG	11-1-2013	15:10:16	22322.000000	2232.200000	49875.444066	20.000000
C:\Users\cware\Desktop\Steller20November\TagTesting20Nov2013\M4.DSG	11-1-2013	15:10:16	22323.000000	2232.300000	49887.018324	20.000000
C:\Users\cware\Desktop\Steller20November\TagTesting20Nov2013\M4.DSG	11-1-2013	15:10:16	22324.000000	2232.400000	49886.371254	20.000000
C:\Users\cware\Desktop\Steller20November\TagTesting20Nov2013\M4.DSG	11-1-2013	15:10:16	22325.000000	2232.500000	49888.561708	20.000000
C:\Users\cware\Desktop\Steller20November\TagTesting20Nov2013\M4.DSG	11-1-2013	15:10:16	22326.000000	2232.600000	49887.242378	20.000000
C:\Users\cware\Desktop\Steller20November\TagTesting20Nov2013\M4.DSG	11-1-2013	15:10:16	22327.000000	2232.700000	49891.299695	20.000000
C:\Users\cware\Desktop\Steller20November\TagTesting20Nov2013\M4.DSG	11-1-2013	15:10:16	22328.000000	2232.800000	49889.283517	20.000000
C:\Users\cware\Desktop\Steller20November\TagTesting20Nov2013\M4.DSG	11-1-2013	15:10:16	22329.000000	2232.900000	49889.980593	20.000000
C:\Users\cware\Desktop\Steller20November\TagTesting20Nov2013\M4.DSG	11-1-2013	15:10:16	22330.000000	2233.000000	49889.632271	20.000000
C:\Users\cware\Desktop\Steller20November\TagTesting20Nov2013\M4.DSG	11-1-2013	15:10:16	22331.000000	2233.100000	49886.172195	20.000000
C:\Users\cware\Desktop\Steller20November\TagTesting20Nov2013\M4.DSG	11-1-2013	15:10:16	22332.000000	2233.200000	49885.774053	20.000000
C:\Users\cware\Desktop\Steller20November\TagTesting20Nov2013\M4.DSG	11-1-2013	15:10:16	22333.000000	2233.300000	49883.334675	20.000000
C:\Users\cware\Desktop\Steller20November\TagTesting20Nov2013\M4.DSG	11-1-2013	15:10:16	22334.000000	2233.400000	49883.384466	20.000000
C:\Users\cware\Desktop\Steller20November\TagTesting20Nov2013\M4.DSG	11-1-2013	15:10:16	22335.000000	2233.500000	49876.390244	20.000000
C:\Users\cware\Desktop\Steller20November\TagTesting20Nov2013\M4.DSG	11-1-2013	15:10:16	22336.000000	2233.600000	49874.797512	20.000000
C:\Users\cware\Desktop\Steller20November\TagTesting20Nov2013\M4.DSG	11-1-2013	15:10:16	22337.000000	2233.700000	49876.340703	20.000000
C:\Users\cware\Desktop\Steller20November\TagTesting20Nov2013\M4.DSG	11-1-2013	15:10:16	22338.000000	2233.800000	49871.511988	20.000000
C:\Users\cware\Desktop\Steller20November\TagTesting20Nov2013\M4.DSG	11-1-2013	15:10:16	22339.000000	2233.900000	49865.139731	20.000000
C:\Users\cware\Desktop\Steller20November\TagTesting20Nov2013\M4.DSG	11-1-2013	15:10:16	22340.000000	2234.000000	49862.551139	20.000000
C:\Users\cware\Desktop\Steller20November\TagTesting20Nov2013\M4.DSG	11-1-2013	15:10:16	22341.000000	2234.100000	49857.000509	20.000000
C:\Users\cware\Desktop\Steller20November\TagTesting20Nov2013\M4.DSG	11-1-2013	15:10:16	22342.000000	2234.200000	49847.840497	20.000000
C:\Users\cware\Desktop\Steller20November\TagTesting20Nov2013\M4.DSG	11-1-2013	15:10:16	22343.000000	2234.300000	49845.127668	20.000000
C:\Users\cware\Desktop\Steller20November\TagTesting20Nov2013\M4.DSG	11-1-2013	15:10:16	22344.000000	2234.400000	49847.989887	20.000000
C:\Users\cware\Desktop\Steller20November\TagTesting20Nov2013\M4.DSG	11-1-2013	15:10:16	22345.000000	2234.500000	49836.365952	20.000000
C:\Users\cware\Desktop\Steller20November\TagTesting20Nov2013\M4.DSG	11-1-2013	15:10:16	22346.000000	2234.600000	49836.490420	20.000000
C:\Users\cware\Desktop\Steller20November\TagTesting20Nov2013\M4.DSG	11-1-2013	15:10:16	22347.000000	2234.700000	49833.553296	20.000000
C:\Users\cware\Desktop\Steller20November\TagTesting20Nov2013\M4.DSG	11-1-2013	15:10:16	22348.000000	2234.800000	49831.686421	20.000000
C:\Users\cware\Desktop\Steller20November\TagTesting20Nov2013\M4.DSG	11-1-2013	15:10:16	22349.000000	2234.900000	49830.890074	20.000000
C:\Users\cware\Desktop\Steller20November\TagTesting20Nov2013\M4.DSG	11-1-2013	15:10:16	22350.000000	2235.000000	49833.304674	20.000000
C:\Users\cware\Desktop\Steller20November\TagTesting20Nov2013\M4.DSG	11-1-2013	15:10:16	22351.000000	2235.100000	49833.603279	20.000000
C:\Users\cware\Desktop\Steller20November\TagTesting20Nov2013\M4.DSG	11-1-2013	15:10:16	22352.000000	2235.200000	49840.497976	20.000000
C:\Users\cware\Desktop\Steller20November\TagTesting20Nov2013\M4.DSG	11-1-2013	15:10:16	22353.000000	2235.300000	49844.057638	20.000000
C:\Users\cware\Desktop\Steller20November\TagTesting20Nov2013\M4.DSG	11-1-2013	15:10:16	22354.000000	2235.400000	49856.104642	20.000000
C:\Users\cware\Desktop\Steller20November\TagTesting20Nov2013\M4.DSG	11-1-2013	15:10:16	22355.000000	2235.500000	49861.705543	20.000000
C:\Users\cware\Desktop\Steller20November\TagTesting20Nov2013\M4.DSG	11-1-2013	15:10:16	22356.000000	2235.600000	49864.144611	20.000000
C:\Users\cware\Desktop\Steller20November\TagTesting20Nov2013\M4.DSG	11-1-2013	15:10:16	22357.000000	2235.700000	49871.637134	20.000000
C:\Users\cware\Desktop\Steller20November\TagTesting20Nov2013\M4.DSG	11-1-2013	15:10:16	22358.000000	2235.800000	49871.437944	20.000000
C:\Users\cware\Desktop\Steller20November\TagTesting20Nov2013\M4.DSG	11-1-2013	15:10:16	22359.000000	2235.900000	49858.843106	20.000000
C:\Users\cware\Desktop\Steller20November\TagTesting20Nov2013\M4.DSG	11-1-2013	15:10:16	22360.000000	2236.000000	49865.315049	20.000000
C:\Users\cware\Desktop\Steller20November\TagTesting20Nov2013\M4.DSG	11-1-2013	15:10:16	22361.000000	2236.100000	49861.158291	20.000000
C:\Users\cware\Desktop\Steller20November\TagTesting20Nov2013\M4.DSG	11-1-2013	15:10:16	22362.000000	2236.200000	49858.818717	20.000000
C:\Users\cware\Desktop\Steller20November\TagTesting20Nov2013\M4.DSG	11-1-2013	15:10:16	22363.000000	2236.300000	49854.263563	20.000000
C:\Users\cware\Desktop\Steller20November\TagTesting20Nov2013\M4.DSG	11-1-2013	15:10:16	22364.000000	2236.400000	49857.126176	20.000000
C:\Users\cware\Desktop\Steller20November\TagTesting20Nov2013\M4.DSG	11-1-2013	15:10:16	22365.000000	2236.500000	49856.827461	20.000000
C:\Users\cware\Desktop\Steller20November\TagTesting20Nov2013\M4.DSG	11-1-2013	15:10:16	22366.000000	2236.600000	49854.587374	20.000000
C:\Users\cware\Desktop\Steller20November\TagTesting20Nov2013\M4.DSG	11-1-2013	15:10:16	22367.000000	2236.700000	49850.853649	20.000000
C:\Users\cware\Desktop\Steller20November\TagTesting20Nov2013\M4.DSG	11-1-2013	15:10:16	22368.000000	2236.800000	49855.309187	20.000000
C:\Users\cware\Desktop\Steller20November\TagTesting20Nov2013\M4.DSG	11-1-2013	15:10:16	22369.000000	2236.900000	49852.670874	20.000000
C:\Users\cware\Desktop\Steller20November\TagTesting20Nov2013\M4.DSG	11-1-2013	15:10:16	22370.000000	2237.000000	49852.770538	20.000000
C:\Users\cware\Desktop\Steller20November\TagTesting20Nov2013\M4.DSG	11-1-2013	15:10:16	22371.000000	2237.100000	49840.524502	20.000000
C:\Users\cware\Desktop\Steller20November\TagTesting20Nov2013\M4.DSG	11-1-2013	15:10:16	22372.000000	2237.200000	49845.104119	20.000000
C:\Users\cware\Desktop\Steller20November\TagTesting20Nov2013\M4.DSG	11-1-2013	15:10:16	22373.000000	2237.300000	49840.399688	20.000000
C:\Users\cware\Desktop\Steller20November\TagTesting20Nov2013\M4.DSG	11-1-2013	15:10:16	22374.000000	2237.400000	49839.254932	20.000000
C:\Users\cware\Desktop\Steller20November\TagTesting20Nov2013\M4.DSG	11-1-2013	15:10:16	22375.000000	2237.500000	49835.795001	20.000000
C:\Users\cware\Desktop\Steller20November\TagTesting20Nov2013\M4.DSG	11-1-2013	15:10:16	22376.000000	2237.600000	49831.065775	20.000000
C:\Users\cware\Desktop\Steller20November\TagTesting20Nov2013\M4.DSG	11-1-2013	15:10:16	22377.000000	2237.700000	49827.656001	20.000000
C:\Users\cware\Desktop\Steller20November\TagTesting20Nov2013\M4.DSG	11-1-2013	15:10:16	22378.000000	2237.800000	49825.664540	20.000000
C:\Users\cware\Desktop\Steller20November\TagTesting20Nov2013\M4.DSG	11-1-2013	15:10:16	22379.000000	2237.900000	49828.800844	20.000000
C:\Users\cware\Desktop\Steller20November\TagTesting20Nov2013\M4.DSG	11-1-2013	15:10:16	22380.000000	2238.000000	49827.481707	20.000000
C:\Users\cware\Desktop\Steller20November\TagTesting20Nov2013\M4.DSG	11-1-2013	15:10:16	22381.000000	2238.100000	49828.427592	20.000000
C:\Users\cware\Desktop\Steller20November\TagTesting20Nov2013\M4.DSG	11-1-2013	15:10:16	22382.000000	2238.200000	49832.111701	20.000000
C:\Users\cware\Desktop\Steller20November\TagTesting20Nov2013\M4.DSG	11-1-2013	15:10:16	22383.000000	2238.300000	49830.643152	20.000000
C:\Users\cware\Desktop\Steller20November\TagTesting20Nov2013\M4.DSG	11-1-2013	15:10:16	22384.000000	2238.400000	49835.446845	20.000000
C:\Users\cware\Desktop\Steller20November\TagTesting20Nov2013\M4.DSG	11-1-2013	15:10:16	22385.000000	2238.500000	49839.006581	20.000000
C:\Users\cware\Desktop\Steller20November\TagTesting20Nov2013\M4.DSG	11-1-2013	15:10:16	22386.000000	2238.600000	49834.302369	20.000000
C:\Users\cware\Desktop\Steller20November\TagTesting20Nov2013\M4.DSG	11-1-2013	15:10:16	22387.000000	2238.700000	49832.111871	20.000000
C:\Users\cware\Desktop\Steller20November\TagTesting20Nov2013\M4.DSG	11-1-2013	15:10:16	22388.000000	2238.800000	49830.568715	20.000000
C:\Users\cware\Desktop\Steller20November\TagTesting20Nov2013\M4.DSG	11-1-2013	15:10:16	22389.000000	2238.900000	49829.473632	20.000000
C:\Users\cware\Desktop\Steller20November\TagTesting20Nov2013\M4.DSG	11-1-2013	15:10:16	22390.000000	2239.000000	49827.432663	20.000000
C:\Users\cware\Desktop\Steller20November\TagTesting20Nov2013\M4.DSG	11-1-2013	15:10:16	22391.000000	2239.100000	49827.507428	20.000000
C:\Users\cware\Desktop\Steller20November\TagTesting20Nov2013\M4.DSG	11-1-2013	15:10:16	22392.000000	2239.200000	49828.876238	20.000000
C:\Users\cware\Desktop\Steller20November\TagTesting20Nov2013\M4.DSG	11-1-2013	15:10:16	22393.000000	2239.300000	49829.349281	20.000000
C:\Users\cware\Desktop\Steller20November\TagTesting20Nov2013\M4.DSG	11-1-2013	15:10:16	22394.000000	2239.400000	49812.074959	20.000000
C:\Users\cware\Desktop\Steller20November\TagTesting20Nov2013\M4.DSG	11-1-2013	15:10:16	22395.000000	2239.500000	49826.038923	20.000000
C:\Users\cware\Desktop\Steller20November\TagTesting20Nov2013\M4.DSG	11-1-2013	15:10:16	22396.000000	2239.600000	49820.986241	20.000000
C:\Users\cware\Desktop\Steller20November\TagTesting20Nov2013\M4.DSG	11-1-2013	15:10:16	22397.000000	2239.700000	49820.786894	20.000000
C:\Users\cware\Desktop\Steller20November\TagTesting20Nov2013\M4.DSG	11-1-2013	15:10:16	22398.000000	2239.800000	49811.651969	20.000000
C:\Users\cware\Desktop\Steller20November\TagTesting20Nov2013\M4.DSG	11-1-2013	15:10:16	22399.000000	2239.900000	49817.601209	20.000000
C:\Users\cware\Desktop\Steller20November\TagTesting20Nov2013\M4.DSG	11-1-2013	15:10:16	22400.000000	2240.000000	49814.713771	20.000000
C:\Users\cware\Desktop\Steller20November\TagTesting20Nov2013\M4.DSG	11-1-2013	15:10:16	22401.000000	2240.100000	49808.491022	20.000000
C:\Users\cware\Desktop\Steller20November\TagTesting20Nov2013\M4.DSG	11-1-2013	15:10:16	22402.000000	2240.200000	49798.111563	20.000000
C:\Users\cware\Desktop\Steller20November\TagTesting20Nov2013\M4.DSG	11-1-2013	15:10:16	22403.000000	2240.300000	49794.601958	20.000000
C:\Users\cware\Desktop\Steller20November\TagTesting20Nov2013\M4.DSG	11-1-2013	15:10:16	22404.000000	2240.400000	49797.489414	20.000000
C:\Users\cware\Desktop\Steller20November\TagTesting20Nov2013\M4.DSG	11-1-2013	15:10:16	22405.000000	2240.500000	49790.943099	20.000000
C:\Users\cware\Desktop\Steller20November\TagTesting20Nov2013\M4.DSG	11-1-2013	15:10:16	22406.000000	2240.600000	49789.275470	20.000000
C:\Users\cware\Desktop\Steller20November\TagTesting20Nov2013\M4.DSG	11-1-2013	15:10:16	22407.000000	2240.700000	49786.288551	20.000000
C:\Users\cware\Desktop\Steller20November\TagTesting20Nov2013\M4.DSG	11-1-2013	15:10:16	22408.000000	2240.800000	49786.213943	20.000000
C:\Users\cware\Desktop\Steller20November\TagTesting20Nov2013\M4.DSG	11-1-2013	15:10:16	22409.000000	2240.900000	49784.197800	20.000000
C:\Users\cware\Desktop\Steller20November\TagTesting20Nov2013\M4.DSG	11-1-2013	15:10:16	22410.000000	2241.000000	49785.392762	20.000000
C:\Users\cware\Desktop\Steller20November\TagTesting20Nov2013\M4.DSG	11-1-2013	15:10:16	22411.000000	2241.100000	49788.628635	20.000000
C:\Users\cware\Desktop\Steller20November\TagTesting20Nov2013\M4.DSG	11-1-2013	15:10:16	22412.000000	2241.200000	49793.034251	20.000000
C:\Users\cware\Desktop\Steller20November\TagTesting20Nov2013\M4.DSG	11-1-2013	15:10:16	22413.000000	2241.300000	49795.050434	20.000000
C:\Users\cware\Desktop\Steller20November\TagTesting20Nov2013\M4.DSG	11-1-2013	15:10:16	22414.000000	2241.400000	49798.808866	20.000000
C:\Users\cware\Desktop\Steller20November\TagTesting20Nov2013\M4.DSG	11-1-2013	15:10:16	22415.000000	2241.500000	49802.194295	20.000000
C:\Users\cware\Desktop\Steller20November\TagTesting20Nov2013\M4.DSG	11-1-2013	15:10:16	22416.000000	2241.600000	49803.065620	20.000000
C:\Users\cware\Desktop\Steller20November\TagTesting20Nov2013\M4.DSG	11-1-2013	15:10:16	22417.000000	2241.700000	49797.539746	20.000000
C:\Users\cware\Desktop\Steller20November\TagTesting20Nov2013\M4.DSG	11-1-2013	15:10:16	22418.000000	2241.800000	49796.967418	20.000000
C:\Users\cware\Desktop\Steller20November\TagTesting20Nov2013\M4.DSG	11-1-2013	15:10:16	22419.000000	2241.900000	49794.453499	20.000000
C:\Users\cware\Desktop\Steller20November\TagTesting20Nov2013\M4.DSG	11-1-2013	15:10:16	22420.000000	2242.000000	49797.092048	20.000000
C:\Users\cware\Desktop\Steller20November\TagTesting20Nov2013\M4.DSG	11-1-2013	15:10:16	22421.000000	2242.100000	49797.789006	20.000000
C:\Users\cware\Desktop\Steller20November\TagTesting20Nov2013\M4.DSG	11-1-2013	15:10:16	22422.000000	2242.200000	49793.781663	20.000000
C:\Users\cware\Desktop\Steller20November\TagTesting20Nov2013\M4.DSG	11-1-2013	15:10:16	22423.000000	2242.300000	49800.800895	20.000000
C:\Users\cware\Desktop\Steller20November\TagTesting20Nov2013\M4.DSG	11-1-2013	15:10:16	22424.000000	2242.400000	49789.799024	20.000000
C:\Users\cware\Desktop\Steller20November\TagTesting20Nov2013\M4.DSG	11-1-2013	15:10:16	22425.000000	2242.500000	49797.515423	20.000000
C:\Users\cware\Desktop\Steller20November\TagTesting20Nov2013\M4.DSG	11-1-2013	15:10:16	22426.000000	2242.600000	49797.316530	20.000000
C:\Users\cware\Desktop\Steller20November\TagTesting20Nov2013\M4.DSG	11-1-2013	15:10:16	22427.000000	2242.700000	49801.622508	20.000000
C:\Users\cware\Desktop\Steller20November\TagTesting20Nov2013\M4.DSG	11-1-2013	15:10:16	22428.000000	2242.800000	49797.913828	20.000000
C:\Users\cware\Desktop\Steller20November\TagTesting20Nov2013\M4.DSG	11-1-2013	15:10:16	22429.000000	2242.900000	49797.640179	20.000000
C:\Users\cware\Desktop\Steller20November\TagTesting20Nov2013\M4.DSG	11-1-2013	15:10:16	22430.000000	2243.000000	49794.105679	20.000000
C:\Users\cware\Desktop\Steller20November\TagTesting20Nov2013\M4.DSG	11-1-2013	15:10:16	22431.000000	2243.100000	49794.727758	20.000000
C:\Users\cware\Desktop\Steller20November\TagTesting20Nov2013\M4.DSG	11-1-2013	15:10:16	22432.000000	2243.200000	49793.209602	20.000000
C:\Users\cware\Desktop\Steller20November\TagTesting20Nov2013\M4.DSG	11-1-2013	15:10:16	22433.000000	2243.300000	49790.396846	20.000000
C:\Users\cware\Desktop\Steller20November\TagTesting20Nov2013\M4.DSG	11-1-2013	15:10:16	22434.000000	2243.400000	49788.829077	20.000000
C:\Users\cware\Desktop\Steller20November\TagTesting20Nov2013\M4.DSG	11-1-2013	15:10:16	22435.000000	2243.500000	49788.604744	20.000000
C:\Users\cware\Desktop\Steller20November\TagTesting20Nov2013\M4.DSG	11-1-2013	15:10:16	22436.000000	2243.600000	49784.099646	20.000000
C:\Users\cware\Desktop\Steller20November\TagTesting20Nov2013\M4.DSG	11-1-2013	15:10:16	22437.000000	2243.700000	49772.102449	20.000000
C:\Users\cware\Desktop\Steller20November\TagTesting20Nov2013\M4.DSG	11-1-2013	15:10:16	22438.000000	2243.800000	49772.898896	20.000000
C:\Users\cware\Desktop\Steller20November\TagTesting20Nov2013\M4.DSG	11-1-2013	15:10:16	22439.000000	2243.900000	49772.699672	20.000000
C:\Users\cware\Desktop\Steller20November\TagTesting20Nov2013\M4.DSG	11-1-2013	15:10:16	22440.000000	2244.000000	49771.206245	20.000000
C:\Users\cware\Desktop\Steller20November\TagTesting20Nov2013\M4.DSG	11-1-2013	15:10:16	22441.000000	2244.100000	49763.315806	20.000000
C:\Users\cware\Desktop\Steller20November\TagTesting20Nov2013\M4.DSG	11-1-2013	15:10:16	22442.000000	2244.200000	49763.614747	20.000000
C:\Users\cware\Desktop\Steller20November\TagTesting20Nov2013\M4.DSG	11-1-2013	15:10:16	22443.000000	2244.300000	49758.736144	20.000000
C:\Users\cware\Desktop\Steller20November\TagTesting20Nov2013\M4.DSG	11-1-2013	15:10:16	22444.000000	2244.400000	49761.897375	20.000000
C:\Users\cware\Desktop\Steller20November\TagTesting20Nov2013\M4.DSG	11-1-2013	15:10:16	22445.000000	2244.500000	49761.772837	20.000000
C:\Users\cware\Desktop\Steller20November\TagTesting20Nov2013\M4.DSG	11-1-2013	15:10:16	22446.000000	2244.600000	49767.274008	20.000000
C:\Users\cware\Desktop\Steller20November\TagTesting20Nov2013\M4.DSG	11-1-2013	15:10:16	22447.000000	2244.700000	49772.451216	20.000000
C:\Users\cware\Desktop\Steller20November\TagTesting20Nov2013\M4.DSG	11-1-2013	15:10:16	22448.000000	2244.800000	49779.421071	20.000000
C:\Users\cware\Desktop\Steller20November\TagTesting20Nov2013\M4.DSG	11-1-2013	15:10:16	22449.000000	2244.900000	49786.241056	20.000000
C:\Users\cware\Desktop\Steller20November\TagTesting20Nov2013\M4.DSG	11-1-2013	15:10:16	22450.000000	2245.000000	49789.426956	20.000000
C:\Users\cware\Desktop\Steller20November\TagTesting20Nov2013\M4.DSG	11-1-2013	15:10:16	22451.000000	2245.100000	49792.264625	20.000000
C:\Users\cware\Desktop\Steller20November\TagTesting20Nov2013\M4.DSG	11-1-2013	15:10:16	22452.000000	2245.200000	49790.572231	20.000000
C:\Users\cware\Desktop\Steller20November\TagTesting20Nov2013\M4.DSG	11-1-2013	15:10:16	22453.000000	2245.300000	49786.938407	20.000000
C:\Users\cware\Desktop\Steller20November\TagTesting20Nov2013\M4.DSG	11-1-2013	15:10:16	22454.000000	2245.400000	49785.295638	20.000000
C:\Users\cware\Desktop\Steller20November\TagTesting20Nov2013\M4.DSG	11-1-2013	15:10:16	22455.000000	2245.500000	49787.884209	20.000000
C:\Users\cware\Desktop\Steller20November\TagTesting20Nov2013\M4.DSG	11-1-2013	15:10:16	22456.000000	2245.600000	49784.723092	20.000000
C:\Users\cware\Desktop\Steller20November\TagTesting20Nov2013\M4.DSG	11-1-2013	15:10:16	22457.000000	2245.700000	49787.162553	20.000000
C:\Users\cware\Desktop\Steller20November\TagTesting20Nov2013\M4.DSG	11-1-2013	15:10:16	22458.000000	2245.800000	49792.688292	20.000000
C:\Users\cware\Desktop\Steller20November\TagTesting20Nov2013\M4.DSG	11-1-2013	15:10:16	22459.000000	2245.900000	49792.115921	20.000000
C:\Users\cware\Desktop\Steller20November\TagTesting20Nov2013\M4.DSG	11-1-2013	15:10:16	22460.000000	2246.000000	49792.564020	20.000000
C:\Users\cware\Desktop\Steller20November\TagTesting20Nov2013\M4.DSG	11-1-2013	15:10:16	22461.000000	2246.100000	49795.874493	20.000000
C:\Users\cware\Desktop\Steller20November\TagTesting20Nov2013\M4.DSG	11-1-2013	15:10:16	22462.000000	2246.200000	49791.792119	20.000000
C:\Users\cware\Desktop\Steller20November\TagTesting20Nov2013\M4.DSG	11-1-2013	15:10:16	22463.000000	2246.300000	49792.688528	20.000000
C:\Users\cware\Desktop\Steller20November\TagTesting20Nov2013\M4.DSG	11-1-2013	15:10:16	22464.000000	2246.400000	49793.783816	20.000000
C:\Users\cware\Desktop\Steller20November\TagTesting20Nov2013\M4.DSG	11-1-2013	15:10:16	22465.000000	2246.500000	49792.862708	20.000000
C:\Users\cware\Desktop\Steller20November\TagTesting20Nov2013\M4.DSG	11-1-2013	15:10:16	22466.000000	2246.600000	49791.319748	20.000000
C:\Users\cware\Desktop\Steller20November\TagTesting20Nov2013\M4.DSG	11-1-2013	15:10:16	22467.000000	2246.700000	49786.092662	20.000000
C:\Users\cware\Desktop\Steller20November\TagTesting20Nov2013\M4.DSG	11-1-2013	15:10:16	22468.000000	2246.800000	49785.943281	20.000000
C:\Users\cware\Desktop\Steller20November\TagTesting20Nov2013\M4.DSG	11-1-2013	15:10:16	22469.000000	2246.900000	49782.060293	20.000000
C:\Users\cware\Desktop\Steller20November\TagTesting20Nov2013\M4.DSG	11-1-2013	15:10:16	22470.000000	2247.000000	49785.495308	20.000000
C:\Users\cware\Desktop\Steller20November\TagTesting20Nov2013\M4.DSG	11-1-2013	15:10:16	22471.000000	2247.100000	49785.296424	20.000000
C:\Users\cware\Desktop\Steller20November\TagTesting20Nov2013\M4.DSG	11-1-2013	15:10:16	22472.000000	2247.200000	49788.283400	20.000000
C:\Users\cware\Desktop\Steller20November\TagTesting20Nov2013\M4.DSG	11-1-2013	15:10:16	22473.000000	2247.300000	49788.457611	20.000000
C:\Users\cware\Desktop\Steller20November\TagTesting20Nov2013\M4.DSG	11-1-2013	15:10:16	22474.000000	2247.400000	49789.353863	20.000000
C:\Users\cware\Desktop\Steller20November\TagTesting20Nov2013\M4.DSG	11-1-2013	15:10:16	22475.000000	2247.500000	49796.696486	20.000000
C:\Users\cware\Desktop\Steller20November\TagTesting20Nov2013\M4.DSG	11-1-2013	15:10:16	22476.000000	2247.600000	49799.484583	20.000000
C:\Users\cware\Desktop\Steller20November\TagTesting20Nov2013\M4.DSG	11-1-2013	15:10:16	22477.000000	2247.700000	49790.548724	20.000000
C:\Users\cware\Desktop\Steller20November\TagTesting20Nov2013\M4.DSG	11-1-2013	15:10:16	22478.000000	2247.800000	49790.399094	20.000000
C:\Users\cware\Desktop\Steller20November\TagTesting20Nov2013\M4.DSG	11-1-2013	15:10:16	22479.000000	2247.900000	49790.822735	20.000000
C:\Users\cware\Desktop\Steller20November\TagTesting20Nov2013\M4.DSG	11-1-2013	15:10:16	22480.000000	2248.000000	49795.452498	20.000000
C:\Users\cware\Desktop\Steller20November\TagTesting20Nov2013\M4.DSG	11-1-2013	15:10:16	22481.000000	2248.100000	49791.519789	20.000000
C:\Users\cware\Desktop\Steller20November\TagTesting20Nov2013\M4.DSG	11-1-2013	15:10:16	22482.000000	2248.200000	49796.373366	20.000000
C:\Users\cware\Desktop\Steller20November\TagTesting20Nov2013\M4.DSG	11-1-2013	15:10:16	22483.000000	2248.300000	49791.743913	20.000000
C:\Users\cware\Desktop\Steller20November\TagTesting20Nov2013\M4.DSG	11-1-2013	15:10:16	22484.000000	2248.400000	49799.883211	20.000000
C:\Users\cware\Desktop\Steller20November\TagTesting20Nov2013\M4.DSG	11-1-2013	15:10:16	22485.000000	2248.500000	49795.427760	20.000000
C:\Users\cware\Desktop\Steller20November\TagTesting20Nov2013\M4.DSG	11-1-2013	15:10:16	22486.000000	2248.600000	49792.067684	20.000000
C:\Users\cware\Desktop\Steller20November\TagTesting20Nov2013\M4.DSG	11-1-2013	15:10:16	22487.000000	2248.700000	49797.568760	20.000000
C:\Users\cware\Desktop\Steller20November\TagTesting20Nov2013\M4.DSG	11-1-2013	15:10:16	22488.000000	2248.800000	49797.046009	20.000000
C:\Users\cware\Desktop\Steller20November\TagTesting20Nov2013\M4.DSG	11-1-2013	15:10:16	22489.000000	2248.900000	49795.378283	20.000000
C:\Users\cware\Desktop\Steller20November\TagTesting20Nov2013\M4.DSG	11-1-2013	15:10:16	22490.000000	2249.000000	49797.519039	20.000000
C:\Users\cware\Desktop\Steller20November\TagTesting20Nov2013\M4.DSG	11-1-2013	15:10:16	22491.000000	2249.100000	49792.167563	20.000000
C:\Users\cware\Desktop\Steller20November\TagTesting20Nov2013\M4.DSG	11-1-2013	15:10:16	22492.000000	2249.200000	49787.587687	20.000000
C:\Users\cware\Desktop\Steller20November\TagTesting20Nov2013\M4.DSG	11-1-2013	15:10:16	22493.000000	2249.300000	49783.928810	20.000000
C:\Users\cware\Desktop\Steller20November\TagTesting20Nov2013\M4.DSG	11-1-2013	15:10:16	22494.000000	2249.400000	49780.792322	20.000000
C:\Users\cware\Desktop\Steller20November\TagTesting20Nov2013\M4.DSG	11-1-2013	15:10:16	22495.000000	2249.500000	49775.988605	20.000000
C:\Users\cware\Desktop\Steller20November\TagTesting20Nov2013\M4.DSG	11-1-2013	15:10:16	22496.000000	2249.600000	49777.357381	20.000000
C:\Users\cware\Desktop\Steller20November\TagTesting20Nov2013\M4.DSG	11-1-2013	15:10:16	22497.000000	2249.700000	49776.038488	20.000000
C:\Users\cware\Desktop\Steller20November\TagTesting20Nov2013\M4.DSG	11-1-2013	15:10:16	22498.000000	2249.800000	49776.063388	20.000000
C:\Users\cware\Desktop\Steller20November\TagTesting20Nov2013\M4.DSG	11-1-2013	15:10:16	22499.000000	2249.900000	49773.250670	20.000000
C:\Users\cware\Desktop\Steller20November\TagTesting20Nov2013\M4.DSG	11-1-2013	15:10:16	22500.000000	2250.000000	49776.660999	20.000000
C:\Users\cware\Desktop\Steller20November\TagTesting20Nov2013\M4.DSG	11-1-2013	15:10:16	22501.000000	2250.100000	49777.308057	20.000000
C:\Users\cware\Desktop\Steller20November\TagTesting20Nov2013\M4.DSG	11-1-2013	15:10:16	22502.000000	2250.200000	49781.564681	20.000000
C:\Users\cware\Desktop\Steller20November\TagTesting20Nov2013\M4.DSG	11-1-2013	15:10:16	22503.000000	2250.300000	49784.302769	20.000000
C:\Users\cware\Desktop\Steller20November\TagTesting20Nov2013\M4.DSG	11-1-2013	15:10:16	22504.000000	2250.400000	49790.376055	20.000000
C:\Users\cware\Desktop\Steller20November\TagTesting20Nov2013\M4.DSG	11-1-2013	15:10:16	22505.000000	2250.500000	49792.342372	20.000000
C:\Users\cware\Desktop\Steller20November\TagTesting20Nov2013\M4.DSG	11-1-2013	15:10:16	22506.000000	2250.600000	49796.449563	20.000000
C:\Users\cware\Desktop\Steller20November\TagTesting20Nov2013\M4.DSG	11-1-2013	15:10:16	22507.000000	2250.700000	49801.652046	20.000000
C:\Users\cware\Desktop\Steller20November\TagTesting20Nov2013\M4.DSG	11-1-2013	15:10:16	22508.000000	2250.800000	49801.577303	20.000000
C:\Users\cware\Desktop\Steller20November\TagTesting20Nov2013\M4.DSG	11-1-2013	15:10:16	22509.000000	2250.900000	49791.869936	20.000000
C:\Users\cware\Desktop\Steller20November\TagTesting20Nov2013\M4.DSG	11-1-2013	15:10:16	22510.000000	2251.000000	49797.271085	20.000000
C:\Users\cware\Desktop\Steller20November\TagTesting20Nov2013\M4.DSG	11-1-2013	15:10:16	22511.000000	2251.100000	49800.183733	20.000000
C:\Users\cware\Desktop\Steller20November\TagTesting20Nov2013\M4.DSG	11-1-2013	15:10:16	22512.000000	2251.200000	49795.180618	20.000000
C:\Users\cware\Desktop\Steller20November\TagTesting20Nov2013\M4.DSG	11-1-2013	15:10:16	22513.000000	2251.300000	49790.376579	20.000000
C:\Users\cware\Desktop\Steller20November\TagTesting20Nov2013\M4.DSG	11-1-2013	15:10:16	22514.000000	2251.400000	49799.636344	20.000000
C:\Users\cware\Desktop\Steller20November\TagTesting20Nov2013\M4.DSG	11-1-2013	15:10:16	22515.000000	2251.500000	49792.567335	20.000000
C:\Users\cware\Desktop\Steller20November\TagTesting20Nov2013\M4.DSG	11-1-2013	15:10:16	22516.000000	2251.600000	49799.138541	20.000000
C:\Users\cware\Desktop\Steller20November\TagTesting20Nov2013\M4.DSG	11-1-2013	15:10:16	22517.000000	2251.700000	49798.292434	20.000000
C:\Users\cware\Desktop\Steller20November\TagTesting20Nov2013\M4.DSG	11-1-2013	15:10:16	22518.000000	2251.800000	49800.308856	20.000000
C:\Users\cware\Desktop\Steller20November\TagTesting20Nov2013\M4.DSG	11-1-2013	15:10:16	22519.000000	2251.900000	49802.125810	20.000000
C:\Users\cware\Desktop\Steller20November\TagTesting20Nov2013\M4.DSG	11-1-2013	15:10:16	22520.000000	2252.000000	49797.620345	20.000000
C:\Users\cware\Desktop\Steller20November\TagTesting20Nov2013\M4.DSG	11-1-2013	15:10:16	22521.000000	2252.100000	49790.153542	20.000000
C:\Users\cware\Desktop\Steller20November\TagTesting20Nov2013\M4.DSG	11-1-2013	15:10:16	22522.000000	2252.200000	49792.493225	20.000000
C:\Users\cware\Desktop\Steller20November\TagTesting20Nov2013\M4.DSG	11-1-2013	15:10:16	22523.000000	2252.300000	49789.705459	20.000000
C:\Users\cware\Desktop\Steller20November\TagTesting20Nov2013\M4.DSG	11-1-2013	15:10:16	22524.000000	2252.400000	49789.954213	20.000000
C:\Users\cware\Desktop\Steller20November\TagTesting20Nov2013\M4.DSG	11-1-2013	15:10:16	22525.000000	2252.500000	49790.078812	20.000000
C:\Users\cware\Desktop\Steller20November\TagTesting20Nov2013\M4.DSG	11-1-2013	15:10:16	22526.000000	2252.600000	49784.428617	20.000000
C:\Users\cware\Desktop\Steller20November\TagTesting20Nov2013\M4.DSG	11-1-2013	15:10:16	22527.000000	2252.700000	49790.128677	20.000000
C:\Users\cware\Desktop\Steller20November\TagTesting20Nov2013\M4.DSG	11-1-2013	15:10:16	22528.000000	2252.800000	49793.962101	20.000000
C:\Users\cware\Desktop\Steller20November\TagTesting20Nov2013\M4.DSG	11-1-2013	15:10:16	22529.000000	2252.900000	49793.812851	20.000000
C:\Users\cware\Desktop\Steller20November\TagTesting20Nov2013\M4.DSG	11-1-2013	15:10:16	22530.000000	2253.000000	49796.501109	20.000000
C:\Users\cware\Desktop\Steller20November\TagTesting20Nov2013\M4.DSG	11-1-2013	15:10:16	22531.000000	2253.100000	49795.381100	20.000000
C:\Users\cware\Desktop\Steller20November\TagTesting20Nov2013\M4.DSG	11-1-2013	15:10:16	22532.000000	2253.200000	49800.334813	20.000000
C:\Users\cware\Desktop\Steller20November\TagTesting20Nov2013\M4.DSG	11-1-2013	15:10:16	22533.000000	2253.300000	49790.353382	20.000000
C:\Users\cware\Desktop\Steller20November\TagTesting20Nov2013\M4.DSG	11-1-2013	15:10:16	22534.000000	2253.400000	49793.315354	20.000000
C:\Users\cware\Desktop\Steller20November\TagTesting20Nov2013\M4.DSG	11-1-2013	15:10:16	22535.000000	2253.500000	49789.382465	20.000000
C:\Users\cware\Desktop\Steller20November\TagTesting20Nov2013\M4.DSG	11-1-2013	15:10:16	22536.000000	2253.600000	49787.490852	20.000000
C:\Users\cware\Desktop\Steller20November\TagTesting20Nov2013\M4.DSG	11-1-2013	15:10:16	22537.000000	2253.700000	49785.997577	20.000000
C:\Users\cware\Desktop\Steller20November\TagTesting20Nov2013\M4.DSG	11-1-2013	15:10:16	22538.000000	2253.800000	49786.943515	20.000000
C:\Users\cware\Desktop\Steller20November\TagTesting20Nov2013\M4.DSG	11-1-2013	15:10:16	22539.000000	2253.900000	49789.806373	20.000000
C:\Users\cware\Desktop\Steller20November\TagTesting20Nov2013\M4.DSG	11-1-2013	15:10:16	22540.000000	2254.000000	49791.946766	20.000000
C:\Users\cware\Desktop\Steller20November\TagTesting20Nov2013\M4.DSG	11-1-2013	15:10:16	22541.000000	2254.100000	49790.229547	20.000000
C:\Users\cware\Desktop\Steller20November\TagTesting20Nov2013\M4.DSG	11-1-2013	15:10:16	22542.000000	2254.200000	49788.163241	20.000000
C:\Users\cware\Desktop\Steller20November\TagTesting20Nov2013\M4.DSG	11-1-2013	15:10:16	22543.000000	2254.300000	49791.921958	20.000000
C:\Users\cware\Desktop\Steller20November\TagTesting20Nov2013\M4.DSG	11-1-2013	15:10:16	22544.000000	2254.400000	49781.891251	20.000000
C:\Users\cware\Desktop\Steller20November\TagTesting20Nov2013\M4.DSG	11-1-2013	15:10:16	22545.000000	2254.500000	49777.087286	20.000000
C:\Users\cware\Desktop\Steller20November\TagTesting20Nov2013\M4.DSG	11-1-2013	15:10:16	22546.000000	2254.600000	49784.604439	20.000000
C:\Users\cware\Desktop\Steller20November\TagTesting20Nov2013\M4.DSG	11-1-2013	15:10:16	22547.000000	2254.700000	49781.169407	20.000000
C:\Users\cware\Desktop\Steller20November\TagTesting20Nov2013\M4.DSG	11-1-2013	15:10:16	22548.000000	2254.800000	49780.099162	20.000000
C:\Users\cware\Desktop\Steller20November\TagTesting20Nov2013\M4.DSG	11-1-2013	15:10:16	22549.000000	2254.900000	49773.079956	20.000000
C:\Users\cware\Desktop\Steller20November\TagTesting20Nov2013\M4.DSG	11-1-2013	15:10:16	22550.000000	2255.000000	49769.545529	20.000000
C:\Users\cware\Desktop\Steller20November\TagTesting20Nov2013\M4.DSG	11-1-2013	15:10:16	22551.000000	2255.100000	49771.536860	20.000000
C:\Users\cware\Desktop\Steller20November\TagTesting20Nov2013\M4.DSG	11-1-2013	15:10:16	22552.000000	2255.200000	49770.143036	20.000000
C:\Users\cware\Desktop\Steller20November\TagTesting20Nov2013\M4.DSG	11-1-2013	15:10:16	22553.000000	2255.300000	49770.142984	20.000000
C:\Users\cware\Desktop\Steller20November\TagTesting20Nov2013\M4.DSG	11-1-2013	15:10:16	22554.000000	2255.400000	49770.043673	20.000000
C:\Users\cware\Desktop\Steller20November\TagTesting20Nov2013\M4.DSG	11-1-2013	15:10:16	22555.000000	2255.500000	49769.595748	20.000000
C:\Users\cware\Desktop\Steller20November\TagTesting20Nov2013\M4.DSG	11-1-2013	15:10:16	22556.000000	2255.600000	49769.471253	20.000000
C:\Users\cware\Desktop\Steller20November\TagTesting20Nov2013\M4.DSG	11-1-2013	15:10:16	22557.000000	2255.700000	49775.942940	20.000000
C:\Users\cware\Desktop\Steller20November\TagTesting20Nov2013\M4.DSG	11-1-2013	15:10:16	22558.000000	2255.800000	49780.597441	20.000000
C:\Users\cware\Desktop\Steller20November\TagTesting20Nov2013\M4.DSG	11-1-2013	15:10:16	22559.000000	2255.900000	49784.131981	20.000000
C:\Users\cware\Desktop\Steller20November\TagTesting20Nov2013\M4.DSG	11-1-2013	15:10:16	22560.000000	2256.000000	49787.766338	20.000000
C:\Users\cware\Desktop\Steller20November\TagTesting20Nov2013\M4.DSG	11-1-2013	15:10:16	22561.000000	2256.100000	49789.832408	20.000000
C:\Users\cware\Desktop\Steller20November\TagTesting20Nov2013\M4.DSG	11-1-2013	15:10:16	22562.000000	2256.200000	49790.180900	20.000000
C:\Users\cware\Desktop\Steller20November\TagTesting20Nov2013\M4.DSG	11-1-2013	15:10:16	22563.000000	2256.300000	49782.415045	20.000000
C:\Users\cware\Desktop\Steller20November\TagTesting20Nov2013\M4.DSG	11-1-2013	15:10:16	22564.000000	2256.400000	49781.170563	20.000000
C:\Users\cware\Desktop\Steller20November\TagTesting20Nov2013\M4.DSG	11-1-2013	15:10:16	22565.000000	2256.500000	49775.495150	20.000000
C:\Users\cware\Desktop\Steller20November\TagTesting20Nov2013\M4.DSG	11-1-2013	15:10:16	22566.000000	2256.600000	49772.807363	20.000000
C:\Users\cware\Desktop\Steller20November\TagTesting20Nov2013\M4.DSG	11-1-2013	15:10:16	22567.000000	2256.700000	49772.060702	20.000000
C:\Users\cware\Desktop\Steller20November\TagTesting20Nov2013\M4.DSG	11-1-2013	15:10:16	22568.000000	2256.800000	49774.823389	20.000000
C:\Users\cware\Desktop\Steller20November\TagTesting20Nov2013\M4.DSG	11-1-2013	15:10:16	22569.000000	2256.900000	49780.175311	20.000000
C:\Users\cware\Desktop\Steller20November\TagTesting20Nov2013\M4.DSG	11-1-2013	15:10:16	22570.000000	2257.000000	49775.172112	20.000000
C:\Users\cware\Desktop\Steller20November\TagTesting20Nov2013\M4.DSG	11-1-2013	15:10:16	22571.000000	2257.100000	49778.308452	20.000000
C:\Users\cware\Desktop\Steller20November\TagTesting20Nov2013\M4.DSG	11-1-2013	15:10:16	22572.000000	2257.200000	49776.317357	20.000000
C:\Users\cware\Desktop\Steller20November\TagTesting20Nov2013\M4.DSG	11-1-2013	15:10:16	22573.000000	2257.300000	49766.485538	20.000000
C:\Users\cware\Desktop\Steller20November\TagTesting20Nov2013\M4.DSG	11-1-2013	15:10:16	22574.000000	2257.400000	49765.912983	20.000000
C:\Users\cware\Desktop\Steller20November\TagTesting20Nov2013\M4.DSG	11-1-2013	15:10:16	22575.000000	2257.500000	49756.852458	20.000000
C:\Users\cware\Desktop\Steller20November\TagTesting20Nov2013\M4.DSG	11-1-2013	15:10:16	22576.000000	2257.600000	49760.287626	20.000000
C:\Users\cware\Desktop\Steller20November\TagTesting20Nov2013\M4.DSG	11-1-2013	15:10:16	22577.000000	2257.700000	49760.835439	20.000000
C:\Users\cware\Desktop\Steller20November\TagTesting20Nov2013\M4.DSG	11-1-2013	15:10:16	22578.000000	2257.800000	49760.038755	20.000000
C:\Users\cware\Desktop\Steller20November\TagTesting20Nov2013\M4.DSG	11-1-2013	15:10:16	22579.000000	2257.900000	49760.835269	20.000000
C:\Users\cware\Desktop\Steller20November\TagTesting20Nov2013\M4.DSG	11-1-2013	15:10:16	22580.000000	2258.000000	49765.589788	20.000000
C:\Users\cware\Desktop\Steller20November\TagTesting20Nov2013\M4.DSG	11-1-2013	15:10:16	22581.000000	2258.100000	49767.606005	20.000000
C:\Users\cware\Desktop\Steller20November\TagTesting20Nov2013\M4.DSG	11-1-2013	15:10:16	22582.000000	2258.200000	49771.464378	20.000000
C:\Users\cware\Desktop\Steller20November\TagTesting20Nov2013\M4.DSG	11-1-2013	15:10:16	22583.000000	2258.300000	49770.966369	20.000000
C:\Users\cware\Desktop\Steller20November\TagTesting20Nov2013\M4.DSG	11-1-2013	15:10:16	22584.000000	2258.400000	49774.027984	20.000000
C:\Users\cware\Desktop\Steller20November\TagTesting20Nov2013\M4.DSG	11-1-2013	15:10:16	22585.000000	2258.500000	49772.186200	20.000000
C:\Users\cware\Desktop\Steller20November\TagTesting20Nov2013\M4.DSG	11-1-2013	15:10:16	22586.000000	2258.600000	49769.572808	20.000000
C:\Users\cware\Desktop\Steller20November\TagTesting20Nov2013\M4.DSG	11-1-2013	15:10:16	22587.000000	2258.700000	49766.511197	20.000000
C:\Users\cware\Desktop\Steller20November\TagTesting20Nov2013\M4.DSG	11-1-2013	15:10:16	22588.000000	2258.800000	49762.752825	20.000000
C:\Users\cware\Desktop\Steller20November\TagTesting20Nov2013\M4.DSG	11-1-2013	15:10:16	22589.000000	2258.900000	49763.524696	20.000000
C:\Users\cware\Desktop\Steller20November\TagTesting20Nov2013\M4.DSG	11-1-2013	15:10:16	22590.000000	2259.000000	49770.095554	20.000000
C:\Users\cware\Desktop\Steller20November\TagTesting20Nov2013\M4.DSG	11-1-2013	15:10:16	22591.000000	2259.100000	49769.398954	20.000000
C:\Users\cware\Desktop\Steller20November\TagTesting20Nov2013\M4.DSG	11-1-2013	15:10:16	22592.000000	2259.200000	49766.735609	20.000000
C:\Users\cware\Desktop\Steller20November\TagTesting20Nov2013\M4.DSG	11-1-2013	15:10:16	22593.000000	2259.300000	49771.838324	20.000000
C:\Users\cware\Desktop\Steller20November\TagTesting20Nov2013\M4.DSG	11-1-2013	15:10:16	22594.000000	2259.400000	49771.066684	20.000000
C:\Users\cware\Desktop\Steller20November\TagTesting20Nov2013\M4.DSG	11-1-2013	15:10:16	22595.000000	2259.500000	49771.091689	20.000000
C:\Users\cware\Desktop\Steller20November\TagTesting20Nov2013\M4.DSG	11-1-2013	15:10:16	22596.000000	2259.600000	49771.614540	20.000000
C:\Users\cware\Desktop\Steller20November\TagTesting20Nov2013\M4.DSG	11-1-2013	15:10:16	22597.000000	2259.700000	49766.263146	20.000000
C:\Users\cware\Desktop\Steller20November\TagTesting20Nov2013\M4.DSG	11-1-2013	15:10:16	22598.000000	2259.800000	49766.511978	20.000000
C:\Users\cware\Desktop\Steller20November\TagTesting20Nov2013\M4.DSG	11-1-2013	15:10:16	22599.000000	2259.900000	49768.578131	20.000000
C:\Users\cware\Desktop\Steller20November\TagTesting20Nov2013\M4.DSG	11-1-2013	15:10:16	22600.000000	2260.000000	49770.668738	20.000000
C:\Users\cware\Desktop\Steller20November\TagTesting20Nov2013\M4.DSG	11-1-2013	15:10:16	22601.000000	2260.100000	49758.820539	20.000000
C:\Users\cware\Desktop\Steller20November\TagTesting20Nov2013\M4.DSG	11-1-2013	15:10:16	22602.000000	2260.200000	49762.031622	20.000000
C:\Users\cware\Desktop\Steller20November\TagTesting20Nov2013\M4.DSG	11-1-2013	15:10:16	22603.000000	2260.300000	49761.508880	20.000000
C:\Users\cware\Desktop\Steller20November\TagTesting20Nov2013\M4.DSG	11-1-2013	15:10:16	22604.000000	2260.400000	49750.059134	20.000000
C:\Users\cware\Desktop\Steller20November\TagTesting20Nov2013\M4.DSG	11-1-2013	15:10:16	22605.000000	2260.500000	49729.225402	20.000000
C:\Users\cware\Desktop\Steller20November\TagTesting20Nov2013\M4.DSG	11-1-2013	15:10:16	22606.000000	2260.600000	49713.768282	20.000000
C:\Users\cware\Desktop\Steller20November\TagTesting20Nov2013\M4.DSG	11-1-2013	15:10:16	22607.000000	2260.700000	49700.576024	20.000000
C:\Users\cware\Desktop\Steller20November\TagTesting20Nov2013\M4.DSG	11-1-2013	15:10:16	22608.000000	2260.800000	49687.433644	20.000000
C:\Users\cware\Desktop\Steller20November\TagTesting20Nov2013\M4.DSG	11-1-2013	15:10:16	22609.000000	2260.900000	49668.641143	20.000000
C:\Users\cware\Desktop\Steller20November\TagTesting20Nov2013\M4.DSG	11-1-2013	15:10:16	22610.000000	2261.000000	49655.399116	20.000000
C:\Users\cware\Desktop\Steller20November\TagTesting20Nov2013\M4.DSG	11-1-2013	15:10:16	22611.000000	2261.100000	49637.178907	20.000000
C:\Users\cware\Desktop\Steller20November\TagTesting20Nov2013\M4.DSG	11-1-2013	15:10:16	22612.000000	2261.200000	49623.688039	20.000000
C:\Users\cware\Desktop\Steller20November\TagTesting20Nov2013\M4.DSG	11-1-2013	15:10:16	22613.000000	2261.300000	49602.431246	20.000000
C:\Users\cware\Desktop\Steller20November\TagTesting20Nov2013\M4.DSG	11-1-2013	15:10:16	22614.000000	2261.400000	49586.749719	20.000000
C:\Users\cware\Desktop\Steller20November\TagTesting20Nov2013\M4.DSG	11-1-2013	15:10:16	22615.000000	2261.500000	49573.483106	20.000000
C:\Users\cware\Desktop\Steller20November\TagTesting20Nov2013\M4.DSG	11-1-2013	15:10:16	22616.000000	2261.600000	49557.826635	20.000000
C:\Users\cware\Desktop\Steller20November\TagTesting20Nov2013\M4.DSG	11-1-2013	15:10:16	22617.000000	2261.700000	49544.435440	20.000000
C:\Users\cware\Desktop\Steller20November\TagTesting20Nov2013\M4.DSG	11-1-2013	15:10:16	22618.000000	2261.800000	49523.228272	20.000000
C:\Users\cware\Desktop\Steller20November\TagTesting20Nov2013\M4.DSG	11-1-2013	15:10:16	22619.000000	2261.900000	49508.293641	20.000000
C:\Users\cware\Desktop\Steller20November\TagTesting20Nov2013\M4.DSG	11-1-2013	15:10:16	22620.000000	2262.000000	49503.166153	20.000000
C:\Users\cware\Desktop\Steller20November\TagTesting20Nov2013\M4.DSG	11-1-2013	15:10:16	22621.000000	2262.100000	49501.074559	20.000000
C:\Users\cware\Desktop\Steller20November\TagTesting20Nov2013\M4.DSG	11-1-2013	15:10:16	22622.000000	2262.200000	49500.576135	20.000000
C:\Users\cware\Desktop\Steller20November\TagTesting20Nov2013\M4.DSG	11-1-2013	15:10:16	22623.000000	2262.300000	49501.272789	20.000000
C:\Users\cware\Desktop\Steller20November\TagTesting20Nov2013\M4.DSG	11-1-2013	15:10:16	22624.000000	2262.400000	49502.417477	20.000000
C:\Users\cware\Desktop\Steller20November\TagTesting20Nov2013\M4.DSG	11-1-2013	15:10:16	22625.000000	2262.500000	49502.243326	20.000000
C:\Users\cware\Desktop\Steller20November\TagTesting20Nov2013\M4.DSG	11-1-2013	15:10:16	22626.000000	2262.600000	49506.574258	20.000000
C:\Users\cware\Desktop\Steller20November\TagTesting20Nov2013\M4.DSG	11-1-2013	15:10:16	22627.000000	2262.700000	49504.334243	20.000000
C:\Users\cware\Desktop\Steller20November\TagTesting20Nov2013\M4.DSG	11-1-2013	15:10:16	22628.000000	2262.800000	49505.653494	20.000000
C:\Users\cware\Desktop\Steller20November\TagTesting20Nov2013\M4.DSG	11-1-2013	15:10:16	22629.000000	2262.900000	49504.135327	20.000000
C:\Users\cware\Desktop\Steller20November\TagTesting20Nov2013\M4.DSG	11-1-2013	15:10:16	22630.000000	2263.000000	49502.069415	20.000000
C:\Users\cware\Desktop\Steller20November\TagTesting20Nov2013\M4.DSG	11-1-2013	15:10:16	22631.000000	2263.100000	49504.981813	20.000000
C:\Users\cware\Desktop\Steller20November\TagTesting20Nov2013\M4.DSG	11-1-2013	15:10:16	22632.000000	2263.200000	49506.723869	20.000000
C:\Users\cware\Desktop\Steller20November\TagTesting20Nov2013\M4.DSG	11-1-2013	15:10:16	22633.000000	2263.300000	49506.699625	20.000000
C:\Users\cware\Desktop\Steller20November\TagTesting20Nov2013\M4.DSG	11-1-2013	15:10:16	22634.000000	2263.400000	49506.153133	20.000000
C:\Users\cware\Desktop\Steller20November\TagTesting20Nov2013\M4.DSG	11-1-2013	15:10:16	22635.000000	2263.500000	49502.445003	20.000000
C:\Users\cware\Desktop\Steller20November\TagTesting20Nov2013\M4.DSG	11-1-2013	15:10:16	22636.000000	2263.600000	49502.221253	20.000000
C:\Users\cware\Desktop\Steller20November\TagTesting20Nov2013\M4.DSG	11-1-2013	15:10:16	22637.000000	2263.700000	49504.784712	20.000000
C:\Users\cware\Desktop\Steller20November\TagTesting20Nov2013\M4.DSG	11-1-2013	15:10:16	22638.000000	2263.800000	49503.515508	20.000000
C:\Users\cware\Desktop\Steller20November\TagTesting20Nov2013\M4.DSG	11-1-2013	15:10:16	22639.000000	2263.900000	49501.697989	20.000000
C:\Users\cware\Desktop\Steller20November\TagTesting20Nov2013\M4.DSG	11-1-2013	15:10:16	22640.000000	2264.000000	49504.286479	20.000000
C:\Users\cware\Desktop\Steller20November\TagTesting20Nov2013\M4.DSG	11-1-2013	15:10:16	22641.000000	2264.100000	49504.610098	20.000000
C:\Users\cware\Desktop\Steller20November\TagTesting20Nov2013\M4.DSG	11-1-2013	15:10:16	22642.000000	2264.200000	49504.411247	20.000000
C:\Users\cware\Desktop\Steller20November\TagTesting20Nov2013\M4.DSG	11-1-2013	15:10:16	22643.000000	2264.300000	49506.203458	20.000000
C:\Users\cware\Desktop\Steller20November\TagTesting20Nov2013\M4.DSG	11-1-2013	15:10:16	22644.000000	2264.400000	49504.237201	20.000000
C:\Users\cware\Desktop\Steller20November\TagTesting20Nov2013\M4.DSG	11-1-2013	15:10:16	22645.000000	2264.500000	49503.988386	20.000000
C:\Users\cware\Desktop\Steller20November\TagTesting20Nov2013\M4.DSG	11-1-2013	15:10:16	22646.000000	2264.600000	49502.793495	20.000000
C:\Users\cware\Desktop\Steller20November\TagTesting20Nov2013\M4.DSG	11-1-2013	15:10:16	22647.000000	2264.700000	49504.212327	20.000000
C:\Users\cware\Desktop\Steller20November\TagTesting20Nov2013\M4.DSG	11-1-2013	15:10:16	22648.000000	2264.800000	49504.312017	20.000000
C:\Users\cware\Desktop\Steller20November\TagTesting20Nov2013\M4.DSG	11-1-2013	15:10:16	22649.000000	2264.900000	49501.947251	20.000000
C:\Users\cware\Desktop\Steller20November\TagTesting20Nov2013\M4.DSG	11-1-2013	15:10:16	22650.000000	2265.000000	49506.029455	20.000000
C:\Users\cware\Desktop\Steller20November\TagTesting20Nov2013\M4.DSG	11-1-2013	15:10:16	22651.000000	2265.100000	49503.540382	20.000000
C:\Users\cware\Desktop\Steller20November\TagTesting20Nov2013\M4.DSG	11-1-2013	15:10:16	22652.000000	2265.200000	49503.316176	20.000000
C:\Users\cware\Desktop\Steller20November\TagTesting20Nov2013\M4.DSG	11-1-2013	15:10:16	22653.000000	2265.300000	49502.345721	20.000000
C:\Users\cware\Desktop\Steller20November\TagTesting20Nov2013\M4.DSG	11-1-2013	15:10:16	22654.000000	2265.400000	49502.370707	20.000000
C:\Users\cware\Desktop\Steller20November\TagTesting20Nov2013\M4.DSG	11-1-2013	15:10:16	22655.000000	2265.500000	49504.337277	20.000000
C:\Users\cware\Desktop\Steller20November\TagTesting20Nov2013\M4.DSG	11-1-2013	15:10:16	22656.000000	2265.600000	49503.391431	20.000000
C:\Users\cware\Desktop\Steller20November\TagTesting20Nov2013\M4.DSG	11-1-2013	15:10:16	22657.000000	2265.700000	49502.844058	20.000000
C:\Users\cware\Desktop\Steller20November\TagTesting20Nov2013\M4.DSG	11-1-2013	15:10:16	22658.000000	2265.800000	49502.420936	20.000000
C:\Users\cware\Desktop\Steller20November\TagTesting20Nov2013\M4.DSG	11-1-2013	15:10:16	22659.000000	2265.900000	49502.918992	20.000000
C:\Users\cware\Desktop\Steller20November\TagTesting20Nov2013\M4.DSG	11-1-2013	15:10:16	22660.000000	2266.000000	49504.835471	20.000000
C:\Users\cware\Desktop\Steller20November\TagTesting20Nov2013\M4.DSG	11-1-2013	15:10:16	22661.000000	2266.100000	49506.528461	20.000000
C:\Users\cware\Desktop\Steller20November\TagTesting20Nov2013\M4.DSG	11-1-2013	15:10:16	22662.000000	2266.200000	49503.242953	20.000000
C:\Users\cware\Desktop\Steller20November\TagTesting20Nov2013\M4.DSG	11-1-2013	15:10:16	22663.000000	2266.300000	49499.210705	20.000000
C:\Users\cware\Desktop\Steller20November\TagTesting20Nov2013\M4.DSG	11-1-2013	15:10:16	22664.000000	2266.400000	49502.346867	20.000000
C:\Users\cware\Desktop\Steller20November\TagTesting20Nov2013\M4.DSG	11-1-2013	15:10:16	22665.000000	2266.500000	49521.886484	20.000000
C:\Users\cware\Desktop\Steller20November\TagTesting20Nov2013\M4.DSG	11-1-2013	15:10:16	22666.000000	2266.600000	49542.048346	20.000000
C:\Users\cware\Desktop\Steller20November\TagTesting20Nov2013\M4.DSG	11-1-2013	15:10:16	22667.000000	2266.700000	49571.419536	20.000000
C:\Users\cware\Desktop\Steller20November\TagTesting20Nov2013\M4.DSG	11-1-2013	15:10:16	22668.000000	2266.800000	49613.037430	20.000000
C:\Users\cware\Desktop\Steller20November\TagTesting20Nov2013\M4.DSG	11-1-2013	15:10:16	22669.000000	2266.900000	49629.515032	20.000000
C:\Users\cware\Desktop\Steller20November\TagTesting20Nov2013\M4.DSG	11-1-2013	15:10:16	22670.000000	2267.000000	49650.970936	20.000000
C:\Users\cware\Desktop\Steller20November\TagTesting20Nov2013\M4.DSG	11-1-2013	15:10:16	22671.000000	2267.100000	49664.387437	20.000000
C:\Users\cware\Desktop\Steller20November\TagTesting20Nov2013\M4.DSG	11-1-2013	15:10:16	22672.000000	2267.200000	49652.862612	20.000000
C:\Users\cware\Desktop\Steller20November\TagTesting20Nov2013\M4.DSG	11-1-2013	15:10:16	22673.000000	2267.300000	49622.918759	20.000000
C:\Users\cware\Desktop\Steller20November\TagTesting20Nov2013\M4.DSG	11-1-2013	15:10:16	22674.000000	2267.400000	49628.320066	20.000000
C:\Users\cware\Desktop\Steller20November\TagTesting20Nov2013\M4.DSG	11-1-2013	15:10:16	22675.000000	2267.500000	49650.124637	20.000000
C:\Users\cware\Desktop\Steller20November\TagTesting20Nov2013\M4.DSG	11-1-2013	15:10:16	22676.000000	2267.600000	49669.191076	20.000000
C:\Users\cware\Desktop\Steller20November\TagTesting20Nov2013\M4.DSG	11-1-2013	15:10:16	22677.000000	2267.700000	49675.811621	20.000000
C:\Users\cware\Desktop\Steller20November\TagTesting20Nov2013\M4.DSG	11-1-2013	15:10:16	22678.000000	2267.800000	49682.432637	20.000000
C:\Users\cware\Desktop\Steller20November\TagTesting20Nov2013\M4.DSG	11-1-2013	15:10:16	22679.000000	2267.900000	49690.223432	20.000000
C:\Users\cware\Desktop\Steller20November\TagTesting20Nov2013\M4.DSG	11-1-2013	15:10:16	22680.000000	2268.000000	49696.695010	20.000000
C:\Users\cware\Desktop\Steller20November\TagTesting20Nov2013\M4.DSG	11-1-2013	15:10:16	22681.000000	2268.100000	49698.636267	20.000000
C:\Users\cware\Desktop\Steller20November\TagTesting20Nov2013\M4.DSG	11-1-2013	15:10:16	22682.000000	2268.200000	49716.806794	20.000000
C:\Users\cware\Desktop\Steller20November\TagTesting20Nov2013\M4.DSG	11-1-2013	15:10:16	22683.000000	2268.300000	49732.711970	20.000000
C:\Users\cware\Desktop\Steller20November\TagTesting20Nov2013\M4.DSG	11-1-2013	15:10:16	22684.000000	2268.400000	49737.192187	20.000000
C:\Users\cware\Desktop\Steller20November\TagTesting20Nov2013\M4.DSG	11-1-2013	15:10:16	22685.000000	2268.500000	49752.524813	20.000000
C:\Users\cware\Desktop\Steller20November\TagTesting20Nov2013\M4.DSG	11-1-2013	15:10:16	22686.000000	2268.600000	49761.784209	20.000000
C:\Users\cware\Desktop\Steller20November\TagTesting20Nov2013\M4.DSG	11-1-2013	15:10:16	22687.000000	2268.700000	49773.731732	20.000000
C:\Users\cware\Desktop\Steller20November\TagTesting20Nov2013\M4.DSG	11-1-2013	15:10:16	22688.000000	2268.800000	49780.875224	20.000000
C:\Users\cware\Desktop\Steller20November\TagTesting20Nov2013\M4.DSG	11-1-2013	15:10:16	22689.000000	2268.900000	49798.298783	20.000000
C:\Users\cware\Desktop\Steller20November\TagTesting20Nov2013\M4.DSG	11-1-2013	15:10:16	22690.000000	2269.000000	49817.091350	20.000000
C:\Users\cware\Desktop\Steller20November\TagTesting20Nov2013\M4.DSG	11-1-2013	15:10:16	22691.000000	2269.100000	49842.007050	20.000000
C:\Users\cware\Desktop\Steller20November\TagTesting20Nov2013\M4.DSG	11-1-2013	15:10:16	22692.000000	2269.200000	49855.821423	20.000000
C:\Users\cware\Desktop\Steller20November\TagTesting20Nov2013\M4.DSG	11-1-2013	15:10:16	22693.000000	2269.300000	49868.216774	20.000000
C:\Users\cware\Desktop\Steller20November\TagTesting20Nov2013\M4.DSG	11-1-2013	15:10:16	22694.000000	2269.400000	49854.900083	20.000000
C:\Users\cware\Desktop\Steller20November\TagTesting20Nov2013\M4.DSG	11-1-2013	15:10:16	22695.000000	2269.500000	49838.222813	20.000000
C:\Users\cware\Desktop\Steller20November\TagTesting20Nov2013\M4.DSG	11-1-2013	15:10:16	22696.000000	2269.600000	49829.411115	20.000000
C:\Users\cware\Desktop\Steller20November\TagTesting20Nov2013\M4.DSG	11-1-2013	15:10:16	22697.000000	2269.700000	49834.339471	20.000000
C:\Users\cware\Desktop\Steller20November\TagTesting20Nov2013\M4.DSG	11-1-2013	15:10:16	22698.000000	2269.800000	49837.276355	20.000000
C:\Users\cware\Desktop\Steller20November\TagTesting20Nov2013\M4.DSG	11-1-2013	15:10:16	22699.000000	2269.900000	49831.601063	20.000000
C:\Users\cware\Desktop\Steller20November\TagTesting20Nov2013\M4.DSG	11-1-2013	15:10:16	22700.000000	2270.000000	49829.012203	20.000000
C:\Users\cware\Desktop\Steller20November\TagTesting20Nov2013\M4.DSG	11-1-2013	15:10:16	22701.000000	2270.100000	49822.415887	20.000000
C:\Users\cware\Desktop\Steller20November\TagTesting20Nov2013\M4.DSG	11-1-2013	15:10:16	22702.000000	2270.200000	49826.149398	20.000000
C:\Users\cware\Desktop\Steller20November\TagTesting20Nov2013\M4.DSG	11-1-2013	15:10:16	22703.000000	2270.300000	49821.768139	20.000000
C:\Users\cware\Desktop\Steller20November\TagTesting20Nov2013\M4.DSG	11-1-2013	15:10:16	22704.000000	2270.400000	49830.579294	20.000000
C:\Users\cware\Desktop\Steller20November\TagTesting20Nov2013\M4.DSG	11-1-2013	15:10:16	22705.000000	2270.500000	49819.701908	20.000000
C:\Users\cware\Desktop\Steller20November\TagTesting20Nov2013\M4.DSG	11-1-2013	15:10:16	22706.000000	2270.600000	49825.899448	20.000000
C:\Users\cware\Desktop\Steller20November\TagTesting20Nov2013\M4.DSG	11-1-2013	15:10:16	22707.000000	2270.700000	49814.947060	20.000000
C:\Users\cware\Desktop\Steller20November\TagTesting20Nov2013\M4.DSG	11-1-2013	15:10:16	22708.000000	2270.800000	49822.613499	20.000000
C:\Users\cware\Desktop\Steller20November\TagTesting20Nov2013\M4.DSG	11-1-2013	15:10:16	22709.000000	2270.900000	49820.024783	20.000000
C:\Users\cware\Desktop\Steller20November\TagTesting20Nov2013\M4.DSG	11-1-2013	15:10:16	22710.000000	2271.000000	49812.507459	20.000000
C:\Users\cware\Desktop\Steller20November\TagTesting20Nov2013\M4.DSG	11-1-2013	15:10:16	22711.000000	2271.100000	49815.469304	20.000000
C:\Users\cware\Desktop\Steller20November\TagTesting20Nov2013\M4.DSG	11-1-2013	15:10:16	22712.000000	2271.200000	49808.449819	20.000000
C:\Users\cware\Desktop\Steller20November\TagTesting20Nov2013\M4.DSG	11-1-2013	15:10:16	22713.000000	2271.300000	49807.329748	20.000000
C:\Users\cware\Desktop\Steller20November\TagTesting20Nov2013\M4.DSG	11-1-2013	15:10:16	22714.000000	2271.400000	49806.035450	20.000000
C:\Users\cware\Desktop\Steller20November\TagTesting20Nov2013\M4.DSG	11-1-2013	15:10:16	22715.000000	2271.500000	49803.968956	20.000000
C:\Users\cware\Desktop\Steller20November\TagTesting20Nov2013\M4.DSG	11-1-2013	15:10:16	22716.000000	2271.600000	49792.319870	20.000000
C:\Users\cware\Desktop\Steller20November\TagTesting20Nov2013\M4.DSG	11-1-2013	15:10:16	22717.000000	2271.700000	49797.472047	20.000000
C:\Users\cware\Desktop\Steller20November\TagTesting20Nov2013\M4.DSG	11-1-2013	15:10:16	22718.000000	2271.800000	49792.643042	20.000000
C:\Users\cware\Desktop\Steller20November\TagTesting20Nov2013\M4.DSG	11-1-2013	15:10:16	22719.000000	2271.900000	49790.776032	20.000000
C:\Users\cware\Desktop\Steller20November\TagTesting20Nov2013\M4.DSG	11-1-2013	15:10:16	22720.000000	2272.000000	49785.299585	20.000000
C:\Users\cware\Desktop\Steller20November\TagTesting20Nov2013\M4.DSG	11-1-2013	15:10:16	22721.000000	2272.100000	49774.571873	20.000000
C:\Users\cware\Desktop\Steller20November\TagTesting20Nov2013\M4.DSG	11-1-2013	15:10:16	22722.000000	2272.200000	49781.142669	20.000000
C:\Users\cware\Desktop\Steller20November\TagTesting20Nov2013\M4.DSG	11-1-2013	15:10:16	22723.000000	2272.300000	49780.669386	20.000000
C:\Users\cware\Desktop\Steller20November\TagTesting20Nov2013\M4.DSG	11-1-2013	15:10:16	22724.000000	2272.400000	49774.745298	20.000000
C:\Users\cware\Desktop\Steller20November\TagTesting20Nov2013\M4.DSG	11-1-2013	15:10:16	22725.000000	2272.500000	49772.330815	20.000000
C:\Users\cware\Desktop\Steller20November\TagTesting20Nov2013\M4.DSG	11-1-2013	15:10:16	22726.000000	2272.600000	49776.661646	20.000000
C:\Users\cware\Desktop\Steller20November\TagTesting20Nov2013\M4.DSG	11-1-2013	15:10:16	22727.000000	2272.700000	49771.558787	20.000000
C:\Users\cware\Desktop\Steller20November\TagTesting20Nov2013\M4.DSG	11-1-2013	15:10:16	22728.000000	2272.800000	49773.898667	20.000000
C:\Users\cware\Desktop\Steller20November\TagTesting20Nov2013\M4.DSG	11-1-2013	15:10:16	22729.000000	2272.900000	49773.749115	20.000000
C:\Users\cware\Desktop\Steller20November\TagTesting20Nov2013\M4.DSG	11-1-2013	15:10:16	22730.000000	2273.000000	49768.945028	20.000000
C:\Users\cware\Desktop\Steller20November\TagTesting20Nov2013\M4.DSG	11-1-2013	15:10:16	22731.000000	2273.100000	49772.404842	20.000000
C:\Users\cware\Desktop\Steller20November\TagTesting20Nov2013\M4.DSG	11-1-2013	15:10:16	22732.000000	2273.200000	49775.217411	20.000000
C:\Users\cware\Desktop\Steller20November\TagTesting20Nov2013\M4.DSG	11-1-2013	15:10:16	22733.000000	2273.300000	49777.856031	20.000000
C:\Users\cware\Desktop\Steller20November\TagTesting20Nov2013\M4.DSG	11-1-2013	15:10:16	22734.000000	2273.400000	49780.917453	20.000000
C:\Users\cware\Desktop\Steller20November\TagTesting20Nov2013\M4.DSG	11-1-2013	15:10:16	22735.000000	2273.500000	49782.236617	20.000000
C:\Users\cware\Desktop\Steller20November\TagTesting20Nov2013\M4.DSG	11-1-2013	15:10:16	22736.000000	2273.600000	49784.750598	20.000000
C:\Users\cware\Desktop\Steller20November\TagTesting20Nov2013\M4.DSG	11-1-2013	15:10:16	22737.000000	2273.700000	49784.650707	20.000000
C:\Users\cware\Desktop\Steller20November\TagTesting20Nov2013\M4.DSG	11-1-2013	15:10:16	22738.000000	2273.800000	49790.699407	20.000000
C:\Users\cware\Desktop\Steller20November\TagTesting20Nov2013\M4.DSG	11-1-2013	15:10:16	22739.000000	2273.900000	49794.806191	20.000000
C:\Users\cware\Desktop\Steller20November\TagTesting20Nov2013\M4.DSG	11-1-2013	15:10:16	22740.000000	2274.000000	49794.109334	20.000000
C:\Users\cware\Desktop\Steller20November\TagTesting20Nov2013\M4.DSG	11-1-2013	15:10:16	22741.000000	2274.100000	49797.569013	20.000000
C:\Users\cware\Desktop\Steller20November\TagTesting20Nov2013\M4.DSG	11-1-2013	15:10:16	22742.000000	2274.200000	49807.301577	20.000000
C:\Users\cware\Desktop\Steller20November\TagTesting20Nov2013\M4.DSG	11-1-2013	15:10:16	22743.000000	2274.300000	49813.125795	20.000000
C:\Users\cware\Desktop\Steller20November\TagTesting20Nov2013\M4.DSG	11-1-2013	15:10:16	22744.000000	2274.400000	49818.303169	20.000000
C:\Users\cware\Desktop\Steller20November\TagTesting20Nov2013\M4.DSG	11-1-2013	15:10:16	22745.000000	2274.500000	49825.421926	20.000000
C:\Users\cware\Desktop\Steller20November\TagTesting20Nov2013\M4.DSG	11-1-2013	15:10:16	22746.000000	2274.600000	49828.508584	20.000000
C:\Users\cware\Desktop\Steller20November\TagTesting20Nov2013\M4.DSG	11-1-2013	15:10:16	22747.000000	2274.700000	49826.790849	20.000000
C:\Users\cware\Desktop\Steller20November\TagTesting20Nov2013\M4.DSG	11-1-2013	15:10:16	22748.000000	2274.800000	49821.912535	20.000000
C:\Users\cware\Desktop\Steller20November\TagTesting20Nov2013\M4.DSG	11-1-2013	15:10:16	22749.000000	2274.900000	49820.842002	20.000000
C:\Users\cware\Desktop\Steller20November\TagTesting20Nov2013\M4.DSG	11-1-2013	15:10:16	22750.000000	2275.000000	49820.742263	20.000000
C:\Users\cware\Desktop\Steller20November\TagTesting20Nov2013\M4.DSG	11-1-2013	15:10:16	22751.000000	2275.100000	49819.373221	20.000000
C:\Users\cware\Desktop\Steller20November\TagTesting20Nov2013\M4.DSG	11-1-2013	15:10:16	22752.000000	2275.200000	49821.986815	20.000000
C:\Users\cware\Desktop\Steller20November\TagTesting20Nov2013\M4.DSG	11-1-2013	15:10:16	22753.000000	2275.300000	49827.910714	20.000000
C:\Users\cware\Desktop\Steller20November\TagTesting20Nov2013\M4.DSG	11-1-2013	15:10:16	22754.000000	2275.400000	49822.982408	20.000000
C:\Users\cware\Desktop\Steller20November\TagTesting20Nov2013\M4.DSG	11-1-2013	15:10:16	22755.000000	2275.500000	49829.528845	20.000000
C:\Users\cware\Desktop\Steller20November\TagTesting20Nov2013\M4.DSG	11-1-2013	15:10:16	22756.000000	2275.600000	49822.957281	20.000000
C:\Users\cware\Desktop\Steller20November\TagTesting20Nov2013\M4.DSG	11-1-2013	15:10:16	22757.000000	2275.700000	49828.060117	20.000000
C:\Users\cware\Desktop\Steller20November\TagTesting20Nov2013\M4.DSG	11-1-2013	15:10:16	22758.000000	2275.800000	49831.644282	20.000000
C:\Users\cware\Desktop\Steller20November\TagTesting20Nov2013\M4.DSG	11-1-2013	15:10:16	22759.000000	2275.900000	49833.710395	20.000000
C:\Users\cware\Desktop\Steller20November\TagTesting20Nov2013\M4.DSG	11-1-2013	15:10:16	22760.000000	2276.000000	49831.221222	20.000000
C:\Users\cware\Desktop\Steller20November\TagTesting20Nov2013\M4.DSG	11-1-2013	15:10:16	22761.000000	2276.100000	49830.548958	20.000000
C:\Users\cware\Desktop\Steller20November\TagTesting20Nov2013\M4.DSG	11-1-2013	15:10:16	22762.000000	2276.200000	49833.511371	20.000000
C:\Users\cware\Desktop\Steller20November\TagTesting20Nov2013\M4.DSG	11-1-2013	15:10:16	22763.000000	2276.300000	49834.009017	20.000000
C:\Users\cware\Desktop\Steller20November\TagTesting20Nov2013\M4.DSG	11-1-2013	15:10:16	22764.000000	2276.400000	49828.383679	20.000000
C:\Users\cware\Desktop\Steller20November\TagTesting20Nov2013\M4.DSG	11-1-2013	15:10:16	22765.000000	2276.500000	49829.204781	20.000000
C:\Users\cware\Desktop\Steller20November\TagTesting20Nov2013\M4.DSG	11-1-2013	15:10:16	22766.000000	2276.600000	49824.450878	20.000000
C:\Users\cware\Desktop\Steller20November\TagTesting20Nov2013\M4.DSG	11-1-2013	15:10:16	22767.000000	2276.700000	49820.468025	20.000000
C:\Users\cware\Desktop\Steller20November\TagTesting20Nov2013\M4.DSG	11-1-2013	15:10:16	22768.000000	2276.800000	49819.497449	20.000000
C:\Users\cware\Desktop\Steller20November\TagTesting20Nov2013\M4.DSG	11-1-2013	15:10:16	22769.000000	2276.900000	49828.134655	20.000000
C:\Users\cware\Desktop\Steller20November\TagTesting20Nov2013\M4.DSG	11-1-2013	15:10:16	22770.000000	2277.000000	49818.178128	20.000000
C:\Users\cware\Desktop\Steller20November\TagTesting20Nov2013\M4.DSG	11-1-2013	15:10:16	22771.000000	2277.100000	49812.453383	20.000000
C:\Users\cware\Desktop\Steller20November\TagTesting20Nov2013\M4.DSG	11-1-2013	15:10:16	22772.000000	2277.200000	49806.554156	20.000000
C:\Users\cware\Desktop\Steller20November\TagTesting20Nov2013\M4.DSG	11-1-2013	15:10:16	22773.000000	2277.300000	49807.574623	20.000000
C:\Users\cware\Desktop\Steller20November\TagTesting20Nov2013\M4.DSG	11-1-2013	15:10:16	22774.000000	2277.400000	49801.053273	20.000000
C:\Users\cware\Desktop\Steller20November\TagTesting20Nov2013\M4.DSG	11-1-2013	15:10:16	22775.000000	2277.500000	49802.471992	20.000000
C:\Users\cware\Desktop\Steller20November\TagTesting20Nov2013\M4.DSG	11-1-2013	15:10:16	22776.000000	2277.600000	49797.493571	20.000000
C:\Users\cware\Desktop\Steller20November\TagTesting20Nov2013\M4.DSG	11-1-2013	15:10:16	22777.000000	2277.700000	49795.900759	20.000000
C:\Users\cware\Desktop\Steller20November\TagTesting20Nov2013\M4.DSG	11-1-2013	15:10:16	22778.000000	2277.800000	49790.374919	20.000000
C:\Users\cware\Desktop\Steller20November\TagTesting20Nov2013\M4.DSG	11-1-2013	15:10:16	22779.000000	2277.900000	49791.943199	20.000000
C:\Users\cware\Desktop\Steller20November\TagTesting20Nov2013\M4.DSG	11-1-2013	15:10:16	22780.000000	2278.000000	49791.246167	20.000000
C:\Users\cware\Desktop\Steller20November\TagTesting20Nov2013\M4.DSG	11-1-2013	15:10:16	22781.000000	2278.100000	49789.305024	20.000000
C:\Users\cware\Desktop\Steller20November\TagTesting20Nov2013\M4.DSG	11-1-2013	15:10:16	22782.000000	2278.200000	49790.574340	20.000000
C:\Users\cware\Desktop\Steller20November\TagTesting20Nov2013\M4.DSG	11-1-2013	15:10:16	22783.000000	2278.300000	49791.246145	20.000000
C:\Users\cware\Desktop\Steller20November\TagTesting20Nov2013\M4.DSG	11-1-2013	15:10:16	22784.000000	2278.400000	49797.718237	20.000000
C:\Users\cware\Desktop\Steller20November\TagTesting20Nov2013\M4.DSG	11-1-2013	15:10:16	22785.000000	2278.500000	49799.087217	20.000000
C:\Users\cware\Desktop\Steller20November\TagTesting20Nov2013\M4.DSG	11-1-2013	15:10:16	22786.000000	2278.600000	49804.189831	20.000000
C:\Users\cware\Desktop\Steller20November\TagTesting20Nov2013\M4.DSG	11-1-2013	15:10:16	22787.000000	2278.700000	49808.844498	20.000000
C:\Users\cware\Desktop\Steller20November\TagTesting20Nov2013\M4.DSG	11-1-2013	15:10:16	22788.000000	2278.800000	49816.859393	20.000000
C:\Users\cware\Desktop\Steller20November\TagTesting20Nov2013\M4.DSG	11-1-2013	15:10:16	22789.000000	2278.900000	49815.814000	20.000000
C:\Users\cware\Desktop\Steller20November\TagTesting20Nov2013\M4.DSG	11-1-2013	15:10:16	22790.000000	2279.000000	49814.893242	20.000000
C:\Users\cware\Desktop\Steller20November\TagTesting20Nov2013\M4.DSG	11-1-2013	15:10:16	22791.000000	2279.100000	49815.067492	20.000000
C:\Users\cware\Desktop\Steller20November\TagTesting20Nov2013\M4.DSG	11-1-2013	15:10:16	22792.000000	2279.200000	49815.913700	20.000000
C:\Users\cware\Desktop\Steller20November\TagTesting20Nov2013\M4.DSG	11-1-2013	15:10:16	22793.000000	2279.300000	49809.616391	20.000000
C:\Users\cware\Desktop\Steller20November\TagTesting20Nov2013\M4.DSG	11-1-2013	15:10:16	22794.000000	2279.400000	49808.347114	20.000000
C:\Users\cware\Desktop\Steller20November\TagTesting20Nov2013\M4.DSG	11-1-2013	15:10:16	22795.000000	2279.500000	49812.229988	20.000000
C:\Users\cware\Desktop\Steller20November\TagTesting20Nov2013\M4.DSG	11-1-2013	15:10:16	22796.000000	2279.600000	49819.796932	20.000000
C:\Users\cware\Desktop\Steller20November\TagTesting20Nov2013\M4.DSG	11-1-2013	15:10:16	22797.000000	2279.700000	49828.458780	20.000000
C:\Users\cware\Desktop\Steller20November\TagTesting20Nov2013\M4.DSG	11-1-2013	15:10:16	22798.000000	2279.800000	49820.593524	20.000000
C:\Users\cware\Desktop\Steller20November\TagTesting20Nov2013\M4.DSG	11-1-2013	15:10:16	22799.000000	2279.900000	49817.183527	20.000000
C:\Users\cware\Desktop\Steller20November\TagTesting20Nov2013\M4.DSG	11-1-2013	15:10:16	22800.000000	2280.000000	49817.308034	20.000000
C:\Users\cware\Desktop\Steller20November\TagTesting20Nov2013\M4.DSG	11-1-2013	15:10:16	22801.000000	2280.100000	49824.526478	20.000000
C:\Users\cware\Desktop\Steller20November\TagTesting20Nov2013\M4.DSG	11-1-2013	15:10:16	22802.000000	2280.200000	49829.479859	20.000000
C:\Users\cware\Desktop\Steller20November\TagTesting20Nov2013\M4.DSG	11-1-2013	15:10:16	22803.000000	2280.300000	49801.228318	20.000000
C:\Users\cware\Desktop\Steller20November\TagTesting20Nov2013\M4.DSG	11-1-2013	15:10:16	22804.000000	2280.400000	49815.665047	20.000000
C:\Users\cware\Desktop\Steller20November\TagTesting20Nov2013\M4.DSG	11-1-2013	15:10:16	22805.000000	2280.500000	49820.444318	20.000000
C:\Users\cware\Desktop\Steller20November\TagTesting20Nov2013\M4.DSG	11-1-2013	15:10:16	22806.000000	2280.600000	49825.497049	20.000000
C:\Users\cware\Desktop\Steller20November\TagTesting20Nov2013\M4.DSG	11-1-2013	15:10:16	22807.000000	2280.700000	49815.242349	20.000000
C:\Users\cware\Desktop\Steller20November\TagTesting20Nov2013\M4.DSG	11-1-2013	15:10:16	22808.000000	2280.800000	49810.612412	20.000000
C:\Users\cware\Desktop\Steller20November\TagTesting20Nov2013\M4.DSG	11-1-2013	15:10:16	22809.000000	2280.900000	49812.778098	20.000000
C:\Users\cware\Desktop\Steller20November\TagTesting20Nov2013\M4.DSG	11-1-2013	15:10:16	22810.000000	2281.000000	49802.597761	20.000000
C:\Users\cware\Desktop\Steller20November\TagTesting20Nov2013\M4.DSG	11-1-2013	15:10:16	22811.000000	2281.100000	49802.771745	20.000000
C:\Users\cware\Desktop\Steller20November\TagTesting20Nov2013\M4.DSG	11-1-2013	15:10:16	22812.000000	2281.200000	49809.841061	20.000000
C:\Users\cware\Desktop\Steller20November\TagTesting20Nov2013\M4.DSG	11-1-2013	15:10:16	22813.000000	2281.300000	49801.253764	20.000000
C:\Users\cware\Desktop\Steller20November\TagTesting20Nov2013\M4.DSG	11-1-2013	15:10:16	22814.000000	2281.400000	49798.590244	20.000000
C:\Users\cware\Desktop\Steller20November\TagTesting20Nov2013\M4.DSG	11-1-2013	15:10:16	22815.000000	2281.500000	49796.425065	20.000000
C:\Users\cware\Desktop\Steller20November\TagTesting20Nov2013\M4.DSG	11-1-2013	15:10:16	22816.000000	2281.600000	49787.464123	20.000000
C:\Users\cware\Desktop\Steller20November\TagTesting20Nov2013\M4.DSG	11-1-2013	15:10:16	22817.000000	2281.700000	49776.213345	20.000000
C:\Users\cware\Desktop\Steller20November\TagTesting20Nov2013\M4.DSG	11-1-2013	15:10:16	22818.000000	2281.800000	49772.479751	20.000000
C:\Users\cware\Desktop\Steller20November\TagTesting20Nov2013\M4.DSG	11-1-2013	15:10:16	22819.000000	2281.900000	49768.347875	20.000000
C:\Users\cware\Desktop\Steller20November\TagTesting20Nov2013\M4.DSG	11-1-2013	15:10:16	22820.000000	2282.000000	49762.473626	20.000000
C:\Users\cware\Desktop\Steller20November\TagTesting20Nov2013\M4.DSG	11-1-2013	15:10:16	22821.000000	2282.100000	49758.864517	20.000000
C:\Users\cware\Desktop\Steller20November\TagTesting20Nov2013\M4.DSG	11-1-2013	15:10:16	22822.000000	2282.200000	49769.517862	20.000000
C:\Users\cware\Desktop\Steller20November\TagTesting20Nov2013\M4.DSG	11-1-2013	15:10:16	22823.000000	2282.300000	49764.465052	20.000000
C:\Users\cware\Desktop\Steller20November\TagTesting20Nov2013\M4.DSG	11-1-2013	15:10:16	22824.000000	2282.400000	49768.671528	20.000000
C:\Users\cware\Desktop\Steller20November\TagTesting20Nov2013\M4.DSG	11-1-2013	15:10:16	22825.000000	2282.500000	49773.948619	20.000000
C:\Users\cware\Desktop\Steller20November\TagTesting20Nov2013\M4.DSG	11-1-2013	15:10:16	22826.000000	2282.600000	49780.718928	20.000000
C:\Users\cware\Desktop\Steller20November\TagTesting20Nov2013\M4.DSG	11-1-2013	15:10:16	22827.000000	2282.700000	49790.227538	20.000000
C:\Users\cware\Desktop\Steller20November\TagTesting20Nov2013\M4.DSG	11-1-2013	15:10:16	22828.000000	2282.800000	49794.906996	20.000000
C:\Users\cware\Desktop\Steller20November\TagTesting20Nov2013\M4.DSG	11-1-2013	15:10:16	22829.000000	2282.900000	49798.242481	20.000000
C:\Users\cware\Desktop\Steller20November\TagTesting20Nov2013\M4.DSG	11-1-2013	15:10:16	22830.000000	2283.000000	49802.299724	20.000000
C:\Users\cware\Desktop\Steller20November\TagTesting20Nov2013\M4.DSG	11-1-2013	15:10:16	22831.000000	2283.100000	49809.543246	20.000000
C:\Users\cware\Desktop\Steller20November\TagTesting20Nov2013\M4.DSG	11-1-2013	15:10:16	22832.000000	2283.200000	49799.064065	20.000000
C:\Users\cware\Desktop\Steller20November\TagTesting20Nov2013\M4.DSG	11-1-2013	15:10:16	22833.000000	2283.300000	49799.711170	20.000000
C:\Users\cware\Desktop\Steller20November\TagTesting20Nov2013\M4.DSG	11-1-2013	15:10:16	22834.000000	2283.400000	49798.815246	20.000000
C:\Users\cware\Desktop\Steller20November\TagTesting20Nov2013\M4.DSG	11-1-2013	15:10:16	22835.000000	2283.500000	49798.940007	20.000000
C:\Users\cware\Desktop\Steller20November\TagTesting20Nov2013\M4.DSG	11-1-2013	15:10:16	22836.000000	2283.600000	49801.802292	20.000000
C:\Users\cware\Desktop\Steller20November\TagTesting20Nov2013\M4.DSG	11-1-2013	15:10:16	22837.000000	2283.700000	49787.788815	20.000000
C:\Users\cware\Desktop\Steller20November\TagTesting20Nov2013\M4.DSG	11-1-2013	15:10:16	22838.000000	2283.800000	49802.822877	20.000000
C:\Users\cware\Desktop\Steller20November\TagTesting20Nov2013\M4.DSG	11-1-2013	15:10:16	22839.000000	2283.900000	49808.273983	20.000000
C:\Users\cware\Desktop\Steller20November\TagTesting20Nov2013\M4.DSG	11-1-2013	15:10:16	22840.000000	2284.000000	49807.801307	20.000000
C:\Users\cware\Desktop\Steller20November\TagTesting20Nov2013\M4.DSG	11-1-2013	15:10:16	22841.000000	2284.100000	49809.742977	20.000000
C:\Users\cware\Desktop\Steller20November\TagTesting20Nov2013\M4.DSG	11-1-2013	15:10:16	22842.000000	2284.200000	49805.859758	20.000000
C:\Users\cware\Desktop\Steller20November\TagTesting20Nov2013\M4.DSG	11-1-2013	15:10:16	22843.000000	2284.300000	49806.332971	20.000000
C:\Users\cware\Desktop\Steller20November\TagTesting20Nov2013\M4.DSG	11-1-2013	15:10:16	22844.000000	2284.400000	49805.063437	20.000000
C:\Users\cware\Desktop\Steller20November\TagTesting20Nov2013\M4.DSG	11-1-2013	15:10:16	22845.000000	2284.500000	49803.420576	20.000000
C:\Users\cware\Desktop\Steller20November\TagTesting20Nov2013\M4.DSG	11-1-2013	15:10:16	22846.000000	2284.600000	49799.935871	20.000000
C:\Users\cware\Desktop\Steller20November\TagTesting20Nov2013\M4.DSG	11-1-2013	15:10:16	22847.000000	2284.700000	49795.256614	20.000000
C:\Users\cware\Desktop\Steller20November\TagTesting20Nov2013\M4.DSG	11-1-2013	15:10:16	22848.000000	2284.800000	49796.899300	20.000000
C:\Users\cware\Desktop\Steller20November\TagTesting20Nov2013\M4.DSG	11-1-2013	15:10:16	22849.000000	2284.900000	49796.302103	20.000000
C:\Users\cware\Desktop\Steller20November\TagTesting20Nov2013\M4.DSG	11-1-2013	15:10:16	22850.000000	2285.000000	49790.054379	20.000000
C:\Users\cware\Desktop\Steller20November\TagTesting20Nov2013\M4.DSG	11-1-2013	15:10:16	22851.000000	2285.100000	49787.291488	20.000000
C:\Users\cware\Desktop\Steller20November\TagTesting20Nov2013\M4.DSG	11-1-2013	15:10:16	22852.000000	2285.200000	49785.673824	20.000000
C:\Users\cware\Desktop\Steller20November\TagTesting20Nov2013\M4.DSG	11-1-2013	15:10:16	22853.000000	2285.300000	49785.574194	20.000000
C:\Users\cware\Desktop\Steller20November\TagTesting20Nov2013\M4.DSG	11-1-2013	15:10:16	22854.000000	2285.400000	49787.192190	20.000000
C:\Users\cware\Desktop\Steller20November\TagTesting20Nov2013\M4.DSG	11-1-2013	15:10:16	22855.000000	2285.500000	49790.204057	20.000000
C:\Users\cware\Desktop\Steller20November\TagTesting20Nov2013\M4.DSG	11-1-2013	15:10:16	22856.000000	2285.600000	49795.480895	20.000000
C:\Users\cware\Desktop\Steller20November\TagTesting20Nov2013\M4.DSG	11-1-2013	15:10:16	22857.000000	2285.700000	49797.148734	20.000000
C:\Users\cware\Desktop\Steller20November\TagTesting20Nov2013\M4.DSG	11-1-2013	15:10:16	22858.000000	2285.800000	49802.500311	20.000000
C:\Users\cware\Desktop\Steller20November\TagTesting20Nov2013\M4.DSG	11-1-2013	15:10:16	22859.000000	2285.900000	49811.859397	20.000000
C:\Users\cware\Desktop\Steller20November\TagTesting20Nov2013\M4.DSG	11-1-2013	15:10:16	22860.000000	2286.000000	49802.127160	20.000000
C:\Users\cware\Desktop\Steller20November\TagTesting20Nov2013\M4.DSG	11-1-2013	15:10:16	22861.000000	2286.100000	49797.397789	20.000000
C:\Users\cware\Desktop\Steller20November\TagTesting20Nov2013\M4.DSG	11-1-2013	15:10:16	22862.000000	2286.200000	49798.443252	20.000000
C:\Users\cware\Desktop\Steller20November\TagTesting20Nov2013\M4.DSG	11-1-2013	15:10:16	22863.000000	2286.300000	49797.945545	20.000000
C:\Users\cware\Desktop\Steller20November\TagTesting20Nov2013\M4.DSG	11-1-2013	15:10:16	22864.000000	2286.400000	49801.679379	20.000000
C:\Users\cware\Desktop\Steller20November\TagTesting20Nov2013\M4.DSG	11-1-2013	15:10:16	22865.000000	2286.500000	49803.969419	20.000000
C:\Users\cware\Desktop\Steller20November\TagTesting20Nov2013\M4.DSG	11-1-2013	15:10:16	22866.000000	2286.600000	49806.906391	20.000000
C:\Users\cware\Desktop\Steller20November\TagTesting20Nov2013\M4.DSG	11-1-2013	15:10:16	22867.000000	2286.700000	49812.581516	20.000000
C:\Users\cware\Desktop\Steller20November\TagTesting20Nov2013\M4.DSG	11-1-2013	15:10:16	22868.000000	2286.800000	49813.901134	20.000000
C:\Users\cware\Desktop\Steller20November\TagTesting20Nov2013\M4.DSG	11-1-2013	15:10:16	22869.000000	2286.900000	49808.723834	20.000000
C:\Users\cware\Desktop\Steller20November\TagTesting20Nov2013\M4.DSG	11-1-2013	15:10:16	22870.000000	2287.000000	49808.673838	20.000000
C:\Users\cware\Desktop\Steller20November\TagTesting20Nov2013\M4.DSG	11-1-2013	15:10:16	22871.000000	2287.100000	49811.735815	20.000000
C:\Users\cware\Desktop\Steller20November\TagTesting20Nov2013\M4.DSG	11-1-2013	15:10:16	22872.000000	2287.200000	49816.116371	20.000000
C:\Users\cware\Desktop\Steller20November\TagTesting20Nov2013\M4.DSG	11-1-2013	15:10:16	22873.000000	2287.300000	49808.873263	20.000000
C:\Users\cware\Desktop\Steller20November\TagTesting20Nov2013\M4.DSG	11-1-2013	15:10:16	22874.000000	2287.400000	49810.640326	20.000000
C:\Users\cware\Desktop\Steller20November\TagTesting20Nov2013\M4.DSG	11-1-2013	15:10:16	22875.000000	2287.500000	49806.035834	20.000000
C:\Users\cware\Desktop\Steller20November\TagTesting20Nov2013\M4.DSG	11-1-2013	15:10:16	22876.000000	2287.600000	49810.366651	20.000000
C:\Users\cware\Desktop\Steller20November\TagTesting20Nov2013\M4.DSG	11-1-2013	15:10:16	22877.000000	2287.700000	49809.644763	20.000000
C:\Users\cware\Desktop\Steller20November\TagTesting20Nov2013\M4.DSG	11-1-2013	15:10:16	22878.000000	2287.800000	49806.707909	20.000000
C:\Users\cware\Desktop\Steller20November\TagTesting20Nov2013\M4.DSG	11-1-2013	15:10:16	22879.000000	2287.900000	49800.435425	20.000000
C:\Users\cware\Desktop\Steller20November\TagTesting20Nov2013\M4.DSG	11-1-2013	15:10:16	22880.000000	2288.000000	49797.274220	20.000000
C:\Users\cware\Desktop\Steller20November\TagTesting20Nov2013\M4.DSG	11-1-2013	15:10:16	22881.000000	2288.100000	49793.018107	20.000000
C:\Users\cware\Desktop\Steller20November\TagTesting20Nov2013\M4.DSG	11-1-2013	15:10:16	22882.000000	2288.200000	49792.122003	20.000000
C:\Users\cware\Desktop\Steller20November\TagTesting20Nov2013\M4.DSG	11-1-2013	15:10:16	22883.000000	2288.300000	49790.130720	20.000000
C:\Users\cware\Desktop\Steller20November\TagTesting20Nov2013\M4.DSG	11-1-2013	15:10:16	22884.000000	2288.400000	49788.512834	20.000000
C:\Users\cware\Desktop\Steller20November\TagTesting20Nov2013\M4.DSG	11-1-2013	15:10:16	22885.000000	2288.500000	49793.067596	20.000000
C:\Users\cware\Desktop\Steller20November\TagTesting20Nov2013\M4.DSG	11-1-2013	15:10:16	22886.000000	2288.600000	49801.157540	20.000000
C:\Users\cware\Desktop\Steller20November\TagTesting20Nov2013\M4.DSG	11-1-2013	15:10:16	22887.000000	2288.700000	49800.734314	20.000000
C:\Users\cware\Desktop\Steller20November\TagTesting20Nov2013\M4.DSG	11-1-2013	15:10:16	22888.000000	2288.800000	49800.012356	20.000000
C:\Users\cware\Desktop\Steller20November\TagTesting20Nov2013\M4.DSG	11-1-2013	15:10:16	22889.000000	2288.900000	49808.102497	20.000000
C:\Users\cware\Desktop\Steller20November\TagTesting20Nov2013\M4.DSG	11-1-2013	15:10:16	22890.000000	2289.000000	49806.807915	20.000000
C:\Users\cware\Desktop\Steller20November\TagTesting20Nov2013\M4.DSG	11-1-2013	15:10:16	22891.000000	2289.100000	49799.589702	20.000000
C:\Users\cware\Desktop\Steller20November\TagTesting20Nov2013\M4.DSG	11-1-2013	15:10:16	22892.000000	2289.200000	49794.511896	20.000000
C:\Users\cware\Desktop\Steller20November\TagTesting20Nov2013\M4.DSG	11-1-2013	15:10:16	22893.000000	2289.300000	49793.317266	20.000000
C:\Users\cware\Desktop\Steller20November\TagTesting20Nov2013\M4.DSG	11-1-2013	15:10:16	22894.000000	2289.400000	49784.679854	20.000000
C:\Users\cware\Desktop\Steller20November\TagTesting20Nov2013\M4.DSG	11-1-2013	15:10:16	22895.000000	2289.500000	49783.236463	20.000000
C:\Users\cware\Desktop\Steller20November\TagTesting20Nov2013\M4.DSG	11-1-2013	15:10:16	22896.000000	2289.600000	49785.376834	20.000000
C:\Users\cware\Desktop\Steller20November\TagTesting20Nov2013\M4.DSG	11-1-2013	15:10:16	22897.000000	2289.700000	49778.183648	20.000000
C:\Users\cware\Desktop\Steller20November\TagTesting20Nov2013\M4.DSG	11-1-2013	15:10:16	22898.000000	2289.800000	49782.016632	20.000000
C:\Users\cware\Desktop\Steller20November\TagTesting20Nov2013\M4.DSG	11-1-2013	15:10:16	22899.000000	2289.900000	49777.561390	20.000000
C:\Users\cware\Desktop\Steller20November\TagTesting20Nov2013\M4.DSG	11-1-2013	15:10:16	22900.000000	2290.000000	49775.794152	20.000000
C:\Users\cware\Desktop\Steller20November\TagTesting20Nov2013\M4.DSG	11-1-2013	15:10:16	22901.000000	2290.100000	49775.371214	20.000000
C:\Users\cware\Desktop\Steller20November\TagTesting20Nov2013\M4.DSG	11-1-2013	15:10:16	22902.000000	2290.200000	49768.700473	20.000000
C:\Users\cware\Desktop\Steller20November\TagTesting20Nov2013\M4.DSG	11-1-2013	15:10:16	22903.000000	2290.300000	49769.372444	20.000000
C:\Users\cware\Desktop\Steller20November\TagTesting20Nov2013\M4.DSG	11-1-2013	15:10:16	22904.000000	2290.400000	49768.252444	20.000000
C:\Users\cware\Desktop\Steller20November\TagTesting20Nov2013\M4.DSG	11-1-2013	15:10:16	22905.000000	2290.500000	49763.000383	20.000000
C:\Users\cware\Desktop\Steller20November\TagTesting20Nov2013\M4.DSG	11-1-2013	15:10:16	22906.000000	2290.600000	49766.335873	20.000000
C:\Users\cware\Desktop\Steller20November\TagTesting20Nov2013\M4.DSG	11-1-2013	15:10:16	22907.000000	2290.700000	49766.485254	20.000000
C:\Users\cware\Desktop\Steller20November\TagTesting20Nov2013\M4.DSG	11-1-2013	15:10:16	22908.000000	2290.800000	49770.144271	20.000000
C:\Users\cware\Desktop\Steller20November\TagTesting20Nov2013\M4.DSG	11-1-2013	15:10:16	22909.000000	2290.900000	49768.800042	20.000000
C:\Users\cware\Desktop\Steller20November\TagTesting20Nov2013\M4.DSG	11-1-2013	15:10:16	22910.000000	2291.000000	49772.060990	20.000000
C:\Users\cware\Desktop\Steller20November\TagTesting20Nov2013\M4.DSG	11-1-2013	15:10:16	22911.000000	2291.100000	49779.130145	20.000000
C:\Users\cware\Desktop\Steller20November\TagTesting20Nov2013\M4.DSG	11-1-2013	15:10:16	22912.000000	2291.200000	49780.747953	20.000000
C:\Users\cware\Desktop\Steller20November\TagTesting20Nov2013\M4.DSG	11-1-2013	15:10:16	22913.000000	2291.300000	49785.303305	20.000000
C:\Users\cware\Desktop\Steller20November\TagTesting20Nov2013\M4.DSG	11-1-2013	15:10:16	22914.000000	2291.400000	49788.887592	20.000000
C:\Users\cware\Desktop\Steller20November\TagTesting20Nov2013\M4.DSG	11-1-2013	15:10:16	22915.000000	2291.500000	49788.489414	20.000000
C:\Users\cware\Desktop\Steller20November\TagTesting20Nov2013\M4.DSG	11-1-2013	15:10:16	22916.000000	2291.600000	49799.640506	20.000000
C:\Users\cware\Desktop\Steller20November\TagTesting20Nov2013\M4.DSG	11-1-2013	15:10:16	22917.000000	2291.700000	49793.567212	20.000000
C:\Users\cware\Desktop\Steller20November\TagTesting20Nov2013\M4.DSG	11-1-2013	15:10:16	22918.000000	2291.800000	49791.103130	20.000000
C:\Users\cware\Desktop\Steller20November\TagTesting20Nov2013\M4.DSG	11-1-2013	15:10:16	22919.000000	2291.900000	49787.294793	20.000000
C:\Users\cware\Desktop\Steller20November\TagTesting20Nov2013\M4.DSG	11-1-2013	15:10:16	22920.000000	2292.000000	49785.502804	20.000000
C:\Users\cware\Desktop\Steller20November\TagTesting20Nov2013\M4.DSG	11-1-2013	15:10:16	22921.000000	2292.100000	49787.020926	20.000000
C:\Users\cware\Desktop\Steller20November\TagTesting20Nov2013\M4.DSG	11-1-2013	15:10:16	22922.000000	2292.200000	49777.239129	20.000000
C:\Users\cware\Desktop\Steller20November\TagTesting20Nov2013\M4.DSG	11-1-2013	15:10:16	22923.000000	2292.300000	49789.584925	20.000000
C:\Users\cware\Desktop\Steller20November\TagTesting20Nov2013\M4.DSG	11-1-2013	15:10:16	22924.000000	2292.400000	49785.278785	20.000000
C:\Users\cware\Desktop\Steller20November\TagTesting20Nov2013\M4.DSG	11-1-2013	15:10:16	22925.000000	2292.500000	49796.679115	20.000000
C:\Users\cware\Desktop\Steller20November\TagTesting20Nov2013\M4.DSG	11-1-2013	15:10:16	22926.000000	2292.600000	49797.873928	20.000000
C:\Users\cware\Desktop\Steller20November\TagTesting20Nov2013\M4.DSG	11-1-2013	15:10:16	22927.000000	2292.700000	49782.540915	20.000000
C:\Users\cware\Desktop\Steller20November\TagTesting20Nov2013\M4.DSG	11-1-2013	15:10:16	22928.000000	2292.800000	49779.105939	20.000000
C:\Users\cware\Desktop\Steller20November\TagTesting20Nov2013\M4.DSG	11-1-2013	15:10:16	22929.000000	2292.900000	49787.419584	20.000000
C:\Users\cware\Desktop\Steller20November\TagTesting20Nov2013\M4.DSG	11-1-2013	15:10:16	22930.000000	2293.000000	49774.799838	20.000000
C:\Users\cware\Desktop\Steller20November\TagTesting20Nov2013\M4.DSG	11-1-2013	15:10:16	22931.000000	2293.100000	49780.923334	20.000000
C:\Users\cware\Desktop\Steller20November\TagTesting20Nov2013\M4.DSG	11-1-2013	15:10:16	22932.000000	2293.200000	49783.611670	20.000000
C:\Users\cware\Desktop\Steller20November\TagTesting20Nov2013\M4.DSG	11-1-2013	15:10:16	22933.000000	2293.300000	49778.633542	20.000000
C:\Users\cware\Desktop\Steller20November\TagTesting20Nov2013\M4.DSG	11-1-2013	15:10:16	22934.000000	2293.400000	49777.264526	20.000000
C:\Users\cware\Desktop\Steller20November\TagTesting20Nov2013\M4.DSG	11-1-2013	15:10:16	22935.000000	2293.500000	49771.365390	20.000000
C:\Users\cware\Desktop\Steller20November\TagTesting20Nov2013\M4.DSG	11-1-2013	15:10:16	22936.000000	2293.600000	49777.015411	20.000000
C:\Users\cware\Desktop\Steller20November\TagTesting20Nov2013\M4.DSG	11-1-2013	15:10:16	22937.000000	2293.700000	49772.858712	20.000000
C:\Users\cware\Desktop\Steller20November\TagTesting20Nov2013\M4.DSG	11-1-2013	15:10:16	22938.000000	2293.800000	49774.003927	20.000000
C:\Users\cware\Desktop\Steller20November\TagTesting20Nov2013\M4.DSG	11-1-2013	15:10:16	22939.000000	2293.900000	49777.712608	20.000000
C:\Users\cware\Desktop\Steller20November\TagTesting20Nov2013\M4.DSG	11-1-2013	15:10:16	22940.000000	2294.000000	49781.272140	20.000000
C:\Users\cware\Desktop\Steller20November\TagTesting20Nov2013\M4.DSG	11-1-2013	15:10:16	22941.000000	2294.100000	49782.914861	20.000000
C:\Users\cware\Desktop\Steller20November\TagTesting20Nov2013\M4.DSG	11-1-2013	15:10:16	22942.000000	2294.200000	49789.760276	20.000000
C:\Users\cware\Desktop\Steller20November\TagTesting20Nov2013\M4.DSG	11-1-2013	15:10:16	22943.000000	2294.300000	49793.045722	20.000000
C:\Users\cware\Desktop\Steller20November\TagTesting20Nov2013\M4.DSG	11-1-2013	15:10:16	22944.000000	2294.400000	49789.984396	20.000000
C:\Users\cware\Desktop\Steller20November\TagTesting20Nov2013\M4.DSG	11-1-2013	15:10:16	22945.000000	2294.500000	49785.951886	20.000000
C:\Users\cware\Desktop\Steller20November\TagTesting20Nov2013\M4.DSG	11-1-2013	15:10:16	22946.000000	2294.600000	49775.224120	20.000000
C:\Users\cware\Desktop\Steller20November\TagTesting20Nov2013\M4.DSG	11-1-2013	15:10:16	22947.000000	2294.700000	49786.076568	20.000000
C:\Users\cware\Desktop\Steller20November\TagTesting20Nov2013\M4.DSG	11-1-2013	15:10:16	22948.000000	2294.800000	49785.180583	20.000000
C:\Users\cware\Desktop\Steller20November\TagTesting20Nov2013\M4.DSG	11-1-2013	15:10:16	22949.000000	2294.900000	49779.928854	20.000000
C:\Users\cware\Desktop\Steller20November\TagTesting20Nov2013\M4.DSG	11-1-2013	15:10:16	22950.000000	2295.000000	49779.281425	20.000000
C:\Users\cware\Desktop\Steller20November\TagTesting20Nov2013\M4.DSG	11-1-2013	15:10:16	22951.000000	2295.100000	49780.974085	20.000000
C:\Users\cware\Desktop\Steller20November\TagTesting20Nov2013\M4.DSG	11-1-2013	15:10:16	22952.000000	2295.200000	49784.309816	20.000000
C:\Users\cware\Desktop\Steller20November\TagTesting20Nov2013\M4.DSG	11-1-2013	15:10:16	22953.000000	2295.300000	49779.580440	20.000000
C:\Users\cware\Desktop\Steller20November\TagTesting20Nov2013\M4.DSG	11-1-2013	15:10:16	22954.000000	2295.400000	49776.842518	20.000000
C:\Users\cware\Desktop\Steller20November\TagTesting20Nov2013\M4.DSG	11-1-2013	15:10:16	22955.000000	2295.500000	49778.535038	20.000000
C:\Users\cware\Desktop\Steller20November\TagTesting20Nov2013\M4.DSG	11-1-2013	15:10:16	22956.000000	2295.600000	49782.268698	20.000000
C:\Users\cware\Desktop\Steller20November\TagTesting20Nov2013\M4.DSG	11-1-2013	15:10:16	22957.000000	2295.700000	49771.167366	20.000000
C:\Users\cware\Desktop\Steller20November\TagTesting20Nov2013\M4.DSG	11-1-2013	15:10:16	22958.000000	2295.800000	49769.748542	20.000000
C:\Users\cware\Desktop\Steller20November\TagTesting20Nov2013\M4.DSG	11-1-2013	15:10:16	22959.000000	2295.900000	49772.262654	20.000000
C:\Users\cware\Desktop\Steller20November\TagTesting20Nov2013\M4.DSG	11-1-2013	15:10:16	22960.000000	2296.000000	49770.769101	20.000000
C:\Users\cware\Desktop\Steller20November\TagTesting20Nov2013\M4.DSG	11-1-2013	15:10:16	22961.000000	2296.100000	49769.873045	20.000000
C:\Users\cware\Desktop\Steller20November\TagTesting20Nov2013\M4.DSG	11-1-2013	15:10:16	22962.000000	2296.200000	49768.603807	20.000000
C:\Users\cware\Desktop\Steller20November\TagTesting20Nov2013\M4.DSG	11-1-2013	15:10:16	22963.000000	2296.300000	49762.306528	20.000000
C:\Users\cware\Desktop\Steller20November\TagTesting20Nov2013\M4.DSG	11-1-2013	15:10:16	22964.000000	2296.400000	49765.218714	20.000000
C:\Users\cware\Desktop\Steller20November\TagTesting20Nov2013\M4.DSG	11-1-2013	15:10:16	22965.000000	2296.500000	49759.692773	20.000000
C:\Users\cware\Desktop\Steller20November\TagTesting20Nov2013\M4.DSG	11-1-2013	15:10:16	22966.000000	2296.600000	49760.862782	20.000000
C:\Users\cware\Desktop\Steller20November\TagTesting20Nov2013\M4.DSG	11-1-2013	15:10:16	22967.000000	2296.700000	49762.680011	20.000000
C:\Users\cware\Desktop\Steller20November\TagTesting20Nov2013\M4.DSG	11-1-2013	15:10:16	22968.000000	2296.800000	49763.601089	20.000000
C:\Users\cware\Desktop\Steller20November\TagTesting20Nov2013\M4.DSG	11-1-2013	15:10:16	22969.000000	2296.900000	49767.334714	20.000000
C:\Users\cware\Desktop\Steller20November\TagTesting20Nov2013\M4.DSG	11-1-2013	15:10:16	22970.000000	2297.000000	49776.868225	20.000000
C:\Users\cware\Desktop\Steller20November\TagTesting20Nov2013\M4.DSG	11-1-2013	15:10:16	22971.000000	2297.100000	49777.166621	20.000000
C:\Users\cware\Desktop\Steller20November\TagTesting20Nov2013\M4.DSG	11-1-2013	15:10:16	22972.000000	2297.200000	49783.016364	20.000000
C:\Users\cware\Desktop\Steller20November\TagTesting20Nov2013\M4.DSG	11-1-2013	15:10:16	22973.000000	2297.300000	49781.746951	20.000000
C:\Users\cware\Desktop\Steller20November\TagTesting20Nov2013\M4.DSG	11-1-2013	15:10:16	22974.000000	2297.400000	49784.410358	20.000000
C:\Users\cware\Desktop\Steller20November\TagTesting20Nov2013\M4.DSG	11-1-2013	15:10:16	22975.000000	2297.500000	49780.129121	20.000000
C:\Users\cware\Desktop\Steller20November\TagTesting20Nov2013\M4.DSG	11-1-2013	15:10:16	22976.000000	2297.600000	49779.357464	20.000000
C:\Users\cware\Desktop\Steller20November\TagTesting20Nov2013\M4.DSG	11-1-2013	15:10:16	22977.000000	2297.700000	49773.060193	20.000000
C:\Users\cware\Desktop\Steller20November\TagTesting20Nov2013\M4.DSG	11-1-2013	15:10:16	22978.000000	2297.800000	49776.047179	20.000000
C:\Users\cware\Desktop\Steller20November\TagTesting20Nov2013\M4.DSG	11-1-2013	15:10:16	22979.000000	2297.900000	49780.378246	20.000000
C:\Users\cware\Desktop\Steller20November\TagTesting20Nov2013\M4.DSG	11-1-2013	15:10:16	22980.000000	2298.000000	49773.633089	20.000000
C:\Users\cware\Desktop\Steller20November\TagTesting20Nov2013\M4.DSG	11-1-2013	15:10:16	22981.000000	2298.100000	49779.681746	20.000000
C:\Users\cware\Desktop\Steller20November\TagTesting20Nov2013\M4.DSG	11-1-2013	15:10:16	22982.000000	2298.200000	49777.117493	20.000000
C:\Users\cware\Desktop\Steller20November\TagTesting20Nov2013\M4.DSG	11-1-2013	15:10:16	22983.000000	2298.300000	49776.545131	20.000000
C:\Users\cware\Desktop\Steller20November\TagTesting20Nov2013\M4.DSG	11-1-2013	15:10:16	22984.000000	2298.400000	49776.147145	20.000000
C:\Users\cware\Desktop\Steller20November\TagTesting20Nov2013\M4.DSG	11-1-2013	15:10:16	22985.000000	2298.500000	49774.952301	20.000000
C:\Users\cware\Desktop\Steller20November\TagTesting20Nov2013\M4.DSG	11-1-2013	15:10:16	22986.000000	2298.600000	49775.550043	20.000000
C:\Users\cware\Desktop\Steller20November\TagTesting20Nov2013\M4.DSG	11-1-2013	15:10:16	22987.000000	2298.700000	49772.413511	20.000000
C:\Users\cware\Desktop\Steller20November\TagTesting20Nov2013\M4.DSG	11-1-2013	15:10:16	22988.000000	2298.800000	49774.629045	20.000000
C:\Users\cware\Desktop\Steller20November\TagTesting20Nov2013\M4.DSG	11-1-2013	15:10:16	22989.000000	2298.900000	49765.469295	20.000000
C:\Users\cware\Desktop\Steller20November\TagTesting20Nov2013\M4.DSG	11-1-2013	15:10:16	22990.000000	2299.000000	49763.129673	20.000000
C:\Users\cware\Desktop\Steller20November\TagTesting20Nov2013\M4.DSG	11-1-2013	15:10:16	22991.000000	2299.100000	49767.535252	20.000000
C:\Users\cware\Desktop\Steller20November\TagTesting20Nov2013\M4.DSG	11-1-2013	15:10:16	22992.000000	2299.200000	49770.547264	20.000000
C:\Users\cware\Desktop\Steller20November\TagTesting20Nov2013\M4.DSG	11-1-2013	15:10:16	22993.000000	2299.300000	49768.058020	20.000000
C:\Users\cware\Desktop\Steller20November\TagTesting20Nov2013\M4.DSG	11-1-2013	15:10:16	22994.000000	2299.400000	49775.500392	20.000000
C:\Users\cware\Desktop\Steller20November\TagTesting20Nov2013\M4.DSG	11-1-2013	15:10:16	22995.000000	2299.500000	49780.877140	20.000000
C:\Users\cware\Desktop\Steller20November\TagTesting20Nov2013\M4.DSG	11-1-2013	15:10:16	22996.000000	2299.600000	49783.888794	20.000000
C:\Users\cware\Desktop\Steller20November\TagTesting20Nov2013\M4.DSG	11-1-2013	15:10:16	22997.000000	2299.700000	49782.196557	20.000000
C:\Users\cware\Desktop\Steller20November\TagTesting20Nov2013\M4.DSG	11-1-2013	15:10:16	22998.000000	2299.800000	49785.133516	20.000000
C:\Users\cware\Desktop\Steller20November\TagTesting20Nov2013\M4.DSG	11-1-2013	15:10:16	22999.000000	2299.900000	49783.167500	20.000000
C:\Users\cware\Desktop\Steller20November\TagTesting20Nov2013\M4.DSG	11-1-2013	15:10:16	23000.000000	2300.000000	49780.778004	20.000000
C:\Users\cware\Desktop\Steller20November\TagTesting20Nov2013\M4.DSG	11-1-2013	15:10:16	23001.000000	2300.100000	49782.420734	20.000000
C:\Users\cware\Desktop\Steller20November\TagTesting20Nov2013\M4.DSG	11-1-2013	15:10:16	23002.000000	2300.200000	49774.953440	20.000000
C:\Users\cware\Desktop\Steller20November\TagTesting20Nov2013\M4.DSG	11-1-2013	15:10:16	23003.000000	2300.300000	49778.587435	20.000000
C:\Users\cware\Desktop\Steller20November\TagTesting20Nov2013\M4.DSG	11-1-2013	15:10:16	23004.000000	2300.400000	49776.795582	20.000000
C:\Users\cware\Desktop\Steller20November\TagTesting20Nov2013\M4.DSG	11-1-2013	15:10:16	23005.000000	2300.500000	49776.347425	20.000000
C:\Users\cware\Desktop\Steller20November\TagTesting20Nov2013\M4.DSG	11-1-2013	15:10:16	23006.000000	2300.600000	49776.173184	20.000000
C:\Users\cware\Desktop\Steller20November\TagTesting20Nov2013\M4.DSG	11-1-2013	15:10:16	23007.000000	2300.700000	49776.497051	20.000000
C:\Users\cware\Desktop\Steller20November\TagTesting20Nov2013\M4.DSG	11-1-2013	15:10:16	23008.000000	2300.800000	49775.401937	20.000000
C:\Users\cware\Desktop\Steller20November\TagTesting20Nov2013\M4.DSG	11-1-2013	15:10:16	23009.000000	2300.900000	49777.094536	20.000000
C:\Users\cware\Desktop\Steller20November\TagTesting20Nov2013\M4.DSG	11-1-2013	15:10:16	23010.000000	2301.000000	49770.921581	20.000000
C:\Users\cware\Desktop\Steller20November\TagTesting20Nov2013\M4.DSG	11-1-2013	15:10:16	23011.000000	2301.100000	49770.175028	20.000000
C:\Users\cware\Desktop\Steller20November\TagTesting20Nov2013\M4.DSG	11-1-2013	15:10:16	23012.000000	2301.200000	49764.275918	20.000000
C:\Users\cware\Desktop\Steller20November\TagTesting20Nov2013\M4.DSG	11-1-2013	15:10:16	23013.000000	2301.300000	49763.852556	20.000000
C:\Users\cware\Desktop\Steller20November\TagTesting20Nov2013\M4.DSG	11-1-2013	15:10:16	23014.000000	2301.400000	49765.246681	20.000000
C:\Users\cware\Desktop\Steller20November\TagTesting20Nov2013\M4.DSG	11-1-2013	15:10:16	23015.000000	2301.500000	49763.305246	20.000000
C:\Users\cware\Desktop\Steller20November\TagTesting20Nov2013\M4.DSG	11-1-2013	15:10:16	23016.000000	2301.600000	49763.230743	20.000000
C:\Users\cware\Desktop\Steller20November\TagTesting20Nov2013\M4.DSG	11-1-2013	15:10:16	23017.000000	2301.700000	49760.393191	20.000000
C:\Users\cware\Desktop\Steller20November\TagTesting20Nov2013\M4.DSG	11-1-2013	15:10:16	23018.000000	2301.800000	49764.027191	20.000000
C:\Users\cware\Desktop\Steller20November\TagTesting20Nov2013\M4.DSG	11-1-2013	15:10:16	23019.000000	2301.900000	49765.271808	20.000000
C:\Users\cware\Desktop\Steller20November\TagTesting20Nov2013\M4.DSG	11-1-2013	15:10:16	23020.000000	2302.000000	49770.175447	20.000000
C:\Users\cware\Desktop\Steller20November\TagTesting20Nov2013\M4.DSG	11-1-2013	15:10:16	23021.000000	2302.100000	49771.370370	20.000000
C:\Users\cware\Desktop\Steller20November\TagTesting20Nov2013\M4.DSG	11-1-2013	15:10:16	23022.000000	2302.200000	49774.880033	20.000000
C:\Users\cware\Desktop\Steller20November\TagTesting20Nov2013\M4.DSG	11-1-2013	15:10:16	23023.000000	2302.300000	49776.448081	20.000000
C:\Users\cware\Desktop\Steller20November\TagTesting20Nov2013\M4.DSG	11-1-2013	15:10:16	23024.000000	2302.400000	49779.659169	20.000000
C:\Users\cware\Desktop\Steller20November\TagTesting20Nov2013\M4.DSG	11-1-2013	15:10:16	23025.000000	2302.500000	49771.494917	20.000000
C:\Users\cware\Desktop\Steller20November\TagTesting20Nov2013\M4.DSG	11-1-2013	15:10:16	23026.000000	2302.600000	49771.046874	20.000000
C:\Users\cware\Desktop\Steller20November\TagTesting20Nov2013\M4.DSG	11-1-2013	15:10:16	23027.000000	2302.700000	49772.191971	20.000000
C:\Users\cware\Desktop\Steller20November\TagTesting20Nov2013\M4.DSG	11-1-2013	15:10:16	23028.000000	2302.800000	49768.632670	20.000000
C:\Users\cware\Desktop\Steller20November\TagTesting20Nov2013\M4.DSG	11-1-2013	15:10:16	23029.000000	2302.900000	49767.213855	20.000000
C:\Users\cware\Desktop\Steller20November\TagTesting20Nov2013\M4.DSG	11-1-2013	15:10:16	23030.000000	2303.000000	49757.008908	20.000000
C:\Users\cware\Desktop\Steller20November\TagTesting20Nov2013\M4.DSG	11-1-2013	15:10:16	23031.000000	2303.100000	49760.667791	20.000000
C:\Users\cware\Desktop\Steller20November\TagTesting20Nov2013\M4.DSG	11-1-2013	15:10:16	23032.000000	2303.200000	49763.455474	20.000000
C:\Users\cware\Desktop\Steller20November\TagTesting20Nov2013\M4.DSG	11-1-2013	15:10:16	23033.000000	2303.300000	49763.928434	20.000000
C:\Users\cware\Desktop\Steller20November\TagTesting20Nov2013\M4.DSG	11-1-2013	15:10:16	23034.000000	2303.400000	49762.435124	20.000000
C:\Users\cware\Desktop\Steller20November\TagTesting20Nov2013\M4.DSG	11-1-2013	15:10:16	23035.000000	2303.500000	49759.572720	20.000000
C:\Users\cware\Desktop\Steller20November\TagTesting20Nov2013\M4.DSG	11-1-2013	15:10:16	23036.000000	2303.600000	49755.814165	20.000000
C:\Users\cware\Desktop\Steller20November\TagTesting20Nov2013\M4.DSG	11-1-2013	15:10:16	23037.000000	2303.700000	49753.474381	20.000000
C:\Users\cware\Desktop\Steller20November\TagTesting20Nov2013\M4.DSG	11-1-2013	15:10:16	23038.000000	2303.800000	49749.666104	20.000000
C:\Users\cware\Desktop\Steller20November\TagTesting20Nov2013\M4.DSG	11-1-2013	15:10:16	23039.000000	2303.900000	49746.654424	20.000000
C:\Users\cware\Desktop\Steller20November\TagTesting20Nov2013\M4.DSG	11-1-2013	15:10:16	23040.000000	2304.000000	49750.014740	20.000000
C:\Users\cware\Desktop\Steller20November\TagTesting20Nov2013\M4.DSG	11-1-2013	15:10:16	23041.000000	2304.100000	49745.783451	20.000000
C:\Users\cware\Desktop\Steller20November\TagTesting20Nov2013\M4.DSG	11-1-2013	15:10:16	23042.000000	2304.200000	49748.197856	20.000000
C:\Users\cware\Desktop\Steller20November\TagTesting20Nov2013\M4.DSG	11-1-2013	15:10:16	23043.000000	2304.300000	49751.359070	20.000000
C:\Users\cware\Desktop\Steller20November\TagTesting20Nov2013\M4.DSG	11-1-2013	15:10:16	23044.000000	2304.400000	49757.333007	20.000000
C:\Users\cware\Desktop\Steller20November\TagTesting20Nov2013\M4.DSG	11-1-2013	15:10:16	23045.000000	2304.500000	49764.227864	20.000000
C:\Users\cware\Desktop\Steller20November\TagTesting20Nov2013\M4.DSG	11-1-2013	15:10:16	23046.000000	2304.600000	49766.941214	20.000000
C:\Users\cware\Desktop\Steller20November\TagTesting20Nov2013\M4.DSG	11-1-2013	15:10:16	23047.000000	2304.700000	49771.595699	20.000000
C:\Users\cware\Desktop\Steller20November\TagTesting20Nov2013\M4.DSG	11-1-2013	15:10:16	23048.000000	2304.800000	49773.761407	20.000000
C:\Users\cware\Desktop\Steller20November\TagTesting20Nov2013\M4.DSG	11-1-2013	15:10:16	23049.000000	2304.900000	49774.682367	20.000000
C:\Users\cware\Desktop\Steller20November\TagTesting20Nov2013\M4.DSG	11-1-2013	15:10:16	23050.000000	2305.000000	49768.360217	20.000000
C:\Users\cware\Desktop\Steller20November\TagTesting20Nov2013\M4.DSG	11-1-2013	15:10:16	23051.000000	2305.100000	49768.136224	20.000000
C:\Users\cware\Desktop\Steller20November\TagTesting20Nov2013\M4.DSG	11-1-2013	15:10:16	23052.000000	2305.200000	49766.866951	20.000000
C:\Users\cware\Desktop\Steller20November\TagTesting20Nov2013\M4.DSG	11-1-2013	15:10:16	23053.000000	2305.300000	49761.465508	20.000000
C:\Users\cware\Desktop\Steller20November\TagTesting20Nov2013\M4.DSG	11-1-2013	15:10:16	23054.000000	2305.400000	49760.171205	20.000000
C:\Users\cware\Desktop\Steller20November\TagTesting20Nov2013\M4.DSG	11-1-2013	15:10:16	23055.000000	2305.500000	49767.041306	20.000000
C:\Users\cware\Desktop\Steller20November\TagTesting20Nov2013\M4.DSG	11-1-2013	15:10:16	23056.000000	2305.600000	49768.410270	20.000000
C:\Users\cware\Desktop\Steller20November\TagTesting20Nov2013\M4.DSG	11-1-2013	15:10:16	23057.000000	2305.700000	49767.688377	20.000000
C:\Users\cware\Desktop\Steller20November\TagTesting20Nov2013\M4.DSG	11-1-2013	15:10:16	23058.000000	2305.800000	49766.493891	20.000000
C:\Users\cware\Desktop\Steller20November\TagTesting20Nov2013\M4.DSG	11-1-2013	15:10:16	23059.000000	2305.900000	49772.567300	20.000000
C:\Users\cware\Desktop\Steller20November\TagTesting20Nov2013\M4.DSG	11-1-2013	15:10:16	23060.000000	2306.000000	49768.161521	20.000000
C:\Users\cware\Desktop\Steller20November\TagTesting20Nov2013\M4.DSG	11-1-2013	15:10:16	23061.000000	2306.100000	49766.767697	20.000000
C:\Users\cware\Desktop\Steller20November\TagTesting20Nov2013\M4.DSG	11-1-2013	15:10:16	23062.000000	2306.200000	49759.225865	20.000000
C:\Users\cware\Desktop\Steller20November\TagTesting20Nov2013\M4.DSG	11-1-2013	15:10:16	23063.000000	2306.300000	49762.113352	20.000000
C:\Users\cware\Desktop\Steller20November\TagTesting20Nov2013\M4.DSG	11-1-2013	15:10:16	23064.000000	2306.400000	49763.133884	20.000000
C:\Users\cware\Desktop\Steller20November\TagTesting20Nov2013\M4.DSG	11-1-2013	15:10:16	23065.000000	2306.500000	49764.602447	20.000000
C:\Users\cware\Desktop\Steller20November\TagTesting20Nov2013\M4.DSG	11-1-2013	15:10:16	23066.000000	2306.600000	49757.309503	20.000000
C:\Users\cware\Desktop\Steller20November\TagTesting20Nov2013\M4.DSG	11-1-2013	15:10:16	23067.000000	2306.700000	49756.587716	20.000000
C:\Users\cware\Desktop\Steller20November\TagTesting20Nov2013\M4.DSG	11-1-2013	15:10:16	23068.000000	2306.800000	49753.078162	20.000000
C:\Users\cware\Desktop\Steller20November\TagTesting20Nov2013\M4.DSG	11-1-2013	15:10:16	23069.000000	2306.900000	49753.352064	20.000000
C:\Users\cware\Desktop\Steller20November\TagTesting20Nov2013\M4.DSG	11-1-2013	15:10:16	23070.000000	2307.000000	49752.829173	20.000000
C:\Users\cware\Desktop\Steller20November\TagTesting20Nov2013\M4.DSG	11-1-2013	15:10:16	23071.000000	2307.100000	49748.174941	20.000000
C:\Users\cware\Desktop\Steller20November\TagTesting20Nov2013\M4.DSG	11-1-2013	15:10:16	23072.000000	2307.200000	49748.199919	20.000000
C:\Users\cware\Desktop\Steller20November\TagTesting20Nov2013\M4.DSG	11-1-2013	15:10:16	23073.000000	2307.300000	49751.112010	20.000000
C:\Users\cware\Desktop\Steller20November\TagTesting20Nov2013\M4.DSG	11-1-2013	15:10:16	23074.000000	2307.400000	49753.327439	20.000000
C:\Users\cware\Desktop\Steller20November\TagTesting20Nov2013\M4.DSG	11-1-2013	15:10:16	23075.000000	2307.500000	49755.268883	20.000000
C:\Users\cware\Desktop\Steller20November\TagTesting20Nov2013\M4.DSG	11-1-2013	15:10:16	23076.000000	2307.600000	49760.371703	20.000000
C:\Users\cware\Desktop\Steller20November\TagTesting20Nov2013\M4.DSG	11-1-2013	15:10:16	23077.000000	2307.700000	49763.980848	20.000000
C:\Users\cware\Desktop\Steller20November\TagTesting20Nov2013\M4.DSG	11-1-2013	15:10:16	23078.000000	2307.800000	49764.852130	20.000000
C:\Users\cware\Desktop\Steller20November\TagTesting20Nov2013\M4.DSG	11-1-2013	15:10:16	23079.000000	2307.900000	49774.086793	20.000000
C:\Users\cware\Desktop\Steller20November\TagTesting20Nov2013\M4.DSG	11-1-2013	15:10:16	23080.000000	2308.000000	49764.205081	20.000000
C:\Users\cware\Desktop\Steller20November\TagTesting20Nov2013\M4.DSG	11-1-2013	15:10:16	23081.000000	2308.100000	49761.168356	20.000000
C:\Users\cware\Desktop\Steller20November\TagTesting20Nov2013\M4.DSG	11-1-2013	15:10:16	23082.000000	2308.200000	49759.127557	20.000000
C:\Users\cware\Desktop\Steller20November\TagTesting20Nov2013\M4.DSG	11-1-2013	15:10:16	23083.000000	2308.300000	49756.140685	20.000000
C:\Users\cware\Desktop\Steller20November\TagTesting20Nov2013\M4.DSG	11-1-2013	15:10:16	23084.000000	2308.400000	49759.998752	20.000000
C:\Users\cware\Desktop\Steller20November\TagTesting20Nov2013\M4.DSG	11-1-2013	15:10:16	23085.000000	2308.500000	49759.127631	20.000000
C:\Users\cware\Desktop\Steller20November\TagTesting20Nov2013\M4.DSG	11-1-2013	15:10:16	23086.000000	2308.600000	49757.658929	20.000000
C:\Users\cware\Desktop\Steller20November\TagTesting20Nov2013\M4.DSG	11-1-2013	15:10:16	23087.000000	2308.700000	49758.057408	20.000000
C:\Users\cware\Desktop\Steller20November\TagTesting20Nov2013\M4.DSG	11-1-2013	15:10:16	23088.000000	2308.800000	49757.659400	20.000000
C:\Users\cware\Desktop\Steller20November\TagTesting20Nov2013\M4.DSG	11-1-2013	15:10:16	23089.000000	2308.900000	49754.995741	20.000000
C:\Users\cware\Desktop\Steller20November\TagTesting20Nov2013\M4.DSG	11-1-2013	15:10:16	23090.000000	2309.000000	49752.457103	20.000000
C:\Users\cware\Desktop\Steller20November\TagTesting20Nov2013\M4.DSG	11-1-2013	15:10:16	23091.000000	2309.100000	49751.212695	20.000000
C:\Users\cware\Desktop\Steller20November\TagTesting20Nov2013\M4.DSG	11-1-2013	15:10:16	23092.000000	2309.200000	49751.038401	20.000000
C:\Users\cware\Desktop\Steller20November\TagTesting20Nov2013\M4.DSG	11-1-2013	15:10:16	23093.000000	2309.300000	49746.458602	20.000000
C:\Users\cware\Desktop\Steller20November\TagTesting20Nov2013\M4.DSG	11-1-2013	15:10:16	23094.000000	2309.400000	49748.773460	20.000000
C:\Users\cware\Desktop\Steller20November\TagTesting20Nov2013\M4.DSG	11-1-2013	15:10:16	23095.000000	2309.500000	49751.959575	20.000000
C:\Users\cware\Desktop\Steller20November\TagTesting20Nov2013\M4.DSG	11-1-2013	15:10:16	23096.000000	2309.600000	49751.984553	20.000000
C:\Users\cware\Desktop\Steller20November\TagTesting20Nov2013\M4.DSG	11-1-2013	15:10:16	23097.000000	2309.700000	49753.328979	20.000000
C:\Users\cware\Desktop\Steller20November\TagTesting20Nov2013\M4.DSG	11-1-2013	15:10:16	23098.000000	2309.800000	49754.199969	20.000000
C:\Users\cware\Desktop\Steller20November\TagTesting20Nov2013\M4.DSG	11-1-2013	15:10:16	23099.000000	2309.900000	49760.372947	20.000000
C:\Users\cware\Desktop\Steller20November\TagTesting20Nov2013\M4.DSG	11-1-2013	15:10:16	23100.000000	2310.000000	49763.360064	20.000000
C:\Users\cware\Desktop\Steller20November\TagTesting20Nov2013\M4.DSG	11-1-2013	15:10:16	23101.000000	2310.100000	49766.894749	20.000000
C:\Users\cware\Desktop\Steller20November\TagTesting20Nov2013\M4.DSG	11-1-2013	15:10:16	23102.000000	2310.200000	49771.026570	20.000000
C:\Users\cware\Desktop\Steller20November\TagTesting20Nov2013\M4.DSG	11-1-2013	15:10:16	23103.000000	2310.300000	49772.072064	20.000000
C:\Users\cware\Desktop\Steller20November\TagTesting20Nov2013\M4.DSG	11-1-2013	15:10:16	23104.000000	2310.400000	49764.654555	20.000000
C:\Users\cware\Desktop\Steller20November\TagTesting20Nov2013\M4.DSG	11-1-2013	15:10:16	23105.000000	2310.500000	49758.556455	20.000000
C:\Users\cware\Desktop\Steller20November\TagTesting20Nov2013\M4.DSG	11-1-2013	15:10:16	23106.000000	2310.600000	49762.837797	20.000000
C:\Users\cware\Desktop\Steller20November\TagTesting20Nov2013\M4.DSG	11-1-2013	15:10:16	23107.000000	2310.700000	49762.041122	20.000000
C:\Users\cware\Desktop\Steller20November\TagTesting20Nov2013\M4.DSG	11-1-2013	15:10:16	23108.000000	2310.800000	49763.883348	20.000000
C:\Users\cware\Desktop\Steller20November\TagTesting20Nov2013\M4.DSG	11-1-2013	15:10:16	23109.000000	2310.900000	49758.357353	20.000000
C:\Users\cware\Desktop\Steller20November\TagTesting20Nov2013\M4.DSG	11-1-2013	15:10:16	23110.000000	2311.000000	49754.972342	20.000000
C:\Users\cware\Desktop\Steller20November\TagTesting20Nov2013\M4.DSG	11-1-2013	15:10:16	23111.000000	2311.100000	49761.244897	20.000000
C:\Users\cware\Desktop\Steller20November\TagTesting20Nov2013\M4.DSG	11-1-2013	15:10:16	23112.000000	2311.200000	49767.318172	20.000000
C:\Users\cware\Desktop\Steller20November\TagTesting20Nov2013\M4.DSG	11-1-2013	15:10:16	23113.000000	2311.300000	49747.579624	20.000000
C:\Users\cware\Desktop\Steller20November\TagTesting20Nov2013\M4.DSG	11-1-2013	15:10:16	23114.000000	2311.400000	49755.097028	20.000000
C:\Users\cware\Desktop\Steller20November\TagTesting20Nov2013\M4.DSG	11-1-2013	15:10:16	23115.000000	2311.500000	49751.786498	20.000000
C:\Users\cware\Desktop\Steller20November\TagTesting20Nov2013\M4.DSG	11-1-2013	15:10:16	23116.000000	2311.600000	49735.657116	20.000000
C:\Users\cware\Desktop\Steller20November\TagTesting20Nov2013\M4.DSG	11-1-2013	15:10:16	23117.000000	2311.700000	49725.700905	20.000000
C:\Users\cware\Desktop\Steller20November\TagTesting20Nov2013\M4.DSG	11-1-2013	15:10:16	23118.000000	2311.800000	49710.243690	20.000000
C:\Users\cware\Desktop\Steller20November\TagTesting20Nov2013\M4.DSG	11-1-2013	15:10:16	23119.000000	2311.900000	49695.906402	20.000000
C:\Users\cware\Desktop\Steller20November\TagTesting20Nov2013\M4.DSG	11-1-2013	15:10:16	23120.000000	2312.000000	49682.664517	20.000000
C:\Users\cware\Desktop\Steller20November\TagTesting20Nov2013\M4.DSG	11-1-2013	15:10:16	23121.000000	2312.100000	49666.410767	20.000000
C:\Users\cware\Desktop\Steller20November\TagTesting20Nov2013\M4.DSG	11-1-2013	15:10:16	23122.000000	2312.200000	49649.957875	20.000000
C:\Users\cware\Desktop\Steller20November\TagTesting20Nov2013\M4.DSG	11-1-2013	15:10:16	23123.000000	2312.300000	49634.475717	20.000000
C:\Users\cware\Desktop\Steller20November\TagTesting20Nov2013\M4.DSG	11-1-2013	15:10:16	23124.000000	2312.400000	49619.740312	20.000000
C:\Users\cware\Desktop\Steller20November\TagTesting20Nov2013\M4.DSG	11-1-2013	15:10:16	23125.000000	2312.500000	49600.399925	20.000000
C:\Users\cware\Desktop\Steller20November\TagTesting20Nov2013\M4.DSG	11-1-2013	15:10:16	23126.000000	2312.600000	49586.112715	20.000000
C:\Users\cware\Desktop\Steller20November\TagTesting20Nov2013\M4.DSG	11-1-2013	15:10:16	23127.000000	2312.700000	49573.368115	20.000000
C:\Users\cware\Desktop\Steller20November\TagTesting20Nov2013\M4.DSG	11-1-2013	15:10:16	23128.000000	2312.800000	49560.773626	20.000000
C:\Users\cware\Desktop\Steller20November\TagTesting20Nov2013\M4.DSG	11-1-2013	15:10:16	23129.000000	2312.900000	49547.730824	20.000000
C:\Users\cware\Desktop\Steller20November\TagTesting20Nov2013\M4.DSG	11-1-2013	15:10:16	23130.000000	2313.000000	49537.450641	20.000000
C:\Users\cware\Desktop\Steller20November\TagTesting20Nov2013\M4.DSG	11-1-2013	15:10:16	23131.000000	2313.100000	49516.940658	20.000000
C:\Users\cware\Desktop\Steller20November\TagTesting20Nov2013\M4.DSG	11-1-2013	15:10:16	23132.000000	2313.200000	49509.124784	20.000000
C:\Users\cware\Desktop\Steller20November\TagTesting20Nov2013\M4.DSG	11-1-2013	15:10:16	23133.000000	2313.300000	49505.117196	20.000000
C:\Users\cware\Desktop\Steller20November\TagTesting20Nov2013\M4.DSG	11-1-2013	15:10:16	23134.000000	2313.400000	49497.923602	20.000000
C:\Users\cware\Desktop\Steller20November\TagTesting20Nov2013\M4.DSG	11-1-2013	15:10:16	23135.000000	2313.500000	49496.827520	20.000000
C:\Users\cware\Desktop\Steller20November\TagTesting20Nov2013\M4.DSG	11-1-2013	15:10:16	23136.000000	2313.600000	49499.365828	20.000000
C:\Users\cware\Desktop\Steller20November\TagTesting20Nov2013\M4.DSG	11-1-2013	15:10:16	23137.000000	2313.700000	49500.460683	20.000000
C:\Users\cware\Desktop\Steller20November\TagTesting20Nov2013\M4.DSG	11-1-2013	15:10:16	23138.000000	2313.800000	49500.709867	20.000000
C:\Users\cware\Desktop\Steller20November\TagTesting20Nov2013\M4.DSG	11-1-2013	15:10:16	23139.000000	2313.900000	49499.116710	20.000000
C:\Users\cware\Desktop\Steller20November\TagTesting20Nov2013\M4.DSG	11-1-2013	15:10:16	23140.000000	2314.000000	49502.128847	20.000000
C:\Users\cware\Desktop\Steller20November\TagTesting20Nov2013\M4.DSG	11-1-2013	15:10:16	23141.000000	2314.100000	49502.751205	20.000000
C:\Users\cware\Desktop\Steller20November\TagTesting20Nov2013\M4.DSG	11-1-2013	15:10:16	23142.000000	2314.200000	49503.746795	20.000000
C:\Users\cware\Desktop\Steller20November\TagTesting20Nov2013\M4.DSG	11-1-2013	15:10:16	23143.000000	2314.300000	49503.945997	20.000000
C:\Users\cware\Desktop\Steller20November\TagTesting20Nov2013\M4.DSG	11-1-2013	15:10:16	23144.000000	2314.400000	49504.742849	20.000000
C:\Users\cware\Desktop\Steller20November\TagTesting20Nov2013\M4.DSG	11-1-2013	15:10:16	23145.000000	2314.500000	49501.930044	20.000000
C:\Users\cware\Desktop\Steller20November\TagTesting20Nov2013\M4.DSG	11-1-2013	15:10:16	23146.000000	2314.600000	49503.722112	20.000000
C:\Users\cware\Desktop\Steller20November\TagTesting20Nov2013\M4.DSG	11-1-2013	15:10:16	23147.000000	2314.700000	49502.179211	20.000000
C:\Users\cware\Desktop\Steller20November\TagTesting20Nov2013\M4.DSG	11-1-2013	15:10:16	23148.000000	2314.800000	49504.469282	20.000000
C:\Users\cware\Desktop\Steller20November\TagTesting20Nov2013\M4.DSG	11-1-2013	15:10:16	23149.000000	2314.900000	49501.955795	20.000000
C:\Users\cware\Desktop\Steller20November\TagTesting20Nov2013\M4.DSG	11-1-2013	15:10:16	23150.000000	2315.000000	49501.359443	20.000000
C:\Users\cware\Desktop\Steller20November\TagTesting20Nov2013\M4.DSG	11-1-2013	15:10:16	23151.000000	2315.100000	49500.015769	20.000000
C:\Users\cware\Desktop\Steller20November\TagTesting20Nov2013\M4.DSG	11-1-2013	15:10:16	23152.000000	2315.200000	49498.148694	20.000000
C:\Users\cware\Desktop\Steller20November\TagTesting20Nov2013\M4.DSG	11-1-2013	15:10:16	23153.000000	2315.300000	49502.056175	20.000000
C:\Users\cware\Desktop\Steller20November\TagTesting20Nov2013\M4.DSG	11-1-2013	15:10:16	23154.000000	2315.400000	49502.105710	20.000000
C:\Users\cware\Desktop\Steller20November\TagTesting20Nov2013\M4.DSG	11-1-2013	15:10:16	23155.000000	2315.500000	49502.479462	20.000000
C:\Users\cware\Desktop\Steller20November\TagTesting20Nov2013\M4.DSG	11-1-2013	15:10:16	23156.000000	2315.600000	49504.296525	20.000000
C:\Users\cware\Desktop\Steller20November\TagTesting20Nov2013\M4.DSG	11-1-2013	15:10:16	23157.000000	2315.700000	49501.707731	20.000000
C:\Users\cware\Desktop\Steller20November\TagTesting20Nov2013\M4.DSG	11-1-2013	15:10:16	23158.000000	2315.800000	49502.056444	20.000000
C:\Users\cware\Desktop\Steller20November\TagTesting20Nov2013\M4.DSG	11-1-2013	15:10:16	23159.000000	2315.900000	49500.811896	20.000000
C:\Users\cware\Desktop\Steller20November\TagTesting20Nov2013\M4.DSG	11-1-2013	15:10:16	23160.000000	2316.000000	49503.898494	20.000000
C:\Users\cware\Desktop\Steller20November\TagTesting20Nov2013\M4.DSG	11-1-2013	15:10:16	23161.000000	2316.100000	49501.484137	20.000000
C:\Users\cware\Desktop\Steller20November\TagTesting20Nov2013\M4.DSG	11-1-2013	15:10:16	23162.000000	2316.200000	49501.036246	20.000000
C:\Users\cware\Desktop\Steller20November\TagTesting20Nov2013\M4.DSG	11-1-2013	15:10:16	23163.000000	2316.300000	49501.309960	20.000000
C:\Users\cware\Desktop\Steller20November\TagTesting20Nov2013\M4.DSG	11-1-2013	15:10:16	23164.000000	2316.400000	49499.940944	20.000000
C:\Users\cware\Desktop\Steller20November\TagTesting20Nov2013\M4.DSG	11-1-2013	15:10:16	23165.000000	2316.500000	49501.509232	20.000000
C:\Users\cware\Desktop\Steller20November\TagTesting20Nov2013\M4.DSG	11-1-2013	15:10:16	23166.000000	2316.600000	49500.214828	20.000000
C:\Users\cware\Desktop\Steller20November\TagTesting20Nov2013\M4.DSG	11-1-2013	15:10:16	23167.000000	2316.700000	49500.787331	20.000000
C:\Users\cware\Desktop\Steller20November\TagTesting20Nov2013\M4.DSG	11-1-2013	15:10:16	23168.000000	2316.800000	49502.330523	20.000000
C:\Users\cware\Desktop\Steller20November\TagTesting20Nov2013\M4.DSG	11-1-2013	15:10:16	23169.000000	2316.900000	49501.633696	20.000000
C:\Users\cware\Desktop\Steller20November\TagTesting20Nov2013\M4.DSG	11-1-2013	15:10:16	23170.000000	2317.000000	49501.633522	20.000000
C:\Users\cware\Desktop\Steller20November\TagTesting20Nov2013\M4.DSG	11-1-2013	15:10:16	23171.000000	2317.100000	49499.841684	20.000000
C:\Users\cware\Desktop\Steller20November\TagTesting20Nov2013\M4.DSG	11-1-2013	15:10:16	23172.000000	2317.200000	49502.281106	20.000000
C:\Users\cware\Desktop\Steller20November\TagTesting20Nov2013\M4.DSG	11-1-2013	15:10:16	23173.000000	2317.300000	49501.858236	20.000000
C:\Users\cware\Desktop\Steller20November\TagTesting20Nov2013\M4.DSG	11-1-2013	15:10:16	23174.000000	2317.400000	49499.493639	20.000000
C:\Users\cware\Desktop\Steller20November\TagTesting20Nov2013\M4.DSG	11-1-2013	15:10:16	23175.000000	2317.500000	49502.256857	20.000000
C:\Users\cware\Desktop\Steller20November\TagTesting20Nov2013\M4.DSG	11-1-2013	15:10:16	23176.000000	2317.600000	49500.190936	20.000000
C:\Users\cware\Desktop\Steller20November\TagTesting20Nov2013\M4.DSG	11-1-2013	15:10:16	23177.000000	2317.700000	49499.071125	20.000000
C:\Users\cware\Desktop\Steller20November\TagTesting20Nov2013\M4.DSG	11-1-2013	15:10:16	23178.000000	2317.800000	49500.788394	20.000000
C:\Users\cware\Desktop\Steller20November\TagTesting20Nov2013\M4.DSG	11-1-2013	15:10:16	23179.000000	2317.900000	49514.652792	20.000000
C:\Users\cware\Desktop\Steller20November\TagTesting20Nov2013\M4.DSG	11-1-2013	15:10:16	23180.000000	2318.000000	49544.099104	20.000000
C:\Users\cware\Desktop\Steller20November\TagTesting20Nov2013\M4.DSG	11-1-2013	15:10:16	23181.000000	2318.100000	49569.637310	20.000000
C:\Users\cware\Desktop\Steller20November\TagTesting20Nov2013\M4.DSG	11-1-2013	15:10:16	23182.000000	2318.200000	49623.874740	20.000000
C:\Users\cware\Desktop\Steller20November\TagTesting20Nov2013\M4.DSG	11-1-2013	15:10:16	23183.000000	2318.300000	49638.684815	20.000000
C:\Users\cware\Desktop\Steller20November\TagTesting20Nov2013\M4.DSG	11-1-2013	15:10:16	23184.000000	2318.400000	49662.281650	20.000000
C:\Users\cware\Desktop\Steller20November\TagTesting20Nov2013\M4.DSG	11-1-2013	15:10:16	23185.000000	2318.500000	49666.861506	20.000000
C:\Users\cware\Desktop\Steller20November\TagTesting20Nov2013\M4.DSG	11-1-2013	15:10:16	23186.000000	2318.600000	49658.522880	20.000000
C:\Users\cware\Desktop\Steller20November\TagTesting20Nov2013\M4.DSG	11-1-2013	15:10:16	23187.000000	2318.700000	49632.909854	20.000000
C:\Users\cware\Desktop\Steller20November\TagTesting20Nov2013\M4.DSG	11-1-2013	15:10:16	23188.000000	2318.800000	49628.205525	20.000000
C:\Users\cware\Desktop\Steller20November\TagTesting20Nov2013\M4.DSG	11-1-2013	15:10:16	23189.000000	2318.900000	49640.725597	20.000000
C:\Users\cware\Desktop\Steller20November\TagTesting20Nov2013\M4.DSG	11-1-2013	15:10:16	23190.000000	2319.000000	49662.455360	20.000000
C:\Users\cware\Desktop\Steller20November\TagTesting20Nov2013\M4.DSG	11-1-2013	15:10:16	23191.000000	2319.100000	49665.516928	20.000000
C:\Users\cware\Desktop\Steller20November\TagTesting20Nov2013\M4.DSG	11-1-2013	15:10:16	23192.000000	2319.200000	49670.793729	20.000000
C:\Users\cware\Desktop\Steller20November\TagTesting20Nov2013\M4.DSG	11-1-2013	15:10:16	23193.000000	2319.300000	49684.085336	20.000000
C:\Users\cware\Desktop\Steller20November\TagTesting20Nov2013\M4.DSG	11-1-2013	15:10:16	23194.000000	2319.400000	49689.934474	20.000000
C:\Users\cware\Desktop\Steller20November\TagTesting20Nov2013\M4.DSG	11-1-2013	15:10:16	23195.000000	2319.500000	49688.017942	20.000000
C:\Users\cware\Desktop\Steller20November\TagTesting20Nov2013\M4.DSG	11-1-2013	15:10:16	23196.000000	2319.600000	49703.375376	20.000000
C:\Users\cware\Desktop\Steller20November\TagTesting20Nov2013\M4.DSG	11-1-2013	15:10:16	23197.000000	2319.700000	49711.266049	20.000000
C:\Users\cware\Desktop\Steller20November\TagTesting20Nov2013\M4.DSG	11-1-2013	15:10:16	23198.000000	2319.800000	49723.163689	20.000000
C:\Users\cware\Desktop\Steller20November\TagTesting20Nov2013\M4.DSG	11-1-2013	15:10:16	23199.000000	2319.900000	49732.920951	20.000000
C:\Users\cware\Desktop\Steller20November\TagTesting20Nov2013\M4.DSG	11-1-2013	15:10:16	23200.000000	2320.000000	49743.200729	20.000000
C:\Users\cware\Desktop\Steller20November\TagTesting20Nov2013\M4.DSG	11-1-2013	15:10:16	23201.000000	2320.100000	49748.900607	20.000000
C:\Users\cware\Desktop\Steller20November\TagTesting20Nov2013\M4.DSG	11-1-2013	15:10:16	23202.000000	2320.200000	49769.236366	20.000000
C:\Users\cware\Desktop\Steller20November\TagTesting20Nov2013\M4.DSG	11-1-2013	15:10:16	23203.000000	2320.300000	49791.314642	20.000000
C:\Users\cware\Desktop\Steller20November\TagTesting20Nov2013\M4.DSG	11-1-2013	15:10:16	23204.000000	2320.400000	49816.155622	20.000000
C:\Users\cware\Desktop\Steller20November\TagTesting20Nov2013\M4.DSG	11-1-2013	15:10:16	23205.000000	2320.500000	49836.217875	20.000000
C:\Users\cware\Desktop\Steller20November\TagTesting20Nov2013\M4.DSG	11-1-2013	15:10:16	23206.000000	2320.600000	49851.127439	20.000000
C:\Users\cware\Desktop\Steller20November\TagTesting20Nov2013\M4.DSG	11-1-2013	15:10:16	23207.000000	2320.700000	49853.939689	20.000000
C:\Users\cware\Desktop\Steller20November\TagTesting20Nov2013\M4.DSG	11-1-2013	15:10:16	23208.000000	2320.800000	49832.906869	20.000000
C:\Users\cware\Desktop\Steller20November\TagTesting20Nov2013\M4.DSG	11-1-2013	15:10:16	23209.000000	2320.900000	49816.279413	20.000000
C:\Users\cware\Desktop\Steller20November\TagTesting20Nov2013\M4.DSG	11-1-2013	15:10:16	23210.000000	2321.000000	49815.407934	20.000000
C:\Users\cware\Desktop\Steller20November\TagTesting20Nov2013\M4.DSG	11-1-2013	15:10:16	23211.000000	2321.100000	49814.013765	20.000000
C:\Users\cware\Desktop\Steller20November\TagTesting20Nov2013\M4.DSG	11-1-2013	15:10:16	23212.000000	2321.200000	49812.395851	20.000000
C:\Users\cware\Desktop\Steller20November\TagTesting20Nov2013\M4.DSG	11-1-2013	15:10:16	23213.000000	2321.300000	49815.706106	20.000000
C:\Users\cware\Desktop\Steller20November\TagTesting20Nov2013\M4.DSG	11-1-2013	15:10:16	23214.000000	2321.400000	49810.503713	20.000000
C:\Users\cware\Desktop\Steller20November\TagTesting20Nov2013\M4.DSG	11-1-2013	15:10:16	23215.000000	2321.500000	49791.412206	20.000000
C:\Users\cware\Desktop\Steller20November\TagTesting20Nov2013\M4.DSG	11-1-2013	15:10:16	23216.000000	2321.600000	49797.385767	20.000000
C:\Users\cware\Desktop\Steller20November\TagTesting20Nov2013\M4.DSG	11-1-2013	15:10:16	23217.000000	2321.700000	49803.384325	20.000000
C:\Users\cware\Desktop\Steller20November\TagTesting20Nov2013\M4.DSG	11-1-2013	15:10:16	23218.000000	2321.800000	49797.260972	20.000000
C:\Users\cware\Desktop\Steller20November\TagTesting20Nov2013\M4.DSG	11-1-2013	15:10:16	23219.000000	2321.900000	49778.915886	20.000000
C:\Users\cware\Desktop\Steller20November\TagTesting20Nov2013\M4.DSG	11-1-2013	15:10:16	23220.000000	2322.000000	49761.865502	20.000000
C:\Users\cware\Desktop\Steller20November\TagTesting20Nov2013\M4.DSG	11-1-2013	15:10:16	23221.000000	2322.100000	49756.588662	20.000000
C:\Users\cware\Desktop\Steller20November\TagTesting20Nov2013\M4.DSG	11-1-2013	15:10:16	23222.000000	2322.200000	49732.817265	20.000000
C:\Users\cware\Desktop\Steller20November\TagTesting20Nov2013\M4.DSG	11-1-2013	15:10:16	23223.000000	2322.300000	49719.450720	20.000000
C:\Users\cware\Desktop\Steller20November\TagTesting20Nov2013\M4.DSG	11-1-2013	15:10:16	23224.000000	2322.400000	49709.568864	20.000000
C:\Users\cware\Desktop\Steller20November\TagTesting20Nov2013\M4.DSG	11-1-2013	15:10:16	23225.000000	2322.500000	49696.775009	20.000000
C:\Users\cware\Desktop\Steller20November\TagTesting20Nov2013\M4.DSG	11-1-2013	15:10:16	23226.000000	2322.600000	49675.866191	20.000000
C:\Users\cware\Desktop\Steller20November\TagTesting20Nov2013\M4.DSG	11-1-2013	15:10:16	23227.000000	2322.700000	49656.700103	20.000000
C:\Users\cware\Desktop\Steller20November\TagTesting20Nov2013\M4.DSG	11-1-2013	15:10:16	23228.000000	2322.800000	49633.700778	20.000000
C:\Users\cware\Desktop\Steller20November\TagTesting20Nov2013\M4.DSG	11-1-2013	15:10:16	23229.000000	2322.900000	49608.784177	20.000000
C:\Users\cware\Desktop\Steller20November\TagTesting20Nov2013\M4.DSG	11-1-2013	15:10:16	23230.000000	2323.000000	49589.244816	20.000000
C:\Users\cware\Desktop\Steller20November\TagTesting20Nov2013\M4.DSG	11-1-2013	15:10:16	23231.000000	2323.100000	49570.476820	20.000000
C:\Users\cware\Desktop\Steller20November\TagTesting20Nov2013\M4.DSG	11-1-2013	15:10:16	23232.000000	2323.200000	49549.543182	20.000000
C:\Users\cware\Desktop\Steller20November\TagTesting20Nov2013\M4.DSG	11-1-2013	15:10:16	23233.000000	2323.300000	49532.044564	20.000000
C:\Users\cware\Desktop\Steller20November\TagTesting20Nov2013\M4.DSG	11-1-2013	15:10:16	23234.000000	2323.400000	49508.895897	20.000000
C:\Users\cware\Desktop\Steller20November\TagTesting20Nov2013\M4.DSG	11-1-2013	15:10:16	23235.000000	2323.500000	49499.959875	20.000000
C:\Users\cware\Desktop\Steller20November\TagTesting20Nov2013\M4.DSG	11-1-2013	15:10:16	23236.000000	2323.600000	49491.422019	20.000000
C:\Users\cware\Desktop\Steller20November\TagTesting20Nov2013\M4.DSG	11-1-2013	15:10:16	23237.000000	2323.700000	49493.610798	20.000000
C:\Users\cware\Desktop\Steller20November\TagTesting20Nov2013\M4.DSG	11-1-2013	15:10:16	23238.000000	2323.800000	49497.717307	20.000000
C:\Users\cware\Desktop\Steller20November\TagTesting20Nov2013\M4.DSG	11-1-2013	15:10:16	23239.000000	2323.900000	49498.936460	20.000000
C:\Users\cware\Desktop\Steller20November\TagTesting20Nov2013\M4.DSG	11-1-2013	15:10:16	23240.000000	2324.000000	49500.081704	20.000000
C:\Users\cware\Desktop\Steller20November\TagTesting20Nov2013\M4.DSG	11-1-2013	15:10:16	23241.000000	2324.100000	49502.072809	20.000000
C:\Users\cware\Desktop\Steller20November\TagTesting20Nov2013\M4.DSG	11-1-2013	15:10:16	23242.000000	2324.200000	49501.425746	20.000000
C:\Users\cware\Desktop\Steller20November\TagTesting20Nov2013\M4.DSG	11-1-2013	15:10:16	23243.000000	2324.300000	49499.508876	20.000000
C:\Users\cware\Desktop\Steller20November\TagTesting20Nov2013\M4.DSG	11-1-2013	15:10:16	23244.000000	2324.400000	49502.470775	20.000000
C:\Users\cware\Desktop\Steller20November\TagTesting20Nov2013\M4.DSG	11-1-2013	15:10:16	23245.000000	2324.500000	49502.918922	20.000000
C:\Users\cware\Desktop\Steller20November\TagTesting20Nov2013\M4.DSG	11-1-2013	15:10:16	23246.000000	2324.600000	49503.391787	20.000000
C:\Users\cware\Desktop\Steller20November\TagTesting20Nov2013\M4.DSG	11-1-2013	15:10:16	23247.000000	2324.700000	49501.848100	20.000000
C:\Users\cware\Desktop\Steller20November\TagTesting20Nov2013\M4.DSG	11-1-2013	15:10:16	23248.000000	2324.800000	49499.359239	20.000000
C:\Users\cware\Desktop\Steller20November\TagTesting20Nov2013\M4.DSG	11-1-2013	15:10:16	23249.000000	2324.900000	49500.728055	20.000000
C:\Users\cware\Desktop\Steller20November\TagTesting20Nov2013\M4.DSG	11-1-2013	15:10:16	23250.000000	2325.000000	49501.723697	20.000000
C:\Users\cware\Desktop\Steller20November\TagTesting20Nov2013\M4.DSG	11-1-2013	15:10:16	23251.000000	2325.100000	49499.508160	20.000000
C:\Users\cware\Desktop\Steller20November\TagTesting20Nov2013\M4.DSG	11-1-2013	15:10:16	23252.000000	2325.200000	49501.126338	20.000000
C:\Users\cware\Desktop\Steller20November\TagTesting20Nov2013\M4.DSG	11-1-2013	15:10:16	23253.000000	2325.300000	49501.798205	20.000000
C:\Users\cware\Desktop\Steller20November\TagTesting20Nov2013\M4.DSG	11-1-2013	15:10:16	23254.000000	2325.400000	49500.080632	20.000000
C:\Users\cware\Desktop\Steller20November\TagTesting20Nov2013\M4.DSG	11-1-2013	15:10:16	23255.000000	2325.500000	49498.761811	20.000000
C:\Users\cware\Desktop\Steller20November\TagTesting20Nov2013\M4.DSG	11-1-2013	15:10:16	23256.000000	2325.600000	49499.633236	20.000000
C:\Users\cware\Desktop\Steller20November\TagTesting20Nov2013\M4.DSG	11-1-2013	15:10:16	23257.000000	2325.700000	49498.811727	20.000000
C:\Users\cware\Desktop\Steller20November\TagTesting20Nov2013\M4.DSG	11-1-2013	15:10:16	23258.000000	2325.800000	49498.961243	20.000000
C:\Users\cware\Desktop\Steller20November\TagTesting20Nov2013\M4.DSG	11-1-2013	15:10:16	23259.000000	2325.900000	49500.852949	20.000000
C:\Users\cware\Desktop\Steller20November\TagTesting20Nov2013\M4.DSG	11-1-2013	15:10:16	23260.000000	2326.000000	49498.737193	20.000000
C:\Users\cware\Desktop\Steller20November\TagTesting20Nov2013\M4.DSG	11-1-2013	15:10:16	23261.000000	2326.100000	49500.578878	20.000000
C:\Users\cware\Desktop\Steller20November\TagTesting20Nov2013\M4.DSG	11-1-2013	15:10:16	23262.000000	2326.200000	49499.558502	20.000000
C:\Users\cware\Desktop\Steller20November\TagTesting20Nov2013\M4.DSG	11-1-2013	15:10:16	23263.000000	2326.300000	49500.927604	20.000000
C:\Users\cware\Desktop\Steller20November\TagTesting20Nov2013\M4.DSG	11-1-2013	15:10:16	23264.000000	2326.400000	49499.583562	20.000000
C:\Users\cware\Desktop\Steller20November\TagTesting20Nov2013\M4.DSG	11-1-2013	15:10:16	23265.000000	2326.500000	49501.300883	20.000000
C:\Users\cware\Desktop\Steller20November\TagTesting20Nov2013\M4.DSG	11-1-2013	15:10:16	23266.000000	2326.600000	49503.341753	20.000000
C:\Users\cware\Desktop\Steller20November\TagTesting20Nov2013\M4.DSG	11-1-2013	15:10:16	23267.000000	2326.700000	49501.773600	20.000000
C:\Users\cware\Desktop\Steller20November\TagTesting20Nov2013\M4.DSG	11-1-2013	15:10:16	23268.000000	2326.800000	49501.673862	20.000000
C:\Users\cware\Desktop\Steller20November\TagTesting20Nov2013\M4.DSG	11-1-2013	15:10:16	23269.000000	2326.900000	49499.259423	20.000000
C:\Users\cware\Desktop\Steller20November\TagTesting20Nov2013\M4.DSG	11-1-2013	15:10:16	23270.000000	2327.000000	49500.205348	20.000000
C:\Users\cware\Desktop\Steller20November\TagTesting20Nov2013\M4.DSG	11-1-2013	15:10:16	23271.000000	2327.100000	49499.682388	20.000000
C:\Users\cware\Desktop\Steller20November\TagTesting20Nov2013\M4.DSG	11-1-2013	15:10:16	23272.000000	2327.200000	49499.085216	20.000000
C:\Users\cware\Desktop\Steller20November\TagTesting20Nov2013\M4.DSG	11-1-2013	15:10:16	23273.000000	2327.300000	49499.583302	20.000000
C:\Users\cware\Desktop\Steller20November\TagTesting20Nov2013\M4.DSG	11-1-2013	15:10:16	23274.000000	2327.400000	49500.404320	20.000000
C:\Users\cware\Desktop\Steller20November\TagTesting20Nov2013\M4.DSG	11-1-2013	15:10:16	23275.000000	2327.500000	49500.503953	20.000000
C:\Users\cware\Desktop\Steller20November\TagTesting20Nov2013\M4.DSG	11-1-2013	15:10:16	23276.000000	2327.600000	49500.030945	20.000000
C:\Users\cware\Desktop\Steller20November\TagTesting20Nov2013\M4.DSG	11-1-2013	15:10:16	23277.000000	2327.700000	49500.677895	20.000000
C:\Users\cware\Desktop\Steller20November\TagTesting20Nov2013\M4.DSG	11-1-2013	15:10:16	23278.000000	2327.800000	49502.818420	20.000000
C:\Users\cware\Desktop\Steller20November\TagTesting20Nov2013\M4.DSG	11-1-2013	15:10:16	23279.000000	2327.900000	49500.403868	20.000000
C:\Users\cware\Desktop\Steller20November\TagTesting20Nov2013\M4.DSG	11-1-2013	15:10:16	23280.000000	2328.000000	49498.462463	20.000000
C:\Users\cware\Desktop\Steller20November\TagTesting20Nov2013\M4.DSG	11-1-2013	15:10:16	23281.000000	2328.100000	49499.159347	20.000000
C:\Users\cware\Desktop\Steller20November\TagTesting20Nov2013\M4.DSG	11-1-2013	15:10:16	23282.000000	2328.200000	49497.914712	20.000000
C:\Users\cware\Desktop\Steller20November\TagTesting20Nov2013\M4.DSG	11-1-2013	15:10:16	23283.000000	2328.300000	49498.138905	20.000000
C:\Users\cware\Desktop\Steller20November\TagTesting20Nov2013\M4.DSG	11-1-2013	15:10:16	23284.000000	2328.400000	49499.906169	20.000000
C:\Users\cware\Desktop\Steller20November\TagTesting20Nov2013\M4.DSG	11-1-2013	15:10:16	23285.000000	2328.500000	49500.155088	20.000000
C:\Users\cware\Desktop\Steller20November\TagTesting20Nov2013\M4.DSG	11-1-2013	15:10:16	23286.000000	2328.600000	49499.433192	20.000000
C:\Users\cware\Desktop\Steller20November\TagTesting20Nov2013\M4.DSG	11-1-2013	15:10:16	23287.000000	2328.700000	49501.623655	20.000000
C:\Users\cware\Desktop\Steller20November\TagTesting20Nov2013\M4.DSG	11-1-2013	15:10:16	23288.000000	2328.800000	49500.180075	20.000000
C:\Users\cware\Desktop\Steller20November\TagTesting20Nov2013\M4.DSG	11-1-2013	15:10:16	23289.000000	2328.900000	49501.299950	20.000000
C:\Users\cware\Desktop\Steller20November\TagTesting20Nov2013\M4.DSG	11-1-2013	15:10:16	23290.000000	2329.000000	49497.765462	20.000000
C:\Users\cware\Desktop\Steller20November\TagTesting20Nov2013\M4.DSG	11-1-2013	15:10:16	23291.000000	2329.100000	49496.969122	20.000000
C:\Users\cware\Desktop\Steller20November\TagTesting20Nov2013\M4.DSG	11-1-2013	15:10:16	23292.000000	2329.200000	49500.005655	20.000000
C:\Users\cware\Desktop\Steller20November\TagTesting20Nov2013\M4.DSG	11-1-2013	15:10:16	23293.000000	2329.300000	49497.441874	20.000000
C:\Users\cware\Desktop\Steller20November\TagTesting20Nov2013\M4.DSG	11-1-2013	15:10:16	23294.000000	2329.400000	49500.702591	20.000000
C:\Users\cware\Desktop\Steller20November\TagTesting20Nov2013\M4.DSG	11-1-2013	15:10:16	23295.000000	2329.500000	49500.926246	20.000000
C:\Users\cware\Desktop\Steller20November\TagTesting20Nov2013\M4.DSG	11-1-2013	15:10:16	23296.000000	2329.600000	49499.681729	20.000000
C:\Users\cware\Desktop\Steller20November\TagTesting20Nov2013\M4.DSG	11-1-2013	15:10:16	23297.000000	2329.700000	49503.166383	20.000000
C:\Users\cware\Desktop\Steller20November\TagTesting20Nov2013\M4.DSG	11-1-2013	15:10:16	23298.000000	2329.800000	49499.557065	20.000000
C:\Users\cware\Desktop\Steller20November\TagTesting20Nov2013\M4.DSG	11-1-2013	15:10:16	23299.000000	2329.900000	49501.971344	20.000000
C:\Users\cware\Desktop\Steller20November\TagTesting20Nov2013\M4.DSG	11-1-2013	15:10:16	23300.000000	2330.000000	49500.975824	20.000000
C:\Users\cware\Desktop\Steller20November\TagTesting20Nov2013\M4.DSG	11-1-2013	15:10:16	23301.000000	2330.100000	49502.220224	20.000000
C:\Users\cware\Desktop\Steller20November\TagTesting20Nov2013\M4.DSG	11-1-2013	15:10:16	23302.000000	2330.200000	49501.597557	20.000000
C:\Users\cware\Desktop\Steller20November\TagTesting20Nov2013\M4.DSG	11-1-2013	15:10:16	23303.000000	2330.300000	49502.444052	20.000000
C:\Users\cware\Desktop\Steller20November\TagTesting20Nov2013\M4.DSG	11-1-2013	15:10:16	23304.000000	2330.400000	49499.855115	20.000000
C:\Users\cware\Desktop\Steller20November\TagTesting20Nov2013\M4.DSG	11-1-2013	15:10:16	23305.000000	2330.500000	49501.099454	20.000000
C:\Users\cware\Desktop\Steller20November\TagTesting20Nov2013\M4.DSG	11-1-2013	15:10:16	23306.000000	2330.600000	49502.518330	20.000000
C:\Users\cware\Desktop\Steller20November\TagTesting20Nov2013\M4.DSG	11-1-2013	15:10:16	23307.000000	2330.700000	49500.850405	20.000000
C:\Users\cware\Desktop\Steller20November\TagTesting20Nov2013\M4.DSG	11-1-2013	15:10:16	23308.000000	2330.800000	49502.542718	20.000000
C:\Users\cware\Desktop\Steller20November\TagTesting20Nov2013\M4.DSG	11-1-2013	15:10:16	23309.000000	2330.900000	49500.526574	20.000000
C:\Users\cware\Desktop\Steller20November\TagTesting20Nov2013\M4.DSG	11-1-2013	15:10:16	23310.000000	2331.000000	49500.875005	20.000000
C:\Users\cware\Desktop\Steller20November\TagTesting20Nov2013\M4.DSG	11-1-2013	15:10:16	23311.000000	2331.100000	49501.546998	20.000000
C:\Users\cware\Desktop\Steller20November\TagTesting20Nov2013\M4.DSG	11-1-2013	15:10:16	23312.000000	2331.200000	49501.770813	20.000000
C:\Users\cware\Desktop\Steller20November\TagTesting20Nov2013\M4.DSG	11-1-2013	15:10:16	23313.000000	2331.300000	49500.177470	20.000000
C:\Users\cware\Desktop\Steller20November\TagTesting20Nov2013\M4.DSG	11-1-2013	15:10:16	23314.000000	2331.400000	49499.654698	20.000000
C:\Users\cware\Desktop\Steller20November\TagTesting20Nov2013\M4.DSG	11-1-2013	15:10:16	23315.000000	2331.500000	49501.372105	20.000000
C:\Users\cware\Desktop\Steller20November\TagTesting20Nov2013\M4.DSG	11-1-2013	15:10:16	23316.000000	2331.600000	49501.272259	20.000000
C:\Users\cware\Desktop\Steller20November\TagTesting20Nov2013\M4.DSG	11-1-2013	15:10:16	23317.000000	2331.700000	49501.869448	20.000000
C:\Users\cware\Desktop\Steller20November\TagTesting20Nov2013\M4.DSG	11-1-2013	15:10:16	23318.000000	2331.800000	49501.172226	20.000000
C:\Users\cware\Desktop\Steller20November\TagTesting20Nov2013\M4.DSG	11-1-2013	15:10:16	23319.000000	2331.900000	49502.964359	20.000000
C:\Users\cware\Desktop\Steller20November\TagTesting20Nov2013\M4.DSG	11-1-2013	15:10:16	23320.000000	2332.000000	49500.350535	20.000000
C:\Users\cware\Desktop\Steller20November\TagTesting20Nov2013\M4.DSG	11-1-2013	15:10:16	23321.000000	2332.100000	49503.611313	20.000000
C:\Users\cware\Desktop\Steller20November\TagTesting20Nov2013\M4.DSG	11-1-2013	15:10:16	23322.000000	2332.200000	49500.873073	20.000000
C:\Users\cware\Desktop\Steller20November\TagTesting20Nov2013\M4.DSG	11-1-2013	15:10:16	23323.000000	2332.300000	49500.200677	20.000000
C:\Users\cware\Desktop\Steller20November\TagTesting20Nov2013\M4.DSG	11-1-2013	15:10:16	23324.000000	2332.400000	49501.594553	20.000000
C:\Users\cware\Desktop\Steller20November\TagTesting20Nov2013\M4.DSG	11-1-2013	15:10:16	23325.000000	2332.500000	49499.852020	20.000000
C:\Users\cware\Desktop\Steller20November\TagTesting20Nov2013\M4.DSG	11-1-2013	15:10:16	23326.000000	2332.600000	49495.844555	20.000000
C:\Users\cware\Desktop\Steller20November\TagTesting20Nov2013\M4.DSG	11-1-2013	15:10:16	23327.000000	2332.700000	49500.872066	20.000000
C:\Users\cware\Desktop\Steller20November\TagTesting20Nov2013\M4.DSG	11-1-2013	15:10:16	23328.000000	2332.800000	49500.473072	20.000000
C:\Users\cware\Desktop\Steller20November\TagTesting20Nov2013\M4.DSG	11-1-2013	15:10:16	23329.000000	2332.900000	49501.194790	20.000000
C:\Users\cware\Desktop\Steller20November\TagTesting20Nov2013\M4.DSG	11-1-2013	15:10:16	23330.000000	2333.000000	49500.771334	20.000000
C:\Users\cware\Desktop\Steller20November\TagTesting20Nov2013\M4.DSG	11-1-2013	15:10:16	23331.000000	2333.100000	49500.074164	20.000000
C:\Users\cware\Desktop\Steller20November\TagTesting20Nov2013\M4.DSG	11-1-2013	15:10:16	23332.000000	2333.200000	49500.347657	20.000000
C:\Users\cware\Desktop\Steller20November\TagTesting20Nov2013\M4.DSG	11-1-2013	15:10:16	23333.000000	2333.300000	49496.987237	20.000000
C:\Users\cware\Desktop\Steller20November\TagTesting20Nov2013\M4.DSG	11-1-2013	15:10:16	23334.000000	2333.400000	49499.426272	20.000000
C:\Users\cware\Desktop\Steller20November\TagTesting20Nov2013\M4.DSG	11-1-2013	15:10:16	23335.000000	2333.500000	49498.604755	20.000000
C:\Users\cware\Desktop\Steller20November\TagTesting20Nov2013\M4.DSG	11-1-2013	15:10:16	23336.000000	2333.600000	49500.595851	20.000000
C:\Users\cware\Desktop\Steller20November\TagTesting20Nov2013\M4.DSG	11-1-2013	15:10:16	23337.000000	2333.700000	49500.246982	20.000000
C:\Users\cware\Desktop\Steller20November\TagTesting20Nov2013\M4.DSG	11-1-2013	15:10:16	23338.000000	2333.800000	49500.470767	20.000000
C:\Users\cware\Desktop\Steller20November\TagTesting20Nov2013\M4.DSG	11-1-2013	15:10:16	23339.000000	2333.900000	49500.794111	20.000000
C:\Users\cware\Desktop\Steller20November\TagTesting20Nov2013\M4.DSG	11-1-2013	15:10:16	23340.000000	2334.000000	49499.225955	20.000000
C:\Users\cware\Desktop\Steller20November\TagTesting20Nov2013\M4.DSG	11-1-2013	15:10:16	23341.000000	2334.100000	49500.569723	20.000000
C:\Users\cware\Desktop\Steller20November\TagTesting20Nov2013\M4.DSG	11-1-2013	15:10:16	23342.000000	2334.200000	49499.250199	20.000000
C:\Users\cware\Desktop\Steller20November\TagTesting20Nov2013\M4.DSG	11-1-2013	15:10:16	23343.000000	2334.300000	49499.200026	20.000000
C:\Users\cware\Desktop\Steller20November\TagTesting20Nov2013\M4.DSG	11-1-2013	15:10:16	23344.000000	2334.400000	49502.361192	20.000000
C:\Users\cware\Desktop\Steller20November\TagTesting20Nov2013\M4.DSG	11-1-2013	15:10:16	23345.000000	2334.500000	49502.012140	20.000000
C:\Users\cware\Desktop\Steller20November\TagTesting20Nov2013\M4.DSG	11-1-2013	15:10:16	23346.000000	2334.600000	49500.418840	20.000000
C:\Users\cware\Desktop\Steller20November\TagTesting20Nov2013\M4.DSG	11-1-2013	15:10:16	23347.000000	2334.700000	49500.069992	20.000000
C:\Users\cware\Desktop\Steller20November\TagTesting20Nov2013\M4.DSG	11-1-2013	15:10:16	23348.000000	2334.800000	49501.637837	20.000000
C:\Users\cware\Desktop\Steller20November\TagTesting20Nov2013\M4.DSG	11-1-2013	15:10:16	23349.000000	2334.900000	49499.571794	20.000000
C:\Users\cware\Desktop\Steller20November\TagTesting20Nov2013\M4.DSG	11-1-2013	15:10:16	23350.000000	2335.000000	49502.683277	20.000000
C:\Users\cware\Desktop\Steller20November\TagTesting20Nov2013\M4.DSG	11-1-2013	15:10:16	23351.000000	2335.100000	49499.322719	20.000000
C:\Users\cware\Desktop\Steller20November\TagTesting20Nov2013\M4.DSG	11-1-2013	15:10:16	23352.000000	2335.200000	49510.697877	20.000000
C:\Users\cware\Desktop\Steller20November\TagTesting20Nov2013\M4.DSG	11-1-2013	15:10:16	23353.000000	2335.300000	49520.653868	20.000000
C:\Users\cware\Desktop\Steller20November\TagTesting20Nov2013\M4.DSG	11-1-2013	15:10:16	23354.000000	2335.400000	49540.566181	20.000000
C:\Users\cware\Desktop\Steller20November\TagTesting20Nov2013\M4.DSG	11-1-2013	15:10:16	23355.000000	2335.500000	49560.155375	20.000000
C:\Users\cware\Desktop\Steller20November\TagTesting20Nov2013\M4.DSG	11-1-2013	15:10:16	23356.000000	2335.600000	49570.509639	20.000000
C:\Users\cware\Desktop\Steller20November\TagTesting20Nov2013\M4.DSG	11-1-2013	15:10:16	23357.000000	2335.700000	49576.881517	20.000000
C:\Users\cware\Desktop\Steller20November\TagTesting20Nov2013\M4.DSG	11-1-2013	15:10:16	23358.000000	2335.800000	49595.275228	20.000000
C:\Users\cware\Desktop\Steller20November\TagTesting20Nov2013\M4.DSG	11-1-2013	15:10:16	23359.000000	2335.900000	49602.443875	20.000000
C:\Users\cware\Desktop\Steller20November\TagTesting20Nov2013\M4.DSG	11-1-2013	15:10:16	23360.000000	2336.000000	49615.785032	20.000000
C:\Users\cware\Desktop\Steller20November\TagTesting20Nov2013\M4.DSG	11-1-2013	15:10:16	23361.000000	2336.100000	49626.935927	20.000000
C:\Users\cware\Desktop\Steller20November\TagTesting20Nov2013\M4.DSG	11-1-2013	15:10:16	23362.000000	2336.200000	49633.755756	20.000000
C:\Users\cware\Desktop\Steller20November\TagTesting20Nov2013\M4.DSG	11-1-2013	15:10:16	23363.000000	2336.300000	49646.200848	20.000000
C:\Users\cware\Desktop\Steller20November\TagTesting20Nov2013\M4.DSG	11-1-2013	15:10:16	23364.000000	2336.400000	49654.538925	20.000000
C:\Users\cware\Desktop\Steller20November\TagTesting20Nov2013\M4.DSG	11-1-2013	15:10:16	23365.000000	2336.500000	49658.272257	20.000000
C:\Users\cware\Desktop\Steller20November\TagTesting20Nov2013\M4.DSG	11-1-2013	15:10:16	23366.000000	2336.600000	49666.087557	20.000000
C:\Users\cware\Desktop\Steller20November\TagTesting20Nov2013\M4.DSG	11-1-2013	15:10:16	23367.000000	2336.700000	49670.343544	20.000000
C:\Users\cware\Desktop\Steller20November\TagTesting20Nov2013\M4.DSG	11-1-2013	15:10:16	23368.000000	2336.800000	49675.620120	20.000000
C:\Users\cware\Desktop\Steller20November\TagTesting20Nov2013\M4.DSG	11-1-2013	15:10:16	23369.000000	2336.900000	49680.971290	20.000000
C:\Users\cware\Desktop\Steller20November\TagTesting20Nov2013\M4.DSG	11-1-2013	15:10:16	23370.000000	2337.000000	49689.234637	20.000000
C:\Users\cware\Desktop\Steller20November\TagTesting20Nov2013\M4.DSG	11-1-2013	15:10:16	23371.000000	2337.100000	49696.004657	20.000000
C:\Users\cware\Desktop\Steller20November\TagTesting20Nov2013\M4.DSG	11-1-2013	15:10:16	23372.000000	2337.200000	49698.219535	20.000000
C:\Users\cware\Desktop\Steller20November\TagTesting20Nov2013\M4.DSG	11-1-2013	15:10:16	23373.000000	2337.300000	49701.131433	20.000000
C:\Users\cware\Desktop\Steller20November\TagTesting20Nov2013\M4.DSG	11-1-2013	15:10:16	23374.000000	2337.400000	49709.245729	20.000000
C:\Users\cware\Desktop\Steller20November\TagTesting20Nov2013\M4.DSG	11-1-2013	15:10:16	23375.000000	2337.500000	49709.842482	20.000000
C:\Users\cware\Desktop\Steller20November\TagTesting20Nov2013\M4.DSG	11-1-2013	15:10:16	23376.000000	2337.600000	49714.596293	20.000000
C:\Users\cware\Desktop\Steller20November\TagTesting20Nov2013\M4.DSG	11-1-2013	15:10:16	23377.000000	2337.700000	49719.499764	20.000000
C:\Users\cware\Desktop\Steller20November\TagTesting20Nov2013\M4.DSG	11-1-2013	15:10:16	23378.000000	2337.800000	49719.324999	20.000000
C:\Users\cware\Desktop\Steller20November\TagTesting20Nov2013\M4.DSG	11-1-2013	15:10:16	23379.000000	2337.900000	49722.610162	20.000000
C:\Users\cware\Desktop\Steller20November\TagTesting20Nov2013\M4.DSG	11-1-2013	15:10:16	23380.000000	2338.000000	49727.463502	20.000000
C:\Users\cware\Desktop\Steller20November\TagTesting20Nov2013\M4.DSG	11-1-2013	15:10:16	23381.000000	2338.100000	49731.719427	20.000000
C:\Users\cware\Desktop\Steller20November\TagTesting20Nov2013\M4.DSG	11-1-2013	15:10:16	23382.000000	2338.200000	49734.058821	20.000000
C:\Users\cware\Desktop\Steller20November\TagTesting20Nov2013\M4.DSG	11-1-2013	15:10:16	23383.000000	2338.300000	49735.178809	20.000000
C:\Users\cware\Desktop\Steller20November\TagTesting20Nov2013\M4.DSG	11-1-2013	15:10:16	23384.000000	2338.400000	49740.554481	20.000000
C:\Users\cware\Desktop\Steller20November\TagTesting20Nov2013\M4.DSG	11-1-2013	15:10:16	23385.000000	2338.500000	49741.525222	20.000000
C:\Users\cware\Desktop\Steller20November\TagTesting20Nov2013\M4.DSG	11-1-2013	15:10:16	23386.000000	2338.600000	49742.993064	20.000000
C:\Users\cware\Desktop\Steller20November\TagTesting20Nov2013\M4.DSG	11-1-2013	15:10:16	23387.000000	2338.700000	49747.025240	20.000000
C:\Users\cware\Desktop\Steller20November\TagTesting20Nov2013\M4.DSG	11-1-2013	15:10:16	23388.000000	2338.800000	49745.780287	20.000000
C:\Users\cware\Desktop\Steller20November\TagTesting20Nov2013\M4.DSG	11-1-2013	15:10:16	23389.000000	2338.900000	49750.110824	20.000000
C:\Users\cware\Desktop\Steller20November\TagTesting20Nov2013\M4.DSG	11-1-2013	15:10:16	23390.000000	2339.000000	49751.479555	20.000000
C:\Users\cware\Desktop\Steller20November\TagTesting20Nov2013\M4.DSG	11-1-2013	15:10:16	23391.000000	2339.100000	49755.835031	20.000000
C:\Users\cware\Desktop\Steller20November\TagTesting20Nov2013\M4.DSG	11-1-2013	15:10:16	23392.000000	2339.200000	49751.030596	20.000000
C:\Users\cware\Desktop\Steller20November\TagTesting20Nov2013\M4.DSG	11-1-2013	15:10:16	23393.000000	2339.300000	49750.955627	20.000000
C:\Users\cware\Desktop\Steller20November\TagTesting20Nov2013\M4.DSG	11-1-2013	15:10:16	23394.000000	2339.400000	49751.453063	20.000000
C:\Users\cware\Desktop\Steller20November\TagTesting20Nov2013\M4.DSG	11-1-2013	15:10:16	23395.000000	2339.500000	49748.690181	20.000000
C:\Users\cware\Desktop\Steller20November\TagTesting20Nov2013\M4.DSG	11-1-2013	15:10:16	23396.000000	2339.600000	49741.496139	20.000000
C:\Users\cware\Desktop\Steller20November\TagTesting20Nov2013\M4.DSG	11-1-2013	15:10:16	23397.000000	2339.700000	49734.376922	20.000000
C:\Users\cware\Desktop\Steller20November\TagTesting20Nov2013\M4.DSG	11-1-2013	15:10:16	23398.000000	2339.800000	49717.276645	20.000000
C:\Users\cware\Desktop\Steller20November\TagTesting20Nov2013\M4.DSG	11-1-2013	15:10:16	23399.000000	2339.900000	49702.839547	20.000000
C:\Users\cware\Desktop\Steller20November\TagTesting20Nov2013\M4.DSG	11-1-2013	15:10:16	23400.000000	2340.000000	49695.770135	20.000000
C:\Users\cware\Desktop\Steller20November\TagTesting20Nov2013\M4.DSG	11-1-2013	15:10:16	23401.000000	2340.100000	49672.695738	20.000000
C:\Users\cware\Desktop\Steller20November\TagTesting20Nov2013\M4.DSG	11-1-2013	15:10:16	23402.000000	2340.200000	49663.037790	20.000000
C:\Users\cware\Desktop\Steller20November\TagTesting20Nov2013\M4.DSG	11-1-2013	15:10:16	23403.000000	2340.300000	49648.053242	20.000000
C:\Users\cware\Desktop\Steller20November\TagTesting20Nov2013\M4.DSG	11-1-2013	15:10:16	23404.000000	2340.400000	49636.129959	20.000000
C:\Users\cware\Desktop\Steller20November\TagTesting20Nov2013\M4.DSG	11-1-2013	15:10:16	23405.000000	2340.500000	49624.456000	20.000000
C:\Users\cware\Desktop\Steller20November\TagTesting20Nov2013\M4.DSG	11-1-2013	15:10:16	23406.000000	2340.600000	49610.417242	20.000000
C:\Users\cware\Desktop\Steller20November\TagTesting20Nov2013\M4.DSG	11-1-2013	15:10:16	23407.000000	2340.700000	49600.535071	20.000000
C:\Users\cware\Desktop\Steller20November\TagTesting20Nov2013\M4.DSG	11-1-2013	15:10:16	23408.000000	2340.800000	49587.392438	20.000000
C:\Users\cware\Desktop\Steller20November\TagTesting20Nov2013\M4.DSG	11-1-2013	15:10:16	23409.000000	2340.900000	49575.494364	20.000000
C:\Users\cware\Desktop\Steller20November\TagTesting20Nov2013\M4.DSG	11-1-2013	15:10:16	23410.000000	2341.000000	49564.467420	20.000000
C:\Users\cware\Desktop\Steller20November\TagTesting20Nov2013\M4.DSG	11-1-2013	15:10:16	23411.000000	2341.100000	49553.913287	20.000000
C:\Users\cware\Desktop\Steller20November\TagTesting20Nov2013\M4.DSG	11-1-2013	15:10:16	23412.000000	2341.200000	49545.425245	20.000000
C:\Users\cware\Desktop\Steller20November\TagTesting20Nov2013\M4.DSG	11-1-2013	15:10:16	23413.000000	2341.300000	49539.301928	20.000000
C:\Users\cware\Desktop\Steller20November\TagTesting20Nov2013\M4.DSG	11-1-2013	15:10:16	23414.000000	2341.400000	49531.983616	20.000000
C:\Users\cware\Desktop\Steller20November\TagTesting20Nov2013\M4.DSG	11-1-2013	15:10:16	23415.000000	2341.500000	49523.271706	20.000000
C:\Users\cware\Desktop\Steller20November\TagTesting20Nov2013\M4.DSG	11-1-2013	15:10:16	23416.000000	2341.600000	49518.093952	20.000000
C:\Users\cware\Desktop\Steller20November\TagTesting20Nov2013\M4.DSG	11-1-2013	15:10:16	23417.000000	2341.700000	49512.394065	20.000000
C:\Users\cware\Desktop\Steller20November\TagTesting20Nov2013\M4.DSG	11-1-2013	15:10:16	23418.000000	2341.800000	49506.071659	20.000000
C:\Users\cware\Desktop\Steller20November\TagTesting20Nov2013\M4.DSG	11-1-2013	15:10:16	23419.000000	2341.900000	49500.670034	20.000000
C:\Users\cware\Desktop\Steller20November\TagTesting20Nov2013\M4.DSG	11-1-2013	15:10:16	23420.000000	2342.000000	49495.766017	20.000000
C:\Users\cware\Desktop\Steller20November\TagTesting20Nov2013\M4.DSG	11-1-2013	15:10:16	23421.000000	2342.100000	49494.445673	20.000000
C:\Users\cware\Desktop\Steller20November\TagTesting20Nov2013\M4.DSG	11-1-2013	15:10:16	23422.000000	2342.200000	49497.432465	20.000000
C:\Users\cware\Desktop\Steller20November\TagTesting20Nov2013\M4.DSG	11-1-2013	15:10:16	23423.000000	2342.300000	49498.976485	20.000000
C:\Users\cware\Desktop\Steller20November\TagTesting20Nov2013\M4.DSG	11-1-2013	15:10:16	23424.000000	2342.400000	49497.234127	20.000000
C:\Users\cware\Desktop\Steller20November\TagTesting20Nov2013\M4.DSG	11-1-2013	15:10:16	23425.000000	2342.500000	49501.988585	20.000000
C:\Users\cware\Desktop\Steller20November\TagTesting20Nov2013\M4.DSG	11-1-2013	15:10:16	23426.000000	2342.600000	49505.697291	20.000000
C:\Users\cware\Desktop\Steller20November\TagTesting20Nov2013\M4.DSG	11-1-2013	15:10:16	23427.000000	2342.700000	49509.430770	20.000000
C:\Users\cware\Desktop\Steller20November\TagTesting20Nov2013\M4.DSG	11-1-2013	15:10:16	23428.000000	2342.800000	49513.861298	20.000000
C:\Users\cware\Desktop\Steller20November\TagTesting20Nov2013\M4.DSG	11-1-2013	15:10:16	23429.000000	2342.900000	49510.650521	20.000000
C:\Users\cware\Desktop\Steller20November\TagTesting20Nov2013\M4.DSG	11-1-2013	15:10:16	23430.000000	2343.000000	49508.011817	20.000000
C:\Users\cware\Desktop\Steller20November\TagTesting20Nov2013\M4.DSG	11-1-2013	15:10:16	23431.000000	2343.100000	49510.974117	20.000000
C:\Users\cware\Desktop\Steller20November\TagTesting20Nov2013\M4.DSG	11-1-2013	15:10:16	23432.000000	2343.200000	49511.347413	20.000000
C:\Users\cware\Desktop\Steller20November\TagTesting20Nov2013\M4.DSG	11-1-2013	15:10:16	23433.000000	2343.300000	49509.779166	20.000000
C:\Users\cware\Desktop\Steller20November\TagTesting20Nov2013\M4.DSG	11-1-2013	15:10:16	23434.000000	2343.400000	49505.547662	20.000000
C:\Users\cware\Desktop\Steller20November\TagTesting20Nov2013\M4.DSG	11-1-2013	15:10:16	23435.000000	2343.500000	49502.909323	20.000000
C:\Users\cware\Desktop\Steller20November\TagTesting20Nov2013\M4.DSG	11-1-2013	15:10:16	23436.000000	2343.600000	49502.610353	20.000000
C:\Users\cware\Desktop\Steller20November\TagTesting20Nov2013\M4.DSG	11-1-2013	15:10:16	23437.000000	2343.700000	49502.884375	20.000000
C:\Users\cware\Desktop\Steller20November\TagTesting20Nov2013\M4.DSG	11-1-2013	15:10:16	23438.000000	2343.800000	49495.541225	20.000000
C:\Users\cware\Desktop\Steller20November\TagTesting20Nov2013\M4.DSG	11-1-2013	15:10:16	23439.000000	2343.900000	49498.926252	20.000000
C:\Users\cware\Desktop\Steller20November\TagTesting20Nov2013\M4.DSG	11-1-2013	15:10:16	23440.000000	2344.000000	49497.233384	20.000000
C:\Users\cware\Desktop\Steller20November\TagTesting20Nov2013\M4.DSG	11-1-2013	15:10:16	23441.000000	2344.100000	49497.207933	20.000000
C:\Users\cware\Desktop\Steller20November\TagTesting20Nov2013\M4.DSG	11-1-2013	15:10:16	23442.000000	2344.200000	49496.610892	20.000000
C:\Users\cware\Desktop\Steller20November\TagTesting20Nov2013\M4.DSG	11-1-2013	15:10:16	23443.000000	2344.300000	49496.859802	20.000000
C:\Users\cware\Desktop\Steller20November\TagTesting20Nov2013\M4.DSG	11-1-2013	15:10:16	23444.000000	2344.400000	49499.423647	20.000000
C:\Users\cware\Desktop\Steller20November\TagTesting20Nov2013\M4.DSG	11-1-2013	15:10:16	23445.000000	2344.500000	49495.963795	20.000000
C:\Users\cware\Desktop\Steller20November\TagTesting20Nov2013\M4.DSG	11-1-2013	15:10:16	23446.000000	2344.600000	49497.557627	20.000000
C:\Users\cware\Desktop\Steller20November\TagTesting20Nov2013\M4.DSG	11-1-2013	15:10:16	23447.000000	2344.700000	49500.096338	20.000000
C:\Users\cware\Desktop\Steller20November\TagTesting20Nov2013\M4.DSG	11-1-2013	15:10:16	23448.000000	2344.800000	49501.241299	20.000000
C:\Users\cware\Desktop\Steller20November\TagTesting20Nov2013\M4.DSG	11-1-2013	15:10:16	23449.000000	2344.900000	49503.033769	20.000000
C:\Users\cware\Desktop\Steller20November\TagTesting20Nov2013\M4.DSG	11-1-2013	15:10:16	23450.000000	2345.000000	49504.402719	20.000000
C:\Users\cware\Desktop\Steller20November\TagTesting20Nov2013\M4.DSG	11-1-2013	15:10:16	23451.000000	2345.100000	49505.024877	20.000000
C:\Users\cware\Desktop\Steller20November\TagTesting20Nov2013\M4.DSG	11-1-2013	15:10:16	23452.000000	2345.200000	49501.241859	20.000000
C:\Users\cware\Desktop\Steller20November\TagTesting20Nov2013\M4.DSG	11-1-2013	15:10:16	23453.000000	2345.300000	49502.884692	20.000000
C:\Users\cware\Desktop\Steller20November\TagTesting20Nov2013\M4.DSG	11-1-2013	15:10:16	23454.000000	2345.400000	49502.362154	20.000000
C:\Users\cware\Desktop\Steller20November\TagTesting20Nov2013\M4.DSG	11-1-2013	15:10:16	23455.000000	2345.500000	49499.424858	20.000000
C:\Users\cware\Desktop\Steller20November\TagTesting20Nov2013\M4.DSG	11-1-2013	15:10:16	23456.000000	2345.600000	49503.407451	20.000000
C:\Users\cware\Desktop\Steller20November\TagTesting20Nov2013\M4.DSG	11-1-2013	15:10:16	23457.000000	2345.700000	49503.905571	20.000000
C:\Users\cware\Desktop\Steller20November\TagTesting20Nov2013\M4.DSG	11-1-2013	15:10:16	23458.000000	2345.800000	49500.196596	20.000000
C:\Users\cware\Desktop\Steller20November\TagTesting20Nov2013\M4.DSG	11-1-2013	15:10:16	23459.000000	2345.900000	49498.056056	20.000000
C:\Users\cware\Desktop\Steller20November\TagTesting20Nov2013\M4.DSG	11-1-2013	15:10:16	23460.000000	2346.000000	49501.715057	20.000000
C:\Users\cware\Desktop\Steller20November\TagTesting20Nov2013\M4.DSG	11-1-2013	15:10:16	23461.000000	2346.100000	49502.636194	20.000000
C:\Users\cware\Desktop\Steller20November\TagTesting20Nov2013\M4.DSG	11-1-2013	15:10:16	23462.000000	2346.200000	49499.848300	20.000000
C:\Users\cware\Desktop\Steller20November\TagTesting20Nov2013\M4.DSG	11-1-2013	15:10:16	23463.000000	2346.300000	49501.441269	20.000000
C:\Users\cware\Desktop\Steller20November\TagTesting20Nov2013\M4.DSG	11-1-2013	15:10:16	23464.000000	2346.400000	49501.665314	20.000000
C:\Users\cware\Desktop\Steller20November\TagTesting20Nov2013\M4.DSG	11-1-2013	15:10:16	23465.000000	2346.500000	49503.158932	20.000000
C:\Users\cware\Desktop\Steller20November\TagTesting20Nov2013\M4.DSG	11-1-2013	15:10:16	23466.000000	2346.600000	49505.548357	20.000000
C:\Users\cware\Desktop\Steller20November\TagTesting20Nov2013\M4.DSG	11-1-2013	15:10:16	23467.000000	2346.700000	49506.868067	20.000000
C:\Users\cware\Desktop\Steller20November\TagTesting20Nov2013\M4.DSG	11-1-2013	15:10:16	23468.000000	2346.800000	49510.078944	20.000000
C:\Users\cware\Desktop\Steller20November\TagTesting20Nov2013\M4.DSG	11-1-2013	15:10:16	23469.000000	2346.900000	49509.381765	20.000000
C:\Users\cware\Desktop\Steller20November\TagTesting20Nov2013\M4.DSG	11-1-2013	15:10:16	23470.000000	2347.000000	49509.854860	20.000000
C:\Users\cware\Desktop\Steller20November\TagTesting20Nov2013\M4.DSG	11-1-2013	15:10:16	23471.000000	2347.100000	49508.585326	20.000000
C:\Users\cware\Desktop\Steller20November\TagTesting20Nov2013\M4.DSG	11-1-2013	15:10:16	23472.000000	2347.200000	49508.958787	20.000000
C:\Users\cware\Desktop\Steller20November\TagTesting20Nov2013\M4.DSG	11-1-2013	15:10:16	23473.000000	2347.300000	49505.449149	20.000000
C:\Users\cware\Desktop\Steller20November\TagTesting20Nov2013\M4.DSG	11-1-2013	15:10:16	23474.000000	2347.400000	49508.660130	20.000000
C:\Users\cware\Desktop\Steller20November\TagTesting20Nov2013\M4.DSG	11-1-2013	15:10:16	23475.000000	2347.500000	49505.349511	20.000000
C:\Users\cware\Desktop\Steller20November\TagTesting20Nov2013\M4.DSG	11-1-2013	15:10:16	23476.000000	2347.600000	49505.723128	20.000000
C:\Users\cware\Desktop\Steller20November\TagTesting20Nov2013\M4.DSG	11-1-2013	15:10:16	23477.000000	2347.700000	49507.614650	20.000000
C:\Users\cware\Desktop\Steller20November\TagTesting20Nov2013\M4.DSG	11-1-2013	15:10:16	23478.000000	2347.800000	49506.121089	20.000000
C:\Users\cware\Desktop\Steller20November\TagTesting20Nov2013\M4.DSG	11-1-2013	15:10:16	23479.000000	2347.900000	49507.166534	20.000000
C:\Users\cware\Desktop\Steller20November\TagTesting20Nov2013\M4.DSG	11-1-2013	15:10:16	23480.000000	2348.000000	49503.432546	20.000000
C:\Users\cware\Desktop\Steller20November\TagTesting20Nov2013\M4.DSG	11-1-2013	15:10:16	23481.000000	2348.100000	49506.245423	20.000000
C:\Users\cware\Desktop\Steller20November\TagTesting20Nov2013\M4.DSG	11-1-2013	15:10:16	23482.000000	2348.200000	49505.598261	20.000000
C:\Users\cware\Desktop\Steller20November\TagTesting20Nov2013\M4.DSG	11-1-2013	15:10:16	23483.000000	2348.300000	49499.798831	20.000000
C:\Users\cware\Desktop\Steller20November\TagTesting20Nov2013\M4.DSG	11-1-2013	15:10:16	23484.000000	2348.400000	49505.996560	20.000000
C:\Users\cware\Desktop\Steller20November\TagTesting20Nov2013\M4.DSG	11-1-2013	15:10:16	23485.000000	2348.500000	49509.357122	20.000000
C:\Users\cware\Desktop\Steller20November\TagTesting20Nov2013\M4.DSG	11-1-2013	15:10:16	23486.000000	2348.600000	49508.062537	20.000000
C:\Users\cware\Desktop\Steller20November\TagTesting20Nov2013\M4.DSG	11-1-2013	15:10:16	23487.000000	2348.700000	49508.460884	20.000000
C:\Users\cware\Desktop\Steller20November\TagTesting20Nov2013\M4.DSG	11-1-2013	15:10:16	23488.000000	2348.800000	49511.024525	20.000000
C:\Users\cware\Desktop\Steller20November\TagTesting20Nov2013\M4.DSG	11-1-2013	15:10:16	23489.000000	2348.900000	49515.579525	20.000000
C:\Users\cware\Desktop\Steller20November\TagTesting20Nov2013\M4.DSG	11-1-2013	15:10:16	23490.000000	2349.000000	49515.255786	20.000000
C:\Users\cware\Desktop\Steller20November\TagTesting20Nov2013\M4.DSG	11-1-2013	15:10:16	23491.000000	2349.100000	49515.430127	20.000000
C:\Users\cware\Desktop\Steller20November\TagTesting20Nov2013\M4.DSG	11-1-2013	15:10:16	23492.000000	2349.200000	49517.894325	20.000000
C:\Users\cware\Desktop\Steller20November\TagTesting20Nov2013\M4.DSG	11-1-2013	15:10:16	23493.000000	2349.300000	49533.301806	20.000000
C:\Users\cware\Desktop\Steller20November\TagTesting20Nov2013\M4.DSG	11-1-2013	15:10:16	23494.000000	2349.400000	49551.024169	20.000000
C:\Users\cware\Desktop\Steller20November\TagTesting20Nov2013\M4.DSG	11-1-2013	15:10:16	23495.000000	2349.500000	49555.828093	20.000000
C:\Users\cware\Desktop\Steller20November\TagTesting20Nov2013\M4.DSG	11-1-2013	15:10:16	23496.000000	2349.600000	49572.480059	20.000000
C:\Users\cware\Desktop\Steller20November\TagTesting20Nov2013\M4.DSG	11-1-2013	15:10:16	23497.000000	2349.700000	49581.192073	20.000000
C:\Users\cware\Desktop\Steller20November\TagTesting20Nov2013\M4.DSG	11-1-2013	15:10:16	23498.000000	2349.800000	49593.089742	20.000000
C:\Users\cware\Desktop\Steller20November\TagTesting20Nov2013\M4.DSG	11-1-2013	15:10:16	23499.000000	2349.900000	49605.037653	20.000000
C:\Users\cware\Desktop\Steller20November\TagTesting20Nov2013\M4.DSG	11-1-2013	15:10:16	23500.000000	2350.000000	49613.525291	20.000000
C:\Users\cware\Desktop\Steller20November\TagTesting20Nov2013\M4.DSG	11-1-2013	15:10:16	23501.000000	2350.100000	49620.743552	20.000000
C:\Users\cware\Desktop\Steller20November\TagTesting20Nov2013\M4.DSG	11-1-2013	15:10:16	23502.000000	2350.200000	49626.692476	20.000000
C:\Users\cware\Desktop\Steller20November\TagTesting20Nov2013\M4.DSG	11-1-2013	15:10:16	23503.000000	2350.300000	49638.341404	20.000000
C:\Users\cware\Desktop\Steller20November\TagTesting20Nov2013\M4.DSG	11-1-2013	15:10:16	23504.000000	2350.400000	49644.987337	20.000000
C:\Users\cware\Desktop\Steller20November\TagTesting20Nov2013\M4.DSG	11-1-2013	15:10:16	23505.000000	2350.500000	49652.130772	20.000000
C:\Users\cware\Desktop\Steller20November\TagTesting20Nov2013\M4.DSG	11-1-2013	15:10:16	23506.000000	2350.600000	49658.129312	20.000000
C:\Users\cware\Desktop\Steller20November\TagTesting20Nov2013\M4.DSG	11-1-2013	15:10:16	23507.000000	2350.700000	49664.053423	20.000000
C:\Users\cware\Desktop\Steller20November\TagTesting20Nov2013\M4.DSG	11-1-2013	15:10:16	23508.000000	2350.800000	49668.409425	20.000000
C:\Users\cware\Desktop\Steller20November\TagTesting20Nov2013\M4.DSG	11-1-2013	15:10:16	23509.000000	2350.900000	49677.369779	20.000000
C:\Users\cware\Desktop\Steller20November\TagTesting20Nov2013\M4.DSG	11-1-2013	15:10:16	23510.000000	2351.000000	49685.558972	20.000000
[truncated: 3,381 more rows]
