# Supplementary material for: Averaged Propulsive Body Acceleration (APBA) Can Be Calculated from Biologging Tags That Incorporate Gyroscopes and Accelerometers to Estimate Swimming Speed, Hydrodynamic Drag and Energy Expenditure for Steller Sea Lions
Source: PLoS One. 2016 Jun 10;11(6):e0157326. doi: 10.1371/journal.pone.0157326 (PMC4902303; doi:10.1371/journal.pone.0157326)
Supplement: S3 Data — Same components as S2. (ZIP) [file pone.0157326.s003.zip › HazyNov_20/My5_INER_20_11_13.csv]

FileName	FileDate	FileTime	Sample	Time from Start (s)	AccelIntX	AccelIntY	AccelIntZ	MagX	MagY	MagZ	GyroX	GyroY	GyroZ
C:\Users\cware\Desktop\Steller20November\TagTesting20Nov2013\M5.DSG	11-1-2013	15:10:16	107541.000000	2150.820000	0.796875	-0.062500	-0.578125	-0.185321	0.359633	0.410092	-26.672363	-3.219604	-17.486572
C:\Users\cware\Desktop\Steller20November\TagTesting20Nov2013\M5.DSG	11-1-2013	15:10:16	107542.000000	2150.840000	0.808594	-0.058594	-0.601563	-0.183486	0.357798	0.411009	-35.614014	-7.110596	-12.344360
C:\Users\cware\Desktop\Steller20November\TagTesting20Nov2013\M5.DSG	11-1-2013	15:10:16	107543.000000	2150.860000	0.785156	-0.066406	-0.589844	-0.181651	0.352294	0.415596	-38.177490	-7.446289	-8.392334
C:\Users\cware\Desktop\Steller20November\TagTesting20Nov2013\M5.DSG	11-1-2013	15:10:16	107544.000000	2150.880000	0.757813	-0.082031	-0.589844	-0.181651	0.346789	0.419266	-34.301758	-8.560181	-4.714966
C:\Users\cware\Desktop\Steller20November\TagTesting20Nov2013\M5.DSG	11-1-2013	15:10:16	107545.000000	2150.900000	0.769531	-0.042969	-0.593750	-0.181651	0.342202	0.422018	-38.833618	-9.185791	-1.296997
C:\Users\cware\Desktop\Steller20November\TagTesting20Nov2013\M5.DSG	11-1-2013	15:10:16	107546.000000	2150.920000	0.785156	-0.011719	-0.585938	-0.180734	0.339450	0.424771	-41.961670	-14.739990	1.770020
C:\Users\cware\Desktop\Steller20November\TagTesting20Nov2013\M5.DSG	11-1-2013	15:10:16	107547.000000	2150.940000	0.785156	-0.011719	-0.585938	-0.179817	0.329358	0.430275	-39.260864	-18.341064	5.020142
C:\Users\cware\Desktop\Steller20November\TagTesting20Nov2013\M5.DSG	11-1-2013	15:10:16	107548.000000	2150.960000	0.789063	0.015625	-0.574219	-0.177982	0.323853	0.434862	-35.446167	-19.836426	5.264282
C:\Users\cware\Desktop\Steller20November\TagTesting20Nov2013\M5.DSG	11-1-2013	15:10:16	107549.000000	2150.980000	0.820313	0.019531	-0.613281	-0.176147	0.323853	0.435780	-28.366089	-32.043457	2.410889
C:\Users\cware\Desktop\Steller20November\TagTesting20Nov2013\M5.DSG	11-1-2013	15:10:16	107550.000000	2151.000000	0.875000	-0.003906	-0.609375	-0.171560	0.319266	0.444037	-20.858765	-43.411255	-1.052856
C:\Users\cware\Desktop\Steller20November\TagTesting20Nov2013\M5.DSG	11-1-2013	15:10:16	107551.000000	2151.020000	0.875000	-0.078125	-0.726563	-0.168807	0.317431	0.447706	-17.364502	-54.672241	-3.219604
C:\Users\cware\Desktop\Steller20November\TagTesting20Nov2013\M5.DSG	11-1-2013	15:10:16	107552.000000	2151.040000	0.804688	-0.144531	-0.808594	-0.159633	0.315596	0.458716	-17.532349	-49.652100	-0.732422
C:\Users\cware\Desktop\Steller20November\TagTesting20Nov2013\M5.DSG	11-1-2013	15:10:16	107553.000000	2151.060000	0.734375	-0.191406	-0.785156	-0.155046	0.312844	0.461468	-13.015747	-40.817261	2.410889
C:\Users\cware\Desktop\Steller20November\TagTesting20Nov2013\M5.DSG	11-1-2013	15:10:16	107554.000000	2151.080000	0.769531	-0.230469	-0.882813	-0.148624	0.311009	0.468807	-10.147095	-41.946411	3.707886
C:\Users\cware\Desktop\Steller20November\TagTesting20Nov2013\M5.DSG	11-1-2013	15:10:16	107555.000000	2151.100000	0.734375	-0.218750	-0.976563	-0.145872	0.309174	0.471560	-22.109985	-25.054932	8.682251
C:\Users\cware\Desktop\Steller20November\TagTesting20Nov2013\M5.DSG	11-1-2013	15:10:16	107556.000000	2151.120000	0.652344	-0.171875	-1.000000	-0.144037	0.304587	0.474312	-11.383057	2.517700	14.297485
C:\Users\cware\Desktop\Steller20November\TagTesting20Nov2013\M5.DSG	11-1-2013	15:10:16	107557.000000	2151.140000	0.710938	-0.113281	-0.957031	-0.146789	0.301835	0.474312	-10.696411	12.771606	14.221191
C:\Users\cware\Desktop\Steller20November\TagTesting20Nov2013\M5.DSG	11-1-2013	15:10:16	107558.000000	2151.160000	0.832031	-0.054688	-0.785156	-0.150459	0.298165	0.471560	-14.923096	12.207031	16.479492
C:\Users\cware\Desktop\Steller20November\TagTesting20Nov2013\M5.DSG	11-1-2013	15:10:16	107559.000000	2151.180000	0.890625	0.050781	-0.609375	-0.153211	0.294495	0.470642	-25.375366	0.015259	22.018433
C:\Users\cware\Desktop\Steller20November\TagTesting20Nov2013\M5.DSG	11-1-2013	15:10:16	107560.000000	2151.200000	1.007813	0.101563	-0.558594	-0.150459	0.283486	0.473394	-40.756226	-31.494141	27.511597
C:\Users\cware\Desktop\Steller20November\TagTesting20Nov2013\M5.DSG	11-1-2013	15:10:16	107561.000000	2151.220000	0.957031	0.207031	-0.546875	-0.148624	0.277982	0.478899	-24.566650	-55.130005	29.830933
C:\Users\cware\Desktop\Steller20November\TagTesting20Nov2013\M5.DSG	11-1-2013	15:10:16	107562.000000	2151.240000	0.886719	0.164063	-0.613281	-0.144037	0.267890	0.482569	-17.364502	-60.638428	42.236328
C:\Users\cware\Desktop\Steller20November\TagTesting20Nov2013\M5.DSG	11-1-2013	15:10:16	107563.000000	2151.260000	0.656250	0.085938	-0.875000	-0.136697	0.262385	0.491743	-8.895874	-30.914307	62.286377
C:\Users\cware\Desktop\Steller20November\TagTesting20Nov2013\M5.DSG	11-1-2013	15:10:16	107564.000000	2151.280000	0.550781	0.101563	-0.957031	-0.134862	0.255963	0.495413	6.179810	-17.730713	78.536987
C:\Users\cware\Desktop\Steller20November\TagTesting20Nov2013\M5.DSG	11-1-2013	15:10:16	107565.000000	2151.300000	0.511719	0.167969	-1.167969	-0.137615	0.242202	0.495413	8.666992	27.740479	96.481323
C:\Users\cware\Desktop\Steller20November\TagTesting20Nov2013\M5.DSG	11-1-2013	15:10:16	107566.000000	2151.320000	0.386719	0.261719	-1.066406	-0.142202	0.234862	0.493578	-4.943848	11.703491	100.845337
C:\Users\cware\Desktop\Steller20November\TagTesting20Nov2013\M5.DSG	11-1-2013	15:10:16	107567.000000	2151.340000	0.835938	0.261719	-0.847656	-0.144954	0.215596	0.490826	6.332397	-34.301758	86.517334
C:\Users\cware\Desktop\Steller20November\TagTesting20Nov2013\M5.DSG	11-1-2013	15:10:16	107568.000000	2151.360000	0.835938	0.261719	-0.847656	-0.142202	0.209174	0.494495	21.957397	-37.246704	65.124512
C:\Users\cware\Desktop\Steller20November\TagTesting20Nov2013\M5.DSG	11-1-2013	15:10:16	107569.000000	2151.380000	1.113281	0.328125	-0.808594	-0.136697	0.202752	0.498165	16.006470	-30.960083	61.691284
C:\Users\cware\Desktop\Steller20November\TagTesting20Nov2013\M5.DSG	11-1-2013	15:10:16	107570.000000	2151.400000	1.148438	0.359375	-0.566406	-0.135780	0.198165	0.500917	17.898560	-39.367676	69.152832
C:\Users\cware\Desktop\Steller20November\TagTesting20Nov2013\M5.DSG	11-1-2013	15:10:16	107571.000000	2151.420000	1.031250	0.167969	-0.492188	-0.126606	0.189908	0.507339	13.702393	-64.620972	78.781128
C:\Users\cware\Desktop\Steller20November\TagTesting20Nov2013\M5.DSG	11-1-2013	15:10:16	107572.000000	2151.440000	1.003906	-0.035156	-0.812500	-0.122018	0.185321	0.512844	17.089844	-99.136353	83.450317
C:\Users\cware\Desktop\Steller20November\TagTesting20Nov2013\M5.DSG	11-1-2013	15:10:16	107573.000000	2151.460000	0.839844	-0.035156	-1.171875	-0.101835	0.177982	0.527523	12.542725	-104.476929	77.590942
C:\Users\cware\Desktop\Steller20November\TagTesting20Nov2013\M5.DSG	11-1-2013	15:10:16	107574.000000	2151.480000	0.648438	0.015625	-1.261719	-0.091743	0.173394	0.534862	-4.455566	-66.696167	64.437866
C:\Users\cware\Desktop\Steller20November\TagTesting20Nov2013\M5.DSG	11-1-2013	15:10:16	107575.000000	2151.500000	0.566406	0.023438	-1.242188	-0.082569	0.161468	0.540367	-26.031494	-21.026611	62.896729
C:\Users\cware\Desktop\Steller20November\TagTesting20Nov2013\M5.DSG	11-1-2013	15:10:16	107576.000000	2151.520000	0.613281	0.019531	-1.210938	-0.080734	0.153211	0.541284	-36.361694	3.234863	72.525024
C:\Users\cware\Desktop\Steller20November\TagTesting20Nov2013\M5.DSG	11-1-2013	15:10:16	107577.000000	2151.540000	0.683594	0.074219	-1.207031	-0.082569	0.135780	0.538532	-20.050049	15.518188	76.339722
C:\Users\cware\Desktop\Steller20November\TagTesting20Nov2013\M5.DSG	11-1-2013	15:10:16	107578.000000	2151.560000	0.765625	0.167969	-1.105469	-0.084404	0.129358	0.537615	4.440308	9.002686	75.317383
C:\Users\cware\Desktop\Steller20November\TagTesting20Nov2013\M5.DSG	11-1-2013	15:10:16	107579.000000	2151.580000	0.816406	0.171875	-1.113281	-0.085321	0.122018	0.534862	6.881714	6.103516	74.829102
C:\Users\cware\Desktop\Steller20November\TagTesting20Nov2013\M5.DSG	11-1-2013	15:10:16	107580.000000	2151.600000	0.894531	0.250000	-1.062500	-0.086239	0.118349	0.534862	13.534546	-1.327515	69.183350
C:\Users\cware\Desktop\Steller20November\TagTesting20Nov2013\M5.DSG	11-1-2013	15:10:16	107581.000000	2151.620000	0.992188	0.335938	-1.015625	-0.080734	0.112844	0.535780	14.038086	-17.074585	58.959961
C:\Users\cware\Desktop\Steller20November\TagTesting20Nov2013\M5.DSG	11-1-2013	15:10:16	107582.000000	2151.640000	0.902344	0.386719	-1.031250	-0.079817	0.111927	0.537615	10.406494	-22.048950	50.064087
C:\Users\cware\Desktop\Steller20November\TagTesting20Nov2013\M5.DSG	11-1-2013	15:10:16	107583.000000	2151.660000	0.828125	0.355469	-1.000000	-0.074312	0.108257	0.542202	8.621216	-26.321411	42.160034
C:\Users\cware\Desktop\Steller20November\TagTesting20Nov2013\M5.DSG	11-1-2013	15:10:16	107584.000000	2151.680000	0.652344	0.378906	-0.988281	-0.070642	0.106422	0.544954	10.848999	-23.361206	37.597656
C:\Users\cware\Desktop\Steller20November\TagTesting20Nov2013\M5.DSG	11-1-2013	15:10:16	107585.000000	2151.700000	0.492188	0.406250	-0.968750	-0.066972	0.104587	0.547706	8.880615	-26.962280	35.949707
C:\Users\cware\Desktop\Steller20November\TagTesting20Nov2013\M5.DSG	11-1-2013	15:10:16	107586.000000	2151.720000	0.394531	0.410156	-1.007813	-0.061468	0.103670	0.548624	7.659912	-24.871826	40.985107
C:\Users\cware\Desktop\Steller20November\TagTesting20Nov2013\M5.DSG	11-1-2013	15:10:16	107587.000000	2151.740000	0.343750	0.414063	-0.902344	-0.059633	0.101835	0.550459	5.096436	-11.169434	49.331665
C:\Users\cware\Desktop\Steller20November\TagTesting20Nov2013\M5.DSG	11-1-2013	15:10:16	107588.000000	2151.760000	0.414063	0.398438	-0.785156	-0.053211	0.098165	0.553211	4.043579	-25.924683	48.461914
C:\Users\cware\Desktop\Steller20November\TagTesting20Nov2013\M5.DSG	11-1-2013	15:10:16	107589.000000	2151.780000	0.468750	0.406250	-0.671875	-0.050459	0.094495	0.554128	3.540039	-30.624390	43.884277
C:\Users\cware\Desktop\Steller20November\TagTesting20Nov2013\M5.DSG	11-1-2013	15:10:16	107590.000000	2151.800000	0.523438	0.429688	-0.648438	-0.042202	0.091743	0.559633	9.201050	-47.378540	37.765503
C:\Users\cware\Desktop\Steller20November\TagTesting20Nov2013\M5.DSG	11-1-2013	15:10:16	107591.000000	2151.820000	0.570313	0.457031	-0.703125	-0.036697	0.090826	0.562385	20.843506	-51.788330	43.441772
C:\Users\cware\Desktop\Steller20November\TagTesting20Nov2013\M5.DSG	11-1-2013	15:10:16	107592.000000	2151.840000	0.617188	0.464844	-0.609375	-0.022018	0.093578	0.568807	26.351929	-67.474365	41.061401
C:\Users\cware\Desktop\Steller20November\TagTesting20Nov2013\M5.DSG	11-1-2013	15:10:16	107593.000000	2151.860000	0.484375	0.281250	-0.652344	-0.012844	0.095413	0.572477	39.840698	-69.778442	39.276123
C:\Users\cware\Desktop\Steller20November\TagTesting20Nov2013\M5.DSG	11-1-2013	15:10:16	107594.000000	2151.880000	0.484375	0.281250	-0.652344	0.004587	0.104587	0.581651	57.449341	-82.473755	34.805298
C:\Users\cware\Desktop\Steller20November\TagTesting20Nov2013\M5.DSG	11-1-2013	15:10:16	107595.000000	2151.900000	0.296875	0.335938	-0.730469	0.015596	0.111927	0.584404	80.535889	-91.644287	32.867432
C:\Users\cware\Desktop\Steller20November\TagTesting20Nov2013\M5.DSG	11-1-2013	15:10:16	107596.000000	2151.920000	0.234375	0.312500	-0.769531	0.036697	0.133945	0.591743	90.667725	-80.154419	36.621094
C:\Users\cware\Desktop\Steller20November\TagTesting20Nov2013\M5.DSG	11-1-2013	15:10:16	107597.000000	2151.940000	0.261719	0.269531	-0.781250	0.045872	0.144037	0.596330	90.225220	-62.072754	47.653198
C:\Users\cware\Desktop\Steller20November\TagTesting20Nov2013\M5.DSG	11-1-2013	15:10:16	107598.000000	2151.960000	0.335938	0.289063	-0.675781	0.064220	0.166055	0.600917	77.972412	-88.104248	45.379639
C:\Users\cware\Desktop\Steller20November\TagTesting20Nov2013\M5.DSG	11-1-2013	15:10:16	107599.000000	2151.980000	0.203125	0.343750	-0.644531	0.076147	0.174312	0.603670	65.628052	-110.000610	38.391113
C:\Users\cware\Desktop\Steller20November\TagTesting20Nov2013\M5.DSG	11-1-2013	15:10:16	107600.000000	2152.000000	0.066406	0.351563	-0.699219	0.087156	0.182569	0.606422	55.313110	-92.590332	31.723022
C:\Users\cware\Desktop\Steller20November\TagTesting20Nov2013\M5.DSG	11-1-2013	15:10:16	107601.000000	2152.020000	0.164063	0.312500	-0.652344	0.111927	0.197248	0.611927	57.662964	-83.923340	31.585693
C:\Users\cware\Desktop\Steller20November\TagTesting20Nov2013\M5.DSG	11-1-2013	15:10:16	107602.000000	2152.040000	0.203125	0.230469	-0.542969	0.122936	0.204587	0.612844	60.256958	-106.796265	25.787354
C:\Users\cware\Desktop\Steller20November\TagTesting20Nov2013\M5.DSG	11-1-2013	15:10:16	107603.000000	2152.060000	0.117188	0.167969	-0.585938	0.148624	0.222018	0.615596	62.301636	-121.276855	23.590088
C:\Users\cware\Desktop\Steller20November\TagTesting20Nov2013\M5.DSG	11-1-2013	15:10:16	107604.000000	2152.080000	-0.062500	0.113281	-0.675781	0.163303	0.232110	0.614679	57.968140	-84.747314	25.955200
C:\Users\cware\Desktop\Steller20November\TagTesting20Nov2013\M5.DSG	11-1-2013	15:10:16	107605.000000	2152.100000	-0.132813	0.105469	-0.675781	0.187156	0.247706	0.617431	51.086426	-53.527832	26.336670
C:\Users\cware\Desktop\Steller20November\TagTesting20Nov2013\M5.DSG	11-1-2013	15:10:16	107606.000000	2152.120000	-0.328125	0.148438	-0.796875	0.191743	0.254128	0.615596	21.820068	20.095825	-3.128052
C:\Users\cware\Desktop\Steller20November\TagTesting20Nov2013\M5.DSG	11-1-2013	15:10:16	107607.000000	2152.140000	-0.515625	0.085938	-0.875000	0.172477	0.258716	0.616514	8.209229	92.529297	2.136230
C:\Users\cware\Desktop\Steller20November\TagTesting20Nov2013\M5.DSG	11-1-2013	15:10:16	107608.000000	2152.160000	0.425781	0.136719	-0.074219	0.167890	0.256881	0.618349	29.541016	-149.520874	-16.464233
C:\Users\cware\Desktop\Steller20November\TagTesting20Nov2013\M5.DSG	11-1-2013	15:10:16	107609.000000	2152.180000	0.121094	-0.031250	-0.425781	0.210092	0.267890	0.617431	19.027710	-197.860718	-7.904053
C:\Users\cware\Desktop\Steller20November\TagTesting20Nov2013\M5.DSG	11-1-2013	15:10:16	107610.000000	2152.200000	-0.304688	-0.031250	-0.832031	0.233945	0.271560	0.617431	8.483887	-148.284912	0.915527
C:\Users\cware\Desktop\Steller20November\TagTesting20Nov2013\M5.DSG	11-1-2013	15:10:16	107611.000000	2152.220000	-0.410156	0.023438	-0.847656	0.269725	0.273394	0.617431	2.960205	-104.354858	5.477905
C:\Users\cware\Desktop\Steller20November\TagTesting20Nov2013\M5.DSG	11-1-2013	15:10:16	107612.000000	2152.240000	-0.503906	-0.027344	-0.960938	0.281651	0.274312	0.615596	-1.770020	-90.286255	8.132935
C:\Users\cware\Desktop\Steller20November\TagTesting20Nov2013\M5.DSG	11-1-2013	15:10:16	107613.000000	2152.260000	-0.402344	0.000000	-0.902344	0.300917	0.274312	0.613761	-13.977051	-97.213745	-1.358032
C:\Users\cware\Desktop\Steller20November\TagTesting20Nov2013\M5.DSG	11-1-2013	15:10:16	107614.000000	2152.280000	-0.328125	-0.039063	-0.886719	0.314679	0.273394	0.612844	-19.714355	-86.105347	-2.517700
C:\Users\cware\Desktop\Steller20November\TagTesting20Nov2013\M5.DSG	11-1-2013	15:10:16	107615.000000	2152.300000	-0.410156	-0.101563	-0.949219	0.334862	0.268807	0.611927	-27.709961	-79.101563	-6.088257
C:\Users\cware\Desktop\Steller20November\TagTesting20Nov2013\M5.DSG	11-1-2013	15:10:16	107616.000000	2152.320000	-0.464844	-0.085938	-0.929688	0.344954	0.265138	0.609174	-33.828735	-89.645386	-7.324219
C:\Users\cware\Desktop\Steller20November\TagTesting20Nov2013\M5.DSG	11-1-2013	15:10:16	107617.000000	2152.340000	-0.234375	0.054688	-0.343750	0.371560	0.255046	0.604587	-45.135498	-95.260620	-6.515503
C:\Users\cware\Desktop\Steller20November\TagTesting20Nov2013\M5.DSG	11-1-2013	15:10:16	107618.000000	2152.360000	-0.648438	-0.093750	-1.210938	0.382569	0.250459	0.601835	-55.297852	-96.008301	-5.447388
C:\Users\cware\Desktop\Steller20November\TagTesting20Nov2013\M5.DSG	11-1-2013	15:10:16	107619.000000	2152.380000	-0.644531	-0.070313	-0.804688	0.402752	0.238532	0.597248	-52.627563	-56.457520	-0.717163
C:\Users\cware\Desktop\Steller20November\TagTesting20Nov2013\M5.DSG	11-1-2013	15:10:16	107620.000000	2152.400000	-0.742188	-0.062500	-1.042969	0.410092	0.232110	0.595413	-63.201904	-59.783936	-9.368896
C:\Users\cware\Desktop\Steller20November\TagTesting20Nov2013\M5.DSG	11-1-2013	15:10:16	107621.000000	2152.420000	-0.644531	0.027344	-1.023438	0.421101	0.220183	0.592661	-50.018311	-38.787842	-6.835938
C:\Users\cware\Desktop\Steller20November\TagTesting20Nov2013\M5.DSG	11-1-2013	15:10:16	107622.000000	2152.440000	-0.644531	0.027344	-1.023438	0.424771	0.213761	0.591743	-53.298950	-43.869019	-9.002686
C:\Users\cware\Desktop\Steller20November\TagTesting20Nov2013\M5.DSG	11-1-2013	15:10:16	107623.000000	2152.460000	-0.566406	0.082031	-1.050781	0.430275	0.203670	0.590826	-46.447754	-33.523560	-1.892090
C:\Users\cware\Desktop\Steller20November\TagTesting20Nov2013\M5.DSG	11-1-2013	15:10:16	107624.000000	2152.480000	-0.519531	0.105469	-1.089844	0.439450	0.199083	0.586239	-46.447754	-43.380737	-2.716064
C:\Users\cware\Desktop\Steller20November\TagTesting20Nov2013\M5.DSG	11-1-2013	15:10:16	107625.000000	2152.500000	-0.628906	0.164063	-1.179688	0.444954	0.193578	0.584404	-48.507690	-49.926758	9.643555
C:\Users\cware\Desktop\Steller20November\TagTesting20Nov2013\M5.DSG	11-1-2013	15:10:16	107626.000000	2152.520000	-0.609375	0.312500	-1.160156	0.455963	0.185321	0.578899	-65.841675	-59.982300	16.967773
C:\Users\cware\Desktop\Steller20November\TagTesting20Nov2013\M5.DSG	11-1-2013	15:10:16	107627.000000	2152.540000	-0.738281	0.339844	-1.125000	0.462385	0.177982	0.576147	-85.494995	-39.810181	22.399902
C:\Users\cware\Desktop\Steller20November\TagTesting20Nov2013\M5.DSG	11-1-2013	15:10:16	107628.000000	2152.560000	-0.789063	0.355469	-1.152344	0.471560	0.161468	0.573394	-96.496582	-21.697998	25.192261
C:\Users\cware\Desktop\Steller20November\TagTesting20Nov2013\M5.DSG	11-1-2013	15:10:16	107629.000000	2152.580000	-0.914063	0.375000	-1.242188	0.472477	0.151376	0.570642	-100.601196	-6.484985	35.202026
C:\Users\cware\Desktop\Steller20November\TagTesting20Nov2013\M5.DSG	11-1-2013	15:10:16	107630.000000	2152.600000	-0.820313	0.277344	-1.199219	0.473394	0.133028	0.570642	-103.561401	18.798828	31.860352
C:\Users\cware\Desktop\Steller20November\TagTesting20Nov2013\M5.DSG	11-1-2013	15:10:16	107631.000000	2152.620000	-0.812500	0.113281	-1.187500	0.468807	0.122018	0.573394	-82.717896	26.214600	15.167236
C:\Users\cware\Desktop\Steller20November\TagTesting20Nov2013\M5.DSG	11-1-2013	15:10:16	107632.000000	2152.640000	-0.832031	0.171875	-1.113281	0.464220	0.108257	0.574312	-61.553955	36.682129	8.392334
C:\Users\cware\Desktop\Steller20November\TagTesting20Nov2013\M5.DSG	11-1-2013	15:10:16	107633.000000	2152.660000	-0.812500	0.312500	-1.148438	0.457798	0.104587	0.577982	-35.888672	42.587280	2.410889
C:\Users\cware\Desktop\Steller20November\TagTesting20Nov2013\M5.DSG	11-1-2013	15:10:16	107634.000000	2152.680000	-0.617188	0.433594	-1.250000	0.447706	0.099083	0.581651	-22.338867	46.478271	4.486084
C:\Users\cware\Desktop\Steller20November\TagTesting20Nov2013\M5.DSG	11-1-2013	15:10:16	107635.000000	2152.700000	-0.500000	0.582031	-1.218750	0.441284	0.098165	0.585321	-8.193970	69.396973	0.183105
C:\Users\cware\Desktop\Steller20November\TagTesting20Nov2013\M5.DSG	11-1-2013	15:10:16	107636.000000	2152.720000	-0.339844	0.675781	-1.300781	0.433945	0.100000	0.594495	5.203247	77.575684	-10.833740
C:\Users\cware\Desktop\Steller20November\TagTesting20Nov2013\M5.DSG	11-1-2013	15:10:16	107637.000000	2152.740000	-0.246094	0.789063	-1.464844	0.413761	0.101835	0.597248	20.095825	102.828979	-14.083862
C:\Users\cware\Desktop\Steller20November\TagTesting20Nov2013\M5.DSG	11-1-2013	15:10:16	107638.000000	2152.760000	-0.132813	0.804688	-1.480469	0.402752	0.104587	0.604587	30.105591	125.015259	-21.575928
C:\Users\cware\Desktop\Steller20November\TagTesting20Nov2013\M5.DSG	11-1-2013	15:10:16	107639.000000	2152.780000	0.167969	0.671875	-1.496094	0.371560	0.112844	0.616514	45.578003	128.433228	-27.359009
C:\Users\cware\Desktop\Steller20November\TagTesting20Nov2013\M5.DSG	11-1-2013	15:10:16	107640.000000	2152.800000	0.351563	0.468750	-1.492188	0.354128	0.117431	0.621101	40.328979	132.995605	-19.500732
C:\Users\cware\Desktop\Steller20November\TagTesting20Nov2013\M5.DSG	11-1-2013	15:10:16	107641.000000	2152.820000	0.488281	0.246094	-1.488281	0.322018	0.128440	0.630275	23.544312	109.130859	-16.601563
C:\Users\cware\Desktop\Steller20November\TagTesting20Nov2013\M5.DSG	11-1-2013	15:10:16	107642.000000	2152.840000	0.609375	0.125000	-1.414063	0.308257	0.132110	0.633945	9.628296	96.893311	-16.754150
C:\Users\cware\Desktop\Steller20November\TagTesting20Nov2013\M5.DSG	11-1-2013	15:10:16	107643.000000	2152.860000	0.675781	0.089844	-1.210938	0.284404	0.134862	0.638532	-3.356934	79.696655	-14.328003
C:\Users\cware\Desktop\Steller20November\TagTesting20Nov2013\M5.DSG	11-1-2013	15:10:16	107644.000000	2152.880000	0.480469	0.171875	-1.261719	0.275229	0.132110	0.639450	-20.645142	53.588867	-17.242432
C:\Users\cware\Desktop\Steller20November\TagTesting20Nov2013\M5.DSG	11-1-2013	15:10:16	107645.000000	2152.900000	0.335938	0.214844	-1.417969	0.262385	0.128440	0.639450	-28.656006	39.169312	-8.850098
C:\Users\cware\Desktop\Steller20November\TagTesting20Nov2013\M5.DSG	11-1-2013	15:10:16	107646.000000	2152.920000	0.234375	0.394531	-1.300781	0.256881	0.126606	0.641284	-21.957397	51.208496	-10.589600
C:\Users\cware\Desktop\Steller20November\TagTesting20Nov2013\M5.DSG	11-1-2013	15:10:16	107647.000000	2152.940000	0.085938	0.457031	-1.230469	0.242202	0.115596	0.639450	-37.704468	64.163208	-13.992310
C:\Users\cware\Desktop\Steller20November\TagTesting20Nov2013\M5.DSG	11-1-2013	15:10:16	107648.000000	2152.960000	0.085938	0.457031	-1.230469	0.233945	0.112844	0.640367	-20.080566	34.729004	-15.472412
C:\Users\cware\Desktop\Steller20November\TagTesting20Nov2013\M5.DSG	11-1-2013	15:10:16	107649.000000	2152.980000	-0.093750	0.269531	-0.773438	0.221101	0.104587	0.640367	-36.956787	33.645630	-17.318726
C:\Users\cware\Desktop\Steller20November\TagTesting20Nov2013\M5.DSG	11-1-2013	15:10:16	107650.000000	2153.000000	-0.132813	0.210938	-0.847656	0.214679	0.097248	0.640367	-49.911499	37.963867	-14.160156
C:\Users\cware\Desktop\Steller20November\TagTesting20Nov2013\M5.DSG	11-1-2013	15:10:16	107651.000000	2153.020000	-0.148438	0.238281	-1.035156	0.208257	0.088073	0.638532	-36.331177	30.319214	-8.758545
C:\Users\cware\Desktop\Steller20November\TagTesting20Nov2013\M5.DSG	11-1-2013	15:10:16	107652.000000	2153.040000	-0.097656	0.386719	-0.878906	0.203670	0.083486	0.637615	-44.982910	12.619019	-13.854980
C:\Users\cware\Desktop\Steller20November\TagTesting20Nov2013\M5.DSG	11-1-2013	15:10:16	107653.000000	2153.060000	-0.203125	0.308594	-1.214844	0.199083	0.073394	0.635780	-44.082642	8.499146	-6.011963
C:\Users\cware\Desktop\Steller20November\TagTesting20Nov2013\M5.DSG	11-1-2013	15:10:16	107654.000000	2153.080000	-0.210938	0.363281	-0.992188	0.200000	0.067890	0.635780	-36.529541	2.029419	-5.447388
C:\Users\cware\Desktop\Steller20November\TagTesting20Nov2013\M5.DSG	11-1-2013	15:10:16	107655.000000	2153.100000	-0.164063	0.378906	-0.964844	0.200000	0.056881	0.633945	-36.697388	-15.441895	-13.458252
C:\Users\cware\Desktop\Steller20November\TagTesting20Nov2013\M5.DSG	11-1-2013	15:10:16	107656.000000	2153.120000	-0.226563	0.558594	-1.070313	0.200917	0.053211	0.633028	-44.250488	-15.609741	-17.517090
C:\Users\cware\Desktop\Steller20November\TagTesting20Nov2013\M5.DSG	11-1-2013	15:10:16	107657.000000	2153.140000	-0.250000	0.386719	-1.035156	0.200000	0.043119	0.630275	-39.123535	0.442505	-8.926392
C:\Users\cware\Desktop\Steller20November\TagTesting20Nov2013\M5.DSG	11-1-2013	15:10:16	107658.000000	2153.160000	-0.304688	0.523438	-1.136719	0.198165	0.038532	0.630275	-45.883179	9.719849	-6.286621
C:\Users\cware\Desktop\Steller20November\TagTesting20Nov2013\M5.DSG	11-1-2013	15:10:16	107659.000000	2153.180000	-0.164063	0.437500	-0.968750	0.194495	0.029358	0.627523	-29.678345	11.993408	-6.347656
C:\Users\cware\Desktop\Steller20November\TagTesting20Nov2013\M5.DSG	11-1-2013	15:10:16	107660.000000	2153.200000	-0.214844	0.453125	-1.175781	0.191743	0.025688	0.626606	-40.557861	19.241333	-9.078979
C:\Users\cware\Desktop\Steller20November\TagTesting20Nov2013\M5.DSG	11-1-2013	15:10:16	107661.000000	2153.220000	-0.242188	0.457031	-0.960938	0.188073	0.021101	0.625688	-22.430420	6.179810	-9.140015
C:\Users\cware\Desktop\Steller20November\TagTesting20Nov2013\M5.DSG	11-1-2013	15:10:16	107662.000000	2153.240000	-0.117188	0.527344	-1.140625	0.183486	0.015596	0.622936	-34.255981	18.829346	-9.506226
C:\Users\cware\Desktop\Steller20November\TagTesting20Nov2013\M5.DSG	11-1-2013	15:10:16	107663.000000	2153.260000	-0.144531	0.492188	-1.003906	0.179817	0.011009	0.622018	-25.253296	5.905151	-10.147095
C:\Users\cware\Desktop\Steller20November\TagTesting20Nov2013\M5.DSG	11-1-2013	15:10:16	107664.000000	2153.280000	-0.156250	0.414063	-1.031250	0.177064	0.006422	0.621101	-26.077271	-2.975464	-15.396118
C:\Users\cware\Desktop\Steller20November\TagTesting20Nov2013\M5.DSG	11-1-2013	15:10:16	107665.000000	2153.300000	-0.085938	0.527344	-1.097656	0.177982	0.002752	0.618349	-29.876709	1.586914	-8.361816
C:\Users\cware\Desktop\Steller20November\TagTesting20Nov2013\M5.DSG	11-1-2013	15:10:16	107666.000000	2153.320000	-0.164063	0.519531	-1.000000	0.177064	-0.002752	0.617431	-28.137207	-9.857178	-16.662598
C:\Users\cware\Desktop\Steller20November\TagTesting20Nov2013\M5.DSG	11-1-2013	15:10:16	107667.000000	2153.340000	-0.164063	0.558594	-1.089844	0.175229	-0.005505	0.616514	-28.533936	22.064209	-3.326416
C:\Users\cware\Desktop\Steller20November\TagTesting20Nov2013\M5.DSG	11-1-2013	15:10:16	107668.000000	2153.360000	-0.179688	0.585938	-0.929688	0.171560	-0.011009	0.614679	-23.925781	2.761841	-12.878418
C:\Users\cware\Desktop\Steller20November\TagTesting20Nov2013\M5.DSG	11-1-2013	15:10:16	107669.000000	2153.380000	-0.136719	0.531250	-1.171875	0.169725	-0.014679	0.613761	-36.499023	14.816284	-7.431030
C:\Users\cware\Desktop\Steller20November\TagTesting20Nov2013\M5.DSG	11-1-2013	15:10:16	107670.000000	2153.400000	-0.082031	0.632813	-0.902344	0.166972	-0.020183	0.611009	-31.936646	3.311157	-11.947632
C:\Users\cware\Desktop\Steller20November\TagTesting20Nov2013\M5.DSG	11-1-2013	15:10:16	107671.000000	2153.420000	-0.210938	0.562500	-1.007813	0.166055	-0.022936	0.610092	-39.443970	2.990723	-8.316040
C:\Users\cware\Desktop\Steller20November\TagTesting20Nov2013\M5.DSG	11-1-2013	15:10:16	107672.000000	2153.440000	-0.062500	0.542969	-1.046875	0.163303	-0.031193	0.607339	-42.556763	3.204346	-8.605957
C:\Users\cware\Desktop\Steller20November\TagTesting20Nov2013\M5.DSG	11-1-2013	15:10:16	107673.000000	2153.460000	-0.113281	0.640625	-0.988281	0.161468	-0.034862	0.606422	-30.609131	9.017944	-7.736206
C:\Users\cware\Desktop\Steller20November\TagTesting20Nov2013\M5.DSG	11-1-2013	15:10:16	107674.000000	2153.480000	-0.140625	0.601563	-0.957031	0.160550	-0.042202	0.603670	-37.429810	-9.674072	-8.636475
C:\Users\cware\Desktop\Steller20November\TagTesting20Nov2013\M5.DSG	11-1-2013	15:10:16	107675.000000	2153.500000	-0.140625	0.523438	-0.847656	0.160550	-0.045872	0.600917	-32.699585	-5.630493	-10.971069
C:\Users\cware\Desktop\Steller20November\TagTesting20Nov2013\M5.DSG	11-1-2013	15:10:16	107676.000000	2153.520000	-0.019531	0.535156	-0.996094	0.159633	-0.049541	0.600000	-41.992188	8.605957	-9.323120
C:\Users\cware\Desktop\Steller20November\TagTesting20Nov2013\M5.DSG	11-1-2013	15:10:16	107677.000000	2153.540000	-0.097656	0.691406	-1.062500	0.158716	-0.055963	0.597248	-22.750854	-2.014160	-7.217407
C:\Users\cware\Desktop\Steller20November\TagTesting20Nov2013\M5.DSG	11-1-2013	15:10:16	107678.000000	2153.560000	-0.097656	0.605469	-0.894531	0.156881	-0.059633	0.596330	-31.295776	-3.936768	-6.988525
C:\Users\cware\Desktop\Steller20November\TagTesting20Nov2013\M5.DSG	11-1-2013	15:10:16	107679.000000	2153.580000	-0.195313	0.601563	-1.003906	0.157798	-0.066055	0.593578	-34.942627	2.059937	-5.950928
C:\Users\cware\Desktop\Steller20November\TagTesting20Nov2013\M5.DSG	11-1-2013	15:10:16	107680.000000	2153.600000	-0.144531	0.714844	-1.078125	0.156881	-0.068807	0.591743	-28.213501	8.743286	-8.178711
C:\Users\cware\Desktop\Steller20November\TagTesting20Nov2013\M5.DSG	11-1-2013	15:10:16	107681.000000	2153.620000	-0.089844	0.640625	-0.882813	0.154128	-0.076147	0.588073	-39.764404	18.722534	-8.636475
C:\Users\cware\Desktop\Steller20November\TagTesting20Nov2013\M5.DSG	11-1-2013	15:10:16	107682.000000	2153.640000	0.015625	0.671875	-1.015625	0.151376	-0.079817	0.587156	-33.203125	6.866455	-8.468628
C:\Users\cware\Desktop\Steller20November\TagTesting20Nov2013\M5.DSG	11-1-2013	15:10:16	107683.000000	2153.660000	-0.011719	0.796875	-0.988281	0.149541	-0.086239	0.583486	-33.218384	3.555298	-12.771606
C:\Users\cware\Desktop\Steller20November\TagTesting20Nov2013\M5.DSG	11-1-2013	15:10:16	107684.000000	2153.680000	-0.066406	0.621094	-0.859375	0.147706	-0.089908	0.579817	-40.832520	18.493652	-8.255005
C:\Users\cware\Desktop\Steller20November\TagTesting20Nov2013\M5.DSG	11-1-2013	15:10:16	107685.000000	2153.700000	-0.054688	0.632813	-0.976563	0.146789	-0.097248	0.576147	-28.305054	-5.325317	-8.621216
C:\Users\cware\Desktop\Steller20November\TagTesting20Nov2013\M5.DSG	11-1-2013	15:10:16	107686.000000	2153.720000	-0.070313	0.765625	-0.988281	0.146789	-0.100000	0.575229	-24.948120	-6.622314	-10.330200
C:\Users\cware\Desktop\Steller20November\TagTesting20Nov2013\M5.DSG	11-1-2013	15:10:16	107687.000000	2153.740000	-0.070313	0.750000	-0.902344	0.145872	-0.106422	0.571560	-42.510986	9.201050	-6.713867
C:\Users\cware\Desktop\Steller20November\TagTesting20Nov2013\M5.DSG	11-1-2013	15:10:16	107688.000000	2153.760000	-0.097656	0.644531	-0.933594	0.144954	-0.110092	0.570642	-32.363892	5.615234	-5.661011
C:\Users\cware\Desktop\Steller20November\TagTesting20Nov2013\M5.DSG	11-1-2013	15:10:16	107689.000000	2153.780000	-0.035156	0.683594	-0.863281	0.144037	-0.117431	0.566055	-37.124634	-11.749268	-10.025024
C:\Users\cware\Desktop\Steller20November\TagTesting20Nov2013\M5.DSG	11-1-2013	15:10:16	107690.000000	2153.800000	-0.101563	0.667969	-0.953125	0.143119	-0.121101	0.561468	-46.264648	-0.015259	-10.452271
C:\Users\cware\Desktop\Steller20November\TagTesting20Nov2013\M5.DSG	11-1-2013	15:10:16	107691.000000	2153.820000	-0.050781	0.703125	-0.789063	0.144037	-0.128440	0.560550	-28.411865	-9.552002	-12.649536
C:\Users\cware\Desktop\Steller20November\TagTesting20Nov2013\M5.DSG	11-1-2013	15:10:16	107692.000000	2153.840000	-0.109375	0.714844	-0.890625	0.143119	-0.132110	0.556881	-35.430908	-1.419067	-9.979248
C:\Users\cware\Desktop\Steller20November\TagTesting20Nov2013\M5.DSG	11-1-2013	15:10:16	107693.000000	2153.860000	-0.093750	0.804688	-0.902344	0.144037	-0.140367	0.553211	-45.867920	-1.892090	-8.819580
C:\Users\cware\Desktop\Steller20November\TagTesting20Nov2013\M5.DSG	11-1-2013	15:10:16	107694.000000	2153.880000	-0.097656	0.726563	-0.773438	0.143119	-0.144954	0.550459	-32.211304	9.277344	-2.624512
C:\Users\cware\Desktop\Steller20November\TagTesting20Nov2013\M5.DSG	11-1-2013	15:10:16	107695.000000	2153.900000	-0.023438	0.640625	-0.738281	0.142202	-0.152294	0.544954	-44.937134	-1.495361	-12.252808
C:\Users\cware\Desktop\Steller20November\TagTesting20Nov2013\M5.DSG	11-1-2013	15:10:16	107696.000000	2153.920000	-0.074219	0.746094	-0.898438	0.142202	-0.155963	0.541284	-54.229736	-2.136230	-11.871338
C:\Users\cware\Desktop\Steller20November\TagTesting20Nov2013\M5.DSG	11-1-2013	15:10:16	107697.000000	2153.940000	-0.062500	0.757813	-0.859375	0.139450	-0.165138	0.535780	-31.066895	-11.886597	-4.028320
C:\Users\cware\Desktop\Steller20November\TagTesting20Nov2013\M5.DSG	11-1-2013	15:10:16	107698.000000	2153.960000	-0.007813	0.664063	-0.605469	0.140367	-0.169725	0.533945	-32.119751	-13.275146	-3.738403
C:\Users\cware\Desktop\Steller20November\TagTesting20Nov2013\M5.DSG	11-1-2013	15:10:16	107699.000000	2153.980000	-0.023438	0.621094	-0.703125	0.142202	-0.178899	0.529358	-55.618286	3.967285	-0.045776
C:\Users\cware\Desktop\Steller20November\TagTesting20Nov2013\M5.DSG	11-1-2013	15:10:16	107700.000000	2154.000000	-0.152344	0.718750	-0.839844	0.143119	-0.184404	0.522936	-63.278198	-17.807007	0.854492
C:\Users\cware\Desktop\Steller20November\TagTesting20Nov2013\M5.DSG	11-1-2013	15:10:16	107701.000000	2154.020000	-0.039063	0.785156	-0.679688	0.144037	-0.189908	0.518349	-58.776855	-15.533447	4.287720
C:\Users\cware\Desktop\Steller20November\TagTesting20Nov2013\M5.DSG	11-1-2013	15:10:16	107702.000000	2154.040000	-0.039063	0.785156	-0.679688	0.147706	-0.202752	0.509174	-67.169189	-3.524780	8.743286
C:\Users\cware\Desktop\Steller20November\TagTesting20Nov2013\M5.DSG	11-1-2013	15:10:16	107703.000000	2154.060000	-0.027344	0.820313	-0.726563	0.149541	-0.211009	0.502752	-74.478149	0.671387	11.459351
C:\Users\cware\Desktop\Steller20November\TagTesting20Nov2013\M5.DSG	11-1-2013	15:10:16	107704.000000	2154.080000	-0.070313	0.824219	-0.640625	0.152294	-0.224771	0.491743	-73.242188	-21.347046	9.384155
C:\Users\cware\Desktop\Steller20November\TagTesting20Nov2013\M5.DSG	11-1-2013	15:10:16	107705.000000	2154.100000	-0.027344	0.789063	-0.585938	0.155046	-0.232110	0.486239	-81.130981	-15.777588	8.514404
C:\Users\cware\Desktop\Steller20November\TagTesting20Nov2013\M5.DSG	11-1-2013	15:10:16	107706.000000	2154.120000	-0.085938	0.820313	-0.574219	0.159633	-0.248624	0.472477	-84.793091	-15.090942	11.657715
C:\Users\cware\Desktop\Steller20November\TagTesting20Nov2013\M5.DSG	11-1-2013	15:10:16	107707.000000	2154.140000	-0.093750	0.894531	-0.667969	0.161468	-0.255046	0.464220	-86.196899	-11.444092	13.229370
C:\Users\cware\Desktop\Steller20November\TagTesting20Nov2013\M5.DSG	11-1-2013	15:10:16	107708.000000	2154.160000	-0.117188	0.859375	-0.554688	0.165138	-0.271560	0.448624	-92.926025	-9.078979	8.575439
C:\Users\cware\Desktop\Steller20November\TagTesting20Nov2013\M5.DSG	11-1-2013	15:10:16	107709.000000	2154.180000	-0.023438	0.851563	-0.437500	0.166972	-0.279817	0.439450	-91.293335	-6.896973	14.389038
C:\Users\cware\Desktop\Steller20November\TagTesting20Nov2013\M5.DSG	11-1-2013	15:10:16	107710.000000	2154.200000	-0.074219	0.871094	-0.503906	0.171560	-0.295413	0.422018	-93.124390	-19.180298	12.619019
C:\Users\cware\Desktop\Steller20November\TagTesting20Nov2013\M5.DSG	11-1-2013	15:10:16	107711.000000	2154.220000	-0.195313	0.933594	-0.511719	0.175229	-0.303670	0.413761	-91.262817	-25.451660	5.279541
C:\Users\cware\Desktop\Steller20November\TagTesting20Nov2013\M5.DSG	11-1-2013	15:10:16	107712.000000	2154.240000	-0.148438	0.906250	-0.324219	0.177982	-0.319266	0.393578	-103.851318	-29.174805	6.622314
C:\Users\cware\Desktop\Steller20November\TagTesting20Nov2013\M5.DSG	11-1-2013	15:10:16	107713.000000	2154.260000	-0.179688	0.929688	-0.355469	0.184404	-0.325688	0.383486	-98.358154	-26.184082	10.650635
C:\Users\cware\Desktop\Steller20November\TagTesting20Nov2013\M5.DSG	11-1-2013	15:10:16	107714.000000	2154.280000	-0.222656	0.996094	-0.425781	0.187156	-0.333945	0.371560	-100.875854	-28.686523	11.550903
C:\Users\cware\Desktop\Steller20November\TagTesting20Nov2013\M5.DSG	11-1-2013	15:10:16	107715.000000	2154.300000	-0.164063	0.996094	-0.300781	0.192661	-0.346789	0.349541	-101.623535	-17.974854	13.961792
C:\Users\cware\Desktop\Steller20November\TagTesting20Nov2013\M5.DSG	11-1-2013	15:10:16	107716.000000	2154.320000	-0.050781	1.035156	-0.156250	0.197248	-0.355046	0.339450	-91.415405	-33.859253	9.948730
C:\Users\cware\Desktop\Steller20November\TagTesting20Nov2013\M5.DSG	11-1-2013	15:10:16	107717.000000	2154.340000	-0.238281	1.070313	-0.242188	0.203670	-0.366055	0.316514	-93.017578	-34.973145	7.186890
C:\Users\cware\Desktop\Steller20November\TagTesting20Nov2013\M5.DSG	11-1-2013	15:10:16	107718.000000	2154.360000	-0.265625	1.035156	-0.285156	0.205505	-0.371560	0.305505	-89.981079	-22.613525	11.444092
C:\Users\cware\Desktop\Steller20November\TagTesting20Nov2013\M5.DSG	11-1-2013	15:10:16	107719.000000	2154.380000	-0.195313	1.066406	-0.101563	0.211927	-0.378899	0.286239	-65.704346	-24.215698	13.412476
C:\Users\cware\Desktop\Steller20November\TagTesting20Nov2013\M5.DSG	11-1-2013	15:10:16	107720.000000	2154.400000	-0.261719	1.070313	-0.078125	0.215596	-0.383486	0.280734	-57.922363	-30.197144	11.856079
C:\Users\cware\Desktop\Steller20November\TagTesting20Nov2013\M5.DSG	11-1-2013	15:10:16	107721.000000	2154.420000	-0.289063	1.078125	-0.238281	0.220183	-0.388073	0.264220	-61.737061	-12.954712	14.877319
C:\Users\cware\Desktop\Steller20November\TagTesting20Nov2013\M5.DSG	11-1-2013	15:10:16	107722.000000	2154.440000	-0.238281	1.191406	-0.171875	0.224771	-0.389908	0.258716	-57.174683	-26.596069	6.500244
C:\Users\cware\Desktop\Steller20November\TagTesting20Nov2013\M5.DSG	11-1-2013	15:10:16	107723.000000	2154.460000	-0.265625	1.093750	-0.117188	0.229358	-0.392661	0.248624	-33.950806	-34.332275	4.211426
C:\Users\cware\Desktop\Steller20November\TagTesting20Nov2013\M5.DSG	11-1-2013	15:10:16	107724.000000	2154.480000	-0.234375	1.097656	-0.203125	0.232110	-0.395413	0.239450	-35.186768	-40.679932	-0.717163
C:\Users\cware\Desktop\Steller20November\TagTesting20Nov2013\M5.DSG	11-1-2013	15:10:16	107725.000000	2154.500000	-0.222656	1.058594	-0.250000	0.235780	-0.398165	0.235780	-35.018921	-48.309326	-2.471924
C:\Users\cware\Desktop\Steller20November\TagTesting20Nov2013\M5.DSG	11-1-2013	15:10:16	107726.000000	2154.520000	-0.199219	1.093750	-0.324219	0.238532	-0.399083	0.233028	-33.020020	-64.636230	-5.874634
C:\Users\cware\Desktop\Steller20November\TagTesting20Nov2013\M5.DSG	11-1-2013	15:10:16	107727.000000	2154.540000	-0.460938	1.097656	-0.312500	0.243119	-0.400000	0.228440	-17.181396	-70.312500	-1.007080
C:\Users\cware\Desktop\Steller20November\TagTesting20Nov2013\M5.DSG	11-1-2013	15:10:16	107728.000000	2154.560000	-0.460938	1.097656	-0.312500	0.244954	-0.400917	0.224771	-35.934448	-35.308838	4.135132
C:\Users\cware\Desktop\Steller20November\TagTesting20Nov2013\M5.DSG	11-1-2013	15:10:16	107729.000000	2154.580000	-0.484375	0.867188	-0.121094	0.246789	-0.405505	0.217431	-43.823242	16.235352	-5.294800
C:\Users\cware\Desktop\Steller20November\TagTesting20Nov2013\M5.DSG	11-1-2013	15:10:16	107730.000000	2154.600000	-0.339844	0.933594	-0.191406	0.244954	-0.403670	0.213761	-31.463623	30.014038	-14.709473
C:\Users\cware\Desktop\Steller20November\TagTesting20Nov2013\M5.DSG	11-1-2013	15:10:16	107731.000000	2154.620000	-0.144531	0.906250	-0.371094	0.241284	-0.405505	0.210092	-20.385742	-5.020142	-10.864258
C:\Users\cware\Desktop\Steller20November\TagTesting20Nov2013\M5.DSG	11-1-2013	15:10:16	107732.000000	2154.640000	-0.183594	0.960938	-0.441406	0.241284	-0.406422	0.209174	-17.944336	18.310547	5.523682
C:\Users\cware\Desktop\Steller20November\TagTesting20Nov2013\M5.DSG	11-1-2013	15:10:16	107733.000000	2154.660000	-0.109375	1.039063	-0.457031	0.242202	-0.407339	0.205505	-21.270752	44.631958	2.471924
C:\Users\cware\Desktop\Steller20November\TagTesting20Nov2013\M5.DSG	11-1-2013	15:10:16	107734.000000	2154.680000	0.109375	1.128906	-0.316406	0.240367	-0.407339	0.203670	-17.944336	48.980713	-7.354736
C:\Users\cware\Desktop\Steller20November\TagTesting20Nov2013\M5.DSG	11-1-2013	15:10:16	107735.000000	2154.700000	0.136719	1.148438	-0.398438	0.235780	-0.407339	0.198165	-21.697998	61.798096	-7.202148
C:\Users\cware\Desktop\Steller20November\TagTesting20Nov2013\M5.DSG	11-1-2013	15:10:16	107736.000000	2154.720000	0.257813	1.160156	-0.457031	0.233945	-0.406422	0.196330	-15.975952	64.498901	-2.578735
C:\Users\cware\Desktop\Steller20November\TagTesting20Nov2013\M5.DSG	11-1-2013	15:10:16	107737.000000	2154.740000	0.480469	1.066406	-0.378906	0.232110	-0.408257	0.195413	-10.742188	52.978516	-9.307861
C:\Users\cware\Desktop\Steller20November\TagTesting20Nov2013\M5.DSG	11-1-2013	15:10:16	107738.000000	2154.760000	0.410156	0.941406	-0.359375	0.227523	-0.407339	0.194495	-9.872437	52.001953	-9.704590
C:\Users\cware\Desktop\Steller20November\TagTesting20Nov2013\M5.DSG	11-1-2013	15:10:16	107739.000000	2154.780000	0.429688	0.867188	-0.351563	0.226606	-0.406422	0.192661	-6.790161	58.029175	-5.523682
C:\Users\cware\Desktop\Steller20November\TagTesting20Nov2013\M5.DSG	11-1-2013	15:10:16	107740.000000	2154.800000	0.371094	0.929688	-0.351563	0.223853	-0.407339	0.192661	-9.674072	35.278320	-4.470825
C:\Users\cware\Desktop\Steller20November\TagTesting20Nov2013\M5.DSG	11-1-2013	15:10:16	107741.000000	2154.820000	0.195313	1.011719	-0.378906	0.222936	-0.406422	0.190826	-16.998291	42.663574	-0.671387
C:\Users\cware\Desktop\Steller20November\TagTesting20Nov2013\M5.DSG	11-1-2013	15:10:16	107742.000000	2154.840000	0.292969	1.144531	-0.355469	0.222018	-0.406422	0.187156	-26.855469	28.366089	-2.578735
C:\Users\cware\Desktop\Steller20November\TagTesting20Nov2013\M5.DSG	11-1-2013	15:10:16	107743.000000	2154.860000	0.277344	1.082031	-0.191406	0.221101	-0.408257	0.184404	-25.161743	4.943848	-4.272461
C:\Users\cware\Desktop\Steller20November\TagTesting20Nov2013\M5.DSG	11-1-2013	15:10:16	107744.000000	2154.880000	0.160156	1.054688	-0.226563	0.220183	-0.409174	0.177064	-21.575928	9.124756	-5.065918
C:\Users\cware\Desktop\Steller20November\TagTesting20Nov2013\M5.DSG	11-1-2013	15:10:16	107745.000000	2154.900000	0.125000	1.035156	-0.125000	0.220183	-0.409174	0.175229	-27.236938	-4.348755	-7.110596
C:\Users\cware\Desktop\Steller20November\TagTesting20Nov2013\M5.DSG	11-1-2013	15:10:16	107746.000000	2154.920000	-0.062500	0.968750	-0.132813	0.218349	-0.411009	0.169725	-19.622803	9.140015	-4.867554
C:\Users\cware\Desktop\Steller20November\TagTesting20Nov2013\M5.DSG	11-1-2013	15:10:16	107747.000000	2154.940000	-0.050781	1.015625	-0.093750	0.219266	-0.411927	0.166055	-31.326294	28.976440	-2.166748
C:\Users\cware\Desktop\Steller20November\TagTesting20Nov2013\M5.DSG	11-1-2013	15:10:16	107748.000000	2154.960000	-0.125000	1.066406	-0.039063	0.218349	-0.412844	0.163303	-17.532349	4.043579	-4.592896
C:\Users\cware\Desktop\Steller20November\TagTesting20Nov2013\M5.DSG	11-1-2013	15:10:16	107749.000000	2154.980000	-0.148438	0.964844	0.074219	0.218349	-0.411927	0.159633	-27.923584	25.039673	-2.426147
C:\Users\cware\Desktop\Steller20November\TagTesting20Nov2013\M5.DSG	11-1-2013	15:10:16	107750.000000	2155.000000	-0.082031	1.128906	-0.156250	0.218349	-0.414679	0.155963	-26.687622	9.872437	0.030518
C:\Users\cware\Desktop\Steller20November\TagTesting20Nov2013\M5.DSG	11-1-2013	15:10:16	107751.000000	2155.020000	-0.210938	1.152344	0.015625	0.217431	-0.414679	0.154128	-10.162354	-21.408081	-6.790161
C:\Users\cware\Desktop\Steller20November\TagTesting20Nov2013\M5.DSG	11-1-2013	15:10:16	107752.000000	2155.040000	-0.273438	0.949219	0.011719	0.216514	-0.414679	0.154128	-18.966675	-10.726929	-12.008667
C:\Users\cware\Desktop\Steller20November\TagTesting20Nov2013\M5.DSG	11-1-2013	15:10:16	107753.000000	2155.060000	-0.207031	1.015625	-0.097656	0.215596	-0.414679	0.150459	-13.854980	6.378174	-7.843018
C:\Users\cware\Desktop\Steller20November\TagTesting20Nov2013\M5.DSG	11-1-2013	15:10:16	107754.000000	2155.080000	-0.406250	0.980469	-0.007813	0.215596	-0.415596	0.146789	-21.377563	-13.870239	-8.224487
C:\Users\cware\Desktop\Steller20November\TagTesting20Nov2013\M5.DSG	11-1-2013	15:10:16	107755.000000	2155.100000	-0.238281	1.042969	-0.097656	0.216514	-0.416514	0.143119	-27.435303	11.917114	-1.022339
C:\Users\cware\Desktop\Steller20November\TagTesting20Nov2013\M5.DSG	11-1-2013	15:10:16	107756.000000	2155.120000	-0.238281	1.042969	-0.097656	0.214679	-0.416514	0.141284	-5.111694	16.448975	-0.686646
C:\Users\cware\Desktop\Steller20November\TagTesting20Nov2013\M5.DSG	11-1-2013	15:10:16	107757.000000	2155.140000	-0.125000	1.039063	-0.042969	0.215596	-0.415596	0.139450	-18.783569	3.128052	-6.546021
C:\Users\cware\Desktop\Steller20November\TagTesting20Nov2013\M5.DSG	11-1-2013	15:10:16	107758.000000	2155.160000	-0.207031	1.105469	-0.042969	0.213761	-0.416514	0.138532	-7.507324	-9.719849	-10.787964
C:\Users\cware\Desktop\Steller20November\TagTesting20Nov2013\M5.DSG	11-1-2013	15:10:16	107759.000000	2155.180000	-0.246094	0.925781	0.031250	0.213761	-0.416514	0.136697	-15.563965	4.653931	-4.287720
C:\Users\cware\Desktop\Steller20November\TagTesting20Nov2013\M5.DSG	11-1-2013	15:10:16	107760.000000	2155.200000	-0.234375	1.058594	-0.066406	0.214679	-0.417431	0.136697	-9.002686	2.532959	-7.720947
C:\Users\cware\Desktop\Steller20November\TagTesting20Nov2013\M5.DSG	11-1-2013	15:10:16	107761.000000	2155.220000	-0.292969	0.953125	-0.019531	0.211927	-0.417431	0.135780	0.122070	16.815186	-5.065918
C:\Users\cware\Desktop\Steller20November\TagTesting20Nov2013\M5.DSG	11-1-2013	15:10:16	107762.000000	2155.240000	-0.093750	0.980469	0.074219	0.211927	-0.416514	0.135780	-1.739502	-8.071899	-9.582520
C:\Users\cware\Desktop\Steller20November\TagTesting20Nov2013\M5.DSG	11-1-2013	15:10:16	107763.000000	2155.260000	-0.253906	0.945313	-0.003906	0.211009	-0.416514	0.137615	2.197266	6.103516	-13.687134
C:\Users\cware\Desktop\Steller20November\TagTesting20Nov2013\M5.DSG	11-1-2013	15:10:16	107764.000000	2155.280000	-0.101563	0.972656	-0.042969	0.210092	-0.416514	0.139450	-0.656128	-24.276733	-18.768311
C:\Users\cware\Desktop\Steller20November\TagTesting20Nov2013\M5.DSG	11-1-2013	15:10:16	107765.000000	2155.300000	-0.335938	1.023438	-0.089844	0.205505	-0.416514	0.142202	3.936768	39.947510	-9.674072
C:\Users\cware\Desktop\Steller20November\TagTesting20Nov2013\M5.DSG	11-1-2013	15:10:16	107766.000000	2155.320000	-0.015625	0.941406	0.128906	0.205505	-0.415596	0.143119	1.586914	-32.196045	-18.554688
C:\Users\cware\Desktop\Steller20November\TagTesting20Nov2013\M5.DSG	11-1-2013	15:10:16	107767.000000	2155.340000	-0.242188	0.960938	0.046875	0.201835	-0.416514	0.145872	16.098022	8.880615	-18.020630
C:\Users\cware\Desktop\Steller20November\TagTesting20Nov2013\M5.DSG	11-1-2013	15:10:16	107768.000000	2155.360000	-0.117188	1.042969	-0.109375	0.199083	-0.416514	0.148624	8.712769	-26.611328	-17.303467
C:\Users\cware\Desktop\Steller20November\TagTesting20Nov2013\M5.DSG	11-1-2013	15:10:16	107769.000000	2155.380000	-0.285156	1.035156	0.000000	0.197248	-0.415596	0.151376	8.941650	8.193970	-10.589600
C:\Users\cware\Desktop\Steller20November\TagTesting20Nov2013\M5.DSG	11-1-2013	15:10:16	107770.000000	2155.400000	-0.175781	0.972656	-0.023438	0.195413	-0.414679	0.155046	18.218994	-3.707886	-12.802124
C:\Users\cware\Desktop\Steller20November\TagTesting20Nov2013\M5.DSG	11-1-2013	15:10:16	107771.000000	2155.420000	-0.226563	1.031250	-0.195313	0.193578	-0.413761	0.160550	5.249023	2.044678	-14.770508
C:\Users\cware\Desktop\Steller20November\TagTesting20Nov2013\M5.DSG	11-1-2013	15:10:16	107772.000000	2155.440000	-0.070313	1.046875	-0.019531	0.193578	-0.412844	0.163303	3.982544	-2.120972	-15.533447
C:\Users\cware\Desktop\Steller20November\TagTesting20Nov2013\M5.DSG	11-1-2013	15:10:16	107773.000000	2155.460000	-0.214844	0.949219	0.085938	0.188991	-0.411009	0.167890	25.009155	8.987427	-8.941650
C:\Users\cware\Desktop\Steller20November\TagTesting20Nov2013\M5.DSG	11-1-2013	15:10:16	107774.000000	2155.480000	-0.191406	0.945313	-0.058594	0.189908	-0.411009	0.171560	11.535645	-9.567261	-16.662598
C:\Users\cware\Desktop\Steller20November\TagTesting20Nov2013\M5.DSG	11-1-2013	15:10:16	107775.000000	2155.500000	-0.183594	1.117188	-0.148438	0.188073	-0.411009	0.175229	17.150879	-3.662109	-16.464233
C:\Users\cware\Desktop\Steller20November\TagTesting20Nov2013\M5.DSG	11-1-2013	15:10:16	107776.000000	2155.520000	-0.156250	1.054688	-0.027344	0.184404	-0.409174	0.180734	25.115967	-10.009766	-13.229370
C:\Users\cware\Desktop\Steller20November\TagTesting20Nov2013\M5.DSG	11-1-2013	15:10:16	107777.000000	2155.540000	-0.171875	0.949219	-0.042969	0.183486	-0.408257	0.183486	14.831543	-1.602173	-16.494751
C:\Users\cware\Desktop\Steller20November\TagTesting20Nov2013\M5.DSG	11-1-2013	15:10:16	107778.000000	2155.560000	-0.128906	0.914063	-0.039063	0.181651	-0.406422	0.191743	12.237549	18.737793	-11.993408
C:\Users\cware\Desktop\Steller20November\TagTesting20Nov2013\M5.DSG	11-1-2013	15:10:16	107779.000000	2155.580000	-0.160156	1.078125	-0.207031	0.178899	-0.406422	0.193578	23.254395	-28.778076	-18.585205
C:\Users\cware\Desktop\Steller20November\TagTesting20Nov2013\M5.DSG	11-1-2013	15:10:16	107780.000000	2155.600000	-0.144531	1.097656	-0.015625	0.177064	-0.403670	0.200000	26.000977	-7.598877	-15.731812
C:\Users\cware\Desktop\Steller20November\TagTesting20Nov2013\M5.DSG	11-1-2013	15:10:16	107781.000000	2155.620000	-0.160156	1.003906	-0.234375	0.176147	-0.402752	0.203670	14.480591	0.595093	-17.425537
C:\Users\cware\Desktop\Steller20November\TagTesting20Nov2013\M5.DSG	11-1-2013	15:10:16	107782.000000	2155.640000	-0.160156	1.003906	-0.234375	0.172477	-0.400917	0.211009	13.748169	2.441406	-14.556885
C:\Users\cware\Desktop\Steller20November\TagTesting20Nov2013\M5.DSG	11-1-2013	15:10:16	107783.000000	2155.660000	-0.128906	1.085938	-0.031250	0.171560	-0.399083	0.214679	29.907227	-8.895874	-15.197754
C:\Users\cware\Desktop\Steller20November\TagTesting20Nov2013\M5.DSG	11-1-2013	15:10:16	107784.000000	2155.680000	-0.136719	0.917969	-0.039063	0.168807	-0.398165	0.220183	16.113281	6.927490	-13.137817
C:\Users\cware\Desktop\Steller20November\TagTesting20Nov2013\M5.DSG	11-1-2013	15:10:16	107785.000000	2155.700000	-0.140625	1.039063	-0.289063	0.166972	-0.396330	0.224771	23.773193	-0.808716	-13.946533
C:\Users\cware\Desktop\Steller20November\TagTesting20Nov2013\M5.DSG	11-1-2013	15:10:16	107786.000000	2155.720000	-0.089844	1.078125	-0.207031	0.164220	-0.393578	0.232110	28.335571	-6.362915	-14.114380
C:\Users\cware\Desktop\Steller20November\TagTesting20Nov2013\M5.DSG	11-1-2013	15:10:16	107787.000000	2155.740000	-0.105469	1.000000	-0.046875	0.163303	-0.392661	0.235780	15.106201	4.562378	-15.960693
C:\Users\cware\Desktop\Steller20November\TagTesting20Nov2013\M5.DSG	11-1-2013	15:10:16	107788.000000	2155.760000	-0.121094	0.953125	-0.179688	0.162385	-0.390826	0.243119	13.473511	10.070801	-13.595581
C:\Users\cware\Desktop\Steller20November\TagTesting20Nov2013\M5.DSG	11-1-2013	15:10:16	107789.000000	2155.780000	-0.054688	0.996094	-0.308594	0.159633	-0.388991	0.246789	28.549194	-16.616821	-15.594482
C:\Users\cware\Desktop\Steller20November\TagTesting20Nov2013\M5.DSG	11-1-2013	15:10:16	107790.000000	2155.800000	-0.125000	1.113281	-0.273438	0.159633	-0.387156	0.250459	28.305054	-7.720947	-16.616821
C:\Users\cware\Desktop\Steller20November\TagTesting20Nov2013\M5.DSG	11-1-2013	15:10:16	107791.000000	2155.820000	-0.113281	1.023438	-0.167969	0.156881	-0.384404	0.258716	18.035889	4.653931	-11.383057
C:\Users\cware\Desktop\Steller20November\TagTesting20Nov2013\M5.DSG	11-1-2013	15:10:16	107792.000000	2155.840000	-0.140625	0.855469	-0.195313	0.155963	-0.383486	0.261468	19.317627	5.386353	-12.588501
C:\Users\cware\Desktop\Steller20November\TagTesting20Nov2013\M5.DSG	11-1-2013	15:10:16	107793.000000	2155.860000	-0.125000	0.921875	-0.328125	0.153211	-0.379817	0.270642	35.354614	-7.415771	-11.245728
C:\Users\cware\Desktop\Steller20November\TagTesting20Nov2013\M5.DSG	11-1-2013	15:10:16	107794.000000	2155.880000	-0.074219	1.046875	-0.339844	0.153211	-0.378899	0.274312	32.348633	1.876831	-11.230469
C:\Users\cware\Desktop\Steller20November\TagTesting20Nov2013\M5.DSG	11-1-2013	15:10:16	107795.000000	2155.900000	-0.050781	1.046875	-0.234375	0.151376	-0.376147	0.280734	18.051147	1.068115	-11.505127
C:\Users\cware\Desktop\Steller20November\TagTesting20Nov2013\M5.DSG	11-1-2013	15:10:16	107796.000000	2155.920000	-0.117188	0.910156	-0.230469	0.149541	-0.372477	0.286239	21.163940	-2.777100	-9.506226
C:\Users\cware\Desktop\Steller20November\TagTesting20Nov2013\M5.DSG	11-1-2013	15:10:16	107797.000000	2155.940000	-0.160156	0.917969	-0.296875	0.149541	-0.369725	0.294495	32.867432	-12.619019	-13.320923
C:\Users\cware\Desktop\Steller20November\TagTesting20Nov2013\M5.DSG	11-1-2013	15:10:16	107798.000000	2155.960000	-0.027344	1.019531	-0.460938	0.147706	-0.367890	0.298165	31.738281	7.461548	-9.399414
C:\Users\cware\Desktop\Steller20November\TagTesting20Nov2013\M5.DSG	11-1-2013	15:10:16	107799.000000	2155.980000	-0.054688	1.062500	-0.386719	0.146789	-0.363303	0.305505	15.441895	8.407593	-11.856079
C:\Users\cware\Desktop\Steller20November\TagTesting20Nov2013\M5.DSG	11-1-2013	15:10:16	107800.000000	2156.000000	-0.054688	1.070313	-0.300781	0.144954	-0.360550	0.310092	17.364502	2.105713	-11.795044
C:\Users\cware\Desktop\Steller20November\TagTesting20Nov2013\M5.DSG	11-1-2013	15:10:16	107801.000000	2156.020000	-0.062500	0.925781	-0.226563	0.143119	-0.357798	0.315596	35.522461	-7.461548	-11.093140
C:\Users\cware\Desktop\Steller20November\TagTesting20Nov2013\M5.DSG	11-1-2013	15:10:16	107802.000000	2156.040000	-0.097656	0.875000	-0.312500	0.141284	-0.355963	0.317431	31.692505	-9.414673	-12.771606
C:\Users\cware\Desktop\Steller20November\TagTesting20Nov2013\M5.DSG	11-1-2013	15:10:16	107803.000000	2156.060000	-0.093750	0.925781	-0.441406	0.141284	-0.350459	0.328440	14.877319	12.023926	-9.368896
C:\Users\cware\Desktop\Steller20November\TagTesting20Nov2013\M5.DSG	11-1-2013	15:10:16	107804.000000	2156.080000	-0.085938	1.058594	-0.433594	0.139450	-0.349541	0.332110	17.089844	4.791260	-11.108398
C:\Users\cware\Desktop\Steller20November\TagTesting20Nov2013\M5.DSG	11-1-2013	15:10:16	107805.000000	2156.100000	-0.035156	1.011719	-0.285156	0.136697	-0.345872	0.338532	31.723022	2.075195	-10.742188
C:\Users\cware\Desktop\Steller20November\TagTesting20Nov2013\M5.DSG	11-1-2013	15:10:16	107806.000000	2156.120000	-0.039063	0.917969	-0.300781	0.135780	-0.344037	0.341284	27.404785	-3.128052	-13.824463
C:\Users\cware\Desktop\Steller20November\TagTesting20Nov2013\M5.DSG	11-1-2013	15:10:16	107807.000000	2156.140000	-0.019531	0.859375	-0.371094	0.133945	-0.338532	0.347706	16.067505	11.871338	-11.459351
C:\Users\cware\Desktop\Steller20November\TagTesting20Nov2013\M5.DSG	11-1-2013	15:10:16	107808.000000	2156.160000	-0.050781	0.902344	-0.414063	0.133945	-0.336697	0.350459	17.440796	12.069702	-13.061523
C:\Users\cware\Desktop\Steller20November\TagTesting20Nov2013\M5.DSG	11-1-2013	15:10:16	107809.000000	2156.180000	0.035156	0.996094	-0.402344	0.132110	-0.332110	0.358716	27.069092	-29.037476	-15.274048
C:\Users\cware\Desktop\Steller20November\TagTesting20Nov2013\M5.DSG	11-1-2013	15:10:16	107810.000000	2156.200000	-0.101563	1.003906	-0.421875	0.132110	-0.329358	0.361468	35.888672	-0.259399	-11.886597
C:\Users\cware\Desktop\Steller20November\TagTesting20Nov2013\M5.DSG	11-1-2013	15:10:16	107811.000000	2156.220000	-0.035156	0.921875	-0.308594	0.130275	-0.322936	0.368807	24.627686	-1.251221	-16.921997
C:\Users\cware\Desktop\Steller20November\TagTesting20Nov2013\M5.DSG	11-1-2013	15:10:16	107812.000000	2156.240000	-0.062500	0.867188	-0.437500	0.128440	-0.322018	0.373394	22.552490	16.143799	-17.089844
C:\Users\cware\Desktop\Steller20November\TagTesting20Nov2013\M5.DSG	11-1-2013	15:10:16	107813.000000	2156.260000	-0.128906	0.878906	-0.472656	0.125688	-0.318349	0.375229	20.431519	8.880615	-13.534546
C:\Users\cware\Desktop\Steller20November\TagTesting20Nov2013\M5.DSG	11-1-2013	15:10:16	107814.000000	2156.280000	0.003906	0.941406	-0.562500	0.124771	-0.314679	0.383486	17.944336	6.805420	-12.344360
C:\Users\cware\Desktop\Steller20November\TagTesting20Nov2013\M5.DSG	11-1-2013	15:10:16	107815.000000	2156.300000	-0.027344	0.988281	-0.523438	0.122936	-0.311927	0.385321	23.452759	-0.015259	-17.074585
C:\Users\cware\Desktop\Steller20November\TagTesting20Nov2013\M5.DSG	11-1-2013	15:10:16	107816.000000	2156.320000	0.000000	1.019531	-0.503906	0.119266	-0.308257	0.391743	20.935059	0.305176	-16.021729
C:\Users\cware\Desktop\Steller20November\TagTesting20Nov2013\M5.DSG	11-1-2013	15:10:16	107817.000000	2156.340000	0.007813	1.050781	-0.421875	0.118349	-0.306422	0.391743	6.729126	7.415771	-19.409180
C:\Users\cware\Desktop\Steller20November\TagTesting20Nov2013\M5.DSG	11-1-2013	15:10:16	107818.000000	2156.360000	0.000000	0.996094	-0.382813	0.113761	-0.302752	0.396330	4.211426	0.335693	-19.073486
C:\Users\cware\Desktop\Steller20November\TagTesting20Nov2013\M5.DSG	11-1-2013	15:10:16	107819.000000	2156.380000	-0.042969	0.890625	-0.390625	0.113761	-0.300917	0.399083	5.752563	10.437012	-15.457153
C:\Users\cware\Desktop\Steller20November\TagTesting20Nov2013\M5.DSG	11-1-2013	15:10:16	107820.000000	2156.400000	-0.015625	0.925781	-0.527344	0.110092	-0.299083	0.400917	8.850098	-1.663208	-16.098022
C:\Users\cware\Desktop\Steller20November\TagTesting20Nov2013\M5.DSG	11-1-2013	15:10:16	107821.000000	2156.420000	-0.031250	0.890625	-0.585938	0.110092	-0.296330	0.402752	22.583008	-4.318237	-20.584106
C:\Users\cware\Desktop\Steller20November\TagTesting20Nov2013\M5.DSG	11-1-2013	15:10:16	107822.000000	2156.440000	-0.003906	0.992188	-0.632813	0.106422	-0.292661	0.407339	18.753052	0.305176	-19.760132
C:\Users\cware\Desktop\Steller20November\TagTesting20Nov2013\M5.DSG	11-1-2013	15:10:16	107823.000000	2156.460000	0.050781	1.039063	-0.574219	0.102752	-0.290826	0.407339	4.470825	9.323120	-17.913818
C:\Users\cware\Desktop\Steller20November\TagTesting20Nov2013\M5.DSG	11-1-2013	15:10:16	107824.000000	2156.480000	0.027344	0.988281	-0.523438	0.100000	-0.288991	0.411009	-1.571655	0.595093	-16.754150
C:\Users\cware\Desktop\Steller20November\TagTesting20Nov2013\M5.DSG	11-1-2013	15:10:16	107825.000000	2156.500000	0.003906	0.914063	-0.425781	0.098165	-0.285321	0.413761	10.223389	2.853394	-13.000488
C:\Users\cware\Desktop\Steller20November\TagTesting20Nov2013\M5.DSG	11-1-2013	15:10:16	107826.000000	2156.520000	0.003906	0.882813	-0.449219	0.098165	-0.282569	0.416514	5.416870	-6.896973	-14.923096
C:\Users\cware\Desktop\Steller20November\TagTesting20Nov2013\M5.DSG	11-1-2013	15:10:16	107827.000000	2156.540000	0.015625	0.832031	-0.429688	0.095413	-0.282569	0.417431	16.067505	-19.470215	-15.441895
C:\Users\cware\Desktop\Steller20November\TagTesting20Nov2013\M5.DSG	11-1-2013	15:10:16	107828.000000	2156.560000	-0.031250	0.816406	-0.492188	0.096330	-0.280734	0.420183	19.760132	1.205444	-12.420654
C:\Users\cware\Desktop\Steller20November\TagTesting20Nov2013\M5.DSG	11-1-2013	15:10:16	107829.000000	2156.580000	0.074219	0.777344	-0.476563	0.093578	-0.278899	0.422018	17.517090	1.525879	-14.312744
C:\Users\cware\Desktop\Steller20November\TagTesting20Nov2013\M5.DSG	11-1-2013	15:10:16	107830.000000	2156.600000	0.027344	0.746094	-0.527344	0.092661	-0.277064	0.422936	15.625000	-7.080078	-11.459351
C:\Users\cware\Desktop\Steller20November\TagTesting20Nov2013\M5.DSG	11-1-2013	15:10:16	107831.000000	2156.620000	0.062500	0.808594	-0.531250	0.091743	-0.275229	0.425688	10.360718	-1.129150	-12.832642
C:\Users\cware\Desktop\Steller20November\TagTesting20Nov2013\M5.DSG	11-1-2013	15:10:16	107832.000000	2156.640000	0.054688	0.832031	-0.542969	0.090826	-0.274312	0.424771	5.874634	-2.044678	-15.029907
C:\Users\cware\Desktop\Steller20November\TagTesting20Nov2013\M5.DSG	11-1-2013	15:10:16	107833.000000	2156.660000	0.066406	0.808594	-0.593750	0.088991	-0.270642	0.428440	-8.209229	-9.704590	-16.967773
C:\Users\cware\Desktop\Steller20November\TagTesting20Nov2013\M5.DSG	11-1-2013	15:10:16	107834.000000	2156.680000	0.097656	0.835938	-0.597656	0.088991	-0.270642	0.429358	-7.095337	-3.494263	-13.214111
C:\Users\cware\Desktop\Steller20November\TagTesting20Nov2013\M5.DSG	11-1-2013	15:10:16	107835.000000	2156.700000	0.039063	0.890625	-0.523438	0.088991	-0.268807	0.429358	-5.783081	-3.051758	-12.649536
C:\Users\cware\Desktop\Steller20November\TagTesting20Nov2013\M5.DSG	11-1-2013	15:10:16	107836.000000	2156.720000	0.039063	0.890625	-0.523438	0.087156	-0.269725	0.431193	-12.268066	-8.941650	-12.710571
C:\Users\cware\Desktop\Steller20November\TagTesting20Nov2013\M5.DSG	11-1-2013	15:10:16	107837.000000	2156.740000	0.070313	0.937500	-0.523438	0.087156	-0.270642	0.431193	-0.839233	-20.141602	-12.100220
C:\Users\cware\Desktop\Steller20November\TagTesting20Nov2013\M5.DSG	11-1-2013	15:10:16	107838.000000	2156.760000	0.097656	0.894531	-0.429688	0.087156	-0.270642	0.430275	-4.318237	-17.181396	-12.069702
C:\Users\cware\Desktop\Steller20November\TagTesting20Nov2013\M5.DSG	11-1-2013	15:10:16	107839.000000	2156.780000	0.054688	0.929688	-0.429688	0.088073	-0.271560	0.428440	-10.314941	-26.214600	-13.427734
C:\Users\cware\Desktop\Steller20November\TagTesting20Nov2013\M5.DSG	11-1-2013	15:10:16	107840.000000	2156.800000	0.066406	0.894531	-0.410156	0.089908	-0.275229	0.427523	-14.144897	-16.235352	-8.605957
C:\Users\cware\Desktop\Steller20November\TagTesting20Nov2013\M5.DSG	11-1-2013	15:10:16	107841.000000	2156.820000	0.101563	0.859375	-0.410156	0.089908	-0.276147	0.423853	-38.513184	-22.171021	-7.293701
C:\Users\cware\Desktop\Steller20November\TagTesting20Nov2013\M5.DSG	11-1-2013	15:10:16	107842.000000	2156.840000	0.039063	0.843750	-0.492188	0.090826	-0.279817	0.421101	-34.667969	-16.311646	-3.402710
C:\Users\cware\Desktop\Steller20November\TagTesting20Nov2013\M5.DSG	11-1-2013	15:10:16	107843.000000	2156.860000	0.078125	0.820313	-0.378906	0.094495	-0.283486	0.416514	-38.833618	-26.412964	-1.998901
C:\Users\cware\Desktop\Steller20November\TagTesting20Nov2013\M5.DSG	11-1-2013	15:10:16	107844.000000	2156.880000	0.003906	0.839844	-0.445313	0.095413	-0.287156	0.413761	-45.364380	-7.812500	1.358032
C:\Users\cware\Desktop\Steller20November\TagTesting20Nov2013\M5.DSG	11-1-2013	15:10:16	107845.000000	2156.900000	0.011719	0.863281	-0.468750	0.099083	-0.293578	0.405505	-43.106079	-9.063721	3.616333
C:\Users\cware\Desktop\Steller20November\TagTesting20Nov2013\M5.DSG	11-1-2013	15:10:16	107846.000000	2156.920000	0.062500	0.855469	-0.460938	0.100000	-0.297248	0.400917	-43.655396	-21.087646	2.578735
C:\Users\cware\Desktop\Steller20November\TagTesting20Nov2013\M5.DSG	11-1-2013	15:10:16	107847.000000	2156.940000	0.015625	0.980469	-0.515625	0.103670	-0.305505	0.392661	-48.522949	-16.510010	3.219604
C:\Users\cware\Desktop\Steller20November\TagTesting20Nov2013\M5.DSG	11-1-2013	15:10:16	107848.000000	2156.960000	-0.003906	0.953125	-0.457031	0.105505	-0.310092	0.388073	-53.924561	-24.291992	4.257202
C:\Users\cware\Desktop\Steller20November\TagTesting20Nov2013\M5.DSG	11-1-2013	15:10:16	107849.000000	2156.980000	0.007813	0.945313	-0.363281	0.109174	-0.317431	0.377064	-60.379028	-18.829346	5.325317
C:\Users\cware\Desktop\Steller20November\TagTesting20Nov2013\M5.DSG	11-1-2013	15:10:16	107850.000000	2157.000000	0.066406	0.964844	-0.367188	0.111927	-0.322018	0.371560	-64.529419	-30.654907	0.503540
C:\Users\cware\Desktop\Steller20November\TagTesting20Nov2013\M5.DSG	11-1-2013	15:10:16	107851.000000	2157.020000	-0.023438	0.937500	-0.312500	0.113761	-0.330275	0.360550	-63.156128	-15.014648	8.071899
C:\Users\cware\Desktop\Steller20November\TagTesting20Nov2013\M5.DSG	11-1-2013	15:10:16	107852.000000	2157.040000	0.015625	0.976563	-0.289063	0.120183	-0.333028	0.355046	-60.714722	-10.284424	9.796143
C:\Users\cware\Desktop\Steller20November\TagTesting20Nov2013\M5.DSG	11-1-2013	15:10:16	107853.000000	2157.060000	0.058594	0.945313	-0.230469	0.122018	-0.337615	0.349541	-47.683716	-18.463135	11.428833
C:\Users\cware\Desktop\Steller20November\TagTesting20Nov2013\M5.DSG	11-1-2013	15:10:16	107854.000000	2157.080000	-0.019531	0.906250	-0.246094	0.126606	-0.345872	0.339450	-46.630859	-24.490356	11.840820
C:\Users\cware\Desktop\Steller20November\TagTesting20Nov2013\M5.DSG	11-1-2013	15:10:16	107855.000000	2157.100000	-0.050781	0.898438	-0.250000	0.129358	-0.348624	0.333945	-46.188354	-27.008057	4.577637
C:\Users\cware\Desktop\Steller20November\TagTesting20Nov2013\M5.DSG	11-1-2013	15:10:16	107856.000000	2157.120000	-0.070313	0.929688	-0.312500	0.133945	-0.355046	0.323853	-43.273926	-22.613525	5.920410
C:\Users\cware\Desktop\Steller20November\TagTesting20Nov2013\M5.DSG	11-1-2013	15:10:16	107857.000000	2157.140000	-0.054688	0.941406	-0.320313	0.135780	-0.358716	0.317431	-52.230835	-21.026611	9.124756
C:\Users\cware\Desktop\Steller20November\TagTesting20Nov2013\M5.DSG	11-1-2013	15:10:16	107858.000000	2157.160000	-0.101563	0.957031	-0.320313	0.142202	-0.363303	0.309174	-51.589966	-25.527954	11.123657
C:\Users\cware\Desktop\Steller20November\TagTesting20Nov2013\M5.DSG	11-1-2013	15:10:16	107859.000000	2157.180000	-0.164063	1.023438	-0.316406	0.145872	-0.366055	0.303670	-48.553467	-24.475098	15.777588
C:\Users\cware\Desktop\Steller20November\TagTesting20Nov2013\M5.DSG	11-1-2013	15:10:16	107860.000000	2157.200000	-0.074219	1.066406	-0.187500	0.153211	-0.371560	0.292661	-52.551270	-20.034790	14.419556
C:\Users\cware\Desktop\Steller20November\TagTesting20Nov2013\M5.DSG	11-1-2013	15:10:16	107861.000000	2157.220000	-0.136719	0.984375	-0.269531	0.155963	-0.375229	0.288073	-50.521851	-11.962891	16.281128
C:\Users\cware\Desktop\Steller20November\TagTesting20Nov2013\M5.DSG	11-1-2013	15:10:16	107862.000000	2157.240000	-0.136719	0.984375	-0.269531	0.160550	-0.378899	0.278899	-44.174194	-22.140503	11.337280
C:\Users\cware\Desktop\Steller20November\TagTesting20Nov2013\M5.DSG	11-1-2013	15:10:16	107863.000000	2157.260000	-0.113281	0.992188	-0.289063	0.164220	-0.380734	0.275229	-33.721924	-30.944824	6.591797
C:\Users\cware\Desktop\Steller20November\TagTesting20Nov2013\M5.DSG	11-1-2013	15:10:16	107864.000000	2157.280000	-0.062500	0.925781	-0.226563	0.169725	-0.383486	0.266972	-33.599854	-39.718628	5.554199
C:\Users\cware\Desktop\Steller20November\TagTesting20Nov2013\M5.DSG	11-1-2013	15:10:16	107865.000000	2157.300000	-0.074219	0.964844	-0.253906	0.171560	-0.385321	0.264220	-44.479370	-50.903320	5.889893
C:\Users\cware\Desktop\Steller20November\TagTesting20Nov2013\M5.DSG	11-1-2013	15:10:16	107866.000000	2157.320000	-0.156250	0.953125	-0.351563	0.175229	-0.389908	0.257798	-53.237915	-51.757813	12.588501
C:\Users\cware\Desktop\Steller20November\TagTesting20Nov2013\M5.DSG	11-1-2013	15:10:16	107867.000000	2157.340000	-0.199219	1.003906	-0.289063	0.183486	-0.391743	0.246789	-65.719604	-45.578003	18.508911
C:\Users\cware\Desktop\Steller20November\TagTesting20Nov2013\M5.DSG	11-1-2013	15:10:16	107868.000000	2157.360000	-0.281250	0.972656	-0.238281	0.188991	-0.396330	0.239450	-66.177368	-25.878906	24.993896
C:\Users\cware\Desktop\Steller20November\TagTesting20Nov2013\M5.DSG	11-1-2013	15:10:16	107869.000000	2157.380000	-0.328125	0.972656	-0.214844	0.195413	-0.400917	0.222936	-60.943604	-7.858276	18.188477
C:\Users\cware\Desktop\Steller20November\TagTesting20Nov2013\M5.DSG	11-1-2013	15:10:16	107870.000000	2157.400000	-0.238281	0.984375	-0.175781	0.200000	-0.403670	0.216514	-52.810669	-1.876831	14.343262
C:\Users\cware\Desktop\Steller20November\TagTesting20Nov2013\M5.DSG	11-1-2013	15:10:16	107871.000000	2157.420000	-0.121094	1.015625	-0.207031	0.202752	-0.407339	0.204587	-46.798706	-0.885010	11.993408
C:\Users\cware\Desktop\Steller20November\TagTesting20Nov2013\M5.DSG	11-1-2013	15:10:16	107872.000000	2157.440000	-0.027344	1.101563	-0.222656	0.204587	-0.407339	0.198165	-37.155151	-7.049561	8.819580
C:\Users\cware\Desktop\Steller20November\TagTesting20Nov2013\M5.DSG	11-1-2013	15:10:16	107873.000000	2157.460000	-0.050781	1.058594	-0.296875	0.209174	-0.410092	0.189908	-26.290894	8.834839	8.132935
C:\Users\cware\Desktop\Steller20November\TagTesting20Nov2013\M5.DSG	11-1-2013	15:10:16	107874.000000	2157.480000	-0.007813	1.011719	-0.292969	0.208257	-0.410092	0.186239	-21.072388	27.679443	7.934570
C:\Users\cware\Desktop\Steller20November\TagTesting20Nov2013\M5.DSG	11-1-2013	15:10:16	107875.000000	2157.500000	0.117188	1.019531	-0.265625	0.211009	-0.411009	0.181651	-19.683838	34.164429	-1.312256
C:\Users\cware\Desktop\Steller20November\TagTesting20Nov2013\M5.DSG	11-1-2013	15:10:16	107876.000000	2157.520000	0.128906	0.980469	-0.250000	0.210092	-0.410092	0.180734	-13.687134	40.756226	-2.319336
C:\Users\cware\Desktop\Steller20November\TagTesting20Nov2013\M5.DSG	11-1-2013	15:10:16	107877.000000	2157.540000	0.171875	1.000000	-0.316406	0.207339	-0.410092	0.177064	-16.494751	39.199829	-8.392334
C:\Users\cware\Desktop\Steller20November\TagTesting20Nov2013\M5.DSG	11-1-2013	15:10:16	107878.000000	2157.560000	0.230469	0.929688	-0.273438	0.205505	-0.410092	0.174312	-26.397705	56.686401	-6.698608
C:\Users\cware\Desktop\Steller20November\TagTesting20Nov2013\M5.DSG	11-1-2013	15:10:16	107879.000000	2157.580000	0.359375	0.875000	-0.214844	0.202752	-0.411009	0.167890	-25.817871	36.712646	-2.975464
C:\Users\cware\Desktop\Steller20November\TagTesting20Nov2013\M5.DSG	11-1-2013	15:10:16	107880.000000	2157.600000	0.375000	0.843750	-0.187500	0.202752	-0.412844	0.166055	-31.387329	27.420044	0.717163
C:\Users\cware\Desktop\Steller20November\TagTesting20Nov2013\M5.DSG	11-1-2013	15:10:16	107881.000000	2157.620000	0.386719	0.882813	-0.167969	0.203670	-0.412844	0.156881	-34.683228	9.262085	7.339478
C:\Users\cware\Desktop\Steller20November\TagTesting20Nov2013\M5.DSG	11-1-2013	15:10:16	107882.000000	2157.640000	0.269531	0.886719	-0.167969	0.203670	-0.413761	0.151376	-39.077759	1.663208	11.383057
C:\Users\cware\Desktop\Steller20November\TagTesting20Nov2013\M5.DSG	11-1-2013	15:10:16	107883.000000	2157.660000	0.222656	0.960938	-0.222656	0.209174	-0.415596	0.140367	-52.947998	7.171631	13.397217
C:\Users\cware\Desktop\Steller20November\TagTesting20Nov2013\M5.DSG	11-1-2013	15:10:16	107884.000000	2157.680000	0.105469	1.046875	-0.246094	0.211927	-0.415596	0.134862	-52.703857	14.877319	14.556885
C:\Users\cware\Desktop\Steller20November\TagTesting20Nov2013\M5.DSG	11-1-2013	15:10:16	107885.000000	2157.700000	0.117188	1.128906	-0.136719	0.215596	-0.416514	0.124771	-33.111572	11.947632	18.051147
C:\Users\cware\Desktop\Steller20November\TagTesting20Nov2013\M5.DSG	11-1-2013	15:10:16	107886.000000	2157.720000	0.109375	1.097656	0.000000	0.217431	-0.418349	0.121101	-28.869629	1.510620	11.260986
C:\Users\cware\Desktop\Steller20November\TagTesting20Nov2013\M5.DSG	11-1-2013	15:10:16	107887.000000	2157.740000	0.027344	1.085938	0.031250	0.221101	-0.417431	0.112844	-25.436401	18.234253	12.313843
C:\Users\cware\Desktop\Steller20November\TagTesting20Nov2013\M5.DSG	11-1-2013	15:10:16	107888.000000	2157.760000	-0.062500	1.023438	0.007813	0.223853	-0.417431	0.111009	-34.576416	15.747070	9.536743
C:\Users\cware\Desktop\Steller20November\TagTesting20Nov2013\M5.DSG	11-1-2013	15:10:16	107889.000000	2157.780000	-0.089844	1.117188	-0.066406	0.226606	-0.417431	0.108257	-8.422852	23.254395	16.555786
C:\Users\cware\Desktop\Steller20November\TagTesting20Nov2013\M5.DSG	11-1-2013	15:10:16	107890.000000	2157.800000	0.019531	1.097656	0.121094	0.229358	-0.417431	0.107339	-0.854492	5.416870	5.447388
C:\Users\cware\Desktop\Steller20November\TagTesting20Nov2013\M5.DSG	11-1-2013	15:10:16	107891.000000	2157.820000	-0.097656	0.929688	0.128906	0.229358	-0.417431	0.107339	-10.009766	0.778198	-0.946045
C:\Users\cware\Desktop\Steller20November\TagTesting20Nov2013\M5.DSG	11-1-2013	15:10:16	107892.000000	2157.840000	-0.140625	0.921875	0.050781	0.232110	-0.417431	0.108257	-8.224487	6.942749	-2.182007
C:\Users\cware\Desktop\Steller20November\TagTesting20Nov2013\M5.DSG	11-1-2013	15:10:16	107893.000000	2157.860000	-0.152344	0.933594	-0.031250	0.232110	-0.416514	0.109174	4.318237	-30.303955	-2.426147
C:\Users\cware\Desktop\Steller20November\TagTesting20Nov2013\M5.DSG	11-1-2013	15:10:16	107894.000000	2157.880000	-0.371094	1.003906	-0.027344	0.232110	-0.416514	0.111927	9.338379	6.530762	1.235962
C:\Users\cware\Desktop\Steller20November\TagTesting20Nov2013\M5.DSG	11-1-2013	15:10:16	107895.000000	2157.900000	-0.289063	0.945313	0.156250	0.233945	-0.417431	0.112844	-1.464844	10.925293	-2.334595
C:\Users\cware\Desktop\Steller20November\TagTesting20Nov2013\M5.DSG	11-1-2013	15:10:16	107896.000000	2157.920000	-0.218750	0.906250	0.046875	0.233945	-0.416514	0.114679	-4.852295	-7.339478	-4.211426
C:\Users\cware\Desktop\Steller20November\TagTesting20Nov2013\M5.DSG	11-1-2013	15:10:16	107897.000000	2157.940000	-0.289063	1.015625	-0.121094	0.233028	-0.416514	0.114679	10.589600	-1.846313	-9.384155
C:\Users\cware\Desktop\Steller20November\TagTesting20Nov2013\M5.DSG	11-1-2013	15:10:16	107898.000000	2157.960000	-0.308594	1.121094	-0.023438	0.232110	-0.415596	0.120183	14.389038	28.106689	-7.385254
C:\Users\cware\Desktop\Steller20November\TagTesting20Nov2013\M5.DSG	11-1-2013	15:10:16	107899.000000	2157.980000	-0.132813	0.976563	0.140625	0.231193	-0.414679	0.121101	-3.601074	18.646240	-10.742188
C:\Users\cware\Desktop\Steller20November\TagTesting20Nov2013\M5.DSG	11-1-2013	15:10:16	107900.000000	2158.000000	-0.195313	0.902344	0.097656	0.228440	-0.416514	0.124771	-2.075195	6.301880	-15.579224
C:\Users\cware\Desktop\Steller20November\TagTesting20Nov2013\M5.DSG	11-1-2013	15:10:16	107901.000000	2158.020000	-0.234375	0.894531	-0.054688	0.226606	-0.416514	0.126606	12.466431	26.046753	-10.940552
C:\Users\cware\Desktop\Steller20November\TagTesting20Nov2013\M5.DSG	11-1-2013	15:10:16	107902.000000	2158.040000	-0.093750	0.984375	0.050781	0.223853	-0.415596	0.129358	-0.244141	5.340576	-13.687134
C:\Users\cware\Desktop\Steller20November\TagTesting20Nov2013\M5.DSG	11-1-2013	15:10:16	107903.000000	2158.060000	-0.253906	0.914063	0.085938	0.222936	-0.415596	0.131193	5.157471	13.061523	-9.674072
C:\Users\cware\Desktop\Steller20November\TagTesting20Nov2013\M5.DSG	11-1-2013	15:10:16	107904.000000	2158.080000	-0.156250	0.898438	0.125000	0.223853	-0.417431	0.133945	6.225586	-5.691528	-12.405396
C:\Users\cware\Desktop\Steller20November\TagTesting20Nov2013\M5.DSG	11-1-2013	15:10:16	107905.000000	2158.100000	-0.203125	0.937500	-0.015625	0.220183	-0.415596	0.134862	7.583618	-1.739502	-15.213013
C:\Users\cware\Desktop\Steller20November\TagTesting20Nov2013\M5.DSG	11-1-2013	15:10:16	107906.000000	2158.120000	-0.234375	1.023438	-0.125000	0.219266	-0.415596	0.135780	7.522583	14.160156	-11.657715
C:\Users\cware\Desktop\Steller20November\TagTesting20Nov2013\M5.DSG	11-1-2013	15:10:16	107907.000000	2158.140000	-0.121094	1.062500	-0.031250	0.217431	-0.413761	0.142202	0.732422	-8.590698	-15.060425
C:\Users\cware\Desktop\Steller20November\TagTesting20Nov2013\M5.DSG	11-1-2013	15:10:16	107908.000000	2158.160000	-0.304688	1.039063	0.015625	0.215596	-0.414679	0.143119	6.195068	33.630371	-13.107300
C:\Users\cware\Desktop\Steller20November\TagTesting20Nov2013\M5.DSG	11-1-2013	15:10:16	107909.000000	2158.180000	-0.199219	0.929688	0.070313	0.211927	-0.414679	0.148624	20.874023	1.327515	-16.723633
C:\Users\cware\Desktop\Steller20November\TagTesting20Nov2013\M5.DSG	11-1-2013	15:10:16	107910.000000	2158.200000	-0.210938	0.960938	-0.050781	0.211009	-0.414679	0.152294	19.683838	2.182007	-17.547607
C:\Users\cware\Desktop\Steller20November\TagTesting20Nov2013\M5.DSG	11-1-2013	15:10:16	107911.000000	2158.220000	-0.230469	0.933594	-0.070313	0.207339	-0.411927	0.155963	0.198364	11.291504	-16.433716
C:\Users\cware\Desktop\Steller20November\TagTesting20Nov2013\M5.DSG	11-1-2013	15:10:16	107912.000000	2158.240000	-0.093750	1.007813	-0.140625	0.205505	-0.411927	0.157798	-2.563477	10.467529	-16.632080
C:\Users\cware\Desktop\Steller20November\TagTesting20Nov2013\M5.DSG	11-1-2013	15:10:16	107913.000000	2158.260000	-0.144531	1.082031	-0.121094	0.202752	-0.411927	0.162385	3.402710	21.728516	-9.948730
C:\Users\cware\Desktop\Steller20November\TagTesting20Nov2013\M5.DSG	11-1-2013	15:10:16	107914.000000	2158.280000	-0.257813	1.101563	-0.097656	0.201835	-0.411927	0.163303	1.693726	-5.599976	-14.678955
C:\Users\cware\Desktop\Steller20November\TagTesting20Nov2013\M5.DSG	11-1-2013	15:10:16	107915.000000	2158.300000	-0.144531	1.093750	-0.164063	0.200000	-0.411009	0.167890	15.304565	1.831055	-15.548706
C:\Users\cware\Desktop\Steller20November\TagTesting20Nov2013\M5.DSG	11-1-2013	15:10:16	107916.000000	2158.320000	-0.144531	1.093750	-0.164063	0.196330	-0.411009	0.171560	18.356323	3.921509	-13.488770
C:\Users\cware\Desktop\Steller20November\TagTesting20Nov2013\M5.DSG	11-1-2013	15:10:16	107917.000000	2158.340000	-0.148438	0.968750	0.031250	0.193578	-0.409174	0.177982	30.487061	0.656128	-14.328003
C:\Users\cware\Desktop\Steller20November\TagTesting20Nov2013\M5.DSG	11-1-2013	15:10:16	107918.000000	2158.360000	-0.160156	0.890625	0.031250	0.192661	-0.408257	0.180734	27.999878	2.655029	-13.565063
C:\Users\cware\Desktop\Steller20November\TagTesting20Nov2013\M5.DSG	11-1-2013	15:10:16	107919.000000	2158.380000	-0.179688	0.875000	-0.011719	0.189908	-0.407339	0.188073	3.402710	14.816284	-14.053345
C:\Users\cware\Desktop\Steller20November\TagTesting20Nov2013\M5.DSG	11-1-2013	15:10:16	107920.000000	2158.400000	-0.125000	0.917969	-0.093750	0.189908	-0.405505	0.189908	2.029419	9.155273	-12.527466
C:\Users\cware\Desktop\Steller20November\TagTesting20Nov2013\M5.DSG	11-1-2013	15:10:16	107921.000000	2158.420000	-0.179688	0.984375	-0.199219	0.186239	-0.405505	0.194495	8.148193	0.152588	-12.725830
C:\Users\cware\Desktop\Steller20November\TagTesting20Nov2013\M5.DSG	11-1-2013	15:10:16	107922.000000	2158.440000	-0.117188	1.058594	-0.238281	0.185321	-0.403670	0.197248	14.892578	1.205444	-9.948730
C:\Users\cware\Desktop\Steller20November\TagTesting20Nov2013\M5.DSG	11-1-2013	15:10:16	107923.000000	2158.460000	-0.125000	1.027344	-0.179688	0.182569	-0.402752	0.202752	23.025513	-6.744385	-11.413574
C:\Users\cware\Desktop\Steller20November\TagTesting20Nov2013\M5.DSG	11-1-2013	15:10:16	107924.000000	2158.480000	-0.121094	1.066406	-0.195313	0.181651	-0.402752	0.202752	24.963379	-8.117676	-10.330200
C:\Users\cware\Desktop\Steller20November\TagTesting20Nov2013\M5.DSG	11-1-2013	15:10:16	107925.000000	2158.500000	-0.152344	1.066406	-0.242188	0.179817	-0.399083	0.210092	23.101807	-2.716064	-13.519287
C:\Users\cware\Desktop\Steller20November\TagTesting20Nov2013\M5.DSG	11-1-2013	15:10:16	107926.000000	2158.520000	-0.144531	1.085938	-0.269531	0.178899	-0.400000	0.212844	25.268555	6.652832	-7.431030
C:\Users\cware\Desktop\Steller20November\TagTesting20Nov2013\M5.DSG	11-1-2013	15:10:16	107927.000000	2158.540000	-0.070313	1.042969	-0.105469	0.177982	-0.398165	0.220183	17.410278	-2.410889	-11.337280
C:\Users\cware\Desktop\Steller20November\TagTesting20Nov2013\M5.DSG	11-1-2013	15:10:16	107928.000000	2158.560000	-0.070313	1.058594	-0.171875	0.176147	-0.398165	0.222018	17.791748	-11.154175	-12.924194
C:\Users\cware\Desktop\Steller20November\TagTesting20Nov2013\M5.DSG	11-1-2013	15:10:16	107929.000000	2158.580000	-0.125000	1.054688	-0.144531	0.175229	-0.396330	0.223853	-0.106812	14.099121	-12.161255
C:\Users\cware\Desktop\Steller20November\TagTesting20Nov2013\M5.DSG	11-1-2013	15:10:16	107930.000000	2158.600000	-0.128906	0.976563	-0.070313	0.172477	-0.394495	0.229358	-0.320435	0.015259	-12.908936
C:\Users\cware\Desktop\Steller20November\TagTesting20Nov2013\M5.DSG	11-1-2013	15:10:16	107931.000000	2158.620000	-0.144531	0.910156	-0.074219	0.172477	-0.393578	0.233028	10.681152	-5.966187	-11.108398
C:\Users\cware\Desktop\Steller20November\TagTesting20Nov2013\M5.DSG	11-1-2013	15:10:16	107932.000000	2158.640000	-0.125000	0.929688	-0.117188	0.169725	-0.392661	0.237615	9.246826	4.333496	-9.902954
C:\Users\cware\Desktop\Steller20November\TagTesting20Nov2013\M5.DSG	11-1-2013	15:10:16	107933.000000	2158.660000	-0.171875	0.898438	-0.132813	0.168807	-0.392661	0.240367	16.296387	-2.883911	-10.055542
C:\Users\cware\Desktop\Steller20November\TagTesting20Nov2013\M5.DSG	11-1-2013	15:10:16	107934.000000	2158.680000	-0.109375	0.914063	-0.183594	0.166972	-0.389908	0.243119	15.121460	-0.717163	-8.377075
C:\Users\cware\Desktop\Steller20November\TagTesting20Nov2013\M5.DSG	11-1-2013	15:10:16	107935.000000	2158.700000	-0.125000	0.957031	-0.195313	0.166972	-0.388073	0.246789	16.906738	-4.089355	-10.574341
C:\Users\cware\Desktop\Steller20November\TagTesting20Nov2013\M5.DSG	11-1-2013	15:10:16	107936.000000	2158.720000	-0.121094	0.988281	-0.253906	0.165138	-0.386239	0.252294	22.781372	-5.310059	-10.986328
C:\Users\cware\Desktop\Steller20November\TagTesting20Nov2013\M5.DSG	11-1-2013	15:10:16	107937.000000	2158.740000	-0.093750	0.941406	-0.226563	0.164220	-0.385321	0.254128	16.204834	4.776001	-11.672974
C:\Users\cware\Desktop\Steller20November\TagTesting20Nov2013\M5.DSG	11-1-2013	15:10:16	107938.000000	2158.760000	-0.078125	0.960938	-0.300781	0.162385	-0.384404	0.258716	9.353638	13.763428	-13.809204
C:\Users\cware\Desktop\Steller20November\TagTesting20Nov2013\M5.DSG	11-1-2013	15:10:16	107939.000000	2158.780000	-0.105469	1.042969	-0.398438	0.160550	-0.381651	0.262385	1.419067	0.930786	-12.664795
C:\Users\cware\Desktop\Steller20November\TagTesting20Nov2013\M5.DSG	11-1-2013	15:10:16	107940.000000	2158.800000	-0.097656	1.023438	-0.320313	0.159633	-0.380734	0.266972	9.613037	7.888794	-9.017944
C:\Users\cware\Desktop\Steller20November\TagTesting20Nov2013\M5.DSG	11-1-2013	15:10:16	107941.000000	2158.820000	-0.062500	1.050781	-0.257813	0.159633	-0.378899	0.270642	7.507324	6.958008	-8.666992
C:\Users\cware\Desktop\Steller20November\TagTesting20Nov2013\M5.DSG	11-1-2013	15:10:16	107942.000000	2158.840000	-0.097656	1.015625	-0.375000	0.157798	-0.377982	0.273394	3.952026	14.297485	-8.468628
C:\Users\cware\Desktop\Steller20November\TagTesting20Nov2013\M5.DSG	11-1-2013	15:10:16	107943.000000	2158.860000	-0.140625	1.070313	-0.335938	0.156881	-0.376147	0.277064	14.587402	0.335693	-8.789063
C:\Users\cware\Desktop\Steller20November\TagTesting20Nov2013\M5.DSG	11-1-2013	15:10:16	107944.000000	2158.880000	-0.046875	1.062500	-0.277344	0.155046	-0.373394	0.280734	13.656616	-3.417969	-10.284424
C:\Users\cware\Desktop\Steller20November\TagTesting20Nov2013\M5.DSG	11-1-2013	15:10:16	107945.000000	2158.900000	-0.089844	1.085938	-0.335938	0.154128	-0.373394	0.284404	21.011353	3.250122	-7.568359
C:\Users\cware\Desktop\Steller20November\TagTesting20Nov2013\M5.DSG	11-1-2013	15:10:16	107946.000000	2158.920000	-0.031250	1.054688	-0.281250	0.152294	-0.372477	0.287156	20.324707	-19.012451	-12.191772
C:\Users\cware\Desktop\Steller20November\TagTesting20Nov2013\M5.DSG	11-1-2013	15:10:16	107947.000000	2158.940000	-0.105469	1.027344	-0.242188	0.151376	-0.369725	0.291743	16.906738	4.211426	-12.878418
C:\Users\cware\Desktop\Steller20November\TagTesting20Nov2013\M5.DSG	11-1-2013	15:10:16	107948.000000	2158.960000	-0.023438	0.984375	-0.214844	0.149541	-0.368807	0.293578	18.890381	1.464844	-13.153076
C:\Users\cware\Desktop\Steller20November\TagTesting20Nov2013\M5.DSG	11-1-2013	15:10:16	107949.000000	2158.980000	-0.085938	0.933594	-0.199219	0.148624	-0.366055	0.291743	4.592896	12.496948	-13.442993
C:\Users\cware\Desktop\Steller20November\TagTesting20Nov2013\M5.DSG	11-1-2013	15:10:16	107950.000000	2159.000000	-0.023438	0.910156	-0.332031	0.147706	-0.366055	0.301835	9.841919	2.639771	-12.069702
C:\Users\cware\Desktop\Steller20November\TagTesting20Nov2013\M5.DSG	11-1-2013	15:10:16	107951.000000	2159.020000	-0.070313	0.933594	-0.316406	0.144037	-0.363303	0.304587	10.803223	12.084961	-8.758545
C:\Users\cware\Desktop\Steller20November\TagTesting20Nov2013\M5.DSG	11-1-2013	15:10:16	107952.000000	2159.040000	0.027344	0.937500	-0.363281	0.144954	-0.360550	0.307339	6.927490	-2.685547	-10.818481
C:\Users\cware\Desktop\Steller20November\TagTesting20Nov2013\M5.DSG	11-1-2013	15:10:16	107953.000000	2159.060000	-0.074219	0.945313	-0.371094	0.142202	-0.360550	0.311009	20.584106	-3.234863	-11.962891
C:\Users\cware\Desktop\Steller20November\TagTesting20Nov2013\M5.DSG	11-1-2013	15:10:16	107954.000000	2159.080000	-0.062500	0.929688	-0.390625	0.141284	-0.358716	0.316514	12.542725	6.835938	-9.948730
C:\Users\cware\Desktop\Steller20November\TagTesting20Nov2013\M5.DSG	11-1-2013	15:10:16	107955.000000	2159.100000	0.003906	0.988281	-0.347656	0.138532	-0.355046	0.319266	20.660400	-9.613037	-13.168335
C:\Users\cware\Desktop\Steller20November\TagTesting20Nov2013\M5.DSG	11-1-2013	15:10:16	107956.000000	2159.120000	-0.019531	0.976563	-0.375000	0.136697	-0.354128	0.321101	14.755249	-2.502441	-13.412476
C:\Users\cware\Desktop\Steller20November\TagTesting20Nov2013\M5.DSG	11-1-2013	15:10:16	107957.000000	2159.140000	-0.050781	0.988281	-0.382813	0.134862	-0.350459	0.325688	17.578125	-2.365112	-15.518188
C:\Users\cware\Desktop\Steller20November\TagTesting20Nov2013\M5.DSG	11-1-2013	15:10:16	107958.000000	2159.160000	-0.046875	1.027344	-0.429688	0.133945	-0.348624	0.327523	18.188477	-1.480103	-15.579224
C:\Users\cware\Desktop\Steller20November\TagTesting20Nov2013\M5.DSG	11-1-2013	15:10:16	107959.000000	2159.180000	-0.050781	0.992188	-0.421875	0.130275	-0.346789	0.333028	20.675659	-8.499146	-14.129639
C:\Users\cware\Desktop\Steller20November\TagTesting20Nov2013\M5.DSG	11-1-2013	15:10:16	107960.000000	2159.200000	-0.015625	0.937500	-0.417969	0.131193	-0.344037	0.335780	18.814087	-2.349854	-13.900757
C:\Users\cware\Desktop\Steller20November\TagTesting20Nov2013\M5.DSG	11-1-2013	15:10:16	107961.000000	2159.220000	-0.039063	1.031250	-0.449219	0.128440	-0.341284	0.340367	11.489868	1.983643	-15.960693
C:\Users\cware\Desktop\Steller20November\TagTesting20Nov2013\M5.DSG	11-1-2013	15:10:16	107962.000000	2159.240000	-0.011719	1.019531	-0.441406	0.126606	-0.340367	0.341284	16.799927	2.777100	-15.609741
C:\Users\cware\Desktop\Steller20November\TagTesting20Nov2013\M5.DSG	11-1-2013	15:10:16	107963.000000	2159.260000	0.046875	1.035156	-0.457031	0.123853	-0.337615	0.344954	7.446289	6.591797	-16.311646
C:\Users\cware\Desktop\Steller20November\TagTesting20Nov2013\M5.DSG	11-1-2013	15:10:16	107964.000000	2159.280000	-0.031250	0.992188	-0.507813	0.122936	-0.336697	0.346789	9.094238	13.992310	-14.801025
C:\Users\cware\Desktop\Steller20November\TagTesting20Nov2013\M5.DSG	11-1-2013	15:10:16	107965.000000	2159.300000	-0.031250	0.996094	-0.445313	0.120183	-0.333028	0.352294	11.978149	-18.035889	-14.022827
C:\Users\cware\Desktop\Steller20November\TagTesting20Nov2013\M5.DSG	11-1-2013	15:10:16	107966.000000	2159.320000	0.027344	0.960938	-0.425781	0.119266	-0.331193	0.354128	9.841919	5.050659	-12.374878
C:\Users\cware\Desktop\Steller20November\TagTesting20Nov2013\M5.DSG	11-1-2013	15:10:16	107967.000000	2159.340000	0.011719	0.968750	-0.507813	0.118349	-0.330275	0.355963	2.395630	10.848999	-11.871338
C:\Users\cware\Desktop\Steller20November\TagTesting20Nov2013\M5.DSG	11-1-2013	15:10:16	107968.000000	2159.360000	0.011719	0.957031	-0.460938	0.116514	-0.327523	0.359633	7.125854	-1.495361	-17.257690
C:\Users\cware\Desktop\Steller20November\TagTesting20Nov2013\M5.DSG	11-1-2013	15:10:16	107969.000000	2159.380000	-0.007813	0.902344	-0.484375	0.115596	-0.326606	0.361468	-7.843018	-0.869751	-17.181396
C:\Users\cware\Desktop\Steller20November\TagTesting20Nov2013\M5.DSG	11-1-2013	15:10:16	107970.000000	2159.400000	-0.007813	0.902344	-0.484375	0.113761	-0.323853	0.365138	-0.167847	2.395630	-17.593384
C:\Users\cware\Desktop\Steller20November\TagTesting20Nov2013\M5.DSG	11-1-2013	15:10:16	107971.000000	2159.420000	-0.019531	0.867188	-0.503906	0.111009	-0.322018	0.366055	-2.761841	-2.761841	-14.602661
C:\Users\cware\Desktop\Steller20November\TagTesting20Nov2013\M5.DSG	11-1-2013	15:10:16	107972.000000	2159.440000	0.011719	0.929688	-0.429688	0.111009	-0.319266	0.370642	4.547119	11.779785	-13.290405
C:\Users\cware\Desktop\Steller20November\TagTesting20Nov2013\M5.DSG	11-1-2013	15:10:16	107973.000000	2159.460000	-0.023438	0.964844	-0.488281	0.109174	-0.318349	0.373394	6.896973	4.745483	-11.505127
C:\Users\cware\Desktop\Steller20November\TagTesting20Nov2013\M5.DSG	11-1-2013	15:10:16	107974.000000	2159.480000	0.074219	0.972656	-0.472656	0.107339	-0.316514	0.375229	5.783081	-7.171631	-14.465332
C:\Users\cware\Desktop\Steller20November\TagTesting20Nov2013\M5.DSG	11-1-2013	15:10:16	107975.000000	2159.500000	0.027344	0.953125	-0.464844	0.107339	-0.314679	0.377064	10.452271	-6.011963	-12.817383
C:\Users\cware\Desktop\Steller20November\TagTesting20Nov2013\M5.DSG	11-1-2013	15:10:16	107976.000000	2159.520000	0.015625	0.968750	-0.484375	0.104587	-0.311927	0.378899	7.339478	-6.896973	-13.854980
C:\Users\cware\Desktop\Steller20November\TagTesting20Nov2013\M5.DSG	11-1-2013	15:10:16	107977.000000	2159.540000	0.070313	1.000000	-0.535156	0.103670	-0.310092	0.381651	14.373779	-18.722534	-16.677856
C:\Users\cware\Desktop\Steller20November\TagTesting20Nov2013\M5.DSG	11-1-2013	15:10:16	107978.000000	2159.560000	0.019531	0.984375	-0.535156	0.101835	-0.308257	0.385321	12.649536	0.274658	-15.274048
C:\Users\cware\Desktop\Steller20November\TagTesting20Nov2013\M5.DSG	11-1-2013	15:10:16	107979.000000	2159.580000	0.062500	0.968750	-0.554688	0.100917	-0.306422	0.387156	16.632080	-15.045166	-17.593384
C:\Users\cware\Desktop\Steller20November\TagTesting20Nov2013\M5.DSG	11-1-2013	15:10:16	107980.000000	2159.600000	0.027344	0.941406	-0.437500	0.100000	-0.305505	0.390826	14.801025	-12.649536	-13.961792
C:\Users\cware\Desktop\Steller20November\TagTesting20Nov2013\M5.DSG	11-1-2013	15:10:16	107981.000000	2159.620000	0.074219	0.941406	-0.468750	0.100000	-0.302752	0.392661	8.911133	-8.377075	-12.878418
C:\Users\cware\Desktop\Steller20November\TagTesting20Nov2013\M5.DSG	11-1-2013	15:10:16	107982.000000	2159.640000	0.050781	0.929688	-0.480469	0.098165	-0.300000	0.395413	8.087158	-18.707275	-12.771606
C:\Users\cware\Desktop\Steller20November\TagTesting20Nov2013\M5.DSG	11-1-2013	15:10:16	107983.000000	2159.660000	0.015625	0.957031	-0.464844	0.099083	-0.298165	0.398165	3.799438	-5.950928	-12.924194
C:\Users\cware\Desktop\Steller20November\TagTesting20Nov2013\M5.DSG	11-1-2013	15:10:16	107984.000000	2159.680000	0.089844	0.945313	-0.496094	0.100000	-0.298165	0.399083	6.317139	-13.504028	-13.000488
C:\Users\cware\Desktop\Steller20November\TagTesting20Nov2013\M5.DSG	11-1-2013	15:10:16	107985.000000	2159.700000	0.054688	0.917969	-0.496094	0.099083	-0.295413	0.400000	1.495361	-12.252808	-11.367798
C:\Users\cware\Desktop\Steller20November\TagTesting20Nov2013\M5.DSG	11-1-2013	15:10:16	107986.000000	2159.720000	0.062500	0.941406	-0.496094	0.097248	-0.296330	0.400917	0.762939	-27.526855	-12.023926
C:\Users\cware\Desktop\Steller20November\TagTesting20Nov2013\M5.DSG	11-1-2013	15:10:16	107987.000000	2159.740000	0.019531	0.917969	-0.542969	0.100000	-0.294495	0.402752	-17.227173	-14.953613	-8.407593
C:\Users\cware\Desktop\Steller20November\TagTesting20Nov2013\M5.DSG	11-1-2013	15:10:16	107988.000000	2159.760000	0.042969	0.953125	-0.453125	0.101835	-0.295413	0.402752	-25.329590	-5.325317	-9.368896
C:\Users\cware\Desktop\Steller20November\TagTesting20Nov2013\M5.DSG	11-1-2013	15:10:16	107989.000000	2159.780000	0.078125	0.953125	-0.394531	0.102752	-0.297248	0.400917	-19.836426	-12.115479	-6.072998
C:\Users\cware\Desktop\Steller20November\TagTesting20Nov2013\M5.DSG	11-1-2013	15:10:16	107990.000000	2159.800000	-0.019531	0.921875	-0.437500	0.101835	-0.297248	0.400000	-25.878906	-8.331299	-3.021240
C:\Users\cware\Desktop\Steller20November\TagTesting20Nov2013\M5.DSG	11-1-2013	15:10:16	107991.000000	2159.820000	0.082031	0.906250	-0.402344	0.105505	-0.300917	0.397248	-26.397705	-21.850586	-5.279541
C:\Users\cware\Desktop\Steller20November\TagTesting20Nov2013\M5.DSG	11-1-2013	15:10:16	107992.000000	2159.840000	0.011719	0.906250	-0.441406	0.106422	-0.302752	0.395413	-28.274536	-16.586304	-0.686646
C:\Users\cware\Desktop\Steller20November\TagTesting20Nov2013\M5.DSG	11-1-2013	15:10:16	107993.000000	2159.860000	0.046875	0.894531	-0.378906	0.109174	-0.307339	0.389908	-35.018921	-12.191772	1.174927
C:\Users\cware\Desktop\Steller20November\TagTesting20Nov2013\M5.DSG	11-1-2013	15:10:16	107994.000000	2159.880000	0.007813	0.863281	-0.457031	0.111009	-0.309174	0.387156	-36.773682	-14.984131	2.243042
C:\Users\cware\Desktop\Steller20November\TagTesting20Nov2013\M5.DSG	11-1-2013	15:10:16	107995.000000	2159.900000	-0.046875	0.898438	-0.410156	0.113761	-0.314679	0.380734	-43.380737	-18.432617	2.868652
C:\Users\cware\Desktop\Steller20November\TagTesting20Nov2013\M5.DSG	11-1-2013	15:10:16	107996.000000	2159.920000	0.050781	0.953125	-0.371094	0.115596	-0.317431	0.377982	-44.296265	-20.675659	2.273560
C:\Users\cware\Desktop\Steller20November\TagTesting20Nov2013\M5.DSG	11-1-2013	15:10:16	107997.000000	2159.940000	-0.031250	0.960938	-0.386719	0.120183	-0.324771	0.370642	-38.177490	-10.330200	7.354736
C:\Users\cware\Desktop\Steller20November\TagTesting20Nov2013\M5.DSG	11-1-2013	15:10:16	107998.000000	2159.960000	-0.023438	0.953125	-0.375000	0.122018	-0.326606	0.366055	-45.516968	-17.486572	6.973267
C:\Users\cware\Desktop\Steller20November\TagTesting20Nov2013\M5.DSG	11-1-2013	15:10:16	107999.000000	2159.980000	-0.019531	0.937500	-0.355469	0.126606	-0.332110	0.357798	-38.787842	-16.189575	8.102417
C:\Users\cware\Desktop\Steller20November\TagTesting20Nov2013\M5.DSG	11-1-2013	15:10:16	108000.000000	2160.000000	0.003906	0.933594	-0.324219	0.130275	-0.334862	0.355046	-45.227051	-19.058228	8.224487
C:\Users\cware\Desktop\Steller20November\TagTesting20Nov2013\M5.DSG	11-1-2013	15:10:16	108001.000000	2160.020000	-0.031250	0.960938	-0.359375	0.132110	-0.341284	0.346789	-39.398193	-16.876221	12.374878
C:\Users\cware\Desktop\Steller20November\TagTesting20Nov2013\M5.DSG	11-1-2013	15:10:16	108002.000000	2160.040000	-0.015625	0.949219	-0.316406	0.135780	-0.344954	0.341284	-38.085938	-17.150879	16.128540
C:\Users\cware\Desktop\Steller20November\TagTesting20Nov2013\M5.DSG	11-1-2013	15:10:16	108003.000000	2160.060000	-0.011719	0.980469	-0.292969	0.139450	-0.349541	0.339450	-42.236328	-34.515381	9.353638
C:\Users\cware\Desktop\Steller20November\TagTesting20Nov2013\M5.DSG	11-1-2013	15:10:16	108004.000000	2160.080000	-0.093750	1.000000	-0.296875	0.145872	-0.351376	0.329358	-45.867920	-18.920898	10.986328
C:\Users\cware\Desktop\Steller20November\TagTesting20Nov2013\M5.DSG	11-1-2013	15:10:16	108005.000000	2160.100000	-0.039063	0.996094	-0.308594	0.147706	-0.354128	0.324771	-52.734375	-20.919800	7.278442
C:\Users\cware\Desktop\Steller20November\TagTesting20Nov2013\M5.DSG	11-1-2013	15:10:16	108006.000000	2160.120000	-0.074219	0.953125	-0.261719	0.152294	-0.361468	0.312844	-52.032471	-23.025513	11.093140
C:\Users\cware\Desktop\Steller20November\TagTesting20Nov2013\M5.DSG	11-1-2013	15:10:16	108007.000000	2160.140000	-0.050781	1.015625	-0.292969	0.155046	-0.365138	0.308257	-46.096802	-29.525757	8.514404
C:\Users\cware\Desktop\Steller20November\TagTesting20Nov2013\M5.DSG	11-1-2013	15:10:16	108008.000000	2160.160000	-0.019531	1.000000	-0.304688	0.160550	-0.370642	0.297248	-45.928955	-35.949707	6.378174
C:\Users\cware\Desktop\Steller20November\TagTesting20Nov2013\M5.DSG	11-1-2013	15:10:16	108009.000000	2160.180000	-0.066406	0.984375	-0.382813	0.165138	-0.372477	0.292661	-49.194336	-36.956787	4.257202
C:\Users\cware\Desktop\Steller20November\TagTesting20Nov2013\M5.DSG	11-1-2013	15:10:16	108010.000000	2160.200000	-0.085938	0.980469	-0.375000	0.169725	-0.377064	0.281651	-54.840088	-42.144775	8.728027
C:\Users\cware\Desktop\Steller20November\TagTesting20Nov2013\M5.DSG	11-1-2013	15:10:16	108011.000000	2160.220000	-0.132813	0.976563	-0.421875	0.175229	-0.380734	0.275229	-67.337036	-55.740356	15.808105
C:\Users\cware\Desktop\Steller20November\TagTesting20Nov2013\M5.DSG	11-1-2013	15:10:16	108012.000000	2160.240000	-0.164063	0.972656	-0.363281	0.183486	-0.387156	0.259633	-70.312500	-42.602539	20.080566
C:\Users\cware\Desktop\Steller20November\TagTesting20Nov2013\M5.DSG	11-1-2013	15:10:16	108013.000000	2160.260000	-0.210938	0.941406	-0.285156	0.188991	-0.390826	0.253211	-69.808960	-22.079468	20.248413
C:\Users\cware\Desktop\Steller20November\TagTesting20Nov2013\M5.DSG	11-1-2013	15:10:16	108014.000000	2160.280000	-0.289063	0.925781	-0.214844	0.194495	-0.397248	0.235780	-64.498901	-1.220703	17.822266
C:\Users\cware\Desktop\Steller20November\TagTesting20Nov2013\M5.DSG	11-1-2013	15:10:16	108015.000000	2160.300000	-0.234375	0.953125	-0.136719	0.196330	-0.399083	0.229358	-54.321289	-0.595093	12.557983
C:\Users\cware\Desktop\Steller20November\TagTesting20Nov2013\M5.DSG	11-1-2013	15:10:16	108016.000000	2160.320000	-0.125000	0.972656	-0.171875	0.200917	-0.401835	0.216514	-51.513672	-8.621216	9.826660
C:\Users\cware\Desktop\Steller20November\TagTesting20Nov2013\M5.DSG	11-1-2013	15:10:16	108017.000000	2160.340000	-0.035156	1.035156	-0.300781	0.202752	-0.403670	0.210092	-50.247192	-2.548218	9.582520
C:\Users\cware\Desktop\Steller20November\TagTesting20Nov2013\M5.DSG	11-1-2013	15:10:16	108018.000000	2160.360000	-0.023438	1.031250	-0.324219	0.203670	-0.406422	0.203670	-40.985107	10.391235	10.513306
C:\Users\cware\Desktop\Steller20November\TagTesting20Nov2013\M5.DSG	11-1-2013	15:10:16	108019.000000	2160.380000	-0.019531	1.011719	-0.304688	0.205505	-0.407339	0.193578	-32.455444	28.869629	5.889893
C:\Users\cware\Desktop\Steller20November\TagTesting20Nov2013\M5.DSG	11-1-2013	15:10:16	108020.000000	2160.400000	0.093750	1.023438	-0.253906	0.207339	-0.408257	0.190826	-26.580811	36.911011	4.104614
C:\Users\cware\Desktop\Steller20November\TagTesting20Nov2013\M5.DSG	11-1-2013	15:10:16	108021.000000	2160.420000	0.199219	1.011719	-0.210938	0.206422	-0.409174	0.183486	-22.811890	36.407471	-1.480103
C:\Users\cware\Desktop\Steller20November\TagTesting20Nov2013\M5.DSG	11-1-2013	15:10:16	108022.000000	2160.440000	0.191406	1.031250	-0.242188	0.206422	-0.410092	0.180734	-25.085449	39.611816	-4.547119
C:\Users\cware\Desktop\Steller20November\TagTesting20Nov2013\M5.DSG	11-1-2013	15:10:16	108023.000000	2160.460000	0.367188	0.957031	-0.281250	0.203670	-0.410092	0.174312	-26.687622	34.500122	-5.462646
C:\Users\cware\Desktop\Steller20November\TagTesting20Nov2013\M5.DSG	11-1-2013	15:10:16	108024.000000	2160.480000	0.367188	0.957031	-0.281250	0.201835	-0.412844	0.172477	-25.512695	34.393311	0.823975
C:\Users\cware\Desktop\Steller20November\TagTesting20Nov2013\M5.DSG	11-1-2013	15:10:16	108025.000000	2160.500000	0.386719	0.851563	-0.164063	0.203670	-0.411927	0.165138	-30.593872	27.481079	2.960205
C:\Users\cware\Desktop\Steller20November\TagTesting20Nov2013\M5.DSG	11-1-2013	15:10:16	108026.000000	2160.520000	0.351563	0.832031	-0.148438	0.203670	-0.411009	0.161468	-31.158447	14.251709	6.195068
C:\Users\cware\Desktop\Steller20November\TagTesting20Nov2013\M5.DSG	11-1-2013	15:10:16	108027.000000	2160.540000	0.171875	0.878906	-0.207031	0.206422	-0.411009	0.153211	-35.324097	17.761230	14.190674
C:\Users\cware\Desktop\Steller20November\TagTesting20Nov2013\M5.DSG	11-1-2013	15:10:16	108028.000000	2160.560000	0.183594	0.917969	-0.210938	0.209174	-0.411927	0.148624	-40.344238	7.156372	13.534546
C:\Users\cware\Desktop\Steller20November\TagTesting20Nov2013\M5.DSG	11-1-2013	15:10:16	108029.000000	2160.580000	0.105469	1.066406	-0.187500	0.212844	-0.413761	0.136697	-39.550781	6.195068	11.306763
C:\Users\cware\Desktop\Steller20November\TagTesting20Nov2013\M5.DSG	11-1-2013	15:10:16	108030.000000	2160.600000	0.132813	1.078125	-0.093750	0.213761	-0.413761	0.134862	-39.978027	2.548218	11.611938
C:\Users\cware\Desktop\Steller20November\TagTesting20Nov2013\M5.DSG	11-1-2013	15:10:16	108031.000000	2160.620000	0.078125	1.074219	-0.058594	0.217431	-0.414679	0.126606	-37.460327	6.393433	8.453369
C:\Users\cware\Desktop\Steller20November\TagTesting20Nov2013\M5.DSG	11-1-2013	15:10:16	108032.000000	2160.640000	0.062500	1.070313	-0.062500	0.218349	-0.415596	0.121101	-35.476685	4.699707	6.591797
C:\Users\cware\Desktop\Steller20November\TagTesting20Nov2013\M5.DSG	11-1-2013	15:10:16	108033.000000	2160.660000	0.015625	1.050781	0.023438	0.221101	-0.416514	0.114679	-26.702881	10.543823	6.195068
C:\Users\cware\Desktop\Steller20November\TagTesting20Nov2013\M5.DSG	11-1-2013	15:10:16	108034.000000	2160.680000	-0.031250	1.097656	-0.066406	0.222936	-0.416514	0.111927	-19.180298	5.981445	3.143311
C:\Users\cware\Desktop\Steller20November\TagTesting20Nov2013\M5.DSG	11-1-2013	15:10:16	108035.000000	2160.700000	-0.070313	1.054688	0.050781	0.225688	-0.417431	0.107339	-21.850586	17.211914	4.898071
C:\Users\cware\Desktop\Steller20November\TagTesting20Nov2013\M5.DSG	11-1-2013	15:10:16	108036.000000	2160.720000	-0.062500	1.082031	0.140625	0.225688	-0.415596	0.108257	-18.554688	-6.561279	-1.098633
C:\Users\cware\Desktop\Steller20November\TagTesting20Nov2013\M5.DSG	11-1-2013	15:10:16	108037.000000	2160.740000	-0.121094	0.992188	0.062500	0.225688	-0.415596	0.104587	-2.670288	-11.276245	-0.762939
C:\Users\cware\Desktop\Steller20November\TagTesting20Nov2013\M5.DSG	11-1-2013	15:10:16	108038.000000	2160.760000	-0.238281	0.953125	-0.125000	0.226606	-0.416514	0.103670	-0.915527	14.816284	-0.076294
C:\Users\cware\Desktop\Steller20November\TagTesting20Nov2013\M5.DSG	11-1-2013	15:10:16	108039.000000	2160.780000	-0.089844	1.007813	-0.070313	0.226606	-0.417431	0.104587	-19.638062	-0.808716	-5.676270
C:\Users\cware\Desktop\Steller20November\TagTesting20Nov2013\M5.DSG	11-1-2013	15:10:16	108040.000000	2160.800000	-0.300781	0.957031	-0.031250	0.228440	-0.416514	0.105505	-12.847900	14.526367	0.106812
C:\Users\cware\Desktop\Steller20November\TagTesting20Nov2013\M5.DSG	11-1-2013	15:10:16	108041.000000	2160.820000	-0.167969	0.925781	0.140625	0.227523	-0.418349	0.105505	3.250122	-2.899170	-3.509521
C:\Users\cware\Desktop\Steller20November\TagTesting20Nov2013\M5.DSG	11-1-2013	15:10:16	108042.000000	2160.840000	-0.281250	0.847656	0.113281	0.227523	-0.417431	0.107339	8.422852	-0.915527	-5.752563
C:\Users\cware\Desktop\Steller20November\TagTesting20Nov2013\M5.DSG	11-1-2013	15:10:16	108043.000000	2160.860000	-0.195313	0.894531	0.007813	0.226606	-0.416514	0.106422	-2.807617	7.888794	-7.034302
C:\Users\cware\Desktop\Steller20November\TagTesting20Nov2013\M5.DSG	11-1-2013	15:10:16	108044.000000	2160.880000	-0.273438	0.976563	-0.078125	0.226606	-0.416514	0.110092	-6.210327	29.357910	-2.990723
C:\Users\cware\Desktop\Steller20November\TagTesting20Nov2013\M5.DSG	11-1-2013	15:10:16	108045.000000	2160.900000	-0.179688	1.050781	0.050781	0.225688	-0.416514	0.111009	14.633179	9.979248	-3.524780
C:\Users\cware\Desktop\Steller20November\TagTesting20Nov2013\M5.DSG	11-1-2013	15:10:16	108046.000000	2160.920000	-0.171875	0.925781	0.183594	0.225688	-0.416514	0.114679	16.387939	-2.868652	-5.264282
C:\Users\cware\Desktop\Steller20November\TagTesting20Nov2013\M5.DSG	11-1-2013	15:10:16	108047.000000	2160.940000	-0.242188	0.808594	0.015625	0.224771	-0.416514	0.115596	-7.720947	11.627197	-7.522583
C:\Users\cware\Desktop\Steller20November\TagTesting20Nov2013\M5.DSG	11-1-2013	15:10:16	108048.000000	2160.960000	-0.113281	0.894531	-0.019531	0.225688	-0.415596	0.118349	-18.554688	10.787964	-4.180908
C:\Users\cware\Desktop\Steller20November\TagTesting20Nov2013\M5.DSG	11-1-2013	15:10:16	108049.000000	2160.980000	-0.156250	1.101563	-0.062500	0.226606	-0.415596	0.118349	-3.967285	-0.503540	-2.624512
C:\Users\cware\Desktop\Steller20November\TagTesting20Nov2013\M5.DSG	11-1-2013	15:10:16	108050.000000	2161.000000	-0.156250	1.101563	-0.062500	0.226606	-0.416514	0.121101	1.602173	2.761841	-0.488281
C:\Users\cware\Desktop\Steller20November\TagTesting20Nov2013\M5.DSG	11-1-2013	15:10:16	108051.000000	2161.020000	-0.171875	1.050781	0.042969	0.225688	-0.415596	0.122936	14.007568	1.800537	-5.142212
C:\Users\cware\Desktop\Steller20November\TagTesting20Nov2013\M5.DSG	11-1-2013	15:10:16	108052.000000	2161.040000	-0.167969	1.003906	0.101563	0.224771	-0.415596	0.126606	14.755249	-20.996094	-11.291504
C:\Users\cware\Desktop\Steller20November\TagTesting20Nov2013\M5.DSG	11-1-2013	15:10:16	108053.000000	2161.060000	-0.199219	0.882813	0.070313	0.223853	-0.414679	0.128440	7.339478	-2.105713	-8.041382
C:\Users\cware\Desktop\Steller20November\TagTesting20Nov2013\M5.DSG	11-1-2013	15:10:16	108054.000000	2161.080000	-0.199219	0.867188	-0.007813	0.223853	-0.414679	0.133028	-1.968384	15.777588	-3.189087
C:\Users\cware\Desktop\Steller20November\TagTesting20Nov2013\M5.DSG	11-1-2013	15:10:16	108055.000000	2161.100000	-0.234375	1.000000	-0.066406	0.224771	-0.414679	0.134862	4.623413	8.071899	-5.386353
C:\Users\cware\Desktop\Steller20November\TagTesting20Nov2013\M5.DSG	11-1-2013	15:10:16	108056.000000	2161.120000	-0.152344	1.011719	-0.046875	0.223853	-0.413761	0.136697	7.797241	-1.831055	-9.735107
C:\Users\cware\Desktop\Steller20November\TagTesting20Nov2013\M5.DSG	11-1-2013	15:10:16	108057.000000	2161.140000	-0.085938	1.054688	-0.062500	0.222018	-0.413761	0.140367	20.309448	-7.247925	-13.626099
C:\Users\cware\Desktop\Steller20November\TagTesting20Nov2013\M5.DSG	11-1-2013	15:10:16	108058.000000	2161.160000	-0.230469	1.039063	-0.070313	0.220183	-0.413761	0.144037	22.994995	6.088257	-11.718750
C:\Users\cware\Desktop\Steller20November\TagTesting20Nov2013\M5.DSG	11-1-2013	15:10:16	108059.000000	2161.180000	-0.210938	0.996094	0.023438	0.218349	-0.411927	0.149541	10.498047	23.574829	-13.061523
C:\Users\cware\Desktop\Steller20November\TagTesting20Nov2013\M5.DSG	11-1-2013	15:10:16	108060.000000	2161.200000	-0.191406	0.976563	0.058594	0.217431	-0.411927	0.154128	1.449585	5.920410	-16.769409
C:\Users\cware\Desktop\Steller20November\TagTesting20Nov2013\M5.DSG	11-1-2013	15:10:16	108061.000000	2161.220000	-0.261719	0.906250	-0.058594	0.214679	-0.411927	0.160550	13.717651	5.096436	-11.184692
C:\Users\cware\Desktop\Steller20November\TagTesting20Nov2013\M5.DSG	11-1-2013	15:10:16	108062.000000	2161.240000	-0.207031	0.886719	-0.093750	0.213761	-0.411009	0.164220	18.829346	-1.647949	-10.192871
C:\Users\cware\Desktop\Steller20November\TagTesting20Nov2013\M5.DSG	11-1-2013	15:10:16	108063.000000	2161.260000	-0.195313	0.996094	-0.074219	0.210092	-0.409174	0.167890	32.669067	-5.233765	-12.176514
C:\Users\cware\Desktop\Steller20November\TagTesting20Nov2013\M5.DSG	11-1-2013	15:10:16	108064.000000	2161.280000	-0.175781	1.042969	-0.179688	0.210092	-0.409174	0.170642	32.180786	-1.388550	-12.542725
C:\Users\cware\Desktop\Steller20November\TagTesting20Nov2013\M5.DSG	11-1-2013	15:10:16	108065.000000	2161.300000	-0.128906	1.078125	-0.167969	0.208257	-0.407339	0.177982	16.265869	9.948730	-14.282227
C:\Users\cware\Desktop\Steller20November\TagTesting20Nov2013\M5.DSG	11-1-2013	15:10:16	108066.000000	2161.320000	-0.167969	1.121094	-0.175781	0.204587	-0.410092	0.182569	16.906738	16.036987	-14.923096
C:\Users\cware\Desktop\Steller20November\TagTesting20Nov2013\M5.DSG	11-1-2013	15:10:16	108067.000000	2161.340000	-0.144531	1.082031	-0.109375	0.204587	-0.404587	0.188991	11.535645	13.671875	-16.983032
C:\Users\cware\Desktop\Steller20November\TagTesting20Nov2013\M5.DSG	11-1-2013	15:10:16	108068.000000	2161.360000	-0.207031	1.070313	-0.144531	0.200917	-0.404587	0.192661	12.527466	12.771606	-16.891479
C:\Users\cware\Desktop\Steller20November\TagTesting20Nov2013\M5.DSG	11-1-2013	15:10:16	108069.000000	2161.380000	-0.152344	1.042969	-0.093750	0.198165	-0.403670	0.200917	9.490967	16.387939	-17.501831
C:\Users\cware\Desktop\Steller20November\TagTesting20Nov2013\M5.DSG	11-1-2013	15:10:16	108070.000000	2161.400000	-0.117188	1.062500	-0.042969	0.195413	-0.400917	0.204587	9.933472	-4.058838	-19.012451
C:\Users\cware\Desktop\Steller20November\TagTesting20Nov2013\M5.DSG	11-1-2013	15:10:16	108071.000000	2161.420000	-0.144531	1.046875	-0.031250	0.191743	-0.398165	0.211009	24.658203	8.636475	-15.396118
C:\Users\cware\Desktop\Steller20November\TagTesting20Nov2013\M5.DSG	11-1-2013	15:10:16	108072.000000	2161.440000	-0.132813	1.027344	-0.027344	0.190826	-0.399083	0.215596	13.137817	-4.318237	-16.891479
C:\Users\cware\Desktop\Steller20November\TagTesting20Nov2013\M5.DSG	11-1-2013	15:10:16	108073.000000	2161.460000	-0.152344	1.031250	-0.093750	0.187156	-0.395413	0.222018	25.634766	11.840820	-12.573242
C:\Users\cware\Desktop\Steller20November\TagTesting20Nov2013\M5.DSG	11-1-2013	15:10:16	108074.000000	2161.480000	-0.113281	1.042969	-0.164063	0.186239	-0.394495	0.228440	28.411865	-2.151489	-13.961792
C:\Users\cware\Desktop\Steller20November\TagTesting20Nov2013\M5.DSG	11-1-2013	15:10:16	108075.000000	2161.500000	-0.117188	0.988281	-0.066406	0.183486	-0.392661	0.235780	35.903931	-6.454468	-15.472412
C:\Users\cware\Desktop\Steller20November\TagTesting20Nov2013\M5.DSG	11-1-2013	15:10:16	108076.000000	2161.520000	-0.125000	0.933594	-0.066406	0.181651	-0.390826	0.239450	39.108276	-4.409790	-14.251709
C:\Users\cware\Desktop\Steller20November\TagTesting20Nov2013\M5.DSG	11-1-2013	15:10:16	108077.000000	2161.540000	-0.105469	0.921875	-0.128906	0.179817	-0.388073	0.247706	17.791748	-6.515503	-17.410278
C:\Users\cware\Desktop\Steller20November\TagTesting20Nov2013\M5.DSG	11-1-2013	15:10:16	108078.000000	2161.560000	-0.105469	0.921875	-0.128906	0.178899	-0.385321	0.251376	22.842407	2.807617	-15.274048
C:\Users\cware\Desktop\Steller20November\TagTesting20Nov2013\M5.DSG	11-1-2013	15:10:16	108079.000000	2161.580000	-0.132813	0.984375	-0.281250	0.177064	-0.383486	0.257798	19.775391	3.219604	-15.167236
C:\Users\cware\Desktop\Steller20November\TagTesting20Nov2013\M5.DSG	11-1-2013	15:10:16	108080.000000	2161.600000	-0.132813	1.015625	-0.332031	0.174312	-0.382569	0.264220	18.539429	1.098633	-15.625000
C:\Users\cware\Desktop\Steller20November\TagTesting20Nov2013\M5.DSG	11-1-2013	15:10:16	108081.000000	2161.620000	-0.136719	1.078125	-0.308594	0.173394	-0.378899	0.269725	34.698486	-1.983643	-14.190674
C:\Users\cware\Desktop\Steller20November\TagTesting20Nov2013\M5.DSG	11-1-2013	15:10:16	108082.000000	2161.640000	-0.125000	1.097656	-0.308594	0.170642	-0.377064	0.277064	40.252686	-3.265381	-14.526367
C:\Users\cware\Desktop\Steller20November\TagTesting20Nov2013\M5.DSG	11-1-2013	15:10:16	108083.000000	2161.660000	-0.128906	1.070313	-0.226563	0.167890	-0.374312	0.280734	37.200928	2.517700	-16.860962
C:\Users\cware\Desktop\Steller20November\TagTesting20Nov2013\M5.DSG	11-1-2013	15:10:16	108084.000000	2161.680000	-0.074219	1.019531	-0.203125	0.164220	-0.369725	0.289908	35.202026	-4.455566	-15.563965
C:\Users\cware\Desktop\Steller20November\TagTesting20Nov2013\M5.DSG	11-1-2013	15:10:16	108085.000000	2161.700000	-0.027344	1.000000	-0.160156	0.163303	-0.368807	0.291743	13.275146	-8.651733	-19.027710
C:\Users\cware\Desktop\Steller20November\TagTesting20Nov2013\M5.DSG	11-1-2013	15:10:16	108086.000000	2161.720000	-0.097656	0.968750	-0.218750	0.161468	-0.365138	0.300000	20.874023	3.387451	-17.120361
C:\Users\cware\Desktop\Steller20November\TagTesting20Nov2013\M5.DSG	11-1-2013	15:10:16	108087.000000	2161.740000	-0.125000	0.941406	-0.257813	0.160550	-0.364220	0.304587	18.188477	15.121460	-11.581421
C:\Users\cware\Desktop\Steller20November\TagTesting20Nov2013\M5.DSG	11-1-2013	15:10:16	108088.000000	2161.760000	-0.031250	0.933594	-0.218750	0.158716	-0.360550	0.311009	17.517090	-1.541138	-15.701294
C:\Users\cware\Desktop\Steller20November\TagTesting20Nov2013\M5.DSG	11-1-2013	15:10:16	108089.000000	2161.780000	-0.121094	0.855469	-0.289063	0.156881	-0.356881	0.316514	28.961182	-15.502930	-15.716553
C:\Users\cware\Desktop\Steller20November\TagTesting20Nov2013\M5.DSG	11-1-2013	15:10:16	108090.000000	2161.800000	-0.093750	0.890625	-0.363281	0.155046	-0.353211	0.322936	32.791138	-6.484985	-14.312744
C:\Users\cware\Desktop\Steller20November\TagTesting20Nov2013\M5.DSG	11-1-2013	15:10:16	108091.000000	2161.820000	-0.062500	0.957031	-0.386719	0.153211	-0.351376	0.327523	31.082153	-1.586914	-13.763428
C:\Users\cware\Desktop\Steller20November\TagTesting20Nov2013\M5.DSG	11-1-2013	15:10:16	108092.000000	2161.840000	-0.070313	1.035156	-0.437500	0.153211	-0.347706	0.330275	31.768799	-9.780884	-14.389038
C:\Users\cware\Desktop\Steller20November\TagTesting20Nov2013\M5.DSG	11-1-2013	15:10:16	108093.000000	2161.860000	-0.066406	1.050781	-0.449219	0.151376	-0.344954	0.337615	25.787354	13.290405	-15.777588
C:\Users\cware\Desktop\Steller20November\TagTesting20Nov2013\M5.DSG	11-1-2013	15:10:16	108094.000000	2161.880000	-0.042969	1.062500	-0.449219	0.149541	-0.345872	0.343119	22.918701	0.549316	-17.578125
C:\Users\cware\Desktop\Steller20November\TagTesting20Nov2013\M5.DSG	11-1-2013	15:10:16	108095.000000	2161.900000	-0.035156	1.121094	-0.453125	0.146789	-0.337615	0.349541	20.446777	-0.656128	-16.845703
C:\Users\cware\Desktop\Steller20November\TagTesting20Nov2013\M5.DSG	11-1-2013	15:10:16	108096.000000	2161.920000	0.000000	1.046875	-0.406250	0.144037	-0.336697	0.353211	22.430420	11.459351	-13.641357
C:\Users\cware\Desktop\Steller20November\TagTesting20Nov2013\M5.DSG	11-1-2013	15:10:16	108097.000000	2161.940000	-0.011719	1.035156	-0.457031	0.143119	-0.330275	0.361468	20.141602	6.744385	-13.641357
C:\Users\cware\Desktop\Steller20November\TagTesting20Nov2013\M5.DSG	11-1-2013	15:10:16	108098.000000	2161.960000	-0.027344	1.007813	-0.429688	0.140367	-0.328440	0.364220	20.690918	5.371094	-15.792847
C:\Users\cware\Desktop\Steller20November\TagTesting20Nov2013\M5.DSG	11-1-2013	15:10:16	108099.000000	2161.980000	0.023438	1.058594	-0.496094	0.139450	-0.322936	0.373394	16.845703	4.119873	-17.028809
C:\Users\cware\Desktop\Steller20November\TagTesting20Nov2013\M5.DSG	11-1-2013	15:10:16	108100.000000	2162.000000	-0.054688	1.007813	-0.511719	0.137615	-0.320183	0.375229	19.592285	-0.259399	-15.792847
C:\Users\cware\Desktop\Steller20November\TagTesting20Nov2013\M5.DSG	11-1-2013	15:10:16	108101.000000	2162.020000	0.000000	1.027344	-0.464844	0.136697	-0.314679	0.382569	25.146484	-5.157471	-18.005371
C:\Users\cware\Desktop\Steller20November\TagTesting20Nov2013\M5.DSG	11-1-2013	15:10:16	108102.000000	2162.040000	-0.003906	1.011719	-0.433594	0.133945	-0.311927	0.387156	26.458740	2.334595	-15.289307
C:\Users\cware\Desktop\Steller20November\TagTesting20Nov2013\M5.DSG	11-1-2013	15:10:16	108103.000000	2162.060000	-0.085938	0.925781	-0.457031	0.130275	-0.307339	0.393578	26.763916	4.257202	-15.457153
C:\Users\cware\Desktop\Steller20November\TagTesting20Nov2013\M5.DSG	11-1-2013	15:10:16	108104.000000	2162.080000	-0.085938	0.925781	-0.457031	0.131193	-0.304587	0.397248	23.193359	0.350952	-16.204834
C:\Users\cware\Desktop\Steller20November\TagTesting20Nov2013\M5.DSG	11-1-2013	15:10:16	108105.000000	2162.100000	0.011719	0.886719	-0.429688	0.127523	-0.299083	0.400917	14.999390	-4.745483	-15.747070
C:\Users\cware\Desktop\Steller20November\TagTesting20Nov2013\M5.DSG	11-1-2013	15:10:16	108106.000000	2162.120000	-0.003906	0.847656	-0.503906	0.127523	-0.298165	0.405505	15.167236	4.241943	-12.634277
C:\Users\cware\Desktop\Steller20November\TagTesting20Nov2013\M5.DSG	11-1-2013	15:10:16	108107.000000	2162.140000	0.007813	0.847656	-0.542969	0.124771	-0.294495	0.409174	9.872437	-2.105713	-12.298584
C:\Users\cware\Desktop\Steller20November\TagTesting20Nov2013\M5.DSG	11-1-2013	15:10:16	108108.000000	2162.160000	-0.035156	0.890625	-0.527344	0.124771	-0.291743	0.412844	10.025024	-2.304077	-10.360718
C:\Users\cware\Desktop\Steller20November\TagTesting20Nov2013\M5.DSG	11-1-2013	15:10:16	108109.000000	2162.180000	-0.011719	0.910156	-0.511719	0.122018	-0.288991	0.415596	12.222290	-0.595093	-9.170532
C:\Users\cware\Desktop\Steller20November\TagTesting20Nov2013\M5.DSG	11-1-2013	15:10:16	108110.000000	2162.200000	0.015625	0.921875	-0.511719	0.122936	-0.286239	0.418349	10.955811	-6.729126	-14.114380
C:\Users\cware\Desktop\Steller20November\TagTesting20Nov2013\M5.DSG	11-1-2013	15:10:16	108111.000000	2162.220000	0.039063	0.902344	-0.519531	0.122018	-0.283486	0.422936	13.854980	-17.425537	-13.153076
C:\Users\cware\Desktop\Steller20November\TagTesting20Nov2013\M5.DSG	11-1-2013	15:10:16	108112.000000	2162.240000	-0.031250	0.910156	-0.539063	0.122018	-0.282569	0.423853	11.306763	3.524780	-11.230469
C:\Users\cware\Desktop\Steller20November\TagTesting20Nov2013\M5.DSG	11-1-2013	15:10:16	108113.000000	2162.260000	0.027344	0.871094	-0.566406	0.119266	-0.277982	0.426606	11.871338	-4.989624	-12.191772
C:\Users\cware\Desktop\Steller20November\TagTesting20Nov2013\M5.DSG	11-1-2013	15:10:16	108114.000000	2162.280000	0.023438	0.851563	-0.500000	0.120183	-0.277064	0.428440	6.088257	-5.035400	-11.962891
C:\Users\cware\Desktop\Steller20November\TagTesting20Nov2013\M5.DSG	11-1-2013	15:10:16	108115.000000	2162.300000	0.039063	0.867188	-0.531250	0.118349	-0.276147	0.432110	3.051758	-13.671875	-13.977051
C:\Users\cware\Desktop\Steller20November\TagTesting20Nov2013\M5.DSG	11-1-2013	15:10:16	108116.000000	2162.320000	0.062500	0.890625	-0.507813	0.118349	-0.275229	0.432110	-1.953125	-17.684937	-11.413574
C:\Users\cware\Desktop\Steller20November\TagTesting20Nov2013\M5.DSG	11-1-2013	15:10:16	108117.000000	2162.340000	0.000000	0.851563	-0.503906	0.120183	-0.276147	0.433028	-2.258301	-2.853394	-5.737305
C:\Users\cware\Desktop\Steller20November\TagTesting20Nov2013\M5.DSG	11-1-2013	15:10:16	108118.000000	2162.360000	0.066406	0.882813	-0.445313	0.119266	-0.275229	0.433945	-6.103516	-18.630981	-7.934570
C:\Users\cware\Desktop\Steller20November\TagTesting20Nov2013\M5.DSG	11-1-2013	15:10:16	108119.000000	2162.380000	0.027344	0.867188	-0.515625	0.120183	-0.274312	0.433028	-7.675171	-14.495850	-7.629395
C:\Users\cware\Desktop\Steller20November\TagTesting20Nov2013\M5.DSG	11-1-2013	15:10:16	108120.000000	2162.400000	-0.023438	0.875000	-0.476563	0.122018	-0.277064	0.433028	-11.047363	-17.303467	-7.751465
C:\Users\cware\Desktop\Steller20November\TagTesting20Nov2013\M5.DSG	11-1-2013	15:10:16	108121.000000	2162.420000	0.039063	0.894531	-0.468750	0.122936	-0.277064	0.431193	-15.487671	-9.201050	-6.362915
C:\Users\cware\Desktop\Steller20November\TagTesting20Nov2013\M5.DSG	11-1-2013	15:10:16	108122.000000	2162.440000	0.003906	0.917969	-0.468750	0.124771	-0.277982	0.430275	-19.531250	-21.438599	-7.629395
C:\Users\cware\Desktop\Steller20November\TagTesting20Nov2013\M5.DSG	11-1-2013	15:10:16	108123.000000	2162.460000	0.031250	0.925781	-0.480469	0.128440	-0.279817	0.429358	-21.545410	-19.027710	-4.028320
C:\Users\cware\Desktop\Steller20November\TagTesting20Nov2013\M5.DSG	11-1-2013	15:10:16	108124.000000	2162.480000	-0.046875	0.890625	-0.476563	0.129358	-0.283486	0.425688	-26.016235	-23.391724	-5.111694
C:\Users\cware\Desktop\Steller20November\TagTesting20Nov2013\M5.DSG	11-1-2013	15:10:16	108125.000000	2162.500000	-0.070313	0.886719	-0.492188	0.131193	-0.286239	0.424771	-32.791138	-15.655518	-2.700806
C:\Users\cware\Desktop\Steller20November\TagTesting20Nov2013\M5.DSG	11-1-2013	15:10:16	108126.000000	2162.520000	0.007813	0.886719	-0.484375	0.133028	-0.288991	0.420183	-36.758423	-17.440796	-2.532959
C:\Users\cware\Desktop\Steller20November\TagTesting20Nov2013\M5.DSG	11-1-2013	15:10:16	108127.000000	2162.540000	0.000000	0.933594	-0.457031	0.135780	-0.292661	0.417431	-40.756226	-20.843506	-0.381470
C:\Users\cware\Desktop\Steller20November\TagTesting20Nov2013\M5.DSG	11-1-2013	15:10:16	108128.000000	2162.560000	-0.007813	0.925781	-0.503906	0.139450	-0.295413	0.411927	-37.200928	-5.691528	2.456665
C:\Users\cware\Desktop\Steller20November\TagTesting20Nov2013\M5.DSG	11-1-2013	15:10:16	108129.000000	2162.580000	-0.082031	0.972656	-0.484375	0.139450	-0.298165	0.410092	-39.382935	-17.456055	4.837036
C:\Users\cware\Desktop\Steller20November\TagTesting20Nov2013\M5.DSG	11-1-2013	15:10:16	108130.000000	2162.600000	0.000000	0.976563	-0.492188	0.142202	-0.300917	0.407339	-33.828735	-3.738403	10.345459
C:\Users\cware\Desktop\Steller20November\TagTesting20Nov2013\M5.DSG	11-1-2013	15:10:16	108131.000000	2162.620000	-0.050781	0.976563	-0.390625	0.145872	-0.307339	0.401835	-29.235840	-26.489258	7.354736
C:\Users\cware\Desktop\Steller20November\TagTesting20Nov2013\M5.DSG	11-1-2013	15:10:16	108132.000000	2162.640000	-0.050781	0.976563	-0.390625	0.149541	-0.308257	0.400917	-28.503418	-21.057129	4.196167
C:\Users\cware\Desktop\Steller20November\TagTesting20Nov2013\M5.DSG	11-1-2013	15:10:16	108133.000000	2162.660000	-0.046875	0.980469	-0.433594	0.152294	-0.313761	0.392661	-30.441284	-28.625488	-0.656128
C:\Users\cware\Desktop\Steller20November\TagTesting20Nov2013\M5.DSG	11-1-2013	15:10:16	108134.000000	2162.680000	-0.097656	0.929688	-0.402344	0.155963	-0.315596	0.390826	-30.746460	-9.094238	4.516602
C:\Users\cware\Desktop\Steller20November\TagTesting20Nov2013\M5.DSG	11-1-2013	15:10:16	108135.000000	2162.700000	-0.046875	0.890625	-0.335938	0.157798	-0.319266	0.384404	-37.170410	-18.600464	1.586914
C:\Users\cware\Desktop\Steller20November\TagTesting20Nov2013\M5.DSG	11-1-2013	15:10:16	108136.000000	2162.720000	-0.101563	0.921875	-0.406250	0.160550	-0.323853	0.382569	-33.889771	-6.225586	5.493164
C:\Users\cware\Desktop\Steller20November\TagTesting20Nov2013\M5.DSG	11-1-2013	15:10:16	108137.000000	2162.740000	-0.039063	0.906250	-0.371094	0.163303	-0.326606	0.374312	-46.127319	-17.272949	2.868652
C:\Users\cware\Desktop\Steller20November\TagTesting20Nov2013\M5.DSG	11-1-2013	15:10:16	108138.000000	2162.760000	-0.078125	0.906250	-0.367188	0.165138	-0.330275	0.371560	-45.806885	-21.148682	1.708984
C:\Users\cware\Desktop\Steller20November\TagTesting20Nov2013\M5.DSG	11-1-2013	15:10:16	108139.000000	2162.780000	-0.058594	0.902344	-0.339844	0.168807	-0.333945	0.363303	-42.770386	-22.323608	4.623413
C:\Users\cware\Desktop\Steller20November\TagTesting20Nov2013\M5.DSG	11-1-2013	15:10:16	108140.000000	2162.800000	-0.117188	0.914063	-0.441406	0.172477	-0.337615	0.359633	-45.089722	-18.859863	3.128052
C:\Users\cware\Desktop\Steller20November\TagTesting20Nov2013\M5.DSG	11-1-2013	15:10:16	108141.000000	2162.820000	-0.109375	0.875000	-0.468750	0.176147	-0.343119	0.350459	-43.624878	-21.942139	8.026123
C:\Users\cware\Desktop\Steller20November\TagTesting20Nov2013\M5.DSG	11-1-2013	15:10:16	108142.000000	2162.840000	-0.097656	0.949219	-0.531250	0.178899	-0.345872	0.346789	-55.694580	-34.667969	7.492065
C:\Users\cware\Desktop\Steller20November\TagTesting20Nov2013\M5.DSG	11-1-2013	15:10:16	108143.000000	2162.860000	-0.140625	0.960938	-0.488281	0.187156	-0.353211	0.335780	-60.150146	-32.180786	15.594482
C:\Users\cware\Desktop\Steller20November\TagTesting20Nov2013\M5.DSG	11-1-2013	15:10:16	108144.000000	2162.880000	-0.109375	0.984375	-0.457031	0.189908	-0.357798	0.329358	-60.043335	-32.943726	12.420654
C:\Users\cware\Desktop\Steller20November\TagTesting20Nov2013\M5.DSG	11-1-2013	15:10:16	108145.000000	2162.900000	-0.171875	0.953125	-0.382813	0.197248	-0.364220	0.318349	-54.244995	-13.473511	12.817383
C:\Users\cware\Desktop\Steller20November\TagTesting20Nov2013\M5.DSG	11-1-2013	15:10:16	108146.000000	2162.920000	-0.203125	0.949219	-0.324219	0.199083	-0.366972	0.311927	-48.522949	-11.260986	6.393433
C:\Users\cware\Desktop\Steller20November\TagTesting20Nov2013\M5.DSG	11-1-2013	15:10:16	108147.000000	2162.940000	-0.234375	0.972656	-0.308594	0.201835	-0.371560	0.300917	-43.487549	0.671387	4.608154
C:\Users\cware\Desktop\Steller20November\TagTesting20Nov2013\M5.DSG	11-1-2013	15:10:16	108148.000000	2162.960000	-0.136719	0.984375	-0.343750	0.202752	-0.374312	0.296330	-41.503906	-4.486084	2.944946
C:\Users\cware\Desktop\Steller20November\TagTesting20Nov2013\M5.DSG	11-1-2013	15:10:16	108149.000000	2162.980000	-0.050781	0.996094	-0.406250	0.204587	-0.376147	0.287156	-37.231445	3.097534	4.501343
C:\Users\cware\Desktop\Steller20November\TagTesting20Nov2013\M5.DSG	11-1-2013	15:10:16	108150.000000	2163.000000	-0.066406	1.003906	-0.386719	0.203670	-0.378899	0.283486	-37.155151	12.496948	3.829956
C:\Users\cware\Desktop\Steller20November\TagTesting20Nov2013\M5.DSG	11-1-2013	15:10:16	108151.000000	2163.020000	-0.050781	1.003906	-0.417969	0.204587	-0.380734	0.276147	-32.546997	32.760620	2.487183
C:\Users\cware\Desktop\Steller20November\TagTesting20Nov2013\M5.DSG	11-1-2013	15:10:16	108152.000000	2163.040000	0.015625	0.988281	-0.425781	0.203670	-0.382569	0.271560	-33.264160	30.624390	0.793457
C:\Users\cware\Desktop\Steller20November\TagTesting20Nov2013\M5.DSG	11-1-2013	15:10:16	108153.000000	2163.060000	0.125000	1.015625	-0.367188	0.202752	-0.384404	0.267890	-23.941040	34.011841	-0.152588
C:\Users\cware\Desktop\Steller20November\TagTesting20Nov2013\M5.DSG	11-1-2013	15:10:16	108154.000000	2163.080000	0.164063	1.050781	-0.394531	0.200000	-0.386239	0.263303	-27.069092	37.658691	-5.844116
C:\Users\cware\Desktop\Steller20November\TagTesting20Nov2013\M5.DSG	11-1-2013	15:10:16	108155.000000	2163.100000	0.246094	1.054688	-0.347656	0.198165	-0.386239	0.259633	-28.213501	27.725220	-6.668091
C:\Users\cware\Desktop\Steller20November\TagTesting20Nov2013\M5.DSG	11-1-2013	15:10:16	108156.000000	2163.120000	0.308594	0.992188	-0.359375	0.194495	-0.388073	0.252294	-26.687622	30.273438	-3.738403
C:\Users\cware\Desktop\Steller20November\TagTesting20Nov2013\M5.DSG	11-1-2013	15:10:16	108157.000000	2163.140000	0.347656	0.875000	-0.351563	0.193578	-0.388073	0.249541	-22.521973	21.743774	-4.913330
C:\Users\cware\Desktop\Steller20November\TagTesting20Nov2013\M5.DSG	11-1-2013	15:10:16	108158.000000	2163.160000	0.347656	0.875000	-0.351563	0.192661	-0.390826	0.244954	-21.240234	33.218384	3.082275
C:\Users\cware\Desktop\Steller20November\TagTesting20Nov2013\M5.DSG	11-1-2013	15:10:16	108159.000000	2163.180000	0.339844	0.960938	-0.289063	0.193578	-0.391743	0.238532	-29.830933	7.553101	-3.631592
C:\Users\cware\Desktop\Steller20November\TagTesting20Nov2013\M5.DSG	11-1-2013	15:10:16	108160.000000	2163.200000	0.207031	0.996094	-0.343750	0.190826	-0.392661	0.233945	-28.961182	10.940552	-1.312256
C:\Users\cware\Desktop\Steller20November\TagTesting20Nov2013\M5.DSG	11-1-2013	15:10:16	108161.000000	2163.220000	0.128906	1.011719	-0.304688	0.192661	-0.392661	0.232110	-32.897949	9.094238	1.434326
C:\Users\cware\Desktop\Steller20November\TagTesting20Nov2013\M5.DSG	11-1-2013	15:10:16	108162.000000	2163.240000	0.066406	0.980469	-0.281250	0.194495	-0.396330	0.222936	-29.769897	5.050659	7.293701
C:\Users\cware\Desktop\Steller20November\TagTesting20Nov2013\M5.DSG	11-1-2013	15:10:16	108163.000000	2163.260000	0.121094	1.035156	-0.195313	0.194495	-0.397248	0.220183	-42.526245	11.795044	3.204346
C:\Users\cware\Desktop\Steller20November\TagTesting20Nov2013\M5.DSG	11-1-2013	15:10:16	108164.000000	2163.280000	0.105469	1.031250	-0.187500	0.196330	-0.399083	0.211009	-43.060303	4.486084	2.365112
C:\Users\cware\Desktop\Steller20November\TagTesting20Nov2013\M5.DSG	11-1-2013	15:10:16	108165.000000	2163.300000	0.101563	1.093750	-0.128906	0.196330	-0.400000	0.208257	-27.694702	10.604858	2.792358
C:\Users\cware\Desktop\Steller20November\TagTesting20Nov2013\M5.DSG	11-1-2013	15:10:16	108166.000000	2163.320000	0.058594	1.097656	-0.171875	0.198165	-0.400917	0.202752	-19.073486	6.164551	2.075195
C:\Users\cware\Desktop\Steller20November\TagTesting20Nov2013\M5.DSG	11-1-2013	15:10:16	108167.000000	2163.340000	0.039063	1.152344	-0.238281	0.197248	-0.401835	0.199083	-14.526367	5.249023	-3.738403
C:\Users\cware\Desktop\Steller20November\TagTesting20Nov2013\M5.DSG	11-1-2013	15:10:16	108168.000000	2163.360000	-0.058594	1.113281	-0.027344	0.197248	-0.400917	0.197248	-20.248413	15.258789	-3.997803
C:\Users\cware\Desktop\Steller20November\TagTesting20Nov2013\M5.DSG	11-1-2013	15:10:16	108169.000000	2163.380000	0.097656	1.031250	0.082031	0.197248	-0.402752	0.195413	-27.877808	-5.523682	-4.089355
C:\Users\cware\Desktop\Steller20November\TagTesting20Nov2013\M5.DSG	11-1-2013	15:10:16	108170.000000	2163.400000	-0.109375	0.894531	-0.031250	0.196330	-0.403670	0.193578	-16.448975	-0.946045	-3.250122
C:\Users\cware\Desktop\Steller20November\TagTesting20Nov2013\M5.DSG	11-1-2013	15:10:16	108171.000000	2163.420000	-0.121094	0.890625	-0.179688	0.197248	-0.403670	0.191743	1.556396	12.237549	-2.334595
C:\Users\cware\Desktop\Steller20November\TagTesting20Nov2013\M5.DSG	11-1-2013	15:10:16	108172.000000	2163.440000	-0.152344	1.050781	-0.218750	0.197248	-0.403670	0.191743	-0.869751	1.785278	-3.997803
C:\Users\cware\Desktop\Steller20November\TagTesting20Nov2013\M5.DSG	11-1-2013	15:10:16	108173.000000	2163.460000	-0.105469	1.054688	-0.082031	0.198165	-0.403670	0.191743	-23.544312	-15.914917	-8.804321
C:\Users\cware\Desktop\Steller20November\TagTesting20Nov2013\M5.DSG	11-1-2013	15:10:16	108174.000000	2163.480000	-0.218750	1.097656	0.031250	0.197248	-0.403670	0.190826	-24.597168	18.005371	-5.828857
C:\Users\cware\Desktop\Steller20November\TagTesting20Nov2013\M5.DSG	11-1-2013	15:10:16	108175.000000	2163.500000	-0.164063	0.925781	0.058594	0.196330	-0.404587	0.188991	2.807617	-22.583008	-10.437012
C:\Users\cware\Desktop\Steller20November\TagTesting20Nov2013\M5.DSG	11-1-2013	15:10:16	108176.000000	2163.520000	-0.207031	0.917969	-0.093750	0.195413	-0.404587	0.189908	9.201050	9.475708	-3.967285
C:\Users\cware\Desktop\Steller20November\TagTesting20Nov2013\M5.DSG	11-1-2013	15:10:16	108177.000000	2163.540000	-0.117188	0.921875	-0.164063	0.194495	-0.403670	0.190826	-1.876831	5.416870	-9.582520
C:\Users\cware\Desktop\Steller20November\TagTesting20Nov2013\M5.DSG	11-1-2013	15:10:16	108178.000000	2163.560000	-0.121094	0.988281	-0.210938	0.193578	-0.405505	0.191743	-10.345459	8.453369	-7.934570
C:\Users\cware\Desktop\Steller20November\TagTesting20Nov2013\M5.DSG	11-1-2013	15:10:16	108179.000000	2163.580000	-0.191406	1.128906	-0.195313	0.192661	-0.403670	0.192661	-10.513306	-0.061035	-6.210327
C:\Users\cware\Desktop\Steller20November\TagTesting20Nov2013\M5.DSG	11-1-2013	15:10:16	108180.000000	2163.600000	-0.125000	1.019531	0.000000	0.192661	-0.403670	0.193578	-2.212524	-4.287720	-5.218506
C:\Users\cware\Desktop\Steller20November\TagTesting20Nov2013\M5.DSG	11-1-2013	15:10:16	108181.000000	2163.620000	-0.078125	0.937500	-0.042969	0.192661	-0.403670	0.193578	5.065918	2.182007	-7.949829
C:\Users\cware\Desktop\Steller20November\TagTesting20Nov2013\M5.DSG	11-1-2013	15:10:16	108182.000000	2163.640000	-0.113281	0.980469	0.000000	0.190826	-0.403670	0.193578	-2.334595	-1.205444	-7.003784
C:\Users\cware\Desktop\Steller20November\TagTesting20Nov2013\M5.DSG	11-1-2013	15:10:16	108183.000000	2163.660000	-0.128906	0.972656	-0.093750	0.190826	-0.403670	0.195413	-13.504028	10.055542	-5.111694
C:\Users\cware\Desktop\Steller20November\TagTesting20Nov2013\M5.DSG	11-1-2013	15:10:16	108184.000000	2163.680000	-0.199219	1.000000	-0.199219	0.189908	-0.402752	0.195413	-14.709473	-14.373779	-10.025024
C:\Users\cware\Desktop\Steller20November\TagTesting20Nov2013\M5.DSG	11-1-2013	15:10:16	108185.000000	2163.700000	-0.230469	1.089844	-0.171875	0.188991	-0.403670	0.196330	7.766724	15.487671	-0.045776
C:\Users\cware\Desktop\Steller20November\TagTesting20Nov2013\M5.DSG	11-1-2013	15:10:16	108186.000000	2163.720000	-0.121094	1.082031	-0.058594	0.188991	-0.403670	0.197248	6.835938	-0.793457	-5.996704
C:\Users\cware\Desktop\Steller20November\TagTesting20Nov2013\M5.DSG	11-1-2013	15:10:16	108187.000000	2163.740000	-0.140625	1.019531	-0.082031	0.187156	-0.401835	0.198165	5.676270	4.974365	-7.171631
C:\Users\cware\Desktop\Steller20November\TagTesting20Nov2013\M5.DSG	11-1-2013	15:10:16	108188.000000	2163.760000	-0.128906	1.015625	-0.031250	0.187156	-0.402752	0.198165	8.407593	-7.568359	-9.780884
C:\Users\cware\Desktop\Steller20November\TagTesting20Nov2013\M5.DSG	11-1-2013	15:10:16	108189.000000	2163.780000	-0.109375	1.007813	-0.039063	0.187156	-0.402752	0.201835	2.868652	-0.167847	-8.728027
C:\Users\cware\Desktop\Steller20November\TagTesting20Nov2013\M5.DSG	11-1-2013	15:10:16	108190.000000	2163.800000	-0.140625	0.914063	-0.128906	0.185321	-0.401835	0.202752	1.083374	5.569458	-9.414673
C:\Users\cware\Desktop\Steller20November\TagTesting20Nov2013\M5.DSG	11-1-2013	15:10:16	108191.000000	2163.820000	-0.183594	0.921875	-0.093750	0.185321	-0.400917	0.203670	-2.929688	20.278931	-8.285522
C:\Users\cware\Desktop\Steller20November\TagTesting20Nov2013\M5.DSG	11-1-2013	15:10:16	108192.000000	2163.840000	-0.125000	0.925781	-0.218750	0.182569	-0.400917	0.207339	3.341675	12.725830	-7.781982
C:\Users\cware\Desktop\Steller20November\TagTesting20Nov2013\M5.DSG	11-1-2013	15:10:16	108193.000000	2163.860000	-0.113281	0.984375	-0.171875	0.181651	-0.400917	0.209174	12.313843	-14.175415	-11.947632
C:\Users\cware\Desktop\Steller20November\TagTesting20Nov2013\M5.DSG	11-1-2013	15:10:16	108194.000000	2163.880000	-0.125000	1.039063	-0.238281	0.179817	-0.399083	0.211927	15.029907	-0.885010	-10.360718
C:\Users\cware\Desktop\Steller20November\TagTesting20Nov2013\M5.DSG	11-1-2013	15:10:16	108195.000000	2163.900000	-0.054688	1.085938	-0.265625	0.177982	-0.397248	0.213761	19.943237	-1.800537	-9.078979
C:\Users\cware\Desktop\Steller20November\TagTesting20Nov2013\M5.DSG	11-1-2013	15:10:16	108196.000000	2163.920000	-0.136719	0.976563	-0.199219	0.177064	-0.397248	0.218349	16.159058	8.560181	-6.057739
C:\Users\cware\Desktop\Steller20November\TagTesting20Nov2013\M5.DSG	11-1-2013	15:10:16	108197.000000	2163.940000	-0.136719	1.007813	-0.171875	0.177064	-0.396330	0.221101	15.258789	6.011963	-8.590698
C:\Users\cware\Desktop\Steller20November\TagTesting20Nov2013\M5.DSG	11-1-2013	15:10:16	108198.000000	2163.960000	-0.042969	1.015625	-0.175781	0.175229	-0.394495	0.224771	15.228271	10.620117	-8.834839
C:\Users\cware\Desktop\Steller20November\TagTesting20Nov2013\M5.DSG	11-1-2013	15:10:16	108199.000000	2163.980000	-0.054688	1.027344	-0.117188	0.174312	-0.394495	0.227523	5.142212	0.427246	-13.153076
C:\Users\cware\Desktop\Steller20November\TagTesting20Nov2013\M5.DSG	11-1-2013	15:10:16	108200.000000	2164.000000	-0.082031	1.105469	-0.183594	0.172477	-0.391743	0.233028	5.844116	8.773804	-12.817383
C:\Users\cware\Desktop\Steller20November\TagTesting20Nov2013\M5.DSG	11-1-2013	15:10:16	108201.000000	2164.020000	-0.054688	1.121094	-0.179688	0.171560	-0.390826	0.234862	-0.198364	13.122559	-11.306763
C:\Users\cware\Desktop\Steller20November\TagTesting20Nov2013\M5.DSG	11-1-2013	15:10:16	108202.000000	2164.040000	-0.125000	1.132813	-0.210938	0.170642	-0.389908	0.240367	0.732422	6.210327	-10.986328
C:\Users\cware\Desktop\Steller20November\TagTesting20Nov2013\M5.DSG	11-1-2013	15:10:16	108203.000000	2164.060000	-0.125000	1.000000	-0.148438	0.168807	-0.388991	0.241284	11.093140	1.571655	-7.202148
C:\Users\cware\Desktop\Steller20November\TagTesting20Nov2013\M5.DSG	11-1-2013	15:10:16	108204.000000	2164.080000	-0.097656	0.953125	-0.113281	0.167890	-0.388073	0.246789	13.854980	-7.980347	-8.972168
C:\Users\cware\Desktop\Steller20November\TagTesting20Nov2013\M5.DSG	11-1-2013	15:10:16	108205.000000	2164.100000	-0.101563	0.921875	-0.109375	0.166055	-0.388073	0.249541	25.497437	-4.989624	-9.109497
C:\Users\cware\Desktop\Steller20November\TagTesting20Nov2013\M5.DSG	11-1-2013	15:10:16	108206.000000	2164.120000	-0.093750	0.898438	-0.128906	0.165138	-0.385321	0.252294	24.475098	-0.549316	-10.437012
C:\Users\cware\Desktop\Steller20November\TagTesting20Nov2013\M5.DSG	11-1-2013	15:10:16	108207.000000	2164.140000	-0.140625	0.921875	-0.195313	0.163303	-0.384404	0.255046	21.606445	-5.538940	-14.938354
C:\Users\cware\Desktop\Steller20November\TagTesting20Nov2013\M5.DSG	11-1-2013	15:10:16	108208.000000	2164.160000	-0.109375	0.917969	-0.246094	0.162385	-0.383486	0.258716	26.016235	6.546021	-6.881714
C:\Users\cware\Desktop\Steller20November\TagTesting20Nov2013\M5.DSG	11-1-2013	15:10:16	108209.000000	2164.180000	-0.062500	0.914063	-0.210938	0.160550	-0.379817	0.264220	12.252808	0.457764	-9.368896
C:\Users\cware\Desktop\Steller20November\TagTesting20Nov2013\M5.DSG	11-1-2013	15:10:16	108210.000000	2164.200000	-0.078125	0.976563	-0.273438	0.160550	-0.379817	0.266055	16.418457	-3.463745	-6.744385
C:\Users\cware\Desktop\Steller20November\TagTesting20Nov2013\M5.DSG	11-1-2013	15:10:16	108211.000000	2164.220000	-0.062500	0.996094	-0.265625	0.158716	-0.377982	0.272477	9.094238	-2.990723	-10.314941
C:\Users\cware\Desktop\Steller20November\TagTesting20Nov2013\M5.DSG	11-1-2013	15:10:16	108212.000000	2164.240000	-0.062500	0.996094	-0.265625	0.159633	-0.377064	0.274312	13.656616	3.219604	-8.483887
C:\Users\cware\Desktop\Steller20November\TagTesting20Nov2013\M5.DSG	11-1-2013	15:10:16	108213.000000	2164.260000	-0.093750	0.925781	-0.304688	0.158716	-0.374312	0.279817	3.250122	13.717651	-8.987427
C:\Users\cware\Desktop\Steller20November\TagTesting20Nov2013\M5.DSG	11-1-2013	15:10:16	108214.000000	2164.280000	-0.039063	0.976563	-0.289063	0.155963	-0.373394	0.281651	3.555298	7.171631	-9.094238
C:\Users\cware\Desktop\Steller20November\TagTesting20Nov2013\M5.DSG	11-1-2013	15:10:16	108215.000000	2164.300000	-0.066406	0.992188	-0.386719	0.155046	-0.372477	0.286239	9.292603	7.904053	-6.317139
C:\Users\cware\Desktop\Steller20November\TagTesting20Nov2013\M5.DSG	11-1-2013	15:10:16	108216.000000	2164.320000	-0.078125	0.992188	-0.343750	0.155046	-0.370642	0.288991	5.920410	7.507324	-9.338379
C:\Users\cware\Desktop\Steller20November\TagTesting20Nov2013\M5.DSG	11-1-2013	15:10:16	108217.000000	2164.340000	-0.062500	0.953125	-0.406250	0.152294	-0.366972	0.294495	13.244629	0.183105	-10.375977
C:\Users\cware\Desktop\Steller20November\TagTesting20Nov2013\M5.DSG	11-1-2013	15:10:16	108218.000000	2164.360000	-0.070313	0.964844	-0.386719	0.152294	-0.365138	0.298165	10.284424	6.423950	-9.292603
C:\Users\cware\Desktop\Steller20November\TagTesting20Nov2013\M5.DSG	11-1-2013	15:10:16	108219.000000	2164.380000	-0.054688	0.945313	-0.343750	0.150459	-0.364220	0.302752	14.724731	2.593994	-8.453369
C:\Users\cware\Desktop\Steller20November\TagTesting20Nov2013\M5.DSG	11-1-2013	15:10:16	108220.000000	2164.400000	-0.015625	0.972656	-0.355469	0.149541	-0.361468	0.307339	14.328003	-10.147095	-11.825562
C:\Users\cware\Desktop\Steller20November\TagTesting20Nov2013\M5.DSG	11-1-2013	15:10:16	108221.000000	2164.420000	-0.109375	0.945313	-0.378906	0.147706	-0.358716	0.311009	20.919800	-4.409790	-9.307861
C:\Users\cware\Desktop\Steller20November\TagTesting20Nov2013\M5.DSG	11-1-2013	15:10:16	108222.000000	2164.440000	-0.097656	0.964844	-0.414063	0.146789	-0.356881	0.314679	13.397217	13.290405	-9.338379
C:\Users\cware\Desktop\Steller20November\TagTesting20Nov2013\M5.DSG	11-1-2013	15:10:16	108223.000000	2164.460000	-0.042969	0.902344	-0.382813	0.144954	-0.355046	0.320183	29.861450	-0.061035	-9.750366
C:\Users\cware\Desktop\Steller20November\TagTesting20Nov2013\M5.DSG	11-1-2013	15:10:16	108224.000000	2164.480000	-0.062500	0.929688	-0.398438	0.143119	-0.352294	0.322936	20.782471	-6.637573	-10.025024
C:\Users\cware\Desktop\Steller20November\TagTesting20Nov2013\M5.DSG	11-1-2013	15:10:16	108225.000000	2164.500000	-0.042969	0.914063	-0.378906	0.141284	-0.349541	0.328440	29.388428	2.136230	-8.041382
C:\Users\cware\Desktop\Steller20November\TagTesting20Nov2013\M5.DSG	11-1-2013	15:10:16	108226.000000	2164.520000	-0.031250	0.937500	-0.355469	0.141284	-0.346789	0.331193	30.349731	-12.695313	-9.292603
C:\Users\cware\Desktop\Steller20November\TagTesting20Nov2013\M5.DSG	11-1-2013	15:10:16	108227.000000	2164.540000	-0.066406	1.000000	-0.492188	0.140367	-0.342202	0.338532	21.728516	4.577637	-10.482788
C:\Users\cware\Desktop\Steller20November\TagTesting20Nov2013\M5.DSG	11-1-2013	15:10:16	108228.000000	2164.560000	-0.046875	1.023438	-0.429688	0.137615	-0.340367	0.342202	23.254395	0.442505	-12.756348
C:\Users\cware\Desktop\Steller20November\TagTesting20Nov2013\M5.DSG	11-1-2013	15:10:16	108229.000000	2164.580000	0.011719	1.027344	-0.398438	0.137615	-0.337615	0.345872	18.554688	9.246826	-13.107300
C:\Users\cware\Desktop\Steller20November\TagTesting20Nov2013\M5.DSG	11-1-2013	15:10:16	108230.000000	2164.600000	-0.039063	1.039063	-0.449219	0.136697	-0.333945	0.353211	21.926880	0.625610	-15.319824
C:\Users\cware\Desktop\Steller20November\TagTesting20Nov2013\M5.DSG	11-1-2013	15:10:16	108231.000000	2164.620000	-0.015625	1.015625	-0.421875	0.133945	-0.332110	0.355046	19.653320	13.320923	-12.268066
C:\Users\cware\Desktop\Steller20November\TagTesting20Nov2013\M5.DSG	11-1-2013	15:10:16	108232.000000	2164.640000	-0.003906	1.007813	-0.464844	0.132110	-0.327523	0.363303	21.987915	9.185791	-10.910034
C:\Users\cware\Desktop\Steller20November\TagTesting20Nov2013\M5.DSG	11-1-2013	15:10:16	108233.000000	2164.660000	0.011719	1.015625	-0.460938	0.131193	-0.324771	0.367890	18.035889	4.852295	-11.032104
C:\Users\cware\Desktop\Steller20November\TagTesting20Nov2013\M5.DSG	11-1-2013	15:10:16	108234.000000	2164.680000	-0.011719	1.031250	-0.449219	0.129358	-0.321101	0.374312	17.150879	1.327515	-12.710571
C:\Users\cware\Desktop\Steller20November\TagTesting20Nov2013\M5.DSG	11-1-2013	15:10:16	108235.000000	2164.700000	0.031250	1.035156	-0.421875	0.128440	-0.318349	0.377064	24.078369	5.569458	-12.100220
C:\Users\cware\Desktop\Steller20November\TagTesting20Nov2013\M5.DSG	11-1-2013	15:10:16	108236.000000	2164.720000	-0.039063	0.953125	-0.449219	0.127523	-0.312844	0.383486	23.529053	2.395630	-13.092041
C:\Users\cware\Desktop\Steller20November\TagTesting20Nov2013\M5.DSG	11-1-2013	15:10:16	108237.000000	2164.740000	-0.035156	0.992188	-0.500000	0.125688	-0.309174	0.388073	23.300171	-0.061035	-14.495850
C:\Users\cware\Desktop\Steller20November\TagTesting20Nov2013\M5.DSG	11-1-2013	15:10:16	108238.000000	2164.760000	-0.035156	0.992188	-0.500000	0.122936	-0.305505	0.393578	20.217896	-6.652832	-12.374878
C:\Users\cware\Desktop\Steller20November\TagTesting20Nov2013\M5.DSG	11-1-2013	15:10:16	108239.000000	2164.780000	-0.031250	0.960938	-0.523438	0.123853	-0.302752	0.398165	21.972656	4.608154	-11.520386
C:\Users\cware\Desktop\Steller20November\TagTesting20Nov2013\M5.DSG	11-1-2013	15:10:16	108240.000000	2164.800000	0.015625	0.921875	-0.503906	0.121101	-0.297248	0.405505	18.447876	-9.841919	-12.542725
C:\Users\cware\Desktop\Steller20November\TagTesting20Nov2013\M5.DSG	11-1-2013	15:10:16	108241.000000	2164.820000	-0.003906	0.960938	-0.484375	0.121101	-0.295413	0.407339	25.314331	-1.525879	-12.313843
C:\Users\cware\Desktop\Steller20November\TagTesting20Nov2013\M5.DSG	11-1-2013	15:10:16	108242.000000	2164.840000	-0.003906	0.972656	-0.468750	0.121101	-0.290826	0.413761	24.322510	1.495361	-10.269165
C:\Users\cware\Desktop\Steller20November\TagTesting20Nov2013\M5.DSG	11-1-2013	15:10:16	108243.000000	2164.860000	-0.007813	0.957031	-0.511719	0.118349	-0.287156	0.415596	28.259277	1.434326	-9.704590
C:\Users\cware\Desktop\Steller20November\TagTesting20Nov2013\M5.DSG	11-1-2013	15:10:16	108244.000000	2164.880000	0.042969	0.921875	-0.492188	0.116514	-0.284404	0.419266	24.353027	-4.653931	-9.338379
C:\Users\cware\Desktop\Steller20November\TagTesting20Nov2013\M5.DSG	11-1-2013	15:10:16	108245.000000	2164.900000	-0.027344	0.945313	-0.500000	0.115596	-0.278899	0.425688	23.422241	4.928589	-10.559082
C:\Users\cware\Desktop\Steller20November\TagTesting20Nov2013\M5.DSG	11-1-2013	15:10:16	108246.000000	2164.920000	-0.011719	0.906250	-0.574219	0.115596	-0.277982	0.429358	26.062012	5.310059	-12.008667
C:\Users\cware\Desktop\Steller20November\TagTesting20Nov2013\M5.DSG	11-1-2013	15:10:16	108247.000000	2164.940000	0.015625	0.886719	-0.503906	0.111927	-0.270642	0.434862	24.032593	1.266479	-13.458252
C:\Users\cware\Desktop\Steller20November\TagTesting20Nov2013\M5.DSG	11-1-2013	15:10:16	108248.000000	2164.960000	0.007813	0.875000	-0.503906	0.112844	-0.267890	0.438532	28.076172	5.752563	-14.739990
C:\Users\cware\Desktop\Steller20November\TagTesting20Nov2013\M5.DSG	11-1-2013	15:10:16	108249.000000	2164.980000	0.042969	0.832031	-0.507813	0.108257	-0.259633	0.445872	26.367188	7.415771	-15.777588
C:\Users\cware\Desktop\Steller20November\TagTesting20Nov2013\M5.DSG	11-1-2013	15:10:16	108250.000000	2165.000000	0.050781	0.812500	-0.484375	0.108257	-0.255046	0.449541	21.759033	-13.259888	-19.165039
C:\Users\cware\Desktop\Steller20November\TagTesting20Nov2013\M5.DSG	11-1-2013	15:10:16	108251.000000	2165.020000	0.023438	0.769531	-0.539063	0.106422	-0.249541	0.458716	34.011841	-10.147095	-18.508911
C:\Users\cware\Desktop\Steller20November\TagTesting20Nov2013\M5.DSG	11-1-2013	15:10:16	108252.000000	2165.040000	0.015625	0.792969	-0.558594	0.105505	-0.244954	0.460550	33.569336	-4.241943	-15.090942
C:\Users\cware\Desktop\Steller20November\TagTesting20Nov2013\M5.DSG	11-1-2013	15:10:16	108253.000000	2165.060000	0.027344	0.804688	-0.585938	0.104587	-0.237615	0.466972	30.502319	-10.391235	-14.755249
C:\Users\cware\Desktop\Steller20November\TagTesting20Nov2013\M5.DSG	11-1-2013	15:10:16	108254.000000	2165.080000	0.050781	0.847656	-0.531250	0.105505	-0.233945	0.472477	28.076172	-18.402100	-12.649536
C:\Users\cware\Desktop\Steller20November\TagTesting20Nov2013\M5.DSG	11-1-2013	15:10:16	108255.000000	2165.100000	-0.011719	0.851563	-0.566406	0.106422	-0.227523	0.478899	22.979736	-18.280029	-10.864258
C:\Users\cware\Desktop\Steller20November\TagTesting20Nov2013\M5.DSG	11-1-2013	15:10:16	108256.000000	2165.120000	-0.035156	0.832031	-0.589844	0.106422	-0.224771	0.480734	20.339966	-13.824463	-9.536743
C:\Users\cware\Desktop\Steller20November\TagTesting20Nov2013\M5.DSG	11-1-2013	15:10:16	108257.000000	2165.140000	0.023438	0.867188	-0.554688	0.108257	-0.220183	0.485321	18.173218	-10.589600	-6.591797
C:\Users\cware\Desktop\Steller20November\TagTesting20Nov2013\M5.DSG	11-1-2013	15:10:16	108258.000000	2165.160000	0.007813	0.816406	-0.601563	0.109174	-0.218349	0.488991	18.463135	-12.725830	-4.577637
C:\Users\cware\Desktop\Steller20November\TagTesting20Nov2013\M5.DSG	11-1-2013	15:10:16	108259.000000	2165.180000	0.015625	0.773438	-0.628906	0.110092	-0.213761	0.489908	4.547119	-19.348145	-7.125854
C:\Users\cware\Desktop\Steller20November\TagTesting20Nov2013\M5.DSG	11-1-2013	15:10:16	108260.000000	2165.200000	0.042969	0.804688	-0.566406	0.112844	-0.213761	0.492661	11.398315	-18.829346	-4.104614
C:\Users\cware\Desktop\Steller20November\TagTesting20Nov2013\M5.DSG	11-1-2013	15:10:16	108261.000000	2165.220000	0.003906	0.757813	-0.617188	0.115596	-0.210092	0.495413	3.112793	-2.487183	2.395630
C:\Users\cware\Desktop\Steller20November\TagTesting20Nov2013\M5.DSG	11-1-2013	15:10:16	108262.000000	2165.240000	-0.027344	0.804688	-0.679688	0.116514	-0.209174	0.496330	-0.732422	-14.312744	-0.656128
C:\Users\cware\Desktop\Steller20November\TagTesting20Nov2013\M5.DSG	11-1-2013	15:10:16	108263.000000	2165.260000	0.000000	0.777344	-0.664063	0.119266	-0.209174	0.498165	2.014160	-12.954712	1.800537
C:\Users\cware\Desktop\Steller20November\TagTesting20Nov2013\M5.DSG	11-1-2013	15:10:16	108264.000000	2165.280000	0.003906	0.800781	-0.671875	0.121101	-0.208257	0.500000	-3.250122	-13.366699	-0.808716
C:\Users\cware\Desktop\Steller20November\TagTesting20Nov2013\M5.DSG	11-1-2013	15:10:16	108265.000000	2165.300000	-0.011719	0.777344	-0.667969	0.124771	-0.208257	0.500917	-8.560181	-12.634277	-1.525879
C:\Users\cware\Desktop\Steller20November\TagTesting20Nov2013\M5.DSG	11-1-2013	15:10:16	108266.000000	2165.320000	-0.011719	0.777344	-0.667969	0.125688	-0.207339	0.500917	-12.710571	-12.496948	-1.205444
C:\Users\cware\Desktop\Steller20November\TagTesting20Nov2013\M5.DSG	11-1-2013	15:10:16	108267.000000	2165.340000	-0.027344	0.757813	-0.714844	0.127523	-0.208257	0.500917	-24.002075	-8.132935	0.320435
C:\Users\cware\Desktop\Steller20November\TagTesting20Nov2013\M5.DSG	11-1-2013	15:10:16	108268.000000	2165.360000	-0.078125	0.769531	-0.671875	0.129358	-0.211927	0.499083	-24.246216	-0.717163	1.785278
C:\Users\cware\Desktop\Steller20November\TagTesting20Nov2013\M5.DSG	11-1-2013	15:10:16	108269.000000	2165.380000	0.027344	0.769531	-0.707031	0.130275	-0.211927	0.498165	-27.328491	-16.220093	2.441406
C:\Users\cware\Desktop\Steller20November\TagTesting20Nov2013\M5.DSG	11-1-2013	15:10:16	108270.000000	2165.400000	-0.011719	0.808594	-0.734375	0.134862	-0.217431	0.494495	-35.400391	-16.876221	2.197266
C:\Users\cware\Desktop\Steller20November\TagTesting20Nov2013\M5.DSG	11-1-2013	15:10:16	108271.000000	2165.420000	-0.019531	0.804688	-0.703125	0.135780	-0.220183	0.492661	-34.835815	-20.645142	0.137329
C:\Users\cware\Desktop\Steller20November\TagTesting20Nov2013\M5.DSG	11-1-2013	15:10:16	108272.000000	2165.440000	-0.078125	0.816406	-0.742188	0.140367	-0.224771	0.487156	-38.330078	-12.832642	-1.098633
C:\Users\cware\Desktop\Steller20November\TagTesting20Nov2013\M5.DSG	11-1-2013	15:10:16	108273.000000	2165.460000	-0.054688	0.812500	-0.757813	0.141284	-0.230275	0.493578	-35.522461	-16.860962	0.518799
C:\Users\cware\Desktop\Steller20November\TagTesting20Nov2013\M5.DSG	11-1-2013	15:10:16	108274.000000	2165.480000	-0.050781	0.804688	-0.746094	0.144037	-0.236697	0.475229	-39.093018	-10.238647	-0.442505
C:\Users\cware\Desktop\Steller20November\TagTesting20Nov2013\M5.DSG	11-1-2013	15:10:16	108275.000000	2165.500000	-0.023438	0.750000	-0.800781	0.145872	-0.239450	0.475229	-46.981812	-27.801514	0.900269
C:\Users\cware\Desktop\Steller20November\TagTesting20Nov2013\M5.DSG	11-1-2013	15:10:16	108276.000000	2165.520000	-0.035156	0.785156	-0.792969	0.151376	-0.249541	0.468807	-53.131104	-31.295776	5.645752
C:\Users\cware\Desktop\Steller20November\TagTesting20Nov2013\M5.DSG	11-1-2013	15:10:16	108277.000000	2165.540000	-0.050781	0.859375	-0.714844	0.154128	-0.255046	0.464220	-64.804077	-30.944824	8.972168
C:\Users\cware\Desktop\Steller20November\TagTesting20Nov2013\M5.DSG	11-1-2013	15:10:16	108278.000000	2165.560000	-0.117188	0.910156	-0.671875	0.161468	-0.266972	0.453211	-58.120728	-18.081665	10.574341
C:\Users\cware\Desktop\Steller20November\TagTesting20Nov2013\M5.DSG	11-1-2013	15:10:16	108279.000000	2165.580000	-0.128906	0.921875	-0.640625	0.163303	-0.271560	0.448624	-52.124023	-5.584717	7.629395
C:\Users\cware\Desktop\Steller20November\TagTesting20Nov2013\M5.DSG	11-1-2013	15:10:16	108280.000000	2165.600000	-0.117188	0.894531	-0.585938	0.165138	-0.280734	0.440367	-50.430298	-7.827759	2.166748
C:\Users\cware\Desktop\Steller20November\TagTesting20Nov2013\M5.DSG	11-1-2013	15:10:16	108281.000000	2165.620000	0.003906	0.863281	-0.578125	0.166972	-0.283486	0.435780	-47.210693	-7.797241	1.571655
C:\Users\cware\Desktop\Steller20November\TagTesting20Nov2013\M5.DSG	11-1-2013	15:10:16	108282.000000	2165.640000	-0.015625	0.890625	-0.605469	0.168807	-0.288073	0.430275	-44.601440	-3.311157	5.676270
C:\Users\cware\Desktop\Steller20November\TagTesting20Nov2013\M5.DSG	11-1-2013	15:10:16	108283.000000	2165.660000	-0.007813	0.917969	-0.644531	0.170642	-0.295413	0.422018	-47.515869	5.477905	5.401611
C:\Users\cware\Desktop\Steller20November\TagTesting20Nov2013\M5.DSG	11-1-2013	15:10:16	108284.000000	2165.680000	-0.007813	0.925781	-0.652344	0.171560	-0.298165	0.418349	-45.303345	18.310547	3.814697
C:\Users\cware\Desktop\Steller20November\TagTesting20Nov2013\M5.DSG	11-1-2013	15:10:16	108285.000000	2165.700000	0.039063	0.925781	-0.644531	0.169725	-0.303670	0.409174	-40.267944	19.714355	0.656128
C:\Users\cware\Desktop\Steller20November\TagTesting20Nov2013\M5.DSG	11-1-2013	15:10:16	108286.000000	2165.720000	0.113281	0.906250	-0.621094	0.168807	-0.306422	0.406422	-30.807495	18.478394	0.473022
C:\Users\cware\Desktop\Steller20November\TagTesting20Nov2013\M5.DSG	11-1-2013	15:10:16	108287.000000	2165.740000	0.125000	0.902344	-0.640625	0.166972	-0.312844	0.398165	-30.807495	13.885498	-4.669189
C:\Users\cware\Desktop\Steller20November\TagTesting20Nov2013\M5.DSG	11-1-2013	15:10:16	108288.000000	2165.760000	0.175781	0.925781	-0.570313	0.164220	-0.314679	0.394495	-33.370972	16.143799	-2.304077
C:\Users\cware\Desktop\Steller20November\TagTesting20Nov2013\M5.DSG	11-1-2013	15:10:16	108289.000000	2165.780000	0.187500	0.925781	-0.578125	0.162385	-0.319266	0.387156	-35.247803	18.722534	0.320435
C:\Users\cware\Desktop\Steller20November\TagTesting20Nov2013\M5.DSG	11-1-2013	15:10:16	108290.000000	2165.800000	0.187500	0.949219	-0.621094	0.161468	-0.321101	0.380734	-32.714844	18.188477	2.441406
C:\Users\cware\Desktop\Steller20November\TagTesting20Nov2013\M5.DSG	11-1-2013	15:10:16	108291.000000	2165.820000	0.167969	0.937500	-0.578125	0.159633	-0.324771	0.377064	-29.067993	16.998291	7.034302
C:\Users\cware\Desktop\Steller20November\TagTesting20Nov2013\M5.DSG	11-1-2013	15:10:16	108292.000000	2165.840000	0.167969	0.937500	-0.578125	0.160550	-0.325688	0.373394	-37.872314	21.682739	8.682251
C:\Users\cware\Desktop\Steller20November\TagTesting20Nov2013\M5.DSG	11-1-2013	15:10:16	108293.000000	2165.860000	0.175781	0.929688	-0.492188	0.161468	-0.330275	0.364220	-36.727905	0.534058	6.484985
C:\Users\cware\Desktop\Steller20November\TagTesting20Nov2013\M5.DSG	11-1-2013	15:10:16	108294.000000	2165.880000	0.183594	0.960938	-0.445313	0.162385	-0.333028	0.361468	-40.847778	0.411987	2.761841
C:\Users\cware\Desktop\Steller20November\TagTesting20Nov2013\M5.DSG	11-1-2013	15:10:16	108295.000000	2165.900000	0.132813	1.000000	-0.488281	0.163303	-0.339450	0.353211	-38.787842	-8.056641	4.562378
C:\Users\cware\Desktop\Steller20November\TagTesting20Nov2013\M5.DSG	11-1-2013	15:10:16	108296.000000	2165.920000	0.023438	1.035156	-0.535156	0.166055	-0.340367	0.348624	-40.710449	10.314941	5.783081
C:\Users\cware\Desktop\Steller20November\TagTesting20Nov2013\M5.DSG	11-1-2013	15:10:16	108297.000000	2165.940000	0.097656	1.046875	-0.437500	0.164220	-0.345872	0.338532	-33.767700	8.499146	4.180908
C:\Users\cware\Desktop\Steller20November\TagTesting20Nov2013\M5.DSG	11-1-2013	15:10:16	108298.000000	2165.960000	0.125000	1.054688	-0.343750	0.165138	-0.347706	0.333945	-36.636353	1.937866	3.540039
C:\Users\cware\Desktop\Steller20November\TagTesting20Nov2013\M5.DSG	11-1-2013	15:10:16	108299.000000	2165.980000	0.046875	1.050781	-0.406250	0.166972	-0.350459	0.328440	-34.820557	5.294800	5.615234
C:\Users\cware\Desktop\Steller20November\TagTesting20Nov2013\M5.DSG	11-1-2013	15:10:16	108300.000000	2166.000000	0.007813	1.007813	-0.320313	0.168807	-0.351376	0.325688	-38.726807	0.549316	4.119873
C:\Users\cware\Desktop\Steller20November\TagTesting20Nov2013\M5.DSG	11-1-2013	15:10:16	108301.000000	2166.020000	-0.019531	0.968750	-0.347656	0.170642	-0.355963	0.317431	-35.461426	2.655029	4.058838
C:\Users\cware\Desktop\Steller20November\TagTesting20Nov2013\M5.DSG	11-1-2013	15:10:16	108302.000000	2166.040000	0.003906	0.945313	-0.359375	0.170642	-0.356881	0.313761	-30.654907	-11.138916	3.051758
C:\Users\cware\Desktop\Steller20November\TagTesting20Nov2013\M5.DSG	11-1-2013	15:10:16	108303.000000	2166.060000	-0.144531	0.972656	-0.425781	0.173394	-0.360550	0.310092	-16.128540	-11.199951	2.914429
C:\Users\cware\Desktop\Steller20November\TagTesting20Nov2013\M5.DSG	11-1-2013	15:10:16	108304.000000	2166.080000	-0.113281	1.062500	-0.464844	0.174312	-0.362385	0.307339	-11.978149	-2.044678	1.525879
C:\Users\cware\Desktop\Steller20November\TagTesting20Nov2013\M5.DSG	11-1-2013	15:10:16	108305.000000	2166.100000	-0.117188	1.046875	-0.414063	0.176147	-0.363303	0.305505	-15.960693	-1.998901	-1.815796
C:\Users\cware\Desktop\Steller20November\TagTesting20Nov2013\M5.DSG	11-1-2013	15:10:16	108306.000000	2166.120000	-0.085938	1.082031	-0.343750	0.176147	-0.364220	0.302752	-19.424438	11.993408	-1.373291
C:\Users\cware\Desktop\Steller20November\TagTesting20Nov2013\M5.DSG	11-1-2013	15:10:16	108307.000000	2166.140000	-0.058594	1.066406	-0.300781	0.175229	-0.364220	0.299083	-31.875610	11.718750	0.686646
C:\Users\cware\Desktop\Steller20November\TagTesting20Nov2013\M5.DSG	11-1-2013	15:10:16	108308.000000	2166.160000	-0.078125	1.039063	-0.242188	0.176147	-0.366972	0.296330	-34.118652	-10.116577	-5.722046
C:\Users\cware\Desktop\Steller20November\TagTesting20Nov2013\M5.DSG	11-1-2013	15:10:16	108309.000000	2166.180000	-0.132813	0.968750	-0.218750	0.176147	-0.366972	0.295413	-15.472412	1.724243	3.234863
C:\Users\cware\Desktop\Steller20November\TagTesting20Nov2013\M5.DSG	11-1-2013	15:10:16	108310.000000	2166.200000	-0.058594	0.902344	-0.207031	0.177982	-0.368807	0.293578	-10.955811	-2.655029	0.732422
C:\Users\cware\Desktop\Steller20November\TagTesting20Nov2013\M5.DSG	11-1-2013	15:10:16	108311.000000	2166.220000	-0.136719	0.960938	-0.222656	0.177982	-0.367890	0.292661	-6.149292	-12.115479	-5.142212
C:\Users\cware\Desktop\Steller20November\TagTesting20Nov2013\M5.DSG	11-1-2013	15:10:16	108312.000000	2166.240000	-0.109375	0.921875	-0.230469	0.177064	-0.369725	0.288991	-2.609253	-9.704590	-0.488281
C:\Users\cware\Desktop\Steller20November\TagTesting20Nov2013\M5.DSG	11-1-2013	15:10:16	108313.000000	2166.260000	-0.152344	0.894531	-0.261719	0.177982	-0.372477	0.287156	-15.670776	3.921509	-3.616333
C:\Users\cware\Desktop\Steller20November\TagTesting20Nov2013\M5.DSG	11-1-2013	15:10:16	108314.000000	2166.280000	-0.097656	0.929688	-0.363281	0.180734	-0.371560	0.286239	-16.586304	3.189087	-2.944946
C:\Users\cware\Desktop\Steller20November\TagTesting20Nov2013\M5.DSG	11-1-2013	15:10:16	108315.000000	2166.300000	-0.128906	1.007813	-0.382813	0.179817	-0.373394	0.284404	-24.261475	6.561279	-2.624512
C:\Users\cware\Desktop\Steller20November\TagTesting20Nov2013\M5.DSG	11-1-2013	15:10:16	108316.000000	2166.320000	-0.128906	1.070313	-0.324219	0.179817	-0.374312	0.281651	-19.088745	6.362915	-1.770020
C:\Users\cware\Desktop\Steller20November\TagTesting20Nov2013\M5.DSG	11-1-2013	15:10:16	108317.000000	2166.340000	-0.160156	0.980469	-0.343750	0.180734	-0.373394	0.282569	-23.757935	6.729126	-3.036499
C:\Users\cware\Desktop\Steller20November\TagTesting20Nov2013\M5.DSG	11-1-2013	15:10:16	108318.000000	2166.360000	-0.128906	0.957031	-0.328125	0.181651	-0.375229	0.280734	-20.904541	5.783081	-5.081177
C:\Users\cware\Desktop\Steller20November\TagTesting20Nov2013\M5.DSG	11-1-2013	15:10:16	108319.000000	2166.380000	-0.078125	0.996094	-0.304688	0.180734	-0.375229	0.280734	-10.086060	-4.928589	-4.058838
C:\Users\cware\Desktop\Steller20November\TagTesting20Nov2013\M5.DSG	11-1-2013	15:10:16	108320.000000	2166.400000	-0.078125	0.996094	-0.304688	0.181651	-0.375229	0.280734	-7.293701	11.962891	-2.990723
C:\Users\cware\Desktop\Steller20November\TagTesting20Nov2013\M5.DSG	11-1-2013	15:10:16	108321.000000	2166.420000	-0.179688	1.003906	-0.371094	0.181651	-0.374312	0.281651	-6.912231	9.048462	-4.516602
C:\Users\cware\Desktop\Steller20November\TagTesting20Nov2013\M5.DSG	11-1-2013	15:10:16	108322.000000	2166.440000	-0.089844	1.046875	-0.367188	0.180734	-0.374312	0.281651	-13.549805	-8.621216	-8.636475
C:\Users\cware\Desktop\Steller20November\TagTesting20Nov2013\M5.DSG	11-1-2013	15:10:16	108323.000000	2166.460000	-0.101563	1.003906	-0.339844	0.178899	-0.373394	0.281651	-6.729126	5.416870	-5.691528
C:\Users\cware\Desktop\Steller20November\TagTesting20Nov2013\M5.DSG	11-1-2013	15:10:16	108324.000000	2166.480000	-0.101563	1.058594	-0.378906	0.177982	-0.374312	0.282569	-2.502441	0.381470	-5.615234
C:\Users\cware\Desktop\Steller20November\TagTesting20Nov2013\M5.DSG	11-1-2013	15:10:16	108325.000000	2166.500000	-0.121094	1.085938	-0.355469	0.177982	-0.374312	0.282569	4.043579	1.846313	-4.287720
C:\Users\cware\Desktop\Steller20November\TagTesting20Nov2013\M5.DSG	11-1-2013	15:10:16	108326.000000	2166.520000	-0.097656	1.023438	-0.324219	0.176147	-0.371560	0.283486	-2.014160	-2.075195	-6.881714
C:\Users\cware\Desktop\Steller20November\TagTesting20Nov2013\M5.DSG	11-1-2013	15:10:16	108327.000000	2166.540000	-0.136719	1.066406	-0.375000	0.175229	-0.372477	0.282569	6.011963	3.234863	-6.896973
C:\Users\cware\Desktop\Steller20November\TagTesting20Nov2013\M5.DSG	11-1-2013	15:10:16	108328.000000	2166.560000	-0.085938	1.031250	-0.265625	0.175229	-0.372477	0.284404	5.310059	6.790161	-5.294800
C:\Users\cware\Desktop\Steller20November\TagTesting20Nov2013\M5.DSG	11-1-2013	15:10:16	108329.000000	2166.580000	-0.070313	0.976563	-0.242188	0.174312	-0.370642	0.286239	1.068115	-5.645752	-7.110596
C:\Users\cware\Desktop\Steller20November\TagTesting20Nov2013\M5.DSG	11-1-2013	15:10:16	108330.000000	2166.600000	-0.113281	1.003906	-0.207031	0.175229	-0.370642	0.288991	-2.899170	9.902954	-8.560181
C:\Users\cware\Desktop\Steller20November\TagTesting20Nov2013\M5.DSG	11-1-2013	15:10:16	108331.000000	2166.620000	-0.105469	0.957031	-0.238281	0.172477	-0.369725	0.293578	-1.800537	-7.629395	-11.764526
C:\Users\cware\Desktop\Steller20November\TagTesting20Nov2013\M5.DSG	11-1-2013	15:10:16	108332.000000	2166.640000	-0.160156	0.941406	-0.253906	0.171560	-0.367890	0.293578	0.473022	22.552490	-9.323120
C:\Users\cware\Desktop\Steller20November\TagTesting20Nov2013\M5.DSG	11-1-2013	15:10:16	108333.000000	2166.660000	-0.046875	0.964844	-0.222656	0.167890	-0.366055	0.297248	5.264282	6.011963	-12.481689
C:\Users\cware\Desktop\Steller20November\TagTesting20Nov2013\M5.DSG	11-1-2013	15:10:16	108334.000000	2166.680000	-0.121094	0.957031	-0.218750	0.167890	-0.364220	0.300000	5.126953	-0.167847	-13.626099
C:\Users\cware\Desktop\Steller20November\TagTesting20Nov2013\M5.DSG	11-1-2013	15:10:16	108335.000000	2166.700000	-0.125000	0.906250	-0.230469	0.164220	-0.362385	0.303670	17.425537	14.053345	-9.323120
C:\Users\cware\Desktop\Steller20November\TagTesting20Nov2013\M5.DSG	11-1-2013	15:10:16	108336.000000	2166.720000	-0.078125	0.851563	-0.191406	0.164220	-0.361468	0.306422	14.465332	9.216309	-11.215210
C:\Users\cware\Desktop\Steller20November\TagTesting20Nov2013\M5.DSG	11-1-2013	15:10:16	108337.000000	2166.740000	-0.058594	0.921875	-0.265625	0.160550	-0.359633	0.311009	25.222778	-0.503540	-12.985229
C:\Users\cware\Desktop\Steller20November\TagTesting20Nov2013\M5.DSG	11-1-2013	15:10:16	108338.000000	2166.760000	-0.097656	0.910156	-0.218750	0.158716	-0.356881	0.314679	17.929077	-6.546021	-15.441895
C:\Users\cware\Desktop\Steller20November\TagTesting20Nov2013\M5.DSG	11-1-2013	15:10:16	108339.000000	2166.780000	-0.066406	0.941406	-0.253906	0.155046	-0.354128	0.320183	34.027100	-1.449585	-13.839722
C:\Users\cware\Desktop\Steller20November\TagTesting20Nov2013\M5.DSG	11-1-2013	15:10:16	108340.000000	2166.800000	-0.066406	0.871094	-0.269531	0.155963	-0.353211	0.322936	31.661987	-4.104614	-14.739990
C:\Users\cware\Desktop\Steller20November\TagTesting20Nov2013\M5.DSG	11-1-2013	15:10:16	108341.000000	2166.820000	-0.167969	0.882813	-0.269531	0.151376	-0.348624	0.329358	33.142090	-9.552002	-14.312744
C:\Users\cware\Desktop\Steller20November\TagTesting20Nov2013\M5.DSG	11-1-2013	15:10:16	108342.000000	2166.840000	-0.054688	0.878906	-0.273438	0.149541	-0.347706	0.332110	30.899048	7.080078	-14.602661
C:\Users\cware\Desktop\Steller20November\TagTesting20Nov2013\M5.DSG	11-1-2013	15:10:16	108343.000000	2166.860000	-0.035156	0.921875	-0.324219	0.148624	-0.344037	0.335780	31.661987	11.032104	-14.450073
C:\Users\cware\Desktop\Steller20November\TagTesting20Nov2013\M5.DSG	11-1-2013	15:10:16	108344.000000	2166.880000	-0.074219	0.949219	-0.312500	0.144037	-0.341284	0.343119	32.714844	-2.883911	-15.335083
C:\Users\cware\Desktop\Steller20November\TagTesting20Nov2013\M5.DSG	11-1-2013	15:10:16	108345.000000	2166.900000	-0.027344	0.925781	-0.296875	0.142202	-0.339450	0.345872	33.264160	-2.319336	-17.456055
C:\Users\cware\Desktop\Steller20November\TagTesting20Nov2013\M5.DSG	11-1-2013	15:10:16	108346.000000	2166.920000	-0.027344	0.925781	-0.296875	0.139450	-0.335780	0.352294	29.602051	0.823975	-15.121460
C:\Users\cware\Desktop\Steller20November\TagTesting20Nov2013\M5.DSG	11-1-2013	15:10:16	108347.000000	2166.940000	-0.066406	0.964844	-0.347656	0.137615	-0.333028	0.356881	35.873413	10.543823	-17.990112
C:\Users\cware\Desktop\Steller20November\TagTesting20Nov2013\M5.DSG	11-1-2013	15:10:16	108348.000000	2166.960000	-0.035156	0.937500	-0.390625	0.134862	-0.326606	0.364220	36.712646	0.488281	-19.760132
C:\Users\cware\Desktop\Steller20November\TagTesting20Nov2013\M5.DSG	11-1-2013	15:10:16	108349.000000	2166.980000	-0.054688	0.878906	-0.363281	0.133028	-0.324771	0.368807	30.288696	4.028320	-20.446777
C:\Users\cware\Desktop\Steller20November\TagTesting20Nov2013\M5.DSG	11-1-2013	15:10:16	108350.000000	2167.000000	0.031250	0.859375	-0.359375	0.128440	-0.317431	0.377982	33.630371	-5.981445	-20.126343
C:\Users\cware\Desktop\Steller20November\TagTesting20Nov2013\M5.DSG	11-1-2013	15:10:16	108351.000000	2167.020000	0.000000	0.839844	-0.394531	0.128440	-0.313761	0.383486	26.824951	-6.851196	-16.265869
C:\Users\cware\Desktop\Steller20November\TagTesting20Nov2013\M5.DSG	11-1-2013	15:10:16	108352.000000	2167.040000	-0.058594	0.882813	-0.390625	0.125688	-0.308257	0.391743	24.887085	-1.220703	-14.526367
C:\Users\cware\Desktop\Steller20November\TagTesting20Nov2013\M5.DSG	11-1-2013	15:10:16	108353.000000	2167.060000	-0.007813	0.871094	-0.375000	0.124771	-0.305505	0.394495	10.620117	-2.990723	-15.579224
C:\Users\cware\Desktop\Steller20November\TagTesting20Nov2013\M5.DSG	11-1-2013	15:10:16	108354.000000	2167.080000	-0.011719	0.886719	-0.382813	0.123853	-0.302752	0.399083	9.613037	-11.810303	-15.899658
C:\Users\cware\Desktop\Steller20November\TagTesting20Nov2013\M5.DSG	11-1-2013	15:10:16	108355.000000	2167.100000	-0.031250	0.843750	-0.382813	0.123853	-0.300000	0.402752	6.759644	-5.996704	-8.316040
C:\Users\cware\Desktop\Steller20November\TagTesting20Nov2013\M5.DSG	11-1-2013	15:10:16	108356.000000	2167.120000	-0.007813	0.835938	-0.402344	0.123853	-0.297248	0.407339	3.723145	-7.461548	-5.187988
C:\Users\cware\Desktop\Steller20November\TagTesting20Nov2013\M5.DSG	11-1-2013	15:10:16	108357.000000	2167.140000	-0.031250	0.832031	-0.390625	0.124771	-0.295413	0.409174	1.831055	-5.081177	-1.815796
C:\Users\cware\Desktop\Steller20November\TagTesting20Nov2013\M5.DSG	11-1-2013	15:10:16	108358.000000	2167.160000	-0.011719	0.835938	-0.453125	0.124771	-0.295413	0.409174	1.296997	-8.621216	-0.305176
C:\Users\cware\Desktop\Steller20November\TagTesting20Nov2013\M5.DSG	11-1-2013	15:10:16	108359.000000	2167.180000	0.015625	0.882813	-0.437500	0.126606	-0.295413	0.410092	2.883911	-12.847900	-0.442505
C:\Users\cware\Desktop\Steller20November\TagTesting20Nov2013\M5.DSG	11-1-2013	15:10:16	108360.000000	2167.200000	-0.015625	0.886719	-0.457031	0.127523	-0.294495	0.411009	-3.814697	-11.688232	1.846313
C:\Users\cware\Desktop\Steller20November\TagTesting20Nov2013\M5.DSG	11-1-2013	15:10:16	108361.000000	2167.220000	-0.035156	0.855469	-0.425781	0.131193	-0.294495	0.411927	-7.507324	-19.760132	1.663208
C:\Users\cware\Desktop\Steller20November\TagTesting20Nov2013\M5.DSG	11-1-2013	15:10:16	108362.000000	2167.240000	-0.078125	0.875000	-0.457031	0.133028	-0.295413	0.411009	-8.239746	-16.189575	2.792358
C:\Users\cware\Desktop\Steller20November\TagTesting20Nov2013\M5.DSG	11-1-2013	15:10:16	108363.000000	2167.260000	-0.074219	0.898438	-0.441406	0.135780	-0.297248	0.411009	-16.815186	-12.771606	2.029419
C:\Users\cware\Desktop\Steller20November\TagTesting20Nov2013\M5.DSG	11-1-2013	15:10:16	108364.000000	2167.280000	-0.070313	0.890625	-0.449219	0.136697	-0.298165	0.410092	-21.224976	-13.000488	4.028320
C:\Users\cware\Desktop\Steller20November\TagTesting20Nov2013\M5.DSG	11-1-2013	15:10:16	108365.000000	2167.300000	-0.074219	0.906250	-0.437500	0.140367	-0.301835	0.405505	-24.047852	-4.241943	7.781982
C:\Users\cware\Desktop\Steller20November\TagTesting20Nov2013\M5.DSG	11-1-2013	15:10:16	108366.000000	2167.320000	-0.062500	0.859375	-0.375000	0.142202	-0.302752	0.403670	-24.749756	-10.147095	6.011963
C:\Users\cware\Desktop\Steller20November\TagTesting20Nov2013\M5.DSG	11-1-2013	15:10:16	108367.000000	2167.340000	-0.046875	0.839844	-0.425781	0.145872	-0.307339	0.399083	-23.574829	-19.241333	7.476807
C:\Users\cware\Desktop\Steller20November\TagTesting20Nov2013\M5.DSG	11-1-2013	15:10:16	108368.000000	2167.360000	-0.062500	0.824219	-0.398438	0.147706	-0.310092	0.395413	-25.466919	-19.119263	8.193970
C:\Users\cware\Desktop\Steller20November\TagTesting20Nov2013\M5.DSG	11-1-2013	15:10:16	108369.000000	2167.380000	-0.039063	0.800781	-0.371094	0.153211	-0.313761	0.390826	-31.051636	-21.255493	7.324219
C:\Users\cware\Desktop\Steller20November\TagTesting20Nov2013\M5.DSG	11-1-2013	15:10:16	108370.000000	2167.400000	-0.042969	0.851563	-0.382813	0.155963	-0.317431	0.387156	-34.851074	-26.229858	4.943848
C:\Users\cware\Desktop\Steller20November\TagTesting20Nov2013\M5.DSG	11-1-2013	15:10:16	108371.000000	2167.420000	-0.027344	0.851563	-0.417969	0.160550	-0.322936	0.379817	-39.489746	-18.905640	6.576538
C:\Users\cware\Desktop\Steller20November\TagTesting20Nov2013\M5.DSG	11-1-2013	15:10:16	108372.000000	2167.440000	-0.066406	0.898438	-0.476563	0.162385	-0.325688	0.375229	-37.857056	-32.669067	6.225586
C:\Users\cware\Desktop\Steller20November\TagTesting20Nov2013\M5.DSG	11-1-2013	15:10:16	108373.000000	2167.460000	-0.101563	0.839844	-0.554688	0.169725	-0.331193	0.367890	-42.083740	-37.002563	7.247925
C:\Users\cware\Desktop\Steller20November\TagTesting20Nov2013\M5.DSG	11-1-2013	15:10:16	108374.000000	2167.480000	-0.101563	0.839844	-0.554688	0.174312	-0.333945	0.364220	-47.836304	-49.255371	14.892578
C:\Users\cware\Desktop\Steller20November\TagTesting20Nov2013\M5.DSG	11-1-2013	15:10:16	108375.000000	2167.500000	-0.183594	0.957031	-0.496094	0.183486	-0.343119	0.354128	-64.605713	-40.679932	19.821167
C:\Users\cware\Desktop\Steller20November\TagTesting20Nov2013\M5.DSG	11-1-2013	15:10:16	108376.000000	2167.520000	-0.226563	1.015625	-0.484375	0.189908	-0.346789	0.347706	-61.889648	-28.030396	20.935059
C:\Users\cware\Desktop\Steller20November\TagTesting20Nov2013\M5.DSG	11-1-2013	15:10:16	108377.000000	2167.540000	-0.269531	0.992188	-0.410156	0.196330	-0.355963	0.334862	-53.329468	-8.132935	15.396118
C:\Users\cware\Desktop\Steller20November\TagTesting20Nov2013\M5.DSG	11-1-2013	15:10:16	108378.000000	2167.560000	-0.238281	1.003906	-0.355469	0.198165	-0.357798	0.330275	-46.920776	4.196167	11.123657
C:\Users\cware\Desktop\Steller20November\TagTesting20Nov2013\M5.DSG	11-1-2013	15:10:16	108379.000000	2167.580000	-0.109375	1.000000	-0.386719	0.200917	-0.363303	0.321101	-43.441772	-7.598877	0.366211
C:\Users\cware\Desktop\Steller20November\TagTesting20Nov2013\M5.DSG	11-1-2013	15:10:16	108380.000000	2167.600000	-0.023438	0.992188	-0.460938	0.201835	-0.363303	0.315596	-37.353516	-10.360718	-1.770020
C:\Users\cware\Desktop\Steller20November\TagTesting20Nov2013\M5.DSG	11-1-2013	15:10:16	108381.000000	2167.620000	-0.035156	0.972656	-0.503906	0.201835	-0.366055	0.311927	-29.556274	2.685547	1.281738
C:\Users\cware\Desktop\Steller20November\TagTesting20Nov2013\M5.DSG	11-1-2013	15:10:16	108382.000000	2167.640000	0.015625	0.968750	-0.492188	0.202752	-0.367890	0.306422	-25.146484	16.036987	0.473022
C:\Users\cware\Desktop\Steller20November\TagTesting20Nov2013\M5.DSG	11-1-2013	15:10:16	108383.000000	2167.660000	0.074219	1.011719	-0.417969	0.200917	-0.369725	0.303670	-21.621704	26.718140	-3.234863
C:\Users\cware\Desktop\Steller20November\TagTesting20Nov2013\M5.DSG	11-1-2013	15:10:16	108384.000000	2167.680000	0.113281	0.988281	-0.441406	0.198165	-0.369725	0.298165	-21.041870	35.339355	-2.639771
C:\Users\cware\Desktop\Steller20November\TagTesting20Nov2013\M5.DSG	11-1-2013	15:10:16	108385.000000	2167.700000	0.203125	0.992188	-0.449219	0.198165	-0.371560	0.295413	-19.485474	30.105591	-7.308960
C:\Users\cware\Desktop\Steller20November\TagTesting20Nov2013\M5.DSG	11-1-2013	15:10:16	108386.000000	2167.720000	0.238281	0.941406	-0.457031	0.194495	-0.373394	0.290826	-19.485474	21.347046	-3.601074
C:\Users\cware\Desktop\Steller20November\TagTesting20Nov2013\M5.DSG	11-1-2013	15:10:16	108387.000000	2167.740000	0.238281	0.906250	-0.445313	0.192661	-0.373394	0.288991	-18.402100	27.816772	2.838135
C:\Users\cware\Desktop\Steller20November\TagTesting20Nov2013\M5.DSG	11-1-2013	15:10:16	108388.000000	2167.760000	0.277344	0.878906	-0.398438	0.191743	-0.375229	0.285321	-16.357422	10.147095	3.005981
C:\Users\cware\Desktop\Steller20November\TagTesting20Nov2013\M5.DSG	11-1-2013	15:10:16	108389.000000	2167.780000	0.234375	0.878906	-0.433594	0.192661	-0.375229	0.282569	-25.711060	8.880615	5.859375
C:\Users\cware\Desktop\Steller20November\TagTesting20Nov2013\M5.DSG	11-1-2013	15:10:16	108390.000000	2167.800000	0.175781	0.941406	-0.441406	0.193578	-0.377064	0.277982	-29.479980	12.268066	3.616333
C:\Users\cware\Desktop\Steller20November\TagTesting20Nov2013\M5.DSG	11-1-2013	15:10:16	108391.000000	2167.820000	0.183594	1.000000	-0.421875	0.195413	-0.377982	0.274312	-43.350220	6.774902	10.253906
C:\Users\cware\Desktop\Steller20November\TagTesting20Nov2013\M5.DSG	11-1-2013	15:10:16	108392.000000	2167.840000	0.128906	1.003906	-0.359375	0.199083	-0.381651	0.264220	-48.568726	6.027222	12.222290
C:\Users\cware\Desktop\Steller20November\TagTesting20Nov2013\M5.DSG	11-1-2013	15:10:16	108393.000000	2167.860000	0.117188	1.031250	-0.289063	0.200000	-0.383486	0.259633	-40.328979	4.043579	12.710571
C:\Users\cware\Desktop\Steller20November\TagTesting20Nov2013\M5.DSG	11-1-2013	15:10:16	108394.000000	2167.880000	0.023438	1.105469	-0.257813	0.201835	-0.386239	0.255046	-35.049438	3.738403	8.590698
C:\Users\cware\Desktop\Steller20November\TagTesting20Nov2013\M5.DSG	11-1-2013	15:10:16	108395.000000	2167.900000	0.035156	1.050781	-0.207031	0.204587	-0.387156	0.245872	-25.787354	8.209229	8.132935
C:\Users\cware\Desktop\Steller20November\TagTesting20Nov2013\M5.DSG	11-1-2013	15:10:16	108396.000000	2167.920000	0.039063	1.039063	-0.160156	0.204587	-0.388991	0.243119	-21.591187	-3.570557	4.638672
C:\Users\cware\Desktop\Steller20November\TagTesting20Nov2013\M5.DSG	11-1-2013	15:10:16	108397.000000	2167.940000	-0.070313	1.039063	-0.214844	0.207339	-0.391743	0.236697	-33.981323	16.403198	6.652832
C:\Users\cware\Desktop\Steller20November\TagTesting20Nov2013\M5.DSG	11-1-2013	15:10:16	108398.000000	2167.960000	-0.082031	1.089844	-0.265625	0.208257	-0.391743	0.233945	-37.597656	8.041382	6.317139
C:\Users\cware\Desktop\Steller20November\TagTesting20Nov2013\M5.DSG	11-1-2013	15:10:16	108399.000000	2167.980000	-0.121094	1.097656	-0.257813	0.211009	-0.392661	0.230275	-19.012451	28.869629	13.046265
C:\Users\cware\Desktop\Steller20November\TagTesting20Nov2013\M5.DSG	11-1-2013	15:10:16	108400.000000	2168.000000	-0.121094	1.097656	-0.257813	0.211009	-0.392661	0.228440	-15.258789	-2.365112	11.703491
C:\Users\cware\Desktop\Steller20November\TagTesting20Nov2013\M5.DSG	11-1-2013	15:10:16	108401.000000	2168.020000	-0.113281	1.039063	-0.035156	0.214679	-0.393578	0.224771	2.731323	-10.986328	4.791260
C:\Users\cware\Desktop\Steller20November\TagTesting20Nov2013\M5.DSG	11-1-2013	15:10:16	108402.000000	2168.040000	-0.210938	0.937500	-0.121094	0.216514	-0.393578	0.225688	-2.044678	0.106812	3.067017
C:\Users\cware\Desktop\Steller20November\TagTesting20Nov2013\M5.DSG	11-1-2013	15:10:16	108403.000000	2168.060000	-0.242188	0.902344	-0.148438	0.217431	-0.394495	0.225688	-22.521973	20.462036	3.906250
C:\Users\cware\Desktop\Steller20November\TagTesting20Nov2013\M5.DSG	11-1-2013	15:10:16	108404.000000	2168.080000	-0.179688	0.878906	-0.199219	0.218349	-0.395413	0.225688	-14.190674	11.764526	1.159668
C:\Users\cware\Desktop\Steller20November\TagTesting20Nov2013\M5.DSG	11-1-2013	15:10:16	108405.000000	2168.100000	-0.246094	1.031250	-0.292969	0.219266	-0.394495	0.225688	3.692627	3.982544	-6.027222
C:\Users\cware\Desktop\Steller20November\TagTesting20Nov2013\M5.DSG	11-1-2013	15:10:16	108406.000000	2168.120000	-0.214844	1.070313	-0.367188	0.217431	-0.393578	0.227523	5.935669	14.144897	-5.844116
C:\Users\cware\Desktop\Steller20November\TagTesting20Nov2013\M5.DSG	11-1-2013	15:10:16	108407.000000	2168.140000	-0.152344	1.015625	-0.195313	0.215596	-0.392661	0.229358	12.359619	2.914429	-8.941650
C:\Users\cware\Desktop\Steller20November\TagTesting20Nov2013\M5.DSG	11-1-2013	15:10:16	108408.000000	2168.160000	-0.191406	1.062500	-0.179688	0.214679	-0.393578	0.231193	16.143799	9.201050	-6.317139
C:\Users\cware\Desktop\Steller20November\TagTesting20Nov2013\M5.DSG	11-1-2013	15:10:16	108409.000000	2168.180000	-0.179688	1.019531	-0.113281	0.212844	-0.391743	0.233028	-6.271362	14.266968	-8.636475
C:\Users\cware\Desktop\Steller20November\TagTesting20Nov2013\M5.DSG	11-1-2013	15:10:16	108410.000000	2168.200000	-0.210938	1.003906	-0.164063	0.212844	-0.392661	0.233028	-5.371094	22.064209	-10.345459
C:\Users\cware\Desktop\Steller20November\TagTesting20Nov2013\M5.DSG	11-1-2013	15:10:16	108411.000000	2168.220000	-0.183594	0.917969	-0.097656	0.211009	-0.392661	0.233945	-4.226685	10.360718	-6.271362
C:\Users\cware\Desktop\Steller20November\TagTesting20Nov2013\M5.DSG	11-1-2013	15:10:16	108412.000000	2168.240000	-0.210938	0.914063	-0.132813	0.210092	-0.391743	0.236697	-0.427246	11.352539	-5.554199
C:\Users\cware\Desktop\Steller20November\TagTesting20Nov2013\M5.DSG	11-1-2013	15:10:16	108413.000000	2168.260000	-0.136719	0.941406	-0.191406	0.210092	-0.389908	0.239450	10.986328	-6.942749	-11.840820
C:\Users\cware\Desktop\Steller20November\TagTesting20Nov2013\M5.DSG	11-1-2013	15:10:16	108414.000000	2168.280000	-0.226563	0.964844	-0.308594	0.207339	-0.389908	0.241284	19.180298	7.431030	-10.192871
C:\Users\cware\Desktop\Steller20November\TagTesting20Nov2013\M5.DSG	11-1-2013	15:10:16	108415.000000	2168.300000	-0.183594	0.945313	-0.253906	0.205505	-0.388073	0.246789	24.047852	-0.473022	-14.434814
C:\Users\cware\Desktop\Steller20November\TagTesting20Nov2013\M5.DSG	11-1-2013	15:10:16	108416.000000	2168.320000	-0.132813	0.949219	-0.308594	0.202752	-0.387156	0.247706	24.703979	5.538940	-12.527466
C:\Users\cware\Desktop\Steller20November\TagTesting20Nov2013\M5.DSG	11-1-2013	15:10:16	108417.000000	2168.340000	-0.164063	1.039063	-0.332031	0.201835	-0.386239	0.254128	9.704590	-2.151489	-18.539429
C:\Users\cware\Desktop\Steller20November\TagTesting20Nov2013\M5.DSG	11-1-2013	15:10:16	108418.000000	2168.360000	-0.207031	1.046875	-0.332031	0.198165	-0.384404	0.256881	12.573242	2.227783	-17.395020
C:\Users\cware\Desktop\Steller20November\TagTesting20Nov2013\M5.DSG	11-1-2013	15:10:16	108419.000000	2168.380000	-0.195313	1.046875	-0.363281	0.197248	-0.384404	0.257798	5.874634	25.161743	-13.900757
C:\Users\cware\Desktop\Steller20November\TagTesting20Nov2013\M5.DSG	11-1-2013	15:10:16	108420.000000	2168.400000	-0.097656	1.054688	-0.257813	0.194495	-0.382569	0.263303	6.011963	11.352539	-15.731812
C:\Users\cware\Desktop\Steller20November\TagTesting20Nov2013\M5.DSG	11-1-2013	15:10:16	108421.000000	2168.420000	-0.144531	1.054688	-0.281250	0.192661	-0.380734	0.266972	6.652832	2.838135	-15.167236
C:\Users\cware\Desktop\Steller20November\TagTesting20Nov2013\M5.DSG	11-1-2013	15:10:16	108422.000000	2168.440000	-0.210938	1.109375	-0.253906	0.188991	-0.378899	0.269725	2.807617	13.122559	-14.587402
C:\Users\cware\Desktop\Steller20November\TagTesting20Nov2013\M5.DSG	11-1-2013	15:10:16	108423.000000	2168.460000	-0.183594	1.089844	-0.203125	0.187156	-0.377982	0.274312	15.930176	3.250122	-15.365601
C:\Users\cware\Desktop\Steller20November\TagTesting20Nov2013\M5.DSG	11-1-2013	15:10:16	108424.000000	2168.480000	-0.179688	1.062500	-0.261719	0.184404	-0.376147	0.278899	17.868042	-11.901855	-14.511108
C:\Users\cware\Desktop\Steller20November\TagTesting20Nov2013\M5.DSG	11-1-2013	15:10:16	108425.000000	2168.500000	-0.093750	1.027344	-0.257813	0.182569	-0.374312	0.283486	28.015137	1.388550	-14.526367
C:\Users\cware\Desktop\Steller20November\TagTesting20Nov2013\M5.DSG	11-1-2013	15:10:16	108426.000000	2168.520000	-0.148438	0.945313	-0.234375	0.178899	-0.370642	0.289908	29.129028	9.399414	-16.448975
C:\Users\cware\Desktop\Steller20November\TagTesting20Nov2013\M5.DSG	11-1-2013	15:10:16	108427.000000	2168.540000	-0.191406	0.937500	-0.214844	0.177064	-0.369725	0.294495	28.427124	7.705688	-16.311646
C:\Users\cware\Desktop\Steller20November\TagTesting20Nov2013\M5.DSG	11-1-2013	15:10:16	108428.000000	2168.560000	-0.109375	0.925781	-0.234375	0.175229	-0.364220	0.300917	30.380249	-1.876831	-19.332886
C:\Users\cware\Desktop\Steller20November\TagTesting20Nov2013\M5.DSG	11-1-2013	15:10:16	108429.000000	2168.580000	-0.175781	0.933594	-0.296875	0.172477	-0.363303	0.304587	26.718140	11.657715	-17.303467
C:\Users\cware\Desktop\Steller20November\TagTesting20Nov2013\M5.DSG	11-1-2013	15:10:16	108430.000000	2168.600000	-0.058594	0.898438	-0.246094	0.167890	-0.359633	0.313761	28.518677	-3.204346	-18.188477
C:\Users\cware\Desktop\Steller20November\TagTesting20Nov2013\M5.DSG	11-1-2013	15:10:16	108431.000000	2168.620000	-0.136719	0.941406	-0.296875	0.166972	-0.357798	0.316514	26.153564	12.466431	-15.106201
C:\Users\cware\Desktop\Steller20November\TagTesting20Nov2013\M5.DSG	11-1-2013	15:10:16	108432.000000	2168.640000	-0.082031	0.972656	-0.265625	0.164220	-0.355046	0.320183	30.670166	-4.760742	-18.188477
C:\Users\cware\Desktop\Steller20November\TagTesting20Nov2013\M5.DSG	11-1-2013	15:10:16	108433.000000	2168.660000	-0.097656	0.937500	-0.312500	0.162385	-0.349541	0.328440	23.880005	3.189087	-17.440796
C:\Users\cware\Desktop\Steller20November\TagTesting20Nov2013\M5.DSG	11-1-2013	15:10:16	108434.000000	2168.680000	-0.117188	0.917969	-0.343750	0.161468	-0.348624	0.333028	22.857666	5.294800	-16.342163
C:\Users\cware\Desktop\Steller20November\TagTesting20Nov2013\M5.DSG	11-1-2013	15:10:16	108435.000000	2168.700000	-0.113281	0.964844	-0.449219	0.158716	-0.343119	0.342202	33.447266	-4.226685	-18.295288
C:\Users\cware\Desktop\Steller20November\TagTesting20Nov2013\M5.DSG	11-1-2013	15:10:16	108436.000000	2168.720000	-0.085938	1.019531	-0.441406	0.156881	-0.339450	0.346789	39.321899	-4.745483	-19.424438
C:\Users\cware\Desktop\Steller20November\TagTesting20Nov2013\M5.DSG	11-1-2013	15:10:16	108437.000000	2168.740000	-0.101563	1.039063	-0.464844	0.152294	-0.334862	0.355963	39.382935	-15.090942	-22.125244
C:\Users\cware\Desktop\Steller20November\TagTesting20Nov2013\M5.DSG	11-1-2013	15:10:16	108438.000000	2168.760000	-0.109375	1.035156	-0.468750	0.150459	-0.332110	0.360550	42.510986	2.853394	-18.768311
C:\Users\cware\Desktop\Steller20November\TagTesting20Nov2013\M5.DSG	11-1-2013	15:10:16	108439.000000	2168.780000	-0.039063	1.039063	-0.445313	0.148624	-0.323853	0.369725	29.388428	-0.823975	-21.438599
C:\Users\cware\Desktop\Steller20November\TagTesting20Nov2013\M5.DSG	11-1-2013	15:10:16	108440.000000	2168.800000	-0.023438	1.023438	-0.457031	0.146789	-0.321101	0.373394	42.404175	-8.666992	-19.668579
C:\Users\cware\Desktop\Steller20November\TagTesting20Nov2013\M5.DSG	11-1-2013	15:10:16	108441.000000	2168.820000	-0.097656	1.000000	-0.496094	0.144954	-0.313761	0.385321	30.929565	7.980347	-15.869141
C:\Users\cware\Desktop\Steller20November\TagTesting20Nov2013\M5.DSG	11-1-2013	15:10:16	108442.000000	2168.840000	-0.054688	1.046875	-0.437500	0.144037	-0.311009	0.388991	24.658203	5.996704	-16.967773
C:\Users\cware\Desktop\Steller20November\TagTesting20Nov2013\M5.DSG	11-1-2013	15:10:16	108443.000000	2168.860000	-0.011719	1.058594	-0.464844	0.141284	-0.303670	0.399083	20.584106	-1.770020	-17.471313
C:\Users\cware\Desktop\Steller20November\TagTesting20Nov2013\M5.DSG	11-1-2013	15:10:16	108444.000000	2168.880000	-0.066406	1.105469	-0.480469	0.140367	-0.300917	0.402752	26.092529	9.262085	-16.601563
C:\Users\cware\Desktop\Steller20November\TagTesting20Nov2013\M5.DSG	11-1-2013	15:10:16	108445.000000	2168.900000	-0.023438	1.070313	-0.472656	0.138532	-0.292661	0.411927	23.925781	-5.783081	-20.965576
C:\Users\cware\Desktop\Steller20November\TagTesting20Nov2013\M5.DSG	11-1-2013	15:10:16	108446.000000	2168.920000	-0.039063	1.066406	-0.539063	0.136697	-0.288073	0.417431	21.667480	12.496948	-20.751953
C:\Users\cware\Desktop\Steller20November\TagTesting20Nov2013\M5.DSG	11-1-2013	15:10:16	108447.000000	2168.940000	-0.031250	1.035156	-0.531250	0.133945	-0.280734	0.425688	28.045654	5.187988	-18.432617
C:\Users\cware\Desktop\Steller20November\TagTesting20Nov2013\M5.DSG	11-1-2013	15:10:16	108448.000000	2168.960000	-0.054688	1.070313	-0.535156	0.133028	-0.276147	0.431193	28.518677	-3.326416	-18.295288
C:\Users\cware\Desktop\Steller20November\TagTesting20Nov2013\M5.DSG	11-1-2013	15:10:16	108449.000000	2168.980000	-0.011719	1.015625	-0.535156	0.132110	-0.269725	0.440367	32.760620	-6.881714	-16.937256
C:\Users\cware\Desktop\Steller20November\TagTesting20Nov2013\M5.DSG	11-1-2013	15:10:16	108450.000000	2169.000000	-0.082031	0.945313	-0.562500	0.131193	-0.264220	0.444954	34.591675	-8.392334	-16.693115
C:\Users\cware\Desktop\Steller20November\TagTesting20Nov2013\M5.DSG	11-1-2013	15:10:16	108451.000000	2169.020000	-0.031250	0.910156	-0.535156	0.130275	-0.256881	0.453211	43.243408	-7.400513	-17.410278
C:\Users\cware\Desktop\Steller20November\TagTesting20Nov2013\M5.DSG	11-1-2013	15:10:16	108452.000000	2169.040000	0.000000	0.902344	-0.515625	0.128440	-0.252294	0.456881	38.848877	-8.407593	-16.921997
C:\Users\cware\Desktop\Steller20November\TagTesting20Nov2013\M5.DSG	11-1-2013	15:10:16	108453.000000	2169.060000	0.027344	0.882813	-0.597656	0.127523	-0.244037	0.464220	33.752441	-10.971069	-15.197754
C:\Users\cware\Desktop\Steller20November\TagTesting20Nov2013\M5.DSG	11-1-2013	15:10:16	108454.000000	2169.080000	0.027344	0.882813	-0.597656	0.128440	-0.240367	0.469725	32.073975	-4.806519	-14.282227
C:\Users\cware\Desktop\Steller20November\TagTesting20Nov2013\M5.DSG	11-1-2013	15:10:16	108455.000000	2169.100000	-0.007813	0.816406	-0.601563	0.128440	-0.233945	0.477064	25.985718	-6.408691	-15.548706
C:\Users\cware\Desktop\Steller20November\TagTesting20Nov2013\M5.DSG	11-1-2013	15:10:16	108456.000000	2169.120000	0.015625	0.859375	-0.640625	0.126606	-0.229358	0.480734	27.221680	-12.268066	-16.815186
C:\Users\cware\Desktop\Steller20November\TagTesting20Nov2013\M5.DSG	11-1-2013	15:10:16	108457.000000	2169.140000	0.007813	0.906250	-0.628906	0.126606	-0.225688	0.484404	37.384033	-11.566162	-16.494751
C:\Users\cware\Desktop\Steller20November\TagTesting20Nov2013\M5.DSG	11-1-2013	15:10:16	108458.000000	2169.160000	0.007813	0.859375	-0.656250	0.127523	-0.215596	0.491743	39.443970	-18.951416	-16.281128
C:\Users\cware\Desktop\Steller20November\TagTesting20Nov2013\M5.DSG	11-1-2013	15:10:16	108459.000000	2169.180000	-0.078125	0.875000	-0.644531	0.127523	-0.211927	0.496330	44.204712	-10.055542	-14.419556
C:\Users\cware\Desktop\Steller20November\TagTesting20Nov2013\M5.DSG	11-1-2013	15:10:16	108460.000000	2169.200000	0.019531	0.816406	-0.574219	0.128440	-0.201835	0.503670	38.085938	-26.992798	-15.518188
C:\Users\cware\Desktop\Steller20November\TagTesting20Nov2013\M5.DSG	11-1-2013	15:10:16	108461.000000	2169.220000	-0.027344	0.789063	-0.570313	0.129358	-0.197248	0.508257	23.452759	-10.864258	-11.932373
C:\Users\cware\Desktop\Steller20November\TagTesting20Nov2013\M5.DSG	11-1-2013	15:10:16	108462.000000	2169.240000	-0.003906	0.707031	-0.558594	0.131193	-0.190826	0.512844	17.761230	-13.000488	-8.911133
C:\Users\cware\Desktop\Steller20November\TagTesting20Nov2013\M5.DSG	11-1-2013	15:10:16	108463.000000	2169.260000	0.007813	0.695313	-0.511719	0.130275	-0.187156	0.516514	9.368896	-16.815186	-8.895874
C:\Users\cware\Desktop\Steller20November\TagTesting20Nov2013\M5.DSG	11-1-2013	15:10:16	108464.000000	2169.280000	-0.035156	0.683594	-0.550781	0.136697	-0.183486	0.521101	6.057739	-9.963989	-9.017944
C:\Users\cware\Desktop\Steller20November\TagTesting20Nov2013\M5.DSG	11-1-2013	15:10:16	108465.000000	2169.300000	-0.019531	0.648438	-0.582031	0.136697	-0.179817	0.522936	17.608643	-9.063721	-4.409790
C:\Users\cware\Desktop\Steller20November\TagTesting20Nov2013\M5.DSG	11-1-2013	15:10:16	108466.000000	2169.320000	-0.042969	0.660156	-0.601563	0.138532	-0.177064	0.526606	8.453369	-16.784668	-6.942749
C:\Users\cware\Desktop\Steller20November\TagTesting20Nov2013\M5.DSG	11-1-2013	15:10:16	108467.000000	2169.340000	-0.062500	0.683594	-0.601563	0.139450	-0.174312	0.528440	14.984131	-15.945435	-4.119873
C:\Users\cware\Desktop\Steller20November\TagTesting20Nov2013\M5.DSG	11-1-2013	15:10:16	108468.000000	2169.360000	-0.007813	0.667969	-0.582031	0.141284	-0.172477	0.531193	0.534058	-23.101807	-4.669189
C:\Users\cware\Desktop\Steller20November\TagTesting20Nov2013\M5.DSG	11-1-2013	15:10:16	108469.000000	2169.380000	-0.058594	0.691406	-0.652344	0.144954	-0.172477	0.532110	-4.745483	-22.750854	1.464844
C:\Users\cware\Desktop\Steller20November\TagTesting20Nov2013\M5.DSG	11-1-2013	15:10:16	108470.000000	2169.400000	-0.058594	0.722656	-0.632813	0.145872	-0.171560	0.529358	-11.947632	-22.460938	4.348755
C:\Users\cware\Desktop\Steller20November\TagTesting20Nov2013\M5.DSG	11-1-2013	15:10:16	108471.000000	2169.420000	-0.062500	0.761719	-0.667969	0.151376	-0.176147	0.528440	-20.904541	-21.392822	5.187988
C:\Users\cware\Desktop\Steller20November\TagTesting20Nov2013\M5.DSG	11-1-2013	15:10:16	108472.000000	2169.440000	-0.074219	0.789063	-0.695313	0.154128	-0.177982	0.528440	-25.268555	-22.018433	5.859375
C:\Users\cware\Desktop\Steller20November\TagTesting20Nov2013\M5.DSG	11-1-2013	15:10:16	108473.000000	2169.460000	-0.121094	0.835938	-0.699219	0.159633	-0.180734	0.527523	-33.172607	-4.577637	2.975464
C:\Users\cware\Desktop\Steller20November\TagTesting20Nov2013\M5.DSG	11-1-2013	15:10:16	108474.000000	2169.480000	-0.105469	0.812500	-0.742188	0.161468	-0.184404	0.526606	-29.830933	-16.204834	-1.205444
C:\Users\cware\Desktop\Steller20November\TagTesting20Nov2013\M5.DSG	11-1-2013	15:10:16	108475.000000	2169.500000	-0.148438	0.777344	-0.757813	0.166055	-0.186239	0.523853	-33.584595	-7.247925	1.586914
C:\Users\cware\Desktop\Steller20November\TagTesting20Nov2013\M5.DSG	11-1-2013	15:10:16	108476.000000	2169.520000	-0.101563	0.812500	-0.761719	0.166972	-0.188991	0.522018	-33.706665	-17.181396	1.632690
C:\Users\cware\Desktop\Steller20November\TagTesting20Nov2013\M5.DSG	11-1-2013	15:10:16	108477.000000	2169.540000	-0.148438	0.804688	-0.789063	0.172477	-0.194495	0.518349	-32.287598	-17.623901	3.509521
C:\Users\cware\Desktop\Steller20November\TagTesting20Nov2013\M5.DSG	11-1-2013	15:10:16	108478.000000	2169.560000	-0.125000	0.800781	-0.785156	0.175229	-0.195413	0.517431	-26.565552	-17.837524	1.892090
C:\Users\cware\Desktop\Steller20November\TagTesting20Nov2013\M5.DSG	11-1-2013	15:10:16	108479.000000	2169.580000	-0.125000	0.917969	-0.851563	0.181651	-0.199083	0.515596	-26.962280	-28.640747	4.638672
C:\Users\cware\Desktop\Steller20November\TagTesting20Nov2013\M5.DSG	11-1-2013	15:10:16	108480.000000	2169.600000	-0.125000	0.917969	-0.851563	0.185321	-0.201835	0.514679	-23.513794	-35.598755	3.234863
C:\Users\cware\Desktop\Steller20November\TagTesting20Nov2013\M5.DSG	11-1-2013	15:10:16	108481.000000	2169.620000	-0.214844	0.816406	-0.878906	0.193578	-0.204587	0.512844	-19.042969	-36.590576	-2.044678
C:\Users\cware\Desktop\Steller20November\TagTesting20Nov2013\M5.DSG	11-1-2013	15:10:16	108482.000000	2169.640000	-0.281250	0.742188	-0.816406	0.196330	-0.207339	0.511927	-17.684937	-33.203125	-7.888794
C:\Users\cware\Desktop\Steller20November\TagTesting20Nov2013\M5.DSG	11-1-2013	15:10:16	108483.000000	2169.660000	-0.242188	0.773438	-0.695313	0.200917	-0.210092	0.509174	-18.249512	-21.713257	-8.682251
C:\Users\cware\Desktop\Steller20November\TagTesting20Nov2013\M5.DSG	11-1-2013	15:10:16	108484.000000	2169.680000	-0.246094	0.792969	-0.660156	0.202752	-0.211009	0.508257	-18.371582	-13.504028	-5.935669
C:\Users\cware\Desktop\Steller20November\TagTesting20Nov2013\M5.DSG	11-1-2013	15:10:16	108485.000000	2169.700000	-0.203125	0.843750	-0.691406	0.202752	-0.213761	0.505505	-21.606445	-3.814697	-1.708984
C:\Users\cware\Desktop\Steller20November\TagTesting20Nov2013\M5.DSG	11-1-2013	15:10:16	108486.000000	2169.720000	-0.105469	0.890625	-0.730469	0.201835	-0.218349	0.502752	-25.131226	-5.554199	-3.448486
C:\Users\cware\Desktop\Steller20November\TagTesting20Nov2013\M5.DSG	11-1-2013	15:10:16	108487.000000	2169.740000	-0.082031	0.847656	-0.773438	0.202752	-0.220183	0.500917	-18.966675	10.055542	3.601074
C:\Users\cware\Desktop\Steller20November\TagTesting20Nov2013\M5.DSG	11-1-2013	15:10:16	108488.000000	2169.760000	0.007813	0.839844	-0.781250	0.202752	-0.221101	0.500000	-19.668579	13.763428	-0.518799
C:\Users\cware\Desktop\Steller20November\TagTesting20Nov2013\M5.DSG	11-1-2013	15:10:16	108489.000000	2169.780000	0.070313	0.765625	-0.820313	0.200000	-0.222936	0.496330	-12.054443	19.104004	-0.915527
C:\Users\cware\Desktop\Steller20November\TagTesting20Nov2013\M5.DSG	11-1-2013	15:10:16	108490.000000	2169.800000	0.175781	0.824219	-0.792969	0.197248	-0.222018	0.496330	-10.391235	13.488770	-3.585815
C:\Users\cware\Desktop\Steller20November\TagTesting20Nov2013\M5.DSG	11-1-2013	15:10:16	108491.000000	2169.820000	0.171875	0.835938	-0.781250	0.194495	-0.222936	0.495413	-8.819580	23.056030	-3.570557
C:\Users\cware\Desktop\Steller20November\TagTesting20Nov2013\M5.DSG	11-1-2013	15:10:16	108492.000000	2169.840000	0.199219	0.859375	-0.867188	0.192661	-0.223853	0.494495	-14.099121	13.610840	-6.378174
C:\Users\cware\Desktop\Steller20November\TagTesting20Nov2013\M5.DSG	11-1-2013	15:10:16	108493.000000	2169.860000	0.207031	0.929688	-0.906250	0.190826	-0.225688	0.491743	-12.191772	19.653320	-7.888794
C:\Users\cware\Desktop\Steller20November\TagTesting20Nov2013\M5.DSG	11-1-2013	15:10:16	108494.000000	2169.880000	0.218750	0.886719	-0.921875	0.187156	-0.225688	0.489908	-9.948730	13.641357	-6.942749
C:\Users\cware\Desktop\Steller20November\TagTesting20Nov2013\M5.DSG	11-1-2013	15:10:16	108495.000000	2169.900000	0.289063	0.820313	-0.832031	0.185321	-0.225688	0.488991	-17.059326	-1.831055	-2.227783
C:\Users\cware\Desktop\Steller20November\TagTesting20Nov2013\M5.DSG	11-1-2013	15:10:16	108496.000000	2169.920000	0.214844	0.785156	-0.765625	0.185321	-0.228440	0.487156	-15.655518	1.281738	-1.220703
C:\Users\cware\Desktop\Steller20November\TagTesting20Nov2013\M5.DSG	11-1-2013	15:10:16	108497.000000	2169.940000	0.218750	0.800781	-0.796875	0.185321	-0.229358	0.485321	-33.340454	-7.125854	-5.691528
C:\Users\cware\Desktop\Steller20November\TagTesting20Nov2013\M5.DSG	11-1-2013	15:10:16	108498.000000	2169.960000	0.156250	0.890625	-0.761719	0.187156	-0.233028	0.480734	-30.532837	-0.183105	-3.036499
C:\Users\cware\Desktop\Steller20November\TagTesting20Nov2013\M5.DSG	11-1-2013	15:10:16	108499.000000	2169.980000	0.160156	0.917969	-0.761719	0.187156	-0.237615	0.477982	-37.597656	15.304565	-0.640869
C:\Users\cware\Desktop\Steller20November\TagTesting20Nov2013\M5.DSG	11-1-2013	15:10:16	108500.000000	2170.000000	0.128906	0.964844	-0.765625	0.186239	-0.243119	0.471560	-38.253784	-2.471924	-2.456665
C:\Users\cware\Desktop\Steller20November\TagTesting20Nov2013\M5.DSG	11-1-2013	15:10:16	108501.000000	2170.020000	0.117188	0.976563	-0.683594	0.185321	-0.244954	0.469725	-40.435791	-8.697510	-3.646851
C:\Users\cware\Desktop\Steller20November\TagTesting20Nov2013\M5.DSG	11-1-2013	15:10:16	108502.000000	2170.040000	0.066406	1.000000	-0.675781	0.187156	-0.252294	0.462385	-29.571533	-1.815796	2.304077
C:\Users\cware\Desktop\Steller20November\TagTesting20Nov2013\M5.DSG	11-1-2013	15:10:16	108503.000000	2170.060000	0.015625	0.945313	-0.632813	0.187156	-0.254128	0.461468	-20.050049	11.322021	3.540039
C:\Users\cware\Desktop\Steller20November\TagTesting20Nov2013\M5.DSG	11-1-2013	15:10:16	108504.000000	2170.080000	0.003906	0.890625	-0.570313	0.184404	-0.258716	0.457798	-17.547607	-5.004883	-3.372192
C:\Users\cware\Desktop\Steller20November\TagTesting20Nov2013\M5.DSG	11-1-2013	15:10:16	108505.000000	2170.100000	0.031250	0.843750	-0.484375	0.184404	-0.260550	0.455046	-30.822754	14.617920	-3.143311
C:\Users\cware\Desktop\Steller20November\TagTesting20Nov2013\M5.DSG	11-1-2013	15:10:16	108506.000000	2170.120000	-0.128906	0.832031	-0.699219	0.184404	-0.264220	0.454128	-37.231445	-15.167236	-9.613037
C:\Users\cware\Desktop\Steller20November\TagTesting20Nov2013\M5.DSG	11-1-2013	15:10:16	108507.000000	2170.140000	-0.109375	0.976563	-0.734375	0.185321	-0.265138	0.450459	-35.171509	22.186279	0.335693
C:\Users\cware\Desktop\Steller20November\TagTesting20Nov2013\M5.DSG	11-1-2013	15:10:16	108508.000000	2170.160000	-0.109375	0.976563	-0.734375	0.183486	-0.266972	0.446789	-27.252197	-5.508423	1.098633
C:\Users\cware\Desktop\Steller20November\TagTesting20Nov2013\M5.DSG	11-1-2013	15:10:16	108509.000000	2170.180000	-0.085938	1.039063	-0.675781	0.183486	-0.270642	0.444037	-3.036499	-13.305664	-3.295898
C:\Users\cware\Desktop\Steller20November\TagTesting20Nov2013\M5.DSG	11-1-2013	15:10:16	108510.000000	2170.200000	-0.148438	0.980469	-0.578125	0.184404	-0.271560	0.443119	-7.064819	6.362915	-7.751465
C:\Users\cware\Desktop\Steller20November\TagTesting20Nov2013\M5.DSG	11-1-2013	15:10:16	108511.000000	2170.220000	-0.148438	0.917969	-0.589844	0.181651	-0.274312	0.440367	-9.384155	5.767822	-12.863159
C:\Users\cware\Desktop\Steller20November\TagTesting20Nov2013\M5.DSG	11-1-2013	15:10:16	108512.000000	2170.240000	-0.078125	0.890625	-0.562500	0.180734	-0.275229	0.435780	-9.231567	5.142212	-13.916016
C:\Users\cware\Desktop\Steller20November\TagTesting20Nov2013\M5.DSG	11-1-2013	15:10:16	108513.000000	2170.260000	-0.074219	0.890625	-0.492188	0.177064	-0.275229	0.438532	-12.985229	7.812500	-15.716553
C:\Users\cware\Desktop\Steller20November\TagTesting20Nov2013\M5.DSG	11-1-2013	15:10:16	108514.000000	2170.280000	-0.066406	0.843750	-0.476563	0.177064	-0.275229	0.435780	-10.879517	12.176514	-13.290405
C:\Users\cware\Desktop\Steller20November\TagTesting20Nov2013\M5.DSG	11-1-2013	15:10:16	108515.000000	2170.300000	-0.050781	0.796875	-0.503906	0.172477	-0.275229	0.440367	-8.880615	-1.831055	-11.276245
C:\Users\cware\Desktop\Steller20November\TagTesting20Nov2013\M5.DSG	11-1-2013	15:10:16	108516.000000	2170.320000	-0.054688	0.843750	-0.519531	0.172477	-0.273394	0.439450	-10.040283	-0.549316	-9.826660
C:\Users\cware\Desktop\Steller20November\TagTesting20Nov2013\M5.DSG	11-1-2013	15:10:16	108517.000000	2170.340000	-0.097656	0.863281	-0.621094	0.170642	-0.274312	0.439450	-1.373291	-4.119873	-4.638672
C:\Users\cware\Desktop\Steller20November\TagTesting20Nov2013\M5.DSG	11-1-2013	15:10:16	108518.000000	2170.360000	-0.121094	0.855469	-0.597656	0.170642	-0.274312	0.439450	1.190186	-1.281738	-5.081177
C:\Users\cware\Desktop\Steller20November\TagTesting20Nov2013\M5.DSG	11-1-2013	15:10:16	108519.000000	2170.380000	-0.097656	0.949219	-0.730469	0.170642	-0.275229	0.438532	-1.998901	-6.195068	-7.629395
C:\Users\cware\Desktop\Steller20November\TagTesting20Nov2013\M5.DSG	11-1-2013	15:10:16	108520.000000	2170.400000	-0.121094	1.042969	-0.621094	0.169725	-0.276147	0.437615	-11.230469	4.699707	-8.743286
C:\Users\cware\Desktop\Steller20November\TagTesting20Nov2013\M5.DSG	11-1-2013	15:10:16	108521.000000	2170.420000	-0.097656	1.035156	-0.535156	0.168807	-0.275229	0.437615	-24.078369	13.748169	-6.439209
C:\Users\cware\Desktop\Steller20November\TagTesting20Nov2013\M5.DSG	11-1-2013	15:10:16	108522.000000	2170.440000	-0.046875	0.984375	-0.515625	0.167890	-0.275229	0.436697	-27.847290	7.156372	-9.490967
C:\Users\cware\Desktop\Steller20November\TagTesting20Nov2013\M5.DSG	11-1-2013	15:10:16	108523.000000	2170.460000	-0.078125	0.964844	-0.425781	0.166972	-0.277982	0.436697	-19.775391	3.082275	-8.773804
C:\Users\cware\Desktop\Steller20November\TagTesting20Nov2013\M5.DSG	11-1-2013	15:10:16	108524.000000	2170.480000	-0.082031	0.957031	-0.484375	0.166972	-0.276147	0.436697	-14.648438	20.217896	-6.423950
C:\Users\cware\Desktop\Steller20November\TagTesting20Nov2013\M5.DSG	11-1-2013	15:10:16	108525.000000	2170.500000	-0.066406	0.910156	-0.554688	0.163303	-0.275229	0.437615	-8.834839	3.890991	-9.307861
C:\Users\cware\Desktop\Steller20November\TagTesting20Nov2013\M5.DSG	11-1-2013	15:10:16	108526.000000	2170.520000	-0.066406	0.957031	-0.535156	0.162385	-0.274312	0.438532	-8.316040	11.688232	-9.613037
C:\Users\cware\Desktop\Steller20November\TagTesting20Nov2013\M5.DSG	11-1-2013	15:10:16	108527.000000	2170.540000	-0.070313	0.933594	-0.496094	0.159633	-0.272477	0.439450	10.253906	-6.362915	-9.628296
C:\Users\cware\Desktop\Steller20November\TagTesting20Nov2013\M5.DSG	11-1-2013	15:10:16	108528.000000	2170.560000	-0.066406	0.867188	-0.480469	0.160550	-0.276147	0.442202	14.282227	7.583618	-6.210327
C:\Users\cware\Desktop\Steller20November\TagTesting20Nov2013\M5.DSG	11-1-2013	15:10:16	108529.000000	2170.580000	-0.015625	0.855469	-0.441406	0.157798	-0.268807	0.443119	20.950317	-8.285522	-10.177612
C:\Users\cware\Desktop\Steller20November\TagTesting20Nov2013\M5.DSG	11-1-2013	15:10:16	108530.000000	2170.600000	-0.117188	0.847656	-0.496094	0.156881	-0.267890	0.443119	16.464233	-1.281738	-5.966187
C:\Users\cware\Desktop\Steller20November\TagTesting20Nov2013\M5.DSG	11-1-2013	15:10:16	108531.000000	2170.620000	-0.062500	0.824219	-0.484375	0.155963	-0.265138	0.448624	11.901855	-8.346558	-11.810303
C:\Users\cware\Desktop\Steller20November\TagTesting20Nov2013\M5.DSG	11-1-2013	15:10:16	108532.000000	2170.640000	-0.066406	0.875000	-0.488281	0.155046	-0.264220	0.448624	15.975952	9.780884	-9.765625
C:\Users\cware\Desktop\Steller20November\TagTesting20Nov2013\M5.DSG	11-1-2013	15:10:16	108533.000000	2170.660000	-0.031250	0.859375	-0.613281	0.153211	-0.263303	0.449541	2.059937	1.358032	-13.549805
C:\Users\cware\Desktop\Steller20November\TagTesting20Nov2013\M5.DSG	11-1-2013	15:10:16	108534.000000	2170.680000	-0.031250	0.859375	-0.613281	0.151376	-0.258716	0.453211	5.676270	6.454468	-11.306763
C:\Users\cware\Desktop\Steller20November\TagTesting20Nov2013\M5.DSG	11-1-2013	15:10:16	108535.000000	2170.700000	-0.070313	0.914063	-0.664063	0.151376	-0.257798	0.454128	4.440308	2.090454	-9.017944
C:\Users\cware\Desktop\Steller20November\TagTesting20Nov2013\M5.DSG	11-1-2013	15:10:16	108536.000000	2170.720000	-0.031250	0.894531	-0.644531	0.150459	-0.255046	0.458716	1.571655	2.151489	-9.017944
C:\Users\cware\Desktop\Steller20November\TagTesting20Nov2013\M5.DSG	11-1-2013	15:10:16	108537.000000	2170.740000	-0.035156	0.914063	-0.683594	0.149541	-0.252294	0.460550	4.318237	3.250122	-9.963989
C:\Users\cware\Desktop\Steller20November\TagTesting20Nov2013\M5.DSG	11-1-2013	15:10:16	108538.000000	2170.760000	0.003906	0.929688	-0.628906	0.146789	-0.249541	0.462385	5.355835	-3.021240	-9.124756
C:\Users\cware\Desktop\Steller20November\TagTesting20Nov2013\M5.DSG	11-1-2013	15:10:16	108539.000000	2170.780000	-0.027344	0.953125	-0.660156	0.147706	-0.248624	0.464220	11.459351	-14.144897	-10.574341
C:\Users\cware\Desktop\Steller20November\TagTesting20Nov2013\M5.DSG	11-1-2013	15:10:16	108540.000000	2170.800000	-0.058594	0.980469	-0.660156	0.147706	-0.246789	0.466972	16.311646	2.777100	-8.544922
C:\Users\cware\Desktop\Steller20November\TagTesting20Nov2013\M5.DSG	11-1-2013	15:10:16	108541.000000	2170.820000	0.007813	0.941406	-0.648438	0.144954	-0.244954	0.467890	10.910034	-13.977051	-11.611938
C:\Users\cware\Desktop\Steller20November\TagTesting20Nov2013\M5.DSG	11-1-2013	15:10:16	108542.000000	2170.840000	-0.105469	0.949219	-0.593750	0.144037	-0.241284	0.471560	14.923096	4.974365	-8.560181
C:\Users\cware\Desktop\Steller20November\TagTesting20Nov2013\M5.DSG	11-1-2013	15:10:16	108543.000000	2170.860000	-0.070313	0.867188	-0.539063	0.144037	-0.241284	0.472477	3.250122	12.191772	-8.056641
C:\Users\cware\Desktop\Steller20November\TagTesting20Nov2013\M5.DSG	11-1-2013	15:10:16	108544.000000	2170.880000	-0.023438	0.867188	-0.570313	0.142202	-0.238532	0.474312	3.143311	5.126953	-10.665894
C:\Users\cware\Desktop\Steller20November\TagTesting20Nov2013\M5.DSG	11-1-2013	15:10:16	108545.000000	2170.900000	-0.058594	0.828125	-0.578125	0.142202	-0.235780	0.475229	0.457764	0.106812	-11.810303
C:\Users\cware\Desktop\Steller20November\TagTesting20Nov2013\M5.DSG	11-1-2013	15:10:16	108546.000000	2170.920000	-0.078125	0.773438	-0.562500	0.140367	-0.234862	0.477982	5.783081	16.510010	-13.061523
C:\Users\cware\Desktop\Steller20November\TagTesting20Nov2013\M5.DSG	11-1-2013	15:10:16	108547.000000	2170.940000	-0.003906	0.796875	-0.546875	0.137615	-0.229358	0.481651	6.179810	6.469727	-14.556885
C:\Users\cware\Desktop\Steller20November\TagTesting20Nov2013\M5.DSG	11-1-2013	15:10:16	108548.000000	2170.960000	-0.011719	0.851563	-0.671875	0.137615	-0.227523	0.483486	15.151978	15.075684	-12.100220
C:\Users\cware\Desktop\Steller20November\TagTesting20Nov2013\M5.DSG	11-1-2013	15:10:16	108549.000000	2170.980000	0.039063	0.843750	-0.609375	0.133028	-0.221101	0.485321	17.166138	3.234863	-14.739990
C:\Users\cware\Desktop\Steller20November\TagTesting20Nov2013\M5.DSG	11-1-2013	15:10:16	108550.000000	2171.000000	0.027344	0.847656	-0.621094	0.132110	-0.219266	0.489908	9.780884	-2.914429	-17.074585
C:\Users\cware\Desktop\Steller20November\TagTesting20Nov2013\M5.DSG	11-1-2013	15:10:16	108551.000000	2171.020000	0.066406	0.808594	-0.589844	0.130275	-0.213761	0.493578	10.086060	-0.991821	-13.732910
C:\Users\cware\Desktop\Steller20November\TagTesting20Nov2013\M5.DSG	11-1-2013	15:10:16	108552.000000	2171.040000	-0.031250	0.796875	-0.644531	0.130275	-0.211927	0.495413	0.137329	13.992310	-12.115479
C:\Users\cware\Desktop\Steller20November\TagTesting20Nov2013\M5.DSG	11-1-2013	15:10:16	108553.000000	2171.060000	0.035156	0.816406	-0.531250	0.128440	-0.208257	0.499083	7.644653	-13.076782	-14.541626
C:\Users\cware\Desktop\Steller20November\TagTesting20Nov2013\M5.DSG	11-1-2013	15:10:16	108554.000000	2171.080000	0.011719	0.824219	-0.605469	0.127523	-0.205505	0.499083	0.549316	-4.226685	-12.756348
C:\Users\cware\Desktop\Steller20November\TagTesting20Nov2013\M5.DSG	11-1-2013	15:10:16	108555.000000	2171.100000	-0.015625	0.851563	-0.585938	0.126606	-0.204587	0.502752	13.198853	-16.815186	-9.399414
C:\Users\cware\Desktop\Steller20November\TagTesting20Nov2013\M5.DSG	11-1-2013	15:10:16	108556.000000	2171.120000	-0.023438	0.785156	-0.585938	0.127523	-0.203670	0.504587	5.386353	-1.693726	-7.751465
C:\Users\cware\Desktop\Steller20November\TagTesting20Nov2013\M5.DSG	11-1-2013	15:10:16	108557.000000	2171.140000	0.031250	0.812500	-0.605469	0.126606	-0.200917	0.502752	12.420654	-10.818481	-8.926392
C:\Users\cware\Desktop\Steller20November\TagTesting20Nov2013\M5.DSG	11-1-2013	15:10:16	108558.000000	2171.160000	0.039063	0.851563	-0.531250	0.127523	-0.199083	0.507339	8.911133	-16.387939	-7.583618
C:\Users\cware\Desktop\Steller20November\TagTesting20Nov2013\M5.DSG	11-1-2013	15:10:16	108559.000000	2171.180000	-0.039063	0.890625	-0.558594	0.127523	-0.198165	0.507339	10.131836	-8.804321	-7.156372
C:\Users\cware\Desktop\Steller20November\TagTesting20Nov2013\M5.DSG	11-1-2013	15:10:16	108560.000000	2171.200000	-0.050781	0.882813	-0.675781	0.128440	-0.195413	0.510092	-2.883911	7.171631	-5.065918
C:\Users\cware\Desktop\Steller20November\TagTesting20Nov2013\M5.DSG	11-1-2013	15:10:16	108561.000000	2171.220000	0.066406	0.824219	-0.625000	0.126606	-0.194495	0.511009	1.586914	-12.573242	-6.988525
C:\Users\cware\Desktop\Steller20November\TagTesting20Nov2013\M5.DSG	11-1-2013	15:10:16	108562.000000	2171.240000	0.019531	0.820313	-0.628906	0.127523	-0.191743	0.511009	-2.044678	-18.127441	-4.257202
C:\Users\cware\Desktop\Steller20November\TagTesting20Nov2013\M5.DSG	11-1-2013	15:10:16	108563.000000	2171.260000	0.015625	0.812500	-0.640625	0.131193	-0.194495	0.511927	-2.059937	-16.571045	-5.996704
C:\Users\cware\Desktop\Steller20November\TagTesting20Nov2013\M5.DSG	11-1-2013	15:10:16	108564.000000	2171.280000	-0.015625	0.832031	-0.648438	0.131193	-0.193578	0.511927	-3.784180	-14.480591	-2.502441
C:\Users\cware\Desktop\Steller20November\TagTesting20Nov2013\M5.DSG	11-1-2013	15:10:16	108565.000000	2171.300000	0.003906	0.796875	-0.652344	0.133028	-0.195413	0.511009	-5.935669	-16.845703	-3.005981
C:\Users\cware\Desktop\Steller20November\TagTesting20Nov2013\M5.DSG	11-1-2013	15:10:16	108566.000000	2171.320000	0.003906	0.820313	-0.640625	0.133945	-0.195413	0.511009	-8.819580	-15.869141	-4.028320
C:\Users\cware\Desktop\Steller20November\TagTesting20Nov2013\M5.DSG	11-1-2013	15:10:16	108567.000000	2171.340000	-0.046875	0.777344	-0.632813	0.136697	-0.198165	0.510092	-17.486572	-10.223389	-1.785278
C:\Users\cware\Desktop\Steller20November\TagTesting20Nov2013\M5.DSG	11-1-2013	15:10:16	108568.000000	2171.360000	-0.023438	0.765625	-0.589844	0.137615	-0.198165	0.509174	-18.661499	1.129150	1.602173
C:\Users\cware\Desktop\Steller20November\TagTesting20Nov2013\M5.DSG	11-1-2013	15:10:16	108569.000000	2171.380000	0.011719	0.761719	-0.640625	0.137615	-0.200917	0.509174	-25.360107	-8.300781	2.487183
C:\Users\cware\Desktop\Steller20November\TagTesting20Nov2013\M5.DSG	11-1-2013	15:10:16	108570.000000	2171.400000	-0.011719	0.738281	-0.597656	0.139450	-0.201835	0.506422	-24.520874	-8.255005	4.959106
C:\Users\cware\Desktop\Steller20November\TagTesting20Nov2013\M5.DSG	11-1-2013	15:10:16	108571.000000	2171.420000	-0.023438	0.710938	-0.648438	0.143119	-0.203670	0.506422	-22.598267	-5.538940	6.088257
C:\Users\cware\Desktop\Steller20November\TagTesting20Nov2013\M5.DSG	11-1-2013	15:10:16	108572.000000	2171.440000	-0.023438	0.769531	-0.628906	0.144954	-0.208257	0.503670	-26.473999	-7.797241	3.204346
C:\Users\cware\Desktop\Steller20November\TagTesting20Nov2013\M5.DSG	11-1-2013	15:10:16	108573.000000	2171.460000	-0.062500	0.769531	-0.664063	0.146789	-0.210092	0.501835	-13.458252	-1.068115	7.812500
C:\Users\cware\Desktop\Steller20November\TagTesting20Nov2013\M5.DSG	11-1-2013	15:10:16	108574.000000	2171.480000	-0.046875	0.781250	-0.671875	0.149541	-0.212844	0.500000	-20.477295	-10.711670	4.745483
C:\Users\cware\Desktop\Steller20November\TagTesting20Nov2013\M5.DSG	11-1-2013	15:10:16	108575.000000	2171.500000	-0.039063	0.792969	-0.582031	0.150459	-0.214679	0.499083	-17.578125	-19.180298	0.549316
C:\Users\cware\Desktop\Steller20November\TagTesting20Nov2013\M5.DSG	11-1-2013	15:10:16	108576.000000	2171.520000	-0.054688	0.757813	-0.660156	0.153211	-0.218349	0.497248	-20.401001	-20.004272	1.464844
C:\Users\cware\Desktop\Steller20November\TagTesting20Nov2013\M5.DSG	11-1-2013	15:10:16	108577.000000	2171.540000	-0.082031	0.742188	-0.671875	0.155963	-0.221101	0.494495	-21.926880	-13.488770	2.227783
C:\Users\cware\Desktop\Steller20November\TagTesting20Nov2013\M5.DSG	11-1-2013	15:10:16	108578.000000	2171.560000	-0.093750	0.792969	-0.652344	0.159633	-0.223853	0.491743	-22.964478	-15.457153	2.044678
C:\Users\cware\Desktop\Steller20November\TagTesting20Nov2013\M5.DSG	11-1-2013	15:10:16	108579.000000	2171.580000	-0.062500	0.816406	-0.671875	0.161468	-0.225688	0.490826	-25.985718	-12.374878	3.250122
C:\Users\cware\Desktop\Steller20November\TagTesting20Nov2013\M5.DSG	11-1-2013	15:10:16	108580.000000	2171.600000	-0.054688	0.808594	-0.671875	0.164220	-0.231193	0.485321	-27.023315	-19.790649	2.426147
C:\Users\cware\Desktop\Steller20November\TagTesting20Nov2013\M5.DSG	11-1-2013	15:10:16	108581.000000	2171.620000	-0.031250	0.796875	-0.734375	0.166972	-0.233945	0.485321	-34.118652	-20.217896	4.302979
C:\Users\cware\Desktop\Steller20November\TagTesting20Nov2013\M5.DSG	11-1-2013	15:10:16	108582.000000	2171.640000	-0.050781	0.832031	-0.753906	0.168807	-0.239450	0.479817	-39.733887	-24.078369	8.102417
C:\Users\cware\Desktop\Steller20November\TagTesting20Nov2013\M5.DSG	11-1-2013	15:10:16	108583.000000	2171.660000	-0.058594	0.851563	-0.773438	0.176147	-0.243119	0.477064	-51.986694	-36.926270	9.521484
C:\Users\cware\Desktop\Steller20November\TagTesting20Nov2013\M5.DSG	11-1-2013	15:10:16	108584.000000	2171.680000	-0.140625	0.863281	-0.792969	0.180734	-0.248624	0.474312	-51.086426	-35.186768	7.720947
C:\Users\cware\Desktop\Steller20November\TagTesting20Nov2013\M5.DSG	11-1-2013	15:10:16	108585.000000	2171.700000	-0.191406	0.843750	-0.746094	0.188991	-0.254128	0.467890	-43.838501	-12.390137	5.920410
C:\Users\cware\Desktop\Steller20November\TagTesting20Nov2013\M5.DSG	11-1-2013	15:10:16	108586.000000	2171.720000	-0.234375	0.886719	-0.660156	0.189908	-0.258716	0.464220	-33.004761	-11.016846	1.922607
C:\Users\cware\Desktop\Steller20November\TagTesting20Nov2013\M5.DSG	11-1-2013	15:10:16	108587.000000	2171.740000	-0.132813	0.875000	-0.625000	0.192661	-0.264220	0.458716	-30.792236	-16.189575	-0.061035
C:\Users\cware\Desktop\Steller20November\TagTesting20Nov2013\M5.DSG	11-1-2013	15:10:16	108588.000000	2171.760000	-0.132813	0.875000	-0.625000	0.194495	-0.266055	0.455963	-33.721924	-19.577026	-1.007080
C:\Users\cware\Desktop\Steller20November\TagTesting20Nov2013\M5.DSG	11-1-2013	15:10:16	108589.000000	2171.780000	-0.109375	0.929688	-0.691406	0.198165	-0.270642	0.451376	-34.683228	-6.698608	1.586914
C:\Users\cware\Desktop\Steller20November\TagTesting20Nov2013\M5.DSG	11-1-2013	15:10:16	108590.000000	2171.800000	-0.046875	0.921875	-0.695313	0.199083	-0.273394	0.447706	-35.385132	7.659912	-0.030518
C:\Users\cware\Desktop\Steller20November\TagTesting20Nov2013\M5.DSG	11-1-2013	15:10:16	108591.000000	2171.820000	-0.015625	0.875000	-0.671875	0.196330	-0.277982	0.442202	-33.767700	22.232056	2.365112
C:\Users\cware\Desktop\Steller20November\TagTesting20Nov2013\M5.DSG	11-1-2013	15:10:16	108592.000000	2171.840000	0.128906	0.839844	-0.625000	0.197248	-0.280734	0.439450	-34.210205	19.821167	-1.312256
C:\Users\cware\Desktop\Steller20November\TagTesting20Nov2013\M5.DSG	11-1-2013	15:10:16	108593.000000	2171.860000	0.113281	0.863281	-0.671875	0.195413	-0.284404	0.433028	-32.272339	29.251099	0.930786
C:\Users\cware\Desktop\Steller20November\TagTesting20Nov2013\M5.DSG	11-1-2013	15:10:16	108594.000000	2171.880000	0.167969	0.906250	-0.671875	0.192661	-0.287156	0.430275	-27.130127	21.286011	-0.137329
C:\Users\cware\Desktop\Steller20November\TagTesting20Nov2013\M5.DSG	11-1-2013	15:10:16	108595.000000	2171.900000	0.156250	0.867188	-0.660156	0.188991	-0.290826	0.423853	-26.397705	23.773193	-1.068115
C:\Users\cware\Desktop\Steller20November\TagTesting20Nov2013\M5.DSG	11-1-2013	15:10:16	108596.000000	2171.920000	0.234375	0.847656	-0.605469	0.188073	-0.293578	0.422018	-32.470703	12.329102	-0.488281
C:\Users\cware\Desktop\Steller20November\TagTesting20Nov2013\M5.DSG	11-1-2013	15:10:16	108597.000000	2171.940000	0.207031	0.824219	-0.636719	0.186239	-0.296330	0.416514	-33.706665	16.555786	3.448486
C:\Users\cware\Desktop\Steller20November\TagTesting20Nov2013\M5.DSG	11-1-2013	15:10:16	108598.000000	2171.960000	0.210938	0.816406	-0.675781	0.187156	-0.300000	0.411927	-35.263062	5.935669	6.271362
C:\Users\cware\Desktop\Steller20November\TagTesting20Nov2013\M5.DSG	11-1-2013	15:10:16	108599.000000	2171.980000	0.140625	0.867188	-0.644531	0.186239	-0.304587	0.402752	-43.319702	12.603760	9.536743
C:\Users\cware\Desktop\Steller20November\TagTesting20Nov2013\M5.DSG	11-1-2013	15:10:16	108600.000000	2172.000000	0.187500	0.945313	-0.535156	0.187156	-0.308257	0.400000	-49.804688	-11.138916	8.041382
C:\Users\cware\Desktop\Steller20November\TagTesting20Nov2013\M5.DSG	11-1-2013	15:10:16	108601.000000	2172.020000	0.085938	0.957031	-0.550781	0.191743	-0.314679	0.388073	-49.026489	2.197266	10.314941
C:\Users\cware\Desktop\Steller20November\TagTesting20Nov2013\M5.DSG	11-1-2013	15:10:16	108602.000000	2172.040000	0.132813	0.996094	-0.527344	0.191743	-0.317431	0.382569	-51.742554	-2.593994	9.338379
C:\Users\cware\Desktop\Steller20November\TagTesting20Nov2013\M5.DSG	11-1-2013	15:10:16	108603.000000	2172.060000	0.042969	1.035156	-0.542969	0.195413	-0.324771	0.373394	-47.683716	8.941650	9.002686
C:\Users\cware\Desktop\Steller20November\TagTesting20Nov2013\M5.DSG	11-1-2013	15:10:16	108604.000000	2172.080000	0.031250	1.031250	-0.468750	0.196330	-0.326606	0.368807	-43.701172	-1.586914	6.088257
C:\Users\cware\Desktop\Steller20November\TagTesting20Nov2013\M5.DSG	11-1-2013	15:10:16	108605.000000	2172.100000	0.027344	1.046875	-0.468750	0.198165	-0.332110	0.361468	-33.859253	0.595093	7.110596
C:\Users\cware\Desktop\Steller20November\TagTesting20Nov2013\M5.DSG	11-1-2013	15:10:16	108606.000000	2172.120000	0.066406	1.031250	-0.386719	0.199083	-0.335780	0.356881	-30.380249	1.495361	5.371094
C:\Users\cware\Desktop\Steller20November\TagTesting20Nov2013\M5.DSG	11-1-2013	15:10:16	108607.000000	2172.140000	-0.019531	0.980469	-0.441406	0.198165	-0.337615	0.355046	-33.737183	-2.593994	2.166748
C:\Users\cware\Desktop\Steller20November\TagTesting20Nov2013\M5.DSG	11-1-2013	15:10:16	108608.000000	2172.160000	-0.039063	1.054688	-0.441406	0.201835	-0.340367	0.349541	-35.949707	-2.471924	-3.448486
C:\Users\cware\Desktop\Steller20November\TagTesting20Nov2013\M5.DSG	11-1-2013	15:10:16	108609.000000	2172.180000	-0.082031	1.070313	-0.507813	0.201835	-0.341284	0.344954	-25.344849	-3.829956	3.173828
C:\Users\cware\Desktop\Steller20November\TagTesting20Nov2013\M5.DSG	11-1-2013	15:10:16	108610.000000	2172.200000	-0.144531	1.050781	-0.410156	0.201835	-0.344037	0.342202	-19.607544	2.593994	1.846313
C:\Users\cware\Desktop\Steller20November\TagTesting20Nov2013\M5.DSG	11-1-2013	15:10:16	108611.000000	2172.220000	-0.171875	0.984375	-0.375000	0.203670	-0.345872	0.340367	-12.069702	-1.296997	-3.067017
C:\Users\cware\Desktop\Steller20November\TagTesting20Nov2013\M5.DSG	11-1-2013	15:10:16	108612.000000	2172.240000	-0.132813	0.949219	-0.304688	0.200917	-0.346789	0.337615	-10.040283	9.704590	-4.074097
C:\Users\cware\Desktop\Steller20November\TagTesting20Nov2013\M5.DSG	11-1-2013	15:10:16	108613.000000	2172.260000	-0.136719	0.910156	-0.328125	0.200917	-0.347706	0.335780	-29.724121	12.786865	-7.446289
C:\Users\cware\Desktop\Steller20November\TagTesting20Nov2013\M5.DSG	11-1-2013	15:10:16	108614.000000	2172.280000	-0.062500	0.964844	-0.390625	0.201835	-0.348624	0.333028	-32.928467	-15.121460	-9.796143
C:\Users\cware\Desktop\Steller20November\TagTesting20Nov2013\M5.DSG	11-1-2013	15:10:16	108615.000000	2172.300000	-0.144531	1.066406	-0.457031	0.200917	-0.349541	0.333028	-5.783081	11.901855	-2.395630
C:\Users\cware\Desktop\Steller20November\TagTesting20Nov2013\M5.DSG	11-1-2013	15:10:16	108616.000000	2172.320000	-0.136719	1.011719	-0.347656	0.198165	-0.351376	0.329358	-11.108398	8.621216	-5.416870
C:\Users\cware\Desktop\Steller20November\TagTesting20Nov2013\M5.DSG	11-1-2013	15:10:16	108617.000000	2172.340000	-0.089844	0.992188	-0.281250	0.197248	-0.351376	0.329358	-3.234863	-9.689331	-9.841919
C:\Users\cware\Desktop\Steller20November\TagTesting20Nov2013\M5.DSG	11-1-2013	15:10:16	108618.000000	2172.360000	-0.148438	0.910156	-0.285156	0.196330	-0.352294	0.329358	-3.875732	6.134033	-9.643555
C:\Users\cware\Desktop\Steller20November\TagTesting20Nov2013\M5.DSG	11-1-2013	15:10:16	108619.000000	2172.380000	-0.113281	0.859375	-0.269531	0.194495	-0.352294	0.327523	-24.581909	-4.089355	-8.239746
C:\Users\cware\Desktop\Steller20November\TagTesting20Nov2013\M5.DSG	11-1-2013	15:10:16	108620.000000	2172.400000	-0.136719	0.917969	-0.359375	0.194495	-0.353211	0.324771	-23.223877	18.737793	-4.562378
C:\Users\cware\Desktop\Steller20November\TagTesting20Nov2013\M5.DSG	11-1-2013	15:10:16	108621.000000	2172.420000	-0.199219	0.941406	-0.429688	0.193578	-0.355046	0.325688	-12.405396	4.882813	1.358032
C:\Users\cware\Desktop\Steller20November\TagTesting20Nov2013\M5.DSG	11-1-2013	15:10:16	108622.000000	2172.440000	-0.132813	0.976563	-0.433594	0.195413	-0.355046	0.324771	-10.437012	6.698608	-1.190186
C:\Users\cware\Desktop\Steller20November\TagTesting20Nov2013\M5.DSG	11-1-2013	15:10:16	108623.000000	2172.460000	-0.132813	1.050781	-0.390625	0.192661	-0.355963	0.322018	2.899170	0.122070	-4.058838
C:\Users\cware\Desktop\Steller20November\TagTesting20Nov2013\M5.DSG	11-1-2013	15:10:16	108624.000000	2172.480000	-0.132813	1.015625	-0.332031	0.193578	-0.355046	0.323853	1.373291	1.953125	-3.875732
C:\Users\cware\Desktop\Steller20November\TagTesting20Nov2013\M5.DSG	11-1-2013	15:10:16	108625.000000	2172.500000	-0.105469	1.058594	-0.332031	0.193578	-0.355046	0.323853	-3.341675	3.341675	-10.299683
C:\Users\cware\Desktop\Steller20November\TagTesting20Nov2013\M5.DSG	11-1-2013	15:10:16	108626.000000	2172.520000	-0.144531	1.066406	-0.375000	0.191743	-0.356881	0.325688	-7.446289	7.720947	-12.161255
C:\Users\cware\Desktop\Steller20November\TagTesting20Nov2013\M5.DSG	11-1-2013	15:10:16	108627.000000	2172.540000	-0.117188	1.023438	-0.273438	0.189908	-0.354128	0.326606	-12.695313	2.792358	-10.025024
C:\Users\cware\Desktop\Steller20November\TagTesting20Nov2013\M5.DSG	11-1-2013	15:10:16	108628.000000	2172.560000	-0.167969	0.964844	-0.300781	0.188991	-0.354128	0.322936	-9.765625	14.099121	-8.804321
C:\Users\cware\Desktop\Steller20November\TagTesting20Nov2013\M5.DSG	11-1-2013	15:10:16	108629.000000	2172.580000	-0.097656	0.957031	-0.226563	0.186239	-0.354128	0.322018	-3.204346	4.470825	-7.400513
C:\Users\cware\Desktop\Steller20November\TagTesting20Nov2013\M5.DSG	11-1-2013	15:10:16	108630.000000	2172.600000	-0.097656	0.863281	-0.230469	0.185321	-0.350459	0.329358	-12.023926	-6.805420	-12.542725
C:\Users\cware\Desktop\Steller20November\TagTesting20Nov2013\M5.DSG	11-1-2013	15:10:16	108631.000000	2172.620000	-0.136719	0.898438	-0.281250	0.184404	-0.351376	0.331193	0.747681	18.676758	-7.827759
C:\Users\cware\Desktop\Steller20November\TagTesting20Nov2013\M5.DSG	11-1-2013	15:10:16	108632.000000	2172.640000	-0.125000	0.925781	-0.304688	0.182569	-0.349541	0.332110	1.342773	-2.426147	-11.093140
C:\Users\cware\Desktop\Steller20November\TagTesting20Nov2013\M5.DSG	11-1-2013	15:10:16	108633.000000	2172.660000	-0.132813	0.914063	-0.320313	0.181651	-0.349541	0.333945	5.340576	-1.068115	-10.864258
C:\Users\cware\Desktop\Steller20November\TagTesting20Nov2013\M5.DSG	11-1-2013	15:10:16	108634.000000	2172.680000	-0.152344	0.988281	-0.347656	0.178899	-0.347706	0.336697	7.293701	4.745483	-9.292603
C:\Users\cware\Desktop\Steller20November\TagTesting20Nov2013\M5.DSG	11-1-2013	15:10:16	108635.000000	2172.700000	-0.113281	0.953125	-0.328125	0.176147	-0.346789	0.338532	12.130737	8.224487	-9.597778
C:\Users\cware\Desktop\Steller20November\TagTesting20Nov2013\M5.DSG	11-1-2013	15:10:16	108636.000000	2172.720000	-0.070313	0.968750	-0.339844	0.175229	-0.344954	0.339450	13.427734	-17.227173	-13.854980
C:\Users\cware\Desktop\Steller20November\TagTesting20Nov2013\M5.DSG	11-1-2013	15:10:16	108637.000000	2172.740000	-0.074219	0.933594	-0.277344	0.174312	-0.343119	0.343119	24.520874	9.643555	-9.719849
C:\Users\cware\Desktop\Steller20November\TagTesting20Nov2013\M5.DSG	11-1-2013	15:10:16	108638.000000	2172.760000	-0.148438	0.875000	-0.277344	0.172477	-0.342202	0.344037	19.180298	-0.122070	-9.918213
C:\Users\cware\Desktop\Steller20November\TagTesting20Nov2013\M5.DSG	11-1-2013	15:10:16	108639.000000	2172.780000	-0.058594	0.898438	-0.332031	0.168807	-0.340367	0.348624	13.275146	-2.578735	-14.755249
C:\Users\cware\Desktop\Steller20November\TagTesting20Nov2013\M5.DSG	11-1-2013	15:10:16	108640.000000	2172.800000	-0.085938	0.863281	-0.371094	0.167890	-0.339450	0.349541	21.881104	-3.311157	-14.877319
C:\Users\cware\Desktop\Steller20November\TagTesting20Nov2013\M5.DSG	11-1-2013	15:10:16	108641.000000	2172.820000	-0.152344	0.902344	-0.390625	0.165138	-0.336697	0.352294	21.438599	9.948730	-11.032104
C:\Users\cware\Desktop\Steller20November\TagTesting20Nov2013\M5.DSG	11-1-2013	15:10:16	108642.000000	2172.840000	-0.152344	0.902344	-0.390625	0.164220	-0.334862	0.355963	22.766113	-8.148193	-14.328003
C:\Users\cware\Desktop\Steller20November\TagTesting20Nov2013\M5.DSG	11-1-2013	15:10:16	108643.000000	2172.860000	-0.089844	0.886719	-0.343750	0.161468	-0.332110	0.361468	8.392334	12.878418	-14.831543
C:\Users\cware\Desktop\Steller20November\TagTesting20Nov2013\M5.DSG	11-1-2013	15:10:16	108644.000000	2172.880000	-0.074219	0.847656	-0.382813	0.160550	-0.330275	0.363303	9.445190	12.283325	-15.365601
C:\Users\cware\Desktop\Steller20November\TagTesting20Nov2013\M5.DSG	11-1-2013	15:10:16	108645.000000	2172.900000	-0.066406	0.855469	-0.367188	0.159633	-0.329358	0.365138	4.928589	8.377075	-13.442993
C:\Users\cware\Desktop\Steller20November\TagTesting20Nov2013\M5.DSG	11-1-2013	15:10:16	108646.000000	2172.920000	-0.015625	0.878906	-0.382813	0.155963	-0.324771	0.369725	8.972168	1.556396	-13.580322
C:\Users\cware\Desktop\Steller20November\TagTesting20Nov2013\M5.DSG	11-1-2013	15:10:16	108647.000000	2172.940000	-0.082031	0.917969	-0.476563	0.156881	-0.324771	0.371560	12.924194	2.105713	-13.458252
C:\Users\cware\Desktop\Steller20November\TagTesting20Nov2013\M5.DSG	11-1-2013	15:10:16	108648.000000	2172.960000	-0.062500	0.953125	-0.488281	0.153211	-0.320183	0.378899	18.936157	1.922607	-13.259888
C:\Users\cware\Desktop\Steller20November\TagTesting20Nov2013\M5.DSG	11-1-2013	15:10:16	108649.000000	2172.980000	-0.031250	0.976563	-0.453125	0.150459	-0.318349	0.380734	24.276733	-0.900269	-14.266968
C:\Users\cware\Desktop\Steller20November\TagTesting20Nov2013\M5.DSG	11-1-2013	15:10:16	108650.000000	2173.000000	-0.062500	0.988281	-0.503906	0.149541	-0.313761	0.387156	30.456543	0.488281	-14.785767
C:\Users\cware\Desktop\Steller20November\TagTesting20Nov2013\M5.DSG	11-1-2013	15:10:16	108651.000000	2173.020000	-0.035156	1.039063	-0.472656	0.146789	-0.311009	0.389908	19.378662	4.302979	-19.088745
C:\Users\cware\Desktop\Steller20November\TagTesting20Nov2013\M5.DSG	11-1-2013	15:10:16	108652.000000	2173.040000	0.015625	0.972656	-0.425781	0.144954	-0.305505	0.396330	22.155762	-6.973267	-19.546509
C:\Users\cware\Desktop\Steller20November\TagTesting20Nov2013\M5.DSG	11-1-2013	15:10:16	108653.000000	2173.060000	-0.128906	1.000000	-0.417969	0.144037	-0.303670	0.400000	7.568359	23.956299	-15.289307
C:\Users\cware\Desktop\Steller20November\TagTesting20Nov2013\M5.DSG	11-1-2013	15:10:16	108654.000000	2173.080000	0.027344	0.972656	-0.367188	0.140367	-0.300000	0.402752	11.978149	-8.163452	-18.356323
C:\Users\cware\Desktop\Steller20November\TagTesting20Nov2013\M5.DSG	11-1-2013	15:10:16	108655.000000	2173.100000	-0.066406	0.945313	-0.460938	0.139450	-0.298165	0.407339	5.371094	5.691528	-14.907837
C:\Users\cware\Desktop\Steller20November\TagTesting20Nov2013\M5.DSG	11-1-2013	15:10:16	108656.000000	2173.120000	-0.035156	0.925781	-0.476563	0.135780	-0.295413	0.410092	11.535645	3.723145	-12.832642
C:\Users\cware\Desktop\Steller20November\TagTesting20Nov2013\M5.DSG	11-1-2013	15:10:16	108657.000000	2173.140000	-0.046875	0.933594	-0.523438	0.135780	-0.293578	0.413761	11.123657	7.537842	-10.986328
C:\Users\cware\Desktop\Steller20November\TagTesting20Nov2013\M5.DSG	11-1-2013	15:10:16	108658.000000	2173.160000	0.031250	0.941406	-0.437500	0.133945	-0.288991	0.419266	18.203735	-2.273560	-11.932373
C:\Users\cware\Desktop\Steller20November\TagTesting20Nov2013\M5.DSG	11-1-2013	15:10:16	108659.000000	2173.180000	-0.019531	0.890625	-0.515625	0.133028	-0.286239	0.420183	19.577026	-0.473022	-12.741089
C:\Users\cware\Desktop\Steller20November\TagTesting20Nov2013\M5.DSG	11-1-2013	15:10:16	108660.000000	2173.200000	0.015625	0.902344	-0.542969	0.133028	-0.285321	0.421101	10.681152	1.434326	-14.572144
C:\Users\cware\Desktop\Steller20November\TagTesting20Nov2013\M5.DSG	11-1-2013	15:10:16	108661.000000	2173.220000	-0.003906	0.945313	-0.593750	0.130275	-0.280734	0.425688	8.193970	5.645752	-14.633179
C:\Users\cware\Desktop\Steller20November\TagTesting20Nov2013\M5.DSG	11-1-2013	15:10:16	108662.000000	2173.240000	-0.011719	0.964844	-0.558594	0.128440	-0.279817	0.428440	5.355835	-0.778198	-15.411377
C:\Users\cware\Desktop\Steller20November\TagTesting20Nov2013\M5.DSG	11-1-2013	15:10:16	108663.000000	2173.260000	0.070313	0.968750	-0.527344	0.127523	-0.275229	0.433028	10.650635	-8.682251	-14.053345
C:\Users\cware\Desktop\Steller20November\TagTesting20Nov2013\M5.DSG	11-1-2013	15:10:16	108664.000000	2173.280000	0.039063	0.929688	-0.519531	0.126606	-0.274312	0.433945	6.729126	4.043579	-13.381958
C:\Users\cware\Desktop\Steller20November\TagTesting20Nov2013\M5.DSG	11-1-2013	15:10:16	108665.000000	2173.300000	-0.011719	0.906250	-0.515625	0.124771	-0.271560	0.437615	10.787964	-3.692627	-10.848999
C:\Users\cware\Desktop\Steller20November\TagTesting20Nov2013\M5.DSG	11-1-2013	15:10:16	108666.000000	2173.320000	-0.003906	0.906250	-0.472656	0.122936	-0.267890	0.440367	-1.205444	2.120972	-11.596680
C:\Users\cware\Desktop\Steller20November\TagTesting20Nov2013\M5.DSG	11-1-2013	15:10:16	108667.000000	2173.340000	0.031250	0.953125	-0.503906	0.122936	-0.267890	0.441284	4.302979	-1.617432	-6.942749
C:\Users\cware\Desktop\Steller20November\TagTesting20Nov2013\M5.DSG	11-1-2013	15:10:16	108668.000000	2173.360000	0.031250	0.953125	-0.503906	0.123853	-0.269725	0.444954	1.632690	-16.494751	-7.690430
C:\Users\cware\Desktop\Steller20November\TagTesting20Nov2013\M5.DSG	11-1-2013	15:10:16	108669.000000	2173.380000	0.000000	0.871094	-0.507813	0.122936	-0.265138	0.443119	-2.807617	-10.086060	-5.905151
C:\Users\cware\Desktop\Steller20November\TagTesting20Nov2013\M5.DSG	11-1-2013	15:10:16	108670.000000	2173.400000	-0.039063	0.847656	-0.539063	0.123853	-0.266055	0.445872	-6.240845	-0.885010	-4.287720
C:\Users\cware\Desktop\Steller20November\TagTesting20Nov2013\M5.DSG	11-1-2013	15:10:16	108671.000000	2173.420000	0.027344	0.859375	-0.535156	0.125688	-0.266055	0.444954	-8.407593	-14.129639	-3.005981
C:\Users\cware\Desktop\Steller20November\TagTesting20Nov2013\M5.DSG	11-1-2013	15:10:16	108672.000000	2173.440000	0.011719	0.875000	-0.511719	0.125688	-0.266055	0.444037	-12.466431	-13.000488	-2.166748
C:\Users\cware\Desktop\Steller20November\TagTesting20Nov2013\M5.DSG	11-1-2013	15:10:16	108673.000000	2173.460000	-0.007813	0.832031	-0.511719	0.129358	-0.267890	0.442202	-14.831543	-14.114380	1.296997
C:\Users\cware\Desktop\Steller20November\TagTesting20Nov2013\M5.DSG	11-1-2013	15:10:16	108674.000000	2173.480000	-0.015625	0.835938	-0.496094	0.130275	-0.267890	0.444037	-18.295288	-11.825562	2.517700
C:\Users\cware\Desktop\Steller20November\TagTesting20Nov2013\M5.DSG	11-1-2013	15:10:16	108675.000000	2173.500000	-0.046875	0.882813	-0.531250	0.132110	-0.271560	0.439450	-18.478394	-7.080078	0.473022
C:\Users\cware\Desktop\Steller20November\TagTesting20Nov2013\M5.DSG	11-1-2013	15:10:16	108676.000000	2173.520000	0.003906	0.867188	-0.496094	0.133945	-0.273394	0.438532	-22.872925	-8.666992	0.457764
C:\Users\cware\Desktop\Steller20November\TagTesting20Nov2013\M5.DSG	11-1-2013	15:10:16	108677.000000	2173.540000	-0.027344	0.839844	-0.496094	0.135780	-0.277064	0.435780	-27.191162	-6.515503	3.952026
C:\Users\cware\Desktop\Steller20November\TagTesting20Nov2013\M5.DSG	11-1-2013	15:10:16	108678.000000	2173.560000	-0.054688	0.867188	-0.468750	0.136697	-0.277982	0.433945	-27.359009	1.495361	10.192871
C:\Users\cware\Desktop\Steller20November\TagTesting20Nov2013\M5.DSG	11-1-2013	15:10:16	108679.000000	2173.580000	0.000000	0.886719	-0.468750	0.140367	-0.283486	0.429358	-31.250000	-13.671875	8.071899
C:\Users\cware\Desktop\Steller20November\TagTesting20Nov2013\M5.DSG	11-1-2013	15:10:16	108680.000000	2173.600000	-0.011719	0.886719	-0.457031	0.141284	-0.285321	0.426606	-30.929565	-12.405396	6.134033
C:\Users\cware\Desktop\Steller20November\TagTesting20Nov2013\M5.DSG	11-1-2013	15:10:16	108681.000000	2173.620000	-0.074219	0.839844	-0.472656	0.144037	-0.289908	0.423853	-23.925781	-9.399414	5.615234
C:\Users\cware\Desktop\Steller20November\TagTesting20Nov2013\M5.DSG	11-1-2013	15:10:16	108682.000000	2173.640000	-0.074219	0.851563	-0.484375	0.146789	-0.289908	0.420183	-24.612427	-5.249023	6.942749
C:\Users\cware\Desktop\Steller20November\TagTesting20Nov2013\M5.DSG	11-1-2013	15:10:16	108683.000000	2173.660000	-0.035156	0.875000	-0.488281	0.146789	-0.292661	0.418349	-28.182983	-12.496948	3.494263
C:\Users\cware\Desktop\Steller20November\TagTesting20Nov2013\M5.DSG	11-1-2013	15:10:16	108684.000000	2173.680000	-0.054688	0.878906	-0.460938	0.151376	-0.296330	0.412844	-28.488159	-10.452271	6.301880
C:\Users\cware\Desktop\Steller20November\TagTesting20Nov2013\M5.DSG	11-1-2013	15:10:16	108685.000000	2173.700000	-0.058594	0.851563	-0.460938	0.153211	-0.299083	0.410092	-29.205322	-15.396118	5.630493
C:\Users\cware\Desktop\Steller20November\TagTesting20Nov2013\M5.DSG	11-1-2013	15:10:16	108686.000000	2173.720000	-0.082031	0.902344	-0.488281	0.157798	-0.304587	0.405505	-29.800415	-18.783569	6.469727
C:\Users\cware\Desktop\Steller20November\TagTesting20Nov2013\M5.DSG	11-1-2013	15:10:16	108687.000000	2173.740000	-0.046875	0.890625	-0.457031	0.159633	-0.307339	0.402752	-31.753540	-25.146484	1.525879
C:\Users\cware\Desktop\Steller20November\TagTesting20Nov2013\M5.DSG	11-1-2013	15:10:16	108688.000000	2173.760000	-0.089844	0.875000	-0.531250	0.163303	-0.311927	0.395413	-36.087036	-20.141602	1.007080
C:\Users\cware\Desktop\Steller20November\TagTesting20Nov2013\M5.DSG	11-1-2013	15:10:16	108689.000000	2173.780000	-0.058594	0.890625	-0.542969	0.165138	-0.315596	0.392661	-37.338257	-29.586792	5.157471
C:\Users\cware\Desktop\Steller20November\TagTesting20Nov2013\M5.DSG	11-1-2013	15:10:16	108690.000000	2173.800000	-0.058594	0.890625	-0.554688	0.171560	-0.320183	0.384404	-45.288086	-31.539917	10.101318
C:\Users\cware\Desktop\Steller20November\TagTesting20Nov2013\M5.DSG	11-1-2013	15:10:16	108691.000000	2173.820000	-0.093750	0.921875	-0.597656	0.175229	-0.324771	0.382569	-53.192139	-37.460327	15.747070
C:\Users\cware\Desktop\Steller20November\TagTesting20Nov2013\M5.DSG	11-1-2013	15:10:16	108692.000000	2173.840000	-0.132813	0.984375	-0.500000	0.183486	-0.332110	0.370642	-57.983398	-28.915405	12.252808
C:\Users\cware\Desktop\Steller20November\TagTesting20Nov2013\M5.DSG	11-1-2013	15:10:16	108693.000000	2173.860000	-0.164063	0.984375	-0.453125	0.187156	-0.335780	0.365138	-45.333862	-12.817383	11.276245
C:\Users\cware\Desktop\Steller20November\TagTesting20Nov2013\M5.DSG	11-1-2013	15:10:16	108694.000000	2173.880000	-0.246094	0.957031	-0.390625	0.190826	-0.342202	0.356881	-37.689209	-5.661011	7.827759
C:\Users\cware\Desktop\Steller20November\TagTesting20Nov2013\M5.DSG	11-1-2013	15:10:16	108695.000000	2173.900000	-0.125000	0.957031	-0.417969	0.192661	-0.343119	0.354128	-29.678345	-15.853882	0.442505
C:\Users\cware\Desktop\Steller20November\TagTesting20Nov2013\M5.DSG	11-1-2013	15:10:16	108696.000000	2173.920000	-0.125000	0.957031	-0.417969	0.192661	-0.344954	0.351376	-25.985718	-13.214111	4.379272
C:\Users\cware\Desktop\Steller20November\TagTesting20Nov2013\M5.DSG	11-1-2013	15:10:16	108697.000000	2173.940000	-0.035156	1.011719	-0.515625	0.197248	-0.347706	0.345872	-28.717041	0.030518	5.828857
C:\Users\cware\Desktop\Steller20November\TagTesting20Nov2013\M5.DSG	11-1-2013	15:10:16	108698.000000	2173.960000	-0.019531	0.996094	-0.519531	0.198165	-0.349541	0.343119	-25.680542	9.429932	5.249023
C:\Users\cware\Desktop\Steller20November\TagTesting20Nov2013\M5.DSG	11-1-2013	15:10:16	108699.000000	2173.980000	0.105469	0.976563	-0.500000	0.198165	-0.351376	0.338532	-26.199341	20.904541	0.457764
C:\Users\cware\Desktop\Steller20November\TagTesting20Nov2013\M5.DSG	11-1-2013	15:10:16	108700.000000	2174.000000	0.152344	0.960938	-0.515625	0.197248	-0.353211	0.334862	-22.842407	25.787354	-2.593994
C:\Users\cware\Desktop\Steller20November\TagTesting20Nov2013\M5.DSG	11-1-2013	15:10:16	108701.000000	2174.020000	0.160156	0.996094	-0.507813	0.194495	-0.355963	0.330275	-16.586304	23.727417	-3.295898
C:\Users\cware\Desktop\Steller20November\TagTesting20Nov2013\M5.DSG	11-1-2013	15:10:16	108702.000000	2174.040000	0.179688	0.992188	-0.500000	0.193578	-0.355963	0.328440	-16.738892	25.878906	-4.623413
C:\Users\cware\Desktop\Steller20November\TagTesting20Nov2013\M5.DSG	11-1-2013	15:10:16	108703.000000	2174.060000	0.250000	0.941406	-0.507813	0.188991	-0.355963	0.324771	-21.987915	25.146484	-3.036499
C:\Users\cware\Desktop\Steller20November\TagTesting20Nov2013\M5.DSG	11-1-2013	15:10:16	108704.000000	2174.080000	0.242188	0.890625	-0.531250	0.188073	-0.356881	0.321101	-20.172119	17.623901	-3.250122
C:\Users\cware\Desktop\Steller20November\TagTesting20Nov2013\M5.DSG	11-1-2013	15:10:16	108705.000000	2174.100000	0.250000	0.886719	-0.500000	0.186239	-0.359633	0.316514	-22.064209	5.432129	-1.144409
C:\Users\cware\Desktop\Steller20November\TagTesting20Nov2013\M5.DSG	11-1-2013	15:10:16	108706.000000	2174.120000	0.207031	0.937500	-0.429688	0.187156	-0.360550	0.313761	-30.746460	11.337280	3.219604
C:\Users\cware\Desktop\Steller20November\TagTesting20Nov2013\M5.DSG	11-1-2013	15:10:16	108707.000000	2174.140000	0.152344	0.925781	-0.371094	0.188073	-0.362385	0.307339	-32.485962	2.029419	5.935669
C:\Users\cware\Desktop\Steller20November\TagTesting20Nov2013\M5.DSG	11-1-2013	15:10:16	108708.000000	2174.160000	0.082031	0.921875	-0.417969	0.189908	-0.365138	0.304587	-38.436890	8.392334	9.521484
C:\Users\cware\Desktop\Steller20November\TagTesting20Nov2013\M5.DSG	11-1-2013	15:10:16	108709.000000	2174.180000	0.132813	0.964844	-0.390625	0.190826	-0.368807	0.295413	-35.232544	-8.789063	4.821777
C:\Users\cware\Desktop\Steller20November\TagTesting20Nov2013\M5.DSG	11-1-2013	15:10:16	108710.000000	2174.200000	0.066406	1.019531	-0.402344	0.191743	-0.369725	0.291743	-28.854370	13.992310	7.644653
C:\Users\cware\Desktop\Steller20November\TagTesting20Nov2013\M5.DSG	11-1-2013	15:10:16	108711.000000	2174.220000	0.066406	1.050781	-0.332031	0.192661	-0.371560	0.283486	-26.199341	8.682251	3.295898
C:\Users\cware\Desktop\Steller20November\TagTesting20Nov2013\M5.DSG	11-1-2013	15:10:16	108712.000000	2174.240000	0.074219	1.203125	-0.375000	0.193578	-0.372477	0.281651	-25.207520	2.670288	2.944946
C:\Users\cware\Desktop\Steller20November\TagTesting20Nov2013\M5.DSG	11-1-2013	15:10:16	108713.000000	2174.260000	0.042969	1.191406	-0.308594	0.195413	-0.376147	0.277064	-27.801514	10.269165	5.111694
C:\Users\cware\Desktop\Steller20November\TagTesting20Nov2013\M5.DSG	11-1-2013	15:10:16	108714.000000	2174.280000	0.031250	1.152344	-0.238281	0.197248	-0.376147	0.277064	-18.188477	1.068115	1.708984
C:\Users\cware\Desktop\Steller20November\TagTesting20Nov2013\M5.DSG	11-1-2013	15:10:16	108715.000000	2174.300000	-0.031250	1.050781	-0.160156	0.198165	-0.377064	0.273394	-3.128052	-5.645752	0.350952
C:\Users\cware\Desktop\Steller20November\TagTesting20Nov2013\M5.DSG	11-1-2013	15:10:16	108716.000000	2174.320000	-0.136719	1.000000	-0.187500	0.197248	-0.377064	0.273394	4.058838	-2.990723	-4.989624
C:\Users\cware\Desktop\Steller20November\TagTesting20Nov2013\M5.DSG	11-1-2013	15:10:16	108717.000000	2174.340000	-0.082031	0.894531	-0.210938	0.196330	-0.377982	0.274312	-5.218506	12.603760	-2.731323
C:\Users\cware\Desktop\Steller20November\TagTesting20Nov2013\M5.DSG	11-1-2013	15:10:16	108718.000000	2174.360000	-0.144531	0.972656	-0.382813	0.197248	-0.377064	0.274312	-13.671875	6.088257	-5.691528
C:\Users\cware\Desktop\Steller20November\TagTesting20Nov2013\M5.DSG	11-1-2013	15:10:16	108719.000000	2174.380000	-0.164063	1.070313	-0.406250	0.197248	-0.377982	0.273394	-11.276245	-2.243042	-3.524780
C:\Users\cware\Desktop\Steller20November\TagTesting20Nov2013\M5.DSG	11-1-2013	15:10:16	108720.000000	2174.400000	-0.105469	1.113281	-0.328125	0.197248	-0.377064	0.274312	-4.470825	-2.914429	-3.494263
C:\Users\cware\Desktop\Steller20November\TagTesting20Nov2013\M5.DSG	11-1-2013	15:10:16	108721.000000	2174.420000	-0.148438	1.066406	-0.226563	0.197248	-0.376147	0.276147	11.184692	-7.858276	-5.706787
C:\Users\cware\Desktop\Steller20November\TagTesting20Nov2013\M5.DSG	11-1-2013	15:10:16	108722.000000	2174.440000	-0.148438	1.066406	-0.226563	0.194495	-0.376147	0.277064	12.130737	10.864258	-5.371094
C:\Users\cware\Desktop\Steller20November\TagTesting20Nov2013\M5.DSG	11-1-2013	15:10:16	108723.000000	2174.460000	-0.097656	0.972656	-0.121094	0.194495	-0.377064	0.277982	8.987427	5.310059	-10.665894
C:\Users\cware\Desktop\Steller20November\TagTesting20Nov2013\M5.DSG	11-1-2013	15:10:16	108724.000000	2174.480000	-0.070313	0.921875	-0.144531	0.192661	-0.374312	0.280734	7.904053	-0.274658	-8.636475
C:\Users\cware\Desktop\Steller20November\TagTesting20Nov2013\M5.DSG	11-1-2013	15:10:16	108725.000000	2174.500000	-0.199219	0.910156	-0.218750	0.191743	-0.374312	0.280734	-4.669189	0.732422	-6.561279
C:\Users\cware\Desktop\Steller20November\TagTesting20Nov2013\M5.DSG	11-1-2013	15:10:16	108726.000000	2174.520000	-0.109375	0.925781	-0.210938	0.190826	-0.372477	0.284404	-2.944946	8.483887	-8.132935
C:\Users\cware\Desktop\Steller20November\TagTesting20Nov2013\M5.DSG	11-1-2013	15:10:16	108727.000000	2174.540000	-0.164063	0.949219	-0.324219	0.189908	-0.371560	0.286239	-3.997803	13.153076	-5.477905
C:\Users\cware\Desktop\Steller20November\TagTesting20Nov2013\M5.DSG	11-1-2013	15:10:16	108728.000000	2174.560000	-0.105469	1.023438	-0.312500	0.188073	-0.372477	0.286239	-1.190186	-5.065918	-6.881714
C:\Users\cware\Desktop\Steller20November\TagTesting20Nov2013\M5.DSG	11-1-2013	15:10:16	108729.000000	2174.580000	-0.113281	1.089844	-0.417969	0.188073	-0.371560	0.288991	22.262573	-1.220703	-5.996704
C:\Users\cware\Desktop\Steller20November\TagTesting20Nov2013\M5.DSG	11-1-2013	15:10:16	108730.000000	2174.600000	-0.093750	1.148438	-0.355469	0.186239	-0.369725	0.292661	24.200439	-8.239746	-9.201050
C:\Users\cware\Desktop\Steller20November\TagTesting20Nov2013\M5.DSG	11-1-2013	15:10:16	108731.000000	2174.620000	-0.117188	1.105469	-0.343750	0.186239	-0.368807	0.295413	29.281616	4.592896	-7.339478
C:\Users\cware\Desktop\Steller20November\TagTesting20Nov2013\M5.DSG	11-1-2013	15:10:16	108732.000000	2174.640000	-0.093750	1.042969	-0.316406	0.183486	-0.365138	0.301835	25.253296	-14.633179	-12.359619
C:\Users\cware\Desktop\Steller20November\TagTesting20Nov2013\M5.DSG	11-1-2013	15:10:16	108733.000000	2174.660000	-0.148438	1.035156	-0.359375	0.182569	-0.365138	0.303670	20.095825	4.776001	-11.062622
C:\Users\cware\Desktop\Steller20November\TagTesting20Nov2013\M5.DSG	11-1-2013	15:10:16	108734.000000	2174.680000	-0.160156	1.058594	-0.281250	0.182569	-0.363303	0.306422	13.137817	5.706787	-12.542725
C:\Users\cware\Desktop\Steller20November\TagTesting20Nov2013\M5.DSG	11-1-2013	15:10:16	108735.000000	2174.700000	-0.105469	1.023438	-0.257813	0.180734	-0.360550	0.311927	6.576538	3.250122	-14.434814
C:\Users\cware\Desktop\Steller20November\TagTesting20Nov2013\M5.DSG	11-1-2013	15:10:16	108736.000000	2174.720000	-0.136719	1.011719	-0.292969	0.178899	-0.360550	0.313761	7.461548	16.052246	-12.466431
C:\Users\cware\Desktop\Steller20November\TagTesting20Nov2013\M5.DSG	11-1-2013	15:10:16	108737.000000	2174.740000	-0.167969	0.964844	-0.257813	0.177064	-0.355963	0.320183	10.162354	8.239746	-11.520386
C:\Users\cware\Desktop\Steller20November\TagTesting20Nov2013\M5.DSG	11-1-2013	15:10:16	108738.000000	2174.760000	-0.050781	1.003906	-0.312500	0.175229	-0.357798	0.322936	9.735107	8.132935	-13.076782
C:\Users\cware\Desktop\Steller20November\TagTesting20Nov2013\M5.DSG	11-1-2013	15:10:16	108739.000000	2174.780000	-0.097656	0.917969	-0.257813	0.172477	-0.353211	0.327523	24.948120	-9.780884	-14.953613
C:\Users\cware\Desktop\Steller20November\TagTesting20Nov2013\M5.DSG	11-1-2013	15:10:16	108740.000000	2174.800000	-0.125000	0.898438	-0.328125	0.170642	-0.350459	0.330275	30.807495	11.871338	-8.239746
C:\Users\cware\Desktop\Steller20November\TagTesting20Nov2013\M5.DSG	11-1-2013	15:10:16	108741.000000	2174.820000	-0.097656	0.851563	-0.324219	0.167890	-0.346789	0.335780	28.579712	10.894775	-12.268066
C:\Users\cware\Desktop\Steller20November\TagTesting20Nov2013\M5.DSG	11-1-2013	15:10:16	108742.000000	2174.840000	-0.082031	0.937500	-0.414063	0.166055	-0.345872	0.339450	31.356812	4.608154	-14.816284
C:\Users\cware\Desktop\Steller20November\TagTesting20Nov2013\M5.DSG	11-1-2013	15:10:16	108743.000000	2174.860000	-0.011719	0.996094	-0.371094	0.163303	-0.342202	0.345872	22.201538	14.144897	-13.778687
C:\Users\cware\Desktop\Steller20November\TagTesting20Nov2013\M5.DSG	11-1-2013	15:10:16	108744.000000	2174.880000	-0.121094	1.019531	-0.421875	0.160550	-0.338532	0.349541	22.399902	3.814697	-14.389038
C:\Users\cware\Desktop\Steller20November\TagTesting20Nov2013\M5.DSG	11-1-2013	15:10:16	108745.000000	2174.900000	-0.062500	1.007813	-0.429688	0.158716	-0.333028	0.356881	17.883301	9.994507	-15.853882
C:\Users\cware\Desktop\Steller20November\TagTesting20Nov2013\M5.DSG	11-1-2013	15:10:16	108746.000000	2174.920000	-0.066406	1.015625	-0.437500	0.156881	-0.332110	0.360550	19.943237	0.106812	-17.868042
C:\Users\cware\Desktop\Steller20November\TagTesting20Nov2013\M5.DSG	11-1-2013	15:10:16	108747.000000	2174.940000	-0.042969	1.039063	-0.468750	0.153211	-0.326606	0.367890	21.133423	-6.439209	-19.714355
C:\Users\cware\Desktop\Steller20November\TagTesting20Nov2013\M5.DSG	11-1-2013	15:10:16	108748.000000	2174.960000	-0.019531	1.031250	-0.437500	0.151376	-0.323853	0.372477	22.109985	3.250122	-18.966675
C:\Users\cware\Desktop\Steller20November\TagTesting20Nov2013\M5.DSG	11-1-2013	15:10:16	108749.000000	2174.980000	-0.058594	1.054688	-0.460938	0.148624	-0.319266	0.376147	39.672852	-4.592896	-15.411377
C:\Users\cware\Desktop\Steller20November\TagTesting20Nov2013\M5.DSG	11-1-2013	15:10:16	108750.000000	2175.000000	-0.058594	1.054688	-0.460938	0.148624	-0.313761	0.385321	31.082153	-4.348755	-17.303467
C:\Users\cware\Desktop\Steller20November\TagTesting20Nov2013\M5.DSG	11-1-2013	15:10:16	108751.000000	2175.020000	-0.046875	1.019531	-0.441406	0.144954	-0.308257	0.392661	41.564941	-8.743286	-14.068604
C:\Users\cware\Desktop\Steller20November\TagTesting20Nov2013\M5.DSG	11-1-2013	15:10:16	108752.000000	2175.040000	-0.093750	0.988281	-0.523438	0.144037	-0.305505	0.396330	32.165527	10.971069	-11.489868
C:\Users\cware\Desktop\Steller20November\TagTesting20Nov2013\M5.DSG	11-1-2013	15:10:16	108753.000000	2175.060000	-0.062500	1.003906	-0.484375	0.142202	-0.300000	0.403670	30.654907	4.013062	-13.748169
C:\Users\cware\Desktop\Steller20November\TagTesting20Nov2013\M5.DSG	11-1-2013	15:10:16	108754.000000	2175.080000	0.050781	1.003906	-0.414063	0.139450	-0.298165	0.406422	27.633667	-6.256104	-17.791748
C:\Users\cware\Desktop\Steller20November\TagTesting20Nov2013\M5.DSG	11-1-2013	15:10:16	108755.000000	2175.100000	-0.011719	1.015625	-0.542969	0.136697	-0.290826	0.414679	33.126831	-1.693726	-18.020630
C:\Users\cware\Desktop\Steller20November\TagTesting20Nov2013\M5.DSG	11-1-2013	15:10:16	108756.000000	2175.120000	-0.007813	0.960938	-0.535156	0.135780	-0.287156	0.417431	33.004761	-11.993408	-18.936157
C:\Users\cware\Desktop\Steller20November\TagTesting20Nov2013\M5.DSG	11-1-2013	15:10:16	108757.000000	2175.140000	-0.054688	0.953125	-0.507813	0.134862	-0.280734	0.422018	34.530640	-2.182007	-18.020630
C:\Users\cware\Desktop\Steller20November\TagTesting20Nov2013\M5.DSG	11-1-2013	15:10:16	108758.000000	2175.160000	-0.015625	0.945313	-0.503906	0.131193	-0.277982	0.429358	30.776978	-9.323120	-16.845703
C:\Users\cware\Desktop\Steller20November\TagTesting20Nov2013\M5.DSG	11-1-2013	15:10:16	108759.000000	2175.180000	-0.035156	0.949219	-0.558594	0.131193	-0.275229	0.432110	21.942139	-1.373291	-12.313843
C:\Users\cware\Desktop\Steller20November\TagTesting20Nov2013\M5.DSG	11-1-2013	15:10:16	108760.000000	2175.200000	-0.035156	0.925781	-0.546875	0.129358	-0.269725	0.437615	23.666382	1.937866	-9.368896
C:\Users\cware\Desktop\Steller20November\TagTesting20Nov2013\M5.DSG	11-1-2013	15:10:16	108761.000000	2175.220000	0.050781	0.976563	-0.546875	0.128440	-0.266972	0.439450	14.617920	-4.226685	-11.962891
C:\Users\cware\Desktop\Steller20November\TagTesting20Nov2013\M5.DSG	11-1-2013	15:10:16	108762.000000	2175.240000	-0.027344	1.000000	-0.597656	0.127523	-0.263303	0.444037	14.648438	-6.347656	-13.671875
C:\Users\cware\Desktop\Steller20November\TagTesting20Nov2013\M5.DSG	11-1-2013	15:10:16	108763.000000	2175.260000	-0.011719	0.960938	-0.519531	0.127523	-0.262385	0.446789	6.469727	12.542725	-9.689331
C:\Users\cware\Desktop\Steller20November\TagTesting20Nov2013\M5.DSG	11-1-2013	15:10:16	108764.000000	2175.280000	0.011719	0.929688	-0.531250	0.124771	-0.257798	0.449541	11.306763	-6.851196	-12.405396
C:\Users\cware\Desktop\Steller20November\TagTesting20Nov2013\M5.DSG	11-1-2013	15:10:16	108765.000000	2175.300000	0.023438	0.937500	-0.562500	0.125688	-0.255046	0.453211	1.464844	5.493164	-10.925293
C:\Users\cware\Desktop\Steller20November\TagTesting20Nov2013\M5.DSG	11-1-2013	15:10:16	108766.000000	2175.320000	-0.019531	0.851563	-0.515625	0.122936	-0.251376	0.455963	4.821777	1.434326	-8.605957
C:\Users\cware\Desktop\Steller20November\TagTesting20Nov2013\M5.DSG	11-1-2013	15:10:16	108767.000000	2175.340000	0.035156	0.882813	-0.542969	0.122936	-0.248624	0.457798	3.540039	0.793457	-8.285522
C:\Users\cware\Desktop\Steller20November\TagTesting20Nov2013\M5.DSG	11-1-2013	15:10:16	108768.000000	2175.360000	0.035156	0.855469	-0.539063	0.122018	-0.247706	0.460550	1.968384	-0.152588	-8.499146
C:\Users\cware\Desktop\Steller20November\TagTesting20Nov2013\M5.DSG	11-1-2013	15:10:16	108769.000000	2175.380000	0.070313	0.851563	-0.550781	0.123853	-0.245872	0.462385	4.791260	-7.690430	-9.445190
C:\Users\cware\Desktop\Steller20November\TagTesting20Nov2013\M5.DSG	11-1-2013	15:10:16	108770.000000	2175.400000	-0.015625	0.847656	-0.578125	0.122018	-0.244037	0.464220	5.569458	-6.301880	-9.368896
C:\Users\cware\Desktop\Steller20November\TagTesting20Nov2013\M5.DSG	11-1-2013	15:10:16	108771.000000	2175.420000	0.023438	0.824219	-0.554688	0.122018	-0.242202	0.464220	5.172729	-10.787964	-9.994507
C:\Users\cware\Desktop\Steller20November\TagTesting20Nov2013\M5.DSG	11-1-2013	15:10:16	108772.000000	2175.440000	0.015625	0.773438	-0.562500	0.122018	-0.242202	0.465138	0.122070	-5.203247	-7.537842
C:\Users\cware\Desktop\Steller20November\TagTesting20Nov2013\M5.DSG	11-1-2013	15:10:16	108773.000000	2175.460000	0.015625	0.832031	-0.550781	0.121101	-0.241284	0.466055	-6.820679	-11.993408	-7.507324
C:\Users\cware\Desktop\Steller20November\TagTesting20Nov2013\M5.DSG	11-1-2013	15:10:16	108774.000000	2175.480000	0.031250	0.843750	-0.546875	0.122018	-0.241284	0.466055	-8.041382	-12.634277	-4.882813
C:\Users\cware\Desktop\Steller20November\TagTesting20Nov2013\M5.DSG	11-1-2013	15:10:16	108775.000000	2175.500000	0.023438	0.832031	-0.554688	0.122936	-0.242202	0.466055	-7.293701	-15.808105	-6.927490
C:\Users\cware\Desktop\Steller20November\TagTesting20Nov2013\M5.DSG	11-1-2013	15:10:16	108776.000000	2175.520000	0.023438	0.832031	-0.554688	0.123853	-0.243119	0.465138	-5.706787	-9.750366	-6.637573
C:\Users\cware\Desktop\Steller20November\TagTesting20Nov2013\M5.DSG	11-1-2013	15:10:16	108777.000000	2175.540000	0.003906	0.800781	-0.531250	0.125688	-0.244037	0.466972	-10.803223	-12.207031	-6.790161
C:\Users\cware\Desktop\Steller20November\TagTesting20Nov2013\M5.DSG	11-1-2013	15:10:16	108778.000000	2175.560000	-0.003906	0.808594	-0.554688	0.126606	-0.244037	0.465138	-12.985229	-8.743286	-5.767822
C:\Users\cware\Desktop\Steller20November\TagTesting20Nov2013\M5.DSG	11-1-2013	15:10:16	108779.000000	2175.580000	0.003906	0.824219	-0.578125	0.126606	-0.244954	0.466972	-16.311646	-9.887695	-4.348755
C:\Users\cware\Desktop\Steller20November\TagTesting20Nov2013\M5.DSG	11-1-2013	15:10:16	108780.000000	2175.600000	0.000000	0.832031	-0.585938	0.128440	-0.245872	0.464220	-17.135620	-8.758545	-5.172729
C:\Users\cware\Desktop\Steller20November\TagTesting20Nov2013\M5.DSG	11-1-2013	15:10:16	108781.000000	2175.620000	-0.015625	0.832031	-0.558594	0.128440	-0.246789	0.465138	-16.311646	-1.785278	-3.341675
C:\Users\cware\Desktop\Steller20November\TagTesting20Nov2013\M5.DSG	11-1-2013	15:10:16	108782.000000	2175.640000	0.011719	0.832031	-0.570313	0.130275	-0.248624	0.464220	-19.165039	-13.549805	-5.996704
C:\Users\cware\Desktop\Steller20November\TagTesting20Nov2013\M5.DSG	11-1-2013	15:10:16	108783.000000	2175.660000	-0.011719	0.843750	-0.605469	0.131193	-0.250459	0.461468	-18.020630	-15.289307	-0.274658
C:\Users\cware\Desktop\Steller20November\TagTesting20Nov2013\M5.DSG	11-1-2013	15:10:16	108784.000000	2175.680000	-0.019531	0.871094	-0.597656	0.132110	-0.253211	0.460550	-21.331787	-11.367798	1.617432
C:\Users\cware\Desktop\Steller20November\TagTesting20Nov2013\M5.DSG	11-1-2013	15:10:16	108785.000000	2175.700000	-0.039063	0.871094	-0.589844	0.136697	-0.255963	0.456881	-21.911621	-16.342163	0.534058
C:\Users\cware\Desktop\Steller20November\TagTesting20Nov2013\M5.DSG	11-1-2013	15:10:16	108786.000000	2175.720000	-0.027344	0.898438	-0.593750	0.136697	-0.257798	0.455963	-22.750854	-18.280029	0.228882
C:\Users\cware\Desktop\Steller20November\TagTesting20Nov2013\M5.DSG	11-1-2013	15:10:16	108787.000000	2175.740000	-0.054688	0.871094	-0.519531	0.139450	-0.261468	0.451376	-27.770996	-15.869141	-1.373291
C:\Users\cware\Desktop\Steller20November\TagTesting20Nov2013\M5.DSG	11-1-2013	15:10:16	108788.000000	2175.760000	-0.031250	0.906250	-0.523438	0.140367	-0.264220	0.450459	-26.443481	-15.228271	0.000000
C:\Users\cware\Desktop\Steller20November\TagTesting20Nov2013\M5.DSG	11-1-2013	15:10:16	108789.000000	2175.780000	-0.082031	0.863281	-0.531250	0.144037	-0.267890	0.444954	-30.364990	-5.966187	3.524780
C:\Users\cware\Desktop\Steller20November\TagTesting20Nov2013\M5.DSG	11-1-2013	15:10:16	108790.000000	2175.800000	-0.003906	0.855469	-0.519531	0.145872	-0.269725	0.444037	-32.012939	-6.378174	2.471924
C:\Users\cware\Desktop\Steller20November\TagTesting20Nov2013\M5.DSG	11-1-2013	15:10:16	108791.000000	2175.820000	-0.031250	0.851563	-0.515625	0.147706	-0.275229	0.438532	-27.236938	-13.412476	4.730225
C:\Users\cware\Desktop\Steller20November\TagTesting20Nov2013\M5.DSG	11-1-2013	15:10:16	108792.000000	2175.840000	-0.035156	0.894531	-0.539063	0.149541	-0.277064	0.436697	-29.449463	-11.734009	3.219604
C:\Users\cware\Desktop\Steller20November\TagTesting20Nov2013\M5.DSG	11-1-2013	15:10:16	108793.000000	2175.860000	-0.050781	0.875000	-0.531250	0.152294	-0.281651	0.433028	-28.732300	-13.183594	2.319336
C:\Users\cware\Desktop\Steller20November\TagTesting20Nov2013\M5.DSG	11-1-2013	15:10:16	108794.000000	2175.880000	-0.042969	0.937500	-0.542969	0.154128	-0.283486	0.431193	-30.181885	-6.561279	1.342773
C:\Users\cware\Desktop\Steller20November\TagTesting20Nov2013\M5.DSG	11-1-2013	15:10:16	108795.000000	2175.900000	-0.054688	0.914063	-0.492188	0.154128	-0.286239	0.427523	-32.272339	-10.971069	3.692627
C:\Users\cware\Desktop\Steller20November\TagTesting20Nov2013\M5.DSG	11-1-2013	15:10:16	108796.000000	2175.920000	-0.058594	0.917969	-0.554688	0.157798	-0.289908	0.422936	-31.539917	-7.995605	4.547119
C:\Users\cware\Desktop\Steller20November\TagTesting20Nov2013\M5.DSG	11-1-2013	15:10:16	108797.000000	2175.940000	-0.050781	0.898438	-0.515625	0.159633	-0.292661	0.420183	-36.514282	-13.107300	5.889893
C:\Users\cware\Desktop\Steller20November\TagTesting20Nov2013\M5.DSG	11-1-2013	15:10:16	108798.000000	2175.960000	-0.054688	0.929688	-0.519531	0.163303	-0.298165	0.414679	-31.631470	-12.512207	6.774902
C:\Users\cware\Desktop\Steller20November\TagTesting20Nov2013\M5.DSG	11-1-2013	15:10:16	108799.000000	2175.980000	-0.097656	0.929688	-0.457031	0.165138	-0.298165	0.412844	-32.867432	-12.634277	3.723145
C:\Users\cware\Desktop\Steller20November\TagTesting20Nov2013\M5.DSG	11-1-2013	15:10:16	108800.000000	2176.000000	-0.046875	0.937500	-0.503906	0.168807	-0.303670	0.407339	-30.670166	-14.755249	2.120972
C:\Users\cware\Desktop\Steller20November\TagTesting20Nov2013\M5.DSG	11-1-2013	15:10:16	108801.000000	2176.020000	-0.058594	0.898438	-0.542969	0.170642	-0.305505	0.404587	-28.808594	-15.808105	4.852295
C:\Users\cware\Desktop\Steller20November\TagTesting20Nov2013\M5.DSG	11-1-2013	15:10:16	108802.000000	2176.040000	-0.117188	0.878906	-0.546875	0.174312	-0.310092	0.399083	-33.874512	-28.701782	1.708984
C:\Users\cware\Desktop\Steller20November\TagTesting20Nov2013\M5.DSG	11-1-2013	15:10:16	108803.000000	2176.060000	-0.082031	0.890625	-0.589844	0.177064	-0.312844	0.395413	-46.035767	-31.219482	5.767822
C:\Users\cware\Desktop\Steller20November\TagTesting20Nov2013\M5.DSG	11-1-2013	15:10:16	108804.000000	2176.080000	-0.082031	0.890625	-0.589844	0.184404	-0.318349	0.387156	-49.728394	-34.439087	12.359619
C:\Users\cware\Desktop\Steller20November\TagTesting20Nov2013\M5.DSG	11-1-2013	15:10:16	108805.000000	2176.100000	-0.140625	0.925781	-0.507813	0.188073	-0.323853	0.382569	-56.243896	-26.611328	12.420654
C:\Users\cware\Desktop\Steller20November\TagTesting20Nov2013\M5.DSG	11-1-2013	15:10:16	108806.000000	2176.120000	-0.171875	0.941406	-0.480469	0.194495	-0.333028	0.370642	-54.916382	-28.152466	9.719849
C:\Users\cware\Desktop\Steller20November\TagTesting20Nov2013\M5.DSG	11-1-2013	15:10:16	108807.000000	2176.140000	-0.281250	0.960938	-0.410156	0.197248	-0.336697	0.365138	-48.202515	-11.260986	9.674072
C:\Users\cware\Desktop\Steller20November\TagTesting20Nov2013\M5.DSG	11-1-2013	15:10:16	108808.000000	2176.160000	-0.218750	0.914063	-0.398438	0.199083	-0.341284	0.355963	-48.217773	-2.380371	10.147095
C:\Users\cware\Desktop\Steller20November\TagTesting20Nov2013\M5.DSG	11-1-2013	15:10:16	108809.000000	2176.180000	-0.089844	0.945313	-0.406250	0.202752	-0.345872	0.351376	-49.057007	-4.714966	5.020142
C:\Users\cware\Desktop\Steller20November\TagTesting20Nov2013\M5.DSG	11-1-2013	15:10:16	108810.000000	2176.200000	-0.101563	0.980469	-0.472656	0.203670	-0.348624	0.345872	-42.709351	-0.732422	8.651733
C:\Users\cware\Desktop\Steller20November\TagTesting20Nov2013\M5.DSG	11-1-2013	15:10:16	108811.000000	2176.220000	-0.058594	1.007813	-0.492188	0.206422	-0.352294	0.335780	-39.901733	10.192871	8.651733
C:\Users\cware\Desktop\Steller20November\TagTesting20Nov2013\M5.DSG	11-1-2013	15:10:16	108812.000000	2176.240000	-0.011719	1.011719	-0.472656	0.206422	-0.355046	0.331193	-37.033081	14.328003	6.546021
C:\Users\cware\Desktop\Steller20November\TagTesting20Nov2013\M5.DSG	11-1-2013	15:10:16	108813.000000	2176.260000	0.046875	1.003906	-0.472656	0.206422	-0.359633	0.324771	-33.660889	21.713257	3.662109
C:\Users\cware\Desktop\Steller20November\TagTesting20Nov2013\M5.DSG	11-1-2013	15:10:16	108814.000000	2176.280000	0.101563	0.988281	-0.468750	0.207339	-0.360550	0.321101	-28.091431	19.897461	1.007080
C:\Users\cware\Desktop\Steller20November\TagTesting20Nov2013\M5.DSG	11-1-2013	15:10:16	108815.000000	2176.300000	0.136719	0.988281	-0.464844	0.204587	-0.362385	0.314679	-25.894165	26.199341	0.000000
C:\Users\cware\Desktop\Steller20November\TagTesting20Nov2013\M5.DSG	11-1-2013	15:10:16	108816.000000	2176.320000	0.191406	0.972656	-0.488281	0.204587	-0.363303	0.311009	-26.443481	22.079468	-2.761841
C:\Users\cware\Desktop\Steller20November\TagTesting20Nov2013\M5.DSG	11-1-2013	15:10:16	108817.000000	2176.340000	0.203125	0.917969	-0.453125	0.202752	-0.366055	0.305505	-25.756836	26.870728	-3.570557
C:\Users\cware\Desktop\Steller20November\TagTesting20Nov2013\M5.DSG	11-1-2013	15:10:16	108818.000000	2176.360000	0.203125	0.906250	-0.457031	0.200917	-0.366972	0.302752	-26.580811	8.956909	-3.662109
C:\Users\cware\Desktop\Steller20November\TagTesting20Nov2013\M5.DSG	11-1-2013	15:10:16	108819.000000	2176.380000	0.148438	0.902344	-0.468750	0.199083	-0.370642	0.296330	-32.928467	18.585205	1.068115
C:\Users\cware\Desktop\Steller20November\TagTesting20Nov2013\M5.DSG	11-1-2013	15:10:16	108820.000000	2176.400000	0.218750	0.945313	-0.351563	0.199083	-0.371560	0.291743	-31.936646	7.843018	2.883911
C:\Users\cware\Desktop\Steller20November\TagTesting20Nov2013\M5.DSG	11-1-2013	15:10:16	108821.000000	2176.420000	0.191406	0.925781	-0.371094	0.200000	-0.374312	0.284404	-36.788940	-2.838135	2.593994
C:\Users\cware\Desktop\Steller20November\TagTesting20Nov2013\M5.DSG	11-1-2013	15:10:16	108822.000000	2176.440000	0.152344	0.984375	-0.363281	0.200000	-0.375229	0.280734	-41.992188	12.878418	4.608154
C:\Users\cware\Desktop\Steller20November\TagTesting20Nov2013\M5.DSG	11-1-2013	15:10:16	108823.000000	2176.460000	0.121094	0.957031	-0.347656	0.200917	-0.379817	0.269725	-47.332764	-1.831055	5.432129
C:\Users\cware\Desktop\Steller20November\TagTesting20Nov2013\M5.DSG	11-1-2013	15:10:16	108824.000000	2176.480000	0.027344	1.066406	-0.332031	0.203670	-0.381651	0.265138	-46.218872	2.899170	6.698608
C:\Users\cware\Desktop\Steller20November\TagTesting20Nov2013\M5.DSG	11-1-2013	15:10:16	108825.000000	2176.500000	0.097656	1.113281	-0.312500	0.205505	-0.385321	0.255046	-46.829224	-2.014160	4.577637
C:\Users\cware\Desktop\Steller20November\TagTesting20Nov2013\M5.DSG	11-1-2013	15:10:16	108826.000000	2176.520000	0.035156	1.117188	-0.242188	0.206422	-0.385321	0.251376	-38.894653	7.369995	6.744385
C:\Users\cware\Desktop\Steller20November\TagTesting20Nov2013\M5.DSG	11-1-2013	15:10:16	108827.000000	2176.540000	0.042969	1.117188	-0.207031	0.209174	-0.388991	0.242202	-31.631470	-1.525879	3.402710
C:\Users\cware\Desktop\Steller20November\TagTesting20Nov2013\M5.DSG	11-1-2013	15:10:16	108828.000000	2176.560000	-0.042969	1.109375	-0.140625	0.209174	-0.389908	0.237615	-28.808594	-0.686646	3.417969
C:\Users\cware\Desktop\Steller20November\TagTesting20Nov2013\M5.DSG	11-1-2013	15:10:16	108829.000000	2176.580000	0.003906	0.988281	-0.156250	0.211009	-0.391743	0.232110	-29.556274	0.396729	0.427246
C:\Users\cware\Desktop\Steller20November\TagTesting20Nov2013\M5.DSG	11-1-2013	15:10:16	108830.000000	2176.600000	0.003906	0.988281	-0.156250	0.211927	-0.391743	0.229358	-29.434204	2.593994	-0.274658
C:\Users\cware\Desktop\Steller20November\TagTesting20Nov2013\M5.DSG	11-1-2013	15:10:16	108831.000000	2176.620000	-0.152344	0.992188	-0.222656	0.211927	-0.394495	0.224771	-29.586792	5.157471	2.670288
C:\Users\cware\Desktop\Steller20November\TagTesting20Nov2013\M5.DSG	11-1-2013	15:10:16	108832.000000	2176.640000	-0.082031	1.011719	-0.199219	0.213761	-0.394495	0.222018	-29.556274	-5.401611	-0.854492
C:\Users\cware\Desktop\Steller20November\TagTesting20Nov2013\M5.DSG	11-1-2013	15:10:16	108833.000000	2176.660000	-0.187500	1.015625	-0.250000	0.213761	-0.395413	0.221101	-14.099121	1.586914	-1.052856
C:\Users\cware\Desktop\Steller20November\TagTesting20Nov2013\M5.DSG	11-1-2013	15:10:16	108834.000000	2176.680000	-0.175781	1.093750	-0.175781	0.213761	-0.397248	0.215596	-3.875732	-7.614136	-2.807617
C:\Users\cware\Desktop\Steller20November\TagTesting20Nov2013\M5.DSG	11-1-2013	15:10:16	108835.000000	2176.700000	-0.187500	1.109375	-0.125000	0.213761	-0.396330	0.215596	-2.960205	-8.651733	-6.942749
C:\Users\cware\Desktop\Steller20November\TagTesting20Nov2013\M5.DSG	11-1-2013	15:10:16	108836.000000	2176.720000	-0.164063	1.050781	-0.093750	0.212844	-0.397248	0.212844	6.118774	-13.580322	-7.736206
C:\Users\cware\Desktop\Steller20November\TagTesting20Nov2013\M5.DSG	11-1-2013	15:10:16	108837.000000	2176.740000	-0.140625	1.015625	-0.085938	0.212844	-0.397248	0.212844	-6.698608	-12.176514	-9.094238
C:\Users\cware\Desktop\Steller20November\TagTesting20Nov2013\M5.DSG	11-1-2013	15:10:16	108838.000000	2176.760000	-0.222656	1.019531	-0.113281	0.213761	-0.398165	0.212844	-1.052856	7.720947	-3.448486
C:\Users\cware\Desktop\Steller20November\TagTesting20Nov2013\M5.DSG	11-1-2013	15:10:16	108839.000000	2176.780000	-0.101563	1.023438	-0.015625	0.213761	-0.398165	0.212844	-19.393921	1.281738	-9.140015
C:\Users\cware\Desktop\Steller20November\TagTesting20Nov2013\M5.DSG	11-1-2013	15:10:16	108840.000000	2176.800000	-0.191406	0.937500	-0.023438	0.212844	-0.398165	0.212844	-16.815186	9.521484	-8.453369
C:\Users\cware\Desktop\Steller20November\TagTesting20Nov2013\M5.DSG	11-1-2013	15:10:16	108841.000000	2176.820000	-0.140625	0.871094	0.003906	0.211009	-0.397248	0.212844	-24.627686	3.997803	-7.461548
C:\Users\cware\Desktop\Steller20November\TagTesting20Nov2013\M5.DSG	11-1-2013	15:10:16	108842.000000	2176.840000	-0.214844	0.875000	-0.023438	0.210092	-0.399083	0.211927	-26.245117	15.625000	-8.728027
C:\Users\cware\Desktop\Steller20November\TagTesting20Nov2013\M5.DSG	11-1-2013	15:10:16	108843.000000	2176.860000	-0.132813	0.847656	0.031250	0.210092	-0.398165	0.212844	-15.563965	2.288818	-5.722046
C:\Users\cware\Desktop\Steller20November\TagTesting20Nov2013\M5.DSG	11-1-2013	15:10:16	108844.000000	2176.880000	-0.144531	0.898438	0.003906	0.208257	-0.398165	0.212844	-15.274048	0.930786	-8.239746
C:\Users\cware\Desktop\Steller20November\TagTesting20Nov2013\M5.DSG	11-1-2013	15:10:16	108845.000000	2176.900000	-0.156250	0.957031	-0.042969	0.208257	-0.397248	0.202752	-13.320923	2.120972	-5.554199
C:\Users\cware\Desktop\Steller20November\TagTesting20Nov2013\M5.DSG	11-1-2013	15:10:16	108846.000000	2176.920000	-0.183594	0.953125	-0.066406	0.208257	-0.398165	0.214679	-13.031006	3.158569	-4.592896
C:\Users\cware\Desktop\Steller20November\TagTesting20Nov2013\M5.DSG	11-1-2013	15:10:16	108847.000000	2176.940000	-0.164063	0.929688	-0.046875	0.207339	-0.397248	0.214679	-5.386353	-0.701904	-4.364014
C:\Users\cware\Desktop\Steller20November\TagTesting20Nov2013\M5.DSG	11-1-2013	15:10:16	108848.000000	2176.960000	-0.148438	0.929688	-0.101563	0.206422	-0.398165	0.214679	-8.651733	-4.928589	-6.393433
C:\Users\cware\Desktop\Steller20November\TagTesting20Nov2013\M5.DSG	11-1-2013	15:10:16	108849.000000	2176.980000	-0.207031	0.941406	-0.027344	0.206422	-0.397248	0.216514	3.738403	-0.946045	-4.409790
C:\Users\cware\Desktop\Steller20November\TagTesting20Nov2013\M5.DSG	11-1-2013	15:10:16	108850.000000	2177.000000	-0.160156	0.937500	-0.132813	0.206422	-0.397248	0.218349	-2.258301	9.963989	-6.027222
C:\Users\cware\Desktop\Steller20November\TagTesting20Nov2013\M5.DSG	11-1-2013	15:10:16	108851.000000	2177.020000	-0.136719	0.984375	-0.082031	0.204587	-0.395413	0.219266	11.535645	-5.462646	-9.307861
C:\Users\cware\Desktop\Steller20November\TagTesting20Nov2013\M5.DSG	11-1-2013	15:10:16	108852.000000	2177.040000	-0.160156	0.910156	-0.121094	0.204587	-0.397248	0.221101	5.432129	-0.961304	-8.392334
C:\Users\cware\Desktop\Steller20November\TagTesting20Nov2013\M5.DSG	11-1-2013	15:10:16	108853.000000	2177.060000	-0.160156	0.953125	-0.117188	0.201835	-0.396330	0.222018	10.452271	-1.174927	-9.429932
C:\Users\cware\Desktop\Steller20November\TagTesting20Nov2013\M5.DSG	11-1-2013	15:10:16	108854.000000	2177.080000	-0.125000	0.941406	-0.070313	0.202752	-0.396330	0.223853	13.320923	-4.928589	-9.063721
C:\Users\cware\Desktop\Steller20November\TagTesting20Nov2013\M5.DSG	11-1-2013	15:10:16	108855.000000	2177.100000	-0.167969	0.902344	-0.093750	0.200000	-0.394495	0.225688	16.952515	3.143311	-10.955811
C:\Users\cware\Desktop\Steller20November\TagTesting20Nov2013\M5.DSG	11-1-2013	15:10:16	108856.000000	2177.120000	-0.191406	0.906250	-0.128906	0.198165	-0.399083	0.227523	17.837524	-2.761841	-9.948730
C:\Users\cware\Desktop\Steller20November\TagTesting20Nov2013\M5.DSG	11-1-2013	15:10:16	108857.000000	2177.140000	-0.160156	0.933594	-0.187500	0.198165	-0.393578	0.233028	9.124756	16.433716	-5.615234
C:\Users\cware\Desktop\Steller20November\TagTesting20Nov2013\M5.DSG	11-1-2013	15:10:16	108858.000000	2177.160000	-0.097656	0.988281	-0.164063	0.197248	-0.391743	0.233945	8.987427	-0.015259	-11.596680
C:\Users\cware\Desktop\Steller20November\TagTesting20Nov2013\M5.DSG	11-1-2013	15:10:16	108859.000000	2177.180000	-0.171875	1.031250	-0.148438	0.196330	-0.389908	0.238532	15.792847	5.661011	-10.040283
C:\Users\cware\Desktop\Steller20November\TagTesting20Nov2013\M5.DSG	11-1-2013	15:10:16	108860.000000	2177.200000	-0.089844	0.988281	-0.128906	0.195413	-0.389908	0.241284	21.743774	-3.051758	-9.826660
C:\Users\cware\Desktop\Steller20November\TagTesting20Nov2013\M5.DSG	11-1-2013	15:10:16	108861.000000	2177.220000	-0.113281	0.984375	-0.136719	0.192661	-0.388073	0.245872	13.763428	2.014160	-12.039185
C:\Users\cware\Desktop\Steller20November\TagTesting20Nov2013\M5.DSG	11-1-2013	15:10:16	108862.000000	2177.240000	-0.167969	0.945313	-0.156250	0.192661	-0.387156	0.248624	17.181396	16.998291	-8.987427
C:\Users\cware\Desktop\Steller20November\TagTesting20Nov2013\M5.DSG	11-1-2013	15:10:16	108863.000000	2177.260000	-0.125000	0.960938	-0.164063	0.188991	-0.385321	0.254128	11.337280	3.646851	-11.611938
C:\Users\cware\Desktop\Steller20November\TagTesting20Nov2013\M5.DSG	11-1-2013	15:10:16	108864.000000	2177.280000	-0.121094	0.937500	-0.167969	0.189908	-0.383486	0.257798	14.389038	9.918213	-12.878418
C:\Users\cware\Desktop\Steller20November\TagTesting20Nov2013\M5.DSG	11-1-2013	15:10:16	108865.000000	2177.300000	-0.132813	0.968750	-0.214844	0.187156	-0.380734	0.264220	12.695313	4.226685	-12.680054
C:\Users\cware\Desktop\Steller20November\TagTesting20Nov2013\M5.DSG	11-1-2013	15:10:16	108866.000000	2177.320000	-0.117188	0.972656	-0.214844	0.185321	-0.380734	0.267890	20.767212	4.272461	-12.420654
C:\Users\cware\Desktop\Steller20November\TagTesting20Nov2013\M5.DSG	11-1-2013	15:10:16	108867.000000	2177.340000	-0.132813	1.000000	-0.203125	0.183486	-0.377982	0.273394	14.038086	2.639771	-13.626099
C:\Users\cware\Desktop\Steller20November\TagTesting20Nov2013\M5.DSG	11-1-2013	15:10:16	108868.000000	2177.360000	-0.128906	1.023438	-0.207031	0.183486	-0.376147	0.277982	22.750854	4.104614	-12.832642
C:\Users\cware\Desktop\Steller20November\TagTesting20Nov2013\M5.DSG	11-1-2013	15:10:16	108869.000000	2177.380000	-0.097656	1.015625	-0.207031	0.178899	-0.373394	0.286239	14.389038	0.274658	-15.274048
C:\Users\cware\Desktop\Steller20November\TagTesting20Nov2013\M5.DSG	11-1-2013	15:10:16	108870.000000	2177.400000	-0.152344	1.007813	-0.210938	0.178899	-0.369725	0.289908	21.591187	1.968384	-13.549805
C:\Users\cware\Desktop\Steller20November\TagTesting20Nov2013\M5.DSG	11-1-2013	15:10:16	108871.000000	2177.420000	-0.125000	1.011719	-0.261719	0.177982	-0.367890	0.293578	23.162842	6.362915	-11.093140
C:\Users\cware\Desktop\Steller20November\TagTesting20Nov2013\M5.DSG	11-1-2013	15:10:16	108872.000000	2177.440000	-0.136719	0.921875	-0.242188	0.175229	-0.364220	0.301835	27.328491	1.403809	-11.001587
C:\Users\cware\Desktop\Steller20November\TagTesting20Nov2013\M5.DSG	11-1-2013	15:10:16	108873.000000	2177.460000	-0.066406	0.933594	-0.289063	0.173394	-0.363303	0.306422	30.609131	8.300781	-12.939453
C:\Users\cware\Desktop\Steller20November\TagTesting20Nov2013\M5.DSG	11-1-2013	15:10:16	108874.000000	2177.480000	-0.097656	0.953125	-0.257813	0.171560	-0.357798	0.312844	29.174805	-14.266968	-16.036987
C:\Users\cware\Desktop\Steller20November\TagTesting20Nov2013\M5.DSG	11-1-2013	15:10:16	108875.000000	2177.500000	-0.167969	0.929688	-0.351563	0.169725	-0.355963	0.316514	28.167725	6.683350	-13.305664
C:\Users\cware\Desktop\Steller20November\TagTesting20Nov2013\M5.DSG	11-1-2013	15:10:16	108876.000000	2177.520000	-0.031250	1.000000	-0.343750	0.166972	-0.351376	0.324771	28.228760	2.273560	-13.397217
C:\Users\cware\Desktop\Steller20November\TagTesting20Nov2013\M5.DSG	11-1-2013	15:10:16	108877.000000	2177.540000	-0.101563	1.035156	-0.355469	0.166055	-0.349541	0.329358	23.529053	10.086060	-14.266968
C:\Users\cware\Desktop\Steller20November\TagTesting20Nov2013\M5.DSG	11-1-2013	15:10:16	108878.000000	2177.560000	-0.066406	1.039063	-0.386719	0.162385	-0.345872	0.337615	25.085449	5.371094	-16.235352
C:\Users\cware\Desktop\Steller20November\TagTesting20Nov2013\M5.DSG	11-1-2013	15:10:16	108879.000000	2177.580000	-0.109375	1.000000	-0.367188	0.161468	-0.343119	0.342202	23.941040	7.354736	-13.473511
C:\Users\cware\Desktop\Steller20November\TagTesting20Nov2013\M5.DSG	11-1-2013	15:10:16	108880.000000	2177.600000	-0.078125	1.000000	-0.375000	0.158716	-0.337615	0.349541	23.635864	7.202148	-14.633179
C:\Users\cware\Desktop\Steller20November\TagTesting20Nov2013\M5.DSG	11-1-2013	15:10:16	108881.000000	2177.620000	-0.023438	0.980469	-0.390625	0.156881	-0.336697	0.353211	31.188965	4.913330	-14.450073
C:\Users\cware\Desktop\Steller20November\TagTesting20Nov2013\M5.DSG	11-1-2013	15:10:16	108882.000000	2177.640000	-0.042969	0.960938	-0.316406	0.152294	-0.331193	0.362385	34.271240	6.530762	-16.998291
C:\Users\cware\Desktop\Steller20November\TagTesting20Nov2013\M5.DSG	11-1-2013	15:10:16	108883.000000	2177.660000	-0.031250	0.890625	-0.386719	0.151376	-0.328440	0.365138	23.666382	-0.701904	-18.798828
C:\Users\cware\Desktop\Steller20November\TagTesting20Nov2013\M5.DSG	11-1-2013	15:10:16	108884.000000	2177.680000	-0.031250	0.890625	-0.386719	0.150459	-0.322018	0.374312	28.015137	9.567261	-15.380859
C:\Users\cware\Desktop\Steller20November\TagTesting20Nov2013\M5.DSG	11-1-2013	15:10:16	108885.000000	2177.700000	-0.031250	0.910156	-0.484375	0.147706	-0.320183	0.377982	20.935059	-1.815796	-13.641357
C:\Users\cware\Desktop\Steller20November\TagTesting20Nov2013\M5.DSG	11-1-2013	15:10:16	108886.000000	2177.720000	-0.062500	0.898438	-0.441406	0.146789	-0.317431	0.379817	20.416260	10.299683	-14.892578
C:\Users\cware\Desktop\Steller20November\TagTesting20Nov2013\M5.DSG	11-1-2013	15:10:16	108887.000000	2177.740000	-0.042969	0.824219	-0.406250	0.144954	-0.311927	0.388991	16.983032	5.844116	-14.175415
C:\Users\cware\Desktop\Steller20November\TagTesting20Nov2013\M5.DSG	11-1-2013	15:10:16	108888.000000	2177.760000	-0.027344	0.835938	-0.410156	0.142202	-0.310092	0.391743	20.187378	6.851196	-11.444092
C:\Users\cware\Desktop\Steller20November\TagTesting20Nov2013\M5.DSG	11-1-2013	15:10:16	108889.000000	2177.780000	-0.007813	0.832031	-0.414063	0.139450	-0.305505	0.398165	16.708374	3.677368	-13.290405
C:\Users\cware\Desktop\Steller20November\TagTesting20Nov2013\M5.DSG	11-1-2013	15:10:16	108890.000000	2177.800000	0.019531	0.835938	-0.375000	0.140367	-0.302752	0.401835	16.067505	-3.479004	-15.060425
C:\Users\cware\Desktop\Steller20November\TagTesting20Nov2013\M5.DSG	11-1-2013	15:10:16	108891.000000	2177.820000	-0.050781	0.878906	-0.460938	0.139450	-0.297248	0.408257	18.096924	-14.419556	-14.419556
C:\Users\cware\Desktop\Steller20November\TagTesting20Nov2013\M5.DSG	11-1-2013	15:10:16	108892.000000	2177.840000	-0.046875	0.886719	-0.410156	0.140367	-0.294495	0.410092	10.681152	-8.270264	-15.228271
C:\Users\cware\Desktop\Steller20November\TagTesting20Nov2013\M5.DSG	11-1-2013	15:10:16	108893.000000	2177.860000	-0.015625	0.894531	-0.453125	0.137615	-0.290826	0.415596	12.237549	-17.333984	-13.778687
C:\Users\cware\Desktop\Steller20November\TagTesting20Nov2013\M5.DSG	11-1-2013	15:10:16	108894.000000	2177.880000	-0.074219	0.890625	-0.445313	0.137615	-0.289908	0.417431	6.118774	-3.448486	-9.384155
C:\Users\cware\Desktop\Steller20November\TagTesting20Nov2013\M5.DSG	11-1-2013	15:10:16	108895.000000	2177.900000	0.003906	0.890625	-0.425781	0.138532	-0.287156	0.422018	-3.860474	-12.817383	-7.858276
C:\Users\cware\Desktop\Steller20November\TagTesting20Nov2013\M5.DSG	11-1-2013	15:10:16	108896.000000	2177.920000	-0.035156	0.871094	-0.417969	0.139450	-0.287156	0.422936	-5.050659	-14.190674	-6.912231
C:\Users\cware\Desktop\Steller20November\TagTesting20Nov2013\M5.DSG	11-1-2013	15:10:16	108897.000000	2177.940000	-0.050781	0.835938	-0.437500	0.140367	-0.286239	0.423853	-6.973267	-5.340576	-5.172729
C:\Users\cware\Desktop\Steller20November\TagTesting20Nov2013\M5.DSG	11-1-2013	15:10:16	108898.000000	2177.960000	-0.019531	0.882813	-0.421875	0.140367	-0.286239	0.423853	-9.094238	-10.498047	-3.906250
C:\Users\cware\Desktop\Steller20November\TagTesting20Nov2013\M5.DSG	11-1-2013	15:10:16	108899.000000	2177.980000	-0.015625	0.851563	-0.417969	0.144954	-0.287156	0.422936	-10.711670	-10.299683	-2.792358
C:\Users\cware\Desktop\Steller20November\TagTesting20Nov2013\M5.DSG	11-1-2013	15:10:16	108900.000000	2178.000000	-0.035156	0.882813	-0.457031	0.144954	-0.288073	0.423853	-12.237549	-8.483887	-1.083374
C:\Users\cware\Desktop\Steller20November\TagTesting20Nov2013\M5.DSG	11-1-2013	15:10:16	108901.000000	2178.020000	-0.046875	0.902344	-0.480469	0.147706	-0.288073	0.422936	-15.975952	-14.160156	1.205444
C:\Users\cware\Desktop\Steller20November\TagTesting20Nov2013\M5.DSG	11-1-2013	15:10:16	108902.000000	2178.040000	-0.054688	0.882813	-0.457031	0.148624	-0.289908	0.422936	-14.739990	-8.392334	3.173828
C:\Users\cware\Desktop\Steller20November\TagTesting20Nov2013\M5.DSG	11-1-2013	15:10:16	108903.000000	2178.060000	-0.054688	0.914063	-0.421875	0.151376	-0.291743	0.419266	-18.203735	-7.095337	3.189087
C:\Users\cware\Desktop\Steller20November\TagTesting20Nov2013\M5.DSG	11-1-2013	15:10:16	108904.000000	2178.080000	-0.070313	0.921875	-0.460938	0.152294	-0.291743	0.419266	-17.929077	-15.930176	1.617432
C:\Users\cware\Desktop\Steller20November\TagTesting20Nov2013\M5.DSG	11-1-2013	15:10:16	108905.000000	2178.100000	-0.066406	0.910156	-0.484375	0.155963	-0.294495	0.418349	-13.397217	-9.155273	4.211426
C:\Users\cware\Desktop\Steller20November\TagTesting20Nov2013\M5.DSG	11-1-2013	15:10:16	108906.000000	2178.120000	-0.089844	0.894531	-0.457031	0.156881	-0.295413	0.416514	-17.364502	-15.670776	0.259399
C:\Users\cware\Desktop\Steller20November\TagTesting20Nov2013\M5.DSG	11-1-2013	15:10:16	108907.000000	2178.140000	-0.066406	0.910156	-0.457031	0.160550	-0.295413	0.413761	-16.784668	-8.285522	1.190186
C:\Users\cware\Desktop\Steller20November\TagTesting20Nov2013\M5.DSG	11-1-2013	15:10:16	108908.000000	2178.160000	-0.074219	0.902344	-0.464844	0.161468	-0.298165	0.413761	-21.301270	-7.568359	0.808716
C:\Users\cware\Desktop\Steller20November\TagTesting20Nov2013\M5.DSG	11-1-2013	15:10:16	108909.000000	2178.180000	-0.074219	0.863281	-0.492188	0.161468	-0.300000	0.411927	-25.436401	-12.924194	1.251221
C:\Users\cware\Desktop\Steller20November\TagTesting20Nov2013\M5.DSG	11-1-2013	15:10:16	108910.000000	2178.200000	-0.035156	0.875000	-0.460938	0.165138	-0.302752	0.408257	-27.084351	-16.006470	3.814697
C:\Users\cware\Desktop\Steller20November\TagTesting20Nov2013\M5.DSG	11-1-2013	15:10:16	108911.000000	2178.220000	-0.097656	0.851563	-0.464844	0.166972	-0.302752	0.406422	-33.416748	-12.268066	3.860474
C:\Users\cware\Desktop\Steller20November\TagTesting20Nov2013\M5.DSG	11-1-2013	15:10:16	108912.000000	2178.240000	-0.070313	0.906250	-0.468750	0.170642	-0.308257	0.401835	-32.974243	-19.180298	2.471924
C:\Users\cware\Desktop\Steller20November\TagTesting20Nov2013\M5.DSG	11-1-2013	15:10:16	108913.000000	2178.260000	-0.058594	0.953125	-0.519531	0.172477	-0.311009	0.399083	-34.820557	-20.141602	3.753662
C:\Users\cware\Desktop\Steller20November\TagTesting20Nov2013\M5.DSG	11-1-2013	15:10:16	108914.000000	2178.280000	-0.085938	0.945313	-0.515625	0.176147	-0.315596	0.391743	-38.375854	-21.011353	2.548218
C:\Users\cware\Desktop\Steller20November\TagTesting20Nov2013\M5.DSG	11-1-2013	15:10:16	108915.000000	2178.300000	-0.046875	0.937500	-0.566406	0.178899	-0.318349	0.388991	-34.774780	-23.193359	3.295898
C:\Users\cware\Desktop\Steller20November\TagTesting20Nov2013\M5.DSG	11-1-2013	15:10:16	108916.000000	2178.320000	-0.082031	0.902344	-0.566406	0.184404	-0.323853	0.381651	-39.199829	-32.165527	4.272461
C:\Users\cware\Desktop\Steller20November\TagTesting20Nov2013\M5.DSG	11-1-2013	15:10:16	108917.000000	2178.340000	-0.097656	0.914063	-0.589844	0.186239	-0.326606	0.378899	-44.403076	-41.580200	3.753662
C:\Users\cware\Desktop\Steller20November\TagTesting20Nov2013\M5.DSG	11-1-2013	15:10:16	108918.000000	2178.360000	-0.175781	0.953125	-0.492188	0.194495	-0.333028	0.370642	-37.506104	-38.711548	3.204346
C:\Users\cware\Desktop\Steller20November\TagTesting20Nov2013\M5.DSG	11-1-2013	15:10:16	108919.000000	2178.380000	-0.277344	0.976563	-0.437500	0.196330	-0.334862	0.367890	-26.596069	-12.069702	6.027222
C:\Users\cware\Desktop\Steller20November\TagTesting20Nov2013\M5.DSG	11-1-2013	15:10:16	108920.000000	2178.400000	-0.238281	0.972656	-0.378906	0.199083	-0.338532	0.363303	-24.703979	-13.061523	1.785278
C:\Users\cware\Desktop\Steller20November\TagTesting20Nov2013\M5.DSG	11-1-2013	15:10:16	108921.000000	2178.420000	-0.148438	0.984375	-0.382813	0.201835	-0.340367	0.359633	-26.748657	-14.266968	-0.656128
C:\Users\cware\Desktop\Steller20November\TagTesting20Nov2013\M5.DSG	11-1-2013	15:10:16	108922.000000	2178.440000	-0.062500	0.988281	-0.468750	0.200917	-0.343119	0.353211	-25.268555	-15.518188	-2.761841
C:\Users\cware\Desktop\Steller20November\TagTesting20Nov2013\M5.DSG	11-1-2013	15:10:16	108923.000000	2178.460000	-0.082031	0.921875	-0.527344	0.204587	-0.343119	0.354128	-18.768311	0.595093	0.930786
C:\Users\cware\Desktop\Steller20November\TagTesting20Nov2013\M5.DSG	11-1-2013	15:10:16	108924.000000	2178.480000	-0.031250	0.960938	-0.531250	0.203670	-0.344037	0.352294	-19.409180	13.107300	2.563477
C:\Users\cware\Desktop\Steller20November\TagTesting20Nov2013\M5.DSG	11-1-2013	15:10:16	108925.000000	2178.500000	0.027344	0.972656	-0.488281	0.203670	-0.344954	0.348624	-14.343262	18.264771	3.250122
C:\Users\cware\Desktop\Steller20November\TagTesting20Nov2013\M5.DSG	11-1-2013	15:10:16	108926.000000	2178.520000	0.085938	0.984375	-0.523438	0.204587	-0.345872	0.345872	-15.258789	26.733398	-0.305176
C:\Users\cware\Desktop\Steller20November\TagTesting20Nov2013\M5.DSG	11-1-2013	15:10:16	108927.000000	2178.540000	0.160156	1.007813	-0.511719	0.200917	-0.347706	0.344037	-17.150879	21.820068	-7.461548
C:\Users\cware\Desktop\Steller20November\TagTesting20Nov2013\M5.DSG	11-1-2013	15:10:16	108928.000000	2178.560000	0.164063	0.957031	-0.527344	0.198165	-0.347706	0.343119	-13.488770	24.322510	-8.010864
C:\Users\cware\Desktop\Steller20November\TagTesting20Nov2013\M5.DSG	11-1-2013	15:10:16	108929.000000	2178.580000	0.214844	0.917969	-0.515625	0.194495	-0.349541	0.337615	-16.250610	17.227173	-7.675171
C:\Users\cware\Desktop\Steller20November\TagTesting20Nov2013\M5.DSG	11-1-2013	15:10:16	108930.000000	2178.600000	0.222656	0.824219	-0.519531	0.192661	-0.349541	0.338532	-16.952515	23.834229	-1.251221
C:\Users\cware\Desktop\Steller20November\TagTesting20Nov2013\M5.DSG	11-1-2013	15:10:16	108931.000000	2178.620000	0.246094	0.816406	-0.476563	0.191743	-0.351376	0.333028	-24.322510	10.803223	1.739502
C:\Users\cware\Desktop\Steller20November\TagTesting20Nov2013\M5.DSG	11-1-2013	15:10:16	108932.000000	2178.640000	0.273438	0.863281	-0.429688	0.191743	-0.352294	0.330275	-30.700684	6.469727	4.180908
C:\Users\cware\Desktop\Steller20November\TagTesting20Nov2013\M5.DSG	11-1-2013	15:10:16	108933.000000	2178.660000	0.164063	0.851563	-0.417969	0.192661	-0.355046	0.322936	-34.759521	-1.922607	6.378174
C:\Users\cware\Desktop\Steller20November\TagTesting20Nov2013\M5.DSG	11-1-2013	15:10:16	108934.000000	2178.680000	0.195313	0.925781	-0.390625	0.194495	-0.356881	0.318349	-39.001465	0.564575	7.263184
C:\Users\cware\Desktop\Steller20November\TagTesting20Nov2013\M5.DSG	11-1-2013	15:10:16	108935.000000	2178.700000	0.082031	1.003906	-0.460938	0.195413	-0.362385	0.310092	-42.373657	3.051758	3.189087
C:\Users\cware\Desktop\Steller20November\TagTesting20Nov2013\M5.DSG	11-1-2013	15:10:16	108936.000000	2178.720000	0.160156	1.058594	-0.343750	0.196330	-0.364220	0.305505	-39.291382	-5.187988	-0.122070
C:\Users\cware\Desktop\Steller20November\TagTesting20Nov2013\M5.DSG	11-1-2013	15:10:16	108937.000000	2178.740000	0.062500	1.085938	-0.312500	0.197248	-0.366972	0.297248	-34.698486	1.449585	2.563477
C:\Users\cware\Desktop\Steller20November\TagTesting20Nov2013\M5.DSG	11-1-2013	15:10:16	108938.000000	2178.760000	0.062500	1.085938	-0.312500	0.198165	-0.367890	0.293578	-29.815674	-1.754761	3.509521
C:\Users\cware\Desktop\Steller20November\TagTesting20Nov2013\M5.DSG	11-1-2013	15:10:16	108939.000000	2178.780000	0.070313	1.035156	-0.265625	0.200000	-0.370642	0.288073	-24.963379	-2.868652	2.029419
C:\Users\cware\Desktop\Steller20November\TagTesting20Nov2013\M5.DSG	11-1-2013	15:10:16	108940.000000	2178.800000	-0.062500	1.054688	-0.289063	0.201835	-0.371560	0.285321	-24.826050	7.324219	3.890991
C:\Users\cware\Desktop\Steller20November\TagTesting20Nov2013\M5.DSG	11-1-2013	15:10:16	108941.000000	2178.820000	-0.031250	1.027344	-0.253906	0.201835	-0.374312	0.280734	-22.399902	-0.320435	-0.717163
C:\Users\cware\Desktop\Steller20November\TagTesting20Nov2013\M5.DSG	11-1-2013	15:10:16	108942.000000	2178.840000	-0.097656	1.031250	-0.289063	0.201835	-0.374312	0.278899	-18.569946	-2.685547	-0.305176
C:\Users\cware\Desktop\Steller20November\TagTesting20Nov2013\M5.DSG	11-1-2013	15:10:16	108943.000000	2178.860000	-0.171875	1.031250	-0.277344	0.203670	-0.375229	0.277064	-13.092041	2.441406	-2.380371
C:\Users\cware\Desktop\Steller20November\TagTesting20Nov2013\M5.DSG	11-1-2013	15:10:16	108944.000000	2178.880000	-0.070313	1.011719	-0.199219	0.204587	-0.376147	0.275229	-22.338867	-4.821777	-8.087158
C:\Users\cware\Desktop\Steller20November\TagTesting20Nov2013\M5.DSG	11-1-2013	15:10:16	108945.000000	2178.900000	-0.226563	0.972656	-0.269531	0.202752	-0.377982	0.274312	-12.054443	12.084961	-2.380371
C:\Users\cware\Desktop\Steller20November\TagTesting20Nov2013\M5.DSG	11-1-2013	15:10:16	108946.000000	2178.920000	-0.109375	0.933594	-0.265625	0.202752	-0.377982	0.272477	-10.696411	-10.009766	-3.967285
C:\Users\cware\Desktop\Steller20November\TagTesting20Nov2013\M5.DSG	11-1-2013	15:10:16	108947.000000	2178.940000	-0.125000	1.011719	-0.320313	0.202752	-0.378899	0.273394	0.518799	-0.518799	-2.761841
C:\Users\cware\Desktop\Steller20November\TagTesting20Nov2013\M5.DSG	11-1-2013	15:10:16	108948.000000	2178.960000	-0.132813	1.082031	-0.296875	0.202752	-0.377982	0.271560	-2.624512	-4.638672	-8.544922
C:\Users\cware\Desktop\Steller20November\TagTesting20Nov2013\M5.DSG	11-1-2013	15:10:16	108949.000000	2178.980000	-0.125000	1.031250	-0.234375	0.201835	-0.378899	0.271560	-16.937256	-1.739502	-9.887695
C:\Users\cware\Desktop\Steller20November\TagTesting20Nov2013\M5.DSG	11-1-2013	15:10:16	108950.000000	2179.000000	-0.144531	0.988281	-0.160156	0.200917	-0.377982	0.272477	-17.395020	15.045166	-6.652832
C:\Users\cware\Desktop\Steller20November\TagTesting20Nov2013\M5.DSG	11-1-2013	15:10:16	108951.000000	2179.020000	-0.144531	0.941406	-0.121094	0.200917	-0.378899	0.272477	-18.600464	12.298584	-4.959106
C:\Users\cware\Desktop\Steller20November\TagTesting20Nov2013\M5.DSG	11-1-2013	15:10:16	108952.000000	2179.040000	-0.128906	0.898438	-0.082031	0.199083	-0.379817	0.270642	-20.233154	20.355225	-4.409790
C:\Users\cware\Desktop\Steller20November\TagTesting20Nov2013\M5.DSG	11-1-2013	15:10:16	108953.000000	2179.060000	-0.101563	0.898438	-0.042969	0.198165	-0.377982	0.272477	-8.483887	-1.846313	-4.486084
C:\Users\cware\Desktop\Steller20November\TagTesting20Nov2013\M5.DSG	11-1-2013	15:10:16	108954.000000	2179.080000	-0.175781	0.886719	-0.144531	0.198165	-0.379817	0.271560	-17.929077	4.653931	-3.723145
C:\Users\cware\Desktop\Steller20November\TagTesting20Nov2013\M5.DSG	11-1-2013	15:10:16	108955.000000	2179.100000	-0.097656	0.957031	-0.082031	0.198165	-0.377982	0.270642	-10.696411	-4.653931	-4.043579
C:\Users\cware\Desktop\Steller20November\TagTesting20Nov2013\M5.DSG	11-1-2013	15:10:16	108956.000000	2179.120000	-0.183594	0.964844	-0.171875	0.198165	-0.378899	0.271560	-10.726929	-7.568359	-4.653931
C:\Users\cware\Desktop\Steller20November\TagTesting20Nov2013\M5.DSG	11-1-2013	15:10:16	108957.000000	2179.140000	-0.140625	1.007813	-0.171875	0.198165	-0.377982	0.272477	-1.388550	-1.647949	-6.347656
C:\Users\cware\Desktop\Steller20November\TagTesting20Nov2013\M5.DSG	11-1-2013	15:10:16	108958.000000	2179.160000	-0.128906	0.980469	-0.191406	0.197248	-0.377982	0.274312	6.790161	8.377075	-0.549316
C:\Users\cware\Desktop\Steller20November\TagTesting20Nov2013\M5.DSG	11-1-2013	15:10:16	108959.000000	2179.180000	-0.175781	0.949219	-0.199219	0.195413	-0.377064	0.276147	14.602661	-6.042480	-8.560181
C:\Users\cware\Desktop\Steller20November\TagTesting20Nov2013\M5.DSG	11-1-2013	15:10:16	108960.000000	2179.200000	-0.046875	0.917969	-0.140625	0.196330	-0.376147	0.277064	13.626099	0.762939	-5.767822
C:\Users\cware\Desktop\Steller20November\TagTesting20Nov2013\M5.DSG	11-1-2013	15:10:16	108961.000000	2179.220000	-0.191406	0.878906	-0.171875	0.193578	-0.375229	0.278899	10.864258	-3.280640	-8.483887
C:\Users\cware\Desktop\Steller20November\TagTesting20Nov2013\M5.DSG	11-1-2013	15:10:16	108962.000000	2179.240000	-0.144531	0.910156	-0.238281	0.192661	-0.374312	0.279817	12.802124	0.823975	-9.017944
C:\Users\cware\Desktop\Steller20November\TagTesting20Nov2013\M5.DSG	11-1-2013	15:10:16	108963.000000	2179.260000	-0.132813	0.910156	-0.191406	0.191743	-0.374312	0.282569	5.630493	24.871826	-6.347656
C:\Users\cware\Desktop\Steller20November\TagTesting20Nov2013\M5.DSG	11-1-2013	15:10:16	108964.000000	2179.280000	-0.203125	0.910156	-0.292969	0.191743	-0.374312	0.283486	5.264282	-5.584717	-8.956909
C:\Users\cware\Desktop\Steller20November\TagTesting20Nov2013\M5.DSG	11-1-2013	15:10:16	108965.000000	2179.300000	-0.050781	0.949219	-0.257813	0.189908	-0.372477	0.287156	3.631592	-3.021240	-7.263184
C:\Users\cware\Desktop\Steller20November\TagTesting20Nov2013\M5.DSG	11-1-2013	15:10:16	108966.000000	2179.320000	-0.144531	1.046875	-0.316406	0.189908	-0.372477	0.288991	5.661011	5.157471	-7.812500
C:\Users\cware\Desktop\Steller20November\TagTesting20Nov2013\M5.DSG	11-1-2013	15:10:16	108967.000000	2179.340000	-0.113281	1.019531	-0.292969	0.188073	-0.369725	0.291743	10.101318	4.699707	-8.911133
C:\Users\cware\Desktop\Steller20November\TagTesting20Nov2013\M5.DSG	11-1-2013	15:10:16	108968.000000	2179.360000	-0.089844	1.007813	-0.332031	0.186239	-0.368807	0.293578	10.116577	0.396729	-10.879517
C:\Users\cware\Desktop\Steller20November\TagTesting20Nov2013\M5.DSG	11-1-2013	15:10:16	108969.000000	2179.380000	-0.125000	1.035156	-0.308594	0.185321	-0.366972	0.299083	14.785767	-2.944946	-11.001587
C:\Users\cware\Desktop\Steller20November\TagTesting20Nov2013\M5.DSG	11-1-2013	15:10:16	108970.000000	2179.400000	-0.109375	1.046875	-0.320313	0.184404	-0.365138	0.300917	20.751953	7.934570	-9.735107
C:\Users\cware\Desktop\Steller20November\TagTesting20Nov2013\M5.DSG	11-1-2013	15:10:16	108971.000000	2179.420000	-0.152344	1.027344	-0.304688	0.181651	-0.364220	0.307339	25.070190	12.756348	-11.886597
C:\Users\cware\Desktop\Steller20November\TagTesting20Nov2013\M5.DSG	11-1-2013	15:10:16	108972.000000	2179.440000	-0.066406	1.050781	-0.316406	0.178899	-0.361468	0.309174	27.191162	1.251221	-12.542725
C:\Users\cware\Desktop\Steller20November\TagTesting20Nov2013\M5.DSG	11-1-2013	15:10:16	108973.000000	2179.460000	-0.058594	1.003906	-0.230469	0.177064	-0.357798	0.315596	15.121460	8.422852	-15.167236
C:\Users\cware\Desktop\Steller20November\TagTesting20Nov2013\M5.DSG	11-1-2013	15:10:16	108974.000000	2179.480000	-0.085938	0.964844	-0.230469	0.175229	-0.356881	0.319266	11.123657	2.944946	-17.730713
C:\Users\cware\Desktop\Steller20November\TagTesting20Nov2013\M5.DSG	11-1-2013	15:10:16	108975.000000	2179.500000	-0.140625	0.960938	-0.292969	0.172477	-0.353211	0.325688	9.796143	8.926392	-15.487671
C:\Users\cware\Desktop\Steller20November\TagTesting20Nov2013\M5.DSG	11-1-2013	15:10:16	108976.000000	2179.520000	-0.105469	0.925781	-0.300781	0.172477	-0.350459	0.329358	12.298584	13.244629	-12.054443
C:\Users\cware\Desktop\Steller20November\TagTesting20Nov2013\M5.DSG	11-1-2013	15:10:16	108977.000000	2179.540000	-0.101563	0.910156	-0.285156	0.168807	-0.347706	0.334862	20.034790	-10.864258	-15.579224
C:\Users\cware\Desktop\Steller20November\TagTesting20Nov2013\M5.DSG	11-1-2013	15:10:16	108978.000000	2179.560000	-0.128906	0.875000	-0.359375	0.168807	-0.345872	0.338532	20.889282	9.414673	-12.161255
C:\Users\cware\Desktop\Steller20November\TagTesting20Nov2013\M5.DSG	11-1-2013	15:10:16	108979.000000	2179.580000	-0.050781	0.867188	-0.312500	0.165138	-0.341284	0.344954	35.949707	-6.759644	-11.978149
C:\Users\cware\Desktop\Steller20November\TagTesting20Nov2013\M5.DSG	11-1-2013	15:10:16	108980.000000	2179.600000	-0.093750	0.828125	-0.339844	0.164220	-0.339450	0.348624	22.857666	-2.090454	-11.596680
C:\Users\cware\Desktop\Steller20November\TagTesting20Nov2013\M5.DSG	11-1-2013	15:10:16	108981.000000	2179.620000	-0.113281	0.828125	-0.324219	0.160550	-0.334862	0.355046	34.652710	-0.686646	-12.130737
C:\Users\cware\Desktop\Steller20November\TagTesting20Nov2013\M5.DSG	11-1-2013	15:10:16	108982.000000	2179.640000	0.003906	0.863281	-0.339844	0.160550	-0.333028	0.359633	31.143188	4.028320	-11.718750
C:\Users\cware\Desktop\Steller20November\TagTesting20Nov2013\M5.DSG	11-1-2013	15:10:16	108983.000000	2179.660000	-0.058594	0.910156	-0.355469	0.157798	-0.327523	0.366972	26.916504	4.165649	-14.465332
C:\Users\cware\Desktop\Steller20November\TagTesting20Nov2013\M5.DSG	11-1-2013	15:10:16	108984.000000	2179.680000	-0.082031	0.941406	-0.390625	0.155963	-0.325688	0.369725	24.276733	15.060425	-11.276245
C:\Users\cware\Desktop\Steller20November\TagTesting20Nov2013\M5.DSG	11-1-2013	15:10:16	108985.000000	2179.700000	-0.003906	0.925781	-0.371094	0.155046	-0.321101	0.373394	28.396606	-9.017944	-14.511108
C:\Users\cware\Desktop\Steller20November\TagTesting20Nov2013\M5.DSG	11-1-2013	15:10:16	108986.000000	2179.720000	-0.128906	0.953125	-0.414063	0.153211	-0.318349	0.380734	25.329590	-2.075195	-9.841919
C:\Users\cware\Desktop\Steller20November\TagTesting20Nov2013\M5.DSG	11-1-2013	15:10:16	108987.000000	2179.740000	-0.062500	0.929688	-0.402344	0.151376	-0.315596	0.383486	23.315430	2.380371	-13.061523
C:\Users\cware\Desktop\Steller20November\TagTesting20Nov2013\M5.DSG	11-1-2013	15:10:16	108988.000000	2179.760000	-0.031250	0.972656	-0.445313	0.149541	-0.311927	0.389908	21.255493	0.305176	-15.808105
C:\Users\cware\Desktop\Steller20November\TagTesting20Nov2013\M5.DSG	11-1-2013	15:10:16	108989.000000	2179.780000	-0.054688	1.011719	-0.437500	0.148624	-0.309174	0.393578	34.194946	-1.342773	-14.846802
C:\Users\cware\Desktop\Steller20November\TagTesting20Nov2013\M5.DSG	11-1-2013	15:10:16	108990.000000	2179.800000	-0.066406	0.949219	-0.421875	0.144037	-0.303670	0.400917	36.392212	-5.447388	-16.738892
C:\Users\cware\Desktop\Steller20November\TagTesting20Nov2013\M5.DSG	11-1-2013	15:10:16	108991.000000	2179.820000	0.007813	0.917969	-0.421875	0.144954	-0.300000	0.404587	32.913208	-3.967285	-15.472412
C:\Users\cware\Desktop\Steller20November\TagTesting20Nov2013\M5.DSG	11-1-2013	15:10:16	108992.000000	2179.840000	0.007813	0.917969	-0.421875	0.140367	-0.295413	0.411009	35.934448	7.400513	-10.437012
C:\Users\cware\Desktop\Steller20November\TagTesting20Nov2013\M5.DSG	11-1-2013	15:10:16	108993.000000	2179.860000	-0.058594	0.917969	-0.500000	0.139450	-0.291743	0.413761	25.894165	4.104614	-12.847900
C:\Users\cware\Desktop\Steller20November\TagTesting20Nov2013\M5.DSG	11-1-2013	15:10:16	108994.000000	2179.880000	0.035156	0.921875	-0.445313	0.136697	-0.287156	0.420183	25.131226	-7.431030	-13.809204
C:\Users\cware\Desktop\Steller20November\TagTesting20Nov2013\M5.DSG	11-1-2013	15:10:16	108995.000000	2179.900000	0.019531	0.882813	-0.480469	0.136697	-0.285321	0.423853	17.761230	-7.354736	-12.390137
C:\Users\cware\Desktop\Steller20November\TagTesting20Nov2013\M5.DSG	11-1-2013	15:10:16	108996.000000	2179.920000	-0.027344	0.917969	-0.539063	0.134862	-0.279817	0.428440	21.286011	-1.861572	-10.101318
C:\Users\cware\Desktop\Steller20November\TagTesting20Nov2013\M5.DSG	11-1-2013	15:10:16	108997.000000	2179.940000	0.035156	0.914063	-0.496094	0.134862	-0.277064	0.430275	18.600464	-3.631592	-10.986328
C:\Users\cware\Desktop\Steller20November\TagTesting20Nov2013\M5.DSG	11-1-2013	15:10:16	108998.000000	2179.960000	0.000000	0.878906	-0.480469	0.133028	-0.275229	0.434862	13.137817	-0.854492	-12.130737
C:\Users\cware\Desktop\Steller20November\TagTesting20Nov2013\M5.DSG	11-1-2013	15:10:16	108999.000000	2179.980000	0.046875	0.855469	-0.523438	0.132110	-0.273394	0.436697	9.658813	-9.384155	-11.413574
C:\Users\cware\Desktop\Steller20November\TagTesting20Nov2013\M5.DSG	11-1-2013	15:10:16	109000.000000	2180.000000	-0.011719	0.890625	-0.511719	0.131193	-0.271560	0.437615	7.644653	-7.263184	-9.826660
C:\Users\cware\Desktop\Steller20November\TagTesting20Nov2013\M5.DSG	11-1-2013	15:10:16	109001.000000	2180.020000	0.003906	0.855469	-0.539063	0.130275	-0.267890	0.442202	7.263184	-10.940552	-9.017944
C:\Users\cware\Desktop\Steller20November\TagTesting20Nov2013\M5.DSG	11-1-2013	15:10:16	109002.000000	2180.040000	0.027344	0.871094	-0.480469	0.132110	-0.268807	0.443119	0.213623	-22.735596	-9.292603
C:\Users\cware\Desktop\Steller20November\TagTesting20Nov2013\M5.DSG	11-1-2013	15:10:16	109003.000000	2180.060000	-0.097656	0.875000	-0.542969	0.133028	-0.266055	0.444954	-1.647949	-2.502441	-3.829956
C:\Users\cware\Desktop\Steller20November\TagTesting20Nov2013\M5.DSG	11-1-2013	15:10:16	109004.000000	2180.080000	0.035156	0.863281	-0.468750	0.133945	-0.265138	0.445872	-5.661011	-19.927979	-5.905151
C:\Users\cware\Desktop\Steller20November\TagTesting20Nov2013\M5.DSG	11-1-2013	15:10:16	109005.000000	2180.100000	-0.031250	0.898438	-0.511719	0.136697	-0.265138	0.447706	-8.117676	-14.755249	-4.669189
C:\Users\cware\Desktop\Steller20November\TagTesting20Nov2013\M5.DSG	11-1-2013	15:10:16	109006.000000	2180.120000	-0.035156	0.875000	-0.476563	0.136697	-0.265138	0.446789	-9.780884	-6.408691	-3.616333
C:\Users\cware\Desktop\Steller20November\TagTesting20Nov2013\M5.DSG	11-1-2013	15:10:16	109007.000000	2180.140000	-0.042969	0.878906	-0.484375	0.137615	-0.265138	0.447706	-9.170532	-16.387939	-2.853394
C:\Users\cware\Desktop\Steller20November\TagTesting20Nov2013\M5.DSG	11-1-2013	15:10:16	109008.000000	2180.160000	-0.054688	0.851563	-0.472656	0.139450	-0.264220	0.447706	-7.736206	-6.774902	-3.417969
C:\Users\cware\Desktop\Steller20November\TagTesting20Nov2013\M5.DSG	11-1-2013	15:10:16	109009.000000	2180.180000	-0.019531	0.847656	-0.460938	0.141284	-0.266055	0.446789	-6.164551	-6.896973	-1.190186
C:\Users\cware\Desktop\Steller20November\TagTesting20Nov2013\M5.DSG	11-1-2013	15:10:16	109010.000000	2180.200000	0.000000	0.847656	-0.449219	0.142202	-0.265138	0.448624	-7.232666	-8.819580	0.534058
C:\Users\cware\Desktop\Steller20November\TagTesting20Nov2013\M5.DSG	11-1-2013	15:10:16	109011.000000	2180.220000	-0.019531	0.816406	-0.445313	0.144954	-0.266972	0.447706	-11.917114	-21.362305	-0.503540
C:\Users\cware\Desktop\Steller20November\TagTesting20Nov2013\M5.DSG	11-1-2013	15:10:16	109012.000000	2180.240000	-0.062500	0.839844	-0.484375	0.144954	-0.268807	0.446789	-10.696411	-9.872437	3.845215
C:\Users\cware\Desktop\Steller20November\TagTesting20Nov2013\M5.DSG	11-1-2013	15:10:16	109013.000000	2180.260000	0.000000	0.859375	-0.484375	0.149541	-0.269725	0.445872	-15.396118	-13.717651	3.814697
C:\Users\cware\Desktop\Steller20November\TagTesting20Nov2013\M5.DSG	11-1-2013	15:10:16	109014.000000	2180.280000	-0.109375	0.886719	-0.496094	0.150459	-0.270642	0.444037	-16.342163	-12.359619	2.807617
C:\Users\cware\Desktop\Steller20November\TagTesting20Nov2013\M5.DSG	11-1-2013	15:10:16	109015.000000	2180.300000	-0.058594	0.871094	-0.476563	0.153211	-0.274312	0.442202	-13.763428	-3.189087	3.067017
C:\Users\cware\Desktop\Steller20November\TagTesting20Nov2013\M5.DSG	11-1-2013	15:10:16	109016.000000	2180.320000	-0.082031	0.843750	-0.437500	0.154128	-0.275229	0.440367	-15.106201	-13.931274	0.762939
C:\Users\cware\Desktop\Steller20November\TagTesting20Nov2013\M5.DSG	11-1-2013	15:10:16	109017.000000	2180.340000	-0.019531	0.804688	-0.480469	0.156881	-0.277064	0.437615	-20.843506	-9.216309	3.463745
C:\Users\cware\Desktop\Steller20November\TagTesting20Nov2013\M5.DSG	11-1-2013	15:10:16	109018.000000	2180.360000	-0.062500	0.808594	-0.492188	0.158716	-0.280734	0.438532	-21.545410	-15.884399	0.106812
C:\Users\cware\Desktop\Steller20November\TagTesting20Nov2013\M5.DSG	11-1-2013	15:10:16	109019.000000	2180.380000	-0.097656	0.867188	-0.519531	0.162385	-0.282569	0.433028	-23.818970	-16.845703	1.251221
C:\Users\cware\Desktop\Steller20November\TagTesting20Nov2013\M5.DSG	11-1-2013	15:10:16	109020.000000	2180.400000	-0.074219	0.835938	-0.535156	0.162385	-0.282569	0.432110	-28.442383	-22.125244	-0.152588
C:\Users\cware\Desktop\Steller20November\TagTesting20Nov2013\M5.DSG	11-1-2013	15:10:16	109021.000000	2180.420000	-0.089844	0.871094	-0.578125	0.166972	-0.288073	0.425688	-32.150269	-20.172119	1.525879
C:\Users\cware\Desktop\Steller20November\TagTesting20Nov2013\M5.DSG	11-1-2013	15:10:16	109022.000000	2180.440000	-0.074219	0.851563	-0.554688	0.169725	-0.290826	0.423853	-40.267944	-19.470215	1.251221
C:\Users\cware\Desktop\Steller20November\TagTesting20Nov2013\M5.DSG	11-1-2013	15:10:16	109023.000000	2180.460000	-0.035156	0.839844	-0.625000	0.169725	-0.298165	0.416514	-48.034668	-33.096313	5.187988
C:\Users\cware\Desktop\Steller20November\TagTesting20Nov2013\M5.DSG	11-1-2013	15:10:16	109024.000000	2180.480000	-0.097656	0.871094	-0.609375	0.178899	-0.301835	0.411927	-51.513672	-42.999268	8.468628
C:\Users\cware\Desktop\Steller20November\TagTesting20Nov2013\M5.DSG	11-1-2013	15:10:16	109025.000000	2180.500000	-0.156250	0.921875	-0.542969	0.181651	-0.305505	0.407339	-50.628662	-37.460327	8.773804
C:\Users\cware\Desktop\Steller20November\TagTesting20Nov2013\M5.DSG	11-1-2013	15:10:16	109026.000000	2180.520000	-0.195313	0.941406	-0.488281	0.188991	-0.312844	0.400000	-42.068481	-24.887085	3.967285
C:\Users\cware\Desktop\Steller20November\TagTesting20Nov2013\M5.DSG	11-1-2013	15:10:16	109027.000000	2180.540000	-0.175781	0.890625	-0.437500	0.192661	-0.315596	0.396330	-36.224365	-12.207031	-0.671387
C:\Users\cware\Desktop\Steller20November\TagTesting20Nov2013\M5.DSG	11-1-2013	15:10:16	109028.000000	2180.560000	-0.128906	0.894531	-0.414063	0.194495	-0.319266	0.388991	-30.670166	-8.361816	-4.226685
C:\Users\cware\Desktop\Steller20November\TagTesting20Nov2013\M5.DSG	11-1-2013	15:10:16	109029.000000	2180.580000	-0.074219	0.941406	-0.511719	0.195413	-0.322936	0.387156	-26.733398	-12.313843	-3.280640
C:\Users\cware\Desktop\Steller20November\TagTesting20Nov2013\M5.DSG	11-1-2013	15:10:16	109030.000000	2180.600000	-0.105469	0.941406	-0.566406	0.195413	-0.324771	0.381651	-27.435303	0.961304	-0.503540
C:\Users\cware\Desktop\Steller20November\TagTesting20Nov2013\M5.DSG	11-1-2013	15:10:16	109031.000000	2180.620000	-0.019531	0.988281	-0.585938	0.196330	-0.326606	0.378899	-29.968262	8.880615	-0.823975
C:\Users\cware\Desktop\Steller20November\TagTesting20Nov2013\M5.DSG	11-1-2013	15:10:16	109032.000000	2180.640000	0.023438	0.972656	-0.554688	0.193578	-0.329358	0.372477	-30.395508	19.821167	-0.305176
C:\Users\cware\Desktop\Steller20November\TagTesting20Nov2013\M5.DSG	11-1-2013	15:10:16	109033.000000	2180.660000	0.105469	0.972656	-0.527344	0.192661	-0.332110	0.369725	-32.821655	22.430420	-0.625610
C:\Users\cware\Desktop\Steller20November\TagTesting20Nov2013\M5.DSG	11-1-2013	15:10:16	109034.000000	2180.680000	0.128906	0.949219	-0.523438	0.189908	-0.334862	0.363303	-26.672363	23.635864	-2.044678
C:\Users\cware\Desktop\Steller20November\TagTesting20Nov2013\M5.DSG	11-1-2013	15:10:16	109035.000000	2180.700000	0.226563	0.921875	-0.535156	0.189908	-0.335780	0.360550	-24.169922	19.378662	-2.502441
C:\Users\cware\Desktop\Steller20November\TagTesting20Nov2013\M5.DSG	11-1-2013	15:10:16	109036.000000	2180.720000	0.230469	0.925781	-0.539063	0.187156	-0.339450	0.355046	-25.726318	7.781982	-1.174927
C:\Users\cware\Desktop\Steller20November\TagTesting20Nov2013\M5.DSG	11-1-2013	15:10:16	109037.000000	2180.740000	0.230469	0.914063	-0.535156	0.188073	-0.340367	0.353211	-21.591187	13.427734	1.831055
C:\Users\cware\Desktop\Steller20November\TagTesting20Nov2013\M5.DSG	11-1-2013	15:10:16	109038.000000	2180.760000	0.238281	0.906250	-0.531250	0.187156	-0.341284	0.348624	-24.475098	8.682251	2.136230
C:\Users\cware\Desktop\Steller20November\TagTesting20Nov2013\M5.DSG	11-1-2013	15:10:16	109039.000000	2180.780000	0.195313	0.855469	-0.503906	0.187156	-0.344037	0.344037	-30.807495	6.515503	4.196167
C:\Users\cware\Desktop\Steller20November\TagTesting20Nov2013\M5.DSG	11-1-2013	15:10:16	109040.000000	2180.800000	0.207031	0.894531	-0.511719	0.188073	-0.345872	0.340367	-30.242920	4.638672	4.196167
C:\Users\cware\Desktop\Steller20November\TagTesting20Nov2013\M5.DSG	11-1-2013	15:10:16	109041.000000	2180.820000	0.144531	0.968750	-0.496094	0.189908	-0.349541	0.333028	-40.985107	-3.143311	3.723145
C:\Users\cware\Desktop\Steller20November\TagTesting20Nov2013\M5.DSG	11-1-2013	15:10:16	109042.000000	2180.840000	0.082031	1.050781	-0.476563	0.190826	-0.352294	0.329358	-36.117554	7.873535	1.586914
C:\Users\cware\Desktop\Steller20November\TagTesting20Nov2013\M5.DSG	11-1-2013	15:10:16	109043.000000	2180.860000	0.082031	1.058594	-0.472656	0.191743	-0.355046	0.321101	-35.507202	6.774902	1.739502
C:\Users\cware\Desktop\Steller20November\TagTesting20Nov2013\M5.DSG	11-1-2013	15:10:16	109044.000000	2180.880000	0.039063	1.039063	-0.382813	0.190826	-0.357798	0.318349	-32.608032	-1.358032	5.050659
C:\Users\cware\Desktop\Steller20November\TagTesting20Nov2013\M5.DSG	11-1-2013	15:10:16	109045.000000	2180.900000	0.089844	1.050781	-0.328125	0.192661	-0.359633	0.311927	-27.252197	2.655029	1.312256
C:\Users\cware\Desktop\Steller20November\TagTesting20Nov2013\M5.DSG	11-1-2013	15:10:16	109046.000000	2180.920000	0.089844	1.050781	-0.328125	0.193578	-0.361468	0.308257	-29.464722	-4.531860	2.456665
C:\Users\cware\Desktop\Steller20November\TagTesting20Nov2013\M5.DSG	11-1-2013	15:10:16	109047.000000	2180.940000	0.007813	1.019531	-0.304688	0.196330	-0.363303	0.301835	-32.058716	-8.941650	1.312256
C:\Users\cware\Desktop\Steller20November\TagTesting20Nov2013\M5.DSG	11-1-2013	15:10:16	109048.000000	2180.960000	-0.031250	1.023438	-0.335938	0.197248	-0.365138	0.300000	-26.992798	2.044678	3.005981
C:\Users\cware\Desktop\Steller20November\TagTesting20Nov2013\M5.DSG	11-1-2013	15:10:16	109049.000000	2180.980000	-0.070313	1.058594	-0.351563	0.197248	-0.366972	0.294495	-24.032593	-6.011963	-0.198364
C:\Users\cware\Desktop\Steller20November\TagTesting20Nov2013\M5.DSG	11-1-2013	15:10:16	109050.000000	2181.000000	-0.144531	1.085938	-0.308594	0.198165	-0.368807	0.293578	-19.027710	-6.149292	-1.220703
C:\Users\cware\Desktop\Steller20November\TagTesting20Nov2013\M5.DSG	11-1-2013	15:10:16	109051.000000	2181.020000	-0.167969	1.058594	-0.269531	0.199083	-0.370642	0.288991	-15.319824	3.768921	-4.776001
C:\Users\cware\Desktop\Steller20November\TagTesting20Nov2013\M5.DSG	11-1-2013	15:10:16	109052.000000	2181.040000	-0.125000	1.007813	-0.171875	0.198165	-0.370642	0.288073	-21.026611	6.896973	-4.287720
C:\Users\cware\Desktop\Steller20November\TagTesting20Nov2013\M5.DSG	11-1-2013	15:10:16	109053.000000	2181.060000	-0.062500	0.941406	-0.121094	0.198165	-0.371560	0.285321	-29.006958	-3.402710	-7.369995
C:\Users\cware\Desktop\Steller20November\TagTesting20Nov2013\M5.DSG	11-1-2013	15:10:16	109054.000000	2181.080000	-0.097656	0.855469	-0.199219	0.197248	-0.373394	0.283486	-23.239136	-6.851196	-5.767822
C:\Users\cware\Desktop\Steller20November\TagTesting20Nov2013\M5.DSG	11-1-2013	15:10:16	109055.000000	2181.100000	-0.148438	0.937500	-0.296875	0.197248	-0.374312	0.281651	-17.395020	4.135132	-2.655029
C:\Users\cware\Desktop\Steller20November\TagTesting20Nov2013\M5.DSG	11-1-2013	15:10:16	109056.000000	2181.120000	-0.089844	0.953125	-0.269531	0.197248	-0.375229	0.280734	-12.405396	-7.583618	-10.345459
C:\Users\cware\Desktop\Steller20November\TagTesting20Nov2013\M5.DSG	11-1-2013	15:10:16	109057.000000	2181.140000	-0.179688	0.925781	-0.312500	0.195413	-0.375229	0.278899	2.731323	3.158569	-5.477905
C:\Users\cware\Desktop\Steller20November\TagTesting20Nov2013\M5.DSG	11-1-2013	15:10:16	109058.000000	2181.160000	-0.097656	0.949219	-0.253906	0.195413	-0.374312	0.279817	-3.204346	1.815796	-2.227783
C:\Users\cware\Desktop\Steller20November\TagTesting20Nov2013\M5.DSG	11-1-2013	15:10:16	109059.000000	2181.180000	-0.128906	0.980469	-0.175781	0.195413	-0.375229	0.279817	-7.949829	3.021240	-2.609253
C:\Users\cware\Desktop\Steller20November\TagTesting20Nov2013\M5.DSG	11-1-2013	15:10:16	109060.000000	2181.200000	-0.171875	0.968750	-0.246094	0.195413	-0.374312	0.279817	-6.423950	0.961304	-1.495361
C:\Users\cware\Desktop\Steller20November\TagTesting20Nov2013\M5.DSG	11-1-2013	15:10:16	109061.000000	2181.220000	-0.093750	0.976563	-0.218750	0.195413	-0.375229	0.278899	-6.423950	4.074097	-2.441406
C:\Users\cware\Desktop\Steller20November\TagTesting20Nov2013\M5.DSG	11-1-2013	15:10:16	109062.000000	2181.240000	-0.066406	0.980469	-0.265625	0.195413	-0.376147	0.277064	-1.052856	-6.164551	-1.129150
C:\Users\cware\Desktop\Steller20November\TagTesting20Nov2013\M5.DSG	11-1-2013	15:10:16	109063.000000	2181.260000	-0.132813	1.007813	-0.289063	0.196330	-0.377064	0.276147	-10.406494	9.063721	-1.861572
C:\Users\cware\Desktop\Steller20November\TagTesting20Nov2013\M5.DSG	11-1-2013	15:10:16	109064.000000	2181.280000	-0.113281	1.054688	-0.253906	0.195413	-0.376147	0.277064	-7.110596	1.846313	-4.257202
C:\Users\cware\Desktop\Steller20November\TagTesting20Nov2013\M5.DSG	11-1-2013	15:10:16	109065.000000	2181.300000	-0.097656	1.105469	-0.238281	0.195413	-0.376147	0.277064	-9.719849	-2.197266	-7.400513
C:\Users\cware\Desktop\Steller20November\TagTesting20Nov2013\M5.DSG	11-1-2013	15:10:16	109066.000000	2181.320000	-0.101563	1.070313	-0.230469	0.195413	-0.376147	0.277982	-7.369995	-4.501343	-7.324219
C:\Users\cware\Desktop\Steller20November\TagTesting20Nov2013\M5.DSG	11-1-2013	15:10:16	109067.000000	2181.340000	-0.187500	0.988281	-0.222656	0.195413	-0.375229	0.279817	11.367798	2.990723	-1.617432
C:\Users\cware\Desktop\Steller20November\TagTesting20Nov2013\M5.DSG	11-1-2013	15:10:16	109068.000000	2181.360000	-0.136719	0.972656	-0.148438	0.193578	-0.374312	0.281651	10.803223	-7.293701	-7.492065
C:\Users\cware\Desktop\Steller20November\TagTesting20Nov2013\M5.DSG	11-1-2013	15:10:16	109069.000000	2181.380000	-0.101563	0.937500	-0.156250	0.193578	-0.374312	0.281651	11.825562	-13.229370	-11.062622
C:\Users\cware\Desktop\Steller20November\TagTesting20Nov2013\M5.DSG	11-1-2013	15:10:16	109070.000000	2181.400000	-0.132813	0.949219	-0.156250	0.190826	-0.373394	0.283486	19.073486	-0.366211	-7.369995
C:\Users\cware\Desktop\Steller20November\TagTesting20Nov2013\M5.DSG	11-1-2013	15:10:16	109071.000000	2181.420000	-0.175781	0.867188	-0.183594	0.190826	-0.373394	0.284404	16.113281	-1.434326	-9.887695
C:\Users\cware\Desktop\Steller20November\TagTesting20Nov2013\M5.DSG	11-1-2013	15:10:16	109072.000000	2181.440000	-0.179688	0.906250	-0.207031	0.189908	-0.369725	0.288073	23.284912	3.402710	-10.238647
C:\Users\cware\Desktop\Steller20November\TagTesting20Nov2013\M5.DSG	11-1-2013	15:10:16	109073.000000	2181.460000	-0.164063	0.996094	-0.265625	0.188073	-0.370642	0.290826	19.836426	-4.074097	-11.291504
C:\Users\cware\Desktop\Steller20November\TagTesting20Nov2013\M5.DSG	11-1-2013	15:10:16	109074.000000	2181.480000	-0.101563	0.929688	-0.191406	0.188073	-0.367890	0.296330	23.010254	-3.036499	-14.007568
C:\Users\cware\Desktop\Steller20November\TagTesting20Nov2013\M5.DSG	11-1-2013	15:10:16	109075.000000	2181.500000	-0.140625	0.898438	-0.242188	0.185321	-0.366972	0.298165	19.363403	24.551392	-12.176514
C:\Users\cware\Desktop\Steller20November\TagTesting20Nov2013\M5.DSG	11-1-2013	15:10:16	109076.000000	2181.520000	-0.156250	0.859375	-0.210938	0.183486	-0.365138	0.300917	27.297974	-0.640869	-15.579224
C:\Users\cware\Desktop\Steller20November\TagTesting20Nov2013\M5.DSG	11-1-2013	15:10:16	109077.000000	2181.540000	-0.070313	0.875000	-0.167969	0.180734	-0.361468	0.309174	9.140015	4.852295	-17.684937
C:\Users\cware\Desktop\Steller20November\TagTesting20Nov2013\M5.DSG	11-1-2013	15:10:16	109078.000000	2181.560000	-0.082031	0.878906	-0.195313	0.178899	-0.360550	0.308257	18.005371	-7.141113	-17.105103
C:\Users\cware\Desktop\Steller20November\TagTesting20Nov2013\M5.DSG	11-1-2013	15:10:16	109079.000000	2181.580000	-0.066406	0.867188	-0.191406	0.177982	-0.355963	0.318349	7.095337	1.754761	-15.884399
C:\Users\cware\Desktop\Steller20November\TagTesting20Nov2013\M5.DSG	11-1-2013	15:10:16	109080.000000	2181.600000	-0.136719	0.855469	-0.167969	0.176147	-0.355963	0.321101	12.603760	1.403809	-18.615723
C:\Users\cware\Desktop\Steller20November\TagTesting20Nov2013\M5.DSG	11-1-2013	15:10:16	109081.000000	2181.620000	-0.140625	0.878906	-0.246094	0.173394	-0.350459	0.328440	6.195068	23.361206	-12.420654
C:\Users\cware\Desktop\Steller20November\TagTesting20Nov2013\M5.DSG	11-1-2013	15:10:16	109082.000000	2181.640000	-0.062500	0.902344	-0.242188	0.169725	-0.350459	0.330275	12.588501	4.226685	-12.863159
C:\Users\cware\Desktop\Steller20November\TagTesting20Nov2013\M5.DSG	11-1-2013	15:10:16	109083.000000	2181.660000	-0.062500	0.996094	-0.250000	0.168807	-0.346789	0.337615	14.251709	5.966187	-10.925293
C:\Users\cware\Desktop\Steller20November\TagTesting20Nov2013\M5.DSG	11-1-2013	15:10:16	109084.000000	2181.680000	-0.035156	1.035156	-0.324219	0.167890	-0.344954	0.340367	15.914917	-0.335693	-18.020630
C:\Users\cware\Desktop\Steller20November\TagTesting20Nov2013\M5.DSG	11-1-2013	15:10:16	109085.000000	2181.700000	-0.117188	0.972656	-0.328125	0.166055	-0.341284	0.345872	20.172119	7.583618	-14.389038
C:\Users\cware\Desktop\Steller20November\TagTesting20Nov2013\M5.DSG	11-1-2013	15:10:16	109086.000000	2181.720000	-0.058594	0.933594	-0.324219	0.163303	-0.338532	0.349541	15.670776	12.191772	-14.602661
C:\Users\cware\Desktop\Steller20November\TagTesting20Nov2013\M5.DSG	11-1-2013	15:10:16	109087.000000	2181.740000	-0.058594	0.890625	-0.328125	0.160550	-0.335780	0.355963	21.804810	-1.266479	-13.687134
C:\Users\cware\Desktop\Steller20November\TagTesting20Nov2013\M5.DSG	11-1-2013	15:10:16	109088.000000	2181.760000	-0.085938	0.945313	-0.363281	0.158716	-0.333945	0.361468	22.949219	5.752563	-16.418457
C:\Users\cware\Desktop\Steller20November\TagTesting20Nov2013\M5.DSG	11-1-2013	15:10:16	109089.000000	2181.780000	-0.074219	0.921875	-0.371094	0.155963	-0.326606	0.366972	29.037476	1.739502	-15.945435
C:\Users\cware\Desktop\Steller20November\TagTesting20Nov2013\M5.DSG	11-1-2013	15:10:16	109090.000000	2181.800000	-0.039063	0.882813	-0.328125	0.154128	-0.325688	0.371560	29.174805	1.785278	-13.977051
C:\Users\cware\Desktop\Steller20November\TagTesting20Nov2013\M5.DSG	11-1-2013	15:10:16	109091.000000	2181.820000	-0.027344	0.875000	-0.371094	0.151376	-0.320183	0.378899	29.113770	12.664795	-12.878418
C:\Users\cware\Desktop\Steller20November\TagTesting20Nov2013\M5.DSG	11-1-2013	15:10:16	109092.000000	2181.840000	-0.019531	0.882813	-0.308594	0.151376	-0.319266	0.381651	26.519775	-3.845215	-13.198853
C:\Users\cware\Desktop\Steller20November\TagTesting20Nov2013\M5.DSG	11-1-2013	15:10:16	109093.000000	2181.860000	-0.054688	0.964844	-0.425781	0.147706	-0.313761	0.387156	22.079468	-12.847900	-13.580322
C:\Users\cware\Desktop\Steller20November\TagTesting20Nov2013\M5.DSG	11-1-2013	15:10:16	109094.000000	2181.880000	-0.019531	0.894531	-0.457031	0.147706	-0.311009	0.389908	24.124146	-7.659912	-12.329102
C:\Users\cware\Desktop\Steller20November\TagTesting20Nov2013\M5.DSG	11-1-2013	15:10:16	109095.000000	2181.900000	-0.074219	0.894531	-0.464844	0.145872	-0.308257	0.396330	8.911133	-4.669189	-14.648438
C:\Users\cware\Desktop\Steller20November\TagTesting20Nov2013\M5.DSG	11-1-2013	15:10:16	109096.000000	2181.920000	0.011719	0.933594	-0.484375	0.145872	-0.305505	0.399083	6.301880	3.295898	-10.971069
C:\Users\cware\Desktop\Steller20November\TagTesting20Nov2013\M5.DSG	11-1-2013	15:10:16	109097.000000	2181.940000	-0.011719	0.960938	-0.488281	0.144037	-0.302752	0.400917	8.346558	-12.207031	-11.505127
C:\Users\cware\Desktop\Steller20November\TagTesting20Nov2013\M5.DSG	11-1-2013	15:10:16	109098.000000	2181.960000	0.015625	0.933594	-0.425781	0.144037	-0.301835	0.402752	-1.602173	-11.901855	-9.628296
C:\Users\cware\Desktop\Steller20November\TagTesting20Nov2013\M5.DSG	11-1-2013	15:10:16	109099.000000	2181.980000	-0.058594	0.960938	-0.449219	0.144037	-0.301835	0.406422	13.931274	-7.308960	-2.838135
C:\Users\cware\Desktop\Steller20November\TagTesting20Nov2013\M5.DSG	11-1-2013	15:10:16	109100.000000	2182.000000	-0.058594	0.960938	-0.449219	0.144037	-0.300000	0.406422	7.690430	-13.381958	-5.752563
C:\Users\cware\Desktop\Steller20November\TagTesting20Nov2013\M5.DSG	11-1-2013	15:10:16	109101.000000	2182.020000	0.000000	0.871094	-0.417969	0.145872	-0.299083	0.407339	6.164551	-12.863159	-4.516602
C:\Users\cware\Desktop\Steller20November\TagTesting20Nov2013\M5.DSG	11-1-2013	15:10:16	109102.000000	2182.040000	0.003906	0.890625	-0.378906	0.146789	-0.299083	0.409174	-1.708984	-19.638062	-6.256104
C:\Users\cware\Desktop\Steller20November\TagTesting20Nov2013\M5.DSG	11-1-2013	15:10:16	109103.000000	2182.060000	-0.031250	0.867188	-0.425781	0.147706	-0.298165	0.409174	-4.058838	-8.453369	-0.244141
C:\Users\cware\Desktop\Steller20November\TagTesting20Nov2013\M5.DSG	11-1-2013	15:10:16	109104.000000	2182.080000	-0.011719	0.859375	-0.429688	0.149541	-0.298165	0.410092	-10.482788	-11.108398	-0.396729
C:\Users\cware\Desktop\Steller20November\TagTesting20Nov2013\M5.DSG	11-1-2013	15:10:16	109105.000000	2182.100000	-0.042969	0.937500	-0.445313	0.150459	-0.299083	0.410092	-6.317139	-9.338379	0.350952
C:\Users\cware\Desktop\Steller20November\TagTesting20Nov2013\M5.DSG	11-1-2013	15:10:16	109106.000000	2182.120000	-0.062500	0.937500	-0.433594	0.150459	-0.299083	0.409174	-6.484985	-5.554199	2.578735
C:\Users\cware\Desktop\Steller20November\TagTesting20Nov2013\M5.DSG	11-1-2013	15:10:16	109107.000000	2182.140000	-0.019531	0.906250	-0.437500	0.151376	-0.300000	0.409174	-13.381958	-9.338379	2.761841
C:\Users\cware\Desktop\Steller20November\TagTesting20Nov2013\M5.DSG	11-1-2013	15:10:16	109108.000000	2182.160000	-0.042969	0.937500	-0.464844	0.155963	-0.301835	0.407339	-17.196655	-12.374878	1.144409
C:\Users\cware\Desktop\Steller20November\TagTesting20Nov2013\M5.DSG	11-1-2013	15:10:16	109109.000000	2182.180000	-0.035156	0.906250	-0.500000	0.156881	-0.302752	0.406422	-17.318726	-15.228271	5.126953
C:\Users\cware\Desktop\Steller20November\TagTesting20Nov2013\M5.DSG	11-1-2013	15:10:16	109110.000000	2182.200000	-0.058594	0.933594	-0.484375	0.161468	-0.306422	0.402752	-28.747559	-6.423950	8.377075
C:\Users\cware\Desktop\Steller20November\TagTesting20Nov2013\M5.DSG	11-1-2013	15:10:16	109111.000000	2182.220000	-0.023438	0.875000	-0.472656	0.162385	-0.308257	0.399083	-30.914307	-19.775391	8.209229
C:\Users\cware\Desktop\Steller20November\TagTesting20Nov2013\M5.DSG	11-1-2013	15:10:16	109112.000000	2182.240000	-0.066406	0.871094	-0.468750	0.165138	-0.313761	0.395413	-30.975342	-10.940552	12.054443
C:\Users\cware\Desktop\Steller20November\TagTesting20Nov2013\M5.DSG	11-1-2013	15:10:16	109113.000000	2182.260000	-0.062500	0.875000	-0.488281	0.168807	-0.316514	0.390826	-34.378052	-23.178101	9.902954
C:\Users\cware\Desktop\Steller20November\TagTesting20Nov2013\M5.DSG	11-1-2013	15:10:16	109114.000000	2182.280000	-0.035156	0.894531	-0.445313	0.172477	-0.320183	0.387156	-39.703369	-34.927368	9.521484
C:\Users\cware\Desktop\Steller20November\TagTesting20Nov2013\M5.DSG	11-1-2013	15:10:16	109115.000000	2182.300000	-0.113281	0.882813	-0.433594	0.178899	-0.326606	0.378899	-54.992676	-40.573120	5.325317
C:\Users\cware\Desktop\Steller20November\TagTesting20Nov2013\M5.DSG	11-1-2013	15:10:16	109116.000000	2182.320000	-0.156250	0.929688	-0.484375	0.182569	-0.330275	0.374312	-58.044434	-32.302856	10.360718
C:\Users\cware\Desktop\Steller20November\TagTesting20Nov2013\M5.DSG	11-1-2013	15:10:16	109117.000000	2182.340000	-0.171875	0.925781	-0.457031	0.190826	-0.337615	0.363303	-68.603516	-39.108276	10.070801
C:\Users\cware\Desktop\Steller20November\TagTesting20Nov2013\M5.DSG	11-1-2013	15:10:16	109118.000000	2182.360000	-0.179688	0.960938	-0.566406	0.195413	-0.343119	0.356881	-64.620972	-45.974731	12.466431
C:\Users\cware\Desktop\Steller20November\TagTesting20Nov2013\M5.DSG	11-1-2013	15:10:16	109119.000000	2182.380000	-0.230469	0.941406	-0.496094	0.204587	-0.349541	0.345872	-51.086426	-44.677734	14.236450
C:\Users\cware\Desktop\Steller20November\TagTesting20Nov2013\M5.DSG	11-1-2013	15:10:16	109120.000000	2182.400000	-0.242188	0.984375	-0.480469	0.209174	-0.352294	0.340367	-46.020508	-17.807007	14.236450
C:\Users\cware\Desktop\Steller20November\TagTesting20Nov2013\M5.DSG	11-1-2013	15:10:16	109121.000000	2182.420000	-0.347656	1.019531	-0.343750	0.213761	-0.356881	0.332110	-41.763306	-1.647949	8.453369
C:\Users\cware\Desktop\Steller20November\TagTesting20Nov2013\M5.DSG	11-1-2013	15:10:16	109122.000000	2182.440000	-0.328125	1.007813	-0.253906	0.215596	-0.358716	0.326606	-35.263062	0.976563	2.853394
C:\Users\cware\Desktop\Steller20November\TagTesting20Nov2013\M5.DSG	11-1-2013	15:10:16	109123.000000	2182.460000	-0.238281	0.988281	-0.332031	0.217431	-0.360550	0.321101	-29.708862	-2.319336	-1.129150
C:\Users\cware\Desktop\Steller20November\TagTesting20Nov2013\M5.DSG	11-1-2013	15:10:16	109124.000000	2182.480000	-0.203125	0.968750	-0.402344	0.216514	-0.364220	0.317431	-20.111084	-2.212524	-3.158569
C:\Users\cware\Desktop\Steller20November\TagTesting20Nov2013\M5.DSG	11-1-2013	15:10:16	109125.000000	2182.500000	-0.074219	0.972656	-0.410156	0.217431	-0.364220	0.313761	-13.320923	11.032104	-0.137329
C:\Users\cware\Desktop\Steller20November\TagTesting20Nov2013\M5.DSG	11-1-2013	15:10:16	109126.000000	2182.520000	-0.042969	0.984375	-0.472656	0.216514	-0.365138	0.311927	-12.405396	26.519775	0.366211
C:\Users\cware\Desktop\Steller20November\TagTesting20Nov2013\M5.DSG	11-1-2013	15:10:16	109127.000000	2182.540000	0.093750	1.015625	-0.433594	0.214679	-0.365138	0.311009	-15.853882	32.470703	-2.670288
C:\Users\cware\Desktop\Steller20November\TagTesting20Nov2013\M5.DSG	11-1-2013	15:10:16	109128.000000	2182.560000	0.195313	0.992188	-0.417969	0.212844	-0.366055	0.308257	-18.264771	29.296875	-5.569458
C:\Users\cware\Desktop\Steller20November\TagTesting20Nov2013\M5.DSG	11-1-2013	15:10:16	109129.000000	2182.580000	0.152344	0.964844	-0.468750	0.209174	-0.366972	0.304587	-16.174316	35.537720	-6.637573
C:\Users\cware\Desktop\Steller20November\TagTesting20Nov2013\M5.DSG	11-1-2013	15:10:16	109130.000000	2182.600000	0.253906	0.921875	-0.480469	0.206422	-0.367890	0.303670	-15.625000	28.320313	-6.332397
C:\Users\cware\Desktop\Steller20November\TagTesting20Nov2013\M5.DSG	11-1-2013	15:10:16	109131.000000	2182.620000	0.273438	0.863281	-0.437500	0.204587	-0.367890	0.299083	-19.851685	21.194458	-2.105713
C:\Users\cware\Desktop\Steller20November\TagTesting20Nov2013\M5.DSG	11-1-2013	15:10:16	109132.000000	2182.640000	0.273438	0.859375	-0.417969	0.203670	-0.368807	0.297248	-24.093628	7.019043	2.578735
C:\Users\cware\Desktop\Steller20November\TagTesting20Nov2013\M5.DSG	11-1-2013	15:10:16	109133.000000	2182.660000	0.171875	0.925781	-0.425781	0.203670	-0.369725	0.290826	-27.389526	6.057739	9.674072
C:\Users\cware\Desktop\Steller20November\TagTesting20Nov2013\M5.DSG	11-1-2013	15:10:16	109134.000000	2182.680000	0.160156	1.019531	-0.371094	0.207339	-0.371560	0.288991	-36.972046	-0.503540	6.820679
C:\Users\cware\Desktop\Steller20November\TagTesting20Nov2013\M5.DSG	11-1-2013	15:10:16	109135.000000	2182.700000	0.062500	0.992188	-0.375000	0.208257	-0.374312	0.279817	-33.020020	6.713867	4.730225
C:\Users\cware\Desktop\Steller20November\TagTesting20Nov2013\M5.DSG	11-1-2013	15:10:16	109136.000000	2182.720000	0.035156	1.015625	-0.386719	0.209174	-0.375229	0.277064	-31.814575	9.521484	2.456665
C:\Users\cware\Desktop\Steller20November\TagTesting20Nov2013\M5.DSG	11-1-2013	15:10:16	109137.000000	2182.740000	0.078125	1.035156	-0.332031	0.210092	-0.378899	0.274312	-30.822754	-4.531860	-2.685547
C:\Users\cware\Desktop\Steller20November\TagTesting20Nov2013\M5.DSG	11-1-2013	15:10:16	109138.000000	2182.760000	0.003906	1.082031	-0.312500	0.210092	-0.378899	0.266972	-30.319214	5.386353	-2.456665
C:\Users\cware\Desktop\Steller20November\TagTesting20Nov2013\M5.DSG	11-1-2013	15:10:16	109139.000000	2182.780000	0.046875	1.136719	-0.226563	0.209174	-0.379817	0.265138	-25.939941	9.063721	-1.617432
C:\Users\cware\Desktop\Steller20November\TagTesting20Nov2013\M5.DSG	11-1-2013	15:10:16	109140.000000	2182.800000	0.011719	1.058594	-0.164063	0.208257	-0.381651	0.259633	-21.911621	-6.912231	-7.308960
C:\Users\cware\Desktop\Steller20November\TagTesting20Nov2013\M5.DSG	11-1-2013	15:10:16	109141.000000	2182.820000	-0.066406	1.035156	-0.273438	0.209174	-0.381651	0.258716	-7.858276	-9.857178	-8.636475
C:\Users\cware\Desktop\Steller20November\TagTesting20Nov2013\M5.DSG	11-1-2013	15:10:16	109142.000000	2182.840000	-0.109375	1.015625	-0.316406	0.208257	-0.382569	0.255963	-0.427246	-5.523682	-9.460449
C:\Users\cware\Desktop\Steller20November\TagTesting20Nov2013\M5.DSG	11-1-2013	15:10:16	109143.000000	2182.860000	-0.070313	1.027344	-0.281250	0.207339	-0.383486	0.255046	-8.071899	7.263184	-9.323120
C:\Users\cware\Desktop\Steller20November\TagTesting20Nov2013\M5.DSG	11-1-2013	15:10:16	109144.000000	2182.880000	-0.113281	1.035156	-0.347656	0.205505	-0.383486	0.255046	-10.787964	-1.449585	-10.070801
C:\Users\cware\Desktop\Steller20November\TagTesting20Nov2013\M5.DSG	11-1-2013	15:10:16	109145.000000	2182.900000	-0.164063	1.113281	-0.296875	0.204587	-0.383486	0.253211	-28.961182	24.765015	-9.124756
C:\Users\cware\Desktop\Steller20November\TagTesting20Nov2013\M5.DSG	11-1-2013	15:10:16	109146.000000	2182.920000	-0.207031	1.160156	-0.210938	0.202752	-0.384404	0.250459	-27.801514	14.083862	-9.521484
C:\Users\cware\Desktop\Steller20November\TagTesting20Nov2013\M5.DSG	11-1-2013	15:10:16	109147.000000	2182.940000	-0.093750	1.066406	-0.054688	0.201835	-0.384404	0.250459	-0.198364	-8.590698	-6.622314
C:\Users\cware\Desktop\Steller20November\TagTesting20Nov2013\M5.DSG	11-1-2013	15:10:16	109148.000000	2182.960000	-0.183594	1.000000	-0.121094	0.201835	-0.386239	0.250459	-6.515503	-5.004883	-6.225586
C:\Users\cware\Desktop\Steller20November\TagTesting20Nov2013\M5.DSG	11-1-2013	15:10:16	109149.000000	2182.980000	-0.121094	0.914063	-0.175781	0.200917	-0.387156	0.249541	-0.518799	-3.448486	-8.026123
C:\Users\cware\Desktop\Steller20November\TagTesting20Nov2013\M5.DSG	11-1-2013	15:10:16	109150.000000	2183.000000	-0.105469	0.937500	-0.195313	0.199083	-0.385321	0.248624	-5.630493	3.723145	-8.193970
C:\Users\cware\Desktop\Steller20November\TagTesting20Nov2013\M5.DSG	11-1-2013	15:10:16	109151.000000	2183.020000	-0.148438	0.906250	-0.164063	0.198165	-0.387156	0.246789	-12.557983	-9.994507	-7.995605
C:\Users\cware\Desktop\Steller20November\TagTesting20Nov2013\M5.DSG	11-1-2013	15:10:16	109152.000000	2183.040000	-0.113281	0.937500	-0.269531	0.197248	-0.387156	0.248624	-21.347046	1.068115	-6.973267
C:\Users\cware\Desktop\Steller20November\TagTesting20Nov2013\M5.DSG	11-1-2013	15:10:16	109153.000000	2183.060000	-0.207031	1.074219	-0.269531	0.198165	-0.387156	0.245872	-12.664795	21.102905	1.968384
C:\Users\cware\Desktop\Steller20November\TagTesting20Nov2013\M5.DSG	11-1-2013	15:10:16	109154.000000	2183.080000	-0.207031	1.074219	-0.269531	0.197248	-0.386239	0.246789	-14.801025	-1.861572	-0.930786
C:\Users\cware\Desktop\Steller20November\TagTesting20Nov2013\M5.DSG	11-1-2013	15:10:16	109155.000000	2183.100000	-0.128906	1.070313	-0.117188	0.196330	-0.388073	0.244954	8.209229	-6.347656	0.000000
C:\Users\cware\Desktop\Steller20November\TagTesting20Nov2013\M5.DSG	11-1-2013	15:10:16	109156.000000	2183.120000	-0.179688	1.035156	-0.171875	0.198165	-0.387156	0.245872	3.524780	-3.692627	0.106812
C:\Users\cware\Desktop\Steller20November\TagTesting20Nov2013\M5.DSG	11-1-2013	15:10:16	109157.000000	2183.140000	-0.140625	1.023438	-0.160156	0.199083	-0.387156	0.245872	1.113892	2.227783	-6.011963
C:\Users\cware\Desktop\Steller20November\TagTesting20Nov2013\M5.DSG	11-1-2013	15:10:16	109158.000000	2183.160000	-0.207031	0.960938	-0.191406	0.198165	-0.387156	0.245872	5.798340	13.381958	-2.426147
C:\Users\cware\Desktop\Steller20November\TagTesting20Nov2013\M5.DSG	11-1-2013	15:10:16	109159.000000	2183.180000	-0.132813	0.949219	-0.121094	0.199083	-0.386239	0.249541	-7.919312	4.394531	-6.286621
C:\Users\cware\Desktop\Steller20November\TagTesting20Nov2013\M5.DSG	11-1-2013	15:10:16	109160.000000	2183.200000	-0.148438	0.902344	-0.203125	0.197248	-0.386239	0.249541	-0.823975	9.048462	-7.232666
C:\Users\cware\Desktop\Steller20November\TagTesting20Nov2013\M5.DSG	11-1-2013	15:10:16	109161.000000	2183.220000	-0.109375	0.933594	-0.218750	0.196330	-0.386239	0.254128	-3.860474	-4.135132	-8.987427
C:\Users\cware\Desktop\Steller20November\TagTesting20Nov2013\M5.DSG	11-1-2013	15:10:16	109162.000000	2183.240000	-0.167969	0.910156	-0.195313	0.194495	-0.385321	0.255046	-1.815796	13.061523	-8.331299
C:\Users\cware\Desktop\Steller20November\TagTesting20Nov2013\M5.DSG	11-1-2013	15:10:16	109163.000000	2183.260000	-0.136719	0.925781	-0.257813	0.193578	-0.383486	0.257798	12.725830	8.697510	-8.117676
C:\Users\cware\Desktop\Steller20November\TagTesting20Nov2013\M5.DSG	11-1-2013	15:10:16	109164.000000	2183.280000	-0.093750	1.023438	-0.343750	0.192661	-0.383486	0.258716	14.236450	-3.952026	-9.933472
C:\Users\cware\Desktop\Steller20November\TagTesting20Nov2013\M5.DSG	11-1-2013	15:10:16	109165.000000	2183.300000	-0.148438	1.058594	-0.257813	0.188991	-0.381651	0.263303	19.424438	-8.087158	-11.276245
C:\Users\cware\Desktop\Steller20November\TagTesting20Nov2013\M5.DSG	11-1-2013	15:10:16	109166.000000	2183.320000	-0.109375	1.097656	-0.308594	0.189908	-0.380734	0.264220	20.629883	3.509521	-11.001587
C:\Users\cware\Desktop\Steller20November\TagTesting20Nov2013\M5.DSG	11-1-2013	15:10:16	109167.000000	2183.340000	-0.152344	1.121094	-0.300781	0.188073	-0.378899	0.270642	9.460449	13.931274	-10.467529
C:\Users\cware\Desktop\Steller20November\TagTesting20Nov2013\M5.DSG	11-1-2013	15:10:16	109168.000000	2183.360000	-0.132813	1.140625	-0.281250	0.186239	-0.377064	0.272477	20.721436	14.328003	-10.711670
C:\Users\cware\Desktop\Steller20November\TagTesting20Nov2013\M5.DSG	11-1-2013	15:10:16	109169.000000	2183.380000	-0.003906	1.109375	-0.210938	0.184404	-0.375229	0.277982	7.827759	11.413574	-12.496948
C:\Users\cware\Desktop\Steller20November\TagTesting20Nov2013\M5.DSG	11-1-2013	15:10:16	109170.000000	2183.400000	-0.121094	1.109375	-0.292969	0.183486	-0.374312	0.280734	7.125854	5.752563	-14.694214
C:\Users\cware\Desktop\Steller20November\TagTesting20Nov2013\M5.DSG	11-1-2013	15:10:16	109171.000000	2183.420000	-0.132813	1.125000	-0.296875	0.180734	-0.372477	0.286239	-0.350952	10.772705	-13.931274
C:\Users\cware\Desktop\Steller20November\TagTesting20Nov2013\M5.DSG	11-1-2013	15:10:16	109172.000000	2183.440000	-0.101563	1.105469	-0.347656	0.178899	-0.369725	0.288991	16.357422	22.018433	-9.643555
C:\Users\cware\Desktop\Steller20November\TagTesting20Nov2013\M5.DSG	11-1-2013	15:10:16	109173.000000	2183.460000	-0.023438	1.042969	-0.261719	0.177064	-0.367890	0.296330	18.203735	-11.627197	-14.495850
C:\Users\cware\Desktop\Steller20November\TagTesting20Nov2013\M5.DSG	11-1-2013	15:10:16	109174.000000	2183.480000	-0.089844	0.980469	-0.335938	0.176147	-0.366055	0.299083	17.517090	-1.358032	-14.373779
C:\Users\cware\Desktop\Steller20November\TagTesting20Nov2013\M5.DSG	11-1-2013	15:10:16	109175.000000	2183.500000	-0.109375	1.011719	-0.335938	0.176147	-0.364220	0.301835	15.274048	10.543823	-8.987427
C:\Users\cware\Desktop\Steller20November\TagTesting20Nov2013\M5.DSG	11-1-2013	15:10:16	109176.000000	2183.520000	-0.117188	1.011719	-0.347656	0.172477	-0.361468	0.307339	13.671875	4.272461	-12.786865
C:\Users\cware\Desktop\Steller20November\TagTesting20Nov2013\M5.DSG	11-1-2013	15:10:16	109177.000000	2183.540000	-0.062500	1.046875	-0.304688	0.172477	-0.359633	0.311009	17.684937	-10.040283	-15.945435
C:\Users\cware\Desktop\Steller20November\TagTesting20Nov2013\M5.DSG	11-1-2013	15:10:16	109178.000000	2183.560000	-0.109375	1.027344	-0.316406	0.170642	-0.357798	0.317431	24.353027	0.793457	-11.138916
C:\Users\cware\Desktop\Steller20November\TagTesting20Nov2013\M5.DSG	11-1-2013	15:10:16	109179.000000	2183.580000	-0.101563	0.960938	-0.343750	0.169725	-0.356881	0.322936	23.757935	8.041382	-11.337280
C:\Users\cware\Desktop\Steller20November\TagTesting20Nov2013\M5.DSG	11-1-2013	15:10:16	109180.000000	2183.600000	-0.128906	1.007813	-0.320313	0.166055	-0.351376	0.328440	27.481079	-3.097534	-13.092041
C:\Users\cware\Desktop\Steller20November\TagTesting20Nov2013\M5.DSG	11-1-2013	15:10:16	109181.000000	2183.620000	-0.074219	0.972656	-0.332031	0.165138	-0.349541	0.332110	31.082153	-5.233765	-13.687134
C:\Users\cware\Desktop\Steller20November\TagTesting20Nov2013\M5.DSG	11-1-2013	15:10:16	109182.000000	2183.640000	-0.101563	0.929688	-0.285156	0.162385	-0.344954	0.339450	28.457642	1.495361	-13.900757
C:\Users\cware\Desktop\Steller20November\TagTesting20Nov2013\M5.DSG	11-1-2013	15:10:16	109183.000000	2183.660000	-0.042969	0.910156	-0.257813	0.161468	-0.344037	0.341284	23.269653	-6.210327	-17.623901
C:\Users\cware\Desktop\Steller20November\TagTesting20Nov2013\M5.DSG	11-1-2013	15:10:16	109184.000000	2183.680000	-0.156250	0.867188	-0.300781	0.158716	-0.338532	0.349541	34.088135	1.403809	-14.404297
C:\Users\cware\Desktop\Steller20November\TagTesting20Nov2013\M5.DSG	11-1-2013	15:10:16	109185.000000	2183.700000	-0.078125	0.863281	-0.300781	0.156881	-0.336697	0.353211	20.782471	7.507324	-13.900757
C:\Users\cware\Desktop\Steller20November\TagTesting20Nov2013\M5.DSG	11-1-2013	15:10:16	109186.000000	2183.720000	-0.066406	0.871094	-0.343750	0.155046	-0.330275	0.361468	29.205322	-2.395630	-12.649536
C:\Users\cware\Desktop\Steller20November\TagTesting20Nov2013\M5.DSG	11-1-2013	15:10:16	109187.000000	2183.740000	-0.070313	0.886719	-0.367188	0.155046	-0.328440	0.365138	19.500732	7.873535	-11.642456
C:\Users\cware\Desktop\Steller20November\TagTesting20Nov2013\M5.DSG	11-1-2013	15:10:16	109188.000000	2183.760000	-0.066406	0.882813	-0.402344	0.153211	-0.323853	0.368807	20.568848	7.232666	-12.161255
C:\Users\cware\Desktop\Steller20November\TagTesting20Nov2013\M5.DSG	11-1-2013	15:10:16	109189.000000	2183.780000	-0.046875	0.914063	-0.406250	0.151376	-0.321101	0.376147	17.318726	3.677368	-11.138916
C:\Users\cware\Desktop\Steller20November\TagTesting20Nov2013\M5.DSG	11-1-2013	15:10:16	109190.000000	2183.800000	-0.027344	0.945313	-0.445313	0.151376	-0.319266	0.378899	17.684937	-6.317139	-11.413574
C:\Users\cware\Desktop\Steller20November\TagTesting20Nov2013\M5.DSG	11-1-2013	15:10:16	109191.000000	2183.820000	-0.078125	0.941406	-0.437500	0.148624	-0.313761	0.386239	28.381348	-3.784180	-11.993408
C:\Users\cware\Desktop\Steller20November\TagTesting20Nov2013\M5.DSG	11-1-2013	15:10:16	109192.000000	2183.840000	-0.097656	0.992188	-0.519531	0.147706	-0.311927	0.388991	25.573730	7.949829	-10.131836
C:\Users\cware\Desktop\Steller20November\TagTesting20Nov2013\M5.DSG	11-1-2013	15:10:16	109193.000000	2183.860000	-0.003906	0.972656	-0.480469	0.146789	-0.306422	0.396330	22.750854	4.653931	-10.406494
C:\Users\cware\Desktop\Steller20November\TagTesting20Nov2013\M5.DSG	11-1-2013	15:10:16	109194.000000	2183.880000	-0.039063	0.960938	-0.449219	0.144954	-0.305505	0.398165	24.002075	-0.534058	-11.230469
C:\Users\cware\Desktop\Steller20November\TagTesting20Nov2013\M5.DSG	11-1-2013	15:10:16	109195.000000	2183.900000	-0.031250	0.960938	-0.500000	0.144037	-0.299083	0.404587	23.010254	10.818481	-9.521484
C:\Users\cware\Desktop\Steller20November\TagTesting20Nov2013\M5.DSG	11-1-2013	15:10:16	109196.000000	2183.920000	0.019531	0.933594	-0.421875	0.143119	-0.295413	0.409174	18.447876	0.747681	-12.634277
C:\Users\cware\Desktop\Steller20November\TagTesting20Nov2013\M5.DSG	11-1-2013	15:10:16	109197.000000	2183.940000	-0.066406	0.972656	-0.472656	0.142202	-0.291743	0.416514	17.135620	-0.686646	-13.305664
C:\Users\cware\Desktop\Steller20November\TagTesting20Nov2013\M5.DSG	11-1-2013	15:10:16	109198.000000	2183.960000	0.003906	0.914063	-0.476563	0.142202	-0.287156	0.419266	19.317627	2.899170	-10.864258
C:\Users\cware\Desktop\Steller20November\TagTesting20Nov2013\M5.DSG	11-1-2013	15:10:16	109199.000000	2183.980000	-0.015625	0.886719	-0.476563	0.138532	-0.282569	0.424771	25.177002	-7.522583	-12.100220
C:\Users\cware\Desktop\Steller20November\TagTesting20Nov2013\M5.DSG	11-1-2013	15:10:16	109200.000000	2184.000000	-0.097656	0.843750	-0.484375	0.137615	-0.280734	0.429358	24.917603	-3.097534	-9.368896
C:\Users\cware\Desktop\Steller20November\TagTesting20Nov2013\M5.DSG	11-1-2013	15:10:16	109201.000000	2184.020000	-0.019531	0.812500	-0.476563	0.137615	-0.275229	0.434862	31.372070	-1.892090	-8.712769
C:\Users\cware\Desktop\Steller20November\TagTesting20Nov2013\M5.DSG	11-1-2013	15:10:16	109202.000000	2184.040000	-0.039063	0.843750	-0.496094	0.135780	-0.270642	0.437615	30.502319	-5.508423	-10.223389
C:\Users\cware\Desktop\Steller20November\TagTesting20Nov2013\M5.DSG	11-1-2013	15:10:16	109203.000000	2184.060000	0.054688	0.835938	-0.460938	0.135780	-0.265138	0.444954	34.500122	-10.742188	-12.908936
C:\Users\cware\Desktop\Steller20November\TagTesting20Nov2013\M5.DSG	11-1-2013	15:10:16	109204.000000	2184.080000	-0.050781	0.835938	-0.507813	0.135780	-0.262385	0.446789	35.079956	-8.117676	-11.367798
C:\Users\cware\Desktop\Steller20November\TagTesting20Nov2013\M5.DSG	11-1-2013	15:10:16	109205.000000	2184.100000	-0.011719	0.796875	-0.472656	0.133945	-0.256881	0.453211	28.656006	-9.078979	-9.445190
C:\Users\cware\Desktop\Steller20November\TagTesting20Nov2013\M5.DSG	11-1-2013	15:10:16	109206.000000	2184.120000	-0.023438	0.792969	-0.507813	0.133028	-0.255963	0.455046	31.005859	-2.792358	-10.589600
C:\Users\cware\Desktop\Steller20November\TagTesting20Nov2013\M5.DSG	11-1-2013	15:10:16	109207.000000	2184.140000	-0.011719	0.804688	-0.488281	0.132110	-0.248624	0.461468	30.410767	-4.135132	-12.756348
C:\Users\cware\Desktop\Steller20November\TagTesting20Nov2013\M5.DSG	11-1-2013	15:10:16	109208.000000	2184.160000	-0.011719	0.804688	-0.488281	0.131193	-0.247706	0.462385	34.408569	-1.953125	-11.138916
C:\Users\cware\Desktop\Steller20November\TagTesting20Nov2013\M5.DSG	11-1-2013	15:10:16	109209.000000	2184.180000	0.000000	0.765625	-0.476563	0.131193	-0.239450	0.467890	24.368286	-0.747681	-12.390137
C:\Users\cware\Desktop\Steller20November\TagTesting20Nov2013\M5.DSG	11-1-2013	15:10:16	109210.000000	2184.200000	-0.007813	0.750000	-0.574219	0.130275	-0.238532	0.471560	18.890381	-7.217407	-10.360718
C:\Users\cware\Desktop\Steller20November\TagTesting20Nov2013\M5.DSG	11-1-2013	15:10:16	109211.000000	2184.220000	0.023438	0.800781	-0.601563	0.130275	-0.233945	0.476147	10.742188	-14.328003	-11.276245
C:\Users\cware\Desktop\Steller20November\TagTesting20Nov2013\M5.DSG	11-1-2013	15:10:16	109212.000000	2184.240000	-0.015625	0.765625	-0.578125	0.131193	-0.231193	0.477982	6.561279	-2.593994	-9.872437
C:\Users\cware\Desktop\Steller20November\TagTesting20Nov2013\M5.DSG	11-1-2013	15:10:16	109213.000000	2184.260000	-0.035156	0.789063	-0.578125	0.130275	-0.230275	0.477982	4.852295	-1.266479	-8.499146
C:\Users\cware\Desktop\Steller20November\TagTesting20Nov2013\M5.DSG	11-1-2013	15:10:16	109214.000000	2184.280000	0.027344	0.765625	-0.625000	0.131193	-0.226606	0.482569	-0.732422	-10.086060	-10.009766
C:\Users\cware\Desktop\Steller20November\TagTesting20Nov2013\M5.DSG	11-1-2013	15:10:16	109215.000000	2184.300000	-0.003906	0.785156	-0.625000	0.131193	-0.223853	0.483486	2.883911	-8.422852	-5.569458
C:\Users\cware\Desktop\Steller20November\TagTesting20Nov2013\M5.DSG	11-1-2013	15:10:16	109216.000000	2184.320000	0.070313	0.832031	-0.617188	0.133028	-0.223853	0.485321	-1.266479	-16.082764	-9.140015
C:\Users\cware\Desktop\Steller20November\TagTesting20Nov2013\M5.DSG	11-1-2013	15:10:16	109217.000000	2184.340000	0.015625	0.812500	-0.613281	0.134862	-0.223853	0.488073	-3.051758	-13.229370	-7.385254
C:\Users\cware\Desktop\Steller20November\TagTesting20Nov2013\M5.DSG	11-1-2013	15:10:16	109218.000000	2184.360000	0.007813	0.777344	-0.601563	0.135780	-0.222018	0.488073	-9.155273	-16.113281	-6.713867
C:\Users\cware\Desktop\Steller20November\TagTesting20Nov2013\M5.DSG	11-1-2013	15:10:16	109219.000000	2184.380000	-0.011719	0.769531	-0.632813	0.136697	-0.222018	0.486239	-5.767822	-14.862061	-5.111694
C:\Users\cware\Desktop\Steller20November\TagTesting20Nov2013\M5.DSG	11-1-2013	15:10:16	109220.000000	2184.400000	-0.011719	0.781250	-0.621094	0.137615	-0.223853	0.487156	-7.293701	-13.031006	-5.447388
C:\Users\cware\Desktop\Steller20November\TagTesting20Nov2013\M5.DSG	11-1-2013	15:10:16	109221.000000	2184.420000	0.000000	0.777344	-0.589844	0.139450	-0.224771	0.488073	-4.821777	-11.505127	-3.540039
C:\Users\cware\Desktop\Steller20November\TagTesting20Nov2013\M5.DSG	11-1-2013	15:10:16	109222.000000	2184.440000	-0.019531	0.812500	-0.601563	0.142202	-0.226606	0.486239	-9.216309	-22.567749	-4.241943
C:\Users\cware\Desktop\Steller20November\TagTesting20Nov2013\M5.DSG	11-1-2013	15:10:16	109223.000000	2184.460000	-0.027344	0.871094	-0.660156	0.143119	-0.226606	0.486239	-16.296387	-16.220093	-5.081177
C:\Users\cware\Desktop\Steller20November\TagTesting20Nov2013\M5.DSG	11-1-2013	15:10:16	109224.000000	2184.480000	-0.078125	0.882813	-0.597656	0.146789	-0.228440	0.485321	-13.656616	-10.238647	-5.828857
C:\Users\cware\Desktop\Steller20November\TagTesting20Nov2013\M5.DSG	11-1-2013	15:10:16	109225.000000	2184.500000	-0.035156	0.855469	-0.582031	0.147706	-0.227523	0.486239	-15.411377	-16.891479	-5.126953
C:\Users\cware\Desktop\Steller20November\TagTesting20Nov2013\M5.DSG	11-1-2013	15:10:16	109226.000000	2184.520000	-0.039063	0.835938	-0.597656	0.148624	-0.229358	0.485321	-14.205933	-6.484985	-4.074097
C:\Users\cware\Desktop\Steller20November\TagTesting20Nov2013\M5.DSG	11-1-2013	15:10:16	109227.000000	2184.540000	-0.023438	0.816406	-0.597656	0.151376	-0.232110	0.482569	-12.557983	-14.648438	-6.378174
C:\Users\cware\Desktop\Steller20November\TagTesting20Nov2013\M5.DSG	11-1-2013	15:10:16	109228.000000	2184.560000	-0.039063	0.816406	-0.558594	0.150459	-0.232110	0.486239	-15.106201	-18.341064	-3.890991
C:\Users\cware\Desktop\Steller20November\TagTesting20Nov2013\M5.DSG	11-1-2013	15:10:16	109229.000000	2184.580000	-0.042969	0.839844	-0.597656	0.151376	-0.233945	0.480734	-10.025024	-7.125854	-0.732422
C:\Users\cware\Desktop\Steller20November\TagTesting20Nov2013\M5.DSG	11-1-2013	15:10:16	109230.000000	2184.600000	-0.074219	0.835938	-0.562500	0.153211	-0.234862	0.479817	-14.480591	-12.695313	-3.051758
C:\Users\cware\Desktop\Steller20November\TagTesting20Nov2013\M5.DSG	11-1-2013	15:10:16	109231.000000	2184.620000	-0.039063	0.851563	-0.570313	0.155963	-0.236697	0.478899	-14.633179	-11.718750	-1.785278
C:\Users\cware\Desktop\Steller20November\TagTesting20Nov2013\M5.DSG	11-1-2013	15:10:16	109232.000000	2184.640000	-0.054688	0.847656	-0.582031	0.155963	-0.237615	0.477982	-18.218994	-16.723633	-4.013062
C:\Users\cware\Desktop\Steller20November\TagTesting20Nov2013\M5.DSG	11-1-2013	15:10:16	109233.000000	2184.660000	-0.062500	0.843750	-0.609375	0.157798	-0.241284	0.475229	-18.890381	-7.766724	-2.609253
C:\Users\cware\Desktop\Steller20November\TagTesting20Nov2013\M5.DSG	11-1-2013	15:10:16	109234.000000	2184.680000	-0.089844	0.851563	-0.570313	0.159633	-0.242202	0.474312	-21.682739	-7.736206	-2.227783
C:\Users\cware\Desktop\Steller20November\TagTesting20Nov2013\M5.DSG	11-1-2013	15:10:16	109235.000000	2184.700000	-0.082031	0.847656	-0.589844	0.160550	-0.245872	0.471560	-24.383545	-7.690430	-4.501343
C:\Users\cware\Desktop\Steller20November\TagTesting20Nov2013\M5.DSG	11-1-2013	15:10:16	109236.000000	2184.720000	-0.050781	0.792969	-0.582031	0.161468	-0.246789	0.470642	-28.030396	-14.694214	-7.141113
C:\Users\cware\Desktop\Steller20November\TagTesting20Nov2013\M5.DSG	11-1-2013	15:10:16	109237.000000	2184.740000	-0.058594	0.800781	-0.578125	0.163303	-0.250459	0.466055	-27.816772	-7.461548	-4.470825
C:\Users\cware\Desktop\Steller20November\TagTesting20Nov2013\M5.DSG	11-1-2013	15:10:16	109238.000000	2184.760000	-0.011719	0.882813	-0.574219	0.165138	-0.253211	0.465138	-25.817871	-12.588501	-1.251221
C:\Users\cware\Desktop\Steller20November\TagTesting20Nov2013\M5.DSG	11-1-2013	15:10:16	109239.000000	2184.780000	0.093750	0.933594	-0.535156	0.167890	-0.256881	0.461468	-37.216187	-23.757935	10.192871
C:\Users\cware\Desktop\Steller20November\TagTesting20Nov2013\M5.DSG	11-1-2013	15:10:16	109240.000000	2184.800000	0.089844	0.867188	-0.742188	0.173394	-0.261468	0.459633	-55.099487	-64.086914	10.101318
C:\Users\cware\Desktop\Steller20November\TagTesting20Nov2013\M5.DSG	11-1-2013	15:10:16	109241.000000	2184.820000	-0.335938	0.929688	-1.054688	0.186239	-0.270642	0.451376	-46.356201	-49.606323	6.469727
C:\Users\cware\Desktop\Steller20November\TagTesting20Nov2013\M5.DSG	11-1-2013	15:10:16	109242.000000	2184.840000	-0.386719	0.937500	-1.132813	0.188991	-0.274312	0.447706	-20.812988	-26.397705	-12.893677
C:\Users\cware\Desktop\Steller20November\TagTesting20Nov2013\M5.DSG	11-1-2013	15:10:16	109243.000000	2184.860000	-0.273438	0.746094	-0.894531	0.188991	-0.275229	0.450459	26.016235	-11.184692	-36.834717
C:\Users\cware\Desktop\Steller20November\TagTesting20Nov2013\M5.DSG	11-1-2013	15:10:16	109244.000000	2184.880000	-0.355469	0.746094	-0.621094	0.185321	-0.271560	0.452294	23.269653	42.678833	-33.187866
C:\Users\cware\Desktop\Steller20November\TagTesting20Nov2013\M5.DSG	11-1-2013	15:10:16	109245.000000	2184.900000	-0.222656	0.925781	-0.640625	0.171560	-0.268807	0.454128	-5.874634	30.914307	-24.017334
C:\Users\cware\Desktop\Steller20November\TagTesting20Nov2013\M5.DSG	11-1-2013	15:10:16	109246.000000	2184.920000	-0.289063	1.136719	-0.652344	0.167890	-0.268807	0.453211	-25.268555	46.844482	-23.071289
C:\Users\cware\Desktop\Steller20November\TagTesting20Nov2013\M5.DSG	11-1-2013	15:10:16	109247.000000	2184.940000	-0.238281	1.292969	-0.789063	0.154128	-0.272477	0.447706	-32.791138	65.658569	-30.715942
C:\Users\cware\Desktop\Steller20November\TagTesting20Nov2013\M5.DSG	11-1-2013	15:10:16	109248.000000	2184.960000	-0.035156	1.292969	-0.949219	0.144037	-0.275229	0.444037	-29.769897	59.143066	-44.067383
C:\Users\cware\Desktop\Steller20November\TagTesting20Nov2013\M5.DSG	11-1-2013	15:10:16	109249.000000	2184.980000	0.117188	1.210938	-0.972656	0.135780	-0.277982	0.436697	-36.529541	38.467407	-59.326172
C:\Users\cware\Desktop\Steller20November\TagTesting20Nov2013\M5.DSG	11-1-2013	15:10:16	109250.000000	2185.000000	0.058594	1.105469	-1.078125	0.116514	-0.279817	0.432110	-34.713745	54.763794	-57.312012
C:\Users\cware\Desktop\Steller20November\TagTesting20Nov2013\M5.DSG	11-1-2013	15:10:16	109251.000000	2185.020000	0.035156	1.042969	-1.101563	0.107339	-0.281651	0.427523	-36.499023	76.263428	-52.108765
C:\Users\cware\Desktop\Steller20November\TagTesting20Nov2013\M5.DSG	11-1-2013	15:10:16	109252.000000	2185.040000	0.003906	1.015625	-1.046875	0.085321	-0.285321	0.415596	-38.238525	101.028442	-49.102783
C:\Users\cware\Desktop\Steller20November\TagTesting20Nov2013\M5.DSG	11-1-2013	15:10:16	109253.000000	2185.060000	0.070313	1.070313	-0.945313	0.070642	-0.286239	0.409174	-45.898438	98.922729	-58.059692
C:\Users\cware\Desktop\Steller20November\TagTesting20Nov2013\M5.DSG	11-1-2013	15:10:16	109254.000000	2185.080000	0.195313	1.160156	-0.843750	0.044954	-0.288073	0.392661	-49.194336	91.766357	-64.666748
C:\Users\cware\Desktop\Steller20November\TagTesting20Nov2013\M5.DSG	11-1-2013	15:10:16	109255.000000	2185.100000	0.226563	1.207031	-0.703125	0.032110	-0.289908	0.384404	-40.802002	84.609985	-69.305420
C:\Users\cware\Desktop\Steller20November\TagTesting20Nov2013\M5.DSG	11-1-2013	15:10:16	109256.000000	2185.120000	0.300781	1.210938	-0.609375	0.007339	-0.288991	0.369725	-29.968262	78.765869	-67.443848
C:\Users\cware\Desktop\Steller20November\TagTesting20Nov2013\M5.DSG	11-1-2013	15:10:16	109257.000000	2185.140000	0.261719	1.191406	-0.609375	-0.004587	-0.287156	0.364220	-14.450073	85.708618	-68.344116
C:\Users\cware\Desktop\Steller20November\TagTesting20Nov2013\M5.DSG	11-1-2013	15:10:16	109258.000000	2185.160000	0.335938	1.222656	-0.625000	-0.029358	-0.279817	0.351376	-9.948730	85.708618	-74.737549
C:\Users\cware\Desktop\Steller20November\TagTesting20Nov2013\M5.DSG	11-1-2013	15:10:16	109259.000000	2185.180000	0.289063	1.226563	-0.589844	-0.042202	-0.275229	0.345872	0.488281	92.559814	-77.636719
C:\Users\cware\Desktop\Steller20November\TagTesting20Nov2013\M5.DSG	11-1-2013	15:10:16	109260.000000	2185.200000	0.363281	1.179688	-0.542969	-0.066972	-0.264220	0.336697	0.793457	69.046021	-81.726074
C:\Users\cware\Desktop\Steller20November\TagTesting20Nov2013\M5.DSG	11-1-2013	15:10:16	109261.000000	2185.220000	0.402344	1.007813	-0.476563	-0.077064	-0.257798	0.331193	5.065918	65.658569	-85.144043
C:\Users\cware\Desktop\Steller20November\TagTesting20Nov2013\M5.DSG	11-1-2013	15:10:16	109262.000000	2185.240000	0.402344	1.007813	-0.476563	-0.088073	-0.244037	0.324771	9.460449	56.243896	-89.035034
C:\Users\cware\Desktop\Steller20November\TagTesting20Nov2013\M5.DSG	11-1-2013	15:10:16	109263.000000	2185.260000	0.386719	0.894531	-0.496094	-0.111009	-0.236697	0.322936	15.991211	53.039551	-81.954956
C:\Users\cware\Desktop\Steller20November\TagTesting20Nov2013\M5.DSG	11-1-2013	15:10:16	109264.000000	2185.280000	0.480469	0.863281	-0.464844	-0.121101	-0.228440	0.319266	14.785767	59.692383	-78.033447
C:\Users\cware\Desktop\Steller20November\TagTesting20Nov2013\M5.DSG	11-1-2013	15:10:16	109265.000000	2185.300000	0.480469	0.828125	-0.488281	-0.138532	-0.213761	0.312844	8.682251	56.335449	-66.894531
C:\Users\cware\Desktop\Steller20November\TagTesting20Nov2013\M5.DSG	11-1-2013	15:10:16	109266.000000	2185.320000	0.511719	0.839844	-0.457031	-0.147706	-0.207339	0.310092	1.861572	79.528809	-57.907104
C:\Users\cware\Desktop\Steller20November\TagTesting20Nov2013\M5.DSG	11-1-2013	15:10:16	109267.000000	2185.340000	0.601563	0.773438	-0.429688	-0.164220	-0.196330	0.295413	-5.737305	65.551758	-53.466797
C:\Users\cware\Desktop\Steller20November\TagTesting20Nov2013\M5.DSG	11-1-2013	15:10:16	109268.000000	2185.360000	0.574219	0.746094	-0.402344	-0.171560	-0.193578	0.288073	-10.116577	69.580078	-47.943115
C:\Users\cware\Desktop\Steller20November\TagTesting20Nov2013\M5.DSG	11-1-2013	15:10:16	109269.000000	2185.380000	0.632813	0.746094	-0.351563	-0.184404	-0.183486	0.274312	-9.307861	58.212280	-45.227051
C:\Users\cware\Desktop\Steller20November\TagTesting20Nov2013\M5.DSG	11-1-2013	15:10:16	109270.000000	2185.400000	0.636719	0.773438	-0.332031	-0.190826	-0.184404	0.271560	-4.623413	53.329468	-41.519165
C:\Users\cware\Desktop\Steller20November\TagTesting20Nov2013\M5.DSG	11-1-2013	15:10:16	109271.000000	2185.420000	0.593750	0.820313	-0.335938	-0.200917	-0.172477	0.257798	1.464844	57.861328	-38.482666
C:\Users\cware\Desktop\Steller20November\TagTesting20Nov2013\M5.DSG	11-1-2013	15:10:16	109272.000000	2185.440000	0.660156	0.871094	-0.281250	-0.206422	-0.168807	0.252294	6.271362	51.773071	-35.614014
C:\Users\cware\Desktop\Steller20November\TagTesting20Nov2013\M5.DSG	11-1-2013	15:10:16	109273.000000	2185.460000	0.695313	0.851563	-0.316406	-0.215596	-0.161468	0.243119	10.208130	42.953491	-35.217285
C:\Users\cware\Desktop\Steller20November\TagTesting20Nov2013\M5.DSG	11-1-2013	15:10:16	109274.000000	2185.480000	0.718750	0.859375	-0.261719	-0.220183	-0.157798	0.240367	9.140015	32.180786	-32.897949
C:\Users\cware\Desktop\Steller20November\TagTesting20Nov2013\M5.DSG	11-1-2013	15:10:16	109275.000000	2185.500000	0.777344	0.859375	-0.226563	-0.225688	-0.150459	0.237615	10.925293	13.351440	-36.514282
C:\Users\cware\Desktop\Steller20November\TagTesting20Nov2013\M5.DSG	11-1-2013	15:10:16	109276.000000	2185.520000	0.765625	0.882813	-0.238281	-0.228440	-0.145872	0.236697	11.840820	-4.013062	-39.276123
C:\Users\cware\Desktop\Steller20November\TagTesting20Nov2013\M5.DSG	11-1-2013	15:10:16	109277.000000	2185.540000	0.757813	0.886719	-0.242188	-0.233945	-0.136697	0.241284	16.983032	-15.731812	-38.681030
C:\Users\cware\Desktop\Steller20November\TagTesting20Nov2013\M5.DSG	11-1-2013	15:10:16	109278.000000	2185.560000	0.714844	0.851563	-0.285156	-0.233945	-0.131193	0.243119	15.426636	-20.187378	-38.696289
C:\Users\cware\Desktop\Steller20November\TagTesting20Nov2013\M5.DSG	11-1-2013	15:10:16	109279.000000	2185.580000	0.687500	0.800781	-0.289063	-0.238532	-0.120183	0.251376	20.462036	-7.476807	-35.858154
C:\Users\cware\Desktop\Steller20November\TagTesting20Nov2013\M5.DSG	11-1-2013	15:10:16	109280.000000	2185.600000	0.730469	0.773438	-0.281250	-0.240367	-0.116514	0.254128	18.508911	-20.446777	-40.939331
C:\Users\cware\Desktop\Steller20November\TagTesting20Nov2013\M5.DSG	11-1-2013	15:10:16	109281.000000	2185.620000	0.640625	0.753906	-0.296875	-0.243119	-0.107339	0.258716	14.953613	-2.426147	-35.858154
C:\Users\cware\Desktop\Steller20November\TagTesting20Nov2013\M5.DSG	11-1-2013	15:10:16	109282.000000	2185.640000	0.695313	0.664063	-0.332031	-0.244954	-0.102752	0.260550	13.626099	-6.912231	-30.899048
C:\Users\cware\Desktop\Steller20November\TagTesting20Nov2013\M5.DSG	11-1-2013	15:10:16	109283.000000	2185.660000	0.746094	0.593750	-0.343750	-0.247706	-0.095413	0.262385	10.284424	-8.224487	-28.091431
C:\Users\cware\Desktop\Steller20November\TagTesting20Nov2013\M5.DSG	11-1-2013	15:10:16	109284.000000	2185.680000	0.769531	0.562500	-0.332031	-0.248624	-0.091743	0.264220	6.637573	-11.947632	-24.871826
C:\Users\cware\Desktop\Steller20November\TagTesting20Nov2013\M5.DSG	11-1-2013	15:10:16	109285.000000	2185.700000	0.796875	0.597656	-0.292969	-0.250459	-0.087156	0.266972	8.041382	-12.619019	-18.737793
C:\Users\cware\Desktop\Steller20November\TagTesting20Nov2013\M5.DSG	11-1-2013	15:10:16	109286.000000	2185.720000	0.765625	0.601563	-0.281250	-0.249541	-0.084404	0.270642	13.290405	-12.695313	-15.060425
C:\Users\cware\Desktop\Steller20November\TagTesting20Nov2013\M5.DSG	11-1-2013	15:10:16	109287.000000	2185.740000	0.757813	0.593750	-0.281250	-0.249541	-0.080734	0.272477	16.235352	-14.053345	-19.119263
C:\Users\cware\Desktop\Steller20November\TagTesting20Nov2013\M5.DSG	11-1-2013	15:10:16	109288.000000	2185.760000	0.792969	0.613281	-0.269531	-0.249541	-0.076147	0.278899	18.081665	-15.487671	-20.858765
C:\Users\cware\Desktop\Steller20November\TagTesting20Nov2013\M5.DSG	11-1-2013	15:10:16	109289.000000	2185.780000	0.710938	0.574219	-0.324219	-0.249541	-0.072477	0.281651	21.224976	-11.398315	-19.592285
C:\Users\cware\Desktop\Steller20November\TagTesting20Nov2013\M5.DSG	11-1-2013	15:10:16	109290.000000	2185.800000	0.718750	0.652344	-0.320313	-0.251376	-0.065138	0.285321	17.898560	-18.890381	-22.613525
C:\Users\cware\Desktop\Steller20November\TagTesting20Nov2013\M5.DSG	11-1-2013	15:10:16	109291.000000	2185.820000	0.640625	0.613281	-0.339844	-0.251376	-0.063303	0.288991	10.711670	-15.640259	-24.917603
C:\Users\cware\Desktop\Steller20November\TagTesting20Nov2013\M5.DSG	11-1-2013	15:10:16	109292.000000	2185.840000	0.675781	0.609375	-0.390625	-0.251376	-0.055046	0.294495	14.221191	-13.687134	-29.769897
C:\Users\cware\Desktop\Steller20November\TagTesting20Nov2013\M5.DSG	11-1-2013	15:10:16	109293.000000	2185.860000	0.613281	0.632813	-0.367188	-0.251376	-0.051376	0.297248	18.722534	-8.804321	-31.631470
C:\Users\cware\Desktop\Steller20November\TagTesting20Nov2013\M5.DSG	11-1-2013	15:10:16	109294.000000	2185.880000	0.687500	0.636719	-0.378906	-0.254128	-0.041284	0.299083	17.211914	-9.857178	-33.279419
C:\Users\cware\Desktop\Steller20November\TagTesting20Nov2013\M5.DSG	11-1-2013	15:10:16	109295.000000	2185.900000	0.636719	0.671875	-0.398438	-0.254128	-0.036697	0.302752	22.705078	-2.822876	-31.280518
C:\Users\cware\Desktop\Steller20November\TagTesting20Nov2013\M5.DSG	11-1-2013	15:10:16	109296.000000	2185.920000	0.644531	0.687500	-0.421875	-0.256881	-0.027523	0.304587	20.217896	2.182007	-30.075073
C:\Users\cware\Desktop\Steller20November\TagTesting20Nov2013\M5.DSG	11-1-2013	15:10:16	109297.000000	2185.940000	0.710938	0.695313	-0.472656	-0.256881	-0.023853	0.305505	24.765015	2.639771	-26.748657
C:\Users\cware\Desktop\Steller20November\TagTesting20Nov2013\M5.DSG	11-1-2013	15:10:16	109298.000000	2185.960000	0.785156	0.656250	-0.468750	-0.259633	-0.012844	0.306422	29.708862	-6.759644	-27.496338
C:\Users\cware\Desktop\Steller20November\TagTesting20Nov2013\M5.DSG	11-1-2013	15:10:16	109299.000000	2185.980000	0.773438	0.597656	-0.402344	-0.260550	-0.008257	0.311009	41.488647	-10.284424	-29.602051
C:\Users\cware\Desktop\Steller20November\TagTesting20Nov2013\M5.DSG	11-1-2013	15:10:16	109300.000000	2186.000000	0.722656	0.566406	-0.386719	-0.259633	0.003670	0.317431	48.812866	-9.002686	-31.692505
C:\Users\cware\Desktop\Steller20November\TagTesting20Nov2013\M5.DSG	11-1-2013	15:10:16	109301.000000	2186.020000	0.671875	0.515625	-0.406250	-0.260550	0.011009	0.319266	51.300049	0.518799	-30.593872
C:\Users\cware\Desktop\Steller20November\TagTesting20Nov2013\M5.DSG	11-1-2013	15:10:16	109302.000000	2186.040000	0.656250	0.500000	-0.449219	-0.261468	0.018349	0.320183	51.452637	0.198364	-29.586792
C:\Users\cware\Desktop\Steller20November\TagTesting20Nov2013\M5.DSG	11-1-2013	15:10:16	109303.000000	2186.060000	0.640625	0.484375	-0.476563	-0.262385	0.030275	0.322936	52.642822	4.745483	-26.550293
C:\Users\cware\Desktop\Steller20November\TagTesting20Nov2013\M5.DSG	11-1-2013	15:10:16	109304.000000	2186.080000	0.675781	0.480469	-0.484375	-0.266055	0.036697	0.323853	45.822144	0.366211	-27.816772
C:\Users\cware\Desktop\Steller20November\TagTesting20Nov2013\M5.DSG	11-1-2013	15:10:16	109305.000000	2186.100000	0.707031	0.476563	-0.488281	-0.265138	0.048624	0.319266	39.733887	-4.592896	-32.348633
C:\Users\cware\Desktop\Steller20November\TagTesting20Nov2013\M5.DSG	11-1-2013	15:10:16	109306.000000	2186.120000	0.738281	0.476563	-0.488281	-0.265138	0.055046	0.326606	47.744751	-12.619019	-36.697388
C:\Users\cware\Desktop\Steller20November\TagTesting20Nov2013\M5.DSG	11-1-2013	15:10:16	109307.000000	2186.140000	0.742188	0.492188	-0.410156	-0.266055	0.070642	0.333028	52.154541	-29.418945	-49.194336
C:\Users\cware\Desktop\Steller20November\TagTesting20Nov2013\M5.DSG	11-1-2013	15:10:16	109308.000000	2186.160000	0.742188	0.507813	-0.378906	-0.265138	0.079817	0.335780	56.365967	-28.152466	-54.275513
C:\Users\cware\Desktop\Steller20November\TagTesting20Nov2013\M5.DSG	11-1-2013	15:10:16	109309.000000	2186.180000	0.812500	0.480469	-0.347656	-0.263303	0.100000	0.345872	69.427490	-27.557373	-49.743652
C:\Users\cware\Desktop\Steller20November\TagTesting20Nov2013\M5.DSG	11-1-2013	15:10:16	109310.000000	2186.200000	0.832031	0.421875	-0.390625	-0.262385	0.111009	0.348624	80.444336	-26.367188	-46.325684
C:\Users\cware\Desktop\Steller20November\TagTesting20Nov2013\M5.DSG	11-1-2013	15:10:16	109311.000000	2186.220000	0.882813	0.382813	-0.496094	-0.258716	0.135780	0.357798	94.528198	-42.816162	-50.247192
C:\Users\cware\Desktop\Steller20November\TagTesting20Nov2013\M5.DSG	11-1-2013	15:10:16	109312.000000	2186.240000	0.878906	0.324219	-0.488281	-0.257798	0.148624	0.364220	108.734131	-56.838989	-53.558350
C:\Users\cware\Desktop\Steller20November\TagTesting20Nov2013\M5.DSG	11-1-2013	15:10:16	109313.000000	2186.260000	0.812500	0.277344	-0.476563	-0.250459	0.178899	0.377064	118.194580	-56.396484	-57.479858
C:\Users\cware\Desktop\Steller20November\TagTesting20Nov2013\M5.DSG	11-1-2013	15:10:16	109314.000000	2186.280000	0.777344	0.285156	-0.457031	-0.246789	0.194495	0.381651	112.258911	-72.296143	-58.258057
C:\Users\cware\Desktop\Steller20November\TagTesting20Nov2013\M5.DSG	11-1-2013	15:10:16	109315.000000	2186.300000	0.703125	0.250000	-0.605469	-0.235780	0.225688	0.394495	105.346680	-85.144043	-63.858032
C:\Users\cware\Desktop\Steller20November\TagTesting20Nov2013\M5.DSG	11-1-2013	15:10:16	109316.000000	2186.320000	0.703125	0.250000	-0.605469	-0.228440	0.241284	0.403670	100.662231	-87.417603	-62.744141
C:\Users\cware\Desktop\Steller20November\TagTesting20Nov2013\M5.DSG	11-1-2013	15:10:16	109317.000000	2186.340000	0.578125	0.265625	-0.675781	-0.213761	0.270642	0.414679	87.173462	-76.950073	-61.233521
C:\Users\cware\Desktop\Steller20November\TagTesting20Nov2013\M5.DSG	11-1-2013	15:10:16	109318.000000	2186.360000	0.480469	0.210938	-0.796875	-0.205505	0.284404	0.419266	75.119019	-62.988281	-60.531616
C:\Users\cware\Desktop\Steller20November\TagTesting20Nov2013\M5.DSG	11-1-2013	15:10:16	109319.000000	2186.380000	0.453125	0.156250	-0.832031	-0.196330	0.308257	0.422018	57.098389	-15.411377	-57.678223
C:\Users\cware\Desktop\Steller20November\TagTesting20Nov2013\M5.DSG	11-1-2013	15:10:16	109320.000000	2186.400000	0.500000	0.101563	-0.832031	-0.193578	0.317431	0.420183	40.481567	9.460449	-59.814453
C:\Users\cware\Desktop\Steller20November\TagTesting20Nov2013\M5.DSG	11-1-2013	15:10:16	109321.000000	2186.420000	0.507813	0.062500	-0.789063	-0.192661	0.336697	0.413761	31.005859	23.559570	-64.102173
C:\Users\cware\Desktop\Steller20November\TagTesting20Nov2013\M5.DSG	11-1-2013	15:10:16	109322.000000	2186.440000	0.601563	0.046875	-0.761719	-0.191743	0.344954	0.409174	26.458740	18.585205	-66.238403
C:\Users\cware\Desktop\Steller20November\TagTesting20Nov2013\M5.DSG	11-1-2013	15:10:16	109323.000000	2186.460000	0.593750	0.039063	-0.785156	-0.190826	0.363303	0.402752	25.970459	18.905640	-63.507080
C:\Users\cware\Desktop\Steller20November\TagTesting20Nov2013\M5.DSG	11-1-2013	15:10:16	109324.000000	2186.480000	0.617188	0.015625	-0.800781	-0.188991	0.371560	0.400000	18.386841	18.142700	-59.387207
C:\Users\cware\Desktop\Steller20November\TagTesting20Nov2013\M5.DSG	11-1-2013	15:10:16	109325.000000	2186.500000	0.601563	-0.042969	-0.804688	-0.188991	0.378899	0.396330	10.665894	23.040771	-48.873901
C:\Users\cware\Desktop\Steller20November\TagTesting20Nov2013\M5.DSG	11-1-2013	15:10:16	109326.000000	2186.520000	0.605469	-0.074219	-0.789063	-0.188073	0.388073	0.390826	4.180908	27.542114	-41.503906
C:\Users\cware\Desktop\Steller20November\TagTesting20Nov2013\M5.DSG	11-1-2013	15:10:16	109327.000000	2186.540000	0.613281	-0.058594	-0.765625	-0.188073	0.392661	0.387156	-1.831055	37.094116	-35.995483
C:\Users\cware\Desktop\Steller20November\TagTesting20Nov2013\M5.DSG	11-1-2013	15:10:16	109328.000000	2186.560000	0.675781	-0.050781	-0.765625	-0.189908	0.399083	0.379817	-6.286621	30.548096	-31.524658
C:\Users\cware\Desktop\Steller20November\TagTesting20Nov2013\M5.DSG	11-1-2013	15:10:16	109329.000000	2186.580000	0.683594	-0.078125	-0.746094	-0.190826	0.400917	0.376147	-7.431030	33.309937	-27.877808
C:\Users\cware\Desktop\Steller20November\TagTesting20Nov2013\M5.DSG	11-1-2013	15:10:16	109330.000000	2186.600000	0.761719	-0.093750	-0.710938	-0.193578	0.404587	0.370642	-10.284424	23.208618	-28.808594
C:\Users\cware\Desktop\Steller20November\TagTesting20Nov2013\M5.DSG	11-1-2013	15:10:16	109331.000000	2186.620000	0.777344	-0.101563	-0.707031	-0.192661	0.406422	0.369725	-13.336182	16.250610	-30.746460
C:\Users\cware\Desktop\Steller20November\TagTesting20Nov2013\M5.DSG	11-1-2013	15:10:16	109332.000000	2186.640000	0.769531	-0.105469	-0.691406	-0.191743	0.410092	0.366972	-17.013550	11.413574	-28.854370
C:\Users\cware\Desktop\Steller20November\TagTesting20Nov2013\M5.DSG	11-1-2013	15:10:16	109333.000000	2186.660000	0.773438	-0.125000	-0.687500	-0.190826	0.411009	0.366972	-23.468018	5.493164	-22.811890
C:\Users\cware\Desktop\Steller20November\TagTesting20Nov2013\M5.DSG	11-1-2013	15:10:16	109334.000000	2186.680000	0.769531	-0.125000	-0.679688	-0.189908	0.411927	0.368807	-27.801514	1.617432	-18.615723
C:\Users\cware\Desktop\Steller20November\TagTesting20Nov2013\M5.DSG	11-1-2013	15:10:16	109335.000000	2186.700000	0.750000	-0.125000	-0.710938	-0.188073	0.411927	0.369725	-32.653809	0.427246	-15.640259
C:\Users\cware\Desktop\Steller20November\TagTesting20Nov2013\M5.DSG	11-1-2013	15:10:16	109336.000000	2186.720000	0.718750	-0.097656	-0.742188	-0.188073	0.408257	0.371560	-36.865234	2.624512	-16.174316
C:\Users\cware\Desktop\Steller20November\TagTesting20Nov2013\M5.DSG	11-1-2013	15:10:16	109337.000000	2186.740000	0.726563	-0.062500	-0.773438	-0.187156	0.408257	0.373394	-44.876099	6.835938	-16.326904
C:\Users\cware\Desktop\Steller20November\TagTesting20Nov2013\M5.DSG	11-1-2013	15:10:16	109338.000000	2186.760000	0.750000	-0.039063	-0.785156	-0.187156	0.402752	0.376147	-52.261353	9.735107	-17.013550
C:\Users\cware\Desktop\Steller20November\TagTesting20Nov2013\M5.DSG	11-1-2013	15:10:16	109339.000000	2186.780000	0.781250	-0.023438	-0.777344	-0.187156	0.400917	0.377982	-60.379028	7.369995	-22.689819
C:\Users\cware\Desktop\Steller20November\TagTesting20Nov2013\M5.DSG	11-1-2013	15:10:16	109340.000000	2186.800000	0.808594	-0.007813	-0.761719	-0.187156	0.398165	0.380734	-59.600830	4.211426	-24.139404
C:\Users\cware\Desktop\Steller20November\TagTesting20Nov2013\M5.DSG	11-1-2013	15:10:16	109341.000000	2186.820000	0.757813	-0.023438	-0.800781	-0.185321	0.394495	0.384404	-47.119141	5.661011	-19.470215
C:\Users\cware\Desktop\Steller20November\TagTesting20Nov2013\M5.DSG	11-1-2013	15:10:16	109342.000000	2186.840000	0.695313	-0.058594	-0.847656	-0.186239	0.393578	0.385321	-40.054321	8.300781	-15.808105
C:\Users\cware\Desktop\Steller20November\TagTesting20Nov2013\M5.DSG	11-1-2013	15:10:16	109343.000000	2186.860000	0.796875	-0.050781	-0.824219	-0.185321	0.390826	0.387156	-37.765503	9.048462	-15.487671
C:\Users\cware\Desktop\Steller20November\TagTesting20Nov2013\M5.DSG	11-1-2013	15:10:16	109344.000000	2186.880000	0.886719	-0.019531	-0.792969	-0.185321	0.388991	0.388073	-37.612915	5.981445	-20.111084
C:\Users\cware\Desktop\Steller20November\TagTesting20Nov2013\M5.DSG	11-1-2013	15:10:16	109345.000000	2186.900000	0.929688	0.003906	-0.789063	-0.184404	0.387156	0.388991	-38.146973	1.449585	-28.991699
C:\Users\cware\Desktop\Steller20November\TagTesting20Nov2013\M5.DSG	11-1-2013	15:10:16	109346.000000	2186.920000	0.953125	0.015625	-0.773438	-0.184404	0.387156	0.389908	-41.091919	-4.577637	-36.926270
C:\Users\cware\Desktop\Steller20November\TagTesting20Nov2013\M5.DSG	11-1-2013	15:10:16	109347.000000	2186.940000	0.917969	0.000000	-0.792969	-0.179817	0.388073	0.396330	-44.998169	-10.055542	-41.748047
C:\Users\cware\Desktop\Steller20November\TagTesting20Nov2013\M5.DSG	11-1-2013	15:10:16	109348.000000	2186.960000	0.796875	-0.015625	-0.863281	-0.177064	0.388073	0.399083	-41.168213	-5.676270	-39.245605
C:\Users\cware\Desktop\Steller20November\TagTesting20Nov2013\M5.DSG	11-1-2013	15:10:16	109349.000000	2186.980000	0.761719	0.007813	-0.859375	-0.172477	0.389908	0.403670	-37.796021	-0.244141	-35.949707
C:\Users\cware\Desktop\Steller20November\TagTesting20Nov2013\M5.DSG	11-1-2013	15:10:16	109350.000000	2187.000000	0.804688	0.003906	-0.820313	-0.170642	0.389908	0.404587	-38.375854	-0.122070	-35.095215
C:\Users\cware\Desktop\Steller20November\TagTesting20Nov2013\M5.DSG	11-1-2013	15:10:16	109351.000000	2187.020000	0.859375	-0.035156	-0.804688	-0.168807	0.389908	0.407339	-36.605835	-2.410889	-35.446167
C:\Users\cware\Desktop\Steller20November\TagTesting20Nov2013\M5.DSG	11-1-2013	15:10:16	109352.000000	2187.040000	0.882813	-0.046875	-0.765625	-0.167890	0.389908	0.410092	-35.995483	-4.486084	-35.827637
C:\Users\cware\Desktop\Steller20November\TagTesting20Nov2013\M5.DSG	11-1-2013	15:10:16	109353.000000	2187.060000	0.875000	-0.054688	-0.765625	-0.162385	0.389908	0.413761	-37.994385	-6.759644	-35.552979
C:\Users\cware\Desktop\Steller20November\TagTesting20Nov2013\M5.DSG	11-1-2013	15:10:16	109354.000000	2187.080000	0.839844	-0.054688	-0.808594	-0.161468	0.389908	0.415596	-38.818359	-7.537842	-33.065796
C:\Users\cware\Desktop\Steller20November\TagTesting20Nov2013\M5.DSG	11-1-2013	15:10:16	109355.000000	2187.100000	0.808594	-0.046875	-0.875000	-0.157798	0.388073	0.420183	-40.145874	-5.523682	-29.556274
C:\Users\cware\Desktop\Steller20November\TagTesting20Nov2013\M5.DSG	11-1-2013	15:10:16	109356.000000	2187.120000	0.800781	-0.054688	-0.882813	-0.155963	0.387156	0.422936	-41.198730	-4.669189	-28.579712
C:\Users\cware\Desktop\Steller20November\TagTesting20Nov2013\M5.DSG	11-1-2013	15:10:16	109357.000000	2187.140000	0.800781	-0.054688	-0.839844	-0.153211	0.385321	0.427523	-50.125122	1.266479	-27.114868
C:\Users\cware\Desktop\Steller20November\TagTesting20Nov2013\M5.DSG	11-1-2013	15:10:16	109358.000000	2187.160000	0.843750	-0.074219	-0.773438	-0.152294	0.381651	0.429358	-57.067871	3.082275	-24.444580
C:\Users\cware\Desktop\Steller20November\TagTesting20Nov2013\M5.DSG	11-1-2013	15:10:16	109359.000000	2187.180000	0.902344	-0.148438	-0.679688	-0.152294	0.376147	0.434862	-63.034058	0.198364	-19.836426
C:\Users\cware\Desktop\Steller20November\TagTesting20Nov2013\M5.DSG	11-1-2013	15:10:16	109360.000000	2187.200000	1.039063	-0.199219	-0.625000	-0.151376	0.372477	0.436697	-61.248779	-13.580322	-16.815186
C:\Users\cware\Desktop\Steller20November\TagTesting20Nov2013\M5.DSG	11-1-2013	15:10:16	109361.000000	2187.220000	1.156250	-0.226563	-0.660156	-0.146789	0.363303	0.444954	-59.310913	-26.855469	-17.456055
C:\Users\cware\Desktop\Steller20November\TagTesting20Nov2013\M5.DSG	11-1-2013	15:10:16	109362.000000	2187.240000	1.156250	-0.289063	-0.800781	-0.143119	0.360550	0.449541	-54.046631	-30.731201	-18.325806
C:\Users\cware\Desktop\Steller20November\TagTesting20Nov2013\M5.DSG	11-1-2013	15:10:16	109363.000000	2187.260000	1.007813	-0.300781	-0.863281	-0.139450	0.356881	0.454128	-43.502808	-8.544922	-7.644653
C:\Users\cware\Desktop\Steller20November\TagTesting20Nov2013\M5.DSG	11-1-2013	15:10:16	109364.000000	2187.280000	0.843750	-0.308594	-0.937500	-0.138532	0.350459	0.458716	-45.043945	5.950928	4.531860
C:\Users\cware\Desktop\Steller20November\TagTesting20Nov2013\M5.DSG	11-1-2013	15:10:16	109365.000000	2187.300000	0.851563	-0.230469	-0.976563	-0.140367	0.344037	0.457798	-48.812866	17.089844	8.010864
C:\Users\cware\Desktop\Steller20November\TagTesting20Nov2013\M5.DSG	11-1-2013	15:10:16	109366.000000	2187.320000	0.996094	-0.109375	-0.789063	-0.145872	0.333945	0.458716	-46.112061	24.337769	12.115479
C:\Users\cware\Desktop\Steller20November\TagTesting20Nov2013\M5.DSG	11-1-2013	15:10:16	109367.000000	2187.340000	1.003906	-0.109375	-0.800781	-0.148624	0.328440	0.456881	-33.081055	3.738403	24.017334
C:\Users\cware\Desktop\Steller20November\TagTesting20Nov2013\M5.DSG	11-1-2013	15:10:16	109368.000000	2187.360000	1.027344	-0.250000	-0.601563	-0.151376	0.318349	0.455963	-40.679932	6.271362	34.530640
C:\Users\cware\Desktop\Steller20November\TagTesting20Nov2013\M5.DSG	11-1-2013	15:10:16	109369.000000	2187.380000	0.343750	-0.273438	-0.738281	-0.155046	0.310092	0.455963	-23.910522	33.187866	96.496582
C:\Users\cware\Desktop\Steller20November\TagTesting20Nov2013\M5.DSG	11-1-2013	15:10:16	109370.000000	2187.400000	0.343750	-0.273438	-0.738281	-0.166055	0.288991	0.450459	18.783569	24.627686	119.628906
C:\Users\cware\Desktop\Steller20November\TagTesting20Nov2013\M5.DSG	11-1-2013	15:10:16	109371.000000	2187.420000	0.886719	-0.042969	-0.781250	-0.169725	0.280734	0.446789	16.464233	-3.799438	93.490601
C:\Users\cware\Desktop\Steller20November\TagTesting20Nov2013\M5.DSG	11-1-2013	15:10:16	109372.000000	2187.440000	0.574219	0.000000	-0.875000	-0.174312	0.265138	0.447706	-0.976563	6.011963	89.202881
C:\Users\cware\Desktop\Steller20November\TagTesting20Nov2013\M5.DSG	11-1-2013	15:10:16	109373.000000	2187.460000	0.558594	0.125000	-0.871094	-0.177982	0.255963	0.444037	-1.037598	37.261963	85.464478
C:\Users\cware\Desktop\Steller20November\TagTesting20Nov2013\M5.DSG	11-1-2013	15:10:16	109374.000000	2187.480000	0.664063	0.085938	-0.609375	-0.187156	0.238532	0.435780	10.940552	25.512695	90.515137
C:\Users\cware\Desktop\Steller20November\TagTesting20Nov2013\M5.DSG	11-1-2013	15:10:16	109375.000000	2187.500000	0.617188	0.078125	-0.578125	-0.191743	0.231193	0.433945	32.745361	29.739380	109.725952
C:\Users\cware\Desktop\Steller20November\TagTesting20Nov2013\M5.DSG	11-1-2013	15:10:16	109376.000000	2187.520000	0.703125	0.242188	-0.554688	-0.196330	0.212844	0.427523	36.819458	22.628784	119.659424
C:\Users\cware\Desktop\Steller20November\TagTesting20Nov2013\M5.DSG	11-1-2013	15:10:16	109377.000000	2187.540000	0.855469	0.289063	-0.386719	-0.201835	0.203670	0.424771	38.009644	-10.467529	114.746094
C:\Users\cware\Desktop\Steller20November\TagTesting20Nov2013\M5.DSG	11-1-2013	15:10:16	109378.000000	2187.560000	0.921875	0.277344	-0.316406	-0.202752	0.193578	0.425688	40.603638	-46.279907	93.643188
C:\Users\cware\Desktop\Steller20November\TagTesting20Nov2013\M5.DSG	11-1-2013	15:10:16	109379.000000	2187.580000	0.824219	0.218750	-0.406250	-0.195413	0.181651	0.434862	26.626587	-52.993774	75.988770
C:\Users\cware\Desktop\Steller20November\TagTesting20Nov2013\M5.DSG	11-1-2013	15:10:16	109380.000000	2187.600000	0.746094	0.125000	-0.542969	-0.191743	0.176147	0.439450	11.962891	-53.756714	70.632935
C:\Users\cware\Desktop\Steller20November\TagTesting20Nov2013\M5.DSG	11-1-2013	15:10:16	109381.000000	2187.620000	0.722656	0.093750	-0.679688	-0.182569	0.164220	0.448624	7.232666	-64.468384	67.932129
C:\Users\cware\Desktop\Steller20November\TagTesting20Nov2013\M5.DSG	11-1-2013	15:10:16	109382.000000	2187.640000	0.703125	0.253906	-0.738281	-0.177982	0.157798	0.455046	10.177612	-66.986084	68.786621
C:\Users\cware\Desktop\Steller20November\TagTesting20Nov2013\M5.DSG	11-1-2013	15:10:16	109383.000000	2187.660000	0.687500	0.390625	-0.753906	-0.165138	0.146789	0.464220	16.586304	-67.001343	71.090698
C:\Users\cware\Desktop\Steller20November\TagTesting20Nov2013\M5.DSG	11-1-2013	15:10:16	109384.000000	2187.680000	0.640625	0.406250	-0.843750	-0.159633	0.139450	0.476147	18.798828	-62.759399	71.319580
C:\Users\cware\Desktop\Steller20November\TagTesting20Nov2013\M5.DSG	11-1-2013	15:10:16	109385.000000	2187.700000	0.519531	0.414063	-0.917969	-0.147706	0.132110	0.483486	15.472412	-52.597046	64.697266
C:\Users\cware\Desktop\Steller20November\TagTesting20Nov2013\M5.DSG	11-1-2013	15:10:16	109386.000000	2187.720000	0.445313	0.390625	-0.957031	-0.143119	0.128440	0.488073	12.619019	-39.871216	54.275513
C:\Users\cware\Desktop\Steller20November\TagTesting20Nov2013\M5.DSG	11-1-2013	15:10:16	109387.000000	2187.740000	0.433594	0.296875	-0.972656	-0.135780	0.121101	0.494495	15.930176	-23.757935	42.373657
C:\Users\cware\Desktop\Steller20November\TagTesting20Nov2013\M5.DSG	11-1-2013	15:10:16	109388.000000	2187.760000	0.523438	0.195313	-0.984375	-0.133945	0.120183	0.495413	19.912720	-21.438599	35.568237
C:\Users\cware\Desktop\Steller20November\TagTesting20Nov2013\M5.DSG	11-1-2013	15:10:16	109389.000000	2187.780000	0.601563	0.160156	-0.929688	-0.130275	0.118349	0.499083	19.592285	-24.169922	30.944824
C:\Users\cware\Desktop\Steller20November\TagTesting20Nov2013\M5.DSG	11-1-2013	15:10:16	109390.000000	2187.800000	0.640625	0.207031	-0.863281	-0.128440	0.117431	0.502752	12.451172	-28.442383	29.632568
C:\Users\cware\Desktop\Steller20November\TagTesting20Nov2013\M5.DSG	11-1-2013	15:10:16	109391.000000	2187.820000	0.691406	0.304688	-0.835938	-0.120183	0.115596	0.508257	1.464844	-32.333374	27.664185
C:\Users\cware\Desktop\Steller20November\TagTesting20Nov2013\M5.DSG	11-1-2013	15:10:16	109392.000000	2187.840000	0.667969	0.414063	-0.859375	-0.117431	0.112844	0.509174	-5.279541	-39.199829	26.199341
C:\Users\cware\Desktop\Steller20November\TagTesting20Nov2013\M5.DSG	11-1-2013	15:10:16	109393.000000	2187.860000	0.683594	0.472656	-0.949219	-0.108257	0.106422	0.515596	-12.374878	-46.539307	24.475098
C:\Users\cware\Desktop\Steller20November\TagTesting20Nov2013\M5.DSG	11-1-2013	15:10:16	109394.000000	2187.880000	0.636719	0.472656	-1.023438	-0.103670	0.103670	0.518349	-8.178711	-41.992188	23.452759
C:\Users\cware\Desktop\Steller20November\TagTesting20Nov2013\M5.DSG	11-1-2013	15:10:16	109395.000000	2187.900000	0.554688	0.441406	-1.054688	-0.096330	0.100000	0.524771	2.197266	-32.485962	20.919800
C:\Users\cware\Desktop\Steller20November\TagTesting20Nov2013\M5.DSG	11-1-2013	15:10:16	109396.000000	2187.920000	0.542969	0.421875	-1.058594	-0.092661	0.099083	0.527523	5.630493	-26.718140	16.616821
C:\Users\cware\Desktop\Steller20November\TagTesting20Nov2013\M5.DSG	11-1-2013	15:10:16	109397.000000	2187.940000	0.597656	0.441406	-1.062500	-0.089908	0.099083	0.530275	4.577637	-20.874023	12.908936
C:\Users\cware\Desktop\Steller20November\TagTesting20Nov2013\M5.DSG	11-1-2013	15:10:16	109398.000000	2187.960000	0.597656	0.441406	-1.062500	-0.087156	0.099083	0.530275	3.036499	-21.408081	10.925293
C:\Users\cware\Desktop\Steller20November\TagTesting20Nov2013\M5.DSG	11-1-2013	15:10:16	109399.000000	2187.980000	0.667969	0.421875	-1.062500	-0.083486	0.098165	0.534862	1.754761	-24.993896	9.033203
C:\Users\cware\Desktop\Steller20November\TagTesting20Nov2013\M5.DSG	11-1-2013	15:10:16	109400.000000	2188.000000	0.656250	0.414063	-1.082031	-0.080734	0.099083	0.535780	1.144409	-17.211914	5.996704
C:\Users\cware\Desktop\Steller20November\TagTesting20Nov2013\M5.DSG	11-1-2013	15:10:16	109401.000000	2188.020000	0.656250	0.398438	-1.148438	-0.078899	0.098165	0.534862	7.629395	-12.741089	1.876831
C:\Users\cware\Desktop\Steller20November\TagTesting20Nov2013\M5.DSG	11-1-2013	15:10:16	109402.000000	2188.040000	0.605469	0.398438	-1.117188	-0.076147	0.100917	0.536697	8.911133	-6.347656	1.907349
C:\Users\cware\Desktop\Steller20November\TagTesting20Nov2013\M5.DSG	11-1-2013	15:10:16	109403.000000	2188.060000	0.582031	0.414063	-1.109375	-0.075229	0.102752	0.537615	9.323120	-1.342773	0.747681
C:\Users\cware\Desktop\Steller20November\TagTesting20Nov2013\M5.DSG	11-1-2013	15:10:16	109404.000000	2188.080000	0.554688	0.437500	-1.078125	-0.076147	0.106422	0.538532	13.992310	5.065918	-2.075195
C:\Users\cware\Desktop\Steller20November\TagTesting20Nov2013\M5.DSG	11-1-2013	15:10:16	109405.000000	2188.100000	0.542969	0.425781	-1.042969	-0.078899	0.108257	0.537615	24.383545	2.593994	-3.219604
C:\Users\cware\Desktop\Steller20November\TagTesting20Nov2013\M5.DSG	11-1-2013	15:10:16	109406.000000	2188.120000	0.457031	0.421875	-0.984375	-0.078899	0.114679	0.536697	34.317017	12.573242	-2.319336
C:\Users\cware\Desktop\Steller20November\TagTesting20Nov2013\M5.DSG	11-1-2013	15:10:16	109407.000000	2188.140000	0.410156	0.453125	-1.015625	-0.082569	0.120183	0.535780	42.694092	23.971558	4.089355
C:\Users\cware\Desktop\Steller20November\TagTesting20Nov2013\M5.DSG	11-1-2013	15:10:16	109408.000000	2188.160000	0.519531	0.429688	-0.941406	-0.088991	0.131193	0.533028	47.821045	20.233154	11.413574
C:\Users\cware\Desktop\Steller20November\TagTesting20Nov2013\M5.DSG	11-1-2013	15:10:16	109409.000000	2188.180000	0.550781	0.386719	-0.925781	-0.089908	0.134862	0.532110	50.720215	27.282715	10.467529
C:\Users\cware\Desktop\Steller20November\TagTesting20Nov2013\M5.DSG	11-1-2013	15:10:16	109410.000000	2188.200000	0.601563	0.281250	-0.855469	-0.094495	0.145872	0.528440	50.445557	9.567261	-4.272461
C:\Users\cware\Desktop\Steller20November\TagTesting20Nov2013\M5.DSG	11-1-2013	15:10:16	109411.000000	2188.220000	0.667969	0.218750	-0.875000	-0.093578	0.154128	0.529358	58.166504	-15.914917	-17.883301
C:\Users\cware\Desktop\Steller20November\TagTesting20Nov2013\M5.DSG	11-1-2013	15:10:16	109412.000000	2188.240000	0.558594	0.144531	-0.929688	-0.088991	0.171560	0.532110	59.310913	-39.733887	-21.133423
C:\Users\cware\Desktop\Steller20November\TagTesting20Nov2013\M5.DSG	11-1-2013	15:10:16	109413.000000	2188.260000	0.437500	0.175781	-1.042969	-0.084404	0.179817	0.533028	55.389404	-31.951904	-15.533447
C:\Users\cware\Desktop\Steller20November\TagTesting20Nov2013\M5.DSG	11-1-2013	15:10:16	109414.000000	2188.280000	0.441406	0.273438	-1.015625	-0.080734	0.196330	0.538532	42.465210	-35.217285	-15.579224
C:\Users\cware\Desktop\Steller20November\TagTesting20Nov2013\M5.DSG	11-1-2013	15:10:16	109415.000000	2188.300000	0.507813	0.320313	-0.968750	-0.075229	0.200917	0.538532	31.204224	-34.820557	-22.888184
C:\Users\cware\Desktop\Steller20November\TagTesting20Nov2013\M5.DSG	11-1-2013	15:10:16	109416.000000	2188.320000	0.554688	0.265625	-0.937500	-0.072477	0.207339	0.539450	30.273438	-45.669556	-31.616211
C:\Users\cware\Desktop\Steller20November\TagTesting20Nov2013\M5.DSG	11-1-2013	15:10:16	109417.000000	2188.340000	0.503906	0.242188	-0.980469	-0.063303	0.220183	0.544954	25.665283	-38.574219	-28.823853
C:\Users\cware\Desktop\Steller20November\TagTesting20Nov2013\M5.DSG	11-1-2013	15:10:16	109418.000000	2188.360000	0.417969	0.257813	-1.023438	-0.059633	0.224771	0.546789	13.595581	-23.986816	-22.094727
C:\Users\cware\Desktop\Steller20November\TagTesting20Nov2013\M5.DSG	11-1-2013	15:10:16	109419.000000	2188.380000	0.320313	0.250000	-1.011719	-0.055963	0.230275	0.548624	4.821777	-8.300781	-15.686035
C:\Users\cware\Desktop\Steller20November\TagTesting20Nov2013\M5.DSG	11-1-2013	15:10:16	109420.000000	2188.400000	0.347656	0.250000	-0.996094	-0.055046	0.231193	0.550459	-4.928589	-4.074097	-12.390137
C:\Users\cware\Desktop\Steller20November\TagTesting20Nov2013\M5.DSG	11-1-2013	15:10:16	109421.000000	2188.420000	0.371094	0.265625	-1.015625	-0.054128	0.231193	0.551376	-6.622314	-3.601074	-10.223389
C:\Users\cware\Desktop\Steller20November\TagTesting20Nov2013\M5.DSG	11-1-2013	15:10:16	109422.000000	2188.440000	0.378906	0.257813	-1.015625	-0.053211	0.230275	0.550459	-6.668091	2.304077	-6.256104
C:\Users\cware\Desktop\Steller20November\TagTesting20Nov2013\M5.DSG	11-1-2013	15:10:16	109423.000000	2188.460000	0.371094	0.214844	-1.066406	-0.056881	0.231193	0.551376	-6.362915	12.237549	-7.568359
C:\Users\cware\Desktop\Steller20November\TagTesting20Nov2013\M5.DSG	11-1-2013	15:10:16	109424.000000	2188.480000	0.371094	0.214844	-1.066406	-0.057798	0.230275	0.550459	-6.179810	19.668579	-6.698608
C:\Users\cware\Desktop\Steller20November\TagTesting20Nov2013\M5.DSG	11-1-2013	15:10:16	109425.000000	2188.500000	0.402344	0.089844	-0.992188	-0.063303	0.229358	0.545872	-8.956909	24.505615	-5.432129
C:\Users\cware\Desktop\Steller20November\TagTesting20Nov2013\M5.DSG	11-1-2013	15:10:16	109426.000000	2188.520000	0.449219	0.062500	-0.984375	-0.066055	0.227523	0.545872	-18.035889	16.448975	-7.492065
C:\Users\cware\Desktop\Steller20November\TagTesting20Nov2013\M5.DSG	11-1-2013	15:10:16	109427.000000	2188.540000	0.496094	0.093750	-1.035156	-0.070642	0.224771	0.544037	-25.558472	14.801025	-14.022827
C:\Users\cware\Desktop\Steller20November\TagTesting20Nov2013\M5.DSG	11-1-2013	15:10:16	109428.000000	2188.560000	0.570313	0.160156	-1.085938	-0.070642	0.222936	0.543119	-36.743164	8.224487	-15.625000
C:\Users\cware\Desktop\Steller20November\TagTesting20Nov2013\M5.DSG	11-1-2013	15:10:16	109429.000000	2188.580000	0.523438	0.246094	-1.136719	-0.073394	0.214679	0.543119	-62.316895	5.981445	2.243042
C:\Users\cware\Desktop\Steller20November\TagTesting20Nov2013\M5.DSG	11-1-2013	15:10:16	109430.000000	2188.600000	0.480469	0.300781	-1.121094	-0.074312	0.205505	0.544037	-87.982178	12.191772	12.664795
C:\Users\cware\Desktop\Steller20November\TagTesting20Nov2013\M5.DSG	11-1-2013	15:10:16	109431.000000	2188.620000	0.546875	0.324219	-1.144531	-0.077064	0.182569	0.543119	-97.381592	4.730225	1.632690
C:\Users\cware\Desktop\Steller20November\TagTesting20Nov2013\M5.DSG	11-1-2013	15:10:16	109432.000000	2188.640000	0.628906	0.371094	-1.152344	-0.077064	0.171560	0.544954	-81.939697	-18.417358	-18.981934
C:\Users\cware\Desktop\Steller20November\TagTesting20Nov2013\M5.DSG	11-1-2013	15:10:16	109433.000000	2188.660000	0.539063	0.363281	-1.277344	-0.075229	0.159633	0.545872	-48.934937	-7.125854	-25.390625
C:\Users\cware\Desktop\Steller20November\TagTesting20Nov2013\M5.DSG	11-1-2013	15:10:16	109434.000000	2188.680000	0.484375	0.406250	-1.265625	-0.076147	0.156881	0.547706	-19.790649	3.997803	-23.620605
C:\Users\cware\Desktop\Steller20November\TagTesting20Nov2013\M5.DSG	11-1-2013	15:10:16	109435.000000	2188.700000	0.449219	0.394531	-1.179688	-0.077982	0.158716	0.545872	1.022339	9.399414	-13.732910
C:\Users\cware\Desktop\Steller20November\TagTesting20Nov2013\M5.DSG	11-1-2013	15:10:16	109436.000000	2188.720000	0.445313	0.363281	-1.167969	-0.077982	0.159633	0.544954	3.860474	3.250122	-7.110596
C:\Users\cware\Desktop\Steller20November\TagTesting20Nov2013\M5.DSG	11-1-2013	15:10:16	109437.000000	2188.740000	0.480469	0.316406	-1.160156	-0.080734	0.160550	0.544037	5.142212	5.676270	-2.929688
C:\Users\cware\Desktop\Steller20November\TagTesting20Nov2013\M5.DSG	11-1-2013	15:10:16	109438.000000	2188.760000	0.605469	0.265625	-1.171875	-0.079817	0.162385	0.544037	5.371094	4.364014	-8.590698
C:\Users\cware\Desktop\Steller20November\TagTesting20Nov2013\M5.DSG	11-1-2013	15:10:16	109439.000000	2188.780000	0.718750	0.328125	-1.105469	-0.080734	0.164220	0.542202	10.818481	-1.861572	-12.145996
C:\Users\cware\Desktop\Steller20November\TagTesting20Nov2013\M5.DSG	11-1-2013	15:10:16	109440.000000	2188.800000	0.738281	0.347656	-1.160156	-0.081651	0.168807	0.543119	5.538940	-9.918213	-17.089844
C:\Users\cware\Desktop\Steller20November\TagTesting20Nov2013\M5.DSG	11-1-2013	15:10:16	109441.000000	2188.820000	0.746094	0.292969	-1.113281	-0.080734	0.172477	0.541284	3.692627	5.203247	-16.647339
C:\Users\cware\Desktop\Steller20November\TagTesting20Nov2013\M5.DSG	11-1-2013	15:10:16	109442.000000	2188.840000	0.777344	0.250000	-1.097656	-0.081651	0.176147	0.540367	-0.701904	6.240845	-16.906738
C:\Users\cware\Desktop\Steller20November\TagTesting20Nov2013\M5.DSG	11-1-2013	15:10:16	109443.000000	2188.860000	0.816406	0.187500	-1.027344	-0.082569	0.177064	0.540367	0.213623	-7.324219	-17.166138
C:\Users\cware\Desktop\Steller20November\TagTesting20Nov2013\M5.DSG	11-1-2013	15:10:16	109444.000000	2188.880000	0.851563	0.210938	-1.082031	-0.082569	0.179817	0.539450	4.531860	-8.621216	-10.147095
C:\Users\cware\Desktop\Steller20November\TagTesting20Nov2013\M5.DSG	11-1-2013	15:10:16	109445.000000	2188.900000	0.871094	0.242188	-1.093750	-0.081651	0.181651	0.540367	3.005981	-15.945435	-4.974365
C:\Users\cware\Desktop\Steller20November\TagTesting20Nov2013\M5.DSG	11-1-2013	15:10:16	109446.000000	2188.920000	0.808594	0.191406	-1.128906	-0.078899	0.185321	0.539450	5.386353	-19.546509	-3.494263
C:\Users\cware\Desktop\Steller20November\TagTesting20Nov2013\M5.DSG	11-1-2013	15:10:16	109447.000000	2188.940000	0.667969	0.171875	-1.156250	-0.077982	0.186239	0.541284	9.674072	0.076294	4.104614
C:\Users\cware\Desktop\Steller20November\TagTesting20Nov2013\M5.DSG	11-1-2013	15:10:16	109448.000000	2188.960000	0.597656	0.160156	-1.093750	-0.077064	0.188073	0.538532	6.942749	11.657715	9.216309
C:\Users\cware\Desktop\Steller20November\TagTesting20Nov2013\M5.DSG	11-1-2013	15:10:16	109449.000000	2188.980000	0.582031	0.125000	-1.070313	-0.079817	0.188991	0.537615	2.685547	21.881104	8.850098
C:\Users\cware\Desktop\Steller20November\TagTesting20Nov2013\M5.DSG	11-1-2013	15:10:16	109450.000000	2189.000000	0.527344	0.117188	-0.988281	-0.085321	0.188991	0.532110	-0.228882	29.541016	7.995605
C:\Users\cware\Desktop\Steller20November\TagTesting20Nov2013\M5.DSG	11-1-2013	15:10:16	109451.000000	2189.020000	0.375000	0.125000	-0.921875	-0.088991	0.187156	0.530275	-0.747681	34.729004	9.857178
C:\Users\cware\Desktop\Steller20November\TagTesting20Nov2013\M5.DSG	11-1-2013	15:10:16	109452.000000	2189.040000	0.375000	0.125000	-0.921875	-0.092661	0.187156	0.525688	6.561279	55.923462	16.891479
C:\Users\cware\Desktop\Steller20November\TagTesting20Nov2013\M5.DSG	11-1-2013	15:10:16	109453.000000	2189.060000	0.382813	0.097656	-0.800781	-0.105505	0.187156	0.515596	7.659912	94.329834	22.827148
C:\Users\cware\Desktop\Steller20November\TagTesting20Nov2013\M5.DSG	11-1-2013	15:10:16	109454.000000	2189.080000	0.699219	0.078125	-0.914063	-0.115596	0.186239	0.509174	1.861572	44.509888	15.121460
C:\Users\cware\Desktop\Steller20November\TagTesting20Nov2013\M5.DSG	11-1-2013	15:10:16	109455.000000	2189.100000	0.601563	0.296875	-0.875000	-0.122936	0.185321	0.500917	11.703491	26.748657	4.333496
C:\Users\cware\Desktop\Steller20November\TagTesting20Nov2013\M5.DSG	11-1-2013	15:10:16	109456.000000	2189.120000	0.570313	0.468750	-0.726563	-0.126606	0.187156	0.497248	24.276733	28.884888	-4.013062
C:\Users\cware\Desktop\Steller20November\TagTesting20Nov2013\M5.DSG	11-1-2013	15:10:16	109457.000000	2189.140000	0.652344	0.429688	-0.660156	-0.131193	0.196330	0.490826	62.484741	11.550903	-5.218506
C:\Users\cware\Desktop\Steller20November\TagTesting20Nov2013\M5.DSG	11-1-2013	15:10:16	109458.000000	2189.160000	0.671875	0.292969	-0.734375	-0.132110	0.204587	0.489908	67.184448	-14.846802	-6.942749
C:\Users\cware\Desktop\Steller20November\TagTesting20Nov2013\M5.DSG	11-1-2013	15:10:16	109459.000000	2189.180000	0.695313	0.058594	-0.820313	-0.126606	0.220183	0.490826	39.886475	-58.166504	-11.947632
C:\Users\cware\Desktop\Steller20November\TagTesting20Nov2013\M5.DSG	11-1-2013	15:10:16	109460.000000	2189.200000	0.472656	0.031250	-1.078125	-0.120183	0.224771	0.494495	0.000000	-75.912476	6.454468
C:\Users\cware\Desktop\Steller20November\TagTesting20Nov2013\M5.DSG	11-1-2013	15:10:16	109461.000000	2189.220000	0.074219	0.136719	-1.097656	-0.109174	0.220183	0.504587	-45.227051	-13.732910	43.670654
C:\Users\cware\Desktop\Steller20November\TagTesting20Nov2013\M5.DSG	11-1-2013	15:10:16	109462.000000	2189.240000	0.140625	0.031250	-0.988281	-0.109174	0.209174	0.504587	-64.697266	25.329590	53.115845
C:\Users\cware\Desktop\Steller20November\TagTesting20Nov2013\M5.DSG	11-1-2013	15:10:16	109463.000000	2189.260000	0.277344	0.070313	-0.898438	-0.116514	0.184404	0.502752	-52.215576	23.544312	53.726196
C:\Users\cware\Desktop\Steller20November\TagTesting20Nov2013\M5.DSG	11-1-2013	15:10:16	109464.000000	2189.280000	0.332031	0.273438	-0.718750	-0.119266	0.175229	0.502752	-11.810303	14.114380	47.561646
C:\Users\cware\Desktop\Steller20November\TagTesting20Nov2013\M5.DSG	11-1-2013	15:10:16	109465.000000	2189.300000	0.449219	0.386719	-0.632813	-0.122018	0.169725	0.499083	10.574341	-3.784180	33.432007
C:\Users\cware\Desktop\Steller20November\TagTesting20Nov2013\M5.DSG	11-1-2013	15:10:16	109466.000000	2189.320000	0.578125	0.355469	-0.777344	-0.121101	0.166972	0.499083	-0.534058	-35.964966	20.034790
C:\Users\cware\Desktop\Steller20November\TagTesting20Nov2013\M5.DSG	11-1-2013	15:10:16	109467.000000	2189.340000	0.605469	0.246094	-0.984375	-0.112844	0.166972	0.507339	23.376465	-50.262451	0.564575
C:\Users\cware\Desktop\Steller20November\TagTesting20Nov2013\M5.DSG	11-1-2013	15:10:16	109468.000000	2189.360000	0.695313	0.261719	-0.867188	-0.108257	0.169725	0.511927	50.949097	-51.879883	-17.318726
C:\Users\cware\Desktop\Steller20November\TagTesting20Nov2013\M5.DSG	11-1-2013	15:10:16	109469.000000	2189.380000	0.695313	0.246094	-0.824219	-0.099083	0.188073	0.516514	66.009521	-39.932251	-12.115479
C:\Users\cware\Desktop\Steller20November\TagTesting20Nov2013\M5.DSG	11-1-2013	15:10:16	109470.000000	2189.400000	0.699219	0.054688	-0.886719	-0.095413	0.195413	0.518349	57.159424	-40.512085	11.199951
C:\Users\cware\Desktop\Steller20November\TagTesting20Nov2013\M5.DSG	11-1-2013	15:10:16	109471.000000	2189.420000	0.808594	-0.054688	-0.890625	-0.085321	0.208257	0.523853	50.064087	-61.004639	16.647339
C:\Users\cware\Desktop\Steller20November\TagTesting20Nov2013\M5.DSG	11-1-2013	15:10:16	109472.000000	2189.440000	0.781250	-0.144531	-0.933594	-0.079817	0.210092	0.528440	22.232056	-51.452637	25.100708
C:\Users\cware\Desktop\Steller20November\TagTesting20Nov2013\M5.DSG	11-1-2013	15:10:16	109473.000000	2189.460000	0.667969	-0.007813	-1.039063	-0.067890	0.211009	0.534862	9.765625	-61.859131	23.086548
C:\Users\cware\Desktop\Steller20November\TagTesting20Nov2013\M5.DSG	11-1-2013	15:10:16	109474.000000	2189.480000	0.648438	0.164063	-1.019531	-0.061468	0.210092	0.537615	6.607056	-76.202393	15.914917
C:\Users\cware\Desktop\Steller20November\TagTesting20Nov2013\M5.DSG	11-1-2013	15:10:16	109475.000000	2189.500000	0.601563	0.242188	-0.988281	-0.054128	0.210092	0.549541	7.293701	-88.363647	7.522583
C:\Users\cware\Desktop\Steller20November\TagTesting20Nov2013\M5.DSG	11-1-2013	15:10:16	109476.000000	2189.520000	0.488281	0.242188	-1.066406	-0.035780	0.212844	0.553211	12.420654	-78.521729	6.958008
C:\Users\cware\Desktop\Steller20November\TagTesting20Nov2013\M5.DSG	11-1-2013	15:10:16	109477.000000	2189.540000	0.277344	0.277344	-1.078125	-0.028440	0.214679	0.557798	30.334473	-57.220459	10.604858
C:\Users\cware\Desktop\Steller20November\TagTesting20Nov2013\M5.DSG	11-1-2013	15:10:16	109478.000000	2189.560000	0.277344	0.277344	-1.078125	-0.018349	0.222936	0.562385	45.761108	-37.796021	9.521484
C:\Users\cware\Desktop\Steller20November\TagTesting20Nov2013\M5.DSG	11-1-2013	15:10:16	109479.000000	2189.580000	0.375000	0.058594	-0.820313	-0.011927	0.226606	0.564220	41.305542	-68.939209	3.890991
C:\Users\cware\Desktop\Steller20November\TagTesting20Nov2013\M5.DSG	11-1-2013	15:10:16	109480.000000	2189.600000	0.312500	-0.027344	-0.785156	0.001835	0.238532	0.569725	37.109375	-60.913086	1.953125
C:\Users\cware\Desktop\Steller20November\TagTesting20Nov2013\M5.DSG	11-1-2013	15:10:16	109481.000000	2189.620000	0.281250	0.003906	-0.859375	0.008257	0.244037	0.572477	31.250000	-47.088623	0.503540
C:\Users\cware\Desktop\Steller20November\TagTesting20Nov2013\M5.DSG	11-1-2013	15:10:16	109482.000000	2189.640000	0.316406	0.007813	-0.839844	0.019266	0.252294	0.575229	22.598267	-59.921265	-1.846313
C:\Users\cware\Desktop\Steller20November\TagTesting20Nov2013\M5.DSG	11-1-2013	15:10:16	109483.000000	2189.660000	0.191406	0.054688	-0.820313	0.026606	0.255046	0.577064	20.187378	-53.939819	-4.287720
C:\Users\cware\Desktop\Steller20November\TagTesting20Nov2013\M5.DSG	11-1-2013	15:10:16	109484.000000	2189.680000	0.121094	0.105469	-0.753906	0.039450	0.261468	0.580734	33.416748	-54.611206	-6.362915
C:\Users\cware\Desktop\Steller20November\TagTesting20Nov2013\M5.DSG	11-1-2013	15:10:16	109485.000000	2189.700000	0.152344	0.101563	-0.730469	0.045872	0.268807	0.581651	51.437378	-47.653198	-6.072998
C:\Users\cware\Desktop\Steller20November\TagTesting20Nov2013\M5.DSG	11-1-2013	15:10:16	109486.000000	2189.720000	0.269531	0.023438	-0.753906	0.058716	0.284404	0.581651	63.598633	-70.877075	-7.919312
C:\Users\cware\Desktop\Steller20November\TagTesting20Nov2013\M5.DSG	11-1-2013	15:10:16	109487.000000	2189.740000	0.242188	-0.050781	-0.828125	0.067890	0.293578	0.582569	62.377930	-84.854126	-10.925293
C:\Users\cware\Desktop\Steller20November\TagTesting20Nov2013\M5.DSG	11-1-2013	15:10:16	109488.000000	2189.760000	0.132813	-0.152344	-0.875000	0.086239	0.311927	0.584404	55.908203	-93.399048	-2.960205
C:\Users\cware\Desktop\Steller20November\TagTesting20Nov2013\M5.DSG	11-1-2013	15:10:16	109489.000000	2189.780000	0.027344	-0.050781	-0.890625	0.099083	0.319266	0.585321	45.333862	-86.746216	0.900269
C:\Users\cware\Desktop\Steller20November\TagTesting20Nov2013\M5.DSG	11-1-2013	15:10:16	109490.000000	2189.800000	-0.046875	-0.054688	-0.851563	0.107339	0.325688	0.585321	34.164429	-88.150024	0.762939
C:\Users\cware\Desktop\Steller20November\TagTesting20Nov2013\M5.DSG	11-1-2013	15:10:16	109491.000000	2189.820000	-0.113281	-0.027344	-0.878906	0.127523	0.334862	0.586239	26.290894	-83.175659	-2.975464
C:\Users\cware\Desktop\Steller20November\TagTesting20Nov2013\M5.DSG	11-1-2013	15:10:16	109492.000000	2189.840000	-0.160156	-0.042969	-0.828125	0.136697	0.338532	0.589908	43.670654	44.830322	13.061523
C:\Users\cware\Desktop\Steller20November\TagTesting20Nov2013\M5.DSG	11-1-2013	15:10:16	109493.000000	2189.860000	-1.062500	-0.089844	-0.886719	0.123853	0.350459	0.584404	44.509888	109.863281	-24.490356
C:\Users\cware\Desktop\Steller20November\TagTesting20Nov2013\M5.DSG	11-1-2013	15:10:16	109494.000000	2189.880000	0.609375	0.000000	-0.769531	0.115596	0.355046	0.583486	23.269653	23.452759	-23.727417
C:\Users\cware\Desktop\Steller20November\TagTesting20Nov2013\M5.DSG	11-1-2013	15:10:16	109495.000000	2189.900000	0.355469	0.007813	-0.386719	0.124771	0.361468	0.582569	17.471313	-162.322998	-43.090820
C:\Users\cware\Desktop\Steller20November\TagTesting20Nov2013\M5.DSG	11-1-2013	15:10:16	109496.000000	2189.920000	0.187500	-0.203125	-0.617188	0.144954	0.366055	0.585321	19.378662	-145.126343	-20.446777
C:\Users\cware\Desktop\Steller20November\TagTesting20Nov2013\M5.DSG	11-1-2013	15:10:16	109497.000000	2189.940000	-0.269531	-0.269531	-0.812500	0.179817	0.374312	0.587156	16.815186	-107.376099	-16.021729
C:\Users\cware\Desktop\Steller20November\TagTesting20Nov2013\M5.DSG	11-1-2013	15:10:16	109498.000000	2189.960000	-0.347656	-0.234375	-0.906250	0.193578	0.377064	0.588073	8.575439	-88.256836	-11.230469
C:\Users\cware\Desktop\Steller20November\TagTesting20Nov2013\M5.DSG	11-1-2013	15:10:16	109499.000000	2189.980000	-0.351563	-0.214844	-0.941406	0.214679	0.381651	0.589908	-1.785278	-90.209961	-11.901855
C:\Users\cware\Desktop\Steller20November\TagTesting20Nov2013\M5.DSG	11-1-2013	15:10:16	109500.000000	2190.000000	-0.269531	-0.171875	-0.937500	0.224771	0.380734	0.589908	-11.672974	-68.298340	-9.460449
C:\Users\cware\Desktop\Steller20November\TagTesting20Nov2013\M5.DSG	11-1-2013	15:10:16	109501.000000	2190.020000	-0.363281	-0.121094	-0.914063	0.244954	0.379817	0.592661	-12.695313	-85.723877	-10.864258
C:\Users\cware\Desktop\Steller20November\TagTesting20Nov2013\M5.DSG	11-1-2013	15:10:16	109502.000000	2190.040000	-0.375000	-0.175781	-0.875000	0.255046	0.378899	0.592661	-12.649536	-80.871582	-2.105713
C:\Users\cware\Desktop\Steller20November\TagTesting20Nov2013\M5.DSG	11-1-2013	15:10:16	109503.000000	2190.060000	-0.414063	-0.222656	-1.000000	0.273394	0.377982	0.592661	-14.297485	-80.352783	-5.935669
C:\Users\cware\Desktop\Steller20November\TagTesting20Nov2013\M5.DSG	11-1-2013	15:10:16	109504.000000	2190.080000	-0.425781	-0.144531	-0.886719	0.284404	0.377982	0.591743	-6.469727	-95.260620	-6.240845
C:\Users\cware\Desktop\Steller20November\TagTesting20Nov2013\M5.DSG	11-1-2013	15:10:16	109505.000000	2190.100000	-0.550781	-0.242188	-1.027344	0.305505	0.379817	0.589908	-12.069702	-81.893921	5.142212
C:\Users\cware\Desktop\Steller20November\TagTesting20Nov2013\M5.DSG	11-1-2013	15:10:16	109506.000000	2190.120000	-0.550781	-0.242188	-1.027344	0.311927	0.379817	0.588073	-7.080078	-54.031372	0.915527
C:\Users\cware\Desktop\Steller20November\TagTesting20Nov2013\M5.DSG	11-1-2013	15:10:16	109507.000000	2190.140000	-0.554688	-0.156250	-1.015625	0.323853	0.380734	0.587156	-8.682251	-46.386719	1.342773
C:\Users\cware\Desktop\Steller20November\TagTesting20Nov2013\M5.DSG	11-1-2013	15:10:16	109508.000000	2190.160000	-0.523438	-0.136719	-0.941406	0.329358	0.381651	0.586239	-5.615234	-46.035767	-1.358032
C:\Users\cware\Desktop\Steller20November\TagTesting20Nov2013\M5.DSG	11-1-2013	15:10:16	109509.000000	2190.180000	-0.437500	-0.171875	-0.964844	0.337615	0.381651	0.584404	-8.193970	-34.484863	-6.332397
C:\Users\cware\Desktop\Steller20November\TagTesting20Nov2013\M5.DSG	11-1-2013	15:10:16	109510.000000	2190.200000	-0.468750	-0.171875	-0.968750	0.341284	0.381651	0.584404	-12.634277	-35.003662	-9.704590
C:\Users\cware\Desktop\Steller20November\TagTesting20Nov2013\M5.DSG	11-1-2013	15:10:16	109511.000000	2190.220000	-0.558594	-0.183594	-1.125000	0.350459	0.380734	0.583486	-6.805420	-34.011841	-9.933472
C:\Users\cware\Desktop\Steller20November\TagTesting20Nov2013\M5.DSG	11-1-2013	15:10:16	109512.000000	2190.240000	-0.527344	-0.218750	-1.152344	0.354128	0.380734	0.582569	-6.408691	-45.516968	-16.357422
C:\Users\cware\Desktop\Steller20November\TagTesting20Nov2013\M5.DSG	11-1-2013	15:10:16	109513.000000	2190.260000	-0.527344	-0.242188	-1.238281	0.359633	0.380734	0.578899	-2.792358	-45.669556	-11.993408
C:\Users\cware\Desktop\Steller20November\TagTesting20Nov2013\M5.DSG	11-1-2013	15:10:16	109514.000000	2190.280000	-0.539063	-0.160156	-1.312500	0.371560	0.382569	0.577982	-7.904053	-50.949097	-7.659912
C:\Users\cware\Desktop\Steller20November\TagTesting20Nov2013\M5.DSG	11-1-2013	15:10:16	109515.000000	2190.300000	-0.597656	-0.105469	-1.343750	0.376147	0.381651	0.576147	-15.747070	-61.965942	-4.135132
C:\Users\cware\Desktop\Steller20November\TagTesting20Nov2013\M5.DSG	11-1-2013	15:10:16	109516.000000	2190.320000	-0.843750	-0.167969	-1.390625	0.388991	0.379817	0.573394	-25.283813	-36.560059	-0.564575
C:\Users\cware\Desktop\Steller20November\TagTesting20Nov2013\M5.DSG	11-1-2013	15:10:16	109517.000000	2190.340000	-0.933594	-0.242188	-1.457031	0.391743	0.377982	0.574312	-30.426025	16.326904	-5.645752
[truncated: 19,527 more rows]
