# Supplementary material for: Averaged Propulsive Body Acceleration (APBA) Can Be Calculated from Biologging Tags That Incorporate Gyroscopes and Accelerometers to Estimate Swimming Speed, Hydrodynamic Drag and Energy Expenditure for Steller Sea Lions
Source: PLoS One. 2016 Jun 10;11(6):e0157326. doi: 10.1371/journal.pone.0157326 (PMC4902303; doi:10.1371/journal.pone.0157326)
Supplement: S3 Data — Same components as S2. (ZIP) [file pone.0157326.s003.zip › HazyNov_20/My5_PTMP_20_11_13.csv]

FileName	FileDate	FileTime	Sample	Time from Start (s)	Pressure	Temperature
C:\Users\cware\Desktop\Steller20November\TagTesting20Nov2013\M5.DSG	11-1-2013	15:10:16	26892.000000	2689.200000	49263.890871	20.000000
C:\Users\cware\Desktop\Steller20November\TagTesting20Nov2013\M5.DSG	11-1-2013	15:10:16	26893.000000	2689.300000	49237.773757	20.000000
C:\Users\cware\Desktop\Steller20November\TagTesting20Nov2013\M5.DSG	11-1-2013	15:10:16	26894.000000	2689.400000	49289.495830	20.000000
C:\Users\cware\Desktop\Steller20November\TagTesting20Nov2013\M5.DSG	11-1-2013	15:10:16	26895.000000	2689.500000	49302.189281	20.000000
C:\Users\cware\Desktop\Steller20November\TagTesting20Nov2013\M5.DSG	11-1-2013	15:10:16	26896.000000	2689.600000	49277.441110	20.000000
C:\Users\cware\Desktop\Steller20November\TagTesting20Nov2013\M5.DSG	11-1-2013	15:10:16	26897.000000	2689.700000	49287.653128	20.000000
C:\Users\cware\Desktop\Steller20November\TagTesting20Nov2013\M5.DSG	11-1-2013	15:10:16	26898.000000	2689.800000	49242.656617	20.000000
C:\Users\cware\Desktop\Steller20November\TagTesting20Nov2013\M5.DSG	11-1-2013	15:10:16	26899.000000	2689.900000	49255.708634	20.000000
C:\Users\cware\Desktop\Steller20November\TagTesting20Nov2013\M5.DSG	11-1-2013	15:10:16	26900.000000	2690.000000	49273.480072	20.000000
C:\Users\cware\Desktop\Steller20November\TagTesting20Nov2013\M5.DSG	11-1-2013	15:10:16	26901.000000	2690.100000	49252.701416	20.000000
C:\Users\cware\Desktop\Steller20November\TagTesting20Nov2013\M5.DSG	11-1-2013	15:10:16	26902.000000	2690.200000	49267.416810	20.000000
C:\Users\cware\Desktop\Steller20November\TagTesting20Nov2013\M5.DSG	11-1-2013	15:10:16	26903.000000	2690.300000	49297.462538	20.000000
C:\Users\cware\Desktop\Steller20November\TagTesting20Nov2013\M5.DSG	11-1-2013	15:10:16	26904.000000	2690.400000	49323.849335	20.000000
C:\Users\cware\Desktop\Steller20November\TagTesting20Nov2013\M5.DSG	11-1-2013	15:10:16	26905.000000	2690.500000	49386.503897	20.000000
C:\Users\cware\Desktop\Steller20November\TagTesting20Nov2013\M5.DSG	11-1-2013	15:10:16	26906.000000	2690.600000	49445.397959	20.000000
C:\Users\cware\Desktop\Steller20November\TagTesting20Nov2013\M5.DSG	11-1-2013	15:10:16	26907.000000	2690.700000	49463.003974	20.000000
C:\Users\cware\Desktop\Steller20November\TagTesting20Nov2013\M5.DSG	11-1-2013	15:10:16	26908.000000	2690.800000	49468.335143	20.000000
C:\Users\cware\Desktop\Steller20November\TagTesting20Nov2013\M5.DSG	11-1-2013	15:10:16	26909.000000	2690.900000	49482.377351	20.000000
C:\Users\cware\Desktop\Steller20November\TagTesting20Nov2013\M5.DSG	11-1-2013	15:10:16	26910.000000	2691.000000	49485.614458	20.000000
C:\Users\cware\Desktop\Steller20November\TagTesting20Nov2013\M5.DSG	11-1-2013	15:10:16	26911.000000	2691.100000	49518.371410	20.000000
C:\Users\cware\Desktop\Steller20November\TagTesting20Nov2013\M5.DSG	11-1-2013	15:10:16	26912.000000	2691.200000	49549.610557	20.000000
C:\Users\cware\Desktop\Steller20November\TagTesting20Nov2013\M5.DSG	11-1-2013	15:10:16	26913.000000	2691.300000	49591.526889	20.000000
C:\Users\cware\Desktop\Steller20November\TagTesting20Nov2013\M5.DSG	11-1-2013	15:10:16	26914.000000	2691.400000	49600.810296	20.000000
C:\Users\cware\Desktop\Steller20November\TagTesting20Nov2013\M5.DSG	11-1-2013	15:10:16	26915.000000	2691.500000	49637.025598	20.000000
C:\Users\cware\Desktop\Steller20November\TagTesting20Nov2013\M5.DSG	11-1-2013	15:10:16	26916.000000	2691.600000	49646.559041	20.000000
C:\Users\cware\Desktop\Steller20November\TagTesting20Nov2013\M5.DSG	11-1-2013	15:10:16	26917.000000	2691.700000	49629.981747	20.000000
C:\Users\cware\Desktop\Steller20November\TagTesting20Nov2013\M5.DSG	11-1-2013	15:10:16	26918.000000	2691.800000	49605.438972	20.000000
C:\Users\cware\Desktop\Steller20November\TagTesting20Nov2013\M5.DSG	11-1-2013	15:10:16	26919.000000	2691.900000	49611.288572	20.000000
C:\Users\cware\Desktop\Steller20November\TagTesting20Nov2013\M5.DSG	11-1-2013	15:10:16	26920.000000	2692.000000	49631.475977	20.000000
C:\Users\cware\Desktop\Steller20November\TagTesting20Nov2013\M5.DSG	11-1-2013	15:10:16	26921.000000	2692.100000	49653.031166	20.000000
C:\Users\cware\Desktop\Steller20November\TagTesting20Nov2013\M5.DSG	11-1-2013	15:10:16	26922.000000	2692.200000	49662.738742	20.000000
C:\Users\cware\Desktop\Steller20November\TagTesting20Nov2013\M5.DSG	11-1-2013	15:10:16	26923.000000	2692.300000	49678.296268	20.000000
C:\Users\cware\Desktop\Steller20November\TagTesting20Nov2013\M5.DSG	11-1-2013	15:10:16	26924.000000	2692.400000	49680.187832	20.000000
C:\Users\cware\Desktop\Steller20November\TagTesting20Nov2013\M5.DSG	11-1-2013	15:10:16	26925.000000	2692.500000	49691.189903	20.000000
C:\Users\cware\Desktop\Steller20November\TagTesting20Nov2013\M5.DSG	11-1-2013	15:10:16	26926.000000	2692.600000	49697.562132	20.000000
C:\Users\cware\Desktop\Steller20November\TagTesting20Nov2013\M5.DSG	11-1-2013	15:10:16	26927.000000	2692.700000	49718.471087	20.000000
C:\Users\cware\Desktop\Steller20November\TagTesting20Nov2013\M5.DSG	11-1-2013	15:10:16	26928.000000	2692.800000	49729.522835	20.000000
C:\Users\cware\Desktop\Steller20November\TagTesting20Nov2013\M5.DSG	11-1-2013	15:10:16	26929.000000	2692.900000	49737.513046	20.000000
C:\Users\cware\Desktop\Steller20November\TagTesting20Nov2013\M5.DSG	11-1-2013	15:10:16	26930.000000	2693.000000	49745.603026	20.000000
C:\Users\cware\Desktop\Steller20November\TagTesting20Nov2013\M5.DSG	11-1-2013	15:10:16	26931.000000	2693.100000	49759.641652	20.000000
C:\Users\cware\Desktop\Steller20November\TagTesting20Nov2013\M5.DSG	11-1-2013	15:10:16	26932.000000	2693.200000	49762.828151	20.000000
C:\Users\cware\Desktop\Steller20November\TagTesting20Nov2013\M5.DSG	11-1-2013	15:10:16	26933.000000	2693.300000	49773.307856	20.000000
C:\Users\cware\Desktop\Steller20November\TagTesting20Nov2013\M5.DSG	11-1-2013	15:10:16	26934.000000	2693.400000	49778.684969	20.000000
C:\Users\cware\Desktop\Steller20November\TagTesting20Nov2013\M5.DSG	11-1-2013	15:10:16	26935.000000	2693.500000	49783.115814	20.000000
C:\Users\cware\Desktop\Steller20November\TagTesting20Nov2013\M5.DSG	11-1-2013	15:10:16	26936.000000	2693.600000	49800.714183	20.000000
C:\Users\cware\Desktop\Steller20November\TagTesting20Nov2013\M5.DSG	11-1-2013	15:10:16	26937.000000	2693.700000	49811.865623	20.000000
C:\Users\cware\Desktop\Steller20November\TagTesting20Nov2013\M5.DSG	11-1-2013	15:10:16	26938.000000	2693.800000	49828.069541	20.000000
C:\Users\cware\Desktop\Steller20November\TagTesting20Nov2013\M5.DSG	11-1-2013	15:10:16	26939.000000	2693.900000	49844.597287	20.000000
C:\Users\cware\Desktop\Steller20November\TagTesting20Nov2013\M5.DSG	11-1-2013	15:10:16	26940.000000	2694.000000	49850.869962	20.000000
C:\Users\cware\Desktop\Steller20November\TagTesting20Nov2013\M5.DSG	11-1-2013	15:10:16	26941.000000	2694.100000	49849.949090	20.000000
C:\Users\cware\Desktop\Steller20November\TagTesting20Nov2013\M5.DSG	11-1-2013	15:10:16	26942.000000	2694.200000	49831.032122	20.000000
C:\Users\cware\Desktop\Steller20November\TagTesting20Nov2013\M5.DSG	11-1-2013	15:10:16	26943.000000	2694.300000	49815.076769	20.000000
C:\Users\cware\Desktop\Steller20November\TagTesting20Nov2013\M5.DSG	11-1-2013	15:10:16	26944.000000	2694.400000	49823.266004	20.000000
C:\Users\cware\Desktop\Steller20November\TagTesting20Nov2013\M5.DSG	11-1-2013	15:10:16	26945.000000	2694.500000	49834.516838	20.000000
C:\Users\cware\Desktop\Steller20November\TagTesting20Nov2013\M5.DSG	11-1-2013	15:10:16	26946.000000	2694.600000	49832.749711	20.000000
C:\Users\cware\Desktop\Steller20November\TagTesting20Nov2013\M5.DSG	11-1-2013	15:10:16	26947.000000	2694.700000	49830.136395	20.000000
C:\Users\cware\Desktop\Steller20November\TagTesting20Nov2013\M5.DSG	11-1-2013	15:10:16	26948.000000	2694.800000	49841.586532	20.000000
C:\Users\cware\Desktop\Steller20November\TagTesting20Nov2013\M5.DSG	11-1-2013	15:10:16	26949.000000	2694.900000	49846.340265	20.000000
C:\Users\cware\Desktop\Steller20November\TagTesting20Nov2013\M5.DSG	11-1-2013	15:10:16	26950.000000	2695.000000	49846.713792	20.000000
C:\Users\cware\Desktop\Steller20November\TagTesting20Nov2013\M5.DSG	11-1-2013	15:10:16	26951.000000	2695.100000	49842.706138	20.000000
C:\Users\cware\Desktop\Steller20November\TagTesting20Nov2013\M5.DSG	11-1-2013	15:10:16	26952.000000	2695.200000	49845.269882	20.000000
C:\Users\cware\Desktop\Steller20November\TagTesting20Nov2013\M5.DSG	11-1-2013	15:10:16	26953.000000	2695.300000	49852.612940	20.000000
C:\Users\cware\Desktop\Steller20November\TagTesting20Nov2013\M5.DSG	11-1-2013	15:10:16	26954.000000	2695.400000	49851.020103	20.000000
C:\Users\cware\Desktop\Steller20November\TagTesting20Nov2013\M5.DSG	11-1-2013	15:10:16	26955.000000	2695.500000	49852.165208	20.000000
C:\Users\cware\Desktop\Steller20November\TagTesting20Nov2013\M5.DSG	11-1-2013	15:10:16	26956.000000	2695.600000	49845.494133	20.000000
C:\Users\cware\Desktop\Steller20November\TagTesting20Nov2013\M5.DSG	11-1-2013	15:10:16	26957.000000	2695.700000	49845.867415	20.000000
C:\Users\cware\Desktop\Steller20November\TagTesting20Nov2013\M5.DSG	11-1-2013	15:10:16	26958.000000	2695.800000	49845.245336	20.000000
C:\Users\cware\Desktop\Steller20November\TagTesting20Nov2013\M5.DSG	11-1-2013	15:10:16	26959.000000	2695.900000	49850.024402	20.000000
C:\Users\cware\Desktop\Steller20November\TagTesting20Nov2013\M5.DSG	11-1-2013	15:10:16	26960.000000	2696.000000	49840.540956	20.000000
C:\Users\cware\Desktop\Steller20November\TagTesting20Nov2013\M5.DSG	11-1-2013	15:10:16	26961.000000	2696.100000	49837.827958	20.000000
C:\Users\cware\Desktop\Steller20November\TagTesting20Nov2013\M5.DSG	11-1-2013	15:10:16	26962.000000	2696.200000	49840.715080	20.000000
C:\Users\cware\Desktop\Steller20November\TagTesting20Nov2013\M5.DSG	11-1-2013	15:10:16	26963.000000	2696.300000	49835.711986	20.000000
C:\Users\cware\Desktop\Steller20November\TagTesting20Nov2013\M5.DSG	11-1-2013	15:10:16	26964.000000	2696.400000	49839.121928	20.000000
C:\Users\cware\Desktop\Steller20November\TagTesting20Nov2013\M5.DSG	11-1-2013	15:10:16	26965.000000	2696.500000	49831.679612	20.000000
C:\Users\cware\Desktop\Steller20November\TagTesting20Nov2013\M5.DSG	11-1-2013	15:10:16	26966.000000	2696.600000	49824.361798	20.000000
C:\Users\cware\Desktop\Steller20November\TagTesting20Nov2013\M5.DSG	11-1-2013	15:10:16	26967.000000	2696.700000	49820.304899	20.000000
C:\Users\cware\Desktop\Steller20November\TagTesting20Nov2013\M5.DSG	11-1-2013	15:10:16	26968.000000	2696.800000	49821.649141	20.000000
C:\Users\cware\Desktop\Steller20November\TagTesting20Nov2013\M5.DSG	11-1-2013	15:10:16	26969.000000	2696.900000	49823.889594	20.000000
C:\Users\cware\Desktop\Steller20November\TagTesting20Nov2013\M5.DSG	11-1-2013	15:10:16	26970.000000	2697.000000	49825.009812	20.000000
C:\Users\cware\Desktop\Steller20November\TagTesting20Nov2013\M5.DSG	11-1-2013	15:10:16	26971.000000	2697.100000	49827.449311	20.000000
C:\Users\cware\Desktop\Steller20November\TagTesting20Nov2013\M5.DSG	11-1-2013	15:10:16	26972.000000	2697.200000	49837.853767	20.000000
C:\Users\cware\Desktop\Steller20November\TagTesting20Nov2013\M5.DSG	11-1-2013	15:10:16	26973.000000	2697.300000	49842.682807	20.000000
C:\Users\cware\Desktop\Steller20November\TagTesting20Nov2013\M5.DSG	11-1-2013	15:10:16	26974.000000	2697.400000	49848.582288	20.000000
C:\Users\cware\Desktop\Steller20November\TagTesting20Nov2013\M5.DSG	11-1-2013	15:10:16	26975.000000	2697.500000	49857.045115	20.000000
C:\Users\cware\Desktop\Steller20November\TagTesting20Nov2013\M5.DSG	11-1-2013	15:10:16	26976.000000	2697.600000	49855.576903	20.000000
C:\Users\cware\Desktop\Steller20November\TagTesting20Nov2013\M5.DSG	11-1-2013	15:10:16	26977.000000	2697.700000	49848.632271	20.000000
C:\Users\cware\Desktop\Steller20November\TagTesting20Nov2013\M5.DSG	11-1-2013	15:10:16	26978.000000	2697.800000	49844.600067	20.000000
C:\Users\cware\Desktop\Steller20November\TagTesting20Nov2013\M5.DSG	11-1-2013	15:10:16	26979.000000	2697.900000	49838.352628	20.000000
C:\Users\cware\Desktop\Steller20November\TagTesting20Nov2013\M5.DSG	11-1-2013	15:10:16	26980.000000	2698.000000	49832.528270	20.000000
C:\Users\cware\Desktop\Steller20November\TagTesting20Nov2013\M5.DSG	11-1-2013	15:10:16	26981.000000	2698.100000	49831.656967	20.000000
C:\Users\cware\Desktop\Steller20November\TagTesting20Nov2013\M5.DSG	11-1-2013	15:10:16	26982.000000	2698.200000	49833.946901	20.000000
C:\Users\cware\Desktop\Steller20November\TagTesting20Nov2013\M5.DSG	11-1-2013	15:10:16	26983.000000	2698.300000	49835.963274	20.000000
C:\Users\cware\Desktop\Steller20November\TagTesting20Nov2013\M5.DSG	11-1-2013	15:10:16	26984.000000	2698.400000	49843.878730	20.000000
C:\Users\cware\Desktop\Steller20November\TagTesting20Nov2013\M5.DSG	11-1-2013	15:10:16	26985.000000	2698.500000	49843.530138	20.000000
C:\Users\cware\Desktop\Steller20November\TagTesting20Nov2013\M5.DSG	11-1-2013	15:10:16	26986.000000	2698.600000	49839.821678	20.000000
C:\Users\cware\Desktop\Steller20November\TagTesting20Nov2013\M5.DSG	11-1-2013	15:10:16	26987.000000	2698.700000	49838.850964	20.000000
C:\Users\cware\Desktop\Steller20November\TagTesting20Nov2013\M5.DSG	11-1-2013	15:10:16	26988.000000	2698.800000	49828.471494	20.000000
C:\Users\cware\Desktop\Steller20November\TagTesting20Nov2013\M5.DSG	11-1-2013	15:10:16	26989.000000	2698.900000	49833.997155	20.000000
C:\Users\cware\Desktop\Steller20November\TagTesting20Nov2013\M5.DSG	11-1-2013	15:10:16	26990.000000	2699.000000	49837.008959	20.000000
C:\Users\cware\Desktop\Steller20November\TagTesting20Nov2013\M5.DSG	11-1-2013	15:10:16	26991.000000	2699.100000	49834.445158	20.000000
C:\Users\cware\Desktop\Steller20November\TagTesting20Nov2013\M5.DSG	11-1-2013	15:10:16	26992.000000	2699.200000	49835.789649	20.000000
C:\Users\cware\Desktop\Steller20November\TagTesting20Nov2013\M5.DSG	11-1-2013	15:10:16	26993.000000	2699.300000	49843.182258	20.000000
C:\Users\cware\Desktop\Steller20November\TagTesting20Nov2013\M5.DSG	11-1-2013	15:10:16	26994.000000	2699.400000	49841.614290	20.000000
C:\Users\cware\Desktop\Steller20November\TagTesting20Nov2013\M5.DSG	11-1-2013	15:10:16	26995.000000	2699.500000	49828.994520	20.000000
C:\Users\cware\Desktop\Steller20November\TagTesting20Nov2013\M5.DSG	11-1-2013	15:10:16	26996.000000	2699.600000	49821.103928	20.000000
C:\Users\cware\Desktop\Steller20November\TagTesting20Nov2013\M5.DSG	11-1-2013	15:10:16	26997.000000	2699.700000	49826.231805	20.000000
C:\Users\cware\Desktop\Steller20November\TagTesting20Nov2013\M5.DSG	11-1-2013	15:10:16	26998.000000	2699.800000	49822.921056	20.000000
C:\Users\cware\Desktop\Steller20November\TagTesting20Nov2013\M5.DSG	11-1-2013	15:10:16	26999.000000	2699.900000	49815.827300	20.000000
C:\Users\cware\Desktop\Steller20November\TagTesting20Nov2013\M5.DSG	11-1-2013	15:10:16	27000.000000	2700.000000	49815.901842	20.000000
C:\Users\cware\Desktop\Steller20November\TagTesting20Nov2013\M5.DSG	11-1-2013	15:10:16	27001.000000	2700.100000	49811.645666	20.000000
C:\Users\cware\Desktop\Steller20November\TagTesting20Nov2013\M5.DSG	11-1-2013	15:10:16	27002.000000	2700.200000	49807.787397	20.000000
C:\Users\cware\Desktop\Steller20November\TagTesting20Nov2013\M5.DSG	11-1-2013	15:10:16	27003.000000	2700.300000	49804.527037	20.000000
C:\Users\cware\Desktop\Steller20November\TagTesting20Nov2013\M5.DSG	11-1-2013	15:10:16	27004.000000	2700.400000	49803.456859	20.000000
C:\Users\cware\Desktop\Steller20November\TagTesting20Nov2013\M5.DSG	11-1-2013	15:10:16	27005.000000	2700.500000	49802.809706	20.000000
C:\Users\cware\Desktop\Steller20November\TagTesting20Nov2013\M5.DSG	11-1-2013	15:10:16	27006.000000	2700.600000	49803.506899	20.000000
C:\Users\cware\Desktop\Steller20November\TagTesting20Nov2013\M5.DSG	11-1-2013	15:10:16	27007.000000	2700.700000	49808.560028	20.000000
C:\Users\cware\Desktop\Steller20November\TagTesting20Nov2013\M5.DSG	11-1-2013	15:10:16	27008.000000	2700.800000	49808.610098	20.000000
C:\Users\cware\Desktop\Steller20November\TagTesting20Nov2013\M5.DSG	11-1-2013	15:10:16	27009.000000	2700.900000	49822.872444	20.000000
C:\Users\cware\Desktop\Steller20November\TagTesting20Nov2013\M5.DSG	11-1-2013	15:10:16	27010.000000	2701.000000	49821.727418	20.000000
C:\Users\cware\Desktop\Steller20November\TagTesting20Nov2013\M5.DSG	11-1-2013	15:10:16	27011.000000	2701.100000	49826.755814	20.000000
C:\Users\cware\Desktop\Steller20November\TagTesting20Nov2013\M5.DSG	11-1-2013	15:10:16	27012.000000	2701.200000	49829.294881	20.000000
C:\Users\cware\Desktop\Steller20November\TagTesting20Nov2013\M5.DSG	11-1-2013	15:10:16	27013.000000	2701.300000	49820.134795	20.000000
C:\Users\cware\Desktop\Steller20November\TagTesting20Nov2013\M5.DSG	11-1-2013	15:10:16	27014.000000	2701.400000	49813.439340	20.000000
C:\Users\cware\Desktop\Steller20November\TagTesting20Nov2013\M5.DSG	11-1-2013	15:10:16	27015.000000	2701.500000	49809.681002	20.000000
C:\Users\cware\Desktop\Steller20November\TagTesting20Nov2013\M5.DSG	11-1-2013	15:10:16	27016.000000	2701.600000	49807.465679	20.000000
C:\Users\cware\Desktop\Steller20November\TagTesting20Nov2013\M5.DSG	11-1-2013	15:10:16	27017.000000	2701.700000	49810.278303	20.000000
C:\Users\cware\Desktop\Steller20November\TagTesting20Nov2013\M5.DSG	11-1-2013	15:10:16	27018.000000	2701.800000	49808.113169	20.000000
C:\Users\cware\Desktop\Steller20November\TagTesting20Nov2013\M5.DSG	11-1-2013	15:10:16	27019.000000	2701.900000	49818.716619	20.000000
C:\Users\cware\Desktop\Steller20November\TagTesting20Nov2013\M5.DSG	11-1-2013	15:10:16	27020.000000	2702.000000	49820.484060	20.000000
C:\Users\cware\Desktop\Steller20November\TagTesting20Nov2013\M5.DSG	11-1-2013	15:10:16	27021.000000	2702.100000	49821.878018	20.000000
C:\Users\cware\Desktop\Steller20November\TagTesting20Nov2013\M5.DSG	11-1-2013	15:10:16	27022.000000	2702.200000	49821.654126	20.000000
C:\Users\cware\Desktop\Steller20November\TagTesting20Nov2013\M5.DSG	11-1-2013	15:10:16	27023.000000	2702.300000	49823.869549	20.000000
C:\Users\cware\Desktop\Steller20November\TagTesting20Nov2013\M5.DSG	11-1-2013	15:10:16	27024.000000	2702.400000	49821.728795	20.000000
C:\Users\cware\Desktop\Steller20November\TagTesting20Nov2013\M5.DSG	11-1-2013	15:10:16	27025.000000	2702.500000	49821.131367	20.000000
C:\Users\cware\Desktop\Steller20November\TagTesting20Nov2013\M5.DSG	11-1-2013	15:10:16	27026.000000	2702.600000	49813.490209	20.000000
C:\Users\cware\Desktop\Steller20November\TagTesting20Nov2013\M5.DSG	11-1-2013	15:10:16	27027.000000	2702.700000	49823.570743	20.000000
C:\Users\cware\Desktop\Steller20November\TagTesting20Nov2013\M5.DSG	11-1-2013	15:10:16	27028.000000	2702.800000	49816.203199	20.000000
C:\Users\cware\Desktop\Steller20November\TagTesting20Nov2013\M5.DSG	11-1-2013	15:10:16	27029.000000	2702.900000	49820.335195	20.000000
C:\Users\cware\Desktop\Steller20November\TagTesting20Nov2013\M5.DSG	11-1-2013	15:10:16	27030.000000	2703.000000	49811.598387	20.000000
C:\Users\cware\Desktop\Steller20November\TagTesting20Nov2013\M5.DSG	11-1-2013	15:10:16	27031.000000	2703.100000	49812.071474	20.000000
C:\Users\cware\Desktop\Steller20November\TagTesting20Nov2013\M5.DSG	11-1-2013	15:10:16	27032.000000	2703.200000	49809.582267	20.000000
C:\Users\cware\Desktop\Steller20November\TagTesting20Nov2013\M5.DSG	11-1-2013	15:10:16	27033.000000	2703.300000	49802.413367	20.000000
C:\Users\cware\Desktop\Steller20November\TagTesting20Nov2013\M5.DSG	11-1-2013	15:10:16	27034.000000	2703.400000	49806.122329	20.000000
C:\Users\cware\Desktop\Steller20November\TagTesting20Nov2013\M5.DSG	11-1-2013	15:10:16	27035.000000	2703.500000	49801.517487	20.000000
C:\Users\cware\Desktop\Steller20November\TagTesting20Nov2013\M5.DSG	11-1-2013	15:10:16	27036.000000	2703.600000	49803.011009	20.000000
C:\Users\cware\Desktop\Steller20November\TagTesting20Nov2013\M5.DSG	11-1-2013	15:10:16	27037.000000	2703.700000	49797.111825	20.000000
C:\Users\cware\Desktop\Steller20November\TagTesting20Nov2013\M5.DSG	11-1-2013	15:10:16	27038.000000	2703.800000	49799.700940	20.000000
C:\Users\cware\Desktop\Steller20November\TagTesting20Nov2013\M5.DSG	11-1-2013	15:10:16	27039.000000	2703.900000	49802.961751	20.000000
C:\Users\cware\Desktop\Steller20November\TagTesting20Nov2013\M5.DSG	11-1-2013	15:10:16	27040.000000	2704.000000	49804.231559	20.000000
C:\Users\cware\Desktop\Steller20November\TagTesting20Nov2013\M5.DSG	11-1-2013	15:10:16	27041.000000	2704.100000	49816.179514	20.000000
C:\Users\cware\Desktop\Steller20November\TagTesting20Nov2013\M5.DSG	11-1-2013	15:10:16	27042.000000	2704.200000	49820.461004	20.000000
C:\Users\cware\Desktop\Steller20November\TagTesting20Nov2013\M5.DSG	11-1-2013	15:10:16	27043.000000	2704.300000	49822.054078	20.000000
C:\Users\cware\Desktop\Steller20November\TagTesting20Nov2013\M5.DSG	11-1-2013	15:10:16	27044.000000	2704.400000	49826.061540	20.000000
C:\Users\cware\Desktop\Steller20November\TagTesting20Nov2013\M5.DSG	11-1-2013	15:10:16	27045.000000	2704.500000	49822.601785	20.000000
C:\Users\cware\Desktop\Steller20November\TagTesting20Nov2013\M5.DSG	11-1-2013	15:10:16	27046.000000	2704.600000	49817.474244	20.000000
C:\Users\cware\Desktop\Steller20November\TagTesting20Nov2013\M5.DSG	11-1-2013	15:10:16	27047.000000	2704.700000	49813.317606	20.000000
C:\Users\cware\Desktop\Steller20November\TagTesting20Nov2013\M5.DSG	11-1-2013	15:10:16	27048.000000	2704.800000	49806.995497	20.000000
C:\Users\cware\Desktop\Steller20November\TagTesting20Nov2013\M5.DSG	11-1-2013	15:10:16	27049.000000	2704.900000	49805.726191	20.000000
C:\Users\cware\Desktop\Steller20November\TagTesting20Nov2013\M5.DSG	11-1-2013	15:10:16	27050.000000	2705.000000	49805.029234	20.000000
C:\Users\cware\Desktop\Steller20November\TagTesting20Nov2013\M5.DSG	11-1-2013	15:10:16	27051.000000	2705.100000	49806.746718	20.000000
C:\Users\cware\Desktop\Steller20November\TagTesting20Nov2013\M5.DSG	11-1-2013	15:10:16	27052.000000	2705.200000	49796.765373	20.000000
C:\Users\cware\Desktop\Steller20November\TagTesting20Nov2013\M5.DSG	11-1-2013	15:10:16	27053.000000	2705.300000	49802.490442	20.000000
C:\Users\cware\Desktop\Steller20November\TagTesting20Nov2013\M5.DSG	11-1-2013	15:10:16	27054.000000	2705.400000	49804.083965	20.000000
C:\Users\cware\Desktop\Steller20November\TagTesting20Nov2013\M5.DSG	11-1-2013	15:10:16	27055.000000	2705.500000	49805.776314	20.000000
C:\Users\cware\Desktop\Steller20November\TagTesting20Nov2013\M5.DSG	11-1-2013	15:10:16	27056.000000	2705.600000	49801.569898	20.000000
C:\Users\cware\Desktop\Steller20November\TagTesting20Nov2013\M5.DSG	11-1-2013	15:10:16	27057.000000	2705.700000	49802.914240	20.000000
C:\Users\cware\Desktop\Steller20November\TagTesting20Nov2013\M5.DSG	11-1-2013	15:10:16	27058.000000	2705.800000	49799.578481	20.000000
C:\Users\cware\Desktop\Steller20November\TagTesting20Nov2013\M5.DSG	11-1-2013	15:10:16	27059.000000	2705.900000	49798.558115	20.000000
C:\Users\cware\Desktop\Steller20November\TagTesting20Nov2013\M5.DSG	11-1-2013	15:10:16	27060.000000	2706.000000	49792.957667	20.000000
C:\Users\cware\Desktop\Steller20November\TagTesting20Nov2013\M5.DSG	11-1-2013	15:10:16	27061.000000	2706.100000	49788.851038	20.000000
C:\Users\cware\Desktop\Steller20November\TagTesting20Nov2013\M5.DSG	11-1-2013	15:10:16	27062.000000	2706.200000	49791.265235	20.000000
C:\Users\cware\Desktop\Steller20November\TagTesting20Nov2013\M5.DSG	11-1-2013	15:10:16	27063.000000	2706.300000	49790.667890	20.000000
C:\Users\cware\Desktop\Steller20November\TagTesting20Nov2013\M5.DSG	11-1-2013	15:10:16	27064.000000	2706.400000	49787.905000	20.000000
C:\Users\cware\Desktop\Steller20November\TagTesting20Nov2013\M5.DSG	11-1-2013	15:10:16	27065.000000	2706.500000	49782.627821	20.000000
C:\Users\cware\Desktop\Steller20November\TagTesting20Nov2013\M5.DSG	11-1-2013	15:10:16	27066.000000	2706.600000	49781.134451	20.000000
C:\Users\cware\Desktop\Steller20November\TagTesting20Nov2013\M5.DSG	11-1-2013	15:10:16	27067.000000	2706.700000	49778.172372	20.000000
C:\Users\cware\Desktop\Steller20November\TagTesting20Nov2013\M5.DSG	11-1-2013	15:10:16	27068.000000	2706.800000	49773.218929	20.000000
C:\Users\cware\Desktop\Steller20November\TagTesting20Nov2013\M5.DSG	11-1-2013	15:10:16	27069.000000	2706.900000	49767.991493	20.000000
C:\Users\cware\Desktop\Steller20November\TagTesting20Nov2013\M5.DSG	11-1-2013	15:10:16	27070.000000	2707.000000	49770.804077	20.000000
C:\Users\cware\Desktop\Steller20November\TagTesting20Nov2013\M5.DSG	11-1-2013	15:10:16	27071.000000	2707.100000	49768.016117	20.000000
C:\Users\cware\Desktop\Steller20November\TagTesting20Nov2013\M5.DSG	11-1-2013	15:10:16	27072.000000	2707.200000	49768.489147	20.000000
C:\Users\cware\Desktop\Steller20November\TagTesting20Nov2013\M5.DSG	11-1-2013	15:10:16	27073.000000	2707.300000	49772.571518	20.000000
C:\Users\cware\Desktop\Steller20November\TagTesting20Nov2013\M5.DSG	11-1-2013	15:10:16	27074.000000	2707.400000	49780.760990	20.000000
C:\Users\cware\Desktop\Steller20November\TagTesting20Nov2013\M5.DSG	11-1-2013	15:10:16	27075.000000	2707.500000	49787.407197	20.000000
C:\Users\cware\Desktop\Steller20November\TagTesting20Nov2013\M5.DSG	11-1-2013	15:10:16	27076.000000	2707.600000	49787.108723	20.000000
C:\Users\cware\Desktop\Steller20November\TagTesting20Nov2013\M5.DSG	11-1-2013	15:10:16	27077.000000	2707.700000	49789.498584	20.000000
C:\Users\cware\Desktop\Steller20November\TagTesting20Nov2013\M5.DSG	11-1-2013	15:10:16	27078.000000	2707.800000	49789.797630	20.000000
C:\Users\cware\Desktop\Steller20November\TagTesting20Nov2013\M5.DSG	11-1-2013	15:10:16	27079.000000	2707.900000	49787.209506	20.000000
C:\Users\cware\Desktop\Steller20November\TagTesting20Nov2013\M5.DSG	11-1-2013	15:10:16	27080.000000	2708.000000	49770.756360	20.000000
C:\Users\cware\Desktop\Steller20November\TagTesting20Nov2013\M5.DSG	11-1-2013	15:10:16	27081.000000	2708.100000	49777.103770	20.000000
C:\Users\cware\Desktop\Steller20November\TagTesting20Nov2013\M5.DSG	11-1-2013	15:10:16	27082.000000	2708.200000	49776.332410	20.000000
C:\Users\cware\Desktop\Steller20November\TagTesting20Nov2013\M5.DSG	11-1-2013	15:10:16	27083.000000	2708.300000	49765.703806	20.000000
C:\Users\cware\Desktop\Steller20November\TagTesting20Nov2013\M5.DSG	11-1-2013	15:10:16	27084.000000	2708.400000	49770.433064	20.000000
C:\Users\cware\Desktop\Steller20November\TagTesting20Nov2013\M5.DSG	11-1-2013	15:10:16	27085.000000	2708.500000	49769.338226	20.000000
C:\Users\cware\Desktop\Steller20November\TagTesting20Nov2013\M5.DSG	11-1-2013	15:10:16	27086.000000	2708.600000	49767.969303	20.000000
C:\Users\cware\Desktop\Steller20November\TagTesting20Nov2013\M5.DSG	11-1-2013	15:10:16	27087.000000	2708.700000	49769.885667	20.000000
C:\Users\cware\Desktop\Steller20November\TagTesting20Nov2013\M5.DSG	11-1-2013	15:10:16	27088.000000	2708.800000	49770.433470	20.000000
C:\Users\cware\Desktop\Steller20November\TagTesting20Nov2013\M5.DSG	11-1-2013	15:10:16	27089.000000	2708.900000	49769.587267	20.000000
C:\Users\cware\Desktop\Steller20November\TagTesting20Nov2013\M5.DSG	11-1-2013	15:10:16	27090.000000	2709.000000	49766.749796	20.000000
C:\Users\cware\Desktop\Steller20November\TagTesting20Nov2013\M5.DSG	11-1-2013	15:10:16	27091.000000	2709.100000	49762.916553	20.000000
C:\Users\cware\Desktop\Steller20November\TagTesting20Nov2013\M5.DSG	11-1-2013	15:10:16	27092.000000	2709.200000	49762.642678	20.000000
C:\Users\cware\Desktop\Steller20November\TagTesting20Nov2013\M5.DSG	11-1-2013	15:10:16	27093.000000	2709.300000	49760.277883	20.000000
C:\Users\cware\Desktop\Steller20November\TagTesting20Nov2013\M5.DSG	11-1-2013	15:10:16	27094.000000	2709.400000	49755.349487	20.000000
C:\Users\cware\Desktop\Steller20November\TagTesting20Nov2013\M5.DSG	11-1-2013	15:10:16	27095.000000	2709.500000	49755.349378	20.000000
C:\Users\cware\Desktop\Steller20November\TagTesting20Nov2013\M5.DSG	11-1-2013	15:10:16	27096.000000	2709.600000	49752.860363	20.000000
C:\Users\cware\Desktop\Steller20November\TagTesting20Nov2013\M5.DSG	11-1-2013	15:10:16	27097.000000	2709.700000	49755.847622	20.000000
C:\Users\cware\Desktop\Steller20November\TagTesting20Nov2013\M5.DSG	11-1-2013	15:10:16	27098.000000	2709.800000	49755.125887	20.000000
C:\Users\cware\Desktop\Steller20November\TagTesting20Nov2013\M5.DSG	11-1-2013	15:10:16	27099.000000	2709.900000	49759.208215	20.000000
C:\Users\cware\Desktop\Steller20November\TagTesting20Nov2013\M5.DSG	11-1-2013	15:10:16	27100.000000	2710.000000	49768.393245	20.000000
C:\Users\cware\Desktop\Steller20November\TagTesting20Nov2013\M5.DSG	11-1-2013	15:10:16	27101.000000	2710.100000	49769.687630	20.000000
C:\Users\cware\Desktop\Steller20November\TagTesting20Nov2013\M5.DSG	11-1-2013	15:10:16	27102.000000	2710.200000	49772.948567	20.000000
C:\Users\cware\Desktop\Steller20November\TagTesting20Nov2013\M5.DSG	11-1-2013	15:10:16	27103.000000	2710.300000	49778.872770	20.000000
C:\Users\cware\Desktop\Steller20November\TagTesting20Nov2013\M5.DSG	11-1-2013	15:10:16	27104.000000	2710.400000	49766.327975	20.000000
C:\Users\cware\Desktop\Steller20November\TagTesting20Nov2013\M5.DSG	11-1-2013	15:10:16	27105.000000	2710.500000	49762.220726	20.000000
C:\Users\cware\Desktop\Steller20November\TagTesting20Nov2013\M5.DSG	11-1-2013	15:10:16	27106.000000	2710.600000	49758.437562	20.000000
C:\Users\cware\Desktop\Steller20November\TagTesting20Nov2013\M5.DSG	11-1-2013	15:10:16	27107.000000	2710.700000	49755.799048	20.000000
C:\Users\cware\Desktop\Steller20November\TagTesting20Nov2013\M5.DSG	11-1-2013	15:10:16	27108.000000	2710.800000	49756.819763	20.000000
C:\Users\cware\Desktop\Steller20November\TagTesting20Nov2013\M5.DSG	11-1-2013	15:10:16	27109.000000	2710.900000	49760.080264	20.000000
C:\Users\cware\Desktop\Steller20November\TagTesting20Nov2013\M5.DSG	11-1-2013	15:10:16	27110.000000	2711.000000	49767.697182	20.000000
C:\Users\cware\Desktop\Steller20November\TagTesting20Nov2013\M5.DSG	11-1-2013	15:10:16	27111.000000	2711.100000	49768.618394	20.000000
C:\Users\cware\Desktop\Steller20November\TagTesting20Nov2013\M5.DSG	11-1-2013	15:10:16	27112.000000	2711.200000	49764.834850	20.000000
C:\Users\cware\Desktop\Steller20November\TagTesting20Nov2013\M5.DSG	11-1-2013	15:10:16	27113.000000	2711.300000	49766.602100	20.000000
C:\Users\cware\Desktop\Steller20November\TagTesting20Nov2013\M5.DSG	11-1-2013	15:10:16	27114.000000	2711.400000	49761.847867	20.000000
C:\Users\cware\Desktop\Steller20November\TagTesting20Nov2013\M5.DSG	11-1-2013	15:10:16	27115.000000	2711.500000	49760.453970	20.000000
C:\Users\cware\Desktop\Steller20November\TagTesting20Nov2013\M5.DSG	11-1-2013	15:10:16	27116.000000	2711.600000	49757.790391	20.000000
C:\Users\cware\Desktop\Steller20November\TagTesting20Nov2013\M5.DSG	11-1-2013	15:10:16	27117.000000	2711.700000	49756.819715	20.000000
C:\Users\cware\Desktop\Steller20November\TagTesting20Nov2013\M5.DSG	11-1-2013	15:10:16	27118.000000	2711.800000	49750.446956	20.000000
C:\Users\cware\Desktop\Steller20November\TagTesting20Nov2013\M5.DSG	11-1-2013	15:10:16	27119.000000	2711.900000	49754.528865	20.000000
C:\Users\cware\Desktop\Steller20November\TagTesting20Nov2013\M5.DSG	11-1-2013	15:10:16	27120.000000	2712.000000	49754.877404	20.000000
C:\Users\cware\Desktop\Steller20November\TagTesting20Nov2013\M5.DSG	11-1-2013	15:10:16	27121.000000	2712.100000	49750.446628	20.000000
C:\Users\cware\Desktop\Steller20November\TagTesting20Nov2013\M5.DSG	11-1-2013	15:10:16	27122.000000	2712.200000	49747.733246	20.000000
C:\Users\cware\Desktop\Steller20November\TagTesting20Nov2013\M5.DSG	11-1-2013	15:10:16	27123.000000	2712.300000	49744.597379	20.000000
C:\Users\cware\Desktop\Steller20November\TagTesting20Nov2013\M5.DSG	11-1-2013	15:10:16	27124.000000	2712.400000	49747.260591	20.000000
C:\Users\cware\Desktop\Steller20November\TagTesting20Nov2013\M5.DSG	11-1-2013	15:10:16	27125.000000	2712.500000	49763.838468	20.000000
C:\Users\cware\Desktop\Steller20November\TagTesting20Nov2013\M5.DSG	11-1-2013	15:10:16	27126.000000	2712.600000	49775.163977	20.000000
C:\Users\cware\Desktop\Steller20November\TagTesting20Nov2013\M5.DSG	11-1-2013	15:10:16	27127.000000	2712.700000	49777.454318	20.000000
C:\Users\cware\Desktop\Steller20November\TagTesting20Nov2013\M5.DSG	11-1-2013	15:10:16	27128.000000	2712.800000	49787.161784	20.000000
C:\Users\cware\Desktop\Steller20November\TagTesting20Nov2013\M5.DSG	11-1-2013	15:10:16	27129.000000	2712.900000	49790.671693	20.000000
C:\Users\cware\Desktop\Steller20November\TagTesting20Nov2013\M5.DSG	11-1-2013	15:10:16	27130.000000	2713.000000	49788.680355	20.000000
C:\Users\cware\Desktop\Steller20November\TagTesting20Nov2013\M5.DSG	11-1-2013	15:10:16	27131.000000	2713.100000	49777.852989	20.000000
C:\Users\cware\Desktop\Steller20November\TagTesting20Nov2013\M5.DSG	11-1-2013	15:10:16	27132.000000	2713.200000	49767.647880	20.000000
C:\Users\cware\Desktop\Steller20November\TagTesting20Nov2013\M5.DSG	11-1-2013	15:10:16	27133.000000	2713.300000	49764.138452	20.000000
C:\Users\cware\Desktop\Steller20November\TagTesting20Nov2013\M5.DSG	11-1-2013	15:10:16	27134.000000	2713.400000	49770.784511	20.000000
C:\Users\cware\Desktop\Steller20November\TagTesting20Nov2013\M5.DSG	11-1-2013	15:10:16	27135.000000	2713.500000	49763.541320	20.000000
C:\Users\cware\Desktop\Steller20November\TagTesting20Nov2013\M5.DSG	11-1-2013	15:10:16	27136.000000	2713.600000	49767.623766	20.000000
C:\Users\cware\Desktop\Steller20November\TagTesting20Nov2013\M5.DSG	11-1-2013	15:10:16	27137.000000	2713.700000	49774.418927	20.000000
C:\Users\cware\Desktop\Steller20November\TagTesting20Nov2013\M5.DSG	11-1-2013	15:10:16	27138.000000	2713.800000	49772.602040	20.000000
C:\Users\cware\Desktop\Steller20November\TagTesting20Nov2013\M5.DSG	11-1-2013	15:10:16	27139.000000	2713.900000	49768.320409	20.000000
C:\Users\cware\Desktop\Steller20November\TagTesting20Nov2013\M5.DSG	11-1-2013	15:10:16	27140.000000	2714.000000	49767.996957	20.000000
C:\Users\cware\Desktop\Steller20November\TagTesting20Nov2013\M5.DSG	11-1-2013	15:10:16	27141.000000	2714.100000	49765.632279	20.000000
C:\Users\cware\Desktop\Steller20November\TagTesting20Nov2013\M5.DSG	11-1-2013	15:10:16	27142.000000	2714.200000	49767.997000	20.000000
C:\Users\cware\Desktop\Steller20November\TagTesting20Nov2013\M5.DSG	11-1-2013	15:10:16	27143.000000	2714.300000	49765.607301	20.000000
C:\Users\cware\Desktop\Steller20November\TagTesting20Nov2013\M5.DSG	11-1-2013	15:10:16	27144.000000	2714.400000	49757.492763	20.000000
C:\Users\cware\Desktop\Steller20November\TagTesting20Nov2013\M5.DSG	11-1-2013	15:10:16	27145.000000	2714.500000	49761.873500	20.000000
C:\Users\cware\Desktop\Steller20November\TagTesting20Nov2013\M5.DSG	11-1-2013	15:10:16	27146.000000	2714.600000	49760.429939	20.000000
C:\Users\cware\Desktop\Steller20November\TagTesting20Nov2013\M5.DSG	11-1-2013	15:10:16	27147.000000	2714.700000	49756.074525	20.000000
C:\Users\cware\Desktop\Steller20November\TagTesting20Nov2013\M5.DSG	11-1-2013	15:10:16	27148.000000	2714.800000	49762.521234	20.000000
C:\Users\cware\Desktop\Steller20November\TagTesting20Nov2013\M5.DSG	11-1-2013	15:10:16	27149.000000	2714.900000	49767.524342	20.000000
C:\Users\cware\Desktop\Steller20November\TagTesting20Nov2013\M5.DSG	11-1-2013	15:10:16	27150.000000	2715.000000	49773.722642	20.000000
C:\Users\cware\Desktop\Steller20November\TagTesting20Nov2013\M5.DSG	11-1-2013	15:10:16	27151.000000	2715.100000	49775.863353	20.000000
C:\Users\cware\Desktop\Steller20November\TagTesting20Nov2013\M5.DSG	11-1-2013	15:10:16	27152.000000	2715.200000	49784.376287	20.000000
C:\Users\cware\Desktop\Steller20November\TagTesting20Nov2013\M5.DSG	11-1-2013	15:10:16	27153.000000	2715.300000	49790.474988	20.000000
C:\Users\cware\Desktop\Steller20November\TagTesting20Nov2013\M5.DSG	11-1-2013	15:10:16	27154.000000	2715.400000	49795.478529	20.000000
C:\Users\cware\Desktop\Steller20November\TagTesting20Nov2013\M5.DSG	11-1-2013	15:10:16	27155.000000	2715.500000	49796.698499	20.000000
C:\Users\cware\Desktop\Steller20November\TagTesting20Nov2013\M5.DSG	11-1-2013	15:10:16	27156.000000	2715.600000	49789.405749	20.000000
C:\Users\cware\Desktop\Steller20November\TagTesting20Nov2013\M5.DSG	11-1-2013	15:10:16	27157.000000	2715.700000	49782.984101	20.000000
C:\Users\cware\Desktop\Steller20November\TagTesting20Nov2013\M5.DSG	11-1-2013	15:10:16	27158.000000	2715.800000	49780.171542	20.000000
C:\Users\cware\Desktop\Steller20November\TagTesting20Nov2013\M5.DSG	11-1-2013	15:10:16	27159.000000	2715.900000	49784.851120	20.000000
C:\Users\cware\Desktop\Steller20November\TagTesting20Nov2013\M5.DSG	11-1-2013	15:10:16	27160.000000	2716.000000	49778.976756	20.000000
C:\Users\cware\Desktop\Steller20November\TagTesting20Nov2013\M5.DSG	11-1-2013	15:10:16	27161.000000	2716.100000	49777.334223	20.000000
C:\Users\cware\Desktop\Steller20November\TagTesting20Nov2013\M5.DSG	11-1-2013	15:10:16	27162.000000	2716.200000	49784.776674	20.000000
C:\Users\cware\Desktop\Steller20November\TagTesting20Nov2013\M5.DSG	11-1-2013	15:10:16	27163.000000	2716.300000	49783.034708	20.000000
C:\Users\cware\Desktop\Steller20November\TagTesting20Nov2013\M5.DSG	11-1-2013	15:10:16	27164.000000	2716.400000	49785.473854	20.000000
C:\Users\cware\Desktop\Steller20November\TagTesting20Nov2013\M5.DSG	11-1-2013	15:10:16	27165.000000	2716.500000	49789.680681	20.000000
C:\Users\cware\Desktop\Steller20November\TagTesting20Nov2013\M5.DSG	11-1-2013	15:10:16	27166.000000	2716.600000	49782.387712	20.000000
C:\Users\cware\Desktop\Steller20November\TagTesting20Nov2013\M5.DSG	11-1-2013	15:10:16	27167.000000	2716.700000	49782.711234	20.000000
C:\Users\cware\Desktop\Steller20November\TagTesting20Nov2013\M5.DSG	11-1-2013	15:10:16	27168.000000	2716.800000	49778.604233	20.000000
C:\Users\cware\Desktop\Steller20November\TagTesting20Nov2013\M5.DSG	11-1-2013	15:10:16	27169.000000	2716.900000	49779.848640	20.000000
C:\Users\cware\Desktop\Steller20November\TagTesting20Nov2013\M5.DSG	11-1-2013	15:10:16	27170.000000	2717.000000	49772.480880	20.000000
C:\Users\cware\Desktop\Steller20November\TagTesting20Nov2013\M5.DSG	11-1-2013	15:10:16	27171.000000	2717.100000	49775.816146	20.000000
C:\Users\cware\Desktop\Steller20November\TagTesting20Nov2013\M5.DSG	11-1-2013	15:10:16	27172.000000	2717.200000	49775.368151	20.000000
C:\Users\cware\Desktop\Steller20November\TagTesting20Nov2013\M5.DSG	11-1-2013	15:10:16	27173.000000	2717.300000	49770.688377	20.000000
C:\Users\cware\Desktop\Steller20November\TagTesting20Nov2013\M5.DSG	11-1-2013	15:10:16	27174.000000	2717.400000	49773.302415	20.000000
C:\Users\cware\Desktop\Steller20November\TagTesting20Nov2013\M5.DSG	11-1-2013	15:10:16	27175.000000	2717.500000	49775.368623	20.000000
C:\Users\cware\Desktop\Steller20November\TagTesting20Nov2013\M5.DSG	11-1-2013	15:10:16	27176.000000	2717.600000	49774.348265	20.000000
C:\Users\cware\Desktop\Steller20November\TagTesting20Nov2013\M5.DSG	11-1-2013	15:10:16	27177.000000	2717.700000	49776.663357	20.000000
C:\Users\cware\Desktop\Steller20November\TagTesting20Nov2013\M5.DSG	11-1-2013	15:10:16	27178.000000	2717.800000	49779.451610	20.000000
C:\Users\cware\Desktop\Steller20November\TagTesting20Nov2013\M5.DSG	11-1-2013	15:10:16	27179.000000	2717.900000	49786.023080	20.000000
C:\Users\cware\Desktop\Steller20November\TagTesting20Nov2013\M5.DSG	11-1-2013	15:10:16	27180.000000	2718.000000	49793.913469	20.000000
C:\Users\cware\Desktop\Steller20November\TagTesting20Nov2013\M5.DSG	11-1-2013	15:10:16	27181.000000	2718.100000	49797.049951	20.000000
C:\Users\cware\Desktop\Steller20November\TagTesting20Nov2013\M5.DSG	11-1-2013	15:10:16	27182.000000	2718.200000	49789.856660	20.000000
C:\Users\cware\Desktop\Steller20November\TagTesting20Nov2013\M5.DSG	11-1-2013	15:10:16	27183.000000	2718.300000	49786.944371	20.000000
C:\Users\cware\Desktop\Steller20November\TagTesting20Nov2013\M5.DSG	11-1-2013	15:10:16	27184.000000	2718.400000	49779.278403	20.000000
C:\Users\cware\Desktop\Steller20November\TagTesting20Nov2013\M5.DSG	11-1-2013	15:10:16	27185.000000	2718.500000	49776.789044	20.000000
C:\Users\cware\Desktop\Steller20November\TagTesting20Nov2013\M5.DSG	11-1-2013	15:10:16	27186.000000	2718.600000	49774.175979	20.000000
C:\Users\cware\Desktop\Steller20November\TagTesting20Nov2013\M5.DSG	11-1-2013	15:10:16	27187.000000	2718.700000	49780.522968	20.000000
C:\Users\cware\Desktop\Steller20November\TagTesting20Nov2013\M5.DSG	11-1-2013	15:10:16	27188.000000	2718.800000	49775.096825	20.000000
C:\Users\cware\Desktop\Steller20November\TagTesting20Nov2013\M5.DSG	11-1-2013	15:10:16	27189.000000	2718.900000	49778.457288	20.000000
C:\Users\cware\Desktop\Steller20November\TagTesting20Nov2013\M5.DSG	11-1-2013	15:10:16	27190.000000	2719.000000	49770.965116	20.000000
C:\Users\cware\Desktop\Steller20November\TagTesting20Nov2013\M5.DSG	11-1-2013	15:10:16	27191.000000	2719.100000	49767.306145	20.000000
C:\Users\cware\Desktop\Steller20November\TagTesting20Nov2013\M5.DSG	11-1-2013	15:10:16	27192.000000	2719.200000	49767.878773	20.000000
C:\Users\cware\Desktop\Steller20November\TagTesting20Nov2013\M5.DSG	11-1-2013	15:10:16	27193.000000	2719.300000	49762.726214	20.000000
C:\Users\cware\Desktop\Steller20November\TagTesting20Nov2013\M5.DSG	11-1-2013	15:10:16	27194.000000	2719.400000	49770.068817	20.000000
C:\Users\cware\Desktop\Steller20November\TagTesting20Nov2013\M5.DSG	11-1-2013	15:10:16	27195.000000	2719.500000	49767.504836	20.000000
C:\Users\cware\Desktop\Steller20November\TagTesting20Nov2013\M5.DSG	11-1-2013	15:10:16	27196.000000	2719.600000	49764.891183	20.000000
C:\Users\cware\Desktop\Steller20November\TagTesting20Nov2013\M5.DSG	11-1-2013	15:10:16	27197.000000	2719.700000	49766.409544	20.000000
C:\Users\cware\Desktop\Steller20November\TagTesting20Nov2013\M5.DSG	11-1-2013	15:10:16	27198.000000	2719.800000	49761.281719	20.000000
C:\Users\cware\Desktop\Steller20November\TagTesting20Nov2013\M5.DSG	11-1-2013	15:10:16	27199.000000	2719.900000	49754.735563	20.000000
C:\Users\cware\Desktop\Steller20November\TagTesting20Nov2013\M5.DSG	11-1-2013	15:10:16	27200.000000	2720.000000	49759.788654	20.000000
C:\Users\cware\Desktop\Steller20November\TagTesting20Nov2013\M5.DSG	11-1-2013	15:10:16	27201.000000	2720.100000	49759.614552	20.000000
C:\Users\cware\Desktop\Steller20November\TagTesting20Nov2013\M5.DSG	11-1-2013	15:10:16	27202.000000	2720.200000	49757.847521	20.000000
C:\Users\cware\Desktop\Steller20November\TagTesting20Nov2013\M5.DSG	11-1-2013	15:10:16	27203.000000	2720.300000	49762.925464	20.000000
C:\Users\cware\Desktop\Steller20November\TagTesting20Nov2013\M5.DSG	11-1-2013	15:10:16	27204.000000	2720.400000	49763.498276	20.000000
C:\Users\cware\Desktop\Steller20November\TagTesting20Nov2013\M5.DSG	11-1-2013	15:10:16	27205.000000	2720.500000	49767.755017	20.000000
C:\Users\cware\Desktop\Steller20November\TagTesting20Nov2013\M5.DSG	11-1-2013	15:10:16	27206.000000	2720.600000	49771.887345	20.000000
C:\Users\cware\Desktop\Steller20November\TagTesting20Nov2013\M5.DSG	11-1-2013	15:10:16	27207.000000	2720.700000	49776.766200	20.000000
C:\Users\cware\Desktop\Steller20November\TagTesting20Nov2013\M5.DSG	11-1-2013	15:10:16	27208.000000	2720.800000	49774.053462	20.000000
C:\Users\cware\Desktop\Steller20November\TagTesting20Nov2013\M5.DSG	11-1-2013	15:10:16	27209.000000	2720.900000	49783.536973	20.000000
C:\Users\cware\Desktop\Steller20November\TagTesting20Nov2013\M5.DSG	11-1-2013	15:10:16	27210.000000	2721.000000	49784.383460	20.000000
C:\Users\cware\Desktop\Steller20November\TagTesting20Nov2013\M5.DSG	11-1-2013	15:10:16	27211.000000	2721.100000	49784.034994	20.000000
C:\Users\cware\Desktop\Steller20November\TagTesting20Nov2013\M5.DSG	11-1-2013	15:10:16	27212.000000	2721.200000	49774.900076	20.000000
C:\Users\cware\Desktop\Steller20November\TagTesting20Nov2013\M5.DSG	11-1-2013	15:10:16	27213.000000	2721.300000	49772.585634	20.000000
C:\Users\cware\Desktop\Steller20November\TagTesting20Nov2013\M5.DSG	11-1-2013	15:10:16	27214.000000	2721.400000	49771.390782	20.000000
C:\Users\cware\Desktop\Steller20November\TagTesting20Nov2013\M5.DSG	11-1-2013	15:10:16	27215.000000	2721.500000	49773.407295	20.000000
C:\Users\cware\Desktop\Steller20November\TagTesting20Nov2013\M5.DSG	11-1-2013	15:10:16	27216.000000	2721.600000	49765.715773	20.000000
C:\Users\cware\Desktop\Steller20November\TagTesting20Nov2013\M5.DSG	11-1-2013	15:10:16	27217.000000	2721.700000	49770.345656	20.000000
C:\Users\cware\Desktop\Steller20November\TagTesting20Nov2013\M5.DSG	11-1-2013	15:10:16	27218.000000	2721.800000	49775.871446	20.000000
C:\Users\cware\Desktop\Steller20November\TagTesting20Nov2013\M5.DSG	11-1-2013	15:10:16	27219.000000	2721.900000	49770.345830	20.000000
C:\Users\cware\Desktop\Steller20November\TagTesting20Nov2013\M5.DSG	11-1-2013	15:10:16	27220.000000	2722.000000	49781.024097	20.000000
C:\Users\cware\Desktop\Steller20November\TagTesting20Nov2013\M5.DSG	11-1-2013	15:10:16	27221.000000	2722.100000	49780.700998	20.000000
C:\Users\cware\Desktop\Steller20November\TagTesting20Nov2013\M5.DSG	11-1-2013	15:10:16	27222.000000	2722.200000	49775.398961	20.000000
C:\Users\cware\Desktop\Steller20November\TagTesting20Nov2013\M5.DSG	11-1-2013	15:10:16	27223.000000	2722.300000	49774.702152	20.000000
C:\Users\cware\Desktop\Steller20November\TagTesting20Nov2013\M5.DSG	11-1-2013	15:10:16	27224.000000	2722.400000	49774.627872	20.000000
C:\Users\cware\Desktop\Steller20November\TagTesting20Nov2013\M5.DSG	11-1-2013	15:10:16	27225.000000	2722.500000	49773.108952	20.000000
C:\Users\cware\Desktop\Steller20November\TagTesting20Nov2013\M5.DSG	11-1-2013	15:10:16	27226.000000	2722.600000	49766.513215	20.000000
C:\Users\cware\Desktop\Steller20November\TagTesting20Nov2013\M5.DSG	11-1-2013	15:10:16	27227.000000	2722.700000	49766.712422	20.000000
C:\Users\cware\Desktop\Steller20November\TagTesting20Nov2013\M5.DSG	11-1-2013	15:10:16	27228.000000	2722.800000	49764.969631	20.000000
C:\Users\cware\Desktop\Steller20November\TagTesting20Nov2013\M5.DSG	11-1-2013	15:10:16	27229.000000	2722.900000	49756.730514	20.000000
C:\Users\cware\Desktop\Steller20November\TagTesting20Nov2013\M5.DSG	11-1-2013	15:10:16	27230.000000	2723.000000	49759.269547	20.000000
C:\Users\cware\Desktop\Steller20November\TagTesting20Nov2013\M5.DSG	11-1-2013	15:10:16	27231.000000	2723.100000	49758.174547	20.000000
C:\Users\cware\Desktop\Steller20November\TagTesting20Nov2013\M5.DSG	11-1-2013	15:10:16	27232.000000	2723.200000	49763.874548	20.000000
C:\Users\cware\Desktop\Steller20November\TagTesting20Nov2013\M5.DSG	11-1-2013	15:10:16	27233.000000	2723.300000	49768.803329	20.000000
C:\Users\cware\Desktop\Steller20November\TagTesting20Nov2013\M5.DSG	11-1-2013	15:10:16	27234.000000	2723.400000	49770.122828	20.000000
C:\Users\cware\Desktop\Steller20November\TagTesting20Nov2013\M5.DSG	11-1-2013	15:10:16	27235.000000	2723.500000	49775.599277	20.000000
C:\Users\cware\Desktop\Steller20November\TagTesting20Nov2013\M5.DSG	11-1-2013	15:10:16	27236.000000	2723.600000	49775.599115	20.000000
C:\Users\cware\Desktop\Steller20November\TagTesting20Nov2013\M5.DSG	11-1-2013	15:10:16	27237.000000	2723.700000	49785.083050	20.000000
C:\Users\cware\Desktop\Steller20November\TagTesting20Nov2013\M5.DSG	11-1-2013	15:10:16	27238.000000	2723.800000	49784.560386	20.000000
C:\Users\cware\Desktop\Steller20November\TagTesting20Nov2013\M5.DSG	11-1-2013	15:10:16	27239.000000	2723.900000	49781.299684	20.000000
C:\Users\cware\Desktop\Steller20November\TagTesting20Nov2013\M5.DSG	11-1-2013	15:10:16	27240.000000	2724.000000	49772.737647	20.000000
C:\Users\cware\Desktop\Steller20November\TagTesting20Nov2013\M5.DSG	11-1-2013	15:10:16	27241.000000	2724.100000	49767.261604	20.000000
C:\Users\cware\Desktop\Steller20November\TagTesting20Nov2013\M5.DSG	11-1-2013	15:10:16	27242.000000	2724.200000	49766.415357	20.000000
C:\Users\cware\Desktop\Steller20November\TagTesting20Nov2013\M5.DSG	11-1-2013	15:10:16	27243.000000	2724.300000	49766.913435	20.000000
C:\Users\cware\Desktop\Steller20November\TagTesting20Nov2013\M5.DSG	11-1-2013	15:10:16	27244.000000	2724.400000	49763.478378	20.000000
C:\Users\cware\Desktop\Steller20November\TagTesting20Nov2013\M5.DSG	11-1-2013	15:10:16	27245.000000	2724.500000	49756.310007	20.000000
C:\Users\cware\Desktop\Steller20November\TagTesting20Nov2013\M5.DSG	11-1-2013	15:10:16	27246.000000	2724.600000	49765.146469	20.000000
C:\Users\cware\Desktop\Steller20November\TagTesting20Nov2013\M5.DSG	11-1-2013	15:10:16	27247.000000	2724.700000	49767.685310	20.000000
C:\Users\cware\Desktop\Steller20November\TagTesting20Nov2013\M5.DSG	11-1-2013	15:10:16	27248.000000	2724.800000	49769.875851	20.000000
C:\Users\cware\Desktop\Steller20November\TagTesting20Nov2013\M5.DSG	11-1-2013	15:10:16	27249.000000	2724.900000	49767.511191	20.000000
C:\Users\cware\Desktop\Steller20November\TagTesting20Nov2013\M5.DSG	11-1-2013	15:10:16	27250.000000	2725.000000	49766.839500	20.000000
C:\Users\cware\Desktop\Steller20November\TagTesting20Nov2013\M5.DSG	11-1-2013	15:10:16	27251.000000	2725.100000	49759.521215	20.000000
C:\Users\cware\Desktop\Steller20November\TagTesting20Nov2013\M5.DSG	11-1-2013	15:10:16	27252.000000	2725.200000	49758.998530	20.000000
C:\Users\cware\Desktop\Steller20November\TagTesting20Nov2013\M5.DSG	11-1-2013	15:10:16	27253.000000	2725.300000	49755.787579	20.000000
C:\Users\cware\Desktop\Steller20November\TagTesting20Nov2013\M5.DSG	11-1-2013	15:10:16	27254.000000	2725.400000	49756.633891	20.000000
C:\Users\cware\Desktop\Steller20November\TagTesting20Nov2013\M5.DSG	11-1-2013	15:10:16	27255.000000	2725.500000	49755.637722	20.000000
C:\Users\cware\Desktop\Steller20November\TagTesting20Nov2013\M5.DSG	11-1-2013	15:10:16	27256.000000	2725.600000	49750.535180	20.000000
C:\Users\cware\Desktop\Steller20November\TagTesting20Nov2013\M5.DSG	11-1-2013	15:10:16	27257.000000	2725.700000	49749.987416	20.000000
C:\Users\cware\Desktop\Steller20November\TagTesting20Nov2013\M5.DSG	11-1-2013	15:10:16	27258.000000	2725.800000	49753.746270	20.000000
C:\Users\cware\Desktop\Steller20November\TagTesting20Nov2013\M5.DSG	11-1-2013	15:10:16	27259.000000	2725.900000	49753.696589	20.000000
C:\Users\cware\Desktop\Steller20November\TagTesting20Nov2013\M5.DSG	11-1-2013	15:10:16	27260.000000	2726.000000	49754.045552	20.000000
C:\Users\cware\Desktop\Steller20November\TagTesting20Nov2013\M5.DSG	11-1-2013	15:10:16	27261.000000	2726.100000	49757.878940	20.000000
C:\Users\cware\Desktop\Steller20November\TagTesting20Nov2013\M5.DSG	11-1-2013	15:10:16	27262.000000	2726.200000	49764.525315	20.000000
C:\Users\cware\Desktop\Steller20November\TagTesting20Nov2013\M5.DSG	11-1-2013	15:10:16	27263.000000	2726.300000	49766.815678	20.000000
C:\Users\cware\Desktop\Steller20November\TagTesting20Nov2013\M5.DSG	11-1-2013	15:10:16	27264.000000	2726.400000	49774.930065	20.000000
C:\Users\cware\Desktop\Steller20November\TagTesting20Nov2013\M5.DSG	11-1-2013	15:10:16	27265.000000	2726.500000	49774.706321	20.000000
C:\Users\cware\Desktop\Steller20November\TagTesting20Nov2013\M5.DSG	11-1-2013	15:10:16	27266.000000	2726.600000	49768.060495	20.000000
C:\Users\cware\Desktop\Steller20November\TagTesting20Nov2013\M5.DSG	11-1-2013	15:10:16	27267.000000	2726.700000	49762.584670	20.000000
C:\Users\cware\Desktop\Steller20November\TagTesting20Nov2013\M5.DSG	11-1-2013	15:10:16	27268.000000	2726.800000	49757.357664	20.000000
C:\Users\cware\Desktop\Steller20November\TagTesting20Nov2013\M5.DSG	11-1-2013	15:10:16	27269.000000	2726.900000	49754.196643	20.000000
C:\Users\cware\Desktop\Steller20November\TagTesting20Nov2013\M5.DSG	11-1-2013	15:10:16	27270.000000	2727.000000	49756.237716	20.000000
C:\Users\cware\Desktop\Steller20November\TagTesting20Nov2013\M5.DSG	11-1-2013	15:10:16	27271.000000	2727.100000	49755.964116	20.000000
C:\Users\cware\Desktop\Steller20November\TagTesting20Nov2013\M5.DSG	11-1-2013	15:10:16	27272.000000	2727.200000	49748.322649	20.000000
C:\Users\cware\Desktop\Steller20November\TagTesting20Nov2013\M5.DSG	11-1-2013	15:10:16	27273.000000	2727.300000	49756.138667	20.000000
C:\Users\cware\Desktop\Steller20November\TagTesting20Nov2013\M5.DSG	11-1-2013	15:10:16	27274.000000	2727.400000	49755.864887	20.000000
C:\Users\cware\Desktop\Steller20November\TagTesting20Nov2013\M5.DSG	11-1-2013	15:10:16	27275.000000	2727.500000	49752.380087	20.000000
C:\Users\cware\Desktop\Steller20November\TagTesting20Nov2013\M5.DSG	11-1-2013	15:10:16	27276.000000	2727.600000	49752.902846	20.000000
C:\Users\cware\Desktop\Steller20November\TagTesting20Nov2013\M5.DSG	11-1-2013	15:10:16	27277.000000	2727.700000	49748.745988	20.000000
C:\Users\cware\Desktop\Steller20November\TagTesting20Nov2013\M5.DSG	11-1-2013	15:10:16	27278.000000	2727.800000	49748.273177	20.000000
C:\Users\cware\Desktop\Steller20November\TagTesting20Nov2013\M5.DSG	11-1-2013	15:10:16	27279.000000	2727.900000	49741.054962	20.000000
C:\Users\cware\Desktop\Steller20November\TagTesting20Nov2013\M5.DSG	11-1-2013	15:10:16	27280.000000	2728.000000	49741.975533	20.000000
C:\Users\cware\Desktop\Steller20November\TagTesting20Nov2013\M5.DSG	11-1-2013	15:10:16	27281.000000	2728.100000	49741.353397	20.000000
C:\Users\cware\Desktop\Steller20November\TagTesting20Nov2013\M5.DSG	11-1-2013	15:10:16	27282.000000	2728.200000	49739.412067	20.000000
C:\Users\cware\Desktop\Steller20November\TagTesting20Nov2013\M5.DSG	11-1-2013	15:10:16	27283.000000	2728.300000	49740.258501	20.000000
C:\Users\cware\Desktop\Steller20November\TagTesting20Nov2013\M5.DSG	11-1-2013	15:10:16	27284.000000	2728.400000	49743.718651	20.000000
C:\Users\cware\Desktop\Steller20November\TagTesting20Nov2013\M5.DSG	11-1-2013	15:10:16	27285.000000	2728.500000	49748.647415	20.000000
C:\Users\cware\Desktop\Steller20November\TagTesting20Nov2013\M5.DSG	11-1-2013	15:10:16	27286.000000	2728.600000	49750.837733	20.000000
C:\Users\cware\Desktop\Steller20November\TagTesting20Nov2013\M5.DSG	11-1-2013	15:10:16	27287.000000	2728.700000	49761.790065	20.000000
C:\Users\cware\Desktop\Steller20November\TagTesting20Nov2013\M5.DSG	11-1-2013	15:10:16	27288.000000	2728.800000	49766.743375	20.000000
C:\Users\cware\Desktop\Steller20November\TagTesting20Nov2013\M5.DSG	11-1-2013	15:10:16	27289.000000	2728.900000	49764.030545	20.000000
C:\Users\cware\Desktop\Steller20November\TagTesting20Nov2013\M5.DSG	11-1-2013	15:10:16	27290.000000	2729.000000	49760.097950	20.000000
C:\Users\cware\Desktop\Steller20November\TagTesting20Nov2013\M5.DSG	11-1-2013	15:10:16	27291.000000	2729.100000	49750.191439	20.000000
C:\Users\cware\Desktop\Steller20November\TagTesting20Nov2013\M5.DSG	11-1-2013	15:10:16	27292.000000	2729.200000	49740.110708	20.000000
C:\Users\cware\Desktop\Steller20November\TagTesting20Nov2013\M5.DSG	11-1-2013	15:10:16	27293.000000	2729.300000	49739.239570	20.000000
C:\Users\cware\Desktop\Steller20November\TagTesting20Nov2013\M5.DSG	11-1-2013	15:10:16	27294.000000	2729.400000	49728.685870	20.000000
C:\Users\cware\Desktop\Steller20November\TagTesting20Nov2013\M5.DSG	11-1-2013	15:10:16	27295.000000	2729.500000	49742.326254	20.000000
C:\Users\cware\Desktop\Steller20November\TagTesting20Nov2013\M5.DSG	11-1-2013	15:10:16	27296.000000	2729.600000	49745.263500	20.000000
C:\Users\cware\Desktop\Steller20November\TagTesting20Nov2013\M5.DSG	11-1-2013	15:10:16	27297.000000	2729.700000	49748.101348	20.000000
C:\Users\cware\Desktop\Steller20November\TagTesting20Nov2013\M5.DSG	11-1-2013	15:10:16	27298.000000	2729.800000	49744.765880	20.000000
C:\Users\cware\Desktop\Steller20November\TagTesting20Nov2013\M5.DSG	11-1-2013	15:10:16	27299.000000	2729.900000	49743.620958	20.000000
C:\Users\cware\Desktop\Steller20November\TagTesting20Nov2013\M5.DSG	11-1-2013	15:10:16	27300.000000	2730.000000	49740.758407	20.000000
C:\Users\cware\Desktop\Steller20November\TagTesting20Nov2013\M5.DSG	11-1-2013	15:10:16	27301.000000	2730.100000	49740.136280	20.000000
C:\Users\cware\Desktop\Steller20November\TagTesting20Nov2013\M5.DSG	11-1-2013	15:10:16	27302.000000	2730.200000	49735.108379	20.000000
C:\Users\cware\Desktop\Steller20November\TagTesting20Nov2013\M5.DSG	11-1-2013	15:10:16	27303.000000	2730.300000	49731.100727	20.000000
C:\Users\cware\Desktop\Steller20November\TagTesting20Nov2013\M5.DSG	11-1-2013	15:10:16	27304.000000	2730.400000	49734.212067	20.000000
C:\Users\cware\Desktop\Steller20November\TagTesting20Nov2013\M5.DSG	11-1-2013	15:10:16	27305.000000	2730.500000	49730.926311	20.000000
C:\Users\cware\Desktop\Steller20November\TagTesting20Nov2013\M5.DSG	11-1-2013	15:10:16	27306.000000	2730.600000	49730.204240	20.000000
C:\Users\cware\Desktop\Steller20November\TagTesting20Nov2013\M5.DSG	11-1-2013	15:10:16	27307.000000	2730.700000	49731.149873	20.000000
C:\Users\cware\Desktop\Steller20November\TagTesting20Nov2013\M5.DSG	11-1-2013	15:10:16	27308.000000	2730.800000	49729.481895	20.000000
C:\Users\cware\Desktop\Steller20November\TagTesting20Nov2013\M5.DSG	11-1-2013	15:10:16	27309.000000	2730.900000	49725.001837	20.000000
C:\Users\cware\Desktop\Steller20November\TagTesting20Nov2013\M5.DSG	11-1-2013	15:10:16	27310.000000	2731.000000	49726.520006	20.000000
C:\Users\cware\Desktop\Steller20November\TagTesting20Nov2013\M5.DSG	11-1-2013	15:10:16	27311.000000	2731.100000	49724.454339	20.000000
C:\Users\cware\Desktop\Steller20November\TagTesting20Nov2013\M5.DSG	11-1-2013	15:10:16	27312.000000	2731.200000	49725.052003	20.000000
C:\Users\cware\Desktop\Steller20November\TagTesting20Nov2013\M5.DSG	11-1-2013	15:10:16	27313.000000	2731.300000	49730.104764	20.000000
C:\Users\cware\Desktop\Steller20November\TagTesting20Nov2013\M5.DSG	11-1-2013	15:10:16	27314.000000	2731.400000	49732.245675	20.000000
C:\Users\cware\Desktop\Steller20November\TagTesting20Nov2013\M5.DSG	11-1-2013	15:10:16	27315.000000	2731.500000	49738.393947	20.000000
C:\Users\cware\Desktop\Steller20November\TagTesting20Nov2013\M5.DSG	11-1-2013	15:10:16	27316.000000	2731.600000	49743.596852	20.000000
C:\Users\cware\Desktop\Steller20November\TagTesting20Nov2013\M5.DSG	11-1-2013	15:10:16	27317.000000	2731.700000	49751.885316	20.000000
C:\Users\cware\Desktop\Steller20November\TagTesting20Nov2013\M5.DSG	11-1-2013	15:10:16	27318.000000	2731.800000	49746.235690	20.000000
C:\Users\cware\Desktop\Steller20November\TagTesting20Nov2013\M5.DSG	11-1-2013	15:10:16	27319.000000	2731.900000	49741.158099	20.000000
C:\Users\cware\Desktop\Steller20November\TagTesting20Nov2013\M5.DSG	11-1-2013	15:10:16	27320.000000	2732.000000	49717.014346	20.000000
C:\Users\cware\Desktop\Steller20November\TagTesting20Nov2013\M5.DSG	11-1-2013	15:10:16	27321.000000	2732.100000	49699.914174	20.000000
C:\Users\cware\Desktop\Steller20November\TagTesting20Nov2013\M5.DSG	11-1-2013	15:10:16	27322.000000	2732.200000	49679.354354	20.000000
C:\Users\cware\Desktop\Steller20November\TagTesting20Nov2013\M5.DSG	11-1-2013	15:10:16	27323.000000	2732.300000	49659.192729	20.000000
C:\Users\cware\Desktop\Steller20November\TagTesting20Nov2013\M5.DSG	11-1-2013	15:10:16	27324.000000	2732.400000	49640.624391	20.000000
C:\Users\cware\Desktop\Steller20November\TagTesting20Nov2013\M5.DSG	11-1-2013	15:10:16	27325.000000	2732.500000	49623.748030	20.000000
C:\Users\cware\Desktop\Steller20November\TagTesting20Nov2013\M5.DSG	11-1-2013	15:10:16	27326.000000	2732.600000	49611.476622	20.000000
C:\Users\cware\Desktop\Steller20November\TagTesting20Nov2013\M5.DSG	11-1-2013	15:10:16	27327.000000	2732.700000	49595.421817	20.000000
C:\Users\cware\Desktop\Steller20November\TagTesting20Nov2013\M5.DSG	11-1-2013	15:10:16	27328.000000	2732.800000	49573.492798	20.000000
C:\Users\cware\Desktop\Steller20November\TagTesting20Nov2013\M5.DSG	11-1-2013	15:10:16	27329.000000	2732.900000	49549.796347	20.000000
C:\Users\cware\Desktop\Steller20November\TagTesting20Nov2013\M5.DSG	11-1-2013	15:10:16	27330.000000	2733.000000	49535.931792	20.000000
C:\Users\cware\Desktop\Steller20November\TagTesting20Nov2013\M5.DSG	11-1-2013	15:10:16	27331.000000	2733.100000	49522.938132	20.000000
C:\Users\cware\Desktop\Steller20November\TagTesting20Nov2013\M5.DSG	11-1-2013	15:10:16	27332.000000	2733.200000	49505.986478	20.000000
C:\Users\cware\Desktop\Steller20November\TagTesting20Nov2013\M5.DSG	11-1-2013	15:10:16	27333.000000	2733.300000	49490.034423	20.000000
C:\Users\cware\Desktop\Steller20November\TagTesting20Nov2013\M5.DSG	11-1-2013	15:10:16	27334.000000	2733.400000	49468.892369	20.000000
C:\Users\cware\Desktop\Steller20November\TagTesting20Nov2013\M5.DSG	11-1-2013	15:10:16	27335.000000	2733.500000	49441.781933	20.000000
C:\Users\cware\Desktop\Steller20November\TagTesting20Nov2013\M5.DSG	11-1-2013	15:10:16	27336.000000	2733.600000	49472.747979	20.000000
C:\Users\cware\Desktop\Steller20November\TagTesting20Nov2013\M5.DSG	11-1-2013	15:10:16	27337.000000	2733.700000	49467.120170	20.000000
C:\Users\cware\Desktop\Steller20November\TagTesting20Nov2013\M5.DSG	11-1-2013	15:10:16	27338.000000	2733.800000	49467.416749	20.000000
C:\Users\cware\Desktop\Steller20November\TagTesting20Nov2013\M5.DSG	11-1-2013	15:10:16	27339.000000	2733.900000	49460.522240	20.000000
C:\Users\cware\Desktop\Steller20November\TagTesting20Nov2013\M5.DSG	11-1-2013	15:10:16	27340.000000	2734.000000	49456.813430	20.000000
C:\Users\cware\Desktop\Steller20November\TagTesting20Nov2013\M5.DSG	11-1-2013	15:10:16	27341.000000	2734.100000	49440.109660	20.000000
C:\Users\cware\Desktop\Steller20November\TagTesting20Nov2013\M5.DSG	11-1-2013	15:10:16	27342.000000	2734.200000	49422.858566	20.000000
C:\Users\cware\Desktop\Steller20November\TagTesting20Nov2013\M5.DSG	11-1-2013	15:10:16	27343.000000	2734.300000	49403.740313	20.000000
C:\Users\cware\Desktop\Steller20November\TagTesting20Nov2013\M5.DSG	11-1-2013	15:10:16	27344.000000	2734.400000	49371.802118	20.000000
C:\Users\cware\Desktop\Steller20November\TagTesting20Nov2013\M5.DSG	11-1-2013	15:10:16	27345.000000	2734.500000	49351.784937	20.000000
C:\Users\cware\Desktop\Steller20November\TagTesting20Nov2013\M5.DSG	11-1-2013	15:10:16	27346.000000	2734.600000	49348.738439	20.000000
C:\Users\cware\Desktop\Steller20November\TagTesting20Nov2013\M5.DSG	11-1-2013	15:10:16	27347.000000	2734.700000	49375.637732	20.000000
C:\Users\cware\Desktop\Steller20November\TagTesting20Nov2013\M5.DSG	11-1-2013	15:10:16	27348.000000	2734.800000	49386.932761	20.000000
C:\Users\cware\Desktop\Steller20November\TagTesting20Nov2013\M5.DSG	11-1-2013	15:10:16	27349.000000	2734.900000	49407.069535	20.000000
C:\Users\cware\Desktop\Steller20November\TagTesting20Nov2013\M5.DSG	11-1-2013	15:10:16	27350.000000	2735.000000	49342.310782	20.000000
C:\Users\cware\Desktop\Steller20November\TagTesting20Nov2013\M5.DSG	11-1-2013	15:10:16	27351.000000	2735.100000	49258.536651	20.000000
C:\Users\cware\Desktop\Steller20November\TagTesting20Nov2013\M5.DSG	11-1-2013	15:10:16	27352.000000	2735.200000	49240.420036	20.000000
C:\Users\cware\Desktop\Steller20November\TagTesting20Nov2013\M5.DSG	11-1-2013	15:10:16	27353.000000	2735.300000	49268.351059	20.000000
C:\Users\cware\Desktop\Steller20November\TagTesting20Nov2013\M5.DSG	11-1-2013	15:10:16	27354.000000	2735.400000	49283.336470	20.000000
C:\Users\cware\Desktop\Steller20November\TagTesting20Nov2013\M5.DSG	11-1-2013	15:10:16	27355.000000	2735.500000	49282.215311	20.000000
C:\Users\cware\Desktop\Steller20November\TagTesting20Nov2013\M5.DSG	11-1-2013	15:10:16	27356.000000	2735.600000	49288.538506	20.000000
C:\Users\cware\Desktop\Steller20November\TagTesting20Nov2013\M5.DSG	11-1-2013	15:10:16	27357.000000	2735.700000	49296.880917	20.000000
C:\Users\cware\Desktop\Steller20November\TagTesting20Nov2013\M5.DSG	11-1-2013	15:10:16	27358.000000	2735.800000	49345.844236	20.000000
C:\Users\cware\Desktop\Steller20November\TagTesting20Nov2013\M5.DSG	11-1-2013	15:10:16	27359.000000	2735.900000	49401.431310	20.000000
C:\Users\cware\Desktop\Steller20November\TagTesting20Nov2013\M5.DSG	11-1-2013	15:10:16	27360.000000	2736.000000	49424.705755	20.000000
C:\Users\cware\Desktop\Steller20November\TagTesting20Nov2013\M5.DSG	11-1-2013	15:10:16	27361.000000	2736.100000	49442.031454	20.000000
C:\Users\cware\Desktop\Steller20November\TagTesting20Nov2013\M5.DSG	11-1-2013	15:10:16	27362.000000	2736.200000	49436.604366	20.000000
C:\Users\cware\Desktop\Steller20November\TagTesting20Nov2013\M5.DSG	11-1-2013	15:10:16	27363.000000	2736.300000	49434.437707	20.000000
C:\Users\cware\Desktop\Steller20November\TagTesting20Nov2013\M5.DSG	11-1-2013	15:10:16	27364.000000	2736.400000	49431.206521	20.000000
C:\Users\cware\Desktop\Steller20November\TagTesting20Nov2013\M5.DSG	11-1-2013	15:10:16	27365.000000	2736.500000	49391.698033	20.000000
C:\Users\cware\Desktop\Steller20November\TagTesting20Nov2013\M5.DSG	11-1-2013	15:10:16	27366.000000	2736.600000	49410.579596	20.000000
C:\Users\cware\Desktop\Steller20November\TagTesting20Nov2013\M5.DSG	11-1-2013	15:10:16	27367.000000	2736.700000	49476.029936	20.000000
C:\Users\cware\Desktop\Steller20November\TagTesting20Nov2013\M5.DSG	11-1-2013	15:10:16	27368.000000	2736.800000	49439.441201	20.000000
C:\Users\cware\Desktop\Steller20November\TagTesting20Nov2013\M5.DSG	11-1-2013	15:10:16	27369.000000	2736.900000	49435.359307	20.000000
C:\Users\cware\Desktop\Steller20November\TagTesting20Nov2013\M5.DSG	11-1-2013	15:10:16	27370.000000	2737.000000	49443.898350	20.000000
C:\Users\cware\Desktop\Steller20November\TagTesting20Nov2013\M5.DSG	11-1-2013	15:10:16	27371.000000	2737.100000	49457.464847	20.000000
C:\Users\cware\Desktop\Steller20November\TagTesting20Nov2013\M5.DSG	11-1-2013	15:10:16	27372.000000	2737.200000	49452.635962	20.000000
C:\Users\cware\Desktop\Steller20November\TagTesting20Nov2013\M5.DSG	11-1-2013	15:10:16	27373.000000	2737.300000	49450.570268	20.000000
C:\Users\cware\Desktop\Steller20November\TagTesting20Nov2013\M5.DSG	11-1-2013	15:10:16	27374.000000	2737.400000	49461.149799	20.000000
C:\Users\cware\Desktop\Steller20November\TagTesting20Nov2013\M5.DSG	11-1-2013	15:10:16	27375.000000	2737.500000	49464.336045	20.000000
C:\Users\cware\Desktop\Steller20November\TagTesting20Nov2013\M5.DSG	11-1-2013	15:10:16	27376.000000	2737.600000	49467.796691	20.000000
C:\Users\cware\Desktop\Steller20November\TagTesting20Nov2013\M5.DSG	11-1-2013	15:10:16	27377.000000	2737.700000	49469.066992	20.000000
C:\Users\cware\Desktop\Steller20November\TagTesting20Nov2013\M5.DSG	11-1-2013	15:10:16	27378.000000	2737.800000	49477.158836	20.000000
C:\Users\cware\Desktop\Steller20November\TagTesting20Nov2013\M5.DSG	11-1-2013	15:10:16	27379.000000	2737.900000	49483.953978	20.000000
C:\Users\cware\Desktop\Steller20November\TagTesting20Nov2013\M5.DSG	11-1-2013	15:10:16	27380.000000	2738.000000	49485.856436	20.000000
C:\Users\cware\Desktop\Steller20November\TagTesting20Nov2013\M5.DSG	11-1-2013	15:10:16	27381.000000	2738.100000	49484.564251	20.000000
C:\Users\cware\Desktop\Steller20November\TagTesting20Nov2013\M5.DSG	11-1-2013	15:10:16	27382.000000	2738.200000	49497.185194	20.000000
C:\Users\cware\Desktop\Steller20November\TagTesting20Nov2013\M5.DSG	11-1-2013	15:10:16	27383.000000	2738.300000	49520.632456	20.000000
C:\Users\cware\Desktop\Steller20November\TagTesting20Nov2013\M5.DSG	11-1-2013	15:10:16	27384.000000	2738.400000	49549.581562	20.000000
C:\Users\cware\Desktop\Steller20November\TagTesting20Nov2013\M5.DSG	11-1-2013	15:10:16	27385.000000	2738.500000	49584.602894	20.000000
C:\Users\cware\Desktop\Steller20November\TagTesting20Nov2013\M5.DSG	11-1-2013	15:10:16	27386.000000	2738.600000	49608.970737	20.000000
C:\Users\cware\Desktop\Steller20November\TagTesting20Nov2013\M5.DSG	11-1-2013	15:10:16	27387.000000	2738.700000	49628.111924	20.000000
C:\Users\cware\Desktop\Steller20November\TagTesting20Nov2013\M5.DSG	11-1-2013	15:10:16	27388.000000	2738.800000	49629.381763	20.000000
C:\Users\cware\Desktop\Steller20November\TagTesting20Nov2013\M5.DSG	11-1-2013	15:10:16	27389.000000	2738.900000	49615.865780	20.000000
C:\Users\cware\Desktop\Steller20November\TagTesting20Nov2013\M5.DSG	11-1-2013	15:10:16	27390.000000	2739.000000	49590.576372	20.000000
C:\Users\cware\Desktop\Steller20November\TagTesting20Nov2013\M5.DSG	11-1-2013	15:10:16	27391.000000	2739.100000	49588.435169	20.000000
C:\Users\cware\Desktop\Steller20November\TagTesting20Nov2013\M5.DSG	11-1-2013	15:10:16	27392.000000	2739.200000	49600.383265	20.000000
C:\Users\cware\Desktop\Steller20November\TagTesting20Nov2013\M5.DSG	11-1-2013	15:10:16	27393.000000	2739.300000	49595.927623	20.000000
C:\Users\cware\Desktop\Steller20November\TagTesting20Nov2013\M5.DSG	11-1-2013	15:10:16	27394.000000	2739.400000	49615.591569	20.000000
C:\Users\cware\Desktop\Steller20November\TagTesting20Nov2013\M5.DSG	11-1-2013	15:10:16	27395.000000	2739.500000	49613.973361	20.000000
C:\Users\cware\Desktop\Steller20November\TagTesting20Nov2013\M5.DSG	11-1-2013	15:10:16	27396.000000	2739.600000	49626.817482	20.000000
C:\Users\cware\Desktop\Steller20November\TagTesting20Nov2013\M5.DSG	11-1-2013	15:10:16	27397.000000	2739.700000	49615.616269	20.000000
C:\Users\cware\Desktop\Steller20November\TagTesting20Nov2013\M5.DSG	11-1-2013	15:10:16	27398.000000	2739.800000	49646.605448	20.000000
C:\Users\cware\Desktop\Steller20November\TagTesting20Nov2013\M5.DSG	11-1-2013	15:10:16	27399.000000	2739.900000	49640.034007	20.000000
C:\Users\cware\Desktop\Steller20November\TagTesting20Nov2013\M5.DSG	11-1-2013	15:10:16	27400.000000	2740.000000	49646.131935	20.000000
C:\Users\cware\Desktop\Steller20November\TagTesting20Nov2013\M5.DSG	11-1-2013	15:10:16	27401.000000	2740.100000	49648.994400	20.000000
C:\Users\cware\Desktop\Steller20November\TagTesting20Nov2013\M5.DSG	11-1-2013	15:10:16	27402.000000	2740.200000	49658.527491	20.000000
C:\Users\cware\Desktop\Steller20November\TagTesting20Nov2013\M5.DSG	11-1-2013	15:10:16	27403.000000	2740.300000	49652.802440	20.000000
C:\Users\cware\Desktop\Steller20November\TagTesting20Nov2013\M5.DSG	11-1-2013	15:10:16	27404.000000	2740.400000	49664.202564	20.000000
C:\Users\cware\Desktop\Steller20November\TagTesting20Nov2013\M5.DSG	11-1-2013	15:10:16	27405.000000	2740.500000	49666.143759	20.000000
C:\Users\cware\Desktop\Steller20November\TagTesting20Nov2013\M5.DSG	11-1-2013	15:10:16	27406.000000	2740.600000	49674.158628	20.000000
C:\Users\cware\Desktop\Steller20November\TagTesting20Nov2013\M5.DSG	11-1-2013	15:10:16	27407.000000	2740.700000	49669.578530	20.000000
C:\Users\cware\Desktop\Steller20November\TagTesting20Nov2013\M5.DSG	11-1-2013	15:10:16	27408.000000	2740.800000	49660.841599	20.000000
C:\Users\cware\Desktop\Steller20November\TagTesting20Nov2013\M5.DSG	11-1-2013	15:10:16	27409.000000	2740.900000	49660.144280	20.000000
C:\Users\cware\Desktop\Steller20November\TagTesting20Nov2013\M5.DSG	11-1-2013	15:10:16	27410.000000	2741.000000	49664.948463	20.000000
C:\Users\cware\Desktop\Steller20November\TagTesting20Nov2013\M5.DSG	11-1-2013	15:10:16	27411.000000	2741.100000	49658.999236	20.000000
C:\Users\cware\Desktop\Steller20November\TagTesting20Nov2013\M5.DSG	11-1-2013	15:10:16	27412.000000	2741.200000	49653.274172	20.000000
C:\Users\cware\Desktop\Steller20November\TagTesting20Nov2013\M5.DSG	11-1-2013	15:10:16	27413.000000	2741.300000	49654.593114	20.000000
C:\Users\cware\Desktop\Steller20November\TagTesting20Nov2013\M5.DSG	11-1-2013	15:10:16	27414.000000	2741.400000	49647.200660	20.000000
C:\Users\cware\Desktop\Steller20November\TagTesting20Nov2013\M5.DSG	11-1-2013	15:10:16	27415.000000	2741.500000	49657.156912	20.000000
C:\Users\cware\Desktop\Steller20November\TagTesting20Nov2013\M5.DSG	11-1-2013	15:10:16	27416.000000	2741.600000	49635.476066	20.000000
C:\Users\cware\Desktop\Steller20November\TagTesting20Nov2013\M5.DSG	11-1-2013	15:10:16	27417.000000	2741.700000	49632.016700	20.000000
C:\Users\cware\Desktop\Steller20November\TagTesting20Nov2013\M5.DSG	11-1-2013	15:10:16	27418.000000	2741.800000	49631.518745	20.000000
C:\Users\cware\Desktop\Steller20November\TagTesting20Nov2013\M5.DSG	11-1-2013	15:10:16	27419.000000	2741.900000	49612.725816	20.000000
C:\Users\cware\Desktop\Steller20November\TagTesting20Nov2013\M5.DSG	11-1-2013	15:10:16	27420.000000	2742.000000	49610.261429	20.000000
C:\Users\cware\Desktop\Steller20November\TagTesting20Nov2013\M5.DSG	11-1-2013	15:10:16	27421.000000	2742.100000	49588.780100	20.000000
C:\Users\cware\Desktop\Steller20November\TagTesting20Nov2013\M5.DSG	11-1-2013	15:10:16	27422.000000	2742.200000	49585.444610	20.000000
C:\Users\cware\Desktop\Steller20November\TagTesting20Nov2013\M5.DSG	11-1-2013	15:10:16	27423.000000	2742.300000	49577.131184	20.000000
C:\Users\cware\Desktop\Steller20November\TagTesting20Nov2013\M5.DSG	11-1-2013	15:10:16	27424.000000	2742.400000	49556.098289	20.000000
C:\Users\cware\Desktop\Steller20November\TagTesting20Nov2013\M5.DSG	11-1-2013	15:10:16	27425.000000	2742.500000	49545.892032	20.000000
C:\Users\cware\Desktop\Steller20November\TagTesting20Nov2013\M5.DSG	11-1-2013	15:10:16	27426.000000	2742.600000	49533.869825	20.000000
C:\Users\cware\Desktop\Steller20November\TagTesting20Nov2013\M5.DSG	11-1-2013	15:10:16	27427.000000	2742.700000	49529.961676	20.000000
C:\Users\cware\Desktop\Steller20November\TagTesting20Nov2013\M5.DSG	11-1-2013	15:10:16	27428.000000	2742.800000	49550.521750	20.000000
C:\Users\cware\Desktop\Steller20November\TagTesting20Nov2013\M5.DSG	11-1-2013	15:10:16	27429.000000	2742.900000	49553.260433	20.000000
C:\Users\cware\Desktop\Steller20November\TagTesting20Nov2013\M5.DSG	11-1-2013	15:10:16	27430.000000	2743.000000	49573.596558	20.000000
C:\Users\cware\Desktop\Steller20November\TagTesting20Nov2013\M5.DSG	11-1-2013	15:10:16	27431.000000	2743.100000	49580.890165	20.000000
C:\Users\cware\Desktop\Steller20November\TagTesting20Nov2013\M5.DSG	11-1-2013	15:10:16	27432.000000	2743.200000	49608.644165	20.000000
C:\Users\cware\Desktop\Steller20November\TagTesting20Nov2013\M5.DSG	11-1-2013	15:10:16	27433.000000	2743.300000	49642.495798	20.000000
C:\Users\cware\Desktop\Steller20November\TagTesting20Nov2013\M5.DSG	11-1-2013	15:10:16	27434.000000	2743.400000	49649.216011	20.000000
C:\Users\cware\Desktop\Steller20November\TagTesting20Nov2013\M5.DSG	11-1-2013	15:10:16	27435.000000	2743.500000	49680.180189	20.000000
C:\Users\cware\Desktop\Steller20November\TagTesting20Nov2013\M5.DSG	11-1-2013	15:10:16	27436.000000	2743.600000	49674.579323	20.000000
C:\Users\cware\Desktop\Steller20November\TagTesting20Nov2013\M5.DSG	11-1-2013	15:10:16	27437.000000	2743.700000	49653.546136	20.000000
C:\Users\cware\Desktop\Steller20November\TagTesting20Nov2013\M5.DSG	11-1-2013	15:10:16	27438.000000	2743.800000	49630.073363	20.000000
C:\Users\cware\Desktop\Steller20November\TagTesting20Nov2013\M5.DSG	11-1-2013	15:10:16	27439.000000	2743.900000	49627.584073	20.000000
C:\Users\cware\Desktop\Steller20November\TagTesting20Nov2013\M5.DSG	11-1-2013	15:10:16	27440.000000	2744.000000	49638.685712	20.000000
C:\Users\cware\Desktop\Steller20November\TagTesting20Nov2013\M5.DSG	11-1-2013	15:10:16	27441.000000	2744.100000	49632.811342	20.000000
C:\Users\cware\Desktop\Steller20November\TagTesting20Nov2013\M5.DSG	11-1-2013	15:10:16	27442.000000	2744.200000	49639.755835	20.000000
C:\Users\cware\Desktop\Steller20November\TagTesting20Nov2013\M5.DSG	11-1-2013	15:10:16	27443.000000	2744.300000	49639.233119	20.000000
C:\Users\cware\Desktop\Steller20November\TagTesting20Nov2013\M5.DSG	11-1-2013	15:10:16	27444.000000	2744.400000	49635.200471	20.000000
C:\Users\cware\Desktop\Steller20November\TagTesting20Nov2013\M5.DSG	11-1-2013	15:10:16	27445.000000	2744.500000	49646.028440	20.000000
C:\Users\cware\Desktop\Steller20November\TagTesting20Nov2013\M5.DSG	11-1-2013	15:10:16	27446.000000	2744.600000	49639.083598	20.000000
C:\Users\cware\Desktop\Steller20November\TagTesting20Nov2013\M5.DSG	11-1-2013	15:10:16	27447.000000	2744.700000	49655.138217	20.000000
C:\Users\cware\Desktop\Steller20November\TagTesting20Nov2013\M5.DSG	11-1-2013	15:10:16	27448.000000	2744.800000	49656.084129	20.000000
C:\Users\cware\Desktop\Steller20November\TagTesting20Nov2013\M5.DSG	11-1-2013	15:10:16	27449.000000	2744.900000	49656.357856	20.000000
C:\Users\cware\Desktop\Steller20November\TagTesting20Nov2013\M5.DSG	11-1-2013	15:10:16	27450.000000	2745.000000	49653.271477	20.000000
C:\Users\cware\Desktop\Steller20November\TagTesting20Nov2013\M5.DSG	11-1-2013	15:10:16	27451.000000	2745.100000	49649.238738	20.000000
C:\Users\cware\Desktop\Steller20November\TagTesting20Nov2013\M5.DSG	11-1-2013	15:10:16	27452.000000	2745.200000	49655.287542	20.000000
C:\Users\cware\Desktop\Steller20November\TagTesting20Nov2013\M5.DSG	11-1-2013	15:10:16	27453.000000	2745.300000	49653.719254	20.000000
C:\Users\cware\Desktop\Steller20November\TagTesting20Nov2013\M5.DSG	11-1-2013	15:10:16	27454.000000	2745.400000	49655.063348	20.000000
C:\Users\cware\Desktop\Steller20November\TagTesting20Nov2013\M5.DSG	11-1-2013	15:10:16	27455.000000	2745.500000	49653.993104	20.000000
C:\Users\cware\Desktop\Steller20November\TagTesting20Nov2013\M5.DSG	11-1-2013	15:10:16	27456.000000	2745.600000	49656.780995	20.000000
C:\Users\cware\Desktop\Steller20November\TagTesting20Nov2013\M5.DSG	11-1-2013	15:10:16	27457.000000	2745.700000	49662.630256	20.000000
C:\Users\cware\Desktop\Steller20November\TagTesting20Nov2013\M5.DSG	11-1-2013	15:10:16	27458.000000	2745.800000	49676.843131	20.000000
C:\Users\cware\Desktop\Steller20November\TagTesting20Nov2013\M5.DSG	11-1-2013	15:10:16	27459.000000	2745.900000	49693.495308	20.000000
C:\Users\cware\Desktop\Steller20November\TagTesting20Nov2013\M5.DSG	11-1-2013	15:10:16	27460.000000	2746.000000	49715.225522	20.000000
C:\Users\cware\Desktop\Steller20November\TagTesting20Nov2013\M5.DSG	11-1-2013	15:10:16	27461.000000	2746.100000	49728.542368	20.000000
C:\Users\cware\Desktop\Steller20November\TagTesting20Nov2013\M5.DSG	11-1-2013	15:10:16	27462.000000	2746.200000	49741.535634	20.000000
C:\Users\cware\Desktop\Steller20November\TagTesting20Nov2013\M5.DSG	11-1-2013	15:10:16	27463.000000	2746.300000	49747.061325	20.000000
C:\Users\cware\Desktop\Steller20November\TagTesting20Nov2013\M5.DSG	11-1-2013	15:10:16	27464.000000	2746.400000	49732.799026	20.000000
C:\Users\cware\Desktop\Steller20November\TagTesting20Nov2013\M5.DSG	11-1-2013	15:10:16	27465.000000	2746.500000	49719.382883	20.000000
C:\Users\cware\Desktop\Steller20November\TagTesting20Nov2013\M5.DSG	11-1-2013	15:10:16	27466.000000	2746.600000	49719.855634	20.000000
C:\Users\cware\Desktop\Steller20November\TagTesting20Nov2013\M5.DSG	11-1-2013	15:10:16	27467.000000	2746.700000	49712.537919	20.000000
C:\Users\cware\Desktop\Steller20November\TagTesting20Nov2013\M5.DSG	11-1-2013	15:10:16	27468.000000	2746.800000	49708.530389	20.000000
C:\Users\cware\Desktop\Steller20November\TagTesting20Nov2013\M5.DSG	11-1-2013	15:10:16	27469.000000	2746.900000	49711.915822	20.000000
C:\Users\cware\Desktop\Steller20November\TagTesting20Nov2013\M5.DSG	11-1-2013	15:10:16	27470.000000	2747.000000	49712.363621	20.000000
C:\Users\cware\Desktop\Steller20November\TagTesting20Nov2013\M5.DSG	11-1-2013	15:10:16	27471.000000	2747.100000	49705.120322	20.000000
C:\Users\cware\Desktop\Steller20November\TagTesting20Nov2013\M5.DSG	11-1-2013	15:10:16	27472.000000	2747.200000	49700.839108	20.000000
C:\Users\cware\Desktop\Steller20November\TagTesting20Nov2013\M5.DSG	11-1-2013	15:10:16	27473.000000	2747.300000	49705.643003	20.000000
C:\Users\cware\Desktop\Steller20November\TagTesting20Nov2013\M5.DSG	11-1-2013	15:10:16	27474.000000	2747.400000	49702.631127	20.000000
C:\Users\cware\Desktop\Steller20November\TagTesting20Nov2013\M5.DSG	11-1-2013	15:10:16	27475.000000	2747.500000	49696.632267	20.000000
C:\Users\cware\Desktop\Steller20November\TagTesting20Nov2013\M5.DSG	11-1-2013	15:10:16	27476.000000	2747.600000	49690.583245	20.000000
C:\Users\cware\Desktop\Steller20November\TagTesting20Nov2013\M5.DSG	11-1-2013	15:10:16	27477.000000	2747.700000	49683.016363	20.000000
C:\Users\cware\Desktop\Steller20November\TagTesting20Nov2013\M5.DSG	11-1-2013	15:10:16	27478.000000	2747.800000	49674.180230	20.000000
C:\Users\cware\Desktop\Steller20November\TagTesting20Nov2013\M5.DSG	11-1-2013	15:10:16	27479.000000	2747.900000	49672.088861	20.000000
C:\Users\cware\Desktop\Steller20November\TagTesting20Nov2013\M5.DSG	11-1-2013	15:10:16	27480.000000	2748.000000	49666.812141	20.000000
C:\Users\cware\Desktop\Steller20November\TagTesting20Nov2013\M5.DSG	11-1-2013	15:10:16	27481.000000	2748.100000	49670.670608	20.000000
C:\Users\cware\Desktop\Steller20November\TagTesting20Nov2013\M5.DSG	11-1-2013	15:10:16	27482.000000	2748.200000	49672.164157	20.000000
C:\Users\cware\Desktop\Steller20November\TagTesting20Nov2013\M5.DSG	11-1-2013	15:10:16	27483.000000	2748.300000	49682.195364	20.000000
C:\Users\cware\Desktop\Steller20November\TagTesting20Nov2013\M5.DSG	11-1-2013	15:10:16	27484.000000	2748.400000	49689.314221	20.000000
C:\Users\cware\Desktop\Steller20November\TagTesting20Nov2013\M5.DSG	11-1-2013	15:10:16	27485.000000	2748.500000	49695.139232	20.000000
C:\Users\cware\Desktop\Steller20November\TagTesting20Nov2013\M5.DSG	11-1-2013	15:10:16	27486.000000	2748.600000	49712.762597	20.000000
C:\Users\cware\Desktop\Steller20November\TagTesting20Nov2013\M5.DSG	11-1-2013	15:10:16	27487.000000	2748.700000	49718.488031	20.000000
C:\Users\cware\Desktop\Steller20November\TagTesting20Nov2013\M5.DSG	11-1-2013	15:10:16	27488.000000	2748.800000	49727.847259	20.000000
C:\Users\cware\Desktop\Steller20November\TagTesting20Nov2013\M5.DSG	11-1-2013	15:10:16	27489.000000	2748.900000	49738.451192	20.000000
C:\Users\cware\Desktop\Steller20November\TagTesting20Nov2013\M5.DSG	11-1-2013	15:10:16	27490.000000	2749.000000	49742.633090	20.000000
C:\Users\cware\Desktop\Steller20November\TagTesting20Nov2013\M5.DSG	11-1-2013	15:10:16	27491.000000	2749.100000	49727.499631	20.000000
C:\Users\cware\Desktop\Steller20November\TagTesting20Nov2013\M5.DSG	11-1-2013	15:10:16	27492.000000	2749.200000	49715.328247	20.000000
C:\Users\cware\Desktop\Steller20November\TagTesting20Nov2013\M5.DSG	11-1-2013	15:10:16	27493.000000	2749.300000	49712.117623	20.000000
C:\Users\cware\Desktop\Steller20November\TagTesting20Nov2013\M5.DSG	11-1-2013	15:10:16	27494.000000	2749.400000	49710.947469	20.000000
C:\Users\cware\Desktop\Steller20November\TagTesting20Nov2013\M5.DSG	11-1-2013	15:10:16	27495.000000	2749.500000	49713.162850	20.000000
C:\Users\cware\Desktop\Steller20November\TagTesting20Nov2013\M5.DSG	11-1-2013	15:10:16	27496.000000	2749.600000	49712.366249	20.000000
C:\Users\cware\Desktop\Steller20November\TagTesting20Nov2013\M5.DSG	11-1-2013	15:10:16	27497.000000	2749.700000	49719.036889	20.000000
C:\Users\cware\Desktop\Steller20November\TagTesting20Nov2013\M5.DSG	11-1-2013	15:10:16	27498.000000	2749.800000	49719.161519	20.000000
C:\Users\cware\Desktop\Steller20November\TagTesting20Nov2013\M5.DSG	11-1-2013	15:10:16	27499.000000	2749.900000	49722.023800	20.000000
C:\Users\cware\Desktop\Steller20November\TagTesting20Nov2013\M5.DSG	11-1-2013	15:10:16	27500.000000	2750.000000	49716.174059	20.000000
C:\Users\cware\Desktop\Steller20November\TagTesting20Nov2013\M5.DSG	11-1-2013	15:10:16	27501.000000	2750.100000	49721.873795	20.000000
C:\Users\cware\Desktop\Steller20November\TagTesting20Nov2013\M5.DSG	11-1-2013	15:10:16	27502.000000	2750.200000	49718.015467	20.000000
C:\Users\cware\Desktop\Steller20November\TagTesting20Nov2013\M5.DSG	11-1-2013	15:10:16	27503.000000	2750.300000	49717.567185	20.000000
C:\Users\cware\Desktop\Steller20November\TagTesting20Nov2013\M5.DSG	11-1-2013	15:10:16	27504.000000	2750.400000	49703.105360	20.000000
C:\Users\cware\Desktop\Steller20November\TagTesting20Nov2013\M5.DSG	11-1-2013	15:10:16	27505.000000	2750.500000	49706.465449	20.000000
C:\Users\cware\Desktop\Steller20November\TagTesting20Nov2013\M5.DSG	11-1-2013	15:10:16	27506.000000	2750.600000	49697.230942	20.000000
C:\Users\cware\Desktop\Steller20November\TagTesting20Nov2013\M5.DSG	11-1-2013	15:10:16	27507.000000	2750.700000	49699.073187	20.000000
C:\Users\cware\Desktop\Steller20November\TagTesting20Nov2013\M5.DSG	11-1-2013	15:10:16	27508.000000	2750.800000	49690.834008	20.000000
C:\Users\cware\Desktop\Steller20November\TagTesting20Nov2013\M5.DSG	11-1-2013	15:10:16	27509.000000	2750.900000	49693.148834	20.000000
C:\Users\cware\Desktop\Steller20November\TagTesting20Nov2013\M5.DSG	11-1-2013	15:10:16	27510.000000	2751.000000	49684.212841	20.000000
C:\Users\cware\Desktop\Steller20November\TagTesting20Nov2013\M5.DSG	11-1-2013	15:10:16	27511.000000	2751.100000	49682.420948	20.000000
C:\Users\cware\Desktop\Steller20November\TagTesting20Nov2013\M5.DSG	11-1-2013	15:10:16	27512.000000	2751.200000	49671.344556	20.000000
C:\Users\cware\Desktop\Steller20November\TagTesting20Nov2013\M5.DSG	11-1-2013	15:10:16	27513.000000	2751.300000	49661.810856	20.000000
C:\Users\cware\Desktop\Steller20November\TagTesting20Nov2013\M5.DSG	11-1-2013	15:10:16	27514.000000	2751.400000	49659.496687	20.000000
C:\Users\cware\Desktop\Steller20November\TagTesting20Nov2013\M5.DSG	11-1-2013	15:10:16	27515.000000	2751.500000	49651.058178	20.000000
C:\Users\cware\Desktop\Steller20November\TagTesting20Nov2013\M5.DSG	11-1-2013	15:10:16	27516.000000	2751.600000	49647.473926	20.000000
C:\Users\cware\Desktop\Steller20November\TagTesting20Nov2013\M5.DSG	11-1-2013	15:10:16	27517.000000	2751.700000	49638.886616	20.000000
C:\Users\cware\Desktop\Steller20November\TagTesting20Nov2013\M5.DSG	11-1-2013	15:10:16	27518.000000	2751.800000	49650.809743	20.000000
C:\Users\cware\Desktop\Steller20November\TagTesting20Nov2013\M5.DSG	11-1-2013	15:10:16	27519.000000	2751.900000	49652.154024	20.000000
C:\Users\cware\Desktop\Steller20November\TagTesting20Nov2013\M5.DSG	11-1-2013	15:10:16	27520.000000	2752.000000	49662.284508	20.000000
C:\Users\cware\Desktop\Steller20November\TagTesting20Nov2013\M5.DSG	11-1-2013	15:10:16	27521.000000	2752.100000	49675.676650	20.000000
C:\Users\cware\Desktop\Steller20November\TagTesting20Nov2013\M5.DSG	11-1-2013	15:10:16	27522.000000	2752.200000	49682.969596	20.000000
C:\Users\cware\Desktop\Steller20November\TagTesting20Nov2013\M5.DSG	11-1-2013	15:10:16	27523.000000	2752.300000	49698.576256	20.000000
C:\Users\cware\Desktop\Steller20November\TagTesting20Nov2013\M5.DSG	11-1-2013	15:10:16	27524.000000	2752.400000	49702.957243	20.000000
C:\Users\cware\Desktop\Steller20November\TagTesting20Nov2013\M5.DSG	11-1-2013	15:10:16	27525.000000	2752.500000	49699.422538	20.000000
C:\Users\cware\Desktop\Steller20November\TagTesting20Nov2013\M5.DSG	11-1-2013	15:10:16	27526.000000	2752.600000	49681.501256	20.000000
C:\Users\cware\Desktop\Steller20November\TagTesting20Nov2013\M5.DSG	11-1-2013	15:10:16	27527.000000	2752.700000	49675.975443	20.000000
C:\Users\cware\Desktop\Steller20November\TagTesting20Nov2013\M5.DSG	11-1-2013	15:10:16	27528.000000	2752.800000	49673.934369	20.000000
C:\Users\cware\Desktop\Steller20November\TagTesting20Nov2013\M5.DSG	11-1-2013	15:10:16	27529.000000	2752.900000	49668.682540	20.000000
C:\Users\cware\Desktop\Steller20November\TagTesting20Nov2013\M5.DSG	11-1-2013	15:10:16	27530.000000	2753.000000	49667.363559	20.000000
C:\Users\cware\Desktop\Steller20November\TagTesting20Nov2013\M5.DSG	11-1-2013	15:10:16	27531.000000	2753.100000	49669.578796	20.000000
C:\Users\cware\Desktop\Steller20November\TagTesting20Nov2013\M5.DSG	11-1-2013	15:10:16	27532.000000	2753.200000	49668.508277	20.000000
C:\Users\cware\Desktop\Steller20November\TagTesting20Nov2013\M5.DSG	11-1-2013	15:10:16	27533.000000	2753.300000	49668.806795	20.000000
C:\Users\cware\Desktop\Steller20November\TagTesting20Nov2013\M5.DSG	11-1-2013	15:10:16	27534.000000	2753.400000	49667.587361	20.000000
C:\Users\cware\Desktop\Steller20November\TagTesting20Nov2013\M5.DSG	11-1-2013	15:10:16	27535.000000	2753.500000	49658.900626	20.000000
C:\Users\cware\Desktop\Steller20November\TagTesting20Nov2013\M5.DSG	11-1-2013	15:10:16	27536.000000	2753.600000	49652.404023	20.000000
C:\Users\cware\Desktop\Steller20November\TagTesting20Nov2013\M5.DSG	11-1-2013	15:10:16	27537.000000	2753.700000	49654.494826	20.000000
C:\Users\cware\Desktop\Steller20November\TagTesting20Nov2013\M5.DSG	11-1-2013	15:10:16	27538.000000	2753.800000	49647.824090	20.000000
C:\Users\cware\Desktop\Steller20November\TagTesting20Nov2013\M5.DSG	11-1-2013	15:10:16	27539.000000	2753.900000	49635.528016	20.000000
C:\Users\cware\Desktop\Steller20November\TagTesting20Nov2013\M5.DSG	11-1-2013	15:10:16	27540.000000	2754.000000	49632.640395	20.000000
C:\Users\cware\Desktop\Steller20November\TagTesting20Nov2013\M5.DSG	11-1-2013	15:10:16	27541.000000	2754.100000	49627.886347	20.000000
C:\Users\cware\Desktop\Steller20November\TagTesting20Nov2013\M5.DSG	11-1-2013	15:10:16	27542.000000	2754.200000	49623.256680	20.000000
C:\Users\cware\Desktop\Steller20November\TagTesting20Nov2013\M5.DSG	11-1-2013	15:10:16	27543.000000	2754.300000	49622.011737	20.000000
C:\Users\cware\Desktop\Steller20November\TagTesting20Nov2013\M5.DSG	11-1-2013	15:10:16	27544.000000	2754.400000	49603.792032	20.000000
C:\Users\cware\Desktop\Steller20November\TagTesting20Nov2013\M5.DSG	11-1-2013	15:10:16	27545.000000	2754.500000	49606.156258	20.000000
C:\Users\cware\Desktop\Steller20November\TagTesting20Nov2013\M5.DSG	11-1-2013	15:10:16	27546.000000	2754.600000	49590.599141	20.000000
C:\Users\cware\Desktop\Steller20November\TagTesting20Nov2013\M5.DSG	11-1-2013	15:10:16	27547.000000	2754.700000	49579.299243	20.000000
C:\Users\cware\Desktop\Steller20November\TagTesting20Nov2013\M5.DSG	11-1-2013	15:10:16	27548.000000	2754.800000	49575.390803	20.000000
C:\Users\cware\Desktop\Steller20November\TagTesting20Nov2013\M5.DSG	11-1-2013	15:10:16	27549.000000	2754.900000	49561.824912	20.000000
C:\Users\cware\Desktop\Steller20November\TagTesting20Nov2013\M5.DSG	11-1-2013	15:10:16	27550.000000	2755.000000	49550.225939	20.000000
C:\Users\cware\Desktop\Steller20November\TagTesting20Nov2013\M5.DSG	11-1-2013	15:10:16	27551.000000	2755.100000	49536.560693	20.000000
C:\Users\cware\Desktop\Steller20November\TagTesting20Nov2013\M5.DSG	11-1-2013	15:10:16	27552.000000	2755.200000	49518.614406	20.000000
C:\Users\cware\Desktop\Steller20November\TagTesting20Nov2013\M5.DSG	11-1-2013	15:10:16	27553.000000	2755.300000	49503.032624	20.000000
C:\Users\cware\Desktop\Steller20November\TagTesting20Nov2013\M5.DSG	11-1-2013	15:10:16	27554.000000	2755.400000	49492.105904	20.000000
C:\Users\cware\Desktop\Steller20November\TagTesting20Nov2013\M5.DSG	11-1-2013	15:10:16	27555.000000	2755.500000	49483.369585	20.000000
C:\Users\cware\Desktop\Steller20November\TagTesting20Nov2013\M5.DSG	11-1-2013	15:10:16	27556.000000	2755.600000	49475.728537	20.000000
C:\Users\cware\Desktop\Steller20November\TagTesting20Nov2013\M5.DSG	11-1-2013	15:10:16	27557.000000	2755.700000	49466.992362	20.000000
C:\Users\cware\Desktop\Steller20November\TagTesting20Nov2013\M5.DSG	11-1-2013	15:10:16	27558.000000	2755.800000	49481.479867	20.000000
C:\Users\cware\Desktop\Steller20November\TagTesting20Nov2013\M5.DSG	11-1-2013	15:10:16	27559.000000	2755.900000	49468.283186	20.000000
C:\Users\cware\Desktop\Steller20November\TagTesting20Nov2013\M5.DSG	11-1-2013	15:10:16	27560.000000	2756.000000	49487.324339	20.000000
C:\Users\cware\Desktop\Steller20November\TagTesting20Nov2013\M5.DSG	11-1-2013	15:10:16	27561.000000	2756.100000	49465.560117	20.000000
C:\Users\cware\Desktop\Steller20November\TagTesting20Nov2013\M5.DSG	11-1-2013	15:10:16	27562.000000	2756.200000	49448.932790	20.000000
C:\Users\cware\Desktop\Steller20November\TagTesting20Nov2013\M5.DSG	11-1-2013	15:10:16	27563.000000	2756.300000	49459.512699	20.000000
C:\Users\cware\Desktop\Steller20November\TagTesting20Nov2013\M5.DSG	11-1-2013	15:10:16	27564.000000	2756.400000	49463.296625	20.000000
C:\Users\cware\Desktop\Steller20November\TagTesting20Nov2013\M5.DSG	11-1-2013	15:10:16	27565.000000	2756.500000	49465.836061	20.000000
C:\Users\cware\Desktop\Steller20November\TagTesting20Nov2013\M5.DSG	11-1-2013	15:10:16	27566.000000	2756.600000	49466.756912	20.000000
C:\Users\cware\Desktop\Steller20November\TagTesting20Nov2013\M5.DSG	11-1-2013	15:10:16	27567.000000	2756.700000	49466.856675	20.000000
C:\Users\cware\Desktop\Steller20November\TagTesting20Nov2013\M5.DSG	11-1-2013	15:10:16	27568.000000	2756.800000	49465.014601	20.000000
C:\Users\cware\Desktop\Steller20November\TagTesting20Nov2013\M5.DSG	11-1-2013	15:10:16	27569.000000	2756.900000	49466.812086	20.000000
C:\Users\cware\Desktop\Steller20November\TagTesting20Nov2013\M5.DSG	11-1-2013	15:10:16	27570.000000	2757.000000	49474.085855	20.000000
C:\Users\cware\Desktop\Steller20November\TagTesting20Nov2013\M5.DSG	11-1-2013	15:10:16	27571.000000	2757.100000	49482.802694	20.000000
C:\Users\cware\Desktop\Steller20November\TagTesting20Nov2013\M5.DSG	11-1-2013	15:10:16	27572.000000	2757.200000	49511.825967	20.000000
C:\Users\cware\Desktop\Steller20November\TagTesting20Nov2013\M5.DSG	11-1-2013	15:10:16	27573.000000	2757.300000	49537.539250	20.000000
C:\Users\cware\Desktop\Steller20November\TagTesting20Nov2013\M5.DSG	11-1-2013	15:10:16	27574.000000	2757.400000	49561.708150	20.000000
C:\Users\cware\Desktop\Steller20November\TagTesting20Nov2013\M5.DSG	11-1-2013	15:10:16	27575.000000	2757.500000	49592.025428	20.000000
C:\Users\cware\Desktop\Steller20November\TagTesting20Nov2013\M5.DSG	11-1-2013	15:10:16	27576.000000	2757.600000	49612.610101	20.000000
C:\Users\cware\Desktop\Steller20November\TagTesting20Nov2013\M5.DSG	11-1-2013	15:10:16	27577.000000	2757.700000	49633.070476	20.000000
C:\Users\cware\Desktop\Steller20November\TagTesting20Nov2013\M5.DSG	11-1-2013	15:10:16	27578.000000	2757.800000	49634.763258	20.000000
C:\Users\cware\Desktop\Steller20November\TagTesting20Nov2013\M5.DSG	11-1-2013	15:10:16	27579.000000	2757.900000	49630.133765	20.000000
C:\Users\cware\Desktop\Steller20November\TagTesting20Nov2013\M5.DSG	11-1-2013	15:10:16	27580.000000	2758.000000	49607.831161	20.000000
C:\Users\cware\Desktop\Steller20November\TagTesting20Nov2013\M5.DSG	11-1-2013	15:10:16	27581.000000	2758.100000	49612.385860	20.000000
C:\Users\cware\Desktop\Steller20November\TagTesting20Nov2013\M5.DSG	11-1-2013	15:10:16	27582.000000	2758.200000	49606.760351	20.000000
C:\Users\cware\Desktop\Steller20November\TagTesting20Nov2013\M5.DSG	11-1-2013	15:10:16	27583.000000	2758.300000	49632.870617	20.000000
C:\Users\cware\Desktop\Steller20November\TagTesting20Nov2013\M5.DSG	11-1-2013	15:10:16	27584.000000	2758.400000	49651.614320	20.000000
C:\Users\cware\Desktop\Steller20November\TagTesting20Nov2013\M5.DSG	11-1-2013	15:10:16	27585.000000	2758.500000	49659.778026	20.000000
C:\Users\cware\Desktop\Steller20November\TagTesting20Nov2013\M5.DSG	11-1-2013	15:10:16	27586.000000	2758.600000	49667.170594	20.000000
C:\Users\cware\Desktop\Steller20November\TagTesting20Nov2013\M5.DSG	11-1-2013	15:10:16	27587.000000	2758.700000	49676.629118	20.000000
C:\Users\cware\Desktop\Steller20November\TagTesting20Nov2013\M5.DSG	11-1-2013	15:10:16	27588.000000	2758.800000	49680.138933	20.000000
C:\Users\cware\Desktop\Steller20November\TagTesting20Nov2013\M5.DSG	11-1-2013	15:10:16	27589.000000	2758.900000	49686.660314	20.000000
C:\Users\cware\Desktop\Steller20November\TagTesting20Nov2013\M5.DSG	11-1-2013	15:10:16	27590.000000	2759.000000	49692.883073	20.000000
C:\Users\cware\Desktop\Steller20November\TagTesting20Nov2013\M5.DSG	11-1-2013	15:10:16	27591.000000	2759.100000	49701.346308	20.000000
C:\Users\cware\Desktop\Steller20November\TagTesting20Nov2013\M5.DSG	11-1-2013	15:10:16	27592.000000	2759.200000	49706.573295	20.000000
C:\Users\cware\Desktop\Steller20November\TagTesting20Nov2013\M5.DSG	11-1-2013	15:10:16	27593.000000	2759.300000	49717.177025	20.000000
C:\Users\cware\Desktop\Steller20November\TagTesting20Nov2013\M5.DSG	11-1-2013	15:10:16	27594.000000	2759.400000	49731.439470	20.000000
C:\Users\cware\Desktop\Steller20November\TagTesting20Nov2013\M5.DSG	11-1-2013	15:10:16	27595.000000	2759.500000	49729.124560	20.000000
C:\Users\cware\Desktop\Steller20November\TagTesting20Nov2013\M5.DSG	11-1-2013	15:10:16	27596.000000	2759.600000	49736.965729	20.000000
C:\Users\cware\Desktop\Steller20November\TagTesting20Nov2013\M5.DSG	11-1-2013	15:10:16	27597.000000	2759.700000	49740.276233	20.000000
C:\Users\cware\Desktop\Steller20November\TagTesting20Nov2013\M5.DSG	11-1-2013	15:10:16	27598.000000	2759.800000	49743.736205	20.000000
C:\Users\cware\Desktop\Steller20November\TagTesting20Nov2013\M5.DSG	11-1-2013	15:10:16	27599.000000	2759.900000	49748.515532	20.000000
C:\Users\cware\Desktop\Steller20November\TagTesting20Nov2013\M5.DSG	11-1-2013	15:10:16	27600.000000	2760.000000	49755.436065	20.000000
C:\Users\cware\Desktop\Steller20November\TagTesting20Nov2013\M5.DSG	11-1-2013	15:10:16	27601.000000	2760.100000	49759.120383	20.000000
C:\Users\cware\Desktop\Steller20November\TagTesting20Nov2013\M5.DSG	11-1-2013	15:10:16	27602.000000	2760.200000	49761.759082	20.000000
C:\Users\cware\Desktop\Steller20November\TagTesting20Nov2013\M5.DSG	11-1-2013	15:10:16	27603.000000	2760.300000	49768.206157	20.000000
C:\Users\cware\Desktop\Steller20November\TagTesting20Nov2013\M5.DSG	11-1-2013	15:10:16	27604.000000	2760.400000	49773.258907	20.000000
C:\Users\cware\Desktop\Steller20November\TagTesting20Nov2013\M5.DSG	11-1-2013	15:10:16	27605.000000	2760.500000	49776.171219	20.000000
C:\Users\cware\Desktop\Steller20November\TagTesting20Nov2013\M5.DSG	11-1-2013	15:10:16	27606.000000	2760.600000	49778.486156	20.000000
C:\Users\cware\Desktop\Steller20November\TagTesting20Nov2013\M5.DSG	11-1-2013	15:10:16	27607.000000	2760.700000	49781.423228	20.000000
C:\Users\cware\Desktop\Steller20November\TagTesting20Nov2013\M5.DSG	11-1-2013	15:10:16	27608.000000	2760.800000	49785.978301	20.000000
C:\Users\cware\Desktop\Steller20November\TagTesting20Nov2013\M5.DSG	11-1-2013	15:10:16	27609.000000	2760.900000	49789.214267	20.000000
C:\Users\cware\Desktop\Steller20November\TagTesting20Nov2013\M5.DSG	11-1-2013	15:10:16	27610.000000	2761.000000	49792.698990	20.000000
C:\Users\cware\Desktop\Steller20November\TagTesting20Nov2013\M5.DSG	11-1-2013	15:10:16	27611.000000	2761.100000	49795.760404	20.000000
C:\Users\cware\Desktop\Steller20November\TagTesting20Nov2013\M5.DSG	11-1-2013	15:10:16	27612.000000	2761.200000	49802.182475	20.000000
C:\Users\cware\Desktop\Steller20November\TagTesting20Nov2013\M5.DSG	11-1-2013	15:10:16	27613.000000	2761.300000	49800.240559	20.000000
C:\Users\cware\Desktop\Steller20November\TagTesting20Nov2013\M5.DSG	11-1-2013	15:10:16	27614.000000	2761.400000	49789.313482	20.000000
C:\Users\cware\Desktop\Steller20November\TagTesting20Nov2013\M5.DSG	11-1-2013	15:10:16	27615.000000	2761.500000	49787.197744	20.000000
C:\Users\cware\Desktop\Steller20November\TagTesting20Nov2013\M5.DSG	11-1-2013	15:10:16	27616.000000	2761.600000	49795.162705	20.000000
C:\Users\cware\Desktop\Steller20November\TagTesting20Nov2013\M5.DSG	11-1-2013	15:10:16	27617.000000	2761.700000	49804.023953	20.000000
C:\Users\cware\Desktop\Steller20November\TagTesting20Nov2013\M5.DSG	11-1-2013	15:10:16	27618.000000	2761.800000	49809.076864	20.000000
C:\Users\cware\Desktop\Steller20November\TagTesting20Nov2013\M5.DSG	11-1-2013	15:10:16	27619.000000	2761.900000	49809.051938	20.000000
C:\Users\cware\Desktop\Steller20November\TagTesting20Nov2013\M5.DSG	11-1-2013	15:10:16	27620.000000	2762.000000	49822.617361	20.000000
C:\Users\cware\Desktop\Steller20November\TagTesting20Nov2013\M5.DSG	11-1-2013	15:10:16	27621.000000	2762.100000	49825.853109	20.000000
C:\Users\cware\Desktop\Steller20November\TagTesting20Nov2013\M5.DSG	11-1-2013	15:10:16	27622.000000	2762.200000	49828.939418	20.000000
C:\Users\cware\Desktop\Steller20November\TagTesting20Nov2013\M5.DSG	11-1-2013	15:10:16	27623.000000	2762.300000	49827.271863	20.000000
C:\Users\cware\Desktop\Steller20November\TagTesting20Nov2013\M5.DSG	11-1-2013	15:10:16	27624.000000	2762.400000	49827.769662	20.000000
C:\Users\cware\Desktop\Steller20November\TagTesting20Nov2013\M5.DSG	11-1-2013	15:10:16	27625.000000	2762.500000	49837.850676	20.000000
C:\Users\cware\Desktop\Steller20November\TagTesting20Nov2013\M5.DSG	11-1-2013	15:10:16	27626.000000	2762.600000	49837.402322	20.000000
C:\Users\cware\Desktop\Steller20November\TagTesting20Nov2013\M5.DSG	11-1-2013	15:10:16	27627.000000	2762.700000	49838.870894	20.000000
C:\Users\cware\Desktop\Steller20November\TagTesting20Nov2013\M5.DSG	11-1-2013	15:10:16	27628.000000	2762.800000	49839.841526	20.000000
C:\Users\cware\Desktop\Steller20November\TagTesting20Nov2013\M5.DSG	11-1-2013	15:10:16	27629.000000	2762.900000	49837.227958	20.000000
C:\Users\cware\Desktop\Steller20November\TagTesting20Nov2013\M5.DSG	11-1-2013	15:10:16	27630.000000	2763.000000	49836.630294	20.000000
C:\Users\cware\Desktop\Steller20November\TagTesting20Nov2013\M5.DSG	11-1-2013	15:10:16	27631.000000	2763.100000	49839.243879	20.000000
C:\Users\cware\Desktop\Steller20November\TagTesting20Nov2013\M5.DSG	11-1-2013	15:10:16	27632.000000	2763.200000	49833.643265	20.000000
C:\Users\cware\Desktop\Steller20November\TagTesting20Nov2013\M5.DSG	11-1-2013	15:10:16	27633.000000	2763.300000	49827.918025	20.000000
C:\Users\cware\Desktop\Steller20November\TagTesting20Nov2013\M5.DSG	11-1-2013	15:10:16	27634.000000	2763.400000	49826.922501	20.000000
C:\Users\cware\Desktop\Steller20November\TagTesting20Nov2013\M5.DSG	11-1-2013	15:10:16	27635.000000	2763.500000	49824.582871	20.000000
C:\Users\cware\Desktop\Steller20November\TagTesting20Nov2013\M5.DSG	11-1-2013	15:10:16	27636.000000	2763.600000	49818.932203	20.000000
C:\Users\cware\Desktop\Steller20November\TagTesting20Nov2013\M5.DSG	11-1-2013	15:10:16	27637.000000	2763.700000	49817.438606	20.000000
C:\Users\cware\Desktop\Steller20November\TagTesting20Nov2013\M5.DSG	11-1-2013	15:10:16	27638.000000	2763.800000	49817.214263	20.000000
C:\Users\cware\Desktop\Steller20November\TagTesting20Nov2013\M5.DSG	11-1-2013	15:10:16	27639.000000	2763.900000	49812.609723	20.000000
C:\Users\cware\Desktop\Steller20November\TagTesting20Nov2013\M5.DSG	11-1-2013	15:10:16	27640.000000	2764.000000	49816.841339	20.000000
C:\Users\cware\Desktop\Steller20November\TagTesting20Nov2013\M5.DSG	11-1-2013	15:10:16	27641.000000	2764.100000	49816.716980	20.000000
C:\Users\cware\Desktop\Steller20November\TagTesting20Nov2013\M5.DSG	11-1-2013	15:10:16	27642.000000	2764.200000	49829.909509	20.000000
C:\Users\cware\Desktop\Steller20November\TagTesting20Nov2013\M5.DSG	11-1-2013	15:10:16	27643.000000	2764.300000	49831.950263	20.000000
C:\Users\cware\Desktop\Steller20November\TagTesting20Nov2013\M5.DSG	11-1-2013	15:10:16	27644.000000	2764.400000	49837.600826	20.000000
C:\Users\cware\Desktop\Steller20November\TagTesting20Nov2013\M5.DSG	11-1-2013	15:10:16	27645.000000	2764.500000	49845.292108	20.000000
C:\Users\cware\Desktop\Steller20November\TagTesting20Nov2013\M5.DSG	11-1-2013	15:10:16	27646.000000	2764.600000	49853.132697	20.000000
C:\Users\cware\Desktop\Steller20November\TagTesting20Nov2013\M5.DSG	11-1-2013	15:10:16	27647.000000	2764.700000	49855.024708	20.000000
C:\Users\cware\Desktop\Steller20November\TagTesting20Nov2013\M5.DSG	11-1-2013	15:10:16	27648.000000	2764.800000	49848.503104	20.000000
C:\Users\cware\Desktop\Steller20November\TagTesting20Nov2013\M5.DSG	11-1-2013	15:10:16	27649.000000	2764.900000	49839.816207	20.000000
C:\Users\cware\Desktop\Steller20November\TagTesting20Nov2013\M5.DSG	11-1-2013	15:10:16	27650.000000	2765.000000	49832.050208	20.000000
C:\Users\cware\Desktop\Steller20November\TagTesting20Nov2013\M5.DSG	11-1-2013	15:10:16	27651.000000	2765.100000	49831.403084	20.000000
C:\Users\cware\Desktop\Steller20November\TagTesting20Nov2013\M5.DSG	11-1-2013	15:10:16	27652.000000	2765.200000	49836.630154	20.000000
C:\Users\cware\Desktop\Steller20November\TagTesting20Nov2013\M5.DSG	11-1-2013	15:10:16	27653.000000	2765.300000	49838.497030	20.000000
C:\Users\cware\Desktop\Steller20November\TagTesting20Nov2013\M5.DSG	11-1-2013	15:10:16	27654.000000	2765.400000	49839.069729	20.000000
C:\Users\cware\Desktop\Steller20November\TagTesting20Nov2013\M5.DSG	11-1-2013	15:10:16	27655.000000	2765.500000	49839.193974	20.000000
C:\Users\cware\Desktop\Steller20November\TagTesting20Nov2013\M5.DSG	11-1-2013	15:10:16	27656.000000	2765.600000	49836.256745	20.000000
C:\Users\cware\Desktop\Steller20November\TagTesting20Nov2013\M5.DSG	11-1-2013	15:10:16	27657.000000	2765.700000	49839.368330	20.000000
C:\Users\cware\Desktop\Steller20November\TagTesting20Nov2013\M5.DSG	11-1-2013	15:10:16	27658.000000	2765.800000	49846.138683	20.000000
C:\Users\cware\Desktop\Steller20November\TagTesting20Nov2013\M5.DSG	11-1-2013	15:10:16	27659.000000	2765.900000	49843.325878	20.000000
C:\Users\cware\Desktop\Steller20November\TagTesting20Nov2013\M5.DSG	11-1-2013	15:10:16	27660.000000	2766.000000	49837.177796	20.000000
C:\Users\cware\Desktop\Steller20November\TagTesting20Nov2013\M5.DSG	11-1-2013	15:10:16	27661.000000	2766.100000	49836.904161	20.000000
C:\Users\cware\Desktop\Steller20November\TagTesting20Nov2013\M5.DSG	11-1-2013	15:10:16	27662.000000	2766.200000	49834.439773	20.000000
C:\Users\cware\Desktop\Steller20November\TagTesting20Nov2013\M5.DSG	11-1-2013	15:10:16	27663.000000	2766.300000	49835.236509	20.000000
C:\Users\cware\Desktop\Steller20November\TagTesting20Nov2013\M5.DSG	11-1-2013	15:10:16	27664.000000	2766.400000	49827.196504	20.000000
C:\Users\cware\Desktop\Steller20November\TagTesting20Nov2013\M5.DSG	11-1-2013	15:10:16	27665.000000	2766.500000	49827.893732	20.000000
C:\Users\cware\Desktop\Steller20November\TagTesting20Nov2013\M5.DSG	11-1-2013	15:10:16	27666.000000	2766.600000	49823.985966	20.000000
C:\Users\cware\Desktop\Steller20November\TagTesting20Nov2013\M5.DSG	11-1-2013	15:10:16	27667.000000	2766.700000	49822.417626	20.000000
C:\Users\cware\Desktop\Steller20November\TagTesting20Nov2013\M5.DSG	11-1-2013	15:10:16	27668.000000	2766.800000	49820.949238	20.000000
C:\Users\cware\Desktop\Steller20November\TagTesting20Nov2013\M5.DSG	11-1-2013	15:10:16	27669.000000	2766.900000	49814.278536	20.000000
C:\Users\cware\Desktop\Steller20November\TagTesting20Nov2013\M5.DSG	11-1-2013	15:10:16	27670.000000	2767.000000	49816.344374	20.000000
C:\Users\cware\Desktop\Steller20November\TagTesting20Nov2013\M5.DSG	11-1-2013	15:10:16	27671.000000	2767.100000	49809.101105	20.000000
C:\Users\cware\Desktop\Steller20November\TagTesting20Nov2013\M5.DSG	11-1-2013	15:10:16	27672.000000	2767.200000	49803.724584	20.000000
C:\Users\cware\Desktop\Steller20November\TagTesting20Nov2013\M5.DSG	11-1-2013	15:10:16	27673.000000	2767.300000	49805.616687	20.000000
C:\Users\cware\Desktop\Steller20November\TagTesting20Nov2013\M5.DSG	11-1-2013	15:10:16	27674.000000	2767.400000	49805.989970	20.000000
C:\Users\cware\Desktop\Steller20November\TagTesting20Nov2013\M5.DSG	11-1-2013	15:10:16	27675.000000	2767.500000	49807.234639	20.000000
C:\Users\cware\Desktop\Steller20November\TagTesting20Nov2013\M5.DSG	11-1-2013	15:10:16	27676.000000	2767.600000	49803.401420	20.000000
C:\Users\cware\Desktop\Steller20November\TagTesting20Nov2013\M5.DSG	11-1-2013	15:10:16	27677.000000	2767.700000	49812.113300	20.000000
C:\Users\cware\Desktop\Steller20November\TagTesting20Nov2013\M5.DSG	11-1-2013	15:10:16	27678.000000	2767.800000	49808.504340	20.000000
C:\Users\cware\Desktop\Steller20November\TagTesting20Nov2013\M5.DSG	11-1-2013	15:10:16	27679.000000	2767.900000	49801.161711	20.000000
C:\Users\cware\Desktop\Steller20November\TagTesting20Nov2013\M5.DSG	11-1-2013	15:10:16	27680.000000	2768.000000	49802.630226	20.000000
C:\Users\cware\Desktop\Steller20November\TagTesting20Nov2013\M5.DSG	11-1-2013	15:10:16	27681.000000	2768.100000	49798.099878	20.000000
C:\Users\cware\Desktop\Steller20November\TagTesting20Nov2013\M5.DSG	11-1-2013	15:10:16	27682.000000	2768.200000	49799.070572	20.000000
C:\Users\cware\Desktop\Steller20November\TagTesting20Nov2013\M5.DSG	11-1-2013	15:10:16	27683.000000	2768.300000	49806.065145	20.000000
C:\Users\cware\Desktop\Steller20November\TagTesting20Nov2013\M5.DSG	11-1-2013	15:10:16	27684.000000	2768.400000	49814.478337	20.000000
C:\Users\cware\Desktop\Steller20November\TagTesting20Nov2013\M5.DSG	11-1-2013	15:10:16	27685.000000	2768.500000	49794.167404	20.000000
C:\Users\cware\Desktop\Steller20November\TagTesting20Nov2013\M5.DSG	11-1-2013	15:10:16	27686.000000	2768.600000	49821.672162	20.000000
C:\Users\cware\Desktop\Steller20November\TagTesting20Nov2013\M5.DSG	11-1-2013	15:10:16	27687.000000	2768.700000	49827.098263	20.000000
C:\Users\cware\Desktop\Steller20November\TagTesting20Nov2013\M5.DSG	11-1-2013	15:10:16	27688.000000	2768.800000	49834.839638	20.000000
C:\Users\cware\Desktop\Steller20November\TagTesting20Nov2013\M5.DSG	11-1-2013	15:10:16	27689.000000	2768.900000	49837.478071	20.000000
C:\Users\cware\Desktop\Steller20November\TagTesting20Nov2013\M5.DSG	11-1-2013	15:10:16	27690.000000	2769.000000	49833.943530	20.000000
C:\Users\cware\Desktop\Steller20November\TagTesting20Nov2013\M5.DSG	11-1-2013	15:10:16	27691.000000	2769.100000	49839.992048	20.000000
C:\Users\cware\Desktop\Steller20November\TagTesting20Nov2013\M5.DSG	11-1-2013	15:10:16	27692.000000	2769.200000	49842.854653	20.000000
C:\Users\cware\Desktop\Steller20November\TagTesting20Nov2013\M5.DSG	11-1-2013	15:10:16	27693.000000	2769.300000	49845.468115	20.000000
C:\Users\cware\Desktop\Steller20November\TagTesting20Nov2013\M5.DSG	11-1-2013	15:10:16	27694.000000	2769.400000	49842.680136	20.000000
C:\Users\cware\Desktop\Steller20November\TagTesting20Nov2013\M5.DSG	11-1-2013	15:10:16	27695.000000	2769.500000	49841.859081	20.000000
C:\Users\cware\Desktop\Steller20November\TagTesting20Nov2013\M5.DSG	11-1-2013	15:10:16	27696.000000	2769.600000	49836.308375	20.000000
C:\Users\cware\Desktop\Steller20November\TagTesting20Nov2013\M5.DSG	11-1-2013	15:10:16	27697.000000	2769.700000	49842.904400	20.000000
C:\Users\cware\Desktop\Steller20November\TagTesting20Nov2013\M5.DSG	11-1-2013	15:10:16	27698.000000	2769.800000	49837.428577	20.000000
C:\Users\cware\Desktop\Steller20November\TagTesting20Nov2013\M5.DSG	11-1-2013	15:10:16	27699.000000	2769.900000	49835.362643	20.000000
C:\Users\cware\Desktop\Steller20November\TagTesting20Nov2013\M5.DSG	11-1-2013	15:10:16	27700.000000	2770.000000	49832.251198	20.000000
C:\Users\cware\Desktop\Steller20November\TagTesting20Nov2013\M5.DSG	11-1-2013	15:10:16	27701.000000	2770.100000	49827.297877	20.000000
C:\Users\cware\Desktop\Steller20November\TagTesting20Nov2013\M5.DSG	11-1-2013	15:10:16	27702.000000	2770.200000	49823.663615	20.000000
C:\Users\cware\Desktop\Steller20November\TagTesting20Nov2013\M5.DSG	11-1-2013	15:10:16	27703.000000	2770.300000	49816.495346	20.000000
C:\Users\cware\Desktop\Steller20November\TagTesting20Nov2013\M5.DSG	11-1-2013	15:10:16	27704.000000	2770.400000	49815.051653	20.000000
C:\Users\cware\Desktop\Steller20November\TagTesting20Nov2013\M5.DSG	11-1-2013	15:10:16	27705.000000	2770.500000	49812.213987	20.000000
C:\Users\cware\Desktop\Steller20November\TagTesting20Nov2013\M5.DSG	11-1-2013	15:10:16	27706.000000	2770.600000	49807.633761	20.000000
C:\Users\cware\Desktop\Steller20November\TagTesting20Nov2013\M5.DSG	11-1-2013	15:10:16	27707.000000	2770.700000	49796.980091	20.000000
C:\Users\cware\Desktop\Steller20November\TagTesting20Nov2013\M5.DSG	11-1-2013	15:10:16	27708.000000	2770.800000	49796.556507	20.000000
C:\Users\cware\Desktop\Steller20November\TagTesting20Nov2013\M5.DSG	11-1-2013	15:10:16	27709.000000	2770.900000	49788.242953	20.000000
C:\Users\cware\Desktop\Steller20November\TagTesting20Nov2013\M5.DSG	11-1-2013	15:10:16	27710.000000	2771.000000	49779.580314	20.000000
C:\Users\cware\Desktop\Steller20November\TagTesting20Nov2013\M5.DSG	11-1-2013	15:10:16	27711.000000	2771.100000	49774.900659	20.000000
C:\Users\cware\Desktop\Steller20November\TagTesting20Nov2013\M5.DSG	11-1-2013	15:10:16	27712.000000	2771.200000	49772.735737	20.000000
C:\Users\cware\Desktop\Steller20November\TagTesting20Nov2013\M5.DSG	11-1-2013	15:10:16	27713.000000	2771.300000	49775.299636	20.000000
C:\Users\cware\Desktop\Steller20November\TagTesting20Nov2013\M5.DSG	11-1-2013	15:10:16	27714.000000	2771.400000	49777.116970	20.000000
C:\Users\cware\Desktop\Steller20November\TagTesting20Nov2013\M5.DSG	11-1-2013	15:10:16	27715.000000	2771.500000	49783.563713	20.000000
C:\Users\cware\Desktop\Steller20November\TagTesting20Nov2013\M5.DSG	11-1-2013	15:10:16	27716.000000	2771.600000	49790.284778	20.000000
C:\Users\cware\Desktop\Steller20November\TagTesting20Nov2013\M5.DSG	11-1-2013	15:10:16	27717.000000	2771.700000	49794.890222	20.000000
C:\Users\cware\Desktop\Steller20November\TagTesting20Nov2013\M5.DSG	11-1-2013	15:10:16	27718.000000	2771.800000	49798.748621	20.000000
C:\Users\cware\Desktop\Steller20November\TagTesting20Nov2013\M5.DSG	11-1-2013	15:10:16	27719.000000	2771.900000	49804.971665	20.000000
C:\Users\cware\Desktop\Steller20November\TagTesting20Nov2013\M5.DSG	11-1-2013	15:10:16	27720.000000	2772.000000	49811.916745	20.000000
C:\Users\cware\Desktop\Steller20November\TagTesting20Nov2013\M5.DSG	11-1-2013	15:10:16	27721.000000	2772.100000	49816.098330	20.000000
C:\Users\cware\Desktop\Steller20November\TagTesting20Nov2013\M5.DSG	11-1-2013	15:10:16	27722.000000	2772.200000	49821.201246	20.000000
C:\Users\cware\Desktop\Steller20November\TagTesting20Nov2013\M5.DSG	11-1-2013	15:10:16	27723.000000	2772.300000	49820.006511	20.000000
C:\Users\cware\Desktop\Steller20November\TagTesting20Nov2013\M5.DSG	11-1-2013	15:10:16	27724.000000	2772.400000	49817.293593	20.000000
C:\Users\cware\Desktop\Steller20November\TagTesting20Nov2013\M5.DSG	11-1-2013	15:10:16	27725.000000	2772.500000	49813.535169	20.000000
C:\Users\cware\Desktop\Steller20November\TagTesting20Nov2013\M5.DSG	11-1-2013	15:10:16	27726.000000	2772.600000	49808.905672	20.000000
C:\Users\cware\Desktop\Steller20November\TagTesting20Nov2013\M5.DSG	11-1-2013	15:10:16	27727.000000	2772.700000	49811.991994	20.000000
C:\Users\cware\Desktop\Steller20November\TagTesting20Nov2013\M5.DSG	11-1-2013	15:10:16	27728.000000	2772.800000	49813.883897	20.000000
C:\Users\cware\Desktop\Steller20November\TagTesting20Nov2013\M5.DSG	11-1-2013	15:10:16	27729.000000	2772.900000	49815.103619	20.000000
C:\Users\cware\Desktop\Steller20November\TagTesting20Nov2013\M5.DSG	11-1-2013	15:10:16	27730.000000	2773.000000	49814.456736	20.000000
C:\Users\cware\Desktop\Steller20November\TagTesting20Nov2013\M5.DSG	11-1-2013	15:10:16	27731.000000	2773.100000	49815.477164	20.000000
C:\Users\cware\Desktop\Steller20November\TagTesting20Nov2013\M5.DSG	11-1-2013	15:10:16	27732.000000	2773.200000	49819.534425	20.000000
C:\Users\cware\Desktop\Steller20November\TagTesting20Nov2013\M5.DSG	11-1-2013	15:10:16	27733.000000	2773.300000	49820.181854	20.000000
C:\Users\cware\Desktop\Steller20November\TagTesting20Nov2013\M5.DSG	11-1-2013	15:10:16	27734.000000	2773.400000	49814.083580	20.000000
C:\Users\cware\Desktop\Steller20November\TagTesting20Nov2013\M5.DSG	11-1-2013	15:10:16	27735.000000	2773.500000	49817.717711	20.000000
C:\Users\cware\Desktop\Steller20November\TagTesting20Nov2013\M5.DSG	11-1-2013	15:10:16	27736.000000	2773.600000	49814.506937	20.000000
C:\Users\cware\Desktop\Steller20November\TagTesting20Nov2013\M5.DSG	11-1-2013	15:10:16	27737.000000	2773.700000	49809.055730	20.000000
C:\Users\cware\Desktop\Steller20November\TagTesting20Nov2013\M5.DSG	11-1-2013	15:10:16	27738.000000	2773.800000	49813.735302	20.000000
C:\Users\cware\Desktop\Steller20November\TagTesting20Nov2013\M5.DSG	11-1-2013	15:10:16	27739.000000	2773.900000	49808.010507	20.000000
C:\Users\cware\Desktop\Steller20November\TagTesting20Nov2013\M5.DSG	11-1-2013	15:10:16	27740.000000	2774.000000	49806.442328	20.000000
C:\Users\cware\Desktop\Steller20November\TagTesting20Nov2013\M5.DSG	11-1-2013	15:10:16	27741.000000	2774.100000	49800.468784	20.000000
C:\Users\cware\Desktop\Steller20November\TagTesting20Nov2013\M5.DSG	11-1-2013	15:10:16	27742.000000	2774.200000	49795.615054	20.000000
C:\Users\cware\Desktop\Steller20November\TagTesting20Nov2013\M5.DSG	11-1-2013	15:10:16	27743.000000	2774.300000	49791.931066	20.000000
C:\Users\cware\Desktop\Steller20November\TagTesting20Nov2013\M5.DSG	11-1-2013	15:10:16	27744.000000	2774.400000	49792.006036	20.000000
C:\Users\cware\Desktop\Steller20November\TagTesting20Nov2013\M5.DSG	11-1-2013	15:10:16	27745.000000	2774.500000	49790.636881	20.000000
C:\Users\cware\Desktop\Steller20November\TagTesting20Nov2013\M5.DSG	11-1-2013	15:10:16	27746.000000	2774.600000	49788.571230	20.000000
C:\Users\cware\Desktop\Steller20November\TagTesting20Nov2013\M5.DSG	11-1-2013	15:10:16	27747.000000	2774.700000	49794.495289	20.000000
C:\Users\cware\Desktop\Steller20November\TagTesting20Nov2013\M5.DSG	11-1-2013	15:10:16	27748.000000	2774.800000	49795.939358	20.000000
C:\Users\cware\Desktop\Steller20November\TagTesting20Nov2013\M5.DSG	11-1-2013	15:10:16	27749.000000	2774.900000	49796.486996	20.000000
C:\Users\cware\Desktop\Steller20November\TagTesting20Nov2013\M5.DSG	11-1-2013	15:10:16	27750.000000	2775.000000	49802.659947	20.000000
C:\Users\cware\Desktop\Steller20November\TagTesting20Nov2013\M5.DSG	11-1-2013	15:10:16	27751.000000	2775.100000	49799.250041	20.000000
C:\Users\cware\Desktop\Steller20November\TagTesting20Nov2013\M5.DSG	11-1-2013	15:10:16	27752.000000	2775.200000	49800.843430	20.000000
C:\Users\cware\Desktop\Steller20November\TagTesting20Nov2013\M5.DSG	11-1-2013	15:10:16	27753.000000	2775.300000	49796.761142	20.000000
C:\Users\cware\Desktop\Steller20November\TagTesting20Nov2013\M5.DSG	11-1-2013	15:10:16	27754.000000	2775.400000	49799.325133	20.000000
C:\Users\cware\Desktop\Steller20November\TagTesting20Nov2013\M5.DSG	11-1-2013	15:10:16	27755.000000	2775.500000	49799.101297	20.000000
C:\Users\cware\Desktop\Steller20November\TagTesting20Nov2013\M5.DSG	11-1-2013	15:10:16	27756.000000	2775.600000	49806.867109	20.000000
C:\Users\cware\Desktop\Steller20November\TagTesting20Nov2013\M5.DSG	11-1-2013	15:10:16	27757.000000	2775.700000	49813.015441	20.000000
C:\Users\cware\Desktop\Steller20November\TagTesting20Nov2013\M5.DSG	11-1-2013	15:10:16	27758.000000	2775.800000	49816.301176	20.000000
C:\Users\cware\Desktop\Steller20November\TagTesting20Nov2013\M5.DSG	11-1-2013	15:10:16	27759.000000	2775.900000	49821.503272	20.000000
C:\Users\cware\Desktop\Steller20November\TagTesting20Nov2013\M5.DSG	11-1-2013	15:10:16	27760.000000	2776.000000	49824.440616	20.000000
C:\Users\cware\Desktop\Steller20November\TagTesting20Nov2013\M5.DSG	11-1-2013	15:10:16	27761.000000	2776.100000	49834.870005	20.000000
C:\Users\cware\Desktop\Steller20November\TagTesting20Nov2013\M5.DSG	11-1-2013	15:10:16	27762.000000	2776.200000	49825.112726	20.000000
C:\Users\cware\Desktop\Steller20November\TagTesting20Nov2013\M5.DSG	11-1-2013	15:10:16	27763.000000	2776.300000	49834.322542	20.000000
C:\Users\cware\Desktop\Steller20November\TagTesting20Nov2013\M5.DSG	11-1-2013	15:10:16	27764.000000	2776.400000	49842.536642	20.000000
C:\Users\cware\Desktop\Steller20November\TagTesting20Nov2013\M5.DSG	11-1-2013	15:10:16	27765.000000	2776.500000	49841.491367	20.000000
C:\Users\cware\Desktop\Steller20November\TagTesting20Nov2013\M5.DSG	11-1-2013	15:10:16	27766.000000	2776.600000	49849.107912	20.000000
C:\Users\cware\Desktop\Steller20November\TagTesting20Nov2013\M5.DSG	11-1-2013	15:10:16	27767.000000	2776.700000	49847.614677	20.000000
C:\Users\cware\Desktop\Steller20November\TagTesting20Nov2013\M5.DSG	11-1-2013	15:10:16	27768.000000	2776.800000	49847.888286	20.000000
C:\Users\cware\Desktop\Steller20November\TagTesting20Nov2013\M5.DSG	11-1-2013	15:10:16	27769.000000	2776.900000	49848.460933	20.000000
C:\Users\cware\Desktop\Steller20November\TagTesting20Nov2013\M5.DSG	11-1-2013	15:10:16	27770.000000	2777.000000	49845.673420	20.000000
C:\Users\cware\Desktop\Steller20November\TagTesting20Nov2013\M5.DSG	11-1-2013	15:10:16	27771.000000	2777.100000	49841.765662	20.000000
C:\Users\cware\Desktop\Steller20November\TagTesting20Nov2013\M5.DSG	11-1-2013	15:10:16	27772.000000	2777.200000	49844.603158	20.000000
C:\Users\cware\Desktop\Steller20November\TagTesting20Nov2013\M5.DSG	11-1-2013	15:10:16	27773.000000	2777.300000	49841.043621	20.000000
C:\Users\cware\Desktop\Steller20November\TagTesting20Nov2013\M5.DSG	11-1-2013	15:10:16	27774.000000	2777.400000	49839.649802	20.000000
C:\Users\cware\Desktop\Steller20November\TagTesting20Nov2013\M5.DSG	11-1-2013	15:10:16	27775.000000	2777.500000	49836.513430	20.000000
C:\Users\cware\Desktop\Steller20November\TagTesting20Nov2013\M5.DSG	11-1-2013	15:10:16	27776.000000	2777.600000	49831.983470	20.000000
C:\Users\cware\Desktop\Steller20November\TagTesting20Nov2013\M5.DSG	11-1-2013	15:10:16	27777.000000	2777.700000	49830.290797	20.000000
C:\Users\cware\Desktop\Steller20November\TagTesting20Nov2013\M5.DSG	11-1-2013	15:10:16	27778.000000	2777.800000	49826.059311	20.000000
C:\Users\cware\Desktop\Steller20November\TagTesting20Nov2013\M5.DSG	11-1-2013	15:10:16	27779.000000	2777.900000	49825.436777	20.000000
C:\Users\cware\Desktop\Steller20November\TagTesting20Nov2013\M5.DSG	11-1-2013	15:10:16	27780.000000	2778.000000	49822.076011	20.000000
C:\Users\cware\Desktop\Steller20November\TagTesting20Nov2013\M5.DSG	11-1-2013	15:10:16	27781.000000	2778.100000	49815.629118	20.000000
C:\Users\cware\Desktop\Steller20November\TagTesting20Nov2013\M5.DSG	11-1-2013	15:10:16	27782.000000	2778.200000	49819.387944	20.000000
C:\Users\cware\Desktop\Steller20November\TagTesting20Nov2013\M5.DSG	11-1-2013	15:10:16	27783.000000	2778.300000	49818.367630	20.000000
C:\Users\cware\Desktop\Steller20November\TagTesting20Nov2013\M5.DSG	11-1-2013	15:10:16	27784.000000	2778.400000	49822.773698	20.000000
C:\Users\cware\Desktop\Steller20November\TagTesting20Nov2013\M5.DSG	11-1-2013	15:10:16	27785.000000	2778.500000	49823.445848	20.000000
C:\Users\cware\Desktop\Steller20November\TagTesting20Nov2013\M5.DSG	11-1-2013	15:10:16	27786.000000	2778.600000	49828.125779	20.000000
C:\Users\cware\Desktop\Steller20November\TagTesting20Nov2013\M5.DSG	11-1-2013	15:10:16	27787.000000	2778.700000	49832.880199	20.000000
C:\Users\cware\Desktop\Steller20November\TagTesting20Nov2013\M5.DSG	11-1-2013	15:10:16	27788.000000	2778.800000	49839.302249	20.000000
C:\Users\cware\Desktop\Steller20November\TagTesting20Nov2013\M5.DSG	11-1-2013	15:10:16	27789.000000	2778.900000	49839.202934	20.000000
C:\Users\cware\Desktop\Steller20November\TagTesting20Nov2013\M5.DSG	11-1-2013	15:10:16	27790.000000	2779.000000	49850.080551	20.000000
C:\Users\cware\Desktop\Steller20November\TagTesting20Nov2013\M5.DSG	11-1-2013	15:10:16	27791.000000	2779.100000	49852.818644	20.000000
C:\Users\cware\Desktop\Steller20November\TagTesting20Nov2013\M5.DSG	11-1-2013	15:10:16	27792.000000	2779.200000	49850.603333	20.000000
C:\Users\cware\Desktop\Steller20November\TagTesting20Nov2013\M5.DSG	11-1-2013	15:10:16	27793.000000	2779.300000	49841.543186	20.000000
C:\Users\cware\Desktop\Steller20November\TagTesting20Nov2013\M5.DSG	11-1-2013	15:10:16	27794.000000	2779.400000	49837.311578	20.000000
C:\Users\cware\Desktop\Steller20November\TagTesting20Nov2013\M5.DSG	11-1-2013	15:10:16	27795.000000	2779.500000	49836.664774	20.000000
C:\Users\cware\Desktop\Steller20November\TagTesting20Nov2013\M5.DSG	11-1-2013	15:10:16	27796.000000	2779.600000	49837.386684	20.000000
C:\Users\cware\Desktop\Steller20November\TagTesting20Nov2013\M5.DSG	11-1-2013	15:10:16	27797.000000	2779.700000	49841.269926	20.000000
C:\Users\cware\Desktop\Steller20November\TagTesting20Nov2013\M5.DSG	11-1-2013	15:10:16	27798.000000	2779.800000	49844.281721	20.000000
C:\Users\cware\Desktop\Steller20November\TagTesting20Nov2013\M5.DSG	11-1-2013	15:10:16	27799.000000	2779.900000	49838.830591	20.000000
C:\Users\cware\Desktop\Steller20November\TagTesting20Nov2013\M5.DSG	11-1-2013	15:10:16	27800.000000	2780.000000	49839.278669	20.000000
C:\Users\cware\Desktop\Steller20November\TagTesting20Nov2013\M5.DSG	11-1-2013	15:10:16	27801.000000	2780.100000	49842.738563	20.000000
C:\Users\cware\Desktop\Steller20November\TagTesting20Nov2013\M5.DSG	11-1-2013	15:10:16	27802.000000	2780.200000	49839.179193	20.000000
C:\Users\cware\Desktop\Steller20November\TagTesting20Nov2013\M5.DSG	11-1-2013	15:10:16	27803.000000	2780.300000	49841.021388	20.000000
C:\Users\cware\Desktop\Steller20November\TagTesting20Nov2013\M5.DSG	11-1-2013	15:10:16	27804.000000	2780.400000	49833.578918	20.000000
C:\Users\cware\Desktop\Steller20November\TagTesting20Nov2013\M5.DSG	11-1-2013	15:10:16	27805.000000	2780.500000	49832.309396	20.000000
C:\Users\cware\Desktop\Steller20November\TagTesting20Nov2013\M5.DSG	11-1-2013	15:10:16	27806.000000	2780.600000	49828.650523	20.000000
C:\Users\cware\Desktop\Steller20November\TagTesting20Nov2013\M5.DSG	11-1-2013	15:10:16	27807.000000	2780.700000	49820.560952	20.000000
C:\Users\cware\Desktop\Steller20November\TagTesting20Nov2013\M5.DSG	11-1-2013	15:10:16	27808.000000	2780.800000	49820.486458	20.000000
C:\Users\cware\Desktop\Steller20November\TagTesting20Nov2013\M5.DSG	11-1-2013	15:10:16	27809.000000	2780.900000	49825.564278	20.000000
C:\Users\cware\Desktop\Steller20November\TagTesting20Nov2013\M5.DSG	11-1-2013	15:10:16	27810.000000	2781.000000	49821.308194	20.000000
C:\Users\cware\Desktop\Steller20November\TagTesting20Nov2013\M5.DSG	11-1-2013	15:10:16	27811.000000	2781.100000	49820.063537	20.000000
C:\Users\cware\Desktop\Steller20November\TagTesting20Nov2013\M5.DSG	11-1-2013	15:10:16	27812.000000	2781.200000	49827.033400	20.000000
C:\Users\cware\Desktop\Steller20November\TagTesting20Nov2013\M5.DSG	11-1-2013	15:10:16	27813.000000	2781.300000	49826.585239	20.000000
C:\Users\cware\Desktop\Steller20November\TagTesting20Nov2013\M5.DSG	11-1-2013	15:10:16	27814.000000	2781.400000	49831.015740	20.000000
C:\Users\cware\Desktop\Steller20November\TagTesting20Nov2013\M5.DSG	11-1-2013	15:10:16	27815.000000	2781.500000	49833.106862	20.000000
C:\Users\cware\Desktop\Steller20November\TagTesting20Nov2013\M5.DSG	11-1-2013	15:10:16	27816.000000	2781.600000	49836.765815	20.000000
C:\Users\cware\Desktop\Steller20November\TagTesting20Nov2013\M5.DSG	11-1-2013	15:10:16	27817.000000	2781.700000	49836.019346	20.000000
C:\Users\cware\Desktop\Steller20November\TagTesting20Nov2013\M5.DSG	11-1-2013	15:10:16	27818.000000	2781.800000	49831.215519	20.000000
C:\Users\cware\Desktop\Steller20November\TagTesting20Nov2013\M5.DSG	11-1-2013	15:10:16	27819.000000	2781.900000	49821.657171	20.000000
C:\Users\cware\Desktop\Steller20November\TagTesting20Nov2013\M5.DSG	11-1-2013	15:10:16	27820.000000	2782.000000	49811.750833	20.000000
C:\Users\cware\Desktop\Steller20November\TagTesting20Nov2013\M5.DSG	11-1-2013	15:10:16	27821.000000	2782.100000	49822.404531	20.000000
C:\Users\cware\Desktop\Steller20November\TagTesting20Nov2013\M5.DSG	11-1-2013	15:10:16	27822.000000	2782.200000	49813.568172	20.000000
C:\Users\cware\Desktop\Steller20November\TagTesting20Nov2013\M5.DSG	11-1-2013	15:10:16	27823.000000	2782.300000	49814.016062	20.000000
C:\Users\cware\Desktop\Steller20November\TagTesting20Nov2013\M5.DSG	11-1-2013	15:10:16	27824.000000	2782.400000	49818.646036	20.000000
C:\Users\cware\Desktop\Steller20November\TagTesting20Nov2013\M5.DSG	11-1-2013	15:10:16	27825.000000	2782.500000	49818.546337	20.000000
C:\Users\cware\Desktop\Steller20November\TagTesting20Nov2013\M5.DSG	11-1-2013	15:10:16	27826.000000	2782.600000	49818.546472	20.000000
C:\Users\cware\Desktop\Steller20November\TagTesting20Nov2013\M5.DSG	11-1-2013	15:10:16	27827.000000	2782.700000	49819.492524	20.000000
C:\Users\cware\Desktop\Steller20November\TagTesting20Nov2013\M5.DSG	11-1-2013	15:10:16	27828.000000	2782.800000	49814.066255	20.000000
C:\Users\cware\Desktop\Steller20November\TagTesting20Nov2013\M5.DSG	11-1-2013	15:10:16	27829.000000	2782.900000	49816.132198	20.000000
C:\Users\cware\Desktop\Steller20November\TagTesting20Nov2013\M5.DSG	11-1-2013	15:10:16	27830.000000	2783.000000	49811.651737	20.000000
C:\Users\cware\Desktop\Steller20November\TagTesting20Nov2013\M5.DSG	11-1-2013	15:10:16	27831.000000	2783.100000	49814.215898	20.000000
C:\Users\cware\Desktop\Steller20November\TagTesting20Nov2013\M5.DSG	11-1-2013	15:10:16	27832.000000	2783.200000	49813.070561	20.000000
C:\Users\cware\Desktop\Steller20November\TagTesting20Nov2013\M5.DSG	11-1-2013	15:10:16	27833.000000	2783.300000	49805.304827	20.000000
C:\Users\cware\Desktop\Steller20November\TagTesting20Nov2013\M5.DSG	11-1-2013	15:10:16	27834.000000	2783.400000	49802.218119	20.000000
C:\Users\cware\Desktop\Steller20November\TagTesting20Nov2013\M5.DSG	11-1-2013	15:10:16	27835.000000	2783.500000	49796.966070	20.000000
C:\Users\cware\Desktop\Steller20November\TagTesting20Nov2013\M5.DSG	11-1-2013	15:10:16	27836.000000	2783.600000	49799.429859	20.000000
C:\Users\cware\Desktop\Steller20November\TagTesting20Nov2013\M5.DSG	11-1-2013	15:10:16	27837.000000	2783.700000	49794.327217	20.000000
C:\Users\cware\Desktop\Steller20November\TagTesting20Nov2013\M5.DSG	11-1-2013	15:10:16	27838.000000	2783.800000	49792.957926	20.000000
C:\Users\cware\Desktop\Steller20November\TagTesting20Nov2013\M5.DSG	11-1-2013	15:10:16	27839.000000	2783.900000	49792.683941	20.000000
C:\Users\cware\Desktop\Steller20November\TagTesting20Nov2013\M5.DSG	11-1-2013	15:10:16	27840.000000	2784.000000	49792.584644	20.000000
C:\Users\cware\Desktop\Steller20November\TagTesting20Nov2013\M5.DSG	11-1-2013	15:10:16	27841.000000	2784.100000	49795.795129	20.000000
C:\Users\cware\Desktop\Steller20November\TagTesting20Nov2013\M5.DSG	11-1-2013	15:10:16	27842.000000	2784.200000	49797.687801	20.000000
C:\Users\cware\Desktop\Steller20November\TagTesting20Nov2013\M5.DSG	11-1-2013	15:10:16	27843.000000	2784.300000	49797.762076	20.000000
C:\Users\cware\Desktop\Steller20November\TagTesting20Nov2013\M5.DSG	11-1-2013	15:10:16	27844.000000	2784.400000	49805.130332	20.000000
C:\Users\cware\Desktop\Steller20November\TagTesting20Nov2013\M5.DSG	11-1-2013	15:10:16	27845.000000	2784.500000	49807.968041	20.000000
C:\Users\cware\Desktop\Steller20November\TagTesting20Nov2013\M5.DSG	11-1-2013	15:10:16	27846.000000	2784.600000	49817.302418	20.000000
C:\Users\cware\Desktop\Steller20November\TagTesting20Nov2013\M5.DSG	11-1-2013	15:10:16	27847.000000	2784.700000	49816.232702	20.000000
C:\Users\cware\Desktop\Steller20November\TagTesting20Nov2013\M5.DSG	11-1-2013	15:10:16	27848.000000	2784.800000	49822.306300	20.000000
C:\Users\cware\Desktop\Steller20November\TagTesting20Nov2013\M5.DSG	11-1-2013	15:10:16	27849.000000	2784.900000	49819.742536	20.000000
C:\Users\cware\Desktop\Steller20November\TagTesting20Nov2013\M5.DSG	11-1-2013	15:10:16	27850.000000	2785.000000	49817.253462	20.000000
C:\Users\cware\Desktop\Steller20November\TagTesting20Nov2013\M5.DSG	11-1-2013	15:10:16	27851.000000	2785.100000	49809.811337	20.000000
C:\Users\cware\Desktop\Steller20November\TagTesting20Nov2013\M5.DSG	11-1-2013	15:10:16	27852.000000	2785.200000	49803.115799	20.000000
C:\Users\cware\Desktop\Steller20November\TagTesting20Nov2013\M5.DSG	11-1-2013	15:10:16	27853.000000	2785.300000	49800.950283	20.000000
C:\Users\cware\Desktop\Steller20November\TagTesting20Nov2013\M5.DSG	11-1-2013	15:10:16	27854.000000	2785.400000	49800.502266	20.000000
C:\Users\cware\Desktop\Steller20November\TagTesting20Nov2013\M5.DSG	11-1-2013	15:10:16	27855.000000	2785.500000	49798.959065	20.000000
C:\Users\cware\Desktop\Steller20November\TagTesting20Nov2013\M5.DSG	11-1-2013	15:10:16	27856.000000	2785.600000	49801.871212	20.000000
C:\Users\cware\Desktop\Steller20November\TagTesting20Nov2013\M5.DSG	11-1-2013	15:10:16	27857.000000	2785.700000	49802.319675	20.000000
C:\Users\cware\Desktop\Steller20November\TagTesting20Nov2013\M5.DSG	11-1-2013	15:10:16	27858.000000	2785.800000	49800.825963	20.000000
C:\Users\cware\Desktop\Steller20November\TagTesting20Nov2013\M5.DSG	11-1-2013	15:10:16	27859.000000	2785.900000	49801.099765	20.000000
C:\Users\cware\Desktop\Steller20November\TagTesting20Nov2013\M5.DSG	11-1-2013	15:10:16	27860.000000	2786.000000	49800.900435	20.000000
C:\Users\cware\Desktop\Steller20November\TagTesting20Nov2013\M5.DSG	11-1-2013	15:10:16	27861.000000	2786.100000	49800.826055	20.000000
C:\Users\cware\Desktop\Steller20November\TagTesting20Nov2013\M5.DSG	11-1-2013	15:10:16	27862.000000	2786.200000	49796.893497	20.000000
C:\Users\cware\Desktop\Steller20November\TagTesting20Nov2013\M5.DSG	11-1-2013	15:10:16	27863.000000	2786.300000	49789.152195	20.000000
C:\Users\cware\Desktop\Steller20November\TagTesting20Nov2013\M5.DSG	11-1-2013	15:10:16	27864.000000	2786.400000	49791.616312	20.000000
C:\Users\cware\Desktop\Steller20November\TagTesting20Nov2013\M5.DSG	11-1-2013	15:10:16	27865.000000	2786.500000	49787.758449	20.000000
C:\Users\cware\Desktop\Steller20November\TagTesting20Nov2013\M5.DSG	11-1-2013	15:10:16	27866.000000	2786.600000	49788.256017	20.000000
C:\Users\cware\Desktop\Steller20November\TagTesting20Nov2013\M5.DSG	11-1-2013	15:10:16	27867.000000	2786.700000	49787.011168	20.000000
C:\Users\cware\Desktop\Steller20November\TagTesting20Nov2013\M5.DSG	11-1-2013	15:10:16	27868.000000	2786.800000	49781.510208	20.000000
C:\Users\cware\Desktop\Steller20November\TagTesting20Nov2013\M5.DSG	11-1-2013	15:10:16	27869.000000	2786.900000	49780.564370	20.000000
C:\Users\cware\Desktop\Steller20November\TagTesting20Nov2013\M5.DSG	11-1-2013	15:10:16	27870.000000	2787.000000	49778.597956	20.000000
C:\Users\cware\Desktop\Steller20November\TagTesting20Nov2013\M5.DSG	11-1-2013	15:10:16	27871.000000	2787.100000	49778.672825	20.000000
C:\Users\cware\Desktop\Steller20November\TagTesting20Nov2013\M5.DSG	11-1-2013	15:10:16	27872.000000	2787.200000	49775.412317	20.000000
C:\Users\cware\Desktop\Steller20November\TagTesting20Nov2013\M5.DSG	11-1-2013	15:10:16	27873.000000	2787.300000	49774.715752	20.000000
C:\Users\cware\Desktop\Steller20November\TagTesting20Nov2013\M5.DSG	11-1-2013	15:10:16	27874.000000	2787.400000	49780.839254	20.000000
C:\Users\cware\Desktop\Steller20November\TagTesting20Nov2013\M5.DSG	11-1-2013	15:10:16	27875.000000	2787.500000	49787.808921	20.000000
C:\Users\cware\Desktop\Steller20November\TagTesting20Nov2013\M5.DSG	11-1-2013	15:10:16	27876.000000	2787.600000	49794.579564	20.000000
C:\Users\cware\Desktop\Steller20November\TagTesting20Nov2013\M5.DSG	11-1-2013	15:10:16	27877.000000	2787.700000	49795.998288	20.000000
C:\Users\cware\Desktop\Steller20November\TagTesting20Nov2013\M5.DSG	11-1-2013	15:10:16	27878.000000	2787.800000	49804.560738	20.000000
C:\Users\cware\Desktop\Steller20November\TagTesting20Nov2013\M5.DSG	11-1-2013	15:10:16	27879.000000	2787.900000	49806.029349	20.000000
C:\Users\cware\Desktop\Steller20November\TagTesting20Nov2013\M5.DSG	11-1-2013	15:10:16	27880.000000	2788.000000	49798.711639	20.000000
C:\Users\cware\Desktop\Steller20November\TagTesting20Nov2013\M5.DSG	11-1-2013	15:10:16	27881.000000	2788.100000	49797.342518	20.000000
C:\Users\cware\Desktop\Steller20November\TagTesting20Nov2013\M5.DSG	11-1-2013	15:10:16	27882.000000	2788.200000	49789.153745	20.000000
C:\Users\cware\Desktop\Steller20November\TagTesting20Nov2013\M5.DSG	11-1-2013	15:10:16	27883.000000	2788.300000	49782.184025	20.000000
C:\Users\cware\Desktop\Steller20November\TagTesting20Nov2013\M5.DSG	11-1-2013	15:10:16	27884.000000	2788.400000	49784.523976	20.000000
C:\Users\cware\Desktop\Steller20November\TagTesting20Nov2013\M5.DSG	11-1-2013	15:10:16	27885.000000	2788.500000	49785.768585	20.000000
C:\Users\cware\Desktop\Steller20November\TagTesting20Nov2013\M5.DSG	11-1-2013	15:10:16	27886.000000	2788.600000	49786.042548	20.000000
C:\Users\cware\Desktop\Steller20November\TagTesting20Nov2013\M5.DSG	11-1-2013	15:10:16	27887.000000	2788.700000	49784.001495	20.000000
C:\Users\cware\Desktop\Steller20November\TagTesting20Nov2013\M5.DSG	11-1-2013	15:10:16	27888.000000	2788.800000	49787.834773	20.000000
C:\Users\cware\Desktop\Steller20November\TagTesting20Nov2013\M5.DSG	11-1-2013	15:10:16	27889.000000	2788.900000	49785.992888	20.000000
C:\Users\cware\Desktop\Steller20November\TagTesting20Nov2013\M5.DSG	11-1-2013	15:10:16	27890.000000	2789.000000	49781.188877	20.000000
C:\Users\cware\Desktop\Steller20November\TagTesting20Nov2013\M5.DSG	11-1-2013	15:10:16	27891.000000	2789.100000	49779.496251	20.000000
C:\Users\cware\Desktop\Steller20November\TagTesting20Nov2013\M5.DSG	11-1-2013	15:10:16	27892.000000	2789.200000	49771.780010	20.000000
C:\Users\cware\Desktop\Steller20November\TagTesting20Nov2013\M5.DSG	11-1-2013	15:10:16	27893.000000	2789.300000	49773.024501	20.000000
C:\Users\cware\Desktop\Steller20November\TagTesting20Nov2013\M5.DSG	11-1-2013	15:10:16	27894.000000	2789.400000	49766.776967	20.000000
C:\Users\cware\Desktop\Steller20November\TagTesting20Nov2013\M5.DSG	11-1-2013	15:10:16	27895.000000	2789.500000	49766.005371	20.000000
C:\Users\cware\Desktop\Steller20November\TagTesting20Nov2013\M5.DSG	11-1-2013	15:10:16	27896.000000	2789.600000	49763.292277	20.000000
C:\Users\cware\Desktop\Steller20November\TagTesting20Nov2013\M5.DSG	11-1-2013	15:10:16	27897.000000	2789.700000	49762.869160	20.000000
C:\Users\cware\Desktop\Steller20November\TagTesting20Nov2013\M5.DSG	11-1-2013	15:10:16	27898.000000	2789.800000	49765.756770	20.000000
C:\Users\cware\Desktop\Steller20November\TagTesting20Nov2013\M5.DSG	11-1-2013	15:10:16	27899.000000	2789.900000	49765.258949	20.000000
C:\Users\cware\Desktop\Steller20November\TagTesting20Nov2013\M5.DSG	11-1-2013	15:10:16	27900.000000	2790.000000	49765.059768	20.000000
C:\Users\cware\Desktop\Steller20November\TagTesting20Nov2013\M5.DSG	11-1-2013	15:10:16	27901.000000	2790.100000	49770.212376	20.000000
C:\Users\cware\Desktop\Steller20November\TagTesting20Nov2013\M5.DSG	11-1-2013	15:10:16	27902.000000	2790.200000	49771.332578	20.000000
C:\Users\cware\Desktop\Steller20November\TagTesting20Nov2013\M5.DSG	11-1-2013	15:10:16	27903.000000	2790.300000	49781.737192	20.000000
C:\Users\cware\Desktop\Steller20November\TagTesting20Nov2013\M5.DSG	11-1-2013	15:10:16	27904.000000	2790.400000	49781.214432	20.000000
C:\Users\cware\Desktop\Steller20November\TagTesting20Nov2013\M5.DSG	11-1-2013	15:10:16	27905.000000	2790.500000	49772.876063	20.000000
C:\Users\cware\Desktop\Steller20November\TagTesting20Nov2013\M5.DSG	11-1-2013	15:10:16	27906.000000	2790.600000	49769.515732	20.000000
C:\Users\cware\Desktop\Steller20November\TagTesting20Nov2013\M5.DSG	11-1-2013	15:10:16	27907.000000	2790.700000	49766.255136	20.000000
C:\Users\cware\Desktop\Steller20November\TagTesting20Nov2013\M5.DSG	11-1-2013	15:10:16	27908.000000	2790.800000	49762.770325	20.000000
C:\Users\cware\Desktop\Steller20November\TagTesting20Nov2013\M5.DSG	11-1-2013	15:10:16	27909.000000	2790.900000	49761.003148	20.000000
C:\Users\cware\Desktop\Steller20November\TagTesting20Nov2013\M5.DSG	11-1-2013	15:10:16	27910.000000	2791.000000	49762.870212	20.000000
C:\Users\cware\Desktop\Steller20November\TagTesting20Nov2013\M5.DSG	11-1-2013	15:10:16	27911.000000	2791.100000	49764.985702	20.000000
C:\Users\cware\Desktop\Steller20November\TagTesting20Nov2013\M5.DSG	11-1-2013	15:10:16	27912.000000	2791.200000	49770.412002	20.000000
C:\Users\cware\Desktop\Steller20November\TagTesting20Nov2013\M5.DSG	11-1-2013	15:10:16	27913.000000	2791.300000	49768.047322	20.000000
C:\Users\cware\Desktop\Steller20November\TagTesting20Nov2013\M5.DSG	11-1-2013	15:10:16	27914.000000	2791.400000	49771.382792	20.000000
C:\Users\cware\Desktop\Steller20November\TagTesting20Nov2013\M5.DSG	11-1-2013	15:10:16	27915.000000	2791.500000	49766.106034	20.000000
C:\Users\cware\Desktop\Steller20November\TagTesting20Nov2013\M5.DSG	11-1-2013	15:10:16	27916.000000	2791.600000	49761.849570	20.000000
C:\Users\cware\Desktop\Steller20November\TagTesting20Nov2013\M5.DSG	11-1-2013	15:10:16	27917.000000	2791.700000	49764.488012	20.000000
C:\Users\cware\Desktop\Steller20November\TagTesting20Nov2013\M5.DSG	11-1-2013	15:10:16	27918.000000	2791.800000	49767.225974	20.000000
C:\Users\cware\Desktop\Steller20November\TagTesting20Nov2013\M5.DSG	11-1-2013	15:10:16	27919.000000	2791.900000	49757.518524	20.000000
C:\Users\cware\Desktop\Steller20November\TagTesting20Nov2013\M5.DSG	11-1-2013	15:10:16	27920.000000	2792.000000	49760.853784	20.000000
C:\Users\cware\Desktop\Steller20November\TagTesting20Nov2013\M5.DSG	11-1-2013	15:10:16	27921.000000	2792.100000	49755.029541	20.000000
C:\Users\cware\Desktop\Steller20November\TagTesting20Nov2013\M5.DSG	11-1-2013	15:10:16	27922.000000	2792.200000	49752.216496	20.000000
C:\Users\cware\Desktop\Steller20November\TagTesting20Nov2013\M5.DSG	11-1-2013	15:10:16	27923.000000	2792.300000	49753.435760	20.000000
C:\Users\cware\Desktop\Steller20November\TagTesting20Nov2013\M5.DSG	11-1-2013	15:10:16	27924.000000	2792.400000	49746.714881	20.000000
C:\Users\cware\Desktop\Steller20November\TagTesting20Nov2013\M5.DSG	11-1-2013	15:10:16	27925.000000	2792.500000	49749.875716	20.000000
C:\Users\cware\Desktop\Steller20November\TagTesting20Nov2013\M5.DSG	11-1-2013	15:10:16	27926.000000	2792.600000	49750.025041	20.000000
C:\Users\cware\Desktop\Steller20November\TagTesting20Nov2013\M5.DSG	11-1-2013	15:10:16	27927.000000	2792.700000	49746.839061	20.000000
C:\Users\cware\Desktop\Steller20November\TagTesting20Nov2013\M5.DSG	11-1-2013	15:10:16	27928.000000	2792.800000	49747.312157	20.000000
C:\Users\cware\Desktop\Steller20November\TagTesting20Nov2013\M5.DSG	11-1-2013	15:10:16	27929.000000	2792.900000	49751.021119	20.000000
C:\Users\cware\Desktop\Steller20November\TagTesting20Nov2013\M5.DSG	11-1-2013	15:10:16	27930.000000	2793.000000	49756.522088	20.000000
C:\Users\cware\Desktop\Steller20November\TagTesting20Nov2013\M5.DSG	11-1-2013	15:10:16	27931.000000	2793.100000	49765.607555	20.000000
C:\Users\cware\Desktop\Steller20November\TagTesting20Nov2013\M5.DSG	11-1-2013	15:10:16	27932.000000	2793.200000	49764.289176	20.000000
C:\Users\cware\Desktop\Steller20November\TagTesting20Nov2013\M5.DSG	11-1-2013	15:10:16	27933.000000	2793.300000	49767.375465	20.000000
C:\Users\cware\Desktop\Steller20November\TagTesting20Nov2013\M5.DSG	11-1-2013	15:10:16	27934.000000	2793.400000	49770.437089	20.000000
C:\Users\cware\Desktop\Steller20November\TagTesting20Nov2013\M5.DSG	11-1-2013	15:10:16	27935.000000	2793.500000	49764.637808	20.000000
C:\Users\cware\Desktop\Steller20November\TagTesting20Nov2013\M5.DSG	11-1-2013	15:10:16	27936.000000	2793.600000	49754.258294	20.000000
C:\Users\cware\Desktop\Steller20November\TagTesting20Nov2013\M5.DSG	11-1-2013	15:10:16	27937.000000	2793.700000	49752.117808	20.000000
C:\Users\cware\Desktop\Steller20November\TagTesting20Nov2013\M5.DSG	11-1-2013	15:10:16	27938.000000	2793.800000	49748.757513	20.000000
C:\Users\cware\Desktop\Steller20November\TagTesting20Nov2013\M5.DSG	11-1-2013	15:10:16	27939.000000	2793.900000	49744.749967	20.000000
C:\Users\cware\Desktop\Steller20November\TagTesting20Nov2013\M5.DSG	11-1-2013	15:10:16	27940.000000	2794.000000	49750.848561	20.000000
C:\Users\cware\Desktop\Steller20November\TagTesting20Nov2013\M5.DSG	11-1-2013	15:10:16	27941.000000	2794.100000	49748.882138	20.000000
C:\Users\cware\Desktop\Steller20November\TagTesting20Nov2013\M5.DSG	11-1-2013	15:10:16	27942.000000	2794.200000	49743.704735	20.000000
C:\Users\cware\Desktop\Steller20November\TagTesting20Nov2013\M5.DSG	11-1-2013	15:10:16	27943.000000	2794.300000	49749.429894	20.000000
C:\Users\cware\Desktop\Steller20November\TagTesting20Nov2013\M5.DSG	11-1-2013	15:10:16	27944.000000	2794.400000	49745.621049	20.000000
C:\Users\cware\Desktop\Steller20November\TagTesting20Nov2013\M5.DSG	11-1-2013	15:10:16	27945.000000	2794.500000	49745.073246	20.000000
C:\Users\cware\Desktop\Steller20November\TagTesting20Nov2013\M5.DSG	11-1-2013	15:10:16	27946.000000	2794.600000	49745.570971	20.000000
C:\Users\cware\Desktop\Steller20November\TagTesting20Nov2013\M5.DSG	11-1-2013	15:10:16	27947.000000	2794.700000	49743.380402	20.000000
C:\Users\cware\Desktop\Steller20November\TagTesting20Nov2013\M5.DSG	11-1-2013	15:10:16	27948.000000	2794.800000	49738.227785	20.000000
C:\Users\cware\Desktop\Steller20November\TagTesting20Nov2013\M5.DSG	11-1-2013	15:10:16	27949.000000	2794.900000	49742.682981	20.000000
C:\Users\cware\Desktop\Steller20November\TagTesting20Nov2013\M5.DSG	11-1-2013	15:10:16	27950.000000	2795.000000	49741.040264	20.000000
C:\Users\cware\Desktop\Steller20November\TagTesting20Nov2013\M5.DSG	11-1-2013	15:10:16	27951.000000	2795.100000	49738.202768	20.000000
C:\Users\cware\Desktop\Steller20November\TagTesting20Nov2013\M5.DSG	11-1-2013	15:10:16	27952.000000	2795.200000	49738.003303	20.000000
C:\Users\cware\Desktop\Steller20November\TagTesting20Nov2013\M5.DSG	11-1-2013	15:10:16	27953.000000	2795.300000	49739.795816	20.000000
C:\Users\cware\Desktop\Steller20November\TagTesting20Nov2013\M5.DSG	11-1-2013	15:10:16	27954.000000	2795.400000	49741.065321	20.000000
C:\Users\cware\Desktop\Steller20November\TagTesting20Nov2013\M5.DSG	11-1-2013	15:10:16	27955.000000	2795.500000	49744.326117	20.000000
C:\Users\cware\Desktop\Steller20November\TagTesting20Nov2013\M5.DSG	11-1-2013	15:10:16	27956.000000	2795.600000	49746.666133	20.000000
C:\Users\cware\Desktop\Steller20November\TagTesting20Nov2013\M5.DSG	11-1-2013	15:10:16	27957.000000	2795.700000	49753.461934	20.000000
C:\Users\cware\Desktop\Steller20November\TagTesting20Nov2013\M5.DSG	11-1-2013	15:10:16	27958.000000	2795.800000	49752.068240	20.000000
C:\Users\cware\Desktop\Steller20November\TagTesting20Nov2013\M5.DSG	11-1-2013	15:10:16	27959.000000	2795.900000	49759.510628	20.000000
C:\Users\cware\Desktop\Steller20November\TagTesting20Nov2013\M5.DSG	11-1-2013	15:10:16	27960.000000	2796.000000	49753.985152	20.000000
C:\Users\cware\Desktop\Steller20November\TagTesting20Nov2013\M5.DSG	11-1-2013	15:10:16	27961.000000	2796.100000	49749.903343	20.000000
C:\Users\cware\Desktop\Steller20November\TagTesting20Nov2013\M5.DSG	11-1-2013	15:10:16	27962.000000	2796.200000	49750.027628	20.000000
C:\Users\cware\Desktop\Steller20November\TagTesting20Nov2013\M5.DSG	11-1-2013	15:10:16	27963.000000	2796.300000	49743.332116	20.000000
C:\Users\cware\Desktop\Steller20November\TagTesting20Nov2013\M5.DSG	11-1-2013	15:10:16	27964.000000	2796.400000	49743.655787	20.000000
C:\Users\cware\Desktop\Steller20November\TagTesting20Nov2013\M5.DSG	11-1-2013	15:10:16	27965.000000	2796.500000	49737.234054	20.000000
C:\Users\cware\Desktop\Steller20November\TagTesting20Nov2013\M5.DSG	11-1-2013	15:10:16	27966.000000	2796.600000	49738.876824	20.000000
C:\Users\cware\Desktop\Steller20November\TagTesting20Nov2013\M5.DSG	11-1-2013	15:10:16	27967.000000	2796.700000	49742.311932	20.000000
C:\Users\cware\Desktop\Steller20November\TagTesting20Nov2013\M5.DSG	11-1-2013	15:10:16	27968.000000	2796.800000	49734.969086	20.000000
C:\Users\cware\Desktop\Steller20November\TagTesting20Nov2013\M5.DSG	11-1-2013	15:10:16	27969.000000	2796.900000	49734.819692	20.000000
C:\Users\cware\Desktop\Steller20November\TagTesting20Nov2013\M5.DSG	11-1-2013	15:10:16	27970.000000	2797.000000	49735.242796	20.000000
C:\Users\cware\Desktop\Steller20November\TagTesting20Nov2013\M5.DSG	11-1-2013	15:10:16	27971.000000	2797.100000	49729.044939	20.000000
C:\Users\cware\Desktop\Steller20November\TagTesting20Nov2013\M5.DSG	11-1-2013	15:10:16	27972.000000	2797.200000	49731.135896	20.000000
C:\Users\cware\Desktop\Steller20November\TagTesting20Nov2013\M5.DSG	11-1-2013	15:10:16	27973.000000	2797.300000	49729.492982	20.000000
C:\Users\cware\Desktop\Steller20November\TagTesting20Nov2013\M5.DSG	11-1-2013	15:10:16	27974.000000	2797.400000	49725.983109	20.000000
C:\Users\cware\Desktop\Steller20November\TagTesting20Nov2013\M5.DSG	11-1-2013	15:10:16	27975.000000	2797.500000	49723.220338	20.000000
C:\Users\cware\Desktop\Steller20November\TagTesting20Nov2013\M5.DSG	11-1-2013	15:10:16	27976.000000	2797.600000	49720.383082	20.000000
C:\Users\cware\Desktop\Steller20November\TagTesting20Nov2013\M5.DSG	11-1-2013	15:10:16	27977.000000	2797.700000	49721.055219	20.000000
C:\Users\cware\Desktop\Steller20November\TagTesting20Nov2013\M5.DSG	11-1-2013	15:10:16	27978.000000	2797.800000	49724.490078	20.000000
C:\Users\cware\Desktop\Steller20November\TagTesting20Nov2013\M5.DSG	11-1-2013	15:10:16	27979.000000	2797.900000	49731.061476	20.000000
C:\Users\cware\Desktop\Steller20November\TagTesting20Nov2013\M5.DSG	11-1-2013	15:10:16	27980.000000	2798.000000	49736.338377	20.000000
C:\Users\cware\Desktop\Steller20November\TagTesting20Nov2013\M5.DSG	11-1-2013	15:10:16	27981.000000	2798.100000	49737.110288	20.000000
C:\Users\cware\Desktop\Steller20November\TagTesting20Nov2013\M5.DSG	11-1-2013	15:10:16	27982.000000	2798.200000	49735.268398	20.000000
C:\Users\cware\Desktop\Steller20November\TagTesting20Nov2013\M5.DSG	11-1-2013	15:10:16	27983.000000	2798.300000	49743.855901	20.000000
C:\Users\cware\Desktop\Steller20November\TagTesting20Nov2013\M5.DSG	11-1-2013	15:10:16	27984.000000	2798.400000	49735.218642	20.000000
C:\Users\cware\Desktop\Steller20November\TagTesting20Nov2013\M5.DSG	11-1-2013	15:10:16	27985.000000	2798.500000	49729.443833	20.000000
C:\Users\cware\Desktop\Steller20November\TagTesting20Nov2013\M5.DSG	11-1-2013	15:10:16	27986.000000	2798.600000	49726.208136	20.000000
C:\Users\cware\Desktop\Steller20November\TagTesting20Nov2013\M5.DSG	11-1-2013	15:10:16	27987.000000	2798.700000	49719.562031	20.000000
C:\Users\cware\Desktop\Steller20November\TagTesting20Nov2013\M5.DSG	11-1-2013	15:10:16	27988.000000	2798.800000	49715.753757	20.000000
C:\Users\cware\Desktop\Steller20November\TagTesting20Nov2013\M5.DSG	11-1-2013	15:10:16	27989.000000	2798.900000	49702.611333	20.000000
C:\Users\cware\Desktop\Steller20November\TagTesting20Nov2013\M5.DSG	11-1-2013	15:10:16	27990.000000	2799.000000	49704.503018	20.000000
C:\Users\cware\Desktop\Steller20November\TagTesting20Nov2013\M5.DSG	11-1-2013	15:10:16	27991.000000	2799.100000	49687.601915	20.000000
C:\Users\cware\Desktop\Steller20November\TagTesting20Nov2013\M5.DSG	11-1-2013	15:10:16	27992.000000	2799.200000	49677.222627	20.000000
C:\Users\cware\Desktop\Steller20November\TagTesting20Nov2013\M5.DSG	11-1-2013	15:10:16	27993.000000	2799.300000	49664.378926	20.000000
C:\Users\cware\Desktop\Steller20November\TagTesting20Nov2013\M5.DSG	11-1-2013	15:10:16	27994.000000	2799.400000	49648.498573	20.000000
C:\Users\cware\Desktop\Steller20November\TagTesting20Nov2013\M5.DSG	11-1-2013	15:10:16	27995.000000	2799.500000	49632.966326	20.000000
C:\Users\cware\Desktop\Steller20November\TagTesting20Nov2013\M5.DSG	11-1-2013	15:10:16	27996.000000	2799.600000	49616.961618	20.000000
C:\Users\cware\Desktop\Steller20November\TagTesting20Nov2013\M5.DSG	11-1-2013	15:10:16	27997.000000	2799.700000	49607.602398	20.000000
C:\Users\cware\Desktop\Steller20November\TagTesting20Nov2013\M5.DSG	11-1-2013	15:10:16	27998.000000	2799.800000	49588.212086	20.000000
C:\Users\cware\Desktop\Steller20November\TagTesting20Nov2013\M5.DSG	11-1-2013	15:10:16	27999.000000	2799.900000	49574.820981	20.000000
C:\Users\cware\Desktop\Steller20November\TagTesting20Nov2013\M5.DSG	11-1-2013	15:10:16	28000.000000	2800.000000	49560.358975	20.000000
C:\Users\cware\Desktop\Steller20November\TagTesting20Nov2013\M5.DSG	11-1-2013	15:10:16	28001.000000	2800.100000	49548.112419	20.000000
C:\Users\cware\Desktop\Steller20November\TagTesting20Nov2013\M5.DSG	11-1-2013	15:10:16	28002.000000	2800.200000	49538.354830	20.000000
C:\Users\cware\Desktop\Steller20November\TagTesting20Nov2013\M5.DSG	11-1-2013	15:10:16	28003.000000	2800.300000	49523.245196	20.000000
C:\Users\cware\Desktop\Steller20November\TagTesting20Nov2013\M5.DSG	11-1-2013	15:10:16	28004.000000	2800.400000	49510.973333	20.000000
C:\Users\cware\Desktop\Steller20November\TagTesting20Nov2013\M5.DSG	11-1-2013	15:10:16	28005.000000	2800.500000	49496.535911	20.000000
C:\Users\cware\Desktop\Steller20November\TagTesting20Nov2013\M5.DSG	11-1-2013	15:10:16	28006.000000	2800.600000	49484.389515	20.000000
C:\Users\cware\Desktop\Steller20November\TagTesting20Nov2013\M5.DSG	11-1-2013	15:10:16	28007.000000	2800.700000	49469.204663	20.000000
C:\Users\cware\Desktop\Steller20November\TagTesting20Nov2013\M5.DSG	11-1-2013	15:10:16	28008.000000	2800.800000	49469.429116	20.000000
C:\Users\cware\Desktop\Steller20November\TagTesting20Nov2013\M5.DSG	11-1-2013	15:10:16	28009.000000	2800.900000	49419.488225	20.000000
C:\Users\cware\Desktop\Steller20November\TagTesting20Nov2013\M5.DSG	11-1-2013	15:10:16	28010.000000	2801.000000	49413.588836	20.000000
C:\Users\cware\Desktop\Steller20November\TagTesting20Nov2013\M5.DSG	11-1-2013	15:10:16	28011.000000	2801.100000	49436.792804	20.000000
C:\Users\cware\Desktop\Steller20November\TagTesting20Nov2013\M5.DSG	11-1-2013	15:10:16	28012.000000	2801.200000	49415.732247	20.000000
C:\Users\cware\Desktop\Steller20November\TagTesting20Nov2013\M5.DSG	11-1-2013	15:10:16	28013.000000	2801.300000	49457.739971	20.000000
C:\Users\cware\Desktop\Steller20November\TagTesting20Nov2013\M5.DSG	11-1-2013	15:10:16	28014.000000	2801.400000	49449.776700	20.000000
C:\Users\cware\Desktop\Steller20November\TagTesting20Nov2013\M5.DSG	11-1-2013	15:10:16	28015.000000	2801.500000	49362.872537	20.000000
C:\Users\cware\Desktop\Steller20November\TagTesting20Nov2013\M5.DSG	11-1-2013	15:10:16	28016.000000	2801.600000	49369.466748	20.000000
C:\Users\cware\Desktop\Steller20November\TagTesting20Nov2013\M5.DSG	11-1-2013	15:10:16	28017.000000	2801.700000	49371.706901	20.000000
C:\Users\cware\Desktop\Steller20November\TagTesting20Nov2013\M5.DSG	11-1-2013	15:10:16	28018.000000	2801.800000	49382.635784	20.000000
C:\Users\cware\Desktop\Steller20November\TagTesting20Nov2013\M5.DSG	11-1-2013	15:10:16	28019.000000	2801.900000	49391.744208	20.000000
C:\Users\cware\Desktop\Steller20November\TagTesting20Nov2013\M5.DSG	11-1-2013	15:10:16	28020.000000	2802.000000	49385.468918	20.000000
C:\Users\cware\Desktop\Steller20November\TagTesting20Nov2013\M5.DSG	11-1-2013	15:10:16	28021.000000	2802.100000	49393.705359	20.000000
C:\Users\cware\Desktop\Steller20November\TagTesting20Nov2013\M5.DSG	11-1-2013	15:10:16	28022.000000	2802.200000	49401.269021	20.000000
C:\Users\cware\Desktop\Steller20November\TagTesting20Nov2013\M5.DSG	11-1-2013	15:10:16	28023.000000	2802.300000	49432.372840	20.000000
C:\Users\cware\Desktop\Steller20November\TagTesting20Nov2013\M5.DSG	11-1-2013	15:10:16	28024.000000	2802.400000	49448.391700	20.000000
C:\Users\cware\Desktop\Steller20November\TagTesting20Nov2013\M5.DSG	11-1-2013	15:10:16	28025.000000	2802.500000	49472.806387	20.000000
C:\Users\cware\Desktop\Steller20November\TagTesting20Nov2013\M5.DSG	11-1-2013	15:10:16	28026.000000	2802.600000	49495.455774	20.000000
C:\Users\cware\Desktop\Steller20November\TagTesting20Nov2013\M5.DSG	11-1-2013	15:10:16	28027.000000	2802.700000	49491.698004	20.000000
C:\Users\cware\Desktop\Steller20November\TagTesting20Nov2013\M5.DSG	11-1-2013	15:10:16	28028.000000	2802.800000	49490.803902	20.000000
C:\Users\cware\Desktop\Steller20November\TagTesting20Nov2013\M5.DSG	11-1-2013	15:10:16	28029.000000	2802.900000	49487.922828	20.000000
C:\Users\cware\Desktop\Steller20November\TagTesting20Nov2013\M5.DSG	11-1-2013	15:10:16	28030.000000	2803.000000	49467.614845	20.000000
C:\Users\cware\Desktop\Steller20November\TagTesting20Nov2013\M5.DSG	11-1-2013	15:10:16	28031.000000	2803.100000	49423.768313	20.000000
C:\Users\cware\Desktop\Steller20November\TagTesting20Nov2013\M5.DSG	11-1-2013	15:10:16	28032.000000	2803.200000	49317.396785	20.000000
C:\Users\cware\Desktop\Steller20November\TagTesting20Nov2013\M5.DSG	11-1-2013	15:10:16	28033.000000	2803.300000	49359.444219	20.000000
C:\Users\cware\Desktop\Steller20November\TagTesting20Nov2013\M5.DSG	11-1-2013	15:10:16	28034.000000	2803.400000	49391.082221	20.000000
C:\Users\cware\Desktop\Steller20November\TagTesting20Nov2013\M5.DSG	11-1-2013	15:10:16	28035.000000	2803.500000	49409.826229	20.000000
C:\Users\cware\Desktop\Steller20November\TagTesting20Nov2013\M5.DSG	11-1-2013	15:10:16	28036.000000	2803.600000	49406.639175	20.000000
C:\Users\cware\Desktop\Steller20November\TagTesting20Nov2013\M5.DSG	11-1-2013	15:10:16	28037.000000	2803.700000	49375.696178	20.000000
C:\Users\cware\Desktop\Steller20November\TagTesting20Nov2013\M5.DSG	11-1-2013	15:10:16	28038.000000	2803.800000	49349.532887	20.000000
C:\Users\cware\Desktop\Steller20November\TagTesting20Nov2013\M5.DSG	11-1-2013	15:10:16	28039.000000	2803.900000	49329.389461	20.000000
C:\Users\cware\Desktop\Steller20November\TagTesting20Nov2013\M5.DSG	11-1-2013	15:10:16	28040.000000	2804.000000	49409.355509	20.000000
C:\Users\cware\Desktop\Steller20November\TagTesting20Nov2013\M5.DSG	11-1-2013	15:10:16	28041.000000	2804.100000	49444.082801	20.000000
C:\Users\cware\Desktop\Steller20November\TagTesting20Nov2013\M5.DSG	11-1-2013	15:10:16	28042.000000	2804.200000	49442.787912	20.000000
C:\Users\cware\Desktop\Steller20November\TagTesting20Nov2013\M5.DSG	11-1-2013	15:10:16	28043.000000	2804.300000	49439.520899	20.000000
C:\Users\cware\Desktop\Steller20November\TagTesting20Nov2013\M5.DSG	11-1-2013	15:10:16	28044.000000	2804.400000	49451.049061	20.000000
C:\Users\cware\Desktop\Steller20November\TagTesting20Nov2013\M5.DSG	11-1-2013	15:10:16	28045.000000	2804.500000	49447.989085	20.000000
C:\Users\cware\Desktop\Steller20November\TagTesting20Nov2013\M5.DSG	11-1-2013	15:10:16	28046.000000	2804.600000	49459.141195	20.000000
C:\Users\cware\Desktop\Steller20November\TagTesting20Nov2013\M5.DSG	11-1-2013	15:10:16	28047.000000	2804.700000	49453.787089	20.000000
C:\Users\cware\Desktop\Steller20November\TagTesting20Nov2013\M5.DSG	11-1-2013	15:10:16	28048.000000	2804.800000	49426.828229	20.000000
C:\Users\cware\Desktop\Steller20November\TagTesting20Nov2013\M5.DSG	11-1-2013	15:10:16	28049.000000	2804.900000	49418.539371	20.000000
C:\Users\cware\Desktop\Steller20November\TagTesting20Nov2013\M5.DSG	11-1-2013	15:10:16	28050.000000	2805.000000	49415.153986	20.000000
C:\Users\cware\Desktop\Steller20November\TagTesting20Nov2013\M5.DSG	11-1-2013	15:10:16	28051.000000	2805.100000	49417.942467	20.000000
C:\Users\cware\Desktop\Steller20November\TagTesting20Nov2013\M5.DSG	11-1-2013	15:10:16	28052.000000	2805.200000	49422.721832	20.000000
C:\Users\cware\Desktop\Steller20November\TagTesting20Nov2013\M5.DSG	11-1-2013	15:10:16	28053.000000	2805.300000	49416.226168	20.000000
C:\Users\cware\Desktop\Steller20November\TagTesting20Nov2013\M5.DSG	11-1-2013	15:10:16	28054.000000	2805.400000	49433.276989	20.000000
C:\Users\cware\Desktop\Steller20November\TagTesting20Nov2013\M5.DSG	11-1-2013	15:10:16	28055.000000	2805.500000	49428.173286	20.000000
C:\Users\cware\Desktop\Steller20November\TagTesting20Nov2013\M5.DSG	11-1-2013	15:10:16	28056.000000	2805.600000	49426.804270	20.000000
C:\Users\cware\Desktop\Steller20November\TagTesting20Nov2013\M5.DSG	11-1-2013	15:10:16	28057.000000	2805.700000	49418.096688	20.000000
C:\Users\cware\Desktop\Steller20November\TagTesting20Nov2013\M5.DSG	11-1-2013	15:10:16	28058.000000	2805.800000	49475.359550	20.000000
C:\Users\cware\Desktop\Steller20November\TagTesting20Nov2013\M5.DSG	11-1-2013	15:10:16	28059.000000	2805.900000	49481.009926	20.000000
C:\Users\cware\Desktop\Steller20November\TagTesting20Nov2013\M5.DSG	11-1-2013	15:10:16	28060.000000	2806.000000	49480.461868	20.000000
C:\Users\cware\Desktop\Steller20November\TagTesting20Nov2013\M5.DSG	11-1-2013	15:10:16	28061.000000	2806.100000	49481.182506	20.000000
C:\Users\cware\Desktop\Steller20November\TagTesting20Nov2013\M5.DSG	11-1-2013	15:10:16	28062.000000	2806.200000	49472.534913	20.000000
C:\Users\cware\Desktop\Steller20November\TagTesting20Nov2013\M5.DSG	11-1-2013	15:10:16	28063.000000	2806.300000	49474.174872	20.000000
C:\Users\cware\Desktop\Steller20November\TagTesting20Nov2013\M5.DSG	11-1-2013	15:10:16	28064.000000	2806.400000	49462.121583	20.000000
C:\Users\cware\Desktop\Steller20November\TagTesting20Nov2013\M5.DSG	11-1-2013	15:10:16	28065.000000	2806.500000	49467.134260	20.000000
C:\Users\cware\Desktop\Steller20November\TagTesting20Nov2013\M5.DSG	11-1-2013	15:10:16	28066.000000	2806.600000	49477.354507	20.000000
C:\Users\cware\Desktop\Steller20November\TagTesting20Nov2013\M5.DSG	11-1-2013	15:10:16	28067.000000	2806.700000	49472.627996	20.000000
C:\Users\cware\Desktop\Steller20November\TagTesting20Nov2013\M5.DSG	11-1-2013	15:10:16	28068.000000	2806.800000	49465.187284	20.000000
C:\Users\cware\Desktop\Steller20November\TagTesting20Nov2013\M5.DSG	11-1-2013	15:10:16	28069.000000	2806.900000	49472.505302	20.000000
C:\Users\cware\Desktop\Steller20November\TagTesting20Nov2013\M5.DSG	11-1-2013	15:10:16	28070.000000	2807.000000	49471.880826	20.000000
C:\Users\cware\Desktop\Steller20November\TagTesting20Nov2013\M5.DSG	11-1-2013	15:10:16	28071.000000	2807.100000	49461.402432	20.000000
C:\Users\cware\Desktop\Steller20November\TagTesting20Nov2013\M5.DSG	11-1-2013	15:10:16	28072.000000	2807.200000	49465.858757	20.000000
C:\Users\cware\Desktop\Steller20November\TagTesting20Nov2013\M5.DSG	11-1-2013	15:10:16	28073.000000	2807.300000	49470.414108	20.000000
C:\Users\cware\Desktop\Steller20November\TagTesting20Nov2013\M5.DSG	11-1-2013	15:10:16	28074.000000	2807.400000	49472.330492	20.000000
C:\Users\cware\Desktop\Steller20November\TagTesting20Nov2013\M5.DSG	11-1-2013	15:10:16	28075.000000	2807.500000	49472.778210	20.000000
C:\Users\cware\Desktop\Steller20November\TagTesting20Nov2013\M5.DSG	11-1-2013	15:10:16	28076.000000	2807.600000	49470.761576	20.000000
C:\Users\cware\Desktop\Steller20November\TagTesting20Nov2013\M5.DSG	11-1-2013	15:10:16	28077.000000	2807.700000	49473.258593	20.000000
C:\Users\cware\Desktop\Steller20November\TagTesting20Nov2013\M5.DSG	11-1-2013	15:10:16	28078.000000	2807.800000	49478.583254	20.000000
C:\Users\cware\Desktop\Steller20November\TagTesting20Nov2013\M5.DSG	11-1-2013	15:10:16	28079.000000	2807.900000	49479.210789	20.000000
C:\Users\cware\Desktop\Steller20November\TagTesting20Nov2013\M5.DSG	11-1-2013	15:10:16	28080.000000	2808.000000	49481.378436	20.000000
C:\Users\cware\Desktop\Steller20November\TagTesting20Nov2013\M5.DSG	11-1-2013	15:10:16	28081.000000	2808.100000	49483.894758	20.000000
C:\Users\cware\Desktop\Steller20November\TagTesting20Nov2013\M5.DSG	11-1-2013	15:10:16	28082.000000	2808.200000	49520.136274	20.000000
C:\Users\cware\Desktop\Steller20November\TagTesting20Nov2013\M5.DSG	11-1-2013	15:10:16	28083.000000	2808.300000	49544.853409	20.000000
C:\Users\cware\Desktop\Steller20November\TagTesting20Nov2013\M5.DSG	11-1-2013	15:10:16	28084.000000	2808.400000	49585.599278	20.000000
C:\Users\cware\Desktop\Steller20November\TagTesting20Nov2013\M5.DSG	11-1-2013	15:10:16	28085.000000	2808.500000	49596.849157	20.000000
C:\Users\cware\Desktop\Steller20November\TagTesting20Nov2013\M5.DSG	11-1-2013	15:10:16	28086.000000	2808.600000	49607.528229	20.000000
C:\Users\cware\Desktop\Steller20November\TagTesting20Nov2013\M5.DSG	11-1-2013	15:10:16	28087.000000	2808.700000	49592.492693	20.000000
C:\Users\cware\Desktop\Steller20November\TagTesting20Nov2013\M5.DSG	11-1-2013	15:10:16	28088.000000	2808.800000	49577.558405	20.000000
C:\Users\cware\Desktop\Steller20November\TagTesting20Nov2013\M5.DSG	11-1-2013	15:10:16	28089.000000	2808.900000	49569.293813	20.000000
C:\Users\cware\Desktop\Steller20November\TagTesting20Nov2013\M5.DSG	11-1-2013	15:10:16	28090.000000	2809.000000	49575.815197	20.000000
C:\Users\cware\Desktop\Steller20November\TagTesting20Nov2013\M5.DSG	11-1-2013	15:10:16	28091.000000	2809.100000	49581.988033	20.000000
C:\Users\cware\Desktop\Steller20November\TagTesting20Nov2013\M5.DSG	11-1-2013	15:10:16	28092.000000	2809.200000	49596.225693	20.000000
C:\Users\cware\Desktop\Steller20November\TagTesting20Nov2013\M5.DSG	11-1-2013	15:10:16	28093.000000	2809.300000	49604.066090	20.000000
C:\Users\cware\Desktop\Steller20November\TagTesting20Nov2013\M5.DSG	11-1-2013	15:10:16	28094.000000	2809.400000	49592.366798	20.000000
C:\Users\cware\Desktop\Steller20November\TagTesting20Nov2013\M5.DSG	11-1-2013	15:10:16	28095.000000	2809.500000	49597.270234	20.000000
C:\Users\cware\Desktop\Steller20November\TagTesting20Nov2013\M5.DSG	11-1-2013	15:10:16	28096.000000	2809.600000	49606.106085	20.000000
C:\Users\cware\Desktop\Steller20November\TagTesting20Nov2013\M5.DSG	11-1-2013	15:10:16	28097.000000	2809.700000	49605.408888	20.000000
C:\Users\cware\Desktop\Steller20November\TagTesting20Nov2013\M5.DSG	11-1-2013	15:10:16	28098.000000	2809.800000	49617.754307	20.000000
C:\Users\cware\Desktop\Steller20November\TagTesting20Nov2013\M5.DSG	11-1-2013	15:10:16	28099.000000	2809.900000	49609.216156	20.000000
C:\Users\cware\Desktop\Steller20November\TagTesting20Nov2013\M5.DSG	11-1-2013	15:10:16	28100.000000	2810.000000	49606.353125	20.000000
C:\Users\cware\Desktop\Steller20November\TagTesting20Nov2013\M5.DSG	11-1-2013	15:10:16	28101.000000	2810.100000	49610.086434	20.000000
C:\Users\cware\Desktop\Steller20November\TagTesting20Nov2013\M5.DSG	11-1-2013	15:10:16	28102.000000	2810.200000	49619.370401	20.000000
C:\Users\cware\Desktop\Steller20November\TagTesting20Nov2013\M5.DSG	11-1-2013	15:10:16	28103.000000	2810.300000	49620.639527	20.000000
C:\Users\cware\Desktop\Steller20November\TagTesting20Nov2013\M5.DSG	11-1-2013	15:10:16	28104.000000	2810.400000	49621.933248	20.000000
C:\Users\cware\Desktop\Steller20November\TagTesting20Nov2013\M5.DSG	11-1-2013	15:10:16	28105.000000	2810.500000	49630.644851	20.000000
C:\Users\cware\Desktop\Steller20November\TagTesting20Nov2013\M5.DSG	11-1-2013	15:10:16	28106.000000	2810.600000	49631.789678	20.000000
C:\Users\cware\Desktop\Steller20November\TagTesting20Nov2013\M5.DSG	11-1-2013	15:10:16	28107.000000	2810.700000	49648.640505	20.000000
C:\Users\cware\Desktop\Steller20November\TagTesting20Nov2013\M5.DSG	11-1-2013	15:10:16	28108.000000	2810.800000	49665.491514	20.000000
C:\Users\cware\Desktop\Steller20November\TagTesting20Nov2013\M5.DSG	11-1-2013	15:10:16	28109.000000	2810.900000	49679.977905	20.000000
C:\Users\cware\Desktop\Steller20November\TagTesting20Nov2013\M5.DSG	11-1-2013	15:10:16	28110.000000	2811.000000	49684.407992	20.000000
C:\Users\cware\Desktop\Steller20November\TagTesting20Nov2013\M5.DSG	11-1-2013	15:10:16	28111.000000	2811.100000	49677.587371	20.000000
C:\Users\cware\Desktop\Steller20November\TagTesting20Nov2013\M5.DSG	11-1-2013	15:10:16	28112.000000	2811.200000	49662.278884	20.000000
C:\Users\cware\Desktop\Steller20November\TagTesting20Nov2013\M5.DSG	11-1-2013	15:10:16	28113.000000	2811.300000	49655.956285	20.000000
C:\Users\cware\Desktop\Steller20November\TagTesting20Nov2013\M5.DSG	11-1-2013	15:10:16	28114.000000	2811.400000	49646.870803	20.000000
C:\Users\cware\Desktop\Steller20November\TagTesting20Nov2013\M5.DSG	11-1-2013	15:10:16	28115.000000	2811.500000	49637.637358	20.000000
C:\Users\cware\Desktop\Steller20November\TagTesting20Nov2013\M5.DSG	11-1-2013	15:10:16	28116.000000	2811.600000	49629.197537	20.000000
C:\Users\cware\Desktop\Steller20November\TagTesting20Nov2013\M5.DSG	11-1-2013	15:10:16	28117.000000	2811.700000	49627.529693	20.000000
C:\Users\cware\Desktop\Steller20November\TagTesting20Nov2013\M5.DSG	11-1-2013	15:10:16	28118.000000	2811.800000	49607.317207	20.000000
C:\Users\cware\Desktop\Steller20November\TagTesting20Nov2013\M5.DSG	11-1-2013	15:10:16	28119.000000	2811.900000	49609.880662	20.000000
C:\Users\cware\Desktop\Steller20November\TagTesting20Nov2013\M5.DSG	11-1-2013	15:10:16	28120.000000	2812.000000	49600.197782	20.000000
C:\Users\cware\Desktop\Steller20November\TagTesting20Nov2013\M5.DSG	11-1-2013	15:10:16	28121.000000	2812.100000	49597.757803	20.000000
C:\Users\cware\Desktop\Steller20November\TagTesting20Nov2013\M5.DSG	11-1-2013	15:10:16	28122.000000	2812.200000	49586.133444	20.000000
C:\Users\cware\Desktop\Steller20November\TagTesting20Nov2013\M5.DSG	11-1-2013	15:10:16	28123.000000	2812.300000	49569.132325	20.000000
C:\Users\cware\Desktop\Steller20November\TagTesting20Nov2013\M5.DSG	11-1-2013	15:10:16	28124.000000	2812.400000	49563.929772	20.000000
C:\Users\cware\Desktop\Steller20November\TagTesting20Nov2013\M5.DSG	11-1-2013	15:10:16	28125.000000	2812.500000	49544.389881	20.000000
C:\Users\cware\Desktop\Steller20November\TagTesting20Nov2013\M5.DSG	11-1-2013	15:10:16	28126.000000	2812.600000	49540.755315	20.000000
C:\Users\cware\Desktop\Steller20November\TagTesting20Nov2013\M5.DSG	11-1-2013	15:10:16	28127.000000	2812.700000	49528.259814	20.000000
C:\Users\cware\Desktop\Steller20November\TagTesting20Nov2013\M5.DSG	11-1-2013	15:10:16	28128.000000	2812.800000	49511.483089	20.000000
C:\Users\cware\Desktop\Steller20November\TagTesting20Nov2013\M5.DSG	11-1-2013	15:10:16	28129.000000	2812.900000	49492.590609	20.000000
C:\Users\cware\Desktop\Steller20November\TagTesting20Nov2013\M5.DSG	11-1-2013	15:10:16	28130.000000	2813.000000	49492.042780	20.000000
C:\Users\cware\Desktop\Steller20November\TagTesting20Nov2013\M5.DSG	11-1-2013	15:10:16	28131.000000	2813.100000	49480.916911	20.000000
C:\Users\cware\Desktop\Steller20November\TagTesting20Nov2013\M5.DSG	11-1-2013	15:10:16	28132.000000	2813.200000	49476.012895	20.000000
C:\Users\cware\Desktop\Steller20November\TagTesting20Nov2013\M5.DSG	11-1-2013	15:10:16	28133.000000	2813.300000	49464.388841	20.000000
C:\Users\cware\Desktop\Steller20November\TagTesting20Nov2013\M5.DSG	11-1-2013	15:10:16	28134.000000	2813.400000	49464.913813	20.000000
C:\Users\cware\Desktop\Steller20November\TagTesting20Nov2013\M5.DSG	11-1-2013	15:10:16	28135.000000	2813.500000	49466.355289	20.000000
C:\Users\cware\Desktop\Steller20November\TagTesting20Nov2013\M5.DSG	11-1-2013	15:10:16	28136.000000	2813.600000	49454.800535	20.000000
C:\Users\cware\Desktop\Steller20November\TagTesting20Nov2013\M5.DSG	11-1-2013	15:10:16	28137.000000	2813.700000	49473.609038	20.000000
C:\Users\cware\Desktop\Steller20November\TagTesting20Nov2013\M5.DSG	11-1-2013	15:10:16	28138.000000	2813.800000	49480.327173	20.000000
C:\Users\cware\Desktop\Steller20November\TagTesting20Nov2013\M5.DSG	11-1-2013	15:10:16	28139.000000	2813.900000	49451.481813	20.000000
C:\Users\cware\Desktop\Steller20November\TagTesting20Nov2013\M5.DSG	11-1-2013	15:10:16	28140.000000	2814.000000	49466.565509	20.000000
C:\Users\cware\Desktop\Steller20November\TagTesting20Nov2013\M5.DSG	11-1-2013	15:10:16	28141.000000	2814.100000	49470.830527	20.000000
C:\Users\cware\Desktop\Steller20November\TagTesting20Nov2013\M5.DSG	11-1-2013	15:10:16	28142.000000	2814.200000	49463.454725	20.000000
C:\Users\cware\Desktop\Steller20November\TagTesting20Nov2013\M5.DSG	11-1-2013	15:10:16	28143.000000	2814.300000	49465.073227	20.000000
C:\Users\cware\Desktop\Steller20November\TagTesting20Nov2013\M5.DSG	11-1-2013	15:10:16	28144.000000	2814.400000	49467.164061	20.000000
C:\Users\cware\Desktop\Steller20November\TagTesting20Nov2013\M5.DSG	11-1-2013	15:10:16	28145.000000	2814.500000	49459.448531	20.000000
C:\Users\cware\Desktop\Steller20November\TagTesting20Nov2013\M5.DSG	11-1-2013	15:10:16	28146.000000	2814.600000	49462.286924	20.000000
C:\Users\cware\Desktop\Steller20November\TagTesting20Nov2013\M5.DSG	11-1-2013	15:10:16	28147.000000	2814.700000	49468.734105	20.000000
C:\Users\cware\Desktop\Steller20November\TagTesting20Nov2013\M5.DSG	11-1-2013	15:10:16	28148.000000	2814.800000	49472.517685	20.000000
C:\Users\cware\Desktop\Steller20November\TagTesting20Nov2013\M5.DSG	11-1-2013	15:10:16	28149.000000	2814.900000	49474.277312	20.000000
C:\Users\cware\Desktop\Steller20November\TagTesting20Nov2013\M5.DSG	11-1-2013	15:10:16	28150.000000	2815.000000	49454.479055	20.000000
C:\Users\cware\Desktop\Steller20November\TagTesting20Nov2013\M5.DSG	11-1-2013	15:10:16	28151.000000	2815.100000	49479.022046	20.000000
C:\Users\cware\Desktop\Steller20November\TagTesting20Nov2013\M5.DSG	11-1-2013	15:10:16	28152.000000	2815.200000	49479.024732	20.000000
C:\Users\cware\Desktop\Steller20November\TagTesting20Nov2013\M5.DSG	11-1-2013	15:10:16	28153.000000	2815.300000	49503.916808	20.000000
C:\Users\cware\Desktop\Steller20November\TagTesting20Nov2013\M5.DSG	11-1-2013	15:10:16	28154.000000	2815.400000	49528.161249	20.000000
C:\Users\cware\Desktop\Steller20November\TagTesting20Nov2013\M5.DSG	11-1-2013	15:10:16	28155.000000	2815.500000	49564.825358	20.000000
C:\Users\cware\Desktop\Steller20November\TagTesting20Nov2013\M5.DSG	11-1-2013	15:10:16	28156.000000	2815.600000	49567.239546	20.000000
C:\Users\cware\Desktop\Steller20November\TagTesting20Nov2013\M5.DSG	11-1-2013	15:10:16	28157.000000	2815.700000	49586.978348	20.000000
C:\Users\cware\Desktop\Steller20November\TagTesting20Nov2013\M5.DSG	11-1-2013	15:10:16	28158.000000	2815.800000	49596.212454	20.000000
C:\Users\cware\Desktop\Steller20November\TagTesting20Nov2013\M5.DSG	11-1-2013	15:10:16	28159.000000	2815.900000	49593.574291	20.000000
C:\Users\cware\Desktop\Steller20November\TagTesting20Nov2013\M5.DSG	11-1-2013	15:10:16	28160.000000	2816.000000	49573.910044	20.000000
C:\Users\cware\Desktop\Steller20November\TagTesting20Nov2013\M5.DSG	11-1-2013	15:10:16	28161.000000	2816.100000	49565.122421	20.000000
C:\Users\cware\Desktop\Steller20November\TagTesting20Nov2013\M5.DSG	11-1-2013	15:10:16	28162.000000	2816.200000	49574.082982	20.000000
C:\Users\cware\Desktop\Steller20November\TagTesting20Nov2013\M5.DSG	11-1-2013	15:10:16	28163.000000	2816.300000	49573.534979	20.000000
C:\Users\cware\Desktop\Steller20November\TagTesting20Nov2013\M5.DSG	11-1-2013	15:10:16	28164.000000	2816.400000	49576.471982	20.000000
C:\Users\cware\Desktop\Steller20November\TagTesting20Nov2013\M5.DSG	11-1-2013	15:10:16	28165.000000	2816.500000	49575.699877	20.000000
C:\Users\cware\Desktop\Steller20November\TagTesting20Nov2013\M5.DSG	11-1-2013	15:10:16	28166.000000	2816.600000	49594.592036	20.000000
C:\Users\cware\Desktop\Steller20November\TagTesting20Nov2013\M5.DSG	11-1-2013	15:10:16	28167.000000	2816.700000	49605.668269	20.000000
C:\Users\cware\Desktop\Steller20November\TagTesting20Nov2013\M5.DSG	11-1-2013	15:10:16	28168.000000	2816.800000	49611.791738	20.000000
C:\Users\cware\Desktop\Steller20November\TagTesting20Nov2013\M5.DSG	11-1-2013	15:10:16	28169.000000	2816.900000	49612.961117	20.000000
C:\Users\cware\Desktop\Steller20November\TagTesting20Nov2013\M5.DSG	11-1-2013	15:10:16	28170.000000	2817.000000	49614.578773	20.000000
C:\Users\cware\Desktop\Steller20November\TagTesting20Nov2013\M5.DSG	11-1-2013	15:10:16	28171.000000	2817.100000	49615.723808	20.000000
C:\Users\cware\Desktop\Steller20November\TagTesting20Nov2013\M5.DSG	11-1-2013	15:10:16	28172.000000	2817.200000	49618.411832	20.000000
C:\Users\cware\Desktop\Steller20November\TagTesting20Nov2013\M5.DSG	11-1-2013	15:10:16	28173.000000	2817.300000	49623.365548	20.000000
C:\Users\cware\Desktop\Steller20November\TagTesting20Nov2013\M5.DSG	11-1-2013	15:10:16	28174.000000	2817.400000	49631.455614	20.000000
C:\Users\cware\Desktop\Steller20November\TagTesting20Nov2013\M5.DSG	11-1-2013	15:10:16	28175.000000	2817.500000	49635.414012	20.000000
C:\Users\cware\Desktop\Steller20November\TagTesting20Nov2013\M5.DSG	11-1-2013	15:10:16	28176.000000	2817.600000	49646.391486	20.000000
C:\Users\cware\Desktop\Steller20November\TagTesting20Nov2013\M5.DSG	11-1-2013	15:10:16	28177.000000	2817.700000	49671.009010	20.000000
C:\Users\cware\Desktop\Steller20November\TagTesting20Nov2013\M5.DSG	11-1-2013	15:10:16	28178.000000	2817.800000	49695.302738	20.000000
C:\Users\cware\Desktop\Steller20November\TagTesting20Nov2013\M5.DSG	11-1-2013	15:10:16	28179.000000	2817.900000	49701.376081	20.000000
C:\Users\cware\Desktop\Steller20November\TagTesting20Nov2013\M5.DSG	11-1-2013	15:10:16	28180.000000	2818.000000	49724.176473	20.000000
C:\Users\cware\Desktop\Steller20November\TagTesting20Nov2013\M5.DSG	11-1-2013	15:10:16	28181.000000	2818.100000	49730.697846	20.000000
C:\Users\cware\Desktop\Steller20November\TagTesting20Nov2013\M5.DSG	11-1-2013	15:10:16	28182.000000	2818.200000	49709.416170	20.000000
C:\Users\cware\Desktop\Steller20November\TagTesting20Nov2013\M5.DSG	11-1-2013	15:10:16	28183.000000	2818.300000	49660.206374	20.000000
C:\Users\cware\Desktop\Steller20November\TagTesting20Nov2013\M5.DSG	11-1-2013	15:10:16	28184.000000	2818.400000	49636.957961	20.000000
C:\Users\cware\Desktop\Steller20November\TagTesting20Nov2013\M5.DSG	11-1-2013	15:10:16	28185.000000	2818.500000	49638.227330	20.000000
C:\Users\cware\Desktop\Steller20November\TagTesting20Nov2013\M5.DSG	11-1-2013	15:10:16	28186.000000	2818.600000	49646.715174	20.000000
C:\Users\cware\Desktop\Steller20November\TagTesting20Nov2013\M5.DSG	11-1-2013	15:10:16	28187.000000	2818.700000	49641.114590	20.000000
C:\Users\cware\Desktop\Steller20November\TagTesting20Nov2013\M5.DSG	11-1-2013	15:10:16	28188.000000	2818.800000	49625.009967	20.000000
C:\Users\cware\Desktop\Steller20November\TagTesting20Nov2013\M5.DSG	11-1-2013	15:10:16	28189.000000	2818.900000	49629.540092	20.000000
C:\Users\cware\Desktop\Steller20November\TagTesting20Nov2013\M5.DSG	11-1-2013	15:10:16	28190.000000	2819.000000	49630.809370	20.000000
C:\Users\cware\Desktop\Steller20November\TagTesting20Nov2013\M5.DSG	11-1-2013	15:10:16	28191.000000	2819.100000	49627.623278	20.000000
C:\Users\cware\Desktop\Steller20November\TagTesting20Nov2013\M5.DSG	11-1-2013	15:10:16	28192.000000	2819.200000	49617.193598	20.000000
C:\Users\cware\Desktop\Steller20November\TagTesting20Nov2013\M5.DSG	11-1-2013	15:10:16	28193.000000	2819.300000	49624.088337	20.000000
C:\Users\cware\Desktop\Steller20November\TagTesting20Nov2013\M5.DSG	11-1-2013	15:10:16	28194.000000	2819.400000	49612.264985	20.000000
C:\Users\cware\Desktop\Steller20November\TagTesting20Nov2013\M5.DSG	11-1-2013	15:10:16	28195.000000	2819.500000	49604.996733	20.000000
C:\Users\cware\Desktop\Steller20November\TagTesting20Nov2013\M5.DSG	11-1-2013	15:10:16	28196.000000	2819.600000	49606.838604	20.000000
C:\Users\cware\Desktop\Steller20November\TagTesting20Nov2013\M5.DSG	11-1-2013	15:10:16	28197.000000	2819.700000	49614.952765	20.000000
C:\Users\cware\Desktop\Steller20November\TagTesting20Nov2013\M5.DSG	11-1-2013	15:10:16	28198.000000	2819.800000	49618.213565	20.000000
C:\Users\cware\Desktop\Steller20November\TagTesting20Nov2013\M5.DSG	11-1-2013	15:10:16	28199.000000	2819.900000	49626.377625	20.000000
C:\Users\cware\Desktop\Steller20November\TagTesting20Nov2013\M5.DSG	11-1-2013	15:10:16	28200.000000	2820.000000	49632.226771	20.000000
C:\Users\cware\Desktop\Steller20November\TagTesting20Nov2013\M5.DSG	11-1-2013	15:10:16	28201.000000	2820.100000	49639.644117	20.000000
C:\Users\cware\Desktop\Steller20November\TagTesting20Nov2013\M5.DSG	11-1-2013	15:10:16	28202.000000	2820.200000	49658.163223	20.000000
C:\Users\cware\Desktop\Steller20November\TagTesting20Nov2013\M5.DSG	11-1-2013	15:10:16	28203.000000	2820.300000	49682.954395	20.000000
C:\Users\cware\Desktop\Steller20November\TagTesting20Nov2013\M5.DSG	11-1-2013	15:10:16	28204.000000	2820.400000	49691.890212	20.000000
C:\Users\cware\Desktop\Steller20November\TagTesting20Nov2013\M5.DSG	11-1-2013	15:10:16	28205.000000	2820.500000	49698.461297	20.000000
C:\Users\cware\Desktop\Steller20November\TagTesting20Nov2013\M5.DSG	11-1-2013	15:10:16	28206.000000	2820.600000	49698.138006	20.000000
C:\Users\cware\Desktop\Steller20November\TagTesting20Nov2013\M5.DSG	11-1-2013	15:10:16	28207.000000	2820.700000	49659.880203	20.000000
C:\Users\cware\Desktop\Steller20November\TagTesting20Nov2013\M5.DSG	11-1-2013	15:10:16	28208.000000	2820.800000	49629.488195	20.000000
C:\Users\cware\Desktop\Steller20November\TagTesting20Nov2013\M5.DSG	11-1-2013	15:10:16	28209.000000	2820.900000	49624.982722	20.000000
C:\Users\cware\Desktop\Steller20November\TagTesting20Nov2013\M5.DSG	11-1-2013	15:10:16	28210.000000	2821.000000	49629.189398	20.000000
C:\Users\cware\Desktop\Steller20November\TagTesting20Nov2013\M5.DSG	11-1-2013	15:10:16	28211.000000	2821.100000	49625.331222	20.000000
C:\Users\cware\Desktop\Steller20November\TagTesting20Nov2013\M5.DSG	11-1-2013	15:10:16	28212.000000	2821.200000	49621.199319	20.000000
C:\Users\cware\Desktop\Steller20November\TagTesting20Nov2013\M5.DSG	11-1-2013	15:10:16	28213.000000	2821.300000	49624.982613	20.000000
C:\Users\cware\Desktop\Steller20November\TagTesting20Nov2013\M5.DSG	11-1-2013	15:10:16	28214.000000	2821.400000	49614.677536	20.000000
C:\Users\cware\Desktop\Steller20November\TagTesting20Nov2013\M5.DSG	11-1-2013	15:10:16	28215.000000	2821.500000	49619.058289	20.000000
C:\Users\cware\Desktop\Steller20November\TagTesting20Nov2013\M5.DSG	11-1-2013	15:10:16	28216.000000	2821.600000	49617.166658	20.000000
C:\Users\cware\Desktop\Steller20November\TagTesting20Nov2013\M5.DSG	11-1-2013	15:10:16	28217.000000	2821.700000	49612.536868	20.000000
C:\Users\cware\Desktop\Steller20November\TagTesting20Nov2013\M5.DSG	11-1-2013	15:10:16	28218.000000	2821.800000	49615.896875	20.000000
C:\Users\cware\Desktop\Steller20November\TagTesting20Nov2013\M5.DSG	11-1-2013	15:10:16	28219.000000	2821.900000	49607.807423	20.000000
C:\Users\cware\Desktop\Steller20November\TagTesting20Nov2013\M5.DSG	11-1-2013	15:10:16	28220.000000	2822.000000	49612.263019	20.000000
C:\Users\cware\Desktop\Steller20November\TagTesting20Nov2013\M5.DSG	11-1-2013	15:10:16	28221.000000	2822.100000	49603.252120	20.000000
C:\Users\cware\Desktop\Steller20November\TagTesting20Nov2013\M5.DSG	11-1-2013	15:10:16	28222.000000	2822.200000	49592.325325	20.000000
C:\Users\cware\Desktop\Steller20November\TagTesting20Nov2013\M5.DSG	11-1-2013	15:10:16	28223.000000	2822.300000	49593.221254	20.000000
C:\Users\cware\Desktop\Steller20November\TagTesting20Nov2013\M5.DSG	11-1-2013	15:10:16	28224.000000	2822.400000	49599.593099	20.000000
C:\Users\cware\Desktop\Steller20November\TagTesting20Nov2013\M5.DSG	11-1-2013	15:10:16	28225.000000	2822.500000	49591.229728	20.000000
C:\Users\cware\Desktop\Steller20November\TagTesting20Nov2013\M5.DSG	11-1-2013	15:10:16	28226.000000	2822.600000	49586.201686	20.000000
C:\Users\cware\Desktop\Steller20November\TagTesting20Nov2013\M5.DSG	11-1-2013	15:10:16	28227.000000	2822.700000	49586.674625	20.000000
C:\Users\cware\Desktop\Steller20November\TagTesting20Nov2013\M5.DSG	11-1-2013	15:10:16	28228.000000	2822.800000	49573.756220	20.000000
C:\Users\cware\Desktop\Steller20November\TagTesting20Nov2013\M5.DSG	11-1-2013	15:10:16	28229.000000	2822.900000	49566.761743	20.000000
C:\Users\cware\Desktop\Steller20November\TagTesting20Nov2013\M5.DSG	11-1-2013	15:10:16	28230.000000	2823.000000	49564.944658	20.000000
C:\Users\cware\Desktop\Steller20November\TagTesting20Nov2013\M5.DSG	11-1-2013	15:10:16	28231.000000	2823.100000	49550.706886	20.000000
C:\Users\cware\Desktop\Steller20November\TagTesting20Nov2013\M5.DSG	11-1-2013	15:10:16	28232.000000	2823.200000	49547.122668	20.000000
C:\Users\cware\Desktop\Steller20November\TagTesting20Nov2013\M5.DSG	11-1-2013	15:10:16	28233.000000	2823.300000	49531.590422	20.000000
C:\Users\cware\Desktop\Steller20November\TagTesting20Nov2013\M5.DSG	11-1-2013	15:10:16	28234.000000	2823.400000	49531.789433	20.000000
C:\Users\cware\Desktop\Steller20November\TagTesting20Nov2013\M5.DSG	11-1-2013	15:10:16	28235.000000	2823.500000	49538.634312	20.000000
C:\Users\cware\Desktop\Steller20November\TagTesting20Nov2013\M5.DSG	11-1-2013	15:10:16	28236.000000	2823.600000	49524.321632	20.000000
C:\Users\cware\Desktop\Steller20November\TagTesting20Nov2013\M5.DSG	11-1-2013	15:10:16	28237.000000	2823.700000	49509.337146	20.000000
C:\Users\cware\Desktop\Steller20November\TagTesting20Nov2013\M5.DSG	11-1-2013	15:10:16	28238.000000	2823.800000	49509.585748	20.000000
C:\Users\cware\Desktop\Steller20November\TagTesting20Nov2013\M5.DSG	11-1-2013	15:10:16	28239.000000	2823.900000	49490.369972	20.000000
C:\Users\cware\Desktop\Steller20November\TagTesting20Nov2013\M5.DSG	11-1-2013	15:10:16	28240.000000	2824.000000	49500.624389	20.000000
C:\Users\cware\Desktop\Steller20November\TagTesting20Nov2013\M5.DSG	11-1-2013	15:10:16	28241.000000	2824.100000	49493.853888	20.000000
C:\Users\cware\Desktop\Steller20November\TagTesting20Nov2013\M5.DSG	11-1-2013	15:10:16	28242.000000	2824.200000	49470.679983	20.000000
C:\Users\cware\Desktop\Steller20November\TagTesting20Nov2013\M5.DSG	11-1-2013	15:10:16	28243.000000	2824.300000	49473.392785	20.000000
C:\Users\cware\Desktop\Steller20November\TagTesting20Nov2013\M5.DSG	11-1-2013	15:10:16	28244.000000	2824.400000	49465.751263	20.000000
C:\Users\cware\Desktop\Steller20November\TagTesting20Nov2013\M5.DSG	11-1-2013	15:10:16	28245.000000	2824.500000	49461.942540	20.000000
C:\Users\cware\Desktop\Steller20November\TagTesting20Nov2013\M5.DSG	11-1-2013	15:10:16	28246.000000	2824.600000	49466.571548	20.000000
C:\Users\cware\Desktop\Steller20November\TagTesting20Nov2013\M5.DSG	11-1-2013	15:10:16	28247.000000	2824.700000	49478.236861	20.000000
C:\Users\cware\Desktop\Steller20November\TagTesting20Nov2013\M5.DSG	11-1-2013	15:10:16	28248.000000	2824.800000	49468.777380	20.000000
C:\Users\cware\Desktop\Steller20November\TagTesting20Nov2013\M5.DSG	11-1-2013	15:10:16	28249.000000	2824.900000	49482.316425	20.000000
C:\Users\cware\Desktop\Steller20November\TagTesting20Nov2013\M5.DSG	11-1-2013	15:10:16	28250.000000	2825.000000	49472.613271	20.000000
C:\Users\cware\Desktop\Steller20November\TagTesting20Nov2013\M5.DSG	11-1-2013	15:10:16	28251.000000	2825.100000	49475.999288	20.000000
C:\Users\cware\Desktop\Steller20November\TagTesting20Nov2013\M5.DSG	11-1-2013	15:10:16	28252.000000	2825.200000	49480.409501	20.000000
C:\Users\cware\Desktop\Steller20November\TagTesting20Nov2013\M5.DSG	11-1-2013	15:10:16	28253.000000	2825.300000	49475.529114	20.000000
C:\Users\cware\Desktop\Steller20November\TagTesting20Nov2013\M5.DSG	11-1-2013	15:10:16	28254.000000	2825.400000	49473.739307	20.000000
C:\Users\cware\Desktop\Steller20November\TagTesting20Nov2013\M5.DSG	11-1-2013	15:10:16	28255.000000	2825.500000	49479.515676	20.000000
C:\Users\cware\Desktop\Steller20November\TagTesting20Nov2013\M5.DSG	11-1-2013	15:10:16	28256.000000	2825.600000	49481.581024	20.000000
C:\Users\cware\Desktop\Steller20November\TagTesting20Nov2013\M5.DSG	11-1-2013	15:10:16	28257.000000	2825.700000	49477.944829	20.000000
C:\Users\cware\Desktop\Steller20November\TagTesting20Nov2013\M5.DSG	11-1-2013	15:10:16	28258.000000	2825.800000	49477.223904	20.000000
C:\Users\cware\Desktop\Steller20November\TagTesting20Nov2013\M5.DSG	11-1-2013	15:10:16	28259.000000	2825.900000	49483.099004	20.000000
C:\Users\cware\Desktop\Steller20November\TagTesting20Nov2013\M5.DSG	11-1-2013	15:10:16	28260.000000	2826.000000	49478.297729	20.000000
C:\Users\cware\Desktop\Steller20November\TagTesting20Nov2013\M5.DSG	11-1-2013	15:10:16	28261.000000	2826.100000	49478.593779	20.000000
C:\Users\cware\Desktop\Steller20November\TagTesting20Nov2013\M5.DSG	11-1-2013	15:10:16	28262.000000	2826.200000	49469.607859	20.000000
C:\Users\cware\Desktop\Steller20November\TagTesting20Nov2013\M5.DSG	11-1-2013	15:10:16	28263.000000	2826.300000	49466.522512	20.000000
C:\Users\cware\Desktop\Steller20November\TagTesting20Nov2013\M5.DSG	11-1-2013	15:10:16	28264.000000	2826.400000	49477.552369	20.000000
C:\Users\cware\Desktop\Steller20November\TagTesting20Nov2013\M5.DSG	11-1-2013	15:10:16	28265.000000	2826.500000	49494.503785	20.000000
C:\Users\cware\Desktop\Steller20November\TagTesting20Nov2013\M5.DSG	11-1-2013	15:10:16	28266.000000	2826.600000	49514.367562	20.000000
C:\Users\cware\Desktop\Steller20November\TagTesting20Nov2013\M5.DSG	11-1-2013	15:10:16	28267.000000	2826.700000	49536.396412	20.000000
C:\Users\cware\Desktop\Steller20November\TagTesting20Nov2013\M5.DSG	11-1-2013	15:10:16	28268.000000	2826.800000	49563.104699	20.000000
C:\Users\cware\Desktop\Steller20November\TagTesting20Nov2013\M5.DSG	11-1-2013	15:10:16	28269.000000	2826.900000	49582.694041	20.000000
C:\Users\cware\Desktop\Steller20November\TagTesting20Nov2013\M5.DSG	11-1-2013	15:10:16	28270.000000	2827.000000	49589.090916	20.000000
C:\Users\cware\Desktop\Steller20November\TagTesting20Nov2013\M5.DSG	11-1-2013	15:10:16	28271.000000	2827.100000	49604.797239	20.000000
C:\Users\cware\Desktop\Steller20November\TagTesting20Nov2013\M5.DSG	11-1-2013	15:10:16	28272.000000	2827.200000	49582.593964	20.000000
C:\Users\cware\Desktop\Steller20November\TagTesting20Nov2013\M5.DSG	11-1-2013	15:10:16	28273.000000	2827.300000	49577.839694	20.000000
C:\Users\cware\Desktop\Steller20November\TagTesting20Nov2013\M5.DSG	11-1-2013	15:10:16	28274.000000	2827.400000	49566.614049	20.000000
C:\Users\cware\Desktop\Steller20November\TagTesting20Nov2013\M5.DSG	11-1-2013	15:10:16	28275.000000	2827.500000	49574.205498	20.000000
C:\Users\cware\Desktop\Steller20November\TagTesting20Nov2013\M5.DSG	11-1-2013	15:10:16	28276.000000	2827.600000	49581.648000	20.000000
C:\Users\cware\Desktop\Steller20November\TagTesting20Nov2013\M5.DSG	11-1-2013	15:10:16	28277.000000	2827.700000	49576.993546	20.000000
C:\Users\cware\Desktop\Steller20November\TagTesting20Nov2013\M5.DSG	11-1-2013	15:10:16	28278.000000	2827.800000	49593.645541	20.000000
C:\Users\cware\Desktop\Steller20November\TagTesting20Nov2013\M5.DSG	11-1-2013	15:10:16	28279.000000	2827.900000	49581.946893	20.000000
C:\Users\cware\Desktop\Steller20November\TagTesting20Nov2013\M5.DSG	11-1-2013	15:10:16	28280.000000	2828.000000	49573.757663	20.000000
C:\Users\cware\Desktop\Steller20November\TagTesting20Nov2013\M5.DSG	11-1-2013	15:10:16	28281.000000	2828.100000	49606.663554	20.000000
C:\Users\cware\Desktop\Steller20November\TagTesting20Nov2013\M5.DSG	11-1-2013	15:10:16	28282.000000	2828.200000	49603.701638	20.000000
C:\Users\cware\Desktop\Steller20November\TagTesting20Nov2013\M5.DSG	11-1-2013	15:10:16	28283.000000	2828.300000	49605.568391	20.000000
C:\Users\cware\Desktop\Steller20November\TagTesting20Nov2013\M5.DSG	11-1-2013	15:10:16	28284.000000	2828.400000	49603.900361	20.000000
C:\Users\cware\Desktop\Steller20November\TagTesting20Nov2013\M5.DSG	11-1-2013	15:10:16	28285.000000	2828.500000	49607.260795	20.000000
C:\Users\cware\Desktop\Steller20November\TagTesting20Nov2013\M5.DSG	11-1-2013	15:10:16	28286.000000	2828.600000	49614.280146	20.000000
C:\Users\cware\Desktop\Steller20November\TagTesting20Nov2013\M5.DSG	11-1-2013	15:10:16	28287.000000	2828.700000	49624.833880	20.000000
C:\Users\cware\Desktop\Steller20November\TagTesting20Nov2013\M5.DSG	11-1-2013	15:10:16	28288.000000	2828.800000	49629.662685	20.000000
C:\Users\cware\Desktop\Steller20November\TagTesting20Nov2013\M5.DSG	11-1-2013	15:10:16	28289.000000	2828.900000	49626.526301	20.000000
C:\Users\cware\Desktop\Steller20November\TagTesting20Nov2013\M5.DSG	11-1-2013	15:10:16	28290.000000	2829.000000	49628.716625	20.000000
C:\Users\cware\Desktop\Steller20November\TagTesting20Nov2013\M5.DSG	11-1-2013	15:10:16	28291.000000	2829.100000	49626.078023	20.000000
C:\Users\cware\Desktop\Steller20November\TagTesting20Nov2013\M5.DSG	11-1-2013	15:10:16	28292.000000	2829.200000	49634.914128	20.000000
C:\Users\cware\Desktop\Steller20November\TagTesting20Nov2013\M5.DSG	11-1-2013	15:10:16	28293.000000	2829.300000	49629.836156	20.000000
C:\Users\cware\Desktop\Steller20November\TagTesting20Nov2013\M5.DSG	11-1-2013	15:10:16	28294.000000	2829.400000	49639.020713	20.000000
C:\Users\cware\Desktop\Steller20November\TagTesting20Nov2013\M5.DSG	11-1-2013	15:10:16	28295.000000	2829.500000	49629.288283	20.000000
C:\Users\cware\Desktop\Steller20November\TagTesting20Nov2013\M5.DSG	11-1-2013	15:10:16	28296.000000	2829.600000	49633.594337	20.000000
C:\Users\cware\Desktop\Steller20November\TagTesting20Nov2013\M5.DSG	11-1-2013	15:10:16	28297.000000	2829.700000	49618.734419	20.000000
C:\Users\cware\Desktop\Steller20November\TagTesting20Nov2013\M5.DSG	11-1-2013	15:10:16	28298.000000	2829.800000	49628.242586	20.000000
C:\Users\cware\Desktop\Steller20November\TagTesting20Nov2013\M5.DSG	11-1-2013	15:10:16	28299.000000	2829.900000	49627.520554	20.000000
C:\Users\cware\Desktop\Steller20November\TagTesting20Nov2013\M5.DSG	11-1-2013	15:10:16	28300.000000	2830.000000	49621.397042	20.000000
C:\Users\cware\Desktop\Steller20November\TagTesting20Nov2013\M5.DSG	11-1-2013	15:10:16	28301.000000	2830.100000	49616.841799	20.000000
C:\Users\cware\Desktop\Steller20November\TagTesting20Nov2013\M5.DSG	11-1-2013	15:10:16	28302.000000	2830.200000	49613.680585	20.000000
C:\Users\cware\Desktop\Steller20November\TagTesting20Nov2013\M5.DSG	11-1-2013	15:10:16	28303.000000	2830.300000	49614.078572	20.000000
C:\Users\cware\Desktop\Steller20November\TagTesting20Nov2013\M5.DSG	11-1-2013	15:10:16	28304.000000	2830.400000	49608.204183	20.000000
C:\Users\cware\Desktop\Steller20November\TagTesting20Nov2013\M5.DSG	11-1-2013	15:10:16	28305.000000	2830.500000	49602.628396	20.000000
C:\Users\cware\Desktop\Steller20November\TagTesting20Nov2013\M5.DSG	11-1-2013	15:10:16	28306.000000	2830.600000	49600.587174	20.000000
C:\Users\cware\Desktop\Steller20November\TagTesting20Nov2013\M5.DSG	11-1-2013	15:10:16	28307.000000	2830.700000	49599.715727	20.000000
C:\Users\cware\Desktop\Steller20November\TagTesting20Nov2013\M5.DSG	11-1-2013	15:10:16	28308.000000	2830.800000	49586.797384	20.000000
C:\Users\cware\Desktop\Steller20November\TagTesting20Nov2013\M5.DSG	11-1-2013	15:10:16	28309.000000	2830.900000	49580.424992	20.000000
C:\Users\cware\Desktop\Steller20November\TagTesting20Nov2013\M5.DSG	11-1-2013	15:10:16	28310.000000	2831.000000	49580.549277	20.000000
C:\Users\cware\Desktop\Steller20November\TagTesting20Nov2013\M5.DSG	11-1-2013	15:10:16	28311.000000	2831.100000	49571.762546	20.000000
C:\Users\cware\Desktop\Steller20November\TagTesting20Nov2013\M5.DSG	11-1-2013	15:10:16	28312.000000	2831.200000	49569.472380	20.000000
C:\Users\cware\Desktop\Steller20November\TagTesting20Nov2013\M5.DSG	11-1-2013	15:10:16	28313.000000	2831.300000	49559.316646	20.000000
C:\Users\cware\Desktop\Steller20November\TagTesting20Nov2013\M5.DSG	11-1-2013	15:10:16	28314.000000	2831.400000	49553.043619	20.000000
C:\Users\cware\Desktop\Steller20November\TagTesting20Nov2013\M5.DSG	11-1-2013	15:10:16	28315.000000	2831.500000	49540.971089	20.000000
C:\Users\cware\Desktop\Steller20November\TagTesting20Nov2013\M5.DSG	11-1-2013	15:10:16	28316.000000	2831.600000	49531.139152	20.000000
C:\Users\cware\Desktop\Steller20November\TagTesting20Nov2013\M5.DSG	11-1-2013	15:10:16	28317.000000	2831.700000	49523.920448	20.000000
C:\Users\cware\Desktop\Steller20November\TagTesting20Nov2013\M5.DSG	11-1-2013	15:10:16	28318.000000	2831.800000	49516.178880	20.000000
C:\Users\cware\Desktop\Steller20November\TagTesting20Nov2013\M5.DSG	11-1-2013	15:10:16	28319.000000	2831.900000	49500.422604	20.000000
C:\Users\cware\Desktop\Steller20November\TagTesting20Nov2013\M5.DSG	11-1-2013	15:10:16	28320.000000	2832.000000	49494.572651	20.000000
C:\Users\cware\Desktop\Steller20November\TagTesting20Nov2013\M5.DSG	11-1-2013	15:10:16	28321.000000	2832.100000	49484.092736	20.000000
C:\Users\cware\Desktop\Steller20November\TagTesting20Nov2013\M5.DSG	11-1-2013	15:10:16	28322.000000	2832.200000	49472.145257	20.000000
C:\Users\cware\Desktop\Steller20November\TagTesting20Nov2013\M5.DSG	11-1-2013	15:10:16	28323.000000	2832.300000	49472.565996	20.000000
C:\Users\cware\Desktop\Steller20November\TagTesting20Nov2013\M5.DSG	11-1-2013	15:10:16	28324.000000	2832.400000	49480.657344	20.000000
C:\Users\cware\Desktop\Steller20November\TagTesting20Nov2013\M5.DSG	11-1-2013	15:10:16	28325.000000	2832.500000	49478.021172	20.000000
C:\Users\cware\Desktop\Steller20November\TagTesting20Nov2013\M5.DSG	11-1-2013	15:10:16	28326.000000	2832.600000	49476.171912	20.000000
C:\Users\cware\Desktop\Steller20November\TagTesting20Nov2013\M5.DSG	11-1-2013	15:10:16	28327.000000	2832.700000	49470.663094	20.000000
C:\Users\cware\Desktop\Steller20November\TagTesting20Nov2013\M5.DSG	11-1-2013	15:10:16	28328.000000	2832.800000	49464.563556	20.000000
C:\Users\cware\Desktop\Steller20November\TagTesting20Nov2013\M5.DSG	11-1-2013	15:10:16	28329.000000	2832.900000	49464.463415	20.000000
C:\Users\cware\Desktop\Steller20November\TagTesting20Nov2013\M5.DSG	11-1-2013	15:10:16	28330.000000	2833.000000	49461.003172	20.000000
C:\Users\cware\Desktop\Steller20November\TagTesting20Nov2013\M5.DSG	11-1-2013	15:10:16	28331.000000	2833.100000	49461.251536	20.000000
C:\Users\cware\Desktop\Steller20November\TagTesting20Nov2013\M5.DSG	11-1-2013	15:10:16	28332.000000	2833.200000	49461.226428	20.000000
C:\Users\cware\Desktop\Steller20November\TagTesting20Nov2013\M5.DSG	11-1-2013	15:10:16	28333.000000	2833.300000	49461.126881	20.000000
C:\Users\cware\Desktop\Steller20November\TagTesting20Nov2013\M5.DSG	11-1-2013	15:10:16	28334.000000	2833.400000	49462.471617	20.000000
C:\Users\cware\Desktop\Steller20November\TagTesting20Nov2013\M5.DSG	11-1-2013	15:10:16	28335.000000	2833.500000	49463.218655	20.000000
C:\Users\cware\Desktop\Steller20November\TagTesting20Nov2013\M5.DSG	11-1-2013	15:10:16	28336.000000	2833.600000	49461.849944	20.000000
C:\Users\cware\Desktop\Steller20November\TagTesting20Nov2013\M5.DSG	11-1-2013	15:10:16	28337.000000	2833.700000	49461.551464	20.000000
C:\Users\cware\Desktop\Steller20November\TagTesting20Nov2013\M5.DSG	11-1-2013	15:10:16	28338.000000	2833.800000	49462.273117	20.000000
C:\Users\cware\Desktop\Steller20November\TagTesting20Nov2013\M5.DSG	11-1-2013	15:10:16	28339.000000	2833.900000	49461.377097	20.000000
C:\Users\cware\Desktop\Steller20November\TagTesting20Nov2013\M5.DSG	11-1-2013	15:10:16	28340.000000	2834.000000	49461.352293	20.000000
C:\Users\cware\Desktop\Steller20November\TagTesting20Nov2013\M5.DSG	11-1-2013	15:10:16	28341.000000	2834.100000	49461.850586	20.000000
C:\Users\cware\Desktop\Steller20November\TagTesting20Nov2013\M5.DSG	11-1-2013	15:10:16	28342.000000	2834.200000	49465.610341	20.000000
C:\Users\cware\Desktop\Steller20November\TagTesting20Nov2013\M5.DSG	11-1-2013	15:10:16	28343.000000	2834.300000	49468.324075	20.000000
C:\Users\cware\Desktop\Steller20November\TagTesting20Nov2013\M5.DSG	11-1-2013	15:10:16	28344.000000	2834.400000	49469.344767	20.000000
C:\Users\cware\Desktop\Steller20November\TagTesting20Nov2013\M5.DSG	11-1-2013	15:10:16	28345.000000	2834.500000	49471.784639	20.000000
C:\Users\cware\Desktop\Steller20November\TagTesting20Nov2013\M5.DSG	11-1-2013	15:10:16	28346.000000	2834.600000	49470.173711	20.000000
C:\Users\cware\Desktop\Steller20November\TagTesting20Nov2013\M5.DSG	11-1-2013	15:10:16	28347.000000	2834.700000	49476.202465	20.000000
C:\Users\cware\Desktop\Steller20November\TagTesting20Nov2013\M5.DSG	11-1-2013	15:10:16	28348.000000	2834.800000	49477.922038	20.000000
C:\Users\cware\Desktop\Steller20November\TagTesting20Nov2013\M5.DSG	11-1-2013	15:10:16	28349.000000	2834.900000	49494.026962	20.000000
C:\Users\cware\Desktop\Steller20November\TagTesting20Nov2013\M5.DSG	11-1-2013	15:10:16	28350.000000	2835.000000	49526.011855	20.000000
C:\Users\cware\Desktop\Steller20November\TagTesting20Nov2013\M5.DSG	11-1-2013	15:10:16	28351.000000	2835.100000	49566.783244	20.000000
C:\Users\cware\Desktop\Steller20November\TagTesting20Nov2013\M5.DSG	11-1-2013	15:10:16	28352.000000	2835.200000	49584.380731	20.000000
C:\Users\cware\Desktop\Steller20November\TagTesting20Nov2013\M5.DSG	11-1-2013	15:10:16	28353.000000	2835.300000	49597.250001	20.000000
C:\Users\cware\Desktop\Steller20November\TagTesting20Nov2013\M5.DSG	11-1-2013	15:10:16	28354.000000	2835.400000	49610.865192	20.000000
C:\Users\cware\Desktop\Steller20November\TagTesting20Nov2013\M5.DSG	11-1-2013	15:10:16	28355.000000	2835.500000	49596.876361	20.000000
C:\Users\cware\Desktop\Steller20November\TagTesting20Nov2013\M5.DSG	11-1-2013	15:10:16	28356.000000	2835.600000	49592.122161	20.000000
C:\Users\cware\Desktop\Steller20November\TagTesting20Nov2013\M5.DSG	11-1-2013	15:10:16	28357.000000	2835.700000	49568.948573	20.000000
C:\Users\cware\Desktop\Steller20November\TagTesting20Nov2013\M5.DSG	11-1-2013	15:10:16	28358.000000	2835.800000	49578.457191	20.000000
C:\Users\cware\Desktop\Steller20November\TagTesting20Nov2013\M5.DSG	11-1-2013	15:10:16	28359.000000	2835.900000	49596.502930	20.000000
C:\Users\cware\Desktop\Steller20November\TagTesting20Nov2013\M5.DSG	11-1-2013	15:10:16	28360.000000	2836.000000	49598.793349	20.000000
C:\Users\cware\Desktop\Steller20November\TagTesting20Nov2013\M5.DSG	11-1-2013	15:10:16	28361.000000	2836.100000	49615.071851	20.000000
C:\Users\cware\Desktop\Steller20November\TagTesting20Nov2013\M5.DSG	11-1-2013	15:10:16	28362.000000	2836.200000	49627.667093	20.000000
C:\Users\cware\Desktop\Steller20November\TagTesting20Nov2013\M5.DSG	11-1-2013	15:10:16	28363.000000	2836.300000	49635.557638	20.000000
C:\Users\cware\Desktop\Steller20November\TagTesting20Nov2013\M5.DSG	11-1-2013	15:10:16	28364.000000	2836.400000	49639.714293	20.000000
C:\Users\cware\Desktop\Steller20November\TagTesting20Nov2013\M5.DSG	11-1-2013	15:10:16	28365.000000	2836.500000	49643.448205	20.000000
C:\Users\cware\Desktop\Steller20November\TagTesting20Nov2013\M5.DSG	11-1-2013	15:10:16	28366.000000	2836.600000	49653.753020	20.000000
C:\Users\cware\Desktop\Steller20November\TagTesting20Nov2013\M5.DSG	11-1-2013	15:10:16	28367.000000	2836.700000	49657.362115	20.000000
C:\Users\cware\Desktop\Steller20November\TagTesting20Nov2013\M5.DSG	11-1-2013	15:10:16	28368.000000	2836.800000	49668.065691	20.000000
C:\Users\cware\Desktop\Steller20November\TagTesting20Nov2013\M5.DSG	11-1-2013	15:10:16	28369.000000	2836.900000	49671.375742	20.000000
C:\Users\cware\Desktop\Steller20November\TagTesting20Nov2013\M5.DSG	11-1-2013	15:10:16	28370.000000	2837.000000	49676.901194	20.000000
C:\Users\cware\Desktop\Steller20November\TagTesting20Nov2013\M5.DSG	11-1-2013	15:10:16	28371.000000	2837.100000	49689.720012	20.000000
C:\Users\cware\Desktop\Steller20November\TagTesting20Nov2013\M5.DSG	11-1-2013	15:10:16	28372.000000	2837.200000	49705.252148	20.000000
C:\Users\cware\Desktop\Steller20November\TagTesting20Nov2013\M5.DSG	11-1-2013	15:10:16	28373.000000	2837.300000	49723.721025	20.000000
C:\Users\cware\Desktop\Steller20November\TagTesting20Nov2013\M5.DSG	11-1-2013	15:10:16	28374.000000	2837.400000	49748.636816	20.000000
C:\Users\cware\Desktop\Steller20November\TagTesting20Nov2013\M5.DSG	11-1-2013	15:10:16	28375.000000	2837.500000	49759.389799	20.000000
C:\Users\cware\Desktop\Steller20November\TagTesting20Nov2013\M5.DSG	11-1-2013	15:10:16	28376.000000	2837.600000	49787.939654	20.000000
C:\Users\cware\Desktop\Steller20November\TagTesting20Nov2013\M5.DSG	11-1-2013	15:10:16	28377.000000	2837.700000	49786.993551	20.000000
C:\Users\cware\Desktop\Steller20November\TagTesting20Nov2013\M5.DSG	11-1-2013	15:10:16	28378.000000	2837.800000	49759.439001	20.000000
C:\Users\cware\Desktop\Steller20November\TagTesting20Nov2013\M5.DSG	11-1-2013	15:10:16	28379.000000	2837.900000	49720.808090	20.000000
C:\Users\cware\Desktop\Steller20November\TagTesting20Nov2013\M5.DSG	11-1-2013	15:10:16	28380.000000	2838.000000	49709.208863	20.000000
C:\Users\cware\Desktop\Steller20November\TagTesting20Nov2013\M5.DSG	11-1-2013	15:10:16	28381.000000	2838.100000	49718.866397	20.000000
C:\Users\cware\Desktop\Steller20November\TagTesting20Nov2013\M5.DSG	11-1-2013	15:10:16	28382.000000	2838.200000	49723.495925	20.000000
C:\Users\cware\Desktop\Steller20November\TagTesting20Nov2013\M5.DSG	11-1-2013	15:10:16	28383.000000	2838.300000	49692.954622	20.000000
C:\Users\cware\Desktop\Steller20November\TagTesting20Nov2013\M5.DSG	11-1-2013	15:10:16	28384.000000	2838.400000	49709.133733	20.000000
C:\Users\cware\Desktop\Steller20November\TagTesting20Nov2013\M5.DSG	11-1-2013	15:10:16	28385.000000	2838.500000	49715.679835	20.000000
C:\Users\cware\Desktop\Steller20November\TagTesting20Nov2013\M5.DSG	11-1-2013	15:10:16	28386.000000	2838.600000	49724.316535	20.000000
C:\Users\cware\Desktop\Steller20November\TagTesting20Nov2013\M5.DSG	11-1-2013	15:10:16	28387.000000	2838.700000	49719.039710	20.000000
C:\Users\cware\Desktop\Steller20November\TagTesting20Nov2013\M5.DSG	11-1-2013	15:10:16	28388.000000	2838.800000	49716.799548	20.000000
C:\Users\cware\Desktop\Steller20November\TagTesting20Nov2013\M5.DSG	11-1-2013	15:10:16	28389.000000	2838.900000	49724.913776	20.000000
C:\Users\cware\Desktop\Steller20November\TagTesting20Nov2013\M5.DSG	11-1-2013	15:10:16	28390.000000	2839.000000	49721.105422	20.000000
C:\Users\cware\Desktop\Steller20November\TagTesting20Nov2013\M5.DSG	11-1-2013	15:10:16	28391.000000	2839.100000	49725.585725	20.000000
C:\Users\cware\Desktop\Steller20November\TagTesting20Nov2013\M5.DSG	11-1-2013	15:10:16	28392.000000	2839.200000	49729.941342	20.000000
C:\Users\cware\Desktop\Steller20November\TagTesting20Nov2013\M5.DSG	11-1-2013	15:10:16	28393.000000	2839.300000	49719.984815	20.000000
C:\Users\cware\Desktop\Steller20November\TagTesting20Nov2013\M5.DSG	11-1-2013	15:10:16	28394.000000	2839.400000	49730.588212	20.000000
C:\Users\cware\Desktop\Steller20November\TagTesting20Nov2013\M5.DSG	11-1-2013	15:10:16	28395.000000	2839.500000	49728.522239	20.000000
C:\Users\cware\Desktop\Steller20November\TagTesting20Nov2013\M5.DSG	11-1-2013	15:10:16	28396.000000	2839.600000	49735.964510	20.000000
C:\Users\cware\Desktop\Steller20November\TagTesting20Nov2013\M5.DSG	11-1-2013	15:10:16	28397.000000	2839.700000	49735.391580	20.000000
C:\Users\cware\Desktop\Steller20November\TagTesting20Nov2013\M5.DSG	11-1-2013	15:10:16	28398.000000	2839.800000	49739.174969	20.000000
C:\Users\cware\Desktop\Steller20November\TagTesting20Nov2013\M5.DSG	11-1-2013	15:10:16	28399.000000	2839.900000	49739.971285	20.000000
C:\Users\cware\Desktop\Steller20November\TagTesting20Nov2013\M5.DSG	11-1-2013	15:10:16	28400.000000	2840.000000	49754.357539	20.000000
C:\Users\cware\Desktop\Steller20November\TagTesting20Nov2013\M5.DSG	11-1-2013	15:10:16	28401.000000	2840.100000	49770.287350	20.000000
C:\Users\cware\Desktop\Steller20November\TagTesting20Nov2013\M5.DSG	11-1-2013	15:10:16	28402.000000	2840.200000	49790.250045	20.000000
C:\Users\cware\Desktop\Steller20November\TagTesting20Nov2013\M5.DSG	11-1-2013	15:10:16	28403.000000	2840.300000	49801.351362	20.000000
C:\Users\cware\Desktop\Steller20November\TagTesting20Nov2013\M5.DSG	11-1-2013	15:10:16	28404.000000	2840.400000	49819.696425	20.000000
C:\Users\cware\Desktop\Steller20November\TagTesting20Nov2013\M5.DSG	11-1-2013	15:10:16	28405.000000	2840.500000	49840.579690	20.000000
C:\Users\cware\Desktop\Steller20November\TagTesting20Nov2013\M5.DSG	11-1-2013	15:10:16	28406.000000	2840.600000	49864.649541	20.000000
C:\Users\cware\Desktop\Steller20November\TagTesting20Nov2013\M5.DSG	11-1-2013	15:10:16	28407.000000	2840.700000	49877.692950	20.000000
C:\Users\cware\Desktop\Steller20November\TagTesting20Nov2013\M5.DSG	11-1-2013	15:10:16	28408.000000	2840.800000	49885.483589	20.000000
C:\Users\cware\Desktop\Steller20November\TagTesting20Nov2013\M5.DSG	11-1-2013	15:10:16	28409.000000	2840.900000	49897.356730	20.000000
C:\Users\cware\Desktop\Steller20November\TagTesting20Nov2013\M5.DSG	11-1-2013	15:10:16	28410.000000	2841.000000	49880.704647	20.000000
C:\Users\cware\Desktop\Steller20November\TagTesting20Nov2013\M5.DSG	11-1-2013	15:10:16	28411.000000	2841.100000	49877.394152	20.000000
C:\Users\cware\Desktop\Steller20November\TagTesting20Nov2013\M5.DSG	11-1-2013	15:10:16	28412.000000	2841.200000	49867.512535	20.000000
C:\Users\cware\Desktop\Steller20November\TagTesting20Nov2013\M5.DSG	11-1-2013	15:10:16	28413.000000	2841.300000	49875.004552	20.000000
C:\Users\cware\Desktop\Steller20November\TagTesting20Nov2013\M5.DSG	11-1-2013	15:10:16	28414.000000	2841.400000	49876.896297	20.000000
C:\Users\cware\Desktop\Steller20November\TagTesting20Nov2013\M5.DSG	11-1-2013	15:10:16	28415.000000	2841.500000	49880.107529	20.000000
C:\Users\cware\Desktop\Steller20November\TagTesting20Nov2013\M5.DSG	11-1-2013	15:10:16	28416.000000	2841.600000	49891.507420	20.000000
C:\Users\cware\Desktop\Steller20November\TagTesting20Nov2013\M5.DSG	11-1-2013	15:10:16	28417.000000	2841.700000	49888.022737	20.000000
C:\Users\cware\Desktop\Steller20November\TagTesting20Nov2013\M5.DSG	11-1-2013	15:10:16	28418.000000	2841.800000	49894.494414	20.000000
C:\Users\cware\Desktop\Steller20November\TagTesting20Nov2013\M5.DSG	11-1-2013	15:10:16	28419.000000	2841.900000	49894.793050	20.000000
C:\Users\cware\Desktop\Steller20November\TagTesting20Nov2013\M5.DSG	11-1-2013	15:10:16	28420.000000	2842.000000	49898.178423	20.000000
C:\Users\cware\Desktop\Steller20November\TagTesting20Nov2013\M5.DSG	11-1-2013	15:10:16	28421.000000	2842.100000	49899.049443	20.000000
C:\Users\cware\Desktop\Steller20November\TagTesting20Nov2013\M5.DSG	11-1-2013	15:10:16	28422.000000	2842.200000	49898.103903	20.000000
C:\Users\cware\Desktop\Steller20November\TagTesting20Nov2013\M5.DSG	11-1-2013	15:10:16	28423.000000	2842.300000	49903.056978	20.000000
C:\Users\cware\Desktop\Steller20November\TagTesting20Nov2013\M5.DSG	11-1-2013	15:10:16	28424.000000	2842.400000	49895.141599	20.000000
C:\Users\cware\Desktop\Steller20November\TagTesting20Nov2013\M5.DSG	11-1-2013	15:10:16	28425.000000	2842.500000	49895.589843	20.000000
C:\Users\cware\Desktop\Steller20November\TagTesting20Nov2013\M5.DSG	11-1-2013	15:10:16	28426.000000	2842.600000	49893.573582	20.000000
C:\Users\cware\Desktop\Steller20November\TagTesting20Nov2013\M5.DSG	11-1-2013	15:10:16	28427.000000	2842.700000	49890.611509	20.000000
C:\Users\cware\Desktop\Steller20November\TagTesting20Nov2013\M5.DSG	11-1-2013	15:10:16	28428.000000	2842.800000	49890.785716	20.000000
C:\Users\cware\Desktop\Steller20November\TagTesting20Nov2013\M5.DSG	11-1-2013	15:10:16	28429.000000	2842.900000	49879.336103	20.000000
C:\Users\cware\Desktop\Steller20November\TagTesting20Nov2013\M5.DSG	11-1-2013	15:10:16	28430.000000	2843.000000	49879.534825	20.000000
C:\Users\cware\Desktop\Steller20November\TagTesting20Nov2013\M5.DSG	11-1-2013	15:10:16	28431.000000	2843.100000	49874.706061	20.000000
C:\Users\cware\Desktop\Steller20November\TagTesting20Nov2013\M5.DSG	11-1-2013	15:10:16	28432.000000	2843.200000	49863.978035	20.000000
C:\Users\cware\Desktop\Steller20November\TagTesting20Nov2013\M5.DSG	11-1-2013	15:10:16	28433.000000	2843.300000	49850.960208	20.000000
C:\Users\cware\Desktop\Steller20November\TagTesting20Nov2013\M5.DSG	11-1-2013	15:10:16	28434.000000	2843.400000	49848.371471	20.000000
C:\Users\cware\Desktop\Steller20November\TagTesting20Nov2013\M5.DSG	11-1-2013	15:10:16	28435.000000	2843.500000	49841.651041	20.000000
C:\Users\cware\Desktop\Steller20November\TagTesting20Nov2013\M5.DSG	11-1-2013	15:10:16	28436.000000	2843.600000	49835.353644	20.000000
C:\Users\cware\Desktop\Steller20November\TagTesting20Nov2013\M5.DSG	11-1-2013	15:10:16	28437.000000	2843.700000	49832.117775	20.000000
C:\Users\cware\Desktop\Steller20November\TagTesting20Nov2013\M5.DSG	11-1-2013	15:10:16	28438.000000	2843.800000	49829.703428	20.000000
C:\Users\cware\Desktop\Steller20November\TagTesting20Nov2013\M5.DSG	11-1-2013	15:10:16	28439.000000	2843.900000	49818.701439	20.000000
C:\Users\cware\Desktop\Steller20November\TagTesting20Nov2013\M5.DSG	11-1-2013	15:10:16	28440.000000	2844.000000	49826.492572	20.000000
C:\Users\cware\Desktop\Steller20November\TagTesting20Nov2013\M5.DSG	11-1-2013	15:10:16	28441.000000	2844.100000	49813.449549	20.000000
C:\Users\cware\Desktop\Steller20November\TagTesting20Nov2013\M5.DSG	11-1-2013	15:10:16	28442.000000	2844.200000	49822.435408	20.000000
C:\Users\cware\Desktop\Steller20November\TagTesting20Nov2013\M5.DSG	11-1-2013	15:10:16	28443.000000	2844.300000	49818.751356	20.000000
C:\Users\cware\Desktop\Steller20November\TagTesting20Nov2013\M5.DSG	11-1-2013	15:10:16	28444.000000	2844.400000	49822.410403	20.000000
C:\Users\cware\Desktop\Steller20November\TagTesting20Nov2013\M5.DSG	11-1-2013	15:10:16	28445.000000	2844.500000	49826.567590	20.000000
C:\Users\cware\Desktop\Steller20November\TagTesting20Nov2013\M5.DSG	11-1-2013	15:10:16	28446.000000	2844.600000	49821.788613	20.000000
C:\Users\cware\Desktop\Steller20November\TagTesting20Nov2013\M5.DSG	11-1-2013	15:10:16	28447.000000	2844.700000	49823.854699	20.000000
C:\Users\cware\Desktop\Steller20November\TagTesting20Nov2013\M5.DSG	11-1-2013	15:10:16	28448.000000	2844.800000	49818.851541	20.000000
C:\Users\cware\Desktop\Steller20November\TagTesting20Nov2013\M5.DSG	11-1-2013	15:10:16	28449.000000	2844.900000	49811.011101	20.000000
C:\Users\cware\Desktop\Steller20November\TagTesting20Nov2013\M5.DSG	11-1-2013	15:10:16	28450.000000	2845.000000	49802.399013	20.000000
C:\Users\cware\Desktop\Steller20November\TagTesting20Nov2013\M5.DSG	11-1-2013	15:10:16	28451.000000	2845.100000	49789.605232	20.000000
C:\Users\cware\Desktop\Steller20November\TagTesting20Nov2013\M5.DSG	11-1-2013	15:10:16	28452.000000	2845.200000	49786.220021	20.000000
C:\Users\cware\Desktop\Steller20November\TagTesting20Nov2013\M5.DSG	11-1-2013	15:10:16	28453.000000	2845.300000	49778.205007	20.000000
C:\Users\cware\Desktop\Steller20November\TagTesting20Nov2013\M5.DSG	11-1-2013	15:10:16	28454.000000	2845.400000	49776.014710	20.000000
C:\Users\cware\Desktop\Steller20November\TagTesting20Nov2013\M5.DSG	11-1-2013	15:10:16	28455.000000	2845.500000	49759.412635	20.000000
C:\Users\cware\Desktop\Steller20November\TagTesting20Nov2013\M5.DSG	11-1-2013	15:10:16	28456.000000	2845.600000	49750.153402	20.000000
C:\Users\cware\Desktop\Steller20November\TagTesting20Nov2013\M5.DSG	11-1-2013	15:10:16	28457.000000	2845.700000	49750.128546	20.000000
C:\Users\cware\Desktop\Steller20November\TagTesting20Nov2013\M5.DSG	11-1-2013	15:10:16	28458.000000	2845.800000	49740.496209	20.000000
C:\Users\cware\Desktop\Steller20November\TagTesting20Nov2013\M5.DSG	11-1-2013	15:10:16	28459.000000	2845.900000	49722.923509	20.000000
C:\Users\cware\Desktop\Steller20November\TagTesting20Nov2013\M5.DSG	11-1-2013	15:10:16	28460.000000	2846.000000	49709.606688	20.000000
C:\Users\cware\Desktop\Steller20November\TagTesting20Nov2013\M5.DSG	11-1-2013	15:10:16	28461.000000	2846.100000	49694.497831	20.000000
C:\Users\cware\Desktop\Steller20November\TagTesting20Nov2013\M5.DSG	11-1-2013	15:10:16	28462.000000	2846.200000	49681.206467	20.000000
C:\Users\cware\Desktop\Steller20November\TagTesting20Nov2013\M5.DSG	11-1-2013	15:10:16	28463.000000	2846.300000	49664.877858	20.000000
C:\Users\cware\Desktop\Steller20November\TagTesting20Nov2013\M5.DSG	11-1-2013	15:10:16	28464.000000	2846.400000	49647.529011	20.000000
C:\Users\cware\Desktop\Steller20November\TagTesting20Nov2013\M5.DSG	11-1-2013	15:10:16	28465.000000	2846.500000	49628.736267	20.000000
C:\Users\cware\Desktop\Steller20November\TagTesting20Nov2013\M5.DSG	11-1-2013	15:10:16	28466.000000	2846.600000	49620.646734	20.000000
C:\Users\cware\Desktop\Steller20November\TagTesting20Nov2013\M5.DSG	11-1-2013	15:10:16	28467.000000	2846.700000	49596.602068	20.000000
C:\Users\cware\Desktop\Steller20November\TagTesting20Nov2013\M5.DSG	11-1-2013	15:10:16	28468.000000	2846.800000	49577.012568	20.000000
C:\Users\cware\Desktop\Steller20November\TagTesting20Nov2013\M5.DSG	11-1-2013	15:10:16	28469.000000	2846.900000	49558.941268	20.000000
C:\Users\cware\Desktop\Steller20November\TagTesting20Nov2013\M5.DSG	11-1-2013	15:10:16	28470.000000	2847.000000	49544.628394	20.000000
C:\Users\cware\Desktop\Steller20November\TagTesting20Nov2013\M5.DSG	11-1-2013	15:10:16	28471.000000	2847.100000	49524.242290	20.000000
C:\Users\cware\Desktop\Steller20November\TagTesting20Nov2013\M5.DSG	11-1-2013	15:10:16	28472.000000	2847.200000	49504.577561	20.000000
C:\Users\cware\Desktop\Steller20November\TagTesting20Nov2013\M5.DSG	11-1-2013	15:10:16	28473.000000	2847.300000	49487.896264	20.000000
C:\Users\cware\Desktop\Steller20November\TagTesting20Nov2013\M5.DSG	11-1-2013	15:10:16	28474.000000	2847.400000	49472.269009	20.000000
C:\Users\cware\Desktop\Steller20November\TagTesting20Nov2013\M5.DSG	11-1-2013	15:10:16	28475.000000	2847.500000	49416.971407	20.000000
C:\Users\cware\Desktop\Steller20November\TagTesting20Nov2013\M5.DSG	11-1-2013	15:10:16	28476.000000	2847.600000	49442.059168	20.000000
C:\Users\cware\Desktop\Steller20November\TagTesting20Nov2013\M5.DSG	11-1-2013	15:10:16	28477.000000	2847.700000	49475.388701	20.000000
C:\Users\cware\Desktop\Steller20November\TagTesting20Nov2013\M5.DSG	11-1-2013	15:10:16	28478.000000	2847.800000	49465.906995	20.000000
C:\Users\cware\Desktop\Steller20November\TagTesting20Nov2013\M5.DSG	11-1-2013	15:10:16	28479.000000	2847.900000	49449.505457	20.000000
C:\Users\cware\Desktop\Steller20November\TagTesting20Nov2013\M5.DSG	11-1-2013	15:10:16	28480.000000	2848.000000	49455.131488	20.000000
C:\Users\cware\Desktop\Steller20November\TagTesting20Nov2013\M5.DSG	11-1-2013	15:10:16	28481.000000	2848.100000	49456.525897	20.000000
C:\Users\cware\Desktop\Steller20November\TagTesting20Nov2013\M5.DSG	11-1-2013	15:10:16	28482.000000	2848.200000	49459.338765	20.000000
C:\Users\cware\Desktop\Steller20November\TagTesting20Nov2013\M5.DSG	11-1-2013	15:10:16	28483.000000	2848.300000	49459.462899	20.000000
C:\Users\cware\Desktop\Steller20November\TagTesting20Nov2013\M5.DSG	11-1-2013	15:10:16	28484.000000	2848.400000	49457.002483	20.000000
C:\Users\cware\Desktop\Steller20November\TagTesting20Nov2013\M5.DSG	11-1-2013	15:10:16	28485.000000	2848.500000	49460.370727	20.000000
C:\Users\cware\Desktop\Steller20November\TagTesting20Nov2013\M5.DSG	11-1-2013	15:10:16	28486.000000	2848.600000	49347.854001	20.000000
C:\Users\cware\Desktop\Steller20November\TagTesting20Nov2013\M5.DSG	11-1-2013	15:10:16	28487.000000	2848.700000	49388.811770	20.000000
C:\Users\cware\Desktop\Steller20November\TagTesting20Nov2013\M5.DSG	11-1-2013	15:10:16	28488.000000	2848.800000	49401.864658	20.000000
C:\Users\cware\Desktop\Steller20November\TagTesting20Nov2013\M5.DSG	11-1-2013	15:10:16	28489.000000	2848.900000	49389.253988	20.000000
C:\Users\cware\Desktop\Steller20November\TagTesting20Nov2013\M5.DSG	11-1-2013	15:10:16	28490.000000	2849.000000	49422.782038	20.000000
C:\Users\cware\Desktop\Steller20November\TagTesting20Nov2013\M5.DSG	11-1-2013	15:10:16	28491.000000	2849.100000	49476.528565	20.000000
C:\Users\cware\Desktop\Steller20November\TagTesting20Nov2013\M5.DSG	11-1-2013	15:10:16	28492.000000	2849.200000	49475.353250	20.000000
C:\Users\cware\Desktop\Steller20November\TagTesting20Nov2013\M5.DSG	11-1-2013	15:10:16	28493.000000	2849.300000	49511.368493	20.000000
C:\Users\cware\Desktop\Steller20November\TagTesting20Nov2013\M5.DSG	11-1-2013	15:10:16	28494.000000	2849.400000	49244.669262	20.000000
C:\Users\cware\Desktop\Steller20November\TagTesting20Nov2013\M5.DSG	11-1-2013	15:10:16	28495.000000	2849.500000	49185.339389	20.000000
C:\Users\cware\Desktop\Steller20November\TagTesting20Nov2013\M5.DSG	11-1-2013	15:10:16	28496.000000	2849.600000	49457.341307	20.000000
C:\Users\cware\Desktop\Steller20November\TagTesting20Nov2013\M5.DSG	11-1-2013	15:10:16	28497.000000	2849.700000	49269.932258	20.000000
C:\Users\cware\Desktop\Steller20November\TagTesting20Nov2013\M5.DSG	11-1-2013	15:10:16	28498.000000	2849.800000	49288.344604	20.000000
C:\Users\cware\Desktop\Steller20November\TagTesting20Nov2013\M5.DSG	11-1-2013	15:10:16	28499.000000	2849.900000	49339.081750	20.000000
C:\Users\cware\Desktop\Steller20November\TagTesting20Nov2013\M5.DSG	11-1-2013	15:10:16	28500.000000	2850.000000	49400.514536	20.000000
C:\Users\cware\Desktop\Steller20November\TagTesting20Nov2013\M5.DSG	11-1-2013	15:10:16	28501.000000	2850.100000	49409.430635	20.000000
C:\Users\cware\Desktop\Steller20November\TagTesting20Nov2013\M5.DSG	11-1-2013	15:10:16	28502.000000	2850.200000	49409.927294	20.000000
C:\Users\cware\Desktop\Steller20November\TagTesting20Nov2013\M5.DSG	11-1-2013	15:10:16	28503.000000	2850.300000	49396.036729	20.000000
C:\Users\cware\Desktop\Steller20November\TagTesting20Nov2013\M5.DSG	11-1-2013	15:10:16	28504.000000	2850.400000	49374.530177	20.000000
C:\Users\cware\Desktop\Steller20November\TagTesting20Nov2013\M5.DSG	11-1-2013	15:10:16	28505.000000	2850.500000	49369.672540	20.000000
C:\Users\cware\Desktop\Steller20November\TagTesting20Nov2013\M5.DSG	11-1-2013	15:10:16	28506.000000	2850.600000	49310.526510	20.000000
C:\Users\cware\Desktop\Steller20November\TagTesting20Nov2013\M5.DSG	11-1-2013	15:10:16	28507.000000	2850.700000	49286.909189	20.000000
C:\Users\cware\Desktop\Steller20November\TagTesting20Nov2013\M5.DSG	11-1-2013	15:10:16	28508.000000	2850.800000	49319.543365	20.000000
C:\Users\cware\Desktop\Steller20November\TagTesting20Nov2013\M5.DSG	11-1-2013	15:10:16	28509.000000	2850.900000	49312.251588	20.000000
C:\Users\cware\Desktop\Steller20November\TagTesting20Nov2013\M5.DSG	11-1-2013	15:10:16	28510.000000	2851.000000	49328.682471	20.000000
C:\Users\cware\Desktop\Steller20November\TagTesting20Nov2013\M5.DSG	11-1-2013	15:10:16	28511.000000	2851.100000	49383.919364	20.000000
C:\Users\cware\Desktop\Steller20November\TagTesting20Nov2013\M5.DSG	11-1-2013	15:10:16	28512.000000	2851.200000	49405.475263	20.000000
C:\Users\cware\Desktop\Steller20November\TagTesting20Nov2013\M5.DSG	11-1-2013	15:10:16	28513.000000	2851.300000	49403.458297	20.000000
C:\Users\cware\Desktop\Steller20November\TagTesting20Nov2013\M5.DSG	11-1-2013	15:10:16	28514.000000	2851.400000	49388.273103	20.000000
C:\Users\cware\Desktop\Steller20November\TagTesting20Nov2013\M5.DSG	11-1-2013	15:10:16	28515.000000	2851.500000	49328.429097	20.000000
C:\Users\cware\Desktop\Steller20November\TagTesting20Nov2013\M5.DSG	11-1-2013	15:10:16	28516.000000	2851.600000	49207.251962	20.000000
C:\Users\cware\Desktop\Steller20November\TagTesting20Nov2013\M5.DSG	11-1-2013	15:10:16	28517.000000	2851.700000	49168.716818	20.000000
C:\Users\cware\Desktop\Steller20November\TagTesting20Nov2013\M5.DSG	11-1-2013	15:10:16	28518.000000	2851.800000	49186.417087	20.000000
C:\Users\cware\Desktop\Steller20November\TagTesting20Nov2013\M5.DSG	11-1-2013	15:10:16	28519.000000	2851.900000	49184.444046	20.000000
C:\Users\cware\Desktop\Steller20November\TagTesting20Nov2013\M5.DSG	11-1-2013	15:10:16	28520.000000	2852.000000	49279.414039	20.000000
C:\Users\cware\Desktop\Steller20November\TagTesting20Nov2013\M5.DSG	11-1-2013	15:10:16	28521.000000	2852.100000	49244.447454	20.000000
C:\Users\cware\Desktop\Steller20November\TagTesting20Nov2013\M5.DSG	11-1-2013	15:10:16	28522.000000	2852.200000	49297.023231	20.000000
C:\Users\cware\Desktop\Steller20November\TagTesting20Nov2013\M5.DSG	11-1-2013	15:10:16	28523.000000	2852.300000	49389.272295	20.000000
C:\Users\cware\Desktop\Steller20November\TagTesting20Nov2013\M5.DSG	11-1-2013	15:10:16	28524.000000	2852.400000	49405.775900	20.000000
C:\Users\cware\Desktop\Steller20November\TagTesting20Nov2013\M5.DSG	11-1-2013	15:10:16	28525.000000	2852.500000	49428.003706	20.000000
C:\Users\cware\Desktop\Steller20November\TagTesting20Nov2013\M5.DSG	11-1-2013	15:10:16	28526.000000	2852.600000	49455.441868	20.000000
C:\Users\cware\Desktop\Steller20November\TagTesting20Nov2013\M5.DSG	11-1-2013	15:10:16	28527.000000	2852.700000	49439.840814	20.000000
C:\Users\cware\Desktop\Steller20November\TagTesting20Nov2013\M5.DSG	11-1-2013	15:10:16	28528.000000	2852.800000	49474.889457	20.000000
C:\Users\cware\Desktop\Steller20November\TagTesting20Nov2013\M5.DSG	11-1-2013	15:10:16	28529.000000	2852.900000	49477.901229	20.000000
C:\Users\cware\Desktop\Steller20November\TagTesting20Nov2013\M5.DSG	11-1-2013	15:10:16	28530.000000	2853.000000	49500.255985	20.000000
C:\Users\cware\Desktop\Steller20November\TagTesting20Nov2013\M5.DSG	11-1-2013	15:10:16	28531.000000	2853.100000	49523.305212	20.000000
C:\Users\cware\Desktop\Steller20November\TagTesting20Nov2013\M5.DSG	11-1-2013	15:10:16	28532.000000	2853.200000	49551.705026	20.000000
C:\Users\cware\Desktop\Steller20November\TagTesting20Nov2013\M5.DSG	11-1-2013	15:10:16	28533.000000	2853.300000	49563.478569	20.000000
C:\Users\cware\Desktop\Steller20November\TagTesting20Nov2013\M5.DSG	11-1-2013	15:10:16	28534.000000	2853.400000	49584.486453	20.000000
C:\Users\cware\Desktop\Steller20November\TagTesting20Nov2013\M5.DSG	11-1-2013	15:10:16	28535.000000	2853.500000	49583.465285	20.000000
C:\Users\cware\Desktop\Steller20November\TagTesting20Nov2013\M5.DSG	11-1-2013	15:10:16	28536.000000	2853.600000	49567.883074	20.000000
C:\Users\cware\Desktop\Steller20November\TagTesting20Nov2013\M5.DSG	11-1-2013	15:10:16	28537.000000	2853.700000	49569.027958	20.000000
C:\Users\cware\Desktop\Steller20November\TagTesting20Nov2013\M5.DSG	11-1-2013	15:10:16	28538.000000	2853.800000	49566.090742	20.000000
C:\Users\cware\Desktop\Steller20November\TagTesting20Nov2013\M5.DSG	11-1-2013	15:10:16	28539.000000	2853.900000	49581.448190	20.000000
C:\Users\cware\Desktop\Steller20November\TagTesting20Nov2013\M5.DSG	11-1-2013	15:10:16	28540.000000	2854.000000	49583.563554	20.000000
C:\Users\cware\Desktop\Steller20November\TagTesting20Nov2013\M5.DSG	11-1-2013	15:10:16	28541.000000	2854.100000	49598.000020	20.000000
C:\Users\cware\Desktop\Steller20November\TagTesting20Nov2013\M5.DSG	11-1-2013	15:10:16	28542.000000	2854.200000	49608.852899	20.000000
C:\Users\cware\Desktop\Steller20November\TagTesting20Nov2013\M5.DSG	11-1-2013	15:10:16	28543.000000	2854.300000	49605.318302	20.000000
C:\Users\cware\Desktop\Steller20November\TagTesting20Nov2013\M5.DSG	11-1-2013	15:10:16	28544.000000	2854.400000	49614.502642	20.000000
C:\Users\cware\Desktop\Steller20November\TagTesting20Nov2013\M5.DSG	11-1-2013	15:10:16	28545.000000	2854.500000	49624.409048	20.000000
C:\Users\cware\Desktop\Steller20November\TagTesting20Nov2013\M5.DSG	11-1-2013	15:10:16	28546.000000	2854.600000	49632.175200	20.000000
C:\Users\cware\Desktop\Steller20November\TagTesting20Nov2013\M5.DSG	11-1-2013	15:10:16	28547.000000	2854.700000	49630.781349	20.000000
C:\Users\cware\Desktop\Steller20November\TagTesting20Nov2013\M5.DSG	11-1-2013	15:10:16	28548.000000	2854.800000	49630.581808	20.000000
C:\Users\cware\Desktop\Steller20November\TagTesting20Nov2013\M5.DSG	11-1-2013	15:10:16	28549.000000	2854.900000	49634.265716	20.000000
C:\Users\cware\Desktop\Steller20November\TagTesting20Nov2013\M5.DSG	11-1-2013	15:10:16	28550.000000	2855.000000	49635.758873	20.000000
C:\Users\cware\Desktop\Steller20November\TagTesting20Nov2013\M5.DSG	11-1-2013	15:10:16	28551.000000	2855.100000	49639.815773	20.000000
C:\Users\cware\Desktop\Steller20November\TagTesting20Nov2013\M5.DSG	11-1-2013	15:10:16	28552.000000	2855.200000	49638.944935	20.000000
C:\Users\cware\Desktop\Steller20November\TagTesting20Nov2013\M5.DSG	11-1-2013	15:10:16	28553.000000	2855.300000	49644.445592	20.000000
C:\Users\cware\Desktop\Steller20November\TagTesting20Nov2013\M5.DSG	11-1-2013	15:10:16	28554.000000	2855.400000	49637.775404	20.000000
C:\Users\cware\Desktop\Steller20November\TagTesting20Nov2013\M5.DSG	11-1-2013	15:10:16	28555.000000	2855.500000	49630.507639	20.000000
C:\Users\cware\Desktop\Steller20November\TagTesting20Nov2013\M5.DSG	11-1-2013	15:10:16	28556.000000	2855.600000	49629.587481	20.000000
C:\Users\cware\Desktop\Steller20November\TagTesting20Nov2013\M5.DSG	11-1-2013	15:10:16	28557.000000	2855.700000	49625.455682	20.000000
C:\Users\cware\Desktop\Steller20November\TagTesting20Nov2013\M5.DSG	11-1-2013	15:10:16	28558.000000	2855.800000	49618.958934	20.000000
C:\Users\cware\Desktop\Steller20November\TagTesting20Nov2013\M5.DSG	11-1-2013	15:10:16	28559.000000	2855.900000	49617.589923	20.000000
C:\Users\cware\Desktop\Steller20November\TagTesting20Nov2013\M5.DSG	11-1-2013	15:10:16	28560.000000	2856.000000	49607.209773	20.000000
C:\Users\cware\Desktop\Steller20November\TagTesting20Nov2013\M5.DSG	11-1-2013	15:10:16	28561.000000	2856.100000	49595.859430	20.000000
C:\Users\cware\Desktop\Steller20November\TagTesting20Nov2013\M5.DSG	11-1-2013	15:10:16	28562.000000	2856.200000	49588.864597	20.000000
C:\Users\cware\Desktop\Steller20November\TagTesting20Nov2013\M5.DSG	11-1-2013	15:10:16	28563.000000	2856.300000	49582.865931	20.000000
C:\Users\cware\Desktop\Steller20November\TagTesting20Nov2013\M5.DSG	11-1-2013	15:10:16	28564.000000	2856.400000	49567.781550	20.000000
C:\Users\cware\Desktop\Steller20November\TagTesting20Nov2013\M5.DSG	11-1-2013	15:10:16	28565.000000	2856.500000	49554.813168	20.000000
C:\Users\cware\Desktop\Steller20November\TagTesting20Nov2013\M5.DSG	11-1-2013	15:10:16	28566.000000	2856.600000	49535.373008	20.000000
C:\Users\cware\Desktop\Steller20November\TagTesting20Nov2013\M5.DSG	11-1-2013	15:10:16	28567.000000	2856.700000	49528.577195	20.000000
C:\Users\cware\Desktop\Steller20November\TagTesting20Nov2013\M5.DSG	11-1-2013	15:10:16	28568.000000	2856.800000	49512.795488	20.000000
C:\Users\cware\Desktop\Steller20November\TagTesting20Nov2013\M5.DSG	11-1-2013	15:10:16	28569.000000	2856.900000	49501.347453	20.000000
C:\Users\cware\Desktop\Steller20November\TagTesting20Nov2013\M5.DSG	11-1-2013	15:10:16	28570.000000	2857.000000	49490.044483	20.000000
C:\Users\cware\Desktop\Steller20November\TagTesting20Nov2013\M5.DSG	11-1-2013	15:10:16	28571.000000	2857.100000	49478.443534	20.000000
C:\Users\cware\Desktop\Steller20November\TagTesting20Nov2013\M5.DSG	11-1-2013	15:10:16	28572.000000	2857.200000	49465.897790	20.000000
C:\Users\cware\Desktop\Steller20November\TagTesting20Nov2013\M5.DSG	11-1-2013	15:10:16	28573.000000	2857.300000	49292.484251	20.000000
C:\Users\cware\Desktop\Steller20November\TagTesting20Nov2013\M5.DSG	11-1-2013	15:10:16	28574.000000	2857.400000	49270.397739	20.000000
C:\Users\cware\Desktop\Steller20November\TagTesting20Nov2013\M5.DSG	11-1-2013	15:10:16	28575.000000	2857.500000	49255.388343	20.000000
C:\Users\cware\Desktop\Steller20November\TagTesting20Nov2013\M5.DSG	11-1-2013	15:10:16	28576.000000	2857.600000	49263.463956	20.000000
C:\Users\cware\Desktop\Steller20November\TagTesting20Nov2013\M5.DSG	11-1-2013	15:10:16	28577.000000	2857.700000	49204.656247	20.000000
C:\Users\cware\Desktop\Steller20November\TagTesting20Nov2013\M5.DSG	11-1-2013	15:10:16	28578.000000	2857.800000	49133.652378	20.000000
C:\Users\cware\Desktop\Steller20November\TagTesting20Nov2013\M5.DSG	11-1-2013	15:10:16	28579.000000	2857.900000	49223.054503	20.000000
C:\Users\cware\Desktop\Steller20November\TagTesting20Nov2013\M5.DSG	11-1-2013	15:10:16	28580.000000	2858.000000	49297.667297	20.000000
C:\Users\cware\Desktop\Steller20November\TagTesting20Nov2013\M5.DSG	11-1-2013	15:10:16	28581.000000	2858.100000	49364.477967	20.000000
C:\Users\cware\Desktop\Steller20November\TagTesting20Nov2013\M5.DSG	11-1-2013	15:10:16	28582.000000	2858.200000	49403.672306	20.000000
C:\Users\cware\Desktop\Steller20November\TagTesting20Nov2013\M5.DSG	11-1-2013	15:10:16	28583.000000	2858.300000	49510.175183	20.000000
C:\Users\cware\Desktop\Steller20November\TagTesting20Nov2013\M5.DSG	11-1-2013	15:10:16	28584.000000	2858.400000	49473.016625	20.000000
C:\Users\cware\Desktop\Steller20November\TagTesting20Nov2013\M5.DSG	11-1-2013	15:10:16	28585.000000	2858.500000	49487.869537	20.000000
C:\Users\cware\Desktop\Steller20November\TagTesting20Nov2013\M5.DSG	11-1-2013	15:10:16	28586.000000	2858.600000	49460.570228	20.000000
C:\Users\cware\Desktop\Steller20November\TagTesting20Nov2013\M5.DSG	11-1-2013	15:10:16	28587.000000	2858.700000	49483.792980	20.000000
C:\Users\cware\Desktop\Steller20November\TagTesting20Nov2013\M5.DSG	11-1-2013	15:10:16	28588.000000	2858.800000	49477.145226	20.000000
C:\Users\cware\Desktop\Steller20November\TagTesting20Nov2013\M5.DSG	11-1-2013	15:10:16	28589.000000	2858.900000	49489.973908	20.000000
C:\Users\cware\Desktop\Steller20November\TagTesting20Nov2013\M5.DSG	11-1-2013	15:10:16	28590.000000	2859.000000	49409.461569	20.000000
C:\Users\cware\Desktop\Steller20November\TagTesting20Nov2013\M5.DSG	11-1-2013	15:10:16	28591.000000	2859.100000	49436.217361	20.000000
C:\Users\cware\Desktop\Steller20November\TagTesting20Nov2013\M5.DSG	11-1-2013	15:10:16	28592.000000	2859.200000	49426.537669	20.000000
C:\Users\cware\Desktop\Steller20November\TagTesting20Nov2013\M5.DSG	11-1-2013	15:10:16	28593.000000	2859.300000	49409.363426	20.000000
C:\Users\cware\Desktop\Steller20November\TagTesting20Nov2013\M5.DSG	11-1-2013	15:10:16	28594.000000	2859.400000	49415.210835	20.000000
C:\Users\cware\Desktop\Steller20November\TagTesting20Nov2013\M5.DSG	11-1-2013	15:10:16	28595.000000	2859.500000	49429.395121	20.000000
C:\Users\cware\Desktop\Steller20November\TagTesting20Nov2013\M5.DSG	11-1-2013	15:10:16	28596.000000	2859.600000	49438.302189	20.000000
C:\Users\cware\Desktop\Steller20November\TagTesting20Nov2013\M5.DSG	11-1-2013	15:10:16	28597.000000	2859.700000	49447.830560	20.000000
C:\Users\cware\Desktop\Steller20November\TagTesting20Nov2013\M5.DSG	11-1-2013	15:10:16	28598.000000	2859.800000	49444.542479	20.000000
C:\Users\cware\Desktop\Steller20November\TagTesting20Nov2013\M5.DSG	11-1-2013	15:10:16	28599.000000	2859.900000	49443.543010	20.000000
C:\Users\cware\Desktop\Steller20November\TagTesting20Nov2013\M5.DSG	11-1-2013	15:10:16	28600.000000	2860.000000	49447.898486	20.000000
C:\Users\cware\Desktop\Steller20November\TagTesting20Nov2013\M5.DSG	11-1-2013	15:10:16	28601.000000	2860.100000	49464.350296	20.000000
C:\Users\cware\Desktop\Steller20November\TagTesting20Nov2013\M5.DSG	11-1-2013	15:10:16	28602.000000	2860.200000	49490.381215	20.000000
C:\Users\cware\Desktop\Steller20November\TagTesting20Nov2013\M5.DSG	11-1-2013	15:10:16	28603.000000	2860.300000	49551.062527	20.000000
C:\Users\cware\Desktop\Steller20November\TagTesting20Nov2013\M5.DSG	11-1-2013	15:10:16	28604.000000	2860.400000	49447.023849	20.000000
C:\Users\cware\Desktop\Steller20November\TagTesting20Nov2013\M5.DSG	11-1-2013	15:10:16	28605.000000	2860.500000	49448.942177	20.000000
C:\Users\cware\Desktop\Steller20November\TagTesting20Nov2013\M5.DSG	11-1-2013	15:10:16	28606.000000	2860.600000	49524.999304	20.000000
C:\Users\cware\Desktop\Steller20November\TagTesting20Nov2013\M5.DSG	11-1-2013	15:10:16	28607.000000	2860.700000	49277.738419	20.000000
C:\Users\cware\Desktop\Steller20November\TagTesting20Nov2013\M5.DSG	11-1-2013	15:10:16	28608.000000	2860.800000	49324.402515	20.000000
C:\Users\cware\Desktop\Steller20November\TagTesting20Nov2013\M5.DSG	11-1-2013	15:10:16	28609.000000	2860.900000	49228.478691	20.000000
C:\Users\cware\Desktop\Steller20November\TagTesting20Nov2013\M5.DSG	11-1-2013	15:10:16	28610.000000	2861.000000	49255.364393	20.000000
C:\Users\cware\Desktop\Steller20November\TagTesting20Nov2013\M5.DSG	11-1-2013	15:10:16	28611.000000	2861.100000	49288.944910	20.000000
C:\Users\cware\Desktop\Steller20November\TagTesting20Nov2013\M5.DSG	11-1-2013	15:10:16	28612.000000	2861.200000	49301.270535	20.000000
C:\Users\cware\Desktop\Steller20November\TagTesting20Nov2013\M5.DSG	11-1-2013	15:10:16	28613.000000	2861.300000	49358.125555	20.000000
C:\Users\cware\Desktop\Steller20November\TagTesting20Nov2013\M5.DSG	11-1-2013	15:10:16	28614.000000	2861.400000	49402.432518	20.000000
C:\Users\cware\Desktop\Steller20November\TagTesting20Nov2013\M5.DSG	11-1-2013	15:10:16	28615.000000	2861.500000	49400.564565	20.000000
C:\Users\cware\Desktop\Steller20November\TagTesting20Nov2013\M5.DSG	11-1-2013	15:10:16	28616.000000	2861.600000	49371.713309	20.000000
C:\Users\cware\Desktop\Steller20November\TagTesting20Nov2013\M5.DSG	11-1-2013	15:10:16	28617.000000	2861.700000	49339.178324	20.000000
C:\Users\cware\Desktop\Steller20November\TagTesting20Nov2013\M5.DSG	11-1-2013	15:10:16	28618.000000	2861.800000	49301.814259	20.000000
C:\Users\cware\Desktop\Steller20November\TagTesting20Nov2013\M5.DSG	11-1-2013	15:10:16	28619.000000	2861.900000	49292.651978	20.000000
C:\Users\cware\Desktop\Steller20November\TagTesting20Nov2013\M5.DSG	11-1-2013	15:10:16	28620.000000	2862.000000	49285.232980	20.000000
C:\Users\cware\Desktop\Steller20November\TagTesting20Nov2013\M5.DSG	11-1-2013	15:10:16	28621.000000	2862.100000	49271.168323	20.000000
C:\Users\cware\Desktop\Steller20November\TagTesting20Nov2013\M5.DSG	11-1-2013	15:10:16	28622.000000	2862.200000	49256.507618	20.000000
C:\Users\cware\Desktop\Steller20November\TagTesting20Nov2013\M5.DSG	11-1-2013	15:10:16	28623.000000	2862.300000	49251.530701	20.000000
C:\Users\cware\Desktop\Steller20November\TagTesting20Nov2013\M5.DSG	11-1-2013	15:10:16	28624.000000	2862.400000	49272.170713	20.000000
C:\Users\cware\Desktop\Steller20November\TagTesting20Nov2013\M5.DSG	11-1-2013	15:10:16	28625.000000	2862.500000	49377.340607	20.000000
C:\Users\cware\Desktop\Steller20November\TagTesting20Nov2013\M5.DSG	11-1-2013	15:10:16	28626.000000	2862.600000	49439.148678	20.000000
C:\Users\cware\Desktop\Steller20November\TagTesting20Nov2013\M5.DSG	11-1-2013	15:10:16	28627.000000	2862.700000	49455.752579	20.000000
C:\Users\cware\Desktop\Steller20November\TagTesting20Nov2013\M5.DSG	11-1-2013	15:10:16	28628.000000	2862.800000	49457.197595	20.000000
C:\Users\cware\Desktop\Steller20November\TagTesting20Nov2013\M5.DSG	11-1-2013	15:10:16	28629.000000	2862.900000	49456.673404	20.000000
C:\Users\cware\Desktop\Steller20November\TagTesting20Nov2013\M5.DSG	11-1-2013	15:10:16	28630.000000	2863.000000	49437.205769	20.000000
C:\Users\cware\Desktop\Steller20November\TagTesting20Nov2013\M5.DSG	11-1-2013	15:10:16	28631.000000	2863.100000	49408.876252	20.000000
C:\Users\cware\Desktop\Steller20November\TagTesting20Nov2013\M5.DSG	11-1-2013	15:10:16	28632.000000	2863.200000	49319.485668	20.000000
C:\Users\cware\Desktop\Steller20November\TagTesting20Nov2013\M5.DSG	11-1-2013	15:10:16	28633.000000	2863.300000	49242.638027	20.000000
C:\Users\cware\Desktop\Steller20November\TagTesting20Nov2013\M5.DSG	11-1-2013	15:10:16	28634.000000	2863.400000	49194.761682	20.000000
C:\Users\cware\Desktop\Steller20November\TagTesting20Nov2013\M5.DSG	11-1-2013	15:10:16	28635.000000	2863.500000	49221.810163	20.000000
C:\Users\cware\Desktop\Steller20November\TagTesting20Nov2013\M5.DSG	11-1-2013	15:10:16	28636.000000	2863.600000	49261.606215	20.000000
C:\Users\cware\Desktop\Steller20November\TagTesting20Nov2013\M5.DSG	11-1-2013	15:10:16	28637.000000	2863.700000	49375.909448	20.000000
C:\Users\cware\Desktop\Steller20November\TagTesting20Nov2013\M5.DSG	11-1-2013	15:10:16	28638.000000	2863.800000	49481.610816	20.000000
C:\Users\cware\Desktop\Steller20November\TagTesting20Nov2013\M5.DSG	11-1-2013	15:10:16	28639.000000	2863.900000	49474.440091	20.000000
C:\Users\cware\Desktop\Steller20November\TagTesting20Nov2013\M5.DSG	11-1-2013	15:10:16	28640.000000	2864.000000	49486.403271	20.000000
C:\Users\cware\Desktop\Steller20November\TagTesting20Nov2013\M5.DSG	11-1-2013	15:10:16	28641.000000	2864.100000	49478.214135	20.000000
C:\Users\cware\Desktop\Steller20November\TagTesting20Nov2013\M5.DSG	11-1-2013	15:10:16	28642.000000	2864.200000	49474.850149	20.000000
C:\Users\cware\Desktop\Steller20November\TagTesting20Nov2013\M5.DSG	11-1-2013	15:10:16	28643.000000	2864.300000	49479.053804	20.000000
C:\Users\cware\Desktop\Steller20November\TagTesting20Nov2013\M5.DSG	11-1-2013	15:10:16	28644.000000	2864.400000	49457.528165	20.000000
C:\Users\cware\Desktop\Steller20November\TagTesting20Nov2013\M5.DSG	11-1-2013	15:10:16	28645.000000	2864.500000	49464.510487	20.000000
C:\Users\cware\Desktop\Steller20November\TagTesting20Nov2013\M5.DSG	11-1-2013	15:10:16	28646.000000	2864.600000	49464.661329	20.000000
C:\Users\cware\Desktop\Steller20November\TagTesting20Nov2013\M5.DSG	11-1-2013	15:10:16	28647.000000	2864.700000	49454.277469	20.000000
C:\Users\cware\Desktop\Steller20November\TagTesting20Nov2013\M5.DSG	11-1-2013	15:10:16	28648.000000	2864.800000	49398.061171	20.000000
C:\Users\cware\Desktop\Steller20November\TagTesting20Nov2013\M5.DSG	11-1-2013	15:10:16	28649.000000	2864.900000	49290.494706	20.000000
C:\Users\cware\Desktop\Steller20November\TagTesting20Nov2013\M5.DSG	11-1-2013	15:10:16	28650.000000	2865.000000	49373.528544	20.000000
C:\Users\cware\Desktop\Steller20November\TagTesting20Nov2013\M5.DSG	11-1-2013	15:10:16	28651.000000	2865.100000	49366.781484	20.000000
C:\Users\cware\Desktop\Steller20November\TagTesting20Nov2013\M5.DSG	11-1-2013	15:10:16	28652.000000	2865.200000	49314.301265	20.000000
C:\Users\cware\Desktop\Steller20November\TagTesting20Nov2013\M5.DSG	11-1-2013	15:10:16	28653.000000	2865.300000	49415.588867	20.000000
C:\Users\cware\Desktop\Steller20November\TagTesting20Nov2013\M5.DSG	11-1-2013	15:10:16	28654.000000	2865.400000	49471.162055	20.000000
C:\Users\cware\Desktop\Steller20November\TagTesting20Nov2013\M5.DSG	11-1-2013	15:10:16	28655.000000	2865.500000	49449.326532	20.000000
C:\Users\cware\Desktop\Steller20November\TagTesting20Nov2013\M5.DSG	11-1-2013	15:10:16	28656.000000	2865.600000	49471.108677	20.000000
C:\Users\cware\Desktop\Steller20November\TagTesting20Nov2013\M5.DSG	11-1-2013	15:10:16	28657.000000	2865.700000	49470.713767	20.000000
C:\Users\cware\Desktop\Steller20November\TagTesting20Nov2013\M5.DSG	11-1-2013	15:10:16	28658.000000	2865.800000	49448.657726	20.000000
C:\Users\cware\Desktop\Steller20November\TagTesting20Nov2013\M5.DSG	11-1-2013	15:10:16	28659.000000	2865.900000	49455.204384	20.000000
C:\Users\cware\Desktop\Steller20November\TagTesting20Nov2013\M5.DSG	11-1-2013	15:10:16	28660.000000	2866.000000	49450.952561	20.000000
C:\Users\cware\Desktop\Steller20November\TagTesting20Nov2013\M5.DSG	11-1-2013	15:10:16	28661.000000	2866.100000	49443.806329	20.000000
C:\Users\cware\Desktop\Steller20November\TagTesting20Nov2013\M5.DSG	11-1-2013	15:10:16	28662.000000	2866.200000	49442.887880	20.000000
C:\Users\cware\Desktop\Steller20November\TagTesting20Nov2013\M5.DSG	11-1-2013	15:10:16	28663.000000	2866.300000	49442.018108	20.000000
C:\Users\cware\Desktop\Steller20November\TagTesting20Nov2013\M5.DSG	11-1-2013	15:10:16	28664.000000	2866.400000	49439.055444	20.000000
C:\Users\cware\Desktop\Steller20November\TagTesting20Nov2013\M5.DSG	11-1-2013	15:10:16	28665.000000	2866.500000	49435.471450	20.000000
C:\Users\cware\Desktop\Steller20November\TagTesting20Nov2013\M5.DSG	11-1-2013	15:10:16	28666.000000	2866.600000	49438.755890	20.000000
C:\Users\cware\Desktop\Steller20November\TagTesting20Nov2013\M5.DSG	11-1-2013	15:10:16	28667.000000	2866.700000	49436.936244	20.000000
C:\Users\cware\Desktop\Steller20November\TagTesting20Nov2013\M5.DSG	11-1-2013	15:10:16	28668.000000	2866.800000	49429.740665	20.000000
C:\Users\cware\Desktop\Steller20November\TagTesting20Nov2013\M5.DSG	11-1-2013	15:10:16	28669.000000	2866.900000	49423.541771	20.000000
C:\Users\cware\Desktop\Steller20November\TagTesting20Nov2013\M5.DSG	11-1-2013	15:10:16	28670.000000	2867.000000	49434.592944	20.000000
C:\Users\cware\Desktop\Steller20November\TagTesting20Nov2013\M5.DSG	11-1-2013	15:10:16	28671.000000	2867.100000	49460.585676	20.000000
C:\Users\cware\Desktop\Steller20November\TagTesting20Nov2013\M5.DSG	11-1-2013	15:10:16	28672.000000	2867.200000	49465.439101	20.000000
C:\Users\cware\Desktop\Steller20November\TagTesting20Nov2013\M5.DSG	11-1-2013	15:10:16	28673.000000	2867.300000	49450.401538	20.000000
C:\Users\cware\Desktop\Steller20November\TagTesting20Nov2013\M5.DSG	11-1-2013	15:10:16	28674.000000	2867.400000	49452.221579	20.000000
C:\Users\cware\Desktop\Steller20November\TagTesting20Nov2013\M5.DSG	11-1-2013	15:10:16	28675.000000	2867.500000	49493.392781	20.000000
C:\Users\cware\Desktop\Steller20November\TagTesting20Nov2013\M5.DSG	11-1-2013	15:10:16	28676.000000	2867.600000	49490.621739	20.000000
C:\Users\cware\Desktop\Steller20November\TagTesting20Nov2013\M5.DSG	11-1-2013	15:10:16	28677.000000	2867.700000	49472.277596	20.000000
C:\Users\cware\Desktop\Steller20November\TagTesting20Nov2013\M5.DSG	11-1-2013	15:10:16	28678.000000	2867.800000	49430.016550	20.000000
C:\Users\cware\Desktop\Steller20November\TagTesting20Nov2013\M5.DSG	11-1-2013	15:10:16	28679.000000	2867.900000	49475.136597	20.000000
C:\Users\cware\Desktop\Steller20November\TagTesting20Nov2013\M5.DSG	11-1-2013	15:10:16	28680.000000	2868.000000	49455.020157	20.000000
C:\Users\cware\Desktop\Steller20November\TagTesting20Nov2013\M5.DSG	11-1-2013	15:10:16	28681.000000	2868.100000	49460.199849	20.000000
C:\Users\cware\Desktop\Steller20November\TagTesting20Nov2013\M5.DSG	11-1-2013	15:10:16	28682.000000	2868.200000	49444.613786	20.000000
C:\Users\cware\Desktop\Steller20November\TagTesting20Nov2013\M5.DSG	11-1-2013	15:10:16	28683.000000	2868.300000	49402.805571	20.000000
C:\Users\cware\Desktop\Steller20November\TagTesting20Nov2013\M5.DSG	11-1-2013	15:10:16	28684.000000	2868.400000	49433.600962	20.000000
C:\Users\cware\Desktop\Steller20November\TagTesting20Nov2013\M5.DSG	11-1-2013	15:10:16	28685.000000	2868.500000	49454.324488	20.000000
C:\Users\cware\Desktop\Steller20November\TagTesting20Nov2013\M5.DSG	11-1-2013	15:10:16	28686.000000	2868.600000	49398.118240	20.000000
C:\Users\cware\Desktop\Steller20November\TagTesting20Nov2013\M5.DSG	11-1-2013	15:10:16	28687.000000	2868.700000	49443.725791	20.000000
C:\Users\cware\Desktop\Steller20November\TagTesting20Nov2013\M5.DSG	11-1-2013	15:10:16	28688.000000	2868.800000	49383.925811	20.000000
C:\Users\cware\Desktop\Steller20November\TagTesting20Nov2013\M5.DSG	11-1-2013	15:10:16	28689.000000	2868.900000	49463.388316	20.000000
C:\Users\cware\Desktop\Steller20November\TagTesting20Nov2013\M5.DSG	11-1-2013	15:10:16	28690.000000	2869.000000	49430.782264	20.000000
C:\Users\cware\Desktop\Steller20November\TagTesting20Nov2013\M5.DSG	11-1-2013	15:10:16	28691.000000	2869.100000	49456.424047	20.000000
C:\Users\cware\Desktop\Steller20November\TagTesting20Nov2013\M5.DSG	11-1-2013	15:10:16	28692.000000	2869.200000	49469.795283	20.000000
C:\Users\cware\Desktop\Steller20November\TagTesting20Nov2013\M5.DSG	11-1-2013	15:10:16	28693.000000	2869.300000	49436.486951	20.000000
C:\Users\cware\Desktop\Steller20November\TagTesting20Nov2013\M5.DSG	11-1-2013	15:10:16	28694.000000	2869.400000	49458.642467	20.000000
C:\Users\cware\Desktop\Steller20November\TagTesting20Nov2013\M5.DSG	11-1-2013	15:10:16	28695.000000	2869.500000	49463.620673	20.000000
C:\Users\cware\Desktop\Steller20November\TagTesting20Nov2013\M5.DSG	11-1-2013	15:10:16	28696.000000	2869.600000	49475.994052	20.000000
C:\Users\cware\Desktop\Steller20November\TagTesting20Nov2013\M5.DSG	11-1-2013	15:10:16	28697.000000	2869.700000	49471.586678	20.000000
C:\Users\cware\Desktop\Steller20November\TagTesting20Nov2013\M5.DSG	11-1-2013	15:10:16	28698.000000	2869.800000	49469.496152	20.000000
C:\Users\cware\Desktop\Steller20November\TagTesting20Nov2013\M5.DSG	11-1-2013	15:10:16	28699.000000	2869.900000	49466.435103	20.000000
C:\Users\cware\Desktop\Steller20November\TagTesting20Nov2013\M5.DSG	11-1-2013	15:10:16	28700.000000	2870.000000	49466.482507	20.000000
C:\Users\cware\Desktop\Steller20November\TagTesting20Nov2013\M5.DSG	11-1-2013	15:10:16	28701.000000	2870.100000	49466.119987	20.000000
C:\Users\cware\Desktop\Steller20November\TagTesting20Nov2013\M5.DSG	11-1-2013	15:10:16	28702.000000	2870.200000	49412.677788	20.000000
C:\Users\cware\Desktop\Steller20November\TagTesting20Nov2013\M5.DSG	11-1-2013	15:10:16	28703.000000	2870.300000	49374.356532	20.000000
C:\Users\cware\Desktop\Steller20November\TagTesting20Nov2013\M5.DSG	11-1-2013	15:10:16	28704.000000	2870.400000	49395.441212	20.000000
C:\Users\cware\Desktop\Steller20November\TagTesting20Nov2013\M5.DSG	11-1-2013	15:10:16	28705.000000	2870.500000	49320.817521	20.000000
C:\Users\cware\Desktop\Steller20November\TagTesting20Nov2013\M5.DSG	11-1-2013	15:10:16	28706.000000	2870.600000	49324.674720	20.000000
C:\Users\cware\Desktop\Steller20November\TagTesting20Nov2013\M5.DSG	11-1-2013	15:10:16	28707.000000	2870.700000	49270.681464	20.000000
C:\Users\cware\Desktop\Steller20November\TagTesting20Nov2013\M5.DSG	11-1-2013	15:10:16	28708.000000	2870.800000	49216.763443	20.000000
C:\Users\cware\Desktop\Steller20November\TagTesting20Nov2013\M5.DSG	11-1-2013	15:10:16	28709.000000	2870.900000	49190.623053	20.000000
C:\Users\cware\Desktop\Steller20November\TagTesting20Nov2013\M5.DSG	11-1-2013	15:10:16	28710.000000	2871.000000	49156.071112	20.000000
C:\Users\cware\Desktop\Steller20November\TagTesting20Nov2013\M5.DSG	11-1-2013	15:10:16	28711.000000	2871.100000	49157.306243	20.000000
C:\Users\cware\Desktop\Steller20November\TagTesting20Nov2013\M5.DSG	11-1-2013	15:10:16	28712.000000	2871.200000	49176.541440	20.000000
C:\Users\cware\Desktop\Steller20November\TagTesting20Nov2013\M5.DSG	11-1-2013	15:10:16	28713.000000	2871.300000	49347.191318	20.000000
C:\Users\cware\Desktop\Steller20November\TagTesting20Nov2013\M5.DSG	11-1-2013	15:10:16	28714.000000	2871.400000	49563.917179	20.000000
C:\Users\cware\Desktop\Steller20November\TagTesting20Nov2013\M5.DSG	11-1-2013	15:10:16	28715.000000	2871.500000	49470.761096	20.000000
C:\Users\cware\Desktop\Steller20November\TagTesting20Nov2013\M5.DSG	11-1-2013	15:10:16	28716.000000	2871.600000	49444.499668	20.000000
C:\Users\cware\Desktop\Steller20November\TagTesting20Nov2013\M5.DSG	11-1-2013	15:10:16	28717.000000	2871.700000	49474.890112	20.000000
C:\Users\cware\Desktop\Steller20November\TagTesting20Nov2013\M5.DSG	11-1-2013	15:10:16	28718.000000	2871.800000	49479.119729	20.000000
C:\Users\cware\Desktop\Steller20November\TagTesting20Nov2013\M5.DSG	11-1-2013	15:10:16	28719.000000	2871.900000	49475.688122	20.000000
C:\Users\cware\Desktop\Steller20November\TagTesting20Nov2013\M5.DSG	11-1-2013	15:10:16	28720.000000	2872.000000	49478.347834	20.000000
C:\Users\cware\Desktop\Steller20November\TagTesting20Nov2013\M5.DSG	11-1-2013	15:10:16	28721.000000	2872.100000	49479.663804	20.000000
C:\Users\cware\Desktop\Steller20November\TagTesting20Nov2013\M5.DSG	11-1-2013	15:10:16	28722.000000	2872.200000	49473.642980	20.000000
C:\Users\cware\Desktop\Steller20November\TagTesting20Nov2013\M5.DSG	11-1-2013	15:10:16	28723.000000	2872.300000	49470.029218	20.000000
C:\Users\cware\Desktop\Steller20November\TagTesting20Nov2013\M5.DSG	11-1-2013	15:10:16	28724.000000	2872.400000	49441.337618	20.000000
C:\Users\cware\Desktop\Steller20November\TagTesting20Nov2013\M5.DSG	11-1-2013	15:10:16	28725.000000	2872.500000	49388.854652	20.000000
C:\Users\cware\Desktop\Steller20November\TagTesting20Nov2013\M5.DSG	11-1-2013	15:10:16	28726.000000	2872.600000	49230.293089	20.000000
C:\Users\cware\Desktop\Steller20November\TagTesting20Nov2013\M5.DSG	11-1-2013	15:10:16	28727.000000	2872.700000	49335.436236	20.000000
C:\Users\cware\Desktop\Steller20November\TagTesting20Nov2013\M5.DSG	11-1-2013	15:10:16	28728.000000	2872.800000	49432.807646	20.000000
C:\Users\cware\Desktop\Steller20November\TagTesting20Nov2013\M5.DSG	11-1-2013	15:10:16	28729.000000	2872.900000	49293.393565	20.000000
C:\Users\cware\Desktop\Steller20November\TagTesting20Nov2013\M5.DSG	11-1-2013	15:10:16	28730.000000	2873.000000	49240.533675	20.000000
C:\Users\cware\Desktop\Steller20November\TagTesting20Nov2013\M5.DSG	11-1-2013	15:10:16	28731.000000	2873.100000	49173.065985	20.000000
C:\Users\cware\Desktop\Steller20November\TagTesting20Nov2013\M5.DSG	11-1-2013	15:10:16	28732.000000	2873.200000	49199.731755	20.000000
C:\Users\cware\Desktop\Steller20November\TagTesting20Nov2013\M5.DSG	11-1-2013	15:10:16	28733.000000	2873.300000	49221.736586	20.000000
C:\Users\cware\Desktop\Steller20November\TagTesting20Nov2013\M5.DSG	11-1-2013	15:10:16	28734.000000	2873.400000	49201.236243	20.000000
C:\Users\cware\Desktop\Steller20November\TagTesting20Nov2013\M5.DSG	11-1-2013	15:10:16	28735.000000	2873.500000	49244.183963	20.000000
C:\Users\cware\Desktop\Steller20November\TagTesting20Nov2013\M5.DSG	11-1-2013	15:10:16	28736.000000	2873.600000	49358.503770	20.000000
C:\Users\cware\Desktop\Steller20November\TagTesting20Nov2013\M5.DSG	11-1-2013	15:10:16	28737.000000	2873.700000	49502.387944	20.000000
C:\Users\cware\Desktop\Steller20November\TagTesting20Nov2013\M5.DSG	11-1-2013	15:10:16	28738.000000	2873.800000	49479.287901	20.000000
C:\Users\cware\Desktop\Steller20November\TagTesting20Nov2013\M5.DSG	11-1-2013	15:10:16	28739.000000	2873.900000	49465.092063	20.000000
C:\Users\cware\Desktop\Steller20November\TagTesting20Nov2013\M5.DSG	11-1-2013	15:10:16	28740.000000	2874.000000	49469.085593	20.000000
C:\Users\cware\Desktop\Steller20November\TagTesting20Nov2013\M5.DSG	11-1-2013	15:10:16	28741.000000	2874.100000	49486.783643	20.000000
C:\Users\cware\Desktop\Steller20November\TagTesting20Nov2013\M5.DSG	11-1-2013	15:10:16	28742.000000	2874.200000	49481.482867	20.000000
C:\Users\cware\Desktop\Steller20November\TagTesting20Nov2013\M5.DSG	11-1-2013	15:10:16	28743.000000	2874.300000	49485.387958	20.000000
C:\Users\cware\Desktop\Steller20November\TagTesting20Nov2013\M5.DSG	11-1-2013	15:10:16	28744.000000	2874.400000	49485.362138	20.000000
C:\Users\cware\Desktop\Steller20November\TagTesting20Nov2013\M5.DSG	11-1-2013	15:10:16	28745.000000	2874.500000	49480.884458	20.000000
C:\Users\cware\Desktop\Steller20November\TagTesting20Nov2013\M5.DSG	11-1-2013	15:10:16	28746.000000	2874.600000	49476.199522	20.000000
C:\Users\cware\Desktop\Steller20November\TagTesting20Nov2013\M5.DSG	11-1-2013	15:10:16	28747.000000	2874.700000	49461.172705	20.000000
C:\Users\cware\Desktop\Steller20November\TagTesting20Nov2013\M5.DSG	11-1-2013	15:10:16	28748.000000	2874.800000	49234.860161	20.000000
C:\Users\cware\Desktop\Steller20November\TagTesting20Nov2013\M5.DSG	11-1-2013	15:10:16	28749.000000	2874.900000	49367.945523	20.000000
C:\Users\cware\Desktop\Steller20November\TagTesting20Nov2013\M5.DSG	11-1-2013	15:10:16	28750.000000	2875.000000	49303.834833	20.000000
C:\Users\cware\Desktop\Steller20November\TagTesting20Nov2013\M5.DSG	11-1-2013	15:10:16	28751.000000	2875.100000	49399.294818	20.000000
C:\Users\cware\Desktop\Steller20November\TagTesting20Nov2013\M5.DSG	11-1-2013	15:10:16	28752.000000	2875.200000	49421.970538	20.000000
C:\Users\cware\Desktop\Steller20November\TagTesting20Nov2013\M5.DSG	11-1-2013	15:10:16	28753.000000	2875.300000	49416.993181	20.000000
C:\Users\cware\Desktop\Steller20November\TagTesting20Nov2013\M5.DSG	11-1-2013	15:10:16	28754.000000	2875.400000	49432.800768	20.000000
C:\Users\cware\Desktop\Steller20November\TagTesting20Nov2013\M5.DSG	11-1-2013	15:10:16	28755.000000	2875.500000	49448.409206	20.000000
C:\Users\cware\Desktop\Steller20November\TagTesting20Nov2013\M5.DSG	11-1-2013	15:10:16	28756.000000	2875.600000	49460.756511	20.000000
C:\Users\cware\Desktop\Steller20November\TagTesting20Nov2013\M5.DSG	11-1-2013	15:10:16	28757.000000	2875.700000	49464.814067	20.000000
C:\Users\cware\Desktop\Steller20November\TagTesting20Nov2013\M5.DSG	11-1-2013	15:10:16	28758.000000	2875.800000	49465.385650	20.000000
C:\Users\cware\Desktop\Steller20November\TagTesting20Nov2013\M5.DSG	11-1-2013	15:10:16	28759.000000	2875.900000	49461.451477	20.000000
C:\Users\cware\Desktop\Steller20November\TagTesting20Nov2013\M5.DSG	11-1-2013	15:10:16	28760.000000	2876.000000	49455.252010	20.000000
C:\Users\cware\Desktop\Steller20November\TagTesting20Nov2013\M5.DSG	11-1-2013	15:10:16	28761.000000	2876.100000	49442.655732	20.000000
C:\Users\cware\Desktop\Steller20November\TagTesting20Nov2013\M5.DSG	11-1-2013	15:10:16	28762.000000	2876.200000	49433.544446	20.000000
C:\Users\cware\Desktop\Steller20November\TagTesting20Nov2013\M5.DSG	11-1-2013	15:10:16	28763.000000	2876.300000	49426.002006	20.000000
C:\Users\cware\Desktop\Steller20November\TagTesting20Nov2013\M5.DSG	11-1-2013	15:10:16	28764.000000	2876.400000	49418.981480	20.000000
C:\Users\cware\Desktop\Steller20November\TagTesting20Nov2013\M5.DSG	11-1-2013	15:10:16	28765.000000	2876.500000	49408.924130	20.000000
C:\Users\cware\Desktop\Steller20November\TagTesting20Nov2013\M5.DSG	11-1-2013	15:10:16	28766.000000	2876.600000	49383.657196	20.000000
C:\Users\cware\Desktop\Steller20November\TagTesting20Nov2013\M5.DSG	11-1-2013	15:10:16	28767.000000	2876.700000	49389.491783	20.000000
C:\Users\cware\Desktop\Steller20November\TagTesting20Nov2013\M5.DSG	11-1-2013	15:10:16	28768.000000	2876.800000	49215.988702	20.000000
C:\Users\cware\Desktop\Steller20November\TagTesting20Nov2013\M5.DSG	11-1-2013	15:10:16	28769.000000	2876.900000	49205.901424	20.000000
C:\Users\cware\Desktop\Steller20November\TagTesting20Nov2013\M5.DSG	11-1-2013	15:10:16	28770.000000	2877.000000	49401.807079	20.000000
C:\Users\cware\Desktop\Steller20November\TagTesting20Nov2013\M5.DSG	11-1-2013	15:10:16	28771.000000	2877.100000	49451.887151	20.000000
C:\Users\cware\Desktop\Steller20November\TagTesting20Nov2013\M5.DSG	11-1-2013	15:10:16	28772.000000	2877.200000	49425.064197	20.000000
C:\Users\cware\Desktop\Steller20November\TagTesting20Nov2013\M5.DSG	11-1-2013	15:10:16	28773.000000	2877.300000	49480.915377	20.000000
C:\Users\cware\Desktop\Steller20November\TagTesting20Nov2013\M5.DSG	11-1-2013	15:10:16	28774.000000	2877.400000	49505.964445	20.000000
C:\Users\cware\Desktop\Steller20November\TagTesting20Nov2013\M5.DSG	11-1-2013	15:10:16	28775.000000	2877.500000	49523.686593	20.000000
C:\Users\cware\Desktop\Steller20November\TagTesting20Nov2013\M5.DSG	11-1-2013	15:10:16	28776.000000	2877.600000	49549.275701	20.000000
C:\Users\cware\Desktop\Steller20November\TagTesting20Nov2013\M5.DSG	11-1-2013	15:10:16	28777.000000	2877.700000	49560.575984	20.000000
C:\Users\cware\Desktop\Steller20November\TagTesting20Nov2013\M5.DSG	11-1-2013	15:10:16	28778.000000	2877.800000	49578.223220	20.000000
C:\Users\cware\Desktop\Steller20November\TagTesting20Nov2013\M5.DSG	11-1-2013	15:10:16	28779.000000	2877.900000	49594.427098	20.000000
C:\Users\cware\Desktop\Steller20November\TagTesting20Nov2013\M5.DSG	11-1-2013	15:10:16	28780.000000	2878.000000	49607.793148	20.000000
C:\Users\cware\Desktop\Steller20November\TagTesting20Nov2013\M5.DSG	11-1-2013	15:10:16	28781.000000	2878.100000	49620.711294	20.000000
C:\Users\cware\Desktop\Steller20November\TagTesting20Nov2013\M5.DSG	11-1-2013	15:10:16	28782.000000	2878.200000	49631.862017	20.000000
C:\Users\cware\Desktop\Steller20November\TagTesting20Nov2013\M5.DSG	11-1-2013	15:10:16	28783.000000	2878.300000	49642.663961	20.000000
C:\Users\cware\Desktop\Steller20November\TagTesting20Nov2013\M5.DSG	11-1-2013	15:10:16	28784.000000	2878.400000	49654.337495	20.000000
C:\Users\cware\Desktop\Steller20November\TagTesting20Nov2013\M5.DSG	11-1-2013	15:10:16	28785.000000	2878.500000	49660.659116	20.000000
C:\Users\cware\Desktop\Steller20November\TagTesting20Nov2013\M5.DSG	11-1-2013	15:10:16	28786.000000	2878.600000	49670.913827	20.000000
C:\Users\cware\Desktop\Steller20November\TagTesting20Nov2013\M5.DSG	11-1-2013	15:10:16	28787.000000	2878.700000	49675.642649	20.000000
C:\Users\cware\Desktop\Steller20November\TagTesting20Nov2013\M5.DSG	11-1-2013	15:10:16	28788.000000	2878.800000	49681.740756	20.000000
C:\Users\cware\Desktop\Steller20November\TagTesting20Nov2013\M5.DSG	11-1-2013	15:10:16	28789.000000	2878.900000	49688.361125	20.000000
C:\Users\cware\Desktop\Steller20November\TagTesting20Nov2013\M5.DSG	11-1-2013	15:10:16	28790.000000	2879.000000	49693.936338	20.000000
C:\Users\cware\Desktop\Steller20November\TagTesting20Nov2013\M5.DSG	11-1-2013	15:10:16	28791.000000	2879.100000	49697.993438	20.000000
C:\Users\cware\Desktop\Steller20November\TagTesting20Nov2013\M5.DSG	11-1-2013	15:10:16	28792.000000	2879.200000	49707.302307	20.000000
C:\Users\cware\Desktop\Steller20November\TagTesting20Nov2013\M5.DSG	11-1-2013	15:10:16	28793.000000	2879.300000	49711.209808	20.000000
C:\Users\cware\Desktop\Steller20November\TagTesting20Nov2013\M5.DSG	11-1-2013	15:10:16	28794.000000	2879.400000	49719.149732	20.000000
C:\Users\cware\Desktop\Steller20November\TagTesting20Nov2013\M5.DSG	11-1-2013	15:10:16	28795.000000	2879.500000	49719.995630	20.000000
C:\Users\cware\Desktop\Steller20November\TagTesting20Nov2013\M5.DSG	11-1-2013	15:10:16	28796.000000	2879.600000	49731.271050	20.000000
C:\Users\cware\Desktop\Steller20November\TagTesting20Nov2013\M5.DSG	11-1-2013	15:10:16	28797.000000	2879.700000	49723.355773	20.000000
C:\Users\cware\Desktop\Steller20November\TagTesting20Nov2013\M5.DSG	11-1-2013	15:10:16	28798.000000	2879.800000	49730.324725	20.000000
C:\Users\cware\Desktop\Steller20November\TagTesting20Nov2013\M5.DSG	11-1-2013	15:10:16	28799.000000	2879.900000	49736.348189	20.000000
C:\Users\cware\Desktop\Steller20November\TagTesting20Nov2013\M5.DSG	11-1-2013	15:10:16	28800.000000	2880.000000	49741.997995	20.000000
C:\Users\cware\Desktop\Steller20November\TagTesting20Nov2013\M5.DSG	11-1-2013	15:10:16	28801.000000	2880.100000	49743.789799	20.000000
C:\Users\cware\Desktop\Steller20November\TagTesting20Nov2013\M5.DSG	11-1-2013	15:10:16	28802.000000	2880.200000	49747.971088	20.000000
C:\Users\cware\Desktop\Steller20November\TagTesting20Nov2013\M5.DSG	11-1-2013	15:10:16	28803.000000	2880.300000	49749.389374	20.000000
C:\Users\cware\Desktop\Steller20November\TagTesting20Nov2013\M5.DSG	11-1-2013	15:10:16	28804.000000	2880.400000	49751.579342	20.000000
C:\Users\cware\Desktop\Steller20November\TagTesting20Nov2013\M5.DSG	11-1-2013	15:10:16	28805.000000	2880.500000	49754.565601	20.000000
C:\Users\cware\Desktop\Steller20November\TagTesting20Nov2013\M5.DSG	11-1-2013	15:10:16	28806.000000	2880.600000	49756.083786	20.000000
C:\Users\cware\Desktop\Steller20November\TagTesting20Nov2013\M5.DSG	11-1-2013	15:10:16	28807.000000	2880.700000	49760.912006	20.000000
C:\Users\cware\Desktop\Steller20November\TagTesting20Nov2013\M5.DSG	11-1-2013	15:10:16	28808.000000	2880.800000	49759.890950	20.000000
C:\Users\cware\Desktop\Steller20November\TagTesting20Nov2013\M5.DSG	11-1-2013	15:10:16	28809.000000	2880.900000	49763.922928	20.000000
C:\Users\cware\Desktop\Steller20November\TagTesting20Nov2013\M5.DSG	11-1-2013	15:10:16	28810.000000	2881.000000	49761.234332	20.000000
C:\Users\cware\Desktop\Steller20November\TagTesting20Nov2013\M5.DSG	11-1-2013	15:10:16	28811.000000	2881.100000	49757.898461	20.000000
C:\Users\cware\Desktop\Steller20November\TagTesting20Nov2013\M5.DSG	11-1-2013	15:10:16	28812.000000	2881.200000	49754.687241	20.000000
C:\Users\cware\Desktop\Steller20November\TagTesting20Nov2013\M5.DSG	11-1-2013	15:10:16	28813.000000	2881.300000	49747.021054	20.000000
C:\Users\cware\Desktop\Steller20November\TagTesting20Nov2013\M5.DSG	11-1-2013	15:10:16	28814.000000	2881.400000	49736.667205	20.000000
C:\Users\cware\Desktop\Steller20November\TagTesting20Nov2013\M5.DSG	11-1-2013	15:10:16	28815.000000	2881.500000	49726.885116	20.000000
C:\Users\cware\Desktop\Steller20November\TagTesting20Nov2013\M5.DSG	11-1-2013	15:10:16	28816.000000	2881.600000	49714.389715	20.000000
C:\Users\cware\Desktop\Steller20November\TagTesting20Nov2013\M5.DSG	11-1-2013	15:10:16	28817.000000	2881.700000	49699.181173	20.000000
C:\Users\cware\Desktop\Steller20November\TagTesting20Nov2013\M5.DSG	11-1-2013	15:10:16	28818.000000	2881.800000	49684.519918	20.000000
C:\Users\cware\Desktop\Steller20November\TagTesting20Nov2013\M5.DSG	11-1-2013	15:10:16	28819.000000	2881.900000	49670.829496	20.000000
C:\Users\cware\Desktop\Steller20November\TagTesting20Nov2013\M5.DSG	11-1-2013	15:10:16	28820.000000	2882.000000	49655.670575	20.000000
C:\Users\cware\Desktop\Steller20November\TagTesting20Nov2013\M5.DSG	11-1-2013	15:10:16	28821.000000	2882.100000	49641.930350	20.000000
C:\Users\cware\Desktop\Steller20November\TagTesting20Nov2013\M5.DSG	11-1-2013	15:10:16	28822.000000	2882.200000	49620.922146	20.000000
C:\Users\cware\Desktop\Steller20November\TagTesting20Nov2013\M5.DSG	11-1-2013	15:10:16	28823.000000	2882.300000	49612.085211	20.000000
C:\Users\cware\Desktop\Steller20November\TagTesting20Nov2013\M5.DSG	11-1-2013	15:10:16	28824.000000	2882.400000	49594.113580	20.000000
C:\Users\cware\Desktop\Steller20November\TagTesting20Nov2013\M5.DSG	11-1-2013	15:10:16	28825.000000	2882.500000	49574.125816	20.000000
C:\Users\cware\Desktop\Steller20November\TagTesting20Nov2013\M5.DSG	11-1-2013	15:10:16	28826.000000	2882.600000	49560.161925	20.000000
C:\Users\cware\Desktop\Steller20November\TagTesting20Nov2013\M5.DSG	11-1-2013	15:10:16	28827.000000	2882.700000	49543.733420	20.000000
C:\Users\cware\Desktop\Steller20November\TagTesting20Nov2013\M5.DSG	11-1-2013	15:10:16	28828.000000	2882.800000	49530.142508	20.000000
C:\Users\cware\Desktop\Steller20November\TagTesting20Nov2013\M5.DSG	11-1-2013	15:10:16	28829.000000	2882.900000	49516.576269	20.000000
C:\Users\cware\Desktop\Steller20November\TagTesting20Nov2013\M5.DSG	11-1-2013	15:10:16	28830.000000	2883.000000	49508.560839	20.000000
C:\Users\cware\Desktop\Steller20November\TagTesting20Nov2013\M5.DSG	11-1-2013	15:10:16	28831.000000	2883.100000	49497.633135	20.000000
C:\Users\cware\Desktop\Steller20November\TagTesting20Nov2013\M5.DSG	11-1-2013	15:10:16	28832.000000	2883.200000	49489.167450	20.000000
C:\Users\cware\Desktop\Steller20November\TagTesting20Nov2013\M5.DSG	11-1-2013	15:10:16	28833.000000	2883.300000	49483.690734	20.000000
C:\Users\cware\Desktop\Steller20November\TagTesting20Nov2013\M5.DSG	11-1-2013	15:10:16	28834.000000	2883.400000	49476.615722	20.000000
C:\Users\cware\Desktop\Steller20November\TagTesting20Nov2013\M5.DSG	11-1-2013	15:10:16	28835.000000	2883.500000	49474.381198	20.000000
C:\Users\cware\Desktop\Steller20November\TagTesting20Nov2013\M5.DSG	11-1-2013	15:10:16	28836.000000	2883.600000	49239.759066	20.000000
C:\Users\cware\Desktop\Steller20November\TagTesting20Nov2013\M5.DSG	11-1-2013	15:10:16	28837.000000	2883.700000	49275.740161	20.000000
C:\Users\cware\Desktop\Steller20November\TagTesting20Nov2013\M5.DSG	11-1-2013	15:10:16	28838.000000	2883.800000	49336.873406	20.000000
C:\Users\cware\Desktop\Steller20November\TagTesting20Nov2013\M5.DSG	11-1-2013	15:10:16	28839.000000	2883.900000	49349.121190	20.000000
C:\Users\cware\Desktop\Steller20November\TagTesting20Nov2013\M5.DSG	11-1-2013	15:10:16	28840.000000	2884.000000	49296.304426	20.000000
C:\Users\cware\Desktop\Steller20November\TagTesting20Nov2013\M5.DSG	11-1-2013	15:10:16	28841.000000	2884.100000	49296.430653	20.000000
C:\Users\cware\Desktop\Steller20November\TagTesting20Nov2013\M5.DSG	11-1-2013	15:10:16	28842.000000	2884.200000	49308.892896	20.000000
C:\Users\cware\Desktop\Steller20November\TagTesting20Nov2013\M5.DSG	11-1-2013	15:10:16	28843.000000	2884.300000	49331.836716	20.000000
C:\Users\cware\Desktop\Steller20November\TagTesting20Nov2013\M5.DSG	11-1-2013	15:10:16	28844.000000	2884.400000	49380.269329	20.000000
C:\Users\cware\Desktop\Steller20November\TagTesting20Nov2013\M5.DSG	11-1-2013	15:10:16	28845.000000	2884.500000	49422.033315	20.000000
C:\Users\cware\Desktop\Steller20November\TagTesting20Nov2013\M5.DSG	11-1-2013	15:10:16	28846.000000	2884.600000	49446.069114	20.000000
C:\Users\cware\Desktop\Steller20November\TagTesting20Nov2013\M5.DSG	11-1-2013	15:10:16	28847.000000	2884.700000	49437.541663	20.000000
C:\Users\cware\Desktop\Steller20November\TagTesting20Nov2013\M5.DSG	11-1-2013	15:10:16	28848.000000	2884.800000	49418.019204	20.000000
C:\Users\cware\Desktop\Steller20November\TagTesting20Nov2013\M5.DSG	11-1-2013	15:10:16	28849.000000	2884.900000	49413.994495	20.000000
C:\Users\cware\Desktop\Steller20November\TagTesting20Nov2013\M5.DSG	11-1-2013	15:10:16	28850.000000	2885.000000	49387.095245	20.000000
C:\Users\cware\Desktop\Steller20November\TagTesting20Nov2013\M5.DSG	11-1-2013	15:10:16	28851.000000	2885.100000	49317.132124	20.000000
C:\Users\cware\Desktop\Steller20November\TagTesting20Nov2013\M5.DSG	11-1-2013	15:10:16	28852.000000	2885.200000	49263.307142	20.000000
C:\Users\cware\Desktop\Steller20November\TagTesting20Nov2013\M5.DSG	11-1-2013	15:10:16	28853.000000	2885.300000	49241.711541	20.000000
C:\Users\cware\Desktop\Steller20November\TagTesting20Nov2013\M5.DSG	11-1-2013	15:10:16	28854.000000	2885.400000	49453.963239	20.000000
C:\Users\cware\Desktop\Steller20November\TagTesting20Nov2013\M5.DSG	11-1-2013	15:10:16	28855.000000	2885.500000	49460.311638	20.000000
C:\Users\cware\Desktop\Steller20November\TagTesting20Nov2013\M5.DSG	11-1-2013	15:10:16	28856.000000	2885.600000	49445.463756	20.000000
C:\Users\cware\Desktop\Steller20November\TagTesting20Nov2013\M5.DSG	11-1-2013	15:10:16	28857.000000	2885.700000	49416.632950	20.000000
C:\Users\cware\Desktop\Steller20November\TagTesting20Nov2013\M5.DSG	11-1-2013	15:10:16	28858.000000	2885.800000	49421.058027	20.000000
C:\Users\cware\Desktop\Steller20November\TagTesting20Nov2013\M5.DSG	11-1-2013	15:10:16	28859.000000	2885.900000	49458.398886	20.000000
C:\Users\cware\Desktop\Steller20November\TagTesting20Nov2013\M5.DSG	11-1-2013	15:10:16	28860.000000	2886.000000	49468.880724	20.000000
C:\Users\cware\Desktop\Steller20November\TagTesting20Nov2013\M5.DSG	11-1-2013	15:10:16	28861.000000	2886.100000	49451.250306	20.000000
C:\Users\cware\Desktop\Steller20November\TagTesting20Nov2013\M5.DSG	11-1-2013	15:10:16	28862.000000	2886.200000	49431.984441	20.000000
C:\Users\cware\Desktop\Steller20November\TagTesting20Nov2013\M5.DSG	11-1-2013	15:10:16	28863.000000	2886.300000	49397.539287	20.000000
C:\Users\cware\Desktop\Steller20November\TagTesting20Nov2013\M5.DSG	11-1-2013	15:10:16	28864.000000	2886.400000	49453.284824	20.000000
C:\Users\cware\Desktop\Steller20November\TagTesting20Nov2013\M5.DSG	11-1-2013	15:10:16	28865.000000	2886.500000	49346.935009	20.000000
C:\Users\cware\Desktop\Steller20November\TagTesting20Nov2013\M5.DSG	11-1-2013	15:10:16	28866.000000	2886.600000	49443.538327	20.000000
C:\Users\cware\Desktop\Steller20November\TagTesting20Nov2013\M5.DSG	11-1-2013	15:10:16	28867.000000	2886.700000	49468.799682	20.000000
C:\Users\cware\Desktop\Steller20November\TagTesting20Nov2013\M5.DSG	11-1-2013	15:10:16	28868.000000	2886.800000	49446.000733	20.000000
C:\Users\cware\Desktop\Steller20November\TagTesting20Nov2013\M5.DSG	11-1-2013	15:10:16	28869.000000	2886.900000	49453.012004	20.000000
C:\Users\cware\Desktop\Steller20November\TagTesting20Nov2013\M5.DSG	11-1-2013	15:10:16	28870.000000	2887.000000	49469.649313	20.000000
C:\Users\cware\Desktop\Steller20November\TagTesting20Nov2013\M5.DSG	11-1-2013	15:10:16	28871.000000	2887.100000	49461.956747	20.000000
C:\Users\cware\Desktop\Steller20November\TagTesting20Nov2013\M5.DSG	11-1-2013	15:10:16	28872.000000	2887.200000	49465.765526	20.000000
C:\Users\cware\Desktop\Steller20November\TagTesting20Nov2013\M5.DSG	11-1-2013	15:10:16	28873.000000	2887.300000	49465.369799	20.000000
C:\Users\cware\Desktop\Steller20November\TagTesting20Nov2013\M5.DSG	11-1-2013	15:10:16	28874.000000	2887.400000	49459.096299	20.000000
C:\Users\cware\Desktop\Steller20November\TagTesting20Nov2013\M5.DSG	11-1-2013	15:10:16	28875.000000	2887.500000	49474.182322	20.000000
C:\Users\cware\Desktop\Steller20November\TagTesting20Nov2013\M5.DSG	11-1-2013	15:10:16	28876.000000	2887.600000	49465.741273	20.000000
C:\Users\cware\Desktop\Steller20November\TagTesting20Nov2013\M5.DSG	11-1-2013	15:10:16	28877.000000	2887.700000	49467.137616	20.000000
C:\Users\cware\Desktop\Steller20November\TagTesting20Nov2013\M5.DSG	11-1-2013	15:10:16	28878.000000	2887.800000	49431.191219	20.000000
C:\Users\cware\Desktop\Steller20November\TagTesting20Nov2013\M5.DSG	11-1-2013	15:10:16	28879.000000	2887.900000	49468.285977	20.000000
C:\Users\cware\Desktop\Steller20November\TagTesting20Nov2013\M5.DSG	11-1-2013	15:10:16	28880.000000	2888.000000	49468.531647	20.000000
C:\Users\cware\Desktop\Steller20November\TagTesting20Nov2013\M5.DSG	11-1-2013	15:10:16	28881.000000	2888.100000	49472.786364	20.000000
C:\Users\cware\Desktop\Steller20November\TagTesting20Nov2013\M5.DSG	11-1-2013	15:10:16	28882.000000	2888.200000	49468.657013	20.000000
C:\Users\cware\Desktop\Steller20November\TagTesting20Nov2013\M5.DSG	11-1-2013	15:10:16	28883.000000	2888.300000	49472.163651	20.000000
C:\Users\cware\Desktop\Steller20November\TagTesting20Nov2013\M5.DSG	11-1-2013	15:10:16	28884.000000	2888.400000	49463.928181	20.000000
C:\Users\cware\Desktop\Steller20November\TagTesting20Nov2013\M5.DSG	11-1-2013	15:10:16	28885.000000	2888.500000	49470.879321	20.000000
C:\Users\cware\Desktop\Steller20November\TagTesting20Nov2013\M5.DSG	11-1-2013	15:10:16	28886.000000	2888.600000	49462.386930	20.000000
C:\Users\cware\Desktop\Steller20November\TagTesting20Nov2013\M5.DSG	11-1-2013	15:10:16	28887.000000	2888.700000	49476.800125	20.000000
C:\Users\cware\Desktop\Steller20November\TagTesting20Nov2013\M5.DSG	11-1-2013	15:10:16	28888.000000	2888.800000	49477.519608	20.000000
C:\Users\cware\Desktop\Steller20November\TagTesting20Nov2013\M5.DSG	11-1-2013	15:10:16	28889.000000	2888.900000	49476.746915	20.000000
C:\Users\cware\Desktop\Steller20November\TagTesting20Nov2013\M5.DSG	11-1-2013	15:10:16	28890.000000	2889.000000	49474.108911	20.000000
[truncated: 3,373 more rows]
