# Supplementary material for: Averaged Propulsive Body Acceleration (APBA) Can Be Calculated from Biologging Tags That Incorporate Gyroscopes and Accelerometers to Estimate Swimming Speed, Hydrodynamic Drag and Energy Expenditure for Steller Sea Lions
Source: PLoS One. 2016 Jun 10;11(6):e0157326. doi: 10.1371/journal.pone.0157326 (PMC4902303; doi:10.1371/journal.pone.0157326)
Supplement: S3 Data — Same components as S2. (ZIP) [file pone.0157326.s003.zip › HazyNov_20/My6_INER_20_11_13.csv]

FileName	FileDate	FileTime	Sample	Time from Start (s)	AccelIntX	AccelIntY	AccelIntZ	MagX	MagY	MagZ	GyroX	GyroY	GyroZ
C:\Users\cware\Desktop\Steller20November\TagTesting20Nov2013\M6.DSG	11-1-2013	15:23:37	129045.000000	2580.900000	0.964844	0.175781	-0.492188	0.066055	0.008257	0.278899	-7.049561	-3.921509	-1.968384
C:\Users\cware\Desktop\Steller20November\TagTesting20Nov2013\M6.DSG	11-1-2013	15:23:37	129046.000000	2580.920000	0.964844	0.156250	-0.492188	0.066972	0.009174	0.281651	-6.332397	-4.501343	-2.777100
C:\Users\cware\Desktop\Steller20November\TagTesting20Nov2013\M6.DSG	11-1-2013	15:23:37	129047.000000	2580.940000	0.976563	0.160156	-0.500000	0.067890	0.009174	0.283486	-6.408691	-3.906250	-3.570557
C:\Users\cware\Desktop\Steller20November\TagTesting20Nov2013\M6.DSG	11-1-2013	15:23:37	129048.000000	2580.960000	0.976563	0.140625	-0.507813	0.066972	0.008257	0.282569	-6.439209	-3.692627	-4.348755
C:\Users\cware\Desktop\Steller20November\TagTesting20Nov2013\M6.DSG	11-1-2013	15:23:37	129049.000000	2580.980000	0.988281	0.144531	-0.507813	0.066972	0.008257	0.282569	-4.760742	-4.486084	-4.623413
C:\Users\cware\Desktop\Steller20November\TagTesting20Nov2013\M6.DSG	11-1-2013	15:23:37	129050.000000	2581.000000	0.984375	0.183594	-0.511719	0.070642	0.005505	0.282569	-2.258301	-4.821777	-5.111694
C:\Users\cware\Desktop\Steller20November\TagTesting20Nov2013\M6.DSG	11-1-2013	15:23:37	129051.000000	2581.020000	0.980469	0.191406	-0.507813	0.067890	0.010092	0.282569	-1.068115	-5.111694	-4.745483
C:\Users\cware\Desktop\Steller20November\TagTesting20Nov2013\M6.DSG	11-1-2013	15:23:37	129052.000000	2581.040000	0.976563	0.187500	-0.507813	0.067890	0.011009	0.282569	-2.517700	-5.187988	-3.967285
C:\Users\cware\Desktop\Steller20November\TagTesting20Nov2013\M6.DSG	11-1-2013	15:23:37	129053.000000	2581.060000	0.968750	0.199219	-0.511719	0.067890	0.011009	0.282569	-3.555298	-4.714966	-3.433228
C:\Users\cware\Desktop\Steller20November\TagTesting20Nov2013\M6.DSG	11-1-2013	15:23:37	129054.000000	2581.080000	0.976563	0.195313	-0.500000	0.068807	0.011009	0.283486	-3.738403	-4.104614	-2.777100
C:\Users\cware\Desktop\Steller20November\TagTesting20Nov2013\M6.DSG	11-1-2013	15:23:37	129055.000000	2581.100000	0.976563	0.183594	-0.492188	0.069725	0.011927	0.283486	-3.997803	-4.531860	-2.212524
C:\Users\cware\Desktop\Steller20November\TagTesting20Nov2013\M6.DSG	11-1-2013	15:23:37	129056.000000	2581.120000	0.976563	0.152344	-0.496094	0.068807	0.010092	0.283486	-5.859375	-4.119873	-2.136230
C:\Users\cware\Desktop\Steller20November\TagTesting20Nov2013\M6.DSG	11-1-2013	15:23:37	129057.000000	2581.140000	0.976563	0.152344	-0.496094	0.069725	0.011927	0.284404	-7.980347	-4.440308	-2.639771
C:\Users\cware\Desktop\Steller20November\TagTesting20Nov2013\M6.DSG	11-1-2013	15:23:37	129058.000000	2581.160000	0.972656	0.167969	-0.507813	0.069725	0.011009	0.284404	-9.582520	-3.646851	-3.143311
C:\Users\cware\Desktop\Steller20November\TagTesting20Nov2013\M6.DSG	11-1-2013	15:23:37	129059.000000	2581.180000	0.976563	0.156250	-0.519531	0.070642	0.011009	0.284404	-8.972168	-3.326416	-4.074097
C:\Users\cware\Desktop\Steller20November\TagTesting20Nov2013\M6.DSG	11-1-2013	15:23:37	129060.000000	2581.200000	0.972656	0.160156	-0.531250	0.069725	0.009174	0.284404	-7.431030	-4.730225	-4.928589
C:\Users\cware\Desktop\Steller20November\TagTesting20Nov2013\M6.DSG	11-1-2013	15:23:37	129061.000000	2581.220000	0.964844	0.140625	-0.519531	0.070642	0.011009	0.284404	-5.981445	-4.562378	-5.462646
C:\Users\cware\Desktop\Steller20November\TagTesting20Nov2013\M6.DSG	11-1-2013	15:23:37	129062.000000	2581.240000	0.957031	0.171875	-0.519531	0.069725	0.011927	0.285321	-4.531860	-4.638672	-6.103516
C:\Users\cware\Desktop\Steller20November\TagTesting20Nov2013\M6.DSG	11-1-2013	15:23:37	129063.000000	2581.260000	0.949219	0.175781	-0.523438	0.070642	0.011009	0.285321	-4.592896	-4.730225	-6.164551
C:\Users\cware\Desktop\Steller20November\TagTesting20Nov2013\M6.DSG	11-1-2013	15:23:37	129064.000000	2581.280000	0.941406	0.160156	-0.511719	0.071560	0.011009	0.285321	-5.462646	-3.448486	-5.706787
C:\Users\cware\Desktop\Steller20November\TagTesting20Nov2013\M6.DSG	11-1-2013	15:23:37	129065.000000	2581.300000	0.945313	0.175781	-0.515625	0.070642	0.011009	0.285321	-6.286621	-3.570557	-5.172729
C:\Users\cware\Desktop\Steller20November\TagTesting20Nov2013\M6.DSG	11-1-2013	15:23:37	129066.000000	2581.320000	0.937500	0.164063	-0.500000	0.070642	0.008257	0.287156	-7.812500	-3.067017	-4.135132
C:\Users\cware\Desktop\Steller20November\TagTesting20Nov2013\M6.DSG	11-1-2013	15:23:37	129067.000000	2581.340000	0.953125	0.164063	-0.519531	0.071560	0.011927	0.286239	-6.805420	-1.480103	-3.250122
C:\Users\cware\Desktop\Steller20November\TagTesting20Nov2013\M6.DSG	11-1-2013	15:23:37	129068.000000	2581.360000	0.953125	0.179688	-0.519531	0.070642	0.011927	0.286239	-6.332397	-0.610352	-1.907349
C:\Users\cware\Desktop\Steller20November\TagTesting20Nov2013\M6.DSG	11-1-2013	15:23:37	129069.000000	2581.380000	0.964844	0.160156	-0.507813	0.071560	0.010092	0.286239	-6.332397	-0.350952	-1.678467
C:\Users\cware\Desktop\Steller20November\TagTesting20Nov2013\M6.DSG	11-1-2013	15:23:37	129070.000000	2581.400000	0.972656	0.183594	-0.519531	0.070642	0.011009	0.284404	-5.493164	-1.129150	-2.593994
C:\Users\cware\Desktop\Steller20November\TagTesting20Nov2013\M6.DSG	11-1-2013	15:23:37	129071.000000	2581.420000	0.968750	0.179688	-0.519531	0.070642	0.011009	0.285321	-5.447388	-1.907349	-3.631592
C:\Users\cware\Desktop\Steller20November\TagTesting20Nov2013\M6.DSG	11-1-2013	15:23:37	129072.000000	2581.440000	0.968750	0.160156	-0.535156	0.071560	0.011009	0.284404	-4.531860	-2.075195	-4.776001
C:\Users\cware\Desktop\Steller20November\TagTesting20Nov2013\M6.DSG	11-1-2013	15:23:37	129073.000000	2581.460000	0.960938	0.167969	-0.542969	0.071560	0.011009	0.285321	-4.302979	-2.166748	-4.837036
C:\Users\cware\Desktop\Steller20November\TagTesting20Nov2013\M6.DSG	11-1-2013	15:23:37	129074.000000	2581.480000	0.968750	0.148438	-0.535156	0.070642	0.010092	0.285321	-4.135132	-1.266479	-5.233765
C:\Users\cware\Desktop\Steller20November\TagTesting20Nov2013\M6.DSG	11-1-2013	15:23:37	129075.000000	2581.500000	0.964844	0.156250	-0.527344	0.071560	0.011009	0.284404	-3.677368	-0.656128	-4.959106
C:\Users\cware\Desktop\Steller20November\TagTesting20Nov2013\M6.DSG	11-1-2013	15:23:37	129076.000000	2581.520000	0.960938	0.179688	-0.523438	0.070642	0.011009	0.285321	-3.906250	-0.762939	-4.653931
C:\Users\cware\Desktop\Steller20November\TagTesting20Nov2013\M6.DSG	11-1-2013	15:23:37	129077.000000	2581.540000	0.968750	0.160156	-0.507813	0.070642	0.011009	0.285321	-3.799438	-1.541138	-4.348755
C:\Users\cware\Desktop\Steller20November\TagTesting20Nov2013\M6.DSG	11-1-2013	15:23:37	129078.000000	2581.560000	0.953125	0.175781	-0.507813	0.071560	0.011009	0.287156	-4.760742	-2.014160	-3.936768
C:\Users\cware\Desktop\Steller20November\TagTesting20Nov2013\M6.DSG	11-1-2013	15:23:37	129079.000000	2581.580000	0.968750	0.171875	-0.515625	0.070642	0.011927	0.285321	-4.806519	-1.495361	-3.799438
C:\Users\cware\Desktop\Steller20November\TagTesting20Nov2013\M6.DSG	11-1-2013	15:23:37	129080.000000	2581.600000	0.972656	0.156250	-0.507813	0.069725	0.012844	0.285321	-5.279541	-0.610352	-3.311157
C:\Users\cware\Desktop\Steller20November\TagTesting20Nov2013\M6.DSG	11-1-2013	15:23:37	129081.000000	2581.620000	0.988281	0.175781	-0.507813	0.070642	0.012844	0.285321	-5.752563	-1.083374	-3.555298
C:\Users\cware\Desktop\Steller20November\TagTesting20Nov2013\M6.DSG	11-1-2013	15:23:37	129082.000000	2581.640000	1.000000	0.175781	-0.519531	0.069725	0.012844	0.285321	-4.470825	-2.670288	-4.653931
C:\Users\cware\Desktop\Steller20November\TagTesting20Nov2013\M6.DSG	11-1-2013	15:23:37	129083.000000	2581.660000	0.996094	0.167969	-0.523438	0.070642	0.012844	0.285321	-3.616333	-3.768921	-5.264282
C:\Users\cware\Desktop\Steller20November\TagTesting20Nov2013\M6.DSG	11-1-2013	15:23:37	129084.000000	2581.680000	0.984375	0.179688	-0.511719	0.069725	0.013761	0.286239	-2.777100	-4.470825	-6.011963
C:\Users\cware\Desktop\Steller20November\TagTesting20Nov2013\M6.DSG	11-1-2013	15:23:37	129085.000000	2581.700000	0.968750	0.183594	-0.507813	0.071560	0.013761	0.285321	-4.074097	-4.425049	-5.615234
C:\Users\cware\Desktop\Steller20November\TagTesting20Nov2013\M6.DSG	11-1-2013	15:23:37	129086.000000	2581.720000	0.976563	0.179688	-0.511719	0.070642	0.013761	0.285321	-6.774902	-5.081177	-5.157471
C:\Users\cware\Desktop\Steller20November\TagTesting20Nov2013\M6.DSG	11-1-2013	15:23:37	129087.000000	2581.740000	0.980469	0.171875	-0.511719	0.070642	0.011009	0.289908	-7.339478	-5.538940	-5.706787
C:\Users\cware\Desktop\Steller20November\TagTesting20Nov2013\M6.DSG	11-1-2013	15:23:37	129088.000000	2581.760000	0.964844	0.179688	-0.523438	0.070642	0.013761	0.287156	-6.622314	-5.798340	-6.393433
C:\Users\cware\Desktop\Steller20November\TagTesting20Nov2013\M6.DSG	11-1-2013	15:23:37	129089.000000	2581.780000	0.964844	0.156250	-0.515625	0.070642	0.013761	0.287156	-5.401611	-5.645752	-6.393433
C:\Users\cware\Desktop\Steller20November\TagTesting20Nov2013\M6.DSG	11-1-2013	15:23:37	129090.000000	2581.800000	0.968750	0.160156	-0.511719	0.070642	0.014679	0.288073	-5.706787	-5.706787	-5.508423
C:\Users\cware\Desktop\Steller20November\TagTesting20Nov2013\M6.DSG	11-1-2013	15:23:37	129091.000000	2581.820000	0.972656	0.164063	-0.519531	0.070642	0.013761	0.288073	-7.156372	-6.225586	-4.547119
C:\Users\cware\Desktop\Steller20November\TagTesting20Nov2013\M6.DSG	11-1-2013	15:23:37	129092.000000	2581.840000	0.980469	0.152344	-0.511719	0.071560	0.015596	0.288073	-8.483887	-6.866455	-4.470825
C:\Users\cware\Desktop\Steller20November\TagTesting20Nov2013\M6.DSG	11-1-2013	15:23:37	129093.000000	2581.860000	0.972656	0.148438	-0.531250	0.071560	0.014679	0.287156	-9.094238	-7.446289	-4.760742
C:\Users\cware\Desktop\Steller20November\TagTesting20Nov2013\M6.DSG	11-1-2013	15:23:37	129094.000000	2581.880000	0.968750	0.144531	-0.539063	0.073394	0.014679	0.288073	-8.148193	-7.461548	-5.401611
C:\Users\cware\Desktop\Steller20November\TagTesting20Nov2013\M6.DSG	11-1-2013	15:23:37	129095.000000	2581.900000	0.953125	0.140625	-0.531250	0.073394	0.012844	0.288991	-6.729126	-7.034302	-5.981445
C:\Users\cware\Desktop\Steller20November\TagTesting20Nov2013\M6.DSG	11-1-2013	15:23:37	129096.000000	2581.920000	0.957031	0.156250	-0.535156	0.073394	0.013761	0.288991	-5.584717	-7.202148	-5.966187
C:\Users\cware\Desktop\Steller20November\TagTesting20Nov2013\M6.DSG	11-1-2013	15:23:37	129097.000000	2581.940000	0.949219	0.152344	-0.535156	0.072477	0.014679	0.289908	-5.249023	-6.439209	-5.615234
C:\Users\cware\Desktop\Steller20November\TagTesting20Nov2013\M6.DSG	11-1-2013	15:23:37	129098.000000	2581.960000	0.941406	0.144531	-0.546875	0.074312	0.014679	0.290826	-6.423950	-5.432129	-5.371094
C:\Users\cware\Desktop\Steller20November\TagTesting20Nov2013\M6.DSG	11-1-2013	15:23:37	129099.000000	2581.980000	0.941406	0.156250	-0.554688	0.074312	0.013761	0.289908	-7.171631	-4.409790	-5.386353
C:\Users\cware\Desktop\Steller20November\TagTesting20Nov2013\M6.DSG	11-1-2013	15:23:37	129100.000000	2582.000000	0.953125	0.136719	-0.531250	0.072477	0.013761	0.289908	-7.781982	-4.974365	-5.081177
C:\Users\cware\Desktop\Steller20November\TagTesting20Nov2013\M6.DSG	11-1-2013	15:23:37	129101.000000	2582.020000	0.953125	0.140625	-0.550781	0.075229	0.014679	0.290826	-7.720947	-4.928589	-4.348755
C:\Users\cware\Desktop\Steller20November\TagTesting20Nov2013\M6.DSG	11-1-2013	15:23:37	129102.000000	2582.040000	0.949219	0.148438	-0.542969	0.074312	0.013761	0.290826	-7.110596	-3.967285	-3.463745
C:\Users\cware\Desktop\Steller20November\TagTesting20Nov2013\M6.DSG	11-1-2013	15:23:37	129103.000000	2582.060000	0.953125	0.160156	-0.542969	0.074312	0.012844	0.290826	-6.851196	-3.341675	-3.341675
C:\Users\cware\Desktop\Steller20November\TagTesting20Nov2013\M6.DSG	11-1-2013	15:23:37	129104.000000	2582.080000	0.964844	0.167969	-0.550781	0.074312	0.012844	0.290826	-5.966187	-2.227783	-3.311157
C:\Users\cware\Desktop\Steller20November\TagTesting20Nov2013\M6.DSG	11-1-2013	15:23:37	129105.000000	2582.100000	0.968750	0.152344	-0.546875	0.075229	0.013761	0.290826	-6.027222	-1.937866	-2.914429
C:\Users\cware\Desktop\Steller20November\TagTesting20Nov2013\M6.DSG	11-1-2013	15:23:37	129106.000000	2582.120000	0.968750	0.167969	-0.546875	0.075229	0.012844	0.289908	-6.103516	-2.609253	-2.670288
C:\Users\cware\Desktop\Steller20November\TagTesting20Nov2013\M6.DSG	11-1-2013	15:23:37	129107.000000	2582.140000	0.964844	0.160156	-0.546875	0.075229	0.012844	0.289908	-4.791260	-2.975464	-2.502441
C:\Users\cware\Desktop\Steller20November\TagTesting20Nov2013\M6.DSG	11-1-2013	15:23:37	129108.000000	2582.160000	0.957031	0.171875	-0.554688	0.075229	0.012844	0.290826	-4.898071	-3.295898	-2.899170
C:\Users\cware\Desktop\Steller20November\TagTesting20Nov2013\M6.DSG	11-1-2013	15:23:37	129109.000000	2582.180000	0.949219	0.167969	-0.558594	0.075229	0.013761	0.289908	-5.065918	-2.578735	-3.250122
C:\Users\cware\Desktop\Steller20November\TagTesting20Nov2013\M6.DSG	11-1-2013	15:23:37	129110.000000	2582.200000	0.949219	0.152344	-0.546875	0.075229	0.013761	0.290826	-3.936768	-2.380371	-3.555298
C:\Users\cware\Desktop\Steller20November\TagTesting20Nov2013\M6.DSG	11-1-2013	15:23:37	129111.000000	2582.220000	0.949219	0.152344	-0.546875	0.076147	0.013761	0.291743	-3.952026	-2.273560	-3.707886
C:\Users\cware\Desktop\Steller20November\TagTesting20Nov2013\M6.DSG	11-1-2013	15:23:37	129112.000000	2582.240000	0.953125	0.156250	-0.539063	0.075229	0.014679	0.291743	-4.760742	-1.541138	-3.707886
C:\Users\cware\Desktop\Steller20November\TagTesting20Nov2013\M6.DSG	11-1-2013	15:23:37	129113.000000	2582.260000	0.945313	0.164063	-0.539063	0.076147	0.013761	0.291743	-5.950928	-1.007080	-3.616333
C:\Users\cware\Desktop\Steller20November\TagTesting20Nov2013\M6.DSG	11-1-2013	15:23:37	129114.000000	2582.280000	0.960938	0.156250	-0.542969	0.076147	0.013761	0.290826	-5.615234	-1.388550	-3.372192
C:\Users\cware\Desktop\Steller20November\TagTesting20Nov2013\M6.DSG	11-1-2013	15:23:37	129115.000000	2582.300000	0.960938	0.164063	-0.546875	0.075229	0.013761	0.290826	-5.599976	-1.892090	-3.234863
C:\Users\cware\Desktop\Steller20November\TagTesting20Nov2013\M6.DSG	11-1-2013	15:23:37	129116.000000	2582.320000	0.964844	0.152344	-0.542969	0.076147	0.012844	0.291743	-5.325317	-1.892090	-2.944946
C:\Users\cware\Desktop\Steller20November\TagTesting20Nov2013\M6.DSG	11-1-2013	15:23:37	129117.000000	2582.340000	0.964844	0.160156	-0.546875	0.076147	0.013761	0.290826	-4.501343	-1.586914	-3.036499
C:\Users\cware\Desktop\Steller20November\TagTesting20Nov2013\M6.DSG	11-1-2013	15:23:37	129118.000000	2582.360000	0.949219	0.167969	-0.554688	0.075229	0.012844	0.290826	-4.348755	-0.778198	-2.929688
C:\Users\cware\Desktop\Steller20November\TagTesting20Nov2013\M6.DSG	11-1-2013	15:23:37	129119.000000	2582.380000	0.945313	0.164063	-0.546875	0.076147	0.013761	0.290826	-4.776001	0.091553	-2.853394
C:\Users\cware\Desktop\Steller20November\TagTesting20Nov2013\M6.DSG	11-1-2013	15:23:37	129120.000000	2582.400000	0.941406	0.175781	-0.546875	0.075229	0.013761	0.290826	-5.783081	0.305176	-3.021240
C:\Users\cware\Desktop\Steller20November\TagTesting20Nov2013\M6.DSG	11-1-2013	15:23:37	129121.000000	2582.420000	0.937500	0.167969	-0.554688	0.075229	0.012844	0.290826	-6.317139	0.030518	-3.173828
C:\Users\cware\Desktop\Steller20November\TagTesting20Nov2013\M6.DSG	11-1-2013	15:23:37	129122.000000	2582.440000	0.945313	0.164063	-0.535156	0.075229	0.013761	0.291743	-6.179810	0.320435	-3.234863
C:\Users\cware\Desktop\Steller20November\TagTesting20Nov2013\M6.DSG	11-1-2013	15:23:37	129123.000000	2582.460000	0.941406	0.148438	-0.535156	0.074312	0.013761	0.290826	-6.286621	0.015259	-2.822876
C:\Users\cware\Desktop\Steller20November\TagTesting20Nov2013\M6.DSG	11-1-2013	15:23:37	129124.000000	2582.480000	0.957031	0.156250	-0.546875	0.075229	0.012844	0.289908	-5.599976	0.701904	-2.960205
C:\Users\cware\Desktop\Steller20November\TagTesting20Nov2013\M6.DSG	11-1-2013	15:23:37	129125.000000	2582.500000	0.968750	0.175781	-0.535156	0.074312	0.012844	0.290826	-5.371094	0.320435	-2.990723
C:\Users\cware\Desktop\Steller20November\TagTesting20Nov2013\M6.DSG	11-1-2013	15:23:37	129126.000000	2582.520000	0.980469	0.191406	-0.531250	0.075229	0.011927	0.289908	-5.874634	0.198364	-2.914429
C:\Users\cware\Desktop\Steller20November\TagTesting20Nov2013\M6.DSG	11-1-2013	15:23:37	129127.000000	2582.540000	0.984375	0.187500	-0.531250	0.075229	0.011927	0.289908	-5.783081	-0.152588	-2.792358
C:\Users\cware\Desktop\Steller20November\TagTesting20Nov2013\M6.DSG	11-1-2013	15:23:37	129128.000000	2582.560000	0.980469	0.191406	-0.527344	0.074312	0.012844	0.289908	-5.996704	-0.396729	-2.349854
C:\Users\cware\Desktop\Steller20November\TagTesting20Nov2013\M6.DSG	11-1-2013	15:23:37	129129.000000	2582.580000	0.972656	0.179688	-0.535156	0.075229	0.011927	0.289908	-5.371094	0.030518	-2.380371
C:\Users\cware\Desktop\Steller20November\TagTesting20Nov2013\M6.DSG	11-1-2013	15:23:37	129130.000000	2582.600000	0.957031	0.171875	-0.531250	0.075229	0.011927	0.288991	-5.126953	-0.488281	-2.059937
C:\Users\cware\Desktop\Steller20November\TagTesting20Nov2013\M6.DSG	11-1-2013	15:23:37	129131.000000	2582.620000	0.957031	0.164063	-0.535156	0.075229	0.011927	0.289908	-6.103516	-1.205444	-1.434326
C:\Users\cware\Desktop\Steller20November\TagTesting20Nov2013\M6.DSG	11-1-2013	15:23:37	129132.000000	2582.640000	0.957031	0.140625	-0.535156	0.075229	0.011927	0.288991	-6.683350	-2.090454	-1.296997
C:\Users\cware\Desktop\Steller20November\TagTesting20Nov2013\M6.DSG	11-1-2013	15:23:37	129133.000000	2582.660000	0.953125	0.156250	-0.531250	0.076147	0.010092	0.289908	-6.561279	-2.792358	-1.968384
C:\Users\cware\Desktop\Steller20November\TagTesting20Nov2013\M6.DSG	11-1-2013	15:23:37	129134.000000	2582.680000	0.945313	0.152344	-0.539063	0.076147	0.010092	0.288991	-6.210327	-1.113892	-2.670288
C:\Users\cware\Desktop\Steller20November\TagTesting20Nov2013\M6.DSG	11-1-2013	15:23:37	129135.000000	2582.700000	0.945313	0.148438	-0.531250	0.075229	0.011927	0.289908	-6.515503	-0.274658	-2.746582
C:\Users\cware\Desktop\Steller20November\TagTesting20Nov2013\M6.DSG	11-1-2013	15:23:37	129136.000000	2582.720000	0.953125	0.167969	-0.531250	0.076147	0.009174	0.288991	-8.087158	0.488281	-2.426147
C:\Users\cware\Desktop\Steller20November\TagTesting20Nov2013\M6.DSG	11-1-2013	15:23:37	129137.000000	2582.740000	0.964844	0.167969	-0.523438	0.075229	0.009174	0.288073	-7.934570	0.167847	-1.907349
C:\Users\cware\Desktop\Steller20November\TagTesting20Nov2013\M6.DSG	11-1-2013	15:23:37	129138.000000	2582.760000	0.972656	0.179688	-0.523438	0.076147	0.009174	0.288991	-8.163452	-0.427246	-1.419067
C:\Users\cware\Desktop\Steller20November\TagTesting20Nov2013\M6.DSG	11-1-2013	15:23:37	129139.000000	2582.780000	0.972656	0.179688	-0.531250	0.075229	0.010092	0.288991	-8.148193	-0.762939	-1.342773
C:\Users\cware\Desktop\Steller20November\TagTesting20Nov2013\M6.DSG	11-1-2013	15:23:37	129140.000000	2582.800000	0.964844	0.195313	-0.539063	0.075229	0.009174	0.288073	-6.683350	-1.449585	-1.861572
C:\Users\cware\Desktop\Steller20November\TagTesting20Nov2013\M6.DSG	11-1-2013	15:23:37	129141.000000	2582.820000	0.964844	0.179688	-0.539063	0.076147	0.008257	0.288073	-6.240845	-1.739502	-2.197266
C:\Users\cware\Desktop\Steller20November\TagTesting20Nov2013\M6.DSG	11-1-2013	15:23:37	129142.000000	2582.840000	0.949219	0.191406	-0.539063	0.075229	0.007339	0.288073	-5.538940	-1.373291	-2.258301
C:\Users\cware\Desktop\Steller20November\TagTesting20Nov2013\M6.DSG	11-1-2013	15:23:37	129143.000000	2582.860000	0.953125	0.199219	-0.535156	0.075229	0.008257	0.288991	-6.286621	-0.854492	-2.197266
C:\Users\cware\Desktop\Steller20November\TagTesting20Nov2013\M6.DSG	11-1-2013	15:23:37	129144.000000	2582.880000	0.953125	0.179688	-0.535156	0.076147	0.008257	0.287156	-6.286621	-0.076294	-2.227783
C:\Users\cware\Desktop\Steller20November\TagTesting20Nov2013\M6.DSG	11-1-2013	15:23:37	129145.000000	2582.900000	0.953125	0.183594	-0.542969	0.077982	0.007339	0.288073	-5.615234	-1.068115	-2.243042
C:\Users\cware\Desktop\Steller20November\TagTesting20Nov2013\M6.DSG	11-1-2013	15:23:37	129146.000000	2582.920000	0.953125	0.187500	-0.527344	0.076147	0.009174	0.287156	-4.959106	-1.647949	-1.998901
C:\Users\cware\Desktop\Steller20November\TagTesting20Nov2013\M6.DSG	11-1-2013	15:23:37	129147.000000	2582.940000	0.953125	0.187500	-0.523438	0.077064	0.007339	0.288073	-4.760742	-1.251221	-1.617432
C:\Users\cware\Desktop\Steller20November\TagTesting20Nov2013\M6.DSG	11-1-2013	15:23:37	129148.000000	2582.960000	0.953125	0.203125	-0.527344	0.076147	0.007339	0.287156	-6.942749	0.213623	-1.220703
C:\Users\cware\Desktop\Steller20November\TagTesting20Nov2013\M6.DSG	11-1-2013	15:23:37	129149.000000	2582.980000	0.968750	0.199219	-0.527344	0.077064	0.007339	0.287156	-7.644653	1.296997	-1.983643
C:\Users\cware\Desktop\Steller20November\TagTesting20Nov2013\M6.DSG	11-1-2013	15:23:37	129150.000000	2583.000000	0.976563	0.203125	-0.515625	0.076147	0.007339	0.287156	-7.400513	-0.106812	-1.678467
C:\Users\cware\Desktop\Steller20November\TagTesting20Nov2013\M6.DSG	11-1-2013	15:23:37	129151.000000	2583.020000	0.984375	0.207031	-0.523438	0.077982	0.006422	0.288073	-7.507324	-0.473022	-2.075195
C:\Users\cware\Desktop\Steller20November\TagTesting20Nov2013\M6.DSG	11-1-2013	15:23:37	129152.000000	2583.040000	0.976563	0.210938	-0.519531	0.076147	0.006422	0.287156	-8.270264	-0.961304	-2.243042
C:\Users\cware\Desktop\Steller20November\TagTesting20Nov2013\M6.DSG	11-1-2013	15:23:37	129153.000000	2583.060000	0.976563	0.207031	-0.523438	0.077064	0.006422	0.286239	-8.621216	-2.014160	-1.525879
C:\Users\cware\Desktop\Steller20November\TagTesting20Nov2013\M6.DSG	11-1-2013	15:23:37	129154.000000	2583.080000	0.964844	0.195313	-0.515625	0.077064	0.004587	0.288073	-7.263184	-2.441406	-2.136230
C:\Users\cware\Desktop\Steller20November\TagTesting20Nov2013\M6.DSG	11-1-2013	15:23:37	129155.000000	2583.100000	0.945313	0.191406	-0.511719	0.076147	0.005505	0.287156	-6.454468	-2.838135	-2.502441
C:\Users\cware\Desktop\Steller20November\TagTesting20Nov2013\M6.DSG	11-1-2013	15:23:37	129156.000000	2583.120000	0.933594	0.179688	-0.531250	0.077982	0.005505	0.287156	-6.149292	-2.090454	-3.524780
C:\Users\cware\Desktop\Steller20November\TagTesting20Nov2013\M6.DSG	11-1-2013	15:23:37	129157.000000	2583.140000	0.933594	0.164063	-0.527344	0.076147	0.001835	0.288073	-6.423950	-1.800537	-4.211426
C:\Users\cware\Desktop\Steller20November\TagTesting20Nov2013\M6.DSG	11-1-2013	15:23:37	129158.000000	2583.160000	0.929688	0.175781	-0.542969	0.077064	0.005505	0.286239	-8.239746	-2.243042	-4.531860
C:\Users\cware\Desktop\Steller20November\TagTesting20Nov2013\M6.DSG	11-1-2013	15:23:37	129159.000000	2583.180000	0.941406	0.175781	-0.535156	0.077064	0.004587	0.287156	-8.041382	-2.365112	-5.004883
C:\Users\cware\Desktop\Steller20November\TagTesting20Nov2013\M6.DSG	11-1-2013	15:23:37	129160.000000	2583.200000	0.949219	0.187500	-0.527344	0.077982	0.004587	0.288073	-7.278442	-2.716064	-5.538940
C:\Users\cware\Desktop\Steller20November\TagTesting20Nov2013\M6.DSG	11-1-2013	15:23:37	129161.000000	2583.220000	0.964844	0.210938	-0.539063	0.077982	0.003670	0.287156	-6.240845	-2.929688	-6.683350
C:\Users\cware\Desktop\Steller20November\TagTesting20Nov2013\M6.DSG	11-1-2013	15:23:37	129162.000000	2583.240000	0.964844	0.203125	-0.527344	0.077982	0.004587	0.287156	-4.974365	-3.097534	-7.324219
C:\Users\cware\Desktop\Steller20November\TagTesting20Nov2013\M6.DSG	11-1-2013	15:23:37	129163.000000	2583.260000	0.968750	0.222656	-0.539063	0.077982	0.004587	0.286239	-3.860474	-3.494263	-7.324219
C:\Users\cware\Desktop\Steller20November\TagTesting20Nov2013\M6.DSG	11-1-2013	15:23:37	129164.000000	2583.280000	0.957031	0.199219	-0.519531	0.077064	0.004587	0.286239	-4.119873	-3.341675	-7.171631
C:\Users\cware\Desktop\Steller20November\TagTesting20Nov2013\M6.DSG	11-1-2013	15:23:37	129165.000000	2583.300000	0.957031	0.199219	-0.519531	0.077064	0.004587	0.287156	-4.714966	-3.845215	-6.317139
C:\Users\cware\Desktop\Steller20November\TagTesting20Nov2013\M6.DSG	11-1-2013	15:23:37	129166.000000	2583.320000	0.941406	0.207031	-0.527344	0.077982	0.005505	0.287156	-4.409790	-3.189087	-5.630493
C:\Users\cware\Desktop\Steller20November\TagTesting20Nov2013\M6.DSG	11-1-2013	15:23:37	129167.000000	2583.340000	0.937500	0.203125	-0.523438	0.077982	0.005505	0.288073	-4.455566	-2.670288	-5.249023
C:\Users\cware\Desktop\Steller20November\TagTesting20Nov2013\M6.DSG	11-1-2013	15:23:37	129168.000000	2583.360000	0.953125	0.203125	-0.523438	0.077064	0.005505	0.288073	-4.837036	-3.082275	-4.852295
C:\Users\cware\Desktop\Steller20November\TagTesting20Nov2013\M6.DSG	11-1-2013	15:23:37	129169.000000	2583.380000	0.953125	0.187500	-0.531250	0.077982	0.006422	0.288073	-5.249023	-2.288818	-4.547119
C:\Users\cware\Desktop\Steller20November\TagTesting20Nov2013\M6.DSG	11-1-2013	15:23:37	129170.000000	2583.400000	0.957031	0.191406	-0.531250	0.077064	0.005505	0.287156	-5.706787	-1.907349	-3.738403
C:\Users\cware\Desktop\Steller20November\TagTesting20Nov2013\M6.DSG	11-1-2013	15:23:37	129171.000000	2583.420000	0.957031	0.167969	-0.531250	0.077982	0.005505	0.287156	-7.186890	-1.464844	-3.280640
C:\Users\cware\Desktop\Steller20November\TagTesting20Nov2013\M6.DSG	11-1-2013	15:23:37	129172.000000	2583.440000	0.968750	0.171875	-0.531250	0.078899	0.004587	0.287156	-7.873535	-0.137329	-3.021240
C:\Users\cware\Desktop\Steller20November\TagTesting20Nov2013\M6.DSG	11-1-2013	15:23:37	129173.000000	2583.460000	0.964844	0.183594	-0.542969	0.077064	0.005505	0.287156	-7.720947	0.167847	-3.005981
C:\Users\cware\Desktop\Steller20November\TagTesting20Nov2013\M6.DSG	11-1-2013	15:23:37	129174.000000	2583.480000	0.960938	0.164063	-0.535156	0.078899	0.005505	0.288073	-6.958008	0.015259	-3.051758
C:\Users\cware\Desktop\Steller20November\TagTesting20Nov2013\M6.DSG	11-1-2013	15:23:37	129175.000000	2583.500000	0.960938	0.175781	-0.531250	0.078899	0.005505	0.287156	-6.866455	-0.930786	-3.265381
C:\Users\cware\Desktop\Steller20November\TagTesting20Nov2013\M6.DSG	11-1-2013	15:23:37	129176.000000	2583.520000	0.960938	0.175781	-0.531250	0.077064	0.004587	0.288073	-6.988525	-1.129150	-3.372192
C:\Users\cware\Desktop\Steller20November\TagTesting20Nov2013\M6.DSG	11-1-2013	15:23:37	129177.000000	2583.540000	0.957031	0.167969	-0.523438	0.077064	0.005505	0.287156	-6.576538	-1.403809	-3.860474
C:\Users\cware\Desktop\Steller20November\TagTesting20Nov2013\M6.DSG	11-1-2013	15:23:37	129178.000000	2583.560000	0.941406	0.179688	-0.531250	0.078899	0.004587	0.286239	-6.271362	-1.098633	-3.982544
C:\Users\cware\Desktop\Steller20November\TagTesting20Nov2013\M6.DSG	11-1-2013	15:23:37	129179.000000	2583.580000	0.945313	0.175781	-0.523438	0.077064	0.004587	0.287156	-6.362915	-0.305176	-3.616333
C:\Users\cware\Desktop\Steller20November\TagTesting20Nov2013\M6.DSG	11-1-2013	15:23:37	129180.000000	2583.600000	0.937500	0.183594	-0.531250	0.077982	0.004587	0.287156	-7.339478	-0.396729	-3.036499
C:\Users\cware\Desktop\Steller20November\TagTesting20Nov2013\M6.DSG	11-1-2013	15:23:37	129181.000000	2583.620000	0.945313	0.183594	-0.535156	0.077064	0.005505	0.286239	-7.598877	-0.961304	-2.883911
C:\Users\cware\Desktop\Steller20November\TagTesting20Nov2013\M6.DSG	11-1-2013	15:23:37	129182.000000	2583.640000	0.949219	0.183594	-0.523438	0.077982	0.002752	0.286239	-8.255005	-0.030518	-2.578735
C:\Users\cware\Desktop\Steller20November\TagTesting20Nov2013\M6.DSG	11-1-2013	15:23:37	129183.000000	2583.660000	0.949219	0.191406	-0.527344	0.077064	0.004587	0.286239	-9.582520	0.244141	-2.014160
C:\Users\cware\Desktop\Steller20November\TagTesting20Nov2013\M6.DSG	11-1-2013	15:23:37	129184.000000	2583.680000	0.957031	0.191406	-0.523438	0.077982	0.003670	0.285321	-10.253906	-0.015259	-1.632690
C:\Users\cware\Desktop\Steller20November\TagTesting20Nov2013\M6.DSG	11-1-2013	15:23:37	129185.000000	2583.700000	0.957031	0.183594	-0.515625	0.077064	0.002752	0.286239	-9.872437	0.152588	-1.770020
C:\Users\cware\Desktop\Steller20November\TagTesting20Nov2013\M6.DSG	11-1-2013	15:23:37	129186.000000	2583.720000	0.945313	0.199219	-0.539063	0.077982	0.001835	0.285321	-7.308960	1.220703	-2.822876
C:\Users\cware\Desktop\Steller20November\TagTesting20Nov2013\M6.DSG	11-1-2013	15:23:37	129187.000000	2583.740000	0.945313	0.191406	-0.535156	0.077982	0.001835	0.284404	-5.233765	1.876831	-3.250122
C:\Users\cware\Desktop\Steller20November\TagTesting20Nov2013\M6.DSG	11-1-2013	15:23:37	129188.000000	2583.760000	0.941406	0.199219	-0.542969	0.077982	0.001835	0.283486	-4.241943	2.380371	-2.716064
C:\Users\cware\Desktop\Steller20November\TagTesting20Nov2013\M6.DSG	11-1-2013	15:23:37	129189.000000	2583.780000	0.949219	0.179688	-0.546875	0.077982	0.001835	0.283486	-4.165649	2.944946	-3.158569
C:\Users\cware\Desktop\Steller20November\TagTesting20Nov2013\M6.DSG	11-1-2013	15:23:37	129190.000000	2583.800000	0.949219	0.164063	-0.527344	0.076147	0.002752	0.284404	-5.035400	4.058838	-3.189087
C:\Users\cware\Desktop\Steller20November\TagTesting20Nov2013\M6.DSG	11-1-2013	15:23:37	129191.000000	2583.820000	0.957031	0.179688	-0.531250	0.076147	0.001835	0.283486	-5.706787	4.745483	-3.341675
C:\Users\cware\Desktop\Steller20November\TagTesting20Nov2013\M6.DSG	11-1-2013	15:23:37	129192.000000	2583.840000	0.960938	0.195313	-0.523438	0.075229	0.000917	0.283486	-4.730225	4.974365	-3.707886
C:\Users\cware\Desktop\Steller20November\TagTesting20Nov2013\M6.DSG	11-1-2013	15:23:37	129193.000000	2583.860000	0.960938	0.195313	-0.523438	0.076147	0.001835	0.282569	-4.516602	5.584717	-3.372192
C:\Users\cware\Desktop\Steller20November\TagTesting20Nov2013\M6.DSG	11-1-2013	15:23:37	129194.000000	2583.880000	0.964844	0.175781	-0.523438	0.075229	0.001835	0.281651	-2.899170	7.217407	-3.646851
C:\Users\cware\Desktop\Steller20November\TagTesting20Nov2013\M6.DSG	11-1-2013	15:23:37	129195.000000	2583.900000	0.968750	0.195313	-0.527344	0.075229	0.003670	0.282569	-1.586914	8.560181	-4.501343
C:\Users\cware\Desktop\Steller20November\TagTesting20Nov2013\M6.DSG	11-1-2013	15:23:37	129196.000000	2583.920000	0.957031	0.214844	-0.523438	0.073394	0.002752	0.281651	-1.251221	8.743286	-5.828857
C:\Users\cware\Desktop\Steller20November\TagTesting20Nov2013\M6.DSG	11-1-2013	15:23:37	129197.000000	2583.940000	0.937500	0.226563	-0.515625	0.073394	0.002752	0.280734	-2.380371	9.811401	-6.713867
C:\Users\cware\Desktop\Steller20November\TagTesting20Nov2013\M6.DSG	11-1-2013	15:23:37	129198.000000	2583.960000	0.949219	0.199219	-0.500000	0.072477	0.002752	0.279817	-6.225586	10.574341	-6.607056
C:\Users\cware\Desktop\Steller20November\TagTesting20Nov2013\M6.DSG	11-1-2013	15:23:37	129199.000000	2583.980000	0.980469	0.199219	-0.472656	0.071560	0.002752	0.278899	-8.529663	9.506226	-7.583618
C:\Users\cware\Desktop\Steller20November\TagTesting20Nov2013\M6.DSG	11-1-2013	15:23:37	129200.000000	2584.000000	0.980469	0.191406	-0.476563	0.070642	0.001835	0.277982	-8.575439	11.672974	-6.500244
C:\Users\cware\Desktop\Steller20November\TagTesting20Nov2013\M6.DSG	11-1-2013	15:23:37	129201.000000	2584.020000	0.960938	0.125000	-0.476563	0.069725	0.002752	0.277064	-8.163452	14.541626	-2.182007
C:\Users\cware\Desktop\Steller20November\TagTesting20Nov2013\M6.DSG	11-1-2013	15:23:37	129202.000000	2584.040000	0.949219	0.128906	-0.484375	0.068807	0.001835	0.276147	-7.553101	15.945435	2.243042
C:\Users\cware\Desktop\Steller20November\TagTesting20Nov2013\M6.DSG	11-1-2013	15:23:37	129203.000000	2584.060000	0.968750	0.121094	-0.472656	0.067890	0.001835	0.274312	-9.094238	15.060425	4.135132
C:\Users\cware\Desktop\Steller20November\TagTesting20Nov2013\M6.DSG	11-1-2013	15:23:37	129204.000000	2584.080000	0.984375	0.136719	-0.472656	0.066972	0.000000	0.274312	-10.833740	13.992310	3.265381
C:\Users\cware\Desktop\Steller20November\TagTesting20Nov2013\M6.DSG	11-1-2013	15:23:37	129205.000000	2584.100000	1.003906	0.156250	-0.464844	0.066972	-0.000917	0.266972	-12.145996	12.512207	0.976563
C:\Users\cware\Desktop\Steller20November\TagTesting20Nov2013\M6.DSG	11-1-2013	15:23:37	129206.000000	2584.120000	0.980469	0.160156	-0.468750	0.066055	-0.000917	0.269725	-13.397217	13.290405	-1.129150
C:\Users\cware\Desktop\Steller20November\TagTesting20Nov2013\M6.DSG	11-1-2013	15:23:37	129207.000000	2584.140000	1.003906	0.136719	-0.468750	0.065138	-0.002752	0.270642	-16.082764	11.688232	-3.692627
C:\Users\cware\Desktop\Steller20November\TagTesting20Nov2013\M6.DSG	11-1-2013	15:23:37	129208.000000	2584.160000	1.019531	0.160156	-0.460938	0.064220	-0.003670	0.266972	-17.303467	9.048462	-7.537842
C:\Users\cware\Desktop\Steller20November\TagTesting20Nov2013\M6.DSG	11-1-2013	15:23:37	129209.000000	2584.180000	1.023438	0.167969	-0.433594	0.063303	-0.004587	0.266055	-17.105103	4.852295	-10.574341
C:\Users\cware\Desktop\Steller20November\TagTesting20Nov2013\M6.DSG	11-1-2013	15:23:37	129210.000000	2584.200000	1.015625	0.214844	-0.445313	0.062385	-0.007339	0.265138	-14.846802	4.211426	-11.840820
C:\Users\cware\Desktop\Steller20November\TagTesting20Nov2013\M6.DSG	11-1-2013	15:23:37	129211.000000	2584.220000	0.992188	0.238281	-0.445313	0.061468	-0.007339	0.264220	-14.328003	4.806519	-10.131836
C:\Users\cware\Desktop\Steller20November\TagTesting20Nov2013\M6.DSG	11-1-2013	15:23:37	129212.000000	2584.240000	0.976563	0.253906	-0.441406	0.059633	-0.008257	0.262385	-14.526367	4.760742	-6.973267
C:\Users\cware\Desktop\Steller20November\TagTesting20Nov2013\M6.DSG	11-1-2013	15:23:37	129213.000000	2584.260000	0.984375	0.269531	-0.429688	0.061468	-0.009174	0.263303	-13.320923	5.264282	-5.187988
C:\Users\cware\Desktop\Steller20November\TagTesting20Nov2013\M6.DSG	11-1-2013	15:23:37	129214.000000	2584.280000	1.000000	0.261719	-0.421875	0.059633	-0.009174	0.262385	-11.398315	1.724243	-4.455566
C:\Users\cware\Desktop\Steller20November\TagTesting20Nov2013\M6.DSG	11-1-2013	15:23:37	129215.000000	2584.300000	1.000000	0.273438	-0.398438	0.059633	-0.009174	0.261468	-9.490967	0.671387	-4.760742
C:\Users\cware\Desktop\Steller20November\TagTesting20Nov2013\M6.DSG	11-1-2013	15:23:37	129216.000000	2584.320000	0.992188	0.289063	-0.402344	0.058716	-0.009174	0.261468	-7.385254	-0.183105	-4.516602
C:\Users\cware\Desktop\Steller20November\TagTesting20Nov2013\M6.DSG	11-1-2013	15:23:37	129217.000000	2584.340000	1.000000	0.281250	-0.402344	0.059633	-0.010092	0.261468	-7.904053	-0.747681	-4.730225
C:\Users\cware\Desktop\Steller20November\TagTesting20Nov2013\M6.DSG	11-1-2013	15:23:37	129218.000000	2584.360000	1.003906	0.269531	-0.417969	0.058716	-0.011927	0.260550	-8.041382	-0.534058	-4.608154
C:\Users\cware\Desktop\Steller20November\TagTesting20Nov2013\M6.DSG	11-1-2013	15:23:37	129219.000000	2584.380000	1.003906	0.269531	-0.417969	0.059633	-0.011009	0.260550	-8.117676	-1.296997	-4.928589
C:\Users\cware\Desktop\Steller20November\TagTesting20Nov2013\M6.DSG	11-1-2013	15:23:37	129220.000000	2584.400000	0.996094	0.277344	-0.421875	0.059633	-0.011927	0.260550	-6.347656	-1.434326	-4.898071
C:\Users\cware\Desktop\Steller20November\TagTesting20Nov2013\M6.DSG	11-1-2013	15:23:37	129221.000000	2584.420000	0.996094	0.253906	-0.421875	0.059633	-0.010092	0.259633	-5.798340	-2.075195	-5.538940
C:\Users\cware\Desktop\Steller20November\TagTesting20Nov2013\M6.DSG	11-1-2013	15:23:37	129222.000000	2584.440000	0.996094	0.234375	-0.437500	0.058716	-0.011927	0.260550	-5.142212	-3.097534	-5.828857
C:\Users\cware\Desktop\Steller20November\TagTesting20Nov2013\M6.DSG	11-1-2013	15:23:37	129223.000000	2584.460000	0.988281	0.203125	-0.441406	0.059633	-0.011009	0.260550	-5.462646	-3.677368	-6.729126
C:\Users\cware\Desktop\Steller20November\TagTesting20Nov2013\M6.DSG	11-1-2013	15:23:37	129224.000000	2584.480000	0.976563	0.187500	-0.433594	0.059633	-0.011009	0.261468	-4.959106	-4.638672	-7.568359
C:\Users\cware\Desktop\Steller20November\TagTesting20Nov2013\M6.DSG	11-1-2013	15:23:37	129225.000000	2584.500000	0.980469	0.191406	-0.433594	0.059633	-0.011009	0.261468	-5.233765	-5.645752	-7.736206
C:\Users\cware\Desktop\Steller20November\TagTesting20Nov2013\M6.DSG	11-1-2013	15:23:37	129226.000000	2584.520000	0.988281	0.195313	-0.425781	0.058716	-0.010092	0.261468	-5.538940	-5.706787	-8.239746
C:\Users\cware\Desktop\Steller20November\TagTesting20Nov2013\M6.DSG	11-1-2013	15:23:37	129227.000000	2584.540000	1.003906	0.187500	-0.429688	0.060550	-0.010092	0.261468	-5.783081	-5.783081	-8.804321
C:\Users\cware\Desktop\Steller20November\TagTesting20Nov2013\M6.DSG	11-1-2013	15:23:37	129228.000000	2584.560000	1.000000	0.152344	-0.441406	0.060550	-0.010092	0.260550	-7.247925	-7.553101	-10.253906
C:\Users\cware\Desktop\Steller20November\TagTesting20Nov2013\M6.DSG	11-1-2013	15:23:37	129229.000000	2584.580000	1.011719	0.167969	-0.433594	0.059633	-0.010092	0.263303	-5.737305	-9.536743	-11.581421
C:\Users\cware\Desktop\Steller20November\TagTesting20Nov2013\M6.DSG	11-1-2013	15:23:37	129230.000000	2584.600000	1.011719	0.175781	-0.449219	0.060550	-0.011009	0.262385	-5.432129	-10.208130	-12.268066
C:\Users\cware\Desktop\Steller20November\TagTesting20Nov2013\M6.DSG	11-1-2013	15:23:37	129231.000000	2584.620000	1.011719	0.156250	-0.453125	0.059633	-0.009174	0.264220	-5.737305	-10.223389	-12.832642
C:\Users\cware\Desktop\Steller20November\TagTesting20Nov2013\M6.DSG	11-1-2013	15:23:37	129232.000000	2584.640000	0.992188	0.175781	-0.453125	0.059633	-0.008257	0.264220	-5.996704	-9.185791	-13.168335
C:\Users\cware\Desktop\Steller20November\TagTesting20Nov2013\M6.DSG	11-1-2013	15:23:37	129233.000000	2584.660000	0.976563	0.167969	-0.453125	0.060550	-0.009174	0.263303	-6.301880	-8.956909	-14.160156
C:\Users\cware\Desktop\Steller20November\TagTesting20Nov2013\M6.DSG	11-1-2013	15:23:37	129234.000000	2584.680000	0.988281	0.175781	-0.460938	0.060550	-0.008257	0.264220	-3.753662	-9.292603	-15.945435
C:\Users\cware\Desktop\Steller20November\TagTesting20Nov2013\M6.DSG	11-1-2013	15:23:37	129235.000000	2584.700000	0.980469	0.199219	-0.460938	0.059633	-0.008257	0.265138	-1.754761	-9.231567	-16.876221
C:\Users\cware\Desktop\Steller20November\TagTesting20Nov2013\M6.DSG	11-1-2013	15:23:37	129236.000000	2584.720000	0.984375	0.207031	-0.453125	0.059633	-0.006422	0.266972	-0.534058	-9.811401	-18.005371
C:\Users\cware\Desktop\Steller20November\TagTesting20Nov2013\M6.DSG	11-1-2013	15:23:37	129237.000000	2584.740000	0.988281	0.230469	-0.445313	0.059633	-0.006422	0.263303	-1.281738	-8.590698	-18.966675
C:\Users\cware\Desktop\Steller20November\TagTesting20Nov2013\M6.DSG	11-1-2013	15:23:37	129238.000000	2584.760000	0.972656	0.214844	-0.449219	0.059633	-0.004587	0.267890	-3.219604	-7.324219	-17.929077
C:\Users\cware\Desktop\Steller20November\TagTesting20Nov2013\M6.DSG	11-1-2013	15:23:37	129239.000000	2584.780000	0.957031	0.203125	-0.457031	0.058716	-0.002752	0.268807	-4.074097	-5.493164	-15.640259
C:\Users\cware\Desktop\Steller20November\TagTesting20Nov2013\M6.DSG	11-1-2013	15:23:37	129240.000000	2584.800000	0.957031	0.195313	-0.464844	0.058716	-0.002752	0.267890	-4.348755	-3.707886	-13.519287
C:\Users\cware\Desktop\Steller20November\TagTesting20Nov2013\M6.DSG	11-1-2013	15:23:37	129241.000000	2584.820000	0.988281	0.195313	-0.453125	0.057798	-0.001835	0.269725	-2.700806	-4.013062	-13.137817
C:\Users\cware\Desktop\Steller20November\TagTesting20Nov2013\M6.DSG	11-1-2013	15:23:37	129242.000000	2584.840000	0.996094	0.214844	-0.460938	0.058716	-0.002752	0.269725	-0.869751	-4.440308	-12.634277
C:\Users\cware\Desktop\Steller20November\TagTesting20Nov2013\M6.DSG	11-1-2013	15:23:37	129243.000000	2584.860000	1.000000	0.191406	-0.472656	0.057798	-0.001835	0.269725	-0.625610	-4.379272	-12.756348
C:\Users\cware\Desktop\Steller20November\TagTesting20Nov2013\M6.DSG	11-1-2013	15:23:37	129244.000000	2584.880000	1.000000	0.164063	-0.464844	0.057798	0.000917	0.270642	-1.602173	-3.677368	-12.207031
C:\Users\cware\Desktop\Steller20November\TagTesting20Nov2013\M6.DSG	11-1-2013	15:23:37	129245.000000	2584.900000	0.992188	0.128906	-0.476563	0.056881	0.000000	0.270642	-3.005981	-3.082275	-11.383057
C:\Users\cware\Desktop\Steller20November\TagTesting20Nov2013\M6.DSG	11-1-2013	15:23:37	129246.000000	2584.920000	1.000000	0.093750	-0.464844	0.056881	0.001835	0.271560	-4.104614	-4.455566	-11.413574
C:\Users\cware\Desktop\Steller20November\TagTesting20Nov2013\M6.DSG	11-1-2013	15:23:37	129247.000000	2584.940000	1.000000	0.093750	-0.464844	0.055963	0.001835	0.272477	-4.531860	-4.302979	-12.161255
C:\Users\cware\Desktop\Steller20November\TagTesting20Nov2013\M6.DSG	11-1-2013	15:23:37	129248.000000	2584.960000	0.996094	0.078125	-0.460938	0.055963	0.002752	0.270642	-4.730225	-4.745483	-13.977051
C:\Users\cware\Desktop\Steller20November\TagTesting20Nov2013\M6.DSG	11-1-2013	15:23:37	129249.000000	2584.980000	0.984375	0.078125	-0.476563	0.055963	0.003670	0.271560	-3.524780	-5.889893	-15.518188
C:\Users\cware\Desktop\Steller20November\TagTesting20Nov2013\M6.DSG	11-1-2013	15:23:37	129250.000000	2585.000000	0.988281	0.085938	-0.480469	0.055963	0.003670	0.271560	-2.105713	-6.561279	-17.089844
C:\Users\cware\Desktop\Steller20November\TagTesting20Nov2013\M6.DSG	11-1-2013	15:23:37	129251.000000	2585.020000	1.003906	0.085938	-0.460938	0.055046	0.004587	0.273394	-1.556396	-7.781982	-18.005371
C:\Users\cware\Desktop\Steller20November\TagTesting20Nov2013\M6.DSG	11-1-2013	15:23:37	129252.000000	2585.040000	1.003906	0.093750	-0.464844	0.055963	0.006422	0.274312	-1.281738	-7.766724	-17.913818
C:\Users\cware\Desktop\Steller20November\TagTesting20Nov2013\M6.DSG	11-1-2013	15:23:37	129253.000000	2585.060000	1.003906	0.097656	-0.464844	0.054128	0.007339	0.274312	-3.387451	-8.621216	-17.623901
C:\Users\cware\Desktop\Steller20November\TagTesting20Nov2013\M6.DSG	11-1-2013	15:23:37	129254.000000	2585.080000	0.992188	0.128906	-0.476563	0.055046	0.008257	0.275229	-4.592896	-8.102417	-17.105103
C:\Users\cware\Desktop\Steller20November\TagTesting20Nov2013\M6.DSG	11-1-2013	15:23:37	129255.000000	2585.100000	0.988281	0.140625	-0.492188	0.055046	0.009174	0.275229	-5.065918	-7.598877	-17.730713
C:\Users\cware\Desktop\Steller20November\TagTesting20Nov2013\M6.DSG	11-1-2013	15:23:37	129256.000000	2585.120000	0.992188	0.128906	-0.507813	0.055046	0.009174	0.277064	-3.021240	-6.896973	-18.356323
C:\Users\cware\Desktop\Steller20November\TagTesting20Nov2013\M6.DSG	11-1-2013	15:23:37	129257.000000	2585.140000	0.980469	0.128906	-0.503906	0.054128	0.011009	0.275229	-1.541138	-5.599976	-18.661499
C:\Users\cware\Desktop\Steller20November\TagTesting20Nov2013\M6.DSG	11-1-2013	15:23:37	129258.000000	2585.160000	0.964844	0.117188	-0.503906	0.053211	0.011009	0.277064	-0.274658	-4.562378	-19.302368
C:\Users\cware\Desktop\Steller20November\TagTesting20Nov2013\M6.DSG	11-1-2013	15:23:37	129259.000000	2585.180000	0.964844	0.125000	-0.507813	0.052294	0.012844	0.277982	1.846313	-3.143311	-19.714355
C:\Users\cware\Desktop\Steller20November\TagTesting20Nov2013\M6.DSG	11-1-2013	15:23:37	129260.000000	2585.200000	0.957031	0.097656	-0.503906	0.052294	0.014679	0.278899	1.998901	-0.335693	-19.012451
C:\Users\cware\Desktop\Steller20November\TagTesting20Nov2013\M6.DSG	11-1-2013	15:23:37	129261.000000	2585.220000	0.968750	0.082031	-0.484375	0.051376	0.014679	0.278899	1.052856	0.000000	-18.585205
C:\Users\cware\Desktop\Steller20November\TagTesting20Nov2013\M6.DSG	11-1-2013	15:23:37	129262.000000	2585.240000	0.988281	0.070313	-0.496094	0.050459	0.017431	0.279817	0.534058	0.488281	-17.196655
C:\Users\cware\Desktop\Steller20November\TagTesting20Nov2013\M6.DSG	11-1-2013	15:23:37	129263.000000	2585.260000	0.992188	0.042969	-0.476563	0.049541	0.018349	0.278899	-0.915527	0.198364	-16.265869
C:\Users\cware\Desktop\Steller20November\TagTesting20Nov2013\M6.DSG	11-1-2013	15:23:37	129264.000000	2585.280000	0.996094	0.050781	-0.484375	0.047706	0.020183	0.279817	-1.632690	0.793457	-15.899658
C:\Users\cware\Desktop\Steller20November\TagTesting20Nov2013\M6.DSG	11-1-2013	15:23:37	129265.000000	2585.300000	0.992188	0.066406	-0.496094	0.046789	0.021101	0.278899	-2.136230	1.464844	-16.098022
C:\Users\cware\Desktop\Steller20November\TagTesting20Nov2013\M6.DSG	11-1-2013	15:23:37	129266.000000	2585.320000	1.007813	0.058594	-0.496094	0.047706	0.021101	0.280734	-0.534058	2.548218	-17.013550
C:\Users\cware\Desktop\Steller20November\TagTesting20Nov2013\M6.DSG	11-1-2013	15:23:37	129267.000000	2585.340000	0.996094	0.050781	-0.488281	0.045872	0.022936	0.279817	0.411987	3.753662	-17.654419
C:\Users\cware\Desktop\Steller20November\TagTesting20Nov2013\M6.DSG	11-1-2013	15:23:37	129268.000000	2585.360000	1.000000	0.042969	-0.480469	0.045872	0.023853	0.278899	0.106812	3.295898	-18.478394
C:\Users\cware\Desktop\Steller20November\TagTesting20Nov2013\M6.DSG	11-1-2013	15:23:37	129269.000000	2585.380000	1.007813	0.019531	-0.476563	0.044954	0.024771	0.278899	0.991821	2.853394	-19.042969
C:\Users\cware\Desktop\Steller20November\TagTesting20Nov2013\M6.DSG	11-1-2013	15:23:37	129270.000000	2585.400000	1.003906	0.007813	-0.476563	0.043119	0.028440	0.278899	1.251221	3.997803	-19.287109
C:\Users\cware\Desktop\Steller20November\TagTesting20Nov2013\M6.DSG	11-1-2013	15:23:37	129271.000000	2585.420000	0.996094	0.000000	-0.464844	0.042202	0.029358	0.278899	-0.915527	4.455566	-20.034790
C:\Users\cware\Desktop\Steller20November\TagTesting20Nov2013\M6.DSG	11-1-2013	15:23:37	129272.000000	2585.440000	0.996094	0.003906	-0.476563	0.040367	0.029358	0.277982	-2.899170	5.264282	-20.874023
C:\Users\cware\Desktop\Steller20November\TagTesting20Nov2013\M6.DSG	11-1-2013	15:23:37	129273.000000	2585.460000	1.000000	-0.007813	-0.492188	0.042202	0.028440	0.279817	-3.021240	5.661011	-20.553589
C:\Users\cware\Desktop\Steller20November\TagTesting20Nov2013\M6.DSG	11-1-2013	15:23:37	129274.000000	2585.480000	0.996094	-0.042969	-0.480469	0.039450	0.033028	0.279817	-3.524780	5.920410	-19.851685
C:\Users\cware\Desktop\Steller20November\TagTesting20Nov2013\M6.DSG	11-1-2013	15:23:37	129275.000000	2585.500000	0.992188	-0.050781	-0.472656	0.037615	0.033945	0.277982	-6.225586	5.935669	-18.539429
C:\Users\cware\Desktop\Steller20November\TagTesting20Nov2013\M6.DSG	11-1-2013	15:23:37	129276.000000	2585.520000	0.984375	-0.031250	-0.468750	0.036697	0.034862	0.277982	-10.086060	5.722046	-17.440796
C:\Users\cware\Desktop\Steller20November\TagTesting20Nov2013\M6.DSG	11-1-2013	15:23:37	129277.000000	2585.540000	0.992188	-0.023438	-0.472656	0.035780	0.034862	0.277064	-11.352539	7.720947	-16.235352
C:\Users\cware\Desktop\Steller20November\TagTesting20Nov2013\M6.DSG	11-1-2013	15:23:37	129278.000000	2585.560000	1.003906	-0.023438	-0.472656	0.033945	0.035780	0.275229	-13.992310	8.651733	-15.106201
C:\Users\cware\Desktop\Steller20November\TagTesting20Nov2013\M6.DSG	11-1-2013	15:23:37	129279.000000	2585.580000	0.996094	-0.007813	-0.468750	0.033945	0.036697	0.275229	-15.441895	9.262085	-13.366699
C:\Users\cware\Desktop\Steller20November\TagTesting20Nov2013\M6.DSG	11-1-2013	15:23:37	129280.000000	2585.600000	1.003906	0.054688	-0.472656	0.031193	0.034862	0.272477	-11.657715	9.323120	-11.856079
C:\Users\cware\Desktop\Steller20November\TagTesting20Nov2013\M6.DSG	11-1-2013	15:23:37	129281.000000	2585.620000	1.011719	0.027344	-0.449219	0.031193	0.034862	0.273394	-9.399414	6.668091	-11.001587
C:\Users\cware\Desktop\Steller20November\TagTesting20Nov2013\M6.DSG	11-1-2013	15:23:37	129282.000000	2585.640000	1.003906	0.011719	-0.445313	0.030275	0.035780	0.271560	-7.415771	4.394531	-10.513306
C:\Users\cware\Desktop\Steller20November\TagTesting20Nov2013\M6.DSG	11-1-2013	15:23:37	129283.000000	2585.660000	1.007813	-0.007813	-0.445313	0.029358	0.035780	0.272477	-7.049561	3.662109	-9.765625
C:\Users\cware\Desktop\Steller20November\TagTesting20Nov2013\M6.DSG	11-1-2013	15:23:37	129284.000000	2585.680000	1.003906	-0.023438	-0.453125	0.027523	0.036697	0.271560	-7.003784	2.868652	-7.873535
C:\Users\cware\Desktop\Steller20November\TagTesting20Nov2013\M6.DSG	11-1-2013	15:23:37	129285.000000	2585.700000	1.003906	-0.046875	-0.441406	0.027523	0.035780	0.270642	-6.973267	1.815796	-6.591797
C:\Users\cware\Desktop\Steller20November\TagTesting20Nov2013\M6.DSG	11-1-2013	15:23:37	129286.000000	2585.720000	1.011719	-0.042969	-0.425781	0.027523	0.036697	0.270642	-6.469727	1.953125	-5.966187
C:\Users\cware\Desktop\Steller20November\TagTesting20Nov2013\M6.DSG	11-1-2013	15:23:37	129287.000000	2585.740000	1.027344	-0.007813	-0.441406	0.028440	0.035780	0.270642	-5.310059	1.251221	-5.065918
C:\Users\cware\Desktop\Steller20November\TagTesting20Nov2013\M6.DSG	11-1-2013	15:23:37	129288.000000	2585.760000	1.042969	-0.027344	-0.437500	0.027523	0.037615	0.268807	-4.287720	0.000000	-4.394531
C:\Users\cware\Desktop\Steller20November\TagTesting20Nov2013\M6.DSG	11-1-2013	15:23:37	129289.000000	2585.780000	1.042969	-0.027344	-0.425781	0.028440	0.037615	0.269725	-5.828857	-1.464844	-4.714966
C:\Users\cware\Desktop\Steller20November\TagTesting20Nov2013\M6.DSG	11-1-2013	15:23:37	129290.000000	2585.800000	1.046875	-0.015625	-0.425781	0.027523	0.035780	0.268807	-8.453369	-2.075195	-5.783081
C:\Users\cware\Desktop\Steller20November\TagTesting20Nov2013\M6.DSG	11-1-2013	15:23:37	129291.000000	2585.820000	1.031250	-0.035156	-0.433594	0.026606	0.036697	0.269725	-6.896973	-1.129150	-6.042480
C:\Users\cware\Desktop\Steller20November\TagTesting20Nov2013\M6.DSG	11-1-2013	15:23:37	129292.000000	2585.840000	1.019531	-0.031250	-0.437500	0.028440	0.036697	0.269725	-2.716064	-1.785278	-5.340576
C:\Users\cware\Desktop\Steller20November\TagTesting20Nov2013\M6.DSG	11-1-2013	15:23:37	129293.000000	2585.860000	1.019531	-0.046875	-0.421875	0.027523	0.038532	0.268807	-1.312256	-3.570557	-5.447388
C:\Users\cware\Desktop\Steller20November\TagTesting20Nov2013\M6.DSG	11-1-2013	15:23:37	129294.000000	2585.880000	1.015625	-0.054688	-0.425781	0.027523	0.039450	0.269725	-1.983643	-4.028320	-4.745483
C:\Users\cware\Desktop\Steller20November\TagTesting20Nov2013\M6.DSG	11-1-2013	15:23:37	129295.000000	2585.900000	1.003906	-0.050781	-0.421875	0.026606	0.038532	0.269725	-3.433228	-3.967285	-3.356934
C:\Users\cware\Desktop\Steller20November\TagTesting20Nov2013\M6.DSG	11-1-2013	15:23:37	129296.000000	2585.920000	0.996094	-0.066406	-0.437500	0.027523	0.037615	0.269725	-5.737305	-4.486084	-2.655029
C:\Users\cware\Desktop\Steller20November\TagTesting20Nov2013\M6.DSG	11-1-2013	15:23:37	129297.000000	2585.940000	0.996094	-0.046875	-0.445313	0.029358	0.038532	0.269725	-5.981445	-4.516602	-1.266479
C:\Users\cware\Desktop\Steller20November\TagTesting20Nov2013\M6.DSG	11-1-2013	15:23:37	129298.000000	2585.960000	1.003906	-0.035156	-0.472656	0.027523	0.037615	0.270642	-4.776001	-4.714966	-0.061035
C:\Users\cware\Desktop\Steller20November\TagTesting20Nov2013\M6.DSG	11-1-2013	15:23:37	129299.000000	2585.980000	0.992188	-0.031250	-0.468750	0.029358	0.037615	0.270642	-2.670288	-4.745483	0.289917
C:\Users\cware\Desktop\Steller20November\TagTesting20Nov2013\M6.DSG	11-1-2013	15:23:37	129300.000000	2586.000000	0.984375	0.011719	-0.500000	0.028440	0.038532	0.271560	-0.167847	-3.173828	0.640869
C:\Users\cware\Desktop\Steller20November\TagTesting20Nov2013\M6.DSG	11-1-2013	15:23:37	129301.000000	2586.020000	0.984375	0.011719	-0.500000	0.028440	0.038532	0.271560	3.509521	-1.037598	0.747681
C:\Users\cware\Desktop\Steller20November\TagTesting20Nov2013\M6.DSG	11-1-2013	15:23:37	129302.000000	2586.040000	0.976563	0.054688	-0.511719	0.029358	0.037615	0.272477	7.675171	0.732422	3.845215
C:\Users\cware\Desktop\Steller20November\TagTesting20Nov2013\M6.DSG	11-1-2013	15:23:37	129303.000000	2586.060000	0.957031	0.062500	-0.476563	0.029358	0.038532	0.271560	6.652832	3.036499	7.751465
C:\Users\cware\Desktop\Steller20November\TagTesting20Nov2013\M6.DSG	11-1-2013	15:23:37	129304.000000	2586.080000	0.945313	0.085938	-0.460938	0.029358	0.038532	0.270642	2.044678	1.770020	11.428833
C:\Users\cware\Desktop\Steller20November\TagTesting20Nov2013\M6.DSG	11-1-2013	15:23:37	129305.000000	2586.100000	0.894531	0.097656	-0.496094	0.030275	0.038532	0.271560	-4.425049	8.071899	15.502930
C:\Users\cware\Desktop\Steller20November\TagTesting20Nov2013\M6.DSG	11-1-2013	15:23:37	129306.000000	2586.120000	0.933594	0.074219	-0.460938	0.030275	0.037615	0.276147	-16.372681	14.694214	14.633179
C:\Users\cware\Desktop\Steller20November\TagTesting20Nov2013\M6.DSG	11-1-2013	15:23:37	129307.000000	2586.140000	0.937500	0.058594	-0.421875	0.029358	0.035780	0.268807	-22.262573	17.318726	15.869141
C:\Users\cware\Desktop\Steller20November\TagTesting20Nov2013\M6.DSG	11-1-2013	15:23:37	129308.000000	2586.160000	0.980469	-0.023438	-0.414063	0.029358	0.033028	0.266055	-18.447876	11.734009	16.616821
C:\Users\cware\Desktop\Steller20November\TagTesting20Nov2013\M6.DSG	11-1-2013	15:23:37	129309.000000	2586.180000	0.980469	-0.054688	-0.390625	0.029358	0.031193	0.264220	-14.236450	8.743286	16.479492
C:\Users\cware\Desktop\Steller20November\TagTesting20Nov2013\M6.DSG	11-1-2013	15:23:37	129310.000000	2586.200000	0.960938	-0.027344	-0.429688	0.030275	0.029358	0.263303	-5.630493	8.575439	17.791748
C:\Users\cware\Desktop\Steller20November\TagTesting20Nov2013\M6.DSG	11-1-2013	15:23:37	129311.000000	2586.220000	0.980469	-0.003906	-0.437500	0.030275	0.028440	0.263303	-0.671387	6.546021	19.393921
C:\Users\cware\Desktop\Steller20November\TagTesting20Nov2013\M6.DSG	11-1-2013	15:23:37	129312.000000	2586.240000	1.007813	0.007813	-0.429688	0.031193	0.026606	0.261468	6.179810	9.414673	21.942139
C:\Users\cware\Desktop\Steller20November\TagTesting20Nov2013\M6.DSG	11-1-2013	15:23:37	129313.000000	2586.260000	1.035156	0.046875	-0.429688	0.032110	0.024771	0.260550	13.244629	9.704590	24.093628
C:\Users\cware\Desktop\Steller20November\TagTesting20Nov2013\M6.DSG	11-1-2013	15:23:37	129314.000000	2586.280000	1.093750	0.085938	-0.394531	0.031193	0.025688	0.260550	19.989014	5.355835	25.314331
C:\Users\cware\Desktop\Steller20November\TagTesting20Nov2013\M6.DSG	11-1-2013	15:23:37	129315.000000	2586.300000	1.125000	0.117188	-0.398438	0.033028	0.025688	0.260550	22.766113	1.129150	26.275635
C:\Users\cware\Desktop\Steller20November\TagTesting20Nov2013\M6.DSG	11-1-2013	15:23:37	129316.000000	2586.320000	1.140625	0.117188	-0.378906	0.033945	0.026606	0.262385	22.033691	-2.166748	26.504517
C:\Users\cware\Desktop\Steller20November\TagTesting20Nov2013\M6.DSG	11-1-2013	15:23:37	129317.000000	2586.340000	1.136719	0.140625	-0.359375	0.035780	0.026606	0.264220	20.965576	-4.318237	26.412964
C:\Users\cware\Desktop\Steller20November\TagTesting20Nov2013\M6.DSG	11-1-2013	15:23:37	129318.000000	2586.360000	1.093750	0.140625	-0.363281	0.037615	0.026606	0.265138	20.233154	-0.747681	28.564453
C:\Users\cware\Desktop\Steller20November\TagTesting20Nov2013\M6.DSG	11-1-2013	15:23:37	129319.000000	2586.380000	1.082031	0.132813	-0.320313	0.038532	0.027523	0.265138	18.508911	0.335693	27.511597
C:\Users\cware\Desktop\Steller20November\TagTesting20Nov2013\M6.DSG	11-1-2013	15:23:37	129320.000000	2586.400000	1.074219	0.175781	-0.328125	0.040367	0.028440	0.265138	16.647339	-1.617432	23.345947
C:\Users\cware\Desktop\Steller20November\TagTesting20Nov2013\M6.DSG	11-1-2013	15:23:37	129321.000000	2586.420000	1.089844	0.199219	-0.312500	0.040367	0.027523	0.266055	15.380859	-7.156372	20.141602
C:\Users\cware\Desktop\Steller20November\TagTesting20Nov2013\M6.DSG	11-1-2013	15:23:37	129322.000000	2586.440000	1.078125	0.164063	-0.320313	0.044037	0.028440	0.267890	11.367798	-10.803223	22.232056
C:\Users\cware\Desktop\Steller20November\TagTesting20Nov2013\M6.DSG	11-1-2013	15:23:37	129323.000000	2586.460000	1.101563	0.156250	-0.347656	0.043119	0.028440	0.268807	9.628296	-12.359619	25.238037
C:\Users\cware\Desktop\Steller20November\TagTesting20Nov2013\M6.DSG	11-1-2013	15:23:37	129324.000000	2586.480000	1.085938	0.156250	-0.343750	0.046789	0.028440	0.270642	7.263184	-14.282227	27.893066
C:\Users\cware\Desktop\Steller20November\TagTesting20Nov2013\M6.DSG	11-1-2013	15:23:37	129325.000000	2586.500000	1.082031	0.121094	-0.351563	0.048624	0.027523	0.271560	8.071899	-18.676758	27.908325
C:\Users\cware\Desktop\Steller20November\TagTesting20Nov2013\M6.DSG	11-1-2013	15:23:37	129326.000000	2586.520000	1.085938	0.082031	-0.382813	0.052294	0.027523	0.274312	9.948730	-23.620605	24.032593
C:\Users\cware\Desktop\Steller20November\TagTesting20Nov2013\M6.DSG	11-1-2013	15:23:37	129327.000000	2586.540000	1.070313	0.007813	-0.394531	0.054128	0.027523	0.275229	8.865356	-24.017334	22.994995
C:\Users\cware\Desktop\Steller20November\TagTesting20Nov2013\M6.DSG	11-1-2013	15:23:37	129328.000000	2586.560000	0.996094	-0.074219	-0.460938	0.057798	0.027523	0.277064	5.905151	-26.367188	21.255493
C:\Users\cware\Desktop\Steller20November\TagTesting20Nov2013\M6.DSG	11-1-2013	15:23:37	129329.000000	2586.580000	0.949219	-0.066406	-0.472656	0.059633	0.028440	0.279817	2.304077	-25.833130	19.180298
C:\Users\cware\Desktop\Steller20November\TagTesting20Nov2013\M6.DSG	11-1-2013	15:23:37	129330.000000	2586.600000	0.933594	-0.031250	-0.476563	0.061468	0.028440	0.280734	-0.320435	-24.658203	17.517090
C:\Users\cware\Desktop\Steller20November\TagTesting20Nov2013\M6.DSG	11-1-2013	15:23:37	129331.000000	2586.620000	0.917969	0.011719	-0.468750	0.065138	0.027523	0.282569	-0.366211	-24.993896	15.441895
C:\Users\cware\Desktop\Steller20November\TagTesting20Nov2013\M6.DSG	11-1-2013	15:23:37	129332.000000	2586.640000	0.894531	0.066406	-0.468750	0.066055	0.025688	0.285321	-1.770020	-24.230957	13.076782
C:\Users\cware\Desktop\Steller20November\TagTesting20Nov2013\M6.DSG	11-1-2013	15:23:37	129333.000000	2586.660000	0.902344	0.152344	-0.476563	0.069725	0.025688	0.287156	-2.899170	-20.645142	10.848999
C:\Users\cware\Desktop\Steller20November\TagTesting20Nov2013\M6.DSG	11-1-2013	15:23:37	129334.000000	2586.680000	0.914063	0.207031	-0.488281	0.070642	0.024771	0.288073	-5.508423	-15.960693	9.384155
C:\Users\cware\Desktop\Steller20November\TagTesting20Nov2013\M6.DSG	11-1-2013	15:23:37	129335.000000	2586.700000	0.957031	0.277344	-0.484375	0.072477	0.023853	0.288991	-8.193970	-14.312744	7.431030
C:\Users\cware\Desktop\Steller20November\TagTesting20Nov2013\M6.DSG	11-1-2013	15:23:37	129336.000000	2586.720000	0.980469	0.328125	-0.468750	0.072477	0.022018	0.288991	-9.597778	-12.023926	5.401611
C:\Users\cware\Desktop\Steller20November\TagTesting20Nov2013\M6.DSG	11-1-2013	15:23:37	129337.000000	2586.740000	1.007813	0.343750	-0.488281	0.074312	0.021101	0.290826	-10.116577	-13.732910	4.257202
C:\Users\cware\Desktop\Steller20November\TagTesting20Nov2013\M6.DSG	11-1-2013	15:23:37	129338.000000	2586.760000	1.015625	0.351563	-0.480469	0.076147	0.021101	0.290826	-11.962891	-17.303467	3.173828
C:\Users\cware\Desktop\Steller20November\TagTesting20Nov2013\M6.DSG	11-1-2013	15:23:37	129339.000000	2586.780000	1.007813	0.328125	-0.484375	0.077982	0.019266	0.290826	-14.999390	-20.156860	1.434326
C:\Users\cware\Desktop\Steller20November\TagTesting20Nov2013\M6.DSG	11-1-2013	15:23:37	129340.000000	2586.800000	0.980469	0.308594	-0.500000	0.078899	0.019266	0.290826	-18.554688	-22.445679	-0.549316
C:\Users\cware\Desktop\Steller20November\TagTesting20Nov2013\M6.DSG	11-1-2013	15:23:37	129341.000000	2586.820000	0.964844	0.269531	-0.511719	0.080734	0.018349	0.293578	-18.997192	-22.216797	-1.358032
C:\Users\cware\Desktop\Steller20November\TagTesting20Nov2013\M6.DSG	11-1-2013	15:23:37	129342.000000	2586.840000	0.949219	0.246094	-0.519531	0.082569	0.017431	0.294495	-18.325806	-20.141602	-1.296997
C:\Users\cware\Desktop\Steller20November\TagTesting20Nov2013\M6.DSG	11-1-2013	15:23:37	129343.000000	2586.860000	0.941406	0.222656	-0.539063	0.083486	0.013761	0.296330	-17.150879	-18.646240	-1.174927
C:\Users\cware\Desktop\Steller20November\TagTesting20Nov2013\M6.DSG	11-1-2013	15:23:37	129344.000000	2586.880000	0.933594	0.199219	-0.554688	0.085321	0.014679	0.294495	-16.632080	-17.501831	-0.976563
C:\Users\cware\Desktop\Steller20November\TagTesting20Nov2013\M6.DSG	11-1-2013	15:23:37	129345.000000	2586.900000	0.929688	0.195313	-0.558594	0.086239	0.013761	0.296330	-18.066406	-16.998291	-0.823975
C:\Users\cware\Desktop\Steller20November\TagTesting20Nov2013\M6.DSG	11-1-2013	15:23:37	129346.000000	2586.920000	0.929688	0.195313	-0.566406	0.087156	0.012844	0.296330	-20.217896	-18.081665	-1.907349
C:\Users\cware\Desktop\Steller20November\TagTesting20Nov2013\M6.DSG	11-1-2013	15:23:37	129347.000000	2586.940000	0.914063	0.210938	-0.570313	0.088991	0.011009	0.296330	-19.744873	-18.615723	-4.058838
C:\Users\cware\Desktop\Steller20November\TagTesting20Nov2013\M6.DSG	11-1-2013	15:23:37	129348.000000	2586.960000	0.910156	0.222656	-0.582031	0.090826	0.010092	0.296330	-16.433716	-17.105103	-6.622314
C:\Users\cware\Desktop\Steller20November\TagTesting20Nov2013\M6.DSG	11-1-2013	15:23:37	129349.000000	2586.980000	0.894531	0.210938	-0.582031	0.090826	0.008257	0.297248	-12.069702	-13.977051	-7.644653
C:\Users\cware\Desktop\Steller20November\TagTesting20Nov2013\M6.DSG	11-1-2013	15:23:37	129350.000000	2587.000000	0.886719	0.226563	-0.582031	0.092661	0.009174	0.298165	-9.765625	-9.796143	-7.156372
C:\Users\cware\Desktop\Steller20November\TagTesting20Nov2013\M6.DSG	11-1-2013	15:23:37	129351.000000	2587.020000	0.886719	0.226563	-0.585938	0.092661	0.009174	0.298165	-9.552002	-7.949829	-7.095337
C:\Users\cware\Desktop\Steller20November\TagTesting20Nov2013\M6.DSG	11-1-2013	15:23:37	129352.000000	2587.040000	0.898438	0.234375	-0.570313	0.093578	0.009174	0.298165	-10.360718	-7.904053	-7.720947
C:\Users\cware\Desktop\Steller20November\TagTesting20Nov2013\M6.DSG	11-1-2013	15:23:37	129353.000000	2587.060000	0.917969	0.253906	-0.582031	0.093578	0.008257	0.299083	-11.413574	-9.552002	-8.117676
C:\Users\cware\Desktop\Steller20November\TagTesting20Nov2013\M6.DSG	11-1-2013	15:23:37	129354.000000	2587.080000	0.933594	0.250000	-0.566406	0.093578	0.007339	0.298165	-10.665894	-11.337280	-7.492065
C:\Users\cware\Desktop\Steller20November\TagTesting20Nov2013\M6.DSG	11-1-2013	15:23:37	129355.000000	2587.100000	0.933594	0.250000	-0.566406	0.094495	0.007339	0.299083	-9.460449	-11.291504	-5.889893
C:\Users\cware\Desktop\Steller20November\TagTesting20Nov2013\M6.DSG	11-1-2013	15:23:37	129356.000000	2587.120000	0.925781	0.250000	-0.566406	0.095413	0.006422	0.298165	-7.843018	-9.231567	-3.875732
C:\Users\cware\Desktop\Steller20November\TagTesting20Nov2013\M6.DSG	11-1-2013	15:23:37	129357.000000	2587.140000	0.921875	0.253906	-0.582031	0.096330	0.006422	0.300000	-6.439209	-8.148193	-3.616333
C:\Users\cware\Desktop\Steller20November\TagTesting20Nov2013\M6.DSG	11-1-2013	15:23:37	129358.000000	2587.160000	0.910156	0.250000	-0.585938	0.096330	0.006422	0.300000	-5.477905	-6.988525	-3.112793
C:\Users\cware\Desktop\Steller20November\TagTesting20Nov2013\M6.DSG	11-1-2013	15:23:37	129359.000000	2587.180000	0.906250	0.250000	-0.574219	0.096330	0.007339	0.300000	-5.157471	-6.256104	-2.273560
C:\Users\cware\Desktop\Steller20November\TagTesting20Nov2013\M6.DSG	11-1-2013	15:23:37	129360.000000	2587.200000	0.906250	0.261719	-0.589844	0.096330	0.007339	0.300000	-6.607056	-7.278442	-1.541138
C:\Users\cware\Desktop\Steller20November\TagTesting20Nov2013\M6.DSG	11-1-2013	15:23:37	129361.000000	2587.220000	0.906250	0.242188	-0.601563	0.098165	0.007339	0.300917	-6.515503	-7.827759	-1.403809
C:\Users\cware\Desktop\Steller20November\TagTesting20Nov2013\M6.DSG	11-1-2013	15:23:37	129362.000000	2587.240000	0.902344	0.238281	-0.578125	0.098165	0.006422	0.300000	-5.279541	-7.537842	-1.937866
C:\Users\cware\Desktop\Steller20November\TagTesting20Nov2013\M6.DSG	11-1-2013	15:23:37	129363.000000	2587.260000	0.890625	0.222656	-0.589844	0.097248	0.007339	0.302752	-5.798340	-5.935669	-1.724243
C:\Users\cware\Desktop\Steller20November\TagTesting20Nov2013\M6.DSG	11-1-2013	15:23:37	129364.000000	2587.280000	0.886719	0.199219	-0.578125	0.098165	0.006422	0.301835	-6.454468	-2.777100	-1.052856
C:\Users\cware\Desktop\Steller20November\TagTesting20Nov2013\M6.DSG	11-1-2013	15:23:37	129365.000000	2587.300000	0.898438	0.203125	-0.574219	0.100000	0.006422	0.302752	-8.132935	-2.044678	-0.671387
C:\Users\cware\Desktop\Steller20November\TagTesting20Nov2013\M6.DSG	11-1-2013	15:23:37	129366.000000	2587.320000	0.906250	0.207031	-0.585938	0.098165	0.006422	0.300917	-9.109497	-1.235962	-0.640869
C:\Users\cware\Desktop\Steller20November\TagTesting20Nov2013\M6.DSG	11-1-2013	15:23:37	129367.000000	2587.340000	0.894531	0.242188	-0.593750	0.099083	0.006422	0.300917	-7.797241	0.167847	-0.671387
C:\Users\cware\Desktop\Steller20November\TagTesting20Nov2013\M6.DSG	11-1-2013	15:23:37	129368.000000	2587.360000	0.890625	0.242188	-0.593750	0.100000	0.005505	0.301835	-6.378174	1.525879	-1.220703
C:\Users\cware\Desktop\Steller20November\TagTesting20Nov2013\M6.DSG	11-1-2013	15:23:37	129369.000000	2587.380000	0.878906	0.214844	-0.605469	0.099083	0.004587	0.300917	-6.958008	3.158569	-1.525879
C:\Users\cware\Desktop\Steller20November\TagTesting20Nov2013\M6.DSG	11-1-2013	15:23:37	129370.000000	2587.400000	0.882813	0.210938	-0.621094	0.099083	0.004587	0.300000	-8.468628	3.555298	-4.028320
C:\Users\cware\Desktop\Steller20November\TagTesting20Nov2013\M6.DSG	11-1-2013	15:23:37	129371.000000	2587.420000	0.906250	0.207031	-0.609375	0.100000	0.004587	0.299083	-7.659912	2.517700	-7.293701
C:\Users\cware\Desktop\Steller20November\TagTesting20Nov2013\M6.DSG	11-1-2013	15:23:37	129372.000000	2587.440000	0.925781	0.250000	-0.589844	0.099083	0.004587	0.299083	-4.898071	1.037598	-9.948730
C:\Users\cware\Desktop\Steller20November\TagTesting20Nov2013\M6.DSG	11-1-2013	15:23:37	129373.000000	2587.460000	0.933594	0.277344	-0.574219	0.098165	0.006422	0.299083	-3.768921	0.320435	-10.299683
C:\Users\cware\Desktop\Steller20November\TagTesting20Nov2013\M6.DSG	11-1-2013	15:23:37	129374.000000	2587.480000	0.937500	0.281250	-0.562500	0.096330	0.006422	0.300000	-3.326416	0.137329	-9.475708
C:\Users\cware\Desktop\Steller20November\TagTesting20Nov2013\M6.DSG	11-1-2013	15:23:37	129375.000000	2587.500000	0.937500	0.300781	-0.558594	0.096330	0.004587	0.298165	-4.989624	0.015259	-7.919312
C:\Users\cware\Desktop\Steller20November\TagTesting20Nov2013\M6.DSG	11-1-2013	15:23:37	129376.000000	2587.520000	0.937500	0.304688	-0.554688	0.096330	0.005505	0.300000	-5.538940	-0.717163	-6.774902
C:\Users\cware\Desktop\Steller20November\TagTesting20Nov2013\M6.DSG	11-1-2013	15:23:37	129377.000000	2587.540000	0.933594	0.292969	-0.554688	0.097248	0.006422	0.299083	-5.920410	-2.014160	-5.661011
C:\Users\cware\Desktop\Steller20November\TagTesting20Nov2013\M6.DSG	11-1-2013	15:23:37	129378.000000	2587.560000	0.929688	0.285156	-0.562500	0.096330	0.005505	0.299083	-7.598877	-2.914429	-4.028320
C:\Users\cware\Desktop\Steller20November\TagTesting20Nov2013\M6.DSG	11-1-2013	15:23:37	129379.000000	2587.580000	0.937500	0.257813	-0.562500	0.096330	0.005505	0.297248	-6.591797	-3.067017	-4.333496
C:\Users\cware\Desktop\Steller20November\TagTesting20Nov2013\M6.DSG	11-1-2013	15:23:37	129380.000000	2587.600000	0.925781	0.253906	-0.566406	0.096330	0.005505	0.300000	-6.988525	-2.685547	-5.294800
C:\Users\cware\Desktop\Steller20November\TagTesting20Nov2013\M6.DSG	11-1-2013	15:23:37	129381.000000	2587.620000	0.929688	0.257813	-0.582031	0.097248	0.005505	0.298165	-6.774902	-2.319336	-6.088257
C:\Users\cware\Desktop\Steller20November\TagTesting20Nov2013\M6.DSG	11-1-2013	15:23:37	129382.000000	2587.640000	0.910156	0.261719	-0.585938	0.097248	0.006422	0.299083	-6.332397	-3.372192	-6.790161
C:\Users\cware\Desktop\Steller20November\TagTesting20Nov2013\M6.DSG	11-1-2013	15:23:37	129383.000000	2587.660000	0.910156	0.261719	-0.585938	0.096330	0.004587	0.299083	-6.164551	-3.952026	-6.652832
C:\Users\cware\Desktop\Steller20November\TagTesting20Nov2013\M6.DSG	11-1-2013	15:23:37	129384.000000	2587.680000	0.898438	0.238281	-0.578125	0.097248	0.005505	0.299083	-5.966187	-3.036499	-5.828857
C:\Users\cware\Desktop\Steller20November\TagTesting20Nov2013\M6.DSG	11-1-2013	15:23:37	129385.000000	2587.700000	0.910156	0.250000	-0.582031	0.096330	0.005505	0.299083	-7.431030	-2.746582	-4.409790
C:\Users\cware\Desktop\Steller20November\TagTesting20Nov2013\M6.DSG	11-1-2013	15:23:37	129386.000000	2587.720000	0.921875	0.234375	-0.578125	0.097248	0.005505	0.299083	-8.911133	-3.387451	-4.684448
C:\Users\cware\Desktop\Steller20November\TagTesting20Nov2013\M6.DSG	11-1-2013	15:23:37	129387.000000	2587.740000	0.914063	0.230469	-0.578125	0.095413	0.005505	0.299083	-8.789063	-2.593994	-5.386353
C:\Users\cware\Desktop\Steller20November\TagTesting20Nov2013\M6.DSG	11-1-2013	15:23:37	129388.000000	2587.760000	0.914063	0.234375	-0.593750	0.096330	0.005505	0.300000	-9.170532	-2.243042	-6.347656
C:\Users\cware\Desktop\Steller20November\TagTesting20Nov2013\M6.DSG	11-1-2013	15:23:37	129389.000000	2587.780000	0.910156	0.226563	-0.570313	0.096330	0.004587	0.299083	-8.209229	-1.464844	-6.683350
C:\Users\cware\Desktop\Steller20November\TagTesting20Nov2013\M6.DSG	11-1-2013	15:23:37	129390.000000	2587.800000	0.921875	0.261719	-0.570313	0.096330	0.004587	0.300000	-9.185791	-1.296997	-5.767822
C:\Users\cware\Desktop\Steller20November\TagTesting20Nov2013\M6.DSG	11-1-2013	15:23:37	129391.000000	2587.820000	0.933594	0.253906	-0.566406	0.097248	0.004587	0.298165	-10.406494	-2.304077	-4.516602
C:\Users\cware\Desktop\Steller20November\TagTesting20Nov2013\M6.DSG	11-1-2013	15:23:37	129392.000000	2587.840000	0.945313	0.261719	-0.570313	0.098165	0.003670	0.298165	-10.986328	-3.677368	-3.738403
C:\Users\cware\Desktop\Steller20November\TagTesting20Nov2013\M6.DSG	11-1-2013	15:23:37	129393.000000	2587.860000	0.945313	0.253906	-0.578125	0.097248	0.003670	0.298165	-11.596680	-4.348755	-2.197266
C:\Users\cware\Desktop\Steller20November\TagTesting20Nov2013\M6.DSG	11-1-2013	15:23:37	129394.000000	2587.880000	0.945313	0.234375	-0.578125	0.097248	0.002752	0.298165	-11.306763	-5.676270	-1.022339
C:\Users\cware\Desktop\Steller20November\TagTesting20Nov2013\M6.DSG	11-1-2013	15:23:37	129395.000000	2587.900000	0.937500	0.246094	-0.597656	0.096330	0.002752	0.299083	-9.735107	-6.729126	-1.037598
C:\Users\cware\Desktop\Steller20November\TagTesting20Nov2013\M6.DSG	11-1-2013	15:23:37	129396.000000	2587.920000	0.917969	0.250000	-0.609375	0.099083	0.002752	0.298165	-7.461548	-7.003784	-0.991821
C:\Users\cware\Desktop\Steller20November\TagTesting20Nov2013\M6.DSG	11-1-2013	15:23:37	129397.000000	2587.940000	0.898438	0.250000	-0.593750	0.098165	0.001835	0.298165	-6.195068	-5.676270	-0.396729
C:\Users\cware\Desktop\Steller20November\TagTesting20Nov2013\M6.DSG	11-1-2013	15:23:37	129398.000000	2587.960000	0.894531	0.265625	-0.585938	0.098165	0.001835	0.298165	-5.935669	-4.623413	0.274658
C:\Users\cware\Desktop\Steller20November\TagTesting20Nov2013\M6.DSG	11-1-2013	15:23:37	129399.000000	2587.980000	0.894531	0.277344	-0.574219	0.099083	0.000917	0.298165	-6.729126	-3.875732	0.625610
C:\Users\cware\Desktop\Steller20November\TagTesting20Nov2013\M6.DSG	11-1-2013	15:23:37	129400.000000	2588.000000	0.906250	0.285156	-0.578125	0.099083	0.001835	0.298165	-6.774902	-4.562378	0.701904
C:\Users\cware\Desktop\Steller20November\TagTesting20Nov2013\M6.DSG	11-1-2013	15:23:37	129401.000000	2588.020000	0.906250	0.281250	-0.585938	0.099083	0.000917	0.298165	-7.751465	-3.143311	1.464844
C:\Users\cware\Desktop\Steller20November\TagTesting20Nov2013\M6.DSG	11-1-2013	15:23:37	129402.000000	2588.040000	0.910156	0.265625	-0.574219	0.100917	0.000000	0.298165	-8.285522	-1.205444	2.487183
C:\Users\cware\Desktop\Steller20November\TagTesting20Nov2013\M6.DSG	11-1-2013	15:23:37	129403.000000	2588.060000	0.910156	0.281250	-0.585938	0.100000	0.000000	0.298165	-7.263184	0.473022	3.433228
C:\Users\cware\Desktop\Steller20November\TagTesting20Nov2013\M6.DSG	11-1-2013	15:23:37	129404.000000	2588.080000	0.941406	0.281250	-0.554688	0.100917	0.000000	0.298165	-5.004883	-0.167847	1.937866
C:\Users\cware\Desktop\Steller20November\TagTesting20Nov2013\M6.DSG	11-1-2013	15:23:37	129405.000000	2588.100000	0.960938	0.300781	-0.550781	0.100917	0.000000	0.298165	-4.272461	-1.495361	-1.083374
C:\Users\cware\Desktop\Steller20November\TagTesting20Nov2013\M6.DSG	11-1-2013	15:23:37	129406.000000	2588.120000	0.917969	0.347656	-0.566406	0.100917	0.000917	0.299083	2.624512	-0.350952	-2.304077
C:\Users\cware\Desktop\Steller20November\TagTesting20Nov2013\M6.DSG	11-1-2013	15:23:37	129407.000000	2588.140000	0.882813	0.378906	-0.558594	0.100917	0.000917	0.298165	8.468628	-7.385254	0.244141
C:\Users\cware\Desktop\Steller20November\TagTesting20Nov2013\M6.DSG	11-1-2013	15:23:37	129408.000000	2588.160000	0.875000	0.425781	-0.589844	0.101835	0.002752	0.300000	20.401001	-12.176514	7.720947
C:\Users\cware\Desktop\Steller20November\TagTesting20Nov2013\M6.DSG	11-1-2013	15:23:37	129409.000000	2588.180000	0.875000	0.425781	-0.589844	0.103670	0.005505	0.301835	21.057129	-6.561279	17.608643
C:\Users\cware\Desktop\Steller20November\TagTesting20Nov2013\M6.DSG	11-1-2013	15:23:37	129410.000000	2588.200000	0.824219	0.257813	-0.718750	0.104587	0.006422	0.302752	19.088745	-4.364014	28.610229
C:\Users\cware\Desktop\Steller20November\TagTesting20Nov2013\M6.DSG	11-1-2013	15:23:37	129411.000000	2588.220000	0.804688	0.203125	-0.765625	0.107339	0.009174	0.304587	11.932373	-2.243042	37.460327
C:\Users\cware\Desktop\Steller20November\TagTesting20Nov2013\M6.DSG	11-1-2013	15:23:37	129412.000000	2588.240000	0.859375	0.226563	-0.769531	0.107339	0.008257	0.304587	7.965088	1.190186	39.916992
C:\Users\cware\Desktop\Steller20November\TagTesting20Nov2013\M6.DSG	11-1-2013	15:23:37	129413.000000	2588.260000	0.906250	0.363281	-0.808594	0.109174	0.009174	0.304587	2.563477	4.562378	43.121338
C:\Users\cware\Desktop\Steller20November\TagTesting20Nov2013\M6.DSG	11-1-2013	15:23:37	129414.000000	2588.280000	0.980469	0.535156	-0.800781	0.111009	0.007339	0.300917	-13.534546	16.143799	45.516968
C:\Users\cware\Desktop\Steller20November\TagTesting20Nov2013\M6.DSG	11-1-2013	15:23:37	129415.000000	2588.300000	0.933594	0.648438	-0.750000	0.109174	0.005505	0.303670	-19.592285	32.608032	40.206909
C:\Users\cware\Desktop\Steller20November\TagTesting20Nov2013\M6.DSG	11-1-2013	15:23:37	129416.000000	2588.320000	0.757813	0.609375	-0.632813	0.108257	0.004587	0.300000	-5.294800	53.207397	30.334473
C:\Users\cware\Desktop\Steller20November\TagTesting20Nov2013\M6.DSG	11-1-2013	15:23:37	129417.000000	2588.340000	0.597656	0.488281	-0.570313	0.103670	0.005505	0.297248	24.856567	77.606201	21.011353
C:\Users\cware\Desktop\Steller20November\TagTesting20Nov2013\M6.DSG	11-1-2013	15:23:37	129418.000000	2588.360000	0.515625	0.316406	-0.628906	0.099083	0.010092	0.294495	75.729370	116.744995	0.900269
C:\Users\cware\Desktop\Steller20November\TagTesting20Nov2013\M6.DSG	11-1-2013	15:23:37	129419.000000	2588.380000	0.636719	-0.152344	-0.761719	0.085321	0.022936	0.290826	118.606567	139.648438	-17.044067
C:\Users\cware\Desktop\Steller20November\TagTesting20Nov2013\M6.DSG	11-1-2013	15:23:37	129420.000000	2588.400000	0.832031	-0.382813	-0.750000	0.078899	0.032110	0.288991	168.701172	146.362305	-1.373291
C:\Users\cware\Desktop\Steller20November\TagTesting20Nov2013\M6.DSG	11-1-2013	15:23:37	129421.000000	2588.420000	0.890625	-0.277344	-0.386719	0.069725	0.051376	0.284404	155.136108	127.517700	2.716064
C:\Users\cware\Desktop\Steller20November\TagTesting20Nov2013\M6.DSG	11-1-2013	15:23:37	129422.000000	2588.440000	1.167969	-0.093750	-0.300781	0.059633	0.061468	0.283486	169.952393	90.423584	-24.459839
C:\Users\cware\Desktop\Steller20November\TagTesting20Nov2013\M6.DSG	11-1-2013	15:23:37	129423.000000	2588.460000	1.429688	0.082031	-0.285156	0.054128	0.072477	0.283486	191.909790	12.252808	-25.817871
C:\Users\cware\Desktop\Steller20November\TagTesting20Nov2013\M6.DSG	11-1-2013	15:23:37	129424.000000	2588.480000	1.015625	-0.066406	-0.164063	0.052294	0.094495	0.288073	167.861938	5.966187	50.918579
C:\Users\cware\Desktop\Steller20November\TagTesting20Nov2013\M6.DSG	11-1-2013	15:23:37	129425.000000	2588.500000	0.402344	-0.394531	-0.003906	0.051376	0.100000	0.288991	125.656128	82.733154	131.057739
C:\Users\cware\Desktop\Steller20November\TagTesting20Nov2013\M6.DSG	11-1-2013	15:23:37	129426.000000	2588.520000	0.566406	-0.558594	-0.023438	0.048624	0.100917	0.286239	76.736450	100.021362	157.623291
C:\Users\cware\Desktop\Steller20November\TagTesting20Nov2013\M6.DSG	11-1-2013	15:23:37	129427.000000	2588.540000	1.046875	-0.679688	-0.234375	0.045872	0.096330	0.284404	59.768677	82.366943	144.943237
C:\Users\cware\Desktop\Steller20November\TagTesting20Nov2013\M6.DSG	11-1-2013	15:23:37	129428.000000	2588.560000	1.250000	-0.832031	-0.433594	0.044037	0.088073	0.282569	58.547974	77.056885	121.948242
C:\Users\cware\Desktop\Steller20November\TagTesting20Nov2013\M6.DSG	11-1-2013	15:23:37	129429.000000	2588.580000	1.312500	-0.925781	-0.484375	0.042202	0.084404	0.283486	75.088501	95.947266	93.215942
C:\Users\cware\Desktop\Steller20November\TagTesting20Nov2013\M6.DSG	11-1-2013	15:23:37	129430.000000	2588.600000	1.562500	-0.683594	-0.527344	0.035780	0.082569	0.285321	97.946167	65.353394	62.164307
C:\Users\cware\Desktop\Steller20November\TagTesting20Nov2013\M6.DSG	11-1-2013	15:23:37	129431.000000	2588.620000	1.753906	-0.121094	-0.765625	0.033945	0.082569	0.288073	62.713623	28.564453	64.086914
C:\Users\cware\Desktop\Steller20November\TagTesting20Nov2013\M6.DSG	11-1-2013	15:23:37	129432.000000	2588.640000	1.449219	0.609375	-0.828125	0.032110	0.076147	0.294495	16.967773	43.792725	78.277588
C:\Users\cware\Desktop\Steller20November\TagTesting20Nov2013\M6.DSG	11-1-2013	15:23:37	129433.000000	2588.660000	0.960938	1.167969	-0.503906	0.030275	0.067890	0.299083	6.805420	42.297363	89.401245
C:\Users\cware\Desktop\Steller20November\TagTesting20Nov2013\M6.DSG	11-1-2013	15:23:37	129434.000000	2588.680000	0.910156	1.730469	-0.093750	0.030275	0.060550	0.303670	31.372070	10.116577	81.359863
C:\Users\cware\Desktop\Steller20November\TagTesting20Nov2013\M6.DSG	11-1-2013	15:23:37	129435.000000	2588.700000	0.609375	1.335938	-0.328125	0.032110	0.056881	0.304587	26.626587	44.860840	80.871582
C:\Users\cware\Desktop\Steller20November\TagTesting20Nov2013\M6.DSG	11-1-2013	15:23:37	129436.000000	2588.720000	0.894531	1.027344	-0.511719	0.032110	0.050459	0.307339	31.341553	31.402588	83.847046
C:\Users\cware\Desktop\Steller20November\TagTesting20Nov2013\M6.DSG	11-1-2013	15:23:37	129437.000000	2588.740000	0.894531	1.027344	-0.511719	0.033945	0.047706	0.308257	54.687500	2.304077	82.534790
C:\Users\cware\Desktop\Steller20November\TagTesting20Nov2013\M6.DSG	11-1-2013	15:23:37	129438.000000	2588.760000	0.800781	1.207031	-0.156250	0.036697	0.044954	0.312844	72.753906	49.880981	76.354980
C:\Users\cware\Desktop\Steller20November\TagTesting20Nov2013\M6.DSG	11-1-2013	15:23:37	129439.000000	2588.780000	1.066406	1.164063	-0.128906	0.035780	0.047706	0.313761	79.193115	41.046143	63.232422
C:\Users\cware\Desktop\Steller20November\TagTesting20Nov2013\M6.DSG	11-1-2013	15:23:37	129440.000000	2588.800000	0.984375	1.312500	-0.332031	0.035780	0.049541	0.314679	85.983276	42.312622	42.877197
C:\Users\cware\Desktop\Steller20November\TagTesting20Nov2013\M6.DSG	11-1-2013	15:23:37	129441.000000	2588.820000	0.820313	1.492188	-0.406250	0.034862	0.052294	0.317431	99.655151	42.251587	22.140503
C:\Users\cware\Desktop\Steller20November\TagTesting20Nov2013\M6.DSG	11-1-2013	15:23:37	129442.000000	2588.840000	0.726563	1.652344	-0.503906	0.031193	0.064220	0.320183	132.049561	43.960571	0.015259
C:\Users\cware\Desktop\Steller20November\TagTesting20Nov2013\M6.DSG	11-1-2013	15:23:37	129443.000000	2588.860000	0.644531	1.632813	-0.562500	0.028440	0.073394	0.321101	169.128418	42.648315	-14.282227
C:\Users\cware\Desktop\Steller20November\TagTesting20Nov2013\M6.DSG	11-1-2013	15:23:37	129444.000000	2588.880000	0.621094	1.429688	-0.449219	0.023853	0.098165	0.328440	220.642090	11.657715	-30.120850
C:\Users\cware\Desktop\Steller20November\TagTesting20Nov2013\M6.DSG	11-1-2013	15:23:37	129445.000000	2588.900000	0.437500	0.972656	-0.261719	0.022018	0.113761	0.332110	246.368408	31.448364	-29.327393
C:\Users\cware\Desktop\Steller20November\TagTesting20Nov2013\M6.DSG	11-1-2013	15:23:37	129446.000000	2588.920000	0.582031	-0.003906	0.050781	0.020183	0.130275	0.333945	236.999512	37.368774	-35.461426
C:\Users\cware\Desktop\Steller20November\TagTesting20Nov2013\M6.DSG	11-1-2013	15:23:37	129447.000000	2588.940000	0.785156	-0.910156	0.246094	0.015596	0.160550	0.335780	216.842651	-4.379272	-29.281616
C:\Users\cware\Desktop\Steller20November\TagTesting20Nov2013\M6.DSG	11-1-2013	15:23:37	129448.000000	2588.960000	0.636719	-0.578125	0.367188	0.016514	0.175229	0.339450	184.097290	-35.842896	-23.300171
C:\Users\cware\Desktop\Steller20November\TagTesting20Nov2013\M6.DSG	11-1-2013	15:23:37	129449.000000	2588.980000	0.519531	-0.109375	-0.089844	0.024771	0.202752	0.341284	198.654175	-45.455933	-37.780762
C:\Users\cware\Desktop\Steller20November\TagTesting20Nov2013\M6.DSG	11-1-2013	15:23:37	129450.000000	2589.000000	0.671875	0.070313	-0.449219	0.029358	0.218349	0.341284	193.267822	-84.671021	-47.286987
C:\Users\cware\Desktop\Steller20November\TagTesting20Nov2013\M6.DSG	11-1-2013	15:23:37	129451.000000	2589.020000	0.722656	0.097656	-0.332031	0.044037	0.249541	0.343119	164.779663	-92.788696	-41.381836
C:\Users\cware\Desktop\Steller20November\TagTesting20Nov2013\M6.DSG	11-1-2013	15:23:37	129452.000000	2589.040000	0.777344	-0.054688	-0.277344	0.054128	0.263303	0.344037	122.817993	-112.380981	-18.524170
C:\Users\cware\Desktop\Steller20November\TagTesting20Nov2013\M6.DSG	11-1-2013	15:23:37	129453.000000	2589.060000	0.480469	-0.238281	-0.417969	0.070642	0.281651	0.344037	59.997559	-96.420288	14.465332
C:\Users\cware\Desktop\Steller20November\TagTesting20Nov2013\M6.DSG	11-1-2013	15:23:37	129454.000000	2589.080000	0.125000	-0.710938	-0.687500	0.077064	0.283486	0.346789	-43.334961	-33.782959	48.736572
C:\Users\cware\Desktop\Steller20November\TagTesting20Nov2013\M6.DSG	11-1-2013	15:23:37	129455.000000	2589.100000	0.230469	-0.972656	-0.769531	0.079817	0.272477	0.347706	-79.483032	3.417969	53.985596
C:\Users\cware\Desktop\Steller20November\TagTesting20Nov2013\M6.DSG	11-1-2013	15:23:37	129456.000000	2589.120000	0.558594	-0.718750	-0.714844	0.077982	0.265138	0.347706	-94.329834	14.755249	62.408447
C:\Users\cware\Desktop\Steller20November\TagTesting20Nov2013\M6.DSG	11-1-2013	15:23:37	129457.000000	2589.140000	0.820313	-0.457031	-0.914063	0.075229	0.249541	0.347706	-97.137451	8.865356	74.478149
C:\Users\cware\Desktop\Steller20November\TagTesting20Nov2013\M6.DSG	11-1-2013	15:23:37	129458.000000	2589.160000	0.769531	-0.140625	-1.085938	0.074312	0.239450	0.348624	-94.482422	-0.457764	76.354980
C:\Users\cware\Desktop\Steller20November\TagTesting20Nov2013\M6.DSG	11-1-2013	15:23:37	129459.000000	2589.180000	0.832031	-0.019531	-1.277344	0.073394	0.223853	0.349541	-80.764771	21.774292	62.438965
C:\Users\cware\Desktop\Steller20November\TagTesting20Nov2013\M6.DSG	11-1-2013	15:23:37	129460.000000	2589.200000	0.812500	0.160156	-1.332031	0.068807	0.218349	0.349541	-64.346313	35.171509	38.589478
C:\Users\cware\Desktop\Steller20November\TagTesting20Nov2013\M6.DSG	11-1-2013	15:23:37	129461.000000	2589.220000	0.820313	0.269531	-1.167969	0.065138	0.212844	0.347706	-57.678223	38.314819	24.368286
C:\Users\cware\Desktop\Steller20November\TagTesting20Nov2013\M6.DSG	11-1-2013	15:23:37	129462.000000	2589.240000	0.816406	0.542969	-0.812500	0.061468	0.204587	0.348624	-41.061401	26.855469	23.239136
C:\Users\cware\Desktop\Steller20November\TagTesting20Nov2013\M6.DSG	11-1-2013	15:23:37	129463.000000	2589.260000	0.816406	0.542969	-0.812500	0.059633	0.200917	0.349541	-13.305664	20.645142	34.545898
C:\Users\cware\Desktop\Steller20November\TagTesting20Nov2013\M6.DSG	11-1-2013	15:23:37	129464.000000	2589.280000	0.843750	0.625000	-0.609375	0.056881	0.196330	0.348624	23.590088	23.529053	49.728394
C:\Users\cware\Desktop\Steller20November\TagTesting20Nov2013\M6.DSG	11-1-2013	15:23:37	129465.000000	2589.300000	0.910156	0.628906	-0.636719	0.055046	0.195413	0.347706	56.045532	13.366699	58.517456
C:\Users\cware\Desktop\Steller20November\TagTesting20Nov2013\M6.DSG	11-1-2013	15:23:37	129466.000000	2589.320000	0.929688	0.667969	-0.679688	0.055046	0.200000	0.349541	92.117310	-17.089844	64.178467
C:\Users\cware\Desktop\Steller20November\TagTesting20Nov2013\M6.DSG	11-1-2013	15:23:37	129467.000000	2589.340000	0.945313	0.667969	-0.671875	0.055046	0.204587	0.349541	106.872559	-41.442871	62.133789
C:\Users\cware\Desktop\Steller20November\TagTesting20Nov2013\M6.DSG	11-1-2013	15:23:37	129468.000000	2589.360000	0.871094	0.714844	-0.687500	0.060550	0.212844	0.352294	105.575562	-77.911377	62.255859
C:\Users\cware\Desktop\Steller20November\TagTesting20Nov2013\M6.DSG	11-1-2013	15:23:37	129469.000000	2589.380000	0.777344	0.777344	-0.699219	0.064220	0.217431	0.355963	93.933105	-82.458496	60.348511
C:\Users\cware\Desktop\Steller20November\TagTesting20Nov2013\M6.DSG	11-1-2013	15:23:37	129470.000000	2589.400000	0.750000	0.792969	-0.691406	0.074312	0.224771	0.362385	88.043213	-89.736938	51.742554
C:\Users\cware\Desktop\Steller20November\TagTesting20Nov2013\M6.DSG	11-1-2013	15:23:37	129471.000000	2589.420000	0.617188	0.816406	-0.656250	0.079817	0.229358	0.366055	90.820313	-88.912964	56.869507
C:\Users\cware\Desktop\Steller20November\TagTesting20Nov2013\M6.DSG	11-1-2013	15:23:37	129472.000000	2589.440000	0.511719	0.742188	-0.687500	0.089908	0.237615	0.368807	88.958740	-90.072632	56.625366
C:\Users\cware\Desktop\Steller20November\TagTesting20Nov2013\M6.DSG	11-1-2013	15:23:37	129473.000000	2589.460000	0.375000	0.605469	-0.683594	0.096330	0.241284	0.369725	81.542969	-87.371826	50.140381
C:\Users\cware\Desktop\Steller20November\TagTesting20Nov2013\M6.DSG	11-1-2013	15:23:37	129474.000000	2589.480000	0.230469	0.542969	-0.582031	0.107339	0.251376	0.371560	75.622559	-79.559326	49.697876
C:\Users\cware\Desktop\Steller20November\TagTesting20Nov2013\M6.DSG	11-1-2013	15:23:37	129475.000000	2589.500000	0.117188	0.585938	-0.531250	0.111009	0.255046	0.371560	69.595337	-65.078735	47.698975
C:\Users\cware\Desktop\Steller20November\TagTesting20Nov2013\M6.DSG	11-1-2013	15:23:37	129476.000000	2589.520000	0.121094	0.660156	-0.511719	0.119266	0.264220	0.368807	72.708130	-50.399780	40.786743
C:\Users\cware\Desktop\Steller20November\TagTesting20Nov2013\M6.DSG	11-1-2013	15:23:37	129477.000000	2589.540000	0.312500	0.605469	-0.601563	0.119266	0.268807	0.366972	70.892334	-47.485352	37.399292
C:\Users\cware\Desktop\Steller20November\TagTesting20Nov2013\M6.DSG	11-1-2013	15:23:37	129478.000000	2589.560000	0.515625	0.398438	-0.710938	0.127523	0.278899	0.361468	72.738647	-57.632446	31.250000
C:\Users\cware\Desktop\Steller20November\TagTesting20Nov2013\M6.DSG	11-1-2013	15:23:37	129479.000000	2589.580000	0.546875	0.253906	-0.804688	0.130275	0.284404	0.357798	81.207275	-68.572998	20.935059
C:\Users\cware\Desktop\Steller20November\TagTesting20Nov2013\M6.DSG	11-1-2013	15:23:37	129480.000000	2589.600000	0.378906	0.128906	-0.957031	0.138532	0.298165	0.351376	92.117310	-71.151733	8.651733
C:\Users\cware\Desktop\Steller20November\TagTesting20Nov2013\M6.DSG	11-1-2013	15:23:37	129481.000000	2589.620000	0.144531	0.074219	-1.046875	0.144037	0.305505	0.345872	109.512329	-68.450928	1.846313
C:\Users\cware\Desktop\Steller20November\TagTesting20Nov2013\M6.DSG	11-1-2013	15:23:37	129482.000000	2589.640000	0.062500	0.019531	-1.105469	0.151376	0.320183	0.334862	128.784180	-77.072144	4.119873
C:\Users\cware\Desktop\Steller20November\TagTesting20Nov2013\M6.DSG	11-1-2013	15:23:37	129483.000000	2589.660000	0.007813	-0.019531	-1.097656	0.156881	0.328440	0.326606	139.038086	-81.619263	12.557983
C:\Users\cware\Desktop\Steller20November\TagTesting20Nov2013\M6.DSG	11-1-2013	15:23:37	129484.000000	2589.680000	-0.027344	-0.273438	-1.140625	0.161468	0.335780	0.319266	128.265381	-118.286133	9.704590
C:\Users\cware\Desktop\Steller20November\TagTesting20Nov2013\M6.DSG	11-1-2013	15:23:37	129485.000000	2589.700000	-0.472656	-0.273438	-1.250000	0.169725	0.348624	0.304587	125.625610	-55.206299	23.941040
C:\Users\cware\Desktop\Steller20November\TagTesting20Nov2013\M6.DSG	11-1-2013	15:23:37	129486.000000	2589.720000	-0.093750	-0.132813	-1.214844	0.173394	0.354128	0.298165	134.643555	-67.596436	21.942139
C:\Users\cware\Desktop\Steller20November\TagTesting20Nov2013\M6.DSG	11-1-2013	15:23:37	129487.000000	2589.740000	-0.050781	0.000000	-1.308594	0.177982	0.365138	0.282569	150.772095	-52.078247	22.201538
C:\Users\cware\Desktop\Steller20November\TagTesting20Nov2013\M6.DSG	11-1-2013	15:23:37	129488.000000	2589.760000	0.035156	-0.222656	-1.460938	0.177064	0.369725	0.273394	155.929565	-54.031372	28.274536
C:\Users\cware\Desktop\Steller20November\TagTesting20Nov2013\M6.DSG	11-1-2013	15:23:37	129489.000000	2589.780000	0.082031	-0.164063	-1.253906	0.179817	0.379817	0.258716	126.281738	-56.610107	26.184082
C:\Users\cware\Desktop\Steller20November\TagTesting20Nov2013\M6.DSG	11-1-2013	15:23:37	129490.000000	2589.800000	-0.132813	0.054688	-1.300781	0.179817	0.381651	0.251376	125.900269	-26.916504	29.525757
C:\Users\cware\Desktop\Steller20November\TagTesting20Nov2013\M6.DSG	11-1-2013	15:23:37	129491.000000	2589.820000	-0.132813	0.054688	-1.300781	0.177982	0.388991	0.236697	147.232056	-17.105103	40.634155
C:\Users\cware\Desktop\Steller20November\TagTesting20Nov2013\M6.DSG	11-1-2013	15:23:37	129492.000000	2589.840000	-0.160156	-0.171875	-1.652344	0.174312	0.391743	0.227523	158.309937	-14.312744	53.268433
C:\Users\cware\Desktop\Steller20November\TagTesting20Nov2013\M6.DSG	11-1-2013	15:23:37	129493.000000	2589.860000	-0.332031	-0.476563	-1.785156	0.168807	0.398165	0.208257	153.564453	39.749146	65.628052
C:\Users\cware\Desktop\Steller20November\TagTesting20Nov2013\M6.DSG	11-1-2013	15:23:37	129494.000000	2589.880000	-0.343750	-0.730469	-1.789063	0.164220	0.401835	0.199083	112.792969	68.984985	64.514160
C:\Users\cware\Desktop\Steller20November\TagTesting20Nov2013\M6.DSG	11-1-2013	15:23:37	129495.000000	2589.900000	-0.421875	-0.738281	-1.683594	0.151376	0.401835	0.183486	92.193604	82.901001	43.701172
C:\Users\cware\Desktop\Steller20November\TagTesting20Nov2013\M6.DSG	11-1-2013	15:23:37	129496.000000	2589.920000	-0.449219	-0.859375	-1.558594	0.148624	0.403670	0.177982	99.670410	87.707520	29.663086
C:\Users\cware\Desktop\Steller20November\TagTesting20Nov2013\M6.DSG	11-1-2013	15:23:37	129497.000000	2589.940000	-0.171875	-0.769531	-1.320313	0.144037	0.405505	0.161468	113.967896	80.810547	32.562256
C:\Users\cware\Desktop\Steller20November\TagTesting20Nov2013\M6.DSG	11-1-2013	15:23:37	129498.000000	2589.960000	-0.031250	-0.691406	-1.195313	0.135780	0.407339	0.151376	103.881836	94.573975	37.933350
C:\Users\cware\Desktop\Steller20November\TagTesting20Nov2013\M6.DSG	11-1-2013	15:23:37	129499.000000	2589.980000	0.128906	-0.718750	-1.046875	0.132110	0.407339	0.143119	82.611084	94.451904	44.586182
C:\Users\cware\Desktop\Steller20November\TagTesting20Nov2013\M6.DSG	11-1-2013	15:23:37	129500.000000	2590.000000	0.226563	-0.781250	-0.867188	0.122936	0.407339	0.127523	70.724487	97.274780	55.541992
C:\Users\cware\Desktop\Steller20November\TagTesting20Nov2013\M6.DSG	11-1-2013	15:23:37	129501.000000	2590.020000	0.382813	-0.699219	-0.753906	0.118349	0.405505	0.120183	39.077759	96.466064	56.777954
C:\Users\cware\Desktop\Steller20November\TagTesting20Nov2013\M6.DSG	11-1-2013	15:23:37	129502.000000	2590.040000	0.546875	-0.605469	-0.687500	0.111009	0.404587	0.109174	8.926392	84.732056	40.786743
C:\Users\cware\Desktop\Steller20November\TagTesting20Nov2013\M6.DSG	11-1-2013	15:23:37	129503.000000	2590.060000	0.636719	-0.570313	-0.699219	0.107339	0.403670	0.106422	-13.427734	63.537598	26.412964
C:\Users\cware\Desktop\Steller20November\TagTesting20Nov2013\M6.DSG	11-1-2013	15:23:37	129504.000000	2590.080000	0.667969	-0.539063	-0.667969	0.104587	0.402752	0.103670	-31.417847	37.994385	8.163452
C:\Users\cware\Desktop\Steller20November\TagTesting20Nov2013\M6.DSG	11-1-2013	15:23:37	129505.000000	2590.100000	0.558594	-0.597656	-0.765625	0.104587	0.402752	0.104587	-25.329590	20.950317	0.213623
C:\Users\cware\Desktop\Steller20November\TagTesting20Nov2013\M6.DSG	11-1-2013	15:23:37	129506.000000	2590.120000	0.406250	-0.531250	-0.964844	0.104587	0.404587	0.104587	-8.148193	10.086060	1.602173
C:\Users\cware\Desktop\Steller20November\TagTesting20Nov2013\M6.DSG	11-1-2013	15:23:37	129507.000000	2590.140000	0.328125	-0.640625	-1.031250	0.104587	0.404587	0.103670	-7.522583	9.643555	5.569458
C:\Users\cware\Desktop\Steller20November\TagTesting20Nov2013\M6.DSG	11-1-2013	15:23:37	129508.000000	2590.160000	0.367188	-0.796875	-0.953125	0.102752	0.407339	0.103670	-11.413574	6.896973	17.547607
C:\Users\cware\Desktop\Steller20November\TagTesting20Nov2013\M6.DSG	11-1-2013	15:23:37	129509.000000	2590.180000	0.453125	-0.839844	-0.878906	0.101835	0.407339	0.104587	-16.494751	5.783081	27.648926
C:\Users\cware\Desktop\Steller20November\TagTesting20Nov2013\M6.DSG	11-1-2013	15:23:37	129510.000000	2590.200000	0.410156	-0.863281	-0.886719	0.096330	0.406422	0.105505	-19.256592	8.438110	50.643921
C:\Users\cware\Desktop\Steller20November\TagTesting20Nov2013\M6.DSG	11-1-2013	15:23:37	129511.000000	2590.220000	0.250000	-0.886719	-0.890625	0.093578	0.406422	0.104587	-23.864746	25.451660	71.701050
C:\Users\cware\Desktop\Steller20November\TagTesting20Nov2013\M6.DSG	11-1-2013	15:23:37	129512.000000	2590.240000	0.058594	-0.835938	-0.898438	0.082569	0.404587	0.105505	-25.238037	45.486450	81.893921
C:\Users\cware\Desktop\Steller20November\TagTesting20Nov2013\M6.DSG	11-1-2013	15:23:37	129513.000000	2590.260000	0.039063	-0.750000	-0.851563	0.077064	0.402752	0.107339	-32.836914	54.611206	72.280884
C:\Users\cware\Desktop\Steller20November\TagTesting20Nov2013\M6.DSG	11-1-2013	15:23:37	129514.000000	2590.280000	0.226563	-0.679688	-0.785156	0.066972	0.400917	0.106422	-41.397095	28.030396	53.588867
C:\Users\cware\Desktop\Steller20November\TagTesting20Nov2013\M6.DSG	11-1-2013	15:23:37	129515.000000	2590.300000	0.496094	-0.683594	-0.707031	0.064220	0.400000	0.110092	-48.126221	15.365601	48.248291
C:\Users\cware\Desktop\Steller20November\TagTesting20Nov2013\M6.DSG	11-1-2013	15:23:37	129516.000000	2590.320000	0.601563	-0.695313	-0.730469	0.056881	0.396330	0.117431	-57.998657	9.323120	44.754028
C:\Users\cware\Desktop\Steller20November\TagTesting20Nov2013\M6.DSG	11-1-2013	15:23:37	129517.000000	2590.340000	0.816406	-0.585938	-0.714844	0.053211	0.394495	0.121101	-73.760986	-1.037598	41.076660
C:\Users\cware\Desktop\Steller20November\TagTesting20Nov2013\M6.DSG	11-1-2013	15:23:37	129518.000000	2590.360000	0.832031	-0.257813	-0.804688	0.046789	0.390826	0.133028	-79.483032	-20.660400	32.775879
C:\Users\cware\Desktop\Steller20November\TagTesting20Nov2013\M6.DSG	11-1-2013	15:23:37	129519.000000	2590.380000	0.785156	-0.179688	-1.027344	0.044954	0.388991	0.139450	-74.295044	-22.384644	26.931763
C:\Users\cware\Desktop\Steller20November\TagTesting20Nov2013\M6.DSG	11-1-2013	15:23:37	129520.000000	2590.400000	0.738281	-0.324219	-1.156250	0.041284	0.383486	0.149541	-54.168701	-5.142212	26.992798
C:\Users\cware\Desktop\Steller20November\TagTesting20Nov2013\M6.DSG	11-1-2013	15:23:37	129521.000000	2590.420000	0.832031	-0.542969	-0.960938	0.038532	0.383486	0.154128	-25.604248	-13.061523	28.747559
C:\Users\cware\Desktop\Steller20November\TagTesting20Nov2013\M6.DSG	11-1-2013	15:23:37	129522.000000	2590.440000	0.898438	-0.718750	-0.750000	0.036697	0.381651	0.156881	-8.193970	-26.168823	33.309937
C:\Users\cware\Desktop\Steller20November\TagTesting20Nov2013\M6.DSG	11-1-2013	15:23:37	129523.000000	2590.460000	0.882813	-0.757813	-0.664063	0.032110	0.378899	0.163303	-30.471802	-30.838013	35.675049
C:\Users\cware\Desktop\Steller20November\TagTesting20Nov2013\M6.DSG	11-1-2013	15:23:37	129524.000000	2590.480000	0.847656	-0.761719	-0.750000	0.031193	0.376147	0.174312	-78.338623	-29.373169	32.272339
C:\Users\cware\Desktop\Steller20November\TagTesting20Nov2013\M6.DSG	11-1-2013	15:23:37	129525.000000	2590.500000	0.781250	-0.750000	-0.886719	0.026606	0.370642	0.184404	-100.234985	-24.414063	28.366089
C:\Users\cware\Desktop\Steller20November\TagTesting20Nov2013\M6.DSG	11-1-2013	15:23:37	129526.000000	2590.520000	0.753906	-0.574219	-0.898438	0.024771	0.365138	0.191743	-115.386963	-26.321411	21.728516
C:\Users\cware\Desktop\Steller20November\TagTesting20Nov2013\M6.DSG	11-1-2013	15:23:37	129527.000000	2590.540000	0.812500	-0.332031	-0.921875	0.023853	0.355963	0.211009	-120.513916	-33.798218	18.615723
C:\Users\cware\Desktop\Steller20November\TagTesting20Nov2013\M6.DSG	11-1-2013	15:23:37	129528.000000	2590.560000	0.839844	-0.144531	-0.992188	0.023853	0.348624	0.219266	-129.135132	-36.804199	18.920898
C:\Users\cware\Desktop\Steller20November\TagTesting20Nov2013\M6.DSG	11-1-2013	15:23:37	129529.000000	2590.580000	0.785156	-0.031250	-1.011719	0.023853	0.339450	0.239450	-134.231567	-29.830933	14.480591
C:\Users\cware\Desktop\Steller20November\TagTesting20Nov2013\M6.DSG	11-1-2013	15:23:37	129530.000000	2590.600000	0.691406	0.023438	-0.988281	0.025688	0.333028	0.248624	-134.262085	-18.615723	4.089355
C:\Users\cware\Desktop\Steller20November\TagTesting20Nov2013\M6.DSG	11-1-2013	15:23:37	129531.000000	2590.620000	0.570313	0.078125	-0.964844	0.026606	0.319266	0.265138	-133.895874	-12.115479	-9.750366
C:\Users\cware\Desktop\Steller20November\TagTesting20Nov2013\M6.DSG	11-1-2013	15:23:37	129532.000000	2590.640000	0.480469	0.191406	-0.953125	0.029358	0.312844	0.270642	-127.853394	-22.796631	-26.977539
C:\Users\cware\Desktop\Steller20November\TagTesting20Nov2013\M6.DSG	11-1-2013	15:23:37	129533.000000	2590.660000	0.367188	0.308594	-0.957031	0.034862	0.302752	0.287156	-122.421265	-28.381348	-31.631470
C:\Users\cware\Desktop\Steller20November\TagTesting20Nov2013\M6.DSG	11-1-2013	15:23:37	129534.000000	2590.680000	0.160156	0.410156	-1.031250	0.037615	0.297248	0.293578	-112.411499	-19.348145	-31.753540
C:\Users\cware\Desktop\Steller20November\TagTesting20Nov2013\M6.DSG	11-1-2013	15:23:37	129535.000000	2590.700000	0.000000	0.554688	-1.089844	0.039450	0.286239	0.304587	-104.721069	-6.378174	-33.905029
C:\Users\cware\Desktop\Steller20November\TagTesting20Nov2013\M6.DSG	11-1-2013	15:23:37	129536.000000	2590.720000	0.226563	0.750000	-1.050781	0.044037	0.282569	0.307339	-88.546753	-3.326416	-49.362183
C:\Users\cware\Desktop\Steller20November\TagTesting20Nov2013\M6.DSG	11-1-2013	15:23:37	129537.000000	2590.740000	0.472656	0.750000	-0.921875	0.045872	0.279817	0.311927	-75.866699	-7.980347	-57.006836
C:\Users\cware\Desktop\Steller20November\TagTesting20Nov2013\M6.DSG	11-1-2013	15:23:37	129538.000000	2590.760000	0.511719	0.570313	-0.910156	0.050459	0.276147	0.318349	-51.040649	-3.845215	-53.222656
C:\Users\cware\Desktop\Steller20November\TagTesting20Nov2013\M6.DSG	11-1-2013	15:23:37	129539.000000	2590.780000	0.496094	0.472656	-0.941406	0.052294	0.274312	0.319266	-32.211304	-4.013062	-53.909302
C:\Users\cware\Desktop\Steller20November\TagTesting20Nov2013\M6.DSG	11-1-2013	15:23:37	129540.000000	2590.800000	0.492188	0.511719	-0.921875	0.055963	0.276147	0.320183	-15.808105	-5.813599	-61.325073
C:\Users\cware\Desktop\Steller20November\TagTesting20Nov2013\M6.DSG	11-1-2013	15:23:37	129541.000000	2590.820000	0.433594	0.511719	-0.957031	0.057798	0.277982	0.322018	-8.712769	-10.299683	-69.305420
C:\Users\cware\Desktop\Steller20November\TagTesting20Nov2013\M6.DSG	11-1-2013	15:23:37	129542.000000	2590.840000	0.437500	0.460938	-1.023438	0.063303	0.284404	0.322936	-10.742188	-8.255005	-81.314087
C:\Users\cware\Desktop\Steller20November\TagTesting20Nov2013\M6.DSG	11-1-2013	15:23:37	129543.000000	2590.860000	0.382813	0.339844	-0.980469	0.065138	0.287156	0.322936	-24.307251	-2.716064	-89.752197
C:\Users\cware\Desktop\Steller20November\TagTesting20Nov2013\M6.DSG	11-1-2013	15:23:37	129544.000000	2590.880000	0.398438	0.183594	-0.937500	0.069725	0.289908	0.322936	-43.334961	6.759644	-92.071533
C:\Users\cware\Desktop\Steller20November\TagTesting20Nov2013\M6.DSG	11-1-2013	15:23:37	129545.000000	2590.900000	0.398438	0.183594	-0.937500	0.071560	0.290826	0.325688	-50.247192	11.550903	-92.376709
C:\Users\cware\Desktop\Steller20November\TagTesting20Nov2013\M6.DSG	11-1-2013	15:23:37	129546.000000	2590.920000	0.472656	0.144531	-0.808594	0.074312	0.292661	0.328440	-45.562744	12.832642	-94.436646
C:\Users\cware\Desktop\Steller20November\TagTesting20Nov2013\M6.DSG	11-1-2013	15:23:37	129547.000000	2590.940000	0.582031	0.183594	-0.730469	0.076147	0.293578	0.328440	-39.596558	5.798340	-92.224121
C:\Users\cware\Desktop\Steller20November\TagTesting20Nov2013\M6.DSG	11-1-2013	15:23:37	129548.000000	2590.960000	0.710938	0.343750	-0.714844	0.080734	0.293578	0.331193	-36.865234	-4.913330	-88.775635
C:\Users\cware\Desktop\Steller20November\TagTesting20Nov2013\M6.DSG	11-1-2013	15:23:37	129549.000000	2590.980000	0.808594	0.460938	-0.765625	0.083486	0.294495	0.332110	-40.832520	-19.744873	-93.505859
C:\Users\cware\Desktop\Steller20November\TagTesting20Nov2013\M6.DSG	11-1-2013	15:23:37	129550.000000	2591.000000	0.800781	0.468750	-0.847656	0.089908	0.295413	0.334862	-46.051025	-24.139404	-102.172852
C:\Users\cware\Desktop\Steller20November\TagTesting20Nov2013\M6.DSG	11-1-2013	15:23:37	129551.000000	2591.020000	0.703125	0.429688	-0.910156	0.094495	0.294495	0.335780	-47.958374	-19.531250	-102.325439
C:\Users\cware\Desktop\Steller20November\TagTesting20Nov2013\M6.DSG	11-1-2013	15:23:37	129552.000000	2591.040000	0.570313	0.382813	-0.937500	0.100917	0.295413	0.338532	-48.995972	-4.013062	-93.231201
C:\Users\cware\Desktop\Steller20November\TagTesting20Nov2013\M6.DSG	11-1-2013	15:23:37	129553.000000	2591.060000	0.488281	0.308594	-0.980469	0.102752	0.295413	0.340367	-51.986694	16.067505	-84.350586
C:\Users\cware\Desktop\Steller20November\TagTesting20Nov2013\M6.DSG	11-1-2013	15:23:37	129554.000000	2591.080000	0.460938	0.242188	-0.980469	0.102752	0.293578	0.341284	-52.383423	29.235840	-74.371338
C:\Users\cware\Desktop\Steller20November\TagTesting20Nov2013\M6.DSG	11-1-2013	15:23:37	129555.000000	2591.100000	0.449219	0.226563	-0.976563	0.102752	0.293578	0.342202	-51.101685	37.658691	-67.672729
C:\Users\cware\Desktop\Steller20November\TagTesting20Nov2013\M6.DSG	11-1-2013	15:23:37	129556.000000	2591.120000	0.488281	0.257813	-0.988281	0.100917	0.292661	0.342202	-50.491333	34.088135	-60.089111
C:\Users\cware\Desktop\Steller20November\TagTesting20Nov2013\M6.DSG	11-1-2013	15:23:37	129557.000000	2591.140000	0.421875	0.363281	-1.074219	0.100000	0.290826	0.342202	-54.672241	36.163330	-44.616699
C:\Users\cware\Desktop\Steller20November\TagTesting20Nov2013\M6.DSG	11-1-2013	15:23:37	129558.000000	2591.160000	0.441406	0.402344	-1.117188	0.095413	0.288073	0.344037	-60.348511	36.605835	-31.768799
C:\Users\cware\Desktop\Steller20November\TagTesting20Nov2013\M6.DSG	11-1-2013	15:23:37	129559.000000	2591.180000	0.507813	0.339844	-1.113281	0.093578	0.286239	0.344037	-63.079834	41.213989	-26.596069
C:\Users\cware\Desktop\Steller20November\TagTesting20Nov2013\M6.DSG	11-1-2013	15:23:37	129560.000000	2591.200000	0.636719	0.253906	-1.109375	0.090826	0.280734	0.344037	-65.994263	40.679932	-28.015137
C:\Users\cware\Desktop\Steller20November\TagTesting20Nov2013\M6.DSG	11-1-2013	15:23:37	129561.000000	2591.220000	0.691406	0.250000	-1.062500	0.086239	0.279817	0.346789	-63.888550	48.339844	-29.968262
C:\Users\cware\Desktop\Steller20November\TagTesting20Nov2013\M6.DSG	11-1-2013	15:23:37	129562.000000	2591.240000	0.726563	0.324219	-1.031250	0.083486	0.277982	0.347706	-50.216675	43.746948	-34.866333
C:\Users\cware\Desktop\Steller20November\TagTesting20Nov2013\M6.DSG	11-1-2013	15:23:37	129563.000000	2591.260000	0.695313	0.320313	-0.980469	0.077982	0.276147	0.346789	-40.023804	36.132813	-34.530640
C:\Users\cware\Desktop\Steller20November\TagTesting20Nov2013\M6.DSG	11-1-2013	15:23:37	129564.000000	2591.280000	0.644531	0.167969	-0.832031	0.076147	0.277064	0.347706	-29.785156	17.715454	-33.721924
C:\Users\cware\Desktop\Steller20November\TagTesting20Nov2013\M6.DSG	11-1-2013	15:23:37	129565.000000	2591.300000	0.617188	-0.003906	-0.691406	0.074312	0.277064	0.347706	-29.159546	2.471924	-27.435303
C:\Users\cware\Desktop\Steller20November\TagTesting20Nov2013\M6.DSG	11-1-2013	15:23:37	129566.000000	2591.320000	0.628906	-0.281250	-0.558594	0.076147	0.278899	0.349541	-36.087036	-15.609741	-16.235352
C:\Users\cware\Desktop\Steller20November\TagTesting20Nov2013\M6.DSG	11-1-2013	15:23:37	129567.000000	2591.340000	0.785156	-0.437500	-0.621094	0.077982	0.275229	0.355046	-32.257080	-28.594971	-14.404297
C:\Users\cware\Desktop\Steller20November\TagTesting20Nov2013\M6.DSG	11-1-2013	15:23:37	129568.000000	2591.360000	0.796875	-0.488281	-0.730469	0.079817	0.275229	0.355963	-21.133423	-22.735596	-15.930176
C:\Users\cware\Desktop\Steller20November\TagTesting20Nov2013\M6.DSG	11-1-2013	15:23:37	129569.000000	2591.380000	0.621094	-0.464844	-0.820313	0.083486	0.274312	0.357798	-6.378174	-11.505127	-9.323120
C:\Users\cware\Desktop\Steller20November\TagTesting20Nov2013\M6.DSG	11-1-2013	15:23:37	129570.000000	2591.400000	0.386719	-0.445313	-0.906250	0.084404	0.275229	0.356881	18.432617	5.279541	4.165649
C:\Users\cware\Desktop\Steller20November\TagTesting20Nov2013\M6.DSG	11-1-2013	15:23:37	129571.000000	2591.420000	0.300781	-0.378906	-0.992188	0.080734	0.278899	0.353211	33.416748	29.129028	15.304565
C:\Users\cware\Desktop\Steller20November\TagTesting20Nov2013\M6.DSG	11-1-2013	15:23:37	129572.000000	2591.440000	0.656250	-0.546875	-0.757813	0.078899	0.279817	0.350459	21.545410	51.132202	8.712769
C:\Users\cware\Desktop\Steller20November\TagTesting20Nov2013\M6.DSG	11-1-2013	15:23:37	129573.000000	2591.460000	1.171875	-0.644531	-0.546875	0.075229	0.278899	0.347706	-19.348145	28.045654	-15.609741
C:\Users\cware\Desktop\Steller20November\TagTesting20Nov2013\M6.DSG	11-1-2013	15:23:37	129574.000000	2591.480000	1.402344	-0.675781	-0.585938	0.072477	0.277064	0.348624	-49.179077	3.936768	-21.591187
C:\Users\cware\Desktop\Steller20November\TagTesting20Nov2013\M6.DSG	11-1-2013	15:23:37	129575.000000	2591.500000	1.316406	-0.542969	-0.812500	0.073394	0.274312	0.348624	-42.999268	6.027222	-7.858276
C:\Users\cware\Desktop\Steller20November\TagTesting20Nov2013\M6.DSG	11-1-2013	15:23:37	129576.000000	2591.520000	1.214844	-0.339844	-0.984375	0.073394	0.266972	0.347706	-1.586914	-25.650024	1.571655
C:\Users\cware\Desktop\Steller20November\TagTesting20Nov2013\M6.DSG	11-1-2013	15:23:37	129577.000000	2591.540000	1.011719	-0.210938	-1.035156	0.076147	0.265138	0.348624	32.379150	-23.742676	5.828857
C:\Users\cware\Desktop\Steller20November\TagTesting20Nov2013\M6.DSG	11-1-2013	15:23:37	129578.000000	2591.560000	1.011719	-0.140625	-1.031250	0.079817	0.268807	0.345872	49.011230	-42.388916	12.069702
C:\Users\cware\Desktop\Steller20November\TagTesting20Nov2013\M6.DSG	11-1-2013	15:23:37	129579.000000	2591.580000	0.921875	-0.085938	-1.136719	0.082569	0.271560	0.344954	51.361084	-62.683105	22.888184
C:\Users\cware\Desktop\Steller20November\TagTesting20Nov2013\M6.DSG	11-1-2013	15:23:37	129580.000000	2591.600000	0.742188	-0.074219	-1.246094	0.088991	0.273394	0.344954	37.796021	-72.723389	34.576416
C:\Users\cware\Desktop\Steller20November\TagTesting20Nov2013\M6.DSG	11-1-2013	15:23:37	129581.000000	2591.620000	0.632813	0.035156	-1.257813	0.091743	0.274312	0.346789	23.742676	-80.307007	41.671753
C:\Users\cware\Desktop\Steller20November\TagTesting20Nov2013\M6.DSG	11-1-2013	15:23:37	129582.000000	2591.640000	0.503906	0.222656	-1.152344	0.099083	0.269725	0.350459	8.941650	-79.833984	41.427612
C:\Users\cware\Desktop\Steller20November\TagTesting20Nov2013\M6.DSG	11-1-2013	15:23:37	129583.000000	2591.660000	0.375000	0.445313	-1.039063	0.102752	0.266055	0.353211	5.401611	-83.831787	34.057617
C:\Users\cware\Desktop\Steller20November\TagTesting20Nov2013\M6.DSG	11-1-2013	15:23:37	129584.000000	2591.680000	0.160156	0.636719	-0.964844	0.111927	0.261468	0.357798	26.428223	-81.863403	31.890869
C:\Users\cware\Desktop\Steller20November\TagTesting20Nov2013\M6.DSG	11-1-2013	15:23:37	129585.000000	2591.700000	0.187500	0.792969	-0.839844	0.116514	0.262385	0.359633	55.313110	-89.309692	31.875610
C:\Users\cware\Desktop\Steller20November\TagTesting20Nov2013\M6.DSG	11-1-2013	15:23:37	129586.000000	2591.720000	0.312500	0.824219	-0.753906	0.126606	0.266055	0.361468	58.456421	-82.946777	45.608521
C:\Users\cware\Desktop\Steller20November\TagTesting20Nov2013\M6.DSG	11-1-2013	15:23:37	129587.000000	2591.740000	0.476563	0.679688	-0.777344	0.130275	0.267890	0.360550	30.731201	-62.988281	41.458130
C:\Users\cware\Desktop\Steller20November\TagTesting20Nov2013\M6.DSG	11-1-2013	15:23:37	129588.000000	2591.760000	0.449219	0.421875	-0.812500	0.136697	0.267890	0.361468	-11.322021	-31.768799	33.218384
C:\Users\cware\Desktop\Steller20November\TagTesting20Nov2013\M6.DSG	11-1-2013	15:23:37	129589.000000	2591.780000	0.402344	0.367188	-0.878906	0.138532	0.266055	0.361468	-30.197144	-11.383057	26.992798
C:\Users\cware\Desktop\Steller20November\TagTesting20Nov2013\M6.DSG	11-1-2013	15:23:37	129590.000000	2591.800000	0.535156	0.527344	-0.824219	0.138532	0.259633	0.363303	-23.193359	-8.361816	20.690918
C:\Users\cware\Desktop\Steller20November\TagTesting20Nov2013\M6.DSG	11-1-2013	15:23:37	129591.000000	2591.820000	0.578125	0.582031	-0.812500	0.139450	0.258716	0.363303	-18.936157	-6.591797	11.856079
C:\Users\cware\Desktop\Steller20November\TagTesting20Nov2013\M6.DSG	11-1-2013	15:23:37	129592.000000	2591.840000	0.515625	0.511719	-0.777344	0.140367	0.254128	0.363303	-25.772095	-7.293701	4.638672
C:\Users\cware\Desktop\Steller20November\TagTesting20Nov2013\M6.DSG	11-1-2013	15:23:37	129593.000000	2591.860000	0.398438	0.441406	-0.824219	0.139450	0.254128	0.363303	-30.105591	-17.456055	8.102417
C:\Users\cware\Desktop\Steller20November\TagTesting20Nov2013\M6.DSG	11-1-2013	15:23:37	129594.000000	2591.880000	0.328125	0.472656	-0.894531	0.142202	0.249541	0.364220	-30.776978	-22.445679	18.432617
C:\Users\cware\Desktop\Steller20November\TagTesting20Nov2013\M6.DSG	11-1-2013	15:23:37	129595.000000	2591.900000	0.289063	0.582031	-0.957031	0.143119	0.246789	0.364220	-27.099609	-17.257690	20.446777
C:\Users\cware\Desktop\Steller20November\TagTesting20Nov2013\M6.DSG	11-1-2013	15:23:37	129596.000000	2591.920000	0.332031	0.625000	-0.933594	0.141284	0.244954	0.364220	-23.376465	-13.641357	21.026611
C:\Users\cware\Desktop\Steller20November\TagTesting20Nov2013\M6.DSG	11-1-2013	15:23:37	129597.000000	2591.940000	0.363281	0.632813	-0.867188	0.142202	0.244037	0.366055	-17.913818	-10.925293	22.232056
C:\Users\cware\Desktop\Steller20November\TagTesting20Nov2013\M6.DSG	11-1-2013	15:23:37	129598.000000	2591.960000	0.406250	0.550781	-0.863281	0.142202	0.244954	0.366972	-10.604858	-11.734009	25.054932
C:\Users\cware\Desktop\Steller20November\TagTesting20Nov2013\M6.DSG	11-1-2013	15:23:37	129599.000000	2591.980000	0.406250	0.550781	-0.863281	0.139450	0.244954	0.365138	-11.672974	-6.958008	24.017334
C:\Users\cware\Desktop\Steller20November\TagTesting20Nov2013\M6.DSG	11-1-2013	15:23:37	129600.000000	2592.000000	0.449219	0.453125	-0.921875	0.139450	0.245872	0.365138	0.717163	-7.888794	26.992798
C:\Users\cware\Desktop\Steller20November\TagTesting20Nov2013\M6.DSG	11-1-2013	15:23:37	129601.000000	2592.020000	0.484375	0.390625	-0.921875	0.138532	0.248624	0.364220	24.398804	-14.160156	33.096313
C:\Users\cware\Desktop\Steller20November\TagTesting20Nov2013\M6.DSG	11-1-2013	15:23:37	129602.000000	2592.040000	0.410156	0.355469	-0.871094	0.138532	0.251376	0.362385	45.745850	-19.821167	39.611816
C:\Users\cware\Desktop\Steller20November\TagTesting20Nov2013\M6.DSG	11-1-2013	15:23:37	129603.000000	2592.060000	0.324219	0.464844	-0.796875	0.137615	0.260550	0.359633	46.249390	-26.702881	38.406372
C:\Users\cware\Desktop\Steller20November\TagTesting20Nov2013\M6.DSG	11-1-2013	15:23:37	129604.000000	2592.080000	0.281250	0.617188	-0.796875	0.138532	0.264220	0.358716	31.280518	-23.498535	31.341553
C:\Users\cware\Desktop\Steller20November\TagTesting20Nov2013\M6.DSG	11-1-2013	15:23:37	129605.000000	2592.100000	0.269531	0.632813	-0.867188	0.136697	0.270642	0.356881	23.834229	-7.858276	27.099609
C:\Users\cware\Desktop\Steller20November\TagTesting20Nov2013\M6.DSG	11-1-2013	15:23:37	129606.000000	2592.120000	0.312500	0.582031	-0.843750	0.135780	0.273394	0.354128	30.120850	5.401611	22.705078
C:\Users\cware\Desktop\Steller20November\TagTesting20Nov2013\M6.DSG	11-1-2013	15:23:37	129607.000000	2592.140000	0.332031	0.511719	-0.835938	0.131193	0.280734	0.348624	45.150757	5.554199	16.723633
C:\Users\cware\Desktop\Steller20November\TagTesting20Nov2013\M6.DSG	11-1-2013	15:23:37	129608.000000	2592.160000	0.304688	0.417969	-0.847656	0.130275	0.286239	0.344954	72.341919	9.109497	14.495850
C:\Users\cware\Desktop\Steller20November\TagTesting20Nov2013\M6.DSG	11-1-2013	15:23:37	129609.000000	2592.180000	0.320313	0.289063	-0.941406	0.126606	0.301835	0.334862	98.358154	17.837524	12.817383
C:\Users\cware\Desktop\Steller20November\TagTesting20Nov2013\M6.DSG	11-1-2013	15:23:37	129610.000000	2592.200000	0.308594	0.175781	-0.988281	0.122936	0.310092	0.328440	119.461060	40.939331	16.387939
C:\Users\cware\Desktop\Steller20November\TagTesting20Nov2013\M6.DSG	11-1-2013	15:23:37	129611.000000	2592.220000	0.398438	0.164063	-0.960938	0.120183	0.327523	0.310092	129.760742	46.035767	17.395020
C:\Users\cware\Desktop\Steller20November\TagTesting20Nov2013\M6.DSG	11-1-2013	15:23:37	129612.000000	2592.240000	0.398438	0.101563	-0.902344	0.112844	0.334862	0.300917	129.623413	57.647705	12.023926
C:\Users\cware\Desktop\Steller20November\TagTesting20Nov2013\M6.DSG	11-1-2013	15:23:37	129613.000000	2592.260000	0.472656	0.039063	-0.835938	0.110092	0.342202	0.288991	127.151489	67.977905	-6.362915
C:\Users\cware\Desktop\Steller20November\TagTesting20Nov2013\M6.DSG	11-1-2013	15:23:37	129614.000000	2592.280000	0.597656	-0.113281	-0.695313	0.106422	0.355046	0.268807	103.347778	47.943115	-17.684937
C:\Users\cware\Desktop\Steller20November\TagTesting20Nov2013\M6.DSG	11-1-2013	15:23:37	129615.000000	2592.300000	0.785156	-0.207031	-0.589844	0.106422	0.358716	0.258716	82.305908	4.287720	-21.087646
C:\Users\cware\Desktop\Steller20November\TagTesting20Nov2013\M6.DSG	11-1-2013	15:23:37	129616.000000	2592.320000	0.910156	-0.175781	-0.722656	0.111009	0.362385	0.242202	77.911377	-40.054321	-27.557373
C:\Users\cware\Desktop\Steller20November\TagTesting20Nov2013\M6.DSG	11-1-2013	15:23:37	129617.000000	2592.340000	0.898438	-0.214844	-1.101563	0.113761	0.363303	0.235780	59.280396	-49.468994	-19.515991
C:\Users\cware\Desktop\Steller20November\TagTesting20Nov2013\M6.DSG	11-1-2013	15:23:37	129618.000000	2592.360000	0.964844	-1.019531	-1.355469	0.122018	0.361468	0.230275	-92.926025	22.491455	14.495850
C:\Users\cware\Desktop\Steller20November\TagTesting20Nov2013\M6.DSG	11-1-2013	15:23:37	129619.000000	2592.380000	1.011719	-1.625000	-1.871094	0.121101	0.352294	0.232110	-239.547729	-8.407593	47.744751
C:\Users\cware\Desktop\Steller20November\TagTesting20Nov2013\M6.DSG	11-1-2013	15:23:37	129620.000000	2592.400000	1.875000	-2.000000	-1.796875	0.111927	0.329358	0.255046	-326.370239	53.070068	56.503296
C:\Users\cware\Desktop\Steller20November\TagTesting20Nov2013\M6.DSG	11-1-2013	15:23:37	129621.000000	2592.420000	1.703125	-1.316406	-1.437500	0.109174	0.316514	0.266972	-20.492554	-234.161377	-121.093750
C:\Users\cware\Desktop\Steller20November\TagTesting20Nov2013\M6.DSG	11-1-2013	15:23:37	129622.000000	2592.440000	-0.343750	-1.390625	-1.039063	0.127523	0.322018	0.269725	74.432373	-27.725220	-15.563965
C:\Users\cware\Desktop\Steller20November\TagTesting20Nov2013\M6.DSG	11-1-2013	15:23:37	129623.000000	2592.460000	-0.027344	-0.574219	-0.960938	0.129358	0.323853	0.267890	86.471558	-110.214233	52.551270
C:\Users\cware\Desktop\Steller20November\TagTesting20Nov2013\M6.DSG	11-1-2013	15:23:37	129624.000000	2592.480000	0.167969	-0.164063	-1.144531	0.134862	0.329358	0.263303	116.378784	-91.156006	69.244385
C:\Users\cware\Desktop\Steller20November\TagTesting20Nov2013\M6.DSG	11-1-2013	15:23:37	129625.000000	2592.500000	0.164063	-0.093750	-1.183594	0.135780	0.332110	0.260550	112.335205	-78.002930	69.412231
C:\Users\cware\Desktop\Steller20November\TagTesting20Nov2013\M6.DSG	11-1-2013	15:23:37	129626.000000	2592.520000	0.539063	-0.070313	-0.640625	0.137615	0.336697	0.253211	127.105713	-111.770630	56.655884
C:\Users\cware\Desktop\Steller20November\TagTesting20Nov2013\M6.DSG	11-1-2013	15:23:37	129627.000000	2592.540000	0.539063	-0.070313	-0.640625	0.141284	0.340367	0.248624	176.834106	-128.463745	66.253662
C:\Users\cware\Desktop\Steller20November\TagTesting20Nov2013\M6.DSG	11-1-2013	15:23:37	129628.000000	2592.560000	0.207031	0.449219	-0.824219	0.144037	0.354128	0.234862	244.644165	-106.094360	78.140259
C:\Users\cware\Desktop\Steller20November\TagTesting20Nov2013\M6.DSG	11-1-2013	15:23:37	129629.000000	2592.580000	0.320313	0.503906	-0.757813	0.144954	0.361468	0.224771	232.406616	-153.060913	72.525024
C:\Users\cware\Desktop\Steller20November\TagTesting20Nov2013\M6.DSG	11-1-2013	15:23:37	129630.000000	2592.600000	0.222656	0.078125	-0.863281	0.147706	0.370642	0.210092	112.716675	-166.763306	63.888550
C:\Users\cware\Desktop\Steller20November\TagTesting20Nov2013\M6.DSG	11-1-2013	15:23:37	129631.000000	2592.620000	-0.195313	-0.703125	-1.261719	0.149541	0.371560	0.209174	74.920654	-138.717651	51.742554
C:\Users\cware\Desktop\Steller20November\TagTesting20Nov2013\M6.DSG	11-1-2013	15:23:37	129632.000000	2592.640000	-0.289063	-1.304688	-1.375000	0.151376	0.371560	0.205505	67.810059	-50.933838	45.669556
C:\Users\cware\Desktop\Steller20November\TagTesting20Nov2013\M6.DSG	11-1-2013	15:23:37	129633.000000	2592.660000	0.019531	-1.320313	-1.273438	0.151376	0.371560	0.205505	38.314819	-29.006958	12.344360
C:\Users\cware\Desktop\Steller20November\TagTesting20Nov2013\M6.DSG	11-1-2013	15:23:37	129634.000000	2592.680000	0.250000	-1.339844	-1.093750	0.154128	0.375229	0.205505	-9.109497	-74.920654	-32.196045
C:\Users\cware\Desktop\Steller20November\TagTesting20Nov2013\M6.DSG	11-1-2013	15:23:37	129635.000000	2592.700000	0.000000	-1.515625	-0.839844	0.158716	0.375229	0.208257	-46.752930	-61.019897	-35.598755
C:\Users\cware\Desktop\Steller20November\TagTesting20Nov2013\M6.DSG	11-1-2013	15:23:37	129636.000000	2592.720000	-0.062500	-1.343750	-0.824219	0.161468	0.377064	0.217431	-67.184448	-69.824219	-19.638062
C:\Users\cware\Desktop\Steller20November\TagTesting20Nov2013\M6.DSG	11-1-2013	15:23:37	129637.000000	2592.740000	-0.285156	-0.773438	-0.964844	0.166972	0.377064	0.221101	-56.457520	-62.377930	10.238647
C:\Users\cware\Desktop\Steller20November\TagTesting20Nov2013\M6.DSG	11-1-2013	15:23:37	129638.000000	2592.760000	-0.402344	-0.167969	-1.320313	0.169725	0.377064	0.224771	-31.814575	-38.024902	43.701172
C:\Users\cware\Desktop\Steller20November\TagTesting20Nov2013\M6.DSG	11-1-2013	15:23:37	129639.000000	2592.780000	-0.472656	0.234375	-1.527344	0.166055	0.377982	0.230275	-6.683350	-2.029419	54.473877
C:\Users\cware\Desktop\Steller20November\TagTesting20Nov2013\M6.DSG	11-1-2013	15:23:37	129640.000000	2592.800000	-0.433594	0.339844	-1.597656	0.162385	0.376147	0.230275	-14.511108	30.441284	58.685303
C:\Users\cware\Desktop\Steller20November\TagTesting20Nov2013\M6.DSG	11-1-2013	15:23:37	129641.000000	2592.820000	-0.250000	0.253906	-1.617188	0.155046	0.374312	0.232110	-39.718628	12.054443	61.737061
C:\Users\cware\Desktop\Steller20November\TagTesting20Nov2013\M6.DSG	11-1-2013	15:23:37	129642.000000	2592.840000	-0.121094	0.105469	-1.531250	0.153211	0.373394	0.235780	-27.145386	-7.781982	33.370972
C:\Users\cware\Desktop\Steller20November\TagTesting20Nov2013\M6.DSG	11-1-2013	15:23:37	129643.000000	2592.860000	-0.160156	-0.187500	-1.285156	0.148624	0.372477	0.235780	18.936157	-13.153076	3.631592
C:\Users\cware\Desktop\Steller20November\TagTesting20Nov2013\M6.DSG	11-1-2013	15:23:37	129644.000000	2592.880000	-0.269531	-0.613281	-1.128906	0.149541	0.373394	0.233945	42.739868	-6.958008	18.295288
C:\Users\cware\Desktop\Steller20November\TagTesting20Nov2013\M6.DSG	11-1-2013	15:23:37	129645.000000	2592.900000	-0.316406	-0.929688	-0.960938	0.146789	0.379817	0.227523	28.976440	-3.936768	38.223267
C:\Users\cware\Desktop\Steller20November\TagTesting20Nov2013\M6.DSG	11-1-2013	15:23:37	129646.000000	2592.920000	-0.292969	-1.054688	-0.746094	0.144954	0.378899	0.228440	-28.762817	11.947632	51.330566
C:\Users\cware\Desktop\Steller20November\TagTesting20Nov2013\M6.DSG	11-1-2013	15:23:37	129647.000000	2592.940000	-0.066406	-1.042969	-0.843750	0.137615	0.375229	0.230275	-61.645508	34.622192	49.789429
C:\Users\cware\Desktop\Steller20November\TagTesting20Nov2013\M6.DSG	11-1-2013	15:23:37	129648.000000	2592.960000	0.101563	-0.898438	-1.042969	0.134862	0.373394	0.234862	-69.610596	61.203003	35.140991
C:\Users\cware\Desktop\Steller20November\TagTesting20Nov2013\M6.DSG	11-1-2013	15:23:37	129649.000000	2592.980000	0.199219	-0.707031	-1.117188	0.126606	0.367890	0.241284	-68.084717	63.964844	23.651123
C:\Users\cware\Desktop\Steller20November\TagTesting20Nov2013\M6.DSG	11-1-2013	15:23:37	129650.000000	2593.000000	0.285156	-0.589844	-1.152344	0.123853	0.365138	0.244037	-65.536499	46.417236	17.456055
C:\Users\cware\Desktop\Steller20November\TagTesting20Nov2013\M6.DSG	11-1-2013	15:23:37	129651.000000	2593.020000	0.246094	-0.566406	-1.242188	0.119266	0.362385	0.246789	-74.783325	50.933838	26.962280
C:\Users\cware\Desktop\Steller20November\TagTesting20Nov2013\M6.DSG	11-1-2013	15:23:37	129652.000000	2593.040000	0.019531	-0.535156	-1.246094	0.112844	0.355963	0.255046	-87.585449	85.708618	32.546997
C:\Users\cware\Desktop\Steller20November\TagTesting20Nov2013\M6.DSG	11-1-2013	15:23:37	129653.000000	2593.060000	0.019531	-0.535156	-1.246094	0.105505	0.351376	0.257798	-111.663818	92.056274	34.988403
C:\Users\cware\Desktop\Steller20November\TagTesting20Nov2013\M6.DSG	11-1-2013	15:23:37	129654.000000	2593.080000	0.367188	-0.222656	-1.242188	0.093578	0.340367	0.265138	-142.974854	80.596924	32.699585
C:\Users\cware\Desktop\Steller20November\TagTesting20Nov2013\M6.DSG	11-1-2013	15:23:37	129655.000000	2593.100000	0.429688	-0.054688	-1.324219	0.089908	0.333945	0.270642	-154.907227	63.583374	23.193359
C:\Users\cware\Desktop\Steller20November\TagTesting20Nov2013\M6.DSG	11-1-2013	15:23:37	129656.000000	2593.120000	0.386719	0.164063	-1.265625	0.082569	0.319266	0.280734	-143.341064	61.843872	9.429932
C:\Users\cware\Desktop\Steller20November\TagTesting20Nov2013\M6.DSG	11-1-2013	15:23:37	129657.000000	2593.140000	0.355469	0.351563	-1.167969	0.077982	0.312844	0.285321	-132.095337	48.660278	1.876831
C:\Users\cware\Desktop\Steller20November\TagTesting20Nov2013\M6.DSG	11-1-2013	15:23:37	129658.000000	2593.160000	0.253906	0.566406	-1.082031	0.072477	0.301835	0.292661	-109.130859	47.042847	-2.182007
C:\Users\cware\Desktop\Steller20November\TagTesting20Nov2013\M6.DSG	11-1-2013	15:23:37	129659.000000	2593.180000	0.164063	0.644531	-1.066406	0.070642	0.297248	0.295413	-78.292847	57.830811	-4.333496
C:\Users\cware\Desktop\Steller20November\TagTesting20Nov2013\M6.DSG	11-1-2013	15:23:37	129660.000000	2593.200000	0.210938	0.566406	-1.019531	0.065138	0.291743	0.296330	-44.448853	60.424805	-2.227783
C:\Users\cware\Desktop\Steller20November\TagTesting20Nov2013\M6.DSG	11-1-2013	15:23:37	129661.000000	2593.220000	0.328125	0.488281	-0.988281	0.061468	0.292661	0.295413	-18.310547	59.524536	-2.853394
C:\Users\cware\Desktop\Steller20November\TagTesting20Nov2013\M6.DSG	11-1-2013	15:23:37	129662.000000	2593.240000	0.453125	0.394531	-0.976563	0.055046	0.292661	0.291743	-0.671387	42.419434	-3.295898
C:\Users\cware\Desktop\Steller20November\TagTesting20Nov2013\M6.DSG	11-1-2013	15:23:37	129663.000000	2593.260000	0.421875	0.265625	-1.054688	0.053211	0.294495	0.289908	-5.371094	46.569824	3.158569
C:\Users\cware\Desktop\Steller20November\TagTesting20Nov2013\M6.DSG	11-1-2013	15:23:37	129664.000000	2593.280000	0.367188	0.148438	-1.093750	0.047706	0.292661	0.288073	-23.101807	44.738770	13.427734
C:\Users\cware\Desktop\Steller20November\TagTesting20Nov2013\M6.DSG	11-1-2013	15:23:37	129665.000000	2593.300000	0.324219	0.113281	-1.039063	0.044037	0.289908	0.286239	-30.258179	45.837402	15.060425
C:\Users\cware\Desktop\Steller20November\TagTesting20Nov2013\M6.DSG	11-1-2013	15:23:37	129666.000000	2593.320000	0.261719	0.128906	-0.957031	0.039450	0.288073	0.283486	1.174927	53.085327	11.093140
C:\Users\cware\Desktop\Steller20November\TagTesting20Nov2013\M6.DSG	11-1-2013	15:23:37	129667.000000	2593.340000	0.320313	0.152344	-0.773438	0.035780	0.288073	0.281651	34.240723	51.086426	6.256104
C:\Users\cware\Desktop\Steller20November\TagTesting20Nov2013\M6.DSG	11-1-2013	15:23:37	129668.000000	2593.360000	0.398438	0.210938	-0.617188	0.032110	0.292661	0.273394	45.303345	42.419434	10.635376
C:\Users\cware\Desktop\Steller20November\TagTesting20Nov2013\M6.DSG	11-1-2013	15:23:37	129669.000000	2593.380000	0.460938	0.300781	-0.609375	0.029358	0.293578	0.269725	23.590088	35.858154	18.676758
C:\Users\cware\Desktop\Steller20November\TagTesting20Nov2013\M6.DSG	11-1-2013	15:23:37	129670.000000	2593.400000	0.503906	0.375000	-0.800781	0.025688	0.292661	0.265138	12.252808	37.261963	24.703979
C:\Users\cware\Desktop\Steller20November\TagTesting20Nov2013\M6.DSG	11-1-2013	15:23:37	129671.000000	2593.420000	0.421875	0.382813	-1.042969	0.022936	0.292661	0.261468	10.757446	41.488647	27.084351
C:\Users\cware\Desktop\Steller20November\TagTesting20Nov2013\M6.DSG	11-1-2013	15:23:37	129672.000000	2593.440000	0.332031	0.296875	-1.156250	0.017431	0.290826	0.255046	18.753052	37.658691	27.511597
C:\Users\cware\Desktop\Steller20November\TagTesting20Nov2013\M6.DSG	11-1-2013	15:23:37	129673.000000	2593.460000	0.265625	0.136719	-1.226563	0.013761	0.289908	0.252294	23.101807	50.582886	38.284302
C:\Users\cware\Desktop\Steller20November\TagTesting20Nov2013\M6.DSG	11-1-2013	15:23:37	129674.000000	2593.480000	0.382813	-0.078125	-1.246094	0.011009	0.286239	0.244954	16.983032	38.467407	30.914307
C:\Users\cware\Desktop\Steller20November\TagTesting20Nov2013\M6.DSG	11-1-2013	15:23:37	129675.000000	2593.500000	0.460938	-0.167969	-1.289063	0.005505	0.287156	0.241284	6.668091	35.247803	19.210815
C:\Users\cware\Desktop\Steller20November\TagTesting20Nov2013\M6.DSG	11-1-2013	15:23:37	129676.000000	2593.520000	0.480469	-0.160156	-1.308594	0.003670	0.286239	0.239450	-6.103516	39.810181	12.954712
C:\Users\cware\Desktop\Steller20November\TagTesting20Nov2013\M6.DSG	11-1-2013	15:23:37	129677.000000	2593.540000	0.468750	-0.132813	-1.273438	0.000000	0.284404	0.233028	-15.579224	49.453735	14.053345
C:\Users\cware\Desktop\Steller20November\TagTesting20Nov2013\M6.DSG	11-1-2013	15:23:37	129678.000000	2593.560000	0.562500	-0.066406	-1.210938	-0.002752	0.283486	0.230275	-18.539429	45.974731	21.163940
C:\Users\cware\Desktop\Steller20November\TagTesting20Nov2013\M6.DSG	11-1-2013	15:23:37	129679.000000	2593.580000	0.656250	0.023438	-1.164063	-0.006422	0.279817	0.223853	-9.460449	37.567139	27.389526
C:\Users\cware\Desktop\Steller20November\TagTesting20Nov2013\M6.DSG	11-1-2013	15:23:37	129680.000000	2593.600000	0.710938	0.085938	-1.136719	-0.010092	0.278899	0.222018	4.028320	38.970947	24.475098
C:\Users\cware\Desktop\Steller20November\TagTesting20Nov2013\M6.DSG	11-1-2013	15:23:37	129681.000000	2593.620000	0.710938	0.085938	-1.136719	-0.014679	0.277982	0.216514	9.384155	40.832520	16.616821
C:\Users\cware\Desktop\Steller20November\TagTesting20Nov2013\M6.DSG	11-1-2013	15:23:37	129682.000000	2593.640000	0.757813	0.156250	-0.992188	-0.016514	0.278899	0.211927	16.555786	31.600952	5.126953
C:\Users\cware\Desktop\Steller20November\TagTesting20Nov2013\M6.DSG	11-1-2013	15:23:37	129683.000000	2593.660000	0.703125	0.113281	-0.925781	-0.019266	0.279817	0.205505	25.100708	35.247803	-4.486084
C:\Users\cware\Desktop\Steller20November\TagTesting20Nov2013\M6.DSG	11-1-2013	15:23:37	129684.000000	2593.680000	0.730469	0.007813	-0.796875	-0.020183	0.282569	0.201835	42.007446	38.391113	-18.554688
C:\Users\cware\Desktop\Steller20November\TagTesting20Nov2013\M6.DSG	11-1-2013	15:23:37	129685.000000	2593.700000	0.769531	-0.070313	-0.621094	-0.022018	0.287156	0.193578	43.365479	24.703979	-33.142090
C:\Users\cware\Desktop\Steller20November\TagTesting20Nov2013\M6.DSG	11-1-2013	15:23:37	129686.000000	2593.720000	0.738281	-0.160156	-0.570313	-0.022018	0.290826	0.191743	40.924072	12.939453	-40.191650
C:\Users\cware\Desktop\Steller20November\TagTesting20Nov2013\M6.DSG	11-1-2013	15:23:37	129687.000000	2593.740000	0.707031	-0.195313	-0.605469	-0.020183	0.298165	0.185321	33.569336	7.659912	-50.811768
C:\Users\cware\Desktop\Steller20November\TagTesting20Nov2013\M6.DSG	11-1-2013	15:23:37	129688.000000	2593.760000	0.679688	-0.136719	-0.628906	-0.019266	0.300917	0.183486	21.682739	6.439209	-65.597534
C:\Users\cware\Desktop\Steller20November\TagTesting20Nov2013\M6.DSG	11-1-2013	15:23:37	129689.000000	2593.780000	0.695313	-0.078125	-0.699219	-0.016514	0.307339	0.182569	15.243530	2.502441	-77.163696
C:\Users\cware\Desktop\Steller20November\TagTesting20Nov2013\M6.DSG	11-1-2013	15:23:37	129690.000000	2593.800000	0.750000	-0.117188	-0.656250	-0.011927	0.315596	0.179817	23.498535	-14.328003	-82.946777
C:\Users\cware\Desktop\Steller20November\TagTesting20Nov2013\M6.DSG	11-1-2013	15:23:37	129691.000000	2593.820000	0.781250	-0.109375	-0.531250	-0.009174	0.321101	0.179817	34.088135	-26.168823	-77.301025
C:\Users\cware\Desktop\Steller20November\TagTesting20Nov2013\M6.DSG	11-1-2013	15:23:37	129692.000000	2593.840000	0.800781	-0.035156	-0.492188	-0.002752	0.329358	0.178899	37.231445	-41.290283	-69.869995
C:\Users\cware\Desktop\Steller20November\TagTesting20Nov2013\M6.DSG	11-1-2013	15:23:37	129693.000000	2593.860000	0.804688	0.039063	-0.449219	0.000917	0.334862	0.179817	41.458130	-57.922363	-61.599731
C:\Users\cware\Desktop\Steller20November\TagTesting20Nov2013\M6.DSG	11-1-2013	15:23:37	129694.000000	2593.880000	0.738281	0.031250	-0.414063	0.008257	0.341284	0.183486	45.211792	-64.727783	-49.026489
C:\Users\cware\Desktop\Steller20November\TagTesting20Nov2013\M6.DSG	11-1-2013	15:23:37	129695.000000	2593.900000	0.679688	0.003906	-0.503906	0.011927	0.344954	0.184404	39.169312	-68.405151	-40.664673
C:\Users\cware\Desktop\Steller20November\TagTesting20Nov2013\M6.DSG	11-1-2013	15:23:37	129696.000000	2593.920000	0.605469	-0.058594	-0.546875	0.017431	0.348624	0.188991	15.304565	-58.578491	-31.616211
C:\Users\cware\Desktop\Steller20November\TagTesting20Nov2013\M6.DSG	11-1-2013	15:23:37	129697.000000	2593.940000	0.609375	-0.128906	-0.593750	0.022018	0.349541	0.188991	-6.546021	-57.617188	-24.307251
C:\Users\cware\Desktop\Steller20November\TagTesting20Nov2013\M6.DSG	11-1-2013	15:23:37	129698.000000	2593.960000	0.617188	-0.179688	-0.632813	0.026606	0.348624	0.197248	-38.757324	-56.777954	-10.848999
C:\Users\cware\Desktop\Steller20November\TagTesting20Nov2013\M6.DSG	11-1-2013	15:23:37	129699.000000	2593.980000	0.593750	-0.242188	-0.761719	0.029358	0.346789	0.201835	-63.781738	-51.376343	0.854492
C:\Users\cware\Desktop\Steller20November\TagTesting20Nov2013\M6.DSG	11-1-2013	15:23:37	129700.000000	2594.000000	0.578125	-0.335938	-0.957031	0.033945	0.340367	0.211927	-83.740234	-50.720215	7.156372
C:\Users\cware\Desktop\Steller20November\TagTesting20Nov2013\M6.DSG	11-1-2013	15:23:37	129701.000000	2594.020000	0.566406	-0.355469	-1.050781	0.034862	0.335780	0.218349	-92.102051	-50.155640	4.501343
C:\Users\cware\Desktop\Steller20November\TagTesting20Nov2013\M6.DSG	11-1-2013	15:23:37	129702.000000	2594.040000	0.593750	-0.265625	-1.109375	0.039450	0.327523	0.231193	-85.662842	-62.194824	-11.703491
C:\Users\cware\Desktop\Steller20November\TagTesting20Nov2013\M6.DSG	11-1-2013	15:23:37	129703.000000	2594.060000	0.667969	-0.125000	-1.203125	0.041284	0.324771	0.236697	-69.183350	-71.685791	-32.196045
C:\Users\cware\Desktop\Steller20November\TagTesting20Nov2013\M6.DSG	11-1-2013	15:23:37	129704.000000	2594.080000	0.656250	0.093750	-1.316406	0.050459	0.323853	0.246789	-37.292480	-80.261230	-55.282593
C:\Users\cware\Desktop\Steller20November\TagTesting20Nov2013\M6.DSG	11-1-2013	15:23:37	129705.000000	2594.100000	0.609375	0.167969	-1.363281	0.055963	0.323853	0.253211	-6.744385	-81.466675	-62.820435
C:\Users\cware\Desktop\Steller20November\TagTesting20Nov2013\M6.DSG	11-1-2013	15:23:37	129706.000000	2594.120000	0.515625	0.050781	-1.335938	0.066972	0.328440	0.256881	14.236450	-87.982178	-58.578491
C:\Users\cware\Desktop\Steller20November\TagTesting20Nov2013\M6.DSG	11-1-2013	15:23:37	129707.000000	2594.140000	0.515625	0.050781	-1.335938	0.071560	0.330275	0.258716	20.584106	-87.051392	-46.096802
C:\Users\cware\Desktop\Steller20November\TagTesting20Nov2013\M6.DSG	11-1-2013	15:23:37	129708.000000	2594.160000	0.257813	-0.207031	-1.269531	0.080734	0.333945	0.263303	6.820679	-73.837280	-32.638550
C:\Users\cware\Desktop\Steller20November\TagTesting20Nov2013\M6.DSG	11-1-2013	15:23:37	129709.000000	2594.180000	0.191406	-0.300781	-1.136719	0.085321	0.333945	0.264220	-3.952026	-71.228027	-28.625488
C:\Users\cware\Desktop\Steller20November\TagTesting20Nov2013\M6.DSG	11-1-2013	15:23:37	129710.000000	2594.200000	0.171875	-0.312500	-1.070313	0.092661	0.334862	0.268807	-11.657715	-74.264526	-35.675049
C:\Users\cware\Desktop\Steller20November\TagTesting20Nov2013\M6.DSG	11-1-2013	15:23:37	129711.000000	2594.220000	0.015625	-0.332031	-1.085938	0.098165	0.335780	0.270642	-12.557983	-69.366455	-34.500122
C:\Users\cware\Desktop\Steller20November\TagTesting20Nov2013\M6.DSG	11-1-2013	15:23:37	129712.000000	2594.240000	0.019531	-0.257813	-1.058594	0.101835	0.333945	0.277064	-18.753052	-60.134888	-32.150269
C:\Users\cware\Desktop\Steller20November\TagTesting20Nov2013\M6.DSG	11-1-2013	15:23:37	129713.000000	2594.260000	0.074219	-0.160156	-1.027344	0.110092	0.334862	0.276147	-16.082764	-56.045532	-29.647827
C:\Users\cware\Desktop\Steller20November\TagTesting20Nov2013\M6.DSG	11-1-2013	15:23:37	129714.000000	2594.280000	0.136719	-0.109375	-1.074219	0.112844	0.335780	0.278899	-8.422852	-58.151245	-24.200439
C:\Users\cware\Desktop\Steller20November\TagTesting20Nov2013\M6.DSG	11-1-2013	15:23:37	129715.000000	2594.300000	0.136719	-0.125000	-1.167969	0.119266	0.334862	0.281651	-6.423950	-55.007935	-20.187378
C:\Users\cware\Desktop\Steller20November\TagTesting20Nov2013\M6.DSG	11-1-2013	15:23:37	129716.000000	2594.320000	0.109375	-0.144531	-1.238281	0.122936	0.335780	0.283486	-4.913330	-50.354004	-16.845703
C:\Users\cware\Desktop\Steller20November\TagTesting20Nov2013\M6.DSG	11-1-2013	15:23:37	129717.000000	2594.340000	0.085938	-0.171875	-1.308594	0.127523	0.336697	0.285321	-6.118774	-45.501709	-15.716553
C:\Users\cware\Desktop\Steller20November\TagTesting20Nov2013\M6.DSG	11-1-2013	15:23:37	129718.000000	2594.360000	0.078125	-0.218750	-1.316406	0.130275	0.335780	0.287156	-7.919312	-39.169312	-17.318726
C:\Users\cware\Desktop\Steller20November\TagTesting20Nov2013\M6.DSG	11-1-2013	15:23:37	129719.000000	2594.380000	0.050781	-0.238281	-1.250000	0.134862	0.336697	0.288991	-7.568359	-35.568237	-17.684937
C:\Users\cware\Desktop\Steller20November\TagTesting20Nov2013\M6.DSG	11-1-2013	15:23:37	129720.000000	2594.400000	0.058594	-0.226563	-1.156250	0.135780	0.337615	0.288073	-9.078979	-38.375854	-17.425537
C:\Users\cware\Desktop\Steller20November\TagTesting20Nov2013\M6.DSG	11-1-2013	15:23:37	129721.000000	2594.420000	0.054688	-0.234375	-1.171875	0.140367	0.336697	0.290826	-10.528564	-39.031982	-14.663696
C:\Users\cware\Desktop\Steller20November\TagTesting20Nov2013\M6.DSG	11-1-2013	15:23:37	129722.000000	2594.440000	0.042969	-0.222656	-1.171875	0.142202	0.336697	0.291743	-20.477295	-34.439087	-12.481689
C:\Users\cware\Desktop\Steller20November\TagTesting20Nov2013\M6.DSG	11-1-2013	15:23:37	129723.000000	2594.460000	0.023438	-0.148438	-1.097656	0.146789	0.334862	0.294495	-33.294678	-33.248901	-13.183594
C:\Users\cware\Desktop\Steller20November\TagTesting20Nov2013\M6.DSG	11-1-2013	15:23:37	129724.000000	2594.480000	0.066406	-0.109375	-1.101563	0.149541	0.333028	0.296330	-31.234741	-36.361694	-15.197754
C:\Users\cware\Desktop\Steller20November\TagTesting20Nov2013\M6.DSG	11-1-2013	15:23:37	129725.000000	2594.500000	0.117188	-0.121094	-1.113281	0.153211	0.331193	0.300000	-23.269653	-47.760010	-13.839722
C:\Users\cware\Desktop\Steller20November\TagTesting20Nov2013\M6.DSG	11-1-2013	15:23:37	129726.000000	2594.520000	0.039063	-0.089844	-1.175781	0.156881	0.330275	0.300917	-17.501831	-46.356201	-11.932373
C:\Users\cware\Desktop\Steller20November\TagTesting20Nov2013\M6.DSG	11-1-2013	15:23:37	129727.000000	2594.540000	-0.019531	-0.031250	-1.171875	0.158716	0.330275	0.302752	-14.099121	-43.319702	-13.824463
C:\Users\cware\Desktop\Steller20November\TagTesting20Nov2013\M6.DSG	11-1-2013	15:23:37	129728.000000	2594.560000	-0.019531	-0.003906	-1.195313	0.163303	0.329358	0.304587	-6.729126	-43.182373	-13.702393
C:\Users\cware\Desktop\Steller20November\TagTesting20Nov2013\M6.DSG	11-1-2013	15:23:37	129729.000000	2594.580000	-0.058594	-0.003906	-1.203125	0.166055	0.329358	0.304587	-10.559082	-40.328979	-12.817383
C:\Users\cware\Desktop\Steller20November\TagTesting20Nov2013\M6.DSG	11-1-2013	15:23:37	129730.000000	2594.600000	-0.078125	-0.023438	-1.171875	0.170642	0.329358	0.307339	-18.249512	-39.230347	-17.639160
C:\Users\cware\Desktop\Steller20November\TagTesting20Nov2013\M6.DSG	11-1-2013	15:23:37	129731.000000	2594.620000	0.003906	-0.042969	-1.148438	0.172477	0.325688	0.308257	-24.261475	-47.012329	-21.530151
C:\Users\cware\Desktop\Steller20November\TagTesting20Nov2013\M6.DSG	11-1-2013	15:23:37	129732.000000	2594.640000	0.011719	-0.066406	-1.101563	0.178899	0.325688	0.308257	-29.571533	-54.962158	-22.369385
C:\Users\cware\Desktop\Steller20November\TagTesting20Nov2013\M6.DSG	11-1-2013	15:23:37	129733.000000	2594.660000	-0.011719	-0.117188	-1.121094	0.183486	0.324771	0.311009	-35.751343	-62.820435	-21.209717
C:\Users\cware\Desktop\Steller20November\TagTesting20Nov2013\M6.DSG	11-1-2013	15:23:37	129734.000000	2594.680000	-0.199219	-0.046875	-1.109375	0.191743	0.321101	0.313761	-52.185059	-62.744141	-22.064209
C:\Users\cware\Desktop\Steller20November\TagTesting20Nov2013\M6.DSG	11-1-2013	15:23:37	129735.000000	2594.700000	-0.199219	-0.046875	-1.109375	0.194495	0.317431	0.314679	-57.723999	-49.636841	-23.986816
C:\Users\cware\Desktop\Steller20November\TagTesting20Nov2013\M6.DSG	11-1-2013	15:23:37	129736.000000	2594.720000	-0.062500	-0.085938	-1.039063	0.200917	0.311927	0.320183	-50.262451	-57.861328	-21.926880
C:\Users\cware\Desktop\Steller20November\TagTesting20Nov2013\M6.DSG	11-1-2013	15:23:37	129737.000000	2594.740000	-0.101563	-0.101563	-1.035156	0.205505	0.310092	0.321101	-41.320801	-72.067261	-16.143799
C:\Users\cware\Desktop\Steller20November\TagTesting20Nov2013\M6.DSG	11-1-2013	15:23:37	129738.000000	2594.760000	-0.210938	-0.074219	-1.085938	0.213761	0.304587	0.322936	-36.743164	-82.015991	-14.282227
C:\Users\cware\Desktop\Steller20November\TagTesting20Nov2013\M6.DSG	11-1-2013	15:23:37	129739.000000	2594.780000	-0.363281	-0.089844	-1.156250	0.218349	0.302752	0.324771	-35.186768	-66.101074	-13.549805
C:\Users\cware\Desktop\Steller20November\TagTesting20Nov2013\M6.DSG	11-1-2013	15:23:37	129740.000000	2594.800000	-0.359375	-0.070313	-1.199219	0.227523	0.298165	0.327523	-30.715942	-62.347412	-14.221191
C:\Users\cware\Desktop\Steller20November\TagTesting20Nov2013\M6.DSG	11-1-2013	15:23:37	129741.000000	2594.820000	-0.464844	0.000000	-1.253906	0.231193	0.298165	0.326606	-28.976440	-46.478271	-13.259888
C:\Users\cware\Desktop\Steller20November\TagTesting20Nov2013\M6.DSG	11-1-2013	15:23:37	129742.000000	2594.840000	-0.511719	0.085938	-1.289063	0.233945	0.294495	0.327523	-25.207520	-15.014648	-12.695313
C:\Users\cware\Desktop\Steller20November\TagTesting20Nov2013\M6.DSG	11-1-2013	15:23:37	129743.000000	2594.860000	-0.421875	0.187500	-1.199219	0.235780	0.292661	0.328440	-21.545410	4.013062	-12.481689
C:\Users\cware\Desktop\Steller20November\TagTesting20Nov2013\M6.DSG	11-1-2013	15:23:37	129744.000000	2594.880000	-0.175781	0.242188	-1.109375	0.236697	0.290826	0.329358	-12.359619	-5.416870	-18.936157
C:\Users\cware\Desktop\Steller20November\TagTesting20Nov2013\M6.DSG	11-1-2013	15:23:37	129745.000000	2594.900000	-0.125000	0.214844	-1.109375	0.236697	0.290826	0.327523	-0.427246	-4.425049	-23.162842
C:\Users\cware\Desktop\Steller20November\TagTesting20Nov2013\M6.DSG	11-1-2013	15:23:37	129746.000000	2594.920000	-0.199219	0.074219	-1.019531	0.238532	0.292661	0.329358	-0.717163	-0.061035	-19.317627
C:\Users\cware\Desktop\Steller20November\TagTesting20Nov2013\M6.DSG	11-1-2013	15:23:37	129747.000000	2594.940000	-0.191406	-0.050781	-0.945313	0.239450	0.291743	0.328440	-4.943848	-2.410889	-10.101318
C:\Users\cware\Desktop\Steller20November\TagTesting20Nov2013\M6.DSG	11-1-2013	15:23:37	129748.000000	2594.960000	-0.171875	-0.027344	-0.984375	0.239450	0.291743	0.329358	-11.154175	-4.806519	-4.547119
C:\Users\cware\Desktop\Steller20November\TagTesting20Nov2013\M6.DSG	11-1-2013	15:23:37	129749.000000	2594.980000	-0.218750	0.015625	-1.058594	0.240367	0.290826	0.329358	-12.130737	-3.921509	-3.997803
C:\Users\cware\Desktop\Steller20November\TagTesting20Nov2013\M6.DSG	11-1-2013	15:23:37	129750.000000	2595.000000	-0.222656	0.082031	-1.156250	0.241284	0.290826	0.331193	-8.193970	-3.097534	-3.265381
C:\Users\cware\Desktop\Steller20November\TagTesting20Nov2013\M6.DSG	11-1-2013	15:23:37	129751.000000	2595.020000	-0.269531	0.117188	-1.253906	0.240367	0.288991	0.329358	-0.976563	6.408691	-2.838135
C:\Users\cware\Desktop\Steller20November\TagTesting20Nov2013\M6.DSG	11-1-2013	15:23:37	129752.000000	2595.040000	-0.308594	0.093750	-1.230469	0.238532	0.289908	0.329358	7.720947	11.718750	-2.288818
C:\Users\cware\Desktop\Steller20November\TagTesting20Nov2013\M6.DSG	11-1-2013	15:23:37	129753.000000	2595.060000	-0.250000	0.085938	-1.160156	0.237615	0.290826	0.327523	12.268066	7.247925	-1.739502
C:\Users\cware\Desktop\Steller20November\TagTesting20Nov2013\M6.DSG	11-1-2013	15:23:37	129754.000000	2595.080000	-0.214844	0.070313	-1.078125	0.236697	0.293578	0.327523	10.070801	1.495361	-1.968384
C:\Users\cware\Desktop\Steller20November\TagTesting20Nov2013\M6.DSG	11-1-2013	15:23:37	129755.000000	2595.100000	-0.226563	0.054688	-1.082031	0.236697	0.294495	0.326606	6.057739	2.349854	-3.723145
C:\Users\cware\Desktop\Steller20November\TagTesting20Nov2013\M6.DSG	11-1-2013	15:23:37	129756.000000	2595.120000	-0.218750	0.031250	-1.078125	0.236697	0.296330	0.325688	-2.593994	0.778198	-5.126953
C:\Users\cware\Desktop\Steller20November\TagTesting20Nov2013\M6.DSG	11-1-2013	15:23:37	129757.000000	2595.140000	-0.191406	0.000000	-1.085938	0.237615	0.295413	0.326606	-4.425049	-3.555298	-5.294800
C:\Users\cware\Desktop\Steller20November\TagTesting20Nov2013\M6.DSG	11-1-2013	15:23:37	129758.000000	2595.160000	-0.230469	-0.007813	-1.136719	0.235780	0.296330	0.325688	-5.142212	-0.320435	-2.471924
C:\Users\cware\Desktop\Steller20November\TagTesting20Nov2013\M6.DSG	11-1-2013	15:23:37	129759.000000	2595.180000	-0.281250	-0.027344	-1.121094	0.235780	0.297248	0.327523	-3.143311	1.190186	0.106812
C:\Users\cware\Desktop\Steller20November\TagTesting20Nov2013\M6.DSG	11-1-2013	15:23:37	129760.000000	2595.200000	-0.273438	0.000000	-1.113281	0.236697	0.296330	0.326606	0.045776	-3.051758	0.427246
C:\Users\cware\Desktop\Steller20November\TagTesting20Nov2013\M6.DSG	11-1-2013	15:23:37	129761.000000	2595.220000	-0.242188	0.039063	-1.109375	0.236697	0.297248	0.326606	-0.259399	-6.393433	-0.457764
C:\Users\cware\Desktop\Steller20November\TagTesting20Nov2013\M6.DSG	11-1-2013	15:23:37	129762.000000	2595.240000	-0.257813	0.035156	-1.113281	0.236697	0.297248	0.324771	-1.876831	-6.912231	-1.953125
C:\Users\cware\Desktop\Steller20November\TagTesting20Nov2013\M6.DSG	11-1-2013	15:23:37	129763.000000	2595.260000	-0.261719	0.039063	-1.140625	0.237615	0.298165	0.325688	-5.126953	-8.193970	-2.639771
C:\Users\cware\Desktop\Steller20November\TagTesting20Nov2013\M6.DSG	11-1-2013	15:23:37	129764.000000	2595.280000	-0.277344	0.019531	-1.140625	0.236697	0.297248	0.325688	-5.249023	-3.982544	-2.334595
C:\Users\cware\Desktop\Steller20November\TagTesting20Nov2013\M6.DSG	11-1-2013	15:23:37	129765.000000	2595.300000	-0.273438	0.023438	-1.132813	0.236697	0.297248	0.325688	-4.272461	-3.616333	-2.014160
C:\Users\cware\Desktop\Steller20November\TagTesting20Nov2013\M6.DSG	11-1-2013	15:23:37	129766.000000	2595.320000	-0.265625	0.015625	-1.136719	0.236697	0.298165	0.323853	-3.311157	-2.807617	-2.151489
C:\Users\cware\Desktop\Steller20November\TagTesting20Nov2013\M6.DSG	11-1-2013	15:23:37	129767.000000	2595.340000	-0.253906	0.019531	-1.113281	0.236697	0.298165	0.322936	-2.487183	-2.929688	-3.463745
C:\Users\cware\Desktop\Steller20November\TagTesting20Nov2013\M6.DSG	11-1-2013	15:23:37	129768.000000	2595.360000	-0.253906	0.019531	-1.101563	0.237615	0.298165	0.323853	-3.875732	-4.226685	-5.004883
C:\Users\cware\Desktop\Steller20November\TagTesting20Nov2013\M6.DSG	11-1-2013	15:23:37	129769.000000	2595.380000	-0.265625	0.000000	-1.109375	0.236697	0.298165	0.324771	-5.096436	-3.128052	-4.852295
C:\Users\cware\Desktop\Steller20November\TagTesting20Nov2013\M6.DSG	11-1-2013	15:23:37	129770.000000	2595.400000	-0.273438	0.007813	-1.117188	0.237615	0.298165	0.324771	-5.996704	-0.457764	-4.501343
C:\Users\cware\Desktop\Steller20November\TagTesting20Nov2013\M6.DSG	11-1-2013	15:23:37	129771.000000	2595.420000	-0.261719	0.003906	-1.113281	0.237615	0.298165	0.323853	-6.515503	-0.396729	-3.921509
C:\Users\cware\Desktop\Steller20November\TagTesting20Nov2013\M6.DSG	11-1-2013	15:23:37	129772.000000	2595.440000	-0.253906	0.003906	-1.109375	0.237615	0.298165	0.324771	-4.867554	-1.373291	-4.104614
C:\Users\cware\Desktop\Steller20November\TagTesting20Nov2013\M6.DSG	11-1-2013	15:23:37	129773.000000	2595.460000	-0.250000	0.019531	-1.097656	0.237615	0.296330	0.323853	-4.287720	-2.990723	-4.638672
C:\Users\cware\Desktop\Steller20November\TagTesting20Nov2013\M6.DSG	11-1-2013	15:23:37	129774.000000	2595.480000	-0.250000	0.015625	-1.109375	0.238532	0.297248	0.323853	-2.716064	-2.960205	-4.791260
C:\Users\cware\Desktop\Steller20November\TagTesting20Nov2013\M6.DSG	11-1-2013	15:23:37	129775.000000	2595.500000	-0.250000	0.019531	-1.101563	0.238532	0.297248	0.324771	-3.952026	-4.043579	-5.142212
C:\Users\cware\Desktop\Steller20November\TagTesting20Nov2013\M6.DSG	11-1-2013	15:23:37	129776.000000	2595.520000	-0.261719	0.003906	-1.117188	0.237615	0.298165	0.322936	-7.141113	-3.158569	-4.425049
C:\Users\cware\Desktop\Steller20November\TagTesting20Nov2013\M6.DSG	11-1-2013	15:23:37	129777.000000	2595.540000	-0.281250	-0.007813	-1.117188	0.237615	0.297248	0.323853	-7.812500	-1.144409	-3.997803
C:\Users\cware\Desktop\Steller20November\TagTesting20Nov2013\M6.DSG	11-1-2013	15:23:37	129778.000000	2595.560000	-0.277344	0.003906	-1.125000	0.238532	0.296330	0.323853	-6.408691	-1.220703	-4.669189
C:\Users\cware\Desktop\Steller20November\TagTesting20Nov2013\M6.DSG	11-1-2013	15:23:37	129779.000000	2595.580000	-0.265625	0.015625	-1.132813	0.238532	0.296330	0.323853	-4.501343	-1.220703	-4.409790
C:\Users\cware\Desktop\Steller20November\TagTesting20Nov2013\M6.DSG	11-1-2013	15:23:37	129780.000000	2595.600000	-0.257813	0.015625	-1.109375	0.238532	0.297248	0.323853	-4.257202	-2.578735	-4.806519
C:\Users\cware\Desktop\Steller20November\TagTesting20Nov2013\M6.DSG	11-1-2013	15:23:37	129781.000000	2595.620000	-0.250000	0.023438	-1.109375	0.237615	0.297248	0.323853	-4.394531	-3.295898	-5.493164
C:\Users\cware\Desktop\Steller20November\TagTesting20Nov2013\M6.DSG	11-1-2013	15:23:37	129782.000000	2595.640000	-0.246094	0.015625	-1.109375	0.238532	0.297248	0.323853	-5.264282	-4.241943	-5.996704
C:\Users\cware\Desktop\Steller20November\TagTesting20Nov2013\M6.DSG	11-1-2013	15:23:37	129783.000000	2595.660000	-0.261719	0.023438	-1.101563	0.237615	0.295413	0.323853	-7.156372	-2.853394	-5.584717
C:\Users\cware\Desktop\Steller20November\TagTesting20Nov2013\M6.DSG	11-1-2013	15:23:37	129784.000000	2595.680000	-0.269531	0.015625	-1.105469	0.239450	0.296330	0.323853	-8.499146	0.076294	-4.302979
C:\Users\cware\Desktop\Steller20November\TagTesting20Nov2013\M6.DSG	11-1-2013	15:23:37	129785.000000	2595.700000	-0.269531	0.031250	-1.105469	0.238532	0.296330	0.324771	-8.728027	-1.434326	-4.669189
C:\Users\cware\Desktop\Steller20November\TagTesting20Nov2013\M6.DSG	11-1-2013	15:23:37	129786.000000	2595.720000	-0.250000	0.031250	-1.097656	0.238532	0.295413	0.323853	-7.385254	-2.212524	-4.669189
C:\Users\cware\Desktop\Steller20November\TagTesting20Nov2013\M6.DSG	11-1-2013	15:23:37	129787.000000	2595.740000	-0.265625	0.039063	-1.105469	0.238532	0.295413	0.323853	-6.622314	-0.701904	-4.653931
C:\Users\cware\Desktop\Steller20November\TagTesting20Nov2013\M6.DSG	11-1-2013	15:23:37	129788.000000	2595.760000	-0.250000	0.042969	-1.109375	0.238532	0.294495	0.324771	-5.416870	-2.456665	-5.630493
C:\Users\cware\Desktop\Steller20November\TagTesting20Nov2013\M6.DSG	11-1-2013	15:23:37	129789.000000	2595.780000	-0.250000	0.042969	-1.109375	0.239450	0.295413	0.325688	-4.028320	-3.158569	-6.195068
C:\Users\cware\Desktop\Steller20November\TagTesting20Nov2013\M6.DSG	11-1-2013	15:23:37	129790.000000	2595.800000	-0.250000	0.015625	-1.109375	0.238532	0.295413	0.324771	-3.784180	-3.509521	-6.256104
C:\Users\cware\Desktop\Steller20November\TagTesting20Nov2013\M6.DSG	11-1-2013	15:23:37	129791.000000	2595.820000	-0.253906	0.003906	-1.105469	0.240367	0.296330	0.323853	-4.821777	-3.128052	-5.813599
C:\Users\cware\Desktop\Steller20November\TagTesting20Nov2013\M6.DSG	11-1-2013	15:23:37	129792.000000	2595.840000	-0.265625	0.007813	-1.093750	0.239450	0.295413	0.325688	-5.081177	-2.319336	-5.294800
C:\Users\cware\Desktop\Steller20November\TagTesting20Nov2013\M6.DSG	11-1-2013	15:23:37	129793.000000	2595.860000	-0.257813	0.019531	-1.097656	0.240367	0.294495	0.324771	-5.691528	-1.617432	-4.791260
C:\Users\cware\Desktop\Steller20November\TagTesting20Nov2013\M6.DSG	11-1-2013	15:23:37	129794.000000	2595.880000	-0.253906	0.023438	-1.097656	0.239450	0.295413	0.325688	-4.959106	-2.395630	-5.050659
C:\Users\cware\Desktop\Steller20November\TagTesting20Nov2013\M6.DSG	11-1-2013	15:23:37	129795.000000	2595.900000	-0.250000	0.031250	-1.101563	0.239450	0.295413	0.324771	-3.463745	-2.670288	-5.981445
C:\Users\cware\Desktop\Steller20November\TagTesting20Nov2013\M6.DSG	11-1-2013	15:23:37	129796.000000	2595.920000	-0.250000	0.023438	-1.113281	0.239450	0.295413	0.322936	-3.128052	-3.402710	-5.661011
C:\Users\cware\Desktop\Steller20November\TagTesting20Nov2013\M6.DSG	11-1-2013	15:23:37	129797.000000	2595.940000	-0.269531	0.015625	-1.113281	0.239450	0.296330	0.323853	-3.417969	-1.495361	-4.608154
C:\Users\cware\Desktop\Steller20November\TagTesting20Nov2013\M6.DSG	11-1-2013	15:23:37	129798.000000	2595.960000	-0.265625	0.015625	-1.101563	0.239450	0.296330	0.324771	-5.325317	-2.075195	-3.845215
C:\Users\cware\Desktop\Steller20November\TagTesting20Nov2013\M6.DSG	11-1-2013	15:23:37	129799.000000	2595.980000	-0.273438	0.015625	-1.101563	0.240367	0.296330	0.322936	-5.493164	-1.235962	-3.158569
C:\Users\cware\Desktop\Steller20November\TagTesting20Nov2013\M6.DSG	11-1-2013	15:23:37	129800.000000	2596.000000	-0.269531	0.015625	-1.097656	0.239450	0.294495	0.323853	-3.982544	-2.182007	-3.952026
C:\Users\cware\Desktop\Steller20November\TagTesting20Nov2013\M6.DSG	11-1-2013	15:23:37	129801.000000	2596.020000	-0.253906	0.031250	-1.117188	0.239450	0.295413	0.324771	-3.112793	-3.890991	-4.455566
C:\Users\cware\Desktop\Steller20November\TagTesting20Nov2013\M6.DSG	11-1-2013	15:23:37	129802.000000	2596.040000	-0.277344	0.031250	-1.128906	0.239450	0.295413	0.324771	-2.944946	-1.907349	-4.287720
C:\Users\cware\Desktop\Steller20November\TagTesting20Nov2013\M6.DSG	11-1-2013	15:23:37	129803.000000	2596.060000	-0.273438	0.027344	-1.117188	0.240367	0.296330	0.324771	-3.768921	-1.129150	-4.333496
C:\Users\cware\Desktop\Steller20November\TagTesting20Nov2013\M6.DSG	11-1-2013	15:23:37	129804.000000	2596.080000	-0.265625	0.019531	-1.113281	0.239450	0.297248	0.323853	-5.828857	-0.457764	-4.287720
C:\Users\cware\Desktop\Steller20November\TagTesting20Nov2013\M6.DSG	11-1-2013	15:23:37	129805.000000	2596.100000	-0.257813	0.019531	-1.109375	0.238532	0.296330	0.323853	-7.461548	0.381470	-4.119873
C:\Users\cware\Desktop\Steller20November\TagTesting20Nov2013\M6.DSG	11-1-2013	15:23:37	129806.000000	2596.120000	-0.250000	0.011719	-1.109375	0.240367	0.296330	0.322936	-7.720947	-0.274658	-3.860474
C:\Users\cware\Desktop\Steller20November\TagTesting20Nov2013\M6.DSG	11-1-2013	15:23:37	129807.000000	2596.140000	-0.257813	0.000000	-1.105469	0.239450	0.294495	0.324771	-6.057739	-0.930786	-4.501343
C:\Users\cware\Desktop\Steller20November\TagTesting20Nov2013\M6.DSG	11-1-2013	15:23:37	129808.000000	2596.160000	-0.250000	0.011719	-1.085938	0.239450	0.296330	0.324771	-4.074097	-0.808716	-5.142212
C:\Users\cware\Desktop\Steller20November\TagTesting20Nov2013\M6.DSG	11-1-2013	15:23:37	129809.000000	2596.180000	-0.253906	0.019531	-1.089844	0.239450	0.296330	0.324771	-2.197266	-2.120972	-5.218506
C:\Users\cware\Desktop\Steller20November\TagTesting20Nov2013\M6.DSG	11-1-2013	15:23:37	129810.000000	2596.200000	-0.242188	0.031250	-1.093750	0.239450	0.296330	0.324771	-1.174927	-3.738403	-5.050659
C:\Users\cware\Desktop\Steller20November\TagTesting20Nov2013\M6.DSG	11-1-2013	15:23:37	129811.000000	2596.220000	-0.230469	0.031250	-1.089844	0.239450	0.297248	0.323853	-2.288818	-4.486084	-4.959106
C:\Users\cware\Desktop\Steller20November\TagTesting20Nov2013\M6.DSG	11-1-2013	15:23:37	129812.000000	2596.240000	-0.246094	0.011719	-1.089844	0.240367	0.298165	0.322936	-3.448486	-3.631592	-4.180908
C:\Users\cware\Desktop\Steller20November\TagTesting20Nov2013\M6.DSG	11-1-2013	15:23:37	129813.000000	2596.260000	-0.261719	0.011719	-1.097656	0.241284	0.298165	0.323853	-5.142212	-2.075195	-3.570557
C:\Users\cware\Desktop\Steller20November\TagTesting20Nov2013\M6.DSG	11-1-2013	15:23:37	129814.000000	2596.280000	-0.257813	0.015625	-1.113281	0.240367	0.298165	0.322936	-5.355835	-2.136230	-4.013062
C:\Users\cware\Desktop\Steller20November\TagTesting20Nov2013\M6.DSG	11-1-2013	15:23:37	129815.000000	2596.300000	-0.265625	0.011719	-1.113281	0.241284	0.298165	0.322936	-3.616333	-2.334595	-4.791260
C:\Users\cware\Desktop\Steller20November\TagTesting20Nov2013\M6.DSG	11-1-2013	15:23:37	129816.000000	2596.320000	-0.261719	0.007813	-1.117188	0.239450	0.298165	0.322018	-3.524780	-2.700806	-5.249023
C:\Users\cware\Desktop\Steller20November\TagTesting20Nov2013\M6.DSG	11-1-2013	15:23:37	129817.000000	2596.340000	-0.269531	0.000000	-1.105469	0.240367	0.299083	0.322936	-3.356934	-1.190186	-5.142212
C:\Users\cware\Desktop\Steller20November\TagTesting20Nov2013\M6.DSG	11-1-2013	15:23:37	129818.000000	2596.360000	-0.261719	0.003906	-1.109375	0.239450	0.298165	0.322936	-4.257202	-1.998901	-4.898071
C:\Users\cware\Desktop\Steller20November\TagTesting20Nov2013\M6.DSG	11-1-2013	15:23:37	129819.000000	2596.380000	-0.269531	0.000000	-1.109375	0.240367	0.299083	0.323853	-5.218506	-0.823975	-3.982544
C:\Users\cware\Desktop\Steller20November\TagTesting20Nov2013\M6.DSG	11-1-2013	15:23:37	129820.000000	2596.400000	-0.253906	0.007813	-1.101563	0.241284	0.300000	0.323853	-4.669189	-0.381470	-4.058838
C:\Users\cware\Desktop\Steller20November\TagTesting20Nov2013\M6.DSG	11-1-2013	15:23:37	129821.000000	2596.420000	-0.246094	0.007813	-1.097656	0.239450	0.299083	0.323853	-4.425049	-3.738403	-4.272461
C:\Users\cware\Desktop\Steller20November\TagTesting20Nov2013\M6.DSG	11-1-2013	15:23:37	129822.000000	2596.440000	-0.261719	0.023438	-1.097656	0.240367	0.300917	0.322936	-2.166748	-2.792358	-4.043579
C:\Users\cware\Desktop\Steller20November\TagTesting20Nov2013\M6.DSG	11-1-2013	15:23:37	129823.000000	2596.460000	-0.261719	0.039063	-1.101563	0.239450	0.300000	0.322936	-1.602173	-2.563477	-3.677368
C:\Users\cware\Desktop\Steller20November\TagTesting20Nov2013\M6.DSG	11-1-2013	15:23:37	129824.000000	2596.480000	-0.269531	0.031250	-1.105469	0.241284	0.300917	0.322936	-3.051758	-2.075195	-2.960205
C:\Users\cware\Desktop\Steller20November\TagTesting20Nov2013\M6.DSG	11-1-2013	15:23:37	129825.000000	2596.500000	-0.277344	0.011719	-1.085938	0.240367	0.300917	0.322936	-4.135132	-1.449585	-3.082275
C:\Users\cware\Desktop\Steller20November\TagTesting20Nov2013\M6.DSG	11-1-2013	15:23:37	129826.000000	2596.520000	-0.265625	0.007813	-1.097656	0.239450	0.301835	0.322018	-5.111694	-3.570557	-3.585815
C:\Users\cware\Desktop\Steller20November\TagTesting20Nov2013\M6.DSG	11-1-2013	15:23:37	129827.000000	2596.540000	-0.277344	0.007813	-1.113281	0.240367	0.300917	0.322936	-4.928589	-1.510620	-3.326416
C:\Users\cware\Desktop\Steller20November\TagTesting20Nov2013\M6.DSG	11-1-2013	15:23:37	129828.000000	2596.560000	-0.273438	0.023438	-1.125000	0.240367	0.300917	0.321101	-4.104614	-1.007080	-3.402710
C:\Users\cware\Desktop\Steller20November\TagTesting20Nov2013\M6.DSG	11-1-2013	15:23:37	129829.000000	2596.580000	-0.285156	0.019531	-1.121094	0.239450	0.302752	0.322018	-3.662109	-0.671387	-3.280640
C:\Users\cware\Desktop\Steller20November\TagTesting20Nov2013\M6.DSG	11-1-2013	15:23:37	129830.000000	2596.600000	-0.261719	0.007813	-1.093750	0.239450	0.301835	0.322936	-4.516602	-1.083374	-3.631592
C:\Users\cware\Desktop\Steller20November\TagTesting20Nov2013\M6.DSG	11-1-2013	15:23:37	129831.000000	2596.620000	-0.253906	0.003906	-1.101563	0.241284	0.302752	0.322936	-5.722046	-2.593994	-3.631592
C:\Users\cware\Desktop\Steller20November\TagTesting20Nov2013\M6.DSG	11-1-2013	15:23:37	129832.000000	2596.640000	-0.261719	0.003906	-1.105469	0.239450	0.301835	0.322018	-4.379272	-0.762939	-3.479004
C:\Users\cware\Desktop\Steller20November\TagTesting20Nov2013\M6.DSG	11-1-2013	15:23:37	129833.000000	2596.660000	-0.265625	0.011719	-1.093750	0.239450	0.302752	0.322936	-3.311157	-1.739502	-3.646851
C:\Users\cware\Desktop\Steller20November\TagTesting20Nov2013\M6.DSG	11-1-2013	15:23:37	129834.000000	2596.680000	-0.257813	0.011719	-1.109375	0.239450	0.302752	0.322936	-3.067017	0.244141	-3.479004
C:\Users\cware\Desktop\Steller20November\TagTesting20Nov2013\M6.DSG	11-1-2013	15:23:37	129835.000000	2596.700000	-0.265625	0.000000	-1.093750	0.239450	0.304587	0.322936	-2.517700	0.015259	-3.601074
C:\Users\cware\Desktop\Steller20November\TagTesting20Nov2013\M6.DSG	11-1-2013	15:23:37	129836.000000	2596.720000	-0.246094	0.003906	-1.089844	0.239450	0.304587	0.321101	-3.067017	-4.547119	-3.250122
C:\Users\cware\Desktop\Steller20November\TagTesting20Nov2013\M6.DSG	11-1-2013	15:23:37	129837.000000	2596.740000	-0.257813	0.000000	-1.105469	0.238532	0.304587	0.321101	-2.777100	-2.166748	-3.219604
C:\Users\cware\Desktop\Steller20November\TagTesting20Nov2013\M6.DSG	11-1-2013	15:23:37	129838.000000	2596.760000	-0.273438	0.007813	-1.109375	0.238532	0.304587	0.321101	-2.975464	-1.174927	-2.548218
C:\Users\cware\Desktop\Steller20November\TagTesting20Nov2013\M6.DSG	11-1-2013	15:23:37	129839.000000	2596.780000	-0.273438	0.015625	-1.105469	0.239450	0.304587	0.321101	-4.150391	-1.068115	-2.212524
C:\Users\cware\Desktop\Steller20November\TagTesting20Nov2013\M6.DSG	11-1-2013	15:23:37	129840.000000	2596.800000	-0.277344	0.003906	-1.113281	0.238532	0.305505	0.320183	-3.784180	-0.198364	-2.838135
C:\Users\cware\Desktop\Steller20November\TagTesting20Nov2013\M6.DSG	11-1-2013	15:23:37	129841.000000	2596.820000	-0.253906	0.000000	-1.113281	0.238532	0.304587	0.322936	-3.921509	-2.670288	-3.631592
C:\Users\cware\Desktop\Steller20November\TagTesting20Nov2013\M6.DSG	11-1-2013	15:23:37	129842.000000	2596.840000	-0.261719	-0.007813	-1.101563	0.239450	0.305505	0.321101	-3.280640	-1.083374	-3.814697
C:\Users\cware\Desktop\Steller20November\TagTesting20Nov2013\M6.DSG	11-1-2013	15:23:37	129843.000000	2596.860000	-0.261719	-0.007813	-1.101563	0.239450	0.305505	0.321101	-3.189087	-0.534058	-3.646851
C:\Users\cware\Desktop\Steller20November\TagTesting20Nov2013\M6.DSG	11-1-2013	15:23:37	129844.000000	2596.880000	-0.257813	-0.011719	-1.109375	0.239450	0.306422	0.321101	-3.387451	-1.586914	-3.875732
C:\Users\cware\Desktop\Steller20November\TagTesting20Nov2013\M6.DSG	11-1-2013	15:23:37	129845.000000	2596.900000	-0.257813	0.000000	-1.101563	0.238532	0.306422	0.321101	-2.609253	0.228882	-3.860474
C:\Users\cware\Desktop\Steller20November\TagTesting20Nov2013\M6.DSG	11-1-2013	15:23:37	129846.000000	2596.920000	-0.261719	-0.011719	-1.097656	0.238532	0.307339	0.321101	-3.158569	-1.693726	-2.838135
C:\Users\cware\Desktop\Steller20November\TagTesting20Nov2013\M6.DSG	11-1-2013	15:23:37	129847.000000	2596.940000	-0.261719	-0.007813	-1.093750	0.237615	0.307339	0.320183	-3.250122	-0.305176	-2.975464
C:\Users\cware\Desktop\Steller20November\TagTesting20Nov2013\M6.DSG	11-1-2013	15:23:37	129848.000000	2596.960000	-0.257813	-0.003906	-1.093750	0.238532	0.308257	0.320183	-3.768921	-1.541138	-2.182007
C:\Users\cware\Desktop\Steller20November\TagTesting20Nov2013\M6.DSG	11-1-2013	15:23:37	129849.000000	2596.980000	-0.265625	-0.011719	-1.113281	0.238532	0.308257	0.321101	-3.616333	-1.983643	-2.258301
C:\Users\cware\Desktop\Steller20November\TagTesting20Nov2013\M6.DSG	11-1-2013	15:23:37	129850.000000	2597.000000	-0.281250	0.000000	-1.117188	0.237615	0.308257	0.319266	-2.059937	-0.564575	-2.990723
C:\Users\cware\Desktop\Steller20November\TagTesting20Nov2013\M6.DSG	11-1-2013	15:23:37	129851.000000	2597.020000	-0.269531	-0.011719	-1.117188	0.237615	0.308257	0.320183	-2.166748	-1.937866	-3.234863
C:\Users\cware\Desktop\Steller20November\TagTesting20Nov2013\M6.DSG	11-1-2013	15:23:37	129852.000000	2597.040000	-0.269531	-0.019531	-1.117188	0.237615	0.308257	0.318349	-3.295898	-1.205444	-3.448486
C:\Users\cware\Desktop\Steller20November\TagTesting20Nov2013\M6.DSG	11-1-2013	15:23:37	129853.000000	2597.060000	-0.269531	-0.015625	-1.105469	0.237615	0.309174	0.320183	-4.974365	-1.525879	-3.417969
C:\Users\cware\Desktop\Steller20November\TagTesting20Nov2013\M6.DSG	11-1-2013	15:23:37	129854.000000	2597.080000	-0.269531	-0.023438	-1.117188	0.237615	0.310092	0.319266	-6.790161	-0.579834	-2.883911
C:\Users\cware\Desktop\Steller20November\TagTesting20Nov2013\M6.DSG	11-1-2013	15:23:37	129855.000000	2597.100000	-0.269531	-0.003906	-1.113281	0.237615	0.310092	0.319266	-7.522583	0.000000	-2.944946
C:\Users\cware\Desktop\Steller20November\TagTesting20Nov2013\M6.DSG	11-1-2013	15:23:37	129856.000000	2597.120000	-0.253906	-0.003906	-1.117188	0.236697	0.308257	0.319266	-7.339478	-2.792358	-3.814697
C:\Users\cware\Desktop\Steller20November\TagTesting20Nov2013\M6.DSG	11-1-2013	15:23:37	129857.000000	2597.140000	-0.265625	-0.003906	-1.113281	0.237615	0.308257	0.319266	-6.240845	-0.915527	-4.074097
C:\Users\cware\Desktop\Steller20November\TagTesting20Nov2013\M6.DSG	11-1-2013	15:23:37	129858.000000	2597.160000	-0.269531	-0.007813	-1.105469	0.237615	0.309174	0.319266	-5.035400	-0.686646	-4.394531
C:\Users\cware\Desktop\Steller20November\TagTesting20Nov2013\M6.DSG	11-1-2013	15:23:37	129859.000000	2597.180000	-0.261719	-0.007813	-1.105469	0.237615	0.310092	0.320183	-3.845215	-0.762939	-4.135132
C:\Users\cware\Desktop\Steller20November\TagTesting20Nov2013\M6.DSG	11-1-2013	15:23:37	129860.000000	2597.200000	-0.257813	-0.003906	-1.101563	0.236697	0.309174	0.319266	-3.662109	-0.946045	-4.287720
C:\Users\cware\Desktop\Steller20November\TagTesting20Nov2013\M6.DSG	11-1-2013	15:23:37	129861.000000	2597.220000	-0.261719	-0.011719	-1.105469	0.237615	0.309174	0.319266	-5.554199	-0.488281	-3.479004
C:\Users\cware\Desktop\Steller20November\TagTesting20Nov2013\M6.DSG	11-1-2013	15:23:37	129862.000000	2597.240000	-0.265625	-0.035156	-1.101563	0.236697	0.309174	0.319266	-6.607056	0.717163	-2.990723
C:\Users\cware\Desktop\Steller20November\TagTesting20Nov2013\M6.DSG	11-1-2013	15:23:37	129863.000000	2597.260000	-0.257813	-0.015625	-1.093750	0.236697	0.310092	0.320183	-6.301880	-0.991821	-3.051758
C:\Users\cware\Desktop\Steller20November\TagTesting20Nov2013\M6.DSG	11-1-2013	15:23:37	129864.000000	2597.280000	-0.250000	0.003906	-1.105469	0.236697	0.309174	0.319266	-5.874634	-1.968384	-3.448486
C:\Users\cware\Desktop\Steller20November\TagTesting20Nov2013\M6.DSG	11-1-2013	15:23:37	129865.000000	2597.300000	-0.265625	-0.011719	-1.125000	0.236697	0.309174	0.318349	-5.905151	-0.259399	-3.707886
C:\Users\cware\Desktop\Steller20November\TagTesting20Nov2013\M6.DSG	11-1-2013	15:23:37	129866.000000	2597.320000	-0.269531	-0.003906	-1.105469	0.235780	0.308257	0.320183	-7.507324	-1.968384	-3.479004
C:\Users\cware\Desktop\Steller20November\TagTesting20Nov2013\M6.DSG	11-1-2013	15:23:37	129867.000000	2597.340000	-0.257813	-0.011719	-1.117188	0.236697	0.308257	0.319266	-7.522583	-1.205444	-3.982544
C:\Users\cware\Desktop\Steller20November\TagTesting20Nov2013\M6.DSG	11-1-2013	15:23:37	129868.000000	2597.360000	-0.261719	-0.015625	-1.105469	0.235780	0.309174	0.318349	-7.034302	-1.205444	-4.776001
C:\Users\cware\Desktop\Steller20November\TagTesting20Nov2013\M6.DSG	11-1-2013	15:23:37	129869.000000	2597.380000	-0.250000	-0.023438	-1.113281	0.236697	0.308257	0.320183	-6.408691	-1.312256	-5.004883
C:\Users\cware\Desktop\Steller20November\TagTesting20Nov2013\M6.DSG	11-1-2013	15:23:37	129870.000000	2597.400000	-0.257813	0.000000	-1.109375	0.234862	0.309174	0.319266	-5.172729	-0.396729	-5.172729
C:\Users\cware\Desktop\Steller20November\TagTesting20Nov2013\M6.DSG	11-1-2013	15:23:37	129871.000000	2597.420000	-0.253906	-0.007813	-1.097656	0.235780	0.308257	0.319266	-5.981445	-1.022339	-4.470825
C:\Users\cware\Desktop\Steller20November\TagTesting20Nov2013\M6.DSG	11-1-2013	15:23:37	129872.000000	2597.440000	-0.257813	-0.011719	-1.101563	0.235780	0.308257	0.319266	-5.416870	0.976563	-4.516602
C:\Users\cware\Desktop\Steller20November\TagTesting20Nov2013\M6.DSG	11-1-2013	15:23:37	129873.000000	2597.460000	-0.250000	0.000000	-1.089844	0.234862	0.307339	0.320183	-5.401611	-0.778198	-4.318237
C:\Users\cware\Desktop\Steller20November\TagTesting20Nov2013\M6.DSG	11-1-2013	15:23:37	129874.000000	2597.480000	-0.257813	-0.007813	-1.105469	0.236697	0.307339	0.319266	-4.989624	-1.296997	-4.592896
C:\Users\cware\Desktop\Steller20November\TagTesting20Nov2013\M6.DSG	11-1-2013	15:23:37	129875.000000	2597.500000	-0.253906	0.003906	-1.105469	0.234862	0.307339	0.319266	-4.257202	-1.266479	-5.111694
C:\Users\cware\Desktop\Steller20November\TagTesting20Nov2013\M6.DSG	11-1-2013	15:23:37	129876.000000	2597.520000	-0.277344	0.003906	-1.121094	0.234862	0.307339	0.319266	-4.989624	-1.022339	-4.928589
C:\Users\cware\Desktop\Steller20November\TagTesting20Nov2013\M6.DSG	11-1-2013	15:23:37	129877.000000	2597.540000	-0.285156	0.007813	-1.121094	0.234862	0.308257	0.319266	-6.164551	2.166748	-4.318237
C:\Users\cware\Desktop\Steller20November\TagTesting20Nov2013\M6.DSG	11-1-2013	15:23:37	129878.000000	2597.560000	-0.273438	0.011719	-1.105469	0.234862	0.306422	0.320183	-7.324219	1.083374	-4.272461
C:\Users\cware\Desktop\Steller20November\TagTesting20Nov2013\M6.DSG	11-1-2013	15:23:37	129879.000000	2597.580000	-0.257813	-0.003906	-1.113281	0.233945	0.306422	0.319266	-8.224487	0.396729	-4.196167
C:\Users\cware\Desktop\Steller20November\TagTesting20Nov2013\M6.DSG	11-1-2013	15:23:37	129880.000000	2597.600000	-0.253906	-0.007813	-1.097656	0.234862	0.307339	0.320183	-6.225586	0.473022	-4.760742
C:\Users\cware\Desktop\Steller20November\TagTesting20Nov2013\M6.DSG	11-1-2013	15:23:37	129881.000000	2597.620000	-0.242188	-0.007813	-1.105469	0.235780	0.307339	0.319266	-4.592896	-1.083374	-4.638672
C:\Users\cware\Desktop\Steller20November\TagTesting20Nov2013\M6.DSG	11-1-2013	15:23:37	129882.000000	2597.640000	-0.246094	0.000000	-1.105469	0.233945	0.307339	0.320183	-2.609253	-0.854492	-4.776001
C:\Users\cware\Desktop\Steller20November\TagTesting20Nov2013\M6.DSG	11-1-2013	15:23:37	129883.000000	2597.660000	-0.253906	0.007813	-1.093750	0.234862	0.306422	0.318349	-3.067017	-1.800537	-4.653931
C:\Users\cware\Desktop\Steller20November\TagTesting20Nov2013\M6.DSG	11-1-2013	15:23:37	129884.000000	2597.680000	-0.250000	0.000000	-1.097656	0.234862	0.307339	0.320183	-6.134033	-1.693726	-3.829956
C:\Users\cware\Desktop\Steller20November\TagTesting20Nov2013\M6.DSG	11-1-2013	15:23:37	129885.000000	2597.700000	-0.242188	-0.003906	-1.113281	0.233945	0.307339	0.319266	-7.217407	-1.861572	-3.860474
C:\Users\cware\Desktop\Steller20November\TagTesting20Nov2013\M6.DSG	11-1-2013	15:23:37	129886.000000	2597.720000	-0.238281	-0.007813	-1.117188	0.233945	0.307339	0.319266	-7.476807	-1.892090	-3.463745
C:\Users\cware\Desktop\Steller20November\TagTesting20Nov2013\M6.DSG	11-1-2013	15:23:37	129887.000000	2597.740000	-0.250000	-0.015625	-1.117188	0.233945	0.305505	0.320183	-5.264282	-0.747681	-3.692627
C:\Users\cware\Desktop\Steller20November\TagTesting20Nov2013\M6.DSG	11-1-2013	15:23:37	129888.000000	2597.760000	-0.253906	-0.011719	-1.121094	0.234862	0.306422	0.321101	-3.051758	0.640869	-4.211426
C:\Users\cware\Desktop\Steller20November\TagTesting20Nov2013\M6.DSG	11-1-2013	15:23:37	129889.000000	2597.780000	-0.250000	-0.019531	-1.117188	0.234862	0.306422	0.318349	-2.380371	-0.518799	-4.623413
C:\Users\cware\Desktop\Steller20November\TagTesting20Nov2013\M6.DSG	11-1-2013	15:23:37	129890.000000	2597.800000	-0.238281	-0.019531	-1.097656	0.233945	0.307339	0.319266	-3.448486	-0.671387	-4.791260
C:\Users\cware\Desktop\Steller20November\TagTesting20Nov2013\M6.DSG	11-1-2013	15:23:37	129891.000000	2597.820000	-0.222656	-0.003906	-1.085938	0.233945	0.307339	0.320183	-4.455566	-3.814697	-5.279541
C:\Users\cware\Desktop\Steller20November\TagTesting20Nov2013\M6.DSG	11-1-2013	15:23:37	129892.000000	2597.840000	-0.238281	-0.031250	-1.101563	0.233028	0.307339	0.318349	-5.340576	-3.051758	-4.455566
C:\Users\cware\Desktop\Steller20November\TagTesting20Nov2013\M6.DSG	11-1-2013	15:23:37	129893.000000	2597.860000	-0.257813	-0.031250	-1.113281	0.233945	0.307339	0.319266	-6.591797	-1.235962	-3.433228
C:\Users\cware\Desktop\Steller20November\TagTesting20Nov2013\M6.DSG	11-1-2013	15:23:37	129894.000000	2597.880000	-0.261719	-0.023438	-1.128906	0.233945	0.306422	0.318349	-6.515503	-0.106812	-3.021240
C:\Users\cware\Desktop\Steller20November\TagTesting20Nov2013\M6.DSG	11-1-2013	15:23:37	129895.000000	2597.900000	-0.253906	-0.027344	-1.125000	0.233945	0.307339	0.319266	-4.806519	-0.335693	-4.104614
C:\Users\cware\Desktop\Steller20November\TagTesting20Nov2013\M6.DSG	11-1-2013	15:23:37	129896.000000	2597.920000	-0.238281	-0.023438	-1.109375	0.234862	0.306422	0.318349	-3.784180	-2.059937	-5.416870
C:\Users\cware\Desktop\Steller20November\TagTesting20Nov2013\M6.DSG	11-1-2013	15:23:37	129897.000000	2597.940000	-0.238281	-0.023438	-1.109375	0.233028	0.304587	0.318349	-4.623413	-0.671387	-6.896973
C:\Users\cware\Desktop\Steller20November\TagTesting20Nov2013\M6.DSG	11-1-2013	15:23:37	129898.000000	2597.960000	-0.246094	0.019531	-1.160156	0.233028	0.306422	0.317431	3.051758	-1.388550	-7.308960
C:\Users\cware\Desktop\Steller20November\TagTesting20Nov2013\M6.DSG	11-1-2013	15:23:37	129899.000000	2597.980000	-0.304688	0.019531	-1.207031	0.233028	0.307339	0.317431	5.950928	4.943848	-5.737305
C:\Users\cware\Desktop\Steller20November\TagTesting20Nov2013\M6.DSG	11-1-2013	15:23:37	129900.000000	2598.000000	-0.347656	0.042969	-1.179688	0.231193	0.309174	0.318349	1.556396	16.265869	-5.355835
C:\Users\cware\Desktop\Steller20November\TagTesting20Nov2013\M6.DSG	11-1-2013	15:23:37	129901.000000	2598.020000	-0.296875	0.042969	-1.070313	0.231193	0.309174	0.317431	-4.440308	14.801025	-3.921509
C:\Users\cware\Desktop\Steller20November\TagTesting20Nov2013\M6.DSG	11-1-2013	15:23:37	129902.000000	2598.040000	-0.253906	0.074219	-1.101563	0.229358	0.308257	0.317431	-2.716064	8.193970	-1.541138
C:\Users\cware\Desktop\Steller20November\TagTesting20Nov2013\M6.DSG	11-1-2013	15:23:37	129903.000000	2598.060000	-0.304688	0.093750	-1.164063	0.229358	0.309174	0.317431	-3.677368	14.663696	-3.616333
C:\Users\cware\Desktop\Steller20November\TagTesting20Nov2013\M6.DSG	11-1-2013	15:23:37	129904.000000	2598.080000	-0.339844	0.035156	-1.140625	0.226606	0.310092	0.317431	-3.417969	27.343750	-5.096436
C:\Users\cware\Desktop\Steller20November\TagTesting20Nov2013\M6.DSG	11-1-2013	15:23:37	129905.000000	2598.100000	-0.285156	0.011719	-1.109375	0.225688	0.310092	0.316514	0.076294	26.351929	-4.089355
C:\Users\cware\Desktop\Steller20November\TagTesting20Nov2013\M6.DSG	11-1-2013	15:23:37	129906.000000	2598.120000	-0.257813	-0.058594	-1.117188	0.222018	0.310092	0.316514	0.122070	23.010254	-0.701904
C:\Users\cware\Desktop\Steller20November\TagTesting20Nov2013\M6.DSG	11-1-2013	15:23:37	129907.000000	2598.140000	-0.277344	-0.078125	-1.101563	0.219266	0.311927	0.316514	1.052856	30.181885	3.494263
C:\Users\cware\Desktop\Steller20November\TagTesting20Nov2013\M6.DSG	11-1-2013	15:23:37	129908.000000	2598.160000	-0.226563	-0.078125	-1.082031	0.217431	0.312844	0.315596	-2.334595	29.724121	7.476807
C:\Users\cware\Desktop\Steller20November\TagTesting20Nov2013\M6.DSG	11-1-2013	15:23:37	129909.000000	2598.180000	-0.144531	-0.074219	-1.070313	0.212844	0.312844	0.315596	-2.273560	28.091431	7.202148
C:\Users\cware\Desktop\Steller20November\TagTesting20Nov2013\M6.DSG	11-1-2013	15:23:37	129910.000000	2598.200000	-0.062500	-0.023438	-1.050781	0.210092	0.311927	0.315596	-2.456665	23.269653	5.706787
C:\Users\cware\Desktop\Steller20November\TagTesting20Nov2013\M6.DSG	11-1-2013	15:23:37	129911.000000	2598.220000	-0.003906	-0.082031	-1.074219	0.208257	0.312844	0.314679	-1.800537	15.625000	3.189087
C:\Users\cware\Desktop\Steller20November\TagTesting20Nov2013\M6.DSG	11-1-2013	15:23:37	129912.000000	2598.240000	-0.015625	-0.125000	-1.074219	0.206422	0.313761	0.314679	2.777100	9.689331	-0.732422
C:\Users\cware\Desktop\Steller20November\TagTesting20Nov2013\M6.DSG	11-1-2013	15:23:37	129913.000000	2598.260000	-0.031250	-0.121094	-1.085938	0.205505	0.314679	0.313761	4.791260	3.875732	-2.395630
C:\Users\cware\Desktop\Steller20November\TagTesting20Nov2013\M6.DSG	11-1-2013	15:23:37	129914.000000	2598.280000	-0.097656	-0.160156	-1.113281	0.206422	0.315596	0.318349	9.246826	7.415771	-3.326416
C:\Users\cware\Desktop\Steller20November\TagTesting20Nov2013\M6.DSG	11-1-2013	15:23:37	129915.000000	2598.300000	-0.132813	-0.140625	-1.125000	0.204587	0.317431	0.311927	17.959595	5.447388	-5.981445
C:\Users\cware\Desktop\Steller20November\TagTesting20Nov2013\M6.DSG	11-1-2013	15:23:37	129916.000000	2598.320000	-0.171875	-0.113281	-1.093750	0.203670	0.318349	0.311009	19.104004	3.112793	-9.857178
C:\Users\cware\Desktop\Steller20November\TagTesting20Nov2013\M6.DSG	11-1-2013	15:23:37	129917.000000	2598.340000	-0.214844	-0.082031	-1.019531	0.203670	0.322018	0.310092	16.693115	0.305176	-10.910034
C:\Users\cware\Desktop\Steller20November\TagTesting20Nov2013\M6.DSG	11-1-2013	15:23:37	129918.000000	2598.360000	-0.183594	-0.035156	-1.058594	0.203670	0.322936	0.309174	14.556885	-5.447388	-11.245728
C:\Users\cware\Desktop\Steller20November\TagTesting20Nov2013\M6.DSG	11-1-2013	15:23:37	129919.000000	2598.380000	-0.132813	-0.003906	-1.101563	0.204587	0.324771	0.307339	15.869141	-14.190674	-14.755249
C:\Users\cware\Desktop\Steller20November\TagTesting20Nov2013\M6.DSG	11-1-2013	15:23:37	129920.000000	2598.400000	-0.074219	0.015625	-1.109375	0.207339	0.325688	0.307339	20.843506	-26.733398	-16.372681
C:\Users\cware\Desktop\Steller20November\TagTesting20Nov2013\M6.DSG	11-1-2013	15:23:37	129921.000000	2598.420000	-0.062500	-0.035156	-1.160156	0.208257	0.326606	0.305505	16.143799	-32.501221	-11.123657
C:\Users\cware\Desktop\Steller20November\TagTesting20Nov2013\M6.DSG	11-1-2013	15:23:37	129922.000000	2598.440000	-0.093750	-0.011719	-1.179688	0.212844	0.329358	0.305505	3.280640	-29.708862	-6.225586
C:\Users\cware\Desktop\Steller20November\TagTesting20Nov2013\M6.DSG	11-1-2013	15:23:37	129923.000000	2598.460000	-0.160156	0.027344	-1.175781	0.214679	0.330275	0.304587	-5.050659	-21.484375	-5.920410
C:\Users\cware\Desktop\Steller20November\TagTesting20Nov2013\M6.DSG	11-1-2013	15:23:37	129924.000000	2598.480000	-0.144531	-0.132813	-1.187500	0.217431	0.329358	0.304587	-7.858276	-10.910034	-4.089355
C:\Users\cware\Desktop\Steller20November\TagTesting20Nov2013\M6.DSG	11-1-2013	15:23:37	129925.000000	2598.500000	-0.085938	-0.187500	-1.121094	0.215596	0.330275	0.302752	-7.598877	-14.495850	-0.427246
C:\Users\cware\Desktop\Steller20November\TagTesting20Nov2013\M6.DSG	11-1-2013	15:23:37	129926.000000	2598.520000	-0.109375	-0.203125	-1.062500	0.218349	0.331193	0.301835	-3.890991	-22.903442	2.761841
C:\Users\cware\Desktop\Steller20November\TagTesting20Nov2013\M6.DSG	11-1-2013	15:23:37	129927.000000	2598.540000	-0.164063	-0.152344	-1.066406	0.218349	0.331193	0.301835	0.457764	-25.344849	2.502441
C:\Users\cware\Desktop\Steller20November\TagTesting20Nov2013\M6.DSG	11-1-2013	15:23:37	129928.000000	2598.560000	-0.210938	-0.128906	-1.101563	0.221101	0.332110	0.300000	4.516602	-23.162842	0.976563
C:\Users\cware\Desktop\Steller20November\TagTesting20Nov2013\M6.DSG	11-1-2013	15:23:37	129929.000000	2598.580000	-0.234375	-0.109375	-1.113281	0.220183	0.333945	0.300917	9.536743	-20.751953	-1.312256
C:\Users\cware\Desktop\Steller20November\TagTesting20Nov2013\M6.DSG	11-1-2013	15:23:37	129930.000000	2598.600000	-0.292969	-0.089844	-1.148438	0.222936	0.334862	0.299083	8.224487	-11.123657	-2.151489
C:\Users\cware\Desktop\Steller20November\TagTesting20Nov2013\M6.DSG	11-1-2013	15:23:37	129931.000000	2598.620000	-0.269531	-0.089844	-1.164063	0.222936	0.334862	0.297248	7.553101	-2.517700	-4.470825
C:\Users\cware\Desktop\Steller20November\TagTesting20Nov2013\M6.DSG	11-1-2013	15:23:37	129932.000000	2598.640000	-0.210938	-0.171875	-1.152344	0.222936	0.337615	0.295413	7.873535	-7.339478	-6.484985
C:\Users\cware\Desktop\Steller20November\TagTesting20Nov2013\M6.DSG	11-1-2013	15:23:37	129933.000000	2598.660000	-0.234375	-0.253906	-1.140625	0.224771	0.337615	0.295413	2.838135	-8.209229	-6.240845
C:\Users\cware\Desktop\Steller20November\TagTesting20Nov2013\M6.DSG	11-1-2013	15:23:37	129934.000000	2598.680000	-0.250000	-0.292969	-1.144531	0.224771	0.338532	0.296330	-1.754761	-7.293701	-4.165649
C:\Users\cware\Desktop\Steller20November\TagTesting20Nov2013\M6.DSG	11-1-2013	15:23:37	129935.000000	2598.700000	-0.261719	-0.261719	-1.140625	0.224771	0.338532	0.295413	-3.250122	-9.841919	-0.869751
C:\Users\cware\Desktop\Steller20November\TagTesting20Nov2013\M6.DSG	11-1-2013	15:23:37	129936.000000	2598.720000	-0.281250	-0.199219	-1.132813	0.224771	0.338532	0.294495	-6.088257	-6.423950	1.739502
C:\Users\cware\Desktop\Steller20November\TagTesting20Nov2013\M6.DSG	11-1-2013	15:23:37	129937.000000	2598.740000	-0.261719	-0.136719	-1.121094	0.224771	0.338532	0.295413	-6.713867	-3.967285	1.434326
C:\Users\cware\Desktop\Steller20November\TagTesting20Nov2013\M6.DSG	11-1-2013	15:23:37	129938.000000	2598.760000	-0.234375	-0.101563	-1.113281	0.224771	0.339450	0.295413	-5.493164	-3.616333	-0.747681
C:\Users\cware\Desktop\Steller20November\TagTesting20Nov2013\M6.DSG	11-1-2013	15:23:37	129939.000000	2598.780000	-0.210938	-0.121094	-1.113281	0.224771	0.338532	0.294495	-4.333496	-3.677368	-2.471924
C:\Users\cware\Desktop\Steller20November\TagTesting20Nov2013\M6.DSG	11-1-2013	15:23:37	129940.000000	2598.800000	-0.207031	-0.160156	-1.093750	0.224771	0.339450	0.294495	-2.151489	-3.845215	-4.806519
C:\Users\cware\Desktop\Steller20November\TagTesting20Nov2013\M6.DSG	11-1-2013	15:23:37	129941.000000	2598.820000	-0.187500	-0.203125	-1.082031	0.223853	0.340367	0.295413	-1.419067	-8.819580	-5.050659
C:\Users\cware\Desktop\Steller20November\TagTesting20Nov2013\M6.DSG	11-1-2013	15:23:37	129942.000000	2598.840000	-0.207031	-0.191406	-1.074219	0.224771	0.339450	0.294495	-1.708984	-9.841919	-3.692627
C:\Users\cware\Desktop\Steller20November\TagTesting20Nov2013\M6.DSG	11-1-2013	15:23:37	129943.000000	2598.860000	-0.234375	-0.167969	-1.097656	0.226606	0.340367	0.295413	-4.287720	-7.644653	-3.402710
C:\Users\cware\Desktop\Steller20November\TagTesting20Nov2013\M6.DSG	11-1-2013	15:23:37	129944.000000	2598.880000	-0.246094	-0.136719	-1.093750	0.226606	0.340367	0.294495	-5.920410	-4.867554	-3.952026
C:\Users\cware\Desktop\Steller20November\TagTesting20Nov2013\M6.DSG	11-1-2013	15:23:37	129945.000000	2598.900000	-0.242188	-0.117188	-1.089844	0.227523	0.340367	0.295413	-6.088257	-4.547119	-4.699707
C:\Users\cware\Desktop\Steller20November\TagTesting20Nov2013\M6.DSG	11-1-2013	15:23:37	129946.000000	2598.920000	-0.250000	-0.113281	-1.121094	0.226606	0.341284	0.294495	-5.371094	-2.899170	-4.730225
C:\Users\cware\Desktop\Steller20November\TagTesting20Nov2013\M6.DSG	11-1-2013	15:23:37	129947.000000	2598.940000	-0.257813	-0.128906	-1.128906	0.227523	0.339450	0.296330	-5.493164	-2.471924	-5.157471
C:\Users\cware\Desktop\Steller20November\TagTesting20Nov2013\M6.DSG	11-1-2013	15:23:37	129948.000000	2598.960000	-0.250000	-0.148438	-1.136719	0.228440	0.340367	0.294495	-5.508423	-2.883911	-5.279541
C:\Users\cware\Desktop\Steller20November\TagTesting20Nov2013\M6.DSG	11-1-2013	15:23:37	129949.000000	2598.980000	-0.257813	-0.148438	-1.132813	0.227523	0.339450	0.296330	-4.760742	-2.014160	-4.867554
C:\Users\cware\Desktop\Steller20November\TagTesting20Nov2013\M6.DSG	11-1-2013	15:23:37	129950.000000	2599.000000	-0.253906	-0.105469	-1.105469	0.227523	0.340367	0.297248	-4.501343	-3.021240	-5.004883
C:\Users\cware\Desktop\Steller20November\TagTesting20Nov2013\M6.DSG	11-1-2013	15:23:37	129951.000000	2599.020000	-0.253906	-0.105469	-1.105469	0.227523	0.341284	0.295413	-4.928589	-1.342773	-4.486084
C:\Users\cware\Desktop\Steller20November\TagTesting20Nov2013\M6.DSG	11-1-2013	15:23:37	129952.000000	2599.040000	-0.246094	-0.128906	-1.089844	0.228440	0.340367	0.296330	-5.859375	-1.602173	-4.058838
C:\Users\cware\Desktop\Steller20November\TagTesting20Nov2013\M6.DSG	11-1-2013	15:23:37	129953.000000	2599.060000	-0.250000	-0.164063	-1.109375	0.228440	0.339450	0.296330	-6.835938	-2.517700	-4.684448
C:\Users\cware\Desktop\Steller20November\TagTesting20Nov2013\M6.DSG	11-1-2013	15:23:37	129954.000000	2599.080000	-0.242188	-0.156250	-1.117188	0.227523	0.341284	0.296330	-6.347656	-1.541138	-4.882813
C:\Users\cware\Desktop\Steller20November\TagTesting20Nov2013\M6.DSG	11-1-2013	15:23:37	129955.000000	2599.100000	-0.230469	-0.136719	-1.105469	0.228440	0.340367	0.295413	-5.355835	-3.723145	-4.302979
C:\Users\cware\Desktop\Steller20November\TagTesting20Nov2013\M6.DSG	11-1-2013	15:23:37	129956.000000	2599.120000	-0.234375	-0.117188	-1.101563	0.228440	0.339450	0.296330	-4.837036	-1.571655	-3.570557
C:\Users\cware\Desktop\Steller20November\TagTesting20Nov2013\M6.DSG	11-1-2013	15:23:37	129957.000000	2599.140000	-0.222656	-0.109375	-1.101563	0.227523	0.339450	0.295413	-3.753662	-0.991821	-3.417969
C:\Users\cware\Desktop\Steller20November\TagTesting20Nov2013\M6.DSG	11-1-2013	15:23:37	129958.000000	2599.160000	-0.234375	-0.148438	-1.101563	0.227523	0.342202	0.295413	-3.616333	-1.617432	-3.005981
C:\Users\cware\Desktop\Steller20November\TagTesting20Nov2013\M6.DSG	11-1-2013	15:23:37	129959.000000	2599.180000	-0.246094	-0.171875	-1.101563	0.226606	0.340367	0.295413	-4.470825	-0.427246	-3.524780
C:\Users\cware\Desktop\Steller20November\TagTesting20Nov2013\M6.DSG	11-1-2013	15:23:37	129960.000000	2599.200000	-0.246094	-0.167969	-1.089844	0.227523	0.341284	0.294495	-5.050659	-3.021240	-4.638672
C:\Users\cware\Desktop\Steller20November\TagTesting20Nov2013\M6.DSG	11-1-2013	15:23:37	129961.000000	2599.220000	-0.250000	-0.160156	-1.066406	0.228440	0.340367	0.295413	-4.455566	-3.341675	-5.310059
C:\Users\cware\Desktop\Steller20November\TagTesting20Nov2013\M6.DSG	11-1-2013	15:23:37	129962.000000	2599.240000	-0.257813	-0.144531	-1.078125	0.227523	0.341284	0.295413	-2.502441	-4.943848	-6.149292
C:\Users\cware\Desktop\Steller20November\TagTesting20Nov2013\M6.DSG	11-1-2013	15:23:37	129963.000000	2599.260000	-0.261719	-0.160156	-1.101563	0.228440	0.341284	0.296330	-1.815796	-6.072998	-5.416870
C:\Users\cware\Desktop\Steller20November\TagTesting20Nov2013\M6.DSG	11-1-2013	15:23:37	129964.000000	2599.280000	-0.265625	-0.167969	-1.125000	0.229358	0.342202	0.296330	-2.517700	-4.211426	-5.340576
C:\Users\cware\Desktop\Steller20November\TagTesting20Nov2013\M6.DSG	11-1-2013	15:23:37	129965.000000	2599.300000	-0.257813	-0.183594	-1.144531	0.229358	0.342202	0.294495	-4.364014	-4.974365	-5.508423
C:\Users\cware\Desktop\Steller20November\TagTesting20Nov2013\M6.DSG	11-1-2013	15:23:37	129966.000000	2599.320000	-0.273438	-0.191406	-1.144531	0.228440	0.340367	0.294495	-6.668091	-2.532959	-5.294800
C:\Users\cware\Desktop\Steller20November\TagTesting20Nov2013\M6.DSG	11-1-2013	15:23:37	129967.000000	2599.340000	-0.269531	-0.164063	-1.121094	0.228440	0.342202	0.295413	-8.468628	0.045776	-5.355835
C:\Users\cware\Desktop\Steller20November\TagTesting20Nov2013\M6.DSG	11-1-2013	15:23:37	129968.000000	2599.360000	-0.261719	-0.156250	-1.105469	0.228440	0.340367	0.294495	-9.719849	0.106812	-5.081177
C:\Users\cware\Desktop\Steller20November\TagTesting20Nov2013\M6.DSG	11-1-2013	15:23:37	129969.000000	2599.380000	-0.265625	-0.144531	-1.105469	0.227523	0.340367	0.295413	-8.987427	0.976563	-5.874634
C:\Users\cware\Desktop\Steller20November\TagTesting20Nov2013\M6.DSG	11-1-2013	15:23:37	129970.000000	2599.400000	-0.242188	-0.132813	-1.093750	0.228440	0.339450	0.296330	-7.583618	-0.030518	-6.561279
C:\Users\cware\Desktop\Steller20November\TagTesting20Nov2013\M6.DSG	11-1-2013	15:23:37	129971.000000	2599.420000	-0.230469	-0.136719	-1.089844	0.229358	0.340367	0.295413	-7.156372	-0.976563	-6.271362
C:\Users\cware\Desktop\Steller20November\TagTesting20Nov2013\M6.DSG	11-1-2013	15:23:37	129972.000000	2599.440000	-0.238281	-0.156250	-1.101563	0.229358	0.338532	0.296330	-8.193970	-1.281738	-5.722046
C:\Users\cware\Desktop\Steller20November\TagTesting20Nov2013\M6.DSG	11-1-2013	15:23:37	129973.000000	2599.460000	-0.238281	-0.164063	-1.101563	0.228440	0.339450	0.297248	-8.514404	-1.663208	-4.959106
C:\Users\cware\Desktop\Steller20November\TagTesting20Nov2013\M6.DSG	11-1-2013	15:23:37	129974.000000	2599.480000	-0.238281	-0.152344	-1.097656	0.228440	0.339450	0.297248	-6.820679	-1.770020	-4.882813
C:\Users\cware\Desktop\Steller20November\TagTesting20Nov2013\M6.DSG	11-1-2013	15:23:37	129975.000000	2599.500000	-0.242188	-0.144531	-1.085938	0.228440	0.339450	0.296330	-5.737305	-2.410889	-5.386353
C:\Users\cware\Desktop\Steller20November\TagTesting20Nov2013\M6.DSG	11-1-2013	15:23:37	129976.000000	2599.520000	-0.250000	-0.136719	-1.089844	0.228440	0.339450	0.296330	-4.928589	-2.349854	-5.432129
C:\Users\cware\Desktop\Steller20November\TagTesting20Nov2013\M6.DSG	11-1-2013	15:23:37	129977.000000	2599.540000	-0.234375	-0.136719	-1.093750	0.229358	0.339450	0.296330	-4.608154	-3.982544	-6.027222
C:\Users\cware\Desktop\Steller20November\TagTesting20Nov2013\M6.DSG	11-1-2013	15:23:37	129978.000000	2599.560000	-0.257813	-0.160156	-1.132813	0.230275	0.339450	0.297248	-6.637573	-3.387451	-5.569458
C:\Users\cware\Desktop\Steller20November\TagTesting20Nov2013\M6.DSG	11-1-2013	15:23:37	129979.000000	2599.580000	-0.257813	-0.160156	-1.132813	0.230275	0.337615	0.297248	-8.743286	-1.617432	-5.493164
C:\Users\cware\Desktop\Steller20November\TagTesting20Nov2013\M6.DSG	11-1-2013	15:23:37	129980.000000	2599.600000	-0.250000	-0.156250	-1.121094	0.229358	0.337615	0.298165	-8.789063	-1.617432	-5.996704
C:\Users\cware\Desktop\Steller20November\TagTesting20Nov2013\M6.DSG	11-1-2013	15:23:37	129981.000000	2599.620000	-0.261719	-0.152344	-1.117188	0.229358	0.337615	0.299083	-8.163452	-0.503540	-5.050659
C:\Users\cware\Desktop\Steller20November\TagTesting20Nov2013\M6.DSG	11-1-2013	15:23:37	129982.000000	2599.640000	-0.253906	-0.144531	-1.105469	0.229358	0.337615	0.298165	-9.017944	0.259399	-4.333496
C:\Users\cware\Desktop\Steller20November\TagTesting20Nov2013\M6.DSG	11-1-2013	15:23:37	129983.000000	2599.660000	-0.253906	-0.128906	-1.125000	0.228440	0.337615	0.299083	-8.483887	1.098633	-3.952026
C:\Users\cware\Desktop\Steller20November\TagTesting20Nov2013\M6.DSG	11-1-2013	15:23:37	129984.000000	2599.680000	-0.257813	-0.125000	-1.121094	0.229358	0.337615	0.298165	-8.132935	4.013062	-4.882813
C:\Users\cware\Desktop\Steller20November\TagTesting20Nov2013\M6.DSG	11-1-2013	15:23:37	129985.000000	2599.700000	-0.269531	-0.132813	-1.140625	0.229358	0.336697	0.300000	-5.035400	5.584717	-5.416870
C:\Users\cware\Desktop\Steller20November\TagTesting20Nov2013\M6.DSG	11-1-2013	15:23:37	129986.000000	2599.720000	-0.273438	-0.148438	-1.148438	0.228440	0.335780	0.299083	-3.051758	9.796143	-4.928589
C:\Users\cware\Desktop\Steller20November\TagTesting20Nov2013\M6.DSG	11-1-2013	15:23:37	129987.000000	2599.740000	-0.277344	-0.156250	-1.136719	0.226606	0.336697	0.300000	-3.402710	12.329102	-4.501343
C:\Users\cware\Desktop\Steller20November\TagTesting20Nov2013\M6.DSG	11-1-2013	15:23:37	129988.000000	2599.760000	-0.257813	-0.160156	-1.125000	0.225688	0.335780	0.299083	-4.318237	13.442993	-5.996704
C:\Users\cware\Desktop\Steller20November\TagTesting20Nov2013\M6.DSG	11-1-2013	15:23:37	129989.000000	2599.780000	-0.246094	-0.160156	-1.144531	0.223853	0.336697	0.299083	-4.074097	14.984131	-6.546021
C:\Users\cware\Desktop\Steller20November\TagTesting20Nov2013\M6.DSG	11-1-2013	15:23:37	129990.000000	2599.800000	-0.234375	-0.187500	-1.121094	0.222018	0.335780	0.300917	-4.058838	15.319824	-7.385254
C:\Users\cware\Desktop\Steller20November\TagTesting20Nov2013\M6.DSG	11-1-2013	15:23:37	129991.000000	2599.820000	-0.238281	-0.167969	-1.125000	0.221101	0.336697	0.300000	-4.669189	15.075684	-7.019043
C:\Users\cware\Desktop\Steller20November\TagTesting20Nov2013\M6.DSG	11-1-2013	15:23:37	129992.000000	2599.840000	-0.214844	-0.148438	-1.097656	0.221101	0.334862	0.300000	-7.217407	13.031006	-6.042480
C:\Users\cware\Desktop\Steller20November\TagTesting20Nov2013\M6.DSG	11-1-2013	15:23:37	129993.000000	2599.860000	-0.187500	-0.136719	-1.074219	0.221101	0.335780	0.300000	-9.597778	9.796143	-5.279541
C:\Users\cware\Desktop\Steller20November\TagTesting20Nov2013\M6.DSG	11-1-2013	15:23:37	129994.000000	2599.880000	-0.156250	-0.113281	-1.046875	0.220183	0.335780	0.302752	-10.574341	5.966187	-5.065918
C:\Users\cware\Desktop\Steller20November\TagTesting20Nov2013\M6.DSG	11-1-2013	15:23:37	129995.000000	2599.900000	-0.144531	-0.093750	-1.046875	0.218349	0.335780	0.301835	-10.818481	2.197266	-5.691528
C:\Users\cware\Desktop\Steller20November\TagTesting20Nov2013\M6.DSG	11-1-2013	15:23:37	129996.000000	2599.920000	-0.132813	-0.089844	-1.058594	0.218349	0.333945	0.301835	-7.690430	-0.793457	-6.729126
C:\Users\cware\Desktop\Steller20November\TagTesting20Nov2013\M6.DSG	11-1-2013	15:23:37	129997.000000	2599.940000	-0.140625	-0.074219	-1.089844	0.219266	0.333028	0.302752	-3.890991	-3.768921	-6.759644
C:\Users\cware\Desktop\Steller20November\TagTesting20Nov2013\M6.DSG	11-1-2013	15:23:37	129998.000000	2599.960000	-0.167969	-0.085938	-1.093750	0.219266	0.334862	0.302752	-3.234863	-4.348755	-6.271362
C:\Users\cware\Desktop\Steller20November\TagTesting20Nov2013\M6.DSG	11-1-2013	15:23:37	129999.000000	2599.980000	-0.203125	-0.117188	-1.109375	0.218349	0.333945	0.302752	-5.432129	-3.051758	-4.898071
C:\Users\cware\Desktop\Steller20November\TagTesting20Nov2013\M6.DSG	11-1-2013	15:23:37	130000.000000	2600.000000	-0.218750	-0.117188	-1.109375	0.219266	0.333945	0.301835	-8.926392	-2.639771	-3.845215
C:\Users\cware\Desktop\Steller20November\TagTesting20Nov2013\M6.DSG	11-1-2013	15:23:37	130001.000000	2600.020000	-0.222656	-0.132813	-1.113281	0.220183	0.334862	0.302752	-10.986328	-1.022339	-3.036499
C:\Users\cware\Desktop\Steller20November\TagTesting20Nov2013\M6.DSG	11-1-2013	15:23:37	130002.000000	2600.040000	-0.230469	-0.132813	-1.121094	0.220183	0.333028	0.303670	-10.375977	-0.869751	-3.662109
C:\Users\cware\Desktop\Steller20November\TagTesting20Nov2013\M6.DSG	11-1-2013	15:23:37	130003.000000	2600.060000	-0.195313	-0.132813	-1.101563	0.219266	0.333028	0.302752	-8.224487	-2.944946	-3.692627
C:\Users\cware\Desktop\Steller20November\TagTesting20Nov2013\M6.DSG	11-1-2013	15:23:37	130004.000000	2600.080000	-0.195313	-0.136719	-1.128906	0.219266	0.333028	0.302752	-8.255005	-3.326416	-3.509521
C:\Users\cware\Desktop\Steller20November\TagTesting20Nov2013\M6.DSG	11-1-2013	15:23:37	130005.000000	2600.100000	-0.195313	-0.136719	-1.128906	0.219266	0.333028	0.303670	-8.850098	-3.234863	-3.616333
C:\Users\cware\Desktop\Steller20November\TagTesting20Nov2013\M6.DSG	11-1-2013	15:23:37	130006.000000	2600.120000	-0.203125	-0.144531	-1.113281	0.220183	0.332110	0.303670	-11.581421	-1.937866	-2.609253
C:\Users\cware\Desktop\Steller20November\TagTesting20Nov2013\M6.DSG	11-1-2013	15:23:37	130007.000000	2600.140000	-0.191406	-0.132813	-1.085938	0.219266	0.331193	0.304587	-14.129639	-3.005981	-2.151489
C:\Users\cware\Desktop\Steller20November\TagTesting20Nov2013\M6.DSG	11-1-2013	15:23:37	130008.000000	2600.160000	-0.175781	-0.109375	-1.085938	0.220183	0.330275	0.305505	-11.764526	-6.484985	-2.807617
C:\Users\cware\Desktop\Steller20November\TagTesting20Nov2013\M6.DSG	11-1-2013	15:23:37	130009.000000	2600.180000	-0.175781	-0.097656	-1.093750	0.220183	0.331193	0.305505	-8.911133	-8.270264	-3.265381
C:\Users\cware\Desktop\Steller20November\TagTesting20Nov2013\M6.DSG	11-1-2013	15:23:37	130010.000000	2600.200000	-0.187500	-0.082031	-1.113281	0.220183	0.329358	0.306422	-8.636475	-8.636475	-4.287720
C:\Users\cware\Desktop\Steller20November\TagTesting20Nov2013\M6.DSG	11-1-2013	15:23:37	130011.000000	2600.220000	-0.210938	-0.085938	-1.140625	0.222018	0.330275	0.306422	-8.193970	-6.774902	-4.547119
C:\Users\cware\Desktop\Steller20November\TagTesting20Nov2013\M6.DSG	11-1-2013	15:23:37	130012.000000	2600.240000	-0.218750	-0.109375	-1.105469	0.222936	0.330275	0.306422	-7.690430	-5.187988	-5.035400
C:\Users\cware\Desktop\Steller20November\TagTesting20Nov2013\M6.DSG	11-1-2013	15:23:37	130013.000000	2600.260000	-0.199219	-0.117188	-1.109375	0.222018	0.329358	0.307339	-6.546021	-6.942749	-5.416870
C:\Users\cware\Desktop\Steller20November\TagTesting20Nov2013\M6.DSG	11-1-2013	15:23:37	130014.000000	2600.280000	-0.203125	-0.113281	-1.113281	0.222936	0.327523	0.306422	-6.835938	-8.026123	-5.111694
C:\Users\cware\Desktop\Steller20November\TagTesting20Nov2013\M6.DSG	11-1-2013	15:23:37	130015.000000	2600.300000	-0.214844	-0.109375	-1.132813	0.222936	0.329358	0.307339	-7.110596	-8.255005	-5.722046
C:\Users\cware\Desktop\Steller20November\TagTesting20Nov2013\M6.DSG	11-1-2013	15:23:37	130016.000000	2600.320000	-0.230469	-0.105469	-1.125000	0.223853	0.328440	0.306422	-7.369995	-6.240845	-5.874634
C:\Users\cware\Desktop\Steller20November\TagTesting20Nov2013\M6.DSG	11-1-2013	15:23:37	130017.000000	2600.340000	-0.242188	-0.097656	-1.132813	0.224771	0.328440	0.306422	-7.659912	-3.128052	-5.767822
C:\Users\cware\Desktop\Steller20November\TagTesting20Nov2013\M6.DSG	11-1-2013	15:23:37	130018.000000	2600.360000	-0.238281	-0.097656	-1.113281	0.224771	0.327523	0.307339	-6.622314	-2.975464	-5.477905
C:\Users\cware\Desktop\Steller20November\TagTesting20Nov2013\M6.DSG	11-1-2013	15:23:37	130019.000000	2600.380000	-0.222656	-0.101563	-1.121094	0.224771	0.328440	0.306422	-7.019043	-2.700806	-5.416870
C:\Users\cware\Desktop\Steller20November\TagTesting20Nov2013\M6.DSG	11-1-2013	15:23:37	130020.000000	2600.400000	-0.203125	-0.097656	-1.105469	0.225688	0.328440	0.307339	-6.851196	-4.455566	-6.225586
C:\Users\cware\Desktop\Steller20November\TagTesting20Nov2013\M6.DSG	11-1-2013	15:23:37	130021.000000	2600.420000	-0.207031	-0.097656	-1.101563	0.224771	0.328440	0.307339	-5.844116	-5.187988	-6.164551
C:\Users\cware\Desktop\Steller20November\TagTesting20Nov2013\M6.DSG	11-1-2013	15:23:37	130022.000000	2600.440000	-0.226563	-0.093750	-1.105469	0.225688	0.327523	0.307339	-5.020142	-4.165649	-6.134033
C:\Users\cware\Desktop\Steller20November\TagTesting20Nov2013\M6.DSG	11-1-2013	15:23:37	130023.000000	2600.460000	-0.207031	-0.093750	-1.097656	0.225688	0.327523	0.306422	-4.669189	-6.469727	-6.652832
C:\Users\cware\Desktop\Steller20November\TagTesting20Nov2013\M6.DSG	11-1-2013	15:23:37	130024.000000	2600.480000	-0.218750	-0.093750	-1.089844	0.226606	0.328440	0.307339	-3.906250	-7.308960	-5.432129
C:\Users\cware\Desktop\Steller20November\TagTesting20Nov2013\M6.DSG	11-1-2013	15:23:37	130025.000000	2600.500000	-0.242188	-0.097656	-1.101563	0.228440	0.328440	0.306422	-3.448486	-6.103516	-5.096436
C:\Users\cware\Desktop\Steller20November\TagTesting20Nov2013\M6.DSG	11-1-2013	15:23:37	130026.000000	2600.520000	-0.234375	-0.093750	-1.117188	0.226606	0.327523	0.307339	-3.173828	-6.134033	-4.470825
C:\Users\cware\Desktop\Steller20November\TagTesting20Nov2013\M6.DSG	11-1-2013	15:23:37	130027.000000	2600.540000	-0.242188	-0.101563	-1.117188	0.227523	0.327523	0.306422	-3.387451	-4.974365	-4.455566
C:\Users\cware\Desktop\Steller20November\TagTesting20Nov2013\M6.DSG	11-1-2013	15:23:37	130028.000000	2600.560000	-0.234375	-0.089844	-1.125000	0.229358	0.328440	0.305505	-3.921509	-5.767822	-5.264282
C:\Users\cware\Desktop\Steller20November\TagTesting20Nov2013\M6.DSG	11-1-2013	15:23:37	130029.000000	2600.580000	-0.238281	-0.105469	-1.132813	0.228440	0.329358	0.305505	-4.150391	-3.906250	-4.455566
C:\Users\cware\Desktop\Steller20November\TagTesting20Nov2013\M6.DSG	11-1-2013	15:23:37	130030.000000	2600.600000	-0.265625	-0.105469	-1.121094	0.229358	0.328440	0.305505	-5.676270	-2.548218	-4.562378
C:\Users\cware\Desktop\Steller20November\TagTesting20Nov2013\M6.DSG	11-1-2013	15:23:37	130031.000000	2600.620000	-0.257813	-0.117188	-1.113281	0.229358	0.329358	0.305505	-5.493164	-2.578735	-4.104614
C:\Users\cware\Desktop\Steller20November\TagTesting20Nov2013\M6.DSG	11-1-2013	15:23:37	130032.000000	2600.640000	-0.246094	-0.101563	-1.105469	0.228440	0.328440	0.306422	-5.722046	-1.358032	-3.219604
C:\Users\cware\Desktop\Steller20November\TagTesting20Nov2013\M6.DSG	11-1-2013	15:23:37	130033.000000	2600.660000	-0.246094	-0.101563	-1.105469	0.228440	0.329358	0.305505	-5.630493	-2.487183	-2.532959
C:\Users\cware\Desktop\Steller20November\TagTesting20Nov2013\M6.DSG	11-1-2013	15:23:37	130034.000000	2600.680000	-0.230469	-0.105469	-1.097656	0.228440	0.329358	0.305505	-4.684448	-3.341675	-2.197266
C:\Users\cware\Desktop\Steller20November\TagTesting20Nov2013\M6.DSG	11-1-2013	15:23:37	130035.000000	2600.700000	-0.234375	-0.113281	-1.097656	0.229358	0.329358	0.305505	-4.653931	-3.601074	-2.502441
C:\Users\cware\Desktop\Steller20November\TagTesting20Nov2013\M6.DSG	11-1-2013	15:23:37	130036.000000	2600.720000	-0.226563	-0.152344	-1.117188	0.229358	0.330275	0.305505	-6.317139	-4.898071	-2.853394
C:\Users\cware\Desktop\Steller20November\TagTesting20Nov2013\M6.DSG	11-1-2013	15:23:37	130037.000000	2600.740000	-0.234375	-0.156250	-1.105469	0.228440	0.329358	0.304587	-6.790161	-4.394531	-2.853394
C:\Users\cware\Desktop\Steller20November\TagTesting20Nov2013\M6.DSG	11-1-2013	15:23:37	130038.000000	2600.760000	-0.234375	-0.132813	-1.109375	0.229358	0.329358	0.305505	-5.081177	-6.240845	-2.593994
C:\Users\cware\Desktop\Steller20November\TagTesting20Nov2013\M6.DSG	11-1-2013	15:23:37	130039.000000	2600.780000	-0.257813	-0.105469	-1.121094	0.230275	0.330275	0.305505	-4.379272	-3.158569	-2.029419
C:\Users\cware\Desktop\Steller20November\TagTesting20Nov2013\M6.DSG	11-1-2013	15:23:37	130040.000000	2600.800000	-0.250000	-0.093750	-1.113281	0.229358	0.331193	0.304587	-5.172729	-0.900269	-2.532959
C:\Users\cware\Desktop\Steller20November\TagTesting20Nov2013\M6.DSG	11-1-2013	15:23:37	130041.000000	2600.820000	-0.242188	-0.121094	-1.105469	0.229358	0.330275	0.305505	-5.493164	-1.876831	-2.471924
C:\Users\cware\Desktop\Steller20November\TagTesting20Nov2013\M6.DSG	11-1-2013	15:23:37	130042.000000	2600.840000	-0.242188	-0.121094	-1.109375	0.229358	0.329358	0.306422	-5.523682	-3.051758	-2.548218
C:\Users\cware\Desktop\Steller20November\TagTesting20Nov2013\M6.DSG	11-1-2013	15:23:37	130043.000000	2600.860000	-0.253906	-0.113281	-1.121094	0.230275	0.330275	0.304587	-5.264282	-2.929688	-2.746582
C:\Users\cware\Desktop\Steller20November\TagTesting20Nov2013\M6.DSG	11-1-2013	15:23:37	130044.000000	2600.880000	-0.257813	-0.128906	-1.132813	0.230275	0.329358	0.304587	-4.943848	-1.190186	-2.487183
C:\Users\cware\Desktop\Steller20November\TagTesting20Nov2013\M6.DSG	11-1-2013	15:23:37	130045.000000	2600.900000	-0.246094	-0.109375	-1.125000	0.230275	0.331193	0.304587	-3.738403	0.640869	-3.143311
C:\Users\cware\Desktop\Steller20November\TagTesting20Nov2013\M6.DSG	11-1-2013	15:23:37	130046.000000	2600.920000	-0.242188	-0.113281	-1.105469	0.229358	0.330275	0.305505	-4.043579	0.320435	-2.716064
C:\Users\cware\Desktop\Steller20November\TagTesting20Nov2013\M6.DSG	11-1-2013	15:23:37	130047.000000	2600.940000	-0.230469	-0.109375	-1.101563	0.228440	0.331193	0.303670	-4.333496	0.991821	-2.365112
C:\Users\cware\Desktop\Steller20November\TagTesting20Nov2013\M6.DSG	11-1-2013	15:23:37	130048.000000	2600.960000	-0.238281	-0.105469	-1.113281	0.228440	0.332110	0.304587	-3.890991	1.647949	-3.021240
C:\Users\cware\Desktop\Steller20November\TagTesting20Nov2013\M6.DSG	11-1-2013	15:23:37	130049.000000	2600.980000	-0.250000	-0.125000	-1.144531	0.229358	0.332110	0.304587	-2.990723	4.837036	-2.426147
C:\Users\cware\Desktop\Steller20November\TagTesting20Nov2013\M6.DSG	11-1-2013	15:23:37	130050.000000	2601.000000	-0.269531	-0.121094	-1.160156	0.227523	0.331193	0.303670	0.610352	9.124756	-2.899170
C:\Users\cware\Desktop\Steller20November\TagTesting20Nov2013\M6.DSG	11-1-2013	15:23:37	130051.000000	2601.020000	-0.257813	-0.113281	-1.160156	0.225688	0.332110	0.303670	2.700806	11.322021	0.183105
C:\Users\cware\Desktop\Steller20November\TagTesting20Nov2013\M6.DSG	11-1-2013	15:23:37	130052.000000	2601.040000	-0.285156	-0.117188	-1.125000	0.224771	0.333028	0.302752	1.708984	14.175415	2.487183
C:\Users\cware\Desktop\Steller20November\TagTesting20Nov2013\M6.DSG	11-1-2013	15:23:37	130053.000000	2601.060000	-0.261719	-0.105469	-1.113281	0.223853	0.333945	0.302752	3.112793	10.055542	2.059937
C:\Users\cware\Desktop\Steller20November\TagTesting20Nov2013\M6.DSG	11-1-2013	15:23:37	130054.000000	2601.080000	-0.257813	-0.101563	-1.101563	0.221101	0.334862	0.300917	3.448486	7.064819	5.661011
C:\Users\cware\Desktop\Steller20November\TagTesting20Nov2013\M6.DSG	11-1-2013	15:23:37	130055.000000	2601.100000	-0.261719	-0.113281	-1.132813	0.221101	0.335780	0.301835	0.732422	9.262085	5.950928
C:\Users\cware\Desktop\Steller20November\TagTesting20Nov2013\M6.DSG	11-1-2013	15:23:37	130056.000000	2601.120000	-0.261719	-0.144531	-1.132813	0.219266	0.335780	0.300917	-2.792358	10.574341	6.072998
C:\Users\cware\Desktop\Steller20November\TagTesting20Nov2013\M6.DSG	11-1-2013	15:23:37	130057.000000	2601.140000	-0.242188	-0.187500	-1.109375	0.217431	0.336697	0.300917	-5.661011	10.910034	7.019043
C:\Users\cware\Desktop\Steller20November\TagTesting20Nov2013\M6.DSG	11-1-2013	15:23:37	130058.000000	2601.160000	-0.144531	-0.183594	-1.074219	0.216514	0.336697	0.300917	-8.773804	5.752563	6.210327
C:\Users\cware\Desktop\Steller20November\TagTesting20Nov2013\M6.DSG	11-1-2013	15:23:37	130059.000000	2601.180000	-0.144531	-0.183594	-1.074219	0.215596	0.336697	0.300917	-10.604858	0.701904	6.912231
C:\Users\cware\Desktop\Steller20November\TagTesting20Nov2013\M6.DSG	11-1-2013	15:23:37	130060.000000	2601.200000	-0.136719	-0.144531	-1.097656	0.215596	0.336697	0.300917	-12.191772	-1.235962	5.004883
C:\Users\cware\Desktop\Steller20November\TagTesting20Nov2013\M6.DSG	11-1-2013	15:23:37	130061.000000	2601.220000	-0.144531	-0.132813	-1.109375	0.214679	0.336697	0.301835	-11.779785	-2.807617	3.570557
C:\Users\cware\Desktop\Steller20November\TagTesting20Nov2013\M6.DSG	11-1-2013	15:23:37	130062.000000	2601.240000	-0.160156	-0.132813	-1.109375	0.213761	0.335780	0.301835	-12.161255	-1.892090	3.311157
C:\Users\cware\Desktop\Steller20November\TagTesting20Nov2013\M6.DSG	11-1-2013	15:23:37	130063.000000	2601.260000	-0.152344	-0.160156	-1.113281	0.212844	0.334862	0.301835	-10.192871	-1.586914	1.831055
C:\Users\cware\Desktop\Steller20November\TagTesting20Nov2013\M6.DSG	11-1-2013	15:23:37	130064.000000	2601.280000	-0.128906	-0.171875	-1.089844	0.212844	0.333945	0.302752	-6.546021	-4.562378	1.235962
C:\Users\cware\Desktop\Steller20November\TagTesting20Nov2013\M6.DSG	11-1-2013	15:23:37	130065.000000	2601.300000	-0.117188	-0.167969	-1.070313	0.212844	0.333945	0.302752	-4.455566	-8.865356	1.464844
C:\Users\cware\Desktop\Steller20November\TagTesting20Nov2013\M6.DSG	11-1-2013	15:23:37	130066.000000	2601.320000	-0.148438	-0.179688	-1.066406	0.211927	0.334862	0.301835	-4.287720	-10.391235	1.892090
C:\Users\cware\Desktop\Steller20November\TagTesting20Nov2013\M6.DSG	11-1-2013	15:23:37	130067.000000	2601.340000	-0.164063	-0.167969	-1.062500	0.212844	0.334862	0.298165	-4.455566	-12.634277	1.617432
C:\Users\cware\Desktop\Steller20November\TagTesting20Nov2013\M6.DSG	11-1-2013	15:23:37	130068.000000	2601.360000	-0.207031	-0.160156	-1.078125	0.213761	0.334862	0.302752	-8.041382	-15.304565	2.410889
C:\Users\cware\Desktop\Steller20November\TagTesting20Nov2013\M6.DSG	11-1-2013	15:23:37	130069.000000	2601.380000	-0.242188	-0.152344	-1.121094	0.215596	0.333945	0.302752	-14.175415	-13.641357	3.051758
C:\Users\cware\Desktop\Steller20November\TagTesting20Nov2013\M6.DSG	11-1-2013	15:23:37	130070.000000	2601.400000	-0.265625	-0.085938	-1.125000	0.216514	0.333028	0.304587	-20.355225	-12.084961	2.120972
C:\Users\cware\Desktop\Steller20November\TagTesting20Nov2013\M6.DSG	11-1-2013	15:23:37	130071.000000	2601.420000	-0.273438	-0.082031	-1.132813	0.215596	0.331193	0.303670	-19.119263	-6.942749	1.419067
C:\Users\cware\Desktop\Steller20November\TagTesting20Nov2013\M6.DSG	11-1-2013	15:23:37	130072.000000	2601.440000	-0.210938	-0.058594	-1.191406	0.215596	0.331193	0.304587	-6.408691	-7.156372	-2.792358
C:\Users\cware\Desktop\Steller20November\TagTesting20Nov2013\M6.DSG	11-1-2013	15:23:37	130073.000000	2601.460000	-0.261719	-0.089844	-1.199219	0.216514	0.331193	0.305505	-6.683350	-0.686646	-2.746582
C:\Users\cware\Desktop\Steller20November\TagTesting20Nov2013\M6.DSG	11-1-2013	15:23:37	130074.000000	2601.480000	-0.269531	-0.109375	-1.164063	0.216514	0.330275	0.304587	-10.986328	5.203247	-2.365112
C:\Users\cware\Desktop\Steller20November\TagTesting20Nov2013\M6.DSG	11-1-2013	15:23:37	130075.000000	2601.500000	-0.203125	-0.082031	-1.062500	0.215596	0.330275	0.305505	-7.827759	-1.708984	-0.991821
C:\Users\cware\Desktop\Steller20November\TagTesting20Nov2013\M6.DSG	11-1-2013	15:23:37	130076.000000	2601.520000	-0.171875	-0.085938	-1.078125	0.216514	0.329358	0.305505	-5.538940	-7.141113	1.281738
C:\Users\cware\Desktop\Steller20November\TagTesting20Nov2013\M6.DSG	11-1-2013	15:23:37	130077.000000	2601.540000	-0.183594	-0.074219	-1.140625	0.215596	0.330275	0.304587	-5.416870	-3.662109	-0.061035
C:\Users\cware\Desktop\Steller20November\TagTesting20Nov2013\M6.DSG	11-1-2013	15:23:37	130078.000000	2601.560000	-0.218750	-0.035156	-1.179688	0.215596	0.331193	0.305505	-2.166748	0.793457	-1.098633
C:\Users\cware\Desktop\Steller20November\TagTesting20Nov2013\M6.DSG	11-1-2013	15:23:37	130079.000000	2601.580000	-0.226563	-0.011719	-1.144531	0.215596	0.330275	0.304587	2.563477	2.288818	-1.541138
C:\Users\cware\Desktop\Steller20November\TagTesting20Nov2013\M6.DSG	11-1-2013	15:23:37	130080.000000	2601.600000	-0.207031	-0.011719	-1.117188	0.213761	0.332110	0.303670	8.560181	-2.319336	-2.731323
C:\Users\cware\Desktop\Steller20November\TagTesting20Nov2013\M6.DSG	11-1-2013	15:23:37	130081.000000	2601.620000	-0.246094	-0.070313	-1.105469	0.212844	0.331193	0.305505	11.856079	-2.304077	-1.159668
C:\Users\cware\Desktop\Steller20November\TagTesting20Nov2013\M6.DSG	11-1-2013	15:23:37	130082.000000	2601.640000	-0.257813	-0.171875	-1.097656	0.214679	0.334862	0.300917	6.454468	-3.402710	1.083374
C:\Users\cware\Desktop\Steller20November\TagTesting20Nov2013\M6.DSG	11-1-2013	15:23:37	130083.000000	2601.660000	-0.257813	-0.195313	-1.082031	0.213761	0.334862	0.300000	-1.541138	-5.523682	1.541138
C:\Users\cware\Desktop\Steller20November\TagTesting20Nov2013\M6.DSG	11-1-2013	15:23:37	130084.000000	2601.680000	-0.246094	-0.214844	-1.078125	0.212844	0.336697	0.300000	-15.670776	-8.590698	0.762939
C:\Users\cware\Desktop\Steller20November\TagTesting20Nov2013\M6.DSG	11-1-2013	15:23:37	130085.000000	2601.700000	-0.253906	-0.207031	-0.996094	0.213761	0.335780	0.300917	-30.349731	7.797241	-5.035400
C:\Users\cware\Desktop\Steller20November\TagTesting20Nov2013\M6.DSG	11-1-2013	15:23:37	130086.000000	2601.720000	-0.046875	-0.230469	-1.265625	0.215596	0.333028	0.300917	4.364014	-37.048340	-9.613037
C:\Users\cware\Desktop\Steller20November\TagTesting20Nov2013\M6.DSG	11-1-2013	15:23:37	130087.000000	2601.740000	-0.046875	-0.230469	-1.265625	0.216514	0.334862	0.300000	15.136719	1.327515	-0.091553
C:\Users\cware\Desktop\Steller20November\TagTesting20Nov2013\M6.DSG	11-1-2013	15:23:37	130088.000000	2601.760000	-0.359375	-0.390625	-1.003906	0.215596	0.335780	0.299083	-2.914429	14.602661	4.287720
C:\Users\cware\Desktop\Steller20November\TagTesting20Nov2013\M6.DSG	11-1-2013	15:23:37	130089.000000	2601.780000	-0.132813	-0.214844	-0.980469	0.214679	0.335780	0.300000	-12.741089	-9.704590	10.940552
C:\Users\cware\Desktop\Steller20November\TagTesting20Nov2013\M6.DSG	11-1-2013	15:23:37	130090.000000	2601.800000	-0.179688	-0.015625	-1.089844	0.214679	0.333945	0.300000	-21.560669	-17.105103	4.104614
C:\Users\cware\Desktop\Steller20November\TagTesting20Nov2013\M6.DSG	11-1-2013	15:23:37	130091.000000	2601.820000	-0.242188	0.066406	-1.191406	0.214679	0.333945	0.301835	-21.987915	-4.577637	-2.487183
C:\Users\cware\Desktop\Steller20November\TagTesting20Nov2013\M6.DSG	11-1-2013	15:23:37	130092.000000	2601.840000	-0.203125	0.089844	-1.171875	0.215596	0.333028	0.303670	-12.771606	-0.015259	-12.664795
C:\Users\cware\Desktop\Steller20November\TagTesting20Nov2013\M6.DSG	11-1-2013	15:23:37	130093.000000	2601.860000	-0.156250	0.007813	-1.128906	0.215596	0.333028	0.301835	1.235962	-0.396729	-19.409180
C:\Users\cware\Desktop\Steller20November\TagTesting20Nov2013\M6.DSG	11-1-2013	15:23:37	130094.000000	2601.880000	-0.101563	-0.105469	-1.031250	0.215596	0.333028	0.300917	2.380371	-7.843018	-20.294189
C:\Users\cware\Desktop\Steller20November\TagTesting20Nov2013\M6.DSG	11-1-2013	15:23:37	130095.000000	2601.900000	-0.113281	-0.183594	-1.007813	0.217431	0.333028	0.300000	-1.647949	-19.042969	-17.181396
C:\Users\cware\Desktop\Steller20November\TagTesting20Nov2013\M6.DSG	11-1-2013	15:23:37	130096.000000	2601.920000	-0.199219	-0.250000	-1.070313	0.220183	0.333028	0.301835	-2.105713	-18.676758	-9.613037
C:\Users\cware\Desktop\Steller20November\TagTesting20Nov2013\M6.DSG	11-1-2013	15:23:37	130097.000000	2601.940000	-0.257813	-0.246094	-1.074219	0.222018	0.333945	0.300000	-7.507324	-17.684937	-4.028320
C:\Users\cware\Desktop\Steller20November\TagTesting20Nov2013\M6.DSG	11-1-2013	15:23:37	130098.000000	2601.960000	-0.277344	-0.183594	-1.078125	0.222936	0.333945	0.300917	-13.565063	-17.501831	-2.059937
C:\Users\cware\Desktop\Steller20November\TagTesting20Nov2013\M6.DSG	11-1-2013	15:23:37	130099.000000	2601.980000	-0.265625	-0.113281	-1.097656	0.223853	0.331193	0.300917	-15.686035	-16.525269	-4.776001
C:\Users\cware\Desktop\Steller20November\TagTesting20Nov2013\M6.DSG	11-1-2013	15:23:37	130100.000000	2602.000000	-0.277344	-0.085938	-1.144531	0.225688	0.332110	0.300917	-18.249512	-12.161255	-7.110596
C:\Users\cware\Desktop\Steller20November\TagTesting20Nov2013\M6.DSG	11-1-2013	15:23:37	130101.000000	2602.020000	-0.312500	-0.113281	-1.160156	0.225688	0.329358	0.300917	-17.608643	-5.371094	-6.530762
C:\Users\cware\Desktop\Steller20November\TagTesting20Nov2013\M6.DSG	11-1-2013	15:23:37	130102.000000	2602.040000	-0.304688	-0.089844	-1.195313	0.225688	0.326606	0.303670	-10.223389	-2.746582	-5.538940
C:\Users\cware\Desktop\Steller20November\TagTesting20Nov2013\M6.DSG	11-1-2013	15:23:37	130103.000000	2602.060000	-0.304688	-0.101563	-1.156250	0.224771	0.328440	0.302752	-6.164551	-2.731323	-2.319336
C:\Users\cware\Desktop\Steller20November\TagTesting20Nov2013\M6.DSG	11-1-2013	15:23:37	130104.000000	2602.080000	-0.335938	-0.132813	-1.140625	0.224771	0.328440	0.301835	-5.691528	3.295898	-0.320435
C:\Users\cware\Desktop\Steller20November\TagTesting20Nov2013\M6.DSG	11-1-2013	15:23:37	130105.000000	2602.100000	-0.281250	-0.125000	-1.109375	0.225688	0.329358	0.302752	-3.356934	0.946045	-1.449585
C:\Users\cware\Desktop\Steller20November\TagTesting20Nov2013\M6.DSG	11-1-2013	15:23:37	130106.000000	2602.120000	-0.242188	-0.101563	-1.085938	0.225688	0.328440	0.301835	0.869751	-2.990723	-3.021240
C:\Users\cware\Desktop\Steller20November\TagTesting20Nov2013\M6.DSG	11-1-2013	15:23:37	130107.000000	2602.140000	-0.218750	-0.085938	-1.062500	0.225688	0.329358	0.301835	1.251221	-5.386353	-5.630493
C:\Users\cware\Desktop\Steller20November\TagTesting20Nov2013\M6.DSG	11-1-2013	15:23:37	130108.000000	2602.160000	-0.214844	-0.082031	-1.066406	0.225688	0.331193	0.300917	-0.778198	-9.689331	-6.393433
C:\Users\cware\Desktop\Steller20November\TagTesting20Nov2013\M6.DSG	11-1-2013	15:23:37	130109.000000	2602.180000	-0.261719	-0.105469	-1.085938	0.225688	0.330275	0.300917	-3.677368	-4.638672	-6.134033
C:\Users\cware\Desktop\Steller20November\TagTesting20Nov2013\M6.DSG	11-1-2013	15:23:37	130110.000000	2602.200000	-0.289063	-0.117188	-1.117188	0.226606	0.330275	0.300000	-4.623413	-4.455566	-5.416870
C:\Users\cware\Desktop\Steller20November\TagTesting20Nov2013\M6.DSG	11-1-2013	15:23:37	130111.000000	2602.220000	-0.292969	-0.132813	-1.121094	0.227523	0.331193	0.300000	-3.707886	-4.241943	-5.035400
C:\Users\cware\Desktop\Steller20November\TagTesting20Nov2013\M6.DSG	11-1-2013	15:23:37	130112.000000	2602.240000	-0.300781	-0.105469	-1.132813	0.227523	0.331193	0.299083	-2.655029	-2.426147	-4.592896
C:\Users\cware\Desktop\Steller20November\TagTesting20Nov2013\M6.DSG	11-1-2013	15:23:37	130113.000000	2602.260000	-0.300781	-0.105469	-1.132813	0.227523	0.331193	0.298165	-3.097534	-0.976563	-4.196167
C:\Users\cware\Desktop\Steller20November\TagTesting20Nov2013\M6.DSG	11-1-2013	15:23:37	130114.000000	2602.280000	-0.285156	-0.148438	-1.089844	0.226606	0.332110	0.299083	-3.067017	4.180908	-4.333496
C:\Users\cware\Desktop\Steller20November\TagTesting20Nov2013\M6.DSG	11-1-2013	15:23:37	130115.000000	2602.300000	-0.250000	-0.148438	-1.082031	0.225688	0.331193	0.299083	-3.189087	2.029419	-5.249023
C:\Users\cware\Desktop\Steller20November\TagTesting20Nov2013\M6.DSG	11-1-2013	15:23:37	130116.000000	2602.320000	-0.242188	-0.164063	-1.070313	0.226606	0.332110	0.299083	-4.989624	1.770020	-5.386353
C:\Users\cware\Desktop\Steller20November\TagTesting20Nov2013\M6.DSG	11-1-2013	15:23:37	130117.000000	2602.340000	-0.222656	-0.152344	-1.070313	0.226606	0.332110	0.298165	-4.730225	-1.022339	-6.072998
C:\Users\cware\Desktop\Steller20November\TagTesting20Nov2013\M6.DSG	11-1-2013	15:23:37	130118.000000	2602.360000	-0.230469	-0.160156	-1.078125	0.226606	0.332110	0.299083	-4.409790	-5.447388	-5.279541
C:\Users\cware\Desktop\Steller20November\TagTesting20Nov2013\M6.DSG	11-1-2013	15:23:37	130119.000000	2602.380000	-0.250000	-0.152344	-1.082031	0.226606	0.332110	0.297248	-3.860474	-5.615234	-4.501343
C:\Users\cware\Desktop\Steller20November\TagTesting20Nov2013\M6.DSG	11-1-2013	15:23:37	130120.000000	2602.400000	-0.261719	-0.152344	-1.097656	0.227523	0.331193	0.298165	-2.288818	-6.500244	-4.302979
C:\Users\cware\Desktop\Steller20November\TagTesting20Nov2013\M6.DSG	11-1-2013	15:23:37	130121.000000	2602.420000	-0.281250	-0.167969	-1.105469	0.227523	0.332110	0.297248	-1.129150	-5.935669	-2.960205
C:\Users\cware\Desktop\Steller20November\TagTesting20Nov2013\M6.DSG	11-1-2013	15:23:37	130122.000000	2602.440000	-0.296875	-0.156250	-1.125000	0.227523	0.333028	0.296330	-1.052856	-4.440308	-2.822876
C:\Users\cware\Desktop\Steller20November\TagTesting20Nov2013\M6.DSG	11-1-2013	15:23:37	130123.000000	2602.460000	-0.304688	-0.140625	-1.144531	0.229358	0.333945	0.296330	-0.381470	-1.312256	-3.005981
C:\Users\cware\Desktop\Steller20November\TagTesting20Nov2013\M6.DSG	11-1-2013	15:23:37	130124.000000	2602.480000	-0.292969	-0.136719	-1.140625	0.228440	0.333945	0.295413	0.350952	1.907349	-3.982544
C:\Users\cware\Desktop\Steller20November\TagTesting20Nov2013\M6.DSG	11-1-2013	15:23:37	130125.000000	2602.500000	-0.285156	-0.101563	-1.140625	0.228440	0.333028	0.295413	1.617432	2.746582	-6.149292
C:\Users\cware\Desktop\Steller20November\TagTesting20Nov2013\M6.DSG	11-1-2013	15:23:37	130126.000000	2602.520000	-0.281250	-0.109375	-1.148438	0.226606	0.335780	0.295413	1.205444	5.020142	-7.141113
C:\Users\cware\Desktop\Steller20November\TagTesting20Nov2013\M6.DSG	11-1-2013	15:23:37	130127.000000	2602.540000	-0.285156	-0.121094	-1.125000	0.226606	0.335780	0.295413	-1.037598	6.469727	-7.705688
C:\Users\cware\Desktop\Steller20November\TagTesting20Nov2013\M6.DSG	11-1-2013	15:23:37	130128.000000	2602.560000	-0.292969	-0.140625	-1.105469	0.225688	0.334862	0.294495	-1.419067	6.698608	-7.171631
C:\Users\cware\Desktop\Steller20November\TagTesting20Nov2013\M6.DSG	11-1-2013	15:23:37	130129.000000	2602.580000	-0.281250	-0.160156	-1.085938	0.225688	0.336697	0.294495	-0.503540	7.446289	-6.393433
C:\Users\cware\Desktop\Steller20November\TagTesting20Nov2013\M6.DSG	11-1-2013	15:23:37	130130.000000	2602.600000	-0.257813	-0.136719	-1.082031	0.225688	0.337615	0.293578	-1.617432	5.538940	-6.362915
C:\Users\cware\Desktop\Steller20November\TagTesting20Nov2013\M6.DSG	11-1-2013	15:23:37	130131.000000	2602.620000	-0.246094	-0.101563	-1.078125	0.224771	0.336697	0.293578	-3.707886	6.591797	-7.110596
C:\Users\cware\Desktop\Steller20November\TagTesting20Nov2013\M6.DSG	11-1-2013	15:23:37	130132.000000	2602.640000	-0.246094	-0.066406	-1.070313	0.225688	0.337615	0.294495	-1.647949	7.781982	-9.735107
C:\Users\cware\Desktop\Steller20November\TagTesting20Nov2013\M6.DSG	11-1-2013	15:23:37	130133.000000	2602.660000	-0.214844	-0.082031	-1.062500	0.223853	0.336697	0.293578	-2.044678	1.846313	-12.512207
C:\Users\cware\Desktop\Steller20November\TagTesting20Nov2013\M6.DSG	11-1-2013	15:23:37	130134.000000	2602.680000	-0.226563	-0.128906	-1.070313	0.223853	0.337615	0.293578	-1.480103	3.387451	-12.557983
C:\Users\cware\Desktop\Steller20November\TagTesting20Nov2013\M6.DSG	11-1-2013	15:23:37	130135.000000	2602.700000	-0.269531	-0.152344	-1.117188	0.222936	0.338532	0.291743	-1.144409	6.256104	-11.108398
C:\Users\cware\Desktop\Steller20November\TagTesting20Nov2013\M6.DSG	11-1-2013	15:23:37	130136.000000	2602.720000	-0.273438	-0.183594	-1.125000	0.224771	0.337615	0.292661	-3.067017	4.577637	-9.689331
C:\Users\cware\Desktop\Steller20November\TagTesting20Nov2013\M6.DSG	11-1-2013	15:23:37	130137.000000	2602.740000	-0.269531	-0.179688	-1.093750	0.223853	0.337615	0.292661	-4.669189	3.479004	-9.567261
C:\Users\cware\Desktop\Steller20November\TagTesting20Nov2013\M6.DSG	11-1-2013	15:23:37	130138.000000	2602.760000	-0.246094	-0.152344	-1.121094	0.222936	0.337615	0.291743	-3.356934	0.015259	-9.628296
C:\Users\cware\Desktop\Steller20November\TagTesting20Nov2013\M6.DSG	11-1-2013	15:23:37	130139.000000	2602.780000	-0.281250	-0.175781	-1.164063	0.222936	0.337615	0.292661	-1.159668	12.359619	-7.843018
C:\Users\cware\Desktop\Steller20November\TagTesting20Nov2013\M6.DSG	11-1-2013	15:23:37	130140.000000	2602.800000	-0.312500	-0.250000	-1.214844	0.221101	0.339450	0.291743	-0.427246	20.141602	-6.530762
C:\Users\cware\Desktop\Steller20November\TagTesting20Nov2013\M6.DSG	11-1-2013	15:23:37	130141.000000	2602.820000	-0.332031	-0.312500	-1.160156	0.220183	0.338532	0.292661	-1.831055	29.296875	-3.906250
C:\Users\cware\Desktop\Steller20November\TagTesting20Nov2013\M6.DSG	11-1-2013	15:23:37	130142.000000	2602.840000	-0.289063	-0.324219	-1.117188	0.218349	0.340367	0.291743	-5.538940	30.456543	-1.846313
C:\Users\cware\Desktop\Steller20November\TagTesting20Nov2013\M6.DSG	11-1-2013	15:23:37	130143.000000	2602.860000	-0.257813	-0.328125	-1.089844	0.214679	0.338532	0.290826	-9.948730	31.219482	1.113892
C:\Users\cware\Desktop\Steller20November\TagTesting20Nov2013\M6.DSG	11-1-2013	15:23:37	130144.000000	2602.880000	-0.160156	-0.261719	-1.050781	0.212844	0.338532	0.291743	-13.656616	25.665283	1.373291
C:\Users\cware\Desktop\Steller20November\TagTesting20Nov2013\M6.DSG	11-1-2013	15:23:37	130145.000000	2602.900000	-0.082031	-0.214844	-1.011719	0.210092	0.338532	0.293578	-13.916016	12.557983	-0.198364
C:\Users\cware\Desktop\Steller20November\TagTesting20Nov2013\M6.DSG	11-1-2013	15:23:37	130146.000000	2602.920000	-0.078125	-0.183594	-1.003906	0.209174	0.338532	0.293578	-15.396118	3.982544	-0.640869
C:\Users\cware\Desktop\Steller20November\TagTesting20Nov2013\M6.DSG	11-1-2013	15:23:37	130147.000000	2602.940000	-0.066406	-0.140625	-1.011719	0.209174	0.337615	0.293578	-7.522583	1.052856	-2.197266
C:\Users\cware\Desktop\Steller20November\TagTesting20Nov2013\M6.DSG	11-1-2013	15:23:37	130148.000000	2602.960000	-0.011719	-0.132813	-1.062500	0.210092	0.338532	0.293578	1.525879	-7.781982	-5.828857
C:\Users\cware\Desktop\Steller20November\TagTesting20Nov2013\M6.DSG	11-1-2013	15:23:37	130149.000000	2602.980000	0.000000	-0.121094	-1.046875	0.210092	0.339450	0.293578	0.259399	-15.213013	-9.384155
C:\Users\cware\Desktop\Steller20November\TagTesting20Nov2013\M6.DSG	11-1-2013	15:23:37	130150.000000	2603.000000	-0.019531	-0.105469	-1.027344	0.211927	0.339450	0.293578	2.075195	-19.287109	-12.100220
C:\Users\cware\Desktop\Steller20November\TagTesting20Nov2013\M6.DSG	11-1-2013	15:23:37	130151.000000	2603.020000	-0.039063	-0.101563	-1.000000	0.212844	0.338532	0.295413	-3.738403	-27.908325	-13.504028
C:\Users\cware\Desktop\Steller20November\TagTesting20Nov2013\M6.DSG	11-1-2013	15:23:37	130152.000000	2603.040000	-0.097656	-0.042969	-0.992188	0.216514	0.339450	0.293578	-12.329102	-32.501221	-15.808105
C:\Users\cware\Desktop\Steller20November\TagTesting20Nov2013\M6.DSG	11-1-2013	15:23:37	130153.000000	2603.060000	-0.167969	-0.027344	-1.066406	0.218349	0.338532	0.294495	-14.373779	-29.907227	-16.983032
C:\Users\cware\Desktop\Steller20November\TagTesting20Nov2013\M6.DSG	11-1-2013	15:23:37	130154.000000	2603.080000	-0.242188	-0.042969	-1.125000	0.221101	0.337615	0.289908	-13.916016	-22.781372	-17.181396
C:\Users\cware\Desktop\Steller20November\TagTesting20Nov2013\M6.DSG	11-1-2013	15:23:37	130155.000000	2603.100000	-0.257813	-0.058594	-1.171875	0.223853	0.337615	0.297248	-10.375977	-22.232056	-17.303467
C:\Users\cware\Desktop\Steller20November\TagTesting20Nov2013\M6.DSG	11-1-2013	15:23:37	130156.000000	2603.120000	-0.289063	-0.066406	-1.179688	0.225688	0.335780	0.295413	-8.209229	-20.492554	-13.992310
C:\Users\cware\Desktop\Steller20November\TagTesting20Nov2013\M6.DSG	11-1-2013	15:23:37	130157.000000	2603.140000	-0.351563	-0.078125	-1.179688	0.227523	0.336697	0.295413	-11.123657	-14.129639	-11.764526
C:\Users\cware\Desktop\Steller20November\TagTesting20Nov2013\M6.DSG	11-1-2013	15:23:37	130158.000000	2603.160000	-0.324219	-0.109375	-1.203125	0.229358	0.335780	0.295413	-8.422852	-11.245728	-8.682251
C:\Users\cware\Desktop\Steller20November\TagTesting20Nov2013\M6.DSG	11-1-2013	15:23:37	130159.000000	2603.180000	-0.335938	-0.164063	-1.210938	0.230275	0.336697	0.295413	-3.738403	-2.059937	-5.584717
C:\Users\cware\Desktop\Steller20November\TagTesting20Nov2013\M6.DSG	11-1-2013	15:23:37	130160.000000	2603.200000	-0.304688	-0.175781	-1.183594	0.230275	0.335780	0.295413	-0.015259	0.488281	-5.218506
C:\Users\cware\Desktop\Steller20November\TagTesting20Nov2013\M6.DSG	11-1-2013	15:23:37	130161.000000	2603.220000	-0.296875	-0.175781	-1.105469	0.229358	0.334862	0.295413	-0.717163	3.555298	-6.469727
C:\Users\cware\Desktop\Steller20November\TagTesting20Nov2013\M6.DSG	11-1-2013	15:23:37	130162.000000	2603.240000	-0.246094	-0.152344	-1.066406	0.228440	0.337615	0.295413	1.068115	1.602173	-8.605957
C:\Users\cware\Desktop\Steller20November\TagTesting20Nov2013\M6.DSG	11-1-2013	15:23:37	130163.000000	2603.260000	-0.250000	-0.164063	-1.085938	0.229358	0.337615	0.295413	1.647949	2.304077	-6.881714
C:\Users\cware\Desktop\Steller20November\TagTesting20Nov2013\M6.DSG	11-1-2013	15:23:37	130164.000000	2603.280000	-0.238281	-0.203125	-1.074219	0.229358	0.336697	0.294495	-3.494263	-3.601074	-4.898071
C:\Users\cware\Desktop\Steller20November\TagTesting20Nov2013\M6.DSG	11-1-2013	15:23:37	130165.000000	2603.300000	-0.207031	-0.179688	-1.058594	0.229358	0.336697	0.295413	-3.570557	-9.460449	-3.219604
C:\Users\cware\Desktop\Steller20November\TagTesting20Nov2013\M6.DSG	11-1-2013	15:23:37	130166.000000	2603.320000	-0.238281	-0.128906	-1.093750	0.229358	0.338532	0.294495	-2.120972	-11.322021	-3.280640
C:\Users\cware\Desktop\Steller20November\TagTesting20Nov2013\M6.DSG	11-1-2013	15:23:37	130167.000000	2603.340000	-0.238281	-0.128906	-1.093750	0.230275	0.337615	0.294495	-0.762939	-9.078979	-5.432129
C:\Users\cware\Desktop\Steller20November\TagTesting20Nov2013\M6.DSG	11-1-2013	15:23:37	130168.000000	2603.360000	-0.253906	-0.152344	-1.097656	0.231193	0.338532	0.293578	-1.770020	-11.154175	-7.293701
C:\Users\cware\Desktop\Steller20November\TagTesting20Nov2013\M6.DSG	11-1-2013	15:23:37	130169.000000	2603.380000	-0.269531	-0.152344	-1.101563	0.232110	0.337615	0.294495	-4.455566	-11.596680	-7.553101
C:\Users\cware\Desktop\Steller20November\TagTesting20Nov2013\M6.DSG	11-1-2013	15:23:37	130170.000000	2603.400000	-0.304688	-0.171875	-1.109375	0.232110	0.337615	0.295413	-7.186890	-11.901855	-6.591797
C:\Users\cware\Desktop\Steller20November\TagTesting20Nov2013\M6.DSG	11-1-2013	15:23:37	130171.000000	2603.420000	-0.332031	-0.179688	-1.128906	0.233945	0.337615	0.295413	-7.217407	-9.246826	-5.447388
C:\Users\cware\Desktop\Steller20November\TagTesting20Nov2013\M6.DSG	11-1-2013	15:23:37	130172.000000	2603.440000	-0.316406	-0.152344	-1.132813	0.233945	0.333945	0.299083	-4.730225	-3.875732	-5.325317
C:\Users\cware\Desktop\Steller20November\TagTesting20Nov2013\M6.DSG	11-1-2013	15:23:37	130173.000000	2603.460000	-0.296875	-0.156250	-1.125000	0.233945	0.336697	0.294495	-3.295898	-3.814697	-4.592896
C:\Users\cware\Desktop\Steller20November\TagTesting20Nov2013\M6.DSG	11-1-2013	15:23:37	130174.000000	2603.480000	-0.289063	-0.140625	-1.097656	0.233028	0.337615	0.294495	-4.562378	-0.381470	-4.974365
C:\Users\cware\Desktop\Steller20November\TagTesting20Nov2013\M6.DSG	11-1-2013	15:23:37	130175.000000	2603.500000	-0.269531	-0.148438	-1.093750	0.234862	0.337615	0.295413	-7.019043	-0.808716	-6.408691
C:\Users\cware\Desktop\Steller20November\TagTesting20Nov2013\M6.DSG	11-1-2013	15:23:37	130176.000000	2603.520000	-0.265625	-0.164063	-1.082031	0.233945	0.336697	0.295413	-9.323120	-0.823975	-5.813599
C:\Users\cware\Desktop\Steller20November\TagTesting20Nov2013\M6.DSG	11-1-2013	15:23:37	130177.000000	2603.540000	-0.265625	-0.160156	-1.078125	0.234862	0.336697	0.296330	-9.201050	-1.022339	-5.996704
C:\Users\cware\Desktop\Steller20November\TagTesting20Nov2013\M6.DSG	11-1-2013	15:23:37	130178.000000	2603.560000	-0.253906	-0.164063	-1.078125	0.233945	0.336697	0.297248	-6.072998	-5.340576	-5.630493
C:\Users\cware\Desktop\Steller20November\TagTesting20Nov2013\M6.DSG	11-1-2013	15:23:37	130179.000000	2603.580000	-0.261719	-0.144531	-1.089844	0.234862	0.335780	0.296330	-3.341675	-5.691528	-5.783081
C:\Users\cware\Desktop\Steller20November\TagTesting20Nov2013\M6.DSG	11-1-2013	15:23:37	130180.000000	2603.600000	-0.261719	-0.128906	-1.097656	0.235780	0.336697	0.295413	-3.555298	-7.934570	-6.881714
C:\Users\cware\Desktop\Steller20November\TagTesting20Nov2013\M6.DSG	11-1-2013	15:23:37	130181.000000	2603.620000	-0.265625	-0.125000	-1.089844	0.234862	0.336697	0.295413	-4.302979	-7.843018	-6.683350
C:\Users\cware\Desktop\Steller20November\TagTesting20Nov2013\M6.DSG	11-1-2013	15:23:37	130182.000000	2603.640000	-0.281250	-0.117188	-1.097656	0.235780	0.337615	0.295413	-5.783081	-4.776001	-6.698608
C:\Users\cware\Desktop\Steller20November\TagTesting20Nov2013\M6.DSG	11-1-2013	15:23:37	130183.000000	2603.660000	-0.292969	-0.136719	-1.097656	0.235780	0.335780	0.297248	-6.805420	-4.028320	-6.576538
C:\Users\cware\Desktop\Steller20November\TagTesting20Nov2013\M6.DSG	11-1-2013	15:23:37	130184.000000	2603.680000	-0.292969	-0.148438	-1.097656	0.236697	0.335780	0.297248	-7.873535	-2.593994	-6.332397
C:\Users\cware\Desktop\Steller20November\TagTesting20Nov2013\M6.DSG	11-1-2013	15:23:37	130185.000000	2603.700000	-0.277344	-0.136719	-1.089844	0.236697	0.334862	0.297248	-9.063721	-3.707886	-6.561279
C:\Users\cware\Desktop\Steller20November\TagTesting20Nov2013\M6.DSG	11-1-2013	15:23:37	130186.000000	2603.720000	-0.281250	-0.132813	-1.089844	0.237615	0.335780	0.297248	-9.246826	-4.501343	-5.844116
C:\Users\cware\Desktop\Steller20November\TagTesting20Nov2013\M6.DSG	11-1-2013	15:23:37	130187.000000	2603.740000	-0.285156	-0.128906	-1.097656	0.237615	0.334862	0.297248	-9.140015	-2.517700	-6.591797
C:\Users\cware\Desktop\Steller20November\TagTesting20Nov2013\M6.DSG	11-1-2013	15:23:37	130188.000000	2603.760000	-0.285156	-0.125000	-1.109375	0.237615	0.334862	0.297248	-8.621216	-3.433228	-6.179810
C:\Users\cware\Desktop\Steller20November\TagTesting20Nov2013\M6.DSG	11-1-2013	15:23:37	130189.000000	2603.780000	-0.292969	-0.121094	-1.097656	0.237615	0.333945	0.298165	-7.049561	-1.922607	-5.722046
C:\Users\cware\Desktop\Steller20November\TagTesting20Nov2013\M6.DSG	11-1-2013	15:23:37	130190.000000	2603.800000	-0.296875	-0.105469	-1.097656	0.236697	0.334862	0.298165	-5.813599	-0.732422	-5.615234
C:\Users\cware\Desktop\Steller20November\TagTesting20Nov2013\M6.DSG	11-1-2013	15:23:37	130191.000000	2603.820000	-0.292969	-0.113281	-1.082031	0.237615	0.333945	0.298165	-5.447388	-0.717163	-5.004883
C:\Users\cware\Desktop\Steller20November\TagTesting20Nov2013\M6.DSG	11-1-2013	15:23:37	130192.000000	2603.840000	-0.273438	-0.121094	-1.074219	0.236697	0.334862	0.298165	-5.050659	-1.861572	-5.844116
C:\Users\cware\Desktop\Steller20November\TagTesting20Nov2013\M6.DSG	11-1-2013	15:23:37	130193.000000	2603.860000	-0.277344	-0.113281	-1.082031	0.237615	0.331193	0.299083	-5.615234	-3.768921	-5.401611
C:\Users\cware\Desktop\Steller20November\TagTesting20Nov2013\M6.DSG	11-1-2013	15:23:37	130194.000000	2603.880000	-0.289063	-0.132813	-1.089844	0.237615	0.333945	0.298165	-6.454468	-3.005981	-4.959106
C:\Users\cware\Desktop\Steller20November\TagTesting20Nov2013\M6.DSG	11-1-2013	15:23:37	130195.000000	2603.900000	-0.281250	-0.140625	-1.105469	0.237615	0.333945	0.298165	-6.271362	-3.311157	-5.630493
C:\Users\cware\Desktop\Steller20November\TagTesting20Nov2013\M6.DSG	11-1-2013	15:23:37	130196.000000	2603.920000	-0.289063	-0.136719	-1.105469	0.238532	0.333945	0.297248	-6.408691	-4.028320	-5.310059
C:\Users\cware\Desktop\Steller20November\TagTesting20Nov2013\M6.DSG	11-1-2013	15:23:37	130197.000000	2603.940000	-0.292969	-0.117188	-1.101563	0.238532	0.333028	0.298165	-6.591797	-3.723145	-5.447388
C:\Users\cware\Desktop\Steller20November\TagTesting20Nov2013\M6.DSG	11-1-2013	15:23:37	130198.000000	2603.960000	-0.304688	-0.121094	-1.101563	0.238532	0.333028	0.299083	-7.369995	-1.617432	-4.776001
C:\Users\cware\Desktop\Steller20November\TagTesting20Nov2013\M6.DSG	11-1-2013	15:23:37	130199.000000	2603.980000	-0.304688	-0.125000	-1.105469	0.238532	0.333945	0.299083	-7.949829	-0.350952	-4.364014
C:\Users\cware\Desktop\Steller20November\TagTesting20Nov2013\M6.DSG	11-1-2013	15:23:37	130200.000000	2604.000000	-0.285156	-0.128906	-1.089844	0.237615	0.333028	0.299083	-6.256104	-0.976563	-5.294800
C:\Users\cware\Desktop\Steller20November\TagTesting20Nov2013\M6.DSG	11-1-2013	15:23:37	130201.000000	2604.020000	-0.281250	-0.144531	-1.089844	0.237615	0.333945	0.298165	-5.294800	-1.571655	-5.081177
C:\Users\cware\Desktop\Steller20November\TagTesting20Nov2013\M6.DSG	11-1-2013	15:23:37	130202.000000	2604.040000	-0.285156	-0.136719	-1.082031	0.239450	0.332110	0.300000	-5.615234	-0.808716	-4.867554
C:\Users\cware\Desktop\Steller20November\TagTesting20Nov2013\M6.DSG	11-1-2013	15:23:37	130203.000000	2604.060000	-0.277344	-0.121094	-1.093750	0.238532	0.333028	0.299083	-6.195068	-1.937866	-4.791260
C:\Users\cware\Desktop\Steller20November\TagTesting20Nov2013\M6.DSG	11-1-2013	15:23:37	130204.000000	2604.080000	-0.281250	-0.109375	-1.082031	0.237615	0.332110	0.298165	-5.813599	-1.434326	-4.913330
C:\Users\cware\Desktop\Steller20November\TagTesting20Nov2013\M6.DSG	11-1-2013	15:23:37	130205.000000	2604.100000	-0.277344	-0.109375	-1.097656	0.239450	0.333028	0.299083	-4.196167	-2.288818	-5.355835
C:\Users\cware\Desktop\Steller20November\TagTesting20Nov2013\M6.DSG	11-1-2013	15:23:37	130206.000000	2604.120000	-0.289063	-0.128906	-1.089844	0.238532	0.332110	0.299083	-3.280640	-1.815796	-4.440308
C:\Users\cware\Desktop\Steller20November\TagTesting20Nov2013\M6.DSG	11-1-2013	15:23:37	130207.000000	2604.140000	-0.296875	-0.128906	-1.085938	0.238532	0.333028	0.299083	-4.333496	-2.044678	-4.516602
C:\Users\cware\Desktop\Steller20November\TagTesting20Nov2013\M6.DSG	11-1-2013	15:23:37	130208.000000	2604.160000	-0.292969	-0.132813	-1.082031	0.238532	0.333028	0.299083	-5.065918	-2.883911	-4.211426
C:\Users\cware\Desktop\Steller20November\TagTesting20Nov2013\M6.DSG	11-1-2013	15:23:37	130209.000000	2604.180000	-0.296875	-0.128906	-1.085938	0.239450	0.333028	0.298165	-5.661011	-1.907349	-4.226685
C:\Users\cware\Desktop\Steller20November\TagTesting20Nov2013\M6.DSG	11-1-2013	15:23:37	130210.000000	2604.200000	-0.296875	-0.125000	-1.093750	0.238532	0.333028	0.299083	-5.508423	-2.716064	-4.821777
C:\Users\cware\Desktop\Steller20November\TagTesting20Nov2013\M6.DSG	11-1-2013	15:23:37	130211.000000	2604.220000	-0.289063	-0.136719	-1.105469	0.238532	0.332110	0.299083	-5.981445	-2.319336	-4.470825
C:\Users\cware\Desktop\Steller20November\TagTesting20Nov2013\M6.DSG	11-1-2013	15:23:37	130212.000000	2604.240000	-0.292969	-0.140625	-1.101563	0.239450	0.332110	0.299083	-6.286621	-1.205444	-4.501343
C:\Users\cware\Desktop\Steller20November\TagTesting20Nov2013\M6.DSG	11-1-2013	15:23:37	130213.000000	2604.260000	-0.289063	-0.136719	-1.093750	0.238532	0.333028	0.299083	-6.530762	-2.212524	-4.333496
C:\Users\cware\Desktop\Steller20November\TagTesting20Nov2013\M6.DSG	11-1-2013	15:23:37	130214.000000	2604.280000	-0.292969	-0.136719	-1.082031	0.238532	0.333028	0.299083	-6.698608	-0.045776	-4.272461
C:\Users\cware\Desktop\Steller20November\TagTesting20Nov2013\M6.DSG	11-1-2013	15:23:37	130215.000000	2604.300000	-0.292969	-0.128906	-1.089844	0.238532	0.333028	0.299083	-6.195068	-0.671387	-4.547119
C:\Users\cware\Desktop\Steller20November\TagTesting20Nov2013\M6.DSG	11-1-2013	15:23:37	130216.000000	2604.320000	-0.281250	-0.125000	-1.093750	0.237615	0.333028	0.300000	-5.767822	-1.876831	-4.531860
C:\Users\cware\Desktop\Steller20November\TagTesting20Nov2013\M6.DSG	11-1-2013	15:23:37	130217.000000	2604.340000	-0.281250	-0.144531	-1.089844	0.237615	0.333028	0.300000	-6.042480	0.122070	-4.409790
C:\Users\cware\Desktop\Steller20November\TagTesting20Nov2013\M6.DSG	11-1-2013	15:23:37	130218.000000	2604.360000	-0.281250	-0.136719	-1.085938	0.238532	0.333028	0.297248	-5.401611	-2.746582	-4.333496
C:\Users\cware\Desktop\Steller20November\TagTesting20Nov2013\M6.DSG	11-1-2013	15:23:37	130219.000000	2604.380000	-0.269531	-0.117188	-1.078125	0.238532	0.333028	0.298165	-5.218506	-1.266479	-3.738403
C:\Users\cware\Desktop\Steller20November\TagTesting20Nov2013\M6.DSG	11-1-2013	15:23:37	130220.000000	2604.400000	-0.285156	-0.117188	-1.089844	0.239450	0.332110	0.299083	-5.065918	-2.258301	-4.119873
C:\Users\cware\Desktop\Steller20November\TagTesting20Nov2013\M6.DSG	11-1-2013	15:23:37	130221.000000	2604.420000	-0.285156	-0.117188	-1.089844	0.238532	0.333028	0.294495	-6.118774	-2.456665	-3.616333
C:\Users\cware\Desktop\Steller20November\TagTesting20Nov2013\M6.DSG	11-1-2013	15:23:37	130222.000000	2604.440000	-0.292969	-0.136719	-1.109375	0.237615	0.333028	0.298165	-7.324219	-1.663208	-3.631592
C:\Users\cware\Desktop\Steller20November\TagTesting20Nov2013\M6.DSG	11-1-2013	15:23:37	130223.000000	2604.460000	-0.281250	-0.136719	-1.109375	0.238532	0.332110	0.299083	-6.805420	-1.800537	-3.814697
C:\Users\cware\Desktop\Steller20November\TagTesting20Nov2013\M6.DSG	11-1-2013	15:23:37	130224.000000	2604.480000	-0.273438	-0.132813	-1.097656	0.239450	0.333028	0.299083	-6.347656	-2.532959	-4.348755
C:\Users\cware\Desktop\Steller20November\TagTesting20Nov2013\M6.DSG	11-1-2013	15:23:37	130225.000000	2604.500000	-0.289063	-0.132813	-1.101563	0.238532	0.332110	0.299083	-5.401611	-2.258301	-4.318237
C:\Users\cware\Desktop\Steller20November\TagTesting20Nov2013\M6.DSG	11-1-2013	15:23:37	130226.000000	2604.520000	-0.292969	-0.125000	-1.093750	0.238532	0.333028	0.298165	-4.669189	-1.022339	-3.631592
C:\Users\cware\Desktop\Steller20November\TagTesting20Nov2013\M6.DSG	11-1-2013	15:23:37	130227.000000	2604.540000	-0.304688	-0.109375	-1.085938	0.239450	0.333028	0.299083	-4.257202	1.007080	-3.051758
C:\Users\cware\Desktop\Steller20November\TagTesting20Nov2013\M6.DSG	11-1-2013	15:23:37	130228.000000	2604.560000	-0.308594	-0.113281	-1.097656	0.238532	0.332110	0.299083	-5.630493	1.907349	-2.029419
C:\Users\cware\Desktop\Steller20November\TagTesting20Nov2013\M6.DSG	11-1-2013	15:23:37	130229.000000	2604.580000	-0.320313	-0.140625	-1.132813	0.239450	0.333028	0.299083	-6.698608	5.371094	-0.747681
C:\Users\cware\Desktop\Steller20November\TagTesting20Nov2013\M6.DSG	11-1-2013	15:23:37	130230.000000	2604.600000	-0.320313	-0.148438	-1.167969	0.236697	0.333028	0.299083	-3.524780	9.002686	-0.503540
C:\Users\cware\Desktop\Steller20November\TagTesting20Nov2013\M6.DSG	11-1-2013	15:23:37	130231.000000	2604.620000	-0.320313	-0.152344	-1.179688	0.236697	0.333945	0.299083	-4.104614	16.860962	0.808716
C:\Users\cware\Desktop\Steller20November\TagTesting20Nov2013\M6.DSG	11-1-2013	15:23:37	130232.000000	2604.640000	-0.265625	-0.066406	-1.179688	0.234862	0.333945	0.299083	-6.271362	22.872925	-1.312256
C:\Users\cware\Desktop\Steller20November\TagTesting20Nov2013\M6.DSG	11-1-2013	15:23:37	130233.000000	2604.660000	-0.308594	-0.019531	-1.167969	0.232110	0.333028	0.300000	9.368896	26.748657	2.166748
C:\Users\cware\Desktop\Steller20November\TagTesting20Nov2013\M6.DSG	11-1-2013	15:23:37	130234.000000	2604.680000	-0.445313	-0.125000	-1.187500	0.227523	0.335780	0.297248	10.253906	41.397095	6.759644
C:\Users\cware\Desktop\Steller20November\TagTesting20Nov2013\M6.DSG	11-1-2013	15:23:37	130235.000000	2604.700000	-0.453125	-0.128906	-1.144531	0.224771	0.336697	0.298165	2.578735	51.559448	4.791260
C:\Users\cware\Desktop\Steller20November\TagTesting20Nov2013\M6.DSG	11-1-2013	15:23:37	130236.000000	2604.720000	-0.390625	-0.144531	-1.195313	0.218349	0.336697	0.297248	6.362915	60.546875	10.269165
C:\Users\cware\Desktop\Steller20November\TagTesting20Nov2013\M6.DSG	11-1-2013	15:23:37	130237.000000	2604.740000	-0.386719	-0.136719	-1.285156	0.214679	0.338532	0.297248	3.753662	72.235107	10.040283
C:\Users\cware\Desktop\Steller20November\TagTesting20Nov2013\M6.DSG	11-1-2013	15:23:37	130238.000000	2604.760000	-0.429688	-0.097656	-1.300781	0.206422	0.339450	0.295413	17.120361	88.165283	8.758545
C:\Users\cware\Desktop\Steller20November\TagTesting20Nov2013\M6.DSG	11-1-2013	15:23:37	130239.000000	2604.780000	-0.371094	-0.199219	-1.175781	0.201835	0.342202	0.293578	28.198242	83.328247	12.298584
C:\Users\cware\Desktop\Steller20November\TagTesting20Nov2013\M6.DSG	11-1-2013	15:23:37	130240.000000	2604.800000	-0.214844	-0.257813	-1.066406	0.191743	0.344954	0.289908	18.524170	78.033447	14.801025
C:\Users\cware\Desktop\Steller20November\TagTesting20Nov2013\M6.DSG	11-1-2013	15:23:37	130241.000000	2604.820000	-0.089844	-0.273438	-1.039063	0.187156	0.347706	0.288073	8.087158	67.871094	17.456055
C:\Users\cware\Desktop\Steller20November\TagTesting20Nov2013\M6.DSG	11-1-2013	15:23:37	130242.000000	2604.840000	-0.062500	-0.281250	-1.097656	0.178899	0.349541	0.286239	-1.602173	58.792114	17.913818
C:\Users\cware\Desktop\Steller20November\TagTesting20Nov2013\M6.DSG	11-1-2013	15:23:37	130243.000000	2604.860000	-0.054688	-0.281250	-1.066406	0.175229	0.349541	0.285321	-9.658813	57.693481	13.885498
C:\Users\cware\Desktop\Steller20November\TagTesting20Nov2013\M6.DSG	11-1-2013	15:23:37	130244.000000	2604.880000	0.000000	-0.257813	-1.019531	0.172477	0.347706	0.286239	-18.157959	52.642822	12.237549
C:\Users\cware\Desktop\Steller20November\TagTesting20Nov2013\M6.DSG	11-1-2013	15:23:37	130245.000000	2604.900000	0.074219	-0.179688	-0.992188	0.166055	0.347706	0.286239	-26.901245	42.495728	13.290405
C:\Users\cware\Desktop\Steller20November\TagTesting20Nov2013\M6.DSG	11-1-2013	15:23:37	130246.000000	2604.920000	0.117188	-0.097656	-1.000000	0.164220	0.347706	0.286239	-34.042358	36.392212	13.183594
C:\Users\cware\Desktop\Steller20November\TagTesting20Nov2013\M6.DSG	11-1-2013	15:23:37	130247.000000	2604.940000	0.140625	-0.078125	-1.105469	0.158716	0.344037	0.287156	-32.501221	39.428711	9.414673
C:\Users\cware\Desktop\Steller20November\TagTesting20Nov2013\M6.DSG	11-1-2013	15:23:37	130248.000000	2604.960000	0.066406	-0.175781	-1.238281	0.156881	0.343119	0.288073	-20.782471	50.811768	6.729126
C:\Users\cware\Desktop\Steller20November\TagTesting20Nov2013\M6.DSG	11-1-2013	15:23:37	130249.000000	2604.980000	0.093750	-0.171875	-1.085938	0.149541	0.341284	0.288073	-12.786865	51.864624	8.941650
C:\Users\cware\Desktop\Steller20November\TagTesting20Nov2013\M6.DSG	11-1-2013	15:23:37	130250.000000	2605.000000	0.164063	-0.062500	-0.949219	0.146789	0.341284	0.287156	-6.515503	39.215088	6.530762
C:\Users\cware\Desktop\Steller20November\TagTesting20Nov2013\M6.DSG	11-1-2013	15:23:37	130251.000000	2605.020000	0.253906	0.035156	-0.925781	0.142202	0.340367	0.285321	-4.730225	23.391724	0.137329
C:\Users\cware\Desktop\Steller20November\TagTesting20Nov2013\M6.DSG	11-1-2013	15:23:37	130252.000000	2605.040000	0.253906	0.046875	-0.972656	0.142202	0.341284	0.284404	-6.607056	8.789063	-3.265381
C:\Users\cware\Desktop\Steller20November\TagTesting20Nov2013\M6.DSG	11-1-2013	15:23:37	130253.000000	2605.060000	0.210938	0.054688	-1.074219	0.141284	0.341284	0.284404	-12.451172	2.731323	-5.920410
C:\Users\cware\Desktop\Steller20November\TagTesting20Nov2013\M6.DSG	11-1-2013	15:23:37	130254.000000	2605.080000	0.101563	-0.011719	-1.195313	0.140367	0.341284	0.284404	-19.577026	8.926392	-3.997803
C:\Users\cware\Desktop\Steller20November\TagTesting20Nov2013\M6.DSG	11-1-2013	15:23:37	130255.000000	2605.100000	-0.007813	-0.183594	-1.351563	0.139450	0.339450	0.285321	-25.634766	25.695801	0.030518
C:\Users\cware\Desktop\Steller20November\TagTesting20Nov2013\M6.DSG	11-1-2013	15:23:37	130256.000000	2605.120000	-0.117188	-0.355469	-1.437500	0.135780	0.337615	0.285321	-23.742676	56.182861	6.622314
C:\Users\cware\Desktop\Steller20November\TagTesting20Nov2013\M6.DSG	11-1-2013	15:23:37	130257.000000	2605.140000	-0.078125	-0.390625	-1.312500	0.129358	0.335780	0.285321	-8.560181	72.311401	15.899658
C:\Users\cware\Desktop\Steller20November\TagTesting20Nov2013\M6.DSG	11-1-2013	15:23:37	130258.000000	2605.160000	0.148438	-0.378906	-1.054688	0.124771	0.335780	0.282569	10.848999	60.577393	31.188965
C:\Users\cware\Desktop\Steller20November\TagTesting20Nov2013\M6.DSG	11-1-2013	15:23:37	130259.000000	2605.180000	0.441406	-0.316406	-0.859375	0.121101	0.335780	0.278899	19.927979	20.767212	34.347534
C:\Users\cware\Desktop\Steller20November\TagTesting20Nov2013\M6.DSG	11-1-2013	15:23:37	130260.000000	2605.200000	0.484375	-0.199219	-0.820313	0.116514	0.337615	0.276147	7.171631	-2.655029	29.968262
C:\Users\cware\Desktop\Steller20November\TagTesting20Nov2013\M6.DSG	11-1-2013	15:23:37	130261.000000	2605.220000	0.437500	-0.253906	-0.910156	0.115596	0.337615	0.276147	-8.087158	-11.459351	27.908325
C:\Users\cware\Desktop\Steller20November\TagTesting20Nov2013\M6.DSG	11-1-2013	15:23:37	130262.000000	2605.240000	0.324219	-0.417969	-1.156250	0.112844	0.336697	0.277982	-4.302979	-2.029419	30.151367
C:\Users\cware\Desktop\Steller20November\TagTesting20Nov2013\M6.DSG	11-1-2013	15:23:37	130263.000000	2605.260000	0.421875	-0.449219	-1.148438	0.111927	0.333028	0.278899	6.088257	-13.412476	21.392822
C:\Users\cware\Desktop\Steller20November\TagTesting20Nov2013\M6.DSG	11-1-2013	15:23:37	130264.000000	2605.280000	0.539063	-0.378906	-1.000000	0.112844	0.337615	0.277982	3.509521	-28.228760	0.259399
C:\Users\cware\Desktop\Steller20November\TagTesting20Nov2013\M6.DSG	11-1-2013	15:23:37	130265.000000	2605.300000	0.531250	-0.277344	-0.945313	0.113761	0.337615	0.279817	-10.864258	-37.918091	-17.639160
C:\Users\cware\Desktop\Steller20November\TagTesting20Nov2013\M6.DSG	11-1-2013	15:23:37	130266.000000	2605.320000	0.464844	-0.070313	-0.863281	0.118349	0.337615	0.282569	-17.349243	-55.603027	-30.609131
C:\Users\cware\Desktop\Steller20November\TagTesting20Nov2013\M6.DSG	11-1-2013	15:23:37	130267.000000	2605.340000	0.347656	0.089844	-0.902344	0.122018	0.336697	0.283486	-10.925293	-63.583374	-35.980225
C:\Users\cware\Desktop\Steller20November\TagTesting20Nov2013\M6.DSG	11-1-2013	15:23:37	130268.000000	2605.360000	0.203125	0.203125	-0.988281	0.131193	0.336697	0.288073	-9.399414	-56.152344	-37.368774
C:\Users\cware\Desktop\Steller20November\TagTesting20Nov2013\M6.DSG	11-1-2013	15:23:37	130269.000000	2605.380000	0.035156	0.214844	-1.125000	0.133945	0.338532	0.288073	1.068115	-46.249390	-37.750244
C:\Users\cware\Desktop\Steller20November\TagTesting20Nov2013\M6.DSG	11-1-2013	15:23:37	130270.000000	2605.400000	-0.007813	0.144531	-1.253906	0.140367	0.340367	0.289908	18.875122	-35.797119	-37.689209
C:\Users\cware\Desktop\Steller20November\TagTesting20Nov2013\M6.DSG	11-1-2013	15:23:37	130271.000000	2605.420000	-0.003906	0.101563	-1.265625	0.144037	0.341284	0.288991	21.057129	-31.494141	-37.384033
C:\Users\cware\Desktop\Steller20November\TagTesting20Nov2013\M6.DSG	11-1-2013	15:23:37	130272.000000	2605.440000	0.003906	0.039063	-1.210938	0.148624	0.345872	0.288073	17.166138	-29.083252	-31.616211
C:\Users\cware\Desktop\Steller20November\TagTesting20Nov2013\M6.DSG	11-1-2013	15:23:37	130273.000000	2605.460000	-0.003906	-0.078125	-1.199219	0.150459	0.345872	0.288073	4.928589	-29.464722	-26.473999
C:\Users\cware\Desktop\Steller20November\TagTesting20Nov2013\M6.DSG	11-1-2013	15:23:37	130274.000000	2605.480000	-0.058594	-0.238281	-1.199219	0.155046	0.346789	0.286239	-10.253906	-24.978638	-20.751953
C:\Users\cware\Desktop\Steller20November\TagTesting20Nov2013\M6.DSG	11-1-2013	15:23:37	130275.000000	2605.500000	-0.058594	-0.238281	-1.199219	0.157798	0.344954	0.288991	-17.044067	-17.807007	-19.424438
C:\Users\cware\Desktop\Steller20November\TagTesting20Nov2013\M6.DSG	11-1-2013	15:23:37	130276.000000	2605.520000	-0.011719	-0.218750	-1.191406	0.159633	0.344954	0.288991	-16.937256	-20.248413	-18.997192
C:\Users\cware\Desktop\Steller20November\TagTesting20Nov2013\M6.DSG	11-1-2013	15:23:37	130277.000000	2605.540000	-0.003906	-0.199219	-1.160156	0.160550	0.344037	0.289908	-14.663696	-18.753052	-17.379761
C:\Users\cware\Desktop\Steller20November\TagTesting20Nov2013\M6.DSG	11-1-2013	15:23:37	130278.000000	2605.560000	0.003906	-0.199219	-1.171875	0.164220	0.343119	0.290826	-11.978149	-19.119263	-16.815186
C:\Users\cware\Desktop\Steller20November\TagTesting20Nov2013\M6.DSG	11-1-2013	15:23:37	130279.000000	2605.580000	0.003906	-0.203125	-1.179688	0.164220	0.343119	0.291743	-7.827759	-16.128540	-13.793945
C:\Users\cware\Desktop\Steller20November\TagTesting20Nov2013\M6.DSG	11-1-2013	15:23:37	130280.000000	2605.600000	0.011719	-0.207031	-1.152344	0.166055	0.342202	0.291743	-5.783081	-13.473511	-12.252808
C:\Users\cware\Desktop\Steller20November\TagTesting20Nov2013\M6.DSG	11-1-2013	15:23:37	130281.000000	2605.620000	0.027344	-0.191406	-1.140625	0.166972	0.344037	0.292661	-6.866455	-14.724731	-14.236450
C:\Users\cware\Desktop\Steller20November\TagTesting20Nov2013\M6.DSG	11-1-2013	15:23:37	130282.000000	2605.640000	0.035156	-0.179688	-1.136719	0.167890	0.343119	0.292661	-1.144409	-14.617920	-15.304565
C:\Users\cware\Desktop\Steller20November\TagTesting20Nov2013\M6.DSG	11-1-2013	15:23:37	130283.000000	2605.660000	0.039063	-0.156250	-1.171875	0.169725	0.344037	0.291743	-2.380371	-16.052246	-16.448975
C:\Users\cware\Desktop\Steller20November\TagTesting20Nov2013\M6.DSG	11-1-2013	15:23:37	130284.000000	2605.680000	0.019531	-0.140625	-1.179688	0.171560	0.344954	0.291743	-6.729126	-14.190674	-18.020630
C:\Users\cware\Desktop\Steller20November\TagTesting20Nov2013\M6.DSG	11-1-2013	15:23:37	130285.000000	2605.700000	-0.011719	-0.160156	-1.191406	0.174312	0.344037	0.293578	-4.394531	-12.023926	-18.524170
C:\Users\cware\Desktop\Steller20November\TagTesting20Nov2013\M6.DSG	11-1-2013	15:23:37	130286.000000	2605.720000	-0.031250	-0.175781	-1.195313	0.174312	0.344037	0.293578	-0.747681	-10.116577	-17.501831
C:\Users\cware\Desktop\Steller20November\TagTesting20Nov2013\M6.DSG	11-1-2013	15:23:37	130287.000000	2605.740000	-0.050781	-0.187500	-1.187500	0.176147	0.344954	0.292661	0.564575	-8.331299	-16.036987
C:\Users\cware\Desktop\Steller20November\TagTesting20Nov2013\M6.DSG	11-1-2013	15:23:37	130288.000000	2605.760000	-0.062500	-0.164063	-1.148438	0.177982	0.345872	0.292661	-4.974365	-5.126953	-15.045166
C:\Users\cware\Desktop\Steller20November\TagTesting20Nov2013\M6.DSG	11-1-2013	15:23:37	130289.000000	2605.780000	-0.066406	-0.136719	-1.125000	0.177982	0.344954	0.291743	-8.331299	-3.692627	-14.404297
C:\Users\cware\Desktop\Steller20November\TagTesting20Nov2013\M6.DSG	11-1-2013	15:23:37	130290.000000	2605.800000	-0.019531	-0.113281	-1.113281	0.178899	0.344954	0.292661	-6.729126	-5.264282	-15.960693
C:\Users\cware\Desktop\Steller20November\TagTesting20Nov2013\M6.DSG	11-1-2013	15:23:37	130291.000000	2605.820000	-0.007813	-0.093750	-1.109375	0.179817	0.345872	0.292661	-5.508423	-5.310059	-16.540527
C:\Users\cware\Desktop\Steller20November\TagTesting20Nov2013\M6.DSG	11-1-2013	15:23:37	130292.000000	2605.840000	-0.003906	-0.074219	-1.113281	0.180734	0.344954	0.292661	0.473022	-5.676270	-17.547607
C:\Users\cware\Desktop\Steller20November\TagTesting20Nov2013\M6.DSG	11-1-2013	15:23:37	130293.000000	2605.860000	0.015625	-0.082031	-1.140625	0.182569	0.345872	0.291743	4.409790	-7.858276	-17.852783
C:\Users\cware\Desktop\Steller20November\TagTesting20Nov2013\M6.DSG	11-1-2013	15:23:37	130294.000000	2605.880000	0.003906	-0.113281	-1.128906	0.183486	0.345872	0.291743	1.892090	-9.399414	-16.235352
C:\Users\cware\Desktop\Steller20November\TagTesting20Nov2013\M6.DSG	11-1-2013	15:23:37	130295.000000	2605.900000	-0.027344	-0.140625	-1.125000	0.184404	0.347706	0.290826	-2.807617	-10.284424	-14.846802
C:\Users\cware\Desktop\Steller20November\TagTesting20Nov2013\M6.DSG	11-1-2013	15:23:37	130296.000000	2605.920000	-0.050781	-0.167969	-1.089844	0.185321	0.345872	0.290826	-3.204346	-11.886597	-12.069702
C:\Users\cware\Desktop\Steller20November\TagTesting20Nov2013\M6.DSG	11-1-2013	15:23:37	130297.000000	2605.940000	-0.058594	-0.207031	-1.105469	0.185321	0.347706	0.290826	-1.388550	-13.397217	-10.681152
C:\Users\cware\Desktop\Steller20November\TagTesting20Nov2013\M6.DSG	11-1-2013	15:23:37	130298.000000	2605.960000	-0.054688	-0.207031	-1.148438	0.188073	0.347706	0.290826	-0.289917	-12.130737	-10.360718
C:\Users\cware\Desktop\Steller20November\TagTesting20Nov2013\M6.DSG	11-1-2013	15:23:37	130299.000000	2605.980000	-0.066406	-0.183594	-1.148438	0.188073	0.348624	0.290826	-1.373291	-12.481689	-10.299683
C:\Users\cware\Desktop\Steller20November\TagTesting20Nov2013\M6.DSG	11-1-2013	15:23:37	130300.000000	2606.000000	-0.054688	-0.164063	-1.156250	0.189908	0.347706	0.289908	-2.151489	-12.451172	-9.689331
C:\Users\cware\Desktop\Steller20November\TagTesting20Nov2013\M6.DSG	11-1-2013	15:23:37	130301.000000	2606.020000	-0.062500	-0.191406	-1.148438	0.189908	0.347706	0.289908	-3.005981	-10.742188	-8.560181
C:\Users\cware\Desktop\Steller20November\TagTesting20Nov2013\M6.DSG	11-1-2013	15:23:37	130302.000000	2606.040000	-0.070313	-0.226563	-1.132813	0.190826	0.348624	0.289908	-3.036499	-8.880615	-8.666992
C:\Users\cware\Desktop\Steller20November\TagTesting20Nov2013\M6.DSG	11-1-2013	15:23:37	130303.000000	2606.060000	-0.070313	-0.226563	-1.113281	0.190826	0.347706	0.289908	-2.441406	-9.704590	-8.483887
C:\Users\cware\Desktop\Steller20November\TagTesting20Nov2013\M6.DSG	11-1-2013	15:23:37	130304.000000	2606.080000	-0.082031	-0.218750	-1.128906	0.192661	0.348624	0.288991	-4.241943	-11.795044	-7.400513
C:\Users\cware\Desktop\Steller20November\TagTesting20Nov2013\M6.DSG	11-1-2013	15:23:37	130305.000000	2606.100000	-0.089844	-0.207031	-1.156250	0.193578	0.348624	0.288991	-6.973267	-12.298584	-6.851196
C:\Users\cware\Desktop\Steller20November\TagTesting20Nov2013\M6.DSG	11-1-2013	15:23:37	130306.000000	2606.120000	-0.093750	-0.199219	-1.167969	0.195413	0.348624	0.289908	-9.735107	-12.008667	-5.569458
C:\Users\cware\Desktop\Steller20November\TagTesting20Nov2013\M6.DSG	11-1-2013	15:23:37	130307.000000	2606.140000	-0.093750	-0.183594	-1.171875	0.195413	0.347706	0.289908	-9.201050	-9.490967	-5.126953
C:\Users\cware\Desktop\Steller20November\TagTesting20Nov2013\M6.DSG	11-1-2013	15:23:37	130308.000000	2606.160000	-0.089844	-0.183594	-1.156250	0.195413	0.348624	0.289908	-9.735107	-6.637573	-4.928589
C:\Users\cware\Desktop\Steller20November\TagTesting20Nov2013\M6.DSG	11-1-2013	15:23:37	130309.000000	2606.180000	-0.078125	-0.171875	-1.125000	0.196330	0.346789	0.290826	-8.087158	-4.867554	-5.508423
C:\Users\cware\Desktop\Steller20November\TagTesting20Nov2013\M6.DSG	11-1-2013	15:23:37	130310.000000	2606.200000	-0.062500	-0.164063	-1.125000	0.196330	0.346789	0.290826	-5.447388	-5.706787	-6.423950
C:\Users\cware\Desktop\Steller20November\TagTesting20Nov2013\M6.DSG	11-1-2013	15:23:37	130311.000000	2606.220000	-0.070313	-0.160156	-1.113281	0.197248	0.347706	0.290826	-5.386353	-6.393433	-6.256104
C:\Users\cware\Desktop\Steller20November\TagTesting20Nov2013\M6.DSG	11-1-2013	15:23:37	130312.000000	2606.240000	-0.078125	-0.156250	-1.132813	0.197248	0.347706	0.290826	-6.729126	-6.637573	-6.301880
C:\Users\cware\Desktop\Steller20November\TagTesting20Nov2013\M6.DSG	11-1-2013	15:23:37	130313.000000	2606.260000	-0.085938	-0.164063	-1.109375	0.198165	0.345872	0.290826	-7.095337	-8.560181	-5.340576
C:\Users\cware\Desktop\Steller20November\TagTesting20Nov2013\M6.DSG	11-1-2013	15:23:37	130314.000000	2606.280000	-0.089844	-0.175781	-1.117188	0.199083	0.347706	0.290826	-6.561279	-9.368896	-4.302979
C:\Users\cware\Desktop\Steller20November\TagTesting20Nov2013\M6.DSG	11-1-2013	15:23:37	130315.000000	2606.300000	-0.093750	-0.175781	-1.117188	0.200000	0.346789	0.290826	-6.088257	-10.162354	-5.950928
C:\Users\cware\Desktop\Steller20November\TagTesting20Nov2013\M6.DSG	11-1-2013	15:23:37	130316.000000	2606.320000	-0.085938	-0.183594	-1.132813	0.200000	0.345872	0.290826	-5.142212	-11.917114	-6.546021
C:\Users\cware\Desktop\Steller20November\TagTesting20Nov2013\M6.DSG	11-1-2013	15:23:37	130317.000000	2606.340000	-0.093750	-0.179688	-1.136719	0.200917	0.345872	0.290826	-4.882813	-12.252808	-6.530762
C:\Users\cware\Desktop\Steller20November\TagTesting20Nov2013\M6.DSG	11-1-2013	15:23:37	130318.000000	2606.360000	-0.113281	-0.183594	-1.128906	0.200917	0.346789	0.291743	-5.798340	-11.520386	-6.988525
C:\Users\cware\Desktop\Steller20November\TagTesting20Nov2013\M6.DSG	11-1-2013	15:23:37	130319.000000	2606.380000	-0.121094	-0.164063	-1.136719	0.202752	0.346789	0.291743	-5.035400	-10.086060	-6.530762
C:\Users\cware\Desktop\Steller20November\TagTesting20Nov2013\M6.DSG	11-1-2013	15:23:37	130320.000000	2606.400000	-0.121094	-0.167969	-1.140625	0.203670	0.346789	0.290826	-3.387451	-10.269165	-5.493164
C:\Users\cware\Desktop\Steller20November\TagTesting20Nov2013\M6.DSG	11-1-2013	15:23:37	130321.000000	2606.420000	-0.121094	-0.183594	-1.128906	0.203670	0.345872	0.292661	-3.540039	-10.635376	-4.318237
C:\Users\cware\Desktop\Steller20November\TagTesting20Nov2013\M6.DSG	11-1-2013	15:23:37	130322.000000	2606.440000	-0.121094	-0.183594	-1.128906	0.204587	0.346789	0.290826	-4.745483	-10.650635	-3.387451
C:\Users\cware\Desktop\Steller20November\TagTesting20Nov2013\M6.DSG	11-1-2013	15:23:37	130323.000000	2606.460000	-0.121094	-0.167969	-1.128906	0.204587	0.346789	0.290826	-6.637573	-11.138916	-3.631592
C:\Users\cware\Desktop\Steller20November\TagTesting20Nov2013\M6.DSG	11-1-2013	15:23:37	130324.000000	2606.480000	-0.117188	-0.152344	-1.121094	0.206422	0.346789	0.290826	-7.049561	-11.688232	-5.004883
C:\Users\cware\Desktop\Steller20November\TagTesting20Nov2013\M6.DSG	11-1-2013	15:23:37	130325.000000	2606.500000	-0.117188	-0.160156	-1.144531	0.206422	0.346789	0.289908	-7.293701	-10.864258	-5.218506
C:\Users\cware\Desktop\Steller20November\TagTesting20Nov2013\M6.DSG	11-1-2013	15:23:37	130326.000000	2606.520000	-0.148438	-0.160156	-1.160156	0.207339	0.345872	0.291743	-6.347656	-6.027222	-4.898071
C:\Users\cware\Desktop\Steller20November\TagTesting20Nov2013\M6.DSG	11-1-2013	15:23:37	130327.000000	2606.540000	-0.152344	-0.164063	-1.140625	0.206422	0.346789	0.291743	-6.103516	-6.423950	-5.264282
C:\Users\cware\Desktop\Steller20November\TagTesting20Nov2013\M6.DSG	11-1-2013	15:23:37	130328.000000	2606.560000	-0.148438	-0.167969	-1.140625	0.208257	0.347706	0.291743	-3.005981	-6.896973	-5.081177
C:\Users\cware\Desktop\Steller20November\TagTesting20Nov2013\M6.DSG	11-1-2013	15:23:37	130329.000000	2606.580000	-0.148438	-0.167969	-1.140625	0.208257	0.346789	0.290826	-1.617432	-4.974365	-4.882813
C:\Users\cware\Desktop\Steller20November\TagTesting20Nov2013\M6.DSG	11-1-2013	15:23:37	130330.000000	2606.600000	-0.144531	-0.187500	-1.128906	0.208257	0.346789	0.290826	-2.777100	-4.028320	-3.540039
C:\Users\cware\Desktop\Steller20November\TagTesting20Nov2013\M6.DSG	11-1-2013	15:23:37	130331.000000	2606.620000	-0.132813	-0.191406	-1.117188	0.208257	0.346789	0.289908	-2.655029	-5.035400	-3.326416
C:\Users\cware\Desktop\Steller20November\TagTesting20Nov2013\M6.DSG	11-1-2013	15:23:37	130332.000000	2606.640000	-0.144531	-0.214844	-1.113281	0.209174	0.347706	0.290826	-2.502441	-6.851196	-3.814697
C:\Users\cware\Desktop\Steller20November\TagTesting20Nov2013\M6.DSG	11-1-2013	15:23:37	130333.000000	2606.660000	-0.152344	-0.203125	-1.125000	0.210092	0.347706	0.290826	-5.432129	-6.423950	-3.906250
C:\Users\cware\Desktop\Steller20November\TagTesting20Nov2013\M6.DSG	11-1-2013	15:23:37	130334.000000	2606.680000	-0.160156	-0.171875	-1.136719	0.210092	0.347706	0.290826	-6.698608	-2.777100	-3.601074
C:\Users\cware\Desktop\Steller20November\TagTesting20Nov2013\M6.DSG	11-1-2013	15:23:37	130335.000000	2606.700000	-0.140625	-0.156250	-1.132813	0.208257	0.347706	0.290826	-5.477905	-3.814697	-2.838135
C:\Users\cware\Desktop\Steller20November\TagTesting20Nov2013\M6.DSG	11-1-2013	15:23:37	130336.000000	2606.720000	-0.132813	-0.136719	-1.128906	0.210092	0.347706	0.290826	-4.318237	-4.425049	-3.173828
C:\Users\cware\Desktop\Steller20November\TagTesting20Nov2013\M6.DSG	11-1-2013	15:23:37	130337.000000	2606.740000	-0.121094	-0.136719	-1.136719	0.209174	0.346789	0.290826	-3.051758	-6.591797	-4.241943
C:\Users\cware\Desktop\Steller20November\TagTesting20Nov2013\M6.DSG	11-1-2013	15:23:37	130338.000000	2606.760000	-0.148438	-0.160156	-1.164063	0.210092	0.346789	0.288991	-3.433228	-3.753662	-3.097534
C:\Users\cware\Desktop\Steller20November\TagTesting20Nov2013\M6.DSG	11-1-2013	15:23:37	130339.000000	2606.780000	-0.144531	-0.175781	-1.156250	0.210092	0.347706	0.291743	-6.866455	-1.708984	-2.456665
C:\Users\cware\Desktop\Steller20November\TagTesting20Nov2013\M6.DSG	11-1-2013	15:23:37	130340.000000	2606.800000	-0.156250	-0.199219	-1.136719	0.210092	0.348624	0.290826	-10.055542	-1.022339	-0.778198
C:\Users\cware\Desktop\Steller20November\TagTesting20Nov2013\M6.DSG	11-1-2013	15:23:37	130341.000000	2606.820000	-0.152344	-0.210938	-1.121094	0.210092	0.348624	0.289908	-9.872437	-1.434326	-0.823975
C:\Users\cware\Desktop\Steller20November\TagTesting20Nov2013\M6.DSG	11-1-2013	15:23:37	130342.000000	2606.840000	-0.140625	-0.203125	-1.101563	0.209174	0.347706	0.290826	-9.780884	-2.593994	-2.365112
C:\Users\cware\Desktop\Steller20November\TagTesting20Nov2013\M6.DSG	11-1-2013	15:23:37	130343.000000	2606.860000	-0.148438	-0.167969	-1.105469	0.209174	0.346789	0.290826	-9.765625	-2.105713	-2.624512
C:\Users\cware\Desktop\Steller20November\TagTesting20Nov2013\M6.DSG	11-1-2013	15:23:37	130344.000000	2606.880000	-0.136719	-0.128906	-1.128906	0.209174	0.345872	0.291743	-7.949829	-1.556396	-3.707886
C:\Users\cware\Desktop\Steller20November\TagTesting20Nov2013\M6.DSG	11-1-2013	15:23:37	130345.000000	2606.900000	-0.132813	-0.117188	-1.140625	0.210092	0.345872	0.291743	-6.774902	-1.434326	-3.250122
C:\Users\cware\Desktop\Steller20November\TagTesting20Nov2013\M6.DSG	11-1-2013	15:23:37	130346.000000	2606.920000	-0.144531	-0.132813	-1.117188	0.208257	0.346789	0.290826	-4.806519	0.106812	-3.265381
C:\Users\cware\Desktop\Steller20November\TagTesting20Nov2013\M6.DSG	11-1-2013	15:23:37	130347.000000	2606.940000	-0.128906	-0.152344	-1.128906	0.209174	0.346789	0.290826	0.381470	-3.005981	-3.417969
C:\Users\cware\Desktop\Steller20November\TagTesting20Nov2013\M6.DSG	11-1-2013	15:23:37	130348.000000	2606.960000	-0.140625	-0.183594	-1.113281	0.209174	0.346789	0.290826	0.244141	-3.524780	-3.326416
C:\Users\cware\Desktop\Steller20November\TagTesting20Nov2013\M6.DSG	11-1-2013	15:23:37	130349.000000	2606.980000	-0.132813	-0.203125	-1.101563	0.208257	0.347706	0.290826	-1.235962	-4.226685	-5.645752
C:\Users\cware\Desktop\Steller20November\TagTesting20Nov2013\M6.DSG	11-1-2013	15:23:37	130350.000000	2607.000000	-0.109375	-0.250000	-1.089844	0.208257	0.346789	0.289908	3.097534	-7.354736	-6.454468
C:\Users\cware\Desktop\Steller20November\TagTesting20Nov2013\M6.DSG	11-1-2013	15:23:37	130351.000000	2607.020000	-0.113281	-0.265625	-1.089844	0.210092	0.348624	0.289908	5.096436	-10.559082	-5.538940
C:\Users\cware\Desktop\Steller20November\TagTesting20Nov2013\M6.DSG	11-1-2013	15:23:37	130352.000000	2607.040000	-0.125000	-0.238281	-1.082031	0.211927	0.348624	0.288991	1.068115	-13.641357	-4.287720
C:\Users\cware\Desktop\Steller20November\TagTesting20Nov2013\M6.DSG	11-1-2013	15:23:37	130353.000000	2607.060000	-0.121094	-0.203125	-1.089844	0.212844	0.349541	0.288991	-4.745483	-14.511108	-2.456665
C:\Users\cware\Desktop\Steller20November\TagTesting20Nov2013\M6.DSG	11-1-2013	15:23:37	130354.000000	2607.080000	-0.160156	-0.171875	-1.132813	0.213761	0.349541	0.288991	-11.230469	-13.717651	-2.731323
C:\Users\cware\Desktop\Steller20November\TagTesting20Nov2013\M6.DSG	11-1-2013	15:23:37	130355.000000	2607.100000	-0.175781	-0.140625	-1.183594	0.212844	0.348624	0.288991	-13.992310	-8.575439	-3.417969
C:\Users\cware\Desktop\Steller20November\TagTesting20Nov2013\M6.DSG	11-1-2013	15:23:37	130356.000000	2607.120000	-0.234375	-0.125000	-1.187500	0.212844	0.347706	0.290826	-10.314941	-0.823975	-2.899170
C:\Users\cware\Desktop\Steller20November\TagTesting20Nov2013\M6.DSG	11-1-2013	15:23:37	130357.000000	2607.140000	-0.210938	-0.140625	-1.140625	0.213761	0.347706	0.289908	-5.310059	4.531860	-3.890991
C:\Users\cware\Desktop\Steller20November\TagTesting20Nov2013\M6.DSG	11-1-2013	15:23:37	130358.000000	2607.160000	-0.183594	-0.171875	-1.109375	0.211927	0.348624	0.288991	2.166748	3.585815	-4.196167
C:\Users\cware\Desktop\Steller20November\TagTesting20Nov2013\M6.DSG	11-1-2013	15:23:37	130359.000000	2607.180000	-0.156250	-0.195313	-1.105469	0.213761	0.348624	0.289908	0.442505	2.258301	-4.013062
C:\Users\cware\Desktop\Steller20November\TagTesting20Nov2013\M6.DSG	11-1-2013	15:23:37	130360.000000	2607.200000	-0.140625	-0.210938	-1.101563	0.211927	0.350459	0.289908	-7.675171	1.388550	-0.976563
C:\Users\cware\Desktop\Steller20November\TagTesting20Nov2013\M6.DSG	11-1-2013	15:23:37	130361.000000	2607.220000	-0.152344	-0.203125	-1.082031	0.211009	0.348624	0.288073	-11.718750	0.396729	0.976563
C:\Users\cware\Desktop\Steller20November\TagTesting20Nov2013\M6.DSG	11-1-2013	15:23:37	130362.000000	2607.240000	-0.125000	-0.214844	-1.089844	0.211927	0.348624	0.288991	-10.620117	-1.586914	-0.534058
C:\Users\cware\Desktop\Steller20November\TagTesting20Nov2013\M6.DSG	11-1-2013	15:23:37	130363.000000	2607.260000	-0.121094	-0.207031	-1.097656	0.211009	0.347706	0.289908	-8.117676	-2.853394	-1.678467
C:\Users\cware\Desktop\Steller20November\TagTesting20Nov2013\M6.DSG	11-1-2013	15:23:37	130364.000000	2607.280000	-0.121094	-0.222656	-1.105469	0.211009	0.347706	0.289908	-4.089355	-5.630493	-3.387451
C:\Users\cware\Desktop\Steller20November\TagTesting20Nov2013\M6.DSG	11-1-2013	15:23:37	130365.000000	2607.300000	-0.132813	-0.238281	-1.101563	0.211009	0.347706	0.290826	-3.723145	-8.026123	-3.707886
C:\Users\cware\Desktop\Steller20November\TagTesting20Nov2013\M6.DSG	11-1-2013	15:23:37	130366.000000	2607.320000	-0.152344	-0.222656	-1.113281	0.211927	0.348624	0.289908	-3.524780	-10.742188	-3.219604
C:\Users\cware\Desktop\Steller20November\TagTesting20Nov2013\M6.DSG	11-1-2013	15:23:37	130367.000000	2607.340000	-0.179688	-0.187500	-1.136719	0.211927	0.347706	0.290826	-5.508423	-8.834839	-2.868652
C:\Users\cware\Desktop\Steller20November\TagTesting20Nov2013\M6.DSG	11-1-2013	15:23:37	130368.000000	2607.360000	-0.195313	-0.164063	-1.148438	0.211927	0.348624	0.288991	-7.659912	-3.677368	-2.639771
C:\Users\cware\Desktop\Steller20November\TagTesting20Nov2013\M6.DSG	11-1-2013	15:23:37	130369.000000	2607.380000	-0.175781	-0.148438	-1.117188	0.213761	0.347706	0.289908	-7.690430	-2.441406	-4.013062
C:\Users\cware\Desktop\Steller20November\TagTesting20Nov2013\M6.DSG	11-1-2013	15:23:37	130370.000000	2607.400000	-0.148438	-0.144531	-1.117188	0.212844	0.346789	0.289908	-6.881714	-3.997803	-6.225586
C:\Users\cware\Desktop\Steller20November\TagTesting20Nov2013\M6.DSG	11-1-2013	15:23:37	130371.000000	2607.420000	-0.164063	-0.179688	-1.109375	0.212844	0.347706	0.290826	-3.997803	-2.319336	-6.805420
C:\Users\cware\Desktop\Steller20November\TagTesting20Nov2013\M6.DSG	11-1-2013	15:23:37	130372.000000	2607.440000	-0.152344	-0.210938	-1.093750	0.213761	0.348624	0.291743	-2.517700	-6.042480	-6.607056
C:\Users\cware\Desktop\Steller20November\TagTesting20Nov2013\M6.DSG	11-1-2013	15:23:37	130373.000000	2607.460000	-0.156250	-0.222656	-1.121094	0.212844	0.349541	0.290826	-3.067017	-8.193970	-3.479004
C:\Users\cware\Desktop\Steller20November\TagTesting20Nov2013\M6.DSG	11-1-2013	15:23:37	130374.000000	2607.480000	-0.187500	-0.203125	-1.128906	0.214679	0.347706	0.290826	-7.766724	-6.500244	-1.800537
C:\Users\cware\Desktop\Steller20November\TagTesting20Nov2013\M6.DSG	11-1-2013	15:23:37	130375.000000	2607.500000	-0.187500	-0.179688	-1.121094	0.213761	0.347706	0.289908	-11.871338	-3.631592	-1.312256
C:\Users\cware\Desktop\Steller20November\TagTesting20Nov2013\M6.DSG	11-1-2013	15:23:37	130376.000000	2607.520000	-0.183594	-0.160156	-1.128906	0.214679	0.346789	0.291743	-11.474609	-3.311157	-1.205444
C:\Users\cware\Desktop\Steller20November\TagTesting20Nov2013\M6.DSG	11-1-2013	15:23:37	130377.000000	2607.540000	-0.167969	-0.144531	-1.105469	0.215596	0.345872	0.291743	-9.933472	-5.615234	-2.136230
C:\Users\cware\Desktop\Steller20November\TagTesting20Nov2013\M6.DSG	11-1-2013	15:23:37	130378.000000	2607.560000	-0.164063	-0.164063	-1.105469	0.215596	0.346789	0.291743	-8.270264	-5.386353	-2.349854
C:\Users\cware\Desktop\Steller20November\TagTesting20Nov2013\M6.DSG	11-1-2013	15:23:37	130379.000000	2607.580000	-0.160156	-0.179688	-1.121094	0.214679	0.344954	0.291743	-6.912231	-4.211426	-2.655029
C:\Users\cware\Desktop\Steller20November\TagTesting20Nov2013\M6.DSG	11-1-2013	15:23:37	130380.000000	2607.600000	-0.152344	-0.187500	-1.121094	0.214679	0.345872	0.292661	-6.454468	-5.966187	-2.090454
C:\Users\cware\Desktop\Steller20November\TagTesting20Nov2013\M6.DSG	11-1-2013	15:23:37	130381.000000	2607.620000	-0.140625	-0.187500	-1.121094	0.216514	0.344954	0.294495	-5.279541	-6.866455	-2.304077
C:\Users\cware\Desktop\Steller20November\TagTesting20Nov2013\M6.DSG	11-1-2013	15:23:37	130382.000000	2607.640000	-0.136719	-0.187500	-1.105469	0.216514	0.345872	0.291743	-2.944946	-9.078979	-3.189087
C:\Users\cware\Desktop\Steller20November\TagTesting20Nov2013\M6.DSG	11-1-2013	15:23:37	130383.000000	2607.660000	-0.136719	-0.187500	-1.105469	0.215596	0.345872	0.292661	-1.602173	-11.291504	-3.067017
C:\Users\cware\Desktop\Steller20November\TagTesting20Nov2013\M6.DSG	11-1-2013	15:23:37	130384.000000	2607.680000	-0.253906	-0.156250	-1.167969	0.217431	0.346789	0.292661	-0.915527	-8.041382	-4.531860
C:\Users\cware\Desktop\Steller20November\TagTesting20Nov2013\M6.DSG	11-1-2013	15:23:37	130385.000000	2607.700000	-0.285156	-0.128906	-1.175781	0.216514	0.346789	0.291743	-6.027222	-2.441406	-7.232666
C:\Users\cware\Desktop\Steller20November\TagTesting20Nov2013\M6.DSG	11-1-2013	15:23:37	130386.000000	2607.720000	-0.296875	-0.109375	-1.175781	0.217431	0.346789	0.292661	-11.627197	5.020142	-10.284424
C:\Users\cware\Desktop\Steller20November\TagTesting20Nov2013\M6.DSG	11-1-2013	15:23:37	130387.000000	2607.740000	-0.277344	-0.128906	-1.171875	0.217431	0.345872	0.292661	-11.657715	10.772705	-11.840820
C:\Users\cware\Desktop\Steller20November\TagTesting20Nov2013\M6.DSG	11-1-2013	15:23:37	130388.000000	2607.760000	-0.246094	-0.152344	-1.183594	0.215596	0.344037	0.293578	-9.643555	17.074585	-11.871338
C:\Users\cware\Desktop\Steller20November\TagTesting20Nov2013\M6.DSG	11-1-2013	15:23:37	130389.000000	2607.780000	-0.203125	-0.128906	-1.148438	0.215596	0.344954	0.292661	-8.453369	21.362305	-12.893677
C:\Users\cware\Desktop\Steller20November\TagTesting20Nov2013\M6.DSG	11-1-2013	15:23:37	130390.000000	2607.800000	-0.132813	-0.109375	-1.093750	0.213761	0.344037	0.293578	-8.193970	20.568848	-13.168335
C:\Users\cware\Desktop\Steller20November\TagTesting20Nov2013\M6.DSG	11-1-2013	15:23:37	130391.000000	2607.820000	-0.078125	-0.136719	-1.066406	0.214679	0.344037	0.293578	-2.243042	12.023926	-10.070801
C:\Users\cware\Desktop\Steller20November\TagTesting20Nov2013\M6.DSG	11-1-2013	15:23:37	130392.000000	2607.840000	-0.097656	-0.210938	-1.066406	0.212844	0.344954	0.292661	4.425049	-0.579834	-5.538940
C:\Users\cware\Desktop\Steller20November\TagTesting20Nov2013\M6.DSG	11-1-2013	15:23:37	130393.000000	2607.860000	-0.148438	-0.250000	-1.082031	0.212844	0.344954	0.291743	3.265381	-3.036499	-3.768921
C:\Users\cware\Desktop\Steller20November\TagTesting20Nov2013\M6.DSG	11-1-2013	15:23:37	130394.000000	2607.880000	-0.160156	-0.234375	-1.078125	0.212844	0.345872	0.291743	-0.686646	-2.593994	-4.135132
C:\Users\cware\Desktop\Steller20November\TagTesting20Nov2013\M6.DSG	11-1-2013	15:23:37	130395.000000	2607.900000	-0.140625	-0.191406	-1.085938	0.212844	0.346789	0.290826	-2.960205	-6.790161	-3.677368
C:\Users\cware\Desktop\Steller20November\TagTesting20Nov2013\M6.DSG	11-1-2013	15:23:37	130396.000000	2607.920000	-0.136719	-0.152344	-1.105469	0.213761	0.345872	0.290826	-8.483887	-7.446289	-1.510620
C:\Users\cware\Desktop\Steller20November\TagTesting20Nov2013\M6.DSG	11-1-2013	15:23:37	130397.000000	2607.940000	-0.160156	-0.117188	-1.109375	0.213761	0.346789	0.291743	-11.184692	-5.462646	-0.686646
C:\Users\cware\Desktop\Steller20November\TagTesting20Nov2013\M6.DSG	11-1-2013	15:23:37	130398.000000	2607.960000	-0.156250	-0.093750	-1.109375	0.213761	0.345872	0.290826	-10.498047	-5.172729	-1.373291
C:\Users\cware\Desktop\Steller20November\TagTesting20Nov2013\M6.DSG	11-1-2013	15:23:37	130399.000000	2607.980000	-0.132813	-0.078125	-1.125000	0.212844	0.344954	0.290826	-10.787964	-6.713867	-2.639771
C:\Users\cware\Desktop\Steller20November\TagTesting20Nov2013\M6.DSG	11-1-2013	15:23:37	130400.000000	2608.000000	-0.164063	-0.089844	-1.136719	0.214679	0.344954	0.291743	-12.481689	-7.827759	-3.387451
C:\Users\cware\Desktop\Steller20November\TagTesting20Nov2013\M6.DSG	11-1-2013	15:23:37	130401.000000	2608.020000	-0.210938	-0.117188	-1.156250	0.213761	0.344954	0.290826	-15.289307	-5.950928	-3.677368
C:\Users\cware\Desktop\Steller20November\TagTesting20Nov2013\M6.DSG	11-1-2013	15:23:37	130402.000000	2608.040000	-0.250000	-0.125000	-1.164063	0.214679	0.344037	0.291743	-12.557983	1.464844	-6.103516
C:\Users\cware\Desktop\Steller20November\TagTesting20Nov2013\M6.DSG	11-1-2013	15:23:37	130403.000000	2608.060000	-0.234375	-0.136719	-1.136719	0.214679	0.344037	0.291743	-8.239746	0.823975	-5.599976
C:\Users\cware\Desktop\Steller20November\TagTesting20Nov2013\M6.DSG	11-1-2013	15:23:37	130404.000000	2608.080000	-0.195313	-0.140625	-1.132813	0.215596	0.344954	0.290826	-8.422852	2.243042	-5.233765
C:\Users\cware\Desktop\Steller20November\TagTesting20Nov2013\M6.DSG	11-1-2013	15:23:37	130405.000000	2608.100000	-0.156250	-0.125000	-1.105469	0.214679	0.344037	0.290826	-4.943848	-4.837036	-6.210327
C:\Users\cware\Desktop\Steller20November\TagTesting20Nov2013\M6.DSG	11-1-2013	15:23:37	130406.000000	2608.120000	-0.132813	-0.101563	-1.058594	0.214679	0.344037	0.289908	1.403809	-15.213013	-4.669189
C:\Users\cware\Desktop\Steller20November\TagTesting20Nov2013\M6.DSG	11-1-2013	15:23:37	130407.000000	2608.140000	-0.128906	-0.101563	-1.062500	0.216514	0.345872	0.288073	5.004883	-17.913818	-3.707886
C:\Users\cware\Desktop\Steller20November\TagTesting20Nov2013\M6.DSG	11-1-2013	15:23:37	130408.000000	2608.160000	-0.179688	-0.125000	-1.109375	0.217431	0.345872	0.288073	5.508423	-16.220093	-0.793457
C:\Users\cware\Desktop\Steller20November\TagTesting20Nov2013\M6.DSG	11-1-2013	15:23:37	130409.000000	2608.180000	-0.203125	-0.167969	-1.121094	0.219266	0.346789	0.286239	2.807617	-15.274048	1.983643
C:\Users\cware\Desktop\Steller20November\TagTesting20Nov2013\M6.DSG	11-1-2013	15:23:37	130410.000000	2608.200000	-0.164063	-0.164063	-1.128906	0.218349	0.347706	0.285321	-1.007080	-14.587402	-1.998901
C:\Users\cware\Desktop\Steller20November\TagTesting20Nov2013\M6.DSG	11-1-2013	15:23:37	130411.000000	2608.220000	-0.234375	-0.207031	-1.121094	0.218349	0.347706	0.283486	-9.185791	-24.871826	-8.499146
C:\Users\cware\Desktop\Steller20November\TagTesting20Nov2013\M6.DSG	11-1-2013	15:23:37	130412.000000	2608.240000	-0.281250	-0.132813	-1.082031	0.222018	0.347706	0.284404	-21.636963	-3.112793	-2.426147
C:\Users\cware\Desktop\Steller20November\TagTesting20Nov2013\M6.DSG	11-1-2013	15:23:37	130413.000000	2608.260000	-0.199219	-0.035156	-1.117188	0.220183	0.345872	0.285321	-20.416260	-14.282227	1.556396
C:\Users\cware\Desktop\Steller20November\TagTesting20Nov2013\M6.DSG	11-1-2013	15:23:37	130414.000000	2608.280000	-0.261719	-0.027344	-1.148438	0.222018	0.344954	0.291743	-17.349243	-13.137817	-3.479004
C:\Users\cware\Desktop\Steller20November\TagTesting20Nov2013\M6.DSG	11-1-2013	15:23:37	130415.000000	2608.300000	-0.324219	-0.160156	-1.179688	0.222936	0.344037	0.286239	-10.055542	-4.562378	-0.610352
C:\Users\cware\Desktop\Steller20November\TagTesting20Nov2013\M6.DSG	11-1-2013	15:23:37	130416.000000	2608.320000	-0.257813	-0.250000	-1.089844	0.221101	0.342202	0.285321	6.561279	-8.468628	2.624512
C:\Users\cware\Desktop\Steller20November\TagTesting20Nov2013\M6.DSG	11-1-2013	15:23:37	130417.000000	2608.340000	-0.191406	-0.234375	-1.046875	0.222018	0.343119	0.283486	2.929688	-14.236450	0.595093
C:\Users\cware\Desktop\Steller20November\TagTesting20Nov2013\M6.DSG	11-1-2013	15:23:37	130418.000000	2608.360000	-0.132813	-0.148438	-1.046875	0.222018	0.343119	0.283486	-8.804321	-17.517090	-1.602173
C:\Users\cware\Desktop\Steller20November\TagTesting20Nov2013\M6.DSG	11-1-2013	15:23:37	130419.000000	2608.380000	-0.085938	-0.125000	-1.070313	0.223853	0.343119	0.284404	-19.256592	-23.956299	-8.331299
C:\Users\cware\Desktop\Steller20November\TagTesting20Nov2013\M6.DSG	11-1-2013	15:23:37	130420.000000	2608.400000	-0.109375	-0.253906	-1.058594	0.225688	0.340367	0.284404	-13.244629	-19.668579	-9.918213
C:\Users\cware\Desktop\Steller20November\TagTesting20Nov2013\M6.DSG	11-1-2013	15:23:37	130421.000000	2608.420000	-0.050781	-0.421875	-1.066406	0.225688	0.338532	0.283486	-8.972168	-32.394409	-6.835938
C:\Users\cware\Desktop\Steller20November\TagTesting20Nov2013\M6.DSG	11-1-2013	15:23:37	130422.000000	2608.440000	-0.160156	-0.417969	-1.058594	0.229358	0.339450	0.283486	2.593994	-20.690918	-1.434326
C:\Users\cware\Desktop\Steller20November\TagTesting20Nov2013\M6.DSG	11-1-2013	15:23:37	130423.000000	2608.460000	-0.089844	-0.347656	-1.078125	0.229358	0.338532	0.284404	2.441406	-37.307739	1.846313
C:\Users\cware\Desktop\Steller20November\TagTesting20Nov2013\M6.DSG	11-1-2013	15:23:37	130424.000000	2608.480000	-0.257813	-0.199219	-1.042969	0.232110	0.339450	0.282569	3.982544	-23.040771	3.128052
C:\Users\cware\Desktop\Steller20November\TagTesting20Nov2013\M6.DSG	11-1-2013	15:23:37	130425.000000	2608.500000	-0.292969	-0.140625	-1.039063	0.232110	0.339450	0.281651	-3.662109	-14.556885	-1.831055
C:\Users\cware\Desktop\Steller20November\TagTesting20Nov2013\M6.DSG	11-1-2013	15:23:37	130426.000000	2608.520000	-0.054688	-0.097656	-1.152344	0.234862	0.340367	0.281651	-15.075684	-41.976929	-10.513306
C:\Users\cware\Desktop\Steller20November\TagTesting20Nov2013\M6.DSG	11-1-2013	15:23:37	130427.000000	2608.540000	-0.355469	-0.023438	-1.160156	0.236697	0.338532	0.281651	-20.385742	-17.898560	-12.649536
C:\Users\cware\Desktop\Steller20November\TagTesting20Nov2013\M6.DSG	11-1-2013	15:23:37	130428.000000	2608.560000	-0.472656	-0.035156	-1.097656	0.237615	0.336697	0.283486	-17.944336	-6.912231	-8.926392
C:\Users\cware\Desktop\Steller20November\TagTesting20Nov2013\M6.DSG	11-1-2013	15:23:37	130429.000000	2608.580000	-0.265625	-0.171875	-1.171875	0.238532	0.335780	0.284404	-16.387939	-23.468018	-9.719849
C:\Users\cware\Desktop\Steller20November\TagTesting20Nov2013\M6.DSG	11-1-2013	15:23:37	130430.000000	2608.600000	-0.332031	-0.183594	-1.179688	0.242202	0.335780	0.283486	-13.259888	-15.930176	-6.958008
C:\Users\cware\Desktop\Steller20November\TagTesting20Nov2013\M6.DSG	11-1-2013	15:23:37	130431.000000	2608.620000	-0.445313	-0.160156	-1.218750	0.241284	0.333945	0.283486	0.808716	5.447388	-1.541138
C:\Users\cware\Desktop\Steller20November\TagTesting20Nov2013\M6.DSG	11-1-2013	15:23:37	130432.000000	2608.640000	-0.371094	-0.160156	-1.117188	0.240367	0.334862	0.282569	8.178711	-4.760742	-0.854492
C:\Users\cware\Desktop\Steller20November\TagTesting20Nov2013\M6.DSG	11-1-2013	15:23:37	130433.000000	2608.660000	-0.265625	-0.117188	-1.031250	0.240367	0.335780	0.282569	4.119873	-14.877319	-4.791260
C:\Users\cware\Desktop\Steller20November\TagTesting20Nov2013\M6.DSG	11-1-2013	15:23:37	130434.000000	2608.680000	-0.199219	-0.203125	-1.140625	0.240367	0.335780	0.281651	0.961304	-15.960693	-7.217407
C:\Users\cware\Desktop\Steller20November\TagTesting20Nov2013\M6.DSG	11-1-2013	15:23:37	130435.000000	2608.700000	-0.359375	-0.292969	-1.132813	0.242202	0.335780	0.280734	0.747681	-0.839233	-6.652832
C:\Users\cware\Desktop\Steller20November\TagTesting20Nov2013\M6.DSG	11-1-2013	15:23:37	130436.000000	2608.720000	-0.414063	-0.281250	-1.046875	0.241284	0.335780	0.280734	0.152588	27.755737	-2.883911
C:\Users\cware\Desktop\Steller20November\TagTesting20Nov2013\M6.DSG	11-1-2013	15:23:37	130437.000000	2608.740000	-0.414063	-0.281250	-1.046875	0.238532	0.338532	0.279817	-4.882813	18.493652	-1.388550
C:\Users\cware\Desktop\Steller20November\TagTesting20Nov2013\M6.DSG	11-1-2013	15:23:37	130438.000000	2608.760000	-0.121094	-0.050781	-0.960938	0.237615	0.336697	0.278899	-12.985229	-1.815796	-2.807617
C:\Users\cware\Desktop\Steller20November\TagTesting20Nov2013\M6.DSG	11-1-2013	15:23:37	130439.000000	2608.780000	-0.113281	-0.085938	-0.878906	0.236697	0.335780	0.280734	-15.151978	-4.638672	-3.753662
C:\Users\cware\Desktop\Steller20November\TagTesting20Nov2013\M6.DSG	11-1-2013	15:23:37	130440.000000	2608.800000	-0.097656	-0.156250	-0.996094	0.237615	0.334862	0.281651	-14.495850	-37.429810	-2.502441
C:\Users\cware\Desktop\Steller20November\TagTesting20Nov2013\M6.DSG	11-1-2013	15:23:37	130441.000000	2608.820000	-0.324219	-0.242188	-1.105469	0.240367	0.335780	0.281651	-10.559082	-26.992798	-5.203247
C:\Users\cware\Desktop\Steller20November\TagTesting20Nov2013\M6.DSG	11-1-2013	15:23:37	130442.000000	2608.840000	-0.398438	-0.312500	-1.113281	0.241284	0.333945	0.281651	-4.226685	-8.987427	-2.334595
C:\Users\cware\Desktop\Steller20November\TagTesting20Nov2013\M6.DSG	11-1-2013	15:23:37	130443.000000	2608.860000	-0.406250	-0.375000	-1.144531	0.242202	0.334862	0.281651	3.189087	-11.688232	-1.632690
C:\Users\cware\Desktop\Steller20November\TagTesting20Nov2013\M6.DSG	11-1-2013	15:23:37	130444.000000	2608.880000	-0.527344	-0.414063	-1.238281	0.243119	0.335780	0.278899	9.399414	15.731812	4.776001
C:\Users\cware\Desktop\Steller20November\TagTesting20Nov2013\M6.DSG	11-1-2013	15:23:37	130445.000000	2608.900000	-0.449219	-0.375000	-1.152344	0.240367	0.336697	0.278899	3.616333	29.815674	6.973267
C:\Users\cware\Desktop\Steller20November\TagTesting20Nov2013\M6.DSG	11-1-2013	15:23:37	130446.000000	2608.920000	-0.343750	-0.300781	-1.089844	0.237615	0.337615	0.278899	-7.217407	29.373169	4.043579
C:\Users\cware\Desktop\Steller20November\TagTesting20Nov2013\M6.DSG	11-1-2013	15:23:37	130447.000000	2608.940000	-0.335938	-0.171875	-1.058594	0.234862	0.337615	0.276147	-15.502930	35.202026	-2.075195
C:\Users\cware\Desktop\Steller20November\TagTesting20Nov2013\M6.DSG	11-1-2013	15:23:37	130448.000000	2608.960000	-0.320313	-0.097656	-1.191406	0.234862	0.338532	0.282569	-17.654419	43.167114	-6.103516
C:\Users\cware\Desktop\Steller20November\TagTesting20Nov2013\M6.DSG	11-1-2013	15:23:37	130449.000000	2608.980000	-0.433594	-0.062500	-1.363281	0.231193	0.338532	0.281651	-8.346558	69.366455	-2.471924
C:\Users\cware\Desktop\Steller20November\TagTesting20Nov2013\M6.DSG	11-1-2013	15:23:37	130450.000000	2609.000000	-0.609375	-0.066406	-1.484375	0.222936	0.337615	0.282569	-0.381470	121.215820	8.544922
C:\Users\cware\Desktop\Steller20November\TagTesting20Nov2013\M6.DSG	11-1-2013	15:23:37	130451.000000	2609.020000	-0.578125	-0.042969	-1.253906	0.215596	0.339450	0.283486	9.841919	119.369507	9.216309
C:\Users\cware\Desktop\Steller20November\TagTesting20Nov2013\M6.DSG	11-1-2013	15:23:37	130452.000000	2609.040000	-0.261719	-0.027344	-0.878906	0.205505	0.342202	0.282569	12.542725	57.861328	1.647949
C:\Users\cware\Desktop\Steller20November\TagTesting20Nov2013\M6.DSG	11-1-2013	15:23:37	130453.000000	2609.060000	0.035156	-0.121094	-0.824219	0.203670	0.344037	0.282569	-0.808716	22.094727	-4.684448
C:\Users\cware\Desktop\Steller20November\TagTesting20Nov2013\M6.DSG	11-1-2013	15:23:37	130454.000000	2609.080000	0.066406	-0.156250	-1.113281	0.200917	0.344954	0.280734	-10.955811	21.926880	-4.928589
C:\Users\cware\Desktop\Steller20November\TagTesting20Nov2013\M6.DSG	11-1-2013	15:23:37	130455.000000	2609.100000	-0.039063	-0.210938	-1.242188	0.199083	0.344954	0.280734	-17.883301	41.381836	-3.646851
C:\Users\cware\Desktop\Steller20November\TagTesting20Nov2013\M6.DSG	11-1-2013	15:23:37	130456.000000	2609.120000	-0.070313	-0.222656	-1.371094	0.195413	0.343119	0.280734	-10.742188	59.204102	0.579834
C:\Users\cware\Desktop\Steller20November\TagTesting20Nov2013\M6.DSG	11-1-2013	15:23:37	130457.000000	2609.140000	-0.195313	-0.234375	-1.261719	0.191743	0.344037	0.282569	-10.025024	87.646484	6.744385
C:\Users\cware\Desktop\Steller20November\TagTesting20Nov2013\M6.DSG	11-1-2013	15:23:37	130458.000000	2609.160000	-0.113281	-0.195313	-1.105469	0.180734	0.344037	0.281651	0.595093	103.866577	13.824463
C:\Users\cware\Desktop\Steller20November\TagTesting20Nov2013\M6.DSG	11-1-2013	15:23:37	130459.000000	2609.180000	0.093750	-0.117188	-0.976563	0.176147	0.343119	0.279817	14.892578	72.463989	15.792847
C:\Users\cware\Desktop\Steller20November\TagTesting20Nov2013\M6.DSG	11-1-2013	15:23:37	130460.000000	2609.200000	0.210938	-0.089844	-0.789063	0.167890	0.346789	0.277064	23.727417	33.416748	13.717651
C:\Users\cware\Desktop\Steller20November\TagTesting20Nov2013\M6.DSG	11-1-2013	15:23:37	130461.000000	2609.220000	0.289063	-0.144531	-0.714844	0.166972	0.348624	0.276147	18.310547	-6.973267	8.102417
C:\Users\cware\Desktop\Steller20November\TagTesting20Nov2013\M6.DSG	11-1-2013	15:23:37	130462.000000	2609.240000	0.320313	-0.183594	-0.781250	0.167890	0.350459	0.274312	6.790161	-33.615112	6.393433
C:\Users\cware\Desktop\Steller20November\TagTesting20Nov2013\M6.DSG	11-1-2013	15:23:37	130463.000000	2609.260000	0.171875	-0.187500	-0.906250	0.169725	0.350459	0.276147	-3.067017	-39.291382	6.347656
C:\Users\cware\Desktop\Steller20November\TagTesting20Nov2013\M6.DSG	11-1-2013	15:23:37	130464.000000	2609.280000	0.187500	-0.199219	-1.328125	0.172477	0.351376	0.275229	-9.094238	-39.001465	2.792358
C:\Users\cware\Desktop\Steller20November\TagTesting20Nov2013\M6.DSG	11-1-2013	15:23:37	130465.000000	2609.300000	0.187500	-0.199219	-1.328125	0.173394	0.350459	0.277064	-1.541138	-33.081055	-6.713867
C:\Users\cware\Desktop\Steller20November\TagTesting20Nov2013\M6.DSG	11-1-2013	15:23:37	130466.000000	2609.320000	-0.226563	-0.394531	-1.222656	0.176147	0.351376	0.275229	3.326416	-9.094238	-7.064819
C:\Users\cware\Desktop\Steller20November\TagTesting20Nov2013\M6.DSG	11-1-2013	15:23:37	130467.000000	2609.340000	-0.207031	-0.453125	-1.117188	0.175229	0.351376	0.275229	-10.971069	1.007080	-3.143311
C:\Users\cware\Desktop\Steller20November\TagTesting20Nov2013\M6.DSG	11-1-2013	15:23:37	130468.000000	2609.360000	-0.062500	-0.378906	-1.000000	0.175229	0.351376	0.276147	-8.941650	-9.323120	-0.732422
C:\Users\cware\Desktop\Steller20November\TagTesting20Nov2013\M6.DSG	11-1-2013	15:23:37	130469.000000	2609.380000	0.027344	-0.265625	-0.941406	0.175229	0.351376	0.277064	2.471924	-28.121948	-1.449585
C:\Users\cware\Desktop\Steller20November\TagTesting20Nov2013\M6.DSG	11-1-2013	15:23:37	130470.000000	2609.400000	-0.046875	-0.199219	-0.996094	0.178899	0.353211	0.276147	2.197266	-33.477783	-4.653931
C:\Users\cware\Desktop\Steller20November\TagTesting20Nov2013\M6.DSG	11-1-2013	15:23:37	130471.000000	2609.420000	-0.148438	-0.140625	-1.175781	0.180734	0.354128	0.277064	-3.051758	-21.255493	-5.050659
C:\Users\cware\Desktop\Steller20November\TagTesting20Nov2013\M6.DSG	11-1-2013	15:23:37	130472.000000	2609.440000	-0.117188	-0.132813	-1.285156	0.180734	0.352294	0.277982	-10.894775	-10.162354	-7.720947
C:\Users\cware\Desktop\Steller20November\TagTesting20Nov2013\M6.DSG	11-1-2013	15:23:37	130473.000000	2609.460000	-0.113281	-0.171875	-1.285156	0.183486	0.353211	0.277982	-14.968872	-0.106812	-9.262085
C:\Users\cware\Desktop\Steller20November\TagTesting20Nov2013\M6.DSG	11-1-2013	15:23:37	130474.000000	2609.480000	-0.109375	-0.242188	-1.281250	0.181651	0.353211	0.278899	-14.099121	11.001587	-9.887695
C:\Users\cware\Desktop\Steller20November\TagTesting20Nov2013\M6.DSG	11-1-2013	15:23:37	130475.000000	2609.500000	-0.113281	-0.335938	-1.277344	0.181651	0.352294	0.280734	-7.461548	16.479492	-7.446289
C:\Users\cware\Desktop\Steller20November\TagTesting20Nov2013\M6.DSG	11-1-2013	15:23:37	130476.000000	2609.520000	-0.074219	-0.382813	-1.183594	0.180734	0.351376	0.278899	-2.197266	12.588501	-5.737305
C:\Users\cware\Desktop\Steller20November\TagTesting20Nov2013\M6.DSG	11-1-2013	15:23:37	130477.000000	2609.540000	-0.015625	-0.375000	-1.085938	0.179817	0.353211	0.280734	-6.103516	8.438110	-7.675171
C:\Users\cware\Desktop\Steller20November\TagTesting20Nov2013\M6.DSG	11-1-2013	15:23:37	130478.000000	2609.560000	0.007813	-0.378906	-1.078125	0.178899	0.352294	0.281651	-19.180298	0.274658	-12.939453
C:\Users\cware\Desktop\Steller20November\TagTesting20Nov2013\M6.DSG	11-1-2013	15:23:37	130479.000000	2609.580000	-0.023438	-0.382813	-1.093750	0.180734	0.351376	0.283486	-24.200439	3.540039	-18.157959
C:\Users\cware\Desktop\Steller20November\TagTesting20Nov2013\M6.DSG	11-1-2013	15:23:37	130480.000000	2609.600000	-0.074219	-0.359375	-1.128906	0.181651	0.350459	0.286239	-18.722534	8.804321	-19.958496
C:\Users\cware\Desktop\Steller20November\TagTesting20Nov2013\M6.DSG	11-1-2013	15:23:37	130481.000000	2609.620000	-0.066406	-0.324219	-1.132813	0.180734	0.348624	0.287156	-20.736694	11.734009	-20.492554
C:\Users\cware\Desktop\Steller20November\TagTesting20Nov2013\M6.DSG	11-1-2013	15:23:37	130482.000000	2609.640000	-0.011719	-0.234375	-1.144531	0.181651	0.347706	0.288991	-22.415161	12.374878	-23.544312
C:\Users\cware\Desktop\Steller20November\TagTesting20Nov2013\M6.DSG	11-1-2013	15:23:37	130483.000000	2609.660000	0.039063	-0.140625	-1.136719	0.181651	0.347706	0.290826	-21.957397	13.275146	-26.428223
C:\Users\cware\Desktop\Steller20November\TagTesting20Nov2013\M6.DSG	11-1-2013	15:23:37	130484.000000	2609.680000	0.093750	-0.074219	-1.105469	0.181651	0.346789	0.292661	-38.696289	16.159058	-27.755737
C:\Users\cware\Desktop\Steller20November\TagTesting20Nov2013\M6.DSG	11-1-2013	15:23:37	130485.000000	2609.700000	0.085938	0.015625	-1.109375	0.181651	0.341284	0.296330	-54.306030	28.457642	-25.512695
C:\Users\cware\Desktop\Steller20November\TagTesting20Nov2013\M6.DSG	11-1-2013	15:23:37	130486.000000	2609.720000	0.101563	0.089844	-1.042969	0.180734	0.339450	0.299083	-71.929932	27.435303	-21.682739
C:\Users\cware\Desktop\Steller20November\TagTesting20Nov2013\M6.DSG	11-1-2013	15:23:37	130487.000000	2609.740000	0.144531	0.144531	-1.007813	0.178899	0.334862	0.301835	-78.231812	21.652222	-22.644043
C:\Users\cware\Desktop\Steller20November\TagTesting20Nov2013\M6.DSG	11-1-2013	15:23:37	130488.000000	2609.760000	0.121094	0.140625	-1.121094	0.177982	0.326606	0.308257	-62.683105	38.681030	-25.604248
C:\Users\cware\Desktop\Steller20November\TagTesting20Nov2013\M6.DSG	11-1-2013	15:23:37	130489.000000	2609.780000	0.019531	0.203125	-1.136719	0.176147	0.322936	0.309174	-33.737183	57.357788	-37.826538
C:\Users\cware\Desktop\Steller20November\TagTesting20Nov2013\M6.DSG	11-1-2013	15:23:37	130490.000000	2609.800000	0.273438	0.531250	-1.070313	0.172477	0.322018	0.311009	8.605957	65.032959	-60.241699
C:\Users\cware\Desktop\Steller20November\TagTesting20Nov2013\M6.DSG	11-1-2013	15:23:37	130491.000000	2609.820000	0.273438	0.531250	-1.070313	0.168807	0.323853	0.309174	44.433594	78.964233	-62.179565
C:\Users\cware\Desktop\Steller20November\TagTesting20Nov2013\M6.DSG	11-1-2013	15:23:37	130492.000000	2609.840000	0.339844	0.074219	-1.312500	0.163303	0.331193	0.302752	48.019409	80.352783	-60.348511
C:\Users\cware\Desktop\Steller20November\TagTesting20Nov2013\M6.DSG	11-1-2013	15:23:37	130493.000000	2609.860000	0.148438	-0.062500	-1.265625	0.160550	0.334862	0.300000	35.079956	72.479248	-54.214478
C:\Users\cware\Desktop\Steller20November\TagTesting20Nov2013\M6.DSG	11-1-2013	15:23:37	130494.000000	2609.880000	0.089844	-0.214844	-1.320313	0.156881	0.339450	0.294495	4.470825	51.055908	-59.463501
C:\Users\cware\Desktop\Steller20November\TagTesting20Nov2013\M6.DSG	11-1-2013	15:23:37	130495.000000	2609.900000	-0.058594	-0.226563	-1.562500	0.156881	0.340367	0.292661	-34.744263	29.418945	-66.162109
C:\Users\cware\Desktop\Steller20November\TagTesting20Nov2013\M6.DSG	11-1-2013	15:23:37	130496.000000	2609.920000	-0.292969	-0.136719	-1.843750	0.155963	0.336697	0.295413	-78.338623	61.340332	-62.774658
C:\Users\cware\Desktop\Steller20November\TagTesting20Nov2013\M6.DSG	11-1-2013	15:23:37	130497.000000	2609.940000	-0.460938	-0.011719	-1.757813	0.155963	0.332110	0.297248	-108.001709	121.459961	-60.821533
C:\Users\cware\Desktop\Steller20November\TagTesting20Nov2013\M6.DSG	11-1-2013	15:23:37	130498.000000	2609.960000	-0.347656	0.113281	-1.625000	0.146789	0.321101	0.303670	-114.807129	155.380249	-69.549561
C:\Users\cware\Desktop\Steller20November\TagTesting20Nov2013\M6.DSG	11-1-2013	15:23:37	130499.000000	2609.980000	-0.261719	0.246094	-1.515625	0.140367	0.316514	0.304587	-115.570068	176.086426	-69.961548
C:\Users\cware\Desktop\Steller20November\TagTesting20Nov2013\M6.DSG	11-1-2013	15:23:37	130500.000000	2610.000000	-0.082031	0.394531	-1.425781	0.126606	0.304587	0.304587	-111.801147	205.078125	-63.476563
C:\Users\cware\Desktop\Steller20November\TagTesting20Nov2013\M6.DSG	11-1-2013	15:23:37	130501.000000	2610.020000	0.085938	0.355469	-1.457031	0.119266	0.301835	0.303670	-117.416382	229.461670	-60.150146
C:\Users\cware\Desktop\Steller20November\TagTesting20Nov2013\M6.DSG	11-1-2013	15:23:37	130502.000000	2610.040000	0.207031	0.289063	-1.363281	0.099083	0.291743	0.299083	-130.203247	256.652832	-60.943604
C:\Users\cware\Desktop\Steller20November\TagTesting20Nov2013\M6.DSG	11-1-2013	15:23:37	130503.000000	2610.060000	0.511719	0.082031	-1.125000	0.089908	0.287156	0.296330	-126.388550	214.019775	-70.739746
C:\Users\cware\Desktop\Steller20November\TagTesting20Nov2013\M6.DSG	11-1-2013	15:23:37	130504.000000	2610.080000	0.878906	-0.089844	-0.828125	0.076147	0.281651	0.292661	-114.196777	144.134521	-83.114624
C:\Users\cware\Desktop\Steller20November\TagTesting20Nov2013\M6.DSG	11-1-2013	15:23:37	130505.000000	2610.100000	0.925781	-0.250000	-0.988281	0.073394	0.279817	0.292661	-75.866699	99.090576	-84.609985
C:\Users\cware\Desktop\Steller20November\TagTesting20Nov2013\M6.DSG	11-1-2013	15:23:37	130506.000000	2610.120000	0.960938	-0.207031	-1.015625	0.071560	0.282569	0.289908	-73.654175	68.817139	-110.534668
C:\Users\cware\Desktop\Steller20November\TagTesting20Nov2013\M6.DSG	11-1-2013	15:23:37	130507.000000	2610.140000	1.027344	-0.031250	-0.937500	0.071560	0.285321	0.288991	-79.467773	49.560547	-132.507324
C:\Users\cware\Desktop\Steller20November\TagTesting20Nov2013\M6.DSG	11-1-2013	15:23:37	130508.000000	2610.160000	1.105469	0.089844	-0.968750	0.076147	0.287156	0.293578	-95.825195	43.960571	-132.537842
C:\Users\cware\Desktop\Steller20November\TagTesting20Nov2013\M6.DSG	11-1-2013	15:23:37	130509.000000	2610.180000	1.078125	0.246094	-1.183594	0.077064	0.288991	0.295413	-128.555298	69.274902	-133.117676
C:\Users\cware\Desktop\Steller20November\TagTesting20Nov2013\M6.DSG	11-1-2013	15:23:37	130510.000000	2610.200000	0.968750	0.265625	-1.242188	0.078899	0.282569	0.300917	-155.639648	84.793091	-132.766724
C:\Users\cware\Desktop\Steller20November\TagTesting20Nov2013\M6.DSG	11-1-2013	15:23:37	130511.000000	2610.220000	0.902344	0.199219	-0.976563	0.077064	0.279817	0.303670	-152.542114	64.208984	-131.439209
C:\Users\cware\Desktop\Steller20November\TagTesting20Nov2013\M6.DSG	11-1-2013	15:23:37	130512.000000	2610.240000	0.828125	0.128906	-0.804688	0.077064	0.276147	0.306422	-116.027832	39.016724	-131.393433
C:\Users\cware\Desktop\Steller20November\TagTesting20Nov2013\M6.DSG	11-1-2013	15:23:37	130513.000000	2610.260000	0.742188	0.003906	-0.730469	0.079817	0.277064	0.313761	-84.686279	23.422241	-129.882813
C:\Users\cware\Desktop\Steller20November\TagTesting20Nov2013\M6.DSG	11-1-2013	15:23:37	130514.000000	2610.280000	0.671875	-0.121094	-0.636719	0.080734	0.277064	0.316514	-63.690186	21.942139	-124.053955
C:\Users\cware\Desktop\Steller20November\TagTesting20Nov2013\M6.DSG	11-1-2013	15:23:37	130515.000000	2610.300000	0.539063	-0.253906	-0.582031	0.081651	0.279817	0.322018	-61.386108	31.860352	-102.188110
C:\Users\cware\Desktop\Steller20November\TagTesting20Nov2013\M6.DSG	11-1-2013	15:23:37	130516.000000	2610.320000	0.558594	-0.324219	-0.496094	0.081651	0.279817	0.324771	-77.911377	26.367188	-75.714111
C:\Users\cware\Desktop\Steller20November\TagTesting20Nov2013\M6.DSG	11-1-2013	15:23:37	130517.000000	2610.340000	0.632813	-0.343750	-0.453125	0.080734	0.274312	0.330275	-94.467163	15.396118	-69.824219
C:\Users\cware\Desktop\Steller20November\TagTesting20Nov2013\M6.DSG	11-1-2013	15:23:37	130518.000000	2610.360000	0.652344	-0.363281	-0.375000	0.079817	0.271560	0.333945	-112.411499	10.559082	-71.060181
C:\Users\cware\Desktop\Steller20November\TagTesting20Nov2013\M6.DSG	11-1-2013	15:23:37	130519.000000	2610.380000	0.652344	-0.363281	-0.375000	0.080734	0.262385	0.341284	-133.148193	11.230469	-78.079224
C:\Users\cware\Desktop\Steller20November\TagTesting20Nov2013\M6.DSG	11-1-2013	15:23:37	130520.000000	2610.400000	0.714844	-0.460938	-0.363281	0.080734	0.255046	0.344954	-152.633667	5.020142	-83.572388
C:\Users\cware\Desktop\Steller20November\TagTesting20Nov2013\M6.DSG	11-1-2013	15:23:37	130521.000000	2610.420000	0.777344	-0.371094	-0.417969	0.081651	0.238532	0.352294	-152.145386	-7.705688	-69.885254
C:\Users\cware\Desktop\Steller20November\TagTesting20Nov2013\M6.DSG	11-1-2013	15:23:37	130522.000000	2610.440000	0.878906	-0.121094	-0.398438	0.082569	0.232110	0.355046	-142.913818	-32.241821	-51.925659
C:\Users\cware\Desktop\Steller20November\TagTesting20Nov2013\M6.DSG	11-1-2013	15:23:37	130523.000000	2610.460000	0.804688	0.101563	-0.433594	0.087156	0.215596	0.364220	-126.373291	-39.718628	-47.409058
C:\Users\cware\Desktop\Steller20November\TagTesting20Nov2013\M6.DSG	11-1-2013	15:23:37	130524.000000	2610.480000	0.742188	0.250000	-0.574219	0.089908	0.208257	0.367890	-109.146118	-39.474487	-52.307129
C:\Users\cware\Desktop\Steller20November\TagTesting20Nov2013\M6.DSG	11-1-2013	15:23:37	130525.000000	2610.500000	0.675781	0.191406	-0.527344	0.093578	0.200917	0.370642	-79.513550	-29.510498	-58.975220
C:\Users\cware\Desktop\Steller20November\TagTesting20Nov2013\M6.DSG	11-1-2013	15:23:37	130526.000000	2610.520000	0.394531	-0.039063	-0.183594	0.096330	0.197248	0.374312	1.770020	43.548584	-64.529419
C:\Users\cware\Desktop\Steller20November\TagTesting20Nov2013\M6.DSG	11-1-2013	15:23:37	130527.000000	2610.540000	0.968750	0.085938	-0.718750	0.095413	0.199083	0.372477	-18.905640	-35.461426	-75.393677
C:\Users\cware\Desktop\Steller20November\TagTesting20Nov2013\M6.DSG	11-1-2013	15:23:37	130528.000000	2610.560000	0.765625	0.214844	-0.187500	0.100917	0.202752	0.375229	-5.493164	-18.280029	-61.996460
C:\Users\cware\Desktop\Steller20November\TagTesting20Nov2013\M6.DSG	11-1-2013	15:23:37	130529.000000	2610.580000	0.929688	0.378906	-0.160156	0.102752	0.204587	0.374312	-44.296265	-38.604736	-49.789429
C:\Users\cware\Desktop\Steller20November\TagTesting20Nov2013\M6.DSG	11-1-2013	15:23:37	130530.000000	2610.600000	1.152344	0.632813	-0.582031	0.108257	0.201835	0.377064	-43.441772	-33.554077	-39.199829
C:\Users\cware\Desktop\Steller20November\TagTesting20Nov2013\M6.DSG	11-1-2013	15:23:37	130531.000000	2610.620000	1.296875	0.808594	-0.738281	0.111009	0.201835	0.378899	-6.607056	-29.602051	-53.817749
C:\Users\cware\Desktop\Steller20November\TagTesting20Nov2013\M6.DSG	11-1-2013	15:23:37	130532.000000	2610.640000	1.171875	0.789063	-0.871094	0.118349	0.207339	0.378899	26.916504	1.525879	-73.898315
C:\Users\cware\Desktop\Steller20November\TagTesting20Nov2013\M6.DSG	11-1-2013	15:23:37	130533.000000	2610.660000	0.937500	0.695313	-0.929688	0.118349	0.213761	0.377982	11.322021	37.658691	-84.350586
C:\Users\cware\Desktop\Steller20November\TagTesting20Nov2013\M6.DSG	11-1-2013	15:23:37	130534.000000	2610.680000	0.820313	0.605469	-0.894531	0.116514	0.219266	0.377982	-29.647827	64.498901	-82.229614
C:\Users\cware\Desktop\Steller20November\TagTesting20Nov2013\M6.DSG	11-1-2013	15:23:37	130535.000000	2610.700000	0.796875	0.500000	-0.808594	0.112844	0.220183	0.377982	-73.410034	65.765381	-71.533203
C:\Users\cware\Desktop\Steller20November\TagTesting20Nov2013\M6.DSG	11-1-2013	15:23:37	130536.000000	2610.720000	0.816406	0.476563	-0.894531	0.107339	0.210092	0.377064	-116.744995	52.627563	-57.083130
C:\Users\cware\Desktop\Steller20November\TagTesting20Nov2013\M6.DSG	11-1-2013	15:23:37	130537.000000	2610.740000	0.851563	0.312500	-0.976563	0.105505	0.202752	0.377982	-125.228882	35.156250	-55.969238
C:\Users\cware\Desktop\Steller20November\TagTesting20Nov2013\M6.DSG	11-1-2013	15:23:37	130538.000000	2610.760000	0.847656	0.109375	-1.078125	0.101835	0.190826	0.380734	-95.657349	24.871826	-60.455322
C:\Users\cware\Desktop\Steller20November\TagTesting20Nov2013\M6.DSG	11-1-2013	15:23:37	130539.000000	2610.780000	0.824219	-0.203125	-0.949219	0.101835	0.184404	0.380734	-89.904785	-18.005371	-57.968140
C:\Users\cware\Desktop\Steller20November\TagTesting20Nov2013\M6.DSG	11-1-2013	15:23:37	130540.000000	2610.800000	0.796875	-0.441406	-0.671875	0.106422	0.176147	0.385321	-68.496704	-32.272339	-22.735596
C:\Users\cware\Desktop\Steller20November\TagTesting20Nov2013\M6.DSG	11-1-2013	15:23:37	130541.000000	2610.820000	0.371094	-0.542969	-0.691406	0.108257	0.172477	0.384404	-30.288696	10.726929	-17.929077
C:\Users\cware\Desktop\Steller20November\TagTesting20Nov2013\M6.DSG	11-1-2013	15:23:37	130542.000000	2610.840000	0.402344	-0.484375	-0.925781	0.105505	0.171560	0.383486	-17.486572	21.713257	-49.301147
C:\Users\cware\Desktop\Steller20November\TagTesting20Nov2013\M6.DSG	11-1-2013	15:23:37	130543.000000	2610.860000	0.992188	-0.511719	-0.839844	0.104587	0.171560	0.384404	-2.319336	4.730225	-56.457520
C:\Users\cware\Desktop\Steller20November\TagTesting20Nov2013\M6.DSG	11-1-2013	15:23:37	130544.000000	2610.880000	1.371094	-1.050781	-0.738281	0.104587	0.177982	0.382569	24.963379	1.617432	-40.481567
C:\Users\cware\Desktop\Steller20November\TagTesting20Nov2013\M6.DSG	11-1-2013	15:23:37	130545.000000	2610.900000	1.371094	-1.050781	-0.738281	0.104587	0.182569	0.383486	25.115967	3.982544	-29.388428
C:\Users\cware\Desktop\Steller20November\TagTesting20Nov2013\M6.DSG	11-1-2013	15:23:37	130546.000000	2610.920000	1.136719	-1.339844	-0.714844	0.104587	0.187156	0.383486	-0.289917	0.808716	-22.445679
C:\Users\cware\Desktop\Steller20November\TagTesting20Nov2013\M6.DSG	11-1-2013	15:23:37	130547.000000	2610.940000	1.000000	-1.273438	-0.664063	0.104587	0.187156	0.384404	-40.588379	0.167847	-20.996094
C:\Users\cware\Desktop\Steller20November\TagTesting20Nov2013\M6.DSG	11-1-2013	15:23:37	130548.000000	2610.960000	0.855469	-1.089844	-0.542969	0.103670	0.180734	0.387156	-80.734253	-5.813599	-18.493652
C:\Users\cware\Desktop\Steller20November\TagTesting20Nov2013\M6.DSG	11-1-2013	15:23:37	130549.000000	2610.980000	0.757813	-0.789063	-0.398438	0.104587	0.174312	0.388991	-107.223511	-17.272949	-20.462036
C:\Users\cware\Desktop\Steller20November\TagTesting20Nov2013\M6.DSG	11-1-2013	15:23:37	130550.000000	2611.000000	0.675781	-0.332031	-0.222656	0.104587	0.166055	0.389908	-136.489868	-30.563354	-19.943237
C:\Users\cware\Desktop\Steller20November\TagTesting20Nov2013\M6.DSG	11-1-2013	15:23:37	130551.000000	2611.020000	0.664063	0.316406	-0.222656	0.109174	0.144954	0.395413	-161.254883	-38.269043	-23.696899
C:\Users\cware\Desktop\Steller20November\TagTesting20Nov2013\M6.DSG	11-1-2013	15:23:37	130552.000000	2611.040000	0.664063	0.867188	-0.160156	0.111009	0.131193	0.396330	-218.917847	-82.580566	-50.064087
C:\Users\cware\Desktop\Steller20November\TagTesting20Nov2013\M6.DSG	11-1-2013	15:23:37	130553.000000	2611.060000	0.011719	0.726563	-0.343750	0.120183	0.098165	0.397248	-177.978516	-75.088501	-51.498413
C:\Users\cware\Desktop\Steller20November\TagTesting20Nov2013\M6.DSG	11-1-2013	15:23:37	130554.000000	2611.080000	-0.160156	0.378906	-0.730469	0.124771	0.088073	0.396330	-103.134155	-9.155273	-23.742676
C:\Users\cware\Desktop\Steller20November\TagTesting20Nov2013\M6.DSG	11-1-2013	15:23:37	130555.000000	2611.100000	0.382813	0.421875	-0.820313	0.123853	0.073394	0.393578	-60.638428	19.042969	2.822876
C:\Users\cware\Desktop\Steller20November\TagTesting20Nov2013\M6.DSG	11-1-2013	15:23:37	130556.000000	2611.120000	1.023438	0.593750	-0.617188	0.123853	0.068807	0.392661	-15.014648	-6.912231	60.760498
C:\Users\cware\Desktop\Steller20November\TagTesting20Nov2013\M6.DSG	11-1-2013	15:23:37	130557.000000	2611.140000	1.171875	0.707031	-0.644531	0.131193	0.066972	0.391743	17.486572	-45.089722	63.766479
C:\Users\cware\Desktop\Steller20November\TagTesting20Nov2013\M6.DSG	11-1-2013	15:23:37	130558.000000	2611.160000	0.925781	0.582031	-0.699219	0.136697	0.066972	0.393578	25.192261	-59.173584	26.473999
C:\Users\cware\Desktop\Steller20November\TagTesting20Nov2013\M6.DSG	11-1-2013	15:23:37	130559.000000	2611.180000	0.730469	0.500000	-0.722656	0.147706	0.071560	0.393578	36.117554	-47.653198	-12.420654
C:\Users\cware\Desktop\Steller20November\TagTesting20Nov2013\M6.DSG	11-1-2013	15:23:37	130560.000000	2611.200000	0.589844	0.335938	-0.847656	0.151376	0.075229	0.393578	49.713135	-16.815186	-42.175293
C:\Users\cware\Desktop\Steller20November\TagTesting20Nov2013\M6.DSG	11-1-2013	15:23:37	130561.000000	2611.220000	0.632813	0.363281	-0.925781	0.150459	0.088073	0.391743	65.338135	0.198364	-57.998657
C:\Users\cware\Desktop\Steller20November\TagTesting20Nov2013\M6.DSG	11-1-2013	15:23:37	130562.000000	2611.240000	0.699219	0.429688	-0.902344	0.148624	0.094495	0.390826	58.105469	21.575928	-61.370850
C:\Users\cware\Desktop\Steller20November\TagTesting20Nov2013\M6.DSG	11-1-2013	15:23:37	130563.000000	2611.260000	0.738281	0.394531	-0.804688	0.145872	0.107339	0.390826	47.058105	31.127930	-51.803589
C:\Users\cware\Desktop\Steller20November\TagTesting20Nov2013\M6.DSG	11-1-2013	15:23:37	130564.000000	2611.280000	0.789063	0.246094	-0.734375	0.140367	0.112844	0.388073	16.021729	31.188965	-36.758423
C:\Users\cware\Desktop\Steller20November\TagTesting20Nov2013\M6.DSG	11-1-2013	15:23:37	130565.000000	2611.300000	0.902344	0.070313	-0.726563	0.137615	0.113761	0.387156	-13.336182	26.000977	-30.395508
C:\Users\cware\Desktop\Steller20November\TagTesting20Nov2013\M6.DSG	11-1-2013	15:23:37	130566.000000	2611.320000	1.050781	-0.113281	-0.687500	0.134862	0.116514	0.384404	-63.461304	12.863159	-23.727417
C:\Users\cware\Desktop\Steller20November\TagTesting20Nov2013\M6.DSG	11-1-2013	15:23:37	130567.000000	2611.340000	1.140625	-0.242188	-0.667969	0.133028	0.111009	0.382569	-111.938477	0.488281	-17.303467
C:\Users\cware\Desktop\Steller20November\TagTesting20Nov2013\M6.DSG	11-1-2013	15:23:37	130568.000000	2611.360000	1.296875	-0.269531	-0.710938	0.134862	0.095413	0.381651	-125.061035	-6.774902	-19.439697
C:\Users\cware\Desktop\Steller20November\TagTesting20Nov2013\M6.DSG	11-1-2013	15:23:37	130569.000000	2611.380000	1.222656	-0.214844	-0.703125	0.133028	0.087156	0.380734	-98.464966	-15.975952	-25.131226
C:\Users\cware\Desktop\Steller20November\TagTesting20Nov2013\M6.DSG	11-1-2013	15:23:37	130570.000000	2611.400000	1.160156	-0.082031	-0.628906	0.134862	0.075229	0.378899	-76.568604	-33.538818	-29.083252
C:\Users\cware\Desktop\Steller20November\TagTesting20Nov2013\M6.DSG	11-1-2013	15:23:37	130571.000000	2611.420000	1.210938	0.085938	-0.707031	0.136697	0.069725	0.377982	-89.859009	-71.090698	-29.479980
C:\Users\cware\Desktop\Steller20November\TagTesting20Nov2013\M6.DSG	11-1-2013	15:23:37	130572.000000	2611.440000	1.093750	-0.097656	-0.992188	0.145872	0.057798	0.377064	-101.608276	-99.090576	-33.859253
C:\Users\cware\Desktop\Steller20November\TagTesting20Nov2013\M6.DSG	11-1-2013	15:23:37	130573.000000	2611.460000	1.093750	-0.097656	-0.992188	0.151376	0.051376	0.377982	-98.907471	-95.596313	-48.309326
C:\Users\cware\Desktop\Steller20November\TagTesting20Nov2013\M6.DSG	11-1-2013	15:23:37	130574.000000	2611.480000	0.480469	-0.484375	-0.929688	0.159633	0.038532	0.376147	-109.558105	-44.357300	-56.350708
C:\Users\cware\Desktop\Steller20November\TagTesting20Nov2013\M6.DSG	11-1-2013	15:23:37	130575.000000	2611.500000	0.480469	-0.410156	-1.003906	0.160550	0.030275	0.373394	-116.302490	-9.033203	-54.183960
C:\Users\cware\Desktop\Steller20November\TagTesting20Nov2013\M6.DSG	11-1-2013	15:23:37	130576.000000	2611.520000	0.656250	-0.382813	-0.968750	0.156881	0.013761	0.366055	-127.975464	0.946045	-45.700073
C:\Users\cware\Desktop\Steller20November\TagTesting20Nov2013\M6.DSG	11-1-2013	15:23:37	130577.000000	2611.540000	0.738281	-0.375000	-0.859375	0.155963	0.005505	0.362385	-132.995605	-6.103516	-30.090332
C:\Users\cware\Desktop\Steller20November\TagTesting20Nov2013\M6.DSG	11-1-2013	15:23:37	130578.000000	2611.560000	0.632813	-0.390625	-0.781250	0.155046	-0.013761	0.352294	-129.196167	-5.004883	-1.678467
C:\Users\cware\Desktop\Steller20November\TagTesting20Nov2013\M6.DSG	11-1-2013	15:23:37	130579.000000	2611.580000	0.671875	-0.460938	-0.789063	0.155046	-0.022936	0.348624	-105.209351	4.333496	8.193970
C:\Users\cware\Desktop\Steller20November\TagTesting20Nov2013\M6.DSG	11-1-2013	15:23:37	130580.000000	2611.600000	0.769531	-0.222656	-1.039063	0.155963	-0.033028	0.340367	-38.482666	-23.605347	-11.184692
C:\Users\cware\Desktop\Steller20November\TagTesting20Nov2013\M6.DSG	11-1-2013	15:23:37	130581.000000	2611.620000	0.597656	-0.113281	-1.246094	0.158716	-0.032110	0.340367	33.996582	-18.173218	-28.610229
C:\Users\cware\Desktop\Steller20November\TagTesting20Nov2013\M6.DSG	11-1-2013	15:23:37	130582.000000	2611.640000	0.390625	-0.171875	-1.351563	0.157798	-0.022936	0.344954	82.107544	5.218506	-44.296265
C:\Users\cware\Desktop\Steller20November\TagTesting20Nov2013\M6.DSG	11-1-2013	15:23:37	130583.000000	2611.660000	0.429688	-0.242188	-1.273438	0.155046	-0.016514	0.346789	83.404541	12.878418	-59.066772
C:\Users\cware\Desktop\Steller20November\TagTesting20Nov2013\M6.DSG	11-1-2013	15:23:37	130584.000000	2611.680000	0.523438	-0.234375	-1.097656	0.150459	-0.003670	0.350459	67.123413	38.070679	-65.231323
C:\Users\cware\Desktop\Steller20November\TagTesting20Nov2013\M6.DSG	11-1-2013	15:23:37	130585.000000	2611.700000	0.789063	-0.253906	-0.921875	0.144954	0.000917	0.352294	62.942505	17.517090	-62.896729
C:\Users\cware\Desktop\Steller20November\TagTesting20Nov2013\M6.DSG	11-1-2013	15:23:37	130586.000000	2611.720000	0.851563	-0.292969	-0.882813	0.141284	0.011009	0.354128	56.198120	2.151489	-39.489746
C:\Users\cware\Desktop\Steller20November\TagTesting20Nov2013\M6.DSG	11-1-2013	15:23:37	130587.000000	2611.740000	0.789063	-0.316406	-0.832031	0.142202	0.013761	0.355046	43.655396	-13.000488	-20.980835
C:\Users\cware\Desktop\Steller20November\TagTesting20Nov2013\M6.DSG	11-1-2013	15:23:37	130588.000000	2611.760000	0.769531	-0.316406	-0.832031	0.144037	0.014679	0.356881	18.234253	-31.982422	-3.219604
C:\Users\cware\Desktop\Steller20November\TagTesting20Nov2013\M6.DSG	11-1-2013	15:23:37	130589.000000	2611.780000	0.527344	-0.140625	-0.617188	0.148624	0.014679	0.355963	-4.226685	-12.954712	12.756348
C:\Users\cware\Desktop\Steller20November\TagTesting20Nov2013\M6.DSG	11-1-2013	15:23:37	130590.000000	2611.800000	0.410156	0.132813	-0.589844	0.150459	0.012844	0.355046	-36.346436	-9.826660	6.851196
C:\Users\cware\Desktop\Steller20November\TagTesting20Nov2013\M6.DSG	11-1-2013	15:23:37	130591.000000	2611.820000	0.234375	0.488281	-0.718750	0.155046	0.005505	0.349541	-64.819336	8.560181	-6.042480
C:\Users\cware\Desktop\Steller20November\TagTesting20Nov2013\M6.DSG	11-1-2013	15:23:37	130592.000000	2611.840000	0.132813	0.566406	-0.949219	0.152294	0.000917	0.342202	-75.927734	54.336548	-6.179810
C:\Users\cware\Desktop\Steller20November\TagTesting20Nov2013\M6.DSG	11-1-2013	15:23:37	130593.000000	2611.860000	0.515625	0.585938	-0.859375	0.145872	-0.009174	0.336697	-51.223755	19.851685	-2.029419
C:\Users\cware\Desktop\Steller20November\TagTesting20Nov2013\M6.DSG	11-1-2013	15:23:37	130594.000000	2611.880000	0.937500	0.726563	-0.789063	0.146789	-0.011009	0.335780	-26.290894	-5.508423	-2.960205
C:\Users\cware\Desktop\Steller20November\TagTesting20Nov2013\M6.DSG	11-1-2013	15:23:37	130595.000000	2611.900000	1.027344	0.695313	-0.820313	0.146789	-0.011927	0.333945	-17.501831	-9.613037	-7.186890
C:\Users\cware\Desktop\Steller20November\TagTesting20Nov2013\M6.DSG	11-1-2013	15:23:37	130596.000000	2611.920000	0.972656	0.492188	-0.851563	0.146789	-0.011927	0.333945	-6.271362	-10.879517	-12.496948
C:\Users\cware\Desktop\Steller20November\TagTesting20Nov2013\M6.DSG	11-1-2013	15:23:37	130597.000000	2611.940000	0.933594	0.308594	-0.808594	0.145872	-0.008257	0.334862	6.439209	-17.578125	-30.029297
C:\Users\cware\Desktop\Steller20November\TagTesting20Nov2013\M6.DSG	11-1-2013	15:23:37	130598.000000	2611.960000	0.648438	0.253906	-0.839844	0.144954	-0.005505	0.336697	15.426636	-10.467529	-54.809570
C:\Users\cware\Desktop\Steller20November\TagTesting20Nov2013\M6.DSG	11-1-2013	15:23:37	130599.000000	2611.980000	0.648438	0.253906	-0.839844	0.138532	0.000000	0.338532	12.802124	0.976563	-65.917969
C:\Users\cware\Desktop\Steller20November\TagTesting20Nov2013\M6.DSG	11-1-2013	15:23:37	130600.000000	2612.000000	0.679688	0.324219	-0.964844	0.136697	0.004587	0.338532	8.346558	12.207031	-65.643311
C:\Users\cware\Desktop\Steller20November\TagTesting20Nov2013\M6.DSG	11-1-2013	15:23:37	130601.000000	2612.020000	0.765625	0.335938	-0.906250	0.132110	0.010092	0.341284	8.911133	19.104004	-57.907104
C:\Users\cware\Desktop\Steller20November\TagTesting20Nov2013\M6.DSG	11-1-2013	15:23:37	130602.000000	2612.040000	0.902344	0.246094	-0.832031	0.123853	0.014679	0.341284	5.432129	19.439697	-49.133301
C:\Users\cware\Desktop\Steller20November\TagTesting20Nov2013\M6.DSG	11-1-2013	15:23:37	130603.000000	2612.060000	0.972656	-0.023438	-0.761719	0.121101	0.018349	0.342202	-14.923096	9.689331	-43.579102
C:\Users\cware\Desktop\Steller20November\TagTesting20Nov2013\M6.DSG	11-1-2013	15:23:37	130604.000000	2612.080000	0.957031	-0.351563	-0.742188	0.116514	0.020183	0.343119	-59.066772	-4.730225	-29.785156
C:\Users\cware\Desktop\Steller20November\TagTesting20Nov2013\M6.DSG	11-1-2013	15:23:37	130605.000000	2612.100000	1.000000	0.128906	-0.824219	0.115596	0.017431	0.341284	-113.235474	25.070190	-40.405273
C:\Users\cware\Desktop\Steller20November\TagTesting20Nov2013\M6.DSG	11-1-2013	15:23:37	130606.000000	2612.120000	1.074219	0.386719	-0.796875	0.108257	0.006422	0.333945	-162.765503	25.970459	-46.295166
C:\Users\cware\Desktop\Steller20November\TagTesting20Nov2013\M6.DSG	11-1-2013	15:23:37	130607.000000	2612.140000	1.085938	0.464844	-0.792969	0.103670	-0.001835	0.329358	-198.059082	16.769409	-47.149658
C:\Users\cware\Desktop\Steller20November\TagTesting20Nov2013\M6.DSG	11-1-2013	15:23:37	130608.000000	2612.160000	1.085938	0.457031	-0.808594	0.097248	-0.022018	0.316514	-212.692261	13.854980	-47.302246
C:\Users\cware\Desktop\Steller20November\TagTesting20Nov2013\M6.DSG	11-1-2013	15:23:37	130609.000000	2612.180000	1.097656	0.402344	-0.867188	0.093578	-0.033028	0.310092	-196.411133	-2.243042	-40.985107
C:\Users\cware\Desktop\Steller20November\TagTesting20Nov2013\M6.DSG	11-1-2013	15:23:37	130610.000000	2612.200000	1.019531	0.457031	-1.011719	0.089908	-0.052294	0.298165	-183.807373	-15.106201	-31.997681
C:\Users\cware\Desktop\Steller20November\TagTesting20Nov2013\M6.DSG	11-1-2013	15:23:37	130611.000000	2612.220000	0.867188	0.500000	-1.187500	0.088991	-0.060550	0.291743	-161.636353	-21.606445	-28.930664
C:\Users\cware\Desktop\Steller20November\TagTesting20Nov2013\M6.DSG	11-1-2013	15:23:37	130612.000000	2612.240000	0.703125	0.425781	-1.277344	0.086239	-0.074312	0.285321	-127.441406	-20.477295	-23.422241
C:\Users\cware\Desktop\Steller20November\TagTesting20Nov2013\M6.DSG	11-1-2013	15:23:37	130613.000000	2612.260000	0.593750	0.363281	-1.296875	0.085321	-0.078899	0.283486	-108.123779	-37.124634	-32.257080
C:\Users\cware\Desktop\Steller20November\TagTesting20Nov2013\M6.DSG	11-1-2013	15:23:37	130614.000000	2612.280000	0.539063	0.097656	-1.121094	0.083486	-0.083486	0.279817	-81.069946	-45.364380	-56.030273
C:\Users\cware\Desktop\Steller20November\TagTesting20Nov2013\M6.DSG	11-1-2013	15:23:37	130615.000000	2612.300000	0.414063	-0.250000	-0.921875	0.082569	-0.083486	0.280734	-55.419922	-52.993774	-59.539795
C:\Users\cware\Desktop\Steller20November\TagTesting20Nov2013\M6.DSG	11-1-2013	15:23:37	130616.000000	2612.320000	0.031250	-0.613281	-0.796875	0.080734	-0.082569	0.280734	-60.256958	-39.215088	-51.971436
C:\Users\cware\Desktop\Steller20November\TagTesting20Nov2013\M6.DSG	11-1-2013	15:23:37	130617.000000	2612.340000	0.156250	-0.636719	-0.921875	0.080734	-0.082569	0.280734	-51.132202	-41.641235	-60.455322
C:\Users\cware\Desktop\Steller20November\TagTesting20Nov2013\M6.DSG	11-1-2013	15:23:37	130618.000000	2612.360000	0.457031	-0.460938	-0.894531	0.079817	-0.079817	0.280734	-19.958496	-11.672974	-53.237915
C:\Users\cware\Desktop\Steller20November\TagTesting20Nov2013\M6.DSG	11-1-2013	15:23:37	130619.000000	2612.380000	0.613281	-0.394531	-0.921875	0.078899	-0.077982	0.281651	18.997192	10.284424	-47.698975
C:\Users\cware\Desktop\Steller20November\TagTesting20Nov2013\M6.DSG	11-1-2013	15:23:37	130620.000000	2612.400000	0.605469	-0.359375	-0.968750	0.073394	-0.068807	0.286239	57.312012	28.793335	-48.233032
C:\Users\cware\Desktop\Steller20November\TagTesting20Nov2013\M6.DSG	11-1-2013	15:23:37	130621.000000	2612.420000	0.515625	-0.457031	-0.945313	0.070642	-0.062385	0.287156	60.974121	41.687012	-46.951294
C:\Users\cware\Desktop\Steller20November\TagTesting20Nov2013\M6.DSG	11-1-2013	15:23:37	130622.000000	2612.440000	0.660156	-0.574219	-0.871094	0.063303	-0.052294	0.288991	40.847778	51.300049	-42.037964
C:\Users\cware\Desktop\Steller20November\TagTesting20Nov2013\M6.DSG	11-1-2013	15:23:37	130623.000000	2612.460000	0.855469	-0.707031	-0.773438	0.058716	-0.049541	0.288991	17.883301	55.755615	-37.704468
C:\Users\cware\Desktop\Steller20November\TagTesting20Nov2013\M6.DSG	11-1-2013	15:23:37	130624.000000	2612.480000	0.925781	-0.808594	-0.714844	0.052294	-0.044954	0.284404	-0.732422	62.438965	-30.105591
C:\Users\cware\Desktop\Steller20November\TagTesting20Nov2013\M6.DSG	11-1-2013	15:23:37	130625.000000	2612.500000	0.980469	-0.839844	-0.695313	0.046789	-0.045872	0.279817	-17.654419	63.491821	-21.347046
C:\Users\cware\Desktop\Steller20November\TagTesting20Nov2013\M6.DSG	11-1-2013	15:23:37	130626.000000	2612.520000	0.902344	-0.531250	-0.792969	0.045872	-0.048624	0.275229	-26.031494	53.985596	-4.516602
C:\Users\cware\Desktop\Steller20November\TagTesting20Nov2013\M6.DSG	11-1-2013	15:23:37	130627.000000	2612.540000	0.902344	-0.531250	-0.792969	0.040367	-0.050459	0.267890	-18.692017	37.857056	3.997803
C:\Users\cware\Desktop\Steller20November\TagTesting20Nov2013\M6.DSG	11-1-2013	15:23:37	130628.000000	2612.560000	0.949219	-0.246094	-0.898438	0.040367	-0.051376	0.265138	0.747681	20.599365	6.423950
C:\Users\cware\Desktop\Steller20November\TagTesting20Nov2013\M6.DSG	11-1-2013	15:23:37	130629.000000	2612.580000	0.902344	-0.214844	-0.890625	0.040367	-0.053211	0.257798	10.528564	19.470215	4.592896
C:\Users\cware\Desktop\Steller20November\TagTesting20Nov2013\M6.DSG	11-1-2013	15:23:37	130630.000000	2612.600000	0.882813	-0.101563	-0.906250	0.039450	-0.053211	0.258716	8.361816	8.560181	-2.624512
C:\Users\cware\Desktop\Steller20November\TagTesting20Nov2013\M6.DSG	11-1-2013	15:23:37	130631.000000	2612.620000	0.843750	0.011719	-0.980469	0.039450	-0.053211	0.257798	13.580322	-5.569458	-9.201050
C:\Users\cware\Desktop\Steller20November\TagTesting20Nov2013\M6.DSG	11-1-2013	15:23:37	130632.000000	2612.640000	0.730469	0.093750	-0.898438	0.039450	-0.053211	0.259633	12.145996	-15.304565	4.852295
C:\Users\cware\Desktop\Steller20November\TagTesting20Nov2013\M6.DSG	11-1-2013	15:23:37	130633.000000	2612.660000	0.695313	0.265625	-0.824219	0.041284	-0.055046	0.261468	27.633667	-25.222778	27.160645
C:\Users\cware\Desktop\Steller20November\TagTesting20Nov2013\M6.DSG	11-1-2013	15:23:37	130634.000000	2612.680000	0.734375	0.554688	-0.781250	0.044954	-0.055963	0.265138	57.769775	-24.459839	47.012329
C:\Users\cware\Desktop\Steller20November\TagTesting20Nov2013\M6.DSG	11-1-2013	15:23:37	130635.000000	2612.700000	0.531250	0.617188	-0.617188	0.051376	-0.053211	0.268807	64.163208	59.814453	68.115234
C:\Users\cware\Desktop\Steller20November\TagTesting20Nov2013\M6.DSG	11-1-2013	15:23:37	130636.000000	2612.720000	1.398438	0.558594	-0.953125	0.052294	-0.052294	0.271560	48.110962	-68.344116	50.323486
C:\Users\cware\Desktop\Steller20November\TagTesting20Nov2013\M6.DSG	11-1-2013	15:23:37	130637.000000	2612.740000	0.726563	0.332031	-0.937500	0.064220	-0.052294	0.278899	30.868530	-18.798828	53.482056
C:\Users\cware\Desktop\Steller20November\TagTesting20Nov2013\M6.DSG	11-1-2013	15:23:37	130638.000000	2612.760000	0.812500	0.351563	-0.800781	0.067890	-0.052294	0.280734	31.173706	-6.484985	50.750732
C:\Users\cware\Desktop\Steller20November\TagTesting20Nov2013\M6.DSG	11-1-2013	15:23:37	130639.000000	2612.780000	0.867188	0.367188	-0.714844	0.070642	-0.054128	0.286239	36.560059	-6.942749	46.661377
C:\Users\cware\Desktop\Steller20November\TagTesting20Nov2013\M6.DSG	11-1-2013	15:23:37	130640.000000	2612.800000	0.843750	0.414063	-0.699219	0.076147	-0.052294	0.288073	32.714844	-9.521484	36.773682
C:\Users\cware\Desktop\Steller20November\TagTesting20Nov2013\M6.DSG	11-1-2013	15:23:37	130641.000000	2612.820000	0.750000	0.488281	-0.726563	0.078899	-0.051376	0.288991	22.186279	-0.854492	27.908325
C:\Users\cware\Desktop\Steller20November\TagTesting20Nov2013\M6.DSG	11-1-2013	15:23:37	130642.000000	2612.840000	0.738281	0.546875	-0.734375	0.081651	-0.050459	0.292661	23.071289	3.601074	21.652222
C:\Users\cware\Desktop\Steller20November\TagTesting20Nov2013\M6.DSG	11-1-2013	15:23:37	130643.000000	2612.860000	0.835938	0.554688	-0.718750	0.083486	-0.049541	0.293578	29.632568	5.081177	16.326904
C:\Users\cware\Desktop\Steller20November\TagTesting20Nov2013\M6.DSG	11-1-2013	15:23:37	130644.000000	2612.880000	0.882813	0.578125	-0.710938	0.084404	-0.046789	0.296330	35.812378	10.269165	5.554199
C:\Users\cware\Desktop\Steller20November\TagTesting20Nov2013\M6.DSG	11-1-2013	15:23:37	130645.000000	2612.900000	0.871094	0.546875	-0.742188	0.082569	-0.044037	0.299083	43.807983	16.006470	1.144409
C:\Users\cware\Desktop\Steller20November\TagTesting20Nov2013\M6.DSG	11-1-2013	15:23:37	130646.000000	2612.920000	0.898438	0.531250	-0.738281	0.082569	-0.036697	0.300917	49.896240	24.597168	0.030518
C:\Users\cware\Desktop\Steller20November\TagTesting20Nov2013\M6.DSG	11-1-2013	15:23:37	130647.000000	2612.940000	0.890625	0.519531	-0.738281	0.080734	-0.033028	0.303670	48.690796	37.399292	-0.244141
C:\Users\cware\Desktop\Steller20November\TagTesting20Nov2013\M6.DSG	11-1-2013	15:23:37	130648.000000	2612.960000	0.886719	0.476563	-0.714844	0.077064	-0.025688	0.307339	44.342041	51.391602	0.015259
C:\Users\cware\Desktop\Steller20November\TagTesting20Nov2013\M6.DSG	11-1-2013	15:23:37	130649.000000	2612.980000	0.875000	0.445313	-0.703125	0.076147	-0.021101	0.307339	37.384033	58.380127	3.204346
C:\Users\cware\Desktop\Steller20November\TagTesting20Nov2013\M6.DSG	11-1-2013	15:23:37	130650.000000	2613.000000	0.863281	0.433594	-0.707031	0.070642	-0.015596	0.306422	18.585205	66.711426	7.339478
C:\Users\cware\Desktop\Steller20November\TagTesting20Nov2013\M6.DSG	11-1-2013	15:23:37	130651.000000	2613.020000	0.832031	0.492188	-0.687500	0.068807	-0.013761	0.303670	-0.183105	68.008423	12.420654
C:\Users\cware\Desktop\Steller20November\TagTesting20Nov2013\M6.DSG	11-1-2013	15:23:37	130652.000000	2613.040000	0.906250	0.523438	-0.671875	0.062385	-0.011927	0.300917	-18.753052	49.331665	17.318726
C:\Users\cware\Desktop\Steller20November\TagTesting20Nov2013\M6.DSG	11-1-2013	15:23:37	130653.000000	2613.060000	1.007813	0.500000	-0.699219	0.061468	-0.011927	0.299083	-24.810791	37.338257	18.600464
C:\Users\cware\Desktop\Steller20November\TagTesting20Nov2013\M6.DSG	11-1-2013	15:23:37	130654.000000	2613.080000	1.125000	0.355469	-0.796875	0.060550	-0.011927	0.297248	-29.190063	14.358521	18.630981
C:\Users\cware\Desktop\Steller20November\TagTesting20Nov2013\M6.DSG	11-1-2013	15:23:37	130655.000000	2613.100000	1.035156	0.308594	-0.886719	0.059633	-0.011927	0.298165	-28.915405	-4.226685	13.427734
C:\Users\cware\Desktop\Steller20November\TagTesting20Nov2013\M6.DSG	11-1-2013	15:23:37	130656.000000	2613.120000	0.882813	0.308594	-0.949219	0.060550	-0.011009	0.298165	-10.833740	-28.244019	3.051758
C:\Users\cware\Desktop\Steller20November\TagTesting20Nov2013\M6.DSG	11-1-2013	15:23:37	130657.000000	2613.140000	0.789063	0.328125	-0.832031	0.062385	-0.008257	0.301835	-2.838135	-42.312622	-10.070801
C:\Users\cware\Desktop\Steller20November\TagTesting20Nov2013\M6.DSG	11-1-2013	15:23:37	130658.000000	2613.160000	0.710938	0.238281	-0.738281	0.065138	0.000917	0.307339	15.060425	-47.729492	-25.085449
C:\Users\cware\Desktop\Steller20November\TagTesting20Nov2013\M6.DSG	11-1-2013	15:23:37	130659.000000	2613.180000	0.640625	-0.039063	-0.535156	0.066055	0.005505	0.311009	12.237549	-36.270142	-14.709473
C:\Users\cware\Desktop\Steller20November\TagTesting20Nov2013\M6.DSG	11-1-2013	15:23:37	130660.000000	2613.200000	0.695313	-0.261719	-0.410156	0.070642	0.014679	0.312844	4.547119	-12.664795	5.386353
C:\Users\cware\Desktop\Steller20November\TagTesting20Nov2013\M6.DSG	11-1-2013	15:23:37	130661.000000	2613.220000	0.664063	-0.371094	-0.394531	0.072477	0.019266	0.312844	12.741089	-0.686646	15.838623
C:\Users\cware\Desktop\Steller20November\TagTesting20Nov2013\M6.DSG	11-1-2013	15:23:37	130662.000000	2613.240000	0.796875	-0.570313	-0.453125	0.075229	0.029358	0.311927	37.872314	7.537842	5.126953
C:\Users\cware\Desktop\Steller20November\TagTesting20Nov2013\M6.DSG	11-1-2013	15:23:37	130663.000000	2613.260000	1.042969	-0.867188	-0.449219	0.075229	0.035780	0.311009	65.460205	15.686035	-10.818481
C:\Users\cware\Desktop\Steller20November\TagTesting20Nov2013\M6.DSG	11-1-2013	15:23:37	130664.000000	2613.280000	1.625000	-0.945313	-0.515625	0.077064	0.044037	0.311009	63.613892	-17.364502	-14.846802
C:\Users\cware\Desktop\Steller20November\TagTesting20Nov2013\M6.DSG	11-1-2013	15:23:37	130665.000000	2613.300000	1.402344	-0.996094	-0.449219	0.080734	0.056881	0.312844	62.896729	-27.984619	7.171631
C:\Users\cware\Desktop\Steller20November\TagTesting20Nov2013\M6.DSG	11-1-2013	15:23:37	130666.000000	2613.320000	1.121094	-0.957031	-0.496094	0.084404	0.061468	0.313761	55.191040	-31.463623	35.263062
C:\Users\cware\Desktop\Steller20November\TagTesting20Nov2013\M6.DSG	11-1-2013	15:23:37	130667.000000	2613.340000	0.921875	-0.976563	-0.636719	0.089908	0.066972	0.315596	54.702759	-21.301270	50.155640
C:\Users\cware\Desktop\Steller20November\TagTesting20Nov2013\M6.DSG	11-1-2013	15:23:37	130668.000000	2613.360000	0.878906	-0.910156	-0.679688	0.091743	0.068807	0.317431	36.712646	-3.707886	53.192139
C:\Users\cware\Desktop\Steller20November\TagTesting20Nov2013\M6.DSG	11-1-2013	15:23:37	130669.000000	2613.380000	1.015625	-0.933594	-0.621094	0.094495	0.066972	0.318349	-0.915527	4.379272	57.464600
C:\Users\cware\Desktop\Steller20November\TagTesting20Nov2013\M6.DSG	11-1-2013	15:23:37	130670.000000	2613.400000	1.093750	-0.980469	-0.574219	0.093578	0.064220	0.319266	-39.108276	15.960693	64.788818
C:\Users\cware\Desktop\Steller20November\TagTesting20Nov2013\M6.DSG	11-1-2013	15:23:37	130671.000000	2613.420000	1.093750	-0.878906	-0.613281	0.096330	0.051376	0.320183	-47.866821	36.575317	63.583374
C:\Users\cware\Desktop\Steller20November\TagTesting20Nov2013\M6.DSG	11-1-2013	15:23:37	130672.000000	2613.440000	1.007813	-0.621094	-0.710938	0.094495	0.044037	0.318349	-30.807495	63.674927	52.703857
C:\Users\cware\Desktop\Steller20November\TagTesting20Nov2013\M6.DSG	11-1-2013	15:23:37	130673.000000	2613.460000	0.968750	-0.355469	-0.753906	0.088991	0.035780	0.316514	-4.837036	68.359375	39.794922
C:\Users\cware\Desktop\Steller20November\TagTesting20Nov2013\M6.DSG	11-1-2013	15:23:37	130674.000000	2613.480000	0.925781	-0.152344	-0.757813	0.086239	0.031193	0.317431	14.419556	52.185059	30.258179
C:\Users\cware\Desktop\Steller20November\TagTesting20Nov2013\M6.DSG	11-1-2013	15:23:37	130675.000000	2613.500000	0.882813	-0.023438	-0.750000	0.082569	0.027523	0.317431	22.018433	32.089233	28.686523
C:\Users\cware\Desktop\Steller20November\TagTesting20Nov2013\M6.DSG	11-1-2013	15:23:37	130676.000000	2613.520000	0.839844	0.089844	-0.777344	0.082569	0.024771	0.318349	23.803711	21.804810	37.719727
C:\Users\cware\Desktop\Steller20November\TagTesting20Nov2013\M6.DSG	11-1-2013	15:23:37	130677.000000	2613.540000	0.812500	0.203125	-0.847656	0.080734	0.022018	0.322018	26.428223	15.136719	46.310425
C:\Users\cware\Desktop\Steller20November\TagTesting20Nov2013\M6.DSG	11-1-2013	15:23:37	130678.000000	2613.560000	0.785156	0.222656	-0.882813	0.081651	0.021101	0.322936	33.218384	19.210815	51.849365
C:\Users\cware\Desktop\Steller20November\TagTesting20Nov2013\M6.DSG	11-1-2013	15:23:37	130679.000000	2613.580000	0.753906	0.203125	-0.898438	0.081651	0.018349	0.323853	35.263062	20.706177	53.512573
C:\Users\cware\Desktop\Steller20November\TagTesting20Nov2013\M6.DSG	11-1-2013	15:23:37	130680.000000	2613.600000	0.656250	0.367188	-0.828125	0.080734	0.017431	0.327523	39.627075	8.361816	53.070068
C:\Users\cware\Desktop\Steller20November\TagTesting20Nov2013\M6.DSG	11-1-2013	15:23:37	130681.000000	2613.620000	0.656250	0.367188	-0.828125	0.081651	0.015596	0.329358	42.312622	-7.705688	41.381836
C:\Users\cware\Desktop\Steller20November\TagTesting20Nov2013\M6.DSG	11-1-2013	15:23:37	130682.000000	2613.640000	0.250000	0.472656	-0.757813	0.085321	0.015596	0.333028	36.483765	1.724243	12.619019
C:\Users\cware\Desktop\Steller20November\TagTesting20Nov2013\M6.DSG	11-1-2013	15:23:37	130683.000000	2613.660000	0.277344	0.367188	-0.648438	0.085321	0.012844	0.334862	58.410645	42.526245	18.829346
C:\Users\cware\Desktop\Steller20November\TagTesting20Nov2013\M6.DSG	11-1-2013	15:23:37	130684.000000	2613.680000	0.734375	0.308594	-0.574219	0.083486	0.020183	0.335780	72.784424	11.062622	40.710449
C:\Users\cware\Desktop\Steller20November\TagTesting20Nov2013\M6.DSG	11-1-2013	15:23:37	130685.000000	2613.700000	0.789063	0.402344	-0.605469	0.084404	0.022936	0.337615	61.401367	-1.022339	45.379639
C:\Users\cware\Desktop\Steller20November\TagTesting20Nov2013\M6.DSG	11-1-2013	15:23:37	130686.000000	2613.720000	0.777344	0.460938	-0.636719	0.088073	0.025688	0.339450	39.306641	-11.764526	34.347534
C:\Users\cware\Desktop\Steller20November\TagTesting20Nov2013\M6.DSG	11-1-2013	15:23:37	130687.000000	2613.740000	0.691406	0.472656	-0.632813	0.090826	0.024771	0.339450	15.457153	-4.852295	32.257080
C:\Users\cware\Desktop\Steller20November\TagTesting20Nov2013\M6.DSG	11-1-2013	15:23:37	130688.000000	2613.760000	0.738281	0.566406	-0.566406	0.096330	0.023853	0.340367	-11.535645	-3.692627	20.263672
C:\Users\cware\Desktop\Steller20November\TagTesting20Nov2013\M6.DSG	11-1-2013	15:23:37	130689.000000	2613.780000	0.812500	0.679688	-0.578125	0.096330	0.022936	0.337615	-18.981934	4.791260	2.639771
C:\Users\cware\Desktop\Steller20November\TagTesting20Nov2013\M6.DSG	11-1-2013	15:23:37	130690.000000	2613.800000	0.929688	0.746094	-0.617188	0.096330	0.019266	0.336697	-17.959595	11.840820	-14.739990
C:\Users\cware\Desktop\Steller20November\TagTesting20Nov2013\M6.DSG	11-1-2013	15:23:37	130691.000000	2613.820000	0.980469	0.863281	-0.617188	0.094495	0.019266	0.333945	-17.227173	19.531250	-20.309448
C:\Users\cware\Desktop\Steller20November\TagTesting20Nov2013\M6.DSG	11-1-2013	15:23:37	130692.000000	2613.840000	1.054688	1.000000	-0.609375	0.091743	0.018349	0.332110	-12.603760	23.620605	-20.935059
C:\Users\cware\Desktop\Steller20November\TagTesting20Nov2013\M6.DSG	11-1-2013	15:23:37	130693.000000	2613.860000	1.101563	1.136719	-0.648438	0.087156	0.019266	0.331193	-6.851196	35.385132	-18.035889
C:\Users\cware\Desktop\Steller20November\TagTesting20Nov2013\M6.DSG	11-1-2013	15:23:37	130694.000000	2613.880000	1.132813	1.187500	-0.671875	0.082569	0.022936	0.327523	6.637573	55.191040	-16.647339
C:\Users\cware\Desktop\Steller20November\TagTesting20Nov2013\M6.DSG	11-1-2013	15:23:37	130695.000000	2613.900000	1.156250	1.105469	-0.671875	0.078899	0.025688	0.326606	16.967773	63.735962	-18.630981
C:\Users\cware\Desktop\Steller20November\TagTesting20Nov2013\M6.DSG	11-1-2013	15:23:37	130696.000000	2613.920000	1.132813	0.957031	-0.617188	0.069725	0.033028	0.322936	16.098022	57.312012	-20.187378
C:\Users\cware\Desktop\Steller20November\TagTesting20Nov2013\M6.DSG	11-1-2013	15:23:37	130697.000000	2613.940000	1.109375	0.761719	-0.589844	0.066055	0.036697	0.322018	4.745483	40.161133	-24.475098
C:\Users\cware\Desktop\Steller20November\TagTesting20Nov2013\M6.DSG	11-1-2013	15:23:37	130698.000000	2613.960000	1.011719	0.597656	-0.574219	0.060550	0.043119	0.319266	-8.956909	23.544312	-35.461426
C:\Users\cware\Desktop\Steller20November\TagTesting20Nov2013\M6.DSG	11-1-2013	15:23:37	130699.000000	2613.980000	0.851563	0.441406	-0.527344	0.057798	0.045872	0.316514	-23.971558	21.789551	-41.839600
C:\Users\cware\Desktop\Steller20November\TagTesting20Nov2013\M6.DSG	11-1-2013	15:23:37	130700.000000	2614.000000	0.765625	0.343750	-0.507813	0.052294	0.050459	0.312844	-38.726807	26.916504	-44.982910
C:\Users\cware\Desktop\Steller20November\TagTesting20Nov2013\M6.DSG	11-1-2013	15:23:37	130701.000000	2614.020000	0.718750	0.324219	-0.523438	0.050459	0.054128	0.309174	-41.534424	25.344849	-52.322388
C:\Users\cware\Desktop\Steller20November\TagTesting20Nov2013\M6.DSG	11-1-2013	15:23:37	130702.000000	2614.040000	0.703125	0.296875	-0.546875	0.046789	0.055963	0.307339	-37.063599	7.064819	-63.842773
C:\Users\cware\Desktop\Steller20November\TagTesting20Nov2013\M6.DSG	11-1-2013	15:23:37	130703.000000	2614.060000	0.738281	0.175781	-0.507813	0.044037	0.062385	0.302752	-29.235840	-5.920410	-66.833496
C:\Users\cware\Desktop\Steller20November\TagTesting20Nov2013\M6.DSG	11-1-2013	15:23:37	130704.000000	2614.080000	0.667969	-0.015625	-0.453125	0.045872	0.066972	0.300917	-20.401001	-19.042969	-55.450439
C:\Users\cware\Desktop\Steller20November\TagTesting20Nov2013\M6.DSG	11-1-2013	15:23:37	130705.000000	2614.100000	0.613281	-0.140625	-0.375000	0.047706	0.074312	0.296330	1.480103	-17.089844	-40.740967
C:\Users\cware\Desktop\Steller20November\TagTesting20Nov2013\M6.DSG	11-1-2013	15:23:37	130706.000000	2614.120000	0.601563	-0.207031	-0.339844	0.050459	0.077064	0.297248	23.239136	-46.401978	-33.294678
C:\Users\cware\Desktop\Steller20November\TagTesting20Nov2013\M6.DSG	11-1-2013	15:23:37	130707.000000	2614.140000	0.832031	-0.332031	-0.519531	0.056881	0.087156	0.295413	50.521851	-32.379150	-54.946899
C:\Users\cware\Desktop\Steller20November\TagTesting20Nov2013\M6.DSG	11-1-2013	15:23:37	130708.000000	2614.160000	1.398438	-0.710938	-0.085938	0.058716	0.093578	0.294495	45.501709	-39.291382	-46.691895
C:\Users\cware\Desktop\Steller20November\TagTesting20Nov2013\M6.DSG	11-1-2013	15:23:37	130709.000000	2614.180000	1.605469	-0.839844	-0.218750	0.063303	0.101835	0.294495	37.506104	-40.100098	-7.705688
C:\Users\cware\Desktop\Steller20November\TagTesting20Nov2013\M6.DSG	11-1-2013	15:23:37	130710.000000	2614.200000	1.472656	-0.859375	-0.484375	0.067890	0.101835	0.294495	8.575439	-47.119141	28.747559
C:\Users\cware\Desktop\Steller20November\TagTesting20Nov2013\M6.DSG	11-1-2013	15:23:37	130711.000000	2614.220000	1.324219	-0.886719	-0.554688	0.074312	0.100000	0.297248	-10.803223	-44.555664	51.132202
C:\Users\cware\Desktop\Steller20November\TagTesting20Nov2013\M6.DSG	11-1-2013	15:23:37	130712.000000	2614.240000	1.175781	-0.859375	-0.582031	0.077064	0.098165	0.298165	-37.429810	-45.394897	53.787231
C:\Users\cware\Desktop\Steller20November\TagTesting20Nov2013\M6.DSG	11-1-2013	15:23:37	130713.000000	2614.260000	1.015625	-0.792969	-0.628906	0.083486	0.089908	0.300917	-38.116455	-26.794434	45.227051
C:\Users\cware\Desktop\Steller20November\TagTesting20Nov2013\M6.DSG	11-1-2013	15:23:37	130714.000000	2614.280000	0.953125	-0.796875	-0.601563	0.084404	0.088073	0.301835	-29.586792	7.064819	29.190063
C:\Users\cware\Desktop\Steller20November\TagTesting20Nov2013\M6.DSG	11-1-2013	15:23:37	130715.000000	2614.300000	0.992188	-0.789063	-0.542969	0.082569	0.083486	0.301835	-25.833130	32.302856	17.532349
C:\Users\cware\Desktop\Steller20November\TagTesting20Nov2013\M6.DSG	11-1-2013	15:23:37	130716.000000	2614.320000	1.031250	-0.710938	-0.511719	0.079817	0.081651	0.303670	-32.302856	49.942017	10.528564
C:\Users\cware\Desktop\Steller20November\TagTesting20Nov2013\M6.DSG	11-1-2013	15:23:37	130717.000000	2614.340000	1.082031	-0.539063	-0.500000	0.076147	0.077982	0.301835	-36.987305	48.629761	7.766724
C:\Users\cware\Desktop\Steller20November\TagTesting20Nov2013\M6.DSG	11-1-2013	15:23:37	130718.000000	2614.360000	1.058594	-0.324219	-0.523438	0.071560	0.072477	0.302752	-31.082153	26.443481	8.728027
C:\Users\cware\Desktop\Steller20November\TagTesting20Nov2013\M6.DSG	11-1-2013	15:23:37	130719.000000	2614.380000	1.050781	-0.007813	-0.562500	0.069725	0.068807	0.301835	-18.005371	7.263184	8.956909
C:\Users\cware\Desktop\Steller20November\TagTesting20Nov2013\M6.DSG	11-1-2013	15:23:37	130720.000000	2614.400000	0.996094	0.148438	-0.621094	0.068807	0.063303	0.304587	2.212524	-9.368896	15.686035
C:\Users\cware\Desktop\Steller20November\TagTesting20Nov2013\M6.DSG	11-1-2013	15:23:37	130721.000000	2614.420000	0.960938	0.144531	-0.707031	0.067890	0.063303	0.306422	4.135132	-15.182495	31.265259
C:\Users\cware\Desktop\Steller20November\TagTesting20Nov2013\M6.DSG	11-1-2013	15:23:37	130722.000000	2614.440000	0.867188	0.042969	-0.679688	0.068807	0.058716	0.311927	-5.218506	-1.602173	43.670654
C:\Users\cware\Desktop\Steller20November\TagTesting20Nov2013\M6.DSG	11-1-2013	15:23:37	130723.000000	2614.460000	0.816406	0.093750	-0.660156	0.067890	0.054128	0.313761	-11.245728	7.888794	49.835205
C:\Users\cware\Desktop\Steller20November\TagTesting20Nov2013\M6.DSG	11-1-2013	15:23:37	130724.000000	2614.480000	0.828125	0.167969	-0.664063	0.068807	0.046789	0.312844	-12.390137	1.388550	48.324585
C:\Users\cware\Desktop\Steller20November\TagTesting20Nov2013\M6.DSG	11-1-2013	15:23:37	130725.000000	2614.500000	0.800781	0.222656	-0.687500	0.068807	0.038532	0.319266	-10.040283	-5.477905	46.066284
C:\Users\cware\Desktop\Steller20November\TagTesting20Nov2013\M6.DSG	11-1-2013	15:23:37	130726.000000	2614.520000	0.726563	0.277344	-0.699219	0.069725	0.033945	0.321101	-1.373291	-13.137817	45.181274
C:\Users\cware\Desktop\Steller20November\TagTesting20Nov2013\M6.DSG	11-1-2013	15:23:37	130727.000000	2614.540000	0.691406	0.402344	-0.613281	0.070642	0.031193	0.322018	1.510620	-25.634766	34.378052
C:\Users\cware\Desktop\Steller20November\TagTesting20Nov2013\M6.DSG	11-1-2013	15:23:37	130728.000000	2614.560000	0.523438	0.492188	-0.632813	0.075229	0.025688	0.323853	-8.941650	-12.954712	17.288208
C:\Users\cware\Desktop\Steller20November\TagTesting20Nov2013\M6.DSG	11-1-2013	15:23:37	130729.000000	2614.580000	0.308594	0.453125	-0.671875	0.077064	0.022936	0.323853	3.768921	11.230469	17.791748
C:\Users\cware\Desktop\Steller20November\TagTesting20Nov2013\M6.DSG	11-1-2013	15:23:37	130730.000000	2614.600000	0.425781	0.492188	-0.484375	0.076147	0.020183	0.321101	1.327515	10.528564	40.603638
C:\Users\cware\Desktop\Steller20November\TagTesting20Nov2013\M6.DSG	11-1-2013	15:23:37	130731.000000	2614.620000	0.824219	0.601563	-0.425781	0.077982	0.016514	0.321101	-10.360718	-5.416870	43.151855
C:\Users\cware\Desktop\Steller20November\TagTesting20Nov2013\M6.DSG	11-1-2013	15:23:37	130732.000000	2614.640000	0.953125	0.777344	-0.421875	0.083486	0.011009	0.319266	-14.770508	-2.014160	30.319214
C:\Users\cware\Desktop\Steller20November\TagTesting20Nov2013\M6.DSG	11-1-2013	15:23:37	130733.000000	2614.660000	0.894531	0.820313	-0.382813	0.085321	0.008257	0.319266	-17.074585	4.486084	19.042969
C:\Users\cware\Desktop\Steller20November\TagTesting20Nov2013\M6.DSG	11-1-2013	15:23:37	130734.000000	2614.680000	0.765625	0.761719	-0.511719	0.085321	0.005505	0.317431	-12.771606	13.473511	-0.473022
C:\Users\cware\Desktop\Steller20November\TagTesting20Nov2013\M6.DSG	11-1-2013	15:23:37	130735.000000	2614.700000	0.765625	0.761719	-0.511719	0.085321	0.006422	0.316514	-3.845215	13.793945	-17.211914
C:\Users\cware\Desktop\Steller20November\TagTesting20Nov2013\M6.DSG	11-1-2013	15:23:37	130736.000000	2614.720000	0.792969	0.753906	-0.558594	0.079817	0.007339	0.315596	5.859375	15.869141	-32.623291
C:\Users\cware\Desktop\Steller20November\TagTesting20Nov2013\M6.DSG	11-1-2013	15:23:37	130737.000000	2614.740000	0.847656	0.878906	-0.527344	0.079817	0.009174	0.314679	7.034302	20.980835	-40.374756
C:\Users\cware\Desktop\Steller20November\TagTesting20Nov2013\M6.DSG	11-1-2013	15:23:37	130738.000000	2614.760000	0.914063	0.968750	-0.503906	0.077064	0.013761	0.312844	-0.747681	30.456543	-40.100098
C:\Users\cware\Desktop\Steller20November\TagTesting20Nov2013\M6.DSG	11-1-2013	15:23:37	130739.000000	2614.780000	1.003906	1.042969	-0.511719	0.070642	0.016514	0.311009	-11.047363	40.832520	-32.119751
C:\Users\cware\Desktop\Steller20November\TagTesting20Nov2013\M6.DSG	11-1-2013	15:23:37	130740.000000	2614.800000	1.050781	1.070313	-0.531250	0.068807	0.018349	0.309174	-22.842407	47.836304	-20.004272
C:\Users\cware\Desktop\Steller20November\TagTesting20Nov2013\M6.DSG	11-1-2013	15:23:37	130741.000000	2614.820000	1.082031	1.015625	-0.531250	0.063303	0.019266	0.303670	-26.443481	39.672852	-16.265869
C:\Users\cware\Desktop\Steller20November\TagTesting20Nov2013\M6.DSG	11-1-2013	15:23:37	130742.000000	2614.840000	1.046875	0.878906	-0.539063	0.059633	0.020183	0.301835	-24.749756	28.213501	-19.927979
C:\Users\cware\Desktop\Steller20November\TagTesting20Nov2013\M6.DSG	11-1-2013	15:23:37	130743.000000	2614.860000	0.996094	0.710938	-0.546875	0.055046	0.022936	0.297248	-27.130127	18.402100	-26.992798
C:\Users\cware\Desktop\Steller20November\TagTesting20Nov2013\M6.DSG	11-1-2013	15:23:37	130744.000000	2614.880000	0.906250	0.554688	-0.554688	0.052294	0.024771	0.296330	-34.042358	16.494751	-35.934448
C:\Users\cware\Desktop\Steller20November\TagTesting20Nov2013\M6.DSG	11-1-2013	15:23:37	130745.000000	2614.900000	0.859375	0.425781	-0.527344	0.048624	0.028440	0.291743	-46.966553	13.946533	-40.969849
C:\Users\cware\Desktop\Steller20November\TagTesting20Nov2013\M6.DSG	11-1-2013	15:23:37	130746.000000	2614.920000	0.820313	0.359375	-0.566406	0.046789	0.030275	0.288073	-68.023682	9.445190	-41.564941
C:\Users\cware\Desktop\Steller20November\TagTesting20Nov2013\M6.DSG	11-1-2013	15:23:37	130747.000000	2614.940000	0.820313	0.367188	-0.640625	0.043119	0.030275	0.283486	-81.924438	-2.334595	-46.142578
C:\Users\cware\Desktop\Steller20November\TagTesting20Nov2013\M6.DSG	11-1-2013	15:23:37	130748.000000	2614.960000	0.726563	0.285156	-0.500000	0.042202	0.032110	0.280734	-48.843384	22.796631	-66.955566
C:\Users\cware\Desktop\Steller20November\TagTesting20Nov2013\M6.DSG	11-1-2013	15:23:37	130749.000000	2614.980000	0.593750	0.082031	-0.316406	0.038532	0.034862	0.272477	-84.060669	-23.101807	-47.439575
C:\Users\cware\Desktop\Steller20November\TagTesting20Nov2013\M6.DSG	11-1-2013	15:23:37	130750.000000	2615.000000	0.812500	0.128906	-0.472656	0.039450	0.038532	0.270642	-47.470093	-46.783447	-61.843872
C:\Users\cware\Desktop\Steller20November\TagTesting20Nov2013\M6.DSG	11-1-2013	15:23:37	130751.000000	2615.020000	0.703125	-0.070313	-0.406250	0.043119	0.045872	0.270642	-9.262085	-54.626465	-68.634033
C:\Users\cware\Desktop\Steller20November\TagTesting20Nov2013\M6.DSG	11-1-2013	15:23:37	130752.000000	2615.040000	0.855469	-0.308594	-0.425781	0.046789	0.052294	0.268807	48.645020	-57.876587	-76.278687
C:\Users\cware\Desktop\Steller20November\TagTesting20Nov2013\M6.DSG	11-1-2013	15:23:37	130753.000000	2615.060000	0.914063	-0.531250	-0.515625	0.049541	0.058716	0.271560	90.774536	-31.921387	-68.817139
C:\Users\cware\Desktop\Steller20November\TagTesting20Nov2013\M6.DSG	11-1-2013	15:23:37	130754.000000	2615.080000	0.957031	-0.687500	-0.351563	0.052294	0.076147	0.270642	92.208862	-37.887573	-48.095703
C:\Users\cware\Desktop\Steller20November\TagTesting20Nov2013\M6.DSG	11-1-2013	15:23:37	130755.000000	2615.100000	1.496094	-0.695313	-0.261719	0.054128	0.081651	0.271560	67.123413	-30.822754	-29.434204
C:\Users\cware\Desktop\Steller20November\TagTesting20Nov2013\M6.DSG	11-1-2013	15:23:37	130756.000000	2615.120000	1.734375	-0.730469	-0.171875	0.059633	0.090826	0.272477	34.729004	-52.322388	-7.766724
C:\Users\cware\Desktop\Steller20November\TagTesting20Nov2013\M6.DSG	11-1-2013	15:23:37	130757.000000	2615.140000	1.574219	-0.859375	-0.226563	0.062385	0.092661	0.274312	16.464233	-41.107178	9.063721
C:\Users\cware\Desktop\Steller20November\TagTesting20Nov2013\M6.DSG	11-1-2013	15:23:37	130758.000000	2615.160000	1.296875	-0.906250	-0.335938	0.066972	0.092661	0.277064	-19.104004	-17.059326	14.190674
C:\Users\cware\Desktop\Steller20November\TagTesting20Nov2013\M6.DSG	11-1-2013	15:23:37	130759.000000	2615.180000	1.089844	-0.832031	-0.417969	0.066972	0.090826	0.277982	-37.597656	-1.770020	14.099121
C:\Users\cware\Desktop\Steller20November\TagTesting20Nov2013\M6.DSG	11-1-2013	15:23:37	130760.000000	2615.200000	1.074219	-0.707031	-0.386719	0.066055	0.087156	0.277982	-45.837402	15.533447	14.572144
C:\Users\cware\Desktop\Steller20November\TagTesting20Nov2013\M6.DSG	11-1-2013	15:23:37	130761.000000	2615.220000	1.062500	-0.585938	-0.441406	0.065138	0.083486	0.278899	-41.549683	28.640747	16.525269
C:\Users\cware\Desktop\Steller20November\TagTesting20Nov2013\M6.DSG	11-1-2013	15:23:37	130762.000000	2615.240000	0.957031	-0.359375	-0.484375	0.059633	0.077064	0.278899	-34.530640	36.605835	20.935059
C:\Users\cware\Desktop\Steller20November\TagTesting20Nov2013\M6.DSG	11-1-2013	15:23:37	130763.000000	2615.260000	0.980469	-0.343750	-0.449219	0.057798	0.073394	0.278899	-35.415649	30.349731	23.971558
C:\Users\cware\Desktop\Steller20November\TagTesting20Nov2013\M6.DSG	11-1-2013	15:23:37	130764.000000	2615.280000	0.964844	-0.375000	-0.347656	0.055963	0.066972	0.280734	-41.488647	22.567749	30.151367
C:\Users\cware\Desktop\Steller20November\TagTesting20Nov2013\M6.DSG	11-1-2013	15:23:37	130765.000000	2615.300000	0.964844	-0.378906	-0.253906	0.053211	0.061468	0.280734	-54.016113	19.699097	36.987305
C:\Users\cware\Desktop\Steller20November\TagTesting20Nov2013\M6.DSG	11-1-2013	15:23:37	130766.000000	2615.320000	0.996094	-0.175781	-0.238281	0.053211	0.047706	0.281651	-53.451538	8.758545	33.782959
C:\Users\cware\Desktop\Steller20November\TagTesting20Nov2013\M6.DSG	11-1-2013	15:23:37	130767.000000	2615.340000	1.089844	-0.148438	-0.320313	0.052294	0.040367	0.282569	-32.531738	-3.845215	19.348145
C:\Users\cware\Desktop\Steller20November\TagTesting20Nov2013\M6.DSG	11-1-2013	15:23:37	130768.000000	2615.360000	1.167969	0.015625	-0.437500	0.054128	0.033028	0.285321	6.942749	-24.047852	11.581421
C:\Users\cware\Desktop\Steller20November\TagTesting20Nov2013\M6.DSG	11-1-2013	15:23:37	130769.000000	2615.380000	1.164063	0.285156	-0.562500	0.055046	0.031193	0.288073	22.552490	-35.278320	16.754150
C:\Users\cware\Desktop\Steller20November\TagTesting20Nov2013\M6.DSG	11-1-2013	15:23:37	130770.000000	2615.400000	1.054688	0.460938	-0.652344	0.059633	0.026606	0.294495	18.829346	-39.474487	35.064697
C:\Users\cware\Desktop\Steller20November\TagTesting20Nov2013\M6.DSG	11-1-2013	15:23:37	130771.000000	2615.420000	0.859375	0.515625	-0.707031	0.061468	0.025688	0.298165	14.266968	-18.249512	51.086426
C:\Users\cware\Desktop\Steller20November\TagTesting20Nov2013\M6.DSG	11-1-2013	15:23:37	130772.000000	2615.440000	0.773438	0.531250	-0.785156	0.065138	0.020183	0.302752	20.385742	2.929688	58.624268
C:\Users\cware\Desktop\Steller20November\TagTesting20Nov2013\M6.DSG	11-1-2013	15:23:37	130773.000000	2615.460000	0.757813	0.468750	-0.882813	0.065138	0.017431	0.305505	31.814575	14.648438	58.761597
C:\Users\cware\Desktop\Steller20November\TagTesting20Nov2013\M6.DSG	11-1-2013	15:23:37	130774.000000	2615.480000	0.765625	0.507813	-0.835938	0.066972	0.015596	0.309174	56.091309	-6.774902	52.337646
C:\Users\cware\Desktop\Steller20November\TagTesting20Nov2013\M6.DSG	11-1-2013	15:23:37	130775.000000	2615.500000	0.714844	0.687500	-0.703125	0.068807	0.016514	0.312844	77.194214	-27.481079	39.062500
C:\Users\cware\Desktop\Steller20November\TagTesting20Nov2013\M6.DSG	11-1-2013	15:23:37	130776.000000	2615.520000	0.437500	0.582031	-0.582031	0.069725	0.021101	0.322018	93.154907	-12.481689	21.896362
C:\Users\cware\Desktop\Steller20November\TagTesting20Nov2013\M6.DSG	11-1-2013	15:23:37	130777.000000	2615.540000	0.402344	0.351563	-0.511719	0.072477	0.025688	0.324771	80.413818	-1.113892	26.092529
C:\Users\cware\Desktop\Steller20November\TagTesting20Nov2013\M6.DSG	11-1-2013	15:23:37	130778.000000	2615.560000	0.589844	0.308594	-0.597656	0.074312	0.028440	0.326606	57.861328	-13.748169	40.649414
C:\Users\cware\Desktop\Steller20November\TagTesting20Nov2013\M6.DSG	11-1-2013	15:23:37	130779.000000	2615.580000	0.804688	0.382813	-0.558594	0.079817	0.031193	0.332110	48.522949	-29.693604	37.719727
C:\Users\cware\Desktop\Steller20November\TagTesting20Nov2013\M6.DSG	11-1-2013	15:23:37	130780.000000	2615.600000	0.808594	0.496094	-0.527344	0.082569	0.032110	0.334862	32.974243	-34.622192	35.232544
C:\Users\cware\Desktop\Steller20November\TagTesting20Nov2013\M6.DSG	11-1-2013	15:23:37	130781.000000	2615.620000	0.738281	0.562500	-0.605469	0.090826	0.032110	0.336697	17.425537	-30.776978	35.171509
C:\Users\cware\Desktop\Steller20November\TagTesting20Nov2013\M6.DSG	11-1-2013	15:23:37	130782.000000	2615.640000	0.714844	0.617188	-0.664063	0.094495	0.033028	0.339450	15.014648	-18.035889	24.261475
C:\Users\cware\Desktop\Steller20November\TagTesting20Nov2013\M6.DSG	11-1-2013	15:23:37	130783.000000	2615.660000	0.734375	0.656250	-0.660156	0.097248	0.033028	0.341284	24.261475	-13.153076	10.452271
C:\Users\cware\Desktop\Steller20November\TagTesting20Nov2013\M6.DSG	11-1-2013	15:23:37	130784.000000	2615.680000	0.753906	0.632813	-0.628906	0.098165	0.036697	0.341284	34.759521	-2.853394	-5.432129
C:\Users\cware\Desktop\Steller20November\TagTesting20Nov2013\M6.DSG	11-1-2013	15:23:37	130785.000000	2615.700000	0.738281	0.675781	-0.578125	0.097248	0.041284	0.343119	33.691406	9.384155	-13.290405
C:\Users\cware\Desktop\Steller20November\TagTesting20Nov2013\M6.DSG	11-1-2013	15:23:37	130786.000000	2615.720000	0.785156	0.710938	-0.585938	0.096330	0.044037	0.342202	20.767212	25.390625	-15.304565
C:\Users\cware\Desktop\Steller20November\TagTesting20Nov2013\M6.DSG	11-1-2013	15:23:37	130787.000000	2615.740000	0.851563	0.777344	-0.585938	0.092661	0.047706	0.341284	11.871338	31.860352	-14.434814
C:\Users\cware\Desktop\Steller20November\TagTesting20Nov2013\M6.DSG	11-1-2013	15:23:37	130788.000000	2615.760000	1.046875	0.898438	-0.574219	0.089908	0.050459	0.341284	3.753662	43.289185	-10.284424
C:\Users\cware\Desktop\Steller20November\TagTesting20Nov2013\M6.DSG	11-1-2013	15:23:37	130789.000000	2615.780000	1.046875	0.898438	-0.574219	0.082569	0.053211	0.336697	-0.885010	53.710938	-9.048462
C:\Users\cware\Desktop\Steller20November\TagTesting20Nov2013\M6.DSG	11-1-2013	15:23:37	130790.000000	2615.800000	1.097656	0.851563	-0.582031	0.080734	0.055046	0.334862	0.579834	53.146362	-12.512207
C:\Users\cware\Desktop\Steller20November\TagTesting20Nov2013\M6.DSG	11-1-2013	15:23:37	130791.000000	2615.820000	1.070313	0.785156	-0.589844	0.077064	0.056881	0.332110	1.449585	41.824341	-19.256592
C:\Users\cware\Desktop\Steller20November\TagTesting20Nov2013\M6.DSG	11-1-2013	15:23:37	130792.000000	2615.840000	1.042969	0.699219	-0.574219	0.072477	0.063303	0.328440	0.747681	24.063110	-27.114868
C:\Users\cware\Desktop\Steller20November\TagTesting20Nov2013\M6.DSG	11-1-2013	15:23:37	130793.000000	2615.860000	0.992188	0.621094	-0.550781	0.069725	0.065138	0.327523	-5.920410	9.124756	-29.724121
C:\Users\cware\Desktop\Steller20November\TagTesting20Nov2013\M6.DSG	11-1-2013	15:23:37	130794.000000	2615.880000	0.941406	0.515625	-0.558594	0.066972	0.070642	0.326606	-12.512207	0.167847	-34.606934
C:\Users\cware\Desktop\Steller20November\TagTesting20Nov2013\M6.DSG	11-1-2013	15:23:37	130795.000000	2615.900000	0.871094	0.433594	-0.574219	0.066972	0.071560	0.325688	-20.477295	-3.723145	-38.192749
C:\Users\cware\Desktop\Steller20November\TagTesting20Nov2013\M6.DSG	11-1-2013	15:23:37	130796.000000	2615.920000	0.800781	0.378906	-0.632813	0.065138	0.077064	0.322936	-39.077759	3.524780	-38.314819
C:\Users\cware\Desktop\Steller20November\TagTesting20Nov2013\M6.DSG	11-1-2013	15:23:37	130797.000000	2615.940000	0.882813	0.394531	-0.730469	0.064220	0.077982	0.320183	-59.692383	-7.827759	-37.017822
C:\Users\cware\Desktop\Steller20November\TagTesting20Nov2013\M6.DSG	11-1-2013	15:23:37	130798.000000	2615.960000	1.031250	0.460938	-0.734375	0.064220	0.077982	0.317431	-63.339233	-49.179077	-39.367676
C:\Users\cware\Desktop\Steller20November\TagTesting20Nov2013\M6.DSG	11-1-2013	15:23:37	130799.000000	2615.980000	1.082031	0.355469	-0.644531	0.067890	0.077064	0.317431	-50.415039	-76.705933	-48.858643
C:\Users\cware\Desktop\Steller20November\TagTesting20Nov2013\M6.DSG	11-1-2013	15:23:37	130800.000000	2616.000000	0.945313	0.132813	-0.453125	0.075229	0.080734	0.321101	-21.163940	-71.823120	-47.653198
C:\Users\cware\Desktop\Steller20November\TagTesting20Nov2013\M6.DSG	11-1-2013	15:23:37	130801.000000	2616.020000	0.835938	-0.101563	-0.277344	0.077064	0.082569	0.320183	0.564575	-64.453125	-42.022705
C:\Users\cware\Desktop\Steller20November\TagTesting20Nov2013\M6.DSG	11-1-2013	15:23:37	130802.000000	2616.040000	0.707031	-0.277344	-0.203125	0.085321	0.088991	0.318349	70.755005	-42.327881	-27.816772
C:\Users\cware\Desktop\Steller20November\TagTesting20Nov2013\M6.DSG	11-1-2013	15:23:37	130803.000000	2616.060000	0.476563	-0.445313	-0.386719	0.089908	0.096330	0.317431	125.350952	-32.684326	2.059937
C:\Users\cware\Desktop\Steller20November\TagTesting20Nov2013\M6.DSG	11-1-2013	15:23:37	130804.000000	2616.080000	0.433594	-0.875000	-0.597656	0.091743	0.113761	0.315596	137.313843	-19.302368	-5.401611
C:\Users\cware\Desktop\Steller20November\TagTesting20Nov2013\M6.DSG	11-1-2013	15:23:37	130805.000000	2616.100000	0.867188	-1.015625	-0.589844	0.094495	0.121101	0.318349	108.215332	4.180908	-13.809204
C:\Users\cware\Desktop\Steller20November\TagTesting20Nov2013\M6.DSG	11-1-2013	15:23:37	130806.000000	2616.120000	1.230469	-1.148438	-0.519531	0.094495	0.131193	0.312844	58.837891	26.580811	-0.167847
C:\Users\cware\Desktop\Steller20November\TagTesting20Nov2013\M6.DSG	11-1-2013	15:23:37	130807.000000	2616.140000	1.289063	-1.144531	-0.472656	0.092661	0.133028	0.312844	37.185669	34.439087	14.602661
C:\Users\cware\Desktop\Steller20November\TagTesting20Nov2013\M6.DSG	11-1-2013	15:23:37	130808.000000	2616.160000	1.171875	-1.011719	-0.527344	0.088991	0.136697	0.310092	31.951904	46.875000	33.386230
C:\Users\cware\Desktop\Steller20November\TagTesting20Nov2013\M6.DSG	11-1-2013	15:23:37	130809.000000	2616.180000	0.984375	-0.808594	-0.550781	0.088073	0.136697	0.310092	18.951416	35.018921	60.470581
C:\Users\cware\Desktop\Steller20November\TagTesting20Nov2013\M6.DSG	11-1-2013	15:23:37	130810.000000	2616.200000	0.847656	-0.542969	-0.468750	0.083486	0.134862	0.309174	-19.409180	9.582520	99.792480
C:\Users\cware\Desktop\Steller20November\TagTesting20Nov2013\M6.DSG	11-1-2013	15:23:37	130811.000000	2616.220000	0.824219	-0.343750	-0.375000	0.081651	0.130275	0.309174	-52.902222	8.026123	113.479614
C:\Users\cware\Desktop\Steller20November\TagTesting20Nov2013\M6.DSG	11-1-2013	15:23:37	130812.000000	2616.240000	0.921875	-0.285156	-0.316406	0.079817	0.115596	0.311009	-60.073853	23.376465	104.904175
C:\Users\cware\Desktop\Steller20November\TagTesting20Nov2013\M6.DSG	11-1-2013	15:23:37	130813.000000	2616.260000	1.015625	-0.328125	-0.324219	0.079817	0.110092	0.310092	-44.998169	41.122437	87.112427
C:\Users\cware\Desktop\Steller20November\TagTesting20Nov2013\M6.DSG	11-1-2013	15:23:37	130814.000000	2616.280000	1.015625	-0.371094	-0.378906	0.076147	0.102752	0.311009	3.204346	60.958862	52.337646
C:\Users\cware\Desktop\Steller20November\TagTesting20Nov2013\M6.DSG	11-1-2013	15:23:37	130815.000000	2616.300000	1.074219	-0.316406	-0.476563	0.070642	0.102752	0.310092	51.681519	60.821533	20.812988
C:\Users\cware\Desktop\Steller20November\TagTesting20Nov2013\M6.DSG	11-1-2013	15:23:37	130816.000000	2616.320000	1.234375	-0.101563	-0.539063	0.066972	0.105505	0.311009	85.754395	27.374268	-4.257202
C:\Users\cware\Desktop\Steller20November\TagTesting20Nov2013\M6.DSG	11-1-2013	15:23:37	130817.000000	2616.340000	1.035156	0.007813	-0.570313	0.063303	0.113761	0.316514	67.459106	-4.013062	2.914429
C:\Users\cware\Desktop\Steller20November\TagTesting20Nov2013\M6.DSG	11-1-2013	15:23:37	130818.000000	2616.360000	0.867188	0.117188	-0.644531	0.060550	0.116514	0.319266	29.724121	8.026123	44.738770
C:\Users\cware\Desktop\Steller20November\TagTesting20Nov2013\M6.DSG	11-1-2013	15:23:37	130819.000000	2616.380000	0.867188	0.175781	-0.761719	0.058716	0.111009	0.323853	11.108398	15.563965	63.842773
C:\Users\cware\Desktop\Steller20November\TagTesting20Nov2013\M6.DSG	11-1-2013	15:23:37	130820.000000	2616.400000	0.910156	0.261719	-0.843750	0.058716	0.108257	0.326606	-3.509521	-11.718750	63.446045
C:\Users\cware\Desktop\Steller20November\TagTesting20Nov2013\M6.DSG	11-1-2013	15:23:37	130821.000000	2616.420000	0.812500	0.468750	-0.847656	0.061468	0.096330	0.330275	-22.216797	-35.308838	50.277710
C:\Users\cware\Desktop\Steller20November\TagTesting20Nov2013\M6.DSG	11-1-2013	15:23:37	130822.000000	2616.440000	0.710938	0.667969	-0.867188	0.064220	0.091743	0.334862	-35.644531	-35.461426	24.337769
C:\Users\cware\Desktop\Steller20November\TagTesting20Nov2013\M6.DSG	11-1-2013	15:23:37	130823.000000	2616.460000	0.691406	0.777344	-0.785156	0.068807	0.080734	0.339450	-25.863647	-43.289185	3.890991
C:\Users\cware\Desktop\Steller20November\TagTesting20Nov2013\M6.DSG	11-1-2013	15:23:37	130824.000000	2616.480000	0.667969	0.773438	-0.667969	0.071560	0.078899	0.342202	-13.153076	-26.138306	6.103516
C:\Users\cware\Desktop\Steller20November\TagTesting20Nov2013\M6.DSG	11-1-2013	15:23:37	130825.000000	2616.500000	0.867188	0.757813	-0.511719	0.075229	0.072477	0.346789	-6.240845	-15.884399	13.290405
C:\Users\cware\Desktop\Steller20November\TagTesting20Nov2013\M6.DSG	11-1-2013	15:23:37	130826.000000	2616.520000	1.003906	0.832031	-0.421875	0.077064	0.070642	0.347706	12.359619	-23.498535	6.683350
C:\Users\cware\Desktop\Steller20November\TagTesting20Nov2013\M6.DSG	11-1-2013	15:23:37	130827.000000	2616.540000	1.000000	0.875000	-0.464844	0.080734	0.070642	0.350459	29.968262	-33.569336	-0.015259
C:\Users\cware\Desktop\Steller20November\TagTesting20Nov2013\M6.DSG	11-1-2013	15:23:37	130828.000000	2616.560000	0.878906	0.812500	-0.546875	0.083486	0.072477	0.352294	31.173706	-33.050537	3.189087
C:\Users\cware\Desktop\Steller20November\TagTesting20Nov2013\M6.DSG	11-1-2013	15:23:37	130829.000000	2616.580000	0.675781	0.808594	-0.347656	0.086239	0.074312	0.354128	52.017212	-30.776978	-0.518799
C:\Users\cware\Desktop\Steller20November\TagTesting20Nov2013\M6.DSG	11-1-2013	15:23:37	130830.000000	2616.600000	0.613281	0.765625	-0.707031	0.089908	0.080734	0.356881	34.591675	-19.714355	-3.433228
C:\Users\cware\Desktop\Steller20November\TagTesting20Nov2013\M6.DSG	11-1-2013	15:23:37	130831.000000	2616.620000	0.683594	0.699219	-0.632813	0.090826	0.082569	0.359633	34.103394	-18.890381	-15.457153
C:\Users\cware\Desktop\Steller20November\TagTesting20Nov2013\M6.DSG	11-1-2013	15:23:37	130832.000000	2616.640000	0.734375	0.675781	-0.652344	0.091743	0.088991	0.362385	31.967163	-15.197754	-26.077271
C:\Users\cware\Desktop\Steller20November\TagTesting20Nov2013\M6.DSG	11-1-2013	15:23:37	130833.000000	2616.660000	0.761719	0.710938	-0.628906	0.093578	0.092661	0.361468	23.132324	-10.925293	-26.809692
C:\Users\cware\Desktop\Steller20November\TagTesting20Nov2013\M6.DSG	11-1-2013	15:23:37	130834.000000	2616.680000	0.828125	0.730469	-0.609375	0.091743	0.097248	0.364220	12.420654	-9.643555	-29.220581
C:\Users\cware\Desktop\Steller20November\TagTesting20Nov2013\M6.DSG	11-1-2013	15:23:37	130835.000000	2616.700000	0.820313	0.730469	-0.613281	0.093578	0.098165	0.363303	10.940552	-9.429932	-36.743164
C:\Users\cware\Desktop\Steller20November\TagTesting20Nov2013\M6.DSG	11-1-2013	15:23:37	130836.000000	2616.720000	0.789063	0.675781	-0.621094	0.092661	0.104587	0.364220	18.234253	-10.192871	-49.621582
C:\Users\cware\Desktop\Steller20November\TagTesting20Nov2013\M6.DSG	11-1-2013	15:23:37	130837.000000	2616.740000	0.750000	0.597656	-0.632813	0.092661	0.107339	0.364220	19.866943	-3.311157	-58.319092
C:\Users\cware\Desktop\Steller20November\TagTesting20Nov2013\M6.DSG	11-1-2013	15:23:37	130838.000000	2616.760000	0.742188	0.562500	-0.652344	0.090826	0.115596	0.364220	12.573242	12.176514	-62.149048
C:\Users\cware\Desktop\Steller20November\TagTesting20Nov2013\M6.DSG	11-1-2013	15:23:37	130839.000000	2616.780000	0.753906	0.527344	-0.660156	0.088073	0.120183	0.363303	-1.022339	28.564453	-58.578491
C:\Users\cware\Desktop\Steller20November\TagTesting20Nov2013\M6.DSG	11-1-2013	15:23:37	130840.000000	2616.800000	0.789063	0.542969	-0.679688	0.083486	0.123853	0.358716	-28.549194	44.647217	-49.652100
C:\Users\cware\Desktop\Steller20November\TagTesting20Nov2013\M6.DSG	11-1-2013	15:23:37	130841.000000	2616.820000	0.839844	0.523438	-0.679688	0.078899	0.123853	0.357798	-52.200317	44.296265	-44.235229
C:\Users\cware\Desktop\Steller20November\TagTesting20Nov2013\M6.DSG	11-1-2013	15:23:37	130842.000000	2616.840000	0.972656	0.460938	-0.746094	0.072477	0.122018	0.351376	-71.914673	30.395508	-41.381836
C:\Users\cware\Desktop\Steller20November\TagTesting20Nov2013\M6.DSG	11-1-2013	15:23:37	130843.000000	2616.860000	0.972656	0.460938	-0.746094	0.070642	0.119266	0.349541	-86.730957	15.869141	-40.191650
C:\Users\cware\Desktop\Steller20November\TagTesting20Nov2013\M6.DSG	11-1-2013	15:23:37	130844.000000	2616.880000	1.042969	0.425781	-0.796875	0.067890	0.111927	0.346789	-101.867676	-1.266479	-41.076660
C:\Users\cware\Desktop\Steller20November\TagTesting20Nov2013\M6.DSG	11-1-2013	15:23:37	130845.000000	2616.900000	1.097656	0.421875	-0.843750	0.066055	0.108257	0.344954	-113.815308	-18.722534	-45.639038
C:\Users\cware\Desktop\Steller20November\TagTesting20Nov2013\M6.DSG	11-1-2013	15:23:37	130846.000000	2616.920000	1.058594	0.453125	-0.835938	0.067890	0.098165	0.344037	-118.667603	-35.186768	-56.747437
C:\Users\cware\Desktop\Steller20November\TagTesting20Nov2013\M6.DSG	11-1-2013	15:23:37	130847.000000	2616.940000	0.910156	0.402344	-0.777344	0.067890	0.096330	0.343119	-108.200073	-36.010742	-67.031860
C:\Users\cware\Desktop\Steller20November\TagTesting20Nov2013\M6.DSG	11-1-2013	15:23:37	130848.000000	2616.960000	0.746094	0.273438	-0.648438	0.067890	0.090826	0.342202	-87.539673	-28.518677	-62.698364
C:\Users\cware\Desktop\Steller20November\TagTesting20Nov2013\M6.DSG	11-1-2013	15:23:37	130849.000000	2616.980000	0.652344	0.140625	-0.578125	0.067890	0.090826	0.341284	-67.474365	-26.901245	-45.272827
C:\Users\cware\Desktop\Steller20November\TagTesting20Nov2013\M6.DSG	11-1-2013	15:23:37	130850.000000	2617.000000	0.632813	0.019531	-0.515625	0.069725	0.090826	0.338532	-49.835205	-27.084351	-27.816772
C:\Users\cware\Desktop\Steller20November\TagTesting20Nov2013\M6.DSG	11-1-2013	15:23:37	130851.000000	2617.020000	0.675781	-0.179688	-0.457031	0.070642	0.089908	0.339450	-30.563354	-17.974854	-20.599365
C:\Users\cware\Desktop\Steller20November\TagTesting20Nov2013\M6.DSG	11-1-2013	15:23:37	130852.000000	2617.040000	0.875000	-0.421875	-0.437500	0.071560	0.093578	0.337615	-6.408691	-22.415161	-26.214600
C:\Users\cware\Desktop\Steller20November\TagTesting20Nov2013\M6.DSG	11-1-2013	15:23:37	130853.000000	2617.060000	1.003906	-0.558594	-0.445313	0.075229	0.096330	0.337615	8.605957	-32.928467	-29.373169
C:\Users\cware\Desktop\Steller20November\TagTesting20Nov2013\M6.DSG	11-1-2013	15:23:37	130854.000000	2617.080000	0.984375	-0.613281	-0.503906	0.077982	0.099083	0.337615	29.281616	-43.014526	-24.520874
C:\Users\cware\Desktop\Steller20November\TagTesting20Nov2013\M6.DSG	11-1-2013	15:23:37	130855.000000	2617.100000	0.945313	-0.570313	-0.566406	0.083486	0.106422	0.339450	46.447754	-41.915894	-17.532349
C:\Users\cware\Desktop\Steller20November\TagTesting20Nov2013\M6.DSG	11-1-2013	15:23:37	130856.000000	2617.120000	0.902344	-0.558594	-0.628906	0.087156	0.111009	0.340367	63.537598	-33.309937	-4.287720
C:\Users\cware\Desktop\Steller20November\TagTesting20Nov2013\M6.DSG	11-1-2013	15:23:37	130857.000000	2617.140000	0.812500	-0.597656	-0.597656	0.091743	0.119266	0.342202	58.853149	-9.765625	12.481689
C:\Users\cware\Desktop\Steller20November\TagTesting20Nov2013\M6.DSG	11-1-2013	15:23:37	130858.000000	2617.160000	0.812500	-0.628906	-0.601563	0.092661	0.122936	0.341284	37.597656	18.875122	28.213501
C:\Users\cware\Desktop\Steller20November\TagTesting20Nov2013\M6.DSG	11-1-2013	15:23:37	130859.000000	2617.180000	0.914063	-0.609375	-0.570313	0.089908	0.124771	0.343119	12.313843	28.732300	35.964966
C:\Users\cware\Desktop\Steller20November\TagTesting20Nov2013\M6.DSG	11-1-2013	15:23:37	130860.000000	2617.200000	1.054688	-0.617188	-0.480469	0.088073	0.122936	0.341284	-17.654419	29.052734	41.275024
C:\Users\cware\Desktop\Steller20November\TagTesting20Nov2013\M6.DSG	11-1-2013	15:23:37	130861.000000	2617.220000	1.152344	-0.640625	-0.460938	0.086239	0.115596	0.341284	-22.964478	31.372070	36.956787
C:\Users\cware\Desktop\Steller20November\TagTesting20Nov2013\M6.DSG	11-1-2013	15:23:37	130862.000000	2617.240000	1.218750	-0.656250	-0.507813	0.085321	0.112844	0.341284	-5.691528	19.256592	20.950317
C:\Users\cware\Desktop\Steller20November\TagTesting20Nov2013\M6.DSG	11-1-2013	15:23:37	130863.000000	2617.260000	1.175781	-0.546875	-0.566406	0.085321	0.108257	0.343119	4.226685	1.403809	13.320923
C:\Users\cware\Desktop\Steller20November\TagTesting20Nov2013\M6.DSG	11-1-2013	15:23:37	130864.000000	2617.280000	1.105469	-0.339844	-0.613281	0.085321	0.108257	0.344954	2.593994	-16.159058	7.659912
C:\Users\cware\Desktop\Steller20November\TagTesting20Nov2013\M6.DSG	11-1-2013	15:23:37	130865.000000	2617.300000	1.078125	-0.156250	-0.648438	0.087156	0.103670	0.350459	-1.007080	-28.945923	2.410889
C:\Users\cware\Desktop\Steller20November\TagTesting20Nov2013\M6.DSG	11-1-2013	15:23:37	130866.000000	2617.320000	1.046875	0.000000	-0.738281	0.088991	0.102752	0.352294	-5.233765	-40.206909	2.105713
C:\Users\cware\Desktop\Steller20November\TagTesting20Nov2013\M6.DSG	11-1-2013	15:23:37	130867.000000	2617.340000	0.968750	0.125000	-0.828125	0.091743	0.100917	0.355046	-15.396118	-30.670166	9.918213
C:\Users\cware\Desktop\Steller20November\TagTesting20Nov2013\M6.DSG	11-1-2013	15:23:37	130868.000000	2617.360000	0.812500	0.187500	-0.835938	0.094495	0.093578	0.358716	-31.906128	-20.980835	22.445679
C:\Users\cware\Desktop\Steller20November\TagTesting20Nov2013\M6.DSG	11-1-2013	15:23:37	130869.000000	2617.380000	0.722656	0.335938	-0.789063	0.096330	0.087156	0.361468	-36.956787	-8.071899	31.234741
C:\Users\cware\Desktop\Steller20November\TagTesting20Nov2013\M6.DSG	11-1-2013	15:23:37	130870.000000	2617.400000	0.718750	0.515625	-0.738281	0.098165	0.077064	0.362385	-33.187866	-6.347656	32.470703
C:\Users\cware\Desktop\Steller20November\TagTesting20Nov2013\M6.DSG	11-1-2013	15:23:37	130871.000000	2617.420000	0.726563	0.550781	-0.679688	0.099083	0.071560	0.363303	-29.571533	-8.361816	27.145386
C:\Users\cware\Desktop\Steller20November\TagTesting20Nov2013\M6.DSG	11-1-2013	15:23:37	130872.000000	2617.440000	0.664063	0.589844	-0.675781	0.102752	0.062385	0.363303	-25.024414	-9.002686	14.724731
C:\Users\cware\Desktop\Steller20November\TagTesting20Nov2013\M6.DSG	11-1-2013	15:23:37	130873.000000	2617.460000	0.437500	0.644531	-0.671875	0.103670	0.059633	0.363303	-17.639160	-2.319336	4.470825
C:\Users\cware\Desktop\Steller20November\TagTesting20Nov2013\M6.DSG	11-1-2013	15:23:37	130874.000000	2617.480000	0.453125	0.792969	-0.687500	0.103670	0.055963	0.362385	-8.346558	6.805420	17.608643
C:\Users\cware\Desktop\Steller20November\TagTesting20Nov2013\M6.DSG	11-1-2013	15:23:37	130875.000000	2617.500000	0.722656	0.773438	-0.683594	0.104587	0.055046	0.361468	-11.779785	-0.259399	35.888672
C:\Users\cware\Desktop\Steller20November\TagTesting20Nov2013\M6.DSG	11-1-2013	15:23:37	130876.000000	2617.520000	0.832031	0.656250	-0.664063	0.108257	0.050459	0.361468	-1.785278	-21.987915	32.455444
C:\Users\cware\Desktop\Steller20November\TagTesting20Nov2013\M6.DSG	11-1-2013	15:23:37	130877.000000	2617.540000	0.886719	0.667969	-0.660156	0.111927	0.050459	0.361468	12.420654	-20.462036	33.538818
C:\Users\cware\Desktop\Steller20November\TagTesting20Nov2013\M6.DSG	11-1-2013	15:23:37	130878.000000	2617.560000	0.867188	0.781250	-0.640625	0.115596	0.051376	0.365138	27.206421	-12.802124	27.175903
C:\Users\cware\Desktop\Steller20November\TagTesting20Nov2013\M6.DSG	11-1-2013	15:23:37	130879.000000	2617.580000	0.761719	0.726563	-0.675781	0.117431	0.052294	0.365138	34.042358	-5.126953	17.425537
C:\Users\cware\Desktop\Steller20November\TagTesting20Nov2013\M6.DSG	11-1-2013	15:23:37	130880.000000	2617.600000	0.660156	0.675781	-0.695313	0.119266	0.057798	0.367890	38.909912	1.983643	6.057739
C:\Users\cware\Desktop\Steller20November\TagTesting20Nov2013\M6.DSG	11-1-2013	15:23:37	130881.000000	2617.620000	0.648438	0.667969	-0.703125	0.119266	0.061468	0.367890	41.183472	7.293701	-1.647949
C:\Users\cware\Desktop\Steller20November\TagTesting20Nov2013\M6.DSG	11-1-2013	15:23:37	130882.000000	2617.640000	0.664063	0.722656	-0.671875	0.117431	0.068807	0.369725	30.426025	16.082764	-4.974365
C:\Users\cware\Desktop\Steller20November\TagTesting20Nov2013\M6.DSG	11-1-2013	15:23:37	130883.000000	2617.660000	0.714844	0.761719	-0.628906	0.114679	0.071560	0.369725	12.817383	21.667480	-9.567261
C:\Users\cware\Desktop\Steller20November\TagTesting20Nov2013\M6.DSG	11-1-2013	15:23:37	130884.000000	2617.680000	0.777344	0.730469	-0.597656	0.111927	0.076147	0.367890	-5.264282	21.957397	-16.113281
C:\Users\cware\Desktop\Steller20November\TagTesting20Nov2013\M6.DSG	11-1-2013	15:23:37	130885.000000	2617.700000	0.847656	0.656250	-0.609375	0.111927	0.075229	0.367890	-12.725830	18.783569	-22.003174
C:\Users\cware\Desktop\Steller20November\TagTesting20Nov2013\M6.DSG	11-1-2013	15:23:37	130886.000000	2617.720000	0.921875	0.554688	-0.609375	0.105505	0.077064	0.365138	-14.434814	14.190674	-23.239136
C:\Users\cware\Desktop\Steller20November\TagTesting20Nov2013\M6.DSG	11-1-2013	15:23:37	130887.000000	2617.740000	0.988281	0.515625	-0.574219	0.105505	0.077982	0.365138	-14.068604	13.626099	-17.105103
C:\Users\cware\Desktop\Steller20November\TagTesting20Nov2013\M6.DSG	11-1-2013	15:23:37	130888.000000	2617.760000	1.062500	0.558594	-0.535156	0.104587	0.079817	0.363303	-8.453369	14.755249	-8.651733
C:\Users\cware\Desktop\Steller20November\TagTesting20Nov2013\M6.DSG	11-1-2013	15:23:37	130889.000000	2617.780000	1.117188	0.589844	-0.535156	0.103670	0.080734	0.361468	-0.396729	28.137207	-0.991821
C:\Users\cware\Desktop\Steller20November\TagTesting20Nov2013\M6.DSG	11-1-2013	15:23:37	130890.000000	2617.800000	1.191406	0.566406	-0.550781	0.102752	0.084404	0.358716	-2.014160	33.126831	4.516602
C:\Users\cware\Desktop\Steller20November\TagTesting20Nov2013\M6.DSG	11-1-2013	15:23:37	130891.000000	2617.820000	1.238281	0.441406	-0.542969	0.100917	0.087156	0.355963	-0.518799	14.892578	2.380371
C:\Users\cware\Desktop\Steller20November\TagTesting20Nov2013\M6.DSG	11-1-2013	15:23:37	130892.000000	2617.840000	1.187500	0.253906	-0.539063	0.099083	0.088991	0.355963	2.639771	-18.157959	-7.904053
C:\Users\cware\Desktop\Steller20November\TagTesting20Nov2013\M6.DSG	11-1-2013	15:23:37	130893.000000	2617.860000	0.945313	0.097656	-0.574219	0.102752	0.094495	0.355046	-3.479004	-27.069092	-13.046265
C:\Users\cware\Desktop\Steller20November\TagTesting20Nov2013\M6.DSG	11-1-2013	15:23:37	130894.000000	2617.880000	0.707031	0.007813	-0.640625	0.104587	0.096330	0.355963	-18.066406	-20.599365	-12.634277
C:\Users\cware\Desktop\Steller20November\TagTesting20Nov2013\M6.DSG	11-1-2013	15:23:37	130895.000000	2617.900000	0.683594	-0.058594	-0.699219	0.108257	0.098165	0.355046	-33.035278	-11.383057	-4.470825
C:\Users\cware\Desktop\Steller20November\TagTesting20Nov2013\M6.DSG	11-1-2013	15:23:37	130896.000000	2617.920000	0.929688	-0.101563	-0.839844	0.109174	0.097248	0.354128	-40.283203	-21.240234	9.948730
C:\Users\cware\Desktop\Steller20November\TagTesting20Nov2013\M6.DSG	11-1-2013	15:23:37	130897.000000	2617.940000	0.929688	-0.101563	-0.839844	0.115596	0.093578	0.353211	-27.893066	-27.450562	20.874023
C:\Users\cware\Desktop\Steller20November\TagTesting20Nov2013\M6.DSG	11-1-2013	15:23:37	130898.000000	2617.960000	1.000000	-0.230469	-0.828125	0.117431	0.091743	0.354128	-18.478394	-47.378540	20.004272
C:\Users\cware\Desktop\Steller20November\TagTesting20Nov2013\M6.DSG	11-1-2013	15:23:37	130899.000000	2617.980000	0.843750	-0.277344	-0.792969	0.124771	0.090826	0.355963	-9.460449	-44.982910	18.035889
C:\Users\cware\Desktop\Steller20November\TagTesting20Nov2013\M6.DSG	11-1-2013	15:23:37	130900.000000	2618.000000	0.757813	-0.300781	-0.750000	0.128440	0.091743	0.355963	3.173828	-30.441284	13.442993
C:\Users\cware\Desktop\Steller20November\TagTesting20Nov2013\M6.DSG	11-1-2013	15:23:37	130901.000000	2618.020000	0.742188	-0.304688	-0.761719	0.132110	0.093578	0.358716	16.952515	-9.841919	4.852295
C:\Users\cware\Desktop\Steller20November\TagTesting20Nov2013\M6.DSG	11-1-2013	15:23:37	130902.000000	2618.040000	0.808594	-0.296875	-0.808594	0.133028	0.095413	0.357798	28.808594	6.286621	-3.524780
C:\Users\cware\Desktop\Steller20November\TagTesting20Nov2013\M6.DSG	11-1-2013	15:23:37	130903.000000	2618.060000	0.871094	-0.296875	-0.871094	0.132110	0.100000	0.359633	33.447266	15.853882	-7.354736
C:\Users\cware\Desktop\Steller20November\TagTesting20Nov2013\M6.DSG	11-1-2013	15:23:37	130904.000000	2618.080000	0.902344	-0.304688	-0.859375	0.129358	0.102752	0.358716	30.944824	22.064209	-8.163452
C:\Users\cware\Desktop\Steller20November\TagTesting20Nov2013\M6.DSG	11-1-2013	15:23:37	130905.000000	2618.100000	0.914063	-0.281250	-0.812500	0.128440	0.105505	0.358716	24.475098	25.238037	-7.827759
C:\Users\cware\Desktop\Steller20November\TagTesting20Nov2013\M6.DSG	11-1-2013	15:23:37	130906.000000	2618.120000	0.906250	-0.234375	-0.773438	0.122018	0.108257	0.359633	15.396118	23.971558	-7.156372
C:\Users\cware\Desktop\Steller20November\TagTesting20Nov2013\M6.DSG	11-1-2013	15:23:37	130907.000000	2618.140000	0.878906	-0.175781	-0.742188	0.119266	0.110092	0.360550	13.168335	27.236938	-9.765625
C:\Users\cware\Desktop\Steller20November\TagTesting20Nov2013\M6.DSG	11-1-2013	15:23:37	130908.000000	2618.160000	0.882813	-0.113281	-0.746094	0.113761	0.110092	0.359633	12.771606	29.800415	-12.863159
C:\Users\cware\Desktop\Steller20November\TagTesting20Nov2013\M6.DSG	11-1-2013	15:23:37	130909.000000	2618.180000	0.925781	-0.078125	-0.765625	0.111927	0.110092	0.360550	12.725830	22.857666	-14.129639
C:\Users\cware\Desktop\Steller20November\TagTesting20Nov2013\M6.DSG	11-1-2013	15:23:37	130910.000000	2618.200000	0.957031	-0.042969	-0.765625	0.107339	0.111009	0.361468	5.676270	7.171631	-10.238647
C:\Users\cware\Desktop\Steller20November\TagTesting20Nov2013\M6.DSG	11-1-2013	15:23:37	130911.000000	2618.220000	0.898438	0.019531	-0.753906	0.104587	0.108257	0.361468	-8.514404	6.027222	-1.449585
C:\Users\cware\Desktop\Steller20November\TagTesting20Nov2013\M6.DSG	11-1-2013	15:23:37	130912.000000	2618.240000	0.843750	0.070313	-0.718750	0.101835	0.103670	0.362385	-26.641846	5.447388	11.169434
C:\Users\cware\Desktop\Steller20November\TagTesting20Nov2013\M6.DSG	11-1-2013	15:23:37	130913.000000	2618.260000	0.820313	0.167969	-0.667969	0.100917	0.098165	0.363303	-38.787842	3.967285	19.088745
C:\Users\cware\Desktop\Steller20November\TagTesting20Nov2013\M6.DSG	11-1-2013	15:23:37	130914.000000	2618.280000	0.808594	0.234375	-0.625000	0.100917	0.089908	0.363303	-49.819946	0.289917	22.445679
C:\Users\cware\Desktop\Steller20November\TagTesting20Nov2013\M6.DSG	11-1-2013	15:23:37	130915.000000	2618.300000	0.777344	0.343750	-0.609375	0.100000	0.083486	0.364220	-47.561646	-5.676270	18.478394
C:\Users\cware\Desktop\Steller20November\TagTesting20Nov2013\M6.DSG	11-1-2013	15:23:37	130916.000000	2618.320000	0.839844	0.472656	-0.566406	0.101835	0.073394	0.364220	-22.659302	-26.260376	6.896973
C:\Users\cware\Desktop\Steller20November\TagTesting20Nov2013\M6.DSG	11-1-2013	15:23:37	130917.000000	2618.340000	0.847656	0.566406	-0.539063	0.103670	0.071560	0.364220	0.564575	-37.170410	-0.457764
C:\Users\cware\Desktop\Steller20November\TagTesting20Nov2013\M6.DSG	11-1-2013	15:23:37	130918.000000	2618.360000	0.773438	0.527344	-0.562500	0.108257	0.072477	0.366055	4.852295	-23.788452	1.007080
C:\Users\cware\Desktop\Steller20November\TagTesting20Nov2013\M6.DSG	11-1-2013	15:23:37	130919.000000	2618.380000	0.656250	0.476563	-0.589844	0.108257	0.070642	0.366972	-12.481689	-0.106812	8.682251
C:\Users\cware\Desktop\Steller20November\TagTesting20Nov2013\M6.DSG	11-1-2013	15:23:37	130920.000000	2618.400000	0.671875	0.488281	-0.582031	0.109174	0.066055	0.364220	-30.593872	15.274048	8.575439
C:\Users\cware\Desktop\Steller20November\TagTesting20Nov2013\M6.DSG	11-1-2013	15:23:37	130921.000000	2618.420000	0.796875	0.507813	-0.562500	0.109174	0.064220	0.365138	-28.137207	14.984131	6.332397
C:\Users\cware\Desktop\Steller20November\TagTesting20Nov2013\M6.DSG	11-1-2013	15:23:37	130922.000000	2618.440000	0.898438	0.527344	-0.531250	0.109174	0.058716	0.364220	-30.838013	6.698608	-0.015259
C:\Users\cware\Desktop\Steller20November\TagTesting20Nov2013\M6.DSG	11-1-2013	15:23:37	130923.000000	2618.460000	0.847656	0.605469	-0.531250	0.109174	0.056881	0.360550	-41.702271	12.023926	-10.925293
C:\Users\cware\Desktop\Steller20November\TagTesting20Nov2013\M6.DSG	11-1-2013	15:23:37	130924.000000	2618.480000	0.808594	0.621094	-0.597656	0.106422	0.050459	0.358716	-47.561646	13.778687	-16.876221
C:\Users\cware\Desktop\Steller20November\TagTesting20Nov2013\M6.DSG	11-1-2013	15:23:37	130925.000000	2618.500000	0.894531	0.675781	-0.570313	0.105505	0.046789	0.356881	-49.102783	11.520386	-24.032593
C:\Users\cware\Desktop\Steller20November\TagTesting20Nov2013\M6.DSG	11-1-2013	15:23:37	130926.000000	2618.520000	0.937500	0.687500	-0.585938	0.103670	0.042202	0.352294	-49.713135	8.895874	-36.026001
C:\Users\cware\Desktop\Steller20November\TagTesting20Nov2013\M6.DSG	11-1-2013	15:23:37	130927.000000	2618.540000	0.937500	0.695313	-0.574219	0.101835	0.040367	0.352294	-47.821045	6.484985	-46.966553
C:\Users\cware\Desktop\Steller20November\TagTesting20Nov2013\M6.DSG	11-1-2013	15:23:37	130928.000000	2618.560000	0.921875	0.765625	-0.554688	0.100000	0.038532	0.350459	-41.549683	9.979248	-55.999756
C:\Users\cware\Desktop\Steller20November\TagTesting20Nov2013\M6.DSG	11-1-2013	15:23:37	130929.000000	2618.580000	0.949219	0.875000	-0.523438	0.095413	0.036697	0.345872	-28.778076	19.317627	-54.519653
C:\Users\cware\Desktop\Steller20November\TagTesting20Nov2013\M6.DSG	11-1-2013	15:23:37	130930.000000	2618.600000	1.003906	0.886719	-0.511719	0.092661	0.036697	0.345872	-23.193359	29.739380	-49.057007
C:\Users\cware\Desktop\Steller20November\TagTesting20Nov2013\M6.DSG	11-1-2013	15:23:37	130931.000000	2618.620000	0.992188	0.839844	-0.531250	0.084404	0.038532	0.341284	-29.235840	43.182373	-47.958374
C:\Users\cware\Desktop\Steller20November\TagTesting20Nov2013\M6.DSG	11-1-2013	15:23:37	130932.000000	2618.640000	0.960938	0.832031	-0.511719	0.080734	0.039450	0.339450	-39.947510	52.978516	-49.362183
C:\Users\cware\Desktop\Steller20November\TagTesting20Nov2013\M6.DSG	11-1-2013	15:23:37	130933.000000	2618.660000	0.914063	0.828125	-0.519531	0.070642	0.039450	0.333028	-50.247192	52.429199	-51.116943
C:\Users\cware\Desktop\Steller20November\TagTesting20Nov2013\M6.DSG	11-1-2013	15:23:37	130934.000000	2618.680000	0.867188	0.773438	-0.570313	0.066972	0.038532	0.328440	-63.766479	45.761108	-52.444458
C:\Users\cware\Desktop\Steller20November\TagTesting20Nov2013\M6.DSG	11-1-2013	15:23:37	130935.000000	2618.700000	0.875000	0.695313	-0.640625	0.058716	0.038532	0.322018	-78.536987	34.072876	-54.168701
C:\Users\cware\Desktop\Steller20November\TagTesting20Nov2013\M6.DSG	11-1-2013	15:23:37	130936.000000	2618.720000	0.902344	0.597656	-0.699219	0.054128	0.036697	0.318349	-91.598511	18.356323	-58.532715
C:\Users\cware\Desktop\Steller20November\TagTesting20Nov2013\M6.DSG	11-1-2013	15:23:37	130937.000000	2618.740000	0.937500	0.468750	-0.730469	0.048624	0.035780	0.311009	-91.186523	0.549316	-64.743042
C:\Users\cware\Desktop\Steller20November\TagTesting20Nov2013\M6.DSG	11-1-2013	15:23:37	130938.000000	2618.760000	0.960938	0.375000	-0.707031	0.045872	0.034862	0.308257	-92.864990	-14.602661	-82.534790
C:\Users\cware\Desktop\Steller20November\TagTesting20Nov2013\M6.DSG	11-1-2013	15:23:37	130939.000000	2618.780000	0.964844	0.238281	-0.695313	0.040367	0.035780	0.303670	-104.598999	-21.133423	-96.267700
C:\Users\cware\Desktop\Steller20November\TagTesting20Nov2013\M6.DSG	11-1-2013	15:23:37	130940.000000	2618.800000	0.925781	-0.078125	-0.617188	0.038532	0.036697	0.301835	-105.346680	-44.784546	-96.267700
C:\Users\cware\Desktop\Steller20November\TagTesting20Nov2013\M6.DSG	11-1-2013	15:23:37	130941.000000	2618.820000	0.785156	-0.398438	-0.496094	0.038532	0.038532	0.300000	-99.365234	-59.875488	-93.582153
C:\Users\cware\Desktop\Steller20November\TagTesting20Nov2013\M6.DSG	11-1-2013	15:23:37	130942.000000	2618.840000	0.656250	-0.507813	-0.367188	0.039450	0.038532	0.300000	-86.807251	-57.281494	-92.742920
C:\Users\cware\Desktop\Steller20November\TagTesting20Nov2013\M6.DSG	11-1-2013	15:23:37	130943.000000	2618.860000	0.820313	-0.484375	-0.351563	0.040367	0.039450	0.300917	-60.241699	-53.680420	-103.866577
C:\Users\cware\Desktop\Steller20November\TagTesting20Nov2013\M6.DSG	11-1-2013	15:23:37	130944.000000	2618.880000	1.015625	-0.601563	-0.410156	0.042202	0.044954	0.300000	-54.611206	-53.710938	-100.585938
C:\Users\cware\Desktop\Steller20November\TagTesting20Nov2013\M6.DSG	11-1-2013	15:23:37	130945.000000	2618.900000	1.062500	-0.722656	-0.437500	0.043119	0.046789	0.300917	-62.088013	-46.646118	-88.821411
C:\Users\cware\Desktop\Steller20November\TagTesting20Nov2013\M6.DSG	11-1-2013	15:23:37	130946.000000	2618.920000	1.070313	-0.707031	-0.484375	0.044037	0.048624	0.300917	-71.212769	-29.998779	-75.408936
C:\Users\cware\Desktop\Steller20November\TagTesting20Nov2013\M6.DSG	11-1-2013	15:23:37	130947.000000	2618.940000	1.000000	-0.734375	-0.542969	0.043119	0.048624	0.299083	-73.196411	-1.327515	-62.164307
C:\Users\cware\Desktop\Steller20November\TagTesting20Nov2013\M6.DSG	11-1-2013	15:23:37	130948.000000	2618.960000	0.953125	-0.761719	-0.546875	0.040367	0.044037	0.295413	-75.790405	22.888184	-42.648315
C:\Users\cware\Desktop\Steller20November\TagTesting20Nov2013\M6.DSG	11-1-2013	15:23:37	130949.000000	2618.980000	1.000000	-0.679688	-0.480469	0.037615	0.040367	0.291743	-89.416504	24.337769	-28.366089
C:\Users\cware\Desktop\Steller20November\TagTesting20Nov2013\M6.DSG	11-1-2013	15:23:37	130950.000000	2619.000000	1.000000	-0.503906	-0.359375	0.033028	0.029358	0.287156	-103.240967	20.339966	-6.561279
C:\Users\cware\Desktop\Steller20November\TagTesting20Nov2013\M6.DSG	11-1-2013	15:23:37	130951.000000	2619.020000	1.000000	-0.503906	-0.359375	0.032110	0.023853	0.281651	-113.021851	21.240234	10.681152
C:\Users\cware\Desktop\Steller20November\TagTesting20Nov2013\M6.DSG	11-1-2013	15:23:37	130952.000000	2619.040000	0.906250	-0.347656	-0.292969	0.031193	0.006422	0.272477	-124.374390	22.583008	23.071289
C:\Users\cware\Desktop\Steller20November\TagTesting20Nov2013\M6.DSG	11-1-2013	15:23:37	130953.000000	2619.060000	0.957031	-0.289063	-0.265625	0.030275	-0.001835	0.266055	-127.929688	24.902344	23.513794
C:\Users\cware\Desktop\Steller20November\TagTesting20Nov2013\M6.DSG	11-1-2013	15:23:37	130954.000000	2619.080000	1.042969	-0.191406	-0.273438	0.031193	-0.021101	0.254128	-117.233276	16.983032	9.552002
C:\Users\cware\Desktop\Steller20November\TagTesting20Nov2013\M6.DSG	11-1-2013	15:23:37	130955.000000	2619.100000	1.187500	-0.097656	-0.355469	0.030275	-0.026606	0.248624	-94.223022	-6.652832	-11.291504
C:\Users\cware\Desktop\Steller20November\TagTesting20Nov2013\M6.DSG	11-1-2013	15:23:37	130956.000000	2619.120000	1.140625	-0.035156	-0.355469	0.032110	-0.037615	0.242202	-71.365356	-25.131226	-19.363403
C:\Users\cware\Desktop\Steller20November\TagTesting20Nov2013\M6.DSG	11-1-2013	15:23:37	130957.000000	2619.140000	1.097656	-0.042969	-0.367188	0.031193	-0.040367	0.239450	-53.543091	-26.382446	-21.820068
C:\Users\cware\Desktop\Steller20November\TagTesting20Nov2013\M6.DSG	11-1-2013	15:23:37	130958.000000	2619.160000	1.175781	-0.089844	-0.402344	0.034862	-0.046789	0.237615	-48.553467	-53.771973	-24.429321
C:\Users\cware\Desktop\Steller20November\TagTesting20Nov2013\M6.DSG	11-1-2013	15:23:37	130959.000000	2619.180000	1.156250	-0.058594	-0.457031	0.036697	-0.048624	0.237615	-50.781250	-78.216553	-22.247314
C:\Users\cware\Desktop\Steller20November\TagTesting20Nov2013\M6.DSG	11-1-2013	15:23:37	130960.000000	2619.200000	1.000000	0.078125	-0.468750	0.042202	-0.055963	0.239450	-37.628174	-70.404053	-16.128540
C:\Users\cware\Desktop\Steller20November\TagTesting20Nov2013\M6.DSG	11-1-2013	15:23:37	130961.000000	2619.220000	1.097656	0.207031	-0.656250	0.046789	-0.058716	0.243119	-54.962158	-116.226196	-4.089355
C:\Users\cware\Desktop\Steller20November\TagTesting20Nov2013\M6.DSG	11-1-2013	15:23:37	130962.000000	2619.240000	1.050781	0.214844	-0.523438	0.055963	-0.068807	0.245872	-68.145752	-109.069824	4.074097
C:\Users\cware\Desktop\Steller20November\TagTesting20Nov2013\M6.DSG	11-1-2013	15:23:37	130963.000000	2619.260000	1.042969	0.082031	-0.554688	0.060550	-0.071560	0.248624	-77.651978	-100.799561	10.040283
C:\Users\cware\Desktop\Steller20November\TagTesting20Nov2013\M6.DSG	11-1-2013	15:23:37	130964.000000	2619.280000	1.089844	-0.105469	-0.566406	0.065138	-0.085321	0.245872	-103.378296	-96.908569	16.265869
C:\Users\cware\Desktop\Steller20November\TagTesting20Nov2013\M6.DSG	11-1-2013	15:23:37	130965.000000	2619.300000	1.117188	0.136719	-0.500000	0.076147	-0.091743	0.243119	-116.760254	-91.384888	13.992310
C:\Users\cware\Desktop\Steller20November\TagTesting20Nov2013\M6.DSG	11-1-2013	15:23:37	130966.000000	2619.320000	1.125000	0.113281	-0.335938	0.080734	-0.099083	0.239450	-140.243530	-85.540771	0.396729
C:\Users\cware\Desktop\Steller20November\TagTesting20Nov2013\M6.DSG	11-1-2013	15:23:37	130967.000000	2619.340000	0.871094	0.441406	-0.312500	0.087156	-0.112844	0.230275	-133.987427	-67.962646	-6.530762
C:\Users\cware\Desktop\Steller20November\TagTesting20Nov2013\M6.DSG	11-1-2013	15:23:37	130968.000000	2619.360000	0.480469	0.921875	-0.347656	0.088991	-0.118349	0.224771	-99.426270	-44.570923	-3.189087
C:\Users\cware\Desktop\Steller20November\TagTesting20Nov2013\M6.DSG	11-1-2013	15:23:37	130969.000000	2619.380000	0.574219	1.210938	-0.468750	0.092661	-0.123853	0.216514	-70.220947	-41.885376	5.142212
C:\Users\cware\Desktop\Steller20November\TagTesting20Nov2013\M6.DSG	11-1-2013	15:23:37	130970.000000	2619.400000	0.765625	1.062500	-0.648438	0.095413	-0.126606	0.213761	-39.031982	-51.223755	-6.057739
C:\Users\cware\Desktop\Steller20November\TagTesting20Nov2013\M6.DSG	11-1-2013	15:23:37	130971.000000	2619.420000	0.730469	1.031250	-0.746094	0.095413	-0.127523	0.214679	3.952026	-54.901123	-25.512695
C:\Users\cware\Desktop\Steller20November\TagTesting20Nov2013\M6.DSG	11-1-2013	15:23:37	130972.000000	2619.440000	0.710938	1.054688	-0.785156	0.096330	-0.124771	0.217431	49.697876	-46.676636	-38.787842
C:\Users\cware\Desktop\Steller20November\TagTesting20Nov2013\M6.DSG	11-1-2013	15:23:37	130973.000000	2619.460000	0.578125	0.972656	-0.789063	0.093578	-0.116514	0.227523	65.246582	-24.414063	-38.726807
C:\Users\cware\Desktop\Steller20November\TagTesting20Nov2013\M6.DSG	11-1-2013	15:23:37	130974.000000	2619.480000	0.500000	0.761719	-0.796875	0.092661	-0.111927	0.233028	59.234619	-5.920410	-37.109375
C:\Users\cware\Desktop\Steller20November\TagTesting20Nov2013\M6.DSG	11-1-2013	15:23:37	130975.000000	2619.500000	0.531250	0.480469	-0.738281	0.088991	-0.104587	0.238532	34.362793	-2.243042	-39.566040
C:\Users\cware\Desktop\Steller20November\TagTesting20Nov2013\M6.DSG	11-1-2013	15:23:37	130976.000000	2619.520000	0.578125	0.292969	-0.750000	0.086239	-0.100917	0.239450	14.358521	5.767822	-45.120239
C:\Users\cware\Desktop\Steller20November\TagTesting20Nov2013\M6.DSG	11-1-2013	15:23:37	130977.000000	2619.540000	0.582031	0.273438	-0.742188	0.082569	-0.098165	0.241284	2.380371	10.238647	-52.703857
C:\Users\cware\Desktop\Steller20November\TagTesting20Nov2013\M6.DSG	11-1-2013	15:23:37	130978.000000	2619.560000	0.652344	0.179688	-0.687500	0.079817	-0.096330	0.240367	3.051758	9.109497	-59.875488
C:\Users\cware\Desktop\Steller20November\TagTesting20Nov2013\M6.DSG	11-1-2013	15:23:37	130979.000000	2619.580000	0.773438	0.230469	-0.687500	0.076147	-0.094495	0.241284	6.683350	1.495361	-66.467285
C:\Users\cware\Desktop\Steller20November\TagTesting20Nov2013\M6.DSG	11-1-2013	15:23:37	130980.000000	2619.600000	0.851563	0.273438	-0.667969	0.068807	-0.088991	0.240367	1.831055	-14.205933	-72.677612
C:\Users\cware\Desktop\Steller20November\TagTesting20Nov2013\M6.DSG	11-1-2013	15:23:37	130981.000000	2619.620000	0.863281	0.289063	-0.640625	0.065138	-0.086239	0.241284	-9.704590	-23.681641	-78.643799
C:\Users\cware\Desktop\Steller20November\TagTesting20Nov2013\M6.DSG	11-1-2013	15:23:37	130982.000000	2619.640000	0.851563	0.250000	-0.621094	0.058716	-0.083486	0.242202	-47.760010	-32.608032	-82.809448
C:\Users\cware\Desktop\Steller20November\TagTesting20Nov2013\M6.DSG	11-1-2013	15:23:37	130983.000000	2619.660000	0.832031	0.355469	-0.636719	0.055046	-0.082569	0.239450	-89.691162	-33.798218	-84.182739
C:\Users\cware\Desktop\Steller20November\TagTesting20Nov2013\M6.DSG	11-1-2013	15:23:37	130984.000000	2619.680000	0.746094	0.617188	-0.675781	0.049541	-0.085321	0.233028	-116.546631	-20.935059	-80.749512
C:\Users\cware\Desktop\Steller20November\TagTesting20Nov2013\M6.DSG	11-1-2013	15:23:37	130985.000000	2619.700000	0.695313	0.878906	-0.707031	0.045872	-0.088073	0.226606	-100.540161	-1.586914	-79.757690
C:\Users\cware\Desktop\Steller20November\TagTesting20Nov2013\M6.DSG	11-1-2013	15:23:37	130986.000000	2619.720000	0.753906	0.992188	-0.691406	0.037615	-0.088991	0.215596	-50.399780	18.798828	-76.904297
C:\Users\cware\Desktop\Steller20November\TagTesting20Nov2013\M6.DSG	11-1-2013	15:23:37	130987.000000	2619.740000	0.894531	0.867188	-0.707031	0.033945	-0.088073	0.212844	-22.506714	36.544800	-71.090698
C:\Users\cware\Desktop\Steller20November\TagTesting20Nov2013\M6.DSG	11-1-2013	15:23:37	130988.000000	2619.760000	0.980469	0.656250	-0.761719	0.022936	-0.081651	0.204587	-26.229858	73.410034	-67.077637
C:\Users\cware\Desktop\Steller20November\TagTesting20Nov2013\M6.DSG	11-1-2013	15:23:37	130989.000000	2619.780000	0.914063	0.414063	-0.835938	0.015596	-0.076147	0.198165	-46.768188	114.990234	-68.908691
C:\Users\cware\Desktop\Steller20November\TagTesting20Nov2013\M6.DSG	11-1-2013	15:23:37	130990.000000	2619.800000	0.910156	0.214844	-0.914063	0.003670	-0.070642	0.178899	-88.668823	121.414185	-70.175171
C:\Users\cware\Desktop\Steller20November\TagTesting20Nov2013\M6.DSG	11-1-2013	15:23:37	130991.000000	2619.820000	0.886719	0.148438	-0.960938	-0.002752	-0.067890	0.166972	-117.843628	105.636597	-63.858032
C:\Users\cware\Desktop\Steller20November\TagTesting20Nov2013\M6.DSG	11-1-2013	15:23:37	130992.000000	2619.840000	0.894531	0.156250	-1.015625	-0.014679	-0.063303	0.144954	-129.226685	93.536377	-58.395386
C:\Users\cware\Desktop\Steller20November\TagTesting20Nov2013\M6.DSG	11-1-2013	15:23:37	130993.000000	2619.860000	1.058594	0.183594	-1.035156	-0.019266	-0.060550	0.134862	-137.435913	51.391602	-66.665649
C:\Users\cware\Desktop\Steller20November\TagTesting20Nov2013\M6.DSG	11-1-2013	15:23:37	130994.000000	2619.880000	0.906250	0.156250	-1.019531	-0.029358	-0.054128	0.120183	-138.412476	46.310425	-69.869995
C:\Users\cware\Desktop\Steller20November\TagTesting20Nov2013\M6.DSG	11-1-2013	15:23:37	130995.000000	2619.900000	0.812500	0.089844	-1.015625	-0.034862	-0.050459	0.111927	-135.055542	38.131714	-60.897827
C:\Users\cware\Desktop\Steller20November\TagTesting20Nov2013\M6.DSG	11-1-2013	15:23:37	130996.000000	2619.920000	0.753906	0.000000	-1.027344	-0.042202	-0.044037	0.099083	-131.973267	12.130737	-43.090820
C:\Users\cware\Desktop\Steller20November\TagTesting20Nov2013\M6.DSG	11-1-2013	15:23:37	130997.000000	2619.940000	0.773438	-0.171875	-0.980469	-0.044954	-0.043119	0.097248	-111.343384	-24.353027	-32.775879
C:\Users\cware\Desktop\Steller20November\TagTesting20Nov2013\M6.DSG	11-1-2013	15:23:37	130998.000000	2619.960000	0.636719	-0.269531	-0.945313	-0.049541	-0.038532	0.094495	-66.284180	-13.381958	-17.944336
C:\Users\cware\Desktop\Steller20November\TagTesting20Nov2013\M6.DSG	11-1-2013	15:23:37	130999.000000	2619.980000	0.292969	-0.468750	-0.753906	-0.049541	-0.038532	0.092661	-47.271729	21.987915	-22.140503
C:\Users\cware\Desktop\Steller20November\TagTesting20Nov2013\M6.DSG	11-1-2013	15:23:37	131000.000000	2620.000000	0.593750	-0.691406	-0.691406	-0.051376	-0.033945	0.083486	-52.108765	26.412964	-45.837402
C:\Users\cware\Desktop\Steller20November\TagTesting20Nov2013\M6.DSG	11-1-2013	15:23:37	131001.000000	2620.020000	0.968750	-0.835938	-0.632813	-0.054128	-0.031193	0.080734	-60.241699	21.545410	-50.491333
C:\Users\cware\Desktop\Steller20November\TagTesting20Nov2013\M6.DSG	11-1-2013	15:23:37	131002.000000	2620.040000	1.011719	-0.847656	-0.574219	-0.056881	-0.026606	0.076147	-51.757813	35.675049	-41.580200
C:\Users\cware\Desktop\Steller20November\TagTesting20Nov2013\M6.DSG	11-1-2013	15:23:37	131003.000000	2620.060000	0.968750	-0.785156	-0.570313	-0.059633	-0.023853	0.067890	-38.009644	49.194336	-43.243408
C:\Users\cware\Desktop\Steller20November\TagTesting20Nov2013\M6.DSG	11-1-2013	15:23:37	131004.000000	2620.080000	0.933594	-0.851563	-0.671875	-0.060550	-0.021101	0.060550	-15.930176	62.210083	-47.271729
C:\Users\cware\Desktop\Steller20November\TagTesting20Nov2013\M6.DSG	11-1-2013	15:23:37	131005.000000	2620.100000	0.933594	-0.851563	-0.671875	-0.061468	-0.014679	0.048624	-7.156372	59.265137	-48.034668
C:\Users\cware\Desktop\Steller20November\TagTesting20Nov2013\M6.DSG	11-1-2013	15:23:37	131006.000000	2620.120000	1.152344	-0.902344	-0.488281	-0.062385	-0.011927	0.044037	-6.118774	50.872803	-44.845581
C:\Users\cware\Desktop\Steller20November\TagTesting20Nov2013\M6.DSG	11-1-2013	15:23:37	131007.000000	2620.140000	1.234375	-0.906250	-0.398438	-0.064220	-0.005505	0.035780	-8.926392	28.182983	-37.124634
C:\Users\cware\Desktop\Steller20November\TagTesting20Nov2013\M6.DSG	11-1-2013	15:23:37	131008.000000	2620.160000	1.187500	-0.808594	-0.328125	-0.066055	-0.003670	0.031193	-18.325806	-1.174927	-9.185791
C:\Users\cware\Desktop\Steller20November\TagTesting20Nov2013\M6.DSG	11-1-2013	15:23:37	131009.000000	2620.180000	1.093750	-0.625000	-0.285156	-0.066055	-0.001835	0.029358	-34.011841	-11.260986	12.527466
C:\Users\cware\Desktop\Steller20November\TagTesting20Nov2013\M6.DSG	11-1-2013	15:23:37	131010.000000	2620.200000	1.054688	-0.472656	-0.339844	-0.065138	-0.004587	0.028440	-40.390015	-15.502930	20.172119
C:\Users\cware\Desktop\Steller20November\TagTesting20Nov2013\M6.DSG	11-1-2013	15:23:37	131011.000000	2620.220000	1.125000	-0.425781	-0.367188	-0.061468	-0.007339	0.026606	-27.893066	-24.536133	16.113281
C:\Users\cware\Desktop\Steller20November\TagTesting20Nov2013\M6.DSG	11-1-2013	15:23:37	131012.000000	2620.240000	1.175781	-0.316406	-0.480469	-0.061468	-0.008257	0.026606	-23.162842	-56.777954	19.500732
C:\Users\cware\Desktop\Steller20November\TagTesting20Nov2013\M6.DSG	11-1-2013	15:23:37	131013.000000	2620.260000	1.199219	-0.179688	-0.574219	-0.060550	-0.011927	0.033028	-28.152466	-73.883057	24.581909
C:\Users\cware\Desktop\Steller20November\TagTesting20Nov2013\M6.DSG	11-1-2013	15:23:37	131014.000000	2620.280000	1.171875	0.113281	-0.480469	-0.060550	-0.016514	0.035780	-50.308228	-71.197510	37.887573
C:\Users\cware\Desktop\Steller20November\TagTesting20Nov2013\M6.DSG	11-1-2013	15:23:37	131015.000000	2620.300000	1.156250	0.441406	-0.281250	-0.058716	-0.024771	0.044037	-42.098999	-69.427490	37.841797
C:\Users\cware\Desktop\Steller20November\TagTesting20Nov2013\M6.DSG	11-1-2013	15:23:37	131016.000000	2620.320000	1.105469	0.535156	-0.207031	-0.056881	-0.028440	0.045872	-18.173218	-80.825806	20.614624
C:\Users\cware\Desktop\Steller20November\TagTesting20Nov2013\M6.DSG	11-1-2013	15:23:37	131017.000000	2620.340000	0.894531	0.472656	-0.253906	-0.054128	-0.031193	0.050459	-9.933472	-79.437256	7.186890
C:\Users\cware\Desktop\Steller20November\TagTesting20Nov2013\M6.DSG	11-1-2013	15:23:37	131018.000000	2620.360000	0.707031	0.371094	-0.351563	-0.051376	-0.034862	0.057798	-20.492554	-55.984497	-2.578735
C:\Users\cware\Desktop\Steller20November\TagTesting20Nov2013\M6.DSG	11-1-2013	15:23:37	131019.000000	2620.380000	0.714844	0.343750	-0.410156	-0.051376	-0.035780	0.062385	-33.172607	-35.202026	-2.304077
C:\Users\cware\Desktop\Steller20November\TagTesting20Nov2013\M6.DSG	11-1-2013	15:23:37	131020.000000	2620.400000	0.847656	0.421875	-0.441406	-0.049541	-0.038532	0.063303	-36.666870	-26.962280	-1.068115
C:\Users\cware\Desktop\Steller20November\TagTesting20Nov2013\M6.DSG	11-1-2013	15:23:37	131021.000000	2620.420000	0.925781	0.468750	-0.464844	-0.048624	-0.039450	0.062385	-33.889771	-24.383545	-2.243042
C:\Users\cware\Desktop\Steller20November\TagTesting20Nov2013\M6.DSG	11-1-2013	15:23:37	131022.000000	2620.440000	0.945313	0.437500	-0.496094	-0.046789	-0.040367	0.062385	-23.391724	-25.390625	-4.913330
C:\Users\cware\Desktop\Steller20November\TagTesting20Nov2013\M6.DSG	11-1-2013	15:23:37	131023.000000	2620.460000	0.996094	0.367188	-0.539063	-0.046789	-0.039450	0.063303	-9.735107	-27.770996	-8.209229
C:\Users\cware\Desktop\Steller20November\TagTesting20Nov2013\M6.DSG	11-1-2013	15:23:37	131024.000000	2620.480000	0.976563	0.347656	-0.554688	-0.044037	-0.040367	0.066972	3.936768	-26.931763	-13.702393
C:\Users\cware\Desktop\Steller20November\TagTesting20Nov2013\M6.DSG	11-1-2013	15:23:37	131025.000000	2620.500000	0.929688	0.347656	-0.570313	-0.044954	-0.039450	0.069725	9.246826	-24.185181	-19.973755
C:\Users\cware\Desktop\Steller20November\TagTesting20Nov2013\M6.DSG	11-1-2013	15:23:37	131026.000000	2620.520000	0.878906	0.371094	-0.578125	-0.045872	-0.037615	0.074312	9.124756	-20.462036	-25.543213
[truncated: 19,536 more rows]
