# Supplementary material for: Averaged Propulsive Body Acceleration (APBA) Can Be Calculated from Biologging Tags That Incorporate Gyroscopes and Accelerometers to Estimate Swimming Speed, Hydrodynamic Drag and Energy Expenditure for Steller Sea Lions
Source: PLoS One. 2016 Jun 10;11(6):e0157326. doi: 10.1371/journal.pone.0157326 (PMC4902303; doi:10.1371/journal.pone.0157326)
Supplement: S3 Data — Same components as S2. (ZIP) [file pone.0157326.s003.zip › HazyNov_20/My6_PTMP_20_11_13.csv]

FileName	FileDate	FileTime	Sample	Time from Start (s)	Pressure	Temperature
C:\Users\cware\Desktop\Steller20November\TagTesting20Nov2013\M6.DSG	11-1-2013	15:23:37	32264.000000	3226.400000	49461.975013	20.000000
C:\Users\cware\Desktop\Steller20November\TagTesting20Nov2013\M6.DSG	11-1-2013	15:23:37	32265.000000	3226.500000	49464.115579	20.000000
C:\Users\cware\Desktop\Steller20November\TagTesting20Nov2013\M6.DSG	11-1-2013	15:23:37	32266.000000	3226.600000	49463.393727	20.000000
C:\Users\cware\Desktop\Steller20November\TagTesting20Nov2013\M6.DSG	11-1-2013	15:23:37	32267.000000	3226.700000	49463.642593	20.000000
C:\Users\cware\Desktop\Steller20November\TagTesting20Nov2013\M6.DSG	11-1-2013	15:23:37	32268.000000	3226.800000	49462.571972	20.000000
C:\Users\cware\Desktop\Steller20November\TagTesting20Nov2013\M6.DSG	11-1-2013	15:23:37	32269.000000	3226.900000	49462.671705	20.000000
C:\Users\cware\Desktop\Steller20November\TagTesting20Nov2013\M6.DSG	11-1-2013	15:23:37	32270.000000	3227.000000	49463.990794	20.000000
C:\Users\cware\Desktop\Steller20November\TagTesting20Nov2013\M6.DSG	11-1-2013	15:23:37	32271.000000	3227.100000	49462.522134	20.000000
C:\Users\cware\Desktop\Steller20November\TagTesting20Nov2013\M6.DSG	11-1-2013	15:23:37	32272.000000	3227.200000	49464.563014	20.000000
C:\Users\cware\Desktop\Steller20November\TagTesting20Nov2013\M6.DSG	11-1-2013	15:23:37	32273.000000	3227.300000	49466.081436	20.000000
C:\Users\cware\Desktop\Steller20November\TagTesting20Nov2013\M6.DSG	11-1-2013	15:23:37	32274.000000	3227.400000	49463.641886	20.000000
C:\Users\cware\Desktop\Steller20November\TagTesting20Nov2013\M6.DSG	11-1-2013	15:23:37	32275.000000	3227.500000	49462.297724	20.000000
C:\Users\cware\Desktop\Steller20November\TagTesting20Nov2013\M6.DSG	11-1-2013	15:23:37	32276.000000	3227.600000	49462.471935	20.000000
C:\Users\cware\Desktop\Steller20November\TagTesting20Nov2013\M6.DSG	11-1-2013	15:23:37	32277.000000	3227.700000	49463.144062	20.000000
C:\Users\cware\Desktop\Steller20November\TagTesting20Nov2013\M6.DSG	11-1-2013	15:23:37	32278.000000	3227.800000	49463.865862	20.000000
C:\Users\cware\Desktop\Steller20November\TagTesting20Nov2013\M6.DSG	11-1-2013	15:23:37	32279.000000	3227.900000	49463.790959	20.000000
C:\Users\cware\Desktop\Steller20November\TagTesting20Nov2013\M6.DSG	11-1-2013	15:23:37	32280.000000	3228.000000	49462.372132	20.000000
C:\Users\cware\Desktop\Steller20November\TagTesting20Nov2013\M6.DSG	11-1-2013	15:23:37	32281.000000	3228.100000	49464.661945	20.000000
C:\Users\cware\Desktop\Steller20November\TagTesting20Nov2013\M6.DSG	11-1-2013	15:23:37	32282.000000	3228.200000	49462.272226	20.000000
C:\Users\cware\Desktop\Steller20November\TagTesting20Nov2013\M6.DSG	11-1-2013	15:23:37	32283.000000	3228.300000	49462.197657	20.000000
C:\Users\cware\Desktop\Steller20November\TagTesting20Nov2013\M6.DSG	11-1-2013	15:23:37	32284.000000	3228.400000	49461.749445	20.000000
C:\Users\cware\Desktop\Steller20November\TagTesting20Nov2013\M6.DSG	11-1-2013	15:23:37	32285.000000	3228.500000	49463.964719	20.000000
C:\Users\cware\Desktop\Steller20November\TagTesting20Nov2013\M6.DSG	11-1-2013	15:23:37	32286.000000	3228.600000	49463.143086	20.000000
C:\Users\cware\Desktop\Steller20November\TagTesting20Nov2013\M6.DSG	11-1-2013	15:23:37	32287.000000	3228.700000	49464.014384	20.000000
C:\Users\cware\Desktop\Steller20November\TagTesting20Nov2013\M6.DSG	11-1-2013	15:23:37	32288.000000	3228.800000	49463.665637	20.000000
C:\Users\cware\Desktop\Steller20November\TagTesting20Nov2013\M6.DSG	11-1-2013	15:23:37	32289.000000	3228.900000	49466.279032	20.000000
C:\Users\cware\Desktop\Steller20November\TagTesting20Nov2013\M6.DSG	11-1-2013	15:23:37	32290.000000	3229.000000	49462.346135	20.000000
C:\Users\cware\Desktop\Steller20November\TagTesting20Nov2013\M6.DSG	11-1-2013	15:23:37	32291.000000	3229.100000	49462.595288	20.000000
C:\Users\cware\Desktop\Steller20November\TagTesting20Nov2013\M6.DSG	11-1-2013	15:23:37	32292.000000	3229.200000	49465.980431	20.000000
C:\Users\cware\Desktop\Steller20November\TagTesting20Nov2013\M6.DSG	11-1-2013	15:23:37	32293.000000	3229.300000	49461.947805	20.000000
C:\Users\cware\Desktop\Steller20November\TagTesting20Nov2013\M6.DSG	11-1-2013	15:23:37	32294.000000	3229.400000	49460.678268	20.000000
C:\Users\cware\Desktop\Steller20November\TagTesting20Nov2013\M6.DSG	11-1-2013	15:23:37	32295.000000	3229.500000	49462.345801	20.000000
C:\Users\cware\Desktop\Steller20November\TagTesting20Nov2013\M6.DSG	11-1-2013	15:23:37	32296.000000	3229.600000	49461.997158	20.000000
C:\Users\cware\Desktop\Steller20November\TagTesting20Nov2013\M6.DSG	11-1-2013	15:23:37	32297.000000	3229.700000	49462.520004	20.000000
C:\Users\cware\Desktop\Steller20November\TagTesting20Nov2013\M6.DSG	11-1-2013	15:23:37	32298.000000	3229.800000	49464.013399	20.000000
C:\Users\cware\Desktop\Steller20November\TagTesting20Nov2013\M6.DSG	11-1-2013	15:23:37	32299.000000	3229.900000	49462.494983	20.000000
C:\Users\cware\Desktop\Steller20November\TagTesting20Nov2013\M6.DSG	11-1-2013	15:23:37	32300.000000	3230.000000	49461.623680	20.000000
C:\Users\cware\Desktop\Steller20November\TagTesting20Nov2013\M6.DSG	11-1-2013	15:23:37	32301.000000	3230.100000	49465.456883	20.000000
C:\Users\cware\Desktop\Steller20November\TagTesting20Nov2013\M6.DSG	11-1-2013	15:23:37	32302.000000	3230.200000	49461.573768	20.000000
C:\Users\cware\Desktop\Steller20November\TagTesting20Nov2013\M6.DSG	11-1-2013	15:23:37	32303.000000	3230.300000	49464.784496	20.000000
C:\Users\cware\Desktop\Steller20November\TagTesting20Nov2013\M6.DSG	11-1-2013	15:23:37	32304.000000	3230.400000	49460.279119	20.000000
C:\Users\cware\Desktop\Steller20November\TagTesting20Nov2013\M6.DSG	11-1-2013	15:23:37	32305.000000	3230.500000	49465.082750	20.000000
C:\Users\cware\Desktop\Steller20November\TagTesting20Nov2013\M6.DSG	11-1-2013	15:23:37	32306.000000	3230.600000	49462.717969	20.000000
C:\Users\cware\Desktop\Steller20November\TagTesting20Nov2013\M6.DSG	11-1-2013	15:23:37	32307.000000	3230.700000	49465.554521	20.000000
C:\Users\cware\Desktop\Steller20November\TagTesting20Nov2013\M6.DSG	11-1-2013	15:23:37	32308.000000	3230.800000	49464.483739	20.000000
C:\Users\cware\Desktop\Steller20November\TagTesting20Nov2013\M6.DSG	11-1-2013	15:23:37	32309.000000	3230.900000	49465.629311	20.000000
C:\Users\cware\Desktop\Steller20November\TagTesting20Nov2013\M6.DSG	11-1-2013	15:23:37	32310.000000	3231.000000	49463.239952	20.000000
C:\Users\cware\Desktop\Steller20November\TagTesting20Nov2013\M6.DSG	11-1-2013	15:23:37	32311.000000	3231.100000	49463.289747	20.000000
C:\Users\cware\Desktop\Steller20November\TagTesting20Nov2013\M6.DSG	11-1-2013	15:23:37	32312.000000	3231.200000	49461.646571	20.000000
C:\Users\cware\Desktop\Steller20November\TagTesting20Nov2013\M6.DSG	11-1-2013	15:23:37	32313.000000	3231.300000	49465.927851	20.000000
C:\Users\cware\Desktop\Steller20November\TagTesting20Nov2013\M6.DSG	11-1-2013	15:23:37	32314.000000	3231.400000	49463.588318	20.000000
C:\Users\cware\Desktop\Steller20November\TagTesting20Nov2013\M6.DSG	11-1-2013	15:23:37	32315.000000	3231.500000	49462.368888	20.000000
C:\Users\cware\Desktop\Steller20November\TagTesting20Nov2013\M6.DSG	11-1-2013	15:23:37	32316.000000	3231.600000	49464.210671	20.000000
C:\Users\cware\Desktop\Steller20November\TagTesting20Nov2013\M6.DSG	11-1-2013	15:23:37	32317.000000	3231.700000	49463.762615	20.000000
C:\Users\cware\Desktop\Steller20November\TagTesting20Nov2013\M6.DSG	11-1-2013	15:23:37	32318.000000	3231.800000	49463.538575	20.000000
C:\Users\cware\Desktop\Steller20November\TagTesting20Nov2013\M6.DSG	11-1-2013	15:23:37	32319.000000	3231.900000	49464.359817	20.000000
C:\Users\cware\Desktop\Steller20November\TagTesting20Nov2013\M6.DSG	11-1-2013	15:23:37	32320.000000	3232.000000	49461.372731	20.000000
C:\Users\cware\Desktop\Steller20November\TagTesting20Nov2013\M6.DSG	11-1-2013	15:23:37	32321.000000	3232.100000	49462.318742	20.000000
C:\Users\cware\Desktop\Steller20November\TagTesting20Nov2013\M6.DSG	11-1-2013	15:23:37	32322.000000	3232.200000	49462.517779	20.000000
C:\Users\cware\Desktop\Steller20November\TagTesting20Nov2013\M6.DSG	11-1-2013	15:23:37	32323.000000	3232.300000	49463.139295	20.000000
C:\Users\cware\Desktop\Steller20November\TagTesting20Nov2013\M6.DSG	11-1-2013	15:23:37	32324.000000	3232.400000	49463.114425	20.000000
C:\Users\cware\Desktop\Steller20November\TagTesting20Nov2013\M6.DSG	11-1-2013	15:23:37	32325.000000	3232.500000	49461.820301	20.000000
C:\Users\cware\Desktop\Steller20November\TagTesting20Nov2013\M6.DSG	11-1-2013	15:23:37	32326.000000	3232.600000	49462.740904	20.000000
C:\Users\cware\Desktop\Steller20November\TagTesting20Nov2013\M6.DSG	11-1-2013	15:23:37	32327.000000	3232.700000	49464.880503	20.000000
C:\Users\cware\Desktop\Steller20November\TagTesting20Nov2013\M6.DSG	11-1-2013	15:23:37	32328.000000	3232.800000	49464.481054	20.000000
C:\Users\cware\Desktop\Steller20November\TagTesting20Nov2013\M6.DSG	11-1-2013	15:23:37	32329.000000	3232.900000	49464.107997	20.000000
C:\Users\cware\Desktop\Steller20November\TagTesting20Nov2013\M6.DSG	11-1-2013	15:23:37	32330.000000	3233.000000	49462.417117	20.000000
C:\Users\cware\Desktop\Steller20November\TagTesting20Nov2013\M6.DSG	11-1-2013	15:23:37	32331.000000	3233.100000	49464.929838	20.000000
C:\Users\cware\Desktop\Steller20November\TagTesting20Nov2013\M6.DSG	11-1-2013	15:23:37	32332.000000	3233.200000	49465.951294	20.000000
C:\Users\cware\Desktop\Steller20November\TagTesting20Nov2013\M6.DSG	11-1-2013	15:23:37	32333.000000	3233.300000	49462.043951	20.000000
C:\Users\cware\Desktop\Steller20November\TagTesting20Nov2013\M6.DSG	11-1-2013	15:23:37	32334.000000	3233.400000	49463.263568	20.000000
C:\Users\cware\Desktop\Steller20November\TagTesting20Nov2013\M6.DSG	11-1-2013	15:23:37	32335.000000	3233.500000	49462.317679	20.000000
C:\Users\cware\Desktop\Steller20November\TagTesting20Nov2013\M6.DSG	11-1-2013	15:23:37	32336.000000	3233.600000	49462.417273	20.000000
C:\Users\cware\Desktop\Steller20November\TagTesting20Nov2013\M6.DSG	11-1-2013	15:23:37	32337.000000	3233.700000	49463.288376	20.000000
C:\Users\cware\Desktop\Steller20November\TagTesting20Nov2013\M6.DSG	11-1-2013	15:23:37	32338.000000	3233.800000	49462.915050	20.000000
C:\Users\cware\Desktop\Steller20November\TagTesting20Nov2013\M6.DSG	11-1-2013	15:23:37	32339.000000	3233.900000	49463.363145	20.000000
C:\Users\cware\Desktop\Steller20November\TagTesting20Nov2013\M6.DSG	11-1-2013	15:23:37	32340.000000	3234.000000	49460.575399	20.000000
C:\Users\cware\Desktop\Steller20November\TagTesting20Nov2013\M6.DSG	11-1-2013	15:23:37	32341.000000	3234.100000	49462.317605	20.000000
C:\Users\cware\Desktop\Steller20November\TagTesting20Nov2013\M6.DSG	11-1-2013	15:23:37	32342.000000	3234.200000	49463.587120	20.000000
C:\Users\cware\Desktop\Steller20November\TagTesting20Nov2013\M6.DSG	11-1-2013	15:23:37	32343.000000	3234.300000	49462.690849	20.000000
C:\Users\cware\Desktop\Steller20November\TagTesting20Nov2013\M6.DSG	11-1-2013	15:23:37	32344.000000	3234.400000	49464.258935	20.000000
C:\Users\cware\Desktop\Steller20November\TagTesting20Nov2013\M6.DSG	11-1-2013	15:23:37	32345.000000	3234.500000	49461.072972	20.000000
C:\Users\cware\Desktop\Steller20November\TagTesting20Nov2013\M6.DSG	11-1-2013	15:23:37	32346.000000	3234.600000	49464.756590	20.000000
C:\Users\cware\Desktop\Steller20November\TagTesting20Nov2013\M6.DSG	11-1-2013	15:23:37	32347.000000	3234.700000	49464.159501	20.000000
C:\Users\cware\Desktop\Steller20November\TagTesting20Nov2013\M6.DSG	11-1-2013	15:23:37	32348.000000	3234.800000	49463.163270	20.000000
C:\Users\cware\Desktop\Steller20November\TagTesting20Nov2013\M6.DSG	11-1-2013	15:23:37	32349.000000	3234.900000	49462.889743	20.000000
C:\Users\cware\Desktop\Steller20November\TagTesting20Nov2013\M6.DSG	11-1-2013	15:23:37	32350.000000	3235.000000	49461.022830	20.000000
C:\Users\cware\Desktop\Steller20November\TagTesting20Nov2013\M6.DSG	11-1-2013	15:23:37	32351.000000	3235.100000	49462.466478	20.000000
C:\Users\cware\Desktop\Steller20November\TagTesting20Nov2013\M6.DSG	11-1-2013	15:23:37	32352.000000	3235.200000	49463.312677	20.000000
C:\Users\cware\Desktop\Steller20November\TagTesting20Nov2013\M6.DSG	11-1-2013	15:23:37	32353.000000	3235.300000	49462.541004	20.000000
C:\Users\cware\Desktop\Steller20November\TagTesting20Nov2013\M6.DSG	11-1-2013	15:23:37	32354.000000	3235.400000	49461.893924	20.000000
C:\Users\cware\Desktop\Steller20November\TagTesting20Nov2013\M6.DSG	11-1-2013	15:23:37	32355.000000	3235.500000	49465.453014	20.000000
C:\Users\cware\Desktop\Steller20November\TagTesting20Nov2013\M6.DSG	11-1-2013	15:23:37	32356.000000	3235.600000	49462.416310	20.000000
C:\Users\cware\Desktop\Steller20November\TagTesting20Nov2013\M6.DSG	11-1-2013	15:23:37	32357.000000	3235.700000	49462.988960	20.000000
C:\Users\cware\Desktop\Steller20November\TagTesting20Nov2013\M6.DSG	11-1-2013	15:23:37	32358.000000	3235.800000	49464.208506	20.000000
C:\Users\cware\Desktop\Steller20November\TagTesting20Nov2013\M6.DSG	11-1-2013	15:23:37	32359.000000	3235.900000	49464.356373	20.000000
C:\Users\cware\Desktop\Steller20November\TagTesting20Nov2013\M6.DSG	11-1-2013	15:23:37	32360.000000	3236.000000	49477.153475	20.000000
C:\Users\cware\Desktop\Steller20November\TagTesting20Nov2013\M6.DSG	11-1-2013	15:23:37	32361.000000	3236.100000	49500.414057	20.000000
C:\Users\cware\Desktop\Steller20November\TagTesting20Nov2013\M6.DSG	11-1-2013	15:23:37	32362.000000	3236.200000	49475.828794	20.000000
C:\Users\cware\Desktop\Steller20November\TagTesting20Nov2013\M6.DSG	11-1-2013	15:23:37	32363.000000	3236.300000	49516.809925	20.000000
C:\Users\cware\Desktop\Steller20November\TagTesting20Nov2013\M6.DSG	11-1-2013	15:23:37	32364.000000	3236.400000	49491.920052	20.000000
C:\Users\cware\Desktop\Steller20November\TagTesting20Nov2013\M6.DSG	11-1-2013	15:23:37	32365.000000	3236.500000	49500.420733	20.000000
C:\Users\cware\Desktop\Steller20November\TagTesting20Nov2013\M6.DSG	11-1-2013	15:23:37	32366.000000	3236.600000	49494.280330	20.000000
C:\Users\cware\Desktop\Steller20November\TagTesting20Nov2013\M6.DSG	11-1-2013	15:23:37	32367.000000	3236.700000	49433.210311	20.000000
C:\Users\cware\Desktop\Steller20November\TagTesting20Nov2013\M6.DSG	11-1-2013	15:23:37	32368.000000	3236.800000	49438.002662	20.000000
C:\Users\cware\Desktop\Steller20November\TagTesting20Nov2013\M6.DSG	11-1-2013	15:23:37	32369.000000	3236.900000	49474.551305	20.000000
C:\Users\cware\Desktop\Steller20November\TagTesting20Nov2013\M6.DSG	11-1-2013	15:23:37	32370.000000	3237.000000	49444.911502	20.000000
C:\Users\cware\Desktop\Steller20November\TagTesting20Nov2013\M6.DSG	11-1-2013	15:23:37	32371.000000	3237.100000	49431.809124	20.000000
C:\Users\cware\Desktop\Steller20November\TagTesting20Nov2013\M6.DSG	11-1-2013	15:23:37	32372.000000	3237.200000	49426.735334	20.000000
C:\Users\cware\Desktop\Steller20November\TagTesting20Nov2013\M6.DSG	11-1-2013	15:23:37	32373.000000	3237.300000	49450.993118	20.000000
C:\Users\cware\Desktop\Steller20November\TagTesting20Nov2013\M6.DSG	11-1-2013	15:23:37	32374.000000	3237.400000	49453.069041	20.000000
C:\Users\cware\Desktop\Steller20November\TagTesting20Nov2013\M6.DSG	11-1-2013	15:23:37	32375.000000	3237.500000	49459.521727	20.000000
C:\Users\cware\Desktop\Steller20November\TagTesting20Nov2013\M6.DSG	11-1-2013	15:23:37	32376.000000	3237.600000	49466.366567	20.000000
C:\Users\cware\Desktop\Steller20November\TagTesting20Nov2013\M6.DSG	11-1-2013	15:23:37	32377.000000	3237.700000	49465.947810	20.000000
C:\Users\cware\Desktop\Steller20November\TagTesting20Nov2013\M6.DSG	11-1-2013	15:23:37	32378.000000	3237.800000	49464.629532	20.000000
C:\Users\cware\Desktop\Steller20November\TagTesting20Nov2013\M6.DSG	11-1-2013	15:23:37	32379.000000	3237.900000	49465.824604	20.000000
C:\Users\cware\Desktop\Steller20November\TagTesting20Nov2013\M6.DSG	11-1-2013	15:23:37	32380.000000	3238.000000	49465.525960	20.000000
C:\Users\cware\Desktop\Steller20November\TagTesting20Nov2013\M6.DSG	11-1-2013	15:23:37	32381.000000	3238.100000	49463.410432	20.000000
C:\Users\cware\Desktop\Steller20November\TagTesting20Nov2013\M6.DSG	11-1-2013	15:23:37	32382.000000	3238.200000	49465.949515	20.000000
C:\Users\cware\Desktop\Steller20November\TagTesting20Nov2013\M6.DSG	11-1-2013	15:23:37	32383.000000	3238.300000	49466.546769	20.000000
C:\Users\cware\Desktop\Steller20November\TagTesting20Nov2013\M6.DSG	11-1-2013	15:23:37	32384.000000	3238.400000	49465.002802	20.000000
C:\Users\cware\Desktop\Steller20November\TagTesting20Nov2013\M6.DSG	11-1-2013	15:23:37	32385.000000	3238.500000	49462.761982	20.000000
C:\Users\cware\Desktop\Steller20November\TagTesting20Nov2013\M6.DSG	11-1-2013	15:23:37	32386.000000	3238.600000	49465.199167	20.000000
C:\Users\cware\Desktop\Steller20November\TagTesting20Nov2013\M6.DSG	11-1-2013	15:23:37	32387.000000	3238.700000	49463.799723	20.000000
C:\Users\cware\Desktop\Steller20November\TagTesting20Nov2013\M6.DSG	11-1-2013	15:23:37	32388.000000	3238.800000	49451.423407	20.000000
C:\Users\cware\Desktop\Steller20November\TagTesting20Nov2013\M6.DSG	11-1-2013	15:23:37	32389.000000	3238.900000	49438.413542	20.000000
C:\Users\cware\Desktop\Steller20November\TagTesting20Nov2013\M6.DSG	11-1-2013	15:23:37	32390.000000	3239.000000	49452.176859	20.000000
C:\Users\cware\Desktop\Steller20November\TagTesting20Nov2013\M6.DSG	11-1-2013	15:23:37	32391.000000	3239.100000	49441.459258	20.000000
C:\Users\cware\Desktop\Steller20November\TagTesting20Nov2013\M6.DSG	11-1-2013	15:23:37	32392.000000	3239.200000	49462.465695	20.000000
C:\Users\cware\Desktop\Steller20November\TagTesting20Nov2013\M6.DSG	11-1-2013	15:23:37	32393.000000	3239.300000	49444.740720	20.000000
C:\Users\cware\Desktop\Steller20November\TagTesting20Nov2013\M6.DSG	11-1-2013	15:23:37	32394.000000	3239.400000	49435.794606	20.000000
C:\Users\cware\Desktop\Steller20November\TagTesting20Nov2013\M6.DSG	11-1-2013	15:23:37	32395.000000	3239.500000	49428.805320	20.000000
C:\Users\cware\Desktop\Steller20November\TagTesting20Nov2013\M6.DSG	11-1-2013	15:23:37	32396.000000	3239.600000	49427.610046	20.000000
C:\Users\cware\Desktop\Steller20November\TagTesting20Nov2013\M6.DSG	11-1-2013	15:23:37	32397.000000	3239.700000	49424.960609	20.000000
C:\Users\cware\Desktop\Steller20November\TagTesting20Nov2013\M6.DSG	11-1-2013	15:23:37	32398.000000	3239.800000	49423.727012	20.000000
C:\Users\cware\Desktop\Steller20November\TagTesting20Nov2013\M6.DSG	11-1-2013	15:23:37	32399.000000	3239.900000	49435.652576	20.000000
C:\Users\cware\Desktop\Steller20November\TagTesting20Nov2013\M6.DSG	11-1-2013	15:23:37	32400.000000	3240.000000	49460.273743	20.000000
C:\Users\cware\Desktop\Steller20November\TagTesting20Nov2013\M6.DSG	11-1-2013	15:23:37	32401.000000	3240.100000	49447.399343	20.000000
C:\Users\cware\Desktop\Steller20November\TagTesting20Nov2013\M6.DSG	11-1-2013	15:23:37	32402.000000	3240.200000	49443.992911	20.000000
C:\Users\cware\Desktop\Steller20November\TagTesting20Nov2013\M6.DSG	11-1-2013	15:23:37	32403.000000	3240.300000	49444.059122	20.000000
C:\Users\cware\Desktop\Steller20November\TagTesting20Nov2013\M6.DSG	11-1-2013	15:23:37	32404.000000	3240.400000	49456.757225	20.000000
C:\Users\cware\Desktop\Steller20November\TagTesting20Nov2013\M6.DSG	11-1-2013	15:23:37	32405.000000	3240.500000	49450.958015	20.000000
C:\Users\cware\Desktop\Steller20November\TagTesting20Nov2013\M6.DSG	11-1-2013	15:23:37	32406.000000	3240.600000	49456.402579	20.000000
C:\Users\cware\Desktop\Steller20November\TagTesting20Nov2013\M6.DSG	11-1-2013	15:23:37	32407.000000	3240.700000	49461.236261	20.000000
C:\Users\cware\Desktop\Steller20November\TagTesting20Nov2013\M6.DSG	11-1-2013	15:23:37	32408.000000	3240.800000	49466.589753	20.000000
C:\Users\cware\Desktop\Steller20November\TagTesting20Nov2013\M6.DSG	11-1-2013	15:23:37	32409.000000	3240.900000	49458.918362	20.000000
C:\Users\cware\Desktop\Steller20November\TagTesting20Nov2013\M6.DSG	11-1-2013	15:23:37	32410.000000	3241.000000	49462.877515	20.000000
C:\Users\cware\Desktop\Steller20November\TagTesting20Nov2013\M6.DSG	11-1-2013	15:23:37	32411.000000	3241.100000	49464.703221	20.000000
C:\Users\cware\Desktop\Steller20November\TagTesting20Nov2013\M6.DSG	11-1-2013	15:23:37	32412.000000	3241.200000	49465.102288	20.000000
C:\Users\cware\Desktop\Steller20November\TagTesting20Nov2013\M6.DSG	11-1-2013	15:23:37	32413.000000	3241.300000	49462.912599	20.000000
C:\Users\cware\Desktop\Steller20November\TagTesting20Nov2013\M6.DSG	11-1-2013	15:23:37	32414.000000	3241.400000	49464.679870	20.000000
C:\Users\cware\Desktop\Steller20November\TagTesting20Nov2013\M6.DSG	11-1-2013	15:23:37	32415.000000	3241.500000	49466.297777	20.000000
C:\Users\cware\Desktop\Steller20November\TagTesting20Nov2013\M6.DSG	11-1-2013	15:23:37	32416.000000	3241.600000	49464.754456	20.000000
C:\Users\cware\Desktop\Steller20November\TagTesting20Nov2013\M6.DSG	11-1-2013	15:23:37	32417.000000	3241.700000	49463.559228	20.000000
C:\Users\cware\Desktop\Steller20November\TagTesting20Nov2013\M6.DSG	11-1-2013	15:23:37	32418.000000	3241.800000	49462.980562	20.000000
C:\Users\cware\Desktop\Steller20November\TagTesting20Nov2013\M6.DSG	11-1-2013	15:23:37	32419.000000	3241.900000	49462.182315	20.000000
C:\Users\cware\Desktop\Steller20November\TagTesting20Nov2013\M6.DSG	11-1-2013	15:23:37	32420.000000	3242.000000	49465.293200	20.000000
C:\Users\cware\Desktop\Steller20November\TagTesting20Nov2013\M6.DSG	11-1-2013	15:23:37	32421.000000	3242.100000	49463.256462	20.000000
C:\Users\cware\Desktop\Steller20November\TagTesting20Nov2013\M6.DSG	11-1-2013	15:23:37	32422.000000	3242.200000	49464.328966	20.000000
C:\Users\cware\Desktop\Steller20November\TagTesting20Nov2013\M6.DSG	11-1-2013	15:23:37	32423.000000	3242.300000	49465.744179	20.000000
C:\Users\cware\Desktop\Steller20November\TagTesting20Nov2013\M6.DSG	11-1-2013	15:23:37	32424.000000	3242.400000	49466.718108	20.000000
C:\Users\cware\Desktop\Steller20November\TagTesting20Nov2013\M6.DSG	11-1-2013	15:23:37	32425.000000	3242.500000	49465.596308	20.000000
C:\Users\cware\Desktop\Steller20November\TagTesting20Nov2013\M6.DSG	11-1-2013	15:23:37	32426.000000	3242.600000	49466.021468	20.000000
C:\Users\cware\Desktop\Steller20November\TagTesting20Nov2013\M6.DSG	11-1-2013	15:23:37	32427.000000	3242.700000	49464.578328	20.000000
C:\Users\cware\Desktop\Steller20November\TagTesting20Nov2013\M6.DSG	11-1-2013	15:23:37	32428.000000	3242.800000	49464.678182	20.000000
C:\Users\cware\Desktop\Steller20November\TagTesting20Nov2013\M6.DSG	11-1-2013	15:23:37	32429.000000	3242.900000	49465.049439	20.000000
C:\Users\cware\Desktop\Steller20November\TagTesting20Nov2013\M6.DSG	11-1-2013	15:23:37	32430.000000	3243.000000	49465.722160	20.000000
C:\Users\cware\Desktop\Steller20November\TagTesting20Nov2013\M6.DSG	11-1-2013	15:23:37	32431.000000	3243.100000	49466.268895	20.000000
C:\Users\cware\Desktop\Steller20November\TagTesting20Nov2013\M6.DSG	11-1-2013	15:23:37	32432.000000	3243.200000	49463.906956	20.000000
C:\Users\cware\Desktop\Steller20November\TagTesting20Nov2013\M6.DSG	11-1-2013	15:23:37	32433.000000	3243.300000	49465.475341	20.000000
C:\Users\cware\Desktop\Steller20November\TagTesting20Nov2013\M6.DSG	11-1-2013	15:23:37	32434.000000	3243.400000	49463.803466	20.000000
C:\Users\cware\Desktop\Steller20November\TagTesting20Nov2013\M6.DSG	11-1-2013	15:23:37	32435.000000	3243.500000	49465.470890	20.000000
C:\Users\cware\Desktop\Steller20November\TagTesting20Nov2013\M6.DSG	11-1-2013	15:23:37	32436.000000	3243.600000	49464.948300	20.000000
C:\Users\cware\Desktop\Steller20November\TagTesting20Nov2013\M6.DSG	11-1-2013	15:23:37	32437.000000	3243.700000	49462.930034	20.000000
C:\Users\cware\Desktop\Steller20November\TagTesting20Nov2013\M6.DSG	11-1-2013	15:23:37	32438.000000	3243.800000	49462.257959	20.000000
C:\Users\cware\Desktop\Steller20November\TagTesting20Nov2013\M6.DSG	11-1-2013	15:23:37	32439.000000	3243.900000	49462.678729	20.000000
C:\Users\cware\Desktop\Steller20November\TagTesting20Nov2013\M6.DSG	11-1-2013	15:23:37	32440.000000	3244.000000	49462.156730	20.000000
C:\Users\cware\Desktop\Steller20November\TagTesting20Nov2013\M6.DSG	11-1-2013	15:23:37	32441.000000	3244.100000	49461.907087	20.000000
C:\Users\cware\Desktop\Steller20November\TagTesting20Nov2013\M6.DSG	11-1-2013	15:23:37	32442.000000	3244.200000	49462.754222	20.000000
C:\Users\cware\Desktop\Steller20November\TagTesting20Nov2013\M6.DSG	11-1-2013	15:23:37	32443.000000	3244.300000	49464.496024	20.000000
C:\Users\cware\Desktop\Steller20November\TagTesting20Nov2013\M6.DSG	11-1-2013	15:23:37	32444.000000	3244.400000	49463.400200	20.000000
C:\Users\cware\Desktop\Steller20November\TagTesting20Nov2013\M6.DSG	11-1-2013	15:23:37	32445.000000	3244.500000	49461.856038	20.000000
C:\Users\cware\Desktop\Steller20November\TagTesting20Nov2013\M6.DSG	11-1-2013	15:23:37	32446.000000	3244.600000	49461.757094	20.000000
C:\Users\cware\Desktop\Steller20November\TagTesting20Nov2013\M6.DSG	11-1-2013	15:23:37	32447.000000	3244.700000	49461.707291	20.000000
C:\Users\cware\Desktop\Steller20November\TagTesting20Nov2013\M6.DSG	11-1-2013	15:23:37	32448.000000	3244.800000	49463.897677	20.000000
C:\Users\cware\Desktop\Steller20November\TagTesting20Nov2013\M6.DSG	11-1-2013	15:23:37	32449.000000	3244.900000	49462.802898	20.000000
C:\Users\cware\Desktop\Steller20November\TagTesting20Nov2013\M6.DSG	11-1-2013	15:23:37	32450.000000	3245.000000	49463.076864	20.000000
C:\Users\cware\Desktop\Steller20November\TagTesting20Nov2013\M6.DSG	11-1-2013	15:23:37	32451.000000	3245.100000	49464.446255	20.000000
C:\Users\cware\Desktop\Steller20November\TagTesting20Nov2013\M6.DSG	11-1-2013	15:23:37	32452.000000	3245.200000	49462.056762	20.000000
C:\Users\cware\Desktop\Steller20November\TagTesting20Nov2013\M6.DSG	11-1-2013	15:23:37	32453.000000	3245.300000	49463.749368	20.000000
C:\Users\cware\Desktop\Steller20November\TagTesting20Nov2013\M6.DSG	11-1-2013	15:23:37	32454.000000	3245.400000	49462.678382	20.000000
C:\Users\cware\Desktop\Steller20November\TagTesting20Nov2013\M6.DSG	11-1-2013	15:23:37	32455.000000	3245.500000	49465.466301	20.000000
C:\Users\cware\Desktop\Steller20November\TagTesting20Nov2013\M6.DSG	11-1-2013	15:23:37	32456.000000	3245.600000	49463.723878	20.000000
C:\Users\cware\Desktop\Steller20November\TagTesting20Nov2013\M6.DSG	11-1-2013	15:23:37	32457.000000	3245.700000	49465.465572	20.000000
C:\Users\cware\Desktop\Steller20November\TagTesting20Nov2013\M6.DSG	11-1-2013	15:23:37	32458.000000	3245.800000	49462.702137	20.000000
C:\Users\cware\Desktop\Steller20November\TagTesting20Nov2013\M6.DSG	11-1-2013	15:23:37	32459.000000	3245.900000	49462.876031	20.000000
C:\Users\cware\Desktop\Steller20November\TagTesting20Nov2013\M6.DSG	11-1-2013	15:23:37	32460.000000	3246.000000	49464.917328	20.000000
C:\Users\cware\Desktop\Steller20November\TagTesting20Nov2013\M6.DSG	11-1-2013	15:23:37	32461.000000	3246.100000	49464.295170	20.000000
C:\Users\cware\Desktop\Steller20November\TagTesting20Nov2013\M6.DSG	11-1-2013	15:23:37	32462.000000	3246.200000	49463.050837	20.000000
C:\Users\cware\Desktop\Steller20November\TagTesting20Nov2013\M6.DSG	11-1-2013	15:23:37	32463.000000	3246.300000	49463.996755	20.000000
C:\Users\cware\Desktop\Steller20November\TagTesting20Nov2013\M6.DSG	11-1-2013	15:23:37	32464.000000	3246.400000	49461.010056	20.000000
C:\Users\cware\Desktop\Steller20November\TagTesting20Nov2013\M6.DSG	11-1-2013	15:23:37	32465.000000	3246.500000	49462.528334	20.000000
C:\Users\cware\Desktop\Steller20November\TagTesting20Nov2013\M6.DSG	11-1-2013	15:23:37	32466.000000	3246.600000	49465.639800	20.000000
C:\Users\cware\Desktop\Steller20November\TagTesting20Nov2013\M6.DSG	11-1-2013	15:23:37	32467.000000	3246.700000	49464.918182	20.000000
C:\Users\cware\Desktop\Steller20November\TagTesting20Nov2013\M6.DSG	11-1-2013	15:23:37	32468.000000	3246.800000	49462.404100	20.000000
C:\Users\cware\Desktop\Steller20November\TagTesting20Nov2013\M6.DSG	11-1-2013	15:23:37	32469.000000	3246.900000	49465.067411	20.000000
C:\Users\cware\Desktop\Steller20November\TagTesting20Nov2013\M6.DSG	11-1-2013	15:23:37	32470.000000	3247.000000	49463.225312	20.000000
C:\Users\cware\Desktop\Steller20November\TagTesting20Nov2013\M6.DSG	11-1-2013	15:23:37	32471.000000	3247.100000	49463.076040	20.000000
C:\Users\cware\Desktop\Steller20November\TagTesting20Nov2013\M6.DSG	11-1-2013	15:23:37	32472.000000	3247.200000	49466.112105	20.000000
C:\Users\cware\Desktop\Steller20November\TagTesting20Nov2013\M6.DSG	11-1-2013	15:23:37	32473.000000	3247.300000	49465.589060	20.000000
C:\Users\cware\Desktop\Steller20November\TagTesting20Nov2013\M6.DSG	11-1-2013	15:23:37	32474.000000	3247.400000	49464.692697	20.000000
C:\Users\cware\Desktop\Steller20November\TagTesting20Nov2013\M6.DSG	11-1-2013	15:23:37	32475.000000	3247.500000	49463.174884	20.000000
C:\Users\cware\Desktop\Steller20November\TagTesting20Nov2013\M6.DSG	11-1-2013	15:23:37	32476.000000	3247.600000	49463.697942	20.000000
C:\Users\cware\Desktop\Steller20November\TagTesting20Nov2013\M6.DSG	11-1-2013	15:23:37	32477.000000	3247.700000	49462.304115	20.000000
C:\Users\cware\Desktop\Steller20November\TagTesting20Nov2013\M6.DSG	11-1-2013	15:23:37	32478.000000	3247.800000	49462.105716	20.000000
C:\Users\cware\Desktop\Steller20November\TagTesting20Nov2013\M6.DSG	11-1-2013	15:23:37	32479.000000	3247.900000	49462.504206	20.000000
C:\Users\cware\Desktop\Steller20November\TagTesting20Nov2013\M6.DSG	11-1-2013	15:23:37	32480.000000	3248.000000	49466.288211	20.000000
C:\Users\cware\Desktop\Steller20November\TagTesting20Nov2013\M6.DSG	11-1-2013	15:23:37	32481.000000	3248.100000	49464.997007	20.000000
C:\Users\cware\Desktop\Steller20November\TagTesting20Nov2013\M6.DSG	11-1-2013	15:23:37	32482.000000	3248.200000	49461.138753	20.000000
C:\Users\cware\Desktop\Steller20November\TagTesting20Nov2013\M6.DSG	11-1-2013	15:23:37	32483.000000	3248.300000	49461.412151	20.000000
C:\Users\cware\Desktop\Steller20November\TagTesting20Nov2013\M6.DSG	11-1-2013	15:23:37	32484.000000	3248.400000	49464.075437	20.000000
C:\Users\cware\Desktop\Steller20November\TagTesting20Nov2013\M6.DSG	11-1-2013	15:23:37	32485.000000	3248.500000	49464.573964	20.000000
C:\Users\cware\Desktop\Steller20November\TagTesting20Nov2013\M6.DSG	11-1-2013	15:23:37	32486.000000	3248.600000	49463.852129	20.000000
C:\Users\cware\Desktop\Steller20November\TagTesting20Nov2013\M6.DSG	11-1-2013	15:23:37	32487.000000	3248.700000	49463.079952	20.000000
C:\Users\cware\Desktop\Steller20November\TagTesting20Nov2013\M6.DSG	11-1-2013	15:23:37	32488.000000	3248.800000	49463.228930	20.000000
C:\Users\cware\Desktop\Steller20November\TagTesting20Nov2013\M6.DSG	11-1-2013	15:23:37	32489.000000	3248.900000	49465.269346	20.000000
C:\Users\cware\Desktop\Steller20November\TagTesting20Nov2013\M6.DSG	11-1-2013	15:23:37	32490.000000	3249.000000	49464.970437	20.000000
C:\Users\cware\Desktop\Steller20November\TagTesting20Nov2013\M6.DSG	11-1-2013	15:23:37	32491.000000	3249.100000	49464.497217	20.000000
C:\Users\cware\Desktop\Steller20November\TagTesting20Nov2013\M6.DSG	11-1-2013	15:23:37	32492.000000	3249.200000	49464.098701	20.000000
C:\Users\cware\Desktop\Steller20November\TagTesting20Nov2013\M6.DSG	11-1-2013	15:23:37	32493.000000	3249.300000	49463.800178	20.000000
C:\Users\cware\Desktop\Steller20November\TagTesting20Nov2013\M6.DSG	11-1-2013	15:23:37	32494.000000	3249.400000	49465.492372	20.000000
C:\Users\cware\Desktop\Steller20November\TagTesting20Nov2013\M6.DSG	11-1-2013	15:23:37	32495.000000	3249.500000	49463.899421	20.000000
C:\Users\cware\Desktop\Steller20November\TagTesting20Nov2013\M6.DSG	11-1-2013	15:23:37	32496.000000	3249.600000	49464.372172	20.000000
C:\Users\cware\Desktop\Steller20November\TagTesting20Nov2013\M6.DSG	11-1-2013	15:23:37	32497.000000	3249.700000	49464.969383	20.000000
C:\Users\cware\Desktop\Steller20November\TagTesting20Nov2013\M6.DSG	11-1-2013	15:23:37	32498.000000	3249.800000	49465.268405	20.000000
C:\Users\cware\Desktop\Steller20November\TagTesting20Nov2013\M6.DSG	11-1-2013	15:23:37	32499.000000	3249.900000	49465.193732	20.000000
C:\Users\cware\Desktop\Steller20November\TagTesting20Nov2013\M6.DSG	11-1-2013	15:23:37	32500.000000	3250.000000	49464.422826	20.000000
C:\Users\cware\Desktop\Steller20November\TagTesting20Nov2013\M6.DSG	11-1-2013	15:23:37	32501.000000	3250.100000	49463.452263	20.000000
C:\Users\cware\Desktop\Steller20November\TagTesting20Nov2013\M6.DSG	11-1-2013	15:23:37	32502.000000	3250.200000	49466.389519	20.000000
C:\Users\cware\Desktop\Steller20November\TagTesting20Nov2013\M6.DSG	11-1-2013	15:23:37	32503.000000	3250.300000	49464.024609	20.000000
C:\Users\cware\Desktop\Steller20November\TagTesting20Nov2013\M6.DSG	11-1-2013	15:23:37	32504.000000	3250.400000	49464.571682	20.000000
C:\Users\cware\Desktop\Steller20November\TagTesting20Nov2013\M6.DSG	11-1-2013	15:23:37	32505.000000	3250.500000	49465.442407	20.000000
C:\Users\cware\Desktop\Steller20November\TagTesting20Nov2013\M6.DSG	11-1-2013	15:23:37	32506.000000	3250.600000	49463.824570	20.000000
C:\Users\cware\Desktop\Steller20November\TagTesting20Nov2013\M6.DSG	11-1-2013	15:23:37	32507.000000	3250.700000	49464.172676	20.000000
C:\Users\cware\Desktop\Steller20November\TagTesting20Nov2013\M6.DSG	11-1-2013	15:23:37	32508.000000	3250.800000	49465.740431	20.000000
C:\Users\cware\Desktop\Steller20November\TagTesting20Nov2013\M6.DSG	11-1-2013	15:23:37	32509.000000	3250.900000	49467.756377	20.000000
C:\Users\cware\Desktop\Steller20November\TagTesting20Nov2013\M6.DSG	11-1-2013	15:23:37	32510.000000	3251.000000	49464.494927	20.000000
C:\Users\cware\Desktop\Steller20November\TagTesting20Nov2013\M6.DSG	11-1-2013	15:23:37	32511.000000	3251.100000	49463.897326	20.000000
C:\Users\cware\Desktop\Steller20November\TagTesting20Nov2013\M6.DSG	11-1-2013	15:23:37	32512.000000	3251.200000	49465.415786	20.000000
C:\Users\cware\Desktop\Steller20November\TagTesting20Nov2013\M6.DSG	11-1-2013	15:23:37	32513.000000	3251.300000	49465.565730	20.000000
C:\Users\cware\Desktop\Steller20November\TagTesting20Nov2013\M6.DSG	11-1-2013	15:23:37	32514.000000	3251.400000	49467.631671	20.000000
C:\Users\cware\Desktop\Steller20November\TagTesting20Nov2013\M6.DSG	11-1-2013	15:23:37	32515.000000	3251.500000	49465.939234	20.000000
C:\Users\cware\Desktop\Steller20November\TagTesting20Nov2013\M6.DSG	11-1-2013	15:23:37	32516.000000	3251.600000	49465.117749	20.000000
C:\Users\cware\Desktop\Steller20November\TagTesting20Nov2013\M6.DSG	11-1-2013	15:23:37	32517.000000	3251.700000	49464.769687	20.000000
C:\Users\cware\Desktop\Steller20November\TagTesting20Nov2013\M6.DSG	11-1-2013	15:23:37	32518.000000	3251.800000	49466.388036	20.000000
C:\Users\cware\Desktop\Steller20November\TagTesting20Nov2013\M6.DSG	11-1-2013	15:23:37	32519.000000	3251.900000	49465.118733	20.000000
C:\Users\cware\Desktop\Steller20November\TagTesting20Nov2013\M6.DSG	11-1-2013	15:23:37	32520.000000	3252.000000	49465.914976	20.000000
C:\Users\cware\Desktop\Steller20November\TagTesting20Nov2013\M6.DSG	11-1-2013	15:23:37	32521.000000	3252.100000	49464.272552	20.000000
C:\Users\cware\Desktop\Steller20November\TagTesting20Nov2013\M6.DSG	11-1-2013	15:23:37	32522.000000	3252.200000	49465.890393	20.000000
C:\Users\cware\Desktop\Steller20November\TagTesting20Nov2013\M6.DSG	11-1-2013	15:23:37	32523.000000	3252.300000	49464.546288	20.000000
C:\Users\cware\Desktop\Steller20November\TagTesting20Nov2013\M6.DSG	11-1-2013	15:23:37	32524.000000	3252.400000	49465.690949	20.000000
C:\Users\cware\Desktop\Steller20November\TagTesting20Nov2013\M6.DSG	11-1-2013	15:23:37	32525.000000	3252.500000	49464.521024	20.000000
C:\Users\cware\Desktop\Steller20November\TagTesting20Nov2013\M6.DSG	11-1-2013	15:23:37	32526.000000	3252.600000	49466.662184	20.000000
C:\Users\cware\Desktop\Steller20November\TagTesting20Nov2013\M6.DSG	11-1-2013	15:23:37	32527.000000	3252.700000	49462.081523	20.000000
C:\Users\cware\Desktop\Steller20November\TagTesting20Nov2013\M6.DSG	11-1-2013	15:23:37	32528.000000	3252.800000	49466.935525	20.000000
C:\Users\cware\Desktop\Steller20November\TagTesting20Nov2013\M6.DSG	11-1-2013	15:23:37	32529.000000	3252.900000	49465.690762	20.000000
C:\Users\cware\Desktop\Steller20November\TagTesting20Nov2013\M6.DSG	11-1-2013	15:23:37	32530.000000	3253.000000	49466.089148	20.000000
C:\Users\cware\Desktop\Steller20November\TagTesting20Nov2013\M6.DSG	11-1-2013	15:23:37	32531.000000	3253.100000	49464.197085	20.000000
C:\Users\cware\Desktop\Steller20November\TagTesting20Nov2013\M6.DSG	11-1-2013	15:23:37	32532.000000	3253.200000	49463.873489	20.000000
C:\Users\cware\Desktop\Steller20November\TagTesting20Nov2013\M6.DSG	11-1-2013	15:23:37	32533.000000	3253.300000	49465.491270	20.000000
C:\Users\cware\Desktop\Steller20November\TagTesting20Nov2013\M6.DSG	11-1-2013	15:23:37	32534.000000	3253.400000	49463.450242	20.000000
C:\Users\cware\Desktop\Steller20November\TagTesting20Nov2013\M6.DSG	11-1-2013	15:23:37	32535.000000	3253.500000	49465.167639	20.000000
C:\Users\cware\Desktop\Steller20November\TagTesting20Nov2013\M6.DSG	11-1-2013	15:23:37	32536.000000	3253.600000	49466.263342	20.000000
C:\Users\cware\Desktop\Steller20November\TagTesting20Nov2013\M6.DSG	11-1-2013	15:23:37	32537.000000	3253.700000	49463.774775	20.000000
C:\Users\cware\Desktop\Steller20November\TagTesting20Nov2013\M6.DSG	11-1-2013	15:23:37	32538.000000	3253.800000	49464.944969	20.000000
C:\Users\cware\Desktop\Steller20November\TagTesting20Nov2013\M6.DSG	11-1-2013	15:23:37	32539.000000	3253.900000	49466.663064	20.000000
C:\Users\cware\Desktop\Steller20November\TagTesting20Nov2013\M6.DSG	11-1-2013	15:23:37	32540.000000	3254.000000	49463.975486	20.000000
C:\Users\cware\Desktop\Steller20November\TagTesting20Nov2013\M6.DSG	11-1-2013	15:23:37	32541.000000	3254.100000	49461.411244	20.000000
C:\Users\cware\Desktop\Steller20November\TagTesting20Nov2013\M6.DSG	11-1-2013	15:23:37	32542.000000	3254.200000	49462.753437	20.000000
C:\Users\cware\Desktop\Steller20November\TagTesting20Nov2013\M6.DSG	11-1-2013	15:23:37	32543.000000	3254.300000	49464.818328	20.000000
C:\Users\cware\Desktop\Steller20November\TagTesting20Nov2013\M6.DSG	11-1-2013	15:23:37	32544.000000	3254.400000	49465.789250	20.000000
C:\Users\cware\Desktop\Steller20November\TagTesting20Nov2013\M6.DSG	11-1-2013	15:23:37	32545.000000	3254.500000	49465.366828	20.000000
C:\Users\cware\Desktop\Steller20November\TagTesting20Nov2013\M6.DSG	11-1-2013	15:23:37	32546.000000	3254.600000	49467.258974	20.000000
C:\Users\cware\Desktop\Steller20November\TagTesting20Nov2013\M6.DSG	11-1-2013	15:23:37	32547.000000	3254.700000	49466.885821	20.000000
C:\Users\cware\Desktop\Steller20November\TagTesting20Nov2013\M6.DSG	11-1-2013	15:23:37	32548.000000	3254.800000	49467.184166	20.000000
C:\Users\cware\Desktop\Steller20November\TagTesting20Nov2013\M6.DSG	11-1-2013	15:23:37	32549.000000	3254.900000	49463.101963	20.000000
C:\Users\cware\Desktop\Steller20November\TagTesting20Nov2013\M6.DSG	11-1-2013	15:23:37	32550.000000	3255.000000	49465.069164	20.000000
C:\Users\cware\Desktop\Steller20November\TagTesting20Nov2013\M6.DSG	11-1-2013	15:23:37	32551.000000	3255.100000	49463.202868	20.000000
C:\Users\cware\Desktop\Steller20November\TagTesting20Nov2013\M6.DSG	11-1-2013	15:23:37	32552.000000	3255.200000	49464.970467	20.000000
C:\Users\cware\Desktop\Steller20November\TagTesting20Nov2013\M6.DSG	11-1-2013	15:23:37	32553.000000	3255.300000	49463.776254	20.000000
C:\Users\cware\Desktop\Steller20November\TagTesting20Nov2013\M6.DSG	11-1-2013	15:23:37	32554.000000	3255.400000	49463.452298	20.000000
C:\Users\cware\Desktop\Steller20November\TagTesting20Nov2013\M6.DSG	11-1-2013	15:23:37	32555.000000	3255.500000	49465.069949	20.000000
C:\Users\cware\Desktop\Steller20November\TagTesting20Nov2013\M6.DSG	11-1-2013	15:23:37	32556.000000	3255.600000	49464.024253	20.000000
C:\Users\cware\Desktop\Steller20November\TagTesting20Nov2013\M6.DSG	11-1-2013	15:23:37	32557.000000	3255.700000	49464.073827	20.000000
C:\Users\cware\Desktop\Steller20November\TagTesting20Nov2013\M6.DSG	11-1-2013	15:23:37	32558.000000	3255.800000	49463.750301	20.000000
C:\Users\cware\Desktop\Steller20November\TagTesting20Nov2013\M6.DSG	11-1-2013	15:23:37	32559.000000	3255.900000	49465.243427	20.000000
C:\Users\cware\Desktop\Steller20November\TagTesting20Nov2013\M6.DSG	11-1-2013	15:23:37	32560.000000	3256.000000	49463.127557	20.000000
C:\Users\cware\Desktop\Steller20November\TagTesting20Nov2013\M6.DSG	11-1-2013	15:23:37	32561.000000	3256.100000	49463.302184	20.000000
C:\Users\cware\Desktop\Steller20November\TagTesting20Nov2013\M6.DSG	11-1-2013	15:23:37	32562.000000	3256.200000	49464.124555	20.000000
C:\Users\cware\Desktop\Steller20November\TagTesting20Nov2013\M6.DSG	11-1-2013	15:23:37	32563.000000	3256.300000	49464.746678	20.000000
C:\Users\cware\Desktop\Steller20November\TagTesting20Nov2013\M6.DSG	11-1-2013	15:23:37	32564.000000	3256.400000	49463.451869	20.000000
C:\Users\cware\Desktop\Steller20November\TagTesting20Nov2013\M6.DSG	11-1-2013	15:23:37	32565.000000	3256.500000	49464.050225	20.000000
C:\Users\cware\Desktop\Steller20November\TagTesting20Nov2013\M6.DSG	11-1-2013	15:23:37	32566.000000	3256.600000	49465.866058	20.000000
C:\Users\cware\Desktop\Steller20November\TagTesting20Nov2013\M6.DSG	11-1-2013	15:23:37	32567.000000	3256.700000	49463.903351	20.000000
C:\Users\cware\Desktop\Steller20November\TagTesting20Nov2013\M6.DSG	11-1-2013	15:23:37	32568.000000	3256.800000	49463.829116	20.000000
C:\Users\cware\Desktop\Steller20November\TagTesting20Nov2013\M6.DSG	11-1-2013	15:23:37	32569.000000	3256.900000	49463.530238	20.000000
C:\Users\cware\Desktop\Steller20November\TagTesting20Nov2013\M6.DSG	11-1-2013	15:23:37	32570.000000	3257.000000	49460.692949	20.000000
C:\Users\cware\Desktop\Steller20November\TagTesting20Nov2013\M6.DSG	11-1-2013	15:23:37	32571.000000	3257.100000	49461.137838	20.000000
C:\Users\cware\Desktop\Steller20November\TagTesting20Nov2013\M6.DSG	11-1-2013	15:23:37	32572.000000	3257.200000	49462.557428	20.000000
C:\Users\cware\Desktop\Steller20November\TagTesting20Nov2013\M6.DSG	11-1-2013	15:23:37	32573.000000	3257.300000	49462.405952	20.000000
C:\Users\cware\Desktop\Steller20November\TagTesting20Nov2013\M6.DSG	11-1-2013	15:23:37	32574.000000	3257.400000	49465.815772	20.000000
C:\Users\cware\Desktop\Steller20November\TagTesting20Nov2013\M6.DSG	11-1-2013	15:23:37	32575.000000	3257.500000	49465.990873	20.000000
C:\Users\cware\Desktop\Steller20November\TagTesting20Nov2013\M6.DSG	11-1-2013	15:23:37	32576.000000	3257.600000	49464.372710	20.000000
C:\Users\cware\Desktop\Steller20November\TagTesting20Nov2013\M6.DSG	11-1-2013	15:23:37	32577.000000	3257.700000	49463.327010	20.000000
C:\Users\cware\Desktop\Steller20November\TagTesting20Nov2013\M6.DSG	11-1-2013	15:23:37	32578.000000	3257.800000	49462.206971	20.000000
C:\Users\cware\Desktop\Steller20November\TagTesting20Nov2013\M6.DSG	11-1-2013	15:23:37	32579.000000	3257.900000	49464.970073	20.000000
C:\Users\cware\Desktop\Steller20November\TagTesting20Nov2013\M6.DSG	11-1-2013	15:23:37	32580.000000	3258.000000	49464.696263	20.000000
C:\Users\cware\Desktop\Steller20November\TagTesting20Nov2013\M6.DSG	11-1-2013	15:23:37	32581.000000	3258.100000	49462.679944	20.000000
C:\Users\cware\Desktop\Steller20November\TagTesting20Nov2013\M6.DSG	11-1-2013	15:23:37	32582.000000	3258.200000	49463.178037	20.000000
C:\Users\cware\Desktop\Steller20November\TagTesting20Nov2013\M6.DSG	11-1-2013	15:23:37	32583.000000	3258.300000	49462.630166	20.000000
C:\Users\cware\Desktop\Steller20November\TagTesting20Nov2013\M6.DSG	11-1-2013	15:23:37	32584.000000	3258.400000	49464.048494	20.000000
C:\Users\cware\Desktop\Steller20November\TagTesting20Nov2013\M6.DSG	11-1-2013	15:23:37	32585.000000	3258.500000	49464.347385	20.000000
C:\Users\cware\Desktop\Steller20November\TagTesting20Nov2013\M6.DSG	11-1-2013	15:23:37	32586.000000	3258.600000	49463.825360	20.000000
C:\Users\cware\Desktop\Steller20November\TagTesting20Nov2013\M6.DSG	11-1-2013	15:23:37	32587.000000	3258.700000	49464.323466	20.000000
C:\Users\cware\Desktop\Steller20November\TagTesting20Nov2013\M6.DSG	11-1-2013	15:23:37	32588.000000	3258.800000	49464.523011	20.000000
C:\Users\cware\Desktop\Steller20November\TagTesting20Nov2013\M6.DSG	11-1-2013	15:23:37	32589.000000	3258.900000	49463.353138	20.000000
C:\Users\cware\Desktop\Steller20November\TagTesting20Nov2013\M6.DSG	11-1-2013	15:23:37	32590.000000	3259.000000	49465.045782	20.000000
C:\Users\cware\Desktop\Steller20November\TagTesting20Nov2013\M6.DSG	11-1-2013	15:23:37	32591.000000	3259.100000	49464.921549	20.000000
C:\Users\cware\Desktop\Steller20November\TagTesting20Nov2013\M6.DSG	11-1-2013	15:23:37	32592.000000	3259.200000	49464.473628	20.000000
C:\Users\cware\Desktop\Steller20November\TagTesting20Nov2013\M6.DSG	11-1-2013	15:23:37	32593.000000	3259.300000	49464.448502	20.000000
C:\Users\cware\Desktop\Steller20November\TagTesting20Nov2013\M6.DSG	11-1-2013	15:23:37	32594.000000	3259.400000	49463.378085	20.000000
C:\Users\cware\Desktop\Steller20November\TagTesting20Nov2013\M6.DSG	11-1-2013	15:23:37	32595.000000	3259.500000	49463.452958	20.000000
C:\Users\cware\Desktop\Steller20November\TagTesting20Nov2013\M6.DSG	11-1-2013	15:23:37	32596.000000	3259.600000	49464.224141	20.000000
C:\Users\cware\Desktop\Steller20November\TagTesting20Nov2013\M6.DSG	11-1-2013	15:23:37	32597.000000	3259.700000	49465.369057	20.000000
C:\Users\cware\Desktop\Steller20November\TagTesting20Nov2013\M6.DSG	11-1-2013	15:23:37	32598.000000	3259.800000	49463.651370	20.000000
C:\Users\cware\Desktop\Steller20November\TagTesting20Nov2013\M6.DSG	11-1-2013	15:23:37	32599.000000	3259.900000	49461.809453	20.000000
C:\Users\cware\Desktop\Steller20November\TagTesting20Nov2013\M6.DSG	11-1-2013	15:23:37	32600.000000	3260.000000	49462.854944	20.000000
C:\Users\cware\Desktop\Steller20November\TagTesting20Nov2013\M6.DSG	11-1-2013	15:23:37	32601.000000	3260.100000	49465.467420	20.000000
C:\Users\cware\Desktop\Steller20November\TagTesting20Nov2013\M6.DSG	11-1-2013	15:23:37	32602.000000	3260.200000	49462.730043	20.000000
C:\Users\cware\Desktop\Steller20November\TagTesting20Nov2013\M6.DSG	11-1-2013	15:23:37	32603.000000	3260.300000	49462.406889	20.000000
C:\Users\cware\Desktop\Steller20November\TagTesting20Nov2013\M6.DSG	11-1-2013	15:23:37	32604.000000	3260.400000	49463.452320	20.000000
C:\Users\cware\Desktop\Steller20November\TagTesting20Nov2013\M6.DSG	11-1-2013	15:23:37	32605.000000	3260.500000	49462.879831	20.000000
C:\Users\cware\Desktop\Steller20November\TagTesting20Nov2013\M6.DSG	11-1-2013	15:23:37	32606.000000	3260.600000	49465.667346	20.000000
C:\Users\cware\Desktop\Steller20November\TagTesting20Nov2013\M6.DSG	11-1-2013	15:23:37	32607.000000	3260.700000	49463.799957	20.000000
C:\Users\cware\Desktop\Steller20November\TagTesting20Nov2013\M6.DSG	11-1-2013	15:23:37	32608.000000	3260.800000	49465.044073	20.000000
C:\Users\cware\Desktop\Steller20November\TagTesting20Nov2013\M6.DSG	11-1-2013	15:23:37	32609.000000	3260.900000	49464.372059	20.000000
C:\Users\cware\Desktop\Steller20November\TagTesting20Nov2013\M6.DSG	11-1-2013	15:23:37	32610.000000	3261.000000	49463.675771	20.000000
C:\Users\cware\Desktop\Steller20November\TagTesting20Nov2013\M6.DSG	11-1-2013	15:23:37	32611.000000	3261.100000	49463.327180	20.000000
C:\Users\cware\Desktop\Steller20November\TagTesting20Nov2013\M6.DSG	11-1-2013	15:23:37	32612.000000	3261.200000	49464.546665	20.000000
C:\Users\cware\Desktop\Steller20November\TagTesting20Nov2013\M6.DSG	11-1-2013	15:23:37	32613.000000	3261.300000	49463.500393	20.000000
C:\Users\cware\Desktop\Steller20November\TagTesting20Nov2013\M6.DSG	11-1-2013	15:23:37	32614.000000	3261.400000	49466.064743	20.000000
C:\Users\cware\Desktop\Steller20November\TagTesting20Nov2013\M6.DSG	11-1-2013	15:23:37	32615.000000	3261.500000	49465.941156	20.000000
C:\Users\cware\Desktop\Steller20November\TagTesting20Nov2013\M6.DSG	11-1-2013	15:23:37	32616.000000	3261.600000	49464.795311	20.000000
C:\Users\cware\Desktop\Steller20November\TagTesting20Nov2013\M6.DSG	11-1-2013	15:23:37	32617.000000	3261.700000	49463.799571	20.000000
C:\Users\cware\Desktop\Steller20November\TagTesting20Nov2013\M6.DSG	11-1-2013	15:23:37	32618.000000	3261.800000	49463.278295	20.000000
C:\Users\cware\Desktop\Steller20November\TagTesting20Nov2013\M6.DSG	11-1-2013	15:23:37	32619.000000	3261.900000	49465.743069	20.000000
C:\Users\cware\Desktop\Steller20November\TagTesting20Nov2013\M6.DSG	11-1-2013	15:23:37	32620.000000	3262.000000	49464.647301	20.000000
C:\Users\cware\Desktop\Steller20November\TagTesting20Nov2013\M6.DSG	11-1-2013	15:23:37	32621.000000	3262.100000	49464.023525	20.000000
C:\Users\cware\Desktop\Steller20November\TagTesting20Nov2013\M6.DSG	11-1-2013	15:23:37	32622.000000	3262.200000	49466.189051	20.000000
C:\Users\cware\Desktop\Steller20November\TagTesting20Nov2013\M6.DSG	11-1-2013	15:23:37	32623.000000	3262.300000	49464.969743	20.000000
C:\Users\cware\Desktop\Steller20November\TagTesting20Nov2013\M6.DSG	11-1-2013	15:23:37	32624.000000	3262.400000	49466.313263	20.000000
C:\Users\cware\Desktop\Steller20November\TagTesting20Nov2013\M6.DSG	11-1-2013	15:23:37	32625.000000	3262.500000	49463.945468	20.000000
C:\Users\cware\Desktop\Steller20November\TagTesting20Nov2013\M6.DSG	11-1-2013	15:23:37	32626.000000	3262.600000	49465.340796	20.000000
C:\Users\cware\Desktop\Steller20November\TagTesting20Nov2013\M6.DSG	11-1-2013	15:23:37	32627.000000	3262.700000	49463.225065	20.000000
C:\Users\cware\Desktop\Steller20November\TagTesting20Nov2013\M6.DSG	11-1-2013	15:23:37	32628.000000	3262.800000	49462.352709	20.000000
C:\Users\cware\Desktop\Steller20November\TagTesting20Nov2013\M6.DSG	11-1-2013	15:23:37	32629.000000	3262.900000	49453.986998	20.000000
C:\Users\cware\Desktop\Steller20November\TagTesting20Nov2013\M6.DSG	11-1-2013	15:23:37	32630.000000	3263.000000	49456.617013	20.000000
C:\Users\cware\Desktop\Steller20November\TagTesting20Nov2013\M6.DSG	11-1-2013	15:23:37	32631.000000	3263.100000	49431.325440	20.000000
C:\Users\cware\Desktop\Steller20November\TagTesting20Nov2013\M6.DSG	11-1-2013	15:23:37	32632.000000	3263.200000	49432.751865	20.000000
C:\Users\cware\Desktop\Steller20November\TagTesting20Nov2013\M6.DSG	11-1-2013	15:23:37	32633.000000	3263.300000	49455.597766	20.000000
C:\Users\cware\Desktop\Steller20November\TagTesting20Nov2013\M6.DSG	11-1-2013	15:23:37	32634.000000	3263.400000	49494.122602	20.000000
C:\Users\cware\Desktop\Steller20November\TagTesting20Nov2013\M6.DSG	11-1-2013	15:23:37	32635.000000	3263.500000	49510.801814	20.000000
C:\Users\cware\Desktop\Steller20November\TagTesting20Nov2013\M6.DSG	11-1-2013	15:23:37	32636.000000	3263.600000	49505.826205	20.000000
C:\Users\cware\Desktop\Steller20November\TagTesting20Nov2013\M6.DSG	11-1-2013	15:23:37	32637.000000	3263.700000	49467.494773	20.000000
C:\Users\cware\Desktop\Steller20November\TagTesting20Nov2013\M6.DSG	11-1-2013	15:23:37	32638.000000	3263.800000	49515.834153	20.000000
C:\Users\cware\Desktop\Steller20November\TagTesting20Nov2013\M6.DSG	11-1-2013	15:23:37	32639.000000	3263.900000	49514.518951	20.000000
C:\Users\cware\Desktop\Steller20November\TagTesting20Nov2013\M6.DSG	11-1-2013	15:23:37	32640.000000	3264.000000	49493.756882	20.000000
C:\Users\cware\Desktop\Steller20November\TagTesting20Nov2013\M6.DSG	11-1-2013	15:23:37	32641.000000	3264.100000	49501.227055	20.000000
C:\Users\cware\Desktop\Steller20November\TagTesting20Nov2013\M6.DSG	11-1-2013	15:23:37	32642.000000	3264.200000	49513.066831	20.000000
C:\Users\cware\Desktop\Steller20November\TagTesting20Nov2013\M6.DSG	11-1-2013	15:23:37	32643.000000	3264.300000	49500.323001	20.000000
C:\Users\cware\Desktop\Steller20November\TagTesting20Nov2013\M6.DSG	11-1-2013	15:23:37	32644.000000	3264.400000	49491.509153	20.000000
C:\Users\cware\Desktop\Steller20November\TagTesting20Nov2013\M6.DSG	11-1-2013	15:23:37	32645.000000	3264.500000	49512.364526	20.000000
C:\Users\cware\Desktop\Steller20November\TagTesting20Nov2013\M6.DSG	11-1-2013	15:23:37	32646.000000	3264.600000	49473.558012	20.000000
C:\Users\cware\Desktop\Steller20November\TagTesting20Nov2013\M6.DSG	11-1-2013	15:23:37	32647.000000	3264.700000	49475.538784	20.000000
C:\Users\cware\Desktop\Steller20November\TagTesting20Nov2013\M6.DSG	11-1-2013	15:23:37	32648.000000	3264.800000	49479.302375	20.000000
C:\Users\cware\Desktop\Steller20November\TagTesting20Nov2013\M6.DSG	11-1-2013	15:23:37	32649.000000	3264.900000	49464.094081	20.000000
C:\Users\cware\Desktop\Steller20November\TagTesting20Nov2013\M6.DSG	11-1-2013	15:23:37	32650.000000	3265.000000	49472.583722	20.000000
C:\Users\cware\Desktop\Steller20November\TagTesting20Nov2013\M6.DSG	11-1-2013	15:23:37	32651.000000	3265.100000	49475.242625	20.000000
C:\Users\cware\Desktop\Steller20November\TagTesting20Nov2013\M6.DSG	11-1-2013	15:23:37	32652.000000	3265.200000	49469.519270	20.000000
C:\Users\cware\Desktop\Steller20November\TagTesting20Nov2013\M6.DSG	11-1-2013	15:23:37	32653.000000	3265.300000	49471.239109	20.000000
C:\Users\cware\Desktop\Steller20November\TagTesting20Nov2013\M6.DSG	11-1-2013	15:23:37	32654.000000	3265.400000	49470.514268	20.000000
C:\Users\cware\Desktop\Steller20November\TagTesting20Nov2013\M6.DSG	11-1-2013	15:23:37	32655.000000	3265.500000	49472.211711	20.000000
C:\Users\cware\Desktop\Steller20November\TagTesting20Nov2013\M6.DSG	11-1-2013	15:23:37	32656.000000	3265.600000	49461.988301	20.000000
C:\Users\cware\Desktop\Steller20November\TagTesting20Nov2013\M6.DSG	11-1-2013	15:23:37	32657.000000	3265.700000	49460.868080	20.000000
C:\Users\cware\Desktop\Steller20November\TagTesting20Nov2013\M6.DSG	11-1-2013	15:23:37	32658.000000	3265.800000	49463.182800	20.000000
C:\Users\cware\Desktop\Steller20November\TagTesting20Nov2013\M6.DSG	11-1-2013	15:23:37	32659.000000	3265.900000	49462.685041	20.000000
C:\Users\cware\Desktop\Steller20November\TagTesting20Nov2013\M6.DSG	11-1-2013	15:23:37	32660.000000	3266.000000	49463.506470	20.000000
C:\Users\cware\Desktop\Steller20November\TagTesting20Nov2013\M6.DSG	11-1-2013	15:23:37	32661.000000	3266.100000	49461.838916	20.000000
C:\Users\cware\Desktop\Steller20November\TagTesting20Nov2013\M6.DSG	11-1-2013	15:23:37	32662.000000	3266.200000	49459.996742	20.000000
C:\Users\cware\Desktop\Steller20November\TagTesting20Nov2013\M6.DSG	11-1-2013	15:23:37	32663.000000	3266.300000	49463.206646	20.000000
C:\Users\cware\Desktop\Steller20November\TagTesting20Nov2013\M6.DSG	11-1-2013	15:23:37	32664.000000	3266.400000	49462.284568	20.000000
C:\Users\cware\Desktop\Steller20November\TagTesting20Nov2013\M6.DSG	11-1-2013	15:23:37	32665.000000	3266.500000	49465.793046	20.000000
C:\Users\cware\Desktop\Steller20November\TagTesting20Nov2013\M6.DSG	11-1-2013	15:23:37	32666.000000	3266.600000	49462.834382	20.000000
C:\Users\cware\Desktop\Steller20November\TagTesting20Nov2013\M6.DSG	11-1-2013	15:23:37	32667.000000	3266.700000	49460.519527	20.000000
C:\Users\cware\Desktop\Steller20November\TagTesting20Nov2013\M6.DSG	11-1-2013	15:23:37	32668.000000	3266.800000	49462.680616	20.000000
C:\Users\cware\Desktop\Steller20November\TagTesting20Nov2013\M6.DSG	11-1-2013	15:23:37	32669.000000	3266.900000	49465.820674	20.000000
C:\Users\cware\Desktop\Steller20November\TagTesting20Nov2013\M6.DSG	11-1-2013	15:23:37	32670.000000	3267.000000	49465.740523	20.000000
C:\Users\cware\Desktop\Steller20November\TagTesting20Nov2013\M6.DSG	11-1-2013	15:23:37	32671.000000	3267.100000	49464.022644	20.000000
C:\Users\cware\Desktop\Steller20November\TagTesting20Nov2013\M6.DSG	11-1-2013	15:23:37	32672.000000	3267.200000	49465.415261	20.000000
C:\Users\cware\Desktop\Steller20November\TagTesting20Nov2013\M6.DSG	11-1-2013	15:23:37	32673.000000	3267.300000	49463.049796	20.000000
C:\Users\cware\Desktop\Steller20November\TagTesting20Nov2013\M6.DSG	11-1-2013	15:23:37	32674.000000	3267.400000	49471.611064	20.000000
C:\Users\cware\Desktop\Steller20November\TagTesting20Nov2013\M6.DSG	11-1-2013	15:23:37	32675.000000	3267.500000	49468.448211	20.000000
C:\Users\cware\Desktop\Steller20November\TagTesting20Nov2013\M6.DSG	11-1-2013	15:23:37	32676.000000	3267.600000	49473.352810	20.000000
C:\Users\cware\Desktop\Steller20November\TagTesting20Nov2013\M6.DSG	11-1-2013	15:23:37	32677.000000	3267.700000	49471.982347	20.000000
C:\Users\cware\Desktop\Steller20November\TagTesting20Nov2013\M6.DSG	11-1-2013	15:23:37	32678.000000	3267.800000	49473.649640	20.000000
C:\Users\cware\Desktop\Steller20November\TagTesting20Nov2013\M6.DSG	11-1-2013	15:23:37	32679.000000	3267.900000	49473.336331	20.000000
C:\Users\cware\Desktop\Steller20November\TagTesting20Nov2013\M6.DSG	11-1-2013	15:23:37	32680.000000	3268.000000	49463.446468	20.000000
C:\Users\cware\Desktop\Steller20November\TagTesting20Nov2013\M6.DSG	11-1-2013	15:23:37	32681.000000	3268.100000	49463.306999	20.000000
C:\Users\cware\Desktop\Steller20November\TagTesting20Nov2013\M6.DSG	11-1-2013	15:23:37	32682.000000	3268.200000	49463.704986	20.000000
C:\Users\cware\Desktop\Steller20November\TagTesting20Nov2013\M6.DSG	11-1-2013	15:23:37	32683.000000	3268.300000	49463.148934	20.000000
C:\Users\cware\Desktop\Steller20November\TagTesting20Nov2013\M6.DSG	11-1-2013	15:23:37	32684.000000	3268.400000	49468.721951	20.000000
C:\Users\cware\Desktop\Steller20November\TagTesting20Nov2013\M6.DSG	11-1-2013	15:23:37	32685.000000	3268.500000	49464.690029	20.000000
C:\Users\cware\Desktop\Steller20November\TagTesting20Nov2013\M6.DSG	11-1-2013	15:23:37	32686.000000	3268.600000	49467.656514	20.000000
C:\Users\cware\Desktop\Steller20November\TagTesting20Nov2013\M6.DSG	11-1-2013	15:23:37	32687.000000	3268.700000	49464.668769	20.000000
C:\Users\cware\Desktop\Steller20November\TagTesting20Nov2013\M6.DSG	11-1-2013	15:23:37	32688.000000	3268.800000	49471.036801	20.000000
C:\Users\cware\Desktop\Steller20November\TagTesting20Nov2013\M6.DSG	11-1-2013	15:23:37	32689.000000	3268.900000	49470.041243	20.000000
C:\Users\cware\Desktop\Steller20November\TagTesting20Nov2013\M6.DSG	11-1-2013	15:23:37	32690.000000	3269.000000	49468.354768	20.000000
C:\Users\cware\Desktop\Steller20November\TagTesting20Nov2013\M6.DSG	11-1-2013	15:23:37	32691.000000	3269.100000	49469.128493	20.000000
C:\Users\cware\Desktop\Steller20November\TagTesting20Nov2013\M6.DSG	11-1-2013	15:23:37	32692.000000	3269.200000	49467.781247	20.000000
C:\Users\cware\Desktop\Steller20November\TagTesting20Nov2013\M6.DSG	11-1-2013	15:23:37	32693.000000	3269.300000	49463.032951	20.000000
C:\Users\cware\Desktop\Steller20November\TagTesting20Nov2013\M6.DSG	11-1-2013	15:23:37	32694.000000	3269.400000	49462.527822	20.000000
C:\Users\cware\Desktop\Steller20November\TagTesting20Nov2013\M6.DSG	11-1-2013	15:23:37	32695.000000	3269.500000	49468.725959	20.000000
C:\Users\cware\Desktop\Steller20November\TagTesting20Nov2013\M6.DSG	11-1-2013	15:23:37	32696.000000	3269.600000	49469.775364	20.000000
C:\Users\cware\Desktop\Steller20November\TagTesting20Nov2013\M6.DSG	11-1-2013	15:23:37	32697.000000	3269.700000	49470.888644	20.000000
C:\Users\cware\Desktop\Steller20November\TagTesting20Nov2013\M6.DSG	11-1-2013	15:23:37	32698.000000	3269.800000	49469.723847	20.000000
C:\Users\cware\Desktop\Steller20November\TagTesting20Nov2013\M6.DSG	11-1-2013	15:23:37	32699.000000	3269.900000	49470.561568	20.000000
C:\Users\cware\Desktop\Steller20November\TagTesting20Nov2013\M6.DSG	11-1-2013	15:23:37	32700.000000	3270.000000	49485.743000	20.000000
C:\Users\cware\Desktop\Steller20November\TagTesting20Nov2013\M6.DSG	11-1-2013	15:23:37	32701.000000	3270.100000	49488.280784	20.000000
C:\Users\cware\Desktop\Steller20November\TagTesting20Nov2013\M6.DSG	11-1-2013	15:23:37	32702.000000	3270.200000	49490.732936	20.000000
C:\Users\cware\Desktop\Steller20November\TagTesting20Nov2013\M6.DSG	11-1-2013	15:23:37	32703.000000	3270.300000	49469.841278	20.000000
C:\Users\cware\Desktop\Steller20November\TagTesting20Nov2013\M6.DSG	11-1-2013	15:23:37	32704.000000	3270.400000	49472.267666	20.000000
C:\Users\cware\Desktop\Steller20November\TagTesting20Nov2013\M6.DSG	11-1-2013	15:23:37	32705.000000	3270.500000	49465.775577	20.000000
C:\Users\cware\Desktop\Steller20November\TagTesting20Nov2013\M6.DSG	11-1-2013	15:23:37	32706.000000	3270.600000	49473.187376	20.000000
C:\Users\cware\Desktop\Steller20November\TagTesting20Nov2013\M6.DSG	11-1-2013	15:23:37	32707.000000	3270.700000	49462.902631	20.000000
C:\Users\cware\Desktop\Steller20November\TagTesting20Nov2013\M6.DSG	11-1-2013	15:23:37	32708.000000	3270.800000	49498.783774	20.000000
C:\Users\cware\Desktop\Steller20November\TagTesting20Nov2013\M6.DSG	11-1-2013	15:23:37	32709.000000	3270.900000	49469.506784	20.000000
C:\Users\cware\Desktop\Steller20November\TagTesting20Nov2013\M6.DSG	11-1-2013	15:23:37	32710.000000	3271.000000	49497.706039	20.000000
C:\Users\cware\Desktop\Steller20November\TagTesting20Nov2013\M6.DSG	11-1-2013	15:23:37	32711.000000	3271.100000	49507.163787	20.000000
C:\Users\cware\Desktop\Steller20November\TagTesting20Nov2013\M6.DSG	11-1-2013	15:23:37	32712.000000	3271.200000	49513.135355	20.000000
C:\Users\cware\Desktop\Steller20November\TagTesting20Nov2013\M6.DSG	11-1-2013	15:23:37	32713.000000	3271.300000	49508.679021	20.000000
C:\Users\cware\Desktop\Steller20November\TagTesting20Nov2013\M6.DSG	11-1-2013	15:23:37	32714.000000	3271.400000	49517.217721	20.000000
C:\Users\cware\Desktop\Steller20November\TagTesting20Nov2013\M6.DSG	11-1-2013	15:23:37	32715.000000	3271.500000	49513.291727	20.000000
C:\Users\cware\Desktop\Steller20November\TagTesting20Nov2013\M6.DSG	11-1-2013	15:23:37	32716.000000	3271.600000	49496.568727	20.000000
C:\Users\cware\Desktop\Steller20November\TagTesting20Nov2013\M6.DSG	11-1-2013	15:23:37	32717.000000	3271.700000	49493.082967	20.000000
C:\Users\cware\Desktop\Steller20November\TagTesting20Nov2013\M6.DSG	11-1-2013	15:23:37	32718.000000	3271.800000	49499.575707	20.000000
C:\Users\cware\Desktop\Steller20November\TagTesting20Nov2013\M6.DSG	11-1-2013	15:23:37	32719.000000	3271.900000	49506.022544	20.000000
C:\Users\cware\Desktop\Steller20November\TagTesting20Nov2013\M6.DSG	11-1-2013	15:23:37	32720.000000	3272.000000	49467.741879	20.000000
C:\Users\cware\Desktop\Steller20November\TagTesting20Nov2013\M6.DSG	11-1-2013	15:23:37	32721.000000	3272.100000	49473.991767	20.000000
C:\Users\cware\Desktop\Steller20November\TagTesting20Nov2013\M6.DSG	11-1-2013	15:23:37	32722.000000	3272.200000	49492.667281	20.000000
C:\Users\cware\Desktop\Steller20November\TagTesting20Nov2013\M6.DSG	11-1-2013	15:23:37	32723.000000	3272.300000	49494.302735	20.000000
C:\Users\cware\Desktop\Steller20November\TagTesting20Nov2013\M6.DSG	11-1-2013	15:23:37	32724.000000	3272.400000	49498.921477	20.000000
C:\Users\cware\Desktop\Steller20November\TagTesting20Nov2013\M6.DSG	11-1-2013	15:23:37	32725.000000	3272.500000	49491.710838	20.000000
C:\Users\cware\Desktop\Steller20November\TagTesting20Nov2013\M6.DSG	11-1-2013	15:23:37	32726.000000	3272.600000	49502.213892	20.000000
C:\Users\cware\Desktop\Steller20November\TagTesting20Nov2013\M6.DSG	11-1-2013	15:23:37	32727.000000	3272.700000	49506.793127	20.000000
C:\Users\cware\Desktop\Steller20November\TagTesting20Nov2013\M6.DSG	11-1-2013	15:23:37	32728.000000	3272.800000	49504.006690	20.000000
C:\Users\cware\Desktop\Steller20November\TagTesting20Nov2013\M6.DSG	11-1-2013	15:23:37	32729.000000	3272.900000	49500.870229	20.000000
C:\Users\cware\Desktop\Steller20November\TagTesting20Nov2013\M6.DSG	11-1-2013	15:23:37	32730.000000	3273.000000	49507.572498	20.000000
C:\Users\cware\Desktop\Steller20November\TagTesting20Nov2013\M6.DSG	11-1-2013	15:23:37	32731.000000	3273.100000	49510.226009	20.000000
C:\Users\cware\Desktop\Steller20November\TagTesting20Nov2013\M6.DSG	11-1-2013	15:23:37	32732.000000	3273.200000	49506.807294	20.000000
C:\Users\cware\Desktop\Steller20November\TagTesting20Nov2013\M6.DSG	11-1-2013	15:23:37	32733.000000	3273.300000	49503.374814	20.000000
C:\Users\cware\Desktop\Steller20November\TagTesting20Nov2013\M6.DSG	11-1-2013	15:23:37	32734.000000	3273.400000	49502.663284	20.000000
C:\Users\cware\Desktop\Steller20November\TagTesting20Nov2013\M6.DSG	11-1-2013	15:23:37	32735.000000	3273.500000	49487.309232	20.000000
C:\Users\cware\Desktop\Steller20November\TagTesting20Nov2013\M6.DSG	11-1-2013	15:23:37	32736.000000	3273.600000	49493.213820	20.000000
C:\Users\cware\Desktop\Steller20November\TagTesting20Nov2013\M6.DSG	11-1-2013	15:23:37	32737.000000	3273.700000	49488.182717	20.000000
C:\Users\cware\Desktop\Steller20November\TagTesting20Nov2013\M6.DSG	11-1-2013	15:23:37	32738.000000	3273.800000	49470.961551	20.000000
C:\Users\cware\Desktop\Steller20November\TagTesting20Nov2013\M6.DSG	11-1-2013	15:23:37	32739.000000	3273.900000	49471.591579	20.000000
C:\Users\cware\Desktop\Steller20November\TagTesting20Nov2013\M6.DSG	11-1-2013	15:23:37	32740.000000	3274.000000	49468.082125	20.000000
C:\Users\cware\Desktop\Steller20November\TagTesting20Nov2013\M6.DSG	11-1-2013	15:23:37	32741.000000	3274.100000	49468.106218	20.000000
C:\Users\cware\Desktop\Steller20November\TagTesting20Nov2013\M6.DSG	11-1-2013	15:23:37	32742.000000	3274.200000	49462.709754	20.000000
C:\Users\cware\Desktop\Steller20November\TagTesting20Nov2013\M6.DSG	11-1-2013	15:23:37	32743.000000	3274.300000	49460.968090	20.000000
C:\Users\cware\Desktop\Steller20November\TagTesting20Nov2013\M6.DSG	11-1-2013	15:23:37	32744.000000	3274.400000	49461.614962	20.000000
C:\Users\cware\Desktop\Steller20November\TagTesting20Nov2013\M6.DSG	11-1-2013	15:23:37	32745.000000	3274.500000	49460.320378	20.000000
C:\Users\cware\Desktop\Steller20November\TagTesting20Nov2013\M6.DSG	11-1-2013	15:23:37	32746.000000	3274.600000	49462.187142	20.000000
C:\Users\cware\Desktop\Steller20November\TagTesting20Nov2013\M6.DSG	11-1-2013	15:23:37	32747.000000	3274.700000	49462.361553	20.000000
C:\Users\cware\Desktop\Steller20November\TagTesting20Nov2013\M6.DSG	11-1-2013	15:23:37	32748.000000	3274.800000	49462.784757	20.000000
C:\Users\cware\Desktop\Steller20November\TagTesting20Nov2013\M6.DSG	11-1-2013	15:23:37	32749.000000	3274.900000	49464.103845	20.000000
C:\Users\cware\Desktop\Steller20November\TagTesting20Nov2013\M6.DSG	11-1-2013	15:23:37	32750.000000	3275.000000	49462.983672	20.000000
C:\Users\cware\Desktop\Steller20November\TagTesting20Nov2013\M6.DSG	11-1-2013	15:23:37	32751.000000	3275.100000	49463.904726	20.000000
C:\Users\cware\Desktop\Steller20November\TagTesting20Nov2013\M6.DSG	11-1-2013	15:23:37	32752.000000	3275.200000	49459.299695	20.000000
C:\Users\cware\Desktop\Steller20November\TagTesting20Nov2013\M6.DSG	11-1-2013	15:23:37	32753.000000	3275.300000	49460.643453	20.000000
C:\Users\cware\Desktop\Steller20November\TagTesting20Nov2013\M6.DSG	11-1-2013	15:23:37	32754.000000	3275.400000	49459.647869	20.000000
C:\Users\cware\Desktop\Steller20November\TagTesting20Nov2013\M6.DSG	11-1-2013	15:23:37	32755.000000	3275.500000	49461.937699	20.000000
C:\Users\cware\Desktop\Steller20November\TagTesting20Nov2013\M6.DSG	11-1-2013	15:23:37	32756.000000	3275.600000	49462.933704	20.000000
C:\Users\cware\Desktop\Steller20November\TagTesting20Nov2013\M6.DSG	11-1-2013	15:23:37	32757.000000	3275.700000	49460.070995	20.000000
C:\Users\cware\Desktop\Steller20November\TagTesting20Nov2013\M6.DSG	11-1-2013	15:23:37	32758.000000	3275.800000	49462.186865	20.000000
C:\Users\cware\Desktop\Steller20November\TagTesting20Nov2013\M6.DSG	11-1-2013	15:23:37	32759.000000	3275.900000	49463.356664	20.000000
C:\Users\cware\Desktop\Steller20November\TagTesting20Nov2013\M6.DSG	11-1-2013	15:23:37	32760.000000	3276.000000	49461.863334	20.000000
C:\Users\cware\Desktop\Steller20November\TagTesting20Nov2013\M6.DSG	11-1-2013	15:23:37	32761.000000	3276.100000	49462.012663	20.000000
C:\Users\cware\Desktop\Steller20November\TagTesting20Nov2013\M6.DSG	11-1-2013	15:23:37	32762.000000	3276.200000	49463.207561	20.000000
C:\Users\cware\Desktop\Steller20November\TagTesting20Nov2013\M6.DSG	11-1-2013	15:23:37	32763.000000	3276.300000	49461.439861	20.000000
C:\Users\cware\Desktop\Steller20November\TagTesting20Nov2013\M6.DSG	11-1-2013	15:23:37	32764.000000	3276.400000	49463.206971	20.000000
C:\Users\cware\Desktop\Steller20November\TagTesting20Nov2013\M6.DSG	11-1-2013	15:23:37	32765.000000	3276.500000	49460.170481	20.000000
C:\Users\cware\Desktop\Steller20November\TagTesting20Nov2013\M6.DSG	11-1-2013	15:23:37	32766.000000	3276.600000	49462.509741	20.000000
C:\Users\cware\Desktop\Steller20November\TagTesting20Nov2013\M6.DSG	11-1-2013	15:23:37	32767.000000	3276.700000	49462.012116	20.000000
C:\Users\cware\Desktop\Steller20November\TagTesting20Nov2013\M6.DSG	11-1-2013	15:23:37	32768.000000	3276.800000	49463.281479	20.000000
C:\Users\cware\Desktop\Steller20November\TagTesting20Nov2013\M6.DSG	11-1-2013	15:23:37	32769.000000	3276.900000	49459.522937	20.000000
C:\Users\cware\Desktop\Steller20November\TagTesting20Nov2013\M6.DSG	11-1-2013	15:23:37	32770.000000	3277.000000	49461.763145	20.000000
C:\Users\cware\Desktop\Steller20November\TagTesting20Nov2013\M6.DSG	11-1-2013	15:23:37	32771.000000	3277.100000	49464.103060	20.000000
C:\Users\cware\Desktop\Steller20November\TagTesting20Nov2013\M6.DSG	11-1-2013	15:23:37	32772.000000	3277.200000	49462.261000	20.000000
C:\Users\cware\Desktop\Steller20November\TagTesting20Nov2013\M6.DSG	11-1-2013	15:23:37	32773.000000	3277.300000	49460.120447	20.000000
C:\Users\cware\Desktop\Steller20November\TagTesting20Nov2013\M6.DSG	11-1-2013	15:23:37	32774.000000	3277.400000	49460.568394	20.000000
C:\Users\cware\Desktop\Steller20November\TagTesting20Nov2013\M6.DSG	11-1-2013	15:23:37	32775.000000	3277.500000	49462.758807	20.000000
C:\Users\cware\Desktop\Steller20November\TagTesting20Nov2013\M6.DSG	11-1-2013	15:23:37	32776.000000	3277.600000	49462.161328	20.000000
C:\Users\cware\Desktop\Steller20November\TagTesting20Nov2013\M6.DSG	11-1-2013	15:23:37	32777.000000	3277.700000	49458.875650	20.000000
C:\Users\cware\Desktop\Steller20November\TagTesting20Nov2013\M6.DSG	11-1-2013	15:23:37	32778.000000	3277.800000	49460.841939	20.000000
C:\Users\cware\Desktop\Steller20November\TagTesting20Nov2013\M6.DSG	11-1-2013	15:23:37	32779.000000	3277.900000	49464.401301	20.000000
C:\Users\cware\Desktop\Steller20November\TagTesting20Nov2013\M6.DSG	11-1-2013	15:23:37	32780.000000	3278.000000	49461.563709	20.000000
C:\Users\cware\Desktop\Steller20November\TagTesting20Nov2013\M6.DSG	11-1-2013	15:23:37	32781.000000	3278.100000	49461.190552	20.000000
C:\Users\cware\Desktop\Steller20November\TagTesting20Nov2013\M6.DSG	11-1-2013	15:23:37	32782.000000	3278.200000	49462.335586	20.000000
C:\Users\cware\Desktop\Steller20November\TagTesting20Nov2013\M6.DSG	11-1-2013	15:23:37	32783.000000	3278.300000	49461.613443	20.000000
C:\Users\cware\Desktop\Steller20November\TagTesting20Nov2013\M6.DSG	11-1-2013	15:23:37	32784.000000	3278.400000	49466.691595	20.000000
C:\Users\cware\Desktop\Steller20November\TagTesting20Nov2013\M6.DSG	11-1-2013	15:23:37	32785.000000	3278.500000	49463.179864	20.000000
C:\Users\cware\Desktop\Steller20November\TagTesting20Nov2013\M6.DSG	11-1-2013	15:23:37	32786.000000	3278.600000	49465.120286	20.000000
C:\Users\cware\Desktop\Steller20November\TagTesting20Nov2013\M6.DSG	11-1-2013	15:23:37	32787.000000	3278.700000	49461.274957	20.000000
C:\Users\cware\Desktop\Steller20November\TagTesting20Nov2013\M6.DSG	11-1-2013	15:23:37	32788.000000	3278.800000	49463.766004	20.000000
C:\Users\cware\Desktop\Steller20November\TagTesting20Nov2013\M6.DSG	11-1-2013	15:23:37	32789.000000	3278.900000	49443.194020	20.000000
C:\Users\cware\Desktop\Steller20November\TagTesting20Nov2013\M6.DSG	11-1-2013	15:23:37	32790.000000	3279.000000	49462.185872	20.000000
C:\Users\cware\Desktop\Steller20November\TagTesting20Nov2013\M6.DSG	11-1-2013	15:23:37	32791.000000	3279.100000	49462.715021	20.000000
C:\Users\cware\Desktop\Steller20November\TagTesting20Nov2013\M6.DSG	11-1-2013	15:23:37	32792.000000	3279.200000	49459.244095	20.000000
C:\Users\cware\Desktop\Steller20November\TagTesting20Nov2013\M6.DSG	11-1-2013	15:23:37	32793.000000	3279.300000	49449.249525	20.000000
C:\Users\cware\Desktop\Steller20November\TagTesting20Nov2013\M6.DSG	11-1-2013	15:23:37	32794.000000	3279.400000	49438.500165	20.000000
C:\Users\cware\Desktop\Steller20November\TagTesting20Nov2013\M6.DSG	11-1-2013	15:23:37	32795.000000	3279.500000	49462.080517	20.000000
C:\Users\cware\Desktop\Steller20November\TagTesting20Nov2013\M6.DSG	11-1-2013	15:23:37	32796.000000	3279.600000	49463.724637	20.000000
C:\Users\cware\Desktop\Steller20November\TagTesting20Nov2013\M6.DSG	11-1-2013	15:23:37	32797.000000	3279.700000	49462.655652	20.000000
C:\Users\cware\Desktop\Steller20November\TagTesting20Nov2013\M6.DSG	11-1-2013	15:23:37	32798.000000	3279.800000	49462.059933	20.000000
C:\Users\cware\Desktop\Steller20November\TagTesting20Nov2013\M6.DSG	11-1-2013	15:23:37	32799.000000	3279.900000	49462.956972	20.000000
C:\Users\cware\Desktop\Steller20November\TagTesting20Nov2013\M6.DSG	11-1-2013	15:23:37	32800.000000	3280.000000	49462.583117	20.000000
C:\Users\cware\Desktop\Steller20November\TagTesting20Nov2013\M6.DSG	11-1-2013	15:23:37	32801.000000	3280.100000	49463.205410	20.000000
C:\Users\cware\Desktop\Steller20November\TagTesting20Nov2013\M6.DSG	11-1-2013	15:23:37	32802.000000	3280.200000	49462.209301	20.000000
C:\Users\cware\Desktop\Steller20November\TagTesting20Nov2013\M6.DSG	11-1-2013	15:23:37	32803.000000	3280.300000	49465.544665	20.000000
C:\Users\cware\Desktop\Steller20November\TagTesting20Nov2013\M6.DSG	11-1-2013	15:23:37	32804.000000	3280.400000	49463.851422	20.000000
C:\Users\cware\Desktop\Steller20November\TagTesting20Nov2013\M6.DSG	11-1-2013	15:23:37	32805.000000	3280.500000	49464.969921	20.000000
C:\Users\cware\Desktop\Steller20November\TagTesting20Nov2013\M6.DSG	11-1-2013	15:23:37	32806.000000	3280.600000	49461.711416	20.000000
C:\Users\cware\Desktop\Steller20November\TagTesting20Nov2013\M6.DSG	11-1-2013	15:23:37	32807.000000	3280.700000	49462.755250	20.000000
C:\Users\cware\Desktop\Steller20November\TagTesting20Nov2013\M6.DSG	11-1-2013	15:23:37	32808.000000	3280.800000	49464.200412	20.000000
C:\Users\cware\Desktop\Steller20November\TagTesting20Nov2013\M6.DSG	11-1-2013	15:23:37	32809.000000	3280.900000	49463.277671	20.000000
C:\Users\cware\Desktop\Steller20November\TagTesting20Nov2013\M6.DSG	11-1-2013	15:23:37	32810.000000	3281.000000	49463.600521	20.000000
C:\Users\cware\Desktop\Steller20November\TagTesting20Nov2013\M6.DSG	11-1-2013	15:23:37	32811.000000	3281.100000	49467.035241	20.000000
C:\Users\cware\Desktop\Steller20November\TagTesting20Nov2013\M6.DSG	11-1-2013	15:23:37	32812.000000	3281.200000	49468.557293	20.000000
C:\Users\cware\Desktop\Steller20November\TagTesting20Nov2013\M6.DSG	11-1-2013	15:23:37	32813.000000	3281.300000	49464.149875	20.000000
C:\Users\cware\Desktop\Steller20November\TagTesting20Nov2013\M6.DSG	11-1-2013	15:23:37	32814.000000	3281.400000	49465.445878	20.000000
C:\Users\cware\Desktop\Steller20November\TagTesting20Nov2013\M6.DSG	11-1-2013	15:23:37	32815.000000	3281.500000	49462.233945	20.000000
C:\Users\cware\Desktop\Steller20November\TagTesting20Nov2013\M6.DSG	11-1-2013	15:23:37	32816.000000	3281.600000	49462.608459	20.000000
C:\Users\cware\Desktop\Steller20November\TagTesting20Nov2013\M6.DSG	11-1-2013	15:23:37	32817.000000	3281.700000	49461.911376	20.000000
C:\Users\cware\Desktop\Steller20November\TagTesting20Nov2013\M6.DSG	11-1-2013	15:23:37	32818.000000	3281.800000	49462.956716	20.000000
C:\Users\cware\Desktop\Steller20November\TagTesting20Nov2013\M6.DSG	11-1-2013	15:23:37	32819.000000	3281.900000	49463.354773	20.000000
C:\Users\cware\Desktop\Steller20November\TagTesting20Nov2013\M6.DSG	11-1-2013	15:23:37	32820.000000	3282.000000	49463.130784	20.000000
C:\Users\cware\Desktop\Steller20November\TagTesting20Nov2013\M6.DSG	11-1-2013	15:23:37	32821.000000	3282.100000	49461.886069	20.000000
C:\Users\cware\Desktop\Steller20November\TagTesting20Nov2013\M6.DSG	11-1-2013	15:23:37	32822.000000	3282.200000	49462.433693	20.000000
C:\Users\cware\Desktop\Steller20November\TagTesting20Nov2013\M6.DSG	11-1-2013	15:23:37	32823.000000	3282.300000	49459.869759	20.000000
C:\Users\cware\Desktop\Steller20November\TagTesting20Nov2013\M6.DSG	11-1-2013	15:23:37	32824.000000	3282.400000	49461.637116	20.000000
C:\Users\cware\Desktop\Steller20November\TagTesting20Nov2013\M6.DSG	11-1-2013	15:23:37	32825.000000	3282.500000	49461.960864	20.000000
C:\Users\cware\Desktop\Steller20November\TagTesting20Nov2013\M6.DSG	11-1-2013	15:23:37	32826.000000	3282.600000	49462.856666	20.000000
C:\Users\cware\Desktop\Steller20November\TagTesting20Nov2013\M6.DSG	11-1-2013	15:23:37	32827.000000	3282.700000	49462.682126	20.000000
C:\Users\cware\Desktop\Steller20November\TagTesting20Nov2013\M6.DSG	11-1-2013	15:23:37	32828.000000	3282.800000	49460.392253	20.000000
C:\Users\cware\Desktop\Steller20November\TagTesting20Nov2013\M6.DSG	11-1-2013	15:23:37	32829.000000	3282.900000	49463.976567	20.000000
C:\Users\cware\Desktop\Steller20November\TagTesting20Nov2013\M6.DSG	11-1-2013	15:23:37	32830.000000	3283.000000	49463.702653	20.000000
C:\Users\cware\Desktop\Steller20November\TagTesting20Nov2013\M6.DSG	11-1-2013	15:23:37	32831.000000	3283.100000	49462.432877	20.000000
C:\Users\cware\Desktop\Steller20November\TagTesting20Nov2013\M6.DSG	11-1-2013	15:23:37	32832.000000	3283.200000	49463.852003	20.000000
C:\Users\cware\Desktop\Steller20November\TagTesting20Nov2013\M6.DSG	11-1-2013	15:23:37	32833.000000	3283.300000	49463.702588	20.000000
C:\Users\cware\Desktop\Steller20November\TagTesting20Nov2013\M6.DSG	11-1-2013	15:23:37	32834.000000	3283.400000	49461.238139	20.000000
C:\Users\cware\Desktop\Steller20November\TagTesting20Nov2013\M6.DSG	11-1-2013	15:23:37	32835.000000	3283.500000	49463.802043	20.000000
C:\Users\cware\Desktop\Steller20November\TagTesting20Nov2013\M6.DSG	11-1-2013	15:23:37	32836.000000	3283.600000	49460.043605	20.000000
C:\Users\cware\Desktop\Steller20November\TagTesting20Nov2013\M6.DSG	11-1-2013	15:23:37	32837.000000	3283.700000	49464.449287	20.000000
C:\Users\cware\Desktop\Steller20November\TagTesting20Nov2013\M6.DSG	11-1-2013	15:23:37	32838.000000	3283.800000	49461.934936	20.000000
C:\Users\cware\Desktop\Steller20November\TagTesting20Nov2013\M6.DSG	11-1-2013	15:23:37	32839.000000	3283.900000	49462.258632	20.000000
C:\Users\cware\Desktop\Steller20November\TagTesting20Nov2013\M6.DSG	11-1-2013	15:23:37	32840.000000	3284.000000	49461.835207	20.000000
C:\Users\cware\Desktop\Steller20November\TagTesting20Nov2013\M6.DSG	11-1-2013	15:23:37	32841.000000	3284.100000	49459.943551	20.000000
C:\Users\cware\Desktop\Steller20November\TagTesting20Nov2013\M6.DSG	11-1-2013	15:23:37	32842.000000	3284.200000	49459.271290	20.000000
C:\Users\cware\Desktop\Steller20November\TagTesting20Nov2013\M6.DSG	11-1-2013	15:23:37	32843.000000	3284.300000	49460.764681	20.000000
C:\Users\cware\Desktop\Steller20November\TagTesting20Nov2013\M6.DSG	11-1-2013	15:23:37	32844.000000	3284.400000	49463.452875	20.000000
C:\Users\cware\Desktop\Steller20November\TagTesting20Nov2013\M6.DSG	11-1-2013	15:23:37	32845.000000	3284.500000	49463.627060	20.000000
C:\Users\cware\Desktop\Steller20November\TagTesting20Nov2013\M6.DSG	11-1-2013	15:23:37	32846.000000	3284.600000	49461.511290	20.000000
C:\Users\cware\Desktop\Steller20November\TagTesting20Nov2013\M6.DSG	11-1-2013	15:23:37	32847.000000	3284.700000	49462.432123	20.000000
C:\Users\cware\Desktop\Steller20November\TagTesting20Nov2013\M6.DSG	11-1-2013	15:23:37	32848.000000	3284.800000	49462.531548	20.000000
C:\Users\cware\Desktop\Steller20November\TagTesting20Nov2013\M6.DSG	11-1-2013	15:23:37	32849.000000	3284.900000	49459.544762	20.000000
C:\Users\cware\Desktop\Steller20November\TagTesting20Nov2013\M6.DSG	11-1-2013	15:23:37	32850.000000	3285.000000	49460.615248	20.000000
C:\Users\cware\Desktop\Steller20November\TagTesting20Nov2013\M6.DSG	11-1-2013	15:23:37	32851.000000	3285.100000	49460.242057	20.000000
C:\Users\cware\Desktop\Steller20November\TagTesting20Nov2013\M6.DSG	11-1-2013	15:23:37	32852.000000	3285.200000	49460.266774	20.000000
C:\Users\cware\Desktop\Steller20November\TagTesting20Nov2013\M6.DSG	11-1-2013	15:23:37	32853.000000	3285.300000	49462.133660	20.000000
C:\Users\cware\Desktop\Steller20November\TagTesting20Nov2013\M6.DSG	11-1-2013	15:23:37	32854.000000	3285.400000	49463.079671	20.000000
C:\Users\cware\Desktop\Steller20November\TagTesting20Nov2013\M6.DSG	11-1-2013	15:23:37	32855.000000	3285.500000	49461.386752	20.000000
C:\Users\cware\Desktop\Steller20November\TagTesting20Nov2013\M6.DSG	11-1-2013	15:23:37	32856.000000	3285.600000	49458.599029	20.000000
C:\Users\cware\Desktop\Steller20November\TagTesting20Nov2013\M6.DSG	11-1-2013	15:23:37	32857.000000	3285.700000	49462.108232	20.000000
C:\Users\cware\Desktop\Steller20November\TagTesting20Nov2013\M6.DSG	11-1-2013	15:23:37	32858.000000	3285.800000	49458.623708	20.000000
C:\Users\cware\Desktop\Steller20November\TagTesting20Nov2013\M6.DSG	11-1-2013	15:23:37	32859.000000	3285.900000	49461.361315	20.000000
C:\Users\cware\Desktop\Steller20November\TagTesting20Nov2013\M6.DSG	11-1-2013	15:23:37	32860.000000	3286.000000	49462.157901	20.000000
C:\Users\cware\Desktop\Steller20November\TagTesting20Nov2013\M6.DSG	11-1-2013	15:23:37	32861.000000	3286.100000	49460.390679	20.000000
C:\Users\cware\Desktop\Steller20November\TagTesting20Nov2013\M6.DSG	11-1-2013	15:23:37	32862.000000	3286.200000	49463.128607	20.000000
C:\Users\cware\Desktop\Steller20November\TagTesting20Nov2013\M6.DSG	11-1-2013	15:23:37	32863.000000	3286.300000	49460.689384	20.000000
C:\Users\cware\Desktop\Steller20November\TagTesting20Nov2013\M6.DSG	11-1-2013	15:23:37	32864.000000	3286.400000	49462.008937	20.000000
C:\Users\cware\Desktop\Steller20November\TagTesting20Nov2013\M6.DSG	11-1-2013	15:23:37	32865.000000	3286.500000	49459.793372	20.000000
C:\Users\cware\Desktop\Steller20November\TagTesting20Nov2013\M6.DSG	11-1-2013	15:23:37	32866.000000	3286.600000	49459.220788	20.000000
C:\Users\cware\Desktop\Steller20November\TagTesting20Nov2013\M6.DSG	11-1-2013	15:23:37	32867.000000	3286.700000	49460.091826	20.000000
C:\Users\cware\Desktop\Steller20November\TagTesting20Nov2013\M6.DSG	11-1-2013	15:23:37	32868.000000	3286.800000	49462.282460	20.000000
C:\Users\cware\Desktop\Steller20November\TagTesting20Nov2013\M6.DSG	11-1-2013	15:23:37	32869.000000	3286.900000	49460.465278	20.000000
C:\Users\cware\Desktop\Steller20November\TagTesting20Nov2013\M6.DSG	11-1-2013	15:23:37	32870.000000	3287.000000	49460.689245	20.000000
C:\Users\cware\Desktop\Steller20November\TagTesting20Nov2013\M6.DSG	11-1-2013	15:23:37	32871.000000	3287.100000	49461.461057	20.000000
C:\Users\cware\Desktop\Steller20November\TagTesting20Nov2013\M6.DSG	11-1-2013	15:23:37	32872.000000	3287.200000	49462.655964	20.000000
C:\Users\cware\Desktop\Steller20November\TagTesting20Nov2013\M6.DSG	11-1-2013	15:23:37	32873.000000	3287.300000	49462.257565	20.000000
C:\Users\cware\Desktop\Steller20November\TagTesting20Nov2013\M6.DSG	11-1-2013	15:23:37	32874.000000	3287.400000	49462.031481	20.000000
C:\Users\cware\Desktop\Steller20November\TagTesting20Nov2013\M6.DSG	11-1-2013	15:23:37	32875.000000	3287.500000	49462.230023	20.000000
C:\Users\cware\Desktop\Steller20November\TagTesting20Nov2013\M6.DSG	11-1-2013	15:23:37	32876.000000	3287.600000	49462.605887	20.000000
C:\Users\cware\Desktop\Steller20November\TagTesting20Nov2013\M6.DSG	11-1-2013	15:23:37	32877.000000	3287.700000	49464.671962	20.000000
C:\Users\cware\Desktop\Steller20November\TagTesting20Nov2013\M6.DSG	11-1-2013	15:23:37	32878.000000	3287.800000	49459.768056	20.000000
C:\Users\cware\Desktop\Steller20November\TagTesting20Nov2013\M6.DSG	11-1-2013	15:23:37	32879.000000	3287.900000	49462.802664	20.000000
C:\Users\cware\Desktop\Steller20November\TagTesting20Nov2013\M6.DSG	11-1-2013	15:23:37	32880.000000	3288.000000	49462.028098	20.000000
C:\Users\cware\Desktop\Steller20November\TagTesting20Nov2013\M6.DSG	11-1-2013	15:23:37	32881.000000	3288.100000	49464.344019	20.000000
C:\Users\cware\Desktop\Steller20November\TagTesting20Nov2013\M6.DSG	11-1-2013	15:23:37	32882.000000	3288.200000	49461.528508	20.000000
C:\Users\cware\Desktop\Steller20November\TagTesting20Nov2013\M6.DSG	11-1-2013	15:23:37	32883.000000	3288.300000	49465.337434	20.000000
C:\Users\cware\Desktop\Steller20November\TagTesting20Nov2013\M6.DSG	11-1-2013	15:23:37	32884.000000	3288.400000	49458.793265	20.000000
C:\Users\cware\Desktop\Steller20November\TagTesting20Nov2013\M6.DSG	11-1-2013	15:23:37	32885.000000	3288.500000	49467.348669	20.000000
C:\Users\cware\Desktop\Steller20November\TagTesting20Nov2013\M6.DSG	11-1-2013	15:23:37	32886.000000	3288.600000	49470.263059	20.000000
C:\Users\cware\Desktop\Steller20November\TagTesting20Nov2013\M6.DSG	11-1-2013	15:23:37	32887.000000	3288.700000	49469.913179	20.000000
C:\Users\cware\Desktop\Steller20November\TagTesting20Nov2013\M6.DSG	11-1-2013	15:23:37	32888.000000	3288.800000	49470.769104	20.000000
C:\Users\cware\Desktop\Steller20November\TagTesting20Nov2013\M6.DSG	11-1-2013	15:23:37	32889.000000	3288.900000	49458.634468	20.000000
C:\Users\cware\Desktop\Steller20November\TagTesting20Nov2013\M6.DSG	11-1-2013	15:23:37	32890.000000	3289.000000	49473.481477	20.000000
C:\Users\cware\Desktop\Steller20November\TagTesting20Nov2013\M6.DSG	11-1-2013	15:23:37	32891.000000	3289.100000	49464.564607	20.000000
C:\Users\cware\Desktop\Steller20November\TagTesting20Nov2013\M6.DSG	11-1-2013	15:23:37	32892.000000	3289.200000	49468.499012	20.000000
C:\Users\cware\Desktop\Steller20November\TagTesting20Nov2013\M6.DSG	11-1-2013	15:23:37	32893.000000	3289.300000	49468.872295	20.000000
C:\Users\cware\Desktop\Steller20November\TagTesting20Nov2013\M6.DSG	11-1-2013	15:23:37	32894.000000	3289.400000	49465.284681	20.000000
C:\Users\cware\Desktop\Steller20November\TagTesting20Nov2013\M6.DSG	11-1-2013	15:23:37	32895.000000	3289.500000	49468.071579	20.000000
C:\Users\cware\Desktop\Steller20November\TagTesting20Nov2013\M6.DSG	11-1-2013	15:23:37	32896.000000	3289.600000	49467.924632	20.000000
C:\Users\cware\Desktop\Steller20November\TagTesting20Nov2013\M6.DSG	11-1-2013	15:23:37	32897.000000	3289.700000	49464.838274	20.000000
C:\Users\cware\Desktop\Steller20November\TagTesting20Nov2013\M6.DSG	11-1-2013	15:23:37	32898.000000	3289.800000	49464.564390	20.000000
C:\Users\cware\Desktop\Steller20November\TagTesting20Nov2013\M6.DSG	11-1-2013	15:23:37	32899.000000	3289.900000	49467.775390	20.000000
C:\Users\cware\Desktop\Steller20November\TagTesting20Nov2013\M6.DSG	11-1-2013	15:23:37	32900.000000	3290.000000	49468.600737	20.000000
C:\Users\cware\Desktop\Steller20November\TagTesting20Nov2013\M6.DSG	11-1-2013	15:23:37	32901.000000	3290.100000	49463.695851	20.000000
C:\Users\cware\Desktop\Steller20November\TagTesting20Nov2013\M6.DSG	11-1-2013	15:23:37	32902.000000	3290.200000	49463.293392	20.000000
C:\Users\cware\Desktop\Steller20November\TagTesting20Nov2013\M6.DSG	11-1-2013	15:23:37	32903.000000	3290.300000	49467.028378	20.000000
C:\Users\cware\Desktop\Steller20November\TagTesting20Nov2013\M6.DSG	11-1-2013	15:23:37	32904.000000	3290.400000	49463.569874	20.000000
C:\Users\cware\Desktop\Steller20November\TagTesting20Nov2013\M6.DSG	11-1-2013	15:23:37	32905.000000	3290.500000	49463.618298	20.000000
C:\Users\cware\Desktop\Steller20November\TagTesting20Nov2013\M6.DSG	11-1-2013	15:23:37	32906.000000	3290.600000	49463.894185	20.000000
C:\Users\cware\Desktop\Steller20November\TagTesting20Nov2013\M6.DSG	11-1-2013	15:23:37	32907.000000	3290.700000	49461.282140	20.000000
C:\Users\cware\Desktop\Steller20November\TagTesting20Nov2013\M6.DSG	11-1-2013	15:23:37	32908.000000	3290.800000	49461.855808	20.000000
C:\Users\cware\Desktop\Steller20November\TagTesting20Nov2013\M6.DSG	11-1-2013	15:23:37	32909.000000	3290.900000	49462.799992	20.000000
C:\Users\cware\Desktop\Steller20November\TagTesting20Nov2013\M6.DSG	11-1-2013	15:23:37	32910.000000	3291.000000	49462.599320	20.000000
C:\Users\cware\Desktop\Steller20November\TagTesting20Nov2013\M6.DSG	11-1-2013	15:23:37	32911.000000	3291.100000	49464.439822	20.000000
C:\Users\cware\Desktop\Steller20November\TagTesting20Nov2013\M6.DSG	11-1-2013	15:23:37	32912.000000	3291.200000	49467.726142	20.000000
C:\Users\cware\Desktop\Steller20November\TagTesting20Nov2013\M6.DSG	11-1-2013	15:23:37	32913.000000	3291.300000	49464.416372	20.000000
C:\Users\cware\Desktop\Steller20November\TagTesting20Nov2013\M6.DSG	11-1-2013	15:23:37	32914.000000	3291.400000	49462.777010	20.000000
C:\Users\cware\Desktop\Steller20November\TagTesting20Nov2013\M6.DSG	11-1-2013	15:23:37	32915.000000	3291.500000	49462.327171	20.000000
C:\Users\cware\Desktop\Steller20November\TagTesting20Nov2013\M6.DSG	11-1-2013	15:23:37	32916.000000	3291.600000	49462.351997	20.000000
C:\Users\cware\Desktop\Steller20November\TagTesting20Nov2013\M6.DSG	11-1-2013	15:23:37	32917.000000	3291.700000	49462.650516	20.000000
C:\Users\cware\Desktop\Steller20November\TagTesting20Nov2013\M6.DSG	11-1-2013	15:23:37	32918.000000	3291.800000	49467.724758	20.000000
C:\Users\cware\Desktop\Steller20November\TagTesting20Nov2013\M6.DSG	11-1-2013	15:23:37	32919.000000	3291.900000	49460.362222	20.000000
C:\Users\cware\Desktop\Steller20November\TagTesting20Nov2013\M6.DSG	11-1-2013	15:23:37	32920.000000	3292.000000	49461.482287	20.000000
C:\Users\cware\Desktop\Steller20November\TagTesting20Nov2013\M6.DSG	11-1-2013	15:23:37	32921.000000	3292.100000	49463.993945	20.000000
C:\Users\cware\Desktop\Steller20November\TagTesting20Nov2013\M6.DSG	11-1-2013	15:23:37	32922.000000	3292.200000	49463.744939	20.000000
C:\Users\cware\Desktop\Steller20November\TagTesting20Nov2013\M6.DSG	11-1-2013	15:23:37	32923.000000	3292.300000	49467.075358	20.000000
C:\Users\cware\Desktop\Steller20November\TagTesting20Nov2013\M6.DSG	11-1-2013	15:23:37	32924.000000	3292.400000	49462.353654	20.000000
C:\Users\cware\Desktop\Steller20November\TagTesting20Nov2013\M6.DSG	11-1-2013	15:23:37	32925.000000	3292.500000	49463.150257	20.000000
C:\Users\cware\Desktop\Steller20November\TagTesting20Nov2013\M6.DSG	11-1-2013	15:23:37	32926.000000	3292.600000	49462.969570	20.000000
C:\Users\cware\Desktop\Steller20November\TagTesting20Nov2013\M6.DSG	11-1-2013	15:23:37	32927.000000	3292.700000	49471.079151	20.000000
C:\Users\cware\Desktop\Steller20November\TagTesting20Nov2013\M6.DSG	11-1-2013	15:23:37	32928.000000	3292.800000	49472.100754	20.000000
C:\Users\cware\Desktop\Steller20November\TagTesting20Nov2013\M6.DSG	11-1-2013	15:23:37	32929.000000	3292.900000	49462.304024	20.000000
C:\Users\cware\Desktop\Steller20November\TagTesting20Nov2013\M6.DSG	11-1-2013	15:23:37	32930.000000	3293.000000	49462.378675	20.000000
C:\Users\cware\Desktop\Steller20November\TagTesting20Nov2013\M6.DSG	11-1-2013	15:23:37	32931.000000	3293.100000	49470.408839	20.000000
C:\Users\cware\Desktop\Steller20November\TagTesting20Nov2013\M6.DSG	11-1-2013	15:23:37	32932.000000	3293.200000	49469.396281	20.000000
C:\Users\cware\Desktop\Steller20November\TagTesting20Nov2013\M6.DSG	11-1-2013	15:23:37	32933.000000	3293.300000	49463.615175	20.000000
C:\Users\cware\Desktop\Steller20November\TagTesting20Nov2013\M6.DSG	11-1-2013	15:23:37	32934.000000	3293.400000	49466.628565	20.000000
C:\Users\cware\Desktop\Steller20November\TagTesting20Nov2013\M6.DSG	11-1-2013	15:23:37	32935.000000	3293.500000	49463.297339	20.000000
C:\Users\cware\Desktop\Steller20November\TagTesting20Nov2013\M6.DSG	11-1-2013	15:23:37	32936.000000	3293.600000	49462.649397	20.000000
C:\Users\cware\Desktop\Steller20November\TagTesting20Nov2013\M6.DSG	11-1-2013	15:23:37	32937.000000	3293.700000	49465.905281	20.000000
C:\Users\cware\Desktop\Steller20November\TagTesting20Nov2013\M6.DSG	11-1-2013	15:23:37	32938.000000	3293.800000	49469.712723	20.000000
C:\Users\cware\Desktop\Steller20November\TagTesting20Nov2013\M6.DSG	11-1-2013	15:23:37	32939.000000	3293.900000	49467.622287	20.000000
C:\Users\cware\Desktop\Steller20November\TagTesting20Nov2013\M6.DSG	11-1-2013	15:23:37	32940.000000	3294.000000	49467.448050	20.000000
C:\Users\cware\Desktop\Steller20November\TagTesting20Nov2013\M6.DSG	11-1-2013	15:23:37	32941.000000	3294.100000	49468.194819	20.000000
C:\Users\cware\Desktop\Steller20November\TagTesting20Nov2013\M6.DSG	11-1-2013	15:23:37	32942.000000	3294.200000	49467.771807	20.000000
C:\Users\cware\Desktop\Steller20November\TagTesting20Nov2013\M6.DSG	11-1-2013	15:23:37	32943.000000	3294.300000	49467.871124	20.000000
C:\Users\cware\Desktop\Steller20November\TagTesting20Nov2013\M6.DSG	11-1-2013	15:23:37	32944.000000	3294.400000	49468.418977	20.000000
C:\Users\cware\Desktop\Steller20November\TagTesting20Nov2013\M6.DSG	11-1-2013	15:23:37	32945.000000	3294.500000	49469.315886	20.000000
C:\Users\cware\Desktop\Steller20November\TagTesting20Nov2013\M6.DSG	11-1-2013	15:23:37	32946.000000	3294.600000	49467.425428	20.000000
C:\Users\cware\Desktop\Steller20November\TagTesting20Nov2013\M6.DSG	11-1-2013	15:23:37	32947.000000	3294.700000	49466.331252	20.000000
C:\Users\cware\Desktop\Steller20November\TagTesting20Nov2013\M6.DSG	11-1-2013	15:23:37	32948.000000	3294.800000	49461.802977	20.000000
C:\Users\cware\Desktop\Steller20November\TagTesting20Nov2013\M6.DSG	11-1-2013	15:23:37	32949.000000	3294.900000	49459.986311	20.000000
C:\Users\cware\Desktop\Steller20November\TagTesting20Nov2013\M6.DSG	11-1-2013	15:23:37	32950.000000	3295.000000	49461.552740	20.000000
C:\Users\cware\Desktop\Steller20November\TagTesting20Nov2013\M6.DSG	11-1-2013	15:23:37	32951.000000	3295.100000	49464.540215	20.000000
C:\Users\cware\Desktop\Steller20November\TagTesting20Nov2013\M6.DSG	11-1-2013	15:23:37	32952.000000	3295.200000	49459.762470	20.000000
C:\Users\cware\Desktop\Steller20November\TagTesting20Nov2013\M6.DSG	11-1-2013	15:23:37	32953.000000	3295.300000	49461.430093	20.000000
C:\Users\cware\Desktop\Steller20November\TagTesting20Nov2013\M6.DSG	11-1-2013	15:23:37	32954.000000	3295.400000	49462.151867	20.000000
C:\Users\cware\Desktop\Steller20November\TagTesting20Nov2013\M6.DSG	11-1-2013	15:23:37	32955.000000	3295.500000	49463.919632	20.000000
C:\Users\cware\Desktop\Steller20November\TagTesting20Nov2013\M6.DSG	11-1-2013	15:23:37	32956.000000	3295.600000	49462.302259	20.000000
C:\Users\cware\Desktop\Steller20November\TagTesting20Nov2013\M6.DSG	11-1-2013	15:23:37	32957.000000	3295.700000	49462.078361	20.000000
C:\Users\cware\Desktop\Steller20November\TagTesting20Nov2013\M6.DSG	11-1-2013	15:23:37	32958.000000	3295.800000	49462.924824	20.000000
C:\Users\cware\Desktop\Steller20November\TagTesting20Nov2013\M6.DSG	11-1-2013	15:23:37	32959.000000	3295.900000	49460.584745	20.000000
C:\Users\cware\Desktop\Steller20November\TagTesting20Nov2013\M6.DSG	11-1-2013	15:23:37	32960.000000	3296.000000	49461.978394	20.000000
C:\Users\cware\Desktop\Steller20November\TagTesting20Nov2013\M6.DSG	11-1-2013	15:23:37	32961.000000	3296.100000	49461.604708	20.000000
C:\Users\cware\Desktop\Steller20November\TagTesting20Nov2013\M6.DSG	11-1-2013	15:23:37	32962.000000	3296.200000	49461.878634	20.000000
C:\Users\cware\Desktop\Steller20November\TagTesting20Nov2013\M6.DSG	11-1-2013	15:23:37	32963.000000	3296.300000	49462.127631	20.000000
C:\Users\cware\Desktop\Steller20November\TagTesting20Nov2013\M6.DSG	11-1-2013	15:23:37	32964.000000	3296.400000	49462.227156	20.000000
C:\Users\cware\Desktop\Steller20November\TagTesting20Nov2013\M6.DSG	11-1-2013	15:23:37	32965.000000	3296.500000	49461.828857	20.000000
C:\Users\cware\Desktop\Steller20November\TagTesting20Nov2013\M6.DSG	11-1-2013	15:23:37	32966.000000	3296.600000	49461.978038	20.000000
C:\Users\cware\Desktop\Steller20November\TagTesting20Nov2013\M6.DSG	11-1-2013	15:23:37	32967.000000	3296.700000	49462.426289	20.000000
C:\Users\cware\Desktop\Steller20November\TagTesting20Nov2013\M6.DSG	11-1-2013	15:23:37	32968.000000	3296.800000	49460.659244	20.000000
C:\Users\cware\Desktop\Steller20November\TagTesting20Nov2013\M6.DSG	11-1-2013	15:23:37	32969.000000	3296.900000	49464.118972	20.000000
C:\Users\cware\Desktop\Steller20November\TagTesting20Nov2013\M6.DSG	11-1-2013	15:23:37	32970.000000	3297.000000	49459.713317	20.000000
C:\Users\cware\Desktop\Steller20November\TagTesting20Nov2013\M6.DSG	11-1-2013	15:23:37	32971.000000	3297.100000	49460.161363	20.000000
C:\Users\cware\Desktop\Steller20November\TagTesting20Nov2013\M6.DSG	11-1-2013	15:23:37	32972.000000	3297.200000	49461.579929	20.000000
C:\Users\cware\Desktop\Steller20November\TagTesting20Nov2013\M6.DSG	11-1-2013	15:23:37	32973.000000	3297.300000	49463.297725	20.000000
C:\Users\cware\Desktop\Steller20November\TagTesting20Nov2013\M6.DSG	11-1-2013	15:23:37	32974.000000	3297.400000	49459.812581	20.000000
C:\Users\cware\Desktop\Steller20November\TagTesting20Nov2013\M6.DSG	11-1-2013	15:23:37	32975.000000	3297.500000	49459.787747	20.000000
C:\Users\cware\Desktop\Steller20November\TagTesting20Nov2013\M6.DSG	11-1-2013	15:23:37	32976.000000	3297.600000	49459.663218	20.000000
C:\Users\cware\Desktop\Steller20November\TagTesting20Nov2013\M6.DSG	11-1-2013	15:23:37	32977.000000	3297.700000	49463.122950	20.000000
C:\Users\cware\Desktop\Steller20November\TagTesting20Nov2013\M6.DSG	11-1-2013	15:23:37	32978.000000	3297.800000	49459.937102	20.000000
C:\Users\cware\Desktop\Steller20November\TagTesting20Nov2013\M6.DSG	11-1-2013	15:23:37	32979.000000	3297.900000	49462.525445	20.000000
C:\Users\cware\Desktop\Steller20November\TagTesting20Nov2013\M6.DSG	11-1-2013	15:23:37	32980.000000	3298.000000	49459.464094	20.000000
C:\Users\cware\Desktop\Steller20November\TagTesting20Nov2013\M6.DSG	11-1-2013	15:23:37	32981.000000	3298.100000	49462.176676	20.000000
C:\Users\cware\Desktop\Steller20November\TagTesting20Nov2013\M6.DSG	11-1-2013	15:23:37	32982.000000	3298.200000	49464.236378	20.000000
C:\Users\cware\Desktop\Steller20November\TagTesting20Nov2013\M6.DSG	11-1-2013	15:23:37	32983.000000	3298.300000	49470.130907	20.000000
C:\Users\cware\Desktop\Steller20November\TagTesting20Nov2013\M6.DSG	11-1-2013	15:23:37	32984.000000	3298.400000	49472.097162	20.000000
C:\Users\cware\Desktop\Steller20November\TagTesting20Nov2013\M6.DSG	11-1-2013	15:23:37	32985.000000	3298.500000	49469.806999	20.000000
C:\Users\cware\Desktop\Steller20November\TagTesting20Nov2013\M6.DSG	11-1-2013	15:23:37	32986.000000	3298.600000	49469.981371	20.000000
C:\Users\cware\Desktop\Steller20November\TagTesting20Nov2013\M6.DSG	11-1-2013	15:23:37	32987.000000	3298.700000	49465.186765	20.000000
C:\Users\cware\Desktop\Steller20November\TagTesting20Nov2013\M6.DSG	11-1-2013	15:23:37	32988.000000	3298.800000	49467.393249	20.000000
C:\Users\cware\Desktop\Steller20November\TagTesting20Nov2013\M6.DSG	11-1-2013	15:23:37	32989.000000	3298.900000	49472.593884	20.000000
C:\Users\cware\Desktop\Steller20November\TagTesting20Nov2013\M6.DSG	11-1-2013	15:23:37	32990.000000	3299.000000	49470.204118	20.000000
C:\Users\cware\Desktop\Steller20November\TagTesting20Nov2013\M6.DSG	11-1-2013	15:23:37	32991.000000	3299.100000	49471.000826	20.000000
C:\Users\cware\Desktop\Steller20November\TagTesting20Nov2013\M6.DSG	11-1-2013	15:23:37	32992.000000	3299.200000	49470.976125	20.000000
C:\Users\cware\Desktop\Steller20November\TagTesting20Nov2013\M6.DSG	11-1-2013	15:23:37	32993.000000	3299.300000	49470.303466	20.000000
C:\Users\cware\Desktop\Steller20November\TagTesting20Nov2013\M6.DSG	11-1-2013	15:23:37	32994.000000	3299.400000	49473.912677	20.000000
C:\Users\cware\Desktop\Steller20November\TagTesting20Nov2013\M6.DSG	11-1-2013	15:23:37	32995.000000	3299.500000	49472.170568	20.000000
C:\Users\cware\Desktop\Steller20November\TagTesting20Nov2013\M6.DSG	11-1-2013	15:23:37	32996.000000	3299.600000	49471.125372	20.000000
C:\Users\cware\Desktop\Steller20November\TagTesting20Nov2013\M6.DSG	11-1-2013	15:23:37	32997.000000	3299.700000	49471.821994	20.000000
C:\Users\cware\Desktop\Steller20November\TagTesting20Nov2013\M6.DSG	11-1-2013	15:23:37	32998.000000	3299.800000	49468.014014	20.000000
C:\Users\cware\Desktop\Steller20November\TagTesting20Nov2013\M6.DSG	11-1-2013	15:23:37	32999.000000	3299.900000	49471.448898	20.000000
C:\Users\cware\Desktop\Steller20November\TagTesting20Nov2013\M6.DSG	11-1-2013	15:23:37	33000.000000	3300.000000	49471.174932	20.000000
C:\Users\cware\Desktop\Steller20November\TagTesting20Nov2013\M6.DSG	11-1-2013	15:23:37	33001.000000	3300.100000	49469.930673	20.000000
C:\Users\cware\Desktop\Steller20November\TagTesting20Nov2013\M6.DSG	11-1-2013	15:23:37	33002.000000	3300.200000	49469.258634	20.000000
C:\Users\cware\Desktop\Steller20November\TagTesting20Nov2013\M6.DSG	11-1-2013	15:23:37	33003.000000	3300.300000	49469.134855	20.000000
C:\Users\cware\Desktop\Steller20November\TagTesting20Nov2013\M6.DSG	11-1-2013	15:23:37	33004.000000	3300.400000	49471.300481	20.000000
C:\Users\cware\Desktop\Steller20November\TagTesting20Nov2013\M6.DSG	11-1-2013	15:23:37	33005.000000	3300.500000	49471.624797	20.000000
C:\Users\cware\Desktop\Steller20November\TagTesting20Nov2013\M6.DSG	11-1-2013	15:23:37	33006.000000	3300.600000	49464.903720	20.000000
C:\Users\cware\Desktop\Steller20November\TagTesting20Nov2013\M6.DSG	11-1-2013	15:23:37	33007.000000	3300.700000	49471.276045	20.000000
C:\Users\cware\Desktop\Steller20November\TagTesting20Nov2013\M6.DSG	11-1-2013	15:23:37	33008.000000	3300.800000	49472.076483	20.000000
C:\Users\cware\Desktop\Steller20November\TagTesting20Nov2013\M6.DSG	11-1-2013	15:23:37	33009.000000	3300.900000	49461.703066	20.000000
C:\Users\cware\Desktop\Steller20November\TagTesting20Nov2013\M6.DSG	11-1-2013	15:23:37	33010.000000	3301.000000	49463.420371	20.000000
C:\Users\cware\Desktop\Steller20November\TagTesting20Nov2013\M6.DSG	11-1-2013	15:23:37	33011.000000	3301.100000	49461.603285	20.000000
C:\Users\cware\Desktop\Steller20November\TagTesting20Nov2013\M6.DSG	11-1-2013	15:23:37	33012.000000	3301.200000	49462.051327	20.000000
C:\Users\cware\Desktop\Steller20November\TagTesting20Nov2013\M6.DSG	11-1-2013	15:23:37	33013.000000	3301.300000	49463.171561	20.000000
C:\Users\cware\Desktop\Steller20November\TagTesting20Nov2013\M6.DSG	11-1-2013	15:23:37	33014.000000	3301.400000	49461.603402	20.000000
C:\Users\cware\Desktop\Steller20November\TagTesting20Nov2013\M6.DSG	11-1-2013	15:23:37	33015.000000	3301.500000	49464.341057	20.000000
C:\Users\cware\Desktop\Steller20November\TagTesting20Nov2013\M6.DSG	11-1-2013	15:23:37	33016.000000	3301.600000	49460.682114	20.000000
C:\Users\cware\Desktop\Steller20November\TagTesting20Nov2013\M6.DSG	11-1-2013	15:23:37	33017.000000	3301.700000	49461.603025	20.000000
C:\Users\cware\Desktop\Steller20November\TagTesting20Nov2013\M6.DSG	11-1-2013	15:23:37	33018.000000	3301.800000	49461.777158	20.000000
C:\Users\cware\Desktop\Steller20November\TagTesting20Nov2013\M6.DSG	11-1-2013	15:23:37	33019.000000	3301.900000	49461.478444	20.000000
C:\Users\cware\Desktop\Steller20November\TagTesting20Nov2013\M6.DSG	11-1-2013	15:23:37	33020.000000	3302.000000	49459.711040	20.000000
C:\Users\cware\Desktop\Steller20November\TagTesting20Nov2013\M6.DSG	11-1-2013	15:23:37	33021.000000	3302.100000	49461.677476	20.000000
C:\Users\cware\Desktop\Steller20November\TagTesting20Nov2013\M6.DSG	11-1-2013	15:23:37	33022.000000	3302.200000	49460.483042	20.000000
C:\Users\cware\Desktop\Steller20November\TagTesting20Nov2013\M6.DSG	11-1-2013	15:23:37	33023.000000	3302.300000	49460.831109	20.000000
C:\Users\cware\Desktop\Steller20November\TagTesting20Nov2013\M6.DSG	11-1-2013	15:23:37	33024.000000	3302.400000	49461.353611	20.000000
C:\Users\cware\Desktop\Steller20November\TagTesting20Nov2013\M6.DSG	11-1-2013	15:23:37	33025.000000	3302.500000	49460.930438	20.000000
C:\Users\cware\Desktop\Steller20November\TagTesting20Nov2013\M6.DSG	11-1-2013	15:23:37	33026.000000	3302.600000	49461.502832	20.000000
C:\Users\cware\Desktop\Steller20November\TagTesting20Nov2013\M6.DSG	11-1-2013	15:23:37	33027.000000	3302.700000	49461.975648	20.000000
C:\Users\cware\Desktop\Steller20November\TagTesting20Nov2013\M6.DSG	11-1-2013	15:23:37	33028.000000	3302.800000	49464.838161	20.000000
C:\Users\cware\Desktop\Steller20November\TagTesting20Nov2013\M6.DSG	11-1-2013	15:23:37	33029.000000	3302.900000	49462.274470	20.000000
C:\Users\cware\Desktop\Steller20November\TagTesting20Nov2013\M6.DSG	11-1-2013	15:23:37	33030.000000	3303.000000	49460.830575	20.000000
C:\Users\cware\Desktop\Steller20November\TagTesting20Nov2013\M6.DSG	11-1-2013	15:23:37	33031.000000	3303.100000	49461.079342	20.000000
C:\Users\cware\Desktop\Steller20November\TagTesting20Nov2013\M6.DSG	11-1-2013	15:23:37	33032.000000	3303.200000	49462.846633	20.000000
C:\Users\cware\Desktop\Steller20November\TagTesting20Nov2013\M6.DSG	11-1-2013	15:23:37	33033.000000	3303.300000	49464.489361	20.000000
C:\Users\cware\Desktop\Steller20November\TagTesting20Nov2013\M6.DSG	11-1-2013	15:23:37	33034.000000	3303.400000	49460.183335	20.000000
C:\Users\cware\Desktop\Steller20November\TagTesting20Nov2013\M6.DSG	11-1-2013	15:23:37	33035.000000	3303.500000	49460.556718	20.000000
C:\Users\cware\Desktop\Steller20November\TagTesting20Nov2013\M6.DSG	11-1-2013	15:23:37	33036.000000	3303.600000	49462.249397	20.000000
C:\Users\cware\Desktop\Steller20November\TagTesting20Nov2013\M6.DSG	11-1-2013	15:23:37	33037.000000	3303.700000	49463.494034	20.000000
C:\Users\cware\Desktop\Steller20November\TagTesting20Nov2013\M6.DSG	11-1-2013	15:23:37	33038.000000	3303.800000	49458.366457	20.000000
C:\Users\cware\Desktop\Steller20November\TagTesting20Nov2013\M6.DSG	11-1-2013	15:23:37	33039.000000	3303.900000	49463.170269	20.000000
C:\Users\cware\Desktop\Steller20November\TagTesting20Nov2013\M6.DSG	11-1-2013	15:23:37	33040.000000	3304.000000	49462.572837	20.000000
C:\Users\cware\Desktop\Steller20November\TagTesting20Nov2013\M6.DSG	11-1-2013	15:23:37	33041.000000	3304.100000	49460.482184	20.000000
C:\Users\cware\Desktop\Steller20November\TagTesting20Nov2013\M6.DSG	11-1-2013	15:23:37	33042.000000	3304.200000	49462.398730	20.000000
C:\Users\cware\Desktop\Steller20November\TagTesting20Nov2013\M6.DSG	11-1-2013	15:23:37	33043.000000	3304.300000	49462.785925	20.000000
C:\Users\cware\Desktop\Steller20November\TagTesting20Nov2013\M6.DSG	11-1-2013	15:23:37	33044.000000	3304.400000	49469.729632	20.000000
C:\Users\cware\Desktop\Steller20November\TagTesting20Nov2013\M6.DSG	11-1-2013	15:23:37	33045.000000	3304.500000	49477.243745	20.000000
C:\Users\cware\Desktop\Steller20November\TagTesting20Nov2013\M6.DSG	11-1-2013	15:23:37	33046.000000	3304.600000	49488.175405	20.000000
C:\Users\cware\Desktop\Steller20November\TagTesting20Nov2013\M6.DSG	11-1-2013	15:23:37	33047.000000	3304.700000	49483.566817	20.000000
C:\Users\cware\Desktop\Steller20November\TagTesting20Nov2013\M6.DSG	11-1-2013	15:23:37	33048.000000	3304.800000	49486.923434	20.000000
C:\Users\cware\Desktop\Steller20November\TagTesting20Nov2013\M6.DSG	11-1-2013	15:23:37	33049.000000	3304.900000	49495.288209	20.000000
C:\Users\cware\Desktop\Steller20November\TagTesting20Nov2013\M6.DSG	11-1-2013	15:23:37	33050.000000	3305.000000	49492.013384	20.000000
C:\Users\cware\Desktop\Steller20November\TagTesting20Nov2013\M6.DSG	11-1-2013	15:23:37	33051.000000	3305.100000	49496.439276	20.000000
C:\Users\cware\Desktop\Steller20November\TagTesting20Nov2013\M6.DSG	11-1-2013	15:23:37	33052.000000	3305.200000	49503.207737	20.000000
C:\Users\cware\Desktop\Steller20November\TagTesting20Nov2013\M6.DSG	11-1-2013	15:23:37	33053.000000	3305.300000	49517.668977	20.000000
C:\Users\cware\Desktop\Steller20November\TagTesting20Nov2013\M6.DSG	11-1-2013	15:23:37	33054.000000	3305.400000	49471.140008	20.000000
C:\Users\cware\Desktop\Steller20November\TagTesting20Nov2013\M6.DSG	11-1-2013	15:23:37	33055.000000	3305.500000	49462.578882	20.000000
C:\Users\cware\Desktop\Steller20November\TagTesting20Nov2013\M6.DSG	11-1-2013	15:23:37	33056.000000	3305.600000	49470.916860	20.000000
C:\Users\cware\Desktop\Steller20November\TagTesting20Nov2013\M6.DSG	11-1-2013	15:23:37	33057.000000	3305.700000	49441.774620	20.000000
C:\Users\cware\Desktop\Steller20November\TagTesting20Nov2013\M6.DSG	11-1-2013	15:23:37	33058.000000	3305.800000	49455.236972	20.000000
C:\Users\cware\Desktop\Steller20November\TagTesting20Nov2013\M6.DSG	11-1-2013	15:23:37	33059.000000	3305.900000	49458.166926	20.000000
C:\Users\cware\Desktop\Steller20November\TagTesting20Nov2013\M6.DSG	11-1-2013	15:23:37	33060.000000	3306.000000	49430.163856	20.000000
C:\Users\cware\Desktop\Steller20November\TagTesting20Nov2013\M6.DSG	11-1-2013	15:23:37	33061.000000	3306.100000	49432.901497	20.000000
C:\Users\cware\Desktop\Steller20November\TagTesting20Nov2013\M6.DSG	11-1-2013	15:23:37	33062.000000	3306.200000	49436.362129	20.000000
C:\Users\cware\Desktop\Steller20November\TagTesting20Nov2013\M6.DSG	11-1-2013	15:23:37	33063.000000	3306.300000	49458.887307	20.000000
C:\Users\cware\Desktop\Steller20November\TagTesting20Nov2013\M6.DSG	11-1-2013	15:23:37	33064.000000	3306.400000	49452.126963	20.000000
C:\Users\cware\Desktop\Steller20November\TagTesting20Nov2013\M6.DSG	11-1-2013	15:23:37	33065.000000	3306.500000	49455.191743	20.000000
C:\Users\cware\Desktop\Steller20November\TagTesting20Nov2013\M6.DSG	11-1-2013	15:23:37	33066.000000	3306.600000	49461.664551	20.000000
C:\Users\cware\Desktop\Steller20November\TagTesting20Nov2013\M6.DSG	11-1-2013	15:23:37	33067.000000	3306.700000	49464.262189	20.000000
C:\Users\cware\Desktop\Steller20November\TagTesting20Nov2013\M6.DSG	11-1-2013	15:23:37	33068.000000	3306.800000	49465.345295	20.000000
C:\Users\cware\Desktop\Steller20November\TagTesting20Nov2013\M6.DSG	11-1-2013	15:23:37	33069.000000	3306.900000	49461.833994	20.000000
C:\Users\cware\Desktop\Steller20November\TagTesting20Nov2013\M6.DSG	11-1-2013	15:23:37	33070.000000	3307.000000	49452.023912	20.000000
C:\Users\cware\Desktop\Steller20November\TagTesting20Nov2013\M6.DSG	11-1-2013	15:23:37	33071.000000	3307.100000	49464.913533	20.000000
C:\Users\cware\Desktop\Steller20November\TagTesting20Nov2013\M6.DSG	11-1-2013	15:23:37	33072.000000	3307.200000	49458.331287	20.000000
C:\Users\cware\Desktop\Steller20November\TagTesting20Nov2013\M6.DSG	11-1-2013	15:23:37	33073.000000	3307.300000	49465.683735	20.000000
C:\Users\cware\Desktop\Steller20November\TagTesting20Nov2013\M6.DSG	11-1-2013	15:23:37	33074.000000	3307.400000	49463.267314	20.000000
C:\Users\cware\Desktop\Steller20November\TagTesting20Nov2013\M6.DSG	11-1-2013	15:23:37	33075.000000	3307.500000	49467.349418	20.000000
C:\Users\cware\Desktop\Steller20November\TagTesting20Nov2013\M6.DSG	11-1-2013	15:23:37	33076.000000	3307.600000	49467.674203	20.000000
C:\Users\cware\Desktop\Steller20November\TagTesting20Nov2013\M6.DSG	11-1-2013	15:23:37	33077.000000	3307.700000	49467.223258	20.000000
C:\Users\cware\Desktop\Steller20November\TagTesting20Nov2013\M6.DSG	11-1-2013	15:23:37	33078.000000	3307.800000	49464.003594	20.000000
C:\Users\cware\Desktop\Steller20November\TagTesting20Nov2013\M6.DSG	11-1-2013	15:23:37	33079.000000	3307.900000	49463.323160	20.000000
C:\Users\cware\Desktop\Steller20November\TagTesting20Nov2013\M6.DSG	11-1-2013	15:23:37	33080.000000	3308.000000	49463.999742	20.000000
C:\Users\cware\Desktop\Steller20November\TagTesting20Nov2013\M6.DSG	11-1-2013	15:23:37	33081.000000	3308.100000	49462.302670	20.000000
C:\Users\cware\Desktop\Steller20November\TagTesting20Nov2013\M6.DSG	11-1-2013	15:23:37	33082.000000	3308.200000	49456.951604	20.000000
C:\Users\cware\Desktop\Steller20November\TagTesting20Nov2013\M6.DSG	11-1-2013	15:23:37	33083.000000	3308.300000	49447.395190	20.000000
C:\Users\cware\Desktop\Steller20November\TagTesting20Nov2013\M6.DSG	11-1-2013	15:23:37	33084.000000	3308.400000	49462.980273	20.000000
C:\Users\cware\Desktop\Steller20November\TagTesting20Nov2013\M6.DSG	11-1-2013	15:23:37	33085.000000	3308.500000	49470.004516	20.000000
C:\Users\cware\Desktop\Steller20November\TagTesting20Nov2013\M6.DSG	11-1-2013	15:23:37	33086.000000	3308.600000	49469.511216	20.000000
C:\Users\cware\Desktop\Steller20November\TagTesting20Nov2013\M6.DSG	11-1-2013	15:23:37	33087.000000	3308.700000	49469.810069	20.000000
C:\Users\cware\Desktop\Steller20November\TagTesting20Nov2013\M6.DSG	11-1-2013	15:23:37	33088.000000	3308.800000	49467.793695	20.000000
C:\Users\cware\Desktop\Steller20November\TagTesting20Nov2013\M6.DSG	11-1-2013	15:23:37	33089.000000	3308.900000	49466.324459	20.000000
C:\Users\cware\Desktop\Steller20November\TagTesting20Nov2013\M6.DSG	11-1-2013	15:23:37	33090.000000	3309.000000	49470.728996	20.000000
C:\Users\cware\Desktop\Steller20November\TagTesting20Nov2013\M6.DSG	11-1-2013	15:23:37	33091.000000	3309.100000	49474.674310	20.000000
C:\Users\cware\Desktop\Steller20November\TagTesting20Nov2013\M6.DSG	11-1-2013	15:23:37	33092.000000	3309.200000	49466.635869	20.000000
C:\Users\cware\Desktop\Steller20November\TagTesting20Nov2013\M6.DSG	11-1-2013	15:23:37	33093.000000	3309.300000	49494.312455	20.000000
C:\Users\cware\Desktop\Steller20November\TagTesting20Nov2013\M6.DSG	11-1-2013	15:23:37	33094.000000	3309.400000	49473.701415	20.000000
C:\Users\cware\Desktop\Steller20November\TagTesting20Nov2013\M6.DSG	11-1-2013	15:23:37	33095.000000	3309.500000	49450.478029	20.000000
C:\Users\cware\Desktop\Steller20November\TagTesting20Nov2013\M6.DSG	11-1-2013	15:23:37	33096.000000	3309.600000	49484.876917	20.000000
C:\Users\cware\Desktop\Steller20November\TagTesting20Nov2013\M6.DSG	11-1-2013	15:23:37	33097.000000	3309.700000	49471.909714	20.000000
C:\Users\cware\Desktop\Steller20November\TagTesting20Nov2013\M6.DSG	11-1-2013	15:23:37	33098.000000	3309.800000	49466.861389	20.000000
C:\Users\cware\Desktop\Steller20November\TagTesting20Nov2013\M6.DSG	11-1-2013	15:23:37	33099.000000	3309.900000	49472.245210	20.000000
C:\Users\cware\Desktop\Steller20November\TagTesting20Nov2013\M6.DSG	11-1-2013	15:23:37	33100.000000	3310.000000	49471.049893	20.000000
C:\Users\cware\Desktop\Steller20November\TagTesting20Nov2013\M6.DSG	11-1-2013	15:23:37	33101.000000	3310.100000	49472.717641	20.000000
C:\Users\cware\Desktop\Steller20November\TagTesting20Nov2013\M6.DSG	11-1-2013	15:23:37	33102.000000	3310.200000	49471.624100	20.000000
C:\Users\cware\Desktop\Steller20November\TagTesting20Nov2013\M6.DSG	11-1-2013	15:23:37	33103.000000	3310.300000	49465.994824	20.000000
C:\Users\cware\Desktop\Steller20November\TagTesting20Nov2013\M6.DSG	11-1-2013	15:23:37	33104.000000	3310.400000	49467.767589	20.000000
C:\Users\cware\Desktop\Steller20November\TagTesting20Nov2013\M6.DSG	11-1-2013	15:23:37	33105.000000	3310.500000	49468.500330	20.000000
C:\Users\cware\Desktop\Steller20November\TagTesting20Nov2013\M6.DSG	11-1-2013	15:23:37	33106.000000	3310.600000	49458.162905	20.000000
C:\Users\cware\Desktop\Steller20November\TagTesting20Nov2013\M6.DSG	11-1-2013	15:23:37	33107.000000	3310.700000	49461.319135	20.000000
C:\Users\cware\Desktop\Steller20November\TagTesting20Nov2013\M6.DSG	11-1-2013	15:23:37	33108.000000	3310.800000	49465.529188	20.000000
C:\Users\cware\Desktop\Steller20November\TagTesting20Nov2013\M6.DSG	11-1-2013	15:23:37	33109.000000	3310.900000	49447.630331	20.000000
C:\Users\cware\Desktop\Steller20November\TagTesting20Nov2013\M6.DSG	11-1-2013	15:23:37	33110.000000	3311.000000	49446.335626	20.000000
C:\Users\cware\Desktop\Steller20November\TagTesting20Nov2013\M6.DSG	11-1-2013	15:23:37	33111.000000	3311.100000	49443.800710	20.000000
C:\Users\cware\Desktop\Steller20November\TagTesting20Nov2013\M6.DSG	11-1-2013	15:23:37	33112.000000	3311.200000	49466.190742	20.000000
C:\Users\cware\Desktop\Steller20November\TagTesting20Nov2013\M6.DSG	11-1-2013	15:23:37	33113.000000	3311.300000	49461.225296	20.000000
C:\Users\cware\Desktop\Steller20November\TagTesting20Nov2013\M6.DSG	11-1-2013	15:23:37	33114.000000	3311.400000	49441.159551	20.000000
C:\Users\cware\Desktop\Steller20November\TagTesting20Nov2013\M6.DSG	11-1-2013	15:23:37	33115.000000	3311.500000	49468.864949	20.000000
C:\Users\cware\Desktop\Steller20November\TagTesting20Nov2013\M6.DSG	11-1-2013	15:23:37	33116.000000	3311.600000	49465.355576	20.000000
C:\Users\cware\Desktop\Steller20November\TagTesting20Nov2013\M6.DSG	11-1-2013	15:23:37	33117.000000	3311.700000	49465.727544	20.000000
C:\Users\cware\Desktop\Steller20November\TagTesting20Nov2013\M6.DSG	11-1-2013	15:23:37	33118.000000	3311.800000	49470.132649	20.000000
C:\Users\cware\Desktop\Steller20November\TagTesting20Nov2013\M6.DSG	11-1-2013	15:23:37	33119.000000	3311.900000	49470.083345	20.000000
C:\Users\cware\Desktop\Steller20November\TagTesting20Nov2013\M6.DSG	11-1-2013	15:23:37	33120.000000	3312.000000	49466.872807	20.000000
C:\Users\cware\Desktop\Steller20November\TagTesting20Nov2013\M6.DSG	11-1-2013	15:23:37	33121.000000	3312.100000	49467.396376	20.000000
C:\Users\cware\Desktop\Steller20November\TagTesting20Nov2013\M6.DSG	11-1-2013	15:23:37	33122.000000	3312.200000	49463.836124	20.000000
C:\Users\cware\Desktop\Steller20November\TagTesting20Nov2013\M6.DSG	11-1-2013	15:23:37	33123.000000	3312.300000	49470.033502	20.000000
C:\Users\cware\Desktop\Steller20November\TagTesting20Nov2013\M6.DSG	11-1-2013	15:23:37	33124.000000	3312.400000	49470.854609	20.000000
C:\Users\cware\Desktop\Steller20November\TagTesting20Nov2013\M6.DSG	11-1-2013	15:23:37	33125.000000	3312.500000	49472.832646	20.000000
C:\Users\cware\Desktop\Steller20November\TagTesting20Nov2013\M6.DSG	11-1-2013	15:23:37	33126.000000	3312.600000	49470.870954	20.000000
C:\Users\cware\Desktop\Steller20November\TagTesting20Nov2013\M6.DSG	11-1-2013	15:23:37	33127.000000	3312.700000	49478.142454	20.000000
C:\Users\cware\Desktop\Steller20November\TagTesting20Nov2013\M6.DSG	11-1-2013	15:23:37	33128.000000	3312.800000	49490.230729	20.000000
C:\Users\cware\Desktop\Steller20November\TagTesting20Nov2013\M6.DSG	11-1-2013	15:23:37	33129.000000	3312.900000	49474.759236	20.000000
C:\Users\cware\Desktop\Steller20November\TagTesting20Nov2013\M6.DSG	11-1-2013	15:23:37	33130.000000	3313.000000	49451.875696	20.000000
C:\Users\cware\Desktop\Steller20November\TagTesting20Nov2013\M6.DSG	11-1-2013	15:23:37	33131.000000	3313.100000	49446.247229	20.000000
C:\Users\cware\Desktop\Steller20November\TagTesting20Nov2013\M6.DSG	11-1-2013	15:23:37	33132.000000	3313.200000	49459.146421	20.000000
C:\Users\cware\Desktop\Steller20November\TagTesting20Nov2013\M6.DSG	11-1-2013	15:23:37	33133.000000	3313.300000	49471.994389	20.000000
C:\Users\cware\Desktop\Steller20November\TagTesting20Nov2013\M6.DSG	11-1-2013	15:23:37	33134.000000	3313.400000	49456.465542	20.000000
C:\Users\cware\Desktop\Steller20November\TagTesting20Nov2013\M6.DSG	11-1-2013	15:23:37	33135.000000	3313.500000	49449.946034	20.000000
C:\Users\cware\Desktop\Steller20November\TagTesting20Nov2013\M6.DSG	11-1-2013	15:23:37	33136.000000	3313.600000	49468.838982	20.000000
C:\Users\cware\Desktop\Steller20November\TagTesting20Nov2013\M6.DSG	11-1-2013	15:23:37	33137.000000	3313.700000	49469.884134	20.000000
C:\Users\cware\Desktop\Steller20November\TagTesting20Nov2013\M6.DSG	11-1-2013	15:23:37	33138.000000	3313.800000	49477.351838	20.000000
C:\Users\cware\Desktop\Steller20November\TagTesting20Nov2013\M6.DSG	11-1-2013	15:23:37	33139.000000	3313.900000	49479.534044	20.000000
C:\Users\cware\Desktop\Steller20November\TagTesting20Nov2013\M6.DSG	11-1-2013	15:23:37	33140.000000	3314.000000	49496.759591	20.000000
C:\Users\cware\Desktop\Steller20November\TagTesting20Nov2013\M6.DSG	11-1-2013	15:23:37	33141.000000	3314.100000	49501.506794	20.000000
C:\Users\cware\Desktop\Steller20November\TagTesting20Nov2013\M6.DSG	11-1-2013	15:23:37	33142.000000	3314.200000	49512.868743	20.000000
C:\Users\cware\Desktop\Steller20November\TagTesting20Nov2013\M6.DSG	11-1-2013	15:23:37	33143.000000	3314.300000	49509.901593	20.000000
C:\Users\cware\Desktop\Steller20November\TagTesting20Nov2013\M6.DSG	11-1-2013	15:23:37	33144.000000	3314.400000	49496.940110	20.000000
C:\Users\cware\Desktop\Steller20November\TagTesting20Nov2013\M6.DSG	11-1-2013	15:23:37	33145.000000	3314.500000	49476.392638	20.000000
C:\Users\cware\Desktop\Steller20November\TagTesting20Nov2013\M6.DSG	11-1-2013	15:23:37	33146.000000	3314.600000	49510.617096	20.000000
C:\Users\cware\Desktop\Steller20November\TagTesting20Nov2013\M6.DSG	11-1-2013	15:23:37	33147.000000	3314.700000	49508.003170	20.000000
C:\Users\cware\Desktop\Steller20November\TagTesting20Nov2013\M6.DSG	11-1-2013	15:23:37	33148.000000	3314.800000	49500.936225	20.000000
C:\Users\cware\Desktop\Steller20November\TagTesting20Nov2013\M6.DSG	11-1-2013	15:23:37	33149.000000	3314.900000	49480.255062	20.000000
C:\Users\cware\Desktop\Steller20November\TagTesting20Nov2013\M6.DSG	11-1-2013	15:23:37	33150.000000	3315.000000	49443.644747	20.000000
C:\Users\cware\Desktop\Steller20November\TagTesting20Nov2013\M6.DSG	11-1-2013	15:23:37	33151.000000	3315.100000	49470.502756	20.000000
C:\Users\cware\Desktop\Steller20November\TagTesting20Nov2013\M6.DSG	11-1-2013	15:23:37	33152.000000	3315.200000	49456.494927	20.000000
C:\Users\cware\Desktop\Steller20November\TagTesting20Nov2013\M6.DSG	11-1-2013	15:23:37	33153.000000	3315.300000	49484.769764	20.000000
C:\Users\cware\Desktop\Steller20November\TagTesting20Nov2013\M6.DSG	11-1-2013	15:23:37	33154.000000	3315.400000	49468.366227	20.000000
C:\Users\cware\Desktop\Steller20November\TagTesting20Nov2013\M6.DSG	11-1-2013	15:23:37	33155.000000	3315.500000	49469.410066	20.000000
C:\Users\cware\Desktop\Steller20November\TagTesting20Nov2013\M6.DSG	11-1-2013	15:23:37	33156.000000	3315.600000	49475.439896	20.000000
C:\Users\cware\Desktop\Steller20November\TagTesting20Nov2013\M6.DSG	11-1-2013	15:23:37	33157.000000	3315.700000	49452.813849	20.000000
C:\Users\cware\Desktop\Steller20November\TagTesting20Nov2013\M6.DSG	11-1-2013	15:23:37	33158.000000	3315.800000	49453.564252	20.000000
C:\Users\cware\Desktop\Steller20November\TagTesting20Nov2013\M6.DSG	11-1-2013	15:23:37	33159.000000	3315.900000	49431.073405	20.000000
C:\Users\cware\Desktop\Steller20November\TagTesting20Nov2013\M6.DSG	11-1-2013	15:23:37	33160.000000	3316.000000	49454.824076	20.000000
C:\Users\cware\Desktop\Steller20November\TagTesting20Nov2013\M6.DSG	11-1-2013	15:23:37	33161.000000	3316.100000	49460.014128	20.000000
C:\Users\cware\Desktop\Steller20November\TagTesting20Nov2013\M6.DSG	11-1-2013	15:23:37	33162.000000	3316.200000	49450.798854	20.000000
C:\Users\cware\Desktop\Steller20November\TagTesting20Nov2013\M6.DSG	11-1-2013	15:23:37	33163.000000	3316.300000	49442.909486	20.000000
C:\Users\cware\Desktop\Steller20November\TagTesting20Nov2013\M6.DSG	11-1-2013	15:23:37	33164.000000	3316.400000	49440.520190	20.000000
C:\Users\cware\Desktop\Steller20November\TagTesting20Nov2013\M6.DSG	11-1-2013	15:23:37	33165.000000	3316.500000	49441.165665	20.000000
C:\Users\cware\Desktop\Steller20November\TagTesting20Nov2013\M6.DSG	11-1-2013	15:23:37	33166.000000	3316.600000	49442.064025	20.000000
C:\Users\cware\Desktop\Steller20November\TagTesting20Nov2013\M6.DSG	11-1-2013	15:23:37	33167.000000	3316.700000	49455.846277	20.000000
C:\Users\cware\Desktop\Steller20November\TagTesting20Nov2013\M6.DSG	11-1-2013	15:23:37	33168.000000	3316.800000	49458.781728	20.000000
C:\Users\cware\Desktop\Steller20November\TagTesting20Nov2013\M6.DSG	11-1-2013	15:23:37	33169.000000	3316.900000	49448.063708	20.000000
C:\Users\cware\Desktop\Steller20November\TagTesting20Nov2013\M6.DSG	11-1-2013	15:23:37	33170.000000	3317.000000	49445.051360	20.000000
C:\Users\cware\Desktop\Steller20November\TagTesting20Nov2013\M6.DSG	11-1-2013	15:23:37	33171.000000	3317.100000	49442.812329	20.000000
C:\Users\cware\Desktop\Steller20November\TagTesting20Nov2013\M6.DSG	11-1-2013	15:23:37	33172.000000	3317.200000	49447.443996	20.000000
C:\Users\cware\Desktop\Steller20November\TagTesting20Nov2013\M6.DSG	11-1-2013	15:23:37	33173.000000	3317.300000	49448.638763	20.000000
C:\Users\cware\Desktop\Steller20November\TagTesting20Nov2013\M6.DSG	11-1-2013	15:23:37	33174.000000	3317.400000	49465.339347	20.000000
C:\Users\cware\Desktop\Steller20November\TagTesting20Nov2013\M6.DSG	11-1-2013	15:23:37	33175.000000	3317.500000	49442.238323	20.000000
C:\Users\cware\Desktop\Steller20November\TagTesting20Nov2013\M6.DSG	11-1-2013	15:23:37	33176.000000	3317.600000	49443.308627	20.000000
C:\Users\cware\Desktop\Steller20November\TagTesting20Nov2013\M6.DSG	11-1-2013	15:23:37	33177.000000	3317.700000	49469.185089	20.000000
C:\Users\cware\Desktop\Steller20November\TagTesting20Nov2013\M6.DSG	11-1-2013	15:23:37	33178.000000	3317.800000	49461.803486	20.000000
C:\Users\cware\Desktop\Steller20November\TagTesting20Nov2013\M6.DSG	11-1-2013	15:23:37	33179.000000	3317.900000	49464.013427	20.000000
C:\Users\cware\Desktop\Steller20November\TagTesting20Nov2013\M6.DSG	11-1-2013	15:23:37	33180.000000	3318.000000	49465.779998	20.000000
C:\Users\cware\Desktop\Steller20November\TagTesting20Nov2013\M6.DSG	11-1-2013	15:23:37	33181.000000	3318.100000	49470.981711	20.000000
C:\Users\cware\Desktop\Steller20November\TagTesting20Nov2013\M6.DSG	11-1-2013	15:23:37	33182.000000	3318.200000	49467.945271	20.000000
C:\Users\cware\Desktop\Steller20November\TagTesting20Nov2013\M6.DSG	11-1-2013	15:23:37	33183.000000	3318.300000	49470.881253	20.000000
C:\Users\cware\Desktop\Steller20November\TagTesting20Nov2013\M6.DSG	11-1-2013	15:23:37	33184.000000	3318.400000	49465.201081	20.000000
C:\Users\cware\Desktop\Steller20November\TagTesting20Nov2013\M6.DSG	11-1-2013	15:23:37	33185.000000	3318.500000	49473.291574	20.000000
C:\Users\cware\Desktop\Steller20November\TagTesting20Nov2013\M6.DSG	11-1-2013	15:23:37	33186.000000	3318.600000	49483.368860	20.000000
C:\Users\cware\Desktop\Steller20November\TagTesting20Nov2013\M6.DSG	11-1-2013	15:23:37	33187.000000	3318.700000	49505.535562	20.000000
C:\Users\cware\Desktop\Steller20November\TagTesting20Nov2013\M6.DSG	11-1-2013	15:23:37	33188.000000	3318.800000	49478.502652	20.000000
C:\Users\cware\Desktop\Steller20November\TagTesting20Nov2013\M6.DSG	11-1-2013	15:23:37	33189.000000	3318.900000	49513.736697	20.000000
C:\Users\cware\Desktop\Steller20November\TagTesting20Nov2013\M6.DSG	11-1-2013	15:23:37	33190.000000	3319.000000	49513.432655	20.000000
C:\Users\cware\Desktop\Steller20November\TagTesting20Nov2013\M6.DSG	11-1-2013	15:23:37	33191.000000	3319.100000	49515.475730	20.000000
C:\Users\cware\Desktop\Steller20November\TagTesting20Nov2013\M6.DSG	11-1-2013	15:23:37	33192.000000	3319.200000	49509.209694	20.000000
C:\Users\cware\Desktop\Steller20November\TagTesting20Nov2013\M6.DSG	11-1-2013	15:23:37	33193.000000	3319.300000	49507.258056	20.000000
C:\Users\cware\Desktop\Steller20November\TagTesting20Nov2013\M6.DSG	11-1-2013	15:23:37	33194.000000	3319.400000	49463.673778	20.000000
C:\Users\cware\Desktop\Steller20November\TagTesting20Nov2013\M6.DSG	11-1-2013	15:23:37	33195.000000	3319.500000	49454.314388	20.000000
C:\Users\cware\Desktop\Steller20November\TagTesting20Nov2013\M6.DSG	11-1-2013	15:23:37	33196.000000	3319.600000	49487.893625	20.000000
C:\Users\cware\Desktop\Steller20November\TagTesting20Nov2013\M6.DSG	11-1-2013	15:23:37	33197.000000	3319.700000	49498.644990	20.000000
C:\Users\cware\Desktop\Steller20November\TagTesting20Nov2013\M6.DSG	11-1-2013	15:23:37	33198.000000	3319.800000	49488.265146	20.000000
C:\Users\cware\Desktop\Steller20November\TagTesting20Nov2013\M6.DSG	11-1-2013	15:23:37	33199.000000	3319.900000	49464.819339	20.000000
C:\Users\cware\Desktop\Steller20November\TagTesting20Nov2013\M6.DSG	11-1-2013	15:23:37	33200.000000	3320.000000	49476.547785	20.000000
C:\Users\cware\Desktop\Steller20November\TagTesting20Nov2013\M6.DSG	11-1-2013	15:23:37	33201.000000	3320.100000	49465.863373	20.000000
C:\Users\cware\Desktop\Steller20November\TagTesting20Nov2013\M6.DSG	11-1-2013	15:23:37	33202.000000	3320.200000	49463.329017	20.000000
C:\Users\cware\Desktop\Steller20November\TagTesting20Nov2013\M6.DSG	11-1-2013	15:23:37	33203.000000	3320.300000	49491.452974	20.000000
C:\Users\cware\Desktop\Steller20November\TagTesting20Nov2013\M6.DSG	11-1-2013	15:23:37	33204.000000	3320.400000	49443.990802	20.000000
C:\Users\cware\Desktop\Steller20November\TagTesting20Nov2013\M6.DSG	11-1-2013	15:23:37	33205.000000	3320.500000	49484.929958	20.000000
C:\Users\cware\Desktop\Steller20November\TagTesting20Nov2013\M6.DSG	11-1-2013	15:23:37	33206.000000	3320.600000	49488.341406	20.000000
C:\Users\cware\Desktop\Steller20November\TagTesting20Nov2013\M6.DSG	11-1-2013	15:23:37	33207.000000	3320.700000	49473.381771	20.000000
C:\Users\cware\Desktop\Steller20November\TagTesting20Nov2013\M6.DSG	11-1-2013	15:23:37	33208.000000	3320.800000	49487.872631	20.000000
C:\Users\cware\Desktop\Steller20November\TagTesting20Nov2013\M6.DSG	11-1-2013	15:23:37	33209.000000	3320.900000	49490.756673	20.000000
C:\Users\cware\Desktop\Steller20November\TagTesting20Nov2013\M6.DSG	11-1-2013	15:23:37	33210.000000	3321.000000	49513.185708	20.000000
C:\Users\cware\Desktop\Steller20November\TagTesting20Nov2013\M6.DSG	11-1-2013	15:23:37	33211.000000	3321.100000	49519.890697	20.000000
C:\Users\cware\Desktop\Steller20November\TagTesting20Nov2013\M6.DSG	11-1-2013	15:23:37	33212.000000	3321.200000	49483.956268	20.000000
C:\Users\cware\Desktop\Steller20November\TagTesting20Nov2013\M6.DSG	11-1-2013	15:23:37	33213.000000	3321.300000	49511.863327	20.000000
C:\Users\cware\Desktop\Steller20November\TagTesting20Nov2013\M6.DSG	11-1-2013	15:23:37	33214.000000	3321.400000	49467.482328	20.000000
C:\Users\cware\Desktop\Steller20November\TagTesting20Nov2013\M6.DSG	11-1-2013	15:23:37	33215.000000	3321.500000	49513.213854	20.000000
C:\Users\cware\Desktop\Steller20November\TagTesting20Nov2013\M6.DSG	11-1-2013	15:23:37	33216.000000	3321.600000	49507.842809	20.000000
C:\Users\cware\Desktop\Steller20November\TagTesting20Nov2013\M6.DSG	11-1-2013	15:23:37	33217.000000	3321.700000	49467.442588	20.000000
C:\Users\cware\Desktop\Steller20November\TagTesting20Nov2013\M6.DSG	11-1-2013	15:23:37	33218.000000	3321.800000	49483.406288	20.000000
C:\Users\cware\Desktop\Steller20November\TagTesting20Nov2013\M6.DSG	11-1-2013	15:23:37	33219.000000	3321.900000	49512.480278	20.000000
C:\Users\cware\Desktop\Steller20November\TagTesting20Nov2013\M6.DSG	11-1-2013	15:23:37	33220.000000	3322.000000	49489.582560	20.000000
C:\Users\cware\Desktop\Steller20November\TagTesting20Nov2013\M6.DSG	11-1-2013	15:23:37	33221.000000	3322.100000	49498.411616	20.000000
C:\Users\cware\Desktop\Steller20November\TagTesting20Nov2013\M6.DSG	11-1-2013	15:23:37	33222.000000	3322.200000	49516.413037	20.000000
C:\Users\cware\Desktop\Steller20November\TagTesting20Nov2013\M6.DSG	11-1-2013	15:23:37	33223.000000	3322.300000	49513.778153	20.000000
C:\Users\cware\Desktop\Steller20November\TagTesting20Nov2013\M6.DSG	11-1-2013	15:23:37	33224.000000	3322.400000	49477.282823	20.000000
C:\Users\cware\Desktop\Steller20November\TagTesting20Nov2013\M6.DSG	11-1-2013	15:23:37	33225.000000	3322.500000	49506.499738	20.000000
C:\Users\cware\Desktop\Steller20November\TagTesting20Nov2013\M6.DSG	11-1-2013	15:23:37	33226.000000	3322.600000	49507.048785	20.000000
C:\Users\cware\Desktop\Steller20November\TagTesting20Nov2013\M6.DSG	11-1-2013	15:23:37	33227.000000	3322.700000	49495.426943	20.000000
C:\Users\cware\Desktop\Steller20November\TagTesting20Nov2013\M6.DSG	11-1-2013	15:23:37	33228.000000	3322.800000	49520.439632	20.000000
C:\Users\cware\Desktop\Steller20November\TagTesting20Nov2013\M6.DSG	11-1-2013	15:23:37	33229.000000	3322.900000	49524.826087	20.000000
C:\Users\cware\Desktop\Steller20November\TagTesting20Nov2013\M6.DSG	11-1-2013	15:23:37	33230.000000	3323.000000	49524.496090	20.000000
C:\Users\cware\Desktop\Steller20November\TagTesting20Nov2013\M6.DSG	11-1-2013	15:23:37	33231.000000	3323.100000	49522.477940	20.000000
C:\Users\cware\Desktop\Steller20November\TagTesting20Nov2013\M6.DSG	11-1-2013	15:23:37	33232.000000	3323.200000	49525.234819	20.000000
C:\Users\cware\Desktop\Steller20November\TagTesting20Nov2013\M6.DSG	11-1-2013	15:23:37	33233.000000	3323.300000	49468.955372	20.000000
C:\Users\cware\Desktop\Steller20November\TagTesting20Nov2013\M6.DSG	11-1-2013	15:23:37	33234.000000	3323.400000	49479.887445	20.000000
C:\Users\cware\Desktop\Steller20November\TagTesting20Nov2013\M6.DSG	11-1-2013	15:23:37	33235.000000	3323.500000	49441.105824	20.000000
C:\Users\cware\Desktop\Steller20November\TagTesting20Nov2013\M6.DSG	11-1-2013	15:23:37	33236.000000	3323.600000	49450.715887	20.000000
C:\Users\cware\Desktop\Steller20November\TagTesting20Nov2013\M6.DSG	11-1-2013	15:23:37	33237.000000	3323.700000	49442.204912	20.000000
C:\Users\cware\Desktop\Steller20November\TagTesting20Nov2013\M6.DSG	11-1-2013	15:23:37	33238.000000	3323.800000	49405.588735	20.000000
C:\Users\cware\Desktop\Steller20November\TagTesting20Nov2013\M6.DSG	11-1-2013	15:23:37	33239.000000	3323.900000	49430.327707	20.000000
C:\Users\cware\Desktop\Steller20November\TagTesting20Nov2013\M6.DSG	11-1-2013	15:23:37	33240.000000	3324.000000	49457.832248	20.000000
C:\Users\cware\Desktop\Steller20November\TagTesting20Nov2013\M6.DSG	11-1-2013	15:23:37	33241.000000	3324.100000	49462.537832	20.000000
C:\Users\cware\Desktop\Steller20November\TagTesting20Nov2013\M6.DSG	11-1-2013	15:23:37	33242.000000	3324.200000	49461.965899	20.000000
C:\Users\cware\Desktop\Steller20November\TagTesting20Nov2013\M6.DSG	11-1-2013	15:23:37	33243.000000	3324.300000	49462.289065	20.000000
C:\Users\cware\Desktop\Steller20November\TagTesting20Nov2013\M6.DSG	11-1-2013	15:23:37	33244.000000	3324.400000	49461.269272	20.000000
C:\Users\cware\Desktop\Steller20November\TagTesting20Nov2013\M6.DSG	11-1-2013	15:23:37	33245.000000	3324.500000	49454.723967	20.000000
C:\Users\cware\Desktop\Steller20November\TagTesting20Nov2013\M6.DSG	11-1-2013	15:23:37	33246.000000	3324.600000	49452.907702	20.000000
C:\Users\cware\Desktop\Steller20November\TagTesting20Nov2013\M6.DSG	11-1-2013	15:23:37	33247.000000	3324.700000	49457.860392	20.000000
C:\Users\cware\Desktop\Steller20November\TagTesting20Nov2013\M6.DSG	11-1-2013	15:23:37	33248.000000	3324.800000	49461.071203	20.000000
C:\Users\cware\Desktop\Steller20November\TagTesting20Nov2013\M6.DSG	11-1-2013	15:23:37	33249.000000	3324.900000	49457.391193	20.000000
C:\Users\cware\Desktop\Steller20November\TagTesting20Nov2013\M6.DSG	11-1-2013	15:23:37	33250.000000	3325.000000	49442.161421	20.000000
C:\Users\cware\Desktop\Steller20November\TagTesting20Nov2013\M6.DSG	11-1-2013	15:23:37	33251.000000	3325.100000	49444.301565	20.000000
C:\Users\cware\Desktop\Steller20November\TagTesting20Nov2013\M6.DSG	11-1-2013	15:23:37	33252.000000	3325.200000	49452.068494	20.000000
C:\Users\cware\Desktop\Steller20November\TagTesting20Nov2013\M6.DSG	11-1-2013	15:23:37	33253.000000	3325.300000	49442.370751	20.000000
C:\Users\cware\Desktop\Steller20November\TagTesting20Nov2013\M6.DSG	11-1-2013	15:23:37	33254.000000	3325.400000	49453.636457	20.000000
C:\Users\cware\Desktop\Steller20November\TagTesting20Nov2013\M6.DSG	11-1-2013	15:23:37	33255.000000	3325.500000	49455.054550	20.000000
C:\Users\cware\Desktop\Steller20November\TagTesting20Nov2013\M6.DSG	11-1-2013	15:23:37	33256.000000	3325.600000	49462.095811	20.000000
C:\Users\cware\Desktop\Steller20November\TagTesting20Nov2013\M6.DSG	11-1-2013	15:23:37	33257.000000	3325.700000	49465.651977	20.000000
C:\Users\cware\Desktop\Steller20November\TagTesting20Nov2013\M6.DSG	11-1-2013	15:23:37	33258.000000	3325.800000	49464.988860	20.000000
C:\Users\cware\Desktop\Steller20November\TagTesting20Nov2013\M6.DSG	11-1-2013	15:23:37	33259.000000	3325.900000	49446.828972	20.000000
C:\Users\cware\Desktop\Steller20November\TagTesting20Nov2013\M6.DSG	11-1-2013	15:23:37	33260.000000	3326.000000	49457.831350	20.000000
C:\Users\cware\Desktop\Steller20November\TagTesting20Nov2013\M6.DSG	11-1-2013	15:23:37	33261.000000	3326.100000	49499.148779	20.000000
C:\Users\cware\Desktop\Steller20November\TagTesting20Nov2013\M6.DSG	11-1-2013	15:23:37	33262.000000	3326.200000	49505.768947	20.000000
C:\Users\cware\Desktop\Steller20November\TagTesting20Nov2013\M6.DSG	11-1-2013	15:23:37	33263.000000	3326.300000	49513.613288	20.000000
C:\Users\cware\Desktop\Steller20November\TagTesting20Nov2013\M6.DSG	11-1-2013	15:23:37	33264.000000	3326.400000	49514.310657	20.000000
C:\Users\cware\Desktop\Steller20November\TagTesting20Nov2013\M6.DSG	11-1-2013	15:23:37	33265.000000	3326.500000	49505.598726	20.000000
C:\Users\cware\Desktop\Steller20November\TagTesting20Nov2013\M6.DSG	11-1-2013	15:23:37	33266.000000	3326.600000	49508.537950	20.000000
C:\Users\cware\Desktop\Steller20November\TagTesting20Nov2013\M6.DSG	11-1-2013	15:23:37	33267.000000	3326.700000	49508.524078	20.000000
C:\Users\cware\Desktop\Steller20November\TagTesting20Nov2013\M6.DSG	11-1-2013	15:23:37	33268.000000	3326.800000	49463.895660	20.000000
C:\Users\cware\Desktop\Steller20November\TagTesting20Nov2013\M6.DSG	11-1-2013	15:23:37	33269.000000	3326.900000	49522.828055	20.000000
C:\Users\cware\Desktop\Steller20November\TagTesting20Nov2013\M6.DSG	11-1-2013	15:23:37	33270.000000	3327.000000	49516.205785	20.000000
C:\Users\cware\Desktop\Steller20November\TagTesting20Nov2013\M6.DSG	11-1-2013	15:23:37	33271.000000	3327.100000	49508.352994	20.000000
C:\Users\cware\Desktop\Steller20November\TagTesting20Nov2013\M6.DSG	11-1-2013	15:23:37	33272.000000	3327.200000	49477.570738	20.000000
C:\Users\cware\Desktop\Steller20November\TagTesting20Nov2013\M6.DSG	11-1-2013	15:23:37	33273.000000	3327.300000	49465.903064	20.000000
C:\Users\cware\Desktop\Steller20November\TagTesting20Nov2013\M6.DSG	11-1-2013	15:23:37	33274.000000	3327.400000	49510.115044	20.000000
C:\Users\cware\Desktop\Steller20November\TagTesting20Nov2013\M6.DSG	11-1-2013	15:23:37	33275.000000	3327.500000	49517.432169	20.000000
C:\Users\cware\Desktop\Steller20November\TagTesting20Nov2013\M6.DSG	11-1-2013	15:23:37	33276.000000	3327.600000	49517.989294	20.000000
C:\Users\cware\Desktop\Steller20November\TagTesting20Nov2013\M6.DSG	11-1-2013	15:23:37	33277.000000	3327.700000	49511.593455	20.000000
C:\Users\cware\Desktop\Steller20November\TagTesting20Nov2013\M6.DSG	11-1-2013	15:23:37	33278.000000	3327.800000	49512.540995	20.000000
C:\Users\cware\Desktop\Steller20November\TagTesting20Nov2013\M6.DSG	11-1-2013	15:23:37	33279.000000	3327.900000	49462.236196	20.000000
C:\Users\cware\Desktop\Steller20November\TagTesting20Nov2013\M6.DSG	11-1-2013	15:23:37	33280.000000	3328.000000	49464.936753	20.000000
C:\Users\cware\Desktop\Steller20November\TagTesting20Nov2013\M6.DSG	11-1-2013	15:23:37	33281.000000	3328.100000	49463.044031	20.000000
C:\Users\cware\Desktop\Steller20November\TagTesting20Nov2013\M6.DSG	11-1-2013	15:23:37	33282.000000	3328.200000	49477.354330	20.000000
C:\Users\cware\Desktop\Steller20November\TagTesting20Nov2013\M6.DSG	11-1-2013	15:23:37	33283.000000	3328.300000	49475.065495	20.000000
C:\Users\cware\Desktop\Steller20November\TagTesting20Nov2013\M6.DSG	11-1-2013	15:23:37	33284.000000	3328.400000	49473.204288	20.000000
C:\Users\cware\Desktop\Steller20November\TagTesting20Nov2013\M6.DSG	11-1-2013	15:23:37	33285.000000	3328.500000	49465.142783	20.000000
C:\Users\cware\Desktop\Steller20November\TagTesting20Nov2013\M6.DSG	11-1-2013	15:23:37	33286.000000	3328.600000	49462.979013	20.000000
C:\Users\cware\Desktop\Steller20November\TagTesting20Nov2013\M6.DSG	11-1-2013	15:23:37	33287.000000	3328.700000	49462.654138	20.000000
C:\Users\cware\Desktop\Steller20November\TagTesting20Nov2013\M6.DSG	11-1-2013	15:23:37	33288.000000	3328.800000	49465.198581	20.000000
C:\Users\cware\Desktop\Steller20November\TagTesting20Nov2013\M6.DSG	11-1-2013	15:23:37	33289.000000	3328.900000	49459.324529	20.000000
C:\Users\cware\Desktop\Steller20November\TagTesting20Nov2013\M6.DSG	11-1-2013	15:23:37	33290.000000	3329.000000	49458.970308	20.000000
C:\Users\cware\Desktop\Steller20November\TagTesting20Nov2013\M6.DSG	11-1-2013	15:23:37	33291.000000	3329.100000	49466.088836	20.000000
C:\Users\cware\Desktop\Steller20November\TagTesting20Nov2013\M6.DSG	11-1-2013	15:23:37	33292.000000	3329.200000	49466.289461	20.000000
C:\Users\cware\Desktop\Steller20November\TagTesting20Nov2013\M6.DSG	11-1-2013	15:23:37	33293.000000	3329.300000	49467.032039	20.000000
C:\Users\cware\Desktop\Steller20November\TagTesting20Nov2013\M6.DSG	11-1-2013	15:23:37	33294.000000	3329.400000	49466.660076	20.000000
C:\Users\cware\Desktop\Steller20November\TagTesting20Nov2013\M6.DSG	11-1-2013	15:23:37	33295.000000	3329.500000	49465.112309	20.000000
C:\Users\cware\Desktop\Steller20November\TagTesting20Nov2013\M6.DSG	11-1-2013	15:23:37	33296.000000	3329.600000	49490.259959	20.000000
C:\Users\cware\Desktop\Steller20November\TagTesting20Nov2013\M6.DSG	11-1-2013	15:23:37	33297.000000	3329.700000	49472.660391	20.000000
C:\Users\cware\Desktop\Steller20November\TagTesting20Nov2013\M6.DSG	11-1-2013	15:23:37	33298.000000	3329.800000	49467.225059	20.000000
C:\Users\cware\Desktop\Steller20November\TagTesting20Nov2013\M6.DSG	11-1-2013	15:23:37	33299.000000	3329.900000	49495.993495	20.000000
C:\Users\cware\Desktop\Steller20November\TagTesting20Nov2013\M6.DSG	11-1-2013	15:23:37	33300.000000	3330.000000	49494.310791	20.000000
C:\Users\cware\Desktop\Steller20November\TagTesting20Nov2013\M6.DSG	11-1-2013	15:23:37	33301.000000	3330.100000	49491.516566	20.000000
C:\Users\cware\Desktop\Steller20November\TagTesting20Nov2013\M6.DSG	11-1-2013	15:23:37	33302.000000	3330.200000	49503.682647	20.000000
C:\Users\cware\Desktop\Steller20November\TagTesting20Nov2013\M6.DSG	11-1-2013	15:23:37	33303.000000	3330.300000	49502.057080	20.000000
C:\Users\cware\Desktop\Steller20November\TagTesting20Nov2013\M6.DSG	11-1-2013	15:23:37	33304.000000	3330.400000	49509.083129	20.000000
C:\Users\cware\Desktop\Steller20November\TagTesting20Nov2013\M6.DSG	11-1-2013	15:23:37	33305.000000	3330.500000	49492.945396	20.000000
C:\Users\cware\Desktop\Steller20November\TagTesting20Nov2013\M6.DSG	11-1-2013	15:23:37	33306.000000	3330.600000	49511.623769	20.000000
C:\Users\cware\Desktop\Steller20November\TagTesting20Nov2013\M6.DSG	11-1-2013	15:23:37	33307.000000	3330.700000	49510.102566	20.000000
C:\Users\cware\Desktop\Steller20November\TagTesting20Nov2013\M6.DSG	11-1-2013	15:23:37	33308.000000	3330.800000	49513.029093	20.000000
C:\Users\cware\Desktop\Steller20November\TagTesting20Nov2013\M6.DSG	11-1-2013	15:23:37	33309.000000	3330.900000	49466.388244	20.000000
C:\Users\cware\Desktop\Steller20November\TagTesting20Nov2013\M6.DSG	11-1-2013	15:23:37	33310.000000	3331.000000	49470.445491	20.000000
C:\Users\cware\Desktop\Steller20November\TagTesting20Nov2013\M6.DSG	11-1-2013	15:23:37	33311.000000	3331.100000	49471.491039	20.000000
C:\Users\cware\Desktop\Steller20November\TagTesting20Nov2013\M6.DSG	11-1-2013	15:23:37	33312.000000	3331.200000	49505.043206	20.000000
C:\Users\cware\Desktop\Steller20November\TagTesting20Nov2013\M6.DSG	11-1-2013	15:23:37	33313.000000	3331.300000	49506.321835	20.000000
C:\Users\cware\Desktop\Steller20November\TagTesting20Nov2013\M6.DSG	11-1-2013	15:23:37	33314.000000	3331.400000	49497.028871	20.000000
C:\Users\cware\Desktop\Steller20November\TagTesting20Nov2013\M6.DSG	11-1-2013	15:23:37	33315.000000	3331.500000	49489.573706	20.000000
C:\Users\cware\Desktop\Steller20November\TagTesting20Nov2013\M6.DSG	11-1-2013	15:23:37	33316.000000	3331.600000	49502.091842	20.000000
C:\Users\cware\Desktop\Steller20November\TagTesting20Nov2013\M6.DSG	11-1-2013	15:23:37	33317.000000	3331.700000	49496.592355	20.000000
C:\Users\cware\Desktop\Steller20November\TagTesting20Nov2013\M6.DSG	11-1-2013	15:23:37	33318.000000	3331.800000	49493.457938	20.000000
C:\Users\cware\Desktop\Steller20November\TagTesting20Nov2013\M6.DSG	11-1-2013	15:23:37	33319.000000	3331.900000	49488.605166	20.000000
C:\Users\cware\Desktop\Steller20November\TagTesting20Nov2013\M6.DSG	11-1-2013	15:23:37	33320.000000	3332.000000	49468.108252	20.000000
C:\Users\cware\Desktop\Steller20November\TagTesting20Nov2013\M6.DSG	11-1-2013	15:23:37	33321.000000	3332.100000	49471.543294	20.000000
C:\Users\cware\Desktop\Steller20November\TagTesting20Nov2013\M6.DSG	11-1-2013	15:23:37	33322.000000	3332.200000	49466.466166	20.000000
C:\Users\cware\Desktop\Steller20November\TagTesting20Nov2013\M6.DSG	11-1-2013	15:23:37	33323.000000	3332.300000	49487.161826	20.000000
C:\Users\cware\Desktop\Steller20November\TagTesting20Nov2013\M6.DSG	11-1-2013	15:23:37	33324.000000	3332.400000	49498.186290	20.000000
C:\Users\cware\Desktop\Steller20November\TagTesting20Nov2013\M6.DSG	11-1-2013	15:23:37	33325.000000	3332.500000	49495.946990	20.000000
C:\Users\cware\Desktop\Steller20November\TagTesting20Nov2013\M6.DSG	11-1-2013	15:23:37	33326.000000	3332.600000	49493.697656	20.000000
C:\Users\cware\Desktop\Steller20November\TagTesting20Nov2013\M6.DSG	11-1-2013	15:23:37	33327.000000	3332.700000	49495.300172	20.000000
C:\Users\cware\Desktop\Steller20November\TagTesting20Nov2013\M6.DSG	11-1-2013	15:23:37	33328.000000	3332.800000	49463.178840	20.000000
C:\Users\cware\Desktop\Steller20November\TagTesting20Nov2013\M6.DSG	11-1-2013	15:23:37	33329.000000	3332.900000	49491.391117	20.000000
C:\Users\cware\Desktop\Steller20November\TagTesting20Nov2013\M6.DSG	11-1-2013	15:23:37	33330.000000	3333.000000	49497.485879	20.000000
C:\Users\cware\Desktop\Steller20November\TagTesting20Nov2013\M6.DSG	11-1-2013	15:23:37	33331.000000	3333.100000	49472.324144	20.000000
C:\Users\cware\Desktop\Steller20November\TagTesting20Nov2013\M6.DSG	11-1-2013	15:23:37	33332.000000	3333.200000	49494.528516	20.000000
C:\Users\cware\Desktop\Steller20November\TagTesting20Nov2013\M6.DSG	11-1-2013	15:23:37	33333.000000	3333.300000	49488.353860	20.000000
C:\Users\cware\Desktop\Steller20November\TagTesting20Nov2013\M6.DSG	11-1-2013	15:23:37	33334.000000	3333.400000	49502.869801	20.000000
C:\Users\cware\Desktop\Steller20November\TagTesting20Nov2013\M6.DSG	11-1-2013	15:23:37	33335.000000	3333.500000	49482.569805	20.000000
C:\Users\cware\Desktop\Steller20November\TagTesting20Nov2013\M6.DSG	11-1-2013	15:23:37	33336.000000	3333.600000	49482.905903	20.000000
C:\Users\cware\Desktop\Steller20November\TagTesting20Nov2013\M6.DSG	11-1-2013	15:23:37	33337.000000	3333.700000	49478.276329	20.000000
C:\Users\cware\Desktop\Steller20November\TagTesting20Nov2013\M6.DSG	11-1-2013	15:23:37	33338.000000	3333.800000	49487.362378	20.000000
C:\Users\cware\Desktop\Steller20November\TagTesting20Nov2013\M6.DSG	11-1-2013	15:23:37	33339.000000	3333.900000	49482.882787	20.000000
C:\Users\cware\Desktop\Steller20November\TagTesting20Nov2013\M6.DSG	11-1-2013	15:23:37	33340.000000	3334.000000	49472.455449	20.000000
C:\Users\cware\Desktop\Steller20November\TagTesting20Nov2013\M6.DSG	11-1-2013	15:23:37	33341.000000	3334.100000	49463.374524	20.000000
C:\Users\cware\Desktop\Steller20November\TagTesting20Nov2013\M6.DSG	11-1-2013	15:23:37	33342.000000	3334.200000	49462.379929	20.000000
C:\Users\cware\Desktop\Steller20November\TagTesting20Nov2013\M6.DSG	11-1-2013	15:23:37	33343.000000	3334.300000	49479.445365	20.000000
C:\Users\cware\Desktop\Steller20November\TagTesting20Nov2013\M6.DSG	11-1-2013	15:23:37	33344.000000	3334.400000	49469.911834	20.000000
C:\Users\cware\Desktop\Steller20November\TagTesting20Nov2013\M6.DSG	11-1-2013	15:23:37	33345.000000	3334.500000	49472.659358	20.000000
C:\Users\cware\Desktop\Steller20November\TagTesting20Nov2013\M6.DSG	11-1-2013	15:23:37	33346.000000	3334.600000	49464.987234	20.000000
C:\Users\cware\Desktop\Steller20November\TagTesting20Nov2013\M6.DSG	11-1-2013	15:23:37	33347.000000	3334.700000	49463.979534	20.000000
C:\Users\cware\Desktop\Steller20November\TagTesting20Nov2013\M6.DSG	11-1-2013	15:23:37	33348.000000	3334.800000	49460.418983	20.000000
C:\Users\cware\Desktop\Steller20November\TagTesting20Nov2013\M6.DSG	11-1-2013	15:23:37	33349.000000	3334.900000	49461.788765	20.000000
C:\Users\cware\Desktop\Steller20November\TagTesting20Nov2013\M6.DSG	11-1-2013	15:23:37	33350.000000	3335.000000	49460.234124	20.000000
C:\Users\cware\Desktop\Steller20November\TagTesting20Nov2013\M6.DSG	11-1-2013	15:23:37	33351.000000	3335.100000	49462.873004	20.000000
C:\Users\cware\Desktop\Steller20November\TagTesting20Nov2013\M6.DSG	11-1-2013	15:23:37	33352.000000	3335.200000	49470.364020	20.000000
C:\Users\cware\Desktop\Steller20November\TagTesting20Nov2013\M6.DSG	11-1-2013	15:23:37	33353.000000	3335.300000	49470.150304	20.000000
C:\Users\cware\Desktop\Steller20November\TagTesting20Nov2013\M6.DSG	11-1-2013	15:23:37	33354.000000	3335.400000	49467.751132	20.000000
C:\Users\cware\Desktop\Steller20November\TagTesting20Nov2013\M6.DSG	11-1-2013	15:23:37	33355.000000	3335.500000	49466.532454	20.000000
C:\Users\cware\Desktop\Steller20November\TagTesting20Nov2013\M6.DSG	11-1-2013	15:23:37	33356.000000	3335.600000	49468.826560	20.000000
C:\Users\cware\Desktop\Steller20November\TagTesting20Nov2013\M6.DSG	11-1-2013	15:23:37	33357.000000	3335.700000	49459.349884	20.000000
C:\Users\cware\Desktop\Steller20November\TagTesting20Nov2013\M6.DSG	11-1-2013	15:23:37	33358.000000	3335.800000	49461.017491	20.000000
C:\Users\cware\Desktop\Steller20November\TagTesting20Nov2013\M6.DSG	11-1-2013	15:23:37	33359.000000	3335.900000	49460.270361	20.000000
C:\Users\cware\Desktop\Steller20November\TagTesting20Nov2013\M6.DSG	11-1-2013	15:23:37	33360.000000	3336.000000	49462.585785	20.000000
C:\Users\cware\Desktop\Steller20November\TagTesting20Nov2013\M6.DSG	11-1-2013	15:23:37	33361.000000	3336.100000	49459.290547	20.000000
C:\Users\cware\Desktop\Steller20November\TagTesting20Nov2013\M6.DSG	11-1-2013	15:23:37	33362.000000	3336.200000	49462.801844	20.000000
C:\Users\cware\Desktop\Steller20November\TagTesting20Nov2013\M6.DSG	11-1-2013	15:23:37	33363.000000	3336.300000	49468.647694	20.000000
C:\Users\cware\Desktop\Steller20November\TagTesting20Nov2013\M6.DSG	11-1-2013	15:23:37	33364.000000	3336.400000	49471.217329	20.000000
C:\Users\cware\Desktop\Steller20November\TagTesting20Nov2013\M6.DSG	11-1-2013	15:23:37	33365.000000	3336.500000	49464.715970	20.000000
C:\Users\cware\Desktop\Steller20November\TagTesting20Nov2013\M6.DSG	11-1-2013	15:23:37	33366.000000	3336.600000	49461.963314	20.000000
C:\Users\cware\Desktop\Steller20November\TagTesting20Nov2013\M6.DSG	11-1-2013	15:23:37	33367.000000	3336.700000	49466.606979	20.000000
C:\Users\cware\Desktop\Steller20November\TagTesting20Nov2013\M6.DSG	11-1-2013	15:23:37	33368.000000	3336.800000	49472.282514	20.000000
C:\Users\cware\Desktop\Steller20November\TagTesting20Nov2013\M6.DSG	11-1-2013	15:23:37	33369.000000	3336.900000	49468.800060	20.000000
C:\Users\cware\Desktop\Steller20November\TagTesting20Nov2013\M6.DSG	11-1-2013	15:23:37	33370.000000	3337.000000	49463.397424	20.000000
C:\Users\cware\Desktop\Steller20November\TagTesting20Nov2013\M6.DSG	11-1-2013	15:23:37	33371.000000	3337.100000	49469.994542	20.000000
C:\Users\cware\Desktop\Steller20November\TagTesting20Nov2013\M6.DSG	11-1-2013	15:23:37	33372.000000	3337.200000	49461.067433	20.000000
C:\Users\cware\Desktop\Steller20November\TagTesting20Nov2013\M6.DSG	11-1-2013	15:23:37	33373.000000	3337.300000	49460.171530	20.000000
C:\Users\cware\Desktop\Steller20November\TagTesting20Nov2013\M6.DSG	11-1-2013	15:23:37	33374.000000	3337.400000	49462.237024	20.000000
C:\Users\cware\Desktop\Steller20November\TagTesting20Nov2013\M6.DSG	11-1-2013	15:23:37	33375.000000	3337.500000	49460.788514	20.000000
C:\Users\cware\Desktop\Steller20November\TagTesting20Nov2013\M6.DSG	11-1-2013	15:23:37	33376.000000	3337.600000	49468.301528	20.000000
C:\Users\cware\Desktop\Steller20November\TagTesting20Nov2013\M6.DSG	11-1-2013	15:23:37	33377.000000	3337.700000	49469.796021	20.000000
C:\Users\cware\Desktop\Steller20November\TagTesting20Nov2013\M6.DSG	11-1-2013	15:23:37	33378.000000	3337.800000	49463.923236	20.000000
C:\Users\cware\Desktop\Steller20November\TagTesting20Nov2013\M6.DSG	11-1-2013	15:23:37	33379.000000	3337.900000	49464.571504	20.000000
C:\Users\cware\Desktop\Steller20November\TagTesting20Nov2013\M6.DSG	11-1-2013	15:23:37	33380.000000	3338.000000	49464.925296	20.000000
C:\Users\cware\Desktop\Steller20November\TagTesting20Nov2013\M6.DSG	11-1-2013	15:23:37	33381.000000	3338.100000	49461.390552	20.000000
C:\Users\cware\Desktop\Steller20November\TagTesting20Nov2013\M6.DSG	11-1-2013	15:23:37	33382.000000	3338.200000	49460.636999	20.000000
C:\Users\cware\Desktop\Steller20November\TagTesting20Nov2013\M6.DSG	11-1-2013	15:23:37	33383.000000	3338.300000	49467.936184	20.000000
C:\Users\cware\Desktop\Steller20November\TagTesting20Nov2013\M6.DSG	11-1-2013	15:23:37	33384.000000	3338.400000	49461.216215	20.000000
C:\Users\cware\Desktop\Steller20November\TagTesting20Nov2013\M6.DSG	11-1-2013	15:23:37	33385.000000	3338.500000	49462.784223	20.000000
C:\Users\cware\Desktop\Steller20November\TagTesting20Nov2013\M6.DSG	11-1-2013	15:23:37	33386.000000	3338.600000	49461.788574	20.000000
C:\Users\cware\Desktop\Steller20November\TagTesting20Nov2013\M6.DSG	11-1-2013	15:23:37	33387.000000	3338.700000	49464.201878	20.000000
C:\Users\cware\Desktop\Steller20November\TagTesting20Nov2013\M6.DSG	11-1-2013	15:23:37	33388.000000	3338.800000	49461.564572	20.000000
C:\Users\cware\Desktop\Steller20November\TagTesting20Nov2013\M6.DSG	11-1-2013	15:23:37	33389.000000	3338.900000	49461.340605	20.000000
C:\Users\cware\Desktop\Steller20November\TagTesting20Nov2013\M6.DSG	11-1-2013	15:23:37	33390.000000	3339.000000	49477.407283	20.000000
C:\Users\cware\Desktop\Steller20November\TagTesting20Nov2013\M6.DSG	11-1-2013	15:23:37	33391.000000	3339.100000	49462.770967	20.000000
C:\Users\cware\Desktop\Steller20November\TagTesting20Nov2013\M6.DSG	11-1-2013	15:23:37	33392.000000	3339.200000	49475.427462	20.000000
C:\Users\cware\Desktop\Steller20November\TagTesting20Nov2013\M6.DSG	11-1-2013	15:23:37	33393.000000	3339.300000	49457.759015	20.000000
C:\Users\cware\Desktop\Steller20November\TagTesting20Nov2013\M6.DSG	11-1-2013	15:23:37	33394.000000	3339.400000	49507.621503	20.000000
C:\Users\cware\Desktop\Steller20November\TagTesting20Nov2013\M6.DSG	11-1-2013	15:23:37	33395.000000	3339.500000	49510.646091	20.000000
C:\Users\cware\Desktop\Steller20November\TagTesting20Nov2013\M6.DSG	11-1-2013	15:23:37	33396.000000	3339.600000	49509.514161	20.000000
C:\Users\cware\Desktop\Steller20November\TagTesting20Nov2013\M6.DSG	11-1-2013	15:23:37	33397.000000	3339.700000	49464.898515	20.000000
C:\Users\cware\Desktop\Steller20November\TagTesting20Nov2013\M6.DSG	11-1-2013	15:23:37	33398.000000	3339.800000	49508.906917	20.000000
C:\Users\cware\Desktop\Steller20November\TagTesting20Nov2013\M6.DSG	11-1-2013	15:23:37	33399.000000	3339.900000	49510.846100	20.000000
C:\Users\cware\Desktop\Steller20November\TagTesting20Nov2013\M6.DSG	11-1-2013	15:23:37	33400.000000	3340.000000	49514.390278	20.000000
C:\Users\cware\Desktop\Steller20November\TagTesting20Nov2013\M6.DSG	11-1-2013	15:23:37	33401.000000	3340.100000	49511.720207	20.000000
C:\Users\cware\Desktop\Steller20November\TagTesting20Nov2013\M6.DSG	11-1-2013	15:23:37	33402.000000	3340.200000	49501.867719	20.000000
C:\Users\cware\Desktop\Steller20November\TagTesting20Nov2013\M6.DSG	11-1-2013	15:23:37	33403.000000	3340.300000	49492.238609	20.000000
C:\Users\cware\Desktop\Steller20November\TagTesting20Nov2013\M6.DSG	11-1-2013	15:23:37	33404.000000	3340.400000	49479.175096	20.000000
C:\Users\cware\Desktop\Steller20November\TagTesting20Nov2013\M6.DSG	11-1-2013	15:23:37	33405.000000	3340.500000	49478.203639	20.000000
C:\Users\cware\Desktop\Steller20November\TagTesting20Nov2013\M6.DSG	11-1-2013	15:23:37	33406.000000	3340.600000	49466.506700	20.000000
C:\Users\cware\Desktop\Steller20November\TagTesting20Nov2013\M6.DSG	11-1-2013	15:23:37	33407.000000	3340.700000	49478.632505	20.000000
C:\Users\cware\Desktop\Steller20November\TagTesting20Nov2013\M6.DSG	11-1-2013	15:23:37	33408.000000	3340.800000	49464.009839	20.000000
C:\Users\cware\Desktop\Steller20November\TagTesting20Nov2013\M6.DSG	11-1-2013	15:23:37	33409.000000	3340.900000	49488.379853	20.000000
C:\Users\cware\Desktop\Steller20November\TagTesting20Nov2013\M6.DSG	11-1-2013	15:23:37	33410.000000	3341.000000	49484.517995	20.000000
C:\Users\cware\Desktop\Steller20November\TagTesting20Nov2013\M6.DSG	11-1-2013	15:23:37	33411.000000	3341.100000	49510.719036	20.000000
C:\Users\cware\Desktop\Steller20November\TagTesting20Nov2013\M6.DSG	11-1-2013	15:23:37	33412.000000	3341.200000	49514.921904	20.000000
C:\Users\cware\Desktop\Steller20November\TagTesting20Nov2013\M6.DSG	11-1-2013	15:23:37	33413.000000	3341.300000	49499.215824	20.000000
C:\Users\cware\Desktop\Steller20November\TagTesting20Nov2013\M6.DSG	11-1-2013	15:23:37	33414.000000	3341.400000	49514.123005	20.000000
C:\Users\cware\Desktop\Steller20November\TagTesting20Nov2013\M6.DSG	11-1-2013	15:23:37	33415.000000	3341.500000	49504.884181	20.000000
C:\Users\cware\Desktop\Steller20November\TagTesting20Nov2013\M6.DSG	11-1-2013	15:23:37	33416.000000	3341.600000	49525.395748	20.000000
C:\Users\cware\Desktop\Steller20November\TagTesting20Nov2013\M6.DSG	11-1-2013	15:23:37	33417.000000	3341.700000	49526.836377	20.000000
C:\Users\cware\Desktop\Steller20November\TagTesting20Nov2013\M6.DSG	11-1-2013	15:23:37	33418.000000	3341.800000	49522.936768	20.000000
C:\Users\cware\Desktop\Steller20November\TagTesting20Nov2013\M6.DSG	11-1-2013	15:23:37	33419.000000	3341.900000	49520.615311	20.000000
C:\Users\cware\Desktop\Steller20November\TagTesting20Nov2013\M6.DSG	11-1-2013	15:23:37	33420.000000	3342.000000	49479.224758	20.000000
C:\Users\cware\Desktop\Steller20November\TagTesting20Nov2013\M6.DSG	11-1-2013	15:23:37	33421.000000	3342.100000	49522.292262	20.000000
C:\Users\cware\Desktop\Steller20November\TagTesting20Nov2013\M6.DSG	11-1-2013	15:23:37	33422.000000	3342.200000	49518.534777	20.000000
C:\Users\cware\Desktop\Steller20November\TagTesting20Nov2013\M6.DSG	11-1-2013	15:23:37	33423.000000	3342.300000	49510.651140	20.000000
C:\Users\cware\Desktop\Steller20November\TagTesting20Nov2013\M6.DSG	11-1-2013	15:23:37	33424.000000	3342.400000	49504.624615	20.000000
C:\Users\cware\Desktop\Steller20November\TagTesting20Nov2013\M6.DSG	11-1-2013	15:23:37	33425.000000	3342.500000	49488.992967	20.000000
C:\Users\cware\Desktop\Steller20November\TagTesting20Nov2013\M6.DSG	11-1-2013	15:23:37	33426.000000	3342.600000	49504.276784	20.000000
C:\Users\cware\Desktop\Steller20November\TagTesting20Nov2013\M6.DSG	11-1-2013	15:23:37	33427.000000	3342.700000	49506.567450	20.000000
C:\Users\cware\Desktop\Steller20November\TagTesting20Nov2013\M6.DSG	11-1-2013	15:23:37	33428.000000	3342.800000	49492.882876	20.000000
C:\Users\cware\Desktop\Steller20November\TagTesting20Nov2013\M6.DSG	11-1-2013	15:23:37	33429.000000	3342.900000	49505.724477	20.000000
C:\Users\cware\Desktop\Steller20November\TagTesting20Nov2013\M6.DSG	11-1-2013	15:23:37	33430.000000	3343.000000	49505.421392	20.000000
C:\Users\cware\Desktop\Steller20November\TagTesting20Nov2013\M6.DSG	11-1-2013	15:23:37	33431.000000	3343.100000	49511.205255	20.000000
C:\Users\cware\Desktop\Steller20November\TagTesting20Nov2013\M6.DSG	11-1-2013	15:23:37	33432.000000	3343.200000	49498.719354	20.000000
C:\Users\cware\Desktop\Steller20November\TagTesting20Nov2013\M6.DSG	11-1-2013	15:23:37	33433.000000	3343.300000	49509.229844	20.000000
C:\Users\cware\Desktop\Steller20November\TagTesting20Nov2013\M6.DSG	11-1-2013	15:23:37	33434.000000	3343.400000	49506.402317	20.000000
C:\Users\cware\Desktop\Steller20November\TagTesting20Nov2013\M6.DSG	11-1-2013	15:23:37	33435.000000	3343.500000	49504.702609	20.000000
C:\Users\cware\Desktop\Steller20November\TagTesting20Nov2013\M6.DSG	11-1-2013	15:23:37	33436.000000	3343.600000	49495.497646	20.000000
C:\Users\cware\Desktop\Steller20November\TagTesting20Nov2013\M6.DSG	11-1-2013	15:23:37	33437.000000	3343.700000	49481.069953	20.000000
C:\Users\cware\Desktop\Steller20November\TagTesting20Nov2013\M6.DSG	11-1-2013	15:23:37	33438.000000	3343.800000	49500.397778	20.000000
C:\Users\cware\Desktop\Steller20November\TagTesting20Nov2013\M6.DSG	11-1-2013	15:23:37	33439.000000	3343.900000	49503.120890	20.000000
C:\Users\cware\Desktop\Steller20November\TagTesting20Nov2013\M6.DSG	11-1-2013	15:23:37	33440.000000	3344.000000	49503.586982	20.000000
C:\Users\cware\Desktop\Steller20November\TagTesting20Nov2013\M6.DSG	11-1-2013	15:23:37	33441.000000	3344.100000	49478.370326	20.000000
C:\Users\cware\Desktop\Steller20November\TagTesting20Nov2013\M6.DSG	11-1-2013	15:23:37	33442.000000	3344.200000	49504.809445	20.000000
C:\Users\cware\Desktop\Steller20November\TagTesting20Nov2013\M6.DSG	11-1-2013	15:23:37	33443.000000	3344.300000	49474.802753	20.000000
C:\Users\cware\Desktop\Steller20November\TagTesting20Nov2013\M6.DSG	11-1-2013	15:23:37	33444.000000	3344.400000	49466.183572	20.000000
C:\Users\cware\Desktop\Steller20November\TagTesting20Nov2013\M6.DSG	11-1-2013	15:23:37	33445.000000	3344.500000	49494.653922	20.000000
C:\Users\cware\Desktop\Steller20November\TagTesting20Nov2013\M6.DSG	11-1-2013	15:23:37	33446.000000	3344.600000	49486.546443	20.000000
C:\Users\cware\Desktop\Steller20November\TagTesting20Nov2013\M6.DSG	11-1-2013	15:23:37	33447.000000	3344.700000	49465.568129	20.000000
C:\Users\cware\Desktop\Steller20November\TagTesting20Nov2013\M6.DSG	11-1-2013	15:23:37	33448.000000	3344.800000	49463.951728	20.000000
C:\Users\cware\Desktop\Steller20November\TagTesting20Nov2013\M6.DSG	11-1-2013	15:23:37	33449.000000	3344.900000	49468.197231	20.000000
C:\Users\cware\Desktop\Steller20November\TagTesting20Nov2013\M6.DSG	11-1-2013	15:23:37	33450.000000	3345.000000	49487.585364	20.000000
C:\Users\cware\Desktop\Steller20November\TagTesting20Nov2013\M6.DSG	11-1-2013	15:23:37	33451.000000	3345.100000	49487.761979	20.000000
C:\Users\cware\Desktop\Steller20November\TagTesting20Nov2013\M6.DSG	11-1-2013	15:23:37	33452.000000	3345.200000	49483.827313	20.000000
C:\Users\cware\Desktop\Steller20November\TagTesting20Nov2013\M6.DSG	11-1-2013	15:23:37	33453.000000	3345.300000	49483.779206	20.000000
C:\Users\cware\Desktop\Steller20November\TagTesting20Nov2013\M6.DSG	11-1-2013	15:23:37	33454.000000	3345.400000	49477.183928	20.000000
C:\Users\cware\Desktop\Steller20November\TagTesting20Nov2013\M6.DSG	11-1-2013	15:23:37	33455.000000	3345.500000	49474.754941	20.000000
C:\Users\cware\Desktop\Steller20November\TagTesting20Nov2013\M6.DSG	11-1-2013	15:23:37	33456.000000	3345.600000	49462.652919	20.000000
C:\Users\cware\Desktop\Steller20November\TagTesting20Nov2013\M6.DSG	11-1-2013	15:23:37	33457.000000	3345.700000	49468.823220	20.000000
C:\Users\cware\Desktop\Steller20November\TagTesting20Nov2013\M6.DSG	11-1-2013	15:23:37	33458.000000	3345.800000	49467.510296	20.000000
C:\Users\cware\Desktop\Steller20November\TagTesting20Nov2013\M6.DSG	11-1-2013	15:23:37	33459.000000	3345.900000	49471.635734	20.000000
C:\Users\cware\Desktop\Steller20November\TagTesting20Nov2013\M6.DSG	11-1-2013	15:23:37	33460.000000	3346.000000	49463.669182	20.000000
C:\Users\cware\Desktop\Steller20November\TagTesting20Nov2013\M6.DSG	11-1-2013	15:23:37	33461.000000	3346.100000	49472.056143	20.000000
C:\Users\cware\Desktop\Steller20November\TagTesting20Nov2013\M6.DSG	11-1-2013	15:23:37	33462.000000	3346.200000	49478.553723	20.000000
C:\Users\cware\Desktop\Steller20November\TagTesting20Nov2013\M6.DSG	11-1-2013	15:23:37	33463.000000	3346.300000	49480.990859	20.000000
C:\Users\cware\Desktop\Steller20November\TagTesting20Nov2013\M6.DSG	11-1-2013	15:23:37	33464.000000	3346.400000	49484.474852	20.000000
C:\Users\cware\Desktop\Steller20November\TagTesting20Nov2013\M6.DSG	11-1-2013	15:23:37	33465.000000	3346.500000	49485.051420	20.000000
C:\Users\cware\Desktop\Steller20November\TagTesting20Nov2013\M6.DSG	11-1-2013	15:23:37	33466.000000	3346.600000	49483.279091	20.000000
C:\Users\cware\Desktop\Steller20November\TagTesting20Nov2013\M6.DSG	11-1-2013	15:23:37	33467.000000	3346.700000	49489.652462	20.000000
C:\Users\cware\Desktop\Steller20November\TagTesting20Nov2013\M6.DSG	11-1-2013	15:23:37	33468.000000	3346.800000	49490.601263	20.000000
C:\Users\cware\Desktop\Steller20November\TagTesting20Nov2013\M6.DSG	11-1-2013	15:23:37	33469.000000	3346.900000	49464.798065	20.000000
C:\Users\cware\Desktop\Steller20November\TagTesting20Nov2013\M6.DSG	11-1-2013	15:23:37	33470.000000	3347.000000	49466.537694	20.000000
C:\Users\cware\Desktop\Steller20November\TagTesting20Nov2013\M6.DSG	11-1-2013	15:23:37	33471.000000	3347.100000	49461.083333	20.000000
C:\Users\cware\Desktop\Steller20November\TagTesting20Nov2013\M6.DSG	11-1-2013	15:23:37	33472.000000	3347.200000	49468.918498	20.000000
C:\Users\cware\Desktop\Steller20November\TagTesting20Nov2013\M6.DSG	11-1-2013	15:23:37	33473.000000	3347.300000	49488.920627	20.000000
C:\Users\cware\Desktop\Steller20November\TagTesting20Nov2013\M6.DSG	11-1-2013	15:23:37	33474.000000	3347.400000	49462.063182	20.000000
C:\Users\cware\Desktop\Steller20November\TagTesting20Nov2013\M6.DSG	11-1-2013	15:23:37	33475.000000	3347.500000	49461.341247	20.000000
C:\Users\cware\Desktop\Steller20November\TagTesting20Nov2013\M6.DSG	11-1-2013	15:23:37	33476.000000	3347.600000	49460.470136	20.000000
C:\Users\cware\Desktop\Steller20November\TagTesting20Nov2013\M6.DSG	11-1-2013	15:23:37	33477.000000	3347.700000	49461.764403	20.000000
C:\Users\cware\Desktop\Steller20November\TagTesting20Nov2013\M6.DSG	11-1-2013	15:23:37	33478.000000	3347.800000	49459.648715	20.000000
C:\Users\cware\Desktop\Steller20November\TagTesting20Nov2013\M6.DSG	11-1-2013	15:23:37	33479.000000	3347.900000	49460.370537	20.000000
C:\Users\cware\Desktop\Steller20November\TagTesting20Nov2013\M6.DSG	11-1-2013	15:23:37	33480.000000	3348.000000	49459.596413	20.000000
C:\Users\cware\Desktop\Steller20November\TagTesting20Nov2013\M6.DSG	11-1-2013	15:23:37	33481.000000	3348.100000	49461.433602	20.000000
C:\Users\cware\Desktop\Steller20November\TagTesting20Nov2013\M6.DSG	11-1-2013	15:23:37	33482.000000	3348.200000	49464.250741	20.000000
C:\Users\cware\Desktop\Steller20November\TagTesting20Nov2013\M6.DSG	11-1-2013	15:23:37	33483.000000	3348.300000	49464.968264	20.000000
C:\Users\cware\Desktop\Steller20November\TagTesting20Nov2013\M6.DSG	11-1-2013	15:23:37	33484.000000	3348.400000	49468.400975	20.000000
C:\Users\cware\Desktop\Steller20November\TagTesting20Nov2013\M6.DSG	11-1-2013	15:23:37	33485.000000	3348.500000	49463.206672	20.000000
C:\Users\cware\Desktop\Steller20November\TagTesting20Nov2013\M6.DSG	11-1-2013	15:23:37	33486.000000	3348.600000	49462.435437	20.000000
C:\Users\cware\Desktop\Steller20November\TagTesting20Nov2013\M6.DSG	11-1-2013	15:23:37	33487.000000	3348.700000	49467.384279	20.000000
C:\Users\cware\Desktop\Steller20November\TagTesting20Nov2013\M6.DSG	11-1-2013	15:23:37	33488.000000	3348.800000	49462.330863	20.000000
C:\Users\cware\Desktop\Steller20November\TagTesting20Nov2013\M6.DSG	11-1-2013	15:23:37	33489.000000	3348.900000	49462.431815	20.000000
C:\Users\cware\Desktop\Steller20November\TagTesting20Nov2013\M6.DSG	11-1-2013	15:23:37	33490.000000	3349.000000	49462.683327	20.000000
C:\Users\cware\Desktop\Steller20November\TagTesting20Nov2013\M6.DSG	11-1-2013	15:23:37	33491.000000	3349.100000	49462.534272	20.000000
C:\Users\cware\Desktop\Steller20November\TagTesting20Nov2013\M6.DSG	11-1-2013	15:23:37	33492.000000	3349.200000	49458.951346	20.000000
C:\Users\cware\Desktop\Steller20November\TagTesting20Nov2013\M6.DSG	11-1-2013	15:23:37	33493.000000	3349.300000	49460.345099	20.000000
C:\Users\cware\Desktop\Steller20November\TagTesting20Nov2013\M6.DSG	11-1-2013	15:23:37	33494.000000	3349.400000	49460.942267	20.000000
C:\Users\cware\Desktop\Steller20November\TagTesting20Nov2013\M6.DSG	11-1-2013	15:23:37	33495.000000	3349.500000	49457.955229	20.000000
C:\Users\cware\Desktop\Steller20November\TagTesting20Nov2013\M6.DSG	11-1-2013	15:23:37	33496.000000	3349.600000	49461.116296	20.000000
C:\Users\cware\Desktop\Steller20November\TagTesting20Nov2013\M6.DSG	11-1-2013	15:23:37	33497.000000	3349.700000	49460.593489	20.000000
C:\Users\cware\Desktop\Steller20November\TagTesting20Nov2013\M6.DSG	11-1-2013	15:23:37	33498.000000	3349.800000	49459.373769	20.000000
C:\Users\cware\Desktop\Steller20November\TagTesting20Nov2013\M6.DSG	11-1-2013	15:23:37	33499.000000	3349.900000	49459.871056	20.000000
C:\Users\cware\Desktop\Steller20November\TagTesting20Nov2013\M6.DSG	11-1-2013	15:23:37	33500.000000	3350.000000	49460.966130	20.000000
C:\Users\cware\Desktop\Steller20November\TagTesting20Nov2013\M6.DSG	11-1-2013	15:23:37	33501.000000	3350.100000	49463.953094	20.000000
C:\Users\cware\Desktop\Steller20November\TagTesting20Nov2013\M6.DSG	11-1-2013	15:23:37	33502.000000	3350.200000	49460.468002	20.000000
C:\Users\cware\Desktop\Steller20November\TagTesting20Nov2013\M6.DSG	11-1-2013	15:23:37	33503.000000	3350.300000	49459.547295	20.000000
C:\Users\cware\Desktop\Steller20November\TagTesting20Nov2013\M6.DSG	11-1-2013	15:23:37	33504.000000	3350.400000	49459.646854	20.000000
C:\Users\cware\Desktop\Steller20November\TagTesting20Nov2013\M6.DSG	11-1-2013	15:23:37	33505.000000	3350.500000	49462.733790	20.000000
C:\Users\cware\Desktop\Steller20November\TagTesting20Nov2013\M6.DSG	11-1-2013	15:23:37	33506.000000	3350.600000	49459.697105	20.000000
C:\Users\cware\Desktop\Steller20November\TagTesting20Nov2013\M6.DSG	11-1-2013	15:23:37	33507.000000	3350.700000	49460.194860	20.000000
C:\Users\cware\Desktop\Steller20November\TagTesting20Nov2013\M6.DSG	11-1-2013	15:23:37	33508.000000	3350.800000	49460.020775	20.000000
C:\Users\cware\Desktop\Steller20November\TagTesting20Nov2013\M6.DSG	11-1-2013	15:23:37	33509.000000	3350.900000	49462.011873	20.000000
C:\Users\cware\Desktop\Steller20November\TagTesting20Nov2013\M6.DSG	11-1-2013	15:23:37	33510.000000	3351.000000	49460.817343	20.000000
C:\Users\cware\Desktop\Steller20November\TagTesting20Nov2013\M6.DSG	11-1-2013	15:23:37	33511.000000	3351.100000	49458.825586	20.000000
C:\Users\cware\Desktop\Steller20November\TagTesting20Nov2013\M6.DSG	11-1-2013	15:23:37	33512.000000	3351.200000	49461.085441	20.000000
C:\Users\cware\Desktop\Steller20November\TagTesting20Nov2013\M6.DSG	11-1-2013	15:23:37	33513.000000	3351.300000	49463.449036	20.000000
C:\Users\cware\Desktop\Steller20November\TagTesting20Nov2013\M6.DSG	11-1-2013	15:23:37	33514.000000	3351.400000	49464.816128	20.000000
C:\Users\cware\Desktop\Steller20November\TagTesting20Nov2013\M6.DSG	11-1-2013	15:23:37	33515.000000	3351.500000	49465.787897	20.000000
C:\Users\cware\Desktop\Steller20November\TagTesting20Nov2013\M6.DSG	11-1-2013	15:23:37	33516.000000	3351.600000	49468.458336	20.000000
C:\Users\cware\Desktop\Steller20November\TagTesting20Nov2013\M6.DSG	11-1-2013	15:23:37	33517.000000	3351.700000	49463.504431	20.000000
C:\Users\cware\Desktop\Steller20November\TagTesting20Nov2013\M6.DSG	11-1-2013	15:23:37	33518.000000	3351.800000	49462.659894	20.000000
C:\Users\cware\Desktop\Steller20November\TagTesting20Nov2013\M6.DSG	11-1-2013	15:23:37	33519.000000	3351.900000	49534.619618	20.000000
C:\Users\cware\Desktop\Steller20November\TagTesting20Nov2013\M6.DSG	11-1-2013	15:23:37	33520.000000	3352.000000	49544.425641	20.000000
C:\Users\cware\Desktop\Steller20November\TagTesting20Nov2013\M6.DSG	11-1-2013	15:23:37	33521.000000	3352.100000	49591.694211	20.000000
C:\Users\cware\Desktop\Steller20November\TagTesting20Nov2013\M6.DSG	11-1-2013	15:23:37	33522.000000	3352.200000	49648.245600	20.000000
C:\Users\cware\Desktop\Steller20November\TagTesting20Nov2013\M6.DSG	11-1-2013	15:23:37	33523.000000	3352.300000	49684.238527	20.000000
C:\Users\cware\Desktop\Steller20November\TagTesting20Nov2013\M6.DSG	11-1-2013	15:23:37	33524.000000	3352.400000	49721.650033	20.000000
C:\Users\cware\Desktop\Steller20November\TagTesting20Nov2013\M6.DSG	11-1-2013	15:23:37	33525.000000	3352.500000	49750.573336	20.000000
C:\Users\cware\Desktop\Steller20November\TagTesting20Nov2013\M6.DSG	11-1-2013	15:23:37	33526.000000	3352.600000	49788.283294	20.000000
C:\Users\cware\Desktop\Steller20November\TagTesting20Nov2013\M6.DSG	11-1-2013	15:23:37	33527.000000	3352.700000	49806.976615	20.000000
C:\Users\cware\Desktop\Steller20November\TagTesting20Nov2013\M6.DSG	11-1-2013	15:23:37	33528.000000	3352.800000	49842.496284	20.000000
C:\Users\cware\Desktop\Steller20November\TagTesting20Nov2013\M6.DSG	11-1-2013	15:23:37	33529.000000	3352.900000	49861.513074	20.000000
C:\Users\cware\Desktop\Steller20November\TagTesting20Nov2013\M6.DSG	11-1-2013	15:23:37	33530.000000	3353.000000	49882.944096	20.000000
C:\Users\cware\Desktop\Steller20November\TagTesting20Nov2013\M6.DSG	11-1-2013	15:23:37	33531.000000	3353.100000	49896.758736	20.000000
C:\Users\cware\Desktop\Steller20November\TagTesting20Nov2013\M6.DSG	11-1-2013	15:23:37	33532.000000	3353.200000	49908.581961	20.000000
C:\Users\cware\Desktop\Steller20November\TagTesting20Nov2013\M6.DSG	11-1-2013	15:23:37	33533.000000	3353.300000	49917.990595	20.000000
C:\Users\cware\Desktop\Steller20November\TagTesting20Nov2013\M6.DSG	11-1-2013	15:23:37	33534.000000	3353.400000	49919.259883	20.000000
C:\Users\cware\Desktop\Steller20November\TagTesting20Nov2013\M6.DSG	11-1-2013	15:23:37	33535.000000	3353.500000	49919.434133	20.000000
C:\Users\cware\Desktop\Steller20November\TagTesting20Nov2013\M6.DSG	11-1-2013	15:23:37	33536.000000	3353.600000	49910.921339	20.000000
C:\Users\cware\Desktop\Steller20November\TagTesting20Nov2013\M6.DSG	11-1-2013	15:23:37	33537.000000	3353.700000	49901.910698	20.000000
C:\Users\cware\Desktop\Steller20November\TagTesting20Nov2013\M6.DSG	11-1-2013	15:23:37	33538.000000	3353.800000	49884.561793	20.000000
C:\Users\cware\Desktop\Steller20November\TagTesting20Nov2013\M6.DSG	11-1-2013	15:23:37	33539.000000	3353.900000	49871.418982	20.000000
C:\Users\cware\Desktop\Steller20November\TagTesting20Nov2013\M6.DSG	11-1-2013	15:23:37	33540.000000	3354.000000	49851.257114	20.000000
C:\Users\cware\Desktop\Steller20November\TagTesting20Nov2013\M6.DSG	11-1-2013	15:23:37	33541.000000	3354.100000	49839.956688	20.000000
C:\Users\cware\Desktop\Steller20November\TagTesting20Nov2013\M6.DSG	11-1-2013	15:23:37	33542.000000	3354.200000	49821.362971	20.000000
C:\Users\cware\Desktop\Steller20November\TagTesting20Nov2013\M6.DSG	11-1-2013	15:23:37	33543.000000	3354.300000	49806.453397	20.000000
C:\Users\cware\Desktop\Steller20November\TagTesting20Nov2013\M6.DSG	11-1-2013	15:23:37	33544.000000	3354.400000	49788.556536	20.000000
C:\Users\cware\Desktop\Steller20November\TagTesting20Nov2013\M6.DSG	11-1-2013	15:23:37	33545.000000	3354.500000	49781.089138	20.000000
C:\Users\cware\Desktop\Steller20November\TagTesting20Nov2013\M6.DSG	11-1-2013	15:23:37	33546.000000	3354.600000	49763.167670	20.000000
C:\Users\cware\Desktop\Steller20November\TagTesting20Nov2013\M6.DSG	11-1-2013	15:23:37	33547.000000	3354.700000	49755.202234	20.000000
C:\Users\cware\Desktop\Steller20November\TagTesting20Nov2013\M6.DSG	11-1-2013	15:23:37	33548.000000	3354.800000	49743.602999	20.000000
C:\Users\cware\Desktop\Steller20November\TagTesting20Nov2013\M6.DSG	11-1-2013	15:23:37	33549.000000	3354.900000	49736.707884	20.000000
C:\Users\cware\Desktop\Steller20November\TagTesting20Nov2013\M6.DSG	11-1-2013	15:23:37	33550.000000	3355.000000	49721.947653	20.000000
C:\Users\cware\Desktop\Steller20November\TagTesting20Nov2013\M6.DSG	11-1-2013	15:23:37	33551.000000	3355.100000	49717.168584	20.000000
C:\Users\cware\Desktop\Steller20November\TagTesting20Nov2013\M6.DSG	11-1-2013	15:23:37	33552.000000	3355.200000	49705.818237	20.000000
C:\Users\cware\Desktop\Steller20November\TagTesting20Nov2013\M6.DSG	11-1-2013	15:23:37	33553.000000	3355.300000	49694.268988	20.000000
C:\Users\cware\Desktop\Steller20November\TagTesting20Nov2013\M6.DSG	11-1-2013	15:23:37	33554.000000	3355.400000	49680.429384	20.000000
C:\Users\cware\Desktop\Steller20November\TagTesting20Nov2013\M6.DSG	11-1-2013	15:23:37	33555.000000	3355.500000	49673.534741	20.000000
C:\Users\cware\Desktop\Steller20November\TagTesting20Nov2013\M6.DSG	11-1-2013	15:23:37	33556.000000	3355.600000	49660.491897	20.000000
C:\Users\cware\Desktop\Steller20November\TagTesting20Nov2013\M6.DSG	11-1-2013	15:23:37	33557.000000	3355.700000	49647.922030	20.000000
C:\Users\cware\Desktop\Steller20November\TagTesting20Nov2013\M6.DSG	11-1-2013	15:23:37	33558.000000	3355.800000	49638.936194	20.000000
C:\Users\cware\Desktop\Steller20November\TagTesting20Nov2013\M6.DSG	11-1-2013	15:23:37	33559.000000	3355.900000	49622.010240	20.000000
C:\Users\cware\Desktop\Steller20November\TagTesting20Nov2013\M6.DSG	11-1-2013	15:23:37	33560.000000	3356.000000	49608.693464	20.000000
C:\Users\cware\Desktop\Steller20November\TagTesting20Nov2013\M6.DSG	11-1-2013	15:23:37	33561.000000	3356.100000	49595.775071	20.000000
C:\Users\cware\Desktop\Steller20November\TagTesting20Nov2013\M6.DSG	11-1-2013	15:23:37	33562.000000	3356.200000	49591.792379	20.000000
C:\Users\cware\Desktop\Steller20November\TagTesting20Nov2013\M6.DSG	11-1-2013	15:23:37	33563.000000	3356.300000	49574.667502	20.000000
C:\Users\cware\Desktop\Steller20November\TagTesting20Nov2013\M6.DSG	11-1-2013	15:23:37	33564.000000	3356.400000	49561.400669	20.000000
C:\Users\cware\Desktop\Steller20November\TagTesting20Nov2013\M6.DSG	11-1-2013	15:23:37	33565.000000	3356.500000	49543.653525	20.000000
C:\Users\cware\Desktop\Steller20November\TagTesting20Nov2013\M6.DSG	11-1-2013	15:23:37	33566.000000	3356.600000	49544.051633	20.000000
C:\Users\cware\Desktop\Steller20November\TagTesting20Nov2013\M6.DSG	11-1-2013	15:23:37	33567.000000	3356.700000	49518.214677	20.000000
C:\Users\cware\Desktop\Steller20November\TagTesting20Nov2013\M6.DSG	11-1-2013	15:23:37	33568.000000	3356.800000	49507.511466	20.000000
C:\Users\cware\Desktop\Steller20November\TagTesting20Nov2013\M6.DSG	11-1-2013	15:23:37	33569.000000	3356.900000	49495.165614	20.000000
C:\Users\cware\Desktop\Steller20November\TagTesting20Nov2013\M6.DSG	11-1-2013	15:23:37	33570.000000	3357.000000	49484.088842	20.000000
C:\Users\cware\Desktop\Steller20November\TagTesting20Nov2013\M6.DSG	11-1-2013	15:23:37	33571.000000	3357.100000	49470.298765	20.000000
C:\Users\cware\Desktop\Steller20November\TagTesting20Nov2013\M6.DSG	11-1-2013	15:23:37	33572.000000	3357.200000	49466.465567	20.000000
C:\Users\cware\Desktop\Steller20November\TagTesting20Nov2013\M6.DSG	11-1-2013	15:23:37	33573.000000	3357.300000	49460.465807	20.000000
C:\Users\cware\Desktop\Steller20November\TagTesting20Nov2013\M6.DSG	11-1-2013	15:23:37	33574.000000	3357.400000	49460.291206	20.000000
C:\Users\cware\Desktop\Steller20November\TagTesting20Nov2013\M6.DSG	11-1-2013	15:23:37	33575.000000	3357.500000	49461.012837	20.000000
C:\Users\cware\Desktop\Steller20November\TagTesting20Nov2013\M6.DSG	11-1-2013	15:23:37	33576.000000	3357.600000	49458.722855	20.000000
C:\Users\cware\Desktop\Steller20November\TagTesting20Nov2013\M6.DSG	11-1-2013	15:23:37	33577.000000	3357.700000	49461.087449	20.000000
C:\Users\cware\Desktop\Steller20November\TagTesting20Nov2013\M6.DSG	11-1-2013	15:23:37	33578.000000	3357.800000	49459.071551	20.000000
C:\Users\cware\Desktop\Steller20November\TagTesting20Nov2013\M6.DSG	11-1-2013	15:23:37	33579.000000	3357.900000	49459.718556	20.000000
C:\Users\cware\Desktop\Steller20November\TagTesting20Nov2013\M6.DSG	11-1-2013	15:23:37	33580.000000	3358.000000	49460.514817	20.000000
C:\Users\cware\Desktop\Steller20November\TagTesting20Nov2013\M6.DSG	11-1-2013	15:23:37	33581.000000	3358.100000	49460.340853	20.000000
C:\Users\cware\Desktop\Steller20November\TagTesting20Nov2013\M6.DSG	11-1-2013	15:23:37	33582.000000	3358.200000	49463.377465	20.000000
C:\Users\cware\Desktop\Steller20November\TagTesting20Nov2013\M6.DSG	11-1-2013	15:23:37	33583.000000	3358.300000	49460.340810	20.000000
C:\Users\cware\Desktop\Steller20November\TagTesting20Nov2013\M6.DSG	11-1-2013	15:23:37	33584.000000	3358.400000	49463.750969	20.000000
C:\Users\cware\Desktop\Steller20November\TagTesting20Nov2013\M6.DSG	11-1-2013	15:23:37	33585.000000	3358.500000	49462.431858	20.000000
C:\Users\cware\Desktop\Steller20November\TagTesting20Nov2013\M6.DSG	11-1-2013	15:23:37	33586.000000	3358.600000	49461.486113	20.000000
C:\Users\cware\Desktop\Steller20November\TagTesting20Nov2013\M6.DSG	11-1-2013	15:23:37	33587.000000	3358.700000	49461.710192	20.000000
C:\Users\cware\Desktop\Steller20November\TagTesting20Nov2013\M6.DSG	11-1-2013	15:23:37	33588.000000	3358.800000	49462.705776	20.000000
C:\Users\cware\Desktop\Steller20November\TagTesting20Nov2013\M6.DSG	11-1-2013	15:23:37	33589.000000	3358.900000	49461.736727	20.000000
C:\Users\cware\Desktop\Steller20November\TagTesting20Nov2013\M6.DSG	11-1-2013	15:23:37	33590.000000	3359.000000	49462.707928	20.000000
C:\Users\cware\Desktop\Steller20November\TagTesting20Nov2013\M6.DSG	11-1-2013	15:23:37	33591.000000	3359.100000	49464.276170	20.000000
C:\Users\cware\Desktop\Steller20November\TagTesting20Nov2013\M6.DSG	11-1-2013	15:23:37	33592.000000	3359.200000	49466.292532	20.000000
C:\Users\cware\Desktop\Steller20November\TagTesting20Nov2013\M6.DSG	11-1-2013	15:23:37	33593.000000	3359.300000	49467.835835	20.000000
C:\Users\cware\Desktop\Steller20November\TagTesting20Nov2013\M6.DSG	11-1-2013	15:23:37	33594.000000	3359.400000	49466.740509	20.000000
C:\Users\cware\Desktop\Steller20November\TagTesting20Nov2013\M6.DSG	11-1-2013	15:23:37	33595.000000	3359.500000	49468.358642	20.000000
C:\Users\cware\Desktop\Steller20November\TagTesting20Nov2013\M6.DSG	11-1-2013	15:23:37	33596.000000	3359.600000	49467.761045	20.000000
C:\Users\cware\Desktop\Steller20November\TagTesting20Nov2013\M6.DSG	11-1-2013	15:23:37	33597.000000	3359.700000	49466.914759	20.000000
C:\Users\cware\Desktop\Steller20November\TagTesting20Nov2013\M6.DSG	11-1-2013	15:23:37	33598.000000	3359.800000	49467.562143	20.000000
C:\Users\cware\Desktop\Steller20November\TagTesting20Nov2013\M6.DSG	11-1-2013	15:23:37	33599.000000	3359.900000	49466.043808	20.000000
C:\Users\cware\Desktop\Steller20November\TagTesting20Nov2013\M6.DSG	11-1-2013	15:23:37	33600.000000	3360.000000	49463.355532	20.000000
C:\Users\cware\Desktop\Steller20November\TagTesting20Nov2013\M6.DSG	11-1-2013	15:23:37	33601.000000	3360.100000	49461.936671	20.000000
C:\Users\cware\Desktop\Steller20November\TagTesting20Nov2013\M6.DSG	11-1-2013	15:23:37	33602.000000	3360.200000	49460.916300	20.000000
C:\Users\cware\Desktop\Steller20November\TagTesting20Nov2013\M6.DSG	11-1-2013	15:23:37	33603.000000	3360.300000	49463.928385	20.000000
C:\Users\cware\Desktop\Steller20November\TagTesting20Nov2013\M6.DSG	11-1-2013	15:23:37	33604.000000	3360.400000	49465.297378	20.000000
C:\Users\cware\Desktop\Steller20November\TagTesting20Nov2013\M6.DSG	11-1-2013	15:23:37	33605.000000	3360.500000	49463.380883	20.000000
C:\Users\cware\Desktop\Steller20November\TagTesting20Nov2013\M6.DSG	11-1-2013	15:23:37	33606.000000	3360.600000	49463.804060	20.000000
C:\Users\cware\Desktop\Steller20November\TagTesting20Nov2013\M6.DSG	11-1-2013	15:23:37	33607.000000	3360.700000	49463.679592	20.000000
C:\Users\cware\Desktop\Steller20November\TagTesting20Nov2013\M6.DSG	11-1-2013	15:23:37	33608.000000	3360.800000	49459.622080	20.000000
C:\Users\cware\Desktop\Steller20November\TagTesting20Nov2013\M6.DSG	11-1-2013	15:23:37	33609.000000	3360.900000	49459.919844	20.000000
C:\Users\cware\Desktop\Steller20November\TagTesting20Nov2013\M6.DSG	11-1-2013	15:23:37	33610.000000	3361.000000	49460.915289	20.000000
C:\Users\cware\Desktop\Steller20November\TagTesting20Nov2013\M6.DSG	11-1-2013	15:23:37	33611.000000	3361.100000	49461.562651	20.000000
C:\Users\cware\Desktop\Steller20November\TagTesting20Nov2013\M6.DSG	11-1-2013	15:23:37	33612.000000	3361.200000	49459.546661	20.000000
C:\Users\cware\Desktop\Steller20November\TagTesting20Nov2013\M6.DSG	11-1-2013	15:23:37	33613.000000	3361.300000	49463.554192	20.000000
C:\Users\cware\Desktop\Steller20November\TagTesting20Nov2013\M6.DSG	11-1-2013	15:23:37	33614.000000	3361.400000	49462.135239	20.000000
C:\Users\cware\Desktop\Steller20November\TagTesting20Nov2013\M6.DSG	11-1-2013	15:23:37	33615.000000	3361.500000	49461.961263	20.000000
C:\Users\cware\Desktop\Steller20November\TagTesting20Nov2013\M6.DSG	11-1-2013	15:23:37	33616.000000	3361.600000	49462.384206	20.000000
C:\Users\cware\Desktop\Steller20November\TagTesting20Nov2013\M6.DSG	11-1-2013	15:23:37	33617.000000	3361.700000	49463.454727	20.000000
C:\Users\cware\Desktop\Steller20November\TagTesting20Nov2013\M6.DSG	11-1-2013	15:23:37	33618.000000	3361.800000	49461.886420	20.000000
C:\Users\cware\Desktop\Steller20November\TagTesting20Nov2013\M6.DSG	11-1-2013	15:23:37	33619.000000	3361.900000	49463.554001	20.000000
C:\Users\cware\Desktop\Steller20November\TagTesting20Nov2013\M6.DSG	11-1-2013	15:23:37	33620.000000	3362.000000	49465.246828	20.000000
C:\Users\cware\Desktop\Steller20November\TagTesting20Nov2013\M6.DSG	11-1-2013	15:23:37	33621.000000	3362.100000	49461.488299	20.000000
C:\Users\cware\Desktop\Steller20November\TagTesting20Nov2013\M6.DSG	11-1-2013	15:23:37	33622.000000	3362.200000	49461.763024	20.000000
C:\Users\cware\Desktop\Steller20November\TagTesting20Nov2013\M6.DSG	11-1-2013	15:23:37	33623.000000	3362.300000	49463.231905	20.000000
C:\Users\cware\Desktop\Steller20November\TagTesting20Nov2013\M6.DSG	11-1-2013	15:23:37	33624.000000	3362.400000	49466.019967	20.000000
C:\Users\cware\Desktop\Steller20November\TagTesting20Nov2013\M6.DSG	11-1-2013	15:23:37	33625.000000	3362.500000	49466.069732	20.000000
C:\Users\cware\Desktop\Steller20November\TagTesting20Nov2013\M6.DSG	11-1-2013	15:23:37	33626.000000	3362.600000	49470.550026	20.000000
C:\Users\cware\Desktop\Steller20November\TagTesting20Nov2013\M6.DSG	11-1-2013	15:23:37	33627.000000	3362.700000	49471.296900	20.000000
C:\Users\cware\Desktop\Steller20November\TagTesting20Nov2013\M6.DSG	11-1-2013	15:23:37	33628.000000	3362.800000	49471.769907	20.000000
C:\Users\cware\Desktop\Steller20November\TagTesting20Nov2013\M6.DSG	11-1-2013	15:23:37	33629.000000	3362.900000	49470.376154	20.000000
C:\Users\cware\Desktop\Steller20November\TagTesting20Nov2013\M6.DSG	11-1-2013	15:23:37	33630.000000	3363.000000	49470.874174	20.000000
C:\Users\cware\Desktop\Steller20November\TagTesting20Nov2013\M6.DSG	11-1-2013	15:23:37	33631.000000	3363.100000	49470.898713	20.000000
C:\Users\cware\Desktop\Steller20November\TagTesting20Nov2013\M6.DSG	11-1-2013	15:23:37	33632.000000	3363.200000	49466.691981	20.000000
C:\Users\cware\Desktop\Steller20November\TagTesting20Nov2013\M6.DSG	11-1-2013	15:23:37	33633.000000	3363.300000	49471.247079	20.000000
C:\Users\cware\Desktop\Steller20November\TagTesting20Nov2013\M6.DSG	11-1-2013	15:23:37	33634.000000	3363.400000	49469.480238	20.000000
C:\Users\cware\Desktop\Steller20November\TagTesting20Nov2013\M6.DSG	11-1-2013	15:23:37	33635.000000	3363.500000	49473.537307	20.000000
C:\Users\cware\Desktop\Steller20November\TagTesting20Nov2013\M6.DSG	11-1-2013	15:23:37	33636.000000	3363.600000	49473.636941	20.000000
C:\Users\cware\Desktop\Steller20November\TagTesting20Nov2013\M6.DSG	11-1-2013	15:23:37	33637.000000	3363.700000	49470.625090	20.000000
C:\Users\cware\Desktop\Steller20November\TagTesting20Nov2013\M6.DSG	11-1-2013	15:23:37	33638.000000	3363.800000	49473.388070	20.000000
C:\Users\cware\Desktop\Steller20November\TagTesting20Nov2013\M6.DSG	11-1-2013	15:23:37	33639.000000	3363.900000	49473.512490	20.000000
C:\Users\cware\Desktop\Steller20November\TagTesting20Nov2013\M6.DSG	11-1-2013	15:23:37	33640.000000	3364.000000	49475.379220	20.000000
C:\Users\cware\Desktop\Steller20November\TagTesting20Nov2013\M6.DSG	11-1-2013	15:23:37	33641.000000	3364.100000	49476.524332	20.000000
C:\Users\cware\Desktop\Steller20November\TagTesting20Nov2013\M6.DSG	11-1-2013	15:23:37	33642.000000	3364.200000	49477.171486	20.000000
C:\Users\cware\Desktop\Steller20November\TagTesting20Nov2013\M6.DSG	11-1-2013	15:23:37	33643.000000	3364.300000	49476.001448	20.000000
C:\Users\cware\Desktop\Steller20November\TagTesting20Nov2013\M6.DSG	11-1-2013	15:23:37	33644.000000	3364.400000	49476.374835	20.000000
C:\Users\cware\Desktop\Steller20November\TagTesting20Nov2013\M6.DSG	11-1-2013	15:23:37	33645.000000	3364.500000	49475.628482	20.000000
C:\Users\cware\Desktop\Steller20November\TagTesting20Nov2013\M6.DSG	11-1-2013	15:23:37	33646.000000	3364.600000	49476.325031	20.000000
C:\Users\cware\Desktop\Steller20November\TagTesting20Nov2013\M6.DSG	11-1-2013	15:23:37	33647.000000	3364.700000	49476.076247	20.000000
C:\Users\cware\Desktop\Steller20November\TagTesting20Nov2013\M6.DSG	11-1-2013	15:23:37	33648.000000	3364.800000	49472.043517	20.000000
C:\Users\cware\Desktop\Steller20November\TagTesting20Nov2013\M6.DSG	11-1-2013	15:23:37	33649.000000	3364.900000	49475.279591	20.000000
C:\Users\cware\Desktop\Steller20November\TagTesting20Nov2013\M6.DSG	11-1-2013	15:23:37	33650.000000	3365.000000	49473.238385	20.000000
C:\Users\cware\Desktop\Steller20November\TagTesting20Nov2013\M6.DSG	11-1-2013	15:23:37	33651.000000	3365.100000	49473.985254	20.000000
C:\Users\cware\Desktop\Steller20November\TagTesting20Nov2013\M6.DSG	11-1-2013	15:23:37	33652.000000	3365.200000	49475.702769	20.000000
C:\Users\cware\Desktop\Steller20November\TagTesting20Nov2013\M6.DSG	11-1-2013	15:23:37	33653.000000	3365.300000	49474.931226	20.000000
C:\Users\cware\Desktop\Steller20November\TagTesting20Nov2013\M6.DSG	11-1-2013	15:23:37	33654.000000	3365.400000	49473.760923	20.000000
C:\Users\cware\Desktop\Steller20November\TagTesting20Nov2013\M6.DSG	11-1-2013	15:23:37	33655.000000	3365.500000	49470.350933	20.000000
C:\Users\cware\Desktop\Steller20November\TagTesting20Nov2013\M6.DSG	11-1-2013	15:23:37	33656.000000	3365.600000	49472.392182	20.000000
C:\Users\cware\Desktop\Steller20November\TagTesting20Nov2013\M6.DSG	11-1-2013	15:23:37	33657.000000	3365.700000	49469.405157	20.000000
C:\Users\cware\Desktop\Steller20November\TagTesting20Nov2013\M6.DSG	11-1-2013	15:23:37	33658.000000	3365.800000	49470.400837	20.000000
C:\Users\cware\Desktop\Steller20November\TagTesting20Nov2013\M6.DSG	11-1-2013	15:23:37	33659.000000	3365.900000	49467.886719	20.000000
C:\Users\cware\Desktop\Steller20November\TagTesting20Nov2013\M6.DSG	11-1-2013	15:23:37	33660.000000	3366.000000	49470.699416	20.000000
C:\Users\cware\Desktop\Steller20November\TagTesting20Nov2013\M6.DSG	11-1-2013	15:23:37	33661.000000	3366.100000	49469.081175	20.000000
C:\Users\cware\Desktop\Steller20November\TagTesting20Nov2013\M6.DSG	11-1-2013	15:23:37	33662.000000	3366.200000	49469.628877	20.000000
C:\Users\cware\Desktop\Steller20November\TagTesting20Nov2013\M6.DSG	11-1-2013	15:23:37	33663.000000	3366.300000	49472.441366	20.000000
C:\Users\cware\Desktop\Steller20November\TagTesting20Nov2013\M6.DSG	11-1-2013	15:23:37	33664.000000	3366.400000	49470.973143	20.000000
C:\Users\cware\Desktop\Steller20November\TagTesting20Nov2013\M6.DSG	11-1-2013	15:23:37	33665.000000	3366.500000	49472.690532	20.000000
C:\Users\cware\Desktop\Steller20November\TagTesting20Nov2013\M6.DSG	11-1-2013	15:23:37	33666.000000	3366.600000	49476.224872	20.000000
C:\Users\cware\Desktop\Steller20November\TagTesting20Nov2013\M6.DSG	11-1-2013	15:23:37	33667.000000	3366.700000	49473.312455	20.000000
C:\Users\cware\Desktop\Steller20November\TagTesting20Nov2013\M6.DSG	11-1-2013	15:23:37	33668.000000	3366.800000	49472.914234	20.000000
C:\Users\cware\Desktop\Steller20November\TagTesting20Nov2013\M6.DSG	11-1-2013	15:23:37	33669.000000	3366.900000	49471.569898	20.000000
C:\Users\cware\Desktop\Steller20November\TagTesting20Nov2013\M6.DSG	11-1-2013	15:23:37	33670.000000	3367.000000	49465.247487	20.000000
C:\Users\cware\Desktop\Steller20November\TagTesting20Nov2013\M6.DSG	11-1-2013	15:23:37	33671.000000	3367.100000	49465.770450	20.000000
C:\Users\cware\Desktop\Steller20November\TagTesting20Nov2013\M6.DSG	11-1-2013	15:23:37	33672.000000	3367.200000	49462.982171	20.000000
C:\Users\cware\Desktop\Steller20November\TagTesting20Nov2013\M6.DSG	11-1-2013	15:23:37	33673.000000	3367.300000	49462.184657	20.000000
C:\Users\cware\Desktop\Steller20November\TagTesting20Nov2013\M6.DSG	11-1-2013	15:23:37	33674.000000	3367.400000	49463.478447	20.000000
C:\Users\cware\Desktop\Steller20November\TagTesting20Nov2013\M6.DSG	11-1-2013	15:23:37	33675.000000	3367.500000	49461.088954	20.000000
C:\Users\cware\Desktop\Steller20November\TagTesting20Nov2013\M6.DSG	11-1-2013	15:23:37	33676.000000	3367.600000	49461.138458	20.000000
C:\Users\cware\Desktop\Steller20November\TagTesting20Nov2013\M6.DSG	11-1-2013	15:23:37	33677.000000	3367.700000	49461.536693	20.000000
C:\Users\cware\Desktop\Steller20November\TagTesting20Nov2013\M6.DSG	11-1-2013	15:23:37	33678.000000	3367.800000	49461.113376	20.000000
C:\Users\cware\Desktop\Steller20November\TagTesting20Nov2013\M6.DSG	11-1-2013	15:23:37	33679.000000	3367.900000	49461.187503	20.000000
C:\Users\cware\Desktop\Steller20November\TagTesting20Nov2013\M6.DSG	11-1-2013	15:23:37	33680.000000	3368.000000	49461.262289	20.000000
C:\Users\cware\Desktop\Steller20November\TagTesting20Nov2013\M6.DSG	11-1-2013	15:23:37	33681.000000	3368.100000	49459.818589	20.000000
C:\Users\cware\Desktop\Steller20November\TagTesting20Nov2013\M6.DSG	11-1-2013	15:23:37	33682.000000	3368.200000	49463.850832	20.000000
C:\Users\cware\Desktop\Steller20November\TagTesting20Nov2013\M6.DSG	11-1-2013	15:23:37	33683.000000	3368.300000	49462.456788	20.000000
C:\Users\cware\Desktop\Steller20November\TagTesting20Nov2013\M6.DSG	11-1-2013	15:23:37	33684.000000	3368.400000	49463.676326	20.000000
C:\Users\cware\Desktop\Steller20November\TagTesting20Nov2013\M6.DSG	11-1-2013	15:23:37	33685.000000	3368.500000	49462.929431	20.000000
C:\Users\cware\Desktop\Steller20November\TagTesting20Nov2013\M6.DSG	11-1-2013	15:23:37	33686.000000	3368.600000	49461.037931	20.000000
C:\Users\cware\Desktop\Steller20November\TagTesting20Nov2013\M6.DSG	11-1-2013	15:23:37	33687.000000	3368.700000	49464.771192	20.000000
C:\Users\cware\Desktop\Steller20November\TagTesting20Nov2013\M6.DSG	11-1-2013	15:23:37	33688.000000	3368.800000	49462.505919	20.000000
C:\Users\cware\Desktop\Steller20November\TagTesting20Nov2013\M6.DSG	11-1-2013	15:23:37	33689.000000	3368.900000	49460.315342	20.000000
C:\Users\cware\Desktop\Steller20November\TagTesting20Nov2013\M6.DSG	11-1-2013	15:23:37	33690.000000	3369.000000	49459.742844	20.000000
C:\Users\cware\Desktop\Steller20November\TagTesting20Nov2013\M6.DSG	11-1-2013	15:23:37	33691.000000	3369.100000	49462.381031	20.000000
C:\Users\cware\Desktop\Steller20November\TagTesting20Nov2013\M6.DSG	11-1-2013	15:23:37	33692.000000	3369.200000	49461.410186	20.000000
C:\Users\cware\Desktop\Steller20November\TagTesting20Nov2013\M6.DSG	11-1-2013	15:23:37	33693.000000	3369.300000	49460.464575	20.000000
C:\Users\cware\Desktop\Steller20November\TagTesting20Nov2013\M6.DSG	11-1-2013	15:23:37	33694.000000	3369.400000	49459.767098	20.000000
C:\Users\cware\Desktop\Steller20November\TagTesting20Nov2013\M6.DSG	11-1-2013	15:23:37	33695.000000	3369.500000	49461.110965	20.000000
C:\Users\cware\Desktop\Steller20November\TagTesting20Nov2013\M6.DSG	11-1-2013	15:23:37	33696.000000	3369.600000	49461.583707	20.000000
C:\Users\cware\Desktop\Steller20November\TagTesting20Nov2013\M6.DSG	11-1-2013	15:23:37	33697.000000	3369.700000	49460.886850	20.000000
C:\Users\cware\Desktop\Steller20November\TagTesting20Nov2013\M6.DSG	11-1-2013	15:23:37	33698.000000	3369.800000	49458.472414	20.000000
C:\Users\cware\Desktop\Steller20November\TagTesting20Nov2013\M6.DSG	11-1-2013	15:23:37	33699.000000	3369.900000	49460.065048	20.000000
C:\Users\cware\Desktop\Steller20November\TagTesting20Nov2013\M6.DSG	11-1-2013	15:23:37	33700.000000	3370.000000	49460.388709	20.000000
C:\Users\cware\Desktop\Steller20November\TagTesting20Nov2013\M6.DSG	11-1-2013	15:23:37	33701.000000	3370.100000	49459.890785	20.000000
C:\Users\cware\Desktop\Steller20November\TagTesting20Nov2013\M6.DSG	11-1-2013	15:23:37	33702.000000	3370.200000	49458.895002	20.000000
C:\Users\cware\Desktop\Steller20November\TagTesting20Nov2013\M6.DSG	11-1-2013	15:23:37	33703.000000	3370.300000	49458.496399	20.000000
C:\Users\cware\Desktop\Steller20November\TagTesting20Nov2013\M6.DSG	11-1-2013	15:23:37	33704.000000	3370.400000	49461.358656	20.000000
C:\Users\cware\Desktop\Steller20November\TagTesting20Nov2013\M6.DSG	11-1-2013	15:23:37	33705.000000	3370.500000	49461.333683	20.000000
C:\Users\cware\Desktop\Steller20November\TagTesting20Nov2013\M6.DSG	11-1-2013	15:23:37	33706.000000	3370.600000	49459.342181	20.000000
C:\Users\cware\Desktop\Steller20November\TagTesting20Nov2013\M6.DSG	11-1-2013	15:23:37	33707.000000	3370.700000	49460.387486	20.000000
C:\Users\cware\Desktop\Steller20November\TagTesting20Nov2013\M6.DSG	11-1-2013	15:23:37	33708.000000	3370.800000	49462.105004	20.000000
C:\Users\cware\Desktop\Steller20November\TagTesting20Nov2013\M6.DSG	11-1-2013	15:23:37	33709.000000	3370.900000	49460.263157	20.000000
C:\Users\cware\Desktop\Steller20November\TagTesting20Nov2013\M6.DSG	11-1-2013	15:23:37	33710.000000	3371.000000	49461.084391	20.000000
C:\Users\cware\Desktop\Steller20November\TagTesting20Nov2013\M6.DSG	11-1-2013	15:23:37	33711.000000	3371.100000	49461.209050	20.000000
C:\Users\cware\Desktop\Steller20November\TagTesting20Nov2013\M6.DSG	11-1-2013	15:23:37	33712.000000	3371.200000	49460.686981	20.000000
C:\Users\cware\Desktop\Steller20November\TagTesting20Nov2013\M6.DSG	11-1-2013	15:23:37	33713.000000	3371.300000	49461.906531	20.000000
C:\Users\cware\Desktop\Steller20November\TagTesting20Nov2013\M6.DSG	11-1-2013	15:23:37	33714.000000	3371.400000	49462.453826	20.000000
C:\Users\cware\Desktop\Steller20November\TagTesting20Nov2013\M6.DSG	11-1-2013	15:23:37	33715.000000	3371.500000	49469.149263	20.000000
C:\Users\cware\Desktop\Steller20November\TagTesting20Nov2013\M6.DSG	11-1-2013	15:23:37	33716.000000	3371.600000	49468.875271	20.000000
C:\Users\cware\Desktop\Steller20November\TagTesting20Nov2013\M6.DSG	11-1-2013	15:23:37	33717.000000	3371.700000	49470.144382	20.000000
C:\Users\cware\Desktop\Steller20November\TagTesting20Nov2013\M6.DSG	11-1-2013	15:23:37	33718.000000	3371.800000	49470.617337	20.000000
C:\Users\cware\Desktop\Steller20November\TagTesting20Nov2013\M6.DSG	11-1-2013	15:23:37	33719.000000	3371.900000	49470.467757	20.000000
C:\Users\cware\Desktop\Steller20November\TagTesting20Nov2013\M6.DSG	11-1-2013	15:23:37	33720.000000	3372.000000	49467.654410	20.000000
C:\Users\cware\Desktop\Steller20November\TagTesting20Nov2013\M6.DSG	11-1-2013	15:23:37	33721.000000	3372.100000	49466.633809	20.000000
C:\Users\cware\Desktop\Steller20November\TagTesting20Nov2013\M6.DSG	11-1-2013	15:23:37	33722.000000	3372.200000	49466.633753	20.000000
C:\Users\cware\Desktop\Steller20November\TagTesting20Nov2013\M6.DSG	11-1-2013	15:23:37	33723.000000	3372.300000	49468.002550	20.000000
C:\Users\cware\Desktop\Steller20November\TagTesting20Nov2013\M6.DSG	11-1-2013	15:23:37	33724.000000	3372.400000	49467.977186	20.000000
C:\Users\cware\Desktop\Steller20November\TagTesting20Nov2013\M6.DSG	11-1-2013	15:23:37	33725.000000	3372.500000	49463.372186	20.000000
C:\Users\cware\Desktop\Steller20November\TagTesting20Nov2013\M6.DSG	11-1-2013	15:23:37	33726.000000	3372.600000	49464.267889	20.000000
C:\Users\cware\Desktop\Steller20November\TagTesting20Nov2013\M6.DSG	11-1-2013	15:23:37	33727.000000	3372.700000	49466.483019	20.000000
C:\Users\cware\Desktop\Steller20November\TagTesting20Nov2013\M6.DSG	11-1-2013	15:23:37	33728.000000	3372.800000	49456.775532	20.000000
C:\Users\cware\Desktop\Steller20November\TagTesting20Nov2013\M6.DSG	11-1-2013	15:23:37	33729.000000	3372.900000	49462.724261	20.000000
C:\Users\cware\Desktop\Steller20November\TagTesting20Nov2013\M6.DSG	11-1-2013	15:23:37	33730.000000	3373.000000	49471.709782	20.000000
C:\Users\cware\Desktop\Steller20November\TagTesting20Nov2013\M6.DSG	11-1-2013	15:23:37	33731.000000	3373.100000	49470.414964	20.000000
C:\Users\cware\Desktop\Steller20November\TagTesting20Nov2013\M6.DSG	11-1-2013	15:23:37	33732.000000	3373.200000	49470.713804	20.000000
C:\Users\cware\Desktop\Steller20November\TagTesting20Nov2013\M6.DSG	11-1-2013	15:23:37	33733.000000	3373.300000	49470.116086	20.000000
C:\Users\cware\Desktop\Steller20November\TagTesting20Nov2013\M6.DSG	11-1-2013	15:23:37	33734.000000	3373.400000	49466.681019	20.000000
C:\Users\cware\Desktop\Steller20November\TagTesting20Nov2013\M6.DSG	11-1-2013	15:23:37	33735.000000	3373.500000	49465.958711	20.000000
C:\Users\cware\Desktop\Steller20November\TagTesting20Nov2013\M6.DSG	11-1-2013	15:23:37	33736.000000	3373.600000	49461.926105	20.000000
C:\Users\cware\Desktop\Steller20November\TagTesting20Nov2013\M6.DSG	11-1-2013	15:23:37	33737.000000	3373.700000	49463.219985	20.000000
C:\Users\cware\Desktop\Steller20November\TagTesting20Nov2013\M6.DSG	11-1-2013	15:23:37	33738.000000	3373.800000	49458.515053	20.000000
C:\Users\cware\Desktop\Steller20November\TagTesting20Nov2013\M6.DSG	11-1-2013	15:23:37	33739.000000	3373.900000	49460.158067	20.000000
C:\Users\cware\Desktop\Steller20November\TagTesting20Nov2013\M6.DSG	11-1-2013	15:23:37	33740.000000	3374.000000	49462.199207	20.000000
C:\Users\cware\Desktop\Steller20November\TagTesting20Nov2013\M6.DSG	11-1-2013	15:23:37	33741.000000	3374.100000	49461.128617	20.000000
C:\Users\cware\Desktop\Steller20November\TagTesting20Nov2013\M6.DSG	11-1-2013	15:23:37	33742.000000	3374.200000	49462.771288	20.000000
C:\Users\cware\Desktop\Steller20November\TagTesting20Nov2013\M6.DSG	11-1-2013	15:23:37	33743.000000	3374.300000	49459.311292	20.000000
C:\Users\cware\Desktop\Steller20November\TagTesting20Nov2013\M6.DSG	11-1-2013	15:23:37	33744.000000	3374.400000	49460.256833	20.000000
C:\Users\cware\Desktop\Steller20November\TagTesting20Nov2013\M6.DSG	11-1-2013	15:23:37	33745.000000	3374.500000	49462.795702	20.000000
C:\Users\cware\Desktop\Steller20November\TagTesting20Nov2013\M6.DSG	11-1-2013	15:23:37	33746.000000	3374.600000	49466.255282	20.000000
C:\Users\cware\Desktop\Steller20November\TagTesting20Nov2013\M6.DSG	11-1-2013	15:23:37	33747.000000	3374.700000	49468.968115	20.000000
C:\Users\cware\Desktop\Steller20November\TagTesting20Nov2013\M6.DSG	11-1-2013	15:23:37	33748.000000	3374.800000	49467.897472	20.000000
C:\Users\cware\Desktop\Steller20November\TagTesting20Nov2013\M6.DSG	11-1-2013	15:23:37	33749.000000	3374.900000	49465.756477	20.000000
C:\Users\cware\Desktop\Steller20November\TagTesting20Nov2013\M6.DSG	11-1-2013	15:23:37	33750.000000	3375.000000	49471.481334	20.000000
C:\Users\cware\Desktop\Steller20November\TagTesting20Nov2013\M6.DSG	11-1-2013	15:23:37	33751.000000	3375.100000	49469.838354	20.000000
C:\Users\cware\Desktop\Steller20November\TagTesting20Nov2013\M6.DSG	11-1-2013	15:23:37	33752.000000	3375.200000	49472.103171	20.000000
C:\Users\cware\Desktop\Steller20November\TagTesting20Nov2013\M6.DSG	11-1-2013	15:23:37	33753.000000	3375.300000	49471.928630	20.000000
C:\Users\cware\Desktop\Steller20November\TagTesting20Nov2013\M6.DSG	11-1-2013	15:23:37	33754.000000	3375.400000	49469.613376	20.000000
C:\Users\cware\Desktop\Steller20November\TagTesting20Nov2013\M6.DSG	11-1-2013	15:23:37	33755.000000	3375.500000	49470.658716	20.000000
C:\Users\cware\Desktop\Steller20November\TagTesting20Nov2013\M6.DSG	11-1-2013	15:23:37	33756.000000	3375.600000	49473.421101	20.000000
C:\Users\cware\Desktop\Steller20November\TagTesting20Nov2013\M6.DSG	11-1-2013	15:23:37	33757.000000	3375.700000	49471.529012	20.000000
C:\Users\cware\Desktop\Steller20November\TagTesting20Nov2013\M6.DSG	11-1-2013	15:23:37	33758.000000	3375.800000	49473.097153	20.000000
C:\Users\cware\Desktop\Steller20November\TagTesting20Nov2013\M6.DSG	11-1-2013	15:23:37	33759.000000	3375.900000	49471.727988	20.000000
C:\Users\cware\Desktop\Steller20November\TagTesting20Nov2013\M6.DSG	11-1-2013	15:23:37	33760.000000	3376.000000	49471.802288	20.000000
C:\Users\cware\Desktop\Steller20November\TagTesting20Nov2013\M6.DSG	11-1-2013	15:23:37	33761.000000	3376.100000	49474.042308	20.000000
C:\Users\cware\Desktop\Steller20November\TagTesting20Nov2013\M6.DSG	11-1-2013	15:23:37	33762.000000	3376.200000	49472.100528	20.000000
C:\Users\cware\Desktop\Steller20November\TagTesting20Nov2013\M6.DSG	11-1-2013	15:23:37	33763.000000	3376.300000	49471.751877	20.000000
C:\Users\cware\Desktop\Steller20November\TagTesting20Nov2013\M6.DSG	11-1-2013	15:23:37	33764.000000	3376.400000	49473.344406	20.000000
C:\Users\cware\Desktop\Steller20November\TagTesting20Nov2013\M6.DSG	11-1-2013	15:23:37	33765.000000	3376.500000	49472.597450	20.000000
C:\Users\cware\Desktop\Steller20November\TagTesting20Nov2013\M6.DSG	11-1-2013	15:23:37	33766.000000	3376.600000	49472.970564	20.000000
C:\Users\cware\Desktop\Steller20November\TagTesting20Nov2013\M6.DSG	11-1-2013	15:23:37	33767.000000	3376.700000	49473.194331	20.000000
C:\Users\cware\Desktop\Steller20November\TagTesting20Nov2013\M6.DSG	11-1-2013	15:23:37	33768.000000	3376.800000	49473.418085	20.000000
C:\Users\cware\Desktop\Steller20November\TagTesting20Nov2013\M6.DSG	11-1-2013	15:23:37	33769.000000	3376.900000	49472.521745	20.000000
C:\Users\cware\Desktop\Steller20November\TagTesting20Nov2013\M6.DSG	11-1-2013	15:23:37	33770.000000	3377.000000	49471.774490	20.000000
C:\Users\cware\Desktop\Steller20November\TagTesting20Nov2013\M6.DSG	11-1-2013	15:23:37	33771.000000	3377.100000	49474.138922	20.000000
C:\Users\cware\Desktop\Steller20November\TagTesting20Nov2013\M6.DSG	11-1-2013	15:23:37	33772.000000	3377.200000	49472.769778	20.000000
C:\Users\cware\Desktop\Steller20November\TagTesting20Nov2013\M6.DSG	11-1-2013	15:23:37	33773.000000	3377.300000	49473.466657	20.000000
C:\Users\cware\Desktop\Steller20November\TagTesting20Nov2013\M6.DSG	11-1-2013	15:23:37	33774.000000	3377.400000	49470.952341	20.000000
C:\Users\cware\Desktop\Steller20November\TagTesting20Nov2013\M6.DSG	11-1-2013	15:23:37	33775.000000	3377.500000	49474.536367	20.000000
C:\Users\cware\Desktop\Steller20November\TagTesting20Nov2013\M6.DSG	11-1-2013	15:23:37	33776.000000	3377.600000	49472.320673	20.000000
C:\Users\cware\Desktop\Steller20November\TagTesting20Nov2013\M6.DSG	11-1-2013	15:23:37	33777.000000	3377.700000	49470.204548	20.000000
C:\Users\cware\Desktop\Steller20November\TagTesting20Nov2013\M6.DSG	11-1-2013	15:23:37	33778.000000	3377.800000	49469.034294	20.000000
C:\Users\cware\Desktop\Steller20November\TagTesting20Nov2013\M6.DSG	11-1-2013	15:23:37	33779.000000	3377.900000	49472.568733	20.000000
C:\Users\cware\Desktop\Steller20November\TagTesting20Nov2013\M6.DSG	11-1-2013	15:23:37	33780.000000	3378.000000	49470.029461	20.000000
C:\Users\cware\Desktop\Steller20November\TagTesting20Nov2013\M6.DSG	11-1-2013	15:23:37	33781.000000	3378.100000	49470.825660	20.000000
C:\Users\cware\Desktop\Steller20November\TagTesting20Nov2013\M6.DSG	11-1-2013	15:23:37	33782.000000	3378.200000	49471.074158	20.000000
C:\Users\cware\Desktop\Steller20November\TagTesting20Nov2013\M6.DSG	11-1-2013	15:23:37	33783.000000	3378.300000	49471.796192	20.000000
C:\Users\cware\Desktop\Steller20November\TagTesting20Nov2013\M6.DSG	11-1-2013	15:23:37	33784.000000	3378.400000	49472.467776	20.000000
C:\Users\cware\Desktop\Steller20November\TagTesting20Nov2013\M6.DSG	11-1-2013	15:23:37	33785.000000	3378.500000	49474.433501	20.000000
C:\Users\cware\Desktop\Steller20November\TagTesting20Nov2013\M6.DSG	11-1-2013	15:23:37	33786.000000	3378.600000	49472.666119	20.000000
C:\Users\cware\Desktop\Steller20November\TagTesting20Nov2013\M6.DSG	11-1-2013	15:23:37	33787.000000	3378.700000	49474.980960	20.000000
C:\Users\cware\Desktop\Steller20November\TagTesting20Nov2013\M6.DSG	11-1-2013	15:23:37	33788.000000	3378.800000	49478.564894	20.000000
C:\Users\cware\Desktop\Steller20November\TagTesting20Nov2013\M6.DSG	11-1-2013	15:23:37	33789.000000	3378.900000	49475.154498	20.000000
C:\Users\cware\Desktop\Steller20November\TagTesting20Nov2013\M6.DSG	11-1-2013	15:23:37	33790.000000	3379.000000	49471.271290	20.000000
C:\Users\cware\Desktop\Steller20November\TagTesting20Nov2013\M6.DSG	11-1-2013	15:23:37	33791.000000	3379.100000	49473.162767	20.000000
C:\Users\cware\Desktop\Steller20November\TagTesting20Nov2013\M6.DSG	11-1-2013	15:23:37	33792.000000	3379.200000	49472.863234	20.000000
C:\Users\cware\Desktop\Steller20November\TagTesting20Nov2013\M6.DSG	11-1-2013	15:23:37	33793.000000	3379.300000	49469.229188	20.000000
C:\Users\cware\Desktop\Steller20November\TagTesting20Nov2013\M6.DSG	11-1-2013	15:23:37	33794.000000	3379.400000	49467.038724	20.000000
C:\Users\cware\Desktop\Steller20November\TagTesting20Nov2013\M6.DSG	11-1-2013	15:23:37	33795.000000	3379.500000	49465.569773	20.000000
C:\Users\cware\Desktop\Steller20November\TagTesting20Nov2013\M6.DSG	11-1-2013	15:23:37	33796.000000	3379.600000	49465.694189	20.000000
C:\Users\cware\Desktop\Steller20November\TagTesting20Nov2013\M6.DSG	11-1-2013	15:23:37	33797.000000	3379.700000	49466.340756	20.000000
C:\Users\cware\Desktop\Steller20November\TagTesting20Nov2013\M6.DSG	11-1-2013	15:23:37	33798.000000	3379.800000	49468.431626	20.000000
C:\Users\cware\Desktop\Steller20November\TagTesting20Nov2013\M6.DSG	11-1-2013	15:23:37	33799.000000	3379.900000	49467.759226	20.000000
C:\Users\cware\Desktop\Steller20November\TagTesting20Nov2013\M6.DSG	11-1-2013	15:23:37	33800.000000	3380.000000	49470.646408	20.000000
C:\Users\cware\Desktop\Steller20November\TagTesting20Nov2013\M6.DSG	11-1-2013	15:23:37	33801.000000	3380.100000	49470.347616	20.000000
C:\Users\cware\Desktop\Steller20November\TagTesting20Nov2013\M6.DSG	11-1-2013	15:23:37	33802.000000	3380.200000	49470.247822	20.000000
C:\Users\cware\Desktop\Steller20November\TagTesting20Nov2013\M6.DSG	11-1-2013	15:23:37	33803.000000	3380.300000	49468.754202	20.000000
C:\Users\cware\Desktop\Steller20November\TagTesting20Nov2013\M6.DSG	11-1-2013	15:23:37	33804.000000	3380.400000	49466.040629	20.000000
C:\Users\cware\Desktop\Steller20November\TagTesting20Nov2013\M6.DSG	11-1-2013	15:23:37	33805.000000	3380.500000	49468.205750	20.000000
C:\Users\cware\Desktop\Steller20November\TagTesting20Nov2013\M6.DSG	11-1-2013	15:23:37	33806.000000	3380.600000	49469.575080	20.000000
C:\Users\cware\Desktop\Steller20November\TagTesting20Nov2013\M6.DSG	11-1-2013	15:23:37	33807.000000	3380.700000	49469.226242	20.000000
C:\Users\cware\Desktop\Steller20November\TagTesting20Nov2013\M6.DSG	11-1-2013	15:23:37	33808.000000	3380.800000	49468.329993	20.000000
C:\Users\cware\Desktop\Steller20November\TagTesting20Nov2013\M6.DSG	11-1-2013	15:23:37	33809.000000	3380.900000	49468.180590	20.000000
C:\Users\cware\Desktop\Steller20November\TagTesting20Nov2013\M6.DSG	11-1-2013	15:23:37	33810.000000	3381.000000	49470.918192	20.000000
C:\Users\cware\Desktop\Steller20November\TagTesting20Nov2013\M6.DSG	11-1-2013	15:23:37	33811.000000	3381.100000	49472.610571	20.000000
C:\Users\cware\Desktop\Steller20November\TagTesting20Nov2013\M6.DSG	11-1-2013	15:23:37	33812.000000	3381.200000	49471.813847	20.000000
C:\Users\cware\Desktop\Steller20November\TagTesting20Nov2013\M6.DSG	11-1-2013	15:23:37	33813.000000	3381.300000	49475.398197	20.000000
C:\Users\cware\Desktop\Steller20November\TagTesting20Nov2013\M6.DSG	11-1-2013	15:23:37	33814.000000	3381.400000	49473.754927	20.000000
C:\Users\cware\Desktop\Steller20November\TagTesting20Nov2013\M6.DSG	11-1-2013	15:23:37	33815.000000	3381.500000	49473.431275	20.000000
C:\Users\cware\Desktop\Steller20November\TagTesting20Nov2013\M6.DSG	11-1-2013	15:23:37	33816.000000	3381.600000	49470.618320	20.000000
C:\Users\cware\Desktop\Steller20November\TagTesting20Nov2013\M6.DSG	11-1-2013	15:23:37	33817.000000	3381.700000	49468.527194	20.000000
C:\Users\cware\Desktop\Steller20November\TagTesting20Nov2013\M6.DSG	11-1-2013	15:23:37	33818.000000	3381.800000	49470.916699	20.000000
C:\Users\cware\Desktop\Steller20November\TagTesting20Nov2013\M6.DSG	11-1-2013	15:23:37	33819.000000	3381.900000	49470.742241	20.000000
C:\Users\cware\Desktop\Steller20November\TagTesting20Nov2013\M6.DSG	11-1-2013	15:23:37	33820.000000	3382.000000	49467.879634	20.000000
C:\Users\cware\Desktop\Steller20November\TagTesting20Nov2013\M6.DSG	11-1-2013	15:23:37	33821.000000	3382.100000	49467.431227	20.000000
C:\Users\cware\Desktop\Steller20November\TagTesting20Nov2013\M6.DSG	11-1-2013	15:23:37	33822.000000	3382.200000	49466.410233	20.000000
C:\Users\cware\Desktop\Steller20November\TagTesting20Nov2013\M6.DSG	11-1-2013	15:23:37	33823.000000	3382.300000	49464.568529	20.000000
C:\Users\cware\Desktop\Steller20November\TagTesting20Nov2013\M6.DSG	11-1-2013	15:23:37	33824.000000	3382.400000	49463.323607	20.000000
C:\Users\cware\Desktop\Steller20November\TagTesting20Nov2013\M6.DSG	11-1-2013	15:23:37	33825.000000	3382.500000	49461.705358	20.000000
C:\Users\cware\Desktop\Steller20November\TagTesting20Nov2013\M6.DSG	11-1-2013	15:23:37	33826.000000	3382.600000	49460.908204	20.000000
C:\Users\cware\Desktop\Steller20November\TagTesting20Nov2013\M6.DSG	11-1-2013	15:23:37	33827.000000	3382.700000	49455.432000	20.000000
C:\Users\cware\Desktop\Steller20November\TagTesting20Nov2013\M6.DSG	11-1-2013	15:23:37	33828.000000	3382.800000	49456.552433	20.000000
C:\Users\cware\Desktop\Steller20November\TagTesting20Nov2013\M6.DSG	11-1-2013	15:23:37	33829.000000	3382.900000	49462.575471	20.000000
C:\Users\cware\Desktop\Steller20November\TagTesting20Nov2013\M6.DSG	11-1-2013	15:23:37	33830.000000	3383.000000	49458.841155	20.000000
C:\Users\cware\Desktop\Steller20November\TagTesting20Nov2013\M6.DSG	11-1-2013	15:23:37	33831.000000	3383.100000	49459.263916	20.000000
C:\Users\cware\Desktop\Steller20November\TagTesting20Nov2013\M6.DSG	11-1-2013	15:23:37	33832.000000	3383.200000	49457.347032	20.000000
C:\Users\cware\Desktop\Steller20November\TagTesting20Nov2013\M6.DSG	11-1-2013	15:23:37	33833.000000	3383.300000	49455.281535	20.000000
C:\Users\cware\Desktop\Steller20November\TagTesting20Nov2013\M6.DSG	11-1-2013	15:23:37	33834.000000	3383.400000	49458.516657	20.000000
C:\Users\cware\Desktop\Steller20November\TagTesting20Nov2013\M6.DSG	11-1-2013	15:23:37	33835.000000	3383.500000	49457.894326	20.000000
C:\Users\cware\Desktop\Steller20November\TagTesting20Nov2013\M6.DSG	11-1-2013	15:23:37	33836.000000	3383.600000	49456.076963	20.000000
C:\Users\cware\Desktop\Steller20November\TagTesting20Nov2013\M6.DSG	11-1-2013	15:23:37	33837.000000	3383.700000	49456.773746	20.000000
C:\Users\cware\Desktop\Steller20November\TagTesting20Nov2013\M6.DSG	11-1-2013	15:23:37	33838.000000	3383.800000	49457.271943	20.000000
C:\Users\cware\Desktop\Steller20November\TagTesting20Nov2013\M6.DSG	11-1-2013	15:23:37	33839.000000	3383.900000	49457.868927	20.000000
C:\Users\cware\Desktop\Steller20November\TagTesting20Nov2013\M6.DSG	11-1-2013	15:23:37	33840.000000	3384.000000	49461.104552	20.000000
C:\Users\cware\Desktop\Steller20November\TagTesting20Nov2013\M6.DSG	11-1-2013	15:23:37	33841.000000	3384.100000	49462.821918	20.000000
C:\Users\cware\Desktop\Steller20November\TagTesting20Nov2013\M6.DSG	11-1-2013	15:23:37	33842.000000	3384.200000	49463.493762	20.000000
C:\Users\cware\Desktop\Steller20November\TagTesting20Nov2013\M6.DSG	11-1-2013	15:23:37	33843.000000	3384.300000	49467.077895	20.000000
C:\Users\cware\Desktop\Steller20November\TagTesting20Nov2013\M6.DSG	11-1-2013	15:23:37	33844.000000	3384.400000	49465.857811	20.000000
C:\Users\cware\Desktop\Steller20November\TagTesting20Nov2013\M6.DSG	11-1-2013	15:23:37	33845.000000	3384.500000	49463.692269	20.000000
C:\Users\cware\Desktop\Steller20November\TagTesting20Nov2013\M6.DSG	11-1-2013	15:23:37	33846.000000	3384.600000	49460.829485	20.000000
C:\Users\cware\Desktop\Steller20November\TagTesting20Nov2013\M6.DSG	11-1-2013	15:23:37	33847.000000	3384.700000	49461.999088	20.000000
C:\Users\cware\Desktop\Steller20November\TagTesting20Nov2013\M6.DSG	11-1-2013	15:23:37	33848.000000	3384.800000	49462.895320	20.000000
C:\Users\cware\Desktop\Steller20November\TagTesting20Nov2013\M6.DSG	11-1-2013	15:23:37	33849.000000	3384.900000	49463.293241	20.000000
C:\Users\cware\Desktop\Steller20November\TagTesting20Nov2013\M6.DSG	11-1-2013	15:23:37	33850.000000	3385.000000	49463.666034	20.000000
C:\Users\cware\Desktop\Steller20November\TagTesting20Nov2013\M6.DSG	11-1-2013	15:23:37	33851.000000	3385.100000	49463.591400	20.000000
C:\Users\cware\Desktop\Steller20November\TagTesting20Nov2013\M6.DSG	11-1-2013	15:23:37	33852.000000	3385.200000	49466.578062	20.000000
C:\Users\cware\Desktop\Steller20November\TagTesting20Nov2013\M6.DSG	11-1-2013	15:23:37	33853.000000	3385.300000	49468.843029	20.000000
C:\Users\cware\Desktop\Steller20November\TagTesting20Nov2013\M6.DSG	11-1-2013	15:23:37	33854.000000	3385.400000	49467.498664	20.000000
C:\Users\cware\Desktop\Steller20November\TagTesting20Nov2013\M6.DSG	11-1-2013	15:23:37	33855.000000	3385.500000	49462.918692	20.000000
C:\Users\cware\Desktop\Steller20November\TagTesting20Nov2013\M6.DSG	11-1-2013	15:23:37	33856.000000	3385.600000	49473.298134	20.000000
C:\Users\cware\Desktop\Steller20November\TagTesting20Nov2013\M6.DSG	11-1-2013	15:23:37	33857.000000	3385.700000	49472.028121	20.000000
C:\Users\cware\Desktop\Steller20November\TagTesting20Nov2013\M6.DSG	11-1-2013	15:23:37	33858.000000	3385.800000	49476.533329	20.000000
C:\Users\cware\Desktop\Steller20November\TagTesting20Nov2013\M6.DSG	11-1-2013	15:23:37	33859.000000	3385.900000	49474.243150	20.000000
C:\Users\cware\Desktop\Steller20November\TagTesting20Nov2013\M6.DSG	11-1-2013	15:23:37	33860.000000	3386.000000	49467.945422	20.000000
C:\Users\cware\Desktop\Steller20November\TagTesting20Nov2013\M6.DSG	11-1-2013	15:23:37	33861.000000	3386.100000	49459.008361	20.000000
C:\Users\cware\Desktop\Steller20November\TagTesting20Nov2013\M6.DSG	11-1-2013	15:23:37	33862.000000	3386.200000	49457.987137	20.000000
C:\Users\cware\Desktop\Steller20November\TagTesting20Nov2013\M6.DSG	11-1-2013	15:23:37	33863.000000	3386.300000	49457.862352	20.000000
C:\Users\cware\Desktop\Steller20November\TagTesting20Nov2013\M6.DSG	11-1-2013	15:23:37	33864.000000	3386.400000	49459.903192	20.000000
C:\Users\cware\Desktop\Steller20November\TagTesting20Nov2013\M6.DSG	11-1-2013	15:23:37	33865.000000	3386.500000	49458.135580	20.000000
C:\Users\cware\Desktop\Steller20November\TagTesting20Nov2013\M6.DSG	11-1-2013	15:23:37	33866.000000	3386.600000	49459.653514	20.000000
C:\Users\cware\Desktop\Steller20November\TagTesting20Nov2013\M6.DSG	11-1-2013	15:23:37	33867.000000	3386.700000	49460.250889	20.000000
C:\Users\cware\Desktop\Steller20November\TagTesting20Nov2013\M6.DSG	11-1-2013	15:23:37	33868.000000	3386.800000	49458.657519	20.000000
C:\Users\cware\Desktop\Steller20November\TagTesting20Nov2013\M6.DSG	11-1-2013	15:23:37	33869.000000	3386.900000	49460.374845	20.000000
C:\Users\cware\Desktop\Steller20November\TagTesting20Nov2013\M6.DSG	11-1-2013	15:23:37	33870.000000	3387.000000	49458.234225	20.000000
C:\Users\cware\Desktop\Steller20November\TagTesting20Nov2013\M6.DSG	11-1-2013	15:23:37	33871.000000	3387.100000	49457.760702	20.000000
C:\Users\cware\Desktop\Steller20November\TagTesting20Nov2013\M6.DSG	11-1-2013	15:23:37	33872.000000	3387.200000	49459.976008	20.000000
C:\Users\cware\Desktop\Steller20November\TagTesting20Nov2013\M6.DSG	11-1-2013	15:23:37	33873.000000	3387.300000	49460.673082	20.000000
C:\Users\cware\Desktop\Steller20November\TagTesting20Nov2013\M6.DSG	11-1-2013	15:23:37	33874.000000	3387.400000	49460.000739	20.000000
C:\Users\cware\Desktop\Steller20November\TagTesting20Nov2013\M6.DSG	11-1-2013	15:23:37	33875.000000	3387.500000	49457.936374	20.000000
C:\Users\cware\Desktop\Steller20November\TagTesting20Nov2013\M6.DSG	11-1-2013	15:23:37	33876.000000	3387.600000	49459.429543	20.000000
C:\Users\cware\Desktop\Steller20November\TagTesting20Nov2013\M6.DSG	11-1-2013	15:23:37	33877.000000	3387.700000	49456.913814	20.000000
C:\Users\cware\Desktop\Steller20November\TagTesting20Nov2013\M6.DSG	11-1-2013	15:23:37	33878.000000	3387.800000	49460.423192	20.000000
C:\Users\cware\Desktop\Steller20November\TagTesting20Nov2013\M6.DSG	11-1-2013	15:23:37	33879.000000	3387.900000	49460.423096	20.000000
C:\Users\cware\Desktop\Steller20November\TagTesting20Nov2013\M6.DSG	11-1-2013	15:23:37	33880.000000	3388.000000	49457.883860	20.000000
C:\Users\cware\Desktop\Steller20November\TagTesting20Nov2013\M6.DSG	11-1-2013	15:23:37	33881.000000	3388.100000	49459.825379	20.000000
C:\Users\cware\Desktop\Steller20November\TagTesting20Nov2013\M6.DSG	11-1-2013	15:23:37	33882.000000	3388.200000	49457.734241	20.000000
C:\Users\cware\Desktop\Steller20November\TagTesting20Nov2013\M6.DSG	11-1-2013	15:23:37	33883.000000	3388.300000	49457.360655	20.000000
C:\Users\cware\Desktop\Steller20November\TagTesting20Nov2013\M6.DSG	11-1-2013	15:23:37	33884.000000	3388.400000	49457.136393	20.000000
C:\Users\cware\Desktop\Steller20November\TagTesting20Nov2013\M6.DSG	11-1-2013	15:23:37	33885.000000	3388.500000	49460.123129	20.000000
C:\Users\cware\Desktop\Steller20November\TagTesting20Nov2013\M6.DSG	11-1-2013	15:23:37	33886.000000	3388.600000	49457.907532	20.000000
C:\Users\cware\Desktop\Steller20November\TagTesting20Nov2013\M6.DSG	11-1-2013	15:23:37	33887.000000	3388.700000	49457.584049	20.000000
C:\Users\cware\Desktop\Steller20November\TagTesting20Nov2013\M6.DSG	11-1-2013	15:23:37	33888.000000	3388.800000	49458.230599	20.000000
C:\Users\cware\Desktop\Steller20November\TagTesting20Nov2013\M6.DSG	11-1-2013	15:23:37	33889.000000	3388.900000	49459.450209	20.000000
C:\Users\cware\Desktop\Steller20November\TagTesting20Nov2013\M6.DSG	11-1-2013	15:23:37	33890.000000	3389.000000	49460.619938	20.000000
C:\Users\cware\Desktop\Steller20November\TagTesting20Nov2013\M6.DSG	11-1-2013	15:23:37	33891.000000	3389.100000	49459.574395	20.000000
C:\Users\cware\Desktop\Steller20November\TagTesting20Nov2013\M6.DSG	11-1-2013	15:23:37	33892.000000	3389.200000	49457.234730	20.000000
C:\Users\cware\Desktop\Steller20November\TagTesting20Nov2013\M6.DSG	11-1-2013	15:23:37	33893.000000	3389.300000	49458.181403	20.000000
C:\Users\cware\Desktop\Steller20November\TagTesting20Nov2013\M6.DSG	11-1-2013	15:23:37	33894.000000	3389.400000	49462.363326	20.000000
C:\Users\cware\Desktop\Steller20November\TagTesting20Nov2013\M6.DSG	11-1-2013	15:23:37	33895.000000	3389.500000	49465.001749	20.000000
C:\Users\cware\Desktop\Steller20November\TagTesting20Nov2013\M6.DSG	11-1-2013	15:23:37	33896.000000	3389.600000	49467.042202	20.000000
C:\Users\cware\Desktop\Steller20November\TagTesting20Nov2013\M6.DSG	11-1-2013	15:23:37	33897.000000	3389.700000	49463.881229	20.000000
C:\Users\cware\Desktop\Steller20November\TagTesting20Nov2013\M6.DSG	11-1-2013	15:23:37	33898.000000	3389.800000	49462.263034	20.000000
C:\Users\cware\Desktop\Steller20November\TagTesting20Nov2013\M6.DSG	11-1-2013	15:23:37	33899.000000	3389.900000	49455.839802	20.000000
C:\Users\cware\Desktop\Steller20November\TagTesting20Nov2013\M6.DSG	11-1-2013	15:23:37	33900.000000	3390.000000	49458.551727	20.000000
C:\Users\cware\Desktop\Steller20November\TagTesting20Nov2013\M6.DSG	11-1-2013	15:23:37	33901.000000	3390.100000	49458.103798	20.000000
C:\Users\cware\Desktop\Steller20November\TagTesting20Nov2013\M6.DSG	11-1-2013	15:23:37	33902.000000	3390.200000	49457.929032	20.000000
C:\Users\cware\Desktop\Steller20November\TagTesting20Nov2013\M6.DSG	11-1-2013	15:23:37	33903.000000	3390.300000	49458.202668	20.000000
C:\Users\cware\Desktop\Steller20November\TagTesting20Nov2013\M6.DSG	11-1-2013	15:23:37	33904.000000	3390.400000	49458.700318	20.000000
C:\Users\cware\Desktop\Steller20November\TagTesting20Nov2013\M6.DSG	11-1-2013	15:23:37	33905.000000	3390.500000	49456.708719	20.000000
C:\Users\cware\Desktop\Steller20November\TagTesting20Nov2013\M6.DSG	11-1-2013	15:23:37	33906.000000	3390.600000	49459.297415	20.000000
C:\Users\cware\Desktop\Steller20November\TagTesting20Nov2013\M6.DSG	11-1-2013	15:23:37	33907.000000	3390.700000	49458.525418	20.000000
C:\Users\cware\Desktop\Steller20November\TagTesting20Nov2013\M6.DSG	11-1-2013	15:23:37	33908.000000	3390.800000	49458.948430	20.000000
C:\Users\cware\Desktop\Steller20November\TagTesting20Nov2013\M6.DSG	11-1-2013	15:23:37	33909.000000	3390.900000	49459.770079	20.000000
C:\Users\cware\Desktop\Steller20November\TagTesting20Nov2013\M6.DSG	11-1-2013	15:23:37	33910.000000	3391.000000	49456.807805	20.000000
C:\Users\cware\Desktop\Steller20November\TagTesting20Nov2013\M6.DSG	11-1-2013	15:23:37	33911.000000	3391.100000	49457.305668	20.000000
C:\Users\cware\Desktop\Steller20November\TagTesting20Nov2013\M6.DSG	11-1-2013	15:23:37	33912.000000	3391.200000	49458.401084	20.000000
C:\Users\cware\Desktop\Steller20November\TagTesting20Nov2013\M6.DSG	11-1-2013	15:23:37	33913.000000	3391.300000	49458.027520	20.000000
C:\Users\cware\Desktop\Steller20November\TagTesting20Nov2013\M6.DSG	11-1-2013	15:23:37	33914.000000	3391.400000	49458.276165	20.000000
C:\Users\cware\Desktop\Steller20November\TagTesting20Nov2013\M6.DSG	11-1-2013	15:23:37	33915.000000	3391.500000	49456.981808	20.000000
C:\Users\cware\Desktop\Steller20November\TagTesting20Nov2013\M6.DSG	11-1-2013	15:23:37	33916.000000	3391.600000	49457.728351	20.000000
C:\Users\cware\Desktop\Steller20November\TagTesting20Nov2013\M6.DSG	11-1-2013	15:23:37	33917.000000	3391.700000	49457.504211	20.000000
C:\Users\cware\Desktop\Steller20November\TagTesting20Nov2013\M6.DSG	11-1-2013	15:23:37	33918.000000	3391.800000	49460.341232	20.000000
C:\Users\cware\Desktop\Steller20November\TagTesting20Nov2013\M6.DSG	11-1-2013	15:23:37	33919.000000	3391.900000	49459.221033	20.000000
C:\Users\cware\Desktop\Steller20November\TagTesting20Nov2013\M6.DSG	11-1-2013	15:23:37	33920.000000	3392.000000	49457.378962	20.000000
C:\Users\cware\Desktop\Steller20November\TagTesting20Nov2013\M6.DSG	11-1-2013	15:23:37	33921.000000	3392.100000	49458.723071	20.000000
C:\Users\cware\Desktop\Steller20November\TagTesting20Nov2013\M6.DSG	11-1-2013	15:23:37	33922.000000	3392.200000	49457.503335	20.000000
C:\Users\cware\Desktop\Steller20November\TagTesting20Nov2013\M6.DSG	11-1-2013	15:23:37	33923.000000	3392.300000	49457.054525	20.000000
C:\Users\cware\Desktop\Steller20November\TagTesting20Nov2013\M6.DSG	11-1-2013	15:23:37	33924.000000	3392.400000	49457.900805	20.000000
C:\Users\cware\Desktop\Steller20November\TagTesting20Nov2013\M6.DSG	11-1-2013	15:23:37	33925.000000	3392.500000	49456.730777	20.000000
C:\Users\cware\Desktop\Steller20November\TagTesting20Nov2013\M6.DSG	11-1-2013	15:23:37	33926.000000	3392.600000	49458.274022	20.000000
C:\Users\cware\Desktop\Steller20November\TagTesting20Nov2013\M6.DSG	11-1-2013	15:23:37	33927.000000	3392.700000	49456.332687	20.000000
C:\Users\cware\Desktop\Steller20November\TagTesting20Nov2013\M6.DSG	11-1-2013	15:23:37	33928.000000	3392.800000	49457.228649	20.000000
C:\Users\cware\Desktop\Steller20November\TagTesting20Nov2013\M6.DSG	11-1-2013	15:23:37	33929.000000	3392.900000	49457.825954	20.000000
C:\Users\cware\Desktop\Steller20November\TagTesting20Nov2013\M6.DSG	11-1-2013	15:23:37	33930.000000	3393.000000	49459.493941	20.000000
C:\Users\cware\Desktop\Steller20November\TagTesting20Nov2013\M6.DSG	11-1-2013	15:23:37	33931.000000	3393.100000	49464.770399	20.000000
C:\Users\cware\Desktop\Steller20November\TagTesting20Nov2013\M6.DSG	11-1-2013	15:23:37	33932.000000	3393.200000	49482.318614	20.000000
C:\Users\cware\Desktop\Steller20November\TagTesting20Nov2013\M6.DSG	11-1-2013	15:23:37	33933.000000	3393.300000	49498.622067	20.000000
C:\Users\cware\Desktop\Steller20November\TagTesting20Nov2013\M6.DSG	11-1-2013	15:23:37	33934.000000	3393.400000	49511.142221	20.000000
C:\Users\cware\Desktop\Steller20November\TagTesting20Nov2013\M6.DSG	11-1-2013	15:23:37	33935.000000	3393.500000	49526.126256	20.000000
C:\Users\cware\Desktop\Steller20November\TagTesting20Nov2013\M6.DSG	11-1-2013	15:23:37	33936.000000	3393.600000	49541.683144	20.000000
C:\Users\cware\Desktop\Steller20November\TagTesting20Nov2013\M6.DSG	11-1-2013	15:23:37	33937.000000	3393.700000	49552.137047	20.000000
C:\Users\cware\Desktop\Steller20November\TagTesting20Nov2013\M6.DSG	11-1-2013	15:23:37	33938.000000	3393.800000	49561.246811	20.000000
C:\Users\cware\Desktop\Steller20November\TagTesting20Nov2013\M6.DSG	11-1-2013	15:23:37	33939.000000	3393.900000	49571.751100	20.000000
C:\Users\cware\Desktop\Steller20November\TagTesting20Nov2013\M6.DSG	11-1-2013	15:23:37	33940.000000	3394.000000	49576.853229	20.000000
C:\Users\cware\Desktop\Steller20November\TagTesting20Nov2013\M6.DSG	11-1-2013	15:23:37	33941.000000	3394.100000	49573.766500	20.000000
C:\Users\cware\Desktop\Steller20November\TagTesting20Nov2013\M6.DSG	11-1-2013	15:23:37	33942.000000	3394.200000	49572.496964	20.000000
C:\Users\cware\Desktop\Steller20November\TagTesting20Nov2013\M6.DSG	11-1-2013	15:23:37	33943.000000	3394.300000	49575.707735	20.000000
C:\Users\cware\Desktop\Steller20November\TagTesting20Nov2013\M6.DSG	11-1-2013	15:23:37	33944.000000	3394.400000	49579.615550	20.000000
C:\Users\cware\Desktop\Steller20November\TagTesting20Nov2013\M6.DSG	11-1-2013	15:23:37	33945.000000	3394.500000	49586.037087	20.000000
C:\Users\cware\Desktop\Steller20November\TagTesting20Nov2013\M6.DSG	11-1-2013	15:23:37	33946.000000	3394.600000	49594.699109	20.000000
C:\Users\cware\Desktop\Steller20November\TagTesting20Nov2013\M6.DSG	11-1-2013	15:23:37	33947.000000	3394.700000	49603.037530	20.000000
C:\Users\cware\Desktop\Steller20November\TagTesting20Nov2013\M6.DSG	11-1-2013	15:23:37	33948.000000	3394.800000	49606.721238	20.000000
C:\Users\cware\Desktop\Steller20November\TagTesting20Nov2013\M6.DSG	11-1-2013	15:23:37	33949.000000	3394.900000	49611.499784	20.000000
C:\Users\cware\Desktop\Steller20November\TagTesting20Nov2013\M6.DSG	11-1-2013	15:23:37	33950.000000	3395.000000	49615.233744	20.000000
C:\Users\cware\Desktop\Steller20November\TagTesting20Nov2013\M6.DSG	11-1-2013	15:23:37	33951.000000	3395.100000	49621.505818	20.000000
C:\Users\cware\Desktop\Steller20November\TagTesting20Nov2013\M6.DSG	11-1-2013	15:23:37	33952.000000	3395.200000	49623.596408	20.000000
C:\Users\cware\Desktop\Steller20November\TagTesting20Nov2013\M6.DSG	11-1-2013	15:23:37	33953.000000	3395.300000	49633.901107	20.000000
C:\Users\cware\Desktop\Steller20November\TagTesting20Nov2013\M6.DSG	11-1-2013	15:23:37	33954.000000	3395.400000	49636.887772	20.000000
C:\Users\cware\Desktop\Steller20November\TagTesting20Nov2013\M6.DSG	11-1-2013	15:23:37	33955.000000	3395.500000	49629.918198	20.000000
C:\Users\cware\Desktop\Steller20November\TagTesting20Nov2013\M6.DSG	11-1-2013	15:23:37	33956.000000	3395.600000	49632.830378	20.000000
C:\Users\cware\Desktop\Steller20November\TagTesting20Nov2013\M6.DSG	11-1-2013	15:23:37	33957.000000	3395.700000	49628.847560	20.000000
C:\Users\cware\Desktop\Steller20November\TagTesting20Nov2013\M6.DSG	11-1-2013	15:23:37	33958.000000	3395.800000	49611.896778	20.000000
C:\Users\cware\Desktop\Steller20November\TagTesting20Nov2013\M6.DSG	11-1-2013	15:23:37	33959.000000	3395.900000	49595.343830	20.000000
C:\Users\cware\Desktop\Steller20November\TagTesting20Nov2013\M6.DSG	11-1-2013	15:23:37	33960.000000	3396.000000	49580.010718	20.000000
C:\Users\cware\Desktop\Steller20November\TagTesting20Nov2013\M6.DSG	11-1-2013	15:23:37	33961.000000	3396.100000	49563.831670	20.000000
C:\Users\cware\Desktop\Steller20November\TagTesting20Nov2013\M6.DSG	11-1-2013	15:23:37	33962.000000	3396.200000	49548.125055	20.000000
C:\Users\cware\Desktop\Steller20November\TagTesting20Nov2013\M6.DSG	11-1-2013	15:23:37	33963.000000	3396.300000	49538.417495	20.000000
C:\Users\cware\Desktop\Steller20November\TagTesting20Nov2013\M6.DSG	11-1-2013	15:23:37	33964.000000	3396.400000	49517.533809	20.000000
C:\Users\cware\Desktop\Steller20November\TagTesting20Nov2013\M6.DSG	11-1-2013	15:23:37	33965.000000	3396.500000	49498.517046	20.000000
C:\Users\cware\Desktop\Steller20November\TagTesting20Nov2013\M6.DSG	11-1-2013	15:23:37	33966.000000	3396.600000	49480.022859	20.000000
C:\Users\cware\Desktop\Steller20November\TagTesting20Nov2013\M6.DSG	11-1-2013	15:23:37	33967.000000	3396.700000	49464.714540	20.000000
C:\Users\cware\Desktop\Steller20November\TagTesting20Nov2013\M6.DSG	11-1-2013	15:23:37	33968.000000	3396.800000	49450.276299	20.000000
C:\Users\cware\Desktop\Steller20November\TagTesting20Nov2013\M6.DSG	11-1-2013	15:23:37	33969.000000	3396.900000	49455.179071	20.000000
C:\Users\cware\Desktop\Steller20November\TagTesting20Nov2013\M6.DSG	11-1-2013	15:23:37	33970.000000	3397.000000	49457.966357	20.000000
C:\Users\cware\Desktop\Steller20November\TagTesting20Nov2013\M6.DSG	11-1-2013	15:23:37	33971.000000	3397.100000	49458.613661	20.000000
C:\Users\cware\Desktop\Steller20November\TagTesting20Nov2013\M6.DSG	11-1-2013	15:23:37	33972.000000	3397.200000	49455.576750	20.000000
C:\Users\cware\Desktop\Steller20November\TagTesting20Nov2013\M6.DSG	11-1-2013	15:23:37	33973.000000	3397.300000	49456.522286	20.000000
C:\Users\cware\Desktop\Steller20November\TagTesting20Nov2013\M6.DSG	11-1-2013	15:23:37	33974.000000	3397.400000	49458.563363	20.000000
C:\Users\cware\Desktop\Steller20November\TagTesting20Nov2013\M6.DSG	11-1-2013	15:23:37	33975.000000	3397.500000	49459.359792	20.000000
C:\Users\cware\Desktop\Steller20November\TagTesting20Nov2013\M6.DSG	11-1-2013	15:23:37	33976.000000	3397.600000	49457.816434	20.000000
C:\Users\cware\Desktop\Steller20November\TagTesting20Nov2013\M6.DSG	11-1-2013	15:23:37	33977.000000	3397.700000	49457.890899	20.000000
C:\Users\cware\Desktop\Steller20November\TagTesting20Nov2013\M6.DSG	11-1-2013	15:23:37	33978.000000	3397.800000	49458.388948	20.000000
C:\Users\cware\Desktop\Steller20November\TagTesting20Nov2013\M6.DSG	11-1-2013	15:23:37	33979.000000	3397.900000	49457.891103	20.000000
C:\Users\cware\Desktop\Steller20November\TagTesting20Nov2013\M6.DSG	11-1-2013	15:23:37	33980.000000	3398.000000	49456.247830	20.000000
C:\Users\cware\Desktop\Steller20November\TagTesting20Nov2013\M6.DSG	11-1-2013	15:23:37	33981.000000	3398.100000	49458.687081	20.000000
C:\Users\cware\Desktop\Steller20November\TagTesting20Nov2013\M6.DSG	11-1-2013	15:23:37	33982.000000	3398.200000	49455.078054	20.000000
C:\Users\cware\Desktop\Steller20November\TagTesting20Nov2013\M6.DSG	11-1-2013	15:23:37	33983.000000	3398.300000	49454.804145	20.000000
C:\Users\cware\Desktop\Steller20November\TagTesting20Nov2013\M6.DSG	11-1-2013	15:23:37	33984.000000	3398.400000	49456.870330	20.000000
C:\Users\cware\Desktop\Steller20November\TagTesting20Nov2013\M6.DSG	11-1-2013	15:23:37	33985.000000	3398.500000	49456.646042	20.000000
C:\Users\cware\Desktop\Steller20November\TagTesting20Nov2013\M6.DSG	11-1-2013	15:23:37	33986.000000	3398.600000	49457.666668	20.000000
C:\Users\cware\Desktop\Steller20November\TagTesting20Nov2013\M6.DSG	11-1-2013	15:23:37	33987.000000	3398.700000	49457.566661	20.000000
C:\Users\cware\Desktop\Steller20November\TagTesting20Nov2013\M6.DSG	11-1-2013	15:23:37	33988.000000	3398.800000	49457.243565	20.000000
C:\Users\cware\Desktop\Steller20November\TagTesting20Nov2013\M6.DSG	11-1-2013	15:23:37	33989.000000	3398.900000	49459.533899	20.000000
C:\Users\cware\Desktop\Steller20November\TagTesting20Nov2013\M6.DSG	11-1-2013	15:23:37	33990.000000	3399.000000	49457.069471	20.000000
C:\Users\cware\Desktop\Steller20November\TagTesting20Nov2013\M6.DSG	11-1-2013	15:23:37	33991.000000	3399.100000	49458.936511	20.000000
C:\Users\cware\Desktop\Steller20November\TagTesting20Nov2013\M6.DSG	11-1-2013	15:23:37	33992.000000	3399.200000	49457.691841	20.000000
C:\Users\cware\Desktop\Steller20November\TagTesting20Nov2013\M6.DSG	11-1-2013	15:23:37	33993.000000	3399.300000	49460.604202	20.000000
C:\Users\cware\Desktop\Steller20November\TagTesting20Nov2013\M6.DSG	11-1-2013	15:23:37	33994.000000	3399.400000	49459.160634	20.000000
C:\Users\cware\Desktop\Steller20November\TagTesting20Nov2013\M6.DSG	11-1-2013	15:23:37	33995.000000	3399.500000	49457.667366	20.000000
C:\Users\cware\Desktop\Steller20November\TagTesting20Nov2013\M6.DSG	11-1-2013	15:23:37	33996.000000	3399.600000	49456.397735	20.000000
C:\Users\cware\Desktop\Steller20November\TagTesting20Nov2013\M6.DSG	11-1-2013	15:23:37	33997.000000	3399.700000	49458.165303	20.000000
C:\Users\cware\Desktop\Steller20November\TagTesting20Nov2013\M6.DSG	11-1-2013	15:23:37	33998.000000	3399.800000	49458.314631	20.000000
C:\Users\cware\Desktop\Steller20November\TagTesting20Nov2013\M6.DSG	11-1-2013	15:23:37	33999.000000	3399.900000	49456.547723	20.000000
C:\Users\cware\Desktop\Steller20November\TagTesting20Nov2013\M6.DSG	11-1-2013	15:23:37	34000.000000	3400.000000	49460.207044	20.000000
C:\Users\cware\Desktop\Steller20November\TagTesting20Nov2013\M6.DSG	11-1-2013	15:23:37	34001.000000	3400.100000	49459.783871	20.000000
C:\Users\cware\Desktop\Steller20November\TagTesting20Nov2013\M6.DSG	11-1-2013	15:23:37	34002.000000	3400.200000	49488.010480	20.000000
C:\Users\cware\Desktop\Steller20November\TagTesting20Nov2013\M6.DSG	11-1-2013	15:23:37	34003.000000	3400.300000	49514.320363	20.000000
C:\Users\cware\Desktop\Steller20November\TagTesting20Nov2013\M6.DSG	11-1-2013	15:23:37	34004.000000	3400.400000	49569.951546	20.000000
C:\Users\cware\Desktop\Steller20November\TagTesting20Nov2013\M6.DSG	11-1-2013	15:23:37	34005.000000	3400.500000	49583.741069	20.000000
C:\Users\cware\Desktop\Steller20November\TagTesting20Nov2013\M6.DSG	11-1-2013	15:23:37	34006.000000	3400.600000	49605.769647	20.000000
C:\Users\cware\Desktop\Steller20November\TagTesting20Nov2013\M6.DSG	11-1-2013	15:23:37	34007.000000	3400.700000	49624.860573	20.000000
C:\Users\cware\Desktop\Steller20November\TagTesting20Nov2013\M6.DSG	11-1-2013	15:23:37	34008.000000	3400.800000	49583.442594	20.000000
C:\Users\cware\Desktop\Steller20November\TagTesting20Nov2013\M6.DSG	11-1-2013	15:23:37	34009.000000	3400.900000	49565.172562	20.000000
C:\Users\cware\Desktop\Steller20November\TagTesting20Nov2013\M6.DSG	11-1-2013	15:23:37	34010.000000	3401.000000	49556.908892	20.000000
C:\Users\cware\Desktop\Steller20November\TagTesting20Nov2013\M6.DSG	11-1-2013	15:23:37	34011.000000	3401.100000	49569.205095	20.000000
C:\Users\cware\Desktop\Steller20November\TagTesting20Nov2013\M6.DSG	11-1-2013	15:23:37	34012.000000	3401.200000	49576.572755	20.000000
C:\Users\cware\Desktop\Steller20November\TagTesting20Nov2013\M6.DSG	11-1-2013	15:23:37	34013.000000	3401.300000	49585.707817	20.000000
C:\Users\cware\Desktop\Steller20November\TagTesting20Nov2013\M6.DSG	11-1-2013	15:23:37	34014.000000	3401.400000	49579.360844	20.000000
C:\Users\cware\Desktop\Steller20November\TagTesting20Nov2013\M6.DSG	11-1-2013	15:23:37	34015.000000	3401.500000	49578.962332	20.000000
C:\Users\cware\Desktop\Steller20November\TagTesting20Nov2013\M6.DSG	11-1-2013	15:23:37	34016.000000	3401.600000	49609.304453	20.000000
C:\Users\cware\Desktop\Steller20November\TagTesting20Nov2013\M6.DSG	11-1-2013	15:23:37	34017.000000	3401.700000	49654.904891	20.000000
C:\Users\cware\Desktop\Steller20November\TagTesting20Nov2013\M6.DSG	11-1-2013	15:23:37	34018.000000	3401.800000	49691.245520	20.000000
C:\Users\cware\Desktop\Steller20November\TagTesting20Nov2013\M6.DSG	11-1-2013	15:23:37	34019.000000	3401.900000	49715.937581	20.000000
C:\Users\cware\Desktop\Steller20November\TagTesting20Nov2013\M6.DSG	11-1-2013	15:23:37	34020.000000	3402.000000	49693.759678	20.000000
C:\Users\cware\Desktop\Steller20November\TagTesting20Nov2013\M6.DSG	11-1-2013	15:23:37	34021.000000	3402.100000	49686.441631	20.000000
C:\Users\cware\Desktop\Steller20November\TagTesting20Nov2013\M6.DSG	11-1-2013	15:23:37	34022.000000	3402.200000	49674.419285	20.000000
C:\Users\cware\Desktop\Steller20November\TagTesting20Nov2013\M6.DSG	11-1-2013	15:23:37	34023.000000	3402.300000	49679.571961	20.000000
C:\Users\cware\Desktop\Steller20November\TagTesting20Nov2013\M6.DSG	11-1-2013	15:23:37	34024.000000	3402.400000	49679.621704	20.000000
C:\Users\cware\Desktop\Steller20November\TagTesting20Nov2013\M6.DSG	11-1-2013	15:23:37	34025.000000	3402.500000	49681.364203	20.000000
C:\Users\cware\Desktop\Steller20November\TagTesting20Nov2013\M6.DSG	11-1-2013	15:23:37	34026.000000	3402.600000	49683.031750	20.000000
C:\Users\cware\Desktop\Steller20November\TagTesting20Nov2013\M6.DSG	11-1-2013	15:23:37	34027.000000	3402.700000	49683.106471	20.000000
C:\Users\cware\Desktop\Steller20November\TagTesting20Nov2013\M6.DSG	11-1-2013	15:23:37	34028.000000	3402.800000	49668.943719	20.000000
C:\Users\cware\Desktop\Steller20November\TagTesting20Nov2013\M6.DSG	11-1-2013	15:23:37	34029.000000	3402.900000	49684.177001	20.000000
C:\Users\cware\Desktop\Steller20November\TagTesting20Nov2013\M6.DSG	11-1-2013	15:23:37	34030.000000	3403.000000	49680.592513	20.000000
C:\Users\cware\Desktop\Steller20November\TagTesting20Nov2013\M6.DSG	11-1-2013	15:23:37	34031.000000	3403.100000	49689.653203	20.000000
C:\Users\cware\Desktop\Steller20November\TagTesting20Nov2013\M6.DSG	11-1-2013	15:23:37	34032.000000	3403.200000	49685.770063	20.000000
C:\Users\cware\Desktop\Steller20November\TagTesting20Nov2013\M6.DSG	11-1-2013	15:23:37	34033.000000	3403.300000	49688.707416	20.000000
C:\Users\cware\Desktop\Steller20November\TagTesting20Nov2013\M6.DSG	11-1-2013	15:23:37	34034.000000	3403.400000	49689.454071	20.000000
C:\Users\cware\Desktop\Steller20November\TagTesting20Nov2013\M6.DSG	11-1-2013	15:23:37	34035.000000	3403.500000	49686.790915	20.000000
C:\Users\cware\Desktop\Steller20November\TagTesting20Nov2013\M6.DSG	11-1-2013	15:23:37	34036.000000	3403.600000	49689.653386	20.000000
C:\Users\cware\Desktop\Steller20November\TagTesting20Nov2013\M6.DSG	11-1-2013	15:23:37	34037.000000	3403.700000	49682.808411	20.000000
C:\Users\cware\Desktop\Steller20November\TagTesting20Nov2013\M6.DSG	11-1-2013	15:23:37	34038.000000	3403.800000	49671.582651	20.000000
C:\Users\cware\Desktop\Steller20November\TagTesting20Nov2013\M6.DSG	11-1-2013	15:23:37	34039.000000	3403.900000	49657.096133	20.000000
C:\Users\cware\Desktop\Steller20November\TagTesting20Nov2013\M6.DSG	11-1-2013	15:23:37	34040.000000	3404.000000	49649.131190	20.000000
C:\Users\cware\Desktop\Steller20November\TagTesting20Nov2013\M6.DSG	11-1-2013	15:23:37	34041.000000	3404.100000	49633.598938	20.000000
C:\Users\cware\Desktop\Steller20November\TagTesting20Nov2013\M6.DSG	11-1-2013	15:23:37	34042.000000	3404.200000	49614.483025	20.000000
C:\Users\cware\Desktop\Steller20November\TagTesting20Nov2013\M6.DSG	11-1-2013	15:23:37	34043.000000	3404.300000	49601.514826	20.000000
C:\Users\cware\Desktop\Steller20November\TagTesting20Nov2013\M6.DSG	11-1-2013	15:23:37	34044.000000	3404.400000	49584.713326	20.000000
C:\Users\cware\Desktop\Steller20November\TagTesting20Nov2013\M6.DSG	11-1-2013	15:23:37	34045.000000	3404.500000	49562.734854	20.000000
C:\Users\cware\Desktop\Steller20November\TagTesting20Nov2013\M6.DSG	11-1-2013	15:23:37	34046.000000	3404.600000	49546.331705	20.000000
C:\Users\cware\Desktop\Steller20November\TagTesting20Nov2013\M6.DSG	11-1-2013	15:23:37	34047.000000	3404.700000	49530.824687	20.000000
C:\Users\cware\Desktop\Steller20November\TagTesting20Nov2013\M6.DSG	11-1-2013	15:23:37	34048.000000	3404.800000	49511.882715	20.000000
C:\Users\cware\Desktop\Steller20November\TagTesting20Nov2013\M6.DSG	11-1-2013	15:23:37	34049.000000	3404.900000	49495.952750	20.000000
C:\Users\cware\Desktop\Steller20November\TagTesting20Nov2013\M6.DSG	11-1-2013	15:23:37	34050.000000	3405.000000	49474.521598	20.000000
C:\Users\cware\Desktop\Steller20November\TagTesting20Nov2013\M6.DSG	11-1-2013	15:23:37	34051.000000	3405.100000	49458.093774	20.000000
C:\Users\cware\Desktop\Steller20November\TagTesting20Nov2013\M6.DSG	11-1-2013	15:23:37	34052.000000	3405.200000	49444.204097	20.000000
C:\Users\cware\Desktop\Steller20November\TagTesting20Nov2013\M6.DSG	11-1-2013	15:23:37	34053.000000	3405.300000	49451.272493	20.000000
C:\Users\cware\Desktop\Steller20November\TagTesting20Nov2013\M6.DSG	11-1-2013	15:23:37	34054.000000	3405.400000	49458.589694	20.000000
C:\Users\cware\Desktop\Steller20November\TagTesting20Nov2013\M6.DSG	11-1-2013	15:23:37	34055.000000	3405.500000	49457.867895	20.000000
C:\Users\cware\Desktop\Steller20November\TagTesting20Nov2013\M6.DSG	11-1-2013	15:23:37	34056.000000	3405.600000	49458.888581	20.000000
C:\Users\cware\Desktop\Steller20November\TagTesting20Nov2013\M6.DSG	11-1-2013	15:23:37	34057.000000	3405.700000	49455.080223	20.000000
C:\Users\cware\Desktop\Steller20November\TagTesting20Nov2013\M6.DSG	11-1-2013	15:23:37	34058.000000	3405.800000	49456.997175	20.000000
C:\Users\cware\Desktop\Steller20November\TagTesting20Nov2013\M6.DSG	11-1-2013	15:23:37	34059.000000	3405.900000	49459.212684	20.000000
C:\Users\cware\Desktop\Steller20November\TagTesting20Nov2013\M6.DSG	11-1-2013	15:23:37	34060.000000	3406.000000	49458.241988	20.000000
C:\Users\cware\Desktop\Steller20November\TagTesting20Nov2013\M6.DSG	11-1-2013	15:23:37	34061.000000	3406.100000	49459.586352	20.000000
C:\Users\cware\Desktop\Steller20November\TagTesting20Nov2013\M6.DSG	11-1-2013	15:23:37	34062.000000	3406.200000	49459.487213	20.000000
C:\Users\cware\Desktop\Steller20November\TagTesting20Nov2013\M6.DSG	11-1-2013	15:23:37	34063.000000	3406.300000	49456.326255	20.000000
C:\Users\cware\Desktop\Steller20November\TagTesting20Nov2013\M6.DSG	11-1-2013	15:23:37	34064.000000	3406.400000	49457.596228	20.000000
C:\Users\cware\Desktop\Steller20November\TagTesting20Nov2013\M6.DSG	11-1-2013	15:23:37	34065.000000	3406.500000	49458.367571	20.000000
C:\Users\cware\Desktop\Steller20November\TagTesting20Nov2013\M6.DSG	11-1-2013	15:23:37	34066.000000	3406.600000	49458.591811	20.000000
C:\Users\cware\Desktop\Steller20November\TagTesting20Nov2013\M6.DSG	11-1-2013	15:23:37	34067.000000	3406.700000	49460.658313	20.000000
C:\Users\cware\Desktop\Steller20November\TagTesting20Nov2013\M6.DSG	11-1-2013	15:23:37	34068.000000	3406.800000	49458.741560	20.000000
C:\Users\cware\Desktop\Steller20November\TagTesting20Nov2013\M6.DSG	11-1-2013	15:23:37	34069.000000	3406.900000	49457.546992	20.000000
C:\Users\cware\Desktop\Steller20November\TagTesting20Nov2013\M6.DSG	11-1-2013	15:23:37	34070.000000	3407.000000	49457.646621	20.000000
C:\Users\cware\Desktop\Steller20November\TagTesting20Nov2013\M6.DSG	11-1-2013	15:23:37	34071.000000	3407.100000	49459.339529	20.000000
C:\Users\cware\Desktop\Steller20November\TagTesting20Nov2013\M6.DSG	11-1-2013	15:23:37	34072.000000	3407.200000	49458.518742	20.000000
C:\Users\cware\Desktop\Steller20November\TagTesting20Nov2013\M6.DSG	11-1-2013	15:23:37	34073.000000	3407.300000	49459.066457	20.000000
C:\Users\cware\Desktop\Steller20November\TagTesting20Nov2013\M6.DSG	11-1-2013	15:23:37	34074.000000	3407.400000	49460.335858	20.000000
C:\Users\cware\Desktop\Steller20November\TagTesting20Nov2013\M6.DSG	11-1-2013	15:23:37	34075.000000	3407.500000	49462.103638	20.000000
C:\Users\cware\Desktop\Steller20November\TagTesting20Nov2013\M6.DSG	11-1-2013	15:23:37	34076.000000	3407.600000	49459.340808	20.000000
C:\Users\cware\Desktop\Steller20November\TagTesting20Nov2013\M6.DSG	11-1-2013	15:23:37	34077.000000	3407.700000	49460.983921	20.000000
C:\Users\cware\Desktop\Steller20November\TagTesting20Nov2013\M6.DSG	11-1-2013	15:23:37	34078.000000	3407.800000	49460.038211	20.000000
C:\Users\cware\Desktop\Steller20November\TagTesting20Nov2013\M6.DSG	11-1-2013	15:23:37	34079.000000	3407.900000	49460.162683	20.000000
C:\Users\cware\Desktop\Steller20November\TagTesting20Nov2013\M6.DSG	11-1-2013	15:23:37	34080.000000	3408.000000	49458.644403	20.000000
C:\Users\cware\Desktop\Steller20November\TagTesting20Nov2013\M6.DSG	11-1-2013	15:23:37	34081.000000	3408.100000	49459.018297	20.000000
C:\Users\cware\Desktop\Steller20November\TagTesting20Nov2013\M6.DSG	11-1-2013	15:23:37	34082.000000	3408.200000	49458.246724	20.000000
C:\Users\cware\Desktop\Steller20November\TagTesting20Nov2013\M6.DSG	11-1-2013	15:23:37	34083.000000	3408.300000	49458.719709	20.000000
C:\Users\cware\Desktop\Steller20November\TagTesting20Nov2013\M6.DSG	11-1-2013	15:23:37	34084.000000	3408.400000	49459.018817	20.000000
C:\Users\cware\Desktop\Steller20November\TagTesting20Nov2013\M6.DSG	11-1-2013	15:23:37	34085.000000	3408.500000	49459.541771	20.000000
C:\Users\cware\Desktop\Steller20November\TagTesting20Nov2013\M6.DSG	11-1-2013	15:23:37	34086.000000	3408.600000	49452.598033	20.000000
C:\Users\cware\Desktop\Steller20November\TagTesting20Nov2013\M6.DSG	11-1-2013	15:23:37	34087.000000	3408.700000	49460.439173	20.000000
C:\Users\cware\Desktop\Steller20November\TagTesting20Nov2013\M6.DSG	11-1-2013	15:23:37	34088.000000	3408.800000	49458.448272	20.000000
C:\Users\cware\Desktop\Steller20November\TagTesting20Nov2013\M6.DSG	11-1-2013	15:23:37	34089.000000	3408.900000	49464.297427	20.000000
C:\Users\cware\Desktop\Steller20November\TagTesting20Nov2013\M6.DSG	11-1-2013	15:23:37	34090.000000	3409.000000	49526.724274	20.000000
C:\Users\cware\Desktop\Steller20November\TagTesting20Nov2013\M6.DSG	11-1-2013	15:23:37	34091.000000	3409.100000	49573.345070	20.000000
C:\Users\cware\Desktop\Steller20November\TagTesting20Nov2013\M6.DSG	11-1-2013	15:23:37	34092.000000	3409.200000	49598.385770	20.000000
C:\Users\cware\Desktop\Steller20November\TagTesting20Nov2013\M6.DSG	11-1-2013	15:23:37	34093.000000	3409.300000	49586.089561	20.000000
C:\Users\cware\Desktop\Steller20November\TagTesting20Nov2013\M6.DSG	11-1-2013	15:23:37	34094.000000	3409.400000	49568.691022	20.000000
C:\Users\cware\Desktop\Steller20November\TagTesting20Nov2013\M6.DSG	11-1-2013	15:23:37	34095.000000	3409.500000	49562.070613	20.000000
C:\Users\cware\Desktop\Steller20November\TagTesting20Nov2013\M6.DSG	11-1-2013	15:23:37	34096.000000	3409.600000	49575.735478	20.000000
C:\Users\cware\Desktop\Steller20November\TagTesting20Nov2013\M6.DSG	11-1-2013	15:23:37	34097.000000	3409.700000	49601.049697	20.000000
C:\Users\cware\Desktop\Steller20November\TagTesting20Nov2013\M6.DSG	11-1-2013	15:23:37	34098.000000	3409.800000	49619.544174	20.000000
C:\Users\cware\Desktop\Steller20November\TagTesting20Nov2013\M6.DSG	11-1-2013	15:23:37	34099.000000	3409.900000	49631.939691	20.000000
C:\Users\cware\Desktop\Steller20November\TagTesting20Nov2013\M6.DSG	11-1-2013	15:23:37	34100.000000	3410.000000	49638.785093	20.000000
C:\Users\cware\Desktop\Steller20November\TagTesting20Nov2013\M6.DSG	11-1-2013	15:23:37	34101.000000	3410.100000	49651.728351	20.000000
C:\Users\cware\Desktop\Steller20November\TagTesting20Nov2013\M6.DSG	11-1-2013	15:23:37	34102.000000	3410.200000	49664.522315	20.000000
C:\Users\cware\Desktop\Steller20November\TagTesting20Nov2013\M6.DSG	11-1-2013	15:23:37	34103.000000	3410.300000	49674.429183	20.000000
C:\Users\cware\Desktop\Steller20November\TagTesting20Nov2013\M6.DSG	11-1-2013	15:23:37	34104.000000	3410.400000	49674.205199	20.000000
C:\Users\cware\Desktop\Steller20November\TagTesting20Nov2013\M6.DSG	11-1-2013	15:23:37	34105.000000	3410.500000	49680.901069	20.000000
C:\Users\cware\Desktop\Steller20November\TagTesting20Nov2013\M6.DSG	11-1-2013	15:23:37	34106.000000	3410.600000	49696.656898	20.000000
C:\Users\cware\Desktop\Steller20November\TagTesting20Nov2013\M6.DSG	11-1-2013	15:23:37	34107.000000	3410.700000	49704.846606	20.000000
C:\Users\cware\Desktop\Steller20November\TagTesting20Nov2013\M6.DSG	11-1-2013	15:23:37	34108.000000	3410.800000	49716.769286	20.000000
C:\Users\cware\Desktop\Steller20November\TagTesting20Nov2013\M6.DSG	11-1-2013	15:23:37	34109.000000	3410.900000	49743.651367	20.000000
C:\Users\cware\Desktop\Steller20November\TagTesting20Nov2013\M6.DSG	11-1-2013	15:23:37	34110.000000	3411.000000	49760.378647	20.000000
C:\Users\cware\Desktop\Steller20November\TagTesting20Nov2013\M6.DSG	11-1-2013	15:23:37	34111.000000	3411.100000	49789.152578	20.000000
C:\Users\cware\Desktop\Steller20November\TagTesting20Nov2013\M6.DSG	11-1-2013	15:23:37	34112.000000	3411.200000	49785.618172	20.000000
C:\Users\cware\Desktop\Steller20November\TagTesting20Nov2013\M6.DSG	11-1-2013	15:23:37	34113.000000	3411.300000	49758.810467	20.000000
C:\Users\cware\Desktop\Steller20November\TagTesting20Nov2013\M6.DSG	11-1-2013	15:23:37	34114.000000	3411.400000	49746.215801	20.000000
C:\Users\cware\Desktop\Steller20November\TagTesting20Nov2013\M6.DSG	11-1-2013	15:23:37	34115.000000	3411.500000	49732.401171	20.000000
C:\Users\cware\Desktop\Steller20November\TagTesting20Nov2013\M6.DSG	11-1-2013	15:23:37	34116.000000	3411.600000	49745.070920	20.000000
C:\Users\cware\Desktop\Steller20November\TagTesting20Nov2013\M6.DSG	11-1-2013	15:23:37	34117.000000	3411.700000	49749.053595	20.000000
C:\Users\cware\Desktop\Steller20November\TagTesting20Nov2013\M6.DSG	11-1-2013	15:23:37	34118.000000	3411.800000	49760.901689	20.000000
C:\Users\cware\Desktop\Steller20November\TagTesting20Nov2013\M6.DSG	11-1-2013	15:23:37	34119.000000	3411.900000	49759.706743	20.000000
C:\Users\cware\Desktop\Steller20November\TagTesting20Nov2013\M6.DSG	11-1-2013	15:23:37	34120.000000	3412.000000	49762.494869	20.000000
C:\Users\cware\Desktop\Steller20November\TagTesting20Nov2013\M6.DSG	11-1-2013	15:23:37	34121.000000	3412.100000	49760.179986	20.000000
C:\Users\cware\Desktop\Steller20November\TagTesting20Nov2013\M6.DSG	11-1-2013	15:23:37	34122.000000	3412.200000	49766.850490	20.000000
C:\Users\cware\Desktop\Steller20November\TagTesting20Nov2013\M6.DSG	11-1-2013	15:23:37	34123.000000	3412.300000	49765.506634	20.000000
C:\Users\cware\Desktop\Steller20November\TagTesting20Nov2013\M6.DSG	11-1-2013	15:23:37	34124.000000	3412.400000	49756.695100	20.000000
C:\Users\cware\Desktop\Steller20November\TagTesting20Nov2013\M6.DSG	11-1-2013	15:23:37	34125.000000	3412.500000	49752.065613	20.000000
C:\Users\cware\Desktop\Steller20November\TagTesting20Nov2013\M6.DSG	11-1-2013	15:23:37	34126.000000	3412.600000	49756.521296	20.000000
C:\Users\cware\Desktop\Steller20November\TagTesting20Nov2013\M6.DSG	11-1-2013	15:23:37	34127.000000	3412.700000	49751.991224	20.000000
C:\Users\cware\Desktop\Steller20November\TagTesting20Nov2013\M6.DSG	11-1-2013	15:23:37	34128.000000	3412.800000	49752.937121	20.000000
C:\Users\cware\Desktop\Steller20November\TagTesting20Nov2013\M6.DSG	11-1-2013	15:23:37	34129.000000	3412.900000	49745.693902	20.000000
C:\Users\cware\Desktop\Steller20November\TagTesting20Nov2013\M6.DSG	11-1-2013	15:23:37	34130.000000	3413.000000	49750.149252	20.000000
C:\Users\cware\Desktop\Steller20November\TagTesting20Nov2013\M6.DSG	11-1-2013	15:23:37	34131.000000	3413.100000	49746.266163	20.000000
C:\Users\cware\Desktop\Steller20November\TagTesting20Nov2013\M6.DSG	11-1-2013	15:23:37	34132.000000	3413.200000	49758.661793	20.000000
C:\Users\cware\Desktop\Steller20November\TagTesting20Nov2013\M6.DSG	11-1-2013	15:23:37	34133.000000	3413.300000	49772.949365	20.000000
C:\Users\cware\Desktop\Steller20November\TagTesting20Nov2013\M6.DSG	11-1-2013	15:23:37	34134.000000	3413.400000	49787.137539	20.000000
C:\Users\cware\Desktop\Steller20November\TagTesting20Nov2013\M6.DSG	11-1-2013	15:23:37	34135.000000	3413.500000	49795.475979	20.000000
C:\Users\cware\Desktop\Steller20November\TagTesting20Nov2013\M6.DSG	11-1-2013	15:23:37	34136.000000	3413.600000	49793.908039	20.000000
C:\Users\cware\Desktop\Steller20November\TagTesting20Nov2013\M6.DSG	11-1-2013	15:23:37	34137.000000	3413.700000	49763.366900	20.000000
C:\Users\cware\Desktop\Steller20November\TagTesting20Nov2013\M6.DSG	11-1-2013	15:23:37	34138.000000	3413.800000	49740.044377	20.000000
C:\Users\cware\Desktop\Steller20November\TagTesting20Nov2013\M6.DSG	11-1-2013	15:23:37	34139.000000	3413.900000	49738.426224	20.000000
C:\Users\cware\Desktop\Steller20November\TagTesting20Nov2013\M6.DSG	11-1-2013	15:23:37	34140.000000	3414.000000	49747.785551	20.000000
C:\Users\cware\Desktop\Steller20November\TagTesting20Nov2013\M6.DSG	11-1-2013	15:23:37	34141.000000	3414.100000	49738.600652	20.000000
C:\Users\cware\Desktop\Steller20November\TagTesting20Nov2013\M6.DSG	11-1-2013	15:23:37	34142.000000	3414.200000	49735.041111	20.000000
C:\Users\cware\Desktop\Steller20November\TagTesting20Nov2013\M6.DSG	11-1-2013	15:23:37	34143.000000	3414.300000	49738.600644	20.000000
C:\Users\cware\Desktop\Steller20November\TagTesting20Nov2013\M6.DSG	11-1-2013	15:23:37	34144.000000	3414.400000	49743.106147	20.000000
C:\Users\cware\Desktop\Steller20November\TagTesting20Nov2013\M6.DSG	11-1-2013	15:23:37	34145.000000	3414.500000	49738.377013	20.000000
C:\Users\cware\Desktop\Steller20November\TagTesting20Nov2013\M6.DSG	11-1-2013	15:23:37	34146.000000	3414.600000	49741.986271	20.000000
C:\Users\cware\Desktop\Steller20November\TagTesting20Nov2013\M6.DSG	11-1-2013	15:23:37	34147.000000	3414.700000	49741.239454	20.000000
C:\Users\cware\Desktop\Steller20November\TagTesting20Nov2013\M6.DSG	11-1-2013	15:23:37	34148.000000	3414.800000	49739.795943	20.000000
C:\Users\cware\Desktop\Steller20November\TagTesting20Nov2013\M6.DSG	11-1-2013	15:23:37	34149.000000	3414.900000	49732.776533	20.000000
C:\Users\cware\Desktop\Steller20November\TagTesting20Nov2013\M6.DSG	11-1-2013	15:23:37	34150.000000	3415.000000	49732.602842	20.000000
C:\Users\cware\Desktop\Steller20November\TagTesting20Nov2013\M6.DSG	11-1-2013	15:23:37	34151.000000	3415.100000	49730.113756	20.000000
C:\Users\cware\Desktop\Steller20November\TagTesting20Nov2013\M6.DSG	11-1-2013	15:23:37	34152.000000	3415.200000	49734.569255	20.000000
C:\Users\cware\Desktop\Steller20November\TagTesting20Nov2013\M6.DSG	11-1-2013	15:23:37	34153.000000	3415.300000	49734.320415	20.000000
C:\Users\cware\Desktop\Steller20November\TagTesting20Nov2013\M6.DSG	11-1-2013	15:23:37	34154.000000	3415.400000	49744.600470	20.000000
C:\Users\cware\Desktop\Steller20November\TagTesting20Nov2013\M6.DSG	11-1-2013	15:23:37	34155.000000	3415.500000	49759.535504	20.000000
C:\Users\cware\Desktop\Steller20November\TagTesting20Nov2013\M6.DSG	11-1-2013	15:23:37	34156.000000	3415.600000	49775.839181	20.000000
C:\Users\cware\Desktop\Steller20November\TagTesting20Nov2013\M6.DSG	11-1-2013	15:23:37	34157.000000	3415.700000	49789.678716	20.000000
C:\Users\cware\Desktop\Steller20November\TagTesting20Nov2013\M6.DSG	11-1-2013	15:23:37	34158.000000	3415.800000	49810.437665	20.000000
C:\Users\cware\Desktop\Steller20November\TagTesting20Nov2013\M6.DSG	11-1-2013	15:23:37	34159.000000	3415.900000	49814.495026	20.000000
C:\Users\cware\Desktop\Steller20November\TagTesting20Nov2013\M6.DSG	11-1-2013	15:23:37	34160.000000	3416.000000	49796.474343	20.000000
C:\Users\cware\Desktop\Steller20November\TagTesting20Nov2013\M6.DSG	11-1-2013	15:23:37	34161.000000	3416.100000	49762.448500	20.000000
C:\Users\cware\Desktop\Steller20November\TagTesting20Nov2013\M6.DSG	11-1-2013	15:23:37	34162.000000	3416.200000	49751.421646	20.000000
C:\Users\cware\Desktop\Steller20November\TagTesting20Nov2013\M6.DSG	11-1-2013	15:23:37	34163.000000	3416.300000	49728.348197	20.000000
C:\Users\cware\Desktop\Steller20November\TagTesting20Nov2013\M6.DSG	11-1-2013	15:23:37	34164.000000	3416.400000	49746.070665	20.000000
C:\Users\cware\Desktop\Steller20November\TagTesting20Nov2013\M6.DSG	11-1-2013	15:23:37	34165.000000	3416.500000	49742.262423	20.000000
C:\Users\cware\Desktop\Steller20November\TagTesting20Nov2013\M6.DSG	11-1-2013	15:23:37	34166.000000	3416.600000	49745.249502	20.000000
C:\Users\cware\Desktop\Steller20November\TagTesting20Nov2013\M6.DSG	11-1-2013	15:23:37	34167.000000	3416.700000	49737.857042	20.000000
C:\Users\cware\Desktop\Steller20November\TagTesting20Nov2013\M6.DSG	11-1-2013	15:23:37	34168.000000	3416.800000	49731.385486	20.000000
C:\Users\cware\Desktop\Steller20November\TagTesting20Nov2013\M6.DSG	11-1-2013	15:23:37	34169.000000	3416.900000	49724.839123	20.000000
C:\Users\cware\Desktop\Steller20November\TagTesting20Nov2013\M6.DSG	11-1-2013	15:23:37	34170.000000	3417.000000	49727.104385	20.000000
C:\Users\cware\Desktop\Steller20November\TagTesting20Nov2013\M6.DSG	11-1-2013	15:23:37	34171.000000	3417.100000	49728.149968	20.000000
C:\Users\cware\Desktop\Steller20November\TagTesting20Nov2013\M6.DSG	11-1-2013	15:23:37	34172.000000	3417.200000	49714.933645	20.000000
C:\Users\cware\Desktop\Steller20November\TagTesting20Nov2013\M6.DSG	11-1-2013	15:23:37	34173.000000	3417.300000	49711.224452	20.000000
C:\Users\cware\Desktop\Steller20November\TagTesting20Nov2013\M6.DSG	11-1-2013	15:23:37	34174.000000	3417.400000	49711.672721	20.000000
C:\Users\cware\Desktop\Steller20November\TagTesting20Nov2013\M6.DSG	11-1-2013	15:23:37	34175.000000	3417.500000	49711.523745	20.000000
C:\Users\cware\Desktop\Steller20November\TagTesting20Nov2013\M6.DSG	11-1-2013	15:23:37	34176.000000	3417.600000	49712.419952	20.000000
C:\Users\cware\Desktop\Steller20November\TagTesting20Nov2013\M6.DSG	11-1-2013	15:23:37	34177.000000	3417.700000	49698.107710	20.000000
C:\Users\cware\Desktop\Steller20November\TagTesting20Nov2013\M6.DSG	11-1-2013	15:23:37	34178.000000	3417.800000	49703.185640	20.000000
C:\Users\cware\Desktop\Steller20November\TagTesting20Nov2013\M6.DSG	11-1-2013	15:23:37	34179.000000	3417.900000	49695.992268	20.000000
C:\Users\cware\Desktop\Steller20November\TagTesting20Nov2013\M6.DSG	11-1-2013	15:23:37	34180.000000	3418.000000	49703.111800	20.000000
C:\Users\cware\Desktop\Steller20November\TagTesting20Nov2013\M6.DSG	11-1-2013	15:23:37	34181.000000	3418.100000	49708.886186	20.000000
C:\Users\cware\Desktop\Steller20November\TagTesting20Nov2013\M6.DSG	11-1-2013	15:23:37	34182.000000	3418.200000	49722.128635	20.000000
C:\Users\cware\Desktop\Steller20November\TagTesting20Nov2013\M6.DSG	11-1-2013	15:23:37	34183.000000	3418.300000	49743.311273	20.000000
C:\Users\cware\Desktop\Steller20November\TagTesting20Nov2013\M6.DSG	11-1-2013	15:23:37	34184.000000	3418.400000	49755.881330	20.000000
C:\Users\cware\Desktop\Steller20November\TagTesting20Nov2013\M6.DSG	11-1-2013	15:23:37	34185.000000	3418.500000	49759.490632	20.000000
C:\Users\cware\Desktop\Steller20November\TagTesting20Nov2013\M6.DSG	11-1-2013	15:23:37	34186.000000	3418.600000	49744.680482	20.000000
C:\Users\cware\Desktop\Steller20November\TagTesting20Nov2013\M6.DSG	11-1-2013	15:23:37	34187.000000	3418.700000	49714.761758	20.000000
C:\Users\cware\Desktop\Steller20November\TagTesting20Nov2013\M6.DSG	11-1-2013	15:23:37	34188.000000	3418.800000	49702.366387	20.000000
C:\Users\cware\Desktop\Steller20November\TagTesting20Nov2013\M6.DSG	11-1-2013	15:23:37	34189.000000	3418.900000	49701.669326	20.000000
C:\Users\cware\Desktop\Steller20November\TagTesting20Nov2013\M6.DSG	11-1-2013	15:23:37	34190.000000	3419.000000	49706.150309	20.000000
C:\Users\cware\Desktop\Steller20November\TagTesting20Nov2013\M6.DSG	11-1-2013	15:23:37	34191.000000	3419.100000	49710.730316	20.000000
C:\Users\cware\Desktop\Steller20November\TagTesting20Nov2013\M6.DSG	11-1-2013	15:23:37	34192.000000	3419.200000	49716.729183	20.000000
C:\Users\cware\Desktop\Steller20November\TagTesting20Nov2013\M6.DSG	11-1-2013	15:23:37	34193.000000	3419.300000	49715.783539	20.000000
C:\Users\cware\Desktop\Steller20November\TagTesting20Nov2013\M6.DSG	11-1-2013	15:23:37	34194.000000	3419.400000	49707.370460	20.000000
C:\Users\cware\Desktop\Steller20November\TagTesting20Nov2013\M6.DSG	11-1-2013	15:23:37	34195.000000	3419.500000	49719.667139	20.000000
C:\Users\cware\Desktop\Steller20November\TagTesting20Nov2013\M6.DSG	11-1-2013	15:23:37	34196.000000	3419.600000	49717.601527	20.000000
C:\Users\cware\Desktop\Steller20November\TagTesting20Nov2013\M6.DSG	11-1-2013	15:23:37	34197.000000	3419.700000	49718.273327	20.000000
C:\Users\cware\Desktop\Steller20November\TagTesting20Nov2013\M6.DSG	11-1-2013	15:23:37	34198.000000	3419.800000	49718.199003	20.000000
C:\Users\cware\Desktop\Steller20November\TagTesting20Nov2013\M6.DSG	11-1-2013	15:23:37	34199.000000	3419.900000	49718.224107	20.000000
C:\Users\cware\Desktop\Steller20November\TagTesting20Nov2013\M6.DSG	11-1-2013	15:23:37	34200.000000	3420.000000	49704.235490	20.000000
C:\Users\cware\Desktop\Steller20November\TagTesting20Nov2013\M6.DSG	11-1-2013	15:23:37	34201.000000	3420.100000	49703.439171	20.000000
C:\Users\cware\Desktop\Steller20November\TagTesting20Nov2013\M6.DSG	11-1-2013	15:23:37	34202.000000	3420.200000	49705.480380	20.000000
C:\Users\cware\Desktop\Steller20November\TagTesting20Nov2013\M6.DSG	11-1-2013	15:23:37	34203.000000	3420.300000	49695.474569	20.000000
C:\Users\cware\Desktop\Steller20November\TagTesting20Nov2013\M6.DSG	11-1-2013	15:23:37	34204.000000	3420.400000	49695.872890	20.000000
C:\Users\cware\Desktop\Steller20November\TagTesting20Nov2013\M6.DSG	11-1-2013	15:23:37	34205.000000	3420.500000	49687.136607	20.000000
C:\Users\cware\Desktop\Steller20November\TagTesting20Nov2013\M6.DSG	11-1-2013	15:23:37	34206.000000	3420.600000	49681.386863	20.000000
C:\Users\cware\Desktop\Steller20November\TagTesting20Nov2013\M6.DSG	11-1-2013	15:23:37	34207.000000	3420.700000	49681.163219	20.000000
C:\Users\cware\Desktop\Steller20November\TagTesting20Nov2013\M6.DSG	11-1-2013	15:23:37	34208.000000	3420.800000	49682.109185	20.000000
C:\Users\cware\Desktop\Steller20November\TagTesting20Nov2013\M6.DSG	11-1-2013	15:23:37	34209.000000	3420.900000	49674.268655	20.000000
C:\Users\cware\Desktop\Steller20November\TagTesting20Nov2013\M6.DSG	11-1-2013	15:23:37	34210.000000	3421.000000	49676.185640	20.000000
C:\Users\cware\Desktop\Steller20November\TagTesting20Nov2013\M6.DSG	11-1-2013	15:23:37	34211.000000	3421.100000	49685.818448	20.000000
C:\Users\cware\Desktop\Steller20November\TagTesting20Nov2013\M6.DSG	11-1-2013	15:23:37	34212.000000	3421.200000	49694.555450	20.000000
C:\Users\cware\Desktop\Steller20November\TagTesting20Nov2013\M6.DSG	11-1-2013	15:23:37	34213.000000	3421.300000	49705.906029	20.000000
C:\Users\cware\Desktop\Steller20November\TagTesting20Nov2013\M6.DSG	11-1-2013	15:23:37	34214.000000	3421.400000	49721.512839	20.000000
C:\Users\cware\Desktop\Steller20November\TagTesting20Nov2013\M6.DSG	11-1-2013	15:23:37	34215.000000	3421.500000	49730.598303	20.000000
C:\Users\cware\Desktop\Steller20November\TagTesting20Nov2013\M6.DSG	11-1-2013	15:23:37	34216.000000	3421.600000	49735.352853	20.000000
C:\Users\cware\Desktop\Steller20November\TagTesting20Nov2013\M6.DSG	11-1-2013	15:23:37	34217.000000	3421.700000	49723.280479	20.000000
C:\Users\cware\Desktop\Steller20November\TagTesting20Nov2013\M6.DSG	11-1-2013	15:23:37	34218.000000	3421.800000	49706.628831	20.000000
C:\Users\cware\Desktop\Steller20November\TagTesting20Nov2013\M6.DSG	11-1-2013	15:23:37	34219.000000	3421.900000	49686.069201	20.000000
C:\Users\cware\Desktop\Steller20November\TagTesting20Nov2013\M6.DSG	11-1-2013	15:23:37	34220.000000	3422.000000	49678.875857	20.000000
C:\Users\cware\Desktop\Steller20November\TagTesting20Nov2013\M6.DSG	11-1-2013	15:23:37	34221.000000	3422.100000	49670.089543	20.000000
C:\Users\cware\Desktop\Steller20November\TagTesting20Nov2013\M6.DSG	11-1-2013	15:23:37	34222.000000	3422.200000	49662.274038	20.000000
C:\Users\cware\Desktop\Steller20November\TagTesting20Nov2013\M6.DSG	11-1-2013	15:23:37	34223.000000	3422.300000	49660.780718	20.000000
C:\Users\cware\Desktop\Steller20November\TagTesting20Nov2013\M6.DSG	11-1-2013	15:23:37	34224.000000	3422.400000	49649.928591	20.000000
C:\Users\cware\Desktop\Steller20November\TagTesting20Nov2013\M6.DSG	11-1-2013	15:23:37	34225.000000	3422.500000	49638.827458	20.000000
C:\Users\cware\Desktop\Steller20November\TagTesting20Nov2013\M6.DSG	11-1-2013	15:23:37	34226.000000	3422.600000	49635.616477	20.000000
C:\Users\cware\Desktop\Steller20November\TagTesting20Nov2013\M6.DSG	11-1-2013	15:23:37	34227.000000	3422.700000	49617.123015	20.000000
C:\Users\cware\Desktop\Steller20November\TagTesting20Nov2013\M6.DSG	11-1-2013	15:23:37	34228.000000	3422.800000	49610.676514	20.000000
C:\Users\cware\Desktop\Steller20November\TagTesting20Nov2013\M6.DSG	11-1-2013	15:23:37	34229.000000	3422.900000	49596.712586	20.000000
C:\Users\cware\Desktop\Steller20November\TagTesting20Nov2013\M6.DSG	11-1-2013	15:23:37	34230.000000	3423.000000	49597.335039	20.000000
C:\Users\cware\Desktop\Steller20November\TagTesting20Nov2013\M6.DSG	11-1-2013	15:23:37	34231.000000	3423.100000	49573.465050	20.000000
C:\Users\cware\Desktop\Steller20November\TagTesting20Nov2013\M6.DSG	11-1-2013	15:23:37	34232.000000	3423.200000	49572.693394	20.000000
C:\Users\cware\Desktop\Steller20November\TagTesting20Nov2013\M6.DSG	11-1-2013	15:23:37	34233.000000	3423.300000	49566.545702	20.000000
C:\Users\cware\Desktop\Steller20November\TagTesting20Nov2013\M6.DSG	11-1-2013	15:23:37	34234.000000	3423.400000	49554.149963	20.000000
C:\Users\cware\Desktop\Steller20November\TagTesting20Nov2013\M6.DSG	11-1-2013	15:23:37	34235.000000	3423.500000	49544.144045	20.000000
C:\Users\cware\Desktop\Steller20November\TagTesting20Nov2013\M6.DSG	11-1-2013	15:23:37	34236.000000	3423.600000	49530.056149	20.000000
C:\Users\cware\Desktop\Steller20November\TagTesting20Nov2013\M6.DSG	11-1-2013	15:23:37	34237.000000	3423.700000	49519.900959	20.000000
C:\Users\cware\Desktop\Steller20November\TagTesting20Nov2013\M6.DSG	11-1-2013	15:23:37	34238.000000	3423.800000	49506.634104	20.000000
C:\Users\cware\Desktop\Steller20November\TagTesting20Nov2013\M6.DSG	11-1-2013	15:23:37	34239.000000	3423.900000	49493.317376	20.000000
C:\Users\cware\Desktop\Steller20November\TagTesting20Nov2013\M6.DSG	11-1-2013	15:23:37	34240.000000	3424.000000	49483.460739	20.000000
C:\Users\cware\Desktop\Steller20November\TagTesting20Nov2013\M6.DSG	11-1-2013	15:23:37	34241.000000	3424.100000	49466.560051	20.000000
C:\Users\cware\Desktop\Steller20November\TagTesting20Nov2013\M6.DSG	11-1-2013	15:23:37	34242.000000	3424.200000	49457.400544	20.000000
C:\Users\cware\Desktop\Steller20November\TagTesting20Nov2013\M6.DSG	11-1-2013	15:23:37	34243.000000	3424.300000	49452.297544	20.000000
C:\Users\cware\Desktop\Steller20November\TagTesting20Nov2013\M6.DSG	11-1-2013	15:23:37	34244.000000	3424.400000	49440.225482	20.000000
C:\Users\cware\Desktop\Steller20November\TagTesting20Nov2013\M6.DSG	11-1-2013	15:23:37	34245.000000	3424.500000	49452.273230	20.000000
C:\Users\cware\Desktop\Steller20November\TagTesting20Nov2013\M6.DSG	11-1-2013	15:23:37	34246.000000	3424.600000	49460.437696	20.000000
C:\Users\cware\Desktop\Steller20November\TagTesting20Nov2013\M6.DSG	11-1-2013	15:23:37	34247.000000	3424.700000	49460.960121	20.000000
C:\Users\cware\Desktop\Steller20November\TagTesting20Nov2013\M6.DSG	11-1-2013	15:23:37	34248.000000	3424.800000	49462.179931	20.000000
C:\Users\cware\Desktop\Steller20November\TagTesting20Nov2013\M6.DSG	11-1-2013	15:23:37	34249.000000	3424.900000	49457.948857	20.000000
C:\Users\cware\Desktop\Steller20November\TagTesting20Nov2013\M6.DSG	11-1-2013	15:23:37	34250.000000	3425.000000	49461.657823	20.000000
C:\Users\cware\Desktop\Steller20November\TagTesting20Nov2013\M6.DSG	11-1-2013	15:23:37	34251.000000	3425.100000	49461.309410	20.000000
C:\Users\cware\Desktop\Steller20November\TagTesting20Nov2013\M6.DSG	11-1-2013	15:23:37	34252.000000	3425.200000	49461.932188	20.000000
C:\Users\cware\Desktop\Steller20November\TagTesting20Nov2013\M6.DSG	11-1-2013	15:23:37	34253.000000	3425.300000	49463.027548	20.000000
C:\Users\cware\Desktop\Steller20November\TagTesting20Nov2013\M6.DSG	11-1-2013	15:23:37	34254.000000	3425.400000	49459.219577	20.000000
C:\Users\cware\Desktop\Steller20November\TagTesting20Nov2013\M6.DSG	11-1-2013	15:23:37	34255.000000	3425.500000	49459.692454	20.000000
C:\Users\cware\Desktop\Steller20November\TagTesting20Nov2013\M6.DSG	11-1-2013	15:23:37	34256.000000	3425.600000	49459.443843	20.000000
C:\Users\cware\Desktop\Steller20November\TagTesting20Nov2013\M6.DSG	11-1-2013	15:23:37	34257.000000	3425.700000	49459.543485	20.000000
C:\Users\cware\Desktop\Steller20November\TagTesting20Nov2013\M6.DSG	11-1-2013	15:23:37	34258.000000	3425.800000	49458.622866	20.000000
C:\Users\cware\Desktop\Steller20November\TagTesting20Nov2013\M6.DSG	11-1-2013	15:23:37	34259.000000	3425.900000	49460.788733	20.000000
C:\Users\cware\Desktop\Steller20November\TagTesting20Nov2013\M6.DSG	11-1-2013	15:23:37	34260.000000	3426.000000	49458.473841	20.000000
C:\Users\cware\Desktop\Steller20November\TagTesting20Nov2013\M6.DSG	11-1-2013	15:23:37	34261.000000	3426.100000	49459.917813	20.000000
C:\Users\cware\Desktop\Steller20November\TagTesting20Nov2013\M6.DSG	11-1-2013	15:23:37	34262.000000	3426.200000	49458.648828	20.000000
[truncated: 3,383 more rows]
