# Supplementary material for: Averaged Propulsive Body Acceleration (APBA) Can Be Calculated from Biologging Tags That Incorporate Gyroscopes and Accelerometers to Estimate Swimming Speed, Hydrodynamic Drag and Energy Expenditure for Steller Sea Lions
Source: PLoS One. 2016 Jun 10;11(6):e0157326. doi: 10.1371/journal.pone.0157326 (PMC4902303; doi:10.1371/journal.pone.0157326)
Supplement: S3 Data — Same components as S2. (ZIP) [file pone.0157326.s003.zip › HazyNov_20/yasha10_4166_4.csv]

rawAx	rawAy	rawAz	gravX	gravY	gravZ	gyrX	gyrY	gyrZ	estAx	estAy	estAz	odbX	odbY	odbZ	spk
-0.553	0.647	-0.574	-0.458	0.597	-0.659	-1.472	-0.482	-0.236	-0.177	0.096	0.060	0.238	0.421	0.177	-0.101
-0.476	0.659	-0.605	-0.450	0.580	-0.679	-1.411	-0.423	-0.192	-0.108	0.125	0.049	0.161	0.434	0.145	-0.122
-0.445	0.535	-0.617	-0.447	0.563	-0.695	-1.450	0.021	-0.275	-0.080	0.018	0.053	0.129	0.311	0.132	-0.111
-0.522	0.593	-0.747	-0.436	0.543	-0.717	-1.505	-0.634	-0.170	-0.167	0.096	-0.055	0.205	0.370	0.002	-0.090
-0.384	0.582	-0.696	-0.436	0.524	-0.732	-1.494	0.170	-0.296	-0.030	0.103	0.010	0.067	0.359	0.054	-0.076
-0.453	0.504	-0.790	-0.424	0.505	-0.752	-1.396	-0.652	-0.150	-0.110	0.045	-0.065	0.135	0.283	0.041	-0.073
-0.376	0.524	-0.723	-0.417	0.485	-0.769	-1.416	-0.370	-0.181	-0.041	0.084	0.019	0.058	0.304	0.026	-0.052
-0.391	0.539	-0.688	-0.415	0.467	-0.781	-1.275	0.019	-0.222	-0.058	0.117	0.066	0.073	0.321	0.061	-0.070
-0.368	0.585	-0.775	-0.412	0.449	-0.793	-1.285	-0.064	-0.204	-0.038	0.182	-0.009	0.049	0.369	0.027	-0.073
-0.457	0.415	-0.763	-0.413	0.430	-0.803	-1.359	0.199	-0.252	-0.126	0.032	0.013	0.137	0.201	0.015	-0.078
-0.437	0.462	-0.806	-0.409	0.412	-0.814	-1.219	-0.118	-0.233	-0.110	0.096	-0.019	0.118	0.248	0.058	-0.070
-0.403	0.477	-0.822	-0.405	0.392	-0.826	-1.336	-0.163	-0.249	-0.081	0.131	-0.023	0.083	0.265	0.075	-0.102
-0.330	0.342	-0.731	-0.403	0.370	-0.837	-1.379	-0.034	-0.061	-0.008	0.018	0.079	0.010	0.131	0.016	-0.089
-0.564	0.346	-0.905	-0.402	0.349	-0.846	-1.256	-0.059	-0.057	-0.244	0.043	-0.085	0.244	0.136	0.157	-0.081
-0.422	0.481	-0.936	-0.405	0.330	-0.853	-1.237	0.220	-0.195	-0.100	0.198	-0.110	0.102	0.273	0.190	-0.079
-0.422	0.323	-0.960	-0.401	0.312	-0.861	-1.065	-0.173	-0.099	-0.103	0.057	-0.125	0.102	0.115	0.213	-0.083
-0.422	0.323	-0.960	-0.400	0.295	-0.868	-1.110	-0.025	-0.168	-0.104	0.075	-0.118	0.102	0.115	0.212	-0.049
-0.387	0.381	-0.881	-0.400	0.271	-0.876	-1.486	0.104	-0.224	-0.070	0.157	-0.031	0.065	0.175	0.132	-0.054
-0.357	0.222	-0.889	-0.400	0.249	-0.882	-1.305	0.061	-0.178	-0.039	0.020	-0.032	0.034	0.017	0.140	-0.044
-0.437	0.214	-0.960	-0.396	0.226	-0.890	-1.339	-0.198	-0.074	-0.124	0.036	-0.095	0.115	0.010	0.209	-0.053
-0.333	0.253	-0.916	-0.396	0.204	-0.895	-1.309	0.031	-0.181	-0.020	0.097	-0.046	0.011	0.049	0.166	-0.053
-0.395	0.230	-0.806	-0.395	0.185	-0.900	-1.167	-0.032	-0.227	-0.084	0.093	0.070	0.073	0.027	0.055	-0.054
-0.376	0.164	-0.909	-0.391	0.165	-0.905	-1.199	-0.148	-0.170	-0.069	0.048	-0.027	0.054	0.038	0.156	-0.052
-0.349	0.160	-0.920	-0.390	0.143	-0.909	-1.260	-0.009	-0.158	-0.044	0.065	-0.034	0.028	0.040	0.167	-0.054
-0.399	0.129	-0.936	-0.390	0.123	-0.912	-1.191	0.019	-0.213	-0.095	0.055	-0.047	0.078	0.070	0.182	-0.044
-0.384	0.106	-1.094	-0.385	0.101	-0.917	-1.300	-0.233	-0.170	-0.085	0.054	-0.199	0.063	0.091	0.339	-0.050
-0.360	0.126	-0.924	-0.382	0.080	-0.921	-1.197	-0.181	-0.201	-0.067	0.094	-0.025	0.041	0.069	0.168	-0.057
-0.353	0.025	-0.822	-0.382	0.061	-0.922	-1.126	0.010	-0.184	-0.061	0.013	0.079	0.034	0.167	0.066	-0.045
-0.357	-0.056	-0.881	-0.381	0.038	-0.924	-1.290	-0.019	-0.210	-0.066	-0.045	0.022	0.038	0.246	0.124	-0.050
-0.318	0.021	-0.948	-0.382	0.021	-0.924	-1.087	0.078	-0.371	-0.027	0.050	-0.045	0.001	0.165	0.191	-0.052
-0.380	0.048	-1.035	-0.382	0.003	-0.924	-1.106	-0.017	-0.253	-0.090	0.095	-0.131	0.063	0.135	0.277	-0.040
-0.368	-0.041	-0.940	-0.382	-0.020	-0.924	-1.302	0.037	-0.225	-0.078	0.029	-0.037	0.053	0.221	0.182	-0.022
-0.349	-0.071	-0.991	-0.382	-0.040	-0.923	-1.225	-0.031	-0.323	-0.060	0.018	-0.089	0.035	0.249	0.233	-0.028
-0.264	-0.037	-0.928	-0.375	-0.058	-0.925	-1.071	-0.382	-0.212	0.017	0.071	-0.025	0.049	0.210	0.169	-0.028
-0.326	-0.060	-0.928	-0.368	-0.077	-0.927	-1.108	-0.344	-0.257	-0.051	0.066	-0.024	0.014	0.230	0.168	-0.018
-0.287	-0.160	-0.818	-0.370	-0.094	-0.924	-1.065	0.040	-0.307	-0.012	-0.017	0.084	0.024	0.326	0.057	-0.011
-0.283	-0.176	-0.885	-0.371	-0.108	-0.922	-0.823	0.082	-0.242	-0.007	-0.019	0.015	0.027	0.337	0.124	-0.022
-0.260	-0.087	-0.873	-0.376	-0.124	-0.918	-0.919	0.261	-0.118	0.021	0.086	0.022	0.050	0.243	0.111	-0.027
-0.287	-0.149	-0.798	-0.379	-0.139	-0.915	-0.895	0.152	-0.128	-0.003	0.040	0.093	0.021	0.301	0.035	-0.032
-0.341	-0.272	-0.838	-0.386	-0.148	-0.911	-0.515	0.325	-0.179	-0.051	-0.075	0.050	0.034	0.420	0.074	-0.047
-0.368	-0.241	-0.897	-0.388	-0.158	-0.908	-0.554	0.123	0.015	-0.075	-0.034	-0.012	0.063	0.383	0.132	-0.064
-0.372	-0.253	-0.834	-0.393	-0.169	-0.904	-0.549	0.324	0.092	-0.073	-0.034	0.047	0.068	0.390	0.067	-0.070
-0.372	-0.253	-0.834	-0.399	-0.178	-0.899	-0.422	0.347	0.092	-0.067	-0.026	0.043	0.070	0.386	0.065	-0.065
-0.349	-0.361	-0.790	-0.407	-0.180	-0.896	-0.054	0.438	0.092	-0.037	-0.132	0.082	0.050	0.488	0.021	-0.057
-0.384	-0.261	-0.928	-0.414	-0.183	-0.892	-0.070	0.451	0.158	-0.064	-0.029	-0.059	0.086	0.382	0.158	-0.068
-0.333	-0.234	-0.806	-0.423	-0.189	-0.886	-0.269	0.518	0.158	-0.006	0.004	0.057	0.038	0.349	0.033	-0.072
-0.449	-0.338	-0.759	-0.428	-0.194	-0.883	-0.098	0.376	0.267	-0.115	-0.096	0.101	0.155	0.448	0.016	-0.074
-0.399	-0.373	-0.747	-0.433	-0.194	-0.880	0.178	0.332	0.342	-0.061	-0.130	0.110	0.107	0.476	0.029	-0.068
-0.410	-0.226	-0.830	-0.436	-0.197	-0.878	0.079	0.297	0.433	-0.069	0.019	0.025	0.120	0.322	0.051	-0.081
-0.345	-0.176	-0.802	-0.445	-0.197	-0.874	0.136	0.553	0.279	0.005	0.069	0.048	0.058	0.266	0.022	-0.068
-0.410	-0.269	-0.727	-0.451	-0.194	-0.871	0.294	0.427	0.300	-0.054	-0.025	0.120	0.125	0.353	0.055	-0.053
-0.376	-0.346	-0.660	-0.457	-0.196	-0.868	0.156	0.410	0.378	-0.014	-0.101	0.183	0.094	0.423	0.123	-0.050
-0.368	-0.334	-0.775	-0.467	-0.198	-0.862	0.066	0.698	0.373	0.004	-0.086	0.063	0.087	0.405	0.012	-0.061
-0.441	-0.292	-0.842	-0.475	-0.196	-0.858	0.349	0.515	0.321	-0.062	-0.046	-0.008	0.163	0.356	0.053	-0.068
-0.430	-0.292	-0.739	-0.481	-0.193	-0.855	0.391	0.440	0.370	-0.044	-0.049	0.091	0.155	0.350	0.051	-0.067
-0.487	-0.311	-0.719	-0.486	-0.194	-0.852	0.207	0.376	0.387	-0.096	-0.068	0.108	0.216	0.363	0.072	-0.072
-0.472	-0.241	-0.822	-0.492	-0.193	-0.849	0.208	0.456	0.297	-0.074	0.001	0.001	0.204	0.286	0.029	-0.077
-0.426	-0.257	-0.747	-0.497	-0.193	-0.846	0.230	0.377	0.354	-0.022	-0.015	0.073	0.160	0.295	0.049	-0.076
-0.441	-0.296	-0.672	-0.503	-0.194	-0.842	0.175	0.433	0.362	-0.031	-0.053	0.144	0.177	0.328	0.127	-0.065
-0.472	-0.272	-0.759	-0.513	-0.193	-0.836	0.229	0.652	0.281	-0.051	-0.030	0.052	0.211	0.299	0.043	-0.056
-0.514	-0.214	-0.849	-0.516	-0.193	-0.834	0.154	0.239	0.253	-0.091	0.027	-0.041	0.255	0.233	0.046	-0.060
-0.464	-0.176	-0.818	-0.526	-0.194	-0.828	0.031	0.602	0.083	-0.030	0.066	-0.016	0.206	0.188	0.012	-0.064
-0.537	-0.296	-0.865	-0.532	-0.196	-0.824	-0.017	0.388	0.123	-0.098	-0.052	-0.067	0.281	0.300	0.057	-0.057
-0.587	-0.350	-0.881	-0.543	-0.196	-0.817	0.056	0.693	0.116	-0.136	-0.105	-0.091	0.334	0.346	0.071	-0.028
-0.534	-0.326	-0.865	-0.561	-0.195	-0.805	0.195	1.174	0.102	-0.064	-0.083	-0.087	0.283	0.315	0.054	-0.037
-0.480	-0.241	-0.991	-0.574	-0.189	-0.797	0.468	0.860	0.154	0.003	-0.004	-0.221	0.230	0.221	0.179	-0.063
-0.653	-0.226	-1.027	-0.576	-0.184	-0.797	0.421	0.186	0.124	-0.168	0.006	-0.257	0.404	0.197	0.214	-0.085
-0.730	-0.214	-0.881	-0.567	-0.180	-0.804	0.401	-0.551	0.198	-0.254	0.014	-0.103	0.482	0.177	0.066	-0.062
-0.730	-0.214	-0.881	-0.564	-0.176	-0.807	0.355	-0.124	0.206	-0.257	0.011	-0.100	0.482	0.170	0.065	-0.057
-0.522	-0.098	-1.173	-0.563	-0.174	-0.808	0.194	-0.007	0.104	-0.050	0.124	-0.390	0.276	0.046	0.356	-0.020
-0.503	-0.114	-1.184	-0.559	-0.174	-0.811	0.018	-0.222	0.049	-0.035	0.109	-0.399	0.256	0.054	0.366	0.077
-0.449	-0.083	-1.117	-0.548	-0.176	-0.818	-0.273	-0.675	-0.148	0.008	0.142	-0.325	0.201	0.015	0.298	0.198
-0.295	-0.075	-1.243	-0.532	-0.181	-0.827	-0.470	-0.944	-0.198	0.146	0.155	-0.442	0.045	0.001	0.421	0.278
-0.149	-0.071	-1.267	-0.512	-0.185	-0.839	-0.410	-1.161	-0.270	0.273	0.163	-0.454	0.102	0.009	0.442	0.379
-0.041	-0.106	-1.295	-0.487	-0.189	-0.853	-0.399	-1.439	-0.200	0.356	0.133	-0.467	0.211	0.020	0.468	0.506
0.101	-0.164	-1.393	-0.450	-0.193	-0.872	-0.270	-2.052	-0.091	0.461	0.079	-0.546	0.354	0.070	0.565	0.611
0.320	-0.272	-1.358	-0.409	-0.197	-0.891	-0.194	-2.194	0.082	0.639	-0.025	-0.491	0.573	0.169	0.527	0.714
0.417	-0.184	-1.381	-0.369	-0.201	-0.907	-0.162	-2.015	0.154	0.696	0.068	-0.498	0.671	0.071	0.547	0.783
0.609	-0.207	-1.283	-0.340	-0.205	-0.918	-0.212	-1.471	-0.029	0.859	0.048	-0.388	0.864	0.086	0.445	0.804
0.517	-0.091	-1.318	-0.322	-0.207	-0.924	-0.256	-0.927	-0.307	0.747	0.166	-0.417	0.772	0.039	0.479	0.751
0.405	-0.013	-1.318	-0.308	-0.203	-0.929	0.066	-0.665	-0.346	0.623	0.239	-0.411	0.658	0.126	0.476	0.660
0.236	-0.230	-1.165	-0.294	-0.200	-0.935	0.052	-0.746	-0.353	0.440	0.020	-0.252	0.488	0.083	0.317	0.559
0.051	-0.307	-1.307	-0.279	-0.203	-0.939	-0.218	-0.820	-0.225	0.240	-0.054	-0.389	0.301	0.151	0.455	0.433
0.174	-0.068	-1.200	-0.268	-0.198	-0.943	0.122	-0.559	-0.329	0.352	0.180	-0.278	0.423	0.097	0.344	0.316
0.059	-0.079	-0.889	-0.258	-0.198	-0.946	-0.052	-0.555	-0.232	0.226	0.168	0.036	0.305	0.094	0.029	0.250
0.020	-0.276	-0.794	-0.253	-0.196	-0.947	0.025	-0.266	-0.344	0.183	-0.031	0.132	0.263	0.095	0.069	0.183
0.043	-0.149	-0.869	-0.246	-0.196	-0.949	-0.030	-0.384	-0.217	0.199	0.096	0.060	0.282	0.041	0.003	0.116
-0.072	-0.292	-0.767	-0.237	-0.198	-0.951	-0.156	-0.531	-0.251	0.074	-0.045	0.164	0.161	0.093	0.103	0.088
-0.037	-0.330	-0.889	-0.232	-0.198	-0.952	-0.002	-0.226	-0.062	0.104	-0.084	0.043	0.190	0.124	0.016	0.073
-0.030	-0.276	-0.806	-0.231	-0.201	-0.952	-0.133	-0.010	0.009	0.111	-0.027	0.125	0.193	0.062	0.071	0.023
-0.103	-0.211	-0.964	-0.233	-0.204	-0.951	-0.137	0.129	0.015	0.040	0.042	-0.033	0.115	0.011	0.083	-0.013
-0.257	-0.222	-0.960	-0.240	-0.205	-0.949	-0.101	0.351	-0.036	-0.107	0.032	-0.031	0.045	0.005	0.077	-0.049
-0.341	-0.191	-0.968	-0.238	-0.209	-0.948	-0.199	-0.114	0.071	-0.194	0.067	-0.040	0.135	0.043	0.082	-0.067
-0.280	-0.288	-1.007	-0.233	-0.213	-0.949	-0.128	-0.231	0.137	-0.138	-0.026	-0.079	0.079	0.048	0.118	-0.091
-0.207	-0.187	-1.023	-0.232	-0.219	-0.948	-0.312	-0.023	0.194	-0.066	0.081	-0.096	0.011	0.060	0.131	-0.079
-0.222	-0.195	-0.940	-0.229	-0.222	-0.948	-0.151	-0.124	0.093	-0.084	0.076	-0.013	0.030	0.058	0.047	-0.045
-0.183	-0.149	-0.983	-0.225	-0.231	-0.946	-0.446	-0.164	0.058	-0.049	0.131	-0.058	0.004	0.110	0.089	-0.037
-0.110	-0.214	-0.857	-0.227	-0.238	-0.944	-0.360	0.119	0.011	0.026	0.073	0.065	0.073	0.051	0.038	-0.065
-0.203	-0.419	-0.924	-0.230	-0.241	-0.943	-0.147	0.144	0.057	-0.065	-0.129	-0.004	0.023	0.147	0.029	-0.057
-0.326	-0.350	-0.960	-0.218	-0.251	-0.943	-0.460	-0.570	0.212	-0.200	-0.049	-0.040	0.150	0.071	0.065	-0.083
-0.168	-0.265	-0.952	-0.214	-0.258	-0.942	-0.329	-0.182	0.072	-0.046	0.042	-0.033	0.005	0.021	0.056	-0.084
-0.280	-0.334	-0.901	-0.207	-0.263	-0.942	-0.270	-0.393	0.086	-0.166	-0.022	0.017	0.109	0.042	0.004	-0.094
-0.122	-0.323	-0.940	-0.205	-0.269	-0.941	-0.297	-0.063	-0.013	-0.010	-0.005	-0.024	0.046	0.025	0.043	-0.069
-0.257	-0.214	-1.003	-0.201	-0.276	-0.940	-0.353	-0.224	0.030	-0.149	0.110	-0.088	0.090	0.090	0.105	-0.065
-0.164	-0.326	-0.944	-0.197	-0.282	-0.939	-0.325	-0.210	0.049	-0.061	0.005	-0.030	0.000	0.016	0.046	-0.048
-0.126	-0.311	-0.920	-0.202	-0.285	-0.937	-0.173	0.265	-0.156	-0.017	0.023	-0.009	0.037	0.004	0.023	-0.041
-0.203	-0.373	-0.975	-0.190	-0.291	-0.938	-0.309	-0.617	0.073	-0.106	-0.032	-0.065	0.041	0.052	0.077	-0.045
-0.068	-0.307	-0.960	-0.183	-0.292	-0.939	-0.064	-0.389	-0.026	0.022	0.035	-0.048	0.091	0.019	0.061	-0.037
-0.203	-0.280	-0.845	-0.178	-0.299	-0.938	-0.332	-0.238	0.045	-0.117	0.068	0.064	0.046	0.052	0.054	-0.041
-0.130	-0.446	-1.011	-0.177	-0.305	-0.936	-0.316	-0.063	-0.065	-0.044	-0.091	-0.104	0.025	0.109	0.112	-0.025
-0.114	-0.261	-0.901	-0.175	-0.307	-0.935	-0.159	-0.139	-0.116	-0.031	0.097	0.005	0.037	0.081	0.002	-0.057
-0.087	-0.442	-0.905	-0.181	-0.313	-0.933	-0.309	0.245	-0.189	0.002	-0.080	-0.003	0.062	0.095	0.007	-0.038
-0.253	-0.384	-0.999	-0.171	-0.321	-0.931	-0.457	-0.532	0.052	-0.172	-0.013	-0.099	0.105	0.033	0.101	-0.037
-0.130	-0.404	-0.952	-0.166	-0.329	-0.930	-0.363	-0.211	0.045	-0.053	-0.025	-0.054	0.015	0.047	0.055	-0.029
-0.022	-0.435	-0.739	-0.167	-0.335	-0.927	-0.318	0.016	-0.046	0.056	-0.050	0.156	0.121	0.073	0.157	-0.030
-0.110	-0.435	-1.011	-0.165	-0.338	-0.927	-0.146	-0.053	-0.013	-0.033	-0.047	-0.117	0.030	0.068	0.115	-0.030
-0.099	-0.265	-0.940	-0.163	-0.343	-0.925	-0.318	-0.120	-0.010	-0.023	0.129	-0.049	0.040	0.107	0.045	-0.031
-0.245	-0.400	-0.972	-0.166	-0.346	-0.923	-0.175	0.132	-0.058	-0.166	-0.003	-0.082	0.108	0.023	0.077	-0.033
-0.141	-0.435	-0.987	-0.157	-0.348	-0.924	-0.089	-0.445	0.104	-0.070	-0.036	-0.098	0.007	0.054	0.093	-0.039
-0.118	-0.296	-0.960	-0.167	-0.351	-0.922	-0.151	0.459	-0.179	-0.038	0.105	-0.073	0.014	0.089	0.066	-0.033
-0.068	-0.377	-0.814	-0.156	-0.354	-0.922	-0.170	-0.538	0.026	0.002	0.028	0.073	0.062	0.013	0.079	-0.003
-0.033	-0.365	-0.857	-0.157	-0.361	-0.919	-0.398	0.004	-0.099	0.037	0.046	0.027	0.095	0.029	0.035	0.004
-0.033	-0.365	-0.857	-0.156	-0.367	-0.917	-0.352	-0.036	-0.072	0.036	0.053	0.025	0.093	0.032	0.035	0.006
-0.118	-0.466	-1.023	-0.156	-0.375	-0.914	-0.377	0.024	0.049	-0.048	-0.040	-0.144	0.006	0.064	0.132	-0.002
-0.099	-0.354	-0.948	-0.157	-0.380	-0.911	-0.342	0.017	-0.102	-0.028	0.078	-0.071	0.023	0.052	0.057	-0.011
-0.126	-0.408	-0.834	-0.158	-0.383	-0.910	-0.166	-0.020	-0.153	-0.054	0.026	0.041	0.007	0.001	0.055	-0.008
-0.114	-0.435	-0.956	-0.152	-0.387	-0.910	-0.199	-0.313	-0.004	-0.048	0.003	-0.082	0.003	0.023	0.068	-0.024
-0.037	-0.381	-0.877	-0.162	-0.392	-0.906	-0.294	0.535	-0.116	0.039	0.062	-0.007	0.078	0.034	0.011	-0.019
-0.149	-0.381	-0.842	-0.162	-0.395	-0.904	-0.211	-0.036	-0.047	-0.073	0.066	0.027	0.036	0.036	0.046	-0.027
-0.068	-0.547	-0.905	-0.167	-0.398	-0.902	-0.108	0.276	-0.070	0.013	-0.098	-0.038	0.043	0.127	0.017	-0.011
-0.237	-0.481	-0.983	-0.164	-0.406	-0.899	-0.462	-0.165	0.017	-0.159	-0.024	-0.121	0.128	0.058	0.097	-0.022
-0.018	-0.485	-0.893	-0.162	-0.407	-0.899	-0.037	-0.141	-0.039	0.057	-0.027	-0.030	0.088	0.060	0.007	0.004
-0.076	-0.543	-0.822	-0.162	-0.410	-0.897	-0.168	0.026	0.008	-0.000	-0.081	0.039	0.029	0.115	0.063	0.010
-0.053	-0.458	-0.936	-0.164	-0.415	-0.895	-0.261	0.136	-0.052	0.025	0.009	-0.078	0.050	0.027	0.052	0.022
-0.030	-0.377	-0.885	-0.167	-0.415	-0.895	-0.015	0.070	-0.170	0.050	0.089	-0.028	0.071	0.057	0.001	0.006
-0.133	-0.500	-0.834	-0.176	-0.418	-0.891	-0.197	0.472	-0.147	-0.044	-0.031	0.020	0.034	0.064	0.050	-0.005
-0.118	-0.570	-0.885	-0.174	-0.423	-0.889	-0.252	-0.109	-0.030	-0.031	-0.096	-0.033	0.020	0.131	0.002	-0.004
-0.207	-0.462	-0.987	-0.173	-0.422	-0.890	0.014	-0.128	-0.057	-0.121	0.012	-0.135	0.110	0.021	0.105	-0.004
-0.045	-0.454	-0.912	-0.167	-0.422	-0.891	-0.003	-0.295	0.007	0.035	0.020	-0.059	0.049	0.010	0.031	-0.006
0.036	-0.551	-0.692	-0.170	-0.428	-0.888	-0.299	0.163	-0.125	0.119	-0.071	0.158	0.127	0.105	0.190	-0.004
-0.145	-0.581	-0.842	-0.173	-0.430	-0.886	-0.102	0.084	-0.102	-0.059	-0.100	0.007	0.056	0.135	0.040	0.021
-0.126	-0.466	-0.960	-0.164	-0.430	-0.888	-0.013	-0.475	-0.052	-0.048	0.016	-0.109	0.039	0.016	0.079	-0.000
-0.007	-0.261	-0.830	-0.164	-0.431	-0.887	-0.098	-0.036	-0.098	0.071	0.221	0.020	0.078	0.191	0.051	-0.015
-0.126	-0.504	-0.810	-0.169	-0.435	-0.884	-0.270	0.196	-0.139	-0.043	-0.017	0.037	0.044	0.052	0.071	-0.006
-0.107	-0.500	-0.865	-0.167	-0.438	-0.883	-0.164	-0.158	-0.166	-0.026	-0.011	-0.019	0.027	0.046	0.015	-0.005
-0.126	-0.520	-0.928	-0.167	-0.440	-0.882	-0.144	-0.096	-0.229	-0.045	-0.029	-0.083	0.048	0.063	0.049	-0.020
-0.083	-0.408	-0.834	-0.171	-0.443	-0.880	-0.194	0.134	-0.152	0.001	0.086	0.010	0.008	0.051	0.046	-0.014
-0.118	-0.570	-0.889	-0.172	-0.441	-0.881	0.088	-0.016	-0.148	-0.033	-0.078	-0.045	0.045	0.111	0.009	0.012
-0.118	-0.570	-0.889	-0.167	-0.439	-0.883	0.099	-0.286	-0.029	-0.038	-0.079	-0.043	0.048	0.109	0.009	0.008
0.040	-0.384	-0.849	-0.170	-0.441	-0.881	-0.131	0.157	-0.124	0.122	0.109	-0.005	0.107	0.079	0.030	0.015
-0.099	-0.400	-0.767	-0.174	-0.446	-0.878	-0.277	0.147	-0.165	-0.013	0.098	0.075	0.034	0.065	0.113	0.008
0.009	-0.527	-0.680	-0.175	-0.446	-0.878	-0.030	0.053	-0.081	0.095	-0.029	0.162	0.072	0.061	0.201	0.015
-0.199	-0.469	-1.023	-0.172	-0.448	-0.877	-0.113	-0.220	-0.058	-0.117	0.030	-0.181	0.138	0.002	0.142	-0.013
-0.087	-0.504	-0.877	-0.178	-0.451	-0.874	-0.223	0.241	-0.207	-0.000	-0.001	-0.038	0.029	0.035	0.003	-0.020
-0.103	-0.469	-0.802	-0.178	-0.454	-0.873	-0.162	-0.010	-0.095	-0.016	0.036	0.036	0.047	0.002	0.079	-0.032
-0.114	-0.512	-0.696	-0.179	-0.455	-0.873	-0.049	-0.043	-0.148	-0.027	-0.006	0.142	0.061	0.039	0.185	-0.036
-0.114	-0.531	-0.830	-0.179	-0.459	-0.870	-0.278	-0.066	-0.150	-0.028	-0.020	0.005	0.064	0.056	0.051	-0.048
-0.207	-0.489	-0.960	-0.180	-0.468	-0.865	-0.533	-0.004	-0.194	-0.118	0.031	-0.129	0.159	0.011	0.079	-0.046
-0.172	-0.404	-0.916	-0.182	-0.476	-0.861	-0.523	-0.037	-0.199	-0.083	0.124	-0.091	0.127	0.075	0.034	-0.051
-0.095	-0.489	-0.778	-0.183	-0.485	-0.855	-0.553	0.003	-0.149	-0.005	0.048	0.041	0.053	0.008	0.103	-0.066
-0.153	-0.643	-0.660	-0.192	-0.495	-0.848	-0.578	0.439	-0.161	-0.054	-0.096	0.152	0.113	0.161	0.221	-0.069
-0.218	-0.547	-0.814	-0.198	-0.501	-0.843	-0.377	0.290	-0.160	-0.113	0.006	-0.007	0.181	0.062	0.067	-0.075
-0.203	-0.558	-0.849	-0.194	-0.507	-0.840	-0.353	-0.254	0.034	-0.102	0.001	-0.046	0.169	0.072	0.031	-0.077
-0.149	-0.585	-0.692	-0.195	-0.511	-0.837	-0.232	0.095	0.022	-0.047	-0.022	0.109	0.119	0.098	0.189	-0.074
-0.095	-0.574	-0.692	-0.195	-0.518	-0.833	-0.358	0.084	0.071	0.008	-0.004	0.104	0.068	0.086	0.188	-0.071
-0.164	-0.667	-0.711	-0.197	-0.522	-0.830	-0.236	0.100	0.051	-0.061	-0.092	0.082	0.140	0.176	0.167	-0.045
-0.164	-0.562	-0.700	-0.196	-0.526	-0.828	-0.193	0.032	0.106	-0.061	0.016	0.091	0.144	0.070	0.177	-0.041
-0.026	-0.543	-0.731	-0.197	-0.529	-0.825	-0.141	0.174	0.121	0.079	0.039	0.057	0.009	0.049	0.145	-0.049
-0.160	-0.562	-0.755	-0.199	-0.537	-0.820	-0.441	0.173	0.103	-0.054	0.027	0.028	0.148	0.066	0.121	-0.059
-0.153	-0.670	-0.680	-0.203	-0.547	-0.812	-0.581	0.254	-0.019	-0.043	-0.071	0.095	0.143	0.172	0.195	-0.068
-0.203	-0.713	-0.629	-0.206	-0.555	-0.806	-0.488	0.201	-0.019	-0.089	-0.106	0.140	0.197	0.212	0.244	-0.097
-0.226	-0.721	-0.676	-0.207	-0.558	-0.804	-0.141	0.035	0.037	-0.112	-0.110	0.090	0.222	0.217	0.194	-0.079
-0.222	-0.678	-0.775	-0.210	-0.561	-0.801	-0.145	0.192	-0.039	-0.104	-0.065	-0.011	0.220	0.173	0.093	-0.056
-0.137	-0.489	-0.877	-0.219	-0.567	-0.794	-0.414	0.506	-0.067	-0.011	0.130	-0.120	0.136	0.019	0.011	-0.034
-0.137	-0.489	-0.877	-0.229	-0.573	-0.787	-0.437	0.624	-0.081	-0.000	0.137	-0.128	0.137	0.022	0.014	0.005
-0.230	-0.682	-0.909	-0.241	-0.580	-0.778	-0.490	0.620	-0.148	-0.081	-0.050	-0.168	0.230	0.170	0.050	-0.007
-0.176	-0.728	-0.960	-0.254	-0.585	-0.770	-0.417	0.680	-0.269	-0.014	-0.091	-0.227	0.175	0.214	0.105	-0.051
-0.414	-0.752	-0.956	-0.260	-0.587	-0.766	-0.253	0.130	-0.351	-0.246	-0.112	-0.227	0.412	0.235	0.105	-0.081
-0.434	-0.748	-0.897	-0.256	-0.590	-0.766	-0.258	-0.443	-0.206	-0.270	-0.105	-0.169	0.428	0.229	0.049	-0.062
-0.272	-0.690	-0.723	-0.248	-0.595	-0.764	-0.388	-0.683	-0.202	-0.116	-0.042	0.003	0.264	0.169	0.122	-0.052
-0.118	-0.686	-0.849	-0.247	-0.598	-0.762	-0.238	-0.206	-0.239	0.037	-0.035	-0.125	0.108	0.162	0.006	0.016
-0.133	-0.717	-0.999	-0.248	-0.601	-0.760	-0.348	-0.200	-0.343	0.022	-0.063	-0.278	0.123	0.192	0.159	0.068
-0.064	-0.736	-1.039	-0.246	-0.605	-0.757	-0.367	-0.341	-0.295	0.089	-0.078	-0.319	0.054	0.209	0.202	0.135
-0.176	-0.740	-1.019	-0.234	-0.609	-0.758	-0.294	-0.922	-0.188	-0.034	-0.078	-0.299	0.164	0.210	0.185	0.182
0.040	-0.709	-0.944	-0.218	-0.612	-0.760	-0.244	-1.089	-0.131	0.165	-0.044	-0.222	0.051	0.177	0.110	0.254
0.167	-0.724	-0.920	-0.198	-0.609	-0.768	0.178	-1.257	-0.076	0.273	-0.062	-0.190	0.178	0.191	0.087	0.314
0.343	-0.813	-0.960	-0.178	-0.604	-0.777	0.347	-1.230	-0.051	0.430	-0.157	-0.221	0.355	0.278	0.127	0.409
0.390	-0.829	-0.968	-0.154	-0.604	-0.782	0.082	-1.319	0.180	0.451	-0.172	-0.223	0.401	0.292	0.134	0.484
0.463	-0.856	-1.015	-0.126	-0.603	-0.787	0.094	-1.360	0.363	0.497	-0.199	-0.265	0.473	0.317	0.182	0.550
0.520	-0.732	-1.098	-0.100	-0.601	-0.793	0.225	-1.174	0.473	0.528	-0.078	-0.342	0.531	0.191	0.264	0.590
0.594	-0.643	-1.109	-0.074	-0.598	-0.798	0.214	-1.146	0.446	0.575	0.008	-0.349	0.604	0.099	0.276	0.591
0.694	-0.477	-0.936	-0.061	-0.594	-0.802	0.220	-0.494	0.250	0.662	0.171	-0.172	0.705	0.070	0.103	0.586
0.493	-0.524	-1.003	-0.049	-0.593	-0.803	0.053	-0.563	0.169	0.450	0.124	-0.238	0.505	0.026	0.172	0.539
0.544	-0.601	-0.979	-0.043	-0.587	-0.808	0.367	-0.253	0.005	0.494	0.040	-0.209	0.553	0.050	0.149	0.474
0.343	-0.578	-1.074	-0.036	-0.580	-0.814	0.426	-0.270	0.092	0.287	0.057	-0.299	0.352	0.024	0.243	0.391
0.401	-0.496	-0.778	-0.038	-0.577	-0.816	0.167	0.207	-0.026	0.347	0.135	-0.001	0.408	0.061	0.053	0.351
0.351	-0.570	-0.747	-0.030	-0.570	-0.821	0.432	-0.382	0.042	0.289	0.054	0.035	0.356	0.010	0.083	0.258
0.374	-0.531	-0.810	-0.024	-0.569	-0.822	0.099	-0.244	0.081	0.306	0.092	-0.027	0.378	0.032	0.021	0.202
0.186	-0.667	-0.641	-0.027	-0.565	-0.824	0.229	0.169	-0.031	0.119	-0.047	0.144	0.186	0.101	0.190	0.129
0.213	-0.647	-0.652	-0.023	-0.562	-0.826	0.206	-0.235	-0.064	0.142	-0.031	0.135	0.209	0.079	0.179	0.083
0.028	-0.651	-0.771	-0.021	-0.557	-0.830	0.362	-0.116	0.006	-0.045	-0.040	0.020	0.020	0.080	0.061	0.002
0.128	-0.574	-0.711	-0.025	-0.554	-0.832	0.182	0.256	0.006	0.059	0.034	0.080	0.116	0.000	0.121	-0.036
-0.033	-0.651	-0.719	-0.026	-0.549	-0.835	0.293	0.129	0.036	-0.100	-0.048	0.075	0.051	0.076	0.113	-0.074
-0.103	-0.697	-0.869	-0.028	-0.546	-0.838	0.254	0.177	0.175	-0.167	-0.098	-0.073	0.126	0.120	0.037	-0.104
-0.030	-0.605	-0.735	-0.032	-0.543	-0.839	0.180	0.250	0.025	-0.090	-0.008	0.063	0.057	0.026	0.098	-0.127
-0.118	-0.551	-0.704	-0.028	-0.534	-0.845	0.539	-0.238	-0.057	-0.181	0.037	0.099	0.149	0.030	0.129	-0.114
-0.072	-0.620	-0.952	-0.018	-0.531	-0.847	0.168	-0.530	0.131	-0.144	-0.036	-0.147	0.107	0.038	0.119	-0.091
0.036	-0.524	-0.771	-0.009	-0.528	-0.849	0.192	-0.461	0.121	-0.045	0.058	0.036	0.002	0.062	0.060	-0.083
0.097	-0.605	-0.731	-0.004	-0.526	-0.851	0.172	-0.189	0.099	0.013	-0.026	0.077	0.057	0.017	0.098	-0.047
0.028	-0.500	-0.775	0.000	-0.523	-0.852	0.155	-0.210	0.113	-0.061	0.076	0.034	0.014	0.089	0.052	-0.049
0.128	-0.543	-0.648	0.001	-0.520	-0.854	0.172	0.018	0.008	0.039	0.031	0.162	0.084	0.049	0.176	-0.055
0.005	-0.562	-0.771	0.004	-0.521	-0.853	-0.055	-0.159	0.037	-0.086	0.013	0.039	0.041	0.032	0.053	-0.082
0.055	-0.562	-0.664	0.004	-0.523	-0.853	-0.048	0.023	0.048	-0.036	0.014	0.144	0.007	0.034	0.157	-0.079
-0.057	-0.694	-0.767	0.004	-0.524	-0.852	-0.057	0.005	0.002	-0.148	-0.116	0.041	0.107	0.096	0.053	-0.074
0.017	-0.566	-0.853	0.005	-0.526	-0.851	-0.085	-0.046	0.019	-0.075	0.014	-0.047	0.035	0.032	0.033	-0.083
0.097	-0.620	-0.802	0.002	-0.526	-0.851	0.001	0.171	-0.042	0.009	-0.040	0.004	0.046	0.021	0.016	-0.087
-0.080	-0.667	-0.865	0.003	-0.527	-0.850	-0.073	-0.096	0.009	-0.170	-0.085	-0.060	0.132	0.066	0.048	-0.063
0.001	-0.612	-0.751	0.007	-0.529	-0.848	-0.084	-0.239	0.030	-0.093	-0.029	0.053	0.053	0.011	0.064	-0.074
0.063	-0.620	-0.798	0.006	-0.528	-0.849	0.095	0.049	-0.077	-0.030	-0.038	0.007	0.006	0.017	0.015	-0.088
-0.014	-0.581	-0.798	0.010	-0.527	-0.850	0.030	-0.199	0.070	-0.111	-0.000	0.007	0.072	0.024	0.014	-0.074
0.036	-0.639	-0.775	0.009	-0.531	-0.847	-0.174	0.071	-0.039	-0.060	-0.055	0.028	0.022	0.032	0.037	-0.053
0.024	-0.655	-0.794	0.008	-0.528	-0.849	0.175	0.032	0.008	-0.071	-0.073	0.010	0.035	0.046	0.017	-0.065
0.093	-0.508	-0.810	0.008	-0.529	-0.848	-0.069	0.022	-0.033	-0.001	0.075	-0.007	0.033	0.102	0.000	-0.050
0.055	-0.728	-0.660	0.013	-0.531	-0.847	-0.062	-0.259	0.048	-0.045	-0.143	0.142	0.007	0.117	0.148	-0.029
0.051	-0.570	-0.861	0.016	-0.531	-0.847	0.021	-0.151	0.057	-0.052	0.015	-0.059	0.012	0.043	0.054	-0.019
0.143	-0.551	-0.810	0.015	-0.530	-0.848	0.022	0.093	0.045	0.041	0.034	-0.008	0.079	0.064	0.004	-0.032
0.113	-0.616	-0.708	0.011	-0.526	-0.850	0.267	0.193	-0.076	0.014	-0.036	0.098	0.047	0.000	0.098	-0.027
0.017	-0.439	-0.849	0.014	-0.529	-0.849	-0.161	-0.108	0.063	-0.085	0.145	-0.046	0.050	0.179	0.045	-0.015
0.017	-0.439	-0.849	0.017	-0.532	-0.847	-0.177	-0.162	0.071	-0.088	0.147	-0.048	0.052	0.181	0.046	-0.029
0.101	-0.643	-0.901	0.014	-0.531	-0.848	0.072	0.201	0.015	-0.001	-0.058	-0.098	0.031	0.024	0.098	-0.031
0.051	-0.562	-0.869	0.019	-0.533	-0.846	-0.125	-0.213	0.069	-0.055	0.025	-0.068	0.020	0.059	0.068	-0.025
0.117	-0.589	-0.688	0.020	-0.535	-0.845	-0.108	-0.047	0.017	0.009	-0.000	0.111	0.044	0.032	0.113	-0.017
0.051	-0.639	-0.853	0.021	-0.535	-0.844	-0.023	0.004	0.101	-0.058	-0.050	-0.055	0.023	0.017	0.053	-0.040
0.055	-0.574	-0.865	0.017	-0.536	-0.844	-0.050	0.232	-0.053	-0.050	0.017	-0.067	0.020	0.050	0.066	-0.050
0.047	-0.616	-0.704	0.018	-0.537	-0.844	-0.000	-0.038	0.060	-0.059	-0.025	0.094	0.029	0.009	0.094	-0.055
0.036	-0.701	-0.763	0.019	-0.539	-0.842	-0.138	-0.035	0.030	-0.071	-0.107	0.033	0.042	0.076	0.034	-0.060
0.051	-0.581	-0.794	0.020	-0.540	-0.841	-0.047	-0.051	-0.018	-0.057	0.014	0.001	0.028	0.044	0.002	-0.049
0.055	-0.616	-0.775	0.027	-0.538	-0.843	0.167	-0.338	0.090	-0.060	-0.023	0.022	0.027	0.010	0.020	-0.024
0.186	-0.647	-0.700	0.025	-0.541	-0.841	-0.183	0.169	0.100	0.072	-0.051	0.094	0.103	0.020	0.094	-0.013
0.124	-0.612	-0.873	0.026	-0.540	-0.842	0.102	-0.024	-0.018	0.010	-0.018	-0.078	0.041	0.015	0.079	-0.012
0.078	-0.574	-0.834	0.027	-0.541	-0.841	-0.060	-0.005	0.102	-0.037	0.022	-0.040	0.007	0.054	0.041	-0.007
0.132	-0.748	-0.609	0.025	-0.543	-0.840	-0.068	0.119	-0.025	0.018	-0.150	0.184	0.045	0.119	0.182	-0.010
0.040	-0.678	-0.881	0.028	-0.545	-0.838	-0.164	-0.142	0.047	-0.077	-0.078	-0.090	0.048	0.047	0.090	-0.024
0.128	-0.574	-0.810	0.026	-0.541	-0.840	0.243	0.200	0.050	0.014	0.023	-0.017	0.039	0.058	0.019	-0.045
0.097	-0.566	-0.747	0.028	-0.539	-0.842	0.148	-0.043	0.073	-0.018	0.028	0.048	0.007	0.067	0.043	-0.048
0.013	-0.682	-0.684	0.023	-0.542	-0.840	-0.160	0.262	0.005	-0.099	-0.084	0.108	0.079	0.049	0.105	-0.033
0.063	-0.713	-0.759	0.023	-0.541	-0.840	0.088	0.016	0.037	-0.049	-0.116	0.034	0.031	0.079	0.030	-0.026
0.124	-0.520	-0.869	0.025	-0.542	-0.840	-0.023	-0.015	0.100	0.010	0.077	-0.077	0.029	0.115	0.081	-0.026
0.201	-0.581	-0.711	0.025	-0.545	-0.838	-0.166	0.082	0.073	0.087	0.019	0.079	0.105	0.053	0.076	-0.011
0.097	-0.709	-0.731	0.025	-0.546	-0.838	-0.029	-0.018	-0.002	-0.017	-0.108	0.059	0.000	0.074	0.056	-0.004
0.063	-0.609	-0.778	0.025	-0.542	-0.840	0.208	0.003	-0.009	-0.052	-0.011	0.013	0.037	0.028	0.008	-0.023
0.047	-0.578	-0.928	0.030	-0.544	-0.839	-0.091	-0.210	0.088	-0.072	0.022	-0.138	0.053	0.060	0.141	-0.032
0.070	-0.578	-0.735	0.030	-0.547	-0.837	-0.167	-0.006	0.030	-0.050	0.025	0.052	0.032	0.060	0.051	-0.023
0.109	-0.667	-0.849	0.028	-0.545	-0.838	0.095	0.207	0.093	-0.009	-0.065	-0.061	0.006	0.027	0.065	-0.024
0.109	-0.667	-0.849	0.032	-0.545	-0.838	0.018	-0.118	0.098	-0.013	-0.065	-0.061	0.004	0.027	0.065	-0.028
0.067	-0.624	-0.759	0.031	-0.547	-0.836	-0.120	0.050	0.004	-0.055	-0.020	0.027	0.040	0.016	0.026	-0.024
0.117	-0.713	-0.688	0.031	-0.545	-0.838	0.197	0.008	-0.013	-0.004	-0.112	0.100	0.008	0.072	0.097	-0.024
0.059	-0.724	-0.822	0.031	-0.543	-0.839	0.125	0.063	0.079	-0.062	-0.125	-0.033	0.051	0.083	0.039	-0.044
0.093	-0.581	-0.885	0.025	-0.543	-0.839	-0.006	0.337	0.000	-0.022	0.019	-0.096	0.019	0.061	0.103	-0.050
0.024	-0.574	-0.759	0.022	-0.544	-0.839	-0.043	0.117	-0.084	-0.088	0.027	0.029	0.090	0.069	0.023	-0.057
0.070	-0.570	-0.633	0.020	-0.542	-0.840	0.131	0.054	-0.192	-0.039	0.029	0.156	0.045	0.073	0.149	-0.048
0.028	-0.670	-0.802	0.023	-0.543	-0.840	0.006	-0.235	-0.012	-0.085	-0.071	-0.014	0.090	0.027	0.021	-0.053
0.097	-0.667	-0.838	0.025	-0.544	-0.839	-0.058	-0.092	-0.005	-0.018	-0.066	-0.050	0.022	0.023	0.057	-0.024
0.082	-0.539	-0.838	0.023	-0.547	-0.837	-0.188	0.030	-0.155	-0.031	0.065	-0.052	0.040	0.105	0.057	-0.017
0.159	-0.477	-0.810	0.019	-0.547	-0.837	-0.014	0.136	-0.190	0.050	0.127	-0.025	0.036	0.167	0.029	-0.005
0.097	-0.651	-0.664	0.025	-0.545	-0.838	0.160	-0.341	0.002	-0.017	-0.049	0.122	0.027	0.008	0.117	-0.018
0.117	-0.593	-0.739	0.024	-0.540	-0.841	0.300	0.025	-0.074	0.003	0.004	0.050	0.010	0.051	0.043	-0.021
0.040	-0.636	-0.798	0.022	-0.540	-0.841	0.012	0.107	-0.072	-0.071	-0.038	-0.009	0.088	0.009	0.017	-0.033
0.082	-0.535	-0.794	0.023	-0.541	-0.841	-0.018	-0.101	-0.014	-0.031	0.063	-0.005	0.048	0.110	0.013	-0.030
0.074	-0.554	-0.889	0.027	-0.538	-0.843	0.171	-0.241	-0.041	-0.042	0.041	-0.098	0.057	0.090	0.107	-0.042
0.117	-0.585	-0.668	0.029	-0.538	-0.842	-0.008	-0.112	-0.024	-0.002	0.011	0.122	0.017	0.058	0.114	-0.050
0.082	-0.620	-0.688	0.032	-0.541	-0.840	-0.154	-0.200	-0.083	-0.039	-0.021	0.100	0.054	0.023	0.095	-0.048
-0.010	-0.554	-0.834	0.033	-0.541	-0.840	0.016	-0.153	-0.141	-0.132	0.044	-0.045	0.148	0.089	0.051	-0.056
0.082	-0.516	-0.861	0.034	-0.542	-0.840	-0.036	-0.125	-0.082	-0.041	0.084	-0.073	0.057	0.128	0.079	-0.059
0.124	-0.605	-0.656	0.036	-0.542	-0.840	0.008	-0.159	-0.082	-0.001	-0.005	0.132	0.017	0.040	0.125	-0.060
0.132	-0.589	-0.581	0.035	-0.547	-0.836	-0.290	0.101	0.018	0.008	0.016	0.203	0.011	0.056	0.198	-0.056
0.101	-0.655	-0.609	0.029	-0.552	-0.833	-0.262	0.308	-0.056	-0.018	-0.045	0.173	0.044	0.011	0.169	-0.074
0.074	-0.670	-0.637	0.028	-0.556	-0.830	-0.227	0.067	0.020	-0.044	-0.056	0.142	0.074	0.027	0.140	-0.083
0.059	-0.678	-0.621	0.023	-0.557	-0.830	0.020	0.302	-0.015	-0.054	-0.064	0.158	0.093	0.036	0.155	-0.088
-0.003	-0.477	-0.838	0.023	-0.556	-0.831	0.024	0.067	0.059	-0.116	0.136	-0.058	0.157	0.165	0.062	-0.084
-0.003	-0.477	-0.838	0.023	-0.560	-0.828	-0.235	0.033	0.100	-0.116	0.140	-0.061	0.158	0.165	0.063	-0.088
0.109	-0.524	-0.597	0.017	-0.566	-0.824	-0.354	0.347	-0.078	0.002	0.100	0.176	0.048	0.117	0.176	-0.079
0.063	-0.690	-0.566	0.015	-0.573	-0.819	-0.395	0.062	-0.087	-0.043	-0.059	0.202	0.095	0.050	0.205	-0.080
0.047	-0.651	-0.743	0.010	-0.575	-0.818	-0.127	0.198	-0.143	-0.054	-0.018	0.023	0.112	0.011	0.025	-0.066
0.009	-0.589	-0.735	0.010	-0.580	-0.815	-0.245	-0.018	-0.069	-0.092	0.048	0.028	0.151	0.050	0.032	-0.066
0.051	-0.524	-0.822	0.000	-0.588	-0.809	-0.517	0.449	-0.204	-0.040	0.122	-0.064	0.109	0.115	0.056	-0.048
0.024	-0.543	-0.739	-0.009	-0.596	-0.803	-0.491	0.398	-0.250	-0.058	0.111	0.013	0.134	0.095	0.025	-0.027
0.024	-0.601	-0.814	-0.022	-0.601	-0.799	-0.354	0.588	-0.306	-0.044	0.058	-0.066	0.133	0.034	0.051	-0.008
0.070	-0.659	-0.838	-0.041	-0.606	-0.794	-0.317	0.916	-0.438	0.021	0.005	-0.094	0.085	0.026	0.077	-0.028
-0.037	-0.790	-0.909	-0.063	-0.614	-0.786	-0.546	1.041	-0.474	-0.064	-0.118	-0.173	0.190	0.159	0.150	-0.085
-0.187	-0.813	-0.940	-0.078	-0.623	-0.779	-0.558	0.619	-0.368	-0.199	-0.133	-0.211	0.338	0.183	0.183	-0.130
-0.387	-0.724	-0.798	-0.076	-0.633	-0.771	-0.674	-0.376	-0.265	-0.401	-0.033	-0.077	0.535	0.094	0.042	-0.121
-0.253	-0.682	-0.727	-0.073	-0.642	-0.763	-0.634	-0.449	-0.211	-0.270	0.019	-0.014	0.398	0.052	0.028	-0.092
0.043	-0.686	-0.901	-0.078	-0.649	-0.757	-0.477	-0.010	-0.473	0.031	0.021	-0.193	0.099	0.057	0.148	-0.050
0.036	-0.767	-1.058	-0.082	-0.657	-0.749	-0.630	-0.213	-0.552	0.027	-0.051	-0.358	0.106	0.139	0.307	0.059
0.028	-0.844	-0.964	-0.076	-0.665	-0.743	-0.572	-0.735	-0.403	0.013	-0.120	-0.269	0.111	0.216	0.213	0.170
0.193	-0.759	-0.826	-0.067	-0.672	-0.738	-0.497	-0.775	-0.260	0.169	-0.028	-0.137	0.056	0.132	0.075	0.229
0.286	-0.790	-0.932	-0.054	-0.672	-0.738	-0.051	-1.013	-0.189	0.248	-0.058	-0.242	0.150	0.163	0.182	0.289
0.374	-0.844	-0.972	-0.037	-0.672	-0.739	0.006	-1.046	-0.003	0.320	-0.112	-0.280	0.240	0.217	0.221	0.396
0.436	-0.840	-1.031	-0.013	-0.675	-0.738	-0.183	-1.309	0.271	0.357	-0.106	-0.340	0.302	0.214	0.280	0.483
0.705	-0.875	-0.944	0.009	-0.675	-0.738	0.029	-1.137	0.200	0.604	-0.141	-0.253	0.572	0.249	0.194	0.576
0.663	-0.825	-1.117	0.035	-0.675	-0.737	-0.086	-1.432	0.249	0.535	-0.090	-0.428	0.530	0.199	0.367	0.648
0.874	-0.732	-1.003	0.056	-0.676	-0.735	-0.070	-1.108	0.173	0.726	0.003	-0.315	0.741	0.107	0.253	0.683
0.874	-0.628	-0.968	0.071	-0.676	-0.733	-0.068	-0.864	-0.000	0.710	0.108	-0.281	0.741	0.002	0.218	0.638
0.732	-0.581	-1.019	0.088	-0.676	-0.731	-0.059	-0.905	0.086	0.551	0.154	-0.334	0.599	0.045	0.269	0.591
0.555	-0.736	-0.909	0.094	-0.670	-0.736	0.422	-0.351	-0.025	0.368	-0.007	-0.219	0.422	0.108	0.157	0.478
0.555	-0.736	-0.909	0.099	-0.664	-0.741	0.406	-0.300	-0.056	0.362	-0.013	-0.214	0.422	0.108	0.157	0.340
0.463	-0.813	-0.585	0.104	-0.659	-0.745	0.366	-0.279	-0.039	0.265	-0.095	0.113	0.332	0.183	0.167	0.211
0.320	-0.825	-0.566	0.115	-0.649	-0.752	0.694	-0.703	0.019	0.111	-0.116	0.139	0.192	0.194	0.187	0.113
0.255	-0.709	-0.542	0.124	-0.645	-0.754	0.253	-0.524	0.049	0.036	-0.004	0.164	0.128	0.076	0.210	0.041
0.243	-0.833	-0.432	0.131	-0.638	-0.759	0.568	-0.407	0.003	0.018	-0.136	0.280	0.117	0.198	0.321	-0.012
0.301	-0.856	-0.656	0.138	-0.632	-0.763	0.377	-0.322	0.160	0.068	-0.165	0.059	0.175	0.220	0.097	-0.014
0.217	-0.759	-0.617	0.146	-0.625	-0.767	0.417	-0.325	0.238	-0.025	-0.075	0.102	0.090	0.122	0.138	-0.020
0.317	-0.713	-0.644	0.145	-0.619	-0.772	0.389	0.318	0.256	0.076	-0.035	0.080	0.187	0.075	0.110	-0.062
0.151	-0.578	-0.798	0.138	-0.613	-0.778	0.406	0.447	0.002	-0.082	0.093	-0.068	0.020	0.063	0.043	-0.100
-0.030	-0.628	-0.601	0.137	-0.604	-0.785	0.542	0.124	0.147	-0.262	0.035	0.136	0.163	0.014	0.154	-0.110
0.090	-0.543	-0.692	0.136	-0.599	-0.789	0.310	0.132	0.041	-0.141	0.115	0.049	0.048	0.100	0.064	-0.136
0.140	-0.620	-0.672	0.138	-0.593	-0.793	0.376	-0.076	0.120	-0.093	0.031	0.072	0.002	0.024	0.085	-0.143
0.213	-0.752	-0.546	0.138	-0.589	-0.796	0.260	0.142	0.133	-0.019	-0.104	0.201	0.067	0.107	0.212	-0.125
0.147	-0.674	-0.727	0.139	-0.585	-0.799	0.268	0.014	0.110	-0.084	-0.031	0.023	0.003	0.028	0.031	-0.108
0.051	-0.744	-0.676	0.146	-0.582	-0.800	0.165	-0.342	0.158	-0.187	-0.103	0.074	0.103	0.097	0.083	-0.092
0.170	-0.763	-0.759	0.149	-0.581	-0.800	0.063	-0.135	0.094	-0.071	-0.124	-0.009	0.012	0.115	0.001	-0.106
0.220	-0.659	-0.704	0.149	-0.578	-0.802	0.197	0.075	0.026	-0.019	-0.023	0.048	0.059	0.008	0.056	-0.097
0.097	-0.647	-0.700	0.155	-0.577	-0.802	0.107	-0.381	0.061	-0.148	-0.013	0.051	0.066	0.004	0.060	-0.084
0.224	-0.659	-0.692	0.157	-0.575	-0.803	0.107	-0.028	0.067	-0.022	-0.026	0.059	0.058	0.007	0.066	-0.090
0.132	-0.752	-0.692	0.163	-0.575	-0.802	0.010	-0.294	0.109	-0.120	-0.118	0.058	0.036	0.098	0.064	-0.100
0.143	-0.697	-0.767	0.163	-0.573	-0.803	0.163	-0.007	0.057	-0.108	-0.067	-0.015	0.025	0.043	0.012	-0.086
0.213	-0.744	-0.625	0.167	-0.570	-0.804	0.170	-0.149	0.109	-0.041	-0.115	0.129	0.044	0.087	0.128	-0.097
0.170	-0.667	-0.739	0.169	-0.567	-0.806	0.223	-0.144	-0.030	-0.085	-0.041	0.017	0.001	0.008	0.012	-0.099
0.174	-0.659	-0.680	0.164	-0.563	-0.810	0.256	0.309	-0.039	-0.076	-0.037	0.080	0.002	0.001	0.069	-0.086
0.120	-0.694	-0.700	0.166	-0.563	-0.810	0.068	-0.096	0.035	-0.131	-0.073	0.062	0.053	0.034	0.048	-0.090
0.213	-0.605	-0.775	0.160	-0.561	-0.812	0.135	0.274	-0.116	-0.033	0.014	-0.010	0.039	0.056	0.027	-0.093
0.159	-0.705	-0.715	0.164	-0.559	-0.813	0.114	-0.152	0.122	-0.090	-0.088	0.051	0.015	0.045	0.031	-0.081
0.170	-0.674	-0.696	0.167	-0.560	-0.811	-0.053	-0.169	0.060	-0.082	-0.056	0.070	0.003	0.013	0.051	-0.075
0.236	-0.674	-0.711	0.168	-0.557	-0.813	0.197	-0.049	-0.043	-0.017	-0.059	0.057	0.062	0.012	0.034	-0.075
0.178	-0.612	-0.644	0.172	-0.556	-0.813	0.120	-0.232	-0.010	-0.079	0.001	0.126	0.003	0.050	0.101	-0.078
0.228	-0.574	-0.763	0.170	-0.556	-0.813	-0.013	0.083	-0.042	-0.027	0.040	0.009	0.053	0.089	0.018	-0.080
0.193	-0.636	-0.605	0.173	-0.555	-0.814	0.139	-0.167	-0.005	-0.064	-0.023	0.168	0.018	0.028	0.139	-0.094
0.155	-0.682	-0.747	0.173	-0.552	-0.816	0.178	-0.000	0.025	-0.104	-0.072	0.029	0.020	0.019	0.003	-0.089
0.155	-0.609	-0.739	0.171	-0.552	-0.816	-0.019	0.119	0.014	-0.102	0.002	0.038	0.021	0.056	0.005	-0.091
0.213	-0.667	-0.641	0.171	-0.551	-0.817	0.103	0.050	0.008	-0.045	-0.057	0.138	0.036	0.002	0.102	-0.082
0.251	-0.651	-0.668	0.168	-0.551	-0.817	0.039	0.157	0.017	-0.004	-0.042	0.112	0.074	0.013	0.074	-0.088
0.178	-0.620	-0.771	0.162	-0.552	-0.818	-0.033	0.319	-0.078	-0.072	-0.010	0.010	0.000	0.044	0.029	-0.080
0.143	-0.682	-0.688	0.167	-0.551	-0.818	0.094	-0.228	0.098	-0.111	-0.074	0.094	0.035	0.017	0.053	-0.079
0.209	-0.705	-0.715	0.170	-0.549	-0.818	0.088	-0.098	0.062	-0.048	-0.098	0.067	0.030	0.040	0.025	-0.071
0.159	-0.620	-0.810	0.169	-0.548	-0.819	0.086	0.017	-0.002	-0.098	-0.015	-0.026	0.021	0.045	0.070	-0.078
0.263	-0.578	-0.771	0.171	-0.544	-0.821	0.250	-0.069	-0.001	0.003	0.024	0.016	0.081	0.088	0.031	-0.080
0.193	-0.674	-0.656	0.170	-0.546	-0.820	-0.076	0.013	-0.018	-0.067	-0.071	0.128	0.012	0.009	0.083	-0.061
0.093	-0.578	-0.818	0.172	-0.547	-0.819	-0.075	-0.086	0.009	-0.168	0.027	-0.034	0.087	0.088	0.079	-0.058
0.282	-0.543	-0.810	0.173	-0.545	-0.821	0.143	-0.045	0.032	0.020	0.059	-0.023	0.100	0.124	0.072	-0.068
0.228	-0.663	-0.668	0.170	-0.545	-0.821	-0.016	0.181	-0.026	-0.030	-0.060	0.119	0.045	0.004	0.069	-0.057
0.228	-0.663	-0.711	0.167	-0.543	-0.823	0.213	0.124	-0.072	-0.028	-0.063	0.078	0.044	0.004	0.025	-0.068
0.205	-0.597	-0.778	0.162	-0.539	-0.826	0.198	0.333	0.039	-0.046	-0.001	0.014	0.021	0.071	0.042	-0.085
0.059	-0.713	-0.727	0.162	-0.538	-0.827	0.093	0.027	0.042	-0.192	-0.118	0.066	0.126	0.045	0.008	-0.064
0.228	-0.628	-0.680	0.161	-0.537	-0.828	0.076	0.056	0.006	-0.023	-0.034	0.113	0.043	0.040	0.054	-0.063
0.282	-0.616	-0.802	0.157	-0.536	-0.829	0.082	0.259	-0.010	0.035	-0.024	-0.007	0.096	0.052	0.069	-0.082
0.201	-0.566	-0.786	0.159	-0.537	-0.828	-0.086	-0.034	0.080	-0.047	0.028	0.007	0.014	0.102	0.054	-0.044
0.132	-0.655	-0.688	0.158	-0.536	-0.829	0.116	-0.013	-0.058	-0.116	-0.063	0.106	0.056	0.013	0.044	-0.055
0.290	-0.639	-0.660	0.159	-0.534	-0.831	0.178	0.004	0.039	0.040	-0.050	0.135	0.102	0.029	0.071	-0.084
0.178	-0.585	-0.648	0.157	-0.534	-0.831	-0.006	0.164	0.021	-0.069	0.004	0.147	0.011	0.084	0.082	-0.072
0.178	-0.585	-0.648	0.156	-0.532	-0.832	0.122	0.067	0.038	-0.069	0.002	0.148	0.011	0.085	0.082	-0.058
0.251	-0.694	-0.822	0.155	-0.532	-0.833	0.039	0.143	0.099	0.006	-0.107	-0.025	0.061	0.023	0.092	-0.077
0.201	-0.578	-0.704	0.151	-0.530	-0.834	0.088	0.249	-0.040	-0.040	0.008	0.094	0.010	0.093	0.025	-0.053
0.178	-0.686	-0.660	0.152	-0.528	-0.835	0.160	-0.039	0.056	-0.065	-0.102	0.138	0.014	0.015	0.068	-0.053
0.263	-0.605	-0.763	0.148	-0.526	-0.837	0.131	0.279	0.034	0.023	-0.024	0.038	0.071	0.067	0.035	-0.066
0.097	-0.504	-0.861	0.150	-0.527	-0.836	-0.075	-0.102	0.020	-0.144	0.078	-0.062	0.095	0.168	0.134	-0.071
0.217	-0.589	-0.711	0.150	-0.525	-0.838	0.126	0.040	0.012	-0.025	-0.009	0.088	0.024	0.084	0.015	-0.039
0.205	-0.694	-0.625	0.153	-0.524	-0.838	0.111	-0.082	0.128	-0.039	-0.115	0.175	0.012	0.020	0.102	-0.057
0.297	-0.628	-0.802	0.148	-0.522	-0.840	0.120	0.329	0.027	0.058	-0.052	-0.001	0.104	0.047	0.076	-0.042
0.151	-0.547	-0.802	0.148	-0.518	-0.842	0.228	-0.003	-0.010	-0.088	0.026	0.001	0.044	0.128	0.078	-0.046
0.247	-0.620	-0.664	0.145	-0.515	-0.845	0.238	0.137	-0.021	0.010	-0.051	0.140	0.052	0.055	0.060	-0.040
0.182	-0.659	-0.731	0.138	-0.516	-0.845	-0.024	0.374	-0.146	-0.047	-0.089	0.073	0.014	0.017	0.007	-0.052
0.140	-0.647	-0.838	0.135	-0.517	-0.845	-0.016	0.066	-0.146	-0.086	-0.076	-0.034	0.058	0.029	0.115	-0.047
0.224	-0.589	-0.786	0.133	-0.516	-0.846	0.101	0.112	-0.071	0.002	-0.020	0.018	0.027	0.088	0.065	-0.061
0.209	-0.651	-0.664	0.131	-0.515	-0.847	0.067	0.062	-0.119	-0.011	-0.082	0.141	0.011	0.027	0.057	-0.051
0.182	-0.759	-0.574	0.127	-0.519	-0.845	-0.131	0.178	-0.085	-0.034	-0.187	0.230	0.017	0.081	0.148	-0.047
0.213	-0.639	-0.747	0.124	-0.520	-0.845	-0.040	0.195	-0.000	0.001	-0.066	0.055	0.014	0.039	0.025	-0.049
0.201	-0.562	-0.676	0.118	-0.514	-0.850	0.375	0.339	-0.017	-0.005	0.005	0.130	0.002	0.116	0.046	-0.052
0.243	-0.543	-0.660	0.117	-0.509	-0.853	0.315	0.152	0.052	0.039	0.019	0.149	0.043	0.136	0.063	-0.049
0.201	-0.616	-0.593	0.114	-0.505	-0.856	0.255	0.266	0.091	0.001	-0.058	0.218	0.000	0.063	0.130	-0.060
0.147	-0.651	-0.668	0.108	-0.497	-0.861	0.452	0.416	0.104	-0.047	-0.100	0.148	0.055	0.029	0.055	-0.061
0.159	-0.531	-0.688	0.100	-0.490	-0.866	0.409	0.515	0.102	-0.028	0.013	0.133	0.045	0.149	0.035	-0.075
0.182	-0.562	-0.652	0.092	-0.486	-0.869	0.249	0.539	0.151	0.003	-0.022	0.172	0.023	0.119	0.071	-0.077
0.186	-0.663	-0.534	0.082	-0.478	-0.874	0.493	0.688	0.147	0.017	-0.131	0.295	0.020	0.018	0.189	-0.081
0.101	-0.628	-0.735	0.071	-0.471	-0.879	0.426	0.762	0.249	-0.056	-0.103	0.099	0.106	0.053	0.012	-0.090
0.117	-0.581	-0.593	0.065	-0.464	-0.884	0.421	0.456	0.225	-0.035	-0.064	0.245	0.092	0.100	0.128	-0.094
0.117	-0.581	-0.593	0.059	-0.455	-0.888	0.482	0.476	0.241	-0.029	-0.072	0.249	0.093	0.101	0.128	-0.091
0.074	-0.381	-0.786	0.052	-0.452	-0.890	0.159	0.503	0.187	-0.064	0.126	0.058	0.137	0.302	0.067	-0.103
0.132	-0.411	-0.641	0.042	-0.451	-0.892	0.103	0.637	0.103	0.003	0.093	0.205	0.080	0.271	0.078	-0.094
0.032	-0.411	-0.664	0.040	-0.447	-0.894	0.198	0.182	0.084	-0.094	0.089	0.182	0.181	0.271	0.052	-0.081
0.101	-0.427	-0.711	0.037	-0.447	-0.894	-0.011	0.225	0.127	-0.023	0.074	0.135	0.114	0.254	0.003	-0.081
0.074	-0.446	-0.818	0.026	-0.452	-0.892	-0.219	0.631	-0.033	-0.038	0.059	0.027	0.144	0.235	0.104	-0.090
0.059	-0.458	-0.715	0.014	-0.456	-0.890	-0.258	0.633	-0.034	-0.042	0.052	0.127	0.162	0.223	0.003	-0.069
0.059	-0.446	-0.593	0.005	-0.465	-0.885	-0.464	0.505	0.006	-0.033	0.072	0.245	0.163	0.235	0.118	-0.090
0.074	-0.454	-0.719	-0.007	-0.474	-0.880	-0.528	0.642	-0.106	-0.006	0.074	0.113	0.149	0.226	0.011	-0.099
-0.083	-0.504	-0.743	-0.016	-0.488	-0.873	-0.775	0.502	-0.076	-0.153	0.038	0.082	0.306	0.175	0.037	-0.104
-0.010	-0.419	-0.755	-0.021	-0.501	-0.865	-0.736	0.236	-0.043	-0.076	0.136	0.062	0.233	0.259	0.050	-0.105
0.009	-0.516	-0.633	-0.025	-0.513	-0.858	-0.663	0.200	-0.106	-0.052	0.051	0.177	0.213	0.162	0.070	-0.106
-0.037	-0.551	-0.727	-0.026	-0.529	-0.848	-0.973	-0.001	-0.068	-0.097	0.033	0.072	0.258	0.127	0.027	-0.080
0.043	-0.551	-0.660	-0.033	-0.547	-0.836	-1.071	0.285	-0.193	-0.010	0.051	0.127	0.176	0.126	0.038	-0.071
0.028	-0.500	-0.708	-0.042	-0.564	-0.824	-1.031	0.355	-0.313	-0.016	0.118	0.068	0.188	0.175	0.011	-0.065
-0.007	-0.539	-0.747	-0.050	-0.580	-0.813	-0.944	0.297	-0.270	-0.043	0.095	0.018	0.220	0.135	0.054	-0.044
-0.007	-0.655	-0.605	-0.062	-0.596	-0.801	-0.997	0.509	-0.323	-0.031	-0.006	0.147	0.216	0.019	0.086	-0.039
-0.007	-0.728	-0.751	-0.078	-0.613	-0.786	-1.092	0.767	-0.329	-0.015	-0.062	-0.014	0.212	0.055	0.062	-0.016
-0.095	-0.790	-0.885	-0.093	-0.629	-0.772	-1.063	0.713	-0.313	-0.089	-0.108	-0.162	0.297	0.116	0.199	-0.009
-0.041	-0.779	-0.983	-0.112	-0.641	-0.759	-0.837	0.939	-0.443	-0.015	-0.085	-0.273	0.241	0.104	0.299	-0.033
-0.153	-0.732	-0.975	-0.129	-0.650	-0.748	-0.717	0.730	-0.443	-0.110	-0.029	-0.276	0.351	0.058	0.294	-0.090
-0.345	-0.821	-0.936	-0.129	-0.661	-0.739	-0.746	-0.252	-0.220	-0.302	-0.107	-0.246	0.541	0.147	0.255	-0.116
-0.387	-0.848	-0.759	-0.123	-0.671	-0.731	-0.707	-0.547	-0.134	-0.350	-0.124	-0.077	0.582	0.173	0.078	-0.137
-0.210	-0.860	-0.688	-0.119	-0.679	-0.724	-0.544	-0.432	-0.160	-0.177	-0.128	-0.012	0.405	0.184	0.008	-0.104
-0.114	-0.790	-0.818	-0.115	-0.687	-0.717	-0.600	-0.561	-0.313	-0.084	-0.050	-0.149	0.308	0.114	0.137	-0.036
0.070	-0.891	-0.877	-0.107	-0.698	-0.708	-0.814	-0.849	-0.333	0.092	-0.140	-0.218	0.122	0.214	0.196	0.111
0.070	-0.891	-0.877	-0.092	-0.707	-0.701	-0.689	-1.302	-0.293	0.077	-0.131	-0.225	0.121	0.213	0.195	0.230
0.424	-0.875	-0.806	-0.079	-0.712	-0.698	-0.341	-1.153	-0.288	0.418	-0.111	-0.156	0.235	0.196	0.125	0.358
0.424	-0.925	-0.865	-0.059	-0.715	-0.697	-0.248	-1.454	-0.145	0.398	-0.158	-0.217	0.236	0.244	0.184	0.456
0.609	-0.914	-0.924	-0.038	-0.716	-0.698	-0.051	-1.452	-0.094	0.562	-0.146	-0.275	0.422	0.231	0.243	0.581
0.659	-0.910	-0.983	-0.009	-0.717	-0.697	-0.141	-1.864	0.109	0.582	-0.140	-0.335	0.473	0.225	0.303	0.649
0.836	-0.860	-0.952	0.022	-0.715	-0.698	0.133	-1.667	0.326	0.729	-0.092	-0.302	0.650	0.173	0.271	0.717
0.894	-0.748	-0.889	0.050	-0.716	-0.696	-0.083	-1.570	0.255	0.758	0.021	-0.240	0.707	0.060	0.206	0.746
0.901	-0.829	-0.912	0.070	-0.719	-0.692	-0.231	-1.116	0.145	0.746	-0.057	-0.268	0.714	0.139	0.230	0.731
0.844	-0.821	-1.039	0.081	-0.721	-0.688	-0.235	-0.614	0.056	0.676	-0.047	-0.398	0.655	0.130	0.356	0.684
0.755	-0.918	-0.790	0.098	-0.717	-0.690	0.313	-0.870	0.199	0.571	-0.149	-0.147	0.565	0.226	0.108	0.598
0.701	-0.945	-0.865	0.113	-0.713	-0.692	0.216	-0.696	0.229	0.503	-0.179	-0.220	0.509	0.251	0.182	0.496
0.613	-0.798	-0.581	0.124	-0.706	-0.697	0.484	-0.530	0.199	0.402	-0.040	0.069	0.417	0.102	0.101	0.384
0.540	-0.802	-0.558	0.128	-0.701	-0.702	0.389	-0.099	0.076	0.325	-0.049	0.098	0.340	0.104	0.126	0.261
0.505	-0.806	-0.451	0.129	-0.693	-0.710	0.596	0.055	0.051	0.290	-0.061	0.212	0.302	0.107	0.233	0.124
0.247	-0.883	-0.479	0.132	-0.686	-0.716	0.529	-0.180	0.013	0.029	-0.146	0.191	0.040	0.183	0.205	0.069
0.113	-0.852	-0.542	0.141	-0.679	-0.721	0.517	-0.529	0.086	-0.115	-0.122	0.133	0.099	0.151	0.142	0.023
0.424	-0.806	-0.376	0.149	-0.670	-0.727	0.582	-0.272	0.228	0.189	-0.084	0.305	0.209	0.103	0.308	-0.011
0.340	-0.883	-0.514	0.152	-0.662	-0.734	0.532	0.034	0.259	0.100	-0.169	0.174	0.122	0.178	0.170	-0.036
0.301	-0.543	-0.613	0.152	-0.653	-0.742	0.598	0.251	0.238	0.062	0.161	0.084	0.080	0.163	0.070	-0.020
0.063	-0.759	-0.696	0.149	-0.644	-0.750	0.526	0.369	0.232	-0.174	-0.064	0.009	0.161	0.053	0.016	-0.075
0.170	-0.697	-0.680	0.149	-0.638	-0.756	0.422	0.205	0.205	-0.066	-0.009	0.031	0.055	0.010	0.003	-0.107
0.001	-0.736	-0.763	0.151	-0.632	-0.760	0.356	0.029	0.225	-0.238	-0.053	-0.048	0.226	0.028	0.088	-0.128
0.147	-0.794	-0.621	0.160	-0.623	-0.766	0.568	-0.361	0.264	-0.100	-0.120	0.100	0.080	0.084	0.051	-0.124
0.159	-0.694	-0.747	0.163	-0.617	-0.770	0.380	-0.124	0.159	-0.093	-0.026	-0.022	0.069	0.018	0.077	-0.147
0.132	-0.690	-0.652	0.173	-0.612	-0.771	0.257	-0.424	0.249	-0.129	-0.027	0.074	0.096	0.023	0.015	-0.143
0.097	-0.674	-0.656	0.183	-0.611	-0.770	0.075	-0.530	0.195	-0.175	-0.013	0.069	0.131	0.040	0.010	-0.120
0.097	-0.674	-0.656	0.184	-0.611	-0.770	0.030	-0.085	-0.040	-0.175	-0.013	0.069	0.132	0.041	0.008	-0.131
0.259	-0.786	-0.739	0.184	-0.609	-0.772	0.134	0.052	0.030	-0.014	-0.127	-0.012	0.030	0.070	0.077	-0.102
0.201	-0.682	-0.526	0.188	-0.611	-0.769	-0.131	-0.147	0.139	-0.076	-0.021	0.198	0.027	0.036	0.136	-0.086
0.309	-0.636	-0.641	0.183	-0.611	-0.770	-0.018	0.314	-0.003	0.036	0.026	0.085	0.081	0.084	0.020	-0.069
0.178	-0.678	-0.676	0.185	-0.610	-0.770	0.094	-0.084	0.025	-0.096	-0.018	0.050	0.050	0.043	0.017	-0.088
0.163	-0.713	-0.731	0.184	-0.609	-0.772	0.125	0.016	-0.036	-0.111	-0.054	-0.004	0.066	0.008	0.074	-0.067
0.224	-0.697	-0.574	0.187	-0.608	-0.772	0.063	-0.150	0.047	-0.053	-0.040	0.154	0.005	0.024	0.083	-0.062
0.255	-0.721	-0.696	0.188	-0.608	-0.771	0.016	-0.070	-0.003	-0.024	-0.063	0.031	0.026	0.002	0.042	-0.052
0.328	-0.690	-0.676	0.186	-0.607	-0.773	0.087	0.173	0.010	0.051	-0.033	0.052	0.099	0.034	0.025	-0.082
0.213	-0.554	-0.711	0.175	-0.610	-0.772	-0.202	0.576	-0.170	-0.054	0.106	0.016	0.016	0.170	0.061	-0.078
0.032	-0.647	-0.648	0.186	-0.609	-0.771	0.132	-0.712	0.011	-0.245	0.011	0.078	0.198	0.079	0.000	-0.054
0.236	-0.790	-0.609	0.191	-0.614	-0.766	-0.283	-0.343	-0.017	-0.047	-0.127	0.112	0.006	0.063	0.037	-0.076
0.374	-0.593	-0.708	0.184	-0.616	-0.766	-0.116	0.474	-0.098	0.099	0.072	0.014	0.145	0.136	0.062	-0.095
0.197	-0.709	-0.692	0.180	-0.616	-0.767	0.001	0.206	-0.031	-0.074	-0.043	0.030	0.033	0.021	0.048	-0.063
0.113	-0.701	-0.692	0.175	-0.617	-0.767	-0.053	0.299	-0.038	-0.154	-0.034	0.030	0.116	0.030	0.048	-0.057
0.178	-0.659	-0.704	0.180	-0.619	-0.764	-0.134	-0.307	0.025	-0.093	0.011	0.015	0.053	0.073	0.062	-0.076
0.259	-0.663	-0.601	0.181	-0.620	-0.764	-0.008	-0.052	-0.010	-0.014	0.008	0.117	0.029	0.070	0.040	-0.082
0.293	-0.701	-0.625	0.177	-0.619	-0.765	0.091	0.217	-0.077	0.024	-0.032	0.094	0.064	0.032	0.014	-0.069
0.224	-0.752	-0.526	0.176	-0.621	-0.764	-0.087	0.106	0.059	-0.044	-0.080	0.191	0.006	0.017	0.111	-0.078
0.201	-0.651	-0.641	0.175	-0.622	-0.763	-0.048	-0.004	-0.078	-0.067	0.021	0.076	0.031	0.084	0.004	-0.073
0.105	-0.759	-0.747	0.172	-0.622	-0.764	0.002	0.182	-0.004	-0.160	-0.087	-0.031	0.126	0.024	0.111	-0.093
0.286	-0.713	-0.581	0.173	-0.623	-0.762	-0.048	-0.028	0.005	0.020	-0.040	0.134	0.054	0.023	0.054	-0.087
0.182	-0.744	-0.613	0.175	-0.625	-0.761	-0.069	-0.021	0.082	-0.085	-0.069	0.101	0.050	0.006	0.022	-0.086
0.213	-0.701	-0.644	0.173	-0.624	-0.762	0.040	0.096	-0.019	-0.053	-0.027	0.069	0.018	0.037	0.010	-0.061
0.197	-0.713	-0.644	0.169	-0.622	-0.765	0.210	0.164	-0.109	-0.064	-0.041	0.072	0.035	0.026	0.012	-0.063
0.236	-0.678	-0.751	0.166	-0.624	-0.764	-0.109	0.217	0.026	-0.023	-0.004	-0.036	0.003	0.061	0.119	-0.068
0.228	-0.585	-0.688	0.167	-0.624	-0.763	-0.022	-0.071	-0.054	-0.032	0.090	0.026	0.004	0.155	0.057	-0.081
0.128	-0.724	-0.664	0.167	-0.625	-0.763	-0.014	-0.010	0.010	-0.132	-0.048	0.048	0.105	0.017	0.036	-0.074
0.128	-0.724	-0.664	0.168	-0.624	-0.763	0.068	-0.014	0.032	-0.132	-0.049	0.048	0.106	0.018	0.037	-0.092
0.209	-0.744	-0.708	0.167	-0.626	-0.762	-0.105	0.092	0.014	-0.049	-0.066	0.003	0.025	0.001	0.081	-0.069
0.182	-0.759	-0.625	0.166	-0.624	-0.763	0.122	0.030	0.008	-0.076	-0.083	0.087	0.052	0.015	0.000	-0.061
0.359	-0.670	-0.652	0.164	-0.622	-0.766	0.192	0.173	-0.031	0.104	0.003	0.062	0.125	0.075	0.028	-0.040
0.170	-0.682	-0.656	0.164	-0.623	-0.765	-0.084	0.059	0.094	-0.084	-0.007	0.056	0.065	0.064	0.034	-0.041
0.243	-0.643	-0.641	0.164	-0.620	-0.767	0.171	0.038	-0.011	-0.010	0.029	0.074	0.008	0.104	0.020	-0.046
0.232	-0.628	-0.617	0.162	-0.618	-0.769	0.200	0.064	-0.042	-0.019	0.042	0.100	0.005	0.120	0.002	-0.066
0.163	-0.674	-0.581	0.161	-0.617	-0.770	0.049	0.070	-0.049	-0.086	-0.005	0.136	0.075	0.074	0.036	-0.051
0.259	-0.755	-0.621	0.163	-0.616	-0.771	0.126	-0.087	0.010	0.009	-0.088	0.097	0.022	0.006	0.004	-0.070
0.270	-0.713	-0.577	0.153	-0.615	-0.773	0.071	0.612	-0.050	0.030	-0.045	0.142	0.033	0.037	0.039	-0.077
0.093	-0.639	-0.743	0.154	-0.612	-0.775	0.192	-0.077	0.031	-0.148	0.025	-0.021	0.144	0.111	0.128	-0.045
0.170	-0.724	-0.680	0.161	-0.610	-0.776	0.143	-0.324	0.101	-0.077	-0.062	0.042	0.067	0.028	0.065	-0.043
0.282	-0.670	-0.723	0.159	-0.610	-0.776	0.049	0.099	-0.039	0.037	-0.008	-0.001	0.045	0.083	0.108	-0.040
0.167	-0.585	-0.905	0.162	-0.608	-0.778	0.123	-0.169	0.020	-0.081	0.076	-0.181	0.071	0.169	0.290	-0.013
0.236	-0.616	-0.743	0.165	-0.606	-0.778	0.117	-0.236	-0.026	-0.016	0.043	-0.019	0.002	0.138	0.129	0.008
0.305	-0.724	-0.601	0.166	-0.610	-0.775	-0.232	-0.020	-0.031	0.054	-0.060	0.120	0.066	0.031	0.012	-0.010
0.286	-0.736	-0.680	0.162	-0.611	-0.775	0.011	0.145	-0.187	0.038	-0.071	0.042	0.047	0.021	0.068	0.019
0.167	-0.667	-0.767	0.160	-0.611	-0.775	0.028	0.044	-0.086	-0.079	-0.001	-0.044	0.073	0.091	0.155	0.020
0.440	-0.632	-0.585	0.161	-0.611	-0.775	0.007	-0.126	-0.107	0.192	0.035	0.136	0.200	0.127	0.025	0.004
0.286	-0.659	-0.585	0.157	-0.614	-0.774	-0.097	0.159	-0.217	0.043	0.010	0.135	0.045	0.101	0.025	-0.004
0.186	-0.659	-0.668	0.155	-0.614	-0.774	0.021	-0.013	-0.141	-0.056	0.011	0.053	0.056	0.102	0.058	0.004
0.286	-0.651	-0.538	0.151	-0.618	-0.771	-0.229	0.270	-0.028	0.048	0.022	0.181	0.043	0.112	0.070	-0.029
0.267	-0.628	-0.570	0.150	-0.621	-0.769	-0.159	0.010	-0.127	0.030	0.049	0.147	0.023	0.137	0.039	-0.031
0.293	-0.690	-0.459	0.145	-0.620	-0.771	0.164	0.234	-0.124	0.061	-0.015	0.260	0.049	0.077	0.149	-0.024
0.224	-0.667	-0.672	0.140	-0.620	-0.772	0.025	0.356	-0.034	-0.002	0.008	0.048	0.022	0.103	0.065	-0.028
0.259	-0.705	-0.503	0.132	-0.621	-0.773	-0.039	0.513	-0.025	0.040	-0.029	0.218	0.012	0.066	0.103	-0.051
0.259	-0.705	-0.503	0.130	-0.623	-0.771	-0.116	0.193	0.038	0.042	-0.027	0.217	0.011	0.067	0.102	-0.045
0.074	-0.601	-0.708	0.130	-0.628	-0.767	-0.322	-0.050	0.003	-0.143	0.082	0.008	0.174	0.173	0.103	-0.076
0.309	-0.589	-0.420	0.118	-0.633	-0.765	-0.290	0.609	-0.271	0.103	0.099	0.293	0.060	0.187	0.184	-0.086
0.070	-0.674	-0.558	0.113	-0.638	-0.761	-0.273	0.206	-0.152	-0.130	0.019	0.152	0.180	0.102	0.046	-0.087
0.151	-0.616	-0.558	0.107	-0.650	-0.752	-0.745	0.352	-0.082	-0.044	0.089	0.143	0.101	0.162	0.045	-0.077
0.190	-0.705	-0.558	0.096	-0.658	-0.747	-0.488	0.606	-0.145	0.005	0.008	0.137	0.064	0.075	0.044	-0.100
0.143	-0.748	-0.538	0.091	-0.666	-0.740	-0.531	0.404	0.002	-0.035	-0.026	0.150	0.112	0.033	0.063	-0.090
0.090	-0.589	-0.554	0.083	-0.677	-0.731	-0.694	0.410	-0.097	-0.082	0.143	0.125	0.167	0.192	0.046	-0.087
0.078	-0.632	-0.554	0.079	-0.689	-0.720	-0.854	0.201	-0.081	-0.089	0.114	0.114	0.180	0.151	0.046	-0.102
0.140	-0.663	-0.499	0.074	-0.703	-0.708	-0.896	0.250	-0.107	-0.023	0.096	0.157	0.119	0.121	0.100	-0.111
0.063	-0.605	-0.554	0.068	-0.717	-0.694	-0.977	0.274	-0.178	-0.094	0.168	0.088	0.198	0.179	0.045	-0.108
0.051	-0.624	-0.522	0.064	-0.729	-0.681	-0.907	0.174	-0.120	-0.101	0.161	0.106	0.211	0.160	0.075	-0.102
0.093	-0.690	-0.475	0.062	-0.741	-0.669	-0.814	0.038	-0.137	-0.057	0.107	0.141	0.171	0.094	0.121	-0.087
0.086	-0.786	-0.491	0.057	-0.756	-0.652	-1.104	0.140	-0.169	-0.060	0.025	0.109	0.180	0.003	0.103	-0.088
0.178	-0.782	-0.475	0.050	-0.769	-0.637	-1.012	0.372	-0.171	0.039	0.042	0.110	0.090	0.001	0.116	-0.066
0.032	-0.806	-0.503	0.048	-0.782	-0.621	-0.984	0.057	-0.107	-0.105	0.032	0.067	0.239	0.023	0.087	-0.040
0.170	-0.902	-0.376	0.041	-0.796	-0.604	-1.065	0.463	-0.105	0.041	-0.052	0.176	0.104	0.121	0.212	-0.017
0.182	-0.906	-0.455	0.033	-0.811	-0.584	-1.297	0.660	-0.062	0.061	-0.040	0.076	0.094	0.125	0.132	-0.022
0.090	-0.937	-0.648	0.019	-0.820	-0.572	-0.762	0.802	-0.260	-0.018	-0.062	-0.129	0.189	0.156	0.064	-0.017
0.001	-0.898	-0.684	0.007	-0.828	-0.561	-0.690	0.737	-0.263	-0.094	-0.016	-0.175	0.279	0.119	0.101	-0.015
-0.083	-0.925	-0.680	-0.006	-0.836	-0.548	-0.760	0.645	-0.300	-0.167	-0.035	-0.184	0.365	0.148	0.100	-0.029
0.005	-1.022	-0.629	-0.017	-0.847	-0.532	-0.982	0.541	-0.303	-0.067	-0.121	-0.149	0.275	0.245	0.050	-0.092
-0.057	-1.022	-0.688	-0.022	-0.855	-0.518	-0.822	0.268	-0.149	-0.124	-0.112	-0.222	0.336	0.245	0.110	-0.125
-0.287	-0.987	-0.585	-0.015	-0.860	-0.510	-0.442	-0.856	-0.041	-0.362	-0.073	-0.127	0.565	0.211	0.010	-0.060
-0.153	-0.941	-0.534	-0.007	-0.862	-0.507	-0.213	-0.934	-0.080	-0.235	-0.025	-0.080	0.429	0.166	0.038	-0.011
0.190	-0.937	-0.857	-0.004	-0.864	-0.503	-0.250	-0.875	-0.334	0.104	-0.019	-0.407	0.084	0.162	0.287	0.055
0.190	-0.937	-0.857	-0.000	-0.869	-0.495	-0.504	-1.002	-0.422	0.100	-0.014	-0.415	0.080	0.163	0.290	0.178
0.320	-1.057	-0.684	0.008	-0.875	-0.483	-0.689	-1.187	-0.246	0.223	-0.127	-0.253	0.054	0.282	0.119	0.304
0.363	-1.041	-0.692	0.018	-0.879	-0.477	-0.379	-1.385	-0.266	0.256	-0.108	-0.268	0.099	0.267	0.129	0.368
0.467	-0.991	-0.786	0.029	-0.878	-0.478	0.101	-1.507	-0.256	0.348	-0.059	-0.361	0.206	0.218	0.225	0.460
0.609	-1.037	-0.767	0.046	-0.877	-0.478	0.025	-1.674	-0.017	0.473	-0.106	-0.341	0.351	0.265	0.207	0.569
0.813	-0.976	-0.700	0.070	-0.876	-0.477	0.064	-2.083	0.079	0.654	-0.046	-0.275	0.557	0.203	0.141	0.659
0.963	-1.010	-0.786	0.095	-0.873	-0.478	0.221	-2.085	0.167	0.778	-0.083	-0.361	0.709	0.237	0.228	0.750
0.886	-0.933	-0.877	0.123	-0.874	-0.471	-0.174	-2.270	0.264	0.673	-0.006	-0.459	0.633	0.160	0.318	0.807
1.117	-0.922	-0.652	0.141	-0.874	-0.464	-0.157	-1.524	0.065	0.885	0.007	-0.241	0.864	0.149	0.094	0.798
1.070	-0.979	-0.625	0.152	-0.874	-0.462	-0.016	-0.843	-0.023	0.829	-0.051	-0.216	0.817	0.208	0.066	0.741
0.797	-1.107	-0.838	0.159	-0.874	-0.459	0.011	-0.927	-0.129	0.548	-0.179	-0.431	0.545	0.336	0.278	0.677
0.755	-1.014	-0.688	0.165	-0.868	-0.468	0.602	-0.698	-0.135	0.500	-0.092	-0.273	0.504	0.244	0.128	0.569
0.724	-1.034	-0.499	0.169	-0.864	-0.474	0.454	-0.502	-0.164	0.466	-0.115	-0.078	0.474	0.262	0.061	0.428
0.751	-0.690	-0.144	0.170	-0.855	-0.490	1.039	-0.286	-0.194	0.491	0.220	0.293	0.500	0.082	0.415	0.307
0.520	-0.837	-0.128	0.171	-0.848	-0.502	0.835	-0.345	-0.226	0.260	0.066	0.321	0.269	0.065	0.430	0.173
0.436	-0.856	-0.116	0.176	-0.842	-0.510	0.645	-0.534	-0.067	0.170	0.041	0.341	0.184	0.085	0.440	0.072
0.220	-0.976	-0.250	0.179	-0.837	-0.517	0.561	-0.401	-0.071	-0.049	-0.084	0.214	0.032	0.205	0.305	0.002
0.309	-0.914	-0.231	0.183	-0.832	-0.523	0.429	-0.161	0.130	0.035	-0.027	0.240	0.057	0.144	0.325	-0.025
0.355	-0.914	-0.270	0.189	-0.828	-0.528	0.424	-0.264	0.163	0.075	-0.032	0.206	0.103	0.144	0.286	-0.070
0.305	-0.918	-0.420	0.195	-0.823	-0.533	0.324	-0.051	0.314	0.019	-0.040	0.061	0.053	0.148	0.137	-0.067
0.170	-0.860	-0.266	0.196	-0.817	-0.543	0.560	0.316	0.261	-0.117	0.011	0.225	0.081	0.090	0.291	-0.118
0.217	-0.848	-0.412	0.206	-0.810	-0.549	0.410	-0.182	0.480	-0.081	0.017	0.085	0.034	0.079	0.146	-0.152
-0.049	-0.976	-0.581	0.217	-0.805	-0.553	0.365	-0.365	0.496	-0.358	-0.117	-0.080	0.299	0.206	0.022	-0.160
0.182	-0.922	-0.392	0.229	-0.797	-0.558	0.514	-0.472	0.419	-0.140	-0.070	0.114	0.065	0.152	0.168	-0.145
0.305	-0.883	-0.443	0.237	-0.792	-0.563	0.417	-0.342	0.253	-0.025	-0.037	0.068	0.059	0.114	0.117	-0.152
0.305	-0.748	-0.278	0.242	-0.787	-0.568	0.415	-0.213	0.132	-0.030	0.093	0.238	0.059	0.022	0.283	-0.131
0.174	-0.786	-0.566	0.246	-0.779	-0.577	0.630	-0.191	0.178	-0.165	0.046	-0.040	0.071	0.017	0.003	-0.137
0.217	-0.860	-0.290	0.248	-0.774	-0.582	0.347	0.125	0.180	-0.125	-0.032	0.241	0.028	0.091	0.274	-0.157
0.217	-0.860	-0.290	0.252	-0.771	-0.585	0.264	-0.110	0.169	-0.129	-0.035	0.244	0.027	0.091	0.275	-0.157
0.224	-0.767	-0.459	0.255	-0.765	-0.591	0.418	-0.105	0.148	-0.124	0.052	0.080	0.020	0.003	0.106	-0.160
0.263	-0.856	-0.463	0.256	-0.761	-0.596	0.357	0.023	0.079	-0.087	-0.041	0.081	0.016	0.085	0.103	-0.159
0.240	-0.825	-0.400	0.260	-0.756	-0.600	0.374	-0.182	0.136	-0.114	-0.015	0.149	0.010	0.054	0.167	-0.120
0.151	-1.007	-0.546	0.266	-0.755	-0.599	0.035	-0.287	0.163	-0.208	-0.197	0.001	0.100	0.234	0.022	-0.156
0.428	-0.840	-0.333	0.260	-0.751	-0.606	0.339	0.590	0.063	0.074	-0.035	0.222	0.173	0.067	0.238	-0.132
-0.014	-0.852	-0.637	0.267	-0.751	-0.604	0.014	-0.414	0.165	-0.375	-0.048	-0.084	0.273	0.079	0.063	-0.165
0.413	-0.833	-0.436	0.263	-0.749	-0.608	0.186	0.219	-0.102	0.056	-0.030	0.120	0.150	0.059	0.138	-0.151
0.051	-0.806	-0.447	0.266	-0.747	-0.609	0.179	-0.244	0.017	-0.308	-0.005	0.110	0.215	0.032	0.127	-0.163
0.259	-0.809	-0.471	0.268	-0.744	-0.612	0.220	-0.072	0.088	-0.103	-0.011	0.088	0.010	0.035	0.105	-0.105
0.336	-0.790	-0.447	0.268	-0.741	-0.615	0.268	-0.038	-0.012	-0.027	0.005	0.115	0.065	0.016	0.128	-0.150
0.355	-0.717	-0.483	0.263	-0.739	-0.621	0.234	0.455	-0.034	-0.002	0.076	0.085	0.082	0.059	0.093	-0.095
0.124	-0.678	-0.574	0.264	-0.737	-0.622	0.103	-0.109	0.037	-0.234	0.113	-0.004	0.150	0.098	0.001	-0.087
0.317	-0.755	-0.562	0.267	-0.734	-0.624	0.245	-0.135	0.046	-0.044	0.032	0.010	0.042	0.021	0.012	-0.132
0.293	-0.821	-0.495	0.262	-0.734	-0.627	0.068	0.375	0.007	-0.063	-0.034	0.080	0.018	0.044	0.078	-0.122
-0.003	-0.867	-0.715	0.268	-0.731	-0.628	0.182	-0.305	0.183	-0.365	-0.083	-0.140	0.279	0.089	0.144	-0.101
0.478	-0.697	-0.306	0.262	-0.730	-0.631	0.062	0.465	-0.064	0.122	0.087	0.272	0.201	0.081	0.265	-0.130
0.255	-0.670	-0.518	0.256	-0.729	-0.635	0.156	0.393	-0.065	-0.095	0.112	0.063	0.022	0.108	0.052	-0.131
0.159	-0.906	-0.558	0.261	-0.731	-0.630	-0.168	-0.349	0.051	-0.196	-0.121	0.019	0.118	0.127	0.012	-0.077
0.328	-0.752	-0.365	0.255	-0.730	-0.634	0.171	0.435	-0.051	-0.021	0.032	0.216	0.051	0.028	0.205	-0.107
0.328	-0.752	-0.597	0.257	-0.729	-0.634	0.013	-0.076	0.063	-0.024	0.031	-0.018	0.050	0.027	0.029	-0.115
0.247	-0.898	-0.479	0.260	-0.730	-0.632	-0.040	-0.164	0.068	-0.108	-0.115	0.098	0.031	0.120	0.089	-0.094
0.228	-0.759	-0.487	0.261	-0.727	-0.636	0.251	0.037	0.070	-0.128	0.021	0.094	0.050	0.019	0.081	-0.085
0.259	-0.833	-0.593	0.257	-0.726	-0.638	0.098	0.240	-0.004	-0.094	-0.054	-0.011	0.019	0.055	0.026	-0.086
0.386	-0.813	-0.369	0.259	-0.722	-0.641	0.262	0.001	0.069	0.032	-0.038	0.216	0.107	0.036	0.199	-0.065
0.393	-0.809	-0.392	0.252	-0.723	-0.644	0.033	0.472	-0.070	0.046	-0.034	0.194	0.115	0.031	0.175	-0.034
0.393	-0.809	-0.392	0.259	-0.721	-0.642	0.107	-0.416	0.086	0.039	-0.035	0.193	0.116	0.030	0.174	-0.083
0.374	-0.697	-0.534	0.251	-0.720	-0.647	0.123	0.541	-0.127	0.029	0.076	0.054	0.096	0.082	0.032	-0.092
0.005	-0.902	-0.558	0.257	-0.718	-0.647	0.127	-0.318	0.213	-0.347	-0.130	0.030	0.273	0.122	0.009	-0.111
0.286	-0.806	-0.499	0.257	-0.718	-0.647	0.013	0.197	0.116	-0.064	-0.034	0.089	0.007	0.026	0.067	-0.143
0.251	-0.806	-0.510	0.257	-0.716	-0.650	0.126	0.137	0.124	-0.098	-0.036	0.079	0.028	0.025	0.055	-0.175
0.140	-0.848	-0.609	0.257	-0.714	-0.651	0.094	0.078	0.134	-0.210	-0.080	-0.019	0.140	0.068	0.044	-0.123
0.155	-0.701	-0.656	0.257	-0.713	-0.653	0.083	0.092	0.091	-0.193	0.065	-0.065	0.124	0.079	0.092	-0.125
0.324	-0.825	-0.471	0.259	-0.710	-0.654	0.158	-0.032	0.129	-0.026	-0.061	0.121	0.045	0.044	0.091	-0.114
0.259	-0.767	-0.534	0.257	-0.709	-0.657	0.092	0.217	0.049	-0.088	-0.004	0.060	0.021	0.015	0.028	-0.119
0.305	-0.709	-0.514	0.253	-0.707	-0.660	0.149	0.347	0.015	-0.037	0.052	0.083	0.026	0.073	0.047	-0.087
0.140	-0.867	-0.526	0.256	-0.708	-0.658	-0.102	-0.106	0.167	-0.206	-0.105	0.068	0.139	0.085	0.035	-0.110
0.370	-0.802	-0.530	0.252	-0.708	-0.660	0.048	0.430	0.066	0.030	-0.040	0.066	0.091	0.019	0.029	-0.095
0.190	-0.821	-0.483	0.255	-0.706	-0.661	0.079	-0.074	0.180	-0.154	-0.061	0.113	0.089	0.039	0.077	-0.100
0.332	-0.844	-0.562	0.257	-0.705	-0.661	0.041	-0.026	0.096	-0.013	-0.085	0.035	0.053	0.062	0.002	-0.067
0.278	-0.813	-0.518	0.255	-0.703	-0.663	0.126	0.305	0.147	-0.065	-0.056	0.081	0.001	0.030	0.041	-0.081
0.359	-0.748	-0.404	0.253	-0.703	-0.665	0.023	0.280	0.043	0.018	0.009	0.196	0.080	0.036	0.156	-0.073
0.251	-0.798	-0.648	0.250	-0.703	-0.666	0.040	0.218	0.043	-0.087	-0.042	-0.047	0.028	0.014	0.088	-0.077
0.182	-0.833	-0.617	0.252	-0.702	-0.666	0.004	0.048	0.181	-0.158	-0.077	-0.015	0.097	0.049	0.056	-0.083
0.351	-0.875	-0.420	0.249	-0.703	-0.666	-0.085	0.336	0.068	0.015	-0.119	0.181	0.072	0.091	0.141	-0.094
0.247	-0.879	-0.503	0.247	-0.698	-0.672	0.359	0.276	0.142	-0.087	-0.127	0.104	0.031	0.095	0.059	-0.116
0.217	-0.636	-0.617	0.244	-0.692	-0.680	0.423	0.369	0.134	-0.115	0.110	-0.002	0.062	0.149	0.055	-0.105
0.167	-0.790	-0.574	0.249	-0.688	-0.682	0.235	-0.158	0.243	-0.170	-0.049	0.043	0.113	0.006	0.011	-0.109
0.278	-0.798	-0.518	0.249	-0.682	-0.687	0.380	0.161	0.161	-0.058	-0.062	0.104	0.001	0.012	0.045	-0.098
0.213	-0.647	-0.759	0.249	-0.680	-0.690	0.144	0.173	0.120	-0.123	0.086	-0.134	0.067	0.138	0.195	-0.100
0.305	-0.717	-0.534	0.249	-0.678	-0.691	0.084	0.072	0.069	-0.031	0.015	0.092	0.025	0.069	0.030	-0.062
0.270	-0.875	-0.471	0.247	-0.673	-0.697	0.422	0.162	0.002	-0.063	-0.148	0.161	0.010	0.090	0.094	-0.048
0.378	-0.682	-0.574	0.247	-0.672	-0.698	0.049	0.082	0.097	0.044	0.044	0.060	0.096	0.103	0.008	-0.062
0.351	-0.697	-0.522	0.244	-0.670	-0.701	0.160	0.159	-0.080	0.020	0.027	0.114	0.069	0.088	0.044	-0.076
0.209	-0.798	-0.558	0.241	-0.667	-0.705	0.302	0.183	-0.031	-0.119	-0.077	0.083	0.075	0.012	0.009	-0.070
0.182	-0.678	-0.660	0.245	-0.669	-0.702	-0.129	-0.296	0.024	-0.151	0.045	-0.022	0.103	0.107	0.093	-0.071
0.301	-0.767	-0.463	0.241	-0.669	-0.703	-0.012	0.283	-0.053	-0.027	-0.043	0.176	0.015	0.019	0.105	-0.075
0.390	-0.705	-0.507	0.236	-0.668	-0.705	0.113	0.330	-0.074	0.067	0.018	0.135	0.103	0.081	0.062	-0.066
0.263	-0.732	-0.672	0.232	-0.669	-0.706	0.028	0.161	-0.111	-0.056	-0.009	-0.029	0.025	0.053	0.103	-0.055
0.259	-0.709	-0.534	0.233	-0.669	-0.706	0.023	-0.123	-0.097	-0.060	0.015	0.108	0.030	0.076	0.036	-0.044
0.290	-0.767	-0.483	0.228	-0.669	-0.708	0.127	0.213	-0.156	-0.025	-0.044	0.162	0.001	0.018	0.088	-0.058
0.317	-0.697	-0.550	0.224	-0.670	-0.707	-0.094	0.262	-0.026	0.006	0.028	0.095	0.027	0.086	0.023	-0.106
0.282	-0.578	-0.554	0.219	-0.672	-0.708	-0.054	0.299	-0.120	-0.023	0.149	0.092	0.009	0.205	0.021	-0.098
0.070	-0.755	-0.451	0.221	-0.668	-0.710	0.228	-0.058	0.160	-0.238	-0.032	0.197	0.221	0.026	0.124	-0.080
0.363	-0.748	-0.349	0.219	-0.665	-0.713	0.193	0.306	0.134	0.056	-0.027	0.303	0.070	0.032	0.227	-0.087
0.420	-0.601	-0.392	0.220	-0.662	-0.717	0.209	0.186	0.188	0.112	0.117	0.263	0.127	0.177	0.184	-0.098
0.320	-0.624	-0.432	0.215	-0.657	-0.722	0.313	0.499	0.132	0.017	0.089	0.230	0.025	0.153	0.145	-0.056
0.220	-0.806	-0.574	0.216	-0.658	-0.721	-0.109	0.093	0.213	-0.085	-0.091	0.087	0.077	0.031	0.003	-0.059
0.251	-0.790	-0.581	0.216	-0.657	-0.722	0.102	0.102	0.090	-0.055	-0.077	0.081	0.048	0.017	0.005	-0.082
0.320	-0.724	-0.424	0.215	-0.658	-0.722	-0.062	0.183	0.079	0.015	-0.011	0.238	0.019	0.046	0.154	-0.094
0.282	-0.806	-0.432	0.213	-0.660	-0.721	-0.096	0.169	0.028	-0.022	-0.090	0.229	0.022	0.038	0.147	-0.100
0.247	-0.763	-0.451	0.214	-0.660	-0.721	0.016	0.071	0.094	-0.058	-0.048	0.210	0.057	0.003	0.126	-0.123
0.270	-0.678	-0.333	0.205	-0.662	-0.721	-0.097	0.608	0.008	-0.027	0.039	0.329	0.034	0.087	0.244	-0.118
0.147	-0.821	-0.487	0.201	-0.663	-0.721	-0.098	0.374	0.121	-0.146	-0.102	0.175	0.157	0.059	0.091	-0.118
0.274	-0.821	-0.577	0.197	-0.661	-0.724	0.132	0.421	0.085	-0.015	-0.104	0.087	0.030	0.062	0.000	-0.129
0.240	-0.701	-0.495	0.190	-0.663	-0.724	-0.130	0.593	0.146	-0.043	0.018	0.171	0.064	0.056	0.083	-0.138
0.167	-0.860	-0.451	0.187	-0.663	-0.725	0.030	0.353	0.116	-0.113	-0.141	0.215	0.135	0.105	0.127	-0.128
0.159	-0.833	-0.447	0.185	-0.659	-0.729	0.291	0.233	0.109	-0.118	-0.118	0.223	0.140	0.080	0.131	-0.134
0.140	-0.763	-0.629	0.182	-0.657	-0.732	0.130	0.358	0.235	-0.136	-0.051	0.044	0.156	0.013	0.051	-0.129
0.286	-0.821	-0.408	0.176	-0.653	-0.736	0.233	0.634	0.213	0.017	-0.113	0.270	0.007	0.073	0.170	-0.116
0.286	-0.821	-0.408	0.169	-0.647	-0.744	0.434	0.633	0.135	0.024	-0.119	0.276	0.003	0.075	0.171	-0.090
0.151	-0.709	-0.652	0.165	-0.645	-0.746	0.104	0.451	0.245	-0.107	-0.009	0.035	0.133	0.034	0.073	-0.099
0.236	-0.667	-0.566	0.158	-0.643	-0.749	0.086	0.612	0.148	-0.016	0.032	0.125	0.047	0.074	0.013	-0.127
0.117	-0.763	-0.510	0.156	-0.642	-0.751	0.128	0.318	0.164	-0.132	-0.066	0.182	0.164	0.025	0.069	-0.127
0.078	-0.790	-0.522	0.156	-0.638	-0.754	0.200	0.171	0.228	-0.171	-0.097	0.173	0.200	0.055	0.059	-0.109
0.209	-0.678	-0.585	0.151	-0.639	-0.754	-0.075	0.490	0.198	-0.035	0.016	0.110	0.067	0.056	0.001	-0.123
0.247	-0.616	-0.601	0.143	-0.640	-0.755	-0.078	0.620	0.048	0.012	0.079	0.095	0.027	0.117	0.013	-0.100
0.197	-0.701	-0.404	0.137	-0.640	-0.756	0.093	0.452	0.032	-0.032	-0.007	0.294	0.077	0.029	0.188	-0.075
0.228	-0.705	-0.471	0.125	-0.641	-0.757	-0.072	0.833	0.011	0.011	-0.009	0.227	0.047	0.022	0.124	-0.060
0.078	-0.647	-0.778	0.111	-0.644	-0.757	-0.165	0.821	-0.108	-0.125	0.052	-0.080	0.197	0.079	0.181	-0.072
0.193	-0.616	-0.696	0.098	-0.644	-0.759	0.015	0.761	-0.121	0.003	0.082	0.004	0.081	0.107	0.095	-0.072
0.055	-0.694	-0.810	0.086	-0.646	-0.759	-0.103	0.742	-0.045	-0.123	0.007	-0.110	0.219	0.027	0.208	-0.070
-0.010	-0.690	-0.786	0.072	-0.648	-0.758	-0.131	0.837	-0.075	-0.175	0.013	-0.087	0.286	0.029	0.181	-0.069
0.047	-0.663	-0.810	0.058	-0.653	-0.755	-0.342	0.885	-0.069	-0.103	0.045	-0.114	0.229	0.054	0.203	-0.116
-0.003	-0.705	-0.838	0.048	-0.658	-0.751	-0.352	0.528	-0.089	-0.143	0.008	-0.145	0.280	0.009	0.230	-0.126
-0.172	-0.628	-0.849	0.048	-0.665	-0.745	-0.453	-0.217	-0.252	-0.312	0.092	-0.163	0.450	0.084	0.239	-0.111
-0.010	-0.620	-0.711	0.045	-0.673	-0.738	-0.509	-0.099	-0.266	-0.148	0.107	-0.032	0.288	0.089	0.099	-0.088
0.017	-0.713	-0.826	0.045	-0.678	-0.733	-0.362	-0.153	-0.201	-0.120	0.020	-0.151	0.261	0.006	0.210	-0.065
0.105	-0.678	-0.956	0.050	-0.684	-0.727	-0.433	-0.518	-0.174	-0.037	0.061	-0.287	0.174	0.027	0.339	0.008
0.120	-0.697	-0.834	0.060	-0.692	-0.720	-0.511	-0.838	-0.207	-0.031	0.049	-0.173	0.159	0.005	0.215	0.080
0.251	-0.686	-0.818	0.073	-0.700	-0.711	-0.534	-1.094	-0.202	0.086	0.069	-0.166	0.029	0.015	0.196	0.171
0.351	-0.709	-0.857	0.085	-0.708	-0.701	-0.567	-1.104	-0.286	0.174	0.054	-0.215	0.071	0.010	0.233	0.257
0.536	-0.821	-0.853	0.095	-0.716	-0.692	-0.553	-0.958	-0.334	0.349	-0.051	-0.221	0.255	0.125	0.227	0.368
0.678	-0.864	-0.806	0.114	-0.721	-0.683	-0.370	-1.432	-0.138	0.472	-0.088	-0.182	0.398	0.170	0.177	0.499
0.759	-0.949	-0.893	0.136	-0.722	-0.679	-0.075	-1.299	0.126	0.532	-0.172	-0.273	0.477	0.259	0.263	0.607
0.890	-0.744	-1.224	0.160	-0.720	-0.675	-0.011	-1.353	0.320	0.638	0.031	-0.608	0.609	0.056	0.591	0.666
0.890	-0.744	-1.224	0.184	-0.722	-0.667	-0.273	-1.385	0.218	0.614	0.033	-0.616	0.607	0.058	0.591	0.697
0.982	-0.709	-0.767	0.198	-0.723	-0.662	-0.118	-0.910	-0.014	0.692	0.069	-0.164	0.700	0.025	0.131	0.689
0.924	-0.748	-0.818	0.205	-0.721	-0.662	0.145	-0.566	-0.209	0.628	0.028	-0.215	0.641	0.067	0.180	0.588
0.820	-0.732	-0.794	0.211	-0.723	-0.658	-0.145	-0.388	-0.060	0.518	0.046	-0.196	0.537	0.054	0.154	0.489
0.632	-0.809	-0.554	0.212	-0.720	-0.660	0.261	-0.195	-0.139	0.328	-0.034	0.047	0.349	0.134	0.089	0.377
0.594	-0.844	-0.625	0.212	-0.719	-0.662	0.133	-0.078	-0.176	0.290	-0.070	-0.023	0.311	0.170	0.020	0.239
0.520	-0.856	-0.408	0.212	-0.716	-0.665	0.350	-0.122	-0.168	0.217	-0.085	0.198	0.237	0.183	0.238	0.118
0.320	-0.902	-0.440	0.213	-0.713	-0.668	0.276	-0.203	-0.116	0.016	-0.134	0.169	0.037	0.231	0.209	0.060
0.309	-0.871	-0.436	0.218	-0.708	-0.672	0.448	-0.430	-0.094	-0.001	-0.108	0.176	0.025	0.203	0.215	-0.000
0.355	-0.852	-0.483	0.222	-0.704	-0.675	0.347	-0.250	0.038	0.041	-0.093	0.132	0.070	0.187	0.169	-0.032
0.340	-0.809	-0.483	0.226	-0.698	-0.679	0.380	-0.031	0.207	0.022	-0.056	0.137	0.056	0.147	0.172	-0.038
0.305	-0.694	-0.577	0.224	-0.692	-0.686	0.432	0.264	0.055	-0.010	0.054	0.049	0.021	0.033	0.079	-0.058
0.236	-0.701	-0.617	0.219	-0.686	-0.693	0.400	0.352	0.050	-0.075	0.041	0.017	0.050	0.043	0.041	-0.085
0.170	-0.705	-0.566	0.221	-0.680	-0.699	0.429	-0.008	0.110	-0.142	0.030	0.074	0.115	0.049	0.094	-0.093
0.205	-0.670	-0.499	0.219	-0.675	-0.705	0.373	0.245	0.078	-0.105	0.060	0.147	0.080	0.016	0.162	-0.108
0.220	-0.678	-0.715	0.225	-0.671	-0.707	0.201	-0.155	0.290	-0.096	0.048	-0.068	0.065	0.026	0.053	-0.101
0.270	-0.628	-0.503	0.232	-0.671	-0.705	-0.056	-0.287	0.235	-0.053	0.098	0.142	0.016	0.022	0.162	-0.086
0.301	-0.593	-0.577	0.229	-0.669	-0.707	0.071	0.254	0.042	-0.020	0.132	0.069	0.015	0.054	0.089	-0.091
0.232	-0.705	-0.660	0.232	-0.669	-0.706	0.025	-0.147	0.043	-0.091	0.019	-0.014	0.054	0.060	0.009	-0.110
0.182	-0.771	-0.514	0.229	-0.669	-0.707	0.059	0.202	-0.011	-0.138	-0.047	0.133	0.104	0.128	0.158	-0.107
0.163	-0.829	-0.601	0.230	-0.667	-0.709	0.140	-0.062	0.003	-0.158	-0.106	0.048	0.123	0.189	0.074	-0.121
0.286	-0.767	-0.526	0.236	-0.667	-0.706	0.010	-0.386	0.076	-0.042	-0.044	0.120	0.001	0.129	0.151	-0.123
0.220	-0.806	-0.617	0.243	-0.668	-0.704	-0.063	-0.348	0.128	-0.114	-0.082	0.026	0.067	0.171	0.063	-0.104
0.309	-0.709	-0.455	0.244	-0.665	-0.706	0.185	-0.001	0.026	-0.026	0.012	0.190	0.022	0.078	0.227	-0.095
0.232	-0.732	-0.700	0.246	-0.662	-0.708	0.226	-0.166	0.046	-0.106	-0.015	-0.053	0.056	0.104	0.015	-0.099
0.228	-0.674	-0.605	0.245	-0.660	-0.711	0.212	0.040	-0.075	-0.108	0.041	0.044	0.061	0.049	0.081	-0.120
0.297	-0.744	-0.475	0.248	-0.656	-0.713	0.246	-0.161	0.079	-0.043	-0.032	0.176	0.007	0.121	0.212	-0.121
0.163	-0.694	-0.491	0.250	-0.653	-0.715	0.237	-0.055	0.031	-0.178	0.015	0.162	0.127	0.074	0.199	-0.132
0.224	-0.794	-0.715	0.255	-0.649	-0.717	0.293	-0.319	0.073	-0.122	-0.090	-0.060	0.066	0.177	0.024	-0.123
0.267	-0.759	-0.479	0.256	-0.646	-0.719	0.218	-0.091	-0.003	-0.081	-0.058	0.178	0.024	0.145	0.214	-0.133
0.270	-0.724	-0.656	0.256	-0.645	-0.720	0.135	-0.048	-0.042	-0.077	-0.025	0.001	0.021	0.113	0.038	-0.110
0.247	-0.728	-0.487	0.255	-0.642	-0.723	0.240	0.046	-0.038	-0.099	-0.032	0.173	0.044	0.120	0.209	-0.095
0.240	-0.651	-0.652	0.255	-0.641	-0.724	0.078	0.010	-0.025	-0.106	0.044	0.008	0.053	0.045	0.045	-0.102
0.347	-0.709	-0.593	0.252	-0.638	-0.727	0.230	0.183	-0.019	0.004	-0.017	0.071	0.055	0.106	0.106	-0.091
0.193	-0.686	-0.574	0.256	-0.637	-0.727	0.049	-0.172	0.081	-0.152	0.005	0.090	0.100	0.085	0.128	-0.090
0.355	-0.759	-0.577	0.251	-0.635	-0.731	0.190	0.311	-0.017	0.014	-0.071	0.089	0.061	0.161	0.126	-0.085
0.174	-0.709	-0.704	0.252	-0.632	-0.733	0.215	0.042	0.090	-0.166	-0.024	-0.034	0.120	0.113	0.001	-0.096
0.274	-0.697	-0.617	0.248	-0.631	-0.735	0.080	0.221	-0.009	-0.062	-0.014	0.054	0.021	0.105	0.089	-0.089
0.270	-0.647	-0.617	0.245	-0.629	-0.738	0.143	0.191	-0.019	-0.063	0.035	0.056	0.025	0.057	0.092	-0.120
0.193	-0.713	-0.664	0.249	-0.628	-0.737	0.018	-0.162	0.089	-0.142	-0.031	0.008	0.102	0.126	0.046	-0.090
0.163	-0.771	-0.629	0.246	-0.625	-0.741	0.255	0.190	-0.009	-0.169	-0.093	0.047	0.134	0.185	0.083	-0.098
0.351	-0.674	-0.648	0.249	-0.622	-0.742	0.226	-0.195	0.043	0.016	0.001	0.028	0.053	0.091	0.065	-0.104
0.224	-0.775	-0.648	0.249	-0.616	-0.747	0.387	0.066	0.056	-0.110	-0.105	0.033	0.074	0.194	0.067	-0.094
0.209	-0.605	-0.700	0.248	-0.612	-0.751	0.310	0.058	0.007	-0.124	0.060	-0.014	0.090	0.026	0.017	-0.066
0.270	-0.686	-0.621	0.253	-0.609	-0.752	0.166	-0.187	0.133	-0.067	-0.024	0.065	0.029	0.109	0.097	-0.083
0.297	-0.755	-0.723	0.259	-0.605	-0.753	0.184	-0.279	0.210	-0.046	-0.097	-0.037	0.003	0.181	0.003	-0.067
0.301	-0.663	-0.550	0.252	-0.600	-0.759	0.394	0.462	-0.039	-0.035	-0.010	0.144	0.001	0.090	0.172	-0.056
0.274	-0.605	-0.778	0.255	-0.595	-0.762	0.251	-0.116	0.110	-0.065	0.044	-0.082	0.026	0.034	0.055	-0.041
0.324	-0.667	-0.577	0.256	-0.593	-0.763	0.165	-0.034	0.007	-0.016	-0.020	0.121	0.023	0.098	0.148	-0.047
0.378	-0.686	-0.574	0.258	-0.588	-0.766	0.351	-0.073	0.038	0.036	-0.044	0.128	0.076	0.120	0.153	-0.048
0.251	-0.647	-0.786	0.263	-0.582	-0.770	0.360	-0.189	0.179	-0.095	-0.012	-0.082	0.051	0.084	0.057	-0.086
0.290	-0.620	-0.629	0.270	-0.578	-0.770	0.199	-0.330	0.159	-0.064	0.012	0.076	0.013	0.059	0.103	-0.090
0.132	-0.655	-0.652	0.268	-0.571	-0.776	0.453	0.196	0.085	-0.219	-0.030	0.059	0.171	0.096	0.080	-0.103
0.297	-0.686	-0.641	0.267	-0.568	-0.779	0.225	0.094	0.051	-0.053	-0.064	0.074	0.006	0.129	0.094	-0.102
0.297	-0.686	-0.641	0.265	-0.560	-0.785	0.525	0.097	-0.019	-0.052	-0.072	0.080	0.007	0.132	0.096	-0.086
0.247	-0.643	-0.853	0.272	-0.553	-0.787	0.383	-0.332	0.149	-0.109	-0.036	-0.130	0.057	0.092	0.114	-0.060
0.355	-0.578	-0.715	0.271	-0.548	-0.791	0.322	0.098	0.053	-0.001	0.025	0.012	0.050	0.028	0.025	-0.057
0.293	-0.694	-0.644	0.274	-0.540	-0.796	0.490	-0.072	0.170	-0.065	-0.099	0.088	0.013	0.147	0.099	-0.051
0.278	-0.659	-0.786	0.276	-0.533	-0.800	0.405	0.002	0.119	-0.082	-0.071	-0.050	0.029	0.115	0.041	-0.054
0.282	-0.585	-0.814	0.274	-0.530	-0.803	0.194	0.128	-0.001	-0.077	-0.001	-0.074	0.025	0.043	0.066	-0.074
0.297	-0.597	-0.676	0.266	-0.526	-0.808	0.307	0.469	-0.021	-0.054	-0.017	0.069	0.010	0.057	0.074	-0.077
0.301	-0.659	-0.593	0.268	-0.516	-0.813	0.557	-0.064	0.118	-0.053	-0.088	0.157	0.007	0.122	0.159	-0.079
0.236	-0.612	-0.763	0.268	-0.511	-0.817	0.339	0.093	0.121	-0.119	-0.047	-0.008	0.073	0.078	0.009	-0.081
0.282	-0.500	-0.755	0.264	-0.505	-0.822	0.357	0.257	0.045	-0.069	0.058	0.005	0.028	0.031	0.001	-0.090
0.293	-0.496	-0.755	0.267	-0.493	-0.828	0.664	-0.094	0.061	-0.061	0.051	0.011	0.017	0.032	0.004	-0.079
0.270	-0.643	-0.652	0.268	-0.488	-0.830	0.276	0.021	0.209	-0.086	-0.101	0.116	0.041	0.117	0.108	-0.067
0.301	-0.620	-0.782	0.266	-0.484	-0.834	0.264	0.238	0.114	-0.053	-0.082	-0.010	0.011	0.096	0.019	-0.072
0.301	-0.454	-0.778	0.265	-0.474	-0.839	0.508	0.117	0.125	-0.052	0.074	-0.001	0.013	0.067	0.013	-0.078
0.290	-0.520	-0.684	0.262	-0.466	-0.845	0.493	0.258	0.133	-0.061	-0.000	0.100	0.025	0.001	0.083	-0.066
0.270	-0.597	-0.739	0.264	-0.461	-0.848	0.295	-0.022	0.127	-0.082	-0.083	0.047	0.046	0.081	0.029	-0.075
0.270	-0.485	-0.842	0.263	-0.450	-0.854	0.617	0.098	0.076	-0.081	0.019	-0.050	0.047	0.027	0.071	-0.072
0.278	-0.566	-0.739	0.266	-0.444	-0.855	0.269	-0.093	0.223	-0.077	-0.068	0.055	0.041	0.057	0.034	-0.062
0.347	-0.554	-0.704	0.258	-0.440	-0.860	0.264	0.587	0.106	0.001	-0.061	0.095	0.027	0.048	0.071	-0.049
0.286	-0.516	-0.845	0.258	-0.431	-0.865	0.469	0.075	0.169	-0.061	-0.031	-0.043	0.035	0.013	0.069	-0.060
0.301	-0.446	-0.857	0.256	-0.422	-0.870	0.492	0.190	0.129	-0.043	0.030	-0.049	0.021	0.053	0.078	-0.042
0.243	-0.485	-0.747	0.255	-0.416	-0.873	0.327	0.138	0.138	-0.100	-0.015	0.064	0.080	0.012	0.033	-0.036
0.347	-0.520	-0.806	0.255	-0.408	-0.877	0.418	0.068	0.148	0.004	-0.057	0.009	0.022	0.025	0.024	-0.027
0.340	-0.524	-0.826	0.255	-0.401	-0.880	0.373	0.069	0.187	-0.004	-0.069	-0.008	0.013	0.032	0.042	-0.039
0.374	-0.477	-0.743	0.256	-0.395	-0.882	0.309	0.070	0.179	0.030	-0.028	0.077	0.045	0.011	0.042	-0.033
0.232	-0.527	-0.885	0.255	-0.388	-0.886	0.395	0.115	0.128	-0.111	-0.086	-0.061	0.099	0.041	0.099	-0.038
0.232	-0.527	-0.885	0.256	-0.379	-0.890	0.489	0.001	0.114	-0.112	-0.095	-0.058	0.100	0.043	0.097	-0.033
0.301	-0.377	-0.861	0.254	-0.374	-0.892	0.235	0.174	0.158	-0.041	0.051	-0.032	0.032	0.105	0.071	-0.042
0.405	-0.408	-0.739	0.254	-0.370	-0.894	0.191	0.067	0.170	0.063	0.016	0.092	0.070	0.072	0.053	-0.040
0.317	-0.551	-0.767	0.251	-0.361	-0.898	0.468	0.281	0.179	-0.022	-0.136	0.069	0.020	0.073	0.026	-0.022
0.247	-0.446	-0.881	0.254	-0.354	-0.900	0.306	-0.088	0.258	-0.095	-0.038	-0.044	0.091	0.029	0.087	-0.023
0.347	-0.361	-0.842	0.250	-0.350	-0.903	0.200	0.314	0.108	0.010	0.043	-0.002	0.007	0.112	0.048	0.000
0.317	-0.427	-0.794	0.248	-0.346	-0.905	0.226	0.164	0.105	-0.019	-0.027	0.048	0.027	0.043	0.000	0.000
0.386	-0.477	-0.727	0.247	-0.338	-0.908	0.456	0.079	0.104	0.051	-0.086	0.118	0.040	0.009	0.067	0.000
Avg ODBA	3.284
Vec ODBA	2.196
Avg ELBA	1.933
Avg EPBA	0.554
Speed	ODBA	VeDBA	ELBA	EPBA	StrkSpGn	StrSpGn_L	ISI
10.300	3.284	2.196	1.933	0.554	1.367	1.273	2.296
MeanPeak	0.139454
MeanLong	0.129859
MeanISI	2.296000
