# Supplementary material for: Averaged Propulsive Body Acceleration (APBA) Can Be Calculated from Biologging Tags That Incorporate Gyroscopes and Accelerometers to Estimate Swimming Speed, Hydrodynamic Drag and Energy Expenditure for Steller Sea Lions
Source: PLoS One. 2016 Jun 10;11(6):e0157326. doi: 10.1371/journal.pone.0157326 (PMC4902303; doi:10.1371/journal.pone.0157326)
Supplement: S3 Data — Same components as S2. (ZIP) [file pone.0157326.s003.zip › HazyNov_20/yasha4_1126_4.csv]

rawAx	rawAy	rawAz	gravX	gravY	gravZ	gyrX	gyrY	gyrZ	estAx	estAy	estAz	odbX	odbY	odbZ	spk
-0.222	0.137	-0.999	-0.210	0.197	-0.958	0.328	-0.138	0.009	0.005	-0.021	-0.001	0.016	0.081	0.083	0.001
-0.233	0.149	-0.995	-0.210	0.203	-0.956	0.313	0.002	-0.015	-0.006	-0.016	0.002	0.004	0.074	0.079	-0.002
-0.210	0.153	-0.968	-0.209	0.209	-0.955	0.309	-0.091	0.004	0.015	-0.018	0.029	0.025	0.074	0.052	-0.010
-0.230	0.153	-0.968	-0.208	0.215	-0.954	0.303	-0.030	-0.038	-0.004	-0.023	0.027	0.005	0.078	0.052	-0.013
-0.253	0.149	-0.956	-0.205	0.220	-0.954	0.296	-0.132	-0.046	-0.030	-0.033	0.038	0.020	0.086	0.040	-0.016
-0.222	0.168	-0.972	-0.202	0.226	-0.953	0.317	-0.183	-0.054	-0.003	-0.020	0.022	0.009	0.070	0.057	-0.021
-0.245	0.149	-0.999	-0.200	0.232	-0.952	0.319	-0.058	-0.071	-0.027	-0.045	-0.007	0.016	0.093	0.085	-0.016
-0.230	0.164	-0.972	-0.197	0.239	-0.951	0.367	-0.148	-0.043	-0.014	-0.036	0.020	0.003	0.081	0.058	-0.012
-0.203	0.195	-0.991	-0.197	0.247	-0.949	0.380	-0.010	-0.046	0.012	-0.013	-0.002	0.022	0.054	0.078	-0.012
-0.233	0.214	-0.995	-0.194	0.253	-0.948	0.353	-0.159	-0.026	-0.022	-0.000	-0.007	0.011	0.038	0.083	-0.008
-0.214	0.195	-0.960	-0.193	0.260	-0.946	0.356	-0.061	-0.053	-0.004	-0.026	0.027	0.006	0.061	0.048	-0.001
-0.210	0.214	-0.995	-0.189	0.265	-0.945	0.282	-0.173	-0.015	-0.003	-0.012	-0.009	0.008	0.045	0.084	-0.012
-0.180	0.211	-0.944	-0.190	0.271	-0.944	0.291	0.024	-0.048	0.028	-0.022	0.040	0.037	0.052	0.033	-0.008
-0.241	0.199	-0.968	-0.186	0.277	-0.943	0.338	-0.198	-0.031	-0.038	-0.039	0.016	0.027	0.067	0.058	-0.005
-0.199	0.214	-0.975	-0.184	0.283	-0.941	0.343	-0.071	-0.057	0.003	-0.030	0.006	0.014	0.055	0.066	-0.008
-0.195	0.218	-0.968	-0.182	0.290	-0.940	0.360	-0.125	-0.065	0.004	-0.033	0.012	0.015	0.055	0.059	-0.005
-0.207	0.234	-0.975	-0.178	0.296	-0.938	0.328	-0.186	-0.026	-0.011	-0.024	0.003	0.002	0.043	0.068	0.002
-0.164	0.242	-0.972	-0.176	0.302	-0.937	0.311	-0.102	-0.038	0.029	-0.022	0.006	0.042	0.039	0.065	0.001
-0.191	0.207	-0.956	-0.175	0.308	-0.935	0.352	-0.038	-0.033	0.001	-0.063	0.019	0.013	0.078	0.050	0.005
-0.191	0.265	-0.968	-0.174	0.315	-0.933	0.339	-0.033	-0.039	0.000	-0.011	0.006	0.011	0.024	0.063	0.003
-0.172	0.261	-0.968	-0.173	0.321	-0.931	0.348	-0.054	-0.041	0.018	-0.022	0.004	0.027	0.031	0.065	-0.003
-0.214	0.265	-0.983	-0.171	0.328	-0.929	0.351	-0.069	-0.054	-0.026	-0.024	-0.014	0.017	0.031	0.082	-0.001
-0.176	0.261	-0.916	-0.169	0.334	-0.927	0.351	-0.096	-0.056	0.011	-0.035	0.051	0.019	0.038	0.017	-0.004
-0.164	0.272	-0.932	-0.166	0.340	-0.926	0.340	-0.173	-0.046	0.019	-0.029	0.034	0.028	0.031	0.033	-0.009
-0.191	0.280	-0.940	-0.166	0.347	-0.923	0.335	0.042	-0.050	-0.008	-0.028	0.023	0.002	0.027	0.042	-0.002
-0.180	0.276	-0.924	-0.166	0.353	-0.921	0.351	-0.015	-0.040	0.003	-0.038	0.037	0.007	0.035	0.027	-0.000
-0.160	0.276	-0.948	-0.164	0.360	-0.918	0.395	-0.060	-0.034	0.021	-0.045	0.011	0.023	0.040	0.052	0.004
-0.172	0.296	-0.944	-0.162	0.367	-0.916	0.392	-0.091	-0.034	0.007	-0.033	0.012	0.009	0.024	0.049	0.006
-0.141	0.307	-0.924	-0.162	0.374	-0.913	0.390	0.018	-0.054	0.038	-0.028	0.029	0.038	0.017	0.031	0.013
-0.180	0.315	-0.948	-0.161	0.382	-0.910	0.404	-0.034	-0.058	-0.002	-0.028	0.003	0.002	0.013	0.056	0.006
-0.149	0.334	-0.948	-0.161	0.388	-0.908	0.350	-0.004	-0.051	0.028	-0.015	0.000	0.027	0.003	0.057	0.007
-0.195	0.323	-0.940	-0.160	0.394	-0.905	0.356	-0.039	-0.076	-0.019	-0.033	0.006	0.020	0.013	0.051	0.006
-0.164	0.338	-0.928	-0.159	0.401	-0.902	0.340	-0.015	-0.073	0.010	-0.023	0.015	0.009	0.001	0.041	0.001
-0.149	0.350	-0.944	-0.154	0.407	-0.900	0.355	-0.204	-0.062	0.021	-0.018	-0.003	0.024	0.007	0.058	-0.003
-0.199	0.369	-0.936	-0.154	0.414	-0.897	0.364	0.031	-0.098	-0.029	-0.006	0.002	0.027	0.022	0.053	-0.001
-0.164	0.388	-0.948	-0.152	0.419	-0.895	0.311	-0.069	-0.083	0.004	0.008	-0.012	0.007	0.037	0.066	-0.000
-0.180	0.381	-0.932	-0.150	0.425	-0.892	0.332	-0.097	-0.092	-0.014	-0.006	0.001	0.009	0.025	0.052	-0.007
-0.153	0.385	-0.936	-0.148	0.431	-0.890	0.312	-0.065	-0.121	0.011	-0.008	-0.005	0.018	0.025	0.058	0.003
-0.180	0.392	-0.944	-0.144	0.437	-0.888	0.308	-0.179	-0.106	-0.020	-0.006	-0.015	0.010	0.029	0.067	0.000
-0.133	0.404	-0.928	-0.142	0.442	-0.886	0.288	-0.031	-0.112	0.024	0.001	-0.002	0.035	0.037	0.053	0.007
-0.160	0.408	-0.924	-0.138	0.448	-0.883	0.303	-0.188	-0.099	-0.007	-0.001	0.000	0.008	0.037	0.051	0.010
-0.130	0.400	-0.928	-0.134	0.453	-0.881	0.320	-0.165	-0.080	0.020	-0.014	-0.006	0.037	0.026	0.057	0.011
-0.122	0.404	-0.924	-0.133	0.459	-0.878	0.320	-0.016	-0.086	0.027	-0.016	-0.005	0.044	0.026	0.055	0.015
-0.145	0.392	-0.897	-0.130	0.465	-0.876	0.352	-0.152	-0.070	0.000	-0.034	0.020	0.019	0.011	0.029	0.017
-0.099	0.408	-0.916	-0.129	0.471	-0.873	0.343	-0.035	-0.088	0.045	-0.024	-0.003	0.065	0.023	0.050	0.016
-0.141	0.415	-0.916	-0.126	0.477	-0.870	0.358	-0.131	-0.083	-0.001	-0.023	-0.006	0.021	0.027	0.051	0.016
-0.122	0.435	-0.909	-0.122	0.484	-0.867	0.349	-0.132	-0.080	0.016	-0.010	-0.001	0.039	0.043	0.044	0.019
-0.099	0.435	-0.897	-0.120	0.489	-0.864	0.307	-0.085	-0.079	0.036	-0.015	0.009	0.061	0.039	0.033	0.013
-0.133	0.450	-0.916	-0.118	0.494	-0.861	0.291	-0.065	-0.085	-0.000	-0.005	-0.014	0.025	0.051	0.054	0.015
-0.114	0.435	-0.893	-0.117	0.499	-0.859	0.291	-0.046	-0.078	0.017	-0.025	0.007	0.042	0.032	0.032	0.016
-0.122	0.435	-0.916	-0.114	0.504	-0.856	0.320	-0.101	-0.076	0.007	-0.031	-0.019	0.033	0.029	0.057	0.007
-0.114	0.454	-0.905	-0.114	0.510	-0.853	0.338	0.021	-0.096	0.014	-0.017	-0.011	0.039	0.045	0.047	0.009
-0.141	0.446	-0.893	-0.110	0.516	-0.849	0.353	-0.146	-0.077	-0.016	-0.031	-0.002	0.010	0.034	0.036	0.012
-0.103	0.466	-0.885	-0.108	0.522	-0.846	0.367	-0.091	-0.078	0.020	-0.018	0.002	0.047	0.050	0.030	0.012
-0.091	0.477	-0.877	-0.107	0.529	-0.842	0.369	-0.035	-0.074	0.030	-0.012	0.006	0.057	0.058	0.023	0.015
-0.099	0.485	-0.865	-0.105	0.534	-0.839	0.334	-0.077	-0.054	0.021	-0.010	0.015	0.048	0.063	0.012	0.022
-0.083	0.477	-0.881	-0.104	0.540	-0.835	0.328	0.025	-0.090	0.035	-0.023	-0.004	0.062	0.052	0.029	0.018
-0.091	0.493	-0.865	-0.102	0.545	-0.832	0.339	-0.104	-0.074	0.025	-0.014	0.008	0.052	0.064	0.014	0.015
-0.122	0.497	-0.873	-0.101	0.551	-0.828	0.340	0.030	-0.097	-0.006	-0.015	-0.003	0.020	0.064	0.023	0.008
-0.103	0.512	-0.865	-0.099	0.556	-0.825	0.319	-0.056	-0.092	0.011	-0.005	0.001	0.037	0.076	0.016	0.002
-0.133	0.516	-0.865	-0.098	0.562	-0.821	0.333	-0.021	-0.082	-0.021	-0.007	-0.002	0.005	0.076	0.017	-0.002
-0.103	0.512	-0.845	-0.096	0.567	-0.818	0.323	-0.100	-0.031	0.008	-0.016	0.014	0.035	0.069	0.002	0.003
-0.103	0.512	-0.845	-0.095	0.572	-0.814	0.339	-0.024	-0.027	0.007	-0.022	0.010	0.035	0.065	0.001	0.007
-0.091	0.539	-0.857	-0.094	0.578	-0.811	0.323	-0.031	-0.030	0.018	0.000	-0.005	0.046	0.089	0.013	0.016
-0.072	0.539	-0.834	-0.095	0.583	-0.807	0.318	0.096	-0.059	0.038	-0.005	0.015	0.065	0.086	0.009	0.014
-0.083	0.555	-0.853	-0.095	0.588	-0.803	0.342	0.037	-0.065	0.026	0.005	-0.009	0.052	0.099	0.012	0.020
-0.126	0.547	-0.865	-0.093	0.593	-0.800	0.302	-0.109	-0.027	-0.018	-0.007	-0.024	0.009	0.088	0.025	0.021
-0.064	0.558	-0.822	-0.093	0.597	-0.797	0.275	0.007	-0.050	0.043	-0.000	0.016	0.069	0.096	0.017	0.018
-0.080	0.555	-0.838	-0.092	0.602	-0.793	0.307	-0.016	-0.044	0.027	-0.009	-0.003	0.052	0.088	0.001	0.018
-0.091	0.558	-0.838	-0.091	0.606	-0.790	0.263	-0.031	-0.040	0.014	-0.009	-0.006	0.040	0.089	0.000	0.023
-0.083	0.570	-0.842	-0.090	0.610	-0.787	0.266	-0.002	-0.028	0.021	-0.002	-0.013	0.046	0.097	0.006	0.020
-0.091	0.543	-0.842	-0.090	0.615	-0.784	0.289	-0.034	-0.004	0.013	-0.033	-0.016	0.037	0.067	0.007	0.020
-0.087	0.566	-0.830	-0.089	0.618	-0.781	0.249	-0.019	-0.024	0.016	-0.014	-0.007	0.040	0.087	0.003	0.022
-0.080	0.578	-0.838	-0.088	0.623	-0.778	0.281	-0.056	-0.018	0.023	-0.006	-0.018	0.046	0.096	0.006	0.021
-0.076	0.589	-0.814	-0.088	0.627	-0.774	0.293	0.005	-0.043	0.026	0.001	0.002	0.049	0.104	0.016	0.022
-0.087	0.589	-0.842	-0.086	0.631	-0.771	0.254	-0.049	-0.037	0.013	-0.003	-0.029	0.036	0.100	0.013	0.024
-0.080	0.574	-0.818	-0.085	0.635	-0.768	0.288	-0.058	-0.018	0.020	-0.023	-0.008	0.043	0.081	0.009	0.024
-0.076	0.601	-0.822	-0.084	0.639	-0.765	0.251	-0.056	-0.013	0.022	0.000	-0.015	0.046	0.105	0.004	0.023
-0.076	0.597	-0.826	-0.084	0.642	-0.762	0.241	-0.020	-0.011	0.022	-0.007	-0.022	0.046	0.098	0.001	0.026
-0.080	0.597	-0.810	-0.083	0.646	-0.759	0.241	-0.012	-0.013	0.018	-0.011	-0.009	0.041	0.094	0.013	0.024
-0.060	0.593	-0.810	-0.084	0.649	-0.756	0.209	0.045	-0.011	0.037	-0.017	-0.012	0.060	0.086	0.011	0.021
-0.095	0.609	-0.822	-0.083	0.653	-0.753	0.252	-0.036	-0.005	0.002	-0.006	-0.027	0.024	0.098	0.003	0.023
-0.091	0.624	-0.810	-0.082	0.656	-0.750	0.225	-0.082	0.017	0.005	0.007	-0.018	0.028	0.109	0.007	0.023
-0.053	0.624	-0.775	-0.082	0.659	-0.748	0.194	0.014	-0.012	0.043	0.004	0.015	0.066	0.105	0.041	0.024
-0.076	0.612	-0.790	-0.081	0.662	-0.746	0.204	-0.064	0.004	0.019	-0.011	-0.003	0.042	0.090	0.023	0.027
-0.053	0.628	-0.798	-0.081	0.664	-0.744	0.160	-0.015	0.006	0.042	0.002	-0.013	0.065	0.101	0.014	0.032
-0.064	0.609	-0.778	-0.082	0.666	-0.741	0.179	0.056	-0.012	0.031	-0.020	0.005	0.053	0.078	0.031	0.031
-0.060	0.628	-0.786	-0.082	0.669	-0.738	0.226	0.016	-0.008	0.035	-0.003	-0.006	0.057	0.093	0.022	0.029
-0.064	0.632	-0.794	-0.082	0.672	-0.736	0.204	0.020	-0.008	0.031	-0.002	-0.017	0.053	0.094	0.012	0.022
-0.095	0.612	-0.790	-0.082	0.676	-0.733	0.246	-0.004	-0.018	0.000	-0.025	-0.016	0.022	0.071	0.014	0.019
-0.095	0.612	-0.790	-0.082	0.679	-0.730	0.221	0.019	-0.006	0.000	-0.028	-0.019	0.022	0.068	0.012	0.017
-0.076	0.624	-0.759	-0.082	0.682	-0.727	0.230	0.037	-0.006	0.020	-0.020	0.010	0.041	0.076	0.042	0.013
-0.072	0.643	-0.767	-0.082	0.686	-0.723	0.254	0.006	-0.000	0.024	-0.004	-0.002	0.045	0.091	0.032	0.019
-0.076	0.643	-0.747	-0.083	0.689	-0.720	0.210	0.036	-0.001	0.021	-0.007	0.015	0.041	0.088	0.050	0.019
-0.057	0.659	-0.751	-0.084	0.691	-0.718	0.189	0.099	-0.017	0.041	0.006	0.009	0.060	0.100	0.044	0.016
-0.099	0.651	-0.782	-0.083	0.694	-0.715	0.234	-0.003	-0.024	-0.002	-0.005	-0.026	0.017	0.089	0.010	0.009
-0.103	0.655	-0.771	-0.084	0.697	-0.712	0.204	0.102	-0.046	-0.005	-0.004	-0.017	0.013	0.089	0.020	0.007
-0.133	0.655	-0.814	-0.083	0.700	-0.709	0.237	-0.087	-0.013	-0.037	-0.008	-0.063	0.018	0.086	0.025	0.003
-0.107	0.651	-0.790	-0.083	0.703	-0.706	0.199	-0.021	-0.014	-0.011	-0.014	-0.042	0.009	0.079	0.003	0.004
-0.099	0.674	-0.802	-0.081	0.706	-0.704	0.203	-0.104	-0.004	-0.004	0.006	-0.056	0.017	0.098	0.016	0.010
-0.087	0.674	-0.771	-0.080	0.708	-0.701	0.206	-0.121	0.016	0.006	0.004	-0.027	0.028	0.095	0.013	0.018
-0.076	0.709	-0.778	-0.078	0.710	-0.699	0.156	-0.136	0.005	0.015	0.036	-0.037	0.040	0.127	0.003	0.023
-0.064	0.698	-0.759	-0.076	0.713	-0.697	0.202	-0.149	-0.007	0.025	0.022	-0.020	0.051	0.112	0.021	0.027
-0.060	0.698	-0.755	-0.074	0.715	-0.695	0.145	-0.132	-0.015	0.027	0.020	-0.018	0.055	0.109	0.023	0.036
-0.053	0.694	-0.751	-0.072	0.717	-0.693	0.148	-0.099	-0.024	0.032	0.014	-0.016	0.063	0.102	0.026	0.041
-0.026	0.667	-0.747	-0.070	0.719	-0.691	0.149	-0.085	-0.023	0.058	-0.015	-0.014	0.090	0.072	0.028	0.045
-0.037	0.686	-0.755	-0.069	0.721	-0.689	0.153	-0.039	-0.025	0.045	0.003	-0.024	0.078	0.088	0.018	0.045
-0.030	0.678	-0.735	-0.068	0.723	-0.687	0.163	-0.040	-0.014	0.052	-0.007	-0.006	0.086	0.077	0.036	0.042
-0.057	0.682	-0.747	-0.067	0.725	-0.685	0.169	-0.039	-0.016	0.025	-0.006	-0.020	0.059	0.078	0.022	0.036
-0.060	0.686	-0.743	-0.067	0.728	-0.682	0.201	-0.059	-0.005	0.020	-0.004	-0.019	0.055	0.079	0.024	0.034
-0.053	0.686	-0.723	-0.067	0.731	-0.679	0.208	0.064	-0.002	0.029	-0.007	-0.003	0.063	0.076	0.042	0.030
-0.045	0.694	-0.731	-0.067	0.733	-0.677	0.167	-0.029	0.016	0.036	-0.001	-0.013	0.070	0.081	0.032	0.031
-0.057	0.682	-0.735	-0.067	0.735	-0.675	0.170	-0.018	0.016	0.024	-0.015	-0.019	0.059	0.067	0.027	0.030
-0.057	0.690	-0.747	-0.068	0.737	-0.673	0.155	0.057	0.011	0.025	-0.009	-0.033	0.059	0.072	0.013	0.032
-0.060	0.686	-0.719	-0.068	0.739	-0.671	0.145	-0.008	0.017	0.022	-0.015	-0.007	0.055	0.065	0.039	0.027
-0.045	0.705	-0.727	-0.067	0.740	-0.669	0.148	-0.066	0.009	0.036	0.003	-0.017	0.070	0.082	0.030	0.022
-0.072	0.698	-0.715	-0.068	0.742	-0.667	0.148	0.027	-0.008	0.010	-0.007	-0.008	0.044	0.071	0.040	0.016
-0.080	0.705	-0.708	-0.067	0.744	-0.664	0.169	-0.038	0.011	0.002	-0.001	-0.002	0.036	0.077	0.046	0.014
-0.080	0.705	-0.708	-0.068	0.747	-0.662	0.197	0.021	0.016	0.002	-0.004	-0.005	0.036	0.074	0.044	0.013
-0.072	0.728	-0.711	-0.067	0.749	-0.659	0.193	-0.064	0.032	0.010	0.017	-0.012	0.044	0.095	0.039	0.015
-0.045	0.713	-0.696	-0.067	0.751	-0.656	0.176	-0.026	0.018	0.036	-0.001	0.002	0.071	0.077	0.053	0.021
-0.057	0.721	-0.696	-0.067	0.753	-0.654	0.141	-0.015	0.002	0.025	0.005	-0.000	0.059	0.082	0.051	0.026
-0.045	0.709	-0.692	-0.067	0.755	-0.652	0.139	0.040	-0.006	0.037	-0.008	0.002	0.071	0.068	0.054	0.027
-0.049	0.701	-0.688	-0.068	0.756	-0.651	0.115	0.020	0.010	0.033	-0.017	0.004	0.067	0.058	0.056	0.025
-0.064	0.713	-0.696	-0.069	0.758	-0.649	0.134	0.027	0.037	0.019	-0.007	-0.006	0.052	0.067	0.047	0.025
-0.064	0.728	-0.692	-0.070	0.759	-0.647	0.137	-0.016	0.067	0.019	0.007	-0.004	0.052	0.080	0.050	0.023
-0.060	0.752	-0.700	-0.070	0.761	-0.645	0.133	0.014	0.048	0.024	0.028	-0.014	0.056	0.101	0.040	0.026
-0.064	0.736	-0.692	-0.070	0.762	-0.644	0.103	-0.033	0.034	0.020	0.012	-0.007	0.052	0.084	0.047	0.025
-0.041	0.740	-0.696	-0.070	0.763	-0.642	0.087	0.001	0.005	0.043	0.014	-0.012	0.075	0.085	0.041	0.025
-0.072	0.744	-0.700	-0.070	0.764	-0.641	0.092	-0.014	-0.019	0.012	0.017	-0.017	0.044	0.087	0.036	0.023
-0.068	0.721	-0.696	-0.069	0.765	-0.640	0.065	-0.095	-0.018	0.014	-0.007	-0.014	0.048	0.062	0.038	0.028
-0.064	0.713	-0.688	-0.068	0.765	-0.641	-0.002	-0.054	-0.013	0.017	-0.014	-0.006	0.052	0.052	0.045	0.029
-0.033	0.701	-0.688	-0.067	0.764	-0.641	-0.025	-0.038	0.015	0.048	-0.025	-0.006	0.083	0.039	0.044	0.034
-0.037	0.721	-0.696	-0.067	0.764	-0.641	0.021	-0.065	0.027	0.044	-0.006	-0.014	0.079	0.056	0.034	0.041
-0.033	0.752	-0.688	-0.066	0.764	-0.641	-0.003	-0.049	0.013	0.047	0.025	-0.006	0.083	0.085	0.041	0.044
-0.026	0.752	-0.692	-0.065	0.764	-0.642	-0.024	-0.016	-0.035	0.053	0.026	-0.009	0.091	0.084	0.036	0.035
-0.053	0.748	-0.708	-0.065	0.763	-0.643	-0.094	0.020	-0.037	0.026	0.023	-0.023	0.064	0.078	0.019	0.025
-0.083	0.728	-0.708	-0.064	0.760	-0.646	-0.163	-0.048	-0.015	-0.006	0.006	-0.020	0.033	0.057	0.018	0.019
-0.076	0.717	-0.676	-0.064	0.758	-0.649	-0.179	-0.051	0.011	0.001	-0.003	0.014	0.041	0.044	0.048	0.014
-0.049	0.709	-0.668	-0.063	0.755	-0.652	-0.204	-0.082	0.032	0.027	-0.007	0.025	0.068	0.035	0.054	0.014
-0.033	0.674	-0.652	-0.064	0.753	-0.655	-0.143	-0.018	0.048	0.043	-0.040	0.043	0.084	0.001	0.069	0.022
-0.033	0.694	-0.676	-0.064	0.751	-0.657	-0.142	-0.010	0.061	0.043	-0.019	0.022	0.084	0.016	0.044	0.023
-0.026	0.701	-0.676	-0.065	0.750	-0.659	-0.105	0.035	0.059	0.052	-0.009	0.024	0.092	0.023	0.043	0.021
-0.068	0.705	-0.684	-0.066	0.748	-0.660	-0.077	-0.051	0.079	0.009	-0.005	0.017	0.050	0.025	0.034	0.016
-0.064	0.701	-0.684	-0.067	0.747	-0.661	-0.060	0.000	0.084	0.014	-0.008	0.018	0.054	0.019	0.033	0.010
-0.072	0.717	-0.680	-0.068	0.747	-0.662	-0.055	-0.061	0.100	0.007	0.009	0.022	0.046	0.034	0.036	0.002
-0.072	0.717	-0.680	-0.070	0.746	-0.663	-0.043	0.029	0.095	0.008	0.010	0.023	0.047	0.032	0.035	0.004
-0.072	0.709	-0.684	-0.071	0.745	-0.664	-0.063	-0.013	0.098	0.010	0.004	0.019	0.047	0.023	0.030	0.008
-0.057	0.701	-0.668	-0.073	0.744	-0.665	-0.063	0.042	0.097	0.027	-0.003	0.036	0.063	0.014	0.044	0.011
-0.045	0.678	-0.664	-0.075	0.743	-0.665	-0.043	0.063	0.115	0.041	-0.025	0.040	0.075	0.010	0.047	0.018
-0.064	0.674	-0.684	-0.078	0.742	-0.666	-0.045	0.062	0.143	0.024	-0.027	0.021	0.056	0.016	0.026	0.025
-0.041	0.674	-0.672	-0.082	0.742	-0.665	0.067	0.133	0.161	0.052	-0.028	0.031	0.079	0.017	0.037	0.029
-0.049	0.670	-0.676	-0.087	0.744	-0.662	0.149	0.187	0.156	0.049	-0.033	0.025	0.071	0.022	0.033	0.032
-0.060	0.690	-0.680	-0.092	0.746	-0.660	0.147	0.210	0.161	0.042	-0.015	0.018	0.060	0.004	0.028	0.037
-0.064	0.678	-0.688	-0.098	0.747	-0.657	0.149	0.258	0.152	0.044	-0.028	0.007	0.057	0.016	0.019	0.037
-0.076	0.663	-0.704	-0.105	0.748	-0.655	0.126	0.425	0.101	0.039	-0.044	-0.012	0.046	0.033	0.002	0.042
-0.091	0.647	-0.719	-0.111	0.750	-0.652	0.145	0.345	0.100	0.030	-0.061	-0.030	0.031	0.049	0.014	0.062
-0.083	0.655	-0.759	-0.117	0.752	-0.649	0.199	0.434	0.034	0.043	-0.056	-0.073	0.039	0.043	0.055	0.083
-0.014	0.651	-0.743	-0.124	0.754	-0.645	0.185	0.591	-0.034	0.119	-0.062	-0.061	0.108	0.047	0.040	0.089
-0.026	0.698	-0.794	-0.131	0.755	-0.643	0.031	0.767	-0.123	0.115	-0.016	-0.115	0.097	0.002	0.092	0.074
-0.107	0.701	-0.775	-0.138	0.754	-0.642	-0.071	0.743	-0.174	0.042	-0.011	-0.096	0.016	0.001	0.073	0.038
-0.210	0.678	-0.715	-0.142	0.752	-0.643	-0.139	0.440	-0.148	-0.059	-0.032	-0.036	0.087	0.023	0.015	-0.014
-0.268	0.670	-0.656	-0.144	0.751	-0.644	-0.095	0.231	-0.081	-0.114	-0.039	0.024	0.144	0.032	0.044	-0.059
-0.272	0.670	-0.617	-0.146	0.751	-0.644	-0.006	0.119	0.009	-0.116	-0.038	0.063	0.148	0.033	0.082	-0.075
-0.230	0.670	-0.629	-0.147	0.751	-0.643	0.045	0.015	0.069	-0.072	-0.039	0.051	0.105	0.033	0.070	-0.052
-0.164	0.667	-0.672	-0.149	0.752	-0.642	0.076	0.041	0.094	-0.005	-0.043	0.006	0.039	0.038	0.025	-0.002
-0.095	0.686	-0.715	-0.152	0.753	-0.640	0.139	0.081	0.111	0.067	-0.025	-0.039	0.030	0.019	0.019	0.048
-0.049	0.709	-0.755	-0.155	0.756	-0.636	0.246	0.120	0.134	0.116	-0.005	-0.082	0.077	0.003	0.059	0.087
-0.064	0.721	-0.747	-0.159	0.760	-0.631	0.355	0.104	0.176	0.104	0.003	-0.080	0.062	0.014	0.052	0.112
-0.072	0.713	-0.719	-0.163	0.764	-0.624	0.463	0.064	0.206	0.100	-0.010	-0.059	0.054	0.006	0.025	0.124
-0.068	0.694	-0.700	-0.166	0.770	-0.616	0.502	0.058	0.218	0.108	-0.034	-0.047	0.059	0.014	0.006	0.126
-0.053	0.659	-0.704	-0.170	0.775	-0.609	0.469	-0.001	0.228	0.126	-0.074	-0.058	0.074	0.049	0.010	0.134
-0.049	0.655	-0.708	-0.173	0.779	-0.603	0.453	0.033	0.221	0.134	-0.082	-0.068	0.079	0.054	0.015	0.135
-0.033	0.674	-0.688	-0.177	0.784	-0.595	0.479	0.114	0.219	0.154	-0.068	-0.056	0.094	0.035	0.004	0.139
-0.083	0.694	-0.684	-0.182	0.789	-0.587	0.548	0.073	0.247	0.108	-0.053	-0.061	0.045	0.016	0.007	0.131
-0.080	0.717	-0.696	-0.187	0.795	-0.577	0.583	0.141	0.242	0.117	-0.036	-0.082	0.049	0.007	0.005	0.122
-0.133	0.732	-0.704	-0.191	0.800	-0.569	0.559	-0.003	0.258	0.067	-0.026	-0.098	0.005	0.022	0.014	0.109
-0.130	0.740	-0.684	-0.195	0.805	-0.561	0.496	0.005	0.251	0.075	-0.022	-0.086	0.000	0.030	0.005	0.105
-0.133	0.752	-0.680	-0.199	0.808	-0.555	0.432	-0.020	0.257	0.075	-0.014	-0.089	0.003	0.041	0.009	0.087
-0.130	0.786	-0.656	-0.203	0.812	-0.548	0.414	0.069	0.214	0.083	0.017	-0.072	0.001	0.076	0.032	0.091
-0.187	0.810	-0.641	-0.204	0.814	-0.543	0.340	-0.234	0.237	0.026	0.037	-0.060	0.055	0.099	0.047	0.087
-0.110	0.840	-0.617	-0.207	0.816	-0.539	0.268	0.011	0.190	0.106	0.066	-0.041	0.022	0.130	0.070	0.082
-0.153	0.856	-0.625	-0.209	0.818	-0.536	0.244	-0.034	0.165	0.066	0.079	-0.052	0.020	0.145	0.062	0.077
-0.149	0.848	-0.593	-0.211	0.819	-0.533	0.161	0.006	0.144	0.072	0.071	-0.023	0.015	0.138	0.093	0.078
-0.157	0.852	-0.613	-0.213	0.819	-0.532	0.062	0.014	0.119	0.067	0.074	-0.044	0.022	0.141	0.073	0.058
-0.183	0.840	-0.597	-0.215	0.820	-0.531	0.051	0.115	0.073	0.042	0.063	-0.029	0.049	0.129	0.088	0.042
-0.222	0.829	-0.585	-0.217	0.819	-0.531	0.004	0.049	0.050	0.005	0.051	-0.018	0.087	0.117	0.100	0.032
-0.245	0.829	-0.617	-0.217	0.819	-0.531	-0.003	-0.033	0.028	-0.018	0.052	-0.049	0.109	0.117	0.068	0.019
-0.210	0.790	-0.597	-0.216	0.819	-0.532	-0.012	-0.062	0.028	0.016	0.013	-0.028	0.074	0.078	0.087	0.012
-0.218	0.771	-0.585	-0.216	0.818	-0.532	-0.011	-0.068	0.028	0.008	-0.005	-0.016	0.081	0.058	0.099	0.014
-0.222	0.771	-0.589	-0.216	0.818	-0.533	0.000	-0.073	0.038	0.005	-0.005	-0.019	0.084	0.057	0.095	0.017
-0.207	0.779	-0.585	-0.216	0.818	-0.533	-0.000	-0.001	0.024	0.020	0.003	-0.015	0.068	0.065	0.099	0.016
-0.222	0.786	-0.597	-0.216	0.818	-0.533	0.002	-0.069	0.028	0.005	0.011	-0.027	0.083	0.072	0.087	0.017
-0.210	0.786	-0.593	-0.215	0.817	-0.534	-0.021	-0.106	0.028	0.015	0.012	-0.022	0.071	0.072	0.091	0.021
-0.218	0.786	-0.601	-0.215	0.817	-0.536	-0.040	-0.107	0.014	0.007	0.012	-0.028	0.078	0.072	0.083	0.016
-0.195	0.786	-0.589	-0.214	0.816	-0.537	-0.073	-0.050	0.009	0.030	0.013	-0.015	0.054	0.071	0.094	0.021
-0.233	0.775	-0.593	-0.213	0.815	-0.538	-0.036	-0.091	0.003	-0.010	0.002	-0.018	0.092	0.060	0.090	0.018
-0.187	0.786	-0.601	-0.212	0.814	-0.541	-0.081	-0.161	0.007	0.035	0.015	-0.023	0.046	0.071	0.081	0.019
-0.218	0.786	-0.589	-0.211	0.814	-0.542	-0.062	0.008	-0.049	0.003	0.016	-0.010	0.076	0.071	0.093	0.017
-0.207	0.783	-0.609	-0.210	0.813	-0.543	-0.056	-0.069	-0.014	0.014	0.013	-0.029	0.064	0.067	0.073	0.021
-0.207	0.783	-0.609	-0.210	0.812	-0.544	-0.060	0.047	-0.011	0.014	0.013	-0.028	0.064	0.067	0.072	0.015
-0.210	0.794	-0.605	-0.210	0.812	-0.545	-0.051	-0.036	-0.005	0.010	0.026	-0.023	0.067	0.078	0.076	0.016
-0.218	0.790	-0.605	-0.209	0.811	-0.547	-0.093	0.000	-0.020	0.002	0.023	-0.021	0.074	0.074	0.076	0.011
-0.218	0.779	-0.621	-0.209	0.809	-0.549	-0.105	-0.022	-0.008	0.001	0.013	-0.035	0.074	0.063	0.060	0.007
-0.237	0.775	-0.621	-0.209	0.808	-0.551	-0.108	-0.051	0.005	-0.019	0.010	-0.033	0.093	0.059	0.060	0.003
-0.222	0.775	-0.609	-0.208	0.807	-0.553	-0.086	-0.025	0.006	-0.003	0.011	-0.019	0.077	0.059	0.071	0.002
-0.230	0.786	-0.609	-0.208	0.806	-0.554	-0.042	-0.063	0.005	-0.012	0.024	-0.018	0.084	0.071	0.071	-0.001
-0.222	0.783	-0.621	-0.207	0.806	-0.555	-0.034	-0.061	-0.005	-0.005	0.020	-0.029	0.075	0.067	0.059	0.001
-0.226	0.794	-0.617	-0.207	0.805	-0.557	-0.092	-0.061	-0.001	-0.009	0.033	-0.023	0.079	0.078	0.063	-0.003
-0.222	0.771	-0.613	-0.206	0.804	-0.558	-0.054	-0.072	-0.008	-0.006	0.011	-0.018	0.074	0.055	0.066	0.005
-0.230	0.759	-0.593	-0.204	0.803	-0.560	-0.105	-0.135	0.016	-0.015	0.001	0.004	0.082	0.044	0.086	0.003
-0.183	0.763	-0.617	-0.204	0.801	-0.562	-0.108	0.002	-0.016	0.031	0.006	-0.017	0.035	0.047	0.062	0.008
-0.230	0.752	-0.641	-0.202	0.800	-0.565	-0.151	-0.171	-0.012	-0.017	-0.004	-0.038	0.080	0.036	0.038	0.009
-0.195	0.755	-0.629	-0.201	0.798	-0.568	-0.156	-0.044	-0.030	0.016	0.002	-0.023	0.045	0.040	0.049	0.017
-0.214	0.755	-0.644	-0.199	0.796	-0.572	-0.150	-0.163	0.000	-0.005	0.004	-0.035	0.064	0.040	0.034	0.009
-0.191	0.763	-0.637	-0.198	0.794	-0.575	-0.162	-0.089	-0.001	0.017	0.014	-0.024	0.041	0.047	0.041	0.012
-0.218	0.755	-0.637	-0.197	0.792	-0.578	-0.154	-0.095	0.004	-0.011	0.009	-0.021	0.067	0.040	0.041	0.012
-0.203	0.755	-0.637	-0.196	0.790	-0.580	-0.127	-0.130	0.026	0.003	0.010	-0.019	0.051	0.040	0.041	0.013
-0.183	0.752	-0.633	-0.196	0.789	-0.583	-0.119	-0.078	0.023	0.022	0.008	-0.012	0.031	0.036	0.046	0.015
-0.199	0.740	-0.633	-0.195	0.788	-0.585	-0.097	-0.114	0.022	0.006	-0.002	-0.010	0.046	0.025	0.046	0.016
-0.176	0.740	-0.652	-0.193	0.786	-0.587	-0.094	-0.160	0.035	0.027	-0.000	-0.027	0.023	0.025	0.026	0.016
-0.203	0.748	-0.637	-0.192	0.785	-0.589	-0.101	-0.122	0.024	-0.001	0.009	-0.009	0.049	0.033	0.043	0.016
-0.195	0.748	-0.644	-0.191	0.784	-0.591	-0.075	-0.080	0.006	0.006	0.010	-0.015	0.041	0.033	0.035	0.014
-0.180	0.752	-0.644	-0.190	0.782	-0.593	-0.125	-0.108	0.007	0.020	0.016	-0.013	0.025	0.037	0.035	0.011
-0.199	0.736	-0.637	-0.189	0.781	-0.596	-0.110	-0.128	-0.011	-0.001	0.002	-0.002	0.043	0.022	0.042	0.011
-0.183	0.744	-0.660	-0.187	0.779	-0.598	-0.117	-0.122	-0.013	0.013	0.011	-0.024	0.027	0.030	0.018	0.015
-0.199	0.728	-0.648	-0.186	0.778	-0.600	-0.092	-0.079	-0.009	-0.004	-0.003	-0.010	0.042	0.015	0.030	0.016
-0.164	0.732	-0.652	-0.186	0.777	-0.602	-0.100	-0.006	-0.006	0.030	0.002	-0.012	0.007	0.019	0.026	0.020
-0.164	0.732	-0.652	-0.185	0.775	-0.604	-0.127	-0.089	0.021	0.029	0.004	-0.009	0.007	0.019	0.027	0.016
-0.180	0.748	-0.660	-0.185	0.773	-0.607	-0.166	-0.008	0.010	0.014	0.022	-0.014	0.022	0.034	0.019	0.018
-0.191	0.740	-0.652	-0.185	0.770	-0.611	-0.219	-0.034	0.014	0.002	0.017	-0.003	0.033	0.026	0.027	0.012
-0.191	0.740	-0.668	-0.185	0.767	-0.614	-0.216	0.020	-0.004	0.002	0.020	-0.015	0.033	0.026	0.012	0.008
-0.195	0.721	-0.672	-0.184	0.765	-0.618	-0.217	-0.082	0.003	-0.003	0.004	-0.015	0.037	0.007	0.008	0.007
-0.187	0.713	-0.684	-0.183	0.762	-0.621	-0.194	-0.051	-0.014	0.004	-0.001	-0.024	0.029	0.001	0.003	0.007
-0.187	0.705	-0.684	-0.182	0.760	-0.624	-0.192	-0.052	-0.034	0.002	-0.007	-0.021	0.029	0.008	0.003	0.009
-0.195	0.717	-0.700	-0.180	0.757	-0.628	-0.178	-0.124	-0.015	-0.007	0.007	-0.033	0.036	0.003	0.018	0.009
-0.176	0.705	-0.684	-0.179	0.756	-0.630	-0.133	-0.049	-0.018	0.011	-0.002	-0.015	0.017	0.008	0.002	0.009
-0.183	0.713	-0.684	-0.178	0.754	-0.632	-0.129	-0.065	-0.012	0.002	0.007	-0.012	0.025	0.000	0.002	0.010
-0.176	0.698	-0.676	-0.178	0.752	-0.635	-0.119	-0.063	0.005	0.009	-0.007	-0.002	0.018	0.016	0.007	0.013
-0.172	0.698	-0.680	-0.177	0.751	-0.636	-0.072	-0.071	0.007	0.012	-0.006	-0.005	0.014	0.016	0.003	0.012
-0.160	0.690	-0.668	-0.177	0.750	-0.637	-0.039	-0.019	0.015	0.024	-0.013	0.008	0.003	0.024	0.015	0.013
-0.168	0.725	-0.672	-0.177	0.750	-0.638	-0.045	0.017	0.010	0.016	0.022	0.005	0.010	0.010	0.012	0.012
-0.176	0.721	-0.688	-0.177	0.749	-0.639	-0.063	-0.024	-0.006	0.008	0.019	-0.010	0.018	0.006	0.004	0.011
-0.187	0.717	-0.708	-0.176	0.748	-0.641	-0.096	-0.049	-0.021	-0.004	0.016	-0.028	0.030	0.002	0.024	0.008
-0.180	0.698	-0.692	-0.175	0.746	-0.642	-0.081	-0.002	-0.032	0.003	-0.002	-0.011	0.022	0.017	0.008	0.006
-0.180	0.694	-0.688	-0.174	0.745	-0.644	-0.112	-0.073	-0.007	0.002	-0.004	-0.004	0.022	0.022	0.004	0.006
-0.176	0.686	-0.688	-0.174	0.744	-0.645	-0.079	0.009	-0.030	0.005	-0.011	-0.003	0.018	0.029	0.004	0.006
-0.168	0.698	-0.680	-0.173	0.743	-0.647	-0.094	-0.040	-0.018	0.013	0.002	0.007	0.010	0.018	0.004	0.005
-0.180	0.709	-0.708	-0.172	0.742	-0.648	-0.052	-0.074	-0.013	0.000	0.014	-0.020	0.021	0.007	0.023	0.006
-0.176	0.709	-0.684	-0.172	0.741	-0.649	-0.057	0.031	-0.013	0.004	0.015	0.005	0.017	0.007	0.000	0.005
-0.183	0.698	-0.715	-0.172	0.740	-0.650	-0.035	-0.030	-0.014	-0.004	0.004	-0.025	0.024	0.019	0.031	0.007
-0.183	0.694	-0.715	-0.172	0.740	-0.651	-0.055	0.011	-0.006	-0.004	0.001	-0.025	0.024	0.023	0.031	0.008
-0.168	0.694	-0.711	-0.172	0.739	-0.651	-0.036	0.063	-0.015	0.011	0.001	-0.021	0.008	0.023	0.028	0.013
-0.168	0.686	-0.696	-0.172	0.739	-0.651	0.019	-0.001	-0.006	0.010	-0.006	-0.005	0.008	0.031	0.012	0.013
-0.157	0.678	-0.708	-0.172	0.740	-0.650	0.069	0.003	0.008	0.022	-0.015	-0.018	0.004	0.039	0.024	0.014
-0.176	0.694	-0.700	-0.172	0.741	-0.649	0.102	0.001	0.003	0.002	-0.000	-0.011	0.014	0.024	0.016	0.013
-0.176	0.694	-0.700	-0.173	0.743	-0.647	0.133	0.046	-0.033	0.003	-0.002	-0.013	0.014	0.025	0.017	0.013
-0.168	0.705	-0.696	-0.172	0.744	-0.646	0.090	0.011	-0.052	0.011	0.009	-0.010	0.006	0.014	0.013	0.008
-0.172	0.701	-0.700	-0.171	0.745	-0.645	0.052	0.004	-0.038	0.007	0.005	-0.014	0.010	0.018	0.018	0.009
-0.180	0.705	-0.692	-0.171	0.745	-0.645	0.019	-0.039	-0.021	-0.001	0.009	-0.006	0.017	0.014	0.011	0.008
-0.160	0.709	-0.680	-0.171	0.745	-0.645	-0.016	0.041	-0.030	0.018	0.013	0.006	0.003	0.011	0.000	0.006
-0.176	0.698	-0.680	-0.170	0.744	-0.646	-0.059	-0.034	-0.030	0.001	0.002	0.007	0.013	0.023	0.000	0.003
-0.172	0.698	-0.688	-0.169	0.743	-0.648	-0.076	0.031	-0.049	0.003	0.002	-0.000	0.010	0.023	0.008	0.002
-0.176	0.698	-0.688	-0.168	0.742	-0.649	-0.070	-0.008	-0.060	-0.003	0.003	0.000	0.014	0.023	0.008	0.002
-0.172	0.686	-0.684	-0.167	0.741	-0.650	-0.080	-0.038	-0.058	-0.001	-0.008	0.005	0.011	0.036	0.004	0.001
-0.160	0.694	-0.708	-0.166	0.740	-0.652	-0.102	0.023	-0.062	0.009	0.001	-0.017	0.000	0.028	0.028	0.003
-0.176	0.678	-0.696	-0.166	0.739	-0.653	-0.076	-0.003	-0.039	-0.007	-0.013	-0.004	0.015	0.044	0.016	0.007
-0.157	0.682	-0.700	-0.166	0.738	-0.655	-0.095	0.015	-0.015	0.013	-0.008	-0.006	0.005	0.041	0.021	0.010
-0.157	0.667	-0.700	-0.166	0.737	-0.656	-0.061	-0.014	0.006	0.013	-0.022	-0.004	0.005	0.056	0.021	0.009
-0.153	0.670	-0.696	-0.166	0.736	-0.657	-0.064	0.031	0.015	0.018	-0.017	0.001	0.009	0.053	0.018	0.013
-0.168	0.678	-0.708	-0.167	0.734	-0.658	-0.069	0.034	0.019	0.003	-0.007	-0.009	0.006	0.045	0.030	0.013
-0.153	0.659	-0.700	-0.168	0.734	-0.659	-0.044	0.019	0.035	0.019	-0.026	-0.001	0.010	0.065	0.022	0.014
-0.160	0.667	-0.700	-0.169	0.733	-0.659	-0.028	0.058	0.049	0.013	-0.017	-0.000	0.003	0.058	0.022	0.018
-0.157	0.659	-0.696	-0.171	0.733	-0.659	0.003	0.079	0.077	0.019	-0.024	0.003	0.007	0.066	0.019	0.023
-0.141	0.659	-0.700	-0.174	0.732	-0.659	-0.000	0.104	0.091	0.037	-0.023	-0.001	0.023	0.066	0.022	0.021
-0.141	0.640	-0.680	-0.177	0.732	-0.658	0.018	0.102	0.118	0.040	-0.042	0.018	0.023	0.086	0.003	0.015
-0.168	0.651	-0.680	-0.181	0.731	-0.658	-0.041	0.163	0.127	0.018	-0.030	0.018	0.004	0.074	0.003	0.008
-0.203	0.651	-0.688	-0.184	0.729	-0.659	-0.049	0.105	0.129	-0.014	-0.029	0.011	0.038	0.074	0.011	-0.004
-0.210	0.640	-0.696	-0.188	0.728	-0.659	-0.038	0.101	0.136	-0.018	-0.039	0.004	0.046	0.086	0.019	-0.015
-0.230	0.620	-0.715	-0.191	0.727	-0.659	-0.014	0.074	0.139	-0.034	-0.058	-0.016	0.065	0.105	0.039	-0.019
-0.233	0.616	-0.719	-0.193	0.726	-0.660	-0.008	-0.050	0.157	-0.036	-0.061	-0.019	0.069	0.109	0.042	-0.013
-0.214	0.593	-0.711	-0.195	0.726	-0.660	0.017	-0.017	0.157	-0.014	-0.083	-0.011	0.050	0.131	0.034	-0.005
-0.195	0.597	-0.715	-0.197	0.725	-0.660	0.043	-0.055	0.167	0.007	-0.079	-0.015	0.031	0.127	0.038	0.006
-0.180	0.647	-0.711	-0.198	0.725	-0.659	0.067	-0.018	0.124	0.024	-0.029	-0.012	0.016	0.076	0.033	0.017
-0.176	0.670	-0.708	-0.199	0.726	-0.659	0.058	-0.032	0.076	0.029	-0.006	-0.008	0.012	0.052	0.029	0.024
-0.183	0.694	-0.727	-0.199	0.726	-0.658	0.049	0.003	0.040	0.021	0.017	-0.028	0.021	0.029	0.048	0.026
-0.180	0.698	-0.708	-0.199	0.726	-0.658	0.035	-0.010	0.019	0.025	0.020	-0.009	0.017	0.024	0.028	0.024
-0.199	0.721	-0.739	-0.200	0.727	-0.657	0.058	0.010	0.014	0.006	0.043	-0.041	0.037	0.001	0.060	0.018
-0.199	0.709	-0.727	-0.200	0.728	-0.656	0.059	-0.010	0.004	0.006	0.030	-0.030	0.038	0.012	0.047	0.015
-0.222	0.717	-0.755	-0.199	0.728	-0.656	0.049	-0.040	0.011	-0.018	0.038	-0.058	0.061	0.004	0.075	0.012
-0.210	0.721	-0.747	-0.199	0.729	-0.655	0.066	-0.040	-0.006	-0.007	0.041	-0.050	0.051	0.000	0.066	0.011
-0.207	0.717	-0.747	-0.197	0.729	-0.656	0.024	-0.102	-0.026	-0.005	0.037	-0.050	0.047	0.003	0.066	0.012
-0.195	0.705	-0.735	-0.195	0.729	-0.656	0.034	-0.104	-0.050	0.005	0.025	-0.037	0.036	0.014	0.053	0.016
-0.187	0.709	-0.719	-0.193	0.730	-0.655	0.063	-0.060	-0.064	0.011	0.029	-0.022	0.029	0.010	0.037	0.016
-0.180	0.698	-0.715	-0.192	0.732	-0.654	0.077	-0.019	-0.084	0.017	0.016	-0.018	0.022	0.022	0.033	0.014
-0.187	0.698	-0.715	-0.190	0.733	-0.653	0.098	-0.047	-0.090	0.007	0.015	-0.019	0.030	0.021	0.032	0.013
-0.191	0.690	-0.704	-0.187	0.734	-0.652	0.084	-0.082	-0.093	0.001	0.006	-0.008	0.035	0.029	0.020	0.009
-0.180	0.682	-0.700	-0.184	0.736	-0.652	0.080	-0.062	-0.144	0.009	-0.004	-0.005	0.024	0.036	0.015	0.009
-0.191	0.686	-0.708	-0.181	0.736	-0.652	-0.007	-0.110	-0.153	-0.006	-0.000	-0.012	0.036	0.032	0.022	0.007
-0.168	0.655	-0.715	-0.177	0.736	-0.653	-0.027	-0.072	-0.162	0.014	-0.031	-0.019	0.013	0.062	0.030	0.006
-0.187	0.686	-0.739	-0.173	0.736	-0.655	-0.069	-0.167	-0.130	-0.010	0.001	-0.041	0.033	0.031	0.053	0.008
-0.183	0.732	-0.719	-0.169	0.735	-0.656	-0.063	-0.150	-0.152	-0.010	0.047	-0.019	0.030	0.016	0.032	0.016
-0.153	0.732	-0.711	-0.165	0.735	-0.658	-0.081	-0.111	-0.145	0.017	0.048	-0.009	0.000	0.016	0.024	0.022
-0.130	0.694	-0.719	-0.163	0.734	-0.660	-0.088	-0.051	-0.118	0.038	0.010	-0.015	0.023	0.022	0.031	0.023
-0.110	0.651	-0.700	-0.162	0.733	-0.661	-0.065	0.027	-0.094	0.056	-0.031	0.005	0.041	0.064	0.011	0.018
-0.160	0.655	-0.711	-0.161	0.732	-0.662	-0.060	0.010	-0.083	0.005	-0.027	-0.005	0.009	0.060	0.022	0.008
-0.187	0.698	-0.700	-0.158	0.732	-0.663	-0.055	-0.128	-0.061	-0.024	0.016	0.008	0.037	0.017	0.010	-0.002
-0.187	0.713	-0.692	-0.156	0.731	-0.664	-0.017	-0.069	-0.084	-0.026	0.032	0.017	0.038	0.001	0.001	-0.014
-0.164	0.701	-0.676	-0.155	0.732	-0.664	-0.010	-0.001	-0.105	-0.004	0.020	0.033	0.015	0.012	0.015	-0.018
-0.160	0.678	-0.684	-0.153	0.732	-0.664	0.010	-0.007	-0.108	-0.002	-0.004	0.025	0.012	0.035	0.008	-0.015
-0.160	0.678	-0.684	-0.153	0.733	-0.663	0.080	0.079	-0.101	-0.002	-0.005	0.024	0.013	0.034	0.008	-0.009
-0.160	0.690	-0.684	-0.152	0.735	-0.661	0.132	0.054	-0.066	-0.002	0.004	0.022	0.014	0.022	0.009	-0.004
-0.153	0.690	-0.684	-0.152	0.737	-0.658	0.147	0.089	-0.089	0.006	0.002	0.020	0.007	0.022	0.009	0.001
-0.145	0.701	-0.696	-0.152	0.739	-0.656	0.127	0.117	-0.090	0.014	0.012	0.006	0.000	0.010	0.002	0.001
-0.141	0.698	-0.688	-0.154	0.741	-0.654	0.112	0.197	-0.087	0.019	0.006	0.011	0.003	0.013	0.007	0.001
-0.172	0.701	-0.704	-0.156	0.742	-0.652	0.081	0.249	-0.087	-0.010	0.009	-0.006	0.029	0.009	0.008	0.001
-0.180	0.698	-0.708	-0.157	0.743	-0.651	0.052	0.234	-0.106	-0.016	0.004	-0.011	0.037	0.012	0.012	0.006
-0.176	0.698	-0.723	-0.158	0.743	-0.650	0.036	0.201	-0.106	-0.011	0.003	-0.028	0.034	0.012	0.027	0.009
-0.149	0.659	-0.751	-0.160	0.744	-0.649	0.044	0.269	-0.129	0.017	-0.036	-0.057	0.008	0.050	0.054	0.023
-0.160	0.636	-0.759	-0.162	0.744	-0.648	-0.010	0.284	-0.131	0.008	-0.060	-0.065	0.020	0.073	0.061	0.031
-0.130	0.651	-0.775	-0.163	0.744	-0.648	-0.056	0.376	-0.199	0.040	-0.044	-0.081	0.010	0.057	0.077	0.030
-0.164	0.686	-0.763	-0.165	0.742	-0.650	-0.164	0.380	-0.246	0.007	-0.008	-0.067	0.025	0.022	0.064	0.013
-0.187	0.713	-0.719	-0.164	0.741	-0.651	-0.163	0.255	-0.245	-0.016	0.021	-0.022	0.049	0.006	0.020	-0.006
-0.214	0.701	-0.668	-0.163	0.740	-0.653	-0.121	0.168	-0.245	-0.045	0.010	0.030	0.077	0.005	0.032	-0.029
-0.214	0.663	-0.637	-0.161	0.739	-0.654	-0.080	0.146	-0.253	-0.046	-0.028	0.063	0.078	0.043	0.064	-0.035
-0.207	0.647	-0.652	-0.159	0.739	-0.655	-0.088	0.081	-0.241	-0.041	-0.044	0.048	0.071	0.058	0.049	-0.025
-0.157	0.670	-0.680	-0.157	0.739	-0.655	-0.065	0.095	-0.218	0.007	-0.020	0.022	0.022	0.034	0.022	-0.002
-0.126	0.698	-0.739	-0.156	0.739	-0.655	0.014	0.108	-0.147	0.037	0.006	-0.038	0.009	0.007	0.037	0.026
-0.114	0.728	-0.751	-0.156	0.741	-0.653	0.131	0.098	-0.112	0.048	0.035	-0.051	0.020	0.025	0.048	0.050
-0.099	0.752	-0.755	-0.155	0.744	-0.650	0.232	0.064	-0.089	0.063	0.055	-0.059	0.034	0.048	0.051	0.067
-0.110	0.752	-0.747	-0.154	0.748	-0.645	0.295	0.021	-0.060	0.050	0.051	-0.055	0.022	0.049	0.043	0.076
-0.091	0.736	-0.755	-0.153	0.752	-0.641	0.327	-0.059	-0.014	0.068	0.032	-0.067	0.040	0.034	0.050	0.084
-0.087	0.721	-0.759	-0.152	0.756	-0.636	0.349	-0.059	0.011	0.071	0.012	-0.076	0.043	0.019	0.054	0.091
-0.087	0.717	-0.782	-0.152	0.760	-0.632	0.343	-0.085	0.039	0.071	0.004	-0.104	0.043	0.016	0.077	0.105
-0.080	0.713	-0.810	-0.150	0.764	-0.628	0.318	-0.167	0.073	0.077	-0.003	-0.136	0.049	0.012	0.104	0.119
-0.049	0.713	-0.775	-0.149	0.767	-0.624	0.321	-0.175	0.072	0.107	-0.006	-0.104	0.079	0.013	0.068	0.137
-0.022	0.713	-0.763	-0.148	0.771	-0.620	0.284	-0.113	0.064	0.133	-0.009	-0.096	0.106	0.013	0.056	0.153
0.009	0.701	-0.751	-0.148	0.773	-0.617	0.235	-0.052	0.052	0.163	-0.023	-0.087	0.136	0.002	0.043	0.159
0.009	0.701	-0.751	-0.147	0.775	-0.615	0.182	-0.075	0.032	0.162	-0.025	-0.090	0.135	0.002	0.043	0.159
-0.022	0.755	-0.743	-0.146	0.777	-0.612	0.177	-0.054	-0.015	0.130	0.027	-0.084	0.103	0.057	0.034	0.156
-0.030	0.767	-0.731	-0.143	0.779	-0.611	0.161	-0.112	-0.034	0.120	0.037	-0.074	0.095	0.069	0.022	0.142
-0.026	0.767	-0.727	-0.142	0.780	-0.609	0.090	0.047	-0.071	0.123	0.036	-0.072	0.098	0.069	0.017	0.131
-0.049	0.759	-0.711	-0.140	0.781	-0.609	0.070	-0.125	-0.021	0.098	0.027	-0.056	0.074	0.062	0.001	0.118
-0.030	0.759	-0.700	-0.140	0.782	-0.607	0.088	0.087	-0.037	0.117	0.026	-0.046	0.093	0.062	0.011	0.111
-0.076	0.763	-0.708	-0.140	0.782	-0.607	0.052	-0.027	0.010	0.071	0.029	-0.054	0.046	0.067	0.004	0.086
-0.053	0.763	-0.684	-0.142	0.783	-0.605	0.060	0.268	-0.039	0.096	0.029	-0.032	0.068	0.067	0.028	0.074
-0.141	0.755	-0.676	-0.141	0.784	-0.605	0.082	-0.099	0.000	0.007	0.020	-0.025	0.021	0.060	0.036	0.049
-0.110	0.748	-0.684	-0.142	0.785	-0.603	0.084	0.103	-0.038	0.038	0.011	-0.034	0.009	0.052	0.029	0.039
-0.157	0.736	-0.680	-0.141	0.786	-0.602	0.070	-0.035	-0.006	-0.008	-0.001	-0.031	0.038	0.041	0.033	0.025
-0.130	0.736	-0.688	-0.140	0.786	-0.602	0.084	-0.104	0.002	0.017	-0.002	-0.040	0.012	0.042	0.026	0.026
-0.122	0.759	-0.676	-0.139	0.787	-0.601	0.063	-0.001	-0.034	0.025	0.021	-0.029	0.005	0.065	0.038	0.017
-0.130	0.725	-0.656	-0.138	0.788	-0.600	0.070	-0.041	-0.053	0.016	-0.015	-0.010	0.014	0.031	0.058	0.023
-0.137	0.748	-0.637	-0.136	0.788	-0.600	0.012	-0.053	-0.066	0.006	0.009	0.010	0.022	0.054	0.078	0.013
-0.099	0.721	-0.633	-0.135	0.788	-0.600	0.001	0.000	-0.091	0.043	-0.019	0.014	0.016	0.028	0.083	0.002
-0.168	0.709	-0.644	-0.134	0.789	-0.600	0.024	0.084	-0.117	-0.026	-0.030	0.002	0.054	0.016	0.071	0.001
-0.160	0.740	-0.644	-0.130	0.789	-0.601	-0.020	-0.191	-0.110	-0.022	0.001	0.003	0.047	0.048	0.072	-0.005
-0.122	0.740	-0.648	-0.129	0.789	-0.601	0.020	0.030	-0.121	0.014	0.000	-0.001	0.010	0.048	0.068	-0.007
-0.164	0.752	-0.644	-0.126	0.790	-0.601	0.021	-0.079	-0.108	-0.030	0.011	0.003	0.053	0.060	0.073	-0.009
-0.103	0.763	-0.637	-0.126	0.790	-0.600	0.026	0.120	-0.125	0.030	0.023	0.010	0.008	0.072	0.081	-0.002
-0.164	0.755	-0.641	-0.124	0.790	-0.600	0.014	-0.001	-0.100	-0.033	0.014	0.006	0.055	0.065	0.077	-0.005
-0.110	0.752	-0.625	-0.122	0.791	-0.599	0.041	-0.043	-0.092	0.019	0.010	0.022	0.001	0.061	0.093	-0.001
-0.130	0.752	-0.648	-0.121	0.792	-0.599	0.044	0.007	-0.073	-0.001	0.009	-0.002	0.022	0.061	0.070	-0.008
-0.137	0.740	-0.641	-0.121	0.792	-0.598	0.053	0.044	-0.068	-0.009	-0.003	0.005	0.030	0.050	0.079	-0.000
-0.133	0.748	-0.641	-0.119	0.793	-0.598	0.026	-0.045	-0.058	-0.007	0.005	0.005	0.027	0.058	0.079	-0.001
-0.118	0.767	-0.644	-0.119	0.793	-0.598	0.014	0.104	-0.076	0.009	0.024	0.001	0.012	0.078	0.076	-0.001
-0.122	0.771	-0.648	-0.118	0.793	-0.598	0.007	-0.027	-0.072	0.003	0.028	-0.003	0.017	0.082	0.072	-0.005
-0.122	0.771	-0.648	-0.117	0.793	-0.598	-0.004	0.080	-0.091	0.003	0.028	-0.003	0.018	0.083	0.072	-0.007
-0.160	0.775	-0.644	-0.116	0.793	-0.598	-0.015	0.011	-0.098	-0.037	0.031	0.001	0.057	0.087	0.077	-0.018
-0.141	0.767	-0.644	-0.115	0.793	-0.599	-0.050	0.035	-0.095	-0.019	0.024	0.002	0.038	0.079	0.077	-0.022
-0.168	0.752	-0.644	-0.113	0.792	-0.600	-0.078	-0.105	-0.065	-0.048	0.010	0.004	0.066	0.064	0.078	-0.026
-0.130	0.759	-0.637	-0.111	0.791	-0.601	-0.039	-0.032	-0.071	-0.011	0.018	0.013	0.028	0.072	0.086	-0.024
-0.137	0.736	-0.656	-0.111	0.791	-0.602	-0.013	0.028	-0.057	-0.019	-0.005	-0.007	0.036	0.049	0.067	-0.025
-0.145	0.740	-0.652	-0.111	0.790	-0.603	-0.055	0.019	-0.031	-0.027	-0.000	-0.001	0.045	0.053	0.071	-0.020
-0.153	0.744	-0.676	-0.110	0.790	-0.603	-0.010	-0.017	-0.051	-0.036	0.004	-0.025	0.053	0.057	0.048	-0.021
-0.149	0.759	-0.688	-0.109	0.789	-0.604	-0.082	-0.021	-0.057	-0.033	0.020	-0.035	0.050	0.073	0.036	-0.022
-0.149	0.779	-0.688	-0.107	0.789	-0.606	-0.058	-0.022	-0.094	-0.035	0.040	-0.033	0.050	0.092	0.036	-0.015
-0.133	0.752	-0.648	-0.105	0.788	-0.607	-0.082	-0.087	-0.078	-0.022	0.014	0.008	0.036	0.065	0.076	-0.012
-0.107	0.783	-0.684	-0.104	0.786	-0.609	-0.134	0.026	-0.106	0.004	0.047	-0.025	0.010	0.097	0.041	-0.009
-0.118	0.740	-0.660	-0.101	0.785	-0.611	-0.098	-0.083	-0.097	-0.010	0.005	0.000	0.022	0.054	0.065	-0.007
-0.110	0.755	-0.664	-0.100	0.783	-0.614	-0.141	0.029	-0.105	-0.004	0.022	-0.001	0.016	0.069	0.062	-0.005
-0.126	0.744	-0.680	-0.098	0.782	-0.615	-0.102	-0.026	-0.097	-0.021	0.012	-0.015	0.032	0.058	0.046	-0.009
-0.114	0.736	-0.672	-0.096	0.781	-0.617	-0.103	-0.073	-0.083	-0.012	0.006	-0.005	0.021	0.050	0.054	-0.009
-0.122	0.755	-0.704	-0.094	0.779	-0.620	-0.139	-0.062	-0.087	-0.021	0.027	-0.034	0.030	0.069	0.023	-0.012
-0.110	0.717	-0.676	-0.091	0.777	-0.622	-0.137	-0.108	-0.076	-0.012	-0.010	-0.004	0.019	0.030	0.051	-0.008
-0.114	0.725	-0.668	-0.090	0.775	-0.625	-0.167	0.001	-0.079	-0.017	-0.001	0.007	0.023	0.037	0.060	-0.009
-0.087	0.740	-0.672	-0.088	0.773	-0.628	-0.163	-0.069	-0.091	0.008	0.017	0.006	0.003	0.053	0.056	-0.011
-0.099	0.740	-0.652	-0.086	0.772	-0.630	-0.136	-0.031	-0.102	-0.006	0.019	0.028	0.010	0.053	0.076	-0.012
-0.107	0.744	-0.680	-0.084	0.769	-0.633	-0.195	-0.029	-0.095	-0.015	0.025	0.004	0.018	0.057	0.049	-0.010
-0.103	0.725	-0.668	-0.083	0.768	-0.635	-0.117	0.032	-0.112	-0.013	0.007	0.018	0.016	0.038	0.061	-0.012
-0.095	0.728	-0.696	-0.081	0.766	-0.638	-0.145	-0.119	-0.070	-0.008	0.013	-0.007	0.009	0.043	0.033	-0.007
-0.095	0.694	-0.696	-0.080	0.764	-0.640	-0.130	0.053	-0.086	-0.008	-0.020	-0.004	0.010	0.008	0.033	-0.006
-0.076	0.705	-0.688	-0.079	0.763	-0.642	-0.123	-0.027	-0.056	0.010	-0.007	0.006	0.008	0.020	0.041	-0.009
-0.099	0.705	-0.708	-0.079	0.761	-0.644	-0.126	0.075	-0.073	-0.013	-0.006	-0.012	0.016	0.021	0.021	-0.014
-0.114	0.732	-0.688	-0.078	0.760	-0.646	-0.109	-0.027	-0.056	-0.030	0.023	0.010	0.032	0.048	0.041	-0.019
-0.114	0.732	-0.688	-0.076	0.758	-0.648	-0.136	-0.080	-0.043	-0.031	0.025	0.013	0.033	0.048	0.041	-0.024
-0.110	0.721	-0.688	-0.075	0.756	-0.650	-0.151	-0.014	-0.070	-0.029	0.015	0.016	0.030	0.037	0.042	-0.026
-0.095	0.717	-0.704	-0.073	0.754	-0.653	-0.141	-0.033	-0.083	-0.015	0.013	0.003	0.016	0.033	0.026	-0.025
-0.099	0.698	-0.700	-0.072	0.752	-0.655	-0.157	0.048	-0.106	-0.019	-0.004	0.009	0.021	0.014	0.030	-0.021
-0.114	0.713	-0.747	-0.070	0.750	-0.658	-0.149	-0.085	-0.099	-0.037	0.013	-0.035	0.037	0.029	0.017	-0.019
-0.091	0.686	-0.719	-0.068	0.748	-0.660	-0.122	-0.038	-0.098	-0.016	-0.012	-0.005	0.015	0.002	0.011	-0.015
-0.103	0.694	-0.731	-0.066	0.747	-0.662	-0.111	-0.072	-0.083	-0.030	-0.003	-0.015	0.028	0.010	0.001	-0.015
-0.068	0.698	-0.715	-0.065	0.746	-0.663	-0.094	-0.010	-0.080	0.004	0.002	0.003	0.006	0.014	0.015	-0.013
-0.091	0.709	-0.719	-0.062	0.744	-0.665	-0.116	-0.077	-0.082	-0.022	0.015	0.001	0.018	0.026	0.011	-0.014
-0.083	0.709	-0.731	-0.061	0.742	-0.668	-0.147	-0.031	-0.098	-0.016	0.017	-0.008	0.011	0.026	0.000	-0.013
-0.087	0.698	-0.735	-0.058	0.740	-0.670	-0.132	-0.061	-0.104	-0.022	0.007	-0.010	0.015	0.015	0.004	-0.015
-0.087	0.701	-0.743	-0.055	0.738	-0.673	-0.180	-0.109	-0.108	-0.025	0.013	-0.015	0.016	0.018	0.012	-0.017
-0.072	0.701	-0.735	-0.053	0.736	-0.675	-0.148	-0.014	-0.124	-0.011	0.015	-0.004	0.001	0.019	0.003	-0.019
-0.095	0.690	-0.743	-0.050	0.734	-0.678	-0.159	-0.111	-0.108	-0.037	0.006	-0.009	0.025	0.007	0.011	-0.017
-0.076	0.701	-0.731	-0.048	0.732	-0.680	-0.150	-0.108	-0.100	-0.021	0.020	0.005	0.007	0.019	0.001	-0.018
-0.057	0.670	-0.727	-0.046	0.730	-0.682	-0.142	0.001	-0.114	-0.003	-0.009	0.011	0.012	0.012	0.006	-0.019
-0.072	0.686	-0.743	-0.043	0.727	-0.685	-0.173	-0.099	-0.100	-0.022	0.009	-0.002	0.005	0.004	0.009	-0.015
-0.060	0.674	-0.735	-0.041	0.725	-0.688	-0.168	-0.084	-0.094	-0.012	-0.001	0.009	0.006	0.007	0.001	-0.011
-0.053	0.674	-0.727	-0.039	0.722	-0.690	-0.164	-0.034	-0.107	-0.007	0.002	0.019	0.013	0.007	0.008	-0.012
-0.045	0.678	-0.755	-0.037	0.720	-0.693	-0.167	-0.034	-0.108	-0.001	0.008	-0.005	0.020	0.003	0.020	-0.009
-0.053	0.651	-0.739	-0.035	0.718	-0.695	-0.127	-0.016	-0.114	-0.011	-0.017	0.012	0.012	0.030	0.004	-0.012
-0.049	0.670	-0.763	-0.033	0.716	-0.697	-0.149	-0.089	-0.072	-0.009	0.004	-0.009	0.015	0.010	0.027	-0.009
-0.068	0.647	-0.751	-0.031	0.715	-0.699	-0.082	-0.020	-0.102	-0.030	-0.018	0.004	0.006	0.033	0.015	-0.013
-0.033	0.678	-0.751	-0.029	0.713	-0.701	-0.126	-0.064	-0.081	0.003	0.015	0.006	0.028	0.002	0.016	-0.012
-0.045	0.647	-0.739	-0.028	0.711	-0.702	-0.115	-0.021	-0.091	-0.010	-0.014	0.020	0.016	0.033	0.004	-0.011
-0.045	0.667	-0.759	-0.026	0.709	-0.704	-0.126	-0.044	-0.089	-0.012	0.007	0.002	0.015	0.014	0.023	-0.007
-0.026	0.647	-0.759	-0.024	0.707	-0.707	-0.168	-0.012	-0.088	0.006	-0.010	0.005	0.033	0.033	0.023	-0.010
-0.037	0.643	-0.755	-0.023	0.705	-0.709	-0.134	-0.036	-0.084	-0.007	-0.012	0.011	0.021	0.037	0.020	-0.008
-0.045	0.647	-0.767	-0.021	0.703	-0.711	-0.151	-0.081	-0.075	-0.017	-0.006	0.001	0.012	0.032	0.031	-0.009
-0.033	0.632	-0.771	-0.020	0.701	-0.713	-0.118	0.008	-0.082	-0.007	-0.019	-0.001	0.022	0.048	0.035	-0.015
-0.045	0.643	-0.771	-0.018	0.699	-0.715	-0.112	-0.052	-0.052	-0.020	-0.006	0.001	0.009	0.036	0.034	-0.015
-0.045	0.620	-0.759	-0.017	0.698	-0.716	-0.082	-0.048	-0.051	-0.021	-0.028	0.014	0.008	0.059	0.021	-0.015
-0.037	0.643	-0.782	-0.016	0.696	-0.718	-0.093	-0.025	-0.056	-0.015	-0.003	-0.008	0.015	0.036	0.045	-0.016
-0.033	0.624	-0.759	-0.014	0.695	-0.719	-0.078	-0.040	-0.065	-0.012	-0.021	0.017	0.017	0.055	0.021	-0.016
-0.033	0.628	-0.778	-0.013	0.693	-0.721	-0.097	-0.014	-0.069	-0.013	-0.016	-0.001	0.016	0.051	0.040	-0.014
-0.033	0.609	-0.775	-0.012	0.692	-0.722	-0.055	-0.041	-0.052	-0.014	-0.034	0.004	0.015	0.070	0.036	-0.015
-0.033	0.628	-0.778	-0.011	0.691	-0.723	-0.067	0.003	-0.058	-0.015	-0.014	0.001	0.015	0.050	0.040	-0.013
-0.041	0.620	-0.786	-0.010	0.690	-0.724	-0.047	-0.078	-0.038	-0.024	-0.021	-0.006	0.006	0.058	0.048	-0.015
-0.026	0.636	-0.794	-0.009	0.689	-0.724	-0.048	0.004	-0.054	-0.009	-0.004	-0.014	0.021	0.043	0.056	-0.014
-0.041	0.616	-0.786	-0.009	0.689	-0.725	-0.037	-0.015	-0.039	-0.025	-0.023	-0.005	0.005	0.062	0.049	-0.012
-0.030	0.624	-0.794	-0.007	0.688	-0.726	-0.046	-0.065	-0.027	-0.014	-0.014	-0.012	0.016	0.055	0.057	-0.011
-0.022	0.632	-0.782	-0.007	0.687	-0.727	-0.036	0.010	-0.047	-0.007	-0.006	0.000	0.023	0.047	0.045	-0.014
-0.026	0.640	-0.771	-0.006	0.686	-0.727	-0.046	-0.039	-0.042	-0.011	0.003	0.013	0.019	0.039	0.034	-0.011
-0.033	0.624	-0.786	-0.005	0.685	-0.728	-0.044	-0.014	-0.033	-0.019	-0.012	-0.002	0.011	0.055	0.050	-0.011
-0.022	0.612	-0.782	-0.005	0.685	-0.729	-0.018	-0.008	-0.023	-0.008	-0.023	0.002	0.023	0.067	0.046	-0.011
-0.026	0.612	-0.790	-0.004	0.685	-0.729	-0.004	-0.043	-0.026	-0.012	-0.023	-0.006	0.019	0.067	0.054	-0.010
-0.022	0.616	-0.790	-0.003	0.685	-0.728	0.043	-0.005	-0.034	-0.009	-0.020	-0.006	0.023	0.063	0.055	-0.009
-0.030	0.632	-0.794	-0.003	0.685	-0.728	0.033	-0.038	-0.022	-0.017	-0.004	-0.011	0.015	0.048	0.059	-0.011
-0.022	0.628	-0.778	-0.002	0.686	-0.728	0.051	-0.041	-0.024	-0.010	-0.009	0.005	0.023	0.052	0.043	-0.009
-0.030	0.632	-0.782	-0.001	0.686	-0.728	0.009	-0.048	-0.018	-0.019	-0.005	0.001	0.015	0.048	0.048	-0.007
-0.010	0.628	-0.790	-0.000	0.686	-0.728	-0.010	-0.035	-0.016	-0.000	-0.008	-0.007	0.034	0.052	0.056	-0.005
-0.007	0.632	-0.778	-0.001	0.685	-0.728	-0.016	0.073	-0.027	0.005	-0.004	0.006	0.038	0.048	0.044	-0.006
-0.010	0.609	-0.775	-0.000	0.685	-0.729	-0.027	-0.024	-0.009	0.000	-0.027	0.010	0.034	0.071	0.041	-0.006
-0.030	0.616	-0.794	-0.000	0.684	-0.729	-0.023	0.011	-0.022	-0.019	-0.019	-0.009	0.014	0.064	0.061	-0.009
-0.030	0.624	-0.782	0.000	0.684	-0.730	-0.027	-0.048	0.003	-0.019	-0.010	0.004	0.013	0.056	0.049	-0.009
-0.026	0.624	-0.802	-0.000	0.684	-0.730	0.010	0.013	-0.005	-0.015	-0.010	-0.016	0.017	0.056	0.069	-0.011
-0.022	0.628	-0.810	-0.000	0.684	-0.730	0.023	0.018	0.013	-0.011	-0.006	-0.024	0.020	0.053	0.078	-0.007
-0.026	0.612	-0.786	-0.000	0.684	-0.730	0.025	-0.039	0.034	-0.015	-0.022	-0.000	0.016	0.069	0.054	-0.006
-0.010	0.624	-0.802	-0.001	0.684	-0.729	0.060	-0.009	0.038	0.001	-0.011	-0.017	0.031	0.057	0.070	-0.004
-0.022	0.612	-0.778	-0.001	0.685	-0.728	0.059	-0.042	0.030	-0.011	-0.023	0.006	0.019	0.069	0.047	-0.006
-0.014	0.628	-0.794	-0.001	0.686	-0.727	0.084	-0.004	0.008	-0.003	-0.009	-0.010	0.026	0.054	0.063	-0.003
-0.022	0.616	-0.775	0.000	0.686	-0.728	0.004	-0.075	0.012	-0.012	-0.020	0.010	0.018	0.066	0.043	-0.004
-0.007	0.624	-0.790	0.001	0.686	-0.727	0.033	-0.037	-0.008	0.003	-0.013	-0.006	0.033	0.059	0.059	-0.002
-0.010	0.620	-0.782	0.001	0.686	-0.728	-0.003	0.008	-0.001	-0.001	-0.017	0.002	0.028	0.063	0.052	-0.005
-0.007	0.624	-0.778	0.000	0.686	-0.727	0.028	-0.001	0.003	0.003	-0.013	0.006	0.032	0.059	0.048	-0.002
-0.018	0.624	-0.767	0.000	0.686	-0.728	-0.013	0.018	-0.004	-0.009	-0.013	0.018	0.020	0.060	0.037	-0.004
-0.003	0.628	-0.771	0.000	0.686	-0.727	0.022	0.002	-0.013	0.007	-0.009	0.014	0.035	0.056	0.041	-0.005
-0.014	0.620	-0.771	-0.000	0.686	-0.728	-0.030	0.043	-0.013	-0.005	-0.016	0.015	0.023	0.064	0.041	-0.007
-0.010	0.620	-0.778	-0.001	0.685	-0.728	-0.006	0.072	-0.009	0.000	-0.016	0.007	0.027	0.064	0.049	-0.005
-0.014	0.601	-0.763	-0.002	0.686	-0.728	0.048	0.060	-0.014	-0.003	-0.035	0.023	0.022	0.084	0.034	-0.008
-0.018	0.624	-0.794	-0.002	0.686	-0.728	0.031	0.026	-0.005	-0.007	-0.012	-0.009	0.018	0.061	0.066	-0.008
-0.026	0.605	-0.771	-0.003	0.687	-0.727	0.073	0.077	-0.020	-0.014	-0.033	0.014	0.010	0.081	0.043	-0.009
-0.018	0.632	-0.782	-0.003	0.687	-0.727	-0.012	0.034	-0.021	-0.006	-0.005	0.003	0.018	0.054	0.055	-0.010
-0.022	0.597	-0.782	-0.004	0.687	-0.727	0.033	0.043	-0.022	-0.009	-0.040	0.002	0.013	0.089	0.055	-0.010
-0.030	0.620	-0.794	-0.004	0.687	-0.727	0.009	0.038	-0.022	-0.017	-0.017	-0.009	0.005	0.066	0.067	-0.010
-0.014	0.612	-0.767	-0.005	0.688	-0.726	0.068	0.052	-0.024	-0.001	-0.026	0.018	0.020	0.074	0.040	-0.009
-0.026	0.612	-0.775	-0.005	0.689	-0.725	0.082	0.074	-0.015	-0.012	-0.027	0.009	0.008	0.075	0.048	-0.009
-0.014	0.612	-0.775	-0.006	0.690	-0.724	0.097	0.022	0.006	0.000	-0.028	0.008	0.019	0.075	0.049	-0.010
-0.022	0.628	-0.771	-0.007	0.691	-0.723	0.111	0.092	-0.005	-0.006	-0.014	0.010	0.011	0.060	0.045	-0.013
-0.033	0.624	-0.775	-0.008	0.692	-0.722	0.095	0.045	-0.004	-0.017	-0.019	0.005	0.001	0.064	0.049	-0.012
-0.033	0.636	-0.763	-0.007	0.693	-0.721	0.084	-0.026	-0.017	-0.017	-0.009	0.016	0.002	0.053	0.038	-0.014
-0.022	0.628	-0.763	-0.007	0.694	-0.720	0.055	-0.017	-0.035	-0.007	-0.017	0.016	0.009	0.061	0.039	-0.017
-0.022	0.628	-0.763	-0.006	0.695	-0.719	0.054	0.022	-0.054	-0.007	-0.018	0.015	0.009	0.062	0.039	-0.016
-0.037	0.620	-0.771	-0.005	0.695	-0.719	0.055	-0.015	-0.055	-0.023	-0.026	0.007	0.007	0.070	0.048	-0.013
-0.026	0.620	-0.771	-0.004	0.696	-0.718	0.055	-0.051	-0.062	-0.013	-0.027	0.006	0.004	0.070	0.048	-0.017
-0.022	0.640	-0.782	-0.004	0.696	-0.718	0.054	0.063	-0.075	-0.009	-0.008	-0.006	0.007	0.051	0.061	-0.017
-0.049	0.632	-0.790	-0.002	0.697	-0.717	0.031	-0.073	-0.063	-0.038	-0.016	-0.014	0.020	0.059	0.069	-0.016
-0.022	0.640	-0.775	-0.001	0.697	-0.717	0.050	0.027	-0.087	-0.012	-0.009	0.001	0.007	0.052	0.054	-0.019
-0.041	0.663	-0.806	-0.000	0.698	-0.716	0.095	-0.017	-0.063	-0.032	0.013	-0.032	0.013	0.029	0.086	-0.020
-0.049	0.701	-0.802	0.002	0.700	-0.714	0.138	-0.135	-0.048	-0.042	0.050	-0.029	0.021	0.009	0.083	-0.016
-0.030	0.721	-0.806	0.004	0.702	-0.712	0.129	-0.085	-0.068	-0.025	0.067	-0.035	0.002	0.028	0.088	-0.014
-0.022	0.690	-0.790	0.007	0.703	-0.711	0.116	-0.104	-0.103	-0.020	0.035	-0.021	0.005	0.004	0.072	-0.011
-0.003	0.667	-0.775	0.010	0.704	-0.710	0.069	-0.072	-0.112	-0.003	0.011	-0.006	0.024	0.027	0.057	-0.007
0.001	0.628	-0.767	0.012	0.704	-0.710	0.030	-0.056	-0.102	-0.002	-0.028	0.002	0.028	0.066	0.050	-0.007
0.001	0.624	-0.763	0.015	0.704	-0.710	0.009	-0.117	-0.096	-0.005	-0.032	0.006	0.028	0.071	0.046	-0.006
0.001	0.616	-0.751	0.018	0.704	-0.710	0.023	-0.140	-0.068	-0.008	-0.039	0.018	0.027	0.079	0.035	-0.006
0.009	0.640	-0.751	0.020	0.705	-0.709	0.036	-0.060	-0.084	-0.002	-0.017	0.018	0.035	0.056	0.036	-0.007
0.017	0.655	-0.759	0.022	0.705	-0.709	0.034	-0.091	-0.092	0.003	-0.002	0.009	0.043	0.042	0.044	-0.007
0.013	0.655	-0.751	0.025	0.705	-0.708	0.042	-0.093	-0.082	-0.003	-0.002	0.017	0.038	0.042	0.037	-0.008
0.017	0.651	-0.747	0.027	0.706	-0.708	0.064	-0.059	-0.078	-0.001	-0.007	0.020	0.042	0.047	0.034	-0.011
0.005	0.659	-0.751	0.027	0.707	-0.706	0.084	0.034	-0.074	-0.013	0.000	0.015	0.030	0.039	0.038	-0.014
0.001	0.659	-0.743	0.029	0.709	-0.705	0.139	-0.077	-0.024	-0.018	-0.002	0.021	0.026	0.040	0.031	-0.011
0.013	0.670	-0.747	0.028	0.711	-0.703	0.132	0.027	-0.019	-0.006	0.008	0.016	0.037	0.029	0.036	-0.010
0.032	0.667	-0.739	0.028	0.713	-0.701	0.162	0.051	-0.036	0.013	0.002	0.021	0.056	0.033	0.028	-0.012
0.013	0.670	-0.763	0.029	0.714	-0.699	0.121	-0.016	-0.048	-0.007	0.004	-0.004	0.037	0.030	0.053	-0.012
-0.007	0.651	-0.751	0.029	0.716	-0.698	0.115	0.052	-0.054	-0.026	-0.016	0.007	0.017	0.050	0.042	-0.015
-0.007	0.663	-0.755	0.029	0.717	-0.696	0.112	0.007	-0.025	-0.026	-0.006	0.001	0.017	0.039	0.047	-0.022
-0.003	0.659	-0.739	0.029	0.719	-0.695	0.127	0.009	-0.019	-0.022	-0.012	0.015	0.021	0.043	0.032	-0.023
-0.010	0.663	-0.759	0.030	0.720	-0.693	0.106	-0.034	-0.006	-0.030	-0.009	-0.006	0.013	0.040	0.052	-0.019
0.009	0.678	-0.751	0.029	0.721	-0.693	0.061	0.100	-0.048	-0.010	0.006	0.002	0.032	0.025	0.045	-0.021
0.009	0.678	-0.751	0.028	0.721	-0.692	0.046	0.117	-0.069	-0.010	0.005	0.001	0.032	0.026	0.046	-0.021
-0.018	0.674	-0.751	0.028	0.721	-0.692	-0.004	0.026	-0.045	-0.037	0.001	0.001	0.005	0.030	0.047	-0.022
-0.018	0.674	-0.775	0.027	0.721	-0.693	-0.007	0.127	-0.048	-0.036	0.002	-0.022	0.005	0.031	0.071	-0.023
-0.022	0.655	-0.771	0.027	0.720	-0.693	-0.011	0.057	-0.046	-0.039	-0.017	-0.017	0.001	0.051	0.068	-0.019
-0.010	0.651	-0.782	0.027	0.719	-0.694	-0.056	0.062	-0.066	-0.028	-0.020	-0.028	0.012	0.055	0.081	-0.006
0.017	0.643	-0.790	0.027	0.718	-0.695	-0.057	0.098	-0.069	-0.000	-0.027	-0.035	0.039	0.063	0.090	0.007
0.036	0.647	-0.794	0.025	0.718	-0.696	-0.010	0.169	-0.067	0.020	-0.022	-0.038	0.058	0.060	0.094	0.013
0.040	0.655	-0.794	0.022	0.718	-0.695	0.054	0.304	-0.072	0.027	-0.015	-0.039	0.062	0.053	0.095	0.013
-0.003	0.670	-0.786	0.020	0.718	-0.695	0.024	0.243	-0.075	-0.013	0.000	-0.031	0.020	0.038	0.088	0.001
-0.018	0.663	-0.778	0.018	0.718	-0.696	-0.018	0.213	-0.107	-0.026	-0.007	-0.022	0.004	0.046	0.081	-0.012
-0.033	0.643	-0.735	0.018	0.717	-0.697	-0.077	0.120	-0.118	-0.042	-0.025	0.022	0.011	0.066	0.038	-0.021
-0.018	0.620	-0.723	0.018	0.715	-0.699	-0.087	0.094	-0.091	-0.026	-0.047	0.036	0.004	0.090	0.027	-0.023
0.024	0.616	-0.696	0.017	0.714	-0.700	-0.038	0.143	-0.059	0.017	-0.050	0.064	0.046	0.095	0.001	-0.016
0.017	0.640	-0.704	0.015	0.715	-0.699	0.036	0.086	0.003	0.011	-0.027	0.056	0.039	0.072	0.009	-0.002
0.028	0.667	-0.747	0.014	0.716	-0.698	0.106	0.116	0.013	0.024	-0.002	0.011	0.051	0.046	0.053	0.010
0.024	0.667	-0.755	0.012	0.718	-0.696	0.150	0.139	0.016	0.022	-0.004	0.001	0.047	0.047	0.062	0.017
0.024	0.655	-0.763	0.010	0.721	-0.693	0.210	0.124	0.022	0.024	-0.018	-0.009	0.047	0.060	0.071	0.022
0.024	0.640	-0.763	0.009	0.725	-0.689	0.289	0.029	0.036	0.025	-0.037	-0.013	0.047	0.076	0.072	0.025
0.009	0.632	-0.771	0.008	0.728	-0.685	0.298	0.047	0.016	0.011	-0.049	-0.025	0.032	0.085	0.081	0.034
0.028	0.632	-0.751	0.008	0.732	-0.681	0.314	-0.003	0.012	0.030	-0.053	-0.010	0.051	0.086	0.062	0.046
0.059	0.643	-0.775	0.007	0.737	-0.676	0.333	-0.016	0.061	0.062	-0.045	-0.038	0.082	0.075	0.087	0.063
0.067	0.647	-0.782	0.005	0.742	-0.670	0.432	0.071	0.105	0.072	-0.047	-0.052	0.090	0.072	0.096	0.079
0.093	0.663	-0.778	0.002	0.749	-0.663	0.494	0.051	0.147	0.101	-0.038	-0.055	0.116	0.058	0.093	0.095
0.070	0.670	-0.794	-0.001	0.755	-0.656	0.521	0.057	0.160	0.081	-0.037	-0.078	0.093	0.052	0.110	0.107
0.074	0.678	-0.790	-0.003	0.762	-0.648	0.532	0.074	0.138	0.088	-0.036	-0.082	0.097	0.045	0.107	0.113
0.101	0.686	-0.775	-0.005	0.768	-0.641	0.498	-0.011	0.122	0.116	-0.034	-0.073	0.124	0.038	0.092	0.105
0.074	0.713	-0.778	-0.006	0.773	-0.635	0.405	0.027	0.079	0.091	-0.012	-0.083	0.097	0.012	0.097	0.099
0.051	0.725	-0.715	-0.008	0.777	-0.629	0.356	0.071	0.049	0.069	-0.005	-0.025	0.074	0.001	0.035	0.093
0.051	0.725	-0.715	-0.007	0.780	-0.626	0.257	-0.079	0.052	0.069	-0.008	-0.029	0.074	0.003	0.036	0.079
0.051	0.755	-0.719	-0.008	0.783	-0.623	0.218	0.094	0.007	0.070	0.021	-0.036	0.074	0.027	0.041	0.064
0.032	0.748	-0.727	-0.009	0.785	-0.619	0.249	0.101	-0.005	0.052	0.010	-0.048	0.055	0.019	0.050	0.058
0.009	0.732	-0.708	-0.010	0.789	-0.615	0.286	0.072	-0.000	0.029	-0.009	-0.032	0.032	0.002	0.031	0.053
0.001	0.744	-0.723	-0.011	0.792	-0.610	0.302	0.026	0.012	0.022	-0.000	-0.052	0.024	0.013	0.048	0.043
0.024	0.740	-0.692	-0.012	0.796	-0.606	0.294	0.058	0.022	0.046	-0.008	-0.025	0.047	0.008	0.017	0.036
-0.007	0.763	-0.696	-0.013	0.799	-0.601	0.306	0.043	0.038	0.017	0.012	-0.034	0.016	0.031	0.022	0.029
0.001	0.759	-0.664	-0.016	0.803	-0.596	0.335	0.202	0.039	0.027	0.004	-0.007	0.024	0.026	0.008	0.022
-0.041	0.783	-0.692	-0.017	0.807	-0.590	0.360	0.027	0.073	-0.013	0.023	-0.041	0.018	0.048	0.020	0.014
-0.033	0.783	-0.668	-0.018	0.811	-0.585	0.353	-0.008	0.065	-0.005	0.019	-0.022	0.011	0.047	0.002	0.011
-0.026	0.790	-0.656	-0.020	0.815	-0.579	0.371	0.078	0.019	0.004	0.023	-0.017	0.003	0.054	0.013	0.002
-0.022	0.771	-0.644	-0.021	0.819	-0.574	0.338	0.080	0.024	0.009	-0.000	-0.010	0.001	0.033	0.024	0.000
-0.053	0.786	-0.648	-0.021	0.822	-0.569	0.308	-0.022	0.000	-0.021	0.012	-0.019	0.030	0.048	0.019	-0.002
-0.037	0.767	-0.613	-0.020	0.826	-0.563	0.332	-0.042	-0.014	-0.007	-0.011	0.011	0.014	0.027	0.054	-0.007
-0.037	0.779	-0.617	-0.020	0.829	-0.559	0.281	-0.053	0.025	-0.007	-0.002	0.003	0.014	0.038	0.049	-0.010
-0.049	0.755	-0.613	-0.020	0.832	-0.554	0.308	-0.049	0.050	-0.018	-0.029	0.002	0.026	0.014	0.052	-0.007
-0.026	0.775	-0.589	-0.022	0.835	-0.550	0.238	0.057	0.050	0.006	-0.012	0.022	0.003	0.033	0.075	-0.008
-0.033	0.786	-0.621	-0.022	0.837	-0.546	0.269	-0.022	0.026	-0.001	-0.003	-0.014	0.010	0.043	0.043	-0.004
-0.053	0.794	-0.613	-0.022	0.840	-0.542	0.240	-0.029	0.039	-0.020	0.002	-0.009	0.029	0.050	0.050	-0.004
-0.022	0.810	-0.597	-0.023	0.842	-0.538	0.243	0.060	0.018	0.012	0.015	0.002	0.002	0.065	0.065	-0.004
-0.053	0.802	-0.593	-0.024	0.845	-0.534	0.292	0.022	0.022	-0.018	0.005	0.002	0.029	0.057	0.067	-0.006
-0.041	0.817	-0.601	-0.025	0.848	-0.529	0.249	0.049	0.015	-0.006	0.018	-0.010	0.017	0.071	0.059	-0.003
-0.041	0.810	-0.593	-0.025	0.850	-0.526	0.237	0.010	0.013	-0.006	0.007	-0.006	0.017	0.063	0.065	-0.005
-0.045	0.810	-0.597	-0.026	0.852	-0.523	0.186	0.092	-0.024	-0.009	0.006	-0.013	0.021	0.062	0.061	-0.005
-0.030	0.802	-0.570	-0.025	0.853	-0.520	0.136	0.017	-0.042	0.006	-0.003	0.013	0.005	0.054	0.088	-0.010
-0.053	0.802	-0.577	-0.025	0.854	-0.519	0.087	0.029	-0.034	-0.018	-0.004	0.004	0.029	0.053	0.079	-0.013
-0.060	0.810	-0.574	-0.025	0.855	-0.518	0.091	-0.020	-0.019	-0.026	0.003	0.006	0.036	0.060	0.082	-0.016
-0.057	0.798	-0.581	-0.024	0.856	-0.516	0.107	-0.052	-0.010	-0.022	-0.010	-0.003	0.032	0.047	0.073	-0.021
-0.057	0.798	-0.581	-0.024	0.857	-0.514	0.128	0.028	-0.016	-0.022	-0.011	-0.005	0.032	0.046	0.073	-0.020
-0.064	0.802	-0.581	-0.024	0.859	-0.512	0.135	-0.043	-0.014	-0.031	-0.009	-0.007	0.040	0.049	0.072	-0.019
-0.049	0.829	-0.581	-0.023	0.859	-0.511	0.097	-0.043	-0.006	-0.016	0.018	-0.009	0.025	0.075	0.071	-0.020
-0.060	0.829	-0.589	-0.023	0.860	-0.509	0.116	-0.069	-0.000	-0.028	0.016	-0.018	0.036	0.074	0.063	-0.018
-0.057	0.833	-0.570	-0.022	0.861	-0.507	0.111	-0.010	-0.009	-0.024	0.019	-0.000	0.033	0.077	0.082	-0.017
-0.049	0.837	-0.574	-0.023	0.862	-0.506	0.093	0.014	-0.001	-0.016	0.022	-0.006	0.025	0.080	0.077	-0.015
-0.060	0.829	-0.581	-0.022	0.863	-0.504	0.119	-0.061	0.001	-0.028	0.014	-0.015	0.037	0.071	0.068	-0.016
-0.033	0.825	-0.574	-0.022	0.864	-0.502	0.116	0.023	-0.020	-0.001	0.009	-0.009	0.011	0.066	0.076	-0.013
-0.068	0.821	-0.585	-0.021	0.865	-0.501	0.108	-0.150	-0.001	-0.037	0.004	-0.022	0.046	0.062	0.063	-0.014
-0.037	0.821	-0.562	-0.021	0.866	-0.500	0.051	-0.017	0.002	-0.006	0.003	0.001	0.015	0.060	0.086	-0.012
-0.057	0.829	-0.581	-0.020	0.866	-0.499	0.044	-0.081	0.020	-0.026	0.011	-0.020	0.034	0.067	0.066	-0.011
-0.037	0.829	-0.546	-0.020	0.867	-0.499	0.059	-0.010	0.014	-0.007	0.010	0.015	0.015	0.066	0.100	-0.006
-0.033	0.821	-0.589	-0.021	0.867	-0.498	0.059	0.013	0.022	-0.002	0.002	-0.029	0.011	0.057	0.056	-0.007
-0.045	0.829	-0.577	-0.021	0.868	-0.496	0.116	-0.040	0.030	-0.013	0.009	-0.019	0.023	0.064	0.067	-0.003
-0.041	0.829	-0.558	-0.022	0.869	-0.495	0.096	-0.028	0.036	-0.009	0.008	-0.001	0.019	0.063	0.086	-0.003
-0.030	0.844	-0.558	-0.022	0.870	-0.493	0.092	-0.043	0.049	0.003	0.023	-0.002	0.007	0.078	0.085	-0.004
-0.049	0.837	-0.554	-0.022	0.870	-0.492	0.092	-0.070	0.055	-0.016	0.014	0.000	0.027	0.070	0.088	-0.005
-0.026	0.848	-0.546	-0.023	0.871	-0.491	0.061	0.042	0.026	0.008	0.025	0.007	0.004	0.080	0.095	-0.005
-0.053	0.837	-0.566	-0.024	0.872	-0.490	0.078	0.001	0.026	-0.018	0.013	-0.014	0.031	0.068	0.075	-0.006
-0.041	0.833	-0.554	-0.024	0.872	-0.489	0.045	-0.028	0.017	-0.007	0.009	-0.002	0.019	0.062	0.086	-0.007
-0.045	0.837	-0.566	-0.024	0.872	-0.489	0.003	-0.018	0.018	-0.010	0.013	-0.014	0.023	0.065	0.073	-0.008
-0.049	0.813	-0.534	-0.024	0.872	-0.489	0.037	-0.033	0.019	-0.014	-0.011	0.017	0.027	0.041	0.103	-0.007
-0.041	0.821	-0.570	-0.025	0.872	-0.489	-0.013	-0.016	0.039	-0.006	-0.003	-0.018	0.020	0.047	0.067	-0.004
-0.049	0.813	-0.558	-0.026	0.872	-0.490	0.006	0.054	0.033	-0.012	-0.010	-0.006	0.027	0.039	0.078	-0.007
-0.033	0.848	-0.570	-0.027	0.871	-0.490	-0.013	0.021	0.034	0.004	0.025	-0.017	0.012	0.073	0.065	-0.005
-0.060	0.837	-0.566	-0.027	0.871	-0.490	-0.008	-0.039	0.024	-0.022	0.013	-0.013	0.039	0.061	0.068	-0.007
-0.057	0.825	-0.570	-0.027	0.871	-0.491	-0.023	-0.007	0.029	-0.018	0.002	-0.016	0.035	0.049	0.064	-0.004
-0.049	0.825	-0.554	-0.027	0.870	-0.492	-0.048	-0.039	0.025	-0.010	0.003	0.001	0.027	0.048	0.079	-0.008
-0.033	0.810	-0.554	-0.028	0.870	-0.493	-0.023	0.032	0.030	0.006	-0.012	0.001	0.011	0.032	0.078	-0.006
-0.053	0.825	-0.570	-0.029	0.869	-0.493	-0.023	-0.047	0.036	-0.013	0.003	-0.014	0.030	0.046	0.062	-0.006
-0.053	0.821	-0.566	-0.029	0.869	-0.494	-0.028	-0.032	0.039	-0.012	0.000	-0.009	0.030	0.042	0.065	-0.003
-0.053	0.825	-0.562	-0.029	0.868	-0.495	-0.039	-0.062	0.035	-0.012	0.004	-0.004	0.030	0.045	0.068	-0.007
-0.037	0.840	-0.558	-0.030	0.868	-0.496	-0.028	0.059	0.020	0.004	0.020	0.000	0.015	0.060	0.072	-0.004
-0.060	0.829	-0.570	-0.030	0.868	-0.496	-0.018	-0.086	0.045	-0.019	0.009	-0.011	0.038	0.048	0.059	-0.004
-0.037	0.817	-0.570	-0.030	0.867	-0.497	-0.022	0.002	0.026	0.005	-0.002	-0.010	0.015	0.036	0.059	-0.002
-0.053	0.810	-0.566	-0.031	0.867	-0.497	-0.001	-0.021	0.024	-0.010	-0.010	-0.006	0.030	0.028	0.062	-0.007
-0.045	0.817	-0.566	-0.032	0.867	-0.498	-0.024	0.051	0.032	-0.001	-0.002	-0.005	0.023	0.035	0.062	-0.005
-0.072	0.813	-0.566	-0.033	0.867	-0.498	0.005	-0.013	0.045	-0.028	-0.005	-0.005	0.050	0.031	0.061	-0.006
-0.049	0.821	-0.570	-0.033	0.866	-0.499	-0.035	-0.053	0.054	-0.004	0.003	-0.008	0.027	0.038	0.057	-0.007
-0.049	0.825	-0.574	-0.034	0.866	-0.498	0.021	-0.020	0.040	-0.004	0.007	-0.012	0.027	0.041	0.052	-0.007
-0.060	0.829	-0.562	-0.034	0.866	-0.499	-0.029	-0.060	0.054	-0.015	0.011	0.000	0.038	0.045	0.064	-0.004
-0.045	0.821	-0.566	-0.035	0.866	-0.500	-0.009	-0.002	0.041	0.001	0.003	-0.003	0.023	0.036	0.060	-0.009
-0.057	0.825	-0.562	-0.036	0.865	-0.500	-0.015	0.026	0.031	-0.009	0.008	0.001	0.034	0.040	0.063	-0.007
-0.083	0.817	-0.581	-0.036	0.865	-0.501	-0.058	-0.062	0.026	-0.036	0.001	-0.017	0.061	0.032	0.043	-0.007
-0.041	0.821	-0.577	-0.035	0.864	-0.502	-0.043	-0.023	0.005	0.006	0.005	-0.012	0.019	0.035	0.047	-0.007
-0.057	0.821	-0.566	-0.035	0.863	-0.504	-0.086	-0.062	0.006	-0.010	0.006	0.001	0.035	0.035	0.058	-0.008
-0.041	0.798	-0.562	-0.034	0.862	-0.506	-0.081	-0.039	-0.023	0.005	-0.016	0.007	0.020	0.012	0.062	-0.005
-0.060	0.794	-0.558	-0.033	0.861	-0.508	-0.101	-0.029	-0.035	-0.015	-0.019	0.013	0.039	0.007	0.065	-0.010
-0.057	0.798	-0.570	-0.033	0.860	-0.510	-0.100	-0.050	-0.020	-0.012	-0.014	0.003	0.036	0.011	0.053	-0.007
-0.057	0.786	-0.574	-0.032	0.859	-0.511	-0.084	-0.093	-0.002	-0.013	-0.025	0.001	0.036	0.001	0.049	-0.006
-0.041	0.802	-0.577	-0.032	0.858	-0.513	-0.089	0.055	-0.022	0.003	-0.008	-0.002	0.020	0.014	0.044	-0.004
-0.037	0.794	-0.581	-0.031	0.857	-0.514	-0.063	-0.048	-0.018	0.006	-0.015	-0.004	0.016	0.006	0.040	-0.002
-0.053	0.802	-0.589	-0.031	0.856	-0.516	-0.061	-0.029	-0.017	-0.010	-0.007	-0.011	0.032	0.013	0.032	-0.000
-0.049	0.798	-0.585	-0.031	0.856	-0.516	0.002	-0.001	-0.012	-0.006	-0.011	-0.007	0.028	0.009	0.035	-0.001
-0.049	0.798	-0.585	-0.031	0.856	-0.516	0.030	0.033	-0.010	-0.006	-0.011	-0.007	0.029	0.009	0.035	-0.006
-0.049	0.798	-0.593	-0.030	0.857	-0.514	0.091	-0.004	-0.018	-0.006	-0.011	-0.016	0.029	0.008	0.027	-0.008
-0.068	0.806	-0.581	-0.030	0.858	-0.512	0.118	0.022	-0.020	-0.025	-0.005	-0.006	0.048	0.016	0.039	-0.011
-0.060	0.825	-0.581	-0.031	0.860	-0.510	0.152	0.008	-0.002	-0.017	0.013	-0.009	0.040	0.035	0.039	-0.016
-0.068	0.852	-0.577	-0.031	0.861	-0.507	0.156	0.009	0.004	-0.025	0.039	-0.007	0.048	0.062	0.043	-0.021
-0.072	0.848	-0.577	-0.030	0.863	-0.505	0.154	-0.060	-0.014	-0.029	0.033	-0.010	0.052	0.058	0.043	-0.017
-0.076	0.856	-0.585	-0.029	0.864	-0.503	0.126	-0.072	-0.022	-0.034	0.040	-0.019	0.056	0.065	0.035	-0.016
-0.045	0.833	-0.574	-0.028	0.865	-0.501	0.127	-0.067	-0.057	-0.005	0.016	-0.009	0.025	0.042	0.046	-0.015
-0.049	0.821	-0.558	-0.026	0.866	-0.500	0.092	-0.041	-0.063	-0.010	0.003	0.005	0.029	0.030	0.062	-0.012
-0.053	0.825	-0.562	-0.025	0.866	-0.499	0.039	-0.084	-0.050	-0.015	0.007	0.001	0.032	0.034	0.058	-0.007
-0.049	0.829	-0.566	-0.023	0.866	-0.499	0.009	-0.092	-0.055	-0.013	0.010	-0.003	0.028	0.038	0.054	-0.007
-0.030	0.848	-0.562	-0.022	0.866	-0.500	-0.029	-0.016	-0.061	0.005	0.030	0.001	0.009	0.057	0.057	-0.007
-0.037	0.860	-0.562	-0.020	0.866	-0.500	-0.013	-0.060	-0.055	-0.004	0.042	0.002	0.016	0.068	0.057	-0.008
-0.037	0.868	-0.554	-0.018	0.865	-0.501	-0.027	-0.094	-0.090	-0.007	0.050	0.010	0.016	0.076	0.065	-0.002
-0.045	0.829	-0.558	-0.014	0.864	-0.503	-0.103	-0.164	-0.089	-0.017	0.012	0.008	0.024	0.038	0.061	-0.003
-0.010	0.813	-0.577	-0.013	0.863	-0.505	-0.108	-0.006	-0.095	0.015	-0.002	-0.009	0.011	0.022	0.041	-0.001
-0.030	0.813	-0.589	-0.012	0.861	-0.508	-0.130	-0.030	-0.041	-0.005	-0.000	-0.018	0.008	0.023	0.029	-0.002
-0.030	0.825	-0.605	-0.011	0.860	-0.510	-0.102	-0.088	-0.017	-0.006	0.012	-0.032	0.008	0.035	0.014	-0.002
-0.049	0.840	-0.593	-0.010	0.859	-0.512	-0.116	-0.062	-0.026	-0.026	0.029	-0.018	0.027	0.051	0.026	-0.007
-0.041	0.833	-0.577	-0.008	0.858	-0.514	-0.117	-0.111	-0.054	-0.020	0.023	-0.000	0.019	0.044	0.042	-0.011
-0.026	0.817	-0.577	-0.006	0.856	-0.517	-0.154	-0.084	-0.060	-0.007	0.009	0.003	0.004	0.029	0.042	-0.012
-0.037	0.817	-0.581	-0.005	0.854	-0.520	-0.149	0.011	-0.075	-0.019	0.011	0.002	0.015	0.030	0.038	-0.012
-0.010	0.810	-0.570	-0.003	0.853	-0.522	-0.130	-0.038	-0.066	0.006	0.004	0.016	0.012	0.023	0.050	-0.010
-0.037	0.786	-0.589	-0.003	0.852	-0.523	-0.063	0.007	-0.053	-0.021	-0.018	-0.003	0.015	0.000	0.031	-0.012
-0.018	0.790	-0.574	-0.002	0.852	-0.523	0.012	-0.032	-0.010	-0.002	-0.014	0.013	0.004	0.005	0.047	-0.008
-0.033	0.798	-0.589	-0.002	0.853	-0.522	0.073	0.024	-0.003	-0.017	-0.007	-0.004	0.012	0.014	0.032	-0.008
-0.018	0.817	-0.585	-0.003	0.853	-0.521	0.083	0.059	-0.012	-0.002	0.012	-0.001	0.003	0.034	0.037	-0.004
-0.014	0.840	-0.581	-0.003	0.854	-0.521	0.047	0.056	-0.014	0.003	0.034	0.003	0.007	0.058	0.041	-0.000
-0.014	0.840	-0.581	-0.004	0.854	-0.520	0.015	0.107	-0.018	0.004	0.034	0.003	0.006	0.059	0.042	0.002
-0.010	0.844	-0.585	-0.007	0.854	-0.520	0.003	0.251	-0.011	0.010	0.038	-0.001	0.010	0.064	0.039	0.009
-0.033	0.833	-0.601	-0.008	0.854	-0.520	0.019	0.142	0.008	-0.011	0.026	-0.017	0.014	0.054	0.024	0.011
0.005	0.810	-0.617	-0.011	0.854	-0.520	0.014	0.248	-0.013	0.029	0.003	-0.033	0.025	0.031	0.009	0.016
-0.037	0.790	-0.648	-0.013	0.853	-0.521	-0.026	0.187	-0.001	-0.011	-0.016	-0.064	0.018	0.013	0.022	0.016
-0.018	0.783	-0.641	-0.015	0.853	-0.522	-0.067	0.302	-0.062	0.011	-0.022	-0.054	0.001	0.006	0.013	0.014
-0.037	0.783	-0.629	-0.016	0.851	-0.526	-0.175	0.304	-0.100	-0.007	-0.020	-0.039	0.019	0.007	0.000	-0.002
-0.064	0.802	-0.648	-0.016	0.847	-0.531	-0.278	0.209	-0.128	-0.034	0.002	-0.054	0.046	0.028	0.019	-0.018
-0.087	0.783	-0.625	-0.015	0.843	-0.537	-0.368	0.094	-0.143	-0.058	-0.013	-0.024	0.070	0.009	0.005	-0.035
-0.095	0.767	-0.597	-0.013	0.840	-0.542	-0.301	-0.050	-0.133	-0.068	-0.025	0.009	0.077	0.005	0.034	-0.042
-0.076	0.752	-0.574	-0.011	0.838	-0.546	-0.211	-0.046	-0.083	-0.050	-0.038	0.037	0.059	0.019	0.059	-0.041
-0.037	0.752	-0.562	-0.011	0.837	-0.548	-0.073	0.011	-0.019	-0.012	-0.038	0.050	0.020	0.018	0.072	-0.029
-0.030	0.771	-0.597	-0.012	0.836	-0.548	-0.018	0.019	0.045	-0.003	-0.018	0.015	0.013	0.003	0.037	-0.007
-0.018	0.767	-0.625	-0.014	0.837	-0.547	0.105	0.053	0.077	0.010	-0.023	-0.014	0.002	0.000	0.011	0.013
0.001	0.794	-0.652	-0.015	0.839	-0.544	0.161	0.033	0.063	0.031	0.003	-0.044	0.017	0.029	0.016	0.023
0.001	0.798	-0.641	-0.016	0.841	-0.540	0.231	0.014	0.051	0.032	0.004	-0.036	0.017	0.034	0.003	0.025
-0.010	0.813	-0.621	-0.017	0.844	-0.536	0.259	-0.004	0.067	0.022	0.017	-0.020	0.005	0.050	0.018	0.024
-0.033	0.810	-0.601	-0.018	0.847	-0.532	0.278	-0.062	0.071	-0.001	0.010	-0.005	0.018	0.048	0.039	0.020
-0.037	0.825	-0.625	-0.017	0.849	-0.529	0.215	-0.169	0.071	-0.005	0.023	-0.032	0.022	0.064	0.016	0.026
-0.018	0.813	-0.629	-0.016	0.850	-0.526	0.163	-0.173	0.053	0.013	0.010	-0.039	0.004	0.054	0.014	0.036
0.028	0.806	-0.641	-0.016	0.851	-0.525	0.107	-0.066	0.033	0.059	0.002	-0.052	0.042	0.048	0.003	0.050
0.036	0.798	-0.641	-0.015	0.852	-0.523	0.087	-0.138	0.037	0.066	-0.007	-0.053	0.050	0.041	0.004	0.062
0.028	0.813	-0.633	-0.014	0.852	-0.523	0.069	-0.128	0.042	0.057	0.008	-0.046	0.042	0.058	0.013	0.071
0.028	0.821	-0.629	-0.014	0.853	-0.522	0.050	-0.067	0.031	0.057	0.015	-0.042	0.042	0.067	0.018	0.074
0.036	0.810	-0.625	-0.014	0.853	-0.522	0.030	-0.072	0.044	0.065	0.004	-0.039	0.049	0.057	0.023	0.079
0.040	0.794	-0.648	-0.014	0.853	-0.521	0.055	-0.069	0.067	0.069	-0.012	-0.063	0.053	0.043	0.001	0.078
0.067	0.798	-0.629	-0.015	0.853	-0.521	0.015	-0.013	0.051	0.096	-0.008	-0.043	0.079	0.048	0.022	0.077
0.020	0.837	-0.633	-0.014	0.853	-0.522	-0.020	-0.060	0.021	0.050	0.031	-0.047	0.033	0.088	0.019	0.066
0.020	0.837	-0.633	-0.015	0.852	-0.523	-0.048	0.168	-0.031	0.051	0.031	-0.046	0.033	0.090	0.021	0.048
-0.026	0.821	-0.629	-0.015	0.852	-0.524	-0.048	0.029	-0.057	0.005	0.016	-0.041	0.014	0.076	0.026	0.021
-0.037	0.821	-0.601	-0.014	0.851	-0.524	-0.012	0.058	-0.084	-0.008	0.016	-0.013	0.025	0.077	0.055	0.005
-0.064	0.786	-0.585	-0.012	0.851	-0.525	-0.010	-0.054	-0.067	-0.036	-0.018	0.003	0.053	0.044	0.073	-0.005
-0.041	0.775	-0.577	-0.010	0.851	-0.526	-0.039	-0.124	-0.069	-0.015	-0.029	0.012	0.030	0.033	0.082	-0.002
-0.014	0.775	-0.605	-0.007	0.850	-0.527	-0.082	-0.075	-0.116	0.009	-0.028	-0.014	0.003	0.035	0.056	0.004
0.009	0.786	-0.601	-0.004	0.848	-0.530	-0.122	-0.064	-0.146	0.029	-0.015	-0.008	0.021	0.048	0.061	0.014
0.005	0.817	-0.617	-0.002	0.846	-0.533	-0.178	-0.032	-0.120	0.023	0.018	-0.020	0.017	0.080	0.047	0.014
0.001	0.856	-0.597	0.001	0.844	-0.536	-0.170	-0.019	-0.122	0.017	0.058	0.002	0.013	0.120	0.068	0.013
-0.026	0.879	-0.593	0.003	0.843	-0.538	-0.120	-0.057	-0.091	-0.012	0.083	0.008	0.014	0.145	0.073	0.005
-0.010	0.898	-0.617	0.005	0.842	-0.540	-0.104	-0.051	-0.088	0.002	0.103	-0.014	0.002	0.166	0.051	-0.006
-0.018	0.864	-0.593	0.005	0.840	-0.542	-0.122	0.107	-0.116	-0.007	0.070	0.012	0.007	0.132	0.076	-0.015
-0.041	0.848	-0.605	0.007	0.839	-0.545	-0.158	0.044	-0.117	-0.031	0.056	0.003	0.030	0.118	0.065	-0.020
-0.037	0.817	-0.601	0.008	0.837	-0.548	-0.165	0.077	-0.119	-0.028	0.027	0.010	0.026	0.088	0.071	-0.028
-0.057	0.829	-0.644	0.010	0.834	-0.551	-0.187	-0.047	-0.142	-0.050	0.041	-0.030	0.046	0.101	0.029	-0.030
-0.041	0.806	-0.613	0.013	0.832	-0.555	-0.228	-0.030	-0.149	-0.037	0.021	0.005	0.031	0.079	0.062	-0.029
-0.030	0.810	-0.644	0.015	0.828	-0.560	-0.276	0.042	-0.183	-0.028	0.028	-0.021	0.020	0.084	0.032	-0.030
-0.030	0.798	-0.633	0.018	0.825	-0.564	-0.255	0.022	-0.182	-0.030	0.020	-0.005	0.021	0.074	0.046	-0.029
-0.033	0.790	-0.629	0.021	0.822	-0.569	-0.262	-0.006	-0.174	-0.037	0.015	0.003	0.025	0.067	0.051	-0.020
-0.026	0.779	-0.644	0.024	0.819	-0.573	-0.264	-0.075	-0.136	-0.032	0.007	-0.008	0.018	0.057	0.037	-0.019
0.020	0.771	-0.633	0.026	0.816	-0.577	-0.242	0.021	-0.134	0.012	0.002	0.008	0.027	0.050	0.050	-0.017
-0.003	0.763	-0.637	0.029	0.813	-0.581	-0.238	-0.144	-0.105	-0.014	-0.003	0.008	0.003	0.044	0.048	-0.012
0.001	0.763	-0.637	0.031	0.810	-0.586	-0.265	0.002	-0.134	-0.012	0.000	0.013	0.006	0.045	0.049	-0.010
0.020	0.755	-0.609	0.034	0.806	-0.591	-0.303	-0.035	-0.151	0.004	-0.004	0.045	0.025	0.039	0.078	-0.017
0.013	0.763	-0.629	0.037	0.802	-0.596	-0.308	-0.052	-0.142	-0.007	0.008	0.031	0.017	0.048	0.060	-0.016
0.005	0.771	-0.637	0.038	0.799	-0.601	-0.292	0.071	-0.153	-0.016	0.019	0.028	0.009	0.057	0.053	-0.011
0.020	0.767	-0.637	0.042	0.795	-0.605	-0.290	-0.158	-0.123	-0.004	0.019	0.032	0.024	0.054	0.055	-0.007
0.040	0.767	-0.664	0.043	0.792	-0.609	-0.230	0.079	-0.145	0.014	0.022	0.009	0.043	0.055	0.029	-0.005
0.040	0.767	-0.664	0.044	0.789	-0.612	-0.196	0.097	-0.147	0.013	0.025	0.012	0.042	0.056	0.030	-0.010
0.020	0.759	-0.680	0.045	0.787	-0.615	-0.164	0.096	-0.130	-0.007	0.020	-0.001	0.023	0.050	0.015	-0.015
-0.018	0.752	-0.672	0.047	0.785	-0.618	-0.156	0.020	-0.133	-0.047	0.014	0.009	0.016	0.043	0.025	-0.021
-0.007	0.744	-0.668	0.049	0.783	-0.620	-0.157	-0.037	-0.120	-0.038	0.009	0.016	0.005	0.037	0.030	-0.026
0.013	0.740	-0.680	0.051	0.781	-0.623	-0.152	0.017	-0.124	-0.020	0.007	0.007	0.014	0.034	0.019	-0.021
0.024	0.736	-0.676	0.053	0.778	-0.626	-0.170	-0.077	-0.098	-0.011	0.005	0.013	0.025	0.031	0.024	-0.014
0.051	0.748	-0.700	0.054	0.776	-0.629	-0.194	0.107	-0.117	0.015	0.020	-0.007	0.052	0.043	0.001	-0.008
0.028	0.740	-0.684	0.055	0.773	-0.632	-0.204	0.051	-0.108	-0.009	0.015	0.012	0.029	0.037	0.018	-0.004
0.032	0.728	-0.684	0.055	0.770	-0.636	-0.208	0.055	-0.081	-0.005	0.006	0.016	0.033	0.026	0.019	-0.002
0.040	0.728	-0.692	0.055	0.767	-0.639	-0.188	0.076	-0.079	0.002	0.008	0.011	0.040	0.026	0.012	-0.011
0.036	0.748	-0.692	0.054	0.765	-0.642	-0.181	0.206	-0.101	-0.000	0.030	0.014	0.036	0.046	0.013	-0.016
0.001	0.740	-0.727	0.055	0.762	-0.645	-0.192	0.011	-0.087	-0.036	0.025	-0.018	0.001	0.038	0.022	-0.012
0.001	0.736	-0.711	0.056	0.759	-0.648	-0.207	0.022	-0.086	-0.037	0.024	0.001	0.001	0.035	0.006	-0.015
0.051	0.717	-0.711	0.057	0.756	-0.652	-0.220	0.047	-0.090	0.012	0.008	0.005	0.051	0.016	0.005	-0.019
0.028	0.698	-0.704	0.057	0.753	-0.656	-0.229	0.100	-0.099	-0.011	-0.008	0.016	0.028	0.003	0.003	-0.017
0.020	0.694	-0.696	0.057	0.750	-0.659	-0.204	0.090	-0.086	-0.019	-0.009	0.028	0.020	0.006	0.012	-0.015
0.028	0.701	-0.704	0.056	0.747	-0.663	-0.210	0.144	-0.093	-0.011	0.002	0.023	0.028	0.002	0.005	-0.023
0.017	0.721	-0.715	0.057	0.743	-0.666	-0.249	0.010	-0.092	-0.023	0.025	0.015	0.016	0.021	0.007	-0.026
0.020	0.717	-0.700	0.057	0.740	-0.671	-0.264	0.169	-0.112	-0.019	0.025	0.035	0.020	0.018	0.010	-0.026
0.013	0.701	-0.715	0.057	0.736	-0.675	-0.249	0.096	-0.121	-0.027	0.013	0.023	0.012	0.003	0.006	-0.028
0.028	0.690	-0.704	0.057	0.732	-0.679	-0.278	0.116	-0.131	-0.012	0.005	0.040	0.027	0.008	0.007	-0.029
0.020	0.678	-0.723	0.058	0.728	-0.683	-0.277	0.116	-0.147	-0.020	-0.002	0.024	0.019	0.019	0.012	-0.031
0.013	0.674	-0.727	0.059	0.724	-0.687	-0.270	-0.004	-0.128	-0.029	-0.002	0.024	0.011	0.022	0.016	-0.030
0.013	0.686	-0.735	0.061	0.720	-0.691	-0.263	0.023	-0.108	-0.030	0.013	0.021	0.011	0.010	0.023	-0.031
0.020	0.655	-0.739	0.062	0.717	-0.695	-0.226	0.001	-0.107	-0.024	-0.014	0.020	0.019	0.040	0.026	-0.032
0.020	0.667	-0.739	0.062	0.713	-0.698	-0.225	0.071	-0.100	-0.024	0.001	0.024	0.019	0.028	0.026	-0.029
0.020	0.659	-0.739	0.063	0.710	-0.701	-0.222	0.084	-0.113	-0.025	-0.004	0.027	0.018	0.035	0.025	-0.026
0.032	0.659	-0.751	0.063	0.706	-0.705	-0.256	0.060	-0.115	-0.014	0.000	0.019	0.030	0.035	0.036	-0.024
0.032	0.659	-0.751	0.064	0.702	-0.709	-0.240	0.017	-0.107	-0.015	0.004	0.023	0.030	0.034	0.035	-0.024
0.040	0.667	-0.739	0.065	0.699	-0.712	-0.233	0.087	-0.114	-0.007	0.015	0.038	0.037	0.026	0.023	-0.025
0.024	0.670	-0.755	0.065	0.695	-0.716	-0.229	0.088	-0.123	-0.023	0.023	0.026	0.022	0.021	0.038	-0.021
0.024	0.651	-0.755	0.067	0.691	-0.720	-0.284	-0.033	-0.101	-0.025	0.008	0.030	0.021	0.040	0.037	-0.021
0.055	0.624	-0.763	0.067	0.687	-0.723	-0.252	0.071	-0.091	0.006	-0.016	0.025	0.052	0.066	0.044	-0.021
0.040	0.616	-0.763	0.068	0.683	-0.727	-0.243	0.025	-0.087	-0.010	-0.020	0.029	0.037	0.074	0.044	-0.020
0.047	0.632	-0.751	0.068	0.680	-0.730	-0.241	0.044	-0.075	-0.003	-0.000	0.044	0.044	0.058	0.031	-0.020
0.028	0.632	-0.775	0.068	0.675	-0.734	-0.271	0.099	-0.075	-0.022	0.004	0.024	0.025	0.057	0.055	-0.030
0.028	0.632	-0.759	0.066	0.671	-0.739	-0.293	0.161	-0.095	-0.020	0.008	0.045	0.025	0.057	0.038	-0.034
0.005	0.605	-0.778	0.068	0.666	-0.743	-0.305	-0.032	-0.095	-0.045	-0.014	0.029	0.001	0.083	0.057	-0.037
0.020	0.578	-0.775	0.069	0.661	-0.747	-0.325	0.001	-0.101	-0.031	-0.036	0.037	0.017	0.109	0.053	-0.035
0.032	0.570	-0.775	0.070	0.656	-0.751	-0.277	0.049	-0.102	-0.020	-0.039	0.041	0.028	0.117	0.052	-0.035
0.043	0.589	-0.782	0.070	0.652	-0.755	-0.255	0.092	-0.110	-0.008	-0.016	0.037	0.039	0.097	0.059	-0.025
0.028	0.589	-0.790	0.071	0.648	-0.758	-0.249	0.006	-0.093	-0.024	-0.012	0.033	0.024	0.097	0.067	-0.025
0.067	0.593	-0.790	0.069	0.644	-0.762	-0.249	0.181	-0.110	0.016	-0.004	0.036	0.062	0.092	0.066	-0.025
0.013	0.582	-0.810	0.070	0.641	-0.764	-0.193	0.033	-0.087	-0.039	-0.012	0.019	0.008	0.103	0.085	-0.028
0.032	0.570	-0.790	0.069	0.638	-0.767	-0.197	0.120	-0.080	-0.018	-0.020	0.042	0.027	0.114	0.065	-0.032
0.028	0.558	-0.778	0.067	0.636	-0.769	-0.117	0.183	-0.057	-0.020	-0.030	0.055	0.023	0.125	0.052	-0.036
0.005	0.566	-0.790	0.067	0.634	-0.770	-0.084	-0.002	-0.020	-0.043	-0.021	0.045	0.000	0.116	0.064	-0.030
0.043	0.570	-0.802	0.065	0.633	-0.771	-0.054	0.153	-0.048	-0.003	-0.016	0.034	0.039	0.112	0.075	-0.029
0.043	0.570	-0.798	0.064	0.633	-0.772	-0.026	0.103	-0.055	-0.002	-0.015	0.039	0.038	0.112	0.071	-0.027
0.024	0.582	-0.818	0.063	0.631	-0.773	-0.078	0.122	-0.058	-0.020	-0.002	0.020	0.019	0.099	0.090	-0.022
0.032	0.578	-0.790	0.061	0.630	-0.774	-0.065	0.158	-0.071	-0.010	-0.005	0.049	0.026	0.103	0.062	-0.026
0.028	0.578	-0.782	0.060	0.628	-0.776	-0.088	0.116	-0.070	-0.013	-0.003	0.058	0.022	0.102	0.054	-0.031
0.024	0.574	-0.790	0.059	0.627	-0.777	-0.083	0.092	-0.065	-0.016	-0.006	0.051	0.018	0.106	0.062	-0.032
0.013	0.566	-0.798	0.059	0.625	-0.778	-0.082	0.068	-0.051	-0.027	-0.012	0.045	0.006	0.113	0.069	-0.031
0.017	0.547	-0.814	0.059	0.624	-0.779	-0.072	0.010	-0.044	-0.024	-0.030	0.030	0.009	0.132	0.084	-0.032
0.036	0.547	-0.790	0.057	0.623	-0.780	-0.049	0.159	-0.048	-0.002	-0.029	0.055	0.028	0.132	0.060	-0.030
0.013	0.555	-0.802	0.056	0.622	-0.781	-0.035	0.072	-0.035	-0.025	-0.021	0.044	0.005	0.123	0.071	-0.026
0.028	0.555	-0.806	0.055	0.622	-0.781	-0.013	0.129	-0.055	-0.008	-0.020	0.040	0.020	0.123	0.074	-0.028
0.028	0.558	-0.802	0.053	0.621	-0.782	-0.053	0.157	-0.059	-0.006	-0.015	0.045	0.020	0.119	0.070	-0.030
0.001	0.562	-0.814	0.052	0.620	-0.783	-0.060	0.080	-0.025	-0.032	-0.010	0.034	0.007	0.114	0.082	-0.031
0.009	0.570	-0.818	0.051	0.619	-0.784	-0.034	0.080	-0.019	-0.023	-0.002	0.031	0.001	0.106	0.085	-0.037
-0.003	0.566	-0.818	0.050	0.619	-0.784	-0.002	0.071	-0.025	-0.033	-0.006	0.031	0.011	0.110	0.084	-0.040
-0.010	0.555	-0.806	0.048	0.619	-0.784	0.033	0.089	-0.018	-0.040	-0.018	0.043	0.019	0.121	0.072	-0.042
0.001	0.555	-0.806	0.047	0.619	-0.784	0.025	0.132	-0.028	-0.026	-0.018	0.043	0.007	0.120	0.071	-0.041
-0.018	0.551	-0.830	0.046	0.620	-0.784	0.015	0.005	-0.004	-0.045	-0.022	0.019	0.027	0.124	0.094	-0.041
0.001	0.543	-0.830	0.045	0.620	-0.784	0.028	0.117	-0.006	-0.024	-0.030	0.019	0.007	0.131	0.094	-0.038
-0.007	0.535	-0.810	0.044	0.621	-0.783	0.068	0.044	-0.024	-0.031	-0.038	0.038	0.015	0.138	0.074	-0.036
0.005	0.535	-0.790	0.043	0.622	-0.782	0.079	0.118	-0.040	-0.018	-0.039	0.057	0.003	0.137	0.054	-0.030
0.009	0.547	-0.810	0.041	0.622	-0.782	0.060	0.103	-0.037	-0.013	-0.028	0.037	0.001	0.125	0.073	-0.030
0.009	0.558	-0.810	0.039	0.624	-0.781	0.087	0.200	-0.051	-0.010	-0.018	0.036	0.001	0.113	0.072	-0.025
-0.003	0.558	-0.826	0.038	0.625	-0.780	0.082	0.116	-0.063	-0.021	-0.019	0.020	0.011	0.113	0.088	-0.022
0.001	0.555	-0.830	0.035	0.625	-0.779	0.072	0.216	-0.087	-0.014	-0.024	0.015	0.007	0.116	0.091	-0.016
-0.007	0.547	-0.838	0.032	0.626	-0.779	0.045	0.262	-0.088	-0.019	-0.032	0.007	0.015	0.123	0.098	-0.009
0.005	0.547	-0.877	0.030	0.625	-0.780	-0.002	0.159	-0.076	-0.006	-0.032	-0.032	0.004	0.122	0.137	-0.001
0.001	0.555	-0.897	0.027	0.625	-0.780	0.022	0.293	-0.122	-0.006	-0.024	-0.052	0.008	0.114	0.156	-0.000
0.001	0.570	-0.901	0.024	0.624	-0.781	-0.068	0.333	-0.148	-0.003	-0.007	-0.054	0.009	0.098	0.159	-0.006
-0.030	0.562	-0.889	0.021	0.622	-0.783	-0.137	0.335	-0.160	-0.030	-0.012	-0.040	0.041	0.105	0.146	-0.026
-0.060	0.574	-0.865	0.019	0.618	-0.786	-0.192	0.187	-0.141	-0.059	0.002	-0.014	0.072	0.093	0.122	-0.046
-0.091	0.562	-0.822	0.018	0.616	-0.788	-0.147	0.151	-0.136	-0.089	-0.007	0.031	0.103	0.104	0.078	-0.066
-0.080	0.558	-0.802	0.019	0.614	-0.789	-0.106	0.012	-0.097	-0.078	-0.009	0.053	0.092	0.107	0.058	-0.069
-0.072	0.535	-0.806	0.019	0.613	-0.790	-0.051	0.005	-0.064	-0.071	-0.031	0.049	0.085	0.130	0.062	-0.059
-0.018	0.527	-0.810	0.018	0.613	-0.789	0.046	0.052	-0.007	-0.016	-0.039	0.045	0.031	0.137	0.065	-0.036
0.005	0.535	-0.830	0.017	0.615	-0.788	0.131	0.081	0.035	0.008	-0.033	0.024	0.008	0.129	0.085	-0.014
0.024	0.578	-0.834	0.014	0.619	-0.785	0.235	0.102	0.047	0.030	0.005	0.017	0.011	0.086	0.088	0.008
0.020	0.578	-0.834	0.013	0.623	-0.782	0.294	0.078	0.052	0.028	0.001	0.014	0.006	0.085	0.088	0.027
0.020	0.570	-0.842	0.013	0.628	-0.778	0.320	-0.048	0.058	0.028	-0.012	0.002	0.006	0.093	0.095	0.039
0.059	0.570	-0.861	0.012	0.632	-0.775	0.253	0.035	0.028	0.067	-0.015	-0.021	0.045	0.093	0.115	0.051
0.040	0.570	-0.889	0.013	0.634	-0.773	0.170	-0.116	0.041	0.047	-0.018	-0.050	0.025	0.093	0.143	0.066
0.059	0.582	-0.901	0.015	0.636	-0.771	0.145	-0.100	0.027	0.065	-0.008	-0.064	0.044	0.081	0.155	0.076
0.082	0.582	-0.881	0.015	0.638	-0.770	0.161	-0.048	0.020	0.087	-0.010	-0.046	0.067	0.081	0.135	0.081
0.067	0.585	-0.865	0.017	0.641	-0.767	0.202	-0.101	0.023	0.070	-0.009	-0.032	0.052	0.077	0.119	0.089
0.090	0.585	-0.861	0.018	0.643	-0.765	0.158	-0.038	-0.003	0.093	-0.011	-0.030	0.075	0.077	0.116	0.095
0.093	0.578	-0.865	0.019	0.645	-0.764	0.099	-0.061	-0.011	0.095	-0.020	-0.035	0.079	0.085	0.120	0.094
0.109	0.578	-0.857	0.020	0.645	-0.764	0.044	-0.005	-0.034	0.110	-0.021	-0.028	0.094	0.086	0.112	0.091
0.086	0.582	-0.857	0.019	0.645	-0.764	0.017	0.051	-0.033	0.087	-0.017	-0.028	0.071	0.082	0.113	0.084
0.055	0.570	-0.857	0.019	0.646	-0.763	0.080	0.034	-0.022	0.056	-0.029	-0.029	0.041	0.094	0.113	0.074
0.055	0.578	-0.853	0.020	0.648	-0.761	0.137	-0.056	-0.016	0.055	-0.023	-0.026	0.041	0.087	0.109	0.057
0.040	0.578	-0.853	0.018	0.651	-0.759	0.207	0.185	-0.052	0.042	-0.026	-0.029	0.026	0.087	0.110	0.045
0.017	0.578	-0.853	0.020	0.655	-0.756	0.288	-0.073	-0.038	0.017	-0.030	-0.032	0.003	0.088	0.110	0.040
0.020	0.574	-0.838	0.019	0.659	-0.752	0.319	0.113	-0.054	0.022	-0.039	-0.020	0.008	0.092	0.095	0.032
0.036	0.562	-0.830	0.021	0.664	-0.747	0.366	-0.114	-0.017	0.036	-0.055	-0.017	0.023	0.104	0.088	0.023
0.017	0.582	-0.818	0.020	0.670	-0.742	0.415	0.099	-0.042	0.018	-0.042	-0.011	0.004	0.085	0.077	0.021
0.001	0.597	-0.806	0.020	0.677	-0.736	0.438	0.011	-0.013	0.002	-0.033	-0.004	0.011	0.070	0.065	0.015
0.020	0.624	-0.782	0.020	0.683	-0.730	0.467	0.053	-0.020	0.022	-0.012	0.013	0.009	0.044	0.042	0.009
-0.010	0.624	-0.798	0.019	0.690	-0.724	0.480	0.074	-0.025	-0.008	-0.019	-0.009	0.021	0.044	0.059	-0.001
0.009	0.636	-0.786	0.018	0.697	-0.717	0.485	0.046	-0.025	0.012	-0.014	-0.004	0.002	0.033	0.048	-0.002
-0.033	0.628	-0.759	0.018	0.703	-0.711	0.446	0.071	-0.032	-0.030	-0.028	0.018	0.044	0.042	0.021	-0.011
-0.003	0.632	-0.759	0.017	0.710	-0.704	0.484	0.052	0.009	0.002	-0.031	0.011	0.012	0.038	0.022	-0.009
-0.033	0.647	-0.763	0.016	0.717	-0.697	0.545	-0.023	0.055	-0.028	-0.023	-0.000	0.042	0.023	0.026	-0.010
0.005	0.709	-0.731	0.015	0.724	-0.689	0.540	0.018	0.034	0.011	0.032	0.024	0.003	0.038	0.004	-0.012
0.005	0.709	-0.731	0.013	0.731	-0.682	0.471	0.187	-0.012	0.014	0.025	0.017	0.003	0.037	0.004	-0.018
-0.045	0.728	-0.715	0.013	0.736	-0.677	0.385	0.013	-0.023	-0.036	0.039	0.027	0.052	0.056	0.019	-0.016
-0.030	0.732	-0.708	0.012	0.740	-0.672	0.327	0.074	-0.034	-0.020	0.039	0.030	0.037	0.059	0.025	-0.027
-0.018	0.713	-0.704	0.011	0.745	-0.667	0.331	0.116	-0.045	-0.008	0.015	0.030	0.025	0.039	0.028	-0.035
-0.064	0.728	-0.719	0.011	0.748	-0.663	0.285	0.043	-0.034	-0.054	0.027	0.010	0.071	0.054	0.012	-0.031
-0.041	0.725	-0.711	0.011	0.751	-0.660	0.232	0.046	-0.060	-0.031	0.020	0.014	0.047	0.049	0.019	-0.036
-0.037	0.744	-0.723	0.012	0.754	-0.657	0.184	0.049	-0.083	-0.027	0.037	-0.000	0.043	0.068	0.006	-0.042
-0.053	0.717	-0.684	0.013	0.755	-0.655	0.149	-0.063	-0.074	-0.044	0.009	0.037	0.058	0.040	0.045	-0.040
-0.041	0.736	-0.684	0.015	0.757	-0.653	0.131	-0.058	-0.090	-0.035	0.026	0.035	0.046	0.059	0.044	-0.039
-0.030	0.728	-0.660	0.018	0.758	-0.652	0.104	-0.100	-0.080	-0.026	0.017	0.057	0.034	0.050	0.067	-0.038
-0.026	0.725	-0.684	0.020	0.759	-0.651	0.046	-0.072	-0.086	-0.024	0.013	0.033	0.029	0.046	0.042	-0.027
-0.010	0.690	-0.696	0.021	0.759	-0.651	0.027	-0.058	-0.070	-0.010	-0.022	0.021	0.014	0.010	0.029	-0.022
0.001	0.698	-0.715	0.022	0.759	-0.651	-0.018	0.004	-0.065	0.001	-0.014	0.002	0.002	0.017	0.009	-0.019
-0.010	0.694	-0.692	0.024	0.758	-0.651	0.004	0.007	-0.091	-0.012	-0.018	0.025	0.013	0.012	0.032	-0.021
-0.014	0.728	-0.692	0.025	0.758	-0.652	-0.011	0.020	-0.111	-0.017	0.017	0.026	0.016	0.046	0.031	-0.023
-0.033	0.732	-0.696	0.027	0.758	-0.652	-0.012	-0.040	-0.106	-0.038	0.022	0.022	0.035	0.049	0.026	-0.028
-0.018	0.721	-0.708	0.029	0.758	-0.652	-0.006	-0.090	-0.091	-0.025	0.010	0.011	0.019	0.037	0.013	-0.030
-0.022	0.736	-0.735	0.032	0.757	-0.653	-0.041	-0.142	-0.080	-0.032	0.026	-0.016	0.023	0.052	0.016	-0.027
-0.018	0.701	-0.708	0.034	0.756	-0.653	-0.025	-0.110	-0.061	-0.030	-0.008	0.012	0.018	0.016	0.011	-0.018
0.013	0.728	-0.700	0.036	0.755	-0.654	-0.065	-0.039	-0.074	-0.001	0.020	0.021	0.013	0.042	0.018	-0.017
0.020	0.728	-0.708	0.037	0.755	-0.655	-0.028	0.008	-0.068	0.006	0.021	0.013	0.021	0.041	0.009	-0.018
0.001	0.709	-0.700	0.037	0.755	-0.655	-0.010	0.007	-0.055	-0.014	0.002	0.022	0.002	0.021	0.016	-0.016
-0.010	0.709	-0.708	0.038	0.754	-0.656	-0.041	-0.031	-0.048	-0.026	0.002	0.014	0.009	0.021	0.007	-0.019
0.001	0.713	-0.692	0.039	0.754	-0.656	0.007	-0.044	-0.035	-0.016	0.006	0.030	0.003	0.024	0.022	-0.026
-0.003	0.732	-0.711	0.039	0.753	-0.657	-0.032	0.030	-0.039	-0.020	0.026	0.011	0.000	0.042	0.002	-0.026
-0.010	0.709	-0.696	0.041	0.753	-0.657	-0.027	-0.029	-0.060	-0.028	0.004	0.027	0.007	0.018	0.017	-0.027
-0.003	0.721	-0.719	0.042	0.752	-0.658	-0.057	-0.020	-0.069	-0.022	0.016	0.005	0.001	0.029	0.008	-0.029
-0.003	0.686	-0.696	0.043	0.751	-0.659	-0.048	-0.057	-0.076	-0.023	-0.018	0.029	0.002	0.007	0.015	-0.032
-0.003	0.686	-0.696	0.045	0.750	-0.660	-0.068	-0.048	-0.059	-0.025	-0.017	0.030	0.002	0.008	0.014	-0.031
-0.007	0.717	-0.688	0.046	0.749	-0.661	-0.047	-0.091	-0.042	-0.030	0.015	0.039	0.001	0.022	0.021	-0.031
0.009	0.709	-0.688	0.048	0.749	-0.661	-0.009	-0.049	-0.046	-0.016	0.007	0.039	0.015	0.014	0.020	-0.026
0.017	0.709	-0.688	0.048	0.749	-0.661	0.020	-0.031	-0.019	-0.009	0.007	0.039	0.023	0.013	0.019	-0.030
0.017	0.713	-0.719	0.048	0.749	-0.661	0.018	0.078	-0.024	-0.008	0.011	0.007	0.024	0.015	0.014	-0.027
-0.018	0.694	-0.700	0.049	0.749	-0.661	-0.023	-0.134	0.006	-0.044	-0.008	0.027	0.010	0.005	0.005	-0.026
0.001	0.713	-0.719	0.049	0.748	-0.662	-0.034	-0.012	-0.013	-0.025	0.012	0.008	0.009	0.013	0.015	-0.025
0.005	0.690	-0.708	0.050	0.748	-0.662	-0.028	-0.048	-0.040	-0.022	-0.010	0.021	0.013	0.011	0.004	-0.027
0.020	0.705	-0.708	0.051	0.747	-0.663	-0.038	-0.026	-0.039	-0.007	0.006	0.021	0.029	0.004	0.005	-0.022
0.020	0.690	-0.696	0.052	0.746	-0.663	-0.019	-0.044	-0.002	-0.008	-0.009	0.033	0.029	0.013	0.006	-0.023
0.009	0.694	-0.708	0.051	0.747	-0.663	0.032	-0.015	0.033	-0.019	-0.006	0.021	0.018	0.010	0.006	-0.021
0.009	0.698	-0.688	0.051	0.748	-0.662	0.083	-0.004	0.017	-0.018	-0.003	0.040	0.019	0.007	0.012	-0.025
0.017	0.701	-0.704	0.049	0.748	-0.661	0.058	0.109	0.006	-0.009	0.000	0.024	0.028	0.004	0.005	-0.026
-0.007	0.690	-0.708	0.049	0.749	-0.660	0.079	-0.046	0.026	-0.032	-0.012	0.019	0.005	0.017	0.010	-0.024
0.005	0.678	-0.708	0.049	0.750	-0.659	0.087	0.011	0.021	-0.020	-0.025	0.017	0.017	0.030	0.011	-0.017
0.024	0.655	-0.688	0.047	0.752	-0.657	0.166	0.069	0.029	0.001	-0.050	0.035	0.037	0.054	0.008	-0.016
0.028	0.682	-0.708	0.046	0.755	-0.655	0.176	0.066	0.034	0.006	-0.025	0.013	0.041	0.028	0.012	-0.012
0.005	0.686	-0.723	0.044	0.757	-0.652	0.216	0.108	0.007	-0.015	-0.024	-0.006	0.018	0.025	0.029	-0.012
0.005	0.701	-0.719	0.043	0.760	-0.649	0.188	0.128	-0.024	-0.014	-0.011	-0.004	0.018	0.011	0.026	-0.014
-0.014	0.701	-0.731	0.042	0.761	-0.647	0.153	0.087	-0.055	-0.033	-0.013	-0.018	0.001	0.012	0.038	-0.022
-0.010	0.698	-0.719	0.043	0.762	-0.646	0.063	0.062	-0.105	-0.029	-0.017	-0.007	0.003	0.017	0.027	-0.022
-0.018	0.678	-0.704	0.045	0.761	-0.647	-0.054	0.055	-0.169	-0.039	-0.035	0.010	0.004	0.037	0.012	-0.015
0.005	0.701	-0.727	0.047	0.758	-0.650	-0.177	0.103	-0.209	-0.017	-0.010	-0.011	0.019	0.014	0.036	-0.007
0.036	0.736	-0.767	0.048	0.755	-0.654	-0.233	0.108	-0.197	0.012	0.029	-0.046	0.049	0.020	0.077	-0.004
0.020	0.752	-0.786	0.049	0.752	-0.658	-0.195	0.163	-0.190	-0.004	0.047	-0.063	0.034	0.034	0.097	-0.000
0.009	0.721	-0.731	0.048	0.750	-0.659	-0.090	0.197	-0.140	-0.015	0.017	-0.006	0.022	0.003	0.043	-0.004
0.009	0.690	-0.704	0.047	0.749	-0.661	-0.058	0.185	-0.083	-0.014	-0.012	0.023	0.022	0.029	0.016	-0.014
-0.010	0.670	-0.719	0.044	0.750	-0.661	0.032	0.232	-0.020	-0.030	-0.032	0.007	0.003	0.050	0.033	-0.020
-0.010	0.670	-0.719	0.040	0.751	-0.659	0.124	0.186	0.057	-0.026	-0.034	0.006	0.003	0.051	0.034	-0.015
-0.010	0.705	-0.747	0.038	0.754	-0.656	0.237	0.029	0.115	-0.024	-0.002	-0.025	0.003	0.018	0.063	0.001
0.024	0.709	-0.739	0.037	0.757	-0.652	0.244	-0.087	0.150	0.012	-0.001	-0.021	0.038	0.016	0.056	0.016
0.070	0.713	-0.719	0.035	0.760	-0.649	0.216	-0.010	0.152	0.060	0.000	-0.004	0.084	0.013	0.037	0.031
0.051	0.713	-0.739	0.033	0.762	-0.647	0.157	0.018	0.138	0.043	-0.002	-0.026	0.065	0.015	0.058	0.047
0.043	0.698	-0.743	0.031	0.763	-0.645	0.132	-0.041	0.135	0.037	-0.019	-0.031	0.058	0.032	0.063	0.061
0.059	0.678	-0.763	0.030	0.765	-0.643	0.147	-0.131	0.169	0.053	-0.040	-0.053	0.073	0.053	0.084	0.074
0.082	0.682	-0.763	0.029	0.768	-0.640	0.219	-0.146	0.188	0.077	-0.039	-0.056	0.097	0.050	0.086	0.085
0.109	0.686	-0.767	0.027	0.771	-0.636	0.301	-0.017	0.170	0.106	-0.039	-0.064	0.124	0.048	0.091	0.096
0.101	0.690	-0.739	0.027	0.776	-0.631	0.353	-0.091	0.136	0.099	-0.039	-0.042	0.117	0.046	0.065	0.108
0.101	0.694	-0.719	0.026	0.780	-0.625	0.352	-0.120	0.142	0.100	-0.039	-0.028	0.118	0.043	0.047	0.109
0.128	0.690	-0.700	0.024	0.784	-0.620	0.375	0.018	0.111	0.128	-0.048	-0.014	0.145	0.048	0.029	0.106
0.097	0.694	-0.704	0.023	0.789	-0.614	0.361	-0.013	0.125	0.099	-0.048	-0.023	0.114	0.046	0.035	0.100
0.090	0.717	-0.723	0.020	0.793	-0.609	0.388	0.057	0.117	0.094	-0.029	-0.048	0.107	0.024	0.056	0.092
0.067	0.732	-0.696	0.018	0.797	-0.603	0.363	0.023	0.143	0.073	-0.018	-0.026	0.084	0.010	0.030	0.077
0.047	0.752	-0.688	0.016	0.802	-0.597	0.410	-0.000	0.139	0.056	-0.004	-0.025	0.065	0.007	0.023	0.067
0.040	0.763	-0.664	0.013	0.807	-0.590	0.417	0.057	0.120	0.051	0.003	-0.007	0.058	0.017	0.001	0.051
0.032	0.771	-0.660	0.009	0.812	-0.583	0.451	0.298	0.076	0.048	0.006	-0.011	0.051	0.024	0.001	0.038
-0.003	0.786	-0.676	0.008	0.817	-0.576	0.433	-0.070	0.097	0.014	0.016	-0.033	0.017	0.038	0.016	0.032
-0.018	0.786	-0.656	0.006	0.822	-0.569	0.455	0.115	0.057	0.001	0.011	-0.021	0.003	0.037	0.002	0.024
0.005	0.783	-0.652	0.005	0.827	-0.562	0.445	-0.048	0.056	0.025	0.002	-0.024	0.027	0.031	0.005	0.017
-0.010	0.786	-0.629	0.005	0.832	-0.555	0.448	-0.031	0.058	0.010	0.001	-0.007	0.012	0.034	0.027	0.015
-0.018	0.790	-0.633	0.003	0.836	-0.549	0.386	0.012	0.099	0.004	0.001	-0.017	0.006	0.036	0.021	0.015
-0.014	0.802	-0.621	0.001	0.840	-0.542	0.393	-0.008	0.115	0.010	0.009	-0.012	0.011	0.047	0.031	0.011
-0.010	0.806	-0.589	-0.001	0.845	-0.536	0.416	-0.103	0.157	0.015	0.008	0.013	0.016	0.049	0.061	0.013
-0.018	0.821	-0.589	-0.004	0.849	-0.528	0.428	0.149	0.115	0.011	0.019	0.006	0.009	0.063	0.059	0.011
-0.003	0.829	-0.574	-0.007	0.853	-0.522	0.395	0.058	0.110	0.029	0.023	0.015	0.025	0.070	0.073	0.009
-0.022	0.825	-0.554	-0.009	0.857	-0.516	0.377	0.198	0.019	0.012	0.015	0.028	0.008	0.065	0.091	0.003
-0.022	0.825	-0.554	-0.010	0.860	-0.510	0.311	0.037	0.017	0.013	0.012	0.023	0.009	0.063	0.090	0.001
-0.053	0.829	-0.550	-0.010	0.863	-0.506	0.281	-0.045	0.026	-0.018	0.013	0.022	0.021	0.066	0.092	-0.004
-0.033	0.837	-0.562	-0.010	0.865	-0.501	0.264	0.043	-0.006	0.002	0.018	0.006	0.001	0.072	0.079	-0.007
-0.041	0.844	-0.566	-0.011	0.867	-0.498	0.205	0.098	-0.010	-0.005	0.024	-0.001	0.008	0.079	0.073	-0.010
-0.053	0.840	-0.574	-0.012	0.869	-0.495	0.201	0.038	0.013	-0.015	0.018	-0.012	0.018	0.074	0.064	-0.004
-0.041	0.813	-0.538	-0.013	0.871	-0.491	0.190	-0.025	0.047	-0.003	-0.010	0.020	0.006	0.045	0.098	-0.004
-0.033	0.840	-0.554	-0.014	0.873	-0.488	0.191	0.007	0.070	0.006	0.015	0.001	0.003	0.071	0.081	-0.014
-0.041	0.856	-0.546	-0.017	0.875	-0.485	0.214	0.174	0.048	0.001	0.028	0.005	0.004	0.085	0.087	-0.018
-0.095	0.875	-0.534	-0.018	0.876	-0.482	0.160	0.068	0.037	-0.052	0.046	0.014	0.058	0.103	0.098	-0.022
-0.083	0.902	-0.558	-0.018	0.877	-0.480	0.122	-0.022	0.010	-0.040	0.072	-0.011	0.045	0.129	0.073	-0.027
-0.068	0.860	-0.534	-0.018	0.878	-0.479	0.063	0.019	-0.013	-0.024	0.029	0.012	0.029	0.086	0.095	-0.030
-0.064	0.864	-0.530	-0.019	0.878	-0.479	0.037	0.085	-0.023	-0.020	0.033	0.015	0.025	0.089	0.098	-0.024
-0.053	0.864	-0.526	-0.019	0.879	-0.477	0.095	0.034	-0.022	-0.008	0.032	0.017	0.013	0.088	0.101	-0.029
-0.072	0.848	-0.542	-0.020	0.879	-0.476	0.044	0.131	-0.016	-0.026	0.016	0.001	0.031	0.072	0.084	-0.024
-0.107	0.856	-0.546	-0.020	0.879	-0.476	0.053	-0.145	0.053	-0.061	0.024	-0.004	0.066	0.078	0.079	-0.028
-0.041	0.887	-0.522	-0.021	0.880	-0.475	0.053	0.109	0.008	0.005	0.054	0.019	0.000	0.109	0.102	-0.028
-0.103	0.871	-0.554	-0.021	0.880	-0.474	0.045	-0.120	0.027	-0.057	0.038	-0.013	0.060	0.093	0.070	-0.026
-0.060	0.871	-0.550	-0.022	0.880	-0.475	-0.029	0.048	0.034	-0.013	0.039	-0.009	0.018	0.092	0.073	-0.019
-0.057	0.829	-0.507	-0.023	0.880	-0.475	-0.004	0.010	0.074	-0.008	-0.004	0.035	0.013	0.050	0.116	-0.016
-0.064	0.817	-0.526	-0.024	0.880	-0.475	0.036	-0.041	0.075	-0.014	-0.015	0.015	0.021	0.038	0.096	-0.005
-0.033	0.837	-0.526	-0.025	0.880	-0.474	0.021	0.007	0.048	0.017	0.004	0.015	0.010	0.057	0.095	-0.004
-0.041	0.848	-0.538	-0.026	0.880	-0.474	0.009	0.072	0.012	0.011	0.015	0.003	0.003	0.068	0.083	-0.001
-0.053	0.856	-0.538	-0.027	0.880	-0.475	-0.010	0.044	0.020	0.000	0.023	0.003	0.009	0.076	0.082	-0.002
-0.057	0.871	-0.530	-0.027	0.879	-0.477	-0.096	-0.116	0.055	-0.004	0.040	0.013	0.012	0.091	0.090	-0.009
-0.068	0.840	-0.522	-0.028	0.878	-0.478	-0.068	0.032	0.010	-0.015	0.010	0.022	0.024	0.059	0.097	-0.018
-0.076	0.852	-0.538	-0.028	0.877	-0.480	-0.102	-0.084	0.033	-0.022	0.022	0.008	0.031	0.071	0.081	-0.021
-0.091	0.825	-0.534	-0.029	0.876	-0.482	-0.081	0.034	0.020	-0.037	-0.004	0.014	0.046	0.044	0.085	-0.016
-0.076	0.829	-0.570	-0.029	0.875	-0.484	-0.113	-0.080	0.037	-0.021	0.001	-0.019	0.030	0.047	0.049	-0.020
-0.041	0.840	-0.558	-0.029	0.873	-0.487	-0.173	0.001	0.026	0.014	0.015	-0.004	0.005	0.058	0.060	-0.020
-0.091	0.848	-0.546	-0.028	0.871	-0.490	-0.180	-0.137	0.027	-0.037	0.024	0.011	0.044	0.066	0.072	-0.014
-0.072	0.825	-0.534	-0.028	0.869	-0.494	-0.202	-0.133	0.017	-0.019	0.003	0.027	0.025	0.042	0.083	-0.009
-0.053	0.821	-0.550	-0.027	0.867	-0.498	-0.220	-0.126	0.009	-0.000	0.002	0.015	0.005	0.038	0.067	-0.015
-0.033	0.806	-0.546	-0.027	0.864	-0.502	-0.204	0.027	-0.007	0.019	-0.012	0.023	0.015	0.023	0.070	-0.008
-0.072	0.817	-0.581	-0.026	0.862	-0.506	-0.228	-0.092	0.026	-0.020	0.002	-0.009	0.023	0.034	0.034	-0.010
-0.057	0.840	-0.570	-0.027	0.860	-0.510	-0.214	0.017	0.015	-0.004	0.028	0.007	0.007	0.057	0.046	-0.017
-0.083	0.848	-0.570	-0.027	0.857	-0.514	-0.220	-0.044	0.006	-0.031	0.038	0.011	0.034	0.065	0.045	-0.022
-0.091	0.829	-0.566	-0.026	0.854	-0.519	-0.292	-0.124	-0.002	-0.040	0.022	0.020	0.041	0.046	0.049	-0.019
-0.057	0.794	-0.566	-0.025	0.851	-0.524	-0.269	-0.056	0.003	-0.005	-0.010	0.025	0.006	0.011	0.048	-0.021
-0.041	0.783	-0.570	-0.025	0.848	-0.529	-0.265	-0.062	0.033	0.010	-0.019	0.026	0.010	0.001	0.044	-0.024
-0.064	0.779	-0.574	-0.026	0.846	-0.532	-0.205	0.010	0.050	-0.012	-0.020	0.025	0.012	0.005	0.040	-0.021
-0.099	0.790	-0.589	-0.027	0.844	-0.535	-0.146	-0.110	0.089	-0.046	-0.007	0.012	0.046	0.006	0.024	-0.018
-0.076	0.783	-0.589	-0.027	0.843	-0.536	-0.070	-0.164	0.106	-0.023	-0.014	0.014	0.023	0.002	0.024	-0.022
-0.045	0.794	-0.585	-0.029	0.843	-0.538	-0.059	0.052	0.079	0.010	-0.002	0.019	0.008	0.010	0.028	-0.021
-0.076	0.779	-0.593	-0.029	0.842	-0.538	-0.037	-0.081	0.072	-0.020	-0.017	0.012	0.022	0.006	0.020	-0.016
-0.060	0.771	-0.577	-0.030	0.841	-0.539	-0.047	0.005	0.058	-0.004	-0.024	0.029	0.006	0.014	0.036	-0.014
-0.076	0.786	-0.597	-0.031	0.841	-0.540	-0.040	-0.018	0.053	-0.018	-0.008	0.010	0.021	0.001	0.016	-0.021
-0.068	0.779	-0.585	-0.033	0.840	-0.541	-0.032	0.080	0.038	-0.009	-0.015	0.022	0.012	0.006	0.028	-0.021
-0.099	0.794	-0.609	-0.034	0.840	-0.542	-0.035	-0.015	0.055	-0.039	0.001	-0.000	0.042	0.009	0.004	-0.026
-0.080	0.783	-0.589	-0.036	0.840	-0.542	0.007	0.078	0.056	-0.018	-0.010	0.019	0.022	0.003	0.022	-0.022
-0.107	0.783	-0.613	-0.038	0.840	-0.541	0.067	0.038	0.065	-0.043	-0.011	-0.005	0.048	0.003	0.002	-0.010
-0.068	0.775	-0.613	-0.039	0.841	-0.540	0.081	0.049	0.052	-0.003	-0.019	-0.006	0.009	0.011	0.002	0.016
-0.022	0.775	-0.625	-0.041	0.841	-0.539	0.045	0.189	0.013	0.045	-0.020	-0.019	0.038	0.011	0.014	0.032
0.009	0.771	-0.660	-0.045	0.840	-0.540	-0.074	0.428	-0.050	0.080	-0.023	-0.053	0.069	0.016	0.050	0.036
-0.030	0.759	-0.668	-0.047	0.838	-0.543	-0.183	0.314	-0.081	0.043	-0.032	-0.058	0.031	0.027	0.058	0.018
-0.122	0.759	-0.688	-0.049	0.836	-0.547	-0.211	0.323	-0.080	-0.047	-0.030	-0.074	0.061	0.028	0.078	-0.005
-0.157	0.794	-0.562	-0.050	0.834	-0.550	-0.150	0.096	-0.045	-0.081	0.007	0.055	0.095	0.007	0.047	-0.030
-0.114	0.794	-0.534	-0.050	0.834	-0.550	-0.023	0.105	-0.044	-0.038	0.007	0.083	0.052	0.006	0.075	-0.041
-0.095	0.779	-0.558	-0.051	0.834	-0.550	-0.005	-0.014	0.010	-0.019	-0.008	0.060	0.033	0.009	0.051	-0.027
-0.068	0.779	-0.609	-0.050	0.834	-0.550	0.009	-0.061	0.001	0.008	-0.008	0.008	0.006	0.009	0.001	0.001
-0.030	0.775	-0.644	-0.050	0.833	-0.551	-0.035	0.069	-0.017	0.046	-0.012	-0.026	0.033	0.013	0.036	0.025
-0.037	0.767	-0.660	-0.050	0.832	-0.552	-0.060	-0.008	-0.001	0.039	-0.018	-0.040	0.025	0.022	0.052	0.041
-0.026	0.767	-0.652	-0.051	0.831	-0.553	-0.045	0.027	0.009	0.051	-0.018	-0.032	0.037	0.022	0.045	0.050
-0.037	0.767	-0.641	-0.051	0.831	-0.554	-0.001	-0.042	0.046	0.039	-0.017	-0.019	0.026	0.022	0.033	0.056
-0.030	0.763	-0.641	-0.051	0.832	-0.553	0.083	-0.057	0.043	0.047	-0.022	-0.020	0.034	0.027	0.034	0.069
-0.014	0.767	-0.688	-0.050	0.833	-0.551	0.104	-0.161	0.067	0.061	-0.019	-0.069	0.049	0.024	0.081	0.081
0.020	0.748	-0.700	-0.050	0.835	-0.549	0.198	-0.065	0.070	0.096	-0.040	-0.083	0.084	0.044	0.094	0.095
0.036	0.713	-0.652	-0.051	0.837	-0.545	0.262	-0.081	0.133	0.113	-0.077	-0.040	0.100	0.079	0.047	0.111
0.028	0.705	-0.644	-0.054	0.841	-0.539	0.392	-0.059	0.182	0.107	-0.089	-0.038	0.093	0.087	0.040	0.116
0.043	0.709	-0.648	-0.057	0.846	-0.531	0.491	0.064	0.172	0.126	-0.090	-0.050	0.109	0.084	0.045	0.113
0.005	0.732	-0.641	-0.060	0.850	-0.523	0.493	0.018	0.187	0.091	-0.072	-0.050	0.071	0.061	0.038	0.105
0.009	0.771	-0.633	-0.062	0.854	-0.516	0.425	-0.089	0.182	0.096	-0.037	-0.049	0.075	0.023	0.031	0.103
-0.022	0.798	-0.625	-0.064	0.858	-0.510	0.385	-0.081	0.157	0.067	-0.013	-0.047	0.045	0.003	0.024	0.095
0.001	0.825	-0.621	-0.066	0.861	-0.504	0.335	0.004	0.135	0.093	0.011	-0.048	0.069	0.029	0.021	0.089
-0.003	0.837	-0.597	-0.067	0.864	-0.500	0.288	-0.091	0.140	0.090	0.020	-0.029	0.066	0.040	0.002	0.085
-0.037	0.844	-0.605	-0.069	0.866	-0.495	0.280	-0.008	0.119	0.057	0.025	-0.042	0.032	0.047	0.007	0.077
-0.010	0.848	-0.585	-0.071	0.868	-0.492	0.222	-0.018	0.114	0.086	0.027	-0.026	0.060	0.050	0.012	0.070
-0.076	0.844	-0.597	-0.073	0.870	-0.489	0.189	0.008	0.103	0.023	0.021	-0.040	0.004	0.046	0.001	0.053
-0.037	0.852	-0.577	-0.074	0.871	-0.485	0.218	0.029	0.080	0.063	0.027	-0.024	0.035	0.053	0.018	0.042
-0.103	0.860	-0.589	-0.075	0.872	-0.483	0.131	-0.043	0.086	-0.002	0.034	-0.038	0.029	0.060	0.005	0.028
-0.091	0.875	-0.550	-0.077	0.873	-0.481	0.093	0.009	0.073	0.011	0.048	-0.000	0.017	0.074	0.043	0.020
-0.087	0.887	-0.558	-0.079	0.874	-0.479	0.118	0.098	0.060	0.017	0.059	-0.010	0.011	0.085	0.034	0.005
-0.122	0.852	-0.566	-0.080	0.875	-0.478	0.108	0.023	0.058	-0.016	0.023	-0.020	0.045	0.050	0.025	0.002
-0.122	0.852	-0.566	-0.081	0.875	-0.477	0.067	-0.064	0.057	-0.015	0.023	-0.021	0.043	0.049	0.024	-0.007
-0.099	0.829	-0.499	-0.082	0.876	-0.476	0.060	0.052	0.045	0.009	-0.001	0.045	0.019	0.025	0.090	-0.009
-0.133	0.837	-0.522	-0.083	0.876	-0.475	0.073	-0.065	0.075	-0.025	0.007	0.021	0.052	0.032	0.065	-0.009
-0.103	0.840	-0.534	-0.085	0.876	-0.474	0.045	0.017	0.083	0.008	0.010	0.008	0.020	0.035	0.052	-0.010
-0.110	0.852	-0.514	-0.086	0.877	-0.473	0.058	0.114	0.038	0.002	0.021	0.027	0.027	0.046	0.071	-0.010
-0.122	0.837	-0.526	-0.087	0.876	-0.474	-0.014	0.031	0.034	-0.008	0.006	0.016	0.037	0.030	0.058	-0.011
-0.118	0.844	-0.534	-0.088	0.877	-0.473	0.024	0.022	0.022	-0.004	0.014	0.007	0.033	0.037	0.050	-0.019
-0.145	0.837	-0.522	-0.089	0.876	-0.473	0.006	0.029	0.031	-0.030	0.006	0.019	0.059	0.029	0.061	-0.026
-0.160	0.856	-0.566	-0.090	0.876	-0.474	-0.008	0.025	0.036	-0.044	0.026	-0.024	0.073	0.048	0.017	-0.021
-0.172	0.840	-0.562	-0.090	0.876	-0.473	0.053	-0.120	0.036	-0.056	0.010	-0.020	0.084	0.032	0.020	-0.023
-0.103	0.840	-0.534	-0.090	0.877	-0.472	0.057	0.021	0.024	0.014	0.010	0.006	0.014	0.032	0.047	-0.015
-0.137	0.852	-0.554	-0.092	0.877	-0.471	0.071	0.004	0.055	-0.019	0.021	-0.014	0.048	0.043	0.027	-0.020
-0.114	0.840	-0.530	-0.093	0.878	-0.469	0.123	0.168	0.008	0.005	0.008	0.007	0.024	0.031	0.050	-0.011
-0.183	0.852	-0.546	-0.092	0.878	-0.469	0.014	-0.233	0.054	-0.065	0.020	-0.008	0.093	0.043	0.033	-0.019
-0.118	0.848	-0.538	-0.093	0.879	-0.468	0.050	0.099	-0.013	0.002	0.015	-0.001	0.027	0.039	0.041	-0.019
-0.145	0.840	-0.514	-0.092	0.878	-0.469	-0.032	-0.116	-0.016	-0.027	0.008	0.023	0.053	0.031	0.064	-0.028
-0.126	0.821	-0.522	-0.092	0.877	-0.471	-0.089	0.061	-0.046	-0.007	-0.010	0.017	0.033	0.011	0.056	-0.023
-0.157	0.837	-0.534	-0.091	0.877	-0.472	-0.056	-0.063	-0.023	-0.039	0.006	0.006	0.063	0.027	0.044	-0.027
-0.157	0.852	-0.546	-0.090	0.876	-0.474	-0.102	-0.085	-0.017	-0.040	0.022	-0.003	0.063	0.042	0.032	-0.028
-0.130	0.844	-0.534	-0.089	0.874	-0.477	-0.132	-0.059	-0.033	-0.014	0.016	0.011	0.035	0.034	0.043	-0.031
-0.149	0.833	-0.534	-0.088	0.873	-0.479	-0.126	-0.018	-0.047	-0.034	0.005	0.014	0.054	0.022	0.043	-0.031
-0.141	0.848	-0.542	-0.087	0.871	-0.483	-0.203	-0.046	-0.053	-0.027	0.023	0.010	0.046	0.038	0.035	-0.029
-0.153	0.821	-0.542	-0.086	0.870	-0.486	-0.156	-0.049	-0.071	-0.040	-0.003	0.013	0.057	0.010	0.034	-0.031
-0.137	0.844	-0.554	-0.084	0.868	-0.490	-0.183	-0.054	-0.050	-0.026	0.022	0.004	0.041	0.033	0.022	-0.027
-0.133	0.821	-0.554	-0.083	0.866	-0.493	-0.182	-0.077	-0.026	-0.023	0.001	0.008	0.037	0.010	0.022	-0.028
-0.118	0.810	-0.546	-0.082	0.864	-0.496	-0.160	-0.138	-0.018	-0.009	-0.009	0.019	0.021	0.002	0.030	-0.025
-0.141	0.829	-0.558	-0.081	0.863	-0.499	-0.128	-0.071	-0.016	-0.033	0.011	0.009	0.044	0.018	0.018	-0.025
-0.130	0.833	-0.558	-0.081	0.861	-0.501	-0.142	-0.071	0.011	-0.022	0.017	0.012	0.032	0.022	0.017	-0.023
-0.130	0.833	-0.558	-0.079	0.860	-0.504	-0.131	-0.165	0.023	-0.023	0.018	0.015	0.031	0.022	0.017	-0.027
-0.114	0.829	-0.554	-0.079	0.859	-0.506	-0.111	0.006	-0.009	-0.008	0.015	0.021	0.016	0.018	0.021	-0.027
-0.145	0.829	-0.577	-0.078	0.857	-0.509	-0.129	-0.173	0.031	-0.040	0.017	-0.000	0.046	0.018	0.003	-0.026
-0.130	0.802	-0.550	-0.078	0.856	-0.511	-0.135	-0.062	0.014	-0.024	-0.009	0.030	0.030	0.009	0.024	-0.022
-0.122	0.806	-0.570	-0.078	0.854	-0.514	-0.150	-0.104	0.030	-0.017	-0.003	0.013	0.023	0.006	0.005	-0.023
-0.107	0.802	-0.570	-0.078	0.852	-0.517	-0.165	-0.066	0.022	-0.002	-0.005	0.016	0.007	0.009	0.004	-0.019
-0.126	0.813	-0.593	-0.077	0.850	-0.521	-0.188	-0.107	0.043	-0.021	0.009	-0.004	0.026	0.002	0.019	-0.017
-0.118	0.813	-0.581	-0.077	0.848	-0.524	-0.156	-0.089	0.034	-0.014	0.010	0.011	0.018	0.002	0.008	-0.019
-0.122	0.810	-0.581	-0.076	0.846	-0.527	-0.186	-0.098	-0.007	-0.019	0.009	0.014	0.021	0.002	0.008	-0.012
-0.141	0.790	-0.613	-0.074	0.844	-0.532	-0.212	-0.293	0.027	-0.040	-0.008	-0.013	0.040	0.022	0.040	-0.006
-0.064	0.794	-0.593	-0.073	0.842	-0.535	-0.195	-0.074	0.010	0.036	-0.002	0.010	0.037	0.018	0.020	0.003
-0.080	0.771	-0.581	-0.073	0.839	-0.539	-0.186	-0.095	0.034	0.020	-0.023	0.025	0.022	0.041	0.009	0.004
-0.064	0.779	-0.597	-0.073	0.837	-0.542	-0.184	-0.037	0.035	0.036	-0.013	0.013	0.038	0.033	0.025	0.009
-0.107	0.786	-0.589	-0.072	0.835	-0.546	-0.218	-0.068	0.019	-0.007	-0.003	0.025	0.004	0.026	0.017	-0.002
-0.099	0.802	-0.593	-0.072	0.832	-0.550	-0.248	-0.035	-0.013	0.000	0.015	0.025	0.004	0.010	0.021	-0.009
-0.118	0.771	-0.605	-0.070	0.829	-0.555	-0.239	-0.174	-0.001	-0.021	-0.013	0.018	0.015	0.041	0.033	-0.017
-0.122	0.767	-0.617	-0.070	0.826	-0.559	-0.230	-0.064	0.043	-0.024	-0.014	0.010	0.019	0.045	0.045	-0.019
-0.118	0.755	-0.641	-0.072	0.824	-0.562	-0.174	0.019	0.068	-0.019	-0.024	-0.010	0.015	0.057	0.069	-0.016
-0.118	0.755	-0.621	-0.071	0.822	-0.565	-0.157	-0.187	0.085	-0.019	-0.022	0.012	0.015	0.057	0.049	-0.011
-0.091	0.763	-0.633	-0.071	0.820	-0.568	-0.163	-0.104	0.039	0.007	-0.012	0.003	0.013	0.049	0.061	-0.009
-0.076	0.759	-0.585	-0.070	0.818	-0.571	-0.160	-0.105	0.023	0.022	-0.014	0.054	0.028	0.053	0.014	-0.014
-0.103	0.755	-0.601	-0.069	0.816	-0.574	-0.194	-0.167	0.033	-0.006	-0.016	0.041	0.002	0.057	0.030	-0.013
-0.122	0.744	-0.609	-0.069	0.814	-0.577	-0.156	-0.012	0.014	-0.025	-0.025	0.036	0.017	0.069	0.038	-0.021
-0.107	0.736	-0.617	-0.068	0.812	-0.580	-0.130	-0.200	0.108	-0.010	-0.031	0.031	0.002	0.077	0.046	-0.020
-0.126	0.728	-0.629	-0.070	0.811	-0.581	-0.050	0.001	0.075	-0.028	-0.038	0.020	0.021	0.085	0.058	-0.020
-0.091	0.752	-0.641	-0.070	0.811	-0.581	-0.032	-0.080	0.077	0.007	-0.014	0.009	0.014	0.062	0.071	-0.020
-0.107	0.748	-0.617	-0.071	0.810	-0.582	-0.039	0.036	0.026	-0.007	-0.018	0.033	0.001	0.066	0.047	-0.023
-0.130	0.771	-0.629	-0.071	0.809	-0.583	-0.046	-0.041	0.012	-0.030	0.006	0.022	0.024	0.043	0.059	-0.018
-0.130	0.771	-0.629	-0.072	0.809	-0.583	-0.010	0.118	-0.012	-0.028	0.006	0.022	0.024	0.043	0.060	-0.022
-0.107	0.763	-0.637	-0.074	0.809	-0.583	0.036	0.167	-0.002	-0.003	-0.002	0.014	0.000	0.051	0.068	-0.014
-0.126	0.755	-0.660	-0.075	0.810	-0.581	0.093	0.011	0.023	-0.022	-0.010	-0.011	0.020	0.059	0.092	0.005
-0.095	0.721	-0.688	-0.076	0.811	-0.580	0.079	0.103	-0.007	0.010	-0.046	-0.040	0.011	0.094	0.120	0.015
-0.057	0.694	-0.684	-0.077	0.810	-0.581	-0.026	0.232	-0.087	0.050	-0.072	-0.036	0.050	0.122	0.116	0.018
-0.114	0.732	-0.715	-0.078	0.809	-0.582	-0.083	0.218	-0.119	-0.007	-0.033	-0.066	0.008	0.084	0.148	0.018
-0.122	0.748	-0.704	-0.080	0.808	-0.584	-0.111	0.329	-0.109	-0.012	-0.016	-0.053	0.015	0.069	0.136	0.006
-0.141	0.767	-0.692	-0.083	0.809	-0.582	0.066	0.336	-0.069	-0.028	0.003	-0.042	0.034	0.050	0.125	-0.016
-0.164	0.732	-0.660	-0.086	0.811	-0.579	0.175	0.262	-0.028	-0.048	-0.034	-0.014	0.057	0.085	0.094	-0.032
-0.157	0.740	-0.593	-0.088	0.812	-0.577	0.164	0.130	0.007	-0.039	-0.028	0.051	0.049	0.077	0.027	-0.040
-0.160	0.755	-0.570	-0.090	0.814	-0.573	0.197	0.116	0.035	-0.040	-0.015	0.071	0.053	0.062	0.004	-0.039
-0.133	0.752	-0.566	-0.091	0.816	-0.571	0.158	0.069	0.024	-0.012	-0.020	0.072	0.026	0.067	0.001	-0.021
-0.118	0.755	-0.617	-0.091	0.816	-0.571	-0.001	-0.062	0.036	0.003	-0.016	0.021	0.010	0.063	0.052	-0.003
-0.076	0.759	-0.656	-0.092	0.816	-0.571	0.019	0.088	-0.032	0.046	-0.012	-0.018	0.032	0.060	0.092	0.015
-0.083	0.744	-0.644	-0.092	0.816	-0.570	0.030	0.019	-0.010	0.038	-0.028	-0.007	0.025	0.076	0.081	0.027
-0.095	0.752	-0.652	-0.092	0.818	-0.568	0.131	0.002	-0.014	0.027	-0.022	-0.017	0.014	0.068	0.090	0.036
-0.095	0.763	-0.633	-0.091	0.819	-0.566	0.175	-0.020	-0.020	0.026	-0.012	0.000	0.014	0.057	0.071	0.041
-0.080	0.771	-0.644	-0.089	0.822	-0.563	0.196	-0.148	-0.039	0.039	-0.006	-0.014	0.029	0.050	0.083	0.052
-0.045	0.748	-0.648	-0.088	0.824	-0.560	0.232	0.037	-0.065	0.073	-0.032	-0.022	0.064	0.073	0.087	0.068
-0.033	0.728	-0.664	-0.087	0.827	-0.556	0.262	0.005	-0.043	0.084	-0.054	-0.041	0.075	0.093	0.103	0.084
-0.010	0.705	-0.656	-0.088	0.830	-0.551	0.290	0.053	0.007	0.107	-0.080	-0.038	0.099	0.117	0.096	0.096
-0.030	0.705	-0.668	-0.090	0.834	-0.545	0.404	0.103	0.050	0.090	-0.084	-0.056	0.080	0.117	0.108	0.097
-0.030	0.744	-0.648	-0.091	0.839	-0.537	0.478	0.008	0.067	0.091	-0.050	-0.044	0.080	0.079	0.089	0.094
-0.053	0.759	-0.652	-0.091	0.844	-0.529	0.532	-0.057	0.097	0.069	-0.040	-0.056	0.057	0.064	0.094	0.089
-0.064	0.794	-0.652	-0.094	0.849	-0.520	0.513	0.113	0.079	0.060	-0.010	-0.065	0.046	0.029	0.095	0.087
-0.057	0.802	-0.641	-0.095	0.853	-0.513	0.439	-0.018	0.089	0.069	-0.007	-0.060	0.054	0.022	0.083	0.077
-0.045	0.829	-0.625	-0.096	0.857	-0.507	0.380	0.005	0.085	0.082	0.017	-0.051	0.066	0.004	0.068	0.070
-0.087	0.844	-0.597	-0.098	0.860	-0.501	0.352	0.034	0.066	0.041	0.029	-0.029	0.025	0.019	0.042	0.066
-0.087	0.844	-0.597	-0.099	0.863	-0.496	0.296	-0.003	0.059	0.042	0.026	-0.034	0.025	0.019	0.042	0.060
-0.080	0.833	-0.585	-0.100	0.865	-0.491	0.287	0.007	0.057	0.051	0.012	-0.027	0.034	0.006	0.031	0.053
-0.076	0.833	-0.566	-0.101	0.867	-0.487	0.247	0.015	0.050	0.056	0.010	-0.011	0.038	0.006	0.012	0.049
-0.076	0.837	-0.558	-0.102	0.869	-0.483	0.224	0.159	0.001	0.057	0.012	-0.007	0.039	0.009	0.005	0.040
-0.110	0.837	-0.574	-0.103	0.871	-0.480	0.217	0.054	0.002	0.023	0.010	-0.026	0.005	0.008	0.021	0.030
-0.133	0.829	-0.558	-0.104	0.873	-0.477	0.144	0.094	0.014	0.001	0.001	-0.013	0.018	0.000	0.006	0.015
-0.145	0.860	-0.577	-0.105	0.874	-0.475	0.133	0.149	-0.008	-0.009	0.031	-0.035	0.029	0.031	0.026	0.003
-0.157	0.837	-0.542	-0.105	0.875	-0.473	0.136	-0.099	0.012	-0.021	0.006	-0.002	0.040	0.008	0.009	-0.004
-0.133	0.852	-0.518	-0.106	0.876	-0.471	0.103	0.067	0.009	0.002	0.021	0.020	0.017	0.023	0.032	-0.010
-0.137	0.840	-0.526	-0.107	0.877	-0.469	0.133	0.142	-0.005	-0.000	0.008	0.010	0.020	0.012	0.024	-0.015
-0.160	0.833	-0.522	-0.108	0.878	-0.467	0.105	0.060	-0.014	-0.023	-0.000	0.012	0.043	0.004	0.028	-0.018
-0.160	0.825	-0.534	-0.107	0.879	-0.465	0.102	-0.004	-0.019	-0.023	-0.009	-0.001	0.043	0.004	0.015	-0.016
-0.172	0.829	-0.526	-0.106	0.880	-0.463	0.124	-0.094	-0.015	-0.036	-0.006	0.005	0.054	0.000	0.023	-0.022
-0.130	0.829	-0.518	-0.106	0.881	-0.461	0.147	0.055	-0.041	0.007	-0.007	0.010	0.012	0.000	0.031	-0.019
-0.176	0.848	-0.542	-0.106	0.883	-0.458	0.175	-0.044	-0.017	-0.040	0.011	-0.016	0.058	0.020	0.007	-0.017
-0.145	0.860	-0.510	-0.106	0.884	-0.455	0.203	0.042	-0.019	-0.009	0.020	0.012	0.027	0.031	0.038	-0.015
-0.157	0.871	-0.542	-0.106	0.886	-0.452	0.165	0.002	0.007	-0.020	0.031	-0.022	0.039	0.043	0.007	-0.017
-0.168	0.840	-0.538	-0.106	0.887	-0.449	0.176	-0.083	0.019	-0.032	-0.002	-0.021	0.051	0.012	0.011	-0.014
-0.141	0.844	-0.510	-0.106	0.888	-0.447	0.147	-0.076	0.014	-0.006	0.001	0.004	0.024	0.016	0.038	-0.013
-0.153	0.840	-0.510	-0.106	0.889	-0.445	0.131	0.110	-0.019	-0.016	-0.004	0.002	0.035	0.012	0.038	-0.014
-0.137	0.840	-0.487	-0.106	0.890	-0.443	0.115	-0.019	-0.013	-0.001	-0.005	0.024	0.020	0.013	0.062	-0.011
-0.153	0.848	-0.507	-0.106	0.891	-0.441	0.097	-0.038	-0.022	-0.017	0.002	0.003	0.036	0.020	0.042	-0.014
-0.141	0.840	-0.510	-0.105	0.892	-0.441	0.058	0.025	-0.028	-0.006	-0.006	-0.002	0.024	0.013	0.039	-0.020
-0.164	0.848	-0.522	-0.105	0.892	-0.440	0.066	-0.097	-0.004	-0.030	0.001	-0.015	0.047	0.020	0.027	-0.015
-0.191	0.848	-0.522	-0.105	0.892	-0.439	0.069	0.018	0.000	-0.056	0.001	-0.016	0.075	0.021	0.027	-0.015
-0.118	0.868	-0.507	-0.105	0.893	-0.438	0.078	-0.061	0.020	0.017	0.020	-0.001	0.002	0.040	0.043	-0.019
-0.164	0.871	-0.526	-0.105	0.894	-0.436	0.105	-0.006	0.005	-0.029	0.023	-0.022	0.048	0.044	0.023	-0.020
-0.164	0.871	-0.507	-0.106	0.894	-0.435	0.082	0.035	-0.002	-0.029	0.022	-0.004	0.048	0.044	0.043	-0.008
-0.164	0.871	-0.507	-0.106	0.895	-0.434	0.055	-0.052	0.013	-0.029	0.022	-0.005	0.048	0.044	0.043	-0.017
-0.118	0.860	-0.491	-0.106	0.895	-0.432	0.091	0.085	-0.016	0.018	0.009	0.010	0.002	0.033	0.059	-0.012
-0.168	0.837	-0.499	-0.106	0.896	-0.432	0.049	-0.090	0.015	-0.032	-0.014	0.001	0.052	0.010	0.051	-0.009
-0.130	0.856	-0.503	-0.106	0.896	-0.431	0.069	0.013	-0.019	0.006	0.005	-0.004	0.014	0.029	0.047	-0.006
-0.157	0.844	-0.530	-0.105	0.897	-0.430	0.086	-0.070	-0.004	-0.021	-0.007	-0.033	0.041	0.017	0.019	-0.010
-0.141	0.844	-0.483	-0.105	0.897	-0.429	0.068	-0.008	-0.017	-0.006	-0.008	0.014	0.026	0.017	0.067	-0.007
-0.153	0.871	-0.514	-0.104	0.898	-0.428	0.042	-0.053	-0.010	-0.018	0.019	-0.018	0.038	0.045	0.035	-0.013
-0.145	0.852	-0.483	-0.104	0.898	-0.427	0.061	0.011	-0.040	-0.011	-0.001	0.012	0.030	0.026	0.067	-0.011
-0.157	0.860	-0.495	-0.103	0.898	-0.428	-0.020	-0.063	-0.034	-0.023	0.007	0.001	0.042	0.034	0.055	-0.011
-0.133	0.868	-0.507	-0.102	0.898	-0.428	-0.006	0.054	-0.062	-0.001	0.015	-0.010	0.019	0.041	0.044	-0.007
-0.141	0.852	-0.491	-0.101	0.897	-0.429	-0.036	-0.035	-0.038	-0.009	-0.000	0.006	0.027	0.026	0.060	-0.004
-0.137	0.871	-0.534	-0.100	0.898	-0.429	0.027	-0.099	-0.029	-0.007	0.019	-0.037	0.023	0.045	0.017	0.001
-0.122	0.848	-0.479	-0.100	0.898	-0.428	0.054	0.063	-0.032	0.009	-0.005	0.017	0.008	0.022	0.072	-0.002
-0.137	0.895	-0.522	-0.099	0.898	-0.428	0.034	-0.059	-0.018	-0.007	0.041	-0.026	0.023	0.068	0.028	0.001
-0.133	0.868	-0.479	-0.099	0.899	-0.427	0.081	0.003	-0.043	-0.004	0.014	0.016	0.019	0.042	0.071	-0.007
-0.122	0.887	-0.487	-0.098	0.899	-0.427	-0.006	0.015	-0.052	0.007	0.033	0.008	0.008	0.061	0.063	-0.008
-0.172	0.871	-0.510	-0.097	0.899	-0.427	0.019	-0.029	-0.071	-0.044	0.017	-0.016	0.058	0.045	0.039	-0.007
-0.122	0.871	-0.475	-0.096	0.899	-0.427	0.014	0.021	-0.067	0.005	0.017	0.019	0.008	0.045	0.075	-0.007
-0.122	0.871	-0.507	-0.095	0.899	-0.427	-0.006	0.005	-0.060	0.004	0.017	-0.012	0.008	0.045	0.043	-0.007
-0.133	0.852	-0.495	-0.094	0.900	-0.427	0.041	-0.049	-0.039	-0.009	-0.002	-0.000	0.019	0.025	0.055	-0.001
-0.133	0.868	-0.526	-0.093	0.899	-0.427	-0.004	-0.005	-0.031	-0.009	0.013	-0.031	0.019	0.040	0.024	0.003
-0.133	0.860	-0.507	-0.093	0.900	-0.426	0.092	-0.004	-0.035	-0.010	0.005	-0.013	0.020	0.032	0.044	0.001
-0.110	0.883	-0.507	-0.093	0.900	-0.426	-0.024	0.029	-0.032	0.013	0.028	-0.013	0.003	0.055	0.043	0.005
-0.122	0.875	-0.487	-0.093	0.900	-0.426	-0.002	0.119	-0.057	0.002	0.020	0.007	0.008	0.047	0.063	-0.004
-0.110	0.906	-0.495	-0.092	0.899	-0.427	-0.052	0.005	-0.056	0.012	0.052	0.000	0.003	0.079	0.055	-0.004
-0.172	0.887	-0.507	-0.090	0.899	-0.429	-0.067	-0.043	-0.062	-0.050	0.033	-0.010	0.059	0.059	0.043	-0.007
-0.114	0.868	-0.471	-0.089	0.899	-0.430	-0.043	-0.003	-0.065	0.006	0.014	0.026	0.001	0.040	0.079	-0.007
-0.114	0.848	-0.483	-0.089	0.898	-0.431	-0.086	0.084	-0.081	0.006	-0.005	0.016	0.001	0.021	0.067	-0.009
-0.114	0.848	-0.483	-0.087	0.897	-0.433	-0.059	-0.074	-0.068	0.004	-0.004	0.017	0.001	0.020	0.067	-0.005
-0.114	0.856	-0.499	-0.086	0.897	-0.434	-0.046	0.072	-0.084	0.003	0.004	0.003	0.001	0.028	0.051	-0.009
-0.141	0.868	-0.510	-0.085	0.896	-0.435	-0.071	-0.012	-0.064	-0.025	0.016	-0.008	0.028	0.039	0.039	-0.005
-0.141	0.856	-0.510	-0.083	0.896	-0.436	-0.040	-0.169	-0.054	-0.027	0.005	-0.007	0.028	0.027	0.039	-0.003
-0.087	0.856	-0.495	-0.081	0.895	-0.438	-0.087	0.027	-0.089	0.026	0.006	0.011	0.026	0.027	0.054	-0.004
-0.110	0.848	-0.514	-0.080	0.894	-0.440	-0.096	-0.010	-0.083	0.001	-0.001	-0.007	0.002	0.019	0.034	-0.000
-0.110	0.848	-0.514	-0.079	0.894	-0.441	-0.067	-0.008	-0.067	-0.000	-0.000	-0.005	0.002	0.019	0.034	0.001
-0.114	0.868	-0.510	-0.078	0.893	-0.443	-0.096	0.043	-0.061	-0.005	0.020	0.000	0.001	0.038	0.037	-0.006
-0.122	0.852	-0.499	-0.077	0.893	-0.444	-0.032	-0.003	-0.054	-0.013	0.005	0.013	0.009	0.022	0.049	-0.004
-0.122	0.852	-0.514	-0.077	0.892	-0.445	-0.051	-0.015	-0.039	-0.014	0.005	-0.002	0.009	0.021	0.033	-0.003
-0.099	0.848	-0.522	-0.076	0.892	-0.445	0.022	-0.014	-0.050	0.008	0.001	-0.010	0.014	0.017	0.024	-0.006
-0.099	0.852	-0.514	-0.075	0.892	-0.445	0.001	0.076	-0.053	0.008	0.005	-0.002	0.015	0.020	0.032	-0.004
-0.133	0.860	-0.518	-0.075	0.892	-0.445	0.021	-0.014	-0.046	-0.027	0.013	-0.006	0.020	0.027	0.027	-0.003
-0.103	0.860	-0.499	-0.074	0.892	-0.445	0.008	-0.042	-0.032	0.003	0.013	0.014	0.011	0.026	0.046	-0.004
-0.114	0.868	-0.514	-0.073	0.892	-0.445	-0.015	0.027	-0.044	-0.009	0.021	-0.001	0.001	0.033	0.030	-0.005
-0.099	0.856	-0.507	-0.072	0.892	-0.446	-0.000	-0.043	-0.047	0.005	0.009	0.007	0.015	0.021	0.037	-0.002
-0.103	0.848	-0.522	-0.071	0.892	-0.446	-0.032	0.021	-0.075	0.000	0.002	-0.008	0.011	0.013	0.020	-0.003
-0.110	0.840	-0.518	-0.071	0.892	-0.447	-0.005	0.073	-0.073	-0.008	-0.006	-0.004	0.004	0.005	0.023	0.001
-0.114	0.848	-0.526	-0.070	0.892	-0.447	-0.010	-0.052	-0.035	-0.013	0.002	-0.012	0.000	0.012	0.015	0.004
-0.083	0.848	-0.499	-0.069	0.892	-0.447	0.014	0.042	-0.045	0.018	0.002	0.016	0.031	0.011	0.041	0.003
-0.087	0.860	-0.534	-0.069	0.892	-0.446	0.044	0.055	-0.045	0.014	0.013	-0.020	0.028	0.022	0.005	0.005
-0.107	0.871	-0.518	-0.069	0.892	-0.446	0.025	-0.005	-0.023	-0.006	0.025	-0.005	0.009	0.033	0.019	0.007
-0.095	0.864	-0.514	-0.069	0.893	-0.445	0.058	0.110	-0.045	0.006	0.016	-0.002	0.020	0.024	0.022	0.002
-0.099	0.864	-0.510	-0.068	0.893	-0.445	0.018	-0.018	-0.034	0.002	0.016	0.002	0.016	0.024	0.025	-0.003
-0.122	0.860	-0.534	-0.068	0.893	-0.445	0.003	0.098	-0.055	-0.022	0.013	-0.022	0.007	0.019	0.001	-0.004
-0.103	0.852	-0.503	-0.068	0.893	-0.445	-0.008	0.019	-0.027	-0.002	0.005	0.010	0.013	0.011	0.032	-0.009
-0.107	0.856	-0.507	-0.069	0.892	-0.446	-0.037	0.158	-0.058	-0.006	0.009	0.007	0.009	0.014	0.027	-0.013
-0.122	0.852	-0.518	-0.068	0.892	-0.447	-0.036	-0.067	-0.011	-0.022	0.006	-0.004	0.007	0.010	0.015	-0.011
-0.122	0.852	-0.518	-0.069	0.892	-0.447	0.012	0.121	-0.036	-0.021	0.006	-0.004	0.006	0.009	0.014	-0.008
-0.110	0.856	-0.530	-0.069	0.892	-0.446	0.055	0.052	-0.032	-0.009	0.009	-0.017	0.006	0.013	0.002	-0.011
-0.095	0.852	-0.518	-0.069	0.893	-0.445	0.043	0.104	-0.034	0.006	0.005	-0.006	0.021	0.008	0.013	-0.010
-0.130	0.852	-0.522	-0.069	0.893	-0.445	0.039	-0.034	-0.013	-0.029	0.005	-0.010	0.013	0.008	0.008	-0.007
-0.110	0.852	-0.507	-0.069	0.893	-0.445	0.018	0.049	-0.032	-0.010	0.005	0.006	0.006	0.007	0.023	-0.007
-0.103	0.860	-0.503	-0.069	0.893	-0.445	-0.006	0.083	-0.049	-0.002	0.012	0.010	0.014	0.014	0.027	-0.009
-0.107	0.868	-0.518	-0.068	0.893	-0.445	0.007	0.029	-0.049	-0.006	0.020	-0.006	0.011	0.021	0.010	-0.004
-0.103	0.860	-0.507	-0.067	0.893	-0.445	-0.018	0.008	-0.052	-0.002	0.013	0.007	0.015	0.013	0.021	0.000
-0.099	0.856	-0.526	-0.067	0.893	-0.446	-0.002	0.038	-0.039	0.001	0.009	-0.013	0.020	0.009	0.000	-0.003
-0.080	0.848	-0.487	-0.067	0.892	-0.446	-0.031	0.075	-0.055	0.020	0.002	0.027	0.039	0.000	0.039	-0.008
-0.118	0.848	-0.507	-0.067	0.892	-0.447	-0.056	0.072	-0.058	-0.019	0.002	0.009	0.001	0.000	0.019	-0.005
-0.130	0.837	-0.514	-0.066	0.891	-0.449	-0.054	-0.035	-0.034	-0.031	-0.009	0.002	0.010	0.013	0.010	-0.012
-0.087	0.852	-0.514	-0.066	0.891	-0.449	-0.043	0.074	-0.040	0.012	0.007	0.003	0.033	0.003	0.009	-0.012
-0.133	0.871	-0.530	-0.065	0.890	-0.451	-0.047	-0.069	-0.031	-0.035	0.027	-0.011	0.013	0.022	0.007	-0.010
-0.083	0.871	-0.510	-0.065	0.890	-0.451	-0.029	0.091	-0.057	0.015	0.027	0.009	0.038	0.022	0.012	-0.001
-0.110	0.879	-0.522	-0.064	0.890	-0.452	-0.031	-0.023	-0.037	-0.012	0.035	-0.002	0.011	0.029	0.000	-0.007
-0.080	0.860	-0.507	-0.064	0.890	-0.452	0.009	0.094	-0.048	0.019	0.015	0.014	0.042	0.010	0.015	-0.002
-0.118	0.837	-0.514	-0.064	0.889	-0.452	-0.028	0.060	-0.044	-0.020	-0.008	0.007	0.004	0.013	0.007	-0.007
-0.103	0.844	-0.526	-0.064	0.889	-0.453	-0.045	0.034	-0.045	-0.005	0.000	-0.003	0.019	0.005	0.005	-0.011
-0.107	0.868	-0.518	-0.064	0.888	-0.455	-0.063	0.127	-0.070	-0.008	0.023	0.006	0.016	0.018	0.003	-0.016
-0.130	0.868	-0.518	-0.063	0.888	-0.456	-0.084	-0.045	-0.039	-0.032	0.024	0.008	0.007	0.018	0.003	-0.019
-0.107	0.871	-0.514	-0.062	0.887	-0.458	-0.075	-0.032	-0.035	-0.010	0.028	0.014	0.016	0.021	0.007	-0.019
-0.126	0.856	-0.510	-0.061	0.886	-0.459	-0.054	-0.085	-0.034	-0.030	0.013	0.020	0.003	0.006	0.010	-0.013
-0.103	0.860	-0.538	-0.060	0.886	-0.460	-0.062	0.020	-0.045	-0.007	0.017	-0.006	0.020	0.010	0.017	-0.008
-0.064	0.848	-0.510	-0.060	0.885	-0.462	-0.085	-0.036	-0.029	0.031	0.007	0.023	0.058	0.002	0.010	-0.001
-0.103	0.833	-0.538	-0.060	0.884	-0.464	-0.103	0.088	-0.037	-0.007	-0.008	-0.002	0.020	0.017	0.017	0.003
-0.072	0.848	-0.530	-0.059	0.883	-0.466	-0.105	-0.030	-0.035	0.023	0.008	0.008	0.051	0.001	0.009	-0.001
-0.107	0.844	-0.530	-0.058	0.882	-0.468	-0.114	0.027	-0.048	-0.012	0.006	0.010	0.016	0.005	0.009	-0.009
-0.107	0.829	-0.510	-0.058	0.880	-0.470	-0.123	0.041	-0.039	-0.012	-0.009	0.032	0.016	0.021	0.011	-0.007
-0.114	0.848	-0.538	-0.058	0.880	-0.472	-0.092	-0.073	-0.015	-0.021	0.011	0.006	0.008	0.001	0.017	-0.014
-0.080	0.840	-0.526	-0.058	0.879	-0.473	-0.036	0.108	-0.036	0.014	0.004	0.019	0.042	0.009	0.005	-0.014
-0.114	0.844	-0.546	-0.057	0.878	-0.475	-0.076	-0.101	-0.012	-0.021	0.008	0.001	0.008	0.005	0.025	-0.006
-0.103	0.821	-0.542	-0.056	0.877	-0.477	-0.082	-0.146	-0.007	-0.011	-0.014	0.007	0.019	0.028	0.020	-0.006
-0.060	0.821	-0.514	-0.057	0.876	-0.478	-0.089	0.115	-0.013	0.032	-0.014	0.036	0.061	0.028	0.007	-0.011
-0.110	0.837	-0.534	-0.057	0.876	-0.479	-0.062	0.003	-0.002	-0.018	0.002	0.018	0.011	0.012	0.012	-0.014
-0.103	0.829	-0.522	-0.057	0.875	-0.480	-0.044	0.049	-0.011	-0.009	-0.005	0.030	0.019	0.020	0.000	-0.013
-0.126	0.833	-0.538	-0.057	0.875	-0.481	-0.045	-0.077	0.007	-0.033	-0.000	0.016	0.004	0.016	0.016	-0.019
-0.091	0.825	-0.526	-0.058	0.874	-0.482	-0.033	0.097	0.007	0.003	-0.008	0.028	0.030	0.024	0.003	-0.016
-0.110	0.829	-0.562	-0.059	0.874	-0.483	-0.028	0.044	0.009	-0.015	-0.003	-0.007	0.011	0.019	0.039	-0.013
-0.107	0.829	-0.558	-0.059	0.874	-0.483	0.016	-0.016	0.035	-0.011	-0.003	-0.003	0.015	0.019	0.034	-0.009
-0.099	0.825	-0.554	-0.061	0.874	-0.482	0.043	0.118	0.016	-0.002	-0.007	0.001	0.022	0.023	0.030	-0.011
-0.110	0.829	-0.546	-0.061	0.875	-0.480	0.110	0.003	0.021	-0.013	-0.004	0.007	0.010	0.019	0.022	-0.009
-0.110	0.825	-0.538	-0.062	0.876	-0.479	0.092	0.023	0.013	-0.012	-0.009	0.013	0.010	0.022	0.014	-0.009
-0.103	0.829	-0.554	-0.063	0.876	-0.478	0.062	0.079	0.012	-0.004	-0.005	-0.004	0.018	0.018	0.029	-0.008
-0.110	0.813	-0.546	-0.064	0.877	-0.477	0.075	0.037	0.022	-0.010	-0.021	0.003	0.010	0.033	0.021	-0.003
-0.103	0.829	-0.554	-0.065	0.877	-0.476	0.066	0.060	0.028	-0.002	-0.006	-0.006	0.018	0.017	0.028	0.002
-0.083	0.821	-0.534	-0.066	0.878	-0.474	0.086	0.078	0.019	0.019	-0.015	0.013	0.037	0.024	0.008	0.003
-0.095	0.833	-0.550	-0.068	0.878	-0.474	0.033	0.137	0.011	0.008	-0.003	-0.004	0.025	0.013	0.024	0.002
-0.103	0.833	-0.546	-0.069	0.878	-0.474	-0.006	0.112	0.011	0.002	-0.003	0.000	0.018	0.013	0.019	0.005
-0.126	0.813	-0.558	-0.071	0.877	-0.475	-0.056	0.149	0.012	-0.019	-0.022	-0.011	0.006	0.032	0.031	0.008
-0.095	0.806	-0.554	-0.073	0.876	-0.476	-0.063	0.162	0.005	0.013	-0.029	-0.005	0.025	0.039	0.027	0.012
-0.087	0.794	-0.570	-0.074	0.876	-0.477	-0.065	0.220	-0.020	0.023	-0.040	-0.020	0.033	0.050	0.042	0.010
-0.087	0.810	-0.574	-0.077	0.875	-0.479	-0.100	0.330	-0.059	0.025	-0.023	-0.022	0.032	0.035	0.045	0.011
-0.137	0.848	-0.593	-0.078	0.873	-0.481	-0.111	0.225	-0.060	-0.024	0.017	-0.040	0.018	0.004	0.065	0.005
-0.137	0.848	-0.593	-0.080	0.872	-0.482	-0.104	0.262	-0.049	-0.022	0.018	-0.038	0.018	0.005	0.064	0.000
-0.133	0.825	-0.558	-0.081	0.872	-0.483	-0.058	0.230	-0.034	-0.016	-0.005	-0.002	0.014	0.018	0.029	-0.008
-0.114	0.806	-0.546	-0.084	0.872	-0.483	0.003	0.243	-0.005	0.005	-0.024	0.010	0.005	0.037	0.016	-0.009
-0.126	0.775	-0.538	-0.087	0.872	-0.481	0.079	0.179	0.070	-0.003	-0.055	0.016	0.006	0.068	0.008	-0.010
-0.130	0.806	-0.510	-0.091	0.873	-0.479	0.109	0.156	0.142	-0.003	-0.025	0.042	0.010	0.037	0.020	-0.012
-0.130	0.837	-0.510	-0.096	0.874	-0.476	0.174	0.224	0.167	0.002	0.004	0.038	0.010	0.005	0.021	-0.013
-0.153	0.856	-0.518	-0.101	0.875	-0.473	0.163	0.146	0.175	-0.017	0.023	0.027	0.033	0.015	0.013	-0.006
-0.145	0.856	-0.550	-0.104	0.876	-0.471	0.098	0.071	0.161	-0.005	0.022	-0.006	0.025	0.015	0.018	0.006
-0.126	0.860	-0.577	-0.107	0.875	-0.471	0.013	0.037	0.131	0.016	0.026	-0.034	0.006	0.019	0.045	0.020
-0.110	0.879	-0.574	-0.109	0.875	-0.472	-0.029	0.041	0.102	0.034	0.046	-0.029	0.009	0.039	0.041	0.037
-0.099	0.895	-0.593	-0.110	0.874	-0.473	-0.043	0.010	0.067	0.047	0.062	-0.048	0.021	0.055	0.060	0.049
-0.087	0.887	-0.566	-0.112	0.874	-0.473	0.002	0.067	0.034	0.059	0.055	-0.020	0.032	0.047	0.032	0.055
-0.091	0.856	-0.558	-0.112	0.874	-0.473	0.030	-0.035	0.053	0.056	0.024	-0.013	0.028	0.017	0.024	0.064
-0.099	0.798	-0.574	-0.113	0.874	-0.472	0.065	-0.005	0.062	0.049	-0.034	-0.029	0.021	0.040	0.039	0.073
-0.064	0.763	-0.574	-0.114	0.875	-0.471	0.074	0.038	0.048	0.085	-0.069	-0.030	0.055	0.074	0.038	0.080
-0.053	0.763	-0.577	-0.115	0.875	-0.470	0.102	0.083	0.025	0.098	-0.070	-0.036	0.067	0.074	0.042	0.080
-0.064	0.790	-0.593	-0.115	0.876	-0.468	0.104	0.075	-0.024	0.086	-0.044	-0.053	0.055	0.046	0.057	0.081
-0.107	0.817	-0.597	-0.113	0.877	-0.467	0.102	-0.116	-0.053	0.042	-0.018	-0.058	0.013	0.019	0.060	0.079
-0.099	0.829	-0.581	-0.112	0.878	-0.465	0.116	0.012	-0.094	0.048	-0.008	-0.044	0.021	0.007	0.044	0.067
-0.080	0.844	-0.581	-0.111	0.879	-0.463	0.124	0.097	-0.086	0.067	0.007	-0.047	0.040	0.009	0.044	0.056
-0.114	0.821	-0.577	-0.109	0.880	-0.461	0.123	-0.114	-0.028	0.030	-0.018	-0.044	0.006	0.014	0.039	0.056
-0.107	0.810	-0.562	-0.109	0.882	-0.459	0.148	-0.065	-0.014	0.037	-0.031	-0.031	0.013	0.025	0.023	0.056
-0.091	0.810	-0.546	-0.108	0.883	-0.457	0.146	0.050	-0.033	0.052	-0.032	-0.017	0.029	0.025	0.007	0.048
-0.087	0.810	-0.554	-0.108	0.884	-0.455	0.141	-0.000	-0.031	0.056	-0.034	-0.027	0.033	0.025	0.014	0.048
-0.114	0.833	-0.558	-0.107	0.885	-0.453	0.120	0.000	-0.034	0.028	-0.012	-0.033	0.006	0.001	0.018	0.044
-0.110	0.844	-0.558	-0.107	0.887	-0.450	0.169	0.060	-0.053	0.032	-0.002	-0.036	0.010	0.011	0.017	0.035
-0.126	0.871	-0.558	-0.106	0.888	-0.447	0.181	-0.030	-0.034	0.015	0.023	-0.039	0.006	0.038	0.017	0.026
-0.126	0.879	-0.507	-0.105	0.890	-0.444	0.198	0.019	-0.048	0.015	0.029	0.009	0.006	0.046	0.035	0.019
-0.126	0.879	-0.507	-0.105	0.892	-0.439	0.257	0.073	-0.066	0.014	0.026	0.004	0.006	0.046	0.036	0.014
-0.133	0.864	-0.507	-0.105	0.894	-0.436	0.193	0.026	-0.030	0.007	0.009	0.001	0.013	0.031	0.036	0.011
-0.126	0.871	-0.514	-0.104	0.896	-0.432	0.238	-0.048	-0.025	0.014	0.015	-0.011	0.005	0.039	0.028	0.011
-0.130	0.864	-0.499	-0.103	0.897	-0.429	0.188	-0.035	-0.025	0.009	0.005	0.002	0.009	0.032	0.044	0.007
-0.110	0.883	-0.455	-0.104	0.899	-0.426	0.149	0.128	-0.025	0.029	0.023	0.042	0.011	0.051	0.088	0.001
-0.141	0.883	-0.475	-0.104	0.900	-0.423	0.202	-0.015	-0.006	-0.001	0.021	0.019	0.020	0.051	0.068	-0.009
-0.157	0.868	-0.463	-0.104	0.902	-0.420	0.145	0.033	-0.038	-0.017	0.004	0.028	0.035	0.036	0.080	-0.012
-0.172	0.902	-0.487	-0.102	0.902	-0.419	0.096	-0.026	-0.065	-0.033	0.038	0.003	0.050	0.070	0.057	-0.020
-0.137	0.864	-0.463	-0.101	0.903	-0.417	0.078	0.060	-0.117	-0.000	-0.001	0.025	0.016	0.032	0.081	-0.020
-0.168	0.883	-0.507	-0.099	0.903	-0.418	-0.043	-0.068	-0.105	-0.033	0.018	-0.017	0.046	0.051	0.038	-0.019
-0.145	0.868	-0.495	-0.096	0.903	-0.420	-0.061	-0.043	-0.126	-0.012	0.003	-0.004	0.023	0.036	0.050	-0.013
-0.149	0.871	-0.491	-0.094	0.902	-0.422	-0.101	-0.057	-0.104	-0.018	0.007	0.002	0.027	0.040	0.054	-0.016
-0.130	0.871	-0.491	-0.093	0.901	-0.423	-0.082	0.117	-0.109	0.000	0.008	0.004	0.008	0.040	0.055	-0.015
-0.157	0.856	-0.499	-0.092	0.901	-0.425	-0.071	-0.105	-0.031	-0.028	-0.007	-0.003	0.035	0.025	0.047	-0.020
-0.153	0.868	-0.499	-0.091	0.900	-0.427	-0.083	0.037	-0.043	-0.024	0.005	-0.001	0.031	0.037	0.047	-0.025
-0.157	0.840	-0.467	-0.092	0.899	-0.428	-0.059	0.087	-0.017	-0.027	-0.022	0.032	0.035	0.010	0.079	-0.033
-0.168	0.856	-0.483	-0.092	0.899	-0.429	-0.054	-0.034	0.003	-0.039	-0.006	0.017	0.047	0.026	0.064	-0.030
-0.160	0.844	-0.467	-0.092	0.898	-0.430	-0.030	-0.017	0.008	-0.031	-0.017	0.034	0.040	0.014	0.080	-0.034
-0.145	0.883	-0.503	-0.093	0.898	-0.430	-0.026	0.122	-0.020	-0.014	0.021	-0.002	0.024	0.053	0.044	-0.030
-0.164	0.860	-0.475	-0.092	0.898	-0.431	-0.006	-0.194	0.018	-0.034	-0.002	0.027	0.044	0.030	0.072	-0.023
-0.153	0.883	-0.510	-0.092	0.897	-0.432	-0.042	0.002	0.004	-0.023	0.022	-0.008	0.032	0.053	0.037	-0.015
-0.122	0.864	-0.471	-0.092	0.897	-0.432	-0.028	-0.020	0.001	0.008	0.002	0.032	0.001	0.034	0.076	-0.015
-0.130	0.879	-0.507	-0.092	0.896	-0.433	-0.057	0.018	-0.013	0.001	0.018	-0.002	0.009	0.049	0.041	-0.007
-0.153	0.856	-0.526	-0.092	0.896	-0.435	-0.056	-0.056	-0.008	-0.023	-0.004	-0.020	0.032	0.026	0.021	-0.003
-0.130	0.868	-0.503	-0.092	0.895	-0.436	-0.054	0.028	-0.021	0.001	0.008	0.005	0.009	0.037	0.045	-0.005
-0.126	0.852	-0.499	-0.091	0.894	-0.438	-0.093	-0.066	-0.003	0.004	-0.007	0.010	0.005	0.022	0.049	-0.006
-0.133	0.856	-0.483	-0.091	0.894	-0.440	-0.091	-0.001	-0.023	-0.004	-0.002	0.028	0.012	0.026	0.064	-0.004
-0.130	0.852	-0.503	-0.091	0.893	-0.442	-0.095	0.001	-0.022	-0.000	-0.006	0.010	0.008	0.022	0.044	-0.003
-0.130	0.852	-0.503	-0.091	0.892	-0.444	-0.093	-0.055	0.010	-0.001	-0.005	0.012	0.008	0.022	0.044	-0.006
-0.122	0.848	-0.514	-0.091	0.891	-0.445	-0.064	-0.039	0.017	0.007	-0.008	0.001	0.000	0.018	0.032	-0.006
-0.141	0.848	-0.510	-0.091	0.890	-0.446	-0.033	-0.054	0.044	-0.012	-0.008	0.006	0.019	0.018	0.036	-0.004
-0.149	0.844	-0.526	-0.091	0.890	-0.447	-0.030	-0.078	0.051	-0.019	-0.011	-0.009	0.027	0.014	0.020	-0.003
-0.126	0.829	-0.522	-0.092	0.889	-0.448	-0.063	-0.012	0.033	0.005	-0.026	-0.003	0.004	0.002	0.024	-0.005
-0.137	0.848	-0.538	-0.092	0.888	-0.450	-0.094	-0.042	0.020	-0.007	-0.006	-0.017	0.015	0.017	0.008	-0.005
-0.130	0.844	-0.514	-0.093	0.887	-0.452	-0.098	0.032	0.015	0.002	-0.009	0.008	0.007	0.013	0.031	-0.002
-0.153	0.848	-0.534	-0.093	0.886	-0.454	-0.117	-0.018	0.028	-0.021	-0.004	-0.009	0.030	0.017	0.011	-0.006
-0.133	0.848	-0.534	-0.094	0.885	-0.456	-0.063	0.023	0.004	-0.001	-0.003	-0.008	0.010	0.016	0.011	-0.004
-0.149	0.856	-0.534	-0.093	0.884	-0.458	-0.124	-0.056	0.003	-0.017	0.006	-0.005	0.025	0.024	0.011	-0.011
-0.118	0.852	-0.526	-0.093	0.883	-0.460	-0.095	0.024	-0.024	0.014	0.003	0.004	0.006	0.020	0.019	-0.009
-0.168	0.833	-0.522	-0.093	0.882	-0.462	-0.123	-0.017	-0.031	-0.037	-0.015	0.010	0.044	0.001	0.022	-0.015
-0.130	0.852	-0.522	-0.092	0.881	-0.465	-0.124	-0.034	-0.037	0.000	0.005	0.013	0.006	0.020	0.022	-0.012
-0.157	0.840	-0.522	-0.091	0.879	-0.467	-0.141	-0.022	-0.038	-0.027	-0.005	0.015	0.032	0.008	0.022	-0.019
-0.133	0.840	-0.554	-0.091	0.878	-0.471	-0.173	-0.065	-0.014	-0.005	-0.003	-0.013	0.009	0.008	0.010	-0.008
-0.153	0.806	-0.530	-0.091	0.876	-0.474	-0.137	-0.038	0.008	-0.024	-0.036	0.013	0.028	0.027	0.013	-0.008
-0.107	0.825	-0.550	-0.090	0.875	-0.476	-0.138	-0.068	0.001	0.022	-0.016	-0.004	0.019	0.008	0.007	-0.001
-0.130	0.821	-0.538	-0.090	0.873	-0.479	-0.133	-0.048	-0.004	-0.002	-0.018	0.010	0.004	0.012	0.005	-0.001
-0.118	0.821	-0.538	-0.090	0.872	-0.481	-0.140	0.061	-0.023	0.010	-0.017	0.013	0.008	0.013	0.005	0.001
-0.126	0.833	-0.538	-0.090	0.871	-0.484	-0.127	0.026	-0.019	0.002	-0.004	0.015	0.000	0.001	0.005	-0.009
-0.133	0.837	-0.534	-0.089	0.869	-0.486	-0.115	-0.053	-0.035	-0.006	0.001	0.021	0.007	0.003	0.008	-0.014
-0.160	0.840	-0.570	-0.088	0.868	-0.489	-0.126	-0.035	-0.037	-0.034	0.006	-0.012	0.034	0.006	0.027	-0.016
-0.160	0.833	-0.570	-0.087	0.867	-0.491	-0.149	-0.083	-0.034	-0.036	-0.000	-0.009	0.034	0.002	0.028	-0.017
-0.133	0.829	-0.566	-0.086	0.865	-0.495	-0.174	-0.096	-0.022	-0.010	-0.002	-0.002	0.007	0.006	0.024	-0.014
-0.126	0.810	-0.554	-0.086	0.863	-0.497	-0.134	0.067	-0.041	-0.002	-0.020	0.012	0.001	0.025	0.012	-0.008
-0.122	0.821	-0.562	-0.086	0.862	-0.500	-0.124	-0.024	-0.004	0.002	-0.007	0.007	0.005	0.014	0.020	-0.004
-0.114	0.806	-0.562	-0.085	0.861	-0.502	-0.103	-0.038	-0.010	0.010	-0.022	0.010	0.013	0.029	0.020	-0.005
-0.133	0.802	-0.570	-0.085	0.860	-0.504	-0.099	-0.029	-0.007	-0.010	-0.025	0.003	0.007	0.033	0.028	-0.006
-0.133	0.802	-0.570	-0.085	0.859	-0.505	-0.090	0.025	-0.022	-0.010	-0.024	0.005	0.006	0.033	0.029	-0.006
-0.137	0.802	-0.574	-0.084	0.857	-0.508	-0.124	-0.069	-0.005	-0.015	-0.023	0.003	0.010	0.034	0.033	-0.008
-0.122	0.798	-0.577	-0.084	0.856	-0.511	-0.145	-0.023	-0.028	-0.000	-0.025	0.002	0.005	0.038	0.037	-0.007
-0.114	0.790	-0.562	-0.083	0.855	-0.513	-0.108	-0.022	-0.029	0.007	-0.031	0.019	0.013	0.045	0.021	-0.006
-0.130	0.786	-0.581	-0.083	0.853	-0.515	-0.122	-0.052	0.001	-0.009	-0.034	0.002	0.002	0.049	0.041	-0.010
-0.122	0.779	-0.570	-0.083	0.852	-0.516	-0.081	0.086	-0.015	-0.000	-0.041	0.016	0.005	0.057	0.029	-0.010
-0.157	0.783	-0.577	-0.083	0.851	-0.518	-0.056	-0.102	0.014	-0.035	-0.036	0.009	0.029	0.054	0.037	-0.015
-0.122	0.790	-0.593	-0.084	0.851	-0.518	-0.030	0.088	0.011	0.001	-0.028	-0.006	0.006	0.046	0.053	-0.015
-0.153	0.802	-0.589	-0.084	0.851	-0.519	0.011	-0.092	0.037	-0.030	-0.016	-0.002	0.025	0.034	0.049	-0.017
-0.130	0.821	-0.581	-0.085	0.851	-0.519	-0.008	0.097	0.025	-0.005	0.003	0.007	0.002	0.015	0.041	-0.009
-0.141	0.821	-0.589	-0.085	0.851	-0.519	0.034	-0.124	0.037	-0.017	0.003	-0.001	0.013	0.015	0.049	-0.008
-0.118	0.810	-0.574	-0.085	0.851	-0.518	0.045	-0.062	0.020	0.006	-0.009	0.014	0.009	0.027	0.034	-0.003
-0.110	0.798	-0.577	-0.086	0.851	-0.518	0.003	0.059	0.006	0.014	-0.020	0.010	0.017	0.038	0.038	-0.001
-0.130	0.790	-0.597	-0.086	0.851	-0.519	-0.026	-0.003	0.024	-0.004	-0.027	-0.009	0.002	0.046	0.057	0.001
-0.126	0.783	-0.589	-0.087	0.850	-0.520	-0.045	0.035	0.014	0.000	-0.035	-0.000	0.002	0.054	0.050	-0.006
-0.126	0.794	-0.577	-0.087	0.850	-0.520	-0.021	-0.018	0.018	0.001	-0.023	0.012	0.002	0.043	0.038	-0.007
-0.157	0.802	-0.566	-0.087	0.849	-0.521	-0.001	-0.046	0.021	-0.030	-0.015	0.024	0.029	0.035	0.026	-0.009
-0.118	0.813	-0.574	-0.087	0.849	-0.521	-0.020	0.028	-0.002	0.009	-0.003	0.016	0.010	0.023	0.034	-0.008
-0.133	0.798	-0.581	-0.088	0.849	-0.521	0.008	0.015	0.008	-0.006	-0.018	0.008	0.006	0.039	0.042	-0.014
-0.126	0.821	-0.597	-0.087	0.848	-0.522	-0.041	-0.105	0.020	0.001	0.005	-0.006	0.002	0.016	0.058	-0.007
-0.160	0.798	-0.589	-0.087	0.848	-0.523	-0.023	-0.086	0.010	-0.034	-0.017	0.002	0.033	0.039	0.050	-0.009
-0.122	0.794	-0.585	-0.087	0.847	-0.524	-0.075	0.022	-0.003	0.004	-0.020	0.008	0.006	0.043	0.046	-0.008
-0.130	0.786	-0.577	-0.087	0.846	-0.526	-0.106	-0.074	0.013	-0.004	-0.027	0.018	0.002	0.050	0.037	-0.010
-0.126	0.790	-0.589	-0.087	0.844	-0.529	-0.122	0.038	-0.027	0.000	-0.022	0.008	0.001	0.046	0.049	-0.009
-0.126	0.790	-0.585	-0.086	0.843	-0.531	-0.111	-0.056	-0.016	-0.001	-0.020	0.014	0.001	0.046	0.046	-0.009
-0.153	0.786	-0.589	-0.086	0.842	-0.532	-0.073	0.036	-0.029	-0.027	-0.023	0.011	0.026	0.049	0.050	-0.008
-0.122	0.790	-0.593	-0.086	0.842	-0.533	-0.029	-0.026	0.006	0.003	-0.019	0.008	0.005	0.045	0.054	-0.008
-0.126	0.775	-0.589	-0.087	0.842	-0.533	-0.004	0.023	0.015	0.000	-0.034	0.012	0.001	0.060	0.050	-0.006
-0.126	0.775	-0.589	-0.086	0.842	-0.533	0.013	-0.108	0.037	-0.000	-0.034	0.012	0.002	0.059	0.050	0.000
-0.118	0.771	-0.593	-0.086	0.842	-0.532	0.066	-0.003	0.013	0.008	-0.038	0.007	0.009	0.063	0.054	0.004
-0.118	0.775	-0.597	-0.086	0.843	-0.532	0.058	-0.061	0.019	0.007	-0.035	0.003	0.009	0.060	0.058	0.002
-0.103	0.775	-0.589	-0.087	0.843	-0.530	0.080	0.100	-0.025	0.023	-0.035	0.010	0.025	0.060	0.050	0.000
-0.145	0.783	-0.601	-0.087	0.844	-0.529	0.071	0.016	0.001	-0.019	-0.028	-0.003	0.017	0.052	0.062	-0.006
-0.137	0.783	-0.589	-0.088	0.845	-0.528	0.087	0.089	-0.016	-0.010	-0.029	0.007	0.009	0.052	0.050	-0.008
-0.157	0.786	-0.601	-0.088	0.846	-0.526	0.111	-0.012	0.011	-0.029	-0.026	-0.006	0.028	0.048	0.062	-0.009
-0.130	0.790	-0.585	-0.089	0.847	-0.524	0.121	0.041	0.006	-0.002	-0.024	0.008	0.001	0.044	0.046	-0.009
-0.122	0.783	-0.597	-0.090	0.848	-0.522	0.126	0.159	-0.022	0.008	-0.033	-0.006	0.007	0.052	0.058	-0.002
-0.145	0.775	-0.593	-0.091	0.849	-0.521	0.100	0.057	-0.009	-0.015	-0.042	-0.004	0.017	0.059	0.054	-0.001
-0.118	0.783	-0.613	-0.092	0.850	-0.519	0.092	0.187	-0.044	0.013	-0.035	-0.025	0.010	0.051	0.074	0.001
-0.164	0.783	-0.613	-0.093	0.850	-0.518	0.075	0.098	-0.048	-0.032	-0.036	-0.027	0.036	0.051	0.074	0.005
-0.130	0.806	-0.609	-0.093	0.851	-0.517	0.091	0.074	-0.049	0.002	-0.014	-0.024	0.001	0.028	0.070	0.016
-0.110	0.810	-0.601	-0.094	0.853	-0.514	0.130	0.186	-0.069	0.022	-0.012	-0.019	0.018	0.024	0.062	0.022
-0.099	0.810	-0.621	-0.094	0.854	-0.511	0.163	0.207	-0.082	0.034	-0.013	-0.041	0.030	0.024	0.081	0.031
-0.103	0.810	-0.637	-0.096	0.855	-0.509	0.124	0.255	-0.077	0.031	-0.015	-0.060	0.026	0.023	0.097	0.027
-0.122	0.790	-0.617	-0.097	0.857	-0.507	0.134	0.237	-0.063	0.014	-0.035	-0.042	0.007	0.042	0.077	0.015
-0.145	0.798	-0.562	-0.099	0.858	-0.504	0.136	0.202	-0.030	-0.008	-0.029	0.010	0.016	0.034	0.022	-0.000
-0.172	0.798	-0.546	-0.101	0.859	-0.502	0.139	0.176	0.007	-0.033	-0.031	0.023	0.043	0.034	0.006	-0.011
-0.164	0.806	-0.542	-0.103	0.861	-0.498	0.203	0.098	0.048	-0.023	-0.025	0.024	0.036	0.026	0.001	-0.018
-0.145	0.825	-0.546	-0.105	0.863	-0.494	0.231	0.137	0.052	-0.001	-0.008	0.015	0.016	0.006	0.005	-0.013
-0.149	0.844	-0.550	-0.107	0.865	-0.490	0.213	0.090	0.033	-0.004	0.010	0.008	0.020	0.014	0.008	-0.005
-0.130	0.852	-0.546	-0.107	0.867	-0.486	0.216	0.081	-0.018	0.016	0.015	0.007	0.002	0.022	0.003	0.004
-0.149	0.844	-0.574	-0.107	0.869	-0.484	0.152	-0.010	-0.040	-0.004	0.006	-0.023	0.021	0.015	0.030	0.007
-0.141	0.840	-0.589	-0.106	0.870	-0.482	0.132	-0.090	-0.018	0.002	0.001	-0.040	0.013	0.011	0.045	0.017
-0.145	0.837	-0.585	-0.105	0.871	-0.481	0.108	-0.077	0.014	-0.002	-0.004	-0.038	0.017	0.007	0.041	0.033
-0.110	0.825	-0.581	-0.104	0.872	-0.478	0.186	-0.147	0.038	0.032	-0.017	-0.036	0.018	0.004	0.037	0.052
-0.060	0.813	-0.589	-0.105	0.874	-0.475	0.231	-0.059	0.048	0.082	-0.030	-0.048	0.068	0.015	0.044	0.066
-0.049	0.802	-0.574	-0.106	0.876	-0.470	0.276	0.030	0.047	0.095	-0.045	-0.037	0.080	0.027	0.029	0.079
-0.064	0.806	-0.574	-0.107	0.879	-0.465	0.312	0.037	0.047	0.080	-0.043	-0.042	0.064	0.023	0.029	0.089
-0.080	0.813	-0.574	-0.107	0.881	-0.460	0.295	-0.030	0.045	0.065	-0.038	-0.047	0.049	0.015	0.028	0.088
-0.064	0.825	-0.570	-0.107	0.884	-0.456	0.268	0.006	0.015	0.081	-0.029	-0.047	0.064	0.003	0.024	0.083
-0.068	0.833	-0.566	-0.107	0.886	-0.452	0.233	0.048	-0.017	0.077	-0.023	-0.047	0.060	0.005	0.020	0.076
-0.083	0.848	-0.570	-0.107	0.888	-0.448	0.254	0.034	-0.037	0.061	-0.010	-0.056	0.045	0.020	0.023	0.069
-0.107	0.848	-0.558	-0.106	0.890	-0.443	0.249	0.014	-0.038	0.037	-0.012	-0.048	0.021	0.020	0.011	0.060
-0.107	0.837	-0.534	-0.105	0.892	-0.439	0.269	-0.007	-0.055	0.036	-0.026	-0.029	0.021	0.009	0.014	0.050
-0.107	0.844	-0.538	-0.104	0.895	-0.434	0.265	0.025	-0.051	0.036	-0.020	-0.037	0.021	0.017	0.010	0.041
-0.114	0.856	-0.534	-0.104	0.897	-0.430	0.251	0.043	-0.038	0.027	-0.010	-0.038	0.013	0.028	0.015	0.041
-0.122	0.868	-0.526	-0.103	0.899	-0.426	0.234	-0.023	-0.036	0.019	-0.001	-0.034	0.005	0.040	0.023	0.035
-0.095	0.844	-0.510	-0.103	0.901	-0.422	0.242	0.049	-0.055	0.045	-0.026	-0.023	0.031	0.017	0.039	0.031
-0.133	0.871	-0.518	-0.102	0.902	-0.419	0.171	-0.021	-0.033	0.006	0.000	-0.033	0.008	0.045	0.032	0.027
-0.118	0.852	-0.495	-0.102	0.903	-0.416	0.176	0.037	-0.025	0.021	-0.020	-0.013	0.007	0.026	0.056	0.018
-0.126	0.875	-0.503	-0.102	0.905	-0.414	0.158	0.061	-0.029	0.013	0.002	-0.023	0.001	0.049	0.048	0.013
-0.160	0.868	-0.487	-0.102	0.906	-0.411	0.182	0.007	0.007	-0.022	-0.008	-0.011	0.035	0.042	0.065	0.009
-0.118	0.868	-0.475	-0.104	0.907	-0.407	0.197	0.040	0.042	0.022	-0.009	-0.002	0.007	0.042	0.077	0.005
-0.153	0.871	-0.487	-0.105	0.909	-0.404	0.194	0.011	0.045	-0.012	-0.006	-0.018	0.028	0.046	0.065	0.003
-0.141	0.871	-0.487	-0.105	0.910	-0.401	0.161	0.019	0.019	0.000	-0.007	-0.020	0.017	0.046	0.066	0.000
-0.133	0.875	-0.463	-0.106	0.911	-0.399	0.113	0.049	0.008	0.009	-0.004	0.001	0.009	0.050	0.089	-0.004
-0.172	0.891	-0.459	-0.106	0.911	-0.398	0.087	0.001	-0.013	-0.029	0.011	0.004	0.048	0.065	0.093	-0.005
-0.145	0.910	-0.467	-0.105	0.912	-0.397	0.069	0.039	-0.051	-0.003	0.029	-0.005	0.021	0.085	0.086	-0.007
-0.149	0.922	-0.455	-0.104	0.912	-0.396	0.037	0.000	-0.066	-0.007	0.041	0.006	0.025	0.096	0.098	-0.010
-0.149	0.914	-0.467	-0.102	0.912	-0.397	-0.023	-0.003	-0.107	-0.009	0.033	-0.005	0.026	0.089	0.086	-0.008
-0.149	0.910	-0.471	-0.100	0.912	-0.398	-0.061	0.023	-0.121	-0.011	0.029	-0.008	0.026	0.085	0.082	-0.012
-0.164	0.879	-0.495	-0.099	0.911	-0.399	-0.069	0.011	-0.121	-0.029	-0.002	-0.031	0.041	0.054	0.058	-0.017
-0.164	0.879	-0.495	-0.097	0.910	-0.402	-0.143	0.022	-0.111	-0.031	-0.001	-0.028	0.041	0.054	0.058	-0.018
-0.164	0.879	-0.459	-0.095	0.909	-0.405	-0.148	-0.010	-0.087	-0.033	-0.000	0.010	0.041	0.054	0.094	-0.019
-0.145	0.883	-0.479	-0.094	0.908	-0.408	-0.160	-0.014	-0.067	-0.015	0.005	-0.007	0.022	0.057	0.074	-0.020
-0.145	0.879	-0.467	-0.093	0.907	-0.411	-0.121	-0.013	-0.077	-0.016	0.002	0.007	0.022	0.053	0.085	-0.022
-0.157	0.895	-0.491	-0.092	0.906	-0.413	-0.101	0.007	-0.068	-0.028	0.018	-0.014	0.033	0.069	0.061	-0.021
-0.157	0.898	-0.475	-0.091	0.906	-0.414	-0.094	-0.004	-0.063	-0.029	0.023	0.003	0.034	0.072	0.077	-0.022
-0.157	0.895	-0.475	-0.090	0.905	-0.416	-0.065	-0.039	-0.058	-0.030	0.020	0.004	0.033	0.068	0.076	-0.023
-0.145	0.895	-0.487	-0.089	0.904	-0.417	-0.076	0.013	-0.057	-0.019	0.021	-0.006	0.022	0.068	0.064	-0.018
-0.149	0.883	-0.483	-0.088	0.904	-0.419	-0.086	-0.082	-0.047	-0.024	0.010	-0.000	0.025	0.056	0.068	-0.016
-0.122	0.891	-0.491	-0.087	0.903	-0.422	-0.121	0.057	-0.080	0.002	0.019	-0.006	0.002	0.064	0.059	-0.013
-0.141	0.887	-0.491	-0.085	0.902	-0.424	-0.109	-0.009	-0.091	-0.019	0.016	-0.004	0.018	0.060	0.059	-0.013
-0.137	0.879	-0.479	-0.084	0.901	-0.426	-0.133	0.021	-0.104	-0.016	0.009	0.010	0.014	0.052	0.070	-0.011
-0.133	0.868	-0.495	-0.082	0.900	-0.429	-0.139	-0.034	-0.093	-0.014	-0.001	-0.003	0.010	0.040	0.053	-0.014
-0.133	0.871	-0.495	-0.080	0.899	-0.431	-0.112	-0.031	-0.088	-0.016	0.003	-0.001	0.010	0.043	0.053	-0.012
-0.122	0.840	-0.487	-0.079	0.898	-0.433	-0.116	0.001	-0.091	-0.006	-0.026	0.009	0.002	0.012	0.060	-0.009
-0.126	0.844	-0.503	-0.078	0.897	-0.436	-0.131	0.018	-0.075	-0.011	-0.021	-0.004	0.001	0.015	0.044	-0.005
-0.118	0.856	-0.507	-0.076	0.895	-0.439	-0.154	-0.090	-0.046	-0.005	-0.008	-0.005	0.006	0.026	0.039	-0.005
-0.103	0.852	-0.507	-0.076	0.894	-0.442	-0.150	0.059	-0.054	0.010	-0.011	-0.002	0.022	0.022	0.038	-0.002
-0.130	0.864	-0.514	-0.075	0.892	-0.445	-0.163	-0.030	-0.042	-0.018	0.002	-0.007	0.005	0.033	0.030	-0.004
-0.107	0.840	-0.510	-0.074	0.891	-0.448	-0.174	-0.004	-0.051	0.005	-0.019	0.000	0.018	0.010	0.033	-0.004
-0.130	0.856	-0.518	-0.073	0.889	-0.451	-0.151	-0.019	-0.059	-0.020	-0.002	-0.005	0.005	0.025	0.024	-0.009
-0.118	0.860	-0.530	-0.073	0.888	-0.454	-0.153	0.071	-0.071	-0.009	0.003	-0.014	0.007	0.028	0.012	-0.008
-0.126	0.852	-0.518	-0.071	0.887	-0.457	-0.139	-0.069	-0.042	-0.018	-0.003	0.001	0.001	0.019	0.023	-0.014
-0.118	0.852	-0.534	-0.071	0.885	-0.460	-0.145	0.027	-0.041	-0.010	-0.002	-0.012	0.007	0.019	0.006	-0.013
-0.137	0.860	-0.530	-0.070	0.884	-0.463	-0.164	-0.043	-0.039	-0.031	0.007	-0.005	0.012	0.026	0.010	-0.014
-0.118	0.844	-0.526	-0.069	0.882	-0.466	-0.167	-0.023	-0.058	-0.012	-0.007	0.002	0.007	0.010	0.013	-0.008
-0.118	0.837	-0.534	-0.068	0.881	-0.469	-0.161	-0.018	-0.070	-0.014	-0.013	-0.003	0.007	0.001	0.004	-0.005
-0.087	0.829	-0.530	-0.067	0.879	-0.472	-0.183	0.029	-0.079	0.016	-0.019	0.005	0.038	0.007	0.007	0.000
-0.087	0.829	-0.530	-0.065	0.877	-0.476	-0.169	-0.040	-0.053	0.015	-0.017	0.008	0.038	0.007	0.006	-0.002
-0.095	0.833	-0.526	-0.066	0.875	-0.479	-0.185	0.122	-0.066	0.007	-0.012	0.015	0.030	0.004	0.010	-0.004
-0.130	0.829	-0.546	-0.066	0.874	-0.481	-0.143	0.043	-0.039	-0.027	-0.014	-0.002	0.004	0.008	0.011	-0.008
-0.130	0.821	-0.562	-0.065	0.873	-0.484	-0.134	-0.049	-0.006	-0.028	-0.020	-0.016	0.004	0.016	0.027	-0.013
-0.114	0.840	-0.558	-0.065	0.871	-0.487	-0.165	0.046	-0.025	-0.012	0.000	-0.009	0.011	0.002	0.024	-0.018
-0.110	0.821	-0.542	-0.065	0.869	-0.490	-0.143	0.059	-0.034	-0.009	-0.017	0.010	0.015	0.018	0.009	-0.014
-0.126	0.825	-0.554	-0.064	0.868	-0.493	-0.169	-0.068	-0.028	-0.025	-0.012	0.001	0.000	0.014	0.022	-0.012
-0.103	0.829	-0.538	-0.064	0.866	-0.496	-0.168	0.025	-0.052	-0.002	-0.006	0.020	0.023	0.011	0.007	-0.015
-0.107	0.813	-0.546	-0.064	0.864	-0.499	-0.149	0.067	-0.048	-0.006	-0.020	0.014	0.019	0.027	0.015	-0.014
-0.122	0.802	-0.554	-0.064	0.863	-0.500	-0.093	-0.042	-0.003	-0.022	-0.030	0.008	0.003	0.039	0.024	-0.013
-0.107	0.825	-0.570	-0.065	0.863	-0.502	-0.075	0.100	-0.010	-0.006	-0.006	-0.006	0.019	0.016	0.040	-0.013
-0.126	0.821	-0.574	-0.064	0.862	-0.503	-0.075	-0.085	0.006	-0.025	-0.009	-0.009	0.000	0.020	0.045	-0.010
-0.110	0.817	-0.570	-0.064	0.860	-0.506	-0.128	-0.016	-0.008	-0.010	-0.012	-0.002	0.015	0.025	0.042	-0.011
-0.087	0.813	-0.554	-0.064	0.859	-0.508	-0.121	0.048	-0.039	0.013	-0.014	0.016	0.038	0.029	0.027	-0.009
-0.118	0.802	-0.534	-0.063	0.857	-0.511	-0.146	0.017	-0.037	-0.018	-0.024	0.038	0.007	0.041	0.008	-0.014
-0.083	0.779	-0.554	-0.063	0.856	-0.513	-0.116	0.055	-0.045	0.016	-0.046	0.020	0.041	0.065	0.028	-0.013
-0.141	0.790	-0.562	-0.062	0.855	-0.515	-0.121	-0.087	-0.017	-0.043	-0.033	0.014	0.016	0.054	0.037	-0.020
-0.103	0.798	-0.570	-0.062	0.854	-0.516	-0.075	0.049	-0.033	-0.004	-0.025	0.008	0.022	0.047	0.045	-0.016
-0.130	0.794	-0.581	-0.062	0.853	-0.518	-0.048	-0.058	0.003	-0.031	-0.028	-0.003	0.005	0.051	0.057	-0.019
-0.099	0.794	-0.558	-0.062	0.853	-0.517	0.017	-0.031	0.001	-0.001	-0.028	0.020	0.026	0.052	0.034	-0.014
-0.107	0.813	-0.574	-0.062	0.853	-0.518	0.006	0.023	0.000	-0.008	-0.008	0.005	0.018	0.033	0.051	-0.017
-0.114	0.794	-0.562	-0.063	0.854	-0.517	0.030	0.041	0.012	-0.015	-0.028	0.016	0.011	0.052	0.040	-0.015
-0.122	0.802	-0.574	-0.064	0.853	-0.517	0.001	0.016	0.023	-0.022	-0.020	0.004	0.003	0.045	0.052	-0.019
-0.114	0.810	-0.562	-0.064	0.854	-0.517	0.022	0.031	0.014	-0.013	-0.012	0.016	0.010	0.038	0.041	-0.020
-0.126	0.821	-0.562	-0.065	0.854	-0.517	0.024	0.037	0.017	-0.024	-0.001	0.015	0.001	0.027	0.041	-0.020
-0.114	0.794	-0.570	-0.066	0.854	-0.516	0.044	-0.003	0.033	-0.012	-0.028	0.007	0.010	0.054	0.050	-0.014
-0.118	0.790	-0.558	-0.066	0.854	-0.515	0.068	-0.040	0.041	-0.015	-0.032	0.018	0.006	0.058	0.038	-0.010
-0.095	0.775	-0.570	-0.067	0.855	-0.514	0.061	0.001	0.038	0.008	-0.048	0.005	0.029	0.074	0.051	-0.005
-0.095	0.775	-0.570	-0.068	0.855	-0.514	0.061	0.033	0.032	0.009	-0.049	0.004	0.029	0.074	0.051	-0.006
-0.107	0.802	-0.566	-0.069	0.856	-0.512	0.081	0.029	0.026	-0.001	-0.022	0.007	0.018	0.048	0.048	0.000
-0.122	0.802	-0.562	-0.070	0.857	-0.511	0.111	0.024	0.033	-0.016	-0.023	0.009	0.002	0.048	0.044	-0.006
-0.095	0.813	-0.558	-0.072	0.859	-0.507	0.186	0.158	-0.005	0.013	-0.013	0.010	0.029	0.037	0.041	-0.006
-0.141	0.817	-0.577	-0.073	0.861	-0.504	0.196	0.057	0.032	-0.032	-0.011	-0.013	0.017	0.033	0.061	-0.010
-0.107	0.829	-0.566	-0.075	0.863	-0.500	0.206	0.180	0.004	0.005	-0.001	-0.005	0.018	0.022	0.050	-0.012
-0.137	0.810	-0.558	-0.076	0.864	-0.497	0.188	0.097	-0.005	-0.025	-0.022	-0.000	0.013	0.041	0.043	-0.017
-0.145	0.810	-0.566	-0.077	0.865	-0.495	0.116	0.102	-0.006	-0.032	-0.023	-0.010	0.021	0.041	0.051	-0.017
-0.137	0.790	-0.562	-0.078	0.866	-0.494	0.080	0.116	-0.010	-0.023	-0.043	-0.008	0.013	0.061	0.047	-0.017
-0.141	0.790	-0.558	-0.079	0.866	-0.493	0.041	0.090	-0.004	-0.026	-0.044	-0.004	0.017	0.061	0.043	-0.006
-0.114	0.775	-0.566	-0.081	0.866	-0.493	-0.003	0.187	-0.015	0.003	-0.059	-0.012	0.009	0.077	0.051	0.011
-0.099	0.775	-0.581	-0.084	0.866	-0.493	0.035	0.246	0.003	0.021	-0.059	-0.029	0.025	0.077	0.067	0.025
-0.072	0.794	-0.593	-0.087	0.866	-0.492	0.032	0.379	-0.016	0.051	-0.040	-0.041	0.052	0.057	0.079	0.029
-0.095	0.821	-0.617	-0.090	0.867	-0.490	0.067	0.402	-0.028	0.031	-0.013	-0.067	0.028	0.030	0.103	0.019
-0.153	0.852	-0.609	-0.094	0.867	-0.489	0.055	0.333	-0.011	-0.023	0.017	-0.060	0.029	0.000	0.095	0.003
-0.195	0.844	-0.585	-0.097	0.867	-0.488	0.043	0.254	0.015	-0.063	0.009	-0.037	0.072	0.007	0.072	-0.020
-0.199	0.825	-0.574	-0.100	0.867	-0.488	0.013	0.232	0.017	-0.064	-0.010	-0.026	0.075	0.027	0.061	-0.035
-0.195	0.798	-0.546	-0.102	0.867	-0.487	0.012	0.098	0.060	-0.058	-0.037	0.001	0.071	0.054	0.033	-0.043
-0.157	0.798	-0.514	-0.105	0.867	-0.486	0.056	0.172	0.076	-0.016	-0.038	0.032	0.032	0.054	0.002	-0.036
-0.168	0.798	-0.495	-0.108	0.868	-0.485	0.081	0.104	0.101	-0.025	-0.038	0.050	0.043	0.054	0.018	-0.024
-0.153	0.821	-0.522	-0.111	0.869	-0.483	0.109	0.093	0.092	-0.007	-0.016	0.020	0.028	0.031	0.010	-0.006
-0.137	0.837	-0.550	-0.113	0.870	-0.481	0.126	0.100	0.081	0.011	-0.001	-0.010	0.012	0.016	0.038	0.009
-0.126	0.840	-0.581	-0.115	0.870	-0.479	0.112	0.043	0.074	0.024	0.002	-0.043	0.000	0.012	0.069	0.028
-0.122	0.848	-0.601	-0.116	0.871	-0.477	0.098	0.075	0.026	0.029	0.009	-0.064	0.004	0.004	0.089	0.041
-0.110	0.868	-0.593	-0.116	0.872	-0.476	0.071	0.007	0.022	0.041	0.028	-0.057	0.015	0.016	0.081	0.049
-0.110	0.871	-0.577	-0.116	0.872	-0.476	0.046	-0.047	0.032	0.041	0.031	-0.042	0.015	0.020	0.065	0.065
-0.110	0.852	-0.570	-0.117	0.872	-0.475	0.070	0.010	0.034	0.042	0.011	-0.035	0.015	0.001	0.057	0.078
-0.057	0.821	-0.613	-0.118	0.872	-0.474	0.056	-0.009	0.053	0.097	-0.020	-0.080	0.069	0.030	0.100	0.092
-0.057	0.821	-0.613	-0.118	0.873	-0.474	0.050	-0.050	0.036	0.097	-0.020	-0.080	0.069	0.029	0.100	0.102
-0.041	0.817	-0.601	-0.117	0.873	-0.473	0.056	-0.038	-0.006	0.111	-0.024	-0.069	0.085	0.033	0.088	0.113
-0.060	0.802	-0.585	-0.116	0.874	-0.472	0.082	-0.077	-0.018	0.091	-0.040	-0.054	0.065	0.048	0.071	0.108
-0.053	0.794	-0.574	-0.115	0.875	-0.471	0.117	0.030	-0.024	0.098	-0.049	-0.044	0.073	0.055	0.059	0.100
-0.076	0.798	-0.593	-0.115	0.876	-0.468	0.153	0.002	-0.029	0.074	-0.047	-0.066	0.050	0.050	0.078	0.091
-0.091	0.798	-0.597	-0.114	0.877	-0.466	0.167	-0.015	-0.024	0.058	-0.048	-0.072	0.034	0.050	0.081	0.082
-0.087	0.810	-0.597	-0.114	0.879	-0.463	0.179	0.029	-0.041	0.062	-0.038	-0.076	0.038	0.038	0.080	0.078
-0.107	0.817	-0.566	-0.112	0.881	-0.460	0.235	-0.146	-0.027	0.041	-0.032	-0.048	0.019	0.030	0.048	0.072
-0.072	0.837	-0.566	-0.111	0.883	-0.456	0.243	0.026	-0.057	0.075	-0.015	-0.052	0.054	0.010	0.047	0.073
-0.091	0.821	-0.550	-0.109	0.885	-0.452	0.233	-0.084	-0.054	0.054	-0.033	-0.040	0.034	0.025	0.031	0.068
-0.080	0.844	-0.570	-0.108	0.887	-0.449	0.193	0.010	-0.064	0.064	-0.011	-0.063	0.046	0.001	0.050	0.066
-0.095	0.813	-0.550	-0.107	0.889	-0.445	0.211	0.039	-0.061	0.048	-0.044	-0.046	0.030	0.031	0.029	0.058
-0.114	0.844	-0.546	-0.107	0.890	-0.443	0.144	-0.026	-0.029	0.028	-0.015	-0.045	0.011	0.000	0.024	0.050
-0.103	0.837	-0.530	-0.106	0.892	-0.439	0.251	-0.009	-0.030	0.039	-0.024	-0.033	0.022	0.007	0.008	0.041
-0.133	0.848	-0.530	-0.106	0.894	-0.435	0.231	0.009	-0.027	0.008	-0.015	-0.037	0.009	0.005	0.007	0.035
-0.122	0.864	-0.550	-0.105	0.896	-0.431	0.278	-0.046	-0.039	0.019	-0.002	-0.062	0.003	0.021	0.026	0.024
-0.114	0.871	-0.499	-0.104	0.899	-0.425	0.311	0.134	-0.095	0.026	0.003	-0.017	0.010	0.029	0.026	0.021
-0.176	0.887	-0.530	-0.102	0.902	-0.420	0.281	-0.063	-0.071	-0.037	0.016	-0.053	0.052	0.045	0.005	0.017
-0.107	0.856	-0.483	-0.102	0.904	-0.415	0.309	0.063	-0.077	0.031	-0.017	-0.011	0.017	0.014	0.043	0.008
-0.145	0.868	-0.499	-0.100	0.906	-0.410	0.269	0.016	-0.082	-0.008	-0.008	-0.032	0.022	0.027	0.029	0.003
-0.145	0.840	-0.459	-0.099	0.909	-0.406	0.248	-0.018	-0.077	-0.009	-0.037	0.003	0.023	0.000	0.069	0.005
-0.137	0.852	-0.479	-0.098	0.911	-0.402	0.250	0.021	-0.087	-0.002	-0.028	-0.021	0.016	0.013	0.050	-0.002
-0.137	0.868	-0.451	-0.096	0.913	-0.398	0.235	-0.093	-0.080	-0.004	-0.014	0.003	0.016	0.029	0.079	-0.006
-0.141	0.875	-0.459	-0.094	0.914	-0.394	0.220	0.049	-0.112	-0.009	-0.008	-0.009	0.020	0.038	0.072	-0.007
-0.145	0.883	-0.447	-0.092	0.916	-0.390	0.211	-0.049	-0.098	-0.014	-0.002	-0.001	0.025	0.046	0.084	-0.010
-0.157	0.883	-0.463	-0.091	0.918	-0.387	0.201	0.091	-0.093	-0.027	-0.004	-0.020	0.036	0.047	0.069	-0.017
-0.141	0.891	-0.443	-0.091	0.920	-0.382	0.233	0.178	-0.087	-0.011	0.002	-0.005	0.021	0.055	0.090	-0.024
-0.168	0.871	-0.420	-0.091	0.921	-0.378	0.225	-0.024	-0.037	-0.039	-0.019	0.015	0.048	0.036	0.115	-0.031
-0.168	0.871	-0.420	-0.091	0.923	-0.374	0.247	0.105	-0.032	-0.038	-0.022	0.011	0.049	0.037	0.115	-0.032
-0.183	0.902	-0.428	-0.090	0.924	-0.370	0.192	-0.054	-0.024	-0.054	0.008	-0.000	0.064	0.068	0.108	-0.039
-0.157	0.937	-0.428	-0.090	0.925	-0.368	0.126	0.095	-0.049	-0.027	0.042	-0.003	0.037	0.103	0.109	-0.034
-0.172	0.898	-0.424	-0.089	0.926	-0.367	0.067	-0.137	-0.042	-0.044	0.002	0.000	0.053	0.065	0.113	-0.030
-0.145	0.910	-0.420	-0.088	0.926	-0.367	0.001	0.050	-0.087	-0.019	0.014	0.004	0.026	0.077	0.118	-0.026
-0.149	0.891	-0.436	-0.086	0.926	-0.367	-0.002	-0.039	-0.078	-0.024	-0.006	-0.011	0.030	0.058	0.102	-0.027
-0.157	0.891	-0.428	-0.085	0.926	-0.368	0.001	0.015	-0.065	-0.033	-0.006	-0.003	0.038	0.059	0.111	-0.020
-0.157	0.887	-0.436	-0.085	0.926	-0.368	0.018	-0.028	-0.051	-0.034	-0.010	-0.012	0.038	0.055	0.103	-0.020
-0.137	0.898	-0.443	-0.083	0.926	-0.367	0.045	-0.031	-0.058	-0.016	0.002	-0.020	0.019	0.067	0.096	-0.017
-0.141	0.914	-0.424	-0.083	0.927	-0.366	0.047	-0.020	-0.030	-0.020	0.017	-0.001	0.022	0.083	0.116	-0.016
-0.126	0.922	-0.428	-0.083	0.927	-0.365	0.070	0.007	-0.010	-0.005	0.024	-0.007	0.007	0.091	0.112	-0.013
-0.153	0.918	-0.432	-0.083	0.928	-0.364	0.057	-0.050	-0.006	-0.033	0.020	-0.012	0.034	0.087	0.108	-0.015
-0.137	0.925	-0.432	-0.083	0.928	-0.364	0.037	0.067	-0.032	-0.017	0.028	-0.012	0.018	0.094	0.108	-0.019
-0.141	0.918	-0.432	-0.082	0.928	-0.363	0.041	0.016	-0.040	-0.021	0.020	-0.012	0.022	0.087	0.108	-0.017
-0.168	0.925	-0.440	-0.081	0.928	-0.363	0.006	-0.128	-0.024	-0.049	0.028	-0.020	0.049	0.094	0.101	-0.020
-0.110	0.910	-0.420	-0.081	0.928	-0.363	0.009	0.104	-0.049	0.008	0.012	-0.001	0.010	0.079	0.120	-0.018
-0.157	0.879	-0.408	-0.080	0.928	-0.363	0.020	-0.060	-0.037	-0.039	-0.018	0.011	0.036	0.048	0.132	-0.022
-0.126	0.891	-0.428	-0.080	0.928	-0.364	-0.036	0.058	-0.050	-0.008	-0.006	-0.008	0.005	0.060	0.113	-0.016
-0.157	0.875	-0.436	-0.078	0.928	-0.364	0.014	-0.166	-0.027	-0.041	-0.022	-0.015	0.036	0.044	0.105	-0.021
-0.137	0.910	-0.447	-0.077	0.928	-0.365	-0.020	0.023	-0.066	-0.023	0.013	-0.027	0.017	0.079	0.093	-0.017
-0.141	0.914	-0.443	-0.076	0.927	-0.367	-0.085	-0.063	-0.072	-0.028	0.017	-0.021	0.020	0.083	0.097	-0.015
-0.130	0.906	-0.428	-0.075	0.927	-0.368	-0.084	0.000	-0.076	-0.018	0.009	-0.004	0.009	0.075	0.113	-0.012
-0.114	0.925	-0.443	-0.073	0.925	-0.372	-0.167	-0.046	-0.054	-0.005	0.030	-0.017	0.007	0.094	0.097	-0.017
-0.122	0.883	-0.420	-0.072	0.925	-0.374	-0.107	-0.048	-0.050	-0.014	-0.012	0.009	0.000	0.052	0.121	-0.016
-0.149	0.891	-0.432	-0.072	0.924	-0.376	-0.123	-0.014	-0.037	-0.041	-0.003	-0.001	0.027	0.060	0.109	-0.019
-0.118	0.875	-0.428	-0.072	0.923	-0.379	-0.124	0.018	-0.017	-0.010	-0.018	0.006	0.004	0.045	0.113	-0.021
-0.141	0.898	-0.436	-0.071	0.922	-0.381	-0.120	-0.066	-0.017	-0.034	0.006	0.000	0.019	0.068	0.105	-0.020
-0.118	0.925	-0.447	-0.070	0.920	-0.385	-0.203	-0.078	-0.029	-0.012	0.035	-0.008	0.004	0.095	0.094	-0.012
-0.118	0.925	-0.447	-0.069	0.918	-0.390	-0.232	-0.079	-0.034	-0.013	0.037	-0.003	0.004	0.095	0.094	-0.013
-0.103	0.887	-0.443	-0.068	0.917	-0.394	-0.201	0.001	-0.061	0.001	0.000	0.004	0.020	0.056	0.098	-0.007
-0.110	0.856	-0.436	-0.067	0.915	-0.397	-0.198	-0.046	-0.038	-0.007	-0.029	0.016	0.012	0.026	0.106	-0.013
-0.110	0.875	-0.459	-0.067	0.914	-0.401	-0.172	0.111	-0.063	-0.008	-0.008	-0.005	0.012	0.045	0.083	-0.016
-0.145	0.883	-0.475	-0.066	0.912	-0.405	-0.211	-0.006	-0.038	-0.043	0.001	-0.017	0.023	0.053	0.067	-0.021
-0.133	0.898	-0.475	-0.066	0.910	-0.409	-0.228	0.032	-0.057	-0.032	0.018	-0.012	0.011	0.068	0.067	-0.018
-0.130	0.875	-0.467	-0.064	0.908	-0.413	-0.207	-0.098	-0.046	-0.030	-0.003	-0.001	0.007	0.045	0.075	-0.023
-0.103	0.879	-0.483	-0.064	0.907	-0.417	-0.220	0.012	-0.051	-0.004	0.003	-0.012	0.020	0.049	0.060	-0.017
-0.126	0.868	-0.475	-0.063	0.905	-0.421	-0.197	-0.063	-0.043	-0.028	-0.007	-0.001	0.003	0.038	0.068	-0.017
-0.103	0.868	-0.475	-0.062	0.903	-0.424	-0.183	0.099	-0.063	-0.006	-0.005	0.003	0.020	0.038	0.068	-0.013
-0.122	0.856	-0.471	-0.062	0.902	-0.428	-0.182	-0.011	-0.026	-0.025	-0.015	0.010	0.001	0.026	0.072	-0.015
-0.110	0.871	-0.503	-0.061	0.900	-0.431	-0.155	-0.014	-0.037	-0.014	0.002	-0.018	0.013	0.042	0.041	-0.014
-0.103	0.868	-0.475	-0.061	0.899	-0.434	-0.180	0.026	-0.030	-0.007	-0.001	0.013	0.020	0.038	0.068	-0.018
-0.118	0.868	-0.499	-0.061	0.897	-0.437	-0.149	0.032	-0.019	-0.022	0.001	-0.008	0.005	0.038	0.045	-0.017
-0.118	0.848	-0.471	-0.062	0.896	-0.440	-0.146	0.131	-0.038	-0.022	-0.017	0.022	0.005	0.019	0.073	-0.022
-0.130	0.848	-0.518	-0.062	0.894	-0.443	-0.165	-0.010	-0.025	-0.034	-0.015	-0.022	0.006	0.019	0.026	-0.027
-0.126	0.844	-0.487	-0.062	0.893	-0.445	-0.116	0.101	-0.053	-0.030	-0.018	0.011	0.002	0.015	0.058	-0.032
-0.130	0.860	-0.495	-0.062	0.892	-0.447	-0.136	0.053	-0.034	-0.034	-0.001	0.006	0.006	0.031	0.050	-0.031
-0.137	0.856	-0.491	-0.061	0.891	-0.450	-0.133	-0.043	-0.019	-0.042	-0.004	0.012	0.014	0.027	0.054	-0.028
-0.118	0.852	-0.503	-0.062	0.890	-0.452	-0.086	0.127	-0.046	-0.023	-0.007	0.002	0.006	0.023	0.043	-0.028
-0.118	0.860	-0.530	-0.062	0.889	-0.454	-0.114	0.072	-0.017	-0.022	0.001	-0.024	0.006	0.031	0.016	-0.029
-0.126	0.837	-0.499	-0.062	0.888	-0.455	-0.062	-0.046	-0.013	-0.030	-0.021	0.009	0.002	0.009	0.047	-0.020
-0.137	0.844	-0.514	-0.062	0.887	-0.457	-0.084	0.064	-0.010	-0.041	-0.013	-0.005	0.014	0.017	0.032	-0.025
-0.095	0.844	-0.510	-0.062	0.887	-0.458	-0.079	-0.081	-0.012	0.000	-0.012	0.000	0.029	0.017	0.036	-0.025
-0.141	0.840	-0.507	-0.062	0.886	-0.460	-0.089	0.111	-0.038	-0.046	-0.015	0.006	0.018	0.013	0.041	-0.024
-0.107	0.833	-0.510	-0.062	0.885	-0.462	-0.101	0.042	-0.019	-0.011	-0.022	0.004	0.017	0.006	0.037	-0.019
-0.122	0.840	-0.507	-0.063	0.884	-0.463	-0.072	0.031	0.002	-0.026	-0.013	0.009	0.001	0.014	0.041	-0.025
-0.114	0.856	-0.530	-0.064	0.883	-0.464	-0.066	0.070	0.002	-0.017	0.003	-0.014	0.009	0.029	0.018	-0.021
-0.141	0.875	-0.538	-0.065	0.883	-0.465	-0.036	0.079	-0.008	-0.044	0.023	-0.021	0.017	0.049	0.010	-0.023
-0.130	0.856	-0.530	-0.065	0.882	-0.466	-0.050	0.014	-0.004	-0.032	0.004	-0.012	0.006	0.030	0.018	-0.025
-0.126	0.856	-0.538	-0.065	0.882	-0.467	-0.061	-0.014	-0.006	-0.028	0.004	-0.019	0.002	0.030	0.011	-0.026
-0.133	0.844	-0.514	-0.065	0.880	-0.470	-0.136	-0.036	0.004	-0.036	-0.006	0.007	0.010	0.019	0.035	-0.028
-0.118	0.852	-0.522	-0.065	0.879	-0.473	-0.153	0.059	-0.014	-0.020	0.003	0.001	0.005	0.027	0.027	-0.031
-0.141	0.856	-0.522	-0.065	0.877	-0.476	-0.197	0.062	-0.031	-0.043	0.009	0.005	0.018	0.031	0.028	-0.034
-0.141	0.837	-0.534	-0.065	0.875	-0.481	-0.234	-0.036	-0.038	-0.044	-0.008	-0.003	0.019	0.012	0.017	-0.030
-0.133	0.825	-0.534	-0.064	0.872	-0.486	-0.305	-0.061	-0.035	-0.037	-0.017	0.002	0.011	0.001	0.017	-0.033
-0.114	0.837	-0.542	-0.063	0.868	-0.492	-0.311	0.045	-0.057	-0.018	-0.002	-0.000	0.008	0.013	0.010	-0.030
-0.126	0.810	-0.534	-0.063	0.865	-0.497	-0.308	0.029	-0.041	-0.030	-0.026	0.013	0.004	0.014	0.018	-0.027
-0.130	0.821	-0.562	-0.063	0.862	-0.503	-0.304	0.033	-0.051	-0.034	-0.012	-0.010	0.007	0.002	0.009	-0.022
-0.130	0.802	-0.581	-0.063	0.859	-0.508	-0.289	0.064	-0.051	-0.034	-0.028	-0.025	0.007	0.021	0.029	-0.024
-0.110	0.798	-0.577	-0.062	0.856	-0.512	-0.265	0.000	-0.026	-0.016	-0.029	-0.016	0.012	0.024	0.024	-0.020
-0.130	0.794	-0.577	-0.063	0.854	-0.517	-0.245	0.069	-0.026	-0.034	-0.030	-0.012	0.007	0.027	0.024	-0.019
-0.110	0.806	-0.570	-0.063	0.851	-0.521	-0.237	0.038	-0.048	-0.015	-0.016	-0.001	0.012	0.015	0.016	-0.016
-0.122	0.802	-0.574	-0.063	0.849	-0.525	-0.216	0.149	-0.087	-0.026	-0.018	-0.001	0.001	0.019	0.020	-0.020
-0.110	0.775	-0.601	-0.062	0.847	-0.529	-0.228	0.073	-0.091	-0.016	-0.043	-0.025	0.010	0.046	0.047	-0.015
-0.137	0.759	-0.609	-0.061	0.844	-0.533	-0.230	0.046	-0.087	-0.043	-0.056	-0.029	0.015	0.062	0.055	-0.009
-0.103	0.740	-0.609	-0.061	0.842	-0.536	-0.204	0.114	-0.087	-0.009	-0.073	-0.026	0.022	0.081	0.053	0.005
-0.099	0.728	-0.644	-0.062	0.840	-0.540	-0.192	0.223	-0.109	-0.004	-0.082	-0.059	0.028	0.092	0.087	0.012
-0.064	0.744	-0.637	-0.062	0.838	-0.543	-0.173	0.229	-0.125	0.031	-0.065	-0.048	0.063	0.076	0.078	0.015
-0.083	0.755	-0.644	-0.063	0.836	-0.546	-0.184	0.240	-0.128	0.012	-0.052	-0.053	0.043	0.063	0.085	0.007
-0.137	0.779	-0.652	-0.064	0.834	-0.548	-0.167	0.252	-0.112	-0.040	-0.027	-0.059	0.011	0.038	0.092	-0.012
-0.160	0.783	-0.652	-0.065	0.832	-0.550	-0.118	0.127	-0.059	-0.063	-0.021	-0.057	0.034	0.034	0.092	-0.029
-0.195	0.786	-0.629	-0.066	0.832	-0.552	-0.061	0.110	-0.029	-0.096	-0.017	-0.033	0.068	0.030	0.067	-0.043
-0.145	0.763	-0.593	-0.068	0.831	-0.552	-0.008	0.098	0.041	-0.044	-0.040	0.003	0.017	0.053	0.030	-0.041
-0.145	0.763	-0.593	-0.071	0.831	-0.551	0.037	0.087	0.123	-0.041	-0.040	0.002	0.016	0.053	0.028	-0.036
-0.126	0.775	-0.609	-0.075	0.832	-0.549	0.132	0.113	0.159	-0.018	-0.029	-0.017	0.004	0.041	0.041	-0.013
-0.137	0.790	-0.629	-0.079	0.833	-0.547	0.119	0.014	0.199	-0.025	-0.015	-0.038	0.008	0.027	0.059	0.000
-0.095	0.810	-0.644	-0.082	0.834	-0.545	0.115	0.049	0.185	0.021	0.004	-0.056	0.034	0.008	0.072	0.011
-0.118	0.833	-0.652	-0.085	0.834	-0.545	0.066	0.027	0.140	0.001	0.027	-0.065	0.010	0.014	0.077	0.018
-0.122	0.840	-0.641	-0.087	0.834	-0.545	-0.022	-0.024	0.095	-0.002	0.035	-0.053	0.005	0.020	0.063	0.029
-0.103	0.825	-0.617	-0.087	0.833	-0.547	-0.072	-0.032	0.069	0.018	0.021	-0.028	0.023	0.003	0.037	0.033
-0.083	0.783	-0.621	-0.088	0.831	-0.549	-0.120	-0.058	0.073	0.038	-0.020	-0.029	0.041	0.040	0.038	0.051
-0.080	0.771	-0.652	-0.088	0.829	-0.552	-0.136	-0.099	0.045	0.042	-0.030	-0.058	0.044	0.052	0.068	0.070
-0.030	0.752	-0.676	-0.086	0.828	-0.554	-0.134	-0.143	0.003	0.090	-0.048	-0.079	0.092	0.071	0.090	0.082
-0.022	0.732	-0.660	-0.085	0.827	-0.556	-0.093	-0.028	-0.031	0.097	-0.066	-0.062	0.097	0.090	0.072	0.088
-0.041	0.732	-0.656	-0.084	0.826	-0.558	-0.059	0.007	-0.032	0.077	-0.065	-0.057	0.075	0.090	0.067	0.087
-0.060	0.740	-0.660	-0.083	0.826	-0.558	0.024	-0.046	-0.015	0.057	-0.057	-0.061	0.053	0.082	0.069	0.080
-0.076	0.748	-0.648	-0.083	0.826	-0.557	0.048	-0.046	-0.008	0.041	-0.050	-0.049	0.035	0.074	0.056	0.069
-0.057	0.759	-0.648	-0.083	0.827	-0.556	0.116	0.035	-0.013	0.060	-0.039	-0.051	0.051	0.063	0.055	0.060
-0.083	0.752	-0.664	-0.082	0.829	-0.554	0.143	-0.042	-0.003	0.033	-0.048	-0.069	0.021	0.071	0.071	0.056
-0.099	0.752	-0.684	-0.082	0.831	-0.551	0.193	-0.058	-0.001	0.017	-0.050	-0.091	0.002	0.071	0.090	0.055
-0.076	0.759	-0.648	-0.082	0.833	-0.548	0.203	-0.027	0.019	0.040	-0.044	-0.059	0.022	0.063	0.054	0.046
-0.087	0.759	-0.648	-0.082	0.835	-0.545	0.220	-0.030	0.019	0.028	-0.046	-0.062	0.007	0.062	0.053	0.044
-0.095	0.775	-0.613	-0.082	0.837	-0.542	0.199	0.014	0.015	0.021	-0.033	-0.029	0.005	0.046	0.017	0.043
-0.087	0.767	-0.633	-0.082	0.838	-0.539	0.189	-0.042	0.008	0.028	-0.042	-0.052	0.001	0.052	0.037	0.039
-0.087	0.759	-0.613	-0.082	0.840	-0.536	0.186	0.034	-0.003	0.029	-0.052	-0.035	0.005	0.059	0.017	0.038
-0.095	0.771	-0.629	-0.082	0.842	-0.533	0.167	-0.036	-0.005	0.021	-0.042	-0.054	0.017	0.045	0.033	0.039
-0.083	0.775	-0.601	-0.082	0.844	-0.530	0.216	0.050	-0.025	0.033	-0.040	-0.029	0.009	0.040	0.005	0.033
-0.091	0.786	-0.605	-0.082	0.847	-0.526	0.245	0.001	-0.007	0.025	-0.031	-0.037	0.021	0.027	0.009	0.024
-0.114	0.794	-0.593	-0.082	0.849	-0.521	0.278	0.035	-0.005	0.002	-0.026	-0.030	0.049	0.017	0.002	0.013
-0.130	0.798	-0.585	-0.082	0.852	-0.517	0.297	-0.056	0.012	-0.014	-0.025	-0.027	0.069	0.011	0.009	0.001
-0.145	0.810	-0.566	-0.084	0.855	-0.511	0.322	0.128	0.018	-0.027	-0.017	-0.013	0.089	0.004	0.028	-0.013
-0.145	0.810	-0.566	-0.085	0.858	-0.506	0.315	0.029	0.033	-0.027	-0.020	-0.018	0.094	0.006	0.027	-0.021
-0.164	0.844	-0.570	-0.086	0.861	-0.501	0.277	0.020	0.024	-0.045	0.012	-0.026	0.118	0.043	0.022	-0.031
-0.153	0.856	-0.538	-0.087	0.863	-0.498	0.197	0.100	0.004	-0.033	0.022	0.002	0.112	0.057	0.052	-0.032
-0.180	0.852	-0.554	-0.086	0.864	-0.496	0.128	-0.070	-0.025	-0.061	0.017	-0.016	0.144	0.055	0.035	-0.034
-0.145	0.837	-0.538	-0.086	0.865	-0.495	0.049	0.016	-0.046	-0.028	0.001	-0.000	0.115	0.042	0.049	-0.031
-0.160	0.844	-0.566	-0.085	0.865	-0.495	0.010	-0.006	-0.026	-0.044	0.009	-0.028	0.136	0.052	0.020	-0.028
-0.137	0.817	-0.546	-0.085	0.865	-0.495	-0.005	0.040	-0.037	-0.021	-0.018	-0.008	0.118	0.026	0.038	-0.020
-0.145	0.833	-0.570	-0.085	0.864	-0.496	-0.058	0.023	-0.033	-0.029	-0.002	-0.030	0.131	0.044	0.013	-0.026
-0.130	0.810	-0.546	-0.085	0.864	-0.497	-0.018	0.080	-0.064	-0.014	-0.025	-0.006	0.121	0.023	0.036	-0.027
-0.183	0.829	-0.566	-0.084	0.862	-0.500	-0.139	-0.085	-0.049	-0.069	-0.004	-0.023	0.180	0.045	0.014	-0.027
-0.160	0.833	-0.570	-0.082	0.860	-0.503	-0.174	-0.067	-0.053	-0.048	0.002	-0.024	0.162	0.052	0.009	-0.032
-0.130	0.813	-0.546	-0.081	0.859	-0.506	-0.152	-0.013	-0.059	-0.018	-0.016	0.003	0.137	0.036	0.031	-0.040
-0.157	0.833	-0.562	-0.081	0.857	-0.509	-0.193	0.005	-0.056	-0.046	0.005	-0.010	0.169	0.058	0.013	-0.035
-0.168	0.813	-0.558	-0.078	0.855	-0.512	-0.138	-0.228	-0.006	-0.060	-0.013	-0.003	0.185	0.041	0.016	-0.029
-0.141	0.794	-0.558	-0.079	0.854	-0.515	-0.153	0.022	-0.005	-0.032	-0.030	-0.000	0.164	0.025	0.014	-0.029
-0.118	0.783	-0.570	-0.078	0.852	-0.517	-0.143	-0.092	0.001	-0.010	-0.040	-0.010	0.146	0.016	0.000	-0.024
-0.130	0.786	-0.574	-0.078	0.851	-0.520	-0.121	0.006	-0.014	-0.022	-0.035	-0.011	0.163	0.023	0.006	-0.019
-0.130	0.798	-0.585	-0.078	0.849	-0.522	-0.138	-0.002	-0.008	-0.022	-0.022	-0.021	0.169	0.038	0.020	-0.019
-0.149	0.810	-0.589	-0.078	0.848	-0.524	-0.122	0.031	-0.035	-0.041	-0.009	-0.022	0.194	0.053	0.026	-0.021
-0.145	0.817	-0.589	-0.076	0.846	-0.527	-0.150	-0.140	-0.043	-0.039	0.001	-0.020	0.195	0.064	0.029	-0.023
-0.130	0.802	-0.589	-0.075	0.845	-0.530	-0.146	0.033	-0.070	-0.024	-0.013	-0.017	0.185	0.051	0.032	-0.023
-0.141	0.783	-0.601	-0.073	0.843	-0.533	-0.147	-0.153	-0.043	-0.038	-0.031	-0.026	0.202	0.035	0.046	-0.021
-0.126	0.783	-0.601	-0.073	0.842	-0.535	-0.129	-0.027	-0.019	-0.023	-0.029	-0.024	0.191	0.039	0.048	-0.018
-0.130	0.775	-0.597	-0.072	0.840	-0.537	-0.085	-0.042	-0.006	-0.027	-0.036	-0.018	0.201	0.034	0.048	-0.017
-0.130	0.786	-0.605	-0.072	0.839	-0.539	-0.084	-0.081	0.002	-0.028	-0.023	-0.024	0.206	0.049	0.058	-0.015
-0.114	0.775	-0.589	-0.071	0.838	-0.540	-0.081	0.008	-0.024	-0.013	-0.034	-0.007	0.196	0.040	0.046	-0.019
-0.130	0.790	-0.609	-0.071	0.837	-0.543	-0.149	-0.059	-0.007	-0.028	-0.016	-0.024	0.217	0.059	0.068	-0.021
-0.141	0.786	-0.609	-0.070	0.835	-0.546	-0.131	-0.067	-0.012	-0.041	-0.019	-0.022	0.233	0.058	0.071	-0.022
-0.141	0.786	-0.609	-0.070	0.833	-0.548	-0.165	-0.031	-0.015	-0.041	-0.017	-0.019	0.239	0.061	0.074	-0.024
-0.126	0.779	-0.609	-0.069	0.831	-0.552	-0.166	-0.061	-0.016	-0.026	-0.022	-0.016	0.228	0.056	0.078	-0.024
-0.126	0.771	-0.605	-0.068	0.829	-0.555	-0.167	-0.049	-0.024	-0.027	-0.028	-0.009	0.233	0.051	0.077	-0.020
-0.122	0.779	-0.617	-0.068	0.827	-0.557	-0.161	-0.023	-0.002	-0.023	-0.018	-0.018	0.235	0.062	0.092	-0.016
-0.114	0.779	-0.609	-0.068	0.825	-0.561	-0.178	-0.033	0.003	-0.016	-0.016	-0.007	0.232	0.064	0.088	-0.020
-0.118	0.779	-0.621	-0.068	0.823	-0.563	-0.152	0.050	-0.014	-0.019	-0.014	-0.016	0.242	0.066	0.103	0.000
-0.145	0.767	-0.617	-0.068	0.822	-0.566	-0.157	-0.020	-0.010	-0.046	-0.024	-0.010	0.274	0.057	0.103	0.000
-0.141	0.767	-0.637	-0.067	0.820	-0.569	-0.148	-0.093	-0.020	-0.043	-0.022	-0.027	0.275	0.059	0.126	0.000
Avg ODBA	1.187
Vec ODBA	0.769
Avg ELBA	0.400
Avg EPBA	0.114
Speed	ODBA	VeDBA	ELBA	EPBA	StrkSpGn	StrSpGn_L	ISI
4.700	1.187	0.769	0.400	0.114	0.265	0.259	2.560
MeanPeak	0.027081
MeanLong	0.026429
MeanISI	2.560000
