# Supplementary material for: Averaged Propulsive Body Acceleration (APBA) Can Be Calculated from Biologging Tags That Incorporate Gyroscopes and Accelerometers to Estimate Swimming Speed, Hydrodynamic Drag and Energy Expenditure for Steller Sea Lions
Source: PLoS One. 2016 Jun 10;11(6):e0157326. doi: 10.1371/journal.pone.0157326 (PMC4902303; doi:10.1371/journal.pone.0157326)
Supplement: S3 Data — Same components as S2. (ZIP) [file pone.0157326.s003.zip › HazyNov_20/yasha4_1810_4.csv]

rawAx	rawAy	rawAz	gravX	gravY	gravZ	gyrX	gyrY	gyrZ	estAx	estAy	estAz	odbX	odbY	odbZ	spk
-0.326	0.385	-0.838	-0.337	0.472	-0.814	0.499	0.053	0.074	-0.010	-0.044	0.006	0.028	0.009	0.043	-0.000
-0.307	0.415	-0.853	-0.341	0.479	-0.809	0.464	0.184	0.089	0.013	-0.020	-0.015	0.046	0.036	0.060	0.000
-0.341	0.400	-0.838	-0.343	0.487	-0.803	0.534	0.098	0.114	-0.018	-0.043	-0.005	0.011	0.017	0.045	-0.004
-0.322	0.408	-0.826	-0.345	0.494	-0.798	0.522	0.058	0.127	0.003	-0.042	0.001	0.029	0.020	0.035	-0.000
-0.349	0.423	-0.834	-0.348	0.501	-0.792	0.531	0.102	0.139	-0.021	-0.034	-0.013	0.001	0.032	0.044	-0.006
-0.314	0.423	-0.798	-0.351	0.509	-0.786	0.563	0.076	0.126	0.017	-0.042	0.017	0.035	0.028	0.010	0.000
-0.345	0.435	-0.806	-0.355	0.516	-0.779	0.545	0.156	0.121	-0.010	-0.038	0.002	0.003	0.036	0.019	0.000
-0.318	0.419	-0.794	-0.357	0.524	-0.773	0.585	0.092	0.130	0.019	-0.061	0.008	0.029	0.016	0.009	0.002
-0.349	0.450	-0.826	-0.360	0.532	-0.767	0.539	0.064	0.120	-0.009	-0.037	-0.030	0.004	0.043	0.042	0.003
-0.357	0.454	-0.818	-0.362	0.539	-0.761	0.534	0.068	0.122	-0.014	-0.040	-0.028	0.013	0.043	0.036	0.002
-0.330	0.485	-0.786	-0.363	0.546	-0.755	0.554	-0.028	0.121	0.014	-0.017	-0.002	0.012	0.070	0.005	0.003
-0.364	0.485	-0.782	-0.366	0.553	-0.749	0.497	0.120	0.102	-0.018	-0.023	-0.004	0.024	0.066	0.002	0.000
-0.326	0.504	-0.771	-0.368	0.559	-0.743	0.472	0.092	0.124	0.023	-0.010	0.002	0.013	0.082	0.009	-0.004
-0.372	0.508	-0.782	-0.372	0.564	-0.737	0.435	0.141	0.106	-0.020	-0.012	-0.016	0.034	0.082	0.004	-0.008
-0.391	0.516	-0.790	-0.373	0.570	-0.732	0.465	0.001	0.137	-0.037	-0.010	-0.029	0.054	0.086	0.013	-0.006
-0.380	0.512	-0.794	-0.376	0.576	-0.726	0.520	0.082	0.146	-0.023	-0.020	-0.039	0.043	0.079	0.019	-0.011
-0.376	0.535	-0.775	-0.380	0.583	-0.719	0.545	0.147	0.151	-0.015	-0.003	-0.026	0.040	0.098	0.000	-0.009
-0.376	0.535	-0.767	-0.383	0.590	-0.711	0.612	0.084	0.153	-0.013	-0.011	-0.026	0.041	0.094	0.006	-0.003
-0.384	0.539	-0.771	-0.386	0.597	-0.704	0.567	0.085	0.154	-0.017	-0.014	-0.037	0.050	0.094	0.001	-0.002
-0.380	0.535	-0.767	-0.389	0.603	-0.697	0.543	0.107	0.142	-0.010	-0.024	-0.040	0.048	0.086	0.003	-0.002
-0.395	0.531	-0.778	-0.392	0.609	-0.690	0.497	0.081	0.119	-0.023	-0.033	-0.058	0.065	0.079	0.010	0.002
-0.399	0.527	-0.771	-0.394	0.613	-0.685	0.414	0.076	0.106	-0.025	-0.042	-0.055	0.070	0.071	0.003	0.007
-0.387	0.527	-0.794	-0.397	0.617	-0.680	0.367	0.120	0.108	-0.011	-0.046	-0.084	0.060	0.067	0.028	0.015
-0.384	0.535	-0.782	-0.399	0.621	-0.675	0.367	0.058	0.113	-0.005	-0.042	-0.077	0.058	0.071	0.017	0.025
-0.368	0.551	-0.790	-0.401	0.625	-0.670	0.382	0.062	0.093	0.013	-0.030	-0.090	0.044	0.082	0.026	0.032
-0.360	0.593	-0.778	-0.403	0.630	-0.664	0.426	0.113	0.087	0.023	0.008	-0.084	0.038	0.121	0.016	0.031
-0.391	0.601	-0.790	-0.406	0.634	-0.658	0.402	0.132	0.089	-0.005	0.011	-0.101	0.071	0.125	0.029	0.030
-0.407	0.589	-0.782	-0.409	0.638	-0.653	0.376	0.130	0.080	-0.018	-0.005	-0.099	0.088	0.109	0.023	0.022
-0.410	0.562	-0.775	-0.411	0.642	-0.647	0.358	0.118	0.077	-0.020	-0.036	-0.096	0.093	0.079	0.016	0.013
-0.426	0.527	-0.771	-0.413	0.644	-0.643	0.304	0.037	0.112	-0.033	-0.073	-0.096	0.110	0.040	0.014	0.004
-0.418	0.531	-0.739	-0.416	0.647	-0.639	0.306	0.061	0.131	-0.023	-0.072	-0.068	0.104	0.039	0.016	0.003
-0.418	0.570	-0.688	-0.418	0.650	-0.634	0.359	0.061	0.154	-0.020	-0.036	-0.022	0.105	0.074	0.066	0.005
-0.403	0.609	-0.700	-0.420	0.654	-0.629	0.412	0.021	0.133	-0.003	-0.002	-0.039	0.091	0.109	0.052	0.016
-0.399	0.640	-0.719	-0.421	0.659	-0.624	0.433	-0.053	0.089	0.001	0.025	-0.064	0.088	0.135	0.031	0.026
-0.368	0.643	-0.727	-0.420	0.663	-0.619	0.427	-0.100	0.056	0.031	0.024	-0.076	0.059	0.135	0.021	0.042
-0.364	0.643	-0.719	-0.418	0.668	-0.616	0.422	-0.184	0.020	0.033	0.019	-0.072	0.056	0.131	0.027	0.056
-0.353	0.636	-0.727	-0.415	0.673	-0.613	0.375	-0.194	-0.001	0.042	0.006	-0.083	0.046	0.119	0.017	0.072
-0.333	0.620	-0.731	-0.412	0.676	-0.610	0.337	-0.233	0.028	0.058	-0.013	-0.089	0.027	0.099	0.011	0.088
-0.307	0.589	-0.719	-0.410	0.680	-0.608	0.347	-0.236	0.075	0.083	-0.047	-0.080	0.001	0.064	0.021	0.104
-0.283	0.578	-0.743	-0.409	0.683	-0.605	0.384	-0.204	0.130	0.105	-0.062	-0.106	0.021	0.049	0.005	0.120
-0.283	0.578	-0.743	-0.409	0.687	-0.601	0.434	-0.243	0.187	0.105	-0.066	-0.110	0.020	0.044	0.007	0.135
-0.280	0.601	-0.763	-0.409	0.691	-0.596	0.562	-0.219	0.230	0.109	-0.047	-0.135	0.023	0.063	0.029	0.141
-0.253	0.640	-0.723	-0.410	0.696	-0.589	0.620	-0.162	0.259	0.137	-0.014	-0.102	0.050	0.098	0.009	0.143
-0.268	0.616	-0.680	-0.411	0.703	-0.581	0.755	-0.200	0.243	0.122	-0.044	-0.067	0.034	0.071	0.050	0.146
-0.272	0.605	-0.692	-0.412	0.710	-0.572	0.791	-0.231	0.270	0.119	-0.062	-0.088	0.030	0.055	0.036	0.150
-0.272	0.624	-0.711	-0.412	0.717	-0.562	0.876	-0.267	0.286	0.120	-0.050	-0.117	0.029	0.071	0.014	0.149
-0.257	0.647	-0.708	-0.413	0.724	-0.552	0.841	-0.164	0.242	0.137	-0.034	-0.124	0.045	0.090	0.016	0.151
-0.291	0.717	-0.751	-0.414	0.731	-0.542	0.836	-0.281	0.253	0.102	0.028	-0.176	0.010	0.155	0.029	0.151
-0.272	0.759	-0.668	-0.414	0.736	-0.535	0.649	-0.234	0.209	0.122	0.066	-0.101	0.029	0.194	0.052	0.146
-0.280	0.783	-0.656	-0.414	0.740	-0.529	0.523	-0.195	0.196	0.115	0.085	-0.095	0.021	0.214	0.062	0.141
-0.287	0.794	-0.641	-0.414	0.743	-0.526	0.363	-0.201	0.160	0.107	0.094	-0.082	0.013	0.221	0.075	0.130
-0.264	0.786	-0.617	-0.415	0.746	-0.521	0.369	0.012	0.126	0.131	0.083	-0.064	0.035	0.210	0.097	0.123
-0.318	0.759	-0.625	-0.416	0.749	-0.516	0.366	-0.089	0.106	0.078	0.053	-0.076	0.019	0.179	0.087	0.106
-0.314	0.759	-0.648	-0.417	0.752	-0.510	0.378	0.058	0.098	0.083	0.050	-0.106	0.015	0.175	0.062	0.096
-0.357	0.705	-0.585	-0.418	0.754	-0.506	0.401	-0.138	0.160	0.042	-0.007	-0.047	0.058	0.117	0.123	0.076
-0.349	0.736	-0.617	-0.419	0.757	-0.502	0.358	-0.129	0.153	0.051	0.022	-0.082	0.051	0.144	0.090	0.069
-0.384	0.736	-0.613	-0.421	0.758	-0.498	0.297	-0.072	0.173	0.018	0.021	-0.082	0.085	0.140	0.092	0.056
-0.364	0.755	-0.597	-0.422	0.759	-0.496	0.222	-0.128	0.173	0.038	0.039	-0.068	0.067	0.156	0.106	0.056
-0.376	0.771	-0.605	-0.424	0.759	-0.495	0.124	-0.039	0.144	0.028	0.055	-0.077	0.079	0.167	0.096	0.043
-0.372	0.752	-0.585	-0.424	0.759	-0.494	0.107	-0.096	0.115	0.033	0.035	-0.058	0.075	0.144	0.114	0.039
-0.414	0.732	-0.593	-0.423	0.758	-0.496	0.009	-0.226	0.087	-0.010	0.017	-0.064	0.118	0.121	0.104	0.027
-0.391	0.717	-0.574	-0.422	0.757	-0.499	-0.060	-0.128	0.033	0.012	0.002	-0.042	0.095	0.102	0.122	0.017
-0.414	0.698	-0.558	-0.421	0.756	-0.501	-0.069	-0.144	0.008	-0.012	-0.016	-0.024	0.119	0.079	0.136	0.002
-0.410	0.717	-0.566	-0.419	0.755	-0.504	-0.042	-0.219	0.003	-0.011	0.004	-0.029	0.115	0.095	0.126	0.002
-0.437	0.725	-0.577	-0.416	0.755	-0.506	-0.006	-0.295	0.023	-0.040	0.012	-0.038	0.143	0.100	0.113	-0.002
-0.399	0.736	-0.585	-0.414	0.756	-0.508	0.092	-0.271	0.004	-0.005	0.023	-0.045	0.105	0.108	0.103	0.002
-0.395	0.748	-0.577	-0.410	0.757	-0.508	0.126	-0.302	-0.019	-0.004	0.033	-0.036	0.101	0.116	0.109	0.004
-0.391	0.752	-0.593	-0.407	0.759	-0.509	0.114	-0.235	-0.043	-0.003	0.035	-0.051	0.098	0.117	0.091	0.012
-0.391	0.752	-0.593	-0.403	0.759	-0.512	0.008	-0.376	-0.025	-0.008	0.035	-0.048	0.098	0.114	0.090	0.013
-0.380	0.736	-0.593	-0.400	0.759	-0.514	0.012	-0.218	-0.051	0.001	0.019	-0.046	0.087	0.095	0.088	0.011
-0.376	0.725	-0.589	-0.398	0.759	-0.516	-0.055	-0.126	-0.048	0.003	0.008	-0.040	0.084	0.081	0.090	0.011
-0.399	0.740	-0.621	-0.394	0.759	-0.518	-0.003	-0.287	-0.038	-0.024	0.023	-0.069	0.108	0.093	0.057	0.011
-0.368	0.721	-0.574	-0.391	0.759	-0.520	0.020	-0.257	-0.027	0.004	0.003	-0.020	0.077	0.070	0.103	0.014
-0.380	0.767	-0.617	-0.387	0.760	-0.522	0.046	-0.262	-0.042	-0.011	0.049	-0.062	0.089	0.114	0.058	0.013
-0.341	0.740	-0.581	-0.384	0.761	-0.523	0.037	-0.235	-0.064	0.024	0.021	-0.025	0.052	0.084	0.092	0.021
-0.357	0.755	-0.593	-0.379	0.761	-0.526	-0.023	-0.295	-0.075	0.004	0.036	-0.034	0.067	0.096	0.078	0.020
-0.330	0.744	-0.597	-0.376	0.762	-0.527	-0.007	-0.157	-0.115	0.028	0.024	-0.036	0.041	0.082	0.073	0.024
-0.368	0.736	-0.621	-0.371	0.762	-0.531	-0.044	-0.306	-0.107	-0.016	0.016	-0.056	0.080	0.071	0.048	0.017
-0.330	0.721	-0.613	-0.367	0.763	-0.532	0.006	-0.173	-0.134	0.019	-0.000	-0.047	0.042	0.053	0.054	0.018
-0.364	0.732	-0.613	-0.363	0.763	-0.535	-0.040	-0.260	-0.108	-0.020	0.011	-0.044	0.077	0.062	0.053	0.013
-0.337	0.732	-0.613	-0.358	0.764	-0.537	-0.015	-0.244	-0.112	0.002	0.010	-0.042	0.051	0.059	0.051	0.010
-0.326	0.725	-0.581	-0.355	0.765	-0.538	0.009	-0.134	-0.105	0.011	0.002	-0.009	0.040	0.048	0.081	0.003
-0.357	0.740	-0.613	-0.351	0.765	-0.539	0.020	-0.248	-0.075	-0.024	0.017	-0.039	0.071	0.061	0.048	0.006
-0.345	0.717	-0.609	-0.348	0.767	-0.539	0.119	-0.174	-0.095	-0.015	-0.008	-0.036	0.060	0.035	0.051	0.002
-0.330	0.736	-0.613	-0.344	0.769	-0.539	0.180	-0.291	-0.054	-0.004	0.009	-0.040	0.045	0.052	0.045	-0.003
-0.345	0.755	-0.633	-0.340	0.772	-0.536	0.261	-0.231	-0.069	-0.023	0.025	-0.062	0.061	0.069	0.024	0.000
-0.353	0.779	-0.625	-0.335	0.776	-0.535	0.259	-0.319	-0.101	-0.035	0.045	-0.056	0.070	0.090	0.031	0.004
-0.330	0.806	-0.644	-0.330	0.778	-0.535	0.153	-0.312	-0.120	-0.018	0.069	-0.075	0.047	0.114	0.010	0.012
-0.303	0.755	-0.601	-0.325	0.781	-0.534	0.181	-0.309	-0.112	0.004	0.016	-0.033	0.021	0.061	0.052	0.016
-0.260	0.755	-0.605	-0.321	0.782	-0.534	0.116	-0.248	-0.067	0.043	0.015	-0.036	0.020	0.059	0.047	0.031
-0.280	0.725	-0.570	-0.317	0.784	-0.533	0.177	-0.259	-0.059	0.020	-0.018	-0.002	0.000	0.026	0.081	0.032
-0.237	0.763	-0.585	-0.315	0.786	-0.533	0.080	-0.125	-0.063	0.060	0.019	-0.018	0.042	0.062	0.064	0.031
-0.280	0.755	-0.577	-0.311	0.787	-0.532	0.111	-0.198	-0.086	0.014	0.010	-0.010	0.001	0.052	0.071	0.016
-0.295	0.802	-0.609	-0.306	0.788	-0.534	-0.020	-0.253	-0.122	-0.006	0.056	-0.040	0.018	0.097	0.038	0.022
-0.318	0.779	-0.597	-0.301	0.787	-0.538	-0.079	-0.310	-0.117	-0.034	0.033	-0.025	0.042	0.071	0.049	0.020
-0.233	0.763	-0.601	-0.297	0.788	-0.540	-0.037	-0.264	-0.084	0.046	0.017	-0.026	0.042	0.054	0.044	0.023
-0.233	0.763	-0.601	-0.295	0.787	-0.542	-0.077	-0.130	-0.052	0.044	0.018	-0.024	0.041	0.052	0.043	0.019
-0.257	0.771	-0.617	-0.292	0.787	-0.543	0.035	-0.177	-0.042	0.018	0.025	-0.039	0.017	0.057	0.026	0.026
-0.287	0.755	-0.593	-0.289	0.787	-0.545	-0.060	-0.192	-0.061	-0.016	0.010	-0.013	0.015	0.040	0.049	0.015
-0.264	0.755	-0.605	-0.286	0.787	-0.547	-0.072	-0.161	-0.094	0.004	0.010	-0.022	0.007	0.038	0.036	0.007
-0.283	0.725	-0.621	-0.282	0.785	-0.551	-0.157	-0.249	-0.043	-0.019	-0.019	-0.034	0.013	0.005	0.019	0.006
-0.264	0.755	-0.633	-0.280	0.783	-0.555	-0.149	-0.228	0.012	-0.002	0.014	-0.042	0.005	0.034	0.006	0.012
-0.245	0.752	-0.621	-0.278	0.783	-0.557	-0.047	-0.169	0.018	0.016	0.010	-0.028	0.023	0.029	0.017	0.015
-0.245	0.763	-0.601	-0.276	0.783	-0.557	0.035	-0.145	-0.000	0.014	0.022	-0.008	0.022	0.038	0.035	0.015
-0.233	0.755	-0.613	-0.275	0.784	-0.557	0.092	-0.074	-0.053	0.024	0.013	-0.021	0.032	0.029	0.023	0.016
-0.268	0.725	-0.617	-0.272	0.785	-0.557	0.035	-0.174	-0.069	-0.014	-0.019	-0.024	0.003	0.004	0.018	0.005
-0.245	0.728	-0.625	-0.270	0.785	-0.558	-0.044	-0.019	-0.098	0.008	-0.015	-0.031	0.018	0.002	0.010	0.001
-0.291	0.705	-0.605	-0.268	0.785	-0.559	0.009	-0.096	-0.053	-0.040	-0.038	-0.010	0.029	0.027	0.028	0.009
-0.264	0.732	-0.625	-0.267	0.785	-0.559	0.012	-0.111	0.002	-0.014	-0.011	-0.029	0.003	0.002	0.008	0.031
-0.195	0.721	-0.641	-0.267	0.787	-0.557	0.176	0.079	-0.007	0.055	-0.025	-0.048	0.064	0.015	0.009	0.048
-0.172	0.732	-0.688	-0.269	0.789	-0.552	0.202	0.322	-0.097	0.080	-0.016	-0.100	0.086	0.005	0.057	0.062
-0.187	0.728	-0.708	-0.271	0.790	-0.549	0.062	0.369	-0.144	0.066	-0.021	-0.122	0.069	0.010	0.077	0.059
-0.257	0.717	-0.696	-0.271	0.792	-0.547	0.065	0.257	-0.161	-0.003	-0.034	-0.112	0.001	0.023	0.066	0.034
-0.295	0.705	-0.644	-0.270	0.792	-0.547	-0.013	0.145	-0.142	-0.041	-0.046	-0.061	0.041	0.036	0.016	-0.002
-0.326	0.667	-0.609	-0.269	0.793	-0.546	0.075	0.018	-0.092	-0.073	-0.086	-0.026	0.073	0.076	0.019	-0.027
-0.326	0.686	-0.570	-0.268	0.795	-0.544	0.180	-0.089	-0.046	-0.075	-0.069	0.011	0.075	0.058	0.058	-0.030
-0.276	0.701	-0.589	-0.266	0.798	-0.541	0.251	-0.092	-0.033	-0.026	-0.056	-0.012	0.027	0.044	0.037	-0.012
-0.233	0.728	-0.581	-0.265	0.801	-0.537	0.254	-0.055	-0.026	0.015	-0.032	-0.008	0.014	0.018	0.044	0.014
-0.187	0.763	-0.625	-0.265	0.803	-0.534	0.191	0.015	-0.010	0.061	0.001	-0.054	0.058	0.015	0.000	0.043
-0.195	0.775	-0.641	-0.264	0.805	-0.531	0.225	-0.097	0.019	0.053	0.011	-0.072	0.049	0.026	0.016	0.063
-0.195	0.798	-0.641	-0.263	0.807	-0.528	0.263	-0.141	0.028	0.052	0.031	-0.075	0.047	0.048	0.017	0.087
-0.191	0.798	-0.656	-0.260	0.810	-0.525	0.256	-0.202	0.007	0.053	0.029	-0.094	0.049	0.046	0.033	0.101
-0.133	0.759	-0.660	-0.258	0.813	-0.522	0.287	-0.203	0.019	0.109	-0.013	-0.101	0.105	0.006	0.038	0.116
-0.122	0.736	-0.664	-0.257	0.816	-0.518	0.347	-0.264	0.088	0.119	-0.039	-0.108	0.115	0.018	0.043	0.138
-0.122	0.736	-0.664	-0.255	0.820	-0.513	0.457	-0.343	0.136	0.117	-0.043	-0.114	0.113	0.019	0.044	0.159
-0.076	0.759	-0.652	-0.254	0.824	-0.507	0.493	-0.206	0.138	0.163	-0.024	-0.108	0.158	0.003	0.033	0.164
-0.083	0.763	-0.660	-0.254	0.828	-0.500	0.532	-0.250	0.141	0.155	-0.025	-0.123	0.149	0.006	0.041	0.165
-0.107	0.763	-0.644	-0.253	0.832	-0.493	0.522	-0.260	0.150	0.131	-0.029	-0.114	0.124	0.005	0.026	0.165
-0.114	0.763	-0.629	-0.253	0.836	-0.486	0.527	-0.267	0.190	0.124	-0.033	-0.105	0.114	0.003	0.011	0.159
-0.110	0.771	-0.609	-0.254	0.841	-0.478	0.558	-0.242	0.224	0.129	-0.029	-0.093	0.116	0.010	0.008	0.148
-0.122	0.802	-0.637	-0.256	0.844	-0.471	0.487	-0.178	0.246	0.119	-0.002	-0.127	0.103	0.039	0.020	0.144
-0.137	0.817	-0.593	-0.258	0.847	-0.465	0.472	-0.229	0.262	0.106	0.011	-0.090	0.085	0.054	0.023	0.137
-0.122	0.837	-0.574	-0.261	0.849	-0.459	0.386	-0.131	0.243	0.124	0.028	-0.076	0.099	0.072	0.042	0.127
-0.157	0.868	-0.593	-0.263	0.851	-0.455	0.360	-0.167	0.222	0.091	0.057	-0.101	0.062	0.102	0.022	0.114
-0.172	0.848	-0.562	-0.265	0.853	-0.451	0.299	-0.179	0.216	0.077	0.036	-0.073	0.045	0.082	0.053	0.106
-0.183	0.868	-0.566	-0.266	0.853	-0.448	0.195	-0.113	0.190	0.068	0.055	-0.079	0.032	0.100	0.048	0.089
-0.176	0.868	-0.538	-0.270	0.854	-0.445	0.185	0.027	0.184	0.079	0.054	-0.055	0.038	0.100	0.075	0.080
-0.222	0.864	-0.538	-0.272	0.854	-0.444	0.124	-0.114	0.202	0.035	0.050	-0.056	0.010	0.095	0.075	0.073
-0.195	0.844	-0.522	-0.273	0.853	-0.444	0.079	-0.146	0.189	0.064	0.031	-0.040	0.016	0.074	0.090	0.065
-0.207	0.860	-0.522	-0.275	0.853	-0.444	0.022	-0.176	0.191	0.054	0.048	-0.039	0.003	0.089	0.089	0.059
-0.218	0.844	-0.510	-0.277	0.852	-0.445	-0.007	-0.059	0.159	0.044	0.033	-0.027	0.010	0.072	0.100	0.049
-0.218	0.848	-0.534	-0.279	0.850	-0.446	-0.039	-0.030	0.150	0.046	0.038	-0.049	0.011	0.075	0.076	0.040
-0.276	0.844	-0.518	-0.281	0.849	-0.447	-0.029	0.029	0.110	-0.009	0.036	-0.033	0.070	0.070	0.091	0.030
-0.253	0.840	-0.522	-0.282	0.848	-0.449	-0.099	-0.103	0.088	0.014	0.033	-0.034	0.048	0.065	0.087	0.021
-0.260	0.837	-0.518	-0.282	0.847	-0.452	-0.133	-0.042	0.029	0.007	0.031	-0.028	0.057	0.061	0.090	0.011
-0.280	0.829	-0.534	-0.280	0.845	-0.455	-0.139	-0.190	0.019	-0.014	0.024	-0.040	0.078	0.052	0.074	0.013
-0.268	0.825	-0.550	-0.279	0.843	-0.460	-0.189	-0.178	0.020	-0.004	0.022	-0.051	0.067	0.047	0.058	0.007
-0.264	0.790	-0.538	-0.277	0.841	-0.464	-0.135	-0.254	0.044	-0.001	-0.011	-0.035	0.065	0.012	0.069	0.011
-0.280	0.817	-0.542	-0.276	0.841	-0.466	-0.065	-0.166	0.039	-0.018	0.017	-0.037	0.082	0.039	0.065	0.011
-0.237	0.798	-0.546	-0.276	0.839	-0.469	-0.100	-0.207	0.072	0.024	-0.000	-0.038	0.041	0.020	0.061	0.011
-0.268	0.783	-0.530	-0.275	0.838	-0.471	-0.027	-0.179	0.057	-0.008	-0.015	-0.020	0.073	0.004	0.076	0.011
-0.257	0.813	-0.542	-0.273	0.837	-0.474	-0.086	-0.263	0.059	0.002	0.017	-0.029	0.062	0.035	0.064	0.014
-0.253	0.829	-0.534	-0.272	0.836	-0.477	-0.118	-0.161	0.024	0.005	0.034	-0.018	0.060	0.050	0.072	0.009
-0.257	0.840	-0.562	-0.270	0.834	-0.480	-0.139	-0.206	0.004	-0.001	0.047	-0.042	0.065	0.062	0.045	0.013
-0.249	0.825	-0.530	-0.268	0.833	-0.484	-0.174	-0.174	-0.010	0.005	0.033	-0.006	0.059	0.046	0.076	0.014
-0.241	0.833	-0.566	-0.266	0.831	-0.488	-0.182	-0.117	-0.034	0.011	0.043	-0.038	0.053	0.054	0.041	0.016
-0.253	0.825	-0.581	-0.264	0.829	-0.493	-0.190	-0.213	-0.031	-0.003	0.037	-0.049	0.067	0.046	0.025	0.016
-0.230	0.810	-0.558	-0.261	0.828	-0.497	-0.191	-0.180	-0.051	0.017	0.023	-0.021	0.046	0.030	0.049	0.018
-0.245	0.798	-0.577	-0.258	0.826	-0.501	-0.159	-0.205	-0.044	-0.001	0.013	-0.037	0.063	0.019	0.029	0.018
-0.226	0.783	-0.558	-0.256	0.825	-0.504	-0.111	-0.166	-0.021	0.016	-0.001	-0.014	0.045	0.003	0.049	0.016
-0.230	0.794	-0.574	-0.255	0.824	-0.506	-0.102	-0.090	-0.022	0.011	0.011	-0.028	0.051	0.014	0.033	0.013
-0.249	0.802	-0.597	-0.253	0.823	-0.508	-0.073	-0.126	-0.021	-0.010	0.020	-0.049	0.072	0.021	0.010	0.010
-0.237	0.794	-0.574	-0.251	0.823	-0.510	-0.066	-0.124	-0.029	0.000	0.013	-0.024	0.063	0.012	0.034	0.011
-0.253	0.790	-0.589	-0.248	0.822	-0.513	-0.082	-0.278	-0.027	-0.019	0.010	-0.036	0.080	0.008	0.019	0.008
-0.214	0.775	-0.577	-0.246	0.821	-0.515	-0.063	-0.116	-0.063	0.018	-0.005	-0.023	0.044	0.008	0.031	0.008
-0.237	0.786	-0.597	-0.242	0.820	-0.518	-0.117	-0.243	-0.052	-0.009	0.008	-0.039	0.069	0.003	0.012	0.008
-0.230	0.783	-0.593	-0.239	0.820	-0.521	-0.098	-0.181	-0.073	-0.004	0.004	-0.032	0.063	0.001	0.016	0.009
-0.218	0.783	-0.581	-0.236	0.818	-0.524	-0.117	-0.174	-0.057	0.005	0.006	-0.017	0.054	0.002	0.028	0.006
-0.230	0.767	-0.585	-0.234	0.817	-0.526	-0.105	-0.162	-0.048	-0.009	-0.009	-0.019	0.068	0.017	0.024	0.011
-0.214	0.779	-0.593	-0.231	0.817	-0.529	-0.070	-0.257	-0.023	0.003	0.004	-0.024	0.054	0.006	0.016	0.015
-0.187	0.786	-0.589	-0.228	0.816	-0.531	-0.057	-0.244	-0.028	0.027	0.012	-0.018	0.029	0.001	0.020	0.017
-0.191	0.783	-0.601	-0.225	0.816	-0.532	-0.005	-0.196	-0.036	0.020	0.008	-0.028	0.035	0.003	0.008	0.025
-0.199	0.802	-0.605	-0.223	0.816	-0.533	-0.001	-0.186	-0.012	0.010	0.027	-0.031	0.045	0.016	0.005	0.029
-0.180	0.794	-0.609	-0.220	0.816	-0.534	0.009	-0.132	-0.033	0.027	0.020	-0.034	0.028	0.008	0.001	0.027
-0.187	0.794	-0.609	-0.218	0.816	-0.535	0.019	-0.173	-0.021	0.017	0.019	-0.034	0.038	0.008	0.001	0.025
-0.183	0.790	-0.597	-0.216	0.817	-0.535	0.006	-0.126	-0.046	0.019	0.015	-0.021	0.036	0.004	0.013	0.028
-0.187	0.798	-0.597	-0.213	0.817	-0.537	-0.016	-0.211	-0.060	0.012	0.023	-0.020	0.042	0.011	0.013	0.027
-0.176	0.798	-0.625	-0.209	0.817	-0.538	-0.013	-0.143	-0.100	0.020	0.023	-0.046	0.032	0.011	0.014	0.022
-0.176	0.798	-0.625	-0.206	0.817	-0.539	-0.041	-0.138	-0.106	0.017	0.023	-0.045	0.034	0.010	0.014	0.020
-0.195	0.810	-0.609	-0.202	0.817	-0.541	-0.037	-0.172	-0.114	-0.006	0.035	-0.027	0.056	0.022	0.002	0.017
-0.180	0.802	-0.609	-0.199	0.817	-0.542	-0.038	-0.092	-0.123	0.006	0.027	-0.026	0.042	0.014	0.002	0.014
-0.191	0.810	-0.621	-0.195	0.816	-0.544	-0.062	-0.208	-0.094	-0.009	0.036	-0.036	0.056	0.021	0.010	0.010
-0.164	0.786	-0.601	-0.193	0.816	-0.545	-0.056	-0.099	-0.105	0.015	0.013	-0.015	0.031	0.003	0.010	0.010
-0.172	0.779	-0.609	-0.189	0.816	-0.547	-0.053	-0.175	-0.081	0.004	0.006	-0.021	0.041	0.011	0.002	0.011
-0.176	0.790	-0.609	-0.186	0.815	-0.549	-0.069	-0.161	-0.086	-0.003	0.018	-0.019	0.047	0.001	0.002	0.014
-0.157	0.802	-0.617	-0.182	0.815	-0.550	-0.057	-0.165	-0.102	0.013	0.030	-0.025	0.030	0.012	0.006	0.013
-0.157	0.802	-0.621	-0.179	0.814	-0.553	-0.083	-0.157	-0.107	0.009	0.031	-0.027	0.032	0.013	0.010	0.016
-0.157	0.786	-0.617	-0.175	0.813	-0.555	-0.094	-0.170	-0.101	0.006	0.016	-0.020	0.035	0.003	0.006	0.019
-0.141	0.786	-0.633	-0.172	0.813	-0.557	-0.077	-0.150	-0.116	0.018	0.017	-0.034	0.021	0.003	0.022	0.020
-0.145	0.771	-0.621	-0.168	0.812	-0.559	-0.104	-0.159	-0.104	0.010	0.002	-0.019	0.027	0.018	0.009	0.019
-0.133	0.779	-0.629	-0.165	0.811	-0.561	-0.068	-0.133	-0.098	0.019	0.010	-0.025	0.017	0.011	0.017	0.018
-0.145	0.783	-0.637	-0.162	0.811	-0.562	-0.044	-0.166	-0.084	0.004	0.015	-0.031	0.030	0.007	0.025	0.018
-0.145	0.783	-0.629	-0.158	0.810	-0.564	-0.048	-0.175	-0.079	0.001	0.015	-0.022	0.032	0.007	0.016	0.019
-0.118	0.775	-0.629	-0.154	0.810	-0.565	-0.022	-0.216	-0.086	0.024	0.007	-0.020	0.007	0.015	0.016	0.019
-0.126	0.775	-0.629	-0.151	0.810	-0.567	-0.043	-0.144	-0.107	0.013	0.008	-0.019	0.017	0.015	0.016	0.021
-0.114	0.771	-0.633	-0.147	0.810	-0.567	0.007	-0.165	-0.102	0.020	0.004	-0.022	0.007	0.018	0.019	0.025
-0.110	0.779	-0.633	-0.144	0.810	-0.568	-0.004	-0.184	-0.077	0.021	0.011	-0.021	0.004	0.011	0.019	0.027
-0.107	0.755	-0.637	-0.140	0.811	-0.568	0.022	-0.206	-0.068	0.021	-0.012	-0.024	0.002	0.034	0.023	0.024
-0.099	0.771	-0.641	-0.139	0.811	-0.568	0.023	0.008	-0.075	0.028	0.003	-0.028	0.004	0.018	0.027	0.024
-0.126	0.783	-0.633	-0.136	0.811	-0.569	0.016	-0.198	-0.051	-0.002	0.014	-0.020	0.025	0.007	0.018	0.024
-0.099	0.775	-0.633	-0.133	0.811	-0.569	0.016	-0.192	-0.057	0.021	0.006	-0.019	0.000	0.015	0.018	0.022
-0.095	0.779	-0.629	-0.130	0.812	-0.569	0.007	-0.134	-0.071	0.022	0.010	-0.015	0.002	0.011	0.014	0.017
-0.103	0.771	-0.637	-0.127	0.812	-0.570	0.014	-0.184	-0.063	0.011	0.002	-0.022	0.008	0.018	0.022	0.021
-0.107	0.771	-0.637	-0.124	0.813	-0.569	0.080	-0.162	-0.060	0.005	0.001	-0.022	0.013	0.018	0.021	0.022
-0.091	0.771	-0.633	-0.121	0.814	-0.568	0.082	-0.159	-0.053	0.017	0.000	-0.019	0.000	0.018	0.017	0.022
-0.095	0.810	-0.676	-0.118	0.815	-0.567	0.106	-0.197	-0.052	0.010	0.038	-0.063	0.005	0.021	0.060	0.027
-0.095	0.810	-0.676	-0.116	0.816	-0.567	0.055	-0.094	-0.065	0.008	0.037	-0.063	0.007	0.021	0.060	0.030
-0.068	0.794	-0.641	-0.113	0.816	-0.567	0.042	-0.140	-0.053	0.033	0.021	-0.028	0.018	0.005	0.024	0.030
-0.076	0.783	-0.633	-0.111	0.816	-0.567	0.016	-0.130	-0.044	0.023	0.009	-0.020	0.008	0.007	0.016	0.028
-0.076	0.779	-0.629	-0.108	0.816	-0.568	-0.006	-0.140	-0.051	0.020	0.005	-0.015	0.007	0.010	0.011	0.025
-0.076	0.767	-0.629	-0.106	0.817	-0.567	0.050	-0.108	-0.059	0.018	-0.007	-0.015	0.005	0.022	0.011	0.022
-0.087	0.767	-0.644	-0.104	0.817	-0.567	0.051	-0.139	-0.060	0.004	-0.007	-0.031	0.008	0.022	0.027	0.021
-0.072	0.775	-0.637	-0.101	0.818	-0.566	0.082	-0.129	-0.061	0.017	-0.001	-0.024	0.006	0.014	0.019	0.019
-0.072	0.779	-0.633	-0.099	0.819	-0.565	0.096	-0.117	-0.045	0.015	0.002	-0.021	0.004	0.010	0.015	0.024
-0.076	0.786	-0.641	-0.096	0.820	-0.564	0.084	-0.195	-0.019	0.008	0.009	-0.030	0.002	0.003	0.022	0.029
-0.041	0.790	-0.629	-0.095	0.821	-0.563	0.110	-0.121	-0.014	0.041	0.012	-0.019	0.031	0.001	0.010	0.034
-0.041	0.802	-0.617	-0.093	0.822	-0.562	0.073	-0.089	-0.006	0.040	0.023	-0.008	0.029	0.013	0.003	0.036
-0.037	0.802	-0.633	-0.092	0.823	-0.561	0.086	-0.096	-0.022	0.042	0.022	-0.025	0.031	0.013	0.012	0.040
-0.053	0.790	-0.637	-0.090	0.824	-0.560	0.082	-0.083	-0.032	0.025	0.009	-0.030	0.014	0.002	0.016	0.039
-0.045	0.790	-0.637	-0.088	0.824	-0.559	0.071	-0.125	-0.036	0.031	0.008	-0.030	0.020	0.002	0.016	0.036
-0.041	0.790	-0.629	-0.086	0.825	-0.558	0.073	-0.084	-0.049	0.033	0.008	-0.023	0.022	0.003	0.007	0.033
-0.060	0.798	-0.641	-0.084	0.826	-0.558	0.057	-0.108	-0.037	0.011	0.015	-0.035	0.002	0.011	0.019	0.035
-0.041	0.794	-0.629	-0.083	0.826	-0.558	0.037	-0.099	-0.025	0.029	0.011	-0.024	0.020	0.007	0.007	0.035
-0.033	0.798	-0.633	-0.081	0.826	-0.557	0.035	-0.107	-0.028	0.035	0.014	-0.028	0.026	0.012	0.010	0.034
-0.030	0.790	-0.617	-0.079	0.827	-0.557	0.035	-0.035	-0.043	0.038	0.006	-0.012	0.029	0.004	0.006	0.035
-0.041	0.798	-0.637	-0.078	0.827	-0.557	0.037	-0.093	-0.042	0.024	0.013	-0.032	0.016	0.013	0.013	0.033
-0.041	0.794	-0.625	-0.076	0.828	-0.556	0.064	-0.050	-0.051	0.023	0.009	-0.021	0.015	0.009	0.001	0.030
-0.045	0.802	-0.629	-0.075	0.829	-0.555	0.078	-0.064	-0.044	0.017	0.016	-0.025	0.010	0.017	0.005	0.025
-0.041	0.794	-0.629	-0.074	0.829	-0.554	0.055	-0.014	-0.048	0.020	0.007	-0.026	0.013	0.010	0.004	0.022
-0.057	0.806	-0.633	-0.072	0.830	-0.554	0.043	-0.039	-0.046	0.003	0.018	-0.030	0.003	0.022	0.007	0.020
-0.045	0.810	-0.617	-0.070	0.830	-0.554	0.016	-0.098	-0.044	0.013	0.022	-0.014	0.007	0.027	0.009	0.020
-0.041	0.806	-0.613	-0.069	0.829	-0.554	-0.017	-0.040	-0.051	0.016	0.018	-0.010	0.010	0.024	0.014	0.021
-0.030	0.810	-0.609	-0.067	0.829	-0.554	0.006	-0.049	-0.063	0.025	0.022	-0.005	0.020	0.028	0.018	0.024
-0.026	0.794	-0.617	-0.066	0.829	-0.555	-0.025	-0.014	-0.070	0.028	0.007	-0.013	0.023	0.014	0.011	0.025
-0.026	0.794	-0.617	-0.064	0.829	-0.555	0.011	-0.014	-0.075	0.026	0.007	-0.012	0.021	0.015	0.012	0.027
-0.030	0.806	-0.621	-0.063	0.829	-0.555	-0.011	-0.027	-0.063	0.021	0.019	-0.016	0.016	0.028	0.009	0.028
-0.022	0.806	-0.613	-0.062	0.829	-0.556	-0.008	0.005	-0.071	0.028	0.019	-0.008	0.022	0.029	0.018	0.028
-0.022	0.813	-0.621	-0.060	0.829	-0.556	-0.019	-0.038	-0.070	0.026	0.027	-0.015	0.021	0.038	0.011	0.028
-0.014	0.802	-0.601	-0.058	0.828	-0.558	-0.067	0.013	-0.093	0.032	0.016	0.006	0.027	0.027	0.032	0.027
-0.014	0.798	-0.613	-0.057	0.828	-0.558	-0.035	-0.004	-0.100	0.031	0.012	-0.005	0.025	0.024	0.021	0.027
-0.018	0.794	-0.601	-0.055	0.827	-0.559	-0.048	-0.003	-0.102	0.025	0.009	0.008	0.020	0.021	0.034	0.026
-0.014	0.810	-0.625	-0.053	0.827	-0.559	-0.003	-0.001	-0.128	0.027	0.024	-0.015	0.022	0.038	0.012	0.022
-0.018	0.802	-0.613	-0.051	0.827	-0.560	-0.014	0.051	-0.138	0.021	0.017	-0.003	0.016	0.031	0.025	0.018
-0.033	0.817	-0.629	-0.049	0.827	-0.560	-0.026	0.017	-0.135	0.004	0.033	-0.018	0.001	0.047	0.010	0.018
-0.026	0.806	-0.609	-0.047	0.826	-0.561	-0.039	-0.006	-0.116	0.010	0.022	0.002	0.005	0.037	0.031	0.018
-0.014	0.813	-0.625	-0.045	0.826	-0.562	-0.045	0.017	-0.113	0.019	0.030	-0.013	0.015	0.045	0.017	0.016
0.005	0.802	-0.593	-0.044	0.826	-0.563	-0.033	0.101	-0.120	0.038	0.019	0.020	0.032	0.035	0.049	0.017
-0.018	0.810	-0.605	-0.043	0.825	-0.563	-0.058	0.090	-0.119	0.014	0.027	0.009	0.007	0.043	0.039	0.019
-0.010	0.798	-0.609	-0.042	0.824	-0.564	-0.059	0.131	-0.144	0.020	0.017	0.006	0.013	0.033	0.036	0.016
-0.010	0.802	-0.617	-0.041	0.824	-0.566	-0.063	0.116	-0.149	0.019	0.021	-0.001	0.011	0.037	0.029	0.012
-0.018	0.786	-0.617	-0.040	0.823	-0.566	-0.055	0.134	-0.151	0.011	0.007	-0.000	0.002	0.023	0.030	0.011
-0.026	0.775	-0.625	-0.039	0.823	-0.567	-0.016	0.126	-0.147	0.002	-0.005	-0.008	0.007	0.012	0.023	0.009
-0.022	0.767	-0.621	-0.037	0.823	-0.567	0.010	0.112	-0.147	0.005	-0.013	-0.004	0.005	0.005	0.028	0.006
-0.022	0.779	-0.625	-0.036	0.823	-0.567	0.022	0.093	-0.150	0.003	-0.001	-0.008	0.007	0.018	0.025	0.006
-0.010	0.783	-0.601	-0.033	0.824	-0.566	0.028	0.047	-0.175	0.012	0.002	0.016	0.003	0.022	0.050	0.008
-0.014	0.767	-0.621	-0.031	0.824	-0.566	0.027	0.075	-0.208	0.006	-0.014	-0.004	0.003	0.008	0.032	0.008
0.005	0.767	-0.601	-0.028	0.824	-0.566	0.020	0.085	-0.220	0.022	-0.014	0.015	0.015	0.009	0.052	0.007
-0.003	0.775	-0.605	-0.025	0.824	-0.565	0.018	0.060	-0.226	0.012	-0.006	0.011	0.006	0.017	0.049	0.005
-0.010	0.806	-0.613	-0.023	0.824	-0.566	-0.013	0.145	-0.237	0.002	0.025	0.004	0.004	0.049	0.042	0.002
-0.018	0.840	-0.629	-0.020	0.824	-0.567	-0.047	0.060	-0.229	-0.009	0.060	-0.011	0.013	0.085	0.028	-0.001
-0.022	0.852	-0.637	-0.016	0.823	-0.568	-0.058	0.051	-0.243	-0.016	0.072	-0.018	0.018	0.097	0.021	-0.004
-0.014	0.856	-0.652	-0.012	0.822	-0.569	-0.069	-0.005	-0.232	-0.012	0.077	-0.033	0.012	0.102	0.006	-0.005
-0.014	0.856	-0.652	-0.009	0.822	-0.570	-0.049	0.103	-0.261	-0.015	0.077	-0.032	0.014	0.103	0.007	-0.002
-0.014	0.848	-0.648	-0.005	0.821	-0.570	-0.034	0.008	-0.277	-0.020	0.070	-0.027	0.016	0.096	0.011	0.000
0.020	0.821	-0.633	-0.001	0.821	-0.571	0.005	0.086	-0.308	0.011	0.043	-0.011	0.018	0.069	0.028	0.003
0.013	0.833	-0.633	0.004	0.821	-0.570	0.017	0.062	-0.303	-0.001	0.054	-0.011	0.008	0.082	0.029	0.006
0.028	0.810	-0.625	0.008	0.822	-0.570	0.028	0.117	-0.315	0.010	0.031	-0.003	0.022	0.059	0.038	0.007
0.032	0.798	-0.625	0.012	0.822	-0.569	0.044	0.094	-0.303	0.010	0.019	-0.004	0.025	0.049	0.039	0.004
0.024	0.806	-0.625	0.015	0.822	-0.569	0.053	0.080	-0.296	-0.002	0.027	-0.005	0.016	0.057	0.040	0.002
0.024	0.810	-0.621	0.020	0.822	-0.569	0.019	0.067	-0.293	-0.006	0.031	-0.001	0.014	0.062	0.044	-0.000
0.028	0.794	-0.625	0.024	0.822	-0.569	-0.019	0.054	-0.302	-0.006	0.016	-0.004	0.017	0.047	0.041	-0.004
0.040	0.790	-0.609	0.029	0.821	-0.570	-0.064	0.043	-0.313	0.001	0.013	0.012	0.027	0.044	0.058	-0.005
0.040	0.779	-0.609	0.033	0.820	-0.572	-0.086	0.054	-0.313	-0.004	0.003	0.014	0.026	0.033	0.059	-0.007
0.043	0.783	-0.617	0.037	0.819	-0.573	-0.067	0.075	-0.305	-0.004	0.008	0.008	0.028	0.038	0.052	-0.008
0.036	0.794	-0.629	0.041	0.817	-0.575	-0.088	0.068	-0.286	-0.016	0.021	-0.003	0.019	0.050	0.041	-0.004
0.043	0.806	-0.633	0.045	0.816	-0.577	-0.093	0.062	-0.293	-0.012	0.034	-0.005	0.026	0.063	0.038	-0.003
0.078	0.817	-0.633	0.049	0.814	-0.579	-0.130	0.079	-0.281	0.019	0.047	-0.003	0.059	0.075	0.039	0.003
0.063	0.817	-0.625	0.053	0.812	-0.581	-0.128	0.076	-0.288	-0.000	0.049	0.007	0.043	0.076	0.047	0.006
0.090	0.810	-0.633	0.056	0.810	-0.583	-0.118	0.120	-0.293	0.023	0.043	0.002	0.069	0.069	0.040	0.008
0.074	0.802	-0.637	0.060	0.809	-0.584	-0.049	0.104	-0.274	0.005	0.036	-0.001	0.052	0.062	0.037	0.005
0.070	0.810	-0.641	0.062	0.809	-0.585	-0.015	0.111	-0.255	-0.002	0.044	-0.004	0.047	0.071	0.034	0.006
0.082	0.798	-0.629	0.066	0.808	-0.585	0.004	0.077	-0.254	0.006	0.033	0.008	0.057	0.060	0.047	0.004
0.086	0.802	-0.625	0.069	0.808	-0.585	-0.018	0.070	-0.246	0.007	0.038	0.012	0.060	0.065	0.052	0.006
0.097	0.790	-0.625	0.071	0.807	-0.587	-0.069	0.120	-0.245	0.016	0.027	0.014	0.070	0.054	0.052	0.012
0.105	0.767	-0.621	0.073	0.805	-0.588	-0.064	0.227	-0.249	0.022	0.005	0.019	0.077	0.032	0.057	0.009
0.124	0.752	-0.621	0.075	0.804	-0.590	-0.121	0.141	-0.218	0.040	-0.008	0.022	0.095	0.017	0.058	0.008
0.078	0.755	-0.629	0.077	0.802	-0.593	-0.115	0.151	-0.230	-0.008	-0.003	0.016	0.048	0.022	0.051	0.002
0.097	0.763	-0.621	0.078	0.800	-0.594	-0.085	0.176	-0.224	0.010	0.006	0.026	0.066	0.030	0.060	-0.005
0.070	0.767	-0.637	0.080	0.799	-0.596	-0.078	0.177	-0.216	-0.018	0.011	0.012	0.039	0.035	0.045	-0.016
0.067	0.790	-0.648	0.081	0.798	-0.598	-0.072	0.134	-0.211	-0.024	0.036	0.001	0.034	0.059	0.034	-0.017
0.067	0.790	-0.648	0.083	0.796	-0.600	-0.114	0.201	-0.225	-0.025	0.037	0.004	0.033	0.060	0.034	-0.016
0.074	0.779	-0.656	0.085	0.794	-0.603	-0.158	0.088	-0.210	-0.019	0.028	-0.001	0.040	0.049	0.027	-0.012
0.105	0.752	-0.644	0.087	0.791	-0.606	-0.164	0.155	-0.241	0.010	0.003	0.014	0.070	0.023	0.040	-0.008
0.101	0.748	-0.648	0.088	0.788	-0.609	-0.187	0.208	-0.247	0.005	0.002	0.013	0.065	0.020	0.036	-0.007
0.093	0.752	-0.660	0.090	0.786	-0.612	-0.177	0.149	-0.234	-0.004	0.009	0.005	0.057	0.024	0.025	-0.006
0.086	0.752	-0.652	0.091	0.783	-0.616	-0.213	0.137	-0.186	-0.013	0.012	0.016	0.048	0.025	0.034	-0.010
0.093	0.755	-0.656	0.092	0.780	-0.619	-0.177	0.162	-0.195	-0.006	0.019	0.016	0.055	0.030	0.031	-0.012
0.086	0.752	-0.660	0.094	0.777	-0.622	-0.171	0.116	-0.188	-0.015	0.017	0.015	0.047	0.027	0.028	-0.012
0.097	0.763	-0.664	0.094	0.775	-0.625	-0.167	0.198	-0.189	-0.004	0.031	0.014	0.058	0.039	0.024	-0.010
0.101	0.759	-0.668	0.096	0.773	-0.627	-0.124	0.082	-0.169	-0.001	0.030	0.012	0.061	0.036	0.021	-0.009
0.101	0.755	-0.668	0.097	0.771	-0.629	-0.125	0.107	-0.174	-0.003	0.028	0.015	0.060	0.033	0.022	-0.005
0.101	0.755	-0.676	0.099	0.769	-0.631	-0.101	0.067	-0.180	-0.004	0.029	0.009	0.060	0.034	0.014	-0.001
0.117	0.748	-0.668	0.101	0.767	-0.634	-0.151	0.118	-0.188	0.010	0.024	0.019	0.074	0.027	0.023	-0.002
0.128	0.728	-0.664	0.101	0.764	-0.637	-0.159	0.214	-0.185	0.021	0.007	0.026	0.085	0.008	0.028	-0.004
0.105	0.725	-0.672	0.102	0.762	-0.639	-0.144	0.147	-0.175	-0.003	0.006	0.021	0.061	0.005	0.020	-0.004
0.097	0.725	-0.676	0.102	0.760	-0.642	-0.137	0.160	-0.191	-0.011	0.008	0.020	0.053	0.006	0.017	-0.009
0.109	0.725	-0.684	0.102	0.757	-0.645	-0.170	0.239	-0.188	0.000	0.010	0.016	0.064	0.007	0.009	-0.013
0.086	0.725	-0.704	0.103	0.754	-0.648	-0.180	0.130	-0.170	-0.023	0.013	-0.001	0.041	0.007	0.010	-0.011
0.101	0.728	-0.696	0.104	0.751	-0.651	-0.188	0.091	-0.163	-0.009	0.020	0.010	0.056	0.012	0.001	-0.014
0.120	0.721	-0.680	0.105	0.748	-0.655	-0.207	0.134	-0.169	0.009	0.015	0.030	0.075	0.005	0.015	-0.016
0.086	0.721	-0.700	0.105	0.745	-0.658	-0.180	0.177	-0.182	-0.026	0.018	0.013	0.040	0.005	0.004	-0.017
0.101	0.717	-0.704	0.107	0.743	-0.660	-0.141	0.035	-0.158	-0.012	0.017	0.012	0.055	0.002	0.008	-0.016
0.082	0.705	-0.723	0.108	0.741	-0.663	-0.133	0.146	-0.174	-0.032	0.007	-0.005	0.035	0.009	0.027	-0.018
0.109	0.717	-0.715	0.108	0.738	-0.666	-0.165	0.144	-0.164	-0.005	0.021	0.006	0.062	0.003	0.019	-0.013
0.113	0.721	-0.692	0.109	0.736	-0.669	-0.174	0.149	-0.159	-0.002	0.028	0.033	0.065	0.007	0.005	-0.013
0.117	0.705	-0.711	0.109	0.732	-0.672	-0.193	0.155	-0.164	0.002	0.015	0.016	0.069	0.008	0.014	-0.011
0.105	0.690	-0.711	0.110	0.730	-0.675	-0.181	0.134	-0.172	-0.011	0.003	0.020	0.057	0.023	0.014	-0.011
0.105	0.690	-0.727	0.111	0.727	-0.678	-0.158	0.074	-0.164	-0.012	0.006	0.007	0.057	0.023	0.029	-0.010
0.117	0.686	-0.704	0.111	0.724	-0.680	-0.150	0.230	-0.172	0.000	0.004	0.033	0.068	0.027	0.005	-0.010
0.117	0.690	-0.723	0.111	0.723	-0.682	-0.105	0.117	-0.141	-0.000	0.010	0.016	0.068	0.023	0.024	-0.009
0.120	0.690	-0.723	0.111	0.721	-0.684	-0.095	0.189	-0.141	0.004	0.012	0.018	0.072	0.022	0.023	-0.009
0.109	0.682	-0.723	0.111	0.719	-0.686	-0.096	0.138	-0.150	-0.008	0.006	0.020	0.061	0.030	0.023	-0.013
0.105	0.667	-0.735	0.112	0.717	-0.688	-0.111	0.105	-0.159	-0.012	-0.008	0.010	0.057	0.045	0.035	-0.014
0.093	0.659	-0.731	0.113	0.714	-0.691	-0.155	0.089	-0.162	-0.025	-0.013	0.017	0.046	0.052	0.031	-0.015
0.117	0.655	-0.731	0.114	0.712	-0.693	-0.155	0.108	-0.166	-0.003	-0.014	0.020	0.069	0.056	0.031	-0.017
0.120	0.667	-0.719	0.113	0.709	-0.696	-0.174	0.199	-0.176	0.002	0.000	0.035	0.073	0.044	0.019	-0.017
0.105	0.686	-0.731	0.114	0.706	-0.698	-0.138	0.112	-0.164	-0.015	0.022	0.025	0.057	0.024	0.031	-0.016
0.109	0.678	-0.735	0.114	0.705	-0.700	-0.104	0.194	-0.168	-0.010	0.016	0.024	0.061	0.032	0.034	-0.020
0.105	0.674	-0.739	0.114	0.703	-0.702	-0.098	0.146	-0.154	-0.014	0.014	0.022	0.057	0.036	0.038	-0.021
0.093	0.670	-0.743	0.114	0.701	-0.704	-0.099	0.132	-0.152	-0.026	0.012	0.020	0.045	0.040	0.042	-0.021
0.113	0.667	-0.743	0.114	0.699	-0.706	-0.088	0.144	-0.174	-0.007	0.010	0.022	0.064	0.043	0.042	-0.022
0.101	0.647	-0.747	0.115	0.697	-0.707	-0.091	0.131	-0.170	-0.019	-0.007	0.020	0.052	0.062	0.046	-0.024
0.105	0.647	-0.739	0.115	0.695	-0.709	-0.103	0.178	-0.172	-0.015	-0.005	0.030	0.056	0.062	0.037	-0.024
0.101	0.659	-0.739	0.115	0.694	-0.711	-0.082	0.134	-0.163	-0.019	0.008	0.031	0.052	0.050	0.037	-0.024
0.101	0.667	-0.739	0.115	0.692	-0.713	-0.114	0.126	-0.163	-0.019	0.018	0.034	0.051	0.042	0.036	-0.024
0.117	0.651	-0.743	0.116	0.690	-0.714	-0.070	0.152	-0.174	-0.004	0.004	0.031	0.066	0.057	0.040	-0.021
0.097	0.655	-0.763	0.116	0.688	-0.716	-0.093	0.120	-0.150	-0.024	0.009	0.013	0.047	0.053	0.059	-0.018
0.120	0.636	-0.751	0.116	0.687	-0.718	-0.088	0.158	-0.135	0.000	-0.008	0.027	0.070	0.072	0.047	-0.015
0.117	0.640	-0.751	0.115	0.685	-0.719	-0.055	0.139	-0.136	-0.004	-0.003	0.029	0.066	0.068	0.047	-0.016
0.117	0.640	-0.747	0.115	0.684	-0.720	-0.045	0.223	-0.165	-0.003	-0.002	0.034	0.065	0.068	0.043	-0.016
0.117	0.643	-0.735	0.114	0.683	-0.721	-0.032	0.182	-0.167	-0.002	0.003	0.047	0.065	0.064	0.031	-0.020
0.097	0.651	-0.767	0.114	0.683	-0.722	-0.025	0.174	-0.157	-0.021	0.011	0.017	0.046	0.056	0.062	-0.024
0.090	0.667	-0.771	0.114	0.682	-0.723	-0.028	0.112	-0.141	-0.029	0.028	0.014	0.038	0.041	0.066	-0.028
0.086	0.647	-0.778	0.114	0.681	-0.723	-0.000	0.149	-0.139	-0.032	0.009	0.007	0.034	0.060	0.074	-0.028
0.086	0.647	-0.778	0.114	0.681	-0.723	-0.008	0.056	-0.105	-0.033	0.009	0.007	0.034	0.060	0.075	-0.028
0.109	0.624	-0.747	0.114	0.680	-0.724	-0.009	0.158	-0.120	-0.009	-0.014	0.040	0.057	0.084	0.043	-0.029
0.105	0.628	-0.755	0.112	0.680	-0.725	0.012	0.221	-0.119	-0.011	-0.009	0.033	0.054	0.080	0.052	-0.025
0.086	0.632	-0.759	0.112	0.680	-0.725	0.025	0.108	-0.102	-0.030	-0.006	0.029	0.035	0.077	0.056	-0.025
0.113	0.632	-0.751	0.110	0.680	-0.725	0.035	0.231	-0.120	-0.001	-0.006	0.037	0.062	0.077	0.048	-0.025
0.086	0.640	-0.771	0.109	0.681	-0.724	0.055	0.178	-0.108	-0.027	0.002	0.018	0.035	0.070	0.069	-0.029
0.093	0.628	-0.767	0.107	0.681	-0.724	0.047	0.194	-0.113	-0.018	-0.010	0.022	0.043	0.082	0.065	-0.027
0.078	0.636	-0.759	0.107	0.681	-0.725	0.022	0.143	-0.113	-0.033	-0.003	0.030	0.028	0.075	0.058	-0.033
0.086	0.640	-0.771	0.106	0.681	-0.725	0.016	0.164	-0.116	-0.024	0.001	0.019	0.036	0.072	0.071	-0.033
0.074	0.643	-0.763	0.106	0.681	-0.725	0.047	0.125	-0.119	-0.035	0.005	0.027	0.025	0.068	0.064	-0.030
0.090	0.663	-0.755	0.105	0.681	-0.724	0.042	0.163	-0.115	-0.019	0.024	0.035	0.040	0.050	0.057	-0.027
0.101	0.643	-0.778	0.104	0.682	-0.724	0.034	0.164	-0.107	-0.006	0.004	0.011	0.052	0.070	0.081	-0.024
0.093	0.632	-0.755	0.103	0.681	-0.725	0.008	0.121	-0.089	-0.013	-0.007	0.036	0.045	0.082	0.058	-0.020
0.101	0.640	-0.755	0.102	0.681	-0.725	-0.016	0.225	-0.105	-0.004	0.001	0.036	0.053	0.075	0.059	-0.020
0.093	0.624	-0.755	0.100	0.680	-0.726	-0.007	0.176	-0.095	-0.010	-0.014	0.037	0.046	0.091	0.060	-0.027
0.078	0.624	-0.771	0.099	0.680	-0.727	-0.025	0.125	-0.071	-0.025	-0.014	0.022	0.031	0.091	0.077	-0.029
0.070	0.628	-0.759	0.098	0.679	-0.727	-0.015	0.136	-0.068	-0.031	-0.009	0.035	0.023	0.088	0.066	-0.032
0.070	0.640	-0.771	0.098	0.678	-0.728	-0.030	0.107	-0.074	-0.031	0.003	0.024	0.024	0.077	0.080	-0.035
0.078	0.636	-0.759	0.096	0.678	-0.729	0.000	0.202	-0.088	-0.021	-0.001	0.036	0.032	0.081	0.069	-0.032
0.070	0.636	-0.767	0.096	0.678	-0.729	-0.007	0.070	-0.081	-0.029	-0.000	0.029	0.025	0.082	0.078	-0.029
0.093	0.628	-0.763	0.094	0.678	-0.729	0.005	0.210	-0.094	-0.004	-0.008	0.033	0.049	0.090	0.076	-0.027
0.078	0.624	-0.763	0.091	0.678	-0.730	0.032	0.257	-0.075	-0.017	-0.012	0.034	0.034	0.094	0.077	-0.031
0.078	0.640	-0.763	0.090	0.678	-0.730	0.028	0.113	-0.052	-0.016	0.003	0.034	0.035	0.080	0.078	-0.030
0.043	0.640	-0.771	0.090	0.678	-0.729	0.043	0.085	-0.058	-0.049	0.003	0.025	0.001	0.080	0.087	-0.033
0.059	0.636	-0.794	0.089	0.678	-0.730	0.005	0.122	-0.071	-0.033	-0.001	0.002	0.017	0.085	0.112	-0.036
0.074	0.620	-0.759	0.088	0.678	-0.730	0.017	0.121	-0.076	-0.017	-0.016	0.038	0.033	0.101	0.078	-0.036
0.059	0.628	-0.767	0.087	0.678	-0.730	-0.016	0.139	-0.086	-0.031	-0.008	0.030	0.018	0.094	0.087	-0.030
0.070	0.624	-0.767	0.085	0.677	-0.731	-0.005	0.226	-0.092	-0.018	-0.012	0.031	0.030	0.099	0.088	-0.032
0.070	0.624	-0.767	0.084	0.677	-0.731	-0.002	0.170	-0.081	-0.016	-0.011	0.032	0.031	0.099	0.089	-0.032
0.043	0.640	-0.798	0.083	0.677	-0.731	0.005	0.063	-0.056	-0.043	0.004	0.000	0.005	0.085	0.122	-0.031
0.059	0.628	-0.782	0.082	0.677	-0.732	0.004	0.109	-0.050	-0.026	-0.007	0.016	0.021	0.097	0.107	-0.032
0.055	0.620	-0.778	0.081	0.677	-0.732	0.021	0.105	-0.047	-0.029	-0.015	0.020	0.018	0.105	0.104	-0.035
0.059	0.620	-0.767	0.080	0.677	-0.732	0.036	0.143	-0.046	-0.024	-0.015	0.032	0.022	0.106	0.094	-0.034
0.047	0.636	-0.778	0.078	0.677	-0.732	0.031	0.130	-0.033	-0.034	-0.000	0.020	0.012	0.091	0.107	-0.038
0.047	0.636	-0.778	0.076	0.678	-0.732	0.033	0.200	-0.050	-0.031	-0.001	0.020	0.013	0.091	0.108	-0.037
0.028	0.632	-0.786	0.075	0.677	-0.732	0.001	0.103	-0.041	-0.050	-0.004	0.012	0.006	0.096	0.117	-0.035
0.051	0.620	-0.782	0.074	0.677	-0.732	-0.016	0.075	-0.039	-0.026	-0.016	0.017	0.018	0.108	0.114	-0.033
0.059	0.620	-0.778	0.074	0.677	-0.732	0.013	0.059	-0.034	-0.017	-0.016	0.021	0.026	0.108	0.112	-0.029
0.055	0.616	-0.775	0.073	0.677	-0.732	0.037	0.096	-0.031	-0.020	-0.020	0.025	0.023	0.113	0.109	-0.023
0.067	0.620	-0.775	0.071	0.677	-0.732	0.026	0.137	-0.019	-0.007	-0.016	0.025	0.036	0.110	0.110	-0.026
0.051	0.636	-0.786	0.069	0.678	-0.732	0.049	0.130	-0.013	-0.021	-0.001	0.012	0.021	0.095	0.123	-0.026
0.036	0.628	-0.767	0.068	0.679	-0.731	0.054	0.076	-0.026	-0.035	-0.010	0.032	0.007	0.103	0.104	-0.031
0.047	0.632	-0.786	0.067	0.679	-0.731	0.058	0.133	-0.057	-0.022	-0.006	0.012	0.019	0.100	0.125	-0.034
0.020	0.628	-0.782	0.066	0.679	-0.731	0.028	0.086	-0.037	-0.048	-0.011	0.015	0.007	0.105	0.122	-0.036
0.040	0.632	-0.786	0.066	0.679	-0.731	0.009	0.066	-0.029	-0.028	-0.007	0.012	0.013	0.101	0.127	-0.035
0.040	0.636	-0.778	0.064	0.679	-0.731	-0.009	0.089	-0.025	-0.027	-0.002	0.020	0.014	0.098	0.120	-0.034
0.028	0.620	-0.786	0.064	0.679	-0.731	-0.002	0.022	-0.008	-0.038	-0.018	0.012	0.003	0.114	0.130	-0.033
0.055	0.616	-0.763	0.063	0.679	-0.732	0.013	0.096	-0.019	-0.010	-0.022	0.036	0.031	0.118	0.107	-0.031
0.032	0.605	-0.763	0.062	0.679	-0.731	0.031	0.074	-0.004	-0.032	-0.033	0.036	0.009	0.131	0.109	-0.032
0.043	0.612	-0.786	0.061	0.680	-0.731	0.052	0.052	0.003	-0.019	-0.026	0.012	0.021	0.124	0.134	-0.034
0.024	0.605	-0.786	0.060	0.681	-0.730	0.082	0.110	-0.015	-0.037	-0.035	0.011	0.003	0.132	0.135	-0.038
0.013	0.609	-0.782	0.059	0.682	-0.729	0.083	0.041	-0.003	-0.048	-0.032	0.014	0.007	0.129	0.132	-0.038
0.020	0.601	-0.775	0.059	0.683	-0.728	0.081	0.004	0.006	-0.039	-0.041	0.021	0.001	0.137	0.126	-0.042
0.020	0.612	-0.778	0.058	0.684	-0.727	0.092	0.022	-0.001	-0.039	-0.030	0.016	0.002	0.127	0.131	-0.042
0.020	0.628	-0.775	0.057	0.685	-0.726	0.114	0.047	0.001	-0.038	-0.016	0.018	0.003	0.112	0.129	-0.039
0.032	0.612	-0.755	0.056	0.687	-0.724	0.131	0.062	0.036	-0.025	-0.033	0.036	0.016	0.128	0.111	-0.034
0.032	0.612	-0.755	0.055	0.690	-0.722	0.191	0.040	0.050	-0.023	-0.036	0.034	0.017	0.129	0.112	-0.030
0.040	0.609	-0.767	0.053	0.693	-0.719	0.246	0.084	0.046	-0.013	-0.043	0.019	0.026	0.133	0.125	-0.026
0.032	0.616	-0.775	0.051	0.697	-0.715	0.282	0.046	0.067	-0.019	-0.040	0.008	0.019	0.126	0.135	-0.018
0.028	0.624	-0.763	0.049	0.702	-0.711	0.326	0.077	0.089	-0.021	-0.036	0.015	0.016	0.119	0.124	-0.007
0.059	0.640	-0.759	0.045	0.707	-0.706	0.390	0.129	0.100	0.013	-0.026	0.014	0.048	0.105	0.122	-0.007
0.070	0.647	-0.743	0.041	0.713	-0.700	0.444	0.209	0.098	0.029	-0.025	0.024	0.061	0.098	0.107	-0.013
0.020	0.643	-0.759	0.037	0.719	-0.694	0.429	0.207	0.084	-0.017	-0.035	0.003	0.012	0.103	0.125	-0.019
-0.030	0.643	-0.775	0.033	0.724	-0.689	0.372	0.163	0.108	-0.063	-0.040	-0.018	0.037	0.104	0.142	-0.029
-0.037	0.659	-0.775	0.029	0.729	-0.684	0.393	0.101	0.152	-0.067	-0.029	-0.023	0.043	0.089	0.144	-0.043
-0.018	0.682	-0.735	0.025	0.735	-0.677	0.448	0.091	0.176	-0.044	-0.012	0.010	0.022	0.067	0.107	-0.048
-0.026	0.678	-0.723	0.022	0.742	-0.670	0.524	0.069	0.161	-0.048	-0.023	0.014	0.028	0.073	0.097	-0.041
-0.018	0.670	-0.711	0.020	0.749	-0.662	0.534	-0.015	0.123	-0.038	-0.038	0.018	0.019	0.081	0.087	-0.036
0.005	0.670	-0.700	0.018	0.755	-0.655	0.477	0.107	0.056	-0.013	-0.044	0.023	0.005	0.083	0.077	-0.032
-0.010	0.682	-0.711	0.016	0.760	-0.650	0.360	0.095	0.007	-0.027	-0.037	0.006	0.010	0.073	0.091	-0.023
-0.010	0.694	-0.715	0.015	0.764	-0.646	0.294	0.077	-0.001	-0.026	-0.029	-0.002	0.009	0.062	0.096	-0.011
0.013	0.721	-0.708	0.013	0.768	-0.641	0.330	0.195	-0.011	-0.001	-0.006	0.001	0.015	0.036	0.091	-0.004
0.020	0.740	-0.719	0.009	0.772	-0.636	0.341	0.293	-0.010	0.011	0.009	-0.015	0.024	0.018	0.104	0.001
0.005	0.763	-0.747	0.004	0.776	-0.631	0.316	0.361	0.026	0.000	0.028	-0.047	0.009	0.004	0.134	0.001
-0.022	0.779	-0.755	-0.002	0.780	-0.626	0.331	0.399	0.061	-0.021	0.040	-0.060	0.017	0.018	0.144	-0.008
-0.053	0.759	-0.735	-0.007	0.784	-0.621	0.344	0.314	0.098	-0.046	0.016	-0.045	0.047	0.002	0.126	-0.021
-0.080	0.736	-0.735	-0.012	0.788	-0.616	0.331	0.198	0.127	-0.068	-0.011	-0.050	0.073	0.026	0.128	-0.034
-0.080	0.705	-0.708	-0.017	0.791	-0.611	0.317	0.196	0.135	-0.063	-0.046	-0.027	0.072	0.059	0.102	-0.043
-0.076	0.701	-0.676	-0.021	0.795	-0.606	0.332	0.160	0.151	-0.055	-0.053	-0.001	0.068	0.064	0.073	-0.043
-0.060	0.721	-0.637	-0.025	0.799	-0.600	0.380	0.149	0.146	-0.035	-0.038	0.033	0.052	0.045	0.035	-0.039
-0.045	0.744	-0.629	-0.028	0.804	-0.594	0.385	0.065	0.130	-0.017	-0.020	0.035	0.035	0.024	0.029	-0.029
-0.041	0.752	-0.609	-0.031	0.808	-0.589	0.353	0.100	0.087	-0.010	-0.016	0.049	0.030	0.017	0.012	-0.016
-0.022	0.755	-0.629	-0.033	0.811	-0.584	0.297	0.065	0.090	0.011	-0.016	0.025	0.010	0.015	0.034	-0.003
-0.018	0.771	-0.652	-0.035	0.813	-0.581	0.218	0.036	0.108	0.017	-0.002	-0.002	0.005	0.001	0.060	0.011
-0.018	0.771	-0.652	-0.036	0.815	-0.578	0.162	-0.002	0.083	0.018	-0.004	-0.005	0.004	0.002	0.062	0.026
0.005	0.798	-0.660	-0.037	0.816	-0.577	0.108	-0.022	0.043	0.042	0.022	-0.014	0.020	0.024	0.072	0.041
0.009	0.794	-0.664	-0.037	0.817	-0.575	0.129	-0.058	0.043	0.046	0.016	-0.020	0.025	0.018	0.078	0.057
0.040	0.767	-0.668	-0.038	0.819	-0.572	0.175	-0.009	0.080	0.077	-0.012	-0.026	0.057	0.010	0.085	0.075
0.036	0.755	-0.711	-0.039	0.822	-0.568	0.292	-0.022	0.115	0.075	-0.027	-0.074	0.054	0.024	0.130	0.088
0.059	0.732	-0.692	-0.041	0.825	-0.563	0.326	0.023	0.124	0.100	-0.054	-0.059	0.078	0.048	0.113	0.100
0.043	0.725	-0.711	-0.043	0.830	-0.557	0.410	-0.055	0.168	0.087	-0.065	-0.085	0.064	0.058	0.135	0.106
0.047	0.713	-0.684	-0.046	0.834	-0.549	0.472	-0.015	0.192	0.093	-0.082	-0.065	0.070	0.071	0.110	0.104
0.040	0.725	-0.684	-0.048	0.840	-0.540	0.572	-0.009	0.189	0.088	-0.076	-0.074	0.063	0.061	0.113	0.098
0.013	0.744	-0.676	-0.051	0.846	-0.530	0.609	-0.038	0.185	0.064	-0.063	-0.076	0.038	0.044	0.107	0.094
0.017	0.763	-0.652	-0.053	0.852	-0.520	0.624	-0.051	0.172	0.070	-0.050	-0.062	0.043	0.026	0.086	0.089
0.017	0.779	-0.641	-0.055	0.858	-0.510	0.619	-0.044	0.137	0.072	-0.040	-0.061	0.045	0.012	0.077	0.081
0.005	0.786	-0.641	-0.056	0.864	-0.500	0.630	-0.048	0.099	0.061	-0.039	-0.071	0.035	0.006	0.080	0.079
-0.010	0.806	-0.633	-0.055	0.870	-0.490	0.600	-0.190	0.092	0.046	-0.025	-0.073	0.021	0.012	0.075	0.078
0.005	0.825	-0.609	-0.055	0.875	-0.481	0.555	-0.143	0.084	0.061	-0.011	-0.058	0.038	0.030	0.054	0.071
0.017	0.833	-0.581	-0.055	0.880	-0.471	0.563	-0.095	0.063	0.073	-0.008	-0.040	0.051	0.036	0.029	0.059
-0.018	0.860	-0.574	-0.056	0.885	-0.462	0.565	-0.003	0.071	0.039	0.014	-0.042	0.019	0.061	0.024	0.052
-0.037	0.868	-0.538	-0.057	0.890	-0.453	0.526	-0.123	0.098	0.021	0.017	-0.015	0.001	0.067	0.009	0.041
-0.037	0.860	-0.546	-0.059	0.894	-0.444	0.513	-0.006	0.108	0.022	0.005	-0.032	0.003	0.058	0.002	0.026
-0.053	0.868	-0.534	-0.061	0.898	-0.436	0.462	0.036	0.083	0.009	0.008	-0.028	0.011	0.064	0.008	0.015
-0.068	0.879	-0.534	-0.061	0.902	-0.428	0.477	-0.093	0.082	-0.006	0.016	-0.036	0.025	0.074	0.005	0.013
-0.080	0.891	-0.526	-0.062	0.906	-0.420	0.461	-0.084	0.085	-0.016	0.024	-0.036	0.035	0.084	0.011	0.012
-0.060	0.883	-0.510	-0.063	0.909	-0.411	0.482	-0.024	0.085	0.004	0.012	-0.029	0.014	0.074	0.024	0.008
-0.045	0.902	-0.487	-0.064	0.913	-0.403	0.461	-0.034	0.071	0.021	0.028	-0.013	0.003	0.092	0.045	0.002
-0.057	0.883	-0.440	-0.065	0.917	-0.395	0.472	0.006	0.036	0.010	0.005	0.026	0.007	0.071	0.090	-0.005
-0.091	0.887	-0.451	-0.066	0.920	-0.386	0.486	-0.038	0.036	-0.024	0.005	0.005	0.040	0.074	0.075	-0.014
-0.099	0.918	-0.428	-0.065	0.924	-0.378	0.459	-0.113	0.025	-0.032	0.033	0.021	0.047	0.103	0.097	-0.024
-0.099	0.929	-0.436	-0.065	0.927	-0.370	0.465	-0.142	0.021	-0.033	0.041	0.005	0.045	0.114	0.086	-0.026
-0.099	0.929	-0.436	-0.065	0.930	-0.362	0.426	-0.041	0.029	-0.032	0.038	-0.003	0.044	0.112	0.084	-0.019
-0.072	0.895	-0.412	-0.065	0.933	-0.354	0.421	-0.063	0.039	-0.005	-0.000	0.013	0.015	0.075	0.106	-0.016
-0.064	0.910	-0.436	-0.066	0.936	-0.346	0.434	-0.028	0.064	0.004	0.012	-0.018	0.006	0.089	0.080	-0.016
-0.091	0.937	-0.408	-0.067	0.939	-0.338	0.449	-0.055	0.061	-0.022	0.036	0.001	0.031	0.115	0.105	-0.022
-0.103	0.945	-0.396	-0.068	0.941	-0.331	0.402	0.001	0.053	-0.033	0.042	0.006	0.041	0.121	0.115	-0.028
-0.133	0.964	-0.396	-0.068	0.943	-0.325	0.345	-0.076	0.022	-0.063	0.059	-0.000	0.071	0.139	0.112	-0.036
-0.110	0.945	-0.388	-0.068	0.945	-0.320	0.247	-0.059	0.005	-0.040	0.038	0.003	0.046	0.118	0.118	-0.037
-0.107	0.933	-0.396	-0.067	0.946	-0.318	0.158	-0.138	0.003	-0.037	0.025	-0.007	0.041	0.105	0.108	-0.036
-0.095	0.925	-0.380	-0.067	0.946	-0.317	0.076	-0.085	0.006	-0.026	0.017	0.007	0.028	0.096	0.122	-0.035
-0.091	0.941	-0.369	-0.067	0.946	-0.316	0.049	-0.053	0.034	-0.021	0.032	0.019	0.022	0.110	0.132	-0.037
-0.122	0.941	-0.376	-0.068	0.946	-0.316	0.010	-0.153	0.074	-0.052	0.032	0.011	0.052	0.109	0.122	-0.039
-0.118	0.960	-0.369	-0.068	0.946	-0.316	0.034	-0.109	0.042	-0.047	0.051	0.019	0.047	0.126	0.128	-0.039
-0.118	0.949	-0.396	-0.069	0.946	-0.316	-0.025	-0.073	0.030	-0.047	0.040	-0.008	0.046	0.113	0.098	-0.042
-0.107	0.949	-0.404	-0.068	0.946	-0.317	-0.027	-0.149	0.021	-0.036	0.040	-0.015	0.033	0.112	0.088	-0.038
-0.110	0.933	-0.376	-0.068	0.945	-0.319	-0.057	-0.125	0.025	-0.040	0.025	0.014	0.035	0.095	0.114	-0.031
-0.099	0.914	-0.380	-0.068	0.945	-0.320	-0.020	-0.157	0.043	-0.028	0.006	0.011	0.023	0.074	0.108	-0.027
-0.076	0.910	-0.357	-0.068	0.945	-0.320	0.016	-0.144	0.069	-0.005	0.002	0.035	0.002	0.069	0.130	-0.026
-0.091	0.937	-0.388	-0.068	0.945	-0.320	0.009	-0.081	0.025	-0.020	0.029	0.003	0.012	0.095	0.096	-0.024
-0.099	0.964	-0.396	-0.068	0.945	-0.320	0.031	-0.155	0.021	-0.028	0.056	-0.005	0.019	0.120	0.086	-0.025
-0.114	0.960	-0.420	-0.067	0.945	-0.320	-0.020	-0.133	-0.015	-0.045	0.053	-0.027	0.033	0.115	0.061	-0.025
-0.114	0.929	-0.420	-0.066	0.945	-0.321	-0.026	-0.231	0.004	-0.046	0.022	-0.026	0.032	0.083	0.059	-0.027
-0.072	0.895	-0.365	-0.065	0.945	-0.322	-0.002	-0.207	0.044	-0.004	-0.013	0.029	0.012	0.047	0.112	-0.021
-0.099	0.871	-0.384	-0.065	0.944	-0.322	0.001	-0.172	0.075	-0.030	-0.036	0.010	0.014	0.022	0.091	-0.013
-0.060	0.895	-0.384	-0.066	0.944	-0.322	0.024	-0.142	0.054	0.008	-0.013	0.010	0.025	0.044	0.089	-0.009
-0.068	0.918	-0.420	-0.065	0.944	-0.323	-0.018	-0.138	0.039	0.000	0.011	-0.025	0.019	0.066	0.052	-0.005
-0.080	0.918	-0.392	-0.065	0.944	-0.323	0.013	-0.137	0.008	-0.012	0.011	0.003	0.008	0.064	0.077	-0.004
-0.068	0.937	-0.412	-0.064	0.944	-0.324	-0.034	-0.157	0.021	-0.001	0.030	-0.015	0.021	0.082	0.056	-0.012
-0.099	0.906	-0.408	-0.063	0.944	-0.325	0.014	-0.148	0.005	-0.032	-0.001	-0.011	0.008	0.050	0.058	-0.017
-0.103	0.883	-0.388	-0.063	0.943	-0.326	-0.040	-0.234	0.038	-0.037	-0.023	0.010	0.011	0.025	0.076	-0.021
-0.080	0.895	-0.396	-0.062	0.943	-0.326	0.014	-0.184	0.036	-0.014	-0.012	0.002	0.013	0.035	0.066	-0.017
-0.095	0.871	-0.388	-0.062	0.943	-0.327	-0.020	-0.281	0.081	-0.029	-0.035	0.011	0.001	0.011	0.072	-0.015
-0.049	0.918	-0.424	-0.062	0.943	-0.326	0.051	-0.114	0.068	0.017	0.011	-0.025	0.046	0.056	0.035	-0.010
-0.083	0.914	-0.396	-0.064	0.943	-0.326	0.042	-0.105	0.089	-0.016	0.007	0.002	0.012	0.051	0.061	-0.015
-0.091	0.922	-0.420	-0.065	0.944	-0.324	0.124	-0.093	0.095	-0.023	0.015	-0.023	0.006	0.057	0.036	-0.008
-0.103	0.871	-0.365	-0.066	0.945	-0.321	0.194	-0.191	0.124	-0.033	-0.037	0.029	0.005	0.005	0.089	-0.017
-0.068	0.879	-0.388	-0.068	0.946	-0.318	0.169	-0.083	0.119	0.004	-0.030	0.002	0.031	0.012	0.064	-0.016
-0.095	0.864	-0.392	-0.070	0.947	-0.315	0.203	-0.094	0.154	-0.021	-0.046	-0.005	0.005	0.005	0.059	-0.020
-0.099	0.891	-0.408	-0.073	0.948	-0.311	0.210	-0.059	0.185	-0.021	-0.020	-0.024	0.002	0.021	0.041	-0.010
-0.126	0.906	-0.408	-0.077	0.949	-0.306	0.277	-0.134	0.224	-0.045	-0.006	-0.029	0.024	0.035	0.040	-0.012
-0.080	0.918	-0.388	-0.081	0.950	-0.300	0.334	-0.047	0.223	0.005	0.004	-0.015	0.023	0.045	0.058	-0.010
-0.107	0.906	-0.384	-0.085	0.952	-0.294	0.348	-0.011	0.218	-0.017	-0.009	-0.017	0.003	0.032	0.060	-0.008
-0.103	0.918	-0.369	-0.089	0.954	-0.287	0.359	0.012	0.206	-0.009	0.001	-0.008	0.002	0.042	0.074	-0.004
-0.103	0.891	-0.357	-0.093	0.955	-0.280	0.375	0.041	0.176	-0.006	-0.028	-0.003	0.003	0.014	0.085	-0.005
-0.118	0.891	-0.365	-0.096	0.957	-0.274	0.333	0.053	0.157	-0.018	-0.030	-0.017	0.012	0.013	0.076	-0.003
-0.103	0.879	-0.357	-0.100	0.958	-0.268	0.327	0.100	0.149	0.001	-0.043	-0.015	0.005	0.000	0.082	0.007
-0.126	0.871	-0.384	-0.103	0.960	-0.262	0.327	0.076	0.149	-0.018	-0.052	-0.049	0.018	0.009	0.053	0.013
-0.083	0.883	-0.376	-0.106	0.961	-0.256	0.287	0.200	0.134	0.028	-0.041	-0.047	0.025	0.001	0.060	0.018
-0.110	0.906	-0.400	-0.110	0.962	-0.251	0.284	0.114	0.169	0.005	-0.019	-0.076	0.001	0.023	0.035	0.019
-0.133	0.914	-0.392	-0.114	0.963	-0.245	0.319	0.160	0.167	-0.014	-0.012	-0.074	0.023	0.030	0.041	0.019
-0.133	0.941	-0.376	-0.119	0.964	-0.240	0.277	0.242	0.162	-0.010	0.014	-0.063	0.022	0.056	0.056	0.008
-0.141	0.914	-0.353	-0.123	0.964	-0.234	0.282	0.228	0.178	-0.013	-0.014	-0.045	0.028	0.027	0.078	-0.008
-0.164	0.906	-0.333	-0.127	0.965	-0.228	0.328	0.080	0.194	-0.032	-0.023	-0.032	0.051	0.018	0.097	-0.019
-0.195	0.941	-0.321	-0.131	0.966	-0.222	0.339	-0.003	0.167	-0.059	0.011	-0.026	0.081	0.052	0.107	-0.029
-0.187	0.968	-0.294	-0.133	0.967	-0.216	0.293	-0.085	0.143	-0.049	0.037	-0.004	0.073	0.078	0.134	-0.027
-0.187	0.968	-0.294	-0.136	0.968	-0.211	0.277	-0.033	0.125	-0.046	0.036	-0.009	0.073	0.078	0.133	-0.014
-0.149	0.968	-0.337	-0.139	0.968	-0.207	0.234	-0.082	0.161	-0.005	0.036	-0.056	0.034	0.077	0.088	0.011
-0.126	0.980	-0.361	-0.141	0.969	-0.204	0.228	-0.181	0.161	0.021	0.047	-0.083	0.010	0.087	0.064	0.034
-0.091	0.980	-0.345	-0.142	0.969	-0.201	0.214	-0.152	0.122	0.057	0.046	-0.071	0.025	0.086	0.079	0.064
-0.091	0.972	-0.329	-0.144	0.970	-0.197	0.229	-0.209	0.110	0.058	0.038	-0.058	0.026	0.078	0.093	0.083
-0.049	0.956	-0.313	-0.144	0.970	-0.194	0.220	-0.184	0.074	0.101	0.022	-0.046	0.069	0.062	0.108	0.098
-0.053	0.925	-0.325	-0.145	0.971	-0.191	0.206	-0.253	0.087	0.097	-0.009	-0.061	0.066	0.031	0.096	0.111
-0.033	0.887	-0.313	-0.146	0.971	-0.190	0.120	-0.228	0.118	0.118	-0.048	-0.050	0.085	0.009	0.106	0.125
-0.033	0.898	-0.349	-0.147	0.971	-0.189	0.109	-0.192	0.140	0.120	-0.036	-0.087	0.086	0.003	0.070	0.126
-0.033	0.891	-0.345	-0.149	0.971	-0.186	0.183	-0.156	0.143	0.121	-0.044	-0.085	0.086	0.005	0.073	0.128
-0.064	0.922	-0.349	-0.151	0.971	-0.183	0.204	-0.245	0.142	0.092	-0.014	-0.092	0.056	0.025	0.068	0.127
-0.060	0.922	-0.337	-0.152	0.972	-0.180	0.253	-0.233	0.105	0.097	-0.014	-0.084	0.060	0.024	0.079	0.123
-0.053	0.910	-0.321	-0.153	0.972	-0.176	0.245	-0.278	0.117	0.106	-0.026	-0.072	0.068	0.012	0.094	0.117
-0.057	0.898	-0.313	-0.154	0.973	-0.172	0.263	-0.249	0.133	0.104	-0.038	-0.068	0.064	0.000	0.102	0.109
-0.064	0.910	-0.306	-0.156	0.973	-0.169	0.228	-0.128	0.124	0.098	-0.027	-0.063	0.056	0.011	0.109	0.103
-0.110	0.933	-0.313	-0.158	0.974	-0.165	0.231	-0.189	0.139	0.054	-0.004	-0.075	0.011	0.034	0.101	0.099
-0.087	0.953	-0.290	-0.160	0.974	-0.162	0.220	-0.211	0.155	0.079	0.015	-0.054	0.034	0.053	0.124	0.092
-0.083	0.968	-0.306	-0.162	0.974	-0.159	0.233	-0.228	0.159	0.085	0.030	-0.074	0.038	0.068	0.108	0.086
-0.095	0.941	-0.262	-0.165	0.974	-0.156	0.210	-0.201	0.165	0.076	0.003	-0.033	0.027	0.041	0.151	0.087
-0.107	0.968	-0.286	-0.167	0.974	-0.154	0.165	-0.247	0.170	0.067	0.030	-0.059	0.016	0.068	0.127	0.078
-0.099	0.953	-0.254	-0.169	0.974	-0.150	0.201	-0.113	0.153	0.077	0.014	-0.031	0.025	0.053	0.159	0.071
-0.149	0.976	-0.278	-0.172	0.974	-0.149	0.119	-0.132	0.170	0.030	0.038	-0.056	0.025	0.076	0.134	0.063
-0.130	0.968	-0.278	-0.175	0.973	-0.148	0.126	-0.239	0.196	0.052	0.031	-0.057	0.005	0.068	0.134	0.059
-0.149	0.980	-0.246	-0.178	0.973	-0.146	0.151	-0.211	0.191	0.036	0.042	-0.027	0.023	0.079	0.165	0.048
-0.145	0.999	-0.270	-0.181	0.973	-0.143	0.131	0.056	0.169	0.043	0.062	-0.053	0.019	0.098	0.140	0.047
-0.176	0.991	-0.246	-0.185	0.972	-0.142	0.134	-0.284	0.209	0.016	0.055	-0.031	0.049	0.089	0.164	0.037
-0.168	0.999	-0.266	-0.188	0.972	-0.141	0.107	-0.081	0.172	0.026	0.063	-0.052	0.041	0.097	0.143	0.032
-0.180	0.983	-0.215	-0.190	0.972	-0.140	0.065	-0.166	0.165	0.018	0.048	-0.001	0.052	0.081	0.194	0.016
-0.180	0.983	-0.215	-0.193	0.971	-0.140	0.018	-0.038	0.130	0.020	0.048	-0.001	0.051	0.081	0.194	0.011
-0.233	0.956	-0.231	-0.195	0.970	-0.143	-0.083	-0.193	0.117	-0.032	0.022	-0.015	0.105	0.054	0.178	-0.007
-0.199	0.968	-0.211	-0.196	0.970	-0.145	-0.098	-0.071	0.064	0.004	0.034	0.007	0.070	0.065	0.197	-0.016
-0.249	0.949	-0.207	-0.197	0.969	-0.148	-0.101	-0.134	0.073	-0.045	0.015	0.014	0.119	0.046	0.201	-0.027
-0.237	0.956	-0.219	-0.198	0.968	-0.151	-0.127	-0.152	0.073	-0.032	0.024	0.005	0.107	0.054	0.189	-0.031
-0.241	0.960	-0.219	-0.200	0.968	-0.155	-0.139	-0.141	0.101	-0.034	0.028	0.009	0.110	0.058	0.189	-0.032
-0.257	0.980	-0.235	-0.201	0.967	-0.159	-0.148	-0.273	0.125	-0.047	0.049	-0.003	0.125	0.078	0.174	-0.025
-0.210	0.968	-0.215	-0.202	0.966	-0.162	-0.139	-0.185	0.090	-0.000	0.038	0.021	0.079	0.066	0.194	-0.020
-0.218	0.972	-0.235	-0.203	0.965	-0.168	-0.245	-0.134	0.061	-0.007	0.043	0.006	0.087	0.070	0.175	-0.018
-0.226	0.983	-0.262	-0.204	0.963	-0.175	-0.291	-0.183	0.047	-0.014	0.056	-0.015	0.094	0.082	0.147	-0.013
-0.230	0.968	-0.231	-0.204	0.962	-0.180	-0.239	-0.100	0.034	-0.018	0.041	0.022	0.098	0.067	0.179	-0.014
-0.233	0.964	-0.258	-0.204	0.961	-0.186	-0.298	-0.211	0.063	-0.021	0.039	0.001	0.102	0.064	0.152	-0.017
-0.214	0.933	-0.235	-0.205	0.960	-0.192	-0.222	-0.157	0.050	-0.001	0.009	0.030	0.083	0.034	0.176	-0.016
-0.230	0.929	-0.250	-0.204	0.959	-0.198	-0.258	-0.276	0.035	-0.016	0.007	0.020	0.098	0.030	0.161	-0.013
-0.218	0.941	-0.282	-0.204	0.957	-0.204	-0.291	-0.076	0.003	-0.005	0.020	-0.005	0.086	0.042	0.130	-0.010
-0.230	0.929	-0.294	-0.203	0.956	-0.210	-0.251	-0.174	-0.015	-0.017	0.009	-0.011	0.098	0.031	0.120	-0.008
-0.214	0.933	-0.286	-0.202	0.955	-0.216	-0.293	-0.138	-0.031	-0.003	0.014	0.003	0.083	0.036	0.128	-0.000
-0.214	0.945	-0.313	-0.200	0.954	-0.223	-0.288	-0.182	-0.068	-0.005	0.027	-0.018	0.083	0.048	0.102	0.000
-0.191	0.960	-0.306	-0.198	0.953	-0.229	-0.278	-0.158	-0.081	0.016	0.043	-0.004	0.060	0.064	0.110	-0.007
-0.207	0.964	-0.309	-0.195	0.952	-0.235	-0.301	-0.137	-0.091	-0.002	0.048	-0.002	0.075	0.069	0.108	-0.010
-0.253	0.933	-0.306	-0.193	0.951	-0.241	-0.260	-0.172	-0.081	-0.050	0.018	0.008	0.122	0.038	0.113	-0.012
-0.222	0.945	-0.333	-0.191	0.950	-0.247	-0.294	-0.135	-0.068	-0.021	0.031	-0.013	0.091	0.051	0.086	-0.021
-0.203	0.910	-0.309	-0.190	0.949	-0.253	-0.250	-0.118	-0.055	-0.003	-0.002	0.016	0.072	0.017	0.111	-0.025
-0.226	0.914	-0.317	-0.188	0.947	-0.259	-0.302	-0.190	-0.030	-0.028	0.003	0.015	0.096	0.021	0.104	-0.020
-0.214	0.898	-0.325	-0.187	0.946	-0.266	-0.281	-0.190	-0.028	-0.018	-0.011	0.013	0.084	0.007	0.097	-0.021
-0.226	0.918	-0.353	-0.186	0.944	-0.272	-0.268	-0.179	-0.022	-0.030	0.010	-0.009	0.096	0.027	0.071	-0.016
-0.214	0.925	-0.353	-0.184	0.943	-0.278	-0.309	-0.170	-0.034	-0.020	0.019	-0.002	0.085	0.036	0.072	-0.008
-0.183	0.941	-0.373	-0.182	0.942	-0.283	-0.210	-0.153	-0.057	0.009	0.035	-0.017	0.054	0.052	0.054	-0.005
-0.183	0.941	-0.373	-0.181	0.940	-0.289	-0.273	-0.140	-0.045	0.007	0.037	-0.011	0.055	0.053	0.055	0.004
-0.195	0.941	-0.369	-0.179	0.939	-0.294	-0.226	-0.122	-0.065	-0.006	0.038	-0.002	0.066	0.054	0.061	0.004
-0.168	0.933	-0.373	-0.177	0.938	-0.298	-0.206	-0.067	-0.047	0.019	0.031	-0.002	0.040	0.047	0.058	0.002
-0.203	0.914	-0.365	-0.176	0.936	-0.304	-0.271	-0.110	-0.023	-0.016	0.014	0.012	0.075	0.029	0.067	-0.003
-0.183	0.914	-0.392	-0.175	0.935	-0.308	-0.208	-0.039	-0.054	0.002	0.015	-0.012	0.056	0.029	0.041	-0.000
-0.195	0.902	-0.373	-0.174	0.934	-0.313	-0.225	-0.090	-0.027	-0.011	0.005	0.013	0.068	0.019	0.062	-0.007
-0.172	0.898	-0.376	-0.173	0.932	-0.317	-0.220	-0.015	-0.033	0.012	0.002	0.013	0.045	0.015	0.059	-0.002
-0.199	0.891	-0.400	-0.172	0.931	-0.322	-0.202	-0.137	-0.033	-0.016	-0.004	-0.006	0.072	0.009	0.037	-0.005
-0.176	0.914	-0.392	-0.171	0.930	-0.325	-0.169	-0.044	-0.061	0.005	0.020	0.005	0.049	0.033	0.046	-0.003
-0.183	0.898	-0.388	-0.169	0.929	-0.329	-0.186	-0.075	-0.059	-0.004	0.006	0.013	0.057	0.018	0.051	-0.012
-0.183	0.910	-0.400	-0.168	0.928	-0.332	-0.161	-0.001	-0.068	-0.005	0.018	0.004	0.058	0.031	0.041	-0.011
-0.218	0.914	-0.408	-0.166	0.927	-0.336	-0.155	-0.183	-0.056	-0.042	0.023	0.000	0.092	0.035	0.034	-0.015
-0.180	0.925	-0.408	-0.164	0.927	-0.338	-0.120	-0.090	-0.082	-0.005	0.035	0.003	0.054	0.048	0.036	-0.014
-0.187	0.902	-0.404	-0.162	0.926	-0.341	-0.122	-0.052	-0.058	-0.014	0.013	0.009	0.062	0.025	0.041	-0.013
-0.172	0.898	-0.404	-0.161	0.925	-0.344	-0.116	-0.079	-0.040	0.000	0.010	0.012	0.047	0.022	0.042	-0.006
-0.168	0.906	-0.404	-0.160	0.924	-0.347	-0.166	-0.047	-0.049	0.003	0.018	0.015	0.043	0.031	0.044	-0.009
-0.172	0.906	-0.420	-0.158	0.923	-0.351	-0.165	-0.081	-0.066	-0.003	0.019	0.003	0.047	0.032	0.029	-0.009
-0.183	0.914	-0.420	-0.156	0.922	-0.355	-0.215	-0.053	-0.081	-0.016	0.028	0.007	0.059	0.040	0.030	-0.010
-0.180	0.910	-0.420	-0.155	0.921	-0.359	-0.199	0.001	-0.094	-0.014	0.026	0.011	0.055	0.037	0.031	-0.015
-0.172	0.898	-0.420	-0.153	0.919	-0.362	-0.180	-0.018	-0.091	-0.008	0.015	0.015	0.048	0.026	0.033	-0.017
-0.191	0.914	-0.440	-0.151	0.918	-0.366	-0.191	-0.066	-0.081	-0.029	0.032	-0.001	0.067	0.042	0.014	-0.013
-0.172	0.906	-0.436	-0.150	0.917	-0.370	-0.181	-0.024	-0.070	-0.011	0.026	0.006	0.048	0.035	0.019	-0.012
-0.164	0.891	-0.463	-0.148	0.916	-0.374	-0.194	-0.059	-0.063	-0.005	0.012	-0.017	0.041	0.020	0.007	-0.013
-0.172	0.895	-0.447	-0.147	0.915	-0.377	-0.153	-0.046	-0.068	-0.014	0.017	0.002	0.049	0.025	0.010	-0.008
-0.176	0.902	-0.455	-0.145	0.913	-0.380	-0.189	-0.006	-0.076	-0.019	0.026	-0.003	0.053	0.033	0.003	-0.008
-0.149	0.887	-0.440	-0.144	0.912	-0.384	-0.160	-0.036	-0.072	0.007	0.011	0.016	0.026	0.019	0.020	-0.010
-0.168	0.898	-0.459	-0.142	0.911	-0.387	-0.176	-0.060	-0.063	-0.014	0.024	0.000	0.046	0.031	0.002	-0.010
-0.160	0.887	-0.459	-0.140	0.910	-0.391	-0.190	0.002	-0.092	-0.008	0.014	0.004	0.038	0.020	0.003	-0.014
-0.160	0.887	-0.459	-0.138	0.908	-0.395	-0.182	-0.074	-0.095	-0.010	0.015	0.008	0.039	0.021	0.004	-0.014
-0.187	0.875	-0.467	-0.136	0.907	-0.399	-0.239	-0.051	-0.107	-0.039	0.005	0.004	0.066	0.010	0.002	-0.018
-0.157	0.871	-0.499	-0.134	0.905	-0.403	-0.179	-0.058	-0.097	-0.010	0.003	-0.024	0.035	0.007	0.032	-0.019
-0.176	0.852	-0.467	-0.132	0.904	-0.407	-0.195	-0.038	-0.103	-0.032	-0.015	0.012	0.055	0.012	0.000	-0.021
-0.157	0.864	-0.491	-0.129	0.903	-0.410	-0.178	-0.057	-0.109	-0.015	-0.002	-0.008	0.036	0.001	0.022	-0.011
-0.153	0.848	-0.463	-0.127	0.902	-0.414	-0.157	-0.149	-0.094	-0.013	-0.017	0.023	0.032	0.014	0.007	-0.012
-0.122	0.883	-0.483	-0.125	0.900	-0.418	-0.199	0.012	-0.118	0.015	0.020	0.007	0.002	0.022	0.011	-0.002
-0.145	0.875	-0.495	-0.122	0.899	-0.421	-0.190	-0.093	-0.099	-0.010	0.013	-0.001	0.025	0.015	0.021	0.001
-0.110	0.875	-0.483	-0.120	0.897	-0.425	-0.196	0.044	-0.114	0.023	0.015	0.014	0.010	0.015	0.008	-0.001
-0.126	0.871	-0.503	-0.119	0.896	-0.429	-0.201	0.107	-0.117	0.006	0.013	-0.002	0.006	0.012	0.026	-0.003
-0.168	0.875	-0.510	-0.117	0.894	-0.433	-0.202	-0.080	-0.096	-0.038	0.018	-0.006	0.049	0.017	0.032	-0.010
-0.122	0.883	-0.510	-0.115	0.892	-0.437	-0.214	0.011	-0.130	0.006	0.027	-0.002	0.003	0.025	0.031	-0.013
-0.168	0.864	-0.495	-0.112	0.891	-0.441	-0.207	-0.071	-0.116	-0.043	0.010	0.018	0.049	0.007	0.014	-0.014
-0.126	0.879	-0.522	-0.110	0.889	-0.445	-0.208	-0.031	-0.130	-0.003	0.027	-0.006	0.008	0.023	0.040	-0.008
-0.118	0.868	-0.514	-0.108	0.888	-0.448	-0.174	0.060	-0.120	0.003	0.017	0.005	0.001	0.012	0.030	-0.010
-0.122	0.856	-0.522	-0.106	0.886	-0.451	-0.146	-0.056	-0.092	-0.003	0.006	0.000	0.005	0.002	0.037	-0.004
-0.114	0.837	-0.510	-0.105	0.885	-0.454	-0.163	0.062	-0.102	0.004	-0.012	0.015	0.002	0.016	0.023	-0.006
-0.133	0.852	-0.530	-0.103	0.884	-0.457	-0.166	-0.067	-0.100	-0.017	0.005	-0.002	0.018	0.000	0.041	-0.009
-0.114	0.860	-0.495	-0.101	0.882	-0.460	-0.186	0.079	-0.129	0.000	0.014	0.037	0.001	0.009	0.005	-0.014
-0.133	0.860	-0.554	-0.099	0.880	-0.464	-0.214	-0.054	-0.115	-0.021	0.016	-0.018	0.018	0.010	0.062	-0.014
-0.133	0.840	-0.522	-0.097	0.878	-0.468	-0.232	0.035	-0.130	-0.023	-0.001	0.017	0.018	0.009	0.029	-0.014
-0.110	0.848	-0.546	-0.095	0.876	-0.473	-0.254	0.014	-0.104	-0.002	0.009	-0.002	0.005	0.000	0.052	-0.013
-0.118	0.837	-0.526	-0.094	0.874	-0.476	-0.188	0.051	-0.101	-0.010	-0.001	0.021	0.002	0.011	0.030	-0.016
-0.114	0.860	-0.550	-0.092	0.873	-0.480	-0.184	-0.012	-0.086	-0.008	0.024	0.001	0.002	0.013	0.052	-0.013
-0.130	0.829	-0.542	-0.091	0.871	-0.482	-0.141	0.051	-0.098	-0.024	-0.006	0.012	0.014	0.018	0.043	-0.015
-0.110	0.829	-0.542	-0.089	0.870	-0.484	-0.105	-0.062	-0.091	-0.007	-0.005	0.014	0.006	0.017	0.041	-0.013
-0.118	0.821	-0.562	-0.088	0.869	-0.487	-0.149	0.090	-0.120	-0.016	-0.011	-0.003	0.002	0.024	0.060	-0.013
-0.107	0.833	-0.558	-0.086	0.868	-0.490	-0.136	0.063	-0.132	-0.006	0.002	0.003	0.009	0.012	0.054	-0.010
-0.107	0.833	-0.558	-0.085	0.866	-0.493	-0.199	0.039	-0.122	-0.007	0.004	0.006	0.009	0.011	0.052	-0.008
-0.103	0.833	-0.558	-0.083	0.864	-0.497	-0.207	-0.004	-0.105	-0.005	0.006	0.010	0.013	0.010	0.051	-0.007
-0.095	0.829	-0.562	-0.081	0.862	-0.500	-0.183	0.046	-0.118	0.001	0.003	0.009	0.021	0.013	0.053	-0.006
-0.095	0.817	-0.550	-0.080	0.860	-0.504	-0.196	0.007	-0.104	-0.000	-0.006	0.024	0.020	0.024	0.040	-0.009
-0.095	0.825	-0.566	-0.079	0.859	-0.506	-0.157	0.135	-0.134	-0.001	0.003	0.011	0.020	0.016	0.053	-0.011
-0.118	0.798	-0.577	-0.077	0.857	-0.509	-0.145	0.026	-0.111	-0.025	-0.023	0.002	0.003	0.042	0.064	-0.015
-0.114	0.825	-0.597	-0.076	0.856	-0.511	-0.130	0.056	-0.110	-0.022	0.006	-0.015	0.000	0.014	0.082	-0.015
-0.114	0.810	-0.585	-0.074	0.854	-0.514	-0.159	0.003	-0.101	-0.024	-0.008	-0.001	0.000	0.029	0.068	-0.016
-0.099	0.802	-0.585	-0.072	0.853	-0.517	-0.133	-0.030	-0.114	-0.010	-0.014	0.002	0.015	0.036	0.067	-0.013
-0.087	0.810	-0.570	-0.071	0.852	-0.519	-0.145	0.033	-0.107	-0.000	-0.005	0.020	0.027	0.027	0.049	-0.012
-0.087	0.813	-0.570	-0.069	0.851	-0.521	-0.086	0.029	-0.115	-0.002	-0.000	0.022	0.026	0.023	0.048	-0.010
-0.095	0.817	-0.589	-0.068	0.850	-0.523	-0.105	0.011	-0.099	-0.011	0.005	0.004	0.018	0.018	0.066	-0.008
-0.095	0.810	-0.589	-0.066	0.849	-0.525	-0.105	0.047	-0.115	-0.012	-0.002	0.006	0.018	0.025	0.065	-0.010
-0.080	0.794	-0.581	-0.065	0.847	-0.527	-0.127	0.037	-0.118	0.002	-0.016	0.016	0.033	0.040	0.055	-0.011
-0.095	0.813	-0.601	-0.064	0.846	-0.530	-0.143	0.070	-0.118	-0.014	0.005	-0.001	0.017	0.020	0.073	-0.010
-0.091	0.802	-0.581	-0.062	0.844	-0.532	-0.127	-0.003	-0.108	-0.012	-0.005	0.020	0.021	0.031	0.052	-0.010
-0.080	0.810	-0.597	-0.060	0.843	-0.535	-0.143	0.008	-0.109	-0.002	0.004	0.007	0.032	0.023	0.066	-0.011
-0.076	0.794	-0.574	-0.058	0.842	-0.537	-0.131	0.017	-0.128	-0.000	-0.010	0.033	0.035	0.038	0.042	-0.012
-0.080	0.794	-0.589	-0.057	0.841	-0.539	-0.108	0.112	-0.141	-0.005	-0.009	0.019	0.031	0.038	0.056	-0.014
-0.087	0.783	-0.597	-0.055	0.839	-0.541	-0.141	0.004	-0.117	-0.014	-0.019	0.014	0.023	0.049	0.063	-0.016
-0.099	0.790	-0.605	-0.054	0.838	-0.543	-0.089	0.047	-0.136	-0.027	-0.010	0.008	0.011	0.041	0.070	-0.019
-0.087	0.806	-0.625	-0.051	0.837	-0.545	-0.107	-0.056	-0.108	-0.018	0.007	-0.010	0.022	0.025	0.088	-0.014
-0.099	0.794	-0.629	-0.050	0.836	-0.547	-0.101	0.083	-0.131	-0.031	-0.004	-0.012	0.010	0.036	0.091	-0.012
-0.049	0.802	-0.601	-0.049	0.835	-0.548	-0.081	0.079	-0.126	0.018	0.005	0.017	0.059	0.028	0.062	-0.010
-0.064	0.794	-0.605	-0.048	0.834	-0.550	-0.080	0.073	-0.125	0.002	-0.002	0.015	0.044	0.036	0.065	-0.013
-0.083	0.790	-0.609	-0.046	0.833	-0.551	-0.085	0.041	-0.122	-0.019	-0.005	0.012	0.024	0.039	0.068	-0.010
-0.080	0.786	-0.593	-0.045	0.832	-0.552	-0.064	0.071	-0.126	-0.016	-0.008	0.029	0.027	0.043	0.051	-0.014
-0.068	0.802	-0.609	-0.044	0.831	-0.554	-0.096	0.048	-0.111	-0.006	0.009	0.015	0.038	0.027	0.065	-0.018
-0.064	0.798	-0.613	-0.043	0.831	-0.555	-0.067	0.093	-0.125	-0.003	0.005	0.012	0.042	0.031	0.068	-0.015
-0.091	0.790	-0.633	-0.041	0.830	-0.557	-0.075	-0.043	-0.116	-0.032	-0.001	-0.006	0.014	0.038	0.087	-0.013
-0.057	0.779	-0.609	-0.039	0.828	-0.559	-0.110	0.068	-0.137	0.001	-0.012	0.020	0.048	0.050	0.062	-0.012
-0.068	0.790	-0.629	-0.037	0.827	-0.561	-0.129	-0.002	-0.123	-0.012	0.001	0.002	0.036	0.038	0.081	-0.012
-0.049	0.779	-0.601	-0.036	0.825	-0.563	-0.133	0.069	-0.136	0.006	-0.009	0.032	0.055	0.049	0.052	-0.013
-0.064	0.786	-0.633	-0.035	0.824	-0.566	-0.124	0.092	-0.138	-0.011	0.001	0.003	0.039	0.041	0.083	-0.016
-0.080	0.783	-0.621	-0.033	0.823	-0.568	-0.114	0.012	-0.106	-0.028	-0.002	0.017	0.023	0.044	0.070	-0.017
-0.068	0.802	-0.629	-0.032	0.822	-0.569	-0.074	0.057	-0.106	-0.017	0.018	0.010	0.034	0.024	0.077	-0.015
-0.064	0.794	-0.637	-0.030	0.821	-0.570	-0.055	0.003	-0.117	-0.015	0.011	0.004	0.037	0.032	0.084	-0.021
-0.037	0.798	-0.621	-0.030	0.820	-0.572	-0.091	0.106	-0.127	0.011	0.016	0.021	0.063	0.028	0.067	-0.015
-0.087	0.786	-0.629	-0.027	0.819	-0.574	-0.127	-0.079	-0.111	-0.042	0.006	0.015	0.013	0.039	0.074	-0.010
-0.033	0.779	-0.617	-0.025	0.817	-0.576	-0.131	0.007	-0.114	0.010	0.000	0.030	0.066	0.047	0.061	-0.011
-0.033	0.767	-0.637	-0.024	0.815	-0.578	-0.132	0.109	-0.141	0.009	-0.010	0.012	0.065	0.058	0.080	-0.014
-0.053	0.759	-0.633	-0.022	0.814	-0.580	-0.116	-0.016	-0.112	-0.012	-0.016	0.018	0.045	0.065	0.075	-0.011
-0.049	0.767	-0.644	-0.021	0.812	-0.583	-0.127	0.092	-0.142	-0.009	-0.007	0.009	0.048	0.057	0.086	-0.012
-0.064	0.755	-0.641	-0.019	0.811	-0.584	-0.085	-0.068	-0.109	-0.027	-0.017	0.014	0.033	0.068	0.081	-0.019
-0.041	0.767	-0.644	-0.018	0.810	-0.586	-0.106	0.118	-0.120	-0.004	-0.004	0.012	0.055	0.056	0.084	-0.023
-0.068	0.771	-0.656	-0.017	0.809	-0.588	-0.094	0.080	-0.122	-0.032	0.001	0.002	0.028	0.051	0.095	-0.021
-0.068	0.767	-0.656	-0.014	0.808	-0.589	-0.088	-0.137	-0.089	-0.035	-0.002	0.004	0.027	0.055	0.094	-0.021
-0.033	0.767	-0.648	-0.015	0.807	-0.591	-0.067	0.174	-0.123	-0.000	-0.001	0.013	0.061	0.054	0.085	-0.025
-0.049	0.759	-0.625	-0.013	0.806	-0.591	-0.040	0.032	-0.103	-0.017	-0.008	0.037	0.045	0.062	0.061	-0.020
-0.060	0.771	-0.664	-0.012	0.805	-0.593	-0.070	0.047	-0.107	-0.029	0.004	-0.001	0.033	0.049	0.099	-0.016
-0.033	0.755	-0.652	-0.011	0.805	-0.594	-0.052	-0.007	-0.103	-0.004	-0.010	0.012	0.060	0.064	0.086	-0.019
-0.041	0.763	-0.664	-0.009	0.803	-0.595	-0.084	-0.023	-0.087	-0.013	-0.002	0.002	0.051	0.056	0.097	-0.013
-0.041	0.744	-0.644	-0.009	0.803	-0.596	-0.050	0.152	-0.112	-0.013	-0.020	0.023	0.051	0.075	0.077	-0.016
-0.018	0.755	-0.644	-0.007	0.802	-0.597	-0.057	-0.052	-0.074	0.008	-0.008	0.024	0.073	0.063	0.076	-0.019
-0.060	0.748	-0.648	-0.006	0.802	-0.598	-0.027	0.002	-0.084	-0.035	-0.015	0.020	0.030	0.070	0.078	-0.023
-0.041	0.755	-0.648	-0.006	0.801	-0.598	-0.022	0.092	-0.088	-0.016	-0.007	0.021	0.049	0.062	0.078	-0.020
-0.060	0.767	-0.664	-0.005	0.801	-0.599	0.002	0.029	-0.078	-0.036	0.005	0.005	0.029	0.049	0.092	-0.020
-0.030	0.767	-0.672	-0.004	0.801	-0.599	-0.014	0.017	-0.084	-0.006	0.005	-0.002	0.059	0.049	0.099	-0.016
-0.026	0.752	-0.672	-0.003	0.801	-0.599	-0.002	0.019	-0.078	-0.003	-0.010	-0.002	0.063	0.063	0.098	-0.016
-0.030	0.759	-0.641	-0.003	0.800	-0.600	-0.026	0.044	-0.075	-0.007	-0.002	0.030	0.058	0.055	0.066	-0.011
-0.030	0.736	-0.633	-0.003	0.800	-0.600	-0.013	0.058	-0.061	-0.008	-0.025	0.038	0.058	0.077	0.057	-0.019
-0.026	0.755	-0.648	-0.004	0.800	-0.600	-0.004	0.184	-0.063	-0.002	-0.005	0.023	0.061	0.057	0.072	-0.021
-0.057	0.748	-0.625	-0.003	0.800	-0.600	0.034	-0.024	-0.028	-0.034	-0.013	0.046	0.030	0.064	0.047	-0.023
-0.030	0.748	-0.652	-0.004	0.801	-0.599	0.048	0.074	-0.030	-0.006	-0.014	0.018	0.056	0.064	0.074	-0.021
-0.049	0.759	-0.656	-0.003	0.801	-0.599	0.023	0.003	-0.030	-0.026	-0.002	0.014	0.036	0.051	0.077	-0.028
-0.030	0.763	-0.660	-0.004	0.801	-0.599	0.010	0.142	-0.045	-0.005	0.001	0.010	0.055	0.046	0.080	-0.023
-0.072	0.759	-0.668	-0.004	0.801	-0.599	0.034	-0.022	-0.025	-0.048	-0.003	0.002	0.012	0.049	0.087	-0.021
-0.037	0.752	-0.644	-0.004	0.802	-0.598	0.064	-0.012	-0.028	-0.014	-0.011	0.024	0.047	0.056	0.062	-0.019
-0.018	0.740	-0.637	-0.004	0.802	-0.597	0.062	0.109	-0.050	0.006	-0.023	0.032	0.066	0.067	0.053	-0.020
-0.033	0.728	-0.637	-0.005	0.802	-0.597	0.037	0.096	-0.031	-0.008	-0.035	0.031	0.050	0.078	0.052	-0.017
-0.030	0.744	-0.648	-0.005	0.803	-0.596	0.034	0.072	-0.023	-0.004	-0.020	0.019	0.053	0.062	0.063	-0.020
-0.057	0.744	-0.648	-0.006	0.803	-0.595	0.068	0.093	-0.031	-0.030	-0.021	0.018	0.026	0.061	0.063	-0.024
-0.057	0.763	-0.644	-0.007	0.804	-0.594	0.087	0.064	-0.033	-0.029	-0.002	0.021	0.026	0.041	0.058	-0.023
-0.045	0.759	-0.641	-0.008	0.806	-0.592	0.119	0.134	-0.031	-0.017	-0.007	0.023	0.037	0.044	0.053	-0.026
-0.041	0.759	-0.644	-0.010	0.807	-0.591	0.107	0.210	-0.042	-0.011	-0.009	0.017	0.040	0.044	0.057	-0.023
-0.049	0.744	-0.644	-0.010	0.808	-0.590	0.075	0.080	-0.013	-0.018	-0.025	0.016	0.032	0.059	0.056	-0.017
-0.057	0.740	-0.664	-0.013	0.808	-0.589	0.048	0.221	-0.031	-0.023	-0.029	-0.004	0.024	0.062	0.075	-0.016
-0.041	0.725	-0.660	-0.015	0.808	-0.588	0.060	0.221	-0.018	-0.005	-0.045	-0.001	0.039	0.077	0.071	-0.018
-0.060	0.736	-0.668	-0.017	0.809	-0.588	0.065	0.164	-0.028	-0.023	-0.034	-0.010	0.020	0.065	0.078	-0.016
-0.080	0.740	-0.684	-0.018	0.809	-0.588	-0.005	0.172	-0.030	-0.040	-0.030	-0.025	0.000	0.061	0.093	-0.017
-0.064	0.748	-0.692	-0.021	0.809	-0.588	0.006	0.196	-0.017	-0.022	-0.022	-0.033	0.016	0.053	0.101	-0.020
-0.076	0.779	-0.672	-0.023	0.809	-0.587	0.038	0.213	0.011	-0.031	0.009	-0.014	0.004	0.022	0.080	-0.022
-0.076	0.779	-0.672	-0.026	0.810	-0.586	0.102	0.197	0.035	-0.028	0.008	-0.015	0.004	0.022	0.080	-0.015
-0.080	0.755	-0.652	-0.029	0.812	-0.583	0.179	0.153	0.054	-0.029	-0.018	0.002	0.000	0.045	0.060	-0.008
-0.041	0.748	-0.641	-0.033	0.814	-0.580	0.217	0.195	0.060	0.013	-0.028	0.010	0.038	0.052	0.048	-0.000
-0.030	0.752	-0.633	-0.037	0.816	-0.577	0.180	0.297	0.054	0.029	-0.026	0.015	0.050	0.048	0.040	0.004
-0.045	0.744	-0.648	-0.041	0.817	-0.575	0.118	0.300	0.046	0.018	-0.034	-0.003	0.035	0.056	0.055	0.007
-0.064	0.736	-0.641	-0.046	0.818	-0.573	0.084	0.292	0.064	0.003	-0.043	0.004	0.015	0.063	0.047	0.004
-0.076	0.759	-0.617	-0.050	0.819	-0.572	0.099	0.246	0.093	-0.004	-0.021	0.026	0.004	0.040	0.024	-0.002
-0.076	0.779	-0.613	-0.054	0.820	-0.569	0.151	0.177	0.127	0.000	-0.003	0.027	0.004	0.021	0.020	-0.005
-0.080	0.790	-0.617	-0.058	0.822	-0.566	0.190	0.143	0.138	0.001	0.007	0.020	0.001	0.009	0.024	-0.001
-0.076	0.798	-0.621	-0.061	0.825	-0.562	0.236	0.092	0.125	0.008	0.012	0.012	0.005	0.002	0.028	0.004
-0.064	0.790	-0.625	-0.064	0.827	-0.558	0.249	0.117	0.104	0.022	0.002	0.004	0.016	0.009	0.031	0.008
-0.080	0.783	-0.637	-0.067	0.830	-0.554	0.280	0.072	0.092	0.009	-0.009	-0.012	0.001	0.017	0.043	0.011
-0.087	0.779	-0.641	-0.069	0.833	-0.550	0.260	0.034	0.105	0.004	-0.015	-0.020	0.007	0.021	0.047	0.015
-0.091	0.779	-0.637	-0.071	0.835	-0.546	0.230	0.017	0.113	0.002	-0.017	-0.020	0.011	0.021	0.044	0.019
-0.080	0.779	-0.641	-0.073	0.837	-0.543	0.215	0.005	0.111	0.016	-0.019	-0.027	0.001	0.021	0.048	0.030
-0.060	0.771	-0.629	-0.074	0.838	-0.540	0.169	-0.095	0.109	0.036	-0.028	-0.018	0.020	0.029	0.036	0.044
-0.045	0.775	-0.664	-0.075	0.839	-0.538	0.142	-0.004	0.079	0.053	-0.026	-0.055	0.035	0.025	0.072	0.060
-0.026	0.767	-0.656	-0.076	0.841	-0.536	0.160	-0.013	0.064	0.073	-0.035	-0.049	0.054	0.033	0.064	0.072
-0.030	0.767	-0.668	-0.076	0.842	-0.533	0.175	0.019	0.041	0.070	-0.036	-0.064	0.050	0.034	0.076	0.079
-0.022	0.763	-0.633	-0.077	0.845	-0.530	0.227	0.043	0.018	0.078	-0.042	-0.032	0.058	0.038	0.041	0.079
-0.037	0.767	-0.648	-0.077	0.847	-0.526	0.225	0.001	0.019	0.063	-0.040	-0.051	0.043	0.034	0.057	0.077
-0.041	0.779	-0.637	-0.077	0.849	-0.523	0.243	0.030	-0.025	0.059	-0.031	-0.043	0.039	0.022	0.046	0.074
-0.041	0.806	-0.652	-0.076	0.851	-0.519	0.228	-0.034	-0.018	0.058	-0.006	-0.062	0.039	0.004	0.062	0.068
-0.045	0.806	-0.637	-0.076	0.854	-0.514	0.298	0.050	-0.040	0.054	-0.009	-0.051	0.035	0.004	0.047	0.061
-0.057	0.813	-0.617	-0.076	0.858	-0.509	0.335	0.018	-0.021	0.043	-0.005	-0.037	0.023	0.011	0.028	0.053
-0.060	0.813	-0.597	-0.076	0.861	-0.503	0.351	0.063	-0.028	0.039	-0.008	-0.023	0.019	0.011	0.009	0.044
-0.072	0.794	-0.581	-0.075	0.865	-0.496	0.404	0.003	-0.026	0.027	-0.031	-0.014	0.008	0.009	0.006	0.037
-0.076	0.798	-0.581	-0.076	0.868	-0.490	0.370	0.070	-0.025	0.024	-0.031	-0.020	0.004	0.006	0.005	0.031
-0.076	0.798	-0.581	-0.075	0.872	-0.483	0.432	0.000	-0.015	0.023	-0.035	-0.028	0.004	0.006	0.004	0.023
-0.080	0.833	-0.554	-0.077	0.876	-0.475	0.431	0.135	0.013	0.021	-0.004	-0.008	0.001	0.028	0.031	0.026
-0.103	0.840	-0.554	-0.078	0.881	-0.467	0.512	0.000	0.071	-0.001	-0.001	-0.016	0.022	0.035	0.030	0.025
-0.068	0.844	-0.554	-0.081	0.886	-0.457	0.552	0.111	0.109	0.037	-0.002	-0.026	0.013	0.039	0.029	0.019
-0.091	0.879	-0.546	-0.085	0.891	-0.446	0.625	0.146	0.116	0.017	0.028	-0.029	0.010	0.073	0.036	0.011
-0.118	0.864	-0.526	-0.088	0.896	-0.435	0.638	0.101	0.125	-0.006	0.007	-0.021	0.037	0.057	0.054	0.001
-0.137	0.925	-0.503	-0.090	0.901	-0.423	0.616	0.113	0.087	-0.023	0.064	-0.008	0.056	0.118	0.077	-0.016
-0.157	0.918	-0.459	-0.092	0.906	-0.413	0.560	0.080	0.028	-0.040	0.052	0.025	0.075	0.109	0.119	-0.026
-0.153	0.937	-0.455	-0.092	0.909	-0.406	0.389	0.018	-0.023	-0.037	0.068	0.022	0.070	0.128	0.122	-0.031
-0.133	0.891	-0.443	-0.090	0.912	-0.401	0.292	-0.005	-0.082	-0.019	0.019	0.029	0.051	0.081	0.132	-0.026
-0.130	0.895	-0.451	-0.088	0.912	-0.400	0.086	-0.027	-0.107	-0.017	0.022	0.019	0.046	0.084	0.123	-0.024
-0.103	0.883	-0.463	-0.087	0.913	-0.400	0.009	0.096	-0.131	0.008	0.010	0.008	0.019	0.071	0.109	-0.022
-0.141	0.879	-0.463	-0.085	0.912	-0.401	-0.071	-0.001	-0.102	-0.032	0.007	0.009	0.057	0.067	0.108	-0.025
-0.141	0.910	-0.463	-0.083	0.912	-0.402	-0.072	0.003	-0.103	-0.034	0.039	0.011	0.056	0.097	0.106	-0.026
-0.153	0.922	-0.479	-0.082	0.911	-0.405	-0.111	-0.036	-0.084	-0.047	0.051	-0.003	0.067	0.108	0.089	-0.034
-0.137	0.933	-0.499	-0.080	0.909	-0.408	-0.190	-0.042	-0.101	-0.033	0.064	-0.019	0.052	0.119	0.067	-0.034
-0.137	0.902	-0.479	-0.078	0.908	-0.412	-0.197	-0.048	-0.091	-0.035	0.035	0.005	0.051	0.087	0.085	-0.035
-0.130	0.883	-0.467	-0.076	0.906	-0.416	-0.183	-0.072	-0.098	-0.030	0.017	0.020	0.043	0.067	0.096	-0.032
-0.122	0.868	-0.443	-0.073	0.905	-0.419	-0.167	-0.088	-0.084	-0.024	0.003	0.047	0.035	0.051	0.117	-0.035
-0.118	0.906	-0.471	-0.072	0.903	-0.423	-0.203	-0.072	-0.079	-0.022	0.043	0.024	0.030	0.088	0.088	-0.035
-0.126	0.895	-0.459	-0.070	0.902	-0.427	-0.211	-0.054	-0.062	-0.031	0.033	0.040	0.037	0.076	0.098	-0.031
-0.122	0.887	-0.491	-0.068	0.899	-0.432	-0.262	-0.241	-0.022	-0.030	0.028	0.013	0.033	0.067	0.065	-0.022
-0.103	0.852	-0.491	-0.067	0.897	-0.437	-0.248	0.025	-0.047	-0.011	-0.005	0.018	0.013	0.031	0.063	-0.015
-0.080	0.848	-0.510	-0.066	0.895	-0.441	-0.239	-0.138	-0.025	0.010	-0.006	0.003	0.011	0.027	0.042	-0.010
-0.076	0.852	-0.503	-0.065	0.893	-0.446	-0.221	0.052	-0.075	0.014	-0.000	0.015	0.015	0.030	0.048	-0.007
-0.103	0.868	-0.503	-0.063	0.891	-0.449	-0.186	-0.002	-0.102	-0.015	0.017	0.018	0.011	0.044	0.046	-0.005
-0.095	0.887	-0.507	-0.061	0.889	-0.453	-0.216	-0.083	-0.108	-0.010	0.038	0.019	0.003	0.063	0.041	-0.009
-0.087	0.902	-0.526	-0.058	0.888	-0.457	-0.208	0.035	-0.160	-0.005	0.055	0.003	0.006	0.077	0.019	-0.016
-0.087	0.902	-0.526	-0.055	0.885	-0.462	-0.301	-0.118	-0.139	-0.008	0.058	0.008	0.006	0.077	0.017	-0.016
-0.103	0.856	-0.522	-0.052	0.882	-0.469	-0.335	-0.058	-0.126	-0.026	0.014	0.018	0.009	0.029	0.020	-0.016
-0.080	0.813	-0.510	-0.049	0.878	-0.475	-0.368	-0.125	-0.084	-0.006	-0.025	0.037	0.015	0.014	0.030	-0.014
-0.080	0.817	-0.530	-0.048	0.875	-0.482	-0.371	-0.083	-0.058	-0.007	-0.017	0.024	0.016	0.012	0.008	-0.018
-0.057	0.806	-0.522	-0.047	0.871	-0.489	-0.394	-0.022	-0.047	0.015	-0.025	0.039	0.040	0.024	0.014	-0.014
-0.087	0.829	-0.538	-0.045	0.866	-0.497	-0.457	-0.079	-0.046	-0.017	0.003	0.031	0.009	0.002	0.003	-0.019
-0.068	0.833	-0.542	-0.044	0.862	-0.504	-0.402	0.020	-0.081	0.001	0.011	0.034	0.029	0.001	0.009	-0.022
-0.110	0.821	-0.566	-0.043	0.858	-0.512	-0.405	-0.060	-0.064	-0.043	0.003	0.018	0.013	0.011	0.034	-0.029
-0.087	0.852	-0.558	-0.041	0.854	-0.518	-0.381	0.004	-0.077	-0.021	0.038	0.033	0.011	0.019	0.028	-0.028
-0.091	0.837	-0.574	-0.040	0.851	-0.524	-0.339	-0.085	-0.074	-0.026	0.026	0.023	0.008	0.002	0.045	-0.024
-0.076	0.810	-0.570	-0.038	0.847	-0.530	-0.358	-0.083	-0.059	-0.013	0.003	0.033	0.024	0.026	0.043	-0.019
-0.041	0.794	-0.577	-0.036	0.844	-0.536	-0.292	-0.043	-0.077	0.020	-0.009	0.030	0.059	0.042	0.053	-0.011
-0.068	0.783	-0.574	-0.035	0.841	-0.541	-0.285	-0.021	-0.046	-0.008	-0.018	0.039	0.033	0.055	0.050	-0.010
-0.037	0.810	-0.589	-0.035	0.838	-0.545	-0.234	0.036	-0.046	0.023	0.012	0.027	0.064	0.028	0.068	-0.014
-0.080	0.802	-0.585	-0.035	0.836	-0.548	-0.198	0.025	-0.037	-0.020	0.007	0.035	0.023	0.037	0.065	-0.017
-0.099	0.817	-0.605	-0.034	0.833	-0.552	-0.210	0.033	-0.037	-0.039	0.025	0.019	0.004	0.022	0.086	-0.018
-0.057	0.790	-0.605	-0.035	0.831	-0.555	-0.171	0.096	-0.042	0.004	-0.000	0.021	0.047	0.050	0.088	-0.024
-0.076	0.775	-0.589	-0.035	0.830	-0.557	-0.113	0.039	-0.020	-0.015	-0.015	0.039	0.028	0.067	0.074	-0.020
-0.072	0.786	-0.601	-0.035	0.828	-0.559	-0.171	0.018	-0.002	-0.011	-0.001	0.030	0.033	0.056	0.087	-0.016
-0.053	0.759	-0.589	-0.036	0.827	-0.561	-0.065	0.042	-0.020	0.009	-0.027	0.043	0.053	0.084	0.077	-0.020
-0.080	0.786	-0.617	-0.036	0.826	-0.563	-0.138	0.069	-0.018	-0.017	0.002	0.018	0.027	0.057	0.106	-0.022
-0.080	0.763	-0.617	-0.036	0.824	-0.566	-0.138	0.046	-0.023	-0.017	-0.020	0.021	0.027	0.081	0.107	-0.021
-0.091	0.759	-0.605	-0.036	0.822	-0.568	-0.116	-0.097	0.006	-0.029	-0.022	0.035	0.017	0.086	0.097	-0.025
-0.072	0.759	-0.629	-0.037	0.820	-0.570	-0.165	0.139	-0.014	-0.009	-0.020	0.014	0.037	0.087	0.122	-0.021
-0.076	0.744	-0.597	-0.037	0.820	-0.572	-0.051	-0.070	0.020	-0.013	-0.035	0.046	0.033	0.103	0.091	-0.022
-0.064	0.748	-0.637	-0.038	0.819	-0.573	-0.087	0.034	0.019	-0.000	-0.030	0.009	0.045	0.100	0.132	-0.022
-0.087	0.732	-0.617	-0.039	0.819	-0.573	0.039	0.046	0.020	-0.022	-0.046	0.028	0.023	0.116	0.114	-0.019
-0.091	0.748	-0.609	-0.039	0.819	-0.572	0.025	-0.014	0.029	-0.026	-0.030	0.035	0.020	0.101	0.107	-0.020
-0.060	0.736	-0.625	-0.040	0.820	-0.571	0.099	0.054	0.004	0.006	-0.043	0.018	0.051	0.113	0.124	-0.024
-0.095	0.701	-0.625	-0.041	0.821	-0.569	0.129	0.078	0.009	-0.027	-0.079	0.016	0.017	0.148	0.126	-0.023
-0.095	0.736	-0.641	-0.042	0.823	-0.567	0.156	0.042	0.031	-0.026	-0.046	-0.002	0.018	0.114	0.142	-0.018
-0.095	0.725	-0.633	-0.043	0.825	-0.563	0.257	-0.033	0.043	-0.026	-0.060	0.002	0.018	0.127	0.136	-0.022
-0.076	0.740	-0.609	-0.044	0.829	-0.558	0.295	0.059	0.030	-0.005	-0.047	0.021	0.038	0.112	0.113	-0.016
-0.091	0.744	-0.625	-0.045	0.833	-0.552	0.375	0.029	0.047	-0.019	-0.047	-0.001	0.023	0.109	0.130	-0.016
-0.072	0.755	-0.609	-0.048	0.837	-0.546	0.390	0.172	0.026	0.002	-0.040	0.009	0.043	0.098	0.116	-0.017
-0.107	0.767	-0.617	-0.050	0.841	-0.539	0.388	0.113	0.043	-0.030	-0.032	-0.006	0.009	0.087	0.125	-0.019
-0.107	0.763	-0.589	-0.052	0.845	-0.533	0.415	0.057	0.066	-0.028	-0.040	0.015	0.010	0.091	0.099	-0.019
-0.099	0.771	-0.585	-0.054	0.849	-0.525	0.445	0.080	0.063	-0.018	-0.037	0.012	0.018	0.084	0.096	-0.018
-0.099	0.771	-0.585	-0.056	0.854	-0.517	0.459	0.115	0.057	-0.016	-0.042	0.004	0.019	0.085	0.097	-0.015
-0.087	0.767	-0.589	-0.059	0.858	-0.510	0.443	0.177	0.057	-0.001	-0.050	-0.007	0.031	0.090	0.102	-0.005
-0.114	0.779	-0.617	-0.061	0.862	-0.503	0.394	0.095	0.065	-0.026	-0.042	-0.042	0.005	0.079	0.131	-0.000
-0.083	0.806	-0.601	-0.065	0.865	-0.497	0.381	0.254	0.052	0.008	-0.018	-0.032	0.036	0.053	0.117	0.006
-0.103	0.825	-0.601	-0.068	0.869	-0.490	0.394	0.213	0.073	-0.007	-0.003	-0.039	0.017	0.034	0.119	0.003
-0.099	0.852	-0.589	-0.072	0.873	-0.483	0.397	0.283	0.061	0.000	0.021	-0.034	0.021	0.008	0.108	0.005
-0.130	0.860	-0.589	-0.075	0.876	-0.476	0.385	0.197	0.085	-0.027	0.025	-0.041	0.009	0.001	0.109	0.001
-0.118	0.840	-0.566	-0.079	0.879	-0.470	0.368	0.207	0.113	-0.011	0.003	-0.024	0.002	0.020	0.087	0.001
-0.130	0.825	-0.577	-0.084	0.882	-0.464	0.343	0.265	0.127	-0.018	-0.016	-0.042	0.009	0.037	0.100	-0.002
-0.118	0.825	-0.566	-0.089	0.884	-0.459	0.257	0.172	0.166	-0.002	-0.017	-0.035	0.003	0.037	0.089	-0.000
-0.141	0.821	-0.558	-0.095	0.885	-0.455	0.202	0.310	0.172	-0.019	-0.023	-0.031	0.019	0.042	0.082	-0.005
-0.133	0.821	-0.538	-0.100	0.887	-0.451	0.253	0.202	0.202	-0.005	-0.024	-0.016	0.012	0.042	0.064	-0.010
-0.168	0.829	-0.530	-0.105	0.889	-0.445	0.306	0.154	0.191	-0.035	-0.019	-0.013	0.046	0.035	0.057	-0.016
-0.160	0.856	-0.503	-0.109	0.892	-0.439	0.364	0.082	0.157	-0.024	0.006	0.008	0.038	0.009	0.031	-0.016
-0.164	0.883	-0.518	-0.111	0.895	-0.433	0.341	-0.044	0.136	-0.025	0.030	-0.014	0.042	0.018	0.048	-0.007
-0.160	0.875	-0.530	-0.113	0.897	-0.427	0.345	-0.025	0.083	-0.020	0.020	-0.031	0.037	0.009	0.061	0.004
-0.114	0.852	-0.542	-0.114	0.900	-0.421	0.326	0.014	0.066	0.028	-0.006	-0.049	0.009	0.015	0.074	0.017
-0.133	0.837	-0.550	-0.115	0.902	-0.417	0.303	-0.101	0.112	0.010	-0.023	-0.061	0.010	0.031	0.083	0.030
-0.114	0.848	-0.522	-0.117	0.904	-0.411	0.324	-0.072	0.131	0.031	-0.014	-0.039	0.010	0.020	0.057	0.042
-0.103	0.868	-0.495	-0.119	0.906	-0.406	0.336	-0.068	0.129	0.044	0.003	-0.017	0.022	0.002	0.031	0.051
-0.103	0.864	-0.495	-0.120	0.909	-0.399	0.379	-0.119	0.126	0.045	-0.003	-0.023	0.022	0.007	0.033	0.060
-0.068	0.864	-0.499	-0.122	0.911	-0.393	0.369	0.034	0.096	0.082	-0.006	-0.034	0.058	0.008	0.038	0.066
-0.091	0.864	-0.514	-0.123	0.914	-0.386	0.376	-0.008	0.093	0.060	-0.008	-0.056	0.035	0.009	0.056	0.070
-0.095	0.875	-0.514	-0.125	0.917	-0.380	0.375	-0.012	0.077	0.058	0.001	-0.063	0.032	0.002	0.057	0.071
-0.099	0.875	-0.491	-0.125	0.919	-0.373	0.406	-0.010	0.055	0.055	-0.002	-0.046	0.029	0.001	0.036	0.068
-0.114	0.860	-0.487	-0.126	0.922	-0.366	0.396	-0.060	0.049	0.040	-0.020	-0.049	0.015	0.015	0.033	0.068
-0.099	0.864	-0.491	-0.127	0.925	-0.360	0.385	-0.012	0.050	0.056	-0.019	-0.059	0.031	0.012	0.039	0.070
-0.103	0.868	-0.499	-0.127	0.927	-0.353	0.418	-0.113	0.055	0.052	-0.018	-0.074	0.028	0.009	0.048	0.072
-0.080	0.875	-0.471	-0.127	0.930	-0.345	0.436	-0.022	0.029	0.076	-0.013	-0.054	0.052	0.002	0.023	0.079
-0.099	0.891	-0.475	-0.127	0.933	-0.337	0.446	-0.024	0.009	0.057	0.000	-0.066	0.034	0.013	0.028	0.074
-0.076	0.895	-0.443	-0.127	0.936	-0.329	0.432	0.043	-0.004	0.080	0.001	-0.042	0.058	0.016	0.001	0.069
-0.126	0.906	-0.459	-0.126	0.938	-0.322	0.418	-0.095	-0.001	0.029	0.010	-0.065	0.009	0.027	0.016	0.058
-0.118	0.902	-0.420	-0.126	0.941	-0.314	0.434	-0.016	-0.024	0.036	0.004	-0.034	0.017	0.022	0.022	0.051
-0.122	0.898	-0.400	-0.125	0.944	-0.307	0.418	-0.046	-0.030	0.032	-0.003	-0.021	0.014	0.017	0.041	0.037
-0.122	0.895	-0.396	-0.124	0.946	-0.300	0.386	-0.033	-0.031	0.031	-0.009	-0.024	0.015	0.013	0.043	0.032
-0.141	0.906	-0.392	-0.123	0.948	-0.294	0.339	-0.018	-0.035	0.011	0.001	-0.026	0.004	0.024	0.046	0.029
-0.137	0.914	-0.384	-0.123	0.950	-0.288	0.335	-0.051	-0.024	0.014	0.007	-0.024	0.001	0.031	0.052	0.026
-0.126	0.914	-0.376	-0.122	0.952	-0.281	0.359	0.036	-0.023	0.025	0.005	-0.023	0.013	0.031	0.059	0.023
-0.141	0.937	-0.388	-0.123	0.954	-0.274	0.377	-0.048	0.034	0.011	0.026	-0.041	0.001	0.054	0.046	0.025
-0.141	0.937	-0.365	-0.124	0.956	-0.266	0.451	0.045	0.016	0.011	0.024	-0.026	0.001	0.054	0.069	0.024
-0.137	0.941	-0.373	-0.124	0.958	-0.258	0.421	0.090	0.022	0.016	0.025	-0.042	0.004	0.058	0.060	0.015
-0.145	0.953	-0.345	-0.125	0.960	-0.250	0.407	0.044	0.004	0.009	0.035	-0.022	0.004	0.069	0.087	-0.001
-0.176	0.945	-0.333	-0.125	0.962	-0.242	0.421	0.055	-0.002	-0.021	0.025	-0.018	0.034	0.062	0.099	-0.015
-0.210	0.945	-0.294	-0.126	0.964	-0.236	0.369	-0.050	0.054	-0.055	0.024	0.015	0.068	0.061	0.137	-0.028
-0.210	0.945	-0.294	-0.127	0.965	-0.228	0.425	0.008	0.041	-0.054	0.022	0.007	0.068	0.061	0.137	-0.033
-0.195	0.972	-0.298	-0.128	0.967	-0.221	0.371	-0.075	0.043	-0.038	0.048	-0.004	0.051	0.088	0.133	-0.031
-0.176	0.980	-0.306	-0.128	0.968	-0.215	0.327	-0.071	0.002	-0.019	0.054	-0.018	0.032	0.096	0.124	-0.019
-0.160	0.945	-0.282	-0.127	0.969	-0.210	0.292	-0.032	-0.039	-0.004	0.018	0.001	0.016	0.061	0.148	-0.007
-0.149	0.945	-0.274	-0.126	0.971	-0.205	0.230	0.021	-0.043	0.007	0.017	0.004	0.004	0.061	0.155	-0.001
-0.149	0.922	-0.290	-0.126	0.971	-0.201	0.236	-0.008	-0.038	0.006	-0.007	-0.016	0.004	0.038	0.139	-0.001
-0.157	0.929	-0.266	-0.126	0.972	-0.199	0.129	0.033	-0.019	-0.002	0.000	0.006	0.011	0.046	0.162	-0.007
-0.176	0.953	-0.286	-0.126	0.973	-0.196	0.160	0.023	-0.008	-0.021	0.023	-0.017	0.030	0.069	0.142	-0.014
-0.191	0.964	-0.266	-0.126	0.973	-0.195	0.064	0.055	0.011	-0.036	0.034	0.002	0.045	0.080	0.161	-0.024
-0.195	0.991	-0.282	-0.127	0.973	-0.193	0.072	0.036	0.010	-0.039	0.061	-0.015	0.048	0.107	0.145	-0.030
-0.199	0.960	-0.270	-0.127	0.973	-0.192	0.056	-0.016	0.021	-0.042	0.030	-0.004	0.051	0.076	0.157	-0.035
-0.203	0.987	-0.286	-0.128	0.973	-0.192	0.033	0.055	0.011	-0.046	0.057	-0.020	0.055	0.103	0.141	-0.034
-0.203	0.956	-0.274	-0.129	0.973	-0.191	0.039	-0.019	0.034	-0.045	0.026	-0.009	0.054	0.072	0.152	-0.033
-0.199	0.968	-0.294	-0.130	0.973	-0.192	-0.016	-0.079	0.052	-0.040	0.038	-0.028	0.050	0.084	0.132	-0.031
-0.195	0.972	-0.282	-0.130	0.973	-0.193	-0.029	-0.112	0.012	-0.036	0.042	-0.015	0.045	0.087	0.144	-0.027
-0.187	0.968	-0.270	-0.129	0.972	-0.196	-0.102	-0.083	-0.014	-0.029	0.038	-0.000	0.037	0.083	0.155	-0.019
-0.172	0.949	-0.266	-0.128	0.972	-0.198	-0.112	-0.048	-0.038	-0.014	0.019	0.006	0.021	0.064	0.159	-0.016
-0.153	0.953	-0.274	-0.128	0.971	-0.202	-0.161	-0.102	-0.016	0.004	0.024	0.002	0.001	0.068	0.150	-0.015
-0.172	0.949	-0.274	-0.127	0.971	-0.204	-0.088	-0.078	-0.019	-0.015	0.020	0.004	0.020	0.064	0.150	-0.014
-0.180	0.983	-0.274	-0.128	0.970	-0.206	-0.102	-0.110	0.047	-0.022	0.056	0.007	0.027	0.099	0.150	-0.017
-0.180	0.991	-0.286	-0.128	0.970	-0.208	-0.073	-0.022	-0.006	-0.022	0.064	-0.003	0.027	0.106	0.138	-0.022
-0.203	1.007	-0.309	-0.128	0.969	-0.211	-0.128	-0.127	0.009	-0.045	0.080	-0.024	0.049	0.122	0.114	-0.023
-0.176	0.972	-0.282	-0.127	0.968	-0.215	-0.162	-0.108	-0.012	-0.019	0.045	0.007	0.021	0.086	0.141	-0.019
-0.176	0.945	-0.286	-0.126	0.968	-0.219	-0.156	-0.210	0.007	-0.019	0.019	0.007	0.021	0.059	0.137	-0.016
-0.160	0.933	-0.298	-0.126	0.967	-0.223	-0.214	-0.083	0.007	-0.004	0.008	-0.000	0.005	0.047	0.124	-0.009
-0.153	0.918	-0.282	-0.126	0.966	-0.227	-0.212	0.013	-0.007	0.004	-0.006	0.020	0.003	0.032	0.140	-0.010
-0.157	0.949	-0.309	-0.126	0.964	-0.233	-0.254	-0.139	0.015	0.001	0.027	-0.002	0.000	0.063	0.112	-0.011
-0.191	0.960	-0.333	-0.126	0.963	-0.238	-0.222	-0.181	0.023	-0.034	0.039	-0.020	0.034	0.074	0.088	-0.016
-0.191	0.960	-0.333	-0.126	0.962	-0.243	-0.239	-0.034	-0.000	-0.034	0.040	-0.015	0.033	0.074	0.087	-0.020
-0.187	0.956	-0.317	-0.125	0.961	-0.246	-0.153	-0.168	0.005	-0.030	0.037	0.005	0.029	0.070	0.102	-0.019
-0.176	0.925	-0.317	-0.125	0.960	-0.251	-0.229	-0.131	0.007	-0.019	0.007	0.010	0.017	0.038	0.102	-0.021
-0.149	0.910	-0.333	-0.125	0.959	-0.255	-0.164	-0.013	0.008	0.008	-0.008	-0.002	0.011	0.023	0.086	-0.015
-0.199	0.898	-0.349	-0.125	0.958	-0.260	-0.215	-0.187	0.052	-0.042	-0.018	-0.013	0.039	0.011	0.070	-0.011
-0.164	0.937	-0.365	-0.126	0.956	-0.264	-0.214	-0.129	0.038	-0.007	0.021	-0.023	0.004	0.049	0.053	-0.008
-0.160	0.937	-0.329	-0.126	0.955	-0.269	-0.224	-0.069	0.025	-0.003	0.022	0.017	0.001	0.049	0.088	-0.016
-0.164	0.956	-0.349	-0.126	0.954	-0.274	-0.237	-0.059	0.003	-0.007	0.043	0.003	0.002	0.068	0.068	-0.012
-0.183	0.925	-0.341	-0.125	0.952	-0.278	-0.201	-0.139	-0.002	-0.027	0.013	0.015	0.021	0.037	0.075	-0.015
-0.164	0.910	-0.341	-0.124	0.951	-0.284	-0.263	-0.097	-0.009	-0.008	-0.001	0.021	0.001	0.021	0.075	-0.019
-0.168	0.891	-0.361	-0.124	0.949	-0.288	-0.232	-0.035	-0.022	-0.012	-0.019	0.006	0.005	0.001	0.055	-0.019
-0.191	0.875	-0.380	-0.123	0.948	-0.294	-0.251	-0.113	-0.005	-0.036	-0.033	-0.008	0.027	0.014	0.035	-0.018
-0.168	0.891	-0.396	-0.123	0.946	-0.298	-0.225	-0.064	-0.004	-0.013	-0.016	-0.019	0.004	0.001	0.018	-0.018
-0.187	0.910	-0.388	-0.123	0.945	-0.303	-0.211	-0.059	0.012	-0.033	0.004	-0.007	0.022	0.020	0.026	-0.016
-0.164	0.910	-0.373	-0.123	0.944	-0.306	-0.169	-0.050	0.004	-0.010	0.006	0.013	0.001	0.019	0.041	-0.014
-0.157	0.895	-0.392	-0.123	0.943	-0.309	-0.137	-0.003	-0.007	-0.002	-0.009	-0.004	0.009	0.003	0.021	-0.009
-0.180	0.879	-0.396	-0.124	0.942	-0.311	-0.105	0.040	0.004	-0.025	-0.024	-0.006	0.013	0.013	0.017	-0.003
-0.137	0.871	-0.392	-0.124	0.942	-0.312	-0.023	0.080	0.003	0.018	-0.031	-0.001	0.029	0.021	0.020	0.001
-0.157	0.875	-0.404	-0.125	0.942	-0.312	-0.022	0.107	-0.001	-0.000	-0.027	-0.012	0.011	0.017	0.008	0.002
-0.157	0.871	-0.408	-0.125	0.941	-0.313	-0.039	0.102	-0.025	-0.000	-0.031	-0.015	0.011	0.022	0.004	0.011
-0.157	0.883	-0.412	-0.125	0.941	-0.315	-0.077	0.129	-0.035	0.000	-0.019	-0.018	0.012	0.010	0.001	0.010
-0.145	0.891	-0.428	-0.126	0.940	-0.316	-0.101	0.208	-0.041	0.012	-0.011	-0.032	0.023	0.003	0.017	0.007
-0.153	0.895	-0.416	-0.127	0.940	-0.318	-0.098	0.151	-0.004	0.005	-0.006	-0.018	0.016	0.000	0.006	0.003
-0.172	0.879	-0.412	-0.129	0.939	-0.319	-0.047	0.180	0.031	-0.012	-0.021	-0.013	0.003	0.015	0.002	-0.004
-0.180	0.871	-0.396	-0.131	0.939	-0.318	0.027	0.180	0.051	-0.018	-0.029	0.002	0.010	0.024	0.014	-0.015
-0.187	0.883	-0.376	-0.134	0.939	-0.316	0.078	0.163	0.065	-0.023	-0.018	0.020	0.017	0.012	0.033	-0.022
-0.191	0.883	-0.361	-0.136	0.940	-0.314	0.108	0.057	0.077	-0.025	-0.018	0.034	0.021	0.013	0.048	-0.026
-0.195	0.906	-0.388	-0.138	0.940	-0.312	0.102	0.108	0.061	-0.027	0.005	0.004	0.024	0.010	0.021	-0.020
-0.195	0.906	-0.388	-0.139	0.940	-0.311	0.073	-0.001	0.059	-0.025	0.004	0.003	0.024	0.010	0.020	-0.012
-0.172	0.871	-0.420	-0.140	0.940	-0.310	0.099	-0.028	0.068	-0.001	-0.031	-0.030	0.001	0.025	0.011	0.001
-0.157	0.875	-0.388	-0.142	0.941	-0.307	0.169	-0.066	0.102	0.016	-0.028	-0.001	0.015	0.021	0.020	0.014
-0.145	0.887	-0.392	-0.144	0.942	-0.303	0.229	-0.001	0.132	0.030	-0.017	-0.009	0.027	0.010	0.016	0.032
-0.145	0.906	-0.408	-0.146	0.943	-0.299	0.249	-0.080	0.142	0.032	0.001	-0.029	0.027	0.010	0.000	0.045
-0.122	0.902	-0.416	-0.148	0.944	-0.294	0.266	-0.032	0.106	0.057	-0.004	-0.042	0.050	0.006	0.008	0.055
-0.122	0.887	-0.424	-0.149	0.945	-0.290	0.271	-0.076	0.092	0.058	-0.021	-0.054	0.051	0.009	0.016	0.063
-0.126	0.871	-0.420	-0.150	0.947	-0.285	0.275	-0.115	0.070	0.055	-0.038	-0.054	0.047	0.025	0.013	0.069
-0.122	0.879	-0.404	-0.151	0.948	-0.281	0.279	-0.044	0.069	0.060	-0.031	-0.043	0.051	0.017	0.003	0.070
-0.126	0.868	-0.404	-0.152	0.949	-0.276	0.306	-0.139	0.088	0.057	-0.044	-0.048	0.047	0.028	0.003	0.072
-0.118	0.871	-0.388	-0.152	0.951	-0.270	0.314	-0.058	0.059	0.065	-0.042	-0.038	0.055	0.025	0.019	0.073
-0.118	0.879	-0.400	-0.153	0.952	-0.265	0.340	-0.079	0.073	0.066	-0.036	-0.056	0.055	0.017	0.007	0.072
-0.118	0.898	-0.388	-0.154	0.954	-0.258	0.354	-0.026	0.076	0.067	-0.018	-0.050	0.055	0.003	0.019	0.072
-0.133	0.902	-0.373	-0.156	0.955	-0.253	0.335	-0.111	0.099	0.052	-0.016	-0.040	0.040	0.007	0.035	0.069
-0.126	0.925	-0.369	-0.157	0.956	-0.247	0.302	-0.046	0.098	0.062	0.006	-0.041	0.048	0.030	0.039	0.064
-0.145	0.925	-0.369	-0.159	0.957	-0.243	0.285	-0.084	0.109	0.044	0.005	-0.046	0.029	0.031	0.039	0.059
-0.149	0.937	-0.361	-0.160	0.958	-0.237	0.310	-0.110	0.111	0.042	0.016	-0.043	0.025	0.042	0.048	0.052
-0.145	0.945	-0.349	-0.163	0.959	-0.233	0.256	-0.038	0.125	0.048	0.023	-0.036	0.029	0.050	0.059	0.052
-0.183	0.949	-0.349	-0.165	0.959	-0.229	0.253	-0.044	0.123	0.011	0.026	-0.041	0.009	0.054	0.060	0.044
-0.126	0.964	-0.325	-0.167	0.960	-0.225	0.203	0.104	0.096	0.071	0.041	-0.021	0.049	0.070	0.084	0.037
-0.203	0.972	-0.357	-0.169	0.960	-0.222	0.163	-0.144	0.106	-0.004	0.048	-0.055	0.028	0.078	0.052	0.025
-0.187	0.956	-0.325	-0.169	0.961	-0.219	0.172	-0.031	0.047	0.012	0.033	-0.026	0.012	0.063	0.084	0.023
-0.214	0.968	-0.321	-0.170	0.961	-0.218	0.109	-0.046	0.049	-0.014	0.044	-0.024	0.039	0.075	0.088	0.007
-0.187	0.956	-0.294	-0.171	0.961	-0.217	0.066	-0.077	0.065	0.013	0.032	0.003	0.011	0.064	0.116	0.007
-0.214	0.964	-0.317	-0.172	0.961	-0.217	0.010	-0.056	0.060	-0.012	0.040	-0.021	0.038	0.072	0.093	0.001
-0.183	0.956	-0.290	-0.173	0.961	-0.218	-0.016	0.068	0.042	0.019	0.033	0.007	0.007	0.064	0.121	-0.005
-0.218	0.937	-0.302	-0.174	0.960	-0.218	-0.013	0.028	0.043	-0.014	0.014	-0.005	0.041	0.045	0.110	-0.013
-0.245	0.941	-0.306	-0.176	0.960	-0.219	-0.027	-0.163	0.095	-0.040	0.018	-0.007	0.068	0.050	0.106	-0.020
-0.245	0.941	-0.306	-0.177	0.959	-0.220	-0.001	0.027	0.069	-0.038	0.019	-0.007	0.067	0.050	0.107	-0.024
-0.237	0.929	-0.270	-0.179	0.959	-0.221	-0.040	-0.086	0.087	-0.029	0.008	0.030	0.060	0.039	0.143	-0.029
-0.210	0.956	-0.286	-0.180	0.958	-0.222	-0.040	-0.025	0.076	-0.000	0.035	0.015	0.032	0.067	0.128	-0.022
-0.245	0.956	-0.290	-0.181	0.958	-0.224	-0.112	-0.088	0.052	-0.034	0.036	0.014	0.067	0.067	0.125	-0.019
-0.214	0.968	-0.309	-0.182	0.957	-0.227	-0.117	0.052	0.022	-0.002	0.048	-0.004	0.036	0.079	0.106	-0.010
-0.230	0.945	-0.302	-0.182	0.956	-0.230	-0.137	-0.156	0.026	-0.018	0.025	0.007	0.051	0.057	0.115	-0.015
-0.207	0.941	-0.321	-0.182	0.955	-0.234	-0.206	0.002	0.002	0.006	0.022	-0.008	0.027	0.053	0.096	-0.016
-0.233	0.922	-0.294	-0.182	0.954	-0.239	-0.239	0.030	-0.021	-0.021	0.004	0.024	0.054	0.035	0.124	-0.023
-0.249	0.914	-0.302	-0.182	0.952	-0.245	-0.285	-0.077	0.002	-0.037	-0.002	0.022	0.069	0.027	0.117	-0.027
-0.241	0.906	-0.306	-0.182	0.951	-0.250	-0.247	0.006	0.014	-0.029	-0.009	0.022	0.061	0.020	0.114	-0.029
-0.249	0.906	-0.313	-0.182	0.949	-0.256	-0.292	-0.158	0.042	-0.036	-0.007	0.021	0.069	0.020	0.107	-0.033
-0.214	0.922	-0.341	-0.182	0.948	-0.262	-0.300	0.014	0.002	-0.001	0.010	-0.001	0.034	0.036	0.081	-0.028
-0.264	0.914	-0.345	-0.182	0.946	-0.268	-0.289	-0.157	0.014	-0.051	0.004	0.001	0.084	0.029	0.078	-0.029
-0.230	0.925	-0.349	-0.182	0.944	-0.275	-0.329	-0.087	-0.009	-0.017	0.017	0.004	0.050	0.041	0.075	-0.024
-0.257	0.914	-0.365	-0.180	0.942	-0.282	-0.318	-0.192	-0.045	-0.046	0.007	-0.005	0.077	0.031	0.061	-0.028
-0.222	0.914	-0.353	-0.179	0.941	-0.289	-0.362	-0.009	-0.076	-0.012	0.009	0.014	0.043	0.031	0.074	-0.024
-0.230	0.925	-0.369	-0.177	0.939	-0.296	-0.374	-0.085	-0.072	-0.021	0.022	0.005	0.051	0.043	0.060	-0.020
-0.230	0.906	-0.361	-0.175	0.937	-0.303	-0.348	-0.108	-0.053	-0.023	0.005	0.020	0.051	0.025	0.069	-0.017
-0.195	0.902	-0.380	-0.174	0.935	-0.310	-0.332	-0.100	-0.046	0.011	0.002	0.007	0.017	0.022	0.051	-0.019
-0.230	0.898	-0.380	-0.173	0.933	-0.315	-0.252	0.013	-0.059	-0.025	-0.000	0.012	0.052	0.019	0.052	-0.015
-0.230	0.918	-0.388	-0.172	0.932	-0.320	-0.255	-0.071	-0.041	-0.026	0.021	0.009	0.052	0.039	0.046	-0.018
-0.199	0.910	-0.388	-0.171	0.930	-0.325	-0.239	-0.032	-0.054	0.004	0.014	0.014	0.022	0.031	0.048	-0.022
-0.245	0.898	-0.400	-0.170	0.929	-0.329	-0.205	-0.115	-0.046	-0.044	0.004	0.006	0.068	0.021	0.037	-0.023
-0.214	0.914	-0.404	-0.169	0.927	-0.334	-0.233	-0.002	-0.053	-0.014	0.020	0.007	0.038	0.037	0.035	-0.023
-0.226	0.906	-0.404	-0.167	0.926	-0.338	-0.198	-0.139	-0.032	-0.026	0.014	0.011	0.049	0.030	0.036	-0.026
-0.230	0.922	-0.412	-0.166	0.925	-0.342	-0.223	0.033	-0.064	-0.031	0.031	0.007	0.053	0.046	0.030	-0.019
-0.210	0.898	-0.412	-0.165	0.923	-0.347	-0.216	-0.157	-0.049	-0.014	0.009	0.012	0.035	0.024	0.031	-0.024
-0.199	0.879	-0.420	-0.164	0.922	-0.351	-0.187	-0.015	-0.044	-0.003	-0.009	0.007	0.023	0.005	0.025	-0.020
-0.233	0.875	-0.420	-0.163	0.920	-0.355	-0.216	-0.056	-0.028	-0.038	-0.012	0.012	0.058	0.002	0.026	-0.018
-0.203	0.898	-0.432	-0.162	0.919	-0.359	-0.170	-0.087	-0.051	-0.008	0.012	0.003	0.028	0.025	0.016	-0.019
-0.214	0.891	-0.428	-0.161	0.918	-0.364	-0.244	-0.058	-0.044	-0.021	0.006	0.012	0.040	0.018	0.021	-0.023
-0.207	0.895	-0.432	-0.159	0.916	-0.368	-0.206	-0.060	-0.064	-0.014	0.012	0.012	0.032	0.023	0.018	-0.012
-0.214	0.875	-0.436	-0.158	0.915	-0.373	-0.224	-0.134	-0.035	-0.023	-0.006	0.013	0.040	0.004	0.016	-0.016
-0.168	0.875	-0.443	-0.157	0.913	-0.376	-0.213	0.103	-0.068	0.022	-0.005	0.009	0.006	0.004	0.009	-0.010
-0.226	0.864	-0.459	-0.156	0.912	-0.380	-0.169	-0.145	-0.031	-0.037	-0.015	-0.003	0.052	0.007	0.005	-0.014
-0.172	0.868	-0.436	-0.156	0.911	-0.383	-0.177	0.160	-0.073	0.017	-0.010	0.023	0.002	0.002	0.020	-0.013
-0.230	0.887	-0.471	-0.154	0.909	-0.387	-0.176	-0.132	-0.052	-0.042	0.011	-0.009	0.056	0.018	0.015	-0.019
-0.203	0.879	-0.443	-0.153	0.908	-0.390	-0.176	-0.001	-0.068	-0.016	0.004	0.022	0.029	0.010	0.014	-0.014
-0.203	0.879	-0.487	-0.151	0.907	-0.394	-0.168	-0.078	-0.055	-0.017	0.005	-0.018	0.029	0.011	0.028	-0.021
-0.195	0.860	-0.467	-0.151	0.906	-0.396	-0.126	0.100	-0.066	-0.010	-0.013	0.004	0.021	0.008	0.007	-0.016
-0.210	0.868	-0.475	-0.150	0.905	-0.399	-0.146	-0.081	-0.042	-0.026	-0.004	-0.001	0.037	0.000	0.014	-0.013
-0.195	0.868	-0.471	-0.149	0.903	-0.402	-0.140	-0.033	-0.056	-0.012	-0.003	0.006	0.021	0.000	0.009	-0.012
-0.191	0.871	-0.479	-0.148	0.902	-0.405	-0.154	0.048	-0.080	-0.009	0.002	0.001	0.017	0.004	0.016	-0.014
-0.187	0.871	-0.483	-0.146	0.901	-0.408	-0.165	-0.037	-0.073	-0.006	0.003	0.001	0.014	0.005	0.019	-0.010
-0.199	0.860	-0.487	-0.145	0.900	-0.412	-0.187	-0.013	-0.082	-0.019	-0.007	0.000	0.025	0.006	0.022	-0.011
-0.172	0.844	-0.463	-0.143	0.898	-0.415	-0.155	-0.067	-0.057	0.006	-0.022	0.027	0.001	0.021	0.003	-0.007
-0.195	0.844	-0.491	-0.143	0.897	-0.418	-0.174	-0.001	-0.054	-0.017	-0.020	0.003	0.022	0.021	0.024	-0.010
-0.164	0.852	-0.487	-0.141	0.896	-0.421	-0.149	-0.017	-0.070	0.012	-0.011	0.010	0.009	0.012	0.019	-0.009
-0.199	0.856	-0.503	-0.140	0.894	-0.426	-0.225	-0.037	-0.059	-0.024	-0.005	-0.002	0.026	0.008	0.034	-0.012
-0.180	0.844	-0.491	-0.139	0.893	-0.429	-0.168	0.066	-0.097	-0.006	-0.016	0.013	0.007	0.019	0.021	-0.011
-0.191	0.868	-0.499	-0.137	0.891	-0.433	-0.206	-0.146	-0.051	-0.019	0.009	0.009	0.018	0.005	0.028	-0.014
-0.180	0.852	-0.503	-0.136	0.890	-0.436	-0.178	0.071	-0.109	-0.009	-0.005	0.008	0.007	0.010	0.031	-0.010
-0.168	0.852	-0.491	-0.134	0.888	-0.439	-0.161	-0.042	-0.077	0.001	-0.004	0.023	0.005	0.010	0.018	-0.014
-0.172	0.848	-0.518	-0.133	0.887	-0.443	-0.207	0.042	-0.085	-0.004	-0.006	-0.001	0.001	0.013	0.044	-0.012
-0.191	0.833	-0.510	-0.131	0.885	-0.447	-0.192	-0.074	-0.079	-0.025	-0.020	0.011	0.019	0.028	0.035	-0.014
-0.176	0.817	-0.514	-0.130	0.883	-0.450	-0.200	-0.013	-0.073	-0.011	-0.034	0.011	0.004	0.044	0.038	-0.015
-0.183	0.833	-0.510	-0.130	0.882	-0.453	-0.171	0.086	-0.083	-0.019	-0.017	0.018	0.012	0.028	0.034	-0.023
-0.172	0.840	-0.530	-0.128	0.881	-0.456	-0.138	0.000	-0.088	-0.008	-0.008	0.000	0.000	0.019	0.052	-0.016
-0.207	0.825	-0.530	-0.127	0.879	-0.460	-0.203	-0.072	-0.063	-0.044	-0.022	0.004	0.035	0.034	0.051	-0.016
-0.153	0.825	-0.538	-0.126	0.878	-0.463	-0.148	0.070	-0.091	0.009	-0.021	-0.001	0.019	0.034	0.058	-0.011
-0.176	0.810	-0.538	-0.124	0.876	-0.466	-0.172	-0.071	-0.070	-0.016	-0.034	0.002	0.005	0.049	0.057	-0.015
-0.157	0.833	-0.546	-0.123	0.875	-0.469	-0.154	0.033	-0.078	0.002	-0.010	-0.003	0.015	0.025	0.064	-0.008
-0.183	0.821	-0.538	-0.121	0.873	-0.472	-0.143	-0.048	-0.072	-0.026	-0.020	0.008	0.012	0.036	0.055	-0.014
-0.160	0.817	-0.538	-0.120	0.872	-0.474	-0.098	0.056	-0.099	-0.004	-0.023	0.009	0.011	0.040	0.054	-0.013
-0.172	0.813	-0.530	-0.120	0.871	-0.476	-0.129	0.054	-0.087	-0.017	-0.026	0.020	0.001	0.043	0.045	-0.018
-0.164	0.810	-0.542	-0.118	0.871	-0.478	-0.084	-0.026	-0.081	-0.010	-0.029	0.009	0.006	0.047	0.056	-0.016
-0.176	0.802	-0.546	-0.118	0.869	-0.480	-0.118	0.054	-0.066	-0.022	-0.036	0.007	0.005	0.054	0.059	-0.016
-0.176	0.817	-0.570	-0.116	0.869	-0.482	-0.085	-0.113	-0.044	-0.024	-0.019	-0.014	0.006	0.038	0.082	-0.019
-0.157	0.821	-0.550	-0.116	0.868	-0.483	-0.073	0.107	-0.075	-0.005	-0.015	0.006	0.013	0.034	0.061	-0.018
-0.187	0.829	-0.562	-0.114	0.867	-0.485	-0.061	-0.154	-0.035	-0.038	-0.007	-0.004	0.018	0.025	0.072	-0.011
-0.149	0.821	-0.534	-0.113	0.867	-0.485	-0.025	-0.014	-0.046	0.000	-0.014	0.024	0.020	0.032	0.043	-0.008
-0.130	0.829	-0.538	-0.113	0.867	-0.485	-0.005	0.111	-0.055	0.020	-0.006	0.020	0.039	0.024	0.045	-0.011
-0.149	0.810	-0.546	-0.113	0.867	-0.486	-0.019	0.044	-0.031	0.000	-0.026	0.013	0.019	0.042	0.052	-0.007
-0.176	0.802	-0.566	-0.113	0.866	-0.486	-0.028	0.056	-0.047	-0.027	-0.033	-0.007	0.008	0.049	0.071	-0.010
-0.164	0.821	-0.570	-0.113	0.866	-0.487	-0.052	0.028	-0.045	-0.015	-0.013	-0.009	0.003	0.029	0.073	-0.014
-0.168	0.817	-0.546	-0.111	0.866	-0.488	-0.031	-0.082	-0.050	-0.021	-0.017	0.015	0.001	0.033	0.048	-0.014
-0.149	0.825	-0.542	-0.111	0.865	-0.489	-0.050	0.085	-0.072	-0.001	-0.009	0.020	0.018	0.024	0.043	-0.012
-0.137	0.813	-0.522	-0.111	0.865	-0.490	-0.028	0.088	-0.071	0.010	-0.021	0.040	0.030	0.035	0.022	-0.015
-0.153	0.825	-0.546	-0.110	0.865	-0.490	-0.036	0.051	-0.051	-0.006	-0.009	0.017	0.014	0.022	0.045	-0.010
-0.176	0.825	-0.562	-0.110	0.864	-0.491	-0.048	0.003	-0.022	-0.029	-0.008	0.002	0.009	0.022	0.060	-0.015
-0.145	0.821	-0.562	-0.110	0.863	-0.493	-0.069	0.009	-0.011	0.002	-0.012	0.003	0.022	0.025	0.058	-0.020
-0.180	0.825	-0.562	-0.110	0.863	-0.494	-0.038	0.003	-0.015	-0.033	-0.007	0.004	0.013	0.020	0.057	-0.024
-0.180	0.825	-0.562	-0.111	0.862	-0.494	-0.034	0.033	-0.002	-0.033	-0.007	0.005	0.013	0.019	0.056	-0.018
-0.183	0.817	-0.574	-0.111	0.862	-0.495	-0.023	0.007	0.022	-0.036	-0.014	-0.007	0.017	0.026	0.066	-0.025
-0.141	0.802	-0.562	-0.112	0.861	-0.495	-0.022	0.051	0.021	0.007	-0.029	0.006	0.025	0.041	0.053	-0.024
-0.187	0.817	-0.562	-0.113	0.861	-0.496	-0.037	-0.013	0.018	-0.038	-0.014	0.006	0.021	0.025	0.052	-0.019
-0.168	0.810	-0.554	-0.112	0.861	-0.496	0.008	-0.055	-0.014	-0.020	-0.021	0.014	0.002	0.031	0.042	-0.015
-0.149	0.813	-0.550	-0.112	0.860	-0.497	-0.052	0.060	-0.043	-0.000	-0.017	0.019	0.017	0.027	0.037	-0.021
-0.160	0.825	-0.570	-0.112	0.860	-0.498	-0.062	0.058	-0.055	-0.012	-0.005	0.000	0.005	0.014	0.055	-0.018
-0.176	0.810	-0.566	-0.111	0.859	-0.500	-0.065	-0.001	-0.052	-0.028	-0.020	0.006	0.010	0.028	0.050	-0.015
-0.168	0.813	-0.566	-0.110	0.859	-0.501	-0.039	-0.065	-0.040	-0.022	-0.015	0.007	0.003	0.023	0.048	-0.018
-0.145	0.806	-0.550	-0.110	0.858	-0.502	-0.072	0.056	-0.049	0.001	-0.022	0.024	0.020	0.030	0.031	-0.020
-0.164	0.790	-0.566	-0.109	0.857	-0.503	-0.052	-0.027	-0.038	-0.018	-0.037	0.009	0.000	0.044	0.045	-0.019
-0.172	0.779	-0.570	-0.109	0.857	-0.504	-0.058	-0.001	-0.022	-0.026	-0.048	0.006	0.008	0.054	0.047	-0.018
-0.160	0.786	-0.554	-0.109	0.857	-0.504	0.008	0.069	-0.034	-0.014	-0.041	0.022	0.003	0.045	0.029	-0.019
-0.164	0.798	-0.574	-0.110	0.856	-0.505	-0.005	0.060	-0.022	-0.018	-0.029	0.002	0.001	0.033	0.047	-0.018
-0.157	0.794	-0.566	-0.110	0.857	-0.504	0.042	0.094	-0.023	-0.009	-0.034	0.009	0.006	0.035	0.037	-0.015
-0.168	0.813	-0.585	-0.111	0.857	-0.504	0.002	0.109	-0.028	-0.020	-0.014	-0.011	0.006	0.015	0.055	-0.015
-0.164	0.790	-0.574	-0.112	0.857	-0.504	0.008	0.148	-0.040	-0.015	-0.037	0.001	0.003	0.037	0.042	-0.011
-0.172	0.794	-0.574	-0.113	0.857	-0.503	0.017	0.107	-0.028	-0.022	-0.034	0.000	0.011	0.032	0.040	-0.005
-0.153	0.794	-0.585	-0.115	0.857	-0.502	0.045	0.229	-0.032	-0.000	-0.034	-0.013	0.007	0.031	0.050	0.003
-0.145	0.783	-0.601	-0.116	0.858	-0.501	0.059	0.222	-0.050	0.009	-0.046	-0.030	0.015	0.041	0.063	0.017
-0.141	0.783	-0.605	-0.118	0.858	-0.500	0.065	0.292	-0.067	0.015	-0.047	-0.035	0.018	0.040	0.065	0.019
-0.114	0.798	-0.629	-0.120	0.859	-0.498	0.034	0.370	-0.092	0.044	-0.031	-0.060	0.044	0.023	0.087	0.016
-0.191	0.790	-0.625	-0.122	0.858	-0.498	-0.017	0.291	-0.091	-0.032	-0.039	-0.057	0.033	0.030	0.081	0.007
-0.191	0.786	-0.609	-0.122	0.858	-0.499	-0.027	0.259	-0.118	-0.031	-0.042	-0.041	0.034	0.032	0.063	-0.009
-0.195	0.786	-0.585	-0.123	0.858	-0.499	-0.007	0.172	-0.083	-0.035	-0.042	-0.018	0.038	0.031	0.038	-0.028
-0.207	0.786	-0.526	-0.124	0.860	-0.496	0.141	0.123	-0.049	-0.046	-0.044	0.039	0.050	0.030	0.023	-0.024
-0.180	0.813	-0.507	-0.124	0.861	-0.493	0.185	0.036	0.011	-0.018	-0.018	0.055	0.024	0.002	0.045	-0.017
-0.149	0.848	-0.558	-0.126	0.863	-0.489	0.240	0.092	0.025	0.014	0.014	-0.000	0.006	0.034	0.005	-0.007
-0.149	0.848	-0.558	-0.128	0.865	-0.485	0.187	0.080	0.056	0.016	0.013	-0.004	0.006	0.035	0.003	0.008
-0.153	0.833	-0.581	-0.130	0.866	-0.482	0.185	0.100	0.065	0.015	-0.004	-0.030	0.001	0.021	0.025	0.025
-0.160	0.833	-0.589	-0.132	0.868	-0.479	0.176	0.027	0.091	0.009	-0.005	-0.041	0.007	0.022	0.031	0.035
-0.137	0.825	-0.597	-0.133	0.869	-0.477	0.175	-0.014	0.073	0.034	-0.015	-0.051	0.015	0.015	0.037	0.046
-0.126	0.813	-0.613	-0.134	0.870	-0.475	0.141	-0.026	0.064	0.046	-0.028	-0.069	0.026	0.004	0.051	0.057
-0.114	0.840	-0.589	-0.134	0.871	-0.473	0.080	0.019	0.023	0.059	-0.001	-0.047	0.037	0.032	0.026	0.065
-0.103	0.829	-0.581	-0.134	0.871	-0.473	0.068	0.015	-0.001	0.070	-0.014	-0.040	0.048	0.022	0.016	0.073
-0.122	0.821	-0.593	-0.134	0.871	-0.472	0.035	-0.051	0.002	0.050	-0.022	-0.052	0.028	0.015	0.027	0.077
-0.099	0.810	-0.605	-0.133	0.872	-0.471	0.077	0.009	-0.026	0.073	-0.034	-0.065	0.051	0.004	0.037	0.081
-0.095	0.794	-0.574	-0.133	0.872	-0.470	0.085	0.050	-0.039	0.076	-0.050	-0.035	0.055	0.011	0.004	0.082
-0.095	0.798	-0.605	-0.132	0.873	-0.469	0.098	0.015	-0.043	0.076	-0.047	-0.068	0.054	0.006	0.034	0.082
-0.099	0.806	-0.597	-0.131	0.874	-0.467	0.112	-0.021	-0.061	0.070	-0.040	-0.061	0.050	0.002	0.025	0.072
-0.114	0.802	-0.566	-0.130	0.875	-0.466	0.104	0.076	-0.096	0.054	-0.044	-0.031	0.034	0.001	0.008	0.066
-0.141	0.794	-0.589	-0.127	0.876	-0.465	0.097	-0.125	-0.085	0.024	-0.053	-0.056	0.007	0.007	0.014	0.050
-0.118	0.802	-0.562	-0.126	0.877	-0.464	0.066	0.125	-0.109	0.047	-0.046	-0.029	0.030	0.001	0.014	0.045
-0.168	0.817	-0.585	-0.124	0.877	-0.464	0.024	-0.158	-0.066	-0.006	-0.030	-0.053	0.021	0.017	0.008	0.036
-0.110	0.844	-0.566	-0.122	0.878	-0.463	0.075	0.034	-0.107	0.051	-0.004	-0.034	0.037	0.045	0.013	0.036
-0.153	0.840	-0.554	-0.121	0.879	-0.461	0.092	0.029	-0.087	0.007	-0.009	-0.024	0.006	0.041	0.026	0.025
-0.126	0.860	-0.562	-0.119	0.880	-0.460	0.116	0.016	-0.108	0.032	0.010	-0.034	0.021	0.061	0.019	0.028
-0.164	0.856	-0.550	-0.117	0.881	-0.458	0.096	-0.008	-0.111	-0.009	0.005	-0.024	0.018	0.058	0.032	0.021
-0.130	0.860	-0.542	-0.116	0.882	-0.457	0.087	0.013	-0.117	0.024	0.008	-0.017	0.016	0.063	0.041	0.019
-0.133	0.852	-0.538	-0.114	0.883	-0.456	0.068	0.090	-0.115	0.019	-0.000	-0.014	0.012	0.056	0.046	0.010
-0.153	0.852	-0.542	-0.113	0.884	-0.454	0.091	0.045	-0.094	-0.002	-0.001	-0.020	0.008	0.056	0.043	0.016
-0.157	0.864	-0.522	-0.112	0.885	-0.452	0.139	0.043	-0.080	-0.006	0.009	-0.002	0.012	0.068	0.064	0.004
-0.130	0.879	-0.546	-0.111	0.886	-0.451	0.061	0.051	-0.096	0.020	0.024	-0.027	0.014	0.084	0.041	-0.001
-0.180	0.844	-0.514	-0.109	0.887	-0.449	0.114	0.001	-0.121	-0.032	-0.012	0.003	0.037	0.050	0.073	-0.006
-0.149	0.864	-0.518	-0.108	0.887	-0.448	0.037	0.074	-0.119	-0.002	0.007	-0.001	0.006	0.070	0.070	-0.010
-0.164	0.883	-0.503	-0.107	0.888	-0.448	0.028	0.123	-0.137	-0.019	0.026	0.014	0.022	0.089	0.087	-0.021
-0.164	0.883	-0.503	-0.104	0.888	-0.449	-0.030	-0.100	-0.097	-0.021	0.026	0.014	0.023	0.090	0.088	-0.023
-0.168	0.895	-0.514	-0.103	0.887	-0.450	-0.106	0.058	-0.119	-0.027	0.039	0.004	0.027	0.102	0.077	-0.024
-0.187	0.879	-0.538	-0.100	0.886	-0.453	-0.118	-0.096	-0.105	-0.049	0.024	-0.017	0.047	0.087	0.054	-0.022
-0.145	0.864	-0.518	-0.099	0.884	-0.456	-0.183	0.019	-0.106	-0.008	0.010	0.005	0.005	0.072	0.074	-0.028
-0.149	0.848	-0.530	-0.098	0.883	-0.459	-0.169	0.059	-0.112	-0.013	-0.003	-0.004	0.009	0.057	0.063	-0.024
-0.191	0.844	-0.526	-0.096	0.881	-0.463	-0.181	-0.064	-0.087	-0.058	-0.006	0.004	0.052	0.053	0.068	-0.021
-0.133	0.848	-0.522	-0.095	0.880	-0.466	-0.198	0.056	-0.108	-0.001	0.000	0.011	0.005	0.057	0.072	-0.029
-0.149	0.837	-0.507	-0.093	0.878	-0.470	-0.202	0.038	-0.105	-0.018	-0.010	0.031	0.010	0.046	0.088	-0.032
-0.180	0.848	-0.538	-0.091	0.875	-0.475	-0.268	-0.100	-0.081	-0.051	0.005	0.004	0.041	0.057	0.057	-0.028
-0.149	0.840	-0.526	-0.089	0.873	-0.480	-0.244	-0.034	-0.097	-0.021	-0.001	0.021	0.011	0.050	0.070	-0.032
-0.157	0.825	-0.526	-0.088	0.870	-0.484	-0.275	-0.001	-0.082	-0.030	-0.014	0.025	0.019	0.035	0.070	-0.035
-0.141	0.829	-0.530	-0.087	0.868	-0.488	-0.218	0.069	-0.088	-0.016	-0.008	0.025	0.003	0.038	0.066	-0.034
-0.168	0.817	-0.550	-0.086	0.866	-0.493	-0.235	-0.047	-0.061	-0.044	-0.017	0.010	0.030	0.027	0.047	-0.037
-0.172	0.821	-0.574	-0.085	0.864	-0.496	-0.202	-0.035	-0.068	-0.049	-0.011	-0.010	0.034	0.031	0.024	-0.031
-0.160	0.810	-0.554	-0.083	0.862	-0.500	-0.212	-0.037	-0.075	-0.039	-0.021	0.013	0.023	0.020	0.043	-0.033
-0.122	0.840	-0.566	-0.081	0.860	-0.504	-0.192	-0.143	-0.083	-0.003	0.012	0.005	0.015	0.050	0.031	-0.025
-0.149	0.821	-0.558	-0.079	0.858	-0.507	-0.197	0.042	-0.105	-0.032	-0.005	0.016	0.012	0.031	0.039	-0.021
-0.114	0.825	-0.570	-0.077	0.856	-0.511	-0.212	-0.076	-0.115	0.000	0.000	0.008	0.023	0.035	0.027	-0.013
-0.126	0.806	-0.558	-0.074	0.854	-0.515	-0.227	-0.056	-0.124	-0.014	-0.017	0.024	0.011	0.015	0.039	-0.021
-0.110	0.806	-0.574	-0.073	0.851	-0.521	-0.291	0.056	-0.128	0.000	-0.014	0.014	0.026	0.015	0.023	-0.020
-0.149	0.779	-0.566	-0.072	0.848	-0.525	-0.276	0.068	-0.113	-0.039	-0.039	0.027	0.012	0.012	0.030	-0.029
-0.133	0.813	-0.593	-0.070	0.844	-0.532	-0.353	-0.102	-0.074	-0.026	-0.000	0.005	0.003	0.022	0.002	-0.033
-0.157	0.802	-0.589	-0.069	0.841	-0.536	-0.282	0.088	-0.088	-0.049	-0.009	0.014	0.020	0.010	0.006	-0.032
-0.153	0.798	-0.609	-0.068	0.838	-0.542	-0.290	-0.118	-0.050	-0.047	-0.010	-0.001	0.016	0.006	0.014	-0.030
-0.095	0.779	-0.593	-0.066	0.835	-0.546	-0.261	-0.027	-0.061	0.010	-0.027	0.019	0.042	0.014	0.002	-0.027
-0.137	0.779	-0.605	-0.065	0.832	-0.551	-0.274	0.038	-0.091	-0.034	-0.024	0.012	0.000	0.014	0.011	-0.021
-0.103	0.783	-0.597	-0.063	0.828	-0.556	-0.320	-0.055	-0.088	-0.001	-0.016	0.025	0.034	0.011	0.003	-0.016
-0.118	0.802	-0.625	-0.062	0.825	-0.562	-0.342	0.018	-0.128	-0.018	0.007	0.003	0.019	0.008	0.031	-0.024
-0.118	0.802	-0.625	-0.059	0.820	-0.569	-0.383	-0.063	-0.109	-0.021	0.011	0.009	0.019	0.008	0.031	-0.020
-0.126	0.783	-0.617	-0.057	0.816	-0.575	-0.367	-0.065	-0.119	-0.031	-0.004	0.023	0.011	0.012	0.024	-0.020
-0.095	0.767	-0.609	-0.055	0.813	-0.580	-0.326	-0.015	-0.118	-0.002	-0.016	0.037	0.042	0.028	0.016	-0.020
-0.095	0.763	-0.629	-0.054	0.809	-0.585	-0.307	-0.013	-0.084	-0.003	-0.016	0.022	0.042	0.032	0.037	-0.021
-0.103	0.752	-0.637	-0.053	0.806	-0.590	-0.268	0.019	-0.076	-0.012	-0.025	0.018	0.035	0.044	0.045	-0.019
-0.107	0.744	-0.633	-0.052	0.803	-0.594	-0.264	-0.016	-0.047	-0.017	-0.029	0.027	0.031	0.052	0.041	-0.025
-0.107	0.748	-0.629	-0.052	0.800	-0.598	-0.233	0.046	-0.061	-0.017	-0.023	0.034	0.031	0.048	0.037	-0.024
-0.122	0.728	-0.629	-0.050	0.797	-0.601	-0.180	-0.086	-0.037	-0.034	-0.040	0.037	0.016	0.068	0.038	-0.027
-0.091	0.763	-0.648	-0.050	0.796	-0.604	-0.149	0.075	-0.050	-0.003	-0.003	0.020	0.047	0.033	0.058	-0.031
-0.110	0.740	-0.633	-0.050	0.794	-0.606	-0.113	0.026	-0.034	-0.022	-0.025	0.038	0.027	0.057	0.042	-0.024
-0.130	0.752	-0.668	-0.049	0.793	-0.608	-0.118	-0.100	-0.014	-0.042	-0.012	0.004	0.008	0.045	0.078	-0.023
-0.068	0.744	-0.633	-0.050	0.791	-0.609	-0.095	0.083	-0.038	0.019	-0.018	0.041	0.070	0.053	0.043	-0.028
-0.118	0.736	-0.644	-0.050	0.790	-0.611	-0.104	0.070	-0.028	-0.030	-0.025	0.031	0.020	0.061	0.054	-0.027
-0.110	0.728	-0.648	-0.049	0.789	-0.613	-0.096	-0.079	-0.007	-0.024	-0.031	0.028	0.027	0.069	0.059	-0.023
-0.107	0.717	-0.644	-0.049	0.787	-0.615	-0.115	0.030	-0.033	-0.020	-0.041	0.034	0.031	0.080	0.055	-0.031
-0.099	0.705	-0.648	-0.050	0.786	-0.616	-0.059	0.071	-0.028	-0.012	-0.052	0.031	0.039	0.092	0.059	-0.031
-0.122	0.728	-0.668	-0.050	0.785	-0.618	-0.102	-0.033	-0.012	-0.035	-0.027	0.013	0.016	0.069	0.079	-0.030
-0.114	0.721	-0.652	-0.050	0.784	-0.618	-0.051	0.039	-0.033	-0.027	-0.034	0.030	0.023	0.077	0.063	-0.026
-0.110	0.732	-0.668	-0.050	0.783	-0.620	-0.064	0.001	-0.019	-0.023	-0.022	0.016	0.027	0.065	0.079	-0.025
-0.087	0.725	-0.648	-0.049	0.783	-0.620	-0.035	-0.042	-0.036	-0.001	-0.029	0.036	0.050	0.073	0.059	-0.021
-0.103	0.748	-0.680	-0.049	0.782	-0.621	-0.039	0.062	-0.047	-0.016	-0.006	0.005	0.035	0.050	0.090	-0.020
-0.103	0.740	-0.684	-0.049	0.781	-0.623	-0.101	0.010	-0.026	-0.016	-0.012	0.003	0.035	0.057	0.094	-0.019
-0.107	0.713	-0.652	-0.050	0.780	-0.623	-0.032	0.096	-0.037	-0.019	-0.039	0.035	0.031	0.084	0.063	-0.019
-0.099	0.717	-0.656	-0.050	0.779	-0.625	-0.091	0.021	-0.016	-0.011	-0.034	0.033	0.038	0.081	0.067	-0.021
-0.087	0.705	-0.656	-0.050	0.779	-0.625	-0.029	0.084	-0.046	0.001	-0.045	0.033	0.050	0.092	0.067	-0.022
-0.110	0.728	-0.664	-0.051	0.778	-0.626	-0.050	0.082	-0.039	-0.021	-0.021	0.026	0.026	0.069	0.074	-0.021
-0.103	0.721	-0.664	-0.051	0.777	-0.627	-0.043	0.067	-0.035	-0.013	-0.028	0.027	0.034	0.076	0.074	-0.020
-0.110	0.721	-0.688	-0.051	0.777	-0.627	-0.014	-0.049	-0.017	-0.022	-0.027	0.004	0.026	0.076	0.097	-0.023
-0.110	0.721	-0.688	-0.052	0.777	-0.628	-0.016	0.105	-0.034	-0.021	-0.027	0.005	0.026	0.076	0.097	-0.020
-0.110	0.709	-0.676	-0.052	0.777	-0.628	0.015	0.015	-0.011	-0.020	-0.039	0.017	0.026	0.088	0.085	-0.017
-0.091	0.705	-0.664	-0.052	0.777	-0.628	-0.002	0.035	-0.022	-0.001	-0.042	0.028	0.045	0.091	0.073	-0.017
-0.087	0.713	-0.664	-0.053	0.776	-0.628	-0.005	0.105	-0.020	0.004	-0.035	0.028	0.049	0.083	0.073	-0.019
-0.110	0.736	-0.676	-0.054	0.776	-0.628	-0.006	0.108	-0.034	-0.018	-0.011	0.017	0.026	0.060	0.085	-0.017
-0.122	0.721	-0.672	-0.054	0.776	-0.628	0.015	0.027	-0.034	-0.030	-0.027	0.020	0.014	0.075	0.081	-0.022
-0.107	0.732	-0.688	-0.055	0.776	-0.629	-0.036	0.120	-0.033	-0.013	-0.015	0.005	0.029	0.064	0.096	-0.026
-0.126	0.705	-0.676	-0.055	0.776	-0.628	0.030	0.010	-0.013	-0.032	-0.042	0.016	0.010	0.091	0.084	-0.026
-0.122	0.709	-0.692	-0.056	0.776	-0.628	0.002	0.071	-0.015	-0.028	-0.038	0.001	0.014	0.086	0.100	-0.028
-0.122	0.694	-0.704	-0.056	0.777	-0.627	0.093	0.014	-0.033	-0.028	-0.055	-0.013	0.014	0.101	0.111	-0.022
-0.133	0.690	-0.668	-0.055	0.777	-0.627	0.015	-0.058	-0.008	-0.041	-0.059	0.023	0.002	0.105	0.075	-0.019
-0.076	0.690	-0.696	-0.056	0.777	-0.626	0.064	0.079	-0.017	0.018	-0.059	-0.006	0.059	0.105	0.103	-0.014
-0.107	0.698	-0.664	-0.057	0.778	-0.625	0.082	0.003	0.011	-0.013	-0.052	0.025	0.029	0.097	0.071	-0.012
-0.091	0.717	-0.676	-0.058	0.780	-0.623	0.123	0.095	-0.003	0.004	-0.034	0.011	0.044	0.078	0.083	-0.008
-0.118	0.701	-0.704	-0.059	0.781	-0.621	0.157	0.038	0.016	-0.022	-0.051	-0.018	0.016	0.093	0.110	-0.016
-0.130	0.698	-0.696	-0.060	0.784	-0.618	0.196	0.031	0.033	-0.033	-0.056	-0.013	0.005	0.096	0.102	-0.017
-0.126	0.709	-0.696	-0.062	0.786	-0.615	0.211	0.117	0.023	-0.026	-0.046	-0.016	0.009	0.084	0.101	-0.015
-0.126	0.713	-0.668	-0.063	0.789	-0.611	0.254	0.038	0.041	-0.024	-0.045	0.008	0.009	0.080	0.073	-0.013
-0.099	0.717	-0.680	-0.066	0.791	-0.608	0.231	0.168	0.019	0.005	-0.043	-0.008	0.035	0.076	0.085	-0.009
-0.114	0.698	-0.688	-0.067	0.795	-0.603	0.303	0.035	0.031	-0.009	-0.066	-0.020	0.020	0.095	0.093	-0.008
-0.122	0.713	-0.688	-0.069	0.798	-0.599	0.277	0.164	0.011	-0.015	-0.053	-0.025	0.012	0.079	0.092	-0.004
-0.133	0.709	-0.688	-0.071	0.801	-0.594	0.310	0.124	0.011	-0.025	-0.061	-0.030	0.000	0.082	0.092	-0.004
-0.137	0.759	-0.704	-0.073	0.804	-0.590	0.237	0.170	0.003	-0.027	-0.014	-0.050	0.004	0.032	0.108	-0.003
-0.126	0.763	-0.704	-0.076	0.806	-0.587	0.226	0.195	0.004	-0.013	-0.012	-0.054	0.008	0.028	0.107	-0.001
-0.126	0.790	-0.692	-0.078	0.809	-0.583	0.218	0.162	0.037	-0.010	0.012	-0.046	0.007	0.000	0.095	0.002
-0.130	0.767	-0.680	-0.082	0.811	-0.579	0.255	0.187	0.067	-0.011	-0.014	-0.038	0.003	0.023	0.083	-0.001
-0.130	0.740	-0.660	-0.085	0.814	-0.575	0.252	0.160	0.073	-0.008	-0.043	-0.023	0.003	0.050	0.063	-0.006
-0.157	0.705	-0.656	-0.088	0.815	-0.573	0.123	0.090	0.112	-0.031	-0.079	-0.021	0.024	0.085	0.059	-0.012
-0.157	0.705	-0.656	-0.092	0.815	-0.572	0.068	0.184	0.116	-0.027	-0.079	-0.022	0.024	0.085	0.058	-0.019
-0.160	0.755	-0.641	-0.096	0.816	-0.570	0.099	0.193	0.102	-0.027	-0.030	-0.008	0.028	0.035	0.042	-0.024
-0.172	0.771	-0.629	-0.099	0.817	-0.568	0.132	0.099	0.087	-0.036	-0.016	0.002	0.040	0.019	0.030	-0.023
-0.168	0.783	-0.633	-0.100	0.819	-0.565	0.171	0.016	0.071	-0.030	-0.006	-0.005	0.036	0.007	0.034	-0.018
-0.157	0.771	-0.633	-0.101	0.821	-0.562	0.197	-0.046	0.088	-0.017	-0.020	-0.008	0.025	0.019	0.034	-0.010
-0.137	0.767	-0.633	-0.103	0.822	-0.560	0.184	-0.040	0.098	0.003	-0.025	-0.011	0.006	0.023	0.033	0.004
-0.137	0.748	-0.656	-0.104	0.824	-0.557	0.181	-0.037	0.115	0.005	-0.046	-0.037	0.006	0.042	0.057	0.020
-0.114	0.752	-0.648	-0.106	0.826	-0.553	0.245	-0.038	0.109	0.029	-0.045	-0.033	0.017	0.038	0.049	0.032
-0.103	0.771	-0.644	-0.108	0.829	-0.549	0.286	0.010	0.106	0.042	-0.028	-0.034	0.029	0.018	0.044	0.042
-0.103	0.771	-0.637	-0.109	0.832	-0.544	0.340	-0.027	0.119	0.044	-0.031	-0.031	0.028	0.018	0.036	0.053
-0.107	0.771	-0.648	-0.111	0.836	-0.538	0.369	-0.076	0.138	0.041	-0.035	-0.049	0.024	0.018	0.048	0.061
-0.091	0.767	-0.648	-0.113	0.839	-0.533	0.307	0.004	0.120	0.059	-0.042	-0.054	0.040	0.022	0.048	0.063
-0.087	0.771	-0.652	-0.114	0.841	-0.529	0.296	-0.026	0.094	0.064	-0.041	-0.062	0.044	0.018	0.052	0.067
-0.110	0.794	-0.644	-0.114	0.843	-0.526	0.197	-0.047	0.055	0.041	-0.019	-0.057	0.020	0.005	0.043	0.065
-0.091	0.794	-0.629	-0.114	0.845	-0.522	0.242	-0.026	0.018	0.060	-0.022	-0.045	0.040	0.005	0.028	0.066
-0.118	0.802	-0.637	-0.114	0.847	-0.519	0.205	-0.080	0.019	0.032	-0.016	-0.056	0.013	0.013	0.035	0.066
-0.091	0.790	-0.633	-0.114	0.850	-0.515	0.260	0.034	-0.014	0.059	-0.030	-0.056	0.040	0.001	0.031	0.065
-0.080	0.786	-0.621	-0.113	0.852	-0.511	0.254	-0.021	-0.036	0.070	-0.037	-0.048	0.051	0.002	0.019	0.063
-0.118	0.786	-0.644	-0.112	0.854	-0.508	0.229	-0.072	-0.026	0.030	-0.039	-0.075	0.013	0.002	0.043	0.064
-0.099	0.786	-0.613	-0.111	0.857	-0.504	0.251	-0.011	-0.025	0.049	-0.042	-0.048	0.032	0.002	0.011	0.058
-0.110	0.786	-0.613	-0.111	0.859	-0.500	0.245	-0.031	-0.019	0.037	-0.044	-0.052	0.021	0.002	0.011	0.046
-0.114	0.802	-0.605	-0.110	0.862	-0.496	0.277	-0.063	-0.004	0.032	-0.031	-0.048	0.017	0.013	0.003	0.040
-0.137	0.813	-0.589	-0.110	0.864	-0.491	0.304	0.014	0.009	0.009	-0.023	-0.037	0.006	0.025	0.013	0.036
-0.133	0.817	-0.577	-0.110	0.867	-0.486	0.283	-0.044	0.018	0.013	-0.021	-0.030	0.002	0.029	0.025	0.029
-0.122	0.829	-0.589	-0.111	0.870	-0.481	0.288	0.056	-0.007	0.025	-0.012	-0.047	0.009	0.041	0.013	0.025
-0.137	0.821	-0.570	-0.111	0.872	-0.476	0.313	-0.008	-0.004	0.009	-0.023	-0.033	0.006	0.033	0.033	0.019
-0.137	0.817	-0.577	-0.110	0.876	-0.470	0.372	0.005	-0.025	0.009	-0.030	-0.047	0.006	0.030	0.025	0.013
-0.168	0.825	-0.554	-0.110	0.879	-0.464	0.349	-0.054	-0.008	-0.022	-0.025	-0.029	0.037	0.038	0.049	0.003
-0.168	0.825	-0.554	-0.110	0.883	-0.457	0.408	0.035	-0.030	-0.022	-0.029	-0.036	0.037	0.038	0.049	-0.000
-0.168	0.829	-0.538	-0.109	0.886	-0.451	0.380	-0.092	0.020	-0.022	-0.029	-0.026	0.037	0.042	0.065	-0.006
-0.149	0.844	-0.530	-0.110	0.890	-0.443	0.426	0.038	0.011	-0.002	-0.017	-0.026	0.018	0.057	0.073	-0.004
-0.157	0.840	-0.499	-0.111	0.893	-0.436	0.420	0.024	0.035	-0.009	-0.024	-0.002	0.026	0.054	0.104	-0.005
-0.153	0.852	-0.499	-0.112	0.897	-0.429	0.434	-0.009	0.048	-0.004	-0.016	-0.010	0.022	0.066	0.105	-0.001
-0.157	0.844	-0.471	-0.113	0.900	-0.422	0.400	-0.013	0.072	-0.007	-0.027	0.011	0.026	0.058	0.132	-0.005
-0.145	0.883	-0.483	-0.115	0.903	-0.415	0.382	0.067	0.055	0.006	0.008	-0.008	0.015	0.097	0.121	-0.011
-0.160	0.883	-0.451	-0.116	0.905	-0.409	0.318	0.143	0.006	-0.008	0.006	0.018	0.030	0.097	0.153	-0.016
-0.203	0.914	-0.483	-0.116	0.907	-0.404	0.261	-0.034	-0.004	-0.050	0.035	-0.018	0.072	0.128	0.122	-0.017
-0.176	0.910	-0.459	-0.116	0.909	-0.401	0.189	0.000	-0.040	-0.024	0.029	0.002	0.045	0.125	0.146	-0.019
-0.180	0.910	-0.487	-0.114	0.910	-0.399	0.128	-0.053	-0.059	-0.029	0.028	-0.027	0.050	0.125	0.118	-0.019
-0.160	0.875	-0.475	-0.114	0.910	-0.398	0.061	0.032	-0.039	-0.010	-0.007	-0.016	0.030	0.090	0.130	-0.010
-0.168	0.852	-0.479	-0.114	0.911	-0.397	0.063	0.022	0.002	-0.017	-0.031	-0.021	0.038	0.067	0.126	-0.007
-0.157	0.868	-0.483	-0.115	0.910	-0.397	0.014	0.019	0.032	-0.005	-0.015	-0.025	0.027	0.083	0.123	-0.006
-0.172	0.883	-0.483	-0.116	0.910	-0.398	-0.029	-0.047	0.051	-0.020	0.001	-0.025	0.042	0.099	0.123	-0.013
-0.164	0.895	-0.451	-0.117	0.910	-0.399	-0.024	0.014	0.023	-0.011	0.013	0.007	0.035	0.111	0.155	-0.018
-0.199	0.906	-0.467	-0.117	0.909	-0.401	-0.125	0.004	0.001	-0.046	0.025	-0.006	0.069	0.122	0.139	-0.026
-0.191	0.898	-0.479	-0.116	0.907	-0.404	-0.147	-0.040	-0.029	-0.039	0.019	-0.015	0.062	0.115	0.127	-0.032
-0.191	0.891	-0.467	-0.116	0.906	-0.408	-0.209	-0.036	-0.031	-0.040	0.012	0.000	0.062	0.107	0.139	-0.033
-0.191	0.864	-0.459	-0.115	0.904	-0.412	-0.183	-0.091	0.007	-0.040	-0.013	0.012	0.062	0.080	0.147	-0.032
-0.172	0.868	-0.475	-0.116	0.902	-0.415	-0.197	-0.002	0.011	-0.021	-0.007	-0.000	0.042	0.084	0.132	-0.025
-0.191	0.879	-0.499	-0.115	0.901	-0.419	-0.169	-0.170	0.020	-0.041	0.006	-0.020	0.062	0.096	0.108	-0.022
-0.153	0.891	-0.495	-0.114	0.899	-0.423	-0.203	-0.028	-0.024	-0.003	0.019	-0.013	0.023	0.108	0.112	-0.019
-0.176	0.883	-0.495	-0.113	0.897	-0.427	-0.216	-0.068	-0.035	-0.027	0.013	-0.008	0.046	0.100	0.112	-0.018
-0.180	0.879	-0.510	-0.112	0.894	-0.433	-0.298	-0.120	-0.022	-0.032	0.012	-0.018	0.050	0.097	0.097	-0.011
-0.164	0.848	-0.499	-0.111	0.892	-0.438	-0.269	-0.044	-0.039	-0.017	-0.017	-0.002	0.035	0.066	0.109	-0.017
-0.133	0.852	-0.483	-0.111	0.890	-0.443	-0.249	0.002	-0.038	0.013	-0.011	0.019	0.004	0.070	0.125	-0.011
-0.180	0.840	-0.518	-0.109	0.887	-0.448	-0.294	-0.188	0.001	-0.035	-0.019	-0.011	0.050	0.058	0.089	-0.009
-0.145	0.840	-0.530	-0.108	0.885	-0.453	-0.242	-0.081	-0.023	-0.001	-0.017	-0.018	0.016	0.058	0.078	-0.007
-0.164	0.833	-0.538	-0.107	0.882	-0.459	-0.298	-0.104	0.010	-0.021	-0.022	-0.020	0.035	0.051	0.070	-0.011
-0.157	0.844	-0.542	-0.107	0.879	-0.465	-0.296	-0.096	0.005	-0.014	-0.007	-0.019	0.027	0.062	0.066	-0.008
-0.160	0.844	-0.538	-0.106	0.876	-0.470	-0.304	-0.125	-0.008	-0.019	-0.004	-0.009	0.031	0.062	0.070	-0.018
-0.153	0.864	-0.538	-0.104	0.874	-0.475	-0.272	-0.093	-0.037	-0.013	0.018	-0.004	0.024	0.082	0.070	-0.016
-0.183	0.852	-0.534	-0.102	0.870	-0.482	-0.321	-0.170	-0.035	-0.045	0.009	0.006	0.054	0.070	0.075	-0.017
-0.145	0.829	-0.558	-0.101	0.867	-0.488	-0.339	-0.029	-0.077	-0.008	-0.011	-0.012	0.016	0.047	0.051	-0.019
-0.157	0.794	-0.570	-0.099	0.863	-0.495	-0.415	-0.051	-0.066	-0.021	-0.041	-0.016	0.027	0.013	0.039	-0.019
-0.168	0.794	-0.585	-0.098	0.858	-0.504	-0.474	-0.143	-0.022	-0.035	-0.037	-0.024	0.039	0.013	0.024	-0.011
-0.145	0.783	-0.581	-0.096	0.854	-0.511	-0.409	-0.156	-0.008	-0.013	-0.044	-0.012	0.016	0.001	0.028	-0.008
-0.137	0.806	-0.577	-0.095	0.850	-0.519	-0.391	-0.161	0.015	-0.007	-0.016	-0.001	0.008	0.025	0.032	-0.013
-0.110	0.821	-0.570	-0.094	0.847	-0.524	-0.302	-0.035	-0.041	0.020	0.002	0.012	0.019	0.040	0.040	-0.005
-0.168	0.810	-0.570	-0.091	0.843	-0.529	-0.296	-0.222	-0.022	-0.041	-0.006	0.018	0.039	0.029	0.040	-0.015
-0.103	0.798	-0.574	-0.090	0.840	-0.534	-0.280	0.015	-0.072	0.024	-0.015	0.019	0.026	0.018	0.036	-0.015
-0.183	0.763	-0.593	-0.089	0.837	-0.540	-0.285	-0.133	-0.032	-0.058	-0.047	0.004	0.054	0.017	0.017	-0.020
-0.141	0.755	-0.633	-0.088	0.834	-0.544	-0.259	-0.077	-0.004	-0.017	-0.051	-0.030	0.012	0.024	0.023	-0.015
-0.145	0.763	-0.621	-0.087	0.832	-0.548	-0.198	-0.114	0.003	-0.021	-0.042	-0.015	0.016	0.017	0.011	-0.024
-0.141	0.763	-0.609	-0.086	0.830	-0.551	-0.131	-0.155	0.006	-0.019	-0.040	0.000	0.012	0.016	0.001	-0.016
-0.149	0.775	-0.593	-0.086	0.829	-0.553	-0.119	0.055	-0.038	-0.026	-0.027	0.018	0.020	0.005	0.017	-0.020
-0.126	0.771	-0.585	-0.085	0.827	-0.555	-0.136	-0.024	-0.051	-0.004	-0.030	0.028	0.003	0.008	0.025	-0.020
-0.153	0.779	-0.625	-0.085	0.826	-0.558	-0.140	0.066	-0.062	-0.031	-0.021	-0.009	0.024	0.000	0.014	-0.014
-0.137	0.752	-0.617	-0.085	0.825	-0.559	-0.062	0.059	-0.045	-0.015	-0.047	-0.000	0.008	0.027	0.006	-0.004
-0.114	0.759	-0.629	-0.086	0.825	-0.559	-0.001	0.147	-0.041	0.009	-0.039	-0.012	0.015	0.019	0.018	0.008
-0.114	0.732	-0.652	-0.087	0.825	-0.558	0.031	0.144	-0.037	0.010	-0.067	-0.036	0.015	0.046	0.042	0.018
-0.091	0.713	-0.660	-0.087	0.825	-0.559	-0.033	0.144	-0.063	0.034	-0.086	-0.043	0.038	0.066	0.049	0.026
-0.130	0.736	-0.696	-0.090	0.824	-0.559	-0.046	0.355	-0.117	-0.003	-0.062	-0.078	0.001	0.042	0.085	0.015
-0.130	0.736	-0.696	-0.092	0.822	-0.561	-0.131	0.313	-0.103	-0.001	-0.060	-0.076	0.001	0.042	0.085	0.003
-0.183	0.779	-0.648	-0.092	0.821	-0.563	-0.118	0.197	-0.091	-0.054	-0.017	-0.027	0.055	0.000	0.037	-0.015
-0.160	0.767	-0.585	-0.093	0.821	-0.564	-0.042	0.149	-0.073	-0.030	-0.028	0.036	0.032	0.011	0.026	-0.024
-0.153	0.748	-0.542	-0.094	0.822	-0.562	0.079	0.050	-0.022	-0.022	-0.048	0.078	0.024	0.031	0.069	-0.026
-0.133	0.725	-0.566	-0.095	0.823	-0.560	0.161	0.061	0.018	-0.001	-0.073	0.052	0.005	0.054	0.046	-0.013
-0.126	0.736	-0.625	-0.098	0.824	-0.558	0.096	0.125	0.084	0.009	-0.062	-0.009	0.003	0.042	0.013	-0.003
-0.130	0.767	-0.664	-0.101	0.825	-0.556	0.133	0.174	0.096	0.009	-0.032	-0.051	0.001	0.012	0.052	0.011
-0.145	0.767	-0.656	-0.103	0.827	-0.553	0.188	-0.006	0.113	-0.004	-0.034	-0.046	0.016	0.012	0.044	0.024
-0.130	0.779	-0.652	-0.105	0.829	-0.549	0.255	0.008	0.082	0.013	-0.025	-0.046	0.000	0.000	0.040	0.033
-0.103	0.759	-0.629	-0.106	0.832	-0.545	0.245	0.015	0.044	0.040	-0.046	-0.026	0.027	0.020	0.016	0.041
-0.099	0.759	-0.644	-0.106	0.833	-0.543	0.192	-0.038	0.034	0.044	-0.048	-0.045	0.031	0.019	0.032	0.053
-0.091	0.759	-0.648	-0.105	0.835	-0.541	0.139	-0.068	0.024	0.052	-0.049	-0.051	0.039	0.020	0.036	0.067
-0.083	0.771	-0.656	-0.105	0.836	-0.539	0.116	-0.063	0.013	0.059	-0.039	-0.060	0.046	0.008	0.044	0.081
-0.060	0.755	-0.656	-0.104	0.837	-0.537	0.142	-0.100	0.028	0.081	-0.055	-0.062	0.069	0.023	0.045	0.092
-0.049	0.759	-0.676	-0.104	0.838	-0.535	0.152	0.013	0.006	0.093	-0.053	-0.084	0.081	0.019	0.064	0.094
-0.045	0.752	-0.656	-0.104	0.840	-0.533	0.197	-0.040	0.031	0.097	-0.062	-0.067	0.085	0.027	0.044	0.096
-0.080	0.755	-0.641	-0.105	0.842	-0.529	0.230	0.026	0.048	0.063	-0.060	-0.055	0.050	0.023	0.028	0.088
-0.080	0.775	-0.648	-0.106	0.844	-0.525	0.247	-0.026	0.070	0.064	-0.043	-0.067	0.049	0.004	0.036	0.076
-0.110	0.790	-0.660	-0.106	0.847	-0.521	0.251	-0.036	0.059	0.034	-0.030	-0.082	0.018	0.011	0.048	0.067
-0.118	0.802	-0.660	-0.106	0.849	-0.518	0.216	-0.130	0.038	0.025	-0.020	-0.086	0.010	0.023	0.048	0.066
-0.091	0.806	-0.633	-0.106	0.850	-0.515	0.201	-0.003	0.003	0.052	-0.018	-0.061	0.036	0.026	0.020	0.060
-0.080	0.794	-0.601	-0.105	0.853	-0.511	0.248	0.015	-0.036	0.063	-0.032	-0.034	0.048	0.015	0.012	0.060
-0.107	0.829	-0.621	-0.104	0.855	-0.509	0.175	-0.089	-0.026	0.035	0.001	-0.056	0.020	0.050	0.007	0.060
-0.087	0.798	-0.589	-0.104	0.857	-0.505	0.217	0.109	-0.074	0.054	-0.032	-0.028	0.039	0.019	0.024	0.050
-0.103	0.825	-0.613	-0.102	0.858	-0.503	0.130	-0.048	-0.039	0.037	-0.006	-0.054	0.024	0.045	0.000	0.045
-0.130	0.794	-0.581	-0.102	0.860	-0.500	0.182	0.035	-0.053	0.009	-0.039	-0.025	0.003	0.014	0.032	0.040
-0.107	0.840	-0.609	-0.101	0.861	-0.499	0.112	-0.080	-0.034	0.031	0.006	-0.054	0.019	0.059	0.005	0.033
-0.122	0.864	-0.581	-0.101	0.862	-0.496	0.158	0.095	-0.063	0.016	0.028	-0.030	0.004	0.081	0.033	0.023
-0.122	0.864	-0.581	-0.101	0.864	-0.493	0.161	0.047	-0.032	0.015	0.026	-0.032	0.004	0.080	0.033	0.023
-0.153	0.860	-0.589	-0.101	0.865	-0.491	0.161	0.016	0.026	-0.015	0.021	-0.043	0.025	0.075	0.024	0.016
-0.130	0.860	-0.562	-0.102	0.868	-0.487	0.257	0.024	0.053	0.010	0.019	-0.020	0.000	0.076	0.052	0.010
-0.133	0.868	-0.550	-0.105	0.870	-0.482	0.227	0.148	0.067	0.009	0.024	-0.012	0.003	0.084	0.065	0.002
-0.153	0.852	-0.542	-0.107	0.871	-0.479	0.187	0.129	0.032	-0.009	0.007	-0.007	0.021	0.069	0.073	-0.015
-0.157	0.852	-0.522	-0.109	0.872	-0.476	0.129	0.220	-0.039	-0.011	0.006	0.010	0.027	0.069	0.092	-0.024
-0.230	0.864	-0.522	-0.108	0.872	-0.477	-0.032	-0.065	-0.031	-0.085	0.018	0.010	0.101	0.081	0.093	-0.038
-0.168	0.883	-0.514	-0.107	0.872	-0.478	-0.073	0.115	-0.103	-0.024	0.038	0.019	0.039	0.100	0.102	-0.041
-0.210	0.875	-0.546	-0.106	0.870	-0.482	-0.168	-0.072	-0.069	-0.068	0.032	-0.009	0.081	0.093	0.072	-0.040
-0.168	0.852	-0.554	-0.104	0.869	-0.485	-0.167	0.027	-0.141	-0.028	0.010	-0.014	0.039	0.071	0.065	-0.029
-0.149	0.848	-0.546	-0.102	0.866	-0.489	-0.256	0.010	-0.139	-0.011	0.008	-0.002	0.019	0.069	0.075	-0.030
-0.164	0.821	-0.550	-0.099	0.864	-0.494	-0.281	-0.008	-0.144	-0.029	-0.016	-0.001	0.035	0.042	0.072	-0.023
-0.160	0.817	-0.538	-0.097	0.861	-0.500	-0.325	-0.020	-0.123	-0.027	-0.017	0.017	0.032	0.039	0.086	-0.022
-0.157	0.810	-0.554	-0.094	0.857	-0.507	-0.371	-0.125	-0.106	-0.026	-0.021	0.008	0.029	0.030	0.072	-0.030
-0.130	0.786	-0.526	-0.092	0.853	-0.513	-0.390	-0.001	-0.107	-0.001	-0.040	0.042	0.005	0.006	0.102	-0.028
-0.176	0.783	-0.558	-0.091	0.849	-0.521	-0.402	-0.012	-0.103	-0.049	-0.040	0.017	0.053	0.001	0.072	-0.030
-0.130	0.786	-0.554	-0.088	0.845	-0.528	-0.406	-0.127	-0.083	-0.006	-0.032	0.029	0.008	0.004	0.078	-0.027
-0.164	0.806	-0.577	-0.086	0.841	-0.535	-0.390	-0.090	-0.115	-0.043	-0.009	0.012	0.045	0.022	0.056	-0.028
-0.122	0.798	-0.574	-0.082	0.837	-0.540	-0.320	-0.124	-0.118	-0.004	-0.013	0.021	0.005	0.014	0.062	-0.016
-0.126	0.794	-0.570	-0.080	0.834	-0.546	-0.334	-0.015	-0.139	-0.011	-0.013	0.031	0.012	0.010	0.068	-0.020
-0.095	0.775	-0.581	-0.078	0.830	-0.552	-0.341	0.059	-0.152	0.018	-0.029	0.024	0.016	0.009	0.058	-0.010
-0.149	0.771	-0.613	-0.076	0.827	-0.557	-0.329	0.001	-0.127	-0.038	-0.029	-0.002	0.041	0.012	0.029	-0.014
-0.103	0.779	-0.609	-0.075	0.822	-0.564	-0.399	0.089	-0.119	0.008	-0.017	0.009	0.001	0.004	0.034	-0.015
-0.137	0.767	-0.625	-0.072	0.819	-0.570	-0.320	-0.129	-0.119	-0.030	-0.025	-0.002	0.038	0.015	0.018	-0.019
-0.145	0.783	-0.656	-0.070	0.814	-0.576	-0.383	-0.005	-0.124	-0.040	-0.005	-0.027	0.050	0.002	0.013	-0.025
-0.107	0.755	-0.625	-0.067	0.810	-0.582	-0.341	-0.125	-0.111	-0.005	-0.028	0.011	0.016	0.024	0.019	-0.027
-0.168	0.748	-0.629	-0.065	0.807	-0.588	-0.331	-0.117	-0.087	-0.069	-0.032	0.012	0.082	0.030	0.016	-0.023
-0.095	0.752	-0.629	-0.063	0.803	-0.593	-0.313	-0.015	-0.116	0.002	-0.025	0.017	0.013	0.025	0.016	-0.023
-0.095	0.752	-0.629	-0.060	0.799	-0.598	-0.294	-0.048	-0.118	-0.000	-0.021	0.022	0.018	0.024	0.017	-0.019
-0.122	0.775	-0.656	-0.058	0.796	-0.602	-0.272	-0.072	-0.095	-0.029	0.005	-0.001	0.049	0.001	0.011	-0.009
-0.068	0.748	-0.633	-0.057	0.794	-0.606	-0.218	0.055	-0.129	0.023	-0.020	0.026	0.000	0.025	0.013	-0.016
-0.107	0.748	-0.656	-0.056	0.791	-0.610	-0.246	0.061	-0.111	-0.016	-0.017	0.007	0.043	0.024	0.011	-0.018
-0.126	0.721	-0.644	-0.054	0.788	-0.613	-0.223	-0.067	-0.094	-0.038	-0.041	0.022	0.067	0.049	0.000	-0.017
-0.095	0.732	-0.637	-0.053	0.785	-0.617	-0.233	0.075	-0.104	-0.008	-0.027	0.034	0.042	0.036	0.008	-0.025
-0.099	0.748	-0.641	-0.052	0.783	-0.620	-0.188	0.066	-0.119	-0.012	-0.009	0.032	0.051	0.018	0.003	-0.024
-0.107	0.732	-0.660	-0.052	0.780	-0.623	-0.204	0.060	-0.085	-0.021	-0.022	0.016	0.064	0.031	0.017	-0.020
-0.091	0.752	-0.656	-0.051	0.778	-0.626	-0.172	0.041	-0.081	-0.006	-0.001	0.022	0.053	0.010	0.014	-0.026
-0.103	0.728	-0.652	-0.052	0.777	-0.628	-0.101	0.121	-0.084	-0.017	-0.023	0.028	0.070	0.031	0.011	-0.022
-0.126	0.717	-0.660	-0.050	0.775	-0.630	-0.119	-0.081	-0.060	-0.042	-0.033	0.022	0.098	0.041	0.020	-0.026
-0.083	0.721	-0.664	-0.051	0.774	-0.631	-0.085	0.203	-0.097	0.002	-0.028	0.019	0.061	0.035	0.025	-0.025
-0.118	0.705	-0.648	-0.051	0.773	-0.632	-0.087	0.010	-0.053	-0.033	-0.043	0.036	0.101	0.048	0.011	-0.028
-0.083	0.732	-0.668	-0.051	0.771	-0.635	-0.149	0.029	-0.043	0.001	-0.014	0.019	0.071	0.019	0.032	-0.023
-0.114	0.740	-0.648	-0.052	0.770	-0.636	-0.082	0.120	-0.045	-0.029	-0.005	0.040	0.107	0.009	0.014	-0.026
-0.107	0.736	-0.680	-0.051	0.769	-0.638	-0.106	-0.082	-0.011	-0.022	-0.007	0.010	0.104	0.010	0.047	-0.022
-0.103	0.728	-0.684	-0.051	0.767	-0.639	-0.082	0.036	-0.046	-0.018	-0.014	0.007	0.106	0.016	0.053	-0.020
-0.103	0.709	-0.672	-0.050	0.766	-0.640	-0.068	-0.020	-0.035	-0.019	-0.033	0.020	0.112	0.033	0.044	-0.019
-0.072	0.709	-0.684	-0.050	0.765	-0.642	-0.122	0.088	-0.051	0.013	-0.031	0.010	0.086	0.032	0.058	-0.017
-0.107	0.682	-0.652	-0.050	0.764	-0.643	-0.045	0.002	-0.045	-0.022	-0.057	0.043	0.126	0.057	0.029	-0.016
-0.099	0.717	-0.692	-0.049	0.763	-0.645	-0.095	-0.016	-0.017	-0.015	-0.021	0.005	0.124	0.020	0.070	-0.017
-0.099	0.705	-0.688	-0.050	0.762	-0.645	-0.031	0.096	-0.055	-0.014	-0.033	0.009	0.130	0.030	0.069	-0.022
-0.118	0.725	-0.704	-0.049	0.761	-0.646	-0.056	-0.052	-0.031	-0.034	-0.012	-0.006	0.155	0.008	0.087	-0.019
-0.095	0.713	-0.688	-0.050	0.760	-0.647	-0.069	0.092	-0.056	-0.011	-0.023	0.011	0.138	0.017	0.074	-0.019
-0.099	0.698	-0.676	-0.050	0.760	-0.648	-0.035	0.027	-0.035	-0.014	-0.038	0.024	0.148	0.031	0.065	-0.021
-0.099	0.698	-0.696	-0.049	0.759	-0.650	-0.088	-0.034	-0.023	-0.015	-0.037	0.006	0.153	0.029	0.088	-0.020
-0.107	0.698	-0.684	-0.049	0.758	-0.651	-0.058	0.072	-0.053	-0.023	-0.036	0.018	0.167	0.027	0.079	-0.023
-0.103	0.682	-0.684	-0.049	0.757	-0.652	-0.068	0.029	-0.043	-0.019	-0.051	0.019	0.169	0.040	0.082	-0.022
-0.103	0.682	-0.684	-0.049	0.756	-0.653	-0.077	0.019	-0.053	-0.019	-0.049	0.021	0.174	0.038	0.085	-0.022
-0.107	0.678	-0.708	-0.048	0.755	-0.654	-0.039	0.013	-0.042	-0.024	-0.053	-0.002	0.184	0.040	0.111	-0.020
-0.095	0.670	-0.696	-0.048	0.755	-0.654	-0.023	-0.003	-0.030	-0.012	-0.060	0.010	0.177	0.046	0.102	-0.021
-0.095	0.682	-0.688	-0.049	0.754	-0.655	-0.013	0.075	-0.024	-0.012	-0.048	0.018	0.182	0.032	0.098	-0.019
-0.114	0.686	-0.708	-0.049	0.754	-0.655	-0.003	0.019	-0.032	-0.031	-0.044	-0.002	0.207	0.025	0.121	-0.018
-0.095	0.686	-0.688	-0.049	0.755	-0.654	0.057	0.020	-0.044	-0.012	-0.045	0.017	0.193	0.023	0.105	-0.016
-0.095	0.690	-0.696	-0.048	0.755	-0.653	0.055	0.035	-0.043	-0.012	-0.042	0.009	0.199	0.016	0.116	-0.023
-0.091	0.694	-0.704	-0.050	0.756	-0.652	0.072	0.172	-0.073	-0.006	-0.039	-0.000	0.200	0.010	0.128	0.000
-0.137	0.674	-0.700	-0.048	0.757	-0.651	0.097	-0.079	-0.040	-0.054	-0.059	0.002	0.252	0.027	0.128	0.000
-0.114	0.678	-0.704	-0.048	0.758	-0.650	0.089	-0.023	-0.024	-0.031	-0.057	-0.003	0.234	0.020	0.135	0.000
Avg ODBA	1.393
Vec ODBA	0.903
Avg ELBA	0.464
Avg EPBA	0.123
Speed	ODBA	VeDBA	ELBA	EPBA	StrkSpGn	StrSpGn_L	ISI
4.600	1.393	0.903	0.464	0.123	0.349	0.355	4.804
MeanPeak	0.035599
MeanLong	0.036214
MeanISI	4.804000
