# Supplementary material for: Averaged Propulsive Body Acceleration (APBA) Can Be Calculated from Biologging Tags That Incorporate Gyroscopes and Accelerometers to Estimate Swimming Speed, Hydrodynamic Drag and Energy Expenditure for Steller Sea Lions
Source: PLoS One. 2016 Jun 10;11(6):e0157326. doi: 10.1371/journal.pone.0157326 (PMC4902303; doi:10.1371/journal.pone.0157326)
Supplement: S3 Data — Same components as S2. (ZIP) [file pone.0157326.s003.zip › HazyNov_20/yasha4_3751_4.csv]

rawAx	rawAy	rawAz	gravX	gravY	gravZ	gyrX	gyrY	gyrZ	estAx	estAy	estAz	odbX	odbY	odbZ	spk
-0.245	0.184	-0.849	-0.201	0.345	-0.917	0.470	-0.122	-0.057	-0.026	-0.136	0.109	0.044	0.092	0.039	-0.033
-0.222	0.238	-0.877	-0.197	0.357	-0.913	0.666	-0.264	-0.019	-0.008	-0.094	0.078	0.020	0.040	0.012	-0.047
-0.168	0.226	-0.873	-0.203	0.368	-0.907	0.619	0.370	-0.090	0.052	-0.117	0.076	0.037	0.054	0.016	-0.033
-0.357	0.234	-1.011	-0.201	0.375	-0.905	0.400	-0.110	0.020	-0.138	-0.116	-0.065	0.150	0.049	0.122	-0.017
-0.233	0.346	-1.031	-0.197	0.382	-0.903	0.385	-0.244	-0.015	-0.019	-0.010	-0.086	0.025	0.061	0.142	-0.014
-0.180	0.338	-0.909	-0.196	0.390	-0.900	0.464	-0.050	-0.015	0.033	-0.026	0.033	0.031	0.051	0.019	-0.023
-0.230	0.303	-0.924	-0.199	0.397	-0.896	0.420	0.208	-0.034	-0.013	-0.069	0.013	0.018	0.014	0.035	-0.005
-0.237	0.350	-0.920	-0.196	0.406	-0.893	0.475	-0.154	-0.037	-0.024	-0.031	0.014	0.023	0.058	0.031	-0.014
-0.214	0.323	-0.889	-0.200	0.413	-0.889	0.388	0.205	-0.071	0.002	-0.065	0.041	0.000	0.029	0.000	-0.017
-0.264	0.373	-0.944	-0.200	0.421	-0.885	0.453	0.091	-0.125	-0.047	-0.023	-0.018	0.050	0.077	0.056	-0.030
-0.195	0.412	-0.881	-0.203	0.429	-0.880	0.420	0.219	-0.133	0.025	0.008	0.040	0.021	0.113	0.007	-0.017
-0.318	0.412	-0.936	-0.206	0.437	-0.876	0.421	0.197	-0.133	-0.096	0.001	-0.019	0.101	0.111	0.047	-0.028
-0.168	0.392	-0.889	-0.202	0.445	-0.872	0.452	-0.149	-0.082	0.051	-0.027	0.025	0.050	0.090	0.001	-0.024
-0.287	0.415	-0.881	-0.206	0.453	-0.867	0.452	0.250	-0.073	-0.065	-0.012	0.027	0.068	0.111	0.009	-0.037
-0.214	0.396	-0.842	-0.203	0.461	-0.864	0.489	-0.142	-0.034	0.006	-0.040	0.063	0.005	0.089	0.049	-0.025
-0.280	0.377	-0.881	-0.206	0.468	-0.860	0.367	0.167	-0.033	-0.057	-0.065	0.019	0.060	0.067	0.011	-0.026
-0.260	0.377	-0.936	-0.206	0.476	-0.855	0.483	0.050	-0.100	-0.038	-0.073	-0.040	0.041	0.065	0.044	-0.010
-0.164	0.442	-0.845	-0.205	0.484	-0.851	0.441	-0.020	-0.066	0.057	-0.015	0.046	0.054	0.128	0.047	-0.015
-0.199	0.427	-0.861	-0.203	0.490	-0.847	0.394	-0.095	-0.054	0.020	-0.037	0.027	0.020	0.110	0.032	-0.007
-0.272	0.419	-0.920	-0.197	0.498	-0.844	0.471	-0.368	-0.004	-0.059	-0.053	-0.036	0.052	0.100	0.025	-0.004
-0.272	0.481	-0.979	-0.199	0.506	-0.839	0.487	0.136	-0.044	-0.057	0.001	-0.100	0.051	0.160	0.082	-0.014
-0.241	0.512	-0.920	-0.202	0.510	-0.836	0.237	0.216	-0.087	-0.024	0.028	-0.044	0.020	0.189	0.022	-0.021
-0.207	0.485	-0.818	-0.199	0.515	-0.834	0.240	-0.132	-0.073	0.008	-0.004	0.056	0.014	0.160	0.082	-0.007
-0.230	0.431	-0.849	-0.197	0.520	-0.831	0.336	-0.079	-0.075	-0.017	-0.063	0.022	0.010	0.104	0.051	-0.007
-0.187	0.531	-0.857	-0.201	0.526	-0.826	0.302	0.339	-0.164	0.029	0.031	0.009	0.031	0.203	0.044	-0.007
-0.237	0.524	-0.873	-0.197	0.530	-0.824	0.248	-0.157	-0.093	-0.024	0.019	-0.009	0.020	0.193	0.029	-0.003
-0.233	0.520	-0.909	-0.195	0.535	-0.822	0.279	-0.087	-0.087	-0.023	0.011	-0.047	0.018	0.187	0.006	0.001
-0.203	0.512	-0.857	-0.196	0.541	-0.818	0.326	0.133	-0.098	0.009	-0.003	0.000	0.011	0.177	0.046	-0.006
-0.226	0.539	-0.897	-0.194	0.546	-0.815	0.319	-0.103	-0.076	-0.017	0.019	-0.042	0.013	0.202	0.008	-0.004
-0.237	0.543	-0.897	-0.194	0.552	-0.811	0.368	0.056	-0.091	-0.028	0.017	-0.046	0.026	0.203	0.008	0.001
-0.230	0.504	-0.877	-0.193	0.559	-0.806	0.417	-0.015	-0.068	-0.022	-0.029	-0.031	0.021	0.162	0.028	-0.007
-0.183	0.524	-0.834	-0.193	0.566	-0.802	0.392	0.111	-0.126	0.025	-0.016	0.008	0.023	0.179	0.073	-0.000
-0.249	0.504	-0.857	-0.191	0.572	-0.798	0.398	-0.076	-0.094	-0.043	-0.042	-0.020	0.045	0.158	0.050	0.009
-0.168	0.512	-0.830	-0.189	0.578	-0.794	0.373	-0.066	-0.109	0.036	-0.040	0.003	0.033	0.164	0.078	0.007
-0.176	0.539	-0.857	-0.189	0.585	-0.789	0.392	0.155	-0.140	0.029	-0.020	-0.029	0.023	0.189	0.050	0.001
-0.241	0.543	-0.865	-0.186	0.590	-0.786	0.310	-0.105	-0.124	-0.040	-0.021	-0.040	0.046	0.191	0.043	0.010
-0.210	0.585	-0.834	-0.184	0.596	-0.781	0.364	-0.010	-0.153	-0.011	0.015	-0.013	0.017	0.231	0.075	0.002
-0.187	0.562	-0.826	-0.183	0.602	-0.777	0.330	-0.001	-0.121	0.011	-0.013	-0.009	0.004	0.206	0.083	0.001
-0.214	0.566	-0.838	-0.178	0.606	-0.775	0.284	-0.212	-0.126	-0.021	-0.014	-0.023	0.026	0.208	0.071	-0.002
-0.157	0.593	-0.810	-0.177	0.612	-0.771	0.311	0.004	-0.140	0.035	0.008	0.000	0.029	0.232	0.099	0.006
-0.253	0.609	-0.861	-0.173	0.617	-0.768	0.302	-0.085	-0.166	-0.064	0.019	-0.054	0.070	0.246	0.048	-0.002
-0.157	0.616	-0.826	-0.171	0.622	-0.764	0.342	0.004	-0.166	0.029	0.021	-0.023	0.024	0.251	0.083	0.004
-0.210	0.640	-0.806	-0.169	0.626	-0.761	0.239	-0.039	-0.137	-0.027	0.040	-0.007	0.033	0.272	0.102	0.007
-0.180	0.593	-0.830	-0.169	0.631	-0.757	0.274	0.163	-0.189	0.004	-0.011	-0.034	0.005	0.223	0.077	0.006
-0.141	0.609	-0.834	-0.165	0.634	-0.756	0.177	-0.190	-0.112	0.038	0.001	-0.039	0.031	0.235	0.072	-0.011
-0.230	0.593	-0.810	-0.162	0.638	-0.753	0.217	-0.027	-0.169	-0.053	-0.017	-0.018	0.061	0.217	0.094	-0.005
-0.237	0.593	-0.810	-0.161	0.641	-0.750	0.213	0.005	-0.176	-0.063	-0.021	-0.021	0.072	0.213	0.093	-0.008
-0.160	0.578	-0.778	-0.156	0.645	-0.749	0.198	-0.179	-0.174	0.009	-0.039	0.008	0.001	0.194	0.124	-0.028
-0.176	0.589	-0.802	-0.155	0.648	-0.746	0.214	0.110	-0.197	-0.008	-0.031	-0.018	0.017	0.202	0.100	-0.029
-0.210	0.601	-0.759	-0.153	0.652	-0.743	0.224	-0.008	-0.150	-0.045	-0.023	0.022	0.055	0.210	0.143	-0.026
-0.210	0.601	-0.759	-0.154	0.655	-0.740	0.196	0.142	-0.114	-0.044	-0.026	0.019	0.058	0.206	0.142	-0.019
-0.226	0.678	-0.838	-0.148	0.657	-0.740	0.117	-0.384	-0.022	-0.066	0.050	-0.061	0.076	0.280	0.062	-0.021
-0.118	0.755	-0.775	-0.150	0.657	-0.739	-0.028	0.257	-0.084	0.044	0.128	0.002	0.029	0.354	0.123	-0.009
-0.164	0.732	-0.751	-0.150	0.655	-0.741	-0.166	0.066	-0.121	-0.003	0.107	0.027	0.019	0.327	0.145	0.001
-0.122	0.682	-0.711	-0.151	0.652	-0.743	-0.217	0.211	-0.122	0.041	0.060	0.068	0.023	0.273	0.183	0.016
-0.153	0.643	-0.759	-0.150	0.649	-0.746	-0.217	-0.076	-0.041	0.008	0.025	0.024	0.008	0.231	0.134	0.005
-0.091	0.636	-0.708	-0.151	0.645	-0.749	-0.249	0.182	-0.072	0.071	0.021	0.077	0.054	0.220	0.183	0.011
-0.157	0.616	-0.719	-0.152	0.641	-0.752	-0.275	0.111	-0.072	0.006	0.006	0.069	0.011	0.198	0.169	-0.003
-0.130	0.574	-0.747	-0.155	0.637	-0.755	-0.317	0.276	-0.079	0.036	-0.031	0.044	0.018	0.152	0.140	-0.021
-0.222	0.597	-0.782	-0.158	0.631	-0.760	-0.405	0.227	-0.090	-0.055	-0.002	0.013	0.073	0.172	0.102	-0.043
-0.280	0.570	-0.838	-0.160	0.625	-0.764	-0.382	0.233	-0.129	-0.110	-0.023	-0.038	0.130	0.142	0.045	-0.055
-0.257	0.574	-0.830	-0.158	0.619	-0.769	-0.388	-0.033	-0.109	-0.089	-0.013	-0.025	0.106	0.143	0.050	-0.063
-0.257	0.574	-0.830	-0.157	0.613	-0.774	-0.404	-0.087	-0.063	-0.091	-0.007	-0.020	0.106	0.140	0.048	-0.054
-0.199	0.609	-0.845	-0.154	0.607	-0.780	-0.418	-0.134	-0.027	-0.036	0.035	-0.030	0.048	0.172	0.031	-0.043
-0.180	0.601	-0.845	-0.154	0.601	-0.785	-0.377	-0.041	-0.012	-0.017	0.033	-0.025	0.028	0.161	0.030	-0.038
-0.214	0.589	-0.865	-0.153	0.595	-0.789	-0.380	-0.024	-0.002	-0.052	0.028	-0.040	0.063	0.147	0.009	-0.028
-0.210	0.531	-0.822	-0.149	0.588	-0.795	-0.406	-0.298	0.059	-0.052	-0.023	0.009	0.058	0.086	0.051	-0.036
-0.187	0.539	-0.842	-0.147	0.582	-0.800	-0.364	-0.193	0.074	-0.031	-0.009	-0.006	0.035	0.091	0.031	-0.037
-0.218	0.531	-0.845	-0.142	0.575	-0.806	-0.390	-0.429	0.137	-0.067	-0.010	-0.004	0.066	0.080	0.026	-0.023
-0.160	0.535	-0.857	-0.136	0.567	-0.813	-0.479	-0.433	0.091	-0.016	0.002	-0.009	0.009	0.080	0.013	-0.007
-0.103	0.489	-0.853	-0.130	0.557	-0.820	-0.587	-0.391	0.038	0.036	-0.034	0.002	0.048	0.031	0.016	-0.002
-0.099	0.431	-0.865	-0.125	0.547	-0.828	-0.578	-0.303	-0.012	0.034	-0.082	-0.002	0.051	0.030	0.004	0.003
-0.137	0.396	-0.885	-0.122	0.538	-0.834	-0.552	-0.129	-0.068	-0.007	-0.108	-0.016	0.012	0.068	0.017	-0.013
-0.164	0.412	-0.881	-0.115	0.529	-0.841	-0.502	-0.450	0.028	-0.041	-0.083	-0.005	0.017	0.055	0.014	-0.025
-0.222	0.412	-0.893	-0.110	0.522	-0.846	-0.401	-0.333	0.044	-0.103	-0.076	-0.012	0.076	0.057	0.027	-0.039
-0.137	0.423	-0.853	-0.107	0.515	-0.850	-0.340	-0.227	0.064	-0.022	-0.058	0.032	0.007	0.048	0.012	-0.034
-0.157	0.388	-0.905	-0.106	0.510	-0.854	-0.286	-0.137	0.112	-0.042	-0.087	-0.016	0.013	0.086	0.040	-0.022
-0.095	0.396	-0.901	-0.108	0.507	-0.855	-0.151	0.023	0.105	0.021	-0.076	-0.011	0.048	0.081	0.037	0.009
-0.095	0.396	-0.901	-0.109	0.506	-0.856	-0.039	0.014	0.103	0.022	-0.075	-0.010	0.047	0.083	0.038	0.029
-0.072	0.404	-0.948	-0.111	0.507	-0.855	0.120	0.068	0.091	0.047	-0.069	-0.059	0.070	0.077	0.086	0.036
-0.087	0.408	-0.983	-0.117	0.510	-0.852	0.189	0.326	0.079	0.038	-0.067	-0.096	0.053	0.076	0.122	0.016
-0.149	0.427	-0.940	-0.125	0.512	-0.850	0.169	0.444	0.040	-0.015	-0.050	-0.056	0.010	0.059	0.080	-0.002
-0.222	0.404	-0.877	-0.131	0.514	-0.848	0.116	0.270	0.064	-0.083	-0.075	0.006	0.084	0.084	0.018	-0.025
-0.203	0.454	-0.838	-0.135	0.516	-0.846	0.145	0.198	0.049	-0.059	-0.027	0.043	0.066	0.036	0.021	-0.045
-0.187	0.481	-0.838	-0.137	0.518	-0.844	0.154	0.084	0.031	-0.042	-0.002	0.041	0.051	0.010	0.020	-0.039
-0.176	0.520	-0.869	-0.140	0.518	-0.844	-0.011	0.166	-0.008	-0.028	0.037	0.010	0.041	0.027	0.013	-0.006
-0.133	0.497	-0.928	-0.141	0.516	-0.845	-0.126	0.084	0.020	0.016	0.016	-0.048	0.001	0.002	0.073	0.024
-0.076	0.531	-0.948	-0.141	0.512	-0.847	-0.211	-0.006	0.059	0.074	0.055	-0.066	0.058	0.036	0.093	0.054
-0.099	0.524	-0.979	-0.141	0.508	-0.850	-0.199	-0.083	0.071	0.050	0.051	-0.095	0.034	0.026	0.125	0.106
-0.072	0.481	-0.991	-0.135	0.504	-0.853	-0.259	-0.360	0.037	0.071	0.014	-0.103	0.060	0.018	0.137	0.133
0.051	0.423	-1.050	-0.132	0.499	-0.857	-0.277	-0.075	-0.038	0.192	-0.039	-0.159	0.182	0.078	0.197	0.150
-0.010	0.412	-1.058	-0.124	0.495	-0.860	-0.212	-0.411	-0.054	0.123	-0.047	-0.163	0.120	0.090	0.206	0.182
0.001	0.392	-1.070	-0.116	0.494	-0.862	-0.030	-0.424	-0.034	0.126	-0.065	-0.173	0.131	0.111	0.219	0.215
0.086	0.396	-1.062	-0.104	0.496	-0.862	0.134	-0.679	0.001	0.199	-0.063	-0.165	0.214	0.108	0.212	0.236
0.120	0.427	-1.078	-0.093	0.497	-0.863	0.110	-0.620	0.004	0.222	-0.034	-0.180	0.249	0.078	0.229	0.264
0.209	0.466	-1.074	-0.082	0.498	-0.863	0.082	-0.567	0.008	0.300	0.004	-0.176	0.337	0.041	0.225	0.292
0.217	0.520	-1.003	-0.074	0.500	-0.863	0.095	-0.431	-0.013	0.299	0.056	-0.105	0.345	0.012	0.154	0.298
0.282	0.535	-0.830	-0.073	0.502	-0.862	0.114	0.054	-0.003	0.364	0.070	0.067	0.411	0.027	0.019	0.262
0.228	0.562	-0.845	-0.075	0.502	-0.862	-0.021	0.184	-0.059	0.312	0.097	0.052	0.356	0.053	0.003	0.227
-0.003	0.601	-0.916	-0.078	0.503	-0.861	0.055	0.287	-0.174	0.084	0.134	-0.020	0.125	0.090	0.069	0.186
0.078	0.551	-0.912	-0.077	0.506	-0.859	0.133	0.069	-0.151	0.164	0.082	-0.018	0.205	0.038	0.065	0.135
0.020	0.539	-0.940	-0.071	0.508	-0.859	0.123	-0.343	-0.027	0.100	0.068	-0.046	0.147	0.025	0.093	0.094
-0.026	0.539	-0.909	-0.072	0.511	-0.856	0.184	0.131	-0.124	0.055	0.065	-0.016	0.101	0.024	0.062	0.080
-0.003	0.520	-0.889	-0.068	0.513	-0.856	0.085	-0.193	-0.051	0.074	0.045	0.003	0.123	0.003	0.043	0.041
-0.060	0.470	-0.877	-0.069	0.514	-0.855	0.097	0.157	-0.152	0.018	-0.007	0.014	0.065	0.048	0.033	0.019
-0.122	0.450	-0.909	-0.067	0.514	-0.855	-0.046	-0.050	-0.109	-0.046	-0.025	-0.017	0.003	0.068	0.065	-0.001
-0.064	0.454	-0.861	-0.063	0.511	-0.857	-0.139	-0.127	-0.128	0.008	-0.019	0.032	0.060	0.065	0.018	-0.007
-0.099	0.477	-0.857	-0.056	0.508	-0.860	-0.224	-0.299	-0.187	-0.033	0.008	0.039	0.025	0.043	0.015	0.003
0.013	0.470	-0.802	-0.052	0.504	-0.862	-0.229	-0.078	-0.309	0.074	0.004	0.096	0.137	0.052	0.040	-0.002
0.009	0.466	-0.901	-0.052	0.498	-0.866	-0.365	0.252	-0.349	0.070	0.006	0.001	0.132	0.057	0.060	-0.008
-0.110	0.458	-0.861	-0.051	0.490	-0.870	-0.451	0.023	-0.225	-0.051	0.006	0.045	0.013	0.065	0.021	0.000
-0.057	0.439	-0.810	-0.047	0.486	-0.872	-0.234	-0.065	-0.249	-0.000	-0.009	0.099	0.066	0.086	0.029	-0.028
-0.049	0.481	-0.877	-0.050	0.480	-0.876	-0.374	0.247	-0.197	0.010	0.040	0.035	0.074	0.044	0.038	-0.047
-0.149	0.454	-0.853	-0.044	0.476	-0.878	-0.234	-0.288	-0.098	-0.096	0.017	0.062	0.027	0.072	0.016	-0.043
-0.049	0.435	-0.822	-0.043	0.474	-0.880	-0.147	0.005	-0.112	0.003	0.001	0.095	0.074	0.093	0.015	-0.040
-0.076	0.435	-0.865	-0.043	0.471	-0.881	-0.143	0.011	-0.066	-0.024	0.003	0.053	0.046	0.094	0.029	-0.049
-0.041	0.423	-0.822	-0.045	0.470	-0.882	-0.075	0.162	-0.062	0.013	-0.007	0.097	0.081	0.107	0.013	-0.044
-0.087	0.431	-0.869	-0.045	0.470	-0.882	0.009	-0.002	-0.010	-0.034	0.001	0.049	0.035	0.101	0.035	-0.048
-0.133	0.427	-0.893	-0.045	0.470	-0.882	0.015	-0.038	0.026	-0.080	-0.003	0.026	0.011	0.106	0.059	-0.053
-0.091	0.392	-0.869	-0.048	0.472	-0.880	0.137	0.195	-0.039	-0.035	-0.040	0.048	0.032	0.142	0.037	-0.055
-0.126	0.315	-0.912	-0.045	0.475	-0.879	0.163	-0.224	0.031	-0.073	-0.120	0.004	0.003	0.220	0.082	-0.054
-0.087	0.365	-0.928	-0.043	0.479	-0.877	0.283	-0.102	-0.004	-0.036	-0.074	-0.015	0.036	0.170	0.099	-0.036
-0.080	0.388	-0.877	-0.037	0.484	-0.874	0.314	-0.332	-0.029	-0.035	-0.056	0.034	0.043	0.148	0.048	-0.030
-0.018	0.357	-0.861	-0.038	0.489	-0.872	0.259	0.089	-0.092	0.027	-0.091	0.047	0.105	0.180	0.033	-0.015
-0.064	0.423	-0.916	-0.034	0.493	-0.869	0.251	-0.179	-0.031	-0.022	-0.029	-0.010	0.059	0.115	0.089	0.001
-0.026	0.427	-0.857	-0.038	0.497	-0.867	0.236	0.229	-0.073	0.019	-0.029	0.047	0.098	0.112	0.030	0.006
0.047	0.473	-0.818	-0.035	0.499	-0.866	0.118	-0.145	-0.017	0.089	0.016	0.085	0.171	0.067	0.009	-0.006
-0.041	0.473	-0.849	-0.033	0.501	-0.865	0.129	-0.035	-0.107	-0.001	0.014	0.053	0.083	0.068	0.024	-0.000
-0.083	0.435	-0.865	-0.036	0.504	-0.863	0.152	0.266	-0.159	-0.040	-0.027	0.035	0.041	0.108	0.040	0.004
-0.030	0.462	-0.893	-0.036	0.505	-0.862	0.094	0.045	-0.118	0.013	-0.001	0.007	0.095	0.081	0.069	-0.009
0.001	0.481	-0.845	-0.038	0.508	-0.860	0.168	0.239	-0.137	0.047	0.015	0.053	0.127	0.062	0.023	-0.007
-0.057	0.412	-0.889	-0.037	0.513	-0.858	0.261	-0.016	-0.088	-0.012	-0.058	0.007	0.070	0.132	0.067	0.002
-0.057	0.412	-0.889	-0.042	0.518	-0.854	0.331	0.330	-0.091	-0.008	-0.064	0.004	0.070	0.133	0.068	-0.007
-0.030	0.485	-0.814	-0.045	0.524	-0.850	0.345	0.237	-0.077	0.022	0.004	0.075	0.098	0.061	0.006	-0.014
-0.076	0.423	-0.838	-0.047	0.531	-0.846	0.441	0.193	-0.097	-0.022	-0.065	0.047	0.052	0.124	0.019	-0.025
-0.057	0.470	-0.849	-0.052	0.539	-0.841	0.445	0.333	-0.093	0.002	-0.025	0.030	0.071	0.079	0.032	-0.043
-0.118	0.473	-0.818	-0.057	0.546	-0.836	0.447	0.335	-0.081	-0.055	-0.029	0.056	0.010	0.077	0.001	-0.034
-0.160	0.458	-0.857	-0.054	0.553	-0.831	0.448	-0.210	0.028	-0.101	-0.051	0.012	0.032	0.094	0.041	-0.036
-0.014	0.504	-0.834	-0.061	0.563	-0.824	0.564	0.445	-0.035	0.052	-0.014	0.029	0.115	0.049	0.018	-0.041
-0.095	0.493	-0.794	-0.064	0.573	-0.817	0.611	0.185	-0.019	-0.026	-0.035	0.062	0.034	0.061	0.021	-0.022
-0.091	0.497	-0.814	-0.064	0.584	-0.809	0.689	0.010	0.023	-0.022	-0.042	0.034	0.037	0.058	0.001	-0.002
-0.041	0.520	-0.826	-0.068	0.594	-0.801	0.666	0.200	0.005	0.031	-0.029	0.015	0.088	0.035	0.012	-0.008
-0.049	0.547	-0.767	-0.071	0.605	-0.793	0.686	0.174	0.029	0.026	-0.013	0.065	0.080	0.008	0.047	0.004
-0.057	0.547	-0.786	-0.075	0.614	-0.785	0.614	0.174	0.098	0.023	-0.022	0.038	0.072	0.009	0.026	0.008
-0.053	0.612	-0.778	-0.080	0.624	-0.777	0.620	0.283	0.103	0.032	0.034	0.038	0.076	0.057	0.033	0.001
-0.083	0.632	-0.763	-0.086	0.634	-0.769	0.633	0.351	0.062	0.007	0.043	0.045	0.045	0.075	0.048	-0.003
-0.107	0.636	-0.790	-0.093	0.643	-0.761	0.593	0.376	0.051	-0.009	0.038	0.009	0.022	0.078	0.019	-0.009
-0.130	0.659	-0.814	-0.099	0.650	-0.753	0.539	0.328	0.088	-0.026	0.054	-0.022	0.001	0.101	0.006	-0.014
-0.126	0.655	-0.771	-0.103	0.657	-0.746	0.484	0.170	0.105	-0.019	0.043	0.015	0.003	0.096	0.036	-0.015
-0.118	0.624	-0.767	-0.108	0.665	-0.739	0.486	0.372	-0.011	-0.006	0.005	0.012	0.011	0.064	0.039	-0.012
-0.149	0.651	-0.822	-0.110	0.670	-0.734	0.392	0.059	0.022	-0.035	0.026	-0.048	0.020	0.090	0.017	-0.003
-0.107	0.640	-0.759	-0.110	0.674	-0.730	0.279	0.040	-0.018	0.007	0.011	0.011	0.023	0.078	0.044	-0.005
-0.083	0.682	-0.767	-0.113	0.678	-0.726	0.281	0.258	-0.072	0.033	0.049	-0.001	0.047	0.120	0.035	-0.006
-0.160	0.663	-0.782	-0.114	0.681	-0.724	0.149	0.139	-0.060	-0.043	0.028	-0.019	0.029	0.100	0.018	-0.001
-0.122	0.698	-0.739	-0.115	0.683	-0.722	0.130	0.132	-0.097	-0.004	0.061	0.023	0.011	0.134	0.061	-0.015
-0.114	0.686	-0.771	-0.116	0.684	-0.720	0.115	0.177	-0.104	0.005	0.047	-0.010	0.020	0.121	0.028	-0.025
-0.210	0.690	-0.802	-0.116	0.685	-0.719	0.013	0.109	-0.095	-0.091	0.051	-0.042	0.075	0.124	0.004	-0.024
-0.137	0.659	-0.747	-0.115	0.684	-0.720	-0.030	-0.023	-0.071	-0.018	0.020	0.014	0.000	0.092	0.050	-0.023
-0.149	0.678	-0.759	-0.116	0.684	-0.720	-0.051	0.160	-0.100	-0.029	0.040	0.002	0.011	0.111	0.036	-0.026
-0.126	0.640	-0.755	-0.118	0.683	-0.721	-0.072	0.237	-0.086	-0.003	0.002	0.007	0.014	0.071	0.039	-0.013
-0.126	0.640	-0.755	-0.119	0.681	-0.722	-0.112	0.101	-0.066	-0.003	0.004	0.008	0.014	0.070	0.037	-0.010
-0.130	0.663	-0.771	-0.118	0.679	-0.724	-0.126	-0.026	-0.060	-0.008	0.029	-0.006	0.011	0.092	0.019	-0.005
-0.137	0.643	-0.786	-0.117	0.677	-0.726	-0.165	0.030	-0.074	-0.017	0.012	-0.020	0.004	0.071	0.002	-0.006
-0.126	0.674	-0.778	-0.116	0.675	-0.728	-0.131	0.072	-0.151	-0.007	0.045	-0.011	0.017	0.101	0.008	-0.004
-0.130	0.651	-0.775	-0.115	0.673	-0.731	-0.191	0.072	-0.141	-0.012	0.024	-0.005	0.014	0.077	0.010	-0.009
-0.126	0.647	-0.822	-0.115	0.670	-0.733	-0.200	0.060	-0.137	-0.009	0.024	-0.049	0.019	0.072	0.040	-0.012
-0.153	0.593	-0.775	-0.114	0.667	-0.736	-0.186	0.061	-0.108	-0.036	-0.028	0.001	0.008	0.017	0.006	-0.016
-0.130	0.597	-0.747	-0.114	0.665	-0.738	-0.156	0.023	-0.072	-0.013	-0.021	0.031	0.017	0.019	0.032	-0.011
-0.137	0.624	-0.778	-0.111	0.662	-0.741	-0.231	-0.080	-0.082	-0.023	0.009	0.003	0.010	0.045	0.002	-0.018
-0.099	0.663	-0.782	-0.112	0.659	-0.743	-0.182	0.144	-0.119	0.016	0.051	0.001	0.050	0.082	0.008	-0.012
-0.157	0.659	-0.822	-0.111	0.656	-0.747	-0.246	0.015	-0.090	-0.043	0.050	-0.035	0.007	0.076	0.049	-0.006
-0.122	0.632	-0.814	-0.109	0.652	-0.751	-0.275	-0.047	-0.102	-0.010	0.027	-0.023	0.029	0.047	0.043	-0.012
-0.099	0.601	-0.775	-0.109	0.648	-0.754	-0.293	0.166	-0.159	0.013	0.001	0.020	0.054	0.014	0.005	-0.015
-0.168	0.578	-0.806	-0.106	0.642	-0.759	-0.339	-0.125	-0.127	-0.060	-0.017	-0.007	0.015	0.011	0.039	-0.009
-0.087	0.585	-0.755	-0.105	0.638	-0.763	-0.307	0.072	-0.147	0.020	-0.005	0.048	0.067	0.005	0.011	-0.012
-0.107	0.585	-0.810	-0.105	0.634	-0.766	-0.283	0.070	-0.113	0.000	-0.001	-0.004	0.049	0.007	0.046	-0.021
-0.126	0.616	-0.806	-0.104	0.630	-0.769	-0.243	-0.003	-0.085	-0.020	0.034	0.003	0.031	0.022	0.044	-0.010
-0.141	0.624	-0.802	-0.102	0.626	-0.773	-0.252	-0.065	-0.107	-0.038	0.046	0.010	0.017	0.027	0.042	-0.018
-0.087	0.562	-0.782	-0.102	0.623	-0.776	-0.252	0.139	-0.134	0.017	-0.012	0.033	0.072	0.036	0.025	-0.022
-0.137	0.551	-0.794	-0.102	0.617	-0.780	-0.360	0.046	-0.099	-0.033	-0.018	0.026	0.023	0.050	0.039	-0.011
-0.118	0.555	-0.826	-0.099	0.611	-0.785	-0.367	-0.132	-0.091	-0.017	-0.009	-0.001	0.043	0.048	0.073	-0.009
-0.049	0.566	-0.786	-0.098	0.607	-0.789	-0.322	0.071	-0.109	0.052	0.008	0.042	0.114	0.038	0.035	-0.006
-0.118	0.535	-0.798	-0.098	0.601	-0.793	-0.374	0.058	-0.112	-0.018	-0.017	0.035	0.045	0.071	0.049	-0.004
-0.057	0.520	-0.771	-0.098	0.595	-0.798	-0.353	0.108	-0.116	0.044	-0.027	0.066	0.107	0.089	0.023	-0.001
-0.114	0.539	-0.794	-0.097	0.589	-0.802	-0.373	-0.004	-0.115	-0.015	-0.002	0.047	0.051	0.071	0.048	-0.007
-0.076	0.508	-0.778	-0.096	0.584	-0.806	-0.325	0.034	-0.121	0.023	-0.028	0.067	0.090	0.104	0.034	-0.013
-0.083	0.493	-0.814	-0.098	0.578	-0.810	-0.363	0.216	-0.137	0.017	-0.037	0.035	0.083	0.121	0.072	-0.028
-0.145	0.497	-0.814	-0.096	0.573	-0.814	-0.367	-0.013	-0.120	-0.046	-0.027	0.039	0.023	0.119	0.074	-0.021
-0.145	0.497	-0.814	-0.096	0.566	-0.819	-0.388	0.083	-0.130	-0.046	-0.021	0.044	0.024	0.120	0.076	-0.030
-0.080	0.477	-0.814	-0.098	0.561	-0.822	-0.335	0.211	-0.139	0.021	-0.035	0.047	0.091	0.142	0.079	-0.038
-0.137	0.489	-0.830	-0.099	0.557	-0.825	-0.269	0.151	-0.114	-0.035	-0.019	0.034	0.035	0.132	0.097	-0.028
-0.130	0.450	-0.826	-0.100	0.553	-0.827	-0.209	0.091	-0.062	-0.027	-0.055	0.040	0.044	0.173	0.095	-0.022
-0.083	0.446	-0.794	-0.103	0.551	-0.828	-0.113	0.191	-0.068	0.022	-0.057	0.073	0.092	0.179	0.067	-0.029
-0.114	0.450	-0.802	-0.106	0.550	-0.828	-0.067	0.217	-0.067	-0.006	-0.052	0.065	0.063	0.177	0.077	-0.029
-0.110	0.470	-0.767	-0.110	0.550	-0.828	0.020	0.308	-0.060	0.002	-0.033	0.100	0.069	0.160	0.045	-0.030
-0.153	0.473	-0.834	-0.113	0.553	-0.826	0.136	0.170	-0.009	-0.037	-0.031	0.031	0.029	0.158	0.114	-0.038
-0.157	0.485	-0.838	-0.116	0.556	-0.823	0.240	0.163	0.011	-0.038	-0.023	0.024	0.028	0.147	0.121	-0.042
-0.157	0.458	-0.826	-0.119	0.561	-0.819	0.301	0.129	0.052	-0.035	-0.055	0.033	0.031	0.175	0.110	-0.038
-0.160	0.485	-0.806	-0.122	0.565	-0.816	0.298	0.140	0.075	-0.035	-0.032	0.049	0.029	0.149	0.092	-0.028
-0.122	0.477	-0.798	-0.125	0.572	-0.811	0.410	0.171	0.063	0.007	-0.046	0.051	0.069	0.158	0.086	-0.021
-0.110	0.477	-0.798	-0.130	0.578	-0.805	0.425	0.218	0.058	0.022	-0.052	0.046	0.082	0.159	0.088	-0.015
-0.133	0.481	-0.806	-0.134	0.586	-0.800	0.478	0.192	0.069	0.003	-0.056	0.032	0.061	0.156	0.098	-0.011
-0.133	0.497	-0.775	-0.138	0.593	-0.793	0.518	0.252	0.060	0.008	-0.048	0.057	0.062	0.142	0.068	-0.014
-0.164	0.481	-0.786	-0.144	0.601	-0.786	0.502	0.266	0.085	-0.018	-0.071	0.038	0.033	0.159	0.081	-0.016
-0.164	0.520	-0.778	-0.147	0.608	-0.780	0.495	0.152	0.094	-0.014	-0.040	0.040	0.034	0.121	0.075	-0.018
-0.153	0.527	-0.798	-0.152	0.616	-0.773	0.530	0.224	0.075	0.002	-0.040	0.013	0.046	0.115	0.096	-0.018
-0.168	0.547	-0.775	-0.155	0.624	-0.766	0.541	0.132	0.069	-0.011	-0.028	0.030	0.032	0.097	0.074	-0.015
-0.168	0.574	-0.786	-0.159	0.632	-0.758	0.565	0.280	0.034	-0.006	-0.009	0.010	0.033	0.072	0.087	-0.016
-0.176	0.566	-0.775	-0.162	0.640	-0.752	0.507	0.106	0.064	-0.012	-0.024	0.016	0.027	0.081	0.076	-0.012
-0.183	0.547	-0.739	-0.164	0.649	-0.743	0.614	0.150	0.004	-0.017	-0.052	0.043	0.020	0.102	0.042	-0.007
-0.149	0.570	-0.767	-0.167	0.658	-0.734	0.647	0.174	0.045	0.021	-0.038	0.006	0.056	0.080	0.071	-0.008
-0.168	0.605	-0.751	-0.171	0.667	-0.725	0.679	0.201	0.070	0.006	-0.013	0.013	0.038	0.047	0.056	-0.008
-0.183	0.616	-0.727	-0.176	0.677	-0.714	0.715	0.289	0.048	-0.004	-0.011	0.026	0.024	0.036	0.034	-0.016
-0.191	0.640	-0.715	-0.181	0.687	-0.704	0.684	0.217	0.118	-0.007	0.003	0.028	0.017	0.015	0.023	-0.027
-0.264	0.624	-0.727	-0.187	0.696	-0.693	0.723	0.260	0.145	-0.075	-0.022	0.006	0.055	0.032	0.036	-0.033
-0.226	0.651	-0.696	-0.192	0.705	-0.682	0.744	0.228	0.184	-0.031	-0.004	0.026	0.016	0.006	0.005	-0.037
-0.226	0.651	-0.696	-0.198	0.715	-0.671	0.775	0.198	0.227	-0.025	-0.014	0.015	0.015	0.007	0.006	-0.044
-0.245	0.659	-0.696	-0.206	0.725	-0.658	0.842	0.256	0.248	-0.037	-0.016	0.002	0.033	0.001	0.007	-0.039
-0.272	0.663	-0.696	-0.211	0.734	-0.646	0.783	0.133	0.279	-0.058	-0.021	-0.010	0.059	0.002	0.009	-0.039
-0.268	0.643	-0.680	-0.218	0.742	-0.634	0.786	0.144	0.306	-0.048	-0.049	-0.006	0.054	0.019	0.006	-0.036
-0.272	0.670	-0.668	-0.225	0.750	-0.622	0.752	0.143	0.304	-0.046	-0.029	-0.006	0.057	0.006	0.017	-0.026
-0.257	0.651	-0.688	-0.230	0.757	-0.612	0.661	0.070	0.318	-0.025	-0.055	-0.035	0.041	0.015	0.004	-0.006
-0.241	0.663	-0.696	-0.236	0.762	-0.603	0.586	0.110	0.288	-0.004	-0.049	-0.052	0.024	0.005	0.013	0.010
-0.222	0.655	-0.719	-0.243	0.768	-0.593	0.589	0.225	0.263	0.021	-0.062	-0.085	0.004	0.014	0.038	0.027
-0.260	0.694	-0.775	-0.250	0.772	-0.584	0.552	0.286	0.278	-0.010	-0.028	-0.150	0.041	0.023	0.094	0.034
-0.272	0.744	-0.775	-0.260	0.777	-0.574	0.554	0.364	0.328	-0.012	0.018	-0.160	0.052	0.073	0.095	0.031
-0.291	0.763	-0.739	-0.269	0.781	-0.564	0.555	0.325	0.357	-0.022	0.033	-0.135	0.069	0.091	0.060	0.029
-0.330	0.717	-0.731	-0.278	0.784	-0.555	0.530	0.265	0.405	-0.051	-0.017	-0.136	0.106	0.044	0.052	0.026
-0.291	0.690	-0.711	-0.287	0.787	-0.546	0.526	0.211	0.403	-0.004	-0.047	-0.125	0.067	0.016	0.034	0.021
-0.295	0.636	-0.652	-0.296	0.790	-0.537	0.458	0.294	0.405	0.001	-0.103	-0.075	0.070	0.039	0.025	0.018
-0.322	0.609	-0.664	-0.307	0.792	-0.528	0.477	0.268	0.466	-0.015	-0.132	-0.096	0.095	0.067	0.012	0.028
-0.337	0.640	-0.648	-0.316	0.794	-0.519	0.556	0.125	0.471	-0.022	-0.103	-0.089	0.110	0.037	0.027	0.035
-0.299	0.690	-0.621	-0.325	0.797	-0.510	0.537	0.173	0.447	0.025	-0.055	-0.071	0.070	0.012	0.054	0.046
-0.287	0.732	-0.641	-0.334	0.798	-0.502	0.433	0.240	0.454	0.046	-0.014	-0.099	0.058	0.054	0.034	0.065
-0.310	0.798	-0.680	-0.342	0.798	-0.496	0.367	0.077	0.467	0.031	0.051	-0.144	0.080	0.119	0.006	0.085
-0.283	0.864	-0.704	-0.347	0.797	-0.494	0.193	-0.133	0.430	0.064	0.118	-0.169	0.052	0.184	0.030	0.105
-0.291	0.864	-0.696	-0.351	0.795	-0.496	0.040	-0.227	0.369	0.060	0.120	-0.159	0.059	0.184	0.023	0.128
-0.257	0.852	-0.723	-0.353	0.792	-0.499	-0.056	-0.288	0.330	0.096	0.111	-0.183	0.024	0.171	0.051	0.152
-0.207	0.810	-0.708	-0.352	0.789	-0.504	-0.012	-0.535	0.317	0.146	0.071	-0.163	0.027	0.129	0.035	0.170
-0.195	0.767	-0.711	-0.351	0.788	-0.506	0.090	-0.440	0.270	0.156	0.030	-0.165	0.039	0.086	0.039	0.187
-0.183	0.740	-0.700	-0.350	0.788	-0.507	0.147	-0.414	0.250	0.167	0.003	-0.152	0.051	0.058	0.028	0.203
-0.187	0.694	-0.672	-0.349	0.789	-0.506	0.278	-0.440	0.229	0.162	-0.044	-0.126	0.049	0.012	0.000	0.206
-0.141	0.690	-0.664	-0.347	0.790	-0.505	0.307	-0.484	0.246	0.206	-0.049	-0.119	0.096	0.008	0.008	0.203
-0.153	0.659	-0.625	-0.348	0.792	-0.502	0.430	-0.373	0.271	0.194	-0.082	-0.083	0.085	0.023	0.047	0.195
-0.187	0.694	-0.644	-0.349	0.795	-0.495	0.541	-0.268	0.292	0.161	-0.051	-0.109	0.051	0.012	0.028	0.191
-0.203	0.740	-0.613	-0.351	0.798	-0.489	0.534	-0.276	0.338	0.148	-0.007	-0.084	0.037	0.058	0.059	0.174
-0.187	0.763	-0.570	-0.354	0.802	-0.481	0.620	-0.186	0.299	0.166	0.013	-0.049	0.053	0.082	0.103	0.161
-0.226	0.759	-0.585	-0.357	0.806	-0.472	0.653	-0.128	0.303	0.131	0.005	-0.074	0.015	0.078	0.087	0.145
-0.237	0.755	-0.577	-0.361	0.810	-0.462	0.655	-0.084	0.338	0.124	-0.002	-0.076	0.004	0.075	0.095	0.133
-0.264	0.783	-0.534	-0.367	0.814	-0.451	0.735	-0.032	0.367	0.102	0.021	-0.044	0.023	0.102	0.139	0.132
-0.280	0.790	-0.542	-0.371	0.818	-0.441	0.768	-0.273	0.399	0.091	0.025	-0.062	0.038	0.110	0.131	0.115
-0.214	0.794	-0.503	-0.378	0.822	-0.426	0.786	0.210	0.363	0.164	0.025	-0.037	0.028	0.114	0.170	0.101
-0.341	0.833	-0.510	-0.384	0.824	-0.416	0.697	-0.039	0.405	0.043	0.061	-0.056	0.098	0.154	0.163	0.086
-0.341	0.840	-0.514	-0.391	0.827	-0.404	0.641	0.190	0.338	0.050	0.066	-0.072	0.098	0.162	0.159	0.071
-0.395	0.856	-0.538	-0.397	0.828	-0.395	0.476	0.113	0.281	0.002	0.080	-0.104	0.151	0.178	0.136	0.039
-0.414	0.875	-0.542	-0.401	0.829	-0.389	0.362	0.057	0.220	-0.014	0.099	-0.114	0.170	0.197	0.132	0.031
-0.426	0.810	-0.499	-0.404	0.830	-0.385	0.256	0.018	0.171	-0.022	0.033	-0.075	0.182	0.132	0.175	0.020
-0.418	0.821	-0.510	-0.405	0.830	-0.383	0.129	0.005	0.065	-0.013	0.044	-0.089	0.174	0.144	0.164	0.012
-0.407	0.817	-0.475	-0.404	0.831	-0.382	0.115	-0.053	-0.019	-0.002	0.039	-0.054	0.162	0.140	0.199	0.016
-0.426	0.813	-0.483	-0.400	0.831	-0.385	-0.039	-0.294	-0.095	-0.025	0.035	-0.059	0.181	0.136	0.192	0.008
-0.357	0.821	-0.451	-0.397	0.832	-0.389	-0.102	-0.159	-0.123	0.040	0.043	-0.024	0.111	0.144	0.224	0.002
-0.445	0.806	-0.475	-0.393	0.831	-0.395	-0.255	-0.215	-0.146	-0.052	0.028	-0.042	0.200	0.129	0.200	-0.000
-0.399	0.798	-0.424	-0.388	0.830	-0.400	-0.216	-0.267	-0.147	-0.011	0.021	0.015	0.154	0.121	0.251	-0.003
-0.387	0.790	-0.467	-0.385	0.829	-0.406	-0.222	-0.175	-0.134	-0.003	0.014	-0.023	0.142	0.113	0.208	-0.014
-0.403	0.817	-0.463	-0.381	0.828	-0.411	-0.162	-0.271	-0.090	-0.022	0.042	-0.014	0.157	0.141	0.212	-0.005
-0.391	0.790	-0.443	-0.380	0.828	-0.412	-0.117	0.025	-0.083	-0.012	0.016	0.008	0.145	0.114	0.231	-0.008
-0.376	0.794	-0.483	-0.378	0.828	-0.415	-0.076	-0.179	-0.039	0.002	0.020	-0.029	0.130	0.118	0.192	-0.015
-0.418	0.790	-0.491	-0.374	0.827	-0.418	-0.077	-0.240	-0.092	-0.044	0.017	-0.033	0.172	0.114	0.184	-0.018
-0.410	0.833	-0.483	-0.373	0.828	-0.420	-0.101	0.094	-0.148	-0.038	0.059	-0.024	0.164	0.156	0.192	-0.022
-0.407	0.833	-0.475	-0.369	0.828	-0.423	-0.049	-0.342	-0.075	-0.038	0.059	-0.013	0.160	0.157	0.199	-0.014
-0.407	0.833	-0.475	-0.367	0.828	-0.425	-0.082	-0.054	-0.082	-0.040	0.060	-0.011	0.160	0.158	0.199	-0.017
-0.318	0.802	-0.487	-0.365	0.828	-0.426	-0.001	-0.055	-0.061	0.047	0.028	-0.022	0.071	0.127	0.187	-0.009
-0.430	0.840	-0.526	-0.363	0.828	-0.428	-0.012	-0.240	-0.049	-0.067	0.067	-0.059	0.182	0.166	0.147	-0.001
-0.357	0.837	-0.491	-0.360	0.829	-0.428	0.021	-0.068	-0.109	0.003	0.062	-0.023	0.109	0.162	0.182	0.006
-0.360	0.798	-0.507	-0.358	0.830	-0.427	0.049	0.024	-0.143	-0.003	0.022	-0.040	0.112	0.124	0.167	-0.004
-0.368	0.817	-0.507	-0.355	0.831	-0.428	0.029	-0.123	-0.120	-0.013	0.040	-0.039	0.120	0.143	0.167	0.006
-0.364	0.813	-0.503	-0.352	0.832	-0.428	0.022	-0.061	-0.149	-0.013	0.035	-0.035	0.117	0.140	0.171	0.006
-0.353	0.771	-0.499	-0.349	0.833	-0.429	0.000	-0.046	-0.136	-0.004	-0.009	-0.031	0.105	0.098	0.175	0.009
-0.353	0.798	-0.526	-0.346	0.834	-0.431	-0.035	-0.175	-0.140	-0.009	0.018	-0.056	0.105	0.125	0.148	0.012
-0.322	0.779	-0.495	-0.342	0.834	-0.432	-0.010	-0.164	-0.112	0.019	-0.002	-0.023	0.073	0.106	0.180	-0.000
-0.337	0.806	-0.514	-0.341	0.835	-0.431	-0.011	0.195	-0.187	0.002	0.024	-0.044	0.088	0.134	0.159	0.006
-0.426	0.829	-0.546	-0.335	0.836	-0.435	-0.047	-0.365	-0.158	-0.092	0.047	-0.071	0.175	0.157	0.128	0.002
-0.291	0.817	-0.479	-0.332	0.837	-0.435	0.004	-0.002	-0.189	0.040	0.034	-0.004	0.040	0.145	0.195	-0.006
-0.360	0.817	-0.538	-0.329	0.838	-0.436	-0.045	-0.032	-0.178	-0.033	0.034	-0.062	0.109	0.145	0.136	-0.011
-0.360	0.825	-0.530	-0.325	0.838	-0.438	-0.069	-0.126	-0.165	-0.036	0.041	-0.052	0.109	0.152	0.144	0.007
-0.322	0.833	-0.467	-0.320	0.839	-0.440	-0.047	-0.169	-0.185	-0.002	0.048	0.013	0.070	0.159	0.207	-0.010
-0.295	0.852	-0.514	-0.317	0.840	-0.441	-0.050	0.023	-0.226	0.021	0.066	-0.033	0.043	0.178	0.160	-0.009
-0.384	0.860	-0.542	-0.313	0.841	-0.442	-0.042	-0.077	-0.213	-0.072	0.073	-0.059	0.132	0.185	0.133	-0.005
-0.322	0.860	-0.507	-0.308	0.841	-0.445	-0.083	-0.180	-0.191	-0.015	0.073	-0.021	0.071	0.184	0.169	-0.003
-0.307	0.875	-0.514	-0.304	0.841	-0.447	-0.086	-0.007	-0.184	-0.003	0.088	-0.027	0.056	0.199	0.161	-0.007
-0.322	0.860	-0.550	-0.301	0.841	-0.449	-0.113	-0.060	-0.190	-0.022	0.072	-0.061	0.072	0.183	0.126	0.006
-0.303	0.840	-0.546	-0.298	0.842	-0.450	-0.039	0.078	-0.178	-0.006	0.052	-0.056	0.054	0.163	0.130	0.009
-0.287	0.825	-0.522	-0.296	0.841	-0.453	-0.131	-0.158	-0.079	0.007	0.038	-0.029	0.039	0.147	0.154	0.005
-0.283	0.821	-0.503	-0.293	0.840	-0.456	-0.136	-0.154	-0.070	0.008	0.035	-0.006	0.036	0.142	0.174	-0.002
-0.314	0.837	-0.526	-0.292	0.840	-0.458	-0.096	0.021	-0.101	-0.024	0.051	-0.028	0.067	0.157	0.151	-0.001
-0.345	0.794	-0.542	-0.289	0.839	-0.461	-0.096	-0.183	-0.061	-0.057	0.009	-0.041	0.099	0.113	0.135	-0.001
-0.283	0.775	-0.550	-0.288	0.838	-0.463	-0.105	-0.102	-0.024	0.003	-0.009	-0.046	0.038	0.093	0.126	-0.000
-0.283	0.752	-0.554	-0.286	0.836	-0.468	-0.168	-0.177	-0.006	0.002	-0.030	-0.046	0.039	0.068	0.122	0.002
-0.283	0.752	-0.554	-0.284	0.835	-0.472	-0.196	-0.129	-0.016	0.001	-0.028	-0.042	0.039	0.067	0.122	0.018
-0.299	0.755	-0.554	-0.283	0.832	-0.478	-0.277	-0.137	-0.011	-0.016	-0.022	-0.036	0.055	0.069	0.122	0.012
-0.237	0.752	-0.522	-0.283	0.828	-0.484	-0.395	-0.002	-0.007	0.045	-0.022	0.002	0.007	0.064	0.153	0.009
-0.299	0.771	-0.546	-0.282	0.824	-0.492	-0.409	-0.113	0.029	-0.017	0.002	-0.014	0.055	0.083	0.129	0.009
-0.283	0.763	-0.562	-0.282	0.819	-0.500	-0.435	-0.077	0.028	-0.002	-0.001	-0.022	0.039	0.074	0.113	0.009
-0.276	0.767	-0.566	-0.282	0.815	-0.507	-0.398	-0.029	0.034	0.006	0.007	-0.019	0.031	0.076	0.109	0.006
-0.291	0.728	-0.570	-0.282	0.810	-0.514	-0.387	-0.222	0.091	-0.010	-0.027	-0.015	0.046	0.037	0.104	0.014
-0.257	0.748	-0.581	-0.281	0.805	-0.522	-0.382	-0.200	0.114	0.025	-0.003	-0.019	0.011	0.055	0.092	0.014
-0.257	0.763	-0.581	-0.283	0.801	-0.528	-0.386	0.056	0.085	0.026	0.017	-0.013	0.011	0.070	0.092	0.006
-0.287	0.775	-0.585	-0.285	0.797	-0.533	-0.327	-0.005	0.095	-0.003	0.033	-0.012	0.041	0.081	0.088	0.007
-0.326	0.755	-0.621	-0.285	0.792	-0.540	-0.384	-0.152	0.112	-0.041	0.019	-0.040	0.079	0.061	0.052	-0.001
-0.291	0.759	-0.601	-0.285	0.788	-0.546	-0.333	-0.071	0.081	-0.006	0.027	-0.015	0.045	0.064	0.071	-0.005
-0.303	0.740	-0.609	-0.286	0.782	-0.553	-0.385	-0.147	0.128	-0.017	0.013	-0.016	0.056	0.044	0.063	-0.003
-0.283	0.736	-0.629	-0.287	0.777	-0.561	-0.422	-0.088	0.113	0.003	0.015	-0.028	0.036	0.040	0.043	0.002
-0.283	0.763	-0.625	-0.288	0.771	-0.568	-0.435	-0.074	0.118	0.004	0.047	-0.017	0.036	0.066	0.047	0.007
-0.295	0.752	-0.641	-0.288	0.765	-0.576	-0.485	-0.121	0.092	-0.008	0.042	-0.024	0.047	0.054	0.031	0.013
-0.264	0.736	-0.641	-0.287	0.759	-0.584	-0.500	-0.083	0.047	0.023	0.033	-0.016	0.017	0.038	0.030	0.012
-0.268	0.705	-0.633	-0.285	0.753	-0.593	-0.509	-0.178	0.023	0.017	0.008	0.001	0.021	0.007	0.038	0.007
-0.276	0.694	-0.641	-0.284	0.747	-0.601	-0.466	-0.100	0.015	0.008	0.002	0.001	0.029	0.004	0.030	-0.000
-0.295	0.686	-0.648	-0.282	0.741	-0.609	-0.462	-0.212	0.004	-0.013	0.001	0.001	0.048	0.012	0.023	-0.012
-0.322	0.682	-0.664	-0.279	0.736	-0.617	-0.412	-0.231	-0.002	-0.043	0.002	-0.007	0.075	0.017	0.007	-0.015
-0.318	0.690	-0.684	-0.277	0.731	-0.624	-0.409	-0.205	-0.017	-0.042	0.015	-0.019	0.072	0.009	0.013	-0.021
-0.272	0.682	-0.656	-0.274	0.725	-0.631	-0.438	-0.145	-0.022	0.002	0.013	0.016	0.026	0.017	0.015	-0.017
-0.291	0.690	-0.680	-0.272	0.720	-0.639	-0.451	-0.196	-0.011	-0.020	0.026	-0.000	0.045	0.009	0.008	-0.008
-0.268	0.690	-0.696	-0.270	0.714	-0.646	-0.439	-0.068	-0.053	0.002	0.032	-0.009	0.022	0.010	0.024	-0.002
-0.245	0.682	-0.656	-0.267	0.709	-0.653	-0.452	-0.141	-0.068	0.022	0.030	0.038	0.001	0.018	0.016	-0.006
-0.253	0.659	-0.668	-0.264	0.703	-0.660	-0.447	-0.117	-0.094	0.011	0.012	0.033	0.008	0.041	0.003	-0.007
-0.291	0.624	-0.727	-0.261	0.698	-0.667	-0.415	-0.199	-0.057	-0.031	-0.017	-0.019	0.046	0.075	0.056	-0.011
-0.291	0.624	-0.727	-0.260	0.692	-0.673	-0.422	0.028	-0.106	-0.032	-0.012	-0.013	0.047	0.075	0.056	-0.010
-0.268	0.624	-0.711	-0.258	0.688	-0.679	-0.369	-0.111	-0.081	-0.012	-0.007	0.009	0.024	0.075	0.040	-0.020
-0.233	0.628	-0.700	-0.257	0.683	-0.683	-0.366	0.087	-0.117	0.023	0.001	0.025	0.010	0.071	0.028	-0.015
-0.303	0.647	-0.719	-0.253	0.679	-0.690	-0.365	-0.256	-0.087	-0.051	0.025	0.012	0.060	0.052	0.048	-0.010
-0.237	0.640	-0.715	-0.251	0.674	-0.695	-0.353	-0.057	-0.088	0.012	0.022	0.021	0.004	0.060	0.044	-0.009
-0.233	0.647	-0.700	-0.249	0.670	-0.699	-0.321	-0.024	-0.087	0.014	0.034	0.041	0.007	0.053	0.027	-0.010
-0.257	0.636	-0.751	-0.246	0.665	-0.705	-0.344	-0.152	-0.086	-0.012	0.027	-0.004	0.016	0.064	0.078	-0.000
-0.230	0.632	-0.731	-0.244	0.661	-0.709	-0.325	0.021	-0.127	0.013	0.027	0.020	0.010	0.068	0.058	-0.005
-0.241	0.593	-0.747	-0.243	0.658	-0.713	-0.304	0.050	-0.131	0.001	-0.008	0.008	0.002	0.106	0.073	-0.004
-0.264	0.570	-0.775	-0.241	0.654	-0.717	-0.295	-0.072	-0.122	-0.025	-0.027	-0.015	0.026	0.129	0.101	-0.005
-0.233	0.547	-0.763	-0.239	0.650	-0.721	-0.266	0.046	-0.148	0.005	-0.047	-0.000	0.004	0.151	0.089	-0.011
-0.260	0.555	-0.778	-0.238	0.648	-0.724	-0.197	0.032	-0.176	-0.024	-0.037	-0.013	0.023	0.142	0.104	-0.007
-0.260	0.551	-0.778	-0.234	0.646	-0.726	-0.166	-0.081	-0.169	-0.027	-0.039	-0.011	0.023	0.145	0.104	-0.009
-0.207	0.558	-0.759	-0.232	0.645	-0.728	-0.130	0.026	-0.218	0.024	-0.030	0.011	0.030	0.137	0.084	-0.010
-0.253	0.578	-0.763	-0.229	0.643	-0.730	-0.174	0.011	-0.222	-0.025	-0.009	0.009	0.016	0.117	0.088	-0.010
-0.241	0.593	-0.806	-0.228	0.641	-0.733	-0.204	0.105	-0.220	-0.015	0.008	-0.032	0.005	0.102	0.131	0.000
-0.249	0.585	-0.794	-0.225	0.639	-0.736	-0.218	-0.057	-0.204	-0.026	0.003	-0.017	0.012	0.109	0.119	-0.004
-0.191	0.582	-0.786	-0.222	0.637	-0.738	-0.172	-0.024	-0.176	0.029	0.001	-0.007	0.045	0.113	0.110	-0.002
-0.226	0.570	-0.794	-0.220	0.635	-0.740	-0.163	0.019	-0.156	-0.007	-0.008	-0.013	0.011	0.124	0.118	-0.002
-0.245	0.574	-0.806	-0.221	0.635	-0.740	-0.033	0.183	-0.155	-0.026	-0.004	-0.025	0.009	0.120	0.129	-0.001
-0.230	0.582	-0.810	-0.218	0.635	-0.742	-0.044	-0.132	-0.100	-0.014	0.004	-0.027	0.006	0.112	0.132	-0.007
-0.253	0.578	-0.834	-0.219	0.636	-0.740	0.036	0.174	-0.145	-0.036	-0.001	-0.052	0.018	0.115	0.154	-0.010
-0.222	0.593	-0.806	-0.215	0.637	-0.741	0.050	-0.137	-0.114	-0.009	0.014	-0.025	0.012	0.099	0.126	-0.009
-0.241	0.566	-0.810	-0.213	0.638	-0.740	0.077	-0.015	-0.149	-0.030	-0.015	-0.029	0.008	0.126	0.128	-0.012
-0.222	0.562	-0.794	-0.211	0.640	-0.739	0.109	-0.008	-0.171	-0.013	-0.021	-0.015	0.011	0.129	0.112	-0.005
-0.237	0.562	-0.802	-0.208	0.643	-0.737	0.129	-0.003	-0.192	-0.031	-0.023	-0.024	0.005	0.128	0.118	-0.005
-0.191	0.555	-0.798	-0.205	0.645	-0.736	0.119	-0.065	-0.200	0.012	-0.033	-0.021	0.040	0.135	0.113	-0.004
-0.207	0.578	-0.806	-0.200	0.648	-0.735	0.133	-0.138	-0.205	-0.008	-0.013	-0.030	0.023	0.110	0.119	-0.001
-0.214	0.605	-0.790	-0.196	0.650	-0.734	0.128	-0.083	-0.227	-0.020	0.012	-0.015	0.014	0.082	0.102	0.007
-0.187	0.609	-0.790	-0.193	0.653	-0.733	0.124	-0.035	-0.227	0.003	0.013	-0.016	0.040	0.077	0.101	0.000
-0.176	0.616	-0.802	-0.189	0.655	-0.731	0.121	-0.055	-0.204	0.011	0.018	-0.030	0.050	0.068	0.111	0.004
-0.218	0.624	-0.822	-0.184	0.657	-0.731	0.092	-0.166	-0.192	-0.036	0.024	-0.050	0.006	0.059	0.130	0.004
-0.176	0.651	-0.826	-0.180	0.659	-0.730	0.097	-0.104	-0.211	0.002	0.049	-0.054	0.046	0.031	0.132	0.004
-0.203	0.647	-0.810	-0.175	0.661	-0.730	0.082	-0.156	-0.166	-0.029	0.044	-0.039	0.018	0.034	0.115	0.007
-0.168	0.628	-0.790	-0.171	0.662	-0.730	0.080	-0.162	-0.142	0.001	0.023	-0.020	0.051	0.052	0.093	0.015
-0.137	0.651	-0.798	-0.168	0.664	-0.729	0.087	-0.078	-0.132	0.029	0.045	-0.029	0.080	0.028	0.099	0.016
-0.133	0.655	-0.763	-0.166	0.665	-0.728	0.055	-0.027	-0.149	0.030	0.048	0.006	0.082	0.023	0.062	0.021
-0.130	0.636	-0.763	-0.162	0.665	-0.729	-0.019	-0.060	-0.174	0.031	0.028	0.007	0.084	0.041	0.060	0.008
-0.149	0.612	-0.778	-0.161	0.664	-0.730	-0.105	0.051	-0.182	0.010	0.006	-0.007	0.063	0.063	0.074	-0.008
-0.230	0.605	-0.806	-0.158	0.662	-0.733	-0.163	-0.062	-0.117	-0.073	0.001	-0.032	0.019	0.070	0.100	-0.021
-0.207	0.605	-0.786	-0.156	0.660	-0.735	-0.154	-0.095	-0.096	-0.053	0.003	-0.010	0.003	0.069	0.078	-0.030
-0.187	0.593	-0.751	-0.153	0.658	-0.738	-0.134	-0.191	-0.058	-0.037	-0.006	0.028	0.020	0.079	0.041	-0.038
-0.157	0.574	-0.747	-0.151	0.657	-0.739	-0.083	-0.046	-0.062	-0.007	-0.025	0.033	0.049	0.097	0.036	-0.036
-0.157	0.558	-0.711	-0.151	0.656	-0.740	-0.048	-0.026	-0.014	-0.007	-0.039	0.069	0.047	0.112	0.002	-0.035
-0.176	0.551	-0.719	-0.151	0.656	-0.740	-0.003	0.043	-0.023	-0.026	-0.047	0.061	0.026	0.118	0.004	-0.028
-0.176	0.555	-0.739	-0.151	0.655	-0.740	-0.041	0.038	-0.036	-0.026	-0.042	0.042	0.025	0.113	0.022	-0.031
-0.157	0.524	-0.763	-0.153	0.654	-0.741	-0.041	0.162	-0.070	-0.005	-0.073	0.019	0.042	0.143	0.045	-0.026
-0.187	0.520	-0.782	-0.153	0.654	-0.741	-0.040	0.014	-0.036	-0.036	-0.076	0.000	0.010	0.145	0.063	-0.013
-0.168	0.539	-0.814	-0.154	0.653	-0.741	-0.029	0.155	-0.066	-0.015	-0.055	-0.031	0.027	0.124	0.093	0.019
-0.137	0.574	-0.782	-0.157	0.655	-0.739	0.122	0.279	-0.104	0.019	-0.022	-0.001	0.056	0.088	0.059	0.046
-0.045	0.578	-0.830	-0.163	0.656	-0.737	0.021	0.556	-0.141	0.117	-0.018	-0.050	0.147	0.083	0.105	0.061
-0.083	0.531	-0.912	-0.171	0.656	-0.735	0.018	0.697	-0.152	0.087	-0.065	-0.136	0.107	0.128	0.186	0.037
-0.180	0.516	-0.901	-0.178	0.656	-0.733	0.040	0.568	-0.116	-0.003	-0.082	-0.126	0.010	0.142	0.173	0.010
-0.299	0.462	-0.723	-0.184	0.659	-0.729	0.178	0.466	-0.048	-0.116	-0.139	0.047	0.111	0.195	0.006	-0.025
-0.299	0.462	-0.723	-0.188	0.663	-0.725	0.297	0.180	0.052	-0.112	-0.143	0.043	0.112	0.194	0.008	-0.048
-0.237	0.520	-0.739	-0.192	0.667	-0.719	0.386	0.204	0.095	-0.046	-0.091	0.022	0.053	0.134	0.006	-0.047
-0.210	0.551	-0.818	-0.197	0.673	-0.713	0.423	0.226	0.116	-0.014	-0.065	-0.063	0.027	0.102	0.083	-0.010
-0.183	0.601	-0.842	-0.201	0.677	-0.708	0.366	0.173	0.124	0.017	-0.019	-0.091	0.002	0.050	0.105	0.028
-0.153	0.640	-0.802	-0.203	0.681	-0.704	0.314	0.071	0.108	0.050	0.016	-0.056	0.027	0.010	0.064	0.072
-0.153	0.667	-0.822	-0.202	0.685	-0.701	0.290	-0.182	0.072	0.048	0.040	-0.078	0.026	0.019	0.082	0.117
-0.049	0.643	-0.842	-0.198	0.688	-0.698	0.280	-0.219	0.014	0.149	0.013	-0.100	0.128	0.002	0.100	0.148
0.005	0.616	-0.885	-0.195	0.692	-0.695	0.265	-0.188	0.005	0.199	-0.017	-0.146	0.180	0.027	0.142	0.175
-0.018	0.578	-0.869	-0.192	0.695	-0.693	0.279	-0.187	0.027	0.173	-0.060	-0.133	0.155	0.064	0.124	0.201
-0.022	0.582	-0.869	-0.190	0.699	-0.690	0.326	-0.255	0.091	0.167	-0.059	-0.136	0.150	0.059	0.123	0.211
-0.033	0.593	-0.912	-0.186	0.702	-0.687	0.348	-0.392	0.157	0.152	-0.052	-0.182	0.137	0.046	0.165	0.214
-0.003	0.609	-0.893	-0.182	0.707	-0.684	0.376	-0.376	0.153	0.179	-0.040	-0.166	0.166	0.029	0.143	0.213
0.043	0.616	-0.842	-0.179	0.712	-0.679	0.453	-0.363	0.150	0.222	-0.038	-0.119	0.211	0.020	0.091	0.223
0.001	0.636	-0.838	-0.176	0.717	-0.674	0.464	-0.410	0.216	0.177	-0.024	-0.120	0.167	0.001	0.085	0.227
0.051	0.636	-0.822	-0.177	0.722	-0.668	0.473	-0.143	0.251	0.228	-0.029	-0.110	0.215	0.002	0.068	0.219
0.032	0.682	-0.786	-0.180	0.727	-0.662	0.440	0.028	0.208	0.211	0.012	-0.081	0.194	0.050	0.031	0.205
-0.018	0.717	-0.794	-0.181	0.732	-0.657	0.401	-0.046	0.191	0.163	0.043	-0.094	0.143	0.086	0.037	0.190
-0.033	0.736	-0.794	-0.184	0.736	-0.652	0.364	0.015	0.227	0.151	0.058	-0.099	0.126	0.106	0.036	0.166
-0.072	0.763	-0.755	-0.188	0.739	-0.647	0.328	0.034	0.207	0.116	0.082	-0.064	0.086	0.134	0.005	0.144
-0.064	0.755	-0.719	-0.192	0.742	-0.642	0.314	0.165	0.210	0.128	0.071	-0.034	0.092	0.128	0.042	0.115
-0.099	0.713	-0.727	-0.198	0.746	-0.636	0.340	0.243	0.221	0.100	0.025	-0.047	0.056	0.086	0.036	0.098
-0.180	0.690	-0.731	-0.202	0.749	-0.632	0.329	-0.040	0.263	0.022	-0.001	-0.056	0.026	0.064	0.033	0.078
-0.133	0.705	-0.727	-0.207	0.751	-0.627	0.336	0.094	0.304	0.074	0.012	-0.057	0.019	0.081	0.039	0.056
-0.207	0.721	-0.731	-0.212	0.753	-0.623	0.239	0.024	0.316	0.006	0.026	-0.064	0.056	0.098	0.036	0.038
-0.214	0.732	-0.711	-0.218	0.754	-0.619	0.209	0.148	0.284	0.005	0.036	-0.048	0.065	0.110	0.058	0.028
-0.226	0.725	-0.719	-0.222	0.754	-0.618	0.122	-0.051	0.310	-0.003	0.028	-0.057	0.078	0.103	0.051	0.009
-0.260	0.705	-0.719	-0.227	0.754	-0.616	0.129	0.033	0.253	-0.033	0.009	-0.058	0.114	0.085	0.052	0.002
-0.253	0.694	-0.711	-0.226	0.754	-0.617	0.049	-0.315	0.220	-0.026	-0.002	-0.050	0.108	0.074	0.061	-0.001
-0.253	0.694	-0.711	-0.226	0.753	-0.618	-0.020	-0.138	0.118	-0.026	-0.001	-0.048	0.110	0.076	0.063	-0.004
-0.226	0.686	-0.684	-0.224	0.751	-0.621	-0.098	-0.197	0.035	-0.001	-0.007	-0.018	0.084	0.069	0.091	0.004
-0.230	0.698	-0.688	-0.222	0.749	-0.624	-0.119	-0.225	0.028	-0.007	0.006	-0.019	0.090	0.082	0.088	0.006
-0.187	0.705	-0.668	-0.219	0.748	-0.627	-0.109	-0.211	-0.008	0.033	0.016	0.004	0.049	0.090	0.109	0.006
-0.218	0.698	-0.692	-0.216	0.746	-0.629	-0.108	-0.209	-0.010	-0.001	0.009	-0.017	0.081	0.084	0.086	0.009
-0.233	0.717	-0.704	-0.214	0.745	-0.632	-0.125	-0.218	0.009	-0.019	0.030	-0.025	0.098	0.104	0.075	0.007
-0.187	0.690	-0.668	-0.213	0.743	-0.634	-0.100	-0.075	-0.025	0.026	0.005	0.013	0.054	0.077	0.111	0.005
-0.226	0.694	-0.700	-0.211	0.742	-0.637	-0.105	-0.155	-0.006	-0.014	0.010	-0.016	0.094	0.082	0.080	-0.000
-0.187	0.694	-0.664	-0.210	0.741	-0.638	-0.064	-0.015	-0.025	0.023	0.011	0.021	0.056	0.083	0.116	-0.003
-0.241	0.698	-0.715	-0.208	0.740	-0.640	-0.079	-0.126	-0.016	-0.032	0.016	-0.028	0.112	0.087	0.065	-0.001
-0.241	0.721	-0.731	-0.204	0.739	-0.642	-0.072	-0.342	-0.015	-0.037	0.040	-0.041	0.113	0.111	0.050	-0.007
-0.180	0.701	-0.711	-0.202	0.738	-0.644	-0.073	-0.012	-0.060	0.024	0.022	-0.020	0.053	0.092	0.070	-0.010
-0.249	0.678	-0.719	-0.198	0.737	-0.647	-0.114	-0.293	-0.052	-0.050	-0.000	-0.024	0.124	0.070	0.063	-0.005
-0.203	0.713	-0.715	-0.196	0.736	-0.648	-0.056	-0.085	-0.081	-0.006	0.035	-0.018	0.079	0.105	0.068	0.004
-0.199	0.705	-0.723	-0.192	0.735	-0.650	-0.077	-0.243	-0.070	-0.006	0.028	-0.023	0.076	0.098	0.060	0.001
-0.176	0.709	-0.735	-0.188	0.734	-0.652	-0.088	-0.153	-0.077	0.014	0.033	-0.033	0.054	0.102	0.049	-0.006
-0.172	0.701	-0.708	-0.187	0.734	-0.653	-0.065	-0.002	-0.106	0.016	0.026	-0.004	0.051	0.095	0.077	0.002
-0.272	0.701	-0.731	-0.184	0.732	-0.656	-0.108	-0.149	-0.075	-0.087	0.027	-0.025	0.153	0.096	0.054	0.001
-0.141	0.698	-0.708	-0.181	0.731	-0.658	-0.093	-0.173	-0.075	0.040	0.025	0.001	0.023	0.092	0.078	-0.001
-0.187	0.709	-0.735	-0.177	0.731	-0.659	-0.055	-0.189	-0.081	-0.009	0.037	-0.025	0.071	0.104	0.051	-0.002
-0.164	0.698	-0.715	-0.175	0.730	-0.661	-0.063	-0.065	-0.091	0.012	0.026	-0.003	0.048	0.093	0.071	0.009
-0.160	0.690	-0.711	-0.172	0.730	-0.662	-0.043	-0.110	-0.076	0.013	0.019	0.002	0.046	0.086	0.075	0.003
-0.195	0.682	-0.735	-0.170	0.729	-0.663	-0.037	-0.033	-0.099	-0.024	0.011	-0.021	0.081	0.078	0.052	0.002
-0.160	0.698	-0.723	-0.167	0.729	-0.664	-0.064	-0.169	-0.090	0.007	0.027	-0.007	0.048	0.094	0.064	0.003
-0.183	0.678	-0.743	-0.164	0.728	-0.666	-0.080	-0.041	-0.126	-0.018	0.009	-0.025	0.072	0.075	0.045	-0.001
-0.145	0.701	-0.731	-0.160	0.726	-0.669	-0.138	-0.188	-0.094	0.016	0.034	-0.010	0.034	0.099	0.057	-0.003
-0.172	0.701	-0.723	-0.159	0.724	-0.671	-0.155	0.060	-0.125	-0.012	0.035	0.000	0.062	0.099	0.065	-0.009
-0.180	0.686	-0.727	-0.155	0.722	-0.674	-0.161	-0.208	-0.092	-0.024	0.022	-0.001	0.071	0.084	0.061	-0.006
-0.180	0.686	-0.727	-0.154	0.720	-0.676	-0.167	0.008	-0.105	-0.025	0.024	0.002	0.071	0.084	0.061	-0.013
-0.160	0.682	-0.771	-0.152	0.718	-0.679	-0.163	-0.070	-0.079	-0.008	0.022	-0.038	0.053	0.080	0.018	-0.017
-0.157	0.663	-0.711	-0.150	0.716	-0.682	-0.168	0.005	-0.106	-0.006	0.005	0.023	0.050	0.061	0.078	-0.011
-0.191	0.651	-0.759	-0.147	0.714	-0.685	-0.175	-0.142	-0.097	-0.043	-0.004	-0.021	0.085	0.049	0.031	-0.005
-0.141	0.659	-0.759	-0.145	0.711	-0.688	-0.192	-0.046	-0.126	0.004	0.006	-0.018	0.036	0.057	0.031	-0.007
-0.141	0.663	-0.767	-0.141	0.708	-0.692	-0.226	-0.177	-0.123	-0.000	0.013	-0.022	0.037	0.061	0.024	-0.007
-0.145	0.651	-0.747	-0.138	0.705	-0.695	-0.244	-0.033	-0.132	-0.006	0.004	0.002	0.042	0.050	0.045	-0.004
-0.153	0.651	-0.763	-0.135	0.702	-0.700	-0.254	-0.138	-0.124	-0.018	0.008	-0.010	0.050	0.051	0.030	-0.008
-0.149	0.643	-0.751	-0.132	0.698	-0.703	-0.245	-0.105	-0.113	-0.017	0.003	0.006	0.047	0.043	0.043	-0.005
-0.137	0.636	-0.759	-0.128	0.695	-0.707	-0.223	-0.191	-0.110	-0.010	-0.001	0.001	0.035	0.036	0.035	-0.000
-0.107	0.659	-0.771	-0.124	0.693	-0.710	-0.202	-0.093	-0.130	0.018	0.024	-0.008	0.004	0.060	0.023	0.006
-0.103	0.647	-0.771	-0.122	0.690	-0.713	-0.204	-0.021	-0.132	0.019	0.015	-0.005	0.001	0.050	0.023	0.009
-0.099	0.659	-0.775	-0.120	0.688	-0.716	-0.188	-0.034	-0.139	0.020	0.029	-0.006	0.002	0.062	0.020	0.011
-0.118	0.643	-0.771	-0.117	0.685	-0.719	-0.203	-0.063	-0.161	-0.002	0.017	0.001	0.018	0.047	0.025	0.006
-0.114	0.632	-0.771	-0.114	0.682	-0.722	-0.200	-0.052	-0.169	-0.001	0.008	0.004	0.015	0.037	0.025	-0.001
-0.114	0.647	-0.782	-0.110	0.679	-0.726	-0.232	-0.110	-0.166	-0.005	0.026	-0.004	0.016	0.053	0.014	-0.003
-0.126	0.643	-0.786	-0.106	0.676	-0.729	-0.238	-0.079	-0.166	-0.020	0.025	-0.005	0.029	0.050	0.011	-0.004
-0.087	0.624	-0.778	-0.103	0.673	-0.733	-0.216	-0.075	-0.169	0.015	0.009	0.006	0.008	0.031	0.020	-0.004
-0.103	0.616	-0.778	-0.100	0.670	-0.736	-0.227	-0.079	-0.162	-0.003	0.004	0.009	0.009	0.024	0.020	-0.007
-0.095	0.605	-0.771	-0.097	0.667	-0.739	-0.193	-0.055	-0.167	0.001	-0.004	0.020	0.003	0.014	0.029	-0.003
-0.126	0.616	-0.818	-0.094	0.664	-0.741	-0.192	0.007	-0.184	-0.031	0.010	-0.025	0.035	0.026	0.018	-0.008
-0.083	0.612	-0.790	-0.091	0.661	-0.744	-0.213	-0.059	-0.175	0.008	0.009	0.005	0.006	0.023	0.011	-0.011
-0.107	0.605	-0.802	-0.086	0.659	-0.747	-0.187	-0.144	-0.192	-0.019	0.004	-0.004	0.019	0.016	0.001	-0.005
-0.118	0.612	-0.826	-0.084	0.656	-0.750	-0.228	0.018	-0.190	-0.032	0.015	-0.025	0.032	0.024	0.024	0.001
-0.057	0.589	-0.818	-0.080	0.652	-0.754	-0.237	-0.180	-0.148	0.026	-0.005	-0.014	0.028	0.002	0.015	0.002
-0.072	0.582	-0.810	-0.077	0.649	-0.757	-0.204	-0.012	-0.165	0.008	-0.009	-0.003	0.012	0.006	0.007	0.008
-0.060	0.593	-0.798	-0.074	0.646	-0.760	-0.218	-0.100	-0.139	0.017	0.006	0.012	0.022	0.006	0.005	0.013
-0.064	0.562	-0.810	-0.073	0.643	-0.762	-0.180	0.031	-0.143	0.012	-0.022	0.002	0.018	0.024	0.006	0.008
-0.064	0.562	-0.810	-0.069	0.640	-0.765	-0.204	-0.082	-0.139	0.009	-0.019	0.005	0.017	0.024	0.005	0.002
-0.072	0.593	-0.834	-0.067	0.637	-0.768	-0.181	-0.013	-0.164	-0.001	0.014	-0.016	0.008	0.007	0.029	0.003
-0.095	0.574	-0.830	-0.063	0.634	-0.771	-0.204	-0.134	-0.160	-0.027	-0.002	-0.009	0.016	0.012	0.024	0.001
-0.049	0.574	-0.822	-0.060	0.631	-0.773	-0.174	-0.049	-0.197	0.016	0.001	0.001	0.030	0.013	0.016	-0.001
-0.064	0.574	-0.842	-0.056	0.628	-0.776	-0.193	-0.075	-0.189	-0.003	0.004	-0.016	0.014	0.013	0.035	0.002
-0.057	0.589	-0.818	-0.052	0.625	-0.779	-0.231	-0.118	-0.179	0.001	0.023	0.011	0.021	0.002	0.011	0.014
-0.033	0.566	-0.834	-0.048	0.622	-0.782	-0.212	-0.145	-0.168	0.019	0.003	-0.002	0.044	0.021	0.026	0.014
-0.010	0.574	-0.838	-0.046	0.618	-0.785	-0.245	-0.024	-0.141	0.040	0.015	-0.003	0.067	0.014	0.030	0.015
-0.022	0.551	-0.806	-0.044	0.615	-0.787	-0.187	0.004	-0.155	0.027	-0.006	0.031	0.055	0.038	0.002	0.018
-0.030	0.551	-0.818	-0.042	0.613	-0.789	-0.140	-0.029	-0.129	0.017	-0.004	0.021	0.047	0.038	0.010	0.015
-0.030	0.543	-0.826	-0.041	0.610	-0.791	-0.135	0.051	-0.128	0.016	-0.009	0.015	0.047	0.046	0.018	0.002
-0.037	0.543	-0.834	-0.041	0.609	-0.792	-0.108	0.100	-0.127	0.008	-0.007	0.009	0.039	0.046	0.026	-0.006
-0.072	0.547	-0.842	-0.039	0.607	-0.794	-0.090	-0.053	-0.094	-0.028	-0.002	0.002	0.005	0.042	0.034	-0.010
-0.068	0.547	-0.842	-0.038	0.605	-0.795	-0.092	-0.024	-0.079	-0.026	-0.000	0.003	0.009	0.043	0.034	-0.013
-0.053	0.527	-0.845	-0.036	0.604	-0.796	-0.080	-0.027	-0.085	-0.012	-0.018	0.001	0.024	0.062	0.039	-0.016
-0.041	0.531	-0.838	-0.034	0.602	-0.798	-0.145	-0.079	-0.079	-0.002	-0.012	0.010	0.035	0.059	0.030	-0.013
-0.053	0.527	-0.861	-0.032	0.599	-0.800	-0.161	-0.089	-0.097	-0.016	-0.013	-0.011	0.022	0.063	0.054	-0.009
-0.045	0.508	-0.853	-0.029	0.596	-0.802	-0.156	-0.098	-0.097	-0.011	-0.030	-0.001	0.030	0.083	0.045	-0.006
-0.033	0.489	-0.838	-0.027	0.593	-0.804	-0.155	-0.036	-0.116	-0.002	-0.046	0.017	0.041	0.103	0.030	-0.004
-0.018	0.497	-0.845	-0.024	0.591	-0.806	-0.136	-0.116	-0.115	0.010	-0.036	0.011	0.056	0.095	0.038	-0.001
-0.026	0.508	-0.869	-0.020	0.589	-0.808	-0.117	-0.113	-0.143	-0.001	-0.023	-0.011	0.048	0.083	0.061	0.002
-0.022	0.485	-0.869	-0.017	0.588	-0.809	-0.059	-0.071	-0.144	-0.000	-0.044	-0.010	0.052	0.106	0.062	0.004
-0.010	0.458	-0.857	-0.013	0.587	-0.809	-0.012	-0.212	-0.107	0.007	-0.071	0.002	0.064	0.133	0.050	0.004
0.001	0.477	-0.826	-0.010	0.588	-0.809	0.058	-0.055	-0.114	0.016	-0.052	0.033	0.076	0.114	0.019	0.003
0.001	0.512	-0.834	-0.007	0.590	-0.807	0.121	-0.090	-0.128	0.013	-0.019	0.024	0.077	0.079	0.027	0.003
-0.007	0.558	-0.838	-0.006	0.592	-0.806	0.142	-0.011	-0.139	0.003	0.025	0.018	0.070	0.033	0.031	0.002
-0.003	0.578	-0.845	-0.005	0.594	-0.805	0.121	0.055	-0.157	0.006	0.042	0.009	0.074	0.013	0.040	0.003
0.001	0.543	-0.842	-0.002	0.595	-0.803	0.096	-0.043	-0.126	0.008	0.006	0.012	0.078	0.048	0.036	0.004
0.005	0.547	-0.853	-0.001	0.597	-0.802	0.102	-0.020	-0.094	0.010	0.008	-0.001	0.083	0.045	0.049	0.005
0.013	0.551	-0.834	0.001	0.598	-0.801	0.087	-0.026	-0.090	0.016	0.011	0.018	0.091	0.041	0.029	0.007
0.001	0.555	-0.834	0.001	0.599	-0.800	0.092	0.006	-0.079	0.004	0.013	0.017	0.081	0.037	0.029	0.007
0.020	0.574	-0.838	0.002	0.601	-0.799	0.118	0.041	-0.098	0.023	0.031	0.012	0.100	0.018	0.033	0.005
0.001	0.551	-0.849	0.002	0.603	-0.798	0.118	0.053	-0.108	0.003	0.006	-0.001	0.082	0.041	0.045	0.004
0.001	0.547	-0.830	0.003	0.604	-0.797	0.053	0.014	-0.108	0.002	0.001	0.018	0.082	0.044	0.026	0.009
0.009	0.520	-0.842	0.005	0.604	-0.797	0.062	-0.034	-0.084	0.008	-0.026	0.006	0.089	0.070	0.037	0.017
0.032	0.512	-0.834	0.006	0.605	-0.796	0.051	-0.007	-0.090	0.030	-0.035	0.013	0.113	0.077	0.029	0.020
0.055	0.531	-0.869	0.006	0.605	-0.796	0.040	0.137	-0.111	0.054	-0.016	-0.023	0.136	0.057	0.064	0.021
0.013	0.551	-0.861	0.006	0.606	-0.795	0.073	0.116	-0.155	0.012	0.002	-0.015	0.094	0.037	0.056	0.028
-0.003	0.543	-0.869	0.009	0.607	-0.795	0.054	-0.065	-0.157	-0.007	-0.006	-0.024	0.078	0.044	0.063	0.028
0.051	0.543	-0.845	0.009	0.608	-0.794	0.091	0.117	-0.184	0.047	-0.007	-0.001	0.132	0.043	0.039	0.021
0.024	0.558	-0.857	0.012	0.609	-0.793	0.048	-0.024	-0.180	0.017	0.008	-0.013	0.105	0.027	0.050	0.018
0.032	0.547	-0.845	0.010	0.608	-0.794	0.009	0.260	-0.223	0.026	-0.004	-0.001	0.112	0.038	0.037	0.015
0.009	0.547	-0.849	0.013	0.609	-0.793	0.026	0.011	-0.219	0.001	-0.004	-0.005	0.088	0.037	0.040	0.003
-0.003	0.555	-0.842	0.015	0.608	-0.794	-0.018	0.041	-0.252	-0.013	0.004	0.003	0.075	0.028	0.032	-0.006
-0.003	0.531	-0.826	0.016	0.608	-0.794	-0.005	0.193	-0.303	-0.014	-0.018	0.019	0.074	0.051	0.016	-0.010
0.009	0.520	-0.790	0.018	0.607	-0.794	-0.010	0.080	-0.302	-0.005	-0.030	0.055	0.085	0.062	0.020	-0.012
0.032	0.527	-0.810	0.018	0.607	-0.795	-0.006	0.192	-0.271	0.018	-0.021	0.035	0.107	0.054	0.001	-0.011
0.017	0.543	-0.806	0.020	0.607	-0.794	0.020	0.071	-0.241	0.001	-0.006	0.039	0.091	0.038	0.006	-0.011
0.024	0.570	-0.810	0.020	0.607	-0.794	0.040	0.221	-0.282	0.009	0.021	0.035	0.098	0.011	0.003	-0.008
0.013	0.597	-0.790	0.021	0.607	-0.794	-0.000	0.141	-0.250	-0.004	0.048	0.055	0.086	0.017	0.023	-0.014
0.040	0.589	-0.755	0.020	0.607	-0.794	-0.016	0.293	-0.262	0.025	0.040	0.090	0.112	0.010	0.059	-0.016
0.017	0.570	-0.767	0.017	0.607	-0.795	-0.021	0.395	-0.283	0.004	0.022	0.079	0.089	0.008	0.048	-0.025
0.013	0.543	-0.763	0.016	0.606	-0.795	-0.024	0.252	-0.250	0.002	-0.005	0.083	0.084	0.035	0.053	-0.030
-0.010	0.543	-0.755	0.014	0.605	-0.796	-0.045	0.280	-0.227	-0.020	-0.004	0.092	0.060	0.034	0.062	-0.041
-0.010	0.543	-0.755	0.009	0.605	-0.796	-0.027	0.459	-0.220	-0.015	-0.004	0.093	0.059	0.033	0.062	-0.045
-0.045	0.578	-0.794	0.007	0.604	-0.797	-0.008	0.276	-0.166	-0.047	0.031	0.053	0.024	0.002	0.023	-0.052
-0.030	0.570	-0.790	0.002	0.605	-0.796	0.029	0.402	-0.164	-0.027	0.023	0.057	0.038	0.005	0.028	-0.049
-0.053	0.574	-0.810	0.001	0.606	-0.796	0.053	0.144	-0.147	-0.050	0.026	0.037	0.014	0.000	0.009	-0.048
-0.026	0.582	-0.790	-0.000	0.607	-0.795	0.075	0.238	-0.165	-0.021	0.033	0.056	0.040	0.008	0.029	-0.040
-0.026	0.555	-0.778	-0.003	0.608	-0.794	0.058	0.266	-0.143	-0.018	0.005	0.067	0.040	0.018	0.041	-0.033
-0.007	0.539	-0.771	-0.006	0.608	-0.794	0.056	0.316	-0.147	0.004	-0.011	0.074	0.058	0.033	0.050	-0.032
0.005	0.516	-0.767	-0.010	0.609	-0.793	0.035	0.378	-0.137	0.020	-0.035	0.078	0.069	0.055	0.055	-0.031
-0.060	0.543	-0.794	-0.013	0.609	-0.793	0.016	0.257	-0.113	-0.042	-0.008	0.050	0.003	0.028	0.028	-0.030
-0.033	0.562	-0.782	-0.016	0.609	-0.793	0.009	0.283	-0.113	-0.012	0.012	0.062	0.029	0.008	0.040	-0.035
-0.045	0.574	-0.802	-0.020	0.609	-0.793	-0.006	0.316	-0.148	-0.021	0.023	0.042	0.017	0.005	0.021	-0.045
-0.064	0.574	-0.806	-0.022	0.608	-0.794	-0.087	0.247	-0.122	-0.037	0.025	0.039	0.003	0.006	0.018	-0.042
-0.068	0.570	-0.790	-0.024	0.606	-0.795	-0.104	0.194	-0.108	-0.039	0.023	0.056	0.008	0.002	0.034	-0.043
-0.060	0.555	-0.802	-0.027	0.604	-0.796	-0.093	0.229	-0.108	-0.029	0.009	0.045	0.001	0.012	0.023	-0.040
-0.049	0.543	-0.778	-0.029	0.602	-0.798	-0.114	0.184	-0.073	-0.015	-0.001	0.070	0.010	0.023	0.047	-0.040
-0.041	0.562	-0.802	-0.032	0.600	-0.799	-0.124	0.298	-0.091	-0.004	0.020	0.048	0.017	0.002	0.024	-0.037
-0.076	0.555	-0.814	-0.034	0.598	-0.801	-0.131	0.141	-0.076	-0.037	0.015	0.038	0.019	0.009	0.013	-0.039
-0.060	0.562	-0.782	-0.037	0.596	-0.802	-0.127	0.305	-0.121	-0.018	0.025	0.071	0.004	0.001	0.045	-0.043
-0.083	0.558	-0.814	-0.041	0.593	-0.804	-0.219	0.279	-0.092	-0.038	0.024	0.042	0.028	0.004	0.014	-0.043
-0.103	0.531	-0.830	-0.043	0.590	-0.806	-0.188	0.221	-0.128	-0.055	0.000	0.028	0.048	0.030	0.001	-0.039
-0.057	0.531	-0.826	-0.047	0.587	-0.809	-0.196	0.352	-0.155	-0.005	0.003	0.034	0.003	0.030	0.004	-0.035
-0.083	0.520	-0.857	-0.050	0.584	-0.810	-0.174	0.260	-0.129	-0.029	-0.005	0.005	0.031	0.041	0.027	-0.016
-0.083	0.512	-0.877	-0.052	0.581	-0.812	-0.171	0.266	-0.160	-0.027	-0.010	-0.013	0.032	0.048	0.047	0.016
-0.030	0.527	-0.905	-0.060	0.579	-0.813	-0.141	0.588	-0.181	0.034	0.008	-0.040	0.021	0.032	0.074	0.025
-0.007	0.508	-0.975	-0.070	0.577	-0.814	-0.071	0.722	-0.158	0.067	-0.010	-0.110	0.044	0.050	0.144	0.022
-0.114	0.493	-1.039	-0.078	0.576	-0.814	-0.068	0.576	-0.119	-0.033	-0.024	-0.173	0.065	0.065	0.207	-0.007
-0.172	0.477	-0.968	-0.084	0.575	-0.814	-0.057	0.464	-0.153	-0.084	-0.038	-0.102	0.123	0.080	0.135	-0.048
-0.249	0.435	-0.814	-0.088	0.573	-0.815	-0.104	0.300	-0.129	-0.157	-0.079	0.053	0.201	0.122	0.019	-0.076
-0.249	0.435	-0.814	-0.091	0.571	-0.816	-0.094	0.233	-0.099	-0.154	-0.078	0.054	0.202	0.121	0.019	-0.077
-0.149	0.412	-0.885	-0.093	0.571	-0.816	-0.027	0.222	-0.108	-0.052	-0.100	-0.017	0.102	0.144	0.051	-0.057
-0.095	0.400	-0.916	-0.095	0.570	-0.816	-0.022	0.194	-0.102	0.004	-0.111	-0.048	0.049	0.155	0.082	-0.012
-0.057	0.404	-0.928	-0.094	0.569	-0.817	-0.037	0.012	-0.083	0.042	-0.106	-0.060	0.011	0.150	0.094	0.044
-0.041	0.396	-0.912	-0.091	0.568	-0.818	-0.028	-0.189	-0.047	0.054	-0.113	-0.043	0.004	0.157	0.077	0.086
0.017	0.412	-0.940	-0.086	0.568	-0.818	0.040	-0.238	-0.025	0.107	-0.098	-0.070	0.061	0.141	0.105	0.122
0.067	0.404	-0.948	-0.081	0.569	-0.818	0.086	-0.271	-0.026	0.152	-0.106	-0.078	0.110	0.147	0.112	0.144
0.101	0.419	-0.968	-0.076	0.571	-0.817	0.146	-0.241	-0.020	0.182	-0.093	-0.098	0.144	0.131	0.131	0.165
0.074	0.423	-0.960	-0.070	0.574	-0.816	0.209	-0.375	0.032	0.148	-0.092	-0.092	0.116	0.127	0.123	0.183
0.093	0.400	-0.932	-0.064	0.577	-0.814	0.243	-0.426	0.076	0.161	-0.118	-0.066	0.135	0.150	0.095	0.190
0.132	0.439	-0.948	-0.060	0.582	-0.811	0.298	-0.284	0.146	0.196	-0.084	-0.085	0.172	0.111	0.111	0.191
0.120	0.500	-0.964	-0.060	0.587	-0.807	0.362	-0.129	0.255	0.185	-0.027	-0.104	0.160	0.048	0.126	0.197
0.120	0.527	-0.944	-0.063	0.593	-0.802	0.453	-0.074	0.354	0.188	-0.007	-0.089	0.160	0.021	0.106	0.205
0.120	0.527	-0.912	-0.067	0.602	-0.796	0.577	-0.095	0.526	0.192	-0.015	-0.064	0.159	0.020	0.074	0.189
0.136	0.531	-0.869	-0.076	0.612	-0.787	0.696	0.181	0.551	0.216	-0.021	-0.029	0.174	0.016	0.031	0.176
0.032	0.570	-0.889	-0.084	0.622	-0.779	0.713	0.128	0.505	0.120	0.007	-0.058	0.069	0.023	0.050	0.155
0.032	0.585	-0.901	-0.091	0.630	-0.771	0.622	0.112	0.438	0.127	0.014	-0.077	0.069	0.039	0.062	0.144
-0.022	0.562	-0.897	-0.094	0.637	-0.765	0.518	-0.080	0.375	0.076	-0.016	-0.079	0.014	0.016	0.058	0.123
0.028	0.574	-0.881	-0.099	0.644	-0.759	0.498	0.045	0.342	0.131	-0.011	-0.070	0.064	0.028	0.042	0.116
-0.014	0.589	-0.857	-0.103	0.649	-0.754	0.378	0.012	0.332	0.093	-0.000	-0.051	0.021	0.044	0.018	0.107
-0.033	0.620	-0.873	-0.105	0.654	-0.749	0.422	-0.084	0.312	0.076	0.025	-0.072	0.001	0.076	0.034	0.099
-0.026	0.636	-0.849	-0.109	0.659	-0.745	0.340	0.022	0.291	0.088	0.037	-0.052	0.009	0.092	0.010	0.078
-0.060	0.624	-0.810	-0.112	0.662	-0.741	0.262	-0.068	0.287	0.056	0.022	-0.016	0.026	0.081	0.029	0.067
-0.091	0.620	-0.830	-0.114	0.664	-0.739	0.221	-0.029	0.218	0.027	0.015	-0.038	0.058	0.077	0.010	0.053
-0.080	0.643	-0.814	-0.117	0.666	-0.736	0.179	0.077	0.154	0.042	0.036	-0.025	0.046	0.101	0.026	0.038
-0.095	0.612	-0.794	-0.117	0.666	-0.736	0.028	-0.106	0.134	0.027	0.005	-0.005	0.062	0.070	0.045	0.024
-0.110	0.643	-0.818	-0.118	0.666	-0.736	0.011	-0.037	0.085	0.012	0.036	-0.029	0.078	0.102	0.022	0.012
-0.145	0.585	-0.806	-0.119	0.665	-0.737	-0.053	-0.017	0.089	-0.022	-0.020	-0.016	0.113	0.044	0.034	0.003
-0.145	0.585	-0.798	-0.119	0.664	-0.739	-0.051	-0.109	0.081	-0.022	-0.019	-0.007	0.113	0.044	0.042	-0.005
-0.126	0.593	-0.806	-0.118	0.663	-0.739	-0.019	-0.070	0.036	-0.003	-0.011	-0.014	0.094	0.053	0.034	-0.011
-0.133	0.570	-0.778	-0.117	0.662	-0.740	-0.037	-0.128	0.047	-0.012	-0.033	0.015	0.102	0.030	0.062	-0.010
-0.133	0.589	-0.802	-0.115	0.662	-0.740	0.016	-0.151	0.036	-0.014	-0.014	-0.009	0.102	0.049	0.038	-0.007
-0.137	0.566	-0.826	-0.115	0.661	-0.741	-0.018	-0.038	0.051	-0.018	-0.037	-0.032	0.107	0.026	0.014	-0.013
-0.118	0.601	-0.775	-0.114	0.661	-0.742	-0.019	-0.105	0.045	0.001	-0.002	0.020	0.088	0.061	0.065	-0.013
-0.149	0.589	-0.798	-0.113	0.661	-0.742	0.019	-0.134	0.056	-0.031	-0.013	-0.003	0.119	0.050	0.041	-0.018
-0.141	0.601	-0.810	-0.113	0.661	-0.742	-0.005	-0.018	0.030	-0.023	-0.001	-0.015	0.111	0.061	0.029	-0.023
-0.157	0.597	-0.802	-0.112	0.661	-0.742	0.038	-0.110	0.031	-0.040	-0.006	-0.007	0.127	0.057	0.037	-0.022
-0.153	0.593	-0.810	-0.110	0.662	-0.742	0.075	-0.164	0.028	-0.038	-0.010	-0.015	0.123	0.053	0.029	-0.020
-0.118	0.612	-0.794	-0.109	0.663	-0.741	0.088	-0.060	-0.029	-0.004	0.008	-0.000	0.088	0.073	0.045	-0.023
-0.130	0.582	-0.790	-0.106	0.664	-0.740	0.102	-0.176	-0.022	-0.019	-0.024	0.003	0.100	0.042	0.048	-0.015
-0.141	0.628	-0.798	-0.104	0.665	-0.740	0.034	-0.140	-0.032	-0.033	0.022	-0.005	0.111	0.088	0.040	-0.012
-0.103	0.593	-0.790	-0.103	0.665	-0.740	0.043	-0.030	-0.068	0.005	-0.014	0.003	0.073	0.053	0.048	-0.020
-0.118	0.601	-0.790	-0.102	0.666	-0.739	0.035	0.061	-0.088	-0.011	-0.006	0.002	0.088	0.060	0.048	-0.017
-0.160	0.589	-0.810	-0.100	0.666	-0.740	0.004	-0.126	-0.082	-0.056	-0.018	-0.017	0.130	0.049	0.029	-0.017
-0.114	0.624	-0.814	-0.097	0.666	-0.739	0.049	-0.107	-0.100	-0.012	0.016	-0.022	0.084	0.084	0.025	-0.015
-0.130	0.636	-0.794	-0.096	0.668	-0.738	0.075	0.030	-0.112	-0.029	0.026	-0.003	0.099	0.095	0.044	-0.018
-0.083	0.647	-0.775	-0.096	0.668	-0.738	0.036	0.070	-0.086	0.018	0.037	0.016	0.052	0.107	0.064	-0.017
-0.133	0.682	-0.806	-0.093	0.668	-0.739	-0.028	-0.179	-0.032	-0.035	0.072	-0.015	0.102	0.142	0.033	-0.008
-0.137	0.690	-0.790	-0.093	0.667	-0.739	-0.055	0.039	-0.061	-0.039	0.081	0.002	0.106	0.150	0.048	-0.011
-0.049	0.651	-0.767	-0.093	0.665	-0.741	-0.105	0.070	-0.059	0.050	0.044	0.026	0.017	0.111	0.072	-0.012
-0.130	0.647	-0.771	-0.091	0.664	-0.742	-0.120	-0.043	-0.061	-0.032	0.042	0.024	0.097	0.108	0.068	-0.004
-0.072	0.620	-0.735	-0.092	0.662	-0.744	-0.159	0.160	-0.104	0.027	0.017	0.062	0.039	0.081	0.104	0.001
-0.072	0.597	-0.771	-0.091	0.659	-0.747	-0.180	-0.028	-0.057	0.026	-0.004	0.029	0.039	0.058	0.068	-0.009
-0.122	0.547	-0.826	-0.091	0.656	-0.749	-0.156	0.083	-0.080	-0.023	-0.051	-0.024	0.089	0.007	0.013	-0.015
-0.122	0.547	-0.826	-0.092	0.654	-0.751	-0.132	0.103	-0.099	-0.023	-0.049	-0.022	0.088	0.008	0.013	-0.023
-0.180	0.562	-0.838	-0.088	0.652	-0.753	-0.164	-0.188	-0.081	-0.084	-0.031	-0.031	0.146	0.023	0.001	-0.039
-0.153	0.574	-0.857	-0.087	0.649	-0.756	-0.154	-0.004	-0.098	-0.058	-0.017	-0.049	0.119	0.035	0.019	-0.044
-0.180	0.566	-0.861	-0.082	0.647	-0.758	-0.150	-0.280	-0.085	-0.090	-0.022	-0.050	0.145	0.028	0.022	-0.037
-0.145	0.551	-0.865	-0.077	0.644	-0.761	-0.147	-0.259	-0.079	-0.060	-0.035	-0.051	0.110	0.013	0.026	-0.025
-0.068	0.562	-0.845	-0.074	0.643	-0.762	-0.084	-0.133	-0.091	0.014	-0.022	-0.030	0.033	0.025	0.006	-0.013
-0.095	0.566	-0.853	-0.068	0.641	-0.764	-0.086	-0.321	-0.050	-0.019	-0.017	-0.036	0.060	0.030	0.014	0.004
-0.049	0.578	-0.814	-0.064	0.640	-0.765	-0.069	-0.204	-0.066	0.023	-0.004	0.005	0.014	0.042	0.027	0.015
-0.045	0.585	-0.814	-0.060	0.639	-0.767	-0.080	-0.241	-0.045	0.023	0.005	0.006	0.009	0.050	0.027	0.014
-0.049	0.612	-0.826	-0.058	0.637	-0.769	-0.112	-0.090	-0.045	0.017	0.034	-0.004	0.012	0.078	0.016	0.011
-0.045	0.605	-0.830	-0.057	0.635	-0.770	-0.110	0.023	-0.088	0.020	0.028	-0.006	0.007	0.071	0.012	0.008
-0.076	0.601	-0.798	-0.053	0.633	-0.772	-0.127	-0.191	-0.091	-0.014	0.026	0.028	0.037	0.069	0.044	-0.008
-0.053	0.582	-0.818	-0.053	0.632	-0.774	-0.121	0.123	-0.139	0.009	0.009	0.009	0.014	0.050	0.025	-0.008
-0.130	0.566	-0.849	-0.050	0.629	-0.776	-0.136	-0.156	-0.122	-0.072	-0.005	-0.020	0.090	0.036	0.006	-0.025
-0.049	0.555	-0.849	-0.050	0.628	-0.777	-0.081	0.125	-0.155	0.009	-0.015	-0.019	0.009	0.026	0.005	-0.018
-0.126	0.520	-0.845	-0.044	0.627	-0.778	-0.072	-0.260	-0.123	-0.073	-0.048	-0.013	0.086	0.008	0.000	-0.027
-0.037	0.539	-0.842	-0.042	0.625	-0.779	-0.090	-0.075	-0.121	0.012	-0.028	-0.008	0.003	0.011	0.005	-0.014
-0.095	0.547	-0.849	-0.037	0.624	-0.780	-0.055	-0.177	-0.139	-0.050	-0.019	-0.014	0.055	0.020	0.002	-0.021
-0.033	0.570	-0.826	-0.034	0.622	-0.782	-0.113	-0.095	-0.141	0.009	0.006	0.011	0.006	0.043	0.023	-0.009
-0.057	0.585	-0.830	-0.032	0.620	-0.784	-0.136	-0.048	-0.120	-0.017	0.024	0.009	0.018	0.060	0.020	-0.012
-0.045	0.593	-0.842	-0.030	0.618	-0.786	-0.141	0.003	-0.140	-0.007	0.034	-0.001	0.007	0.068	0.009	-0.000
-0.033	0.574	-0.842	-0.029	0.616	-0.788	-0.144	-0.013	-0.122	0.003	0.017	0.001	0.003	0.050	0.009	-0.008
-0.010	0.574	-0.826	-0.025	0.613	-0.789	-0.139	-0.101	-0.118	0.023	0.019	0.019	0.026	0.051	0.026	-0.003
-0.064	0.543	-0.838	-0.024	0.611	-0.791	-0.133	-0.008	-0.140	-0.032	-0.010	0.009	0.029	0.021	0.015	-0.003
-0.014	0.539	-0.826	-0.022	0.609	-0.793	-0.119	0.014	-0.136	0.016	-0.012	0.022	0.021	0.017	0.028	-0.005
-0.037	0.555	-0.857	-0.020	0.607	-0.795	-0.137	-0.059	-0.128	-0.009	0.006	-0.007	0.002	0.033	0.002	-0.009
-0.026	0.551	-0.834	-0.017	0.604	-0.797	-0.140	-0.081	-0.128	-0.001	0.005	0.018	0.009	0.030	0.022	-0.005
-0.033	0.566	-0.861	-0.015	0.602	-0.798	-0.147	-0.071	-0.101	-0.011	0.023	-0.007	0.001	0.046	0.004	-0.013
-0.033	0.566	-0.861	-0.013	0.599	-0.800	-0.147	-0.035	-0.120	-0.013	0.025	-0.005	0.001	0.046	0.004	-0.014
-0.057	0.531	-0.865	-0.008	0.597	-0.802	-0.149	-0.214	-0.124	-0.040	-0.007	-0.007	0.022	0.012	0.007	-0.013
-0.022	0.516	-0.853	-0.006	0.595	-0.804	-0.134	0.014	-0.158	-0.007	-0.020	0.007	0.012	0.002	0.006	-0.012
-0.010	0.493	-0.853	-0.002	0.593	-0.805	-0.068	-0.125	-0.170	0.000	-0.042	0.008	0.024	0.025	0.006	-0.009
-0.018	0.477	-0.885	0.001	0.592	-0.806	-0.044	-0.124	-0.148	-0.011	-0.057	-0.023	0.016	0.040	0.025	-0.003
0.001	0.504	-0.857	0.004	0.592	-0.806	0.004	-0.055	-0.183	0.005	-0.029	0.005	0.035	0.012	0.004	0.000
-0.003	0.524	-0.849	0.007	0.592	-0.806	0.031	-0.062	-0.179	-0.002	-0.010	0.013	0.031	0.007	0.012	-0.003
0.017	0.539	-0.849	0.010	0.592	-0.806	0.020	-0.061	-0.168	0.014	0.005	0.013	0.051	0.024	0.013	-0.003
-0.003	0.566	-0.830	0.014	0.591	-0.806	-0.045	-0.078	-0.160	-0.008	0.033	0.033	0.032	0.051	0.033	-0.005
0.009	0.570	-0.857	0.015	0.590	-0.807	-0.060	0.002	-0.169	0.001	0.038	0.007	0.043	0.055	0.006	-0.005
-0.003	0.535	-0.881	0.018	0.589	-0.808	-0.053	-0.038	-0.151	-0.012	0.004	-0.016	0.032	0.021	0.018	-0.008
0.009	0.520	-0.849	0.020	0.587	-0.809	-0.106	-0.071	-0.122	-0.003	-0.010	0.017	0.043	0.006	0.014	-0.006
0.017	0.531	-0.845	0.022	0.586	-0.810	-0.086	-0.022	-0.147	0.002	0.003	0.022	0.051	0.018	0.018	-0.010
0.017	0.539	-0.849	0.025	0.584	-0.811	-0.075	-0.012	-0.177	0.000	0.013	0.019	0.051	0.026	0.014	-0.009
0.001	0.527	-0.845	0.026	0.582	-0.813	-0.112	0.028	-0.162	-0.017	0.003	0.025	0.036	0.015	0.018	-0.013
0.024	0.535	-0.849	0.028	0.580	-0.814	-0.093	0.008	-0.157	0.005	0.012	0.022	0.059	0.023	0.013	-0.014
0.001	0.500	-0.853	0.030	0.579	-0.815	-0.075	-0.054	-0.127	-0.021	-0.021	0.019	0.036	0.012	0.009	-0.011
0.017	0.508	-0.861	0.031	0.577	-0.816	-0.082	-0.015	-0.110	-0.007	-0.012	0.013	0.051	0.004	0.001	-0.010
0.036	0.512	-0.861	0.031	0.576	-0.817	-0.071	0.114	-0.127	0.013	-0.006	0.014	0.069	0.000	0.001	-0.016
0.009	0.524	-0.865	0.033	0.575	-0.818	-0.047	-0.056	-0.136	-0.016	0.006	0.011	0.042	0.011	0.002	-0.013
0.001	0.516	-0.849	0.034	0.574	-0.818	-0.061	0.028	-0.136	-0.025	-0.000	0.027	0.034	0.004	0.013	-0.020
0.024	0.489	-0.861	0.038	0.573	-0.819	-0.043	-0.121	-0.131	-0.005	-0.026	0.016	0.058	0.023	0.002	-0.018
-0.018	0.493	-0.885	0.040	0.571	-0.820	-0.067	-0.054	-0.115	-0.050	-0.021	-0.006	0.016	0.020	0.022	-0.015
0.063	0.481	-0.842	0.040	0.570	-0.820	-0.034	0.065	-0.130	0.030	-0.032	0.038	0.097	0.031	0.021	-0.009
0.040	0.458	-0.849	0.041	0.570	-0.820	0.018	0.020	-0.121	0.006	-0.055	0.030	0.075	0.054	0.013	-0.010
0.032	0.493	-0.881	0.042	0.570	-0.820	0.034	0.026	-0.103	-0.002	-0.020	-0.002	0.068	0.020	0.019	-0.004
0.020	0.512	-0.865	0.043	0.571	-0.820	0.052	-0.008	-0.107	-0.015	-0.002	0.014	0.057	0.000	0.003	-0.009
0.032	0.516	-0.861	0.045	0.572	-0.819	0.058	-0.023	-0.089	-0.005	0.001	0.017	0.070	0.004	0.001	-0.017
0.032	0.516	-0.861	0.045	0.572	-0.819	0.050	0.083	-0.103	-0.005	0.001	0.017	0.071	0.004	0.000	-0.016
0.005	0.512	-0.838	0.046	0.572	-0.819	0.009	-0.039	-0.108	-0.034	-0.003	0.041	0.045	0.001	0.024	-0.015
0.047	0.504	-0.873	0.049	0.573	-0.818	0.047	-0.084	-0.090	0.006	-0.011	0.005	0.088	0.006	0.012	-0.011
0.040	0.504	-0.845	0.049	0.572	-0.819	0.004	0.055	-0.091	-0.002	-0.011	0.033	0.081	0.005	0.016	-0.010
0.063	0.508	-0.842	0.048	0.572	-0.819	-0.022	0.127	-0.117	0.022	-0.007	0.037	0.106	0.001	0.020	-0.006
0.043	0.512	-0.853	0.048	0.570	-0.820	-0.075	0.096	-0.155	0.002	-0.001	0.027	0.087	0.004	0.009	-0.007
0.036	0.485	-0.834	0.049	0.568	-0.821	-0.103	0.030	-0.137	-0.006	-0.026	0.048	0.080	0.022	0.028	-0.009
0.051	0.470	-0.845	0.049	0.566	-0.823	-0.123	0.124	-0.114	0.010	-0.040	0.038	0.095	0.036	0.017	-0.016
0.028	0.485	-0.865	0.049	0.563	-0.825	-0.127	0.069	-0.120	-0.014	-0.022	0.020	0.073	0.020	0.003	-0.024
0.024	0.485	-0.842	0.048	0.561	-0.826	-0.128	0.149	-0.110	-0.016	-0.019	0.045	0.069	0.018	0.021	-0.024
0.009	0.477	-0.845	0.048	0.560	-0.827	-0.069	0.053	-0.104	-0.032	-0.026	0.042	0.054	0.025	0.018	-0.027
0.028	0.473	-0.849	0.047	0.559	-0.828	-0.030	0.084	-0.088	-0.013	-0.029	0.039	0.073	0.027	0.014	-0.024
0.036	0.462	-0.857	0.047	0.558	-0.828	-0.008	0.067	-0.057	-0.004	-0.040	0.032	0.080	0.037	0.007	-0.024
0.047	0.489	-0.845	0.044	0.559	-0.828	0.061	0.190	-0.071	0.009	-0.014	0.043	0.092	0.009	0.019	-0.015
0.024	0.500	-0.834	0.042	0.560	-0.827	0.062	0.164	-0.042	-0.012	-0.003	0.055	0.068	0.004	0.032	-0.014
0.051	0.500	-0.845	0.041	0.561	-0.827	0.076	0.086	0.010	0.017	-0.004	0.042	0.095	0.005	0.020	-0.014
0.013	0.473	-0.869	0.038	0.563	-0.826	0.129	0.138	0.014	-0.019	-0.034	0.017	0.056	0.021	0.003	-0.019
0.036	0.473	-0.838	0.037	0.565	-0.825	0.102	0.084	-0.002	0.005	-0.035	0.048	0.079	0.020	0.029	-0.022
0.009	0.454	-0.830	0.032	0.566	-0.824	0.096	0.297	-0.024	-0.017	-0.056	0.055	0.052	0.038	0.038	-0.027
-0.010	0.462	-0.857	0.033	0.567	-0.823	0.107	-0.088	-0.002	-0.038	-0.050	0.027	0.032	0.030	0.011	-0.027
0.020	0.473	-0.838	0.032	0.569	-0.822	0.117	0.119	-0.025	-0.005	-0.040	0.045	0.063	0.017	0.032	-0.030
0.020	0.470	-0.806	0.028	0.571	-0.821	0.106	0.202	-0.007	-0.002	-0.045	0.076	0.062	0.020	0.064	-0.030
0.017	0.493	-0.822	0.025	0.572	-0.820	0.121	0.204	-0.021	-0.003	-0.024	0.059	0.058	0.005	0.049	-0.028
-0.007	0.524	-0.842	0.022	0.574	-0.819	0.108	0.177	0.013	-0.023	0.005	0.039	0.035	0.037	0.030	-0.031
-0.003	0.512	-0.822	0.020	0.575	-0.818	0.092	0.094	0.018	-0.017	-0.008	0.057	0.038	0.026	0.050	-0.032
-0.003	0.512	-0.802	0.016	0.577	-0.816	0.115	0.231	-0.001	-0.013	-0.010	0.076	0.037	0.028	0.071	-0.033
-0.007	0.531	-0.822	0.013	0.578	-0.816	0.076	0.217	-0.006	-0.014	0.008	0.056	0.033	0.048	0.052	-0.031
-0.010	0.524	-0.838	0.010	0.579	-0.815	0.047	0.176	-0.017	-0.015	-0.000	0.040	0.029	0.042	0.036	-0.031
-0.010	0.497	-0.830	0.006	0.580	-0.814	0.088	0.240	-0.020	-0.011	-0.029	0.047	0.028	0.016	0.045	-0.030
-0.022	0.500	-0.826	0.003	0.581	-0.814	0.031	0.209	-0.019	-0.019	-0.025	0.051	0.016	0.021	0.050	-0.032
-0.018	0.520	-0.818	-0.000	0.580	-0.815	-0.014	0.224	-0.021	-0.012	-0.006	0.059	0.019	0.042	0.059	-0.032
-0.037	0.531	-0.822	-0.003	0.580	-0.814	0.011	0.178	-0.035	-0.028	0.006	0.055	0.000	0.055	0.055	-0.035
-0.022	0.551	-0.838	-0.006	0.579	-0.815	-0.040	0.247	-0.067	-0.010	0.026	0.040	0.015	0.075	0.040	-0.035
-0.045	0.535	-0.838	-0.008	0.579	-0.816	-0.051	0.165	-0.076	-0.031	0.011	0.041	0.009	0.061	0.041	-0.035
-0.041	0.551	-0.838	-0.010	0.577	-0.817	-0.079	0.177	-0.076	-0.025	0.028	0.042	0.006	0.078	0.042	-0.035
-0.045	0.539	-0.869	-0.011	0.575	-0.818	-0.113	0.152	-0.105	-0.028	0.018	0.011	0.010	0.068	0.011	-0.038
-0.049	0.527	-0.834	-0.012	0.573	-0.819	-0.114	0.133	-0.147	-0.031	0.008	0.048	0.014	0.058	0.047	-0.041
-0.041	0.520	-0.842	-0.012	0.570	-0.821	-0.175	0.095	-0.155	-0.023	0.003	0.043	0.007	0.052	0.040	-0.043
-0.072	0.512	-0.865	-0.012	0.567	-0.824	-0.191	0.058	-0.132	-0.054	-0.001	0.021	0.039	0.046	0.017	-0.043
-0.049	0.516	-0.842	-0.011	0.563	-0.827	-0.255	0.036	-0.148	-0.032	0.007	0.048	0.016	0.051	0.041	-0.048
-0.037	0.520	-0.849	-0.011	0.558	-0.830	-0.289	0.153	-0.178	-0.020	0.015	0.044	0.005	0.057	0.034	-0.049
-0.068	0.504	-0.845	-0.009	0.552	-0.834	-0.344	-0.069	-0.136	-0.053	0.006	0.051	0.036	0.043	0.039	-0.045
-0.041	0.524	-0.849	-0.009	0.547	-0.837	-0.318	0.119	-0.173	-0.026	0.030	0.051	0.009	0.063	0.036	-0.044
-0.041	0.504	-0.861	-0.007	0.541	-0.841	-0.314	-0.013	-0.159	-0.028	0.016	0.043	0.010	0.045	0.025	-0.044
-0.033	0.497	-0.838	-0.008	0.537	-0.844	-0.260	0.140	-0.156	-0.020	0.013	0.069	0.003	0.038	0.049	-0.041
-0.022	0.485	-0.834	-0.009	0.533	-0.846	-0.253	0.123	-0.122	-0.007	0.005	0.076	0.008	0.028	0.054	-0.036
-0.049	0.466	-0.857	-0.009	0.528	-0.849	-0.270	0.119	-0.126	-0.033	-0.009	0.056	0.020	0.009	0.031	-0.037
-0.026	0.462	-0.881	-0.012	0.523	-0.852	-0.300	0.235	-0.151	-0.008	-0.008	0.035	0.003	0.007	0.007	-0.038
-0.060	0.446	-0.901	-0.015	0.517	-0.856	-0.315	0.219	-0.117	-0.040	-0.018	0.019	0.033	0.008	0.012	-0.017
-0.057	0.442	-0.877	-0.018	0.513	-0.858	-0.242	0.251	-0.097	-0.033	-0.018	0.045	0.029	0.011	0.012	0.007
0.036	0.442	-0.952	-0.028	0.510	-0.860	-0.169	0.675	-0.107	0.070	-0.015	-0.028	0.063	0.009	0.062	0.011
-0.007	0.415	-1.011	-0.041	0.508	-0.860	-0.081	0.760	-0.059	0.040	-0.040	-0.087	0.020	0.035	0.121	-0.014
-0.076	0.439	-0.991	-0.051	0.507	-0.860	-0.037	0.645	-0.069	-0.019	-0.016	-0.067	0.049	0.011	0.101	-0.039
-0.214	0.338	-0.834	-0.056	0.505	-0.861	-0.102	0.270	-0.036	-0.152	-0.115	0.092	0.188	0.110	0.058	-0.066
-0.214	0.338	-0.834	-0.059	0.503	-0.862	-0.090	0.196	-0.045	-0.149	-0.113	0.093	0.188	0.109	0.058	-0.073
-0.114	0.323	-0.873	-0.062	0.502	-0.863	-0.069	0.204	-0.065	-0.046	-0.127	0.054	0.088	0.123	0.019	-0.063
-0.045	0.334	-0.940	-0.067	0.501	-0.863	-0.032	0.293	-0.061	0.028	-0.114	-0.013	0.019	0.110	0.047	-0.025
-0.030	0.369	-0.968	-0.071	0.501	-0.863	0.041	0.247	-0.038	0.047	-0.080	-0.041	0.005	0.074	0.074	0.016
-0.064	0.396	-0.944	-0.070	0.501	-0.863	0.024	-0.008	-0.004	0.012	-0.053	-0.017	0.040	0.046	0.050	0.042
-0.030	0.408	-0.916	-0.069	0.501	-0.863	0.013	-0.085	0.004	0.045	-0.041	0.011	0.006	0.034	0.022	0.062
-0.003	0.419	-0.940	-0.066	0.500	-0.863	-0.015	-0.178	0.026	0.069	-0.029	-0.012	0.021	0.021	0.045	0.083
0.059	0.442	-0.972	-0.063	0.500	-0.864	-0.018	-0.145	0.040	0.128	-0.006	-0.043	0.082	0.003	0.077	0.113
0.090	0.439	-0.979	-0.061	0.499	-0.864	-0.003	-0.133	0.008	0.156	-0.009	-0.051	0.113	0.000	0.084	0.142
0.105	0.412	-0.972	-0.055	0.500	-0.864	0.047	-0.291	-0.002	0.166	-0.037	-0.043	0.128	0.026	0.075	0.159
0.136	0.373	-0.940	-0.053	0.501	-0.864	0.063	-0.069	0.001	0.195	-0.076	-0.011	0.159	0.063	0.043	0.167
0.090	0.404	-0.972	-0.053	0.501	-0.864	0.014	-0.016	0.053	0.148	-0.045	-0.043	0.112	0.032	0.074	0.165
0.109	0.412	-0.987	-0.054	0.501	-0.864	0.054	0.062	0.068	0.169	-0.038	-0.059	0.131	0.023	0.090	0.157
0.086	0.423	-0.972	-0.057	0.502	-0.863	0.093	0.116	0.087	0.148	-0.028	-0.044	0.108	0.011	0.074	0.136
0.051	0.435	-0.979	-0.060	0.503	-0.862	0.096	0.134	0.109	0.117	-0.018	-0.053	0.073	0.002	0.081	0.126
-0.003	0.458	-0.983	-0.061	0.505	-0.861	0.093	0.038	0.103	0.064	0.004	-0.058	0.019	0.026	0.084	0.106
0.017	0.454	-0.979	-0.064	0.506	-0.860	0.073	0.110	0.085	0.086	-0.001	-0.055	0.038	0.023	0.080	0.087
-0.014	0.439	-0.999	-0.066	0.506	-0.860	0.064	0.050	0.100	0.057	-0.017	-0.075	0.007	0.008	0.100	0.076
-0.022	0.415	-0.952	-0.066	0.506	-0.860	0.021	-0.067	0.122	0.049	-0.040	-0.028	0.001	0.014	0.052	0.069
0.001	0.439	-0.940	-0.066	0.507	-0.859	0.095	-0.016	0.105	0.073	-0.018	-0.017	0.022	0.010	0.040	0.056
-0.026	0.427	-0.928	-0.067	0.509	-0.858	0.104	-0.043	0.169	0.047	-0.031	-0.006	0.005	0.001	0.028	0.048
-0.041	0.431	-0.912	-0.069	0.511	-0.857	0.151	0.014	0.192	0.034	-0.030	0.009	0.020	0.003	0.012	0.045
-0.030	0.435	-0.912	-0.072	0.513	-0.855	0.178	0.055	0.179	0.048	-0.028	0.007	0.009	0.007	0.011	0.034
-0.037	0.462	-0.916	-0.074	0.516	-0.853	0.198	0.041	0.172	0.042	-0.004	0.001	0.017	0.035	0.015	0.017
-0.068	0.446	-0.932	-0.076	0.517	-0.852	0.102	-0.015	0.203	0.014	-0.021	-0.016	0.048	0.020	0.031	0.009
-0.130	0.431	-0.924	-0.075	0.517	-0.852	0.031	-0.142	0.177	-0.048	-0.036	-0.008	0.109	0.006	0.022	-0.003
-0.091	0.431	-0.912	-0.076	0.516	-0.853	-0.053	-0.077	0.163	-0.009	-0.035	0.005	0.071	0.006	0.010	-0.014
-0.091	0.473	-0.893	-0.075	0.514	-0.854	-0.083	-0.101	0.120	-0.010	0.009	0.025	0.071	0.050	0.010	-0.018
-0.091	0.473	-0.893	-0.075	0.513	-0.855	-0.063	-0.051	0.047	-0.010	0.011	0.026	0.071	0.050	0.010	-0.019
-0.080	0.450	-0.901	-0.076	0.510	-0.857	-0.128	0.028	0.003	0.002	-0.010	0.019	0.059	0.028	0.002	-0.020
-0.130	0.439	-0.920	-0.074	0.508	-0.858	-0.129	-0.096	-0.007	-0.049	-0.019	0.001	0.109	0.017	0.017	-0.016
-0.083	0.427	-0.897	-0.072	0.506	-0.860	-0.118	-0.133	-0.001	-0.005	-0.029	0.026	0.063	0.006	0.007	-0.018
-0.057	0.439	-0.861	-0.073	0.504	-0.860	-0.070	0.087	-0.040	0.023	-0.016	0.062	0.036	0.018	0.043	-0.028
-0.099	0.439	-0.889	-0.073	0.503	-0.861	-0.071	0.015	-0.023	-0.019	-0.015	0.036	0.078	0.018	0.015	-0.023
-0.118	0.435	-0.873	-0.071	0.502	-0.862	-0.076	-0.130	-0.013	-0.040	-0.017	0.052	0.098	0.015	0.031	-0.034
-0.080	0.439	-0.877	-0.073	0.500	-0.863	-0.096	0.158	-0.059	0.001	-0.012	0.049	0.059	0.019	0.028	-0.037
-0.145	0.419	-0.901	-0.070	0.497	-0.865	-0.138	-0.156	-0.007	-0.067	-0.029	0.027	0.124	0.000	0.004	-0.040
-0.087	0.435	-0.912	-0.068	0.494	-0.867	-0.191	-0.143	-0.010	-0.012	-0.010	0.018	0.067	0.016	0.008	-0.041
-0.114	0.400	-0.912	-0.067	0.490	-0.869	-0.195	-0.042	-0.022	-0.039	-0.041	0.020	0.094	0.019	0.007	-0.043
-0.137	0.408	-0.932	-0.064	0.486	-0.871	-0.215	-0.167	-0.025	-0.065	-0.029	0.002	0.117	0.011	0.027	-0.038
-0.087	0.400	-0.912	-0.061	0.482	-0.874	-0.228	-0.133	-0.036	-0.018	-0.033	0.025	0.067	0.018	0.007	-0.041
-0.099	0.392	-0.897	-0.059	0.478	-0.876	-0.233	-0.098	-0.055	-0.031	-0.037	0.043	0.078	0.026	0.009	-0.040
-0.087	0.400	-0.909	-0.057	0.474	-0.879	-0.195	-0.116	-0.049	-0.022	-0.025	0.033	0.066	0.018	0.003	-0.027
-0.087	0.427	-0.893	-0.056	0.471	-0.881	-0.197	-0.054	-0.062	-0.023	0.005	0.051	0.066	0.009	0.013	-0.027
-0.053	0.423	-0.920	-0.055	0.467	-0.883	-0.207	-0.010	-0.040	0.011	0.005	0.025	0.032	0.006	0.014	-0.026
-0.083	0.423	-0.936	-0.053	0.464	-0.884	-0.172	-0.092	-0.035	-0.022	0.008	0.011	0.062	0.006	0.030	-0.024
-0.080	0.381	-0.889	-0.051	0.460	-0.886	-0.201	-0.120	-0.010	-0.020	-0.031	0.060	0.058	0.036	0.017	-0.024
-0.068	0.354	-0.920	-0.050	0.457	-0.888	-0.143	-0.044	-0.006	-0.010	-0.055	0.030	0.046	0.063	0.014	-0.034
-0.087	0.346	-0.916	-0.050	0.455	-0.889	-0.128	0.001	0.015	-0.029	-0.060	0.036	0.065	0.071	0.010	-0.035
-0.103	0.361	-0.936	-0.049	0.452	-0.891	-0.128	-0.085	0.033	-0.045	-0.042	0.018	0.081	0.055	0.030	-0.034
-0.083	0.369	-0.936	-0.049	0.450	-0.892	-0.087	-0.029	0.018	-0.026	-0.032	0.019	0.061	0.048	0.029	-0.032
-0.091	0.373	-0.952	-0.046	0.448	-0.893	-0.112	-0.193	0.011	-0.037	-0.026	0.004	0.068	0.044	0.045	-0.028
-0.053	0.385	-0.932	-0.046	0.445	-0.894	-0.139	0.003	-0.023	0.002	-0.012	0.025	0.030	0.032	0.025	-0.017
-0.068	0.361	-0.936	-0.046	0.443	-0.895	-0.139	0.064	-0.075	-0.013	-0.033	0.023	0.045	0.055	0.029	-0.006
-0.037	0.369	-0.948	-0.042	0.440	-0.897	-0.141	-0.234	-0.029	0.013	-0.022	0.012	0.014	0.048	0.041	-0.002
-0.014	0.323	-0.928	-0.042	0.439	-0.898	-0.060	0.062	-0.092	0.037	-0.067	0.033	0.009	0.094	0.021	-0.003
-0.057	0.334	-0.944	-0.038	0.438	-0.898	-0.019	-0.230	-0.058	-0.010	-0.055	0.017	0.033	0.083	0.037	-0.000
-0.033	0.334	-0.897	-0.036	0.438	-0.898	-0.016	-0.062	-0.079	0.011	-0.055	0.065	0.010	0.083	0.011	-0.001
-0.030	0.354	-0.912	-0.034	0.437	-0.899	-0.027	-0.024	-0.099	0.013	-0.035	0.050	0.006	0.064	0.005	-0.011
-0.033	0.388	-0.948	-0.033	0.436	-0.899	-0.036	-0.007	-0.120	0.009	0.000	0.015	0.009	0.029	0.041	-0.014
-0.053	0.396	-0.920	-0.033	0.435	-0.900	-0.041	0.042	-0.121	-0.011	0.009	0.043	0.028	0.022	0.013	-0.010
-0.057	0.388	-0.912	-0.031	0.434	-0.900	-0.063	-0.098	-0.096	-0.017	0.003	0.052	0.032	0.030	0.005	-0.020
-0.014	0.385	-0.920	-0.031	0.433	-0.901	-0.055	0.091	-0.131	0.025	0.001	0.045	0.011	0.034	0.013	-0.028
-0.083	0.408	-0.924	-0.029	0.431	-0.902	-0.106	-0.047	-0.113	-0.046	0.026	0.042	0.058	0.011	0.017	-0.036
-0.060	0.392	-0.920	-0.029	0.430	-0.902	-0.077	0.045	-0.137	-0.023	0.012	0.046	0.035	0.027	0.013	-0.038
-0.107	0.373	-0.968	-0.028	0.428	-0.903	-0.077	-0.026	-0.120	-0.070	-0.006	-0.001	0.081	0.046	0.060	-0.047
-0.072	0.388	-0.940	-0.026	0.427	-0.904	-0.088	-0.053	-0.141	-0.037	0.010	0.028	0.046	0.031	0.032	-0.036
-0.053	0.346	-0.928	-0.022	0.426	-0.905	-0.041	-0.146	-0.101	-0.021	-0.032	0.040	0.027	0.074	0.021	-0.040
-0.022	0.334	-0.940	-0.022	0.425	-0.905	-0.031	0.025	-0.104	0.009	-0.043	0.029	0.004	0.086	0.032	-0.031
-0.083	0.346	-0.944	-0.021	0.425	-0.905	0.015	-0.025	-0.124	-0.054	-0.032	0.026	0.058	0.075	0.036	-0.028
-0.037	0.350	-0.944	-0.019	0.424	-0.905	-0.023	-0.029	-0.118	-0.009	-0.028	0.026	0.012	0.071	0.036	-0.022
-0.053	0.338	-0.960	-0.018	0.424	-0.906	-0.015	-0.011	-0.148	-0.026	-0.040	0.011	0.027	0.083	0.052	-0.026
-0.022	0.338	-0.952	-0.015	0.422	-0.906	-0.067	-0.075	-0.131	0.003	-0.038	0.020	0.004	0.083	0.044	-0.020
-0.033	0.330	-0.940	-0.014	0.422	-0.907	-0.030	-0.020	-0.127	-0.010	-0.045	0.032	0.008	0.092	0.032	-0.018
-0.041	0.342	-0.940	-0.012	0.421	-0.907	-0.043	-0.070	-0.134	-0.020	-0.033	0.033	0.015	0.080	0.032	-0.017
-0.018	0.354	-0.944	-0.011	0.420	-0.908	-0.038	0.053	-0.151	0.002	-0.021	0.030	0.008	0.069	0.036	-0.024
-0.037	0.342	-0.964	-0.010	0.419	-0.908	-0.045	0.001	-0.130	-0.018	-0.032	0.011	0.012	0.081	0.056	-0.022
-0.041	0.338	-0.924	-0.007	0.419	-0.908	-0.000	-0.117	-0.138	-0.025	-0.036	0.050	0.016	0.085	0.016	-0.015
-0.022	0.346	-0.960	-0.005	0.418	-0.909	-0.031	-0.060	-0.148	-0.008	-0.028	0.015	0.004	0.078	0.052	-0.018
0.005	0.350	-0.940	-0.004	0.417	-0.909	-0.018	0.028	-0.151	0.018	-0.023	0.036	0.030	0.074	0.032	-0.017
-0.022	0.338	-0.940	-0.001	0.417	-0.909	0.004	-0.081	-0.146	-0.012	-0.035	0.036	0.003	0.086	0.033	-0.012
-0.007	0.330	-0.924	-0.000	0.417	-0.909	0.016	-0.013	-0.132	0.002	-0.043	0.052	0.018	0.094	0.017	-0.014
-0.007	0.330	-0.924	0.000	0.418	-0.909	0.041	0.035	-0.140	0.002	-0.044	0.052	0.018	0.094	0.017	-0.023
-0.018	0.350	-0.948	0.001	0.419	-0.908	0.072	0.006	-0.132	-0.011	-0.026	0.028	0.007	0.075	0.041	-0.022
-0.045	0.350	-0.952	0.003	0.419	-0.908	0.041	-0.040	-0.112	-0.039	-0.027	0.024	0.021	0.076	0.045	-0.024
-0.010	0.354	-0.940	0.004	0.420	-0.908	0.030	-0.022	-0.135	-0.006	-0.024	0.036	0.014	0.072	0.034	-0.026
-0.018	0.342	-0.952	0.006	0.420	-0.907	0.058	-0.053	-0.133	-0.016	-0.037	0.024	0.006	0.084	0.046	-0.029
-0.014	0.342	-0.940	0.007	0.421	-0.907	0.045	0.022	-0.136	-0.013	-0.037	0.035	0.009	0.085	0.034	-0.021
-0.030	0.350	-0.944	0.009	0.421	-0.907	0.017	-0.070	-0.141	-0.031	-0.030	0.031	0.006	0.077	0.038	-0.025
0.009	0.334	-0.944	0.010	0.422	-0.907	0.055	0.038	-0.155	0.007	-0.047	0.031	0.032	0.093	0.038	-0.024
-0.022	0.342	-0.944	0.011	0.422	-0.907	0.023	-0.009	-0.135	-0.025	-0.039	0.031	0.001	0.086	0.039	-0.023
-0.007	0.357	-0.944	0.013	0.422	-0.906	0.026	-0.038	-0.136	-0.012	-0.024	0.031	0.017	0.071	0.039	-0.020
-0.003	0.354	-0.944	0.015	0.423	-0.906	0.065	-0.046	-0.127	-0.010	-0.029	0.030	0.020	0.076	0.039	-0.022
0.005	0.338	-0.920	0.015	0.423	-0.906	0.036	0.061	-0.145	-0.002	-0.045	0.054	0.028	0.092	0.016	-0.023
-0.003	0.342	-0.952	0.015	0.423	-0.906	0.012	0.053	-0.163	-0.010	-0.041	0.022	0.020	0.089	0.048	-0.025
-0.018	0.346	-0.944	0.017	0.423	-0.906	0.021	-0.044	-0.147	-0.028	-0.038	0.030	0.005	0.086	0.040	-0.026
-0.007	0.330	-0.932	0.019	0.423	-0.906	0.014	-0.051	-0.139	-0.018	-0.053	0.042	0.017	0.102	0.029	-0.033
0.001	0.323	-0.916	0.017	0.424	-0.906	0.045	0.175	-0.142	-0.009	-0.062	0.057	0.024	0.111	0.015	-0.035
-0.037	0.334	-0.944	0.018	0.425	-0.905	0.058	-0.029	-0.110	-0.048	-0.051	0.029	0.014	0.100	0.043	-0.030
-0.003	0.361	-0.936	0.021	0.426	-0.905	0.074	-0.107	-0.095	-0.017	-0.025	0.036	0.019	0.074	0.036	-0.030
0.013	0.357	-0.936	0.021	0.427	-0.904	0.101	0.070	-0.120	-0.001	-0.031	0.035	0.034	0.080	0.036	-0.031
0.001	0.373	-0.920	0.020	0.429	-0.903	0.107	0.103	-0.111	-0.011	-0.017	0.050	0.022	0.066	0.020	-0.026
-0.014	0.369	-0.952	0.022	0.430	-0.902	0.090	-0.067	-0.110	-0.029	-0.023	0.018	0.006	0.071	0.053	-0.024
-0.003	0.342	-0.920	0.022	0.432	-0.902	0.101	0.085	-0.140	-0.017	-0.051	0.048	0.018	0.099	0.022	-0.029
0.009	0.342	-0.932	0.022	0.433	-0.901	0.093	0.068	-0.157	-0.005	-0.053	0.036	0.029	0.100	0.035	-0.030
-0.010	0.330	-0.932	0.023	0.435	-0.900	0.117	-0.016	-0.133	-0.026	-0.066	0.035	0.010	0.113	0.035	-0.027
0.001	0.342	-0.912	0.025	0.437	-0.899	0.112	-0.064	-0.103	-0.016	-0.057	0.053	0.021	0.103	0.016	-0.026
0.013	0.346	-0.920	0.025	0.439	-0.898	0.114	0.049	-0.095	-0.005	-0.055	0.044	0.033	0.100	0.025	-0.030
-0.003	0.357	-0.940	0.023	0.441	-0.897	0.152	0.155	-0.131	-0.018	-0.046	0.023	0.018	0.089	0.046	-0.030
-0.014	0.388	-0.944	0.026	0.443	-0.896	0.135	-0.095	-0.104	-0.033	-0.017	0.018	0.008	0.059	0.051	-0.027
-0.014	0.388	-0.944	0.026	0.445	-0.895	0.124	0.035	-0.130	-0.033	-0.019	0.017	0.008	0.061	0.051	-0.027
0.009	0.404	-0.936	0.027	0.447	-0.894	0.143	-0.005	-0.124	-0.011	-0.006	0.024	0.032	0.046	0.044	-0.025
0.005	0.385	-0.944	0.028	0.449	-0.893	0.097	0.011	-0.119	-0.016	-0.027	0.015	0.029	0.067	0.053	-0.022
0.020	0.381	-0.912	0.028	0.450	-0.892	0.095	0.049	-0.142	-0.001	-0.032	0.046	0.045	0.072	0.023	-0.016
0.013	0.361	-0.920	0.030	0.452	-0.892	0.097	-0.031	-0.130	-0.010	-0.053	0.037	0.037	0.092	0.032	-0.018
0.024	0.381	-0.932	0.030	0.453	-0.891	0.102	0.101	-0.157	0.002	-0.035	0.024	0.049	0.074	0.044	-0.021
0.005	0.369	-0.924	0.030	0.455	-0.890	0.137	0.027	-0.148	-0.018	-0.049	0.031	0.030	0.086	0.037	-0.022
-0.003	0.392	-0.920	0.031	0.457	-0.889	0.108	0.043	-0.125	-0.026	-0.028	0.034	0.022	0.064	0.035	-0.025
0.005	0.388	-0.936	0.031	0.459	-0.888	0.129	0.044	-0.123	-0.018	-0.033	0.017	0.030	0.069	0.051	-0.030
0.005	0.381	-0.909	0.032	0.461	-0.887	0.124	0.013	-0.126	-0.019	-0.043	0.043	0.030	0.078	0.024	-0.031
-0.007	0.415	-0.932	0.033	0.463	-0.886	0.118	0.021	-0.149	-0.032	-0.010	0.018	0.018	0.044	0.049	-0.031
0.009	0.400	-0.905	0.032	0.465	-0.885	0.159	0.094	-0.160	-0.016	-0.029	0.045	0.034	0.060	0.022	-0.029
0.001	0.400	-0.912	0.033	0.467	-0.884	0.118	0.054	-0.138	-0.024	-0.031	0.036	0.026	0.061	0.030	-0.027
0.020	0.388	-0.916	0.033	0.470	-0.882	0.164	0.076	-0.144	-0.005	-0.045	0.030	0.045	0.074	0.035	-0.028
0.013	0.400	-0.916	0.032	0.472	-0.881	0.182	0.105	-0.164	-0.012	-0.036	0.029	0.037	0.063	0.036	-0.029
-0.007	0.385	-0.909	0.032	0.475	-0.880	0.146	0.079	-0.146	-0.031	-0.054	0.035	0.017	0.080	0.028	-0.022
-0.003	0.392	-0.912	0.034	0.478	-0.878	0.185	-0.053	-0.119	-0.029	-0.049	0.030	0.021	0.073	0.033	-0.027
0.040	0.404	-0.905	0.034	0.481	-0.876	0.186	0.078	-0.136	0.013	-0.041	0.036	0.063	0.062	0.026	-0.031
-0.003	0.412	-0.912	0.034	0.484	-0.874	0.212	0.085	-0.133	-0.029	-0.037	0.026	0.020	0.055	0.034	-0.029
-0.010	0.419	-0.909	0.033	0.487	-0.873	0.217	0.103	-0.129	-0.036	-0.033	0.028	0.012	0.048	0.031	-0.024
0.005	0.427	-0.897	0.033	0.491	-0.871	0.219	0.075	-0.131	-0.020	-0.029	0.038	0.026	0.042	0.020	-0.026
0.024	0.439	-0.905	0.032	0.494	-0.869	0.208	0.138	-0.132	0.000	-0.021	0.028	0.045	0.031	0.028	-0.027
0.020	0.423	-0.909	0.031	0.497	-0.867	0.186	0.113	-0.115	-0.003	-0.039	0.023	0.041	0.048	0.033	-0.019
-0.014	0.431	-0.905	0.031	0.500	-0.865	0.192	0.063	-0.109	-0.037	-0.035	0.025	0.006	0.041	0.029	-0.015
0.036	0.435	-0.889	0.030	0.503	-0.864	0.188	0.121	-0.116	0.014	-0.034	0.039	0.056	0.038	0.014	-0.016
0.013	0.427	-0.909	0.029	0.507	-0.862	0.208	0.130	-0.114	-0.008	-0.045	0.017	0.032	0.047	0.034	-0.017
0.020	0.446	-0.885	0.028	0.510	-0.860	0.183	0.111	-0.106	0.000	-0.029	0.039	0.039	0.028	0.011	-0.011
0.013	0.446	-0.893	0.027	0.513	-0.858	0.206	0.103	-0.095	-0.006	-0.032	0.030	0.031	0.029	0.019	-0.017
0.013	0.446	-0.893	0.025	0.516	-0.856	0.203	0.163	-0.110	-0.005	-0.035	0.028	0.031	0.030	0.020	-0.017
-0.003	0.439	-0.885	0.025	0.520	-0.854	0.225	0.075	-0.105	-0.020	-0.046	0.034	0.015	0.039	0.013	-0.015
0.009	0.466	-0.901	0.026	0.523	-0.852	0.223	0.033	-0.095	-0.009	-0.023	0.016	0.026	0.013	0.029	-0.017
0.024	0.450	-0.881	0.023	0.526	-0.850	0.194	0.227	-0.120	0.009	-0.041	0.034	0.041	0.030	0.010	-0.021
-0.007	0.458	-0.897	0.023	0.530	-0.848	0.216	0.087	-0.111	-0.021	-0.037	0.016	0.009	0.023	0.027	-0.018
-0.014	0.446	-0.893	0.023	0.533	-0.846	0.208	-0.002	-0.093	-0.030	-0.052	0.018	0.001	0.036	0.023	-0.024
0.005	0.458	-0.885	0.023	0.536	-0.844	0.207	0.118	-0.106	-0.009	-0.043	0.025	0.020	0.025	0.016	-0.030
-0.018	0.466	-0.869	0.022	0.540	-0.842	0.220	0.061	-0.087	-0.032	-0.039	0.038	0.003	0.018	0.001	-0.028
-0.010	0.466	-0.877	0.022	0.543	-0.839	0.214	0.082	-0.082	-0.024	-0.042	0.028	0.004	0.020	0.009	-0.029
-0.003	0.485	-0.905	0.020	0.547	-0.837	0.238	0.132	-0.094	-0.015	-0.026	-0.001	0.011	0.002	0.037	-0.029
-0.014	0.477	-0.857	0.020	0.550	-0.835	0.225	0.078	-0.083	-0.026	-0.038	0.044	0.001	0.011	0.009	-0.025
0.001	0.489	-0.877	0.020	0.554	-0.832	0.234	0.046	-0.074	-0.010	-0.029	0.022	0.014	0.000	0.011	-0.022
-0.010	0.493	-0.885	0.020	0.558	-0.830	0.246	0.051	-0.080	-0.022	-0.029	0.012	0.002	0.003	0.020	-0.023
0.001	0.489	-0.865	0.020	0.561	-0.827	0.236	0.045	-0.065	-0.010	-0.037	0.029	0.013	0.002	0.001	-0.021
0.001	0.493	-0.877	0.019	0.565	-0.825	0.240	0.081	-0.069	-0.010	-0.037	0.015	0.013	0.000	0.013	-0.021
-0.010	0.497	-0.853	0.017	0.569	-0.822	0.252	0.163	-0.081	-0.019	-0.037	0.036	0.001	0.003	0.010	-0.021
-0.007	0.508	-0.885	0.018	0.573	-0.820	0.238	-0.018	-0.037	-0.016	-0.029	0.002	0.005	0.014	0.023	-0.018
-0.010	0.508	-0.857	0.018	0.577	-0.817	0.274	0.043	-0.057	-0.020	-0.033	0.027	0.001	0.013	0.004	-0.019
0.009	0.520	-0.869	0.017	0.580	-0.814	0.220	0.082	-0.046	-0.000	-0.025	0.013	0.020	0.023	0.008	-0.019
-0.007	0.520	-0.861	0.015	0.584	-0.812	0.240	0.141	-0.069	-0.014	-0.028	0.018	0.004	0.022	0.001	-0.019
-0.018	0.524	-0.861	0.016	0.588	-0.809	0.268	0.002	-0.073	-0.026	-0.029	0.015	0.008	0.025	0.001	-0.021
-0.003	0.520	-0.857	0.015	0.592	-0.806	0.241	0.124	-0.078	-0.010	-0.036	0.017	0.008	0.020	0.002	-0.025
-0.030	0.520	-0.857	0.015	0.595	-0.804	0.219	0.059	-0.055	-0.037	-0.039	0.015	0.020	0.019	0.002	-0.025
-0.010	0.508	-0.845	0.014	0.599	-0.801	0.241	0.118	-0.070	-0.016	-0.055	0.024	0.001	0.007	0.013	-0.023
-0.010	0.524	-0.849	0.013	0.602	-0.798	0.225	0.105	-0.079	-0.015	-0.043	0.018	0.001	0.021	0.008	-0.028
-0.014	0.527	-0.861	0.013	0.605	-0.796	0.215	0.004	-0.071	-0.020	-0.042	0.003	0.005	0.024	0.004	-0.024
-0.026	0.539	-0.838	0.013	0.609	-0.793	0.229	0.113	-0.096	-0.031	-0.034	0.025	0.017	0.035	0.019	-0.024
-0.014	0.551	-0.849	0.013	0.612	-0.791	0.206	0.012	-0.073	-0.020	-0.025	0.010	0.005	0.046	0.007	-0.025
-0.014	0.551	-0.849	0.012	0.615	-0.788	0.242	0.111	-0.084	-0.019	-0.029	0.008	0.006	0.045	0.006	-0.023
-0.014	0.562	-0.838	0.013	0.619	-0.786	0.216	0.016	-0.060	-0.020	-0.021	0.017	0.006	0.056	0.017	-0.017
0.005	0.566	-0.822	0.014	0.622	-0.783	0.232	-0.017	-0.075	-0.002	-0.020	0.030	0.013	0.058	0.032	-0.017
0.009	0.574	-0.826	0.013	0.625	-0.781	0.207	0.137	-0.085	0.003	-0.016	0.024	0.017	0.065	0.028	-0.018
-0.014	0.574	-0.830	0.013	0.628	-0.778	0.178	0.086	-0.089	-0.020	-0.019	0.018	0.006	0.064	0.023	-0.013
-0.014	0.570	-0.830	0.013	0.630	-0.776	0.184	0.020	-0.085	-0.021	-0.025	0.016	0.007	0.059	0.023	-0.015
0.017	0.566	-0.822	0.013	0.633	-0.774	0.189	0.108	-0.106	0.010	-0.032	0.021	0.024	0.054	0.030	-0.016
-0.010	0.597	-0.814	0.013	0.635	-0.772	0.140	0.064	-0.099	-0.017	-0.003	0.028	0.003	0.084	0.037	-0.013
0.001	0.597	-0.826	0.014	0.637	-0.771	0.157	0.043	-0.098	-0.006	-0.005	0.014	0.009	0.083	0.025	-0.014
-0.003	0.605	-0.834	0.012	0.639	-0.769	0.128	0.158	-0.093	-0.009	0.001	0.004	0.005	0.090	0.016	-0.020
-0.022	0.589	-0.822	0.012	0.641	-0.767	0.147	0.079	-0.067	-0.027	-0.017	0.014	0.014	0.074	0.027	-0.017
-0.022	0.593	-0.834	0.012	0.643	-0.766	0.150	0.035	-0.052	-0.027	-0.015	0.001	0.014	0.076	0.015	-0.019
-0.007	0.589	-0.830	0.012	0.645	-0.764	0.155	0.047	-0.054	-0.012	-0.021	0.003	0.001	0.072	0.018	-0.022
-0.010	0.578	-0.814	0.012	0.647	-0.762	0.147	0.040	-0.059	-0.016	-0.035	0.017	0.003	0.059	0.033	-0.021
-0.010	0.574	-0.802	0.011	0.649	-0.760	0.144	0.113	-0.053	-0.015	-0.041	0.027	0.003	0.054	0.045	-0.019
-0.014	0.570	-0.806	0.010	0.651	-0.759	0.124	0.083	-0.053	-0.018	-0.047	0.021	0.006	0.049	0.040	-0.018
-0.007	0.582	-0.806	0.010	0.652	-0.758	0.099	0.048	-0.054	-0.010	-0.036	0.020	0.002	0.059	0.040	-0.017
-0.007	0.589	-0.814	0.009	0.654	-0.757	0.113	0.128	-0.053	-0.008	-0.030	0.010	0.002	0.066	0.032	-0.019
-0.007	0.597	-0.806	0.008	0.655	-0.755	0.099	0.068	-0.043	-0.008	-0.024	0.017	0.002	0.073	0.039	-0.015
-0.026	0.585	-0.798	0.007	0.657	-0.754	0.112	0.125	-0.074	-0.026	-0.037	0.024	0.018	0.060	0.046	-0.015
-0.003	0.601	-0.814	0.008	0.658	-0.753	0.107	-0.003	-0.059	-0.003	-0.023	0.006	0.006	0.074	0.030	-0.015
-0.010	0.597	-0.810	0.007	0.659	-0.752	0.087	0.123	-0.074	-0.010	-0.028	0.009	0.002	0.070	0.033	-0.015
-0.010	0.605	-0.810	0.007	0.660	-0.751	0.103	0.092	-0.066	-0.009	-0.021	0.008	0.002	0.076	0.033	-0.013
-0.014	0.601	-0.806	0.006	0.662	-0.750	0.092	0.055	-0.046	-0.013	-0.026	0.011	0.005	0.072	0.036	-0.014
-0.022	0.605	-0.802	0.005	0.663	-0.749	0.097	0.134	-0.057	-0.019	-0.024	0.014	0.013	0.074	0.040	-0.016
-0.007	0.597	-0.802	0.005	0.664	-0.748	0.087	0.041	-0.027	-0.003	-0.033	0.013	0.003	0.066	0.039	-0.019
-0.026	0.605	-0.798	0.003	0.665	-0.747	0.100	0.144	-0.038	-0.021	-0.026	0.015	0.017	0.073	0.043	-0.018
-0.030	0.601	-0.806	0.002	0.666	-0.746	0.072	0.053	-0.022	-0.024	-0.031	0.007	0.020	0.068	0.034	-0.017
-0.018	0.609	-0.802	0.001	0.667	-0.745	0.088	0.119	-0.029	-0.011	-0.025	0.009	0.009	0.075	0.038	-0.022
-0.018	0.612	-0.790	-0.000	0.669	-0.744	0.091	0.105	-0.040	-0.010	-0.022	0.020	0.009	0.078	0.049	-0.021
-0.037	0.612	-0.798	0.000	0.670	-0.742	0.131	0.003	-0.025	-0.029	-0.024	0.010	0.028	0.077	0.041	-0.020
-0.022	0.612	-0.786	0.000	0.672	-0.741	0.109	0.017	-0.039	-0.014	-0.025	0.021	0.012	0.076	0.052	-0.020
-0.026	0.601	-0.794	0.001	0.673	-0.739	0.111	0.010	-0.045	-0.019	-0.038	0.012	0.016	0.063	0.044	-0.018
-0.014	0.609	-0.778	0.000	0.675	-0.738	0.111	0.080	-0.048	-0.006	-0.032	0.026	0.004	0.070	0.059	-0.016
-0.014	0.640	-0.798	-0.001	0.676	-0.737	0.089	0.159	-0.068	-0.005	-0.003	0.005	0.004	0.100	0.039	-0.014
-0.026	0.624	-0.798	-0.001	0.677	-0.736	0.062	0.051	-0.069	-0.017	-0.019	0.004	0.015	0.084	0.038	-0.011
-0.022	0.632	-0.802	-0.001	0.677	-0.736	0.028	0.039	-0.076	-0.013	-0.011	0.000	0.011	0.091	0.034	-0.012
-0.010	0.620	-0.790	-0.001	0.677	-0.736	0.043	0.118	-0.097	-0.001	-0.024	0.011	0.001	0.078	0.045	-0.011
-0.030	0.616	-0.802	-0.001	0.678	-0.735	0.040	0.034	-0.096	-0.021	-0.028	-0.001	0.018	0.073	0.033	-0.013
-0.007	0.620	-0.782	-0.000	0.678	-0.735	0.034	0.077	-0.114	0.002	-0.024	0.019	0.005	0.076	0.052	-0.016
-0.030	0.624	-0.782	0.000	0.679	-0.734	0.059	0.075	-0.119	-0.022	-0.021	0.018	0.018	0.078	0.052	-0.018
-0.030	0.643	-0.790	0.001	0.679	-0.734	0.058	0.060	-0.129	-0.022	-0.003	0.009	0.018	0.097	0.043	-0.019
-0.022	0.643	-0.786	0.001	0.680	-0.733	0.050	0.096	-0.136	-0.015	-0.004	0.012	0.010	0.096	0.047	-0.021
-0.026	0.636	-0.778	0.002	0.680	-0.733	0.035	0.030	-0.111	-0.020	-0.012	0.020	0.014	0.087	0.054	-0.018
-0.018	0.655	-0.794	0.003	0.681	-0.733	0.019	0.078	-0.142	-0.013	0.007	0.004	0.006	0.105	0.038	-0.019
-0.014	0.643	-0.794	0.004	0.681	-0.732	0.031	0.054	-0.136	-0.010	-0.005	0.003	0.002	0.093	0.038	-0.016
-0.033	0.647	-0.790	0.006	0.681	-0.732	0.018	0.004	-0.132	-0.031	-0.001	0.007	0.021	0.096	0.041	-0.014
0.001	0.647	-0.786	0.006	0.681	-0.732	0.044	0.121	-0.148	0.004	-0.001	0.011	0.015	0.095	0.045	-0.017
-0.014	0.647	-0.782	0.007	0.682	-0.732	0.026	0.047	-0.133	-0.013	-0.002	0.014	0.000	0.094	0.048	-0.020
-0.030	0.640	-0.790	0.008	0.682	-0.732	0.005	0.103	-0.156	-0.029	-0.009	0.006	0.015	0.085	0.039	-0.019
-0.022	0.632	-0.778	0.008	0.682	-0.732	0.016	0.084	-0.149	-0.022	-0.017	0.018	0.007	0.076	0.050	-0.023
-0.026	0.632	-0.794	0.010	0.681	-0.732	-0.005	0.051	-0.156	-0.027	-0.017	0.002	0.010	0.075	0.034	-0.022
-0.018	0.636	-0.786	0.010	0.681	-0.732	-0.013	0.092	-0.152	-0.019	-0.013	0.011	0.002	0.077	0.041	-0.018
0.001	0.624	-0.775	0.011	0.681	-0.732	0.005	0.123	-0.164	-0.001	-0.024	0.022	0.018	0.065	0.052	-0.017
0.001	0.624	-0.775	0.012	0.681	-0.732	0.012	0.048	-0.157	-0.002	-0.024	0.022	0.018	0.063	0.052	-0.017
-0.018	0.612	-0.798	0.013	0.681	-0.733	0.001	0.117	-0.176	-0.022	-0.036	-0.001	0.001	0.051	0.027	-0.020
-0.018	0.624	-0.775	0.013	0.681	-0.732	0.021	0.112	-0.167	-0.022	-0.025	0.023	0.000	0.061	0.051	-0.022
-0.030	0.632	-0.782	0.014	0.681	-0.732	0.021	0.059	-0.160	-0.035	-0.017	0.014	0.012	0.068	0.042	-0.027
-0.010	0.640	-0.794	0.015	0.681	-0.732	0.022	0.076	-0.159	-0.017	-0.010	0.002	0.008	0.074	0.030	-0.028
-0.026	0.636	-0.778	0.016	0.681	-0.732	0.004	0.048	-0.151	-0.033	-0.014	0.018	0.008	0.069	0.045	-0.025
-0.007	0.643	-0.771	0.017	0.681	-0.732	-0.006	0.094	-0.144	-0.014	-0.006	0.026	0.011	0.075	0.052	-0.021
-0.003	0.640	-0.786	0.018	0.680	-0.733	-0.022	0.053	-0.144	-0.012	-0.010	0.010	0.015	0.070	0.036	-0.021
0.001	0.624	-0.775	0.019	0.680	-0.733	-0.008	0.046	-0.156	-0.009	-0.025	0.022	0.019	0.053	0.047	-0.017
0.001	0.628	-0.775	0.021	0.679	-0.734	-0.016	0.065	-0.161	-0.010	-0.021	0.022	0.019	0.056	0.047	-0.019
-0.003	0.640	-0.782	0.021	0.679	-0.734	-0.015	0.139	-0.184	-0.014	-0.009	0.015	0.015	0.066	0.038	-0.024
-0.014	0.643	-0.778	0.021	0.678	-0.734	-0.022	0.169	-0.192	-0.026	-0.005	0.019	0.004	0.069	0.041	-0.027
-0.022	0.640	-0.778	0.022	0.677	-0.735	-0.043	0.091	-0.173	-0.034	-0.009	0.019	0.003	0.063	0.040	-0.028
-0.014	0.636	-0.778	0.022	0.677	-0.736	-0.041	0.126	-0.180	-0.027	-0.012	0.020	0.005	0.058	0.039	-0.030
-0.007	0.612	-0.790	0.023	0.675	-0.737	-0.067	0.131	-0.179	-0.019	-0.034	0.009	0.013	0.033	0.027	-0.029
-0.018	0.616	-0.794	0.024	0.674	-0.738	-0.053	0.098	-0.175	-0.031	-0.029	0.006	0.002	0.036	0.022	-0.025
-0.007	0.632	-0.790	0.025	0.673	-0.740	-0.101	0.046	-0.162	-0.021	-0.013	0.012	0.014	0.050	0.025	-0.025
0.001	0.636	-0.790	0.025	0.671	-0.741	-0.078	0.176	-0.194	-0.013	-0.008	0.013	0.022	0.052	0.023	-0.028
-0.014	0.628	-0.778	0.026	0.670	-0.742	-0.098	0.068	-0.182	-0.029	-0.014	0.026	0.007	0.043	0.034	-0.028
-0.018	0.632	-0.798	0.028	0.668	-0.744	-0.100	0.088	-0.216	-0.034	-0.008	0.008	0.004	0.045	0.013	-0.027
-0.003	0.624	-0.778	0.029	0.666	-0.745	-0.089	0.094	-0.236	-0.020	-0.015	0.029	0.020	0.035	0.031	-0.030
0.009	0.628	-0.775	0.031	0.664	-0.747	-0.137	0.090	-0.223	-0.010	-0.009	0.035	0.032	0.037	0.034	-0.026
-0.007	0.609	-0.798	0.032	0.662	-0.749	-0.135	0.083	-0.216	-0.027	-0.026	0.013	0.017	0.016	0.009	-0.026
0.013	0.605	-0.778	0.034	0.660	-0.751	-0.122	0.077	-0.199	-0.009	-0.028	0.035	0.037	0.010	0.027	-0.026
-0.007	0.612	-0.794	0.034	0.658	-0.753	-0.118	0.126	-0.201	-0.028	-0.018	0.021	0.018	0.016	0.009	-0.027
0.001	0.620	-0.794	0.035	0.655	-0.755	-0.137	0.144	-0.185	-0.020	-0.008	0.023	0.026	0.022	0.008	-0.023
0.005	0.616	-0.790	0.036	0.653	-0.756	-0.114	0.068	-0.174	-0.017	-0.010	0.029	0.031	0.016	0.010	-0.021
0.020	0.612	-0.794	0.036	0.651	-0.758	-0.106	0.125	-0.179	-0.002	-0.012	0.027	0.047	0.011	0.004	-0.022
0.020	0.612	-0.794	0.036	0.649	-0.760	-0.126	0.144	-0.177	-0.002	-0.010	0.029	0.047	0.009	0.003	-0.024
-0.007	0.593	-0.802	0.037	0.648	-0.761	-0.081	0.091	-0.148	-0.029	-0.028	0.022	0.021	0.012	0.007	-0.023
-0.014	0.597	-0.810	0.037	0.646	-0.763	-0.114	0.048	-0.120	-0.038	-0.022	0.016	0.014	0.010	0.016	-0.021
0.009	0.601	-0.810	0.038	0.644	-0.764	-0.098	0.051	-0.119	-0.015	-0.016	0.018	0.037	0.008	0.018	-0.022
0.032	0.582	-0.802	0.038	0.642	-0.765	-0.095	0.124	-0.128	0.008	-0.034	0.027	0.061	0.029	0.012	-0.021
0.020	0.578	-0.786	0.037	0.640	-0.767	-0.108	0.155	-0.131	-0.002	-0.036	0.045	0.050	0.035	0.002	-0.022
0.005	0.566	-0.798	0.036	0.639	-0.769	-0.108	0.130	-0.122	-0.017	-0.045	0.034	0.035	0.048	0.011	-0.021
-0.018	0.566	-0.814	0.036	0.636	-0.771	-0.162	0.081	-0.083	-0.040	-0.043	0.021	0.012	0.050	0.029	-0.029
0.013	0.562	-0.810	0.035	0.634	-0.773	-0.106	0.144	-0.086	-0.008	-0.045	0.027	0.043	0.055	0.027	-0.032
-0.014	0.547	-0.810	0.035	0.632	-0.774	-0.108	0.039	-0.070	-0.035	-0.058	0.028	0.017	0.072	0.028	-0.034
-0.003	0.558	-0.810	0.034	0.630	-0.776	-0.099	0.150	-0.092	-0.022	-0.045	0.030	0.029	0.063	0.030	-0.029
-0.010	0.566	-0.814	0.033	0.629	-0.777	-0.079	0.085	-0.065	-0.029	-0.036	0.027	0.022	0.056	0.036	-0.032
0.009	0.558	-0.806	0.031	0.626	-0.779	-0.136	0.150	-0.054	-0.008	-0.041	0.037	0.042	0.066	0.030	-0.032
-0.007	0.566	-0.814	0.030	0.625	-0.780	-0.067	0.165	-0.069	-0.022	-0.032	0.031	0.026	0.060	0.040	-0.032
-0.010	0.558	-0.786	0.028	0.624	-0.781	-0.095	0.153	-0.068	-0.024	-0.038	0.060	0.023	0.070	0.014	-0.032
-0.014	0.578	-0.822	0.026	0.622	-0.783	-0.094	0.185	-0.069	-0.025	-0.017	0.026	0.020	0.052	0.051	-0.035
-0.014	0.558	-0.810	0.024	0.621	-0.784	-0.072	0.186	-0.067	-0.023	-0.035	0.039	0.020	0.073	0.041	-0.036
-0.022	0.555	-0.826	0.023	0.619	-0.785	-0.075	0.087	-0.045	-0.030	-0.038	0.024	0.013	0.079	0.059	-0.032
-0.022	0.551	-0.822	0.021	0.618	-0.786	-0.065	0.120	-0.039	-0.028	-0.041	0.029	0.013	0.085	0.057	-0.033
-0.010	0.558	-0.822	0.020	0.617	-0.787	-0.083	0.072	-0.016	-0.016	-0.032	0.030	0.025	0.079	0.059	-0.031
-0.018	0.551	-0.814	0.018	0.616	-0.788	-0.048	0.133	-0.027	-0.022	-0.039	0.039	0.017	0.088	0.053	-0.030
-0.010	0.547	-0.806	0.016	0.615	-0.789	-0.044	0.134	-0.038	-0.012	-0.042	0.048	0.026	0.094	0.047	-0.027
-0.022	0.547	-0.830	0.015	0.614	-0.789	-0.055	0.130	-0.051	-0.022	-0.041	0.025	0.014	0.096	0.073	-0.027
-0.010	0.535	-0.814	0.013	0.613	-0.790	-0.057	0.147	-0.060	-0.009	-0.051	0.042	0.026	0.109	0.059	-0.026
-0.014	0.539	-0.822	0.012	0.611	-0.791	-0.084	0.115	-0.041	-0.012	-0.046	0.035	0.023	0.107	0.069	-0.027
-0.026	0.535	-0.826	0.010	0.610	-0.792	-0.049	0.149	-0.059	-0.021	-0.049	0.032	0.012	0.113	0.075	-0.028
-0.026	0.551	-0.830	0.010	0.609	-0.793	-0.052	0.075	-0.061	-0.021	-0.033	0.029	0.012	0.099	0.081	-0.030
-0.030	0.543	-0.822	0.009	0.608	-0.794	-0.034	0.069	-0.057	-0.024	-0.040	0.037	0.009	0.108	0.075	-0.033
-0.030	0.543	-0.822	0.007	0.608	-0.794	-0.028	0.153	-0.082	-0.023	-0.039	0.038	0.009	0.110	0.077	-0.035
-0.037	0.527	-0.822	0.006	0.607	-0.795	-0.066	0.118	-0.078	-0.029	-0.053	0.039	0.002	0.127	0.079	-0.035
-0.037	0.539	-0.830	0.006	0.606	-0.796	-0.041	0.059	-0.091	-0.029	-0.041	0.032	0.002	0.117	0.089	-0.033
-0.026	0.543	-0.826	0.006	0.605	-0.796	-0.018	0.116	-0.115	-0.017	-0.036	0.036	0.014	0.114	0.087	-0.032
-0.030	0.558	-0.838	0.006	0.605	-0.796	-0.013	0.093	-0.119	-0.021	-0.020	0.025	0.011	0.101	0.101	-0.030
-0.033	0.566	-0.842	0.005	0.604	-0.797	-0.036	0.118	-0.122	-0.024	-0.012	0.021	0.007	0.095	0.107	-0.029
-0.033	0.566	-0.838	0.005	0.604	-0.797	-0.026	0.098	-0.114	-0.023	-0.011	0.026	0.008	0.096	0.105	-0.029
-0.030	0.562	-0.830	0.004	0.603	-0.798	-0.028	0.136	-0.109	-0.019	-0.015	0.034	0.012	0.102	0.099	-0.030
-0.037	0.578	-0.842	0.004	0.603	-0.798	-0.023	0.090	-0.089	-0.026	0.001	0.023	0.005	0.088	0.113	-0.031
-0.037	0.570	-0.842	0.003	0.603	-0.798	0.030	0.108	-0.108	-0.025	-0.007	0.023	0.005	0.097	0.115	-0.035
-0.041	0.566	-0.834	0.002	0.603	-0.798	0.003	0.145	-0.118	-0.028	-0.011	0.031	0.001	0.103	0.109	-0.035
-0.060	0.535	-0.853	0.002	0.603	-0.798	-0.005	0.039	-0.101	-0.048	-0.041	0.011	0.018	0.135	0.131	-0.036
-0.037	0.535	-0.842	0.002	0.602	-0.798	-0.018	0.109	-0.115	-0.024	-0.041	0.023	0.006	0.137	0.121	-0.038
-0.041	0.524	-0.838	0.002	0.603	-0.798	0.049	0.051	-0.111	-0.028	-0.053	0.027	0.002	0.150	0.119	-0.037
-0.045	0.527	-0.838	0.003	0.603	-0.798	0.026	0.047	-0.117	-0.033	-0.050	0.027	0.001	0.148	0.121	-0.032
-0.037	0.535	-0.838	0.003	0.603	-0.798	0.001	0.062	-0.127	-0.025	-0.042	0.027	0.007	0.142	0.124	-0.031
-0.030	0.535	-0.838	0.003	0.602	-0.798	-0.007	0.101	-0.141	-0.018	-0.042	0.027	0.015	0.143	0.126	-0.027
-0.030	0.535	-0.842	0.004	0.602	-0.798	-0.008	0.059	-0.135	-0.018	-0.042	0.024	0.016	0.145	0.132	-0.024
-0.014	0.524	-0.826	0.003	0.603	-0.798	0.049	0.193	-0.181	-0.002	-0.054	0.039	0.031	0.158	0.118	-0.025
-0.030	0.524	-0.838	0.002	0.603	-0.798	0.043	0.142	-0.169	-0.017	-0.055	0.027	0.017	0.159	0.132	-0.027
-0.045	0.524	-0.842	0.002	0.604	-0.797	0.045	0.149	-0.163	-0.032	-0.056	0.023	0.002	0.161	0.138	-0.029
-0.045	0.527	-0.838	0.002	0.605	-0.797	0.082	0.134	-0.161	-0.031	-0.053	0.026	0.002	0.158	0.136	-0.029
-0.041	0.535	-0.838	0.001	0.607	-0.795	0.130	0.158	-0.161	-0.027	-0.048	0.024	0.006	0.152	0.138	-0.031
-0.018	0.531	-0.830	-0.000	0.609	-0.793	0.143	0.169	-0.138	-0.002	-0.054	0.031	0.030	0.158	0.132	-0.027
-0.045	0.531	-0.834	-0.002	0.611	-0.792	0.173	0.209	-0.135	-0.028	-0.057	0.025	0.003	0.159	0.138	-0.022
-0.037	0.531	-0.853	-0.004	0.614	-0.789	0.186	0.178	-0.114	-0.018	-0.060	0.003	0.012	0.161	0.160	-0.024
-0.033	0.531	-0.845	-0.006	0.617	-0.787	0.208	0.219	-0.113	-0.012	-0.063	0.009	0.016	0.163	0.154	-0.025
-0.060	0.551	-0.834	-0.007	0.620	-0.784	0.221	0.159	-0.104	-0.038	-0.047	0.018	0.011	0.145	0.145	-0.020
-0.037	0.566	-0.834	-0.009	0.623	-0.782	0.219	0.223	-0.110	-0.012	-0.035	0.015	0.013	0.131	0.147	-0.017
-0.037	0.570	-0.838	-0.011	0.627	-0.779	0.224	0.199	-0.078	-0.010	-0.035	0.009	0.013	0.129	0.153	-0.014
-0.026	0.555	-0.830	-0.014	0.631	-0.776	0.256	0.254	-0.102	0.004	-0.054	0.013	0.025	0.146	0.147	-0.002
-0.033	0.543	-0.845	-0.017	0.634	-0.773	0.249	0.255	-0.125	-0.001	-0.069	-0.005	0.018	0.159	0.165	0.007
-0.018	0.547	-0.849	-0.020	0.637	-0.770	0.208	0.364	-0.171	0.018	-0.069	-0.012	0.034	0.157	0.171	0.014
-0.022	0.582	-0.873	-0.024	0.640	-0.768	0.183	0.419	-0.202	0.018	-0.036	-0.038	0.031	0.123	0.197	0.015
-0.037	0.609	-0.885	-0.027	0.642	-0.766	0.177	0.403	-0.226	0.006	-0.012	-0.052	0.016	0.097	0.211	0.005
-0.060	0.609	-0.881	-0.031	0.646	-0.763	0.231	0.431	-0.233	-0.014	-0.015	-0.051	0.007	0.098	0.209	-0.017
-0.107	0.589	-0.822	-0.034	0.650	-0.759	0.300	0.381	-0.213	-0.056	-0.039	0.004	0.053	0.119	0.152	-0.037
-0.122	0.574	-0.755	-0.037	0.655	-0.755	0.289	0.302	-0.176	-0.069	-0.059	0.067	0.067	0.136	0.087	-0.050
-0.103	0.574	-0.727	-0.038	0.660	-0.750	0.353	0.223	-0.132	-0.048	-0.064	0.090	0.048	0.137	0.062	-0.051
-0.083	0.597	-0.759	-0.041	0.666	-0.745	0.378	0.274	-0.090	-0.026	-0.046	0.053	0.028	0.115	0.096	-0.044
-0.053	0.605	-0.786	-0.046	0.672	-0.739	0.446	0.365	-0.072	0.010	-0.045	0.020	0.003	0.109	0.126	-0.033
-0.091	0.628	-0.814	-0.049	0.678	-0.733	0.428	0.214	-0.026	-0.026	-0.028	-0.014	0.035	0.087	0.156	-0.025
-0.103	0.628	-0.798	-0.051	0.684	-0.727	0.442	0.136	-0.019	-0.035	-0.034	-0.004	0.046	0.089	0.142	-0.020
-0.107	0.632	-0.794	-0.051	0.690	-0.722	0.411	0.022	0.006	-0.038	-0.036	-0.005	0.049	0.086	0.141	-0.019
-0.103	0.632	-0.822	-0.051	0.695	-0.717	0.376	-0.067	0.020	-0.035	-0.041	-0.038	0.045	0.088	0.171	-0.012
-0.072	0.632	-0.822	-0.050	0.700	-0.713	0.340	-0.111	0.033	-0.005	-0.046	-0.042	0.013	0.090	0.173	0.006
-0.057	0.616	-0.802	-0.048	0.705	-0.708	0.368	-0.128	0.036	0.009	-0.066	-0.027	0.003	0.107	0.156	0.025
-0.018	0.636	-0.810	-0.047	0.710	-0.703	0.378	-0.147	0.046	0.046	-0.052	-0.040	0.042	0.089	0.166	0.048
-0.014	0.647	-0.818	-0.046	0.715	-0.697	0.409	-0.051	0.010	0.049	-0.046	-0.054	0.046	0.079	0.177	0.060
0.017	0.667	-0.818	-0.046	0.720	-0.692	0.388	0.018	0.003	0.080	-0.031	-0.059	0.077	0.061	0.180	0.072
0.001	0.670	-0.790	-0.046	0.726	-0.687	0.401	-0.027	0.019	0.065	-0.033	-0.037	0.062	0.059	0.155	0.076
0.001	0.674	-0.786	-0.047	0.731	-0.680	0.433	0.026	0.017	0.065	-0.035	-0.039	0.063	0.057	0.153	0.075
-0.003	0.674	-0.798	-0.046	0.737	-0.674	0.469	-0.076	0.044	0.061	-0.041	-0.058	0.060	0.058	0.168	0.069
-0.007	0.698	-0.759	-0.046	0.744	-0.667	0.508	0.006	0.017	0.057	-0.024	-0.026	0.057	0.037	0.131	0.062
-0.007	0.698	-0.759	-0.047	0.751	-0.658	0.577	0.002	0.025	0.058	-0.032	-0.034	0.058	0.038	0.135	0.056
-0.033	0.686	-0.739	-0.048	0.759	-0.650	0.590	0.048	0.044	0.032	-0.051	-0.023	0.032	0.052	0.118	0.043
-0.037	0.709	-0.747	-0.049	0.767	-0.640	0.654	0.059	0.052	0.030	-0.036	-0.041	0.029	0.030	0.129	0.033
-0.068	0.701	-0.727	-0.051	0.775	-0.630	0.679	0.070	0.074	0.001	-0.052	-0.032	0.002	0.040	0.113	0.019
-0.072	0.721	-0.708	-0.053	0.784	-0.618	0.738	0.038	0.095	-0.000	-0.042	-0.024	0.005	0.022	0.096	0.007
-0.083	0.728	-0.692	-0.056	0.793	-0.606	0.758	0.080	0.105	-0.009	-0.043	-0.020	0.015	0.016	0.084	-0.001
-0.110	0.752	-0.680	-0.058	0.802	-0.594	0.772	-0.028	0.124	-0.035	-0.029	-0.020	0.041	0.005	0.076	-0.007
-0.080	0.748	-0.656	-0.060	0.811	-0.582	0.806	0.022	0.119	-0.002	-0.042	-0.009	0.009	0.001	0.056	-0.008
-0.103	0.759	-0.652	-0.062	0.820	-0.569	0.784	-0.088	0.150	-0.023	-0.039	-0.018	0.031	0.009	0.055	-0.008
-0.076	0.783	-0.605	-0.064	0.828	-0.557	0.771	0.021	0.146	0.007	-0.025	0.016	0.003	0.031	0.012	-0.005
-0.091	0.813	-0.621	-0.067	0.836	-0.544	0.764	0.025	0.146	-0.006	-0.002	-0.012	0.018	0.060	0.031	-0.009
-0.110	0.848	-0.625	-0.069	0.844	-0.532	0.713	0.003	0.081	-0.023	0.025	-0.028	0.036	0.092	0.039	-0.013
-0.107	0.844	-0.585	-0.069	0.850	-0.522	0.627	-0.006	0.043	-0.019	0.015	0.001	0.031	0.087	0.004	-0.017
-0.126	0.848	-0.574	-0.070	0.856	-0.512	0.576	-0.015	0.013	-0.037	0.013	0.003	0.049	0.089	0.004	-0.020
-0.103	0.844	-0.550	-0.069	0.861	-0.504	0.479	-0.007	-0.023	-0.014	0.004	0.018	0.025	0.083	0.024	-0.023
-0.103	0.840	-0.562	-0.068	0.865	-0.497	0.416	-0.017	-0.063	-0.015	-0.005	-0.001	0.024	0.077	0.008	-0.024
-0.110	0.837	-0.534	-0.067	0.868	-0.491	0.336	-0.030	-0.076	-0.024	-0.012	0.021	0.031	0.071	0.032	-0.021
-0.110	0.825	-0.554	-0.066	0.871	-0.486	0.311	0.029	-0.073	-0.025	-0.027	-0.004	0.030	0.058	0.008	-0.024
-0.114	0.837	-0.562	-0.065	0.874	-0.481	0.311	-0.039	-0.054	-0.030	-0.018	-0.017	0.034	0.067	0.004	-0.032
-0.130	0.852	-0.562	-0.063	0.877	-0.476	0.308	-0.111	-0.050	-0.047	-0.006	-0.023	0.048	0.081	0.008	-0.032
-0.149	0.848	-0.566	-0.061	0.880	-0.471	0.301	-0.140	-0.047	-0.068	-0.012	-0.031	0.067	0.075	0.016	-0.033
-0.110	0.837	-0.530	-0.060	0.883	-0.466	0.285	-0.054	-0.055	-0.030	-0.026	-0.001	0.028	0.061	0.016	-0.029
-0.107	0.821	-0.518	-0.058	0.885	-0.461	0.310	-0.152	-0.052	-0.028	-0.045	0.006	0.023	0.044	0.023	-0.028
-0.080	0.844	-0.518	-0.056	0.888	-0.456	0.302	-0.140	-0.043	-0.003	-0.024	0.001	0.005	0.065	0.019	-0.018
-0.091	0.833	-0.475	-0.054	0.891	-0.450	0.348	-0.091	-0.030	-0.016	-0.039	0.038	0.006	0.051	0.059	-0.013
-0.080	0.848	-0.510	-0.054	0.895	-0.443	0.390	0.022	-0.039	-0.005	-0.027	-0.005	0.006	0.065	0.019	-0.017
-0.087	0.864	-0.518	-0.053	0.898	-0.437	0.404	-0.040	-0.036	-0.013	-0.015	-0.020	0.001	0.078	0.007	-0.024
-0.133	0.868	-0.526	-0.052	0.901	-0.430	0.401	-0.131	-0.024	-0.060	-0.014	-0.034	0.047	0.080	0.005	-0.026
-0.133	0.868	-0.526	-0.051	0.905	-0.422	0.447	-0.124	-0.021	-0.062	-0.018	-0.042	0.046	0.077	0.010	-0.025
-0.110	0.864	-0.475	-0.049	0.909	-0.415	0.434	-0.122	-0.011	-0.039	-0.025	0.002	0.022	0.071	0.037	-0.023
-0.072	0.891	-0.483	-0.049	0.912	-0.407	0.420	-0.076	-0.002	-0.002	-0.001	-0.014	0.017	0.096	0.025	-0.016
-0.068	0.887	-0.479	-0.048	0.915	-0.400	0.426	-0.068	-0.004	0.002	-0.009	-0.017	0.022	0.090	0.025	-0.009
-0.095	0.906	-0.487	-0.048	0.918	-0.393	0.409	-0.093	0.018	-0.025	0.008	-0.033	0.004	0.107	0.012	-0.005
-0.087	0.895	-0.475	-0.048	0.921	-0.385	0.398	-0.041	0.016	-0.018	-0.007	-0.028	0.004	0.094	0.020	-0.007
-0.099	0.887	-0.467	-0.048	0.924	-0.379	0.380	-0.115	0.054	-0.029	-0.018	-0.027	0.007	0.083	0.023	-0.008
-0.087	0.925	-0.471	-0.048	0.927	-0.373	0.335	-0.125	0.048	-0.017	0.019	-0.037	0.006	0.120	0.015	-0.004
-0.068	0.918	-0.428	-0.048	0.929	-0.367	0.349	-0.080	0.026	0.002	0.008	0.000	0.026	0.110	0.053	-0.005
-0.072	0.929	-0.447	-0.048	0.931	-0.361	0.301	-0.042	0.014	-0.002	0.018	-0.025	0.023	0.119	0.029	-0.002
-0.091	0.918	-0.443	-0.048	0.933	-0.356	0.314	-0.084	0.008	-0.021	0.004	-0.026	0.005	0.105	0.029	-0.002
-0.080	0.925	-0.424	-0.048	0.935	-0.352	0.249	-0.091	0.019	-0.010	0.010	-0.011	0.018	0.110	0.044	-0.002
-0.083	0.914	-0.443	-0.048	0.937	-0.347	0.263	-0.117	0.028	-0.014	-0.003	-0.035	0.015	0.097	0.019	-0.008
-0.076	0.922	-0.420	-0.048	0.938	-0.343	0.206	-0.075	0.032	-0.006	0.003	-0.015	0.024	0.102	0.038	-0.010
-0.099	0.918	-0.420	-0.048	0.939	-0.340	0.200	-0.100	0.032	-0.029	-0.002	-0.019	0.002	0.096	0.034	-0.008
-0.107	0.918	-0.432	-0.048	0.940	-0.338	0.154	-0.114	0.032	-0.037	-0.004	-0.033	0.004	0.094	0.017	-0.012
-0.072	0.910	-0.420	-0.048	0.941	-0.335	0.144	-0.094	0.029	-0.002	-0.012	-0.023	0.031	0.084	0.024	-0.011
-0.099	0.906	-0.416	-0.048	0.942	-0.333	0.155	-0.179	0.043	-0.029	-0.017	-0.022	0.005	0.078	0.024	-0.010
-0.080	0.918	-0.428	-0.048	0.943	-0.329	0.192	-0.084	0.029	-0.010	-0.007	-0.037	0.026	0.087	0.007	-0.010
-0.095	0.918	-0.404	-0.048	0.944	-0.327	0.143	-0.147	0.052	-0.025	-0.008	-0.015	0.011	0.085	0.026	-0.011
-0.107	0.906	-0.424	-0.049	0.945	-0.324	0.159	-0.125	0.061	-0.036	-0.020	-0.038	0.001	0.071	0.002	-0.009
-0.083	0.918	-0.412	-0.049	0.945	-0.322	0.131	-0.126	0.076	-0.012	-0.010	-0.028	0.025	0.080	0.009	-0.010
-0.095	0.906	-0.416	-0.050	0.946	-0.320	0.152	-0.075	0.064	-0.023	-0.022	-0.034	0.014	0.067	0.000	-0.008
-0.083	0.925	-0.404	-0.051	0.947	-0.317	0.165	-0.181	0.081	-0.011	-0.004	-0.025	0.026	0.084	0.008	-0.007
-0.095	0.925	-0.416	-0.051	0.948	-0.314	0.173	-0.154	0.081	-0.022	-0.005	-0.039	0.016	0.082	0.009	-0.005
-0.099	0.929	-0.396	-0.052	0.949	-0.312	0.175	-0.222	0.104	-0.025	-0.002	-0.022	0.013	0.084	0.007	0.001
-0.080	0.925	-0.412	-0.053	0.949	-0.309	0.140	-0.148	0.102	-0.004	-0.006	-0.040	0.033	0.078	0.014	0.006
-0.064	0.910	-0.396	-0.054	0.950	-0.307	0.139	-0.105	0.091	0.012	-0.022	-0.027	0.049	0.060	0.003	0.010
-0.064	0.910	-0.396	-0.056	0.951	-0.305	0.112	-0.176	0.129	0.014	-0.023	-0.028	0.050	0.058	0.007	0.014
-0.068	0.914	-0.380	-0.057	0.952	-0.302	0.216	-0.153	0.130	0.011	-0.020	-0.016	0.047	0.059	0.004	0.017
-0.080	0.902	-0.361	-0.059	0.953	-0.299	0.188	-0.133	0.137	0.002	-0.033	0.001	0.036	0.046	0.020	0.017
-0.072	0.914	-0.404	-0.062	0.954	-0.294	0.249	-0.083	0.163	0.012	-0.023	-0.047	0.045	0.055	0.028	0.013
-0.080	0.918	-0.388	-0.065	0.955	-0.290	0.234	-0.081	0.187	0.008	-0.020	-0.035	0.038	0.056	0.017	0.009
-0.103	0.953	-0.388	-0.068	0.955	-0.288	0.147	-0.078	0.166	-0.013	0.014	-0.038	0.016	0.089	0.021	0.008
-0.107	0.929	-0.384	-0.070	0.956	-0.285	0.169	-0.046	0.153	-0.014	-0.010	-0.036	0.013	0.063	0.021	0.004
-0.118	0.918	-0.384	-0.073	0.957	-0.282	0.193	-0.076	0.139	-0.023	-0.022	-0.040	0.002	0.049	0.026	-0.001
-0.114	0.891	-0.408	-0.074	0.958	-0.278	0.238	-0.118	0.118	-0.018	-0.051	-0.067	0.007	0.020	0.053	-0.001
-0.126	0.895	-0.408	-0.076	0.959	-0.274	0.206	-0.130	0.100	-0.028	-0.048	-0.071	0.004	0.022	0.058	-0.002
-0.122	0.879	-0.392	-0.077	0.959	-0.272	0.169	-0.140	0.086	-0.023	-0.064	-0.058	0.000	0.004	0.046	-0.001
-0.122	0.895	-0.376	-0.077	0.960	-0.270	0.126	-0.182	0.057	-0.023	-0.049	-0.044	0.001	0.017	0.035	0.000
-0.114	0.922	-0.365	-0.077	0.960	-0.270	0.036	-0.200	0.032	-0.015	-0.022	-0.032	0.009	0.042	0.027	-0.002
-0.095	0.953	-0.369	-0.076	0.960	-0.270	-0.007	-0.136	0.007	0.004	0.009	-0.035	0.030	0.070	0.035	-0.003
-0.122	0.976	-0.353	-0.076	0.960	-0.271	0.014	-0.177	0.023	-0.024	0.032	-0.019	0.003	0.091	0.024	-0.002
-0.122	0.983	-0.380	-0.076	0.960	-0.270	0.082	-0.229	0.057	-0.024	0.040	-0.048	0.004	0.097	0.055	0.000
-0.107	0.972	-0.357	-0.076	0.960	-0.268	0.102	-0.186	0.068	-0.008	0.028	-0.025	0.020	0.083	0.036	-0.001
-0.107	0.953	-0.365	-0.077	0.961	-0.266	0.160	-0.126	0.063	-0.007	0.008	-0.036	0.020	0.062	0.048	0.001
-0.103	0.941	-0.365	-0.077	0.962	-0.263	0.155	-0.099	0.052	-0.003	-0.004	-0.038	0.025	0.048	0.052	0.002
-0.126	0.910	-0.373	-0.078	0.962	-0.260	0.185	-0.124	0.053	-0.026	-0.036	-0.049	0.002	0.015	0.064	-0.001
-0.118	0.922	-0.365	-0.078	0.963	-0.257	0.184	-0.187	0.069	-0.017	-0.025	-0.044	0.011	0.024	0.060	-0.003
-0.130	0.925	-0.353	-0.079	0.964	-0.253	0.245	-0.188	0.050	-0.029	-0.023	-0.037	0.000	0.026	0.053	-0.001
-0.118	0.933	-0.357	-0.079	0.965	-0.249	0.224	-0.206	0.063	-0.017	-0.016	-0.045	0.012	0.031	0.061	0.002
-0.099	0.902	-0.349	-0.079	0.966	-0.245	0.275	-0.227	0.071	0.003	-0.048	-0.041	0.032	0.002	0.057	0.004
-0.114	0.891	-0.365	-0.080	0.967	-0.240	0.264	-0.146	0.060	-0.012	-0.061	-0.062	0.017	0.015	0.077	0.010
-0.114	0.891	-0.353	-0.080	0.969	-0.235	0.292	-0.208	0.078	-0.011	-0.062	-0.055	0.017	0.017	0.070	0.012
-0.110	0.887	-0.357	-0.081	0.970	-0.231	0.283	-0.202	0.099	-0.007	-0.067	-0.064	0.021	0.023	0.078	0.011
-0.118	0.906	-0.353	-0.083	0.971	-0.225	0.319	-0.214	0.126	-0.013	-0.049	-0.065	0.014	0.006	0.077	0.013
-0.118	0.906	-0.353	-0.085	0.972	-0.219	0.352	-0.166	0.132	-0.011	-0.050	-0.071	0.014	0.008	0.081	0.012
-0.110	0.918	-0.329	-0.087	0.973	-0.212	0.390	-0.194	0.153	-0.001	-0.039	-0.055	0.022	0.001	0.061	0.012
-0.126	0.933	-0.317	-0.090	0.975	-0.205	0.425	-0.202	0.177	-0.014	-0.025	-0.051	0.007	0.015	0.053	0.017
-0.122	0.918	-0.317	-0.093	0.976	-0.196	0.464	-0.208	0.208	-0.007	-0.042	-0.059	0.011	0.002	0.057	0.022
-0.103	0.929	-0.306	-0.096	0.978	-0.187	0.505	-0.164	0.197	0.016	-0.032	-0.057	0.030	0.007	0.049	0.026
-0.095	0.922	-0.282	-0.100	0.979	-0.177	0.553	-0.151	0.196	0.027	-0.041	-0.043	0.038	0.002	0.029	0.030
-0.110	0.937	-0.309	-0.103	0.981	-0.166	0.573	-0.110	0.179	0.015	-0.027	-0.082	0.023	0.011	0.061	0.032
-0.130	0.941	-0.294	-0.106	0.982	-0.155	0.604	-0.158	0.178	-0.002	-0.024	-0.077	0.004	0.013	0.049	0.030
-0.137	0.941	-0.286	-0.109	0.983	-0.145	0.592	-0.197	0.190	-0.006	-0.026	-0.080	0.003	0.011	0.045	0.027
-0.141	0.964	-0.278	-0.113	0.985	-0.134	0.603	-0.244	0.224	-0.006	-0.004	-0.084	0.007	0.033	0.041	0.028
-0.133	0.960	-0.250	-0.117	0.986	-0.122	0.644	-0.227	0.240	0.006	-0.008	-0.068	0.002	0.027	0.017	0.035
-0.122	0.953	-0.246	-0.122	0.987	-0.109	0.711	-0.145	0.256	0.022	-0.017	-0.077	0.014	0.017	0.018	0.043
-0.122	0.949	-0.254	-0.127	0.987	-0.095	0.745	-0.099	0.280	0.027	-0.022	-0.099	0.014	0.012	0.029	0.046
-0.126	0.945	-0.246	-0.133	0.988	-0.080	0.782	-0.081	0.306	0.029	-0.026	-0.106	0.011	0.006	0.025	0.044
-0.157	0.949	-0.211	-0.140	0.988	-0.064	0.821	-0.117	0.331	0.005	-0.022	-0.086	0.019	0.009	0.006	0.041
-0.172	0.968	-0.183	-0.146	0.988	-0.048	0.885	-0.194	0.356	-0.003	-0.003	-0.075	0.034	0.026	0.030	0.036
-0.172	0.987	-0.164	-0.153	0.988	-0.031	0.894	-0.196	0.356	0.004	0.017	-0.072	0.033	0.044	0.046	0.037
-0.172	0.995	-0.144	-0.160	0.987	-0.015	0.853	-0.178	0.347	0.010	0.026	-0.068	0.033	0.050	0.062	0.043
-0.149	0.983	-0.156	-0.167	0.986	0.000	0.841	-0.119	0.328	0.040	0.015	-0.096	0.009	0.037	0.047	0.051
-0.157	0.972	-0.136	-0.173	0.985	0.015	0.798	-0.175	0.325	0.039	0.004	-0.091	0.017	0.024	0.063	0.050
-0.168	0.976	-0.112	-0.179	0.983	0.031	0.843	-0.160	0.298	0.033	0.009	-0.083	0.028	0.026	0.083	0.046
-0.207	0.987	-0.093	-0.184	0.982	0.046	0.816	-0.187	0.272	-0.000	0.022	-0.078	0.067	0.037	0.099	0.039
-0.226	0.991	-0.073	-0.189	0.980	0.061	0.847	-0.239	0.235	-0.015	0.027	-0.074	0.086	0.040	0.116	0.034
-0.207	1.003	-0.069	-0.194	0.978	0.074	0.765	-0.267	0.216	0.009	0.041	-0.084	0.067	0.050	0.117	0.035
-0.210	0.983	-0.069	-0.199	0.976	0.087	0.718	-0.249	0.206	0.009	0.023	-0.096	0.071	0.029	0.113	0.040
-0.191	0.991	-0.049	-0.203	0.974	0.099	0.709	-0.291	0.192	0.033	0.032	-0.089	0.051	0.036	0.130	0.050
-0.199	1.003	-0.022	-0.207	0.972	0.111	0.672	-0.344	0.194	0.029	0.046	-0.072	0.059	0.046	0.154	0.053
-0.187	1.003	0.002	-0.211	0.970	0.123	0.702	-0.273	0.184	0.045	0.048	-0.061	0.047	0.045	0.175	0.058
-0.214	0.999	-0.014	-0.216	0.967	0.134	0.669	-0.312	0.188	0.022	0.046	-0.088	0.074	0.040	0.156	0.060
-0.199	0.980	-0.010	-0.219	0.965	0.143	0.596	-0.319	0.144	0.041	0.029	-0.093	0.059	0.020	0.157	0.065
-0.207	0.995	-0.010	-0.222	0.963	0.151	0.491	-0.329	0.091	0.036	0.046	-0.101	0.067	0.035	0.154	0.076
-0.191	0.987	0.010	-0.224	0.962	0.156	0.360	-0.387	0.040	0.054	0.039	-0.086	0.051	0.026	0.171	0.092
-0.149	1.003	0.014	-0.225	0.961	0.160	0.310	-0.355	-0.017	0.097	0.055	-0.086	0.009	0.040	0.171	0.106
-0.145	1.026	-0.002	-0.224	0.961	0.162	0.235	-0.366	-0.065	0.100	0.079	-0.104	0.006	0.064	0.153	0.121
-0.133	1.014	-0.006	-0.224	0.961	0.164	0.197	-0.374	-0.076	0.111	0.067	-0.110	0.005	0.051	0.147	0.133
-0.130	1.010	-0.002	-0.223	0.961	0.166	0.221	-0.358	-0.069	0.114	0.064	-0.108	0.009	0.046	0.149	0.136
-0.133	0.999	-0.002	-0.224	0.960	0.168	0.224	-0.387	-0.041	0.111	0.052	-0.111	0.005	0.033	0.146	0.138
-0.133	0.987	0.014	-0.225	0.959	0.170	0.237	-0.398	-0.001	0.111	0.042	-0.098	0.006	0.021	0.159	0.141
-0.137	0.980	0.006	-0.226	0.959	0.172	0.223	-0.453	0.028	0.109	0.035	-0.108	0.002	0.013	0.149	0.140
-0.118	0.980	0.022	-0.228	0.958	0.175	0.258	-0.398	-0.000	0.129	0.035	-0.095	0.021	0.012	0.161	0.141
-0.137	1.003	0.018	-0.228	0.957	0.177	0.261	-0.416	-0.014	0.111	0.059	-0.102	0.003	0.034	0.155	0.142
-0.126	0.995	0.025	-0.229	0.957	0.179	0.242	-0.488	-0.035	0.123	0.052	-0.096	0.014	0.025	0.159	0.140
-0.130	0.991	0.037	-0.229	0.956	0.182	0.279	-0.422	-0.068	0.119	0.049	-0.088	0.010	0.020	0.168	0.136
-0.133	0.987	0.061	-0.229	0.956	0.186	0.294	-0.336	-0.077	0.115	0.045	-0.068	0.006	0.014	0.190	0.130
-0.137	0.976	0.057	-0.229	0.955	0.190	0.328	-0.336	-0.056	0.111	0.034	-0.076	0.002	0.002	0.184	0.122
-0.164	0.987	0.049	-0.229	0.954	0.194	0.291	-0.360	-0.045	0.085	0.046	-0.088	0.024	0.014	0.175	0.116
-0.168	1.003	0.045	-0.229	0.953	0.198	0.332	-0.232	-0.057	0.081	0.063	-0.097	0.028	0.030	0.170	0.111
-0.160	1.007	0.069	-0.230	0.952	0.202	0.300	-0.371	-0.008	0.090	0.067	-0.077	0.021	0.036	0.192	0.109
-0.164	1.014	0.077	-0.231	0.951	0.205	0.260	-0.313	0.012	0.087	0.076	-0.072	0.026	0.045	0.198	0.101
-0.145	0.999	0.104	-0.232	0.950	0.210	0.331	-0.301	0.023	0.108	0.062	-0.049	0.007	0.031	0.223	0.099
-0.210	1.026	0.073	-0.234	0.949	0.212	0.229	-0.276	0.019	0.044	0.090	-0.083	0.073	0.057	0.188	0.091
-0.176	1.022	0.085	-0.235	0.948	0.216	0.254	-0.243	0.005	0.080	0.087	-0.075	0.039	0.051	0.196	0.078
-0.210	1.030	0.092	-0.236	0.947	0.217	0.187	-0.353	0.004	0.047	0.096	-0.068	0.074	0.055	0.202	0.062
-0.241	1.022	0.089	-0.237	0.947	0.218	0.134	-0.247	-0.034	0.016	0.089	-0.073	0.105	0.044	0.195	0.054
-0.241	1.022	0.089	-0.237	0.947	0.218	0.086	-0.332	-0.064	0.016	0.089	-0.073	0.107	0.041	0.194	0.037
-0.253	1.007	0.092	-0.237	0.947	0.216	-0.005	-0.344	-0.097	0.004	0.073	-0.067	0.120	0.023	0.196	0.026
-0.253	0.991	0.124	-0.235	0.948	0.213	-0.043	-0.264	-0.119	0.003	0.057	-0.033	0.121	0.005	0.227	0.019
-0.249	0.987	0.136	-0.234	0.949	0.210	-0.114	-0.261	-0.139	0.006	0.052	-0.017	0.118	0.000	0.237	0.014
-0.260	0.983	0.116	-0.233	0.951	0.204	-0.180	-0.319	-0.143	-0.007	0.047	-0.031	0.131	0.005	0.216	0.014
-0.245	0.999	0.116	-0.231	0.953	0.199	-0.208	-0.315	-0.168	0.006	0.060	-0.026	0.117	0.010	0.214	0.009
-0.233	0.995	0.104	-0.228	0.954	0.193	-0.209	-0.243	-0.195	0.015	0.055	-0.032	0.108	0.006	0.200	0.011
-0.268	0.999	0.096	-0.227	0.956	0.187	-0.256	-0.363	-0.154	-0.021	0.057	-0.033	0.145	0.008	0.189	0.017
-0.233	0.999	0.100	-0.225	0.958	0.179	-0.275	-0.391	-0.141	0.012	0.055	-0.021	0.113	0.007	0.191	0.020
-0.214	0.987	0.092	-0.223	0.959	0.173	-0.227	-0.304	-0.171	0.029	0.042	-0.023	0.096	0.006	0.181	0.019
-0.214	0.968	0.092	-0.220	0.961	0.168	-0.203	-0.239	-0.190	0.026	0.021	-0.018	0.099	0.027	0.179	0.025
-0.226	0.972	0.077	-0.217	0.962	0.163	-0.204	-0.287	-0.194	0.012	0.023	-0.028	0.113	0.024	0.161	0.029
-0.210	0.960	0.108	-0.215	0.964	0.158	-0.188	-0.307	-0.175	0.025	0.010	0.009	0.101	0.037	0.190	0.027
-0.191	0.980	0.085	-0.213	0.965	0.152	-0.240	-0.205	-0.147	0.042	0.028	-0.009	0.085	0.018	0.163	0.023
-0.210	0.968	0.073	-0.210	0.966	0.148	-0.177	-0.155	-0.165	0.020	0.015	-0.017	0.107	0.031	0.149	0.019
-0.230	0.980	0.057	-0.208	0.968	0.143	-0.191	-0.251	-0.146	-0.002	0.025	-0.028	0.130	0.019	0.130	0.015
-0.233	1.007	0.049	-0.205	0.969	0.138	-0.182	-0.184	-0.169	-0.008	0.051	-0.031	0.137	0.007	0.119	0.006
-0.222	0.999	0.081	-0.202	0.970	0.135	-0.118	-0.162	-0.192	0.000	0.042	0.004	0.129	0.000	0.147	0.003
-0.226	1.007	0.065	-0.199	0.971	0.130	-0.197	-0.244	-0.175	-0.006	0.049	-0.007	0.137	0.007	0.127	0.004
-0.207	0.999	0.061	-0.196	0.973	0.125	-0.214	-0.128	-0.217	0.009	0.040	-0.006	0.122	0.000	0.119	0.000
-0.210	0.995	0.029	-0.192	0.974	0.119	-0.227	-0.223	-0.205	0.002	0.034	-0.032	0.130	0.003	0.083	0.000
-0.203	1.007	0.025	-0.188	0.975	0.114	-0.225	-0.148	-0.222	0.005	0.044	-0.031	0.127	0.010	0.074	0.000
Avg ODBA	1.713
Vec ODBA	1.141
Avg ELBA	0.634
Avg EPBA	0.173
Speed	ODBA	VeDBA	ELBA	EPBA	StrkSpGn	StrSpGn_L	ISI
4.400	1.713	1.141	0.634	0.173	0.538	0.554	4.260
MeanPeak	0.054947
MeanLong	0.056503
MeanISI	4.260000
