# Supplementary material for: Averaged Propulsive Body Acceleration (APBA) Can Be Calculated from Biologging Tags That Incorporate Gyroscopes and Accelerometers to Estimate Swimming Speed, Hydrodynamic Drag and Energy Expenditure for Steller Sea Lions
Source: PLoS One. 2016 Jun 10;11(6):e0157326. doi: 10.1371/journal.pone.0157326 (PMC4902303; doi:10.1371/journal.pone.0157326)
Supplement: S3 Data — Same components as S2. (ZIP) [file pone.0157326.s003.zip › HazyNov_20/yasha4_670_4.csv]

rawAx	rawAy	rawAz	gravX	gravY	gravZ	gyrX	gyrY	gyrZ	estAx	estAy	estAz	odbX	odbY	odbZ	spk
-0.191	0.497	-0.920	-0.261	0.528	-0.808	-0.224	0.526	-0.302	0.071	-0.010	-0.095	0.026	0.049	0.069	0.036
-0.376	0.504	-0.786	-0.267	0.528	-0.806	-0.076	0.463	-0.209	-0.108	-0.002	0.038	0.159	0.053	0.064	-0.000
-0.376	0.504	-0.786	-0.269	0.529	-0.805	0.027	0.207	-0.126	-0.106	-0.003	0.036	0.160	0.050	0.063	-0.037
-0.345	0.500	-0.826	-0.271	0.532	-0.802	0.131	0.174	-0.082	-0.073	-0.009	-0.005	0.130	0.044	0.023	-0.048
-0.291	0.466	-0.881	-0.272	0.534	-0.800	0.141	0.115	-0.090	-0.018	-0.047	-0.062	0.078	0.006	0.033	-0.008
-0.264	0.442	-0.916	-0.271	0.537	-0.799	0.184	-0.087	-0.033	0.007	-0.073	-0.099	0.052	0.020	0.069	0.029
-0.203	0.485	-0.905	-0.268	0.540	-0.798	0.194	-0.161	0.013	0.066	-0.033	-0.088	0.009	0.020	0.059	0.063
-0.203	0.481	-0.869	-0.264	0.544	-0.796	0.332	-0.294	0.102	0.062	-0.041	-0.055	0.008	0.014	0.024	0.094
-0.160	0.500	-0.849	-0.261	0.549	-0.794	0.376	-0.304	0.191	0.102	-0.027	-0.037	0.049	0.031	0.005	0.121
-0.114	0.520	-0.881	-0.261	0.554	-0.791	0.395	-0.147	0.224	0.148	-0.012	-0.072	0.094	0.048	0.037	0.128
-0.110	0.504	-0.897	-0.262	0.559	-0.786	0.425	-0.061	0.214	0.152	-0.033	-0.092	0.097	0.030	0.054	0.148
-0.160	0.524	-0.897	-0.260	0.565	-0.783	0.428	-0.238	0.193	0.101	-0.019	-0.095	0.047	0.047	0.055	0.160
-0.095	0.543	-0.877	-0.258	0.570	-0.780	0.392	-0.186	0.145	0.164	-0.005	-0.079	0.112	0.064	0.036	0.163
-0.099	0.539	-0.857	-0.256	0.576	-0.777	0.388	-0.151	0.068	0.158	-0.014	-0.062	0.107	0.058	0.018	0.161
-0.083	0.547	-0.845	-0.255	0.580	-0.773	0.310	-0.056	0.044	0.173	-0.011	-0.054	0.122	0.063	0.007	0.166
-0.107	0.566	-0.857	-0.255	0.584	-0.771	0.281	-0.060	0.068	0.149	0.004	-0.068	0.098	0.080	0.019	0.148
-0.118	0.597	-0.857	-0.255	0.588	-0.767	0.299	-0.008	0.050	0.138	0.031	-0.071	0.086	0.109	0.020	0.135
-0.203	0.589	-0.893	-0.256	0.592	-0.764	0.263	0.048	0.044	0.054	0.020	-0.110	0.000	0.099	0.056	0.117
-0.172	0.589	-0.849	-0.254	0.595	-0.763	0.200	-0.140	0.064	0.083	0.017	-0.068	0.030	0.097	0.014	0.098
-0.176	0.570	-0.818	-0.253	0.598	-0.760	0.224	-0.021	-0.002	0.079	-0.005	-0.039	0.026	0.075	0.017	0.079
-0.203	0.574	-0.826	-0.253	0.602	-0.757	0.278	0.021	-0.018	0.052	-0.006	-0.050	0.002	0.076	0.009	0.070
-0.210	0.609	-0.830	-0.252	0.605	-0.755	0.222	-0.093	0.018	0.043	0.026	-0.056	0.009	0.109	0.004	0.054
-0.230	0.589	-0.822	-0.253	0.609	-0.752	0.239	0.136	-0.046	0.025	0.003	-0.052	0.028	0.086	0.011	0.042
-0.249	0.616	-0.822	-0.252	0.612	-0.750	0.188	-0.055	-0.012	0.005	0.027	-0.054	0.048	0.111	0.010	0.034
-0.237	0.597	-0.798	-0.249	0.614	-0.749	0.158	-0.158	-0.038	0.014	0.006	-0.031	0.037	0.089	0.032	0.023
-0.233	0.601	-0.786	-0.250	0.616	-0.747	0.118	0.081	-0.056	0.018	0.008	-0.021	0.033	0.090	0.043	0.018
-0.253	0.597	-0.794	-0.246	0.618	-0.746	0.112	-0.202	-0.055	-0.005	0.002	-0.029	0.053	0.084	0.034	0.013
-0.230	0.597	-0.767	-0.244	0.618	-0.747	-0.006	-0.067	-0.075	0.016	0.002	-0.001	0.031	0.082	0.061	0.011
-0.253	0.612	-0.782	-0.240	0.619	-0.748	-0.017	-0.167	-0.115	-0.011	0.017	-0.016	0.054	0.095	0.045	0.010
-0.222	0.582	-0.767	-0.238	0.619	-0.749	-0.029	-0.027	-0.141	0.018	-0.014	0.001	0.025	0.062	0.060	0.010
-0.222	0.582	-0.767	-0.238	0.619	-0.748	-0.011	0.148	-0.189	0.018	-0.014	0.000	0.026	0.060	0.059	0.011
-0.241	0.601	-0.802	-0.234	0.620	-0.749	-0.002	-0.153	-0.136	-0.005	0.005	-0.034	0.046	0.077	0.023	0.011
-0.210	0.593	-0.755	-0.233	0.621	-0.748	0.031	0.083	-0.168	0.025	-0.004	0.012	0.016	0.067	0.070	0.009
-0.241	0.616	-0.775	-0.230	0.623	-0.748	0.084	-0.108	-0.093	-0.009	0.018	-0.008	0.048	0.088	0.049	0.004
-0.226	0.609	-0.771	-0.229	0.624	-0.747	0.082	0.001	-0.097	0.006	0.008	-0.005	0.034	0.079	0.052	-0.000
-0.249	0.597	-0.786	-0.228	0.626	-0.745	0.124	0.003	-0.064	-0.018	-0.005	-0.022	0.058	0.065	0.036	-0.005
-0.253	0.609	-0.790	-0.228	0.629	-0.743	0.160	-0.018	-0.035	-0.023	0.004	-0.028	0.062	0.074	0.032	0.000
-0.230	0.616	-0.751	-0.225	0.632	-0.742	0.184	-0.163	-0.020	-0.002	0.009	0.010	0.040	0.080	0.070	-0.008
-0.210	0.612	-0.771	-0.227	0.634	-0.739	0.154	0.148	-0.056	0.019	0.003	-0.012	0.022	0.074	0.050	-0.004
-0.272	0.601	-0.782	-0.223	0.636	-0.738	0.140	-0.172	-0.084	-0.046	-0.011	-0.025	0.084	0.060	0.037	-0.006
-0.214	0.624	-0.759	-0.221	0.639	-0.736	0.170	-0.022	-0.123	0.010	0.010	-0.003	0.027	0.081	0.060	-0.006
-0.260	0.609	-0.794	-0.219	0.642	-0.735	0.139	-0.097	-0.101	-0.039	-0.008	-0.040	0.074	0.063	0.023	-0.009
-0.222	0.597	-0.755	-0.216	0.644	-0.734	0.137	-0.071	-0.084	-0.003	-0.022	-0.002	0.036	0.050	0.062	-0.001
-0.214	0.616	-0.755	-0.214	0.647	-0.732	0.160	-0.087	-0.076	0.003	-0.005	-0.003	0.029	0.067	0.060	-0.003
-0.222	0.628	-0.786	-0.212	0.649	-0.731	0.148	-0.048	-0.082	-0.007	0.004	-0.036	0.037	0.076	0.028	0.008
-0.226	0.647	-0.794	-0.209	0.651	-0.730	0.104	-0.214	-0.047	-0.014	0.022	-0.045	0.041	0.093	0.019	0.008
-0.183	0.640	-0.759	-0.208	0.652	-0.729	0.099	0.020	-0.095	0.027	0.013	-0.010	0.001	0.083	0.054	0.010
-0.226	0.647	-0.790	-0.205	0.653	-0.729	0.058	-0.105	-0.073	-0.018	0.019	-0.042	0.042	0.089	0.021	0.010
-0.195	0.643	-0.759	-0.206	0.654	-0.728	0.034	0.162	-0.116	0.014	0.015	-0.012	0.011	0.083	0.051	0.009
-0.214	0.655	-0.786	-0.203	0.655	-0.727	0.055	-0.126	-0.087	-0.008	0.025	-0.039	0.031	0.092	0.022	0.012
-0.214	0.643	-0.763	-0.201	0.657	-0.727	0.058	-0.091	-0.093	-0.011	0.013	-0.016	0.031	0.079	0.045	0.006
-0.157	0.667	-0.755	-0.197	0.657	-0.728	-0.000	-0.149	-0.100	0.044	0.036	-0.007	0.026	0.100	0.052	0.012
-0.241	0.643	-0.775	-0.195	0.657	-0.729	-0.037	-0.077	-0.104	-0.043	0.013	-0.026	0.059	0.075	0.031	0.011
-0.141	0.624	-0.739	-0.192	0.657	-0.729	-0.027	-0.058	-0.106	0.054	-0.007	0.010	0.041	0.054	0.065	0.013
-0.207	0.647	-0.794	-0.190	0.656	-0.731	-0.088	-0.092	-0.094	-0.014	0.018	-0.043	0.025	0.075	0.009	0.008
-0.187	0.620	-0.755	-0.187	0.655	-0.732	-0.080	-0.102	-0.076	0.003	-0.008	-0.002	0.006	0.046	0.047	0.011
-0.172	0.624	-0.767	-0.186	0.655	-0.732	0.020	-0.016	-0.097	0.017	-0.005	-0.014	0.009	0.048	0.034	-0.002
-0.214	0.616	-0.775	-0.184	0.655	-0.733	-0.016	-0.086	-0.038	-0.027	-0.012	-0.022	0.034	0.038	0.025	0.001
-0.214	0.616	-0.775	-0.183	0.654	-0.734	-0.050	-0.003	-0.063	-0.027	-0.012	-0.021	0.034	0.036	0.023	-0.003
-0.172	0.651	-0.759	-0.182	0.654	-0.734	-0.029	-0.008	-0.079	0.014	0.023	-0.004	0.007	0.069	0.038	-0.005
-0.203	0.651	-0.767	-0.180	0.653	-0.736	-0.095	-0.048	-0.071	-0.019	0.025	-0.011	0.024	0.067	0.029	-0.001
-0.176	0.636	-0.767	-0.178	0.652	-0.737	-0.115	-0.039	-0.102	0.006	0.011	-0.009	0.003	0.050	0.027	0.003
-0.180	0.624	-0.778	-0.176	0.650	-0.740	-0.149	-0.097	-0.089	-0.001	0.001	-0.018	0.001	0.036	0.014	0.006
-0.172	0.616	-0.743	-0.174	0.648	-0.742	-0.121	-0.087	-0.085	0.004	-0.005	0.019	0.006	0.027	0.049	0.010
-0.145	0.597	-0.767	-0.173	0.647	-0.743	-0.101	0.087	-0.098	0.031	-0.023	-0.004	0.032	0.006	0.024	0.010
-0.168	0.612	-0.771	-0.171	0.646	-0.744	-0.085	-0.111	-0.085	0.004	-0.006	-0.006	0.009	0.019	0.019	0.008
-0.168	0.620	-0.786	-0.169	0.645	-0.745	-0.068	-0.059	-0.076	0.002	0.003	-0.021	0.008	0.025	0.003	0.008
-0.168	0.609	-0.755	-0.168	0.644	-0.746	-0.056	-0.019	-0.072	0.000	-0.007	0.011	0.008	0.012	0.033	0.001
-0.172	0.632	-0.771	-0.167	0.643	-0.747	-0.063	0.035	-0.063	-0.004	0.017	-0.004	0.003	0.033	0.016	-0.000
-0.183	0.632	-0.798	-0.165	0.643	-0.748	-0.064	-0.070	-0.067	-0.018	0.018	-0.030	0.009	0.031	0.012	-0.004
-0.168	0.612	-0.786	-0.164	0.641	-0.749	-0.078	-0.072	-0.067	-0.004	-0.000	-0.017	0.006	0.011	0.001	-0.002
-0.180	0.601	-0.786	-0.162	0.641	-0.750	-0.044	-0.057	-0.067	-0.018	-0.011	-0.017	0.006	0.003	0.002	-0.001
-0.157	0.609	-0.778	-0.160	0.640	-0.752	-0.066	-0.075	-0.034	0.004	-0.002	-0.008	0.016	0.003	0.004	0.001
-0.157	0.609	-0.782	-0.158	0.640	-0.752	-0.003	-0.144	-0.017	0.001	-0.002	-0.012	0.016	0.001	0.000	0.005
-0.157	0.609	-0.771	-0.158	0.639	-0.753	-0.044	0.030	-0.030	0.001	-0.001	-0.001	0.015	0.000	0.011	0.002
-0.137	0.609	-0.786	-0.156	0.639	-0.754	-0.045	-0.085	-0.051	0.018	0.000	-0.016	0.034	0.001	0.006	0.005
-0.180	0.601	-0.778	-0.154	0.638	-0.755	-0.059	-0.073	-0.060	-0.026	-0.007	-0.007	0.009	0.011	0.001	0.006
-0.137	0.593	-0.782	-0.152	0.637	-0.755	-0.040	-0.065	-0.064	0.014	-0.014	-0.010	0.033	0.020	0.004	0.007
-0.141	0.593	-0.786	-0.152	0.637	-0.756	-0.039	0.005	-0.064	0.009	-0.013	-0.014	0.028	0.021	0.009	0.003
-0.149	0.597	-0.794	-0.148	0.637	-0.757	-0.009	-0.199	-0.017	-0.001	-0.009	-0.021	0.020	0.019	0.017	0.011
-0.149	0.593	-0.782	-0.149	0.637	-0.757	0.018	0.059	-0.046	-0.001	-0.013	-0.010	0.019	0.024	0.006	0.010
-0.133	0.612	-0.786	-0.149	0.637	-0.756	0.008	0.078	-0.065	0.015	0.007	-0.014	0.034	0.007	0.011	-0.000
-0.145	0.612	-0.798	-0.146	0.636	-0.758	-0.087	-0.152	-0.057	0.001	0.008	-0.024	0.022	0.008	0.024	0.002
-0.191	0.601	-0.790	-0.144	0.635	-0.759	-0.052	-0.040	-0.079	-0.047	-0.003	-0.016	0.025	0.021	0.016	0.004
-0.130	0.605	-0.790	-0.143	0.634	-0.760	-0.088	-0.018	-0.064	0.014	0.003	-0.015	0.036	0.018	0.017	0.004
-0.126	0.593	-0.778	-0.142	0.634	-0.760	-0.015	-0.069	-0.043	0.016	-0.009	-0.002	0.040	0.031	0.006	0.002
-0.126	0.593	-0.778	-0.141	0.634	-0.760	0.012	-0.012	-0.029	0.015	-0.009	-0.002	0.039	0.032	0.007	0.013
-0.141	0.628	-0.786	-0.140	0.634	-0.761	-0.032	0.008	-0.059	-0.001	0.027	-0.010	0.022	0.001	0.015	0.010
-0.133	0.643	-0.806	-0.139	0.633	-0.761	-0.042	-0.007	-0.086	0.006	0.042	-0.029	0.029	0.015	0.036	0.009
-0.141	0.585	-0.790	-0.137	0.632	-0.763	-0.096	-0.054	-0.079	-0.004	-0.014	-0.012	0.021	0.044	0.020	0.012
-0.114	0.574	-0.759	-0.137	0.630	-0.764	-0.100	0.046	-0.092	0.023	-0.025	0.021	0.047	0.056	0.010	0.013
-0.107	0.589	-0.782	-0.136	0.629	-0.765	-0.083	-0.007	-0.093	0.029	-0.009	-0.001	0.054	0.042	0.014	0.011
-0.130	0.589	-0.798	-0.134	0.629	-0.766	-0.051	-0.034	-0.073	0.005	-0.008	-0.016	0.030	0.043	0.030	0.010
-0.133	0.597	-0.786	-0.134	0.628	-0.767	-0.046	0.054	-0.080	0.001	0.000	-0.004	0.026	0.036	0.019	0.013
-0.141	0.605	-0.798	-0.134	0.627	-0.767	-0.051	0.036	-0.065	-0.007	0.009	-0.015	0.018	0.030	0.031	-0.000
-0.103	0.609	-0.771	-0.135	0.627	-0.767	-0.012	0.138	-0.097	0.033	0.013	0.013	0.055	0.027	0.004	0.003
-0.164	0.589	-0.755	-0.132	0.627	-0.768	-0.050	-0.125	-0.063	-0.031	-0.006	0.030	0.007	0.047	0.011	-0.002
-0.099	0.589	-0.771	-0.132	0.625	-0.769	-0.091	0.066	-0.097	0.034	-0.005	0.015	0.057	0.048	0.006	-0.000
-0.145	0.578	-0.755	-0.130	0.625	-0.770	-0.052	-0.068	-0.076	-0.014	-0.016	0.032	0.011	0.060	0.009	-0.009
-0.114	0.597	-0.771	-0.130	0.624	-0.770	-0.046	0.090	-0.066	0.017	0.004	0.017	0.042	0.042	0.008	-0.003
-0.149	0.566	-0.786	-0.130	0.624	-0.771	-0.022	-0.008	-0.041	-0.018	-0.026	0.001	0.007	0.074	0.024	-0.008
-0.137	0.585	-0.782	-0.128	0.625	-0.770	0.064	-0.085	-0.010	-0.008	-0.008	0.005	0.017	0.055	0.021	-0.006
-0.126	0.605	-0.771	-0.129	0.626	-0.769	0.072	0.039	-0.026	0.004	0.010	0.016	0.027	0.037	0.009	-0.002
-0.153	0.601	-0.814	-0.129	0.626	-0.769	0.012	0.037	-0.015	-0.022	0.006	-0.028	0.001	0.042	0.053	0.001
-0.099	0.597	-0.786	-0.127	0.626	-0.769	-0.006	-0.073	-0.042	0.030	0.002	0.000	0.051	0.047	0.026	0.004
-0.114	0.582	-0.739	-0.127	0.626	-0.769	0.027	0.062	-0.063	0.015	-0.014	0.047	0.035	0.063	0.020	0.008
-0.103	0.570	-0.739	-0.127	0.627	-0.769	0.035	0.031	-0.068	0.026	-0.026	0.047	0.046	0.076	0.019	0.005
-0.103	0.574	-0.775	-0.126	0.628	-0.768	0.030	-0.046	-0.018	0.025	-0.023	0.012	0.045	0.073	0.017	0.004
-0.160	0.547	-0.790	-0.127	0.629	-0.767	0.078	0.063	0.010	-0.032	-0.051	-0.005	0.013	0.101	0.033	0.005
-0.110	0.570	-0.786	-0.131	0.631	-0.765	0.163	0.225	0.038	0.022	-0.030	-0.004	0.037	0.078	0.030	-0.004
-0.130	0.593	-0.782	-0.130	0.634	-0.763	0.200	-0.087	0.060	0.003	-0.010	-0.002	0.017	0.056	0.027	-0.002
-0.183	0.585	-0.802	-0.133	0.637	-0.760	0.204	0.162	-0.014	-0.049	-0.021	-0.024	0.037	0.064	0.048	0.000
-0.099	0.601	-0.767	-0.135	0.639	-0.757	0.167	0.138	-0.006	0.038	-0.008	0.009	0.048	0.050	0.013	-0.002
-0.153	0.601	-0.759	-0.137	0.643	-0.754	0.252	0.139	0.005	-0.014	-0.012	0.013	0.006	0.050	0.005	0.003
-0.145	0.624	-0.806	-0.139	0.646	-0.750	0.262	0.125	0.023	-0.004	0.008	-0.038	0.001	0.028	0.053	0.014
-0.133	0.620	-0.818	-0.143	0.650	-0.746	0.265	0.252	-0.024	0.011	-0.000	-0.053	0.012	0.032	0.066	0.017
-0.137	0.589	-0.802	-0.144	0.654	-0.743	0.238	0.121	-0.044	0.008	-0.035	-0.041	0.008	0.064	0.051	0.041
-0.118	0.582	-0.802	-0.147	0.657	-0.739	0.252	0.234	-0.049	0.030	-0.046	-0.044	0.027	0.072	0.052	0.057
-0.068	0.585	-0.842	-0.151	0.662	-0.734	0.276	0.415	-0.144	0.084	-0.046	-0.088	0.076	0.068	0.092	0.054
-0.107	0.582	-0.869	-0.156	0.664	-0.732	0.101	0.596	-0.212	0.051	-0.052	-0.119	0.037	0.073	0.120	0.032
-0.195	0.659	-0.869	-0.161	0.664	-0.731	-0.033	0.552	-0.229	-0.032	0.026	-0.120	0.052	0.004	0.120	0.004
-0.268	0.682	-0.771	-0.164	0.664	-0.730	-0.018	0.334	-0.166	-0.102	0.049	-0.022	0.126	0.027	0.022	-0.028
-0.257	0.686	-0.696	-0.167	0.665	-0.728	0.083	0.238	-0.110	-0.088	0.051	0.051	0.115	0.031	0.052	-0.043
-0.203	0.674	-0.684	-0.168	0.668	-0.725	0.171	0.141	-0.080	-0.033	0.037	0.060	0.062	0.019	0.064	-0.044
-0.157	0.667	-0.727	-0.170	0.670	-0.722	0.120	0.271	-0.114	0.015	0.027	0.014	0.017	0.011	0.020	-0.016
-0.172	0.624	-0.763	-0.171	0.670	-0.722	-0.006	0.156	-0.086	0.001	-0.015	-0.021	0.033	0.032	0.015	0.017
-0.141	0.632	-0.810	-0.172	0.670	-0.723	-0.060	0.128	-0.062	0.033	-0.006	-0.068	0.003	0.025	0.063	0.040
-0.118	0.632	-0.794	-0.171	0.670	-0.722	0.071	-0.045	-0.007	0.055	-0.007	-0.052	0.019	0.025	0.047	0.057
-0.122	0.612	-0.794	-0.170	0.672	-0.721	0.110	-0.079	0.008	0.050	-0.028	-0.053	0.014	0.044	0.047	0.081
-0.103	0.628	-0.834	-0.168	0.674	-0.719	0.197	-0.120	0.036	0.068	-0.015	-0.094	0.032	0.029	0.087	0.100
-0.057	0.632	-0.810	-0.168	0.678	-0.716	0.258	-0.085	0.059	0.113	-0.014	-0.074	0.077	0.026	0.063	0.118
-0.041	0.640	-0.814	-0.167	0.681	-0.712	0.300	-0.091	0.094	0.128	-0.010	-0.081	0.092	0.018	0.068	0.133
-0.026	0.612	-0.810	-0.169	0.686	-0.708	0.339	0.026	0.109	0.144	-0.041	-0.081	0.107	0.045	0.064	0.154
-0.057	0.616	-0.822	-0.169	0.690	-0.703	0.393	-0.079	0.145	0.114	-0.042	-0.098	0.075	0.042	0.076	0.158
0.009	0.647	-0.806	-0.172	0.695	-0.698	0.385	0.104	0.101	0.182	-0.016	-0.087	0.139	0.011	0.060	0.161
-0.041	0.659	-0.802	-0.172	0.700	-0.693	0.353	0.011	0.069	0.132	-0.009	-0.088	0.088	0.000	0.056	0.155
-0.033	0.659	-0.798	-0.173	0.705	-0.687	0.421	0.029	0.035	0.140	-0.014	-0.090	0.095	0.000	0.052	0.145
-0.060	0.698	-0.782	-0.172	0.710	-0.683	0.326	-0.045	0.051	0.113	0.020	-0.078	0.067	0.038	0.036	0.130
-0.107	0.674	-0.775	-0.174	0.714	-0.679	0.314	0.100	0.021	0.068	-0.007	-0.075	0.020	0.015	0.028	0.117
-0.072	0.670	-0.775	-0.176	0.717	-0.674	0.294	0.131	0.012	0.105	-0.014	-0.079	0.053	0.010	0.028	0.109
-0.110	0.717	-0.771	-0.173	0.721	-0.671	0.292	-0.190	0.039	0.064	0.029	-0.078	0.015	0.056	0.024	0.093
-0.064	0.694	-0.739	-0.174	0.725	-0.667	0.293	0.100	-0.038	0.110	0.002	-0.051	0.060	0.033	0.007	0.086
-0.133	0.736	-0.719	-0.174	0.728	-0.663	0.229	0.050	-0.015	0.042	0.042	-0.034	0.010	0.075	0.027	0.069
-0.137	0.732	-0.735	-0.175	0.731	-0.659	0.243	0.118	-0.034	0.038	0.035	-0.054	0.014	0.071	0.010	0.062
-0.149	0.736	-0.723	-0.175	0.734	-0.657	0.184	0.013	-0.027	0.026	0.036	-0.045	0.027	0.074	0.022	0.035
-0.137	0.705	-0.715	-0.176	0.737	-0.653	0.216	0.164	-0.053	0.039	0.002	-0.040	0.016	0.043	0.029	0.035
-0.207	0.709	-0.719	-0.173	0.738	-0.652	0.141	-0.180	-0.018	-0.033	0.004	-0.045	0.086	0.047	0.026	0.027
-0.118	0.740	-0.664	-0.174	0.741	-0.649	0.182	0.184	-0.092	0.056	0.033	0.007	0.001	0.078	0.081	0.023
-0.168	0.713	-0.700	-0.173	0.743	-0.646	0.157	0.021	-0.087	0.005	0.004	-0.031	0.049	0.051	0.045	0.014
-0.157	0.709	-0.684	-0.172	0.745	-0.645	0.107	0.064	-0.117	0.015	-0.001	-0.016	0.039	0.047	0.061	0.016
-0.176	0.717	-0.688	-0.171	0.746	-0.643	0.085	0.009	-0.119	-0.006	0.005	-0.021	0.059	0.054	0.057	0.000
-0.183	0.736	-0.692	-0.169	0.747	-0.642	0.059	0.049	-0.150	-0.016	0.023	-0.026	0.068	0.073	0.053	-0.004
-0.199	0.725	-0.668	-0.167	0.749	-0.641	0.087	-0.000	-0.141	-0.033	0.010	-0.003	0.084	0.062	0.076	-0.008
-0.176	0.717	-0.688	-0.164	0.750	-0.641	0.052	-0.075	-0.137	-0.013	0.001	-0.023	0.062	0.054	0.057	-0.014
-0.176	0.744	-0.700	-0.162	0.752	-0.639	0.101	-0.005	-0.150	-0.015	0.027	-0.036	0.063	0.080	0.045	-0.013
-0.172	0.713	-0.609	-0.161	0.753	-0.638	0.084	0.080	-0.109	-0.012	-0.006	0.053	0.060	0.049	0.135	-0.009
-0.164	0.740	-0.680	-0.158	0.755	-0.636	0.141	-0.110	-0.092	-0.008	0.019	-0.020	0.053	0.075	0.064	-0.009
-0.172	0.763	-0.672	-0.157	0.757	-0.634	0.137	0.032	-0.118	-0.017	0.040	-0.014	0.062	0.098	0.072	-0.001
-0.160	0.744	-0.672	-0.154	0.759	-0.633	0.097	-0.134	-0.111	-0.009	0.019	-0.015	0.052	0.078	0.072	-0.002
-0.118	0.771	-0.680	-0.155	0.760	-0.631	0.059	0.286	-0.149	0.034	0.044	-0.025	0.010	0.104	0.064	-0.007
-0.183	0.725	-0.652	-0.151	0.760	-0.632	0.013	-0.230	-0.078	-0.035	-0.003	0.004	0.076	0.057	0.091	-0.006
-0.172	0.713	-0.648	-0.148	0.761	-0.631	0.091	-0.133	-0.094	-0.026	-0.016	0.007	0.065	0.045	0.094	-0.011
-0.160	0.752	-0.680	-0.147	0.763	-0.630	0.073	0.064	-0.092	-0.015	0.021	-0.025	0.055	0.083	0.062	-0.023
-0.176	0.740	-0.656	-0.144	0.764	-0.629	0.078	-0.179	-0.075	-0.034	0.008	-0.002	0.071	0.070	0.085	-0.018
-0.168	0.752	-0.672	-0.142	0.764	-0.629	0.047	-0.040	-0.078	-0.028	0.019	-0.018	0.064	0.081	0.069	-0.019
-0.157	0.763	-0.680	-0.140	0.764	-0.629	-0.020	-0.069	-0.076	-0.018	0.031	-0.025	0.053	0.092	0.061	-0.017
-0.183	0.732	-0.688	-0.139	0.764	-0.630	-0.003	-0.023	-0.093	-0.046	-0.000	-0.032	0.080	0.060	0.052	-0.010
-0.137	0.755	-0.684	-0.136	0.764	-0.631	-0.039	-0.077	-0.095	-0.003	0.024	-0.027	0.035	0.082	0.055	-0.005
-0.137	0.755	-0.684	-0.135	0.764	-0.631	-0.039	0.013	-0.124	-0.005	0.024	-0.027	0.035	0.081	0.055	-0.004
-0.137	0.736	-0.684	-0.132	0.764	-0.632	-0.014	-0.120	-0.099	-0.008	0.005	-0.026	0.036	0.061	0.054	0.000
-0.137	0.740	-0.680	-0.130	0.764	-0.632	-0.017	-0.016	-0.112	-0.010	0.009	-0.022	0.036	0.064	0.057	0.002
-0.145	0.740	-0.684	-0.127	0.763	-0.634	-0.051	-0.121	-0.090	-0.020	0.010	-0.024	0.044	0.063	0.052	-0.007
-0.114	0.759	-0.676	-0.126	0.763	-0.634	-0.024	0.075	-0.127	0.009	0.029	-0.016	0.014	0.082	0.059	-0.005
-0.172	0.744	-0.696	-0.123	0.763	-0.635	-0.058	-0.153	-0.082	-0.052	0.014	-0.034	0.072	0.065	0.038	-0.004
-0.114	0.732	-0.676	-0.121	0.762	-0.636	-0.067	-0.014	-0.096	0.004	0.003	-0.013	0.015	0.053	0.057	-0.000
-0.118	0.748	-0.676	-0.119	0.761	-0.638	-0.098	-0.028	-0.090	-0.001	0.020	-0.012	0.019	0.067	0.056	-0.004
-0.110	0.744	-0.688	-0.118	0.760	-0.640	-0.092	-0.027	-0.099	0.004	0.017	-0.022	0.012	0.062	0.044	-0.002
-0.126	0.732	-0.684	-0.116	0.759	-0.641	-0.088	0.001	-0.091	-0.012	0.007	-0.016	0.027	0.050	0.047	-0.003
-0.145	0.736	-0.684	-0.114	0.758	-0.643	-0.100	-0.112	-0.083	-0.034	0.012	-0.014	0.046	0.053	0.046	0.002
-0.114	0.740	-0.700	-0.110	0.756	-0.646	-0.155	-0.167	-0.085	-0.007	0.017	-0.027	0.016	0.055	0.029	-0.005
-0.087	0.725	-0.711	-0.108	0.755	-0.647	-0.078	0.010	-0.115	0.018	0.003	-0.037	0.011	0.039	0.016	0.002
-0.133	0.721	-0.692	-0.105	0.753	-0.650	-0.143	-0.214	-0.072	-0.032	0.001	-0.015	0.036	0.034	0.034	0.006
-0.080	0.752	-0.719	-0.103	0.751	-0.652	-0.125	-0.011	-0.099	0.020	0.033	-0.040	0.018	0.064	0.006	0.002
-0.114	0.725	-0.700	-0.101	0.750	-0.653	-0.087	-0.042	-0.087	-0.017	0.007	-0.019	0.017	0.036	0.025	-0.007
-0.118	0.725	-0.692	-0.100	0.749	-0.655	-0.098	0.002	-0.101	-0.022	0.008	-0.009	0.021	0.035	0.031	-0.002
-0.118	0.740	-0.704	-0.098	0.748	-0.657	-0.118	-0.032	-0.079	-0.023	0.025	-0.019	0.021	0.049	0.019	-0.006
-0.087	0.728	-0.676	-0.095	0.746	-0.659	-0.108	-0.141	-0.061	0.004	0.015	0.011	0.009	0.036	0.045	-0.005
-0.080	0.701	-0.696	-0.094	0.745	-0.661	-0.126	0.000	-0.081	0.011	-0.011	-0.006	0.017	0.008	0.025	-0.005
-0.103	0.698	-0.708	-0.092	0.743	-0.662	-0.090	-0.070	-0.050	-0.014	-0.013	-0.017	0.006	0.004	0.012	-0.003
-0.103	0.705	-0.688	-0.091	0.743	-0.663	-0.066	-0.041	-0.054	-0.015	-0.005	0.004	0.007	0.010	0.030	-0.008
-0.095	0.721	-0.700	-0.090	0.742	-0.664	-0.030	-0.011	-0.062	-0.009	0.011	-0.007	0.001	0.024	0.018	-0.010
-0.110	0.717	-0.700	-0.089	0.742	-0.665	-0.026	-0.019	-0.059	-0.025	0.007	-0.006	0.015	0.019	0.017	-0.015
-0.087	0.721	-0.700	-0.087	0.741	-0.666	-0.075	-0.122	-0.053	-0.004	0.012	-0.004	0.008	0.022	0.016	-0.013
-0.110	0.701	-0.688	-0.086	0.740	-0.667	-0.099	0.066	-0.074	-0.028	-0.006	0.009	0.015	0.002	0.027	-0.009
-0.091	0.709	-0.704	-0.084	0.739	-0.668	-0.055	-0.102	-0.054	-0.011	0.002	-0.006	0.004	0.008	0.010	-0.001
-0.053	0.674	-0.676	-0.083	0.738	-0.670	-0.067	-0.055	-0.037	0.027	-0.032	0.023	0.042	0.028	0.036	-0.004
-0.053	0.674	-0.676	-0.082	0.737	-0.670	-0.041	0.001	-0.050	0.026	-0.031	0.024	0.041	0.029	0.036	0.001
-0.103	0.698	-0.715	-0.081	0.737	-0.671	-0.053	-0.032	-0.054	-0.025	-0.007	-0.014	0.009	0.007	0.005	-0.004
-0.083	0.682	-0.715	-0.081	0.736	-0.672	-0.067	0.085	-0.086	-0.006	-0.022	-0.013	0.010	0.023	0.006	-0.010
-0.122	0.690	-0.739	-0.078	0.734	-0.674	-0.096	-0.140	-0.045	-0.047	-0.013	-0.035	0.029	0.017	0.030	-0.016
-0.095	0.694	-0.723	-0.076	0.733	-0.676	-0.123	-0.188	-0.026	-0.023	-0.007	-0.017	0.002	0.014	0.015	-0.014
-0.087	0.698	-0.719	-0.074	0.731	-0.678	-0.121	-0.098	-0.046	-0.017	-0.002	-0.011	0.005	0.011	0.012	-0.013
-0.083	0.698	-0.715	-0.072	0.729	-0.681	-0.145	-0.081	-0.036	-0.015	0.000	-0.005	0.008	0.013	0.009	-0.006
-0.064	0.686	-0.723	-0.071	0.728	-0.682	-0.088	-0.008	-0.040	0.004	-0.010	-0.011	0.027	0.025	0.018	0.001
-0.076	0.682	-0.743	-0.070	0.726	-0.684	-0.102	-0.090	-0.043	-0.009	-0.012	-0.029	0.015	0.030	0.039	0.000
-0.049	0.678	-0.723	-0.068	0.725	-0.685	-0.089	-0.039	-0.049	0.017	-0.015	-0.008	0.042	0.035	0.020	0.004
-0.080	0.670	-0.723	-0.066	0.723	-0.687	-0.111	-0.132	-0.032	-0.016	-0.021	-0.006	0.011	0.044	0.021	-0.000
-0.053	0.655	-0.711	-0.065	0.722	-0.689	-0.122	-0.019	-0.057	0.010	-0.035	0.008	0.038	0.060	0.010	-0.001
-0.076	0.651	-0.723	-0.062	0.719	-0.692	-0.162	-0.149	-0.042	-0.016	-0.036	-0.001	0.014	0.065	0.022	-0.006
-0.060	0.682	-0.735	-0.060	0.717	-0.695	-0.175	-0.139	-0.048	-0.003	-0.003	-0.010	0.029	0.036	0.035	-0.011
-0.064	0.670	-0.727	-0.059	0.715	-0.696	-0.101	-0.003	-0.073	-0.008	-0.013	-0.001	0.025	0.048	0.028	-0.012
-0.095	0.674	-0.723	-0.056	0.715	-0.697	-0.039	-0.184	-0.038	-0.041	-0.008	0.004	0.007	0.045	0.025	-0.010
-0.060	0.701	-0.759	-0.054	0.714	-0.698	-0.077	-0.047	-0.050	-0.008	0.020	-0.030	0.028	0.019	0.061	-0.011
-0.072	0.694	-0.763	-0.053	0.712	-0.700	-0.081	-0.026	-0.032	-0.020	0.013	-0.033	0.016	0.028	0.066	-0.008
-0.053	0.674	-0.727	-0.052	0.712	-0.701	-0.046	-0.072	-0.030	-0.002	-0.005	0.004	0.035	0.048	0.031	-0.005
-0.033	0.682	-0.715	-0.050	0.711	-0.702	-0.066	-0.136	-0.026	0.015	0.004	0.017	0.053	0.041	0.021	-0.009
-0.068	0.674	-0.719	-0.048	0.711	-0.702	-0.008	-0.040	-0.061	-0.021	-0.003	0.013	0.018	0.050	0.025	-0.013
-0.060	0.682	-0.715	-0.048	0.710	-0.702	-0.028	0.010	-0.062	-0.014	0.006	0.017	0.025	0.043	0.022	-0.013
-0.080	0.682	-0.751	-0.047	0.709	-0.703	-0.067	-0.023	-0.063	-0.034	0.007	-0.017	0.006	0.044	0.059	-0.016
-0.045	0.659	-0.723	-0.045	0.708	-0.704	-0.049	-0.061	-0.053	-0.001	-0.015	0.012	0.040	0.068	0.032	-0.019
-0.049	0.659	-0.743	-0.043	0.708	-0.705	-0.052	-0.121	-0.036	-0.007	-0.015	-0.007	0.036	0.069	0.053	-0.015
-0.080	0.643	-0.731	-0.041	0.706	-0.707	-0.092	-0.123	-0.019	-0.040	-0.029	0.007	0.004	0.085	0.042	-0.011
-0.030	0.643	-0.719	-0.040	0.705	-0.708	-0.050	-0.061	-0.009	0.009	-0.028	0.019	0.052	0.085	0.031	-0.012
-0.053	0.647	-0.751	-0.040	0.705	-0.708	-0.018	0.038	-0.009	-0.014	-0.024	-0.012	0.029	0.081	0.063	-0.021
-0.053	0.647	-0.751	-0.041	0.705	-0.708	0.038	0.025	-0.001	-0.013	-0.025	-0.013	0.028	0.082	0.063	-0.013
-0.099	0.674	-0.755	-0.040	0.707	-0.706	0.108	-0.101	0.035	-0.060	0.001	-0.018	0.019	0.056	0.068	-0.011
-0.041	0.678	-0.751	-0.039	0.708	-0.705	0.095	-0.041	-0.000	-0.003	0.003	-0.015	0.038	0.052	0.065	-0.013
-0.037	0.674	-0.759	-0.040	0.709	-0.705	0.048	0.029	-0.003	0.001	-0.001	-0.023	0.042	0.057	0.073	-0.013
-0.057	0.651	-0.727	-0.040	0.709	-0.704	0.042	-0.003	0.007	-0.018	-0.025	0.009	0.022	0.081	0.043	-0.004
-0.045	0.655	-0.735	-0.040	0.710	-0.703	0.085	-0.060	0.041	-0.006	-0.022	0.001	0.033	0.077	0.052	-0.004
-0.049	0.632	-0.747	-0.040	0.712	-0.701	0.143	-0.017	0.050	-0.009	-0.047	-0.012	0.029	0.101	0.064	-0.010
-0.045	0.632	-0.743	-0.043	0.714	-0.699	0.144	0.144	0.050	-0.003	-0.049	-0.010	0.033	0.102	0.061	-0.007
-0.076	0.628	-0.751	-0.044	0.716	-0.697	0.188	-0.012	0.060	-0.033	-0.055	-0.020	0.003	0.107	0.070	-0.004
-0.053	0.655	-0.751	-0.044	0.718	-0.694	0.189	0.027	0.026	-0.009	-0.030	-0.022	0.025	0.080	0.071	-0.005
-0.045	0.698	-0.743	-0.047	0.720	-0.692	0.143	0.212	-0.023	0.001	0.010	-0.017	0.033	0.038	0.064	0.003
-0.072	0.694	-0.771	-0.046	0.722	-0.691	0.119	-0.032	-0.006	-0.026	0.004	-0.046	0.007	0.043	0.092	0.023
-0.022	0.670	-0.778	-0.048	0.724	-0.688	0.160	0.143	-0.052	0.025	-0.021	-0.056	0.057	0.066	0.101	0.031
0.005	0.636	-0.794	-0.050	0.725	-0.687	0.110	0.265	-0.107	0.053	-0.057	-0.073	0.084	0.102	0.117	0.032
-0.033	0.643	-0.802	-0.053	0.725	-0.686	0.030	0.400	-0.153	0.018	-0.050	-0.081	0.045	0.094	0.126	0.025
-0.076	0.705	-0.818	-0.055	0.725	-0.687	-0.061	0.284	-0.146	-0.022	0.012	-0.096	0.003	0.033	0.142	0.006
-0.122	0.721	-0.775	-0.055	0.723	-0.688	-0.092	0.190	-0.160	-0.068	0.029	-0.051	0.044	0.018	0.100	-0.021
-0.122	0.705	-0.747	-0.054	0.722	-0.690	-0.095	0.097	-0.148	-0.068	0.015	-0.022	0.044	0.034	0.073	-0.038
-0.107	0.663	-0.688	-0.055	0.722	-0.690	-0.008	0.089	-0.085	-0.053	-0.027	0.037	0.029	0.077	0.014	-0.036
-0.076	0.659	-0.664	-0.055	0.723	-0.688	0.105	0.081	-0.022	-0.021	-0.032	0.059	0.001	0.081	0.009	-0.019
-0.037	0.678	-0.719	-0.057	0.725	-0.686	0.165	0.126	0.022	0.020	-0.015	0.001	0.039	0.062	0.046	0.002
-0.026	0.674	-0.747	-0.061	0.729	-0.682	0.248	0.200	0.054	0.035	-0.022	-0.030	0.050	0.066	0.075	0.018
-0.030	0.682	-0.771	-0.064	0.732	-0.679	0.241	0.090	0.118	0.034	-0.017	-0.057	0.046	0.058	0.099	0.033
-0.057	0.655	-0.739	-0.065	0.735	-0.675	0.296	-0.069	0.143	0.008	-0.048	-0.029	0.019	0.085	0.067	0.041
-0.037	0.670	-0.735	-0.066	0.739	-0.671	0.298	-0.053	0.108	0.028	-0.036	-0.030	0.037	0.070	0.064	0.049
-0.022	0.663	-0.759	-0.065	0.742	-0.667	0.271	-0.102	0.089	0.044	-0.047	-0.057	0.052	0.078	0.088	0.056
-0.003	0.667	-0.767	-0.066	0.746	-0.663	0.290	-0.063	0.071	0.063	-0.046	-0.069	0.071	0.075	0.096	0.070
-0.003	0.686	-0.778	-0.064	0.750	-0.659	0.348	-0.198	0.101	0.062	-0.031	-0.085	0.071	0.055	0.108	0.084
-0.003	0.686	-0.778	-0.065	0.755	-0.652	0.441	-0.012	0.091	0.063	-0.036	-0.091	0.070	0.055	0.108	0.097
0.017	0.694	-0.763	-0.066	0.761	-0.645	0.512	-0.083	0.129	0.083	-0.034	-0.083	0.089	0.048	0.092	0.102
0.036	0.705	-0.751	-0.068	0.767	-0.638	0.494	0.004	0.132	0.105	-0.028	-0.079	0.108	0.036	0.080	0.104
0.020	0.736	-0.743	-0.069	0.773	-0.631	0.477	-0.073	0.149	0.091	-0.003	-0.078	0.092	0.005	0.072	0.103
0.005	0.740	-0.727	-0.071	0.778	-0.624	0.434	0.052	0.114	0.078	-0.004	-0.069	0.076	0.001	0.057	0.097
-0.007	0.759	-0.723	-0.072	0.783	-0.618	0.385	0.032	0.092	0.068	0.011	-0.070	0.064	0.018	0.053	0.088
-0.030	0.767	-0.739	-0.073	0.786	-0.613	0.326	-0.036	0.087	0.046	0.015	-0.091	0.040	0.026	0.069	0.074
-0.014	0.767	-0.700	-0.074	0.790	-0.608	0.336	0.072	0.033	0.062	0.012	-0.057	0.055	0.026	0.029	0.068
-0.049	0.767	-0.688	-0.073	0.794	-0.604	0.313	-0.110	0.026	0.027	0.008	-0.049	0.020	0.026	0.017	0.061
-0.018	0.779	-0.672	-0.074	0.798	-0.599	0.315	0.057	-0.008	0.058	0.017	-0.038	0.050	0.037	0.001	0.058
-0.033	0.779	-0.660	-0.073	0.801	-0.594	0.309	-0.064	-0.004	0.041	0.013	-0.031	0.034	0.037	0.011	0.055
-0.030	0.794	-0.684	-0.072	0.804	-0.590	0.295	-0.030	-0.025	0.044	0.026	-0.059	0.037	0.053	0.013	0.050
-0.010	0.790	-0.629	-0.073	0.808	-0.585	0.272	0.117	-0.034	0.064	0.019	-0.008	0.055	0.049	0.042	0.048
-0.072	0.790	-0.648	-0.074	0.810	-0.581	0.250	0.095	0.001	0.004	0.016	-0.031	0.007	0.049	0.022	0.040
-0.033	0.790	-0.656	-0.075	0.814	-0.576	0.288	0.109	-0.010	0.043	0.013	-0.043	0.031	0.048	0.014	0.027
-0.080	0.783	-0.637	-0.076	0.817	-0.572	0.261	0.134	-0.012	-0.002	0.002	-0.028	0.016	0.041	0.034	0.016
-0.083	0.779	-0.621	-0.076	0.820	-0.568	0.271	-0.019	-0.017	-0.006	-0.005	-0.016	0.020	0.037	0.049	0.017
-0.080	0.790	-0.617	-0.075	0.822	-0.565	0.215	0.009	-0.023	-0.002	0.004	-0.015	0.016	0.048	0.053	0.004
-0.060	0.779	-0.613	-0.076	0.824	-0.561	0.212	0.136	-0.048	0.018	-0.009	-0.014	0.003	0.036	0.056	0.002
-0.099	0.786	-0.625	-0.075	0.826	-0.558	0.190	-0.088	0.010	-0.021	-0.003	-0.029	0.036	0.043	0.044	0.007
-0.095	0.806	-0.621	-0.076	0.829	-0.555	0.223	0.095	-0.022	-0.017	0.014	-0.028	0.032	0.062	0.048	0.004
-0.045	0.802	-0.581	-0.076	0.831	-0.551	0.214	-0.005	-0.006	0.033	0.008	0.008	0.017	0.058	0.087	0.008
-0.103	0.825	-0.617	-0.076	0.833	-0.548	0.176	-0.003	-0.019	-0.025	0.030	-0.030	0.040	0.081	0.051	0.009
-0.033	0.813	-0.589	-0.076	0.835	-0.545	0.176	0.176	-0.070	0.045	0.017	-0.005	0.029	0.069	0.078	-0.006
-0.087	0.810	-0.593	-0.073	0.836	-0.544	0.116	-0.210	-0.037	-0.012	0.012	-0.011	0.025	0.065	0.074	-0.011
-0.164	0.794	-0.589	-0.073	0.838	-0.541	0.144	0.118	-0.105	-0.090	-0.005	-0.009	0.102	0.050	0.077	-0.011
-0.076	0.790	-0.589	-0.071	0.839	-0.540	0.120	-0.095	-0.062	-0.003	-0.010	-0.011	0.013	0.046	0.077	-0.023
-0.083	0.810	-0.570	-0.071	0.840	-0.539	0.061	0.088	-0.090	-0.012	0.009	0.008	0.021	0.065	0.096	-0.027
-0.083	0.810	-0.570	-0.069	0.840	-0.537	0.074	0.009	-0.073	-0.013	0.008	0.007	0.021	0.064	0.095	-0.015
-0.103	0.806	-0.581	-0.068	0.840	-0.538	-0.013	0.009	-0.075	-0.033	0.004	-0.004	0.040	0.060	0.083	-0.019
-0.099	0.833	-0.605	-0.067	0.840	-0.538	-0.014	0.027	-0.099	-0.030	0.031	-0.027	0.036	0.086	0.059	-0.025
-0.095	0.829	-0.589	-0.067	0.840	-0.538	0.005	0.115	-0.103	-0.027	0.028	-0.012	0.032	0.082	0.074	-0.030
-0.110	0.794	-0.577	-0.065	0.840	-0.538	0.007	-0.023	-0.066	-0.044	-0.007	0.001	0.047	0.047	0.085	-0.029
-0.114	0.810	-0.589	-0.064	0.840	-0.538	0.017	-0.033	-0.052	-0.049	0.008	-0.011	0.051	0.062	0.073	-0.035
-0.091	0.806	-0.577	-0.063	0.841	-0.537	0.078	-0.017	-0.079	-0.027	0.003	-0.000	0.028	0.058	0.084	-0.031
-0.118	0.813	-0.593	-0.061	0.842	-0.536	0.046	-0.131	-0.065	-0.056	0.011	-0.017	0.055	0.065	0.068	-0.031
-0.064	0.821	-0.581	-0.060	0.842	-0.536	0.052	0.075	-0.094	-0.003	0.018	-0.005	0.001	0.072	0.079	-0.026
-0.110	0.825	-0.597	-0.058	0.843	-0.535	0.022	-0.080	-0.066	-0.051	0.021	-0.021	0.047	0.076	0.063	-0.022
-0.087	0.840	-0.605	-0.057	0.842	-0.536	-0.028	-0.047	-0.063	-0.030	0.037	-0.028	0.024	0.091	0.054	-0.019
-0.068	0.825	-0.597	-0.055	0.842	-0.536	0.018	-0.104	-0.053	-0.012	0.022	-0.020	0.005	0.075	0.062	-0.023
-0.095	0.829	-0.589	-0.053	0.842	-0.536	-0.002	-0.087	-0.049	-0.041	0.026	-0.012	0.031	0.078	0.069	-0.022
-0.072	0.813	-0.577	-0.052	0.842	-0.536	0.004	-0.054	-0.037	-0.019	0.010	0.000	0.008	0.062	0.080	-0.017
-0.087	0.821	-0.566	-0.050	0.843	-0.536	0.044	-0.124	-0.029	-0.036	0.018	0.012	0.024	0.070	0.092	-0.013
-0.049	0.825	-0.593	-0.048	0.843	-0.536	0.023	-0.140	-0.027	0.001	0.021	-0.016	0.015	0.073	0.064	-0.009
-0.041	0.817	-0.597	-0.048	0.843	-0.536	0.004	0.031	-0.039	0.009	0.014	-0.020	0.023	0.065	0.059	-0.002
-0.064	0.798	-0.585	-0.046	0.843	-0.536	0.011	-0.197	0.002	-0.016	-0.006	-0.007	0.000	0.045	0.071	0.006
-0.037	0.829	-0.597	-0.046	0.843	-0.537	-0.026	0.070	-0.038	0.011	0.025	-0.019	0.027	0.076	0.058	-0.001
-0.049	0.802	-0.597	-0.044	0.842	-0.538	-0.057	-0.171	-0.025	-0.003	-0.001	-0.017	0.016	0.048	0.058	-0.002
-0.072	0.821	-0.577	-0.043	0.841	-0.539	-0.045	-0.044	-0.041	-0.027	0.018	0.003	0.007	0.067	0.077	-0.005
-0.037	0.829	-0.585	-0.041	0.840	-0.540	-0.093	-0.071	-0.054	0.007	0.027	-0.003	0.027	0.074	0.069	-0.007
-0.068	0.813	-0.585	-0.038	0.839	-0.542	-0.090	-0.121	-0.075	-0.027	0.012	-0.001	0.003	0.058	0.068	-0.007
-0.037	0.825	-0.585	-0.037	0.838	-0.545	-0.135	-0.002	-0.082	0.003	0.025	0.001	0.028	0.070	0.068	-0.007
-0.041	0.802	-0.609	-0.035	0.836	-0.547	-0.159	-0.066	-0.060	-0.003	0.004	-0.019	0.024	0.046	0.043	-0.008
-0.068	0.779	-0.613	-0.034	0.835	-0.550	-0.118	0.002	-0.057	-0.031	-0.018	-0.021	0.003	0.023	0.039	-0.008
-0.041	0.783	-0.601	-0.034	0.833	-0.552	-0.113	-0.085	-0.002	-0.005	-0.013	-0.007	0.024	0.026	0.050	-0.012
-0.064	0.794	-0.609	-0.032	0.833	-0.553	-0.035	-0.118	0.005	-0.029	-0.001	-0.014	0.002	0.037	0.042	-0.013
-0.057	0.802	-0.605	-0.032	0.831	-0.555	-0.115	0.009	-0.023	-0.021	0.008	-0.008	0.009	0.044	0.046	-0.013
-0.045	0.810	-0.613	-0.031	0.830	-0.556	-0.093	-0.014	-0.045	-0.010	0.018	-0.014	0.021	0.052	0.037	-0.018
-0.053	0.779	-0.593	-0.030	0.829	-0.558	-0.104	-0.028	-0.037	-0.018	-0.012	0.008	0.014	0.020	0.056	-0.013
-0.068	0.806	-0.625	-0.028	0.827	-0.561	-0.139	-0.169	-0.026	-0.036	0.017	-0.020	0.002	0.047	0.025	-0.021
-0.026	0.794	-0.597	-0.028	0.826	-0.562	-0.090	0.087	-0.083	0.006	0.007	0.009	0.041	0.035	0.052	-0.021
-0.099	0.779	-0.629	-0.025	0.824	-0.565	-0.162	-0.200	-0.069	-0.070	-0.007	-0.020	0.032	0.020	0.020	-0.022
-0.030	0.779	-0.613	-0.023	0.822	-0.570	-0.245	-0.046	-0.093	-0.003	-0.004	-0.000	0.038	0.020	0.035	-0.011
-0.057	0.775	-0.633	-0.020	0.819	-0.574	-0.224	-0.203	-0.045	-0.032	-0.005	-0.016	0.011	0.016	0.015	-0.015
0.001	0.775	-0.629	-0.019	0.817	-0.577	-0.198	-0.019	-0.053	0.024	-0.003	-0.008	0.069	0.015	0.019	-0.002
-0.037	0.767	-0.617	-0.018	0.815	-0.580	-0.170	-0.061	-0.011	-0.015	-0.009	0.007	0.031	0.007	0.030	-0.005
-0.018	0.775	-0.637	-0.017	0.813	-0.582	-0.112	-0.061	-0.008	0.004	0.001	-0.011	0.050	0.015	0.010	-0.002
-0.037	0.779	-0.625	-0.016	0.812	-0.584	-0.118	-0.086	-0.017	-0.017	0.006	0.003	0.031	0.019	0.022	-0.013
-0.030	0.779	-0.633	-0.015	0.810	-0.586	-0.131	-0.084	-0.012	-0.010	0.008	-0.003	0.039	0.018	0.014	-0.010
-0.045	0.755	-0.609	-0.014	0.809	-0.588	-0.114	-0.076	-0.014	-0.026	-0.014	0.023	0.024	0.005	0.037	-0.020
-0.018	0.763	-0.629	-0.014	0.807	-0.590	-0.105	0.059	-0.010	0.001	-0.005	0.005	0.051	0.002	0.018	-0.016
-0.060	0.748	-0.625	-0.014	0.807	-0.591	-0.028	-0.092	0.044	-0.041	-0.020	0.010	0.009	0.013	0.021	-0.016
-0.014	0.755	-0.629	-0.014	0.806	-0.591	-0.025	-0.038	0.058	0.005	-0.011	0.007	0.056	0.006	0.017	-0.013
-0.033	0.759	-0.644	-0.016	0.806	-0.592	-0.032	0.090	0.049	-0.012	-0.007	-0.008	0.037	0.002	0.001	-0.017
-0.037	0.755	-0.621	-0.016	0.806	-0.592	0.016	-0.132	0.050	-0.016	-0.011	0.015	0.033	0.006	0.024	-0.011
-0.037	0.771	-0.625	-0.017	0.806	-0.592	0.008	0.064	0.013	-0.015	0.005	0.012	0.033	0.009	0.020	-0.016
-0.037	0.752	-0.637	-0.017	0.806	-0.592	0.003	-0.043	0.046	-0.015	-0.014	0.000	0.033	0.010	0.008	-0.015
-0.049	0.752	-0.637	-0.018	0.806	-0.591	0.064	0.055	0.040	-0.025	-0.015	-0.001	0.022	0.010	0.008	-0.014
-0.030	0.779	-0.648	-0.020	0.807	-0.590	0.047	0.078	0.067	-0.004	0.012	-0.013	0.042	0.017	0.004	-0.011
-0.045	0.755	-0.633	-0.022	0.808	-0.589	0.123	0.010	0.094	-0.017	-0.012	0.001	0.027	0.007	0.012	-0.006
-0.037	0.752	-0.637	-0.025	0.810	-0.586	0.190	0.089	0.091	-0.007	-0.018	-0.006	0.035	0.011	0.008	-0.003
-0.026	0.752	-0.644	-0.028	0.812	-0.583	0.192	0.125	0.093	0.008	-0.020	-0.016	0.047	0.011	0.001	-0.008
-0.053	0.755	-0.644	-0.029	0.815	-0.579	0.213	0.021	0.102	-0.017	-0.018	-0.019	0.020	0.007	0.001	-0.007
-0.064	0.767	-0.629	-0.032	0.816	-0.577	0.132	0.062	0.113	-0.026	-0.008	-0.006	0.009	0.005	0.015	-0.010
-0.060	0.783	-0.644	-0.035	0.817	-0.576	0.107	0.110	0.123	-0.019	0.007	-0.023	0.013	0.020	0.001	-0.012
-0.072	0.779	-0.637	-0.038	0.818	-0.574	0.109	0.040	0.147	-0.027	0.002	-0.016	0.002	0.016	0.006	-0.009
-0.049	0.779	-0.629	-0.042	0.818	-0.573	0.064	0.207	0.097	-0.000	0.001	-0.009	0.025	0.016	0.013	-0.003
-0.060	0.798	-0.652	-0.045	0.819	-0.572	0.061	0.096	0.112	-0.009	0.020	-0.033	0.014	0.035	0.011	0.007
-0.053	0.794	-0.648	-0.048	0.818	-0.573	-0.019	0.086	0.118	0.002	0.017	-0.029	0.022	0.031	0.007	0.010
-0.018	0.794	-0.629	-0.052	0.818	-0.573	-0.047	0.222	0.094	0.040	0.018	-0.008	0.056	0.031	0.012	0.014
-0.068	0.783	-0.625	-0.055	0.817	-0.574	-0.070	0.117	0.094	-0.007	0.008	-0.003	0.006	0.020	0.016	0.013
-0.041	0.779	-0.629	-0.059	0.815	-0.576	-0.134	0.261	0.033	0.024	0.005	-0.004	0.033	0.016	0.012	0.015
-0.068	0.740	-0.617	-0.061	0.812	-0.580	-0.200	0.129	0.045	-0.001	-0.030	0.011	0.007	0.023	0.024	0.003
-0.041	0.728	-0.617	-0.065	0.809	-0.584	-0.242	0.232	0.061	0.030	-0.039	0.016	0.034	0.035	0.023	0.004
-0.091	0.732	-0.621	-0.069	0.807	-0.587	-0.196	0.188	0.150	-0.015	-0.032	0.015	0.015	0.031	0.019	0.008
-0.080	0.752	-0.633	-0.074	0.805	-0.588	-0.081	0.125	0.212	0.001	-0.011	0.005	0.003	0.012	0.007	0.014
-0.037	0.786	-0.629	-0.080	0.805	-0.588	0.001	0.227	0.184	0.049	0.024	0.009	0.040	0.023	0.011	0.007
-0.060	0.794	-0.621	-0.085	0.805	-0.587	0.011	0.281	0.102	0.031	0.032	0.016	0.018	0.030	0.019	0.009
-0.110	0.783	-0.644	-0.087	0.805	-0.586	0.046	0.105	0.048	-0.017	0.020	-0.008	0.032	0.019	0.005	0.008
-0.099	0.755	-0.629	-0.087	0.805	-0.587	-0.012	0.034	0.019	-0.005	-0.007	0.009	0.019	0.009	0.011	0.006
-0.110	0.744	-0.660	-0.089	0.804	-0.587	-0.044	0.060	0.025	-0.015	-0.018	-0.022	0.030	0.021	0.021	0.008
-0.072	0.721	-0.676	-0.089	0.804	-0.588	-0.016	0.027	0.020	0.024	-0.040	-0.037	0.009	0.044	0.037	0.023
-0.080	0.725	-0.700	-0.089	0.803	-0.590	-0.084	-0.041	0.046	0.016	-0.035	-0.058	0.002	0.040	0.060	0.029
-0.045	0.725	-0.672	-0.091	0.802	-0.590	0.011	0.046	0.048	0.052	-0.035	-0.031	0.037	0.040	0.033	0.037
-0.080	0.759	-0.660	-0.091	0.803	-0.589	0.045	0.011	0.049	0.018	-0.000	-0.019	0.004	0.005	0.021	0.046
-0.068	0.767	-0.652	-0.092	0.804	-0.587	0.150	0.054	0.029	0.031	0.006	-0.013	0.016	0.003	0.013	0.052
-0.022	0.752	-0.668	-0.092	0.806	-0.584	0.193	-0.030	0.028	0.077	-0.012	-0.032	0.063	0.012	0.029	0.062
-0.053	0.736	-0.696	-0.092	0.808	-0.582	0.169	-0.033	0.004	0.046	-0.029	-0.061	0.032	0.027	0.057	0.075
0.005	0.713	-0.676	-0.092	0.810	-0.579	0.184	0.033	-0.014	0.103	-0.054	-0.044	0.090	0.050	0.037	0.088
-0.018	0.713	-0.680	-0.092	0.813	-0.576	0.232	0.015	0.004	0.080	-0.056	-0.051	0.068	0.050	0.041	0.088
-0.007	0.728	-0.656	-0.092	0.815	-0.572	0.251	0.046	0.021	0.092	-0.044	-0.031	0.080	0.035	0.017	0.082
-0.026	0.771	-0.660	-0.094	0.818	-0.567	0.294	0.147	0.004	0.074	-0.004	-0.040	0.061	0.008	0.021	0.078
-0.091	0.771	-0.688	-0.094	0.821	-0.563	0.244	-0.039	0.034	0.009	-0.007	-0.071	0.004	0.008	0.048	0.071
-0.014	0.790	-0.644	-0.095	0.823	-0.560	0.211	0.120	0.000	0.087	0.010	-0.031	0.073	0.028	0.005	0.065
-0.057	0.786	-0.652	-0.095	0.824	-0.558	0.138	-0.099	0.035	0.044	0.005	-0.041	0.031	0.024	0.012	0.054
-0.037	0.783	-0.621	-0.096	0.826	-0.556	0.142	0.138	0.002	0.065	-0.000	-0.012	0.050	0.020	0.020	0.055
-0.080	0.779	-0.629	-0.097	0.827	-0.553	0.158	0.036	0.024	0.023	-0.006	-0.022	0.007	0.017	0.012	0.033
-0.076	0.790	-0.629	-0.099	0.829	-0.550	0.172	0.212	0.005	0.029	0.004	-0.025	0.011	0.028	0.013	0.030
-0.133	0.798	-0.633	-0.099	0.831	-0.548	0.165	-0.099	0.034	-0.029	0.010	-0.032	0.047	0.036	0.009	0.021
-0.068	0.798	-0.605	-0.099	0.832	-0.546	0.121	0.109	-0.019	0.037	0.009	-0.006	0.018	0.036	0.037	0.020
-0.087	0.821	-0.613	-0.099	0.833	-0.545	0.082	0.048	-0.031	0.017	0.031	-0.015	0.001	0.059	0.029	0.003
-0.080	0.786	-0.593	-0.101	0.834	-0.543	0.067	0.290	-0.059	0.027	-0.004	0.003	0.007	0.024	0.050	0.009
-0.164	0.794	-0.609	-0.100	0.833	-0.543	-0.002	-0.088	-0.019	-0.059	0.004	-0.012	0.078	0.032	0.034	-0.007
-0.091	0.783	-0.601	-0.100	0.834	-0.543	0.046	0.060	-0.067	0.014	-0.008	-0.005	0.005	0.021	0.042	-0.010
-0.153	0.767	-0.593	-0.099	0.834	-0.542	0.054	-0.084	-0.032	-0.049	-0.024	0.002	0.067	0.005	0.051	-0.017
-0.099	0.775	-0.593	-0.099	0.835	-0.541	0.053	0.094	-0.015	0.006	-0.017	0.001	0.014	0.013	0.051	-0.006
-0.118	0.802	-0.609	-0.098	0.836	-0.540	0.086	-0.145	0.019	-0.014	0.010	-0.016	0.033	0.040	0.036	-0.015
-0.103	0.825	-0.593	-0.099	0.836	-0.539	0.077	0.115	-0.011	0.003	0.032	-0.001	0.018	0.063	0.052	-0.011
-0.141	0.825	-0.597	-0.099	0.837	-0.538	0.063	-0.041	0.029	-0.035	0.031	-0.006	0.056	0.063	0.049	-0.018
-0.133	0.821	-0.585	-0.100	0.838	-0.536	0.119	0.048	0.007	-0.027	0.026	0.003	0.049	0.060	0.061	-0.017
-0.137	0.829	-0.585	-0.100	0.838	-0.536	0.031	-0.012	0.007	-0.030	0.034	0.003	0.053	0.068	0.061	-0.023
-0.110	0.802	-0.585	-0.100	0.839	-0.536	0.023	-0.037	0.000	-0.003	0.007	0.003	0.026	0.041	0.061	-0.017
-0.141	0.806	-0.593	-0.101	0.838	-0.536	-0.039	0.169	-0.022	-0.032	0.011	-0.005	0.057	0.045	0.054	-0.015
-0.099	0.786	-0.570	-0.099	0.838	-0.537	-0.023	-0.300	0.028	0.008	-0.008	0.020	0.015	0.026	0.078	-0.012
-0.126	0.821	-0.601	-0.098	0.837	-0.539	-0.084	-0.097	0.002	-0.020	0.028	-0.010	0.042	0.061	0.047	-0.014
-0.126	0.802	-0.601	-0.099	0.835	-0.541	-0.136	0.158	-0.030	-0.018	0.010	-0.008	0.042	0.042	0.047	-0.004
-0.114	0.798	-0.585	-0.097	0.834	-0.544	-0.133	-0.196	0.008	-0.009	0.008	0.011	0.030	0.038	0.063	-0.001
-0.076	0.790	-0.574	-0.098	0.832	-0.546	-0.141	0.116	-0.030	0.031	0.002	0.025	0.008	0.031	0.075	-0.003
-0.076	0.790	-0.574	-0.097	0.830	-0.549	-0.145	-0.063	0.007	0.030	0.003	0.028	0.008	0.031	0.075	-0.006
-0.133	0.810	-0.593	-0.098	0.829	-0.551	-0.114	0.063	-0.013	-0.027	0.024	0.010	0.050	0.050	0.055	-0.001
-0.137	0.806	-0.601	-0.097	0.828	-0.553	-0.116	-0.122	0.026	-0.031	0.022	0.004	0.054	0.046	0.047	-0.013
-0.083	0.786	-0.585	-0.097	0.826	-0.555	-0.105	0.051	0.001	0.023	0.004	0.022	0.001	0.027	0.063	-0.014
-0.145	0.775	-0.601	-0.097	0.825	-0.556	-0.084	-0.159	0.056	-0.039	-0.007	0.008	0.062	0.015	0.048	-0.011
-0.083	0.759	-0.581	-0.098	0.824	-0.558	-0.101	0.037	0.059	0.024	-0.021	0.029	0.000	0.000	0.068	-0.010
-0.114	0.771	-0.605	-0.098	0.823	-0.560	-0.072	-0.070	0.037	-0.007	-0.008	0.007	0.031	0.012	0.044	-0.014
-0.133	0.763	-0.605	-0.098	0.822	-0.561	-0.075	-0.077	0.015	-0.027	-0.015	0.009	0.050	0.004	0.045	-0.006
-0.118	0.779	-0.629	-0.098	0.820	-0.563	-0.111	-0.047	0.032	-0.012	0.002	-0.012	0.034	0.020	0.021	-0.012
-0.107	0.786	-0.625	-0.098	0.819	-0.565	-0.076	-0.002	0.004	0.000	0.011	-0.007	0.023	0.028	0.025	-0.005
-0.130	0.790	-0.629	-0.095	0.817	-0.568	-0.175	-0.199	-0.001	-0.025	0.016	-0.007	0.046	0.032	0.022	-0.004
-0.076	0.798	-0.633	-0.095	0.815	-0.572	-0.232	0.067	-0.078	0.028	0.027	-0.008	0.008	0.040	0.018	-0.004
-0.114	0.783	-0.597	-0.092	0.811	-0.577	-0.297	-0.131	-0.061	-0.013	0.015	0.033	0.031	0.025	0.054	-0.002
-0.103	0.775	-0.617	-0.091	0.808	-0.582	-0.320	0.016	-0.075	-0.002	0.011	0.019	0.019	0.017	0.034	-0.004
-0.080	0.740	-0.617	-0.091	0.805	-0.587	-0.276	0.091	-0.068	0.021	-0.021	0.023	0.004	0.017	0.035	-0.013
-0.130	0.740	-0.641	-0.091	0.801	-0.592	-0.317	-0.035	-0.007	-0.030	-0.017	0.005	0.046	0.017	0.011	-0.013
-0.110	0.736	-0.629	-0.090	0.797	-0.597	-0.270	-0.064	-0.009	-0.011	-0.018	0.021	0.027	0.021	0.023	-0.015
-0.118	0.767	-0.648	-0.089	0.794	-0.602	-0.308	-0.079	-0.011	-0.020	0.017	0.007	0.035	0.011	0.004	-0.021
-0.107	0.771	-0.629	-0.089	0.790	-0.607	-0.298	0.038	-0.025	-0.008	0.025	0.031	0.023	0.015	0.024	-0.021
-0.103	0.763	-0.621	-0.088	0.786	-0.611	-0.298	-0.039	-0.026	-0.005	0.020	0.044	0.019	0.007	0.032	-0.022
-0.114	0.763	-0.637	-0.088	0.783	-0.616	-0.301	0.051	-0.060	-0.017	0.024	0.033	0.031	0.008	0.017	-0.021
-0.114	0.740	-0.652	-0.089	0.779	-0.621	-0.292	0.133	-0.072	-0.016	0.005	0.022	0.031	0.015	0.001	-0.023
-0.107	0.725	-0.648	-0.087	0.776	-0.625	-0.284	-0.133	-0.026	-0.011	-0.007	0.031	0.024	0.030	0.006	-0.030
-0.118	0.721	-0.660	-0.087	0.772	-0.630	-0.284	0.042	-0.019	-0.022	-0.007	0.023	0.036	0.033	0.006	-0.020
-0.145	0.701	-0.676	-0.086	0.768	-0.634	-0.279	-0.140	0.010	-0.050	-0.023	0.012	0.063	0.052	0.021	-0.023
-0.057	0.721	-0.660	-0.084	0.765	-0.638	-0.237	-0.096	-0.027	0.036	-0.001	0.032	0.025	0.032	0.005	-0.025
-0.130	0.713	-0.672	-0.085	0.761	-0.643	-0.310	0.111	-0.056	-0.036	-0.004	0.025	0.048	0.039	0.016	-0.025
-0.114	0.728	-0.676	-0.084	0.758	-0.647	-0.266	-0.013	-0.043	-0.021	0.015	0.025	0.032	0.023	0.020	-0.021
-0.114	0.728	-0.676	-0.083	0.754	-0.651	-0.253	-0.013	-0.048	-0.022	0.018	0.029	0.032	0.023	0.019	-0.027
-0.114	0.705	-0.688	-0.082	0.752	-0.654	-0.193	-0.039	-0.021	-0.023	-0.003	0.020	0.033	0.046	0.030	-0.024
-0.095	0.705	-0.696	-0.083	0.750	-0.656	-0.110	0.035	-0.008	-0.003	-0.001	0.014	0.013	0.045	0.038	-0.024
-0.114	0.686	-0.700	-0.083	0.749	-0.658	-0.112	0.011	0.009	-0.022	-0.019	0.012	0.033	0.064	0.041	-0.018
-0.118	0.694	-0.700	-0.083	0.747	-0.659	-0.078	0.002	0.010	-0.025	-0.010	0.014	0.037	0.056	0.041	-0.015
-0.083	0.686	-0.688	-0.084	0.747	-0.659	-0.002	0.037	-0.010	0.010	-0.017	0.026	0.002	0.063	0.028	-0.020
-0.110	0.709	-0.711	-0.085	0.746	-0.660	-0.087	0.074	-0.015	-0.017	0.007	0.003	0.030	0.039	0.051	-0.019
-0.130	0.713	-0.727	-0.084	0.745	-0.662	-0.056	-0.040	-0.008	-0.036	0.012	-0.011	0.049	0.034	0.067	-0.011
-0.103	0.682	-0.684	-0.084	0.744	-0.662	-0.056	-0.008	-0.004	-0.010	-0.018	0.033	0.022	0.064	0.023	-0.011
-0.072	0.663	-0.688	-0.084	0.744	-0.663	-0.029	0.055	-0.020	0.022	-0.037	0.030	0.009	0.083	0.026	-0.016
-0.087	0.678	-0.700	-0.086	0.743	-0.664	-0.046	0.124	-0.011	0.008	-0.021	0.019	0.007	0.067	0.037	-0.018
-0.141	0.667	-0.715	-0.087	0.743	-0.664	0.013	0.015	0.024	-0.045	-0.032	0.003	0.061	0.078	0.052	-0.018
-0.133	0.663	-0.704	-0.087	0.743	-0.663	0.046	-0.013	0.048	-0.037	-0.037	0.014	0.053	0.081	0.040	-0.021
-0.122	0.690	-0.719	-0.088	0.744	-0.663	0.047	0.044	0.030	-0.024	-0.010	-0.002	0.042	0.054	0.055	-0.024
-0.103	0.682	-0.723	-0.089	0.745	-0.662	0.082	-0.009	0.027	-0.005	-0.019	-0.007	0.023	0.061	0.059	-0.014
-0.107	0.670	-0.696	-0.089	0.745	-0.661	0.049	-0.004	0.041	-0.008	-0.031	0.020	0.026	0.072	0.031	-0.013
-0.095	0.678	-0.715	-0.090	0.746	-0.660	0.069	0.040	0.012	0.004	-0.023	-0.001	0.015	0.063	0.050	-0.008
-0.126	0.674	-0.696	-0.091	0.746	-0.659	0.063	0.014	0.013	-0.026	-0.028	0.018	0.046	0.066	0.029	-0.010
-0.099	0.701	-0.711	-0.092	0.747	-0.658	0.065	0.078	-0.005	0.002	-0.002	0.002	0.019	0.039	0.045	-0.009
-0.103	0.670	-0.684	-0.092	0.748	-0.657	0.080	0.033	0.015	-0.001	-0.033	0.028	0.023	0.069	0.016	-0.014
-0.114	0.682	-0.704	-0.094	0.749	-0.655	0.118	0.059	0.055	-0.011	-0.023	0.007	0.035	0.056	0.035	-0.010
-0.126	0.690	-0.715	-0.096	0.752	-0.653	0.191	0.086	0.055	-0.020	-0.018	-0.008	0.047	0.048	0.047	-0.006
-0.114	0.698	-0.684	-0.097	0.754	-0.650	0.204	0.059	0.045	-0.007	-0.012	0.021	0.036	0.039	0.015	-0.004
-0.076	0.705	-0.676	-0.098	0.756	-0.647	0.199	0.040	0.022	0.032	-0.007	0.026	0.003	0.031	0.006	-0.001
-0.107	0.694	-0.688	-0.100	0.758	-0.645	0.118	0.170	-0.017	0.003	-0.020	0.012	0.028	0.042	0.017	-0.001
-0.095	0.678	-0.664	-0.102	0.759	-0.643	0.116	0.207	-0.027	0.017	-0.037	0.033	0.016	0.057	0.007	-0.006
-0.122	0.686	-0.676	-0.105	0.760	-0.641	0.101	0.211	0.008	-0.007	-0.030	0.020	0.043	0.049	0.004	-0.019
-0.176	0.705	-0.723	-0.108	0.763	-0.638	0.205	0.159	0.025	-0.058	-0.013	-0.031	0.097	0.029	0.051	-0.026
-0.176	0.705	-0.723	-0.110	0.765	-0.635	0.193	0.127	0.023	-0.056	-0.015	-0.034	0.098	0.028	0.050	-0.027
-0.176	0.701	-0.719	-0.111	0.767	-0.632	0.157	0.085	-0.001	-0.055	-0.021	-0.032	0.098	0.032	0.045	-0.023
-0.130	0.701	-0.715	-0.112	0.768	-0.631	0.094	0.144	-0.063	-0.008	-0.022	-0.030	0.052	0.031	0.041	-0.017
-0.137	0.698	-0.739	-0.112	0.768	-0.631	0.008	0.128	-0.106	-0.015	-0.026	-0.053	0.060	0.035	0.063	-0.016
-0.160	0.709	-0.755	-0.113	0.768	-0.631	-0.021	0.231	-0.158	-0.038	-0.014	-0.069	0.084	0.022	0.078	-0.007
-0.183	0.744	-0.759	-0.111	0.767	-0.632	-0.055	0.028	-0.163	-0.063	0.021	-0.072	0.107	0.012	0.081	-0.001
-0.133	0.752	-0.739	-0.109	0.768	-0.631	0.035	0.042	-0.172	-0.015	0.028	-0.052	0.057	0.020	0.061	0.006
-0.103	0.732	-0.743	-0.107	0.768	-0.631	0.011	0.081	-0.188	0.014	0.009	-0.056	0.026	0.001	0.065	0.008
-0.091	0.728	-0.743	-0.106	0.768	-0.631	-0.011	0.131	-0.196	0.024	0.005	-0.056	0.015	0.003	0.065	0.004
-0.133	0.705	-0.731	-0.104	0.768	-0.632	-0.030	0.110	-0.185	-0.019	-0.018	-0.044	0.057	0.026	0.053	-0.005
-0.180	0.682	-0.711	-0.103	0.768	-0.632	0.009	-0.010	-0.110	-0.067	-0.041	-0.024	0.103	0.048	0.033	-0.021
-0.153	0.705	-0.672	-0.103	0.770	-0.630	0.118	0.133	-0.080	-0.039	-0.020	0.014	0.076	0.024	0.006	-0.030
-0.172	0.701	-0.704	-0.103	0.771	-0.628	0.144	-0.086	0.004	-0.059	-0.025	-0.019	0.095	0.027	0.025	-0.028
-0.122	0.705	-0.692	-0.103	0.774	-0.625	0.209	0.014	0.006	-0.009	-0.024	-0.011	0.045	0.023	0.013	-0.011
-0.118	0.740	-0.711	-0.101	0.776	-0.622	0.231	-0.111	-0.001	-0.007	0.009	-0.033	0.042	0.012	0.032	0.002
-0.080	0.752	-0.688	-0.100	0.780	-0.618	0.267	-0.067	-0.029	0.031	0.017	-0.014	0.003	0.023	0.008	0.019
-0.091	0.755	-0.696	-0.098	0.783	-0.614	0.279	-0.124	-0.020	0.017	0.018	-0.026	0.015	0.027	0.016	0.023
-0.076	0.748	-0.684	-0.097	0.786	-0.610	0.288	-0.057	-0.038	0.031	0.006	-0.018	0.000	0.020	0.003	0.022
-0.110	0.755	-0.723	-0.095	0.790	-0.606	0.294	-0.106	-0.038	-0.005	0.011	-0.061	0.035	0.028	0.042	0.020
-0.118	0.748	-0.708	-0.093	0.793	-0.602	0.273	-0.197	0.002	-0.015	-0.000	-0.049	0.043	0.021	0.026	0.029
-0.099	0.744	-0.723	-0.091	0.796	-0.599	0.262	-0.191	0.005	0.002	-0.007	-0.068	0.024	0.018	0.041	0.035
-0.049	0.748	-0.711	-0.088	0.798	-0.596	0.247	-0.236	0.026	0.049	-0.006	-0.060	0.026	0.022	0.028	0.046
-0.045	0.763	-0.700	-0.086	0.801	-0.593	0.221	-0.147	0.009	0.051	0.007	-0.051	0.029	0.038	0.016	0.057
-0.033	0.786	-0.696	-0.085	0.803	-0.590	0.197	-0.059	-0.013	0.062	0.028	-0.050	0.041	0.062	0.012	0.061
-0.049	0.821	-0.684	-0.084	0.805	-0.587	0.206	-0.067	-0.019	0.045	0.061	-0.041	0.025	0.097	0.001	0.061
-0.060	0.829	-0.692	-0.083	0.807	-0.585	0.153	-0.044	-0.036	0.032	0.067	-0.051	0.013	0.105	0.007	0.061
-0.037	0.813	-0.684	-0.080	0.809	-0.582	0.184	-0.108	-0.061	0.053	0.049	-0.045	0.036	0.090	0.002	0.059
-0.033	0.783	-0.684	-0.078	0.811	-0.580	0.118	-0.116	-0.068	0.054	0.017	-0.046	0.039	0.059	0.002	0.054
-0.033	0.783	-0.684	-0.076	0.812	-0.579	0.116	0.028	-0.096	0.053	0.016	-0.048	0.039	0.060	0.003	0.056
-0.064	0.779	-0.660	-0.074	0.813	-0.577	0.106	-0.087	-0.078	0.020	0.011	-0.026	0.008	0.056	0.027	0.049
-0.030	0.783	-0.668	-0.073	0.814	-0.576	0.079	0.098	-0.121	0.053	0.014	-0.035	0.042	0.060	0.019	0.043
-0.064	0.786	-0.668	-0.071	0.815	-0.575	0.069	-0.045	-0.122	0.016	0.017	-0.035	0.007	0.064	0.020	0.034
-0.057	0.794	-0.676	-0.068	0.815	-0.575	0.022	-0.035	-0.112	0.021	0.024	-0.043	0.015	0.072	0.012	0.032
-0.060	0.790	-0.652	-0.066	0.816	-0.575	0.056	-0.007	-0.112	0.016	0.020	-0.020	0.011	0.068	0.036	0.024
-0.076	0.794	-0.692	-0.064	0.816	-0.574	0.054	-0.050	-0.107	-0.002	0.023	-0.060	0.005	0.072	0.003	0.020
-0.057	0.775	-0.641	-0.063	0.817	-0.573	0.051	0.061	-0.106	0.016	0.003	-0.009	0.014	0.053	0.048	0.016
-0.072	0.767	-0.660	-0.062	0.818	-0.572	0.091	-0.024	-0.079	-0.001	-0.005	-0.030	0.001	0.046	0.029	0.009
-0.060	0.752	-0.644	-0.061	0.819	-0.571	0.103	0.075	-0.072	0.010	-0.022	-0.016	0.010	0.030	0.045	0.009
-0.095	0.752	-0.660	-0.059	0.820	-0.569	0.099	-0.098	-0.083	-0.027	-0.023	-0.033	0.025	0.030	0.029	0.002
-0.053	0.767	-0.644	-0.057	0.820	-0.569	0.007	0.058	-0.130	0.014	-0.007	-0.017	0.018	0.046	0.045	-0.004
-0.091	0.771	-0.637	-0.055	0.820	-0.570	-0.024	-0.019	-0.128	-0.026	-0.003	-0.008	0.021	0.050	0.053	-0.006
-0.083	0.783	-0.633	-0.053	0.819	-0.571	-0.044	-0.063	-0.120	-0.021	0.009	-0.003	0.013	0.062	0.057	-0.007
-0.053	0.790	-0.617	-0.050	0.819	-0.571	-0.009	-0.053	-0.119	0.007	0.017	0.013	0.018	0.070	0.073	-0.010
-0.068	0.790	-0.617	-0.048	0.819	-0.571	0.023	-0.046	-0.105	-0.011	0.016	0.013	0.003	0.070	0.073	-0.003
-0.053	0.802	-0.633	-0.046	0.820	-0.571	0.019	-0.027	-0.113	0.003	0.028	-0.003	0.018	0.081	0.057	-0.000
-0.037	0.810	-0.617	-0.044	0.820	-0.571	0.003	0.015	-0.136	0.016	0.035	0.013	0.034	0.089	0.073	0.000
-0.057	0.817	-0.633	-0.041	0.819	-0.573	-0.084	-0.038	-0.120	-0.005	0.044	-0.001	0.014	0.097	0.057	-0.006
-0.041	0.813	-0.625	-0.039	0.818	-0.575	-0.116	-0.004	-0.121	0.008	0.042	0.009	0.030	0.092	0.065	-0.009
-0.091	0.810	-0.629	-0.038	0.816	-0.577	-0.140	0.045	-0.121	-0.043	0.039	0.007	0.020	0.088	0.061	-0.017
-0.053	0.798	-0.609	-0.036	0.814	-0.579	-0.151	0.022	-0.134	-0.007	0.029	0.029	0.018	0.076	0.081	-0.024
-0.072	0.783	-0.637	-0.036	0.813	-0.581	-0.117	0.315	-0.207	-0.025	0.015	0.004	0.001	0.061	0.053	-0.038
-0.087	0.802	-0.641	-0.032	0.810	-0.585	-0.214	-0.175	-0.163	-0.045	0.037	0.003	0.016	0.080	0.049	-0.037
-0.114	0.779	-0.652	-0.030	0.808	-0.588	-0.203	0.023	-0.182	-0.074	0.017	-0.005	0.043	0.056	0.037	-0.044
-0.076	0.786	-0.648	-0.025	0.805	-0.593	-0.241	-0.163	-0.140	-0.040	0.027	0.003	0.005	0.064	0.041	-0.045
-0.076	0.779	-0.629	-0.023	0.802	-0.596	-0.232	-0.010	-0.169	-0.042	0.022	0.026	0.004	0.056	0.060	-0.044
-0.049	0.752	-0.617	-0.020	0.799	-0.601	-0.283	-0.057	-0.147	-0.018	-0.001	0.043	0.023	0.029	0.072	-0.032
-0.049	0.752	-0.617	-0.016	0.795	-0.606	-0.333	-0.096	-0.155	-0.022	0.003	0.048	0.023	0.029	0.072	-0.031
-0.030	0.744	-0.660	-0.013	0.791	-0.612	-0.314	-0.051	-0.144	-0.006	-0.001	0.010	0.042	0.021	0.029	-0.026
-0.049	0.736	-0.656	-0.011	0.787	-0.617	-0.344	-0.028	-0.133	-0.027	-0.005	0.020	0.023	0.013	0.032	-0.020
-0.033	0.755	-0.660	-0.008	0.783	-0.622	-0.317	-0.118	-0.126	-0.015	0.019	0.021	0.039	0.032	0.028	-0.024
-0.007	0.740	-0.652	-0.006	0.779	-0.628	-0.333	0.037	-0.165	0.010	0.007	0.034	0.065	0.016	0.036	-0.029
-0.064	0.755	-0.668	-0.001	0.773	-0.634	-0.403	-0.178	-0.158	-0.052	0.028	0.024	0.008	0.032	0.020	-0.032
-0.045	0.744	-0.692	0.002	0.768	-0.640	-0.413	-0.057	-0.172	-0.036	0.022	0.007	0.027	0.020	0.004	-0.032
-0.045	0.721	-0.684	0.006	0.762	-0.647	-0.452	-0.134	-0.153	-0.040	0.004	0.022	0.027	0.003	0.004	-0.033
-0.022	0.717	-0.696	0.010	0.756	-0.654	-0.448	-0.112	-0.151	-0.020	0.007	0.017	0.051	0.007	0.008	-0.031
0.009	0.701	-0.672	0.011	0.751	-0.661	-0.417	0.040	-0.149	0.009	-0.003	0.047	0.082	0.023	0.015	-0.027
-0.022	0.686	-0.668	0.014	0.744	-0.668	-0.454	-0.103	-0.122	-0.025	-0.013	0.058	0.051	0.039	0.019	-0.022
-0.003	0.686	-0.696	0.017	0.738	-0.674	-0.443	-0.048	-0.138	-0.008	-0.006	0.037	0.070	0.039	0.009	-0.022
0.005	0.674	-0.692	0.018	0.732	-0.681	-0.460	0.064	-0.154	-0.001	-0.012	0.048	0.078	0.051	0.005	-0.027
-0.010	0.682	-0.727	0.020	0.726	-0.688	-0.438	0.076	-0.164	-0.018	0.002	0.019	0.063	0.044	0.041	-0.024
-0.018	0.655	-0.715	0.021	0.721	-0.693	-0.364	0.048	-0.136	-0.026	-0.020	0.036	0.055	0.071	0.029	-0.025
-0.010	0.659	-0.735	0.022	0.716	-0.698	-0.329	0.002	-0.093	-0.020	-0.011	0.021	0.063	0.068	0.049	-0.024
-0.007	0.659	-0.743	0.024	0.712	-0.702	-0.255	-0.036	-0.085	-0.017	-0.007	0.017	0.067	0.068	0.058	-0.029
0.009	0.678	-0.735	0.026	0.708	-0.706	-0.296	-0.131	-0.058	-0.004	0.017	0.029	0.082	0.049	0.050	-0.026
-0.026	0.667	-0.727	0.024	0.705	-0.709	-0.182	0.285	-0.120	-0.037	0.008	0.040	0.048	0.061	0.043	-0.030
0.005	0.663	-0.723	0.026	0.702	-0.711	-0.185	-0.075	-0.063	-0.008	0.007	0.046	0.079	0.065	0.039	-0.033
-0.030	0.651	-0.751	0.025	0.699	-0.715	-0.209	0.117	-0.084	-0.041	-0.002	0.022	0.044	0.077	0.067	-0.030
-0.010	0.624	-0.723	0.024	0.697	-0.716	-0.111	0.075	-0.046	-0.022	-0.027	0.051	0.064	0.105	0.040	-0.027
0.032	0.616	-0.727	0.024	0.696	-0.718	-0.085	0.094	-0.046	0.021	-0.033	0.048	0.106	0.112	0.044	-0.028
-0.022	0.612	-0.755	0.023	0.696	-0.718	-0.010	0.087	-0.023	-0.031	-0.037	0.021	0.053	0.116	0.072	-0.023
-0.014	0.636	-0.759	0.021	0.696	-0.718	0.012	0.072	0.021	-0.022	-0.014	0.017	0.061	0.093	0.076	-0.022
-0.003	0.647	-0.739	0.021	0.697	-0.717	0.059	-0.015	0.023	-0.010	-0.003	0.036	0.072	0.082	0.057	-0.031
-0.022	0.636	-0.755	0.016	0.697	-0.717	0.073	0.350	-0.032	-0.025	-0.015	0.020	0.054	0.094	0.073	-0.032
-0.037	0.640	-0.759	0.017	0.698	-0.716	0.067	-0.032	0.007	-0.040	-0.012	0.015	0.038	0.091	0.077	-0.035
-0.030	0.628	-0.743	0.016	0.699	-0.715	0.062	0.067	-0.023	-0.032	-0.024	0.030	0.046	0.103	0.061	-0.033
-0.026	0.640	-0.727	0.016	0.699	-0.715	0.038	0.025	-0.020	-0.028	-0.013	0.045	0.050	0.091	0.046	-0.033
0.005	0.628	-0.727	0.014	0.699	-0.715	0.014	0.125	-0.026	0.005	-0.025	0.045	0.081	0.103	0.046	-0.028
-0.026	0.612	-0.751	0.013	0.700	-0.714	0.039	0.117	-0.017	-0.025	-0.041	0.021	0.050	0.118	0.070	-0.027
-0.022	0.636	-0.771	0.012	0.700	-0.714	0.061	0.120	-0.049	-0.020	-0.018	0.001	0.054	0.095	0.090	-0.025
-0.037	0.620	-0.759	0.011	0.701	-0.713	0.038	0.093	-0.043	-0.034	-0.034	0.013	0.039	0.111	0.078	-0.024
-0.033	0.628	-0.767	0.010	0.701	-0.713	0.058	0.035	-0.015	-0.030	-0.027	0.004	0.043	0.104	0.086	-0.024
-0.010	0.620	-0.767	0.010	0.702	-0.712	0.066	0.027	-0.018	-0.007	-0.035	0.003	0.066	0.112	0.086	-0.018
-0.030	0.612	-0.747	0.011	0.704	-0.711	0.114	-0.061	0.012	-0.026	-0.044	0.022	0.047	0.119	0.067	-0.011
0.017	0.628	-0.739	0.009	0.707	-0.708	0.222	0.160	-0.045	0.021	-0.032	0.027	0.093	0.104	0.059	-0.007
-0.003	0.643	-0.751	0.007	0.709	-0.705	0.182	0.151	-0.014	0.004	-0.018	0.012	0.074	0.088	0.071	-0.016
-0.030	0.690	-0.794	0.005	0.711	-0.703	0.178	0.128	-0.004	-0.021	0.026	-0.033	0.048	0.041	0.114	-0.014
-0.083	0.678	-0.810	0.004	0.713	-0.701	0.166	0.047	0.014	-0.074	0.012	-0.051	0.006	0.053	0.130	-0.018
-0.045	0.663	-0.778	0.003	0.716	-0.698	0.185	0.047	0.003	-0.034	-0.006	-0.022	0.033	0.068	0.098	-0.017
-0.018	0.632	-0.743	0.002	0.719	-0.696	0.211	0.111	0.006	-0.005	-0.040	0.011	0.060	0.099	0.062	-0.017
-0.003	0.624	-0.735	-0.001	0.721	-0.693	0.209	0.145	0.006	0.012	-0.050	0.016	0.075	0.106	0.055	-0.005
-0.030	0.643	-0.759	-0.003	0.724	-0.690	0.185	0.153	-0.014	-0.013	-0.033	-0.010	0.048	0.087	0.078	-0.003
-0.014	0.667	-0.775	-0.003	0.725	-0.689	0.116	0.115	-0.061	0.003	-0.011	-0.028	0.063	0.064	0.094	0.005
-0.041	0.647	-0.759	-0.004	0.726	-0.687	0.120	0.183	-0.108	-0.022	-0.032	-0.013	0.036	0.083	0.078	0.014
-0.003	0.686	-0.782	-0.006	0.727	-0.687	0.045	0.250	-0.121	0.018	0.007	-0.038	0.075	0.044	0.102	0.024
0.017	0.694	-0.798	-0.009	0.728	-0.686	0.080	0.351	-0.132	0.040	0.013	-0.054	0.094	0.036	0.118	0.023
-0.014	0.748	-0.834	-0.012	0.728	-0.685	0.065	0.425	-0.149	0.013	0.067	-0.091	0.063	0.019	0.153	0.009
-0.041	0.744	-0.794	-0.015	0.729	-0.684	0.076	0.315	-0.120	-0.012	0.062	-0.052	0.036	0.016	0.114	-0.019
-0.110	0.713	-0.696	-0.017	0.731	-0.682	0.130	0.140	-0.039	-0.079	0.030	0.045	0.033	0.015	0.016	-0.044
-0.122	0.678	-0.652	-0.019	0.732	-0.681	0.077	0.153	0.009	-0.088	-0.006	0.087	0.044	0.049	0.028	-0.054
-0.080	0.632	-0.641	-0.023	0.733	-0.679	0.103	0.249	0.024	-0.042	-0.054	0.097	0.002	0.096	0.039	-0.059
-0.037	0.620	-0.700	-0.027	0.735	-0.678	0.106	0.217	0.037	0.004	-0.067	0.036	0.041	0.107	0.020	-0.043
-0.060	0.624	-0.727	-0.029	0.736	-0.676	0.130	0.091	0.065	-0.017	-0.064	0.007	0.017	0.103	0.047	-0.020
-0.060	0.643	-0.747	-0.030	0.738	-0.674	0.189	-0.008	0.089	-0.015	-0.047	-0.015	0.017	0.083	0.067	0.004
-0.037	0.659	-0.723	-0.032	0.741	-0.671	0.183	0.035	0.096	0.010	-0.034	0.006	0.041	0.067	0.043	0.020
-0.003	0.670	-0.743	-0.033	0.743	-0.668	0.233	-0.002	0.089	0.046	-0.025	-0.017	0.076	0.055	0.063	0.042
0.020	0.686	-0.751	-0.035	0.745	-0.666	0.161	-0.005	0.099	0.070	-0.011	-0.027	0.099	0.039	0.070	0.059
0.032	0.709	-0.771	-0.037	0.747	-0.663	0.170	0.108	0.096	0.084	0.010	-0.049	0.111	0.016	0.090	0.073
0.009	0.686	-0.763	-0.039	0.750	-0.661	0.208	-0.010	0.101	0.062	-0.016	-0.043	0.088	0.038	0.081	0.080
0.017	0.682	-0.759	-0.041	0.753	-0.657	0.246	0.069	0.082	0.072	-0.022	-0.043	0.096	0.041	0.077	0.083
0.005	0.663	-0.786	-0.041	0.756	-0.653	0.316	-0.050	0.080	0.061	-0.045	-0.075	0.085	0.060	0.105	0.081
0.009	0.670	-0.782	-0.042	0.760	-0.648	0.307	0.023	0.065	0.066	-0.041	-0.075	0.089	0.052	0.101	0.078
0.013	0.690	-0.759	-0.043	0.764	-0.644	0.323	0.019	0.064	0.071	-0.026	-0.056	0.093	0.032	0.077	0.073
-0.014	0.678	-0.743	-0.044	0.768	-0.639	0.366	0.037	0.050	0.045	-0.042	-0.046	0.067	0.043	0.061	0.069
-0.010	0.690	-0.719	-0.045	0.773	-0.633	0.366	0.046	0.048	0.050	-0.034	-0.027	0.071	0.031	0.037	0.056
-0.007	0.732	-0.711	-0.048	0.777	-0.628	0.342	0.160	0.033	0.057	0.004	-0.025	0.076	0.012	0.029	0.051
-0.057	0.728	-0.731	-0.050	0.781	-0.623	0.334	0.120	0.058	0.009	-0.004	-0.049	0.027	0.009	0.049	0.047
-0.022	0.748	-0.723	-0.051	0.785	-0.618	0.347	0.001	0.066	0.045	0.012	-0.047	0.062	0.029	0.041	0.041
-0.041	0.744	-0.711	-0.054	0.789	-0.612	0.354	0.163	0.040	0.028	0.004	-0.040	0.044	0.026	0.029	0.034
-0.049	0.721	-0.684	-0.054	0.793	-0.607	0.370	-0.051	0.063	0.021	-0.024	-0.018	0.037	0.003	0.001	0.034
-0.060	0.755	-0.700	-0.056	0.797	-0.602	0.331	0.069	0.030	0.010	0.007	-0.039	0.026	0.038	0.017	0.024
-0.045	0.732	-0.664	-0.057	0.800	-0.597	0.291	0.056	0.029	0.027	-0.019	-0.008	0.042	0.016	0.019	0.016
-0.068	0.744	-0.660	-0.058	0.804	-0.592	0.325	0.122	-0.017	0.005	-0.011	-0.009	0.019	0.028	0.023	0.002
-0.083	0.783	-0.664	-0.060	0.807	-0.587	0.288	0.202	-0.045	-0.009	0.024	-0.017	0.004	0.067	0.019	-0.003
-0.130	0.763	-0.656	-0.060	0.810	-0.583	0.246	0.043	-0.034	-0.055	0.002	-0.013	0.042	0.048	0.028	-0.011
-0.080	0.767	-0.652	-0.059	0.813	-0.580	0.249	-0.086	-0.012	-0.006	0.003	-0.013	0.008	0.053	0.032	-0.013
-0.087	0.783	-0.629	-0.061	0.816	-0.575	0.280	0.152	0.013	-0.012	0.016	0.006	0.001	0.069	0.056	-0.019
-0.072	0.790	-0.605	-0.062	0.820	-0.569	0.348	0.045	0.063	0.005	0.020	0.024	0.017	0.077	0.080	-0.014
-0.114	0.802	-0.633	-0.064	0.823	-0.564	0.322	0.118	0.048	-0.035	0.028	-0.008	0.025	0.088	0.053	-0.024
-0.114	0.802	-0.633	-0.069	0.827	-0.558	0.344	0.410	-0.007	-0.030	0.024	-0.014	0.025	0.089	0.053	-0.031
-0.133	0.767	-0.605	-0.069	0.830	-0.554	0.286	-0.066	0.038	-0.050	-0.014	0.009	0.044	0.054	0.081	-0.041
-0.126	0.759	-0.574	-0.071	0.833	-0.549	0.262	0.084	0.031	-0.040	-0.024	0.036	0.037	0.046	0.113	-0.039
-0.149	0.767	-0.609	-0.072	0.835	-0.546	0.237	-0.030	0.054	-0.063	-0.019	-0.003	0.059	0.054	0.078	-0.042
-0.107	0.767	-0.605	-0.072	0.837	-0.542	0.209	-0.035	0.033	-0.020	-0.021	-0.002	0.017	0.055	0.082	-0.031
-0.130	0.783	-0.605	-0.072	0.838	-0.540	0.154	-0.108	0.039	-0.043	-0.007	-0.004	0.039	0.070	0.083	-0.027
-0.087	0.798	-0.613	-0.073	0.840	-0.538	0.155	0.137	0.020	0.001	0.007	-0.015	0.003	0.086	0.075	-0.017
-0.122	0.817	-0.605	-0.074	0.841	-0.536	0.090	-0.026	0.046	-0.033	0.026	-0.008	0.031	0.106	0.083	-0.018
-0.099	0.844	-0.593	-0.075	0.842	-0.534	0.124	0.002	0.026	-0.009	0.052	0.002	0.007	0.133	0.095	-0.015
-0.103	0.852	-0.570	-0.075	0.843	-0.532	0.142	0.053	0.010	-0.012	0.058	0.023	0.010	0.141	0.119	-0.019
-0.114	0.840	-0.577	-0.076	0.844	-0.530	0.113	0.052	0.027	-0.023	0.045	0.013	0.021	0.130	0.111	-0.023
-0.107	0.813	-0.585	-0.078	0.846	-0.528	0.114	0.091	0.049	-0.013	0.017	0.004	0.013	0.103	0.104	-0.025
-0.149	0.833	-0.593	-0.079	0.846	-0.528	0.034	0.009	0.048	-0.054	0.037	-0.005	0.054	0.122	0.096	-0.031
-0.118	0.806	-0.593	-0.081	0.846	-0.527	0.019	0.097	0.033	-0.022	0.009	-0.005	0.023	0.096	0.096	-0.031
-0.153	0.802	-0.589	-0.082	0.846	-0.528	0.009	-0.015	0.040	-0.056	0.006	-0.001	0.057	0.092	0.099	-0.038
-0.130	0.825	-0.609	-0.082	0.845	-0.528	-0.021	0.022	0.011	-0.032	0.029	-0.020	0.033	0.115	0.080	-0.035
-0.149	0.790	-0.585	-0.083	0.845	-0.529	-0.040	0.070	0.004	-0.050	-0.005	0.005	0.052	0.081	0.103	-0.037
-0.133	0.794	-0.581	-0.084	0.844	-0.530	-0.053	-0.000	0.039	-0.034	-0.000	0.010	0.036	0.085	0.107	-0.034
-0.130	0.786	-0.577	-0.086	0.843	-0.531	-0.043	0.074	0.022	-0.029	-0.007	0.014	0.031	0.077	0.111	-0.033
-0.141	0.806	-0.609	-0.085	0.842	-0.532	-0.080	-0.059	0.023	-0.040	0.013	-0.015	0.042	0.096	0.079	-0.025
-0.118	0.786	-0.589	-0.086	0.842	-0.533	-0.031	0.011	0.005	-0.017	-0.006	0.005	0.018	0.077	0.099	-0.017
-0.118	0.813	-0.601	-0.087	0.841	-0.534	-0.084	0.111	0.003	-0.015	0.022	-0.005	0.017	0.104	0.087	-0.020
-0.095	0.813	-0.593	-0.089	0.839	-0.536	-0.117	0.081	0.037	0.009	0.024	0.005	0.007	0.104	0.094	-0.019
-0.153	0.802	-0.589	-0.090	0.838	-0.538	-0.091	0.024	0.033	-0.047	0.013	0.010	0.050	0.092	0.098	-0.027
-0.130	0.798	-0.593	-0.090	0.836	-0.541	-0.153	-0.040	0.041	-0.024	0.011	0.009	0.026	0.088	0.094	-0.030
-0.160	0.786	-0.585	-0.091	0.835	-0.543	-0.115	0.021	0.033	-0.054	0.001	0.019	0.055	0.077	0.101	-0.038
-0.137	0.794	-0.597	-0.093	0.833	-0.545	-0.130	0.103	0.030	-0.029	0.010	0.010	0.032	0.084	0.089	-0.036
-0.149	0.806	-0.617	-0.093	0.831	-0.548	-0.145	-0.109	0.071	-0.040	0.024	-0.007	0.042	0.095	0.069	-0.031
-0.149	0.806	-0.617	-0.093	0.830	-0.550	-0.139	-0.065	0.061	-0.039	0.025	-0.005	0.041	0.095	0.069	-0.027
-0.114	0.802	-0.617	-0.095	0.828	-0.553	-0.136	0.067	0.036	-0.003	0.023	-0.002	0.005	0.091	0.069	-0.020
-0.149	0.786	-0.621	-0.095	0.826	-0.555	-0.135	-0.105	0.065	-0.038	0.009	-0.004	0.038	0.075	0.064	-0.016
-0.099	0.775	-0.593	-0.096	0.824	-0.558	-0.173	0.079	0.040	0.014	-0.000	0.027	0.013	0.063	0.092	-0.008
-0.122	0.771	-0.613	-0.097	0.822	-0.561	-0.135	-0.013	0.043	-0.009	-0.002	0.010	0.010	0.058	0.072	-0.016
-0.107	0.775	-0.609	-0.099	0.821	-0.563	-0.154	0.123	0.026	0.009	0.003	0.016	0.007	0.062	0.075	-0.014
-0.157	0.771	-0.617	-0.099	0.818	-0.566	-0.191	-0.032	0.051	-0.040	0.002	0.011	0.042	0.058	0.067	-0.021
-0.141	0.763	-0.629	-0.100	0.816	-0.569	-0.150	-0.019	0.024	-0.025	-0.004	0.002	0.026	0.050	0.054	-0.022
-0.149	0.767	-0.625	-0.100	0.814	-0.573	-0.207	-0.046	0.052	-0.032	0.003	0.010	0.033	0.053	0.058	-0.028
-0.133	0.767	-0.633	-0.101	0.812	-0.575	-0.139	0.040	0.009	-0.016	0.004	0.004	0.016	0.053	0.050	-0.020
-0.137	0.767	-0.617	-0.102	0.809	-0.579	-0.212	0.001	0.038	-0.019	0.007	0.024	0.019	0.052	0.065	-0.027
-0.118	0.771	-0.641	-0.102	0.807	-0.582	-0.219	0.043	0.008	0.001	0.014	0.004	0.001	0.056	0.041	-0.024
-0.172	0.736	-0.613	-0.102	0.803	-0.587	-0.262	-0.041	0.015	-0.053	-0.018	0.036	0.052	0.020	0.068	-0.029
-0.137	0.752	-0.652	-0.103	0.800	-0.591	-0.280	0.036	-0.002	-0.018	0.001	0.001	0.017	0.035	0.029	-0.031
-0.160	0.728	-0.641	-0.103	0.797	-0.596	-0.265	-0.030	0.020	-0.041	-0.019	0.017	0.039	0.012	0.040	-0.039
-0.157	0.748	-0.668	-0.103	0.793	-0.600	-0.292	-0.015	0.020	-0.036	0.004	-0.005	0.034	0.031	0.012	-0.030
-0.160	0.732	-0.648	-0.103	0.790	-0.605	-0.260	-0.050	0.007	-0.040	-0.008	0.019	0.037	0.015	0.031	-0.025
-0.126	0.744	-0.648	-0.102	0.786	-0.610	-0.310	-0.037	-0.004	-0.006	0.008	0.024	0.002	0.026	0.031	-0.022
-0.103	0.728	-0.644	-0.103	0.782	-0.614	-0.286	0.064	-0.020	0.018	-0.004	0.032	0.021	0.010	0.035	-0.020
-0.145	0.721	-0.672	-0.102	0.778	-0.620	-0.329	-0.075	0.000	-0.025	-0.008	0.010	0.020	0.002	0.007	-0.025
-0.130	0.698	-0.648	-0.103	0.774	-0.625	-0.330	0.057	-0.028	-0.009	-0.027	0.039	0.004	0.021	0.031	-0.026
-0.180	0.694	-0.656	-0.102	0.770	-0.630	-0.320	-0.084	-0.014	-0.060	-0.027	0.036	0.053	0.026	0.022	-0.035
-0.133	0.717	-0.680	-0.101	0.765	-0.636	-0.344	-0.017	-0.037	-0.014	0.001	0.018	0.006	0.003	0.002	-0.028
-0.164	0.728	-0.704	-0.102	0.761	-0.641	-0.328	0.105	-0.054	-0.044	0.017	-0.001	0.036	0.009	0.026	-0.031
-0.091	0.721	-0.660	-0.100	0.757	-0.645	-0.276	-0.157	0.005	0.027	0.013	0.047	0.037	0.001	0.017	-0.019
-0.153	0.725	-0.688	-0.101	0.754	-0.649	-0.261	0.119	-0.012	-0.033	0.020	0.023	0.023	0.004	0.011	-0.025
-0.118	0.698	-0.692	-0.102	0.750	-0.653	-0.282	0.072	0.010	0.003	-0.003	0.024	0.012	0.023	0.015	-0.027
-0.164	0.655	-0.692	-0.101	0.746	-0.658	-0.275	-0.117	0.026	-0.044	-0.042	0.028	0.034	0.066	0.015	-0.033
-0.164	0.655	-0.692	-0.102	0.742	-0.662	-0.285	0.017	0.012	-0.043	-0.038	0.033	0.033	0.066	0.015	-0.031
-0.126	0.663	-0.672	-0.103	0.739	-0.666	-0.250	0.042	0.020	-0.004	-0.027	0.056	0.006	0.058	0.004	-0.036
-0.141	0.682	-0.704	-0.104	0.735	-0.670	-0.243	0.066	0.020	-0.018	-0.004	0.028	0.009	0.039	0.028	-0.032
-0.149	0.659	-0.704	-0.104	0.733	-0.672	-0.178	-0.041	0.021	-0.025	-0.024	0.031	0.016	0.062	0.028	-0.026
-0.141	0.636	-0.696	-0.105	0.731	-0.674	-0.135	0.050	0.006	-0.017	-0.046	0.041	0.008	0.086	0.021	-0.029
-0.137	0.651	-0.708	-0.106	0.730	-0.675	-0.058	0.005	0.039	-0.012	-0.029	0.030	0.003	0.070	0.032	-0.033
-0.157	0.678	-0.715	-0.107	0.729	-0.677	-0.080	0.029	0.034	-0.030	-0.001	0.023	0.022	0.043	0.040	-0.032
-0.168	0.667	-0.723	-0.107	0.728	-0.678	-0.041	-0.036	0.028	-0.042	-0.011	0.016	0.033	0.055	0.049	-0.027
-0.149	0.659	-0.715	-0.108	0.726	-0.679	-0.076	0.005	0.039	-0.022	-0.018	0.026	0.013	0.063	0.041	-0.022
-0.137	0.632	-0.755	-0.108	0.726	-0.679	-0.026	-0.032	0.053	-0.010	-0.044	-0.013	0.001	0.090	0.081	-0.017
-0.118	0.632	-0.715	-0.110	0.725	-0.680	-0.019	0.060	0.058	0.011	-0.044	0.027	0.019	0.089	0.042	-0.009
-0.130	0.651	-0.711	-0.111	0.725	-0.680	0.012	0.073	0.042	0.002	-0.024	0.030	0.008	0.070	0.038	-0.009
-0.126	0.640	-0.711	-0.112	0.725	-0.679	0.046	0.006	0.065	0.007	-0.036	0.030	0.012	0.081	0.039	-0.016
-0.153	0.663	-0.704	-0.114	0.725	-0.679	-0.003	0.093	0.044	-0.018	-0.013	0.038	0.015	0.057	0.031	-0.027
-0.176	0.659	-0.735	-0.116	0.725	-0.679	0.020	0.036	0.040	-0.040	-0.016	0.006	0.038	0.061	0.062	-0.029
-0.183	0.647	-0.715	-0.117	0.726	-0.678	0.071	0.010	0.033	-0.047	-0.029	0.025	0.045	0.073	0.041	-0.034
-0.157	0.655	-0.723	-0.118	0.726	-0.678	0.017	0.079	0.015	-0.019	-0.021	0.017	0.018	0.065	0.049	-0.030
-0.164	0.632	-0.731	-0.118	0.726	-0.677	0.067	0.010	0.017	-0.026	-0.045	0.008	0.025	0.088	0.057	-0.030
-0.149	0.647	-0.731	-0.120	0.727	-0.676	0.046	0.100	0.019	-0.009	-0.030	0.008	0.010	0.073	0.057	-0.025
-0.180	0.632	-0.719	-0.122	0.727	-0.676	0.043	0.109	0.035	-0.037	-0.045	0.019	0.040	0.089	0.045	-0.027
-0.168	0.647	-0.727	-0.124	0.728	-0.675	0.058	0.047	0.046	-0.024	-0.030	0.010	0.028	0.074	0.053	-0.025
-0.176	0.647	-0.723	-0.126	0.728	-0.674	0.051	0.140	0.007	-0.030	-0.031	0.013	0.034	0.074	0.049	-0.023
-0.168	0.647	-0.739	-0.127	0.729	-0.673	0.069	0.080	0.003	-0.021	-0.032	-0.003	0.026	0.073	0.065	-0.016
-0.153	0.643	-0.751	-0.129	0.729	-0.672	0.027	0.100	0.008	-0.004	-0.036	-0.016	0.010	0.077	0.077	-0.004
-0.164	0.624	-0.751	-0.130	0.729	-0.672	0.040	0.092	-0.001	-0.014	-0.055	-0.016	0.020	0.096	0.078	0.013
-0.130	0.640	-0.782	-0.132	0.730	-0.671	0.057	0.206	-0.020	0.023	-0.040	-0.049	0.015	0.081	0.110	0.021
-0.107	0.643	-0.747	-0.136	0.731	-0.669	0.108	0.334	-0.048	0.050	-0.038	-0.015	0.039	0.077	0.075	0.025
-0.149	0.651	-0.755	-0.141	0.732	-0.666	0.122	0.360	-0.025	0.012	-0.031	-0.026	0.003	0.070	0.083	0.015
-0.149	0.651	-0.755	-0.144	0.734	-0.663	0.163	0.214	0.031	0.016	-0.033	-0.028	0.003	0.070	0.083	-0.006
-0.214	0.674	-0.672	-0.147	0.737	-0.659	0.262	0.160	0.069	-0.046	-0.013	0.050	0.067	0.047	0.000	-0.020
-0.222	0.667	-0.668	-0.151	0.741	-0.654	0.297	0.157	0.092	-0.050	-0.024	0.049	0.074	0.054	0.004	-0.025
-0.191	0.667	-0.688	-0.154	0.744	-0.650	0.301	0.136	0.104	-0.016	-0.028	0.025	0.043	0.054	0.016	-0.024
-0.183	0.659	-0.715	-0.158	0.747	-0.646	0.248	0.109	0.121	-0.005	-0.038	-0.006	0.035	0.061	0.044	-0.009
-0.149	0.682	-0.704	-0.161	0.750	-0.642	0.238	0.183	0.090	0.033	-0.017	0.002	0.001	0.038	0.032	0.003
-0.176	0.698	-0.719	-0.164	0.752	-0.638	0.244	0.088	0.079	0.009	-0.005	-0.018	0.027	0.022	0.047	0.010
-0.195	0.698	-0.708	-0.165	0.755	-0.634	0.260	0.034	0.053	-0.009	-0.007	-0.010	0.047	0.022	0.035	0.018
-0.183	0.682	-0.727	-0.166	0.758	-0.631	0.223	-0.034	0.066	0.003	-0.025	-0.032	0.035	0.037	0.055	0.026
-0.157	0.663	-0.719	-0.166	0.760	-0.629	0.214	-0.060	0.096	0.031	-0.047	-0.027	0.008	0.057	0.047	0.040
-0.126	0.667	-0.727	-0.167	0.761	-0.626	0.188	-0.080	0.104	0.062	-0.045	-0.037	0.023	0.052	0.055	0.059
-0.118	0.682	-0.743	-0.167	0.764	-0.623	0.246	-0.043	0.087	0.070	-0.032	-0.056	0.030	0.037	0.070	0.073
-0.099	0.698	-0.711	-0.168	0.767	-0.619	0.267	-0.022	0.083	0.090	-0.019	-0.029	0.050	0.022	0.039	0.082
-0.114	0.701	-0.711	-0.169	0.770	-0.615	0.282	-0.012	0.068	0.076	-0.018	-0.033	0.035	0.018	0.038	0.089
-0.118	0.698	-0.731	-0.170	0.773	-0.611	0.295	0.021	0.073	0.073	-0.025	-0.057	0.031	0.022	0.058	0.096
-0.110	0.694	-0.755	-0.171	0.776	-0.608	0.257	-0.037	0.081	0.081	-0.032	-0.084	0.039	0.026	0.082	0.091
-0.095	0.721	-0.751	-0.172	0.778	-0.604	0.263	0.055	0.041	0.098	-0.007	-0.084	0.054	0.002	0.078	0.101
-0.137	0.736	-0.719	-0.171	0.781	-0.601	0.242	-0.124	0.029	0.055	0.006	-0.055	0.012	0.017	0.046	0.093
-0.072	0.748	-0.715	-0.172	0.783	-0.597	0.215	0.140	-0.001	0.121	0.015	-0.055	0.077	0.028	0.042	0.088
-0.157	0.736	-0.696	-0.173	0.786	-0.594	0.209	0.047	0.014	0.037	0.001	-0.038	0.007	0.017	0.022	0.074
-0.126	0.759	-0.704	-0.172	0.787	-0.593	0.119	-0.069	0.028	0.068	0.023	-0.047	0.024	0.040	0.030	0.071
-0.153	0.732	-0.676	-0.173	0.788	-0.590	0.149	0.059	-0.010	0.041	-0.006	-0.022	0.003	0.013	0.002	0.052
-0.153	0.759	-0.696	-0.173	0.789	-0.589	0.094	-0.015	0.003	0.041	0.020	-0.043	0.003	0.040	0.022	0.045
-0.164	0.744	-0.680	-0.173	0.791	-0.588	0.115	0.044	-0.011	0.030	0.004	-0.029	0.014	0.025	0.006	0.033
-0.187	0.767	-0.672	-0.172	0.792	-0.586	0.139	-0.041	-0.016	0.006	0.025	-0.023	0.037	0.048	0.002	0.030
-0.176	0.748	-0.652	-0.173	0.793	-0.584	0.126	0.059	-0.015	0.018	0.005	-0.005	0.025	0.029	0.022	0.017
-0.168	0.736	-0.652	-0.174	0.796	-0.580	0.201	0.122	-0.004	0.027	-0.009	-0.008	0.017	0.018	0.022	0.008
-0.214	0.748	-0.660	-0.175	0.797	-0.578	0.156	-0.006	0.036	-0.018	0.001	-0.018	0.063	0.029	0.014	0.004
-0.214	0.748	-0.660	-0.175	0.799	-0.575	0.187	-0.006	0.010	-0.018	-0.001	-0.021	0.062	0.030	0.014	-0.004
-0.191	0.736	-0.605	-0.175	0.801	-0.573	0.168	0.031	-0.003	0.006	-0.014	0.032	0.039	0.018	0.069	-0.012
-0.207	0.752	-0.597	-0.176	0.802	-0.571	0.102	0.091	-0.006	-0.009	0.000	0.038	0.054	0.033	0.077	-0.013
-0.210	0.740	-0.625	-0.177	0.803	-0.569	0.128	0.022	0.007	-0.012	-0.013	0.008	0.058	0.022	0.049	-0.012
-0.210	0.736	-0.613	-0.177	0.805	-0.567	0.133	-0.011	0.017	-0.012	-0.018	0.018	0.058	0.018	0.061	-0.017
-0.199	0.732	-0.617	-0.179	0.805	-0.565	0.103	0.121	0.033	0.002	-0.023	0.012	0.046	0.014	0.057	-0.019
-0.230	0.740	-0.617	-0.179	0.806	-0.564	0.103	-0.048	0.033	-0.029	-0.016	0.011	0.077	0.022	0.057	-0.014
-0.230	0.736	-0.613	-0.178	0.806	-0.564	0.029	-0.117	0.021	-0.030	-0.020	0.015	0.077	0.018	0.061	-0.018
-0.183	0.752	-0.621	-0.179	0.807	-0.564	0.013	0.100	-0.043	0.017	-0.004	0.007	0.030	0.033	0.054	-0.024
-0.233	0.752	-0.613	-0.178	0.806	-0.565	-0.069	0.002	-0.044	-0.033	-0.004	0.016	0.080	0.033	0.061	-0.024
-0.230	0.775	-0.605	-0.177	0.805	-0.567	-0.110	-0.026	-0.056	-0.031	0.021	0.026	0.075	0.057	0.069	-0.024
-0.222	0.767	-0.613	-0.176	0.803	-0.569	-0.123	0.026	-0.070	-0.024	0.014	0.020	0.068	0.049	0.061	-0.031
-0.226	0.748	-0.617	-0.175	0.802	-0.572	-0.155	-0.083	-0.049	-0.029	-0.003	0.019	0.071	0.030	0.057	-0.026
-0.214	0.771	-0.625	-0.174	0.800	-0.575	-0.173	-0.069	-0.038	-0.019	0.022	0.014	0.060	0.053	0.050	-0.032
-0.195	0.755	-0.617	-0.173	0.799	-0.576	-0.099	0.086	-0.074	0.001	0.007	0.024	0.040	0.038	0.058	-0.032
-0.264	0.767	-0.633	-0.172	0.797	-0.579	-0.156	-0.076	-0.051	-0.070	0.021	0.011	0.110	0.049	0.042	-0.036
-0.214	0.763	-0.617	-0.170	0.796	-0.580	-0.069	-0.020	-0.089	-0.022	0.018	0.028	0.060	0.046	0.058	-0.039
-0.241	0.771	-0.633	-0.169	0.795	-0.583	-0.157	-0.079	-0.053	-0.050	0.027	0.015	0.086	0.054	0.042	-0.045
-0.230	0.763	-0.648	-0.167	0.793	-0.586	-0.147	-0.066	-0.076	-0.040	0.021	0.002	0.075	0.046	0.026	-0.034
-0.226	0.763	-0.644	-0.165	0.791	-0.589	-0.134	-0.094	-0.087	-0.039	0.022	0.009	0.071	0.046	0.030	-0.036
-0.191	0.748	-0.633	-0.163	0.790	-0.592	-0.170	-0.092	-0.076	-0.006	0.009	0.024	0.036	0.031	0.042	-0.024
-0.214	0.732	-0.633	-0.161	0.788	-0.594	-0.113	-0.063	-0.091	-0.031	-0.005	0.026	0.059	0.015	0.042	-0.021
-0.164	0.759	-0.644	-0.158	0.787	-0.597	-0.167	-0.150	-0.053	0.016	0.024	0.017	0.009	0.042	0.030	-0.019
-0.195	0.721	-0.641	-0.157	0.785	-0.599	-0.118	-0.020	-0.064	-0.016	-0.014	0.023	0.040	0.004	0.034	-0.017
-0.210	0.752	-0.660	-0.155	0.784	-0.601	-0.100	-0.102	-0.061	-0.033	0.019	0.006	0.056	0.035	0.015	-0.014
-0.176	0.755	-0.664	-0.152	0.782	-0.604	-0.143	-0.137	-0.056	-0.001	0.024	0.005	0.021	0.039	0.011	-0.020
-0.191	0.725	-0.660	-0.151	0.781	-0.606	-0.078	-0.065	-0.067	-0.018	-0.006	0.010	0.037	0.008	0.015	-0.018
-0.195	0.713	-0.668	-0.148	0.779	-0.609	-0.156	-0.213	-0.023	-0.025	-0.015	0.006	0.041	0.004	0.007	-0.017
-0.180	0.725	-0.680	-0.146	0.778	-0.612	-0.152	-0.078	-0.059	-0.011	-0.002	-0.003	0.025	0.008	0.005	-0.019
-0.195	0.709	-0.676	-0.143	0.776	-0.615	-0.145	-0.220	-0.019	-0.029	-0.015	0.004	0.041	0.007	0.001	-0.012
-0.180	0.725	-0.684	-0.141	0.773	-0.618	-0.166	-0.188	-0.008	-0.016	0.002	-0.001	0.026	0.008	0.009	-0.007
-0.141	0.725	-0.676	-0.140	0.772	-0.620	-0.094	-0.055	-0.028	0.021	0.003	0.009	0.013	0.008	0.001	-0.004
-0.157	0.721	-0.672	-0.138	0.770	-0.623	-0.185	-0.078	-0.055	0.004	0.002	0.016	0.003	0.004	0.003	-0.000
-0.157	0.717	-0.704	-0.136	0.767	-0.627	-0.219	-0.092	-0.084	0.002	0.001	-0.012	0.003	0.000	0.029	-0.006
-0.153	0.686	-0.664	-0.134	0.765	-0.630	-0.229	0.028	-0.114	0.004	-0.028	0.031	0.001	0.031	0.011	-0.016
-0.210	0.690	-0.715	-0.132	0.761	-0.635	-0.259	-0.139	-0.078	-0.056	-0.020	-0.015	0.057	0.027	0.041	-0.018
-0.180	0.678	-0.684	-0.129	0.759	-0.639	-0.215	-0.174	-0.068	-0.028	-0.029	0.020	0.026	0.039	0.009	-0.017
-0.157	0.705	-0.704	-0.125	0.755	-0.643	-0.245	-0.233	-0.053	-0.009	0.001	0.005	0.003	0.012	0.029	-0.019
-0.126	0.701	-0.692	-0.123	0.753	-0.647	-0.197	-0.080	-0.065	0.020	-0.000	0.020	0.028	0.016	0.017	-0.018
-0.157	0.709	-0.700	-0.121	0.750	-0.650	-0.186	-0.130	-0.049	-0.013	0.010	0.016	0.003	0.008	0.025	-0.019
-0.168	0.674	-0.672	-0.119	0.748	-0.653	-0.183	-0.098	-0.060	-0.027	-0.022	0.046	0.014	0.043	0.002	-0.017
-0.172	0.698	-0.704	-0.116	0.746	-0.656	-0.178	-0.139	-0.046	-0.033	0.003	0.018	0.018	0.020	0.030	-0.019
-0.130	0.690	-0.700	-0.115	0.743	-0.659	-0.175	-0.049	-0.043	0.008	-0.002	0.025	0.024	0.028	0.026	-0.023
-0.126	0.655	-0.692	-0.114	0.742	-0.661	-0.087	-0.060	-0.031	0.011	-0.036	0.034	0.028	0.063	0.018	-0.016
-0.168	0.667	-0.715	-0.112	0.740	-0.663	-0.107	-0.160	0.012	-0.033	-0.023	0.013	0.014	0.052	0.042	-0.010
-0.137	0.674	-0.719	-0.111	0.739	-0.665	-0.099	-0.089	-0.014	-0.004	-0.013	0.011	0.017	0.044	0.046	-0.013
-0.126	0.694	-0.704	-0.110	0.738	-0.666	-0.100	-0.041	-0.028	0.006	0.007	0.028	0.028	0.025	0.031	-0.020
-0.141	0.690	-0.715	-0.108	0.735	-0.669	-0.173	-0.123	-0.029	-0.011	0.006	0.020	0.012	0.029	0.043	-0.018
-0.157	0.636	-0.704	-0.106	0.733	-0.671	-0.121	-0.107	-0.025	-0.028	-0.047	0.034	0.003	0.084	0.031	-0.020
-0.157	0.651	-0.735	-0.106	0.732	-0.673	-0.082	-0.074	0.015	-0.028	-0.030	0.004	0.003	0.069	0.063	-0.023
-0.133	0.628	-0.711	-0.106	0.732	-0.673	-0.007	-0.013	0.021	-0.005	-0.053	0.028	0.020	0.092	0.040	-0.022
-0.149	0.651	-0.739	-0.105	0.732	-0.673	0.057	-0.085	0.035	-0.021	-0.030	-0.000	0.005	0.069	0.068	-0.010
-0.141	0.670	-0.743	-0.105	0.733	-0.672	0.058	-0.061	0.034	-0.013	-0.011	-0.005	0.013	0.050	0.072	-0.001
-0.095	0.678	-0.700	-0.107	0.734	-0.671	0.115	0.137	-0.023	0.034	-0.005	0.037	0.059	0.043	0.029	-0.003
-0.095	0.678	-0.700	-0.105	0.735	-0.669	0.100	-0.120	-0.005	0.033	-0.006	0.036	0.059	0.044	0.029	-0.000
-0.153	0.636	-0.731	-0.105	0.736	-0.668	0.093	-0.012	-0.014	-0.025	-0.050	0.003	0.001	0.086	0.061	-0.000
-0.133	0.655	-0.739	-0.105	0.738	-0.667	0.131	0.039	-0.018	-0.005	-0.032	-0.007	0.020	0.068	0.070	-0.003
-0.137	0.643	-0.719	-0.105	0.739	-0.665	0.125	-0.007	-0.001	-0.009	-0.045	0.011	0.016	0.079	0.050	-0.006
-0.130	0.659	-0.743	-0.106	0.741	-0.663	0.137	0.038	-0.002	-0.001	-0.031	-0.014	0.024	0.064	0.074	-0.005
-0.133	0.655	-0.743	-0.107	0.743	-0.661	0.167	0.126	-0.024	-0.003	-0.037	-0.017	0.020	0.069	0.075	0.002
-0.160	0.643	-0.747	-0.107	0.744	-0.659	0.101	0.037	-0.022	-0.029	-0.050	-0.022	0.008	0.081	0.079	0.010
-0.110	0.663	-0.763	-0.108	0.746	-0.658	0.131	0.072	-0.042	0.021	-0.032	-0.040	0.042	0.062	0.095	0.014
-0.103	0.682	-0.723	-0.110	0.746	-0.656	0.060	0.230	-0.047	0.031	-0.013	-0.002	0.050	0.044	0.057	0.013
-0.130	0.705	-0.782	-0.112	0.748	-0.654	0.130	0.221	-0.035	0.007	0.008	-0.063	0.023	0.021	0.116	0.020
-0.149	0.690	-0.739	-0.114	0.749	-0.653	0.088	0.168	-0.022	-0.011	-0.008	-0.021	0.004	0.037	0.074	0.010
-0.130	0.698	-0.731	-0.116	0.750	-0.651	0.110	0.167	-0.023	0.011	-0.002	-0.015	0.024	0.030	0.067	0.000
-0.153	0.643	-0.680	-0.118	0.752	-0.649	0.139	0.126	0.016	-0.010	-0.057	0.034	0.000	0.085	0.016	-0.007
-0.149	0.686	-0.668	-0.121	0.753	-0.647	0.106	0.139	0.047	-0.004	-0.016	0.044	0.005	0.043	0.006	-0.004
-0.133	0.670	-0.648	-0.123	0.755	-0.644	0.218	0.098	0.051	0.014	-0.034	0.060	0.020	0.059	0.013	-0.003
-0.130	0.709	-0.684	-0.126	0.757	-0.641	0.162	0.142	0.062	0.021	0.003	0.022	0.024	0.021	0.023	0.008
-0.130	0.674	-0.692	-0.129	0.760	-0.636	0.282	0.151	0.072	0.024	-0.035	0.010	0.025	0.057	0.032	0.019
-0.130	0.713	-0.727	-0.131	0.763	-0.633	0.245	0.062	0.096	0.026	0.001	-0.029	0.025	0.019	0.068	0.027
-0.118	0.690	-0.708	-0.133	0.767	-0.628	0.302	0.051	0.072	0.039	-0.026	-0.014	0.037	0.043	0.050	0.038
-0.141	0.709	-0.739	-0.133	0.770	-0.625	0.267	-0.006	0.047	0.017	-0.009	-0.050	0.014	0.025	0.082	0.046
-0.103	0.705	-0.727	-0.133	0.773	-0.620	0.288	-0.024	0.022	0.055	-0.016	-0.042	0.052	0.029	0.071	0.054
-0.107	0.694	-0.708	-0.133	0.776	-0.616	0.312	-0.022	0.033	0.052	-0.031	-0.027	0.048	0.042	0.052	0.063
-0.095	0.682	-0.727	-0.134	0.779	-0.612	0.277	-0.001	0.023	0.063	-0.046	-0.050	0.060	0.054	0.072	0.078
-0.080	0.674	-0.711	-0.133	0.783	-0.608	0.295	-0.067	0.049	0.079	-0.057	-0.039	0.075	0.063	0.058	0.084
-0.064	0.682	-0.731	-0.133	0.786	-0.604	0.324	-0.081	0.062	0.094	-0.053	-0.063	0.091	0.056	0.078	0.091
-0.076	0.694	-0.723	-0.134	0.790	-0.599	0.347	-0.032	0.080	0.083	-0.045	-0.060	0.079	0.045	0.071	0.093
-0.072	0.698	-0.688	-0.135	0.794	-0.592	0.420	-0.014	0.068	0.088	-0.045	-0.031	0.083	0.042	0.037	0.094
-0.087	0.728	-0.704	-0.136	0.799	-0.586	0.430	0.045	0.062	0.074	-0.019	-0.053	0.068	0.013	0.054	0.087
-0.087	0.728	-0.704	-0.137	0.804	-0.579	0.424	-0.022	0.071	0.074	-0.024	-0.060	0.068	0.014	0.055	0.079
-0.095	0.790	-0.672	-0.138	0.808	-0.573	0.395	0.039	0.064	0.068	0.034	-0.034	0.061	0.047	0.024	0.070
-0.114	0.790	-0.664	-0.139	0.812	-0.567	0.377	0.081	0.031	0.050	0.030	-0.033	0.042	0.046	0.017	0.067
-0.126	0.802	-0.660	-0.139	0.815	-0.562	0.310	-0.036	0.021	0.039	0.038	-0.033	0.031	0.057	0.014	0.055
-0.095	0.786	-0.637	-0.140	0.818	-0.558	0.248	0.123	-0.027	0.070	0.020	-0.014	0.062	0.040	0.009	0.054
-0.145	0.775	-0.652	-0.139	0.819	-0.556	0.142	-0.026	-0.018	0.020	0.007	-0.032	0.013	0.028	0.008	0.048
-0.099	0.767	-0.637	-0.140	0.821	-0.553	0.169	0.130	-0.056	0.066	-0.002	-0.019	0.060	0.019	0.006	0.044
-0.145	0.783	-0.648	-0.140	0.823	-0.551	0.125	0.046	-0.033	0.020	0.012	-0.033	0.014	0.034	0.007	0.032
-0.149	0.806	-0.644	-0.139	0.824	-0.549	0.173	0.004	-0.055	0.015	0.033	-0.031	0.011	0.057	0.004	0.029
-0.153	0.786	-0.617	-0.139	0.826	-0.546	0.163	0.054	-0.063	0.011	0.012	-0.006	0.007	0.037	0.023	0.016
-0.157	0.810	-0.629	-0.138	0.828	-0.543	0.169	0.027	-0.080	0.006	0.033	-0.021	0.003	0.059	0.010	0.010
-0.164	0.786	-0.609	-0.137	0.830	-0.540	0.188	0.019	-0.075	-0.002	0.008	-0.004	0.004	0.035	0.028	0.002
-0.168	0.779	-0.621	-0.137	0.832	-0.538	0.145	0.059	-0.050	-0.006	-0.001	-0.018	0.007	0.027	0.016	0.003
-0.180	0.775	-0.601	-0.136	0.834	-0.535	0.193	-0.083	-0.003	-0.019	-0.007	-0.002	0.019	0.023	0.034	0.003
-0.137	0.779	-0.589	-0.137	0.835	-0.532	0.165	0.059	0.012	0.024	-0.005	0.008	0.024	0.026	0.045	0.001
-0.153	0.790	-0.609	-0.137	0.836	-0.531	0.078	0.066	-0.014	0.010	0.006	-0.013	0.008	0.037	0.025	-0.006
-0.168	0.775	-0.574	-0.137	0.837	-0.529	0.118	0.107	-0.053	-0.005	-0.010	0.020	0.007	0.021	0.060	-0.009
-0.191	0.806	-0.577	-0.136	0.838	-0.529	0.037	-0.075	-0.021	-0.029	0.020	0.016	0.030	0.051	0.055	-0.017
-0.195	0.783	-0.585	-0.136	0.839	-0.527	0.140	-0.038	-0.036	-0.034	-0.004	0.006	0.034	0.028	0.047	-0.025
-0.187	0.817	-0.597	-0.135	0.839	-0.526	0.038	-0.048	-0.027	-0.027	0.030	-0.006	0.026	0.062	0.034	-0.024
-0.191	0.813	-0.609	-0.133	0.840	-0.526	0.044	-0.080	-0.039	-0.032	0.026	-0.019	0.030	0.058	0.022	-0.020
-0.157	0.798	-0.574	-0.131	0.840	-0.526	0.007	-0.123	-0.062	0.000	0.010	0.017	0.005	0.042	0.057	-0.014
-0.180	0.810	-0.605	-0.131	0.839	-0.528	-0.079	0.110	-0.099	-0.023	0.023	-0.013	0.019	0.053	0.025	-0.015
-0.157	0.790	-0.593	-0.129	0.839	-0.529	-0.072	-0.020	-0.103	-0.002	0.004	0.000	0.004	0.033	0.036	-0.011
-0.187	0.794	-0.605	-0.127	0.838	-0.531	-0.105	-0.043	-0.102	-0.035	0.009	-0.010	0.027	0.036	0.024	-0.018
-0.153	0.810	-0.605	-0.125	0.836	-0.534	-0.149	-0.052	-0.096	-0.002	0.026	-0.007	0.008	0.051	0.024	-0.023
-0.195	0.802	-0.593	-0.123	0.835	-0.536	-0.099	-0.008	-0.116	-0.046	0.019	0.007	0.034	0.043	0.035	-0.031
-0.187	0.790	-0.593	-0.120	0.834	-0.539	-0.148	-0.134	-0.092	-0.041	0.009	0.010	0.027	0.032	0.035	-0.031
-0.187	0.790	-0.593	-0.120	0.833	-0.540	-0.098	0.084	-0.106	-0.042	0.010	0.011	0.027	0.031	0.035	-0.039
-0.172	0.779	-0.605	-0.118	0.832	-0.542	-0.080	-0.110	-0.056	-0.029	-0.000	0.001	0.012	0.020	0.022	-0.032
-0.176	0.779	-0.589	-0.115	0.831	-0.544	-0.095	-0.148	-0.051	-0.035	0.001	0.019	0.016	0.019	0.038	-0.029
-0.149	0.786	-0.597	-0.114	0.830	-0.545	-0.054	-0.043	-0.054	-0.009	0.009	0.013	0.011	0.027	0.030	-0.024
-0.160	0.775	-0.593	-0.113	0.830	-0.547	-0.052	-0.085	-0.052	-0.022	-0.002	0.018	0.001	0.015	0.033	-0.019
-0.160	0.775	-0.629	-0.110	0.829	-0.548	-0.067	-0.127	-0.060	-0.024	-0.001	-0.016	0.001	0.014	0.002	-0.013
-0.133	0.775	-0.613	-0.108	0.828	-0.550	-0.080	-0.059	-0.078	0.001	-0.000	0.002	0.026	0.014	0.013	-0.012
-0.141	0.763	-0.617	-0.107	0.827	-0.552	-0.094	-0.087	-0.051	-0.009	-0.011	-0.000	0.017	0.002	0.009	-0.003
-0.141	0.763	-0.625	-0.105	0.825	-0.555	-0.137	-0.144	-0.018	-0.010	-0.009	-0.005	0.017	0.002	0.001	-0.001
-0.110	0.755	-0.621	-0.104	0.825	-0.556	-0.070	-0.081	-0.036	0.019	-0.016	-0.000	0.048	0.005	0.004	0.001
-0.130	0.755	-0.601	-0.103	0.823	-0.559	-0.135	-0.045	0.008	-0.000	-0.014	0.022	0.028	0.006	0.024	-0.002
-0.114	0.767	-0.621	-0.103	0.822	-0.560	-0.074	-0.047	-0.004	0.014	-0.002	0.004	0.043	0.006	0.004	-0.004
-0.157	0.775	-0.629	-0.102	0.821	-0.562	-0.101	-0.074	0.015	-0.028	0.007	-0.002	0.001	0.013	0.004	-0.012
-0.149	0.767	-0.633	-0.101	0.820	-0.564	-0.078	-0.148	0.030	-0.022	0.001	-0.004	0.009	0.005	0.008	-0.006
-0.153	0.763	-0.644	-0.101	0.818	-0.566	-0.092	-0.104	0.027	-0.026	-0.002	-0.014	0.004	0.001	0.020	-0.005
-0.110	0.759	-0.644	-0.100	0.817	-0.568	-0.119	-0.124	0.069	0.016	-0.004	-0.011	0.047	0.003	0.021	0.005
-0.103	0.744	-0.633	-0.100	0.815	-0.570	-0.081	-0.135	0.083	0.024	-0.018	0.002	0.054	0.018	0.009	0.010
-0.099	0.732	-0.625	-0.101	0.814	-0.572	-0.068	-0.090	0.080	0.028	-0.029	0.012	0.058	0.030	0.001	0.012
-0.118	0.725	-0.637	-0.101	0.814	-0.572	-0.017	0.014	0.038	0.009	-0.036	0.001	0.038	0.038	0.013	0.012
-0.137	0.744	-0.641	-0.101	0.813	-0.574	-0.084	-0.079	0.055	-0.010	-0.015	-0.002	0.019	0.019	0.018	0.006
-0.110	0.763	-0.656	-0.100	0.811	-0.577	-0.130	-0.222	0.072	0.015	0.006	-0.014	0.045	0.001	0.034	0.002
-0.141	0.748	-0.648	-0.101	0.809	-0.578	-0.089	-0.027	0.039	-0.015	-0.008	-0.005	0.015	0.015	0.026	-0.000
-0.126	0.740	-0.656	-0.101	0.808	-0.580	-0.091	-0.108	0.080	0.000	-0.015	-0.011	0.030	0.023	0.034	0.007
-0.126	0.717	-0.629	-0.102	0.808	-0.581	-0.011	0.012	0.069	0.002	-0.037	0.017	0.030	0.046	0.007	0.003
-0.099	0.755	-0.652	-0.103	0.807	-0.582	-0.049	-0.078	0.107	0.029	0.002	-0.005	0.057	0.008	0.030	0.001
-0.137	0.740	-0.664	-0.103	0.806	-0.583	-0.042	-0.125	0.100	-0.009	-0.012	-0.016	0.018	0.023	0.042	-0.008
-0.153	0.755	-0.652	-0.104	0.805	-0.584	-0.019	-0.076	0.082	-0.024	0.004	-0.003	0.002	0.008	0.031	-0.015
-0.168	0.736	-0.637	-0.103	0.804	-0.586	-0.117	-0.154	0.086	-0.039	-0.014	0.015	0.013	0.027	0.015	-0.025
-0.168	0.736	-0.637	-0.105	0.803	-0.587	-0.053	0.023	0.037	-0.038	-0.013	0.016	0.013	0.028	0.015	-0.024
-0.145	0.713	-0.641	-0.104	0.801	-0.589	-0.093	-0.112	0.065	-0.015	-0.035	0.014	0.010	0.051	0.019	-0.022
-0.126	0.736	-0.652	-0.104	0.800	-0.590	-0.046	-0.104	0.059	0.004	-0.011	0.004	0.029	0.028	0.031	-0.013
-0.137	0.701	-0.648	-0.103	0.799	-0.592	-0.049	-0.220	0.111	-0.009	-0.045	0.009	0.017	0.063	0.027	-0.005
-0.122	0.744	-0.652	-0.104	0.798	-0.593	-0.054	-0.070	0.093	0.007	-0.001	0.006	0.033	0.020	0.032	-0.010
-0.130	0.740	-0.656	-0.105	0.799	-0.593	0.041	-0.027	0.077	0.001	-0.005	0.002	0.025	0.024	0.036	-0.010
-0.180	0.732	-0.656	-0.106	0.798	-0.593	-0.027	-0.146	0.128	-0.049	-0.012	0.003	0.025	0.032	0.036	-0.009
-0.126	0.736	-0.644	-0.106	0.798	-0.593	0.076	-0.086	0.101	0.006	-0.009	0.014	0.029	0.029	0.025	-0.008
-0.130	0.709	-0.637	-0.107	0.799	-0.592	0.070	-0.061	0.109	0.003	-0.036	0.021	0.025	0.056	0.017	-0.007
-0.122	0.728	-0.652	-0.108	0.800	-0.590	0.122	-0.104	0.111	0.011	-0.018	0.004	0.033	0.037	0.033	0.002
-0.122	0.701	-0.633	-0.109	0.802	-0.587	0.216	-0.020	0.097	0.013	-0.047	0.020	0.033	0.064	0.013	-0.001
-0.149	0.728	-0.684	-0.111	0.804	-0.585	0.182	-0.038	0.097	-0.013	-0.022	-0.033	0.006	0.037	0.065	-0.004
-0.153	0.694	-0.644	-0.112	0.806	-0.581	0.266	-0.048	0.081	-0.016	-0.059	0.002	0.002	0.073	0.026	-0.012
-0.157	0.725	-0.641	-0.114	0.808	-0.578	0.212	0.003	0.111	-0.017	-0.030	0.003	0.002	0.042	0.022	-0.017
-0.180	0.740	-0.644	-0.116	0.812	-0.572	0.372	0.035	0.101	-0.038	-0.019	-0.007	0.025	0.026	0.026	-0.013
-0.160	0.736	-0.617	-0.117	0.815	-0.567	0.322	-0.089	0.152	-0.017	-0.026	0.016	0.006	0.030	0.001	-0.010
-0.133	0.744	-0.656	-0.120	0.819	-0.561	0.370	0.058	0.112	0.012	-0.022	-0.030	0.021	0.023	0.038	0.004
-0.145	0.725	-0.617	-0.122	0.822	-0.556	0.341	-0.048	0.161	0.003	-0.044	0.005	0.010	0.042	0.001	0.017
-0.107	0.732	-0.648	-0.126	0.825	-0.551	0.312	0.144	0.121	0.045	-0.039	-0.032	0.048	0.035	0.031	0.032
-0.126	0.713	-0.621	-0.128	0.829	-0.545	0.364	0.086	0.109	0.029	-0.062	-0.010	0.029	0.054	0.003	0.040
-0.114	0.752	-0.644	-0.132	0.832	-0.539	0.314	0.193	0.085	0.044	-0.027	-0.039	0.041	0.016	0.027	0.053
-0.107	0.759	-0.637	-0.136	0.836	-0.532	0.388	0.304	0.059	0.056	-0.023	-0.039	0.049	0.008	0.019	0.050
-0.122	0.790	-0.668	-0.140	0.838	-0.527	0.321	0.236	0.098	0.044	0.005	-0.076	0.033	0.023	0.050	0.044
-0.153	0.759	-0.637	-0.145	0.842	-0.519	0.396	0.314	0.123	0.019	-0.029	-0.051	0.002	0.009	0.019	0.032
-0.187	0.752	-0.613	-0.150	0.845	-0.513	0.389	0.149	0.202	-0.010	-0.040	-0.034	0.033	0.016	0.005	0.019
-0.195	0.736	-0.581	-0.157	0.849	-0.505	0.460	0.152	0.273	-0.012	-0.059	-0.011	0.040	0.032	0.036	0.010
-0.191	0.744	-0.554	-0.163	0.853	-0.496	0.540	0.117	0.297	-0.001	-0.056	0.007	0.036	0.025	0.064	0.010
-0.172	0.771	-0.558	-0.169	0.857	-0.486	0.571	0.093	0.318	0.024	-0.033	-0.006	0.017	0.002	0.059	0.016
-0.172	0.771	-0.558	-0.176	0.862	-0.475	0.610	0.133	0.318	0.031	-0.038	-0.017	0.017	0.002	0.059	0.017
-0.187	0.783	-0.558	-0.183	0.866	-0.465	0.589	0.157	0.327	0.023	-0.030	-0.028	0.032	0.014	0.059	0.024
-0.237	0.806	-0.570	-0.190	0.869	-0.456	0.498	0.017	0.360	-0.020	-0.010	-0.048	0.082	0.037	0.048	0.033
-0.207	0.813	-0.574	-0.195	0.872	-0.449	0.459	-0.011	0.320	0.016	-0.005	-0.059	0.052	0.045	0.044	0.039
-0.176	0.825	-0.562	-0.200	0.874	-0.443	0.340	0.038	0.247	0.052	0.004	-0.053	0.021	0.056	0.056	0.045
-0.187	0.833	-0.585	-0.203	0.875	-0.439	0.266	-0.079	0.217	0.043	0.011	-0.081	0.033	0.064	0.032	0.053
-0.187	0.833	-0.550	-0.206	0.876	-0.436	0.202	0.026	0.185	0.047	0.010	-0.049	0.033	0.063	0.068	0.052
-0.214	0.833	-0.554	-0.210	0.877	-0.432	0.235	-0.058	0.214	0.023	0.009	-0.056	0.060	0.063	0.064	0.055
-0.218	0.829	-0.522	-0.212	0.878	-0.430	0.202	-0.138	0.218	0.022	0.005	-0.028	0.064	0.059	0.096	0.056
-0.172	0.825	-0.530	-0.215	0.878	-0.427	0.178	-0.056	0.189	0.071	0.000	-0.038	0.018	0.055	0.089	0.059
-0.183	0.821	-0.534	-0.217	0.879	-0.425	0.137	-0.105	0.172	0.062	-0.004	-0.044	0.030	0.051	0.085	0.066
-0.183	0.852	-0.538	-0.219	0.879	-0.424	0.113	0.031	0.102	0.064	0.027	-0.049	0.030	0.082	0.081	0.077
-0.180	0.852	-0.526	-0.219	0.880	-0.422	0.140	-0.083	0.061	0.068	0.026	-0.039	0.027	0.082	0.093	0.069
-0.168	0.887	-0.518	-0.219	0.881	-0.420	0.118	-0.004	0.006	0.079	0.060	-0.033	0.015	0.117	0.101	0.069
-0.214	0.883	-0.507	-0.218	0.882	-0.419	0.104	-0.068	-0.027	0.032	0.055	-0.023	0.062	0.113	0.113	0.067
-0.187	0.910	-0.542	-0.216	0.882	-0.418	0.060	-0.091	-0.057	0.057	0.081	-0.058	0.035	0.140	0.078	0.059
-0.187	0.887	-0.526	-0.214	0.883	-0.418	0.046	-0.024	-0.084	0.055	0.058	-0.043	0.035	0.117	0.094	0.055
-0.218	0.906	-0.534	-0.213	0.883	-0.419	-0.027	0.009	-0.098	0.023	0.077	-0.050	0.066	0.137	0.086	0.054
-0.187	0.891	-0.526	-0.211	0.883	-0.418	0.013	0.025	-0.117	0.052	0.061	-0.043	0.035	0.122	0.095	0.049
-0.218	0.887	-0.530	-0.208	0.884	-0.418	0.021	-0.034	-0.117	0.019	0.057	-0.046	0.066	0.118	0.091	0.043
-0.199	0.883	-0.522	-0.206	0.885	-0.419	0.030	-0.105	-0.107	0.035	0.052	-0.038	0.047	0.115	0.099	0.036
-0.207	0.856	-0.522	-0.204	0.886	-0.417	0.091	-0.032	-0.090	0.025	0.024	-0.040	0.055	0.088	0.099	0.039
-0.245	0.879	-0.526	-0.202	0.886	-0.417	0.080	-0.063	-0.078	-0.015	0.047	-0.044	0.093	0.111	0.096	0.033
-0.141	0.883	-0.487	-0.199	0.887	-0.416	0.078	-0.091	-0.099	0.086	0.049	-0.006	0.011	0.115	0.136	0.027
-0.241	0.875	-0.518	-0.198	0.888	-0.415	0.029	0.070	-0.130	-0.015	0.041	-0.038	0.090	0.108	0.104	0.023
-0.207	0.871	-0.487	-0.195	0.889	-0.415	-0.009	0.091	-0.176	0.017	0.037	-0.006	0.055	0.104	0.136	0.023
-0.203	0.875	-0.471	-0.192	0.889	-0.416	-0.016	-0.044	-0.164	0.018	0.040	0.010	0.051	0.108	0.152	0.006
-0.210	0.875	-0.467	-0.189	0.889	-0.417	-0.071	0.073	-0.187	0.008	0.040	0.015	0.059	0.109	0.156	0.008
-0.230	0.875	-0.518	-0.185	0.889	-0.419	-0.093	-0.111	-0.196	-0.016	0.040	-0.034	0.078	0.109	0.105	0.007
-0.199	0.860	-0.495	-0.181	0.888	-0.423	-0.186	-0.039	-0.191	0.011	0.026	-0.007	0.048	0.093	0.129	0.008
-0.199	0.871	-0.510	-0.178	0.886	-0.428	-0.258	-0.003	-0.206	0.008	0.039	-0.018	0.048	0.105	0.113	0.006
-0.191	0.844	-0.518	-0.175	0.884	-0.433	-0.280	0.043	-0.204	0.012	0.014	-0.020	0.040	0.078	0.106	0.000
-0.214	0.856	-0.510	-0.172	0.882	-0.438	-0.307	0.074	-0.187	-0.014	0.028	-0.007	0.063	0.090	0.114	-0.003
-0.233	0.837	-0.510	-0.169	0.880	-0.444	-0.300	-0.072	-0.150	-0.036	0.011	-0.001	0.083	0.071	0.115	-0.008
-0.199	0.837	-0.507	-0.167	0.878	-0.449	-0.271	0.034	-0.149	-0.003	0.013	0.007	0.049	0.071	0.119	-0.010
-0.203	0.844	-0.522	-0.164	0.876	-0.453	-0.254	-0.040	-0.135	-0.010	0.022	-0.004	0.053	0.079	0.103	-0.011
-0.183	0.856	-0.522	-0.162	0.874	-0.458	-0.235	0.061	-0.134	0.008	0.036	0.000	0.034	0.091	0.104	-0.007
-0.199	0.840	-0.499	-0.161	0.872	-0.462	-0.246	0.020	-0.118	-0.009	0.022	0.028	0.049	0.076	0.128	-0.007
-0.195	0.844	-0.522	-0.158	0.870	-0.466	-0.237	-0.023	-0.122	-0.008	0.028	0.009	0.045	0.080	0.104	-0.008
-0.183	0.825	-0.518	-0.156	0.868	-0.471	-0.257	0.045	-0.142	0.002	0.011	0.018	0.034	0.061	0.108	-0.013
-0.199	0.829	-0.542	-0.154	0.867	-0.475	-0.223	-0.011	-0.150	-0.016	0.017	-0.002	0.050	0.065	0.085	-0.016
-0.199	0.798	-0.530	-0.152	0.865	-0.479	-0.224	0.029	-0.138	-0.018	-0.012	0.014	0.050	0.034	0.097	-0.016
-0.214	0.821	-0.550	-0.150	0.863	-0.483	-0.231	-0.004	-0.105	-0.035	0.013	-0.002	0.066	0.058	0.078	-0.020
-0.183	0.810	-0.534	-0.149	0.861	-0.486	-0.180	-0.007	-0.097	-0.006	0.003	0.017	0.035	0.046	0.094	-0.016
-0.203	0.813	-0.558	-0.147	0.859	-0.490	-0.226	-0.031	-0.062	-0.026	0.009	-0.002	0.055	0.050	0.071	-0.016
-0.164	0.810	-0.550	-0.147	0.857	-0.494	-0.212	0.068	-0.081	0.012	0.007	0.009	0.017	0.047	0.079	-0.007
-0.195	0.810	-0.554	-0.146	0.855	-0.498	-0.198	-0.038	-0.046	-0.020	0.009	0.009	0.048	0.047	0.076	-0.009
-0.160	0.829	-0.570	-0.146	0.853	-0.501	-0.213	0.066	-0.048	0.015	0.031	-0.003	0.013	0.067	0.060	-0.004
-0.191	0.806	-0.550	-0.144	0.851	-0.504	-0.147	-0.064	-0.038	-0.017	0.009	0.020	0.044	0.044	0.080	-0.008
-0.176	0.848	-0.593	-0.143	0.849	-0.508	-0.231	-0.036	-0.048	-0.003	0.054	-0.019	0.029	0.087	0.037	-0.000
-0.180	0.802	-0.558	-0.142	0.847	-0.511	-0.180	0.053	-0.109	-0.008	0.009	0.019	0.033	0.041	0.073	-0.006
-0.149	0.817	-0.574	-0.140	0.845	-0.517	-0.283	-0.024	-0.095	0.021	0.027	0.008	0.003	0.057	0.058	-0.001
-0.180	0.771	-0.577	-0.139	0.842	-0.521	-0.285	0.071	-0.113	-0.011	-0.016	0.009	0.034	0.011	0.054	0.001
-0.157	0.775	-0.577	-0.137	0.839	-0.526	-0.281	-0.079	-0.106	0.010	-0.010	0.015	0.011	0.015	0.055	0.008
-0.153	0.775	-0.593	-0.135	0.836	-0.532	-0.329	0.021	-0.108	0.012	-0.006	0.005	0.007	0.015	0.039	-0.001
-0.137	0.794	-0.597	-0.134	0.833	-0.537	-0.299	0.066	-0.124	0.026	0.016	0.006	0.008	0.035	0.036	-0.001
-0.187	0.790	-0.593	-0.133	0.829	-0.543	-0.332	0.034	-0.104	-0.025	0.016	0.015	0.043	0.031	0.040	-0.002
-0.172	0.775	-0.613	-0.130	0.826	-0.549	-0.339	-0.128	-0.108	-0.013	0.004	0.002	0.028	0.016	0.021	-0.009
-0.149	0.767	-0.605	-0.127	0.822	-0.555	-0.371	-0.068	-0.138	0.007	-0.000	0.016	0.005	0.009	0.029	-0.013
-0.180	0.771	-0.621	-0.123	0.817	-0.563	-0.426	-0.097	-0.149	-0.027	0.008	0.008	0.036	0.013	0.014	-0.012
-0.153	0.740	-0.648	-0.120	0.813	-0.570	-0.412	-0.102	-0.139	-0.003	-0.018	-0.013	0.009	0.017	0.013	-0.004
-0.164	0.740	-0.621	-0.117	0.808	-0.577	-0.422	-0.145	-0.100	-0.018	-0.013	0.022	0.021	0.017	0.015	-0.003
-0.103	0.740	-0.621	-0.114	0.804	-0.583	-0.345	-0.051	-0.119	0.041	-0.009	0.028	0.041	0.016	0.015	0.006
-0.122	0.755	-0.625	-0.112	0.800	-0.589	-0.359	0.006	-0.138	0.020	0.010	0.030	0.021	0.001	0.012	-0.001
-0.114	0.752	-0.629	-0.110	0.797	-0.594	-0.320	0.088	-0.179	0.026	0.010	0.031	0.029	0.004	0.008	-0.000
-0.164	0.740	-0.641	-0.108	0.793	-0.600	-0.372	0.036	-0.167	-0.026	0.002	0.026	0.022	0.015	0.003	-0.013
-0.149	0.736	-0.648	-0.106	0.788	-0.606	-0.383	0.012	-0.144	-0.013	0.003	0.024	0.007	0.019	0.011	-0.020
-0.160	0.717	-0.648	-0.105	0.785	-0.611	-0.296	0.006	-0.112	-0.026	-0.013	0.029	0.019	0.038	0.010	-0.015
-0.153	0.732	-0.660	-0.103	0.782	-0.615	-0.253	-0.093	-0.068	-0.020	0.006	0.021	0.011	0.022	0.021	-0.008
-0.080	0.705	-0.648	-0.103	0.780	-0.617	-0.142	0.137	-0.071	0.053	-0.020	0.035	0.062	0.048	0.009	-0.005
-0.126	0.736	-0.668	-0.104	0.778	-0.620	-0.157	0.058	-0.025	0.007	0.013	0.018	0.015	0.017	0.028	-0.005
-0.122	0.732	-0.652	-0.104	0.777	-0.621	-0.043	0.012	-0.003	0.011	0.010	0.035	0.019	0.020	0.012	0.002
-0.160	0.740	-0.664	-0.104	0.777	-0.621	-0.027	0.032	-0.003	-0.027	0.018	0.024	0.020	0.012	0.024	-0.014
-0.118	0.728	-0.668	-0.106	0.776	-0.622	-0.058	0.136	-0.035	0.017	0.007	0.020	0.022	0.024	0.027	-0.016
-0.187	0.717	-0.696	-0.105	0.775	-0.624	-0.103	-0.027	-0.026	-0.053	-0.003	-0.005	0.048	0.035	0.054	-0.028
-0.130	0.709	-0.660	-0.104	0.773	-0.626	-0.150	-0.024	-0.045	0.004	-0.009	0.033	0.010	0.042	0.018	-0.021
-0.187	0.701	-0.660	-0.104	0.771	-0.629	-0.166	0.003	-0.058	-0.055	-0.014	0.036	0.048	0.049	0.018	-0.025
-0.103	0.690	-0.629	-0.103	0.769	-0.631	-0.127	0.035	-0.060	0.029	-0.024	0.069	0.036	0.060	0.014	-0.018
-0.133	0.705	-0.664	-0.104	0.767	-0.633	-0.157	0.181	-0.079	-0.000	-0.007	0.036	0.005	0.045	0.021	-0.022
-0.130	0.721	-0.660	-0.102	0.765	-0.636	-0.143	-0.055	-0.082	0.002	0.010	0.042	0.009	0.029	0.017	-0.015
-0.145	0.713	-0.656	-0.102	0.763	-0.638	-0.152	0.090	-0.097	-0.014	0.004	0.049	0.007	0.036	0.012	-0.021
-0.149	0.736	-0.684	-0.102	0.762	-0.639	-0.080	0.065	-0.088	-0.018	0.028	0.022	0.011	0.013	0.040	-0.021
-0.149	0.736	-0.684	-0.101	0.761	-0.640	-0.086	0.030	-0.103	-0.019	0.029	0.024	0.011	0.012	0.039	-0.024
-0.126	0.721	-0.660	-0.100	0.761	-0.641	-0.062	0.077	-0.124	0.003	0.014	0.048	0.012	0.027	0.015	-0.023
-0.141	0.686	-0.656	-0.099	0.760	-0.642	-0.071	0.065	-0.117	-0.013	-0.020	0.053	0.004	0.062	0.011	-0.021
-0.145	0.667	-0.688	-0.098	0.759	-0.644	-0.088	0.005	-0.108	-0.018	-0.038	0.023	0.008	0.081	0.042	-0.020
-0.126	0.686	-0.680	-0.097	0.758	-0.645	-0.077	0.058	-0.123	0.000	-0.018	0.032	0.010	0.061	0.034	-0.022
-0.141	0.698	-0.696	-0.096	0.757	-0.646	-0.056	0.076	-0.129	-0.016	-0.005	0.017	0.005	0.049	0.049	-0.015
-0.137	0.705	-0.676	-0.096	0.757	-0.646	-0.010	0.196	-0.169	-0.012	0.002	0.037	0.002	0.041	0.029	-0.021
-0.118	0.698	-0.704	-0.097	0.758	-0.645	0.049	0.269	-0.164	0.008	-0.006	0.008	0.017	0.049	0.056	-0.022
-0.187	0.690	-0.715	-0.096	0.759	-0.644	0.026	0.056	-0.115	-0.062	-0.014	-0.004	0.052	0.056	0.067	-0.023
-0.153	0.698	-0.735	-0.097	0.760	-0.643	0.091	0.184	-0.134	-0.027	-0.008	-0.025	0.018	0.048	0.086	-0.013
-0.164	0.686	-0.735	-0.097	0.761	-0.642	0.066	0.107	-0.117	-0.038	-0.020	-0.026	0.029	0.059	0.086	-0.009
-0.107	0.682	-0.743	-0.097	0.761	-0.641	0.064	0.246	-0.154	0.020	-0.025	-0.035	0.028	0.063	0.093	0.014
-0.122	0.667	-0.767	-0.097	0.762	-0.640	0.036	0.198	-0.164	0.004	-0.041	-0.059	0.013	0.078	0.117	0.023
-0.080	0.690	-0.755	-0.099	0.762	-0.640	0.002	0.388	-0.206	0.048	-0.018	-0.048	0.055	0.054	0.105	0.022
-0.118	0.725	-0.755	-0.101	0.762	-0.639	-0.015	0.446	-0.227	0.012	0.016	-0.048	0.016	0.019	0.104	0.003
-0.172	0.748	-0.723	-0.101	0.761	-0.640	-0.086	0.228	-0.230	-0.041	0.040	-0.016	0.038	0.005	0.072	-0.014
-0.183	0.732	-0.664	-0.100	0.760	-0.642	-0.144	0.155	-0.231	-0.054	0.026	0.045	0.050	0.010	0.011	-0.030
-0.172	0.698	-0.652	-0.098	0.759	-0.644	-0.124	0.117	-0.222	-0.044	-0.007	0.058	0.039	0.045	0.002	-0.036
-0.126	0.690	-0.641	-0.097	0.757	-0.646	-0.139	0.136	-0.171	0.002	-0.014	0.072	0.006	0.052	0.014	-0.029
-0.114	0.667	-0.672	-0.098	0.756	-0.647	-0.086	0.166	-0.092	0.014	-0.036	0.042	0.018	0.075	0.016	-0.009
-0.130	0.678	-0.715	-0.101	0.756	-0.647	0.013	0.218	-0.011	0.002	-0.025	-0.002	0.002	0.063	0.059	0.007
-0.107	0.709	-0.735	-0.103	0.758	-0.644	0.169	0.094	0.056	0.027	0.004	-0.024	0.025	0.031	0.078	0.021
-0.126	0.725	-0.751	-0.106	0.761	-0.640	0.253	0.157	0.032	0.011	0.017	-0.044	0.005	0.015	0.093	0.027
-0.103	0.752	-0.739	-0.106	0.763	-0.637	0.201	-0.011	0.015	0.035	0.042	-0.035	0.028	0.013	0.081	0.042
-0.118	0.744	-0.743	-0.105	0.765	-0.635	0.154	-0.026	0.002	0.019	0.032	-0.041	0.013	0.006	0.084	0.055
-0.072	0.755	-0.755	-0.104	0.765	-0.635	0.048	-0.072	-0.005	0.065	0.043	-0.052	0.058	0.018	0.095	0.076
-0.060	0.721	-0.794	-0.103	0.764	-0.636	-0.057	-0.048	-0.004	0.076	0.010	-0.090	0.069	0.016	0.134	0.092
-0.033	0.721	-0.798	-0.103	0.764	-0.637	-0.031	0.011	-0.005	0.103	0.010	-0.093	0.096	0.016	0.137	0.109
-0.033	0.721	-0.798	-0.102	0.764	-0.637	0.037	-0.138	0.018	0.101	0.009	-0.093	0.095	0.015	0.136	0.115
-0.018	0.705	-0.747	-0.100	0.765	-0.636	0.100	-0.041	-0.055	0.115	-0.008	-0.042	0.110	0.030	0.084	0.115
-0.033	0.701	-0.743	-0.098	0.766	-0.635	0.105	-0.067	-0.067	0.098	-0.013	-0.039	0.094	0.033	0.079	0.111
-0.033	0.705	-0.743	-0.096	0.768	-0.634	0.108	-0.021	-0.083	0.096	-0.011	-0.040	0.094	0.028	0.078	0.101
-0.033	0.725	-0.747	-0.096	0.769	-0.632	0.082	0.132	-0.111	0.096	0.007	-0.045	0.093	0.008	0.080	0.094
-0.060	0.701	-0.751	-0.093	0.770	-0.632	0.079	-0.080	-0.096	0.067	-0.017	-0.050	0.065	0.030	0.083	0.092
-0.057	0.705	-0.759	-0.091	0.770	-0.631	0.074	-0.069	-0.106	0.068	-0.014	-0.058	0.068	0.025	0.090	0.078
-0.030	0.682	-0.715	-0.091	0.771	-0.630	0.074	0.194	-0.114	0.096	-0.038	-0.015	0.094	0.047	0.046	0.066
-0.087	0.701	-0.704	-0.090	0.773	-0.628	0.120	0.026	-0.095	0.037	-0.020	-0.005	0.036	0.027	0.033	0.056
-0.083	0.705	-0.711	-0.090	0.774	-0.627	0.098	0.071	-0.084	0.040	-0.018	-0.014	0.039	0.022	0.040	0.045
-0.103	0.713	-0.715	-0.089	0.776	-0.625	0.142	0.045	-0.081	0.020	-0.012	-0.020	0.019	0.014	0.043	0.027
-0.099	0.725	-0.715	-0.088	0.778	-0.622	0.186	0.063	-0.096	0.023	-0.003	-0.023	0.022	0.002	0.042	0.016
-0.122	0.736	-0.696	-0.090	0.780	-0.619	0.145	0.218	-0.106	0.001	0.007	-0.005	0.002	0.010	0.022	0.008
-0.160	0.755	-0.731	-0.088	0.782	-0.618	0.144	-0.060	-0.075	-0.039	0.024	-0.043	0.041	0.030	0.056	-0.005
-0.118	0.759	-0.684	-0.088	0.784	-0.615	0.157	0.184	-0.123	0.004	0.026	0.002	0.001	0.034	0.008	-0.015
-0.157	0.728	-0.664	-0.087	0.785	-0.613	0.151	-0.063	-0.072	-0.036	-0.007	0.020	0.039	0.004	0.012	-0.023
-0.126	0.752	-0.644	-0.086	0.787	-0.610	0.163	0.074	-0.096	-0.006	0.014	0.037	0.008	0.028	0.032	-0.027
-0.149	0.736	-0.648	-0.086	0.789	-0.608	0.144	0.115	-0.099	-0.029	-0.003	0.031	0.032	0.013	0.029	-0.034
-0.160	0.748	-0.656	-0.084	0.791	-0.606	0.141	-0.046	-0.086	-0.042	0.007	0.021	0.044	0.025	0.022	-0.032
-0.149	0.767	-0.672	-0.085	0.792	-0.605	0.083	0.138	-0.105	-0.030	0.025	0.004	0.032	0.044	0.007	-0.032
-0.145	0.759	-0.652	-0.084	0.793	-0.604	0.050	-0.002	-0.062	-0.027	0.017	0.023	0.028	0.037	0.027	-0.026
-0.126	0.767	-0.656	-0.083	0.793	-0.603	0.046	-0.049	-0.014	-0.009	0.025	0.018	0.009	0.045	0.023	-0.022
-0.114	0.767	-0.644	-0.084	0.794	-0.602	0.081	0.152	-0.057	0.004	0.024	0.029	0.002	0.045	0.036	-0.020
-0.145	0.763	-0.668	-0.083	0.794	-0.602	0.022	0.028	-0.080	-0.028	0.020	0.005	0.029	0.041	0.012	-0.022
-0.130	0.752	-0.660	-0.082	0.794	-0.602	-0.012	0.004	-0.083	-0.014	0.008	0.013	0.014	0.030	0.020	-0.024
-0.160	0.725	-0.664	-0.082	0.794	-0.603	-0.040	0.083	-0.093	-0.045	-0.018	0.010	0.045	0.003	0.016	-0.030
-0.133	0.740	-0.656	-0.080	0.793	-0.604	-0.073	-0.039	-0.094	-0.020	-0.002	0.019	0.018	0.018	0.024	-0.032
-0.137	0.752	-0.644	-0.078	0.791	-0.606	-0.118	-0.072	-0.106	-0.026	0.011	0.033	0.022	0.030	0.036	-0.030
-0.137	0.752	-0.644	-0.076	0.789	-0.609	-0.169	-0.015	-0.106	-0.028	0.013	0.036	0.022	0.030	0.036	-0.032
-0.107	0.744	-0.648	-0.075	0.788	-0.611	-0.132	0.025	-0.115	0.001	0.007	0.034	0.009	0.022	0.032	-0.029
-0.149	0.752	-0.656	-0.071	0.786	-0.614	-0.154	-0.179	-0.084	-0.044	0.016	0.029	0.034	0.030	0.024	-0.030
-0.110	0.763	-0.676	-0.069	0.784	-0.617	-0.152	-0.061	-0.102	-0.008	0.030	0.012	0.005	0.041	0.005	-0.022
-0.130	0.728	-0.660	-0.066	0.782	-0.620	-0.180	-0.121	-0.109	-0.030	-0.003	0.031	0.015	0.006	0.020	-0.029
-0.087	0.740	-0.668	-0.064	0.779	-0.623	-0.225	0.058	-0.172	0.010	0.012	0.027	0.028	0.018	0.012	-0.021
-0.141	0.736	-0.704	-0.060	0.776	-0.628	-0.286	-0.164	-0.147	-0.048	0.011	-0.004	0.026	0.014	0.023	-0.028
-0.087	0.721	-0.660	-0.058	0.772	-0.632	-0.261	0.038	-0.171	0.004	-0.001	0.044	0.028	0.002	0.020	-0.030
-0.133	0.705	-0.692	-0.055	0.769	-0.637	-0.248	-0.115	-0.124	-0.046	-0.013	0.016	0.018	0.018	0.012	-0.034
-0.114	0.698	-0.652	-0.053	0.766	-0.641	-0.255	-0.070	-0.086	-0.029	-0.018	0.060	0.001	0.026	0.027	-0.031
-0.103	0.701	-0.696	-0.051	0.763	-0.644	-0.219	-0.053	-0.071	-0.019	-0.011	0.020	0.013	0.022	0.017	-0.031
-0.107	0.701	-0.704	-0.048	0.760	-0.648	-0.234	-0.165	-0.063	-0.025	-0.008	0.016	0.009	0.022	0.025	-0.024
-0.091	0.709	-0.723	-0.046	0.757	-0.652	-0.240	-0.069	-0.084	-0.012	0.003	0.000	0.024	0.015	0.045	-0.017
-0.072	0.713	-0.688	-0.044	0.754	-0.656	-0.242	-0.049	-0.109	0.005	0.010	0.040	0.044	0.011	0.010	-0.017
-0.072	0.701	-0.692	-0.043	0.751	-0.659	-0.233	0.023	-0.141	0.003	0.001	0.039	0.044	0.023	0.014	-0.018
-0.083	0.698	-0.680	-0.041	0.747	-0.663	-0.246	-0.018	-0.125	-0.010	0.000	0.055	0.032	0.027	0.003	-0.025
-0.099	0.694	-0.711	-0.039	0.744	-0.667	-0.244	0.027	-0.112	-0.027	-0.000	0.027	0.017	0.032	0.035	-0.021
-0.099	0.678	-0.688	-0.038	0.741	-0.670	-0.215	-0.048	-0.083	-0.029	-0.013	0.054	0.017	0.047	0.011	-0.026
-0.049	0.698	-0.719	-0.037	0.738	-0.674	-0.253	0.083	-0.101	0.021	0.010	0.026	0.067	0.028	0.043	-0.022
-0.103	0.678	-0.731	-0.037	0.735	-0.677	-0.191	0.071	-0.114	-0.033	-0.007	0.017	0.013	0.048	0.056	-0.022
-0.060	0.686	-0.715	-0.034	0.732	-0.680	-0.198	-0.109	-0.092	0.006	0.003	0.036	0.056	0.041	0.041	-0.021
-0.099	0.682	-0.755	-0.032	0.729	-0.684	-0.219	-0.040	-0.104	-0.034	0.002	0.000	0.017	0.045	0.081	-0.026
-0.080	0.663	-0.688	-0.030	0.727	-0.686	-0.159	-0.042	-0.123	-0.017	-0.015	0.070	0.037	0.065	0.014	-0.026
-0.064	0.663	-0.723	-0.029	0.723	-0.690	-0.252	0.054	-0.104	-0.002	-0.012	0.038	0.052	0.066	0.050	-0.030
-0.083	0.632	-0.711	-0.029	0.721	-0.692	-0.136	0.046	-0.097	-0.022	-0.041	0.052	0.033	0.097	0.039	-0.029
-0.080	0.667	-0.735	-0.027	0.720	-0.694	-0.104	-0.028	-0.080	-0.020	-0.004	0.030	0.037	0.063	0.064	-0.022
-0.076	0.651	-0.735	-0.027	0.718	-0.695	-0.110	0.046	-0.087	-0.016	-0.018	0.032	0.041	0.079	0.064	-0.021
-0.057	0.686	-0.743	-0.027	0.718	-0.696	-0.044	0.095	-0.095	0.003	0.017	0.025	0.061	0.045	0.073	-0.015
-0.057	0.686	-0.743	-0.027	0.716	-0.697	-0.084	0.066	-0.098	0.003	0.018	0.026	0.061	0.045	0.074	-0.018
-0.057	0.663	-0.723	-0.028	0.716	-0.698	-0.053	0.178	-0.106	0.004	-0.004	0.046	0.061	0.069	0.055	-0.017
-0.095	0.640	-0.747	-0.027	0.715	-0.699	-0.057	-0.011	-0.048	-0.035	-0.027	0.024	0.022	0.093	0.079	-0.020
-0.072	0.636	-0.739	-0.027	0.714	-0.699	-0.017	0.024	-0.026	-0.012	-0.030	0.032	0.046	0.098	0.072	-0.023
-0.076	0.647	-0.751	-0.027	0.714	-0.699	0.036	0.004	-0.006	-0.016	-0.019	0.020	0.042	0.087	0.085	-0.024
-0.064	0.659	-0.727	-0.028	0.715	-0.698	0.051	0.053	-0.022	-0.004	-0.008	0.043	0.054	0.076	0.062	-0.023
-0.060	0.670	-0.715	-0.029	0.715	-0.698	0.016	0.138	-0.045	0.002	0.003	0.055	0.057	0.065	0.051	-0.022
-0.087	0.655	-0.727	-0.030	0.715	-0.698	0.017	0.063	-0.041	-0.025	-0.013	0.043	0.031	0.081	0.064	-0.021
-0.064	0.640	-0.727	-0.031	0.715	-0.698	0.013	0.103	-0.037	-0.001	-0.029	0.042	0.054	0.097	0.065	-0.024
-0.076	0.643	-0.743	-0.031	0.716	-0.697	0.050	0.093	-0.047	-0.011	-0.026	0.026	0.042	0.094	0.081	-0.026
-0.087	0.636	-0.739	-0.032	0.717	-0.697	0.068	0.034	-0.019	-0.023	-0.034	0.029	0.031	0.103	0.078	-0.024
-0.091	0.643	-0.755	-0.032	0.718	-0.695	0.124	0.031	-0.010	-0.026	-0.028	0.012	0.027	0.096	0.095	-0.027
-0.087	0.651	-0.743	-0.033	0.720	-0.694	0.115	0.065	-0.017	-0.021	-0.022	0.022	0.031	0.089	0.084	-0.024
-0.087	0.659	-0.735	-0.034	0.721	-0.693	0.078	0.018	0.012	-0.021	-0.015	0.029	0.031	0.082	0.077	-0.023
-0.060	0.663	-0.727	-0.034	0.722	-0.691	0.092	0.043	-0.012	0.007	-0.013	0.035	0.058	0.079	0.070	-0.026
-0.080	0.651	-0.708	-0.036	0.723	-0.690	0.114	0.188	-0.047	-0.010	-0.026	0.053	0.039	0.092	0.051	-0.029
-0.107	0.655	-0.731	-0.036	0.724	-0.688	0.104	-0.040	-0.006	-0.038	-0.024	0.028	0.012	0.088	0.076	-0.027
-0.099	0.647	-0.727	-0.036	0.726	-0.687	0.121	-0.003	-0.008	-0.030	-0.033	0.030	0.019	0.097	0.073	-0.032
-0.087	0.659	-0.739	-0.036	0.728	-0.685	0.130	0.064	-0.045	-0.018	-0.023	0.017	0.031	0.086	0.086	-0.030
-0.095	0.640	-0.735	-0.036	0.730	-0.683	0.159	-0.031	-0.006	-0.026	-0.045	0.018	0.023	0.106	0.083	-0.021
-0.083	0.674	-0.739	-0.036	0.731	-0.681	0.123	0.038	-0.001	-0.013	-0.012	0.013	0.035	0.072	0.088	-0.013
-0.064	0.655	-0.723	-0.038	0.733	-0.679	0.148	0.120	0.005	0.008	-0.033	0.026	0.054	0.093	0.073	-0.009
-0.060	0.686	-0.719	-0.041	0.734	-0.677	0.122	0.221	0.006	0.015	-0.004	0.028	0.058	0.063	0.070	-0.010
-0.068	0.667	-0.708	-0.043	0.736	-0.676	0.137	0.068	0.040	0.009	-0.025	0.038	0.051	0.083	0.060	-0.013
-0.110	0.674	-0.727	-0.045	0.739	-0.672	0.223	0.101	0.040	-0.031	-0.020	0.015	0.008	0.076	0.081	-0.019
-0.118	0.663	-0.755	-0.047	0.741	-0.670	0.156	0.081	0.050	-0.036	-0.034	-0.015	0.001	0.088	0.109	-0.026
-0.114	0.659	-0.719	-0.049	0.743	-0.667	0.222	0.124	0.022	-0.030	-0.040	0.017	0.005	0.093	0.075	-0.030
-0.110	0.663	-0.715	-0.051	0.746	-0.664	0.215	0.064	0.034	-0.025	-0.039	0.018	0.009	0.090	0.073	-0.027
-0.107	0.686	-0.704	-0.053	0.748	-0.661	0.188	0.117	0.020	-0.019	-0.019	0.027	0.013	0.068	0.062	-0.021
-0.110	0.694	-0.723	-0.055	0.751	-0.658	0.202	0.156	0.010	-0.020	-0.013	0.005	0.009	0.061	0.083	-0.007
-0.095	0.694	-0.747	-0.057	0.752	-0.656	0.139	0.165	-0.008	-0.002	-0.015	-0.021	0.025	0.062	0.108	0.005
-0.076	0.663	-0.771	-0.060	0.753	-0.655	0.089	0.263	-0.034	0.020	-0.047	-0.046	0.044	0.094	0.133	0.020
-0.083	0.651	-0.782	-0.063	0.755	-0.653	0.128	0.175	-0.019	0.015	-0.060	-0.060	0.036	0.106	0.146	0.028
-0.060	0.670	-0.747	-0.065	0.756	-0.651	0.130	0.292	-0.065	0.041	-0.042	-0.026	0.059	0.087	0.112	0.018
-0.091	0.686	-0.735	-0.070	0.758	-0.649	0.133	0.474	-0.090	0.015	-0.028	-0.017	0.028	0.073	0.101	0.002
-0.164	0.694	-0.735	-0.073	0.758	-0.648	0.049	0.307	-0.076	-0.055	-0.021	-0.018	0.045	0.066	0.102	-0.014
-0.168	0.690	-0.731	-0.075	0.758	-0.648	-0.024	0.209	-0.086	-0.057	-0.024	-0.014	0.048	0.071	0.099	-0.033
-0.153	0.674	-0.692	-0.077	0.758	-0.648	-0.002	0.242	-0.082	-0.039	-0.040	0.025	0.033	0.087	0.061	-0.043
-0.149	0.663	-0.660	-0.079	0.759	-0.646	0.090	0.146	-0.004	-0.033	-0.052	0.055	0.029	0.100	0.031	-0.033
-0.141	0.694	-0.684	-0.082	0.762	-0.643	0.232	0.091	0.068	-0.023	-0.024	0.028	0.021	0.070	0.055	-0.018
-0.110	0.713	-0.692	-0.085	0.766	-0.638	0.339	0.115	0.106	0.011	-0.009	0.014	0.010	0.051	0.065	-0.006
-0.110	0.717	-0.739	-0.088	0.770	-0.633	0.331	0.139	0.096	0.014	-0.009	-0.038	0.011	0.048	0.113	0.006
-0.118	0.721	-0.727	-0.091	0.773	-0.628	0.316	0.094	0.085	0.009	-0.008	-0.031	0.003	0.044	0.103	0.021
-0.122	0.713	-0.704	-0.092	0.776	-0.624	0.244	0.018	0.076	0.007	-0.019	-0.011	0.000	0.053	0.081	0.031
-0.087	0.713	-0.711	-0.093	0.778	-0.622	0.184	-0.032	0.073	0.042	-0.021	-0.022	0.036	0.054	0.091	0.043
-0.080	0.686	-0.704	-0.094	0.780	-0.619	0.187	-0.009	0.081	0.051	-0.049	-0.017	0.044	0.082	0.084	0.056
-0.045	0.698	-0.715	-0.094	0.782	-0.616	0.210	-0.105	0.128	0.086	-0.040	-0.032	0.079	0.071	0.097	0.078
-0.064	0.701	-0.735	-0.095	0.785	-0.612	0.288	-0.092	0.104	0.067	-0.039	-0.056	0.061	0.068	0.118	0.094
-0.030	0.717	-0.755	-0.095	0.789	-0.608	0.340	-0.090	0.082	0.103	-0.027	-0.080	0.096	0.053	0.139	0.107
-0.022	0.701	-0.743	-0.095	0.792	-0.603	0.347	-0.057	0.082	0.111	-0.047	-0.072	0.104	0.070	0.129	0.113
-0.030	0.698	-0.723	-0.096	0.796	-0.598	0.343	-0.066	0.096	0.105	-0.054	-0.058	0.097	0.074	0.111	0.120
-0.030	0.701	-0.731	-0.097	0.800	-0.593	0.345	0.007	0.081	0.106	-0.054	-0.071	0.098	0.071	0.120	0.116
-0.037	0.705	-0.727	-0.098	0.804	-0.587	0.372	-0.055	0.114	0.099	-0.054	-0.072	0.091	0.068	0.117	0.111
-0.053	0.732	-0.715	-0.099	0.808	-0.581	0.392	-0.073	0.137	0.084	-0.032	-0.067	0.075	0.042	0.106	0.104
-0.053	0.732	-0.715	-0.102	0.812	-0.575	0.389	0.035	0.145	0.086	-0.036	-0.073	0.076	0.043	0.107	0.096
-0.076	0.771	-0.704	-0.104	0.816	-0.569	0.417	0.031	0.127	0.064	-0.002	-0.069	0.053	0.005	0.097	0.085
-0.076	0.779	-0.676	-0.106	0.820	-0.563	0.381	0.002	0.115	0.067	0.002	-0.047	0.054	0.002	0.070	0.084
-0.087	0.771	-0.660	-0.106	0.824	-0.557	0.399	-0.082	0.083	0.056	-0.010	-0.037	0.042	0.006	0.056	0.078
-0.045	0.767	-0.617	-0.108	0.828	-0.550	0.413	0.067	0.054	0.102	-0.017	0.000	0.084	0.010	0.013	0.072
-0.080	0.755	-0.633	-0.110	0.832	-0.544	0.385	0.120	0.049	0.070	-0.033	-0.021	0.050	0.022	0.030	0.056
-0.103	0.775	-0.621	-0.113	0.836	-0.537	0.378	0.261	0.037	0.051	-0.017	-0.016	0.027	0.004	0.019	0.046
-0.172	0.783	-0.637	-0.114	0.840	-0.531	0.404	-0.038	0.056	-0.017	-0.013	-0.038	0.042	0.003	0.035	0.030
-0.145	0.798	-0.613	-0.115	0.844	-0.524	0.409	0.032	0.058	0.012	-0.002	-0.021	0.015	0.018	0.013	0.013
-0.160	0.802	-0.617	-0.118	0.848	-0.516	0.453	0.158	0.056	-0.001	-0.003	-0.033	0.030	0.022	0.017	0.007
-0.183	0.802	-0.609	-0.119	0.852	-0.509	0.443	-0.049	0.081	-0.024	-0.007	-0.033	0.053	0.021	0.010	0.004
-0.145	0.802	-0.593	-0.120	0.857	-0.501	0.470	0.092	0.003	0.015	-0.012	-0.025	0.014	0.021	0.005	0.004
-0.183	0.798	-0.566	-0.120	0.861	-0.495	0.392	-0.018	0.016	-0.023	-0.020	-0.004	0.052	0.017	0.032	-0.004
-0.149	0.817	-0.566	-0.122	0.864	-0.488	0.367	0.190	-0.010	0.013	-0.004	-0.011	0.018	0.036	0.031	-0.004
-0.195	0.817	-0.550	-0.123	0.868	-0.482	0.367	-0.046	0.039	-0.032	-0.008	-0.001	0.063	0.035	0.046	-0.007
-0.176	0.825	-0.546	-0.124	0.871	-0.476	0.383	0.018	0.050	-0.012	-0.004	-0.004	0.044	0.042	0.049	-0.005
-0.153	0.852	-0.530	-0.125	0.874	-0.469	0.368	0.051	0.029	0.012	0.020	0.006	0.021	0.069	0.064	-0.010
-0.176	0.856	-0.526	-0.125	0.877	-0.464	0.316	0.035	-0.017	-0.011	0.021	0.004	0.044	0.073	0.068	-0.007
-0.176	0.844	-0.530	-0.124	0.880	-0.459	0.273	-0.050	-0.031	-0.012	0.007	-0.004	0.043	0.060	0.063	-0.010
-0.172	0.833	-0.510	-0.125	0.882	-0.455	0.247	0.050	-0.015	-0.008	-0.007	0.011	0.039	0.048	0.082	-0.015
-0.191	0.833	-0.507	-0.124	0.883	-0.452	0.206	-0.086	0.007	-0.028	-0.008	0.012	0.058	0.048	0.085	-0.014
-0.180	0.837	-0.518	-0.124	0.886	-0.447	0.242	0.096	-0.038	-0.016	-0.006	-0.004	0.046	0.052	0.073	-0.018
-0.180	0.848	-0.526	-0.124	0.887	-0.444	0.194	0.034	-0.031	-0.016	0.004	-0.015	0.046	0.063	0.064	-0.022
-0.191	0.844	-0.507	-0.124	0.889	-0.441	0.200	0.070	-0.048	-0.028	-0.002	0.001	0.057	0.059	0.083	-0.016
-0.203	0.868	-0.522	-0.123	0.890	-0.438	0.153	-0.079	-0.027	-0.040	0.020	-0.017	0.068	0.081	0.067	-0.023
-0.164	0.871	-0.514	-0.122	0.891	-0.437	0.100	-0.051	-0.037	-0.003	0.023	-0.011	0.029	0.085	0.074	-0.030
-0.207	0.844	-0.487	-0.122	0.893	-0.434	0.173	0.043	-0.068	-0.046	-0.005	0.013	0.071	0.057	0.101	-0.033
-0.207	0.844	-0.495	-0.121	0.894	-0.432	0.103	-0.045	-0.030	-0.047	-0.006	0.004	0.071	0.057	0.093	-0.032
-0.207	0.844	-0.495	-0.121	0.895	-0.430	0.112	0.092	-0.057	-0.047	-0.007	0.002	0.070	0.057	0.092	-0.039
-0.195	0.871	-0.510	-0.121	0.895	-0.428	0.106	0.045	-0.046	-0.035	0.019	-0.016	0.058	0.083	0.076	-0.030
-0.199	0.860	-0.507	-0.120	0.896	-0.427	0.112	-0.106	-0.037	-0.040	0.007	-0.014	0.061	0.071	0.079	-0.029
-0.168	0.875	-0.507	-0.120	0.897	-0.426	0.060	0.127	-0.048	-0.009	0.022	-0.015	0.030	0.086	0.078	-0.025
-0.210	0.875	-0.518	-0.119	0.897	-0.426	0.030	-0.105	-0.027	-0.053	0.022	-0.027	0.072	0.086	0.066	-0.023
-0.187	0.848	-0.514	-0.118	0.897	-0.425	0.058	-0.094	-0.039	-0.031	-0.006	-0.024	0.048	0.058	0.069	-0.016
-0.180	0.852	-0.499	-0.117	0.898	-0.424	0.084	-0.049	-0.042	-0.024	-0.003	-0.010	0.040	0.062	0.085	-0.023
-0.157	0.879	-0.507	-0.116	0.899	-0.423	0.073	0.104	-0.069	-0.002	0.023	-0.019	0.016	0.089	0.076	-0.016
-0.203	0.868	-0.503	-0.114	0.899	-0.422	0.074	-0.146	-0.052	-0.050	0.010	-0.016	0.061	0.077	0.080	-0.016
-0.157	0.875	-0.483	-0.113	0.900	-0.421	0.079	-0.043	-0.077	-0.005	0.017	0.002	0.014	0.084	0.099	-0.016
-0.176	0.875	-0.499	-0.111	0.901	-0.420	0.054	-0.026	-0.082	-0.026	0.017	-0.014	0.033	0.084	0.082	-0.018
-0.176	0.856	-0.499	-0.110	0.901	-0.419	0.048	0.024	-0.071	-0.027	-0.003	-0.015	0.032	0.064	0.082	-0.014
-0.168	0.848	-0.518	-0.110	0.901	-0.419	0.045	-0.032	-0.037	-0.020	-0.011	-0.035	0.024	0.056	0.062	-0.016
-0.172	0.848	-0.495	-0.109	0.902	-0.419	0.046	-0.064	-0.024	-0.025	-0.011	-0.012	0.027	0.055	0.085	-0.013
-0.168	0.852	-0.503	-0.108	0.902	-0.418	0.078	-0.149	-0.018	-0.022	-0.008	-0.021	0.023	0.059	0.076	-0.013
-0.149	0.860	-0.475	-0.107	0.903	-0.416	0.082	0.048	-0.039	-0.003	-0.001	0.005	0.003	0.066	0.103	-0.012
-0.180	0.864	-0.503	-0.107	0.903	-0.416	0.057	-0.064	-0.024	-0.035	0.003	-0.023	0.033	0.069	0.075	-0.010
-0.145	0.860	-0.491	-0.106	0.904	-0.415	0.079	-0.055	-0.039	-0.001	-0.002	-0.013	0.003	0.065	0.086	-0.010
-0.160	0.860	-0.491	-0.105	0.904	-0.414	0.047	0.027	-0.030	-0.017	-0.002	-0.013	0.012	0.065	0.085	-0.007
-0.168	0.864	-0.507	-0.105	0.904	-0.414	0.050	-0.098	-0.009	-0.026	0.001	-0.030	0.019	0.068	0.069	-0.004
-0.133	0.856	-0.487	-0.104	0.905	-0.413	0.065	0.002	-0.021	0.009	-0.007	-0.011	0.017	0.060	0.088	-0.007
-0.157	0.860	-0.487	-0.104	0.905	-0.412	0.049	-0.048	-0.001	-0.015	-0.003	-0.012	0.006	0.063	0.087	-0.006
-0.157	0.860	-0.479	-0.103	0.906	-0.410	0.110	-0.053	-0.017	-0.016	-0.004	-0.006	0.005	0.062	0.094	-0.006
-0.160	0.879	-0.507	-0.103	0.906	-0.409	0.069	-0.011	-0.012	-0.020	0.015	-0.034	0.008	0.081	0.066	-0.012
-0.149	0.864	-0.467	-0.103	0.907	-0.409	0.068	-0.081	-0.008	-0.009	-0.001	0.004	0.004	0.065	0.105	-0.011
-0.164	0.868	-0.475	-0.102	0.907	-0.407	0.070	0.021	-0.031	-0.025	0.003	-0.005	0.011	0.069	0.097	-0.011
-0.149	0.860	-0.479	-0.102	0.908	-0.407	0.054	0.031	-0.025	-0.010	-0.005	-0.010	0.005	0.060	0.092	-0.011
-0.164	0.864	-0.510	-0.102	0.908	-0.406	0.079	-0.073	0.000	-0.026	-0.001	-0.042	0.009	0.064	0.060	-0.009
-0.164	0.864	-0.510	-0.102	0.909	-0.404	0.113	-0.035	-0.008	-0.026	-0.002	-0.044	0.009	0.063	0.060	-0.004
-0.149	0.871	-0.487	-0.102	0.910	-0.402	0.140	-0.055	0.044	-0.010	0.005	-0.023	0.007	0.070	0.083	-0.003
-0.137	0.879	-0.471	-0.103	0.911	-0.400	0.133	-0.050	0.046	0.002	0.012	-0.009	0.019	0.077	0.098	-0.001
-0.145	0.887	-0.479	-0.103	0.912	-0.398	0.107	-0.006	0.011	-0.005	0.019	-0.019	0.012	0.084	0.090	-0.001
-0.145	0.875	-0.475	-0.103	0.912	-0.397	0.068	0.010	0.008	-0.005	0.007	-0.016	0.012	0.072	0.093	-0.002
-0.153	0.887	-0.467	-0.104	0.912	-0.396	0.050	0.035	-0.016	-0.013	0.018	-0.009	0.005	0.083	0.101	-0.005
-0.153	0.852	-0.463	-0.103	0.913	-0.396	0.038	-0.047	-0.003	-0.013	-0.017	-0.005	0.006	0.047	0.104	-0.007
-0.153	0.860	-0.475	-0.104	0.913	-0.396	0.015	0.017	-0.005	-0.013	-0.009	-0.017	0.006	0.054	0.092	-0.008
-0.164	0.860	-0.495	-0.103	0.913	-0.396	0.026	-0.094	-0.002	-0.025	-0.009	-0.037	0.005	0.054	0.071	-0.005
-0.141	0.856	-0.451	-0.103	0.912	-0.397	-0.031	-0.082	0.022	-0.002	-0.012	0.007	0.019	0.049	0.114	-0.008
-0.137	0.887	-0.471	-0.103	0.912	-0.396	0.014	0.071	-0.023	0.002	0.018	-0.013	0.024	0.080	0.094	-0.007
-0.168	0.868	-0.455	-0.103	0.912	-0.397	0.005	-0.043	0.007	-0.029	-0.001	0.003	0.006	0.060	0.109	-0.008
-0.145	0.887	-0.475	-0.103	0.912	-0.397	0.006	0.031	0.007	-0.005	0.019	-0.017	0.018	0.079	0.089	-0.009
-0.168	0.871	-0.483	-0.103	0.912	-0.396	0.065	-0.060	0.014	-0.028	0.003	-0.025	0.005	0.062	0.080	-0.010
-0.160	0.871	-0.491	-0.104	0.912	-0.396	0.026	-0.006	0.026	-0.020	0.003	-0.034	0.004	0.062	0.071	-0.009
-0.149	0.864	-0.475	-0.105	0.913	-0.395	0.060	0.017	0.016	-0.008	-0.005	-0.019	0.016	0.053	0.086	-0.008
-0.168	0.864	-0.467	-0.105	0.913	-0.394	0.050	0.003	0.019	-0.026	-0.005	-0.012	0.003	0.053	0.094	-0.006
-0.149	0.883	-0.495	-0.105	0.913	-0.394	0.012	-0.122	0.031	-0.007	0.014	-0.039	0.018	0.071	0.065	-0.005
-0.153	0.856	-0.459	-0.105	0.913	-0.394	0.053	0.006	-0.001	-0.011	-0.013	-0.004	0.014	0.044	0.100	-0.002
-0.153	0.891	-0.475	-0.106	0.913	-0.394	-0.006	-0.040	0.035	-0.010	0.022	-0.020	0.015	0.078	0.084	-0.001
-0.133	0.868	-0.467	-0.106	0.913	-0.393	0.050	0.077	0.010	0.010	-0.002	-0.013	0.035	0.055	0.091	0.003
-0.164	0.864	-0.475	-0.107	0.913	-0.393	0.057	-0.140	0.064	-0.021	-0.006	-0.021	0.005	0.050	0.083	-0.001
-0.126	0.871	-0.487	-0.108	0.913	-0.392	0.025	0.097	0.020	0.019	0.001	-0.033	0.044	0.058	0.070	0.001
-0.183	0.868	-0.463	-0.109	0.914	-0.392	0.045	0.023	0.026	-0.038	-0.003	-0.010	0.013	0.053	0.093	-0.002
-0.141	0.887	-0.463	-0.109	0.913	-0.393	-0.023	-0.100	0.051	0.004	0.017	-0.009	0.030	0.072	0.092	0.000
-0.153	0.879	-0.463	-0.110	0.913	-0.392	0.040	0.022	0.019	-0.006	0.009	-0.010	0.019	0.065	0.092	-0.006
-0.153	0.875	-0.471	-0.110	0.913	-0.392	0.009	-0.053	0.045	-0.006	0.005	-0.018	0.019	0.060	0.084	0.001
-0.164	0.891	-0.495	-0.111	0.913	-0.392	0.038	-0.001	0.040	-0.017	0.020	-0.042	0.008	0.076	0.060	0.000
-0.164	0.891	-0.495	-0.112	0.913	-0.392	0.006	-0.009	0.056	-0.015	0.020	-0.042	0.008	0.075	0.060	0.004
-0.153	0.871	-0.475	-0.113	0.913	-0.391	0.045	-0.024	0.051	-0.003	0.001	-0.022	0.020	0.056	0.079	-0.002
-0.141	0.871	-0.471	-0.114	0.913	-0.391	0.030	0.042	0.040	0.010	0.001	-0.019	0.032	0.056	0.083	0.001
-0.191	0.875	-0.479	-0.115	0.913	-0.392	-0.013	-0.054	0.052	-0.040	0.005	-0.026	0.017	0.060	0.075	-0.001
-0.141	0.868	-0.463	-0.116	0.913	-0.392	-0.008	0.027	0.021	0.011	-0.002	-0.010	0.033	0.053	0.090	-0.002
-0.168	0.864	-0.467	-0.116	0.912	-0.393	-0.044	-0.046	0.040	-0.016	-0.006	-0.013	0.007	0.049	0.086	-0.004
-0.160	0.871	-0.475	-0.117	0.912	-0.394	-0.044	-0.023	0.036	-0.007	0.002	-0.020	0.015	0.057	0.078	0.003
-0.153	0.871	-0.471	-0.118	0.911	-0.395	-0.035	-0.002	0.051	0.001	0.003	-0.015	0.023	0.057	0.082	-0.002
-0.160	0.875	-0.491	-0.119	0.911	-0.396	-0.010	0.018	0.056	-0.005	0.007	-0.034	0.016	0.061	0.062	-0.003
-0.180	0.875	-0.483	-0.120	0.910	-0.396	-0.033	-0.038	0.068	-0.023	0.007	-0.025	0.003	0.061	0.070	-0.005
-0.183	0.898	-0.483	-0.121	0.909	-0.398	-0.056	-0.046	0.051	-0.027	0.031	-0.024	0.006	0.084	0.070	-0.005
-0.168	0.868	-0.467	-0.122	0.909	-0.399	-0.064	-0.002	0.039	-0.010	0.001	-0.007	0.010	0.053	0.086	-0.010
-0.157	0.864	-0.467	-0.123	0.908	-0.401	-0.084	0.075	0.021	0.002	-0.002	-0.005	0.023	0.050	0.085	-0.007
-0.183	0.852	-0.479	-0.124	0.907	-0.402	-0.078	0.010	0.032	-0.024	-0.013	-0.016	0.004	0.038	0.073	-0.002
-0.164	0.864	-0.479	-0.125	0.906	-0.404	-0.092	0.014	0.057	-0.003	-0.001	-0.014	0.016	0.050	0.073	-0.003
-0.157	0.864	-0.479	-0.126	0.905	-0.406	-0.084	0.056	0.049	0.006	0.000	-0.013	0.024	0.051	0.073	-0.008
-0.180	0.860	-0.475	-0.127	0.904	-0.408	-0.106	0.015	0.040	-0.016	-0.003	-0.007	0.002	0.047	0.077	-0.005
-0.199	0.868	-0.495	-0.128	0.903	-0.410	-0.118	0.010	0.037	-0.034	0.006	-0.024	0.017	0.056	0.058	-0.004
-0.168	0.856	-0.475	-0.129	0.902	-0.413	-0.120	-0.038	0.027	-0.003	-0.004	-0.002	0.014	0.045	0.078	-0.003
-0.168	0.860	-0.499	-0.130	0.901	-0.415	-0.125	0.091	0.012	-0.002	0.001	-0.024	0.014	0.049	0.054	-0.000
-0.149	0.860	-0.471	-0.130	0.900	-0.417	-0.101	-0.053	0.031	0.018	0.002	0.006	0.034	0.050	0.082	-0.000
-0.172	0.864	-0.503	-0.131	0.898	-0.420	-0.115	-0.053	0.064	-0.004	0.007	-0.023	0.011	0.054	0.051	0.005
-0.203	0.860	-0.507	-0.132	0.897	-0.421	-0.077	0.042	0.049	-0.034	0.004	-0.026	0.019	0.051	0.048	0.004
-0.149	0.864	-0.487	-0.133	0.896	-0.423	-0.088	-0.077	0.070	0.021	0.009	-0.004	0.035	0.056	0.068	0.001
-0.172	0.848	-0.491	-0.135	0.895	-0.425	-0.094	0.099	0.049	-0.000	-0.006	-0.007	0.011	0.041	0.065	-0.002
-0.172	0.848	-0.495	-0.135	0.894	-0.428	-0.146	-0.080	0.078	0.000	-0.004	-0.008	0.012	0.042	0.061	0.002
-0.191	0.848	-0.503	-0.137	0.892	-0.430	-0.133	0.059	0.053	-0.017	-0.003	-0.013	0.008	0.043	0.054	-0.003
-0.187	0.856	-0.514	-0.138	0.891	-0.432	-0.119	0.045	0.049	-0.012	0.006	-0.023	0.004	0.051	0.043	-0.005
-0.187	0.856	-0.514	-0.139	0.889	-0.435	-0.153	-0.058	0.069	-0.011	0.008	-0.020	0.004	0.052	0.044	-0.009
-0.191	0.860	-0.510	-0.141	0.888	-0.438	-0.159	0.035	0.042	-0.014	0.013	-0.013	0.008	0.057	0.049	-0.010
-0.199	0.825	-0.507	-0.141	0.886	-0.442	-0.187	0.002	0.033	-0.021	-0.020	-0.006	0.016	0.023	0.054	-0.009
-0.203	0.817	-0.522	-0.142	0.884	-0.446	-0.222	-0.073	0.047	-0.024	-0.025	-0.017	0.020	0.017	0.039	-0.006
-0.180	0.813	-0.514	-0.143	0.881	-0.450	-0.203	-0.019	0.056	-0.000	-0.027	-0.006	0.003	0.014	0.048	-0.006
-0.172	0.840	-0.518	-0.144	0.879	-0.454	-0.205	0.045	0.053	0.009	0.002	-0.006	0.011	0.042	0.045	-0.003
-0.199	0.837	-0.534	-0.145	0.877	-0.458	-0.190	-0.037	0.067	-0.017	0.001	-0.018	0.016	0.039	0.031	-0.002
-0.191	0.844	-0.534	-0.146	0.875	-0.461	-0.215	0.005	0.049	-0.008	0.011	-0.014	0.008	0.048	0.032	-0.005
-0.199	0.833	-0.534	-0.146	0.873	-0.465	-0.199	-0.051	0.040	-0.016	0.001	-0.011	0.016	0.038	0.033	-0.007
-0.199	0.829	-0.538	-0.147	0.870	-0.470	-0.261	-0.060	0.057	-0.015	-0.000	-0.010	0.016	0.035	0.030	-0.004
-0.187	0.813	-0.534	-0.147	0.868	-0.474	-0.197	-0.084	0.050	-0.003	-0.013	-0.002	0.005	0.021	0.036	-0.001
-0.176	0.794	-0.530	-0.148	0.866	-0.478	-0.220	-0.043	0.068	0.009	-0.030	0.006	0.007	0.003	0.041	-0.001
-0.180	0.813	-0.554	-0.150	0.863	-0.482	-0.216	0.047	0.062	0.007	-0.009	-0.014	0.002	0.024	0.018	0.000
-0.207	0.798	-0.562	-0.151	0.861	-0.486	-0.197	-0.032	0.090	-0.019	-0.022	-0.018	0.025	0.009	0.012	-0.001
-0.195	0.798	-0.554	-0.153	0.859	-0.489	-0.182	-0.031	0.093	-0.006	-0.020	-0.007	0.014	0.011	0.021	-0.007
-0.199	0.775	-0.550	-0.154	0.857	-0.492	-0.150	0.021	0.063	-0.008	-0.041	-0.001	0.018	0.011	0.027	-0.005
-0.222	0.767	-0.570	-0.155	0.854	-0.496	-0.187	-0.120	0.107	-0.031	-0.046	-0.017	0.041	0.018	0.009	-0.006
-0.176	0.790	-0.566	-0.156	0.852	-0.499	-0.183	-0.049	0.090	0.016	-0.021	-0.010	0.005	0.007	0.015	-0.006
-0.210	0.790	-0.566	-0.158	0.850	-0.502	-0.163	0.037	0.073	-0.016	-0.019	-0.007	0.030	0.008	0.016	-0.006
-0.207	0.790	-0.581	-0.160	0.848	-0.505	-0.177	0.063	0.074	-0.011	-0.017	-0.020	0.026	0.009	0.002	-0.001
-0.207	0.779	-0.562	-0.161	0.846	-0.508	-0.121	-0.053	0.084	-0.010	-0.027	0.002	0.026	0.002	0.023	-0.009
-0.207	0.779	-0.589	-0.163	0.845	-0.510	-0.138	0.071	0.077	-0.008	-0.025	-0.024	0.026	0.000	0.004	-0.006
-0.230	0.759	-0.589	-0.165	0.843	-0.512	-0.132	0.055	0.078	-0.028	-0.042	-0.021	0.049	0.018	0.003	-0.010
-0.210	0.763	-0.589	-0.167	0.841	-0.514	-0.126	0.115	0.064	-0.007	-0.037	-0.020	0.030	0.013	0.002	-0.009
-0.237	0.767	-0.597	-0.169	0.839	-0.517	-0.139	-0.016	0.085	-0.032	-0.031	-0.025	0.057	0.008	0.008	-0.007
-0.226	0.759	-0.613	-0.171	0.838	-0.519	-0.119	0.119	0.042	-0.019	-0.037	-0.039	0.046	0.014	0.022	0.002
-0.210	0.759	-0.609	-0.172	0.836	-0.521	-0.129	0.078	0.028	-0.002	-0.035	-0.034	0.031	0.013	0.017	0.007
-0.207	0.748	-0.644	-0.174	0.834	-0.523	-0.147	0.150	0.010	0.004	-0.045	-0.067	0.027	0.023	0.050	0.013
-0.207	0.748	-0.644	-0.176	0.832	-0.525	-0.139	0.172	-0.003	0.005	-0.043	-0.065	0.027	0.022	0.049	0.013
-0.214	0.748	-0.605	-0.178	0.831	-0.527	-0.123	0.117	0.014	-0.001	-0.042	-0.024	0.036	0.021	0.008	0.008
-0.214	0.740	-0.570	-0.180	0.830	-0.528	-0.072	0.114	0.028	0.001	-0.049	0.012	0.036	0.028	0.029	0.005
-0.233	0.744	-0.581	-0.181	0.829	-0.529	-0.049	-0.009	0.069	-0.017	-0.044	0.001	0.056	0.023	0.019	-0.004
-0.207	0.755	-0.574	-0.184	0.828	-0.530	-0.052	0.160	0.072	0.013	-0.031	0.009	0.030	0.011	0.028	0.003
-0.241	0.767	-0.585	-0.186	0.827	-0.530	-0.029	0.001	0.126	-0.019	-0.019	-0.002	0.065	0.002	0.018	0.006
-0.183	0.767	-0.589	-0.190	0.826	-0.530	-0.031	0.211	0.121	0.043	-0.018	-0.007	0.008	0.003	0.016	0.013
-0.226	0.783	-0.609	-0.193	0.826	-0.530	0.008	0.101	0.123	0.003	-0.002	-0.027	0.051	0.019	0.002	0.013
-0.226	0.767	-0.617	-0.196	0.826	-0.529	0.066	0.097	0.100	0.006	-0.017	-0.036	0.052	0.005	0.009	0.019
-0.241	0.767	-0.637	-0.198	0.826	-0.527	0.117	-0.006	0.112	-0.007	-0.018	-0.057	0.067	0.006	0.027	0.012
-0.241	0.759	-0.625	-0.199	0.827	-0.525	0.168	-0.040	0.102	-0.006	-0.027	-0.048	0.068	0.001	0.014	0.017
-0.241	0.759	-0.609	-0.200	0.828	-0.524	0.103	-0.098	0.083	-0.005	-0.028	-0.033	0.068	0.000	0.004	0.028
-0.207	0.740	-0.613	-0.200	0.828	-0.524	0.039	-0.117	0.062	0.029	-0.047	-0.037	0.034	0.018	0.001	0.040
-0.183	0.759	-0.641	-0.200	0.827	-0.525	-0.028	-0.014	0.027	0.053	-0.027	-0.064	0.011	0.002	0.025	0.046
-0.176	0.759	-0.633	-0.200	0.827	-0.526	-0.048	-0.072	0.026	0.060	-0.026	-0.055	0.004	0.003	0.015	0.053
-0.207	0.748	-0.625	-0.199	0.826	-0.527	0.011	-0.100	0.027	0.028	-0.038	-0.047	0.035	0.007	0.006	0.064
-0.203	0.763	-0.617	-0.198	0.826	-0.527	0.044	-0.116	0.039	0.032	-0.022	-0.039	0.031	0.009	0.003	0.067
-0.149	0.767	-0.621	-0.199	0.827	-0.526	0.075	0.096	-0.014	0.086	-0.019	-0.044	0.023	0.014	0.000	0.067
-0.176	0.783	-0.660	-0.199	0.827	-0.525	0.042	-0.072	0.015	0.059	-0.004	-0.084	0.005	0.030	0.038	0.069
-0.183	0.775	-0.652	-0.199	0.827	-0.525	0.037	0.000	0.009	0.051	-0.012	-0.076	0.012	0.023	0.029	0.069
-0.195	0.790	-0.633	-0.198	0.827	-0.525	0.024	-0.044	0.019	0.039	0.004	-0.056	0.024	0.040	0.008	0.062
-0.210	0.794	-0.633	-0.198	0.827	-0.525	0.015	-0.002	-0.013	0.024	0.007	-0.056	0.039	0.045	0.007	0.052
-0.187	0.798	-0.625	-0.198	0.828	-0.525	-0.002	0.073	-0.047	0.047	0.011	-0.048	0.016	0.049	0.002	0.043
-0.210	0.798	-0.617	-0.197	0.827	-0.526	-0.037	-0.062	-0.061	0.022	0.011	-0.039	0.039	0.050	0.011	0.038
-0.214	0.790	-0.613	-0.196	0.827	-0.527	-0.061	0.069	-0.088	0.017	0.004	-0.034	0.043	0.043	0.016	0.032
-0.207	0.786	-0.609	-0.194	0.826	-0.528	-0.034	-0.075	-0.063	0.023	0.001	-0.029	0.035	0.040	0.021	0.025
-0.226	0.771	-0.601	-0.193	0.826	-0.530	-0.057	-0.035	-0.038	0.003	-0.014	-0.020	0.055	0.025	0.030	0.016
-0.210	0.779	-0.593	-0.194	0.826	-0.530	-0.006	0.094	-0.023	0.020	-0.006	-0.012	0.039	0.033	0.039	0.013
-0.241	0.786	-0.585	-0.194	0.825	-0.531	-0.044	-0.036	0.012	-0.011	0.002	-0.003	0.070	0.042	0.048	0.001
-0.218	0.798	-0.585	-0.194	0.825	-0.531	-0.046	0.092	-0.024	0.013	0.014	-0.003	0.047	0.054	0.049	-0.007
-0.260	0.802	-0.581	-0.195	0.823	-0.533	-0.118	0.064	-0.045	-0.030	0.019	0.003	0.089	0.059	0.054	-0.019
-0.264	0.810	-0.593	-0.194	0.821	-0.537	-0.204	0.006	-0.076	-0.035	0.029	-0.005	0.093	0.067	0.043	-0.026
-0.268	0.798	-0.577	-0.192	0.819	-0.541	-0.249	-0.040	-0.092	-0.040	0.020	0.015	0.097	0.056	0.060	-0.032
-0.268	0.802	-0.593	-0.189	0.816	-0.546	-0.288	-0.100	-0.110	-0.043	0.026	0.004	0.097	0.061	0.045	-0.026
-0.241	0.786	-0.605	-0.186	0.813	-0.552	-0.340	-0.071	-0.157	-0.020	0.014	-0.002	0.070	0.046	0.035	-0.023
-0.222	0.775	-0.625	-0.182	0.809	-0.559	-0.424	-0.053	-0.196	-0.004	0.007	-0.014	0.051	0.035	0.016	-0.016
-0.230	0.752	-0.609	-0.179	0.804	-0.566	-0.432	-0.030	-0.168	-0.015	-0.012	0.009	0.059	0.013	0.033	-0.011
-0.214	0.736	-0.613	-0.177	0.800	-0.574	-0.438	-0.070	-0.118	-0.003	-0.023	0.013	0.043	0.002	0.030	-0.014
-0.222	0.740	-0.625	-0.175	0.796	-0.580	-0.346	-0.011	-0.105	-0.012	-0.015	0.007	0.051	0.003	0.019	-0.021
-0.233	0.732	-0.609	-0.174	0.792	-0.585	-0.334	0.013	-0.083	-0.025	-0.019	0.028	0.063	0.004	0.036	-0.024
-0.245	0.744	-0.633	-0.173	0.789	-0.590	-0.303	-0.002	-0.097	-0.038	-0.004	0.009	0.075	0.008	0.013	-0.027
-0.226	0.736	-0.625	-0.170	0.786	-0.595	-0.276	-0.103	-0.113	-0.022	-0.009	0.022	0.056	0.001	0.022	-0.030
-0.222	0.728	-0.637	-0.168	0.782	-0.600	-0.347	-0.036	-0.135	-0.021	-0.013	0.016	0.052	0.007	0.011	-0.030
-0.230	0.725	-0.660	-0.164	0.778	-0.607	-0.371	-0.138	-0.144	-0.032	-0.012	-0.001	0.060	0.010	0.011	-0.026
-0.222	0.713	-0.652	-0.161	0.773	-0.613	-0.404	-0.087	-0.127	-0.027	-0.019	0.013	0.052	0.021	0.003	-0.025
-0.207	0.690	-0.648	-0.158	0.769	-0.619	-0.344	-0.078	-0.124	-0.015	-0.039	0.023	0.037	0.043	0.002	-0.023
-0.210	0.698	-0.664	-0.157	0.765	-0.624	-0.326	0.001	-0.118	-0.020	-0.027	0.012	0.041	0.035	0.012	-0.026
-0.195	0.694	-0.672	-0.153	0.762	-0.629	-0.286	-0.154	-0.115	-0.009	-0.028	0.009	0.026	0.038	0.019	-0.021
-0.237	0.713	-0.708	-0.149	0.758	-0.635	-0.329	-0.196	-0.120	-0.055	-0.004	-0.021	0.068	0.017	0.054	-0.018
-0.176	0.701	-0.672	-0.145	0.754	-0.641	-0.343	-0.167	-0.156	0.002	-0.012	0.020	0.007	0.028	0.017	-0.010
-0.172	0.698	-0.660	-0.143	0.750	-0.646	-0.354	0.073	-0.203	0.004	-0.012	0.037	0.004	0.031	0.004	-0.018
-0.141	0.674	-0.668	-0.138	0.745	-0.653	-0.387	-0.193	-0.147	0.030	-0.030	0.036	0.027	0.054	0.011	-0.014
-0.214	0.655	-0.684	-0.136	0.740	-0.658	-0.372	-0.032	-0.163	-0.045	-0.045	0.026	0.046	0.072	0.026	-0.019
-0.187	0.674	-0.715	-0.133	0.735	-0.665	-0.400	-0.085	-0.133	-0.021	-0.021	0.000	0.020	0.052	0.056	-0.019
-0.199	0.686	-0.723	-0.130	0.730	-0.671	-0.384	-0.090	-0.125	-0.035	-0.004	-0.001	0.032	0.040	0.063	-0.020
-0.180	0.670	-0.751	-0.126	0.726	-0.676	-0.344	-0.138	-0.122	-0.020	-0.015	-0.024	0.013	0.054	0.090	-0.016
-0.137	0.651	-0.708	-0.124	0.721	-0.681	-0.350	-0.040	-0.111	0.021	-0.030	0.025	0.029	0.073	0.045	-0.012
-0.176	0.663	-0.704	-0.121	0.718	-0.685	-0.246	-0.137	-0.110	-0.021	-0.015	0.033	0.010	0.061	0.040	-0.009
-0.130	0.616	-0.684	-0.119	0.715	-0.689	-0.225	-0.008	-0.109	0.024	-0.058	0.056	0.036	0.106	0.020	-0.010
-0.168	0.647	-0.723	-0.119	0.712	-0.692	-0.226	0.019	-0.072	-0.015	-0.024	0.020	0.003	0.074	0.058	-0.014
-0.157	0.624	-0.715	-0.117	0.709	-0.695	-0.181	-0.067	-0.035	-0.005	-0.045	0.030	0.008	0.097	0.049	-0.008
-0.153	0.655	-0.727	-0.117	0.707	-0.698	-0.174	0.011	-0.041	-0.001	-0.011	0.021	0.012	0.065	0.060	-0.009
-0.141	0.655	-0.719	-0.116	0.705	-0.700	-0.148	0.002	-0.062	0.009	-0.009	0.031	0.023	0.064	0.051	-0.010
-0.137	0.670	-0.719	-0.116	0.703	-0.702	-0.131	0.050	-0.082	0.013	0.008	0.032	0.026	0.048	0.050	-0.008
-0.168	0.643	-0.727	-0.114	0.701	-0.704	-0.143	-0.067	-0.053	-0.019	-0.017	0.027	0.005	0.074	0.057	-0.011
-0.141	0.643	-0.723	-0.114	0.700	-0.705	-0.113	0.017	-0.075	0.007	-0.015	0.032	0.022	0.073	0.052	-0.013
-0.157	0.632	-0.719	-0.113	0.698	-0.707	-0.103	0.017	-0.066	-0.009	-0.026	0.038	0.006	0.084	0.047	-0.013
-0.149	0.643	-0.727	-0.113	0.696	-0.709	-0.124	0.037	-0.056	-0.001	-0.012	0.031	0.013	0.072	0.054	-0.013
-0.141	0.636	-0.739	-0.114	0.695	-0.710	-0.084	0.091	-0.063	0.007	-0.019	0.021	0.021	0.079	0.065	-0.016
-0.172	0.636	-0.743	-0.112	0.694	-0.712	-0.111	-0.040	-0.055	-0.025	-0.017	0.018	0.010	0.078	0.068	-0.014
-0.157	0.640	-0.735	-0.113	0.693	-0.712	-0.040	0.073	-0.076	-0.010	-0.013	0.027	0.004	0.073	0.059	-0.016
-0.153	0.628	-0.751	-0.113	0.692	-0.713	-0.088	0.110	-0.057	-0.005	-0.023	0.012	0.008	0.084	0.074	-0.021
-0.168	0.601	-0.751	-0.112	0.691	-0.714	-0.040	-0.046	-0.042	-0.021	-0.049	0.013	0.008	0.110	0.073	-0.015
-0.172	0.601	-0.751	-0.113	0.690	-0.715	-0.041	0.047	-0.042	-0.025	-0.049	0.013	0.012	0.110	0.072	-0.017
-0.137	0.628	-0.747	-0.114	0.690	-0.715	-0.032	0.112	-0.057	0.011	-0.021	0.018	0.022	0.082	0.067	-0.016
-0.172	0.636	-0.747	-0.112	0.689	-0.716	-0.052	-0.020	-0.069	-0.025	-0.013	0.018	0.013	0.074	0.066	-0.016
-0.149	0.632	-0.759	-0.112	0.688	-0.717	-0.075	0.052	-0.102	-0.003	-0.015	0.008	0.010	0.077	0.077	-0.015
-0.164	0.609	-0.755	-0.111	0.687	-0.718	-0.063	0.002	-0.104	-0.019	-0.038	0.012	0.006	0.100	0.073	-0.021
-0.160	0.616	-0.751	-0.109	0.686	-0.720	-0.114	-0.064	-0.088	-0.017	-0.028	0.018	0.003	0.091	0.068	-0.020
-0.168	0.597	-0.763	-0.107	0.685	-0.721	-0.069	-0.006	-0.105	-0.026	-0.047	0.007	0.011	0.110	0.079	-0.023
-0.164	0.589	-0.763	-0.106	0.684	-0.722	-0.040	0.004	-0.094	-0.024	-0.054	0.008	0.007	0.117	0.078	-0.023
-0.157	0.578	-0.755	-0.106	0.684	-0.722	0.010	0.033	-0.071	-0.016	-0.065	0.016	0.000	0.128	0.070	-0.018
-0.157	0.578	-0.755	-0.106	0.685	-0.721	0.079	0.066	-0.067	-0.016	-0.066	0.015	0.000	0.127	0.069	-0.012
-0.137	0.609	-0.759	-0.106	0.687	-0.719	0.128	0.045	-0.067	0.003	-0.037	0.009	0.019	0.096	0.072	-0.006
-0.145	0.624	-0.798	-0.107	0.689	-0.716	0.176	0.112	-0.078	-0.004	-0.024	-0.033	0.010	0.080	0.111	0.005
-0.145	0.609	-0.790	-0.107	0.691	-0.715	0.121	0.119	-0.107	-0.004	-0.041	-0.027	0.010	0.095	0.103	0.021
-0.126	0.612	-0.822	-0.107	0.693	-0.713	0.095	0.147	-0.139	0.016	-0.039	-0.059	0.029	0.090	0.134	0.034
-0.107	0.578	-0.838	-0.108	0.693	-0.713	0.024	0.252	-0.186	0.036	-0.074	-0.076	0.047	0.125	0.149	0.034
-0.099	0.601	-0.822	-0.111	0.693	-0.712	0.006	0.396	-0.234	0.046	-0.051	-0.061	0.054	0.102	0.132	0.026
-0.164	0.640	-0.842	-0.112	0.693	-0.713	-0.062	0.324	-0.216	-0.018	-0.012	-0.080	0.012	0.063	0.152	0.000
-0.210	0.667	-0.822	-0.114	0.692	-0.713	-0.032	0.274	-0.219	-0.063	0.015	-0.060	0.058	0.035	0.131	-0.024
-0.249	0.659	-0.771	-0.112	0.691	-0.714	-0.106	0.041	-0.204	-0.103	0.009	-0.008	0.097	0.043	0.080	-0.047
-0.203	0.632	-0.739	-0.110	0.690	-0.716	-0.116	0.081	-0.232	-0.059	-0.017	0.025	0.052	0.069	0.047	-0.053
-0.180	0.585	-0.711	-0.109	0.688	-0.717	-0.138	0.057	-0.153	-0.037	-0.061	0.055	0.029	0.115	0.019	-0.043
-0.149	0.562	-0.727	-0.109	0.687	-0.718	-0.045	0.094	-0.071	-0.006	-0.084	0.039	0.001	0.138	0.034	-0.022
-0.133	0.582	-0.771	-0.111	0.688	-0.717	0.100	0.109	-0.002	0.011	-0.066	-0.005	0.016	0.119	0.077	-0.006
-0.160	0.589	-0.830	-0.112	0.691	-0.714	0.226	0.017	0.029	-0.015	-0.061	-0.067	0.011	0.111	0.136	0.010
-0.141	0.612	-0.802	-0.112	0.695	-0.710	0.304	-0.003	0.019	0.005	-0.042	-0.044	0.008	0.088	0.108	0.024
-0.130	0.632	-0.790	-0.111	0.699	-0.706	0.309	-0.067	-0.003	0.015	-0.026	-0.036	0.019	0.068	0.096	0.033
-0.107	0.624	-0.806	-0.109	0.703	-0.703	0.237	-0.137	-0.003	0.036	-0.037	-0.055	0.042	0.076	0.112	0.050
-0.087	0.624	-0.782	-0.107	0.705	-0.701	0.194	-0.165	0.007	0.053	-0.040	-0.033	0.060	0.076	0.089	0.071
-0.057	0.647	-0.794	-0.106	0.707	-0.699	0.147	-0.069	0.006	0.083	-0.018	-0.047	0.091	0.053	0.100	0.094
-0.026	0.682	-0.806	-0.105	0.709	-0.698	0.135	-0.016	-0.005	0.113	0.015	-0.060	0.121	0.018	0.111	0.106
-0.018	0.705	-0.834	-0.104	0.712	-0.695	0.234	-0.060	-0.007	0.120	0.035	-0.091	0.128	0.005	0.139	0.115
-0.045	0.678	-0.826	-0.103	0.715	-0.692	0.254	-0.043	0.012	0.092	0.005	-0.086	0.101	0.023	0.130	0.123
-0.053	0.663	-0.818	-0.102	0.718	-0.689	0.211	-0.091	0.012	0.083	-0.013	-0.081	0.092	0.038	0.122	0.123
-0.022	0.670	-0.818	-0.102	0.719	-0.688	0.108	0.012	-0.031	0.114	-0.007	-0.082	0.122	0.030	0.122	0.118
-0.026	0.647	-0.810	-0.100	0.719	-0.687	0.051	-0.009	-0.063	0.108	-0.031	-0.075	0.118	0.053	0.113	0.109
-0.030	0.674	-0.802	-0.099	0.719	-0.687	0.004	0.016	-0.086	0.103	-0.004	-0.067	0.113	0.026	0.105	0.102
-0.080	0.651	-0.794	-0.098	0.720	-0.687	0.066	0.009	-0.103	0.052	-0.028	-0.060	0.062	0.049	0.097	0.085
-0.080	0.651	-0.794	-0.098	0.721	-0.686	0.045	0.110	-0.111	0.052	-0.028	-0.060	0.061	0.049	0.097	0.071
-0.107	0.636	-0.814	-0.095	0.723	-0.685	0.141	-0.057	-0.091	0.023	-0.046	-0.082	0.033	0.065	0.116	0.057
-0.087	0.632	-0.778	-0.093	0.724	-0.683	0.141	-0.058	-0.088	0.040	-0.051	-0.048	0.051	0.069	0.081	0.050
-0.095	0.655	-0.778	-0.093	0.728	-0.680	0.234	0.057	-0.091	0.032	-0.031	-0.051	0.043	0.046	0.081	0.044
-0.099	0.667	-0.755	-0.092	0.732	-0.676	0.296	0.025	-0.075	0.027	-0.024	-0.032	0.039	0.034	0.057	0.044
-0.095	0.670	-0.751	-0.091	0.736	-0.671	0.345	0.015	-0.065	0.030	-0.024	-0.033	0.042	0.031	0.053	0.036
-0.087	0.670	-0.743	-0.091	0.740	-0.666	0.337	0.064	-0.061	0.038	-0.029	-0.030	0.049	0.031	0.045	0.031
-0.126	0.701	-0.755	-0.090	0.745	-0.661	0.362	-0.084	-0.044	-0.002	-0.003	-0.046	0.010	0.000	0.057	0.025
-0.107	0.698	-0.727	-0.091	0.749	-0.656	0.321	0.161	-0.046	0.018	-0.011	-0.024	0.029	0.004	0.029	0.016
-0.130	0.705	-0.723	-0.092	0.753	-0.651	0.306	0.144	-0.081	-0.004	-0.007	-0.025	0.006	0.004	0.025	0.001
-0.149	0.705	-0.735	-0.091	0.757	-0.647	0.288	0.059	-0.122	-0.024	-0.011	-0.041	0.014	0.004	0.037	-0.007
-0.153	0.690	-0.684	-0.089	0.760	-0.644	0.198	-0.033	-0.115	-0.030	-0.029	0.008	0.018	0.012	0.014	-0.015
-0.153	0.717	-0.700	-0.087	0.762	-0.642	0.182	0.012	-0.139	-0.032	-0.004	-0.011	0.018	0.015	0.002	-0.022
-0.137	0.701	-0.688	-0.086	0.765	-0.638	0.218	0.094	-0.141	-0.017	-0.022	-0.002	0.003	0.001	0.010	-0.027
-0.160	0.713	-0.704	-0.085	0.767	-0.636	0.163	-0.047	-0.080	-0.042	-0.013	-0.020	0.027	0.011	0.006	-0.025
-0.160	0.736	-0.711	-0.083	0.769	-0.634	0.153	-0.037	-0.100	-0.044	0.008	-0.030	0.027	0.034	0.014	-0.023
-0.141	0.721	-0.680	-0.082	0.771	-0.632	0.147	-0.010	-0.101	-0.026	-0.009	-0.001	0.008	0.018	0.017	-0.030
-0.130	0.736	-0.672	-0.083	0.772	-0.630	0.084	0.198	-0.106	-0.014	0.005	0.005	0.003	0.034	0.025	-0.026
-0.168	0.725	-0.676	-0.082	0.773	-0.629	0.105	-0.023	-0.059	-0.053	-0.007	0.000	0.036	0.022	0.021	-0.028
-0.133	0.721	-0.684	-0.081	0.774	-0.628	0.062	-0.001	-0.039	-0.019	-0.012	-0.009	0.002	0.018	0.013	-0.030
-0.160	0.721	-0.680	-0.080	0.775	-0.627	0.102	-0.069	-0.042	-0.047	-0.013	-0.006	0.030	0.018	0.017	-0.034
-0.160	0.755	-0.708	-0.079	0.776	-0.626	0.073	-0.019	-0.056	-0.048	0.021	-0.035	0.030	0.053	0.010	-0.033
-0.145	0.713	-0.660	-0.079	0.778	-0.624	0.136	0.064	-0.086	-0.033	-0.024	0.010	0.015	0.010	0.037	-0.040
-0.164	0.740	-0.692	-0.076	0.779	-0.623	0.079	-0.128	-0.074	-0.055	0.002	-0.022	0.036	0.037	0.006	-0.040
-0.157	0.728	-0.656	-0.075	0.779	-0.622	0.069	-0.024	-0.102	-0.048	-0.010	0.012	0.030	0.025	0.041	-0.038
-0.153	0.725	-0.676	-0.073	0.780	-0.621	0.085	-0.059	-0.095	-0.047	-0.015	-0.008	0.027	0.019	0.022	-0.035
-0.133	0.728	-0.668	-0.070	0.781	-0.620	0.050	-0.057	-0.102	-0.029	-0.012	-0.001	0.007	0.022	0.030	-0.030
-0.126	0.725	-0.680	-0.069	0.782	-0.620	0.061	-0.006	-0.098	-0.023	-0.016	-0.014	0.002	0.019	0.019	-0.021
-0.126	0.725	-0.680	-0.068	0.782	-0.619	0.040	-0.041	-0.040	-0.024	-0.017	-0.014	0.003	0.019	0.018	-0.018
-0.107	0.752	-0.672	-0.067	0.784	-0.618	0.123	-0.021	-0.057	-0.006	0.009	-0.008	0.022	0.045	0.026	-0.017
-0.141	0.755	-0.696	-0.066	0.785	-0.616	0.094	-0.073	-0.034	-0.042	0.011	-0.033	0.013	0.048	0.002	-0.015
-0.126	0.779	-0.676	-0.065	0.786	-0.615	0.082	-0.010	-0.039	-0.027	0.034	-0.014	0.002	0.070	0.023	-0.015
-0.110	0.752	-0.668	-0.064	0.787	-0.614	0.074	-0.016	-0.055	-0.013	0.006	-0.008	0.017	0.043	0.032	-0.016
-0.122	0.767	-0.688	-0.063	0.786	-0.615	-0.039	-0.027	-0.075	-0.025	0.022	-0.027	0.006	0.058	0.013	-0.017
-0.110	0.740	-0.672	-0.062	0.785	-0.616	-0.072	0.072	-0.100	-0.014	-0.004	-0.010	0.017	0.032	0.030	-0.018
-0.133	0.721	-0.672	-0.061	0.784	-0.618	-0.124	-0.027	-0.103	-0.039	-0.022	-0.008	0.006	0.014	0.031	-0.023
-0.122	0.705	-0.676	-0.059	0.782	-0.621	-0.157	-0.066	-0.083	-0.030	-0.036	-0.009	0.005	0.000	0.029	-0.026
-0.122	0.713	-0.656	-0.057	0.780	-0.623	-0.098	-0.061	-0.088	-0.032	-0.027	0.012	0.004	0.007	0.051	-0.026
-0.118	0.709	-0.664	-0.056	0.779	-0.625	-0.100	-0.038	-0.041	-0.029	-0.029	0.006	0.007	0.003	0.045	-0.023
-0.110	0.721	-0.692	-0.055	0.778	-0.625	-0.038	-0.037	-0.009	-0.021	-0.017	-0.021	0.013	0.013	0.020	-0.021
-0.110	0.732	-0.680	-0.055	0.777	-0.627	-0.069	-0.072	-0.003	-0.022	-0.004	-0.007	0.012	0.023	0.033	-0.019
-0.114	0.744	-0.715	-0.054	0.776	-0.629	-0.114	-0.040	-0.034	-0.027	0.009	-0.041	0.006	0.033	0.001	-0.014
-0.122	0.690	-0.704	-0.052	0.775	-0.630	-0.077	-0.171	-0.019	-0.037	-0.044	-0.028	0.005	0.023	0.012	-0.014
-0.091	0.698	-0.680	-0.051	0.773	-0.633	-0.142	-0.011	-0.038	-0.006	-0.034	-0.002	0.023	0.017	0.037	-0.011
-0.103	0.690	-0.704	-0.049	0.772	-0.634	-0.075	-0.121	-0.029	-0.020	-0.041	-0.024	0.009	0.025	0.015	-0.005
-0.080	0.690	-0.668	-0.048	0.770	-0.636	-0.106	-0.021	-0.048	0.003	-0.039	0.013	0.029	0.025	0.052	-0.004
-0.068	0.732	-0.700	-0.048	0.769	-0.638	-0.093	0.023	-0.070	0.013	0.005	-0.017	0.038	0.017	0.022	-0.004
-0.099	0.721	-0.680	-0.046	0.768	-0.639	-0.059	-0.024	-0.082	-0.019	-0.006	0.004	0.004	0.006	0.043	-0.004
-0.087	0.717	-0.688	-0.045	0.767	-0.641	-0.106	0.010	-0.062	-0.008	-0.009	-0.002	0.011	0.002	0.035	-0.010
-0.095	0.701	-0.700	-0.044	0.765	-0.643	-0.117	-0.063	-0.047	-0.017	-0.022	-0.012	0.001	0.013	0.023	-0.014
-0.114	0.694	-0.696	-0.044	0.764	-0.644	-0.062	-0.001	-0.050	-0.037	-0.029	-0.007	0.024	0.020	0.027	-0.021
-0.083	0.698	-0.700	-0.043	0.763	-0.645	-0.089	-0.040	-0.011	-0.007	-0.024	-0.009	0.002	0.016	0.022	-0.025
-0.130	0.678	-0.672	-0.044	0.762	-0.646	-0.023	0.026	0.010	-0.052	-0.043	0.019	0.048	0.035	0.049	-0.027
-0.103	0.705	-0.684	-0.043	0.762	-0.646	-0.009	-0.061	0.019	-0.025	-0.015	0.007	0.026	0.008	0.037	-0.027
-0.103	0.709	-0.700	-0.044	0.763	-0.645	0.074	0.046	-0.002	-0.025	-0.012	-0.010	0.030	0.004	0.020	-0.032
-0.107	0.698	-0.672	-0.045	0.763	-0.645	0.004	-0.026	0.041	-0.028	-0.024	0.018	0.039	0.015	0.047	-0.023
-0.107	0.698	-0.672	-0.045	0.764	-0.644	0.084	-0.019	0.014	-0.028	-0.025	0.017	0.044	0.014	0.045	-0.020
-0.080	0.670	-0.668	-0.045	0.764	-0.644	0.005	0.043	-0.002	-0.000	-0.052	0.021	0.021	0.040	0.048	-0.019
-0.095	0.713	-0.700	-0.046	0.764	-0.643	0.071	0.003	-0.001	-0.016	-0.010	-0.012	0.042	0.004	0.014	-0.015
-0.091	0.698	-0.684	-0.046	0.765	-0.642	0.074	-0.004	-0.014	-0.012	-0.026	0.003	0.043	0.010	0.028	-0.009
-0.091	0.701	-0.672	-0.045	0.765	-0.642	0.038	-0.010	-0.014	-0.012	-0.022	0.014	0.048	0.004	0.037	-0.013
-0.083	0.705	-0.696	-0.046	0.767	-0.640	0.118	0.054	-0.031	-0.004	-0.020	-0.011	0.046	0.001	0.011	-0.016
-0.107	0.709	-0.680	-0.046	0.767	-0.639	0.056	0.056	-0.006	-0.026	-0.017	0.004	0.075	0.007	0.024	-0.022
-0.118	0.725	-0.711	-0.047	0.768	-0.638	0.095	0.001	0.003	-0.038	-0.002	-0.029	0.091	0.023	0.010	-0.020
-0.126	0.698	-0.676	-0.046	0.768	-0.638	0.005	-0.101	0.040	-0.046	-0.029	0.007	0.105	0.002	0.022	-0.026
-0.099	0.717	-0.723	-0.047	0.768	-0.638	0.029	-0.019	0.024	-0.019	-0.010	-0.041	0.083	0.018	0.028	-0.025
-0.114	0.674	-0.680	-0.047	0.769	-0.637	0.095	-0.055	0.030	-0.034	-0.053	0.002	0.104	0.024	0.012	-0.022
-0.099	0.713	-0.680	-0.047	0.769	-0.637	0.008	-0.022	0.022	-0.019	-0.015	0.002	0.095	0.016	0.009	-0.022
-0.087	0.690	-0.660	-0.047	0.771	-0.635	0.115	0.042	-0.008	-0.007	-0.039	0.020	0.089	0.006	0.025	-0.027
-0.118	0.705	-0.648	-0.047	0.771	-0.635	0.052	-0.049	0.016	-0.038	-0.024	0.031	0.126	0.011	0.034	0.000
-0.114	0.721	-0.688	-0.047	0.772	-0.634	0.086	-0.035	0.012	-0.034	-0.010	-0.010	0.128	0.029	0.009	0.000
-0.114	0.705	-0.660	-0.047	0.773	-0.632	0.107	0.008	-0.004	-0.034	-0.026	0.016	0.134	0.015	0.015	0.000
Avg ODBA	1.262
Vec ODBA	0.809
Avg ELBA	0.455
Avg EPBA	0.129
Speed	ODBA	VeDBA	ELBA	EPBA	StrkSpGn	StrSpGn_L	ISI
4.800	1.262	0.809	0.455	0.129	0.285	0.286	2.922
MeanPeak	0.029099
MeanLong	0.029150
MeanISI	2.922222
