# Supplementary material for: Averaged Propulsive Body Acceleration (APBA) Can Be Calculated from Biologging Tags That Incorporate Gyroscopes and Accelerometers to Estimate Swimming Speed, Hydrodynamic Drag and Energy Expenditure for Steller Sea Lions
Source: PLoS One. 2016 Jun 10;11(6):e0157326. doi: 10.1371/journal.pone.0157326 (PMC4902303; doi:10.1371/journal.pone.0157326)
Supplement: S3 Data — Same components as S2. (ZIP) [file pone.0157326.s003.zip › HazyNov_20/yasha6_5562_4.csv]

rawAx	rawAy	rawAz	gravX	gravY	gravZ	gyrX	gyrY	gyrZ	estAx	estAy	estAz	odbX	odbY	odbZ	spk
-0.276	0.234	-1.007	-0.089	0.225	-0.970	0.420	-0.466	0.022	-0.178	0.003	-0.010	0.279	0.064	0.182	-0.123
-0.237	0.176	-1.031	-0.087	0.227	-0.970	0.149	-0.122	-0.112	-0.142	-0.057	-0.034	0.239	0.126	0.207	-0.100
-0.049	0.269	-0.936	-0.082	0.232	-0.969	0.249	-0.207	-0.058	0.042	0.030	0.060	0.048	0.037	0.114	-0.084
-0.164	0.218	-1.058	-0.081	0.236	-0.968	0.180	-0.086	0.012	-0.075	-0.023	-0.063	0.162	0.091	0.238	-0.058
-0.203	0.234	-0.975	-0.081	0.240	-0.967	0.198	-0.026	-0.039	-0.114	-0.012	0.018	0.199	0.079	0.155	-0.048
-0.083	0.276	-0.873	-0.083	0.245	-0.966	0.278	0.172	-0.098	0.009	0.025	0.119	0.077	0.041	0.052	-0.057
-0.141	0.195	-0.924	-0.084	0.254	-0.964	0.428	0.028	-0.073	-0.049	-0.064	0.066	0.131	0.125	0.103	-0.061
-0.168	0.234	-1.117	-0.081	0.256	-0.963	0.133	-0.121	-0.070	-0.078	-0.028	-0.128	0.154	0.090	0.297	-0.041
-0.133	0.160	-0.920	-0.078	0.263	-0.962	0.381	-0.143	-0.076	-0.046	-0.109	0.067	0.117	0.166	0.100	-0.043
-0.126	0.226	-1.066	-0.077	0.266	-0.961	0.164	-0.053	-0.032	-0.040	-0.046	-0.079	0.106	0.104	0.245	-0.029
-0.103	0.218	-0.905	-0.073	0.274	-0.959	0.419	-0.190	-0.065	-0.020	-0.062	0.080	0.079	0.115	0.083	-0.035
-0.110	0.211	-1.082	-0.071	0.280	-0.957	0.313	-0.092	-0.076	-0.030	-0.075	-0.099	0.084	0.126	0.262	-0.034
-0.114	0.292	-0.901	-0.068	0.291	-0.954	0.539	-0.136	-0.085	-0.037	-0.004	0.079	0.086	0.048	0.082	-0.038
-0.126	0.211	-0.940	-0.066	0.296	-0.953	0.319	-0.135	-0.035	-0.051	-0.091	0.038	0.096	0.132	0.122	-0.040
-0.099	0.276	-0.952	-0.066	0.304	-0.950	0.388	0.031	-0.036	-0.024	-0.033	0.024	0.066	0.071	0.133	-0.046
-0.122	0.226	-0.932	-0.067	0.310	-0.948	0.340	0.043	-0.070	-0.047	-0.090	0.042	0.086	0.126	0.113	-0.046
-0.126	0.288	-1.046	-0.065	0.319	-0.946	0.463	-0.049	-0.094	-0.052	-0.037	-0.075	0.086	0.068	0.226	-0.024
-0.114	0.265	-0.905	-0.063	0.324	-0.944	0.286	-0.152	-0.045	-0.043	-0.065	0.065	0.069	0.096	0.084	-0.025
-0.030	0.303	-0.991	-0.067	0.332	-0.941	0.388	0.304	-0.096	0.046	-0.034	-0.025	0.021	0.064	0.172	-0.030
-0.126	0.357	-1.003	-0.063	0.339	-0.939	0.415	-0.259	-0.010	-0.055	0.013	-0.039	0.070	0.017	0.183	-0.025
-0.149	0.272	-0.932	-0.064	0.343	-0.937	0.205	0.050	-0.046	-0.077	-0.076	0.030	0.089	0.109	0.111	-0.015
-0.083	0.265	-1.011	-0.060	0.354	-0.933	0.594	-0.175	-0.038	-0.015	-0.095	-0.053	0.022	0.124	0.191	-0.026
-0.087	0.419	-0.964	-0.065	0.362	-0.930	0.416	0.286	-0.041	-0.014	0.052	-0.009	0.023	0.023	0.146	-0.022
-0.076	0.296	-0.952	-0.063	0.369	-0.927	0.383	-0.094	-0.028	-0.004	-0.079	0.001	0.010	0.106	0.139	0.004
-0.130	0.396	-1.058	-0.063	0.376	-0.925	0.383	-0.024	-0.013	-0.059	0.015	-0.109	0.062	0.010	0.248	-0.009
-0.014	0.377	-0.940	-0.061	0.379	-0.923	0.186	-0.086	-0.002	0.055	-0.008	0.008	0.059	0.034	0.131	-0.015
-0.137	0.300	-0.956	-0.061	0.388	-0.920	0.496	0.021	-0.056	-0.068	-0.094	-0.011	0.060	0.116	0.149	-0.025
-0.157	0.408	-1.050	-0.061	0.391	-0.918	0.175	-0.008	-0.025	-0.087	0.011	-0.107	0.075	0.012	0.245	-0.022
-0.107	0.431	-0.873	-0.068	0.397	-0.915	0.291	0.389	-0.074	-0.031	0.029	0.067	0.020	0.008	0.069	-0.032
-0.114	0.385	-1.027	-0.069	0.405	-0.912	0.472	0.038	-0.028	-0.038	-0.026	-0.091	0.023	0.041	0.224	-0.031
-0.114	0.385	-1.027	-0.071	0.410	-0.909	0.257	0.126	-0.016	-0.036	-0.031	-0.093	0.017	0.044	0.225	-0.017
-0.110	0.350	-0.861	-0.070	0.414	-0.908	0.210	-0.005	-0.059	-0.032	-0.069	0.071	0.008	0.081	0.060	-0.000
-0.041	0.327	-0.897	-0.071	0.421	-0.904	0.417	0.078	-0.076	0.038	-0.100	0.032	0.065	0.108	0.097	-0.010
-0.076	0.369	-1.011	-0.076	0.424	-0.903	0.149	0.269	-0.028	0.008	-0.060	-0.084	0.035	0.069	0.212	-0.008
-0.095	0.396	-0.798	-0.075	0.427	-0.901	0.188	-0.003	-0.040	-0.012	-0.036	0.127	0.019	0.046	0.001	0.005
-0.072	0.311	-0.916	-0.076	0.434	-0.898	0.417	0.008	0.021	0.011	-0.128	0.005	0.045	0.135	0.120	-0.004
-0.118	0.458	-1.046	-0.077	0.439	-0.895	0.272	0.055	0.051	-0.033	0.014	-0.127	0.001	0.008	0.251	-0.011
-0.118	0.508	-0.952	-0.076	0.445	-0.892	0.355	-0.076	0.011	-0.035	0.058	-0.036	0.003	0.055	0.156	0.001
-0.049	0.396	-0.802	-0.079	0.454	-0.888	0.477	0.153	-0.004	0.037	-0.063	0.110	0.075	0.060	0.005	-0.002
-0.107	0.354	-0.987	-0.079	0.456	-0.887	0.129	0.069	-0.064	-0.020	-0.107	-0.077	0.018	0.106	0.190	0.002
-0.141	0.466	-1.039	-0.079	0.458	-0.885	0.156	0.045	-0.095	-0.054	0.002	-0.130	0.015	0.004	0.241	-0.012
-0.057	0.520	-0.912	-0.081	0.469	-0.879	0.583	0.198	-0.155	0.032	0.046	-0.009	0.071	0.055	0.115	-0.001
-0.157	0.342	-0.826	-0.079	0.475	-0.876	0.358	-0.142	0.015	-0.070	-0.138	0.074	0.027	0.127	0.030	0.013
-0.030	0.412	-0.897	-0.080	0.477	-0.875	0.120	0.099	-0.099	0.058	-0.071	0.002	0.102	0.061	0.100	0.018
-0.064	0.527	-1.054	-0.079	0.484	-0.872	0.379	-0.037	-0.056	0.022	0.039	-0.159	0.068	0.051	0.257	0.003
-0.072	0.558	-0.916	-0.080	0.492	-0.867	0.486	0.109	-0.044	0.015	0.061	-0.026	0.062	0.079	0.119	0.024
-0.095	0.427	-0.782	-0.078	0.497	-0.864	0.292	-0.090	-0.061	-0.010	-0.075	0.106	0.040	0.055	0.015	0.020
-0.083	0.470	-0.928	-0.078	0.503	-0.860	0.342	0.130	-0.178	0.002	-0.039	-0.044	0.052	0.015	0.130	0.015
-0.107	0.539	-1.042	-0.073	0.511	-0.857	0.434	-0.261	-0.114	-0.026	0.023	-0.162	0.030	0.052	0.242	0.005
-0.022	0.585	-0.865	-0.072	0.517	-0.853	0.322	-0.033	-0.061	0.057	0.064	0.012	0.115	0.095	0.063	0.012
-0.057	0.543	-0.743	-0.072	0.521	-0.850	0.265	0.033	-0.016	0.023	0.017	0.131	0.080	0.048	0.061	-0.003
-0.083	0.404	-0.834	-0.074	0.530	-0.845	0.492	0.180	-0.060	-0.002	-0.130	0.036	0.054	0.096	0.027	-0.000
-0.180	0.458	-0.964	-0.074	0.539	-0.839	0.600	-0.032	-0.034	-0.099	-0.086	-0.101	0.047	0.045	0.155	-0.009
-0.068	0.582	-0.956	-0.073	0.547	-0.834	0.452	0.014	-0.085	0.012	0.030	-0.098	0.066	0.074	0.146	-0.019
-0.049	0.601	-0.794	-0.072	0.552	-0.831	0.311	-0.013	-0.096	0.030	0.044	0.061	0.088	0.090	0.019	-0.029
-0.145	0.415	-0.818	-0.071	0.561	-0.825	0.532	-0.029	-0.082	-0.068	-0.150	0.031	0.010	0.100	0.004	-0.005
-0.145	0.415	-0.818	-0.073	0.572	-0.817	0.655	0.192	-0.104	-0.066	-0.161	0.024	0.014	0.103	0.005	-0.021
-0.033	0.574	-0.889	-0.077	0.581	-0.810	0.570	0.315	-0.088	0.050	-0.012	-0.054	0.095	0.051	0.076	-0.021
-0.118	0.585	-0.818	-0.076	0.587	-0.806	0.402	0.009	-0.063	-0.036	-0.007	0.012	0.010	0.059	0.004	-0.016
-0.053	0.551	-0.767	-0.079	0.597	-0.798	0.605	0.263	-0.164	0.032	-0.052	0.056	0.073	0.020	0.048	-0.001
-0.107	0.524	-0.731	-0.076	0.606	-0.792	0.563	-0.081	-0.080	-0.024	-0.088	0.085	0.015	0.011	0.084	-0.014
-0.091	0.574	-0.857	-0.076	0.614	-0.786	0.478	0.020	-0.093	-0.010	-0.045	-0.047	0.028	0.035	0.041	-0.017
-0.095	0.670	-0.845	-0.076	0.620	-0.781	0.391	0.097	-0.069	-0.014	0.046	-0.040	0.020	0.128	0.030	-0.028
-0.133	0.694	-0.775	-0.079	0.629	-0.774	0.524	0.288	-0.124	-0.049	0.060	0.024	0.022	0.148	0.041	-0.026
-0.080	0.589	-0.644	-0.082	0.640	-0.764	0.748	0.286	-0.116	0.007	-0.056	0.144	0.028	0.040	0.170	-0.024
-0.095	0.473	-0.680	-0.083	0.652	-0.753	0.817	-0.019	0.066	-0.008	-0.184	0.098	0.009	0.079	0.135	-0.018
-0.057	0.566	-0.727	-0.085	0.664	-0.743	0.816	0.081	0.041	0.032	-0.103	0.040	0.044	0.011	0.087	-0.012
-0.095	0.647	-0.845	-0.089	0.672	-0.735	0.509	0.333	-0.034	-0.002	-0.029	-0.085	0.002	0.089	0.031	-0.012
-0.118	0.636	-0.747	-0.093	0.679	-0.728	0.519	0.288	-0.018	-0.021	-0.049	0.006	0.024	0.075	0.066	-0.014
-0.153	0.628	-0.759	-0.096	0.692	-0.716	0.876	0.168	0.001	-0.053	-0.069	-0.018	0.062	0.065	0.052	-0.022
-0.095	0.636	-0.570	-0.096	0.705	-0.703	0.935	0.046	-0.005	0.005	-0.074	0.158	0.009	0.071	0.239	-0.030
-0.087	0.663	-0.601	-0.099	0.714	-0.694	0.609	0.119	0.061	0.015	-0.056	0.118	0.005	0.095	0.206	-0.026
-0.107	0.690	-0.672	-0.103	0.722	-0.685	0.587	0.233	0.033	-0.000	-0.037	0.038	0.029	0.119	0.133	-0.022
-0.133	0.775	-0.755	-0.106	0.734	-0.671	0.921	0.257	0.005	-0.024	0.036	-0.059	0.062	0.201	0.049	-0.031
-0.141	0.740	-0.688	-0.110	0.746	-0.656	0.935	0.309	-0.003	-0.027	-0.011	-0.006	0.076	0.162	0.116	-0.034
-0.199	0.786	-0.621	-0.114	0.755	-0.645	0.693	0.202	0.061	-0.081	0.026	0.050	0.137	0.206	0.181	-0.035
-0.126	0.705	-0.546	-0.119	0.763	-0.636	0.593	0.296	0.045	-0.004	-0.063	0.115	0.068	0.123	0.254	-0.039
-0.145	0.767	-0.644	-0.124	0.772	-0.624	0.734	0.344	0.073	-0.018	-0.010	0.004	0.090	0.183	0.154	-0.049
-0.157	0.852	-0.644	-0.129	0.782	-0.609	0.870	0.326	0.066	-0.024	0.064	-0.010	0.102	0.266	0.152	-0.058
-0.222	0.856	-0.625	-0.135	0.788	-0.600	0.524	0.233	0.160	-0.084	0.062	0.000	0.168	0.269	0.170	-0.066
-0.257	0.868	-0.522	-0.140	0.791	-0.595	0.284	0.146	0.206	-0.113	0.071	0.098	0.201	0.280	0.270	-0.077
-0.195	0.790	-0.503	-0.146	0.794	-0.590	0.265	0.336	0.117	-0.046	-0.009	0.112	0.137	0.201	0.286	-0.076
-0.191	0.713	-0.487	-0.150	0.799	-0.582	0.430	0.299	0.028	-0.038	-0.092	0.120	0.130	0.121	0.299	-0.061
-0.195	0.786	-0.656	-0.157	0.804	-0.573	0.461	0.428	0.075	-0.035	-0.023	-0.058	0.131	0.192	0.126	-0.025
-0.195	0.786	-0.656	-0.165	0.807	-0.566	0.342	0.545	0.138	-0.027	-0.026	-0.065	0.128	0.190	0.123	-0.026
-0.207	0.821	-0.778	-0.179	0.809	-0.559	0.232	1.093	0.116	-0.024	0.006	-0.194	0.137	0.223	0.001	-0.056
-0.357	0.844	-0.778	-0.194	0.809	-0.554	0.078	1.069	0.145	-0.160	0.030	-0.199	0.286	0.244	0.003	-0.107
-0.476	0.740	-0.633	-0.203	0.813	-0.546	0.361	0.666	0.069	-0.269	-0.078	-0.062	0.403	0.138	0.139	-0.139
-0.460	0.686	-0.451	-0.206	0.815	-0.542	0.234	0.162	0.038	-0.251	-0.135	0.115	0.386	0.083	0.319	-0.135
-0.353	0.736	-0.475	-0.205	0.818	-0.537	0.330	-0.195	-0.001	-0.145	-0.088	0.086	0.277	0.131	0.295	-0.101
-0.180	0.721	-0.668	-0.203	0.821	-0.534	0.233	-0.068	-0.026	0.027	-0.106	-0.110	0.105	0.113	0.100	-0.016
-0.176	0.752	-0.767	-0.198	0.822	-0.534	0.143	-0.424	-0.041	0.026	-0.076	-0.208	0.101	0.143	0.001	0.111
-0.037	0.698	-0.719	-0.192	0.822	-0.536	0.056	-0.587	0.030	0.158	-0.130	-0.159	0.037	0.087	0.048	0.214
0.113	0.752	-0.826	-0.184	0.824	-0.536	0.166	-0.645	0.000	0.300	-0.078	-0.265	0.186	0.140	0.059	0.291
0.097	0.748	-0.861	-0.175	0.825	-0.537	0.193	-0.820	0.058	0.276	-0.083	-0.300	0.170	0.134	0.096	0.403
0.190	0.794	-0.909	-0.164	0.825	-0.540	0.092	-1.190	0.122	0.356	-0.037	-0.344	0.261	0.180	0.144	0.488
0.467	0.759	-0.806	-0.154	0.827	-0.541	0.153	-0.833	0.068	0.623	-0.073	-0.240	0.537	0.144	0.042	0.521
0.443	0.717	-0.790	-0.149	0.827	-0.542	0.116	-0.458	0.087	0.595	-0.117	-0.224	0.512	0.099	0.028	0.535
0.305	0.748	-0.897	-0.148	0.827	-0.542	0.047	-0.218	0.176	0.456	-0.085	-0.330	0.372	0.128	0.135	0.525
0.182	0.829	-0.924	-0.145	0.829	-0.541	0.230	-0.393	0.130	0.330	-0.006	-0.359	0.247	0.208	0.164	0.443
0.182	1.034	-0.845	-0.141	0.834	-0.534	0.466	-0.314	0.028	0.326	0.194	-0.287	0.245	0.411	0.086	0.361
0.078	1.026	-0.684	-0.135	0.836	-0.531	0.274	-0.508	0.030	0.216	0.183	-0.128	0.140	0.401	0.075	0.299
0.117	0.906	-0.499	-0.132	0.838	-0.530	0.091	-0.274	0.020	0.251	0.062	0.056	0.178	0.280	0.259	0.249
0.147	0.794	-0.463	-0.126	0.836	-0.533	-0.125	-0.428	-0.014	0.276	-0.048	0.095	0.208	0.166	0.293	0.202
0.051	0.833	-0.589	-0.123	0.836	-0.535	-0.058	-0.096	-0.081	0.177	-0.009	-0.030	0.110	0.203	0.166	0.195
0.009	0.860	-0.680	-0.119	0.839	-0.530	0.325	-0.254	-0.082	0.131	0.014	-0.125	0.068	0.229	0.076	0.148
0.040	0.929	-0.731	-0.113	0.842	-0.528	0.205	-0.153	-0.211	0.156	0.081	-0.179	0.098	0.297	0.024	0.131
-0.133	0.895	-0.542	-0.111	0.842	-0.528	-0.043	0.108	-0.196	-0.020	0.046	0.011	0.077	0.261	0.212	0.103
0.082	0.744	-0.428	-0.109	0.844	-0.526	0.121	-0.041	-0.075	0.194	-0.106	0.123	0.138	0.109	0.326	0.076
-0.157	0.871	-0.771	-0.107	0.847	-0.521	0.359	-0.079	-0.047	-0.046	0.018	-0.225	0.102	0.235	0.019	0.035
-0.157	0.871	-0.771	-0.105	0.849	-0.519	0.168	-0.152	-0.026	-0.048	0.016	-0.227	0.102	0.233	0.019	0.032
-0.068	0.829	-0.416	-0.103	0.851	-0.515	0.180	0.007	-0.123	0.038	-0.029	0.125	0.015	0.189	0.334	0.019
-0.137	0.802	-0.530	-0.100	0.854	-0.510	0.361	-0.210	-0.038	-0.034	-0.059	0.005	0.084	0.161	0.219	0.016
-0.060	0.895	-0.621	-0.099	0.859	-0.503	0.428	0.030	-0.076	0.042	0.029	-0.093	0.008	0.252	0.128	0.010
-0.118	1.057	-0.629	-0.098	0.861	-0.499	0.201	-0.052	-0.014	-0.017	0.189	-0.104	0.066	0.413	0.120	0.004
-0.076	0.972	-0.451	-0.099	0.862	-0.497	0.132	0.101	-0.048	0.026	0.102	0.070	0.025	0.327	0.296	0.003
-0.133	0.879	-0.507	-0.098	0.864	-0.493	0.209	-0.077	0.002	-0.033	0.008	0.012	0.083	0.233	0.240	-0.005
-0.164	0.875	-0.577	-0.099	0.864	-0.494	-0.069	-0.008	0.051	-0.062	0.004	-0.058	0.115	0.228	0.169	-0.027
-0.107	0.953	-0.621	-0.098	0.864	-0.494	0.005	0.040	-0.094	-0.006	0.082	-0.101	0.057	0.304	0.124	-0.023
-0.195	0.891	-0.514	-0.096	0.865	-0.493	0.133	-0.209	-0.023	-0.097	0.018	0.003	0.146	0.241	0.230	-0.007
-0.122	0.825	-0.641	-0.093	0.865	-0.494	-0.023	-0.191	-0.048	-0.026	-0.047	-0.122	0.074	0.174	0.103	-0.011
-0.072	0.953	-0.609	-0.092	0.863	-0.497	-0.238	0.324	-0.208	0.023	0.082	-0.086	0.025	0.301	0.134	-0.038
-0.207	0.933	-0.656	-0.087	0.862	-0.499	-0.030	-0.369	-0.092	-0.116	0.063	-0.132	0.160	0.281	0.086	-0.016
-0.160	0.868	-0.408	-0.084	0.862	-0.499	-0.033	-0.066	-0.156	-0.073	-0.003	0.116	0.114	0.214	0.333	-0.029
-0.076	0.802	-0.562	-0.083	0.860	-0.504	-0.244	0.067	-0.115	0.010	-0.066	-0.033	0.030	0.147	0.179	-0.026
-0.164	0.860	-0.625	-0.081	0.857	-0.509	-0.320	0.141	-0.235	-0.081	-0.005	-0.091	0.119	0.204	0.115	-0.020
-0.064	0.925	-0.684	-0.075	0.854	-0.514	-0.278	-0.078	-0.254	0.014	0.063	-0.145	0.020	0.268	0.055	-0.013
-0.145	0.968	-0.625	-0.075	0.854	-0.514	-0.019	0.289	-0.198	-0.067	0.106	-0.086	0.101	0.310	0.113	-0.026
-0.137	0.883	-0.510	-0.069	0.853	-0.517	-0.157	-0.419	-0.136	-0.066	0.022	0.032	0.094	0.224	0.227	-0.030
-0.107	0.810	-0.518	-0.067	0.850	-0.523	-0.329	0.175	-0.239	-0.037	-0.049	0.029	0.064	0.150	0.218	-0.030
-0.126	0.810	-0.526	-0.064	0.847	-0.528	-0.309	0.182	-0.262	-0.059	-0.046	0.026	0.084	0.149	0.209	-0.013
-0.045	0.840	-0.696	-0.057	0.847	-0.529	0.004	-0.373	-0.189	0.014	-0.015	-0.142	0.004	0.178	0.039	0.009
-0.010	0.910	-0.585	-0.054	0.847	-0.529	-0.040	0.006	-0.207	0.045	0.055	-0.031	0.031	0.246	0.149	0.012
0.001	0.906	-0.522	-0.051	0.843	-0.535	-0.344	-0.024	-0.118	0.055	0.054	0.037	0.042	0.241	0.211	0.000
-0.049	0.833	-0.471	-0.049	0.840	-0.540	-0.318	0.041	-0.134	0.003	-0.016	0.094	0.009	0.167	0.261	-0.014
-0.168	0.794	-0.530	-0.047	0.840	-0.541	-0.050	0.053	-0.170	-0.118	-0.054	0.035	0.128	0.127	0.202	-0.029
-0.072	0.810	-0.597	-0.043	0.841	-0.540	0.099	-0.206	-0.130	-0.026	-0.040	-0.033	0.033	0.141	0.133	-0.041
-0.087	0.895	-0.633	-0.042	0.838	-0.544	-0.270	-0.029	-0.068	-0.043	0.048	-0.064	0.049	0.225	0.096	-0.047
-0.087	0.895	-0.633	-0.040	0.833	-0.552	-0.433	-0.047	-0.104	-0.045	0.053	-0.057	0.049	0.224	0.096	-0.030
-0.095	0.810	-0.550	-0.037	0.830	-0.557	-0.286	-0.035	-0.165	-0.055	-0.029	0.030	0.058	0.138	0.177	-0.023
-0.060	0.709	-0.550	-0.034	0.828	-0.560	-0.183	0.012	-0.198	-0.024	-0.127	0.033	0.024	0.036	0.175	-0.012
-0.033	0.759	-0.644	-0.030	0.827	-0.562	-0.093	-0.089	-0.170	-0.000	-0.076	-0.059	0.003	0.085	0.080	-0.010
0.001	0.817	-0.601	-0.029	0.825	-0.564	-0.162	0.236	-0.224	0.033	-0.016	-0.014	0.037	0.142	0.122	0.003
-0.080	0.848	-0.704	-0.026	0.820	-0.571	-0.416	-0.062	-0.125	-0.050	0.019	-0.109	0.044	0.171	0.019	-0.002
-0.022	0.906	-0.593	-0.025	0.816	-0.578	-0.436	0.209	-0.198	0.007	0.082	0.008	0.013	0.228	0.127	-0.009
-0.053	0.844	-0.510	-0.019	0.814	-0.581	-0.146	-0.343	-0.116	-0.029	0.022	0.093	0.018	0.165	0.208	-0.032
-0.007	0.721	-0.503	-0.018	0.815	-0.580	0.053	0.147	-0.168	0.016	-0.102	0.100	0.028	0.040	0.215	-0.026
-0.107	0.717	-0.605	-0.018	0.812	-0.583	-0.224	0.099	-0.101	-0.084	-0.103	0.001	0.072	0.034	0.111	-0.031
-0.045	0.736	-0.727	-0.020	0.807	-0.590	-0.418	0.381	-0.169	-0.020	-0.078	-0.114	0.011	0.052	0.013	-0.008
-0.087	0.864	-0.751	-0.016	0.800	-0.600	-0.580	-0.111	-0.177	-0.067	0.056	-0.129	0.054	0.178	0.038	-0.004
-0.003	0.898	-0.755	-0.013	0.794	-0.608	-0.496	0.120	-0.263	0.015	0.097	-0.125	0.031	0.212	0.043	0.009
-0.026	0.914	-0.672	-0.007	0.792	-0.611	-0.197	-0.212	-0.208	-0.014	0.115	-0.039	0.008	0.225	0.038	0.001
-0.007	0.840	-0.609	-0.001	0.790	-0.613	-0.138	-0.292	-0.164	-0.001	0.044	0.026	0.026	0.150	0.099	0.007
-0.018	0.817	-0.605	0.000	0.787	-0.616	-0.207	0.103	-0.167	-0.014	0.023	0.033	0.014	0.125	0.101	-0.022
0.043	0.732	-0.562	0.004	0.784	-0.621	-0.271	-0.057	-0.170	0.044	-0.058	0.081	0.076	0.039	0.143	-0.028
-0.068	0.690	-0.566	0.003	0.776	-0.630	-0.612	0.165	-0.131	-0.067	-0.093	0.087	0.036	0.006	0.138	-0.029
-0.022	0.640	-0.641	0.005	0.769	-0.640	-0.600	0.054	-0.145	-0.023	-0.135	0.021	0.010	0.058	0.061	-0.035
-0.022	0.725	-0.696	0.007	0.762	-0.647	-0.475	-0.101	-0.090	-0.025	-0.043	-0.027	0.009	0.025	0.004	-0.037
-0.072	0.759	-0.727	0.009	0.757	-0.654	-0.444	-0.018	-0.106	-0.077	-0.002	-0.052	0.041	0.058	0.030	-0.007
-0.022	0.779	-0.759	0.011	0.753	-0.657	-0.224	0.014	-0.167	-0.030	0.020	-0.080	0.009	0.076	0.063	0.001
0.043	0.813	-0.775	0.017	0.752	-0.659	-0.100	-0.239	-0.140	0.030	0.057	-0.094	0.074	0.109	0.080	-0.001
0.005	0.829	-0.747	0.017	0.747	-0.665	-0.381	0.081	-0.104	-0.009	0.078	-0.061	0.035	0.122	0.055	0.007
-0.003	0.763	-0.672	0.015	0.741	-0.671	-0.442	0.229	-0.105	-0.015	0.018	0.020	0.028	0.055	0.018	0.003
0.024	0.670	-0.621	0.016	0.733	-0.680	-0.555	0.134	-0.136	0.011	-0.067	0.080	0.054	0.039	0.067	-0.025
0.024	0.670	-0.621	0.016	0.724	-0.690	-0.700	0.084	-0.112	0.010	-0.057	0.090	0.054	0.041	0.065	-0.039
-0.033	0.601	-0.629	0.019	0.717	-0.697	-0.465	-0.075	-0.165	-0.051	-0.120	0.088	0.004	0.113	0.056	-0.039
-0.033	0.582	-0.692	0.020	0.711	-0.703	-0.464	0.128	-0.147	-0.052	-0.133	0.032	0.004	0.134	0.009	-0.043
-0.007	0.597	-0.739	0.024	0.706	-0.707	-0.280	-0.272	-0.047	-0.029	-0.113	-0.011	0.023	0.120	0.059	-0.031
-0.010	0.582	-0.731	0.028	0.703	-0.711	-0.253	-0.233	-0.020	-0.037	-0.124	0.000	0.019	0.137	0.053	-0.014
0.063	0.593	-0.747	0.029	0.700	-0.713	-0.148	-0.031	-0.071	0.034	-0.110	-0.014	0.092	0.127	0.072	-0.002
0.020	0.624	-0.798	0.031	0.698	-0.715	-0.100	-0.087	-0.084	-0.011	-0.077	-0.063	0.050	0.098	0.124	0.014
-0.018	0.647	-0.885	0.033	0.694	-0.719	-0.285	-0.098	-0.038	-0.051	-0.049	-0.146	0.011	0.077	0.213	0.030
0.040	0.609	-0.885	0.031	0.690	-0.723	-0.267	0.154	-0.012	0.009	-0.083	-0.142	0.069	0.117	0.215	0.028
0.024	0.713	-0.897	0.026	0.681	-0.732	-0.581	0.384	-0.058	-0.002	0.030	-0.145	0.053	0.014	0.229	0.028
-0.007	0.686	-0.920	0.026	0.674	-0.739	-0.499	0.076	-0.062	-0.033	0.011	-0.162	0.022	0.042	0.255	0.032
-0.007	0.705	-0.897	0.027	0.663	-0.748	-0.680	0.002	-0.094	-0.034	0.041	-0.129	0.022	0.024	0.233	0.023
-0.003	0.643	-0.920	0.025	0.653	-0.757	-0.680	0.171	-0.060	-0.028	-0.011	-0.144	0.026	0.087	0.258	0.020
-0.003	0.601	-0.889	0.026	0.643	-0.766	-0.641	0.023	-0.058	-0.029	-0.043	-0.104	0.025	0.131	0.229	0.024
0.017	0.628	-0.912	0.023	0.633	-0.774	-0.629	0.204	-0.074	-0.007	-0.006	-0.119	0.044	0.104	0.254	0.023
0.028	0.582	-0.920	0.024	0.622	-0.782	-0.640	0.029	-0.065	0.004	-0.042	-0.118	0.055	0.151	0.264	0.026
0.013	0.524	-0.865	0.023	0.612	-0.791	-0.676	0.071	-0.015	-0.010	-0.089	-0.055	0.039	0.209	0.209	0.033
0.032	0.504	-0.897	0.024	0.601	-0.799	-0.619	-0.001	-0.077	0.008	-0.098	-0.078	0.057	0.230	0.242	0.023
0.063	0.520	-0.849	0.022	0.590	-0.807	-0.676	0.213	-0.119	0.041	-0.072	-0.023	0.088	0.215	0.195	-0.007
0.017	0.431	-0.794	0.020	0.579	-0.815	-0.648	0.197	-0.079	-0.003	-0.150	0.040	0.042	0.305	0.142	-0.010
-0.072	0.419	-0.767	0.017	0.570	-0.822	-0.567	0.143	-0.018	-0.089	-0.152	0.075	0.046	0.318	0.116	-0.022
0.047	0.427	-0.739	0.016	0.561	-0.828	-0.545	0.116	-0.028	0.032	-0.135	0.109	0.073	0.310	0.092	-0.048
0.040	0.396	-0.704	0.012	0.552	-0.834	-0.525	0.247	-0.016	0.028	-0.157	0.150	0.065	0.342	0.060	-0.040
-0.037	0.427	-0.735	0.008	0.545	-0.838	-0.398	0.253	-0.048	-0.045	-0.119	0.123	0.014	0.312	0.093	-0.027
0.074	0.473	-0.735	0.007	0.538	-0.843	-0.401	0.074	-0.020	0.067	-0.066	0.127	0.096	0.268	0.094	-0.027
0.005	0.516	-0.747	0.004	0.530	-0.848	-0.492	0.273	-0.111	0.002	-0.015	0.121	0.026	0.226	0.106	-0.030
0.055	0.477	-0.704	0.003	0.521	-0.853	-0.531	0.110	-0.104	0.052	-0.045	0.170	0.075	0.266	0.065	-0.024
0.005	0.388	-0.743	0.001	0.514	-0.858	-0.428	0.202	-0.151	0.004	-0.126	0.135	0.024	0.356	0.107	-0.040
0.005	0.346	-0.723	0.002	0.505	-0.863	-0.517	0.038	-0.105	0.004	-0.159	0.160	0.023	0.400	0.089	-0.028
-0.018	0.342	-0.771	0.005	0.499	-0.867	-0.326	-0.170	-0.050	-0.022	-0.157	0.116	0.000	0.405	0.139	-0.023
0.059	0.385	-0.794	0.004	0.493	-0.870	-0.330	0.105	-0.088	0.055	-0.109	0.096	0.077	0.363	0.166	-0.013
0.063	0.419	-0.786	0.008	0.491	-0.871	-0.126	-0.165	-0.067	0.056	-0.072	0.105	0.081	0.329	0.161	-0.002
0.067	0.431	-0.771	0.010	0.490	-0.872	-0.033	-0.033	-0.088	0.058	-0.059	0.121	0.087	0.318	0.148	0.018
0.043	0.497	-0.810	0.010	0.488	-0.873	-0.102	0.015	-0.036	0.035	0.008	0.083	0.065	0.254	0.190	0.017
0.059	0.597	-0.865	0.009	0.486	-0.874	-0.149	0.055	-0.026	0.051	0.111	0.029	0.082	0.154	0.248	0.023
0.055	0.597	-0.818	0.010	0.484	-0.875	-0.109	-0.007	-0.063	0.046	0.113	0.077	0.079	0.155	0.204	0.018
0.093	0.612	-0.790	0.008	0.483	-0.876	-0.119	0.221	-0.121	0.087	0.130	0.106	0.118	0.140	0.180	0.016
0.017	0.632	-0.826	0.008	0.485	-0.875	0.090	0.087	-0.149	0.010	0.147	0.070	0.041	0.121	0.218	0.011
0.040	0.543	-0.794	0.009	0.486	-0.874	0.072	-0.002	-0.132	0.032	0.057	0.100	0.065	0.210	0.188	0.011
0.047	0.512	-0.826	0.012	0.488	-0.873	0.085	-0.079	-0.140	0.037	0.025	0.068	0.073	0.243	0.222	-0.001
0.063	0.497	-0.802	0.011	0.489	-0.872	0.049	0.136	-0.168	0.053	0.008	0.091	0.089	0.259	0.201	-0.000
0.005	0.508	-0.845	0.010	0.489	-0.872	0.030	0.183	-0.163	-0.003	0.019	0.048	0.032	0.249	0.247	0.006
0.009	0.508	-0.881	0.014	0.490	-0.872	0.035	-0.168	-0.101	-0.003	0.019	0.012	0.036	0.249	0.286	0.007
0.074	0.497	-0.790	0.013	0.490	-0.872	0.000	0.148	-0.142	0.063	0.007	0.103	0.102	0.261	0.197	0.010
0.055	0.508	-0.826	0.014	0.492	-0.871	0.101	0.019	-0.154	0.043	0.017	0.066	0.084	0.251	0.235	0.004
0.082	0.527	-0.806	0.013	0.493	-0.870	0.081	0.154	-0.171	0.071	0.035	0.085	0.111	0.233	0.218	0.007
-0.010	0.524	-0.802	0.014	0.494	-0.869	0.063	-0.021	-0.117	-0.023	0.029	0.088	0.019	0.237	0.218	-0.008
0.055	0.504	-0.794	0.012	0.496	-0.868	0.099	0.236	-0.156	0.045	0.008	0.095	0.085	0.257	0.212	-0.011
-0.022	0.516	-0.822	0.009	0.499	-0.867	0.141	0.232	-0.143	-0.029	0.018	0.067	0.009	0.247	0.242	-0.023
0.032	0.539	-0.822	0.008	0.502	-0.865	0.192	0.129	-0.074	0.026	0.037	0.065	0.063	0.224	0.244	-0.011
0.005	0.520	-0.802	0.006	0.505	-0.863	0.152	0.136	-0.065	0.000	0.015	0.083	0.037	0.243	0.227	-0.016
0.055	0.500	-0.778	0.005	0.509	-0.861	0.222	0.133	-0.055	0.052	-0.008	0.104	0.087	0.262	0.206	-0.003
0.005	0.516	-0.818	0.002	0.513	-0.858	0.231	0.161	-0.042	0.004	0.004	0.063	0.037	0.247	0.247	0.000
0.032	0.531	-0.830	-0.001	0.518	-0.856	0.271	0.215	-0.041	0.035	0.014	0.048	0.065	0.233	0.262	0.006
0.032	0.531	-0.830	-0.001	0.522	-0.853	0.231	0.025	-0.009	0.035	0.010	0.046	0.065	0.233	0.264	0.008
0.013	0.520	-0.830	-0.002	0.527	-0.850	0.319	0.096	-0.051	0.017	-0.007	0.042	0.046	0.245	0.266	0.008
0.032	0.520	-0.838	-0.006	0.533	-0.846	0.336	0.248	-0.041	0.039	-0.012	0.031	0.065	0.246	0.277	0.013
-0.018	0.520	-0.830	-0.006	0.539	-0.842	0.376	0.005	-0.022	-0.011	-0.019	0.035	0.016	0.246	0.272	0.021
0.055	0.547	-0.818	-0.008	0.545	-0.838	0.364	0.139	-0.007	0.064	0.002	0.043	0.089	0.219	0.263	0.016
0.063	0.547	-0.814	-0.011	0.552	-0.834	0.407	0.252	-0.060	0.075	-0.004	0.042	0.097	0.219	0.260	0.022
-0.041	0.566	-0.853	-0.011	0.558	-0.830	0.377	-0.021	-0.016	-0.029	0.009	-0.001	0.006	0.201	0.302	0.027
0.063	0.597	-0.802	-0.015	0.564	-0.826	0.346	0.315	-0.078	0.079	0.034	0.046	0.098	0.171	0.253	0.022
0.001	0.593	-0.806	-0.017	0.570	-0.821	0.355	0.140	-0.036	0.019	0.024	0.038	0.037	0.175	0.260	0.017
0.017	0.585	-0.794	-0.018	0.576	-0.817	0.386	0.112	-0.030	0.036	0.010	0.046	0.053	0.183	0.251	0.020
0.017	0.566	-0.826	-0.021	0.583	-0.812	0.379	0.206	-0.038	0.039	-0.016	0.010	0.053	0.203	0.285	0.011
-0.041	0.597	-0.845	-0.020	0.590	-0.807	0.488	-0.061	-0.029	-0.020	0.007	-0.016	0.004	0.173	0.307	0.017
0.017	0.582	-0.775	-0.018	0.599	-0.801	0.518	-0.085	-0.008	0.036	-0.016	0.049	0.054	0.190	0.238	0.014
0.040	0.570	-0.747	-0.020	0.607	-0.795	0.506	0.115	0.012	0.060	-0.036	0.071	0.077	0.202	0.214	0.011
-0.003	0.640	-0.778	-0.019	0.615	-0.788	0.496	-0.019	-0.018	0.017	0.026	0.033	0.036	0.133	0.248	0.015
0.020	0.612	-0.731	-0.022	0.624	-0.781	0.556	0.191	0.008	0.043	-0.010	0.073	0.060	0.160	0.203	0.013
0.013	0.589	-0.711	-0.025	0.632	-0.774	0.547	0.192	-0.017	0.038	-0.041	0.086	0.053	0.185	0.185	0.012
-0.014	0.655	-0.782	-0.025	0.641	-0.767	0.592	0.037	0.007	0.012	0.015	0.008	0.025	0.120	0.258	0.013
0.032	0.640	-0.696	-0.026	0.652	-0.758	0.698	0.031	-0.001	0.058	-0.011	0.086	0.072	0.137	0.174	0.017
0.001	0.659	-0.723	-0.027	0.662	-0.749	0.655	0.045	0.029	0.028	-0.001	0.049	0.041	0.118	0.204	0.018
0.040	0.624	-0.688	-0.029	0.672	-0.740	0.668	0.123	0.078	0.070	-0.046	0.076	0.080	0.153	0.171	0.016
-0.010	0.659	-0.711	-0.033	0.683	-0.729	0.802	0.222	0.039	0.023	-0.022	0.042	0.031	0.119	0.197	0.016
-0.014	0.698	-0.684	-0.036	0.695	-0.719	0.764	0.133	0.047	0.022	0.005	0.059	0.027	0.082	0.172	0.013
-0.003	0.701	-0.700	-0.038	0.706	-0.707	0.795	0.098	0.057	0.035	-0.002	0.032	0.039	0.080	0.190	0.010
-0.033	0.705	-0.692	-0.040	0.717	-0.696	0.801	0.141	0.023	0.007	-0.009	0.028	0.009	0.077	0.185	0.016
0.001	0.740	-0.648	-0.044	0.729	-0.683	0.839	0.254	0.040	0.045	0.014	0.059	0.044	0.043	0.144	0.020
0.013	0.740	-0.656	-0.046	0.740	-0.671	0.844	0.097	0.083	0.059	0.003	0.039	0.056	0.043	0.154	0.025
-0.026	0.744	-0.672	-0.049	0.752	-0.657	0.924	0.084	0.100	0.023	-0.005	0.009	0.018	0.040	0.172	0.030
0.020	0.786	-0.605	-0.052	0.764	-0.643	0.941	0.113	0.123	0.072	0.025	0.062	0.065	0.001	0.107	0.025
-0.018	0.829	-0.617	-0.055	0.776	-0.629	0.899	0.095	0.113	0.036	0.056	0.036	0.027	0.042	0.121	0.022
-0.037	0.813	-0.585	-0.056	0.787	-0.614	0.942	-0.027	0.097	0.018	0.029	0.053	0.008	0.025	0.092	0.018
-0.018	0.794	-0.593	-0.058	0.799	-0.599	0.928	0.082	0.100	0.040	-0.001	0.030	0.027	0.005	0.103	0.017
-0.053	0.817	-0.581	-0.060	0.809	-0.585	0.899	0.015	0.108	0.007	0.012	0.027	0.007	0.028	0.094	0.019
0.009	0.806	-0.522	-0.064	0.819	-0.570	0.873	0.233	0.089	0.072	-0.010	0.072	0.056	0.015	0.037	0.023
-0.018	0.844	-0.534	-0.068	0.829	-0.555	0.881	0.232	0.074	0.049	0.019	0.045	0.029	0.053	0.052	0.018
-0.033	0.840	-0.526	-0.071	0.838	-0.540	0.859	0.178	0.045	0.036	0.006	0.038	0.014	0.048	0.046	0.024
-0.064	0.860	-0.538	-0.073	0.848	-0.525	0.875	0.218	0.028	0.008	0.017	0.011	0.016	0.067	0.060	0.015
-0.041	0.868	-0.522	-0.075	0.856	-0.511	0.828	0.110	0.025	0.032	0.016	0.013	0.007	0.073	0.046	0.017
-0.064	0.856	-0.491	-0.075	0.864	-0.497	0.808	-0.033	0.063	0.009	-0.003	0.030	0.015	0.059	0.017	0.020
0.001	0.906	-0.416	-0.078	0.873	-0.482	0.867	0.197	0.022	0.077	0.039	0.090	0.050	0.108	0.056	0.022
-0.026	0.914	-0.440	-0.080	0.881	-0.466	0.845	0.202	0.031	0.052	0.039	0.051	0.024	0.115	0.029	0.020
-0.049	0.895	-0.440	-0.083	0.888	-0.451	0.835	0.163	0.077	0.032	0.012	0.035	0.001	0.094	0.026	0.026
-0.057	0.918	-0.428	-0.085	0.896	-0.435	0.882	0.090	0.069	0.026	0.028	0.031	0.006	0.117	0.035	0.018
-0.037	0.956	-0.396	-0.087	0.903	-0.420	0.846	0.224	0.053	0.048	0.059	0.047	0.014	0.154	0.064	0.009
-0.076	0.953	-0.400	-0.089	0.910	-0.406	0.757	0.180	0.039	0.012	0.049	0.029	0.024	0.149	0.058	0.009
-0.087	0.953	-0.357	-0.092	0.916	-0.390	0.809	0.200	0.033	0.002	0.043	0.057	0.035	0.148	0.099	0.011
-0.057	0.937	-0.361	-0.093	0.922	-0.376	0.763	0.094	0.071	0.035	0.022	0.039	0.004	0.131	0.093	0.006
-0.041	0.960	-0.313	-0.096	0.927	-0.362	0.749	0.259	0.048	0.053	0.040	0.072	0.012	0.152	0.138	0.003
-0.072	0.941	-0.306	-0.099	0.932	-0.348	0.705	0.246	0.045	0.024	0.016	0.066	0.019	0.131	0.144	0.009
-0.099	0.953	-0.325	-0.101	0.936	-0.336	0.624	0.130	0.077	-0.000	0.023	0.034	0.045	0.140	0.122	0.002
-0.080	0.987	-0.333	-0.102	0.941	-0.324	0.641	0.097	0.044	0.020	0.054	0.014	0.026	0.173	0.112	0.002
-0.103	1.003	-0.294	-0.103	0.944	-0.314	0.492	0.170	-0.019	-0.002	0.066	0.044	0.048	0.186	0.149	-0.003
-0.064	0.999	-0.298	-0.103	0.947	-0.305	0.451	0.020	-0.001	0.036	0.060	0.031	0.009	0.181	0.142	-0.005
-0.103	1.003	-0.254	-0.104	0.949	-0.297	0.400	0.093	0.040	-0.001	0.062	0.066	0.047	0.183	0.182	-0.010
-0.103	1.003	-0.254	-0.106	0.951	-0.290	0.383	0.200	0.030	0.001	0.059	0.059	0.047	0.181	0.179	-0.004
-0.099	1.030	-0.242	-0.108	0.953	-0.282	0.356	0.182	0.069	0.007	0.085	0.064	0.042	0.206	0.188	-0.007
-0.080	0.999	-0.258	-0.111	0.955	-0.276	0.329	0.163	0.104	0.029	0.052	0.041	0.022	0.174	0.169	-0.011
-0.095	0.987	-0.270	-0.115	0.956	-0.270	0.281	0.241	0.123	0.017	0.038	0.024	0.038	0.161	0.154	-0.002
-0.145	0.976	-0.246	-0.118	0.957	-0.265	0.250	0.087	0.144	-0.029	0.025	0.043	0.087	0.147	0.174	0.006
-0.076	0.976	-0.246	-0.121	0.958	-0.260	0.176	0.336	0.079	0.043	0.024	0.038	0.017	0.145	0.171	0.014
-0.087	0.941	-0.262	-0.123	0.959	-0.257	0.132	0.391	0.023	0.034	-0.012	0.019	0.029	0.109	0.152	0.024
-0.076	0.953	-0.294	-0.126	0.959	-0.254	0.107	0.452	0.028	0.048	-0.001	-0.015	0.017	0.118	0.118	0.046
-0.087	0.976	-0.341	-0.130	0.960	-0.249	0.186	0.541	0.083	0.041	0.021	-0.067	0.028	0.139	0.068	0.041
-0.099	0.956	-0.369	-0.137	0.961	-0.241	0.351	0.825	0.150	0.036	0.000	-0.103	0.039	0.118	0.037	0.034
-0.168	0.987	-0.337	-0.144	0.962	-0.231	0.400	0.725	0.198	-0.026	0.030	-0.081	0.107	0.146	0.066	0.002
-0.164	0.956	-0.262	-0.152	0.964	-0.219	0.531	0.797	0.183	-0.015	-0.003	-0.018	0.103	0.113	0.138	-0.033
-0.272	0.945	-0.219	-0.157	0.966	-0.207	0.523	0.448	0.173	-0.118	-0.017	0.014	0.211	0.099	0.180	-0.060
-0.249	0.945	-0.136	-0.161	0.967	-0.196	0.515	0.260	0.128	-0.091	-0.018	0.086	0.187	0.096	0.260	-0.047
-0.222	0.980	-0.183	-0.165	0.968	-0.189	0.356	0.074	0.172	-0.061	0.016	0.032	0.160	0.128	0.211	-0.031
-0.107	0.991	-0.246	-0.169	0.969	-0.180	0.427	0.295	0.182	0.059	0.027	-0.040	0.045	0.137	0.146	0.010
-0.137	0.987	-0.317	-0.174	0.970	-0.172	0.405	0.145	0.218	0.033	0.022	-0.118	0.075	0.131	0.073	0.059
-0.110	1.010	-0.290	-0.177	0.970	-0.166	0.381	-0.165	0.194	0.063	0.045	-0.097	0.048	0.151	0.099	0.120
-0.057	0.983	-0.258	-0.178	0.971	-0.161	0.323	-0.368	0.158	0.118	0.018	-0.070	0.006	0.122	0.129	0.161
0.059	0.964	-0.250	-0.178	0.972	-0.156	0.324	-0.428	0.086	0.233	-0.002	-0.066	0.122	0.100	0.135	0.204
0.074	0.956	-0.321	-0.177	0.972	-0.152	0.345	-0.438	0.068	0.248	-0.011	-0.142	0.138	0.089	0.062	0.241
0.082	0.953	-0.325	-0.177	0.973	-0.148	0.350	-0.595	0.132	0.255	-0.016	-0.150	0.145	0.083	0.056	0.280
0.090	0.918	-0.270	-0.178	0.974	-0.143	0.363	-0.516	0.144	0.263	-0.051	-0.099	0.153	0.045	0.109	0.307
0.136	0.895	-0.294	-0.178	0.975	-0.137	0.407	-0.309	0.086	0.309	-0.075	-0.129	0.200	0.019	0.083	0.311
0.193	0.918	-0.262	-0.178	0.975	-0.129	0.455	-0.328	0.131	0.367	-0.052	-0.105	0.258	0.040	0.113	0.308
0.090	0.922	-0.302	-0.180	0.976	-0.122	0.483	-0.443	0.167	0.265	-0.049	-0.152	0.155	0.042	0.072	0.299
0.059	0.968	-0.298	-0.181	0.977	-0.114	0.512	-0.348	0.159	0.236	-0.003	-0.156	0.124	0.086	0.073	0.279
0.040	1.007	-0.219	-0.184	0.977	-0.105	0.512	-0.236	0.210	0.219	0.035	-0.086	0.105	0.123	0.150	0.244
0.051	1.045	-0.160	-0.187	0.978	-0.097	0.479	-0.194	0.206	0.234	0.074	-0.035	0.118	0.161	0.207	0.221
0.013	1.084	-0.168	-0.189	0.978	-0.089	0.421	-0.142	0.165	0.198	0.112	-0.050	0.079	0.198	0.198	0.202
-0.003	1.096	-0.144	-0.192	0.978	-0.083	0.372	-0.181	0.162	0.185	0.124	-0.033	0.064	0.208	0.219	0.187
0.005	1.049	-0.085	-0.194	0.978	-0.077	0.309	-0.187	0.169	0.195	0.078	0.020	0.072	0.159	0.277	0.158
-0.026	1.072	-0.108	-0.197	0.978	-0.073	0.230	-0.006	0.182	0.167	0.101	-0.008	0.042	0.181	0.251	0.135
-0.103	1.065	-0.081	-0.199	0.978	-0.069	0.224	-0.019	0.132	0.093	0.094	0.016	0.035	0.171	0.277	0.104
-0.083	1.026	-0.030	-0.200	0.978	-0.064	0.178	0.177	0.068	0.113	0.055	0.062	0.015	0.131	0.326	0.072
-0.180	1.003	-0.120	-0.202	0.977	-0.063	0.071	-0.034	0.100	0.019	0.033	-0.029	0.111	0.106	0.234	0.039
-0.180	1.022	-0.073	-0.203	0.977	-0.062	0.088	-0.001	0.054	0.020	0.052	0.016	0.111	0.124	0.280	0.018
-0.207	1.026	-0.073	-0.204	0.977	-0.060	0.082	-0.082	0.044	-0.005	0.056	0.015	0.137	0.126	0.278	-0.004
-0.222	0.999	-0.065	-0.205	0.977	-0.061	-0.017	-0.155	0.055	-0.020	0.029	0.024	0.153	0.097	0.284	-0.008
-0.226	1.030	-0.085	-0.205	0.977	-0.063	-0.025	-0.246	0.019	-0.023	0.060	0.006	0.157	0.127	0.263	-0.011
-0.176	1.026	-0.042	-0.204	0.977	-0.065	-0.051	-0.179	-0.010	0.027	0.056	0.051	0.107	0.121	0.305	-0.005
-0.203	0.949	-0.093	-0.203	0.977	-0.068	-0.136	-0.123	-0.066	-0.002	-0.022	0.002	0.134	0.043	0.252	-0.001
-0.172	0.995	-0.073	-0.201	0.977	-0.071	-0.120	-0.169	-0.084	0.027	0.025	0.025	0.103	0.087	0.270	0.004
-0.183	0.968	-0.053	-0.199	0.977	-0.075	-0.137	-0.281	-0.050	0.015	-0.002	0.048	0.114	0.059	0.288	-0.004
-0.191	0.987	-0.089	-0.198	0.977	-0.077	-0.107	-0.032	-0.084	0.005	0.017	0.015	0.122	0.076	0.251	0.001
-0.210	0.980	-0.061	-0.196	0.977	-0.079	-0.081	-0.050	-0.096	-0.016	0.009	0.045	0.141	0.067	0.277	-0.007
-0.153	0.980	-0.065	-0.194	0.978	-0.081	-0.125	0.123	-0.115	0.040	0.009	0.044	0.083	0.066	0.271	-0.008
-0.222	0.976	-0.120	-0.193	0.978	-0.083	-0.029	-0.402	-0.019	-0.030	0.005	-0.009	0.152	0.060	0.215	-0.016
-0.187	1.007	-0.077	-0.191	0.978	-0.082	0.088	-0.228	-0.054	0.004	0.036	0.034	0.117	0.090	0.256	-0.013
-0.233	1.003	-0.112	-0.189	0.978	-0.083	0.003	-0.185	-0.090	-0.044	0.031	-0.001	0.163	0.084	0.219	-0.028
-0.187	0.960	-0.065	-0.188	0.979	-0.084	0.004	-0.273	-0.055	0.000	-0.012	0.048	0.116	0.040	0.265	-0.018
-0.253	0.972	-0.140	-0.186	0.979	-0.083	0.065	-0.083	-0.117	-0.067	-0.001	-0.028	0.181	0.050	0.188	-0.024
-0.168	0.983	-0.148	-0.183	0.979	-0.084	0.017	-0.255	-0.091	0.015	0.011	-0.035	0.097	0.061	0.178	-0.023
-0.199	0.995	-0.057	-0.181	0.980	-0.084	-0.009	-0.119	-0.095	-0.018	0.022	0.056	0.127	0.071	0.267	-0.025
-0.199	0.995	-0.057	-0.180	0.980	-0.084	0.035	-0.152	-0.067	-0.019	0.021	0.056	0.127	0.070	0.265	-0.022
-0.199	1.010	-0.097	-0.178	0.980	-0.084	-0.004	-0.053	-0.075	-0.021	0.036	0.017	0.127	0.084	0.224	-0.028
-0.207	1.014	-0.081	-0.177	0.980	-0.086	-0.044	-0.157	-0.047	-0.030	0.040	0.034	0.135	0.087	0.238	-0.028
-0.172	1.026	-0.101	-0.176	0.981	-0.087	-0.036	-0.073	-0.054	0.003	0.051	0.016	0.100	0.097	0.216	-0.026
-0.191	1.010	-0.057	-0.174	0.981	-0.089	-0.132	-0.100	-0.079	-0.018	0.035	0.062	0.119	0.080	0.258	-0.020
-0.180	0.964	-0.069	-0.172	0.981	-0.091	-0.031	-0.201	-0.106	-0.008	-0.011	0.052	0.107	0.032	0.245	-0.010
-0.153	1.007	-0.097	-0.169	0.981	-0.094	-0.111	-0.211	-0.112	0.016	0.031	0.027	0.080	0.074	0.216	-0.019
-0.133	1.038	-0.065	-0.166	0.982	-0.095	-0.105	0.080	-0.173	0.032	0.061	0.061	0.060	0.104	0.246	-0.006
-0.191	1.034	-0.065	-0.163	0.982	-0.097	-0.072	-0.270	-0.136	-0.029	0.057	0.064	0.118	0.099	0.245	-0.005
-0.126	1.018	-0.116	-0.160	0.982	-0.099	-0.084	-0.064	-0.148	0.034	0.041	0.015	0.052	0.083	0.192	-0.002
-0.160	1.061	-0.093	-0.157	0.982	-0.103	-0.155	-0.269	-0.117	-0.004	0.083	0.042	0.086	0.124	0.215	-0.006
-0.114	0.999	-0.089	-0.154	0.982	-0.106	-0.137	-0.049	-0.129	0.039	0.021	0.049	0.040	0.061	0.218	-0.001
-0.157	1.010	-0.128	-0.151	0.982	-0.109	-0.159	0.034	-0.130	-0.006	0.033	0.012	0.081	0.072	0.178	-0.007
-0.164	1.003	-0.120	-0.149	0.982	-0.113	-0.190	-0.121	-0.128	-0.016	0.025	0.024	0.089	0.063	0.185	-0.009
-0.141	1.003	-0.120	-0.146	0.983	-0.115	-0.079	-0.221	-0.111	0.004	0.025	0.027	0.065	0.062	0.184	-0.016
-0.160	0.991	-0.116	-0.144	0.983	-0.117	-0.087	-0.152	-0.091	-0.017	0.013	0.033	0.083	0.050	0.187	-0.014
-0.145	1.003	-0.108	-0.142	0.983	-0.119	-0.062	-0.042	-0.114	-0.004	0.025	0.042	0.067	0.061	0.193	-0.013
-0.122	1.038	-0.120	-0.139	0.983	-0.121	-0.106	-0.147	-0.124	0.016	0.060	0.033	0.043	0.095	0.180	-0.011
-0.149	1.007	-0.132	-0.137	0.983	-0.124	-0.134	-0.134	-0.097	-0.012	0.029	0.024	0.069	0.064	0.167	-0.001
-0.122	1.045	-0.144	-0.133	0.983	-0.127	-0.130	-0.013	-0.152	0.012	0.068	0.015	0.042	0.101	0.155	-0.005
-0.091	0.995	-0.124	-0.130	0.983	-0.131	-0.172	-0.102	-0.152	0.039	0.017	0.038	0.010	0.051	0.174	-0.007
-0.164	1.007	-0.156	-0.128	0.983	-0.135	-0.199	-0.088	-0.121	-0.036	0.029	0.010	0.083	0.062	0.142	-0.008
-0.130	0.999	-0.164	-0.125	0.982	-0.138	-0.173	-0.054	-0.125	-0.004	0.022	0.006	0.048	0.053	0.133	-0.014
-0.149	1.022	-0.160	-0.123	0.982	-0.142	-0.172	-0.013	-0.106	-0.026	0.045	0.013	0.068	0.076	0.136	-0.025
-0.141	0.999	-0.172	-0.120	0.982	-0.146	-0.179	-0.145	-0.127	-0.020	0.022	0.005	0.060	0.052	0.124	-0.010
-0.149	1.007	-0.160	-0.117	0.982	-0.148	-0.121	-0.046	-0.129	-0.030	0.029	0.020	0.068	0.059	0.135	-0.007
-0.060	1.010	-0.152	-0.115	0.982	-0.152	-0.208	-0.069	-0.085	0.057	0.033	0.032	0.020	0.062	0.143	-0.002
-0.099	0.999	-0.172	-0.113	0.981	-0.156	-0.197	-0.026	-0.132	0.016	0.022	0.016	0.019	0.050	0.122	-0.006
-0.095	0.991	-0.132	-0.111	0.981	-0.160	-0.190	0.114	-0.112	0.018	0.015	0.059	0.016	0.042	0.161	0.000
-0.149	1.003	-0.179	-0.109	0.980	-0.164	-0.206	-0.174	-0.065	-0.038	0.027	0.016	0.071	0.053	0.113	-0.006
-0.118	1.014	-0.203	-0.108	0.980	-0.168	-0.218	0.120	-0.083	-0.009	0.039	-0.004	0.041	0.064	0.089	-0.008
-0.083	0.964	-0.175	-0.106	0.979	-0.172	-0.198	0.063	-0.107	0.024	-0.010	0.027	0.006	0.014	0.117	-0.002
-0.095	0.995	-0.172	-0.104	0.979	-0.176	-0.218	0.057	-0.089	0.011	0.022	0.035	0.018	0.044	0.121	0.001
-0.064	0.983	-0.175	-0.102	0.979	-0.179	-0.149	0.188	-0.141	0.039	0.011	0.034	0.013	0.032	0.116	-0.001
-0.133	1.003	-0.227	-0.101	0.978	-0.183	-0.216	0.096	-0.105	-0.032	0.031	-0.013	0.057	0.051	0.065	-0.004
-0.110	0.999	-0.207	-0.098	0.977	-0.187	-0.215	-0.063	-0.097	-0.011	0.028	0.011	0.034	0.047	0.084	-0.008
-0.103	1.014	-0.219	-0.097	0.977	-0.191	-0.205	-0.014	-0.092	-0.005	0.044	0.003	0.026	0.062	0.072	-0.015
-0.110	1.003	-0.211	-0.094	0.976	-0.196	-0.232	-0.076	-0.100	-0.015	0.033	0.016	0.034	0.050	0.079	-0.012
-0.095	0.983	-0.203	-0.092	0.976	-0.200	-0.177	-0.074	-0.115	-0.002	0.014	0.027	0.018	0.030	0.087	-0.009
-0.095	0.964	-0.223	-0.089	0.975	-0.204	-0.224	-0.013	-0.123	-0.004	-0.004	0.012	0.018	0.010	0.067	-0.006
-0.099	0.995	-0.266	-0.087	0.974	-0.208	-0.192	-0.101	-0.086	-0.010	0.027	-0.027	0.021	0.041	0.024	-0.001
-0.072	0.995	-0.239	-0.085	0.973	-0.213	-0.245	-0.195	-0.094	0.014	0.028	0.006	0.006	0.041	0.051	-0.002
-0.072	1.003	-0.227	-0.082	0.973	-0.218	-0.235	0.029	-0.143	0.011	0.037	0.023	0.006	0.048	0.062	-0.001
-0.103	1.010	-0.274	-0.080	0.972	-0.222	-0.210	0.002	-0.129	-0.022	0.045	-0.020	0.024	0.056	0.015	-0.008
-0.060	0.991	-0.195	-0.078	0.971	-0.226	-0.230	0.022	-0.107	0.018	0.027	0.063	0.019	0.036	0.094	-0.005
-0.110	1.010	-0.242	-0.076	0.970	-0.230	-0.218	0.144	-0.108	-0.033	0.047	0.020	0.031	0.056	0.046	-0.010
-0.049	1.003	-0.270	-0.074	0.969	-0.235	-0.230	-0.128	-0.075	0.026	0.040	-0.003	0.031	0.048	0.019	-0.011
-0.107	1.030	-0.298	-0.072	0.968	-0.240	-0.273	0.083	-0.112	-0.033	0.068	-0.025	0.026	0.075	0.008	-0.009
-0.083	0.987	-0.266	-0.070	0.967	-0.246	-0.294	-0.078	-0.110	-0.012	0.027	0.012	0.003	0.033	0.023	-0.007
-0.064	1.003	-0.286	-0.067	0.965	-0.253	-0.317	-0.104	-0.107	0.004	0.044	-0.001	0.016	0.048	0.003	-0.017
-0.091	0.995	-0.278	-0.065	0.964	-0.259	-0.343	0.173	-0.154	-0.025	0.038	0.013	0.011	0.041	0.011	-0.012
-0.080	0.991	-0.266	-0.062	0.962	-0.267	-0.388	-0.318	-0.100	-0.017	0.036	0.033	0.001	0.037	0.023	-0.015
-0.053	0.964	-0.298	-0.059	0.960	-0.273	-0.336	0.034	-0.135	0.007	0.010	0.008	0.028	0.009	0.009	-0.022
-0.087	0.976	-0.313	-0.056	0.958	-0.281	-0.368	-0.110	-0.128	-0.030	0.024	0.000	0.006	0.021	0.025	-0.022
-0.087	0.976	-0.313	-0.054	0.956	-0.287	-0.342	0.153	-0.155	-0.032	0.026	0.007	0.005	0.021	0.025	-0.015
-0.072	0.960	-0.306	-0.051	0.955	-0.293	-0.323	-0.228	-0.085	-0.020	0.012	0.021	0.010	0.005	0.018	-0.021
-0.041	0.976	-0.333	-0.050	0.953	-0.300	-0.328	0.025	-0.107	0.009	0.029	-0.000	0.040	0.021	0.046	-0.011
-0.064	0.960	-0.309	-0.047	0.951	-0.306	-0.332	-0.053	-0.103	-0.017	0.016	0.030	0.017	0.005	0.023	-0.006
-0.014	0.953	-0.321	-0.045	0.949	-0.312	-0.320	-0.041	-0.110	0.030	0.010	0.025	0.067	0.002	0.034	-0.000
-0.045	0.972	-0.337	-0.043	0.947	-0.318	-0.320	-0.070	-0.082	-0.002	0.031	0.015	0.036	0.017	0.050	-0.007
-0.026	0.956	-0.325	-0.042	0.945	-0.325	-0.377	0.133	-0.087	0.016	0.018	0.034	0.054	0.001	0.038	0.000
-0.060	0.956	-0.353	-0.040	0.942	-0.332	-0.348	-0.091	-0.064	-0.021	0.021	0.013	0.020	0.001	0.065	-0.008
-0.010	0.964	-0.325	-0.039	0.940	-0.339	-0.395	0.119	-0.117	0.028	0.031	0.048	0.070	0.009	0.037	-0.005
-0.060	0.960	-0.384	-0.035	0.937	-0.348	-0.424	-0.134	-0.136	-0.026	0.030	-0.003	0.020	0.005	0.097	-0.007
-0.014	0.949	-0.361	-0.034	0.934	-0.355	-0.416	0.075	-0.119	0.019	0.021	0.028	0.067	0.006	0.073	-0.006
-0.026	0.937	-0.365	-0.032	0.931	-0.363	-0.420	0.011	-0.115	0.005	0.013	0.032	0.056	0.018	0.077	-0.013
-0.037	0.922	-0.369	-0.029	0.928	-0.371	-0.439	-0.137	-0.102	-0.009	0.001	0.036	0.046	0.034	0.081	-0.009
-0.037	0.933	-0.373	-0.027	0.925	-0.379	-0.390	-0.012	-0.098	-0.011	0.015	0.040	0.047	0.022	0.086	-0.014
0.001	0.922	-0.345	-0.025	0.922	-0.386	-0.404	-0.139	-0.055	0.026	0.006	0.075	0.086	0.034	0.058	-0.008
-0.030	0.945	-0.388	-0.025	0.919	-0.393	-0.367	0.247	-0.090	-0.004	0.032	0.038	0.057	0.012	0.101	-0.014
0.009	0.929	-0.404	-0.024	0.916	-0.400	-0.419	-0.004	-0.058	0.033	0.020	0.029	0.097	0.028	0.117	-0.010
-0.072	0.956	-0.424	-0.023	0.913	-0.408	-0.444	0.075	-0.105	-0.049	0.051	0.018	0.017	0.001	0.137	-0.013
-0.007	0.906	-0.400	-0.020	0.909	-0.416	-0.438	-0.056	-0.086	0.015	0.004	0.049	0.083	0.051	0.113	-0.017
-0.018	0.910	-0.412	-0.019	0.905	-0.424	-0.435	0.062	-0.092	0.002	0.011	0.045	0.072	0.047	0.125	-0.022
-0.045	0.887	-0.420	-0.017	0.902	-0.431	-0.370	-0.193	-0.032	-0.027	-0.009	0.044	0.046	0.070	0.132	-0.020
-0.010	0.918	-0.436	-0.016	0.899	-0.438	-0.388	0.067	-0.090	0.007	0.026	0.035	0.081	0.039	0.147	-0.023
-0.041	0.914	-0.432	-0.014	0.895	-0.445	-0.405	0.033	-0.119	-0.026	0.025	0.047	0.050	0.042	0.143	-0.020
-0.026	0.895	-0.463	-0.014	0.891	-0.453	-0.469	0.249	-0.171	-0.011	0.010	0.023	0.066	0.060	0.173	-0.025
0.009	0.883	-0.447	-0.010	0.886	-0.463	-0.543	-0.151	-0.120	0.020	0.004	0.049	0.101	0.071	0.156	-0.027
-0.064	0.848	-0.471	-0.009	0.881	-0.472	-0.526	0.123	-0.128	-0.054	-0.026	0.035	0.028	0.106	0.179	-0.022
-0.014	0.802	-0.479	-0.007	0.877	-0.480	-0.457	-0.011	-0.126	-0.006	-0.068	0.035	0.078	0.152	0.185	-0.020
-0.010	0.840	-0.491	-0.004	0.873	-0.488	-0.417	0.046	-0.156	-0.004	-0.025	0.031	0.081	0.113	0.196	-0.024
0.005	0.844	-0.479	-0.001	0.869	-0.495	-0.400	-0.048	-0.166	0.008	-0.017	0.050	0.097	0.109	0.183	-0.008
-0.007	0.844	-0.510	0.002	0.864	-0.503	-0.453	-0.063	-0.142	-0.007	-0.013	0.027	0.084	0.108	0.213	-0.010
0.047	0.840	-0.475	0.004	0.861	-0.509	-0.391	0.172	-0.210	0.045	-0.013	0.069	0.137	0.112	0.176	-0.009
-0.003	0.844	-0.483	0.006	0.857	-0.515	-0.341	0.051	-0.149	-0.007	-0.005	0.067	0.087	0.107	0.183	-0.016
0.024	0.840	-0.483	0.007	0.854	-0.520	-0.273	0.171	-0.160	0.018	-0.006	0.072	0.113	0.111	0.182	-0.023
-0.014	0.813	-0.475	0.008	0.853	-0.522	-0.137	0.169	-0.136	-0.021	-0.032	0.082	0.074	0.138	0.173	-0.028
-0.022	0.829	-0.491	0.009	0.852	-0.523	-0.064	0.058	-0.101	-0.030	-0.016	0.068	0.065	0.122	0.187	-0.029
0.028	0.837	-0.479	0.007	0.853	-0.523	0.036	0.297	-0.116	0.021	-0.008	0.080	0.114	0.114	0.174	-0.039
-0.003	0.833	-0.483	0.005	0.853	-0.522	0.061	0.331	-0.038	-0.007	-0.013	0.075	0.083	0.118	0.176	-0.039
-0.041	0.837	-0.503	0.003	0.854	-0.520	0.093	0.170	-0.018	-0.043	-0.010	0.054	0.044	0.114	0.195	-0.036
-0.026	0.821	-0.491	0.002	0.855	-0.518	0.109	0.116	-0.034	-0.027	-0.027	0.064	0.059	0.129	0.181	-0.039
-0.022	0.848	-0.495	0.001	0.857	-0.516	0.113	0.173	-0.022	-0.021	-0.001	0.059	0.061	0.101	0.184	-0.041
-0.010	0.833	-0.507	-0.001	0.858	-0.514	0.125	0.258	-0.037	-0.007	-0.018	0.045	0.072	0.117	0.195	-0.040
-0.030	0.813	-0.491	-0.003	0.859	-0.511	0.165	0.221	-0.049	-0.025	-0.040	0.058	0.052	0.136	0.178	-0.036
-0.026	0.848	-0.455	-0.004	0.861	-0.509	0.136	0.110	-0.004	-0.020	-0.007	0.091	0.055	0.101	0.141	-0.028
-0.003	0.829	-0.447	-0.005	0.862	-0.506	0.136	0.160	0.004	0.004	-0.029	0.096	0.077	0.120	0.132	-0.030
0.017	0.833	-0.475	-0.009	0.864	-0.504	0.139	0.338	0.011	0.027	-0.026	0.066	0.096	0.116	0.159	-0.028
-0.026	0.837	-0.483	-0.011	0.865	-0.501	0.163	0.164	0.020	-0.013	-0.024	0.055	0.053	0.111	0.165	-0.027
-0.026	0.840	-0.467	-0.013	0.867	-0.499	0.115	0.205	0.020	-0.010	-0.022	0.069	0.052	0.107	0.148	-0.028
-0.041	0.840	-0.463	-0.016	0.868	-0.497	0.112	0.152	0.061	-0.023	-0.023	0.071	0.036	0.107	0.143	-0.028
-0.022	0.829	-0.428	-0.019	0.869	-0.494	0.171	0.207	0.050	0.000	-0.036	0.103	0.054	0.118	0.107	-0.019
0.001	0.837	-0.463	-0.022	0.872	-0.489	0.263	0.219	0.063	0.027	-0.031	0.063	0.077	0.110	0.141	-0.016
0.013	0.844	-0.443	-0.027	0.875	-0.484	0.264	0.376	0.072	0.044	-0.025	0.078	0.088	0.102	0.120	-0.015
-0.045	0.829	-0.479	-0.032	0.877	-0.480	0.234	0.227	0.135	-0.009	-0.043	0.039	0.029	0.117	0.154	-0.016
-0.053	0.817	-0.440	-0.037	0.880	-0.474	0.309	0.254	0.147	-0.011	-0.057	0.073	0.021	0.128	0.114	-0.024
-0.076	0.825	-0.451	-0.043	0.883	-0.467	0.381	0.347	0.158	-0.027	-0.053	0.054	0.003	0.120	0.125	-0.030
-0.076	0.825	-0.451	-0.049	0.887	-0.460	0.414	0.153	0.245	-0.021	-0.057	0.047	0.003	0.119	0.124	-0.028
-0.083	0.840	-0.499	-0.056	0.890	-0.452	0.424	0.347	0.249	-0.021	-0.045	-0.008	0.011	0.103	0.170	-0.014
-0.095	0.856	-0.518	-0.064	0.893	-0.445	0.405	0.291	0.251	-0.026	-0.033	-0.035	0.023	0.087	0.189	0.010
-0.057	0.868	-0.530	-0.071	0.897	-0.437	0.426	0.396	0.222	0.020	-0.024	-0.054	0.015	0.075	0.200	0.029
-0.045	0.852	-0.589	-0.079	0.900	-0.428	0.457	0.559	0.175	0.040	-0.043	-0.121	0.026	0.090	0.258	0.029
-0.080	0.840	-0.601	-0.088	0.903	-0.420	0.419	0.755	0.156	0.014	-0.058	-0.141	0.009	0.102	0.269	0.015
-0.149	0.840	-0.530	-0.097	0.907	-0.410	0.488	0.790	0.131	-0.046	-0.061	-0.079	0.078	0.102	0.197	-0.019
-0.203	0.821	-0.440	-0.105	0.911	-0.399	0.586	0.543	0.175	-0.092	-0.085	-0.000	0.133	0.121	0.106	-0.050
-0.249	0.825	-0.388	-0.111	0.915	-0.387	0.614	0.316	0.191	-0.131	-0.085	0.040	0.179	0.117	0.054	-0.061
-0.199	0.833	-0.396	-0.117	0.920	-0.375	0.612	0.185	0.189	-0.076	-0.082	0.021	0.129	0.108	0.061	-0.046
-0.133	0.883	-0.443	-0.121	0.924	-0.364	0.620	0.161	0.174	-0.006	-0.036	-0.038	0.064	0.058	0.107	-0.014
-0.110	0.910	-0.510	-0.125	0.927	-0.354	0.544	0.118	0.195	0.022	-0.012	-0.114	0.041	0.030	0.173	0.027
-0.091	0.922	-0.491	-0.130	0.930	-0.345	0.500	0.106	0.195	0.045	-0.003	-0.103	0.022	0.019	0.152	0.064
-0.095	0.945	-0.475	-0.133	0.932	-0.337	0.441	-0.175	0.236	0.045	0.018	-0.094	0.027	0.005	0.136	0.095
-0.049	0.949	-0.443	-0.135	0.934	-0.331	0.391	-0.257	0.206	0.093	0.020	-0.068	0.020	0.009	0.104	0.124
0.005	0.945	-0.447	-0.135	0.936	-0.325	0.379	-0.242	0.124	0.147	0.014	-0.077	0.074	0.006	0.108	0.150
0.047	0.922	-0.451	-0.134	0.938	-0.319	0.370	-0.391	0.104	0.188	-0.011	-0.086	0.116	0.017	0.112	0.175
0.047	0.941	-0.463	-0.132	0.941	-0.313	0.408	-0.294	0.035	0.187	0.006	-0.103	0.116	0.002	0.123	0.203
0.043	0.937	-0.440	-0.130	0.943	-0.308	0.357	-0.447	0.041	0.180	0.000	-0.084	0.113	0.002	0.099	0.217
0.120	0.941	-0.396	-0.129	0.945	-0.302	0.354	-0.203	0.074	0.257	0.002	-0.046	0.189	0.002	0.055	0.219
0.093	0.953	-0.396	-0.129	0.947	-0.295	0.398	-0.061	0.084	0.231	0.012	-0.052	0.162	0.014	0.054	0.223
0.055	0.964	-0.443	-0.130	0.949	-0.287	0.425	-0.113	0.074	0.193	0.021	-0.106	0.123	0.025	0.101	0.226
0.078	0.949	-0.420	-0.130	0.951	-0.280	0.412	-0.156	0.104	0.216	0.004	-0.089	0.146	0.010	0.078	0.197
0.047	0.999	-0.424	-0.131	0.953	-0.273	0.412	-0.114	0.106	0.186	0.052	-0.100	0.114	0.060	0.081	0.183
-0.057	1.003	-0.420	-0.131	0.955	-0.267	0.402	-0.267	0.113	0.083	0.054	-0.102	0.010	0.064	0.077	0.166
0.020	1.007	-0.341	-0.133	0.956	-0.261	0.335	-0.079	0.110	0.161	0.056	-0.029	0.086	0.068	0.002	0.146
-0.018	1.022	-0.353	-0.133	0.958	-0.255	0.331	-0.094	0.075	0.123	0.070	-0.047	0.046	0.083	0.010	0.124
-0.007	0.991	-0.309	-0.133	0.959	-0.249	0.332	-0.079	0.050	0.135	0.038	-0.009	0.056	0.053	0.033	0.124
-0.033	0.999	-0.278	-0.134	0.961	-0.243	0.277	0.120	0.016	0.108	0.044	0.017	0.029	0.061	0.064	0.097
-0.022	1.026	-0.302	-0.134	0.962	-0.238	0.257	0.182	0.001	0.120	0.070	-0.012	0.039	0.088	0.041	0.070
-0.122	1.022	-0.290	-0.135	0.963	-0.234	0.230	-0.064	0.047	0.021	0.065	-0.004	0.062	0.085	0.052	0.045
-0.157	1.049	-0.306	-0.136	0.963	-0.231	0.140	0.106	0.013	-0.013	0.092	-0.022	0.097	0.112	0.036	0.024
-0.141	1.041	-0.274	-0.136	0.964	-0.229	0.092	0.026	0.005	0.002	0.083	0.008	0.082	0.104	0.067	-0.003
-0.153	1.007	-0.282	-0.135	0.964	-0.227	0.133	0.026	-0.037	-0.010	0.048	-0.003	0.094	0.069	0.059	-0.013
-0.168	0.999	-0.290	-0.135	0.965	-0.225	0.135	-0.050	-0.027	-0.026	0.040	-0.013	0.110	0.061	0.050	-0.019
-0.168	1.041	-0.254	-0.134	0.966	-0.222	0.111	-0.016	-0.049	-0.027	0.082	0.020	0.110	0.103	0.084	-0.021
-0.176	1.018	-0.270	-0.132	0.966	-0.221	0.122	-0.143	-0.068	-0.037	0.058	0.002	0.118	0.080	0.068	-0.028
-0.145	0.995	-0.262	-0.131	0.967	-0.219	0.104	0.022	-0.081	-0.007	0.034	0.008	0.088	0.056	0.074	-0.033
-0.183	0.983	-0.274	-0.129	0.968	-0.218	0.076	-0.074	-0.094	-0.048	0.022	-0.006	0.126	0.044	0.061	-0.029
-0.191	1.007	-0.290	-0.126	0.968	-0.217	0.051	-0.179	-0.081	-0.058	0.045	-0.022	0.133	0.068	0.044	-0.031
-0.122	0.972	-0.207	-0.124	0.969	-0.216	0.067	0.041	-0.114	0.008	0.009	0.059	0.064	0.033	0.126	-0.028
-0.172	0.995	-0.258	-0.123	0.969	-0.215	0.077	-0.171	-0.058	-0.044	0.032	0.007	0.113	0.056	0.073	-0.023
-0.103	0.972	-0.207	-0.120	0.969	-0.214	0.043	-0.155	-0.076	0.023	0.009	0.057	0.044	0.033	0.122	-0.021
-0.137	0.972	-0.246	-0.119	0.970	-0.213	0.093	0.013	-0.093	-0.013	0.008	0.016	0.078	0.033	0.081	-0.023
-0.160	0.987	-0.262	-0.116	0.970	-0.212	0.074	-0.219	-0.075	-0.038	0.024	-0.001	0.101	0.048	0.064	-0.021
-0.145	0.991	-0.250	-0.115	0.971	-0.212	0.009	-0.053	-0.088	-0.024	0.028	0.011	0.085	0.052	0.074	-0.016
-0.160	0.968	-0.278	-0.112	0.971	-0.212	0.018	-0.060	-0.108	-0.040	0.004	-0.017	0.100	0.029	0.044	-0.022
-0.068	0.980	-0.203	-0.110	0.971	-0.213	-0.042	-0.009	-0.102	0.051	0.016	0.058	0.007	0.040	0.117	-0.025
-0.149	0.960	-0.215	-0.108	0.971	-0.213	-0.062	0.165	-0.139	-0.031	-0.003	0.046	0.087	0.021	0.104	-0.029
-0.168	0.968	-0.254	-0.106	0.971	-0.215	-0.069	-0.240	-0.080	-0.052	0.005	0.009	0.105	0.028	0.062	-0.039
-0.172	0.980	-0.282	-0.104	0.970	-0.218	-0.120	-0.118	-0.079	-0.057	0.017	-0.016	0.108	0.040	0.033	-0.047
-0.187	0.960	-0.223	-0.103	0.970	-0.221	-0.134	0.071	-0.086	-0.073	-0.002	0.045	0.123	0.020	0.090	-0.041
-0.103	0.976	-0.203	-0.101	0.970	-0.222	-0.062	-0.118	-0.066	0.010	0.013	0.066	0.038	0.035	0.108	-0.033
-0.137	1.018	-0.306	-0.099	0.970	-0.222	-0.006	-0.059	-0.094	-0.026	0.056	-0.036	0.072	0.077	0.003	-0.029
-0.137	1.018	-0.306	-0.098	0.970	-0.224	-0.070	0.164	-0.121	-0.027	0.056	-0.035	0.071	0.077	0.001	-0.018
-0.122	0.980	-0.242	-0.095	0.969	-0.227	-0.130	-0.224	-0.115	-0.014	0.018	0.032	0.055	0.038	0.062	-0.023
-0.141	0.953	-0.298	-0.092	0.969	-0.229	-0.109	-0.077	-0.143	-0.037	-0.009	-0.021	0.074	0.011	0.004	-0.032
-0.122	0.956	-0.215	-0.089	0.969	-0.232	-0.165	-0.031	-0.144	-0.020	-0.005	0.065	0.054	0.014	0.085	-0.032
-0.145	0.999	-0.250	-0.086	0.968	-0.236	-0.151	-0.161	-0.135	-0.047	0.038	0.034	0.076	0.057	0.048	-0.032
-0.107	0.999	-0.274	-0.083	0.968	-0.238	-0.143	-0.023	-0.143	-0.011	0.038	0.013	0.037	0.056	0.022	-0.031
-0.118	1.034	-0.294	-0.080	0.967	-0.242	-0.156	0.030	-0.139	-0.025	0.074	-0.004	0.048	0.091	0.000	-0.039
-0.114	1.003	-0.290	-0.079	0.966	-0.245	-0.184	0.117	-0.117	-0.023	0.044	0.004	0.043	0.059	0.002	-0.021
-0.164	0.980	-0.258	-0.077	0.966	-0.248	-0.159	-0.252	-0.014	-0.074	0.021	0.039	0.092	0.036	0.031	-0.022
-0.030	0.968	-0.235	-0.077	0.965	-0.250	-0.098	-0.019	-0.025	0.060	0.010	0.065	0.043	0.024	0.052	-0.023
-0.099	0.980	-0.282	-0.076	0.964	-0.254	-0.187	-0.033	-0.038	-0.011	0.022	0.021	0.026	0.035	0.003	-0.015
-0.099	1.010	-0.270	-0.073	0.963	-0.259	-0.224	-0.206	-0.080	-0.013	0.054	0.038	0.025	0.066	0.012	0.003
-0.060	0.987	-0.294	-0.070	0.962	-0.263	-0.232	-0.047	-0.176	0.021	0.032	0.019	0.014	0.042	0.014	-0.009
-0.072	0.972	-0.337	-0.066	0.961	-0.268	-0.242	0.046	-0.216	0.006	0.018	-0.020	0.004	0.026	0.059	-0.015
-0.091	0.918	-0.290	-0.062	0.960	-0.273	-0.259	-0.145	-0.164	-0.017	-0.035	0.033	0.015	0.029	0.015	-0.019
-0.107	0.937	-0.274	-0.059	0.959	-0.278	-0.260	0.055	-0.173	-0.036	-0.015	0.054	0.030	0.010	0.001	-0.029
-0.103	0.953	-0.298	-0.056	0.957	-0.283	-0.249	-0.103	-0.112	-0.034	0.002	0.035	0.025	0.005	0.027	-0.044
-0.091	0.953	-0.298	-0.054	0.957	-0.287	-0.183	0.123	-0.166	-0.025	0.003	0.039	0.013	0.004	0.030	-0.041
-0.122	0.968	-0.309	-0.051	0.955	-0.292	-0.262	-0.132	-0.119	-0.059	0.020	0.032	0.043	0.018	0.044	-0.044
-0.057	0.972	-0.306	-0.049	0.954	-0.295	-0.150	0.086	-0.149	0.004	0.025	0.039	0.023	0.021	0.043	-0.039
-0.133	0.956	-0.353	-0.046	0.953	-0.299	-0.225	-0.200	-0.117	-0.076	0.010	-0.004	0.053	0.005	0.093	-0.032
-0.068	0.964	-0.337	-0.043	0.952	-0.302	-0.163	-0.035	-0.162	-0.013	0.019	0.015	0.013	0.012	0.080	-0.024
-0.045	0.914	-0.333	-0.039	0.951	-0.308	-0.282	-0.193	-0.117	0.006	-0.030	0.025	0.037	0.039	0.078	-0.031
-0.057	0.914	-0.313	-0.037	0.949	-0.312	-0.203	0.003	-0.136	-0.008	-0.029	0.048	0.026	0.040	0.061	-0.021
-0.080	0.914	-0.333	-0.033	0.948	-0.316	-0.181	-0.236	-0.128	-0.035	-0.028	0.032	0.003	0.041	0.083	-0.016
-0.060	0.945	-0.365	-0.029	0.948	-0.318	-0.111	-0.136	-0.148	-0.019	0.004	0.003	0.023	0.011	0.117	-0.013
-0.018	0.968	-0.337	-0.026	0.947	-0.319	-0.069	0.090	-0.177	0.021	0.027	0.032	0.066	0.011	0.092	-0.013
-0.014	0.945	-0.345	-0.024	0.947	-0.321	-0.083	0.033	-0.148	0.022	0.004	0.026	0.070	0.013	0.102	-0.010
-0.049	0.925	-0.345	-0.021	0.946	-0.322	-0.072	0.073	-0.155	-0.015	-0.014	0.028	0.037	0.033	0.105	-0.012
-0.049	0.929	-0.333	-0.019	0.946	-0.324	-0.112	-0.031	-0.121	-0.017	-0.010	0.042	0.037	0.030	0.096	-0.016
-0.053	0.906	-0.357	-0.017	0.945	-0.326	-0.094	0.019	-0.125	-0.023	-0.033	0.020	0.034	0.054	0.122	-0.019
-0.026	0.925	-0.341	-0.014	0.945	-0.327	-0.049	-0.021	-0.132	0.001	-0.013	0.037	0.061	0.036	0.108	-0.015
-0.007	0.929	-0.317	-0.012	0.945	-0.328	-0.022	0.121	-0.151	0.018	-0.009	0.061	0.081	0.033	0.087	-0.015
-0.007	0.941	-0.329	-0.010	0.945	-0.328	-0.010	0.130	-0.155	0.016	0.002	0.049	0.081	0.022	0.101	-0.023
-0.045	0.929	-0.349	-0.009	0.945	-0.328	-0.011	0.155	-0.125	-0.023	-0.009	0.030	0.043	0.035	0.123	-0.028
-0.080	0.929	-0.341	-0.008	0.945	-0.327	0.051	0.003	-0.085	-0.059	-0.009	0.037	0.009	0.036	0.117	-0.033
-0.053	0.933	-0.353	-0.007	0.945	-0.326	0.074	0.009	-0.058	-0.033	-0.006	0.024	0.036	0.033	0.131	-0.046
-0.037	0.914	-0.345	-0.006	0.946	-0.324	0.098	0.048	-0.041	-0.018	-0.026	0.030	0.052	0.053	0.126	-0.047
-0.064	0.914	-0.298	-0.006	0.947	-0.321	0.153	-0.004	-0.016	-0.045	-0.027	0.074	0.026	0.054	0.081	-0.042
-0.033	0.937	-0.298	-0.007	0.948	-0.317	0.219	0.091	0.005	-0.014	-0.005	0.070	0.057	0.032	0.083	-0.047
-0.057	0.941	-0.337	-0.008	0.950	-0.312	0.281	0.119	0.016	-0.035	-0.003	0.026	0.034	0.029	0.124	-0.048
-0.076	0.949	-0.309	-0.009	0.952	-0.307	0.248	-0.036	0.057	-0.053	0.003	0.048	0.015	0.022	0.098	-0.047
-0.041	0.929	-0.306	-0.011	0.953	-0.302	0.279	0.131	0.028	-0.017	-0.018	0.047	0.050	0.042	0.096	-0.045
-0.068	0.929	-0.290	-0.012	0.955	-0.296	0.302	0.046	0.057	-0.043	-0.020	0.057	0.023	0.043	0.083	-0.039
-0.037	0.937	-0.286	-0.013	0.957	-0.290	0.297	0.134	0.016	-0.011	-0.014	0.055	0.054	0.036	0.080	-0.040
-0.022	0.925	-0.286	-0.015	0.958	-0.285	0.281	0.073	0.075	0.007	-0.027	0.050	0.070	0.048	0.082	-0.036
-0.099	0.914	-0.313	-0.018	0.960	-0.280	0.247	0.022	0.104	-0.068	-0.040	0.018	0.008	0.061	0.111	-0.033
-0.037	0.914	-0.294	-0.019	0.961	-0.275	0.249	-0.003	0.090	-0.004	-0.042	0.033	0.054	0.062	0.094	-0.032
-0.064	0.902	-0.274	-0.022	0.963	-0.269	0.331	0.119	0.099	-0.029	-0.055	0.046	0.027	0.074	0.076	-0.040
-0.053	0.922	-0.286	-0.026	0.965	-0.262	0.395	-0.082	0.211	-0.013	-0.038	0.027	0.038	0.055	0.090	-0.033
-0.099	0.960	-0.294	-0.030	0.967	-0.253	0.454	0.030	0.200	-0.055	-0.001	0.011	0.008	0.017	0.100	-0.032
-0.076	0.983	-0.278	-0.035	0.969	-0.245	0.421	0.076	0.210	-0.027	0.020	0.018	0.015	0.005	0.087	-0.034
-0.060	0.960	-0.270	-0.038	0.971	-0.236	0.457	0.091	0.176	-0.008	-0.005	0.017	0.030	0.019	0.081	-0.039
-0.114	0.953	-0.286	-0.042	0.973	-0.228	0.423	0.175	0.120	-0.058	-0.015	-0.006	0.024	0.027	0.099	-0.033
-0.114	0.953	-0.286	-0.044	0.974	-0.221	0.377	0.003	0.124	-0.056	-0.017	-0.013	0.025	0.028	0.100	-0.025
-0.099	0.937	-0.302	-0.046	0.976	-0.213	0.400	0.120	0.063	-0.038	-0.034	-0.037	0.011	0.044	0.117	-0.011
-0.060	0.918	-0.274	-0.048	0.978	-0.205	0.403	0.215	0.033	0.002	-0.055	-0.017	0.027	0.064	0.091	0.010
-0.041	0.953	-0.353	-0.052	0.979	-0.195	0.538	0.393	0.122	0.025	-0.022	-0.106	0.046	0.030	0.172	0.027
-0.064	0.983	-0.369	-0.057	0.981	-0.183	0.604	0.494	0.177	0.007	0.007	-0.134	0.023	0.001	0.189	0.025
-0.080	0.987	-0.345	-0.063	0.983	-0.170	0.664	0.574	0.180	-0.002	0.009	-0.124	0.008	0.005	0.167	0.003
-0.130	0.945	-0.242	-0.068	0.985	-0.157	0.613	0.529	0.183	-0.047	-0.035	-0.034	0.042	0.038	0.067	-0.026
-0.180	0.922	-0.148	-0.073	0.987	-0.146	0.572	0.321	0.161	-0.092	-0.060	0.049	0.092	0.061	0.027	-0.042
-0.180	0.945	-0.168	-0.077	0.988	-0.135	0.517	0.166	0.158	-0.088	-0.038	0.019	0.091	0.038	0.005	-0.048
-0.137	0.983	-0.203	-0.080	0.989	-0.126	0.474	0.130	0.125	-0.043	-0.000	-0.025	0.048	0.001	0.032	-0.028
-0.122	0.968	-0.266	-0.083	0.990	-0.118	0.433	0.056	0.149	-0.024	-0.016	-0.097	0.033	0.014	0.096	0.006
-0.076	0.999	-0.294	-0.086	0.990	-0.110	0.401	0.088	0.144	0.025	0.014	-0.132	0.015	0.017	0.125	0.038
-0.068	1.007	-0.270	-0.089	0.991	-0.104	0.361	-0.094	0.168	0.036	0.021	-0.115	0.023	0.024	0.102	0.072
-0.057	1.010	-0.227	-0.090	0.991	-0.097	0.372	-0.219	0.080	0.049	0.025	-0.078	0.035	0.028	0.060	0.107
0.028	1.014	-0.199	-0.089	0.992	-0.092	0.313	-0.386	0.012	0.132	0.028	-0.055	0.120	0.032	0.033	0.131
0.067	0.983	-0.227	-0.089	0.992	-0.087	0.273	-0.318	0.039	0.171	-0.004	-0.087	0.160	0.001	0.062	0.163
0.063	0.980	-0.231	-0.089	0.993	-0.082	0.355	-0.446	0.087	0.167	-0.008	-0.097	0.156	0.002	0.067	0.190
0.120	0.983	-0.199	-0.089	0.993	-0.074	0.430	-0.322	0.059	0.225	-0.005	-0.073	0.215	0.002	0.037	0.206
0.093	0.976	-0.179	-0.090	0.994	-0.068	0.386	-0.468	0.100	0.199	-0.013	-0.060	0.189	0.006	0.019	0.210
0.109	0.953	-0.183	-0.091	0.994	-0.059	0.467	-0.282	0.081	0.215	-0.036	-0.072	0.205	0.029	0.024	0.214
0.078	0.906	-0.203	-0.093	0.994	-0.051	0.476	-0.301	0.147	0.187	-0.083	-0.100	0.174	0.075	0.045	0.208
0.082	0.922	-0.183	-0.096	0.995	-0.041	0.554	-0.357	0.208	0.194	-0.067	-0.090	0.178	0.060	0.026	0.199
0.074	0.933	-0.152	-0.100	0.995	-0.030	0.591	-0.153	0.207	0.190	-0.056	-0.070	0.170	0.048	0.005	0.188
0.024	1.014	-0.160	-0.103	0.995	-0.019	0.592	-0.111	0.182	0.143	0.025	-0.089	0.120	0.034	0.004	0.171
0.028	1.034	-0.144	-0.106	0.994	-0.008	0.562	-0.190	0.188	0.150	0.045	-0.083	0.123	0.053	0.011	0.158
-0.018	1.026	-0.120	-0.109	0.994	0.002	0.526	-0.091	0.157	0.107	0.037	-0.070	0.075	0.045	0.034	0.145
0.017	1.053	-0.073	-0.112	0.994	0.010	0.435	-0.253	0.182	0.145	0.065	-0.030	0.108	0.072	0.080	0.130
0.013	1.053	-0.034	-0.115	0.993	0.018	0.448	0.012	0.129	0.143	0.065	0.001	0.103	0.073	0.119	0.109
-0.041	1.041	-0.038	-0.118	0.993	0.025	0.378	-0.128	0.180	0.093	0.054	-0.010	0.048	0.061	0.115	0.090
-0.072	1.030	-0.014	-0.120	0.992	0.032	0.347	0.105	0.119	0.064	0.043	0.007	0.016	0.050	0.137	0.060
-0.118	1.065	-0.045	-0.122	0.992	0.039	0.336	0.189	0.109	0.020	0.078	-0.031	0.031	0.085	0.105	0.029
-0.149	1.022	-0.018	-0.124	0.991	0.046	0.351	-0.004	0.093	-0.009	0.036	-0.010	0.064	0.043	0.132	0.013
-0.160	1.022	0.025	-0.125	0.991	0.054	0.443	-0.073	0.057	-0.019	0.037	0.025	0.076	0.043	0.174	-0.008
-0.126	1.010	0.025	-0.126	0.990	0.061	0.297	0.127	0.027	0.016	0.026	0.019	0.043	0.032	0.173	-0.014
-0.176	1.007	0.065	-0.127	0.990	0.066	0.301	-0.186	0.030	-0.033	0.022	0.053	0.093	0.028	0.212	-0.017
-0.114	0.999	0.096	-0.126	0.989	0.072	0.308	0.066	-0.038	0.028	0.015	0.078	0.032	0.019	0.242	-0.021
-0.164	1.007	0.029	-0.125	0.989	0.077	0.231	0.025	-0.045	-0.023	0.023	0.006	0.083	0.027	0.174	-0.036
-0.176	0.945	0.057	-0.124	0.989	0.081	0.222	0.122	-0.041	-0.035	-0.038	0.029	0.095	0.036	0.200	-0.031
-0.207	0.941	0.057	-0.125	0.989	0.084	0.151	-0.114	0.031	-0.065	-0.042	0.027	0.126	0.040	0.198	-0.042
-0.164	0.995	0.041	-0.125	0.988	0.089	0.281	-0.106	-0.009	-0.022	0.013	0.006	0.083	0.014	0.181	-0.051
-0.191	1.022	0.057	-0.125	0.988	0.094	0.227	0.011	-0.021	-0.050	0.040	0.018	0.111	0.041	0.195	-0.050
-0.210	0.983	0.061	-0.125	0.987	0.098	0.237	-0.148	-0.013	-0.069	0.002	0.018	0.130	0.001	0.197	-0.039
-0.164	1.003	0.089	-0.125	0.987	0.101	0.202	-0.159	-0.045	-0.023	0.022	0.042	0.084	0.021	0.223	-0.039
-0.153	0.991	0.069	-0.123	0.987	0.106	0.231	0.004	-0.084	-0.013	0.010	0.018	0.072	0.009	0.202	-0.041
-0.157	1.038	0.061	-0.122	0.986	0.111	0.245	0.107	-0.073	-0.019	0.057	0.005	0.076	0.055	0.193	-0.029
-0.207	1.061	0.053	-0.122	0.986	0.113	0.163	-0.162	-0.036	-0.069	0.081	-0.005	0.126	0.078	0.183	-0.029
-0.130	0.976	0.108	-0.121	0.986	0.115	0.077	0.099	-0.045	0.006	-0.004	0.048	0.048	0.007	0.236	-0.029
-0.183	1.003	0.033	-0.121	0.986	0.118	0.192	-0.072	0.009	-0.048	0.023	-0.030	0.102	0.020	0.160	-0.034
-0.157	1.030	0.073	-0.121	0.985	0.120	0.103	-0.034	0.009	-0.020	0.050	0.008	0.075	0.047	0.197	-0.028
-0.183	1.007	0.065	-0.120	0.985	0.121	0.026	0.126	-0.051	-0.048	0.027	-0.001	0.101	0.023	0.188	-0.034
-0.172	0.991	0.053	-0.119	0.986	0.121	0.001	-0.063	-0.068	-0.038	0.011	-0.012	0.090	0.008	0.175	-0.031
-0.191	1.014	0.033	-0.118	0.986	0.120	0.014	-0.056	-0.055	-0.057	0.034	-0.032	0.108	0.031	0.154	-0.033
-0.149	0.995	0.069	-0.117	0.986	0.119	-0.053	-0.163	-0.081	-0.016	0.015	0.005	0.066	0.011	0.187	-0.031
-0.172	1.003	0.045	-0.115	0.986	0.118	-0.022	-0.039	-0.145	-0.041	0.022	-0.018	0.089	0.019	0.162	-0.039
-0.172	1.003	0.045	-0.112	0.987	0.116	-0.085	-0.040	-0.135	-0.043	0.021	-0.016	0.088	0.019	0.161	-0.033
-0.207	1.007	0.053	-0.111	0.987	0.113	-0.126	-0.164	-0.113	-0.079	0.025	-0.005	0.122	0.023	0.167	-0.041
-0.130	1.003	0.077	-0.108	0.988	0.111	-0.085	0.030	-0.147	-0.004	0.020	0.020	0.045	0.019	0.189	-0.041
-0.195	0.995	0.029	-0.106	0.988	0.109	-0.070	-0.181	-0.115	-0.071	0.012	-0.026	0.110	0.011	0.140	-0.052
-0.153	1.014	0.065	-0.103	0.989	0.108	-0.080	0.155	-0.142	-0.031	0.031	0.011	0.067	0.030	0.174	-0.043
-0.222	1.007	0.041	-0.103	0.989	0.105	-0.090	-0.299	-0.083	-0.101	0.023	-0.010	0.136	0.022	0.149	-0.044
-0.141	1.007	0.069	-0.101	0.989	0.104	-0.067	-0.185	-0.090	-0.021	0.023	0.019	0.055	0.022	0.175	-0.033
-0.141	1.018	0.025	-0.100	0.990	0.101	-0.127	0.028	-0.094	-0.022	0.034	-0.021	0.054	0.033	0.130	-0.031
-0.130	1.030	0.022	-0.098	0.990	0.098	-0.139	-0.030	-0.099	-0.012	0.045	-0.022	0.042	0.044	0.125	-0.017
-0.160	1.014	-0.010	-0.097	0.991	0.093	-0.184	-0.173	-0.088	-0.044	0.029	-0.049	0.072	0.029	0.092	-0.016
-0.130	1.022	0.041	-0.095	0.991	0.090	-0.159	-0.129	-0.109	-0.015	0.036	0.005	0.041	0.036	0.142	-0.023
-0.133	1.010	0.049	-0.092	0.992	0.087	-0.133	-0.058	-0.136	-0.021	0.024	0.016	0.045	0.024	0.148	-0.036
-0.149	0.995	0.057	-0.089	0.992	0.084	-0.159	0.011	-0.151	-0.039	0.008	0.027	0.060	0.009	0.155	-0.031
-0.183	1.010	0.022	-0.088	0.993	0.080	-0.158	-0.196	-0.124	-0.076	0.023	-0.005	0.094	0.024	0.118	-0.027
-0.114	1.034	0.010	-0.086	0.993	0.076	-0.176	-0.273	-0.112	-0.008	0.046	-0.012	0.024	0.047	0.104	-0.022
-0.091	0.987	0.029	-0.084	0.994	0.072	-0.170	-0.149	-0.098	0.013	-0.001	0.011	0.001	0.000	0.123	-0.019
-0.103	1.010	0.025	-0.082	0.994	0.069	-0.178	0.004	-0.108	-0.000	0.022	0.011	0.012	0.022	0.118	-0.008
-0.137	1.030	-0.006	-0.080	0.995	0.065	-0.166	-0.006	-0.111	-0.037	0.041	-0.017	0.046	0.042	0.085	-0.011
-0.122	1.014	-0.018	-0.078	0.995	0.062	-0.146	0.000	-0.120	-0.023	0.025	-0.026	0.030	0.026	0.072	-0.024
-0.130	1.018	-0.030	-0.076	0.995	0.058	-0.191	-0.085	-0.095	-0.033	0.029	-0.033	0.037	0.029	0.059	-0.035
-0.145	1.022	0.037	-0.075	0.996	0.054	-0.157	-0.193	-0.095	-0.049	0.032	0.037	0.052	0.033	0.124	-0.034
-0.141	1.034	0.037	-0.072	0.996	0.050	-0.188	-0.047	-0.143	-0.048	0.044	0.041	0.047	0.044	0.124	-0.036
-0.122	0.995	-0.030	-0.070	0.997	0.046	-0.202	-0.035	-0.131	-0.031	0.005	-0.022	0.028	0.005	0.056	-0.037
-0.130	1.007	-0.053	-0.068	0.997	0.041	-0.247	-0.155	-0.106	-0.041	0.016	-0.040	0.036	0.016	0.031	-0.028
-0.107	1.018	0.002	-0.066	0.997	0.035	-0.253	-0.179	-0.087	-0.019	0.027	0.021	0.012	0.027	0.086	-0.017
-0.095	1.041	-0.022	-0.064	0.997	0.030	-0.238	-0.027	-0.114	-0.010	0.050	0.002	0.000	0.050	0.061	-0.019
-0.083	1.041	-0.018	-0.062	0.998	0.026	-0.190	-0.093	-0.115	-0.000	0.050	0.010	0.012	0.050	0.064	-0.019
-0.122	1.026	-0.038	-0.060	0.998	0.021	-0.230	-0.111	-0.102	-0.040	0.034	-0.005	0.026	0.034	0.044	-0.017
-0.087	1.022	-0.002	-0.058	0.998	0.017	-0.229	-0.040	-0.129	-0.008	0.030	0.035	0.009	0.030	0.078	-0.021
-0.087	1.014	-0.026	-0.055	0.998	0.011	-0.264	-0.010	-0.142	-0.011	0.022	0.017	0.010	0.022	0.054	-0.029
-0.099	1.022	-0.022	-0.052	0.999	0.006	-0.242	0.010	-0.142	-0.025	0.030	0.026	0.002	0.030	0.057	-0.027
-0.118	1.003	-0.053	-0.050	0.999	0.001	-0.262	-0.075	-0.100	-0.046	0.010	-0.000	0.021	0.010	0.026	-0.031
-0.099	1.030	-0.061	-0.049	0.999	-0.006	-0.316	-0.158	-0.103	-0.029	0.037	-0.001	0.001	0.037	0.017	-0.026
-0.110	1.022	-0.065	-0.046	0.999	-0.012	-0.294	-0.199	-0.127	-0.043	0.030	0.001	0.013	0.029	0.013	-0.016
-0.049	0.983	-0.061	-0.043	0.999	-0.018	-0.273	-0.159	-0.155	0.016	-0.009	0.011	0.049	0.009	0.017	-0.012
-0.041	0.987	-0.077	-0.040	0.999	-0.024	-0.283	-0.043	-0.150	0.021	-0.005	0.001	0.057	0.005	0.001	-0.007
-0.091	0.999	-0.101	-0.038	0.999	-0.031	-0.370	-0.230	-0.124	-0.032	0.007	-0.015	0.008	0.006	0.022	0.004
-0.060	0.983	-0.097	-0.034	0.999	-0.039	-0.378	-0.208	-0.158	-0.004	-0.009	-0.003	0.038	0.009	0.018	-0.005
-0.026	1.007	-0.085	-0.031	0.998	-0.047	-0.377	-0.122	-0.182	0.027	0.015	0.016	0.073	0.014	0.007	-0.006
-0.076	0.987	-0.073	-0.027	0.998	-0.054	-0.362	0.058	-0.211	-0.027	-0.004	0.035	0.023	0.005	0.005	-0.007
-0.033	0.983	-0.128	-0.023	0.998	-0.061	-0.326	0.141	-0.201	0.011	-0.008	-0.013	0.066	0.009	0.050	-0.010
-0.068	1.007	-0.105	-0.020	0.997	-0.068	-0.372	-0.043	-0.169	-0.026	0.016	0.018	0.031	0.014	0.026	-0.027
-0.053	1.014	-0.124	-0.016	0.997	-0.075	-0.331	0.073	-0.168	-0.014	0.024	0.005	0.046	0.021	0.045	-0.028
-0.103	0.987	-0.116	-0.014	0.997	-0.081	-0.309	-0.118	-0.136	-0.067	-0.003	0.019	0.004	0.005	0.037	-0.040
-0.057	0.964	-0.073	-0.012	0.996	-0.087	-0.306	0.038	-0.109	-0.022	-0.026	0.069	0.042	0.028	0.007	-0.043
-0.072	0.972	-0.120	-0.010	0.996	-0.093	-0.292	-0.109	-0.072	-0.039	-0.017	0.028	0.027	0.020	0.040	-0.044
-0.060	0.995	-0.101	-0.008	0.995	-0.099	-0.282	0.054	-0.113	-0.030	0.006	0.053	0.038	0.003	0.020	-0.033
-0.030	0.987	-0.105	-0.008	0.995	-0.104	-0.248	0.038	-0.049	0.000	-0.001	0.054	0.069	0.004	0.024	-0.035
-0.037	0.964	-0.148	-0.007	0.994	-0.107	-0.159	0.120	-0.057	-0.008	-0.024	0.014	0.061	0.027	0.067	-0.040
-0.080	0.980	-0.136	-0.007	0.994	-0.111	-0.166	-0.077	-0.007	-0.050	-0.008	0.029	0.019	0.011	0.055	-0.040
-0.103	0.980	-0.156	-0.007	0.994	-0.112	-0.080	0.017	-0.001	-0.073	-0.008	0.011	0.004	0.011	0.075	-0.045
-0.060	0.968	-0.128	-0.008	0.994	-0.113	-0.038	0.010	0.024	-0.030	-0.019	0.040	0.038	0.022	0.047	-0.047
-0.072	0.941	-0.140	-0.009	0.994	-0.112	0.065	0.088	0.070	-0.040	-0.046	0.027	0.026	0.049	0.059	-0.040
-0.053	0.945	-0.144	-0.011	0.994	-0.109	0.133	0.102	0.075	-0.019	-0.043	0.020	0.045	0.045	0.061	-0.031
-0.053	0.945	-0.144	-0.013	0.994	-0.107	0.141	0.214	0.078	-0.016	-0.043	0.017	0.045	0.045	0.060	-0.022
-0.064	0.922	-0.164	-0.016	0.994	-0.104	0.159	0.213	0.091	-0.026	-0.066	-0.006	0.033	0.068	0.079	-0.014
-0.049	0.918	-0.183	-0.018	0.995	-0.098	0.311	0.095	0.082	-0.008	-0.070	-0.031	0.048	0.071	0.098	-0.016
-0.060	0.929	-0.164	-0.021	0.996	-0.091	0.345	0.318	0.134	-0.016	-0.059	-0.018	0.036	0.059	0.078	-0.002
-0.091	0.972	-0.156	-0.026	0.996	-0.084	0.363	0.230	0.197	-0.042	-0.017	-0.017	0.005	0.016	0.070	0.012
-0.018	0.987	-0.187	-0.030	0.997	-0.075	0.456	0.606	0.170	0.035	-0.002	-0.058	0.079	0.000	0.100	0.007
-0.060	0.922	-0.262	-0.034	0.997	-0.065	0.487	0.776	0.170	-0.003	-0.069	-0.143	0.037	0.065	0.174	-0.004
-0.133	0.918	-0.235	-0.040	0.998	-0.055	0.522	0.719	0.203	-0.070	-0.073	-0.125	0.036	0.068	0.146	-0.020
-0.145	0.953	-0.124	-0.044	0.998	-0.043	0.572	0.702	0.176	-0.077	-0.038	-0.027	0.046	0.033	0.035	-0.050
-0.180	0.983	-0.045	-0.048	0.998	-0.032	0.528	0.426	0.149	-0.108	-0.008	0.041	0.080	0.001	0.045	-0.066
-0.160	0.980	-0.026	-0.051	0.998	-0.021	0.537	0.362	0.114	-0.086	-0.012	0.050	0.059	0.004	0.066	-0.056
-0.114	0.972	-0.065	-0.053	0.999	-0.011	0.497	0.335	0.105	-0.037	-0.019	0.000	0.012	0.012	0.028	-0.031
-0.087	0.999	-0.148	-0.055	0.998	-0.001	0.504	0.262	0.109	-0.008	0.008	-0.093	0.015	0.016	0.054	0.004
-0.064	0.991	-0.191	-0.058	0.998	0.009	0.500	0.236	0.137	0.018	0.000	-0.145	0.040	0.008	0.096	0.037
-0.064	0.987	-0.156	-0.061	0.998	0.017	0.467	-0.030	0.150	0.021	-0.003	-0.119	0.040	0.005	0.059	0.073
-0.037	0.987	-0.101	-0.063	0.998	0.025	0.426	-0.123	0.113	0.050	-0.003	-0.071	0.067	0.005	0.002	0.112
0.047	0.987	-0.077	-0.066	0.997	0.032	0.373	-0.200	0.149	0.138	-0.003	-0.054	0.153	0.006	0.024	0.143
0.105	1.018	-0.128	-0.068	0.997	0.039	0.364	-0.112	0.117	0.197	0.029	-0.112	0.211	0.037	0.025	0.171
0.101	1.018	-0.128	-0.070	0.997	0.045	0.345	-0.160	0.129	0.196	0.029	-0.118	0.208	0.038	0.023	0.209
0.078	0.980	-0.132	-0.072	0.996	0.052	0.388	-0.093	0.093	0.174	-0.009	-0.129	0.186	0.000	0.026	0.221
0.128	0.949	-0.136	-0.074	0.996	0.059	0.378	-0.209	0.131	0.226	-0.040	-0.140	0.237	0.030	0.028	0.219
0.082	0.918	-0.108	-0.078	0.995	0.066	0.418	-0.233	0.204	0.184	-0.070	-0.120	0.191	0.060	0.002	0.222
0.086	0.906	-0.077	-0.082	0.994	0.075	0.496	-0.225	0.193	0.192	-0.080	-0.097	0.195	0.071	0.035	0.219
0.101	0.960	-0.077	-0.086	0.993	0.086	0.557	-0.040	0.227	0.212	-0.025	-0.108	0.209	0.016	0.038	0.208
0.051	0.949	-0.065	-0.091	0.991	0.096	0.565	-0.244	0.277	0.167	-0.035	-0.106	0.159	0.027	0.052	0.197
0.063	0.991	-0.042	-0.096	0.990	0.106	0.548	-0.063	0.247	0.183	0.009	-0.093	0.170	0.016	0.078	0.175
0.009	1.014	-0.042	-0.100	0.988	0.116	0.548	-0.141	0.222	0.134	0.034	-0.103	0.115	0.040	0.080	0.150
-0.049	1.080	-0.002	-0.103	0.987	0.125	0.469	-0.031	0.170	0.079	0.101	-0.072	0.057	0.106	0.123	0.136
-0.049	1.080	-0.002	-0.107	0.985	0.133	0.396	0.025	0.179	0.083	0.102	-0.080	0.055	0.107	0.125	0.104
-0.014	1.065	0.045	-0.110	0.984	0.138	0.291	-0.009	0.204	0.121	0.088	-0.038	0.089	0.092	0.175	0.084
-0.122	1.053	0.029	-0.115	0.983	0.142	0.203	-0.080	0.209	0.018	0.077	-0.057	0.020	0.080	0.162	0.077
-0.083	1.045	0.077	-0.118	0.982	0.144	0.171	-0.104	0.178	0.060	0.070	-0.013	0.017	0.073	0.212	0.059
-0.083	1.045	0.077	-0.121	0.982	0.147	0.154	-0.027	0.159	0.063	0.071	-0.015	0.016	0.073	0.214	0.033
-0.130	1.045	0.108	-0.123	0.981	0.150	0.121	0.100	0.094	0.018	0.072	0.014	0.032	0.074	0.248	0.015
-0.160	1.038	0.073	-0.124	0.981	0.151	0.060	0.105	0.071	-0.012	0.064	-0.022	0.063	0.066	0.215	0.001
-0.230	1.041	0.041	-0.127	0.981	0.150	0.000	-0.202	0.079	-0.079	0.068	-0.053	0.133	0.070	0.186	-0.014
-0.164	1.007	0.092	-0.127	0.981	0.148	-0.061	-0.101	0.015	-0.013	0.033	0.000	0.069	0.036	0.240	-0.025
-0.168	1.018	0.073	-0.126	0.981	0.145	-0.169	0.014	-0.055	-0.018	0.044	-0.016	0.073	0.048	0.222	-0.032
-0.187	1.007	0.116	-0.125	0.982	0.141	-0.175	-0.027	-0.066	-0.038	0.032	0.032	0.093	0.036	0.267	-0.026
-0.195	1.007	0.057	-0.124	0.983	0.135	-0.305	-0.103	-0.069	-0.047	0.031	-0.021	0.101	0.036	0.210	-0.032
-0.183	1.007	0.053	-0.122	0.984	0.129	-0.266	-0.046	-0.115	-0.037	0.030	-0.019	0.090	0.036	0.208	-0.039
-0.180	1.053	0.092	-0.121	0.985	0.123	-0.269	-0.119	-0.091	-0.035	0.075	0.027	0.086	0.083	0.249	-0.035
-0.195	0.987	0.049	-0.120	0.986	0.117	-0.320	-0.044	-0.063	-0.051	0.008	-0.010	0.102	0.017	0.208	-0.039
-0.187	1.041	0.014	-0.119	0.986	0.114	-0.119	-0.105	-0.058	-0.044	0.062	-0.042	0.094	0.071	0.174	-0.039
-0.195	1.049	0.077	-0.118	0.987	0.110	-0.175	-0.055	-0.101	-0.053	0.069	0.025	0.102	0.079	0.239	-0.041
-0.168	0.964	0.049	-0.116	0.988	0.104	-0.322	0.144	-0.094	-0.028	-0.017	0.004	0.075	0.006	0.213	-0.037
-0.203	0.995	0.014	-0.116	0.988	0.099	-0.224	-0.206	-0.038	-0.063	0.013	-0.026	0.110	0.025	0.179	-0.049
-0.164	1.030	0.049	-0.115	0.989	0.093	-0.242	-0.286	-0.051	-0.024	0.047	0.015	0.072	0.060	0.216	-0.044
-0.218	0.995	0.061	-0.115	0.989	0.088	-0.250	-0.083	-0.059	-0.079	0.012	0.032	0.126	0.026	0.229	-0.044
-0.172	1.010	0.025	-0.114	0.990	0.083	-0.270	0.020	-0.062	-0.034	0.027	0.002	0.080	0.042	0.195	-0.046
-0.164	1.022	0.025	-0.112	0.991	0.078	-0.253	0.060	-0.067	-0.027	0.038	0.007	0.072	0.054	0.196	-0.040
-0.210	1.003	-0.018	-0.111	0.991	0.073	-0.234	0.007	-0.092	-0.075	0.018	-0.031	0.119	0.035	0.154	-0.035
-0.133	1.007	0.010	-0.110	0.992	0.066	-0.320	-0.207	-0.064	0.001	0.022	0.004	0.042	0.039	0.184	-0.041
-0.195	1.010	-0.002	-0.108	0.992	0.057	-0.380	-0.207	-0.105	-0.062	0.025	0.000	0.103	0.043	0.173	-0.052
-0.195	1.010	-0.002	-0.105	0.993	0.050	-0.363	-0.055	-0.193	-0.065	0.024	0.008	0.103	0.043	0.174	-0.041
-0.226	1.003	-0.042	-0.103	0.994	0.041	-0.400	-0.290	-0.136	-0.098	0.016	-0.023	0.134	0.036	0.136	-0.048
-0.137	1.007	-0.049	-0.099	0.995	0.032	-0.440	0.115	-0.186	-0.013	0.019	-0.022	0.045	0.040	0.129	-0.046
-0.157	0.991	-0.022	-0.097	0.995	0.024	-0.385	-0.206	-0.111	-0.034	0.003	0.014	0.064	0.024	0.159	-0.037
-0.164	1.026	-0.038	-0.094	0.995	0.015	-0.447	0.024	-0.141	-0.044	0.038	0.008	0.072	0.059	0.144	-0.036
-0.130	1.014	-0.026	-0.091	0.996	0.006	-0.443	-0.055	-0.156	-0.012	0.026	0.029	0.038	0.047	0.157	-0.043
-0.191	1.007	-0.042	-0.089	0.996	-0.004	-0.492	-0.199	-0.134	-0.076	0.018	0.023	0.099	0.040	0.143	-0.042
-0.160	0.991	-0.093	-0.086	0.996	-0.013	-0.444	-0.137	-0.146	-0.048	0.002	-0.018	0.068	0.024	0.093	-0.043
-0.145	1.003	-0.093	-0.083	0.996	-0.022	-0.437	-0.032	-0.175	-0.036	0.014	-0.009	0.052	0.036	0.094	-0.045
-0.160	0.999	-0.101	-0.081	0.996	-0.033	-0.516	-0.101	-0.113	-0.053	0.010	-0.006	0.068	0.032	0.088	-0.040
-0.133	0.999	-0.077	-0.079	0.996	-0.044	-0.530	-0.087	-0.099	-0.028	0.010	0.028	0.040	0.032	0.113	-0.041
-0.141	1.010	-0.073	-0.077	0.996	-0.055	-0.532	-0.133	-0.116	-0.038	0.022	0.043	0.048	0.044	0.118	-0.050
-0.145	0.991	-0.108	-0.074	0.995	-0.067	-0.611	-0.056	-0.139	-0.044	0.004	0.020	0.052	0.025	0.084	-0.037
-0.183	1.018	-0.168	-0.071	0.994	-0.082	-0.717	-0.165	-0.182	-0.086	0.031	-0.024	0.090	0.052	0.026	-0.031
-0.072	1.030	-0.152	-0.066	0.993	-0.097	-0.757	-0.118	-0.217	0.021	0.044	0.007	0.021	0.063	0.043	-0.035
-0.091	1.003	-0.168	-0.061	0.992	-0.112	-0.767	0.095	-0.263	-0.003	0.018	0.007	0.002	0.037	0.028	-0.028
-0.157	1.022	-0.175	-0.057	0.990	-0.128	-0.746	-0.204	-0.202	-0.072	0.039	0.014	0.064	0.056	0.022	-0.033
-0.076	0.999	-0.156	-0.053	0.988	-0.142	-0.705	0.025	-0.191	0.005	0.018	0.048	0.017	0.033	0.043	-0.041
-0.176	0.964	-0.203	-0.051	0.987	-0.154	-0.639	-0.133	-0.143	-0.098	-0.015	0.013	0.082	0.001	0.003	-0.059
-0.080	0.953	-0.164	-0.048	0.985	-0.166	-0.613	0.060	-0.136	-0.004	-0.025	0.065	0.014	0.013	0.037	-0.058
-0.160	0.972	-0.203	-0.047	0.983	-0.179	-0.606	-0.222	-0.066	-0.086	-0.004	0.038	0.067	0.007	0.001	-0.064
-0.126	0.972	-0.191	-0.045	0.981	-0.190	-0.566	0.238	-0.147	-0.053	-0.002	0.061	0.032	0.007	0.012	-0.061
-0.091	0.972	-0.203	-0.043	0.979	-0.200	-0.537	-0.120	-0.083	-0.020	0.000	0.060	0.003	0.008	0.002	-0.064
-0.157	0.980	-0.266	-0.041	0.977	-0.211	-0.550	-0.037	-0.082	-0.087	0.011	0.008	0.062	0.016	0.060	-0.051
-0.095	0.968	-0.250	-0.040	0.974	-0.222	-0.563	0.179	-0.130	-0.027	0.001	0.034	0.001	0.004	0.043	-0.045
-0.076	0.941	-0.231	-0.037	0.972	-0.233	-0.555	-0.042	-0.118	-0.010	-0.023	0.065	0.018	0.022	0.022	-0.049
-0.095	0.925	-0.278	-0.035	0.969	-0.243	-0.494	-0.063	-0.135	-0.032	-0.036	0.027	0.001	0.038	0.068	-0.044
-0.114	0.941	-0.298	-0.032	0.967	-0.253	-0.544	-0.000	-0.146	-0.053	-0.018	0.019	0.020	0.022	0.087	-0.037
-0.114	0.941	-0.298	-0.029	0.964	-0.264	-0.535	-0.067	-0.138	-0.056	-0.015	0.029	0.020	0.022	0.086	-0.046
-0.033	0.922	-0.286	-0.027	0.961	-0.274	-0.534	0.102	-0.155	0.022	-0.032	0.051	0.061	0.041	0.073	-0.045
-0.126	0.910	-0.313	-0.024	0.958	-0.285	-0.533	-0.149	-0.128	-0.073	-0.041	0.034	0.031	0.052	0.099	-0.039
-0.076	0.925	-0.329	-0.021	0.955	-0.295	-0.546	-0.010	-0.157	-0.026	-0.022	0.029	0.019	0.037	0.114	-0.041
-0.049	0.933	-0.298	-0.018	0.952	-0.305	-0.518	0.053	-0.205	-0.002	-0.011	0.071	0.046	0.029	0.082	-0.052
-0.095	0.941	-0.306	-0.015	0.949	-0.314	-0.480	0.103	-0.201	-0.051	-0.000	0.072	0.000	0.020	0.088	-0.047
-0.091	0.953	-0.369	-0.012	0.946	-0.323	-0.455	0.079	-0.179	-0.050	0.014	0.018	0.004	0.008	0.150	-0.043
-0.076	0.895	-0.333	-0.010	0.944	-0.331	-0.405	-0.031	-0.124	-0.036	-0.041	0.061	0.020	0.066	0.114	-0.056
-0.026	0.910	-0.333	-0.009	0.941	-0.337	-0.341	0.319	-0.170	0.013	-0.023	0.067	0.070	0.051	0.112	-0.053
-0.122	0.895	-0.365	-0.007	0.939	-0.343	-0.338	0.014	-0.119	-0.085	-0.037	0.042	0.027	0.066	0.143	-0.049
-0.076	0.929	-0.357	-0.005	0.937	-0.349	-0.290	0.092	-0.157	-0.041	0.000	0.056	0.019	0.031	0.134	-0.044
-0.033	0.879	-0.333	-0.003	0.935	-0.355	-0.345	0.128	-0.155	-0.000	-0.047	0.086	0.062	0.080	0.109	-0.054
-0.033	0.883	-0.341	-0.001	0.933	-0.360	-0.274	0.226	-0.165	-0.002	-0.042	0.083	0.062	0.076	0.115	-0.054
-0.080	0.871	-0.373	-0.000	0.931	-0.365	-0.231	0.163	-0.140	-0.049	-0.051	0.056	0.016	0.087	0.146	-0.051
-0.099	0.898	-0.353	0.001	0.930	-0.368	-0.193	0.133	-0.112	-0.069	-0.023	0.079	0.003	0.060	0.125	-0.061
-0.045	0.906	-0.349	0.001	0.928	-0.372	-0.184	0.103	-0.088	-0.016	-0.014	0.087	0.050	0.052	0.120	-0.069
-0.087	0.895	-0.361	0.002	0.927	-0.375	-0.186	0.140	-0.110	-0.058	-0.024	0.078	0.008	0.063	0.131	-0.068
-0.083	0.891	-0.388	0.003	0.926	-0.379	-0.177	0.086	-0.075	-0.055	-0.026	0.054	0.012	0.067	0.157	-0.058
-0.072	0.906	-0.392	0.003	0.924	-0.381	-0.156	0.141	-0.092	-0.044	-0.009	0.053	0.023	0.051	0.159	-0.062
-0.049	0.910	-0.384	0.002	0.924	-0.383	-0.098	0.188	-0.056	-0.020	-0.005	0.063	0.046	0.047	0.151	-0.059
-0.080	0.902	-0.396	0.001	0.923	-0.385	-0.065	0.229	-0.042	-0.049	-0.012	0.053	0.016	0.055	0.162	-0.057
-0.072	0.891	-0.365	0.001	0.922	-0.387	-0.120	0.055	-0.023	-0.041	-0.023	0.086	0.023	0.066	0.129	-0.059
-0.064	0.871	-0.369	-0.000	0.921	-0.389	-0.104	0.222	-0.035	-0.032	-0.041	0.084	0.031	0.085	0.132	-0.060
-0.080	0.864	-0.373	-0.001	0.921	-0.389	0.008	0.109	-0.007	-0.046	-0.049	0.080	0.016	0.092	0.135	-0.060
-0.068	0.883	-0.420	-0.002	0.921	-0.389	-0.008	0.024	0.026	-0.034	-0.029	0.033	0.027	0.073	0.182	-0.062
-0.080	0.891	-0.384	-0.004	0.921	-0.388	0.024	0.281	-0.023	-0.043	-0.022	0.069	0.016	0.065	0.146	-0.066
-0.103	0.860	-0.404	-0.006	0.922	-0.388	0.046	0.231	-0.029	-0.065	-0.053	0.048	0.008	0.096	0.164	-0.067
-0.114	0.864	-0.416	-0.007	0.922	-0.386	0.077	0.129	0.006	-0.075	-0.049	0.035	0.020	0.091	0.175	-0.070
-0.118	0.864	-0.447	-0.009	0.923	-0.385	0.079	0.092	0.071	-0.076	-0.050	0.003	0.024	0.091	0.205	-0.062
-0.110	0.844	-0.443	-0.013	0.924	-0.383	0.124	0.058	0.131	-0.065	-0.070	0.005	0.017	0.110	0.200	-0.058
-0.057	0.848	-0.400	-0.016	0.925	-0.380	0.142	0.168	0.104	-0.008	-0.067	0.046	0.037	0.106	0.156	-0.045
-0.110	0.875	-0.436	-0.020	0.926	-0.377	0.207	0.202	0.114	-0.057	-0.041	0.007	0.016	0.079	0.190	-0.020
-0.083	0.879	-0.467	-0.023	0.927	-0.374	0.188	0.156	0.114	-0.027	-0.038	-0.028	0.011	0.075	0.221	0.002
-0.030	0.879	-0.514	-0.028	0.929	-0.370	0.221	0.492	0.043	0.031	-0.040	-0.079	0.065	0.075	0.267	-0.001
-0.057	0.891	-0.546	-0.033	0.931	-0.364	0.296	0.677	0.014	0.010	-0.030	-0.116	0.039	0.063	0.297	-0.016
-0.153	0.918	-0.534	-0.039	0.932	-0.360	0.246	0.689	0.029	-0.080	-0.004	-0.108	0.057	0.035	0.284	-0.038
-0.233	0.929	-0.463	-0.044	0.934	-0.355	0.253	0.557	0.009	-0.156	0.006	-0.042	0.137	0.023	0.212	-0.074
-0.187	0.902	-0.333	-0.046	0.936	-0.349	0.290	0.324	-0.038	-0.108	-0.023	0.082	0.089	0.050	0.081	-0.088
-0.199	0.906	-0.376	-0.046	0.938	-0.345	0.227	0.198	-0.061	-0.119	-0.021	0.035	0.099	0.047	0.123	-0.071
-0.110	0.864	-0.424	-0.047	0.939	-0.341	0.220	0.296	-0.079	-0.030	-0.065	-0.016	0.010	0.089	0.170	-0.034
-0.057	0.837	-0.471	-0.048	0.940	-0.336	0.235	0.215	-0.006	0.025	-0.093	-0.068	0.046	0.116	0.217	-0.003
-0.053	0.860	-0.483	-0.050	0.942	-0.331	0.286	0.144	0.046	0.030	-0.072	-0.084	0.050	0.093	0.228	0.034
-0.087	0.898	-0.475	-0.052	0.944	-0.326	0.285	-0.034	0.092	-0.003	-0.034	-0.081	0.017	0.054	0.219	0.061
-0.030	0.922	-0.436	-0.053	0.945	-0.322	0.278	-0.161	0.132	0.056	-0.013	-0.046	0.075	0.031	0.179	0.091
0.017	0.933	-0.428	-0.054	0.947	-0.318	0.220	-0.167	0.119	0.103	-0.002	-0.042	0.122	0.019	0.169	0.115
0.105	0.918	-0.443	-0.054	0.948	-0.314	0.225	-0.129	0.075	0.192	-0.019	-0.061	0.210	0.034	0.184	0.143
0.055	0.875	-0.510	-0.054	0.949	-0.311	0.224	-0.059	0.018	0.142	-0.063	-0.131	0.160	0.076	0.249	0.169
0.055	0.871	-0.495	-0.052	0.951	-0.306	0.288	-0.157	-0.024	0.140	-0.068	-0.120	0.160	0.080	0.232	0.180
0.093	0.868	-0.463	-0.051	0.953	-0.300	0.354	-0.193	0.036	0.177	-0.074	-0.095	0.197	0.083	0.199	0.172
0.059	0.910	-0.451	-0.052	0.955	-0.293	0.392	-0.028	0.052	0.143	-0.034	-0.090	0.162	0.040	0.185	0.169
0.051	0.953	-0.447	-0.053	0.957	-0.285	0.419	-0.001	0.100	0.137	0.007	-0.093	0.154	0.003	0.180	0.158
0.055	0.941	-0.440	-0.056	0.959	-0.277	0.439	0.019	0.133	0.143	-0.007	-0.094	0.156	0.009	0.170	0.138
0.009	0.922	-0.404	-0.058	0.962	-0.269	0.483	0.003	0.136	0.099	-0.029	-0.067	0.109	0.028	0.133	0.126
-0.007	0.972	-0.373	-0.061	0.964	-0.260	0.448	0.111	0.115	0.087	0.019	-0.044	0.092	0.023	0.100	0.112
-0.007	0.972	-0.373	-0.063	0.965	-0.253	0.393	-0.066	0.124	0.089	0.017	-0.051	0.091	0.023	0.098	0.089
-0.010	0.983	-0.349	-0.064	0.967	-0.246	0.395	-0.128	0.122	0.086	0.027	-0.034	0.087	0.035	0.073	0.074
-0.064	0.976	-0.345	-0.066	0.969	-0.237	0.475	0.084	0.075	0.035	0.017	-0.039	0.032	0.027	0.068	0.059
-0.060	1.010	-0.313	-0.068	0.971	-0.229	0.409	0.123	0.091	0.041	0.051	-0.016	0.035	0.061	0.035	0.030
-0.083	0.995	-0.290	-0.071	0.973	-0.221	0.381	0.119	0.096	0.020	0.034	0.001	0.011	0.046	0.011	0.004
-0.176	0.987	-0.333	-0.073	0.974	-0.216	0.320	-0.115	0.121	-0.069	0.025	-0.048	0.083	0.038	0.053	-0.010
-0.157	0.995	-0.302	-0.074	0.975	-0.210	0.326	-0.166	0.078	-0.049	0.031	-0.023	0.064	0.046	0.021	-0.026
-0.149	0.995	-0.298	-0.075	0.976	-0.204	0.317	-0.053	0.069	-0.039	0.030	-0.025	0.057	0.045	0.016	-0.035
-0.153	0.964	-0.274	-0.076	0.977	-0.198	0.313	-0.133	0.060	-0.042	-0.002	-0.007	0.061	0.014	0.008	-0.034
-0.145	0.995	-0.282	-0.076	0.978	-0.192	0.338	-0.040	-0.029	-0.034	0.028	-0.021	0.054	0.045	0.001	-0.021
-0.157	0.953	-0.246	-0.075	0.980	-0.187	0.299	-0.293	-0.004	-0.046	-0.016	0.009	0.066	0.002	0.037	-0.021
-0.076	0.941	-0.239	-0.075	0.980	-0.183	0.208	0.049	-0.022	0.035	-0.028	0.013	0.015	0.010	0.045	-0.018
-0.130	0.941	-0.231	-0.073	0.981	-0.179	0.208	-0.077	-0.060	-0.020	-0.029	0.017	0.039	0.010	0.054	-0.025
-0.130	0.949	-0.235	-0.072	0.982	-0.175	0.220	-0.130	-0.063	-0.021	-0.022	0.009	0.039	0.003	0.051	-0.023
-0.157	0.933	-0.195	-0.071	0.983	-0.171	0.237	0.001	-0.064	-0.049	-0.039	0.044	0.066	0.018	0.090	-0.040
-0.141	0.925	-0.219	-0.070	0.983	-0.169	0.073	-0.038	-0.029	-0.034	-0.047	0.019	0.051	0.025	0.067	-0.045
-0.187	0.956	-0.282	-0.070	0.983	-0.167	0.132	-0.021	-0.012	-0.080	-0.016	-0.046	0.097	0.006	0.004	-0.052
-0.145	0.983	-0.191	-0.070	0.984	-0.164	0.169	-0.061	0.000	-0.037	0.011	0.041	0.055	0.033	0.094	-0.051
-0.157	0.983	-0.199	-0.070	0.984	-0.163	0.057	0.134	-0.039	-0.048	0.011	0.032	0.067	0.033	0.086	-0.043
-0.172	0.960	-0.246	-0.069	0.984	-0.163	0.026	-0.116	-0.039	-0.064	-0.013	-0.015	0.082	0.010	0.039	-0.039
-0.133	0.987	-0.302	-0.069	0.985	-0.160	0.156	-0.155	-0.027	-0.026	0.014	-0.072	0.044	0.037	0.016	-0.033
-0.164	1.022	-0.278	-0.069	0.985	-0.158	0.133	-0.015	-0.014	-0.057	0.048	-0.051	0.074	0.072	0.007	-0.022
-0.133	1.010	-0.231	-0.069	0.985	-0.157	0.071	0.156	-0.032	-0.026	0.037	-0.005	0.043	0.060	0.055	-0.015
-0.103	0.987	-0.223	-0.068	0.985	-0.155	0.063	0.053	-0.031	0.004	0.013	0.002	0.013	0.037	0.062	-0.029
-0.133	0.995	-0.235	-0.067	0.986	-0.154	0.082	-0.022	-0.071	-0.028	0.021	-0.011	0.043	0.045	0.051	-0.038
-0.187	1.026	-0.242	-0.066	0.986	-0.156	-0.068	0.009	-0.094	-0.083	0.052	-0.018	0.097	0.075	0.043	-0.044
-0.191	1.010	-0.239	-0.064	0.985	-0.157	-0.071	0.037	-0.086	-0.088	0.037	-0.012	0.101	0.060	0.047	-0.056
-0.172	0.987	-0.258	-0.063	0.985	-0.160	-0.132	-0.201	-0.030	-0.069	0.014	-0.028	0.082	0.036	0.027	-0.063
-0.172	0.987	-0.258	-0.062	0.985	-0.163	-0.141	0.015	-0.103	-0.071	0.014	-0.025	0.081	0.036	0.027	-0.051
-0.180	1.003	-0.290	-0.059	0.984	-0.167	-0.150	-0.198	-0.107	-0.081	0.030	-0.053	0.089	0.052	0.004	-0.043
-0.122	0.995	-0.274	-0.057	0.984	-0.170	-0.137	-0.213	-0.105	-0.026	0.023	-0.034	0.031	0.044	0.011	-0.027
-0.141	1.003	-0.270	-0.054	0.983	-0.174	-0.157	-0.081	-0.121	-0.047	0.031	-0.027	0.051	0.052	0.015	-0.021
-0.064	1.014	-0.246	-0.051	0.983	-0.178	-0.232	0.021	-0.170	0.027	0.043	0.002	0.026	0.064	0.038	-0.013
-0.114	0.972	-0.254	-0.048	0.982	-0.183	-0.224	-0.172	-0.132	-0.026	0.002	-0.001	0.023	0.022	0.030	-0.028
-0.091	0.949	-0.219	-0.045	0.982	-0.186	-0.126	0.000	-0.156	-0.006	-0.021	0.037	0.000	0.002	0.065	-0.025
-0.187	0.964	-0.290	-0.043	0.981	-0.191	-0.220	-0.212	-0.091	-0.104	-0.005	-0.029	0.096	0.014	0.006	-0.046
-0.103	0.999	-0.262	-0.041	0.980	-0.195	-0.221	0.035	-0.112	-0.022	0.031	0.003	0.011	0.048	0.021	-0.045
-0.172	1.014	-0.274	-0.039	0.979	-0.200	-0.222	-0.197	-0.064	-0.092	0.047	-0.004	0.080	0.063	0.009	-0.055
-0.091	0.968	-0.270	-0.037	0.978	-0.204	-0.206	0.045	-0.137	-0.014	0.001	0.004	0.000	0.017	0.013	-0.051
-0.153	0.941	-0.282	-0.036	0.977	-0.209	-0.261	0.017	-0.097	-0.077	-0.025	-0.003	0.061	0.011	0.001	-0.054
-0.157	0.945	-0.313	-0.034	0.976	-0.215	-0.284	-0.132	-0.084	-0.082	-0.019	-0.028	0.065	0.007	0.030	-0.041
-0.107	0.976	-0.274	-0.033	0.975	-0.220	-0.243	-0.112	-0.038	-0.033	0.013	0.016	0.015	0.024	0.009	-0.044
-0.076	0.953	-0.258	-0.031	0.974	-0.225	-0.263	-0.054	-0.066	-0.004	-0.009	0.038	0.016	0.000	0.024	-0.038
-0.110	0.956	-0.317	-0.030	0.972	-0.232	-0.327	-0.011	-0.106	-0.040	-0.004	-0.015	0.018	0.004	0.035	-0.025
-0.110	0.922	-0.306	-0.026	0.971	-0.238	-0.278	-0.302	-0.110	-0.044	-0.037	0.003	0.018	0.031	0.024	-0.032
-0.060	0.987	-0.306	-0.023	0.970	-0.243	-0.248	0.047	-0.182	0.003	0.030	0.008	0.032	0.035	0.024	-0.029
-0.145	0.995	-0.337	-0.020	0.968	-0.249	-0.325	-0.227	-0.140	-0.085	0.039	-0.017	0.052	0.042	0.056	-0.032
-0.045	0.953	-0.294	-0.016	0.967	-0.256	-0.320	-0.077	-0.154	0.012	-0.002	0.033	0.048	0.001	0.013	-0.028
-0.103	0.929	-0.317	-0.013	0.965	-0.262	-0.306	-0.021	-0.159	-0.048	-0.023	0.015	0.010	0.024	0.037	-0.037
-0.068	0.922	-0.325	-0.010	0.963	-0.269	-0.383	-0.037	-0.179	-0.017	-0.029	0.015	0.025	0.032	0.045	-0.033
-0.076	0.933	-0.294	-0.007	0.961	-0.277	-0.396	0.064	-0.170	-0.027	-0.015	0.054	0.018	0.021	0.014	-0.043
-0.083	0.902	-0.302	-0.004	0.959	-0.283	-0.312	-0.080	-0.158	-0.038	-0.044	0.053	0.010	0.052	0.022	-0.039
-0.091	0.922	-0.353	-0.000	0.957	-0.290	-0.337	-0.159	-0.159	-0.049	-0.023	0.008	0.002	0.032	0.074	-0.044
-0.068	0.949	-0.361	0.003	0.955	-0.295	-0.264	0.024	-0.181	-0.029	0.006	0.006	0.026	0.006	0.082	-0.041
-0.076	0.941	-0.345	0.006	0.954	-0.301	-0.289	-0.095	-0.153	-0.040	0.000	0.027	0.019	0.014	0.066	-0.035
-0.053	0.922	-0.345	0.008	0.952	-0.306	-0.292	0.009	-0.139	-0.019	-0.017	0.033	0.042	0.033	0.066	-0.033
-0.041	0.929	-0.341	0.011	0.950	-0.312	-0.286	0.088	-0.159	-0.010	-0.008	0.042	0.053	0.026	0.063	-0.040
-0.064	0.906	-0.376	0.014	0.949	-0.315	-0.171	0.006	-0.158	-0.036	-0.030	0.010	0.030	0.049	0.098	-0.040
-0.091	0.875	-0.376	0.015	0.947	-0.320	-0.242	0.021	-0.127	-0.065	-0.059	0.015	0.004	0.080	0.098	-0.045
-0.064	0.910	-0.365	0.018	0.946	-0.324	-0.203	0.110	-0.162	-0.040	-0.023	0.031	0.031	0.045	0.086	-0.045
-0.068	0.910	-0.365	0.020	0.945	-0.327	-0.157	-0.033	-0.137	-0.046	-0.021	0.034	0.027	0.045	0.086	-0.042
-0.033	0.883	-0.365	0.022	0.944	-0.329	-0.108	-0.034	-0.123	-0.014	-0.048	0.037	0.062	0.073	0.086	-0.037
-0.033	0.895	-0.388	0.024	0.943	-0.331	-0.044	0.051	-0.110	-0.015	-0.035	0.014	0.062	0.061	0.110	-0.039
-0.053	0.929	-0.380	0.024	0.944	-0.330	0.036	0.162	-0.090	-0.035	-0.001	0.022	0.042	0.027	0.102	-0.037
-0.087	0.898	-0.420	0.024	0.944	-0.329	0.083	-0.018	-0.002	-0.069	-0.032	-0.019	0.008	0.057	0.141	-0.040
-0.060	0.895	-0.373	0.023	0.945	-0.326	0.144	0.046	0.039	-0.041	-0.037	0.026	0.035	0.061	0.094	-0.044
-0.045	0.871	-0.349	0.022	0.946	-0.323	0.200	0.107	0.024	-0.024	-0.061	0.046	0.050	0.084	0.070	-0.050
-0.057	0.906	-0.361	0.020	0.948	-0.318	0.247	0.136	0.009	-0.034	-0.028	0.030	0.039	0.049	0.082	-0.049
-0.080	0.883	-0.333	0.018	0.949	-0.314	0.246	0.057	0.082	-0.055	-0.052	0.053	0.016	0.073	0.055	-0.048
-0.068	0.871	-0.333	0.015	0.951	-0.309	0.265	0.126	0.088	-0.040	-0.066	0.048	0.027	0.084	0.054	-0.054
-0.064	0.879	-0.345	0.013	0.953	-0.303	0.323	0.184	0.071	-0.034	-0.060	0.031	0.031	0.076	0.066	-0.047
-0.103	0.898	-0.365	0.010	0.955	-0.296	0.365	0.022	0.104	-0.070	-0.043	0.005	0.008	0.057	0.086	-0.042
-0.053	0.891	-0.384	0.007	0.957	-0.289	0.398	0.047	0.141	-0.016	-0.053	-0.022	0.042	0.064	0.106	-0.040
-0.068	0.906	-0.313	0.003	0.960	-0.281	0.411	0.071	0.179	-0.028	-0.039	0.041	0.027	0.049	0.035	-0.039
-0.091	0.918	-0.341	-0.001	0.962	-0.273	0.436	0.079	0.186	-0.047	-0.030	0.006	0.004	0.038	0.063	-0.035
-0.083	0.906	-0.317	-0.006	0.964	-0.264	0.459	0.048	0.213	-0.034	-0.044	0.021	0.011	0.049	0.039	-0.042
-0.099	0.960	-0.313	-0.010	0.967	-0.254	0.528	0.185	0.178	-0.045	0.007	0.015	0.004	0.005	0.035	-0.044
-0.103	0.968	-0.321	-0.014	0.970	-0.244	0.529	0.206	0.138	-0.045	0.013	-0.003	0.008	0.013	0.043	-0.044
-0.130	0.972	-0.349	-0.018	0.972	-0.236	0.452	0.112	0.138	-0.069	0.015	-0.039	0.035	0.017	0.071	-0.037
-0.126	0.941	-0.345	-0.021	0.974	-0.227	0.449	0.155	0.109	-0.062	-0.018	-0.043	0.031	0.014	0.067	-0.012
-0.076	0.925	-0.298	-0.024	0.975	-0.220	0.397	0.258	0.090	-0.009	-0.035	-0.003	0.019	0.029	0.021	0.015
-0.022	0.960	-0.400	-0.028	0.977	-0.212	0.409	0.502	0.085	0.049	-0.002	-0.113	0.073	0.006	0.124	0.016
-0.022	0.960	-0.400	-0.033	0.979	-0.203	0.478	0.698	0.100	0.053	-0.004	-0.122	0.072	0.007	0.124	0.005
-0.168	0.960	-0.380	-0.039	0.981	-0.191	0.593	0.650	0.158	-0.087	-0.006	-0.114	0.074	0.007	0.104	-0.015
-0.203	0.945	-0.274	-0.044	0.983	-0.179	0.613	0.490	0.132	-0.117	-0.023	-0.020	0.109	0.008	0.003	-0.046
-0.187	0.933	-0.199	-0.047	0.985	-0.168	0.538	0.360	0.091	-0.098	-0.037	0.045	0.094	0.019	0.078	-0.067
-0.157	0.933	-0.191	-0.050	0.986	-0.158	0.508	0.200	0.082	-0.065	-0.038	0.043	0.063	0.020	0.086	-0.058
-0.103	0.929	-0.211	-0.053	0.988	-0.148	0.496	0.328	0.096	-0.008	-0.043	0.013	0.009	0.024	0.067	-0.032
-0.110	0.960	-0.254	-0.056	0.989	-0.139	0.480	0.302	0.084	-0.013	-0.014	-0.040	0.016	0.007	0.024	-0.002
-0.099	0.968	-0.290	-0.058	0.990	-0.130	0.478	0.215	0.092	0.001	-0.007	-0.084	0.004	0.015	0.012	0.026
-0.103	0.983	-0.325	-0.061	0.991	-0.121	0.458	0.059	0.125	0.000	0.007	-0.128	0.007	0.031	0.047	0.051
-0.064	0.987	-0.282	-0.061	0.992	-0.113	0.441	-0.103	0.041	0.039	0.010	-0.093	0.033	0.035	0.004	0.087
-0.018	0.991	-0.290	-0.061	0.993	-0.106	0.409	-0.243	0.035	0.085	0.013	-0.108	0.081	0.039	0.012	0.118
0.055	0.972	-0.282	-0.062	0.993	-0.098	0.441	-0.243	0.062	0.159	-0.007	-0.108	0.155	0.019	0.005	0.152
0.063	0.976	-0.246	-0.062	0.994	-0.089	0.463	-0.279	0.068	0.167	-0.004	-0.081	0.163	0.023	0.031	0.174
0.097	0.972	-0.246	-0.062	0.995	-0.081	0.451	-0.080	0.036	0.202	-0.008	-0.089	0.199	0.019	0.031	0.191
0.040	0.964	-0.278	-0.063	0.995	-0.074	0.408	-0.176	0.052	0.145	-0.017	-0.128	0.142	0.012	0.001	0.196
0.055	0.960	-0.298	-0.064	0.996	-0.067	0.405	-0.340	0.121	0.162	-0.021	-0.154	0.157	0.008	0.020	0.196
0.082	0.968	-0.231	-0.065	0.996	-0.057	0.546	-0.031	0.039	0.189	-0.014	-0.098	0.184	0.015	0.047	0.185
0.047	0.980	-0.239	-0.066	0.997	-0.048	0.456	-0.035	0.090	0.156	-0.003	-0.114	0.149	0.027	0.039	0.184
0.017	1.010	-0.250	-0.068	0.997	-0.039	0.478	-0.232	0.128	0.127	0.028	-0.134	0.118	0.058	0.028	0.168
0.043	1.010	-0.191	-0.069	0.997	-0.031	0.427	-0.004	0.053	0.155	0.028	-0.083	0.144	0.059	0.087	0.154
-0.007	1.026	-0.164	-0.070	0.997	-0.024	0.387	-0.108	0.059	0.106	0.043	-0.063	0.094	0.074	0.115	0.138
0.005	1.026	-0.179	-0.071	0.997	-0.019	0.314	-0.060	0.056	0.119	0.043	-0.084	0.105	0.075	0.100	0.129
-0.007	1.026	-0.101	-0.072	0.997	-0.012	0.335	0.105	0.056	0.108	0.043	-0.012	0.092	0.075	0.180	0.100
0.001	1.034	-0.112	-0.073	0.997	-0.006	0.296	0.026	0.073	0.117	0.051	-0.029	0.099	0.083	0.168	0.087
-0.107	1.053	-0.112	-0.074	0.997	0.001	0.370	-0.027	0.073	0.011	0.070	-0.036	0.009	0.103	0.169	0.069
-0.068	1.065	-0.101	-0.076	0.997	0.005	0.243	0.019	0.073	0.051	0.082	-0.029	0.028	0.115	0.181	0.057
-0.076	1.084	-0.073	-0.078	0.997	0.009	0.224	-0.010	0.119	0.046	0.102	-0.005	0.020	0.134	0.209	0.031
-0.060	1.068	-0.034	-0.080	0.997	0.012	0.140	0.186	0.073	0.063	0.086	0.031	0.035	0.119	0.249	0.024
-0.133	1.045	-0.045	-0.081	0.997	0.015	0.128	-0.024	0.062	-0.009	0.063	0.017	0.038	0.096	0.237	0.013
-0.149	1.049	-0.089	-0.082	0.996	0.018	0.186	0.009	0.040	-0.023	0.067	-0.029	0.054	0.099	0.194	-0.009
-0.145	1.088	-0.108	-0.082	0.996	0.022	0.202	-0.029	-0.013	-0.019	0.106	-0.053	0.050	0.137	0.175	-0.022
-0.222	1.068	-0.116	-0.083	0.996	0.022	0.063	-0.148	0.024	-0.095	0.087	-0.061	0.127	0.118	0.167	-0.027
-0.137	0.991	-0.038	-0.082	0.996	0.026	0.186	-0.050	-0.031	-0.011	0.009	0.015	0.042	0.040	0.246	-0.030
-0.172	0.945	-0.053	-0.082	0.996	0.029	0.190	-0.145	-0.045	-0.046	-0.037	-0.004	0.077	0.006	0.231	-0.047
-0.141	0.956	-0.010	-0.081	0.996	0.030	0.057	-0.085	-0.035	-0.016	-0.025	0.038	0.046	0.005	0.274	-0.042
-0.183	0.956	0.045	-0.081	0.996	0.033	0.167	-0.187	-0.053	-0.059	-0.025	0.090	0.089	0.005	0.329	-0.044
-0.141	0.956	0.041	-0.080	0.996	0.035	0.110	-0.128	-0.066	-0.017	-0.025	0.084	0.047	0.005	0.325	-0.044
-0.145	0.983	-0.030	-0.079	0.996	0.035	0.006	0.021	-0.061	-0.022	0.002	0.014	0.051	0.032	0.254	-0.054
-0.168	0.999	-0.049	-0.077	0.996	0.034	-0.048	0.165	-0.091	-0.047	0.017	-0.005	0.073	0.048	0.234	-0.055
-0.203	1.014	-0.045	-0.076	0.996	0.034	0.059	-0.215	-0.056	-0.082	0.032	-0.002	0.108	0.063	0.237	-0.053
-0.207	1.038	-0.006	-0.076	0.996	0.035	0.067	-0.172	-0.051	-0.086	0.055	0.037	0.112	0.086	0.277	-0.056
-0.141	1.041	-0.006	-0.075	0.997	0.035	-0.031	0.022	-0.043	-0.021	0.059	0.038	0.046	0.090	0.276	-0.051
-0.168	1.034	-0.061	-0.075	0.997	0.031	-0.173	-0.079	-0.002	-0.048	0.051	-0.013	0.073	0.082	0.221	-0.049
-0.160	1.065	-0.105	-0.075	0.997	0.028	-0.098	-0.044	-0.017	-0.040	0.082	-0.054	0.065	0.114	0.177	-0.037
-0.203	1.041	-0.097	-0.076	0.997	0.023	-0.240	-0.093	-0.015	-0.082	0.059	-0.041	0.108	0.091	0.185	-0.045
-0.160	1.003	-0.081	-0.074	0.997	0.017	-0.302	0.050	-0.096	-0.041	0.020	-0.019	0.065	0.052	0.200	-0.038
-0.207	0.999	-0.093	-0.073	0.997	0.009	-0.351	-0.205	-0.086	-0.089	0.016	-0.023	0.112	0.048	0.187	-0.045
-0.122	0.991	-0.089	-0.071	0.997	0.001	-0.375	-0.140	-0.097	-0.006	0.008	-0.011	0.027	0.040	0.191	-0.030
-0.176	0.968	-0.093	-0.069	0.998	-0.006	-0.362	-0.118	-0.090	-0.061	-0.016	-0.007	0.081	0.017	0.186	-0.033
-0.087	0.968	-0.057	-0.068	0.998	-0.013	-0.333	-0.045	-0.093	0.026	-0.016	0.035	0.008	0.017	0.221	-0.021
-0.168	0.987	-0.105	-0.067	0.998	-0.019	-0.284	-0.189	-0.054	-0.056	0.004	-0.006	0.072	0.036	0.174	-0.029
-0.107	0.991	-0.065	-0.065	0.998	-0.026	-0.342	-0.034	-0.067	0.005	0.008	0.041	0.011	0.040	0.213	-0.027
-0.160	1.038	-0.124	-0.064	0.997	-0.034	-0.377	-0.073	-0.079	-0.051	0.054	-0.010	0.064	0.086	0.153	-0.040
-0.172	1.018	-0.160	-0.062	0.997	-0.043	-0.399	-0.115	-0.129	-0.064	0.035	-0.037	0.076	0.066	0.117	-0.035
-0.172	1.018	-0.160	-0.060	0.997	-0.052	-0.439	-0.077	-0.106	-0.066	0.035	-0.028	0.075	0.066	0.117	-0.050
-0.133	1.034	-0.152	-0.057	0.996	-0.061	-0.457	-0.060	-0.137	-0.030	0.051	-0.011	0.037	0.081	0.124	-0.041
-0.183	1.018	-0.120	-0.056	0.996	-0.071	-0.463	-0.114	-0.104	-0.082	0.036	0.030	0.086	0.066	0.155	-0.037
-0.114	1.007	-0.199	-0.054	0.995	-0.079	-0.412	0.049	-0.093	-0.014	0.025	-0.040	0.017	0.054	0.075	-0.033
-0.141	1.022	-0.219	-0.052	0.995	-0.087	-0.379	-0.163	-0.074	-0.042	0.041	-0.051	0.044	0.069	0.055	-0.045
-0.153	1.026	-0.223	-0.051	0.994	-0.098	-0.533	-0.067	-0.071	-0.055	0.046	-0.044	0.056	0.072	0.050	-0.037
-0.176	1.003	-0.164	-0.050	0.993	-0.110	-0.547	-0.139	-0.072	-0.080	0.024	0.026	0.078	0.049	0.109	-0.045
-0.133	0.983	-0.179	-0.047	0.992	-0.120	-0.522	-0.123	-0.145	-0.040	0.006	0.021	0.036	0.030	0.092	-0.049
-0.133	0.964	-0.203	-0.044	0.990	-0.130	-0.500	-0.046	-0.135	-0.042	-0.013	0.008	0.035	0.010	0.068	-0.050
-0.130	0.976	-0.207	-0.042	0.989	-0.141	-0.536	-0.074	-0.132	-0.041	0.000	0.015	0.031	0.021	0.063	-0.038
-0.130	0.956	-0.235	-0.040	0.987	-0.153	-0.595	-0.111	-0.099	-0.043	-0.017	-0.001	0.031	0.002	0.035	-0.031
-0.110	0.983	-0.242	-0.038	0.986	-0.165	-0.576	-0.190	-0.088	-0.026	0.012	0.003	0.012	0.029	0.026	-0.029
-0.076	0.995	-0.211	-0.036	0.984	-0.176	-0.551	-0.118	-0.096	0.007	0.025	0.046	0.023	0.040	0.057	-0.031
-0.099	0.980	-0.235	-0.034	0.982	-0.188	-0.571	-0.135	-0.082	-0.018	0.012	0.034	0.001	0.024	0.033	-0.030
-0.130	0.956	-0.258	-0.031	0.980	-0.198	-0.528	-0.053	-0.120	-0.051	-0.010	0.020	0.030	0.001	0.009	-0.033
-0.099	0.945	-0.242	-0.029	0.978	-0.208	-0.493	-0.057	-0.122	-0.023	-0.019	0.046	0.001	0.012	0.024	-0.045
-0.110	0.956	-0.290	-0.027	0.976	-0.217	-0.461	-0.119	-0.091	-0.036	-0.006	0.008	0.010	0.001	0.024	-0.048
-0.149	0.964	-0.294	-0.026	0.974	-0.227	-0.478	0.005	-0.055	-0.075	0.004	0.013	0.048	0.007	0.029	-0.039
-0.114	0.960	-0.317	-0.025	0.971	-0.237	-0.513	-0.068	-0.048	-0.041	0.003	-0.000	0.014	0.003	0.054	-0.031
-0.083	0.953	-0.321	-0.024	0.969	-0.247	-0.512	-0.166	-0.017	-0.012	-0.002	0.006	0.018	0.005	0.059	-0.028
-0.072	0.929	-0.353	-0.023	0.966	-0.257	-0.488	-0.099	-0.040	-0.001	-0.023	-0.016	0.030	0.029	0.091	-0.027
-0.087	0.906	-0.333	-0.022	0.964	-0.267	-0.488	0.098	-0.095	-0.018	-0.044	0.014	0.015	0.053	0.072	-0.018
-0.133	0.922	-0.333	-0.020	0.961	-0.277	-0.507	-0.096	-0.089	-0.066	-0.025	0.024	0.031	0.038	0.073	-0.024
-0.057	0.910	-0.361	-0.018	0.958	-0.286	-0.481	-0.149	-0.091	0.009	-0.034	0.006	0.046	0.050	0.102	-0.031
-0.107	0.918	-0.365	-0.016	0.956	-0.294	-0.417	-0.045	-0.098	-0.043	-0.024	0.010	0.003	0.042	0.107	-0.039
-0.099	0.956	-0.392	-0.014	0.952	-0.305	-0.535	-0.063	-0.096	-0.037	0.018	-0.007	0.005	0.004	0.135	-0.028
-0.103	0.933	-0.345	-0.011	0.949	-0.315	-0.557	-0.058	-0.135	-0.043	-0.002	0.051	0.001	0.027	0.089	-0.032
-0.064	0.887	-0.388	-0.008	0.946	-0.325	-0.482	-0.039	-0.145	-0.008	-0.045	0.017	0.040	0.074	0.133	-0.029
-0.064	0.887	-0.388	-0.006	0.942	-0.335	-0.514	-0.117	-0.123	-0.010	-0.041	0.027	0.040	0.074	0.134	-0.023
-0.068	0.891	-0.388	-0.003	0.939	-0.344	-0.460	0.105	-0.166	-0.016	-0.034	0.036	0.037	0.071	0.135	-0.023
-0.037	0.879	-0.400	-0.001	0.936	-0.352	-0.432	0.070	-0.178	0.012	-0.043	0.032	0.068	0.083	0.148	-0.032
-0.091	0.856	-0.380	0.002	0.933	-0.360	-0.448	-0.028	-0.137	-0.043	-0.063	0.060	0.014	0.106	0.128	-0.042
-0.072	0.879	-0.353	0.004	0.930	-0.368	-0.385	0.085	-0.158	-0.026	-0.037	0.095	0.033	0.084	0.101	-0.047
-0.095	0.840	-0.392	0.006	0.927	-0.374	-0.340	0.023	-0.116	-0.051	-0.073	0.062	0.010	0.123	0.141	-0.056
-0.068	0.856	-0.369	0.006	0.925	-0.380	-0.315	0.154	-0.095	-0.024	-0.055	0.092	0.038	0.108	0.118	-0.058
-0.060	0.856	-0.369	0.006	0.923	-0.384	-0.219	0.196	-0.084	-0.016	-0.053	0.096	0.045	0.108	0.119	-0.054
-0.103	0.868	-0.424	0.006	0.922	-0.388	-0.193	0.030	-0.031	-0.058	-0.040	0.044	0.003	0.097	0.174	-0.059
-0.060	0.883	-0.404	0.005	0.921	-0.390	-0.138	0.172	-0.022	-0.015	-0.023	0.067	0.046	0.081	0.155	-0.058
-0.133	0.883	-0.436	0.004	0.919	-0.394	-0.167	-0.016	0.043	-0.087	-0.022	0.038	0.027	0.081	0.187	-0.057
-0.076	0.840	-0.408	0.002	0.919	-0.394	-0.032	0.170	-0.000	-0.027	-0.064	0.067	0.030	0.124	0.160	-0.058
-0.068	0.837	-0.404	0.000	0.919	-0.394	0.001	0.145	0.023	-0.018	-0.067	0.071	0.038	0.128	0.156	-0.065
-0.122	0.825	-0.443	-0.001	0.919	-0.395	0.003	0.037	0.065	-0.070	-0.079	0.032	0.016	0.139	0.196	-0.048
-0.107	0.840	-0.416	-0.004	0.919	-0.395	-0.011	0.009	0.101	-0.052	-0.063	0.060	0.001	0.123	0.169	-0.039
-0.053	0.860	-0.436	-0.006	0.919	-0.394	0.067	-0.024	0.115	0.004	-0.044	0.039	0.053	0.104	0.188	-0.040
-0.053	0.864	-0.443	-0.009	0.920	-0.391	0.165	0.166	0.088	0.007	-0.041	0.029	0.053	0.100	0.196	-0.032
-0.091	0.813	-0.424	-0.012	0.921	-0.389	0.144	0.055	0.145	-0.029	-0.092	0.046	0.015	0.150	0.177	-0.032
-0.083	0.810	-0.400	-0.017	0.923	-0.385	0.214	0.189	0.147	-0.017	-0.098	0.066	0.023	0.153	0.154	-0.041
-0.133	0.798	-0.436	-0.021	0.925	-0.380	0.241	0.065	0.177	-0.063	-0.111	0.026	0.027	0.165	0.190	-0.050
-0.133	0.817	-0.451	-0.026	0.927	-0.374	0.340	0.259	0.155	-0.057	-0.094	0.005	0.027	0.146	0.206	-0.048
-0.133	0.879	-0.451	-0.030	0.930	-0.367	0.398	0.115	0.183	-0.053	-0.035	-0.003	0.028	0.084	0.205	-0.032
-0.149	0.914	-0.518	-0.035	0.932	-0.360	0.395	0.245	0.149	-0.063	-0.003	-0.077	0.044	0.049	0.271	-0.004
-0.068	0.898	-0.503	-0.040	0.935	-0.352	0.413	0.495	0.058	0.022	-0.021	-0.068	0.037	0.064	0.255	-0.007
-0.053	0.856	-0.522	-0.045	0.938	-0.345	0.395	0.696	0.011	0.043	-0.066	-0.095	0.053	0.106	0.274	-0.011
-0.195	0.902	-0.471	-0.049	0.940	-0.337	0.392	0.643	-0.036	-0.096	-0.022	-0.052	0.089	0.060	0.223	-0.029
-0.195	0.902	-0.471	-0.052	0.943	-0.330	0.390	0.448	-0.049	-0.093	-0.025	-0.059	0.089	0.060	0.223	-0.047
-0.233	0.891	-0.388	-0.053	0.945	-0.323	0.384	0.254	-0.048	-0.130	-0.039	0.017	0.127	0.071	0.141	-0.062
-0.164	0.875	-0.424	-0.054	0.947	-0.317	0.334	0.208	-0.014	-0.059	-0.056	-0.025	0.057	0.087	0.176	-0.040
-0.130	0.860	-0.440	-0.057	0.949	-0.310	0.381	0.211	0.075	-0.022	-0.074	-0.048	0.022	0.102	0.192	-0.018
-0.087	0.891	-0.447	-0.060	0.951	-0.303	0.384	0.140	0.113	0.024	-0.045	-0.063	0.022	0.071	0.200	0.016
-0.099	0.922	-0.459	-0.063	0.953	-0.295	0.407	-0.032	0.120	0.015	-0.016	-0.082	0.011	0.040	0.211	0.047
-0.091	0.914	-0.440	-0.065	0.955	-0.289	0.362	-0.136	0.167	0.025	-0.026	-0.068	0.019	0.048	0.191	0.084
-0.030	0.925	-0.451	-0.067	0.956	-0.285	0.282	-0.320	0.180	0.088	-0.016	-0.084	0.081	0.036	0.203	0.113
0.051	0.953	-0.443	-0.068	0.958	-0.280	0.275	-0.152	0.120	0.170	0.010	-0.081	0.162	0.009	0.195	0.144
0.051	0.941	-0.443	-0.068	0.959	-0.276	0.227	-0.165	0.093	0.170	-0.002	-0.085	0.162	0.020	0.194	0.180
0.059	0.937	-0.459	-0.068	0.960	-0.272	0.250	-0.213	0.081	0.178	-0.007	-0.104	0.169	0.024	0.210	0.201
0.093	0.906	-0.432	-0.067	0.961	-0.267	0.321	-0.160	0.012	0.212	-0.040	-0.082	0.204	0.054	0.182	0.205
0.086	0.918	-0.432	-0.066	0.963	-0.260	0.372	-0.039	-0.010	0.203	-0.030	-0.089	0.196	0.042	0.181	0.206
0.070	0.914	-0.432	-0.066	0.965	-0.253	0.394	-0.055	0.020	0.188	-0.036	-0.096	0.180	0.045	0.180	0.200
0.043	0.922	-0.443	-0.066	0.967	-0.246	0.413	-0.110	0.061	0.161	-0.030	-0.115	0.154	0.037	0.191	0.181
0.032	0.941	-0.420	-0.068	0.969	-0.237	0.474	0.003	0.082	0.151	-0.013	-0.100	0.142	0.017	0.167	0.164
-0.018	0.933	-0.408	-0.069	0.971	-0.229	0.487	0.037	0.086	0.102	-0.022	-0.097	0.092	0.025	0.155	0.148
0.005	0.941	-0.345	-0.071	0.973	-0.220	0.446	0.017	0.117	0.128	-0.016	-0.042	0.115	0.017	0.091	0.119
-0.007	0.949	-0.337	-0.073	0.975	-0.210	0.538	0.247	0.051	0.118	-0.011	-0.045	0.103	0.009	0.082	0.103
-0.110	0.980	-0.357	-0.075	0.977	-0.201	0.458	-0.027	0.086	0.016	0.019	-0.073	0.001	0.022	0.101	0.086
-0.045	0.968	-0.333	-0.077	0.978	-0.192	0.487	0.021	0.088	0.083	0.005	-0.058	0.064	0.011	0.077	0.075
-0.114	0.991	-0.337	-0.078	0.980	-0.183	0.505	0.005	0.050	0.015	0.027	-0.071	0.005	0.034	0.081	0.046
-0.057	0.999	-0.278	-0.079	0.982	-0.172	0.549	0.128	0.072	0.075	0.033	-0.023	0.052	0.042	0.021	0.043
-0.160	0.991	-0.262	-0.081	0.983	-0.163	0.492	0.002	0.079	-0.027	0.024	-0.016	0.052	0.035	0.005	0.019
-0.126	1.003	-0.278	-0.084	0.985	-0.153	0.511	0.110	0.094	0.010	0.034	-0.042	0.018	0.046	0.020	0.010
-0.160	0.983	-0.231	-0.085	0.986	-0.143	0.473	0.117	0.032	-0.024	0.013	-0.004	0.052	0.026	0.028	-0.004
-0.164	1.038	-0.262	-0.085	0.987	-0.135	0.419	0.026	-0.002	-0.027	0.066	-0.044	0.056	0.080	0.003	0.002
-0.126	0.964	-0.211	-0.084	0.988	-0.129	0.367	-0.008	-0.037	0.011	-0.008	0.001	0.017	0.006	0.049	-0.004
-0.126	0.964	-0.211	-0.083	0.989	-0.123	0.313	-0.129	-0.064	0.009	-0.009	-0.005	0.017	0.006	0.050	-0.004
-0.153	0.972	-0.223	-0.081	0.990	-0.119	0.227	-0.039	-0.087	-0.019	-0.002	-0.021	0.044	0.014	0.038	0.000
-0.160	0.972	-0.219	-0.080	0.990	-0.113	0.298	0.034	-0.099	-0.028	-0.003	-0.023	0.052	0.014	0.042	-0.017
-0.103	0.991	-0.148	-0.079	0.991	-0.107	0.280	0.205	-0.080	0.028	0.016	0.043	0.006	0.033	0.114	-0.025
-0.210	1.003	-0.175	-0.079	0.992	-0.102	0.274	-0.102	-0.001	-0.079	0.027	0.010	0.102	0.045	0.087	-0.028
-0.168	0.991	-0.191	-0.079	0.992	-0.096	0.353	-0.060	-0.007	-0.037	0.015	-0.012	0.060	0.034	0.071	-0.033
-0.157	1.010	-0.160	-0.079	0.993	-0.090	0.310	0.025	-0.006	-0.025	0.033	0.013	0.048	0.054	0.103	-0.039
-0.183	0.987	-0.187	-0.079	0.993	-0.085	0.273	-0.151	-0.015	-0.052	0.010	-0.019	0.075	0.031	0.076	-0.035
-0.145	0.976	-0.144	-0.078	0.994	-0.080	0.263	0.051	-0.039	-0.014	-0.002	0.019	0.036	0.019	0.119	-0.032
-0.183	1.007	-0.140	-0.078	0.994	-0.075	0.237	-0.021	-0.036	-0.053	0.028	0.018	0.075	0.050	0.124	-0.036
-0.145	1.022	-0.144	-0.078	0.995	-0.070	0.242	0.206	-0.035	-0.015	0.043	0.010	0.036	0.066	0.120	-0.030
-0.187	1.014	-0.164	-0.078	0.995	-0.066	0.215	0.001	-0.005	-0.057	0.035	-0.014	0.078	0.058	0.100	-0.035
-0.157	0.999	-0.191	-0.077	0.995	-0.062	0.221	0.022	-0.041	-0.026	0.020	-0.046	0.048	0.043	0.073	-0.027
-0.191	1.026	-0.175	-0.077	0.995	-0.059	0.178	-0.103	-0.005	-0.061	0.046	-0.033	0.082	0.070	0.089	-0.026
-0.153	1.007	-0.144	-0.077	0.995	-0.056	0.172	-0.072	-0.022	-0.023	0.027	-0.004	0.044	0.050	0.121	-0.025
-0.149	1.014	-0.164	-0.076	0.996	-0.054	0.098	-0.021	-0.050	-0.019	0.035	-0.026	0.039	0.058	0.102	-0.028
-0.191	1.034	-0.179	-0.075	0.996	-0.053	0.070	0.013	-0.085	-0.063	0.054	-0.042	0.082	0.078	0.087	-0.022
-0.160	1.003	-0.156	-0.073	0.996	-0.053	0.023	0.092	-0.104	-0.034	0.023	-0.019	0.051	0.047	0.111	-0.027
-0.145	1.007	-0.152	-0.071	0.996	-0.054	-0.004	-0.094	-0.096	-0.020	0.026	-0.015	0.035	0.051	0.115	-0.040
-0.172	1.026	-0.140	-0.069	0.996	-0.054	-0.001	0.025	-0.137	-0.050	0.046	-0.002	0.062	0.071	0.127	-0.037
-0.207	1.007	-0.152	-0.067	0.996	-0.056	-0.059	-0.164	-0.103	-0.086	0.026	-0.013	0.097	0.051	0.115	-0.037
-0.141	1.007	-0.128	-0.065	0.996	-0.057	-0.061	0.061	-0.144	-0.023	0.026	0.012	0.031	0.051	0.139	-0.038
-0.164	1.041	-0.203	-0.063	0.996	-0.060	-0.125	-0.172	-0.101	-0.048	0.061	-0.059	0.054	0.086	0.064	-0.039
-0.145	1.026	-0.175	-0.060	0.996	-0.062	-0.094	-0.058	-0.132	-0.031	0.046	-0.029	0.035	0.071	0.092	-0.033
-0.172	1.026	-0.160	-0.059	0.996	-0.066	-0.191	-0.016	-0.102	-0.060	0.046	-0.010	0.062	0.071	0.108	-0.035
-0.149	0.972	-0.128	-0.057	0.996	-0.069	-0.117	-0.206	-0.080	-0.038	-0.008	0.025	0.039	0.017	0.140	-0.033
-0.145	0.972	-0.140	-0.055	0.996	-0.072	-0.106	-0.068	-0.090	-0.036	-0.008	0.015	0.035	0.017	0.128	-0.036
-0.114	1.022	-0.148	-0.053	0.996	-0.075	-0.162	0.003	-0.110	-0.007	0.042	0.011	0.004	0.067	0.121	-0.024
-0.153	1.026	-0.187	-0.052	0.995	-0.080	-0.235	-0.168	-0.091	-0.047	0.047	-0.023	0.043	0.071	0.081	-0.021
-0.099	1.018	-0.179	-0.049	0.995	-0.084	-0.169	-0.092	-0.116	0.004	0.039	-0.012	0.011	0.063	0.089	-0.033
-0.130	1.003	-0.164	-0.047	0.995	-0.088	-0.183	0.077	-0.133	-0.029	0.024	0.008	0.019	0.048	0.106	-0.032
-0.207	0.983	-0.172	-0.046	0.995	-0.091	-0.135	-0.163	-0.038	-0.106	0.005	0.003	0.096	0.029	0.098	-0.036
-0.107	0.999	-0.179	-0.046	0.995	-0.091	-0.008	-0.088	-0.022	-0.006	0.020	-0.004	0.004	0.044	0.090	-0.040
-0.160	1.022	-0.172	-0.046	0.995	-0.092	-0.039	-0.095	0.008	-0.060	0.044	0.005	0.049	0.067	0.099	-0.042
-0.118	1.022	-0.187	-0.046	0.995	-0.092	0.024	-0.106	0.005	-0.017	0.044	-0.011	0.007	0.067	0.083	-0.027
-0.137	1.010	-0.172	-0.047	0.995	-0.093	-0.030	-0.072	0.016	-0.036	0.032	0.006	0.026	0.055	0.099	-0.036
-0.118	0.995	-0.148	-0.047	0.994	-0.094	-0.047	0.046	0.007	-0.016	0.017	0.031	0.007	0.040	0.123	-0.033
-0.160	1.010	-0.195	-0.048	0.994	-0.096	-0.086	0.072	0.010	-0.058	0.033	-0.015	0.049	0.056	0.076	-0.044
-0.157	1.003	-0.199	-0.048	0.994	-0.099	-0.140	-0.118	0.008	-0.054	0.025	-0.016	0.045	0.048	0.072	-0.047
-0.160	0.980	-0.156	-0.048	0.994	-0.102	-0.142	-0.042	-0.046	-0.058	0.002	0.031	0.049	0.025	0.116	-0.050
-0.149	0.991	-0.172	-0.045	0.993	-0.107	-0.231	0.005	-0.127	-0.049	0.014	0.020	0.038	0.037	0.100	-0.045
-0.137	0.972	-0.187	-0.043	0.993	-0.113	-0.305	0.012	-0.143	-0.040	-0.004	0.010	0.026	0.017	0.084	-0.038
-0.107	0.953	-0.164	-0.040	0.992	-0.121	-0.351	0.027	-0.155	-0.012	-0.023	0.041	0.005	0.002	0.108	-0.036
-0.095	0.953	-0.195	-0.037	0.991	-0.129	-0.410	-0.131	-0.129	-0.003	-0.022	0.018	0.016	0.002	0.077	-0.032
-0.141	0.983	-0.199	-0.034	0.990	-0.138	-0.427	-0.184	-0.154	-0.052	0.010	0.022	0.030	0.029	0.073	-0.036
-0.107	0.991	-0.199	-0.031	0.989	-0.146	-0.412	-0.078	-0.173	-0.021	0.019	0.031	0.005	0.037	0.073	-0.040
-0.137	0.968	-0.203	-0.027	0.988	-0.154	-0.407	-0.029	-0.176	-0.055	-0.003	0.035	0.026	0.014	0.069	-0.043
-0.110	0.964	-0.203	-0.024	0.986	-0.163	-0.426	-0.014	-0.177	-0.031	-0.006	0.044	0.001	0.010	0.069	-0.035
-0.087	0.960	-0.215	-0.022	0.985	-0.170	-0.362	0.007	-0.143	-0.011	-0.008	0.039	0.025	0.007	0.057	-0.042
-0.091	0.976	-0.262	-0.019	0.984	-0.178	-0.375	-0.011	-0.139	-0.017	0.008	-0.000	0.021	0.022	0.010	-0.034
-0.133	0.960	-0.239	-0.016	0.983	-0.184	-0.321	-0.102	-0.140	-0.062	-0.006	0.030	0.021	0.006	0.034	-0.036
-0.076	0.968	-0.239	-0.013	0.982	-0.190	-0.264	-0.060	-0.158	-0.007	0.003	0.035	0.036	0.014	0.034	-0.041
-0.114	0.933	-0.250	-0.011	0.981	-0.195	-0.270	-0.001	-0.144	-0.048	-0.031	0.029	0.002	0.021	0.022	-0.048
-0.103	0.964	-0.242	-0.009	0.980	-0.201	-0.277	0.064	-0.102	-0.038	0.001	0.042	0.010	0.010	0.030	-0.044
-0.103	0.964	-0.242	-0.008	0.979	-0.205	-0.235	0.038	-0.093	-0.039	0.002	0.047	0.010	0.010	0.030	-0.046
-0.103	0.937	-0.258	-0.007	0.978	-0.209	-0.157	-0.033	-0.058	-0.040	-0.024	0.034	0.010	0.017	0.015	-0.044
-0.076	0.906	-0.250	-0.005	0.977	-0.211	-0.134	-0.120	-0.054	-0.014	-0.054	0.045	0.037	0.048	0.023	-0.044
-0.091	0.914	-0.250	-0.005	0.977	-0.213	-0.085	-0.018	-0.016	-0.029	-0.046	0.047	0.021	0.040	0.023	-0.042
-0.099	0.922	-0.250	-0.006	0.977	-0.214	-0.049	-0.040	0.012	-0.036	-0.038	0.048	0.014	0.032	0.023	-0.036
-0.103	0.914	-0.282	-0.006	0.977	-0.215	-0.020	-0.080	0.045	-0.039	-0.046	0.017	0.010	0.040	0.009	-0.045
-0.072	0.887	-0.262	-0.008	0.977	-0.215	-0.006	0.107	0.048	-0.007	-0.073	0.037	0.041	0.067	0.011	-0.045
-0.153	0.910	-0.317	-0.010	0.977	-0.215	0.037	-0.080	0.093	-0.086	-0.050	-0.018	0.039	0.044	0.044	-0.043
-0.099	0.914	-0.258	-0.013	0.977	-0.213	0.091	0.073	0.111	-0.029	-0.046	0.039	0.015	0.040	0.015	-0.038
-0.114	0.918	-0.290	-0.016	0.977	-0.211	0.120	0.027	0.126	-0.042	-0.042	0.006	0.001	0.037	0.016	-0.039
-0.091	0.925	-0.278	-0.019	0.978	-0.208	0.178	0.153	0.147	-0.015	-0.035	0.014	0.023	0.029	0.004	-0.027
-0.118	0.949	-0.325	-0.022	0.978	-0.205	0.143	0.039	0.110	-0.039	-0.012	-0.035	0.005	0.007	0.051	-0.024
-0.103	0.960	-0.313	-0.024	0.979	-0.201	0.260	0.193	0.074	-0.021	-0.002	-0.028	0.010	0.005	0.039	0.003
-0.118	0.949	-0.290	-0.026	0.980	-0.196	0.267	0.196	0.050	-0.035	-0.014	-0.010	0.005	0.007	0.015	0.012
-0.018	0.914	-0.373	-0.030	0.981	-0.193	0.168	0.471	0.072	0.068	-0.049	-0.095	0.095	0.042	0.098	0.007
-0.099	0.887	-0.384	-0.034	0.981	-0.189	0.209	0.752	0.064	-0.008	-0.077	-0.111	0.016	0.069	0.110	-0.011
-0.172	0.891	-0.333	-0.038	0.982	-0.183	0.306	0.464	0.103	-0.077	-0.074	-0.066	0.057	0.065	0.060	-0.026
-0.210	0.937	-0.258	-0.041	0.984	-0.176	0.346	0.278	0.095	-0.112	-0.029	0.003	0.096	0.019	0.015	-0.059
-0.195	0.972	-0.207	-0.045	0.985	-0.168	0.383	0.210	0.129	-0.093	0.005	0.046	0.081	0.016	0.067	-0.063
-0.180	0.956	-0.242	-0.048	0.986	-0.161	0.357	0.171	0.114	-0.075	-0.012	0.004	0.066	0.001	0.032	-0.044
-0.103	0.964	-0.258	-0.051	0.987	-0.155	0.342	0.178	0.084	0.005	-0.005	-0.018	0.010	0.009	0.017	-0.014
-0.087	0.980	-0.306	-0.053	0.987	-0.149	0.330	0.033	0.123	0.023	0.010	-0.072	0.025	0.024	0.030	0.023
-0.099	0.968	-0.333	-0.056	0.988	-0.144	0.250	0.050	0.106	0.014	-0.003	-0.104	0.013	0.013	0.058	0.056
-0.053	0.945	-0.302	-0.059	0.988	-0.141	0.176	-0.174	0.176	0.063	-0.026	-0.075	0.058	0.010	0.026	0.082
-0.060	0.906	-0.341	-0.062	0.988	-0.139	0.183	-0.196	0.178	0.058	-0.065	-0.117	0.050	0.049	0.065	0.110
0.005	0.933	-0.306	-0.064	0.989	-0.135	0.209	-0.227	0.144	0.126	-0.038	-0.085	0.115	0.021	0.029	0.135
0.043	0.980	-0.317	-0.065	0.989	-0.133	0.186	-0.213	0.094	0.165	0.008	-0.099	0.153	0.025	0.040	0.153
0.032	0.953	-0.306	-0.065	0.990	-0.129	0.221	-0.186	0.042	0.154	-0.020	-0.091	0.141	0.001	0.028	0.172
0.032	0.953	-0.306	-0.064	0.990	-0.126	0.181	-0.232	0.015	0.153	-0.020	-0.094	0.141	0.001	0.028	0.181
0.047	0.914	-0.302	-0.064	0.990	-0.122	0.239	-0.160	0.008	0.168	-0.059	-0.094	0.157	0.040	0.024	0.181
0.047	0.910	-0.309	-0.064	0.991	-0.118	0.245	-0.162	0.034	0.168	-0.064	-0.106	0.157	0.044	0.031	0.173
0.043	0.933	-0.294	-0.065	0.992	-0.112	0.365	-0.030	0.104	0.166	-0.041	-0.097	0.153	0.021	0.015	0.170
-0.014	0.925	-0.274	-0.068	0.992	-0.105	0.384	-0.194	0.175	0.111	-0.049	-0.084	0.096	0.028	0.004	0.154
0.028	0.937	-0.227	-0.071	0.993	-0.096	0.476	0.009	0.151	0.156	-0.038	-0.045	0.138	0.017	0.052	0.137
-0.049	0.964	-0.254	-0.074	0.993	-0.087	0.460	-0.043	0.149	0.082	-0.012	-0.081	0.061	0.010	0.024	0.117
-0.045	0.991	-0.231	-0.077	0.994	-0.078	0.476	-0.147	0.202	0.090	0.015	-0.067	0.066	0.037	0.048	0.110
-0.057	1.030	-0.191	-0.081	0.994	-0.070	0.459	-0.069	0.197	0.082	0.053	-0.036	0.054	0.075	0.088	0.094
-0.049	1.038	-0.175	-0.083	0.995	-0.062	0.415	-0.042	0.123	0.092	0.060	-0.028	0.062	0.083	0.104	0.088
-0.072	1.038	-0.183	-0.086	0.995	-0.054	0.411	-0.131	0.132	0.071	0.060	-0.043	0.039	0.083	0.096	0.074
-0.076	1.022	-0.164	-0.087	0.995	-0.047	0.388	0.035	0.088	0.069	0.044	-0.031	0.035	0.068	0.116	0.066
-0.110	1.014	-0.128	-0.090	0.995	-0.041	0.309	0.063	0.105	0.037	0.037	-0.002	0.001	0.060	0.152	0.050
-0.122	1.034	-0.183	-0.091	0.995	-0.036	0.248	-0.022	0.069	0.027	0.056	-0.061	0.011	0.080	0.097	0.027
-0.153	1.049	-0.175	-0.092	0.995	-0.033	0.173	0.198	0.013	-0.003	0.071	-0.057	0.042	0.095	0.105	0.013
-0.207	1.034	-0.175	-0.092	0.995	-0.032	0.055	-0.106	-0.013	-0.057	0.056	-0.057	0.095	0.080	0.106	-0.000
-0.160	1.045	-0.164	-0.092	0.995	-0.034	-0.029	-0.074	0.003	-0.011	0.068	-0.044	0.050	0.092	0.118	-0.014
-0.183	1.010	-0.108	-0.092	0.995	-0.035	-0.027	-0.130	-0.013	-0.034	0.033	0.012	0.073	0.057	0.174	-0.022
-0.164	1.022	-0.101	-0.092	0.995	-0.037	-0.123	-0.055	-0.019	-0.015	0.045	0.023	0.053	0.069	0.182	-0.014
-0.164	0.960	-0.097	-0.090	0.995	-0.040	-0.133	0.024	-0.091	-0.016	-0.017	0.029	0.053	0.007	0.187	-0.018
-0.145	0.964	-0.144	-0.089	0.995	-0.041	-0.042	-0.024	-0.075	0.002	-0.013	-0.017	0.034	0.011	0.140	-0.016
-0.164	0.999	-0.136	-0.087	0.995	-0.044	-0.149	0.097	-0.081	-0.019	0.021	-0.006	0.053	0.046	0.149	-0.020
-0.153	0.976	-0.073	-0.086	0.995	-0.047	-0.142	0.094	-0.077	-0.008	-0.002	0.060	0.042	0.023	0.213	-0.022
-0.168	0.956	-0.093	-0.086	0.995	-0.050	-0.114	-0.152	-0.030	-0.024	-0.021	0.043	0.058	0.004	0.194	-0.037
-0.187	0.995	-0.144	-0.085	0.995	-0.052	-0.119	0.079	-0.045	-0.044	0.018	-0.005	0.077	0.043	0.143	-0.047
-0.210	1.014	-0.132	-0.084	0.995	-0.056	-0.155	-0.077	-0.059	-0.068	0.037	0.010	0.101	0.062	0.156	-0.054
-0.210	1.014	-0.132	-0.083	0.995	-0.059	-0.135	-0.093	-0.078	-0.069	0.037	0.013	0.100	0.062	0.157	-0.053
-0.210	0.983	-0.152	-0.082	0.995	-0.061	-0.109	-0.100	-0.061	-0.070	0.006	-0.004	0.101	0.032	0.138	-0.057
-0.172	0.976	-0.148	-0.082	0.994	-0.066	-0.243	0.069	-0.031	-0.032	-0.001	0.005	0.062	0.025	0.143	-0.046
-0.180	0.987	-0.101	-0.081	0.994	-0.071	-0.221	-0.135	-0.049	-0.040	0.011	0.057	0.070	0.037	0.192	-0.035
-0.157	0.980	-0.172	-0.080	0.994	-0.076	-0.243	-0.132	-0.039	-0.018	0.003	-0.009	0.047	0.029	0.121	-0.026
-0.145	0.980	-0.148	-0.079	0.993	-0.084	-0.379	0.065	-0.071	-0.007	0.004	0.022	0.036	0.030	0.146	-0.030
-0.141	0.976	-0.144	-0.078	0.993	-0.092	-0.400	0.141	-0.100	-0.005	0.001	0.034	0.032	0.026	0.151	-0.026
-0.203	0.976	-0.227	-0.075	0.992	-0.099	-0.348	-0.099	-0.114	-0.068	0.001	-0.041	0.094	0.027	0.069	-0.031
-0.183	0.999	-0.219	-0.074	0.991	-0.108	-0.392	-0.080	-0.106	-0.051	0.025	-0.025	0.075	0.050	0.078	-0.048
-0.164	0.999	-0.191	-0.071	0.991	-0.116	-0.402	0.060	-0.139	-0.034	0.026	0.011	0.056	0.050	0.107	-0.056
-0.226	0.960	-0.179	-0.069	0.990	-0.123	-0.347	-0.171	-0.089	-0.097	-0.012	0.030	0.118	0.012	0.120	-0.050
-0.183	0.980	-0.199	-0.068	0.989	-0.131	-0.386	-0.137	-0.062	-0.056	0.009	0.018	0.076	0.032	0.101	-0.054
-0.141	1.026	-0.215	-0.067	0.988	-0.138	-0.356	-0.095	-0.051	-0.015	0.056	0.010	0.034	0.078	0.087	-0.054
-0.172	1.010	-0.183	-0.066	0.987	-0.145	-0.332	-0.085	-0.087	-0.047	0.041	0.048	0.065	0.063	0.119	-0.034
-0.160	0.964	-0.239	-0.064	0.986	-0.154	-0.402	-0.146	-0.074	-0.037	-0.004	0.001	0.054	0.017	0.065	-0.035
-0.126	0.999	-0.254	-0.062	0.985	-0.162	-0.435	0.001	-0.094	-0.004	0.032	-0.006	0.019	0.053	0.051	-0.030
-0.180	0.949	-0.246	-0.061	0.983	-0.172	-0.455	-0.202	-0.067	-0.060	-0.016	0.012	0.074	0.003	0.060	-0.023
-0.095	0.945	-0.219	-0.058	0.982	-0.181	-0.460	-0.084	-0.124	0.022	-0.019	0.049	0.011	0.000	0.089	-0.026
-0.126	0.972	-0.235	-0.056	0.980	-0.190	-0.454	-0.021	-0.108	-0.010	0.010	0.042	0.020	0.027	0.075	-0.033
-0.160	0.980	-0.270	-0.054	0.978	-0.200	-0.478	-0.217	-0.085	-0.047	0.019	0.016	0.055	0.036	0.041	-0.028
-0.141	0.968	-0.270	-0.052	0.977	-0.209	-0.435	-0.070	-0.109	-0.030	0.010	0.025	0.037	0.025	0.042	-0.037
-0.137	0.991	-0.278	-0.049	0.975	-0.218	-0.455	-0.138	-0.119	-0.029	0.035	0.026	0.033	0.049	0.035	-0.041
-0.141	0.991	-0.282	-0.046	0.973	-0.227	-0.444	0.066	-0.190	-0.036	0.037	0.031	0.037	0.049	0.033	-0.042
-0.145	0.983	-0.313	-0.043	0.971	-0.235	-0.439	-0.262	-0.124	-0.043	0.031	0.008	0.041	0.042	0.003	-0.043
-0.153	0.987	-0.309	-0.040	0.969	-0.244	-0.411	-0.089	-0.113	-0.053	0.037	0.021	0.049	0.047	0.008	-0.046
-0.133	0.964	-0.317	-0.038	0.967	-0.253	-0.460	0.088	-0.133	-0.035	0.016	0.022	0.030	0.024	0.001	-0.043
-0.145	0.983	-0.337	-0.035	0.964	-0.262	-0.464	-0.267	-0.116	-0.050	0.038	0.011	0.042	0.045	0.017	-0.041
-0.118	0.968	-0.353	-0.032	0.962	-0.272	-0.497	-0.231	-0.129	-0.026	0.025	0.006	0.015	0.030	0.032	-0.034
-0.118	0.968	-0.353	-0.028	0.959	-0.282	-0.516	-0.111	-0.154	-0.030	0.028	0.016	0.016	0.031	0.030	-0.023
-0.107	0.864	-0.376	-0.025	0.956	-0.291	-0.433	-0.170	-0.156	-0.022	-0.074	0.001	0.005	0.073	0.053	-0.020
-0.064	0.871	-0.376	-0.022	0.954	-0.300	-0.460	0.001	-0.164	0.018	-0.063	0.010	0.037	0.065	0.051	-0.021
-0.099	0.895	-0.349	-0.019	0.951	-0.310	-0.514	-0.020	-0.155	-0.020	-0.037	0.048	0.002	0.041	0.022	-0.016
-0.103	0.949	-0.388	-0.016	0.947	-0.321	-0.573	0.020	-0.169	-0.026	0.021	0.019	0.002	0.014	0.060	-0.022
-0.064	0.972	-0.373	-0.012	0.944	-0.330	-0.489	0.053	-0.213	0.008	0.047	0.045	0.036	0.038	0.043	-0.034
-0.107	0.933	-0.376	-0.009	0.941	-0.339	-0.436	-0.018	-0.186	-0.037	0.011	0.049	0.006	0.000	0.045	-0.035
-0.107	0.879	-0.400	-0.007	0.938	-0.347	-0.427	0.052	-0.164	-0.040	-0.040	0.034	0.006	0.054	0.068	-0.037
-0.095	0.856	-0.408	-0.004	0.935	-0.355	-0.406	0.026	-0.155	-0.030	-0.060	0.034	0.005	0.076	0.075	-0.051
-0.080	0.868	-0.376	-0.002	0.933	-0.360	-0.268	0.063	-0.134	-0.017	-0.046	0.071	0.020	0.064	0.042	-0.049
-0.114	0.856	-0.369	-0.001	0.932	-0.364	-0.209	0.027	-0.117	-0.053	-0.057	0.082	0.015	0.075	0.033	-0.051
-0.072	0.864	-0.357	-0.000	0.930	-0.367	-0.166	0.149	-0.108	-0.011	-0.048	0.097	0.027	0.067	0.020	-0.055
-0.099	0.875	-0.396	-0.000	0.929	-0.371	-0.232	0.140	-0.075	-0.038	-0.034	0.063	0.001	0.054	0.058	-0.065
-0.126	0.895	-0.459	0.000	0.927	-0.375	-0.195	0.123	-0.082	-0.065	-0.013	0.003	0.026	0.034	0.120	-0.056
-0.130	0.868	-0.396	0.001	0.926	-0.378	-0.130	-0.037	-0.058	-0.070	-0.039	0.069	0.030	0.061	0.056	-0.055
-0.053	0.848	-0.361	0.001	0.925	-0.380	-0.125	0.082	-0.056	0.007	-0.058	0.107	0.047	0.080	0.019	-0.060
-0.083	0.864	-0.408	0.001	0.924	-0.382	-0.079	0.150	-0.057	-0.024	-0.042	0.061	0.016	0.064	0.065	-0.058
-0.126	0.856	-0.412	0.001	0.924	-0.383	-0.049	-0.018	-0.021	-0.067	-0.049	0.058	0.026	0.071	0.068	-0.051
-0.087	0.875	-0.408	0.001	0.923	-0.384	-0.071	0.090	-0.055	-0.028	-0.029	0.064	0.012	0.051	0.062	-0.057
-0.114	0.879	-0.459	0.001	0.923	-0.385	-0.059	0.069	-0.026	-0.055	-0.025	0.014	0.015	0.047	0.112	-0.057
-0.114	0.891	-0.459	0.001	0.922	-0.387	-0.070	0.029	-0.021	-0.055	-0.012	0.016	0.015	0.035	0.110	-0.057
-0.080	0.871	-0.396	-0.000	0.921	-0.389	-0.122	0.039	0.026	-0.020	-0.031	0.081	0.020	0.054	0.046	-0.060
-0.130	0.825	-0.420	-0.002	0.921	-0.390	-0.043	0.208	0.000	-0.068	-0.077	0.059	0.029	0.100	0.069	-0.066
-0.114	0.829	-0.436	-0.004	0.921	-0.390	0.040	-0.006	0.051	-0.051	-0.073	0.042	0.013	0.096	0.084	-0.065
-0.145	0.868	-0.451	-0.005	0.921	-0.389	0.056	0.009	0.063	-0.081	-0.035	0.026	0.044	0.057	0.099	-0.065
-0.114	0.856	-0.443	-0.007	0.922	-0.388	0.065	0.155	0.024	-0.048	-0.047	0.033	0.013	0.069	0.090	-0.057
-0.103	0.837	-0.432	-0.010	0.922	-0.386	0.111	0.174	0.076	-0.033	-0.067	0.043	0.002	0.088	0.077	-0.043
-0.110	0.852	-0.455	-0.014	0.923	-0.384	0.140	0.190	0.099	-0.037	-0.052	0.017	0.010	0.072	0.099	-0.016
-0.076	0.914	-0.483	-0.017	0.925	-0.380	0.209	0.114	0.125	0.001	0.008	-0.015	0.025	0.010	0.126	0.008
-0.045	0.887	-0.530	-0.021	0.926	-0.376	0.228	0.267	0.070	0.035	-0.021	-0.066	0.054	0.037	0.172	0.005
-0.053	0.852	-0.558	-0.026	0.928	-0.371	0.295	0.689	0.009	0.033	-0.057	-0.099	0.046	0.071	0.199	-0.013
-0.191	0.871	-0.546	-0.031	0.930	-0.366	0.274	0.586	0.039	-0.099	-0.040	-0.092	0.094	0.052	0.186	-0.043
-0.241	0.918	-0.463	-0.036	0.932	-0.361	0.273	0.482	0.004	-0.145	0.004	-0.014	0.144	0.005	0.102	-0.068
-0.226	0.914	-0.365	-0.038	0.933	-0.357	0.212	0.368	-0.041	-0.127	-0.001	0.080	0.130	0.009	0.003	-0.077
-0.160	0.895	-0.400	-0.040	0.935	-0.352	0.224	0.370	-0.069	-0.060	-0.022	0.040	0.066	0.028	0.038	-0.066
-0.099	0.891	-0.479	-0.042	0.936	-0.349	0.180	0.413	-0.071	0.004	-0.027	-0.042	0.006	0.032	0.115	-0.027
-0.145	0.860	-0.534	-0.042	0.937	-0.348	0.094	0.156	-0.024	-0.041	-0.058	-0.099	0.053	0.063	0.169	0.014
-0.064	0.864	-0.522	-0.042	0.937	-0.346	0.151	0.005	-0.020	0.040	-0.055	-0.089	0.027	0.058	0.156	0.048
-0.064	0.852	-0.503	-0.041	0.938	-0.344	0.136	-0.142	-0.007	0.039	-0.068	-0.071	0.026	0.070	0.135	0.079
-0.007	0.875	-0.475	-0.041	0.939	-0.342	0.122	-0.256	0.067	0.096	-0.045	-0.046	0.083	0.046	0.107	0.118
0.051	0.895	-0.507	-0.041	0.940	-0.339	0.169	-0.019	0.039	0.154	-0.026	-0.080	0.140	0.027	0.138	0.140
0.070	0.895	-0.530	-0.039	0.940	-0.338	0.123	-0.234	0.025	0.172	-0.027	-0.105	0.159	0.027	0.161	0.165
0.047	0.868	-0.542	-0.038	0.941	-0.335	0.182	-0.136	-0.019	0.147	-0.055	-0.120	0.136	0.055	0.173	0.189
0.063	0.852	-0.526	-0.036	0.942	-0.333	0.158	-0.123	-0.035	0.161	-0.071	-0.106	0.152	0.070	0.157	0.186
0.113	0.864	-0.514	-0.035	0.944	-0.329	0.223	-0.095	-0.020	0.210	-0.061	-0.098	0.203	0.059	0.145	0.188
0.028	0.895	-0.518	-0.034	0.945	-0.324	0.279	-0.061	-0.013	0.124	-0.032	-0.106	0.119	0.028	0.149	0.184
0.097	0.891	-0.475	-0.034	0.947	-0.319	0.337	0.070	0.027	0.194	-0.038	-0.069	0.189	0.032	0.106	0.181
0.043	0.898	-0.483	-0.035	0.949	-0.312	0.363	-0.064	0.049	0.141	-0.032	-0.083	0.136	0.025	0.113	0.164
0.059	0.925	-0.475	-0.036	0.951	-0.306	0.347	0.006	0.062	0.157	-0.007	-0.081	0.152	0.002	0.105	0.160
0.020	0.953	-0.479	-0.037	0.953	-0.300	0.338	0.084	0.045	0.120	0.018	-0.091	0.115	0.029	0.109	0.144
0.013	0.929	-0.447	-0.037	0.955	-0.294	0.327	-0.042	0.050	0.113	-0.006	-0.066	0.108	0.005	0.078	0.129
0.005	0.953	-0.455	-0.038	0.957	-0.289	0.306	0.024	0.045	0.106	0.015	-0.079	0.101	0.028	0.085	0.101
-0.030	0.983	-0.416	-0.040	0.958	-0.283	0.333	0.144	0.034	0.073	0.044	-0.046	0.067	0.059	0.046	0.079
-0.087	0.960	-0.408	-0.041	0.960	-0.278	0.289	-0.007	0.082	0.017	0.020	-0.043	0.010	0.036	0.038	0.057
-0.087	0.960	-0.408	-0.043	0.961	-0.272	0.295	0.063	0.078	0.019	0.018	-0.048	0.010	0.036	0.038	0.041
-0.099	0.968	-0.376	-0.045	0.963	-0.266	0.357	0.004	0.061	0.009	0.024	-0.023	0.001	0.044	0.006	0.023
-0.076	0.968	-0.380	-0.047	0.965	-0.260	0.312	0.196	0.060	0.034	0.023	-0.033	0.023	0.045	0.009	0.020
-0.122	0.983	-0.349	-0.048	0.966	-0.254	0.285	0.081	0.013	-0.011	0.037	-0.007	0.023	0.060	0.023	0.005
-0.095	0.983	-0.345	-0.049	0.967	-0.251	0.205	0.205	-0.022	0.017	0.036	-0.007	0.004	0.060	0.028	0.004
-0.176	0.956	-0.380	-0.048	0.967	-0.248	0.141	-0.118	-0.005	-0.064	0.008	-0.045	0.076	0.033	0.008	-0.010
-0.091	0.980	-0.317	-0.048	0.968	-0.246	0.145	0.021	-0.051	0.020	0.031	0.016	0.008	0.057	0.056	-0.001
-0.141	0.983	-0.333	-0.047	0.968	-0.245	0.050	-0.071	-0.027	-0.031	0.035	-0.001	0.042	0.061	0.040	-0.009
-0.064	0.956	-0.321	-0.045	0.969	-0.243	0.122	0.101	-0.138	0.044	0.007	0.009	0.035	0.034	0.052	-0.014
-0.137	0.937	-0.345	-0.044	0.969	-0.243	-0.023	0.136	-0.117	-0.031	-0.012	-0.014	0.039	0.015	0.029	-0.028
-0.180	0.937	-0.329	-0.041	0.969	-0.244	0.004	-0.084	-0.121	-0.075	-0.012	0.002	0.081	0.015	0.046	-0.025
-0.157	0.941	-0.313	-0.040	0.969	-0.244	0.009	-0.109	-0.072	-0.054	-0.008	0.018	0.058	0.019	0.062	-0.044
-0.118	0.945	-0.337	-0.038	0.969	-0.246	-0.095	0.060	-0.131	-0.017	-0.004	-0.004	0.019	0.022	0.039	-0.046
-0.176	0.976	-0.373	-0.036	0.968	-0.247	-0.066	0.002	-0.084	-0.076	0.027	-0.038	0.077	0.053	0.004	-0.039
-0.126	0.980	-0.309	-0.035	0.968	-0.249	-0.056	-0.032	-0.065	-0.027	0.031	0.027	0.027	0.057	0.068	-0.023
-0.133	0.945	-0.345	-0.033	0.967	-0.251	-0.114	-0.198	-0.061	-0.037	-0.003	-0.006	0.035	0.022	0.033	-0.027
-0.060	0.929	-0.317	-0.032	0.966	-0.255	-0.188	0.060	-0.115	0.035	-0.017	0.025	0.038	0.006	0.061	-0.030
-0.133	0.980	-0.345	-0.031	0.966	-0.258	-0.152	0.150	-0.107	-0.040	0.034	0.001	0.036	0.057	0.034	-0.025
-0.183	0.976	-0.384	-0.029	0.965	-0.262	-0.179	0.013	-0.095	-0.091	0.031	-0.035	0.086	0.053	0.004	-0.036
-0.087	0.906	-0.321	-0.028	0.963	-0.267	-0.252	0.030	-0.099	0.004	-0.037	0.033	0.010	0.017	0.059	-0.048
-0.183	0.925	-0.353	-0.027	0.962	-0.272	-0.224	-0.003	-0.073	-0.093	-0.016	0.006	0.086	0.003	0.028	-0.054
-0.137	0.941	-0.388	-0.026	0.961	-0.276	-0.225	-0.045	-0.055	-0.048	0.000	-0.025	0.040	0.019	0.007	-0.053
-0.149	0.956	-0.337	-0.025	0.959	-0.282	-0.303	0.149	-0.092	-0.060	0.018	0.032	0.052	0.034	0.045	-0.059
-0.149	0.929	-0.337	-0.024	0.957	-0.288	-0.284	-0.006	-0.104	-0.062	-0.008	0.038	0.052	0.007	0.045	-0.049
-0.110	0.895	-0.353	-0.021	0.956	-0.293	-0.278	-0.260	-0.080	-0.026	-0.041	0.028	0.014	0.028	0.030	-0.046
-0.107	0.964	-0.337	-0.019	0.954	-0.299	-0.300	-0.173	-0.074	-0.024	0.031	0.050	0.010	0.042	0.046	-0.041
-0.110	0.991	-0.404	-0.017	0.953	-0.304	-0.219	-0.010	-0.110	-0.030	0.059	-0.013	0.014	0.069	0.021	-0.030
-0.118	0.960	-0.384	-0.015	0.950	-0.311	-0.351	-0.093	-0.071	-0.039	0.030	0.013	0.022	0.038	0.001	-0.035
-0.076	0.929	-0.353	-0.013	0.949	-0.316	-0.294	0.047	-0.121	0.001	0.001	0.051	0.019	0.007	0.030	-0.038
-0.126	0.941	-0.384	-0.011	0.947	-0.321	-0.257	-0.015	-0.132	-0.051	0.015	0.024	0.031	0.019	0.000	-0.044
-0.133	0.960	-0.416	-0.009	0.945	-0.326	-0.253	-0.028	-0.103	-0.060	0.036	-0.002	0.039	0.038	0.032	-0.047
-0.122	0.960	-0.396	-0.008	0.943	-0.333	-0.319	-0.021	-0.064	-0.050	0.038	0.024	0.028	0.038	0.012	-0.051
-0.103	0.922	-0.353	-0.006	0.941	-0.338	-0.266	-0.086	-0.101	-0.033	0.001	0.072	0.009	0.000	0.032	-0.038
-0.110	0.891	-0.428	-0.005	0.939	-0.344	-0.300	-0.073	-0.074	-0.042	-0.028	0.003	0.017	0.031	0.043	-0.033
-0.057	0.875	-0.451	-0.003	0.937	-0.351	-0.350	0.023	-0.080	0.011	-0.040	-0.014	0.037	0.046	0.066	-0.025
-0.103	0.891	-0.455	-0.002	0.934	-0.357	-0.353	-0.053	-0.088	-0.037	-0.022	-0.011	0.009	0.031	0.070	-0.010
-0.064	0.868	-0.404	0.001	0.932	-0.363	-0.298	-0.151	-0.101	-0.001	-0.043	0.046	0.029	0.054	0.018	-0.007
-0.026	0.852	-0.428	0.003	0.929	-0.370	-0.361	0.052	-0.121	0.035	-0.056	0.030	0.067	0.069	0.042	-0.021
-0.087	0.868	-0.463	0.005	0.927	-0.376	-0.311	-0.010	-0.130	-0.028	-0.038	0.000	0.005	0.054	0.077	-0.023
-0.095	0.914	-0.408	0.007	0.925	-0.380	-0.214	0.047	-0.154	-0.038	0.010	0.059	0.003	0.007	0.022	-0.025
-0.083	0.902	-0.436	0.009	0.922	-0.386	-0.300	0.007	-0.126	-0.029	0.001	0.038	0.009	0.018	0.049	-0.038
-0.072	0.871	-0.455	0.011	0.919	-0.393	-0.396	0.104	-0.153	-0.019	-0.027	0.025	0.020	0.049	0.069	-0.037
-0.099	0.868	-0.483	0.014	0.916	-0.400	-0.354	0.068	-0.186	-0.048	-0.028	0.005	0.007	0.052	0.097	-0.037
-0.053	0.852	-0.447	0.016	0.914	-0.405	-0.265	0.040	-0.159	-0.004	-0.041	0.045	0.039	0.068	0.061	-0.042
-0.068	0.833	-0.380	0.017	0.913	-0.409	-0.175	0.203	-0.137	-0.020	-0.059	0.116	0.023	0.087	0.005	-0.045
-0.091	0.856	-0.436	0.017	0.911	-0.412	-0.184	0.169	-0.112	-0.044	-0.034	0.064	0.000	0.063	0.050	-0.044
-0.068	0.856	-0.440	0.018	0.910	-0.415	-0.130	0.032	-0.073	-0.021	-0.033	0.063	0.023	0.063	0.054	-0.050
-0.068	0.852	-0.436	0.019	0.909	-0.416	-0.060	-0.040	-0.066	-0.023	-0.036	0.068	0.022	0.067	0.051	-0.045
-0.080	0.875	-0.467	0.020	0.909	-0.417	-0.065	0.053	-0.084	-0.035	-0.012	0.038	0.011	0.044	0.083	-0.042
-0.060	0.856	-0.443	0.020	0.908	-0.419	-0.090	0.104	-0.086	-0.016	-0.031	0.064	0.030	0.063	0.059	-0.049
-0.080	0.833	-0.467	0.021	0.907	-0.420	-0.061	-0.048	-0.010	-0.035	-0.053	0.042	0.011	0.086	0.084	-0.046
-0.114	0.806	-0.475	0.020	0.907	-0.420	0.038	0.059	-0.009	-0.069	-0.080	0.033	0.023	0.113	0.092	-0.047
-0.060	0.864	-0.471	0.019	0.907	-0.420	-0.004	-0.017	0.042	-0.014	-0.022	0.038	0.030	0.055	0.088	-0.051
-0.068	0.848	-0.408	0.019	0.907	-0.420	-0.004	0.034	-0.013	-0.022	-0.038	0.101	0.023	0.071	0.026	-0.046
-0.068	0.848	-0.408	0.019	0.907	-0.420	0.017	-0.057	-0.000	-0.022	-0.038	0.101	0.023	0.071	0.026	-0.042
-0.053	0.837	-0.451	0.018	0.908	-0.418	0.110	0.046	0.022	-0.006	-0.050	0.056	0.038	0.083	0.070	-0.049
-0.087	0.856	-0.463	0.016	0.909	-0.416	0.122	0.082	0.024	-0.039	-0.032	0.042	0.004	0.065	0.081	-0.055
-0.110	0.864	-0.479	0.014	0.909	-0.416	0.043	0.103	0.072	-0.059	-0.024	0.026	0.020	0.057	0.097	-0.057
-0.133	0.860	-0.479	0.012	0.910	-0.414	0.095	-0.031	0.111	-0.080	-0.029	0.025	0.043	0.061	0.097	-0.061
-0.114	0.802	-0.459	0.008	0.912	-0.410	0.214	0.103	0.121	-0.058	-0.089	0.041	0.023	0.119	0.078	-0.063
-0.107	0.860	-0.499	0.005	0.914	-0.406	0.241	0.011	0.146	-0.047	-0.032	-0.002	0.015	0.062	0.118	-0.054
-0.114	0.860	-0.463	0.002	0.916	-0.402	0.267	0.113	0.124	-0.052	-0.035	0.028	0.022	0.062	0.083	-0.035
-0.083	0.856	-0.479	-0.002	0.918	-0.396	0.319	0.172	0.095	-0.018	-0.041	0.007	0.009	0.067	0.100	-0.015
-0.076	0.902	-0.534	-0.005	0.920	-0.392	0.261	0.218	0.076	-0.007	0.004	-0.052	0.016	0.021	0.155	0.006
-0.068	0.871	-0.558	-0.009	0.922	-0.388	0.221	0.231	0.087	0.004	-0.029	-0.079	0.024	0.052	0.180	0.016
-0.053	0.821	-0.597	-0.014	0.923	-0.384	0.254	0.645	0.023	0.025	-0.081	-0.123	0.039	0.103	0.220	-0.006
-0.118	0.840	-0.542	-0.020	0.925	-0.378	0.305	0.727	-0.004	-0.035	-0.063	-0.073	0.027	0.084	0.165	-0.038
-0.230	0.860	-0.479	-0.024	0.927	-0.374	0.256	0.393	0.043	-0.142	-0.046	-0.014	0.139	0.065	0.103	-0.059
-0.226	0.860	-0.384	-0.028	0.929	-0.368	0.305	0.291	0.031	-0.135	-0.048	0.075	0.137	0.066	0.009	-0.076
-0.172	0.871	-0.440	-0.030	0.931	-0.363	0.280	0.165	0.030	-0.079	-0.039	0.015	0.084	0.055	0.064	-0.069
-0.126	0.871	-0.475	-0.031	0.933	-0.358	0.273	0.202	-0.029	-0.032	-0.041	-0.026	0.039	0.055	0.101	-0.039
-0.083	0.837	-0.503	-0.031	0.934	-0.355	0.216	0.140	-0.033	0.011	-0.077	-0.057	0.002	0.090	0.129	0.003
-0.095	0.864	-0.518	-0.033	0.936	-0.351	0.194	0.076	0.036	0.001	-0.051	-0.076	0.010	0.063	0.146	0.034
-0.060	0.868	-0.518	-0.034	0.938	-0.346	0.315	-0.244	0.144	0.036	-0.049	-0.081	0.023	0.060	0.147	0.071
-0.041	0.875	-0.503	-0.035	0.940	-0.340	0.365	-0.344	0.188	0.057	-0.044	-0.072	0.042	0.053	0.132	0.107
0.063	0.898	-0.475	-0.036	0.942	-0.335	0.304	-0.338	0.179	0.161	-0.022	-0.049	0.145	0.030	0.106	0.143
0.090	0.960	-0.526	-0.035	0.943	-0.331	0.239	-0.151	0.040	0.187	0.038	-0.104	0.172	0.031	0.159	0.174
0.093	0.922	-0.518	-0.033	0.944	-0.330	0.120	-0.208	-0.019	0.189	-0.001	-0.098	0.175	0.008	0.152	0.208
0.105	0.875	-0.514	-0.031	0.944	-0.327	0.171	-0.182	-0.016	0.199	-0.049	-0.096	0.185	0.056	0.150	0.216
0.140	0.856	-0.510	-0.030	0.946	-0.324	0.212	-0.223	0.057	0.233	-0.069	-0.096	0.219	0.076	0.147	0.212
0.097	0.844	-0.495	-0.031	0.948	-0.318	0.332	-0.196	0.108	0.191	-0.083	-0.085	0.176	0.088	0.132	0.209
0.067	0.910	-0.518	-0.032	0.950	-0.311	0.400	-0.157	0.137	0.162	-0.020	-0.116	0.145	0.023	0.158	0.187
0.067	0.910	-0.518	-0.034	0.952	-0.303	0.458	0.106	0.105	0.164	-0.022	-0.124	0.144	0.024	0.160	0.169
-0.018	0.875	-0.475	-0.037	0.955	-0.294	0.516	-0.195	0.174	0.082	-0.060	-0.090	0.060	0.060	0.119	0.139
0.051	0.941	-0.416	-0.040	0.958	-0.283	0.585	0.131	0.143	0.154	0.003	-0.042	0.129	0.005	0.061	0.132
-0.076	0.956	-0.443	-0.042	0.961	-0.273	0.547	-0.180	0.157	0.030	0.015	-0.080	0.003	0.020	0.091	0.117
0.024	0.960	-0.440	-0.045	0.964	-0.263	0.558	0.090	0.158	0.133	0.016	-0.086	0.103	0.023	0.089	0.108
-0.003	0.941	-0.392	-0.048	0.966	-0.254	0.487	0.016	0.153	0.110	-0.005	-0.048	0.078	0.003	0.044	0.088
-0.045	0.983	-0.333	-0.050	0.968	-0.244	0.513	-0.096	0.138	0.070	0.035	0.002	0.036	0.045	0.013	0.088
-0.060	0.987	-0.325	-0.053	0.971	-0.235	0.477	0.039	0.117	0.057	0.037	0.000	0.022	0.048	0.018	0.058
-0.072	0.991	-0.357	-0.055	0.972	-0.227	0.442	0.198	0.069	0.048	0.039	-0.040	0.012	0.051	0.016	0.032
-0.133	1.003	-0.345	-0.056	0.974	-0.218	0.449	0.182	0.011	-0.012	0.048	-0.037	0.049	0.062	0.006	0.017
-0.149	0.995	-0.329	-0.057	0.976	-0.212	0.351	-0.007	0.002	-0.027	0.039	-0.027	0.063	0.053	0.007	0.005
-0.153	0.972	-0.345	-0.057	0.977	-0.205	0.347	0.087	-0.028	-0.031	0.015	-0.050	0.066	0.030	0.011	-0.007
-0.137	1.022	-0.321	-0.056	0.978	-0.199	0.318	0.031	-0.055	-0.016	0.064	-0.032	0.050	0.079	0.011	-0.013
-0.130	0.995	-0.290	-0.055	0.980	-0.193	0.322	0.124	-0.072	-0.009	0.035	-0.007	0.042	0.052	0.040	-0.016
-0.157	0.999	-0.298	-0.054	0.981	-0.188	0.280	0.112	-0.076	-0.037	0.038	-0.020	0.068	0.055	0.030	-0.019
-0.164	0.991	-0.309	-0.054	0.982	-0.182	0.290	0.094	-0.058	-0.045	0.029	-0.037	0.075	0.048	0.016	-0.021
-0.149	0.968	-0.270	-0.054	0.983	-0.177	0.269	0.067	-0.050	-0.030	0.005	-0.003	0.059	0.024	0.054	-0.024
-0.107	0.949	-0.183	-0.053	0.983	-0.174	0.141	0.078	-0.035	0.013	-0.015	0.081	0.016	0.005	0.139	-0.028
-0.133	0.949	-0.239	-0.053	0.984	-0.171	0.199	-0.075	0.007	-0.014	-0.016	0.023	0.043	0.005	0.082	-0.031
-0.176	0.972	-0.262	-0.053	0.984	-0.168	0.152	0.182	-0.059	-0.056	0.006	-0.004	0.085	0.028	0.056	-0.028
-0.160	0.953	-0.250	-0.053	0.985	-0.166	0.119	-0.147	-0.013	-0.042	-0.014	0.006	0.069	0.008	0.067	-0.036
-0.141	0.968	-0.278	-0.053	0.985	-0.161	0.257	-0.082	-0.017	-0.023	0.001	-0.027	0.049	0.023	0.038	-0.042
-0.207	1.038	-0.309	-0.053	0.986	-0.156	0.298	-0.010	0.002	-0.087	0.069	-0.064	0.115	0.093	0.005	-0.039
-0.157	1.026	-0.199	-0.054	0.987	-0.153	0.147	-0.043	0.020	-0.037	0.057	0.044	0.065	0.081	0.113	-0.038
-0.153	0.983	-0.227	-0.054	0.987	-0.150	0.200	-0.023	-0.005	-0.032	0.014	0.013	0.061	0.039	0.085	-0.042
-0.157	0.995	-0.231	-0.054	0.988	-0.148	0.112	-0.055	-0.007	-0.036	0.025	0.007	0.065	0.050	0.079	-0.031
-0.157	0.995	-0.231	-0.053	0.988	-0.146	0.085	-0.026	-0.030	-0.036	0.024	0.006	0.064	0.050	0.078	-0.031
-0.126	0.976	-0.242	-0.053	0.988	-0.145	0.071	0.116	-0.050	-0.005	0.004	-0.007	0.034	0.030	0.065	-0.032
-0.183	0.983	-0.262	-0.052	0.988	-0.145	0.020	-0.086	-0.034	-0.063	0.012	-0.026	0.092	0.037	0.044	-0.032
-0.168	1.022	-0.270	-0.050	0.988	-0.146	-0.048	-0.021	-0.107	-0.050	0.050	-0.032	0.076	0.075	0.035	-0.031
-0.160	0.991	-0.250	-0.049	0.988	-0.149	-0.101	-0.018	-0.087	-0.043	0.019	-0.010	0.069	0.044	0.053	-0.037
-0.137	1.010	-0.207	-0.048	0.988	-0.149	0.011	-0.036	-0.084	-0.022	0.038	0.033	0.046	0.063	0.096	-0.037
-0.137	0.980	-0.207	-0.046	0.988	-0.149	-0.008	0.006	-0.081	-0.023	0.007	0.034	0.046	0.032	0.095	-0.032
-0.164	1.007	-0.239	-0.045	0.988	-0.151	-0.077	-0.210	-0.035	-0.051	0.034	0.005	0.073	0.058	0.062	-0.026
-0.114	1.038	-0.219	-0.044	0.988	-0.151	-0.022	-0.020	-0.093	-0.003	0.065	0.025	0.023	0.089	0.081	-0.029
-0.133	1.030	-0.298	-0.041	0.987	-0.155	-0.158	0.080	-0.137	-0.024	0.058	-0.050	0.042	0.081	0.001	-0.033
-0.168	1.018	-0.270	-0.039	0.987	-0.158	-0.144	-0.080	-0.140	-0.062	0.046	-0.020	0.077	0.070	0.027	-0.035
-0.164	0.964	-0.274	-0.036	0.986	-0.161	-0.137	-0.037	-0.141	-0.060	-0.007	-0.020	0.073	0.015	0.022	-0.035
-0.153	0.949	-0.211	-0.034	0.986	-0.162	-0.040	-0.207	-0.086	-0.051	-0.023	0.044	0.062	0.001	0.084	-0.041
-0.091	0.910	-0.207	-0.033	0.986	-0.164	-0.085	-0.059	-0.059	0.010	-0.061	0.050	0.001	0.040	0.086	-0.041
-0.122	0.964	-0.207	-0.032	0.986	-0.165	-0.022	-0.070	-0.051	-0.022	-0.007	0.050	0.031	0.014	0.085	-0.035
-0.141	1.003	-0.231	-0.030	0.986	-0.166	-0.051	-0.169	-0.071	-0.043	0.032	0.028	0.051	0.052	0.061	-0.026
-0.110	0.983	-0.242	-0.028	0.985	-0.169	-0.109	-0.134	-0.104	-0.014	0.013	0.019	0.020	0.032	0.048	-0.036
-0.103	0.960	-0.239	-0.027	0.985	-0.172	-0.161	-0.014	-0.083	-0.008	-0.010	0.026	0.012	0.009	0.051	-0.035
-0.149	0.960	-0.250	-0.025	0.984	-0.175	-0.146	-0.096	-0.076	-0.056	-0.009	0.017	0.059	0.009	0.038	-0.028
-0.114	0.983	-0.239	-0.024	0.984	-0.178	-0.146	0.067	-0.104	-0.023	0.014	0.032	0.024	0.032	0.049	-0.030
-0.091	0.987	-0.235	-0.022	0.983	-0.182	-0.180	-0.057	-0.095	-0.002	0.019	0.040	0.001	0.036	0.052	-0.029
-0.137	0.999	-0.321	-0.020	0.983	-0.185	-0.153	-0.073	-0.118	-0.050	0.031	-0.043	0.047	0.047	0.035	-0.027
-0.095	0.987	-0.286	-0.017	0.982	-0.190	-0.247	-0.006	-0.124	-0.010	0.020	-0.003	0.005	0.036	0.001	-0.019
-0.122	0.968	-0.254	-0.015	0.981	-0.196	-0.271	0.028	-0.152	-0.040	0.001	0.034	0.032	0.016	0.030	-0.027
-0.057	0.937	-0.250	-0.012	0.980	-0.200	-0.216	-0.007	-0.164	0.022	-0.029	0.043	0.033	0.015	0.033	-0.020
-0.137	0.929	-0.309	-0.008	0.979	-0.205	-0.224	-0.210	-0.146	-0.062	-0.036	-0.012	0.048	0.023	0.026	-0.025
-0.060	0.922	-0.274	-0.006	0.978	-0.210	-0.232	-0.011	-0.140	0.013	-0.042	0.029	0.029	0.031	0.008	-0.022
-0.095	0.945	-0.282	-0.003	0.976	-0.216	-0.301	-0.031	-0.140	-0.025	-0.018	0.027	0.006	0.009	0.001	-0.034
-0.095	0.945	-0.282	-0.001	0.975	-0.221	-0.268	0.024	-0.159	-0.027	-0.017	0.032	0.006	0.009	0.002	-0.029
-0.103	0.956	-0.274	0.002	0.974	-0.226	-0.222	-0.125	-0.128	-0.038	-0.004	0.045	0.014	0.002	0.005	-0.037
-0.091	0.976	-0.309	0.005	0.973	-0.230	-0.188	-0.003	-0.131	-0.029	0.016	0.013	0.002	0.021	0.031	-0.041
-0.099	0.941	-0.325	0.006	0.972	-0.233	-0.157	-0.017	-0.107	-0.038	-0.018	0.001	0.010	0.014	0.047	-0.034
-0.107	0.918	-0.298	0.008	0.972	-0.235	-0.087	-0.132	-0.090	-0.048	-0.041	0.030	0.017	0.037	0.020	-0.037
-0.041	0.910	-0.278	0.010	0.972	-0.236	-0.060	0.104	-0.100	0.016	-0.049	0.051	0.048	0.045	0.001	-0.039
-0.126	0.925	-0.337	0.011	0.971	-0.238	-0.098	-0.116	-0.043	-0.069	-0.033	-0.006	0.037	0.030	0.061	-0.044
-0.083	0.929	-0.278	0.011	0.971	-0.238	0.019	-0.004	-0.027	-0.027	-0.029	0.053	0.005	0.026	0.003	-0.041
-0.107	0.941	-0.302	0.011	0.971	-0.238	0.009	-0.064	-0.015	-0.051	-0.018	0.030	0.018	0.015	0.027	-0.045
-0.099	0.933	-0.329	0.011	0.971	-0.238	-0.001	0.015	-0.017	-0.043	-0.025	0.002	0.011	0.023	0.055	-0.035
-0.076	0.918	-0.317	0.011	0.971	-0.239	0.007	-0.046	-0.017	-0.020	-0.041	0.014	0.013	0.038	0.044	-0.035
-0.049	0.902	-0.282	0.011	0.971	-0.237	0.096	0.039	-0.007	0.007	-0.057	0.048	0.039	0.054	0.009	-0.036
-0.083	0.871	-0.266	0.010	0.972	-0.234	0.151	0.019	0.028	-0.027	-0.088	0.061	0.005	0.085	0.006	-0.036
-0.110	0.902	-0.282	0.009	0.973	-0.232	0.119	-0.094	0.080	-0.053	-0.058	0.043	0.022	0.054	0.010	-0.039
-0.091	0.922	-0.286	0.006	0.974	-0.228	0.212	-0.068	0.128	-0.031	-0.040	0.035	0.003	0.035	0.014	-0.047
-0.103	0.956	-0.309	0.003	0.975	-0.224	0.233	0.059	0.161	-0.039	-0.006	0.007	0.014	0.000	0.038	-0.041
-0.118	0.949	-0.313	-0.001	0.976	-0.219	0.256	0.076	0.131	-0.051	-0.015	-0.001	0.030	0.008	0.043	-0.040
-0.087	0.941	-0.306	-0.003	0.977	-0.214	0.255	0.101	0.081	-0.018	-0.024	0.002	0.001	0.016	0.035	-0.035
-0.137	0.910	-0.313	-0.005	0.978	-0.208	0.323	0.066	0.067	-0.066	-0.057	-0.012	0.049	0.047	0.042	-0.020
-0.099	0.945	-0.317	-0.007	0.980	-0.201	0.412	0.121	0.082	-0.025	-0.024	-0.024	0.011	0.012	0.046	0.007
-0.064	0.937	-0.361	-0.010	0.981	-0.194	0.370	0.340	0.076	0.013	-0.033	-0.074	0.024	0.020	0.089	0.017
-0.033	0.933	-0.408	-0.014	0.982	-0.187	0.367	0.657	0.065	0.047	-0.038	-0.128	0.055	0.025	0.137	0.015
-0.099	0.895	-0.412	-0.017	0.983	-0.180	0.384	0.660	0.028	-0.015	-0.078	-0.139	0.010	0.064	0.142	-0.007
-0.187	0.929	-0.341	-0.020	0.985	-0.173	0.378	0.362	0.064	-0.100	-0.045	-0.075	0.098	0.029	0.072	-0.035
-0.207	0.925	-0.215	-0.023	0.986	-0.165	0.430	0.165	0.083	-0.117	-0.051	0.042	0.118	0.034	0.054	-0.055
-0.195	0.964	-0.219	-0.025	0.988	-0.155	0.504	0.197	0.055	-0.103	-0.014	0.029	0.106	0.005	0.050	-0.053
-0.126	0.972	-0.278	-0.028	0.989	-0.146	0.463	0.133	0.079	-0.031	-0.007	-0.039	0.037	0.012	0.009	-0.023
-0.076	0.972	-0.306	-0.030	0.990	-0.139	0.356	0.044	0.095	0.021	-0.008	-0.074	0.013	0.012	0.038	0.019
-0.037	0.956	-0.309	-0.031	0.991	-0.132	0.382	0.056	0.051	0.061	-0.025	-0.085	0.051	0.004	0.043	0.067
-0.041	0.941	-0.325	-0.032	0.991	-0.127	0.301	-0.111	0.061	0.058	-0.041	-0.106	0.046	0.020	0.059	0.103
0.017	0.945	-0.298	-0.033	0.992	-0.122	0.310	-0.199	0.069	0.116	-0.038	-0.084	0.103	0.017	0.032	0.130
0.036	0.995	-0.325	-0.033	0.993	-0.118	0.241	-0.325	0.052	0.136	0.011	-0.115	0.120	0.033	0.060	0.157
0.055	0.987	-0.313	-0.032	0.993	-0.113	0.251	-0.275	0.018	0.155	0.003	-0.108	0.138	0.025	0.049	0.182
0.101	0.945	-0.313	-0.031	0.994	-0.109	0.274	-0.142	-0.036	0.199	-0.040	-0.113	0.183	0.018	0.049	0.195
0.097	0.918	-0.290	-0.029	0.994	-0.103	0.318	-0.320	-0.012	0.194	-0.068	-0.095	0.178	0.045	0.026	0.210
0.090	0.925	-0.282	-0.030	0.995	-0.096	0.372	-0.232	0.067	0.187	-0.061	-0.094	0.170	0.037	0.018	0.217
0.128	0.922	-0.270	-0.031	0.996	-0.088	0.478	-0.154	0.076	0.226	-0.066	-0.091	0.207	0.042	0.007	0.212
0.090	0.925	-0.274	-0.034	0.996	-0.079	0.479	-0.194	0.183	0.191	-0.062	-0.104	0.168	0.038	0.012	0.204
0.082	0.976	-0.242	-0.036	0.997	-0.069	0.513	0.022	0.139	0.186	-0.013	-0.082	0.161	0.011	0.018	0.186
0.040	1.030	-0.250	-0.038	0.998	-0.059	0.524	-0.017	0.091	0.145	0.041	-0.100	0.119	0.065	0.010	0.173
-0.014	1.038	-0.231	-0.040	0.998	-0.051	0.461	-0.164	0.114	0.093	0.048	-0.089	0.066	0.072	0.028	0.154
0.051	1.003	-0.207	-0.041	0.998	-0.041	0.495	-0.008	0.083	0.160	0.013	-0.075	0.132	0.037	0.051	0.135
-0.010	1.057	-0.187	-0.043	0.999	-0.033	0.414	0.046	0.084	0.100	0.066	-0.063	0.071	0.090	0.069	0.118
-0.018	1.049	-0.172	-0.044	0.999	-0.025	0.431	-0.037	0.094	0.095	0.058	-0.056	0.064	0.081	0.083	0.110
-0.037	1.057	-0.140	-0.047	0.999	-0.018	0.413	-0.122	0.132	0.078	0.066	-0.032	0.046	0.088	0.114	0.093
-0.041	1.045	-0.116	-0.049	0.999	-0.010	0.388	0.018	0.117	0.077	0.054	-0.016	0.043	0.076	0.137	0.074
-0.033	1.061	-0.120	-0.051	0.999	-0.004	0.313	0.080	0.092	0.086	0.069	-0.026	0.052	0.091	0.131	0.059
-0.114	1.026	-0.120	-0.052	0.999	0.003	0.392	0.022	0.058	0.007	0.034	-0.033	0.028	0.056	0.130	0.043
-0.107	1.026	-0.132	-0.053	0.999	0.008	0.242	0.050	0.039	0.016	0.034	-0.050	0.020	0.055	0.117	0.036
-0.118	1.038	-0.073	-0.054	0.998	0.013	0.261	0.103	0.013	0.005	0.046	0.004	0.031	0.066	0.175	0.008
-0.095	1.022	-0.116	-0.054	0.998	0.016	0.204	-0.054	0.008	0.029	0.030	-0.043	0.007	0.051	0.131	0.007
-0.210	1.041	-0.144	-0.054	0.998	0.018	0.088	0.055	-0.022	-0.086	0.049	-0.072	0.122	0.070	0.103	-0.000
-0.103	1.049	-0.049	-0.053	0.998	0.020	0.136	0.027	-0.041	0.021	0.057	0.020	0.014	0.078	0.197	-0.002
-0.114	0.999	-0.030	-0.052	0.998	0.023	0.112	0.069	-0.056	0.009	0.006	0.038	0.026	0.027	0.216	-0.014
-0.114	0.999	-0.030	-0.052	0.998	0.024	0.058	0.043	-0.021	0.009	0.006	0.037	0.026	0.027	0.215	-0.007
-0.145	1.030	-0.073	-0.052	0.998	0.024	0.031	-0.121	-0.008	-0.022	0.037	-0.007	0.056	0.059	0.171	-0.014
-0.118	1.041	0.010	-0.052	0.998	0.024	-0.010	0.063	-0.035	0.005	0.048	0.075	0.029	0.070	0.253	-0.012
-0.126	1.030	-0.010	-0.051	0.998	0.025	0.090	0.038	-0.043	-0.003	0.037	0.054	0.037	0.058	0.233	-0.018
-0.114	1.010	-0.049	-0.050	0.998	0.027	0.110	0.075	-0.076	0.007	0.018	0.012	0.025	0.039	0.193	-0.021
-0.164	1.022	-0.085	-0.049	0.998	0.027	0.025	-0.018	-0.064	-0.044	0.029	-0.024	0.075	0.051	0.157	-0.029
-0.145	1.003	-0.034	-0.047	0.999	0.027	-0.007	0.051	-0.087	-0.026	0.010	0.028	0.056	0.032	0.208	-0.026
-0.172	0.968	-0.022	-0.047	0.998	0.029	0.102	-0.077	-0.030	-0.053	-0.025	0.038	0.084	0.003	0.219	-0.036
-0.118	0.991	-0.045	-0.046	0.999	0.029	-0.004	0.180	-0.064	-0.000	-0.002	0.014	0.030	0.021	0.195	-0.038
-0.160	1.022	-0.034	-0.046	0.999	0.029	0.042	-0.038	-0.035	-0.043	0.029	0.025	0.073	0.051	0.207	-0.037
-0.157	1.018	-0.034	-0.045	0.999	0.029	-0.015	-0.114	-0.028	-0.039	0.026	0.025	0.069	0.047	0.207	-0.029
-0.122	1.003	0.002	-0.045	0.999	0.028	-0.048	0.020	-0.057	-0.005	0.010	0.062	0.035	0.032	0.242	-0.041
-0.153	1.007	-0.101	-0.044	0.999	0.025	-0.134	0.023	-0.034	-0.036	0.014	-0.038	0.066	0.035	0.140	-0.037
-0.191	1.014	-0.073	-0.044	0.999	0.023	-0.083	-0.019	-0.057	-0.076	0.022	-0.009	0.104	0.043	0.167	-0.033
-0.133	0.983	-0.042	-0.043	0.999	0.020	-0.123	-0.127	-0.050	-0.018	-0.009	0.025	0.047	0.012	0.199	-0.038
-0.141	0.972	-0.065	-0.041	0.999	0.017	-0.159	0.035	-0.091	-0.028	-0.020	0.005	0.055	0.000	0.176	-0.034
-0.172	1.007	-0.093	-0.040	0.999	0.013	-0.165	-0.127	-0.091	-0.060	0.014	-0.019	0.087	0.035	0.148	-0.028
-0.107	1.007	-0.057	-0.038	0.999	0.011	-0.104	-0.188	-0.116	0.003	0.015	0.019	0.022	0.035	0.184	-0.021
-0.130	1.034	-0.034	-0.035	0.999	0.008	-0.135	-0.018	-0.148	-0.022	0.042	0.045	0.045	0.062	0.208	-0.019
-0.095	1.022	-0.089	-0.032	0.999	0.004	-0.147	-0.212	-0.147	0.010	0.030	-0.006	0.011	0.051	0.153	-0.015
-0.126	1.045	-0.089	-0.032	0.999	0.001	-0.145	-0.234	-0.054	-0.021	0.054	-0.002	0.042	0.074	0.153	-0.022
-0.130	1.065	-0.069	-0.031	1.000	-0.003	-0.204	-0.123	-0.037	-0.025	0.074	0.022	0.046	0.093	0.173	-0.016
-0.145	1.041	-0.105	-0.031	0.999	-0.008	-0.204	-0.048	-0.028	-0.041	0.051	-0.009	0.062	0.070	0.137	-0.016
-0.133	1.038	-0.156	-0.031	0.999	-0.012	-0.192	-0.025	-0.035	-0.030	0.047	-0.057	0.051	0.067	0.087	-0.020
-0.091	1.022	-0.116	-0.030	0.999	-0.017	-0.259	0.025	-0.045	0.011	0.032	-0.012	0.009	0.051	0.127	-0.013
-0.133	1.022	-0.085	-0.029	0.999	-0.024	-0.305	-0.114	-0.081	-0.033	0.031	0.025	0.051	0.052	0.159	-0.008
-0.103	1.007	-0.132	-0.026	0.999	-0.031	-0.330	-0.116	-0.132	-0.005	0.016	-0.015	0.021	0.037	0.112	-0.013
-0.087	1.018	-0.089	-0.023	0.999	-0.040	-0.433	0.002	-0.177	0.007	0.027	0.036	0.006	0.049	0.155	-0.018
-0.114	0.922	-0.097	-0.020	0.999	-0.049	-0.488	-0.166	-0.138	-0.023	-0.069	0.038	0.033	0.048	0.147	-0.013
-0.095	0.960	-0.120	-0.018	0.998	-0.058	-0.415	-0.140	-0.103	-0.005	-0.030	0.023	0.015	0.009	0.124	-0.025
-0.095	1.026	-0.124	-0.017	0.998	-0.067	-0.427	0.157	-0.100	-0.007	0.036	0.028	0.015	0.057	0.121	-0.030
-0.130	1.003	-0.105	-0.015	0.997	-0.074	-0.352	-0.075	-0.074	-0.042	0.013	0.055	0.050	0.034	0.141	-0.030
-0.122	1.018	-0.172	-0.014	0.997	-0.081	-0.365	-0.006	-0.103	-0.036	0.029	-0.004	0.043	0.050	0.075	-0.038
-0.114	1.018	-0.164	-0.011	0.996	-0.090	-0.419	-0.072	-0.143	-0.031	0.030	0.012	0.035	0.050	0.084	-0.045
-0.130	1.007	-0.160	-0.008	0.995	-0.099	-0.459	-0.075	-0.183	-0.049	0.019	0.026	0.051	0.039	0.088	-0.039
-0.118	0.972	-0.160	-0.004	0.994	-0.107	-0.404	-0.138	-0.184	-0.041	-0.015	0.034	0.040	0.004	0.089	-0.038
-0.091	0.960	-0.172	-0.000	0.993	-0.118	-0.511	-0.044	-0.187	-0.018	-0.025	0.032	0.014	0.007	0.078	-0.039
-0.103	0.987	-0.223	0.003	0.992	-0.129	-0.561	-0.116	-0.183	-0.033	0.003	-0.008	0.026	0.020	0.028	-0.033
-0.095	0.999	-0.199	0.007	0.990	-0.141	-0.579	-0.170	-0.172	-0.029	0.016	0.027	0.018	0.032	0.052	-0.028
-0.072	1.007	-0.191	0.010	0.988	-0.153	-0.616	-0.035	-0.175	-0.010	0.025	0.047	0.005	0.041	0.060	-0.031
-0.076	0.956	-0.231	0.013	0.986	-0.166	-0.624	-0.071	-0.169	-0.017	-0.023	0.021	0.000	0.009	0.021	-0.031
-0.095	0.976	-0.250	0.018	0.984	-0.178	-0.639	-0.092	-0.213	-0.041	-0.001	0.014	0.019	0.011	0.002	-0.027
-0.080	0.995	-0.266	0.022	0.981	-0.192	-0.688	-0.052	-0.224	-0.030	0.020	0.012	0.004	0.030	0.013	-0.032
-0.053	0.968	-0.274	0.027	0.979	-0.204	-0.599	-0.077	-0.254	-0.008	-0.004	0.016	0.022	0.003	0.020	-0.031
-0.072	0.964	-0.235	0.031	0.976	-0.215	-0.584	-0.071	-0.234	-0.032	-0.006	0.067	0.003	0.000	0.020	-0.030
-0.026	0.949	-0.227	0.034	0.973	-0.227	-0.589	0.189	-0.207	0.011	-0.018	0.086	0.049	0.015	0.028	-0.037
-0.037	0.960	-0.231	0.037	0.971	-0.238	-0.569	0.059	-0.154	-0.004	-0.004	0.093	0.037	0.003	0.025	-0.041
-0.095	0.956	-0.309	0.039	0.968	-0.248	-0.506	0.054	-0.114	-0.063	-0.006	0.024	0.020	0.007	0.053	-0.047
-0.068	0.933	-0.341	0.040	0.966	-0.256	-0.410	0.083	-0.091	-0.038	-0.027	0.001	0.006	0.030	0.084	-0.058
-0.103	0.914	-0.313	0.040	0.964	-0.264	-0.371	0.099	-0.051	-0.073	-0.044	0.036	0.029	0.049	0.056	-0.062
-0.083	0.925	-0.286	0.040	0.962	-0.270	-0.326	0.090	-0.065	-0.054	-0.031	0.070	0.010	0.037	0.028	-0.056
-0.060	0.902	-0.282	0.040	0.960	-0.276	-0.293	0.051	-0.018	-0.030	-0.053	0.080	0.014	0.060	0.024	-0.052
-0.037	0.922	-0.278	0.039	0.959	-0.281	-0.271	0.022	0.020	-0.006	-0.032	0.089	0.036	0.040	0.019	-0.039
-0.022	0.906	-0.298	0.038	0.957	-0.286	-0.241	0.100	-0.002	0.010	-0.046	0.074	0.052	0.056	0.038	-0.033
-0.022	0.906	-0.298	0.038	0.956	-0.290	-0.178	0.067	-0.001	0.011	-0.045	0.078	0.051	0.056	0.038	-0.033
-0.064	0.875	-0.333	0.037	0.955	-0.294	-0.207	0.079	0.022	-0.031	-0.075	0.046	0.009	0.086	0.073	-0.036
-0.091	0.860	-0.373	0.035	0.954	-0.296	-0.119	-0.043	0.066	-0.056	-0.090	0.009	0.018	0.102	0.112	-0.044
-0.068	0.868	-0.325	0.033	0.954	-0.298	-0.086	-0.019	0.091	-0.032	-0.082	0.058	0.005	0.094	0.064	-0.052
-0.083	0.860	-0.333	0.031	0.954	-0.298	-0.008	0.043	0.108	-0.044	-0.089	0.050	0.011	0.102	0.071	-0.051
-0.091	0.871	-0.353	0.028	0.954	-0.298	0.028	0.129	0.087	-0.049	-0.078	0.030	0.018	0.090	0.091	-0.045
-0.076	0.860	-0.357	0.025	0.955	-0.297	0.092	0.116	0.119	-0.031	-0.090	0.024	0.003	0.102	0.094	-0.036
-0.091	0.883	-0.420	0.022	0.955	-0.295	0.124	0.012	0.138	-0.043	-0.067	-0.041	0.018	0.078	0.157	-0.017
-0.072	0.918	-0.420	0.017	0.956	-0.292	0.192	0.148	0.182	-0.020	-0.033	-0.045	0.001	0.043	0.157	0.014
-0.037	0.910	-0.428	0.012	0.957	-0.288	0.188	0.320	0.170	0.020	-0.042	-0.056	0.036	0.051	0.164	0.020
0.005	0.852	-0.479	0.006	0.959	-0.284	0.271	0.716	0.077	0.068	-0.101	-0.112	0.078	0.108	0.215	0.013
-0.133	0.844	-0.514	0.001	0.960	-0.279	0.300	0.613	0.082	-0.065	-0.111	-0.152	0.061	0.116	0.250	0.005
-0.157	0.910	-0.408	-0.004	0.962	-0.273	0.318	0.454	0.071	-0.084	-0.047	-0.052	0.084	0.050	0.143	-0.020
-0.122	0.956	-0.345	-0.007	0.964	-0.268	0.313	0.425	0.040	-0.045	-0.002	0.005	0.049	0.004	0.079	-0.049
-0.168	0.941	-0.321	-0.009	0.965	-0.262	0.308	0.217	0.036	-0.089	-0.019	0.023	0.095	0.019	0.056	-0.043
-0.126	0.906	-0.325	-0.011	0.967	-0.256	0.309	0.301	0.003	-0.045	-0.056	0.013	0.053	0.054	0.060	-0.021
-0.072	0.914	-0.380	-0.014	0.968	-0.252	0.225	0.202	0.055	0.011	-0.049	-0.046	0.000	0.047	0.114	-0.001
-0.076	0.898	-0.451	-0.017	0.969	-0.247	0.296	0.075	0.128	0.010	-0.066	-0.123	0.003	0.062	0.185	0.026
-0.083	0.914	-0.467	-0.019	0.970	-0.241	0.323	-0.004	0.137	0.005	-0.052	-0.144	0.011	0.046	0.200	0.065
-0.064	0.895	-0.380	-0.022	0.971	-0.237	0.243	-0.188	0.153	0.027	-0.072	-0.062	0.008	0.065	0.113	0.099
0.051	0.956	-0.365	-0.023	0.972	-0.233	0.214	-0.203	0.141	0.144	-0.011	-0.050	0.124	0.003	0.097	0.131
0.082	0.991	-0.416	-0.024	0.973	-0.230	0.198	0.002	0.044	0.175	0.023	-0.104	0.155	0.032	0.148	0.162
0.097	0.980	-0.416	-0.023	0.973	-0.228	0.120	-0.194	0.014	0.189	0.011	-0.106	0.171	0.020	0.147	0.191
0.109	0.945	-0.388	-0.021	0.974	-0.227	0.113	-0.144	-0.033	0.199	-0.024	-0.080	0.182	0.014	0.120	0.195
0.086	0.910	-0.392	-0.021	0.974	-0.224	0.183	-0.146	0.031	0.176	-0.060	-0.087	0.159	0.048	0.123	0.201
0.055	0.898	-0.408	-0.021	0.976	-0.219	0.296	-0.073	0.031	0.145	-0.072	-0.108	0.129	0.060	0.139	0.189
0.120	0.906	-0.388	-0.021	0.977	-0.211	0.429	-0.191	0.065	0.211	-0.066	-0.096	0.194	0.052	0.119	0.177
0.047	0.918	-0.345	-0.022	0.979	-0.203	0.412	0.052	0.068	0.139	-0.056	-0.060	0.121	0.040	0.075	0.163
0.047	0.918	-0.345	-0.024	0.980	-0.195	0.415	0.054	0.083	0.140	-0.058	-0.068	0.121	0.040	0.075	0.146
0.005	0.999	-0.353	-0.025	0.982	-0.188	0.413	0.029	0.056	0.099	0.022	-0.083	0.079	0.041	0.082	0.118
-0.022	1.022	-0.313	-0.025	0.983	-0.181	0.339	0.051	0.007	0.072	0.044	-0.050	0.052	0.064	0.042	0.106
-0.018	1.010	-0.313	-0.026	0.984	-0.175	0.333	0.029	0.018	0.077	0.031	-0.056	0.056	0.053	0.041	0.083
-0.022	1.022	-0.302	-0.026	0.985	-0.169	0.362	0.013	0.008	0.073	0.041	-0.051	0.051	0.065	0.029	0.069
-0.080	1.072	-0.317	-0.027	0.986	-0.164	0.261	-0.016	0.053	0.016	0.091	-0.071	0.006	0.116	0.045	0.062
-0.033	1.010	-0.211	-0.028	0.987	-0.157	0.342	-0.031	0.077	0.064	0.028	0.029	0.040	0.054	0.062	0.050
-0.049	1.014	-0.239	-0.030	0.988	-0.150	0.388	0.215	0.048	0.050	0.030	-0.006	0.024	0.058	0.034	0.035
-0.103	1.038	-0.329	-0.031	0.989	-0.145	0.248	0.181	0.011	-0.003	0.053	-0.102	0.030	0.081	0.056	0.023
-0.103	1.030	-0.258	-0.032	0.990	-0.140	0.292	0.147	0.016	-0.003	0.044	-0.036	0.030	0.073	0.015	0.006
-0.141	1.014	-0.270	-0.033	0.990	-0.136	0.197	0.098	0.007	-0.041	0.028	-0.051	0.068	0.058	0.004	-0.004
-0.157	1.003	-0.254	-0.032	0.990	-0.134	0.117	-0.084	-0.019	-0.057	0.016	-0.037	0.084	0.046	0.020	-0.019
-0.099	1.034	-0.211	-0.031	0.991	-0.133	0.086	0.027	-0.081	-0.001	0.046	0.005	0.026	0.077	0.064	-0.019
-0.153	1.030	-0.242	-0.030	0.991	-0.134	-0.027	-0.055	-0.042	-0.055	0.042	-0.026	0.080	0.074	0.032	-0.023
-0.095	0.980	-0.239	-0.029	0.991	-0.133	0.019	0.138	-0.090	0.001	-0.008	-0.022	0.022	0.023	0.037	-0.019
-0.149	1.003	-0.246	-0.028	0.990	-0.135	-0.083	0.023	-0.106	-0.055	0.015	-0.028	0.076	0.047	0.029	-0.018
-0.110	0.968	-0.215	-0.026	0.990	-0.138	-0.099	-0.064	-0.064	-0.018	-0.020	0.006	0.037	0.012	0.061	-0.004
-0.060	0.991	-0.156	-0.024	0.990	-0.139	-0.071	-0.019	-0.103	0.030	0.004	0.066	0.013	0.035	0.120	-0.022
-0.060	0.968	-0.223	-0.024	0.990	-0.141	-0.098	0.042	-0.050	0.030	-0.019	0.002	0.013	0.012	0.054	-0.019
-0.183	0.968	-0.231	-0.022	0.990	-0.141	-0.000	0.198	-0.117	-0.094	-0.019	-0.006	0.110	0.012	0.046	-0.031
-0.110	1.010	-0.211	-0.021	0.989	-0.143	-0.091	0.139	-0.111	-0.022	0.024	0.015	0.036	0.055	0.067	-0.049
-0.176	1.007	-0.242	-0.019	0.989	-0.145	-0.089	-0.130	-0.113	-0.090	0.020	-0.014	0.102	0.051	0.036	-0.066
-0.180	0.972	-0.242	-0.017	0.989	-0.149	-0.164	-0.177	-0.074	-0.095	-0.014	-0.011	0.105	0.016	0.036	-0.049
-0.141	0.960	-0.215	-0.015	0.988	-0.151	-0.113	0.017	-0.134	-0.058	-0.026	0.018	0.067	0.005	0.064	-0.045
-0.072	0.964	-0.219	-0.013	0.988	-0.155	-0.168	0.042	-0.122	0.009	-0.021	0.018	0.003	0.009	0.060	-0.031
-0.068	0.945	-0.187	-0.011	0.988	-0.156	-0.038	0.073	-0.111	0.011	-0.041	0.050	0.006	0.011	0.092	-0.025
-0.068	0.945	-0.187	-0.009	0.987	-0.158	-0.101	-0.095	-0.088	0.009	-0.040	0.052	0.007	0.011	0.092	-0.019
-0.103	0.995	-0.160	-0.007	0.987	-0.161	-0.168	0.072	-0.115	-0.027	0.011	0.082	0.028	0.039	0.120	-0.030
-0.080	0.999	-0.179	-0.005	0.986	-0.165	-0.215	0.102	-0.155	-0.006	0.015	0.066	0.005	0.043	0.101	-0.035
-0.126	0.983	-0.242	-0.003	0.985	-0.170	-0.204	-0.002	-0.119	-0.054	0.000	0.007	0.051	0.028	0.038	-0.041
-0.107	1.018	-0.262	-0.002	0.985	-0.175	-0.245	0.094	-0.096	-0.036	0.036	-0.008	0.031	0.063	0.019	-0.031
-0.118	1.045	-0.278	0.000	0.983	-0.181	-0.324	-0.221	-0.082	-0.050	0.065	-0.017	0.043	0.090	0.003	-0.029
-0.072	0.995	-0.266	0.002	0.982	-0.186	-0.247	0.042	-0.126	-0.005	0.015	-0.000	0.003	0.039	0.015	-0.019
-0.107	1.003	-0.329	0.004	0.981	-0.193	-0.329	-0.168	-0.075	-0.042	0.025	-0.057	0.031	0.047	0.047	-0.008
-0.068	0.991	-0.298	0.006	0.980	-0.201	-0.382	-0.082	-0.086	-0.005	0.015	-0.018	0.007	0.035	0.016	-0.012
-0.018	0.991	-0.235	0.008	0.978	-0.209	-0.396	0.108	-0.131	0.044	0.016	0.053	0.057	0.036	0.048	-0.019
-0.114	1.014	-0.270	0.010	0.976	-0.216	-0.346	-0.099	-0.117	-0.055	0.041	0.024	0.038	0.059	0.013	-0.022
-0.076	0.953	-0.231	0.012	0.975	-0.223	-0.357	0.088	-0.115	-0.018	-0.019	0.071	0.000	0.003	0.052	-0.029
-0.103	0.987	-0.325	0.013	0.973	-0.231	-0.408	-0.022	-0.083	-0.046	0.017	-0.016	0.026	0.032	0.042	-0.045
-0.083	1.003	-0.306	0.016	0.971	-0.237	-0.296	-0.035	-0.120	-0.029	0.034	0.010	0.007	0.048	0.022	-0.044
-0.091	0.980	-0.254	0.017	0.969	-0.245	-0.425	-0.011	-0.090	-0.038	0.013	0.069	0.015	0.025	0.029	-0.039
-0.107	0.922	-0.325	0.019	0.967	-0.255	-0.500	0.034	-0.128	-0.055	-0.042	0.008	0.030	0.033	0.042	-0.042
-0.064	0.941	-0.337	0.021	0.964	-0.265	-0.508	-0.085	-0.118	-0.016	-0.020	0.006	0.013	0.014	0.053	-0.040
-0.095	0.953	-0.329	0.024	0.962	-0.272	-0.378	-0.093	-0.112	-0.049	-0.006	0.022	0.018	0.002	0.045	-0.040
-0.033	0.960	-0.278	0.026	0.960	-0.279	-0.326	0.075	-0.152	0.010	0.004	0.080	0.044	0.005	0.007	-0.033
-0.083	0.941	-0.306	0.029	0.958	-0.286	-0.393	-0.198	-0.094	-0.042	-0.013	0.059	0.006	0.014	0.021	-0.036
-0.037	0.968	-0.309	0.031	0.955	-0.294	-0.396	-0.082	-0.125	0.001	0.016	0.063	0.041	0.013	0.025	-0.027
-0.053	0.933	-0.329	0.034	0.953	-0.301	-0.349	-0.021	-0.157	-0.017	-0.016	0.050	0.025	0.022	0.044	-0.030
-0.033	0.929	-0.373	0.037	0.951	-0.308	-0.396	-0.004	-0.169	-0.001	-0.018	0.014	0.045	0.025	0.087	-0.028
-0.064	0.891	-0.392	0.039	0.948	-0.317	-0.417	0.028	-0.139	-0.034	-0.054	0.003	0.014	0.064	0.107	-0.036
-0.068	0.879	-0.365	0.041	0.945	-0.325	-0.426	-0.014	-0.104	-0.040	-0.063	0.039	0.010	0.076	0.079	-0.031
-0.080	0.891	-0.376	0.043	0.942	-0.333	-0.409	0.038	-0.115	-0.054	-0.048	0.035	0.001	0.064	0.091	-0.034
-0.007	0.895	-0.349	0.045	0.940	-0.338	-0.310	-0.067	-0.105	0.017	-0.042	0.068	0.072	0.060	0.064	-0.031
-0.026	0.922	-0.380	0.046	0.938	-0.344	-0.254	0.154	-0.120	-0.004	-0.013	0.042	0.053	0.033	0.095	-0.026
-0.026	0.922	-0.380	0.047	0.937	-0.347	-0.196	-0.059	-0.052	-0.005	-0.012	0.046	0.053	0.033	0.095	-0.025
-0.041	0.933	-0.416	0.048	0.935	-0.352	-0.254	0.034	-0.070	-0.022	0.001	0.015	0.038	0.021	0.130	-0.030
-0.064	0.898	-0.392	0.049	0.933	-0.356	-0.219	0.029	-0.080	-0.046	-0.032	0.043	0.016	0.056	0.107	-0.029
-0.026	0.883	-0.376	0.050	0.932	-0.360	-0.169	-0.029	-0.078	-0.009	-0.045	0.062	0.054	0.072	0.091	-0.031
-0.003	0.891	-0.357	0.050	0.930	-0.363	-0.162	0.154	-0.078	0.013	-0.036	0.085	0.078	0.064	0.071	-0.036
-0.026	0.891	-0.388	0.051	0.930	-0.365	-0.078	0.072	-0.071	-0.010	-0.035	0.055	0.054	0.064	0.102	-0.031
-0.057	0.898	-0.400	0.051	0.930	-0.365	-0.019	0.039	-0.020	-0.041	-0.027	0.043	0.023	0.056	0.115	-0.041
-0.045	0.875	-0.436	0.050	0.930	-0.365	0.013	0.082	-0.017	-0.028	-0.050	0.008	0.035	0.079	0.150	-0.052
-0.095	0.864	-0.412	0.050	0.930	-0.364	0.057	-0.098	0.008	-0.078	-0.062	0.031	0.015	0.090	0.127	-0.051
-0.072	0.879	-0.388	0.050	0.930	-0.363	0.055	-0.076	0.008	-0.055	-0.047	0.053	0.009	0.075	0.103	-0.055
-0.018	0.860	-0.373	0.048	0.931	-0.362	0.079	0.217	0.016	0.000	-0.067	0.068	0.063	0.095	0.087	-0.057
-0.091	0.902	-0.412	0.047	0.932	-0.360	0.130	0.117	-0.013	-0.072	-0.025	0.026	0.010	0.052	0.126	-0.045
-0.041	0.860	-0.384	0.046	0.932	-0.358	0.100	-0.028	0.040	-0.021	-0.069	0.051	0.040	0.094	0.099	-0.042
-0.033	0.887	-0.404	0.045	0.933	-0.356	0.118	0.168	-0.007	-0.012	-0.042	0.029	0.048	0.067	0.119	-0.041
-0.076	0.868	-0.412	0.044	0.934	-0.355	0.067	0.012	0.016	-0.054	-0.062	0.020	0.006	0.087	0.127	-0.039
-0.041	0.902	-0.428	0.043	0.935	-0.353	0.149	0.044	0.048	-0.018	-0.029	0.002	0.041	0.052	0.142	-0.042
-0.095	0.906	-0.420	0.041	0.936	-0.350	0.178	0.059	0.055	-0.070	-0.026	0.006	0.013	0.048	0.134	-0.041
-0.076	0.925	-0.412	0.040	0.937	-0.347	0.134	-0.050	0.062	-0.049	-0.007	0.012	0.007	0.029	0.127	-0.037
-0.026	0.898	-0.369	0.039	0.938	-0.345	0.140	0.046	0.052	0.002	-0.036	0.053	0.057	0.056	0.083	-0.037
-0.064	0.887	-0.400	0.037	0.939	-0.342	0.141	-0.067	0.109	-0.035	-0.048	0.019	0.019	0.068	0.115	-0.032
-0.041	0.887	-0.396	0.034	0.940	-0.339	0.163	-0.035	0.132	-0.009	-0.049	0.020	0.042	0.068	0.111	-0.024
-0.068	0.879	-0.384	0.031	0.941	-0.337	0.167	0.036	0.155	-0.033	-0.058	0.028	0.016	0.075	0.099	-0.031
-0.053	0.883	-0.416	0.027	0.943	-0.333	0.203	0.071	0.135	-0.014	-0.055	-0.007	0.031	0.072	0.131	-0.037
-0.087	0.906	-0.376	0.025	0.944	-0.328	0.281	0.020	0.116	-0.046	-0.034	0.027	0.003	0.049	0.091	-0.045
-0.122	0.910	-0.408	0.022	0.946	-0.322	0.327	0.089	0.092	-0.078	-0.032	-0.011	0.038	0.045	0.123	-0.046
-0.091	0.898	-0.357	0.019	0.948	-0.316	0.304	0.099	0.136	-0.044	-0.045	0.035	0.007	0.057	0.071	-0.054
-0.091	0.898	-0.357	0.016	0.950	-0.311	0.323	-0.024	0.132	-0.042	-0.048	0.029	0.007	0.057	0.071	-0.051
-0.110	0.898	-0.392	0.012	0.952	-0.305	0.328	0.190	0.096	-0.058	-0.050	-0.013	0.026	0.057	0.107	-0.033
-0.110	0.891	-0.408	0.010	0.954	-0.300	0.271	0.018	0.125	-0.055	-0.059	-0.034	0.025	0.065	0.123	-0.013
-0.049	0.883	-0.416	0.006	0.955	-0.295	0.271	0.296	0.111	0.011	-0.068	-0.047	0.037	0.073	0.133	0.003
-0.049	0.922	-0.459	0.001	0.958	-0.288	0.388	0.323	0.125	0.015	-0.031	-0.097	0.037	0.034	0.177	0.007
-0.083	0.941	-0.475	-0.006	0.960	-0.279	0.486	0.514	0.190	-0.013	-0.015	-0.122	0.003	0.015	0.192	0.007
-0.137	0.937	-0.436	-0.012	0.963	-0.270	0.523	0.426	0.194	-0.060	-0.021	-0.092	0.051	0.019	0.153	-0.012
-0.137	0.949	-0.361	-0.017	0.965	-0.261	0.468	0.432	0.125	-0.055	-0.012	-0.026	0.051	0.007	0.078	-0.039
-0.160	0.929	-0.329	-0.021	0.967	-0.255	0.295	0.378	0.055	-0.075	-0.033	-0.001	0.074	0.026	0.046	-0.054
-0.191	0.891	-0.337	-0.023	0.968	-0.251	0.221	0.260	0.017	-0.104	-0.073	-0.013	0.105	0.065	0.054	-0.047
-0.145	0.895	-0.337	-0.024	0.969	-0.247	0.243	0.160	0.026	-0.056	-0.070	-0.018	0.060	0.062	0.055	-0.033
-0.087	0.914	-0.345	-0.026	0.970	-0.243	0.176	0.223	-0.009	0.002	-0.051	-0.030	0.003	0.043	0.063	-0.012
-0.087	0.937	-0.380	-0.027	0.970	-0.240	0.178	0.245	0.004	0.004	-0.029	-0.068	0.003	0.020	0.099	0.016
-0.095	0.945	-0.432	-0.028	0.972	-0.235	0.311	-0.019	0.030	-0.003	-0.023	-0.126	0.011	0.012	0.150	0.047
-0.068	0.925	-0.369	-0.027	0.973	-0.229	0.310	-0.184	0.029	0.024	-0.043	-0.069	0.016	0.031	0.087	0.077
0.009	0.906	-0.357	-0.027	0.974	-0.223	0.363	-0.261	0.027	0.099	-0.064	-0.064	0.093	0.050	0.076	0.111
0.059	0.914	-0.361	-0.026	0.976	-0.217	0.351	-0.281	0.030	0.148	-0.058	-0.075	0.144	0.042	0.080	0.141
0.078	0.914	-0.400	-0.025	0.977	-0.210	0.363	-0.258	0.055	0.167	-0.059	-0.121	0.163	0.042	0.120	0.170
0.086	0.929	-0.361	-0.025	0.979	-0.204	0.365	-0.175	0.034	0.174	-0.045	-0.089	0.172	0.027	0.080	0.184
0.090	0.906	-0.345	-0.024	0.980	-0.198	0.329	-0.238	0.036	0.178	-0.070	-0.079	0.176	0.051	0.065	0.192
0.086	0.922	-0.329	-0.025	0.981	-0.190	0.419	-0.101	0.057	0.174	-0.056	-0.071	0.172	0.036	0.049	0.190
0.086	0.902	-0.365	-0.025	0.983	-0.180	0.559	-0.267	0.075	0.174	-0.077	-0.117	0.173	0.055	0.085	0.198
0.055	0.933	-0.396	-0.026	0.985	-0.170	0.542	-0.287	0.132	0.145	-0.048	-0.159	0.142	0.024	0.117	0.197
0.117	0.922	-0.329	-0.029	0.987	-0.159	0.599	0.020	0.139	0.209	-0.062	-0.104	0.204	0.036	0.051	0.192
0.078	0.945	-0.298	-0.032	0.989	-0.146	0.650	-0.173	0.190	0.174	-0.040	-0.085	0.165	0.013	0.020	0.181
0.055	0.956	-0.254	-0.035	0.990	-0.134	0.616	0.141	0.163	0.154	-0.030	-0.054	0.142	0.002	0.023	0.166
0.047	1.018	-0.211	-0.038	0.992	-0.123	0.620	-0.117	0.173	0.149	0.030	-0.023	0.135	0.060	0.067	0.144
0.005	1.065	-0.203	-0.041	0.993	-0.112	0.531	0.063	0.143	0.110	0.075	-0.025	0.093	0.107	0.075	0.117
0.005	1.065	-0.203	-0.044	0.994	-0.102	0.536	0.096	0.145	0.113	0.074	-0.036	0.093	0.107	0.074	0.101
-0.076	1.065	-0.227	-0.047	0.994	-0.095	0.363	-0.010	0.164	0.035	0.073	-0.067	0.013	0.107	0.050	0.086
-0.041	0.991	-0.191	-0.050	0.995	-0.088	0.345	0.168	0.137	0.073	-0.000	-0.038	0.047	0.034	0.085	0.068
-0.045	1.022	-0.160	-0.052	0.995	-0.081	0.385	0.118	0.108	0.071	0.030	-0.014	0.043	0.064	0.117	0.033
-0.126	1.026	-0.215	-0.054	0.996	-0.074	0.351	0.123	0.082	-0.007	0.034	-0.075	0.037	0.068	0.062	0.020
-0.183	1.018	-0.132	-0.056	0.996	-0.068	0.323	0.003	0.077	-0.063	0.026	0.001	0.095	0.061	0.144	0.000
-0.133	1.010	-0.136	-0.057	0.996	-0.062	0.303	0.109	0.038	-0.012	0.018	-0.008	0.045	0.053	0.140	-0.013
-0.168	1.038	-0.179	-0.058	0.997	-0.057	0.263	-0.029	0.027	-0.045	0.045	-0.057	0.079	0.080	0.097	-0.021
-0.122	1.034	-0.120	-0.059	0.997	-0.051	0.282	0.056	0.012	0.003	0.041	-0.003	0.033	0.076	0.156	-0.014
-0.160	0.999	-0.152	-0.060	0.997	-0.049	0.165	-0.031	0.031	-0.035	0.006	-0.038	0.071	0.041	0.124	-0.009
-0.157	0.983	-0.120	-0.061	0.997	-0.044	0.234	-0.079	0.045	-0.030	-0.009	-0.010	0.067	0.026	0.156	-0.022
-0.110	1.010	-0.108	-0.060	0.997	-0.040	0.216	0.331	-0.038	0.016	0.018	-0.003	0.021	0.052	0.168	-0.025
-0.241	0.995	-0.164	-0.062	0.997	-0.038	0.114	-0.220	0.076	-0.113	0.003	-0.059	0.152	0.037	0.113	-0.028
-0.133	0.999	-0.069	-0.063	0.997	-0.035	0.178	0.033	0.023	-0.005	0.006	0.032	0.044	0.041	0.207	-0.029
-0.164	0.999	-0.097	-0.063	0.997	-0.033	0.067	0.036	-0.018	-0.036	0.006	0.003	0.075	0.041	0.180	-0.041
-0.176	0.995	-0.152	-0.062	0.998	-0.030	0.187	-0.038	-0.055	-0.049	0.002	-0.055	0.087	0.037	0.125	-0.036
-0.191	1.045	-0.128	-0.062	0.998	-0.027	0.179	0.162	-0.002	-0.065	0.052	-0.034	0.102	0.087	0.148	-0.037
-0.176	1.003	-0.061	-0.063	0.998	-0.025	0.071	-0.111	0.035	-0.049	0.009	0.032	0.086	0.044	0.216	-0.040
-0.172	0.949	-0.160	-0.064	0.998	-0.024	0.106	-0.119	0.026	-0.045	-0.045	-0.068	0.082	0.010	0.117	-0.035
-0.187	1.030	-0.108	-0.066	0.998	-0.024	0.031	-0.028	0.060	-0.060	0.036	-0.017	0.097	0.071	0.169	-0.033
-0.118	1.014	-0.061	-0.066	0.998	-0.024	-0.000	0.007	0.023	0.010	0.021	0.030	0.027	0.056	0.217	-0.031
-0.176	0.995	-0.108	-0.066	0.998	-0.023	0.021	0.075	-0.032	-0.049	0.002	-0.017	0.085	0.037	0.170	-0.042
-0.195	1.026	-0.140	-0.066	0.998	-0.023	0.030	-0.095	-0.005	-0.068	0.033	-0.049	0.104	0.068	0.139	-0.031
-0.199	1.010	-0.077	-0.066	0.998	-0.024	-0.024	-0.067	-0.061	-0.073	0.017	0.015	0.108	0.053	0.202	-0.036
-0.118	0.995	-0.089	-0.065	0.998	-0.024	0.021	-0.060	-0.039	0.007	0.002	0.002	0.027	0.038	0.190	-0.034
-0.172	0.995	-0.140	-0.064	0.998	-0.024	0.010	-0.142	-0.056	-0.048	0.002	-0.049	0.080	0.038	0.139	-0.031
-0.172	0.995	-0.140	-0.063	0.998	-0.026	-0.082	0.192	-0.090	-0.049	0.002	-0.047	0.080	0.038	0.139	-0.025
-0.157	0.976	-0.108	-0.061	0.998	-0.029	-0.147	-0.097	-0.071	-0.035	-0.017	-0.013	0.064	0.019	0.171	-0.022
-0.191	1.003	-0.156	-0.061	0.998	-0.033	-0.152	-0.117	-0.062	-0.071	0.010	-0.057	0.099	0.047	0.124	-0.026
-0.110	1.026	-0.144	-0.059	0.998	-0.037	-0.203	0.115	-0.080	0.009	0.033	-0.041	0.018	0.070	0.136	-0.025
-0.187	1.003	-0.160	-0.058	0.997	-0.042	-0.203	-0.240	-0.043	-0.069	0.010	-0.052	0.095	0.047	0.120	-0.024
-0.149	1.014	-0.128	-0.057	0.997	-0.046	-0.217	-0.038	-0.070	-0.032	0.022	-0.016	0.057	0.059	0.152	-0.025
-0.137	1.014	-0.105	-0.056	0.997	-0.051	-0.240	0.003	-0.088	-0.021	0.022	0.013	0.045	0.059	0.176	-0.039
-0.176	1.003	-0.136	-0.054	0.997	-0.056	-0.237	-0.064	-0.085	-0.061	0.011	-0.014	0.084	0.048	0.145	-0.037
-0.183	1.014	-0.172	-0.053	0.997	-0.061	-0.226	-0.114	-0.083	-0.070	0.022	-0.044	0.091	0.059	0.110	-0.036
-0.180	1.038	-0.215	-0.052	0.996	-0.067	-0.244	-0.230	-0.047	-0.067	0.046	-0.082	0.087	0.083	0.067	-0.039
-0.133	1.030	-0.136	-0.050	0.996	-0.071	-0.177	-0.060	-0.093	-0.023	0.038	0.000	0.041	0.075	0.146	-0.036
-0.141	0.980	-0.116	-0.049	0.996	-0.075	-0.202	-0.187	-0.079	-0.032	-0.011	0.024	0.049	0.026	0.166	-0.037
-0.149	0.956	-0.144	-0.048	0.996	-0.079	-0.204	-0.086	-0.064	-0.041	-0.034	0.001	0.056	0.003	0.139	-0.039
-0.168	0.960	-0.152	-0.047	0.995	-0.084	-0.240	-0.178	-0.040	-0.061	-0.030	-0.002	0.075	0.007	0.132	-0.034
-0.137	1.014	-0.112	-0.046	0.995	-0.090	-0.266	-0.165	-0.045	-0.031	0.025	0.043	0.044	0.061	0.171	-0.035
-0.110	1.034	-0.183	-0.045	0.994	-0.096	-0.301	-0.016	-0.080	-0.006	0.044	-0.021	0.017	0.080	0.100	-0.043
-0.153	1.018	-0.187	-0.043	0.994	-0.103	-0.345	-0.026	-0.122	-0.050	0.030	-0.018	0.059	0.065	0.096	-0.043
-0.180	0.999	-0.152	-0.041	0.993	-0.111	-0.373	-0.081	-0.112	-0.079	0.011	0.025	0.086	0.046	0.132	-0.044
-0.141	0.937	-0.140	-0.038	0.992	-0.119	-0.389	-0.033	-0.132	-0.043	-0.050	0.044	0.047	0.016	0.144	-0.049
-0.145	0.945	-0.179	-0.036	0.991	-0.126	-0.372	-0.082	-0.112	-0.049	-0.041	0.012	0.051	0.008	0.105	-0.055
-0.122	0.980	-0.203	-0.035	0.990	-0.133	-0.343	-0.028	-0.088	-0.027	-0.006	-0.005	0.028	0.027	0.081	-0.051
-0.160	0.999	-0.195	-0.033	0.990	-0.141	-0.357	-0.107	-0.097	-0.067	0.015	0.011	0.066	0.047	0.089	-0.048
-0.164	1.022	-0.223	-0.030	0.989	-0.148	-0.335	-0.233	-0.110	-0.074	0.039	-0.010	0.070	0.070	0.061	-0.041
-0.137	1.014	-0.239	-0.028	0.988	-0.155	-0.367	-0.107	-0.129	-0.050	0.032	-0.018	0.042	0.062	0.046	-0.034
-0.107	0.976	-0.246	-0.025	0.986	-0.165	-0.462	-0.208	-0.134	-0.022	-0.005	-0.017	0.011	0.024	0.038	-0.018
-0.072	0.976	-0.246	-0.022	0.984	-0.175	-0.502	-0.022	-0.153	0.010	-0.003	-0.007	0.024	0.024	0.038	-0.014
-0.045	0.968	-0.211	-0.019	0.983	-0.185	-0.518	-0.162	-0.096	0.034	-0.009	0.039	0.051	0.016	0.073	-0.016
-0.114	0.914	-0.223	-0.017	0.981	-0.195	-0.477	-0.187	-0.097	-0.037	-0.061	0.037	0.018	0.038	0.061	-0.018
-0.114	0.914	-0.223	-0.015	0.979	-0.203	-0.415	0.010	-0.117	-0.039	-0.059	0.045	0.018	0.038	0.061	-0.030
-0.083	0.972	-0.231	-0.012	0.978	-0.210	-0.380	0.069	-0.167	-0.011	0.000	0.044	0.014	0.020	0.053	-0.040
-0.130	0.999	-0.302	-0.010	0.976	-0.218	-0.408	0.057	-0.153	-0.059	0.029	-0.018	0.032	0.047	0.018	-0.041
-0.103	0.953	-0.298	-0.007	0.974	-0.227	-0.406	0.003	-0.162	-0.035	-0.016	-0.006	0.005	0.000	0.014	-0.039
-0.114	0.922	-0.282	-0.005	0.972	-0.234	-0.353	-0.064	-0.123	-0.049	-0.045	0.016	0.017	0.031	0.002	-0.043
-0.103	0.898	-0.290	-0.003	0.971	-0.239	-0.249	0.062	-0.103	-0.039	-0.067	0.014	0.005	0.054	0.006	-0.043
-0.118	0.910	-0.321	-0.002	0.970	-0.243	-0.216	-0.030	-0.060	-0.056	-0.054	-0.014	0.020	0.042	0.038	-0.049
-0.114	0.910	-0.313	-0.002	0.969	-0.248	-0.228	-0.070	-0.030	-0.052	-0.053	-0.001	0.015	0.042	0.030	-0.050
-0.110	0.925	-0.270	-0.002	0.967	-0.253	-0.277	-0.013	-0.008	-0.048	-0.036	0.048	0.011	0.026	0.013	-0.051
-0.103	0.910	-0.274	-0.002	0.967	-0.256	-0.148	-0.027	-0.004	-0.041	-0.050	0.047	0.003	0.042	0.009	-0.047
-0.114	0.902	-0.325	-0.003	0.966	-0.259	-0.141	-0.063	0.067	-0.051	-0.057	-0.002	0.014	0.050	0.042	-0.047
-0.099	0.925	-0.333	-0.006	0.966	-0.259	-0.004	-0.011	0.120	-0.033	-0.034	-0.009	0.002	0.027	0.050	-0.042
-0.118	0.891	-0.317	-0.008	0.966	-0.260	-0.014	-0.059	0.116	-0.050	-0.068	0.007	0.017	0.061	0.034	-0.038
-0.103	0.864	-0.306	-0.011	0.966	-0.260	0.023	0.060	0.107	-0.032	-0.095	0.019	0.002	0.089	0.021	-0.039
-0.118	0.902	-0.345	-0.013	0.966	-0.257	0.131	0.189	0.065	-0.045	-0.058	-0.023	0.016	0.050	0.060	-0.028
-0.141	0.941	-0.337	-0.017	0.967	-0.253	0.240	0.124	0.121	-0.064	-0.020	-0.020	0.039	0.012	0.052	0.002
-0.072	0.941	-0.373	-0.021	0.968	-0.249	0.239	0.231	0.149	0.009	-0.021	-0.060	0.031	0.012	0.088	0.023
-0.033	0.898	-0.479	-0.026	0.969	-0.246	0.150	0.501	0.114	0.052	-0.064	-0.168	0.070	0.054	0.195	0.029
-0.087	0.840	-0.499	-0.030	0.970	-0.242	0.221	0.684	0.062	0.003	-0.123	-0.192	0.016	0.112	0.215	0.007
-0.122	0.883	-0.365	-0.035	0.971	-0.238	0.219	0.526	0.083	-0.027	-0.081	-0.062	0.018	0.069	0.081	-0.028
-0.264	0.925	-0.270	-0.038	0.972	-0.233	0.249	0.249	0.080	-0.166	-0.040	0.028	0.160	0.027	0.013	-0.065
-0.237	0.964	-0.227	-0.041	0.973	-0.227	0.305	0.205	0.049	-0.137	-0.002	0.065	0.133	0.011	0.056	-0.083
-0.191	0.925	-0.290	-0.042	0.974	-0.221	0.313	0.108	0.036	-0.089	-0.042	-0.004	0.086	0.028	0.007	-0.081
-0.149	0.933	-0.349	-0.044	0.975	-0.216	0.268	0.085	0.046	-0.045	-0.036	-0.068	0.044	0.020	0.067	-0.038
-0.145	0.898	-0.392	-0.045	0.976	-0.212	0.266	-0.036	0.075	-0.040	-0.071	-0.116	0.041	0.055	0.111	0.002
-0.083	0.902	-0.369	-0.047	0.977	-0.209	0.197	-0.245	0.137	0.024	-0.068	-0.095	0.020	0.051	0.087	0.047
-0.095	0.902	-0.384	-0.048	0.978	-0.205	0.242	-0.297	0.108	0.013	-0.069	-0.115	0.008	0.051	0.103	0.084
0.024	0.960	-0.345	-0.048	0.978	-0.202	0.199	-0.232	0.065	0.132	-0.011	-0.079	0.126	0.007	0.064	0.117
0.047	0.976	-0.329	-0.048	0.979	-0.199	0.176	-0.129	0.022	0.155	0.003	-0.066	0.148	0.022	0.048	0.147
0.040	0.964	-0.361	-0.046	0.980	-0.195	0.193	-0.228	-0.048	0.145	-0.009	-0.101	0.140	0.011	0.079	0.181
0.070	0.956	-0.388	-0.044	0.980	-0.193	0.188	-0.236	-0.035	0.174	-0.017	-0.131	0.170	0.003	0.107	0.197
0.105	0.929	-0.349	-0.042	0.981	-0.188	0.256	-0.183	-0.030	0.207	-0.045	-0.096	0.204	0.024	0.069	0.197
0.101	0.914	-0.369	-0.041	0.982	-0.183	0.287	-0.162	0.010	0.202	-0.062	-0.121	0.200	0.040	0.089	0.196
0.047	0.910	-0.329	-0.042	0.983	-0.177	0.333	-0.041	0.028	0.148	-0.067	-0.088	0.146	0.044	0.050	0.185
0.028	0.918	-0.353	-0.043	0.984	-0.170	0.378	-0.007	0.071	0.130	-0.060	-0.118	0.127	0.037	0.074	0.162
0.013	0.964	-0.349	-0.044	0.986	-0.161	0.481	0.049	0.080	0.117	-0.015	-0.123	0.112	0.009	0.071	0.135
-0.026	0.983	-0.325	-0.046	0.987	-0.153	0.469	-0.011	0.117	0.080	0.003	-0.109	0.075	0.028	0.048	0.121
-0.037	0.980	-0.286	-0.048	0.988	-0.144	0.473	0.056	0.067	0.070	-0.002	-0.078	0.064	0.023	0.009	0.107
-0.041	1.014	-0.298	-0.049	0.989	-0.137	0.382	-0.079	0.089	0.068	0.031	-0.097	0.061	0.057	0.022	0.092
-0.030	1.034	-0.242	-0.051	0.990	-0.131	0.313	0.058	0.099	0.081	0.050	-0.048	0.073	0.076	0.032	0.083
-0.049	1.041	-0.235	-0.053	0.991	-0.127	0.221	0.040	0.068	0.064	0.057	-0.044	0.055	0.083	0.039	0.087
-0.049	1.061	-0.211	-0.053	0.991	-0.124	0.157	-0.142	0.045	0.064	0.076	-0.024	0.056	0.102	0.062	0.072
-0.014	1.072	-0.242	-0.054	0.991	-0.123	0.068	0.078	0.028	0.100	0.087	-0.056	0.093	0.113	0.030	0.061
-0.107	1.049	-0.227	-0.054	0.991	-0.121	0.116	0.035	-0.030	0.007	0.064	-0.043	0.002	0.089	0.045	0.039
-0.087	0.995	-0.207	-0.053	0.991	-0.121	0.012	0.165	-0.032	0.026	0.010	-0.023	0.022	0.035	0.065	0.021
-0.176	0.987	-0.258	-0.053	0.991	-0.121	0.002	-0.099	-0.022	-0.063	0.002	-0.074	0.065	0.028	0.013	-0.009
-0.153	0.987	-0.227	-0.053	0.991	-0.121	0.037	0.119	-0.063	-0.041	0.002	-0.042	0.041	0.028	0.045	-0.009
-0.160	1.010	-0.199	-0.052	0.991	-0.122	-0.051	-0.030	-0.057	-0.049	0.025	-0.014	0.049	0.052	0.072	-0.020
-0.095	1.030	-0.211	-0.050	0.991	-0.123	-0.077	0.146	-0.131	0.015	0.045	-0.024	0.017	0.071	0.060	-0.016
-0.153	1.010	-0.246	-0.048	0.991	-0.126	-0.113	-0.154	-0.086	-0.045	0.026	-0.057	0.040	0.052	0.024	-0.017
-0.145	1.010	-0.258	-0.045	0.990	-0.131	-0.212	0.050	-0.142	-0.040	0.026	-0.064	0.032	0.052	0.012	-0.016
-0.126	0.995	-0.179	-0.043	0.990	-0.133	-0.129	0.015	-0.144	-0.023	0.011	0.017	0.012	0.037	0.090	-0.025
-0.145	0.987	-0.211	-0.041	0.990	-0.137	-0.181	-0.045	-0.124	-0.045	0.004	-0.010	0.032	0.029	0.058	-0.026
-0.126	1.007	-0.207	-0.039	0.989	-0.141	-0.172	0.065	-0.119	-0.027	0.024	-0.003	0.012	0.049	0.062	-0.032
-0.126	1.007	-0.207	-0.037	0.989	-0.145	-0.188	-0.002	-0.079	-0.029	0.024	0.001	0.012	0.049	0.062	-0.037
-0.130	1.007	-0.172	-0.037	0.988	-0.149	-0.218	0.010	-0.043	-0.034	0.025	0.041	0.015	0.049	0.097	-0.042
-0.157	1.003	-0.231	-0.037	0.988	-0.153	-0.202	-0.040	-0.008	-0.061	0.021	-0.014	0.042	0.045	0.038	-0.044
-0.176	1.003	-0.254	-0.036	0.987	-0.159	-0.251	-0.168	-0.038	-0.081	0.022	-0.032	0.061	0.045	0.014	-0.046
-0.126	0.987	-0.219	-0.035	0.986	-0.164	-0.255	0.123	-0.094	-0.033	0.007	0.009	0.011	0.030	0.049	-0.044
-0.137	0.999	-0.246	-0.034	0.985	-0.169	-0.268	0.011	-0.084	-0.046	0.020	-0.013	0.022	0.041	0.022	-0.044
-0.126	0.980	-0.239	-0.032	0.984	-0.175	-0.310	0.199	-0.116	-0.035	0.001	0.001	0.012	0.023	0.029	-0.041
-0.141	0.953	-0.239	-0.031	0.983	-0.182	-0.345	0.027	-0.075	-0.052	-0.024	0.008	0.028	0.005	0.030	-0.044
-0.141	1.010	-0.246	-0.030	0.981	-0.189	-0.357	0.051	-0.109	-0.054	0.035	0.007	0.029	0.053	0.023	-0.047
-0.126	0.987	-0.235	-0.028	0.980	-0.195	-0.303	0.147	-0.134	-0.040	0.013	0.025	0.011	0.030	0.036	-0.055
-0.145	0.968	-0.266	-0.026	0.979	-0.202	-0.341	-0.012	-0.111	-0.061	-0.005	-0.000	0.029	0.009	0.004	-0.056
-0.176	0.995	-0.313	-0.024	0.977	-0.210	-0.377	0.021	-0.120	-0.094	0.023	-0.040	0.059	0.036	0.043	-0.057
-0.153	1.007	-0.329	-0.022	0.976	-0.218	-0.393	-0.133	-0.122	-0.074	0.036	-0.048	0.036	0.046	0.058	-0.060
-0.133	0.999	-0.266	-0.019	0.974	-0.226	-0.416	-0.052	-0.129	-0.057	0.030	0.024	0.017	0.036	0.006	-0.060
-0.137	0.945	-0.290	-0.018	0.972	-0.235	-0.426	0.055	-0.100	-0.062	-0.022	0.008	0.022	0.019	0.018	-0.055
-0.133	0.925	-0.309	-0.017	0.970	-0.243	-0.398	-0.118	-0.050	-0.059	-0.039	-0.003	0.020	0.040	0.038	-0.058
-0.114	0.949	-0.270	-0.015	0.968	-0.250	-0.381	-0.056	-0.061	-0.041	-0.014	0.043	0.001	0.018	0.003	-0.047
-0.133	0.945	-0.302	-0.014	0.966	-0.259	-0.460	-0.001	-0.085	-0.062	-0.016	0.021	0.020	0.022	0.028	-0.046
-0.064	0.945	-0.302	-0.012	0.963	-0.268	-0.471	0.064	-0.123	0.006	-0.013	0.030	0.049	0.023	0.027	-0.053
-0.126	0.929	-0.333	-0.010	0.961	-0.277	-0.436	-0.149	-0.093	-0.058	-0.026	0.007	0.013	0.039	0.057	-0.054
-0.130	0.953	-0.266	-0.008	0.959	-0.285	-0.407	-0.081	-0.084	-0.064	-0.001	0.082	0.017	0.017	0.012	-0.048
-0.122	0.937	-0.333	-0.007	0.956	-0.292	-0.383	-0.056	-0.091	-0.058	-0.014	0.022	0.010	0.033	0.053	-0.049
-0.091	0.925	-0.349	-0.004	0.954	-0.299	-0.348	-0.260	-0.051	-0.029	-0.023	0.013	0.019	0.046	0.067	-0.047
-0.060	0.937	-0.337	-0.003	0.952	-0.305	-0.297	-0.069	-0.067	-0.000	-0.010	0.031	0.049	0.036	0.053	-0.035
-0.107	0.941	-0.373	-0.002	0.950	-0.311	-0.321	0.015	-0.083	-0.047	-0.004	0.002	0.001	0.033	0.087	-0.035
-0.083	0.914	-0.373	0.000	0.949	-0.317	-0.290	-0.149	-0.054	-0.026	-0.029	0.007	0.022	0.061	0.086	-0.033
-0.130	0.898	-0.396	0.001	0.947	-0.322	-0.268	0.022	-0.101	-0.074	-0.043	-0.011	0.027	0.077	0.108	-0.036
-0.083	0.891	-0.412	0.003	0.945	-0.328	-0.306	-0.073	-0.092	-0.029	-0.049	-0.021	0.017	0.085	0.124	-0.035
-0.083	0.891	-0.412	0.005	0.942	-0.334	-0.323	-0.027	-0.100	-0.031	-0.046	-0.014	0.014	0.085	0.123	-0.040
-0.076	0.864	-0.361	0.007	0.940	-0.341	-0.342	-0.019	-0.120	-0.026	-0.071	0.044	0.019	0.112	0.071	-0.029
-0.087	0.883	-0.361	0.009	0.938	-0.347	-0.310	0.065	-0.120	-0.039	-0.050	0.049	0.004	0.092	0.071	-0.038
-0.057	0.891	-0.408	0.010	0.935	-0.354	-0.347	0.201	-0.149	-0.009	-0.039	0.009	0.032	0.085	0.118	-0.039
-0.114	0.891	-0.424	0.012	0.933	-0.359	-0.291	-0.063	-0.107	-0.069	-0.037	-0.001	0.029	0.084	0.133	-0.042
-0.068	0.906	-0.408	0.013	0.931	-0.364	-0.246	0.106	-0.105	-0.024	-0.020	0.019	0.015	0.068	0.117	-0.044
-0.080	0.879	-0.373	0.014	0.930	-0.367	-0.136	0.097	-0.095	-0.036	-0.046	0.057	0.000	0.095	0.081	-0.046
-0.103	0.879	-0.408	0.014	0.929	-0.369	-0.123	0.056	-0.040	-0.059	-0.045	0.024	0.027	0.094	0.117	-0.039
-0.053	0.887	-0.396	0.014	0.929	-0.370	-0.030	0.130	-0.061	-0.009	-0.037	0.037	0.020	0.085	0.106	-0.051
-0.072	0.891	-0.424	0.014	0.929	-0.371	-0.041	0.109	-0.058	-0.029	-0.033	0.010	0.003	0.081	0.134	-0.050
-0.114	0.868	-0.365	0.014	0.928	-0.371	-0.025	-0.030	-0.047	-0.072	-0.056	0.070	0.049	0.104	0.075	-0.050
-0.064	0.840	-0.353	0.015	0.929	-0.370	0.061	0.028	-0.028	-0.022	-0.083	0.080	0.003	0.130	0.064	-0.061
-0.099	0.829	-0.388	0.013	0.929	-0.369	0.066	0.157	-0.004	-0.055	-0.095	0.044	0.041	0.141	0.100	-0.064
-0.118	0.883	-0.416	0.013	0.930	-0.368	0.084	0.008	0.005	-0.074	-0.042	0.015	0.064	0.086	0.129	-0.064
-0.083	0.906	-0.388	0.011	0.931	-0.365	0.174	0.274	-0.027	-0.037	-0.020	0.040	0.033	0.063	0.102	-0.066
-0.133	0.871	-0.396	0.009	0.932	-0.362	0.161	0.003	0.057	-0.086	-0.056	0.029	0.086	0.097	0.111	-0.064
-0.095	0.868	-0.380	0.007	0.933	-0.359	0.148	0.065	0.085	-0.045	-0.061	0.042	0.050	0.101	0.096	-0.063
-0.107	0.883	-0.400	0.005	0.935	-0.354	0.267	-0.019	0.094	-0.055	-0.047	0.017	0.066	0.085	0.117	-0.070
-0.122	0.883	-0.396	0.003	0.937	-0.350	0.254	-0.054	0.123	-0.068	-0.049	0.017	0.085	0.084	0.114	-0.058
-0.145	0.895	-0.400	-0.000	0.939	-0.345	0.262	0.019	0.113	-0.088	-0.039	0.008	0.111	0.072	0.119	-0.057
-0.072	0.922	-0.357	-0.003	0.940	-0.341	0.212	0.135	0.101	-0.012	-0.014	0.048	0.042	0.044	0.077	-0.048
-0.103	0.891	-0.357	-0.006	0.942	-0.337	0.238	0.178	0.065	-0.040	-0.046	0.043	0.076	0.075	0.079	-0.048
-0.068	0.887	-0.373	-0.008	0.943	-0.333	0.221	-0.048	0.108	-0.003	-0.052	0.023	0.045	0.078	0.096	-0.044
-0.133	0.891	-0.369	-0.011	0.944	-0.329	0.211	0.056	0.147	-0.065	-0.049	0.023	0.115	0.074	0.094	-0.050
-0.133	0.879	-0.365	-0.015	0.945	-0.326	0.190	0.046	0.153	-0.062	-0.062	0.024	0.118	0.085	0.091	-0.050
-0.149	0.856	-0.424	-0.018	0.947	-0.321	0.274	0.112	0.110	-0.074	-0.086	-0.040	0.138	0.107	0.152	-0.049
-0.149	0.856	-0.424	-0.021	0.948	-0.317	0.234	0.127	0.105	-0.071	-0.088	-0.044	0.141	0.106	0.154	-0.051
-0.103	0.910	-0.412	-0.024	0.950	-0.311	0.302	0.149	0.070	-0.022	-0.035	-0.038	0.099	0.051	0.144	-0.053
-0.191	0.922	-0.432	-0.026	0.951	-0.307	0.247	0.026	0.106	-0.108	-0.025	-0.062	0.192	0.039	0.166	-0.039
-0.180	0.910	-0.396	-0.029	0.953	-0.301	0.301	0.065	0.087	-0.094	-0.039	-0.032	0.185	0.049	0.132	-0.017
-0.095	0.879	-0.428	-0.032	0.955	-0.294	0.390	0.315	0.056	-0.006	-0.072	-0.070	0.104	0.079	0.166	-0.021
-0.087	0.929	-0.499	-0.037	0.958	-0.286	0.451	0.535	0.114	0.007	-0.024	-0.150	0.101	0.028	0.239	-0.013
-0.183	0.945	-0.495	-0.044	0.960	-0.275	0.548	0.419	0.195	-0.083	-0.011	-0.156	0.202	0.012	0.237	-0.018
-0.176	0.953	-0.396	-0.049	0.963	-0.263	0.633	0.385	0.145	-0.070	-0.007	-0.070	0.199	0.002	0.141	-0.042
-0.218	0.902	-0.309	-0.053	0.966	-0.253	0.549	0.231	0.114	-0.108	-0.060	0.006	0.245	0.051	0.057	-0.063
-0.218	0.871	-0.302	-0.056	0.968	-0.244	0.447	0.192	0.101	-0.105	-0.093	0.005	0.248	0.081	0.051	-0.063
-0.180	0.871	-0.325	-0.059	0.970	-0.236	0.424	0.120	0.107	-0.063	-0.094	-0.026	0.213	0.081	0.077	-0.049
-0.160	0.891	-0.329	-0.063	0.972	-0.228	0.414	0.219	0.097	-0.041	-0.077	-0.038	0.198	0.061	0.084	-0.026
-0.118	0.922	-0.353	-0.066	0.973	-0.219	0.452	0.100	0.120	0.004	-0.047	-0.070	0.161	0.029	0.109	0.003
-0.137	0.937	-0.353	-0.068	0.975	-0.213	0.352	-0.050	0.100	-0.013	-0.033	-0.077	0.185	0.013	0.111	0.028
-0.110	0.941	-0.369	-0.068	0.976	-0.207	0.368	-0.127	0.069	0.015	-0.031	-0.099	0.163	0.007	0.129	0.059
-0.087	0.922	-0.380	-0.070	0.977	-0.201	0.341	-0.226	0.105	0.039	-0.051	-0.117	0.145	0.026	0.143	0.087
-0.018	0.960	-0.357	-0.071	0.978	-0.196	0.306	-0.281	0.121	0.109	-0.013	-0.098	0.080	0.014	0.122	0.114
0.020	0.941	-0.337	-0.071	0.979	-0.189	0.383	-0.107	0.072	0.148	-0.034	-0.085	0.045	0.004	0.105	0.140
0.005	0.925	-0.329	-0.072	0.981	-0.181	0.417	-0.110	0.043	0.133	-0.051	-0.085	0.065	0.019	0.100	0.160
0.032	0.918	-0.321	-0.071	0.982	-0.173	0.448	-0.189	0.029	0.160	-0.060	-0.085	0.041	0.025	0.094	0.173
0.020	0.925	-0.349	-0.071	0.984	-0.165	0.439	-0.111	-0.002	0.147	-0.054	-0.121	0.056	0.015	0.124	0.173
0.040	0.933	-0.349	-0.070	0.985	-0.156	0.483	-0.049	-0.004	0.166	-0.047	-0.130	0.041	0.005	0.126	0.177
0.017	0.925	-0.306	-0.071	0.987	-0.146	0.558	-0.141	0.081	0.144	-0.057	-0.097	0.067	0.011	0.085	0.175
0.024	0.949	-0.290	-0.073	0.988	-0.136	0.550	-0.024	0.101	0.153	-0.035	-0.092	0.062	0.014	0.071	0.166
0.009	0.976	-0.294	-0.075	0.989	-0.125	0.560	-0.013	0.125	0.140	-0.009	-0.106	0.080	0.043	0.077	0.152
-0.018	1.003	-0.262	-0.077	0.990	-0.114	0.571	-0.001	0.107	0.115	0.017	-0.086	0.111	0.072	0.048	0.000
-0.030	1.018	-0.258	-0.079	0.991	-0.105	0.502	-0.028	0.111	0.105	0.032	-0.091	0.126	0.089	0.046	0.000
-0.053	1.049	-0.203	-0.081	0.992	-0.095	0.518	-0.048	0.123	0.084	0.062	-0.046	0.153	0.123	0.007	0.000
Avg ODBA	2.238
Vec ODBA	1.491
Avg ELBA	0.882
Avg EPBA	0.259
Speed	ODBA	VeDBA	ELBA	EPBA	StrkSpGn	StrSpGn_L	ISI
6.500	2.238	1.491	0.882	0.259	0.560	0.506	2.211
MeanPeak	0.057129
MeanLong	0.051638
MeanISI	2.210666
