# Supplementary material for: Averaged Propulsive Body Acceleration (APBA) Can Be Calculated from Biologging Tags That Incorporate Gyroscopes and Accelerometers to Estimate Swimming Speed, Hydrodynamic Drag and Energy Expenditure for Steller Sea Lions
Source: PLoS One. 2016 Jun 10;11(6):e0157326. doi: 10.1371/journal.pone.0157326 (PMC4902303; doi:10.1371/journal.pone.0157326)
Supplement: S3 Data — Same components as S2. (ZIP) [file pone.0157326.s003.zip › HazyNov_20/yasha6_6121_4.csv]

rawAx	rawAy	rawAz	gravX	gravY	gravZ	gyrX	gyrY	gyrZ	estAx	estAy	estAz	odbX	odbY	odbZ	spk
-0.072	0.732	-0.676	-0.014	0.831	-0.557	-0.259	0.076	-0.296	-0.009	-0.101	-0.069	0.045	0.106	0.197	-0.032
-0.133	0.740	-0.680	-0.008	0.824	-0.567	-0.618	-0.320	-0.173	-0.077	-0.086	-0.063	0.016	0.102	0.205	-0.014
-0.057	0.829	-0.684	-0.003	0.817	-0.576	-0.550	-0.187	-0.198	-0.005	0.009	-0.057	0.060	0.017	0.214	-0.006
-0.033	0.883	-0.664	-0.001	0.812	-0.583	-0.421	0.200	-0.230	0.016	0.068	-0.031	0.084	0.034	0.199	-0.001
-0.095	0.864	-0.684	0.003	0.807	-0.591	-0.469	-0.167	-0.197	-0.050	0.054	-0.043	0.022	0.011	0.223	-0.001
0.028	0.868	-0.570	0.008	0.806	-0.592	-0.093	-0.040	-0.229	0.069	0.059	0.072	0.145	0.011	0.113	-0.025
-0.076	0.868	-0.593	0.012	0.806	-0.592	0.020	-0.096	-0.238	-0.040	0.059	0.048	0.041	0.007	0.142	-0.042
-0.099	0.748	-0.507	0.015	0.803	-0.596	-0.274	0.034	-0.193	-0.065	-0.058	0.139	0.018	0.116	0.059	-0.048
-0.068	0.717	-0.581	0.018	0.798	-0.602	-0.353	-0.028	-0.174	-0.038	-0.084	0.070	0.049	0.150	0.137	-0.059
-0.072	0.682	-0.597	0.018	0.792	-0.610	-0.480	0.227	-0.206	-0.042	-0.113	0.062	0.045	0.188	0.158	-0.050
-0.030	0.640	-0.613	0.018	0.787	-0.617	-0.455	0.111	-0.115	0.000	-0.150	0.054	0.087	0.234	0.178	-0.033
-0.018	0.624	-0.621	0.019	0.782	-0.623	-0.319	0.160	-0.197	0.011	-0.161	0.051	0.100	0.253	0.189	-0.021
-0.037	0.643	-0.641	0.020	0.777	-0.630	-0.438	0.109	-0.174	-0.010	-0.136	0.038	0.081	0.237	0.213	-0.024
-0.033	0.643	-0.708	0.022	0.774	-0.633	-0.214	0.073	-0.150	-0.007	-0.133	-0.025	0.084	0.240	0.286	-0.026
-0.099	0.632	-0.656	0.021	0.771	-0.636	-0.157	0.284	-0.203	-0.072	-0.142	0.029	0.019	0.254	0.239	-0.020
-0.064	0.647	-0.711	0.025	0.772	-0.635	0.089	-0.168	-0.137	-0.041	-0.128	-0.027	0.054	0.241	0.298	-0.007
-0.010	0.682	-0.719	0.027	0.773	-0.634	0.070	0.037	-0.171	0.011	-0.093	-0.036	0.107	0.208	0.310	0.001
-0.003	0.725	-0.763	0.030	0.775	-0.632	0.185	-0.101	-0.094	0.016	-0.053	-0.082	0.115	0.167	0.358	0.017
-0.003	0.725	-0.763	0.032	0.779	-0.627	0.343	-0.089	-0.103	0.014	-0.057	-0.087	0.115	0.169	0.362	0.036
-0.022	0.786	-0.708	0.032	0.780	-0.625	0.118	0.017	-0.023	-0.005	0.004	-0.034	0.096	0.110	0.310	0.029
0.082	0.748	-0.589	0.029	0.783	-0.621	0.266	0.398	-0.084	0.102	-0.038	0.080	0.200	0.151	0.194	0.015
0.013	0.732	-0.522	0.026	0.788	-0.615	0.400	0.280	-0.059	0.036	-0.059	0.141	0.130	0.169	0.131	-0.010
-0.022	0.667	-0.562	0.024	0.795	-0.607	0.534	0.185	-0.039	0.003	-0.131	0.094	0.096	0.237	0.174	-0.015
-0.068	0.682	-0.510	0.024	0.805	-0.593	0.835	-0.029	-0.005	-0.043	-0.126	0.131	0.050	0.223	0.126	-0.023
-0.018	0.643	-0.542	0.020	0.816	-0.577	1.017	0.336	0.012	0.011	-0.176	0.084	0.100	0.263	0.159	-0.030
-0.010	0.759	-0.629	0.014	0.825	-0.564	0.787	0.356	0.140	0.025	-0.069	-0.016	0.107	0.149	0.248	-0.022
-0.130	0.783	-0.688	0.007	0.833	-0.553	0.686	0.291	0.196	-0.087	-0.053	-0.086	0.013	0.128	0.310	-0.009
-0.053	0.852	-0.641	0.001	0.841	-0.542	0.714	0.364	0.107	-0.004	0.009	-0.050	0.063	0.059	0.265	-0.016
-0.057	0.871	-0.534	-0.006	0.849	-0.528	0.827	0.449	0.093	-0.002	0.020	0.043	0.059	0.042	0.161	-0.038
-0.076	0.840	-0.443	-0.011	0.861	-0.508	1.124	0.399	0.091	-0.015	-0.023	0.114	0.039	0.074	0.073	-0.044
-0.137	0.829	-0.479	-0.017	0.873	-0.488	1.151	0.319	0.088	-0.072	-0.046	0.058	0.024	0.086	0.111	-0.045
-0.141	0.806	-0.487	-0.020	0.883	-0.469	1.090	-0.022	0.197	-0.072	-0.079	0.032	0.029	0.110	0.121	-0.050
-0.030	0.767	-0.388	-0.025	0.893	-0.450	1.095	0.274	0.157	0.045	-0.128	0.111	0.082	0.150	0.025	-0.044
-0.087	0.783	-0.384	-0.032	0.900	-0.434	0.868	0.275	0.204	-0.007	-0.120	0.099	0.023	0.135	0.024	-0.035
-0.080	0.759	-0.376	-0.038	0.908	-0.417	0.957	0.354	0.168	0.007	-0.151	0.089	0.030	0.159	0.019	-0.029
-0.122	0.810	-0.412	-0.044	0.915	-0.401	0.821	0.375	0.150	-0.030	-0.107	0.039	0.013	0.109	0.057	-0.043
-0.137	0.810	-0.404	-0.051	0.922	-0.385	0.891	0.435	0.169	-0.039	-0.114	0.030	0.029	0.109	0.051	-0.048
-0.149	0.771	-0.337	-0.057	0.928	-0.367	0.919	0.426	0.169	-0.044	-0.160	0.080	0.042	0.148	0.012	-0.050
-0.130	0.856	-0.262	-0.063	0.935	-0.350	0.892	0.344	0.161	-0.019	-0.081	0.137	0.025	0.064	0.084	-0.054
-0.133	0.902	-0.321	-0.068	0.941	-0.332	0.959	0.454	0.107	-0.017	-0.041	0.060	0.032	0.019	0.022	-0.047
-0.176	0.922	-0.333	-0.073	0.947	-0.312	1.004	0.398	0.096	-0.055	-0.028	0.028	0.076	0.001	0.008	-0.046
-0.130	0.968	-0.321	-0.077	0.953	-0.293	0.998	0.307	0.116	-0.005	0.013	0.021	0.031	0.044	0.018	-0.036
-0.180	1.007	-0.290	-0.082	0.958	-0.274	0.945	0.363	0.137	-0.050	0.046	0.034	0.082	0.081	0.047	-0.033
-0.157	0.987	-0.321	-0.086	0.963	-0.255	0.985	0.229	0.136	-0.023	0.022	-0.017	0.058	0.060	0.013	-0.036
-0.157	1.030	-0.278	-0.090	0.967	-0.239	0.827	0.242	0.112	-0.019	0.060	0.010	0.058	0.100	0.054	-0.047
-0.180	1.018	-0.156	-0.093	0.970	-0.224	0.739	0.284	0.069	-0.039	0.045	0.117	0.081	0.087	0.174	-0.039
-0.180	1.018	-0.156	-0.096	0.973	-0.210	0.651	0.252	0.115	-0.036	0.043	0.104	0.079	0.086	0.171	-0.026
-0.164	1.049	-0.239	-0.101	0.975	-0.198	0.638	0.238	0.161	-0.016	0.072	0.008	0.062	0.116	0.086	-0.025
-0.095	1.103	-0.242	-0.104	0.977	-0.187	0.522	0.375	0.110	0.057	0.124	-0.006	0.009	0.169	0.079	-0.012
-0.214	1.092	-0.329	-0.108	0.978	-0.179	0.368	0.424	0.132	-0.058	0.111	-0.101	0.109	0.156	0.010	0.003
-0.210	1.080	-0.337	-0.113	0.978	-0.175	0.172	0.541	0.111	-0.050	0.099	-0.113	0.104	0.144	0.021	-0.002
-0.203	1.049	-0.337	-0.118	0.979	-0.169	0.233	0.841	0.109	-0.037	0.068	-0.119	0.097	0.113	0.022	-0.032
-0.283	1.057	-0.400	-0.124	0.979	-0.162	0.248	0.975	0.108	-0.112	0.075	-0.188	0.177	0.120	0.086	-0.080
-0.345	0.983	-0.373	-0.131	0.979	-0.153	0.374	0.812	0.194	-0.166	0.001	-0.170	0.238	0.046	0.060	-0.128
-0.499	0.918	-0.270	-0.138	0.980	-0.143	0.507	0.237	0.289	-0.313	-0.065	-0.078	0.393	0.020	0.040	-0.150
-0.441	0.856	-0.140	-0.142	0.981	-0.133	0.555	-0.054	0.159	-0.251	-0.128	0.042	0.335	0.081	0.169	-0.133
-0.307	0.844	-0.168	-0.144	0.982	-0.124	0.473	-0.034	0.080	-0.115	-0.140	0.005	0.201	0.092	0.141	-0.093
-0.172	0.856	-0.242	-0.147	0.982	-0.115	0.458	0.030	0.145	0.022	-0.129	-0.079	0.067	0.081	0.065	-0.024
-0.130	0.945	-0.278	-0.151	0.983	-0.106	0.516	-0.173	0.236	0.069	-0.040	-0.123	0.025	0.008	0.029	0.068
-0.172	0.995	-0.309	-0.156	0.983	-0.099	0.474	-0.545	0.278	0.031	0.011	-0.162	0.068	0.059	0.003	0.138
-0.026	1.049	-0.290	-0.159	0.983	-0.092	0.488	-0.671	0.270	0.181	0.065	-0.149	0.076	0.113	0.016	0.199
-0.003	1.126	-0.282	-0.161	0.983	-0.086	0.471	-0.823	0.170	0.205	0.142	-0.147	0.098	0.190	0.022	0.253
0.120	1.115	-0.282	-0.161	0.984	-0.081	0.383	-0.789	0.126	0.328	0.130	-0.151	0.219	0.179	0.022	0.311
0.132	1.034	-0.313	-0.160	0.984	-0.077	0.363	-0.599	0.028	0.338	0.049	-0.187	0.230	0.098	0.011	0.361
0.124	0.987	-0.329	-0.159	0.985	-0.074	0.296	-0.671	0.035	0.329	0.002	-0.206	0.221	0.051	0.028	0.389
0.247	0.949	-0.282	-0.157	0.985	-0.071	0.285	-0.505	0.032	0.451	-0.037	-0.162	0.344	0.013	0.020	0.393
0.155	0.945	-0.254	-0.156	0.985	-0.067	0.257	-0.336	0.024	0.357	-0.041	-0.138	0.251	0.008	0.047	0.377
0.151	0.968	-0.262	-0.157	0.986	-0.062	0.384	-0.418	0.113	0.354	-0.018	-0.152	0.246	0.031	0.039	0.355
0.067	1.014	-0.223	-0.158	0.986	-0.052	0.520	-0.068	0.085	0.270	0.029	-0.123	0.160	0.077	0.079	0.300
0.024	0.976	-0.254	-0.160	0.986	-0.043	0.509	-0.226	0.125	0.230	-0.010	-0.163	0.116	0.039	0.047	0.278
-0.049	1.049	-0.223	-0.161	0.987	-0.032	0.608	-0.080	0.055	0.157	0.064	-0.143	0.041	0.113	0.078	0.236
0.067	1.076	-0.108	-0.162	0.987	-0.024	0.476	-0.281	0.098	0.273	0.091	-0.037	0.156	0.140	0.194	0.209
-0.037	1.068	-0.105	-0.161	0.987	-0.016	0.428	0.001	0.001	0.169	0.083	-0.042	0.050	0.132	0.198	0.170
-0.026	1.080	-0.022	-0.160	0.987	-0.009	0.377	-0.096	-0.040	0.180	0.095	0.034	0.061	0.143	0.280	0.148
-0.149	1.076	-0.101	-0.158	0.987	-0.002	0.357	-0.190	-0.080	0.055	0.091	-0.051	0.064	0.140	0.201	0.107
-0.145	1.084	-0.132	-0.157	0.988	0.003	0.341	-0.193	-0.041	0.058	0.098	-0.088	0.061	0.148	0.169	0.071
-0.149	1.153	-0.085	-0.155	0.988	0.006	0.127	0.183	-0.112	0.052	0.167	-0.044	0.066	0.218	0.217	0.021
-0.195	1.076	0.002	-0.152	0.988	0.007	0.054	0.095	-0.137	0.003	0.090	0.041	0.114	0.141	0.303	0.006
-0.264	1.080	0.065	-0.151	0.989	0.008	0.011	-0.038	-0.091	-0.068	0.094	0.104	0.184	0.146	0.366	-0.031
-0.133	1.003	0.152	-0.148	0.989	0.016	0.371	0.228	-0.145	0.060	0.016	0.182	0.054	0.069	0.454	-0.056
-0.303	0.918	-0.018	-0.147	0.989	0.023	0.355	-0.031	-0.090	-0.111	-0.069	0.006	0.225	0.016	0.285	-0.058
-0.253	0.960	-0.002	-0.146	0.989	0.027	0.211	-0.155	-0.077	-0.062	-0.027	0.018	0.176	0.026	0.300	-0.034
-0.257	1.022	-0.148	-0.144	0.989	0.027	0.102	-0.236	-0.106	-0.067	0.035	-0.129	0.181	0.089	0.155	-0.034
-0.199	1.045	-0.120	-0.141	0.990	0.025	-0.046	-0.183	-0.156	-0.012	0.058	-0.099	0.124	0.113	0.183	-0.021
-0.199	1.107	-0.045	-0.139	0.990	0.025	0.030	-0.261	-0.137	-0.014	0.119	-0.024	0.126	0.175	0.258	-0.017
-0.183	1.061	0.104	-0.136	0.990	0.029	0.210	-0.282	-0.133	-0.001	0.073	0.122	0.111	0.128	0.409	-0.026
-0.180	0.983	0.104	-0.134	0.990	0.032	0.174	-0.232	-0.116	0.001	-0.005	0.119	0.109	0.052	0.409	-0.046
-0.210	0.937	0.096	-0.132	0.991	0.032	-0.032	0.178	-0.097	-0.032	-0.051	0.111	0.140	0.006	0.401	-0.048
-0.260	0.895	-0.018	-0.131	0.991	0.028	-0.163	-0.210	-0.075	-0.083	-0.094	0.000	0.192	0.036	0.287	-0.036
-0.214	0.983	-0.069	-0.130	0.991	0.027	0.026	-0.309	-0.099	-0.038	-0.005	-0.050	0.147	0.054	0.235	-0.036
-0.145	1.119	-0.002	-0.129	0.991	0.026	-0.031	-0.223	-0.069	0.030	0.130	0.018	0.079	0.190	0.303	-0.024
-0.207	1.030	0.006	-0.126	0.992	0.026	0.012	-0.101	-0.153	-0.034	0.041	0.026	0.141	0.101	0.311	-0.025
-0.137	1.065	0.077	-0.123	0.992	0.023	-0.163	-0.046	-0.161	0.032	0.075	0.100	0.073	0.137	0.382	-0.034
-0.218	0.937	0.077	-0.120	0.993	0.016	-0.359	0.003	-0.168	-0.052	-0.053	0.107	0.155	0.010	0.381	-0.045
-0.183	0.906	0.096	-0.116	0.993	0.010	-0.322	-0.051	-0.223	-0.021	-0.084	0.133	0.122	0.021	0.400	-0.032
-0.199	0.918	-0.053	-0.112	0.994	0.010	0.078	-0.333	-0.177	-0.040	-0.073	-0.018	0.138	0.009	0.251	-0.031
-0.180	1.007	-0.168	-0.110	0.994	0.008	-0.058	-0.274	-0.142	-0.023	0.016	-0.130	0.120	0.081	0.136	-0.022
-0.195	1.034	-0.152	-0.108	0.994	0.005	-0.100	-0.310	-0.126	-0.041	0.043	-0.111	0.136	0.108	0.152	-0.011
-0.222	1.119	-0.124	-0.104	0.995	0.004	0.006	-0.023	-0.183	-0.071	0.128	-0.083	0.164	0.193	0.179	-0.007
-0.172	1.068	-0.089	-0.100	0.995	0.001	-0.161	0.010	-0.206	-0.025	0.077	-0.044	0.115	0.143	0.214	-0.014
-0.172	1.068	-0.089	-0.097	0.995	-0.002	-0.091	-0.281	-0.200	-0.029	0.077	-0.041	0.116	0.143	0.213	-0.011
-0.160	1.096	-0.081	-0.093	0.996	-0.009	-0.361	-0.194	-0.197	-0.021	0.104	-0.026	0.105	0.170	0.220	-0.018
-0.107	1.096	-0.026	-0.089	0.996	-0.016	-0.347	0.126	-0.212	0.029	0.104	0.036	0.052	0.170	0.275	-0.027
-0.191	1.072	-0.018	-0.084	0.996	-0.027	-0.542	-0.062	-0.255	-0.060	0.080	0.055	0.137	0.147	0.281	-0.016
-0.157	1.045	-0.010	-0.081	0.996	-0.037	-0.472	-0.264	-0.148	-0.029	0.053	0.072	0.103	0.120	0.288	-0.018
-0.080	1.045	-0.093	-0.078	0.996	-0.046	-0.448	0.030	-0.170	0.045	0.054	-0.001	0.026	0.121	0.205	-0.010
-0.153	1.150	-0.124	-0.074	0.996	-0.055	-0.442	-0.050	-0.170	-0.031	0.158	-0.024	0.099	0.225	0.172	-0.008
-0.057	1.103	-0.097	-0.069	0.996	-0.061	-0.295	0.074	-0.266	0.060	0.112	0.010	0.004	0.178	0.200	0.006
-0.195	1.084	-0.156	-0.065	0.995	-0.070	-0.428	-0.225	-0.200	-0.082	0.093	-0.040	0.142	0.158	0.140	-0.009
-0.080	1.092	-0.105	-0.059	0.995	-0.075	-0.269	-0.006	-0.292	0.027	0.101	0.016	0.028	0.165	0.190	-0.029
-0.126	1.096	-0.097	-0.054	0.995	-0.079	-0.212	0.092	-0.288	-0.025	0.105	0.028	0.074	0.167	0.197	-0.057
-0.176	1.080	0.018	-0.049	0.996	-0.076	0.155	-0.280	-0.242	-0.080	0.089	0.139	0.124	0.150	0.310	-0.052
-0.149	1.026	-0.002	-0.045	0.996	-0.075	0.059	-0.263	-0.223	-0.057	0.035	0.119	0.097	0.095	0.289	-0.073
-0.091	1.018	-0.018	-0.040	0.997	-0.071	0.222	-0.114	-0.232	-0.004	0.027	0.098	0.040	0.086	0.271	-0.073
-0.141	1.007	-0.026	-0.036	0.997	-0.069	0.097	-0.209	-0.207	-0.058	0.015	0.088	0.090	0.073	0.262	-0.057
-0.072	0.972	0.006	-0.032	0.997	-0.072	-0.162	-0.124	-0.178	0.008	-0.019	0.123	0.021	0.037	0.291	-0.045
-0.091	0.914	-0.045	-0.029	0.997	-0.075	-0.183	-0.139	-0.158	-0.015	-0.077	0.076	0.040	0.023	0.238	-0.041
-0.076	0.910	-0.045	-0.024	0.996	-0.080	-0.245	-0.003	-0.256	-0.004	-0.080	0.080	0.024	0.028	0.236	-0.029
-0.076	0.945	-0.101	-0.019	0.996	-0.085	-0.226	-0.006	-0.255	-0.009	-0.045	0.030	0.024	0.006	0.179	-0.034
-0.072	0.995	-0.093	-0.014	0.996	-0.087	-0.116	-0.010	-0.285	-0.011	0.006	0.040	0.020	0.055	0.185	-0.037
-0.103	1.018	-0.097	-0.009	0.996	-0.091	-0.173	0.024	-0.264	-0.047	0.029	0.040	0.050	0.077	0.179	-0.055
-0.114	1.022	-0.152	-0.005	0.995	-0.095	-0.195	0.007	-0.195	-0.062	0.034	-0.012	0.061	0.080	0.123	-0.062
-0.176	1.010	-0.124	-0.001	0.995	-0.099	-0.227	0.038	-0.218	-0.127	0.023	0.021	0.122	0.067	0.149	-0.069
-0.095	0.980	-0.132	0.003	0.995	-0.103	-0.168	0.077	-0.266	-0.052	-0.008	0.016	0.041	0.035	0.140	-0.071
-0.099	0.991	-0.136	0.009	0.994	-0.105	-0.131	0.022	-0.281	-0.061	0.004	0.015	0.045	0.044	0.135	-0.063
-0.118	0.976	-0.187	0.013	0.994	-0.106	-0.025	-0.131	-0.226	-0.084	-0.011	-0.036	0.063	0.028	0.082	-0.040
-0.041	1.003	-0.156	0.017	0.994	-0.109	-0.145	-0.290	-0.181	-0.012	0.017	-0.001	0.013	0.054	0.111	-0.028
-0.037	1.010	-0.156	0.021	0.993	-0.112	-0.146	-0.168	-0.176	-0.011	0.025	0.002	0.018	0.061	0.109	-0.024
-0.010	1.026	-0.152	0.024	0.993	-0.117	-0.229	0.031	-0.188	0.012	0.041	0.011	0.045	0.076	0.111	-0.014
-0.037	0.991	-0.097	0.027	0.992	-0.122	-0.256	-0.109	-0.156	-0.018	0.007	0.071	0.018	0.041	0.166	-0.013
-0.014	0.941	-0.120	0.031	0.992	-0.126	-0.215	-0.031	-0.163	0.002	-0.042	0.052	0.041	0.010	0.141	-0.017
-0.003	0.941	-0.136	0.034	0.991	-0.129	-0.175	-0.016	-0.189	0.009	-0.042	0.039	0.052	0.011	0.124	-0.023
-0.030	0.956	-0.136	0.037	0.990	-0.133	-0.195	-0.076	-0.152	-0.021	-0.026	0.043	0.026	0.003	0.123	-0.024
-0.014	0.956	-0.136	0.040	0.990	-0.135	-0.082	0.069	-0.158	-0.008	-0.025	0.045	0.041	0.002	0.122	-0.027
-0.041	0.960	-0.156	0.043	0.990	-0.137	-0.093	-0.139	-0.132	-0.038	-0.021	0.028	0.015	0.005	0.102	-0.034
0.009	0.925	-0.069	0.046	0.990	-0.136	-0.002	-0.104	-0.132	0.009	-0.056	0.114	0.065	0.031	0.188	-0.025
-0.022	0.933	-0.132	0.049	0.989	-0.137	-0.027	-0.133	-0.141	-0.025	-0.047	0.052	0.034	0.024	0.124	-0.029
0.040	0.956	-0.128	0.050	0.989	-0.141	-0.178	0.294	-0.111	0.035	-0.023	0.059	0.096	0.001	0.127	-0.030
-0.064	0.949	-0.246	0.050	0.988	-0.146	-0.261	0.029	-0.044	-0.069	-0.030	-0.053	0.008	0.010	0.008	-0.032
-0.041	1.010	-0.191	0.052	0.987	-0.151	-0.233	-0.140	-0.076	-0.048	0.033	0.007	0.016	0.052	0.062	-0.028
-0.037	1.007	-0.199	0.054	0.986	-0.156	-0.259	-0.092	-0.077	-0.045	0.030	0.004	0.020	0.048	0.053	-0.029
0.017	0.995	-0.140	0.056	0.985	-0.161	-0.256	0.027	-0.142	0.006	0.020	0.068	0.074	0.036	0.111	-0.026
0.013	1.034	-0.242	0.059	0.984	-0.165	-0.221	-0.079	-0.146	-0.001	0.059	-0.030	0.070	0.074	0.007	-0.021
-0.014	1.007	-0.203	0.062	0.983	-0.170	-0.235	0.219	-0.194	-0.031	0.034	0.014	0.042	0.047	0.046	-0.018
-0.018	1.022	-0.266	0.064	0.983	-0.174	-0.162	-0.047	-0.118	-0.037	0.050	-0.045	0.038	0.062	0.018	-0.013
-0.003	1.065	-0.207	0.067	0.982	-0.176	-0.140	-0.148	-0.109	-0.024	0.093	0.017	0.053	0.104	0.041	-0.031
0.024	1.045	-0.246	0.069	0.981	-0.179	-0.118	-0.023	-0.139	-0.000	0.075	-0.020	0.079	0.085	0.001	-0.025
-0.068	1.041	-0.250	0.072	0.981	-0.183	-0.181	-0.010	-0.175	-0.096	0.072	-0.020	0.014	0.081	0.004	-0.027
0.009	1.076	-0.286	0.077	0.980	-0.186	-0.191	-0.423	-0.168	-0.024	0.108	-0.052	0.062	0.117	0.040	-0.027
-0.007	1.068	-0.274	0.080	0.978	-0.195	-0.449	-0.079	-0.133	-0.042	0.102	-0.031	0.046	0.109	0.029	-0.027
0.020	1.007	-0.223	0.082	0.976	-0.204	-0.457	0.183	-0.180	-0.018	0.043	0.029	0.071	0.048	0.021	-0.019
0.036	0.972	-0.286	0.085	0.973	-0.212	-0.433	-0.126	-0.130	-0.005	0.010	-0.025	0.085	0.014	0.043	-0.017
-0.014	0.949	-0.306	0.087	0.971	-0.224	-0.573	-0.070	-0.093	-0.057	-0.010	-0.033	0.033	0.008	0.064	-0.012
0.036	0.945	-0.325	0.089	0.969	-0.232	-0.443	-0.061	-0.108	-0.010	-0.012	-0.044	0.081	0.012	0.086	-0.003
0.036	0.945	-0.325	0.091	0.965	-0.244	-0.606	-0.142	-0.063	-0.012	-0.009	-0.032	0.079	0.013	0.087	-0.005
0.067	0.922	-0.313	0.093	0.963	-0.252	-0.404	-0.205	-0.084	0.016	-0.030	-0.012	0.107	0.036	0.076	0.011
0.043	0.914	-0.313	0.096	0.961	-0.261	-0.479	-0.096	-0.098	-0.009	-0.035	-0.003	0.082	0.045	0.077	0.007
0.101	0.898	-0.298	0.098	0.958	-0.270	-0.469	-0.026	-0.110	0.046	-0.048	0.022	0.139	0.061	0.062	0.003
0.032	0.891	-0.365	0.100	0.955	-0.278	-0.420	0.010	-0.124	-0.025	-0.053	-0.036	0.070	0.069	0.131	-0.001
0.032	0.898	-0.357	0.102	0.952	-0.288	-0.509	-0.259	-0.022	-0.027	-0.042	-0.019	0.069	0.062	0.125	-0.001
0.047	0.914	-0.369	0.103	0.949	-0.297	-0.475	-0.160	-0.038	-0.013	-0.024	-0.021	0.084	0.047	0.139	-0.017
0.074	0.941	-0.309	0.105	0.946	-0.306	-0.510	-0.081	-0.068	0.012	0.006	0.048	0.112	0.019	0.082	-0.024
0.024	0.918	-0.345	0.108	0.942	-0.317	-0.572	-0.237	-0.085	-0.041	-0.013	0.023	0.063	0.042	0.120	-0.014
0.017	0.918	-0.376	0.111	0.939	-0.326	-0.519	-0.265	-0.083	-0.052	-0.010	0.001	0.056	0.042	0.153	-0.024
0.140	0.910	-0.294	0.112	0.935	-0.336	-0.515	0.182	-0.116	0.070	-0.014	0.094	0.180	0.050	0.073	-0.028
-0.003	0.941	-0.440	0.114	0.932	-0.344	-0.452	-0.130	-0.094	-0.074	0.019	-0.044	0.040	0.020	0.221	-0.024
0.059	0.925	-0.365	0.117	0.929	-0.352	-0.402	0.039	-0.163	-0.015	0.007	0.039	0.104	0.035	0.148	-0.015
0.047	0.949	-0.424	0.119	0.925	-0.362	-0.498	0.091	-0.184	-0.030	0.034	-0.011	0.094	0.012	0.209	-0.031
0.070	0.968	-0.436	0.122	0.921	-0.369	-0.410	-0.065	-0.123	-0.010	0.056	-0.016	0.119	0.007	0.223	-0.019
0.036	0.910	-0.428	0.124	0.918	-0.378	-0.471	-0.141	-0.094	-0.047	0.001	0.001	0.086	0.051	0.217	-0.026
0.086	0.922	-0.447	0.123	0.913	-0.388	-0.487	0.434	-0.135	0.004	0.017	-0.009	0.136	0.039	0.239	-0.010
0.001	0.925	-0.483	0.125	0.909	-0.397	-0.472	-0.018	-0.093	-0.082	0.024	-0.035	0.053	0.035	0.275	-0.011
0.147	0.906	-0.455	0.127	0.905	-0.406	-0.503	-0.044	-0.108	0.062	0.009	0.002	0.201	0.054	0.249	-0.001
0.063	0.910	-0.499	0.126	0.901	-0.415	-0.470	0.398	-0.161	-0.022	0.018	-0.031	0.117	0.049	0.294	-0.021
0.097	0.898	-0.463	0.129	0.896	-0.424	-0.501	-0.126	-0.092	0.011	0.011	0.013	0.152	0.061	0.259	-0.014
0.001	0.833	-0.443	0.129	0.892	-0.434	-0.512	0.295	-0.131	-0.085	-0.050	0.044	0.056	0.126	0.241	-0.025
0.051	0.840	-0.499	0.128	0.887	-0.444	-0.504	0.216	-0.074	-0.034	-0.037	-0.002	0.106	0.117	0.298	-0.031
0.078	0.852	-0.526	0.128	0.883	-0.452	-0.416	0.075	-0.082	-0.008	-0.021	-0.022	0.133	0.105	0.326	-0.046
0.055	0.848	-0.487	0.130	0.879	-0.460	-0.451	-0.054	-0.072	-0.033	-0.021	0.026	0.110	0.109	0.287	-0.027
0.024	0.848	-0.487	0.131	0.874	-0.468	-0.446	0.030	-0.099	-0.065	-0.017	0.034	0.080	0.109	0.287	-0.028
0.105	0.848	-0.495	0.133	0.870	-0.475	-0.401	0.054	-0.118	0.014	-0.013	0.033	0.160	0.109	0.296	-0.036
0.051	0.856	-0.542	0.133	0.866	-0.483	-0.436	0.069	-0.097	-0.040	-0.000	-0.007	0.106	0.101	0.344	-0.026
0.051	0.856	-0.542	0.135	0.862	-0.489	-0.340	-0.040	-0.074	-0.042	0.003	-0.001	0.106	0.101	0.345	-0.009
0.109	0.810	-0.546	0.136	0.858	-0.495	-0.321	0.122	-0.121	0.015	-0.040	0.001	0.164	0.147	0.351	-0.010
0.117	0.817	-0.538	0.138	0.855	-0.501	-0.341	-0.041	-0.152	0.020	-0.028	0.015	0.172	0.139	0.344	-0.003
0.101	0.813	-0.550	0.141	0.851	-0.506	-0.328	-0.063	-0.133	0.002	-0.028	0.009	0.157	0.142	0.356	-0.005
0.109	0.783	-0.526	0.141	0.847	-0.512	-0.312	0.278	-0.166	0.010	-0.055	0.039	0.165	0.173	0.332	-0.008
0.059	0.783	-0.542	0.143	0.844	-0.516	-0.210	0.076	-0.162	-0.042	-0.052	0.027	0.115	0.173	0.348	-0.016
0.117	0.783	-0.526	0.145	0.842	-0.520	-0.216	0.124	-0.183	0.014	-0.049	0.047	0.172	0.174	0.333	-0.023
0.090	0.779	-0.546	0.145	0.839	-0.524	-0.180	0.213	-0.191	-0.013	-0.050	0.031	0.146	0.178	0.353	-0.028
0.082	0.775	-0.522	0.147	0.837	-0.527	-0.173	0.112	-0.150	-0.022	-0.051	0.058	0.138	0.182	0.330	-0.020
0.093	0.732	-0.530	0.147	0.835	-0.530	-0.087	0.142	-0.133	-0.011	-0.092	0.052	0.150	0.224	0.338	-0.030
0.117	0.771	-0.518	0.146	0.835	-0.531	-0.037	0.301	-0.098	0.014	-0.053	0.065	0.174	0.185	0.327	-0.025
0.055	0.732	-0.562	0.145	0.834	-0.532	0.003	0.111	-0.065	-0.047	-0.091	0.022	0.112	0.224	0.370	-0.014
0.101	0.802	-0.585	0.144	0.835	-0.532	0.031	0.184	-0.066	0.001	-0.021	-0.001	0.158	0.155	0.393	-0.022
0.124	0.825	-0.562	0.142	0.836	-0.530	0.168	0.274	-0.052	0.026	0.001	0.021	0.181	0.132	0.370	-0.024
0.043	0.763	-0.510	0.140	0.839	-0.526	0.274	0.210	-0.007	-0.052	-0.064	0.068	0.101	0.194	0.321	-0.030
0.090	0.759	-0.530	0.136	0.844	-0.520	0.449	0.362	0.002	-0.001	-0.072	0.042	0.147	0.198	0.342	-0.038
0.013	0.771	-0.518	0.133	0.849	-0.512	0.492	0.093	0.116	-0.075	-0.066	0.046	0.070	0.185	0.331	-0.052
0.074	0.763	-0.463	0.128	0.854	-0.504	0.503	0.305	0.099	-0.009	-0.079	0.093	0.131	0.193	0.277	-0.040
0.043	0.759	-0.491	0.124	0.860	-0.495	0.554	0.157	0.097	-0.036	-0.088	0.056	0.101	0.197	0.305	-0.052
0.086	0.775	-0.479	0.120	0.866	-0.485	0.606	0.232	0.129	0.010	-0.079	0.058	0.143	0.181	0.294	-0.042
0.001	0.775	-0.483	0.114	0.873	-0.474	0.710	0.394	0.122	-0.068	-0.086	0.043	0.059	0.181	0.298	-0.043
0.047	0.806	-0.459	0.108	0.881	-0.462	0.744	0.348	0.149	-0.016	-0.062	0.055	0.105	0.150	0.275	-0.039
0.032	0.810	-0.440	0.101	0.888	-0.449	0.770	0.387	0.151	-0.025	-0.066	0.062	0.089	0.146	0.255	-0.041
0.036	0.825	-0.432	0.094	0.895	-0.437	0.751	0.499	0.121	-0.014	-0.057	0.058	0.094	0.131	0.248	-0.037
0.028	0.871	-0.459	0.089	0.901	-0.424	0.744	0.268	0.174	-0.016	-0.018	0.018	0.086	0.084	0.277	-0.035
-0.018	0.860	-0.447	0.082	0.908	-0.410	0.793	0.412	0.156	-0.055	-0.037	0.017	0.040	0.095	0.265	-0.025
0.017	0.860	-0.420	0.077	0.915	-0.396	0.789	0.255	0.187	-0.015	-0.043	0.031	0.075	0.095	0.239	-0.022
0.055	0.879	-0.376	0.070	0.921	-0.383	0.799	0.528	0.135	0.031	-0.031	0.060	0.114	0.075	0.196	-0.022
0.009	0.933	-0.404	0.064	0.927	-0.369	0.764	0.397	0.149	-0.010	0.017	0.020	0.068	0.021	0.224	-0.021
-0.010	0.910	-0.408	0.058	0.932	-0.357	0.702	0.417	0.129	-0.023	-0.011	0.004	0.048	0.044	0.228	-0.023
-0.033	0.914	-0.357	0.053	0.937	-0.345	0.658	0.334	0.128	-0.041	-0.012	0.043	0.025	0.040	0.177	-0.037
-0.018	0.887	-0.349	0.049	0.942	-0.333	0.660	0.472	0.063	-0.021	-0.043	0.039	0.041	0.067	0.169	-0.044
-0.057	0.906	-0.349	0.045	0.946	-0.321	0.644	0.380	0.063	-0.056	-0.028	0.028	0.003	0.048	0.169	-0.049
-0.045	0.929	-0.329	0.041	0.950	-0.310	0.641	0.316	0.077	-0.041	-0.009	0.036	0.015	0.025	0.149	-0.048
-0.057	0.922	-0.333	0.037	0.954	-0.298	0.617	0.312	0.084	-0.049	-0.021	0.021	0.004	0.033	0.153	-0.048
-0.045	0.972	-0.306	0.034	0.958	-0.286	0.665	0.195	0.092	-0.034	0.026	0.036	0.015	0.017	0.126	-0.050
-0.049	0.968	-0.321	0.030	0.961	-0.273	0.659	0.309	0.098	-0.034	0.018	0.008	0.011	0.013	0.143	-0.044
-0.099	0.945	-0.325	0.026	0.965	-0.262	0.601	0.117	0.190	-0.079	-0.008	-0.007	0.038	0.011	0.147	-0.043
-0.053	0.956	-0.317	0.021	0.968	-0.251	0.580	0.202	0.197	-0.028	0.000	-0.010	0.008	0.001	0.140	-0.042
-0.083	0.968	-0.313	0.016	0.971	-0.239	0.633	0.172	0.206	-0.053	0.009	-0.017	0.023	0.013	0.136	-0.045
-0.080	0.972	-0.290	0.011	0.973	-0.229	0.531	0.105	0.216	-0.045	0.010	-0.004	0.019	0.016	0.113	-0.037
-0.080	0.991	-0.239	0.006	0.976	-0.218	0.587	0.276	0.151	-0.040	0.027	0.036	0.019	0.035	0.062	-0.041
-0.083	0.987	-0.278	0.003	0.979	-0.206	0.619	0.246	0.112	-0.041	0.020	-0.015	0.023	0.031	0.102	-0.041
-0.095	0.976	-0.262	-0.002	0.981	-0.193	0.680	0.239	0.161	-0.048	0.005	-0.012	0.034	0.020	0.087	-0.044
-0.099	0.953	-0.239	-0.007	0.984	-0.180	0.659	0.197	0.207	-0.046	-0.020	-0.001	0.038	0.003	0.063	-0.041
-0.126	0.964	-0.246	-0.012	0.986	-0.166	0.700	0.166	0.203	-0.068	-0.011	-0.023	0.064	0.008	0.072	-0.045
-0.107	0.980	-0.231	-0.017	0.988	-0.154	0.634	0.225	0.198	-0.044	0.002	-0.019	0.044	0.024	0.056	-0.042
-0.130	0.991	-0.219	-0.021	0.990	-0.142	0.600	0.205	0.182	-0.063	0.012	-0.019	0.066	0.035	0.044	-0.038
-0.118	0.968	-0.242	-0.025	0.991	-0.132	0.549	0.254	0.139	-0.047	-0.013	-0.054	0.055	0.011	0.068	-0.027
-0.126	0.976	-0.246	-0.028	0.992	-0.122	0.514	0.095	0.118	-0.052	-0.006	-0.068	0.062	0.019	0.072	-0.015
-0.110	0.964	-0.258	-0.030	0.993	-0.111	0.568	0.306	0.091	-0.034	-0.019	-0.091	0.046	0.007	0.084	-0.007
-0.080	0.972	-0.235	-0.035	0.995	-0.098	0.636	0.337	0.162	0.001	-0.013	-0.080	0.015	0.014	0.060	-0.002
-0.137	1.003	-0.242	-0.041	0.996	-0.083	0.768	0.406	0.255	-0.050	0.017	-0.103	0.072	0.045	0.068	0.005
-0.130	0.987	-0.223	-0.046	0.997	-0.065	0.915	0.499	0.237	-0.037	0.000	-0.101	0.064	0.029	0.047	-0.009
-0.130	0.987	-0.223	-0.052	0.998	-0.047	0.892	0.557	0.249	-0.031	-0.000	-0.119	0.064	0.029	0.047	-0.028
-0.222	0.945	-0.191	-0.060	0.998	-0.031	0.793	0.399	0.358	-0.115	-0.043	-0.104	0.156	0.014	0.015	-0.038
-0.203	0.960	-0.112	-0.068	0.998	-0.013	0.919	0.350	0.353	-0.088	-0.027	-0.044	0.136	0.001	0.064	-0.046
-0.203	0.937	-0.077	-0.075	0.997	0.007	0.984	0.234	0.346	-0.080	-0.050	-0.028	0.136	0.022	0.099	-0.045
-0.191	0.995	-0.085	-0.082	0.996	0.026	0.969	0.197	0.324	-0.062	0.009	-0.055	0.124	0.036	0.091	-0.024
-0.145	1.018	-0.085	-0.087	0.995	0.044	0.903	0.102	0.274	-0.010	0.034	-0.073	0.078	0.059	0.092	0.004
-0.145	1.057	-0.108	-0.092	0.994	0.060	0.810	0.047	0.225	-0.005	0.074	-0.113	0.077	0.098	0.068	0.030
-0.118	1.103	-0.136	-0.095	0.993	0.072	0.655	0.053	0.174	0.026	0.121	-0.153	0.050	0.144	0.041	0.064
-0.133	1.092	-0.124	-0.098	0.992	0.082	0.551	-0.214	0.108	0.013	0.111	-0.151	0.065	0.133	0.053	0.093
-0.053	1.034	-0.105	-0.099	0.991	0.089	0.420	-0.325	0.055	0.096	0.054	-0.139	0.015	0.075	0.073	0.129
-0.026	1.003	-0.089	-0.101	0.990	0.095	0.357	-0.434	0.045	0.124	0.024	-0.129	0.043	0.045	0.090	0.161
0.036	0.987	-0.081	-0.102	0.990	0.100	0.337	-0.356	0.023	0.186	0.009	-0.127	0.104	0.030	0.098	0.199
0.047	0.991	-0.101	-0.102	0.989	0.106	0.371	-0.321	-0.003	0.198	0.014	-0.153	0.116	0.034	0.079	0.221
0.067	1.010	-0.108	-0.103	0.988	0.112	0.380	-0.405	0.041	0.218	0.034	-0.167	0.135	0.054	0.071	0.246
0.043	0.960	-0.124	-0.104	0.987	0.120	0.453	-0.351	0.014	0.196	-0.015	-0.190	0.113	0.004	0.056	0.252
0.093	0.918	-0.089	-0.105	0.986	0.128	0.484	-0.368	0.047	0.247	-0.057	-0.163	0.163	0.038	0.092	0.250
0.043	0.929	-0.097	-0.107	0.985	0.136	0.488	-0.348	0.061	0.199	-0.044	-0.179	0.113	0.026	0.085	0.248
0.043	0.980	-0.026	-0.110	0.983	0.145	0.538	-0.531	0.136	0.203	0.009	-0.117	0.114	0.024	0.156	0.245
0.063	0.960	-0.022	-0.113	0.981	0.155	0.559	-0.298	0.122	0.225	-0.009	-0.123	0.133	0.005	0.161	0.226
0.043	0.999	0.006	-0.115	0.980	0.165	0.553	-0.224	0.108	0.208	0.032	-0.105	0.114	0.044	0.189	0.216
0.001	0.995	0.022	-0.119	0.977	0.175	0.547	-0.224	0.147	0.169	0.030	-0.099	0.072	0.040	0.206	0.199
-0.007	1.022	0.022	-0.123	0.975	0.185	0.608	-0.281	0.184	0.166	0.059	-0.109	0.065	0.068	0.207	0.185
-0.057	1.030	0.045	-0.128	0.973	0.195	0.548	-0.296	0.189	0.120	0.070	-0.095	0.015	0.076	0.231	0.163
-0.010	1.038	0.081	-0.131	0.970	0.203	0.484	-0.265	0.143	0.170	0.079	-0.067	0.062	0.084	0.267	0.146
-0.064	1.115	0.124	-0.133	0.969	0.210	0.398	-0.021	0.097	0.118	0.159	-0.031	0.008	0.162	0.311	0.136
-0.083	1.038	0.128	-0.133	0.967	0.218	0.418	-0.011	0.020	0.098	0.083	-0.035	0.011	0.085	0.316	0.128
-0.037	1.038	0.156	-0.133	0.966	0.223	0.279	0.078	0.024	0.144	0.084	-0.013	0.035	0.086	0.345	0.113
-0.091	1.041	0.116	-0.133	0.964	0.230	0.386	-0.077	0.016	0.091	0.090	-0.059	0.018	0.090	0.307	0.088
-0.091	1.041	0.116	-0.136	0.963	0.233	0.190	-0.145	0.106	0.093	0.091	-0.061	0.018	0.091	0.308	0.061
-0.199	1.030	0.175	-0.138	0.962	0.235	0.115	-0.101	0.098	-0.012	0.080	-0.004	0.125	0.080	0.368	0.023
-0.226	0.976	0.175	-0.139	0.961	0.238	0.157	0.038	0.028	-0.039	0.027	-0.007	0.152	0.027	0.369	-0.006
-0.245	1.022	0.175	-0.140	0.961	0.239	0.105	-0.113	0.014	-0.057	0.074	-0.008	0.172	0.075	0.370	-0.039
-0.249	0.991	0.144	-0.141	0.960	0.240	0.074	-0.037	-0.003	-0.060	0.043	-0.041	0.175	0.045	0.339	-0.034
-0.283	0.960	0.108	-0.143	0.961	0.238	-0.050	-0.209	0.028	-0.093	0.012	-0.075	0.210	0.015	0.305	-0.039
-0.168	0.968	0.195	-0.141	0.961	0.238	-0.020	0.025	-0.086	0.021	0.019	0.012	0.094	0.024	0.393	-0.042
-0.276	1.034	0.112	-0.141	0.961	0.236	-0.063	-0.217	-0.050	-0.086	0.085	-0.068	0.202	0.091	0.310	-0.031
-0.272	1.003	0.156	-0.142	0.962	0.233	-0.090	-0.369	-0.065	-0.082	0.053	-0.022	0.197	0.061	0.355	-0.024
-0.168	0.987	0.191	-0.140	0.963	0.231	-0.082	-0.083	-0.123	0.020	0.037	0.016	0.094	0.047	0.391	-0.031
-0.230	1.014	0.136	-0.140	0.963	0.229	-0.051	-0.251	-0.086	-0.041	0.063	-0.038	0.155	0.075	0.337	-0.022
-0.195	1.007	0.211	-0.141	0.963	0.229	0.043	-0.318	-0.051	-0.006	0.056	0.037	0.120	0.068	0.412	-0.018
-0.183	0.941	0.223	-0.140	0.964	0.228	-0.036	-0.053	-0.033	0.005	-0.010	0.050	0.109	0.003	0.425	-0.031
-0.264	0.987	0.108	-0.141	0.964	0.226	-0.027	-0.203	-0.027	-0.075	0.036	-0.063	0.189	0.051	0.311	-0.044
-0.245	1.018	0.163	-0.140	0.964	0.225	-0.071	-0.031	-0.076	-0.056	0.067	-0.006	0.170	0.083	0.367	-0.047
-0.291	1.038	0.159	-0.140	0.965	0.222	-0.103	-0.206	-0.093	-0.103	0.085	-0.007	0.216	0.103	0.364	-0.043
-0.226	0.991	0.152	-0.139	0.966	0.219	-0.127	-0.141	-0.103	-0.038	0.038	-0.012	0.150	0.058	0.356	-0.049
-0.191	0.972	0.128	-0.139	0.967	0.215	-0.150	-0.215	-0.034	-0.003	0.018	-0.032	0.115	0.039	0.333	-0.046
-0.272	0.972	0.159	-0.139	0.967	0.212	-0.151	-0.067	-0.051	-0.083	0.018	0.003	0.195	0.040	0.365	-0.031
-0.218	0.953	0.187	-0.138	0.968	0.209	-0.100	-0.120	-0.055	-0.029	-0.002	0.033	0.141	0.021	0.393	-0.033
-0.210	0.949	0.144	-0.136	0.969	0.207	-0.106	0.028	-0.111	-0.023	-0.007	-0.008	0.133	0.018	0.349	-0.035
-0.237	0.976	0.124	-0.136	0.969	0.205	-0.081	-0.236	-0.092	-0.050	0.020	-0.025	0.159	0.046	0.330	-0.021
-0.203	0.980	0.108	-0.134	0.970	0.202	-0.122	-0.125	-0.114	-0.017	0.023	-0.038	0.124	0.050	0.314	-0.030
-0.207	1.030	0.104	-0.133	0.971	0.198	-0.152	-0.128	-0.088	-0.022	0.072	-0.038	0.127	0.101	0.311	-0.033
-0.276	1.034	0.132	-0.131	0.972	0.194	-0.166	-0.120	-0.156	-0.093	0.074	-0.007	0.195	0.105	0.338	-0.034
-0.241	1.022	0.077	-0.130	0.973	0.191	-0.130	-0.167	-0.121	-0.060	0.062	-0.059	0.160	0.093	0.283	-0.042
-0.241	1.022	0.077	-0.128	0.974	0.187	-0.170	-0.096	-0.110	-0.062	0.061	-0.054	0.159	0.094	0.283	-0.046
-0.241	1.038	0.085	-0.126	0.975	0.182	-0.233	0.052	-0.119	-0.065	0.075	-0.042	0.159	0.109	0.291	-0.035
-0.218	1.026	0.073	-0.125	0.976	0.177	-0.206	-0.263	-0.106	-0.043	0.062	-0.048	0.135	0.097	0.280	-0.035
-0.222	1.007	0.073	-0.123	0.977	0.173	-0.188	-0.130	-0.152	-0.049	0.042	-0.044	0.138	0.077	0.279	-0.028
-0.237	0.983	0.045	-0.122	0.978	0.169	-0.158	-0.321	-0.109	-0.065	0.018	-0.067	0.152	0.054	0.251	-0.026
-0.180	1.003	0.092	-0.120	0.979	0.165	-0.197	-0.103	-0.167	-0.010	0.036	-0.015	0.093	0.073	0.298	-0.021
-0.191	0.980	0.132	-0.117	0.980	0.160	-0.186	-0.148	-0.166	-0.024	0.012	0.029	0.104	0.049	0.338	-0.017
-0.160	0.972	0.108	-0.115	0.981	0.156	-0.179	-0.166	-0.163	0.004	0.004	0.010	0.072	0.041	0.314	-0.010
-0.183	1.030	0.065	-0.112	0.982	0.152	-0.209	-0.202	-0.174	-0.022	0.061	-0.028	0.094	0.099	0.270	-0.024
-0.160	1.068	0.085	-0.107	0.983	0.148	-0.161	0.033	-0.259	-0.004	0.098	-0.005	0.070	0.137	0.290	-0.020
-0.237	1.065	0.077	-0.104	0.984	0.144	-0.198	-0.165	-0.198	-0.084	0.094	-0.008	0.146	0.132	0.283	-0.023
-0.176	1.030	0.037	-0.100	0.985	0.139	-0.203	-0.016	-0.199	-0.027	0.058	-0.043	0.084	0.097	0.244	-0.025
-0.187	1.076	0.010	-0.097	0.986	0.135	-0.176	-0.096	-0.181	-0.041	0.103	-0.067	0.094	0.143	0.216	-0.027
-0.168	1.045	0.065	-0.093	0.987	0.132	-0.145	0.069	-0.201	-0.026	0.071	-0.008	0.074	0.111	0.272	-0.021
-0.168	1.030	0.037	-0.090	0.987	0.130	-0.105	-0.063	-0.184	-0.029	0.055	-0.033	0.073	0.096	0.245	-0.023
-0.187	1.068	0.053	-0.088	0.988	0.128	-0.080	-0.239	-0.155	-0.050	0.093	-0.015	0.091	0.134	0.261	-0.014
-0.157	1.065	0.077	-0.086	0.988	0.125	-0.119	-0.296	-0.134	-0.021	0.089	0.012	0.059	0.130	0.284	-0.018
-0.114	1.034	0.022	-0.082	0.989	0.121	-0.190	0.078	-0.193	0.017	0.057	-0.039	0.015	0.100	0.229	-0.016
-0.191	1.030	0.002	-0.080	0.990	0.116	-0.189	-0.338	-0.150	-0.061	0.052	-0.054	0.091	0.096	0.209	-0.009
-0.145	1.041	0.025	-0.078	0.991	0.113	-0.128	-0.023	-0.155	-0.018	0.063	-0.027	0.043	0.107	0.232	-0.008
-0.141	1.022	0.018	-0.075	0.991	0.109	-0.177	-0.025	-0.158	-0.017	0.043	-0.031	0.038	0.088	0.224	-0.019
-0.145	1.026	0.037	-0.072	0.992	0.105	-0.204	0.002	-0.158	-0.024	0.046	-0.007	0.041	0.091	0.244	-0.019
-0.153	1.030	0.010	-0.069	0.993	0.100	-0.256	-0.055	-0.181	-0.034	0.049	-0.028	0.049	0.094	0.217	-0.022
-0.176	1.007	-0.014	-0.066	0.993	0.095	-0.233	-0.122	-0.176	-0.060	0.025	-0.047	0.072	0.070	0.193	-0.025
-0.160	1.018	-0.030	-0.063	0.994	0.089	-0.253	-0.123	-0.133	-0.047	0.036	-0.057	0.056	0.081	0.178	-0.040
-0.153	1.038	-0.030	-0.062	0.995	0.082	-0.337	-0.102	-0.109	-0.041	0.055	-0.049	0.049	0.100	0.178	-0.036
-0.218	1.018	-0.002	-0.061	0.995	0.074	-0.358	-0.143	-0.081	-0.107	0.035	-0.014	0.114	0.080	0.206	-0.029
-0.087	0.960	0.065	-0.059	0.996	0.068	-0.325	0.030	-0.097	0.022	-0.024	0.060	0.016	0.022	0.273	-0.028
-0.087	0.960	0.065	-0.057	0.996	0.061	-0.334	0.046	-0.099	0.020	-0.024	0.067	0.016	0.022	0.273	-0.027
-0.141	1.030	-0.038	-0.056	0.997	0.054	-0.328	-0.041	-0.070	-0.034	0.045	-0.029	0.039	0.092	0.171	-0.014
-0.122	1.038	-0.018	-0.054	0.997	0.047	-0.349	0.111	-0.095	-0.017	0.052	-0.001	0.020	0.099	0.191	-0.013
-0.141	1.026	-0.045	-0.053	0.998	0.040	-0.369	-0.072	-0.072	-0.037	0.040	-0.021	0.040	0.088	0.163	-0.011
-0.114	1.010	-0.081	-0.051	0.998	0.033	-0.335	-0.089	-0.106	-0.013	0.024	-0.049	0.014	0.072	0.128	-0.012
-0.107	1.038	-0.065	-0.049	0.998	0.025	-0.348	-0.051	-0.100	-0.007	0.051	-0.026	0.006	0.099	0.144	-0.017
-0.130	1.010	-0.053	-0.048	0.999	0.017	-0.406	-0.013	-0.075	-0.031	0.024	-0.005	0.030	0.072	0.156	-0.019
-0.141	1.003	-0.053	-0.047	0.999	0.009	-0.375	-0.138	-0.080	-0.043	0.016	0.004	0.042	0.063	0.156	-0.024
-0.126	0.995	-0.045	-0.045	0.999	0.001	-0.391	-0.133	-0.091	-0.029	0.008	0.021	0.026	0.055	0.164	-0.038
-0.118	1.018	-0.081	-0.042	0.999	-0.008	-0.453	0.068	-0.155	-0.024	0.031	-0.005	0.019	0.078	0.128	-0.045
-0.183	1.022	-0.124	-0.040	0.999	-0.019	-0.534	-0.031	-0.127	-0.091	0.035	-0.037	0.085	0.081	0.085	-0.036
-0.172	1.049	-0.140	-0.038	0.999	-0.030	-0.516	-0.116	-0.136	-0.082	0.062	-0.042	0.073	0.108	0.069	-0.029
-0.072	1.053	-0.093	-0.035	0.999	-0.041	-0.530	-0.129	-0.155	0.015	0.066	0.017	0.027	0.111	0.116	-0.034
-0.087	1.022	-0.136	-0.032	0.998	-0.053	-0.581	-0.027	-0.155	-0.004	0.036	-0.014	0.011	0.080	0.072	-0.019
-0.133	1.014	-0.144	-0.029	0.997	-0.065	-0.608	-0.117	-0.151	-0.053	0.029	-0.010	0.035	0.072	0.064	-0.008
-0.072	1.018	-0.128	-0.027	0.997	-0.077	-0.593	-0.112	-0.118	0.006	0.033	0.018	0.027	0.076	0.080	-0.010
-0.103	1.007	-0.215	-0.025	0.996	-0.090	-0.644	-0.178	-0.100	-0.026	0.023	-0.055	0.003	0.064	0.007	-0.016
-0.076	1.014	-0.183	-0.022	0.994	-0.103	-0.640	-0.044	-0.132	-0.002	0.032	-0.010	0.024	0.072	0.024	-0.003
-0.110	0.991	-0.203	-0.019	0.993	-0.117	-0.659	-0.197	-0.141	-0.040	0.010	-0.016	0.011	0.049	0.005	-0.009
-0.041	1.010	-0.191	-0.016	0.991	-0.130	-0.660	-0.091	-0.163	0.026	0.031	0.009	0.058	0.068	0.016	-0.011
-0.103	0.991	-0.227	-0.013	0.989	-0.144	-0.701	-0.164	-0.141	-0.038	0.014	-0.012	0.003	0.048	0.018	-0.007
-0.076	0.980	-0.227	-0.010	0.987	-0.159	-0.720	-0.005	-0.153	-0.014	0.004	0.003	0.024	0.037	0.018	-0.008
-0.022	1.003	-0.203	-0.006	0.985	-0.173	-0.746	-0.075	-0.185	0.036	0.030	0.041	0.078	0.060	0.006	-0.016
-0.083	0.999	-0.242	-0.002	0.982	-0.188	-0.722	-0.231	-0.189	-0.030	0.028	0.016	0.016	0.056	0.032	-0.012
-0.072	1.007	-0.270	0.003	0.979	-0.202	-0.706	0.159	-0.267	-0.023	0.038	0.002	0.028	0.065	0.060	-0.019
-0.049	0.991	-0.266	0.007	0.976	-0.218	-0.840	-0.269	-0.194	-0.005	0.026	0.022	0.051	0.050	0.055	-0.016
-0.080	0.995	-0.274	0.011	0.972	-0.235	-0.852	-0.044	-0.196	-0.040	0.034	0.031	0.020	0.054	0.063	-0.022
0.005	0.972	-0.309	0.015	0.967	-0.253	-0.901	-0.033	-0.199	0.041	0.015	0.013	0.105	0.031	0.098	-0.019
-0.103	0.987	-0.345	0.019	0.962	-0.271	-0.950	-0.128	-0.166	-0.071	0.035	-0.004	0.001	0.047	0.133	-0.021
-0.026	0.972	-0.337	0.022	0.957	-0.289	-0.917	0.052	-0.185	0.003	0.025	0.022	0.077	0.031	0.124	-0.017
-0.041	0.968	-0.361	0.026	0.951	-0.307	-0.936	-0.065	-0.191	-0.017	0.027	0.016	0.062	0.028	0.147	-0.026
-0.041	0.925	-0.361	0.029	0.945	-0.324	-0.917	-0.056	-0.196	-0.020	-0.010	0.033	0.063	0.015	0.147	-0.023
-0.014	0.929	-0.376	0.033	0.939	-0.341	-0.884	0.094	-0.237	0.003	-0.000	0.034	0.091	0.011	0.162	-0.029
-0.068	0.891	-0.420	0.036	0.933	-0.359	-0.937	-0.001	-0.188	-0.053	-0.032	0.008	0.038	0.050	0.205	-0.037
-0.030	0.898	-0.384	0.039	0.926	-0.376	-0.908	-0.047	-0.157	-0.017	-0.018	0.060	0.077	0.043	0.169	-0.029
-0.053	0.933	-0.400	0.043	0.919	-0.393	-0.936	-0.196	-0.146	-0.044	0.025	0.061	0.055	0.008	0.184	-0.032
0.013	0.933	-0.455	0.047	0.911	-0.410	-0.939	-0.041	-0.162	0.020	0.032	0.022	0.121	0.008	0.238	-0.027
-0.026	0.902	-0.491	0.051	0.903	-0.427	-0.941	-0.092	-0.203	-0.022	0.010	0.004	0.083	0.039	0.273	-0.022
-0.026	0.840	-0.499	0.055	0.894	-0.444	-0.942	-0.092	-0.225	-0.026	-0.044	0.013	0.084	0.101	0.280	-0.022
-0.007	0.825	-0.518	0.058	0.885	-0.463	-1.008	0.070	-0.179	-0.008	-0.049	0.011	0.104	0.116	0.298	-0.024
-0.041	0.825	-0.491	0.062	0.876	-0.479	-0.926	-0.223	-0.144	-0.046	-0.041	0.054	0.069	0.116	0.269	-0.027
0.028	0.825	-0.507	0.065	0.867	-0.494	-0.861	0.041	-0.184	0.021	-0.032	0.054	0.139	0.116	0.283	-0.031
-0.007	0.813	-0.507	0.068	0.858	-0.509	-0.863	0.030	-0.220	-0.017	-0.035	0.069	0.105	0.127	0.282	-0.030
-0.010	0.810	-0.518	0.072	0.849	-0.523	-0.820	0.013	-0.260	-0.024	-0.030	0.071	0.101	0.131	0.292	-0.030
0.036	0.798	-0.542	0.078	0.840	-0.536	-0.809	-0.171	-0.224	0.017	-0.032	0.061	0.147	0.142	0.314	-0.036
-0.030	0.794	-0.566	0.079	0.831	-0.551	-0.835	0.092	-0.192	-0.050	-0.027	0.052	0.082	0.146	0.336	-0.039
0.017	0.755	-0.574	0.082	0.822	-0.564	-0.803	-0.005	-0.141	-0.006	-0.056	0.057	0.128	0.184	0.341	-0.028
-0.014	0.725	-0.585	0.085	0.813	-0.576	-0.762	-0.059	-0.162	-0.040	-0.078	0.058	0.097	0.215	0.351	-0.030
0.067	0.728	-0.581	0.088	0.804	-0.588	-0.682	-0.012	-0.171	0.038	-0.066	0.073	0.176	0.211	0.345	-0.021
0.047	0.736	-0.574	0.088	0.797	-0.598	-0.629	0.237	-0.200	0.018	-0.050	0.092	0.156	0.203	0.336	-0.016
0.020	0.717	-0.648	0.089	0.789	-0.608	-0.608	0.089	-0.164	-0.010	-0.062	0.027	0.129	0.223	0.408	-0.013
0.040	0.694	-0.648	0.089	0.782	-0.616	-0.501	0.160	-0.145	0.009	-0.078	0.036	0.147	0.246	0.407	-0.020
0.001	0.713	-0.660	0.090	0.776	-0.624	-0.470	0.066	-0.138	-0.030	-0.053	0.031	0.108	0.227	0.417	-0.023
0.028	0.659	-0.629	0.091	0.770	-0.631	-0.443	0.139	-0.154	-0.004	-0.101	0.070	0.134	0.281	0.383	-0.017
0.028	0.659	-0.629	0.091	0.764	-0.638	-0.432	0.165	-0.142	-0.004	-0.095	0.077	0.133	0.281	0.381	-0.023
0.070	0.690	-0.641	0.091	0.760	-0.643	-0.302	0.161	-0.127	0.039	-0.060	0.071	0.175	0.250	0.391	-0.018
0.028	0.690	-0.637	0.093	0.757	-0.647	-0.232	-0.020	-0.139	-0.006	-0.057	0.078	0.131	0.250	0.385	-0.022
0.043	0.667	-0.648	0.092	0.755	-0.649	-0.113	0.202	-0.120	0.010	-0.078	0.069	0.146	0.273	0.395	-0.017
0.017	0.651	-0.625	0.093	0.754	-0.650	-0.054	-0.018	-0.061	-0.018	-0.093	0.093	0.119	0.289	0.369	-0.027
0.070	0.609	-0.593	0.090	0.756	-0.649	0.139	0.236	-0.033	0.039	-0.137	0.124	0.171	0.331	0.335	-0.036
0.017	0.640	-0.633	0.086	0.759	-0.645	0.259	0.367	-0.024	-0.010	-0.109	0.081	0.117	0.300	0.372	-0.044
-0.026	0.643	-0.617	0.082	0.764	-0.640	0.361	0.214	0.063	-0.048	-0.110	0.092	0.073	0.295	0.355	-0.040
-0.007	0.701	-0.605	0.077	0.769	-0.635	0.410	0.196	0.103	-0.025	-0.057	0.098	0.091	0.238	0.341	-0.053
0.017	0.678	-0.605	0.072	0.776	-0.626	0.566	0.328	0.102	0.004	-0.088	0.090	0.114	0.261	0.339	-0.053
-0.041	0.682	-0.605	0.066	0.784	-0.618	0.602	0.233	0.133	-0.048	-0.092	0.081	0.055	0.257	0.337	-0.045
-0.007	0.667	-0.593	0.059	0.791	-0.609	0.601	0.327	0.177	-0.007	-0.115	0.084	0.089	0.272	0.322	-0.038
-0.010	0.674	-0.566	0.053	0.800	-0.598	0.726	0.280	0.159	-0.005	-0.116	0.101	0.084	0.265	0.292	-0.041
-0.010	0.694	-0.597	0.046	0.809	-0.586	0.728	0.403	0.155	0.002	-0.105	0.059	0.083	0.245	0.322	-0.038
-0.041	0.694	-0.570	0.039	0.817	-0.575	0.741	0.294	0.200	-0.022	-0.114	0.075	0.051	0.245	0.292	-0.036
-0.064	0.717	-0.577	0.031	0.826	-0.563	0.740	0.354	0.196	-0.037	-0.099	0.055	0.027	0.221	0.298	-0.032
-0.037	0.736	-0.554	0.025	0.834	-0.551	0.757	0.227	0.225	-0.004	-0.088	0.067	0.053	0.201	0.272	-0.033
-0.041	0.759	-0.554	0.018	0.843	-0.537	0.814	0.298	0.226	-0.001	-0.074	0.054	0.048	0.178	0.270	-0.028
-0.057	0.755	-0.554	0.011	0.852	-0.524	0.811	0.235	0.259	-0.009	-0.087	0.040	0.031	0.181	0.268	-0.023
-0.060	0.783	-0.546	0.003	0.860	-0.511	0.780	0.251	0.262	-0.006	-0.068	0.035	0.026	0.154	0.258	-0.021
-0.083	0.817	-0.542	-0.004	0.867	-0.498	0.749	0.253	0.283	-0.022	-0.040	0.027	0.002	0.118	0.253	-0.017
-0.068	0.821	-0.495	-0.012	0.875	-0.484	0.775	0.352	0.231	0.001	-0.044	0.061	0.017	0.114	0.203	-0.025
-0.057	0.844	-0.495	-0.019	0.882	-0.472	0.730	0.311	0.232	0.020	-0.028	0.048	0.027	0.091	0.202	-0.023
-0.153	0.871	-0.542	-0.024	0.889	-0.458	0.789	0.162	0.190	-0.071	-0.008	-0.013	0.070	0.063	0.247	-0.028
-0.083	0.875	-0.491	-0.031	0.895	-0.444	0.753	0.305	0.181	0.004	-0.011	0.025	0.001	0.059	0.194	-0.034
-0.153	0.840	-0.495	-0.037	0.901	-0.432	0.711	0.181	0.271	-0.059	-0.052	0.008	0.071	0.094	0.195	-0.040
-0.160	0.852	-0.499	-0.045	0.907	-0.419	0.716	0.288	0.281	-0.059	-0.046	-0.009	0.079	0.082	0.197	-0.032
-0.153	0.860	-0.518	-0.051	0.912	-0.407	0.676	0.210	0.210	-0.045	-0.044	-0.041	0.072	0.073	0.215	-0.028
-0.153	0.860	-0.518	-0.056	0.917	-0.396	0.593	0.287	0.155	-0.040	-0.048	-0.051	0.073	0.073	0.213	-0.019
-0.126	0.871	-0.530	-0.062	0.921	-0.386	0.551	0.441	0.115	-0.007	-0.041	-0.073	0.047	0.060	0.223	-0.009
-0.160	0.906	-0.507	-0.069	0.925	-0.373	0.683	0.406	0.165	-0.036	-0.011	-0.062	0.082	0.025	0.198	-0.002
-0.183	0.895	-0.558	-0.076	0.931	-0.357	0.836	0.547	0.186	-0.051	-0.028	-0.129	0.106	0.036	0.247	-0.002
-0.187	0.875	-0.558	-0.084	0.936	-0.341	0.838	0.580	0.156	-0.048	-0.053	-0.145	0.111	0.055	0.245	-0.021
-0.199	0.852	-0.487	-0.090	0.941	-0.325	0.832	0.515	0.138	-0.053	-0.081	-0.090	0.123	0.077	0.172	-0.037
-0.253	0.829	-0.436	-0.095	0.946	-0.310	0.769	0.333	0.122	-0.102	-0.109	-0.054	0.177	0.099	0.119	-0.045
-0.264	0.829	-0.388	-0.099	0.950	-0.295	0.818	0.218	0.101	-0.109	-0.113	-0.022	0.189	0.098	0.070	-0.055
-0.214	0.871	-0.373	-0.102	0.955	-0.279	0.834	0.195	0.076	-0.056	-0.076	-0.022	0.140	0.055	0.053	-0.057
-0.218	0.910	-0.365	-0.105	0.959	-0.262	0.888	0.128	0.102	-0.057	-0.041	-0.031	0.144	0.016	0.043	-0.037
-0.214	0.956	-0.365	-0.108	0.963	-0.245	0.891	-0.058	0.177	-0.050	0.001	-0.048	0.140	0.031	0.041	0.003
-0.176	0.999	-0.400	-0.112	0.967	-0.228	0.935	-0.124	0.213	-0.008	0.039	-0.100	0.102	0.075	0.075	0.036
-0.091	1.045	-0.384	-0.115	0.971	-0.212	0.863	-0.083	0.181	0.080	0.082	-0.101	0.018	0.122	0.057	0.071
-0.083	1.045	-0.373	-0.116	0.973	-0.200	0.681	-0.211	0.129	0.089	0.080	-0.101	0.011	0.122	0.044	0.118
-0.072	1.038	-0.384	-0.116	0.975	-0.190	0.549	-0.346	0.069	0.101	0.070	-0.122	0.000	0.115	0.054	0.156
0.001	1.022	-0.396	-0.115	0.977	-0.182	0.486	-0.254	0.023	0.173	0.053	-0.143	0.073	0.100	0.064	0.174
0.001	1.010	-0.412	-0.114	0.978	-0.175	0.432	-0.317	0.043	0.172	0.040	-0.165	0.072	0.089	0.078	0.194
0.005	0.999	-0.353	-0.114	0.979	-0.168	0.418	-0.403	0.040	0.175	0.027	-0.113	0.076	0.078	0.017	0.211
0.028	0.999	-0.345	-0.111	0.980	-0.162	0.372	-0.387	-0.021	0.196	0.026	-0.111	0.100	0.078	0.007	0.219
0.028	0.972	-0.345	-0.110	0.981	-0.158	0.296	-0.436	-0.002	0.194	-0.002	-0.115	0.100	0.051	0.006	0.222
0.055	0.972	-0.357	-0.108	0.982	-0.154	0.291	-0.368	-0.004	0.220	-0.003	-0.131	0.127	0.051	0.017	0.226
0.047	0.956	-0.321	-0.107	0.983	-0.149	0.276	-0.252	0.022	0.211	-0.020	-0.100	0.119	0.036	0.020	0.220
0.040	1.014	-0.317	-0.107	0.984	-0.143	0.347	-0.193	0.042	0.204	0.037	-0.102	0.111	0.095	0.026	0.211
-0.003	1.045	-0.321	-0.106	0.985	-0.138	0.312	-0.145	-0.015	0.160	0.067	-0.111	0.069	0.126	0.023	0.187
-0.010	1.053	-0.317	-0.105	0.986	-0.133	0.276	-0.042	-0.026	0.152	0.074	-0.112	0.061	0.134	0.028	0.166
-0.041	1.045	-0.239	-0.104	0.986	-0.130	0.208	-0.065	-0.025	0.120	0.066	-0.036	0.029	0.126	0.108	0.140
-0.041	1.045	-0.239	-0.102	0.987	-0.126	0.188	-0.116	-0.059	0.118	0.065	-0.040	0.028	0.127	0.109	0.123
-0.060	1.068	-0.203	-0.101	0.987	-0.124	0.129	0.090	-0.094	0.097	0.088	-0.006	0.008	0.150	0.146	0.092
-0.045	1.084	-0.199	-0.098	0.988	-0.123	0.073	-0.021	-0.099	0.111	0.103	-0.003	0.022	0.166	0.151	0.077
-0.126	1.084	-0.179	-0.096	0.988	-0.122	0.044	-0.063	-0.122	0.027	0.103	0.016	0.060	0.167	0.171	0.055
-0.099	1.068	-0.195	-0.094	0.988	-0.121	0.072	0.021	-0.118	0.052	0.087	-0.001	0.034	0.152	0.156	0.033
-0.130	1.030	-0.175	-0.092	0.989	-0.118	0.135	0.082	-0.103	0.020	0.048	0.016	0.066	0.114	0.176	0.018
-0.183	1.007	-0.235	-0.091	0.989	-0.117	0.092	-0.151	-0.059	-0.036	0.024	-0.044	0.120	0.091	0.118	0.013
-0.130	0.991	-0.223	-0.089	0.989	-0.115	0.088	0.035	-0.086	0.017	0.008	-0.034	0.067	0.076	0.130	0.003
-0.153	1.003	-0.199	-0.087	0.990	-0.114	0.106	-0.014	-0.101	-0.008	0.020	-0.012	0.090	0.087	0.154	-0.005
-0.168	0.987	-0.239	-0.087	0.990	-0.113	0.041	-0.134	-0.024	-0.024	0.004	-0.052	0.106	0.071	0.114	-0.010
-0.183	0.995	-0.223	-0.085	0.990	-0.114	0.007	-0.063	-0.087	-0.041	0.012	-0.036	0.122	0.078	0.130	-0.024
-0.187	0.995	-0.187	-0.083	0.990	-0.113	0.055	-0.070	-0.131	-0.047	0.012	-0.001	0.125	0.078	0.165	-0.034
-0.199	0.960	-0.219	-0.080	0.990	-0.112	0.058	-0.046	-0.145	-0.062	-0.023	-0.034	0.137	0.043	0.133	-0.041
-0.195	0.976	-0.195	-0.077	0.990	-0.114	-0.053	-0.234	-0.120	-0.061	-0.008	-0.009	0.133	0.058	0.156	-0.048
-0.183	0.960	-0.215	-0.075	0.991	-0.115	-0.033	-0.152	-0.140	-0.052	-0.024	-0.027	0.121	0.043	0.136	-0.045
-0.191	0.991	-0.179	-0.073	0.990	-0.117	-0.075	-0.132	-0.080	-0.061	0.007	0.010	0.129	0.074	0.171	-0.036
-0.168	0.953	-0.215	-0.072	0.990	-0.119	-0.054	-0.299	-0.032	-0.039	-0.031	-0.024	0.105	0.035	0.134	-0.034
-0.133	0.980	-0.207	-0.070	0.990	-0.118	0.026	0.117	-0.115	-0.006	-0.005	-0.016	0.070	0.061	0.141	-0.028
-0.172	0.991	-0.183	-0.069	0.991	-0.118	0.017	-0.287	-0.066	-0.046	0.006	0.008	0.108	0.073	0.164	-0.028
-0.122	1.003	-0.160	-0.067	0.991	-0.119	-0.002	-0.157	-0.052	0.003	0.018	0.031	0.057	0.084	0.187	-0.029
-0.195	0.968	-0.199	-0.067	0.991	-0.120	-0.016	-0.251	-0.008	-0.070	-0.017	-0.007	0.130	0.049	0.146	-0.028
-0.172	0.972	-0.223	-0.065	0.991	-0.119	0.041	-0.155	-0.089	-0.048	-0.013	-0.032	0.106	0.053	0.121	-0.026
-0.130	0.980	-0.231	-0.063	0.991	-0.119	0.034	-0.179	-0.096	-0.007	-0.005	-0.040	0.063	0.061	0.112	-0.019
-0.160	0.972	-0.199	-0.061	0.991	-0.120	0.004	-0.230	-0.083	-0.039	-0.013	-0.008	0.093	0.053	0.142	-0.007
-0.091	0.987	-0.187	-0.059	0.991	-0.119	0.067	-0.276	-0.104	0.028	0.002	0.003	0.023	0.068	0.151	-0.004
-0.122	0.983	-0.203	-0.056	0.991	-0.119	0.018	-0.224	-0.111	-0.005	-0.002	-0.013	0.053	0.063	0.134	-0.001
-0.133	1.007	-0.195	-0.054	0.991	-0.120	-0.019	-0.108	-0.124	-0.019	0.021	-0.004	0.064	0.086	0.140	0.009
-0.099	0.995	-0.215	-0.051	0.992	-0.119	0.060	-0.020	-0.147	0.013	0.009	-0.025	0.029	0.074	0.119	0.006
-0.099	0.995	-0.215	-0.048	0.992	-0.119	-0.004	-0.103	-0.151	0.010	0.009	-0.025	0.028	0.074	0.117	0.012
-0.095	0.980	-0.183	-0.045	0.992	-0.121	-0.039	-0.281	-0.103	0.012	-0.006	0.008	0.023	0.058	0.146	0.012
-0.064	0.980	-0.168	-0.042	0.992	-0.121	-0.016	0.036	-0.156	0.040	-0.006	0.024	0.009	0.057	0.160	0.011
-0.130	1.030	-0.223	-0.039	0.992	-0.123	-0.097	-0.203	-0.139	-0.029	0.044	-0.029	0.056	0.106	0.103	-0.003
-0.083	1.018	-0.207	-0.036	0.991	-0.127	-0.171	0.181	-0.208	0.014	0.033	-0.009	0.009	0.093	0.116	0.002
-0.164	1.018	-0.246	-0.032	0.991	-0.130	-0.153	-0.286	-0.152	-0.070	0.034	-0.045	0.089	0.092	0.075	-0.009
-0.068	1.022	-0.231	-0.029	0.991	-0.133	-0.103	0.012	-0.178	0.023	0.038	-0.027	0.008	0.095	0.089	0.002
-0.118	0.980	-0.211	-0.026	0.990	-0.137	-0.215	-0.257	-0.125	-0.030	-0.004	-0.003	0.041	0.052	0.106	-0.004
-0.045	1.014	-0.211	-0.023	0.990	-0.140	-0.114	-0.008	-0.162	0.040	0.031	-0.000	0.033	0.085	0.103	0.002
-0.091	1.003	-0.211	-0.020	0.990	-0.142	-0.115	-0.018	-0.173	-0.009	0.020	0.002	0.013	0.073	0.101	-0.004
-0.126	0.983	-0.282	-0.017	0.989	-0.147	-0.220	-0.146	-0.112	-0.046	0.001	-0.064	0.047	0.052	0.028	0.007
-0.072	1.018	-0.207	-0.015	0.989	-0.150	-0.126	-0.113	-0.118	0.005	0.036	0.013	0.008	0.085	0.100	-0.005
-0.045	0.987	-0.231	-0.012	0.988	-0.153	-0.160	0.072	-0.133	0.030	0.006	-0.007	0.036	0.053	0.074	-0.015
-0.099	0.999	-0.223	-0.010	0.988	-0.157	-0.160	0.147	-0.153	-0.026	0.018	0.004	0.017	0.063	0.080	-0.007
-0.141	1.014	-0.250	-0.007	0.987	-0.161	-0.193	-0.346	-0.097	-0.071	0.034	-0.019	0.059	0.077	0.049	0.001
-0.037	0.995	-0.211	-0.005	0.986	-0.165	-0.219	-0.017	-0.130	0.030	0.016	0.024	0.046	0.056	0.086	-0.009
-0.018	0.968	-0.231	-0.002	0.986	-0.169	-0.182	0.030	-0.133	0.047	-0.011	0.009	0.066	0.027	0.064	-0.013
-0.091	1.007	-0.258	-0.000	0.985	-0.172	-0.158	-0.038	-0.115	-0.028	0.028	-0.016	0.006	0.064	0.034	0.002
-0.103	0.953	-0.223	0.002	0.984	-0.176	-0.168	-0.100	-0.143	-0.043	-0.025	0.023	0.017	0.009	0.066	0.000
-0.033	0.995	-0.231	0.005	0.984	-0.180	-0.196	0.013	-0.117	0.024	0.018	0.019	0.053	0.049	0.056	-0.016
-0.041	1.007	-0.250	0.008	0.983	-0.183	-0.167	0.049	-0.164	0.014	0.031	0.003	0.046	0.060	0.033	-0.012
-0.087	1.003	-0.235	0.012	0.982	-0.188	-0.257	-0.068	-0.208	-0.036	0.028	0.024	0.001	0.054	0.047	-0.006
-0.053	0.983	-0.274	0.015	0.981	-0.195	-0.316	0.114	-0.205	-0.005	0.010	-0.009	0.036	0.032	0.005	-0.014
-0.064	0.945	-0.286	0.018	0.979	-0.202	-0.340	0.057	-0.193	-0.020	-0.027	-0.014	0.025	0.008	0.009	-0.020
-0.060	0.945	-0.262	0.021	0.978	-0.208	-0.332	-0.322	-0.100	-0.019	-0.026	0.016	0.030	0.010	0.012	-0.013
-0.049	0.980	-0.254	0.024	0.977	-0.214	-0.294	-0.055	-0.155	-0.011	0.011	0.030	0.042	0.023	0.018	-0.012
-0.037	1.003	-0.278	0.027	0.975	-0.221	-0.373	-0.191	-0.119	-0.002	0.035	0.013	0.054	0.044	0.008	-0.009
-0.010	0.964	-0.246	0.030	0.973	-0.229	-0.370	0.065	-0.155	0.022	-0.001	0.052	0.081	0.004	0.021	-0.012
-0.010	0.964	-0.246	0.033	0.971	-0.236	-0.358	0.205	-0.207	0.020	0.001	0.059	0.081	0.003	0.019	-0.008
-0.080	0.949	-0.353	0.035	0.969	-0.244	-0.423	-0.031	-0.095	-0.051	-0.013	-0.039	0.013	0.014	0.089	0.001
-0.030	0.980	-0.317	0.036	0.967	-0.250	-0.302	-0.043	-0.064	-0.003	0.020	0.003	0.063	0.015	0.056	-0.001
0.024	0.941	-0.306	0.038	0.966	-0.254	-0.189	0.122	-0.124	0.050	-0.018	0.018	0.117	0.025	0.046	0.005
-0.033	0.887	-0.337	0.040	0.965	-0.258	-0.187	-0.158	-0.103	-0.011	-0.071	-0.009	0.060	0.081	0.079	0.001
0.020	0.922	-0.302	0.041	0.964	-0.262	-0.187	0.246	-0.139	0.042	-0.035	0.030	0.114	0.047	0.045	-0.003
-0.057	0.956	-0.282	0.044	0.963	-0.265	-0.167	0.056	-0.141	-0.037	0.001	0.053	0.037	0.014	0.027	-0.014
-0.033	0.968	-0.302	0.045	0.962	-0.269	-0.190	0.125	-0.113	-0.015	0.014	0.037	0.060	0.003	0.048	-0.021
-0.030	0.941	-0.333	0.046	0.961	-0.274	-0.240	0.112	-0.088	-0.012	-0.011	0.011	0.064	0.031	0.082	-0.031
-0.041	0.945	-0.302	0.046	0.959	-0.279	-0.235	0.192	-0.095	-0.024	-0.006	0.047	0.053	0.029	0.051	-0.023
-0.014	0.929	-0.278	0.047	0.958	-0.283	-0.211	0.184	-0.096	0.002	-0.020	0.075	0.080	0.045	0.029	-0.035
-0.007	0.910	-0.290	0.047	0.957	-0.287	-0.182	0.272	-0.080	0.010	-0.039	0.067	0.087	0.065	0.042	-0.039
-0.083	0.898	-0.294	0.046	0.956	-0.291	-0.183	0.145	-0.046	-0.067	-0.049	0.066	0.010	0.077	0.047	-0.041
-0.037	0.925	-0.309	0.046	0.954	-0.295	-0.226	0.123	-0.040	-0.020	-0.020	0.055	0.056	0.051	0.064	-0.047
-0.049	0.968	-0.306	0.046	0.953	-0.299	-0.173	0.138	-0.051	-0.032	0.023	0.062	0.044	0.009	0.061	-0.051
-0.064	0.929	-0.345	0.045	0.952	-0.302	-0.171	0.090	-0.015	-0.046	-0.014	0.027	0.028	0.048	0.101	-0.041
-0.026	0.941	-0.302	0.044	0.951	-0.305	-0.126	0.158	-0.008	-0.007	-0.002	0.073	0.066	0.037	0.059	-0.038
-0.041	0.933	-0.333	0.043	0.951	-0.307	-0.132	0.056	0.026	-0.021	-0.009	0.044	0.050	0.045	0.091	-0.037
-0.026	0.918	-0.325	0.043	0.951	-0.307	-0.010	0.022	0.011	-0.005	-0.024	0.052	0.065	0.060	0.084	-0.029
-0.057	0.918	-0.337	0.041	0.950	-0.308	-0.042	0.094	0.028	-0.035	-0.024	0.041	0.034	0.061	0.097	-0.024
-0.007	0.937	-0.302	0.040	0.950	-0.309	-0.047	0.136	0.014	0.017	-0.004	0.078	0.083	0.041	0.062	-0.025
-0.014	0.949	-0.325	0.039	0.950	-0.310	-0.008	0.277	-0.031	0.010	0.008	0.055	0.074	0.030	0.087	-0.029
-0.041	0.898	-0.306	0.037	0.950	-0.311	-0.067	0.202	0.025	-0.015	-0.042	0.076	0.047	0.080	0.068	-0.024
-0.049	0.875	-0.321	0.034	0.950	-0.311	0.049	0.333	0.019	-0.020	-0.065	0.060	0.038	0.104	0.085	-0.031
-0.037	0.864	-0.329	0.032	0.950	-0.309	0.093	0.063	0.060	-0.006	-0.077	0.050	0.049	0.116	0.093	-0.037
-0.064	0.879	-0.329	0.029	0.951	-0.307	0.121	0.213	0.085	-0.030	-0.063	0.048	0.021	0.101	0.093	-0.041
-0.064	0.879	-0.329	0.026	0.952	-0.303	0.207	0.287	0.049	-0.027	-0.064	0.045	0.020	0.101	0.093	-0.039
-0.091	0.875	-0.333	0.023	0.954	-0.297	0.333	0.335	0.064	-0.050	-0.070	0.035	0.008	0.105	0.097	-0.043
-0.072	0.898	-0.345	0.019	0.956	-0.292	0.297	0.269	0.074	-0.028	-0.049	0.018	0.010	0.081	0.108	-0.041
-0.080	0.871	-0.317	0.015	0.958	-0.286	0.358	0.357	0.113	-0.031	-0.078	0.039	0.002	0.108	0.081	-0.030
-0.080	0.879	-0.329	0.010	0.961	-0.278	0.424	0.323	0.140	-0.026	-0.073	0.020	0.001	0.099	0.093	-0.009
-0.060	0.887	-0.388	0.005	0.963	-0.269	0.493	0.382	0.153	-0.002	-0.068	-0.048	0.020	0.090	0.152	0.012
-0.045	0.910	-0.416	-0.001	0.966	-0.258	0.587	0.442	0.194	0.019	-0.047	-0.086	0.035	0.067	0.179	0.020
-0.033	0.906	-0.420	-0.011	0.970	-0.243	0.773	0.770	0.294	0.040	-0.055	-0.105	0.047	0.070	0.183	0.013
-0.103	0.922	-0.349	-0.021	0.974	-0.226	0.892	0.745	0.342	-0.019	-0.044	-0.051	0.022	0.054	0.112	-0.008
-0.176	0.953	-0.306	-0.030	0.977	-0.210	0.807	0.506	0.305	-0.083	-0.016	-0.023	0.095	0.022	0.069	-0.028
-0.199	0.956	-0.274	-0.036	0.980	-0.196	0.749	0.331	0.230	-0.100	-0.015	-0.006	0.118	0.017	0.037	-0.044
-0.157	0.949	-0.242	-0.041	0.982	-0.183	0.643	0.310	0.188	-0.053	-0.025	0.013	0.075	0.025	0.006	-0.039
-0.118	0.968	-0.250	-0.046	0.984	-0.172	0.579	0.388	0.157	-0.010	-0.007	-0.007	0.036	0.005	0.013	-0.015
-0.122	0.945	-0.333	-0.051	0.986	-0.160	0.619	0.248	0.210	-0.009	-0.032	-0.101	0.040	0.028	0.096	0.010
-0.118	0.960	-0.365	-0.056	0.987	-0.149	0.550	0.056	0.214	-0.000	-0.018	-0.143	0.036	0.012	0.127	0.047
-0.114	0.980	-0.313	-0.059	0.988	-0.143	0.377	-0.286	0.204	0.007	0.000	-0.098	0.032	0.009	0.076	0.084
-0.003	0.983	-0.262	-0.062	0.989	-0.136	0.356	-0.219	0.177	0.121	0.003	-0.053	0.080	0.013	0.024	0.126
0.032	0.964	-0.306	-0.063	0.990	-0.130	0.386	-0.310	0.132	0.157	-0.017	-0.103	0.115	0.006	0.067	0.163
0.086	0.925	-0.321	-0.063	0.990	-0.123	0.409	-0.208	0.048	0.211	-0.057	-0.126	0.169	0.044	0.082	0.208
0.090	0.922	-0.298	-0.064	0.991	-0.116	0.369	-0.224	0.059	0.215	-0.061	-0.108	0.173	0.047	0.058	0.229
0.113	0.910	-0.309	-0.064	0.992	-0.109	0.381	-0.188	0.072	0.238	-0.074	-0.127	0.196	0.057	0.069	0.232
0.090	0.929	-0.274	-0.066	0.993	-0.101	0.459	-0.262	0.135	0.217	-0.055	-0.100	0.173	0.037	0.033	0.227
0.043	0.910	-0.274	-0.069	0.993	-0.092	0.477	-0.086	0.165	0.173	-0.075	-0.108	0.126	0.056	0.032	0.215
0.074	0.933	-0.215	-0.072	0.994	-0.083	0.515	-0.367	0.203	0.207	-0.053	-0.058	0.157	0.032	0.028	0.205
0.017	0.956	-0.242	-0.075	0.995	-0.073	0.530	0.058	0.172	0.153	-0.030	-0.096	0.099	0.008	0.001	0.188
0.051	0.995	-0.258	-0.078	0.995	-0.065	0.441	-0.220	0.186	0.190	0.008	-0.119	0.133	0.031	0.014	0.167
-0.010	1.049	-0.199	-0.080	0.995	-0.056	0.473	0.088	0.142	0.132	0.061	-0.069	0.071	0.086	0.046	0.144
-0.068	1.088	-0.183	-0.083	0.995	-0.047	0.461	0.021	0.129	0.076	0.100	-0.062	0.013	0.125	0.063	0.129
-0.068	1.088	-0.183	-0.086	0.995	-0.041	0.344	0.061	0.133	0.079	0.100	-0.069	0.013	0.125	0.063	0.107
-0.068	1.049	-0.175	-0.088	0.996	-0.035	0.319	-0.201	0.132	0.082	0.061	-0.066	0.012	0.087	0.072	0.090
-0.037	1.068	-0.116	-0.089	0.996	-0.030	0.274	0.038	0.067	0.114	0.080	-0.012	0.042	0.106	0.133	0.083
-0.080	1.026	-0.077	-0.090	0.996	-0.024	0.314	0.028	0.047	0.072	0.037	0.021	0.000	0.064	0.173	0.072
-0.087	1.007	-0.077	-0.092	0.996	-0.017	0.309	0.119	0.069	0.066	0.018	0.015	0.008	0.045	0.174	0.056
-0.118	1.022	-0.108	-0.093	0.996	-0.012	0.294	-0.025	0.093	0.037	0.034	-0.022	0.039	0.061	0.143	0.030
-0.153	1.057	-0.112	-0.094	0.996	-0.007	0.242	0.023	0.024	0.003	0.069	-0.030	0.073	0.096	0.139	0.019
-0.176	1.053	-0.069	-0.094	0.996	-0.005	0.145	-0.047	-0.000	-0.020	0.065	0.010	0.096	0.092	0.183	-0.002
-0.153	1.041	-0.093	-0.092	0.996	-0.002	0.158	0.147	-0.100	0.002	0.053	-0.016	0.074	0.080	0.160	-0.017
-0.214	0.999	-0.093	-0.092	0.996	-0.002	0.014	-0.076	-0.056	-0.061	0.010	-0.016	0.135	0.038	0.161	-0.025
-0.183	0.995	-0.065	-0.090	0.996	0.000	0.108	-0.097	-0.087	-0.031	0.006	0.010	0.105	0.034	0.189	-0.027
-0.183	0.983	-0.073	-0.089	0.996	0.001	0.070	0.058	-0.082	-0.033	-0.005	0.001	0.106	0.022	0.181	-0.033
-0.191	1.014	-0.097	-0.087	0.996	0.001	0.020	-0.051	-0.098	-0.042	0.026	-0.023	0.115	0.053	0.158	-0.034
-0.153	0.991	-0.026	-0.086	0.996	0.002	0.057	-0.058	-0.091	-0.005	0.003	0.047	0.077	0.030	0.229	-0.039
-0.183	1.003	-0.006	-0.085	0.996	0.003	0.006	0.074	-0.041	-0.036	0.014	0.066	0.109	0.042	0.250	-0.035
-0.210	0.995	-0.077	-0.084	0.996	0.003	0.041	0.018	-0.067	-0.064	0.006	-0.005	0.137	0.035	0.179	-0.039
-0.157	0.987	-0.073	-0.083	0.997	0.003	0.020	-0.097	-0.071	-0.011	-0.001	-0.001	0.084	0.028	0.183	-0.042
-0.187	1.003	-0.042	-0.081	0.997	0.003	-0.017	0.061	-0.124	-0.044	0.014	0.030	0.116	0.044	0.215	-0.041
-0.187	1.010	-0.089	-0.078	0.997	0.004	0.062	-0.095	-0.143	-0.047	0.021	-0.018	0.117	0.052	0.168	-0.045
-0.187	1.034	-0.053	-0.077	0.997	0.003	0.002	-0.147	-0.077	-0.049	0.044	0.018	0.118	0.075	0.204	-0.049
-0.222	1.038	-0.085	-0.075	0.997	0.004	0.046	0.017	-0.133	-0.085	0.048	-0.014	0.153	0.079	0.172	-0.044
-0.183	1.022	-0.105	-0.073	0.997	0.005	0.071	-0.027	-0.108	-0.049	0.032	-0.035	0.115	0.064	0.152	-0.044
-0.153	1.018	-0.057	-0.071	0.997	0.005	0.004	0.001	-0.124	-0.020	0.028	0.013	0.084	0.060	0.199	-0.035
-0.176	1.022	-0.081	-0.069	0.998	0.002	-0.103	-0.116	-0.105	-0.045	0.032	-0.009	0.108	0.063	0.175	-0.030
-0.141	1.010	-0.085	-0.067	0.998	0.002	-0.022	-0.105	-0.123	-0.012	0.020	-0.012	0.073	0.052	0.171	-0.027
-0.160	1.010	-0.030	-0.063	0.998	-0.001	-0.139	0.151	-0.193	-0.035	0.020	0.046	0.093	0.051	0.225	-0.032
-0.141	1.022	-0.077	-0.060	0.998	-0.004	-0.143	-0.134	-0.151	-0.018	0.031	0.002	0.074	0.063	0.177	-0.023
-0.191	1.065	-0.124	-0.058	0.998	-0.009	-0.226	-0.123	-0.155	-0.070	0.074	-0.041	0.123	0.105	0.129	-0.024
-0.107	1.045	-0.081	-0.055	0.998	-0.013	-0.182	0.040	-0.168	0.012	0.054	0.006	0.039	0.085	0.172	-0.022
-0.130	1.022	-0.085	-0.052	0.999	-0.017	-0.162	-0.086	-0.164	-0.014	0.031	0.006	0.062	0.062	0.167	-0.021
-0.153	0.991	-0.097	-0.049	0.999	-0.020	-0.131	-0.058	-0.158	-0.040	-0.000	-0.003	0.084	0.031	0.154	-0.017
-0.126	1.014	-0.101	-0.046	0.999	-0.025	-0.261	0.054	-0.145	-0.015	0.023	-0.002	0.057	0.054	0.149	-0.029
-0.145	1.022	-0.108	-0.043	0.999	-0.031	-0.264	-0.095	-0.160	-0.037	0.031	-0.004	0.076	0.061	0.140	-0.032
-0.168	1.030	-0.132	-0.040	0.999	-0.036	-0.259	-0.140	-0.190	-0.063	0.039	-0.023	0.098	0.069	0.115	-0.033
-0.126	0.999	-0.101	-0.036	0.999	-0.041	-0.241	-0.080	-0.202	-0.024	0.008	0.014	0.055	0.038	0.145	-0.035
-0.145	0.991	-0.120	-0.033	0.998	-0.048	-0.314	-0.153	-0.140	-0.046	0.000	0.001	0.073	0.030	0.124	-0.037
-0.110	1.026	-0.097	-0.030	0.998	-0.055	-0.346	-0.079	-0.165	-0.014	0.035	0.032	0.038	0.065	0.147	-0.036
-0.110	0.991	-0.061	-0.026	0.998	-0.059	-0.220	0.103	-0.218	-0.018	0.001	0.071	0.037	0.030	0.181	-0.030
-0.137	1.007	-0.128	-0.023	0.998	-0.067	-0.359	-0.071	-0.144	-0.047	0.017	0.012	0.063	0.045	0.113	-0.025
-0.091	1.026	-0.168	-0.020	0.997	-0.074	-0.352	-0.199	-0.164	-0.005	0.037	-0.020	0.016	0.064	0.072	-0.028
-0.099	1.057	-0.148	-0.016	0.997	-0.081	-0.351	0.019	-0.210	-0.016	0.068	0.007	0.023	0.095	0.090	-0.025
-0.118	1.010	-0.156	-0.014	0.996	-0.090	-0.419	0.033	-0.151	-0.038	0.023	0.007	0.042	0.048	0.081	-0.018
-0.095	1.030	-0.140	-0.011	0.995	-0.098	-0.417	-0.045	-0.146	-0.018	0.043	0.032	0.018	0.067	0.095	-0.021
-0.091	1.007	-0.191	-0.008	0.994	-0.107	-0.448	-0.234	-0.136	-0.017	0.021	-0.010	0.014	0.043	0.042	-0.035
-0.087	1.018	-0.191	-0.005	0.993	-0.116	-0.403	0.117	-0.183	-0.016	0.033	-0.002	0.009	0.055	0.041	-0.027
-0.149	1.014	-0.172	-0.002	0.992	-0.124	-0.411	0.029	-0.179	-0.080	0.030	0.026	0.070	0.051	0.059	-0.031
-0.057	0.995	-0.183	0.001	0.991	-0.133	-0.432	0.044	-0.150	0.009	0.012	0.023	0.024	0.031	0.046	-0.039
-0.087	0.983	-0.148	0.004	0.990	-0.142	-0.477	-0.106	-0.150	-0.025	0.002	0.068	0.006	0.019	0.080	-0.041
-0.110	0.976	-0.199	0.006	0.988	-0.152	-0.476	0.113	-0.155	-0.050	-0.004	0.026	0.029	0.012	0.026	-0.025
-0.072	0.995	-0.211	0.010	0.987	-0.161	-0.469	0.094	-0.185	-0.015	0.017	0.024	0.011	0.031	0.013	-0.030
-0.049	1.010	-0.223	0.013	0.985	-0.171	-0.479	-0.173	-0.156	0.005	0.034	0.021	0.035	0.046	0.001	-0.032
-0.068	0.987	-0.219	0.016	0.984	-0.180	-0.482	-0.100	-0.169	-0.018	0.012	0.035	0.017	0.023	0.001	-0.033
-0.103	0.987	-0.258	0.020	0.982	-0.190	-0.470	0.144	-0.211	-0.055	0.014	0.005	0.018	0.023	0.040	-0.042
-0.095	0.960	-0.231	0.023	0.980	-0.199	-0.500	-0.202	-0.168	-0.051	-0.011	0.042	0.009	0.004	0.014	-0.046
-0.095	0.960	-0.231	0.026	0.977	-0.210	-0.545	0.131	-0.192	-0.054	-0.008	0.053	0.008	0.004	0.016	-0.050
-0.053	0.983	-0.278	0.029	0.975	-0.220	-0.507	0.058	-0.147	-0.014	0.017	0.016	0.035	0.018	0.065	-0.053
-0.076	0.999	-0.270	0.031	0.973	-0.230	-0.473	0.095	-0.183	-0.040	0.035	0.034	0.012	0.033	0.058	-0.039
-0.099	0.987	-0.290	0.034	0.970	-0.239	-0.489	-0.034	-0.147	-0.066	0.026	0.024	0.010	0.022	0.080	-0.025
-0.018	0.956	-0.302	0.037	0.968	-0.247	-0.373	-0.016	-0.144	0.012	-0.003	0.019	0.071	0.010	0.093	-0.033
-0.030	0.960	-0.349	0.038	0.966	-0.254	-0.380	0.135	-0.133	-0.001	0.003	-0.020	0.061	0.007	0.142	-0.023
-0.080	0.987	-0.306	0.041	0.964	-0.263	-0.419	-0.130	-0.107	-0.053	0.032	0.031	0.011	0.020	0.101	-0.022
0.001	0.956	-0.278	0.043	0.962	-0.270	-0.369	0.165	-0.143	0.026	0.004	0.066	0.092	0.011	0.075	-0.025
-0.080	0.953	-0.321	0.045	0.960	-0.278	-0.425	-0.024	-0.126	-0.057	0.002	0.031	0.012	0.015	0.120	-0.029
-0.018	0.922	-0.329	0.048	0.957	-0.286	-0.431	-0.005	-0.160	0.002	-0.026	0.032	0.075	0.046	0.129	-0.026
-0.014	0.887	-0.309	0.050	0.954	-0.295	-0.452	0.141	-0.162	0.003	-0.058	0.060	0.079	0.082	0.112	-0.032
-0.049	0.895	-0.349	0.051	0.951	-0.305	-0.494	0.192	-0.151	-0.033	-0.047	0.031	0.045	0.074	0.153	-0.022
-0.049	0.898	-0.388	0.054	0.948	-0.314	-0.461	-0.119	-0.111	-0.035	-0.040	0.000	0.046	0.071	0.194	-0.032
0.009	0.941	-0.313	0.056	0.945	-0.321	-0.354	0.283	-0.234	0.020	0.005	0.082	0.105	0.029	0.120	-0.038
-0.053	0.918	-0.349	0.059	0.943	-0.329	-0.399	0.166	-0.215	-0.044	-0.015	0.055	0.044	0.052	0.157	-0.039
-0.045	0.902	-0.376	0.062	0.940	-0.335	-0.317	0.061	-0.230	-0.040	-0.028	0.033	0.052	0.068	0.186	-0.039
-0.037	0.929	-0.380	0.066	0.937	-0.342	-0.390	0.039	-0.220	-0.036	0.002	0.037	0.060	0.042	0.192	-0.047
-0.022	0.906	-0.384	0.069	0.934	-0.350	-0.406	-0.015	-0.187	-0.024	-0.018	0.041	0.076	0.066	0.197	-0.036
-0.033	0.891	-0.396	0.072	0.931	-0.357	-0.339	0.107	-0.180	-0.038	-0.030	0.036	0.065	0.082	0.210	-0.035
0.024	0.906	-0.373	0.073	0.929	-0.363	-0.339	0.105	-0.148	0.018	-0.012	0.066	0.123	0.067	0.188	-0.038
-0.007	0.879	-0.369	0.075	0.927	-0.368	-0.255	0.083	-0.114	-0.015	-0.037	0.075	0.093	0.095	0.186	-0.038
-0.033	0.879	-0.380	0.074	0.925	-0.372	-0.162	0.227	-0.092	-0.041	-0.035	0.067	0.066	0.096	0.199	-0.039
-0.003	0.856	-0.369	0.074	0.925	-0.374	-0.091	0.103	-0.047	-0.011	-0.058	0.081	0.097	0.120	0.188	-0.050
-0.026	0.906	-0.384	0.074	0.924	-0.374	-0.029	0.064	-0.036	-0.034	-0.007	0.066	0.074	0.070	0.206	-0.054
-0.037	0.891	-0.400	0.073	0.925	-0.374	0.064	0.251	-0.067	-0.045	-0.023	0.050	0.063	0.086	0.223	-0.053
-0.045	0.883	-0.408	0.073	0.925	-0.372	0.095	0.095	-0.026	-0.052	-0.031	0.041	0.056	0.094	0.233	-0.054
-0.026	0.860	-0.365	0.071	0.926	-0.370	0.148	0.256	-0.022	-0.031	-0.055	0.082	0.076	0.118	0.191	-0.051
-0.022	0.871	-0.392	0.069	0.928	-0.367	0.178	0.164	0.022	-0.026	-0.045	0.052	0.079	0.107	0.219	-0.050
-0.022	0.871	-0.392	0.066	0.929	-0.364	0.145	0.182	0.056	-0.023	-0.047	0.050	0.079	0.107	0.220	-0.045
-0.026	0.871	-0.353	0.064	0.931	-0.361	0.229	0.202	0.055	-0.024	-0.048	0.085	0.075	0.108	0.181	-0.043
-0.022	0.875	-0.361	0.060	0.932	-0.357	0.233	0.272	0.061	-0.017	-0.046	0.074	0.079	0.104	0.190	-0.044
-0.041	0.864	-0.388	0.056	0.934	-0.353	0.231	0.229	0.129	-0.032	-0.060	0.042	0.059	0.116	0.219	-0.046
-0.041	0.891	-0.361	0.052	0.936	-0.347	0.298	0.156	0.136	-0.029	-0.035	0.065	0.059	0.089	0.192	-0.040
-0.041	0.895	-0.353	0.048	0.938	-0.342	0.297	0.237	0.136	-0.024	-0.033	0.067	0.059	0.085	0.185	-0.039
-0.018	0.910	-0.345	0.044	0.941	-0.337	0.316	0.290	0.104	0.003	-0.020	0.070	0.083	0.070	0.178	-0.042
-0.049	0.922	-0.365	0.040	0.943	-0.331	0.297	0.301	0.064	-0.025	-0.010	0.045	0.053	0.059	0.198	-0.041
-0.087	0.914	-0.400	0.038	0.945	-0.326	0.306	0.153	0.055	-0.061	-0.020	0.004	0.015	0.067	0.234	-0.047
-0.060	0.902	-0.357	0.035	0.947	-0.321	0.289	0.186	0.065	-0.031	-0.034	0.042	0.043	0.079	0.191	-0.051
-0.099	0.898	-0.345	0.032	0.949	-0.315	0.305	0.138	0.110	-0.066	-0.039	0.049	0.006	0.083	0.179	-0.049
-0.064	0.895	-0.337	0.028	0.951	-0.308	0.369	0.162	0.104	-0.028	-0.046	0.050	0.041	0.088	0.172	-0.046
-0.057	0.910	-0.353	0.025	0.953	-0.302	0.339	0.181	0.125	-0.017	-0.032	0.028	0.050	0.073	0.187	-0.046
-0.076	0.891	-0.333	0.020	0.955	-0.295	0.411	0.267	0.162	-0.031	-0.054	0.040	0.031	0.092	0.168	-0.040
-0.087	0.906	-0.341	0.015	0.958	-0.286	0.463	0.253	0.163	-0.037	-0.042	0.024	0.020	0.077	0.175	-0.037
-0.122	0.910	-0.396	0.011	0.960	-0.278	0.429	0.140	0.121	-0.068	-0.040	-0.039	0.014	0.073	0.230	-0.033
-0.095	0.895	-0.376	0.008	0.962	-0.271	0.387	0.176	0.089	-0.039	-0.058	-0.026	0.013	0.088	0.210	-0.024
-0.076	0.902	-0.376	0.005	0.965	-0.264	0.397	0.312	0.082	-0.016	-0.052	-0.033	0.033	0.080	0.209	-0.006
-0.080	0.937	-0.388	0.000	0.967	-0.256	0.444	0.340	0.128	-0.015	-0.020	-0.053	0.029	0.045	0.221	0.011
-0.049	0.929	-0.404	-0.006	0.969	-0.245	0.572	0.667	0.162	0.022	-0.030	-0.079	0.060	0.052	0.236	0.015
-0.091	0.925	-0.447	-0.014	0.973	-0.232	0.717	0.656	0.240	-0.012	-0.037	-0.136	0.018	0.055	0.278	0.001
-0.145	0.922	-0.424	-0.023	0.976	-0.216	0.840	0.628	0.280	-0.057	-0.045	-0.129	0.036	0.058	0.253	-0.021
-0.203	0.918	-0.365	-0.031	0.979	-0.200	0.844	0.513	0.290	-0.106	-0.052	-0.086	0.094	0.062	0.192	-0.056
-0.230	0.910	-0.286	-0.038	0.982	-0.184	0.786	0.210	0.272	-0.127	-0.062	-0.022	0.121	0.069	0.112	-0.055
-0.237	0.922	-0.227	-0.043	0.984	-0.171	0.699	0.063	0.232	-0.129	-0.053	0.024	0.129	0.056	0.051	-0.044
-0.091	0.987	-0.290	-0.048	0.986	-0.157	0.687	0.158	0.211	0.022	0.011	-0.053	0.016	0.010	0.112	-0.014
-0.091	0.987	-0.290	-0.053	0.988	-0.145	0.618	0.178	0.222	0.027	0.009	-0.065	0.016	0.011	0.110	0.025
-0.072	1.018	-0.321	-0.057	0.989	-0.135	0.556	0.058	0.190	0.050	0.039	-0.107	0.034	0.043	0.140	0.082
-0.076	1.018	-0.325	-0.060	0.990	-0.127	0.443	-0.223	0.144	0.049	0.038	-0.118	0.029	0.044	0.142	0.117
0.013	0.956	-0.302	-0.059	0.991	-0.121	0.376	-0.378	0.057	0.137	-0.025	-0.101	0.117	0.017	0.116	0.147
0.063	0.914	-0.309	-0.059	0.992	-0.114	0.376	-0.355	0.039	0.187	-0.068	-0.115	0.166	0.058	0.122	0.174
0.055	0.906	-0.282	-0.059	0.992	-0.108	0.387	-0.443	0.052	0.179	-0.076	-0.095	0.157	0.065	0.093	0.209
0.074	0.910	-0.286	-0.059	0.993	-0.100	0.434	-0.513	0.089	0.199	-0.073	-0.106	0.176	0.060	0.094	0.223
0.124	0.914	-0.266	-0.060	0.994	-0.091	0.485	-0.265	0.097	0.250	-0.070	-0.095	0.225	0.055	0.073	0.225
0.090	0.918	-0.254	-0.062	0.995	-0.082	0.491	-0.260	0.136	0.217	-0.067	-0.092	0.189	0.051	0.059	0.232
0.074	0.895	-0.242	-0.064	0.995	-0.073	0.538	-0.331	0.156	0.204	-0.091	-0.090	0.173	0.073	0.045	0.235
0.082	0.918	-0.242	-0.068	0.996	-0.061	0.606	-0.249	0.231	0.215	-0.068	-0.101	0.180	0.048	0.043	0.221
0.070	0.972	-0.254	-0.072	0.996	-0.050	0.608	-0.045	0.238	0.208	-0.014	-0.124	0.168	0.007	0.053	0.204
0.032	0.991	-0.211	-0.076	0.996	-0.038	0.626	0.025	0.189	0.173	0.005	-0.093	0.128	0.027	0.007	0.186
-0.022	1.003	-0.203	-0.080	0.996	-0.026	0.654	-0.127	0.214	0.123	0.016	-0.098	0.074	0.040	0.003	0.163
-0.033	1.038	-0.160	-0.083	0.996	-0.013	0.674	-0.095	0.194	0.115	0.051	-0.067	0.062	0.076	0.048	0.138
-0.053	1.038	-0.152	-0.087	0.996	0.000	0.686	-0.048	0.203	0.100	0.051	-0.072	0.042	0.077	0.058	0.124
-0.057	1.045	-0.116	-0.092	0.996	0.011	0.597	-0.155	0.252	0.101	0.059	-0.048	0.038	0.086	0.095	0.111
-0.041	1.034	-0.077	-0.096	0.995	0.023	0.593	0.074	0.195	0.120	0.048	-0.020	0.053	0.075	0.137	0.096
-0.091	1.049	-0.085	-0.100	0.994	0.035	0.603	-0.053	0.198	0.074	0.064	-0.040	0.003	0.092	0.131	0.084
-0.122	1.061	-0.069	-0.103	0.994	0.045	0.534	0.057	0.169	0.047	0.076	-0.034	0.029	0.105	0.148	0.071
-0.114	1.080	-0.038	-0.106	0.993	0.055	0.522	-0.112	0.145	0.058	0.097	-0.012	0.021	0.125	0.182	0.054
-0.118	1.065	0.002	-0.108	0.992	0.064	0.450	0.023	0.109	0.056	0.082	0.018	0.025	0.111	0.223	0.042
-0.157	1.034	-0.045	-0.110	0.991	0.071	0.410	0.005	0.082	0.019	0.052	-0.037	0.064	0.081	0.178	0.023
-0.157	1.053	-0.014	-0.110	0.991	0.077	0.295	0.124	-0.008	0.019	0.071	-0.011	0.064	0.101	0.211	-0.001
-0.207	1.053	0.025	-0.110	0.991	0.081	0.183	-0.031	-0.017	-0.031	0.072	0.025	0.114	0.102	0.252	-0.018
-0.253	0.991	-0.014	-0.109	0.990	0.085	0.260	-0.010	-0.063	-0.078	0.010	-0.019	0.160	0.041	0.214	-0.026
-0.230	1.014	-0.034	-0.107	0.990	0.089	0.206	0.002	-0.098	-0.056	0.033	-0.043	0.137	0.065	0.196	-0.032
-0.180	0.999	0.022	-0.105	0.990	0.093	0.173	0.165	-0.107	-0.008	0.018	0.009	0.087	0.050	0.253	-0.038
-0.180	0.999	0.022	-0.103	0.990	0.097	0.200	0.044	-0.097	-0.010	0.018	0.005	0.087	0.051	0.254	-0.031
-0.260	1.038	-0.030	-0.103	0.990	0.098	0.112	-0.143	-0.067	-0.091	0.057	-0.048	0.168	0.091	0.205	-0.039
-0.183	1.030	0.061	-0.101	0.990	0.103	0.229	0.052	-0.112	-0.017	0.050	0.038	0.091	0.084	0.297	-0.044
-0.253	1.022	0.022	-0.102	0.989	0.106	0.228	-0.295	0.000	-0.085	0.042	-0.005	0.159	0.077	0.259	-0.045
-0.207	1.022	0.033	-0.102	0.989	0.110	0.227	-0.049	-0.004	-0.038	0.043	0.003	0.113	0.077	0.273	-0.029
-0.187	1.045	0.029	-0.102	0.988	0.113	0.197	-0.231	-0.021	-0.019	0.066	-0.004	0.094	0.101	0.270	-0.034
-0.157	1.049	0.037	-0.100	0.988	0.115	0.071	0.282	-0.075	0.010	0.070	0.002	0.063	0.105	0.280	-0.020
-0.226	1.041	0.022	-0.100	0.988	0.117	0.097	-0.143	-0.068	-0.060	0.063	-0.015	0.131	0.098	0.266	-0.028
-0.176	1.014	0.033	-0.098	0.988	0.117	0.032	0.159	-0.108	-0.012	0.035	-0.004	0.081	0.071	0.280	-0.031
-0.241	1.022	0.041	-0.097	0.988	0.117	0.019	-0.059	-0.046	-0.078	0.043	0.004	0.145	0.080	0.288	-0.047
-0.214	0.980	-0.002	-0.096	0.988	0.117	0.004	-0.020	-0.067	-0.052	0.001	-0.039	0.117	0.038	0.246	-0.043
-0.233	0.991	0.049	-0.095	0.989	0.117	0.041	-0.121	-0.113	-0.072	0.012	0.012	0.136	0.050	0.298	-0.046
-0.187	0.972	0.049	-0.093	0.989	0.118	0.074	-0.222	-0.111	-0.027	-0.007	0.011	0.090	0.031	0.299	-0.037
-0.176	0.925	0.065	-0.092	0.989	0.117	-0.055	-0.200	-0.079	-0.017	-0.054	0.028	0.078	0.015	0.316	-0.036
-0.183	0.922	0.041	-0.091	0.989	0.115	-0.069	-0.077	-0.076	-0.025	-0.058	0.006	0.086	0.019	0.293	-0.025
-0.183	0.964	0.057	-0.090	0.989	0.114	-0.018	-0.258	-0.097	-0.026	-0.016	0.023	0.085	0.023	0.310	-0.025
-0.157	0.987	0.073	-0.089	0.990	0.113	-0.012	-0.032	-0.101	-0.001	0.007	0.039	0.059	0.046	0.326	-0.029
-0.187	0.968	0.025	-0.086	0.990	0.112	-0.063	0.017	-0.139	-0.034	-0.013	-0.007	0.090	0.027	0.279	-0.029
-0.210	0.987	-0.002	-0.085	0.990	0.111	-0.029	-0.199	-0.095	-0.058	0.007	-0.033	0.114	0.046	0.253	-0.026
-0.164	1.014	0.065	-0.084	0.990	0.109	-0.063	-0.200	-0.098	-0.014	0.033	0.036	0.069	0.074	0.320	-0.028
-0.172	1.014	0.018	-0.081	0.991	0.107	-0.093	-0.004	-0.143	-0.024	0.033	-0.009	0.077	0.074	0.273	-0.029
-0.153	0.968	0.077	-0.080	0.991	0.105	-0.067	-0.154	-0.099	-0.006	-0.014	0.051	0.059	0.028	0.333	-0.020
-0.203	1.003	-0.026	-0.078	0.992	0.104	-0.061	-0.018	-0.108	-0.058	0.020	-0.050	0.109	0.063	0.231	-0.023
-0.157	1.038	-0.018	-0.077	0.992	0.101	-0.103	-0.002	-0.057	-0.012	0.055	-0.039	0.063	0.098	0.239	-0.025
-0.157	1.014	0.100	-0.076	0.992	0.098	-0.146	-0.022	-0.064	-0.013	0.031	0.082	0.064	0.075	0.357	-0.032
-0.160	1.003	0.045	-0.075	0.993	0.095	-0.152	-0.050	-0.076	-0.018	0.019	0.030	0.067	0.064	0.302	-0.040
-0.199	0.980	0.029	-0.074	0.993	0.091	-0.191	0.001	-0.057	-0.057	-0.004	0.018	0.106	0.040	0.286	-0.044
-0.222	1.022	0.010	-0.074	0.994	0.085	-0.265	-0.176	-0.053	-0.081	0.038	0.004	0.129	0.082	0.266	-0.041
-0.141	1.003	0.049	-0.072	0.994	0.080	-0.272	0.092	-0.087	-0.002	0.018	0.049	0.048	0.062	0.304	-0.047
-0.160	0.976	0.014	-0.071	0.995	0.076	-0.189	-0.056	-0.076	-0.022	-0.010	0.018	0.067	0.035	0.268	-0.036
-0.207	1.030	-0.038	-0.070	0.995	0.071	-0.217	-0.169	-0.088	-0.069	0.044	-0.029	0.113	0.088	0.216	-0.025
-0.137	1.026	-0.002	-0.068	0.996	0.065	-0.262	-0.047	-0.112	-0.002	0.039	0.012	0.044	0.083	0.250	-0.032
-0.149	1.003	-0.006	-0.065	0.996	0.061	-0.232	0.046	-0.147	-0.016	0.016	0.013	0.055	0.060	0.245	-0.034
-0.183	0.964	-0.010	-0.063	0.996	0.055	-0.248	-0.177	-0.131	-0.053	-0.023	0.014	0.089	0.020	0.240	-0.024
-0.176	0.987	-0.042	-0.061	0.997	0.050	-0.253	-0.187	-0.132	-0.047	-0.001	-0.012	0.081	0.043	0.207	-0.029
-0.133	1.022	-0.049	-0.058	0.997	0.043	-0.305	-0.039	-0.164	-0.008	0.034	-0.013	0.038	0.077	0.198	-0.038
-0.160	1.065	-0.053	-0.055	0.998	0.037	-0.334	0.078	-0.169	-0.038	0.076	-0.010	0.064	0.119	0.193	-0.027
-0.183	1.030	-0.038	-0.053	0.998	0.028	-0.434	-0.143	-0.115	-0.063	0.041	0.015	0.086	0.083	0.207	-0.028
-0.118	1.045	-0.069	-0.050	0.999	0.020	-0.379	0.084	-0.161	-0.000	0.056	-0.009	0.020	0.098	0.174	-0.033
-0.153	1.007	-0.030	-0.048	0.999	0.013	-0.347	-0.167	-0.121	-0.037	0.017	0.037	0.053	0.059	0.211	-0.033
-0.130	0.987	-0.045	-0.046	0.999	0.005	-0.367	0.009	-0.143	-0.016	-0.003	0.029	0.029	0.039	0.194	-0.032
-0.145	0.999	-0.077	-0.043	0.999	-0.003	-0.397	0.077	-0.168	-0.035	0.009	0.006	0.044	0.050	0.161	-0.044
-0.168	1.022	-0.093	-0.040	0.999	-0.011	-0.395	-0.052	-0.150	-0.061	0.032	-0.002	0.066	0.073	0.144	-0.040
-0.160	1.041	-0.073	-0.038	0.999	-0.018	-0.334	-0.061	-0.131	-0.055	0.052	0.025	0.057	0.092	0.161	-0.041
-0.118	1.010	-0.065	-0.036	0.999	-0.026	-0.413	0.098	-0.112	-0.015	0.021	0.041	0.014	0.060	0.167	-0.042
-0.126	1.022	-0.101	-0.034	0.999	-0.035	-0.404	-0.112	-0.109	-0.024	0.033	0.014	0.021	0.071	0.130	-0.027
-0.141	1.026	-0.124	-0.031	0.999	-0.044	-0.475	0.034	-0.148	-0.042	0.037	0.000	0.035	0.074	0.104	-0.026
-0.068	1.045	-0.112	-0.028	0.998	-0.055	-0.502	0.012	-0.166	0.028	0.057	0.023	0.039	0.093	0.114	-0.027
-0.141	1.030	-0.116	-0.025	0.998	-0.066	-0.562	0.073	-0.196	-0.049	0.042	0.030	0.033	0.077	0.109	-0.024
-0.118	1.010	-0.144	-0.021	0.997	-0.078	-0.599	-0.027	-0.185	-0.029	0.023	0.014	0.009	0.057	0.079	-0.025
-0.087	1.010	-0.132	-0.018	0.996	-0.090	-0.614	0.108	-0.180	-0.002	0.024	0.039	0.022	0.056	0.089	-0.031
-0.118	1.014	-0.164	-0.014	0.995	-0.102	-0.596	0.248	-0.229	-0.036	0.029	0.019	0.008	0.060	0.056	-0.029
-0.083	1.007	-0.168	-0.011	0.993	-0.116	-0.668	-0.109	-0.171	-0.005	0.023	0.029	0.028	0.051	0.050	-0.033
-0.130	1.022	-0.223	-0.008	0.992	-0.129	-0.665	-0.019	-0.176	-0.054	0.040	-0.013	0.017	0.066	0.007	-0.037
-0.130	1.022	-0.223	-0.004	0.990	-0.143	-0.683	-0.067	-0.195	-0.058	0.042	0.001	0.017	0.066	0.009	-0.042
-0.091	1.003	-0.199	-0.001	0.988	-0.157	-0.696	0.159	-0.196	-0.023	0.025	0.038	0.022	0.046	0.013	-0.044
-0.126	1.003	-0.235	0.002	0.985	-0.171	-0.715	-0.095	-0.157	-0.061	0.027	0.017	0.012	0.045	0.024	-0.044
-0.076	1.003	-0.223	0.005	0.983	-0.186	-0.751	0.015	-0.165	-0.014	0.030	0.044	0.039	0.045	0.014	-0.044
-0.099	0.991	-0.266	0.008	0.980	-0.200	-0.727	0.031	-0.183	-0.040	0.021	0.015	0.017	0.033	0.059	-0.037
-0.099	0.999	-0.250	0.011	0.976	-0.216	-0.813	-0.052	-0.150	-0.043	0.033	0.047	0.017	0.040	0.045	-0.036
-0.037	1.018	-0.274	0.014	0.973	-0.232	-0.773	0.157	-0.171	0.016	0.055	0.039	0.079	0.059	0.070	-0.034
-0.099	1.010	-0.298	0.016	0.969	-0.246	-0.752	0.066	-0.137	-0.048	0.051	0.030	0.018	0.050	0.096	-0.036
-0.060	0.987	-0.313	0.017	0.965	-0.262	-0.805	0.082	-0.124	-0.012	0.032	0.030	0.057	0.027	0.113	-0.030
-0.087	1.003	-0.325	0.020	0.960	-0.278	-0.817	-0.058	-0.146	-0.042	0.052	0.034	0.031	0.041	0.127	-0.042
-0.049	0.933	-0.309	0.023	0.955	-0.294	-0.851	0.095	-0.168	-0.006	-0.012	0.066	0.070	0.028	0.113	-0.042
-0.080	0.933	-0.329	0.025	0.950	-0.311	-0.894	0.014	-0.152	-0.039	-0.007	0.063	0.040	0.029	0.135	-0.046
-0.076	0.883	-0.357	0.029	0.944	-0.330	-0.952	-0.055	-0.173	-0.039	-0.051	0.054	0.044	0.079	0.165	-0.051
-0.053	0.949	-0.357	0.031	0.937	-0.348	-0.991	0.105	-0.207	-0.019	0.022	0.073	0.067	0.014	0.167	-0.054
-0.095	0.918	-0.404	0.034	0.930	-0.367	-0.977	0.021	-0.165	-0.064	-0.002	0.044	0.025	0.046	0.216	-0.055
-0.045	0.910	-0.384	0.037	0.923	-0.384	-0.919	-0.057	-0.176	-0.017	-0.003	0.080	0.075	0.054	0.197	-0.055
-0.064	0.883	-0.408	0.041	0.915	-0.402	-0.978	0.030	-0.241	-0.041	-0.022	0.075	0.055	0.081	0.222	-0.057
-0.060	0.883	-0.447	0.045	0.906	-0.421	-1.046	0.161	-0.289	-0.040	-0.013	0.055	0.059	0.082	0.263	-0.052
-0.053	0.817	-0.467	0.050	0.897	-0.439	-0.997	-0.182	-0.213	-0.038	-0.070	0.053	0.068	0.147	0.284	-0.047
-0.026	0.806	-0.432	0.055	0.890	-0.454	-0.813	-0.003	-0.276	-0.015	-0.074	0.103	0.095	0.159	0.250	-0.035
0.009	0.790	-0.455	0.058	0.882	-0.467	-0.755	0.026	-0.226	0.016	-0.082	0.092	0.130	0.175	0.275	-0.027
0.020	0.779	-0.487	0.059	0.876	-0.478	-0.588	0.275	-0.201	0.027	-0.088	0.072	0.142	0.186	0.308	-0.029
0.001	0.825	-0.491	0.061	0.871	-0.487	-0.505	-0.006	-0.115	0.006	-0.036	0.076	0.124	0.141	0.314	-0.027
-0.033	0.817	-0.463	0.059	0.867	-0.494	-0.411	0.281	-0.063	-0.027	-0.040	0.111	0.090	0.149	0.287	-0.030
0.001	0.817	-0.443	0.057	0.864	-0.500	-0.312	0.219	0.008	0.011	-0.037	0.136	0.126	0.149	0.269	-0.037
-0.007	0.806	-0.459	0.053	0.863	-0.502	-0.134	0.324	0.047	0.007	-0.047	0.123	0.120	0.161	0.286	-0.034
-0.010	0.794	-0.475	0.049	0.862	-0.504	-0.098	0.154	0.091	0.007	-0.058	0.109	0.117	0.173	0.302	-0.022
0.009	0.783	-0.471	0.044	0.862	-0.505	-0.006	0.406	0.083	0.032	-0.069	0.114	0.137	0.185	0.299	-0.030
0.009	0.783	-0.471	0.039	0.863	-0.504	0.062	0.206	0.161	0.038	-0.070	0.113	0.138	0.186	0.300	-0.032
-0.091	0.794	-0.510	0.033	0.865	-0.501	0.177	0.166	0.181	-0.057	-0.060	0.070	0.039	0.174	0.341	-0.037
-0.045	0.813	-0.471	0.029	0.867	-0.497	0.251	0.252	0.096	-0.006	-0.044	0.105	0.086	0.155	0.302	-0.044
-0.083	0.802	-0.510	0.025	0.870	-0.493	0.260	0.145	0.122	-0.041	-0.058	0.062	0.049	0.167	0.342	-0.049
-0.049	0.798	-0.455	0.021	0.873	-0.488	0.282	0.207	0.087	-0.002	-0.064	0.112	0.084	0.170	0.287	-0.046
-0.053	0.786	-0.475	0.017	0.875	-0.483	0.280	0.305	0.091	-0.001	-0.079	0.087	0.080	0.182	0.307	-0.042
-0.091	0.813	-0.467	0.013	0.878	-0.478	0.312	0.129	0.107	-0.036	-0.054	0.090	0.042	0.154	0.300	-0.047
-0.049	0.790	-0.463	0.008	0.881	-0.473	0.282	0.373	0.111	0.012	-0.080	0.089	0.085	0.177	0.295	-0.045
-0.122	0.806	-0.455	0.003	0.884	-0.467	0.319	0.168	0.129	-0.056	-0.068	0.091	0.012	0.161	0.288	-0.047
-0.068	0.790	-0.451	-0.001	0.887	-0.462	0.324	0.248	0.094	0.002	-0.086	0.090	0.065	0.176	0.283	-0.046
-0.103	0.840	-0.491	-0.005	0.890	-0.456	0.336	0.220	0.094	-0.029	-0.039	0.044	0.031	0.125	0.323	-0.051
-0.122	0.821	-0.467	-0.009	0.893	-0.450	0.351	0.176	0.125	-0.044	-0.061	0.062	0.012	0.144	0.298	-0.042
-0.107	0.833	-0.467	-0.013	0.896	-0.443	0.363	0.238	0.085	-0.024	-0.053	0.055	0.027	0.132	0.298	-0.052
-0.107	0.856	-0.455	-0.017	0.899	-0.437	0.341	0.299	0.075	-0.020	-0.032	0.061	0.027	0.108	0.286	-0.050
-0.141	0.825	-0.416	-0.021	0.902	-0.431	0.357	0.219	0.064	-0.051	-0.066	0.094	0.008	0.138	0.246	-0.050
-0.107	0.825	-0.443	-0.023	0.906	-0.423	0.446	0.193	0.043	-0.014	-0.070	0.058	0.026	0.138	0.273	-0.054
-0.137	0.821	-0.436	-0.026	0.910	-0.414	0.493	0.131	0.049	-0.043	-0.078	0.057	0.005	0.141	0.264	-0.054
-0.141	0.821	-0.420	-0.029	0.914	-0.404	0.541	0.315	0.044	-0.043	-0.082	0.063	0.009	0.141	0.248	-0.052
-0.137	0.840	-0.443	-0.034	0.918	-0.394	0.548	0.249	0.107	-0.035	-0.067	0.030	0.005	0.121	0.271	-0.054
-0.168	0.848	-0.432	-0.038	0.923	-0.382	0.654	0.099	0.189	-0.061	-0.064	0.030	0.037	0.113	0.258	-0.049
-0.145	0.875	-0.408	-0.043	0.928	-0.371	0.619	0.279	0.156	-0.032	-0.042	0.042	0.014	0.086	0.234	-0.034
-0.153	0.891	-0.436	-0.048	0.932	-0.359	0.610	0.317	0.111	-0.035	-0.031	0.003	0.023	0.070	0.261	-0.022
-0.130	0.906	-0.491	-0.053	0.936	-0.349	0.566	0.286	0.113	-0.008	-0.019	-0.063	0.000	0.054	0.315	-0.002
-0.141	0.953	-0.507	-0.058	0.940	-0.337	0.605	0.430	0.135	-0.013	0.024	-0.090	0.012	0.008	0.330	0.006
-0.145	0.964	-0.534	-0.065	0.944	-0.323	0.763	0.606	0.118	-0.011	0.031	-0.132	0.016	0.004	0.357	0.006
-0.207	0.914	-0.558	-0.071	0.948	-0.309	0.728	0.532	0.144	-0.066	-0.024	-0.170	0.077	0.046	0.381	-0.022
-0.233	0.887	-0.514	-0.077	0.952	-0.296	0.684	0.475	0.151	-0.087	-0.054	-0.139	0.104	0.072	0.337	-0.047
-0.283	0.887	-0.345	-0.082	0.955	-0.283	0.650	0.304	0.132	-0.132	-0.058	0.017	0.155	0.072	0.167	-0.058
-0.268	0.898	-0.353	-0.085	0.959	-0.271	0.641	0.061	0.086	-0.114	-0.049	-0.003	0.140	0.061	0.175	-0.048
-0.187	0.891	-0.357	-0.086	0.962	-0.260	0.577	0.132	0.021	-0.032	-0.060	-0.018	0.059	0.069	0.178	-0.033
-0.126	0.906	-0.380	-0.087	0.964	-0.250	0.554	0.161	-0.010	0.031	-0.047	-0.052	0.002	0.053	0.201	0.012
-0.145	0.953	-0.412	-0.088	0.967	-0.239	0.551	0.074	0.049	0.013	-0.003	-0.094	0.018	0.007	0.232	0.049
-0.095	0.983	-0.420	-0.090	0.969	-0.231	0.487	-0.009	0.060	0.064	0.026	-0.111	0.030	0.023	0.239	0.085
-0.087	0.987	-0.353	-0.091	0.971	-0.223	0.426	-0.229	0.108	0.073	0.028	-0.051	0.037	0.027	0.172	0.121
-0.014	0.995	-0.361	-0.091	0.972	-0.216	0.408	-0.328	0.083	0.146	0.034	-0.066	0.109	0.035	0.179	0.165
0.059	0.968	-0.361	-0.090	0.974	-0.208	0.465	-0.312	0.069	0.218	0.005	-0.074	0.181	0.008	0.178	0.193
0.082	0.960	-0.400	-0.088	0.976	-0.200	0.448	-0.225	-0.048	0.239	-0.004	-0.121	0.203	0.000	0.217	0.223
0.055	0.949	-0.408	-0.085	0.977	-0.194	0.395	-0.325	-0.047	0.209	-0.017	-0.136	0.175	0.011	0.225	0.237
0.063	0.898	-0.369	-0.083	0.979	-0.186	0.433	-0.279	-0.021	0.215	-0.069	-0.104	0.182	0.061	0.185	0.233
0.051	0.922	-0.373	-0.083	0.981	-0.176	0.562	-0.171	0.019	0.203	-0.048	-0.118	0.169	0.038	0.189	0.220
0.024	0.895	-0.376	-0.082	0.983	-0.164	0.671	-0.166	0.034	0.176	-0.077	-0.135	0.142	0.065	0.193	0.211
0.020	0.914	-0.337	-0.083	0.985	-0.149	0.788	-0.072	0.070	0.173	-0.060	-0.110	0.137	0.045	0.154	0.194
0.013	0.922	-0.325	-0.085	0.987	-0.135	0.761	-0.160	0.110	0.167	-0.054	-0.112	0.129	0.038	0.142	0.181
-0.026	0.945	-0.278	-0.088	0.989	-0.121	0.760	-0.066	0.163	0.131	-0.032	-0.080	0.090	0.015	0.095	0.163
-0.007	0.991	-0.254	-0.090	0.990	-0.105	0.801	0.059	0.137	0.153	0.013	-0.071	0.109	0.031	0.072	0.155
-0.060	1.014	-0.227	-0.092	0.992	-0.091	0.764	-0.227	0.137	0.102	0.035	-0.058	0.054	0.054	0.045	0.136
-0.010	1.053	-0.199	-0.094	0.993	-0.075	0.826	0.097	0.086	0.153	0.072	-0.047	0.104	0.093	0.018	0.135
-0.068	1.045	-0.168	-0.096	0.993	-0.061	0.707	-0.125	0.128	0.098	0.064	-0.029	0.046	0.085	0.013	0.116
-0.041	1.061	-0.199	-0.099	0.994	-0.048	0.670	-0.120	0.167	0.128	0.079	-0.073	0.073	0.100	0.019	0.103
-0.103	1.045	-0.128	-0.101	0.994	-0.036	0.627	-0.017	0.116	0.068	0.064	-0.014	0.012	0.085	0.051	0.079
-0.133	1.065	-0.140	-0.102	0.994	-0.026	0.528	0.293	0.033	0.039	0.083	-0.037	0.019	0.104	0.038	0.067
-0.145	1.041	-0.124	-0.104	0.994	-0.017	0.454	-0.021	0.076	0.029	0.060	-0.030	0.030	0.081	0.053	0.043
-0.145	1.034	-0.132	-0.105	0.994	-0.009	0.394	0.042	0.033	0.030	0.052	-0.045	0.030	0.073	0.044	0.033
-0.160	1.053	-0.097	-0.104	0.995	-0.000	0.479	-0.145	-0.041	0.014	0.071	-0.019	0.045	0.092	0.079	0.017
-0.160	1.053	-0.097	-0.104	0.995	0.006	0.367	-0.222	0.006	0.014	0.072	-0.025	0.045	0.093	0.078	0.002
-0.203	0.999	-0.042	-0.104	0.994	0.014	0.372	0.150	-0.026	-0.029	0.018	0.022	0.087	0.039	0.132	-0.005
-0.214	0.983	-0.057	-0.105	0.994	0.021	0.357	0.032	0.009	-0.040	0.002	-0.000	0.098	0.024	0.115	-0.011
-0.172	0.991	-0.053	-0.104	0.994	0.028	0.382	0.093	-0.038	0.002	0.010	-0.004	0.055	0.031	0.118	-0.035
-0.191	0.991	-0.065	-0.103	0.994	0.035	0.357	0.102	-0.067	-0.018	0.011	-0.023	0.074	0.031	0.105	-0.033
-0.283	0.983	-0.049	-0.104	0.994	0.040	0.280	-0.218	0.005	-0.110	0.003	-0.012	0.166	0.024	0.120	-0.027
-0.214	0.999	-0.073	-0.104	0.994	0.045	0.261	-0.009	-0.017	-0.041	0.019	-0.040	0.096	0.039	0.095	-0.039
-0.168	1.007	0.010	-0.102	0.993	0.051	0.317	0.209	-0.088	0.004	0.027	0.036	0.050	0.047	0.176	-0.050
-0.233	0.995	-0.022	-0.101	0.993	0.056	0.254	0.010	-0.069	-0.062	0.015	-0.000	0.114	0.036	0.144	-0.046
-0.245	0.995	-0.030	-0.100	0.993	0.059	0.172	-0.056	-0.066	-0.075	0.016	-0.011	0.126	0.036	0.135	-0.050
-0.245	0.968	0.002	-0.100	0.993	0.062	0.144	-0.052	-0.042	-0.075	-0.011	0.018	0.125	0.009	0.165	-0.053
-0.210	0.995	0.010	-0.100	0.993	0.067	0.264	-0.069	-0.025	-0.041	0.016	0.021	0.090	0.036	0.172	-0.055
-0.187	0.991	0.010	-0.098	0.993	0.072	0.271	0.126	-0.080	-0.019	0.012	0.016	0.066	0.033	0.171	-0.040
-0.253	0.999	-0.038	-0.099	0.992	0.075	0.176	-0.247	-0.018	-0.084	0.020	-0.034	0.131	0.041	0.122	-0.028
-0.153	1.026	0.018	-0.098	0.992	0.079	0.195	0.028	-0.047	0.015	0.048	0.017	0.031	0.068	0.176	-0.025
-0.183	1.022	0.002	-0.097	0.992	0.082	0.184	-0.061	-0.050	-0.017	0.044	-0.001	0.061	0.064	0.159	-0.032
-0.207	1.014	-0.018	-0.097	0.992	0.086	0.218	-0.084	-0.027	-0.040	0.037	-0.025	0.083	0.057	0.138	-0.030
-0.230	1.010	0.014	-0.096	0.991	0.088	0.131	0.096	-0.045	-0.064	0.033	0.004	0.106	0.053	0.168	-0.031
-0.226	0.995	0.010	-0.096	0.991	0.090	0.118	-0.113	-0.057	-0.061	0.018	-0.001	0.101	0.038	0.162	-0.041
-0.168	1.014	-0.010	-0.094	0.991	0.092	0.102	-0.100	-0.093	-0.005	0.037	-0.023	0.043	0.057	0.141	-0.042
-0.245	1.034	-0.030	-0.093	0.991	0.091	0.001	-0.070	-0.108	-0.084	0.056	-0.042	0.120	0.077	0.120	-0.038
-0.210	1.003	-0.022	-0.090	0.992	0.091	0.022	-0.090	-0.184	-0.052	0.025	-0.034	0.084	0.046	0.126	-0.030
-0.207	0.995	-0.010	-0.087	0.992	0.091	-0.014	-0.067	-0.163	-0.051	0.017	-0.021	0.080	0.038	0.137	-0.041
-0.172	1.022	-0.006	-0.084	0.992	0.088	-0.087	-0.010	-0.147	-0.019	0.044	-0.015	0.045	0.065	0.139	-0.036
-0.203	1.014	0.025	-0.083	0.993	0.087	-0.058	-0.189	-0.105	-0.052	0.036	0.018	0.075	0.058	0.169	-0.033
-0.180	1.018	0.033	-0.081	0.993	0.086	-0.009	-0.053	-0.138	-0.031	0.040	0.027	0.051	0.061	0.176	-0.034
-0.172	1.030	-0.010	-0.078	0.993	0.086	-0.020	-0.092	-0.134	-0.026	0.051	-0.016	0.043	0.073	0.131	-0.042
-0.210	1.014	-0.030	-0.077	0.993	0.084	-0.029	-0.180	-0.106	-0.066	0.035	-0.034	0.081	0.057	0.109	-0.043
-0.210	1.014	-0.030	-0.076	0.994	0.082	-0.118	-0.091	-0.099	-0.067	0.035	-0.032	0.080	0.057	0.108	-0.046
-0.195	0.999	0.025	-0.074	0.994	0.080	-0.066	-0.013	-0.110	-0.054	0.019	0.025	0.064	0.041	0.162	-0.049
-0.207	1.007	-0.022	-0.072	0.994	0.078	-0.093	-0.117	-0.103	-0.067	0.026	-0.020	0.075	0.048	0.113	-0.053
-0.180	1.026	-0.026	-0.070	0.995	0.075	-0.118	0.017	-0.109	-0.042	0.045	-0.021	0.048	0.067	0.107	-0.040
-0.218	1.018	-0.018	-0.069	0.995	0.071	-0.190	-0.113	-0.095	-0.081	0.037	-0.009	0.086	0.059	0.113	-0.036
-0.110	0.999	-0.002	-0.066	0.996	0.067	-0.167	0.073	-0.146	0.023	0.017	0.010	0.023	0.040	0.128	-0.040
-0.160	1.022	0.025	-0.064	0.996	0.063	-0.223	0.040	-0.149	-0.029	0.040	0.042	0.027	0.062	0.154	-0.041
-0.207	1.014	-0.022	-0.062	0.996	0.058	-0.216	-0.199	-0.133	-0.077	0.032	-0.000	0.073	0.054	0.105	-0.037
-0.172	1.007	-0.038	-0.059	0.997	0.055	-0.131	-0.064	-0.129	-0.045	0.024	-0.013	0.037	0.045	0.087	-0.043
-0.187	1.034	-0.034	-0.058	0.997	0.051	-0.194	-0.175	-0.117	-0.062	0.051	-0.005	0.052	0.071	0.090	-0.039
-0.114	1.045	0.018	-0.055	0.997	0.047	-0.169	0.032	-0.129	0.009	0.062	0.050	0.022	0.081	0.140	-0.034
-0.141	1.010	-0.026	-0.053	0.998	0.044	-0.171	-0.009	-0.124	-0.020	0.027	0.010	0.004	0.046	0.095	-0.033
-0.160	0.999	-0.026	-0.051	0.998	0.038	-0.252	-0.102	-0.130	-0.042	0.015	0.016	0.023	0.033	0.093	-0.026
-0.157	0.987	-0.057	-0.049	0.998	0.033	-0.261	-0.149	-0.134	-0.040	0.003	-0.010	0.018	0.021	0.060	-0.034
-0.126	0.968	-0.030	-0.045	0.999	0.028	-0.236	-0.091	-0.188	-0.013	-0.017	0.022	0.013	0.001	0.086	-0.035
-0.153	1.003	-0.034	-0.040	0.999	0.022	-0.272	0.038	-0.251	-0.044	0.018	0.024	0.013	0.035	0.081	-0.033
-0.130	1.018	-0.045	-0.037	0.999	0.014	-0.403	-0.080	-0.188	-0.025	0.033	0.020	0.011	0.049	0.068	-0.032
-0.126	1.014	-0.045	-0.033	0.999	0.006	-0.365	-0.136	-0.193	-0.024	0.029	0.028	0.015	0.045	0.067	-0.037
-0.118	1.026	-0.045	-0.029	1.000	-0.002	-0.405	0.066	-0.235	-0.021	0.040	0.036	0.023	0.055	0.066	-0.034
-0.137	1.007	-0.077	-0.025	1.000	-0.010	-0.410	0.083	-0.206	-0.044	0.021	0.013	0.004	0.035	0.033	-0.046
-0.118	0.987	-0.073	-0.022	1.000	-0.020	-0.467	-0.250	-0.149	-0.028	0.002	0.027	0.023	0.015	0.036	-0.049
-0.180	0.987	-0.097	-0.020	0.999	-0.027	-0.355	-0.009	-0.145	-0.092	0.002	0.010	0.038	0.014	0.012	-0.047
-0.122	0.995	-0.069	-0.018	0.999	-0.034	-0.331	-0.068	-0.130	-0.036	0.009	0.045	0.020	0.021	0.039	-0.050
-0.091	1.007	-0.077	-0.016	0.999	-0.041	-0.357	-0.033	-0.116	-0.007	0.021	0.044	0.051	0.032	0.030	-0.053
-0.126	1.007	-0.081	-0.013	0.999	-0.048	-0.359	0.198	-0.155	-0.045	0.021	0.048	0.017	0.031	0.025	-0.045
-0.122	0.929	-0.105	-0.012	0.998	-0.055	-0.304	-0.010	-0.085	-0.042	-0.056	0.030	0.021	0.047	0.001	-0.047
-0.122	0.929	-0.105	-0.011	0.998	-0.060	-0.250	-0.014	-0.050	-0.043	-0.055	0.036	0.021	0.047	0.000	-0.058
-0.118	0.937	-0.089	-0.011	0.998	-0.063	-0.140	0.010	-0.037	-0.039	-0.048	0.054	0.025	0.040	0.016	-0.052
-0.149	0.945	-0.101	-0.011	0.998	-0.065	-0.126	-0.026	0.024	-0.069	-0.040	0.045	0.006	0.033	0.003	-0.055
-0.091	0.929	-0.089	-0.013	0.998	-0.065	-0.008	0.144	0.050	-0.010	-0.055	0.057	0.052	0.048	0.015	-0.059
-0.130	0.933	-0.081	-0.014	0.998	-0.064	0.057	0.091	0.057	-0.047	-0.052	0.064	0.013	0.045	0.022	-0.070
-0.145	0.933	-0.105	-0.016	0.998	-0.061	0.186	0.166	0.041	-0.061	-0.052	0.037	0.002	0.045	0.002	-0.062
-0.207	0.918	-0.132	-0.018	0.998	-0.056	0.234	0.018	0.100	-0.120	-0.068	0.005	0.064	0.061	0.029	-0.061
-0.141	0.941	-0.156	-0.021	0.999	-0.049	0.390	0.054	0.092	-0.052	-0.045	-0.026	0.001	0.038	0.053	-0.056
-0.114	0.918	-0.116	-0.023	0.999	-0.039	0.482	0.232	0.076	-0.023	-0.068	0.004	0.027	0.061	0.014	-0.048
-0.141	0.949	-0.132	-0.025	0.999	-0.030	0.457	0.266	0.062	-0.048	-0.038	-0.021	0.000	0.031	0.030	-0.030
-0.137	0.953	-0.132	-0.027	0.999	-0.020	0.513	0.270	0.109	-0.041	-0.034	-0.031	0.003	0.027	0.030	-0.014
-0.141	0.945	-0.124	-0.031	0.999	-0.008	0.612	0.175	0.183	-0.041	-0.042	-0.035	0.001	0.035	0.022	0.005
-0.064	0.976	-0.101	-0.035	0.999	0.005	0.667	0.458	0.173	0.039	-0.011	-0.025	0.075	0.004	0.002	0.018
-0.064	0.949	-0.164	-0.037	0.999	0.019	0.710	0.748	0.132	0.042	-0.038	-0.102	0.075	0.031	0.062	0.019
-0.141	0.956	-0.211	-0.041	0.999	0.033	0.696	0.531	0.163	-0.032	-0.030	-0.163	0.002	0.023	0.109	0.007
-0.168	0.995	-0.120	-0.043	0.998	0.046	0.694	0.487	0.120	-0.056	0.009	-0.086	0.029	0.017	0.019	-0.020
-0.199	1.007	0.002	-0.046	0.997	0.059	0.618	0.339	0.137	-0.084	0.021	0.024	0.060	0.029	0.103	-0.042
-0.210	0.980	0.006	-0.049	0.996	0.069	0.493	0.153	0.141	-0.092	-0.005	0.018	0.072	0.002	0.107	-0.046
-0.160	0.964	0.002	-0.052	0.996	0.078	0.483	0.153	0.128	-0.040	-0.020	0.005	0.023	0.013	0.102	-0.040
-0.130	1.003	-0.038	-0.054	0.995	0.087	0.460	0.100	0.094	-0.007	0.020	-0.043	0.007	0.026	0.064	-0.012
-0.145	1.022	-0.073	-0.055	0.994	0.095	0.403	0.158	0.085	-0.021	0.040	-0.087	0.010	0.046	0.029	0.021
-0.118	0.991	-0.112	-0.058	0.993	0.102	0.373	-0.129	0.093	0.008	0.009	-0.132	0.017	0.015	0.010	0.055
-0.083	0.999	-0.069	-0.060	0.992	0.108	0.357	-0.226	0.086	0.045	0.018	-0.095	0.051	0.023	0.033	0.092
-0.022	0.968	-0.057	-0.062	0.992	0.114	0.351	-0.299	0.074	0.109	-0.012	-0.089	0.112	0.007	0.045	0.131
0.036	0.987	-0.081	-0.063	0.991	0.120	0.358	-0.208	0.047	0.168	0.008	-0.119	0.170	0.013	0.022	0.156
0.055	0.980	-0.053	-0.064	0.990	0.127	0.389	-0.267	0.040	0.189	0.001	-0.098	0.189	0.006	0.051	0.184
0.020	0.972	-0.038	-0.065	0.989	0.134	0.406	-0.168	0.041	0.155	-0.006	-0.090	0.155	0.001	0.067	0.203
0.051	0.960	-0.073	-0.067	0.988	0.141	0.367	-0.224	0.084	0.188	-0.017	-0.132	0.186	0.012	0.032	0.203
0.051	0.960	-0.073	-0.071	0.987	0.146	0.339	-0.367	0.161	0.192	-0.017	-0.137	0.187	0.012	0.032	0.195
0.040	0.933	-0.014	-0.074	0.985	0.154	0.455	-0.161	0.159	0.184	-0.042	-0.086	0.176	0.038	0.092	0.194
-0.003	0.933	-0.014	-0.079	0.983	0.164	0.539	-0.177	0.224	0.146	-0.041	-0.096	0.135	0.038	0.092	0.180
-0.003	0.999	0.010	-0.085	0.981	0.173	0.489	-0.193	0.272	0.152	0.027	-0.081	0.136	0.028	0.117	0.166
-0.026	1.007	0.025	-0.089	0.979	0.183	0.513	-0.078	0.211	0.134	0.036	-0.074	0.113	0.036	0.133	0.148
-0.026	1.026	0.029	-0.092	0.977	0.191	0.455	-0.106	0.131	0.137	0.057	-0.078	0.114	0.056	0.138	0.139
-0.057	1.030	0.096	-0.094	0.975	0.199	0.450	-0.094	0.110	0.109	0.063	-0.019	0.084	0.060	0.205	0.123
-0.057	1.034	0.065	-0.096	0.974	0.207	0.432	-0.036	0.115	0.111	0.068	-0.059	0.085	0.065	0.175	0.105
-0.076	1.065	0.132	-0.099	0.972	0.214	0.374	-0.059	0.126	0.095	0.101	0.002	0.066	0.096	0.243	0.087
-0.110	1.053	0.128	-0.102	0.970	0.219	0.266	-0.014	0.133	0.063	0.090	-0.007	0.032	0.086	0.241	0.067
-0.110	1.065	0.132	-0.103	0.969	0.224	0.305	0.034	0.075	0.064	0.103	-0.008	0.032	0.098	0.247	0.048
-0.160	0.999	0.171	-0.105	0.968	0.229	0.238	-0.016	0.115	0.017	0.038	0.027	0.018	0.034	0.288	0.024
-0.164	0.999	0.112	-0.107	0.967	0.233	0.211	0.092	0.119	0.015	0.039	-0.036	0.021	0.035	0.231	0.010
-0.218	1.026	0.152	-0.111	0.966	0.235	0.163	-0.166	0.109	-0.036	0.067	0.001	0.075	0.063	0.273	-0.008
-0.195	0.987	0.156	-0.111	0.965	0.237	0.086	0.085	0.049	-0.012	0.029	0.003	0.052	0.025	0.279	-0.023
-0.210	1.034	0.163	-0.111	0.965	0.238	0.063	0.082	-0.007	-0.028	0.075	0.010	0.067	0.072	0.288	-0.031
-0.245	1.022	0.179	-0.111	0.965	0.239	0.047	0.008	-0.017	-0.062	0.064	0.025	0.101	0.062	0.305	-0.028
-0.187	1.010	0.175	-0.111	0.965	0.238	-0.030	-0.053	-0.049	-0.005	0.052	0.022	0.043	0.051	0.303	-0.040
-0.203	0.991	0.152	-0.111	0.965	0.237	-0.041	-0.019	-0.015	-0.021	0.032	-0.000	0.059	0.033	0.281	-0.039
-0.268	0.991	0.128	-0.112	0.966	0.233	-0.143	-0.198	-0.027	-0.085	0.031	-0.020	0.125	0.033	0.260	-0.033
-0.203	1.003	0.163	-0.109	0.967	0.232	-0.052	0.083	-0.108	-0.022	0.042	0.016	0.060	0.045	0.297	-0.043
-0.218	0.991	0.152	-0.109	0.968	0.228	-0.179	-0.081	-0.048	-0.038	0.029	0.008	0.076	0.034	0.288	-0.047
-0.230	0.964	0.183	-0.108	0.968	0.225	-0.170	-0.002	-0.079	-0.050	0.001	0.043	0.089	0.007	0.321	-0.043
-0.210	0.999	0.163	-0.108	0.969	0.222	-0.119	-0.109	-0.056	-0.031	0.036	0.026	0.071	0.042	0.304	-0.044
-0.241	1.010	0.124	-0.107	0.970	0.218	-0.188	0.024	-0.069	-0.063	0.046	-0.009	0.103	0.054	0.266	-0.053
-0.191	0.999	0.175	-0.107	0.971	0.214	-0.181	-0.170	-0.034	-0.013	0.034	0.046	0.054	0.044	0.320	-0.048
-0.257	0.972	0.159	-0.107	0.972	0.210	-0.161	-0.210	-0.066	-0.078	0.006	0.033	0.121	0.017	0.307	-0.042
-0.222	1.018	0.104	-0.106	0.973	0.206	-0.194	0.012	-0.095	-0.045	0.051	-0.018	0.088	0.064	0.254	-0.042
-0.187	0.980	0.120	-0.104	0.974	0.202	-0.205	0.071	-0.085	-0.012	0.011	0.002	0.055	0.026	0.272	-0.049
-0.237	0.983	0.104	-0.104	0.975	0.195	-0.306	-0.193	-0.061	-0.062	0.014	-0.007	0.107	0.030	0.258	-0.047
-0.230	0.983	0.132	-0.102	0.977	0.189	-0.312	0.039	-0.114	-0.056	0.012	0.027	0.100	0.031	0.288	-0.044
-0.237	0.949	0.140	-0.101	0.978	0.184	-0.280	-0.069	-0.097	-0.064	-0.024	0.040	0.109	0.004	0.297	-0.055
-0.203	0.968	0.077	-0.099	0.979	0.178	-0.296	0.061	-0.108	-0.032	-0.006	-0.017	0.075	0.016	0.236	-0.060
-0.237	1.003	0.096	-0.097	0.980	0.172	-0.290	-0.058	-0.091	-0.067	0.028	0.008	0.111	0.051	0.258	-0.057
-0.233	0.960	0.144	-0.096	0.981	0.166	-0.257	-0.154	-0.110	-0.064	-0.016	0.061	0.108	0.009	0.306	-0.053
-0.199	0.968	0.128	-0.095	0.982	0.163	-0.138	-0.061	-0.108	-0.031	-0.009	0.048	0.074	0.016	0.292	-0.059
-0.233	0.980	0.053	-0.094	0.983	0.157	-0.301	-0.043	-0.080	-0.067	0.001	-0.020	0.110	0.028	0.219	-0.056
-0.226	0.980	0.057	-0.093	0.984	0.149	-0.376	-0.209	-0.084	-0.060	0.000	-0.008	0.102	0.028	0.225	-0.052
-0.210	1.007	0.077	-0.090	0.986	0.141	-0.407	0.014	-0.152	-0.047	0.026	0.019	0.087	0.055	0.245	-0.045
-0.210	0.953	0.096	-0.090	0.987	0.130	-0.494	-0.319	-0.091	-0.048	-0.030	0.050	0.088	0.001	0.266	-0.050
-0.172	0.983	0.033	-0.087	0.989	0.120	-0.522	0.081	-0.126	-0.011	-0.001	-0.003	0.050	0.032	0.204	-0.032
-0.249	0.999	0.014	-0.086	0.990	0.107	-0.598	-0.207	-0.111	-0.090	0.013	-0.010	0.127	0.047	0.186	-0.035
-0.110	1.014	0.025	-0.083	0.992	0.097	-0.506	-0.014	-0.145	0.046	0.027	0.012	0.011	0.062	0.199	-0.037
-0.218	1.014	0.025	-0.082	0.993	0.086	-0.558	-0.124	-0.098	-0.063	0.026	0.023	0.096	0.062	0.200	-0.043
-0.218	0.980	0.014	-0.080	0.994	0.073	-0.606	-0.050	-0.143	-0.065	-0.010	0.024	0.096	0.028	0.189	-0.030
-0.195	1.022	-0.030	-0.077	0.995	0.061	-0.570	-0.217	-0.138	-0.045	0.032	-0.008	0.073	0.070	0.146	-0.049
-0.157	1.053	-0.014	-0.075	0.996	0.050	-0.577	-0.012	-0.119	-0.008	0.062	0.019	0.035	0.102	0.162	-0.043
-0.203	1.038	-0.030	-0.074	0.997	0.036	-0.680	-0.110	-0.096	-0.056	0.045	0.018	0.081	0.086	0.147	-0.030
-0.168	1.003	-0.022	-0.072	0.997	0.021	-0.704	-0.107	-0.113	-0.023	0.010	0.040	0.047	0.052	0.156	-0.033
-0.145	0.956	-0.065	-0.070	0.997	0.008	-0.653	-0.046	-0.096	-0.002	-0.037	0.010	0.024	0.006	0.113	-0.043
-0.195	0.976	-0.077	-0.068	0.998	-0.005	-0.623	-0.061	-0.137	-0.054	-0.018	0.011	0.074	0.025	0.102	-0.042
-0.203	0.999	-0.085	-0.066	0.998	-0.020	-0.734	-0.007	-0.136	-0.064	0.005	0.018	0.082	0.048	0.095	-0.038
-0.172	1.010	-0.069	-0.063	0.997	-0.033	-0.692	0.068	-0.175	-0.037	0.016	0.047	0.050	0.060	0.111	-0.043
-0.160	1.034	-0.148	-0.060	0.997	-0.047	-0.646	-0.034	-0.148	-0.028	0.040	-0.018	0.039	0.084	0.033	-0.039
-0.160	1.034	-0.148	-0.057	0.997	-0.059	-0.615	-0.161	-0.157	-0.031	0.040	-0.006	0.039	0.083	0.033	-0.035
-0.164	1.014	-0.160	-0.054	0.996	-0.074	-0.706	-0.198	-0.140	-0.037	0.022	-0.003	0.043	0.064	0.022	-0.036
-0.164	1.014	-0.140	-0.051	0.995	-0.088	-0.710	-0.094	-0.177	-0.041	0.023	0.031	0.043	0.064	0.042	-0.047
-0.160	0.964	-0.136	-0.047	0.994	-0.102	-0.689	-0.031	-0.187	-0.040	-0.026	0.049	0.039	0.014	0.047	-0.053
-0.183	0.941	-0.160	-0.044	0.992	-0.116	-0.682	-0.207	-0.174	-0.067	-0.048	0.039	0.061	0.009	0.024	-0.047
-0.172	0.976	-0.207	-0.041	0.991	-0.131	-0.746	-0.182	-0.129	-0.058	-0.012	0.007	0.050	0.026	0.023	-0.043
-0.103	0.976	-0.191	-0.038	0.989	-0.146	-0.728	-0.055	-0.155	0.008	-0.010	0.037	0.020	0.026	0.007	-0.036
-0.122	0.983	-0.203	-0.035	0.986	-0.160	-0.713	-0.012	-0.164	-0.014	-0.000	0.039	0.001	0.033	0.018	-0.021
-0.133	0.972	-0.270	-0.032	0.984	-0.173	-0.651	-0.203	-0.144	-0.028	-0.010	-0.015	0.010	0.021	0.085	-0.007
-0.095	0.980	-0.258	-0.029	0.982	-0.187	-0.690	-0.235	-0.136	0.007	0.000	0.011	0.028	0.029	0.073	-0.008
-0.072	0.941	-0.246	-0.026	0.979	-0.201	-0.681	-0.023	-0.162	0.027	-0.036	0.036	0.052	0.010	0.061	-0.006
-0.099	0.964	-0.274	-0.022	0.976	-0.215	-0.715	0.054	-0.210	-0.003	-0.010	0.023	0.025	0.014	0.088	-0.011
-0.087	0.953	-0.262	-0.018	0.973	-0.228	-0.678	0.039	-0.228	0.004	-0.018	0.048	0.037	0.002	0.076	-0.028
-0.137	0.960	-0.309	-0.014	0.970	-0.242	-0.695	0.121	-0.224	-0.049	-0.007	0.014	0.013	0.010	0.124	-0.038
-0.164	0.953	-0.321	-0.011	0.967	-0.255	-0.657	-0.119	-0.188	-0.080	-0.012	0.015	0.040	0.002	0.135	-0.045
-0.103	0.949	-0.298	-0.007	0.964	-0.267	-0.633	-0.080	-0.159	-0.022	-0.012	0.051	0.022	0.002	0.111	-0.049
-0.114	0.929	-0.321	-0.005	0.960	-0.279	-0.604	-0.030	-0.145	-0.036	-0.028	0.039	0.010	0.022	0.135	-0.053
-0.099	0.941	-0.333	-0.002	0.957	-0.291	-0.610	0.030	-0.147	-0.023	-0.013	0.039	0.026	0.010	0.146	-0.048
-0.145	0.933	-0.369	-0.000	0.953	-0.303	-0.612	0.020	-0.156	-0.071	-0.017	0.015	0.020	0.018	0.182	-0.046
-0.114	0.937	-0.361	0.003	0.949	-0.314	-0.618	0.034	-0.186	-0.043	-0.010	0.035	0.011	0.015	0.174	-0.034
-0.095	0.902	-0.400	0.005	0.945	-0.326	-0.599	0.113	-0.190	-0.026	-0.041	0.007	0.030	0.050	0.213	-0.038
-0.041	0.864	-0.392	0.010	0.941	-0.338	-0.617	-0.159	-0.176	0.023	-0.075	0.027	0.084	0.089	0.205	-0.029
-0.099	0.868	-0.376	0.014	0.937	-0.349	-0.586	-0.137	-0.197	-0.038	-0.067	0.053	0.026	0.086	0.189	-0.021
-0.064	0.891	-0.376	0.018	0.933	-0.360	-0.568	0.128	-0.267	-0.008	-0.040	0.064	0.061	0.063	0.189	-0.024
-0.041	0.910	-0.384	0.021	0.929	-0.371	-0.582	0.230	-0.250	0.013	-0.016	0.067	0.084	0.044	0.197	-0.025
-0.076	0.860	-0.408	0.024	0.925	-0.380	-0.515	0.136	-0.237	-0.025	-0.063	0.053	0.049	0.095	0.221	-0.019
-0.022	0.871	-0.420	0.027	0.920	-0.391	-0.555	0.056	-0.196	0.026	-0.047	0.052	0.104	0.084	0.233	-0.019
-0.041	0.879	-0.396	0.029	0.916	-0.399	-0.456	0.086	-0.190	0.004	-0.036	0.084	0.084	0.076	0.209	-0.029
-0.041	0.879	-0.396	0.031	0.913	-0.407	-0.414	0.109	-0.145	0.003	-0.033	0.092	0.084	0.077	0.209	-0.026
-0.080	0.871	-0.424	0.031	0.910	-0.413	-0.308	0.173	-0.125	-0.036	-0.038	0.070	0.045	0.085	0.236	-0.042
-0.049	0.871	-0.432	0.030	0.907	-0.419	-0.334	0.377	-0.113	-0.004	-0.035	0.068	0.076	0.085	0.244	-0.049
-0.091	0.860	-0.416	0.030	0.905	-0.425	-0.295	0.142	-0.091	-0.046	-0.045	0.090	0.034	0.097	0.228	-0.059
-0.091	0.829	-0.455	0.030	0.903	-0.429	-0.246	0.214	-0.091	-0.045	-0.073	0.055	0.034	0.128	0.268	-0.057
-0.110	0.825	-0.447	0.029	0.901	-0.433	-0.201	0.121	-0.070	-0.064	-0.076	0.067	0.014	0.131	0.260	-0.067
-0.087	0.821	-0.491	0.028	0.900	-0.436	-0.125	0.213	-0.039	-0.040	-0.078	0.026	0.037	0.135	0.303	-0.065
-0.107	0.848	-0.451	0.026	0.899	-0.437	-0.076	0.201	-0.015	-0.057	-0.051	0.067	0.017	0.108	0.262	-0.065
-0.095	0.810	-0.447	0.025	0.899	-0.437	0.009	0.068	0.026	-0.044	-0.089	0.071	0.028	0.147	0.257	-0.051
-0.091	0.817	-0.451	0.024	0.899	-0.437	0.003	-0.008	0.017	-0.040	-0.082	0.067	0.032	0.139	0.260	-0.051
-0.045	0.825	-0.467	0.022	0.899	-0.438	-0.000	0.231	-0.016	0.009	-0.074	0.052	0.078	0.131	0.276	-0.040
-0.087	0.844	-0.471	0.021	0.899	-0.437	0.025	0.086	0.019	-0.032	-0.055	0.048	0.036	0.112	0.280	-0.043
-0.057	0.844	-0.447	0.019	0.900	-0.436	0.093	0.183	0.004	0.001	-0.056	0.070	0.067	0.112	0.255	-0.041
-0.122	0.840	-0.455	0.017	0.900	-0.435	0.055	0.160	0.026	-0.062	-0.061	0.061	0.002	0.116	0.262	-0.039
-0.110	0.844	-0.499	0.015	0.900	-0.435	-0.004	0.065	0.045	-0.049	-0.057	0.017	0.014	0.111	0.305	-0.033
-0.060	0.879	-0.510	0.013	0.900	-0.435	0.054	0.023	0.062	0.002	-0.023	0.004	0.065	0.076	0.316	-0.034
-0.060	0.852	-0.451	0.011	0.901	-0.434	0.049	0.193	0.049	0.005	-0.050	0.063	0.065	0.103	0.256	-0.029
-0.087	0.837	-0.495	0.008	0.901	-0.434	-0.008	0.100	0.069	-0.019	-0.065	0.019	0.040	0.118	0.299	-0.025
-0.122	0.825	-0.491	0.006	0.901	-0.434	0.021	0.071	0.066	-0.052	-0.076	0.023	0.006	0.130	0.295	-0.033
-0.083	0.860	-0.451	0.003	0.901	-0.434	-0.002	0.157	0.060	-0.011	-0.041	0.063	0.045	0.095	0.254	-0.038
-0.107	0.844	-0.491	0.001	0.901	-0.434	0.050	0.021	0.102	-0.032	-0.056	0.023	0.023	0.110	0.292	-0.041
-0.114	0.840	-0.491	-0.001	0.902	-0.432	0.097	0.119	0.046	-0.037	-0.061	0.022	0.016	0.114	0.291	-0.040
-0.107	0.840	-0.471	-0.004	0.903	-0.431	0.097	0.172	0.032	-0.027	-0.061	0.039	0.024	0.113	0.270	-0.044
-0.130	0.844	-0.475	-0.006	0.904	-0.428	0.160	0.163	0.046	-0.047	-0.058	0.032	0.001	0.109	0.273	-0.045
-0.130	0.844	-0.479	-0.009	0.906	-0.424	0.221	0.158	0.048	-0.045	-0.060	0.025	0.001	0.108	0.275	-0.045
-0.141	0.806	-0.518	-0.011	0.908	-0.419	0.278	0.066	0.072	-0.054	-0.100	-0.019	0.010	0.146	0.312	-0.040
-0.141	0.806	-0.518	-0.013	0.910	-0.414	0.300	0.070	0.064	-0.051	-0.103	-0.024	0.010	0.146	0.310	-0.030
-0.126	0.852	-0.542	-0.015	0.912	-0.410	0.265	0.101	0.012	-0.034	-0.059	-0.052	0.005	0.099	0.331	-0.004
-0.122	0.825	-0.554	-0.017	0.914	-0.405	0.273	0.152	0.053	-0.028	-0.088	-0.069	0.010	0.126	0.341	0.021
-0.049	0.825	-0.581	-0.020	0.916	-0.400	0.323	0.250	0.052	0.048	-0.091	-0.102	0.083	0.126	0.367	0.036
-0.060	0.844	-0.609	-0.025	0.919	-0.393	0.414	0.454	0.078	0.042	-0.075	-0.137	0.072	0.106	0.394	0.031
-0.118	0.868	-0.589	-0.032	0.924	-0.382	0.585	0.627	0.069	-0.010	-0.056	-0.128	0.014	0.083	0.372	0.010
-0.180	0.875	-0.510	-0.037	0.928	-0.372	0.565	0.519	0.058	-0.066	-0.052	-0.060	0.048	0.075	0.292	-0.027
-0.226	0.860	-0.436	-0.040	0.931	-0.363	0.452	0.239	0.040	-0.110	-0.071	0.007	0.095	0.090	0.214	-0.054
-0.222	0.860	-0.400	-0.043	0.934	-0.355	0.437	0.113	0.059	-0.103	-0.074	0.034	0.092	0.090	0.177	-0.055
-0.172	0.852	-0.404	-0.045	0.937	-0.347	0.422	0.072	0.056	-0.051	-0.084	0.023	0.043	0.097	0.178	-0.032
-0.095	0.871	-0.428	-0.047	0.939	-0.340	0.390	0.127	0.066	0.028	-0.067	-0.008	0.032	0.078	0.200	0.005
-0.087	0.891	-0.530	-0.049	0.942	-0.333	0.410	0.120	0.092	0.039	-0.050	-0.118	0.038	0.058	0.301	0.040
-0.080	0.918	-0.514	-0.052	0.944	-0.326	0.412	-0.031	0.117	0.048	-0.026	-0.109	0.044	0.031	0.283	0.076
-0.080	0.918	-0.467	-0.052	0.946	-0.320	0.368	-0.242	0.108	0.049	-0.028	-0.068	0.043	0.031	0.233	0.109
-0.018	0.922	-0.463	-0.052	0.948	-0.314	0.333	-0.209	0.060	0.110	-0.026	-0.070	0.103	0.026	0.227	0.137
0.047	0.925	-0.487	-0.050	0.950	-0.309	0.326	-0.262	0.019	0.174	-0.024	-0.099	0.166	0.022	0.249	0.160
0.070	0.898	-0.495	-0.047	0.952	-0.302	0.379	-0.292	-0.046	0.194	-0.053	-0.113	0.188	0.049	0.255	0.181
0.055	0.852	-0.483	-0.045	0.954	-0.295	0.402	-0.236	-0.041	0.177	-0.102	-0.109	0.171	0.095	0.241	0.204
0.017	0.860	-0.503	-0.043	0.956	-0.289	0.390	-0.308	0.036	0.137	-0.097	-0.135	0.131	0.087	0.259	0.217
0.093	0.902	-0.491	-0.043	0.959	-0.281	0.466	-0.140	0.051	0.213	-0.057	-0.131	0.207	0.045	0.245	0.215
0.117	0.906	-0.467	-0.044	0.961	-0.272	0.468	-0.179	0.107	0.237	-0.055	-0.116	0.229	0.042	0.220	0.204
0.086	0.898	-0.396	-0.046	0.964	-0.262	0.563	-0.044	0.124	0.207	-0.066	-0.055	0.197	0.050	0.148	0.201
0.001	0.906	-0.416	-0.047	0.967	-0.250	0.638	-0.205	0.154	0.124	-0.061	-0.087	0.112	0.042	0.166	0.186
0.017	0.925	-0.392	-0.050	0.970	-0.237	0.713	-0.036	0.176	0.143	-0.045	-0.076	0.126	0.024	0.142	0.166
0.036	0.953	-0.341	-0.054	0.973	-0.225	0.651	0.062	0.160	0.165	-0.020	-0.038	0.144	0.003	0.089	0.149
0.024	0.953	-0.329	-0.056	0.975	-0.213	0.621	0.001	0.163	0.156	-0.023	-0.038	0.132	0.003	0.076	0.137
-0.026	0.995	-0.353	-0.059	0.978	-0.201	0.633	-0.017	0.153	0.109	0.018	-0.073	0.081	0.045	0.099	0.123
-0.072	1.022	-0.333	-0.060	0.980	-0.190	0.591	-0.053	0.067	0.064	0.042	-0.065	0.035	0.072	0.078	0.093
-0.072	1.022	-0.333	-0.062	0.982	-0.178	0.647	0.116	0.044	0.066	0.040	-0.077	0.035	0.072	0.077	0.065
-0.137	1.034	-0.294	-0.063	0.984	-0.166	0.610	-0.225	0.080	0.002	0.050	-0.050	0.031	0.083	0.037	0.049
-0.133	0.991	-0.258	-0.065	0.986	-0.156	0.533	-0.018	0.130	0.008	0.006	-0.024	0.027	0.041	0.001	0.039
-0.091	0.991	-0.211	-0.067	0.988	-0.143	0.690	0.088	0.076	0.053	0.004	0.009	0.015	0.040	0.047	0.023
-0.133	0.968	-0.262	-0.070	0.989	-0.130	0.646	0.065	0.106	0.013	-0.021	-0.054	0.027	0.017	0.003	0.022
-0.145	1.038	-0.211	-0.072	0.990	-0.119	0.556	0.105	0.068	0.003	0.047	-0.014	0.039	0.086	0.048	0.015
-0.145	1.065	-0.207	-0.072	0.992	-0.108	0.547	0.161	-0.012	0.004	0.072	-0.021	0.039	0.113	0.053	-0.005
-0.168	1.007	-0.168	-0.072	0.992	-0.099	0.487	0.148	-0.002	-0.019	0.013	0.009	0.062	0.055	0.093	-0.007
-0.218	0.991	-0.195	-0.073	0.993	-0.093	0.305	-0.027	0.035	-0.068	-0.004	-0.024	0.112	0.039	0.065	-0.010
-0.130	1.010	-0.168	-0.073	0.994	-0.086	0.359	0.133	-0.049	0.020	0.015	-0.004	0.024	0.059	0.093	-0.022
-0.153	0.956	-0.152	-0.073	0.994	-0.080	0.283	0.223	-0.037	-0.003	-0.040	0.006	0.047	0.005	0.109	-0.019
-0.187	0.956	-0.112	-0.072	0.995	-0.074	0.304	0.052	-0.058	-0.039	-0.041	0.039	0.081	0.005	0.149	-0.015
-0.157	0.956	-0.152	-0.072	0.995	-0.068	0.302	-0.028	-0.031	-0.008	-0.042	-0.006	0.051	0.005	0.109	-0.025
-0.195	0.972	-0.160	-0.072	0.995	-0.064	0.269	-0.130	0.004	-0.046	-0.027	-0.019	0.089	0.020	0.101	-0.028
-0.183	0.964	-0.140	-0.072	0.996	-0.057	0.311	0.100	-0.000	-0.034	-0.035	-0.005	0.077	0.012	0.121	-0.035
-0.164	0.999	-0.112	-0.072	0.996	-0.050	0.352	0.108	-0.034	-0.015	-0.001	0.015	0.058	0.046	0.149	-0.031
-0.241	0.983	-0.120	-0.072	0.996	-0.045	0.301	-0.126	-0.027	-0.092	-0.017	0.002	0.135	0.031	0.141	-0.032
-0.130	0.995	-0.108	-0.071	0.997	-0.038	0.338	0.137	-0.083	0.018	-0.006	0.007	0.023	0.042	0.153	-0.030
-0.199	1.022	-0.128	-0.071	0.997	-0.033	0.276	-0.092	-0.010	-0.051	0.021	-0.018	0.092	0.069	0.133	-0.026
-0.176	0.991	-0.124	-0.071	0.997	-0.028	0.292	-0.053	-0.007	-0.028	-0.010	-0.020	0.069	0.038	0.136	-0.014
-0.153	1.045	-0.120	-0.070	0.997	-0.023	0.243	0.035	-0.059	-0.006	0.044	-0.021	0.046	0.092	0.140	-0.031
-0.183	1.030	-0.124	-0.069	0.997	-0.019	0.201	-0.060	-0.038	-0.037	0.028	-0.029	0.077	0.077	0.136	-0.035
-0.253	0.983	-0.172	-0.068	0.998	-0.018	0.094	0.167	-0.106	-0.108	-0.018	-0.078	0.146	0.030	0.089	-0.035
-0.207	0.983	-0.085	-0.067	0.998	-0.017	0.067	0.077	-0.093	-0.063	-0.018	0.008	0.100	0.030	0.175	-0.043
-0.176	1.010	-0.120	-0.066	0.998	-0.015	0.104	-0.232	-0.057	-0.033	0.009	-0.029	0.069	0.057	0.139	-0.045
-0.195	1.010	-0.128	-0.064	0.998	-0.014	0.106	-0.170	-0.091	-0.054	0.009	-0.039	0.088	0.056	0.131	-0.039
-0.187	1.053	-0.108	-0.063	0.998	-0.011	0.118	0.014	-0.085	-0.047	0.051	-0.021	0.080	0.099	0.149	-0.031
-0.187	1.022	-0.101	-0.062	0.998	-0.010	0.100	-0.109	-0.064	-0.048	0.020	-0.015	0.080	0.068	0.157	-0.029
-0.172	1.030	-0.108	-0.061	0.998	-0.009	0.041	-0.119	-0.041	-0.034	0.028	-0.024	0.064	0.075	0.148	-0.028
-0.153	1.007	-0.097	-0.060	0.998	-0.009	0.017	0.034	-0.067	-0.016	0.005	-0.012	0.045	0.051	0.159	-0.023
-0.191	1.007	-0.144	-0.060	0.998	-0.011	-0.026	-0.229	-0.026	-0.054	0.005	-0.058	0.083	0.051	0.112	-0.015
-0.149	1.026	-0.089	-0.059	0.998	-0.011	-0.011	0.002	-0.089	-0.013	0.024	-0.003	0.041	0.070	0.166	-0.012
-0.137	1.022	-0.101	-0.057	0.998	-0.013	-0.083	0.039	-0.116	-0.004	0.020	-0.013	0.029	0.066	0.153	-0.017
-0.160	1.007	-0.140	-0.054	0.998	-0.014	-0.056	-0.098	-0.129	-0.029	0.005	-0.051	0.052	0.050	0.113	-0.013
-0.180	0.999	-0.136	-0.052	0.998	-0.016	-0.062	-0.121	-0.117	-0.051	-0.003	-0.045	0.071	0.041	0.117	-0.007
-0.141	1.014	-0.097	-0.051	0.999	-0.018	-0.055	-0.165	-0.084	-0.014	0.013	-0.004	0.033	0.056	0.156	-0.011
-0.118	1.010	-0.120	-0.049	0.999	-0.019	-0.053	-0.048	-0.092	0.008	0.009	-0.027	0.010	0.052	0.131	-0.015
-0.157	1.034	-0.132	-0.048	0.999	-0.022	-0.154	0.041	-0.101	-0.032	0.032	-0.035	0.048	0.076	0.119	-0.009
-0.160	1.053	-0.112	-0.046	0.999	-0.025	-0.115	-0.065	-0.077	-0.037	0.051	-0.013	0.052	0.095	0.137	-0.015
-0.110	1.007	-0.069	-0.044	0.999	-0.028	-0.131	-0.069	-0.113	0.011	0.005	0.033	0.001	0.048	0.180	-0.027
-0.164	1.010	-0.101	-0.043	0.999	-0.032	-0.170	-0.130	-0.071	-0.044	0.009	0.005	0.055	0.051	0.148	-0.026
-0.172	1.010	-0.132	-0.041	0.999	-0.035	-0.176	0.083	-0.100	-0.054	0.009	-0.022	0.063	0.050	0.116	-0.027
-0.145	1.022	-0.152	-0.039	0.998	-0.039	-0.149	-0.049	-0.120	-0.029	0.021	-0.039	0.035	0.061	0.095	-0.038
-0.153	1.007	-0.116	-0.037	0.998	-0.043	-0.198	0.004	-0.114	-0.039	0.006	0.001	0.043	0.045	0.130	-0.032
-0.180	1.007	-0.136	-0.036	0.998	-0.048	-0.251	-0.320	-0.060	-0.067	0.006	-0.013	0.069	0.045	0.110	-0.024
-0.130	1.010	-0.148	-0.034	0.998	-0.054	-0.283	-0.091	-0.138	-0.020	0.010	-0.019	0.019	0.048	0.098	-0.013
-0.103	0.999	-0.120	-0.032	0.998	-0.062	-0.358	-0.342	-0.064	0.006	-0.002	0.016	0.008	0.036	0.124	-0.006
-0.068	1.014	-0.164	-0.030	0.997	-0.068	-0.305	0.066	-0.138	0.038	0.014	-0.021	0.043	0.051	0.081	0.010
-0.122	1.014	-0.187	-0.027	0.997	-0.075	-0.324	-0.309	-0.108	-0.018	0.015	-0.037	0.010	0.051	0.057	0.008
-0.072	0.987	-0.156	-0.025	0.996	-0.082	-0.347	-0.180	-0.113	0.029	-0.012	0.002	0.040	0.024	0.087	0.009
-0.114	0.968	-0.132	-0.022	0.996	-0.089	-0.299	-0.131	-0.147	-0.016	-0.030	0.032	0.003	0.004	0.110	0.002
-0.072	0.964	-0.120	-0.019	0.995	-0.096	-0.374	-0.022	-0.174	0.023	-0.034	0.051	0.040	0.001	0.122	-0.000
-0.068	0.976	-0.148	-0.016	0.995	-0.104	-0.362	-0.124	-0.150	0.023	-0.021	0.031	0.044	0.010	0.093	-0.010
-0.110	1.003	-0.199	-0.012	0.994	-0.111	-0.368	0.021	-0.223	-0.023	0.007	-0.013	0.001	0.037	0.042	-0.013
-0.110	1.003	-0.199	-0.008	0.993	-0.118	-0.333	-0.090	-0.181	-0.027	0.007	-0.006	0.001	0.036	0.041	-0.026
-0.126	0.968	-0.203	-0.005	0.992	-0.126	-0.406	-0.123	-0.142	-0.046	-0.026	-0.001	0.014	0.001	0.037	-0.039
-0.114	0.968	-0.136	-0.004	0.991	-0.132	-0.303	-0.044	-0.105	-0.036	-0.025	0.072	0.003	0.001	0.104	-0.046
-0.118	0.995	-0.156	-0.002	0.990	-0.140	-0.371	0.063	-0.084	-0.042	0.003	0.060	0.006	0.028	0.084	-0.043
-0.122	0.991	-0.199	-0.002	0.989	-0.145	-0.260	-0.129	-0.024	-0.046	-0.000	0.022	0.010	0.024	0.040	-0.044
-0.080	0.976	-0.215	-0.001	0.989	-0.148	-0.157	-0.018	-0.064	-0.005	-0.015	0.009	0.032	0.008	0.024	-0.045
-0.110	0.914	-0.187	-0.001	0.989	-0.151	-0.107	0.010	-0.014	-0.036	-0.077	0.039	0.001	0.054	0.051	-0.042
-0.133	0.922	-0.207	-0.002	0.988	-0.154	-0.140	-0.117	0.036	-0.058	-0.068	0.023	0.022	0.046	0.031	-0.050
-0.110	0.906	-0.195	-0.003	0.988	-0.157	-0.162	0.031	0.034	-0.034	-0.083	0.038	0.001	0.062	0.043	-0.059
-0.157	0.937	-0.187	-0.005	0.987	-0.160	-0.148	-0.078	0.079	-0.079	-0.052	0.049	0.046	0.031	0.050	-0.058
-0.118	0.918	-0.179	-0.007	0.987	-0.160	0.004	0.036	0.076	-0.038	-0.071	0.057	0.008	0.050	0.057	-0.053
-0.114	0.910	-0.203	-0.009	0.987	-0.160	0.025	0.117	0.095	-0.032	-0.078	0.033	0.004	0.058	0.033	-0.049
-0.145	0.910	-0.282	-0.012	0.987	-0.158	0.095	0.029	0.132	-0.060	-0.078	-0.048	0.035	0.058	0.046	-0.032
-0.118	0.914	-0.250	-0.015	0.988	-0.154	0.198	0.213	0.106	-0.030	-0.075	-0.020	0.008	0.054	0.014	-0.025
-0.103	0.918	-0.242	-0.019	0.989	-0.149	0.293	0.176	0.125	-0.011	-0.072	-0.017	0.007	0.051	0.007	-0.019
-0.133	0.933	-0.254	-0.022	0.989	-0.143	0.287	0.284	0.126	-0.038	-0.057	-0.035	0.024	0.035	0.018	-0.001
-0.126	0.922	-0.270	-0.026	0.990	-0.138	0.276	0.313	0.125	-0.027	-0.069	-0.057	0.017	0.047	0.034	0.026
-0.083	0.922	-0.302	-0.031	0.991	-0.132	0.327	0.532	0.158	0.020	-0.070	-0.095	0.025	0.047	0.066	0.028
-0.033	0.941	-0.337	-0.036	0.992	-0.124	0.396	0.673	0.210	0.075	-0.052	-0.140	0.075	0.028	0.102	0.023
-0.160	0.968	-0.321	-0.043	0.992	-0.115	0.497	0.491	0.242	-0.045	-0.026	-0.134	0.053	0.001	0.087	0.014
-0.191	0.983	-0.235	-0.048	0.993	-0.105	0.482	0.336	0.224	-0.070	-0.011	-0.057	0.084	0.015	0.001	-0.011
-0.180	1.003	-0.164	-0.052	0.994	-0.097	0.406	0.111	0.169	-0.054	0.008	0.006	0.072	0.034	0.069	-0.037
-0.199	0.991	-0.132	-0.055	0.994	-0.090	0.376	0.121	0.107	-0.071	-0.004	0.030	0.091	0.022	0.100	-0.029
-0.157	0.995	-0.179	-0.057	0.995	-0.084	0.283	0.083	0.080	-0.026	-0.001	-0.023	0.049	0.026	0.052	-0.002
-0.110	0.987	-0.215	-0.059	0.995	-0.079	0.276	0.042	0.065	0.022	-0.009	-0.064	0.003	0.019	0.016	0.030
-0.076	0.995	-0.266	-0.059	0.995	-0.075	0.221	-0.016	0.035	0.057	-0.002	-0.119	0.031	0.026	0.035	0.081
-0.064	0.968	-0.278	-0.059	0.996	-0.073	0.177	-0.207	0.014	0.069	-0.029	-0.133	0.042	0.001	0.046	0.119
0.017	0.922	-0.262	-0.058	0.996	-0.070	0.173	-0.316	-0.038	0.149	-0.075	-0.120	0.122	0.047	0.030	0.161
0.017	0.922	-0.262	-0.056	0.996	-0.068	0.144	-0.265	-0.059	0.147	-0.076	-0.122	0.122	0.047	0.030	0.193
0.101	0.960	-0.254	-0.054	0.996	-0.067	0.113	-0.259	-0.078	0.229	-0.037	-0.115	0.207	0.008	0.023	0.221
0.105	0.949	-0.270	-0.052	0.997	-0.064	0.164	-0.165	-0.065	0.231	-0.049	-0.133	0.211	0.019	0.039	0.238
0.090	0.906	-0.278	-0.051	0.997	-0.060	0.257	-0.244	-0.031	0.214	-0.092	-0.145	0.195	0.061	0.046	0.259
0.113	0.902	-0.262	-0.050	0.997	-0.056	0.248	-0.226	0.028	0.236	-0.096	-0.134	0.219	0.065	0.031	0.252
0.136	0.898	-0.254	-0.051	0.997	-0.050	0.321	-0.081	0.063	0.259	-0.100	-0.132	0.243	0.068	0.023	0.256
0.055	0.960	-0.254	-0.054	0.998	-0.046	0.278	-0.326	0.159	0.181	-0.039	-0.136	0.163	0.006	0.023	0.235
0.136	0.960	-0.219	-0.056	0.998	-0.038	0.429	0.106	0.140	0.263	-0.039	-0.109	0.245	0.005	0.013	0.216
-0.014	0.999	-0.207	-0.058	0.998	-0.029	0.480	-0.169	0.139	0.116	-0.000	-0.106	0.096	0.033	0.025	0.194
0.013	1.026	-0.191	-0.061	0.998	-0.019	0.506	-0.178	0.144	0.145	0.027	-0.099	0.123	0.061	0.041	0.175
0.009	1.076	-0.191	-0.063	0.998	-0.010	0.493	0.009	0.097	0.143	0.077	-0.108	0.121	0.112	0.042	0.151
-0.030	1.068	-0.132	-0.065	0.998	-0.002	0.437	-0.182	0.138	0.107	0.070	-0.057	0.083	0.104	0.102	0.151
0.005	1.068	-0.148	-0.068	0.998	0.005	0.392	-0.064	0.161	0.145	0.070	-0.081	0.119	0.104	0.087	0.139
-0.007	1.041	-0.101	-0.072	0.997	0.011	0.304	-0.186	0.170	0.137	0.043	-0.039	0.109	0.077	0.135	0.119
-0.049	1.026	-0.120	-0.075	0.997	0.016	0.281	-0.017	0.174	0.097	0.027	-0.064	0.068	0.062	0.115	0.106
-0.099	1.068	-0.112	-0.078	0.997	0.020	0.246	-0.227	0.123	0.050	0.070	-0.060	0.019	0.105	0.124	0.071
-0.110	1.022	-0.101	-0.078	0.997	0.024	0.202	0.288	0.035	0.039	0.024	-0.053	0.007	0.059	0.137	0.046
-0.191	0.999	-0.108	-0.080	0.996	0.025	0.079	-0.053	0.085	-0.040	0.001	-0.062	0.073	0.037	0.130	0.019
-0.153	1.018	-0.101	-0.080	0.996	0.027	0.118	0.173	-0.003	-0.002	0.020	-0.056	0.035	0.057	0.139	-0.003
-0.180	1.003	-0.049	-0.081	0.996	0.027	-0.001	-0.019	0.010	-0.028	0.005	-0.005	0.062	0.042	0.191	-0.017
-0.226	1.007	-0.112	-0.081	0.996	0.028	0.041	0.211	-0.001	-0.074	0.009	-0.069	0.109	0.047	0.129	-0.017
-0.187	1.049	-0.085	-0.082	0.996	0.027	-0.000	-0.124	0.023	-0.035	0.051	-0.041	0.072	0.090	0.159	-0.014
-0.183	1.022	-0.077	-0.082	0.996	0.027	0.025	-0.160	-0.026	-0.031	0.024	-0.033	0.069	0.063	0.168	-0.013
-0.126	0.999	-0.085	-0.080	0.996	0.028	0.020	0.165	-0.098	0.024	0.001	-0.042	0.012	0.040	0.162	-0.012
-0.176	1.065	-0.049	-0.080	0.996	0.028	0.066	-0.188	-0.025	-0.026	0.066	-0.008	0.063	0.107	0.199	-0.011
-0.203	1.057	-0.077	-0.079	0.996	0.029	0.031	0.023	-0.065	-0.054	0.059	-0.036	0.092	0.100	0.174	-0.013
-0.160	1.022	-0.022	-0.078	0.997	0.029	0.042	-0.038	-0.057	-0.012	0.024	0.018	0.051	0.066	0.231	-0.028
-0.180	1.053	-0.057	-0.077	0.997	0.030	0.037	0.039	-0.063	-0.033	0.054	-0.018	0.072	0.097	0.197	-0.038
-0.199	1.030	-0.061	-0.076	0.997	0.029	-0.052	0.095	-0.047	-0.053	0.031	-0.022	0.092	0.074	0.195	-0.024
-0.230	1.014	-0.065	-0.077	0.997	0.024	-0.191	-0.146	0.009	-0.083	0.016	-0.022	0.124	0.059	0.192	-0.029
-0.095	1.034	-0.002	-0.076	0.997	0.023	-0.100	0.225	-0.067	0.050	0.035	0.042	0.010	0.079	0.257	-0.044
-0.214	1.026	-0.105	-0.075	0.997	0.019	-0.158	0.066	-0.030	-0.069	0.027	-0.057	0.110	0.071	0.156	-0.031
-0.272	1.030	-0.101	-0.076	0.997	0.016	-0.097	-0.356	0.007	-0.126	0.031	-0.051	0.169	0.075	0.161	-0.016
-0.122	1.030	-0.069	-0.076	0.997	0.013	-0.146	0.106	-0.033	0.023	0.030	-0.017	0.020	0.075	0.194	-0.030
-0.164	1.045	-0.120	-0.076	0.997	0.009	-0.214	0.154	-0.009	-0.019	0.046	-0.064	0.063	0.091	0.144	-0.030
-0.203	1.061	-0.105	-0.075	0.997	0.003	-0.253	-0.148	-0.035	-0.058	0.061	-0.043	0.102	0.106	0.161	-0.014
-0.207	1.026	-0.112	-0.075	0.997	-0.003	-0.297	-0.147	-0.050	-0.062	0.026	-0.045	0.106	0.072	0.155	-0.021
-0.164	1.022	-0.081	-0.073	0.997	-0.009	-0.298	-0.053	-0.106	-0.022	0.023	-0.008	0.064	0.068	0.187	-0.033
-0.164	1.018	-0.116	-0.070	0.997	-0.016	-0.312	0.157	-0.150	-0.024	0.019	-0.037	0.064	0.064	0.153	-0.024
-0.210	1.010	-0.120	-0.068	0.997	-0.022	-0.310	-0.113	-0.127	-0.072	0.011	-0.035	0.111	0.057	0.150	-0.026
-0.141	1.010	-0.128	-0.065	0.997	-0.028	-0.263	0.007	-0.155	-0.006	0.011	-0.038	0.043	0.057	0.143	-0.024
-0.195	0.999	-0.105	-0.064	0.997	-0.035	-0.368	-0.096	-0.097	-0.061	-0.001	-0.007	0.097	0.045	0.168	-0.025
-0.145	1.022	-0.112	-0.062	0.997	-0.043	-0.387	-0.054	-0.108	-0.013	0.023	-0.007	0.047	0.069	0.161	-0.022
-0.149	1.038	-0.120	-0.060	0.997	-0.051	-0.353	-0.122	-0.103	-0.018	0.038	-0.008	0.051	0.085	0.154	-0.029
-0.153	1.018	-0.061	-0.058	0.997	-0.059	-0.392	-0.095	-0.107	-0.024	0.019	0.059	0.055	0.066	0.214	-0.025
-0.153	0.995	-0.120	-0.055	0.996	-0.066	-0.368	-0.049	-0.139	-0.026	-0.004	0.007	0.055	0.043	0.156	-0.017
-0.176	1.034	-0.172	-0.053	0.996	-0.074	-0.385	-0.224	-0.114	-0.051	0.036	-0.036	0.079	0.082	0.105	-0.020
-0.083	1.061	-0.132	-0.051	0.995	-0.082	-0.381	-0.218	-0.105	0.039	0.063	0.011	0.014	0.109	0.145	-0.022
-0.157	1.030	-0.164	-0.049	0.995	-0.091	-0.412	0.018	-0.092	-0.035	0.033	-0.012	0.060	0.078	0.115	-0.015
-0.164	1.018	-0.124	-0.047	0.994	-0.100	-0.438	-0.076	-0.107	-0.045	0.022	0.036	0.067	0.067	0.155	-0.007
-0.114	1.010	-0.187	-0.045	0.993	-0.108	-0.418	-0.223	-0.106	0.003	0.016	-0.018	0.017	0.059	0.093	-0.023
-0.114	1.038	-0.195	-0.042	0.992	-0.118	-0.483	-0.063	-0.147	0.001	0.044	-0.016	0.017	0.086	0.085	-0.019
-0.160	1.080	-0.183	-0.039	0.991	-0.128	-0.502	-0.153	-0.160	-0.048	0.088	0.006	0.064	0.129	0.097	-0.012
-0.130	0.991	-0.223	-0.035	0.990	-0.138	-0.479	-0.013	-0.222	-0.021	0.000	-0.024	0.033	0.040	0.058	-0.015
-0.130	0.991	-0.223	-0.031	0.988	-0.150	-0.564	-0.216	-0.176	-0.024	0.002	-0.012	0.033	0.040	0.059	-0.020
-0.107	0.933	-0.215	-0.027	0.987	-0.161	-0.557	-0.012	-0.194	-0.005	-0.054	0.007	0.010	0.018	0.067	-0.018
-0.114	0.964	-0.219	-0.024	0.985	-0.173	-0.612	-0.110	-0.181	-0.016	-0.021	0.015	0.018	0.014	0.063	-0.016
-0.137	0.980	-0.262	-0.021	0.983	-0.185	-0.579	-0.027	-0.140	-0.042	-0.003	-0.016	0.040	0.029	0.021	-0.024
-0.080	1.026	-0.211	-0.019	0.980	-0.196	-0.583	0.145	-0.161	0.013	0.045	0.047	0.017	0.075	0.073	-0.039
-0.145	1.026	-0.258	-0.016	0.978	-0.207	-0.526	0.004	-0.165	-0.056	0.047	0.010	0.048	0.075	0.026	-0.038
-0.176	0.991	-0.270	-0.013	0.976	-0.216	-0.478	-0.226	-0.112	-0.090	0.014	0.008	0.079	0.040	0.014	-0.033
-0.095	0.980	-0.282	-0.012	0.974	-0.227	-0.572	0.066	-0.097	-0.011	0.005	0.008	0.001	0.029	0.003	-0.042
-0.091	0.972	-0.306	-0.011	0.971	-0.238	-0.514	-0.040	-0.072	-0.010	0.000	-0.005	0.005	0.021	0.020	-0.039
-0.126	0.949	-0.286	-0.009	0.969	-0.248	-0.498	-0.128	-0.090	-0.048	-0.020	0.025	0.030	0.002	0.000	-0.031
-0.095	0.925	-0.266	-0.007	0.967	-0.256	-0.441	0.070	-0.121	-0.019	-0.041	0.053	0.001	0.026	0.020	-0.031
-0.122	0.945	-0.333	-0.004	0.964	-0.267	-0.555	-0.100	-0.117	-0.049	-0.019	-0.002	0.025	0.006	0.047	-0.042
-0.080	0.941	-0.325	-0.002	0.961	-0.277	-0.507	0.070	-0.143	-0.010	-0.020	0.016	0.017	0.011	0.039	-0.043
-0.114	0.953	-0.294	0.000	0.958	-0.286	-0.485	-0.043	-0.135	-0.047	-0.006	0.057	0.017	0.001	0.007	-0.041
-0.110	0.918	-0.309	0.003	0.955	-0.296	-0.517	-0.050	-0.123	-0.046	-0.038	0.051	0.014	0.034	0.022	-0.046
-0.080	0.937	-0.353	0.005	0.952	-0.306	-0.517	0.065	-0.171	-0.018	-0.015	0.018	0.018	0.015	0.065	-0.053
-0.126	0.953	-0.353	0.008	0.949	-0.317	-0.535	-0.011	-0.151	-0.067	0.004	0.027	0.028	0.001	0.064	-0.045
-0.095	0.945	-0.353	0.010	0.945	-0.326	-0.500	0.072	-0.140	-0.039	-0.000	0.037	0.002	0.007	0.065	-0.043
-0.060	0.902	-0.353	0.012	0.942	-0.335	-0.467	-0.091	-0.123	-0.007	-0.040	0.045	0.037	0.049	0.064	-0.043
-0.103	0.883	-0.400	0.014	0.939	-0.343	-0.440	-0.084	-0.081	-0.051	-0.056	0.006	0.006	0.068	0.111	-0.035
-0.076	0.898	-0.408	0.016	0.936	-0.351	-0.386	-0.044	-0.111	-0.027	-0.037	0.006	0.021	0.053	0.118	-0.029
-0.076	0.922	-0.408	0.017	0.933	-0.359	-0.440	0.018	-0.095	-0.028	-0.011	0.014	0.021	0.030	0.118	-0.030
-0.053	0.868	-0.392	0.019	0.930	-0.367	-0.395	0.008	-0.115	-0.007	-0.062	0.037	0.043	0.084	0.102	-0.019
-0.068	0.875	-0.424	0.021	0.927	-0.374	-0.378	-0.036	-0.108	-0.024	-0.052	0.013	0.028	0.076	0.134	-0.024
-0.022	0.864	-0.412	0.023	0.924	-0.381	-0.355	0.081	-0.108	0.021	-0.060	0.031	0.073	0.087	0.121	-0.026
-0.083	0.871	-0.408	0.024	0.922	-0.387	-0.363	0.031	-0.131	-0.042	-0.050	0.042	0.011	0.080	0.117	-0.025
-0.060	0.875	-0.388	0.026	0.918	-0.396	-0.437	0.100	-0.138	-0.021	-0.042	0.070	0.034	0.076	0.098	-0.022
-0.026	0.848	-0.400	0.027	0.915	-0.403	-0.406	0.119	-0.134	0.013	-0.066	0.065	0.068	0.103	0.109	-0.033
-0.026	0.848	-0.400	0.028	0.912	-0.410	-0.350	0.072	-0.104	0.012	-0.063	0.072	0.068	0.103	0.108	-0.028
-0.057	0.871	-0.392	0.028	0.909	-0.416	-0.366	0.231	-0.096	-0.019	-0.037	0.086	0.037	0.080	0.100	-0.034
-0.045	0.868	-0.424	0.028	0.906	-0.422	-0.328	0.160	-0.086	-0.007	-0.038	0.061	0.049	0.084	0.132	-0.037
-0.103	0.856	-0.459	0.029	0.904	-0.427	-0.242	0.002	-0.053	-0.066	-0.047	0.030	0.009	0.096	0.167	-0.045
-0.045	0.864	-0.432	0.029	0.902	-0.430	-0.157	0.138	-0.082	-0.008	-0.038	0.060	0.048	0.089	0.140	-0.047
-0.087	0.868	-0.467	0.029	0.901	-0.433	-0.151	0.095	-0.069	-0.050	-0.032	0.028	0.006	0.085	0.175	-0.047
-0.076	0.833	-0.440	0.028	0.900	-0.435	-0.087	0.115	-0.045	-0.038	-0.066	0.057	0.017	0.120	0.147	-0.044
-0.041	0.844	-0.432	0.028	0.899	-0.436	-0.082	0.202	-0.067	-0.003	-0.054	0.067	0.052	0.108	0.140	-0.046
-0.076	0.810	-0.424	0.027	0.898	-0.438	-0.116	0.103	-0.032	-0.037	-0.088	0.076	0.017	0.143	0.132	-0.049
-0.060	0.837	-0.447	0.025	0.898	-0.440	-0.070	0.194	-0.013	-0.020	-0.060	0.054	0.033	0.115	0.156	-0.048
-0.091	0.868	-0.424	0.024	0.897	-0.442	-0.104	0.171	-0.012	-0.049	-0.028	0.080	0.001	0.084	0.132	-0.055
-0.068	0.852	-0.436	0.023	0.896	-0.443	-0.056	0.108	-0.030	-0.025	-0.043	0.069	0.024	0.099	0.143	-0.056
-0.099	0.837	-0.475	0.021	0.896	-0.444	-0.072	0.192	-0.005	-0.054	-0.057	0.031	0.007	0.114	0.182	-0.055
-0.091	0.840	-0.428	0.019	0.895	-0.446	-0.078	0.093	0.047	-0.044	-0.053	0.080	0.000	0.110	0.134	-0.058
-0.060	0.864	-0.447	0.016	0.895	-0.446	-0.012	0.290	-0.001	-0.011	-0.029	0.060	0.031	0.086	0.154	-0.054
-0.137	0.856	-0.487	0.015	0.895	-0.446	0.018	0.010	0.009	-0.087	-0.037	0.021	0.046	0.094	0.193	-0.048
-0.064	0.868	-0.459	0.014	0.895	-0.445	0.058	0.049	0.048	-0.012	-0.026	0.047	0.028	0.082	0.165	-0.047
-0.064	0.821	-0.459	0.012	0.895	-0.446	-0.024	-0.001	0.074	-0.011	-0.072	0.048	0.028	0.128	0.165	-0.051
-0.099	0.837	-0.432	0.009	0.895	-0.447	-0.042	0.332	0.027	-0.042	-0.056	0.076	0.006	0.112	0.137	-0.041
-0.103	0.810	-0.471	0.005	0.894	-0.448	-0.084	0.078	0.120	-0.042	-0.083	0.038	0.009	0.139	0.176	-0.046
-0.091	0.860	-0.479	0.001	0.893	-0.449	-0.052	0.311	0.054	-0.027	-0.032	0.031	0.004	0.088	0.184	-0.050
-0.114	0.864	-0.475	-0.002	0.893	-0.450	-0.028	0.305	0.033	-0.046	-0.027	0.036	0.018	0.085	0.179	-0.049
-0.110	0.848	-0.483	-0.005	0.893	-0.450	0.029	0.193	0.030	-0.040	-0.043	0.028	0.013	0.100	0.187	-0.055
-0.141	0.790	-0.522	-0.008	0.894	-0.448	0.087	0.180	0.036	-0.068	-0.102	-0.013	0.042	0.159	0.226	-0.057
-0.157	0.794	-0.483	-0.011	0.895	-0.446	0.149	0.185	0.052	-0.080	-0.099	0.024	0.056	0.155	0.186	-0.055
-0.141	0.810	-0.538	-0.013	0.897	-0.442	0.251	0.120	0.041	-0.063	-0.085	-0.036	0.039	0.140	0.241	-0.033
-0.145	0.829	-0.534	-0.016	0.899	-0.437	0.286	0.297	0.037	-0.063	-0.068	-0.037	0.042	0.120	0.237	-0.008
-0.045	0.802	-0.574	-0.020	0.902	-0.431	0.310	0.345	0.052	0.041	-0.098	-0.081	0.059	0.147	0.276	0.003
-0.068	0.813	-0.621	-0.027	0.905	-0.425	0.388	0.724	0.004	0.025	-0.089	-0.135	0.036	0.134	0.323	-0.011
-0.176	0.868	-0.609	-0.033	0.908	-0.417	0.413	0.646	0.031	-0.077	-0.038	-0.131	0.071	0.080	0.311	-0.025
-0.249	0.875	-0.518	-0.037	0.911	-0.411	0.333	0.370	0.016	-0.146	-0.033	-0.047	0.144	0.072	0.219	-0.057
-0.222	0.883	-0.451	-0.039	0.913	-0.407	0.222	0.223	-0.035	-0.117	-0.027	0.016	0.116	0.064	0.152	-0.079
-0.199	0.875	-0.440	-0.041	0.915	-0.402	0.268	0.209	-0.015	-0.092	-0.036	0.023	0.094	0.072	0.139	-0.066
-0.160	0.875	-0.463	-0.042	0.917	-0.397	0.290	0.160	-0.023	-0.052	-0.039	-0.006	0.056	0.071	0.162	-0.032
-0.083	0.871	-0.507	-0.042	0.919	-0.392	0.281	0.164	-0.055	0.025	-0.045	-0.054	0.020	0.075	0.205	0.004
-0.087	0.871	-0.546	-0.043	0.921	-0.388	0.224	0.130	-0.009	0.022	-0.046	-0.098	0.015	0.075	0.243	0.039
-0.072	0.875	-0.538	-0.045	0.922	-0.385	0.190	0.039	0.067	0.039	-0.043	-0.093	0.029	0.070	0.235	0.085
-0.049	0.902	-0.514	-0.045	0.923	-0.382	0.203	-0.217	0.085	0.062	-0.017	-0.072	0.051	0.043	0.210	0.124
0.047	0.887	-0.554	-0.044	0.925	-0.378	0.227	-0.217	0.060	0.157	-0.034	-0.115	0.146	0.058	0.249	0.155
0.105	0.898	-0.558	-0.043	0.926	-0.375	0.201	-0.154	0.027	0.214	-0.024	-0.122	0.203	0.045	0.252	0.182
0.063	0.906	-0.577	-0.040	0.927	-0.372	0.199	-0.205	-0.038	0.169	-0.018	-0.145	0.159	0.037	0.272	0.210
0.059	0.910	-0.585	-0.037	0.929	-0.368	0.289	-0.185	-0.086	0.162	-0.016	-0.158	0.155	0.033	0.279	0.225
0.093	0.860	-0.558	-0.034	0.931	-0.364	0.267	-0.312	-0.047	0.193	-0.068	-0.135	0.188	0.083	0.251	0.224
0.143	0.871	-0.538	-0.032	0.933	-0.359	0.289	-0.145	-0.026	0.241	-0.058	-0.120	0.238	0.071	0.231	0.225
0.109	0.891	-0.534	-0.030	0.935	-0.354	0.303	0.019	-0.047	0.205	-0.040	-0.121	0.202	0.052	0.227	0.225
0.093	0.910	-0.518	-0.029	0.937	-0.347	0.364	-0.071	-0.057	0.187	-0.023	-0.112	0.186	0.033	0.211	0.211
0.086	0.879	-0.518	-0.027	0.940	-0.341	0.363	-0.205	0.025	0.178	-0.057	-0.118	0.178	0.064	0.211	0.181
0.051	0.902	-0.447	-0.028	0.942	-0.334	0.397	0.050	0.028	0.144	-0.036	-0.054	0.143	0.041	0.140	0.155
0.001	0.922	-0.451	-0.029	0.945	-0.326	0.439	0.141	0.033	0.096	-0.019	-0.066	0.093	0.022	0.144	0.139
-0.018	0.925	-0.459	-0.030	0.947	-0.319	0.427	-0.062	0.068	0.078	-0.018	-0.082	0.074	0.019	0.152	0.116
0.032	0.910	-0.404	-0.032	0.950	-0.310	0.459	0.067	0.067	0.129	-0.036	-0.035	0.123	0.034	0.097	0.098
-0.014	0.964	-0.392	-0.032	0.953	-0.301	0.503	-0.183	0.077	0.083	0.015	-0.033	0.077	0.020	0.086	0.084
-0.045	0.972	-0.388	-0.033	0.956	-0.292	0.458	0.013	0.059	0.054	0.020	-0.038	0.047	0.028	0.082	0.073
-0.068	0.983	-0.376	-0.034	0.958	-0.285	0.389	0.023	0.049	0.032	0.029	-0.033	0.024	0.039	0.071	0.043
-0.068	0.983	-0.376	-0.035	0.961	-0.276	0.495	0.194	-0.025	0.033	0.027	-0.042	0.024	0.039	0.072	0.023
-0.130	0.968	-0.353	-0.034	0.963	-0.268	0.420	-0.130	-0.021	-0.030	0.009	-0.026	0.038	0.024	0.049	0.001
-0.126	0.999	-0.361	-0.034	0.964	-0.263	0.293	0.000	-0.043	-0.026	0.038	-0.040	0.034	0.055	0.057	0.004
-0.157	0.991	-0.317	-0.034	0.966	-0.257	0.288	-0.167	0.017	-0.057	0.029	-0.001	0.064	0.047	0.014	-0.014
-0.033	0.964	-0.294	-0.033	0.968	-0.249	0.449	0.211	-0.067	0.066	-0.000	0.014	0.059	0.020	0.008	-0.019
-0.160	0.983	-0.337	-0.034	0.970	-0.241	0.402	0.095	-0.031	-0.061	0.017	-0.037	0.068	0.040	0.036	-0.019
-0.145	0.972	-0.290	-0.033	0.972	-0.232	0.480	-0.024	-0.035	-0.045	0.003	0.002	0.052	0.028	0.011	-0.014
-0.126	0.941	-0.306	-0.033	0.974	-0.222	0.495	0.050	-0.007	-0.025	-0.030	-0.024	0.032	0.002	0.006	-0.033
-0.141	0.980	-0.309	-0.034	0.976	-0.215	0.405	0.081	0.008	-0.040	0.007	-0.035	0.047	0.037	0.010	-0.029
-0.145	0.968	-0.274	-0.034	0.978	-0.207	0.382	0.009	-0.021	-0.044	-0.006	-0.006	0.051	0.025	0.025	-0.026
-0.130	0.980	-0.270	-0.034	0.979	-0.200	0.402	-0.068	-0.007	-0.028	0.004	-0.010	0.035	0.037	0.028	-0.032
-0.133	0.987	-0.254	-0.034	0.981	-0.193	0.361	0.090	-0.055	-0.033	0.011	-0.001	0.039	0.045	0.043	-0.044
-0.168	0.983	-0.309	-0.034	0.982	-0.187	0.325	0.226	-0.053	-0.068	0.005	-0.062	0.073	0.041	0.013	-0.035
-0.210	0.972	-0.286	-0.035	0.983	-0.181	0.326	0.009	0.017	-0.110	-0.007	-0.044	0.115	0.029	0.010	-0.040
-0.099	0.987	-0.246	-0.036	0.984	-0.173	0.401	0.024	0.030	0.002	0.007	-0.012	0.003	0.045	0.049	-0.028
-0.133	1.018	-0.175	-0.037	0.985	-0.166	0.365	-0.051	0.069	-0.031	0.036	0.052	0.037	0.076	0.119	-0.031
-0.060	0.987	-0.183	-0.038	0.987	-0.159	0.356	0.312	-0.007	0.042	0.004	0.037	0.036	0.045	0.110	-0.021
-0.168	0.980	-0.231	-0.039	0.987	-0.154	0.254	0.007	0.033	-0.065	-0.004	-0.014	0.071	0.037	0.062	-0.036
-0.133	0.987	-0.191	-0.039	0.988	-0.150	0.217	-0.019	-0.018	-0.031	0.003	0.021	0.036	0.045	0.101	-0.034
-0.176	0.987	-0.207	-0.039	0.988	-0.146	0.168	0.018	-0.028	-0.074	0.002	0.002	0.078	0.044	0.084	-0.055
-0.130	0.995	-0.175	-0.039	0.989	-0.144	0.143	0.030	-0.017	-0.028	0.009	0.031	0.031	0.052	0.115	-0.050
-0.199	1.034	-0.231	-0.039	0.989	-0.142	0.106	-0.030	-0.031	-0.098	0.048	-0.026	0.100	0.090	0.059	-0.050
-0.130	1.045	-0.195	-0.040	0.989	-0.139	0.138	-0.255	0.072	-0.028	0.059	0.007	0.030	0.102	0.093	-0.036
-0.164	1.022	-0.246	-0.043	0.990	-0.134	0.274	-0.095	0.181	-0.059	0.035	-0.049	0.064	0.079	0.041	-0.015
-0.114	0.976	-0.231	-0.045	0.991	-0.128	0.305	0.322	0.025	-0.008	-0.012	-0.039	0.014	0.032	0.056	-0.009
-0.037	0.980	-0.199	-0.043	0.991	-0.125	0.165	0.103	-0.102	0.067	-0.009	-0.011	0.063	0.036	0.087	-0.011
-0.176	1.053	-0.242	-0.039	0.991	-0.124	0.054	0.092	-0.218	-0.075	0.064	-0.055	0.075	0.109	0.042	-0.012
-0.153	1.034	-0.239	-0.034	0.991	-0.128	-0.165	-0.124	-0.275	-0.057	0.045	-0.047	0.052	0.090	0.045	-0.024
-0.153	1.034	-0.239	-0.027	0.990	-0.135	-0.335	-0.200	-0.322	-0.064	0.046	-0.040	0.051	0.089	0.045	-0.043
-0.126	1.061	-0.175	-0.020	0.989	-0.144	-0.434	-0.195	-0.387	-0.045	0.074	0.032	0.024	0.116	0.107	-0.045
-0.110	1.053	-0.227	-0.012	0.988	-0.153	-0.467	-0.191	-0.380	-0.037	0.067	-0.010	0.008	0.108	0.054	-0.042
-0.137	1.007	-0.235	-0.006	0.987	-0.163	-0.482	-0.253	-0.292	-0.070	0.022	-0.008	0.035	0.062	0.045	-0.050
-0.076	0.972	-0.203	-0.000	0.985	-0.171	-0.388	-0.022	-0.290	-0.014	-0.011	0.031	0.027	0.027	0.076	-0.055
-0.145	1.007	-0.231	0.003	0.984	-0.180	-0.450	-0.156	-0.176	-0.087	0.025	0.013	0.041	0.061	0.047	-0.059
-0.122	1.018	-0.207	0.008	0.982	-0.188	-0.432	-0.286	-0.176	-0.068	0.038	0.045	0.018	0.072	0.070	-0.056
-0.076	0.956	-0.179	0.012	0.980	-0.197	-0.422	-0.207	-0.220	-0.026	-0.022	0.080	0.028	0.010	0.096	-0.053
-0.083	0.933	-0.246	0.016	0.979	-0.205	-0.416	-0.101	-0.192	-0.038	-0.043	0.021	0.021	0.013	0.029	-0.044
-0.068	0.956	-0.309	0.019	0.977	-0.212	-0.360	-0.167	-0.136	-0.026	-0.018	-0.034	0.035	0.010	0.036	-0.034
-0.068	0.987	-0.254	0.022	0.976	-0.218	-0.298	-0.128	-0.121	-0.029	0.014	0.027	0.034	0.040	0.018	-0.027
-0.053	0.972	-0.246	0.025	0.974	-0.224	-0.321	-0.110	-0.117	-0.016	-0.000	0.041	0.051	0.024	0.026	-0.023
-0.026	0.945	-0.211	0.027	0.973	-0.229	-0.271	-0.039	-0.110	0.009	-0.026	0.081	0.080	0.004	0.061	-0.024
-0.037	0.937	-0.242	0.028	0.971	-0.236	-0.308	0.054	-0.095	-0.004	-0.032	0.056	0.070	0.012	0.029	-0.027
-0.022	0.914	-0.231	0.029	0.970	-0.240	-0.231	0.232	-0.097	0.011	-0.054	0.072	0.087	0.036	0.040	-0.036
-0.072	0.922	-0.254	0.029	0.969	-0.244	-0.190	0.119	-0.075	-0.039	-0.046	0.052	0.038	0.029	0.016	-0.043
-0.072	0.902	-0.203	0.030	0.968	-0.248	-0.195	0.053	-0.045	-0.040	-0.064	0.107	0.038	0.050	0.066	-0.053
-0.060	0.922	-0.239	0.030	0.968	-0.250	-0.105	0.086	-0.050	-0.028	-0.044	0.074	0.049	0.033	0.030	-0.059
-0.110	0.983	-0.306	0.031	0.968	-0.251	-0.031	0.021	-0.090	-0.079	0.018	0.007	0.001	0.028	0.038	-0.066
-0.068	1.003	-0.278	0.031	0.967	-0.251	-0.019	0.034	-0.023	-0.036	0.037	0.035	0.041	0.046	0.010	-0.065
-0.110	0.968	-0.262	0.030	0.967	-0.253	-0.072	0.236	-0.027	-0.077	0.003	0.052	0.001	0.010	0.006	-0.069
-0.076	0.933	-0.239	0.029	0.967	-0.253	-0.041	0.079	0.022	-0.041	-0.032	0.077	0.033	0.026	0.030	-0.066
-0.091	0.956	-0.246	0.027	0.967	-0.254	-0.017	0.181	0.033	-0.055	-0.009	0.069	0.018	0.004	0.022	-0.062
-0.095	0.941	-0.294	0.025	0.967	-0.254	0.001	0.117	0.067	-0.056	-0.024	0.022	0.015	0.021	0.025	-0.055
-0.057	0.941	-0.282	0.022	0.967	-0.253	0.042	0.156	0.074	-0.015	-0.024	0.033	0.053	0.023	0.012	-0.055
-0.072	0.898	-0.235	0.020	0.967	-0.252	0.061	0.022	0.100	-0.028	-0.067	0.079	0.038	0.067	0.036	-0.049
-0.107	0.949	-0.290	0.018	0.968	-0.251	0.049	0.197	0.051	-0.060	-0.017	0.023	0.002	0.018	0.018	-0.047
-0.095	0.933	-0.298	0.016	0.968	-0.251	0.009	0.107	0.062	-0.046	-0.033	0.015	0.013	0.035	0.025	-0.058
-0.095	0.933	-0.298	0.013	0.968	-0.251	0.039	0.140	0.078	-0.044	-0.033	0.014	0.012	0.036	0.025	-0.050
-0.122	0.898	-0.246	0.011	0.968	-0.249	0.107	0.111	0.071	-0.068	-0.068	0.063	0.017	0.072	0.027	0.000
-0.060	0.895	-0.294	0.009	0.969	-0.247	0.129	0.239	0.028	-0.005	-0.073	0.014	0.042	0.076	0.021	0.000
-0.141	0.922	-0.298	0.007	0.970	-0.244	0.137	0.047	0.080	-0.083	-0.046	0.007	0.041	0.050	0.025	0.000
Avg ODBA	2.918
Vec ODBA	1.955
Avg ELBA	0.905
Avg EPBA	0.258
Speed	ODBA	VeDBA	ELBA	EPBA	StrkSpGn	StrSpGn_L	ISI
6.500	2.918	1.955	0.905	0.258	0.634	0.589	2.591
MeanPeak	0.064713
MeanLong	0.060107
MeanISI	2.591111
