# Supplementary material for: Averaged Propulsive Body Acceleration (APBA) Can Be Calculated from Biologging Tags That Incorporate Gyroscopes and Accelerometers to Estimate Swimming Speed, Hydrodynamic Drag and Energy Expenditure for Steller Sea Lions
Source: PLoS One. 2016 Jun 10;11(6):e0157326. doi: 10.1371/journal.pone.0157326 (PMC4902303; doi:10.1371/journal.pone.0157326)
Supplement: S3 Data — Same components as S2. (ZIP) [file pone.0157326.s003.zip › HazyNov_20/yasha6_6552_4.csv]

rawAx	rawAy	rawAz	gravX	gravY	gravZ	gyrX	gyrY	gyrZ	estAx	estAy	estAz	odbX	odbY	odbZ	spk
-0.003	0.261	-0.857	0.006	0.334	-0.942	0.462	0.309	0.163	0.038	-0.071	0.135	0.073	0.042	0.035	-0.047
-0.114	0.269	-0.948	0.001	0.347	-0.938	0.691	0.196	0.082	-0.069	-0.076	0.039	0.037	0.037	0.056	-0.059
-0.068	0.346	-0.948	-0.002	0.359	-0.933	0.661	0.112	0.080	-0.020	-0.011	0.034	0.010	0.037	0.057	-0.049
-0.083	0.303	-0.834	-0.005	0.369	-0.930	0.504	0.072	0.144	-0.033	-0.063	0.145	0.006	0.008	0.056	-0.048
-0.083	0.303	-0.905	-0.008	0.377	-0.926	0.449	0.111	0.123	-0.029	-0.071	0.071	0.006	0.011	0.016	-0.034
-0.060	0.323	-0.964	-0.012	0.390	-0.921	0.750	0.137	0.152	-0.002	-0.066	0.006	0.018	0.005	0.075	-0.030
-0.033	0.427	-0.861	-0.018	0.405	-0.914	0.771	0.329	0.056	0.032	0.024	0.102	0.046	0.105	0.028	-0.022
-0.049	0.408	-0.865	-0.021	0.416	-0.909	0.622	0.128	0.088	0.020	-0.006	0.093	0.031	0.082	0.025	-0.023
-0.030	0.354	-0.715	-0.027	0.426	-0.904	0.576	0.254	0.093	0.044	-0.071	0.237	0.050	0.024	0.175	-0.038
-0.103	0.373	-0.842	-0.035	0.441	-0.897	0.793	0.394	0.132	-0.020	-0.066	0.104	0.024	0.040	0.048	-0.044
-0.153	0.419	-0.873	-0.042	0.452	-0.891	0.647	0.319	0.144	-0.062	-0.031	0.066	0.073	0.083	0.018	-0.060
-0.095	0.412	-0.826	-0.046	0.463	-0.885	0.606	0.200	0.024	-0.001	-0.049	0.108	0.015	0.072	0.067	-0.069
-0.176	0.442	-0.861	-0.054	0.473	-0.880	0.565	0.418	-0.011	-0.074	-0.028	0.067	0.094	0.099	0.034	-0.074
-0.137	0.408	-0.735	-0.063	0.478	-0.876	0.318	0.535	-0.026	-0.026	-0.069	0.189	0.056	0.059	0.162	-0.073
-0.137	0.408	-0.735	-0.070	0.485	-0.872	0.374	0.388	-0.020	-0.019	-0.076	0.185	0.057	0.055	0.162	-0.088
-0.203	0.477	-0.905	-0.078	0.492	-0.867	0.427	0.353	0.091	-0.077	-0.013	0.011	0.124	0.122	0.006	-0.095
-0.222	0.524	-0.826	-0.085	0.497	-0.864	0.302	0.306	0.177	-0.088	0.028	0.086	0.145	0.165	0.073	-0.114
-0.210	0.543	-0.711	-0.095	0.501	-0.860	0.257	0.414	0.226	-0.067	0.043	0.196	0.134	0.181	0.187	-0.123
-0.276	0.493	-0.715	-0.100	0.507	-0.856	0.379	0.072	0.328	-0.127	-0.013	0.188	0.201	0.127	0.184	-0.111
-0.245	0.442	-0.775	-0.109	0.513	-0.851	0.399	0.301	0.301	-0.088	-0.069	0.125	0.172	0.074	0.126	-0.100
-0.172	0.527	-0.861	-0.120	0.516	-0.848	0.161	0.541	0.165	-0.003	0.013	0.035	0.101	0.155	0.040	-0.093
-0.249	0.524	-0.909	-0.135	0.518	-0.845	0.140	0.915	-0.057	-0.065	0.007	-0.016	0.180	0.148	0.007	-0.059
-0.310	0.473	-0.924	-0.147	0.522	-0.840	0.211	0.780	-0.108	-0.114	-0.047	-0.036	0.244	0.094	0.022	-0.054
-0.283	0.408	-1.042	-0.165	0.527	-0.833	0.358	1.112	-0.094	-0.069	-0.118	-0.162	0.221	0.024	0.140	-0.103
-0.434	0.404	-1.133	-0.182	0.531	-0.828	0.259	0.925	0.091	-0.202	-0.125	-0.258	0.374	0.017	0.231	-0.174
-0.607	0.497	-1.106	-0.193	0.535	-0.823	0.308	0.456	0.185	-0.365	-0.036	-0.235	0.550	0.106	0.204	-0.211
-0.710	0.439	-0.936	-0.191	0.541	-0.819	0.442	-0.290	0.117	-0.471	-0.100	-0.069	0.657	0.045	0.035	-0.210
-0.549	0.431	-0.897	-0.185	0.547	-0.816	0.404	-0.399	0.013	-0.315	-0.114	-0.033	0.498	0.034	0.005	-0.172
-0.287	0.439	-1.011	-0.181	0.551	-0.814	0.286	-0.252	-0.066	-0.058	-0.111	-0.149	0.239	0.038	0.109	-0.104
-0.207	0.412	-1.102	-0.169	0.555	-0.815	0.254	-0.696	-0.018	0.011	-0.142	-0.240	0.161	0.008	0.200	0.025
-0.168	0.477	-1.019	-0.153	0.558	-0.816	0.213	-1.050	0.056	0.033	-0.079	-0.156	0.126	0.070	0.117	0.162
0.036	0.558	-0.968	-0.134	0.557	-0.820	-0.020	-1.156	0.022	0.218	0.003	-0.101	0.075	0.148	0.067	0.259
0.170	0.663	-1.176	-0.111	0.557	-0.823	-0.009	-1.305	-0.001	0.330	0.108	-0.306	0.206	0.249	0.276	0.352
0.290	0.589	-1.137	-0.088	0.557	-0.826	0.012	-1.268	-0.109	0.426	0.034	-0.264	0.323	0.172	0.238	0.452
0.367	0.454	-1.220	-0.061	0.559	-0.827	0.157	-1.500	-0.031	0.476	-0.103	-0.346	0.395	0.033	0.323	0.520
0.432	0.504	-1.192	-0.040	0.563	-0.825	0.300	-1.235	0.071	0.521	-0.057	-0.320	0.456	0.080	0.297	0.521
0.478	0.616	-1.050	-0.030	0.569	-0.822	0.354	-0.634	0.120	0.556	0.050	-0.181	0.498	0.189	0.156	0.501
0.332	0.562	-0.991	-0.021	0.570	-0.821	0.110	-0.487	0.011	0.401	-0.006	-0.123	0.346	0.131	0.097	0.476
0.328	0.508	-0.928	-0.013	0.575	-0.818	0.317	-0.341	-0.143	0.389	-0.065	-0.064	0.337	0.073	0.034	0.426
0.347	0.539	-1.058	-0.001	0.583	-0.812	0.532	-0.598	-0.096	0.396	-0.042	-0.199	0.353	0.101	0.165	0.361
0.243	0.636	-1.078	0.007	0.594	-0.804	0.710	-0.293	-0.201	0.284	0.044	-0.227	0.246	0.194	0.187	0.327
0.247	0.732	-0.794	0.010	0.596	-0.803	0.090	-0.028	-0.154	0.285	0.139	0.055	0.248	0.288	0.095	0.266
0.247	0.732	-0.794	0.015	0.600	-0.800	0.249	-0.113	-0.233	0.280	0.135	0.051	0.247	0.286	0.094	0.201
0.047	0.539	-0.877	0.027	0.607	-0.794	0.469	-0.631	-0.161	0.068	-0.066	-0.037	0.048	0.092	0.009	0.146
0.105	0.558	-0.822	0.031	0.612	-0.790	0.330	-0.035	-0.206	0.122	-0.051	0.014	0.106	0.109	0.061	0.089
0.097	0.558	-0.719	0.037	0.620	-0.784	0.490	-0.175	-0.263	0.108	-0.058	0.110	0.100	0.106	0.161	0.028
-0.060	0.555	-0.865	0.045	0.629	-0.776	0.582	-0.402	-0.145	-0.057	-0.071	-0.043	0.054	0.099	0.012	0.001
-0.107	0.636	-0.901	0.045	0.636	-0.770	0.479	-0.034	-0.023	-0.104	0.003	-0.085	0.097	0.177	0.026	-0.040
-0.033	0.640	-0.708	0.042	0.647	-0.762	0.708	0.195	-0.017	-0.028	-0.004	0.099	0.021	0.178	0.166	-0.073
-0.176	0.698	-0.968	0.041	0.652	-0.757	0.359	0.028	-0.013	-0.169	0.049	-0.165	0.163	0.234	0.097	-0.071
-0.133	0.755	-0.838	0.041	0.660	-0.750	0.517	0.065	-0.131	-0.127	0.100	-0.042	0.120	0.291	0.031	-0.064
-0.053	0.694	-0.838	0.043	0.665	-0.746	0.338	0.046	-0.177	-0.048	0.033	-0.047	0.038	0.228	0.030	-0.058
-0.095	0.686	-0.948	0.046	0.669	-0.741	0.355	-0.101	-0.196	-0.094	0.021	-0.162	0.079	0.219	0.081	-0.050
-0.053	0.694	-0.857	0.049	0.674	-0.737	0.352	-0.052	-0.148	-0.054	0.024	-0.076	0.037	0.226	0.009	-0.025
-0.110	0.682	-0.905	0.053	0.677	-0.734	0.187	-0.171	-0.163	-0.116	0.010	-0.125	0.095	0.212	0.037	-0.043
0.020	0.725	-0.814	0.058	0.682	-0.729	0.409	-0.248	-0.145	0.009	0.047	-0.041	0.035	0.252	0.055	-0.034
-0.110	0.643	-0.771	0.063	0.687	-0.724	0.340	-0.275	-0.040	-0.126	-0.039	-0.002	0.096	0.169	0.099	-0.046
0.032	0.678	-0.755	0.064	0.691	-0.720	0.310	0.075	-0.169	0.016	-0.009	0.010	0.046	0.203	0.116	-0.047
-0.103	0.705	-0.849	0.070	0.697	-0.714	0.404	-0.342	-0.151	-0.125	0.013	-0.091	0.089	0.228	0.021	-0.055
-0.018	0.709	-0.680	0.074	0.699	-0.711	0.164	-0.183	-0.147	-0.045	0.015	0.076	0.006	0.231	0.190	-0.023
0.028	0.690	-0.708	0.079	0.699	-0.711	-0.011	-0.219	-0.082	-0.003	-0.004	0.048	0.039	0.210	0.162	-0.037
0.070	0.698	-0.782	0.082	0.702	-0.708	0.221	-0.110	-0.102	0.036	0.001	-0.030	0.079	0.218	0.088	-0.048
-0.045	0.725	-0.782	0.078	0.703	-0.707	0.133	0.428	-0.177	-0.075	0.026	-0.031	0.037	0.245	0.087	-0.051
-0.133	0.636	-0.786	0.078	0.704	-0.706	0.082	0.103	-0.178	-0.164	-0.063	-0.036	0.128	0.156	0.083	-0.051
-0.080	0.651	-0.822	0.084	0.709	-0.700	0.390	-0.294	-0.141	-0.116	-0.053	-0.077	0.075	0.170	0.048	-0.071
0.001	0.813	-0.790	0.084	0.708	-0.701	-0.034	0.129	-0.189	-0.036	0.110	-0.044	0.004	0.332	0.080	-0.066
-0.010	0.740	-0.704	0.083	0.707	-0.702	-0.067	0.233	-0.153	-0.046	0.038	0.044	0.009	0.258	0.166	-0.039
0.009	0.566	-0.735	0.092	0.711	-0.697	0.308	-0.546	-0.127	-0.036	-0.140	0.007	0.009	0.083	0.134	-0.029
0.017	0.701	-0.822	0.096	0.711	-0.697	0.033	-0.194	-0.094	-0.032	-0.005	-0.080	0.016	0.218	0.047	-0.034
0.040	0.717	-0.664	0.094	0.711	-0.697	-0.002	0.318	-0.201	-0.007	0.011	0.078	0.037	0.233	0.204	-0.019
0.040	0.717	-0.664	0.104	0.710	-0.697	-0.066	-0.659	-0.043	-0.017	0.012	0.078	0.037	0.234	0.204	-0.008
0.036	0.682	-0.857	0.107	0.712	-0.694	0.213	-0.101	-0.121	-0.024	-0.025	-0.118	0.032	0.199	0.011	-0.010
0.055	0.752	-0.810	0.108	0.712	-0.694	0.002	0.001	-0.093	-0.006	0.045	-0.071	0.050	0.268	0.058	-0.010
0.090	0.779	-0.629	0.110	0.711	-0.694	-0.048	-0.046	-0.124	0.027	0.072	0.111	0.083	0.295	0.238	-0.023
0.036	0.670	-0.711	0.110	0.712	-0.694	0.088	0.163	-0.154	-0.027	-0.036	0.028	0.028	0.186	0.155	-0.032
-0.110	0.752	-0.912	0.112	0.710	-0.695	-0.105	-0.101	-0.090	-0.175	0.047	-0.171	0.119	0.267	0.047	-0.053
0.017	0.794	-0.790	0.112	0.707	-0.698	-0.189	0.114	-0.147	-0.048	0.092	-0.046	0.006	0.309	0.074	-0.058
-0.010	0.717	-0.711	0.116	0.709	-0.696	0.133	-0.210	-0.143	-0.080	0.013	0.030	0.022	0.230	0.153	-0.054
0.067	0.655	-0.641	0.118	0.710	-0.694	0.122	0.045	-0.169	-0.004	-0.050	0.100	0.054	0.167	0.223	-0.038
0.001	0.701	-0.885	0.118	0.706	-0.698	-0.244	0.101	-0.133	-0.070	0.001	-0.141	0.013	0.213	0.022	-0.042
0.005	0.829	-0.869	0.119	0.703	-0.701	-0.165	0.018	-0.092	-0.067	0.131	-0.122	0.010	0.339	0.007	-0.045
0.051	0.732	-0.664	0.123	0.705	-0.698	0.160	-0.166	-0.125	-0.025	0.032	0.080	0.036	0.242	0.197	-0.054
0.005	0.670	-0.644	0.124	0.706	-0.697	0.070	0.023	-0.115	-0.072	-0.031	0.099	0.011	0.179	0.217	-0.055
-0.022	0.632	-0.775	0.124	0.703	-0.701	-0.214	0.067	-0.107	-0.099	-0.066	-0.028	0.038	0.140	0.087	-0.057
0.024	0.678	-0.834	0.125	0.699	-0.704	-0.241	0.026	-0.147	-0.054	-0.016	-0.083	0.007	0.185	0.028	-0.059
0.051	0.813	-0.751	0.132	0.701	-0.701	0.197	-0.367	-0.110	-0.034	0.117	-0.004	0.034	0.320	0.110	-0.047
0.047	0.670	-0.688	0.137	0.703	-0.698	0.103	-0.285	-0.116	-0.044	-0.027	0.057	0.028	0.177	0.173	-0.036
0.097	0.667	-0.605	0.137	0.698	-0.703	-0.335	0.099	-0.095	0.006	-0.026	0.145	0.077	0.172	0.254	-0.045
0.086	0.570	-0.696	0.135	0.692	-0.709	-0.327	0.279	-0.163	-0.004	-0.118	0.060	0.065	0.075	0.163	-0.051
-0.018	0.636	-0.845	0.135	0.691	-0.710	-0.044	0.127	-0.156	-0.108	-0.051	-0.089	0.040	0.139	0.013	-0.036
0.009	0.728	-0.810	0.137	0.690	-0.711	-0.059	-0.126	-0.042	-0.083	0.043	-0.053	0.013	0.230	0.048	-0.045
0.082	0.736	-0.842	0.139	0.687	-0.713	-0.183	-0.077	-0.057	-0.012	0.054	-0.082	0.059	0.237	0.016	-0.048
0.024	0.732	-0.688	0.137	0.684	-0.717	-0.239	0.234	-0.190	-0.069	0.054	0.076	0.001	0.231	0.170	-0.048
0.101	0.667	-0.644	0.140	0.679	-0.720	-0.260	-0.060	-0.163	0.005	-0.008	0.123	0.078	0.164	0.213	-0.047
0.020	0.531	-0.763	0.141	0.676	-0.723	-0.166	0.120	-0.169	-0.076	-0.140	0.007	0.003	0.026	0.094	-0.070
0.047	0.578	-0.751	0.145	0.676	-0.723	-0.006	-0.220	-0.096	-0.054	-0.093	0.019	0.023	0.072	0.106	-0.062
-0.010	0.570	-0.790	0.145	0.676	-0.723	0.031	0.096	-0.108	-0.111	-0.101	-0.021	0.035	0.062	0.066	-0.052
0.009	0.709	-0.885	0.148	0.676	-0.722	0.024	-0.223	-0.059	-0.095	0.038	-0.116	0.017	0.200	0.030	-0.040
0.086	0.767	-0.869	0.150	0.674	-0.724	-0.145	-0.161	-0.008	-0.020	0.098	-0.099	0.060	0.257	0.015	-0.027
0.101	0.744	-0.751	0.150	0.670	-0.727	-0.266	0.070	-0.090	-0.005	0.079	0.023	0.075	0.233	0.103	-0.020
0.136	0.690	-0.711	0.148	0.665	-0.732	-0.303	0.260	-0.123	0.032	0.030	0.067	0.109	0.177	0.142	-0.023
0.067	0.605	-0.708	0.152	0.664	-0.732	-0.032	-0.177	-0.123	-0.041	-0.055	0.071	0.039	0.090	0.146	-0.040
0.074	0.531	-0.688	0.156	0.664	-0.731	0.039	-0.133	-0.133	-0.037	-0.128	0.090	0.047	0.016	0.164	-0.033
0.028	0.562	-0.814	0.159	0.663	-0.732	-0.056	-0.210	-0.024	-0.086	-0.096	-0.036	0.000	0.045	0.038	-0.043
0.132	0.640	-0.786	0.158	0.661	-0.734	-0.112	0.132	-0.100	0.019	-0.017	-0.006	0.103	0.121	0.064	-0.036
0.063	0.643	-0.806	0.160	0.655	-0.738	-0.359	-0.064	-0.085	-0.052	-0.007	-0.022	0.034	0.123	0.043	-0.029
0.078	0.678	-0.802	0.158	0.651	-0.742	-0.238	0.204	-0.120	-0.035	0.031	-0.014	0.049	0.157	0.047	-0.020
0.078	0.690	-0.810	0.162	0.650	-0.743	-0.055	-0.166	-0.133	-0.038	0.044	-0.022	0.049	0.167	0.038	-0.045
0.128	0.686	-0.684	0.162	0.650	-0.742	0.037	0.136	-0.167	0.012	0.040	0.104	0.099	0.162	0.164	-0.044
0.024	0.578	-0.735	0.161	0.647	-0.745	-0.195	0.092	-0.092	-0.091	-0.065	0.056	0.005	0.052	0.112	-0.038
0.063	0.593	-0.834	0.163	0.642	-0.750	-0.319	-0.046	-0.083	-0.054	-0.044	-0.039	0.032	0.065	0.013	-0.045
0.078	0.647	-0.905	0.162	0.637	-0.753	-0.235	0.204	-0.172	-0.038	0.014	-0.106	0.047	0.118	0.059	-0.037
0.032	0.701	-0.861	0.166	0.634	-0.756	-0.223	-0.217	-0.103	-0.088	0.072	-0.060	0.001	0.170	0.017	-0.018
0.120	0.717	-0.845	0.169	0.633	-0.756	-0.038	-0.113	-0.099	-0.002	0.089	-0.044	0.088	0.184	0.002	-0.013
0.120	0.698	-0.786	0.167	0.632	-0.757	-0.037	0.129	-0.078	-0.001	0.070	0.016	0.088	0.163	0.057	-0.034
0.113	0.678	-0.802	0.172	0.631	-0.756	-0.049	-0.261	-0.050	-0.013	0.052	-0.000	0.079	0.142	0.039	-0.045
0.036	0.620	-0.735	0.170	0.627	-0.760	-0.277	0.115	-0.059	-0.088	-0.002	0.070	0.001	0.082	0.105	-0.039
0.032	0.578	-0.731	0.173	0.620	-0.765	-0.432	-0.158	-0.054	-0.095	-0.038	0.079	0.004	0.039	0.108	-0.040
0.186	0.524	-0.767	0.170	0.613	-0.771	-0.412	0.270	-0.120	0.062	-0.085	0.050	0.149	0.017	0.072	-0.026
0.101	0.493	-0.861	0.172	0.608	-0.775	-0.278	-0.057	-0.083	-0.025	-0.111	-0.041	0.063	0.050	0.024	-0.013
0.205	0.555	-0.778	0.171	0.605	-0.778	-0.177	0.152	-0.099	0.080	-0.046	0.044	0.167	0.010	0.057	0.003
0.074	0.601	-0.849	0.171	0.602	-0.780	-0.155	-0.001	-0.053	-0.051	0.003	-0.024	0.035	0.054	0.016	-0.009
0.047	0.628	-0.936	0.173	0.600	-0.781	-0.172	-0.152	0.043	-0.079	0.033	-0.109	0.007	0.079	0.106	-0.012
0.159	0.624	-0.672	0.169	0.593	-0.787	-0.449	0.257	-0.027	0.036	0.036	0.161	0.117	0.073	0.155	-0.032
0.159	0.624	-0.672	0.166	0.585	-0.794	-0.506	0.164	0.024	0.039	0.044	0.167	0.115	0.071	0.152	-0.031
0.093	0.508	-0.790	0.168	0.579	-0.798	-0.413	-0.106	-0.000	-0.028	-0.065	0.054	0.047	0.048	0.029	-0.027
0.136	0.470	-0.704	0.165	0.572	-0.804	-0.418	0.205	-0.038	0.017	-0.097	0.146	0.086	0.089	0.113	-0.034
0.132	0.535	-0.759	0.162	0.565	-0.809	-0.424	0.200	-0.036	0.016	-0.025	0.096	0.079	0.026	0.055	-0.051
0.082	0.524	-0.790	0.161	0.558	-0.814	-0.413	0.051	-0.018	-0.033	-0.029	0.070	0.028	0.040	0.021	-0.042
0.040	0.473	-0.763	0.163	0.554	-0.816	-0.218	-0.104	-0.034	-0.077	-0.076	0.099	0.015	0.093	0.044	-0.052
0.132	0.458	-0.826	0.162	0.550	-0.820	-0.267	0.084	-0.014	0.016	-0.087	0.040	0.078	0.111	0.022	-0.055
0.043	0.466	-0.814	0.159	0.544	-0.824	-0.312	0.127	-0.005	-0.070	-0.074	0.056	0.010	0.105	0.013	-0.054
0.059	0.470	-0.916	0.160	0.538	-0.828	-0.361	-0.042	-0.041	-0.055	-0.064	-0.043	0.007	0.103	0.120	-0.039
0.063	0.504	-0.873	0.161	0.531	-0.832	-0.409	-0.057	-0.021	-0.052	-0.022	0.005	0.013	0.070	0.080	-0.042
0.109	0.504	-0.822	0.164	0.526	-0.835	-0.300	-0.132	-0.090	-0.009	-0.017	0.059	0.062	0.072	0.033	-0.032
0.113	0.489	-0.865	0.163	0.520	-0.839	-0.354	0.070	-0.044	-0.005	-0.026	0.019	0.069	0.089	0.080	-0.030
0.105	0.446	-0.822	0.161	0.513	-0.843	-0.400	0.120	-0.029	-0.011	-0.061	0.067	0.064	0.134	0.040	-0.024
0.105	0.500	-0.838	0.162	0.506	-0.847	-0.365	-0.019	-0.038	-0.011	-0.001	0.055	0.067	0.081	0.060	-0.021
0.090	0.531	-0.909	0.162	0.501	-0.850	-0.336	0.026	-0.041	-0.026	0.036	-0.012	0.055	0.053	0.134	-0.022
0.124	0.500	-0.849	0.166	0.495	-0.853	-0.306	-0.294	0.035	0.004	0.010	0.049	0.092	0.086	0.079	-0.029
0.128	0.439	-0.834	0.164	0.491	-0.856	-0.278	0.102	0.000	0.009	-0.047	0.068	0.098	0.149	0.067	-0.021
0.067	0.412	-0.845	0.164	0.483	-0.860	-0.412	-0.020	-0.005	-0.052	-0.067	0.060	0.039	0.178	0.082	-0.030
0.155	0.392	-0.838	0.161	0.476	-0.865	-0.435	0.205	-0.014	0.040	-0.079	0.073	0.129	0.199	0.077	-0.027
0.059	0.388	-0.873	0.159	0.466	-0.870	-0.541	0.117	-0.070	-0.055	-0.073	0.043	0.033	0.205	0.115	-0.030
0.140	0.404	-0.845	0.159	0.458	-0.875	-0.453	0.095	-0.084	0.027	-0.049	0.075	0.114	0.191	0.090	-0.019
0.097	0.338	-0.881	0.158	0.450	-0.879	-0.446	0.012	-0.022	-0.016	-0.106	0.044	0.072	0.259	0.128	-0.037
0.093	0.354	-0.944	0.161	0.442	-0.883	-0.427	-0.152	0.030	-0.022	-0.083	-0.016	0.068	0.246	0.194	-0.027
0.051	0.357	-0.869	0.157	0.433	-0.887	-0.477	0.163	0.014	-0.061	-0.071	0.064	0.024	0.244	0.122	-0.036
0.109	0.373	-0.897	0.156	0.425	-0.892	-0.456	0.053	0.003	-0.002	-0.047	0.041	0.081	0.229	0.151	-0.033
0.086	0.373	-0.877	0.155	0.416	-0.896	-0.508	0.045	0.027	-0.024	-0.038	0.065	0.056	0.230	0.135	-0.031
0.093	0.319	-0.936	0.153	0.407	-0.901	-0.514	0.115	0.001	-0.014	-0.083	0.010	0.062	0.285	0.198	-0.016
0.105	0.276	-0.952	0.154	0.401	-0.903	-0.273	-0.057	0.015	-0.003	-0.120	-0.003	0.072	0.328	0.217	-0.011
0.105	0.276	-0.952	0.156	0.395	-0.905	-0.350	-0.178	0.066	-0.006	-0.114	-0.001	0.071	0.329	0.221	-0.006
0.120	0.330	-0.964	0.155	0.390	-0.908	-0.264	0.049	-0.009	0.010	-0.054	-0.010	0.085	0.277	0.236	-0.005
0.074	0.307	-0.999	0.158	0.385	-0.909	-0.269	-0.194	0.041	-0.039	-0.073	-0.044	0.038	0.302	0.276	-0.011
0.082	0.311	-1.011	0.156	0.381	-0.911	-0.212	0.092	0.082	-0.028	-0.065	-0.054	0.046	0.300	0.292	-0.018
0.051	0.311	-1.027	0.160	0.379	-0.911	-0.108	-0.321	0.117	-0.064	-0.063	-0.070	0.014	0.302	0.311	-0.027
0.070	0.265	-0.968	0.159	0.376	-0.913	-0.152	-0.015	0.101	-0.044	-0.107	-0.009	0.033	0.350	0.256	-0.020
0.070	0.284	-0.975	0.159	0.374	-0.914	-0.124	-0.020	0.069	-0.043	-0.085	-0.016	0.033	0.333	0.268	-0.021
0.132	0.245	-0.944	0.155	0.371	-0.915	-0.124	0.209	0.031	0.023	-0.121	0.017	0.095	0.374	0.240	-0.014
0.082	0.242	-1.003	0.156	0.371	-0.915	0.007	-0.119	0.082	-0.029	-0.125	-0.043	0.045	0.380	0.303	-0.017
0.113	0.211	-0.952	0.153	0.368	-0.917	-0.167	0.146	0.064	0.005	-0.152	0.010	0.077	0.413	0.257	-0.011
0.051	0.245	-0.964	0.152	0.366	-0.918	-0.106	-0.001	0.097	-0.056	-0.115	-0.000	0.016	0.379	0.273	-0.017
0.113	0.207	-0.916	0.148	0.362	-0.921	-0.232	0.206	0.048	0.009	-0.149	0.049	0.078	0.420	0.230	-0.018
0.074	0.253	-0.999	0.144	0.358	-0.923	-0.209	0.160	0.053	-0.026	-0.099	-0.031	0.040	0.375	0.317	-0.018
0.101	0.249	-0.920	0.145	0.353	-0.924	-0.240	-0.102	0.111	0.000	-0.098	0.049	0.068	0.380	0.243	-0.013
0.105	0.218	-0.944	0.140	0.350	-0.926	-0.192	0.223	0.109	0.009	-0.125	0.028	0.073	0.413	0.271	-0.010
0.059	0.214	-0.979	0.137	0.344	-0.929	-0.278	0.120	0.120	-0.034	-0.124	-0.005	0.028	0.419	0.311	-0.019
0.101	0.187	-0.968	0.134	0.340	-0.931	-0.230	0.107	0.104	0.011	-0.146	0.008	0.072	0.447	0.304	-0.026
0.024	0.153	-0.975	0.127	0.334	-0.934	-0.315	0.325	0.034	-0.059	-0.174	0.003	0.004	0.483	0.316	-0.027
0.020	0.106	-0.987	0.125	0.331	-0.935	-0.108	0.086	0.048	-0.061	-0.218	-0.008	0.006	0.531	0.331	-0.025
0.097	0.126	-0.928	0.124	0.331	-0.936	0.008	0.057	0.031	0.017	-0.198	0.052	0.072	0.513	0.277	-0.026
0.082	0.145	-0.912	0.126	0.335	-0.934	0.217	-0.144	0.078	-0.001	-0.182	0.065	0.058	0.495	0.266	-0.012
0.136	0.133	-0.838	0.123	0.340	-0.932	0.294	0.145	-0.012	0.055	-0.198	0.139	0.114	0.508	0.195	-0.000
0.167	0.211	-0.778	0.124	0.348	-0.929	0.444	-0.028	0.011	0.085	-0.129	0.194	0.146	0.432	0.140	0.001
0.136	0.330	-0.834	0.122	0.354	-0.927	0.330	0.130	0.019	0.057	-0.015	0.137	0.116	0.314	0.200	0.002
0.124	0.388	-0.845	0.118	0.360	-0.926	0.303	0.197	0.037	0.049	0.037	0.123	0.105	0.257	0.216	0.005
0.097	0.361	-0.845	0.112	0.367	-0.924	0.377	0.290	-0.008	0.027	0.004	0.121	0.079	0.286	0.221	0.004
0.097	0.392	-0.920	0.107	0.374	-0.921	0.391	0.294	0.031	0.033	0.027	0.043	0.080	0.256	0.299	0.006
0.097	0.373	-0.881	0.101	0.381	-0.919	0.363	0.328	0.022	0.039	0.001	0.080	0.082	0.277	0.265	0.000
0.097	0.373	-0.881	0.095	0.388	-0.917	0.409	0.284	-0.018	0.044	-0.006	0.078	0.083	0.278	0.270	-0.001
0.036	0.423	-0.920	0.089	0.394	-0.915	0.315	0.338	-0.040	-0.011	0.039	0.036	0.023	0.229	0.313	-0.000
0.043	0.381	-0.881	0.086	0.401	-0.912	0.406	0.230	-0.046	0.000	-0.011	0.073	0.031	0.274	0.278	-0.006
0.090	0.319	-0.873	0.081	0.412	-0.908	0.607	0.296	-0.059	0.052	-0.083	0.076	0.079	0.338	0.274	-0.018
0.013	0.334	-0.960	0.080	0.421	-0.903	0.533	0.046	-0.012	-0.024	-0.077	-0.015	0.003	0.324	0.366	-0.019
-0.014	0.330	-0.928	0.079	0.432	-0.898	0.604	0.070	-0.041	-0.050	-0.091	0.012	0.022	0.329	0.339	-0.011
0.040	0.327	-0.853	0.078	0.443	-0.893	0.610	0.047	-0.042	0.004	-0.105	0.082	0.033	0.335	0.268	-0.021
0.067	0.369	-0.881	0.073	0.454	-0.888	0.667	0.284	-0.059	0.036	-0.074	0.049	0.061	0.294	0.299	-0.014
0.001	0.412	-0.916	0.072	0.464	-0.883	0.554	0.099	-0.041	-0.028	-0.041	0.008	0.003	0.254	0.339	-0.011
0.055	0.439	-0.881	0.068	0.475	-0.877	0.649	0.288	-0.104	0.030	-0.025	0.038	0.052	0.229	0.308	0.001
-0.003	0.470	-0.889	0.067	0.486	-0.871	0.653	0.092	-0.088	-0.026	-0.006	0.024	0.004	0.199	0.321	-0.001
0.063	0.477	-0.889	0.064	0.498	-0.865	0.704	0.192	-0.070	0.042	-0.010	0.018	0.062	0.193	0.325	0.002
0.036	0.489	-0.873	0.060	0.511	-0.857	0.745	0.259	-0.062	0.019	-0.011	0.026	0.037	0.183	0.313	-0.008
-0.003	0.500	-0.889	0.057	0.524	-0.850	0.799	0.219	-0.037	-0.016	-0.013	0.003	0.000	0.173	0.333	0.001
-0.014	0.527	-0.861	0.054	0.538	-0.841	0.825	0.138	-0.008	-0.025	0.000	0.022	0.011	0.149	0.309	-0.009
0.024	0.497	-0.869	0.053	0.551	-0.833	0.770	0.076	0.027	0.015	-0.043	0.006	0.030	0.182	0.321	-0.008
-0.003	0.516	-0.830	0.050	0.566	-0.823	0.887	0.177	-0.018	-0.009	-0.038	0.035	0.003	0.165	0.286	-0.005
0.032	0.520	-0.830	0.048	0.580	-0.813	0.879	0.063	0.017	0.026	-0.049	0.026	0.039	0.162	0.290	-0.005
0.013	0.520	-0.814	0.046	0.594	-0.803	0.879	0.113	0.017	0.009	-0.063	0.031	0.021	0.163	0.279	-0.000
-0.037	0.547	-0.857	0.044	0.607	-0.793	0.842	0.157	-0.026	-0.039	-0.048	-0.022	0.027	0.137	0.327	0.006
0.051	0.562	-0.790	0.043	0.621	-0.783	0.853	0.100	-0.027	0.051	-0.046	0.035	0.063	0.123	0.264	0.002
0.009	0.597	-0.810	0.040	0.634	-0.772	0.861	0.151	0.036	0.011	-0.024	0.005	0.022	0.089	0.287	0.005
0.013	0.570	-0.755	0.038	0.648	-0.761	0.908	0.068	0.026	0.016	-0.065	0.049	0.028	0.119	0.236	0.008
0.040	0.570	-0.704	0.037	0.661	-0.749	0.918	0.046	0.049	0.044	-0.079	0.088	0.055	0.121	0.189	-0.006
-0.018	0.620	-0.763	0.034	0.676	-0.736	0.993	0.160	0.057	-0.010	-0.043	0.016	0.001	0.073	0.252	-0.014
-0.022	0.667	-0.700	0.032	0.689	-0.724	0.904	0.013	0.062	-0.013	-0.010	0.067	0.003	0.028	0.194	-0.017
-0.022	0.667	-0.700	0.030	0.703	-0.710	0.982	0.168	0.014	-0.011	-0.023	0.054	0.002	0.030	0.198	-0.015
-0.026	0.670	-0.711	0.027	0.717	-0.697	0.960	0.087	0.071	-0.012	-0.033	0.028	0.004	0.028	0.214	-0.014
0.013	0.674	-0.715	0.024	0.730	-0.683	0.990	0.206	0.060	0.030	-0.043	0.011	0.036	0.026	0.221	-0.004
-0.037	0.709	-0.727	0.021	0.744	-0.667	1.047	0.091	0.088	-0.017	-0.022	-0.016	0.013	0.007	0.237	-0.000
0.001	0.763	-0.664	0.017	0.758	-0.652	1.055	0.213	0.060	0.025	0.018	0.031	0.026	0.058	0.178	-0.001
-0.018	0.759	-0.637	0.014	0.772	-0.636	1.026	0.183	0.035	0.008	0.001	0.043	0.007	0.052	0.155	-0.001
-0.049	0.763	-0.648	0.012	0.784	-0.621	0.980	0.062	0.073	-0.020	-0.007	0.016	0.022	0.054	0.170	0.005
0.005	0.779	-0.629	0.010	0.796	-0.605	1.006	0.104	0.071	0.036	-0.004	0.020	0.033	0.068	0.154	0.005
-0.007	0.798	-0.605	0.006	0.809	-0.588	1.094	0.231	0.063	0.028	0.002	0.026	0.023	0.086	0.134	0.008
-0.010	0.771	-0.570	0.003	0.822	-0.570	1.110	0.146	0.069	0.027	-0.037	0.044	0.021	0.057	0.102	0.017
-0.022	0.802	-0.577	0.001	0.834	-0.552	1.068	0.066	0.069	0.017	-0.018	0.018	0.010	0.086	0.114	0.009
0.009	0.817	-0.507	-0.003	0.845	-0.534	1.047	0.294	0.022	0.052	-0.014	0.071	0.042	0.100	0.046	0.002
-0.057	0.833	-0.538	-0.005	0.856	-0.517	1.008	0.192	0.028	-0.011	-0.009	0.023	0.022	0.113	0.081	-0.004
-0.057	0.860	-0.522	-0.007	0.866	-0.500	1.003	0.160	0.026	-0.009	0.008	0.021	0.021	0.138	0.069	-0.008
-0.072	0.883	-0.518	-0.010	0.875	-0.484	0.949	0.150	0.056	-0.022	0.022	0.009	0.034	0.159	0.069	-0.012
-0.053	0.891	-0.483	-0.012	0.885	-0.466	0.997	0.083	0.085	-0.000	0.020	0.027	0.014	0.165	0.037	-0.008
-0.014	0.895	-0.396	-0.015	0.894	-0.449	0.960	0.146	0.093	0.041	0.016	0.096	0.025	0.167	0.046	-0.006
-0.033	0.898	-0.400	-0.020	0.902	-0.432	0.918	0.268	0.119	0.027	0.011	0.076	0.008	0.169	0.039	0.001
-0.041	0.898	-0.392	-0.024	0.909	-0.416	0.891	0.191	0.138	0.023	0.004	0.068	0.002	0.168	0.044	0.006
-0.022	0.941	-0.345	-0.030	0.917	-0.399	0.927	0.371	0.139	0.048	0.039	0.098	0.022	0.208	0.088	0.004
-0.033	0.960	-0.349	-0.036	0.924	-0.381	0.912	0.284	0.218	0.043	0.051	0.077	0.012	0.224	0.082	0.004
-0.076	0.953	-0.373	-0.044	0.930	-0.364	0.903	0.340	0.280	0.008	0.037	0.036	0.029	0.214	0.055	0.001
-0.068	0.933	-0.333	-0.052	0.936	-0.349	0.822	0.355	0.277	0.023	0.012	0.060	0.020	0.192	0.091	-0.009
-0.099	0.960	-0.329	-0.058	0.941	-0.334	0.781	0.398	0.199	-0.001	0.034	0.048	0.050	0.217	0.092	-0.026
-0.137	0.972	-0.341	-0.064	0.946	-0.319	0.762	0.524	0.094	-0.034	0.041	0.022	0.087	0.226	0.077	-0.029
-0.183	0.972	-0.349	-0.067	0.950	-0.306	0.658	0.352	0.033	-0.077	0.037	0.001	0.133	0.223	0.067	-0.025
-0.141	0.968	-0.373	-0.069	0.953	-0.293	0.630	0.427	-0.012	-0.032	0.029	-0.035	0.089	0.217	0.039	-0.015
-0.114	0.918	-0.396	-0.073	0.957	-0.279	0.700	0.633	-0.003	-0.002	-0.025	-0.072	0.062	0.164	0.012	-0.009
-0.114	0.918	-0.396	-0.078	0.961	-0.264	0.781	0.627	0.061	0.003	-0.029	-0.088	0.060	0.162	0.010	0.001
-0.199	0.918	-0.463	-0.085	0.966	-0.245	0.971	0.572	0.192	-0.075	-0.033	-0.174	0.144	0.159	0.061	-0.009
-0.187	0.956	-0.357	-0.093	0.970	-0.224	1.064	0.564	0.277	-0.055	0.001	-0.088	0.131	0.195	0.043	-0.033
-0.233	0.945	-0.290	-0.103	0.974	-0.201	1.116	0.495	0.403	-0.091	-0.014	-0.044	0.176	0.181	0.107	-0.052
-0.268	0.949	-0.254	-0.113	0.977	-0.179	1.129	0.322	0.413	-0.116	-0.013	-0.030	0.210	0.182	0.139	-0.048
-0.245	0.956	-0.246	-0.120	0.980	-0.159	1.016	0.059	0.336	-0.086	-0.008	-0.042	0.186	0.188	0.144	-0.039
-0.176	0.980	-0.250	-0.126	0.982	-0.140	0.953	0.138	0.282	-0.010	0.013	-0.065	0.116	0.208	0.137	-0.002
-0.172	1.026	-0.242	-0.131	0.984	-0.125	0.820	-0.058	0.239	-0.002	0.058	-0.073	0.111	0.252	0.142	0.050
-0.080	1.045	-0.242	-0.133	0.985	-0.111	0.747	-0.088	0.134	0.092	0.076	-0.087	0.017	0.268	0.139	0.106
-0.041	0.976	-0.278	-0.134	0.986	-0.099	0.665	-0.228	0.099	0.132	0.005	-0.134	0.022	0.195	0.101	0.157
-0.010	0.960	-0.321	-0.134	0.987	-0.088	0.613	-0.383	0.045	0.162	-0.011	-0.188	0.054	0.177	0.055	0.208
0.055	0.980	-0.313	-0.131	0.988	-0.080	0.510	-0.485	-0.065	0.225	0.007	-0.188	0.121	0.193	0.060	0.251
0.086	0.983	-0.258	-0.127	0.989	-0.072	0.501	-0.613	-0.129	0.252	0.010	-0.141	0.152	0.194	0.112	0.288
0.132	0.972	-0.282	-0.124	0.990	-0.064	0.541	-0.674	-0.072	0.295	-0.002	-0.173	0.199	0.179	0.085	0.318
0.147	0.910	-0.294	-0.123	0.991	-0.054	0.642	-0.619	0.031	0.309	-0.064	-0.195	0.215	0.114	0.070	0.353
0.174	0.860	-0.242	-0.126	0.991	-0.041	0.736	-0.689	0.199	0.338	-0.115	-0.156	0.243	0.061	0.119	0.376
0.282	0.879	-0.160	-0.130	0.991	-0.027	0.798	-0.422	0.268	0.450	-0.095	-0.088	0.352	0.077	0.199	0.384
0.224	0.860	-0.136	-0.134	0.991	-0.010	0.882	-0.180	0.285	0.397	-0.114	-0.081	0.294	0.055	0.219	0.377
0.182	0.906	-0.164	-0.140	0.990	0.007	0.924	-0.136	0.344	0.360	-0.066	-0.126	0.253	0.098	0.188	0.357
0.109	0.983	-0.144	-0.147	0.989	0.024	0.931	-0.261	0.363	0.293	0.012	-0.123	0.181	0.172	0.205	0.313
0.067	1.057	-0.085	-0.153	0.987	0.042	0.948	-0.089	0.332	0.257	0.087	-0.082	0.139	0.242	0.261	0.283
0.017	1.061	-0.065	-0.159	0.986	0.059	0.874	-0.135	0.328	0.213	0.093	-0.079	0.090	0.243	0.277	0.258
0.047	1.092	-0.022	-0.164	0.984	0.073	0.785	-0.232	0.269	0.249	0.126	-0.050	0.121	0.270	0.317	0.226
0.047	1.068	0.006	-0.170	0.982	0.086	0.739	-0.333	0.341	0.255	0.105	-0.036	0.122	0.244	0.341	0.208
-0.068	1.130	0.006	-0.175	0.980	0.099	0.652	-0.031	0.269	0.145	0.169	-0.048	0.007	0.302	0.338	0.198
-0.010	1.142	0.104	-0.178	0.978	0.110	0.587	-0.008	0.170	0.205	0.182	0.039	0.066	0.310	0.434	0.162
-0.033	1.107	0.061	-0.180	0.976	0.120	0.531	0.099	0.132	0.184	0.149	-0.015	0.043	0.272	0.388	0.127
-0.137	1.065	0.112	-0.181	0.975	0.129	0.441	0.132	0.082	0.081	0.108	0.028	0.060	0.226	0.436	0.091
-0.137	1.065	0.112	-0.183	0.974	0.135	0.296	-0.068	0.115	0.083	0.110	0.023	0.059	0.223	0.433	0.054
-0.268	1.049	0.049	-0.186	0.973	0.138	0.216	-0.095	0.110	-0.045	0.095	-0.044	0.189	0.204	0.368	0.020
-0.222	0.976	0.136	-0.186	0.972	0.143	0.213	0.048	0.033	0.002	0.022	0.039	0.143	0.127	0.451	0.001
-0.203	1.038	0.140	-0.186	0.972	0.147	0.222	0.015	-0.027	0.021	0.084	0.039	0.123	0.185	0.453	-0.014
-0.257	1.007	0.108	-0.185	0.971	0.149	0.096	0.005	-0.019	-0.033	0.053	0.006	0.176	0.151	0.419	-0.015
-0.222	0.999	0.124	-0.184	0.971	0.151	0.083	0.037	-0.055	0.000	0.045	0.019	0.141	0.140	0.432	-0.017
-0.233	0.976	0.159	-0.182	0.971	0.154	0.191	0.035	-0.104	-0.013	0.022	0.051	0.152	0.113	0.465	-0.024
-0.233	0.941	0.148	-0.181	0.971	0.159	0.222	0.023	-0.056	-0.014	-0.013	0.035	0.152	0.075	0.450	-0.026
-0.264	0.991	0.077	-0.181	0.970	0.161	0.145	-0.029	-0.046	-0.046	0.037	-0.038	0.182	0.121	0.376	-0.025
-0.253	1.010	0.140	-0.181	0.970	0.162	0.058	-0.083	-0.026	-0.034	0.056	0.024	0.170	0.137	0.437	-0.022
-0.210	1.007	0.144	-0.179	0.970	0.164	0.092	0.106	-0.057	0.007	0.052	0.026	0.127	0.130	0.439	-0.014
-0.245	0.991	0.081	-0.180	0.970	0.163	0.006	-0.170	0.004	-0.027	0.037	-0.036	0.161	0.110	0.373	-0.013
-0.210	1.022	0.085	-0.179	0.970	0.163	-0.030	0.168	-0.035	0.006	0.068	-0.032	0.126	0.138	0.376	0.001
-0.253	1.068	0.100	-0.181	0.970	0.163	0.120	-0.574	0.006	-0.035	0.115	-0.017	0.167	0.182	0.390	-0.005
-0.168	1.034	0.167	-0.179	0.970	0.166	0.153	-0.032	-0.093	0.048	0.081	0.048	0.082	0.145	0.455	0.005
-0.249	1.010	0.124	-0.181	0.970	0.165	0.030	-0.312	0.005	-0.031	0.058	0.005	0.162	0.119	0.409	-0.010
-0.164	0.980	0.148	-0.180	0.970	0.165	0.027	-0.170	-0.070	0.053	0.027	0.029	0.077	0.086	0.431	-0.013
-0.287	1.007	0.100	-0.178	0.970	0.165	-0.004	0.040	-0.115	-0.072	0.054	-0.018	0.199	0.111	0.381	-0.007
-0.237	0.987	0.171	-0.176	0.971	0.162	-0.136	-0.072	-0.139	-0.024	0.034	0.056	0.149	0.089	0.450	0.001
-0.141	1.022	0.128	-0.174	0.971	0.161	-0.008	-0.310	-0.104	0.071	0.068	0.015	0.053	0.122	0.404	-0.020
-0.210	1.061	0.089	-0.172	0.972	0.161	0.034	-0.072	-0.125	-0.000	0.106	-0.025	0.121	0.159	0.363	-0.007
-0.276	1.057	0.132	-0.171	0.972	0.160	-0.002	-0.138	-0.105	-0.067	0.101	0.019	0.186	0.152	0.404	-0.011
-0.207	1.068	0.100	-0.170	0.973	0.159	-0.005	-0.168	-0.098	0.000	0.112	-0.012	0.117	0.161	0.370	-0.023
-0.272	1.045	0.104	-0.167	0.973	0.156	-0.184	0.100	-0.115	-0.067	0.088	-0.004	0.182	0.135	0.372	-0.038
-0.199	1.041	0.116	-0.167	0.974	0.152	-0.124	-0.294	-0.090	0.005	0.083	0.011	0.109	0.129	0.381	-0.030
-0.253	0.991	0.152	-0.165	0.975	0.145	-0.363	0.033	-0.079	-0.051	0.032	0.053	0.162	0.077	0.415	-0.043
-0.203	0.995	0.171	-0.163	0.976	0.141	-0.221	0.050	-0.117	-0.003	0.035	0.077	0.112	0.078	0.432	-0.026
-0.237	1.045	0.167	-0.162	0.978	0.134	-0.364	-0.140	-0.063	-0.038	0.084	0.080	0.146	0.126	0.426	-0.026
-0.160	1.065	0.108	-0.160	0.979	0.130	-0.185	0.081	-0.127	0.036	0.102	0.025	0.069	0.144	0.364	-0.021
-0.195	1.049	0.077	-0.158	0.980	0.125	-0.271	-0.004	-0.088	-0.000	0.086	-0.002	0.103	0.126	0.331	-0.023
-0.241	1.030	0.061	-0.157	0.980	0.121	-0.131	-0.260	-0.098	-0.047	0.066	-0.014	0.148	0.105	0.313	-0.003
-0.253	1.038	0.018	-0.155	0.981	0.116	-0.259	-0.036	-0.130	-0.061	0.073	-0.052	0.159	0.111	0.267	-0.022
-0.153	1.026	0.057	-0.151	0.982	0.113	-0.133	0.093	-0.157	0.036	0.061	-0.010	0.059	0.098	0.305	-0.018
-0.291	0.999	-0.018	-0.151	0.983	0.108	-0.181	-0.403	-0.082	-0.103	0.033	-0.079	0.197	0.069	0.228	-0.018
-0.157	0.976	0.081	-0.148	0.983	0.106	-0.113	0.091	-0.161	0.029	0.009	0.021	0.062	0.044	0.324	-0.018
-0.230	0.956	0.049	-0.146	0.984	0.101	-0.235	-0.203	-0.137	-0.046	-0.011	-0.005	0.134	0.023	0.290	-0.031
-0.226	0.937	0.045	-0.144	0.985	0.096	-0.197	-0.276	-0.133	-0.044	-0.031	-0.005	0.130	0.002	0.285	-0.029
-0.191	0.953	0.092	-0.141	0.986	0.093	-0.150	-0.038	-0.180	-0.013	-0.017	0.046	0.095	0.016	0.330	-0.044
-0.222	0.925	0.096	-0.138	0.986	0.090	-0.094	-0.187	-0.159	-0.046	-0.044	0.052	0.125	0.013	0.332	-0.043
-0.218	0.929	0.077	-0.136	0.987	0.086	-0.220	0.069	-0.131	-0.044	-0.041	0.036	0.121	0.010	0.310	-0.034
-0.207	0.987	0.045	-0.134	0.988	0.082	-0.163	-0.263	-0.104	-0.034	0.016	0.009	0.109	0.046	0.278	-0.037
-0.153	1.003	0.069	-0.132	0.988	0.079	-0.131	-0.172	-0.118	0.018	0.031	0.035	0.055	0.060	0.300	-0.043
-0.199	1.010	0.073	-0.130	0.989	0.076	-0.142	-0.041	-0.135	-0.031	0.039	0.042	0.100	0.067	0.303	-0.034
-0.253	1.026	0.053	-0.127	0.989	0.072	-0.189	0.014	-0.159	-0.087	0.054	0.026	0.154	0.082	0.282	-0.036
-0.176	1.045	0.018	-0.125	0.990	0.068	-0.199	-0.286	-0.129	-0.012	0.073	-0.005	0.076	0.100	0.245	-0.042
-0.203	1.061	0.033	-0.122	0.990	0.064	-0.182	-0.076	-0.143	-0.042	0.088	0.015	0.101	0.115	0.259	-0.027
-0.183	1.034	0.029	-0.121	0.991	0.059	-0.190	-0.315	-0.108	-0.024	0.061	0.016	0.081	0.086	0.253	0.001
-0.110	1.061	0.033	-0.118	0.991	0.056	-0.140	-0.214	-0.150	0.047	0.088	0.023	0.007	0.112	0.255	0.021
-0.114	1.103	-0.030	-0.116	0.992	0.052	-0.148	-0.398	-0.116	0.041	0.130	-0.036	0.010	0.154	0.190	0.032
-0.068	1.080	-0.042	-0.114	0.992	0.047	-0.183	-0.116	-0.118	0.085	0.107	-0.044	0.036	0.130	0.177	0.040
-0.183	1.072	-0.112	-0.113	0.993	0.041	-0.276	-0.279	-0.063	-0.031	0.099	-0.108	0.079	0.121	0.104	0.024
-0.176	1.041	-0.112	-0.111	0.993	0.037	-0.170	-0.145	-0.092	-0.025	0.068	-0.104	0.071	0.089	0.103	0.014
-0.226	1.003	-0.097	-0.110	0.993	0.032	-0.227	0.007	-0.094	-0.077	0.030	-0.083	0.121	0.049	0.117	-0.005
-0.145	0.980	-0.018	-0.109	0.994	0.025	-0.288	-0.230	-0.069	0.003	0.007	0.002	0.040	0.025	0.195	0.005
-0.145	0.980	-0.018	-0.108	0.994	0.018	-0.375	-0.151	-0.068	0.002	0.007	0.010	0.041	0.024	0.193	0.005
-0.099	0.953	-0.073	-0.106	0.994	0.011	-0.334	-0.082	-0.082	0.046	-0.020	-0.038	0.005	0.004	0.137	0.017
-0.153	0.972	-0.112	-0.105	0.995	0.002	-0.422	-0.134	-0.075	-0.010	-0.001	-0.068	0.049	0.015	0.097	0.007
-0.130	0.987	-0.073	-0.102	0.995	-0.006	-0.375	-0.061	-0.123	0.011	0.014	-0.020	0.027	0.030	0.135	0.009
-0.199	0.956	-0.089	-0.101	0.995	-0.016	-0.437	-0.176	-0.098	-0.060	-0.016	-0.026	0.097	0.001	0.118	-0.008
-0.141	0.945	-0.097	-0.099	0.995	-0.025	-0.429	-0.090	-0.089	-0.004	-0.028	-0.025	0.040	0.013	0.109	-0.013
-0.172	0.949	-0.101	-0.098	0.995	-0.034	-0.451	-0.169	-0.070	-0.037	-0.024	-0.019	0.071	0.010	0.104	-0.023
-0.153	0.956	-0.101	-0.096	0.994	-0.042	-0.391	-0.071	-0.071	-0.019	-0.016	-0.011	0.052	0.002	0.103	-0.006
-0.187	0.987	-0.148	-0.096	0.994	-0.052	-0.448	-0.267	-0.024	-0.054	0.015	-0.048	0.087	0.028	0.055	-0.010
-0.099	1.003	-0.136	-0.095	0.994	-0.061	-0.430	-0.029	-0.043	0.033	0.031	-0.027	0.001	0.043	0.066	0.010
-0.176	1.022	-0.199	-0.095	0.993	-0.071	-0.486	-0.278	0.000	-0.044	0.051	-0.080	0.075	0.062	0.002	0.013
-0.076	1.034	-0.187	-0.094	0.992	-0.080	-0.424	-0.061	-0.033	0.055	0.063	-0.059	0.025	0.073	0.012	0.021
-0.137	1.010	-0.172	-0.093	0.992	-0.090	-0.473	-0.094	-0.063	-0.008	0.041	-0.033	0.037	0.049	0.026	0.012
-0.133	0.976	-0.172	-0.091	0.991	-0.100	-0.490	-0.143	-0.094	-0.006	0.007	-0.023	0.033	0.013	0.024	0.015
-0.137	0.964	-0.183	-0.089	0.990	-0.110	-0.459	-0.152	-0.096	-0.012	-0.004	-0.025	0.037	0.002	0.011	-0.002
-0.145	0.964	-0.231	-0.086	0.989	-0.119	-0.449	-0.107	-0.122	-0.022	-0.003	-0.062	0.045	0.001	0.038	0.009
-0.153	0.972	-0.215	-0.084	0.988	-0.128	-0.419	-0.216	-0.105	-0.032	0.005	-0.038	0.052	0.009	0.025	-0.000
-0.057	1.014	-0.207	-0.081	0.987	-0.136	-0.372	-0.023	-0.141	0.061	0.048	-0.022	0.045	0.051	0.019	0.009
-0.187	1.010	-0.254	-0.079	0.986	-0.144	-0.383	-0.176	-0.110	-0.072	0.045	-0.061	0.085	0.047	0.068	0.012
-0.080	0.995	-0.235	-0.076	0.986	-0.151	-0.318	-0.301	-0.088	0.033	0.031	-0.034	0.023	0.031	0.051	0.011
-0.103	0.999	-0.235	-0.073	0.985	-0.157	-0.288	0.012	-0.165	0.007	0.035	-0.028	0.001	0.035	0.053	0.003
-0.141	1.003	-0.254	-0.069	0.984	-0.163	-0.295	-0.229	-0.166	-0.035	0.040	-0.042	0.039	0.038	0.075	0.015
-0.076	0.976	-0.219	-0.066	0.983	-0.170	-0.337	-0.100	-0.167	0.026	0.013	0.001	0.026	0.011	0.041	0.011
-0.091	0.960	-0.246	-0.062	0.982	-0.178	-0.384	-0.133	-0.159	0.007	-0.001	-0.019	0.011	0.005	0.069	0.011
-0.080	0.956	-0.254	-0.058	0.981	-0.185	-0.327	-0.063	-0.177	0.015	-0.004	-0.020	0.023	0.009	0.079	0.006
-0.087	1.003	-0.270	-0.056	0.980	-0.193	-0.402	0.019	-0.148	0.005	0.044	-0.028	0.016	0.037	0.096	-0.004
-0.141	1.018	-0.274	-0.053	0.979	-0.199	-0.327	-0.101	-0.149	-0.052	0.060	-0.025	0.037	0.053	0.102	-0.014
-0.133	1.003	-0.302	-0.049	0.977	-0.207	-0.359	-0.230	-0.165	-0.048	0.046	-0.045	0.028	0.038	0.131	-0.016
-0.133	1.003	-0.302	-0.046	0.976	-0.214	-0.380	0.182	-0.209	-0.051	0.048	-0.038	0.027	0.037	0.133	-0.014
-0.076	0.964	-0.286	-0.042	0.974	-0.222	-0.373	-0.097	-0.182	0.003	0.011	-0.014	0.032	0.001	0.120	-0.009
-0.049	0.983	-0.278	-0.039	0.973	-0.230	-0.395	0.040	-0.160	0.027	0.032	0.001	0.061	0.018	0.113	0.007
-0.087	0.953	-0.290	-0.036	0.971	-0.237	-0.384	-0.132	-0.115	-0.014	0.003	-0.003	0.024	0.013	0.127	0.012
-0.030	0.976	-0.329	-0.033	0.969	-0.245	-0.376	0.037	-0.153	0.041	0.028	-0.035	0.084	0.009	0.169	0.002
-0.091	0.968	-0.337	-0.031	0.967	-0.253	-0.394	0.243	-0.182	-0.023	0.022	-0.035	0.025	0.001	0.178	0.014
-0.114	0.983	-0.321	-0.027	0.965	-0.260	-0.378	-0.283	-0.164	-0.050	0.039	-0.012	0.004	0.016	0.164	0.006
0.040	0.949	-0.298	-0.024	0.963	-0.267	-0.358	0.309	-0.226	0.101	0.006	0.018	0.160	0.020	0.141	-0.002
-0.130	0.949	-0.353	-0.020	0.961	-0.274	-0.357	-0.180	-0.155	-0.072	0.008	-0.030	0.006	0.020	0.198	0.006
-0.041	0.953	-0.333	-0.017	0.959	-0.282	-0.374	-0.007	-0.162	0.013	0.014	-0.003	0.084	0.016	0.179	0.003
-0.022	0.937	-0.341	-0.015	0.957	-0.288	-0.335	0.310	-0.183	0.031	0.000	-0.004	0.105	0.031	0.188	-0.010
-0.107	0.945	-0.325	-0.013	0.956	-0.295	-0.340	-0.036	-0.154	-0.056	0.010	0.018	0.021	0.023	0.173	-0.005
-0.022	0.945	-0.345	-0.011	0.953	-0.301	-0.346	0.182	-0.165	0.027	0.012	0.005	0.107	0.023	0.194	-0.009
-0.076	0.976	-0.337	-0.008	0.951	-0.309	-0.390	-0.039	-0.146	-0.029	0.045	0.020	0.054	0.009	0.186	-0.016
-0.053	0.953	-0.369	-0.006	0.948	-0.317	-0.420	0.208	-0.190	-0.008	0.025	-0.003	0.078	0.014	0.218	-0.005
-0.060	0.949	-0.404	-0.002	0.946	-0.325	-0.438	-0.045	-0.191	-0.019	0.024	-0.030	0.072	0.017	0.253	-0.019
-0.049	0.949	-0.408	0.000	0.942	-0.335	-0.490	0.187	-0.198	-0.010	0.027	-0.025	0.084	0.017	0.257	-0.013
-0.087	0.910	-0.396	0.004	0.939	-0.343	-0.421	-0.071	-0.198	-0.052	-0.009	-0.005	0.046	0.055	0.245	-0.012
-0.022	0.937	-0.361	0.008	0.937	-0.350	-0.378	0.028	-0.185	0.010	0.021	0.037	0.112	0.028	0.210	-0.010
-0.041	0.910	-0.424	0.010	0.934	-0.358	-0.394	0.131	-0.208	-0.011	-0.003	-0.019	0.092	0.055	0.273	-0.004
-0.014	0.910	-0.392	0.014	0.930	-0.366	-0.452	-0.111	-0.172	0.012	-0.000	0.021	0.119	0.054	0.241	0.005
0.017	0.933	-0.400	0.017	0.928	-0.373	-0.380	0.226	-0.254	0.039	0.026	0.021	0.150	0.031	0.248	0.000
-0.033	0.883	-0.463	0.021	0.924	-0.382	-0.478	0.009	-0.231	-0.015	-0.021	-0.033	0.100	0.081	0.311	-0.000
-0.033	0.879	-0.412	0.024	0.920	-0.390	-0.406	0.240	-0.254	-0.018	-0.022	0.026	0.100	0.085	0.259	-0.007
-0.022	0.871	-0.455	0.028	0.917	-0.399	-0.453	0.004	-0.232	-0.010	-0.026	-0.009	0.111	0.093	0.302	-0.016
-0.030	0.902	-0.424	0.032	0.913	-0.407	-0.469	0.059	-0.269	-0.022	0.009	0.031	0.103	0.062	0.270	-0.023
-0.003	0.864	-0.412	0.034	0.909	-0.416	-0.429	0.460	-0.323	0.003	-0.026	0.051	0.130	0.101	0.258	-0.026
-0.033	0.856	-0.443	0.037	0.905	-0.423	-0.417	0.130	-0.235	-0.031	-0.030	0.027	0.098	0.109	0.289	-0.030
-0.033	0.856	-0.443	0.040	0.902	-0.429	-0.307	0.172	-0.230	-0.033	-0.027	0.034	0.098	0.108	0.288	-0.029
-0.007	0.871	-0.428	0.041	0.900	-0.435	-0.310	0.284	-0.196	-0.007	-0.008	0.056	0.125	0.093	0.272	-0.028
-0.010	0.856	-0.440	0.041	0.897	-0.440	-0.249	0.226	-0.135	-0.010	-0.021	0.050	0.121	0.109	0.284	-0.027
0.005	0.860	-0.451	0.041	0.895	-0.443	-0.194	0.391	-0.195	0.005	-0.015	0.043	0.136	0.105	0.295	-0.029
-0.033	0.837	-0.495	0.041	0.894	-0.447	-0.146	0.312	-0.182	-0.034	-0.037	0.003	0.097	0.127	0.338	-0.030
-0.037	0.833	-0.459	0.042	0.893	-0.449	-0.098	0.156	-0.118	-0.039	-0.040	0.040	0.093	0.131	0.302	-0.031
-0.014	0.837	-0.455	0.041	0.892	-0.451	-0.105	0.244	-0.101	-0.015	-0.035	0.047	0.116	0.128	0.297	-0.033
-0.014	0.813	-0.443	0.039	0.891	-0.452	-0.032	0.228	-0.027	-0.014	-0.058	0.059	0.115	0.151	0.285	-0.033
-0.003	0.833	-0.440	0.038	0.892	-0.451	0.068	0.243	-0.035	-0.001	-0.039	0.062	0.126	0.132	0.280	-0.033
-0.014	0.829	-0.428	0.035	0.893	-0.448	0.155	0.331	-0.030	-0.010	-0.044	0.072	0.115	0.136	0.268	-0.028
-0.041	0.798	-0.447	0.033	0.895	-0.445	0.178	0.159	0.021	-0.035	-0.076	0.049	0.087	0.166	0.287	-0.025
-0.007	0.840	-0.475	0.030	0.896	-0.442	0.162	0.260	0.021	0.002	-0.035	0.019	0.121	0.124	0.313	-0.027
-0.022	0.871	-0.471	0.026	0.898	-0.440	0.178	0.409	0.012	-0.010	-0.006	0.019	0.106	0.092	0.309	-0.028
-0.037	0.833	-0.443	0.022	0.900	-0.436	0.237	0.344	0.093	-0.020	-0.046	0.043	0.090	0.131	0.280	-0.024
-0.060	0.829	-0.471	0.017	0.902	-0.431	0.251	0.322	0.075	-0.039	-0.052	0.011	0.066	0.135	0.307	-0.030
-0.026	0.821	-0.400	0.014	0.904	-0.426	0.294	0.264	0.020	-0.001	-0.062	0.077	0.100	0.143	0.235	-0.030
-0.064	0.829	-0.459	0.011	0.907	-0.422	0.252	0.297	0.030	-0.035	-0.057	0.013	0.061	0.135	0.293	-0.031
-0.037	0.871	-0.440	0.008	0.909	-0.417	0.263	0.242	0.045	-0.005	-0.016	0.029	0.087	0.093	0.272	-0.026
-0.068	0.898	-0.440	0.004	0.910	-0.415	0.147	0.341	0.065	-0.031	0.009	0.026	0.056	0.066	0.271	-0.034
-0.053	0.883	-0.451	0.000	0.912	-0.411	0.225	0.326	0.031	-0.012	-0.008	0.010	0.071	0.081	0.282	-0.030
-0.114	0.860	-0.455	-0.003	0.914	-0.406	0.284	0.236	0.044	-0.071	-0.033	0.001	0.009	0.104	0.286	-0.033
-0.060	0.840	-0.443	-0.005	0.916	-0.400	0.303	0.114	0.068	-0.015	-0.055	0.007	0.061	0.123	0.273	-0.033
-0.080	0.844	-0.440	-0.007	0.919	-0.395	0.294	0.197	0.021	-0.032	-0.054	0.006	0.042	0.119	0.268	-0.035
-0.083	0.860	-0.424	-0.009	0.921	-0.389	0.354	0.130	0.020	-0.034	-0.041	0.015	0.037	0.104	0.252	-0.026
-0.076	0.844	-0.416	-0.011	0.924	-0.381	0.424	0.151	0.027	-0.024	-0.060	0.016	0.045	0.120	0.243	-0.025
-0.076	0.840	-0.424	-0.015	0.928	-0.373	0.454	0.196	0.134	-0.020	-0.067	-0.000	0.044	0.124	0.250	-0.025
-0.080	0.864	-0.436	-0.020	0.931	-0.363	0.516	0.283	0.147	-0.019	-0.047	-0.021	0.039	0.101	0.261	-0.019
-0.103	0.864	-0.412	-0.025	0.935	-0.354	0.516	0.313	0.142	-0.037	-0.050	-0.007	0.015	0.101	0.236	-0.004
-0.095	0.879	-0.443	-0.029	0.938	-0.344	0.526	0.227	0.143	-0.024	-0.038	-0.048	0.022	0.086	0.267	0.008
-0.057	0.871	-0.479	-0.034	0.942	-0.334	0.536	0.460	0.062	0.019	-0.050	-0.093	0.060	0.094	0.301	0.018
-0.080	0.883	-0.487	-0.038	0.945	-0.324	0.570	0.471	0.072	0.000	-0.042	-0.112	0.036	0.083	0.308	0.033
-0.091	0.868	-0.499	-0.044	0.949	-0.311	0.683	0.511	0.141	-0.005	-0.061	-0.136	0.024	0.098	0.318	0.039
-0.099	0.810	-0.491	-0.053	0.954	-0.296	0.785	0.788	0.181	-0.005	-0.123	-0.143	0.015	0.156	0.309	0.016
-0.130	0.802	-0.471	-0.063	0.958	-0.278	0.902	0.810	0.295	-0.025	-0.136	-0.141	0.017	0.164	0.288	-0.014
-0.222	0.852	-0.412	-0.073	0.963	-0.259	1.017	0.610	0.316	-0.107	-0.090	-0.102	0.109	0.114	0.228	-0.046
-0.268	0.883	-0.353	-0.081	0.967	-0.240	0.962	0.311	0.309	-0.145	-0.064	-0.061	0.156	0.082	0.167	-0.059
-0.268	0.898	-0.298	-0.087	0.971	-0.222	0.937	0.132	0.265	-0.139	-0.052	-0.023	0.157	0.067	0.111	-0.052
-0.176	0.902	-0.306	-0.092	0.975	-0.202	1.006	0.129	0.203	-0.042	-0.052	-0.050	0.065	0.062	0.117	-0.019
-0.114	0.906	-0.337	-0.097	0.978	-0.182	1.033	0.182	0.232	0.025	-0.051	-0.102	0.004	0.058	0.147	0.018
-0.087	0.987	-0.353	-0.103	0.981	-0.162	1.028	0.157	0.269	0.058	0.027	-0.137	0.023	0.023	0.162	0.065
-0.118	1.018	-0.329	-0.110	0.984	-0.144	0.961	-0.026	0.328	0.034	0.056	-0.131	0.008	0.055	0.137	0.109
-0.083	1.022	-0.325	-0.115	0.985	-0.127	0.904	-0.228	0.305	0.074	0.058	-0.143	0.026	0.059	0.132	0.149
0.005	1.007	-0.298	-0.118	0.987	-0.111	0.898	-0.367	0.223	0.166	0.041	-0.131	0.113	0.043	0.104	0.179
0.059	0.987	-0.313	-0.119	0.988	-0.098	0.714	-0.385	0.143	0.221	0.021	-0.159	0.166	0.024	0.118	0.220
0.040	0.995	-0.337	-0.120	0.989	-0.089	0.573	-0.484	0.101	0.202	0.028	-0.192	0.146	0.032	0.140	0.255
0.074	0.991	-0.329	-0.120	0.990	-0.079	0.562	-0.353	0.043	0.237	0.023	-0.193	0.180	0.028	0.131	0.275
0.078	0.953	-0.325	-0.119	0.990	-0.069	0.588	-0.279	0.037	0.240	-0.016	-0.199	0.184	0.011	0.125	0.285
0.101	0.898	-0.286	-0.120	0.991	-0.059	0.576	-0.377	0.101	0.264	-0.071	-0.169	0.206	0.065	0.084	0.294
0.113	0.875	-0.250	-0.123	0.991	-0.048	0.636	-0.153	0.180	0.279	-0.094	-0.144	0.216	0.088	0.047	0.293
0.086	0.968	-0.270	-0.127	0.991	-0.037	0.605	-0.060	0.226	0.256	-0.002	-0.175	0.189	0.005	0.065	0.285
0.074	0.983	-0.227	-0.131	0.991	-0.025	0.662	-0.118	0.247	0.248	0.014	-0.143	0.176	0.021	0.020	0.262
0.032	0.983	-0.235	-0.137	0.991	-0.011	0.707	-0.028	0.300	0.211	0.014	-0.164	0.133	0.021	0.026	0.232
-0.026	0.991	-0.172	-0.142	0.990	0.002	0.722	-0.126	0.275	0.158	0.023	-0.114	0.075	0.029	0.038	0.206
-0.045	1.007	-0.120	-0.146	0.989	0.016	0.734	-0.016	0.239	0.143	0.039	-0.077	0.055	0.046	0.091	0.166
-0.045	1.007	-0.120	-0.150	0.988	0.032	0.785	0.074	0.193	0.146	0.040	-0.092	0.054	0.047	0.093	0.142
-0.141	1.146	-0.089	-0.154	0.987	0.044	0.648	0.066	0.236	0.054	0.180	-0.072	0.043	0.187	0.126	0.127
-0.064	1.115	-0.014	-0.158	0.986	0.058	0.747	-0.039	0.221	0.135	0.151	-0.012	0.034	0.156	0.202	0.117
-0.087	1.103	0.006	-0.162	0.984	0.072	0.706	0.098	0.217	0.116	0.141	-0.006	0.010	0.145	0.224	0.089
-0.083	1.041	0.033	-0.166	0.982	0.086	0.679	0.155	0.222	0.123	0.081	0.008	0.013	0.084	0.253	0.082
-0.210	1.022	-0.038	-0.171	0.981	0.097	0.583	-0.126	0.244	0.001	0.063	-0.073	0.115	0.066	0.184	0.059
-0.160	1.034	0.077	-0.174	0.979	0.109	0.608	-0.004	0.172	0.054	0.077	0.030	0.066	0.079	0.300	0.028
-0.214	1.014	0.037	-0.177	0.977	0.121	0.657	0.047	0.122	0.002	0.059	-0.023	0.120	0.061	0.262	0.001
-0.287	0.983	0.022	-0.180	0.975	0.131	0.545	-0.174	0.134	-0.068	0.030	-0.048	0.195	0.031	0.248	0.005
-0.257	0.976	0.049	-0.184	0.973	0.135	0.282	-0.221	0.177	-0.033	0.023	-0.025	0.165	0.025	0.278	-0.005
-0.176	0.976	0.089	-0.184	0.973	0.142	0.333	0.054	0.003	0.047	0.024	0.007	0.085	0.026	0.319	-0.013
-0.241	1.007	0.053	-0.183	0.972	0.145	0.205	-0.069	-0.070	-0.020	0.055	-0.031	0.151	0.059	0.286	-0.016
-0.268	0.995	0.049	-0.181	0.972	0.149	0.177	0.166	-0.075	-0.049	0.044	-0.039	0.179	0.049	0.284	-0.013
-0.326	1.003	-0.022	-0.182	0.972	0.150	0.126	-0.355	-0.044	-0.106	0.052	-0.111	0.237	0.058	0.215	-0.029
-0.222	1.007	0.108	-0.182	0.971	0.154	0.273	-0.263	-0.067	-0.003	0.056	0.015	0.134	0.064	0.347	-0.033
-0.268	1.045	0.069	-0.181	0.971	0.156	0.174	-0.260	-0.083	-0.049	0.095	-0.027	0.181	0.104	0.309	-0.028
-0.260	0.991	0.069	-0.180	0.971	0.159	0.208	-0.190	-0.104	-0.042	0.041	-0.030	0.174	0.052	0.311	-0.027
-0.241	0.995	0.053	-0.178	0.970	0.163	0.227	-0.034	-0.091	-0.024	0.045	-0.050	0.155	0.058	0.297	-0.032
-0.272	0.991	0.124	-0.177	0.970	0.167	0.226	-0.130	-0.129	-0.056	0.042	0.017	0.187	0.056	0.369	-0.029
-0.264	1.007	0.069	-0.173	0.970	0.171	0.261	-0.075	-0.221	-0.051	0.057	-0.043	0.180	0.074	0.316	-0.027
-0.264	1.026	0.037	-0.171	0.970	0.174	0.224	-0.225	-0.134	-0.052	0.077	-0.078	0.180	0.095	0.286	-0.032
-0.230	1.034	0.120	-0.169	0.970	0.176	0.080	0.028	-0.108	-0.018	0.084	0.003	0.146	0.105	0.371	-0.031
-0.245	0.991	0.124	-0.167	0.970	0.179	0.158	0.016	-0.104	-0.034	0.042	0.004	0.161	0.064	0.376	-0.020
-0.291	1.018	0.053	-0.166	0.970	0.179	0.050	-0.039	-0.121	-0.082	0.069	-0.068	0.208	0.093	0.307	-0.030
-0.176	1.010	0.140	-0.163	0.970	0.179	0.007	-0.004	-0.115	0.032	0.061	0.018	0.093	0.087	0.395	-0.041
-0.287	0.976	0.100	-0.160	0.971	0.178	-0.064	0.127	-0.159	-0.082	0.025	-0.020	0.204	0.053	0.357	-0.045
-0.287	0.964	0.116	-0.159	0.972	0.176	-0.087	-0.145	-0.116	-0.083	0.013	-0.002	0.205	0.043	0.375	-0.045
-0.257	1.003	0.112	-0.157	0.972	0.173	-0.112	-0.191	-0.124	-0.054	0.051	-0.003	0.174	0.083	0.372	-0.046
-0.257	1.003	0.112	-0.154	0.973	0.170	-0.158	0.122	-0.186	-0.057	0.050	0.000	0.174	0.084	0.373	-0.043
-0.187	0.983	0.085	-0.151	0.974	0.168	-0.103	-0.065	-0.151	0.010	0.029	-0.025	0.105	0.066	0.348	-0.020
-0.245	0.968	0.132	-0.150	0.975	0.165	-0.085	-0.245	-0.120	-0.049	0.013	0.025	0.162	0.052	0.396	-0.016
-0.164	0.972	0.081	-0.147	0.975	0.165	0.024	-0.002	-0.153	0.029	0.017	-0.026	0.081	0.057	0.347	-0.012
-0.233	0.995	0.061	-0.144	0.976	0.164	-0.062	-0.087	-0.152	-0.043	0.039	-0.044	0.150	0.081	0.328	-0.021
-0.222	1.026	0.108	-0.143	0.977	0.161	-0.086	-0.188	-0.133	-0.033	0.069	0.006	0.139	0.113	0.377	-0.019
-0.226	1.010	0.077	-0.140	0.977	0.158	-0.108	-0.120	-0.151	-0.039	0.053	-0.023	0.142	0.099	0.346	-0.024
-0.264	0.991	0.018	-0.139	0.978	0.154	-0.158	-0.150	-0.122	-0.079	0.033	-0.078	0.181	0.081	0.288	-0.026
-0.172	0.995	0.085	-0.136	0.979	0.152	-0.110	0.059	-0.157	0.010	0.036	-0.009	0.088	0.085	0.356	-0.030
-0.233	1.034	0.049	-0.133	0.980	0.149	-0.147	-0.062	-0.158	-0.054	0.074	-0.041	0.149	0.125	0.322	-0.020
-0.233	0.960	0.085	-0.132	0.980	0.145	-0.135	-0.277	-0.085	-0.055	-0.000	-0.001	0.149	0.052	0.358	-0.016
-0.164	0.987	0.057	-0.130	0.981	0.141	-0.202	-0.048	-0.146	0.012	0.026	-0.025	0.079	0.080	0.331	-0.032
-0.203	1.014	0.069	-0.127	0.982	0.137	-0.180	-0.058	-0.177	-0.030	0.052	-0.009	0.117	0.108	0.344	-0.020
-0.260	0.980	0.029	-0.125	0.983	0.131	-0.260	-0.185	-0.135	-0.090	0.016	-0.042	0.174	0.073	0.305	-0.018
-0.157	0.983	0.022	-0.122	0.984	0.126	-0.223	-0.022	-0.159	0.011	0.019	-0.045	0.070	0.078	0.298	-0.021
-0.222	0.987	0.037	-0.118	0.985	0.122	-0.180	-0.086	-0.211	-0.058	0.021	-0.026	0.135	0.082	0.315	-0.012
-0.164	1.014	0.025	-0.114	0.986	0.118	-0.203	-0.122	-0.223	-0.004	0.047	-0.033	0.076	0.109	0.304	-0.002
-0.145	1.010	0.029	-0.111	0.988	0.112	-0.284	-0.168	-0.208	0.012	0.042	-0.022	0.056	0.105	0.309	-0.005
-0.172	0.983	0.045	-0.108	0.989	0.105	-0.303	-0.168	-0.177	-0.018	0.014	-0.000	0.083	0.078	0.326	0.002
-0.149	0.995	0.018	-0.105	0.990	0.099	-0.293	-0.073	-0.174	0.002	0.025	-0.022	0.059	0.090	0.300	-0.009
-0.160	1.026	0.025	-0.100	0.991	0.094	-0.251	0.116	-0.228	-0.014	0.055	-0.009	0.070	0.121	0.309	-0.023
-0.191	1.049	0.029	-0.096	0.991	0.088	-0.268	-0.149	-0.227	-0.049	0.077	0.001	0.100	0.145	0.314	-0.011
-0.195	0.972	0.025	-0.093	0.992	0.083	-0.238	-0.233	-0.220	-0.057	-0.001	0.003	0.102	0.068	0.310	-0.013
-0.099	0.995	-0.010	-0.089	0.993	0.078	-0.200	-0.113	-0.197	0.036	0.021	-0.028	0.005	0.091	0.275	-0.024
-0.130	1.010	0.006	-0.085	0.994	0.074	-0.200	0.008	-0.214	0.001	0.036	-0.008	0.035	0.107	0.291	-0.016
-0.207	1.026	-0.006	-0.081	0.994	0.070	-0.207	-0.144	-0.192	-0.079	0.051	-0.016	0.111	0.122	0.279	-0.002
-0.126	1.014	0.018	-0.077	0.995	0.065	-0.217	0.159	-0.235	-0.003	0.038	0.012	0.030	0.110	0.303	-0.017
-0.095	1.045	0.006	-0.073	0.996	0.058	-0.337	-0.064	-0.213	0.023	0.068	0.007	0.001	0.141	0.292	-0.019
-0.153	1.010	-0.022	-0.068	0.996	0.052	-0.292	-0.045	-0.234	-0.039	0.033	-0.014	0.056	0.105	0.265	-0.009
-0.133	1.010	-0.053	-0.064	0.997	0.047	-0.268	0.003	-0.229	-0.024	0.032	-0.040	0.037	0.105	0.234	-0.017
-0.145	1.041	-0.077	-0.060	0.997	0.040	-0.315	-0.215	-0.206	-0.039	0.063	-0.056	0.048	0.136	0.211	-0.021
-0.157	1.034	-0.038	-0.056	0.998	0.032	-0.351	-0.309	-0.225	-0.055	0.055	-0.010	0.060	0.128	0.251	-0.021
-0.095	1.038	-0.026	-0.051	0.998	0.026	-0.318	-0.038	-0.272	0.002	0.058	0.009	0.001	0.132	0.263	-0.011
-0.141	1.010	-0.081	-0.047	0.999	0.018	-0.343	-0.311	-0.209	-0.048	0.030	-0.039	0.046	0.104	0.209	-0.011
-0.045	1.038	-0.061	-0.042	0.999	0.011	-0.347	0.149	-0.275	0.042	0.057	-0.012	0.050	0.131	0.229	-0.004
-0.103	1.053	-0.061	-0.037	0.999	0.004	-0.373	-0.005	-0.221	-0.020	0.072	-0.004	0.009	0.147	0.229	-0.004
-0.091	1.045	-0.061	-0.034	0.999	-0.004	-0.357	-0.077	-0.199	-0.012	0.064	0.003	0.002	0.139	0.230	-0.006
-0.083	1.014	-0.081	-0.030	0.999	-0.012	-0.407	0.033	-0.191	-0.008	0.033	-0.008	0.009	0.108	0.210	-0.013
-0.118	1.022	-0.093	-0.026	0.999	-0.021	-0.410	-0.156	-0.201	-0.047	0.041	-0.012	0.026	0.115	0.198	-0.020
-0.057	1.022	-0.089	-0.022	0.999	-0.028	-0.359	-0.010	-0.223	0.011	0.041	-0.000	0.035	0.115	0.202	-0.022
-0.133	1.041	-0.128	-0.018	0.999	-0.036	-0.394	-0.174	-0.196	-0.070	0.061	-0.031	0.042	0.133	0.162	-0.024
-0.091	1.026	-0.128	-0.014	0.999	-0.045	-0.438	-0.079	-0.213	-0.032	0.045	-0.022	0.000	0.117	0.162	-0.015
-0.072	1.010	-0.116	-0.010	0.998	-0.055	-0.468	-0.209	-0.210	-0.017	0.030	-0.001	0.019	0.101	0.174	-0.017
-0.037	1.007	-0.105	-0.005	0.998	-0.064	-0.432	0.020	-0.221	0.013	0.027	0.020	0.054	0.097	0.185	-0.013
-0.049	1.018	-0.136	-0.002	0.997	-0.073	-0.477	-0.063	-0.186	-0.002	0.039	-0.002	0.042	0.108	0.153	-0.016
-0.076	0.983	-0.132	0.001	0.997	-0.083	-0.473	-0.048	-0.133	-0.031	0.005	0.011	0.015	0.072	0.157	-0.013
-0.095	0.999	-0.195	0.003	0.996	-0.093	-0.471	0.061	-0.158	-0.053	0.021	-0.042	0.004	0.087	0.093	-0.015
-0.030	1.014	-0.140	0.007	0.995	-0.102	-0.481	0.094	-0.177	0.009	0.038	0.023	0.062	0.102	0.147	-0.020
-0.037	1.022	-0.156	0.009	0.994	-0.112	-0.502	-0.085	-0.141	-0.002	0.047	0.017	0.054	0.109	0.131	-0.011
-0.057	1.003	-0.172	0.012	0.992	-0.123	-0.537	-0.011	-0.142	-0.024	0.029	0.013	0.035	0.089	0.114	-0.007
-0.026	1.018	-0.223	0.015	0.991	-0.133	-0.478	-0.020	-0.155	0.004	0.045	-0.029	0.067	0.104	0.062	-0.013
-0.057	1.018	-0.231	0.018	0.990	-0.143	-0.502	-0.001	-0.154	-0.029	0.047	-0.027	0.036	0.103	0.052	-0.025
-0.045	0.987	-0.195	0.021	0.988	-0.154	-0.524	0.003	-0.143	-0.020	0.018	0.019	0.048	0.072	0.087	-0.035
-0.103	0.983	-0.242	0.023	0.986	-0.164	-0.527	-0.237	-0.128	-0.081	0.015	-0.017	0.011	0.067	0.039	-0.041
-0.103	0.983	-0.242	0.027	0.984	-0.175	-0.556	-0.049	-0.168	-0.084	0.017	-0.006	0.011	0.067	0.038	-0.034
-0.049	1.018	-0.286	0.030	0.982	-0.187	-0.568	-0.110	-0.168	-0.034	0.054	-0.038	0.043	0.102	0.005	-0.038
-0.003	1.018	-0.286	0.034	0.980	-0.198	-0.580	-0.029	-0.201	0.009	0.057	-0.026	0.089	0.101	0.006	-0.025
-0.064	1.007	-0.298	0.038	0.977	-0.210	-0.612	-0.168	-0.187	-0.057	0.048	-0.026	0.028	0.090	0.019	-0.015
-0.014	1.010	-0.306	0.042	0.974	-0.224	-0.681	-0.051	-0.188	-0.011	0.055	-0.020	0.079	0.094	0.027	-0.016
-0.030	0.983	-0.306	0.045	0.970	-0.238	-0.731	-0.022	-0.164	-0.029	0.031	-0.006	0.064	0.067	0.028	-0.019
-0.026	0.983	-0.309	0.047	0.966	-0.253	-0.762	-0.002	-0.136	-0.028	0.035	0.005	0.069	0.067	0.032	-0.011
0.013	0.972	-0.313	0.050	0.962	-0.269	-0.798	0.013	-0.133	0.008	0.028	0.017	0.108	0.055	0.037	-0.018
0.001	0.976	-0.353	0.052	0.957	-0.285	-0.825	0.005	-0.135	-0.006	0.037	-0.006	0.098	0.059	0.077	-0.015
-0.030	0.980	-0.361	0.055	0.952	-0.301	-0.841	-0.143	-0.138	-0.040	0.046	0.002	0.068	0.063	0.085	-0.013
0.009	0.960	-0.361	0.058	0.947	-0.317	-0.864	-0.071	-0.143	-0.004	0.032	0.019	0.108	0.044	0.086	-0.009
-0.003	0.945	-0.396	0.061	0.940	-0.335	-0.949	-0.020	-0.147	-0.019	0.023	0.001	0.098	0.028	0.122	-0.015
0.040	0.953	-0.428	0.064	0.933	-0.353	-0.957	0.026	-0.185	0.021	0.038	-0.012	0.142	0.035	0.153	-0.019
-0.010	0.929	-0.420	0.067	0.926	-0.373	-1.028	0.188	-0.247	-0.033	0.023	0.016	0.093	0.011	0.146	-0.018
-0.022	0.910	-0.424	0.072	0.917	-0.392	-1.038	-0.194	-0.177	-0.049	0.012	0.031	0.083	0.008	0.150	-0.024
0.032	0.875	-0.447	0.073	0.909	-0.411	-1.018	0.158	-0.171	0.003	-0.015	0.026	0.138	0.043	0.173	-0.032
-0.018	0.887	-0.483	0.077	0.900	-0.429	-1.016	-0.220	-0.126	-0.051	0.005	0.008	0.089	0.031	0.209	-0.034
0.036	0.844	-0.471	0.080	0.890	-0.448	-1.061	0.043	-0.170	0.001	-0.027	0.039	0.143	0.074	0.197	-0.032
0.001	0.829	-0.479	0.081	0.881	-0.467	-1.047	0.194	-0.191	-0.036	-0.033	0.050	0.109	0.089	0.204	-0.042
0.013	0.852	-0.495	0.084	0.870	-0.485	-1.045	-0.077	-0.137	-0.028	0.000	0.052	0.121	0.065	0.219	-0.043
0.001	0.864	-0.510	0.084	0.860	-0.503	-0.998	0.190	-0.150	-0.040	0.022	0.054	0.110	0.053	0.234	-0.047
-0.003	0.844	-0.546	0.087	0.849	-0.521	-1.042	-0.017	-0.128	-0.046	0.013	0.037	0.106	0.072	0.269	-0.047
0.036	0.829	-0.530	0.092	0.838	-0.538	-1.066	-0.275	-0.154	-0.013	0.009	0.070	0.145	0.088	0.252	-0.041
0.013	0.802	-0.574	0.093	0.825	-0.557	-1.089	0.246	-0.235	-0.037	-0.005	0.045	0.122	0.115	0.294	-0.041
0.059	0.728	-0.581	0.098	0.812	-0.575	-1.141	-0.194	-0.193	0.004	-0.065	0.055	0.168	0.188	0.301	-0.033
0.032	0.709	-0.570	0.101	0.799	-0.592	-1.048	0.084	-0.258	-0.025	-0.072	0.084	0.141	0.207	0.288	-0.030
0.070	0.705	-0.605	0.105	0.787	-0.608	-0.998	-0.032	-0.239	0.009	-0.063	0.064	0.178	0.211	0.322	-0.025
0.063	0.717	-0.629	0.110	0.773	-0.625	-1.050	-0.050	-0.263	-0.002	-0.038	0.057	0.170	0.200	0.345	-0.025
0.063	0.717	-0.629	0.110	0.759	-0.641	-1.039	0.321	-0.273	-0.002	-0.024	0.074	0.170	0.200	0.343	-0.026
0.078	0.678	-0.648	0.112	0.746	-0.656	-0.953	0.087	-0.223	0.011	-0.050	0.068	0.185	0.238	0.362	-0.031
0.047	0.636	-0.609	0.111	0.734	-0.670	-0.891	0.228	-0.170	-0.019	-0.080	0.122	0.153	0.281	0.321	-0.038
0.067	0.640	-0.621	0.110	0.724	-0.681	-0.710	0.187	-0.102	0.002	-0.066	0.121	0.171	0.277	0.332	-0.044
0.043	0.643	-0.637	0.107	0.717	-0.689	-0.548	0.288	-0.036	-0.017	-0.055	0.113	0.148	0.273	0.346	-0.049
0.059	0.640	-0.581	0.101	0.712	-0.695	-0.361	0.390	-0.020	0.004	-0.054	0.174	0.163	0.277	0.289	-0.054
0.047	0.612	-0.644	0.094	0.709	-0.699	-0.199	0.471	0.016	-0.001	-0.078	0.115	0.151	0.304	0.351	-0.058
-0.010	0.589	-0.660	0.089	0.709	-0.700	-0.012	0.262	0.097	-0.053	-0.101	0.100	0.092	0.327	0.365	-0.058
0.020	0.593	-0.621	0.082	0.710	-0.699	0.066	0.376	0.103	-0.016	-0.098	0.140	0.122	0.323	0.324	-0.053
0.020	0.585	-0.633	0.074	0.713	-0.698	0.186	0.484	0.092	-0.007	-0.109	0.126	0.121	0.331	0.334	-0.060
0.020	0.582	-0.656	0.066	0.716	-0.695	0.267	0.475	0.116	0.001	-0.116	0.099	0.121	0.335	0.356	-0.052
-0.022	0.601	-0.621	0.060	0.722	-0.690	0.369	0.237	0.172	-0.035	-0.102	0.130	0.078	0.315	0.319	-0.046
0.001	0.597	-0.641	0.053	0.728	-0.684	0.423	0.290	0.183	-0.006	-0.112	0.105	0.100	0.318	0.337	-0.044
0.005	0.620	-0.621	0.045	0.735	-0.677	0.508	0.383	0.171	0.006	-0.096	0.117	0.103	0.295	0.316	-0.047
-0.018	0.655	-0.644	0.036	0.742	-0.670	0.526	0.442	0.174	-0.009	-0.068	0.086	0.079	0.260	0.337	-0.038
-0.045	0.651	-0.664	0.029	0.748	-0.663	0.486	0.365	0.145	-0.028	-0.079	0.060	0.051	0.264	0.355	-0.038
-0.026	0.670	-0.629	0.023	0.755	-0.655	0.539	0.282	0.143	-0.003	-0.066	0.087	0.069	0.245	0.318	-0.039
-0.053	0.690	-0.652	0.015	0.762	-0.648	0.491	0.462	0.134	-0.022	-0.053	0.056	0.041	0.225	0.339	-0.036
-0.045	0.678	-0.597	0.008	0.768	-0.641	0.484	0.344	0.135	-0.008	-0.071	0.104	0.049	0.236	0.282	-0.030
-0.053	0.709	-0.656	0.003	0.774	-0.634	0.464	0.253	0.115	-0.010	-0.046	0.038	0.040	0.205	0.339	-0.037
-0.041	0.717	-0.625	-0.003	0.780	-0.626	0.478	0.356	0.076	0.007	-0.044	0.062	0.051	0.197	0.305	-0.040
-0.114	0.736	-0.652	-0.006	0.785	-0.619	0.467	0.222	0.044	-0.062	-0.031	0.028	0.023	0.178	0.331	-0.040
-0.099	0.732	-0.633	-0.010	0.791	-0.612	0.441	0.238	0.019	-0.043	-0.040	0.040	0.009	0.182	0.310	-0.043
-0.087	0.725	-0.613	-0.013	0.796	-0.605	0.471	0.234	0.011	-0.029	-0.053	0.053	0.002	0.189	0.287	-0.049
-0.091	0.721	-0.625	-0.017	0.801	-0.598	0.404	0.243	0.021	-0.029	-0.062	0.035	0.002	0.192	0.297	-0.043
-0.087	0.717	-0.581	-0.020	0.807	-0.591	0.480	0.224	0.014	-0.022	-0.071	0.070	0.000	0.196	0.252	-0.039
-0.091	0.748	-0.601	-0.024	0.813	-0.582	0.541	0.364	-0.029	-0.022	-0.046	0.042	0.004	0.164	0.270	-0.037
-0.103	0.779	-0.609	-0.027	0.818	-0.575	0.450	0.272	-0.030	-0.031	-0.021	0.026	0.017	0.133	0.275	-0.036
-0.103	0.779	-0.609	-0.029	0.823	-0.568	0.417	0.224	-0.018	-0.028	-0.025	0.020	0.017	0.133	0.273	-0.039
-0.099	0.755	-0.577	-0.032	0.828	-0.560	0.468	0.248	-0.009	-0.022	-0.054	0.043	0.014	0.155	0.240	-0.042
-0.141	0.755	-0.601	-0.035	0.833	-0.552	0.493	0.188	0.047	-0.061	-0.059	0.012	0.057	0.155	0.261	-0.045
-0.126	0.779	-0.574	-0.039	0.839	-0.543	0.536	0.258	0.052	-0.041	-0.042	0.030	0.042	0.131	0.231	-0.049
-0.149	0.798	-0.609	-0.043	0.844	-0.534	0.518	0.254	0.061	-0.060	-0.028	-0.014	0.066	0.111	0.265	-0.048
-0.149	0.813	-0.589	-0.047	0.849	-0.526	0.472	0.315	0.034	-0.056	-0.017	-0.002	0.067	0.096	0.243	-0.042
-0.153	0.821	-0.648	-0.052	0.853	-0.519	0.393	0.310	0.034	-0.056	-0.013	-0.068	0.071	0.087	0.300	-0.030
-0.168	0.825	-0.660	-0.057	0.857	-0.512	0.464	0.325	0.079	-0.066	-0.014	-0.088	0.087	0.083	0.310	-0.011
-0.137	0.840	-0.684	-0.061	0.863	-0.502	0.570	0.330	0.080	-0.030	-0.004	-0.121	0.057	0.067	0.331	0.002
-0.126	0.840	-0.708	-0.069	0.869	-0.490	0.639	0.568	0.096	-0.011	-0.010	-0.156	0.045	0.066	0.353	0.006
-0.164	0.779	-0.692	-0.077	0.875	-0.478	0.687	0.651	0.110	-0.041	-0.078	-0.153	0.084	0.127	0.335	-0.008
-0.176	0.790	-0.637	-0.085	0.881	-0.465	0.715	0.669	0.048	-0.045	-0.072	-0.111	0.097	0.114	0.278	-0.036
-0.260	0.810	-0.554	-0.089	0.887	-0.453	0.656	0.349	0.022	-0.126	-0.059	-0.040	0.182	0.094	0.193	-0.054
-0.264	0.794	-0.471	-0.092	0.893	-0.442	0.643	0.153	0.055	-0.127	-0.080	0.031	0.186	0.109	0.108	-0.054
-0.183	0.798	-0.467	-0.095	0.898	-0.430	0.623	0.278	0.005	-0.043	-0.081	0.024	0.105	0.104	0.102	-0.045
-0.133	0.837	-0.499	-0.097	0.903	-0.419	0.609	0.202	0.048	0.009	-0.047	-0.019	0.056	0.065	0.132	-0.009
-0.126	0.879	-0.526	-0.099	0.908	-0.407	0.657	0.147	0.037	0.019	-0.010	-0.059	0.048	0.022	0.158	0.028
-0.083	0.918	-0.522	-0.100	0.913	-0.396	0.601	0.026	0.020	0.062	0.024	-0.065	0.006	0.018	0.152	0.063
-0.122	0.922	-0.566	-0.099	0.917	-0.387	0.538	-0.118	-0.002	0.022	0.024	-0.118	0.044	0.023	0.193	0.090
-0.053	0.910	-0.570	-0.096	0.920	-0.380	0.458	-0.280	-0.032	0.089	0.009	-0.129	0.025	0.012	0.195	0.123
-0.026	0.887	-0.566	-0.093	0.923	-0.373	0.429	-0.327	-0.037	0.112	-0.018	-0.132	0.052	0.011	0.190	0.145
0.024	0.879	-0.593	-0.089	0.927	-0.365	0.500	-0.325	-0.026	0.159	-0.029	-0.167	0.101	0.017	0.215	0.178
0.017	0.883	-0.581	-0.086	0.930	-0.357	0.508	-0.379	-0.001	0.148	-0.028	-0.164	0.094	0.013	0.201	0.205
0.063	0.875	-0.550	-0.083	0.933	-0.349	0.499	-0.427	0.004	0.191	-0.039	-0.140	0.140	0.020	0.168	0.236
0.105	0.864	-0.542	-0.082	0.937	-0.340	0.508	-0.163	0.015	0.232	-0.054	-0.141	0.183	0.031	0.158	0.246
0.159	0.887	-0.510	-0.081	0.940	-0.331	0.542	-0.254	0.113	0.285	-0.034	-0.118	0.237	0.007	0.125	0.242
0.097	0.860	-0.526	-0.081	0.944	-0.321	0.602	-0.261	0.116	0.224	-0.065	-0.144	0.177	0.034	0.140	0.230
0.020	0.891	-0.475	-0.081	0.947	-0.309	0.648	-0.067	0.055	0.147	-0.038	-0.105	0.100	0.002	0.088	0.205
0.028	0.941	-0.416	-0.081	0.951	-0.298	0.651	-0.190	0.076	0.155	0.009	-0.057	0.108	0.048	0.028	0.166
-0.010	0.972	-0.432	-0.083	0.955	-0.286	0.646	-0.031	0.102	0.118	0.036	-0.085	0.069	0.079	0.042	0.138
-0.045	0.964	-0.420	-0.085	0.958	-0.274	0.648	-0.072	0.134	0.085	0.025	-0.085	0.035	0.071	0.029	0.129
-0.026	0.972	-0.373	-0.087	0.961	-0.262	0.666	-0.244	0.162	0.106	0.029	-0.050	0.054	0.079	0.019	0.111
-0.007	0.976	-0.329	-0.089	0.964	-0.250	0.612	0.097	0.130	0.128	0.030	-0.018	0.073	0.083	0.063	0.088
-0.087	0.991	-0.384	-0.091	0.967	-0.240	0.583	-0.135	0.110	0.049	0.043	-0.084	0.008	0.099	0.009	0.085
-0.133	0.953	-0.349	-0.093	0.969	-0.230	0.552	-0.224	0.182	0.005	0.002	-0.059	0.055	0.061	0.046	0.078
-0.053	0.980	-0.309	-0.095	0.971	-0.221	0.463	-0.094	0.128	0.088	0.028	-0.028	0.025	0.089	0.086	0.053
-0.068	1.022	-0.306	-0.097	0.973	-0.210	0.546	0.107	0.087	0.074	0.068	-0.034	0.009	0.132	0.091	0.044
-0.168	1.022	-0.321	-0.098	0.975	-0.201	0.483	0.043	0.029	-0.025	0.066	-0.059	0.092	0.132	0.076	0.038
-0.122	1.053	-0.270	-0.099	0.976	-0.192	0.475	0.113	0.019	0.022	0.095	-0.017	0.046	0.164	0.128	0.012
-0.180	1.010	-0.329	-0.099	0.978	-0.184	0.441	0.059	-0.005	-0.035	0.051	-0.085	0.105	0.123	0.069	-0.010
-0.203	0.949	-0.270	-0.100	0.979	-0.176	0.420	-0.121	0.028	-0.058	-0.012	-0.033	0.128	0.061	0.129	-0.017
-0.168	0.949	-0.203	-0.101	0.980	-0.169	0.349	0.186	-0.001	-0.022	-0.013	0.027	0.094	0.061	0.196	-0.029
-0.183	0.925	-0.219	-0.101	0.982	-0.163	0.333	-0.042	-0.006	-0.038	-0.037	0.005	0.110	0.038	0.180	-0.031
-0.183	0.953	-0.211	-0.101	0.983	-0.156	0.350	-0.106	0.041	-0.037	-0.011	0.006	0.110	0.065	0.188	-0.029
-0.153	0.960	-0.199	-0.102	0.983	-0.151	0.265	0.068	0.002	-0.006	-0.004	0.013	0.080	0.072	0.199	-0.028
-0.195	0.949	-0.231	-0.102	0.984	-0.145	0.306	0.014	-0.025	-0.048	-0.017	-0.025	0.122	0.060	0.167	-0.034
-0.176	0.976	-0.215	-0.102	0.985	-0.139	0.350	-0.151	0.013	-0.029	0.010	-0.015	0.103	0.086	0.182	-0.032
-0.214	0.968	-0.179	-0.102	0.986	-0.135	0.233	-0.176	-0.002	-0.068	0.001	0.016	0.141	0.078	0.216	-0.037
-0.176	0.972	-0.199	-0.101	0.986	-0.130	0.267	-0.057	-0.050	-0.030	0.005	-0.009	0.102	0.082	0.195	-0.036
-0.207	1.010	-0.254	-0.099	0.987	-0.125	0.233	0.074	-0.089	-0.062	0.043	-0.068	0.133	0.120	0.139	-0.035
-0.176	1.022	-0.175	-0.098	0.988	-0.123	0.126	-0.036	-0.088	-0.033	0.054	0.008	0.102	0.132	0.217	-0.034
-0.160	0.976	-0.195	-0.096	0.988	-0.121	0.114	-0.100	-0.101	-0.020	0.007	-0.013	0.085	0.085	0.196	-0.035
-0.226	1.010	-0.219	-0.094	0.988	-0.118	0.159	0.010	-0.098	-0.087	0.041	-0.040	0.149	0.120	0.171	-0.034
-0.176	0.956	-0.195	-0.094	0.989	-0.117	0.082	-0.090	-0.019	-0.037	-0.013	-0.018	0.098	0.066	0.193	-0.036
-0.176	0.956	-0.195	-0.094	0.989	-0.116	0.059	0.084	-0.037	-0.037	-0.013	-0.019	0.097	0.066	0.192	-0.037
-0.187	0.968	-0.183	-0.093	0.989	-0.113	0.196	-0.091	-0.059	-0.050	-0.002	-0.010	0.108	0.077	0.203	-0.023
-0.183	1.010	-0.235	-0.092	0.990	-0.111	0.108	-0.260	-0.017	-0.047	0.040	-0.063	0.102	0.119	0.150	-0.028
-0.149	1.038	-0.223	-0.091	0.990	-0.110	0.098	0.058	-0.075	-0.013	0.067	-0.053	0.067	0.146	0.159	-0.036
-0.207	1.034	-0.207	-0.089	0.990	-0.109	0.039	-0.183	-0.085	-0.073	0.063	-0.037	0.124	0.142	0.173	-0.032
-0.233	0.987	-0.242	-0.087	0.990	-0.110	0.018	-0.303	-0.074	-0.101	0.017	-0.072	0.149	0.095	0.136	-0.025
-0.172	0.991	-0.227	-0.086	0.990	-0.110	0.022	-0.119	-0.075	-0.041	0.020	-0.056	0.087	0.098	0.149	-0.029
-0.114	0.980	-0.168	-0.084	0.990	-0.110	0.016	-0.036	-0.078	0.015	0.009	0.003	0.028	0.086	0.206	-0.028
-0.149	0.995	-0.183	-0.083	0.990	-0.111	-0.037	-0.119	-0.062	-0.021	0.024	-0.012	0.061	0.101	0.188	-0.022
-0.191	1.022	-0.195	-0.081	0.990	-0.113	-0.084	-0.171	-0.077	-0.065	0.051	-0.021	0.103	0.127	0.174	-0.024
-0.172	1.034	-0.203	-0.079	0.990	-0.115	-0.076	-0.091	-0.104	-0.047	0.063	-0.027	0.083	0.139	0.163	-0.030
-0.172	1.041	-0.219	-0.077	0.990	-0.117	-0.071	-0.231	-0.088	-0.049	0.071	-0.041	0.081	0.146	0.145	-0.035
-0.141	1.030	-0.195	-0.075	0.990	-0.119	-0.063	-0.054	-0.126	-0.021	0.059	-0.016	0.049	0.134	0.166	-0.028
-0.164	1.010	-0.175	-0.073	0.990	-0.121	-0.120	-0.105	-0.119	-0.046	0.040	0.007	0.071	0.113	0.184	-0.031
-0.137	0.964	-0.195	-0.070	0.990	-0.125	-0.144	0.015	-0.136	-0.022	-0.006	-0.010	0.043	0.065	0.161	-0.029
-0.180	0.991	-0.227	-0.068	0.990	-0.127	-0.129	0.011	-0.137	-0.067	0.021	-0.039	0.084	0.091	0.127	-0.033
-0.126	0.995	-0.172	-0.066	0.989	-0.130	-0.116	-0.094	-0.102	-0.015	0.025	0.019	0.029	0.093	0.179	-0.028
-0.149	1.014	-0.199	-0.064	0.989	-0.133	-0.116	-0.169	-0.095	-0.040	0.045	-0.006	0.050	0.111	0.149	-0.027
-0.122	1.014	-0.179	-0.062	0.989	-0.136	-0.140	-0.142	-0.082	-0.015	0.045	0.017	0.022	0.110	0.166	-0.022
-0.122	1.022	-0.211	-0.060	0.989	-0.139	-0.133	-0.081	-0.109	-0.017	0.053	-0.012	0.020	0.116	0.132	-0.020
-0.141	1.038	-0.235	-0.057	0.988	-0.144	-0.240	-0.008	-0.132	-0.039	0.069	-0.031	0.038	0.130	0.105	-0.026
-0.114	0.987	-0.219	-0.054	0.987	-0.150	-0.316	0.035	-0.153	-0.014	0.020	-0.008	0.010	0.078	0.118	-0.027
-0.168	0.980	-0.231	-0.052	0.986	-0.157	-0.332	-0.011	-0.160	-0.071	0.013	-0.013	0.063	0.069	0.104	-0.037
-0.126	0.972	-0.231	-0.048	0.985	-0.163	-0.306	-0.176	-0.148	-0.032	0.006	-0.007	0.019	0.059	0.101	-0.039
-0.149	0.991	-0.207	-0.046	0.985	-0.168	-0.254	0.066	-0.170	-0.058	0.026	0.022	0.041	0.076	0.122	-0.044
-0.114	0.991	-0.203	-0.042	0.984	-0.174	-0.267	-0.072	-0.173	-0.027	0.027	0.032	0.005	0.074	0.123	-0.035
-0.126	1.022	-0.246	-0.039	0.983	-0.179	-0.271	-0.051	-0.144	-0.041	0.059	-0.006	0.016	0.103	0.077	-0.034
-0.103	0.999	-0.254	-0.037	0.982	-0.185	-0.266	-0.160	-0.123	-0.021	0.036	-0.009	0.008	0.078	0.067	-0.028
-0.103	0.999	-0.254	-0.033	0.981	-0.192	-0.334	-0.190	-0.136	-0.024	0.038	-0.002	0.010	0.076	0.064	-0.019
-0.099	0.953	-0.227	-0.031	0.979	-0.200	-0.401	-0.107	-0.132	-0.023	-0.007	0.034	0.014	0.027	0.089	-0.018
-0.057	0.933	-0.246	-0.028	0.978	-0.207	-0.368	-0.013	-0.156	0.016	-0.025	0.022	0.058	0.006	0.067	-0.016
-0.091	0.956	-0.250	-0.025	0.976	-0.215	-0.394	-0.077	-0.131	-0.021	-0.000	0.026	0.024	0.027	0.060	-0.011
-0.064	0.980	-0.262	-0.022	0.975	-0.223	-0.402	-0.012	-0.146	0.003	0.025	0.022	0.052	0.049	0.046	-0.015
-0.053	0.972	-0.274	-0.019	0.973	-0.231	-0.405	0.052	-0.196	0.011	0.019	0.018	0.064	0.039	0.031	-0.021
-0.114	0.976	-0.294	-0.015	0.971	-0.240	-0.459	-0.166	-0.160	-0.054	0.025	0.008	0.003	0.041	0.009	-0.029
-0.072	0.945	-0.286	-0.012	0.969	-0.248	-0.425	-0.036	-0.180	-0.015	-0.004	0.024	0.046	0.009	0.015	-0.027
-0.126	0.945	-0.321	-0.007	0.966	-0.259	-0.524	-0.226	-0.169	-0.074	-0.001	-0.001	0.007	0.008	0.023	-0.041
-0.030	0.922	-0.286	-0.004	0.964	-0.267	-0.442	0.026	-0.209	0.018	-0.022	0.043	0.089	0.017	0.010	-0.033
-0.110	0.956	-0.329	-0.001	0.961	-0.278	-0.533	-0.159	-0.133	-0.066	0.016	0.010	0.009	0.016	0.036	-0.026
-0.045	0.995	-0.317	0.003	0.958	-0.287	-0.497	-0.116	-0.146	-0.004	0.057	0.032	0.075	0.054	0.026	-0.018
-0.003	0.953	-0.302	0.005	0.955	-0.296	-0.456	0.135	-0.176	0.036	0.017	0.056	0.118	0.010	0.013	-0.030
-0.068	0.945	-0.369	0.008	0.952	-0.305	-0.478	0.042	-0.147	-0.032	0.012	-0.001	0.053	0.001	0.082	-0.021
-0.087	0.902	-0.361	0.010	0.950	-0.313	-0.424	-0.107	-0.103	-0.054	-0.028	0.015	0.034	0.043	0.076	-0.023
-0.037	0.922	-0.341	0.012	0.947	-0.322	-0.439	0.005	-0.141	-0.006	-0.006	0.043	0.084	0.025	0.058	-0.029
-0.037	0.887	-0.337	0.014	0.944	-0.330	-0.447	0.122	-0.124	-0.008	-0.038	0.056	0.084	0.061	0.056	-0.040
-0.030	0.898	-0.357	0.015	0.941	-0.337	-0.361	-0.082	-0.065	-0.002	-0.024	0.043	0.092	0.051	0.077	-0.040
-0.095	0.902	-0.345	0.016	0.939	-0.343	-0.303	0.005	-0.067	-0.068	-0.018	0.061	0.027	0.048	0.067	-0.048
-0.064	0.906	-0.349	0.016	0.937	-0.349	-0.306	0.143	-0.061	-0.038	-0.012	0.063	0.058	0.045	0.073	-0.055
-0.076	0.883	-0.373	0.016	0.935	-0.354	-0.292	0.015	-0.027	-0.049	-0.033	0.045	0.046	0.070	0.098	-0.056
-0.087	0.910	-0.404	0.016	0.933	-0.359	-0.217	0.022	-0.029	-0.061	-0.005	0.017	0.035	0.043	0.131	-0.051
-0.030	0.906	-0.369	0.016	0.932	-0.361	-0.146	0.103	-0.025	-0.003	-0.008	0.056	0.092	0.048	0.097	-0.051
-0.072	0.887	-0.380	0.015	0.931	-0.365	-0.178	0.144	-0.018	-0.044	-0.026	0.047	0.049	0.068	0.110	-0.052
-0.072	0.875	-0.380	0.015	0.930	-0.367	-0.128	-0.024	0.023	-0.044	-0.037	0.050	0.049	0.081	0.112	-0.051
-0.087	0.871	-0.404	0.013	0.929	-0.369	-0.080	0.093	0.038	-0.057	-0.040	0.028	0.034	0.085	0.138	-0.053
-0.083	0.864	-0.400	0.011	0.929	-0.370	-0.053	0.079	0.082	-0.051	-0.047	0.033	0.037	0.093	0.136	-0.047
-0.060	0.852	-0.404	0.008	0.929	-0.370	0.046	0.035	0.110	-0.025	-0.059	0.029	0.061	0.105	0.141	-0.042
-0.049	0.848	-0.384	0.004	0.930	-0.368	0.107	0.187	0.114	-0.010	-0.064	0.047	0.072	0.110	0.124	-0.039
-0.068	0.860	-0.404	0.001	0.932	-0.364	0.225	0.034	0.137	-0.026	-0.054	0.023	0.052	0.099	0.145	-0.032
-0.083	0.848	-0.388	-0.003	0.933	-0.359	0.278	0.104	0.163	-0.037	-0.068	0.034	0.035	0.111	0.130	-0.034
-0.064	0.856	-0.380	-0.008	0.936	-0.353	0.310	0.196	0.177	-0.013	-0.062	0.037	0.054	0.104	0.123	-0.032
-0.095	0.864	-0.388	-0.013	0.938	-0.346	0.363	0.234	0.204	-0.038	-0.057	0.022	0.023	0.098	0.131	-0.037
-0.068	0.868	-0.376	-0.018	0.941	-0.339	0.421	0.204	0.173	-0.007	-0.056	0.026	0.049	0.094	0.120	-0.038
-0.122	0.852	-0.380	-0.023	0.944	-0.330	0.484	0.180	0.170	-0.056	-0.074	0.013	0.005	0.110	0.125	-0.043
-0.126	0.844	-0.380	-0.028	0.947	-0.321	0.468	0.330	0.151	-0.054	-0.085	0.005	0.009	0.118	0.126	-0.043
-0.133	0.860	-0.376	-0.033	0.950	-0.312	0.473	0.281	0.164	-0.057	-0.072	-0.000	0.017	0.102	0.123	-0.046
-0.141	0.875	-0.412	-0.038	0.952	-0.303	0.465	0.268	0.141	-0.060	-0.059	-0.044	0.024	0.087	0.160	-0.029
-0.145	0.860	-0.424	-0.041	0.955	-0.295	0.467	0.246	0.094	-0.060	-0.077	-0.065	0.028	0.103	0.173	-0.017
-0.080	0.852	-0.416	-0.045	0.957	-0.286	0.466	0.466	0.054	0.009	-0.088	-0.066	0.037	0.111	0.166	-0.005
-0.133	0.856	-0.471	-0.051	0.960	-0.276	0.531	0.541	0.127	-0.039	-0.087	-0.131	0.016	0.107	0.222	-0.003
-0.141	0.871	-0.459	-0.059	0.963	-0.262	0.713	0.581	0.248	-0.038	-0.075	-0.133	0.023	0.092	0.211	-0.007
-0.180	0.910	-0.404	-0.068	0.967	-0.245	0.857	0.390	0.312	-0.068	-0.040	-0.094	0.061	0.054	0.157	-0.034
-0.199	0.960	-0.357	-0.076	0.971	-0.228	0.886	0.246	0.348	-0.079	0.007	-0.064	0.079	0.003	0.110	-0.044
-0.249	0.960	-0.306	-0.083	0.974	-0.212	0.826	0.020	0.323	-0.122	0.004	-0.028	0.128	0.004	0.060	-0.037
-0.176	0.972	-0.262	-0.087	0.976	-0.198	0.749	0.059	0.180	-0.045	0.013	0.001	0.054	0.008	0.017	-0.015
-0.103	0.991	-0.286	-0.090	0.978	-0.186	0.597	0.201	0.111	0.031	0.030	-0.035	0.019	0.028	0.041	0.012
-0.072	1.022	-0.309	-0.092	0.980	-0.176	0.514	0.304	0.072	0.064	0.059	-0.068	0.050	0.059	0.065	0.053
-0.083	1.022	-0.329	-0.094	0.981	-0.168	0.429	-0.004	0.082	0.054	0.058	-0.096	0.039	0.059	0.084	0.088
-0.064	0.980	-0.329	-0.093	0.982	-0.162	0.338	-0.098	0.005	0.073	0.014	-0.102	0.058	0.017	0.084	0.114
-0.026	0.941	-0.317	-0.092	0.983	-0.156	0.328	-0.306	-0.028	0.110	-0.025	-0.095	0.097	0.021	0.072	0.142
0.005	0.941	-0.353	-0.089	0.984	-0.153	0.252	-0.420	-0.030	0.139	-0.026	-0.134	0.128	0.020	0.108	0.174
0.067	0.922	-0.333	-0.087	0.985	-0.150	0.212	-0.303	-0.033	0.198	-0.046	-0.118	0.189	0.039	0.087	0.202
0.086	0.883	-0.341	-0.085	0.986	-0.146	0.261	-0.372	-0.028	0.215	-0.086	-0.129	0.209	0.077	0.095	0.226
0.086	0.883	-0.341	-0.084	0.986	-0.140	0.337	-0.302	0.015	0.214	-0.087	-0.135	0.209	0.076	0.094	0.238
0.090	0.844	-0.341	-0.085	0.988	-0.132	0.501	-0.411	0.109	0.219	-0.126	-0.143	0.212	0.113	0.094	0.240
0.082	0.833	-0.298	-0.087	0.989	-0.122	0.584	-0.342	0.183	0.213	-0.139	-0.110	0.204	0.124	0.050	0.238
0.078	0.848	-0.278	-0.091	0.990	-0.108	0.747	-0.366	0.269	0.214	-0.125	-0.104	0.199	0.108	0.030	0.231
0.078	0.910	-0.258	-0.096	0.991	-0.092	0.839	-0.271	0.290	0.219	-0.064	-0.100	0.199	0.045	0.009	0.210
0.047	0.991	-0.227	-0.100	0.992	-0.075	0.883	0.042	0.214	0.192	0.016	-0.086	0.167	0.036	0.024	0.194
-0.037	1.018	-0.254	-0.103	0.993	-0.060	0.841	-0.255	0.204	0.111	0.042	-0.129	0.082	0.064	0.002	0.176
-0.026	1.057	-0.219	-0.107	0.993	-0.045	0.790	-0.122	0.218	0.126	0.080	-0.108	0.093	0.103	0.035	0.161
-0.030	1.123	-0.183	-0.111	0.993	-0.033	0.666	-0.284	0.222	0.126	0.146	-0.085	0.088	0.169	0.073	0.142
0.001	1.107	-0.124	-0.115	0.993	-0.020	0.647	-0.125	0.206	0.161	0.131	-0.038	0.120	0.154	0.133	0.132
-0.026	1.099	-0.030	-0.117	0.993	-0.010	0.524	0.052	0.154	0.136	0.123	0.046	0.093	0.147	0.228	0.121
-0.087	1.103	-0.136	-0.120	0.993	-0.002	0.420	-0.159	0.156	0.078	0.127	-0.068	0.031	0.151	0.123	0.102
-0.072	1.057	-0.077	-0.123	0.992	0.005	0.383	0.065	0.152	0.096	0.081	-0.016	0.046	0.105	0.184	0.086
-0.126	1.022	-0.085	-0.126	0.992	0.009	0.218	-0.005	0.131	0.045	0.047	-0.028	0.009	0.071	0.177	0.063
-0.095	0.995	-0.089	-0.128	0.992	0.012	0.115	0.143	0.102	0.078	0.020	-0.034	0.021	0.045	0.175	0.035
-0.180	1.026	-0.049	-0.128	0.992	0.013	0.058	0.314	0.025	-0.006	0.051	0.004	0.065	0.076	0.216	0.003
-0.241	0.991	-0.105	-0.129	0.991	0.014	0.038	-0.002	0.043	-0.067	0.016	-0.052	0.128	0.043	0.163	-0.018
-0.276	0.987	-0.124	-0.130	0.991	0.011	-0.099	-0.005	0.024	-0.100	0.013	-0.069	0.164	0.040	0.145	-0.036
-0.249	0.983	-0.101	-0.131	0.991	0.008	-0.129	-0.085	0.017	-0.073	0.009	-0.042	0.139	0.036	0.170	-0.040
-0.199	0.960	-0.105	-0.131	0.991	0.009	0.054	-0.046	-0.012	-0.023	-0.014	-0.047	0.091	0.013	0.168	-0.036
-0.218	1.007	-0.085	-0.131	0.991	0.007	-0.029	-0.209	0.009	-0.042	0.032	-0.026	0.112	0.060	0.190	-0.030
-0.187	0.999	-0.022	-0.132	0.991	0.006	-0.033	-0.223	0.022	-0.010	0.025	0.039	0.082	0.053	0.254	-0.024
-0.210	0.968	-0.038	-0.132	0.991	0.005	-0.058	0.080	-0.004	-0.033	-0.006	0.024	0.107	0.023	0.240	-0.029
-0.199	0.999	-0.053	-0.133	0.991	0.005	0.032	-0.208	0.014	-0.021	0.025	0.008	0.097	0.054	0.226	-0.036
-0.218	1.003	-0.069	-0.133	0.991	0.006	0.044	0.179	0.010	-0.040	0.029	-0.008	0.117	0.058	0.211	-0.041
-0.241	0.972	-0.045	-0.134	0.991	0.005	-0.038	-0.194	0.047	-0.061	-0.002	0.017	0.141	0.028	0.237	-0.040
-0.214	0.937	-0.006	-0.135	0.991	0.004	-0.018	-0.036	0.010	-0.034	-0.037	0.057	0.115	0.007	0.277	-0.042
-0.183	0.960	0.022	-0.135	0.991	0.003	-0.045	-0.075	-0.001	-0.003	-0.013	0.085	0.085	0.016	0.306	-0.049
-0.183	0.960	0.022	-0.135	0.991	0.002	-0.066	-0.117	-0.032	-0.003	-0.013	0.087	0.086	0.016	0.308	-0.046
-0.245	0.953	-0.042	-0.134	0.991	0.002	0.016	-0.031	-0.043	-0.065	-0.021	0.024	0.148	0.009	0.246	-0.047
-0.226	0.929	-0.045	-0.134	0.991	0.002	0.042	-0.238	-0.027	-0.046	-0.044	0.020	0.129	0.014	0.243	-0.050
-0.241	1.003	-0.081	-0.134	0.991	0.001	-0.025	0.025	-0.009	-0.062	0.029	-0.015	0.145	0.059	0.209	-0.052
-0.214	1.049	-0.018	-0.134	0.991	-0.002	-0.118	-0.100	-0.012	-0.035	0.076	0.051	0.119	0.105	0.273	-0.040
-0.207	0.991	-0.022	-0.133	0.991	-0.002	0.009	-0.132	-0.048	-0.028	0.018	0.047	0.111	0.048	0.269	-0.044
-0.191	1.007	-0.085	-0.131	0.991	-0.003	-0.065	0.016	-0.101	-0.014	0.033	-0.015	0.096	0.063	0.207	-0.034
-0.257	0.968	-0.085	-0.131	0.991	-0.006	-0.085	-0.134	-0.042	-0.080	-0.006	-0.013	0.161	0.025	0.208	-0.036
-0.176	0.976	-0.069	-0.129	0.992	-0.008	-0.124	-0.038	-0.082	-0.001	0.002	0.006	0.081	0.032	0.225	-0.033
-0.237	0.953	-0.077	-0.129	0.992	-0.012	-0.118	-0.255	-0.059	-0.063	-0.021	0.001	0.142	0.010	0.218	-0.048
-0.210	1.003	-0.105	-0.126	0.992	-0.014	-0.120	0.068	-0.116	-0.038	0.029	-0.024	0.115	0.060	0.192	-0.044
-0.253	0.980	-0.057	-0.125	0.992	-0.016	-0.091	-0.177	-0.083	-0.082	0.005	0.026	0.157	0.037	0.240	-0.040
-0.207	0.980	-0.049	-0.124	0.992	-0.019	-0.083	-0.230	-0.080	-0.037	0.005	0.036	0.111	0.038	0.249	-0.039
-0.145	1.014	-0.077	-0.122	0.992	-0.023	-0.180	-0.087	-0.073	0.023	0.040	0.012	0.050	0.072	0.222	-0.037
-0.222	1.010	-0.093	-0.121	0.992	-0.027	-0.171	-0.192	-0.097	-0.056	0.036	0.001	0.127	0.069	0.207	-0.029
-0.180	1.007	-0.089	-0.118	0.992	-0.031	-0.227	-0.033	-0.115	-0.016	0.033	0.009	0.085	0.065	0.212	-0.025
-0.218	1.026	-0.112	-0.117	0.992	-0.038	-0.312	-0.110	-0.108	-0.056	0.052	-0.008	0.123	0.085	0.189	-0.040
-0.187	1.018	-0.108	-0.114	0.992	-0.045	-0.312	-0.025	-0.133	-0.027	0.044	0.002	0.093	0.078	0.194	-0.039
-0.218	1.010	-0.112	-0.112	0.992	-0.050	-0.260	-0.206	-0.100	-0.059	0.037	0.004	0.123	0.071	0.191	-0.048
-0.195	1.030	-0.093	-0.110	0.992	-0.057	-0.305	-0.077	-0.121	-0.038	0.056	0.030	0.100	0.090	0.212	-0.046
-0.218	0.983	-0.108	-0.107	0.992	-0.064	-0.368	0.166	-0.159	-0.064	0.010	0.021	0.123	0.044	0.197	-0.042
-0.195	0.983	-0.136	-0.105	0.992	-0.070	-0.282	-0.323	-0.128	-0.043	0.010	-0.000	0.099	0.044	0.171	-0.039
-0.157	1.007	-0.156	-0.102	0.992	-0.077	-0.332	-0.197	-0.129	-0.007	0.033	-0.013	0.061	0.068	0.152	-0.040
-0.191	1.026	-0.152	-0.099	0.991	-0.085	-0.383	-0.034	-0.170	-0.044	0.053	-0.001	0.095	0.088	0.157	-0.023
-0.203	0.972	-0.160	-0.096	0.991	-0.094	-0.418	-0.209	-0.157	-0.059	-0.001	0.000	0.106	0.034	0.150	-0.030
-0.103	0.976	-0.128	-0.092	0.990	-0.102	-0.379	-0.238	-0.140	0.038	0.004	0.040	0.006	0.038	0.183	-0.035
-0.218	0.980	-0.179	-0.089	0.990	-0.110	-0.400	0.180	-0.183	-0.080	0.008	-0.004	0.122	0.043	0.132	-0.034
-0.149	0.987	-0.132	-0.087	0.989	-0.117	-0.366	-0.065	-0.148	-0.014	0.017	0.051	0.052	0.050	0.181	-0.034
-0.149	0.987	-0.132	-0.083	0.989	-0.125	-0.382	-0.050	-0.164	-0.017	0.018	0.059	0.052	0.051	0.182	-0.041
-0.191	1.010	-0.219	-0.080	0.988	-0.133	-0.384	-0.139	-0.186	-0.063	0.042	-0.020	0.094	0.075	0.096	-0.035
-0.141	1.014	-0.211	-0.076	0.987	-0.141	-0.415	0.022	-0.189	-0.016	0.047	-0.003	0.044	0.079	0.104	-0.038
-0.164	1.010	-0.199	-0.072	0.986	-0.152	-0.516	-0.149	-0.188	-0.043	0.044	0.019	0.067	0.075	0.117	-0.037
-0.157	1.018	-0.203	-0.068	0.984	-0.162	-0.518	-0.068	-0.218	-0.040	0.053	0.026	0.059	0.083	0.114	-0.038
-0.133	0.972	-0.215	-0.064	0.983	-0.172	-0.496	-0.017	-0.218	-0.021	0.009	0.024	0.036	0.037	0.103	-0.040
-0.168	0.983	-0.239	-0.060	0.981	-0.182	-0.491	-0.114	-0.198	-0.060	0.022	0.010	0.071	0.049	0.081	-0.037
-0.126	0.960	-0.250	-0.056	0.980	-0.191	-0.431	-0.039	-0.202	-0.021	-0.000	0.007	0.028	0.026	0.070	-0.035
-0.137	0.987	-0.270	-0.053	0.978	-0.200	-0.435	0.010	-0.192	-0.036	0.029	-0.004	0.040	0.054	0.051	-0.032
-0.133	1.010	-0.274	-0.049	0.977	-0.208	-0.416	-0.164	-0.173	-0.036	0.053	0.001	0.036	0.078	0.048	-0.030
-0.103	0.987	-0.266	-0.045	0.975	-0.217	-0.429	-0.131	-0.171	-0.009	0.032	0.018	0.005	0.055	0.057	-0.029
-0.137	0.949	-0.278	-0.041	0.973	-0.225	-0.435	-0.085	-0.182	-0.048	-0.005	0.015	0.040	0.017	0.046	-0.026
-0.103	0.976	-0.306	-0.037	0.971	-0.234	-0.427	-0.238	-0.159	-0.017	0.024	-0.004	0.006	0.045	0.020	-0.033
-0.091	0.999	-0.274	-0.034	0.970	-0.242	-0.382	0.055	-0.202	-0.009	0.049	0.035	0.006	0.069	0.052	-0.040
-0.149	0.960	-0.302	-0.032	0.968	-0.249	-0.393	0.062	-0.146	-0.069	0.012	0.015	0.052	0.031	0.026	-0.037
-0.118	0.960	-0.290	-0.028	0.966	-0.257	-0.384	-0.122	-0.163	-0.042	0.014	0.035	0.022	0.031	0.039	-0.045
-0.099	0.918	-0.302	-0.025	0.964	-0.264	-0.377	0.038	-0.166	-0.025	-0.027	0.030	0.002	0.010	0.028	-0.043
-0.130	0.925	-0.341	-0.022	0.962	-0.271	-0.331	-0.074	-0.184	-0.059	-0.017	-0.003	0.033	0.002	0.010	-0.038
-0.060	0.933	-0.302	-0.018	0.961	-0.277	-0.286	-0.208	-0.171	0.005	-0.008	0.043	0.036	0.007	0.031	-0.027
-0.099	0.933	-0.325	-0.014	0.959	-0.283	-0.324	-0.079	-0.188	-0.037	-0.006	0.025	0.003	0.007	0.008	-0.035
-0.045	0.949	-0.325	-0.011	0.957	-0.289	-0.320	-0.065	-0.130	0.014	0.011	0.032	0.051	0.023	0.009	-0.029
-0.137	0.937	-0.365	-0.008	0.956	-0.294	-0.262	-0.151	-0.110	-0.081	0.001	-0.003	0.042	0.012	0.029	-0.033
-0.091	0.983	-0.404	-0.006	0.954	-0.301	-0.310	-0.047	-0.118	-0.037	0.050	-0.036	0.004	0.059	0.067	-0.024
-0.076	0.960	-0.345	-0.003	0.952	-0.307	-0.333	-0.084	-0.130	-0.024	0.029	0.030	0.019	0.037	0.007	-0.034
-0.030	0.964	-0.337	-0.001	0.949	-0.315	-0.429	-0.055	-0.127	0.019	0.035	0.046	0.065	0.041	0.002	-0.032
-0.080	0.925	-0.345	0.002	0.946	-0.324	-0.428	-0.102	-0.117	-0.033	-0.001	0.046	0.015	0.003	0.004	-0.032
-0.080	0.887	-0.306	0.004	0.944	-0.331	-0.382	0.092	-0.151	-0.035	-0.037	0.093	0.014	0.035	0.036	-0.030
-0.045	0.949	-0.353	0.007	0.941	-0.339	-0.458	-0.011	-0.144	-0.003	0.028	0.054	0.048	0.028	0.010	-0.030
-0.045	0.964	-0.365	0.009	0.938	-0.347	-0.383	0.119	-0.174	-0.005	0.047	0.050	0.048	0.044	0.022	-0.022
-0.014	0.972	-0.369	0.011	0.935	-0.354	-0.383	0.045	-0.164	0.023	0.057	0.053	0.078	0.052	0.025	-0.021
-0.018	0.925	-0.365	0.014	0.933	-0.360	-0.339	0.069	-0.178	0.016	0.013	0.063	0.074	0.006	0.020	-0.025
-0.076	0.902	-0.373	0.016	0.930	-0.367	-0.342	0.107	-0.175	-0.044	-0.007	0.062	0.016	0.016	0.027	-0.043
-0.041	0.895	-0.353	0.018	0.927	-0.374	-0.371	0.256	-0.205	-0.011	-0.012	0.089	0.050	0.023	0.007	-0.058
-0.122	0.895	-0.369	0.020	0.924	-0.381	-0.423	0.068	-0.161	-0.093	-0.009	0.081	0.031	0.022	0.022	-0.072
-0.057	0.910	-0.325	0.022	0.921	-0.389	-0.401	0.307	-0.250	-0.030	0.010	0.132	0.033	0.006	0.023	-0.071
-0.072	0.875	-0.376	0.024	0.918	-0.396	-0.411	0.204	-0.177	-0.047	-0.022	0.088	0.017	0.040	0.027	-0.083
-0.064	0.887	-0.412	0.024	0.914	-0.405	-0.453	0.184	-0.142	-0.040	-0.006	0.061	0.025	0.027	0.061	-0.074
-0.110	0.887	-0.424	0.024	0.911	-0.413	-0.416	0.189	-0.106	-0.086	-0.003	0.057	0.021	0.026	0.072	-0.075
-0.068	0.879	-0.396	0.025	0.908	-0.419	-0.355	0.160	-0.122	-0.044	-0.007	0.091	0.021	0.033	0.043	-0.073
-0.076	0.868	-0.400	0.024	0.905	-0.424	-0.267	0.161	-0.058	-0.051	-0.017	0.092	0.013	0.044	0.046	-0.075
-0.045	0.840	-0.369	0.023	0.904	-0.428	-0.211	0.299	-0.070	-0.019	-0.042	0.127	0.044	0.070	0.013	-0.078
-0.072	0.871	-0.420	0.021	0.902	-0.430	-0.122	0.242	-0.047	-0.045	-0.010	0.078	0.018	0.039	0.064	-0.082
-0.126	0.871	-0.424	0.021	0.902	-0.432	-0.089	0.155	-0.045	-0.097	-0.009	0.076	0.035	0.038	0.067	-0.079
-0.095	0.833	-0.412	0.019	0.901	-0.433	-0.041	0.114	0.003	-0.065	-0.048	0.089	0.003	0.077	0.054	-0.079
-0.060	0.813	-0.404	0.019	0.902	-0.432	0.029	0.028	0.003	-0.030	-0.067	0.096	0.032	0.096	0.045	-0.074
-0.060	0.798	-0.384	0.016	0.902	-0.432	0.049	0.271	-0.009	-0.028	-0.083	0.115	0.033	0.111	0.024	-0.055
-0.057	0.825	-0.432	0.014	0.903	-0.429	0.137	0.184	-0.005	-0.022	-0.057	0.066	0.038	0.084	0.070	-0.046
-0.037	0.868	-0.440	0.011	0.905	-0.426	0.182	0.348	0.003	0.000	-0.016	0.055	0.058	0.042	0.077	-0.039
-0.072	0.848	-0.436	0.008	0.906	-0.423	0.203	0.221	0.077	-0.031	-0.037	0.055	0.024	0.061	0.072	-0.025
-0.072	0.868	-0.495	0.003	0.909	-0.417	0.315	0.402	0.051	-0.026	-0.020	-0.009	0.025	0.041	0.129	0.009
-0.060	0.864	-0.522	-0.001	0.911	-0.412	0.277	0.593	-0.018	-0.010	-0.026	-0.042	0.037	0.044	0.155	0.016
0.047	0.837	-0.574	-0.008	0.913	-0.408	0.250	0.756	0.002	0.104	-0.055	-0.097	0.146	0.070	0.205	-0.012
-0.091	0.848	-0.593	-0.014	0.915	-0.404	0.275	0.802	-0.016	-0.028	-0.045	-0.121	0.008	0.057	0.223	-0.044
-0.257	0.887	-0.436	-0.018	0.917	-0.399	0.241	0.476	-0.027	-0.190	-0.008	0.032	0.157	0.017	0.063	-0.048
-0.257	0.887	-0.436	-0.019	0.918	-0.396	0.202	0.156	-0.037	-0.188	-0.010	0.028	0.156	0.015	0.061	-0.062
-0.087	0.910	-0.467	-0.020	0.919	-0.393	0.119	0.225	-0.049	-0.018	0.013	-0.005	0.013	0.009	0.091	-0.054
-0.026	0.895	-0.503	-0.022	0.919	-0.393	0.047	0.339	-0.065	0.045	-0.003	-0.042	0.075	0.005	0.124	-0.003
-0.030	0.864	-0.510	-0.022	0.919	-0.393	0.019	0.157	-0.087	0.041	-0.034	-0.050	0.071	0.035	0.129	0.058
-0.007	0.856	-0.510	-0.020	0.920	-0.392	0.047	0.010	-0.076	0.063	-0.042	-0.050	0.094	0.042	0.126	0.092
0.032	0.810	-0.550	-0.018	0.920	-0.390	0.126	-0.153	-0.028	0.099	-0.089	-0.091	0.132	0.087	0.162	0.124
0.051	0.790	-0.589	-0.016	0.922	-0.388	0.178	-0.307	0.029	0.117	-0.109	-0.133	0.151	0.106	0.199	0.164
0.140	0.813	-0.550	-0.014	0.923	-0.385	0.180	-0.256	0.023	0.203	-0.087	-0.097	0.239	0.082	0.157	0.199
0.182	0.852	-0.534	-0.013	0.924	-0.383	0.173	-0.159	0.007	0.244	-0.050	-0.084	0.281	0.042	0.140	0.221
0.170	0.891	-0.550	-0.012	0.925	-0.379	0.209	-0.039	-0.002	0.231	-0.013	-0.103	0.269	0.003	0.153	0.235
0.147	0.906	-0.574	-0.011	0.927	-0.375	0.269	-0.158	0.067	0.208	0.001	-0.131	0.246	0.014	0.174	0.229
0.143	0.887	-0.534	-0.013	0.929	-0.370	0.257	0.001	0.125	0.206	-0.020	-0.096	0.242	0.005	0.132	0.223
0.113	0.902	-0.507	-0.014	0.931	-0.366	0.289	-0.097	0.128	0.176	-0.007	-0.073	0.210	0.011	0.102	0.196
0.143	0.941	-0.514	-0.017	0.933	-0.359	0.347	0.264	0.052	0.209	0.030	-0.088	0.240	0.051	0.107	0.168
0.017	0.953	-0.526	-0.019	0.936	-0.353	0.384	0.019	0.096	0.084	0.039	-0.106	0.112	0.063	0.117	0.144
0.009	0.937	-0.483	-0.021	0.938	-0.345	0.418	0.084	0.112	0.079	0.021	-0.070	0.103	0.049	0.070	0.126
0.020	0.953	-0.455	-0.024	0.940	-0.339	0.338	0.080	0.124	0.094	0.034	-0.049	0.113	0.065	0.040	0.087
0.005	0.991	-0.471	-0.026	0.943	-0.332	0.365	0.145	0.069	0.080	0.071	-0.072	0.096	0.104	0.052	0.081
-0.076	1.022	-0.471	-0.028	0.944	-0.328	0.254	-0.090	0.107	0.001	0.100	-0.076	0.014	0.136	0.049	0.071
-0.007	0.995	-0.428	-0.030	0.945	-0.325	0.181	-0.039	0.154	0.073	0.072	-0.036	0.082	0.109	0.003	0.061
-0.037	1.018	-0.408	-0.032	0.946	-0.321	0.193	0.080	0.089	0.045	0.094	-0.020	0.049	0.133	0.019	0.037
-0.033	0.991	-0.408	-0.035	0.947	-0.321	0.040	0.039	0.104	0.051	0.067	-0.021	0.051	0.107	0.021	0.026
-0.110	0.995	-0.388	-0.038	0.947	-0.320	0.030	0.213	0.068	-0.023	0.071	-0.001	0.027	0.111	0.043	0.009
-0.118	0.968	-0.388	-0.038	0.947	-0.320	0.011	-0.179	0.082	-0.030	0.044	-0.002	0.036	0.084	0.046	-0.010
-0.103	0.983	-0.400	-0.040	0.946	-0.321	-0.045	0.039	0.049	-0.014	0.060	-0.012	0.021	0.100	0.036	-0.030
-0.133	1.007	-0.373	-0.040	0.945	-0.324	-0.145	0.138	-0.017	-0.043	0.084	0.018	0.053	0.124	0.066	-0.035
-0.130	0.972	-0.373	-0.039	0.944	-0.328	-0.195	-0.268	-0.010	-0.041	0.051	0.022	0.050	0.089	0.068	-0.041
-0.160	0.945	-0.451	-0.037	0.942	-0.333	-0.250	-0.240	-0.021	-0.074	0.025	-0.052	0.082	0.062	0.009	-0.044
-0.160	0.945	-0.451	-0.036	0.940	-0.338	-0.274	0.043	-0.109	-0.075	0.027	-0.047	0.083	0.062	0.008	-0.044
-0.095	0.956	-0.373	-0.034	0.938	-0.344	-0.313	-0.070	-0.074	-0.011	0.041	0.038	0.018	0.074	0.073	-0.039
-0.122	0.945	-0.376	-0.034	0.936	-0.350	-0.285	0.062	-0.063	-0.039	0.032	0.040	0.045	0.062	0.070	-0.037
-0.083	0.968	-0.365	-0.033	0.934	-0.357	-0.380	0.059	-0.059	-0.001	0.057	0.058	0.007	0.086	0.084	-0.032
-0.099	0.945	-0.357	-0.032	0.931	-0.364	-0.385	0.045	-0.077	-0.017	0.037	0.073	0.023	0.063	0.093	-0.036
-0.114	0.906	-0.443	-0.031	0.929	-0.369	-0.285	0.074	-0.077	-0.033	0.001	-0.008	0.039	0.024	0.008	-0.035
-0.133	0.910	-0.463	-0.031	0.926	-0.377	-0.397	-0.032	-0.025	-0.053	0.008	-0.020	0.058	0.028	0.010	-0.051
-0.099	0.937	-0.369	-0.030	0.924	-0.382	-0.266	0.153	-0.102	-0.019	0.037	0.080	0.024	0.056	0.086	-0.047
-0.187	0.871	-0.447	-0.029	0.921	-0.389	-0.374	-0.281	-0.014	-0.109	-0.026	0.008	0.113	0.010	0.008	-0.050
-0.114	0.887	-0.510	-0.027	0.917	-0.398	-0.440	-0.064	-0.065	-0.037	-0.007	-0.046	0.040	0.006	0.054	-0.048
-0.130	0.933	-0.491	-0.025	0.913	-0.406	-0.459	-0.117	-0.057	-0.054	0.043	-0.018	0.056	0.053	0.033	-0.048
-0.114	0.918	-0.495	-0.023	0.910	-0.414	-0.404	-0.155	-0.084	-0.041	0.031	-0.014	0.041	0.037	0.036	-0.038
-0.110	0.910	-0.479	-0.021	0.907	-0.422	-0.420	-0.090	-0.098	-0.040	0.027	0.009	0.037	0.030	0.019	-0.049
-0.118	0.860	-0.471	-0.018	0.902	-0.431	-0.528	-0.104	-0.119	-0.050	-0.019	0.027	0.045	0.019	0.011	-0.055
-0.137	0.860	-0.487	-0.015	0.897	-0.442	-0.565	-0.092	-0.146	-0.072	-0.014	0.022	0.064	0.019	0.025	-0.053
-0.130	0.864	-0.479	-0.012	0.892	-0.452	-0.568	-0.117	-0.120	-0.068	-0.005	0.040	0.056	0.016	0.017	-0.054
-0.060	0.860	-0.475	-0.009	0.887	-0.461	-0.499	-0.073	-0.139	-0.001	-0.004	0.053	0.012	0.019	0.012	-0.054
-0.091	0.883	-0.487	-0.006	0.883	-0.469	-0.430	-0.067	-0.147	-0.035	0.023	0.049	0.018	0.004	0.023	-0.055
-0.095	0.895	-0.507	-0.003	0.880	-0.475	-0.358	-0.034	-0.173	-0.042	0.038	0.036	0.022	0.016	0.042	-0.052
-0.118	0.879	-0.491	-0.001	0.875	-0.483	-0.471	-0.001	-0.159	-0.068	0.028	0.060	0.045	0.001	0.026	-0.057
-0.080	0.883	-0.475	0.003	0.871	-0.491	-0.435	-0.236	-0.093	-0.034	0.036	0.083	0.007	0.005	0.009	-0.053
-0.064	0.856	-0.491	0.005	0.866	-0.500	-0.508	-0.052	-0.101	-0.021	0.014	0.076	0.009	0.022	0.025	-0.051
-0.053	0.833	-0.522	0.008	0.861	-0.509	-0.555	-0.164	-0.090	-0.012	-0.004	0.054	0.020	0.045	0.056	-0.043
-0.072	0.840	-0.562	0.011	0.856	-0.517	-0.425	-0.144	-0.090	-0.034	0.009	0.023	0.001	0.037	0.095	-0.040
-0.083	0.883	-0.597	0.011	0.851	-0.525	-0.450	0.154	-0.119	-0.046	0.056	-0.005	0.011	0.006	0.130	-0.041
-0.049	0.852	-0.510	0.014	0.846	-0.534	-0.537	-0.147	-0.098	-0.015	0.031	0.091	0.024	0.025	0.043	-0.035
-0.064	0.810	-0.546	0.015	0.841	-0.542	-0.467	0.113	-0.113	-0.031	-0.007	0.063	0.009	0.068	0.078	-0.044
-0.018	0.748	-0.577	0.017	0.836	-0.548	-0.384	-0.141	-0.076	0.013	-0.064	0.038	0.055	0.129	0.109	-0.039
-0.114	0.783	-0.613	0.020	0.831	-0.556	-0.465	-0.105	-0.094	-0.086	-0.024	0.011	0.041	0.095	0.145	-0.033
-0.014	0.794	-0.554	0.023	0.826	-0.564	-0.478	-0.129	-0.123	0.011	-0.008	0.078	0.059	0.083	0.085	-0.033
-0.018	0.725	-0.577	0.023	0.821	-0.571	-0.396	0.219	-0.166	0.007	-0.072	0.061	0.055	0.153	0.109	-0.037
-0.068	0.752	-0.621	0.024	0.815	-0.579	-0.480	0.054	-0.130	-0.045	-0.040	0.026	0.005	0.126	0.152	-0.028
-0.030	0.740	-0.609	0.025	0.810	-0.586	-0.453	0.069	-0.125	-0.007	-0.046	0.046	0.044	0.138	0.140	-0.033
-0.049	0.728	-0.617	0.027	0.805	-0.593	-0.379	0.021	-0.104	-0.027	-0.053	0.044	0.025	0.149	0.147	-0.039
-0.049	0.674	-0.633	0.028	0.801	-0.598	-0.336	0.028	-0.105	-0.029	-0.103	0.034	0.025	0.203	0.163	-0.034
-0.064	0.698	-0.668	0.029	0.797	-0.604	-0.320	-0.043	-0.086	-0.046	-0.076	0.004	0.010	0.180	0.199	-0.037
-0.026	0.755	-0.613	0.030	0.793	-0.608	-0.273	0.076	-0.085	-0.007	-0.014	0.064	0.049	0.122	0.143	-0.035
-0.049	0.763	-0.664	0.032	0.792	-0.610	-0.139	-0.099	-0.060	-0.032	-0.005	0.015	0.026	0.115	0.195	-0.034
-0.026	0.744	-0.609	0.032	0.790	-0.612	-0.090	-0.029	-0.035	-0.010	-0.023	0.071	0.049	0.134	0.139	-0.032
-0.030	0.732	-0.633	0.032	0.790	-0.613	-0.036	0.050	-0.014	-0.013	-0.034	0.048	0.045	0.146	0.163	-0.032
-0.033	0.717	-0.617	0.031	0.789	-0.613	-0.030	-0.006	0.011	-0.017	-0.049	0.065	0.041	0.162	0.148	-0.035
-0.037	0.686	-0.656	0.031	0.789	-0.613	0.009	-0.014	0.023	-0.020	-0.080	0.026	0.038	0.193	0.187	-0.031
-0.037	0.717	-0.585	0.031	0.791	-0.611	0.137	-0.005	0.012	-0.020	-0.051	0.095	0.038	0.161	0.116	-0.040
-0.003	0.717	-0.597	0.028	0.794	-0.607	0.258	0.168	0.009	0.017	-0.054	0.079	0.073	0.161	0.128	-0.042
-0.072	0.728	-0.589	0.026	0.797	-0.603	0.245	0.150	0.004	-0.050	-0.045	0.083	0.004	0.150	0.120	-0.045
-0.045	0.713	-0.585	0.023	0.800	-0.599	0.263	0.235	0.028	-0.020	-0.064	0.083	0.031	0.165	0.116	-0.040
-0.037	0.740	-0.558	0.020	0.804	-0.595	0.295	0.139	0.031	-0.010	-0.040	0.106	0.039	0.138	0.088	-0.047
-0.037	0.752	-0.597	0.019	0.807	-0.590	0.328	0.029	0.087	-0.008	-0.033	0.061	0.040	0.127	0.127	-0.038
-0.057	0.783	-0.593	0.016	0.812	-0.583	0.416	0.164	0.035	-0.024	-0.007	0.059	0.021	0.096	0.123	-0.044
-0.041	0.783	-0.577	0.013	0.816	-0.577	0.360	0.144	0.052	-0.006	-0.011	0.069	0.036	0.096	0.107	-0.048
-0.103	0.786	-0.597	0.012	0.820	-0.572	0.346	-0.040	0.095	-0.066	-0.011	0.043	0.025	0.092	0.127	-0.048
-0.076	0.755	-0.530	0.008	0.824	-0.566	0.356	0.296	0.032	-0.035	-0.046	0.105	0.001	0.123	0.060	-0.047
-0.033	0.763	-0.526	0.004	0.829	-0.560	0.363	0.136	0.094	0.011	-0.043	0.103	0.044	0.116	0.055	-0.049
-0.068	0.783	-0.558	0.000	0.833	-0.553	0.408	0.237	0.077	-0.020	-0.028	0.065	0.009	0.096	0.087	-0.041
-0.068	0.783	-0.558	-0.002	0.838	-0.546	0.450	0.029	0.096	-0.018	-0.033	0.057	0.009	0.097	0.087	-0.038
-0.080	0.802	-0.558	-0.006	0.843	-0.538	0.463	0.295	0.038	-0.025	-0.018	0.049	0.003	0.077	0.087	-0.040
-0.099	0.821	-0.566	-0.008	0.847	-0.532	0.360	0.085	0.068	-0.042	-0.003	0.036	0.022	0.058	0.095	-0.044
-0.064	0.813	-0.499	-0.012	0.850	-0.527	0.286	0.213	0.061	-0.004	-0.014	0.098	0.013	0.066	0.028	-0.043
-0.091	0.825	-0.499	-0.014	0.852	-0.523	0.260	0.158	0.027	-0.029	-0.005	0.093	0.014	0.054	0.027	-0.041
-0.087	0.821	-0.562	-0.017	0.855	-0.519	0.248	0.167	0.039	-0.022	-0.011	0.026	0.010	0.058	0.090	-0.039
-0.087	0.829	-0.538	-0.019	0.857	-0.514	0.261	0.174	0.018	-0.020	-0.006	0.045	0.011	0.051	0.066	-0.035
-0.107	0.848	-0.562	-0.021	0.859	-0.512	0.151	0.114	0.030	-0.037	0.011	0.019	0.030	0.032	0.090	-0.039
-0.072	0.860	-0.534	-0.024	0.861	-0.509	0.164	0.254	0.020	0.001	0.021	0.044	0.005	0.020	0.062	-0.042
-0.133	0.848	-0.507	-0.026	0.862	-0.507	0.128	0.064	0.047	-0.059	0.008	0.069	0.057	0.032	0.034	-0.044
-0.103	0.852	-0.507	-0.028	0.863	-0.505	0.100	0.127	0.017	-0.026	0.011	0.067	0.026	0.029	0.034	-0.044
-0.107	0.856	-0.530	-0.029	0.863	-0.505	0.002	0.059	0.016	-0.029	0.015	0.043	0.030	0.025	0.058	-0.056
-0.114	0.856	-0.542	-0.031	0.863	-0.504	0.028	0.205	-0.021	-0.035	0.015	0.031	0.038	0.025	0.069	-0.052
-0.145	0.852	-0.538	-0.032	0.864	-0.503	0.062	0.166	-0.013	-0.064	0.010	0.033	0.069	0.028	0.066	-0.054
-0.133	0.840	-0.534	-0.033	0.864	-0.502	0.050	0.033	0.024	-0.051	-0.002	0.036	0.057	0.040	0.062	-0.059
-0.130	0.821	-0.514	-0.036	0.865	-0.500	0.138	0.171	0.040	-0.045	-0.023	0.054	0.053	0.059	0.043	-0.066
-0.149	0.829	-0.550	-0.039	0.866	-0.498	0.119	0.104	0.072	-0.062	-0.016	0.016	0.072	0.052	0.079	-0.062
-0.164	0.829	-0.534	-0.041	0.867	-0.497	0.077	0.030	0.100	-0.075	-0.017	0.031	0.089	0.051	0.063	-0.049
-0.126	0.840	-0.503	-0.043	0.868	-0.495	0.127	0.051	0.057	-0.034	-0.006	0.060	0.051	0.039	0.031	-0.044
-0.068	0.848	-0.518	-0.045	0.868	-0.495	-0.000	0.152	0.016	0.025	0.002	0.044	0.006	0.031	0.047	-0.025
-0.149	0.837	-0.597	-0.047	0.868	-0.495	-0.024	0.158	-0.006	-0.054	-0.010	-0.035	0.074	0.043	0.126	0.007
-0.080	0.825	-0.605	-0.049	0.870	-0.491	0.216	0.297	-0.015	0.018	-0.023	-0.046	0.005	0.054	0.134	0.023
-0.057	0.825	-0.668	-0.054	0.871	-0.488	0.204	0.503	0.017	0.047	-0.025	-0.113	0.019	0.054	0.197	0.016
-0.126	0.798	-0.684	-0.061	0.874	-0.482	0.316	0.691	-0.048	-0.016	-0.054	-0.135	0.050	0.081	0.213	0.003
-0.187	0.813	-0.664	-0.065	0.876	-0.478	0.220	0.506	-0.064	-0.073	-0.041	-0.119	0.111	0.065	0.194	-0.033
-0.226	0.802	-0.538	-0.066	0.878	-0.475	0.179	0.214	-0.045	-0.110	-0.054	0.003	0.148	0.077	0.068	-0.053
-0.253	0.833	-0.475	-0.067	0.880	-0.471	0.219	0.081	-0.036	-0.136	-0.025	0.062	0.174	0.046	0.005	-0.062
-0.149	0.821	-0.562	-0.067	0.882	-0.467	0.224	0.043	-0.034	-0.031	-0.039	-0.028	0.069	0.057	0.092	-0.047
-0.149	0.821	-0.562	-0.068	0.883	-0.464	0.183	0.099	-0.019	-0.030	-0.040	-0.032	0.068	0.056	0.092	-0.007
-0.083	0.825	-0.570	-0.069	0.885	-0.461	0.181	-0.036	0.058	0.036	-0.038	-0.043	0.001	0.052	0.100	0.039
-0.030	0.817	-0.574	-0.068	0.887	-0.457	0.269	-0.079	0.030	0.090	-0.048	-0.051	0.053	0.060	0.103	0.075
-0.041	0.810	-0.562	-0.068	0.889	-0.453	0.258	-0.140	0.041	0.078	-0.058	-0.044	0.043	0.067	0.092	0.110
0.032	0.802	-0.577	-0.067	0.891	-0.448	0.292	-0.185	0.062	0.150	-0.068	-0.064	0.118	0.074	0.108	0.137
0.017	0.798	-0.605	-0.065	0.894	-0.444	0.304	-0.281	0.022	0.133	-0.074	-0.096	0.103	0.078	0.136	0.161
0.051	0.829	-0.597	-0.062	0.897	-0.438	0.392	-0.365	0.033	0.165	-0.046	-0.095	0.139	0.047	0.128	0.187
0.078	0.829	-0.629	-0.060	0.901	-0.430	0.466	-0.159	0.030	0.191	-0.050	-0.134	0.166	0.046	0.160	0.202
0.090	0.813	-0.581	-0.058	0.905	-0.421	0.552	-0.265	0.048	0.200	-0.069	-0.096	0.178	0.061	0.113	0.221
0.117	0.825	-0.562	-0.057	0.910	-0.412	0.567	-0.287	0.055	0.226	-0.062	-0.086	0.205	0.049	0.093	0.222
0.132	0.844	-0.542	-0.058	0.914	-0.402	0.553	0.073	0.076	0.243	-0.047	-0.076	0.220	0.029	0.073	0.212
0.059	0.891	-0.550	-0.059	0.918	-0.391	0.611	-0.091	0.138	0.171	-0.005	-0.094	0.147	0.018	0.080	0.197
0.032	0.910	-0.546	-0.062	0.923	-0.381	0.602	-0.036	0.151	0.146	0.010	-0.101	0.119	0.037	0.076	0.178
0.009	0.918	-0.522	-0.063	0.927	-0.370	0.625	-0.110	0.125	0.125	0.014	-0.088	0.095	0.045	0.052	0.148
0.009	0.945	-0.491	-0.065	0.931	-0.359	0.587	0.090	0.087	0.127	0.037	-0.068	0.094	0.073	0.020	0.137
-0.030	0.933	-0.459	-0.067	0.935	-0.349	0.568	-0.046	0.126	0.090	0.021	-0.046	0.055	0.062	0.012	0.125
0.005	0.941	-0.459	-0.069	0.938	-0.341	0.454	-0.029	0.150	0.127	0.026	-0.054	0.088	0.070	0.012	0.110
-0.018	0.968	-0.428	-0.071	0.941	-0.331	0.499	-0.043	0.106	0.106	0.050	-0.032	0.064	0.097	0.044	0.095
-0.060	1.007	-0.412	-0.071	0.944	-0.323	0.467	-0.171	0.086	0.064	0.086	-0.025	0.021	0.135	0.059	0.073
-0.064	0.956	-0.408	-0.073	0.946	-0.315	0.443	0.104	0.059	0.062	0.033	-0.029	0.016	0.085	0.063	0.055
-0.153	0.937	-0.404	-0.073	0.949	-0.308	0.409	-0.261	0.081	-0.027	0.012	-0.032	0.073	0.066	0.067	0.041
-0.083	0.968	-0.392	-0.073	0.951	-0.301	0.355	0.070	-0.023	0.043	0.041	-0.027	0.004	0.096	0.079	0.030
-0.107	0.949	-0.420	-0.072	0.952	-0.296	0.279	-0.087	-0.024	0.019	0.020	-0.059	0.028	0.077	0.051	0.012
-0.145	0.983	-0.447	-0.071	0.954	-0.292	0.252	-0.275	-0.015	-0.021	0.054	-0.091	0.066	0.111	0.023	0.023
-0.157	0.972	-0.376	-0.070	0.955	-0.288	0.203	0.223	-0.112	-0.034	0.041	-0.024	0.078	0.099	0.094	0.013
-0.076	0.983	-0.341	-0.069	0.956	-0.284	0.234	0.053	-0.056	0.046	0.051	0.007	0.003	0.111	0.129	-0.004
-0.118	0.964	-0.329	-0.069	0.957	-0.281	0.175	0.102	-0.052	0.004	0.031	0.016	0.040	0.091	0.140	-0.015
-0.168	0.937	-0.333	-0.068	0.959	-0.275	0.299	-0.104	-0.025	-0.047	0.002	0.006	0.090	0.063	0.135	-0.016
-0.168	0.937	-0.333	-0.068	0.960	-0.271	0.245	-0.016	-0.020	-0.047	0.001	0.002	0.090	0.063	0.134	-0.025
-0.149	0.918	-0.321	-0.069	0.961	-0.267	0.170	0.051	0.003	-0.027	-0.019	0.010	0.071	0.043	0.145	-0.032
-0.122	0.910	-0.317	-0.069	0.962	-0.265	0.151	0.023	-0.005	-0.000	-0.027	0.012	0.044	0.035	0.148	-0.029
-0.168	0.914	-0.341	-0.068	0.963	-0.261	0.201	-0.197	0.006	-0.047	-0.024	-0.015	0.090	0.038	0.123	-0.025
-0.168	0.960	-0.357	-0.067	0.963	-0.259	0.143	-0.193	0.001	-0.048	0.021	-0.033	0.090	0.084	0.106	-0.024
-0.141	0.987	-0.317	-0.067	0.964	-0.256	0.188	-0.027	-0.023	-0.021	0.048	0.003	0.063	0.110	0.145	-0.045
-0.137	0.980	-0.286	-0.068	0.965	-0.252	0.208	0.143	-0.025	-0.017	0.039	0.030	0.058	0.102	0.175	-0.037
-0.245	0.945	-0.345	-0.067	0.966	-0.248	0.204	-0.372	0.055	-0.125	0.003	-0.032	0.166	0.067	0.115	-0.039
-0.114	0.945	-0.286	-0.068	0.967	-0.245	0.165	-0.011	0.041	0.006	0.003	0.025	0.035	0.067	0.173	-0.040
-0.160	0.945	-0.290	-0.068	0.968	-0.243	0.166	-0.195	0.035	-0.040	0.002	0.018	0.081	0.066	0.168	-0.037
-0.141	0.933	-0.294	-0.068	0.968	-0.240	0.133	-0.104	-0.012	-0.022	-0.010	0.012	0.061	0.054	0.163	-0.012
-0.133	0.941	-0.317	-0.067	0.969	-0.238	0.138	-0.182	0.025	-0.014	-0.003	-0.014	0.053	0.062	0.138	-0.023
-0.095	0.949	-0.294	-0.067	0.969	-0.236	0.102	0.090	-0.037	0.024	0.005	0.008	0.014	0.069	0.160	-0.017
-0.183	0.945	-0.309	-0.067	0.970	-0.236	0.054	-0.122	-0.025	-0.066	0.001	-0.008	0.102	0.064	0.143	-0.018
-0.141	0.987	-0.325	-0.066	0.970	-0.235	0.022	0.086	-0.059	-0.024	0.043	-0.024	0.059	0.106	0.125	-0.029
-0.153	0.987	-0.325	-0.065	0.970	-0.235	0.004	-0.038	-0.072	-0.037	0.043	-0.024	0.070	0.106	0.124	-0.036
-0.183	0.999	-0.298	-0.063	0.970	-0.236	-0.031	-0.186	-0.047	-0.070	0.055	0.004	0.100	0.117	0.150	-0.039
-0.130	0.956	-0.302	-0.062	0.969	-0.238	-0.038	-0.153	-0.054	-0.018	0.013	0.002	0.046	0.073	0.145	-0.033
-0.191	0.976	-0.313	-0.061	0.969	-0.239	-0.080	-0.080	-0.055	-0.080	0.032	-0.008	0.107	0.091	0.131	-0.036
-0.087	0.987	-0.294	-0.059	0.969	-0.241	-0.068	-0.065	-0.077	0.022	0.044	0.013	0.003	0.102	0.149	-0.022
-0.172	0.987	-0.361	-0.057	0.968	-0.243	-0.090	-0.193	-0.044	-0.064	0.045	-0.052	0.087	0.101	0.081	-0.021
-0.114	0.991	-0.345	-0.056	0.968	-0.246	-0.114	-0.204	-0.029	-0.008	0.049	-0.033	0.028	0.104	0.095	-0.013
-0.122	0.995	-0.333	-0.055	0.967	-0.249	-0.154	-0.007	-0.067	-0.017	0.054	-0.018	0.035	0.106	0.105	-0.030
-0.141	0.968	-0.321	-0.053	0.966	-0.253	-0.196	-0.234	-0.064	-0.038	0.027	-0.002	0.054	0.078	0.115	-0.023
-0.172	0.937	-0.313	-0.051	0.965	-0.258	-0.240	0.007	-0.117	-0.071	-0.002	0.011	0.084	0.046	0.122	-0.043
-0.099	0.956	-0.317	-0.049	0.963	-0.264	-0.293	-0.163	-0.068	0.000	0.018	0.013	0.011	0.064	0.116	-0.055
-0.199	0.945	-0.325	-0.047	0.962	-0.268	-0.210	0.024	-0.126	-0.102	0.008	0.009	0.110	0.051	0.106	-0.049
-0.168	0.976	-0.333	-0.045	0.961	-0.273	-0.244	-0.152	-0.075	-0.073	0.040	0.006	0.079	0.081	0.097	-0.030
-0.099	0.976	-0.341	-0.043	0.960	-0.277	-0.191	-0.077	-0.090	-0.006	0.041	0.002	0.009	0.080	0.087	-0.037
-0.068	0.987	-0.353	-0.042	0.959	-0.280	-0.155	0.101	-0.103	0.024	0.054	-0.007	0.022	0.091	0.074	-0.015
-0.137	0.995	-0.369	-0.039	0.958	-0.285	-0.212	-0.173	-0.104	-0.048	0.063	-0.018	0.046	0.097	0.057	-0.009
-0.076	0.976	-0.376	-0.035	0.956	-0.291	-0.337	-0.121	-0.170	0.010	0.045	-0.019	0.016	0.076	0.047	-0.016
-0.110	0.902	-0.325	-0.032	0.954	-0.299	-0.374	-0.057	-0.175	-0.028	-0.026	0.039	0.018	0.001	0.097	-0.025
-0.118	0.883	-0.357	-0.028	0.952	-0.306	-0.379	-0.183	-0.138	-0.039	-0.043	0.015	0.025	0.019	0.065	-0.034
-0.083	0.906	-0.337	-0.026	0.950	-0.313	-0.338	0.162	-0.170	-0.007	-0.018	0.041	0.010	0.003	0.083	-0.043
-0.164	0.949	-0.376	-0.024	0.947	-0.319	-0.348	-0.202	-0.082	-0.090	0.027	0.009	0.071	0.044	0.043	-0.051
-0.099	0.991	-0.373	-0.021	0.946	-0.324	-0.229	-0.031	-0.131	-0.027	0.071	0.017	0.004	0.086	0.046	-0.042
-0.149	0.960	-0.380	-0.018	0.944	-0.330	-0.292	-0.289	-0.106	-0.081	0.042	0.015	0.054	0.054	0.037	-0.043
-0.057	0.941	-0.392	-0.016	0.942	-0.336	-0.325	-0.028	-0.107	0.010	0.025	0.010	0.039	0.034	0.024	-0.023
-0.095	0.937	-0.412	-0.014	0.939	-0.343	-0.373	-0.248	-0.036	-0.031	0.024	-0.003	0.001	0.030	0.003	-0.024
-0.045	0.933	-0.408	-0.012	0.937	-0.350	-0.333	0.060	-0.099	0.018	0.022	0.007	0.051	0.025	0.006	-0.012
-0.087	0.925	-0.396	-0.010	0.935	-0.355	-0.290	-0.205	-0.068	-0.027	0.017	0.025	0.008	0.017	0.018	-0.012
-0.057	0.925	-0.361	-0.008	0.932	-0.362	-0.338	-0.052	-0.107	0.002	0.019	0.067	0.040	0.016	0.053	-0.007
-0.033	0.883	-0.392	-0.005	0.930	-0.368	-0.369	-0.073	-0.112	0.022	-0.021	0.042	0.063	0.027	0.020	-0.025
-0.057	0.891	-0.443	-0.003	0.927	-0.376	-0.373	0.087	-0.146	-0.003	-0.010	-0.002	0.040	0.020	0.031	-0.026
-0.126	0.891	-0.420	-0.000	0.924	-0.383	-0.377	-0.099	-0.132	-0.075	-0.007	0.029	0.029	0.021	0.008	-0.032
-0.064	0.883	-0.396	0.002	0.921	-0.390	-0.412	0.098	-0.179	-0.015	-0.012	0.060	0.032	0.029	0.015	-0.038
-0.087	0.891	-0.420	0.005	0.917	-0.399	-0.485	-0.162	-0.131	-0.042	-0.000	0.045	0.009	0.021	0.009	-0.045
-0.049	0.902	-0.428	0.008	0.913	-0.408	-0.446	-0.060	-0.139	-0.006	0.015	0.046	0.048	0.010	0.017	-0.032
-0.072	0.887	-0.451	0.011	0.910	-0.415	-0.383	-0.004	-0.182	-0.032	0.003	0.029	0.025	0.026	0.041	-0.042
-0.030	0.891	-0.440	0.014	0.907	-0.421	-0.329	-0.041	-0.131	0.007	0.010	0.047	0.067	0.022	0.030	-0.034
-0.110	0.887	-0.443	0.015	0.904	-0.426	-0.304	0.082	-0.102	-0.074	0.008	0.049	0.013	0.026	0.034	-0.036
-0.018	0.887	-0.412	0.017	0.902	-0.432	-0.291	-0.092	-0.091	0.016	0.011	0.085	0.079	0.026	0.002	-0.035
-0.049	0.868	-0.451	0.018	0.900	-0.436	-0.263	0.124	-0.108	-0.016	-0.006	0.051	0.048	0.045	0.042	-0.038
-0.049	0.868	-0.451	0.020	0.897	-0.442	-0.290	-0.127	-0.072	-0.018	-0.003	0.056	0.048	0.045	0.042	-0.029
-0.041	0.825	-0.463	0.022	0.895	-0.446	-0.229	0.004	-0.103	-0.012	-0.044	0.048	0.056	0.088	0.054	-0.038
-0.049	0.825	-0.459	0.022	0.893	-0.450	-0.224	0.064	-0.061	-0.020	-0.042	0.056	0.048	0.087	0.050	-0.036
-0.068	0.856	-0.455	0.022	0.891	-0.453	-0.188	-0.009	-0.038	-0.039	-0.009	0.064	0.029	0.056	0.046	-0.044
-0.037	0.852	-0.479	0.022	0.889	-0.457	-0.169	0.079	-0.026	-0.008	-0.011	0.043	0.059	0.060	0.069	-0.040
-0.095	0.837	-0.479	0.022	0.888	-0.459	-0.113	-0.119	0.028	-0.066	-0.026	0.045	0.001	0.076	0.069	-0.040
-0.014	0.868	-0.459	0.021	0.888	-0.460	-0.086	0.066	0.043	0.016	0.006	0.066	0.081	0.045	0.049	-0.038
-0.053	0.821	-0.475	0.019	0.887	-0.462	-0.098	-0.083	0.101	-0.021	-0.039	0.052	0.042	0.091	0.065	-0.043
-0.053	0.833	-0.447	0.018	0.886	-0.463	-0.046	0.037	0.066	-0.019	-0.027	0.081	0.042	0.080	0.037	-0.036
-0.076	0.837	-0.487	0.015	0.886	-0.464	-0.071	0.057	0.080	-0.040	-0.023	0.043	0.019	0.075	0.077	-0.040
-0.064	0.829	-0.491	0.013	0.886	-0.464	0.043	0.080	0.082	-0.026	-0.031	0.038	0.030	0.083	0.081	-0.041
-0.049	0.810	-0.459	0.011	0.887	-0.462	0.098	0.083	0.084	-0.008	-0.051	0.068	0.045	0.102	0.050	-0.040
-0.087	0.794	-0.522	0.009	0.888	-0.460	0.136	-0.072	0.112	-0.045	-0.068	0.003	0.006	0.118	0.113	-0.042
-0.068	0.810	-0.471	0.006	0.890	-0.456	0.217	0.318	0.003	-0.023	-0.054	0.050	0.025	0.102	0.062	-0.037
-0.103	0.806	-0.483	0.003	0.892	-0.452	0.224	0.182	0.052	-0.054	-0.060	0.035	0.010	0.106	0.075	-0.037
-0.064	0.806	-0.507	-0.001	0.894	-0.447	0.309	0.254	0.089	-0.012	-0.062	0.006	0.027	0.106	0.098	-0.028
-0.095	0.802	-0.514	-0.007	0.898	-0.440	0.424	0.400	0.118	-0.037	-0.070	-0.009	0.004	0.110	0.106	-0.011
-0.080	0.806	-0.554	-0.012	0.902	-0.431	0.496	0.239	0.128	-0.017	-0.070	-0.057	0.011	0.105	0.145	0.009
-0.049	0.810	-0.566	-0.019	0.907	-0.421	0.556	0.579	0.134	0.022	-0.071	-0.079	0.041	0.101	0.157	0.019
-0.064	0.786	-0.550	-0.028	0.912	-0.409	0.700	0.723	0.166	0.015	-0.099	-0.076	0.025	0.124	0.141	0.016
-0.080	0.875	-0.546	-0.036	0.917	-0.397	0.627	0.578	0.172	0.008	-0.015	-0.083	0.010	0.035	0.137	-0.006
-0.149	0.879	-0.467	-0.043	0.921	-0.387	0.565	0.469	0.148	-0.055	-0.016	-0.015	0.059	0.031	0.058	-0.036
-0.207	0.871	-0.420	-0.049	0.925	-0.377	0.510	0.354	0.145	-0.106	-0.027	0.023	0.116	0.038	0.010	-0.049
-0.203	0.879	-0.392	-0.053	0.928	-0.369	0.467	0.284	0.081	-0.099	-0.023	0.041	0.112	0.030	0.017	-0.055
-0.133	0.898	-0.420	-0.056	0.932	-0.359	0.493	0.122	0.095	-0.026	-0.007	0.005	0.042	0.011	0.011	-0.036
-0.110	0.898	-0.428	-0.059	0.935	-0.350	0.501	0.200	0.092	-0.000	-0.010	-0.012	0.018	0.010	0.019	-0.001
-0.091	0.895	-0.495	-0.062	0.938	-0.340	0.544	0.140	0.080	0.022	-0.018	-0.089	0.002	0.014	0.086	0.035
-0.060	0.914	-0.471	-0.061	0.941	-0.332	0.455	-0.181	0.059	0.052	-0.001	-0.074	0.033	0.006	0.062	0.077
-0.060	0.914	-0.471	-0.062	0.944	-0.325	0.398	-0.144	0.057	0.053	-0.003	-0.080	0.034	0.007	0.061	0.119
0.051	0.918	-0.487	-0.061	0.945	-0.320	0.332	-0.200	0.072	0.164	-0.001	-0.102	0.147	0.011	0.077	0.152
0.074	0.875	-0.499	-0.061	0.948	-0.314	0.356	-0.163	0.049	0.186	-0.046	-0.120	0.170	0.030	0.088	0.171
0.082	0.918	-0.483	-0.060	0.950	-0.308	0.347	-0.060	-0.001	0.193	-0.006	-0.110	0.178	0.013	0.072	0.200
0.043	0.879	-0.455	-0.059	0.951	-0.302	0.346	-0.254	0.030	0.154	-0.046	-0.088	0.140	0.024	0.044	0.203
0.101	0.902	-0.436	-0.059	0.953	-0.296	0.348	-0.057	0.046	0.211	-0.025	-0.074	0.198	0.000	0.023	0.196
0.074	0.945	-0.440	-0.060	0.955	-0.290	0.349	0.005	0.072	0.185	0.016	-0.084	0.172	0.044	0.026	0.194
0.055	0.941	-0.416	-0.061	0.957	-0.282	0.430	-0.184	0.118	0.167	0.010	-0.068	0.153	0.041	0.001	0.191
0.082	0.941	-0.408	-0.063	0.960	-0.274	0.418	0.066	0.109	0.196	0.007	-0.068	0.180	0.043	0.008	0.174
0.040	0.960	-0.376	-0.064	0.962	-0.265	0.483	-0.074	0.100	0.155	0.024	-0.045	0.138	0.063	0.041	0.157
-0.003	1.010	-0.400	-0.066	0.964	-0.259	0.362	0.088	0.106	0.115	0.073	-0.076	0.095	0.115	0.018	0.149
-0.014	0.995	-0.376	-0.069	0.965	-0.252	0.376	0.003	0.139	0.106	0.056	-0.059	0.083	0.101	0.044	0.119
0.009	0.980	-0.349	-0.071	0.967	-0.244	0.393	0.232	0.080	0.132	0.038	-0.039	0.106	0.086	0.074	0.098
-0.076	0.980	-0.325	-0.073	0.969	-0.238	0.349	-0.032	0.119	0.049	0.037	-0.022	0.022	0.088	0.099	0.076
-0.083	0.995	-0.341	-0.075	0.970	-0.231	0.355	0.083	0.089	0.043	0.051	-0.044	0.015	0.104	0.084	0.064
-0.114	0.976	-0.313	-0.077	0.971	-0.225	0.311	0.006	0.066	0.014	0.030	-0.022	0.016	0.086	0.113	0.036
-0.072	1.003	-0.298	-0.078	0.972	-0.220	0.284	0.096	0.046	0.058	0.056	-0.012	0.026	0.115	0.131	0.030
-0.153	1.014	-0.321	-0.080	0.973	-0.216	0.233	-0.063	0.107	-0.021	0.067	-0.040	0.055	0.127	0.109	0.019
-0.122	0.987	-0.321	-0.081	0.974	-0.212	0.187	-0.051	0.064	0.011	0.039	-0.043	0.025	0.101	0.110	0.022
-0.157	1.014	-0.329	-0.082	0.974	-0.209	0.161	0.219	-0.018	-0.023	0.065	-0.054	0.060	0.130	0.104	0.006
-0.087	1.007	-0.254	-0.082	0.975	-0.207	0.105	-0.099	0.002	0.046	0.057	0.019	0.009	0.123	0.181	-0.004
-0.149	1.018	-0.250	-0.081	0.975	-0.206	0.060	-0.032	-0.029	-0.016	0.068	0.022	0.054	0.136	0.187	-0.009
-0.195	0.964	-0.286	-0.081	0.975	-0.206	0.014	-0.022	-0.041	-0.063	0.014	-0.013	0.101	0.083	0.154	-0.010
-0.137	0.980	-0.282	-0.080	0.975	-0.206	0.050	-0.012	-0.034	-0.005	0.029	-0.010	0.045	0.100	0.160	-0.018
-0.137	0.960	-0.262	-0.080	0.975	-0.206	-0.014	0.074	-0.046	-0.006	0.010	0.010	0.046	0.082	0.182	-0.021
-0.133	0.968	-0.258	-0.079	0.976	-0.205	0.077	-0.063	-0.022	-0.002	0.017	0.013	0.044	0.090	0.188	-0.016
-0.164	0.925	-0.262	-0.078	0.976	-0.204	0.061	-0.268	0.007	-0.034	-0.025	0.008	0.076	0.049	0.186	-0.027
-0.145	0.945	-0.227	-0.078	0.976	-0.202	0.088	0.114	-0.044	-0.015	-0.006	0.042	0.058	0.069	0.224	-0.043
-0.183	0.953	-0.250	-0.078	0.976	-0.203	-0.003	-0.104	-0.017	-0.054	0.002	0.019	0.098	0.078	0.202	-0.042
-0.222	0.918	-0.254	-0.077	0.976	-0.203	-0.001	-0.151	-0.019	-0.093	-0.033	0.015	0.137	0.044	0.200	-0.047
-0.130	0.941	-0.258	-0.077	0.976	-0.204	-0.018	0.050	-0.042	-0.001	-0.010	0.011	0.046	0.068	0.198	-0.045
-0.195	0.976	-0.290	-0.076	0.976	-0.206	-0.113	-0.148	-0.007	-0.067	0.025	-0.017	0.112	0.103	0.168	-0.039
-0.133	0.991	-0.235	-0.076	0.975	-0.208	-0.070	-0.011	-0.017	-0.005	0.041	0.039	0.051	0.119	0.225	-0.033
-0.149	0.968	-0.246	-0.076	0.975	-0.207	0.016	0.001	-0.031	-0.021	0.018	0.027	0.067	0.096	0.214	-0.029
-0.203	0.964	-0.309	-0.076	0.975	-0.209	-0.033	-0.207	0.055	-0.074	0.014	-0.034	0.122	0.093	0.153	-0.031
-0.114	0.976	-0.282	-0.077	0.975	-0.209	-0.019	0.033	-0.010	0.014	0.026	-0.006	0.034	0.105	0.182	-0.032
-0.183	0.983	-0.239	-0.076	0.975	-0.211	-0.069	-0.276	0.012	-0.056	0.034	0.039	0.104	0.113	0.226	-0.032
-0.133	0.929	-0.227	-0.075	0.974	-0.213	-0.082	-0.045	-0.043	-0.006	-0.020	0.053	0.054	0.060	0.240	-0.022
-0.145	0.929	-0.250	-0.075	0.973	-0.216	-0.173	0.015	-0.029	-0.018	-0.019	0.033	0.066	0.060	0.217	-0.035
-0.145	0.956	-0.306	-0.073	0.973	-0.220	-0.182	-0.027	-0.073	-0.019	0.009	-0.019	0.066	0.088	0.162	-0.025
-0.180	1.007	-0.298	-0.072	0.972	-0.224	-0.187	-0.141	-0.073	-0.056	0.060	-0.007	0.101	0.139	0.171	-0.031
-0.133	0.968	-0.286	-0.071	0.971	-0.230	-0.317	0.064	-0.072	-0.011	0.023	0.011	0.054	0.100	0.184	-0.029
-0.183	0.949	-0.313	-0.070	0.969	-0.237	-0.329	-0.116	-0.054	-0.062	0.005	-0.010	0.105	0.081	0.158	-0.042
-0.133	0.972	-0.298	-0.069	0.968	-0.243	-0.274	0.065	-0.055	-0.013	0.029	0.011	0.055	0.105	0.174	-0.042
-0.199	0.953	-0.298	-0.068	0.966	-0.249	-0.318	-0.087	-0.034	-0.079	0.012	0.018	0.120	0.086	0.175	-0.045
-0.164	0.937	-0.309	-0.067	0.965	-0.255	-0.318	-0.116	-0.071	-0.046	-0.002	0.012	0.086	0.071	0.164	-0.035
-0.145	0.968	-0.317	-0.065	0.963	-0.262	-0.304	-0.217	-0.055	-0.029	0.030	0.011	0.066	0.103	0.157	-0.043
-0.107	0.991	-0.298	-0.063	0.961	-0.268	-0.319	0.096	-0.116	0.007	0.055	0.037	0.028	0.126	0.177	-0.035
-0.164	0.991	-0.333	-0.061	0.959	-0.275	-0.376	-0.053	-0.093	-0.053	0.057	0.009	0.086	0.127	0.142	-0.030
-0.157	0.976	-0.361	-0.059	0.957	-0.284	-0.443	-0.098	-0.082	-0.047	0.044	-0.010	0.078	0.112	0.115	-0.034
-0.130	0.968	-0.345	-0.058	0.955	-0.292	-0.416	0.023	-0.110	-0.022	0.038	0.014	0.051	0.104	0.131	-0.037
-0.149	0.964	-0.345	-0.055	0.952	-0.300	-0.392	-0.109	-0.102	-0.043	0.037	0.022	0.070	0.101	0.132	-0.041
-0.118	0.933	-0.353	-0.054	0.950	-0.308	-0.449	0.074	-0.108	-0.014	0.009	0.023	0.039	0.070	0.124	-0.047
-0.172	0.929	-0.369	-0.051	0.947	-0.318	-0.473	-0.210	-0.085	-0.071	0.008	0.016	0.092	0.066	0.109	-0.046
-0.172	0.929	-0.369	-0.050	0.944	-0.326	-0.461	0.078	-0.114	-0.072	0.011	0.025	0.092	0.066	0.110	-0.047
-0.107	0.941	-0.369	-0.049	0.941	-0.335	-0.459	0.036	-0.104	-0.008	0.025	0.033	0.026	0.078	0.110	-0.049
-0.157	0.953	-0.420	-0.046	0.938	-0.345	-0.478	-0.202	-0.075	-0.060	0.040	-0.009	0.076	0.090	0.059	-0.035
-0.110	0.906	-0.373	-0.044	0.935	-0.352	-0.409	-0.132	-0.103	-0.017	-0.004	0.046	0.029	0.044	0.107	-0.028
-0.083	0.910	-0.400	-0.042	0.932	-0.359	-0.362	0.072	-0.126	0.009	0.002	0.026	0.002	0.048	0.080	-0.029
-0.130	0.898	-0.440	-0.039	0.929	-0.368	-0.480	-0.171	-0.086	-0.040	-0.006	-0.005	0.048	0.036	0.041	-0.029
-0.110	0.922	-0.428	-0.036	0.925	-0.378	-0.513	-0.088	-0.140	-0.023	0.021	0.017	0.028	0.059	0.053	-0.025
-0.137	0.910	-0.451	-0.033	0.921	-0.388	-0.517	-0.216	-0.107	-0.053	0.013	0.003	0.055	0.047	0.030	-0.025
-0.087	0.898	-0.440	-0.031	0.917	-0.397	-0.488	-0.007	-0.107	-0.005	0.006	0.024	0.004	0.036	0.042	-0.024
-0.083	0.895	-0.479	-0.030	0.913	-0.407	-0.506	0.054	-0.114	-0.003	0.006	-0.006	0.000	0.032	0.002	-0.017
-0.099	0.910	-0.447	-0.026	0.909	-0.416	-0.489	-0.242	-0.090	-0.021	0.025	0.034	0.015	0.047	0.034	-0.028
-0.049	0.864	-0.440	-0.024	0.906	-0.423	-0.399	0.138	-0.157	0.027	-0.018	0.049	0.035	0.001	0.042	-0.027
-0.180	0.860	-0.475	-0.021	0.902	-0.432	-0.457	-0.315	-0.059	-0.107	-0.018	0.022	0.095	0.003	0.007	-0.039
-0.060	0.883	-0.455	-0.020	0.898	-0.439	-0.408	0.064	-0.087	0.012	0.009	0.049	0.024	0.020	0.026	-0.040
-0.133	0.887	-0.499	-0.019	0.895	-0.447	-0.419	-0.064	-0.058	-0.063	0.017	0.014	0.049	0.023	0.017	-0.042
-0.110	0.871	-0.530	-0.017	0.891	-0.454	-0.378	-0.237	-0.011	-0.041	0.005	-0.011	0.025	0.008	0.048	-0.023
-0.060	0.844	-0.503	-0.017	0.888	-0.460	-0.365	-0.028	-0.017	0.008	-0.019	0.023	0.025	0.019	0.021	-0.029
-0.072	0.829	-0.503	-0.017	0.885	-0.466	-0.322	-0.049	0.017	-0.003	-0.031	0.029	0.014	0.035	0.020	-0.028
-0.103	0.833	-0.526	-0.016	0.882	-0.471	-0.278	-0.055	-0.029	-0.035	-0.024	0.010	0.016	0.031	0.044	-0.034
-0.118	0.829	-0.510	-0.015	0.879	-0.477	-0.334	0.011	-0.092	-0.051	-0.025	0.032	0.031	0.036	0.029	-0.043
-0.122	0.817	-0.514	-0.012	0.875	-0.484	-0.351	-0.028	-0.139	-0.057	-0.033	0.034	0.035	0.048	0.032	-0.043
-0.099	0.806	-0.534	-0.008	0.871	-0.491	-0.410	-0.175	-0.140	-0.038	-0.041	0.022	0.012	0.059	0.052	-0.038
-0.068	0.825	-0.554	-0.005	0.868	-0.497	-0.353	-0.031	-0.176	-0.011	-0.018	0.009	0.020	0.040	0.072	-0.031
-0.064	0.864	-0.554	-0.002	0.863	-0.505	-0.426	0.026	-0.181	-0.009	0.025	0.016	0.024	0.002	0.072	-0.025
-0.064	0.844	-0.546	0.001	0.859	-0.513	-0.462	-0.046	-0.196	-0.013	0.010	0.032	0.024	0.021	0.064	-0.023
-0.064	0.833	-0.530	0.003	0.854	-0.521	-0.473	0.142	-0.216	-0.015	0.004	0.056	0.024	0.033	0.048	-0.024
-0.060	0.817	-0.534	0.006	0.848	-0.530	-0.504	-0.014	-0.172	-0.014	-0.007	0.061	0.028	0.049	0.052	-0.026
-0.045	0.794	-0.554	0.008	0.844	-0.537	-0.424	0.024	-0.165	-0.001	-0.025	0.048	0.044	0.072	0.071	-0.024
-0.045	0.794	-0.554	0.011	0.839	-0.544	-0.400	-0.087	-0.132	-0.004	-0.021	0.055	0.044	0.073	0.072	-0.016
-0.033	0.794	-0.550	0.013	0.835	-0.550	-0.383	0.021	-0.106	0.006	-0.017	0.065	0.055	0.073	0.067	-0.017
-0.018	0.825	-0.585	0.014	0.831	-0.556	-0.317	0.113	-0.123	0.021	0.018	0.035	0.071	0.042	0.103	-0.020
-0.060	0.848	-0.581	0.015	0.827	-0.562	-0.374	0.025	-0.122	-0.023	0.045	0.045	0.028	0.019	0.099	-0.019
-0.053	0.813	-0.585	0.017	0.823	-0.568	-0.406	-0.051	-0.100	-0.017	0.015	0.048	0.036	0.055	0.103	-0.030
-0.018	0.775	-0.542	0.018	0.819	-0.574	-0.305	0.143	-0.138	0.017	-0.020	0.097	0.070	0.093	0.060	-0.038
-0.083	0.783	-0.570	0.019	0.815	-0.579	-0.335	0.022	-0.136	-0.050	-0.008	0.074	0.005	0.086	0.087	-0.034
-0.041	0.752	-0.574	0.020	0.812	-0.584	-0.289	0.081	-0.094	-0.009	-0.036	0.075	0.047	0.117	0.092	-0.036
-0.018	0.759	-0.566	0.019	0.809	-0.588	-0.245	0.197	-0.095	0.015	-0.025	0.087	0.070	0.109	0.084	-0.046
-0.049	0.759	-0.562	0.018	0.806	-0.591	-0.186	0.160	-0.104	-0.015	-0.023	0.094	0.040	0.109	0.080	-0.042
-0.087	0.790	-0.609	0.019	0.804	-0.595	-0.237	0.045	-0.086	-0.054	0.011	0.051	0.001	0.078	0.128	-0.047
-0.072	0.763	-0.617	0.018	0.801	-0.598	-0.199	0.227	-0.101	-0.037	-0.014	0.046	0.016	0.105	0.136	-0.060
-0.076	0.748	-0.605	0.017	0.798	-0.602	-0.243	0.097	-0.066	-0.041	-0.026	0.062	0.012	0.120	0.123	-0.060
-0.099	0.748	-0.601	0.017	0.796	-0.605	-0.172	0.104	-0.075	-0.063	-0.024	0.069	0.012	0.120	0.119	-0.054
-0.049	0.728	-0.581	0.016	0.793	-0.609	-0.215	0.146	-0.046	-0.012	-0.040	0.092	0.038	0.139	0.099	-0.052
-0.049	0.721	-0.593	0.014	0.791	-0.612	-0.187	0.144	-0.050	-0.011	-0.046	0.083	0.037	0.147	0.110	-0.051
-0.053	0.728	-0.593	0.012	0.788	-0.615	-0.211	0.257	-0.069	-0.013	-0.035	0.086	0.033	0.139	0.110	-0.044
-0.068	0.736	-0.597	0.011	0.785	-0.619	-0.242	0.020	0.010	-0.027	-0.024	0.086	0.018	0.130	0.114	-0.052
-0.068	0.736	-0.613	0.009	0.783	-0.622	-0.178	0.227	-0.034	-0.025	-0.022	0.073	0.018	0.130	0.130	-0.049
-0.107	0.755	-0.629	0.008	0.780	-0.626	-0.255	0.093	-0.030	-0.062	0.001	0.061	0.020	0.110	0.145	-0.049
-0.045	0.736	-0.621	0.006	0.778	-0.629	-0.186	0.116	-0.007	0.001	-0.016	0.072	0.043	0.129	0.137	-0.054
-0.060	0.725	-0.613	0.006	0.775	-0.632	-0.177	0.055	-0.013	-0.014	-0.026	0.083	0.028	0.140	0.130	-0.054
-0.107	0.705	-0.617	0.004	0.774	-0.633	-0.113	0.208	-0.062	-0.058	-0.044	0.080	0.017	0.159	0.133	-0.051
-0.080	0.690	-0.644	0.002	0.773	-0.635	-0.086	0.063	0.022	-0.030	-0.058	0.054	0.011	0.174	0.161	-0.055
-0.103	0.690	-0.644	-0.001	0.773	-0.635	0.019	0.214	0.015	-0.050	-0.058	0.054	0.011	0.174	0.160	-0.058
-0.091	0.698	-0.664	-0.003	0.773	-0.635	0.021	0.169	0.006	-0.036	-0.050	0.034	0.002	0.165	0.179	-0.045
-0.103	0.709	-0.648	-0.006	0.773	-0.634	0.053	0.181	0.001	-0.044	-0.039	0.049	0.009	0.153	0.163	-0.038
-0.068	0.725	-0.672	-0.009	0.775	-0.632	0.163	0.243	-0.011	-0.007	-0.025	0.023	0.026	0.137	0.186	-0.007
-0.068	0.725	-0.672	-0.012	0.777	-0.629	0.167	0.190	0.040	-0.004	-0.027	0.020	0.027	0.136	0.185	0.007
-0.030	0.682	-0.853	-0.018	0.780	-0.626	0.219	0.476	-0.007	0.041	-0.072	-0.164	0.065	0.178	0.365	0.001
-0.114	0.678	-0.849	-0.026	0.782	-0.622	0.247	0.660	-0.067	-0.036	-0.079	-0.164	0.019	0.181	0.360	-0.029
-0.187	0.705	-0.715	-0.031	0.785	-0.619	0.235	0.543	-0.109	-0.104	-0.054	-0.033	0.091	0.153	0.225	-0.046
-0.237	0.748	-0.605	-0.032	0.787	-0.616	0.169	0.158	-0.119	-0.153	-0.014	0.074	0.141	0.110	0.113	-0.063
-0.157	0.732	-0.601	-0.031	0.790	-0.613	0.221	0.053	-0.105	-0.073	-0.032	0.075	0.059	0.125	0.109	-0.060
-0.068	0.740	-0.652	-0.032	0.793	-0.609	0.232	0.201	-0.134	0.016	-0.027	0.020	0.029	0.116	0.159	-0.028
-0.049	0.732	-0.680	-0.032	0.794	-0.607	0.146	0.204	-0.151	0.035	-0.036	-0.010	0.048	0.123	0.186	0.015
-0.003	0.705	-0.668	-0.032	0.795	-0.605	0.094	0.200	-0.160	0.081	-0.065	0.000	0.094	0.150	0.173	0.049
-0.030	0.674	-0.672	-0.030	0.796	-0.604	0.109	0.048	-0.110	0.053	-0.097	-0.005	0.067	0.180	0.176	0.072
-0.022	0.667	-0.723	-0.028	0.798	-0.602	0.148	-0.090	-0.076	0.059	-0.106	-0.058	0.074	0.187	0.226	0.101
0.032	0.655	-0.735	-0.026	0.801	-0.598	0.272	-0.138	-0.029	0.110	-0.120	-0.074	0.127	0.197	0.236	0.121
0.082	0.678	-0.755	-0.024	0.805	-0.593	0.363	-0.153	0.004	0.158	-0.101	-0.099	0.175	0.174	0.255	0.150
0.078	0.732	-0.755	-0.022	0.809	-0.587	0.401	-0.185	0.041	0.153	-0.051	-0.105	0.171	0.119	0.253	0.182
0.109	0.748	-0.727	-0.022	0.814	-0.580	0.449	-0.068	0.051	0.183	-0.041	-0.084	0.200	0.103	0.224	0.206
0.140	0.755	-0.747	-0.022	0.819	-0.574	0.417	-0.090	0.149	0.215	-0.037	-0.110	0.230	0.095	0.243	0.213
0.147	0.759	-0.743	-0.025	0.824	-0.566	0.486	0.080	0.156	0.225	-0.039	-0.114	0.236	0.090	0.237	0.216
0.117	0.748	-0.715	-0.029	0.830	-0.557	0.566	0.129	0.182	0.199	-0.056	-0.095	0.204	0.101	0.208	0.211
0.090	0.748	-0.700	-0.033	0.836	-0.548	0.608	0.087	0.183	0.175	-0.062	-0.089	0.176	0.101	0.191	0.186
0.059	0.786	-0.700	-0.035	0.842	-0.538	0.574	0.007	0.139	0.147	-0.030	-0.098	0.144	0.063	0.190	0.160
0.013	0.802	-0.644	-0.037	0.848	-0.529	0.593	0.028	0.120	0.103	-0.020	-0.053	0.097	0.047	0.134	0.141
-0.003	0.848	-0.680	-0.040	0.854	-0.519	0.571	0.091	0.095	0.090	0.021	-0.097	0.081	0.001	0.169	0.122
0.009	0.887	-0.633	-0.043	0.860	-0.509	0.590	0.202	0.060	0.104	0.053	-0.060	0.092	0.038	0.121	0.114
-0.010	0.860	-0.625	-0.045	0.865	-0.499	0.600	0.021	0.106	0.087	0.020	-0.062	0.072	0.011	0.112	0.105
0.028	0.871	-0.581	-0.046	0.871	-0.489	0.579	-0.067	0.121	0.127	0.026	-0.029	0.109	0.022	0.068	0.090
-0.037	0.902	-0.570	-0.046	0.876	-0.481	0.494	-0.142	0.114	0.062	0.053	-0.025	0.044	0.053	0.055	0.073
-0.064	0.895	-0.558	-0.049	0.880	-0.472	0.496	0.099	0.098	0.038	0.041	-0.022	0.016	0.045	0.043	0.056
-0.087	0.879	-0.574	-0.051	0.884	-0.465	0.437	-0.076	0.154	0.017	0.021	-0.045	0.007	0.029	0.058	0.024
-0.103	0.891	-0.550	-0.055	0.888	-0.457	0.445	0.208	0.111	0.005	0.029	-0.029	0.022	0.041	0.034	0.016
-0.141	0.840	-0.503	-0.056	0.891	-0.450	0.435	-0.116	0.101	-0.032	-0.025	0.011	0.061	0.010	0.014	0.004
-0.095	0.864	-0.542	-0.057	0.895	-0.442	0.442	0.000	0.040	0.014	-0.005	-0.036	0.015	0.014	0.026	0.002
-0.145	0.906	-0.550	-0.057	0.897	-0.439	0.209	-0.116	0.009	-0.037	0.035	-0.047	0.065	0.056	0.033	-0.005
-0.083	0.871	-0.491	-0.057	0.899	-0.434	0.289	0.059	-0.018	0.025	-0.002	0.007	0.003	0.021	0.026	0.000
-0.137	0.840	-0.507	-0.057	0.902	-0.428	0.317	-0.001	0.022	-0.028	-0.035	-0.014	0.057	0.010	0.010	-0.015
-0.114	0.852	-0.487	-0.058	0.905	-0.422	0.365	0.020	0.021	-0.005	-0.027	-0.000	0.035	0.002	0.030	-0.011
-0.183	0.875	-0.534	-0.059	0.907	-0.418	0.254	-0.077	0.065	-0.073	-0.005	-0.052	0.104	0.025	0.017	-0.022
-0.110	0.918	-0.475	-0.060	0.909	-0.413	0.259	0.003	0.032	0.000	0.035	0.003	0.031	0.067	0.042	-0.018
-0.130	0.887	-0.432	-0.060	0.911	-0.408	0.263	-0.102	0.055	-0.019	0.002	0.042	0.050	0.037	0.085	-0.018
-0.099	0.848	-0.428	-0.062	0.913	-0.404	0.228	0.032	0.055	0.013	-0.038	0.042	0.019	0.002	0.089	-0.012
-0.118	0.887	-0.463	-0.063	0.914	-0.400	0.229	0.077	0.026	-0.005	-0.001	0.002	0.038	0.037	0.053	-0.021
-0.126	0.891	-0.436	-0.063	0.916	-0.395	0.270	-0.011	-0.002	-0.013	0.000	0.025	0.046	0.041	0.080	-0.018
-0.176	0.887	-0.483	-0.063	0.918	-0.391	0.236	-0.024	0.006	-0.062	-0.005	-0.026	0.095	0.037	0.032	-0.026
-0.114	0.902	-0.404	-0.065	0.920	-0.387	0.246	0.155	0.001	0.000	0.008	0.048	0.034	0.052	0.111	-0.041
-0.183	0.929	-0.518	-0.066	0.921	-0.384	0.179	0.151	-0.023	-0.068	0.034	-0.069	0.103	0.079	0.004	-0.044
-0.218	0.910	-0.491	-0.067	0.922	-0.381	0.162	-0.079	0.059	-0.102	0.013	-0.044	0.138	0.060	0.023	-0.042
-0.157	0.914	-0.440	-0.067	0.923	-0.379	0.136	-0.076	0.025	-0.040	0.016	0.005	0.076	0.064	0.074	-0.049
-0.176	0.922	-0.491	-0.067	0.924	-0.375	0.181	0.227	-0.070	-0.059	0.022	-0.050	0.095	0.072	0.022	-0.049
-0.183	0.910	-0.479	-0.066	0.925	-0.374	0.081	-0.190	-0.020	-0.068	0.010	-0.039	0.102	0.060	0.034	-0.035
-0.168	0.910	-0.463	-0.065	0.926	-0.372	0.130	0.112	-0.101	-0.053	0.009	-0.026	0.086	0.059	0.049	-0.028
-0.133	0.941	-0.459	-0.064	0.926	-0.371	0.081	0.014	-0.064	-0.020	0.039	-0.023	0.051	0.090	0.052	-0.019
-0.122	0.925	-0.455	-0.064	0.927	-0.370	0.069	0.080	-0.076	-0.009	0.023	-0.021	0.040	0.074	0.055	-0.018
-0.107	0.887	-0.447	-0.062	0.927	-0.370	0.010	-0.217	-0.031	0.004	-0.016	-0.012	0.024	0.035	0.063	-0.014
-0.176	0.906	-0.479	-0.061	0.927	-0.370	0.032	0.103	-0.101	-0.065	0.004	-0.044	0.093	0.054	0.030	-0.018
-0.130	0.898	-0.424	-0.058	0.927	-0.370	-0.007	-0.082	-0.108	-0.022	-0.004	0.011	0.047	0.046	0.085	-0.020
-0.130	0.898	-0.424	-0.056	0.927	-0.371	-0.047	-0.141	-0.088	-0.024	-0.004	0.012	0.046	0.046	0.084	-0.021
-0.126	0.945	-0.463	-0.054	0.926	-0.373	-0.089	-0.086	-0.110	-0.022	0.043	-0.025	0.042	0.092	0.044	-0.022
-0.114	0.929	-0.475	-0.052	0.926	-0.375	-0.066	0.013	-0.106	-0.012	0.028	-0.036	0.031	0.076	0.032	-0.013
-0.164	0.937	-0.475	-0.050	0.925	-0.376	-0.057	-0.233	-0.046	-0.065	0.036	-0.035	0.080	0.083	0.031	-0.009
-0.076	0.918	-0.440	-0.048	0.925	-0.378	-0.070	-0.014	-0.069	0.023	0.018	0.002	0.008	0.063	0.066	-0.017
-0.110	0.929	-0.463	-0.048	0.924	-0.380	-0.134	0.034	-0.061	-0.012	0.030	-0.019	0.026	0.075	0.041	-0.019
-0.153	0.887	-0.447	-0.045	0.923	-0.383	-0.136	-0.155	-0.072	-0.056	-0.011	-0.000	0.068	0.032	0.056	-0.015
-0.110	0.898	-0.459	-0.043	0.921	-0.386	-0.158	-0.161	-0.071	-0.016	0.001	-0.009	0.026	0.043	0.044	-0.026
-0.114	0.895	-0.436	-0.042	0.920	-0.390	-0.186	0.001	-0.081	-0.021	-0.001	0.018	0.029	0.039	0.067	-0.036
-0.126	0.898	-0.440	-0.040	0.919	-0.392	-0.098	-0.008	-0.087	-0.034	0.003	0.016	0.041	0.042	0.062	-0.026
-0.160	0.902	-0.483	-0.038	0.918	-0.395	-0.156	-0.216	-0.056	-0.071	0.008	-0.025	0.075	0.046	0.018	-0.032
-0.080	0.918	-0.443	-0.036	0.916	-0.399	-0.184	0.015	-0.113	0.008	0.025	0.018	0.006	0.060	0.057	-0.027
-0.137	0.887	-0.487	-0.034	0.914	-0.404	-0.275	-0.081	-0.083	-0.051	-0.003	-0.020	0.052	0.029	0.012	-0.024
-0.091	0.906	-0.479	-0.032	0.912	-0.408	-0.210	-0.158	-0.062	-0.007	0.018	-0.008	0.005	0.048	0.019	-0.014
-0.110	0.864	-0.487	-0.031	0.911	-0.412	-0.200	-0.003	-0.072	-0.027	-0.023	-0.012	0.024	0.005	0.011	-0.015
-0.095	0.895	-0.491	-0.029	0.909	-0.416	-0.230	-0.101	-0.092	-0.013	0.010	-0.011	0.009	0.035	0.006	-0.007
-0.087	0.902	-0.503	-0.027	0.907	-0.420	-0.206	-0.034	-0.096	-0.007	0.020	-0.019	0.001	0.043	0.006	-0.008
-0.072	0.868	-0.459	-0.023	0.905	-0.425	-0.222	-0.299	-0.054	0.006	-0.014	0.028	0.015	0.007	0.036	-0.010
-0.080	0.868	-0.479	-0.022	0.903	-0.429	-0.236	-0.039	-0.081	-0.003	-0.012	0.013	0.008	0.007	0.016	-0.005
-0.099	0.856	-0.479	-0.021	0.901	-0.433	-0.221	-0.000	-0.079	-0.024	-0.022	0.017	0.011	0.006	0.015	-0.003
-0.060	0.879	-0.514	-0.019	0.899	-0.438	-0.276	-0.110	-0.073	0.012	0.004	-0.013	0.027	0.017	0.021	-0.001
-0.049	0.852	-0.475	-0.016	0.896	-0.443	-0.239	-0.065	-0.101	0.022	-0.021	0.031	0.039	0.010	0.018	-0.003
-0.060	0.875	-0.503	-0.014	0.894	-0.448	-0.269	-0.063	-0.116	0.008	0.005	0.008	0.028	0.013	0.011	-0.001
-0.080	0.848	-0.495	-0.012	0.892	-0.452	-0.233	0.094	-0.130	-0.012	-0.020	0.020	0.009	0.015	0.003	-0.002
-0.064	0.821	-0.471	-0.010	0.889	-0.457	-0.263	-0.047	-0.119	0.001	-0.045	0.049	0.024	0.042	0.020	-0.005
-0.041	0.833	-0.487	-0.008	0.887	-0.461	-0.248	0.022	-0.118	0.022	-0.032	0.038	0.047	0.031	0.003	-0.013
-0.057	0.848	-0.499	-0.007	0.885	-0.465	-0.222	0.075	-0.146	0.005	-0.014	0.031	0.032	0.016	0.009	-0.016
-0.091	0.829	-0.522	-0.005	0.884	-0.468	-0.153	-0.061	-0.069	-0.031	-0.033	0.010	0.003	0.036	0.033	-0.023
-0.091	0.829	-0.522	-0.005	0.882	-0.471	-0.117	0.047	-0.064	-0.031	-0.032	0.013	0.003	0.037	0.034	-0.024
-0.095	0.825	-0.483	-0.005	0.882	-0.472	-0.055	0.064	-0.036	-0.035	-0.035	0.053	0.007	0.041	0.005	-0.026
-0.053	0.817	-0.510	-0.005	0.882	-0.472	0.008	0.016	-0.004	0.008	-0.043	0.026	0.036	0.049	0.023	-0.033
-0.064	0.833	-0.499	-0.006	0.882	-0.471	0.029	0.080	0.012	-0.003	-0.028	0.037	0.024	0.034	0.012	-0.021
-0.114	0.840	-0.487	-0.008	0.883	-0.470	0.080	0.010	0.071	-0.051	-0.021	0.048	0.026	0.027	0.001	-0.012
-0.026	0.856	-0.503	-0.010	0.883	-0.468	0.097	0.106	0.043	0.039	-0.006	0.031	0.063	0.012	0.017	-0.013
-0.076	0.821	-0.538	-0.011	0.884	-0.467	0.121	0.023	0.050	-0.010	-0.042	-0.006	0.013	0.047	0.053	-0.016
-0.057	0.829	-0.479	-0.013	0.885	-0.465	0.063	0.101	0.034	0.011	-0.035	0.052	0.032	0.039	0.005	-0.009
-0.087	0.829	-0.495	-0.014	0.885	-0.466	-0.012	0.055	0.055	-0.018	-0.035	0.037	0.002	0.040	0.011	-0.020
-0.087	0.833	-0.495	-0.017	0.885	-0.465	0.049	0.113	0.051	-0.016	-0.032	0.036	0.001	0.036	0.012	-0.029
-0.091	0.829	-0.483	-0.019	0.886	-0.464	0.050	0.072	0.075	-0.017	-0.036	0.047	0.002	0.040	0.000	-0.043
-0.118	0.813	-0.487	-0.022	0.886	-0.464	0.015	0.103	0.101	-0.041	-0.051	0.043	0.029	0.056	0.005	-0.047
-0.149	0.821	-0.491	-0.024	0.886	-0.463	0.075	0.066	0.071	-0.070	-0.044	0.038	0.060	0.049	0.010	-0.053
-0.126	0.833	-0.503	-0.027	0.887	-0.461	0.104	0.140	0.057	-0.044	-0.033	0.024	0.037	0.038	0.022	-0.055
-0.145	0.833	-0.538	-0.028	0.888	-0.459	0.154	0.135	0.014	-0.062	-0.035	-0.014	0.056	0.038	0.058	-0.049
-0.126	0.802	-0.499	-0.030	0.890	-0.455	0.195	0.090	0.030	-0.041	-0.067	0.023	0.037	0.070	0.020	-0.026
-0.114	0.810	-0.526	-0.033	0.892	-0.452	0.218	0.161	0.057	-0.027	-0.061	-0.009	0.025	0.063	0.048	-0.010
-0.064	0.840	-0.558	-0.035	0.894	-0.446	0.322	0.124	0.074	0.025	-0.033	-0.046	0.025	0.032	0.080	0.018
-0.076	0.833	-0.554	-0.039	0.897	-0.441	0.293	0.310	0.023	0.017	-0.043	-0.047	0.014	0.040	0.077	0.034
-0.049	0.790	-0.625	-0.044	0.899	-0.436	0.259	0.705	-0.034	0.050	-0.088	-0.122	0.041	0.083	0.149	0.031
-0.110	0.779	-0.621	-0.050	0.901	-0.430	0.350	0.615	0.014	-0.006	-0.102	-0.125	0.021	0.096	0.147	0.003
-0.176	0.825	-0.558	-0.055	0.905	-0.423	0.401	0.446	0.027	-0.067	-0.059	-0.069	0.087	0.050	0.085	-0.023
-0.226	0.879	-0.495	-0.057	0.908	-0.416	0.393	0.107	0.056	-0.115	-0.008	-0.013	0.138	0.004	0.021	-0.045
-0.195	0.879	-0.400	-0.058	0.911	-0.408	0.424	0.098	0.011	-0.082	-0.012	0.074	0.107	0.004	0.073	-0.041
-0.133	0.864	-0.467	-0.060	0.914	-0.402	0.330	0.193	-0.015	-0.019	-0.030	0.001	0.045	0.013	0.006	-0.018
-0.076	0.875	-0.518	-0.061	0.916	-0.397	0.272	0.212	-0.011	0.040	-0.020	-0.055	0.014	0.002	0.047	0.014
-0.060	0.868	-0.534	-0.063	0.918	-0.392	0.273	0.156	0.001	0.056	-0.030	-0.076	0.030	0.010	0.064	0.046
-0.083	0.848	-0.542	-0.062	0.920	-0.388	0.261	-0.151	0.028	0.032	-0.051	-0.088	0.007	0.031	0.072	0.089
-0.083	0.848	-0.542	-0.061	0.921	-0.384	0.263	-0.271	0.039	0.031	-0.053	-0.092	0.008	0.032	0.073	0.131
0.067	0.833	-0.530	-0.059	0.923	-0.380	0.277	-0.265	0.047	0.179	-0.071	-0.084	0.158	0.048	0.062	0.160
0.151	0.860	-0.518	-0.059	0.926	-0.374	0.351	-0.041	0.026	0.264	-0.046	-0.078	0.243	0.022	0.051	0.198
0.078	0.871	-0.566	-0.058	0.928	-0.368	0.365	-0.179	0.036	0.189	-0.037	-0.131	0.171	0.011	0.100	0.230
0.117	0.837	-0.550	-0.058	0.931	-0.361	0.390	-0.028	0.029	0.228	-0.075	-0.122	0.209	0.047	0.085	0.234
0.082	0.837	-0.550	-0.058	0.933	-0.354	0.403	-0.046	0.069	0.193	-0.077	-0.129	0.175	0.047	0.086	0.222
0.070	0.840	-0.542	-0.058	0.936	-0.347	0.437	-0.146	0.087	0.182	-0.076	-0.128	0.164	0.044	0.080	0.220
0.063	0.848	-0.550	-0.059	0.939	-0.339	0.473	-0.136	0.128	0.175	-0.071	-0.144	0.156	0.037	0.088	0.207
0.067	0.902	-0.518	-0.061	0.943	-0.328	0.595	-0.125	0.136	0.181	-0.021	-0.123	0.160	0.017	0.057	0.196
0.055	0.933	-0.463	-0.063	0.946	-0.319	0.541	0.023	0.150	0.171	0.007	-0.078	0.148	0.047	0.003	0.179
0.051	0.929	-0.404	-0.066	0.949	-0.308	0.589	0.106	0.116	0.170	-0.000	-0.030	0.144	0.043	0.055	0.163
-0.007	0.956	-0.420	-0.069	0.952	-0.297	0.549	-0.003	0.171	0.116	0.024	-0.056	0.086	0.070	0.039	0.142
-0.003	0.987	-0.408	-0.073	0.955	-0.288	0.476	0.123	0.165	0.123	0.052	-0.053	0.090	0.101	0.050	0.130
-0.057	1.014	-0.459	-0.074	0.957	-0.281	0.425	-0.130	0.124	0.071	0.077	-0.111	0.036	0.128	0.002	0.105
-0.018	1.030	-0.412	-0.076	0.959	-0.273	0.422	0.095	0.098	0.111	0.090	-0.072	0.075	0.143	0.044	0.099
-0.110	1.018	-0.400	-0.078	0.961	-0.267	0.338	-0.120	0.113	0.021	0.077	-0.066	0.018	0.131	0.055	0.085
-0.033	0.968	-0.333	-0.079	0.962	-0.259	0.398	0.130	0.050	0.099	0.025	-0.007	0.059	0.080	0.122	0.067
-0.083	0.960	-0.369	-0.081	0.964	-0.254	0.311	-0.097	0.112	0.051	0.016	-0.048	0.009	0.072	0.086	0.035
-0.149	0.999	-0.376	-0.084	0.965	-0.249	0.280	0.190	0.091	-0.012	0.053	-0.061	0.057	0.110	0.077	0.033
-0.183	0.991	-0.337	-0.085	0.966	-0.244	0.231	-0.086	0.075	-0.045	0.044	-0.025	0.092	0.102	0.116	0.017
-0.114	0.980	-0.329	-0.086	0.967	-0.241	0.177	-0.002	0.037	0.025	0.032	-0.021	0.022	0.090	0.123	0.002
-0.133	0.980	-0.333	-0.087	0.967	-0.239	0.121	-0.016	0.057	0.007	0.031	-0.027	0.041	0.089	0.119	0.001
-0.160	0.956	-0.317	-0.088	0.968	-0.236	0.177	-0.055	0.046	-0.019	0.007	-0.014	0.068	0.065	0.134	0.016
-0.145	0.949	-0.337	-0.088	0.968	-0.234	0.111	-0.008	-0.021	-0.004	-0.001	-0.036	0.053	0.057	0.113	0.010
-0.107	0.953	-0.317	-0.088	0.969	-0.232	0.152	-0.071	0.009	0.034	0.002	-0.019	0.015	0.061	0.133	-0.006
-0.137	0.972	-0.290	-0.087	0.969	-0.232	0.028	-0.182	0.021	0.003	0.021	0.009	0.046	0.080	0.159	0.003
-0.210	0.972	-0.306	-0.088	0.969	-0.230	0.075	0.086	-0.001	-0.069	0.021	-0.008	0.119	0.080	0.143	-0.016
-0.095	0.956	-0.250	-0.089	0.969	-0.229	0.032	0.239	-0.010	0.047	0.005	0.046	0.003	0.064	0.198	-0.030
-0.233	0.964	-0.294	-0.089	0.969	-0.229	0.033	-0.254	0.058	-0.091	0.013	0.003	0.142	0.071	0.154	-0.022
-0.168	0.976	-0.266	-0.090	0.970	-0.227	0.110	0.020	0.001	-0.025	0.024	0.028	0.076	0.082	0.181	-0.024
-0.091	0.925	-0.262	-0.090	0.970	-0.225	0.110	0.154	-0.036	0.052	-0.027	0.030	0.001	0.032	0.185	-0.033
-0.233	0.960	-0.333	-0.090	0.970	-0.225	0.024	-0.289	0.039	-0.090	0.008	-0.041	0.142	0.067	0.113	-0.024
-0.145	0.956	-0.250	-0.090	0.970	-0.225	0.013	-0.010	0.003	-0.002	0.004	0.042	0.053	0.062	0.195	-0.020
-0.176	0.972	-0.262	-0.090	0.970	-0.225	0.039	-0.043	-0.009	-0.032	0.019	0.030	0.084	0.078	0.183	-0.039
-0.160	0.937	-0.294	-0.089	0.970	-0.226	-0.056	-0.006	-0.023	-0.017	-0.015	-0.000	0.069	0.043	0.150	-0.027
-0.195	0.949	-0.278	-0.089	0.970	-0.227	-0.059	-0.121	-0.015	-0.052	-0.003	0.017	0.104	0.055	0.166	-0.035
-0.149	0.929	-0.290	-0.088	0.969	-0.229	-0.081	0.079	-0.064	-0.007	-0.022	0.006	0.058	0.035	0.153	-0.037
-0.210	0.949	-0.317	-0.088	0.969	-0.232	-0.127	-0.046	-0.040	-0.069	-0.002	-0.018	0.119	0.054	0.125	-0.035
-0.187	0.980	-0.286	-0.087	0.969	-0.233	-0.078	-0.016	-0.067	-0.047	0.029	0.015	0.096	0.085	0.156	-0.019
-0.145	0.991	-0.298	-0.085	0.968	-0.237	-0.143	-0.100	-0.081	-0.006	0.041	0.006	0.054	0.096	0.144	-0.037
-0.107	0.980	-0.298	-0.083	0.967	-0.239	-0.150	0.275	-0.157	0.031	0.030	0.009	0.016	0.085	0.144	-0.019
-0.245	0.964	-0.329	-0.080	0.966	-0.244	-0.220	-0.309	-0.082	-0.110	0.015	-0.017	0.154	0.069	0.112	-0.019
-0.095	0.945	-0.302	-0.079	0.965	-0.249	-0.233	0.057	-0.114	0.038	-0.003	0.015	0.004	0.049	0.139	-0.023
-0.183	0.972	-0.317	-0.077	0.964	-0.253	-0.215	-0.157	-0.072	-0.052	0.025	0.004	0.093	0.076	0.123	-0.032
-0.153	0.945	-0.309	-0.075	0.963	-0.259	-0.260	-0.207	-0.045	-0.023	-0.001	0.017	0.062	0.049	0.131	-0.009
-0.141	0.972	-0.309	-0.074	0.962	-0.262	-0.183	-0.027	-0.047	-0.012	0.027	0.021	0.051	0.076	0.131	-0.012
-0.122	0.991	-0.384	-0.072	0.961	-0.267	-0.223	-0.216	-0.034	0.005	0.048	-0.049	0.032	0.095	0.056	-0.010
-0.114	0.980	-0.349	-0.071	0.959	-0.273	-0.262	-0.075	-0.058	0.012	0.037	-0.009	0.024	0.083	0.091	-0.006
-0.172	0.937	-0.365	-0.070	0.958	-0.279	-0.323	0.012	-0.090	-0.048	-0.004	-0.018	0.082	0.041	0.075	-0.006
-0.133	0.937	-0.361	-0.068	0.956	-0.286	-0.376	0.063	-0.131	-0.011	-0.002	-0.007	0.043	0.041	0.079	-0.014
-0.137	0.937	-0.345	-0.065	0.953	-0.295	-0.412	-0.060	-0.119	-0.017	0.000	0.017	0.048	0.041	0.094	-0.025
-0.130	0.922	-0.361	-0.061	0.951	-0.303	-0.438	-0.370	-0.100	-0.013	-0.013	0.010	0.040	0.025	0.078	-0.023
-0.145	0.925	-0.345	-0.059	0.948	-0.312	-0.422	0.083	-0.146	-0.031	-0.007	0.034	0.055	0.029	0.094	-0.029
-0.145	0.895	-0.384	-0.056	0.946	-0.318	-0.337	-0.230	-0.109	-0.034	-0.036	0.002	0.056	0.002	0.054	-0.034
-0.145	0.895	-0.384	-0.054	0.944	-0.325	-0.325	-0.017	-0.135	-0.036	-0.034	0.008	0.056	0.002	0.054	-0.036
-0.145	0.914	-0.373	-0.051	0.942	-0.332	-0.348	-0.157	-0.098	-0.039	-0.012	0.027	0.056	0.018	0.066	-0.030
-0.118	0.949	-0.365	-0.048	0.940	-0.339	-0.383	-0.149	-0.108	-0.015	0.025	0.042	0.030	0.053	0.074	-0.026
-0.095	0.945	-0.365	-0.046	0.937	-0.346	-0.392	-0.022	-0.133	0.006	0.023	0.049	0.007	0.049	0.074	-0.022
-0.099	0.945	-0.388	-0.044	0.934	-0.354	-0.382	0.012	-0.134	-0.000	0.026	0.033	0.010	0.049	0.050	-0.026
-0.110	0.918	-0.412	-0.042	0.932	-0.361	-0.396	0.104	-0.144	-0.014	0.002	0.016	0.022	0.022	0.026	-0.021
-0.157	0.910	-0.428	-0.039	0.929	-0.368	-0.360	-0.251	-0.093	-0.063	-0.004	0.007	0.069	0.014	0.010	-0.023
-0.091	0.898	-0.432	-0.036	0.926	-0.375	-0.374	-0.114	-0.102	-0.000	-0.012	0.011	0.003	0.003	0.007	-0.030
-0.099	0.914	-0.408	-0.034	0.923	-0.382	-0.376	-0.010	-0.145	-0.010	0.006	0.041	0.011	0.019	0.030	-0.020
-0.114	0.925	-0.404	-0.030	0.920	-0.390	-0.383	-0.235	-0.132	-0.030	0.020	0.052	0.027	0.030	0.034	-0.008
-0.022	0.891	-0.404	-0.027	0.917	-0.397	-0.426	0.060	-0.166	0.060	-0.012	0.060	0.066	0.004	0.034	-0.014
-0.076	0.868	-0.455	-0.025	0.913	-0.406	-0.472	0.077	-0.176	0.004	-0.031	0.017	0.012	0.027	0.017	-0.013
-0.107	0.868	-0.459	-0.021	0.910	-0.415	-0.458	-0.128	-0.149	-0.030	-0.028	0.022	0.019	0.027	0.021	-0.005
-0.080	0.883	-0.447	-0.017	0.906	-0.423	-0.435	-0.084	-0.179	-0.007	-0.009	0.041	0.008	0.012	0.009	-0.017
-0.041	0.906	-0.416	-0.014	0.903	-0.430	-0.371	0.016	-0.191	0.029	0.017	0.079	0.046	0.011	0.022	-0.018
-0.087	0.879	-0.471	-0.011	0.900	-0.436	-0.346	-0.090	-0.163	-0.021	-0.007	0.030	0.000	0.016	0.033	-0.011
-0.060	0.868	-0.475	-0.008	0.896	-0.443	-0.400	0.013	-0.144	0.004	-0.015	0.034	0.027	0.027	0.037	-0.011
-0.041	0.868	-0.467	-0.005	0.893	-0.450	-0.369	-0.107	-0.132	0.020	-0.012	0.048	0.046	0.027	0.029	-0.020
-0.045	0.883	-0.424	-0.003	0.890	-0.457	-0.392	0.218	-0.208	0.015	0.006	0.098	0.042	0.012	0.014	-0.014
-0.083	0.806	-0.467	-0.000	0.885	-0.465	-0.438	-0.155	-0.119	-0.026	-0.067	0.063	0.004	0.089	0.030	-0.026
-0.033	0.825	-0.471	0.001	0.882	-0.471	-0.354	0.116	-0.120	0.023	-0.044	0.065	0.054	0.070	0.034	-0.037
-0.110	0.821	-0.495	0.002	0.879	-0.477	-0.311	-0.008	-0.068	-0.055	-0.045	0.047	0.023	0.074	0.058	-0.047
-0.095	0.825	-0.491	0.002	0.877	-0.480	-0.193	0.122	-0.072	-0.039	-0.040	0.054	0.008	0.070	0.054	-0.046
-0.114	0.817	-0.503	0.001	0.876	-0.483	-0.149	0.068	-0.049	-0.058	-0.046	0.045	0.027	0.077	0.065	-0.052
-0.072	0.829	-0.467	0.002	0.874	-0.486	-0.162	-0.044	-0.017	-0.016	-0.033	0.083	0.016	0.066	0.030	-0.045
-0.064	0.810	-0.487	0.002	0.873	-0.488	-0.125	0.042	-0.041	-0.009	-0.051	0.065	0.023	0.085	0.050	-0.043
-0.060	0.821	-0.479	0.002	0.872	-0.490	-0.112	0.023	-0.023	-0.005	-0.038	0.075	0.027	0.074	0.042	-0.037
-0.083	0.802	-0.507	0.002	0.871	-0.492	-0.115	0.013	-0.003	-0.028	-0.057	0.049	0.004	0.093	0.070	-0.040
-0.083	0.802	-0.507	0.001	0.870	-0.493	-0.064	-0.003	0.024	-0.027	-0.056	0.050	0.004	0.093	0.070	-0.039
-0.087	0.810	-0.475	-0.001	0.870	-0.493	-0.003	0.031	0.064	-0.029	-0.048	0.082	0.000	0.086	0.038	-0.048
-0.068	0.798	-0.491	-0.003	0.870	-0.493	0.034	0.064	0.089	-0.008	-0.060	0.065	0.019	0.097	0.054	-0.045
-0.122	0.783	-0.495	-0.006	0.871	-0.491	0.087	-0.055	0.156	-0.060	-0.076	0.060	0.035	0.113	0.058	-0.043
-0.076	0.794	-0.499	-0.009	0.872	-0.490	0.106	0.182	0.114	-0.010	-0.064	0.054	0.011	0.101	0.062	-0.040
-0.091	0.825	-0.522	-0.013	0.873	-0.487	0.143	0.221	0.052	-0.022	-0.034	0.028	0.004	0.070	0.086	-0.046
-0.110	0.817	-0.530	-0.016	0.875	-0.485	0.156	0.184	0.050	-0.038	-0.043	0.018	0.024	0.078	0.094	-0.033
-0.130	0.802	-0.522	-0.018	0.877	-0.481	0.234	0.045	0.069	-0.054	-0.060	0.022	0.043	0.093	0.086	-0.030
-0.087	0.798	-0.538	-0.019	0.879	-0.477	0.247	0.048	0.051	-0.010	-0.066	0.003	0.000	0.097	0.102	-0.022
-0.095	0.798	-0.538	-0.022	0.882	-0.471	0.334	0.170	0.045	-0.015	-0.069	-0.002	0.007	0.097	0.103	0.001
-0.072	0.810	-0.534	-0.026	0.885	-0.464	0.381	0.322	0.063	0.012	-0.061	-0.005	0.016	0.086	0.099	0.024
-0.037	0.806	-0.585	-0.032	0.889	-0.456	0.456	0.631	0.024	0.053	-0.069	-0.065	0.050	0.090	0.150	0.029
-0.087	0.794	-0.660	-0.039	0.893	-0.449	0.439	0.643	0.060	0.009	-0.084	-0.148	0.000	0.101	0.224	0.015
-0.122	0.825	-0.609	-0.047	0.897	-0.440	0.454	0.631	0.079	-0.018	-0.057	-0.105	0.035	0.070	0.173	-0.008
-0.218	0.871	-0.546	-0.051	0.900	-0.432	0.451	0.256	0.070	-0.111	-0.015	-0.050	0.131	0.024	0.110	-0.041
-0.187	0.887	-0.396	-0.054	0.904	-0.425	0.411	0.256	0.022	-0.077	-0.003	0.092	0.099	0.009	0.040	-0.053
-0.203	0.895	-0.443	-0.056	0.907	-0.418	0.368	0.094	0.038	-0.090	0.002	0.038	0.114	0.001	0.008	-0.047
-0.122	0.898	-0.499	-0.056	0.909	-0.413	0.297	0.091	-0.005	-0.009	0.004	-0.023	0.033	0.003	0.063	-0.007
-0.083	0.875	-0.526	-0.057	0.911	-0.408	0.241	0.083	-0.019	0.030	-0.021	-0.055	0.005	0.021	0.091	0.028
-0.033	0.860	-0.585	-0.058	0.913	-0.405	0.217	0.141	0.016	0.081	-0.038	-0.118	0.056	0.036	0.151	0.072
-0.068	0.825	-0.566	-0.059	0.914	-0.402	0.209	-0.079	0.088	0.048	-0.073	-0.101	0.022	0.071	0.131	0.100
-0.003	0.856	-0.514	-0.059	0.916	-0.397	0.296	-0.137	0.051	0.113	-0.045	-0.055	0.088	0.040	0.080	0.136
0.024	0.879	-0.487	-0.058	0.918	-0.393	0.228	-0.123	-0.007	0.139	-0.023	-0.031	0.116	0.017	0.053	0.154
0.113	0.883	-0.518	-0.056	0.919	-0.390	0.213	-0.106	-0.010	0.226	-0.020	-0.066	0.204	0.014	0.085	0.182
0.067	0.864	-0.562	-0.054	0.921	-0.387	0.201	-0.092	-0.042	0.178	-0.041	-0.112	0.159	0.033	0.128	0.198
0.093	0.898	-0.538	-0.053	0.923	-0.382	0.263	-0.016	-0.053	0.203	-0.009	-0.093	0.185	0.001	0.105	0.221
0.074	0.840	-0.554	-0.052	0.925	-0.378	0.275	-0.002	-0.023	0.183	-0.069	-0.113	0.166	0.056	0.121	0.226
0.132	0.844	-0.526	-0.052	0.927	-0.371	0.353	0.120	-0.015	0.240	-0.067	-0.091	0.224	0.052	0.093	0.214
0.132	0.844	-0.526	-0.052	0.929	-0.365	0.374	-0.096	0.076	0.240	-0.070	-0.098	0.224	0.052	0.093	0.197
0.013	0.910	-0.503	-0.054	0.932	-0.359	0.361	0.115	0.085	0.123	-0.007	-0.081	0.104	0.014	0.069	0.181
0.009	0.895	-0.483	-0.055	0.934	-0.352	0.367	-0.053	0.092	0.120	-0.025	-0.067	0.100	0.001	0.049	0.158
0.001	0.902	-0.467	-0.056	0.937	-0.345	0.381	0.032	0.049	0.113	-0.020	-0.058	0.092	0.007	0.034	0.129
0.028	0.968	-0.436	-0.056	0.939	-0.339	0.358	0.035	0.007	0.140	0.044	-0.033	0.119	0.074	0.003	0.123
0.001	0.995	-0.408	-0.057	0.941	-0.333	0.350	0.036	0.015	0.113	0.069	-0.012	0.091	0.101	0.025	0.104
-0.010	0.991	-0.432	-0.057	0.943	-0.327	0.318	0.064	0.020	0.102	0.063	-0.041	0.080	0.097	0.001	0.090
-0.087	0.995	-0.440	-0.058	0.945	-0.322	0.264	0.018	0.016	0.025	0.065	-0.054	0.003	0.100	0.007	0.061
-0.076	0.960	-0.436	-0.059	0.947	-0.316	0.310	0.145	-0.004	0.038	0.028	-0.055	0.014	0.065	0.003	0.043
-0.137	0.956	-0.428	-0.060	0.948	-0.312	0.240	-0.068	0.047	-0.023	0.023	-0.051	0.048	0.061	0.004	0.015
-0.114	0.972	-0.420	-0.060	0.949	-0.308	0.206	0.123	-0.023	0.000	0.037	-0.047	0.024	0.076	0.012	0.007
-0.164	0.976	-0.416	-0.059	0.950	-0.305	0.189	-0.185	-0.006	-0.051	0.039	-0.046	0.074	0.080	0.016	-0.001
-0.110	0.976	-0.365	-0.059	0.951	-0.302	0.158	-0.039	-0.024	0.003	0.038	0.002	0.020	0.080	0.066	0.001
-0.095	0.945	-0.353	-0.058	0.951	-0.303	-0.010	-0.057	-0.005	0.018	0.006	0.015	0.005	0.048	0.078	-0.004
-0.107	0.945	-0.369	-0.057	0.951	-0.302	0.021	0.090	-0.078	0.005	0.006	-0.002	0.016	0.048	0.062	0.004
-0.118	0.941	-0.361	-0.057	0.951	-0.303	-0.031	0.138	-0.056	-0.006	0.002	0.007	0.027	0.044	0.069	0.001
-0.087	0.937	-0.325	-0.057	0.951	-0.304	-0.041	0.071	-0.056	0.024	-0.002	0.043	0.003	0.040	0.104	-0.007
-0.126	0.918	-0.376	-0.056	0.951	-0.305	-0.080	0.071	-0.086	-0.016	-0.021	-0.007	0.035	0.021	0.053	-0.011
-0.141	0.922	-0.380	-0.055	0.950	-0.307	-0.065	0.039	-0.092	-0.032	-0.017	-0.010	0.050	0.024	0.048	-0.023
-0.126	0.968	-0.369	-0.054	0.950	-0.308	-0.088	0.165	-0.080	-0.017	0.030	0.003	0.035	0.071	0.060	-0.029
-0.160	0.945	-0.313	-0.053	0.949	-0.311	-0.122	0.091	-0.093	-0.053	0.007	0.061	0.069	0.047	0.114	-0.038
-0.114	0.925	-0.337	-0.052	0.948	-0.314	-0.141	-0.108	-0.070	-0.009	-0.011	0.040	0.023	0.028	0.090	-0.046
-0.164	0.945	-0.373	-0.050	0.948	-0.315	-0.086	-0.059	-0.103	-0.061	0.008	0.006	0.073	0.047	0.054	-0.054
-0.149	0.941	-0.313	-0.048	0.947	-0.318	-0.142	-0.103	-0.071	-0.047	0.005	0.068	0.057	0.043	0.113	-0.052
-0.141	0.910	-0.329	-0.046	0.946	-0.319	-0.062	-0.016	-0.107	-0.041	-0.025	0.053	0.049	0.012	0.097	-0.060
-0.160	0.941	-0.376	-0.045	0.946	-0.321	-0.079	-0.059	-0.070	-0.062	0.006	0.007	0.068	0.043	0.049	-0.057
-0.160	0.941	-0.376	-0.043	0.946	-0.322	-0.016	-0.126	-0.061	-0.063	0.006	0.008	0.068	0.042	0.048	-0.051
-0.141	0.953	-0.376	-0.043	0.945	-0.324	-0.103	0.069	-0.059	-0.045	0.018	0.010	0.049	0.054	0.048	-0.041
-0.126	0.964	-0.376	-0.041	0.944	-0.327	-0.155	-0.054	-0.066	-0.031	0.030	0.013	0.033	0.065	0.047	-0.035
-0.103	0.941	-0.388	-0.040	0.944	-0.328	-0.065	0.050	-0.102	-0.009	0.007	0.002	0.010	0.042	0.035	-0.036
-0.126	0.953	-0.400	-0.039	0.943	-0.331	-0.165	0.060	-0.091	-0.033	0.020	-0.006	0.033	0.054	0.022	-0.029
-0.160	0.972	-0.396	-0.037	0.941	-0.336	-0.219	-0.123	-0.093	-0.070	0.041	0.002	0.067	0.073	0.025	-0.030
-0.091	0.956	-0.376	-0.035	0.940	-0.340	-0.209	0.056	-0.134	-0.003	0.026	0.026	0.003	0.058	0.044	-0.039
-0.122	0.933	-0.392	-0.031	0.939	-0.344	-0.193	-0.134	-0.142	-0.037	0.005	0.014	0.028	0.034	0.028	-0.034
-0.149	0.937	-0.440	-0.028	0.937	-0.349	-0.292	-0.118	-0.144	-0.067	0.010	-0.028	0.055	0.038	0.020	-0.024
-0.080	0.960	-0.416	-0.025	0.934	-0.355	-0.318	-0.094	-0.136	-0.001	0.036	0.002	0.014	0.061	0.003	-0.027
-0.091	0.937	-0.412	-0.023	0.932	-0.361	-0.307	-0.126	-0.106	-0.015	0.015	0.011	0.003	0.038	0.006	-0.023
-0.091	0.956	-0.400	-0.021	0.930	-0.368	-0.347	-0.119	-0.073	-0.017	0.037	0.030	0.003	0.057	0.017	-0.021
-0.083	0.933	-0.416	-0.019	0.927	-0.374	-0.326	0.082	-0.139	-0.011	0.016	0.020	0.011	0.034	0.000	-0.024
-0.110	0.945	-0.428	-0.016	0.925	-0.381	-0.342	-0.014	-0.148	-0.041	0.031	0.015	0.016	0.045	0.012	-0.029
-0.076	0.925	-0.428	-0.013	0.922	-0.386	-0.293	-0.092	-0.146	-0.009	0.013	0.020	0.019	0.026	0.013	-0.036
-0.099	0.883	-0.416	-0.010	0.920	-0.392	-0.314	-0.032	-0.156	-0.035	-0.027	0.038	0.004	0.017	0.002	-0.040
-0.110	0.879	-0.408	-0.007	0.917	-0.398	-0.328	-0.189	-0.104	-0.050	-0.028	0.052	0.015	0.021	0.005	-0.040
-0.068	0.887	-0.396	-0.004	0.915	-0.403	-0.293	-0.189	-0.096	-0.010	-0.018	0.069	0.027	0.013	0.016	-0.041
-0.080	0.879	-0.408	-0.003	0.913	-0.409	-0.295	-0.043	-0.069	-0.023	-0.023	0.063	0.016	0.022	0.004	-0.036
-0.072	0.887	-0.451	-0.001	0.910	-0.414	-0.274	-0.057	-0.096	-0.018	-0.013	0.025	0.024	0.015	0.040	-0.029
-0.068	0.922	-0.475	0.002	0.908	-0.420	-0.315	-0.111	-0.123	-0.017	0.025	0.007	0.027	0.020	0.065	-0.036
-0.076	0.879	-0.479	0.005	0.904	-0.427	-0.378	0.003	-0.153	-0.027	-0.015	0.010	0.020	0.023	0.069	-0.032
-0.110	0.844	-0.475	0.007	0.901	-0.433	-0.353	0.033	-0.149	-0.064	-0.046	0.021	0.014	0.058	0.066	-0.028
-0.057	0.875	-0.467	0.009	0.898	-0.440	-0.372	0.042	-0.155	-0.012	-0.012	0.035	0.040	0.027	0.059	-0.024
-0.033	0.852	-0.475	0.012	0.894	-0.447	-0.375	0.062	-0.182	0.008	-0.032	0.034	0.063	0.051	0.067	-0.023
-0.022	0.856	-0.483	0.016	0.891	-0.454	-0.357	-0.172	-0.146	0.016	-0.025	0.033	0.075	0.047	0.076	-0.018
-0.053	0.837	-0.495	0.018	0.889	-0.458	-0.241	-0.007	-0.139	-0.018	-0.041	0.026	0.044	0.067	0.089	-0.022
-0.068	0.840	-0.495	0.019	0.887	-0.462	-0.211	0.088	-0.103	-0.034	-0.036	0.029	0.029	0.064	0.089	-0.025
-0.068	0.840	-0.495	0.021	0.885	-0.465	-0.196	-0.140	-0.071	-0.036	-0.034	0.033	0.030	0.064	0.090	-0.036
-0.037	0.837	-0.487	0.021	0.884	-0.468	-0.134	0.191	-0.079	-0.005	-0.036	0.043	0.061	0.069	0.083	-0.035
-0.068	0.856	-0.479	0.021	0.883	-0.470	-0.100	0.071	-0.059	-0.036	-0.016	0.053	0.030	0.050	0.076	-0.040
-0.033	0.837	-0.475	0.020	0.882	-0.472	-0.093	0.208	-0.070	-0.001	-0.034	0.059	0.065	0.069	0.072	-0.034
-0.091	0.848	-0.503	0.020	0.881	-0.473	-0.057	-0.035	0.009	-0.059	-0.022	0.032	0.008	0.058	0.100	-0.040
-0.037	0.852	-0.499	0.018	0.881	-0.473	-0.029	0.168	-0.007	-0.003	-0.018	0.037	0.062	0.054	0.097	-0.038
-0.064	0.798	-0.467	0.017	0.881	-0.473	0.006	0.170	-0.033	-0.029	-0.072	0.069	0.035	0.109	0.066	-0.054
-0.053	0.813	-0.459	0.015	0.881	-0.473	0.055	0.224	-0.053	-0.016	-0.057	0.076	0.047	0.094	0.059	-0.050
-0.118	0.810	-0.459	0.015	0.881	-0.472	0.032	0.026	0.000	-0.081	-0.062	0.076	0.018	0.098	0.059	-0.061
-0.072	0.844	-0.491	0.014	0.882	-0.472	0.031	0.115	-0.025	-0.034	-0.027	0.044	0.028	0.064	0.091	-0.061
-0.087	0.837	-0.459	0.013	0.882	-0.471	0.025	0.097	-0.011	-0.049	-0.035	0.075	0.013	0.072	0.060	-0.061
-0.068	0.856	-0.471	0.012	0.882	-0.470	0.065	0.125	-0.024	-0.028	-0.017	0.062	0.032	0.053	0.072	-0.055
-0.068	0.821	-0.475	0.009	0.883	-0.469	0.068	0.143	0.050	-0.026	-0.052	0.057	0.033	0.088	0.077	-0.058
-0.107	0.825	-0.499	0.008	0.883	-0.468	0.044	0.032	0.064	-0.063	-0.049	0.033	0.006	0.085	0.101	-0.053
-0.087	0.840	-0.463	0.005	0.885	-0.466	0.142	0.140	0.061	-0.041	-0.034	0.066	0.013	0.070	0.066	-0.056
-0.083	0.848	-0.487	0.003	0.886	-0.463	0.163	0.019	0.103	-0.035	-0.028	0.039	0.017	0.063	0.090	-0.049
-0.091	0.833	-0.440	-0.001	0.887	-0.461	0.133	0.132	0.100	-0.039	-0.045	0.084	0.010	0.078	0.043	-0.045
-0.057	0.844	-0.507	-0.004	0.888	-0.459	0.115	0.108	0.117	-0.001	-0.034	0.015	0.044	0.067	0.110	-0.039
-0.103	0.844	-0.495	-0.007	0.889	-0.459	0.035	0.083	0.120	-0.044	-0.034	0.026	0.002	0.068	0.099	-0.036
-0.095	0.864	-0.518	-0.009	0.889	-0.458	0.050	0.084	0.057	-0.034	-0.016	0.001	0.006	0.049	0.123	-0.035
-0.095	0.840	-0.518	-0.011	0.890	-0.456	0.116	0.109	0.037	-0.032	-0.040	-0.001	0.006	0.072	0.123	-0.037
-0.126	0.825	-0.510	-0.013	0.891	-0.453	0.156	0.100	0.039	-0.061	-0.057	0.004	0.025	0.088	0.115	-0.036
-0.080	0.790	-0.491	-0.015	0.892	-0.451	0.146	0.002	0.100	-0.013	-0.093	0.021	0.021	0.123	0.096	-0.036
-0.103	0.813	-0.467	-0.019	0.894	-0.448	0.196	0.216	0.087	-0.032	-0.071	0.041	0.002	0.100	0.073	-0.038
-0.083	0.817	-0.436	-0.022	0.897	-0.442	0.326	0.229	0.076	-0.009	-0.070	0.067	0.017	0.097	0.041	-0.032
-0.126	0.837	-0.503	-0.026	0.899	-0.437	0.283	0.155	0.088	-0.047	-0.053	-0.005	0.026	0.078	0.109	-0.031
-0.122	0.821	-0.518	-0.029	0.902	-0.431	0.316	0.174	0.079	-0.040	-0.071	-0.027	0.022	0.093	0.125	-0.023
-0.133	0.825	-0.585	-0.032	0.904	-0.427	0.269	0.141	0.109	-0.048	-0.069	-0.099	0.034	0.090	0.192	-0.018
-0.133	0.825	-0.585	-0.037	0.907	-0.420	0.403	0.360	0.105	-0.043	-0.072	-0.106	0.034	0.090	0.193	-0.018
-0.145	0.860	-0.593	-0.044	0.911	-0.411	0.499	0.506	0.132	-0.048	-0.041	-0.124	0.046	0.056	0.201	-0.020
-0.199	0.848	-0.585	-0.051	0.914	-0.402	0.513	0.400	0.157	-0.096	-0.057	-0.125	0.099	0.068	0.194	-0.029
-0.157	0.844	-0.483	-0.056	0.918	-0.392	0.497	0.408	0.102	-0.048	-0.064	-0.032	0.057	0.071	0.092	-0.038
-0.176	0.852	-0.447	-0.061	0.921	-0.384	0.448	0.331	0.083	-0.063	-0.059	-0.005	0.077	0.064	0.057	-0.042
-0.176	0.891	-0.440	-0.063	0.925	-0.375	0.466	0.181	0.045	-0.060	-0.024	-0.006	0.078	0.025	0.049	-0.030
-0.149	0.883	-0.455	-0.065	0.928	-0.368	0.413	0.162	0.032	-0.031	-0.034	-0.030	0.052	0.032	0.065	-0.012
-0.137	0.891	-0.499	-0.067	0.930	-0.361	0.377	0.120	0.015	-0.019	-0.029	-0.080	0.041	0.024	0.109	0.014
-0.091	0.879	-0.507	-0.068	0.933	-0.353	0.450	0.047	0.019	0.028	-0.044	-0.097	0.006	0.035	0.117	0.043
-0.064	0.856	-0.475	-0.069	0.936	-0.345	0.475	-0.018	0.081	0.056	-0.070	-0.074	0.033	0.058	0.086	0.072
-0.057	0.864	-0.475	-0.070	0.939	-0.337	0.447	-0.064	0.104	0.065	-0.065	-0.082	0.041	0.051	0.086	0.105
-0.010	0.895	-0.459	-0.071	0.941	-0.330	0.373	-0.115	0.089	0.112	-0.036	-0.073	0.087	0.020	0.071	0.131
0.024	0.879	-0.503	-0.072	0.943	-0.324	0.381	-0.142	0.093	0.147	-0.054	-0.123	0.122	0.035	0.114	0.147
0.028	0.883	-0.522	-0.072	0.946	-0.317	0.383	-0.214	0.093	0.151	-0.052	-0.149	0.127	0.031	0.134	0.173
-0.018	0.902	-0.546	-0.071	0.948	-0.311	0.397	-0.265	0.053	0.104	-0.035	-0.179	0.082	0.011	0.158	0.196
0.074	0.864	-0.471	-0.070	0.950	-0.305	0.364	-0.222	0.021	0.195	-0.076	-0.111	0.175	0.049	0.083	0.204
0.086	0.856	-0.503	-0.069	0.952	-0.298	0.406	-0.291	0.089	0.206	-0.085	-0.149	0.187	0.057	0.115	0.205
0.070	0.840	-0.475	-0.069	0.955	-0.290	0.501	-0.256	0.115	0.191	-0.103	-0.131	0.173	0.072	0.088	0.214
0.032	0.879	-0.487	-0.071	0.957	-0.281	0.503	-0.241	0.151	0.153	-0.067	-0.152	0.136	0.033	0.100	0.214
0.070	0.895	-0.400	-0.072	0.960	-0.271	0.557	-0.062	0.139	0.194	-0.055	-0.075	0.175	0.017	0.013	0.193
0.086	0.910	-0.380	-0.074	0.963	-0.259	0.635	-0.015	0.130	0.211	-0.042	-0.068	0.191	0.002	0.007	0.178
-0.022	0.922	-0.400	-0.077	0.966	-0.247	0.639	0.022	0.161	0.106	-0.034	-0.100	0.084	0.010	0.012	0.168
0.005	0.949	-0.353	-0.080	0.968	-0.236	0.584	0.077	0.150	0.136	-0.009	-0.064	0.111	0.038	0.036	0.149
0.001	0.980	-0.337	-0.082	0.971	-0.224	0.654	-0.154	0.148	0.134	0.019	-0.061	0.108	0.070	0.053	0.127
-0.064	1.026	-0.380	-0.085	0.974	-0.211	0.677	0.078	0.125	0.071	0.063	-0.117	0.043	0.117	0.010	0.118
-0.053	1.045	-0.337	-0.089	0.975	-0.201	0.515	0.026	0.191	0.087	0.080	-0.084	0.056	0.137	0.054	0.091
-0.064	1.041	-0.290	-0.092	0.977	-0.190	0.592	0.013	0.185	0.078	0.074	-0.048	0.045	0.134	0.102	0.068
-0.164	1.038	-0.317	-0.095	0.979	-0.181	0.485	-0.187	0.167	-0.019	0.069	-0.086	0.055	0.130	0.074	0.051
-0.133	1.034	-0.266	-0.098	0.980	-0.172	0.449	0.251	0.105	0.014	0.064	-0.044	0.024	0.127	0.126	0.017
-0.145	0.987	-0.262	-0.100	0.981	-0.164	0.447	0.124	0.087	0.004	0.016	-0.050	0.036	0.082	0.130	0.008
-0.237	1.010	-0.246	-0.103	0.982	-0.157	0.380	-0.060	0.138	-0.085	0.039	-0.041	0.129	0.105	0.147	0.010
-0.137	1.026	-0.294	-0.105	0.983	-0.151	0.292	0.125	0.058	0.017	0.053	-0.094	0.029	0.121	0.101	-0.011
-0.145	1.010	-0.223	-0.106	0.984	-0.145	0.299	0.084	0.034	0.010	0.037	-0.030	0.038	0.106	0.173	-0.012
-0.257	0.999	-0.231	-0.106	0.984	-0.140	0.306	-0.190	0.038	-0.101	0.025	-0.043	0.150	0.095	0.166	-0.005
-0.149	1.003	-0.207	-0.107	0.985	-0.135	0.238	0.067	-0.004	0.007	0.028	-0.025	0.043	0.099	0.191	-0.020
-0.195	0.999	-0.207	-0.107	0.985	-0.132	0.172	-0.045	-0.010	-0.039	0.024	-0.028	0.091	0.096	0.192	-0.035
-0.195	1.010	-0.199	-0.106	0.986	-0.130	0.127	0.001	-0.040	-0.040	0.036	-0.023	0.092	0.108	0.200	-0.026
-0.210	0.980	-0.164	-0.106	0.986	-0.128	0.088	-0.162	-0.012	-0.055	0.005	0.011	0.109	0.077	0.237	-0.036
-0.180	1.010	-0.136	-0.105	0.986	-0.127	0.084	0.030	-0.076	-0.026	0.036	0.037	0.079	0.109	0.266	-0.039
-0.187	0.968	-0.164	-0.104	0.987	-0.125	0.100	0.045	-0.063	-0.034	-0.007	0.008	0.088	0.066	0.239	-0.050
-0.210	0.995	-0.203	-0.103	0.987	-0.123	0.102	0.173	-0.066	-0.058	0.019	-0.034	0.111	0.094	0.200	-0.052
-0.253	0.976	-0.195	-0.103	0.987	-0.122	0.057	0.007	-0.022	-0.100	0.000	-0.027	0.155	0.074	0.209	-0.046
-0.230	0.960	-0.179	-0.103	0.987	-0.121	0.062	-0.070	0.005	-0.077	-0.015	-0.012	0.132	0.059	0.225	-0.045
-0.160	0.987	-0.164	-0.104	0.987	-0.120	0.040	0.051	0.022	-0.007	0.012	0.002	0.064	0.085	0.242	-0.042
-0.187	0.991	-0.183	-0.105	0.987	-0.119	0.049	0.069	0.012	-0.033	0.015	-0.018	0.091	0.089	0.222	-0.035
-0.199	0.964	-0.195	-0.105	0.987	-0.119	-0.004	0.044	-0.026	-0.045	-0.012	-0.030	0.103	0.062	0.210	-0.034
-0.207	0.960	-0.179	-0.105	0.987	-0.119	0.010	0.191	-0.044	-0.052	-0.016	-0.014	0.111	0.058	0.226	-0.038
-0.222	0.968	-0.168	-0.104	0.987	-0.120	-0.037	0.024	-0.061	-0.069	-0.008	-0.002	0.127	0.065	0.238	-0.039
-0.176	0.980	-0.148	-0.103	0.987	-0.121	-0.035	-0.169	-0.032	-0.023	0.004	0.020	0.081	0.077	0.258	-0.050
-0.187	0.968	-0.172	-0.102	0.987	-0.122	-0.041	-0.095	-0.055	-0.036	-0.008	-0.002	0.092	0.065	0.234	-0.053
-0.253	0.980	-0.199	-0.101	0.987	-0.124	-0.086	0.135	-0.092	-0.102	0.004	-0.028	0.158	0.077	0.206	-0.038
-0.218	1.007	-0.183	-0.099	0.987	-0.126	-0.112	0.100	-0.111	-0.068	0.031	-0.010	0.123	0.104	0.222	-0.038
-0.133	1.007	-0.179	-0.098	0.987	-0.129	-0.124	-0.092	-0.081	0.015	0.032	-0.003	0.038	0.103	0.225	-0.039
-0.183	0.987	-0.187	-0.096	0.986	-0.133	-0.212	-0.113	-0.085	-0.037	0.013	-0.006	0.088	0.084	0.217	-0.022
-0.183	0.987	-0.187	-0.094	0.986	-0.138	-0.241	0.022	-0.134	-0.039	0.013	-0.001	0.088	0.084	0.217	-0.012
-0.137	0.956	-0.183	-0.092	0.985	-0.144	-0.269	-0.023	-0.086	0.005	-0.017	0.008	0.041	0.053	0.220	-0.024
-0.145	0.968	-0.175	-0.090	0.985	-0.148	-0.225	-0.052	-0.121	-0.005	-0.005	0.021	0.049	0.065	0.228	-0.020
-0.183	0.991	-0.199	-0.087	0.984	-0.153	-0.264	0.004	-0.121	-0.046	0.019	0.003	0.087	0.088	0.203	-0.027
-0.141	0.964	-0.195	-0.085	0.984	-0.158	-0.243	-0.078	-0.141	-0.007	-0.008	0.013	0.044	0.061	0.207	-0.038
-0.210	0.933	-0.219	-0.082	0.983	-0.163	-0.190	-0.224	-0.107	-0.080	-0.039	-0.006	0.113	0.030	0.183	-0.047
-0.191	0.953	-0.242	-0.080	0.983	-0.167	-0.210	-0.161	-0.104	-0.064	-0.019	-0.025	0.093	0.048	0.159	-0.047
-0.183	0.968	-0.219	-0.078	0.982	-0.173	-0.271	-0.031	-0.123	-0.060	-0.003	0.005	0.085	0.064	0.182	-0.051
-0.172	0.999	-0.239	-0.076	0.981	-0.180	-0.344	-0.036	-0.110	-0.051	0.029	-0.008	0.073	0.094	0.162	-0.037
-0.149	1.034	-0.235	-0.073	0.980	-0.186	-0.313	-0.177	-0.113	-0.031	0.065	0.003	0.050	0.129	0.166	-0.044
-0.099	0.987	-0.191	-0.071	0.979	-0.193	-0.334	0.141	-0.147	0.016	0.020	0.053	0.000	0.082	0.208	-0.037
-0.207	0.983	-0.258	-0.069	0.977	-0.200	-0.347	-0.129	-0.111	-0.095	0.017	-0.006	0.107	0.078	0.141	-0.034
-0.130	0.995	-0.254	-0.066	0.976	-0.207	-0.352	-0.017	-0.157	-0.021	0.030	0.005	0.030	0.089	0.144	-0.036
-0.149	1.003	-0.290	-0.063	0.975	-0.215	-0.385	-0.072	-0.139	-0.043	0.039	-0.023	0.049	0.096	0.108	-0.050
-0.137	0.976	-0.254	-0.060	0.973	-0.222	-0.373	0.155	-0.177	-0.035	0.014	0.020	0.036	0.068	0.143	-0.037
-0.168	0.983	-0.254	-0.057	0.971	-0.230	-0.432	-0.074	-0.174	-0.069	0.023	0.028	0.066	0.075	0.143	-0.047
-0.110	0.983	-0.266	-0.053	0.969	-0.239	-0.456	-0.010	-0.182	-0.015	0.025	0.025	0.008	0.075	0.130	-0.055
-0.164	1.014	-0.290	-0.051	0.968	-0.247	-0.405	-0.005	-0.161	-0.072	0.058	0.009	0.062	0.105	0.106	-0.059
-0.168	0.995	-0.306	-0.048	0.966	-0.256	-0.423	-0.153	-0.132	-0.079	0.041	0.002	0.065	0.085	0.090	-0.055
-0.133	0.980	-0.278	-0.045	0.964	-0.263	-0.395	0.045	-0.168	-0.047	0.027	0.037	0.031	0.069	0.117	-0.059
-0.145	0.937	-0.333	-0.042	0.961	-0.272	-0.433	0.093	-0.175	-0.061	-0.013	-0.010	0.042	0.026	0.061	-0.054
-0.130	0.953	-0.333	-0.040	0.959	-0.280	-0.416	-0.100	-0.116	-0.048	0.004	-0.002	0.026	0.041	0.061	-0.048
-0.130	0.941	-0.341	-0.038	0.957	-0.288	-0.412	-0.020	-0.100	-0.050	-0.005	-0.002	0.026	0.029	0.052	-0.045
-0.122	0.964	-0.345	-0.036	0.954	-0.297	-0.457	-0.030	-0.104	-0.044	0.021	0.003	0.017	0.052	0.048	-0.044
-0.114	0.953	-0.341	-0.034	0.952	-0.305	-0.434	-0.066	-0.105	-0.038	0.012	0.016	0.009	0.040	0.052	-0.039
-0.126	0.956	-0.365	-0.031	0.949	-0.313	-0.409	-0.098	-0.147	-0.053	0.018	-0.000	0.021	0.043	0.028	-0.040
-0.087	0.960	-0.357	-0.028	0.946	-0.322	-0.434	-0.032	-0.163	-0.018	0.024	0.016	0.018	0.046	0.035	-0.042
-0.118	0.922	-0.376	-0.025	0.943	-0.331	-0.469	-0.050	-0.126	-0.051	-0.011	0.005	0.013	0.007	0.015	-0.035
-0.118	0.922	-0.376	-0.023	0.941	-0.339	-0.428	-0.138	-0.093	-0.053	-0.008	0.013	0.013	0.007	0.015	-0.042
-0.057	0.906	-0.376	-0.021	0.938	-0.345	-0.339	0.055	-0.130	0.006	-0.021	0.020	0.049	0.008	0.015	-0.043
-0.153	0.902	-0.396	-0.019	0.935	-0.353	-0.393	-0.137	-0.101	-0.092	-0.022	0.008	0.047	0.012	0.005	-0.044
-0.087	0.914	-0.420	-0.017	0.933	-0.360	-0.367	0.016	-0.123	-0.029	-0.008	-0.009	0.018	0.001	0.029	-0.040
-0.114	0.918	-0.416	-0.014	0.930	-0.367	-0.396	-0.208	-0.089	-0.059	-0.001	0.002	0.009	0.003	0.026	-0.052
-0.072	0.895	-0.376	-0.013	0.927	-0.374	-0.372	0.099	-0.099	-0.017	-0.022	0.048	0.033	0.020	0.013	-0.039
-0.099	0.871	-0.365	-0.011	0.924	-0.382	-0.392	-0.055	-0.068	-0.045	-0.042	0.068	0.006	0.044	0.025	-0.043
-0.068	0.871	-0.420	-0.010	0.921	-0.389	-0.405	0.082	-0.098	-0.015	-0.039	0.020	0.037	0.044	0.031	-0.038
-0.107	0.898	-0.463	-0.009	0.918	-0.397	-0.384	-0.019	-0.086	-0.055	-0.009	-0.016	0.002	0.017	0.074	-0.043
-0.080	0.898	-0.447	-0.008	0.915	-0.403	-0.354	0.090	-0.114	-0.029	-0.006	0.006	0.025	0.017	0.059	-0.034
-0.103	0.883	-0.447	-0.005	0.913	-0.409	-0.311	-0.185	-0.099	-0.055	-0.019	0.011	0.002	0.033	0.059	-0.032
-0.049	0.868	-0.408	-0.003	0.910	-0.415	-0.351	-0.046	-0.097	-0.003	-0.031	0.057	0.056	0.048	0.021	-0.022
-0.041	0.868	-0.440	-0.000	0.907	-0.422	-0.365	-0.052	-0.118	0.003	-0.028	0.032	0.064	0.049	0.052	-0.027
-0.037	0.864	-0.467	0.001	0.904	-0.429	-0.346	0.194	-0.187	0.005	-0.029	0.011	0.068	0.053	0.080	-0.021
-0.091	0.868	-0.467	0.004	0.900	-0.435	-0.348	-0.138	-0.114	-0.052	-0.022	0.017	0.014	0.049	0.080	-0.026
-0.053	0.844	-0.467	0.006	0.897	-0.441	-0.358	-0.017	-0.106	-0.015	-0.042	0.024	0.052	0.073	0.081	-0.026
-0.068	0.856	-0.443	0.007	0.894	-0.447	-0.316	0.049	-0.114	-0.031	-0.028	0.053	0.037	0.061	0.057	-0.039
-0.030	0.871	-0.459	0.009	0.892	-0.452	-0.260	0.041	-0.090	0.006	-0.010	0.042	0.075	0.046	0.074	-0.034
-0.080	0.864	-0.440	0.009	0.890	-0.456	-0.249	0.095	-0.076	-0.044	-0.015	0.066	0.025	0.054	0.055	-0.039
-0.049	0.868	-0.455	0.009	0.888	-0.460	-0.194	0.170	-0.084	-0.013	-0.009	0.054	0.055	0.050	0.072	-0.041
-0.080	0.848	-0.491	0.010	0.886	-0.463	-0.183	-0.049	-0.049	-0.045	-0.027	0.021	0.024	0.069	0.108	-0.054
-0.087	0.825	-0.487	0.010	0.885	-0.466	-0.167	0.064	-0.070	-0.053	-0.048	0.028	0.016	0.093	0.104	-0.051
-0.095	0.821	-0.471	0.011	0.883	-0.469	-0.174	-0.081	-0.039	-0.061	-0.051	0.047	0.008	0.097	0.088	-0.047
-0.049	0.848	-0.424	0.010	0.882	-0.472	-0.142	0.277	-0.097	-0.014	-0.022	0.097	0.054	0.070	0.041	-0.046
-0.014	0.837	-0.436	0.010	0.880	-0.474	-0.133	0.092	-0.045	0.020	-0.032	0.087	0.088	0.081	0.053	-0.053
-0.068	0.840	-0.479	0.009	0.880	-0.475	-0.067	0.061	0.003	-0.033	-0.028	0.045	0.034	0.077	0.096	-0.053
-0.118	0.825	-0.471	0.007	0.879	-0.476	-0.037	0.158	-0.019	-0.081	-0.043	0.054	0.016	0.093	0.089	-0.058
-0.095	0.833	-0.467	0.006	0.879	-0.478	-0.075	0.164	-0.001	-0.056	-0.034	0.059	0.008	0.085	0.085	-0.063
-0.095	0.833	-0.467	0.005	0.878	-0.479	-0.092	0.092	-0.007	-0.055	-0.033	0.060	0.008	0.085	0.085	-0.067
-0.060	0.825	-0.479	0.003	0.877	-0.481	-0.095	0.104	-0.003	-0.020	-0.040	0.050	0.044	0.093	0.097	-0.057
-0.095	0.833	-0.479	0.001	0.876	-0.483	-0.122	0.163	0.014	-0.052	-0.031	0.052	0.010	0.085	0.097	-0.057
-0.072	0.810	-0.479	-0.001	0.875	-0.484	-0.041	0.082	0.063	-0.027	-0.054	0.053	0.033	0.108	0.098	-0.053
-0.107	0.810	-0.475	-0.004	0.875	-0.485	-0.031	0.076	0.096	-0.059	-0.053	0.057	0.001	0.108	0.094	-0.053
-0.087	0.806	-0.487	-0.006	0.875	-0.484	0.019	0.038	0.119	-0.037	-0.057	0.045	0.020	0.112	0.106	-0.052
-0.068	0.810	-0.471	-0.010	0.875	-0.483	0.066	0.235	0.100	-0.013	-0.054	0.060	0.040	0.108	0.091	-0.055
-0.114	0.790	-0.491	-0.014	0.876	-0.481	0.117	0.193	0.105	-0.056	-0.074	0.038	0.006	0.127	0.110	-0.043
-0.114	0.817	-0.507	-0.018	0.878	-0.478	0.172	0.206	0.059	-0.052	-0.049	0.019	0.005	0.100	0.126	-0.037
-0.087	0.802	-0.534	-0.022	0.880	-0.474	0.252	0.362	0.028	-0.021	-0.067	-0.013	0.023	0.116	0.153	-0.023
-0.103	0.852	-0.558	-0.025	0.883	-0.469	0.266	0.217	0.050	-0.033	-0.019	-0.041	0.009	0.066	0.176	-0.002
-0.060	0.825	-0.589	-0.029	0.885	-0.464	0.307	0.386	0.006	0.013	-0.048	-0.078	0.052	0.093	0.208	0.009
-0.083	0.813	-0.633	-0.035	0.888	-0.459	0.286	0.592	0.041	-0.004	-0.062	-0.126	0.030	0.104	0.251	-0.001
-0.133	0.837	-0.633	-0.043	0.891	-0.452	0.423	0.678	0.101	-0.046	-0.042	-0.134	0.019	0.081	0.251	-0.023
-0.199	0.848	-0.581	-0.050	0.895	-0.443	0.459	0.569	0.075	-0.105	-0.035	-0.092	0.085	0.068	0.199	-0.050
-0.257	0.860	-0.530	-0.054	0.898	-0.436	0.385	0.393	0.003	-0.158	-0.026	-0.047	0.142	0.056	0.147	-0.073
-0.195	0.864	-0.447	-0.056	0.901	-0.431	0.298	0.227	-0.061	-0.095	-0.025	0.030	0.081	0.052	0.064	-0.076
-0.176	0.837	-0.455	-0.056	0.902	-0.428	0.154	0.132	-0.077	-0.076	-0.053	0.019	0.062	0.078	0.071	-0.049
-0.133	0.825	-0.530	-0.056	0.903	-0.425	0.159	0.137	-0.060	-0.033	-0.066	-0.059	0.021	0.089	0.145	-0.011
-0.045	0.837	-0.518	-0.057	0.905	-0.421	0.252	0.093	-0.004	0.056	-0.056	-0.052	0.066	0.077	0.132	0.024
-0.072	0.856	-0.570	-0.056	0.908	-0.416	0.292	-0.162	0.029	0.028	-0.039	-0.108	0.038	0.057	0.182	0.073
-0.041	0.860	-0.522	-0.056	0.910	-0.410	0.361	-0.117	0.034	0.058	-0.038	-0.067	0.068	0.052	0.134	0.116
0.051	0.871	-0.550	-0.054	0.913	-0.405	0.320	-0.223	0.043	0.149	-0.029	-0.100	0.159	0.040	0.160	0.148
0.078	0.875	-0.566	-0.052	0.915	-0.401	0.272	-0.282	0.046	0.174	-0.027	-0.120	0.184	0.035	0.175	0.188
0.101	0.844	-0.589	-0.051	0.917	-0.397	0.262	-0.148	0.020	0.196	-0.060	-0.147	0.206	0.066	0.197	0.226
0.147	0.840	-0.558	-0.051	0.919	-0.391	0.336	-0.077	0.029	0.242	-0.066	-0.121	0.251	0.069	0.165	0.233
0.143	0.864	-0.577	-0.050	0.921	-0.386	0.324	-0.077	0.024	0.237	-0.045	-0.146	0.246	0.045	0.183	0.237
0.082	0.848	-0.558	-0.049	0.924	-0.380	0.369	-0.100	0.040	0.176	-0.063	-0.132	0.183	0.061	0.163	0.223
0.090	0.852	-0.562	-0.050	0.927	-0.372	0.439	0.047	0.058	0.185	-0.062	-0.143	0.190	0.057	0.165	0.195
0.024	0.879	-0.550	-0.052	0.930	-0.364	0.487	-0.092	0.129	0.121	-0.038	-0.140	0.124	0.030	0.153	0.166
0.005	0.898	-0.487	-0.054	0.934	-0.354	0.524	-0.086	0.139	0.104	-0.022	-0.086	0.104	0.010	0.089	0.149
0.013	0.956	-0.447	-0.057	0.936	-0.346	0.445	0.081	0.161	0.115	0.033	-0.054	0.111	0.047	0.049	0.131
-0.010	0.956	-0.491	-0.059	0.939	-0.338	0.471	-0.110	0.174	0.094	0.030	-0.106	0.087	0.047	0.092	0.119
-0.003	0.980	-0.479	-0.061	0.942	-0.331	0.362	-0.016	0.106	0.103	0.051	-0.100	0.094	0.070	0.080	0.112
-0.014	0.999	-0.416	-0.062	0.943	-0.326	0.290	-0.082	0.089	0.092	0.069	-0.042	0.082	0.089	0.016	0.097
-0.018	0.987	-0.384	-0.064	0.946	-0.318	0.425	0.038	0.079	0.089	0.054	-0.018	0.078	0.077	0.016	0.084
-0.076	0.953	-0.408	-0.066	0.948	-0.312	0.343	-0.012	0.119	0.033	0.018	-0.048	0.020	0.042	0.008	0.065
-0.057	0.983	-0.380	-0.067	0.950	-0.306	0.310	0.049	0.065	0.053	0.047	-0.026	0.038	0.073	0.020	0.031
-0.083	0.980	-0.376	-0.070	0.951	-0.300	0.303	0.268	0.031	0.027	0.041	-0.027	0.011	0.068	0.025	0.009
-0.195	0.987	-0.373	-0.071	0.952	-0.297	0.216	-0.077	0.055	-0.084	0.048	-0.027	0.101	0.076	0.029	-0.009
-0.130	0.976	-0.321	-0.071	0.954	-0.292	0.237	0.092	0.008	-0.018	0.035	0.020	0.036	0.064	0.080	-0.024
-0.160	0.968	-0.349	-0.071	0.955	-0.289	0.163	-0.047	-0.032	-0.050	0.026	-0.010	0.067	0.056	0.053	-0.044
-0.130	0.991	-0.329	-0.070	0.955	-0.287	0.105	0.165	-0.076	-0.020	0.049	0.008	0.036	0.080	0.073	-0.030
-0.176	0.941	-0.337	-0.070	0.956	-0.286	0.032	-0.064	-0.044	-0.068	-0.002	-0.001	0.082	0.029	0.065	-0.030
-0.122	0.933	-0.384	-0.068	0.956	-0.287	0.010	-0.211	-0.032	-0.016	-0.010	-0.048	0.028	0.022	0.017	-0.035
-0.126	0.929	-0.317	-0.068	0.956	-0.287	0.016	0.059	-0.031	-0.020	-0.014	0.019	0.032	0.018	0.084	-0.042
-0.168	0.956	-0.302	-0.068	0.956	-0.285	0.046	0.239	-0.083	-0.062	0.013	0.034	0.074	0.045	0.100	-0.042
-0.168	0.953	-0.337	-0.067	0.956	-0.286	0.002	-0.101	-0.033	-0.063	0.009	-0.002	0.074	0.041	0.065	-0.057
-0.180	0.953	-0.361	-0.066	0.956	-0.286	-0.010	0.083	-0.068	-0.076	0.009	-0.025	0.086	0.041	0.041	-0.063
-0.172	0.956	-0.306	-0.066	0.956	-0.287	-0.082	0.153	-0.092	-0.069	0.013	0.031	0.078	0.045	0.096	-0.061
-0.149	0.956	-0.306	-0.065	0.955	-0.289	-0.113	0.051	-0.053	-0.046	0.014	0.034	0.055	0.045	0.095	-0.061
-0.164	0.925	-0.345	-0.064	0.954	-0.293	-0.159	-0.019	-0.064	-0.062	-0.016	-0.003	0.070	0.014	0.056	-0.055
-0.172	0.945	-0.361	-0.063	0.953	-0.295	-0.121	-0.102	-0.073	-0.072	0.004	-0.016	0.079	0.034	0.039	-0.047
-0.133	0.983	-0.353	-0.062	0.953	-0.298	-0.132	0.098	-0.100	-0.034	0.043	-0.005	0.043	0.072	0.046	-0.051
-0.133	0.983	-0.353	-0.060	0.952	-0.302	-0.194	-0.086	-0.089	-0.036	0.044	-0.001	0.043	0.072	0.048	-0.045
-0.180	0.953	-0.361	-0.057	0.950	-0.306	-0.207	-0.158	-0.091	-0.085	0.014	-0.005	0.088	0.042	0.041	-0.039
-0.110	0.980	-0.337	-0.054	0.949	-0.309	-0.157	-0.052	-0.141	-0.019	0.042	0.022	0.017	0.070	0.064	-0.045
-0.133	0.991	-0.384	-0.053	0.948	-0.313	-0.233	0.211	-0.143	-0.043	0.055	-0.021	0.039	0.081	0.016	-0.056
-0.160	0.972	-0.392	-0.051	0.947	-0.318	-0.225	-0.107	-0.108	-0.072	0.037	-0.024	0.064	0.060	0.008	-0.047
-0.183	0.995	-0.373	-0.048	0.946	-0.322	-0.187	-0.176	-0.103	-0.098	0.061	-0.001	0.086	0.082	0.028	-0.046
-0.133	0.941	-0.432	-0.045	0.944	-0.326	-0.203	-0.242	-0.102	-0.051	0.009	-0.056	0.036	0.026	0.031	-0.050
-0.110	0.945	-0.404	-0.043	0.943	-0.331	-0.270	0.014	-0.120	-0.030	0.014	-0.023	0.014	0.029	0.003	-0.045
-0.141	0.964	-0.392	-0.041	0.941	-0.336	-0.239	-0.078	-0.091	-0.063	0.035	-0.006	0.047	0.048	0.008	-0.044
-0.095	0.941	-0.345	-0.039	0.940	-0.339	-0.158	0.026	-0.110	-0.018	0.013	0.044	0.001	0.025	0.056	-0.052
-0.172	0.933	-0.412	-0.037	0.938	-0.343	-0.220	-0.134	-0.097	-0.098	0.007	-0.018	0.078	0.017	0.011	-0.059
-0.137	0.945	-0.376	-0.034	0.937	-0.348	-0.254	-0.071	-0.141	-0.066	0.020	0.022	0.044	0.027	0.026	-0.062
-0.114	0.914	-0.361	-0.033	0.935	-0.354	-0.294	0.024	-0.103	-0.044	-0.008	0.044	0.021	0.005	0.042	-0.071
-0.137	0.910	-0.392	-0.031	0.933	-0.359	-0.276	-0.041	-0.115	-0.069	-0.011	0.018	0.045	0.010	0.012	-0.061
-0.145	0.922	-0.408	-0.028	0.930	-0.365	-0.313	-0.241	-0.056	-0.079	0.003	0.008	0.053	0.000	0.003	-0.057
-0.099	0.976	-0.408	-0.027	0.929	-0.369	-0.200	-0.036	-0.071	-0.034	0.058	0.012	0.008	0.053	0.002	-0.043
-0.099	0.937	-0.388	-0.024	0.927	-0.374	-0.283	-0.178	-0.088	-0.037	0.021	0.037	0.010	0.013	0.018	-0.038
-0.049	0.875	-0.436	-0.022	0.925	-0.380	-0.318	0.068	-0.140	0.011	-0.039	-0.004	0.038	0.049	0.029	-0.023
-0.110	0.906	-0.459	-0.020	0.921	-0.389	-0.434	-0.102	-0.104	-0.053	-0.004	-0.019	0.025	0.019	0.052	-0.031
-0.053	0.848	-0.424	-0.018	0.918	-0.396	-0.372	0.083	-0.114	0.004	-0.060	0.024	0.031	0.078	0.017	-0.029
-0.114	0.856	-0.404	-0.016	0.915	-0.402	-0.365	-0.063	-0.100	-0.059	-0.049	0.051	0.034	0.070	0.002	-0.042
-0.072	0.829	-0.396	-0.015	0.913	-0.409	-0.339	0.185	-0.152	-0.018	-0.073	0.066	0.006	0.097	0.010	-0.043
-0.080	0.840	-0.392	-0.013	0.910	-0.414	-0.282	-0.062	-0.117	-0.028	-0.060	0.075	0.004	0.086	0.014	-0.050
-0.080	0.875	-0.412	-0.010	0.909	-0.418	-0.209	-0.007	-0.150	-0.030	-0.023	0.060	0.006	0.052	0.006	-0.042
-0.068	0.902	-0.412	-0.008	0.907	-0.422	-0.235	0.040	-0.131	-0.020	0.005	0.065	0.003	0.025	0.007	-0.042
-0.060	0.898	-0.416	-0.007	0.906	-0.424	-0.130	0.135	-0.145	-0.014	0.003	0.063	0.008	0.029	0.011	-0.052
-0.068	0.918	-0.428	-0.006	0.904	-0.428	-0.232	0.064	-0.115	-0.023	0.024	0.056	0.003	0.010	0.024	-0.063
-0.133	0.840	-0.432	-0.005	0.903	-0.430	-0.075	0.164	-0.124	-0.089	-0.053	0.054	0.071	0.087	0.029	-0.070
-0.133	0.840	-0.432	-0.005	0.902	-0.431	-0.055	0.188	-0.111	-0.089	-0.052	0.055	0.074	0.087	0.031	-0.080
-0.095	0.868	-0.404	-0.006	0.901	-0.434	-0.170	0.206	-0.090	-0.050	-0.024	0.086	0.039	0.059	0.004	-0.076
-0.107	0.856	-0.412	-0.005	0.900	-0.435	-0.091	0.053	-0.071	-0.062	-0.035	0.080	0.053	0.071	0.013	-0.075
-0.041	0.844	-0.424	-0.005	0.900	-0.435	0.033	0.218	-0.094	0.004	-0.047	0.068	0.009	0.082	0.027	-0.067
-0.130	0.852	-0.443	-0.005	0.900	-0.435	0.004	-0.030	-0.032	-0.086	-0.039	0.048	0.083	0.074	0.048	-0.067
-0.091	0.887	-0.440	-0.006	0.901	-0.434	0.031	0.150	-0.050	-0.047	-0.005	0.052	0.047	0.040	0.046	-0.063
-0.107	0.868	-0.436	-0.006	0.901	-0.433	0.051	0.106	-0.025	-0.061	-0.025	0.055	0.065	0.060	0.043	-0.074
-0.095	0.840	-0.424	-0.008	0.902	-0.431	0.122	0.083	0.009	-0.049	-0.053	0.064	0.057	0.087	0.033	-0.062
-0.107	0.856	-0.428	-0.009	0.903	-0.430	0.074	0.069	0.043	-0.059	-0.038	0.059	0.071	0.071	0.039	-0.065
-0.064	0.864	-0.412	-0.012	0.904	-0.427	0.148	0.215	0.031	-0.014	-0.032	0.072	0.032	0.064	0.025	-0.065
-0.114	0.895	-0.440	-0.014	0.905	-0.426	0.079	0.184	0.030	-0.062	-0.002	0.043	0.085	0.033	0.054	-0.062
-0.126	0.910	-0.451	-0.016	0.905	-0.424	0.090	0.136	0.032	-0.071	0.013	0.030	0.099	0.018	0.068	-0.062
-0.118	0.910	-0.487	-0.017	0.906	-0.422	0.118	0.003	0.052	-0.062	0.012	-0.007	0.095	0.018	0.106	-0.057
-0.118	0.875	-0.428	-0.019	0.907	-0.421	0.070	-0.008	0.070	-0.061	-0.024	0.050	0.098	0.053	0.049	-0.052
-0.057	0.864	-0.443	-0.021	0.907	-0.420	0.068	0.144	0.054	0.003	-0.036	0.034	0.040	0.065	0.067	-0.050
-0.099	0.868	-0.432	-0.023	0.908	-0.419	0.055	0.132	0.024	-0.038	-0.033	0.044	0.086	0.061	0.057	-0.060
-0.122	0.856	-0.443	-0.024	0.908	-0.418	0.066	0.123	0.006	-0.059	-0.045	0.031	0.113	0.073	0.071	-0.054
-0.168	0.852	-0.451	-0.026	0.910	-0.414	0.200	0.024	0.021	-0.104	-0.051	0.020	0.162	0.077	0.081	-0.070
-0.107	0.875	-0.451	-0.026	0.912	-0.410	0.233	0.032	-0.001	-0.042	-0.030	0.016	0.104	0.055	0.084	-0.071
-0.149	0.864	-0.436	-0.027	0.913	-0.407	0.186	-0.056	0.061	-0.084	-0.043	0.028	0.150	0.067	0.071	-0.069
-0.118	0.883	-0.436	-0.029	0.915	-0.403	0.209	0.117	0.046	-0.051	-0.025	0.024	0.122	0.047	0.073	-0.054
-0.122	0.844	-0.432	-0.031	0.916	-0.399	0.206	0.072	0.031	-0.053	-0.066	0.024	0.130	0.086	0.072	-0.056
-0.099	0.868	-0.443	-0.033	0.917	-0.396	0.172	0.126	0.050	-0.028	-0.044	0.009	0.110	0.063	0.086	-0.043
-0.145	0.860	-0.483	-0.035	0.919	-0.392	0.259	0.213	0.037	-0.071	-0.054	-0.035	0.160	0.070	0.128	-0.024
-0.107	0.871	-0.455	-0.038	0.922	-0.386	0.328	0.276	0.021	-0.030	-0.045	-0.014	0.125	0.058	0.102	-0.006
-0.049	0.875	-0.463	-0.043	0.925	-0.377	0.456	0.356	0.094	0.033	-0.045	-0.030	0.071	0.054	0.113	-0.007
-0.107	0.891	-0.574	-0.050	0.929	-0.368	0.528	0.666	0.129	-0.017	-0.034	-0.150	0.132	0.038	0.226	-0.002
-0.168	0.902	-0.507	-0.057	0.932	-0.357	0.544	0.568	0.151	-0.072	-0.026	-0.094	0.197	0.027	0.161	-0.023
-0.168	0.902	-0.507	-0.063	0.935	-0.349	0.447	0.352	0.152	-0.066	-0.029	-0.102	0.200	0.026	0.164	-0.048
-0.233	0.925	-0.361	-0.067	0.938	-0.341	0.411	0.202	0.105	-0.127	-0.009	0.036	0.269	0.003	0.021	-0.056
-0.183	0.914	-0.349	-0.069	0.940	-0.334	0.366	0.217	0.036	-0.075	-0.023	0.040	0.223	0.015	0.013	-0.035
-0.130	0.922	-0.412	-0.070	0.942	-0.329	0.264	0.052	-0.009	-0.021	-0.017	-0.028	0.172	0.007	0.079	-0.017
-0.049	0.910	-0.424	-0.070	0.943	-0.325	0.217	0.189	-0.050	0.061	-0.030	-0.044	0.095	0.018	0.093	0.025
-0.072	0.906	-0.479	-0.069	0.944	-0.323	0.125	0.025	-0.037	0.037	-0.035	-0.101	0.122	0.022	0.151	0.065
-0.057	0.895	-0.467	-0.068	0.944	-0.322	0.098	-0.164	-0.029	0.051	-0.047	-0.090	0.111	0.033	0.142	0.104
0.001	0.895	-0.443	-0.066	0.946	-0.319	0.196	-0.250	-0.014	0.107	-0.048	-0.070	0.057	0.033	0.120	0.124
0.074	0.891	-0.428	-0.064	0.947	-0.314	0.296	-0.200	-0.005	0.178	-0.054	-0.059	0.012	0.037	0.108	0.148
0.047	0.879	-0.467	-0.062	0.949	-0.309	0.299	-0.255	0.025	0.150	-0.067	-0.104	0.019	0.048	0.150	0.177
0.067	0.883	-0.459	-0.061	0.951	-0.304	0.331	-0.245	0.003	0.167	-0.065	-0.101	0.004	0.043	0.146	0.192
0.101	0.887	-0.459	-0.060	0.953	-0.298	0.343	-0.014	-0.020	0.201	-0.064	-0.107	0.027	0.039	0.148	0.189
0.070	0.852	-0.467	-0.059	0.955	-0.292	0.315	-0.066	-0.000	0.169	-0.100	-0.121	0.007	0.073	0.159	0.188
0.032	0.871	-0.487	-0.059	0.956	-0.286	0.360	-0.122	0.042	0.131	-0.083	-0.146	0.048	0.054	0.181	0.192
0.036	0.887	-0.467	-0.058	0.959	-0.279	0.420	-0.411	0.089	0.134	-0.069	-0.134	0.047	0.038	0.164	0.176
0.093	0.906	-0.416	-0.058	0.961	-0.270	0.503	-0.106	0.070	0.191	-0.053	-0.092	0.008	0.018	0.116	0.168
0.028	0.929	-0.380	-0.060	0.964	-0.260	0.548	-0.042	0.110	0.128	-0.032	-0.067	0.059	0.006	0.083	0.150
0.040	0.953	-0.376	-0.061	0.967	-0.249	0.608	0.001	0.097	0.141	-0.012	-0.074	0.050	0.030	0.082	0.135
-0.041	0.964	-0.361	-0.063	0.970	-0.237	0.639	-0.116	0.133	0.062	-0.003	-0.070	0.134	0.043	0.069	0.115
-0.022	0.999	-0.329	-0.066	0.972	-0.225	0.610	0.089	0.104	0.084	0.029	-0.050	0.118	0.079	0.040	0.098
-0.014	1.010	-0.321	-0.068	0.974	-0.215	0.520	0.015	0.139	0.094	0.038	-0.052	0.114	0.093	0.034	0.086
-0.064	1.034	-0.302	-0.071	0.976	-0.206	0.497	0.017	0.136	0.047	0.060	-0.042	0.168	0.118	0.016	0.077
-0.022	1.007	-0.286	-0.072	0.978	-0.196	0.495	0.067	0.065	0.090	0.031	-0.036	0.129	0.093	0.002	0.060
-0.099	1.068	-0.306	-0.073	0.979	-0.189	0.398	-0.062	0.064	0.014	0.091	-0.063	0.210	0.158	0.025	0.037
-0.118	1.045	-0.274	-0.075	0.981	-0.182	0.368	0.008	0.060	-0.003	0.067	-0.039	0.233	0.137	0.005	0.033
-0.137	1.022	-0.242	-0.076	0.982	-0.174	0.393	0.299	-0.004	-0.021	0.042	-0.016	0.256	0.116	0.035	0.023
-0.087	1.030	-0.254	-0.076	0.983	-0.168	0.312	-0.088	0.036	0.029	0.049	-0.033	0.210	0.126	0.022	0.007
-0.080	1.010	-0.254	-0.076	0.984	-0.162	0.315	0.028	-0.000	0.037	0.029	-0.039	0.206	0.109	0.021	0.009
-0.195	1.022	-0.290	-0.077	0.984	-0.158	0.251	-0.214	0.065	-0.077	0.040	-0.079	0.325	0.124	0.015	0.004
-0.103	1.010	-0.219	-0.078	0.985	-0.155	0.145	0.211	-0.006	0.016	0.028	-0.011	0.237	0.115	0.055	-0.011
-0.141	1.030	-0.156	-0.078	0.985	-0.151	0.164	0.091	-0.022	-0.023	0.047	0.048	0.279	0.138	0.117	-0.036
-0.164	0.995	-0.207	-0.078	0.986	-0.149	0.132	0.014	-0.008	-0.046	0.012	-0.006	0.307	0.106	0.065	-0.035
-0.195	1.007	-0.187	-0.078	0.986	-0.148	0.028	-0.007	-0.015	-0.076	0.023	0.014	0.342	0.121	0.084	-0.054
-0.149	0.983	-0.160	-0.077	0.986	-0.146	0.107	0.007	-0.043	-0.031	-0.000	0.039	0.302	0.101	0.111	-0.049
-0.195	0.937	-0.187	-0.077	0.986	-0.146	0.020	-0.215	0.006	-0.077	-0.047	0.011	0.353	0.058	0.082	-0.057
-0.114	0.953	-0.148	-0.077	0.986	-0.145	0.058	0.332	-0.053	0.004	-0.031	0.049	0.277	0.077	0.120	0.000
-0.214	0.983	-0.219	-0.077	0.987	-0.145	0.028	-0.101	-0.042	-0.097	-0.000	-0.023	0.382	0.111	0.049	0.000
-0.199	1.010	-0.223	-0.076	0.987	-0.144	0.071	-0.245	-0.013	-0.082	0.027	-0.027	0.371	0.141	0.044	0.000
Avg ODBA	2.830
Vec ODBA	1.872
Avg ELBA	0.922
Avg EPBA	0.267
Speed	ODBA	VeDBA	ELBA	EPBA	StrkSpGn	StrSpGn_L	ISI
6.700	2.830	1.872	0.922	0.267	0.636	0.584	2.518
MeanPeak	0.064850
MeanLong	0.059561
MeanISI	2.518462
