# Supplementary material for: Averaged Propulsive Body Acceleration (APBA) Can Be Calculated from Biologging Tags That Incorporate Gyroscopes and Accelerometers to Estimate Swimming Speed, Hydrodynamic Drag and Energy Expenditure for Steller Sea Lions
Source: PLoS One. 2016 Jun 10;11(6):e0157326. doi: 10.1371/journal.pone.0157326 (PMC4902303; doi:10.1371/journal.pone.0157326)
Supplement: S3 Data — Same components as S2. (ZIP) [file pone.0157326.s003.zip › HazyNov_20/yasha6_8377_4.csv]

rawAx	rawAy	rawAz	gravX	gravY	gravZ	gyrX	gyrY	gyrZ	estAx	estAy	estAz	odbX	odbY	odbZ	spk
-0.272	0.470	-0.735	-0.175	0.621	-0.764	0.357	-0.228	-0.048	-0.048	-0.151	0.086	0.137	0.026	0.073	-0.053
-0.199	0.392	-0.751	-0.173	0.619	-0.766	-0.116	-0.145	-0.008	0.023	-0.226	0.072	0.059	0.057	0.057	-0.031
-0.264	0.485	-0.822	-0.172	0.619	-0.767	-0.035	0.016	-0.140	-0.043	-0.133	0.002	0.121	0.030	0.013	-0.012
-0.245	0.597	-0.991	-0.167	0.622	-0.765	0.208	-0.240	-0.064	-0.028	-0.024	-0.169	0.097	0.136	0.181	-0.009
-0.195	0.643	-0.845	-0.164	0.627	-0.762	0.327	-0.175	-0.061	0.018	0.017	-0.027	0.042	0.178	0.034	-0.019
-0.272	0.616	-0.802	-0.162	0.635	-0.756	0.507	-0.065	-0.084	-0.060	-0.018	0.011	0.115	0.146	0.010	-0.016
-0.249	0.593	-0.767	-0.160	0.640	-0.751	0.366	-0.173	0.043	-0.039	-0.046	0.042	0.088	0.119	0.045	-0.040
-0.203	0.566	-0.711	-0.160	0.641	-0.751	0.097	-0.077	0.012	0.006	-0.075	0.096	0.040	0.088	0.098	-0.047
-0.299	0.531	-0.790	-0.159	0.643	-0.749	0.138	0.001	-0.078	-0.090	-0.112	0.016	0.132	0.049	0.017	-0.020
-0.260	0.620	-0.916	-0.158	0.650	-0.743	0.467	-0.048	-0.055	-0.053	-0.030	-0.116	0.090	0.133	0.112	-0.022
-0.187	0.620	-0.960	-0.158	0.656	-0.738	0.396	0.087	-0.050	0.021	-0.035	-0.164	0.013	0.129	0.157	-0.021
-0.253	0.651	-0.743	-0.161	0.655	-0.738	-0.036	0.141	-0.025	-0.043	-0.004	0.053	0.074	0.156	0.058	-0.018
-0.195	0.605	-0.684	-0.159	0.655	-0.739	-0.046	-0.076	-0.055	0.013	-0.050	0.113	0.013	0.107	0.116	-0.029
-0.272	0.543	-0.771	-0.157	0.655	-0.739	0.057	-0.116	-0.038	-0.066	-0.112	0.026	0.086	0.042	0.029	-0.046
-0.272	0.543	-0.771	-0.157	0.659	-0.735	0.274	0.041	-0.096	-0.066	-0.116	0.022	0.083	0.039	0.029	-0.030
-0.268	0.616	-0.936	-0.154	0.665	-0.731	0.412	-0.211	-0.013	-0.065	-0.049	-0.148	0.076	0.110	0.137	-0.019
-0.230	0.690	-0.928	-0.151	0.670	-0.727	0.366	-0.212	0.006	-0.029	0.020	-0.144	0.036	0.182	0.130	0.002
-0.210	0.732	-0.905	-0.150	0.670	-0.727	0.001	-0.057	0.022	-0.010	0.062	-0.120	0.014	0.223	0.107	0.028
-0.187	0.748	-0.849	-0.152	0.669	-0.728	-0.082	0.071	0.025	0.014	0.079	-0.064	0.012	0.236	0.052	0.039
-0.153	0.817	-0.838	-0.154	0.665	-0.731	-0.287	0.220	-0.096	0.051	0.153	-0.049	0.049	0.304	0.041	0.028
-0.180	0.798	-0.857	-0.156	0.660	-0.735	-0.357	0.178	-0.048	0.026	0.138	-0.064	0.025	0.284	0.061	0.026
-0.268	0.713	-0.873	-0.153	0.655	-0.740	-0.339	-0.141	-0.082	-0.066	0.058	-0.075	0.061	0.198	0.077	0.011
-0.157	0.740	-0.739	-0.156	0.652	-0.742	-0.253	0.317	-0.119	0.049	0.089	0.061	0.053	0.224	0.056	-0.011
-0.245	0.698	-0.790	-0.151	0.651	-0.744	-0.047	-0.242	-0.083	-0.044	0.047	0.011	0.032	0.179	0.005	-0.027
-0.257	0.713	-0.830	-0.150	0.649	-0.746	-0.140	-0.085	-0.069	-0.057	0.064	-0.026	0.041	0.193	0.035	-0.016
-0.207	0.647	-0.739	-0.143	0.650	-0.746	0.039	-0.454	0.002	-0.014	-0.002	0.066	0.011	0.126	0.056	-0.030
-0.141	0.609	-0.727	-0.141	0.652	-0.745	0.146	-0.065	-0.046	0.050	-0.043	0.076	0.078	0.086	0.068	-0.025
-0.218	0.489	-0.739	-0.140	0.650	-0.747	-0.137	-0.062	-0.026	-0.028	-0.161	0.066	0.002	0.036	0.057	-0.010
-0.203	0.512	-0.786	-0.139	0.646	-0.750	-0.225	-0.096	-0.017	-0.014	-0.134	0.023	0.019	0.014	0.009	-0.010
-0.187	0.582	-0.901	-0.139	0.641	-0.755	-0.321	0.071	-0.064	0.002	-0.060	-0.087	0.035	0.053	0.105	-0.008
-0.257	0.620	-0.901	-0.141	0.637	-0.758	-0.316	0.231	-0.128	-0.065	-0.016	-0.084	0.034	0.090	0.106	0.008
-0.207	0.686	-0.968	-0.135	0.638	-0.758	0.069	-0.375	-0.055	-0.021	0.049	-0.150	0.017	0.155	0.172	0.016
-0.183	0.674	-0.920	-0.130	0.639	-0.758	0.073	-0.287	-0.085	-0.003	0.036	-0.103	0.042	0.141	0.124	0.010
-0.141	0.705	-0.794	-0.122	0.640	-0.759	0.084	-0.489	-0.039	0.031	0.065	0.023	0.084	0.169	0.003	0.008
-0.141	0.682	-0.743	-0.118	0.642	-0.758	0.081	-0.231	-0.049	0.027	0.041	0.074	0.085	0.142	0.055	0.005
-0.199	0.663	-0.775	-0.118	0.641	-0.759	-0.063	0.039	-0.075	-0.031	0.022	0.043	0.027	0.120	0.024	-0.008
-0.130	0.663	-0.767	-0.115	0.639	-0.760	-0.124	-0.116	-0.053	0.036	0.024	0.053	0.095	0.116	0.032	-0.020
-0.160	0.585	-0.723	-0.113	0.634	-0.765	-0.331	-0.065	-0.096	0.003	-0.048	0.101	0.062	0.036	0.076	-0.026
-0.176	0.578	-0.755	-0.111	0.628	-0.770	-0.386	-0.081	-0.106	-0.015	-0.050	0.075	0.044	0.025	0.045	-0.027
-0.160	0.512	-0.735	-0.109	0.627	-0.772	-0.132	-0.019	-0.159	-0.001	-0.114	0.096	0.058	0.045	0.065	-0.032
-0.180	0.466	-0.767	-0.104	0.626	-0.773	-0.023	-0.193	-0.135	-0.025	-0.160	0.066	0.039	0.095	0.036	-0.027
-0.195	0.516	-0.916	-0.102	0.630	-0.770	0.261	-0.131	-0.083	-0.043	-0.114	-0.087	0.023	0.048	0.113	-0.016
-0.191	0.520	-0.928	-0.097	0.632	-0.769	0.135	-0.295	-0.052	-0.044	-0.112	-0.099	0.024	0.049	0.125	-0.010
-0.130	0.531	-0.842	-0.094	0.631	-0.770	-0.006	-0.182	0.030	0.015	-0.100	-0.012	0.083	0.041	0.039	0.009
-0.149	0.620	-0.830	-0.092	0.631	-0.771	-0.031	-0.139	-0.060	-0.007	-0.010	0.001	0.061	0.045	0.027	0.013
-0.110	0.647	-0.901	-0.090	0.628	-0.773	-0.182	0.025	-0.148	0.030	0.019	-0.068	0.098	0.069	0.098	0.021
-0.157	0.663	-0.916	-0.090	0.624	-0.776	-0.257	0.099	-0.150	-0.016	0.039	-0.080	0.049	0.081	0.113	0.021
-0.130	0.674	-0.912	-0.090	0.618	-0.781	-0.428	0.065	-0.115	0.011	0.057	-0.071	0.073	0.089	0.110	0.030
-0.126	0.663	-0.857	-0.087	0.611	-0.787	-0.404	-0.120	-0.091	0.012	0.051	-0.011	0.074	0.074	0.054	0.019
-0.057	0.601	-0.751	-0.083	0.608	-0.789	-0.220	-0.106	-0.159	0.077	-0.007	0.098	0.141	0.008	0.054	0.012
-0.095	0.520	-0.739	-0.082	0.606	-0.791	-0.157	0.038	-0.123	0.038	-0.086	0.112	0.097	0.078	0.066	0.002
-0.114	0.524	-0.731	-0.081	0.607	-0.791	0.056	0.005	-0.129	0.017	-0.083	0.120	0.075	0.078	0.072	-0.008
-0.099	0.485	-0.723	-0.079	0.610	-0.789	0.152	0.030	-0.198	0.031	-0.124	0.126	0.086	0.121	0.080	-0.031
-0.114	0.493	-0.692	-0.084	0.607	-0.790	-0.157	0.467	-0.239	0.020	-0.114	0.159	0.067	0.116	0.111	-0.045
-0.195	0.415	-0.778	-0.084	0.605	-0.792	-0.158	0.102	-0.166	-0.061	-0.189	0.074	0.017	0.197	0.023	-0.052
-0.176	0.388	-0.759	-0.083	0.601	-0.795	-0.241	0.036	-0.120	-0.042	-0.212	0.097	0.002	0.227	0.042	-0.051
-0.168	0.497	-0.771	-0.087	0.598	-0.797	-0.182	0.276	-0.091	-0.031	-0.101	0.087	0.003	0.122	0.030	-0.046
-0.145	0.524	-0.845	-0.088	0.598	-0.797	-0.000	0.151	-0.117	-0.006	-0.074	0.011	0.023	0.097	0.046	-0.025
-0.149	0.566	-0.845	-0.091	0.600	-0.795	0.128	0.283	-0.125	-0.007	-0.033	0.010	0.015	0.057	0.048	-0.004
-0.122	0.574	-0.869	-0.090	0.606	-0.791	0.363	-0.015	-0.071	0.019	-0.031	-0.018	0.039	0.052	0.073	-0.006
-0.099	0.616	-0.822	-0.090	0.613	-0.785	0.462	0.084	-0.082	0.043	0.004	0.023	0.059	0.012	0.027	-0.011
-0.218	0.636	-0.849	-0.092	0.621	-0.778	0.503	0.139	-0.071	-0.074	0.015	-0.011	0.064	0.005	0.056	-0.018
-0.168	0.643	-0.782	-0.095	0.628	-0.772	0.453	0.172	-0.019	-0.021	0.016	0.050	0.019	0.011	0.010	-0.032
-0.168	0.585	-0.743	-0.099	0.634	-0.767	0.369	0.237	0.019	-0.017	-0.048	0.085	0.024	0.050	0.048	-0.051
-0.122	0.562	-0.601	-0.102	0.639	-0.762	0.363	0.127	0.070	0.032	-0.076	0.222	0.018	0.076	0.189	-0.053
-0.168	0.555	-0.648	-0.108	0.643	-0.759	0.259	0.253	0.148	-0.008	-0.088	0.171	0.033	0.085	0.141	-0.068
-0.226	0.601	-0.747	-0.114	0.646	-0.755	0.239	0.283	0.129	-0.059	-0.045	0.068	0.094	0.040	0.041	-0.080
-0.233	0.555	-0.644	-0.121	0.649	-0.751	0.250	0.277	0.162	-0.060	-0.094	0.167	0.105	0.087	0.142	-0.069
-0.233	0.555	-0.644	-0.129	0.652	-0.747	0.239	0.426	0.150	-0.051	-0.098	0.163	0.108	0.088	0.140	-0.063
-0.126	0.566	-0.652	-0.137	0.657	-0.741	0.322	0.457	0.044	0.064	-0.091	0.150	0.003	0.076	0.131	-0.045
-0.203	0.527	-0.715	-0.141	0.661	-0.737	0.305	0.213	0.109	-0.008	-0.133	0.082	0.082	0.115	0.065	-0.016
-0.164	0.562	-0.727	-0.149	0.667	-0.730	0.413	0.437	0.088	0.038	-0.104	0.064	0.045	0.080	0.051	0.024
-0.203	0.640	-0.865	-0.157	0.671	-0.724	0.350	0.495	0.024	0.007	-0.032	-0.080	0.084	0.003	0.090	0.022
-0.195	0.620	-0.991	-0.172	0.677	-0.716	0.386	1.075	-0.011	0.030	-0.056	-0.214	0.077	0.024	0.219	-0.004
-0.353	0.643	-1.066	-0.189	0.681	-0.707	0.408	1.064	0.097	-0.110	-0.038	-0.298	0.234	0.004	0.296	-0.053
-0.480	0.663	-0.897	-0.199	0.686	-0.700	0.341	0.606	0.056	-0.227	-0.023	-0.135	0.360	0.013	0.129	-0.083
-0.522	0.686	-0.790	-0.203	0.688	-0.697	0.207	0.190	0.022	-0.266	-0.002	-0.032	0.401	0.034	0.024	-0.102
-0.372	0.655	-0.723	-0.207	0.691	-0.693	0.203	0.310	-0.019	-0.111	-0.036	0.031	0.250	0.002	0.041	-0.092
-0.307	0.701	-0.869	-0.212	0.692	-0.690	0.107	0.307	0.036	-0.041	0.009	-0.117	0.183	0.046	0.107	-0.039
-0.264	0.701	-0.905	-0.210	0.693	-0.690	0.092	-0.095	-0.033	-0.001	0.008	-0.153	0.141	0.044	0.144	0.040
-0.203	0.647	-0.905	-0.205	0.695	-0.689	0.135	-0.310	-0.109	0.055	-0.048	-0.153	0.080	0.012	0.146	0.122
-0.126	0.593	-0.909	-0.193	0.694	-0.694	-0.085	-0.755	-0.080	0.120	-0.101	-0.152	0.003	0.068	0.152	0.185
0.028	0.636	-0.924	-0.181	0.692	-0.699	-0.116	-0.680	-0.098	0.262	-0.057	-0.163	0.150	0.027	0.169	0.248
0.070	0.682	-0.901	-0.169	0.691	-0.703	-0.071	-0.698	-0.106	0.292	-0.010	-0.135	0.192	0.017	0.146	0.307
0.120	0.701	-0.960	-0.157	0.691	-0.705	0.023	-0.740	-0.063	0.330	0.009	-0.192	0.241	0.034	0.206	0.359
0.186	0.686	-0.893	-0.149	0.693	-0.705	0.129	-0.439	-0.092	0.386	-0.009	-0.125	0.305	0.016	0.140	0.375
0.217	0.682	-0.889	-0.142	0.696	-0.704	0.163	-0.384	-0.042	0.410	-0.015	-0.121	0.334	0.011	0.137	0.387
0.151	0.667	-0.960	-0.137	0.698	-0.702	0.230	-0.240	-0.018	0.340	-0.033	-0.194	0.267	0.007	0.209	0.373
0.136	0.736	-0.999	-0.135	0.700	-0.701	0.136	-0.033	-0.057	0.322	0.034	-0.235	0.251	0.060	0.249	0.351
0.086	0.732	-0.916	-0.132	0.704	-0.698	0.239	-0.048	-0.130	0.268	0.027	-0.154	0.199	0.055	0.168	0.302
0.086	0.728	-0.897	-0.126	0.708	-0.695	0.282	-0.237	-0.090	0.263	0.019	-0.138	0.197	0.050	0.150	0.265
-0.018	0.744	-0.838	-0.125	0.709	-0.694	0.079	0.055	-0.153	0.157	0.033	-0.080	0.091	0.064	0.091	0.219
0.028	0.659	-0.790	-0.119	0.711	-0.694	0.096	-0.245	-0.145	0.197	-0.053	-0.033	0.136	0.023	0.046	0.188
0.001	0.609	-0.731	-0.113	0.716	-0.688	0.413	-0.193	-0.163	0.165	-0.109	0.021	0.107	0.074	0.012	0.152
0.001	0.609	-0.731	-0.109	0.724	-0.682	0.524	-0.242	-0.084	0.160	-0.117	0.015	0.105	0.076	0.012	0.137
-0.087	0.786	-0.881	-0.107	0.729	-0.676	0.425	0.014	-0.110	0.069	0.055	-0.141	0.016	0.100	0.139	0.103
-0.064	0.813	-0.775	-0.106	0.733	-0.672	0.278	-0.026	-0.049	0.091	0.078	-0.039	0.037	0.126	0.034	0.068
-0.126	0.783	-0.719	-0.105	0.735	-0.669	0.153	0.055	-0.095	0.029	0.045	0.014	0.026	0.094	0.019	0.016
-0.153	0.732	-0.629	-0.108	0.739	-0.665	0.237	0.365	-0.145	0.004	-0.009	0.101	0.055	0.042	0.109	-0.016
-0.226	0.667	-0.570	-0.103	0.748	-0.656	0.657	-0.314	-0.100	-0.074	-0.084	0.151	0.129	0.025	0.168	-0.041
-0.153	0.682	-0.574	-0.101	0.756	-0.647	0.596	0.078	-0.191	-0.003	-0.076	0.138	0.058	0.011	0.163	-0.027
-0.203	0.709	-0.771	-0.098	0.762	-0.640	0.468	-0.124	-0.110	-0.055	-0.055	-0.066	0.109	0.014	0.035	0.001
-0.114	0.736	-0.889	-0.096	0.765	-0.637	0.253	0.033	-0.180	0.031	-0.032	-0.188	0.021	0.039	0.154	0.015
-0.091	0.802	-0.873	-0.097	0.766	-0.636	0.031	0.394	-0.243	0.055	0.034	-0.173	0.000	0.104	0.141	0.031
-0.253	0.898	-0.873	-0.091	0.764	-0.638	-0.106	-0.333	-0.152	-0.113	0.131	-0.170	0.162	0.199	0.143	0.025
-0.114	0.891	-0.731	-0.089	0.766	-0.636	0.118	0.158	-0.260	0.024	0.122	-0.030	0.025	0.190	0.002	0.018
-0.218	0.848	-0.755	-0.086	0.767	-0.635	0.066	-0.092	-0.173	-0.084	0.078	-0.055	0.131	0.146	0.027	-0.014
-0.060	0.829	-0.668	-0.082	0.772	-0.630	0.331	-0.105	-0.158	0.070	0.054	0.027	0.026	0.125	0.058	-0.010
-0.180	0.779	-0.680	-0.079	0.776	-0.626	0.310	-0.094	-0.124	-0.052	-0.000	0.010	0.095	0.074	0.045	-0.021
-0.114	0.775	-0.570	-0.077	0.780	-0.621	0.301	-0.051	-0.096	0.012	-0.008	0.116	0.032	0.069	0.153	-0.021
-0.114	0.771	-0.581	-0.076	0.784	-0.616	0.313	0.036	-0.093	0.011	-0.016	0.099	0.033	0.064	0.138	-0.034
-0.160	0.709	-0.613	-0.075	0.784	-0.617	-0.019	0.047	-0.120	-0.036	-0.078	0.068	0.080	0.001	0.105	-0.028
-0.153	0.721	-0.731	-0.074	0.784	-0.617	0.012	0.066	-0.135	-0.030	-0.066	-0.050	0.074	0.011	0.014	-0.025
-0.164	0.728	-0.751	-0.068	0.785	-0.615	0.124	-0.290	-0.157	-0.047	-0.060	-0.071	0.087	0.017	0.036	-0.020
-0.160	0.821	-0.755	-0.065	0.787	-0.614	0.124	-0.040	-0.194	-0.047	0.031	-0.077	0.085	0.108	0.042	-0.005
-0.137	0.875	-0.755	-0.062	0.790	-0.610	0.238	-0.071	-0.141	-0.026	0.082	-0.080	0.063	0.160	0.045	-0.011
-0.091	0.856	-0.692	-0.058	0.794	-0.606	0.291	-0.065	-0.190	0.016	0.059	-0.022	0.019	0.140	0.016	-0.004
-0.164	0.868	-0.711	-0.054	0.796	-0.603	0.165	-0.278	-0.099	-0.062	0.069	-0.043	0.093	0.151	0.007	-0.006
-0.118	0.883	-0.759	-0.051	0.796	-0.603	0.011	0.011	-0.170	-0.018	0.084	-0.091	0.048	0.165	0.057	-0.027
-0.087	0.856	-0.554	-0.050	0.794	-0.606	-0.206	0.121	-0.188	0.012	0.059	0.117	0.018	0.138	0.145	-0.037
-0.191	0.763	-0.637	-0.045	0.791	-0.611	-0.255	-0.155	-0.189	-0.097	-0.030	0.039	0.123	0.044	0.060	-0.035
-0.076	0.725	-0.558	-0.040	0.789	-0.613	-0.148	-0.189	-0.190	0.013	-0.068	0.120	0.009	0.004	0.136	-0.036
-0.076	0.725	-0.558	-0.036	0.787	-0.616	-0.162	-0.106	-0.170	0.010	-0.066	0.123	0.010	0.003	0.133	-0.041
-0.030	0.713	-0.570	-0.035	0.787	-0.615	0.011	0.141	-0.185	0.055	-0.077	0.111	0.035	0.010	0.119	-0.024
-0.103	0.643	-0.577	-0.031	0.788	-0.615	0.042	-0.053	-0.211	-0.022	-0.148	0.102	0.039	0.081	0.108	-0.025
-0.083	0.667	-0.633	-0.029	0.790	-0.613	0.156	-0.091	-0.122	-0.006	-0.126	0.045	0.021	0.059	0.050	-0.021
-0.095	0.670	-0.637	-0.024	0.792	-0.610	0.195	-0.182	-0.150	-0.022	-0.125	0.038	0.033	0.057	0.044	-0.025
-0.087	0.670	-0.696	-0.020	0.794	-0.608	0.184	-0.189	-0.115	-0.018	-0.127	-0.023	0.027	0.060	0.018	-0.017
-0.057	0.636	-0.621	-0.016	0.796	-0.605	0.188	-0.124	-0.171	0.009	-0.164	0.049	0.003	0.097	0.054	-0.017
-0.049	0.647	-0.589	-0.013	0.798	-0.602	0.177	-0.063	-0.145	0.014	-0.154	0.078	0.010	0.087	0.081	-0.019
-0.072	0.678	-0.637	-0.008	0.800	-0.600	0.181	-0.202	-0.207	-0.015	-0.126	0.028	0.015	0.058	0.030	-0.021
-0.076	0.636	-0.601	-0.005	0.802	-0.598	0.143	-0.059	-0.136	-0.022	-0.170	0.062	0.020	0.102	0.061	-0.030
-0.033	0.682	-0.558	-0.001	0.804	-0.595	0.165	-0.141	-0.178	0.016	-0.125	0.103	0.022	0.058	0.101	-0.030
-0.072	0.686	-0.570	0.004	0.805	-0.594	0.085	-0.217	-0.118	-0.027	-0.122	0.090	0.017	0.056	0.085	-0.039
-0.041	0.686	-0.617	0.007	0.807	-0.590	0.240	-0.083	-0.147	0.001	-0.125	0.039	0.013	0.057	0.035	-0.040
-0.080	0.628	-0.562	0.009	0.807	-0.591	-0.027	-0.097	-0.057	-0.039	-0.183	0.095	0.026	0.117	0.086	-0.040
-0.068	0.686	-0.597	0.009	0.807	-0.591	0.001	0.013	-0.071	-0.028	-0.125	0.059	0.015	0.061	0.047	-0.024
-0.041	0.701	-0.609	0.012	0.804	-0.594	-0.176	-0.102	-0.109	-0.004	-0.107	0.051	0.012	0.047	0.032	-0.017
-0.018	0.725	-0.704	0.016	0.803	-0.596	-0.136	-0.088	-0.180	0.015	-0.082	-0.041	0.034	0.026	0.066	-0.006
-0.037	0.798	-0.751	0.020	0.802	-0.597	0.002	-0.129	-0.145	-0.008	-0.008	-0.088	0.014	0.045	0.117	0.005
-0.049	0.794	-0.680	0.022	0.802	-0.598	-0.047	-0.078	-0.106	-0.022	-0.012	-0.016	0.002	0.039	0.049	0.012
-0.033	0.779	-0.719	0.024	0.801	-0.598	-0.015	0.018	-0.154	-0.009	-0.027	-0.055	0.017	0.021	0.092	0.010
-0.003	0.810	-0.652	0.027	0.800	-0.599	-0.049	-0.093	-0.122	0.019	0.005	0.013	0.048	0.049	0.029	0.006
-0.003	0.744	-0.668	0.029	0.799	-0.600	-0.079	0.004	-0.143	0.017	-0.060	-0.002	0.048	0.019	0.049	0.004
-0.030	0.725	-0.723	0.034	0.799	-0.601	-0.025	-0.192	-0.126	-0.014	-0.078	-0.056	0.021	0.040	0.108	0.005
-0.053	0.732	-0.688	0.035	0.798	-0.601	0.012	0.078	-0.157	-0.038	-0.071	-0.021	0.002	0.034	0.077	0.001
-0.003	0.752	-0.692	0.037	0.798	-0.601	-0.004	-0.042	-0.137	0.009	-0.051	-0.024	0.048	0.016	0.086	-0.004
-0.030	0.759	-0.708	0.041	0.798	-0.601	0.022	-0.149	-0.120	-0.021	-0.043	-0.040	0.021	0.010	0.106	-0.002
-0.030	0.759	-0.708	0.043	0.799	-0.600	0.075	-0.003	-0.167	-0.024	-0.044	-0.041	0.021	0.011	0.111	0.007
-0.014	0.806	-0.743	0.046	0.798	-0.601	-0.013	-0.067	-0.114	-0.011	0.003	-0.076	0.037	0.033	0.150	0.006
0.001	0.825	-0.715	0.047	0.798	-0.601	-0.005	0.074	-0.161	0.003	0.022	-0.048	0.052	0.049	0.126	0.008
-0.003	0.779	-0.711	0.050	0.796	-0.603	-0.097	0.012	-0.159	-0.003	-0.023	-0.042	0.048	0.000	0.126	0.006
0.001	0.817	-0.684	0.052	0.794	-0.605	-0.138	-0.043	-0.125	-0.001	0.018	-0.012	0.051	0.036	0.102	0.001
-0.018	0.790	-0.680	0.055	0.793	-0.606	-0.062	0.005	-0.179	-0.023	-0.008	-0.007	0.031	0.007	0.101	0.002
-0.003	0.790	-0.684	0.058	0.791	-0.609	-0.197	-0.092	-0.171	-0.011	-0.006	-0.008	0.045	0.004	0.109	-0.011
0.043	0.771	-0.641	0.058	0.791	-0.609	0.038	0.242	-0.185	0.035	-0.025	0.035	0.089	0.018	0.070	-0.008
-0.037	0.767	-0.660	0.063	0.790	-0.610	-0.073	-0.220	-0.130	-0.050	-0.028	0.017	0.007	0.024	0.093	-0.011
0.051	0.786	-0.625	0.064	0.791	-0.608	0.139	0.107	-0.209	0.036	-0.010	0.050	0.094	0.007	0.062	-0.016
0.013	0.763	-0.593	0.067	0.792	-0.607	0.082	0.086	-0.214	-0.005	-0.034	0.081	0.055	0.032	0.035	-0.021
0.001	0.736	-0.633	0.070	0.793	-0.605	0.151	-0.086	-0.177	-0.020	-0.063	0.039	0.042	0.061	0.079	-0.019
0.040	0.728	-0.597	0.072	0.794	-0.603	0.091	0.132	-0.188	0.017	-0.071	0.073	0.080	0.070	0.049	-0.023
-0.026	0.752	-0.684	0.074	0.795	-0.602	0.100	-0.002	-0.152	-0.050	-0.049	-0.015	0.013	0.048	0.140	-0.019
0.005	0.759	-0.723	0.076	0.795	-0.602	0.060	0.034	-0.174	-0.021	-0.042	-0.055	0.043	0.042	0.184	-0.007
0.013	0.810	-0.672	0.079	0.796	-0.600	0.091	-0.084	-0.124	-0.017	0.008	-0.005	0.050	0.006	0.137	-0.009
0.067	0.779	-0.660	0.079	0.797	-0.599	0.073	0.148	-0.149	0.037	-0.024	0.006	0.104	0.028	0.130	-0.005
0.005	0.728	-0.672	0.079	0.797	-0.599	0.039	0.249	-0.176	-0.024	-0.074	-0.005	0.042	0.080	0.146	-0.007
0.001	0.740	-0.696	0.082	0.796	-0.599	0.018	-0.080	-0.140	-0.031	-0.063	-0.029	0.037	0.071	0.174	-0.009
0.009	0.736	-0.700	0.085	0.797	-0.597	0.116	-0.103	-0.120	-0.026	-0.068	-0.035	0.044	0.077	0.183	-0.010
-0.010	0.752	-0.715	0.087	0.799	-0.595	0.149	-0.034	-0.134	-0.048	-0.053	-0.052	0.024	0.064	0.203	-0.011
0.067	0.744	-0.668	0.088	0.800	-0.594	0.096	0.080	-0.120	0.028	-0.062	-0.006	0.101	0.074	0.160	-0.006
0.017	0.732	-0.652	0.088	0.800	-0.593	0.084	0.130	-0.141	-0.022	-0.074	0.009	0.052	0.088	0.149	0.002
0.043	0.725	-0.664	0.089	0.802	-0.591	0.190	0.035	-0.083	0.004	-0.084	-0.006	0.079	0.098	0.166	-0.001
0.047	0.728	-0.715	0.091	0.804	-0.588	0.164	-0.065	-0.056	0.006	-0.082	-0.060	0.083	0.096	0.223	-0.010
-0.014	0.752	-0.684	0.090	0.806	-0.585	0.213	0.085	-0.072	-0.055	-0.061	-0.031	0.022	0.075	0.198	-0.007
0.024	0.744	-0.652	0.091	0.808	-0.582	0.223	0.059	-0.090	-0.017	-0.071	-0.003	0.060	0.084	0.173	-0.016
0.013	0.755	-0.704	0.092	0.811	-0.578	0.248	0.041	-0.119	-0.030	-0.062	-0.057	0.047	0.074	0.230	-0.022
-0.018	0.725	-0.692	0.094	0.813	-0.574	0.277	-0.050	-0.115	-0.063	-0.095	-0.050	0.015	0.106	0.224	-0.013
0.020	0.767	-0.692	0.095	0.816	-0.571	0.229	0.048	-0.092	-0.025	-0.055	-0.053	0.053	0.065	0.230	-0.011
0.032	0.779	-0.692	0.097	0.817	-0.568	0.195	-0.053	-0.076	-0.015	-0.046	-0.056	0.063	0.055	0.236	-0.012
0.036	0.786	-0.648	0.097	0.819	-0.565	0.206	0.152	-0.104	-0.011	-0.040	-0.016	0.067	0.048	0.199	0.004
0.024	0.779	-0.656	0.098	0.822	-0.561	0.237	-0.019	-0.064	-0.024	-0.050	-0.028	0.056	0.057	0.213	0.004
0.063	0.771	-0.700	0.098	0.825	-0.557	0.314	0.099	-0.088	0.015	-0.061	-0.076	0.094	0.066	0.263	-0.003
0.040	0.794	-0.629	0.098	0.828	-0.552	0.287	0.122	-0.099	-0.009	-0.041	-0.009	0.073	0.045	0.198	-0.004
0.005	0.798	-0.644	0.099	0.831	-0.547	0.318	0.039	-0.082	-0.044	-0.040	-0.030	0.040	0.042	0.219	-0.003
0.028	0.786	-0.633	0.099	0.834	-0.542	0.340	0.098	-0.096	-0.021	-0.055	-0.023	0.065	0.054	0.214	-0.011
0.024	0.763	-0.656	0.100	0.838	-0.537	0.330	0.015	-0.069	-0.026	-0.081	-0.052	0.063	0.079	0.243	-0.014
0.040	0.759	-0.625	0.100	0.841	-0.532	0.341	0.082	-0.057	-0.010	-0.089	-0.026	0.081	0.084	0.217	-0.014
0.017	0.775	-0.621	0.100	0.844	-0.527	0.303	0.033	-0.075	-0.034	-0.076	-0.026	0.059	0.070	0.219	-0.008
0.013	0.783	-0.605	0.100	0.847	-0.521	0.362	0.013	-0.033	-0.038	-0.072	-0.017	0.058	0.063	0.209	-0.006
0.055	0.783	-0.637	0.102	0.851	-0.516	0.347	-0.058	-0.050	0.003	-0.075	-0.054	0.102	0.064	0.247	-0.003
0.040	0.806	-0.613	0.102	0.854	-0.510	0.362	0.026	-0.071	-0.013	-0.055	-0.036	0.088	0.042	0.229	-0.001
0.047	0.794	-0.625	0.103	0.858	-0.503	0.428	0.016	-0.067	-0.006	-0.071	-0.055	0.097	0.055	0.247	0.004
0.043	0.802	-0.562	0.104	0.862	-0.496	0.404	0.012	-0.051	-0.010	-0.067	0.001	0.094	0.049	0.189	0.008
0.032	0.810	-0.593	0.103	0.866	-0.490	0.397	0.166	-0.070	-0.020	-0.063	-0.037	0.083	0.043	0.225	0.004
0.082	0.825	-0.593	0.104	0.870	-0.482	0.482	-0.044	-0.006	0.029	-0.052	-0.045	0.135	0.029	0.230	0.003
0.009	0.837	-0.605	0.103	0.874	-0.475	0.408	0.067	-0.015	-0.043	-0.044	-0.063	0.062	0.018	0.248	0.010
0.055	0.825	-0.546	0.102	0.878	-0.468	0.430	0.093	-0.027	0.004	-0.060	-0.011	0.109	0.031	0.193	0.014
0.059	0.825	-0.585	0.103	0.882	-0.460	0.491	0.034	-0.044	0.008	-0.064	-0.059	0.113	0.032	0.237	0.008
0.036	0.825	-0.589	0.103	0.886	-0.453	0.427	0.013	-0.023	-0.015	-0.067	-0.070	0.090	0.034	0.246	0.008
0.051	0.798	-0.554	0.103	0.889	-0.445	0.442	-0.006	0.006	0.000	-0.098	-0.042	0.106	0.063	0.214	0.004
0.013	0.821	-0.546	0.102	0.893	-0.437	0.478	0.095	-0.037	-0.038	-0.079	-0.043	0.068	0.041	0.210	-0.003
0.009	0.833	-0.577	0.102	0.897	-0.429	0.476	-0.008	-0.024	-0.042	-0.071	-0.082	0.064	0.031	0.246	-0.009
0.009	0.833	-0.577	0.102	0.901	-0.421	0.489	0.149	-0.073	-0.041	-0.075	-0.090	0.064	0.032	0.252	-0.016
0.028	0.856	-0.483	0.102	0.904	-0.414	0.428	0.093	-0.059	-0.022	-0.055	-0.003	0.084	0.010	0.162	-0.013
0.013	0.864	-0.514	0.103	0.908	-0.406	0.444	-0.023	-0.056	-0.038	-0.051	-0.043	0.069	0.002	0.199	-0.006
0.020	0.868	-0.530	0.104	0.911	-0.398	0.463	-0.044	-0.031	-0.031	-0.050	-0.066	0.076	0.001	0.219	-0.001
0.063	0.895	-0.499	0.105	0.915	-0.390	0.492	0.135	-0.098	0.010	-0.027	-0.043	0.119	0.027	0.192	0.002
0.070	0.852	-0.451	0.105	0.918	-0.381	0.490	0.115	-0.097	0.017	-0.073	-0.005	0.127	0.016	0.149	0.008
0.040	0.848	-0.467	0.106	0.922	-0.373	0.485	0.023	-0.062	-0.014	-0.080	-0.029	0.096	0.021	0.169	0.012
0.059	0.840	-0.443	0.106	0.926	-0.363	0.540	0.069	-0.047	0.005	-0.091	-0.015	0.116	0.030	0.148	0.012
0.051	0.864	-0.463	0.106	0.930	-0.353	0.564	0.070	0.003	-0.002	-0.072	-0.045	0.108	0.008	0.172	0.018
0.063	0.883	-0.451	0.105	0.933	-0.343	0.574	-0.000	0.023	0.010	-0.056	-0.043	0.120	0.010	0.164	0.009
0.105	0.895	-0.384	0.103	0.938	-0.331	0.686	0.363	-0.037	0.054	-0.049	0.012	0.162	0.020	0.101	0.009
-0.010	0.895	-0.404	0.102	0.942	-0.318	0.702	0.038	0.018	-0.060	-0.054	-0.021	0.047	0.019	0.124	0.006
0.047	0.875	-0.400	0.101	0.947	-0.304	0.751	0.060	0.029	-0.001	-0.078	-0.030	0.104	0.001	0.125	0.007
0.036	0.891	-0.388	0.100	0.952	-0.290	0.772	0.033	0.052	-0.012	-0.067	-0.033	0.093	0.014	0.117	-0.007
0.074	0.910	-0.345	0.098	0.956	-0.275	0.815	0.147	0.052	0.029	-0.052	-0.004	0.132	0.032	0.078	0.004
0.020	0.906	-0.313	0.096	0.961	-0.259	0.843	0.123	0.080	-0.023	-0.060	0.011	0.078	0.027	0.050	0.002
0.043	0.953	-0.329	0.093	0.965	-0.244	0.851	0.242	0.043	0.003	-0.018	-0.020	0.101	0.073	0.070	0.003
0.017	0.933	-0.341	0.091	0.969	-0.227	0.878	0.210	0.050	-0.022	-0.042	-0.048	0.074	0.053	0.085	0.000
0.024	0.929	-0.333	0.089	0.974	-0.210	0.926	0.139	0.083	-0.012	-0.049	-0.058	0.082	0.048	0.081	0.005
0.043	0.949	-0.266	0.085	0.977	-0.193	0.904	0.144	0.139	0.011	-0.034	-0.008	0.101	0.066	0.017	0.000
0.024	0.949	-0.250	0.082	0.981	-0.176	0.883	0.206	0.121	-0.005	-0.037	-0.009	0.082	0.065	0.004	-0.006
-0.010	0.980	-0.282	0.079	0.984	-0.159	0.907	0.217	0.090	-0.037	-0.009	-0.057	0.048	0.094	0.039	-0.005
-0.026	0.987	-0.239	0.077	0.987	-0.143	0.868	0.197	0.052	-0.050	-0.004	-0.030	0.033	0.100	0.002	-0.011
0.028	0.991	-0.219	0.075	0.989	-0.127	0.836	0.173	0.101	0.007	-0.003	-0.026	0.087	0.102	0.019	-0.006
-0.007	0.956	-0.195	0.072	0.991	-0.111	0.807	0.120	0.108	-0.025	-0.040	-0.018	0.052	0.065	0.039	-0.001
0.043	0.983	-0.152	0.070	0.993	-0.095	0.822	0.152	0.116	0.027	-0.014	0.009	0.102	0.091	0.079	-0.001
0.024	0.980	-0.156	0.067	0.995	-0.080	0.797	0.235	0.110	0.011	-0.020	-0.010	0.083	0.085	0.072	-0.009
-0.045	1.014	-0.175	0.063	0.996	-0.066	0.738	0.045	0.151	-0.055	0.014	-0.044	0.014	0.118	0.050	-0.005
-0.030	1.010	-0.132	0.059	0.997	-0.050	0.788	0.119	0.193	-0.036	0.009	-0.016	0.030	0.112	0.090	-0.010
0.013	1.018	-0.085	0.055	0.998	-0.034	0.827	0.157	0.207	0.010	0.016	0.015	0.072	0.118	0.134	-0.012
-0.007	1.030	-0.089	0.049	0.999	-0.019	0.789	0.207	0.260	-0.003	0.027	-0.004	0.054	0.128	0.128	-0.001
-0.010	1.022	-0.077	0.043	0.999	-0.005	0.695	0.157	0.315	-0.001	0.019	-0.005	0.050	0.118	0.137	-0.004
-0.003	1.038	-0.085	0.037	0.999	0.009	0.728	0.211	0.287	0.013	0.035	-0.027	0.058	0.132	0.127	-0.009
-0.076	0.995	-0.069	0.031	0.999	0.023	0.729	0.188	0.270	-0.055	-0.008	-0.025	0.015	0.088	0.140	-0.016
-0.057	1.010	-0.049	0.026	0.999	0.038	0.747	0.218	0.250	-0.031	0.008	-0.020	0.004	0.102	0.157	-0.012
-0.087	0.991	-0.049	0.020	0.998	0.051	0.705	0.165	0.280	-0.056	-0.011	-0.034	0.026	0.081	0.155	-0.010
-0.033	0.980	-0.061	0.016	0.998	0.064	0.677	0.288	0.235	0.002	-0.022	-0.059	0.028	0.068	0.140	-0.002
-0.037	0.949	-0.077	0.012	0.997	0.078	0.739	0.592	0.221	0.001	-0.051	-0.089	0.024	0.036	0.121	0.004
-0.099	0.983	-0.124	0.006	0.996	0.094	0.816	0.549	0.343	-0.054	-0.015	-0.152	0.037	0.069	0.071	0.009
-0.110	1.049	-0.136	-0.002	0.994	0.113	1.020	0.605	0.446	-0.058	0.053	-0.183	0.048	0.134	0.056	-0.005
-0.141	1.045	-0.101	-0.011	0.991	0.136	1.150	0.467	0.509	-0.080	0.053	-0.170	0.079	0.129	0.089	-0.019
-0.183	1.045	-0.069	-0.022	0.987	0.156	1.073	0.191	0.552	-0.112	0.057	-0.159	0.121	0.128	0.118	-0.028
-0.168	0.949	-0.014	-0.031	0.984	0.177	1.061	0.207	0.469	-0.088	-0.036	-0.125	0.105	0.029	0.170	-0.031
-0.183	0.914	-0.006	-0.038	0.980	0.196	0.995	0.197	0.373	-0.096	-0.066	-0.136	0.121	0.007	0.176	-0.026
-0.141	0.910	0.033	-0.044	0.976	0.211	0.812	0.211	0.314	-0.049	-0.067	-0.112	0.078	0.012	0.213	-0.007
-0.137	0.964	0.029	-0.050	0.973	0.224	0.654	0.085	0.301	-0.039	-0.009	-0.129	0.074	0.041	0.206	0.021
-0.110	0.999	0.018	-0.056	0.971	0.234	0.577	0.004	0.320	-0.006	0.028	-0.151	0.048	0.075	0.191	0.051
-0.064	1.061	-0.002	-0.062	0.968	0.244	0.527	-0.131	0.280	0.046	0.093	-0.180	0.001	0.135	0.169	0.082
-0.057	1.068	0.029	-0.067	0.966	0.251	0.448	-0.200	0.194	0.059	0.103	-0.156	0.007	0.142	0.198	0.126
-0.030	1.076	-0.010	-0.071	0.964	0.257	0.359	-0.400	0.108	0.089	0.113	-0.201	0.034	0.149	0.156	0.160
0.047	1.041	-0.018	-0.073	0.962	0.263	0.371	-0.405	0.047	0.169	0.080	-0.215	0.111	0.113	0.146	0.194
0.020	0.995	-0.034	-0.077	0.960	0.268	0.353	-0.580	0.064	0.146	0.035	-0.236	0.084	0.065	0.128	0.234
0.086	0.987	-0.006	-0.082	0.959	0.273	0.365	-0.531	0.107	0.216	0.029	-0.213	0.149	0.057	0.153	0.268
0.128	0.937	0.010	-0.087	0.957	0.277	0.319	-0.592	0.130	0.264	-0.019	-0.202	0.192	0.005	0.167	0.289
0.128	0.937	0.010	-0.091	0.954	0.285	0.499	-0.435	0.105	0.268	-0.016	-0.210	0.192	0.004	0.165	0.296
0.147	0.883	0.033	-0.095	0.951	0.294	0.514	-0.416	0.116	0.291	-0.067	-0.194	0.212	0.051	0.187	0.292
0.051	0.891	0.045	-0.100	0.948	0.304	0.594	-0.439	0.157	0.200	-0.056	-0.192	0.116	0.044	0.197	0.281
0.067	0.922	0.112	-0.108	0.943	0.314	0.620	-0.606	0.254	0.223	-0.021	-0.135	0.131	0.015	0.262	0.264
0.078	0.937	0.156	-0.113	0.939	0.326	0.717	-0.202	0.219	0.240	-0.000	-0.104	0.143	0.001	0.304	0.242
0.024	0.960	0.104	-0.120	0.933	0.339	0.752	-0.377	0.261	0.193	0.028	-0.168	0.089	0.021	0.251	0.227
0.009	1.018	0.124	-0.124	0.928	0.352	0.785	-0.092	0.194	0.181	0.092	-0.162	0.074	0.078	0.269	0.209
-0.033	1.026	0.179	-0.129	0.923	0.363	0.641	-0.230	0.227	0.145	0.105	-0.118	0.032	0.085	0.322	0.189
-0.060	1.030	0.171	-0.135	0.918	0.373	0.599	-0.274	0.230	0.124	0.113	-0.135	0.005	0.088	0.313	0.157
-0.057	1.057	0.207	-0.138	0.914	0.380	0.450	-0.002	0.175	0.131	0.144	-0.108	0.008	0.114	0.347	0.143
-0.141	1.057	0.242	-0.146	0.911	0.386	0.400	-0.369	0.250	0.054	0.148	-0.078	0.076	0.113	0.381	0.126
-0.045	1.003	0.297	-0.149	0.908	0.391	0.294	-0.027	0.179	0.153	0.096	-0.028	0.020	0.058	0.434	0.106
-0.141	1.022	0.234	-0.153	0.906	0.394	0.201	-0.193	0.149	0.061	0.117	-0.093	0.077	0.076	0.369	0.083
-0.160	1.026	0.270	-0.155	0.904	0.398	0.264	-0.083	0.095	0.045	0.123	-0.062	0.096	0.079	0.403	0.064
-0.207	0.987	0.215	-0.156	0.903	0.400	0.149	-0.004	0.050	-0.000	0.086	-0.119	0.142	0.039	0.347	0.024
-0.280	0.999	0.199	-0.160	0.903	0.400	0.078	-0.272	0.086	-0.069	0.098	-0.134	0.215	0.050	0.329	0.009
-0.280	1.010	0.301	-0.163	0.901	0.402	0.191	-0.130	0.054	-0.067	0.111	-0.034	0.215	0.060	0.430	-0.001
-0.210	1.003	0.313	-0.164	0.900	0.403	0.107	-0.187	-0.002	0.004	0.104	-0.023	0.146	0.052	0.440	-0.014
-0.214	0.956	0.305	-0.165	0.900	0.404	0.076	-0.151	-0.013	0.001	0.058	-0.032	0.150	0.004	0.431	-0.019
-0.257	0.968	0.293	-0.166	0.901	0.401	-0.123	-0.133	-0.042	-0.040	0.069	-0.041	0.193	0.015	0.418	-0.015
-0.253	0.945	0.360	-0.166	0.902	0.399	-0.063	-0.193	-0.100	-0.037	0.045	0.028	0.189	0.009	0.484	-0.016
-0.233	0.929	0.376	-0.164	0.904	0.396	-0.153	0.019	-0.132	-0.020	0.028	0.047	0.170	0.025	0.498	-0.029
-0.172	0.999	0.408	-0.161	0.906	0.391	-0.273	-0.014	-0.141	0.040	0.094	0.084	0.109	0.044	0.528	-0.026
-0.260	0.929	0.341	-0.159	0.908	0.387	-0.196	-0.040	-0.148	-0.051	0.023	0.020	0.198	0.026	0.461	-0.015
-0.191	0.875	0.380	-0.157	0.911	0.381	-0.320	-0.084	-0.133	0.017	-0.034	0.066	0.128	0.080	0.499	-0.008
-0.203	0.906	0.297	-0.155	0.912	0.381	0.016	-0.107	-0.183	0.003	-0.004	-0.016	0.140	0.050	0.415	-0.018
-0.203	0.906	0.297	-0.153	0.913	0.378	-0.158	-0.041	-0.137	0.001	-0.005	-0.013	0.140	0.050	0.414	-0.011
-0.280	0.883	0.234	-0.153	0.914	0.376	-0.018	-0.234	-0.129	-0.076	-0.029	-0.075	0.217	0.073	0.350	-0.007
-0.233	0.914	0.266	-0.152	0.916	0.373	-0.168	-0.121	-0.126	-0.031	0.000	-0.039	0.171	0.042	0.381	-0.024
-0.195	0.906	0.278	-0.148	0.917	0.371	-0.086	0.129	-0.151	0.004	-0.009	-0.026	0.133	0.050	0.392	-0.027
-0.303	0.929	0.242	-0.148	0.917	0.369	-0.040	-0.208	-0.140	-0.104	0.014	-0.059	0.241	0.028	0.356	-0.030
-0.230	0.968	0.246	-0.145	0.919	0.368	-0.091	0.062	-0.131	-0.034	0.051	-0.054	0.168	0.011	0.359	-0.030
-0.295	0.956	0.195	-0.145	0.920	0.364	-0.132	-0.191	-0.106	-0.099	0.038	-0.101	0.234	0.001	0.307	-0.045
-0.226	0.976	0.254	-0.143	0.922	0.360	-0.189	0.013	-0.096	-0.031	0.056	-0.038	0.165	0.018	0.366	-0.036
-0.268	0.976	0.274	-0.144	0.923	0.356	-0.175	-0.248	-0.058	-0.073	0.055	-0.014	0.207	0.018	0.385	-0.032
-0.218	0.937	0.317	-0.144	0.924	0.355	-0.026	-0.211	-0.091	-0.023	0.016	0.030	0.158	0.021	0.428	-0.024
-0.187	0.945	0.282	-0.143	0.925	0.352	-0.108	-0.059	-0.118	0.007	0.022	-0.003	0.127	0.013	0.392	-0.024
-0.222	0.941	0.258	-0.141	0.926	0.350	-0.103	-0.061	-0.135	-0.030	0.018	-0.024	0.162	0.017	0.368	-0.012
-0.233	0.949	0.199	-0.140	0.928	0.346	-0.195	-0.197	-0.160	-0.043	0.023	-0.078	0.174	0.008	0.310	-0.008
-0.199	1.007	0.250	-0.137	0.929	0.345	-0.027	0.008	-0.161	-0.011	0.081	-0.026	0.137	0.053	0.361	-0.008
-0.222	1.045	0.211	-0.135	0.930	0.340	-0.180	-0.164	-0.148	-0.035	0.118	-0.061	0.161	0.093	0.321	-0.004
-0.199	1.034	0.219	-0.134	0.932	0.337	-0.165	-0.088	-0.136	-0.014	0.105	-0.049	0.139	0.081	0.327	-0.001
-0.195	1.034	0.219	-0.130	0.934	0.332	-0.247	0.008	-0.198	-0.014	0.102	-0.044	0.135	0.080	0.325	-0.007
-0.203	1.007	0.191	-0.129	0.937	0.325	-0.298	-0.218	-0.160	-0.023	0.073	-0.065	0.142	0.052	0.296	-0.014
-0.218	0.976	0.211	-0.123	0.939	0.320	-0.281	0.202	-0.240	-0.044	0.040	-0.040	0.158	0.019	0.314	-0.018
-0.241	0.991	0.203	-0.121	0.942	0.313	-0.361	-0.092	-0.175	-0.069	0.053	-0.041	0.181	0.032	0.305	-0.023
-0.214	0.991	0.163	-0.118	0.945	0.305	-0.406	0.074	-0.155	-0.046	0.050	-0.072	0.154	0.031	0.265	-0.021
-0.218	0.945	0.156	-0.116	0.948	0.298	-0.319	-0.279	-0.180	-0.051	0.001	-0.073	0.159	0.015	0.255	-0.012
-0.180	0.972	0.136	-0.112	0.950	0.290	-0.371	0.048	-0.235	-0.017	0.025	-0.085	0.124	0.014	0.236	-0.002
-0.157	0.987	0.171	-0.110	0.953	0.283	-0.347	-0.213	-0.169	0.004	0.039	-0.042	0.099	0.032	0.276	-0.003
-0.195	1.018	0.104	-0.108	0.955	0.275	-0.387	-0.109	-0.164	-0.037	0.067	-0.101	0.132	0.066	0.213	0.003
-0.191	0.987	0.175	-0.104	0.958	0.268	-0.321	-0.004	-0.193	-0.036	0.034	-0.023	0.123	0.036	0.285	-0.002
-0.168	1.007	0.116	-0.102	0.960	0.262	-0.256	-0.209	-0.183	-0.015	0.052	-0.076	0.097	0.054	0.222	-0.009
-0.180	0.999	0.140	-0.098	0.961	0.257	-0.276	0.019	-0.187	-0.030	0.042	-0.046	0.108	0.043	0.241	-0.006
-0.180	0.999	0.140	-0.096	0.964	0.249	-0.359	-0.071	-0.162	-0.033	0.040	-0.039	0.108	0.040	0.237	-0.003
-0.149	0.983	0.120	-0.093	0.966	0.242	-0.367	-0.061	-0.165	-0.005	0.023	-0.051	0.079	0.022	0.214	-0.005
-0.191	1.041	0.061	-0.092	0.968	0.234	-0.370	-0.254	-0.167	-0.049	0.079	-0.101	0.123	0.077	0.153	0.001
-0.164	0.987	0.077	-0.089	0.970	0.225	-0.420	-0.140	-0.188	-0.024	0.022	-0.077	0.098	0.022	0.168	0.006
-0.126	1.003	0.120	-0.086	0.972	0.217	-0.359	-0.141	-0.180	0.011	0.036	-0.026	0.060	0.036	0.213	0.005
-0.141	0.991	0.104	-0.083	0.974	0.210	-0.361	-0.039	-0.161	-0.007	0.023	-0.034	0.075	0.024	0.198	0.010
-0.141	1.010	0.073	-0.080	0.976	0.202	-0.365	-0.030	-0.172	-0.010	0.040	-0.057	0.075	0.044	0.169	0.010
-0.141	1.026	0.049	-0.077	0.978	0.195	-0.323	-0.160	-0.190	-0.013	0.054	-0.074	0.074	0.059	0.148	0.005
-0.126	0.999	0.100	-0.073	0.979	0.188	-0.344	0.014	-0.206	-0.002	0.026	-0.015	0.058	0.032	0.202	0.003
-0.137	0.968	0.077	-0.070	0.981	0.180	-0.397	0.051	-0.177	-0.017	-0.007	-0.031	0.071	0.001	0.178	0.005
-0.141	1.014	0.045	-0.068	0.983	0.172	-0.396	-0.168	-0.127	-0.023	0.038	-0.054	0.079	0.047	0.146	0.006
-0.103	1.010	0.069	-0.066	0.984	0.164	-0.383	-0.120	-0.129	0.014	0.033	-0.022	0.044	0.043	0.170	0.010
-0.107	1.007	0.057	-0.063	0.986	0.156	-0.404	0.002	-0.157	0.006	0.027	-0.025	0.050	0.039	0.158	0.005
-0.107	1.022	0.014	-0.060	0.987	0.147	-0.398	0.005	-0.157	0.003	0.041	-0.060	0.052	0.053	0.115	0.008
-0.160	1.068	-0.002	-0.057	0.989	0.137	-0.490	-0.042	-0.163	-0.053	0.086	-0.065	0.107	0.097	0.099	-0.001
-0.114	1.041	-0.006	-0.054	0.990	0.128	-0.453	-0.084	-0.174	-0.010	0.058	-0.060	0.062	0.067	0.096	-0.001
-0.145	1.003	-0.006	-0.051	0.992	0.118	-0.498	-0.071	-0.183	-0.045	0.018	-0.049	0.094	0.025	0.096	-0.009
-0.099	1.010	-0.010	-0.047	0.993	0.109	-0.400	-0.047	-0.208	-0.002	0.024	-0.044	0.049	0.030	0.092	-0.005
-0.137	1.026	-0.045	-0.044	0.994	0.101	-0.403	-0.006	-0.182	-0.044	0.039	-0.071	0.087	0.043	0.057	-0.003
-0.118	1.026	-0.038	-0.041	0.995	0.092	-0.427	-0.077	-0.171	-0.028	0.037	-0.054	0.067	0.042	0.065	-0.004
-0.076	1.010	-0.022	-0.038	0.996	0.083	-0.438	-0.052	-0.172	0.011	0.021	-0.029	0.024	0.027	0.082	-0.007
-0.118	1.003	-0.022	-0.034	0.997	0.074	-0.439	0.100	-0.184	-0.035	0.012	-0.020	0.066	0.021	0.083	-0.006
-0.107	1.026	-0.077	-0.032	0.997	0.065	-0.402	-0.176	-0.142	-0.026	0.035	-0.067	0.056	0.047	0.027	-0.007
-0.114	1.022	-0.085	-0.029	0.998	0.056	-0.414	-0.092	-0.165	-0.037	0.030	-0.065	0.067	0.044	0.019	-0.015
-0.099	1.007	-0.057	-0.026	0.999	0.048	-0.423	-0.159	-0.176	-0.025	0.014	-0.029	0.054	0.029	0.045	-0.015
-0.110	1.007	-0.085	-0.022	0.999	0.041	-0.326	-0.042	-0.203	-0.040	0.013	-0.049	0.068	0.029	0.019	-0.012
-0.110	1.007	-0.085	-0.019	0.999	0.032	-0.397	-0.124	-0.152	-0.043	0.013	-0.041	0.069	0.029	0.020	-0.017
-0.068	1.007	-0.093	-0.016	1.000	0.025	-0.366	0.093	-0.188	-0.004	0.012	-0.041	0.029	0.029	0.014	-0.013
-0.118	1.030	-0.105	-0.013	1.000	0.016	-0.401	-0.008	-0.151	-0.057	0.035	-0.044	0.081	0.053	0.004	-0.007
-0.057	1.018	-0.093	-0.010	1.000	0.008	-0.406	-0.102	-0.171	0.002	0.024	-0.023	0.020	0.043	0.018	-0.001
-0.076	1.049	-0.156	-0.007	1.000	-0.002	-0.483	-0.076	-0.160	-0.020	0.054	-0.076	0.041	0.076	0.043	0.003
-0.060	1.018	-0.132	-0.003	1.000	-0.011	-0.426	-0.010	-0.200	-0.009	0.023	-0.043	0.027	0.047	0.018	0.005
-0.030	1.022	-0.144	0.001	1.000	-0.019	-0.395	0.033	-0.200	0.018	0.027	-0.046	0.002	0.053	0.028	0.003
-0.091	1.014	-0.152	0.004	1.000	-0.028	-0.398	-0.013	-0.159	-0.047	0.020	-0.046	0.062	0.047	0.033	0.002
-0.064	1.038	-0.175	0.007	0.999	-0.036	-0.408	0.046	-0.150	-0.023	0.043	-0.061	0.038	0.072	0.055	0.003
-0.064	0.999	-0.191	0.009	0.999	-0.045	-0.423	-0.084	-0.150	-0.025	0.005	-0.068	0.040	0.034	0.068	-0.001
-0.033	1.007	-0.164	0.013	0.998	-0.054	-0.415	0.036	-0.171	0.002	0.014	-0.032	0.011	0.043	0.038	0.007
-0.026	1.003	-0.156	0.016	0.998	-0.063	-0.423	0.005	-0.176	0.006	0.010	-0.015	0.005	0.041	0.027	0.006
-0.030	0.991	-0.183	0.020	0.997	-0.071	-0.420	-0.065	-0.187	-0.001	-0.001	-0.034	0.011	0.030	0.052	0.000
-0.033	1.003	-0.172	0.023	0.997	-0.079	-0.392	0.026	-0.195	-0.008	0.012	-0.014	0.016	0.044	0.037	0.000
-0.076	1.022	-0.223	0.027	0.996	-0.088	-0.408	-0.011	-0.178	-0.054	0.032	-0.057	0.060	0.064	0.086	0.001
-0.014	1.014	-0.203	0.031	0.995	-0.096	-0.387	-0.055	-0.212	0.003	0.025	-0.030	0.001	0.058	0.064	-0.001
-0.007	1.007	-0.203	0.034	0.994	-0.104	-0.414	0.010	-0.188	0.007	0.018	-0.022	0.007	0.052	0.061	0.000
-0.033	1.022	-0.258	0.037	0.993	-0.113	-0.435	-0.115	-0.144	-0.023	0.035	-0.068	0.021	0.069	0.114	0.005
-0.022	1.022	-0.246	0.041	0.992	-0.122	-0.411	0.096	-0.182	-0.014	0.036	-0.048	0.010	0.070	0.100	0.000
-0.026	0.995	-0.254	0.044	0.990	-0.131	-0.454	-0.051	-0.199	-0.022	0.010	-0.046	0.014	0.044	0.105	-0.003
-0.026	0.987	-0.254	0.049	0.989	-0.141	-0.475	0.058	-0.246	-0.026	0.004	-0.036	0.014	0.037	0.102	-0.007
-0.007	0.983	-0.250	0.053	0.987	-0.151	-0.473	0.021	-0.217	-0.011	0.002	-0.022	0.005	0.034	0.095	-0.013
-0.026	0.995	-0.270	0.057	0.985	-0.161	-0.479	0.071	-0.214	-0.033	0.015	-0.032	0.015	0.046	0.112	-0.007
-0.030	1.007	-0.290	0.061	0.983	-0.171	-0.491	-0.018	-0.210	-0.041	0.028	-0.042	0.020	0.059	0.128	-0.015
0.036	0.976	-0.274	0.064	0.981	-0.181	-0.508	-0.070	-0.166	0.021	-0.001	-0.016	0.045	0.029	0.109	-0.019
-0.064	1.010	-0.329	0.067	0.979	-0.192	-0.542	0.060	-0.181	-0.082	0.036	-0.060	0.056	0.064	0.161	-0.015
-0.018	0.995	-0.321	0.071	0.977	-0.203	-0.547	-0.020	-0.198	-0.039	0.023	-0.041	0.011	0.050	0.150	-0.011
-0.003	0.995	-0.380	0.075	0.974	-0.215	-0.610	-0.042	-0.226	-0.028	0.026	-0.088	0.004	0.051	0.206	-0.009
-0.003	0.995	-0.380	0.080	0.971	-0.227	-0.608	-0.070	-0.240	-0.033	0.029	-0.076	0.002	0.052	0.203	-0.000
0.067	0.960	-0.337	0.085	0.967	-0.239	-0.598	0.065	-0.292	0.031	-0.002	-0.020	0.071	0.018	0.156	0.000
0.024	0.925	-0.337	0.091	0.964	-0.251	-0.616	-0.019	-0.297	-0.017	-0.034	-0.008	0.027	0.015	0.153	-0.002
0.024	0.898	-0.337	0.096	0.960	-0.262	-0.537	-0.072	-0.252	-0.022	-0.057	0.002	0.026	0.042	0.149	0.002
0.032	0.953	-0.373	0.100	0.957	-0.272	-0.494	0.027	-0.225	-0.018	-0.000	-0.023	0.033	0.013	0.181	-0.012
0.070	0.953	-0.357	0.103	0.954	-0.281	-0.451	0.110	-0.213	0.018	0.003	0.001	0.069	0.014	0.162	-0.016
0.020	0.964	-0.369	0.106	0.951	-0.290	-0.469	0.025	-0.200	-0.035	0.018	-0.001	0.018	0.026	0.171	-0.011
0.036	0.929	-0.337	0.109	0.948	-0.299	-0.443	0.112	-0.211	-0.023	-0.014	0.039	0.031	0.008	0.136	-0.014
0.067	0.929	-0.380	0.113	0.945	-0.308	-0.475	0.194	-0.236	0.005	-0.010	0.005	0.060	0.008	0.176	-0.022
0.036	0.925	-0.412	0.116	0.941	-0.319	-0.549	0.113	-0.222	-0.029	-0.010	-0.015	0.027	0.011	0.204	-0.020
0.032	0.922	-0.432	0.120	0.936	-0.330	-0.577	0.035	-0.240	-0.037	-0.009	-0.024	0.022	0.014	0.220	-0.015
0.067	0.887	-0.384	0.124	0.932	-0.341	-0.524	0.100	-0.274	-0.007	-0.040	0.034	0.055	0.049	0.169	-0.023
0.067	0.864	-0.420	0.128	0.927	-0.352	-0.575	0.210	-0.273	-0.010	-0.058	0.010	0.053	0.071	0.200	-0.017
0.036	0.902	-0.451	0.132	0.923	-0.362	-0.522	0.041	-0.280	-0.046	-0.015	-0.011	0.020	0.033	0.228	-0.013
0.101	0.879	-0.432	0.136	0.918	-0.372	-0.487	0.227	-0.276	0.016	-0.034	0.018	0.085	0.055	0.205	-0.015
0.078	0.864	-0.471	0.139	0.914	-0.381	-0.487	0.132	-0.243	-0.010	-0.045	-0.011	0.059	0.071	0.240	-0.019
0.055	0.856	-0.479	0.142	0.910	-0.390	-0.447	0.170	-0.248	-0.036	-0.048	-0.010	0.035	0.079	0.245	-0.024
0.074	0.848	-0.432	0.144	0.906	-0.398	-0.395	0.236	-0.250	-0.019	-0.052	0.045	0.053	0.087	0.194	-0.029
0.036	0.837	-0.471	0.147	0.902	-0.406	-0.390	0.078	-0.206	-0.060	-0.060	0.014	0.013	0.099	0.230	-0.035
0.093	0.840	-0.455	0.149	0.899	-0.412	-0.286	0.245	-0.244	-0.004	-0.053	0.036	0.069	0.095	0.211	-0.041
0.063	0.825	-0.491	0.152	0.896	-0.417	-0.261	0.076	-0.209	-0.038	-0.066	0.006	0.036	0.110	0.244	-0.033
0.051	0.810	-0.467	0.154	0.893	-0.422	-0.220	0.144	-0.206	-0.052	-0.079	0.033	0.024	0.126	0.217	-0.030
0.109	0.813	-0.510	0.156	0.892	-0.425	-0.138	0.218	-0.185	0.005	-0.074	-0.007	0.080	0.122	0.257	-0.031
0.059	0.810	-0.503	0.157	0.890	-0.427	-0.067	0.176	-0.147	-0.045	-0.078	0.004	0.028	0.126	0.246	-0.031
0.078	0.825	-0.510	0.158	0.890	-0.428	0.004	0.114	-0.145	-0.027	-0.063	-0.003	0.046	0.111	0.252	-0.026
0.063	0.821	-0.522	0.159	0.890	-0.427	0.065	0.139	-0.133	-0.044	-0.067	-0.016	0.029	0.114	0.260	-0.026
0.063	0.821	-0.522	0.159	0.890	-0.427	0.054	0.125	-0.094	-0.045	-0.066	-0.016	0.027	0.114	0.257	-0.025
0.124	0.829	-0.483	0.159	0.891	-0.426	0.124	0.193	-0.097	0.016	-0.059	0.022	0.087	0.107	0.215	-0.016
0.086	0.821	-0.451	0.160	0.892	-0.423	0.176	0.098	-0.079	-0.022	-0.066	0.051	0.048	0.115	0.180	0.012
0.105	0.798	-0.581	0.163	0.890	-0.425	-0.128	-0.175	-0.125	-0.006	-0.087	-0.076	0.066	0.138	0.307	-0.060
0.128	0.531	-0.778	0.160	0.888	-0.432	-0.104	1.056	-0.315	0.021	-0.350	-0.266	0.087	0.405	0.501	-0.047
-0.341	0.408	-0.558	0.163	0.891	-0.424	0.362	-0.692	0.091	-0.451	-0.477	-0.053	0.383	0.528	0.278	-0.037
0.232	0.535	-0.369	0.164	0.901	-0.401	1.241	-0.449	0.124	0.121	-0.360	0.113	0.188	0.401	0.086	-0.067
0.217	0.779	-0.179	0.161	0.916	-0.368	1.833	0.115	0.144	0.109	-0.131	0.269	0.171	0.157	0.106	-0.119
0.040	1.014	-0.191	0.153	0.931	-0.331	1.976	0.242	0.340	-0.059	0.090	0.221	0.007	0.079	0.097	-0.058
-0.053	1.107	-0.309	0.143	0.945	-0.295	1.888	-0.153	0.555	-0.142	0.168	0.067	0.101	0.172	0.019	-0.070
-0.018	1.188	-0.333	0.133	0.955	-0.264	1.629	-0.222	0.577	-0.096	0.238	0.012	0.068	0.253	0.040	-0.070
0.074	1.219	-0.349	0.122	0.963	-0.241	1.208	0.076	0.519	0.007	0.261	-0.027	0.023	0.284	0.053	-0.050
0.067	1.103	-0.313	0.112	0.967	-0.227	0.796	0.330	0.404	0.009	0.140	-0.005	0.014	0.168	0.015	0.159
0.101	0.821	-0.093	0.110	0.969	-0.220	0.466	1.288	-0.177	0.046	-0.144	0.209	0.047	0.114	0.208	0.149
0.851	0.439	-0.763	0.104	0.970	-0.222	0.446	3.846	-0.423	0.803	-0.527	-0.459	0.796	0.497	0.460	0.045
-0.495	0.342	-1.362	0.099	0.967	-0.233	-0.344	0.681	-0.008	-0.539	-0.622	-1.046	0.552	0.594	1.057	-0.137
-0.903	0.222	-1.346	0.084	0.973	-0.215	0.993	-1.267	0.907	-0.931	-0.747	-1.048	0.961	0.713	1.039	-0.257
-1.068	0.748	-0.526	0.066	0.985	-0.162	2.579	-2.488	1.258	-1.078	-0.234	-0.282	1.128	0.188	0.217	-0.492
-0.530	1.157	0.238	0.057	0.993	-0.106	2.665	-2.408	0.692	-0.531	0.168	0.426	0.591	0.222	0.550	-0.439
-0.122	1.428	0.408	0.039	0.997	-0.061	2.057	-1.888	1.010	-0.105	0.433	0.551	0.185	0.492	0.721	-0.294
0.247	1.494	0.321	0.016	0.999	-0.031	1.410	-1.041	1.235	0.287	0.497	0.434	0.183	0.558	0.637	-0.019
0.336	1.416	0.329	-0.002	1.000	-0.015	0.747	-0.333	0.977	0.395	0.419	0.426	0.270	0.480	0.647	0.201
0.490	1.397	0.018	-0.015	1.000	-0.015	0.026	0.229	0.714	0.562	0.399	0.114	0.422	0.461	0.337	0.333
0.324	1.238	-0.400	-0.021	0.999	-0.024	-0.426	0.530	0.353	0.403	0.241	-0.294	0.256	0.302	0.078	0.359
0.170	1.057	-0.570	-0.019	0.999	-0.034	-0.447	0.466	-0.066	0.247	0.060	-0.453	0.101	0.121	0.246	0.371
-0.007	0.980	-0.708	-0.007	0.999	-0.051	-0.742	-0.061	-0.602	0.058	-0.017	-0.574	0.077	0.044	0.382	0.291
0.005	0.856	-0.845	0.011	0.998	-0.059	-0.271	-0.274	-0.920	0.051	-0.140	-0.705	0.067	0.080	0.517	0.236
-0.183	0.829	-0.782	0.026	0.998	-0.049	0.602	-0.499	-0.748	-0.152	-0.167	-0.651	0.256	0.106	0.452	0.252
-0.057	0.987	-0.790	0.033	0.999	-0.038	0.564	-2.754	-0.261	-0.032	-0.009	-0.670	0.130	0.053	0.458	0.342
0.355	1.038	-0.443	0.035	0.999	-0.030	0.352	-3.626	0.068	0.377	0.041	-0.331	0.280	0.103	0.109	0.439
0.690	0.968	-0.219	0.033	0.999	-0.022	0.333	-2.936	0.315	0.715	-0.028	-0.114	0.613	0.035	0.117	0.540
0.751	0.972	-0.250	0.030	0.999	-0.022	-0.006	-1.888	0.304	0.780	-0.024	-0.146	0.674	0.039	0.088	0.582
0.528	1.022	-0.317	0.027	0.999	-0.027	-0.271	-1.684	0.244	0.559	0.026	-0.207	0.450	0.090	0.023	0.542
0.347	1.258	-0.282	0.028	0.999	-0.037	-0.508	-1.694	0.070	0.378	0.262	-0.162	0.268	0.327	0.060	0.459
0.217	1.486	-0.246	0.031	0.998	-0.056	-0.991	-1.966	-0.046	0.245	0.491	-0.107	0.136	0.555	0.098	0.371
0.267	1.555	-0.242	0.046	0.996	-0.081	-1.292	-1.683	-0.614	0.280	0.563	-0.078	0.185	0.626	0.103	0.286
0.320	1.555	-0.306	0.067	0.992	-0.111	-1.553	-1.099	-0.927	0.312	0.567	-0.111	0.237	0.626	0.042	0.177
0.205	1.559	-0.207	0.084	0.985	-0.148	-1.881	-0.264	-0.814	0.180	0.577	0.025	0.121	0.631	0.142	0.062
-0.087	1.416	-0.223	0.104	0.976	-0.192	-2.271	-0.393	-0.996	-0.132	0.444	0.053	0.172	0.488	0.128	-0.023
-0.241	1.200	-0.235	0.129	0.964	-0.234	-2.327	-1.011	-1.115	-0.311	0.240	0.084	0.327	0.272	0.118	-0.137
-0.026	0.922	-0.282	0.164	0.950	-0.267	-1.940	-1.353	-1.485	-0.130	-0.024	0.071	0.112	0.005	0.073	-0.164
-0.064	0.694	-0.191	0.195	0.937	-0.289	-1.559	-2.052	-1.094	-0.200	-0.240	0.184	0.152	0.233	0.166	-0.091
0.297	0.601	-0.097	0.223	0.922	-0.316	-1.763	-1.499	-0.976	0.134	-0.318	0.305	0.209	0.325	0.262	-0.014
0.624	0.817	0.077	0.250	0.904	-0.347	-1.926	-0.498	-1.217	0.434	-0.083	0.511	0.535	0.108	0.437	0.024
0.486	0.914	0.100	0.265	0.886	-0.381	-1.832	0.438	-1.002	0.281	0.032	0.569	0.395	0.010	0.462	0.065
0.367	0.968	-0.231	0.280	0.869	-0.407	-1.369	0.502	-1.041	0.147	0.102	0.264	0.275	0.044	0.133	0.070
0.243	1.041	-0.376	0.295	0.854	-0.429	-1.117	0.573	-1.180	0.008	0.191	0.141	0.151	0.119	0.012	0.009
0.363	0.956	-0.361	0.311	0.840	-0.444	-0.624	0.674	-1.288	0.112	0.119	0.172	0.270	0.034	0.006	-0.026
0.201	0.829	-0.507	0.326	0.827	-0.458	-0.595	0.628	-1.244	-0.065	0.005	0.041	0.107	0.093	0.139	-0.052
0.182	0.670	-0.499	0.335	0.815	-0.473	-0.586	0.861	-1.077	-0.094	-0.141	0.064	0.088	0.250	0.130	-0.063
0.240	0.585	-0.440	0.340	0.803	-0.490	-0.635	0.953	-0.865	-0.040	-0.214	0.141	0.144	0.334	0.069	-0.091
0.197	0.543	-0.546	0.344	0.793	-0.504	-0.616	0.444	-0.543	-0.087	-0.246	0.049	0.101	0.376	0.175	-0.081
0.243	0.632	-0.447	0.346	0.784	-0.516	-0.596	0.401	-0.418	-0.043	-0.149	0.160	0.147	0.287	0.075	-0.064
0.317	0.694	-0.467	0.347	0.777	-0.525	-0.307	0.581	-0.440	0.029	-0.081	0.149	0.219	0.225	0.094	-0.062
0.317	0.694	-0.467	0.347	0.773	-0.531	-0.113	0.682	-0.446	0.029	-0.076	0.156	0.219	0.224	0.093	-0.058
0.240	0.686	-0.530	0.344	0.770	-0.537	-0.041	0.792	-0.394	-0.045	-0.081	0.100	0.142	0.232	0.155	-0.057
0.240	0.674	-0.530	0.340	0.769	-0.542	0.110	0.863	-0.329	-0.041	-0.092	0.105	0.142	0.243	0.154	-0.076
0.205	0.725	-0.566	0.336	0.768	-0.545	0.082	0.633	-0.250	-0.072	-0.041	0.073	0.107	0.193	0.188	-0.093
0.209	0.721	-0.459	0.333	0.770	-0.545	0.258	0.614	-0.197	-0.064	-0.046	0.179	0.111	0.196	0.081	-0.086
0.190	0.732	-0.534	0.331	0.772	-0.543	0.274	0.308	-0.128	-0.081	-0.037	0.103	0.092	0.184	0.155	-0.083
0.267	0.755	-0.530	0.329	0.774	-0.541	0.303	0.384	-0.181	-0.003	-0.016	0.105	0.168	0.160	0.151	-0.078
0.251	0.740	-0.499	0.328	0.779	-0.535	0.550	0.347	-0.141	-0.017	-0.037	0.130	0.153	0.175	0.119	-0.055
0.220	0.725	-0.542	0.322	0.783	-0.532	0.420	0.534	-0.041	-0.042	-0.057	0.084	0.122	0.190	0.161	-0.049
0.286	0.744	-0.538	0.317	0.788	-0.528	0.476	0.507	-0.005	0.028	-0.043	0.084	0.188	0.170	0.157	-0.060
0.217	0.763	-0.491	0.312	0.792	-0.525	0.379	0.590	-0.080	-0.036	-0.027	0.129	0.118	0.150	0.110	-0.063
0.178	0.748	-0.526	0.309	0.797	-0.519	0.551	0.374	-0.112	-0.072	-0.048	0.087	0.080	0.165	0.146	-0.062
0.201	0.732	-0.514	0.305	0.801	-0.515	0.519	0.601	-0.120	-0.045	-0.068	0.095	0.103	0.180	0.135	-0.081
0.178	0.794	-0.593	0.301	0.804	-0.512	0.333	0.484	-0.100	-0.064	-0.009	0.014	0.080	0.118	0.214	-0.070
0.140	0.736	-0.585	0.298	0.809	-0.507	0.477	0.286	-0.023	-0.100	-0.072	0.016	0.042	0.176	0.206	-0.061
0.263	0.775	-0.455	0.292	0.814	-0.502	0.523	0.704	-0.074	0.029	-0.038	0.142	0.165	0.137	0.077	-0.060
0.197	0.763	-0.522	0.288	0.820	-0.494	0.652	0.333	0.029	-0.032	-0.057	0.066	0.101	0.148	0.144	-0.053
0.186	0.790	-0.495	0.282	0.827	-0.487	0.667	0.641	-0.051	-0.038	-0.036	0.087	0.089	0.121	0.118	-0.044
0.201	0.825	-0.526	0.276	0.833	-0.479	0.709	0.672	-0.042	-0.017	-0.008	0.047	0.105	0.086	0.150	-0.050
0.190	0.844	-0.479	0.270	0.840	-0.470	0.677	0.521	0.103	-0.022	0.004	0.086	0.094	0.067	0.104	-0.066
0.182	0.802	-0.459	0.264	0.847	-0.461	0.691	0.473	0.079	-0.024	-0.045	0.096	0.087	0.110	0.086	-0.069
0.093	0.825	-0.455	0.257	0.854	-0.452	0.754	0.676	0.026	-0.106	-0.029	0.091	0.001	0.087	0.083	-0.083
0.155	0.806	-0.404	0.251	0.860	-0.445	0.600	0.578	0.017	-0.039	-0.054	0.135	0.062	0.107	0.034	-0.086
0.097	0.821	-0.483	0.247	0.866	-0.434	0.745	0.462	-0.035	-0.093	-0.045	0.046	0.005	0.092	0.114	-0.085
0.136	0.871	-0.459	0.242	0.871	-0.427	0.576	0.527	-0.010	-0.050	0.001	0.062	0.044	0.042	0.093	-0.067
0.163	0.918	-0.412	0.238	0.877	-0.418	0.706	0.605	-0.067	-0.018	0.042	0.099	0.072	0.004	0.047	-0.062
0.178	0.856	-0.392	0.235	0.881	-0.410	0.508	0.360	-0.009	0.000	-0.024	0.111	0.089	0.058	0.030	-0.063
0.143	0.906	-0.404	0.230	0.887	-0.401	0.668	0.561	0.020	-0.029	0.021	0.090	0.055	0.009	0.044	-0.056
0.082	0.898	-0.408	0.226	0.892	-0.392	0.574	0.290	0.051	-0.086	0.009	0.077	0.005	0.017	0.051	-0.067
0.132	0.868	-0.479	0.222	0.895	-0.387	0.417	0.356	0.060	-0.032	-0.026	0.000	0.046	0.048	0.124	-0.061
0.067	0.860	-0.416	0.220	0.899	-0.379	0.486	0.199	0.040	-0.094	-0.038	0.055	0.018	0.057	0.064	-0.066
0.178	0.902	-0.373	0.216	0.903	-0.372	0.559	0.656	-0.083	0.022	0.001	0.091	0.095	0.015	0.023	-0.048
0.063	0.856	-0.467	0.213	0.907	-0.363	0.563	0.278	0.039	-0.090	-0.050	-0.012	0.019	0.062	0.121	-0.065
0.159	0.902	-0.361	0.209	0.911	-0.354	0.593	0.469	0.022	0.011	-0.008	0.086	0.079	0.016	0.017	-0.044
0.043	0.914	-0.369	0.205	0.916	-0.345	0.590	0.222	0.086	-0.100	-0.001	0.068	0.036	0.005	0.029	-0.066
0.147	0.941	-0.404	0.201	0.920	-0.337	0.527	0.502	0.050	0.009	0.022	0.025	0.069	0.021	0.067	-0.059
0.024	0.910	-0.376	0.197	0.923	-0.330	0.449	0.148	0.139	-0.110	-0.012	0.045	0.053	0.011	0.043	-0.066
0.105	0.953	-0.353	0.194	0.926	-0.324	0.424	0.400	-0.018	-0.026	0.027	0.062	0.028	0.031	0.022	-0.049
0.082	0.929	-0.376	0.191	0.928	-0.319	0.336	0.336	0.028	-0.046	0.002	0.034	0.006	0.007	0.049	-0.055
0.109	0.922	-0.365	0.189	0.930	-0.315	0.299	0.405	-0.028	-0.016	-0.008	0.042	0.033	0.002	0.041	-0.048
0.105	0.937	-0.361	0.187	0.932	-0.312	0.281	0.447	-0.059	-0.018	0.006	0.043	0.030	0.013	0.040	-0.059
0.055	0.933	-0.345	0.186	0.934	-0.306	0.366	0.314	-0.063	-0.067	-0.000	0.053	0.020	0.008	0.028	-0.060
0.020	0.933	-0.369	0.184	0.936	-0.300	0.370	0.300	-0.047	-0.100	-0.002	0.024	0.053	0.007	0.055	-0.071
0.070	0.968	-0.337	0.183	0.938	-0.296	0.315	0.339	-0.023	-0.048	0.031	0.051	0.003	0.042	0.027	-0.076
0.043	0.968	-0.337	0.181	0.940	-0.290	0.357	0.267	-0.047	-0.074	0.028	0.045	0.029	0.041	0.031	-0.072
0.067	0.968	-0.341	0.181	0.942	-0.284	0.410	0.305	-0.097	-0.050	0.026	0.035	0.005	0.041	0.038	-0.062
0.059	0.945	-0.361	0.179	0.943	-0.279	0.314	0.372	-0.043	-0.056	0.001	0.011	0.013	0.017	0.062	-0.066
0.063	0.976	-0.345	0.179	0.945	-0.273	0.413	0.183	-0.066	-0.052	0.030	0.020	0.008	0.048	0.050	-0.059
0.036	0.964	-0.341	0.178	0.947	-0.267	0.392	0.459	-0.094	-0.078	0.017	0.018	0.034	0.035	0.050	-0.062
0.067	0.953	-0.333	0.177	0.949	-0.262	0.349	0.276	-0.055	-0.047	0.003	0.021	0.002	0.023	0.047	-0.066
0.028	0.980	-0.365	0.178	0.950	-0.256	0.333	0.139	-0.096	-0.086	0.029	-0.016	0.040	0.048	0.084	-0.060
0.043	1.022	-0.317	0.179	0.951	-0.252	0.254	0.217	-0.103	-0.071	0.070	0.027	0.026	0.087	0.041	-0.042
0.101	1.026	-0.306	0.180	0.952	-0.248	0.223	0.128	-0.120	-0.014	0.073	0.035	0.034	0.089	0.032	-0.029
0.140	0.976	-0.313	0.182	0.953	-0.243	0.324	0.157	-0.178	0.022	0.022	0.022	0.074	0.038	0.043	-0.018
0.140	0.976	-0.313	0.184	0.954	-0.238	0.316	0.210	-0.142	0.020	0.021	0.017	0.075	0.038	0.046	-0.016
0.109	0.956	-0.302	0.185	0.954	-0.235	0.234	0.276	-0.115	-0.011	0.001	0.026	0.045	0.019	0.037	-0.021
0.055	0.991	-0.313	0.185	0.955	-0.230	0.277	0.128	-0.092	-0.066	0.035	0.010	0.007	0.055	0.052	-0.034
0.070	1.018	-0.309	0.186	0.956	-0.227	0.199	0.173	-0.111	-0.051	0.061	0.011	0.010	0.083	0.052	-0.044
0.070	1.007	-0.313	0.187	0.956	-0.225	0.142	0.005	-0.082	-0.052	0.049	0.004	0.011	0.073	0.059	-0.046
0.082	0.995	-0.325	0.189	0.956	-0.224	0.080	0.039	-0.102	-0.042	0.037	-0.009	0.025	0.061	0.073	-0.034
0.086	1.003	-0.329	0.190	0.956	-0.224	0.003	0.029	-0.092	-0.039	0.045	-0.012	0.035	0.066	0.083	-0.032
0.136	0.976	-0.282	0.192	0.956	-0.223	0.108	0.186	-0.121	0.009	0.018	0.034	0.083	0.036	0.045	-0.022
0.086	1.003	-0.306	0.192	0.956	-0.223	0.043	0.073	-0.081	-0.042	0.045	0.010	0.030	0.059	0.077	-0.022
0.128	0.999	-0.317	0.193	0.956	-0.222	0.074	0.153	-0.070	0.000	0.041	-0.002	0.068	0.055	0.094	-0.017
0.093	1.007	-0.309	0.194	0.956	-0.220	0.101	0.046	-0.090	-0.035	0.049	0.004	0.032	0.064	0.086	-0.023
0.140	1.026	-0.266	0.194	0.956	-0.220	0.064	0.137	-0.063	0.010	0.068	0.047	0.079	0.085	0.043	-0.026
0.117	1.007	-0.239	0.194	0.956	-0.220	0.016	0.203	-0.026	-0.012	0.048	0.075	0.059	0.069	0.015	-0.026
0.078	1.034	-0.286	0.193	0.956	-0.223	-0.085	0.145	-0.030	-0.050	0.076	0.030	0.024	0.099	0.063	-0.028
0.124	1.018	-0.333	0.193	0.955	-0.226	-0.141	0.211	-0.057	-0.004	0.061	-0.014	0.074	0.086	0.112	-0.035
0.070	0.999	-0.349	0.193	0.953	-0.232	-0.226	0.121	-0.052	-0.057	0.043	-0.024	0.023	0.068	0.131	-0.038
0.082	0.976	-0.337	0.193	0.953	-0.235	-0.136	0.119	-0.062	-0.046	0.020	-0.009	0.036	0.045	0.124	-0.041
0.086	0.976	-0.298	0.193	0.951	-0.240	-0.282	0.018	-0.019	-0.042	0.022	0.036	0.042	0.046	0.090	-0.047
0.051	0.945	-0.341	0.192	0.950	-0.247	-0.332	0.061	0.022	-0.076	-0.008	-0.001	0.008	0.015	0.139	-0.046
0.093	0.910	-0.345	0.192	0.948	-0.255	-0.362	0.014	-0.005	-0.033	-0.040	0.002	0.051	0.021	0.149	-0.035
0.093	0.906	-0.329	0.193	0.946	-0.262	-0.379	0.017	-0.060	-0.034	-0.042	0.026	0.052	0.024	0.139	-0.037
0.143	0.887	-0.357	0.193	0.944	-0.268	-0.301	0.128	-0.029	0.017	-0.059	0.004	0.105	0.043	0.170	-0.028
0.067	0.883	-0.353	0.192	0.942	-0.275	-0.346	-0.026	0.023	-0.060	-0.061	0.015	0.033	0.047	0.169	-0.022
0.105	0.852	-0.365	0.192	0.941	-0.280	-0.224	-0.039	0.017	-0.021	-0.091	0.008	0.077	0.077	0.183	-0.018
0.140	0.871	-0.325	0.190	0.940	-0.285	-0.247	0.140	0.049	0.016	-0.070	0.052	0.116	0.057	0.147	-0.023
0.109	0.871	-0.357	0.187	0.939	-0.289	-0.187	0.169	0.074	-0.012	-0.070	0.025	0.088	0.056	0.181	-0.020
0.120	0.891	-0.345	0.185	0.938	-0.294	-0.218	0.199	0.051	0.001	-0.049	0.042	0.102	0.034	0.172	-0.027
0.086	0.891	-0.345	0.183	0.937	-0.299	-0.186	0.262	0.006	-0.031	-0.048	0.047	0.070	0.030	0.175	-0.034
0.070	0.902	-0.349	0.181	0.936	-0.302	-0.118	0.234	0.027	-0.044	-0.036	0.046	0.058	0.016	0.182	-0.037
0.070	0.925	-0.404	0.179	0.935	-0.306	-0.146	0.164	0.032	-0.042	-0.012	-0.005	0.060	0.010	0.239	-0.043
0.070	0.910	-0.416	0.177	0.935	-0.308	-0.074	0.154	0.044	-0.040	-0.027	-0.015	0.061	0.003	0.254	-0.043
0.059	0.933	-0.412	0.175	0.934	-0.311	-0.105	0.275	-0.001	-0.050	-0.004	-0.008	0.049	0.021	0.252	-0.036
0.063	0.891	-0.392	0.173	0.934	-0.313	-0.039	0.210	-0.002	-0.044	-0.046	0.014	0.054	0.022	0.235	-0.037
0.074	0.875	-0.432	0.172	0.934	-0.314	-0.014	0.160	-0.010	-0.032	-0.061	-0.025	0.066	0.039	0.277	-0.035
0.063	0.902	-0.396	0.171	0.933	-0.316	-0.066	0.038	0.016	-0.042	-0.034	0.012	0.057	0.013	0.243	-0.022
0.090	0.868	-0.384	0.170	0.933	-0.316	-0.013	-0.003	0.045	-0.014	-0.068	0.025	0.088	0.049	0.232	-0.017
0.136	0.840	-0.380	0.168	0.934	-0.317	0.031	0.272	0.038	0.035	-0.096	0.029	0.138	0.076	0.229	-0.023
0.074	0.883	-0.408	0.165	0.933	-0.318	-0.031	0.171	0.060	-0.024	-0.053	0.003	0.080	0.034	0.259	-0.019
0.043	0.875	-0.404	0.163	0.934	-0.317	0.113	0.022	0.072	-0.053	-0.062	0.006	0.052	0.041	0.258	-0.020
0.086	0.860	-0.369	0.161	0.936	-0.314	0.191	0.095	0.111	-0.008	-0.079	0.038	0.097	0.057	0.225	-0.035
0.070	0.902	-0.380	0.156	0.938	-0.310	0.227	0.256	0.130	-0.019	-0.038	0.023	0.084	0.015	0.240	-0.029
0.032	0.856	-0.380	0.152	0.940	-0.305	0.311	0.098	0.188	-0.053	-0.087	0.018	0.047	0.063	0.244	-0.022
0.090	0.856	-0.380	0.148	0.943	-0.297	0.460	0.174	0.161	0.009	-0.090	0.010	0.107	0.065	0.247	-0.019
0.067	0.887	-0.365	0.143	0.947	-0.289	0.511	0.255	0.137	-0.010	-0.063	0.017	0.086	0.036	0.235	-0.019
0.074	0.922	-0.349	0.139	0.950	-0.279	0.577	0.238	0.146	0.002	-0.032	0.023	0.096	0.003	0.223	-0.024
0.040	0.960	-0.365	0.133	0.954	-0.270	0.487	0.291	0.219	-0.026	0.004	-0.001	0.064	0.034	0.242	-0.030
-0.033	0.937	-0.365	0.127	0.957	-0.260	0.569	0.158	0.255	-0.093	-0.023	-0.011	0.007	0.009	0.245	-0.038
0.024	0.953	-0.357	0.121	0.961	-0.249	0.651	0.258	0.239	-0.029	-0.012	-0.015	0.053	0.023	0.240	-0.044
-0.026	0.953	-0.361	0.114	0.965	-0.238	0.566	-0.021	0.324	-0.073	-0.015	-0.030	0.006	0.021	0.248	-0.043
-0.010	0.960	-0.353	0.108	0.969	-0.224	0.777	0.208	0.254	-0.051	-0.011	-0.036	0.023	0.027	0.243	-0.031
-0.003	0.956	-0.353	0.102	0.972	-0.210	0.748	0.085	0.281	-0.037	-0.019	-0.050	0.033	0.022	0.246	-0.033
-0.022	0.914	-0.353	0.095	0.976	-0.198	0.663	0.023	0.322	-0.049	-0.065	-0.062	0.015	0.022	0.250	-0.025
-0.030	0.883	-0.321	0.088	0.979	-0.185	0.679	-0.009	0.334	-0.050	-0.099	-0.043	0.010	0.054	0.221	-0.020
-0.022	0.891	-0.309	0.082	0.982	-0.171	0.734	-0.030	0.289	-0.037	-0.094	-0.045	0.020	0.048	0.212	-0.018
-0.022	0.891	-0.309	0.076	0.985	-0.157	0.733	0.057	0.282	-0.031	-0.097	-0.059	0.022	0.049	0.216	-0.014
-0.022	0.891	-0.278	0.070	0.987	-0.143	0.715	-0.067	0.306	-0.024	-0.100	-0.041	0.024	0.051	0.187	-0.007
-0.003	0.895	-0.215	0.063	0.990	-0.128	0.783	-0.013	0.334	0.002	-0.099	0.007	0.045	0.048	0.127	-0.009
-0.010	0.902	-0.207	0.056	0.992	-0.111	0.891	0.105	0.336	0.001	-0.094	-0.002	0.039	0.041	0.122	-0.015
-0.053	0.910	-0.187	0.049	0.995	-0.092	0.970	0.163	0.329	-0.034	-0.088	-0.001	0.002	0.035	0.105	-0.014
-0.068	0.914	-0.164	0.041	0.997	-0.071	1.070	0.006	0.392	-0.041	-0.086	0.001	0.016	0.032	0.085	-0.017
-0.060	0.933	-0.203	0.032	0.998	-0.050	1.110	0.058	0.437	-0.024	-0.069	-0.060	0.007	0.014	0.128	-0.023
-0.091	0.953	-0.195	0.022	0.999	-0.025	1.240	0.099	0.490	-0.045	-0.051	-0.076	0.036	0.004	0.122	-0.019
-0.110	0.976	-0.160	0.011	1.000	0.002	1.369	0.090	0.540	-0.053	-0.028	-0.067	0.053	0.026	0.089	-0.006
-0.110	1.003	-0.144	-0.001	1.000	0.029	1.386	0.062	0.562	-0.041	-0.000	-0.079	0.052	0.051	0.076	0.003
-0.080	0.991	-0.116	-0.013	0.998	0.058	1.487	0.146	0.588	0.001	-0.011	-0.081	0.019	0.039	0.051	0.019
-0.087	1.010	-0.108	-0.024	0.996	0.086	1.457	0.126	0.580	0.005	0.011	-0.101	0.025	0.057	0.045	0.030
-0.080	1.022	-0.108	-0.036	0.993	0.115	1.462	0.083	0.604	0.025	0.026	-0.129	0.016	0.068	0.047	0.031
-0.114	1.022	-0.034	-0.049	0.988	0.145	1.563	0.009	0.609	0.003	0.030	-0.085	0.049	0.067	0.026	0.029
-0.164	1.010	0.018	-0.061	0.983	0.174	1.495	-0.031	0.617	-0.035	0.024	-0.062	0.098	0.054	0.075	0.026
-0.157	1.014	0.010	-0.073	0.977	0.202	1.450	-0.063	0.592	-0.015	0.034	-0.098	0.090	0.057	0.065	0.020
-0.164	1.034	0.025	-0.086	0.970	0.228	1.377	-0.133	0.592	-0.010	0.060	-0.108	0.096	0.075	0.079	0.020
-0.176	1.049	0.033	-0.098	0.963	0.252	1.296	-0.218	0.583	-0.009	0.083	-0.124	0.106	0.090	0.086	0.032
-0.180	1.034	0.077	-0.110	0.955	0.275	1.249	-0.288	0.551	-0.001	0.075	-0.103	0.109	0.074	0.128	0.038
-0.160	1.041	0.132	-0.120	0.948	0.296	1.168	-0.169	0.451	0.028	0.090	-0.069	0.089	0.081	0.181	0.036
-0.176	1.038	0.144	-0.128	0.940	0.316	1.080	-0.094	0.391	0.021	0.094	-0.077	0.103	0.077	0.192	0.031
-0.226	1.022	0.128	-0.137	0.933	0.332	0.920	-0.253	0.348	-0.021	0.085	-0.109	0.152	0.061	0.174	0.031
-0.257	1.034	0.108	-0.145	0.927	0.346	0.888	-0.342	0.294	-0.043	0.103	-0.144	0.182	0.072	0.153	0.029
-0.233	1.022	0.120	-0.152	0.921	0.359	0.792	-0.452	0.214	-0.013	0.098	-0.145	0.158	0.060	0.164	0.035
-0.233	1.014	0.140	-0.158	0.916	0.369	0.689	-0.455	0.120	-0.007	0.095	-0.135	0.157	0.051	0.182	0.048
-0.176	1.018	0.207	-0.162	0.912	0.377	0.549	-0.498	0.039	0.055	0.103	-0.076	0.099	0.055	0.248	0.082
-0.176	1.018	0.207	-0.167	0.908	0.383	0.466	-0.569	0.009	0.059	0.107	-0.082	0.098	0.054	0.247	0.113
-0.080	1.026	0.199	-0.170	0.905	0.390	0.465	-0.486	-0.030	0.158	0.118	-0.097	0.001	0.062	0.239	0.143
-0.080	1.014	0.175	-0.172	0.902	0.395	0.432	-0.451	-0.026	0.161	0.109	-0.126	0.001	0.050	0.214	0.168
-0.087	1.010	0.175	-0.177	0.900	0.399	0.325	-0.534	0.019	0.158	0.107	-0.129	0.008	0.046	0.213	0.199
-0.076	1.034	0.183	-0.181	0.898	0.402	0.313	-0.542	0.009	0.174	0.133	-0.124	0.004	0.069	0.221	0.215
-0.037	1.022	0.195	-0.184	0.896	0.405	0.313	-0.459	-0.041	0.215	0.123	-0.116	0.043	0.057	0.232	0.222
-0.026	1.007	0.183	-0.186	0.894	0.408	0.306	-0.425	-0.048	0.229	0.109	-0.131	0.056	0.042	0.220	0.232
-0.057	0.976	0.191	-0.189	0.891	0.412	0.349	-0.487	-0.002	0.203	0.081	-0.127	0.025	0.011	0.228	0.233
-0.057	0.956	0.187	-0.193	0.889	0.415	0.311	-0.545	-0.005	0.207	0.064	-0.134	0.025	0.009	0.224	0.235
-0.072	0.925	0.238	-0.197	0.887	0.419	0.367	-0.556	-0.058	0.196	0.035	-0.087	0.010	0.039	0.275	0.231
-0.033	0.906	0.238	-0.198	0.885	0.422	0.274	-0.369	-0.067	0.236	0.018	-0.090	0.049	0.058	0.275	0.236
-0.068	0.918	0.199	-0.204	0.883	0.423	0.243	-0.681	0.028	0.207	0.031	-0.130	0.015	0.046	0.235	0.233
-0.030	0.929	0.258	-0.208	0.881	0.425	0.308	-0.575	-0.003	0.250	0.045	-0.074	0.053	0.034	0.294	0.231
-0.068	0.902	0.274	-0.210	0.878	0.430	0.341	-0.308	-0.013	0.214	0.021	-0.062	0.015	0.061	0.310	0.230
-0.072	0.933	0.329	-0.214	0.875	0.434	0.362	-0.429	0.052	0.214	0.055	-0.011	0.011	0.030	0.365	0.221
-0.033	0.983	0.325	-0.217	0.872	0.438	0.356	-0.267	0.036	0.255	0.108	-0.020	0.050	0.021	0.361	0.211
-0.087	0.976	0.337	-0.219	0.869	0.443	0.344	-0.244	0.003	0.203	0.103	-0.012	0.003	0.014	0.373	0.202
-0.080	0.999	0.325	-0.220	0.867	0.447	0.310	-0.159	0.008	0.212	0.128	-0.028	0.004	0.037	0.361	0.187
-0.114	0.987	0.333	-0.221	0.865	0.451	0.256	-0.121	0.021	0.178	0.119	-0.024	0.029	0.027	0.369	0.159
-0.164	0.987	0.333	-0.221	0.864	0.453	0.148	-0.076	-0.017	0.128	0.120	-0.026	0.079	0.027	0.369	0.138
-0.180	0.995	0.364	-0.220	0.864	0.452	0.019	-0.059	-0.056	0.112	0.128	0.006	0.094	0.035	0.401	0.100
-0.195	0.968	0.368	-0.219	0.864	0.453	0.041	-0.006	-0.110	0.095	0.100	0.010	0.108	0.009	0.405	0.067
-0.287	0.976	0.305	-0.217	0.866	0.451	-0.069	-0.041	-0.143	0.000	0.106	-0.051	0.200	0.017	0.342	0.045
-0.291	0.968	0.325	-0.215	0.867	0.450	-0.037	-0.050	-0.151	-0.006	0.098	-0.030	0.204	0.010	0.362	0.021
-0.241	0.891	0.412	-0.213	0.868	0.449	-0.036	-0.068	-0.109	0.043	0.019	0.058	0.153	0.067	0.449	0.003
-0.310	0.898	0.345	-0.214	0.869	0.447	-0.019	-0.210	-0.086	-0.025	0.026	-0.008	0.222	0.058	0.382	0.004
-0.280	0.918	0.384	-0.214	0.869	0.445	-0.049	-0.147	-0.101	0.005	0.045	0.033	0.191	0.038	0.422	0.007
-0.226	0.941	0.435	-0.211	0.870	0.445	-0.022	0.011	-0.158	0.056	0.067	0.085	0.136	0.015	0.473	-0.001
-0.226	0.941	0.435	-0.208	0.872	0.444	-0.065	0.018	-0.191	0.052	0.066	0.086	0.136	0.014	0.473	0.001
-0.280	0.891	0.392	-0.204	0.874	0.440	-0.179	-0.006	-0.227	-0.005	0.013	0.046	0.189	0.064	0.430	-0.001
-0.272	0.929	0.368	-0.201	0.877	0.438	-0.122	-0.094	-0.247	-0.001	0.050	0.026	0.180	0.025	0.406	-0.011
-0.287	0.937	0.337	-0.197	0.879	0.434	-0.176	-0.040	-0.238	-0.020	0.055	-0.002	0.194	0.016	0.375	-0.025
-0.272	0.902	0.388	-0.193	0.882	0.431	-0.180	0.044	-0.239	-0.009	0.017	0.052	0.178	0.051	0.427	-0.029
-0.314	0.914	0.337	-0.190	0.883	0.428	-0.100	-0.121	-0.203	-0.053	0.027	0.004	0.220	0.038	0.376	-0.033
-0.287	0.891	0.372	-0.188	0.885	0.427	-0.085	-0.033	-0.154	-0.029	0.002	0.041	0.192	0.061	0.411	-0.030
-0.283	0.933	0.345	-0.186	0.886	0.424	-0.157	0.037	-0.121	-0.027	0.043	0.016	0.187	0.018	0.384	-0.036
-0.253	0.949	0.345	-0.184	0.888	0.422	-0.086	0.064	-0.116	0.002	0.057	0.018	0.156	0.002	0.384	-0.027
-0.299	0.906	0.360	-0.184	0.890	0.418	-0.211	-0.144	-0.059	-0.044	0.013	0.038	0.201	0.044	0.399	-0.023
-0.264	0.887	0.313	-0.184	0.891	0.414	-0.162	-0.037	-0.053	-0.010	-0.008	-0.006	0.166	0.063	0.352	-0.021
-0.249	0.906	0.384	-0.182	0.893	0.412	-0.141	0.069	-0.071	0.004	0.010	0.067	0.149	0.043	0.422	-0.029
-0.268	0.925	0.329	-0.182	0.895	0.407	-0.259	-0.013	-0.052	-0.016	0.027	0.017	0.168	0.024	0.367	-0.025
-0.307	0.925	0.286	-0.179	0.897	0.405	-0.134	0.083	-0.130	-0.057	0.025	-0.024	0.205	0.024	0.323	-0.029
-0.291	0.925	0.297	-0.178	0.898	0.401	-0.146	-0.127	-0.121	-0.042	0.024	-0.009	0.188	0.024	0.335	-0.032
-0.268	0.933	0.321	-0.176	0.901	0.397	-0.204	0.005	-0.125	-0.021	0.029	0.019	0.164	0.017	0.358	-0.031
-0.280	0.898	0.305	-0.174	0.903	0.393	-0.217	-0.044	-0.137	-0.034	-0.008	0.008	0.174	0.052	0.342	-0.025
-0.257	0.902	0.301	-0.173	0.905	0.388	-0.256	-0.117	-0.124	-0.012	-0.007	0.009	0.149	0.048	0.338	-0.025
-0.260	0.949	0.282	-0.173	0.908	0.383	-0.236	-0.082	-0.094	-0.017	0.037	-0.005	0.152	0.002	0.318	-0.028
-0.283	0.941	0.286	-0.172	0.910	0.377	-0.281	-0.123	-0.073	-0.040	0.027	0.004	0.174	0.010	0.321	-0.021
-0.283	0.953	0.286	-0.171	0.912	0.373	-0.189	-0.102	-0.115	-0.041	0.037	0.009	0.173	0.002	0.321	-0.024
-0.233	0.987	0.286	-0.169	0.914	0.368	-0.258	0.051	-0.151	0.006	0.069	0.013	0.121	0.036	0.320	-0.018
-0.283	0.972	0.238	-0.168	0.917	0.363	-0.227	-0.141	-0.124	-0.045	0.051	-0.029	0.170	0.020	0.272	-0.009
-0.218	0.995	0.262	-0.166	0.919	0.358	-0.219	-0.077	-0.139	0.019	0.072	-0.000	0.103	0.043	0.294	0.001
-0.222	0.995	0.274	-0.163	0.921	0.353	-0.264	0.019	-0.157	0.012	0.069	0.017	0.105	0.043	0.305	0.001
-0.210	0.968	0.282	-0.160	0.924	0.348	-0.260	0.005	-0.180	0.021	0.039	0.029	0.092	0.016	0.311	0.004
-0.210	0.968	0.282	-0.156	0.926	0.342	-0.317	0.009	-0.184	0.018	0.037	0.036	0.090	0.015	0.310	-0.002
-0.249	0.968	0.223	-0.152	0.929	0.337	-0.300	0.081	-0.200	-0.025	0.034	-0.018	0.127	0.014	0.249	-0.009
-0.233	0.991	0.238	-0.149	0.932	0.330	-0.355	-0.002	-0.205	-0.013	0.054	0.005	0.110	0.036	0.264	-0.017
-0.249	0.999	0.219	-0.145	0.935	0.322	-0.374	-0.025	-0.223	-0.032	0.058	-0.007	0.124	0.043	0.242	-0.025
-0.257	0.953	0.199	-0.142	0.939	0.314	-0.392	-0.095	-0.205	-0.043	0.008	-0.019	0.131	0.004	0.221	-0.028
-0.268	0.980	0.152	-0.140	0.942	0.305	-0.426	-0.150	-0.187	-0.056	0.032	-0.057	0.141	0.022	0.172	-0.030
-0.233	0.999	0.238	-0.137	0.945	0.297	-0.443	-0.106	-0.194	-0.024	0.048	0.039	0.106	0.040	0.257	-0.024
-0.214	0.995	0.234	-0.134	0.948	0.289	-0.389	-0.164	-0.214	-0.008	0.041	0.043	0.086	0.036	0.252	-0.022
-0.195	0.972	0.195	-0.130	0.951	0.281	-0.400	0.035	-0.247	0.007	0.015	0.011	0.066	0.012	0.211	-0.019
-0.218	0.999	0.187	-0.126	0.954	0.271	-0.493	0.003	-0.204	-0.020	0.039	0.013	0.088	0.038	0.201	-0.007
-0.199	0.983	0.203	-0.122	0.957	0.262	-0.469	-0.084	-0.234	-0.004	0.020	0.038	0.069	0.022	0.216	-0.009
-0.145	1.007	0.207	-0.117	0.960	0.253	-0.470	0.105	-0.268	0.044	0.040	0.051	0.014	0.045	0.218	-0.019
-0.218	0.991	0.152	-0.112	0.964	0.242	-0.544	0.039	-0.249	-0.034	0.021	0.006	0.087	0.030	0.161	-0.021
-0.222	1.022	0.156	-0.107	0.967	0.230	-0.626	0.082	-0.261	-0.043	0.049	0.022	0.091	0.061	0.163	-0.026
-0.218	1.026	0.100	-0.103	0.970	0.219	-0.555	0.001	-0.219	-0.043	0.049	-0.022	0.086	0.065	0.106	-0.043
-0.203	1.014	0.152	-0.098	0.973	0.209	-0.520	0.014	-0.242	-0.032	0.035	0.040	0.071	0.053	0.155	-0.040
-0.218	0.972	0.144	-0.095	0.976	0.198	-0.529	-0.042	-0.224	-0.051	-0.010	0.042	0.085	0.010	0.145	-0.036
-0.160	0.987	0.148	-0.090	0.978	0.189	-0.460	0.051	-0.214	0.003	0.003	0.055	0.027	0.025	0.147	-0.039
-0.176	1.018	0.120	-0.086	0.980	0.179	-0.485	0.048	-0.215	-0.017	0.032	0.037	0.042	0.056	0.118	-0.028
-0.203	1.026	0.085	-0.082	0.982	0.170	-0.497	0.045	-0.219	-0.048	0.038	0.012	0.068	0.063	0.080	-0.025
-0.118	1.026	0.116	-0.078	0.984	0.160	-0.485	0.007	-0.244	0.032	0.036	0.053	0.017	0.062	0.109	-0.029
-0.191	1.038	0.057	-0.073	0.986	0.149	-0.557	0.029	-0.237	-0.045	0.045	0.005	0.055	0.073	0.048	-0.027
-0.164	1.007	0.092	-0.069	0.988	0.139	-0.493	-0.069	-0.239	-0.022	0.012	0.051	0.027	0.042	0.082	-0.018
-0.141	1.010	0.077	-0.064	0.990	0.128	-0.509	0.001	-0.271	-0.004	0.014	0.045	0.003	0.046	0.064	-0.018
-0.118	1.018	0.061	-0.058	0.991	0.118	-0.522	0.039	-0.281	0.013	0.020	0.040	0.021	0.053	0.046	-0.009
-0.091	1.014	0.069	-0.052	0.993	0.107	-0.575	0.140	-0.297	0.034	0.015	0.059	0.049	0.049	0.052	-0.006
-0.103	0.999	0.041	-0.047	0.994	0.095	-0.565	0.115	-0.270	0.017	-0.002	0.043	0.038	0.033	0.023	-0.009
-0.133	1.022	0.006	-0.041	0.996	0.084	-0.553	0.237	-0.278	-0.019	0.020	0.019	0.008	0.056	0.015	-0.015
-0.133	1.022	0.006	-0.036	0.997	0.073	-0.575	0.123	-0.273	-0.025	0.019	0.031	0.009	0.056	0.017	-0.025
-0.137	1.026	-0.030	-0.031	0.998	0.061	-0.555	0.124	-0.251	-0.033	0.022	0.006	0.006	0.060	0.054	-0.033
-0.126	1.049	-0.014	-0.026	0.998	0.049	-0.586	0.008	-0.274	-0.027	0.044	0.034	0.019	0.083	0.040	-0.040
-0.130	1.049	-0.045	-0.020	0.999	0.036	-0.647	0.105	-0.308	-0.037	0.043	0.016	0.015	0.083	0.074	-0.049
-0.141	1.014	-0.045	-0.014	1.000	0.024	-0.627	0.040	-0.288	-0.053	0.008	0.028	0.005	0.049	0.076	-0.046
-0.157	1.030	-0.049	-0.010	1.000	0.010	-0.674	-0.009	-0.259	-0.073	0.023	0.038	0.010	0.065	0.082	-0.044
-0.083	1.018	-0.069	-0.004	1.000	-0.003	-0.618	0.177	-0.285	-0.006	0.011	0.031	0.064	0.053	0.103	-0.042
-0.091	1.010	-0.085	0.000	1.000	-0.015	-0.625	0.084	-0.246	-0.018	0.004	0.028	0.056	0.046	0.120	-0.037
-0.091	1.018	-0.101	0.005	1.000	-0.028	-0.629	0.023	-0.243	-0.023	0.012	0.025	0.057	0.054	0.137	-0.028
-0.080	0.995	-0.077	0.009	0.999	-0.040	-0.609	-0.019	-0.195	-0.015	-0.011	0.061	0.069	0.031	0.115	-0.028
-0.087	1.003	-0.116	0.013	0.998	-0.054	-0.651	-0.011	-0.215	-0.026	-0.003	0.035	0.062	0.040	0.156	-0.030
-0.057	1.018	-0.124	0.018	0.998	-0.065	-0.568	0.071	-0.267	-0.001	0.013	0.038	0.093	0.055	0.165	-0.031
-0.083	0.991	-0.152	0.022	0.997	-0.076	-0.549	0.058	-0.251	-0.032	-0.013	0.022	0.067	0.029	0.194	-0.034
-0.064	0.999	-0.128	0.027	0.996	-0.088	-0.592	0.107	-0.236	-0.017	-0.004	0.058	0.086	0.037	0.171	-0.036
-0.060	0.999	-0.105	0.030	0.994	-0.100	-0.596	0.233	-0.233	-0.017	-0.003	0.093	0.090	0.038	0.149	-0.041
-0.080	1.022	-0.183	0.034	0.993	-0.112	-0.566	0.052	-0.207	-0.040	0.021	0.026	0.071	0.061	0.229	-0.045
-0.057	0.987	-0.156	0.038	0.992	-0.123	-0.577	0.121	-0.219	-0.021	-0.012	0.065	0.094	0.027	0.202	-0.047
-0.076	1.014	-0.179	0.042	0.990	-0.136	-0.656	-0.007	-0.211	-0.044	0.017	0.054	0.076	0.054	0.227	-0.046
-0.064	1.026	-0.215	0.047	0.988	-0.149	-0.644	0.038	-0.272	-0.037	0.031	0.032	0.088	0.066	0.263	-0.040
-0.049	0.983	-0.207	0.052	0.985	-0.163	-0.692	0.020	-0.283	-0.027	-0.010	0.054	0.104	0.024	0.256	-0.036
-0.003	0.953	-0.191	0.057	0.983	-0.177	-0.702	0.118	-0.278	0.014	-0.038	0.083	0.151	0.006	0.241	-0.030
-0.010	0.945	-0.227	0.061	0.980	-0.191	-0.679	0.296	-0.297	0.002	-0.043	0.062	0.144	0.014	0.277	-0.029
-0.033	0.953	-0.282	0.066	0.976	-0.206	-0.725	0.057	-0.246	-0.025	-0.032	0.021	0.122	0.005	0.333	-0.032
-0.033	0.953	-0.286	0.070	0.973	-0.220	-0.702	0.138	-0.271	-0.029	-0.028	0.031	0.123	0.005	0.338	-0.031
-0.049	0.953	-0.290	0.075	0.969	-0.234	-0.735	0.029	-0.267	-0.049	-0.025	0.042	0.108	0.005	0.343	-0.032
0.005	0.945	-0.317	0.080	0.965	-0.248	-0.696	0.193	-0.360	-0.001	-0.029	0.028	0.163	0.012	0.371	-0.031
0.005	0.945	-0.317	0.086	0.961	-0.262	-0.716	0.121	-0.340	-0.007	-0.025	0.042	0.164	0.013	0.372	-0.033
0.013	0.879	-0.306	0.092	0.957	-0.275	-0.631	0.160	-0.337	-0.005	-0.086	0.067	0.173	0.078	0.361	-0.028
-0.007	0.895	-0.313	0.095	0.953	-0.287	-0.632	0.213	-0.283	-0.028	-0.067	0.071	0.155	0.063	0.370	-0.032
0.005	0.925	-0.349	0.099	0.949	-0.299	-0.602	0.235	-0.258	-0.020	-0.032	0.048	0.167	0.032	0.406	-0.037
0.028	0.895	-0.313	0.101	0.946	-0.309	-0.460	0.296	-0.227	0.001	-0.060	0.093	0.191	0.063	0.371	-0.043
0.009	0.910	-0.333	0.103	0.943	-0.317	-0.395	0.304	-0.206	-0.020	-0.041	0.081	0.173	0.048	0.391	-0.050
0.001	0.875	-0.333	0.103	0.941	-0.323	-0.282	0.369	-0.182	-0.028	-0.074	0.087	0.166	0.083	0.391	-0.055
-0.041	0.879	-0.365	0.103	0.939	-0.328	-0.251	0.187	-0.082	-0.070	-0.068	0.061	0.125	0.079	0.423	-0.061
0.009	0.891	-0.309	0.103	0.938	-0.332	-0.162	0.248	-0.102	-0.020	-0.055	0.120	0.176	0.067	0.368	-0.066
0.001	0.879	-0.329	0.103	0.937	-0.333	-0.035	0.325	-0.095	-0.027	-0.067	0.101	0.169	0.078	0.388	-0.068
-0.033	0.879	-0.376	0.102	0.937	-0.335	-0.032	0.217	-0.036	-0.061	-0.066	0.055	0.135	0.077	0.435	-0.057
-0.014	0.871	-0.357	0.100	0.937	-0.334	0.058	0.177	-0.011	-0.040	-0.074	0.074	0.154	0.085	0.415	-0.055
0.028	0.860	-0.325	0.098	0.938	-0.333	0.092	0.215	0.019	0.004	-0.087	0.104	0.197	0.096	0.384	-0.056
0.001	0.852	-0.341	0.096	0.939	-0.330	0.152	0.238	0.039	-0.020	-0.096	0.086	0.170	0.103	0.400	-0.050
-0.018	0.879	-0.333	0.093	0.940	-0.328	0.160	0.284	0.053	-0.036	-0.070	0.092	0.151	0.076	0.392	-0.041
-0.014	0.868	-0.357	0.089	0.941	-0.325	0.185	0.257	0.099	-0.028	-0.083	0.065	0.155	0.087	0.416	-0.042
0.013	0.898	-0.361	0.085	0.943	-0.321	0.252	0.242	0.096	0.002	-0.054	0.057	0.182	0.056	0.420	-0.044
-0.003	0.883	-0.345	0.081	0.945	-0.317	0.231	0.203	0.137	-0.009	-0.071	0.069	0.166	0.072	0.404	-0.037
-0.037	0.868	-0.333	0.077	0.947	-0.312	0.320	0.221	0.144	-0.039	-0.088	0.075	0.131	0.087	0.392	-0.032
-0.007	0.887	-0.325	0.072	0.949	-0.307	0.298	0.318	0.124	-0.004	-0.071	0.078	0.162	0.067	0.383	-0.041
-0.014	0.898	-0.353	0.067	0.951	-0.301	0.313	0.343	0.155	-0.006	-0.061	0.045	0.155	0.055	0.410	-0.049
-0.068	0.922	-0.353	0.061	0.953	-0.297	0.251	0.374	0.139	-0.055	-0.040	0.041	0.101	0.032	0.410	-0.053
-0.064	0.906	-0.309	0.057	0.954	-0.293	0.245	0.360	0.103	-0.046	-0.057	0.080	0.104	0.048	0.366	-0.057
-0.091	0.871	-0.337	0.053	0.956	-0.288	0.288	0.192	0.139	-0.069	-0.093	0.047	0.077	0.082	0.393	-0.061
-0.068	0.898	-0.345	0.048	0.958	-0.282	0.349	0.230	0.153	-0.041	-0.068	0.033	0.100	0.055	0.401	-0.053
-0.060	0.875	-0.321	0.043	0.960	-0.275	0.374	0.363	0.128	-0.029	-0.094	0.050	0.108	0.077	0.377	-0.047
-0.049	0.895	-0.333	0.038	0.963	-0.268	0.389	0.257	0.175	-0.012	-0.077	0.031	0.119	0.058	0.389	-0.038
-0.072	0.887	-0.309	0.033	0.965	-0.259	0.475	0.291	0.187	-0.030	-0.087	0.046	0.096	0.065	0.365	-0.038
-0.072	0.887	-0.309	0.027	0.968	-0.251	0.467	0.284	0.219	-0.024	-0.089	0.038	0.096	0.064	0.365	-0.037
-0.091	0.922	-0.298	0.020	0.971	-0.240	0.558	0.303	0.278	-0.036	-0.057	0.039	0.076	0.029	0.353	-0.040
-0.091	0.891	-0.282	0.013	0.973	-0.229	0.606	0.173	0.290	-0.029	-0.091	0.044	0.076	0.060	0.338	-0.036
-0.095	0.864	-0.278	0.006	0.976	-0.216	0.670	0.180	0.323	-0.025	-0.121	0.035	0.072	0.087	0.333	-0.037
-0.095	0.871	-0.286	-0.002	0.979	-0.203	0.684	0.308	0.319	-0.018	-0.116	0.014	0.071	0.079	0.341	-0.040
-0.137	0.887	-0.302	-0.011	0.982	-0.189	0.712	0.302	0.363	-0.051	-0.104	-0.016	0.028	0.064	0.357	-0.039
-0.160	0.895	-0.274	-0.020	0.984	-0.174	0.771	0.195	0.408	-0.065	-0.098	-0.003	0.004	0.056	0.329	-0.044
-0.141	0.914	-0.239	-0.029	0.987	-0.158	0.822	0.205	0.413	-0.037	-0.082	0.017	0.023	0.036	0.294	-0.045
-0.187	0.941	-0.274	-0.038	0.989	-0.144	0.761	0.165	0.383	-0.074	-0.057	-0.033	0.024	0.009	0.329	-0.037
-0.180	0.918	-0.309	-0.046	0.991	-0.129	0.737	0.187	0.383	-0.058	-0.081	-0.083	0.017	0.032	0.365	-0.021
-0.164	0.891	-0.294	-0.054	0.992	-0.114	0.797	0.202	0.377	-0.034	-0.110	-0.083	0.003	0.059	0.350	-0.008
-0.153	0.910	-0.298	-0.064	0.993	-0.096	0.886	0.363	0.433	-0.013	-0.092	-0.104	0.008	0.039	0.354	0.002
-0.168	0.956	-0.302	-0.074	0.994	-0.076	1.045	0.492	0.466	-0.019	-0.047	-0.128	0.008	0.008	0.359	0.003
-0.214	0.991	-0.262	-0.086	0.995	-0.052	1.212	0.332	0.545	-0.053	-0.012	-0.113	0.055	0.044	0.320	-0.010
-0.230	0.983	-0.231	-0.099	0.995	-0.028	1.178	0.263	0.602	-0.056	-0.020	-0.105	0.071	0.037	0.289	-0.026
-0.280	0.968	-0.144	-0.111	0.994	-0.005	1.195	0.094	0.590	-0.094	-0.034	-0.041	0.122	0.022	0.203	-0.031
-0.264	0.953	-0.105	-0.122	0.992	0.017	1.113	0.167	0.530	-0.068	-0.048	-0.024	0.107	0.007	0.165	-0.029
-0.226	0.964	-0.112	-0.131	0.991	0.037	0.984	0.207	0.453	-0.020	-0.035	-0.051	0.069	0.019	0.173	-0.020
-0.233	1.003	-0.105	-0.139	0.989	0.054	0.850	0.209	0.396	-0.020	0.006	-0.060	0.076	0.058	0.166	0.005
-0.222	1.026	-0.116	-0.146	0.987	0.067	0.690	0.100	0.335	-0.002	0.031	-0.085	0.065	0.081	0.179	0.028
-0.203	1.061	-0.120	-0.152	0.985	0.080	0.661	0.005	0.298	0.023	0.067	-0.102	0.046	0.116	0.185	0.047
-0.207	1.061	-0.108	-0.157	0.983	0.091	0.608	-0.128	0.246	0.024	0.069	-0.101	0.050	0.117	0.174	0.073
-0.160	1.057	-0.085	-0.161	0.982	0.100	0.547	-0.191	0.185	0.074	0.067	-0.087	0.004	0.113	0.152	0.100
-0.114	1.076	-0.049	-0.162	0.981	0.109	0.512	-0.118	0.067	0.121	0.087	-0.060	0.042	0.133	0.118	0.122
-0.087	1.068	-0.049	-0.163	0.980	0.116	0.420	-0.200	0.005	0.149	0.080	-0.067	0.070	0.126	0.119	0.144
-0.091	1.022	-0.069	-0.162	0.979	0.122	0.383	-0.223	-0.027	0.145	0.034	-0.093	0.066	0.081	0.140	0.164
-0.091	1.022	-0.069	-0.162	0.979	0.127	0.306	-0.307	-0.043	0.144	0.035	-0.098	0.067	0.081	0.141	0.178
-0.049	1.030	-0.049	-0.161	0.978	0.131	0.308	-0.351	-0.080	0.185	0.043	-0.083	0.110	0.089	0.123	0.187
-0.041	0.980	-0.034	-0.160	0.978	0.137	0.365	-0.336	-0.097	0.192	-0.007	-0.073	0.118	0.040	0.109	0.187
-0.037	0.956	-0.045	-0.158	0.977	0.144	0.417	-0.272	-0.120	0.194	-0.029	-0.091	0.122	0.017	0.122	0.191
-0.080	0.933	-0.022	-0.158	0.976	0.150	0.438	-0.382	-0.042	0.151	-0.052	-0.075	0.081	0.005	0.100	0.182
-0.057	0.968	0.002	-0.158	0.974	0.160	0.520	-0.184	-0.019	0.174	-0.016	-0.060	0.104	0.031	0.078	0.169
-0.083	0.956	0.014	-0.158	0.973	0.169	0.509	-0.129	-0.001	0.148	-0.026	-0.057	0.078	0.020	0.068	0.153
-0.091	0.980	0.053	-0.158	0.971	0.180	0.589	-0.032	-0.021	0.139	-0.001	-0.029	0.070	0.044	0.030	0.139
-0.114	0.980	0.037	-0.157	0.969	0.191	0.606	-0.069	-0.029	0.116	0.001	-0.056	0.048	0.044	0.048	0.119
-0.133	0.999	0.077	-0.157	0.967	0.201	0.591	-0.119	-0.028	0.097	0.023	-0.028	0.029	0.064	0.010	0.107
-0.149	1.003	0.100	-0.158	0.964	0.213	0.624	-0.130	0.010	0.082	0.029	-0.015	0.015	0.069	0.012	0.093
-0.141	1.030	0.096	-0.158	0.962	0.224	0.616	-0.071	0.028	0.091	0.059	-0.031	0.023	0.096	0.007	0.077
-0.160	1.026	0.132	-0.159	0.959	0.236	0.627	0.004	0.026	0.072	0.058	-0.007	0.005	0.093	0.041	0.059
-0.183	0.972	0.159	-0.160	0.956	0.248	0.638	0.051	0.060	0.050	0.007	0.008	0.018	0.040	0.067	0.048
-0.230	0.960	0.152	-0.162	0.952	0.261	0.695	-0.042	0.100	0.007	-0.000	-0.013	0.063	0.029	0.057	0.026
-0.207	0.987	0.195	-0.162	0.948	0.275	0.737	0.144	0.037	0.030	0.031	0.016	0.039	0.056	0.099	0.008
-0.253	0.968	0.195	-0.163	0.943	0.289	0.790	0.037	0.029	-0.015	0.016	0.001	0.085	0.037	0.097	-0.004
-0.260	0.972	0.207	-0.163	0.938	0.305	0.795	0.157	0.036	-0.022	0.024	-0.002	0.091	0.041	0.108	-0.007
-0.264	1.003	0.203	-0.163	0.934	0.319	0.785	0.047	0.004	-0.026	0.060	-0.021	0.094	0.072	0.102	-0.018
-0.245	0.999	0.242	-0.162	0.929	0.332	0.697	0.088	-0.019	-0.007	0.060	0.006	0.074	0.069	0.140	-0.021
-0.283	0.995	0.215	-0.162	0.925	0.343	0.625	0.048	-0.015	-0.045	0.061	-0.033	0.112	0.066	0.111	-0.021
-0.280	0.960	0.234	-0.162	0.921	0.355	0.637	-0.004	-0.020	-0.041	0.030	-0.025	0.107	0.031	0.128	-0.019
-0.253	0.968	0.286	-0.163	0.917	0.364	0.532	-0.078	-0.014	-0.013	0.042	0.017	0.079	0.039	0.178	-0.024
-0.222	0.987	0.345	-0.160	0.914	0.373	0.486	0.227	-0.063	0.015	0.064	0.066	0.048	0.059	0.235	-0.019
-0.264	0.922	0.309	-0.158	0.910	0.382	0.475	0.050	-0.079	-0.029	0.002	0.022	0.089	0.006	0.198	-0.015
-0.245	0.976	0.278	-0.158	0.908	0.388	0.373	-0.005	-0.025	-0.010	0.059	-0.016	0.069	0.048	0.165	-0.021
-0.253	0.953	0.282	-0.157	0.905	0.395	0.377	0.038	-0.081	-0.019	0.039	-0.019	0.076	0.025	0.167	-0.029
-0.283	0.960	0.313	-0.155	0.902	0.404	0.476	0.062	-0.076	-0.051	0.050	0.004	0.106	0.033	0.197	-0.033
-0.283	0.960	0.313	-0.152	0.899	0.411	0.401	0.217	-0.084	-0.053	0.053	-0.003	0.105	0.034	0.195	-0.044
-0.264	0.949	0.388	-0.151	0.896	0.418	0.407	0.048	-0.048	-0.035	0.045	0.064	0.085	0.022	0.268	-0.052
-0.287	0.953	0.345	-0.151	0.893	0.423	0.279	0.004	-0.041	-0.058	0.051	0.016	0.107	0.026	0.223	-0.045
-0.295	0.945	0.305	-0.151	0.891	0.427	0.264	-0.065	-0.057	-0.066	0.045	-0.028	0.114	0.018	0.182	-0.048
-0.241	0.937	0.341	-0.148	0.890	0.432	0.242	0.145	-0.096	-0.015	0.039	0.003	0.059	0.010	0.215	-0.046
-0.287	0.918	0.360	-0.148	0.888	0.436	0.251	-0.027	-0.073	-0.062	0.022	0.019	0.104	0.009	0.233	-0.041
-0.272	0.902	0.341	-0.147	0.886	0.440	0.273	0.006	-0.051	-0.047	0.008	-0.006	0.088	0.024	0.212	-0.041
-0.253	0.929	0.380	-0.146	0.884	0.444	0.233	0.047	-0.028	-0.028	0.037	0.030	0.068	0.003	0.250	-0.043
-0.272	0.960	0.372	-0.146	0.882	0.448	0.217	-0.012	-0.039	-0.048	0.070	0.018	0.086	0.034	0.240	-0.038
-0.257	0.972	0.341	-0.145	0.881	0.450	0.150	-0.010	-0.079	-0.033	0.083	-0.015	0.070	0.046	0.207	-0.036
-0.276	0.956	0.329	-0.145	0.881	0.451	0.087	-0.142	-0.106	-0.053	0.068	-0.028	0.088	0.030	0.193	-0.030
-0.257	0.914	0.360	-0.145	0.881	0.451	0.064	-0.146	-0.090	-0.033	0.025	0.003	0.068	0.012	0.223	-0.027
-0.222	0.918	0.368	-0.144	0.880	0.452	0.082	-0.042	-0.101	0.000	0.030	0.010	0.033	0.009	0.229	-0.029
-0.264	0.945	0.345	-0.142	0.880	0.453	0.081	-0.018	-0.115	-0.043	0.057	-0.015	0.074	0.018	0.204	-0.030
-0.253	0.949	0.380	-0.141	0.880	0.454	0.055	-0.064	-0.132	-0.033	0.061	0.020	0.062	0.022	0.237	-0.029
-0.253	0.983	0.388	-0.138	0.880	0.455	0.061	0.075	-0.154	-0.036	0.096	0.027	0.061	0.056	0.243	-0.041
-0.241	0.933	0.368	-0.134	0.880	0.456	0.051	0.142	-0.182	-0.029	0.045	0.006	0.049	0.006	0.222	-0.042
-0.287	0.949	0.341	-0.133	0.880	0.455	0.005	-0.047	-0.093	-0.076	0.060	-0.021	0.094	0.021	0.192	-0.042
-0.257	0.983	0.353	-0.134	0.881	0.454	-0.041	-0.211	-0.069	-0.044	0.094	-0.007	0.062	0.055	0.202	-0.041
-0.241	0.945	0.388	-0.133	0.881	0.453	0.002	-0.022	-0.080	-0.030	0.056	0.028	0.046	0.016	0.236	-0.041
-0.253	0.929	0.360	-0.135	0.882	0.451	-0.076	-0.178	0.013	-0.039	0.039	0.003	0.057	0.000	0.207	-0.029
-0.245	0.902	0.360	-0.136	0.882	0.450	-0.032	-0.063	-0.023	-0.031	0.012	0.004	0.048	0.028	0.205	-0.029
-0.218	0.960	0.364	-0.137	0.884	0.448	-0.105	-0.138	-0.024	-0.003	0.069	0.010	0.020	0.030	0.207	-0.024
-0.237	0.968	0.392	-0.135	0.885	0.446	-0.103	-0.002	-0.097	-0.023	0.075	0.040	0.039	0.037	0.233	-0.027
-0.233	0.968	0.333	-0.136	0.886	0.443	-0.113	-0.143	-0.081	-0.019	0.074	-0.017	0.034	0.036	0.172	-0.031
-0.264	0.902	0.360	-0.136	0.888	0.440	-0.134	-0.170	-0.067	-0.049	0.007	0.014	0.064	0.030	0.198	-0.029
-0.264	0.902	0.360	-0.136	0.889	0.437	-0.133	-0.059	-0.063	-0.050	0.006	0.017	0.063	0.031	0.197	-0.031
-0.207	0.922	0.353	-0.134	0.891	0.434	-0.168	-0.021	-0.113	0.006	0.023	0.012	0.005	0.012	0.187	-0.038
-0.257	0.898	0.345	-0.133	0.893	0.430	-0.206	-0.003	-0.088	-0.045	-0.002	0.008	0.055	0.036	0.178	-0.033
-0.253	0.918	0.353	-0.133	0.895	0.426	-0.206	-0.016	-0.061	-0.041	0.016	0.020	0.050	0.017	0.184	-0.026
-0.233	0.895	0.357	-0.133	0.896	0.423	-0.144	-0.121	-0.065	-0.022	-0.009	0.027	0.030	0.041	0.187	-0.034
-0.214	0.868	0.357	-0.132	0.898	0.420	-0.127	-0.012	-0.074	-0.004	-0.037	0.029	0.010	0.069	0.186	-0.044
-0.241	0.879	0.360	-0.131	0.899	0.417	-0.183	0.116	-0.037	-0.032	-0.027	0.036	0.036	0.058	0.188	-0.050
-0.303	0.906	0.345	-0.132	0.901	0.414	-0.170	-0.078	-0.010	-0.092	-0.001	0.024	0.098	0.031	0.171	-0.056
-0.272	0.887	0.372	-0.132	0.902	0.412	-0.098	-0.025	-0.019	-0.061	-0.022	0.053	0.066	0.051	0.198	-0.066
-0.257	0.929	0.368	-0.131	0.902	0.411	-0.072	0.108	-0.028	-0.047	0.020	0.050	0.050	0.009	0.193	-0.074
-0.268	0.895	0.333	-0.130	0.903	0.409	-0.074	0.072	-0.013	-0.059	-0.015	0.016	0.061	0.044	0.156	-0.067
-0.287	0.871	0.349	-0.131	0.903	0.409	-0.012	0.051	0.006	-0.078	-0.038	0.032	0.080	0.068	0.171	-0.054
-0.272	0.879	0.317	-0.131	0.902	0.411	0.107	0.077	0.031	-0.062	-0.030	-0.002	0.064	0.061	0.139	-0.040
-0.222	0.902	0.325	-0.129	0.900	0.416	0.247	0.244	-0.015	-0.014	-0.004	0.001	0.014	0.038	0.146	-0.031
-0.207	0.910	0.286	-0.125	0.898	0.421	0.269	0.421	-0.032	-0.002	0.005	-0.044	0.001	0.031	0.105	-0.019
-0.257	0.875	0.223	-0.121	0.897	0.425	0.158	0.418	-0.052	-0.056	-0.028	-0.110	0.049	0.066	0.042	-0.018
-0.245	0.829	0.258	-0.116	0.897	0.427	0.058	0.460	-0.099	-0.050	-0.074	-0.076	0.037	0.113	0.076	-0.036
-0.253	0.786	0.325	-0.111	0.897	0.428	0.063	0.390	-0.102	-0.062	-0.116	-0.011	0.045	0.156	0.143	-0.058
-0.291	0.813	0.368	-0.110	0.895	0.431	0.147	0.204	0.018	-0.102	-0.088	0.029	0.083	0.129	0.185	-0.064
-0.287	0.813	0.368	-0.112	0.892	0.437	0.332	0.089	0.094	-0.096	-0.085	0.023	0.079	0.129	0.185	-0.059
-0.230	0.844	0.388	-0.114	0.888	0.445	0.401	0.116	0.145	-0.037	-0.050	0.035	0.021	0.099	0.204	-0.043
-0.207	0.868	0.325	-0.115	0.884	0.454	0.510	0.161	0.164	-0.012	-0.022	-0.037	0.002	0.076	0.141	-0.013
-0.191	0.910	0.293	-0.117	0.879	0.462	0.493	0.074	0.136	0.005	0.025	-0.077	0.017	0.033	0.109	0.017
-0.172	0.918	0.313	-0.120	0.875	0.470	0.462	-0.037	0.125	0.027	0.038	-0.065	0.036	0.026	0.128	0.043
-0.172	0.887	0.313	-0.123	0.870	0.477	0.441	-0.117	0.080	0.030	0.011	-0.071	0.036	0.057	0.128	0.061
-0.141	0.895	0.313	-0.126	0.866	0.484	0.447	-0.218	0.084	0.065	0.023	-0.078	0.067	0.050	0.128	0.081
-0.145	0.887	0.309	-0.130	0.861	0.492	0.525	-0.212	0.080	0.064	0.020	-0.090	0.062	0.058	0.124	0.100
-0.107	0.879	0.309	-0.134	0.856	0.499	0.505	-0.240	0.126	0.108	0.018	-0.098	0.101	0.066	0.124	0.120
-0.107	0.879	0.309	-0.139	0.851	0.507	0.486	-0.230	0.165	0.113	0.023	-0.105	0.100	0.066	0.124	0.132
-0.076	0.864	0.360	-0.143	0.845	0.515	0.530	-0.122	0.132	0.147	0.013	-0.062	0.130	0.082	0.175	0.138
-0.099	0.844	0.345	-0.146	0.840	0.523	0.533	-0.135	0.145	0.127	-0.000	-0.086	0.107	0.101	0.158	0.141
-0.126	0.817	0.376	-0.152	0.834	0.531	0.529	-0.281	0.169	0.106	-0.022	-0.062	0.079	0.128	0.190	0.143
-0.103	0.817	0.384	-0.159	0.828	0.538	0.531	-0.276	0.213	0.136	-0.015	-0.062	0.102	0.128	0.197	0.136
-0.099	0.829	0.420	-0.166	0.820	0.548	0.627	-0.248	0.267	0.146	0.004	-0.036	0.105	0.116	0.232	0.127
-0.133	0.868	0.424	-0.172	0.813	0.556	0.601	-0.205	0.265	0.118	0.050	-0.040	0.070	0.078	0.237	0.128
-0.157	0.891	0.447	-0.178	0.806	0.565	0.592	-0.183	0.272	0.101	0.080	-0.025	0.046	0.054	0.261	0.124
-0.157	0.910	0.404	-0.186	0.799	0.572	0.557	-0.333	0.244	0.109	0.106	-0.076	0.045	0.035	0.218	0.117
-0.145	0.910	0.455	-0.190	0.793	0.578	0.422	-0.132	0.194	0.124	0.112	-0.030	0.056	0.034	0.269	0.104
-0.160	0.902	0.459	-0.192	0.789	0.584	0.356	0.062	0.175	0.111	0.109	-0.032	0.040	0.042	0.274	0.101
-0.230	0.925	0.451	-0.198	0.786	0.585	0.201	-0.246	0.192	0.047	0.135	-0.041	0.030	0.018	0.267	0.081
-0.191	0.922	0.491	-0.201	0.784	0.587	0.146	-0.034	0.130	0.088	0.133	-0.004	0.008	0.021	0.307	0.063
-0.241	0.875	0.518	-0.202	0.784	0.587	0.044	-0.036	0.071	0.040	0.087	0.024	0.042	0.067	0.335	0.044
-0.260	0.887	0.455	-0.204	0.783	0.587	0.041	-0.071	0.051	0.022	0.099	-0.039	0.062	0.055	0.273	0.027
-0.260	0.879	0.494	-0.204	0.784	0.586	-0.055	0.036	0.024	0.022	0.091	0.001	0.062	0.062	0.313	0.010
-0.337	0.856	0.427	-0.207	0.786	0.583	-0.150	-0.145	0.047	-0.052	0.066	-0.063	0.138	0.084	0.247	0.000
-0.299	0.825	0.463	-0.210	0.789	0.578	-0.233	-0.181	0.031	-0.011	0.032	-0.022	0.100	0.115	0.283	-0.005
-0.314	0.871	0.475	-0.211	0.792	0.572	-0.316	-0.133	-0.020	-0.025	0.074	-0.005	0.115	0.068	0.296	-0.015
-0.287	0.856	0.467	-0.212	0.796	0.566	-0.329	-0.125	-0.043	0.003	0.055	-0.007	0.087	0.083	0.289	-0.010
-0.318	0.879	0.471	-0.213	0.801	0.560	-0.347	-0.126	-0.102	-0.028	0.074	0.004	0.117	0.060	0.294	-0.017
-0.276	0.837	0.514	-0.211	0.806	0.554	-0.365	-0.040	-0.159	0.013	0.026	0.053	0.075	0.102	0.338	-0.018
-0.314	0.864	0.483	-0.211	0.811	0.545	-0.466	-0.119	-0.089	-0.026	0.048	0.030	0.113	0.075	0.308	-0.026
-0.307	0.833	0.487	-0.212	0.817	0.537	-0.449	-0.203	-0.093	-0.017	0.011	0.042	0.105	0.106	0.313	-0.026
-0.310	0.875	0.471	-0.209	0.822	0.530	-0.379	-0.058	-0.193	-0.023	0.049	0.033	0.109	0.063	0.299	-0.031
-0.303	0.856	0.475	-0.208	0.826	0.524	-0.358	-0.131	-0.160	-0.016	0.025	0.044	0.101	0.083	0.305	-0.027
-0.303	0.856	0.475	-0.209	0.831	0.515	-0.420	-0.279	-0.148	-0.015	0.020	0.052	0.100	0.083	0.306	-0.028
-0.291	0.898	0.439	-0.207	0.836	0.508	-0.418	-0.064	-0.159	-0.006	0.058	0.024	0.088	0.040	0.271	-0.030
-0.314	0.875	0.427	-0.207	0.841	0.500	-0.390	-0.140	-0.141	-0.029	0.030	0.020	0.111	0.063	0.261	-0.032
-0.337	0.871	0.380	-0.206	0.846	0.491	-0.483	-0.161	-0.139	-0.053	0.020	-0.019	0.133	0.067	0.215	-0.031
-0.322	0.883	0.408	-0.205	0.851	0.483	-0.455	-0.149	-0.169	-0.038	0.027	0.018	0.118	0.055	0.244	-0.031
-0.295	0.933	0.420	-0.203	0.857	0.474	-0.464	-0.160	-0.214	-0.013	0.072	0.038	0.092	0.005	0.257	-0.042
-0.268	0.906	0.435	-0.199	0.863	0.465	-0.533	0.071	-0.249	0.009	0.039	0.063	0.065	0.032	0.274	-0.040
-0.372	0.929	0.372	-0.198	0.869	0.454	-0.552	-0.214	-0.158	-0.095	0.056	0.011	0.170	0.009	0.213	-0.041
-0.291	0.956	0.404	-0.196	0.874	0.445	-0.497	-0.062	-0.178	-0.017	0.078	0.051	0.090	0.017	0.246	-0.043
-0.303	0.941	0.396	-0.193	0.878	0.437	-0.423	-0.017	-0.196	-0.031	0.058	0.051	0.103	0.001	0.241	-0.046
-0.307	0.964	0.337	-0.191	0.883	0.429	-0.441	-0.087	-0.186	-0.037	0.076	0.000	0.108	0.024	0.183	-0.037
-0.295	0.945	0.337	-0.188	0.887	0.421	-0.412	-0.083	-0.213	-0.028	0.053	0.008	0.098	0.005	0.186	-0.037
-0.303	0.933	0.349	-0.186	0.892	0.412	-0.462	-0.089	-0.208	-0.038	0.036	0.029	0.107	0.006	0.199	-0.033
-0.291	0.929	0.329	-0.182	0.897	0.404	-0.457	-0.059	-0.233	-0.030	0.028	0.018	0.097	0.010	0.182	-0.034
-0.268	0.953	0.345	-0.178	0.901	0.395	-0.471	0.031	-0.252	-0.012	0.046	0.042	0.075	0.013	0.200	-0.039
-0.287	0.976	0.309	-0.173	0.906	0.385	-0.530	-0.012	-0.269	-0.035	0.064	0.016	0.095	0.036	0.166	-0.038
-0.307	0.953	0.278	-0.170	0.912	0.374	-0.576	-0.082	-0.251	-0.058	0.036	-0.004	0.116	0.012	0.137	-0.044
-0.287	0.956	0.286	-0.167	0.917	0.362	-0.593	-0.178	-0.250	-0.042	0.035	0.015	0.097	0.016	0.147	-0.044
-0.291	0.925	0.301	-0.162	0.921	0.353	-0.503	-0.023	-0.268	-0.050	-0.001	0.041	0.102	0.015	0.164	-0.044
-0.237	0.987	0.325	-0.158	0.926	0.342	-0.550	-0.068	-0.258	-0.000	0.056	0.075	0.050	0.047	0.190	-0.052
-0.272	0.983	0.258	-0.153	0.931	0.332	-0.543	0.036	-0.266	-0.039	0.048	0.018	0.085	0.042	0.125	-0.046
-0.314	0.972	0.254	-0.149	0.935	0.321	-0.570	-0.035	-0.268	-0.086	0.032	0.025	0.129	0.030	0.123	-0.041
-0.230	0.995	0.242	-0.144	0.940	0.310	-0.572	-0.029	-0.284	-0.006	0.050	0.024	0.045	0.053	0.113	-0.047
-0.253	1.026	0.219	-0.138	0.944	0.299	-0.577	0.040	-0.322	-0.035	0.077	0.012	0.069	0.084	0.091	-0.050
-0.268	1.007	0.199	-0.132	0.949	0.287	-0.625	0.050	-0.318	-0.057	0.053	0.004	0.085	0.064	0.073	-0.046
-0.260	0.972	0.219	-0.129	0.953	0.275	-0.625	-0.128	-0.258	-0.053	0.014	0.036	0.078	0.029	0.094	-0.052
-0.264	0.972	0.195	-0.123	0.957	0.263	-0.599	0.019	-0.291	-0.062	0.010	0.024	0.082	0.028	0.072	-0.055
-0.233	0.995	0.199	-0.120	0.961	0.251	-0.617	-0.067	-0.204	-0.034	0.029	0.040	0.052	0.050	0.078	-0.054
-0.233	0.995	0.199	-0.115	0.964	0.240	-0.575	0.109	-0.241	-0.039	0.026	0.051	0.052	0.050	0.080	-0.052
-0.222	0.968	0.183	-0.110	0.967	0.230	-0.521	0.083	-0.263	-0.032	-0.004	0.045	0.041	0.023	0.065	-0.051
-0.249	1.018	0.104	-0.106	0.970	0.218	-0.616	-0.025	-0.226	-0.063	0.042	-0.021	0.069	0.073	0.012	-0.045
-0.245	1.026	0.124	-0.102	0.973	0.205	-0.625	-0.147	-0.260	-0.063	0.047	0.011	0.065	0.080	0.009	-0.044
-0.168	0.999	0.159	-0.097	0.976	0.193	-0.605	0.107	-0.281	0.008	0.017	0.058	0.012	0.053	0.046	-0.043
-0.207	0.987	0.136	-0.091	0.979	0.181	-0.595	-0.015	-0.284	-0.036	0.002	0.047	0.027	0.041	0.023	-0.039
-0.207	0.995	0.089	-0.086	0.982	0.169	-0.603	0.104	-0.273	-0.041	0.007	0.011	0.028	0.048	0.022	-0.037
-0.187	0.991	0.092	-0.081	0.984	0.158	-0.578	0.075	-0.252	-0.026	0.001	0.027	0.009	0.044	0.017	-0.042
-0.195	1.003	0.089	-0.076	0.986	0.146	-0.586	-0.035	-0.267	-0.039	0.011	0.034	0.017	0.055	0.020	-0.038
-0.187	0.995	0.065	-0.072	0.988	0.135	-0.576	-0.027	-0.255	-0.036	0.001	0.022	0.009	0.047	0.042	-0.035
-0.172	1.014	0.045	-0.067	0.990	0.123	-0.598	-0.015	-0.254	-0.025	0.018	0.015	0.006	0.066	0.061	-0.038
-0.157	1.026	0.049	-0.062	0.992	0.110	-0.614	0.082	-0.258	-0.015	0.028	0.031	0.021	0.078	0.055	-0.036
-0.180	1.030	0.037	-0.057	0.993	0.099	-0.566	0.052	-0.248	-0.042	0.030	0.031	0.003	0.081	0.066	-0.037
-0.172	1.026	0.006	-0.053	0.995	0.088	-0.555	0.102	-0.246	-0.039	0.025	0.010	0.005	0.077	0.096	-0.036
-0.160	1.018	0.025	-0.049	0.996	0.077	-0.530	-0.009	-0.211	-0.032	0.016	0.041	0.016	0.069	0.076	-0.040
-0.130	1.018	0.025	-0.044	0.997	0.066	-0.578	0.234	-0.242	-0.006	0.015	0.052	0.047	0.068	0.074	-0.041
-0.164	1.003	-0.026	-0.040	0.998	0.054	-0.590	-0.009	-0.221	-0.044	-0.001	0.013	0.012	0.053	0.125	-0.042
-0.168	0.995	-0.030	-0.036	0.998	0.042	-0.578	0.035	-0.213	-0.052	-0.010	0.021	0.007	0.044	0.127	-0.042
-0.145	1.007	-0.018	-0.032	0.999	0.030	-0.600	0.009	-0.212	-0.033	0.001	0.044	0.030	0.055	0.115	-0.044
-0.137	1.010	-0.026	-0.027	0.999	0.018	-0.587	0.058	-0.246	-0.030	0.004	0.048	0.037	0.058	0.121	-0.038
-0.122	0.999	-0.045	-0.023	1.000	0.006	-0.582	0.019	-0.245	-0.019	-0.008	0.040	0.052	0.046	0.140	-0.045
-0.114	1.014	-0.101	-0.019	1.000	-0.005	-0.555	-0.054	-0.200	-0.015	0.007	-0.003	0.059	0.061	0.194	-0.045
-0.187	1.003	-0.081	-0.015	1.000	-0.016	-0.538	0.132	-0.239	-0.092	-0.005	0.027	0.014	0.049	0.173	-0.049
-0.114	1.003	-0.049	-0.012	1.000	-0.028	-0.573	0.015	-0.168	-0.022	-0.004	0.071	0.059	0.048	0.141	-0.047
-0.133	1.007	-0.069	-0.009	0.999	-0.038	-0.522	0.105	-0.163	-0.045	0.000	0.061	0.039	0.052	0.159	-0.050
-0.103	0.987	-0.116	-0.006	0.999	-0.048	-0.484	0.060	-0.161	-0.017	-0.018	0.024	0.069	0.032	0.206	-0.043
-0.103	0.987	-0.116	-0.004	0.998	-0.058	-0.482	0.124	-0.140	-0.019	-0.018	0.034	0.069	0.031	0.204	-0.041
-0.141	0.968	-0.152	-0.002	0.998	-0.067	-0.433	-0.015	-0.103	-0.059	-0.037	0.007	0.030	0.011	0.238	-0.039
-0.107	0.976	-0.136	0.000	0.997	-0.075	-0.382	-0.011	-0.123	-0.025	-0.029	0.030	0.064	0.018	0.222	-0.035
-0.122	0.999	-0.136	0.002	0.996	-0.084	-0.459	0.008	-0.095	-0.043	-0.006	0.039	0.047	0.041	0.221	-0.034
-0.064	1.003	-0.132	0.004	0.996	-0.093	-0.451	0.162	-0.131	0.012	-0.002	0.051	0.104	0.044	0.216	-0.030
-0.087	0.983	-0.172	0.006	0.995	-0.102	-0.436	0.045	-0.148	-0.015	-0.020	0.020	0.081	0.024	0.254	-0.023
-0.103	0.983	-0.183	0.009	0.994	-0.111	-0.468	0.007	-0.180	-0.034	-0.019	0.018	0.065	0.024	0.265	-0.022
-0.053	0.960	-0.179	0.013	0.993	-0.121	-0.467	0.191	-0.215	0.012	-0.041	0.032	0.115	0.000	0.260	-0.026
-0.099	0.976	-0.179	0.016	0.991	-0.132	-0.532	0.105	-0.171	-0.036	-0.023	0.043	0.068	0.014	0.260	-0.032
-0.076	0.983	-0.199	0.019	0.990	-0.142	-0.497	0.151	-0.199	-0.016	-0.013	0.034	0.090	0.021	0.278	-0.037
-0.103	0.968	-0.223	0.022	0.988	-0.152	-0.495	0.148	-0.200	-0.045	-0.027	0.020	0.063	0.004	0.300	-0.049
-0.103	0.956	-0.195	0.026	0.987	-0.160	-0.423	0.214	-0.218	-0.048	-0.037	0.056	0.062	0.008	0.271	-0.049
-0.103	0.941	-0.223	0.029	0.985	-0.169	-0.444	0.097	-0.201	-0.051	-0.051	0.037	0.061	0.025	0.297	-0.053
-0.083	0.925	-0.219	0.031	0.984	-0.178	-0.422	0.154	-0.181	-0.034	-0.064	0.049	0.080	0.041	0.292	-0.051
-0.064	0.937	-0.191	0.034	0.982	-0.186	-0.393	0.186	-0.198	-0.018	-0.051	0.083	0.099	0.030	0.263	-0.045
-0.060	0.953	-0.215	0.037	0.980	-0.193	-0.376	0.214	-0.178	-0.017	-0.034	0.067	0.102	0.015	0.286	-0.047
-0.064	0.956	-0.246	0.039	0.979	-0.200	-0.308	0.196	-0.174	-0.023	-0.029	0.041	0.098	0.011	0.316	-0.044
-0.103	0.972	-0.258	0.041	0.978	-0.205	-0.268	0.238	-0.184	-0.063	-0.012	0.034	0.060	0.004	0.327	-0.055
-0.057	0.980	-0.250	0.043	0.977	-0.210	-0.208	0.337	-0.163	-0.018	-0.003	0.046	0.105	0.011	0.318	-0.058
-0.149	0.960	-0.306	0.043	0.976	-0.214	-0.186	0.094	-0.071	-0.109	-0.022	-0.005	0.013	0.009	0.371	-0.059
-0.072	0.925	-0.231	0.043	0.976	-0.215	-0.072	0.094	-0.046	-0.032	-0.056	0.071	0.090	0.045	0.295	-0.050
-0.053	0.922	-0.219	0.043	0.975	-0.217	-0.060	0.201	-0.022	-0.012	-0.059	0.084	0.109	0.049	0.282	-0.054
-0.041	0.953	-0.215	0.041	0.975	-0.216	0.024	0.214	0.013	0.001	-0.028	0.088	0.121	0.019	0.276	-0.045
-0.072	0.929	-0.235	0.040	0.976	-0.216	0.051	0.221	0.014	-0.027	-0.051	0.068	0.090	0.043	0.294	-0.049
-0.080	0.937	-0.223	0.038	0.976	-0.214	0.080	0.213	0.024	-0.033	-0.043	0.078	0.082	0.037	0.280	-0.051
-0.103	0.922	-0.235	0.035	0.976	-0.213	0.092	0.229	0.063	-0.053	-0.058	0.065	0.059	0.053	0.290	-0.058
-0.099	0.953	-0.270	0.033	0.977	-0.211	0.106	0.198	0.072	-0.047	-0.027	0.028	0.063	0.023	0.323	-0.061
-0.091	0.929	-0.207	0.030	0.977	-0.209	0.121	0.265	0.048	-0.037	-0.051	0.089	0.070	0.047	0.258	-0.060
-0.091	0.929	-0.207	0.028	0.978	-0.207	0.091	0.219	0.073	-0.034	-0.051	0.087	0.070	0.047	0.256	-0.056
-0.095	0.918	-0.231	0.024	0.978	-0.205	0.140	0.207	0.098	-0.035	-0.064	0.061	0.066	0.059	0.277	-0.063
-0.095	0.933	-0.223	0.022	0.979	-0.202	0.161	0.303	0.067	-0.032	-0.049	0.067	0.065	0.044	0.267	-0.060
-0.153	0.918	-0.266	0.019	0.980	-0.200	0.134	0.170	0.062	-0.087	-0.065	0.021	0.007	0.060	0.308	-0.060
-0.103	0.925	-0.242	0.017	0.980	-0.197	0.169	0.223	0.045	-0.035	-0.058	0.043	0.057	0.053	0.282	-0.060
-0.122	0.910	-0.242	0.014	0.981	-0.193	0.207	0.191	0.075	-0.051	-0.074	0.039	0.036	0.069	0.279	-0.061
-0.114	0.933	-0.227	0.012	0.982	-0.187	0.287	0.220	0.078	-0.041	-0.052	0.050	0.043	0.046	0.261	-0.054
-0.122	0.933	-0.227	0.009	0.983	-0.181	0.319	0.217	0.096	-0.045	-0.053	0.044	0.035	0.047	0.258	-0.051
-0.126	0.929	-0.235	0.005	0.985	-0.175	0.326	0.160	0.144	-0.046	-0.058	0.030	0.030	0.052	0.263	-0.052
-0.103	0.922	-0.211	-0.000	0.986	-0.167	0.414	0.262	0.184	-0.018	-0.067	0.046	0.052	0.060	0.237	-0.054
-0.153	0.933	-0.219	-0.005	0.987	-0.158	0.481	0.206	0.199	-0.063	-0.057	0.029	0.001	0.049	0.242	-0.054
-0.153	0.937	-0.219	-0.010	0.989	-0.148	0.514	0.345	0.189	-0.058	-0.055	0.019	0.000	0.046	0.239	-0.045
-0.172	0.964	-0.258	-0.015	0.990	-0.139	0.449	0.198	0.195	-0.073	-0.029	-0.029	0.021	0.020	0.276	-0.031
-0.122	0.949	-0.239	-0.020	0.991	-0.130	0.487	0.343	0.164	-0.018	-0.046	-0.018	0.028	0.036	0.253	0.001
-0.091	0.929	-0.290	-0.025	0.992	-0.120	0.503	0.463	0.173	0.017	-0.067	-0.079	0.058	0.056	0.301	0.012
-0.060	0.953	-0.317	-0.030	0.994	-0.108	0.636	0.732	0.208	0.054	-0.045	-0.119	0.087	0.033	0.325	0.015
-0.176	0.980	-0.321	-0.037	0.995	-0.095	0.641	0.591	0.242	-0.055	-0.019	-0.135	0.029	0.007	0.326	-0.001
-0.195	1.014	-0.242	-0.043	0.996	-0.082	0.664	0.520	0.233	-0.069	0.015	-0.069	0.050	0.027	0.244	-0.027
-0.226	0.991	-0.156	-0.048	0.996	-0.070	0.605	0.377	0.188	-0.095	-0.009	0.006	0.082	0.003	0.154	-0.065
-0.222	0.980	-0.116	-0.052	0.997	-0.058	0.602	0.243	0.163	-0.087	-0.021	0.033	0.079	0.008	0.112	-0.074
-0.245	0.976	-0.132	-0.056	0.997	-0.046	0.583	0.214	0.178	-0.106	-0.026	0.006	0.103	0.013	0.124	-0.063
-0.207	0.980	-0.156	-0.060	0.998	-0.035	0.557	0.239	0.158	-0.063	-0.022	-0.029	0.066	0.009	0.145	-0.033
-0.157	0.991	-0.175	-0.064	0.998	-0.026	0.485	0.163	0.178	-0.010	-0.011	-0.058	0.017	0.002	0.161	-0.002
-0.099	0.991	-0.164	-0.067	0.998	-0.017	0.457	0.040	0.156	0.051	-0.011	-0.054	0.039	0.002	0.146	0.046
-0.103	0.999	-0.156	-0.070	0.997	-0.011	0.329	-0.065	0.143	0.051	-0.003	-0.052	0.034	0.009	0.135	0.083
-0.026	1.026	-0.152	-0.072	0.997	-0.008	0.200	-0.048	0.116	0.130	0.024	-0.052	0.110	0.036	0.128	0.117
-0.026	1.026	-0.152	-0.073	0.997	-0.005	0.184	-0.123	0.060	0.131	0.024	-0.055	0.109	0.036	0.125	0.135
0.005	1.076	-0.191	-0.073	0.997	-0.002	0.152	-0.082	-0.016	0.161	0.074	-0.097	0.138	0.086	0.161	0.158
-0.026	1.057	-0.207	-0.071	0.997	0.001	0.217	-0.081	-0.075	0.128	0.055	-0.116	0.106	0.067	0.174	0.163
0.005	1.007	-0.183	-0.069	0.998	0.004	0.177	-0.157	-0.100	0.157	0.004	-0.095	0.136	0.017	0.148	0.164
-0.010	0.972	-0.195	-0.066	0.998	0.008	0.245	-0.136	-0.115	0.139	-0.031	-0.111	0.120	0.018	0.156	0.160
-0.030	0.953	-0.168	-0.066	0.998	0.012	0.254	-0.312	-0.027	0.119	-0.050	-0.087	0.099	0.037	0.126	0.157
0.009	0.964	-0.132	-0.065	0.998	0.018	0.300	-0.157	-0.028	0.157	-0.038	-0.057	0.137	0.026	0.087	0.145
-0.014	0.999	-0.116	-0.064	0.998	0.026	0.439	-0.022	-0.065	0.133	-0.004	-0.050	0.113	0.010	0.068	0.134
-0.045	1.003	-0.132	-0.063	0.997	0.035	0.474	-0.067	-0.012	0.102	0.001	-0.074	0.081	0.014	0.081	0.133
-0.049	1.014	-0.108	-0.064	0.997	0.044	0.476	-0.115	0.014	0.098	0.013	-0.059	0.076	0.025	0.055	0.116
-0.014	1.007	-0.073	-0.063	0.997	0.055	0.560	-0.002	-0.020	0.132	0.005	-0.034	0.109	0.018	0.017	0.106
-0.064	1.003	-0.034	-0.063	0.996	0.064	0.492	-0.016	0.012	0.082	0.002	-0.004	0.059	0.014	0.026	0.100
-0.053	1.007	-0.026	-0.064	0.995	0.073	0.459	-0.026	0.019	0.094	0.006	-0.005	0.069	0.019	0.036	0.087
-0.057	1.034	-0.034	-0.064	0.995	0.082	0.452	0.043	0.035	0.091	0.034	-0.022	0.064	0.046	0.031	0.069
-0.114	1.022	-0.042	-0.066	0.994	0.090	0.473	-0.107	0.046	0.035	0.023	-0.038	0.006	0.035	0.026	0.049
-0.103	1.010	0.014	-0.066	0.993	0.101	0.519	0.071	0.006	0.046	0.013	0.007	0.016	0.024	0.084	0.033
-0.176	1.041	0.002	-0.066	0.992	0.110	0.491	0.008	-0.006	-0.026	0.045	-0.015	0.058	0.055	0.074	0.014
-0.145	1.030	0.014	-0.066	0.991	0.119	0.459	-0.092	-0.020	0.004	0.034	-0.011	0.028	0.044	0.089	0.004
-0.176	1.057	-0.026	-0.066	0.990	0.127	0.432	-0.049	-0.034	-0.027	0.062	-0.059	0.059	0.072	0.052	-0.009
-0.168	1.045	-0.002	-0.066	0.989	0.134	0.409	-0.109	-0.012	-0.019	0.051	-0.042	0.052	0.061	0.078	-0.013
-0.176	1.022	0.053	-0.066	0.988	0.141	0.382	-0.052	-0.034	-0.026	0.029	0.005	0.061	0.038	0.136	-0.015
-0.183	1.007	0.069	-0.065	0.987	0.149	0.383	-0.076	-0.088	-0.035	0.015	0.014	0.069	0.023	0.154	-0.029
-0.141	1.010	0.089	-0.064	0.986	0.153	0.258	-0.030	-0.066	0.006	0.019	0.029	0.027	0.027	0.175	-0.032
-0.218	1.014	0.085	-0.062	0.985	0.159	0.318	-0.007	-0.103	-0.072	0.024	0.019	0.105	0.032	0.174	-0.032
-0.176	1.010	0.045	-0.061	0.984	0.165	0.282	-0.053	-0.099	-0.032	0.021	-0.025	0.063	0.028	0.137	-0.035
-0.160	1.041	0.100	-0.060	0.984	0.170	0.295	-0.071	-0.086	-0.017	0.053	0.024	0.049	0.059	0.194	-0.044
-0.195	0.983	0.100	-0.058	0.983	0.176	0.293	-0.005	-0.108	-0.054	-0.005	0.019	0.084	0.001	0.197	-0.038
-0.187	1.018	0.096	-0.056	0.982	0.182	0.323	0.030	-0.100	-0.048	0.031	0.009	0.076	0.036	0.195	-0.046
-0.187	1.018	0.096	-0.057	0.981	0.187	0.285	-0.167	-0.017	-0.047	0.032	0.004	0.076	0.036	0.196	-0.048
-0.187	1.026	0.144	-0.057	0.980	0.192	0.267	-0.076	-0.039	-0.047	0.041	0.046	0.075	0.044	0.244	-0.046
-0.176	1.007	0.104	-0.056	0.979	0.198	0.336	0.018	-0.053	-0.036	0.023	0.000	0.063	0.025	0.206	-0.051
-0.195	1.014	0.100	-0.055	0.978	0.204	0.293	0.059	-0.062	-0.056	0.031	-0.009	0.083	0.033	0.204	-0.053
-0.210	1.038	0.128	-0.054	0.977	0.207	0.206	-0.127	-0.089	-0.073	0.055	0.015	0.098	0.056	0.233	-0.045
-0.187	1.007	0.136	-0.052	0.976	0.211	0.232	-0.046	-0.128	-0.051	0.025	0.019	0.076	0.025	0.242	-0.052
-0.153	1.010	0.128	-0.051	0.975	0.215	0.183	-0.064	-0.107	-0.018	0.030	0.008	0.042	0.029	0.235	-0.050
-0.203	1.030	0.124	-0.049	0.975	0.216	0.103	-0.049	-0.132	-0.070	0.049	0.002	0.093	0.049	0.232	-0.036
-0.164	1.014	0.144	-0.047	0.975	0.217	0.065	-0.089	-0.142	-0.034	0.034	0.021	0.055	0.033	0.252	-0.037
-0.122	1.018	0.148	-0.044	0.975	0.219	0.102	0.036	-0.148	0.006	0.038	0.023	0.014	0.037	0.257	-0.042
-0.180	1.049	0.152	-0.042	0.975	0.219	0.012	-0.011	-0.136	-0.054	0.069	0.027	0.073	0.068	0.262	-0.034
-0.164	1.038	0.140	-0.039	0.975	0.219	0.014	-0.046	-0.155	-0.041	0.057	0.015	0.058	0.056	0.251	-0.040
-0.145	1.038	0.140	-0.036	0.975	0.219	0.016	0.045	-0.166	-0.025	0.057	0.015	0.040	0.057	0.252	-0.053
-0.187	0.999	0.140	-0.034	0.975	0.218	-0.022	-0.013	-0.123	-0.069	0.018	0.016	0.083	0.018	0.253	-0.049
-0.176	0.995	0.152	-0.032	0.975	0.218	-0.024	-0.040	-0.132	-0.060	0.014	0.028	0.073	0.015	0.265	-0.051
-0.149	1.010	0.148	-0.030	0.976	0.217	-0.035	0.030	-0.155	-0.035	0.030	0.025	0.047	0.030	0.262	-0.055
-0.160	1.014	0.140	-0.028	0.976	0.215	-0.090	-0.057	-0.144	-0.049	0.033	0.019	0.059	0.034	0.254	-0.051
-0.164	1.018	0.112	-0.025	0.977	0.212	-0.111	-0.049	-0.154	-0.055	0.036	-0.006	0.063	0.038	0.226	-0.043
-0.157	1.030	0.116	-0.022	0.978	0.210	-0.122	-0.014	-0.178	-0.051	0.047	0.001	0.056	0.050	0.230	-0.044
-0.137	1.010	0.100	-0.021	0.978	0.206	-0.171	-0.208	-0.139	-0.033	0.027	-0.011	0.037	0.030	0.214	-0.042
-0.141	1.007	0.140	-0.018	0.979	0.202	-0.164	-0.065	-0.177	-0.040	0.022	0.032	0.042	0.026	0.253	-0.043
-0.130	0.999	0.144	-0.016	0.980	0.199	-0.172	-0.125	-0.156	-0.030	0.014	0.039	0.031	0.018	0.256	-0.047
-0.145	1.010	0.124	-0.013	0.981	0.196	-0.135	-0.016	-0.158	-0.048	0.025	0.022	0.046	0.029	0.236	-0.046
-0.172	1.010	0.096	-0.011	0.981	0.192	-0.169	-0.033	-0.141	-0.077	0.024	-0.002	0.073	0.029	0.208	-0.044
-0.091	1.014	0.152	-0.009	0.982	0.188	-0.223	-0.056	-0.136	0.001	0.027	0.058	0.008	0.032	0.262	-0.045
-0.141	1.026	0.069	-0.007	0.983	0.183	-0.209	-0.136	-0.137	-0.050	0.038	-0.020	0.042	0.044	0.178	-0.039
-0.141	1.026	0.069	-0.005	0.984	0.179	-0.203	-0.130	-0.135	-0.052	0.038	-0.016	0.041	0.043	0.177	-0.035
-0.103	1.022	0.104	-0.002	0.985	0.174	-0.258	0.040	-0.148	-0.017	0.033	0.025	0.002	0.039	0.212	-0.033
-0.133	1.030	0.089	-0.001	0.986	0.169	-0.236	-0.210	-0.106	-0.048	0.040	0.014	0.033	0.047	0.195	-0.035
-0.087	0.999	0.092	0.001	0.986	0.165	-0.177	0.069	-0.122	-0.004	0.008	0.022	0.014	0.016	0.198	-0.038
-0.133	1.014	0.061	0.003	0.987	0.161	-0.177	-0.039	-0.108	-0.052	0.023	-0.006	0.031	0.031	0.165	-0.036
-0.145	1.010	0.061	0.003	0.988	0.157	-0.204	-0.091	-0.072	-0.064	0.019	-0.002	0.042	0.026	0.163	-0.040
-0.083	1.010	0.089	0.005	0.988	0.154	-0.163	-0.015	-0.104	-0.005	0.018	0.029	0.020	0.026	0.190	-0.040
-0.149	1.026	0.069	0.006	0.989	0.148	-0.290	-0.126	-0.096	-0.071	0.033	0.016	0.045	0.041	0.169	-0.041
-0.083	1.003	0.057	0.008	0.990	0.141	-0.302	-0.036	-0.115	-0.008	0.009	0.010	0.021	0.018	0.155	-0.031
-0.118	0.995	0.077	0.010	0.991	0.135	-0.317	-0.081	-0.129	-0.044	-0.000	0.036	0.013	0.010	0.173	-0.033
-0.068	1.010	0.057	0.013	0.992	0.129	-0.307	0.042	-0.139	0.003	0.015	0.023	0.038	0.025	0.152	-0.021
-0.107	1.003	0.002	0.014	0.992	0.122	-0.311	-0.088	-0.080	-0.036	0.006	-0.026	0.000	0.018	0.095	-0.023
-0.083	1.022	0.025	0.014	0.993	0.116	-0.314	-0.077	-0.026	-0.013	0.024	0.004	0.023	0.037	0.117	-0.018
-0.087	1.014	0.033	0.014	0.994	0.110	-0.262	-0.014	-0.033	-0.017	0.016	0.018	0.020	0.029	0.124	-0.024
-0.083	0.991	0.049	0.014	0.994	0.105	-0.246	0.003	-0.037	-0.014	-0.008	0.038	0.025	0.005	0.138	-0.030
-0.103	0.987	0.014	0.016	0.995	0.099	-0.284	0.106	-0.067	-0.034	-0.012	0.009	0.006	0.001	0.101	-0.036
-0.122	1.026	0.010	0.016	0.996	0.093	-0.292	-0.046	-0.057	-0.054	0.026	0.011	0.012	0.040	0.095	-0.038
-0.110	1.034	0.006	0.017	0.996	0.086	-0.349	0.032	-0.058	-0.043	0.033	0.014	0.000	0.047	0.090	-0.044
-0.091	1.022	0.010	0.019	0.997	0.079	-0.336	0.016	-0.091	-0.026	0.021	0.025	0.020	0.035	0.092	-0.042
-0.126	1.010	-0.034	0.020	0.997	0.071	-0.368	-0.008	-0.103	-0.062	0.009	-0.011	0.014	0.023	0.047	-0.037
-0.080	0.999	0.006	0.021	0.998	0.063	-0.407	-0.069	-0.071	-0.017	-0.003	0.037	0.032	0.011	0.085	-0.036
-0.080	1.003	-0.014	0.022	0.998	0.055	-0.390	0.019	-0.075	-0.018	0.000	0.025	0.033	0.015	0.064	-0.035
-0.099	0.999	-0.022	0.023	0.999	0.047	-0.393	-0.104	-0.042	-0.038	-0.004	0.025	0.014	0.010	0.054	-0.036
-0.080	1.022	-0.022	0.023	0.999	0.039	-0.394	-0.210	-0.016	-0.018	0.019	0.033	0.034	0.033	0.053	-0.035
-0.110	1.022	-0.030	0.023	0.999	0.031	-0.381	0.052	-0.035	-0.049	0.018	0.033	0.004	0.033	0.043	-0.038
-0.072	1.003	-0.034	0.024	0.999	0.023	-0.431	-0.057	-0.045	-0.011	-0.001	0.038	0.042	0.013	0.038	-0.041
-0.095	1.003	-0.061	0.024	1.000	0.013	-0.467	-0.031	-0.066	-0.035	-0.001	0.020	0.020	0.013	0.009	-0.048
-0.118	0.991	-0.077	0.025	1.000	0.003	-0.498	-0.053	-0.049	-0.059	-0.013	0.014	0.003	0.001	0.009	-0.041
-0.118	0.991	-0.077	0.025	1.000	-0.007	-0.460	0.019	-0.035	-0.059	-0.013	0.024	0.002	0.000	0.010	-0.045
-0.076	1.018	-0.093	0.026	1.000	-0.016	-0.456	-0.100	-0.035	-0.017	0.014	0.017	0.040	0.027	0.027	-0.045
-0.091	1.014	-0.085	0.026	0.999	-0.025	-0.460	-0.124	-0.043	-0.033	0.011	0.034	0.025	0.023	0.021	-0.035
-0.083	0.987	-0.081	0.027	0.999	-0.036	-0.520	-0.102	-0.055	-0.026	-0.016	0.049	0.033	0.005	0.018	-0.025
-0.053	0.980	-0.101	0.028	0.999	-0.046	-0.505	-0.055	-0.062	0.004	-0.023	0.039	0.064	0.013	0.039	-0.029
-0.060	0.987	-0.128	0.029	0.998	-0.057	-0.522	0.046	-0.053	-0.005	-0.015	0.022	0.057	0.005	0.068	-0.024
-0.083	0.991	-0.120	0.029	0.997	-0.066	-0.487	-0.066	-0.020	-0.028	-0.011	0.040	0.034	0.002	0.062	-0.021
-0.064	0.995	-0.132	0.029	0.997	-0.075	-0.440	-0.091	-0.002	-0.009	-0.006	0.037	0.054	0.002	0.076	-0.024
-0.076	0.980	-0.160	0.029	0.996	-0.085	-0.455	0.023	-0.017	-0.020	-0.021	0.019	0.043	0.014	0.106	-0.022
-0.083	0.983	-0.191	0.029	0.995	-0.095	-0.530	-0.118	-0.020	-0.028	-0.016	-0.002	0.035	0.010	0.138	-0.022
-0.045	0.972	-0.175	0.030	0.994	-0.105	-0.481	0.019	-0.077	0.009	-0.026	0.024	0.073	0.021	0.124	-0.020
-0.091	0.956	-0.191	0.032	0.993	-0.116	-0.537	-0.064	-0.082	-0.039	-0.040	0.019	0.027	0.037	0.140	-0.023
-0.049	0.941	-0.191	0.033	0.991	-0.127	-0.531	0.011	-0.096	0.002	-0.055	0.030	0.069	0.052	0.141	-0.021
-0.083	0.956	-0.207	0.035	0.990	-0.137	-0.513	0.019	-0.086	-0.034	-0.038	0.024	0.034	0.037	0.158	-0.028
-0.057	0.964	-0.219	0.036	0.988	-0.147	-0.497	0.023	-0.077	-0.008	-0.028	0.022	0.061	0.029	0.170	-0.023
-0.080	0.995	-0.231	0.037	0.987	-0.157	-0.486	0.019	-0.076	-0.032	0.004	0.021	0.039	0.002	0.183	-0.032
-0.053	0.976	-0.231	0.038	0.985	-0.167	-0.478	0.036	-0.059	-0.006	-0.014	0.030	0.066	0.018	0.184	-0.028
-0.087	0.945	-0.227	0.038	0.984	-0.175	-0.408	-0.026	-0.043	-0.041	-0.043	0.042	0.032	0.049	0.181	-0.032
-0.049	0.968	-0.227	0.039	0.982	-0.182	-0.361	0.162	-0.080	-0.003	-0.019	0.050	0.071	0.026	0.182	-0.033
-0.060	0.945	-0.215	0.039	0.981	-0.191	-0.409	0.156	-0.048	-0.015	-0.040	0.070	0.061	0.048	0.171	-0.040
-0.068	0.953	-0.235	0.039	0.979	-0.199	-0.401	0.128	-0.049	-0.023	-0.031	0.058	0.054	0.040	0.191	-0.039
-0.091	0.933	-0.274	0.040	0.978	-0.206	-0.348	0.019	-0.035	-0.046	-0.049	0.026	0.031	0.060	0.232	-0.040
-0.087	0.922	-0.286	0.040	0.976	-0.212	-0.309	0.100	-0.041	-0.042	-0.059	0.020	0.036	0.071	0.244	-0.043
-0.064	0.922	-0.286	0.040	0.975	-0.217	-0.245	0.037	-0.026	-0.020	-0.058	0.026	0.060	0.072	0.245	-0.043
-0.076	0.933	-0.246	0.040	0.974	-0.221	-0.211	0.029	-0.039	-0.031	-0.046	0.069	0.049	0.060	0.206	-0.040
-0.076	0.922	-0.290	0.039	0.973	-0.226	-0.204	0.030	0.002	-0.031	-0.056	0.030	0.050	0.072	0.250	-0.040
-0.076	0.922	-0.290	0.038	0.972	-0.230	-0.226	-0.052	0.049	-0.030	-0.055	0.035	0.050	0.072	0.251	-0.049
-0.068	0.910	-0.254	0.037	0.972	-0.234	-0.187	0.087	0.019	-0.021	-0.066	0.074	0.058	0.084	0.215	-0.048
-0.110	0.895	-0.298	0.036	0.971	-0.237	-0.138	-0.035	0.064	-0.062	-0.081	0.033	0.017	0.099	0.259	-0.048
-0.083	0.918	-0.286	0.034	0.970	-0.239	-0.106	-0.038	0.055	-0.034	-0.057	0.047	0.044	0.076	0.247	-0.043
-0.076	0.914	-0.286	0.034	0.970	-0.239	-0.008	-0.028	0.029	-0.026	-0.061	0.048	0.052	0.080	0.247	-0.044
-0.049	0.902	-0.278	0.032	0.970	-0.239	0.009	0.138	0.044	0.002	-0.072	0.056	0.080	0.091	0.239	-0.036
-0.091	0.895	-0.302	0.030	0.971	-0.238	0.081	0.014	0.063	-0.038	-0.080	0.031	0.037	0.099	0.263	-0.038
-0.076	0.895	-0.302	0.028	0.971	-0.235	0.147	0.026	0.091	-0.021	-0.081	0.028	0.053	0.099	0.262	-0.038
-0.103	0.895	-0.278	0.025	0.973	-0.231	0.225	0.039	0.136	-0.045	-0.082	0.047	0.026	0.099	0.238	-0.044
-0.095	0.891	-0.290	0.021	0.974	-0.226	0.306	0.105	0.138	-0.034	-0.087	0.030	0.034	0.102	0.249	-0.038
-0.110	0.868	-0.290	0.017	0.976	-0.219	0.376	0.081	0.164	-0.045	-0.112	0.023	0.018	0.125	0.249	-0.036
-0.080	0.883	-0.286	0.012	0.977	-0.211	0.410	0.117	0.218	-0.010	-0.098	0.019	0.048	0.109	0.245	-0.027
-0.099	0.895	-0.302	0.007	0.979	-0.201	0.506	0.149	0.234	-0.023	-0.089	-0.006	0.029	0.098	0.260	-0.020
-0.099	0.895	-0.298	0.002	0.981	-0.192	0.520	0.179	0.222	-0.018	-0.091	-0.012	0.029	0.098	0.255	-0.013
-0.099	0.906	-0.302	-0.003	0.984	-0.181	0.568	0.223	0.191	-0.013	-0.081	-0.027	0.029	0.086	0.258	0.008
-0.126	0.910	-0.309	-0.009	0.986	-0.169	0.637	0.150	0.232	-0.035	-0.079	-0.047	0.001	0.082	0.265	0.031
-0.018	0.941	-0.306	-0.015	0.988	-0.154	0.770	0.515	0.252	0.080	-0.050	-0.058	0.109	0.051	0.260	0.044
-0.057	0.964	-0.365	-0.024	0.990	-0.136	0.911	0.697	0.344	0.051	-0.030	-0.135	0.070	0.028	0.318	0.039
-0.122	0.980	-0.384	-0.033	0.992	-0.118	0.927	0.738	0.309	-0.006	-0.016	-0.173	0.004	0.012	0.337	0.017
-0.183	0.987	-0.290	-0.039	0.994	-0.102	0.833	0.509	0.227	-0.062	-0.010	-0.095	0.058	0.005	0.241	-0.033
-0.280	0.972	-0.223	-0.044	0.995	-0.089	0.665	0.084	0.211	-0.152	-0.026	-0.041	0.154	0.020	0.173	-0.065
-0.287	0.968	-0.132	-0.048	0.996	-0.078	0.561	0.039	0.172	-0.156	-0.031	0.039	0.162	0.024	0.081	-0.074
-0.210	0.983	-0.168	-0.051	0.996	-0.067	0.575	0.073	0.115	-0.076	-0.016	-0.008	0.086	0.008	0.115	-0.055
-0.160	1.003	-0.227	-0.053	0.997	-0.057	0.514	0.069	0.109	-0.023	0.003	-0.077	0.036	0.011	0.173	-0.011
-0.107	1.034	-0.254	-0.056	0.997	-0.048	0.467	0.066	0.101	0.033	0.033	-0.114	0.017	0.042	0.199	0.036
-0.072	1.030	-0.219	-0.057	0.998	-0.041	0.375	-0.050	0.060	0.070	0.029	-0.085	0.051	0.039	0.162	0.089
-0.083	0.999	-0.207	-0.057	0.998	-0.037	0.277	-0.254	0.018	0.058	-0.002	-0.078	0.039	0.008	0.149	0.129
0.055	0.987	-0.183	-0.056	0.998	-0.033	0.220	-0.299	-0.002	0.197	-0.014	-0.058	0.177	0.004	0.124	0.164
0.055	0.987	-0.183	-0.055	0.998	-0.029	0.258	-0.237	-0.048	0.195	-0.014	-0.063	0.177	0.003	0.122	0.186
0.090	1.014	-0.227	-0.054	0.998	-0.023	0.306	-0.156	-0.023	0.229	0.013	-0.111	0.211	0.024	0.164	0.210
0.040	1.022	-0.211	-0.053	0.998	-0.017	0.351	-0.173	-0.053	0.178	0.021	-0.102	0.161	0.032	0.146	0.218
0.043	0.968	-0.211	-0.052	0.999	-0.010	0.397	-0.339	-0.012	0.182	-0.034	-0.109	0.164	0.022	0.145	0.223
0.074	0.945	-0.215	-0.053	0.999	-0.003	0.391	-0.212	0.043	0.213	-0.057	-0.120	0.195	0.045	0.147	0.220
0.074	0.945	-0.183	-0.054	0.999	0.005	0.447	-0.280	0.101	0.215	-0.057	-0.096	0.194	0.045	0.114	0.215
0.082	0.945	-0.152	-0.056	0.998	0.013	0.439	-0.122	0.086	0.224	-0.056	-0.073	0.202	0.045	0.080	0.206
0.001	0.960	-0.183	-0.057	0.998	0.023	0.545	-0.109	0.079	0.145	-0.041	-0.115	0.121	0.029	0.110	0.187
0.001	1.022	-0.128	-0.058	0.998	0.035	0.625	-0.105	0.069	0.146	0.022	-0.071	0.120	0.033	0.053	0.173
-0.014	0.983	-0.112	-0.060	0.997	0.046	0.595	-0.109	0.114	0.133	-0.016	-0.067	0.104	0.005	0.036	0.155
0.001	1.026	-0.089	-0.062	0.996	0.057	0.561	-0.109	0.093	0.151	0.027	-0.054	0.120	0.038	0.010	0.144
-0.014	1.045	-0.069	-0.063	0.996	0.068	0.594	-0.038	0.057	0.136	0.047	-0.045	0.104	0.058	0.011	0.138
-0.049	1.034	-0.077	-0.066	0.995	0.078	0.532	-0.127	0.139	0.105	0.036	-0.063	0.069	0.047	0.005	0.124
-0.026	1.045	-0.030	-0.068	0.994	0.089	0.555	0.050	0.125	0.130	0.049	-0.027	0.092	0.059	0.054	0.114
-0.091	1.022	-0.030	-0.073	0.993	0.098	0.467	-0.200	0.199	0.069	0.027	-0.035	0.026	0.036	0.055	0.100
-0.053	1.049	-0.010	-0.077	0.991	0.105	0.412	-0.169	0.203	0.112	0.055	-0.023	0.064	0.064	0.077	0.086
-0.099	1.049	0.002	-0.079	0.990	0.113	0.422	0.128	0.133	0.068	0.056	-0.019	0.018	0.064	0.091	0.058
-0.126	1.014	0.014	-0.082	0.989	0.121	0.430	-0.102	0.102	0.044	0.023	-0.016	0.009	0.030	0.104	0.039
-0.187	1.041	0.018	-0.084	0.988	0.128	0.377	-0.083	0.093	-0.016	0.051	-0.019	0.070	0.058	0.109	0.020
-0.191	1.022	0.053	-0.085	0.987	0.134	0.293	-0.030	0.008	-0.019	0.032	0.011	0.074	0.039	0.147	-0.002
-0.157	1.038	0.045	-0.085	0.987	0.140	0.315	0.008	0.008	0.016	0.049	-0.002	0.040	0.055	0.140	-0.019
-0.241	1.014	-0.010	-0.087	0.986	0.144	0.250	0.008	0.057	-0.067	0.026	-0.062	0.125	0.032	0.087	-0.021
-0.230	1.022	0.025	-0.088	0.985	0.149	0.237	-0.058	0.032	-0.054	0.035	-0.031	0.114	0.041	0.124	-0.021
-0.199	1.018	0.049	-0.087	0.984	0.153	0.234	0.086	-0.033	-0.024	0.031	-0.011	0.083	0.037	0.149	-0.027
-0.207	0.999	0.045	-0.089	0.984	0.156	0.170	-0.171	0.034	-0.030	0.013	-0.018	0.091	0.018	0.147	-0.021
-0.180	0.999	0.096	-0.090	0.984	0.156	0.058	-0.169	-0.006	-0.002	0.013	0.032	0.064	0.018	0.200	-0.023
-0.180	0.999	0.096	-0.088	0.983	0.158	0.101	-0.032	-0.083	-0.004	0.013	0.031	0.063	0.018	0.201	-0.018
-0.230	0.980	0.061	-0.087	0.983	0.159	0.086	0.000	-0.083	-0.055	-0.006	-0.006	0.113	0.001	0.166	-0.025
-0.172	0.983	0.045	-0.085	0.983	0.161	0.086	0.039	-0.109	0.001	-0.002	-0.023	0.054	0.003	0.151	-0.033
-0.233	0.999	0.077	-0.084	0.983	0.161	0.031	-0.079	-0.083	-0.062	0.013	0.008	0.116	0.019	0.184	-0.038
-0.226	0.960	0.085	-0.084	0.983	0.162	0.053	-0.150	-0.043	-0.054	-0.026	0.015	0.108	0.020	0.193	-0.038
-0.226	0.956	0.041	-0.085	0.983	0.164	0.126	-0.079	-0.002	-0.053	-0.029	-0.030	0.108	0.023	0.151	-0.040
-0.218	0.991	0.096	-0.086	0.982	0.165	0.112	-0.110	0.004	-0.045	0.006	0.023	0.101	0.011	0.207	-0.044
-0.160	0.983	0.108	-0.085	0.982	0.168	0.153	0.073	-0.035	0.013	-0.001	0.032	0.043	0.004	0.220	-0.032
-0.257	0.972	0.092	-0.087	0.982	0.169	0.057	-0.265	0.031	-0.082	-0.013	0.016	0.140	0.008	0.205	-0.031
-0.168	0.991	0.077	-0.087	0.982	0.169	0.041	-0.045	-0.010	0.007	0.007	-0.000	0.053	0.012	0.190	-0.023
-0.210	0.999	0.081	-0.089	0.981	0.170	0.061	-0.167	0.015	-0.034	0.015	0.003	0.095	0.020	0.195	-0.035
-0.180	1.010	0.096	-0.089	0.981	0.172	0.125	-0.073	0.002	-0.003	0.027	0.016	0.065	0.032	0.211	-0.017
-0.245	0.999	0.073	-0.091	0.981	0.171	0.006	-0.281	0.018	-0.066	0.016	-0.007	0.131	0.020	0.189	-0.024
-0.172	1.038	0.081	-0.090	0.981	0.172	0.046	-0.026	-0.057	0.006	0.054	0.001	0.058	0.059	0.197	-0.031
-0.210	1.007	0.073	-0.088	0.981	0.172	0.027	0.074	-0.107	-0.034	0.023	-0.007	0.097	0.028	0.190	-0.033
-0.253	0.968	0.061	-0.088	0.981	0.171	-0.020	-0.169	-0.066	-0.077	-0.016	-0.018	0.140	0.011	0.178	-0.022
-0.203	0.995	0.053	-0.088	0.982	0.170	-0.025	-0.208	-0.049	-0.027	0.011	-0.025	0.091	0.017	0.170	-0.028
-0.183	0.999	0.081	-0.088	0.982	0.169	-0.043	-0.133	-0.045	-0.008	0.015	0.004	0.072	0.020	0.198	-0.025
-0.203	1.007	0.065	-0.087	0.982	0.168	-0.018	0.002	-0.081	-0.028	0.023	-0.011	0.092	0.028	0.182	-0.019
-0.195	1.007	0.061	-0.086	0.982	0.168	0.011	0.006	-0.058	-0.021	0.022	-0.015	0.084	0.027	0.178	-0.023
-0.218	1.014	0.061	-0.086	0.982	0.166	-0.076	-0.167	-0.049	-0.044	0.030	-0.013	0.108	0.035	0.178	-0.023
-0.210	0.999	0.069	-0.084	0.983	0.165	-0.020	0.025	-0.103	-0.038	0.014	-0.004	0.100	0.019	0.185	-0.019
-0.187	1.030	0.057	-0.084	0.983	0.163	-0.077	-0.207	-0.045	-0.015	0.045	-0.014	0.077	0.050	0.173	-0.021
-0.172	1.007	0.069	-0.083	0.983	0.161	-0.098	0.024	-0.057	-0.001	0.021	-0.000	0.062	0.026	0.184	-0.019
-0.207	1.010	0.045	-0.083	0.984	0.159	-0.077	-0.129	-0.043	-0.035	0.025	-0.022	0.096	0.030	0.160	-0.020
-0.203	1.007	0.053	-0.083	0.984	0.156	-0.107	-0.129	-0.046	-0.032	0.021	-0.011	0.091	0.026	0.167	-0.024
-0.214	1.003	0.053	-0.081	0.985	0.154	-0.096	0.086	-0.087	-0.045	0.016	-0.009	0.102	0.022	0.167	-0.031
-0.199	1.003	0.073	-0.081	0.985	0.151	-0.113	-0.091	-0.062	-0.030	0.016	0.013	0.086	0.021	0.186	-0.031
-0.199	1.003	0.073	-0.079	0.986	0.148	-0.137	-0.072	-0.111	-0.031	0.015	0.016	0.086	0.021	0.185	-0.031
-0.210	1.003	0.010	-0.078	0.986	0.145	-0.134	-0.110	-0.088	-0.044	0.015	-0.044	0.097	0.021	0.121	-0.026
-0.183	0.995	0.065	-0.076	0.987	0.142	-0.168	-0.022	-0.107	-0.019	0.006	0.015	0.069	0.013	0.175	-0.026
-0.183	0.991	0.029	-0.075	0.988	0.138	-0.152	-0.047	-0.104	-0.020	0.002	-0.017	0.069	0.009	0.138	-0.024
-0.207	0.983	0.018	-0.074	0.988	0.134	-0.191	-0.122	-0.089	-0.045	-0.006	-0.024	0.091	0.001	0.125	-0.020
-0.191	0.995	0.029	-0.072	0.989	0.129	-0.218	-0.071	-0.123	-0.031	0.005	-0.008	0.075	0.012	0.136	-0.020
-0.172	1.007	0.010	-0.070	0.990	0.124	-0.214	-0.035	-0.131	-0.014	0.015	-0.023	0.055	0.024	0.115	-0.018
-0.180	1.010	0.041	-0.068	0.990	0.120	-0.220	-0.113	-0.099	-0.023	0.019	0.013	0.063	0.027	0.145	-0.014
-0.157	1.022	0.025	-0.066	0.991	0.116	-0.175	0.016	-0.119	-0.002	0.030	0.001	0.039	0.038	0.128	-0.016
-0.180	1.018	-0.018	-0.064	0.992	0.111	-0.216	0.031	-0.140	-0.028	0.025	-0.038	0.062	0.034	0.083	-0.014
-0.199	1.007	-0.014	-0.063	0.992	0.106	-0.255	-0.154	-0.084	-0.048	0.013	-0.028	0.080	0.022	0.086	-0.013
-0.145	1.022	0.002	-0.061	0.993	0.101	-0.232	-0.094	-0.092	0.005	0.028	-0.007	0.026	0.037	0.101	-0.017
-0.180	0.999	-0.014	-0.059	0.994	0.096	-0.224	-0.054	-0.129	-0.032	0.004	-0.018	0.060	0.014	0.084	-0.011
-0.176	0.999	-0.022	-0.058	0.994	0.091	-0.236	-0.150	-0.110	-0.029	0.004	-0.021	0.055	0.013	0.074	-0.008
-0.122	1.003	0.010	-0.055	0.995	0.086	-0.241	0.019	-0.146	0.022	0.007	0.016	0.001	0.017	0.104	-0.011
-0.172	0.991	-0.038	-0.053	0.995	0.081	-0.207	-0.033	-0.130	-0.030	-0.005	-0.027	0.051	0.004	0.056	-0.009
-0.153	1.003	-0.026	-0.051	0.996	0.076	-0.239	-0.020	-0.111	-0.013	0.006	-0.010	0.031	0.016	0.066	-0.008
-0.145	1.030	-0.002	-0.049	0.996	0.071	-0.228	-0.018	-0.105	-0.007	0.033	0.018	0.023	0.042	0.088	-0.015
-0.164	1.003	-0.057	-0.048	0.997	0.066	-0.220	-0.139	-0.082	-0.027	0.005	-0.032	0.042	0.015	0.032	-0.017
-0.160	0.999	-0.042	-0.047	0.997	0.061	-0.255	-0.001	-0.095	-0.025	0.001	-0.011	0.038	0.010	0.046	-0.015
-0.157	1.022	-0.014	-0.045	0.997	0.055	-0.276	-0.137	-0.108	-0.023	0.024	0.022	0.034	0.033	0.072	-0.016
-0.126	0.995	-0.034	-0.042	0.998	0.049	-0.316	0.003	-0.141	0.005	-0.003	0.009	0.003	0.005	0.051	-0.016
-0.157	1.007	-0.061	-0.040	0.998	0.042	-0.304	0.038	-0.138	-0.028	0.008	-0.012	0.033	0.016	0.022	-0.013
-0.145	1.010	-0.069	-0.037	0.999	0.036	-0.312	-0.014	-0.151	-0.019	0.012	-0.013	0.021	0.019	0.013	-0.009
-0.130	0.995	-0.069	-0.035	0.999	0.029	-0.333	-0.076	-0.126	-0.006	-0.004	-0.006	0.006	0.003	0.012	-0.018
-0.130	0.999	-0.061	-0.033	0.999	0.023	-0.268	-0.101	-0.105	-0.007	-0.000	0.007	0.006	0.007	0.019	-0.018
-0.168	1.007	-0.085	-0.031	0.999	0.017	-0.284	-0.005	-0.145	-0.048	0.007	-0.010	0.044	0.014	0.006	-0.011
-0.141	0.983	-0.077	-0.029	1.000	0.011	-0.278	-0.064	-0.107	-0.023	-0.016	0.004	0.017	0.010	0.000	-0.012
-0.095	1.003	-0.101	-0.027	1.000	0.006	-0.249	-0.024	-0.114	0.021	0.003	-0.014	0.029	0.009	0.025	-0.015
-0.133	0.991	-0.116	-0.026	1.000	0.000	-0.263	-0.082	-0.070	-0.019	-0.008	-0.024	0.009	0.004	0.042	-0.010
-0.137	1.014	-0.093	-0.025	1.000	-0.005	-0.241	-0.054	-0.081	-0.024	0.015	0.004	0.013	0.019	0.019	-0.006
-0.126	1.003	-0.085	-0.023	1.000	-0.010	-0.239	-0.104	-0.093	-0.014	0.003	0.017	0.002	0.007	0.012	-0.013
-0.107	1.003	-0.093	-0.021	1.000	-0.015	-0.243	-0.039	-0.122	0.003	0.003	0.015	0.018	0.006	0.021	-0.014
-0.122	0.987	-0.112	-0.019	1.000	-0.021	-0.281	-0.096	-0.111	-0.014	-0.012	0.001	0.002	0.010	0.042	-0.013
-0.122	0.999	-0.132	-0.017	0.999	-0.027	-0.289	-0.057	-0.094	-0.016	-0.000	-0.013	0.003	0.002	0.063	-0.014
-0.118	1.007	-0.105	-0.016	0.999	-0.032	-0.243	-0.075	-0.056	-0.013	0.007	0.020	0.007	0.009	0.036	-0.014
-0.137	1.018	-0.140	-0.016	0.999	-0.036	-0.180	-0.147	-0.015	-0.032	0.019	-0.011	0.013	0.021	0.073	-0.013
-0.110	1.014	-0.136	-0.015	0.999	-0.040	-0.189	-0.052	-0.067	-0.006	0.015	-0.003	0.014	0.017	0.070	-0.008
-0.114	1.022	-0.144	-0.014	0.999	-0.045	-0.215	-0.158	-0.058	-0.011	0.023	-0.006	0.009	0.025	0.078	-0.006
-0.076	1.014	-0.124	-0.012	0.999	-0.050	-0.268	-0.028	-0.104	0.025	0.016	0.019	0.046	0.017	0.058	0.002
-0.107	0.968	-0.136	-0.012	0.998	-0.056	-0.251	-0.137	-0.047	-0.006	-0.030	0.013	0.015	0.030	0.070	0.004
-0.080	0.964	-0.156	-0.011	0.998	-0.061	-0.247	-0.043	-0.052	0.019	-0.034	-0.002	0.042	0.033	0.090	0.009
-0.087	0.995	-0.140	-0.010	0.998	-0.066	-0.229	-0.088	-0.055	0.011	-0.003	0.019	0.034	0.002	0.075	0.005
-0.072	1.003	-0.156	-0.008	0.997	-0.072	-0.318	-0.029	-0.109	0.024	0.005	0.010	0.049	0.006	0.091	0.004
-0.091	0.976	-0.148	-0.005	0.997	-0.080	-0.379	-0.025	-0.143	0.002	-0.021	0.026	0.030	0.021	0.083	-0.001
-0.103	0.983	-0.175	-0.002	0.996	-0.088	-0.373	0.038	-0.165	-0.013	-0.013	0.006	0.019	0.013	0.110	-0.007
-0.095	0.991	-0.195	0.001	0.995	-0.095	-0.359	-0.130	-0.142	-0.008	-0.004	-0.006	0.027	0.005	0.130	-0.016
-0.110	0.976	-0.187	0.003	0.995	-0.104	-0.404	0.032	-0.164	-0.026	-0.019	0.010	0.013	0.021	0.122	-0.019
-0.099	0.983	-0.183	0.006	0.994	-0.112	-0.431	-0.027	-0.141	-0.018	-0.010	0.023	0.025	0.013	0.119	-0.017
-0.099	0.976	-0.195	0.009	0.993	-0.120	-0.360	0.006	-0.147	-0.020	-0.017	0.019	0.025	0.020	0.130	-0.015
-0.076	0.980	-0.207	0.011	0.992	-0.127	-0.348	0.045	-0.163	-0.000	-0.013	0.014	0.049	0.017	0.142	-0.024
-0.057	0.976	-0.203	0.014	0.991	-0.134	-0.369	0.029	-0.127	0.017	-0.016	0.026	0.069	0.021	0.138	-0.029
-0.137	0.964	-0.207	0.016	0.990	-0.142	-0.354	-0.003	-0.132	-0.066	-0.026	0.029	0.011	0.032	0.142	-0.034
-0.110	0.949	-0.211	0.018	0.989	-0.149	-0.352	-0.071	-0.127	-0.042	-0.041	0.032	0.016	0.047	0.146	-0.038
-0.110	0.949	-0.211	0.020	0.988	-0.156	-0.347	-0.026	-0.113	-0.044	-0.040	0.040	0.017	0.047	0.145	-0.047
-0.068	0.929	-0.199	0.021	0.987	-0.160	-0.230	0.067	-0.086	-0.003	-0.058	0.056	0.059	0.066	0.133	-0.040
-0.095	0.906	-0.219	0.022	0.986	-0.164	-0.162	0.007	-0.059	-0.030	-0.081	0.040	0.033	0.089	0.152	-0.033
-0.083	0.914	-0.207	0.023	0.986	-0.167	-0.152	-0.024	-0.031	-0.019	-0.073	0.055	0.045	0.081	0.139	-0.033
-0.060	0.922	-0.219	0.022	0.985	-0.169	-0.088	0.091	-0.009	0.004	-0.065	0.045	0.068	0.073	0.150	-0.035
-0.107	0.918	-0.215	0.020	0.985	-0.169	0.031	0.028	0.063	-0.040	-0.069	0.049	0.022	0.076	0.146	-0.035
-0.080	0.902	-0.199	0.019	0.986	-0.165	0.173	0.109	0.063	-0.011	-0.085	0.061	0.049	0.091	0.129	-0.038
-0.103	0.902	-0.219	0.015	0.987	-0.162	0.195	0.130	0.134	-0.031	-0.086	0.038	0.026	0.091	0.147	-0.046
-0.130	0.910	-0.242	0.011	0.988	-0.157	0.246	0.037	0.156	-0.054	-0.079	0.010	0.001	0.083	0.170	-0.040
-0.130	0.887	-0.235	0.008	0.989	-0.151	0.339	0.089	0.160	-0.050	-0.103	0.011	0.001	0.105	0.161	-0.037
-0.099	0.910	-0.215	0.003	0.990	-0.143	0.416	0.140	0.180	-0.015	-0.082	0.023	0.029	0.081	0.140	-0.026
-0.122	0.910	-0.258	-0.002	0.991	-0.133	0.516	0.131	0.218	-0.033	-0.083	-0.030	0.006	0.081	0.182	-0.004
-0.091	0.933	-0.258	-0.007	0.992	-0.124	0.486	0.194	0.238	0.003	-0.061	-0.039	0.036	0.058	0.180	0.026
-0.053	0.922	-0.246	-0.012	0.994	-0.113	0.560	0.190	0.226	0.046	-0.074	-0.038	0.074	0.069	0.167	0.046
-0.014	0.918	-0.246	-0.018	0.995	-0.101	0.646	0.572	0.211	0.090	-0.079	-0.051	0.112	0.072	0.166	0.057
-0.072	0.910	-0.306	-0.024	0.996	-0.088	0.662	0.647	0.267	0.039	-0.088	-0.123	0.053	0.080	0.224	0.041
-0.122	0.956	-0.286	-0.031	0.997	-0.074	0.679	0.659	0.284	-0.004	-0.043	-0.116	0.002	0.033	0.202	0.013
-0.210	0.976	-0.207	-0.037	0.997	-0.060	0.716	0.425	0.236	-0.086	-0.024	-0.051	0.087	0.014	0.121	-0.018
-0.210	0.980	-0.108	-0.041	0.998	-0.048	0.614	0.248	0.172	-0.082	-0.021	0.035	0.087	0.010	0.021	-0.038
-0.176	0.980	-0.101	-0.044	0.998	-0.038	0.524	0.235	0.113	-0.045	-0.022	0.032	0.053	0.010	0.012	-0.035
-0.168	0.983	-0.152	-0.046	0.998	-0.030	0.400	0.176	0.077	-0.035	-0.018	-0.027	0.045	0.005	0.062	-0.006
-0.110	1.010	-0.191	-0.048	0.999	-0.022	0.388	0.115	0.096	0.025	0.009	-0.074	0.013	0.022	0.100	0.031
-0.095	0.991	-0.239	-0.051	0.999	-0.015	0.383	0.063	0.118	0.043	-0.011	-0.128	0.028	0.003	0.146	0.058
-0.064	0.976	-0.199	-0.054	0.999	-0.009	0.352	-0.102	0.137	0.076	-0.026	-0.095	0.058	0.013	0.105	0.093
-0.080	0.976	-0.172	-0.056	0.998	-0.005	0.257	-0.221	0.128	0.064	-0.026	-0.072	0.042	0.013	0.076	0.123
-0.003	0.995	-0.156	-0.058	0.998	0.001	0.326	-0.091	0.091	0.142	-0.007	-0.062	0.119	0.007	0.058	0.140
0.040	1.007	-0.172	-0.059	0.998	0.007	0.319	-0.145	0.060	0.185	0.005	-0.084	0.160	0.018	0.072	0.156
0.001	0.995	-0.172	-0.059	0.998	0.012	0.287	-0.111	0.040	0.148	-0.007	-0.089	0.120	0.007	0.071	0.177
0.017	0.960	-0.168	-0.060	0.998	0.018	0.322	-0.084	0.054	0.164	-0.042	-0.091	0.135	0.028	0.065	0.178
0.017	0.937	-0.175	-0.062	0.998	0.024	0.361	-0.080	0.108	0.166	-0.064	-0.105	0.133	0.051	0.072	0.173
-0.014	0.941	-0.156	-0.065	0.997	0.033	0.457	-0.106	0.140	0.138	-0.060	-0.094	0.101	0.047	0.051	0.180
0.005	0.980	-0.128	-0.068	0.997	0.042	0.501	-0.178	0.154	0.160	-0.021	-0.076	0.119	0.007	0.021	0.186
0.036	1.003	-0.116	-0.069	0.996	0.051	0.504	-0.076	0.088	0.192	0.003	-0.074	0.149	0.016	0.008	0.182
0.051	1.022	-0.081	-0.070	0.996	0.061	0.501	0.032	0.046	0.208	0.022	-0.048	0.163	0.035	0.029	0.182
0.013	1.022	-0.061	-0.071	0.995	0.070	0.454	0.010	0.073	0.171	0.023	-0.037	0.123	0.036	0.049	0.178
0.001	1.038	-0.042	-0.072	0.994	0.078	0.439	-0.032	0.067	0.161	0.039	-0.026	0.111	0.051	0.070	0.162
-0.014	1.041	-0.065	-0.074	0.994	0.085	0.393	-0.007	0.088	0.147	0.044	-0.057	0.094	0.055	0.048	0.138
-0.049	1.068	-0.053	-0.075	0.993	0.091	0.327	0.070	0.083	0.114	0.072	-0.051	0.059	0.082	0.060	0.123
-0.076	1.065	-0.010	-0.078	0.992	0.097	0.300	-0.092	0.116	0.090	0.069	-0.013	0.031	0.078	0.104	0.104
-0.064	1.072	0.002	-0.078	0.992	0.103	0.294	0.135	0.047	0.102	0.077	-0.008	0.042	0.086	0.117	0.090
-0.110	1.045	-0.006	-0.080	0.991	0.107	0.241	-0.124	0.089	0.058	0.051	-0.020	0.005	0.059	0.109	0.065
-0.072	1.053	0.033	-0.080	0.990	0.112	0.262	0.214	0.023	0.097	0.059	0.014	0.033	0.066	0.149	0.038
-0.187	1.057	-0.010	-0.080	0.990	0.117	0.254	0.137	-0.001	-0.018	0.064	-0.034	0.083	0.070	0.107	0.023
-0.230	1.030	0.002	-0.081	0.989	0.121	0.218	-0.095	-0.020	-0.060	0.037	-0.026	0.125	0.043	0.119	0.011
-0.153	1.049	0.006	-0.080	0.989	0.125	0.210	0.125	-0.053	0.016	0.057	-0.027	0.049	0.062	0.123	-0.008
-0.180	1.030	0.006	-0.080	0.989	0.127	0.142	-0.047	-0.020	-0.011	0.038	-0.029	0.076	0.042	0.124	-0.011
-0.183	1.003	0.033	-0.080	0.988	0.129	0.120	-0.081	-0.018	-0.014	0.011	-0.004	0.079	0.015	0.152	0.005
-0.191	1.022	0.037	-0.080	0.988	0.130	0.092	-0.154	-0.039	-0.022	0.030	-0.001	0.087	0.034	0.156	-0.008
-0.126	1.007	0.053	-0.078	0.988	0.131	0.030	-0.061	-0.084	0.042	0.015	0.014	0.022	0.018	0.172	-0.007
-0.207	1.014	0.053	-0.075	0.989	0.130	-0.006	0.133	-0.162	-0.042	0.022	0.014	0.103	0.026	0.173	-0.020
-0.149	1.014	0.057	-0.072	0.989	0.130	-0.001	0.071	-0.171	0.013	0.022	0.018	0.045	0.026	0.177	-0.017
-0.241	0.991	0.037	-0.069	0.989	0.129	-0.070	0.045	-0.174	-0.082	-0.001	0.000	0.138	0.003	0.157	-0.026
-0.160	1.030	0.033	-0.065	0.990	0.127	-0.082	0.048	-0.214	-0.005	0.037	-0.002	0.057	0.042	0.154	-0.020
-0.176	1.045	0.002	-0.061	0.990	0.124	-0.105	-0.000	-0.184	-0.024	0.052	-0.031	0.072	0.057	0.122	-0.024
-0.176	1.045	0.002	-0.058	0.991	0.121	-0.134	0.052	-0.195	-0.028	0.051	-0.028	0.072	0.057	0.122	-0.020
-0.149	1.034	0.053	-0.053	0.992	0.118	-0.171	0.225	-0.235	-0.005	0.039	0.026	0.045	0.045	0.173	-0.030
-0.191	1.041	0.041	-0.049	0.992	0.115	-0.118	0.033	-0.230	-0.052	0.046	0.017	0.087	0.053	0.161	-0.035
-0.199	1.026	0.006	-0.046	0.993	0.111	-0.219	-0.107	-0.175	-0.063	0.030	-0.014	0.095	0.038	0.126	-0.039
-0.176	1.030	0.022	-0.043	0.993	0.106	-0.213	-0.001	-0.171	-0.043	0.033	0.006	0.071	0.042	0.141	-0.036
-0.172	1.018	-0.006	-0.041	0.994	0.101	-0.245	-0.121	-0.143	-0.041	0.021	-0.016	0.067	0.030	0.114	-0.037
-0.122	1.026	0.014	-0.037	0.995	0.096	-0.237	0.005	-0.181	0.006	0.028	0.008	0.017	0.038	0.134	-0.034
-0.207	1.026	-0.042	-0.034	0.995	0.089	-0.329	0.023	-0.173	-0.081	0.028	-0.040	0.102	0.037	0.078	-0.035
-0.145	0.995	0.041	-0.030	0.996	0.082	-0.341	0.081	-0.204	-0.024	-0.004	0.050	0.040	0.006	0.161	-0.030
-0.160	1.014	0.006	-0.028	0.997	0.075	-0.335	-0.077	-0.160	-0.042	0.015	0.022	0.055	0.026	0.126	-0.037
-0.110	1.018	0.018	-0.025	0.997	0.068	-0.340	-0.003	-0.157	0.005	0.018	0.041	0.005	0.030	0.137	-0.028
-0.122	0.991	0.033	-0.022	0.998	0.063	-0.242	-0.081	-0.148	-0.009	-0.009	0.061	0.017	0.003	0.153	-0.027
-0.126	1.010	-0.022	-0.020	0.998	0.057	-0.306	0.054	-0.113	-0.014	0.009	0.012	0.021	0.022	0.098	-0.024
-0.149	1.057	-0.042	-0.019	0.999	0.051	-0.295	-0.107	-0.095	-0.038	0.055	-0.001	0.043	0.068	0.078	-0.031
-0.133	1.061	-0.018	-0.017	0.999	0.045	-0.287	0.027	-0.099	-0.024	0.059	0.029	0.028	0.072	0.102	-0.031
-0.141	1.034	-0.010	-0.016	0.999	0.038	-0.353	-0.147	-0.095	-0.033	0.032	0.045	0.036	0.045	0.109	-0.034
-0.118	1.026	-0.026	-0.013	0.999	0.029	-0.408	0.080	-0.164	-0.013	0.023	0.037	0.012	0.037	0.093	-0.034
-0.141	1.007	-0.081	-0.010	1.000	0.022	-0.375	0.023	-0.185	-0.039	0.004	-0.010	0.035	0.017	0.038	-0.035
-0.130	0.999	-0.049	-0.007	1.000	0.012	-0.441	-0.216	-0.150	-0.030	-0.005	0.031	0.024	0.010	0.069	-0.033
-0.103	0.991	-0.006	-0.004	1.000	0.003	-0.451	0.026	-0.184	-0.007	-0.013	0.084	0.003	0.002	0.113	-0.030
-0.110	1.010	-0.049	-0.000	1.000	-0.005	-0.439	-0.040	-0.184	-0.018	0.007	0.050	0.004	0.021	0.069	-0.027
-0.080	1.018	-0.049	0.002	1.000	-0.014	-0.424	-0.052	-0.144	0.010	0.014	0.059	0.027	0.029	0.069	-0.026
-0.095	1.014	-0.077	0.005	1.000	-0.023	-0.416	-0.015	-0.167	-0.008	0.010	0.040	0.012	0.025	0.041	-0.026
-0.107	1.038	-0.097	0.008	1.000	-0.029	-0.335	0.125	-0.161	-0.022	0.034	0.027	0.000	0.048	0.022	-0.028
-0.114	1.007	-0.116	0.010	0.999	-0.037	-0.379	-0.121	-0.117	-0.032	0.003	0.016	0.008	0.017	0.002	-0.034
-0.110	1.010	-0.101	0.012	0.999	-0.046	-0.448	-0.005	-0.112	-0.031	0.007	0.041	0.004	0.020	0.017	-0.037
-0.103	0.983	-0.085	0.014	0.998	-0.055	-0.439	0.075	-0.112	-0.025	-0.020	0.065	0.004	0.007	0.033	-0.037
-0.087	0.983	-0.097	0.017	0.998	-0.063	-0.401	0.005	-0.159	-0.012	-0.019	0.062	0.020	0.007	0.021	-0.041
-0.095	0.983	-0.132	0.020	0.997	-0.071	-0.386	-0.026	-0.151	-0.023	-0.019	0.034	0.012	0.007	0.014	-0.031
-0.126	0.983	-0.168	0.021	0.997	-0.080	-0.430	-0.051	-0.082	-0.055	-0.018	0.008	0.019	0.007	0.050	-0.026
-0.045	1.003	-0.136	0.023	0.996	-0.087	-0.343	0.070	-0.131	0.023	0.002	0.046	0.062	0.013	0.019	-0.023
-0.072	1.007	-0.148	0.025	0.995	-0.095	-0.403	0.134	-0.140	-0.006	0.007	0.043	0.036	0.017	0.030	-0.027
-0.072	0.983	-0.172	0.028	0.994	-0.103	-0.384	0.118	-0.174	-0.009	-0.016	0.027	0.036	0.007	0.054	-0.018
-0.099	0.976	-0.156	0.031	0.993	-0.111	-0.381	-0.019	-0.130	-0.038	-0.023	0.051	0.009	0.015	0.038	-0.025
-0.041	0.972	-0.144	0.033	0.992	-0.118	-0.351	0.146	-0.144	0.018	-0.025	0.070	0.067	0.019	0.026	-0.034
-0.083	0.980	-0.199	0.035	0.992	-0.125	-0.325	0.209	-0.163	-0.027	-0.017	0.021	0.024	0.011	0.081	-0.038
-0.114	0.964	-0.207	0.037	0.991	-0.132	-0.345	0.042	-0.099	-0.060	-0.031	0.021	0.007	0.026	0.089	-0.030
-0.076	0.972	-0.187	0.038	0.990	-0.138	-0.318	0.000	-0.081	-0.023	-0.023	0.047	0.032	0.018	0.069	-0.033
-0.057	0.972	-0.207	0.039	0.989	-0.143	-0.219	0.002	-0.069	-0.005	-0.022	0.032	0.051	0.018	0.089	-0.036
-0.045	0.968	-0.164	0.040	0.988	-0.147	-0.221	0.063	-0.068	0.006	-0.025	0.079	0.063	0.022	0.046	-0.029
-0.083	0.964	-0.203	0.041	0.987	-0.153	-0.260	0.048	-0.062	-0.034	-0.028	0.045	0.024	0.026	0.085	-0.033
-0.057	0.960	-0.195	0.041	0.987	-0.157	-0.210	0.072	-0.067	-0.007	-0.031	0.058	0.051	0.030	0.077	-0.039
-0.091	0.968	-0.211	0.042	0.986	-0.162	-0.217	0.080	-0.067	-0.043	-0.023	0.046	0.016	0.022	0.093	-0.043
-0.072	0.949	-0.191	0.041	0.985	-0.165	-0.187	0.066	-0.000	-0.023	-0.042	0.070	0.036	0.041	0.073	-0.041
-0.076	0.937	-0.211	0.041	0.985	-0.167	-0.088	0.036	-0.000	-0.027	-0.053	0.052	0.031	0.053	0.092	-0.047
-0.072	0.933	-0.207	0.040	0.985	-0.169	-0.081	-0.030	0.024	-0.022	-0.057	0.058	0.035	0.057	0.088	-0.041
-0.095	0.937	-0.223	0.040	0.985	-0.170	-0.033	0.061	0.002	-0.045	-0.053	0.043	0.012	0.053	0.104	-0.038
-0.053	0.953	-0.207	0.038	0.985	-0.170	-0.005	0.053	0.039	-0.001	-0.038	0.059	0.054	0.037	0.088	-0.032
-0.072	0.980	-0.219	0.037	0.985	-0.171	-0.037	0.008	0.061	-0.019	-0.011	0.048	0.035	0.011	0.099	-0.034
-0.060	0.956	-0.250	0.035	0.985	-0.171	0.001	0.039	0.070	-0.006	-0.034	0.017	0.047	0.034	0.130	-0.038
-0.091	0.937	-0.223	0.033	0.985	-0.171	0.037	-0.040	0.074	-0.035	-0.053	0.044	0.016	0.053	0.103	-0.043
-0.130	0.949	-0.227	0.032	0.985	-0.171	-0.018	0.002	0.060	-0.072	-0.042	0.040	0.023	0.042	0.106	-0.038
-0.083	0.937	-0.203	0.030	0.985	-0.171	0.031	-0.039	0.056	-0.025	-0.054	0.063	0.023	0.054	0.082	-0.036
-0.057	0.968	-0.235	0.029	0.985	-0.169	0.123	0.085	0.035	0.003	-0.023	0.029	0.050	0.023	0.113	-0.035
-0.057	0.968	-0.235	0.028	0.986	-0.167	0.119	-0.003	0.060	0.005	-0.024	0.027	0.050	0.023	0.113	-0.028
-0.099	0.902	-0.235	0.025	0.986	-0.165	0.096	-0.019	0.120	-0.035	-0.090	0.025	0.007	0.089	0.113	-0.026
-0.091	0.922	-0.199	0.022	0.987	-0.162	0.175	0.083	0.125	-0.024	-0.071	0.057	0.015	0.070	0.077	-0.033
-0.103	0.953	-0.235	0.018	0.987	-0.158	0.217	0.099	0.157	-0.032	-0.041	0.018	0.003	0.039	0.112	-0.036
-0.122	0.964	-0.258	0.015	0.988	-0.153	0.270	0.067	0.155	-0.048	-0.031	-0.011	0.017	0.027	0.136	-0.029
-0.103	0.945	-0.246	0.011	0.989	-0.146	0.359	0.096	0.153	-0.025	-0.051	-0.006	0.003	0.046	0.124	-0.016
-0.087	0.980	-0.231	0.007	0.990	-0.138	0.390	0.143	0.146	-0.006	-0.018	0.002	0.019	0.011	0.108	0.016
-0.068	0.976	-0.254	0.004	0.991	-0.131	0.386	0.156	0.154	0.017	-0.023	-0.029	0.038	0.015	0.131	0.039
0.001	0.956	-0.333	-0.001	0.992	-0.124	0.389	0.468	0.158	0.090	-0.043	-0.115	0.107	0.034	0.210	0.040
-0.060	0.953	-0.349	-0.005	0.993	-0.115	0.478	0.635	0.150	0.033	-0.048	-0.139	0.045	0.038	0.226	0.024
-0.149	0.953	-0.282	-0.010	0.994	-0.107	0.432	0.519	0.159	-0.050	-0.050	-0.081	0.044	0.037	0.158	-0.005
-0.191	0.945	-0.183	-0.014	0.995	-0.098	0.471	0.401	0.112	-0.089	-0.058	0.008	0.087	0.045	0.058	-0.047
-0.218	0.922	-0.140	-0.017	0.996	-0.090	0.424	0.265	0.116	-0.112	-0.082	0.043	0.114	0.067	0.014	-0.068
-0.203	0.914	-0.168	-0.020	0.996	-0.083	0.362	0.132	0.120	-0.094	-0.091	0.008	0.099	0.074	0.041	-0.062
-0.157	0.956	-0.211	-0.023	0.997	-0.077	0.287	0.088	0.096	-0.045	-0.049	-0.041	0.053	0.032	0.084	-0.032
-0.118	0.976	-0.211	-0.025	0.997	-0.073	0.258	0.007	0.106	-0.004	-0.030	-0.045	0.014	0.012	0.084	0.007
-0.076	0.976	-0.235	-0.027	0.997	-0.068	0.237	-0.045	0.108	0.041	-0.031	-0.073	0.028	0.012	0.107	0.046
-0.076	0.960	-0.266	-0.030	0.997	-0.065	0.198	-0.095	0.113	0.043	-0.046	-0.108	0.028	0.027	0.137	0.084
-0.033	0.953	-0.231	-0.032	0.998	-0.062	0.188	-0.162	0.107	0.088	-0.054	-0.076	0.071	0.034	0.101	0.118
0.013	0.968	-0.258	-0.034	0.998	-0.058	0.218	-0.188	0.115	0.136	-0.039	-0.108	0.118	0.019	0.128	0.139
0.055	0.980	-0.195	-0.034	0.998	-0.054	0.247	-0.157	0.055	0.179	-0.028	-0.049	0.161	0.007	0.064	0.164
0.036	0.987	-0.211	-0.034	0.998	-0.050	0.201	-0.174	0.004	0.160	-0.020	-0.069	0.143	0.000	0.080	0.178
0.059	0.953	-0.227	-0.033	0.998	-0.046	0.248	-0.246	-0.005	0.183	-0.055	-0.089	0.167	0.034	0.095	0.181
0.036	0.925	-0.231	-0.034	0.999	-0.041	0.279	-0.232	0.064	0.161	-0.082	-0.098	0.145	0.061	0.099	0.180
0.032	0.929	-0.215	-0.036	0.999	-0.033	0.429	-0.124	0.094	0.159	-0.079	-0.090	0.141	0.057	0.082	0.183
0.032	0.960	-0.199	-0.038	0.999	-0.024	0.516	-0.080	0.134	0.161	-0.048	-0.084	0.142	0.026	0.065	0.173
0.047	0.983	-0.164	-0.042	0.999	-0.014	0.525	-0.141	0.208	0.181	-0.025	-0.059	0.158	0.003	0.029	0.168
0.001	0.999	-0.152	-0.046	0.999	-0.003	0.547	-0.016	0.216	0.139	-0.009	-0.057	0.112	0.013	0.016	0.160
0.001	0.999	-0.152	-0.050	0.999	0.008	0.575	-0.046	0.192	0.143	-0.009	-0.069	0.112	0.013	0.015	0.140
-0.007	1.030	-0.101	-0.053	0.998	0.017	0.486	-0.031	0.190	0.139	0.023	-0.027	0.104	0.044	0.037	0.127
-0.072	1.018	-0.077	-0.058	0.998	0.026	0.456	-0.077	0.199	0.078	0.011	-0.012	0.038	0.033	0.062	0.115
-0.030	1.014	-0.085	-0.062	0.998	0.034	0.460	-0.040	0.209	0.124	0.008	-0.029	0.080	0.030	0.056	0.095
-0.060	1.030	-0.034	-0.065	0.997	0.044	0.470	0.039	0.149	0.096	0.024	0.013	0.048	0.045	0.108	0.079
-0.103	1.049	-0.049	-0.068	0.996	0.049	0.311	0.021	0.152	0.057	0.044	-0.009	0.005	0.065	0.094	0.066
-0.114	1.057	-0.069	-0.070	0.996	0.056	0.329	0.125	0.102	0.048	0.052	-0.035	0.007	0.074	0.075	0.040
-0.164	1.014	-0.049	-0.073	0.995	0.062	0.328	-0.007	0.132	0.001	0.010	-0.021	0.059	0.031	0.096	0.024
-0.180	1.034	-0.042	-0.075	0.995	0.068	0.305	-0.005	0.123	-0.012	0.029	-0.019	0.075	0.051	0.105	0.012
-0.180	1.034	-0.057	-0.078	0.994	0.072	0.243	0.007	0.113	-0.009	0.029	-0.040	0.076	0.051	0.090	0.002
-0.195	1.068	-0.057	-0.080	0.994	0.076	0.212	-0.087	0.092	-0.022	0.064	-0.043	0.092	0.086	0.091	-0.004
-0.164	1.049	-0.006	-0.080	0.994	0.080	0.221	0.034	-0.024	0.008	0.045	0.004	0.062	0.067	0.144	0.000
-0.195	1.014	-0.010	-0.080	0.993	0.082	0.110	0.043	-0.022	-0.023	0.010	-0.002	0.093	0.032	0.141	-0.002
-0.168	0.983	-0.045	-0.080	0.993	0.082	0.012	0.031	-0.009	0.004	-0.021	-0.038	0.067	0.001	0.106	-0.004
-0.183	1.022	-0.018	-0.079	0.993	0.083	0.075	0.007	-0.055	-0.012	0.018	-0.011	0.083	0.039	0.134	-0.007
-0.180	0.991	0.010	-0.077	0.993	0.084	0.050	0.080	-0.101	-0.010	-0.013	0.015	0.080	0.008	0.163	-0.005
-0.183	0.983	-0.010	-0.076	0.994	0.083	-0.027	-0.051	-0.088	-0.015	-0.021	-0.004	0.084	0.000	0.144	-0.014
-0.168	1.026	0.018	-0.074	0.994	0.083	0.012	0.088	-0.088	-0.001	0.021	0.024	0.069	0.043	0.172	-0.017
-0.187	1.038	0.014	-0.072	0.994	0.082	-0.054	0.103	-0.107	-0.022	0.032	0.021	0.088	0.055	0.168	-0.024
-0.183	1.007	0.002	-0.070	0.994	0.082	-0.015	0.054	-0.106	-0.020	0.001	0.009	0.084	0.024	0.157	-0.035
-0.207	0.983	0.014	-0.069	0.994	0.082	0.013	0.026	-0.074	-0.045	-0.022	0.021	0.108	0.001	0.169	-0.042
-0.233	1.003	0.006	-0.069	0.994	0.081	-0.042	0.015	-0.036	-0.072	-0.003	0.014	0.135	0.020	0.162	-0.047
-0.199	0.995	0.014	-0.068	0.994	0.080	-0.021	-0.002	-0.057	-0.038	-0.011	0.022	0.100	0.012	0.170	-0.045
-0.226	1.026	-0.030	-0.067	0.995	0.080	-0.018	0.062	-0.075	-0.066	0.020	-0.021	0.128	0.043	0.127	-0.037
-0.176	1.045	-0.026	-0.066	0.995	0.079	-0.010	-0.110	-0.075	-0.017	0.039	-0.017	0.077	0.063	0.131	-0.024
-0.149	1.030	0.029	-0.064	0.995	0.077	-0.087	0.013	-0.108	0.008	0.023	0.040	0.050	0.047	0.186	-0.024
-0.149	1.030	0.029	-0.062	0.995	0.076	-0.062	-0.049	-0.102	0.006	0.023	0.041	0.050	0.047	0.186	-0.014
-0.210	1.010	-0.053	-0.062	0.995	0.072	-0.148	-0.079	-0.071	-0.056	0.003	-0.038	0.112	0.028	0.104	-0.021
-0.157	1.003	-0.006	-0.060	0.996	0.069	-0.159	0.017	-0.099	-0.004	-0.005	0.012	0.058	0.021	0.151	-0.018
-0.199	1.003	-0.030	-0.058	0.996	0.065	-0.188	-0.067	-0.115	-0.049	-0.005	-0.008	0.100	0.021	0.128	-0.022
-0.157	1.018	-0.065	-0.056	0.997	0.061	-0.172	-0.059	-0.131	-0.008	0.010	-0.039	0.057	0.036	0.093	-0.025
-0.176	1.022	-0.030	-0.054	0.997	0.056	-0.216	0.059	-0.125	-0.030	0.014	0.001	0.076	0.040	0.128	-0.023
-0.195	1.003	-0.014	-0.052	0.997	0.052	-0.183	-0.143	-0.111	-0.050	-0.005	0.021	0.095	0.021	0.144	-0.017
-0.145	1.010	-0.049	-0.050	0.998	0.048	-0.191	-0.055	-0.127	-0.002	0.002	-0.010	0.045	0.029	0.109	-0.026
-0.141	1.041	-0.018	-0.047	0.998	0.044	-0.211	0.100	-0.165	-0.001	0.033	0.026	0.041	0.060	0.141	-0.025
-0.187	1.034	-0.061	-0.044	0.998	0.038	-0.262	-0.063	-0.150	-0.050	0.025	-0.012	0.087	0.052	0.097	-0.023
-0.145	1.007	-0.014	-0.042	0.999	0.034	-0.220	-0.016	-0.137	-0.010	-0.002	0.040	0.045	0.025	0.144	-0.025
-0.180	1.026	-0.065	-0.040	0.999	0.027	-0.323	0.034	-0.118	-0.047	0.017	-0.005	0.079	0.044	0.093	-0.026
-0.145	1.014	-0.077	-0.038	0.999	0.021	-0.300	-0.068	-0.105	-0.015	0.005	-0.010	0.044	0.033	0.081	-0.029
-0.145	1.041	-0.077	-0.036	0.999	0.015	-0.281	-0.023	-0.111	-0.017	0.032	-0.005	0.044	0.060	0.081	-0.018
-0.183	1.045	-0.077	-0.034	0.999	0.007	-0.343	-0.193	-0.114	-0.057	0.036	0.002	0.082	0.064	0.081	-0.017
-0.083	1.014	-0.069	-0.031	1.000	-0.001	-0.384	-0.047	-0.159	0.040	0.005	0.018	0.018	0.033	0.089	-0.018
-0.153	1.018	-0.073	-0.028	1.000	-0.009	-0.412	-0.003	-0.181	-0.033	0.009	0.023	0.051	0.036	0.085	-0.024
-0.122	1.034	-0.077	-0.025	1.000	-0.018	-0.442	-0.019	-0.182	-0.006	0.024	0.028	0.020	0.052	0.081	-0.021
-0.164	1.022	-0.116	-0.022	0.999	-0.027	-0.434	0.027	-0.176	-0.051	0.013	-0.002	0.062	0.040	0.042	-0.031
-0.149	0.999	-0.116	-0.019	0.999	-0.037	-0.475	-0.128	-0.157	-0.038	-0.010	0.007	0.047	0.017	0.042	-0.031
-0.126	0.995	-0.120	-0.016	0.999	-0.045	-0.424	-0.064	-0.168	-0.018	-0.014	0.012	0.023	0.013	0.037	-0.033
-0.133	1.007	-0.116	-0.013	0.998	-0.054	-0.422	0.083	-0.165	-0.029	-0.002	0.025	0.031	0.024	0.041	-0.035
-0.114	0.964	-0.108	-0.011	0.998	-0.062	-0.382	0.012	-0.140	-0.012	-0.044	0.041	0.011	0.018	0.049	-0.030
-0.153	1.014	-0.136	-0.008	0.998	-0.068	-0.326	-0.065	-0.132	-0.053	0.007	0.020	0.050	0.032	0.021	-0.031
-0.110	1.022	-0.152	-0.006	0.997	-0.076	-0.372	0.039	-0.131	-0.013	0.015	0.012	0.007	0.039	0.005	-0.031
-0.114	1.014	-0.144	-0.004	0.996	-0.085	-0.421	-0.141	-0.109	-0.019	0.008	0.028	0.011	0.031	0.012	-0.025
-0.118	1.010	-0.160	-0.000	0.996	-0.094	-0.433	0.007	-0.195	-0.026	0.005	0.021	0.014	0.027	0.003	-0.015
-0.072	0.968	-0.152	0.003	0.995	-0.103	-0.460	0.026	-0.197	0.016	-0.037	0.038	0.032	0.016	0.004	-0.021
-0.072	0.968	-0.152	0.007	0.994	-0.113	-0.504	0.044	-0.203	0.012	-0.035	0.049	0.032	0.016	0.004	-0.021
-0.126	0.956	-0.203	0.011	0.992	-0.122	-0.443	-0.029	-0.200	-0.045	-0.046	0.006	0.021	0.028	0.048	-0.015
-0.103	0.949	-0.199	0.014	0.991	-0.132	-0.484	-0.104	-0.156	-0.025	-0.052	0.020	0.002	0.035	0.044	-0.015
-0.072	0.983	-0.227	0.016	0.990	-0.141	-0.436	0.025	-0.150	0.003	-0.016	0.002	0.033	0.001	0.072	-0.018
-0.060	0.991	-0.211	0.019	0.989	-0.149	-0.414	0.067	-0.175	0.011	-0.007	0.026	0.044	0.007	0.056	-0.010
-0.080	0.983	-0.211	0.023	0.987	-0.159	-0.477	0.089	-0.202	-0.011	-0.013	0.035	0.026	0.001	0.056	-0.016
-0.053	0.968	-0.211	0.026	0.985	-0.168	-0.451	0.134	-0.208	0.012	-0.027	0.044	0.052	0.017	0.057	-0.020
-0.122	0.949	-0.254	0.028	0.984	-0.177	-0.445	0.014	-0.145	-0.059	-0.045	0.010	0.017	0.037	0.100	-0.029
-0.060	0.941	-0.219	0.031	0.982	-0.186	-0.457	0.093	-0.173	-0.001	-0.050	0.055	0.045	0.045	0.065	-0.033
-0.087	0.964	-0.235	0.034	0.980	-0.195	-0.428	0.066	-0.149	-0.030	-0.025	0.048	0.018	0.022	0.081	-0.044
-0.087	0.960	-0.254	0.036	0.979	-0.202	-0.369	0.174	-0.189	-0.033	-0.027	0.035	0.018	0.026	0.101	-0.039
-0.107	0.933	-0.286	0.038	0.977	-0.210	-0.415	0.051	-0.135	-0.054	-0.052	0.012	0.001	0.053	0.132	-0.048
-0.076	0.968	-0.274	0.041	0.975	-0.218	-0.365	0.105	-0.179	-0.026	-0.016	0.032	0.030	0.019	0.120	-0.046
-0.099	0.956	-0.254	0.043	0.974	-0.224	-0.301	-0.002	-0.136	-0.052	-0.026	0.057	0.007	0.031	0.100	-0.041
-0.057	0.929	-0.254	0.045	0.972	-0.230	-0.319	0.027	-0.111	-0.011	-0.052	0.064	0.049	0.058	0.101	-0.041
-0.053	0.910	-0.290	0.046	0.971	-0.235	-0.236	0.094	-0.104	-0.009	-0.070	0.033	0.052	0.077	0.136	-0.039
-0.099	0.956	-0.321	0.047	0.970	-0.239	-0.203	0.031	-0.051	-0.055	-0.023	0.006	0.006	0.031	0.168	-0.031
-0.045	0.945	-0.266	0.047	0.969	-0.242	-0.120	-0.029	-0.047	-0.002	-0.035	0.063	0.060	0.043	0.112	-0.033
-0.057	0.918	-0.286	0.048	0.969	-0.244	-0.094	0.029	-0.043	-0.014	-0.061	0.045	0.048	0.070	0.132	-0.033
-0.068	0.922	-0.274	0.047	0.968	-0.245	-0.059	0.101	-0.015	-0.025	-0.057	0.058	0.037	0.066	0.120	-0.029
-0.053	0.933	-0.306	0.046	0.968	-0.246	-0.036	0.074	0.035	-0.009	-0.046	0.028	0.052	0.055	0.151	-0.033
-0.064	0.914	-0.290	0.045	0.968	-0.247	-0.036	-0.021	0.056	-0.019	-0.065	0.044	0.040	0.074	0.135	-0.036
-0.072	0.898	-0.270	0.043	0.968	-0.247	-0.009	0.114	0.042	-0.025	-0.081	0.064	0.032	0.089	0.115	-0.037
-0.080	0.887	-0.294	0.041	0.968	-0.248	-0.047	0.136	0.037	-0.031	-0.092	0.041	0.024	0.101	0.139	-0.042
-0.087	0.906	-0.294	0.040	0.968	-0.248	0.021	0.051	0.047	-0.038	-0.073	0.040	0.016	0.082	0.139	-0.044
-0.083	0.922	-0.294	0.039	0.968	-0.246	0.112	0.055	0.015	-0.033	-0.059	0.038	0.020	0.066	0.139	-0.044
-0.083	0.922	-0.294	0.037	0.969	-0.243	0.185	-0.073	0.079	-0.032	-0.060	0.035	0.020	0.066	0.139	-0.043
-0.095	0.910	-0.294	0.035	0.971	-0.238	0.246	-0.004	0.102	-0.041	-0.072	0.030	0.008	0.078	0.139	-0.043
-0.083	0.895	-0.282	0.032	0.972	-0.234	0.249	0.019	0.139	-0.026	-0.089	0.037	0.019	0.093	0.127	-0.038
-0.095	0.891	-0.270	0.028	0.973	-0.228	0.311	0.075	0.127	-0.034	-0.095	0.043	0.007	0.097	0.115	-0.036
-0.076	0.883	-0.290	0.025	0.975	-0.221	0.363	0.076	0.126	-0.012	-0.104	0.017	0.025	0.105	0.134	-0.030
-0.107	0.891	-0.309	0.021	0.976	-0.215	0.328	0.126	0.161	-0.039	-0.098	-0.009	0.007	0.097	0.153	-0.020
-0.095	0.910	-0.298	0.017	0.978	-0.208	0.385	0.082	0.171	-0.023	-0.080	-0.004	0.004	0.078	0.141	0.001
-0.064	0.929	-0.302	0.013	0.980	-0.199	0.496	0.198	0.175	0.012	-0.063	-0.017	0.035	0.058	0.144	0.017
-0.037	0.918	-0.325	0.008	0.982	-0.190	0.472	0.376	0.170	0.044	-0.077	-0.050	0.061	0.069	0.167	0.028
-0.068	0.933	-0.392	0.001	0.984	-0.180	0.547	0.475	0.228	0.020	-0.063	-0.127	0.030	0.054	0.234	0.022
-0.110	0.941	-0.369	-0.006	0.986	-0.168	0.645	0.524	0.245	-0.016	-0.058	-0.115	0.012	0.046	0.210	0.009
-0.176	0.983	-0.298	-0.012	0.988	-0.155	0.661	0.430	0.218	-0.075	-0.018	-0.057	0.077	0.003	0.139	-0.021
-0.168	0.972	-0.254	-0.016	0.990	-0.143	0.606	0.275	0.177	-0.063	-0.031	-0.025	0.069	0.015	0.095	-0.048
-0.195	0.941	-0.187	-0.021	0.991	-0.132	0.566	0.259	0.156	-0.085	-0.063	0.031	0.095	0.045	0.027	-0.051
-0.195	0.925	-0.207	-0.025	0.992	-0.123	0.490	0.177	0.153	-0.082	-0.080	0.002	0.095	0.060	0.046	-0.030
-0.122	0.949	-0.239	-0.028	0.993	-0.114	0.426	0.139	0.128	-0.005	-0.058	-0.038	0.022	0.037	0.077	-0.007
-0.087	0.991	-0.270	-0.031	0.994	-0.108	0.337	0.122	0.110	0.032	-0.016	-0.076	0.013	0.006	0.108	0.025
-0.083	1.010	-0.282	-0.033	0.994	-0.102	0.320	0.010	0.110	0.038	0.003	-0.094	0.018	0.025	0.120	0.058
-0.087	0.983	-0.298	-0.035	0.995	-0.097	0.308	-0.152	0.098	0.036	-0.025	-0.115	0.014	0.002	0.135	0.087
-0.049	0.991	-0.242	-0.036	0.995	-0.093	0.229	-0.193	0.067	0.075	-0.017	-0.064	0.053	0.006	0.079	0.112
0.020	0.995	-0.235	-0.036	0.995	-0.089	0.222	-0.092	0.029	0.145	-0.014	-0.060	0.123	0.011	0.070	0.136
0.040	1.010	-0.258	-0.035	0.996	-0.086	0.167	-0.150	-0.004	0.163	0.002	-0.086	0.142	0.027	0.093	0.154
0.040	1.007	-0.278	-0.033	0.996	-0.084	0.146	-0.053	-0.095	0.161	-0.003	-0.108	0.142	0.023	0.111	0.171
0.024	0.995	-0.258	-0.030	0.996	-0.081	0.167	-0.044	-0.150	0.143	-0.015	-0.091	0.127	0.012	0.090	0.173
0.036	0.983	-0.274	-0.027	0.997	-0.079	0.150	-0.128	-0.109	0.151	-0.027	-0.109	0.138	0.001	0.105	0.173
0.028	0.933	-0.258	-0.027	0.997	-0.074	0.273	-0.158	-0.018	0.143	-0.077	-0.098	0.131	0.048	0.088	0.167
0.040	0.906	-0.258	-0.028	0.997	-0.068	0.325	-0.125	0.079	0.155	-0.105	-0.104	0.142	0.075	0.086	0.166
0.024	0.976	-0.211	-0.030	0.998	-0.060	0.458	-0.162	0.137	0.142	-0.036	-0.065	0.126	0.005	0.038	0.161
0.024	0.976	-0.211	-0.033	0.998	-0.049	0.534	-0.064	0.155	0.145	-0.036	-0.075	0.125	0.004	0.037	0.150
0.020	1.041	-0.183	-0.036	0.999	-0.040	0.497	0.070	0.132	0.144	0.029	-0.057	0.121	0.062	0.008	0.138
-0.033	1.034	-0.183	-0.038	0.999	-0.031	0.478	-0.057	0.130	0.093	0.021	-0.066	0.067	0.055	0.007	0.127
-0.014	0.987	-0.148	-0.040	0.999	-0.021	0.495	0.042	0.113	0.114	-0.026	-0.041	0.086	0.010	0.030	0.117
-0.037	1.022	-0.140	-0.043	0.999	-0.012	0.495	-0.032	0.118	0.093	0.009	-0.042	0.062	0.045	0.039	0.099
-0.033	1.041	-0.132	-0.045	0.999	-0.003	0.446	0.001	0.118	0.099	0.028	-0.043	0.065	0.064	0.049	0.088
-0.064	1.034	-0.073	-0.047	0.999	0.005	0.421	0.037	0.097	0.070	0.021	0.008	0.034	0.057	0.109	0.068
-0.083	1.018	-0.093	-0.048	0.999	0.013	0.412	0.150	0.054	0.052	0.005	-0.019	0.014	0.042	0.091	0.050
-0.141	1.026	-0.124	-0.050	0.999	0.020	0.393	0.024	0.075	-0.004	0.013	-0.058	0.044	0.050	0.061	0.030
-0.137	1.030	-0.089	-0.052	0.998	0.026	0.316	-0.025	0.081	0.002	0.017	-0.029	0.040	0.054	0.098	0.025
-0.141	1.041	-0.069	-0.053	0.998	0.032	0.324	-0.039	0.050	-0.000	0.029	-0.015	0.044	0.066	0.118	0.014
-0.122	1.038	-0.101	-0.054	0.998	0.037	0.270	-0.083	0.033	0.020	0.025	-0.052	0.025	0.063	0.088	0.007
-0.133	1.010	-0.034	-0.054	0.998	0.041	0.203	0.041	-0.012	0.008	-0.002	0.011	0.037	0.036	0.156	0.006
-0.164	1.018	-0.045	-0.053	0.998	0.044	0.150	0.030	-0.054	-0.023	0.006	-0.003	0.068	0.044	0.145	0.006
-0.137	1.026	-0.045	-0.052	0.998	0.045	0.053	-0.035	-0.063	0.003	0.014	-0.003	0.041	0.052	0.146	-0.013
-0.137	1.030	-0.049	-0.051	0.998	0.045	0.030	0.053	-0.051	0.003	0.018	-0.008	0.042	0.056	0.142	-0.021
-0.203	0.987	-0.038	-0.051	0.998	0.045	-0.001	0.090	-0.041	-0.063	-0.025	0.004	0.108	0.013	0.155	-0.018
-0.172	1.014	-0.034	-0.050	0.998	0.045	0.040	-0.088	-0.049	-0.033	0.002	0.007	0.077	0.041	0.160	-0.029
-0.153	0.991	-0.057	-0.050	0.998	0.046	0.048	-0.092	-0.035	-0.014	-0.022	-0.018	0.058	0.018	0.137	-0.035
-0.183	0.980	-0.006	-0.049	0.998	0.047	0.030	0.256	-0.071	-0.046	-0.034	0.032	0.090	0.006	0.188	-0.030
-0.157	0.976	-0.022	-0.049	0.998	0.046	-0.031	-0.111	-0.025	-0.020	-0.037	0.017	0.064	0.002	0.173	-0.029
-0.183	0.987	-0.073	-0.048	0.998	0.045	0.005	0.020	-0.039	-0.047	-0.026	-0.034	0.092	0.014	0.122	-0.032
-0.172	1.010	-0.049	-0.047	0.998	0.045	-0.030	0.163	-0.085	-0.037	-0.002	-0.010	0.081	0.037	0.146	-0.025
-0.168	1.007	-0.077	-0.046	0.998	0.045	0.031	0.058	-0.074	-0.034	-0.006	-0.038	0.078	0.034	0.119	-0.034
-0.157	1.026	-0.057	-0.044	0.998	0.044	-0.032	-0.008	-0.099	-0.024	0.014	-0.017	0.067	0.053	0.139	-0.028
-0.218	1.034	-0.061	-0.043	0.998	0.044	0.033	0.149	-0.100	-0.087	0.022	-0.021	0.130	0.061	0.135	-0.027
-0.122	0.999	-0.022	-0.041	0.998	0.045	0.014	-0.095	-0.071	0.009	-0.012	0.018	0.034	0.027	0.175	-0.029
-0.145	1.022	-0.002	-0.041	0.998	0.043	-0.078	0.039	-0.058	-0.015	0.011	0.040	0.058	0.050	0.194	-0.034
-0.153	0.991	-0.014	-0.040	0.998	0.041	-0.079	-0.124	-0.072	-0.024	-0.020	0.030	0.066	0.019	0.182	-0.021
-0.195	1.003	-0.105	-0.039	0.998	0.038	-0.100	-0.170	-0.047	-0.066	-0.008	-0.058	0.109	0.031	0.091	-0.022
-0.126	1.007	-0.034	-0.037	0.999	0.036	-0.137	0.031	-0.104	0.001	-0.005	0.016	0.040	0.035	0.162	-0.024
-0.130	1.041	-0.057	-0.035	0.999	0.033	-0.119	0.079	-0.139	-0.005	0.030	-0.006	0.044	0.070	0.137	-0.022
-0.172	1.010	-0.073	-0.033	0.999	0.030	-0.151	-0.076	-0.118	-0.050	-0.002	-0.018	0.087	0.039	0.121	-0.017
-0.145	1.018	-0.073	-0.030	0.999	0.025	-0.218	-0.020	-0.147	-0.026	0.005	-0.014	0.060	0.046	0.120	-0.020
-0.137	1.053	-0.065	-0.027	0.999	0.021	-0.202	0.001	-0.178	-0.022	0.040	-0.002	0.053	0.081	0.127	-0.028
-0.133	0.991	-0.077	-0.024	1.000	0.017	-0.186	-0.024	-0.162	-0.022	-0.022	-0.010	0.049	0.019	0.114	-0.027
-0.164	1.014	-0.097	-0.021	1.000	0.012	-0.211	-0.051	-0.190	-0.056	0.001	-0.026	0.079	0.043	0.094	-0.024
-0.149	1.022	-0.089	-0.018	1.000	0.006	-0.300	-0.076	-0.164	-0.044	0.009	-0.012	0.064	0.050	0.100	-0.031
-0.110	1.022	-0.101	-0.014	1.000	0.000	-0.265	0.014	-0.193	-0.009	0.009	-0.019	0.025	0.050	0.088	-0.031
-0.164	1.014	-0.097	-0.012	1.000	-0.005	-0.244	-0.109	-0.157	-0.066	0.001	-0.010	0.078	0.042	0.090	-0.027
-0.114	1.018	-0.093	-0.009	1.000	-0.010	-0.236	-0.046	-0.163	-0.019	0.006	-0.001	0.028	0.046	0.093	-0.031
-0.118	1.007	-0.105	-0.006	1.000	-0.015	-0.218	-0.006	-0.170	-0.026	-0.006	-0.008	0.031	0.034	0.080	-0.034
-0.153	1.053	-0.112	-0.004	1.000	-0.021	-0.305	-0.152	-0.123	-0.063	0.041	-0.009	0.065	0.080	0.070	-0.033
-0.103	1.038	-0.089	-0.001	1.000	-0.027	-0.275	-0.027	-0.128	-0.015	0.026	0.020	0.015	0.065	0.092	-0.031
-0.153	1.026	-0.144	0.001	0.999	-0.033	-0.307	-0.097	-0.134	-0.068	0.015	-0.029	0.064	0.053	0.035	-0.032
-0.083	1.022	-0.108	0.004	0.999	-0.040	-0.341	0.012	-0.181	-0.003	0.011	0.014	0.006	0.049	0.069	-0.029
-0.110	1.014	-0.148	0.008	0.999	-0.048	-0.361	-0.006	-0.196	-0.034	0.004	-0.019	0.021	0.041	0.028	-0.029
-0.114	0.995	-0.132	0.011	0.998	-0.055	-0.351	-0.131	-0.176	-0.041	-0.014	0.004	0.024	0.022	0.042	-0.027
-0.091	0.972	-0.140	0.014	0.998	-0.063	-0.365	0.056	-0.155	-0.021	-0.037	0.004	0.000	0.002	0.032	-0.030
-0.110	0.995	-0.144	0.016	0.997	-0.069	-0.317	-0.154	-0.123	-0.043	-0.013	0.006	0.019	0.021	0.027	-0.035
-0.095	1.034	-0.164	0.019	0.997	-0.076	-0.335	-0.097	-0.134	-0.030	0.026	-0.007	0.003	0.060	0.005	-0.030
-0.118	1.030	-0.172	0.021	0.996	-0.083	-0.340	-0.030	-0.151	-0.056	0.023	-0.008	0.025	0.056	0.004	-0.030
-0.076	1.007	-0.172	0.024	0.996	-0.090	-0.322	0.028	-0.178	-0.016	0.000	-0.001	0.018	0.033	0.006	-0.026
-0.076	1.003	-0.175	0.027	0.995	-0.097	-0.353	-0.108	-0.126	-0.019	-0.003	0.002	0.019	0.029	0.012	-0.031
-0.076	1.003	-0.175	0.029	0.994	-0.103	-0.303	-0.008	-0.121	-0.021	-0.002	0.008	0.020	0.028	0.014	-0.024
-0.095	1.003	-0.152	0.031	0.994	-0.109	-0.290	-0.092	-0.092	-0.042	-0.001	0.037	0.001	0.028	0.008	-0.027
-0.068	0.999	-0.203	0.032	0.993	-0.113	-0.212	0.088	-0.107	-0.017	-0.005	-0.010	0.028	0.024	0.045	-0.031
-0.103	0.999	-0.246	0.033	0.992	-0.119	-0.268	-0.055	-0.069	-0.053	-0.004	-0.048	0.006	0.023	0.091	-0.035
-0.095	1.022	-0.215	0.035	0.992	-0.125	-0.285	-0.051	-0.094	-0.047	0.020	-0.011	0.003	0.046	0.061	-0.027
-0.095	1.014	-0.227	0.037	0.991	-0.132	-0.333	-0.079	-0.101	-0.049	0.013	-0.017	0.003	0.038	0.075	-0.027
-0.049	0.991	-0.195	0.038	0.990	-0.139	-0.339	0.001	-0.092	-0.004	-0.009	0.022	0.050	0.015	0.045	-0.024
-0.053	0.964	-0.215	0.040	0.989	-0.145	-0.337	-0.074	-0.100	-0.010	-0.035	0.008	0.046	0.013	0.067	-0.014
-0.053	0.953	-0.211	0.042	0.987	-0.153	-0.377	-0.039	-0.108	-0.012	-0.045	0.019	0.047	0.025	0.065	-0.010
-0.037	0.964	-0.262	0.044	0.986	-0.160	-0.355	-0.060	-0.127	0.001	-0.032	-0.025	0.063	0.013	0.118	-0.018
-0.057	0.956	-0.246	0.047	0.985	-0.168	-0.372	0.018	-0.167	-0.021	-0.039	-0.002	0.044	0.021	0.104	-0.019
-0.091	0.968	-0.254	0.051	0.983	-0.176	-0.374	-0.043	-0.177	-0.059	-0.026	-0.003	0.010	0.010	0.114	-0.015
-0.053	0.953	-0.278	0.054	0.982	-0.184	-0.407	-0.113	-0.168	-0.024	-0.039	-0.019	0.049	0.026	0.139	-0.020
-0.018	0.968	-0.254	0.057	0.980	-0.191	-0.347	0.011	-0.160	0.008	-0.022	0.011	0.084	0.011	0.118	-0.020
-0.045	0.949	-0.278	0.059	0.979	-0.197	-0.329	-0.029	-0.135	-0.021	-0.040	-0.006	0.058	0.031	0.143	-0.010
-0.041	0.956	-0.290	0.062	0.977	-0.204	-0.309	-0.086	-0.131	-0.020	-0.031	-0.012	0.062	0.024	0.157	-0.014
-0.018	0.972	-0.266	0.065	0.976	-0.209	-0.271	-0.052	-0.148	-0.000	-0.014	0.016	0.086	0.009	0.135	-0.019
-0.053	0.960	-0.286	0.067	0.974	-0.214	-0.267	0.056	-0.131	-0.037	-0.024	0.002	0.051	0.021	0.156	-0.017
-0.041	0.972	-0.290	0.068	0.973	-0.220	-0.251	0.017	-0.106	-0.027	-0.011	0.003	0.063	0.010	0.162	-0.019
-0.018	0.949	-0.294	0.070	0.972	-0.225	-0.235	0.110	-0.099	-0.005	-0.033	0.003	0.086	0.034	0.167	-0.024
-0.026	0.910	-0.270	0.070	0.971	-0.229	-0.202	0.046	-0.072	-0.014	-0.070	0.031	0.078	0.074	0.145	-0.024
-0.037	0.918	-0.278	0.072	0.970	-0.232	-0.161	-0.070	-0.061	-0.026	-0.062	0.026	0.067	0.067	0.154	-0.025
-0.049	0.960	-0.317	0.073	0.969	-0.235	-0.164	-0.057	-0.068	-0.039	-0.018	-0.011	0.055	0.025	0.195	-0.029
-0.045	0.949	-0.313	0.074	0.968	-0.239	-0.181	0.078	-0.087	-0.036	-0.028	-0.003	0.059	0.037	0.192	-0.023
-0.033	0.929	-0.306	0.074	0.967	-0.243	-0.173	0.143	-0.084	-0.026	-0.047	0.008	0.070	0.057	0.186	-0.024
0.009	0.914	-0.298	0.076	0.966	-0.247	-0.192	-0.008	-0.078	0.016	-0.061	0.019	0.113	0.073	0.179	-0.026
-0.037	0.925	-0.298	0.077	0.965	-0.250	-0.145	0.093	-0.078	-0.031	-0.048	0.022	0.067	0.062	0.180	-0.029
-0.053	0.945	-0.325	0.077	0.964	-0.253	-0.153	-0.066	-0.046	-0.047	-0.028	-0.002	0.051	0.043	0.210	-0.029
-0.053	0.937	-0.317	0.077	0.964	-0.255	-0.096	0.104	-0.040	-0.047	-0.035	0.007	0.051	0.051	0.203	-0.035
-0.033	0.918	-0.317	0.077	0.964	-0.256	-0.033	0.041	-0.012	-0.027	-0.054	0.008	0.070	0.071	0.204	-0.032
-0.033	0.895	-0.329	0.077	0.964	-0.256	0.033	-0.002	-0.003	-0.027	-0.077	-0.004	0.069	0.094	0.217	-0.029
-0.030	0.898	-0.325	0.076	0.964	-0.257	-0.029	0.075	0.026	-0.022	-0.072	0.001	0.072	0.091	0.213	-0.022
-0.037	0.910	-0.317	0.074	0.964	-0.257	-0.011	0.021	0.055	-0.028	-0.061	0.009	0.064	0.079	0.206	-0.021
-0.022	0.898	-0.329	0.072	0.964	-0.255	0.106	0.100	0.041	-0.011	-0.073	-0.005	0.079	0.091	0.218	-0.022
-0.033	0.910	-0.313	0.071	0.965	-0.254	0.104	0.084	0.043	-0.021	-0.062	0.009	0.067	0.080	0.203	-0.028
-0.053	0.918	-0.333	0.068	0.965	-0.251	0.144	0.139	0.075	-0.038	-0.054	-0.013	0.048	0.072	0.224	-0.030
-0.068	0.937	-0.309	0.066	0.966	-0.249	0.133	0.082	0.080	-0.051	-0.036	0.008	0.032	0.053	0.201	-0.037
-0.060	0.945	-0.313	0.064	0.967	-0.247	0.148	0.048	0.078	-0.041	-0.029	0.002	0.040	0.045	0.205	-0.034
-0.068	0.941	-0.313	0.062	0.968	-0.244	0.133	-0.075	0.102	-0.047	-0.033	-0.000	0.032	0.049	0.205	-0.038
-0.033	0.898	-0.317	0.060	0.969	-0.241	0.167	0.079	0.073	-0.010	-0.077	-0.007	0.067	0.091	0.210	-0.031
-0.087	0.910	-0.317	0.058	0.969	-0.239	0.111	-0.035	0.100	-0.062	-0.066	-0.009	0.014	0.080	0.211	-0.025
-0.041	0.910	-0.294	0.055	0.970	-0.237	0.158	0.090	0.116	-0.012	-0.066	0.012	0.060	0.080	0.187	-0.026
-0.045	0.918	-0.313	0.052	0.971	-0.233	0.222	0.098	0.100	-0.013	-0.060	-0.011	0.057	0.072	0.207	-0.028
-0.091	0.898	-0.309	0.049	0.972	-0.228	0.260	0.030	0.139	-0.056	-0.080	-0.012	0.011	0.092	0.204	-0.017
-0.057	0.910	-0.302	0.045	0.974	-0.223	0.285	0.099	0.137	-0.018	-0.070	-0.009	0.046	0.080	0.196	-0.019
-0.049	0.918	-0.302	0.042	0.976	-0.214	0.455	0.006	0.169	-0.006	-0.065	-0.017	0.054	0.073	0.196	-0.021
-0.087	0.937	-0.306	0.038	0.978	-0.205	0.479	0.148	0.153	-0.041	-0.048	-0.030	0.015	0.053	0.200	-0.015
-0.080	0.925	-0.290	0.033	0.980	-0.196	0.477	0.087	0.233	-0.028	-0.062	-0.023	0.023	0.065	0.184	-0.019
-0.087	0.918	-0.294	0.027	0.982	-0.187	0.490	0.095	0.271	-0.030	-0.072	-0.036	0.016	0.072	0.188	-0.014
-0.114	0.906	-0.298	0.021	0.984	-0.177	0.556	0.116	0.214	-0.053	-0.086	-0.050	0.011	0.084	0.192	-0.010
-0.049	0.929	-0.262	0.017	0.986	-0.166	0.534	0.098	0.177	0.016	-0.065	-0.024	0.054	0.060	0.156	-0.002
-0.095	0.910	-0.294	0.014	0.988	-0.156	0.524	0.139	0.152	-0.028	-0.086	-0.065	0.008	0.079	0.187	0.009
-0.060	0.891	-0.250	0.009	0.989	-0.146	0.531	0.244	0.186	0.011	-0.107	-0.031	0.043	0.098	0.143	0.026
-0.068	0.929	-0.302	0.003	0.991	-0.134	0.677	0.402	0.246	0.009	-0.070	-0.095	0.035	0.059	0.194	0.016
-0.068	0.929	-0.302	-0.005	0.993	-0.118	0.829	0.479	0.311	0.016	-0.072	-0.111	0.034	0.059	0.193	0.011
-0.157	0.972	-0.270	-0.012	0.995	-0.098	0.991	0.417	0.322	-0.066	-0.031	-0.099	0.055	0.016	0.161	-0.003
-0.160	0.937	-0.235	-0.020	0.997	-0.080	0.939	0.353	0.327	-0.063	-0.068	-0.081	0.059	0.050	0.125	-0.019
-0.183	0.929	-0.207	-0.027	0.998	-0.062	0.942	0.232	0.312	-0.079	-0.076	-0.072	0.082	0.058	0.097	-0.041
-0.168	0.937	-0.160	-0.034	0.998	-0.043	0.928	0.236	0.297	-0.058	-0.070	-0.043	0.067	0.050	0.049	-0.034
-0.199	0.956	-0.140	-0.041	0.999	-0.025	0.932	0.056	0.349	-0.081	-0.051	-0.042	0.098	0.030	0.028	-0.012
-0.145	1.003	-0.164	-0.048	0.999	-0.008	0.861	0.029	0.323	-0.020	-0.004	-0.082	0.045	0.016	0.051	0.013
-0.080	1.022	-0.164	-0.053	0.999	0.007	0.770	0.074	0.253	0.050	0.016	-0.097	0.021	0.036	0.050	0.038
-0.091	0.999	-0.160	-0.058	0.998	0.020	0.688	0.051	0.246	0.043	-0.007	-0.107	0.008	0.013	0.045	0.071
-0.080	1.007	-0.144	-0.063	0.998	0.031	0.609	-0.035	0.233	0.060	0.001	-0.103	0.019	0.021	0.029	0.091
-0.072	1.003	-0.136	-0.066	0.997	0.042	0.568	-0.086	0.169	0.071	-0.002	-0.105	0.027	0.018	0.020	0.109
-0.057	0.995	-0.108	-0.069	0.996	0.053	0.582	-0.304	0.121	0.089	-0.009	-0.088	0.042	0.010	0.009	0.128
-0.003	0.995	-0.108	-0.071	0.995	0.064	0.580	-0.252	0.086	0.145	-0.008	-0.099	0.095	0.010	0.010	0.143
0.001	0.960	-0.097	-0.073	0.995	0.073	0.491	-0.218	0.099	0.150	-0.042	-0.097	0.099	0.024	0.022	0.154
-0.003	0.976	-0.085	-0.075	0.994	0.081	0.478	-0.197	0.107	0.149	-0.026	-0.094	0.094	0.008	0.035	0.170
-0.030	0.968	-0.093	-0.078	0.993	0.091	0.521	-0.348	0.119	0.125	-0.033	-0.111	0.067	0.016	0.028	0.170
0.013	0.972	-0.077	-0.081	0.992	0.102	0.608	-0.245	0.134	0.170	-0.028	-0.106	0.109	0.011	0.045	0.169
-0.018	0.960	-0.061	-0.085	0.990	0.115	0.691	-0.214	0.230	0.144	-0.038	-0.103	0.078	0.022	0.061	0.168
-0.033	0.972	-0.073	-0.091	0.988	0.128	0.723	-0.276	0.264	0.134	-0.024	-0.128	0.063	0.010	0.051	0.169
-0.033	0.991	-0.030	-0.096	0.985	0.142	0.764	-0.193	0.235	0.139	-0.002	-0.099	0.062	0.009	0.095	0.165
-0.041	0.999	-0.010	-0.100	0.983	0.156	0.747	-0.063	0.196	0.136	0.008	-0.093	0.054	0.017	0.116	0.165
-0.018	0.995	0.025	-0.104	0.980	0.169	0.676	-0.020	0.202	0.162	0.007	-0.071	0.076	0.014	0.152	0.149
-0.037	1.053	0.010	-0.107	0.978	0.180	0.594	-0.084	0.157	0.146	0.067	-0.097	0.057	0.072	0.138	0.137
-0.122	1.045	0.029	-0.111	0.976	0.189	0.498	-0.100	0.169	0.065	0.061	-0.087	0.028	0.065	0.159	0.126
-0.114	1.030	0.041	-0.114	0.974	0.197	0.439	-0.078	0.181	0.077	0.048	-0.083	0.021	0.050	0.171	0.110
-0.110	1.018	0.065	-0.117	0.972	0.206	0.510	-0.082	0.128	0.084	0.039	-0.069	0.016	0.038	0.195	0.088
-0.103	1.022	0.108	-0.120	0.969	0.214	0.448	-0.179	0.093	0.094	0.044	-0.033	0.008	0.042	0.239	0.078
-0.141	1.007	0.140	-0.122	0.968	0.220	0.336	-0.083	0.087	0.057	0.031	-0.008	0.047	0.027	0.271	0.062
-0.176	1.026	0.100	-0.123	0.966	0.226	0.350	0.042	0.084	0.025	0.052	-0.054	0.082	0.047	0.232	0.048
-0.207	1.045	0.104	-0.125	0.965	0.231	0.266	-0.076	0.052	-0.005	0.072	-0.055	0.113	0.066	0.236	0.027
-0.191	1.041	0.104	-0.125	0.964	0.236	0.274	0.035	0.005	0.011	0.070	-0.060	0.097	0.062	0.237	0.021
-0.214	1.026	0.144	-0.125	0.963	0.239	0.175	-0.026	-0.016	-0.012	0.055	-0.023	0.121	0.047	0.277	0.003
-0.180	1.014	0.156	-0.124	0.962	0.242	0.158	0.052	-0.046	0.021	0.044	-0.015	0.086	0.035	0.289	-0.005
-0.264	1.007	0.144	-0.124	0.962	0.243	0.118	-0.185	-0.074	-0.064	0.037	-0.028	0.172	0.027	0.278	-0.015
-0.218	1.038	0.203	-0.122	0.962	0.244	0.080	-0.073	-0.126	-0.019	0.068	0.030	0.126	0.059	0.337	-0.018
-0.210	1.030	0.191	-0.119	0.962	0.245	0.033	0.054	-0.148	-0.014	0.060	0.017	0.119	0.051	0.326	-0.025
-0.218	0.980	0.167	-0.119	0.962	0.244	-0.025	-0.116	-0.066	-0.022	0.009	-0.005	0.128	0.001	0.302	-0.016
-0.210	1.018	0.152	-0.118	0.963	0.242	-0.059	-0.061	-0.099	-0.016	0.048	-0.020	0.121	0.040	0.286	-0.016
-0.191	1.007	0.183	-0.115	0.964	0.242	-0.035	0.032	-0.155	0.000	0.035	0.013	0.102	0.029	0.318	-0.020
-0.218	0.995	0.171	-0.111	0.964	0.241	-0.018	0.075	-0.171	-0.030	0.023	0.001	0.130	0.017	0.306	-0.026
-0.245	0.995	0.128	-0.109	0.965	0.239	-0.079	-0.062	-0.179	-0.059	0.023	-0.040	0.157	0.017	0.263	-0.027
-0.245	1.026	0.132	-0.104	0.966	0.237	-0.076	0.064	-0.237	-0.064	0.053	-0.035	0.158	0.048	0.267	-0.036
-0.203	1.003	0.144	-0.100	0.967	0.235	-0.124	0.069	-0.193	-0.025	0.028	-0.021	0.116	0.025	0.278	-0.039
-0.249	0.972	0.100	-0.097	0.968	0.232	-0.136	0.102	-0.156	-0.074	-0.004	-0.061	0.162	0.006	0.234	-0.038
-0.249	0.999	0.081	-0.094	0.969	0.229	-0.153	0.052	-0.170	-0.077	0.022	-0.078	0.162	0.021	0.214	-0.037
-0.230	1.026	0.104	-0.092	0.970	0.226	-0.105	-0.143	-0.163	-0.059	0.049	-0.052	0.143	0.048	0.237	-0.038
-0.191	1.014	0.203	-0.089	0.971	0.224	-0.113	-0.057	-0.178	-0.024	0.036	0.049	0.105	0.036	0.335	-0.038
-0.180	1.014	0.175	-0.086	0.972	0.221	-0.142	-0.037	-0.183	-0.015	0.035	0.024	0.093	0.036	0.307	-0.036
-0.214	1.007	0.144	-0.084	0.972	0.218	-0.138	-0.121	-0.180	-0.052	0.027	-0.004	0.128	0.028	0.275	-0.033
-0.207	1.026	0.120	-0.081	0.973	0.215	-0.137	-0.077	-0.174	-0.047	0.045	-0.025	0.120	0.047	0.250	-0.023
-0.199	1.018	0.089	-0.078	0.975	0.210	-0.210	-0.034	-0.182	-0.042	0.036	-0.052	0.112	0.039	0.218	-0.026
-0.141	0.999	0.140	-0.074	0.976	0.205	-0.246	0.013	-0.195	0.012	0.015	0.004	0.054	0.020	0.268	-0.018
-0.199	0.991	0.104	-0.071	0.977	0.200	-0.242	-0.019	-0.215	-0.049	0.006	-0.026	0.111	0.012	0.232	-0.014
-0.164	1.018	0.096	-0.066	0.979	0.194	-0.272	0.032	-0.245	-0.019	0.032	-0.029	0.076	0.039	0.223	-0.020
-0.164	1.018	0.096	-0.062	0.980	0.188	-0.289	-0.085	-0.209	-0.023	0.031	-0.023	0.076	0.038	0.222	-0.024
-0.195	1.010	0.112	-0.059	0.981	0.183	-0.232	-0.090	-0.201	-0.057	0.022	-0.002	0.106	0.030	0.236	-0.023
-0.153	1.007	0.089	-0.056	0.982	0.179	-0.209	-0.094	-0.219	-0.018	0.018	-0.021	0.063	0.026	0.211	-0.027
-0.168	1.014	0.096	-0.052	0.984	0.172	-0.326	-0.043	-0.218	-0.037	0.024	-0.007	0.078	0.033	0.218	-0.032
-0.157	1.018	0.100	-0.046	0.985	0.166	-0.306	0.080	-0.289	-0.031	0.026	0.003	0.066	0.037	0.221	-0.032
-0.160	0.999	0.092	-0.040	0.987	0.158	-0.419	0.091	-0.331	-0.041	0.006	0.004	0.069	0.017	0.212	-0.048
-0.180	1.014	0.041	-0.032	0.988	0.148	-0.456	0.054	-0.380	-0.068	0.019	-0.038	0.088	0.032	0.159	-0.052
-0.199	1.014	0.069	-0.025	0.990	0.137	-0.586	-0.081	-0.421	-0.095	0.018	0.001	0.107	0.032	0.185	-0.049
-0.157	1.049	0.053	-0.017	0.992	0.124	-0.614	-0.094	-0.418	-0.060	0.051	-0.002	0.064	0.066	0.168	-0.049
-0.107	1.022	0.037	-0.009	0.994	0.112	-0.604	-0.045	-0.428	-0.018	0.022	-0.005	0.013	0.039	0.151	-0.044
-0.122	1.057	0.029	-0.002	0.995	0.099	-0.625	-0.058	-0.399	-0.041	0.055	-0.001	0.028	0.074	0.142	-0.032
-0.099	1.045	0.022	0.006	0.996	0.086	-0.644	0.038	-0.384	-0.025	0.043	0.004	0.005	0.062	0.132	-0.031
-0.099	1.065	0.002	0.013	0.997	0.074	-0.614	0.115	-0.383	-0.033	0.061	-0.003	0.004	0.081	0.111	-0.033
-0.107	1.057	0.014	0.019	0.998	0.062	-0.589	-0.105	-0.343	-0.047	0.053	0.021	0.011	0.072	0.122	-0.029
-0.076	1.018	-0.014	0.026	0.998	0.050	-0.582	-0.031	-0.355	-0.023	0.013	0.005	0.020	0.033	0.093	-0.030
-0.068	1.034	-0.034	0.033	0.999	0.038	-0.571	0.018	-0.338	-0.022	0.029	-0.003	0.028	0.048	0.072	-0.027
-0.080	1.045	-0.057	0.038	0.999	0.027	-0.577	-0.026	-0.263	-0.038	0.040	-0.015	0.017	0.059	0.047	-0.022
-0.057	1.038	-0.065	0.042	0.999	0.017	-0.479	-0.048	-0.222	-0.019	0.032	-0.014	0.041	0.051	0.038	-0.026
-0.053	1.038	-0.045	0.046	0.999	0.008	-0.434	0.098	-0.214	-0.020	0.033	0.015	0.045	0.050	0.056	-0.029
-0.076	1.010	-0.069	0.049	0.999	-0.001	-0.439	0.034	-0.202	-0.047	0.006	0.000	0.022	0.023	0.031	-0.033
-0.068	1.014	-0.093	0.052	0.999	-0.010	-0.431	0.005	-0.169	-0.042	0.010	-0.014	0.030	0.026	0.006	-0.031
-0.076	0.991	-0.073	0.055	0.998	-0.018	-0.401	0.035	-0.144	-0.052	-0.013	0.013	0.023	0.002	0.025	-0.037
-0.022	0.999	-0.093	0.058	0.998	-0.027	-0.405	0.086	-0.153	-0.001	-0.005	0.002	0.077	0.009	0.004	-0.033
-0.072	1.003	-0.093	0.060	0.998	-0.036	-0.463	0.118	-0.136	-0.053	-0.000	0.012	0.028	0.013	0.002	-0.033
-0.022	1.003	-0.057	0.062	0.997	-0.044	-0.384	0.072	-0.145	-0.006	0.000	0.055	0.078	0.012	0.037	-0.032
-0.064	1.022	-0.152	0.065	0.997	-0.052	-0.395	-0.063	-0.125	-0.051	0.020	-0.031	0.036	0.031	0.059	-0.036
-0.064	0.991	-0.132	0.066	0.996	-0.059	-0.345	-0.030	-0.094	-0.052	-0.011	-0.005	0.036	0.001	0.040	-0.030
-0.033	1.010	-0.136	0.068	0.996	-0.066	-0.359	-0.018	-0.088	-0.023	0.009	-0.001	0.067	0.018	0.045	-0.026
-0.037	1.010	-0.156	0.069	0.995	-0.074	-0.350	0.010	-0.099	-0.029	0.010	-0.014	0.063	0.017	0.066	-0.026
-0.026	0.999	-0.183	0.071	0.994	-0.081	-0.365	0.040	-0.098	-0.019	-0.001	-0.033	0.075	0.006	0.095	-0.020
-0.045	0.987	-0.168	0.072	0.993	-0.090	-0.442	-0.001	-0.088	-0.039	-0.012	-0.009	0.055	0.006	0.079	-0.023
-0.018	0.983	-0.156	0.073	0.992	-0.098	-0.393	0.036	-0.079	-0.014	-0.015	0.011	0.083	0.011	0.069	-0.020
-0.033	1.014	-0.148	0.074	0.992	-0.105	-0.355	-0.003	-0.071	-0.030	0.017	0.026	0.067	0.020	0.062	-0.029
-0.014	1.014	-0.191	0.075	0.991	-0.112	-0.318	0.154	-0.061	-0.012	0.018	-0.010	0.086	0.020	0.106	-0.026
-0.072	0.995	-0.231	0.075	0.990	-0.119	-0.301	0.019	-0.009	-0.069	-0.001	-0.043	0.029	0.000	0.146	-0.027
-0.030	0.972	-0.199	0.074	0.990	-0.123	-0.233	0.041	0.022	-0.026	-0.023	-0.007	0.071	0.023	0.115	-0.018
-0.018	0.972	-0.175	0.073	0.989	-0.128	-0.236	0.019	0.032	-0.014	-0.023	0.022	0.082	0.024	0.093	-0.018
0.009	0.980	-0.191	0.072	0.989	-0.133	-0.210	0.135	0.046	0.015	-0.014	0.010	0.109	0.017	0.109	-0.014
-0.018	0.980	-0.203	0.070	0.988	-0.137	-0.215	0.106	0.058	-0.011	-0.014	0.003	0.082	0.017	0.122	-0.016
-0.030	0.995	-0.187	0.069	0.987	-0.142	-0.206	0.096	0.004	-0.022	0.002	0.023	0.070	0.002	0.107	-0.016
-0.041	0.983	-0.211	0.068	0.987	-0.146	-0.200	0.097	0.014	-0.032	-0.009	0.004	0.059	0.014	0.131	-0.025
-0.030	0.980	-0.207	0.067	0.986	-0.150	-0.174	0.055	0.048	-0.019	-0.012	0.011	0.070	0.018	0.127	-0.033
-0.041	0.968	-0.207	0.065	0.986	-0.152	-0.122	0.121	0.049	-0.029	-0.023	0.014	0.058	0.030	0.128	-0.033
-0.064	0.945	-0.203	0.063	0.986	-0.155	-0.121	0.043	0.084	-0.050	-0.046	0.020	0.035	0.053	0.125	-0.033
-0.033	0.945	-0.191	0.061	0.986	-0.157	-0.081	0.169	0.087	-0.017	-0.046	0.034	0.066	0.053	0.113	-0.037
-0.049	0.953	-0.211	0.057	0.986	-0.160	-0.113	0.196	0.128	-0.029	-0.038	0.017	0.051	0.046	0.133	-0.036
-0.057	0.953	-0.199	0.054	0.985	-0.161	-0.068	-0.018	0.131	-0.034	-0.038	0.030	0.044	0.046	0.122	-0.034
-0.045	0.968	-0.203	0.052	0.986	-0.161	0.005	0.134	0.066	-0.021	-0.022	0.026	0.055	0.030	0.126	-0.035
-0.068	0.972	-0.219	0.051	0.985	-0.162	-0.023	0.066	0.029	-0.043	-0.019	0.011	0.031	0.027	0.142	-0.041
-0.049	0.976	-0.199	0.050	0.985	-0.163	-0.028	0.106	0.043	-0.022	-0.015	0.031	0.050	0.023	0.122	-0.042
-0.091	0.972	-0.219	0.048	0.985	-0.164	-0.031	0.202	0.029	-0.063	-0.019	0.012	0.006	0.027	0.142	-0.051
-0.080	0.968	-0.235	0.045	0.985	-0.165	-0.079	0.004	0.116	-0.049	-0.022	-0.002	0.017	0.031	0.158	-0.054
-0.107	0.956	-0.203	0.042	0.985	-0.167	-0.057	0.035	0.121	-0.073	-0.034	0.031	0.012	0.043	0.126	-0.059
-0.087	0.941	-0.211	0.040	0.985	-0.168	-0.031	0.123	0.084	-0.051	-0.049	0.024	0.007	0.058	0.133	-0.054
-0.087	0.941	-0.211	0.038	0.985	-0.168	-0.023	0.132	0.052	-0.050	-0.049	0.025	0.009	0.058	0.132	-0.052
-0.080	0.956	-0.227	0.037	0.985	-0.170	-0.061	0.071	0.004	-0.041	-0.034	0.010	0.019	0.042	0.146	-0.044
-0.068	0.945	-0.227	0.037	0.985	-0.170	-0.022	0.201	-0.038	-0.030	-0.045	0.011	0.031	0.054	0.144	-0.045
-0.080	0.918	-0.235	0.036	0.985	-0.171	-0.011	0.131	0.039	-0.040	-0.072	0.003	0.018	0.080	0.150	-0.043
-0.103	0.949	-0.219	0.034	0.985	-0.170	0.062	0.044	0.041	-0.061	-0.042	0.018	0.006	0.050	0.132	-0.049
-0.083	0.937	-0.211	0.032	0.985	-0.167	0.162	0.178	0.075	-0.040	-0.054	0.023	0.014	0.062	0.122	-0.053
-0.133	0.933	-0.258	0.029	0.986	-0.163	0.202	0.040	0.124	-0.087	-0.058	-0.028	0.033	0.066	0.167	-0.053
-0.107	0.929	-0.227	0.026	0.987	-0.158	0.290	0.060	0.125	-0.057	-0.063	-0.002	0.004	0.070	0.132	-0.048
-0.095	0.925	-0.231	0.022	0.988	-0.152	0.316	0.070	0.137	-0.042	-0.068	-0.012	0.009	0.073	0.133	-0.046
-0.110	0.918	-0.246	0.019	0.989	-0.145	0.353	0.107	0.154	-0.054	-0.077	-0.034	0.007	0.082	0.145	-0.034
-0.110	0.933	-0.246	0.015	0.990	-0.138	0.372	0.101	0.160	-0.050	-0.063	-0.042	0.008	0.067	0.141	-0.022
-0.099	0.929	-0.250	0.011	0.991	-0.132	0.360	0.086	0.157	-0.035	-0.067	-0.052	0.002	0.072	0.142	0.003
-0.072	0.937	-0.242	0.008	0.992	-0.125	0.341	0.135	0.129	-0.005	-0.061	-0.051	0.027	0.065	0.130	0.026
-0.007	0.925	-0.266	0.004	0.993	-0.117	0.443	0.589	0.129	0.064	-0.073	-0.083	0.092	0.077	0.150	0.042
-0.049	0.910	-0.321	-0.003	0.994	-0.105	0.617	0.491	0.270	0.028	-0.090	-0.150	0.048	0.093	0.202	0.034
-0.076	0.976	-0.282	-0.010	0.996	-0.092	0.713	0.586	0.302	0.009	-0.026	-0.124	0.019	0.027	0.160	0.014
-0.172	0.980	-0.203	-0.016	0.997	-0.078	0.681	0.471	0.239	-0.082	-0.023	-0.059	0.080	0.023	0.078	-0.021
-0.191	0.983	-0.132	-0.020	0.998	-0.067	0.568	0.225	0.159	-0.097	-0.020	0.001	0.102	0.019	0.005	-0.049
-0.203	0.968	-0.152	-0.023	0.998	-0.058	0.496	0.131	0.105	-0.106	-0.036	-0.029	0.117	0.034	0.022	-0.055
-0.176	0.949	-0.144	-0.025	0.998	-0.050	0.409	0.144	0.096	-0.076	-0.056	-0.029	0.094	0.053	0.012	-0.036
-0.114	0.999	-0.191	-0.028	0.999	-0.043	0.367	0.139	0.122	-0.012	-0.006	-0.083	0.037	0.003	0.057	-0.005
-0.099	1.003	-0.211	-0.032	0.999	-0.036	0.347	0.152	0.153	0.007	-0.002	-0.110	0.026	0.001	0.076	0.022
-0.072	1.030	-0.183	-0.035	0.999	-0.031	0.307	-0.016	0.190	0.037	0.025	-0.088	0.003	0.028	0.047	0.048
-0.095	1.014	-0.187	-0.039	0.999	-0.027	0.231	-0.266	0.188	0.018	0.009	-0.096	0.029	0.013	0.050	0.078
-0.080	1.003	-0.199	-0.041	0.999	-0.023	0.190	-0.112	0.105	0.036	-0.002	-0.111	0.018	0.003	0.060	0.099
0.028	1.014	-0.175	-0.042	0.999	-0.020	0.181	-0.080	0.041	0.144	0.009	-0.090	0.086	0.015	0.035	0.113
0.009	1.014	-0.191	-0.041	0.999	-0.018	0.146	0.021	-0.017	0.124	0.009	-0.109	0.063	0.017	0.049	0.131
0.009	0.995	-0.148	-0.040	0.999	-0.016	0.136	-0.138	-0.053	0.123	-0.010	-0.067	0.059	0.001	0.005	0.150
0.009	0.995	-0.148	-0.039	0.999	-0.014	0.131	-0.072	-0.064	0.121	-0.010	-0.070	0.055	0.000	0.004	0.142
0.043	0.956	-0.152	-0.037	0.999	-0.010	0.179	0.018	-0.086	0.154	-0.049	-0.077	0.085	0.037	0.008	0.143
-0.010	0.929	-0.164	-0.037	0.999	-0.007	0.221	-0.182	0.011	0.100	-0.076	-0.093	0.026	0.063	0.019	0.146
0.024	0.937	-0.152	-0.038	0.999	-0.000	0.345	-0.106	0.072	0.136	-0.069	-0.087	0.055	0.054	0.007	0.141
0.040	0.960	-0.093	-0.039	0.999	0.008	0.432	0.132	0.042	0.152	-0.046	-0.037	0.065	0.029	0.051	0.130
-0.022	0.980	-0.112	-0.041	0.999	0.018	0.484	0.009	0.111	0.092	-0.026	-0.066	0.002	0.008	0.032	0.126
-0.018	1.003	-0.112	-0.043	0.999	0.027	0.502	0.047	0.127	0.098	-0.003	-0.076	0.002	0.017	0.031	0.116
-0.033	1.038	-0.101	-0.045	0.998	0.035	0.425	0.000	0.096	0.085	0.032	-0.072	0.023	0.053	0.042	0.102
-0.033	1.068	-0.089	-0.047	0.998	0.042	0.349	0.001	0.089	0.087	0.064	-0.067	0.027	0.086	0.053	0.096
-0.053	1.065	-0.073	-0.048	0.998	0.047	0.260	0.047	0.070	0.069	0.060	-0.056	0.051	0.083	0.068	0.084
-0.053	1.065	-0.053	-0.050	0.997	0.051	0.253	-0.028	0.073	0.070	0.060	-0.041	0.056	0.085	0.088	0.072
-0.080	1.072	-0.061	-0.049	0.997	0.056	0.235	0.135	-0.011	0.043	0.068	-0.053	0.087	0.095	0.079	0.049
-0.091	1.038	-0.045	-0.049	0.997	0.060	0.221	0.145	-0.033	0.030	0.033	-0.042	0.104	0.062	0.094	0.027
-0.160	1.010	-0.065	-0.048	0.997	0.064	0.207	-0.004	-0.052	-0.040	0.006	-0.066	0.178	0.037	0.074	0.000
-0.180	1.026	-0.077	-0.048	0.997	0.066	0.135	-0.109	-0.012	-0.059	0.022	-0.080	0.202	0.055	0.061	0.000
-0.114	1.030	-0.026	-0.046	0.997	0.069	0.172	0.153	-0.129	0.004	0.026	-0.032	0.141	0.060	0.111	0.000
Avg ODBA	2.773
Vec ODBA	1.925
Avg ELBA	0.984
Avg EPBA	0.273
Speed	ODBA	VeDBA	ELBA	EPBA	StrkSpGn	StrSpGn_L	ISI
6.700	2.773	1.925	0.984	0.273	0.555	0.535	2.463
MeanPeak	0.056648
MeanLong	0.054640
MeanISI	2.463077
