# Supplementary material for: Averaged Propulsive Body Acceleration (APBA) Can Be Calculated from Biologging Tags That Incorporate Gyroscopes and Accelerometers to Estimate Swimming Speed, Hydrodynamic Drag and Energy Expenditure for Steller Sea Lions
Source: PLoS One. 2016 Jun 10;11(6):e0157326. doi: 10.1371/journal.pone.0157326 (PMC4902303; doi:10.1371/journal.pone.0157326)
Supplement: S3 Data — Same components as S2. (ZIP) [file pone.0157326.s003.zip › HazyNov_20/yasha6_8886_4.csv]

rawAx	rawAy	rawAz	gravX	gravY	gravZ	gyrX	gyrY	gyrZ	estAx	estAy	estAz	odbX	odbY	odbZ	spk
-0.741	0.187	-0.987	-0.587	0.265	-0.765	0.933	0.621	0.277	-0.101	-0.092	-0.180	0.770	0.133	0.170	-0.063
-0.899	0.257	-1.031	-0.593	0.278	-0.756	1.213	0.250	0.438	-0.252	-0.035	-0.233	0.925	0.067	0.214	-0.114
-0.845	0.242	-0.995	-0.600	0.291	-0.745	1.291	0.296	0.482	-0.191	-0.064	-0.209	0.868	0.085	0.178	-0.166
-0.984	0.157	-0.889	-0.599	0.306	-0.740	1.484	-0.324	0.513	-0.330	-0.164	-0.108	1.004	0.173	0.072	-0.197
-0.984	0.157	-0.889	-0.597	0.321	-0.735	1.446	-0.412	0.442	-0.333	-0.179	-0.112	1.001	0.175	0.073	-0.185
-0.864	0.334	-0.810	-0.593	0.333	-0.733	1.077	-0.435	0.355	-0.217	-0.013	-0.036	0.879	0.000	0.005	-0.156
-0.795	0.497	-0.909	-0.589	0.341	-0.733	0.756	-0.414	0.273	-0.152	0.141	-0.135	0.806	0.160	0.094	-0.056
-0.695	0.547	-1.082	-0.577	0.343	-0.741	0.210	-0.802	0.100	-0.064	0.189	-0.300	0.703	0.208	0.269	0.078
-0.491	0.578	-1.141	-0.560	0.342	-0.755	-0.137	-1.111	-0.059	0.122	0.221	-0.345	0.496	0.237	0.329	0.219
-0.280	0.682	-1.165	-0.537	0.340	-0.772	-0.355	-1.294	-0.230	0.311	0.327	-0.352	0.281	0.339	0.354	0.360
-0.153	0.779	-1.240	-0.509	0.335	-0.793	-0.518	-1.617	-0.234	0.410	0.429	-0.406	0.151	0.433	0.430	0.504
-0.018	0.740	-1.267	-0.478	0.327	-0.815	-0.779	-1.663	-0.304	0.514	0.398	-0.411	0.014	0.393	0.459	0.645
0.190	0.512	-1.271	-0.444	0.315	-0.839	-0.886	-1.847	-0.301	0.687	0.182	-0.392	0.197	0.163	0.465	0.738
0.393	0.296	-1.342	-0.405	0.303	-0.863	-0.913	-1.972	-0.375	0.853	-0.022	-0.439	0.403	0.056	0.538	0.786
0.413	0.118	-1.220	-0.372	0.296	-0.880	-0.550	-1.656	-0.366	0.839	-0.193	-0.300	0.425	0.236	0.417	0.783
0.336	0.157	-1.145	-0.350	0.295	-0.889	-0.200	-0.973	-0.437	0.740	-0.154	-0.216	0.350	0.201	0.345	0.743
0.182	0.234	-1.176	-0.324	0.300	-0.897	0.118	-1.199	-0.438	0.560	-0.081	-0.240	0.199	0.127	0.378	0.650
0.178	0.342	-1.125	-0.309	0.309	-0.899	0.386	-0.611	-0.437	0.541	0.017	-0.187	0.198	0.022	0.329	0.552
0.101	0.346	-1.078	-0.301	0.317	-0.900	0.314	-0.317	-0.283	0.456	0.014	-0.139	0.124	0.021	0.283	0.476
0.013	0.365	-1.137	-0.279	0.327	-0.903	0.518	-1.073	-0.152	0.346	0.023	-0.195	0.039	0.005	0.344	0.363
0.070	0.462	-0.979	-0.265	0.339	-0.903	0.588	-0.639	-0.259	0.389	0.107	-0.038	0.100	0.088	0.188	0.258
-0.199	0.253	-0.739	-0.255	0.347	-0.903	0.328	-0.420	-0.304	0.110	-0.109	0.202	0.166	0.125	0.049	0.170
-0.222	0.160	-0.838	-0.245	0.359	-0.901	0.628	-0.441	-0.336	0.077	-0.214	0.102	0.186	0.222	0.052	0.087
-0.303	0.269	-1.050	-0.235	0.375	-0.897	0.829	-0.491	-0.197	-0.014	-0.122	-0.115	0.264	0.117	0.266	0.001
-0.218	0.307	-0.656	-0.228	0.383	-0.895	0.377	-0.290	-0.219	0.064	-0.091	0.277	0.176	0.082	0.128	-0.011
-0.303	0.226	-0.845	-0.218	0.397	-0.892	0.754	-0.463	-0.231	-0.030	-0.186	0.084	0.257	0.166	0.060	-0.036
-0.353	0.423	-1.082	-0.209	0.411	-0.888	0.772	-0.498	-0.147	-0.090	-0.003	-0.157	0.302	0.028	0.296	-0.076
-0.357	0.446	-0.948	-0.199	0.419	-0.886	0.443	-0.475	-0.189	-0.103	0.012	-0.025	0.301	0.047	0.162	-0.084
-0.387	0.385	-0.771	-0.197	0.430	-0.881	0.552	0.014	-0.283	-0.135	-0.061	0.148	0.327	0.019	0.014	-0.087
-0.307	0.450	-0.857	-0.194	0.440	-0.877	0.505	-0.090	-0.227	-0.057	-0.005	0.057	0.241	0.041	0.073	-0.103
-0.307	0.450	-0.857	-0.191	0.446	-0.874	0.298	-0.053	-0.271	-0.060	-0.011	0.054	0.236	0.035	0.075	-0.108
-0.364	0.300	-0.924	-0.182	0.459	-0.870	0.679	-0.373	-0.327	-0.127	-0.175	-0.018	0.290	0.123	0.143	-0.093
-0.403	0.454	-1.050	-0.175	0.470	-0.865	0.592	-0.318	-0.208	-0.172	-0.031	-0.148	0.325	0.025	0.271	-0.092
-0.307	0.419	-0.842	-0.164	0.476	-0.864	0.362	-0.613	-0.091	-0.087	-0.072	0.059	0.228	0.015	0.064	-0.088
-0.257	0.365	-0.806	-0.160	0.487	-0.859	0.605	-0.190	-0.152	-0.041	-0.137	0.090	0.177	0.076	0.031	-0.065
-0.268	0.381	-0.889	-0.155	0.496	-0.854	0.562	-0.243	-0.071	-0.057	-0.131	0.002	0.186	0.067	0.118	-0.040
-0.260	0.431	-1.050	-0.148	0.503	-0.852	0.395	-0.437	-0.072	-0.057	-0.087	-0.162	0.175	0.022	0.284	-0.034
-0.180	0.527	-0.885	-0.144	0.507	-0.850	0.234	-0.079	-0.199	0.021	0.005	0.001	0.091	0.070	0.121	-0.025
-0.264	0.412	-0.869	-0.138	0.512	-0.848	0.291	-0.357	-0.091	-0.070	-0.116	0.015	0.171	0.049	0.106	-0.018
-0.199	0.369	-0.826	-0.137	0.515	-0.846	0.175	0.017	-0.136	-0.005	-0.161	0.057	0.102	0.093	0.064	-0.042
-0.218	0.493	-0.889	-0.139	0.521	-0.842	0.302	0.255	-0.243	-0.022	-0.043	-0.010	0.117	0.029	0.128	-0.046
-0.372	0.446	-1.031	-0.129	0.524	-0.842	0.219	-0.522	-0.132	-0.186	-0.093	-0.153	0.265	0.020	0.271	-0.055
-0.164	0.527	-0.814	-0.128	0.532	-0.837	0.453	0.007	-0.187	0.020	-0.020	0.059	0.051	0.059	0.056	-0.051
-0.310	0.439	-0.881	-0.125	0.536	-0.835	0.214	-0.083	-0.146	-0.128	-0.112	-0.010	0.191	0.034	0.124	-0.056
-0.237	0.574	-1.019	-0.123	0.541	-0.832	0.249	0.002	-0.193	-0.057	0.019	-0.150	0.113	0.098	0.262	-0.052
-0.214	0.582	-0.826	-0.123	0.548	-0.827	0.429	0.087	-0.158	-0.034	0.019	0.038	0.086	0.101	0.071	-0.065
-0.253	0.470	-0.767	-0.125	0.553	-0.824	0.283	0.116	-0.101	-0.071	-0.098	0.094	0.121	0.016	0.015	-0.035
-0.268	0.423	-0.901	-0.123	0.555	-0.823	0.141	-0.105	-0.074	-0.089	-0.146	-0.041	0.133	0.067	0.152	-0.027
-0.153	0.473	-0.912	-0.117	0.560	-0.820	0.325	-0.319	-0.055	0.020	-0.101	-0.056	0.015	0.022	0.169	-0.019
-0.153	0.527	-0.928	-0.112	0.565	-0.817	0.312	-0.238	-0.077	0.015	-0.052	-0.074	0.012	0.027	0.189	-0.014
-0.153	0.527	-0.786	-0.113	0.568	-0.815	0.181	0.145	-0.133	0.016	-0.055	0.065	0.009	0.022	0.053	-0.018
-0.210	0.481	-0.747	-0.114	0.571	-0.813	0.159	0.210	-0.262	-0.041	-0.104	0.103	0.064	0.029	0.018	-0.021
-0.268	0.439	-0.873	-0.109	0.573	-0.812	0.140	-0.315	-0.020	-0.104	-0.149	-0.024	0.117	0.077	0.148	-0.035
-0.176	0.516	-0.956	-0.104	0.579	-0.809	0.343	-0.281	-0.061	-0.017	-0.077	-0.110	0.020	0.005	0.234	-0.040
-0.218	0.647	-0.920	-0.104	0.584	-0.805	0.296	0.064	-0.119	-0.059	0.049	-0.078	0.057	0.122	0.202	-0.026
-0.164	0.601	-0.747	-0.107	0.586	-0.803	0.108	0.323	-0.157	-0.002	0.001	0.093	0.001	0.071	0.033	-0.014
-0.130	0.500	-0.759	-0.102	0.591	-0.800	0.299	-0.294	-0.095	0.027	-0.104	0.079	0.038	0.033	0.051	-0.024
-0.222	0.628	-0.936	-0.101	0.596	-0.797	0.315	0.013	-0.098	-0.066	0.018	-0.102	0.053	0.090	0.233	-0.023
-0.222	0.628	-0.936	-0.098	0.598	-0.796	0.141	-0.185	-0.040	-0.069	0.016	-0.104	0.051	0.086	0.239	-0.020
-0.137	0.531	-0.723	-0.094	0.599	-0.795	0.036	-0.168	-0.102	0.011	-0.081	0.109	0.036	0.014	0.030	-0.009
-0.145	0.473	-0.771	-0.093	0.604	-0.792	0.314	-0.016	-0.106	0.002	-0.144	0.058	0.030	0.076	0.082	0.011
-0.153	0.531	-1.007	-0.090	0.607	-0.789	0.253	-0.165	-0.045	-0.008	-0.090	-0.181	0.024	0.022	0.323	-0.004
-0.091	0.690	-0.885	-0.094	0.610	-0.787	0.180	0.333	-0.079	0.057	0.066	-0.062	0.087	0.132	0.205	-0.004
-0.249	0.612	-0.794	-0.091	0.613	-0.784	0.198	-0.166	-0.079	-0.104	-0.015	0.027	0.069	0.052	0.120	0.002
-0.172	0.578	-0.822	-0.088	0.618	-0.781	0.308	-0.163	-0.083	-0.030	-0.055	-0.004	0.009	0.013	0.152	-0.010
-0.145	0.512	-0.873	-0.085	0.620	-0.780	0.126	-0.098	-0.131	-0.006	-0.122	-0.057	0.038	0.056	0.208	-0.020
-0.199	0.597	-0.960	-0.084	0.620	-0.780	-0.006	0.010	-0.101	-0.061	-0.037	-0.143	0.015	0.025	0.301	-0.009
-0.133	0.670	-0.877	-0.082	0.623	-0.778	0.186	0.046	-0.220	0.003	0.033	-0.063	0.052	0.095	0.223	-0.009
-0.183	0.628	-0.818	-0.077	0.627	-0.776	0.215	-0.214	-0.144	-0.052	-0.013	-0.006	0.003	0.049	0.169	-0.024
-0.133	0.566	-0.747	-0.071	0.633	-0.771	0.400	-0.275	-0.146	-0.008	-0.081	0.060	0.054	0.017	0.103	-0.020
-0.168	0.470	-0.743	-0.070	0.637	-0.768	0.275	-0.034	-0.109	-0.044	-0.181	0.061	0.019	0.118	0.104	-0.025
-0.122	0.493	-0.826	-0.072	0.637	-0.768	-0.020	0.229	-0.143	0.004	-0.158	-0.021	0.066	0.099	0.191	-0.023
-0.164	0.582	-0.916	-0.071	0.636	-0.768	-0.018	0.044	-0.144	-0.039	-0.068	-0.112	0.024	0.014	0.285	-0.002
-0.183	0.651	-0.861	-0.066	0.640	-0.766	0.245	-0.178	-0.177	-0.063	-0.003	-0.059	0.006	0.051	0.234	-0.011
-0.033	0.632	-0.786	-0.067	0.646	-0.760	0.368	0.270	-0.214	0.088	-0.028	0.010	0.156	0.028	0.164	-0.024
-0.226	0.628	-0.771	-0.068	0.647	-0.759	0.088	0.124	-0.163	-0.104	-0.033	0.025	0.037	0.020	0.154	-0.020
-0.187	0.558	-0.814	-0.065	0.649	-0.758	0.089	-0.040	-0.156	-0.068	-0.104	-0.019	0.001	0.054	0.203	-0.006
-0.107	0.585	-0.814	-0.065	0.653	-0.755	0.288	0.169	-0.249	0.012	-0.082	-0.023	0.082	0.031	0.207	-0.017
-0.149	0.682	-0.987	-0.060	0.657	-0.751	0.278	-0.173	-0.164	-0.035	0.011	-0.200	0.039	0.061	0.385	0.011
-0.141	0.717	-0.928	-0.058	0.664	-0.746	0.441	0.026	-0.178	-0.029	0.039	-0.147	0.046	0.091	0.331	0.022
-0.095	0.759	-0.834	-0.056	0.670	-0.740	0.390	-0.026	-0.168	0.015	0.076	-0.057	0.091	0.128	0.240	0.020
-0.114	0.667	-0.790	-0.054	0.673	-0.738	0.214	-0.014	-0.130	-0.006	-0.020	-0.017	0.070	0.031	0.202	0.012
-0.114	0.640	-0.814	-0.054	0.677	-0.734	0.269	0.079	-0.145	-0.007	-0.051	-0.044	0.068	0.002	0.230	0.010
-0.107	0.678	-0.751	-0.052	0.679	-0.732	0.144	0.030	-0.162	-0.001	-0.015	0.017	0.074	0.032	0.172	-0.007
-0.087	0.670	-0.755	-0.052	0.682	-0.730	0.156	0.136	-0.171	0.018	-0.025	0.011	0.091	0.019	0.180	-0.014
-0.118	0.555	-0.648	-0.050	0.685	-0.727	0.202	0.087	-0.203	-0.014	-0.144	0.115	0.057	0.102	0.078	-0.035
-0.107	0.562	-0.664	-0.048	0.688	-0.724	0.252	0.027	-0.192	-0.004	-0.140	0.096	0.066	0.099	0.099	-0.035
-0.168	0.558	-0.652	-0.047	0.693	-0.719	0.318	0.031	-0.163	-0.067	-0.148	0.103	0.001	0.107	0.091	-0.035
-0.087	0.612	-0.692	-0.047	0.697	-0.716	0.273	0.188	-0.173	0.014	-0.098	0.060	0.075	0.057	0.138	-0.021
-0.068	0.609	-0.696	-0.047	0.702	-0.710	0.380	0.109	-0.147	0.033	-0.107	0.050	0.091	0.065	0.146	-0.014
-0.095	0.640	-0.790	-0.046	0.708	-0.705	0.382	0.051	-0.159	0.005	-0.082	-0.049	0.061	0.039	0.246	0.001
-0.099	0.632	-0.731	-0.045	0.715	-0.697	0.544	0.078	-0.159	-0.000	-0.097	0.002	0.053	0.051	0.193	0.013
-0.141	0.659	-0.790	-0.042	0.722	-0.690	0.532	-0.147	-0.093	-0.046	-0.077	-0.064	0.007	0.028	0.258	0.020
-0.080	0.694	-0.838	-0.043	0.726	-0.686	0.291	0.241	-0.133	0.017	-0.047	-0.116	0.066	0.002	0.312	0.033
-0.087	0.759	-0.826	-0.044	0.731	-0.681	0.351	0.143	-0.099	0.010	0.014	-0.109	0.056	0.064	0.306	0.031
-0.057	0.783	-0.857	-0.045	0.733	-0.679	0.136	0.304	-0.191	0.042	0.036	-0.143	0.084	0.083	0.344	0.053
-0.176	0.825	-0.901	-0.043	0.734	-0.678	0.083	-0.063	-0.096	-0.079	0.077	-0.187	0.038	0.121	0.393	0.047
-0.049	0.786	-0.834	-0.043	0.737	-0.674	0.245	0.157	-0.175	0.048	0.035	-0.124	0.087	0.079	0.332	0.050
-0.107	0.794	-0.814	-0.041	0.739	-0.672	0.148	0.018	-0.112	-0.011	0.041	-0.106	0.027	0.083	0.320	0.038
-0.072	0.783	-0.822	-0.043	0.744	-0.667	0.345	0.324	-0.223	0.024	0.025	-0.119	0.059	0.067	0.335	0.062
-0.118	0.783	-0.857	-0.039	0.747	-0.664	0.226	-0.143	-0.139	-0.026	0.022	-0.158	0.011	0.064	0.378	0.051
-0.022	0.810	-0.834	-0.036	0.752	-0.659	0.390	-0.034	-0.144	0.068	0.044	-0.140	0.103	0.088	0.362	0.057
-0.114	0.790	-0.842	-0.035	0.756	-0.653	0.355	0.029	-0.099	-0.025	0.020	-0.153	0.008	0.066	0.378	0.050
-0.072	0.759	-0.806	-0.035	0.762	-0.646	0.493	0.053	-0.077	0.017	-0.017	-0.124	0.047	0.032	0.350	0.044
-0.099	0.748	-0.786	-0.033	0.768	-0.640	0.433	-0.050	-0.071	-0.012	-0.034	-0.111	0.016	0.017	0.337	0.022
-0.091	0.736	-0.684	-0.033	0.773	-0.634	0.407	0.069	-0.080	-0.004	-0.051	-0.015	0.021	0.003	0.242	0.022
-0.122	0.713	-0.747	-0.033	0.777	-0.629	0.325	0.125	-0.133	-0.035	-0.078	-0.083	0.012	0.022	0.312	0.017
-0.045	0.698	-0.644	-0.030	0.781	-0.623	0.362	-0.014	-0.166	0.039	-0.098	0.014	0.062	0.039	0.217	0.015
-0.076	0.705	-0.735	-0.027	0.785	-0.619	0.283	-0.051	-0.153	0.005	-0.094	-0.080	0.031	0.032	0.316	0.014
-0.060	0.663	-0.641	-0.025	0.790	-0.613	0.421	0.040	-0.185	0.018	-0.141	0.008	0.046	0.076	0.230	0.011
-0.076	0.663	-0.629	-0.024	0.793	-0.608	0.295	0.117	-0.141	0.002	-0.145	0.015	0.032	0.076	0.226	0.001
-0.072	0.643	-0.566	-0.021	0.799	-0.601	0.489	-0.048	-0.171	0.003	-0.170	0.070	0.037	0.096	0.173	-0.001
-0.072	0.643	-0.566	-0.021	0.804	-0.594	0.412	0.153	-0.132	0.003	-0.175	0.064	0.039	0.098	0.182	-0.005
-0.030	0.786	-0.570	-0.019	0.810	-0.587	0.473	0.042	-0.136	0.044	-0.038	0.052	0.085	0.043	0.195	-0.002
-0.049	0.798	-0.530	-0.019	0.814	-0.581	0.342	0.139	-0.116	0.024	-0.030	0.086	0.069	0.051	0.164	-0.003
-0.007	0.871	-0.467	-0.019	0.819	-0.574	0.397	0.216	-0.171	0.066	0.038	0.142	0.115	0.120	0.110	0.005
-0.076	0.879	-0.538	-0.017	0.822	-0.569	0.303	0.012	-0.108	-0.005	0.042	0.066	0.048	0.125	0.190	0.002
-0.018	0.922	-0.522	-0.017	0.828	-0.561	0.498	0.153	-0.149	0.052	0.079	0.073	0.108	0.165	0.183	0.015
-0.060	0.925	-0.574	-0.016	0.834	-0.552	0.524	0.033	-0.103	0.009	0.077	0.013	0.068	0.167	0.242	0.020
-0.003	0.937	-0.574	-0.015	0.840	-0.542	0.561	0.125	-0.105	0.066	0.082	0.004	0.128	0.176	0.251	0.030
-0.007	0.895	-0.507	-0.015	0.847	-0.532	0.616	0.167	-0.081	0.063	0.033	0.060	0.126	0.132	0.191	0.030
-0.030	0.929	-0.530	-0.015	0.854	-0.521	0.648	0.046	-0.080	0.039	0.061	0.026	0.103	0.164	0.221	0.036
-0.030	0.891	-0.514	-0.014	0.860	-0.510	0.622	0.019	-0.070	0.038	0.016	0.031	0.104	0.122	0.211	0.032
-0.033	0.922	-0.534	-0.014	0.867	-0.498	0.676	0.159	-0.090	0.034	0.040	-0.001	0.100	0.150	0.239	0.038
-0.026	0.937	-0.526	-0.014	0.873	-0.487	0.614	0.165	-0.070	0.042	0.049	-0.004	0.108	0.162	0.236	0.044
-0.022	0.922	-0.581	-0.016	0.879	-0.476	0.647	0.255	-0.058	0.047	0.028	-0.070	0.112	0.144	0.298	0.050
-0.003	0.941	-0.487	-0.017	0.885	-0.464	0.668	0.185	-0.003	0.068	0.041	0.013	0.131	0.160	0.211	0.053
-0.018	0.933	-0.499	-0.019	0.892	-0.451	0.758	0.304	-0.038	0.055	0.026	-0.013	0.116	0.151	0.230	0.048
-0.033	0.968	-0.499	-0.021	0.899	-0.436	0.803	0.283	-0.034	0.041	0.053	-0.027	0.100	0.183	0.236	0.038
-0.072	0.987	-0.475	-0.023	0.907	-0.419	0.936	0.256	-0.014	0.005	0.065	-0.020	0.061	0.200	0.219	0.029
-0.045	0.968	-0.408	-0.024	0.915	-0.402	0.965	-0.031	0.027	0.032	0.037	0.029	0.088	0.178	0.159	0.021
-0.049	0.964	-0.369	-0.025	0.923	-0.384	0.962	0.041	0.037	0.029	0.026	0.050	0.084	0.171	0.126	0.018
-0.041	0.933	-0.345	-0.027	0.930	-0.366	0.981	0.167	0.027	0.039	-0.012	0.056	0.091	0.138	0.110	0.021
-0.026	0.937	-0.317	-0.028	0.937	-0.348	0.957	0.214	0.007	0.056	-0.015	0.065	0.106	0.140	0.090	0.017
-0.037	0.960	-0.325	-0.030	0.944	-0.327	1.076	0.235	0.015	0.046	0.000	0.037	0.095	0.160	0.104	0.017
-0.072	0.960	-0.298	-0.032	0.951	-0.308	0.988	0.182	0.038	0.013	-0.006	0.046	0.060	0.158	0.083	0.018
-0.049	0.960	-0.254	-0.034	0.957	-0.288	1.038	0.198	0.045	0.039	-0.012	0.069	0.083	0.155	0.047	0.015
-0.060	0.956	-0.278	-0.037	0.963	-0.267	1.086	0.144	0.085	0.030	-0.022	0.024	0.072	0.150	0.077	0.016
-0.068	0.991	-0.262	-0.039	0.969	-0.246	1.121	0.290	0.020	0.024	0.007	0.018	0.065	0.182	0.068	0.023
-0.026	1.034	-0.172	-0.040	0.974	-0.223	1.140	0.393	-0.009	0.068	0.044	0.086	0.107	0.221	0.017	0.020
-0.030	1.014	-0.156	-0.042	0.978	-0.203	1.012	0.302	0.022	0.066	0.021	0.081	0.104	0.200	0.026	0.020
-0.072	1.026	-0.148	-0.043	0.983	-0.180	1.128	0.136	0.020	0.024	0.028	0.067	0.061	0.209	0.027	0.022
-0.057	1.030	-0.136	-0.044	0.986	-0.158	1.095	0.328	0.010	0.041	0.028	0.057	0.077	0.211	0.032	0.016
-0.064	1.049	-0.144	-0.045	0.989	-0.137	1.053	0.268	0.011	0.034	0.044	0.028	0.069	0.228	0.018	0.012
-0.083	1.014	-0.116	-0.047	0.992	-0.116	1.081	0.200	0.035	0.016	0.007	0.033	0.050	0.192	0.039	0.015
-0.060	1.088	-0.073	-0.046	0.994	-0.095	1.016	0.263	-0.058	0.039	0.078	0.056	0.073	0.263	0.076	0.013
-0.068	1.065	-0.061	-0.045	0.996	-0.075	0.980	0.418	-0.082	0.030	0.053	0.048	0.066	0.238	0.082	0.009
-0.087	1.045	-0.097	-0.044	0.997	-0.057	0.926	0.237	-0.064	0.010	0.032	-0.006	0.046	0.216	0.040	0.011
-0.087	1.061	-0.045	-0.044	0.998	-0.037	0.995	0.213	-0.046	0.010	0.047	0.025	0.047	0.229	0.085	0.009
-0.060	1.034	0.010	-0.042	0.999	-0.017	0.965	0.265	-0.079	0.035	0.019	0.060	0.074	0.200	0.134	0.011
-0.068	1.053	0.022	-0.042	0.999	0.002	0.953	0.166	-0.046	0.027	0.039	0.053	0.067	0.217	0.141	0.009
-0.057	1.080	0.025	-0.040	0.999	0.023	1.050	0.286	-0.061	0.037	0.066	0.035	0.079	0.242	0.140	0.007
-0.060	1.057	0.089	-0.039	0.998	0.045	1.069	0.239	-0.064	0.032	0.043	0.077	0.075	0.216	0.197	0.008
-0.083	1.061	0.092	-0.037	0.997	0.065	0.997	0.250	-0.082	0.008	0.048	0.060	0.052	0.217	0.195	0.013
-0.053	1.041	0.096	-0.036	0.996	0.085	0.976	0.234	-0.051	0.037	0.030	0.044	0.083	0.195	0.192	0.003
-0.037	1.041	0.120	-0.035	0.994	0.105	0.994	0.339	-0.037	0.051	0.032	0.048	0.098	0.193	0.210	0.001
-0.103	1.026	0.136	-0.035	0.992	0.124	0.966	0.232	0.029	-0.014	0.019	0.044	0.033	0.174	0.221	0.005
-0.072	1.034	0.175	-0.034	0.989	0.144	0.994	0.238	-0.011	0.017	0.029	0.064	0.064	0.180	0.254	-0.003
-0.053	1.041	0.203	-0.034	0.986	0.163	0.952	0.249	0.014	0.035	0.040	0.072	0.083	0.186	0.275	-0.005
-0.087	1.014	0.211	-0.034	0.983	0.182	0.972	0.176	0.037	0.001	0.016	0.061	0.049	0.156	0.278	0.002
-0.057	1.045	0.207	-0.034	0.979	0.201	0.931	0.196	0.065	0.033	0.051	0.038	0.080	0.185	0.269	0.009
-0.068	1.041	0.219	-0.036	0.975	0.218	0.882	0.252	0.127	0.023	0.051	0.033	0.069	0.179	0.273	0.008
-0.045	1.026	0.254	-0.038	0.971	0.236	0.896	0.238	0.158	0.048	0.040	0.050	0.093	0.162	0.303	0.010
-0.080	1.041	0.250	-0.040	0.967	0.252	0.825	0.341	0.178	0.015	0.059	0.030	0.057	0.176	0.293	0.003
-0.072	1.038	0.333	-0.043	0.963	0.267	0.747	0.278	0.234	0.026	0.060	0.098	0.065	0.171	0.371	-0.001
-0.083	1.034	0.349	-0.045	0.958	0.282	0.761	0.396	0.207	0.017	0.060	0.099	0.053	0.164	0.380	-0.015
-0.083	1.034	0.349	-0.047	0.954	0.296	0.738	0.379	0.201	0.018	0.065	0.084	0.053	0.162	0.374	-0.011
-0.126	0.999	0.341	-0.048	0.950	0.309	0.661	0.430	0.195	-0.023	0.034	0.063	0.010	0.126	0.360	-0.006
-0.064	0.976	0.325	-0.049	0.946	0.321	0.577	0.454	0.182	0.039	0.015	0.036	0.072	0.101	0.339	0.003
-0.087	0.937	0.297	-0.050	0.942	0.331	0.520	0.455	0.210	0.017	-0.020	-0.002	0.048	0.060	0.306	0.001
-0.076	0.983	0.301	-0.047	0.938	0.343	0.593	0.826	0.165	0.027	0.031	-0.009	0.059	0.104	0.305	0.004
-0.160	1.010	0.223	-0.047	0.933	0.356	0.682	0.877	0.288	-0.058	0.063	-0.101	0.025	0.129	0.220	-0.020
-0.187	1.014	0.191	-0.048	0.928	0.369	0.698	0.813	0.359	-0.084	0.072	-0.146	0.052	0.131	0.183	-0.044
-0.249	0.980	0.246	-0.054	0.923	0.381	0.637	0.394	0.444	-0.140	0.042	-0.102	0.114	0.095	0.232	-0.063
-0.237	0.856	0.341	-0.062	0.917	0.394	0.707	0.177	0.455	-0.121	-0.076	-0.021	0.102	0.031	0.321	-0.070
-0.199	0.817	0.364	-0.067	0.911	0.407	0.714	0.099	0.337	-0.077	-0.108	-0.010	0.064	0.071	0.340	-0.066
-0.183	0.786	0.392	-0.072	0.905	0.419	0.662	0.064	0.280	-0.057	-0.133	0.005	0.049	0.104	0.362	-0.025
-0.145	0.821	0.388	-0.079	0.900	0.429	0.541	-0.060	0.310	-0.012	-0.093	-0.008	0.011	0.071	0.352	0.032
-0.053	0.879	0.329	-0.086	0.895	0.438	0.517	-0.090	0.353	0.088	-0.030	-0.076	0.081	0.015	0.287	0.085
-0.003	0.941	0.270	-0.094	0.890	0.445	0.454	-0.210	0.379	0.146	0.036	-0.143	0.131	0.046	0.222	0.146
-0.003	0.949	0.246	-0.103	0.887	0.450	0.351	-0.394	0.330	0.155	0.047	-0.171	0.131	0.052	0.193	0.201
0.040	0.933	0.234	-0.112	0.885	0.452	0.224	-0.571	0.247	0.206	0.034	-0.185	0.173	0.035	0.176	0.244
0.047	0.902	0.250	-0.122	0.883	0.453	0.147	-0.783	0.199	0.224	0.004	-0.170	0.181	0.002	0.186	0.277
0.105	0.937	0.250	-0.131	0.883	0.450	0.018	-0.792	0.115	0.290	0.039	-0.167	0.239	0.036	0.181	0.321
0.132	0.902	0.270	-0.139	0.883	0.448	0.018	-0.864	0.058	0.325	0.004	-0.145	0.266	0.001	0.196	0.366
0.205	0.868	0.266	-0.144	0.883	0.447	0.070	-0.703	-0.013	0.403	-0.030	-0.148	0.339	0.038	0.187	0.399
0.263	0.813	0.266	-0.147	0.882	0.447	0.144	-0.581	-0.037	0.464	-0.083	-0.148	0.396	0.094	0.183	0.410
0.201	0.763	0.262	-0.152	0.880	0.450	0.271	-0.557	0.039	0.407	-0.131	-0.155	0.335	0.146	0.174	0.408
0.155	0.721	0.293	-0.159	0.876	0.454	0.344	-0.557	0.159	0.367	-0.170	-0.128	0.289	0.190	0.201	0.381
0.101	0.759	0.317	-0.169	0.873	0.458	0.304	-0.512	0.361	0.324	-0.128	-0.108	0.235	0.153	0.220	0.338
0.059	0.783	0.368	-0.178	0.868	0.464	0.411	-0.255	0.389	0.289	-0.100	-0.062	0.193	0.132	0.266	0.300
0.028	0.813	0.392	-0.185	0.862	0.472	0.494	-0.092	0.418	0.266	-0.063	-0.047	0.162	0.103	0.285	0.244
-0.018	0.794	0.364	-0.195	0.856	0.479	0.472	-0.225	0.475	0.229	-0.076	-0.081	0.116	0.123	0.252	0.198
-0.122	0.929	0.518	-0.202	0.851	0.485	0.364	-0.123	0.365	0.132	0.064	0.067	0.012	0.011	0.400	0.159
-0.122	0.929	0.518	-0.208	0.847	0.490	0.299	-0.109	0.301	0.138	0.068	0.062	0.012	0.010	0.395	0.130
-0.145	0.887	0.514	-0.212	0.842	0.496	0.398	-0.112	0.200	0.119	0.030	0.052	0.011	0.033	0.385	0.097
-0.137	0.941	0.491	-0.217	0.837	0.502	0.411	-0.261	0.160	0.131	0.089	0.023	0.004	0.020	0.356	0.089
-0.191	0.933	0.483	-0.225	0.834	0.504	0.255	-0.381	0.209	0.085	0.085	0.013	0.058	0.011	0.343	0.074
-0.218	0.980	0.463	-0.229	0.830	0.508	0.314	-0.178	0.147	0.062	0.135	-0.011	0.085	0.057	0.318	0.058
-0.253	0.918	0.475	-0.234	0.828	0.510	0.171	-0.203	0.202	0.032	0.075	-0.001	0.119	0.006	0.324	0.039
-0.276	0.902	0.483	-0.243	0.825	0.510	0.145	-0.383	0.272	0.018	0.062	0.006	0.143	0.022	0.326	0.027
-0.253	0.833	0.561	-0.249	0.821	0.513	0.279	-0.375	0.180	0.047	-0.003	0.083	0.119	0.092	0.400	0.013
-0.241	0.790	0.617	-0.255	0.818	0.516	0.271	-0.297	0.152	0.064	-0.042	0.135	0.107	0.136	0.450	0.018
-0.283	0.740	0.581	-0.259	0.815	0.518	0.152	-0.165	0.147	0.026	-0.090	0.097	0.149	0.187	0.410	0.024
-0.222	0.783	0.569	-0.261	0.813	0.520	0.135	-0.069	0.080	0.089	-0.046	0.083	0.088	0.145	0.393	0.024
-0.249	0.786	0.534	-0.264	0.814	0.518	-0.122	-0.129	0.077	0.065	-0.043	0.051	0.114	0.142	0.353	0.031
-0.299	0.868	0.471	-0.264	0.816	0.514	-0.194	-0.007	0.000	0.015	0.036	-0.009	0.164	0.062	0.285	0.031
-0.276	0.883	0.443	-0.266	0.817	0.512	-0.044	-0.203	-0.017	0.040	0.051	-0.035	0.140	0.047	0.253	0.019
-0.303	0.856	0.550	-0.270	0.817	0.509	-0.063	-0.407	0.031	0.018	0.023	0.075	0.167	0.075	0.354	0.009
-0.322	0.910	0.483	-0.270	0.816	0.511	0.178	-0.071	-0.061	-0.002	0.079	0.006	0.185	0.022	0.283	0.004
-0.326	0.868	0.494	-0.272	0.815	0.512	0.085	-0.153	-0.011	-0.004	0.037	0.017	0.189	0.066	0.291	-0.010
-0.280	0.806	0.613	-0.271	0.815	0.512	-0.035	0.079	0.021	0.041	-0.025	0.135	0.142	0.129	0.405	-0.003
-0.310	0.794	0.573	-0.271	0.816	0.510	-0.084	-0.029	-0.025	0.011	-0.038	0.097	0.172	0.142	0.362	0.002
-0.268	0.837	0.542	-0.271	0.816	0.511	0.047	-0.078	-0.069	0.053	0.005	0.065	0.130	0.101	0.326	-0.002
-0.283	0.875	0.502	-0.271	0.816	0.511	0.042	-0.136	-0.093	0.037	0.043	0.026	0.146	0.063	0.283	-0.012
-0.307	0.879	0.601	-0.268	0.817	0.510	-0.078	0.093	-0.094	0.011	0.046	0.126	0.169	0.060	0.378	-0.021
-0.337	0.848	0.585	-0.269	0.819	0.507	-0.134	-0.105	-0.043	-0.019	0.013	0.112	0.200	0.091	0.359	-0.035
-0.353	0.783	0.581	-0.266	0.822	0.504	-0.247	0.140	-0.102	-0.037	-0.055	0.112	0.215	0.157	0.351	-0.049
-0.314	0.821	0.589	-0.266	0.825	0.499	-0.321	-0.066	-0.042	0.001	-0.020	0.125	0.177	0.118	0.355	-0.052
-0.341	0.798	0.526	-0.267	0.827	0.495	-0.177	-0.164	-0.061	-0.025	-0.045	0.066	0.204	0.142	0.288	-0.030
-0.341	0.798	0.526	-0.265	0.829	0.493	-0.123	-0.013	-0.099	-0.026	-0.047	0.068	0.203	0.142	0.285	-0.027
-0.237	0.802	0.494	-0.260	0.829	0.495	0.022	0.281	-0.148	0.073	-0.044	0.035	0.100	0.138	0.249	-0.016
-0.387	0.844	0.427	-0.260	0.830	0.493	-0.040	-0.167	-0.114	-0.077	-0.002	-0.031	0.250	0.096	0.179	-0.011
-0.276	0.875	0.491	-0.257	0.832	0.491	-0.109	0.008	-0.171	0.032	0.027	0.034	0.138	0.066	0.238	-0.014
-0.353	0.887	0.392	-0.255	0.833	0.490	-0.034	-0.010	-0.159	-0.048	0.037	-0.064	0.215	0.054	0.135	-0.019
-0.376	0.906	0.439	-0.257	0.836	0.484	-0.239	-0.398	-0.113	-0.069	0.053	-0.010	0.238	0.035	0.178	-0.007
-0.264	0.922	0.459	-0.254	0.840	0.480	-0.267	0.107	-0.155	0.039	0.065	0.013	0.126	0.020	0.194	-0.009
-0.287	0.883	0.483	-0.251	0.843	0.476	-0.271	0.006	-0.143	0.014	0.023	0.042	0.148	0.059	0.214	-0.011
-0.280	0.918	0.467	-0.249	0.847	0.470	-0.294	-0.071	-0.186	0.019	0.054	0.031	0.140	0.024	0.194	-0.003
-0.307	0.902	0.502	-0.247	0.850	0.466	-0.215	-0.150	-0.226	-0.010	0.036	0.071	0.167	0.040	0.226	-0.016
-0.299	0.922	0.463	-0.244	0.854	0.459	-0.363	-0.069	-0.202	-0.006	0.051	0.038	0.158	0.021	0.184	-0.015
-0.322	0.871	0.431	-0.243	0.858	0.453	-0.318	-0.106	-0.148	-0.031	-0.003	0.012	0.181	0.071	0.149	-0.023
-0.249	0.898	0.522	-0.239	0.861	0.449	-0.242	0.009	-0.186	0.039	0.021	0.106	0.107	0.045	0.237	-0.015
-0.287	0.871	0.491	-0.237	0.864	0.445	-0.257	-0.001	-0.155	-0.003	-0.009	0.079	0.144	0.072	0.203	-0.006
-0.253	0.875	0.475	-0.235	0.867	0.440	-0.219	-0.108	-0.166	0.030	-0.007	0.067	0.108	0.068	0.185	-0.006
-0.253	0.914	0.408	-0.231	0.870	0.436	-0.260	0.013	-0.196	0.027	0.029	0.004	0.107	0.030	0.116	-0.012
-0.310	0.910	0.404	-0.229	0.873	0.431	-0.229	-0.056	-0.193	-0.033	0.022	0.004	0.164	0.034	0.110	-0.008
-0.283	0.918	0.451	-0.228	0.875	0.426	-0.235	-0.236	-0.176	-0.008	0.027	0.056	0.136	0.026	0.155	-0.016
-0.264	0.922	0.439	-0.224	0.879	0.422	-0.251	0.030	-0.218	0.008	0.028	0.048	0.116	0.022	0.141	-0.033
-0.307	0.937	0.388	-0.222	0.881	0.417	-0.239	-0.178	-0.186	-0.036	0.041	0.002	0.157	0.006	0.089	-0.034
-0.318	0.914	0.424	-0.216	0.884	0.415	-0.147	0.156	-0.271	-0.054	0.015	0.039	0.168	0.029	0.124	-0.034
-0.280	0.895	0.443	-0.214	0.887	0.409	-0.323	-0.113	-0.197	-0.018	-0.007	0.065	0.128	0.048	0.143	-0.030
-0.276	0.875	0.412	-0.210	0.890	0.404	-0.245	0.018	-0.227	-0.017	-0.029	0.037	0.123	0.067	0.110	-0.023
-0.245	0.929	0.364	-0.207	0.893	0.399	-0.277	-0.126	-0.225	0.011	0.022	-0.005	0.091	0.013	0.063	-0.016
-0.237	0.941	0.408	-0.205	0.896	0.393	-0.268	-0.195	-0.202	0.016	0.031	0.044	0.083	0.001	0.105	-0.013
-0.283	0.972	0.353	-0.203	0.899	0.389	-0.221	-0.027	-0.151	-0.032	0.059	-0.007	0.128	0.030	0.050	-0.000
-0.264	0.918	0.392	-0.205	0.900	0.385	-0.173	-0.220	0.020	-0.010	0.004	0.037	0.108	0.023	0.089	0.004
-0.210	0.949	0.368	-0.206	0.900	0.383	-0.074	-0.139	0.012	0.045	0.035	0.015	0.054	0.008	0.066	-0.008
-0.210	0.949	0.368	-0.201	0.902	0.382	-0.142	0.296	-0.163	0.039	0.033	0.016	0.053	0.008	0.066	-0.005
-0.326	0.976	0.290	-0.195	0.906	0.375	-0.367	0.164	-0.266	-0.082	0.056	-0.056	0.167	0.035	0.012	0.005
-0.287	0.918	0.246	-0.188	0.911	0.366	-0.485	-0.003	-0.404	-0.050	-0.007	-0.091	0.129	0.022	0.055	-0.000
-0.233	0.895	0.219	-0.182	0.918	0.351	-0.722	-0.279	-0.499	-0.003	-0.037	-0.104	0.074	0.045	0.082	-0.008
-0.222	0.968	0.282	-0.173	0.926	0.336	-0.789	-0.196	-0.526	-0.000	0.029	-0.026	0.062	0.029	0.018	-0.003
-0.199	1.072	0.349	-0.163	0.933	0.321	-0.800	-0.177	-0.596	0.013	0.126	0.057	0.038	0.134	0.050	-0.008
-0.203	1.123	0.376	-0.154	0.939	0.309	-0.608	-0.103	-0.556	-0.000	0.170	0.096	0.041	0.185	0.079	-0.017
-0.207	1.115	0.357	-0.145	0.942	0.303	-0.334	0.011	-0.450	-0.012	0.159	0.083	0.044	0.177	0.061	-0.021
-0.183	1.096	0.325	-0.138	0.945	0.298	-0.262	0.014	-0.388	0.004	0.137	0.056	0.020	0.158	0.032	-0.034
-0.187	1.084	0.286	-0.131	0.947	0.295	-0.154	0.137	-0.341	-0.007	0.124	0.019	0.023	0.147	0.005	-0.040
-0.237	1.038	0.301	-0.126	0.947	0.294	-0.014	-0.073	-0.317	-0.062	0.077	0.035	0.072	0.101	0.013	-0.048
-0.222	0.980	0.317	-0.121	0.948	0.295	0.059	-0.063	-0.266	-0.051	0.019	0.050	0.056	0.044	0.031	-0.057
-0.237	0.941	0.317	-0.119	0.948	0.297	0.097	-0.285	-0.239	-0.069	-0.020	0.049	0.070	0.006	0.034	-0.074
-0.187	0.941	0.384	-0.114	0.947	0.299	0.127	-0.072	-0.273	-0.023	-0.020	0.113	0.020	0.006	0.103	-0.062
-0.253	0.898	0.309	-0.112	0.947	0.301	0.140	-0.293	-0.251	-0.091	-0.062	0.036	0.085	0.036	0.031	-0.047
-0.145	0.925	0.333	-0.107	0.947	0.301	0.035	-0.192	-0.309	0.012	-0.035	0.060	0.023	0.009	0.057	-0.025
-0.137	0.976	0.282	-0.103	0.948	0.302	0.081	-0.277	-0.299	0.016	0.015	0.008	0.030	0.042	0.009	-0.010
-0.107	0.991	0.309	-0.099	0.948	0.301	-0.043	-0.238	-0.271	0.043	0.030	0.036	0.061	0.057	0.039	0.014
-0.107	0.976	0.325	-0.095	0.950	0.299	-0.096	-0.048	-0.271	0.038	0.013	0.054	0.061	0.042	0.058	0.017
-0.110	0.945	0.286	-0.090	0.950	0.299	-0.017	-0.042	-0.283	0.029	-0.018	0.015	0.057	0.011	0.022	0.020
-0.118	1.003	0.297	-0.085	0.951	0.298	-0.044	-0.077	-0.259	0.017	0.039	0.028	0.050	0.069	0.037	0.014
-0.080	1.007	0.325	-0.082	0.952	0.296	-0.100	-0.088	-0.190	0.053	0.042	0.058	0.089	0.073	0.068	0.005
-0.122	0.987	0.290	-0.077	0.953	0.294	-0.103	0.164	-0.197	0.006	0.022	0.024	0.047	0.054	0.035	0.002
-0.145	0.960	0.293	-0.075	0.953	0.294	0.004	-0.051	-0.170	-0.020	-0.005	0.028	0.024	0.027	0.042	-0.003
-0.103	0.945	0.301	-0.072	0.953	0.293	-0.032	-0.044	-0.149	0.020	-0.021	0.037	0.066	0.012	0.053	-0.014
-0.133	0.949	0.293	-0.071	0.953	0.293	0.008	-0.116	-0.126	-0.012	-0.017	0.029	0.034	0.015	0.048	-0.010
-0.133	0.949	0.293	-0.068	0.953	0.295	0.083	0.023	-0.154	-0.015	-0.017	0.027	0.034	0.015	0.051	-0.003
-0.103	0.972	0.266	-0.065	0.953	0.296	0.052	-0.006	-0.140	0.013	0.006	-0.001	0.064	0.038	0.027	-0.007
-0.107	0.953	0.258	-0.064	0.953	0.295	-0.004	-0.060	-0.098	0.008	-0.013	-0.009	0.060	0.018	0.023	0.002
-0.110	0.976	0.313	-0.062	0.953	0.297	0.059	0.019	-0.118	0.002	0.011	0.045	0.056	0.041	0.082	0.010
-0.087	0.995	0.266	-0.061	0.953	0.297	0.048	-0.079	-0.082	0.024	0.030	-0.003	0.079	0.060	0.039	0.009
-0.091	0.987	0.274	-0.059	0.953	0.298	0.017	-0.014	-0.076	0.019	0.023	0.005	0.075	0.052	0.050	0.013
-0.099	1.014	0.270	-0.059	0.953	0.299	0.066	-0.126	-0.072	0.011	0.050	-0.000	0.068	0.079	0.049	0.021
-0.091	1.003	0.226	-0.057	0.952	0.299	0.050	0.026	-0.072	0.017	0.039	-0.044	0.076	0.067	0.009	0.013
-0.076	0.983	0.290	-0.056	0.952	0.301	0.080	-0.008	-0.056	0.032	0.020	0.017	0.093	0.048	0.076	0.008
-0.126	0.976	0.262	-0.056	0.952	0.302	0.055	0.006	-0.047	-0.019	0.013	-0.011	0.043	0.040	0.051	0.002
-0.130	1.003	0.234	-0.056	0.952	0.301	-0.008	-0.140	-0.048	-0.023	0.040	-0.038	0.040	0.067	0.027	-0.003
-0.122	0.980	0.286	-0.055	0.953	0.299	-0.108	-0.070	-0.054	-0.016	0.016	0.016	0.049	0.044	0.082	-0.010
-0.103	0.976	0.258	-0.054	0.954	0.296	-0.149	-0.060	-0.093	0.002	0.012	-0.009	0.070	0.040	0.057	-0.003
-0.126	0.980	0.246	-0.053	0.954	0.294	-0.089	-0.105	-0.098	-0.022	0.015	-0.019	0.048	0.043	0.049	-0.004
-0.080	0.964	0.262	-0.052	0.955	0.292	-0.104	-0.106	-0.091	0.023	-0.001	-0.001	0.095	0.027	0.068	0.004
-0.118	0.968	0.262	-0.052	0.956	0.290	-0.094	-0.148	-0.074	-0.016	0.003	0.001	0.057	0.031	0.071	0.005
-0.091	0.983	0.215	-0.051	0.956	0.288	-0.085	-0.197	-0.116	0.010	0.018	-0.044	0.085	0.048	0.027	0.007
-0.099	0.953	0.238	-0.050	0.957	0.285	-0.135	-0.162	-0.084	0.002	-0.014	-0.017	0.077	0.018	0.055	-0.001
-0.107	0.914	0.242	-0.051	0.958	0.283	-0.077	-0.157	-0.036	-0.006	-0.053	-0.011	0.070	0.019	0.063	0.009
-0.118	0.902	0.266	-0.052	0.958	0.282	-0.025	-0.188	-0.018	-0.016	-0.065	0.013	0.060	0.029	0.090	0.014
-0.068	0.925	0.246	-0.053	0.958	0.282	0.011	-0.308	-0.031	0.035	-0.041	-0.007	0.110	0.005	0.074	0.018
-0.045	0.983	0.262	-0.053	0.958	0.283	0.042	-0.112	-0.015	0.058	0.017	0.009	0.133	0.053	0.094	0.022
-0.080	0.987	0.246	-0.056	0.957	0.283	0.041	-0.149	0.100	0.026	0.021	-0.007	0.098	0.057	0.081	0.026
-0.091	0.956	0.258	-0.060	0.957	0.285	0.108	-0.044	0.189	0.019	-0.009	0.002	0.087	0.028	0.096	0.027
-0.114	0.922	0.250	-0.063	0.955	0.288	0.165	0.062	0.176	-0.001	-0.042	-0.009	0.064	0.005	0.092	0.023
-0.076	0.937	0.258	-0.067	0.954	0.291	0.153	0.048	0.209	0.041	-0.026	-0.004	0.102	0.012	0.103	0.018
-0.091	0.941	0.246	-0.068	0.953	0.296	0.209	0.250	0.153	0.027	-0.021	-0.020	0.087	0.017	0.094	0.015
-0.145	0.964	0.199	-0.071	0.951	0.300	0.221	0.177	0.165	-0.025	0.004	-0.071	0.033	0.040	0.050	0.020
-0.145	0.964	0.199	-0.073	0.950	0.305	0.280	0.219	0.167	-0.023	0.006	-0.076	0.033	0.040	0.054	0.022
-0.126	0.949	0.203	-0.075	0.947	0.311	0.335	0.244	0.204	-0.002	-0.007	-0.079	0.053	0.024	0.060	0.022
-0.107	0.937	0.203	-0.077	0.945	0.318	0.328	0.318	0.206	0.020	-0.016	-0.085	0.074	0.012	0.063	0.017
-0.118	0.895	0.219	-0.078	0.944	0.322	0.197	0.303	0.158	0.009	-0.057	-0.073	0.063	0.031	0.082	0.009
-0.160	0.868	0.286	-0.081	0.942	0.324	0.134	0.116	0.160	-0.031	-0.083	-0.009	0.022	0.058	0.152	-0.004
-0.187	0.837	0.246	-0.083	0.941	0.329	0.235	0.102	0.146	-0.055	-0.112	-0.053	0.004	0.089	0.114	-0.013
-0.218	0.868	0.207	-0.087	0.939	0.333	0.218	-0.035	0.184	-0.082	-0.079	-0.096	0.033	0.058	0.078	-0.021
-0.180	0.910	0.187	-0.092	0.937	0.337	0.261	-0.026	0.191	-0.040	-0.034	-0.120	0.006	0.015	0.060	-0.009
-0.183	0.910	0.234	-0.098	0.935	0.341	0.242	-0.205	0.249	-0.037	-0.031	-0.077	0.003	0.015	0.109	0.009
-0.149	0.933	0.226	-0.105	0.933	0.344	0.223	-0.216	0.318	0.005	-0.006	-0.088	0.039	0.008	0.104	0.045
-0.145	0.995	0.187	-0.114	0.931	0.347	0.184	-0.371	0.306	0.017	0.058	-0.130	0.045	0.069	0.067	0.083
-0.072	1.010	0.175	-0.120	0.930	0.348	0.162	-0.449	0.183	0.097	0.075	-0.143	0.119	0.085	0.057	0.124
0.001	0.968	0.223	-0.125	0.929	0.349	0.099	-0.359	0.151	0.175	0.034	-0.097	0.194	0.042	0.105	0.160
-0.010	0.949	0.199	-0.131	0.928	0.348	0.082	-0.516	0.162	0.169	0.015	-0.120	0.183	0.023	0.084	0.187
0.009	0.941	0.215	-0.136	0.927	0.349	0.085	-0.405	0.116	0.193	0.009	-0.104	0.204	0.016	0.101	0.195
-0.014	0.972	0.211	-0.141	0.927	0.348	0.024	-0.376	0.169	0.175	0.040	-0.107	0.182	0.047	0.099	0.195
-0.049	0.976	0.199	-0.147	0.927	0.346	-0.021	-0.316	0.190	0.146	0.044	-0.117	0.149	0.050	0.088	0.192
-0.033	0.960	0.195	-0.153	0.927	0.341	-0.133	-0.528	0.170	0.168	0.028	-0.117	0.165	0.035	0.085	0.188
-0.030	0.956	0.242	-0.158	0.929	0.336	-0.219	-0.391	0.148	0.177	0.023	-0.064	0.170	0.031	0.134	0.193
-0.022	0.945	0.246	-0.164	0.930	0.328	-0.348	-0.425	0.156	0.190	0.010	-0.052	0.180	0.019	0.138	0.190
0.005	0.956	0.238	-0.168	0.932	0.321	-0.318	-0.317	0.136	0.221	0.020	-0.052	0.208	0.030	0.131	0.185
-0.064	0.991	0.234	-0.170	0.934	0.314	-0.300	-0.224	0.070	0.154	0.053	-0.049	0.141	0.065	0.128	0.174
-0.037	0.987	0.270	-0.173	0.936	0.307	-0.310	-0.319	0.093	0.184	0.048	-0.007	0.169	0.062	0.164	0.163
-0.091	0.968	0.250	-0.176	0.938	0.297	-0.453	-0.260	0.091	0.134	0.027	-0.017	0.116	0.043	0.145	0.133
-0.068	0.995	0.297	-0.178	0.941	0.289	-0.411	-0.281	0.037	0.159	0.051	0.040	0.140	0.071	0.193	0.124
-0.133	1.018	0.290	-0.179	0.944	0.278	-0.519	-0.157	0.005	0.094	0.072	0.042	0.076	0.095	0.186	0.101
-0.099	1.014	0.254	-0.181	0.947	0.267	-0.554	-0.351	-0.009	0.130	0.065	0.019	0.112	0.092	0.151	0.086
-0.160	1.018	0.238	-0.181	0.950	0.254	-0.656	-0.116	-0.021	0.069	0.065	0.016	0.052	0.097	0.136	0.066
-0.180	0.983	0.195	-0.182	0.954	0.240	-0.693	-0.174	-0.000	0.051	0.027	-0.013	0.034	0.064	0.093	0.048
-0.195	1.018	0.187	-0.181	0.957	0.225	-0.752	-0.055	-0.025	0.035	0.058	-0.006	0.020	0.099	0.085	0.017
-0.241	1.026	0.199	-0.180	0.961	0.210	-0.790	0.045	-0.049	-0.013	0.062	0.020	0.025	0.108	0.098	-0.008
-0.268	0.991	0.171	-0.180	0.964	0.196	-0.737	-0.015	-0.013	-0.040	0.024	0.006	0.050	0.074	0.071	-0.023
-0.303	0.960	0.159	-0.184	0.967	0.179	-0.799	-0.355	0.100	-0.071	-0.010	0.011	0.084	0.045	0.060	-0.026
-0.237	0.964	0.195	-0.187	0.969	0.162	-0.814	-0.406	0.096	-0.002	-0.008	0.064	0.017	0.050	0.096	-0.026
-0.187	0.980	0.183	-0.188	0.971	0.146	-0.771	-0.130	0.010	0.049	0.005	0.068	0.034	0.066	0.085	-0.019
-0.245	0.941	0.128	-0.188	0.974	0.128	-0.902	-0.183	-0.011	-0.008	-0.036	0.031	0.022	0.029	0.030	-0.009
-0.245	0.968	0.077	-0.187	0.976	0.112	-0.811	-0.151	-0.086	-0.009	-0.011	-0.003	0.020	0.057	0.021	-0.007
-0.268	0.976	0.025	-0.187	0.978	0.094	-0.820	-0.418	-0.076	-0.032	-0.005	-0.037	0.042	0.065	0.072	-0.022
-0.257	0.980	0.033	-0.185	0.980	0.078	-0.738	-0.256	-0.109	-0.022	-0.003	-0.013	0.029	0.070	0.064	-0.023
-0.291	0.964	0.029	-0.185	0.981	0.061	-0.826	-0.247	-0.080	-0.058	-0.020	0.000	0.062	0.056	0.067	-0.028
-0.268	0.964	-0.026	-0.184	0.982	0.041	-0.930	-0.290	-0.043	-0.035	-0.021	-0.036	0.038	0.056	0.122	-0.030
-0.276	1.003	-0.034	-0.183	0.983	0.024	-0.770	-0.526	-0.085	-0.044	0.017	-0.026	0.044	0.095	0.130	-0.040
-0.245	1.003	0.025	-0.181	0.983	0.009	-0.726	-0.333	-0.124	-0.015	0.016	0.048	0.011	0.096	0.071	-0.027
-0.303	1.007	-0.049	-0.180	0.984	-0.009	-0.834	-0.434	-0.053	-0.074	0.020	-0.008	0.067	0.100	0.146	-0.018
-0.214	0.972	-0.053	-0.180	0.983	-0.025	-0.725	-0.487	-0.038	0.013	-0.014	0.004	0.023	0.065	0.150	-0.021
-0.199	0.999	-0.073	-0.179	0.983	-0.042	-0.733	-0.506	-0.008	0.028	0.013	0.000	0.040	0.092	0.169	-0.012
-0.268	1.003	-0.065	-0.178	0.982	-0.057	-0.727	-0.351	-0.035	-0.042	0.018	0.024	0.027	0.096	0.161	0.019
-0.210	0.987	-0.120	-0.176	0.982	-0.074	-0.780	-0.276	-0.103	0.013	0.003	-0.015	0.032	0.081	0.217	0.013
-0.122	0.964	-0.105	-0.174	0.980	-0.091	-0.778	-0.528	-0.038	0.100	-0.019	0.018	0.122	0.058	0.202	0.007
-0.233	0.964	-0.132	-0.172	0.979	-0.107	-0.740	-0.346	-0.107	-0.014	-0.018	0.007	0.012	0.059	0.230	0.020
-0.207	0.964	-0.116	-0.168	0.978	-0.121	-0.705	-0.223	-0.149	0.009	-0.016	0.037	0.041	0.059	0.215	0.012
-0.180	0.968	-0.120	-0.165	0.977	-0.136	-0.720	-0.314	-0.134	0.033	-0.011	0.048	0.070	0.064	0.219	-0.008
-0.230	0.953	-0.183	-0.161	0.976	-0.150	-0.619	-0.351	-0.169	-0.021	-0.025	-0.002	0.022	0.049	0.282	-0.011
-0.241	0.956	-0.242	-0.157	0.974	-0.163	-0.632	-0.148	-0.172	-0.037	-0.020	-0.048	0.012	0.054	0.341	-0.013
-0.241	0.956	-0.242	-0.154	0.972	-0.176	-0.675	-0.175	-0.166	-0.040	-0.018	-0.034	0.014	0.055	0.341	-0.023
-0.241	0.949	-0.294	-0.150	0.970	-0.191	-0.687	-0.250	-0.180	-0.045	-0.024	-0.071	0.015	0.048	0.392	-0.026
-0.249	0.960	-0.294	-0.145	0.968	-0.205	-0.680	-0.317	-0.177	-0.057	-0.010	-0.056	0.009	0.060	0.392	-0.024
-0.249	0.929	-0.317	-0.140	0.966	-0.219	-0.616	-0.436	-0.170	-0.062	-0.039	-0.066	0.010	0.030	0.416	-0.019
-0.207	0.945	-0.309	-0.135	0.964	-0.229	-0.466	-0.353	-0.203	-0.025	-0.022	-0.048	0.053	0.045	0.408	-0.003
-0.191	0.925	-0.298	-0.130	0.962	-0.239	-0.442	-0.510	-0.149	-0.014	-0.039	-0.026	0.070	0.026	0.396	0.012
-0.087	0.983	-0.231	-0.125	0.961	-0.247	-0.373	-0.356	-0.178	0.084	0.020	0.049	0.175	0.084	0.328	0.037
-0.099	0.980	-0.239	-0.120	0.960	-0.255	-0.365	-0.390	-0.164	0.068	0.017	0.049	0.165	0.080	0.336	0.043
-0.053	1.003	-0.258	-0.116	0.958	-0.263	-0.425	0.007	-0.204	0.110	0.041	0.037	0.213	0.103	0.355	0.052
-0.114	1.007	-0.250	-0.111	0.956	-0.271	-0.406	-0.101	-0.188	0.044	0.047	0.053	0.153	0.107	0.347	0.044
-0.087	0.980	-0.242	-0.107	0.955	-0.278	-0.364	-0.029	-0.230	0.067	0.021	0.068	0.181	0.080	0.338	0.037
-0.114	0.987	-0.290	-0.102	0.953	-0.286	-0.415	-0.076	-0.240	0.035	0.031	0.029	0.156	0.088	0.385	0.014
-0.130	0.968	-0.325	-0.097	0.951	-0.293	-0.373	0.045	-0.265	0.015	0.014	0.000	0.142	0.068	0.420	0.010
-0.164	0.964	-0.325	-0.092	0.949	-0.300	-0.384	-0.082	-0.278	-0.025	0.012	0.008	0.109	0.065	0.419	0.000
-0.133	0.956	-0.341	-0.086	0.948	-0.308	-0.391	-0.021	-0.300	-0.000	0.006	-0.000	0.141	0.058	0.434	-0.004
-0.141	0.972	-0.357	-0.081	0.945	-0.316	-0.422	-0.112	-0.257	-0.014	0.024	-0.008	0.134	0.073	0.449	-0.003
-0.122	0.976	-0.365	-0.075	0.943	-0.325	-0.475	-0.029	-0.280	0.000	0.031	-0.007	0.155	0.077	0.455	-0.005
-0.095	0.964	-0.357	-0.070	0.940	-0.334	-0.488	0.009	-0.287	0.022	0.023	0.011	0.183	0.065	0.446	-0.011
-0.145	0.925	-0.373	-0.064	0.937	-0.343	-0.456	-0.131	-0.282	-0.034	-0.013	0.004	0.134	0.026	0.461	-0.018
-0.133	0.922	-0.361	-0.058	0.934	-0.351	-0.437	0.070	-0.373	-0.028	-0.014	0.024	0.146	0.023	0.448	-0.020
-0.137	0.922	-0.369	-0.050	0.932	-0.359	-0.404	-0.142	-0.394	-0.040	-0.011	0.024	0.143	0.022	0.455	-0.021
-0.083	0.895	-0.369	-0.041	0.930	-0.366	-0.350	-0.115	-0.446	0.005	-0.036	0.031	0.198	0.005	0.453	-0.007
-0.057	0.891	-0.384	-0.032	0.928	-0.372	-0.334	-0.065	-0.462	0.023	-0.038	0.022	0.226	0.008	0.468	0.000
-0.010	0.929	-0.349	-0.025	0.927	-0.375	-0.169	0.111	-0.417	0.062	0.002	0.061	0.273	0.030	0.431	0.003
-0.053	0.956	-0.373	-0.020	0.925	-0.378	-0.180	0.270	-0.344	0.016	0.030	0.041	0.232	0.057	0.453	-0.006
-0.110	0.987	-0.447	-0.017	0.925	-0.379	-0.048	0.272	-0.284	-0.045	0.062	-0.033	0.175	0.089	0.526	-0.009
-0.145	0.968	-0.495	-0.012	0.924	-0.381	-0.098	-0.026	-0.314	-0.085	0.043	-0.078	0.142	0.069	0.571	-0.005
-0.053	0.914	-0.408	-0.007	0.923	-0.385	-0.199	-0.170	-0.203	0.003	-0.009	0.012	0.235	0.015	0.483	-0.004
0.024	0.902	-0.380	-0.005	0.922	-0.388	-0.174	0.056	-0.120	0.077	-0.020	0.043	0.312	0.004	0.454	0.008
-0.045	0.902	-0.428	-0.005	0.920	-0.391	-0.154	-0.068	0.025	0.008	-0.018	-0.001	0.243	0.004	0.499	0.018
-0.007	0.895	-0.376	-0.008	0.920	-0.393	-0.094	0.042	0.118	0.049	-0.025	0.052	0.283	0.004	0.446	0.016
-0.041	0.852	-0.365	-0.013	0.919	-0.394	-0.076	0.160	0.230	0.020	-0.067	0.065	0.249	0.046	0.432	0.006
-0.053	0.771	-0.361	-0.019	0.918	-0.396	-0.108	0.165	0.255	0.014	-0.147	0.071	0.238	0.127	0.426	0.001
-0.033	0.709	-0.349	-0.025	0.917	-0.398	-0.109	0.485	0.072	0.039	-0.208	0.084	0.258	0.189	0.412	0.001
-0.072	0.636	-0.380	-0.025	0.915	-0.402	-0.178	0.205	-0.057	0.001	-0.279	0.056	0.221	0.262	0.441	-0.023
-0.030	0.582	-0.396	-0.029	0.916	-0.401	0.023	0.605	-0.067	0.047	-0.333	0.040	0.264	0.316	0.455	-0.056
-0.195	0.520	-0.369	-0.036	0.918	-0.395	0.349	0.521	0.115	-0.111	-0.398	0.061	0.099	0.378	0.425	-0.084
-0.249	0.609	-0.302	-0.046	0.925	-0.378	0.930	0.139	0.459	-0.155	-0.316	0.111	0.046	0.289	0.355	-0.097
-0.199	0.755	-0.242	-0.061	0.934	-0.353	1.297	0.180	0.693	-0.090	-0.177	0.146	0.097	0.142	0.293	-0.105
-0.141	0.833	-0.164	-0.078	0.943	-0.322	1.626	0.006	0.908	-0.015	-0.110	0.194	0.155	0.065	0.212	-0.083
-0.107	0.794	-0.172	-0.098	0.952	-0.289	1.740	0.146	1.000	0.040	-0.158	0.153	0.190	0.103	0.217	-0.058
-0.153	0.698	-0.215	-0.119	0.960	-0.254	1.810	0.214	1.044	0.015	-0.262	0.074	0.145	0.200	0.258	-0.043
-0.237	0.616	-0.215	-0.142	0.965	-0.219	1.810	0.254	1.117	-0.047	-0.349	0.039	0.061	0.281	0.255	-0.038
-0.257	0.632	-0.168	-0.167	0.970	-0.178	2.027	0.388	1.178	-0.041	-0.338	0.046	0.042	0.266	0.205	-0.035
-0.276	0.694	-0.108	-0.193	0.972	-0.137	2.078	0.337	1.277	-0.034	-0.278	0.063	0.024	0.204	0.143	-0.049
-0.253	0.721	-0.081	-0.221	0.971	-0.093	2.184	0.315	1.378	0.017	-0.250	0.047	0.048	0.177	0.112	-0.048
-0.380	0.771	-0.061	-0.251	0.967	-0.049	2.244	0.208	1.504	-0.080	-0.196	0.023	0.079	0.127	0.090	-0.062
-0.360	0.848	0.025	-0.282	0.959	-0.006	2.142	0.157	1.574	-0.030	-0.111	0.067	0.059	0.049	0.001	-0.065
-0.510	0.937	-0.042	-0.310	0.950	0.035	2.118	0.158	1.467	-0.152	-0.013	-0.041	0.209	0.039	0.065	-0.078
-0.491	0.941	-0.049	-0.337	0.939	0.073	2.073	-0.106	1.388	-0.106	0.003	-0.087	0.189	0.043	0.070	-0.068
-0.534	0.887	-0.069	-0.362	0.926	0.107	1.935	-0.124	1.321	-0.123	-0.039	-0.142	0.232	0.011	0.087	-0.063
-0.503	0.810	0.006	-0.386	0.912	0.141	1.894	-0.165	1.231	-0.068	-0.102	-0.100	0.201	0.089	0.009	-0.038
-0.518	0.810	0.053	-0.408	0.896	0.174	1.907	-0.053	1.173	-0.062	-0.086	-0.086	0.216	0.089	0.041	-0.018
-0.503	0.856	0.089	-0.426	0.880	0.209	1.947	-0.002	1.043	-0.028	-0.024	-0.085	0.201	0.043	0.080	-0.013
-0.503	0.856	0.089	-0.443	0.863	0.243	1.960	0.090	0.963	-0.011	-0.006	-0.120	0.201	0.043	0.083	-0.012
-0.603	0.906	0.104	-0.460	0.845	0.273	1.873	-0.189	0.926	-0.094	0.062	-0.134	0.300	0.007	0.102	-0.004
-0.603	0.860	0.132	-0.478	0.825	0.302	1.950	-0.303	0.931	-0.077	0.036	-0.136	0.300	0.039	0.132	0.009
-0.580	0.821	0.167	-0.498	0.802	0.329	1.982	-0.479	1.063	-0.033	0.020	-0.127	0.276	0.077	0.170	0.020
-0.530	0.821	0.223	-0.519	0.777	0.356	1.960	-0.371	1.121	0.037	0.045	-0.099	0.225	0.076	0.228	0.044
-0.537	0.825	0.223	-0.538	0.752	0.381	1.897	-0.310	1.122	0.049	0.074	-0.124	0.232	0.072	0.231	0.057
-0.557	0.829	0.262	-0.555	0.726	0.405	1.829	-0.220	1.042	0.047	0.104	-0.109	0.250	0.068	0.274	0.067
-0.622	0.821	0.266	-0.570	0.703	0.425	1.612	-0.237	0.928	-0.003	0.120	-0.125	0.315	0.076	0.280	0.072
-0.607	0.802	0.305	-0.586	0.680	0.441	1.441	-0.346	0.903	0.028	0.123	-0.101	0.299	0.095	0.323	0.076
-0.580	0.802	0.321	-0.600	0.660	0.453	1.199	-0.309	0.831	0.068	0.144	-0.098	0.271	0.094	0.341	0.076
-0.591	0.837	0.301	-0.612	0.642	0.462	1.076	-0.344	0.730	0.069	0.197	-0.127	0.282	0.059	0.325	0.090
-0.630	0.891	0.317	-0.624	0.627	0.467	0.865	-0.401	0.613	0.042	0.266	-0.117	0.320	0.005	0.343	0.102
-0.610	0.879	0.297	-0.633	0.615	0.470	0.673	-0.391	0.492	0.071	0.266	-0.140	0.300	0.016	0.327	0.107
-0.607	0.871	0.313	-0.640	0.607	0.471	0.477	-0.380	0.311	0.082	0.266	-0.124	0.295	0.024	0.345	0.117
-0.607	0.813	0.321	-0.647	0.602	0.469	0.297	-0.393	0.261	0.089	0.214	-0.114	0.295	0.081	0.356	0.133
-0.568	0.775	0.325	-0.650	0.600	0.467	0.119	-0.223	0.098	0.130	0.177	-0.108	0.256	0.119	0.363	0.147
-0.560	0.744	0.341	-0.654	0.599	0.462	0.024	-0.369	0.069	0.142	0.147	-0.087	0.247	0.150	0.382	0.156
-0.537	0.701	0.349	-0.657	0.599	0.458	0.006	-0.274	0.042	0.168	0.105	-0.075	0.224	0.192	0.393	0.164
-0.557	0.670	0.353	-0.658	0.599	0.456	-0.007	-0.156	0.010	0.151	0.074	-0.069	0.243	0.222	0.400	0.163
-0.549	0.682	0.372	-0.660	0.601	0.451	-0.121	-0.234	-0.014	0.161	0.084	-0.045	0.235	0.210	0.423	0.168
-0.557	0.694	0.384	-0.660	0.604	0.446	-0.192	-0.198	-0.091	0.154	0.092	-0.028	0.242	0.198	0.437	0.158
-0.526	0.698	0.357	-0.660	0.610	0.440	-0.322	-0.165	-0.169	0.184	0.090	-0.049	0.211	0.194	0.412	0.161
-0.595	0.670	0.329	-0.658	0.616	0.433	-0.394	-0.125	-0.233	0.112	0.056	-0.070	0.281	0.220	0.388	0.162
-0.537	0.659	0.325	-0.657	0.624	0.424	-0.446	-0.261	-0.265	0.169	0.036	-0.065	0.224	0.232	0.388	0.163
-0.549	0.659	0.293	-0.652	0.634	0.416	-0.548	-0.056	-0.362	0.152	0.026	-0.089	0.236	0.231	0.360	0.153
-0.541	0.674	0.337	-0.647	0.644	0.409	-0.562	-0.018	-0.413	0.154	0.031	-0.038	0.229	0.215	0.406	0.146
-0.549	0.690	0.341	-0.642	0.654	0.400	-0.516	-0.100	-0.465	0.141	0.036	-0.027	0.236	0.200	0.413	0.133
-0.576	0.721	0.384	-0.635	0.664	0.396	-0.343	-0.001	-0.516	0.107	0.057	0.021	0.262	0.169	0.458	0.119
-0.549	0.721	0.372	-0.627	0.673	0.393	-0.232	-0.009	-0.594	0.126	0.048	0.013	0.235	0.169	0.448	0.099
-0.568	0.725	0.341	-0.619	0.683	0.388	-0.282	-0.022	-0.593	0.099	0.043	-0.014	0.255	0.165	0.419	0.085
-0.603	0.701	0.341	-0.612	0.692	0.383	-0.264	-0.102	-0.553	0.058	0.011	-0.009	0.290	0.188	0.421	0.076
-0.572	0.725	0.360	-0.604	0.700	0.381	-0.178	0.032	-0.564	0.081	0.026	0.013	0.260	0.164	0.443	0.069
-0.587	0.783	0.364	-0.596	0.709	0.378	-0.181	-0.041	-0.577	0.058	0.076	0.020	0.276	0.106	0.449	0.055
-0.545	0.837	0.357	-0.584	0.718	0.378	-0.181	0.241	-0.671	0.089	0.121	0.013	0.235	0.052	0.443	0.043
-0.591	0.895	0.360	-0.572	0.728	0.378	-0.196	0.235	-0.680	0.032	0.169	0.017	0.282	0.006	0.449	0.017
-0.607	0.910	0.364	-0.559	0.737	0.380	-0.116	0.305	-0.724	0.004	0.175	0.020	0.299	0.022	0.455	0.008
-0.653	0.910	0.368	-0.549	0.746	0.377	-0.244	0.100	-0.647	-0.053	0.166	0.027	0.347	0.022	0.461	-0.013
-0.580	0.925	0.368	-0.537	0.756	0.375	-0.303	0.312	-0.666	0.008	0.172	0.028	0.275	0.038	0.463	-0.038
-0.591	0.891	0.364	-0.522	0.766	0.375	-0.365	0.498	-0.726	-0.018	0.126	0.025	0.289	0.004	0.461	-0.053
-0.668	0.891	0.345	-0.508	0.777	0.372	-0.452	0.417	-0.691	-0.109	0.116	0.008	0.367	0.004	0.442	-0.047
-0.618	0.852	0.372	-0.496	0.788	0.366	-0.556	0.292	-0.688	-0.071	0.066	0.041	0.318	0.034	0.471	-0.065
-0.553	0.883	0.353	-0.480	0.800	0.361	-0.683	0.545	-0.711	-0.021	0.085	0.027	0.254	0.004	0.453	-0.076
-0.603	0.895	0.360	-0.468	0.811	0.351	-0.732	0.270	-0.655	-0.083	0.085	0.044	0.305	0.008	0.462	-0.066
-0.560	0.883	0.396	-0.455	0.822	0.342	-0.758	0.381	-0.653	-0.053	0.062	0.089	0.264	0.004	0.499	-0.068
-0.534	0.902	0.345	-0.441	0.833	0.334	-0.791	0.513	-0.665	-0.040	0.070	0.046	0.238	0.015	0.448	-0.075
-0.557	0.929	0.349	-0.429	0.844	0.323	-0.828	0.346	-0.587	-0.075	0.086	0.061	0.262	0.042	0.452	-0.070
-0.522	0.941	0.313	-0.416	0.854	0.312	-0.838	0.396	-0.615	-0.053	0.088	0.037	0.229	0.053	0.417	-0.069
-0.522	0.914	0.293	-0.403	0.864	0.301	-0.803	0.394	-0.648	-0.066	0.050	0.028	0.230	0.026	0.397	-0.066
-0.510	0.910	0.286	-0.389	0.875	0.290	-0.877	0.498	-0.652	-0.069	0.036	0.031	0.219	0.022	0.389	-0.060
-0.437	0.922	0.321	-0.377	0.884	0.276	-0.945	0.325	-0.580	-0.007	0.038	0.081	0.147	0.033	0.425	-0.066
-0.441	0.929	0.345	-0.365	0.893	0.262	-0.929	0.303	-0.568	-0.023	0.037	0.119	0.151	0.041	0.448	-0.074
-0.480	0.937	0.282	-0.355	0.902	0.246	-0.964	0.276	-0.526	-0.072	0.036	0.072	0.190	0.048	0.385	-0.072
-0.503	0.929	0.238	-0.344	0.910	0.231	-1.002	0.334	-0.521	-0.105	0.020	0.044	0.213	0.040	0.342	-0.082
-0.437	0.953	0.230	-0.333	0.918	0.214	-1.033	0.325	-0.519	-0.051	0.035	0.053	0.148	0.063	0.334	-0.089
-0.437	0.953	0.230	-0.322	0.926	0.197	-1.024	0.372	-0.562	-0.062	0.028	0.070	0.147	0.063	0.334	-0.091
-0.441	0.960	0.226	-0.310	0.933	0.180	-1.030	0.278	-0.563	-0.077	0.028	0.084	0.151	0.071	0.330	-0.087
-0.418	0.960	0.230	-0.299	0.940	0.163	-1.022	0.238	-0.554	-0.065	0.022	0.106	0.128	0.071	0.333	-0.089
-0.414	0.956	0.195	-0.289	0.946	0.145	-1.054	0.442	-0.526	-0.072	0.012	0.088	0.124	0.067	0.298	-0.086
-0.395	0.983	0.132	-0.279	0.952	0.126	-1.103	0.212	-0.496	-0.063	0.033	0.045	0.105	0.094	0.234	-0.080
-0.353	0.937	0.175	-0.268	0.957	0.108	-1.023	0.364	-0.535	-0.031	-0.019	0.106	0.063	0.047	0.277	-0.069
-0.360	0.898	0.128	-0.259	0.962	0.089	-1.102	0.303	-0.465	-0.048	-0.062	0.079	0.070	0.009	0.229	-0.067
-0.333	0.945	0.065	-0.249	0.966	0.069	-1.126	0.445	-0.462	-0.030	-0.019	0.036	0.044	0.055	0.165	-0.075
-0.372	0.968	0.053	-0.241	0.969	0.050	-1.088	0.356	-0.449	-0.078	0.001	0.044	0.082	0.078	0.152	-0.075
-0.372	0.960	0.092	-0.233	0.972	0.031	-1.017	0.107	-0.392	-0.085	-0.010	0.103	0.082	0.070	0.191	-0.076
-0.295	0.980	0.128	-0.225	0.974	0.014	-1.009	0.422	-0.424	-0.016	0.007	0.156	0.005	0.089	0.225	-0.080
-0.310	0.983	0.065	-0.218	0.976	-0.005	-1.043	0.394	-0.380	-0.039	0.009	0.112	0.020	0.092	0.161	-0.074
-0.307	1.003	0.006	-0.212	0.977	-0.024	-1.053	0.336	-0.341	-0.042	0.028	0.072	0.017	0.111	0.101	-0.066
-0.291	0.976	-0.018	-0.205	0.978	-0.042	-1.027	0.431	-0.350	-0.033	-0.000	0.067	0.001	0.083	0.076	-0.072
-0.303	0.968	-0.030	-0.199	0.978	-0.061	-1.059	0.451	-0.351	-0.051	-0.008	0.075	0.013	0.075	0.063	-0.072
-0.318	0.972	-0.030	-0.193	0.978	-0.079	-1.012	0.346	-0.348	-0.072	-0.004	0.094	0.028	0.078	0.062	-0.074
-0.291	0.980	-0.065	-0.187	0.978	-0.098	-1.022	0.347	-0.370	-0.052	0.004	0.077	0.000	0.085	0.026	-0.072
-0.291	0.960	-0.101	-0.182	0.977	-0.115	-0.958	0.425	-0.328	-0.057	-0.015	0.059	0.001	0.066	0.011	-0.073
-0.253	0.941	-0.105	-0.177	0.975	-0.133	-0.987	0.128	-0.261	-0.023	-0.032	0.074	0.038	0.046	0.017	-0.060
-0.264	0.968	-0.077	-0.174	0.973	-0.150	-0.930	0.465	-0.247	-0.038	-0.004	0.119	0.026	0.073	0.010	-0.062
-0.210	0.991	-0.073	-0.171	0.971	-0.165	-0.879	0.487	-0.247	0.012	0.021	0.138	0.081	0.095	0.012	-0.063
-0.264	0.991	-0.112	-0.168	0.969	-0.180	-0.845	0.258	-0.214	-0.045	0.023	0.115	0.027	0.095	0.028	-0.075
-0.276	0.995	-0.164	-0.165	0.967	-0.195	-0.832	0.347	-0.251	-0.060	0.029	0.079	0.016	0.098	0.080	-0.077
-0.287	0.968	-0.160	-0.161	0.964	-0.210	-0.877	0.415	-0.276	-0.075	0.005	0.098	0.005	0.070	0.078	-0.088
-0.253	0.945	-0.132	-0.158	0.962	-0.225	-0.830	0.411	-0.301	-0.044	-0.016	0.140	0.039	0.046	0.051	-0.090
-0.264	0.953	-0.179	-0.155	0.959	-0.239	-0.826	0.455	-0.289	-0.059	-0.006	0.108	0.028	0.052	0.099	-0.091
-0.272	0.937	-0.239	-0.151	0.955	-0.255	-0.878	0.176	-0.249	-0.071	-0.018	0.065	0.020	0.034	0.159	-0.089
-0.264	0.918	-0.242	-0.147	0.952	-0.270	-0.805	0.320	-0.313	-0.067	-0.034	0.076	0.028	0.013	0.164	-0.088
-0.264	0.918	-0.242	-0.144	0.948	-0.283	-0.782	0.337	-0.299	-0.071	-0.031	0.090	0.027	0.010	0.165	-0.083
-0.241	0.898	-0.250	-0.139	0.945	-0.295	-0.672	0.168	-0.304	-0.052	-0.047	0.094	0.049	0.011	0.174	-0.076
-0.218	0.910	-0.254	-0.136	0.942	-0.306	-0.618	0.294	-0.303	-0.033	-0.033	0.101	0.071	0.001	0.178	-0.072
-0.210	0.933	-0.274	-0.133	0.940	-0.315	-0.514	0.447	-0.317	-0.028	-0.008	0.090	0.079	0.022	0.198	-0.073
-0.226	0.929	-0.302	-0.130	0.938	-0.322	-0.455	0.454	-0.313	-0.046	-0.009	0.070	0.063	0.017	0.226	-0.071
-0.253	0.933	-0.290	-0.127	0.936	-0.329	-0.417	0.297	-0.254	-0.076	-0.004	0.089	0.036	0.019	0.214	-0.071
-0.218	0.953	-0.298	-0.125	0.934	-0.335	-0.388	0.421	-0.284	-0.043	0.018	0.087	0.069	0.036	0.222	-0.078
-0.210	0.956	-0.302	-0.124	0.932	-0.341	-0.397	0.544	-0.284	-0.037	0.023	0.089	0.076	0.038	0.226	-0.079
-0.253	0.972	-0.349	-0.121	0.930	-0.347	-0.364	0.333	-0.282	-0.082	0.041	0.047	0.032	0.052	0.273	-0.075
-0.233	0.980	-0.365	-0.118	0.928	-0.353	-0.379	0.311	-0.302	-0.066	0.050	0.037	0.050	0.058	0.288	-0.070
-0.222	0.949	-0.337	-0.115	0.926	-0.359	-0.358	0.342	-0.302	-0.058	0.021	0.070	0.060	0.026	0.260	-0.075
-0.180	0.956	-0.329	-0.112	0.925	-0.364	-0.355	0.424	-0.330	-0.019	0.031	0.084	0.101	0.033	0.251	-0.064
-0.222	0.929	-0.337	-0.109	0.923	-0.369	-0.325	0.307	-0.336	-0.065	0.005	0.081	0.056	0.005	0.258	-0.065
-0.168	0.929	-0.349	-0.104	0.921	-0.375	-0.312	0.245	-0.347	-0.016	0.007	0.074	0.107	0.005	0.269	-0.064
-0.199	0.914	-0.333	-0.101	0.920	-0.379	-0.281	0.387	-0.352	-0.050	-0.007	0.094	0.074	0.011	0.252	-0.073
-0.195	0.929	-0.345	-0.098	0.919	-0.383	-0.258	0.425	-0.353	-0.049	0.009	0.086	0.075	0.003	0.263	-0.072
-0.214	0.906	-0.365	-0.095	0.918	-0.386	-0.230	0.446	-0.353	-0.071	-0.012	0.069	0.053	0.021	0.281	-0.077
-0.210	0.941	-0.380	-0.093	0.917	-0.389	-0.200	0.393	-0.332	-0.069	0.024	0.056	0.055	0.013	0.296	-0.082
-0.183	0.914	-0.373	-0.091	0.916	-0.391	-0.155	0.401	-0.310	-0.044	-0.002	0.065	0.079	0.014	0.286	-0.084
-0.222	0.929	-0.365	-0.089	0.915	-0.393	-0.162	0.450	-0.303	-0.083	0.014	0.075	0.038	0.001	0.277	-0.087
-0.207	0.922	-0.384	-0.085	0.915	-0.395	-0.162	0.220	-0.303	-0.071	0.008	0.057	0.050	0.008	0.294	-0.083
-0.214	0.918	-0.357	-0.083	0.914	-0.397	-0.152	0.399	-0.350	-0.080	0.004	0.087	0.039	0.012	0.265	-0.089
-0.172	0.891	-0.369	-0.078	0.913	-0.400	-0.158	0.152	-0.325	-0.042	-0.022	0.077	0.079	0.040	0.274	-0.082
-0.207	0.871	-0.392	-0.076	0.913	-0.401	-0.110	0.426	-0.351	-0.078	-0.041	0.055	0.041	0.060	0.296	-0.080
-0.180	0.883	-0.384	-0.073	0.912	-0.403	-0.104	0.276	-0.302	-0.054	-0.029	0.064	0.065	0.049	0.285	-0.074
-0.176	0.922	-0.376	-0.070	0.912	-0.404	-0.068	0.296	-0.313	-0.052	0.009	0.072	0.066	0.012	0.275	-0.077
-0.176	0.922	-0.376	-0.067	0.913	-0.403	0.014	0.292	-0.302	-0.054	0.009	0.071	0.063	0.013	0.272	-0.074
-0.172	0.906	-0.353	-0.065	0.913	-0.402	0.000	0.298	-0.246	-0.052	-0.007	0.094	0.064	0.029	0.245	-0.069
-0.164	0.914	-0.353	-0.064	0.914	-0.401	0.038	0.284	-0.215	-0.045	0.000	0.093	0.068	0.022	0.242	-0.076
-0.133	0.918	-0.345	-0.063	0.915	-0.398	0.104	0.444	-0.223	-0.015	0.003	0.099	0.096	0.018	0.232	-0.079
-0.210	0.895	-0.376	-0.063	0.917	-0.395	0.185	0.232	-0.164	-0.092	-0.022	0.064	0.015	0.042	0.260	-0.078
-0.180	0.914	-0.329	-0.063	0.918	-0.391	0.195	0.246	-0.128	-0.061	-0.005	0.107	0.043	0.023	0.210	-0.080
-0.157	0.898	-0.321	-0.064	0.920	-0.386	0.202	0.343	-0.101	-0.037	-0.022	0.111	0.063	0.040	0.199	-0.092
-0.180	0.891	-0.333	-0.065	0.923	-0.380	0.291	0.332	-0.094	-0.059	-0.032	0.093	0.037	0.048	0.208	-0.090
-0.207	0.898	-0.345	-0.067	0.925	-0.375	0.279	0.308	-0.055	-0.084	-0.026	0.076	0.007	0.042	0.217	-0.092
-0.207	0.891	-0.357	-0.067	0.927	-0.369	0.310	0.219	-0.066	-0.083	-0.037	0.058	0.004	0.051	0.226	-0.101
-0.210	0.887	-0.341	-0.068	0.930	-0.362	0.364	0.296	-0.094	-0.087	-0.043	0.066	0.003	0.056	0.207	-0.099
-0.241	0.898	-0.365	-0.069	0.932	-0.355	0.357	0.058	-0.026	-0.117	-0.034	0.036	0.037	0.046	0.227	-0.093
-0.191	0.922	-0.349	-0.071	0.935	-0.347	0.392	0.265	0.004	-0.065	-0.014	0.044	0.010	0.024	0.208	-0.075
-0.210	0.960	-0.388	-0.074	0.938	-0.338	0.467	0.208	0.052	-0.081	0.022	-0.004	0.012	0.013	0.244	-0.035
-0.164	0.945	-0.440	-0.077	0.942	-0.328	0.536	0.316	0.031	-0.032	0.003	-0.066	0.031	0.003	0.292	0.001
-0.083	0.898	-0.518	-0.081	0.945	-0.318	0.513	0.657	-0.019	0.052	-0.047	-0.154	0.108	0.051	0.368	0.005
-0.141	0.875	-0.538	-0.085	0.948	-0.307	0.545	0.791	-0.045	-0.001	-0.073	-0.185	0.048	0.076	0.385	-0.013
-0.264	0.914	-0.526	-0.086	0.950	-0.300	0.347	0.566	-0.143	-0.123	-0.037	-0.180	0.078	0.039	0.369	-0.048
-0.322	0.941	-0.353	-0.085	0.951	-0.296	0.186	0.319	-0.210	-0.182	-0.011	-0.011	0.139	0.013	0.193	-0.092
-0.310	0.937	-0.262	-0.082	0.953	-0.293	0.154	0.184	-0.236	-0.173	-0.016	0.077	0.131	0.018	0.099	-0.114
-0.245	0.949	-0.286	-0.080	0.954	-0.290	0.128	0.241	-0.217	-0.110	-0.006	0.050	0.069	0.007	0.119	-0.110
-0.199	0.929	-0.357	-0.079	0.955	-0.287	0.131	0.262	-0.151	-0.065	-0.026	-0.023	0.026	0.027	0.187	-0.076
-0.183	0.933	-0.376	-0.077	0.956	-0.284	0.155	0.111	-0.140	-0.051	-0.023	-0.046	0.014	0.025	0.204	-0.031
-0.157	0.972	-0.424	-0.075	0.957	-0.282	0.149	0.013	-0.134	-0.027	0.014	-0.096	0.010	0.013	0.248	0.012
-0.110	0.953	-0.400	-0.071	0.957	-0.280	0.126	-0.216	-0.120	0.016	-0.006	-0.074	0.053	0.007	0.221	0.054
-0.057	0.937	-0.432	-0.067	0.958	-0.279	0.087	-0.314	-0.156	0.065	-0.022	-0.106	0.103	0.023	0.249	0.102
0.024	0.914	-0.408	-0.062	0.958	-0.279	0.065	-0.240	-0.173	0.141	-0.045	-0.083	0.181	0.047	0.223	0.142
0.059	0.929	-0.491	-0.056	0.959	-0.278	0.089	-0.324	-0.186	0.170	-0.031	-0.166	0.212	0.032	0.302	0.182
0.059	0.929	-0.491	-0.051	0.959	-0.278	0.083	-0.356	-0.160	0.164	-0.031	-0.167	0.208	0.032	0.299	0.208
0.117	0.941	-0.432	-0.046	0.960	-0.277	0.075	-0.291	-0.107	0.218	-0.020	-0.108	0.263	0.020	0.237	0.217
0.120	0.910	-0.388	-0.044	0.961	-0.274	0.156	-0.277	-0.014	0.219	-0.052	-0.068	0.263	0.051	0.191	0.209
0.093	0.914	-0.392	-0.044	0.962	-0.270	0.281	-0.169	0.045	0.192	-0.049	-0.076	0.233	0.048	0.192	0.200
0.063	0.956	-0.388	-0.044	0.964	-0.263	0.353	-0.128	0.066	0.162	-0.009	-0.079	0.198	0.006	0.185	0.175
0.051	1.003	-0.376	-0.044	0.966	-0.257	0.367	-0.085	0.038	0.150	0.036	-0.073	0.184	0.040	0.170	0.147
-0.010	0.999	-0.380	-0.044	0.967	-0.250	0.387	-0.094	0.021	0.088	0.030	-0.084	0.119	0.036	0.171	0.126
-0.030	1.003	-0.349	-0.044	0.969	-0.243	0.345	-0.192	0.038	0.069	0.032	-0.059	0.096	0.040	0.137	0.112
-0.003	0.999	-0.325	-0.043	0.970	-0.238	0.307	-0.114	0.015	0.095	0.027	-0.041	0.120	0.035	0.111	0.095
0.005	0.983	-0.306	-0.043	0.972	-0.232	0.281	-0.081	0.031	0.103	0.010	-0.027	0.125	0.020	0.088	0.080
-0.037	0.983	-0.333	-0.043	0.973	-0.228	0.255	-0.207	0.039	0.061	0.009	-0.059	0.080	0.020	0.114	0.072
-0.057	0.995	-0.270	-0.042	0.974	-0.224	0.243	-0.189	0.002	0.041	0.020	-0.000	0.058	0.031	0.048	0.055
-0.049	1.007	-0.266	-0.041	0.975	-0.219	0.270	-0.138	-0.043	0.047	0.030	-0.001	0.063	0.042	0.042	0.035
-0.083	0.999	-0.270	-0.039	0.976	-0.213	0.287	-0.113	-0.078	0.010	0.021	-0.010	0.027	0.034	0.044	0.020
-0.095	0.991	-0.274	-0.037	0.978	-0.207	0.330	-0.181	-0.082	-0.003	0.012	-0.020	0.013	0.026	0.046	0.014
-0.091	0.987	-0.258	-0.035	0.979	-0.201	0.327	-0.087	-0.069	-0.001	0.007	-0.011	0.014	0.022	0.028	-0.001
-0.080	1.003	-0.231	-0.034	0.980	-0.194	0.331	0.119	-0.088	0.009	0.021	0.010	0.023	0.037	0.001	-0.009
-0.130	1.041	-0.262	-0.034	0.982	-0.187	0.388	-0.029	-0.034	-0.041	0.058	-0.029	0.029	0.076	0.028	-0.017
-0.126	1.022	-0.242	-0.033	0.983	-0.181	0.303	0.003	-0.021	-0.037	0.038	-0.015	0.028	0.056	0.007	-0.023
-0.118	0.980	-0.203	-0.033	0.984	-0.175	0.339	-0.057	-0.011	-0.030	-0.006	0.018	0.022	0.014	0.034	-0.035
-0.126	0.995	-0.231	-0.033	0.985	-0.167	0.372	0.039	-0.053	-0.038	0.008	-0.017	0.032	0.029	0.007	-0.040
-0.149	1.018	-0.223	-0.031	0.986	-0.162	0.307	-0.032	-0.098	-0.063	0.030	-0.015	0.057	0.052	0.017	-0.038
-0.145	0.991	-0.211	-0.028	0.987	-0.157	0.263	-0.101	-0.128	-0.062	0.002	-0.008	0.055	0.025	0.029	-0.037
-0.110	1.003	-0.223	-0.026	0.988	-0.153	0.189	0.009	-0.158	-0.030	0.013	-0.023	0.022	0.037	0.018	-0.042
-0.107	0.999	-0.199	-0.022	0.988	-0.150	0.173	-0.084	-0.161	-0.029	0.008	-0.003	0.019	0.032	0.043	-0.044
-0.130	0.983	-0.168	-0.020	0.989	-0.146	0.197	0.054	-0.160	-0.055	-0.008	0.025	0.044	0.017	0.074	-0.045
-0.130	0.983	-0.168	-0.017	0.990	-0.142	0.194	-0.017	-0.158	-0.058	-0.008	0.021	0.046	0.017	0.075	-0.056
-0.133	1.026	-0.179	-0.014	0.990	-0.138	0.221	-0.070	-0.136	-0.064	0.034	0.005	0.051	0.059	0.064	-0.057
-0.141	1.041	-0.168	-0.012	0.991	-0.134	0.206	-0.095	-0.134	-0.074	0.048	0.013	0.060	0.074	0.076	-0.057
-0.107	1.038	-0.191	-0.010	0.991	-0.130	0.189	-0.060	-0.117	-0.042	0.044	-0.014	0.026	0.070	0.052	-0.051
-0.122	1.026	-0.172	-0.007	0.992	-0.127	0.198	-0.046	-0.135	-0.060	0.032	0.001	0.043	0.059	0.072	-0.043
-0.095	1.030	-0.168	-0.005	0.992	-0.124	0.157	-0.079	-0.127	-0.035	0.035	0.002	0.017	0.063	0.075	-0.037
-0.072	1.038	-0.144	-0.002	0.993	-0.121	0.132	0.014	-0.162	-0.015	0.043	0.023	0.006	0.071	0.098	-0.040
-0.091	1.034	-0.144	0.002	0.993	-0.118	0.180	0.036	-0.202	-0.038	0.038	0.020	0.015	0.067	0.097	-0.035
-0.107	1.030	-0.183	0.005	0.993	-0.115	0.128	0.010	-0.194	-0.057	0.034	-0.022	0.031	0.063	0.057	-0.036
-0.076	1.041	-0.144	0.009	0.993	-0.114	0.085	0.075	-0.198	-0.030	0.046	0.016	0.001	0.075	0.095	-0.045
-0.091	1.026	-0.172	0.012	0.994	-0.112	0.111	-0.057	-0.182	-0.049	0.030	-0.014	0.017	0.059	0.066	-0.046
-0.114	1.007	-0.168	0.016	0.994	-0.112	-0.002	-0.065	-0.193	-0.075	0.011	-0.010	0.041	0.039	0.069	-0.043
-0.083	1.010	-0.144	0.019	0.993	-0.113	-0.048	-0.014	-0.189	-0.048	0.015	0.015	0.011	0.042	0.091	-0.051
-0.072	1.007	-0.179	0.023	0.993	-0.114	-0.056	-0.104	-0.186	-0.040	0.011	-0.020	0.001	0.038	0.054	-0.058
-0.110	1.018	-0.172	0.026	0.993	-0.115	-0.058	-0.089	-0.185	-0.082	0.023	-0.010	0.041	0.050	0.060	-0.052
-0.103	1.022	-0.164	0.030	0.993	-0.117	-0.061	0.035	-0.190	-0.077	0.027	-0.001	0.035	0.054	0.066	-0.048
-0.072	1.007	-0.187	0.033	0.992	-0.118	-0.080	-0.278	-0.139	-0.050	0.012	-0.023	0.006	0.038	0.041	-0.051
-0.049	1.034	-0.168	0.037	0.992	-0.119	-0.018	-0.103	-0.194	-0.030	0.039	-0.003	0.016	0.065	0.059	-0.045
-0.060	1.045	-0.144	0.040	0.992	-0.120	-0.054	-0.013	-0.197	-0.046	0.051	0.022	0.003	0.076	0.080	-0.031
-0.057	1.010	-0.179	0.043	0.992	-0.122	-0.122	-0.185	-0.153	-0.045	0.017	-0.011	0.005	0.042	0.043	-0.030
-0.007	1.014	-0.160	0.047	0.991	-0.124	-0.091	-0.085	-0.154	0.002	0.021	0.010	0.053	0.046	0.060	-0.032
-0.033	1.010	-0.144	0.050	0.991	-0.126	-0.072	0.025	-0.179	-0.028	0.017	0.027	0.025	0.042	0.074	-0.030
-0.041	1.022	-0.168	0.053	0.990	-0.127	-0.065	-0.176	-0.175	-0.039	0.029	0.005	0.016	0.053	0.047	-0.036
-0.045	1.034	-0.183	0.056	0.990	-0.128	-0.064	-0.029	-0.164	-0.046	0.041	-0.010	0.011	0.065	0.029	-0.044
-0.068	1.018	-0.172	0.060	0.990	-0.131	-0.118	-0.048	-0.175	-0.073	0.026	0.004	0.013	0.049	0.038	-0.042
-0.030	1.030	-0.164	0.063	0.989	-0.133	-0.140	-0.057	-0.169	-0.037	0.039	0.015	0.024	0.061	0.043	-0.044
-0.014	1.034	-0.172	0.066	0.988	-0.138	-0.209	-0.012	-0.160	-0.025	0.044	0.011	0.039	0.065	0.032	-0.047
-0.033	1.030	-0.172	0.069	0.988	-0.141	-0.180	0.116	-0.205	-0.047	0.041	0.014	0.019	0.060	0.029	-0.042
-0.033	1.030	-0.172	0.073	0.987	-0.146	-0.263	-0.154	-0.199	-0.051	0.042	0.019	0.018	0.060	0.026	-0.043
-0.018	1.014	-0.175	0.077	0.985	-0.152	-0.262	0.017	-0.226	-0.040	0.027	0.020	0.032	0.045	0.018	-0.044
-0.022	1.007	-0.211	0.082	0.984	-0.157	-0.253	-0.096	-0.216	-0.048	0.021	-0.010	0.027	0.037	0.021	-0.044
-0.018	1.010	-0.235	0.085	0.983	-0.162	-0.267	-0.068	-0.196	-0.048	0.026	-0.029	0.031	0.040	0.048	-0.045
-0.010	1.007	-0.191	0.089	0.982	-0.167	-0.256	0.007	-0.213	-0.044	0.023	0.020	0.038	0.036	0.008	-0.046
-0.018	1.010	-0.199	0.093	0.981	-0.171	-0.219	-0.027	-0.197	-0.056	0.028	0.016	0.031	0.040	0.020	-0.043
-0.010	1.003	-0.207	0.096	0.980	-0.175	-0.190	-0.097	-0.171	-0.051	0.022	0.012	0.038	0.032	0.031	-0.052
0.024	1.007	-0.207	0.099	0.979	-0.180	-0.234	0.197	-0.202	-0.020	0.027	0.017	0.072	0.035	0.035	-0.049
-0.049	1.007	-0.250	0.102	0.978	-0.185	-0.229	-0.058	-0.148	-0.095	0.028	-0.022	0.001	0.035	0.082	-0.051
0.017	1.007	-0.223	0.105	0.976	-0.188	-0.183	0.061	-0.190	-0.033	0.029	0.009	0.064	0.035	0.058	-0.050
-0.026	0.983	-0.250	0.108	0.975	-0.192	-0.176	-0.117	-0.158	-0.078	0.007	-0.015	0.022	0.012	0.090	-0.055
0.013	0.976	-0.227	0.111	0.975	-0.195	-0.157	0.002	-0.152	-0.043	-0.000	0.012	0.060	0.004	0.071	-0.047
0.001	0.983	-0.250	0.113	0.973	-0.199	-0.203	-0.120	-0.115	-0.056	0.009	-0.008	0.048	0.012	0.098	-0.046
0.020	0.972	-0.227	0.115	0.973	-0.202	-0.169	-0.046	-0.109	-0.039	-0.002	0.019	0.068	0.000	0.078	-0.038
0.040	0.980	-0.223	0.118	0.972	-0.205	-0.130	-0.006	-0.130	-0.022	0.007	0.026	0.087	0.007	0.078	-0.036
0.036	0.995	-0.254	0.120	0.971	-0.207	-0.146	-0.034	-0.143	-0.029	0.023	-0.002	0.083	0.022	0.114	-0.035
0.028	0.987	-0.258	0.123	0.970	-0.210	-0.125	-0.014	-0.143	-0.039	0.016	-0.003	0.076	0.014	0.122	-0.038
0.020	1.007	-0.270	0.125	0.969	-0.213	-0.166	-0.104	-0.119	-0.049	0.037	-0.012	0.068	0.034	0.137	-0.038
0.001	0.980	-0.270	0.127	0.968	-0.216	-0.154	0.016	-0.128	-0.070	0.011	-0.009	0.049	0.006	0.141	-0.040
0.047	0.964	-0.246	0.129	0.967	-0.218	-0.101	-0.016	-0.114	-0.026	-0.004	0.017	0.095	0.009	0.121	-0.037
0.040	0.972	-0.262	0.131	0.966	-0.221	-0.128	0.010	-0.120	-0.036	0.005	0.004	0.087	0.002	0.141	-0.039
0.055	0.983	-0.274	0.133	0.965	-0.224	-0.172	-0.009	-0.098	-0.022	0.018	-0.005	0.103	0.010	0.156	-0.033
0.020	0.964	-0.278	0.135	0.965	-0.226	-0.086	0.027	-0.108	-0.058	-0.001	-0.007	0.068	0.010	0.164	-0.031
0.047	1.003	-0.266	0.136	0.964	-0.228	-0.107	-0.080	-0.088	-0.033	0.038	0.007	0.095	0.029	0.156	-0.036
0.067	0.972	-0.270	0.138	0.963	-0.231	-0.143	0.045	-0.112	-0.016	0.008	0.007	0.115	0.002	0.163	-0.042
0.020	0.953	-0.270	0.140	0.962	-0.233	-0.110	-0.036	-0.106	-0.064	-0.010	0.009	0.068	0.022	0.167	-0.037
0.047	0.949	-0.250	0.143	0.962	-0.234	-0.046	-0.135	-0.117	-0.039	-0.013	0.029	0.095	0.026	0.151	-0.034
0.055	0.960	-0.290	0.144	0.961	-0.236	-0.105	0.026	-0.108	-0.033	-0.001	-0.008	0.103	0.015	0.194	-0.039
0.070	0.976	-0.290	0.146	0.960	-0.237	-0.032	0.027	-0.108	-0.020	0.015	-0.007	0.118	0.000	0.197	-0.036
0.047	0.956	-0.278	0.147	0.960	-0.238	-0.040	0.005	-0.095	-0.044	-0.004	0.006	0.095	0.020	0.189	-0.031
0.040	0.972	-0.290	0.149	0.959	-0.239	-0.065	-0.080	-0.096	-0.054	0.013	-0.005	0.087	0.004	0.204	-0.032
0.082	0.937	-0.270	0.151	0.959	-0.240	-0.050	0.032	-0.103	-0.014	-0.022	0.016	0.129	0.039	0.188	-0.037
0.063	0.956	-0.282	0.153	0.958	-0.243	-0.096	0.109	-0.127	-0.034	-0.001	0.007	0.110	0.020	0.203	-0.032
0.051	0.937	-0.302	0.154	0.957	-0.245	-0.113	-0.007	-0.099	-0.048	-0.020	-0.010	0.099	0.039	0.227	-0.030
0.067	0.964	-0.329	0.156	0.956	-0.247	-0.075	0.075	-0.120	-0.034	0.008	-0.036	0.114	0.013	0.259	-0.035
0.051	0.945	-0.321	0.158	0.956	-0.248	-0.045	-0.028	-0.135	-0.052	-0.011	-0.027	0.098	0.032	0.255	-0.030
0.055	0.929	-0.306	0.161	0.955	-0.248	-0.023	-0.150	-0.111	-0.051	-0.026	-0.011	0.101	0.048	0.242	-0.026
0.117	0.910	-0.239	0.163	0.955	-0.247	0.046	0.005	-0.125	0.009	-0.045	0.055	0.162	0.068	0.178	-0.026
0.097	0.918	-0.274	0.164	0.955	-0.247	0.024	0.041	-0.081	-0.012	-0.037	0.020	0.142	0.060	0.216	-0.025
0.090	0.956	-0.298	0.166	0.955	-0.245	0.110	0.099	-0.105	-0.021	0.002	-0.005	0.134	0.022	0.242	-0.029
0.074	0.937	-0.286	0.166	0.956	-0.243	0.142	0.030	-0.056	-0.037	-0.018	0.004	0.119	0.041	0.233	-0.033
0.043	0.949	-0.286	0.166	0.957	-0.240	0.165	-0.004	-0.013	-0.067	-0.007	0.001	0.088	0.030	0.237	-0.033
0.078	0.953	-0.278	0.166	0.958	-0.236	0.222	0.047	-0.025	-0.033	-0.004	0.005	0.123	0.026	0.232	-0.032
0.093	0.953	-0.278	0.166	0.959	-0.232	0.237	0.060	-0.017	-0.017	-0.005	0.001	0.138	0.027	0.235	-0.032
0.093	0.945	-0.278	0.165	0.960	-0.226	0.301	-0.001	0.022	-0.017	-0.015	-0.004	0.139	0.035	0.238	-0.028
0.082	0.925	-0.242	0.164	0.962	-0.220	0.335	0.074	0.038	-0.027	-0.035	0.025	0.129	0.054	0.206	-0.023
0.059	0.956	-0.254	0.163	0.963	-0.213	0.363	-0.036	0.053	-0.049	-0.006	0.006	0.106	0.024	0.221	-0.029
0.109	0.949	-0.235	0.161	0.965	-0.206	0.398	0.068	0.070	0.003	-0.016	0.019	0.158	0.032	0.204	-0.033
0.051	0.925	-0.242	0.159	0.967	-0.198	0.401	0.056	0.092	-0.052	-0.041	0.004	0.101	0.056	0.215	-0.029
0.074	0.953	-0.219	0.156	0.969	-0.189	0.487	0.074	0.098	-0.027	-0.016	0.018	0.125	0.029	0.193	-0.029
0.090	0.949	-0.207	0.154	0.972	-0.180	0.487	0.085	0.095	-0.009	-0.022	0.021	0.142	0.033	0.184	-0.036
0.047	0.953	-0.211	0.151	0.974	-0.170	0.514	0.085	0.119	-0.048	-0.020	0.008	0.100	0.029	0.191	-0.030
0.055	0.933	-0.199	0.148	0.976	-0.160	0.543	0.097	0.146	-0.037	-0.042	0.009	0.108	0.049	0.181	-0.026
0.078	0.972	-0.172	0.144	0.978	-0.149	0.575	0.143	0.166	-0.010	-0.005	0.026	0.131	0.010	0.156	-0.035
0.078	0.972	-0.172	0.140	0.980	-0.138	0.585	0.066	0.177	-0.006	-0.007	0.015	0.132	0.010	0.158	-0.033
0.013	0.964	-0.175	0.136	0.983	-0.127	0.566	-0.030	0.207	-0.067	-0.017	0.000	0.067	0.018	0.164	-0.036
0.032	0.964	-0.168	0.131	0.985	-0.116	0.614	0.046	0.195	-0.044	-0.019	-0.003	0.087	0.018	0.158	-0.043
0.017	0.972	-0.156	0.127	0.986	-0.104	0.590	-0.009	0.189	-0.055	-0.013	-0.003	0.072	0.011	0.147	-0.055
0.009	0.976	-0.136	0.123	0.988	-0.092	0.626	0.009	0.196	-0.058	-0.011	0.005	0.064	0.007	0.129	-0.047
-0.010	0.968	-0.124	0.119	0.990	-0.079	0.648	-0.003	0.211	-0.073	-0.020	0.004	0.045	0.015	0.119	-0.045
0.028	0.964	-0.120	0.113	0.991	-0.065	0.696	-0.008	0.246	-0.029	-0.026	-0.006	0.083	0.019	0.116	-0.036
0.013	0.983	-0.128	0.108	0.993	-0.051	0.718	-0.090	0.288	-0.039	-0.008	-0.028	0.068	0.000	0.125	-0.033
0.040	0.991	-0.089	0.102	0.994	-0.037	0.736	0.088	0.276	-0.006	-0.001	-0.003	0.095	0.008	0.087	-0.025
-0.014	0.972	-0.097	0.095	0.995	-0.023	0.739	0.006	0.330	-0.053	-0.021	-0.025	0.041	0.011	0.096	-0.026
-0.014	0.983	-0.093	0.088	0.996	-0.007	0.767	-0.028	0.353	-0.045	-0.011	-0.036	0.041	0.000	0.093	-0.022
-0.014	0.972	-0.057	0.079	0.997	0.009	0.829	-0.012	0.396	-0.037	-0.023	-0.017	0.040	0.011	0.058	-0.020
0.001	0.987	-0.045	0.071	0.997	0.026	0.871	-0.002	0.401	-0.014	-0.008	-0.022	0.055	0.004	0.047	-0.014
-0.007	0.976	-0.049	0.063	0.997	0.044	0.911	-0.009	0.420	-0.013	-0.019	-0.044	0.047	0.007	0.052	-0.013
-0.022	0.980	-0.014	0.055	0.997	0.062	0.899	0.110	0.402	-0.020	-0.015	-0.026	0.032	0.004	0.017	-0.012
-0.053	0.983	-0.010	0.046	0.996	0.079	0.894	0.003	0.441	-0.042	-0.010	-0.039	0.001	0.000	0.013	-0.012
-0.064	0.964	-0.010	0.038	0.995	0.097	0.903	0.084	0.392	-0.045	-0.028	-0.057	0.011	0.019	0.014	-0.006
-0.057	0.949	-0.006	0.031	0.993	0.115	0.934	0.185	0.354	-0.030	-0.042	-0.071	0.004	0.035	0.010	-0.001
-0.037	0.983	-0.022	0.025	0.991	0.132	0.894	0.259	0.332	-0.005	-0.005	-0.104	0.015	0.000	0.026	0.001
-0.064	1.003	-0.022	0.018	0.989	0.150	0.936	0.174	0.338	-0.026	0.017	-0.122	0.013	0.019	0.026	0.006
-0.095	1.018	0.025	0.010	0.986	0.168	0.950	0.149	0.401	-0.049	0.035	-0.093	0.044	0.035	0.022	0.008
-0.083	1.014	0.061	0.001	0.982	0.187	0.985	0.133	0.505	-0.028	0.034	-0.076	0.033	0.031	0.057	0.006
-0.099	0.995	0.045	-0.010	0.978	0.207	1.032	0.168	0.560	-0.032	0.019	-0.112	0.049	0.012	0.042	0.000
-0.095	0.960	0.073	-0.021	0.974	0.225	0.965	0.105	0.557	-0.018	-0.012	-0.103	0.045	0.023	0.069	0.004
-0.133	0.945	0.096	-0.030	0.969	0.244	0.963	0.058	0.480	-0.047	-0.022	-0.098	0.084	0.038	0.093	0.004
-0.114	0.941	0.144	-0.038	0.965	0.261	0.915	0.003	0.389	-0.020	-0.021	-0.068	0.065	0.041	0.141	0.010
-0.114	0.964	0.187	-0.045	0.960	0.278	0.875	-0.007	0.340	-0.013	0.007	-0.041	0.065	0.018	0.185	0.017
-0.095	1.003	0.175	-0.051	0.955	0.292	0.772	-0.068	0.308	0.013	0.050	-0.067	0.046	0.021	0.174	0.030
-0.087	1.038	0.171	-0.057	0.951	0.304	0.663	-0.089	0.271	0.027	0.089	-0.084	0.039	0.057	0.171	0.048
-0.095	1.068	0.167	-0.062	0.947	0.314	0.554	-0.163	0.216	0.025	0.123	-0.097	0.047	0.088	0.168	0.074
-0.060	1.045	0.163	-0.066	0.945	0.321	0.441	-0.229	0.160	0.064	0.103	-0.109	0.013	0.065	0.165	0.100
-0.018	1.014	0.187	-0.069	0.942	0.328	0.368	-0.235	0.060	0.109	0.074	-0.092	0.029	0.034	0.189	0.126
0.017	0.995	0.195	-0.071	0.940	0.332	0.295	-0.303	0.016	0.146	0.057	-0.089	0.063	0.015	0.198	0.157
0.040	0.987	0.207	-0.072	0.939	0.337	0.303	-0.288	-0.013	0.171	0.051	-0.082	0.086	0.008	0.211	0.180
0.051	0.999	0.179	-0.074	0.937	0.342	0.326	-0.338	-0.017	0.185	0.064	-0.115	0.097	0.020	0.184	0.202
0.059	0.980	0.203	-0.076	0.935	0.348	0.332	-0.386	-0.011	0.195	0.047	-0.096	0.105	0.001	0.209	0.216
0.082	0.972	0.191	-0.077	0.933	0.353	0.311	-0.294	-0.029	0.219	0.041	-0.113	0.128	0.005	0.198	0.223
0.078	0.929	0.203	-0.078	0.930	0.358	0.351	-0.254	0.004	0.217	0.001	-0.107	0.123	0.048	0.211	0.220
0.051	0.895	0.191	-0.080	0.928	0.364	0.375	-0.234	-0.000	0.192	-0.031	-0.125	0.096	0.082	0.201	0.209
0.028	0.891	0.207	-0.082	0.925	0.372	0.422	-0.211	0.038	0.171	-0.032	-0.116	0.073	0.085	0.218	0.199
0.005	0.902	0.282	-0.084	0.921	0.381	0.522	-0.249	0.048	0.151	-0.017	-0.050	0.050	0.072	0.294	0.188
0.040	0.906	0.286	-0.086	0.917	0.390	0.559	-0.105	0.059	0.187	-0.008	-0.056	0.084	0.068	0.300	0.169
0.009	0.949	0.258	-0.087	0.912	0.400	0.565	-0.102	0.045	0.158	0.039	-0.094	0.053	0.024	0.274	0.156
-0.045	0.983	0.278	-0.088	0.908	0.409	0.543	-0.127	0.005	0.105	0.078	-0.083	0.002	0.011	0.295	0.151
-0.041	0.991	0.274	-0.089	0.904	0.418	0.510	-0.138	0.011	0.110	0.090	-0.096	0.002	0.020	0.293	0.132
-0.033	1.014	0.317	-0.090	0.900	0.425	0.450	-0.125	0.010	0.119	0.116	-0.060	0.009	0.044	0.338	0.117
-0.068	1.022	0.321	-0.091	0.898	0.431	0.360	-0.090	0.002	0.085	0.127	-0.062	0.026	0.053	0.343	0.116
-0.057	1.007	0.353	-0.091	0.895	0.436	0.283	-0.054	-0.035	0.096	0.114	-0.035	0.015	0.038	0.376	0.094
-0.033	0.972	0.372	-0.092	0.894	0.439	0.198	-0.190	-0.029	0.120	0.081	-0.018	0.008	0.004	0.397	0.067
-0.130	0.964	0.388	-0.091	0.892	0.443	0.228	-0.031	-0.053	0.024	0.075	-0.006	0.088	0.003	0.414	0.048
-0.168	1.003	0.360	-0.089	0.890	0.446	0.220	0.055	-0.094	-0.016	0.115	-0.037	0.127	0.037	0.388	0.025
-0.149	0.968	0.392	-0.088	0.889	0.450	0.194	-0.040	-0.107	0.001	0.082	-0.008	0.107	0.003	0.421	0.007
-0.172	0.983	0.400	-0.087	0.887	0.453	0.204	-0.036	-0.083	-0.022	0.099	-0.004	0.131	0.020	0.431	0.008
-0.130	0.983	0.376	-0.087	0.887	0.454	0.090	-0.055	-0.027	0.020	0.100	-0.029	0.088	0.021	0.409	-0.003
-0.130	0.983	0.376	-0.087	0.886	0.455	0.073	0.018	-0.021	0.020	0.100	-0.030	0.089	0.022	0.410	-0.006
-0.222	0.960	0.380	-0.089	0.886	0.456	0.085	-0.318	-0.047	-0.070	0.078	-0.027	0.181	0.000	0.415	-0.009
-0.149	0.929	0.439	-0.087	0.886	0.456	0.016	0.075	-0.083	0.001	0.047	0.032	0.108	0.030	0.476	-0.026
-0.168	0.945	0.463	-0.085	0.886	0.455	-0.047	0.098	-0.091	-0.020	0.062	0.057	0.127	0.014	0.501	-0.045
-0.199	0.918	0.424	-0.084	0.887	0.454	-0.045	-0.023	-0.084	-0.052	0.034	0.018	0.158	0.040	0.463	-0.042
-0.214	0.945	0.420	-0.083	0.888	0.453	-0.067	-0.096	-0.093	-0.068	0.060	0.016	0.173	0.012	0.461	-0.045
-0.187	0.941	0.408	-0.083	0.889	0.451	-0.111	-0.011	-0.072	-0.042	0.056	0.006	0.146	0.014	0.450	-0.052
-0.172	0.960	0.404	-0.081	0.890	0.448	-0.114	0.002	-0.105	-0.028	0.074	0.005	0.131	0.006	0.448	-0.053
-0.226	0.937	0.388	-0.081	0.891	0.446	-0.105	-0.099	-0.091	-0.082	0.049	-0.009	0.184	0.016	0.434	-0.054
-0.203	0.949	0.392	-0.078	0.893	0.443	-0.183	0.076	-0.114	-0.061	0.059	-0.001	0.161	0.003	0.439	-0.056
-0.214	0.956	0.412	-0.078	0.896	0.438	-0.245	-0.106	-0.114	-0.073	0.065	0.023	0.172	0.006	0.460	-0.054
-0.203	0.949	0.368	-0.078	0.898	0.434	-0.223	-0.255	-0.099	-0.061	0.055	-0.015	0.161	0.001	0.419	-0.057
-0.145	0.956	0.404	-0.075	0.900	0.429	-0.252	0.107	-0.142	-0.007	0.060	0.025	0.103	0.008	0.456	-0.046
-0.230	0.945	0.396	-0.076	0.902	0.425	-0.214	-0.255	-0.118	-0.091	0.046	0.021	0.187	0.003	0.449	-0.049
-0.122	0.933	0.412	-0.074	0.905	0.419	-0.301	-0.008	-0.116	0.015	0.032	0.042	0.079	0.013	0.467	-0.051
-0.233	0.941	0.360	-0.072	0.908	0.414	-0.297	-0.003	-0.125	-0.098	0.037	-0.003	0.190	0.004	0.417	-0.051
-0.195	0.937	0.380	-0.073	0.911	0.407	-0.332	-0.274	-0.115	-0.059	0.031	0.023	0.151	0.007	0.439	-0.048
-0.130	0.941	0.392	-0.069	0.914	0.401	-0.355	0.151	-0.154	0.002	0.032	0.041	0.085	0.001	0.452	-0.056
-0.218	0.945	0.337	-0.069	0.917	0.394	-0.358	-0.253	-0.115	-0.086	0.033	-0.007	0.173	0.004	0.399	-0.048
-0.168	0.968	0.353	-0.068	0.919	0.388	-0.290	-0.169	-0.155	-0.037	0.053	0.014	0.123	0.028	0.416	-0.041
-0.168	0.964	0.364	-0.064	0.923	0.380	-0.432	0.056	-0.176	-0.040	0.046	0.034	0.122	0.025	0.430	-0.047
-0.153	0.972	0.341	-0.064	0.926	0.371	-0.459	-0.267	-0.145	-0.025	0.050	0.020	0.106	0.034	0.408	-0.043
-0.176	0.922	0.301	-0.061	0.930	0.363	-0.405	-0.089	-0.193	-0.051	-0.003	-0.012	0.129	0.015	0.370	-0.046
-0.187	0.960	0.290	-0.059	0.933	0.355	-0.432	-0.080	-0.172	-0.065	0.032	-0.015	0.140	0.025	0.360	-0.044
-0.172	0.953	0.313	-0.057	0.937	0.346	-0.468	-0.012	-0.151	-0.052	0.021	0.018	0.124	0.018	0.386	-0.045
-0.157	0.983	0.290	-0.054	0.940	0.337	-0.460	-0.001	-0.184	-0.039	0.049	0.003	0.108	0.050	0.364	-0.049
-0.145	0.983	0.317	-0.053	0.943	0.329	-0.420	-0.311	-0.147	-0.028	0.046	0.039	0.096	0.051	0.394	-0.050
-0.187	0.987	0.246	-0.052	0.946	0.319	-0.525	-0.109	-0.133	-0.072	0.046	-0.022	0.138	0.056	0.326	-0.043
-0.187	0.987	0.246	-0.051	0.950	0.309	-0.468	-0.157	-0.137	-0.073	0.043	-0.012	0.137	0.057	0.328	-0.042
-0.126	0.991	0.266	-0.048	0.953	0.300	-0.475	-0.124	-0.166	-0.014	0.044	0.017	0.075	0.061	0.350	-0.043
-0.141	0.972	0.254	-0.046	0.956	0.290	-0.495	-0.141	-0.168	-0.031	0.022	0.015	0.089	0.043	0.340	-0.036
-0.153	0.968	0.230	-0.045	0.959	0.280	-0.519	-0.156	-0.152	-0.044	0.015	0.002	0.100	0.040	0.317	-0.027
-0.141	0.972	0.191	-0.043	0.962	0.270	-0.492	-0.152	-0.161	-0.035	0.016	-0.028	0.087	0.045	0.279	-0.034
-0.126	1.026	0.207	-0.040	0.964	0.262	-0.439	-0.125	-0.174	-0.022	0.067	-0.003	0.071	0.100	0.297	-0.033
-0.157	1.010	0.207	-0.038	0.967	0.253	-0.448	-0.135	-0.156	-0.055	0.050	0.006	0.102	0.085	0.298	-0.033
-0.126	1.007	0.211	-0.036	0.969	0.243	-0.488	-0.013	-0.158	-0.027	0.043	0.019	0.070	0.082	0.304	-0.035
-0.133	0.999	0.191	-0.034	0.972	0.233	-0.496	-0.164	-0.127	-0.036	0.033	0.010	0.077	0.075	0.287	-0.035
-0.130	0.995	0.183	-0.033	0.974	0.223	-0.530	-0.138	-0.108	-0.034	0.027	0.013	0.074	0.072	0.281	-0.030
-0.114	1.010	0.156	-0.031	0.977	0.212	-0.556	-0.037	-0.109	-0.020	0.040	-0.004	0.059	0.088	0.255	-0.034
-0.122	0.999	0.159	-0.029	0.979	0.201	-0.520	-0.085	-0.159	-0.031	0.026	0.011	0.066	0.077	0.261	-0.030
-0.149	1.003	0.124	-0.027	0.981	0.190	-0.539	-0.197	-0.174	-0.060	0.028	-0.014	0.093	0.082	0.228	-0.032
-0.099	0.999	0.128	-0.023	0.983	0.180	-0.540	0.059	-0.198	-0.014	0.022	0.001	0.044	0.079	0.234	-0.030
-0.137	1.010	0.108	-0.021	0.986	0.167	-0.609	-0.276	-0.135	-0.054	0.031	-0.007	0.082	0.091	0.216	-0.023
-0.080	1.030	0.124	-0.019	0.988	0.156	-0.555	-0.241	-0.157	0.002	0.049	0.020	0.024	0.111	0.234	-0.014
-0.076	1.014	0.100	-0.016	0.989	0.144	-0.581	-0.118	-0.165	0.003	0.031	0.009	0.021	0.096	0.213	-0.022
-0.068	1.022	0.112	-0.014	0.991	0.132	-0.619	-0.132	-0.163	0.008	0.038	0.033	0.013	0.104	0.227	-0.014
-0.133	1.022	0.061	-0.011	0.993	0.121	-0.549	0.031	-0.175	-0.061	0.036	-0.007	0.078	0.104	0.177	-0.027
-0.064	1.007	0.092	-0.009	0.994	0.109	-0.591	-0.393	-0.109	0.007	0.020	0.036	0.009	0.089	0.211	-0.031
-0.141	1.018	0.053	-0.006	0.995	0.098	-0.550	0.204	-0.169	-0.073	0.030	0.008	0.086	0.101	0.173	-0.033
-0.095	1.022	0.018	-0.005	0.996	0.086	-0.614	-0.287	-0.119	-0.028	0.033	-0.015	0.040	0.105	0.139	-0.029
-0.072	1.014	0.033	-0.001	0.997	0.074	-0.593	-0.017	-0.172	-0.009	0.024	0.013	0.017	0.098	0.157	-0.031
-0.095	1.010	0.022	0.002	0.998	0.061	-0.619	0.022	-0.196	-0.035	0.019	0.014	0.040	0.094	0.147	-0.025
-0.072	1.026	-0.010	0.005	0.999	0.048	-0.633	-0.137	-0.167	-0.015	0.034	-0.005	0.017	0.109	0.117	-0.030
-0.099	1.014	-0.018	0.007	0.999	0.035	-0.647	-0.097	-0.131	-0.044	0.022	0.000	0.044	0.098	0.111	-0.034
-0.099	1.014	-0.018	0.010	1.000	0.023	-0.626	-0.012	-0.151	-0.047	0.022	0.013	0.044	0.098	0.113	-0.033
-0.091	1.018	-0.061	0.013	1.000	0.010	-0.637	-0.097	-0.151	-0.042	0.025	-0.017	0.036	0.102	0.071	-0.033
-0.080	1.026	-0.057	0.016	1.000	-0.004	-0.669	-0.076	-0.170	-0.034	0.033	0.000	0.024	0.110	0.077	-0.032
-0.053	1.007	-0.061	0.019	1.000	-0.018	-0.705	-0.140	-0.148	-0.009	0.014	0.011	0.004	0.091	0.075	-0.030
-0.068	1.003	-0.053	0.022	0.999	-0.032	-0.702	-0.113	-0.164	-0.028	0.011	0.033	0.011	0.087	0.084	-0.033
-0.076	1.014	-0.097	0.025	0.999	-0.047	-0.733	-0.120	-0.164	-0.038	0.023	0.004	0.019	0.099	0.043	-0.032
-0.087	1.010	-0.116	0.027	0.998	-0.061	-0.730	-0.061	-0.143	-0.052	0.020	-0.001	0.030	0.095	0.025	-0.036
-0.057	1.010	-0.112	0.030	0.997	-0.076	-0.712	-0.132	-0.149	-0.024	0.021	0.018	0.001	0.095	0.031	-0.030
-0.057	1.010	-0.132	0.033	0.995	-0.090	-0.736	-0.182	-0.126	-0.027	0.022	0.013	0.001	0.096	0.013	-0.029
-0.033	1.018	-0.160	0.035	0.994	-0.105	-0.712	-0.024	-0.138	-0.006	0.032	-0.001	0.025	0.103	0.013	-0.022
-0.060	1.003	-0.168	0.037	0.992	-0.119	-0.714	-0.161	-0.100	-0.035	0.018	0.006	0.002	0.088	0.019	-0.020
-0.030	1.018	-0.168	0.040	0.990	-0.133	-0.706	-0.055	-0.143	-0.007	0.035	0.020	0.029	0.104	0.017	-0.018
-0.026	0.995	-0.168	0.043	0.988	-0.147	-0.720	0.050	-0.162	-0.006	0.014	0.034	0.033	0.081	0.015	-0.026
-0.033	0.999	-0.199	0.046	0.986	-0.163	-0.804	-0.083	-0.127	-0.016	0.021	0.019	0.025	0.085	0.045	-0.026
-0.049	1.007	-0.199	0.049	0.983	-0.179	-0.790	-0.081	-0.167	-0.035	0.031	0.034	0.010	0.093	0.043	-0.028
-0.033	1.010	-0.211	0.053	0.980	-0.194	-0.790	-0.093	-0.203	-0.024	0.038	0.038	0.025	0.097	0.052	-0.036
-0.018	0.987	-0.231	0.057	0.976	-0.211	-0.863	-0.004	-0.205	-0.012	0.019	0.035	0.040	0.074	0.070	-0.042
-0.057	0.964	-0.262	0.060	0.972	-0.227	-0.830	-0.025	-0.205	-0.054	-0.000	0.020	0.002	0.050	0.099	-0.040
-0.041	0.925	-0.262	0.064	0.968	-0.243	-0.819	-0.003	-0.182	-0.042	-0.035	0.036	0.017	0.012	0.096	-0.043
-0.022	0.933	-0.282	0.067	0.964	-0.258	-0.775	-0.080	-0.138	-0.026	-0.023	0.031	0.036	0.020	0.114	-0.038
-0.037	0.941	-0.302	0.069	0.959	-0.274	-0.808	0.011	-0.132	-0.043	-0.011	0.027	0.021	0.028	0.131	-0.036
0.013	0.945	-0.325	0.071	0.955	-0.287	-0.708	-0.021	-0.128	0.005	-0.003	0.017	0.071	0.032	0.152	-0.027
-0.037	0.972	-0.349	0.073	0.951	-0.302	-0.753	-0.105	-0.107	-0.048	0.029	0.008	0.021	0.060	0.173	-0.028
0.017	0.968	-0.341	0.076	0.946	-0.316	-0.755	-0.028	-0.129	0.004	0.030	0.030	0.076	0.056	0.162	-0.026
-0.018	0.968	-0.373	0.078	0.941	-0.330	-0.724	0.113	-0.155	-0.033	0.035	0.012	0.042	0.056	0.191	-0.038
-0.014	0.906	-0.373	0.082	0.936	-0.343	-0.720	-0.267	-0.125	-0.033	-0.022	0.026	0.047	0.005	0.188	-0.034
-0.041	0.906	-0.384	0.084	0.931	-0.356	-0.656	-0.042	-0.158	-0.062	-0.017	0.026	0.020	0.005	0.198	-0.039
0.017	0.883	-0.373	0.088	0.926	-0.368	-0.677	-0.142	-0.165	-0.009	-0.035	0.050	0.079	0.028	0.183	-0.036
0.017	0.883	-0.373	0.091	0.920	-0.381	-0.719	0.107	-0.175	-0.011	-0.029	0.064	0.080	0.028	0.180	-0.030
0.013	0.941	-0.447	0.094	0.914	-0.395	-0.730	-0.008	-0.188	-0.018	0.035	0.002	0.077	0.030	0.252	-0.031
0.036	0.906	-0.428	0.097	0.908	-0.408	-0.710	0.073	-0.206	0.002	0.006	0.035	0.100	0.005	0.230	-0.032
-0.026	0.856	-0.436	0.099	0.902	-0.420	-0.652	-0.006	-0.159	-0.062	-0.038	0.039	0.040	0.055	0.235	-0.027
0.017	0.848	-0.455	0.102	0.896	-0.431	-0.641	-0.046	-0.150	-0.022	-0.040	0.031	0.083	0.063	0.251	-0.022
0.036	0.840	-0.495	0.105	0.891	-0.442	-0.582	-0.076	-0.143	-0.006	-0.042	0.002	0.102	0.071	0.288	-0.021
0.059	0.856	-0.483	0.107	0.886	-0.452	-0.515	0.152	-0.181	0.015	-0.022	0.024	0.126	0.056	0.273	-0.014
0.055	0.856	-0.479	0.108	0.881	-0.461	-0.517	0.231	-0.162	0.011	-0.017	0.037	0.122	0.055	0.266	-0.007
0.017	0.852	-0.495	0.109	0.876	-0.470	-0.472	0.085	-0.136	-0.029	-0.016	0.030	0.084	0.059	0.278	-0.012
0.067	0.860	-0.483	0.110	0.872	-0.478	-0.436	0.157	-0.132	0.021	-0.004	0.050	0.134	0.051	0.263	-0.019
0.024	0.860	-0.507	0.109	0.867	-0.486	-0.446	0.203	-0.110	-0.021	0.001	0.035	0.092	0.050	0.283	-0.027
0.040	0.848	-0.479	0.109	0.863	-0.494	-0.430	0.205	-0.121	-0.006	-0.006	0.070	0.107	0.062	0.251	-0.031
0.028	0.833	-0.475	0.108	0.858	-0.502	-0.451	0.236	-0.099	-0.016	-0.017	0.082	0.096	0.077	0.244	-0.038
0.013	0.829	-0.487	0.108	0.854	-0.509	-0.366	0.190	-0.122	-0.032	-0.017	0.077	0.080	0.080	0.252	-0.047
0.040	0.825	-0.487	0.106	0.849	-0.517	-0.431	0.296	-0.086	-0.003	-0.016	0.085	0.107	0.084	0.248	-0.052
-0.014	0.806	-0.495	0.105	0.845	-0.524	-0.422	0.238	-0.066	-0.055	-0.031	0.084	0.053	0.103	0.251	-0.053
0.013	0.794	-0.510	0.104	0.840	-0.532	-0.418	0.109	-0.035	-0.027	-0.038	0.076	0.079	0.114	0.263	-0.056
0.017	0.790	-0.510	0.102	0.837	-0.538	-0.351	0.229	-0.039	-0.021	-0.038	0.082	0.083	0.118	0.259	-0.057
-0.007	0.779	-0.503	0.100	0.833	-0.544	-0.343	0.227	-0.025	-0.042	-0.046	0.096	0.060	0.129	0.247	-0.055
0.020	0.775	-0.530	0.098	0.829	-0.550	-0.333	0.105	-0.004	-0.014	-0.047	0.074	0.086	0.133	0.271	-0.049
-0.014	0.759	-0.534	0.096	0.826	-0.556	-0.295	0.223	-0.019	-0.046	-0.059	0.076	0.051	0.148	0.270	-0.052
0.043	0.779	-0.514	0.093	0.823	-0.560	-0.258	0.214	-0.014	0.014	-0.036	0.100	0.108	0.128	0.246	-0.049
-0.007	0.767	-0.530	0.092	0.820	-0.565	-0.252	0.128	-0.017	-0.035	-0.045	0.088	0.057	0.140	0.257	-0.049
-0.010	0.775	-0.546	0.090	0.818	-0.568	-0.201	0.220	-0.036	-0.036	-0.035	0.076	0.053	0.132	0.269	-0.042
0.020	0.755	-0.530	0.088	0.816	-0.572	-0.196	0.139	-0.007	-0.004	-0.052	0.095	0.083	0.151	0.249	-0.053
0.013	0.755	-0.546	0.085	0.814	-0.575	-0.150	0.193	0.025	-0.008	-0.050	0.082	0.075	0.151	0.260	-0.051
-0.041	0.763	-0.570	0.083	0.813	-0.577	-0.118	0.156	0.022	-0.059	-0.041	0.061	0.021	0.143	0.280	-0.045
-0.018	0.767	-0.570	0.080	0.811	-0.579	-0.130	0.187	0.044	-0.033	-0.036	0.063	0.043	0.139	0.275	-0.043
0.009	0.767	-0.566	0.077	0.810	-0.582	-0.138	0.226	0.010	-0.003	-0.034	0.070	0.069	0.138	0.267	-0.045
-0.003	0.759	-0.585	0.074	0.809	-0.584	-0.076	0.241	-0.009	-0.011	-0.041	0.051	0.057	0.146	0.282	-0.036
-0.014	0.755	-0.554	0.071	0.807	-0.586	-0.126	0.187	0.005	-0.020	-0.043	0.085	0.045	0.149	0.247	-0.036
-0.022	0.732	-0.625	0.069	0.806	-0.588	-0.122	0.171	-0.016	-0.026	-0.064	0.017	0.036	0.172	0.313	-0.039
-0.045	0.744	-0.625	0.067	0.804	-0.591	-0.135	0.152	-0.013	-0.046	-0.051	0.019	0.013	0.160	0.308	-0.044
-0.030	0.736	-0.605	0.065	0.803	-0.593	-0.113	0.181	0.005	-0.028	-0.057	0.041	0.028	0.167	0.284	-0.043
-0.045	0.713	-0.605	0.063	0.801	-0.595	-0.090	0.084	0.043	-0.042	-0.079	0.043	0.012	0.190	0.280	-0.047
-0.037	0.721	-0.605	0.060	0.801	-0.595	-0.009	0.193	0.017	-0.031	-0.071	0.043	0.019	0.182	0.275	-0.046
-0.049	0.713	-0.605	0.058	0.801	-0.595	0.012	0.110	0.016	-0.040	-0.079	0.043	0.006	0.189	0.271	-0.044
-0.045	0.725	-0.621	0.056	0.802	-0.595	0.026	0.178	-0.025	-0.034	-0.067	0.028	0.010	0.177	0.282	-0.044
-0.041	0.744	-0.625	0.055	0.802	-0.595	0.061	0.109	-0.021	-0.029	-0.048	0.023	0.013	0.157	0.282	-0.044
-0.060	0.748	-0.629	0.054	0.803	-0.594	0.069	0.057	-0.008	-0.047	-0.045	0.018	0.007	0.152	0.281	-0.038
-0.057	0.721	-0.637	0.053	0.804	-0.592	0.124	0.056	0.022	-0.042	-0.073	0.009	0.004	0.178	0.285	-0.033
-0.041	0.725	-0.644	0.051	0.805	-0.591	0.089	0.124	0.005	-0.025	-0.070	-0.000	0.011	0.174	0.288	-0.023
-0.049	0.759	-0.672	0.049	0.807	-0.589	0.140	0.141	-0.022	-0.031	-0.037	-0.030	0.003	0.138	0.312	-0.002
-0.030	0.755	-0.715	0.046	0.809	-0.586	0.212	0.271	-0.003	-0.008	-0.043	-0.076	0.021	0.141	0.351	0.012
-0.014	0.728	-0.771	0.041	0.812	-0.582	0.312	0.407	0.004	0.012	-0.073	-0.135	0.036	0.167	0.401	0.019
-0.064	0.736	-0.802	0.035	0.816	-0.577	0.387	0.487	-0.015	-0.032	-0.069	-0.172	0.015	0.158	0.429	0.015
-0.072	0.752	-0.751	0.031	0.820	-0.571	0.401	0.389	-0.004	-0.035	-0.058	-0.126	0.023	0.142	0.373	-0.007
-0.110	0.755	-0.700	0.028	0.825	-0.565	0.394	0.183	-0.019	-0.071	-0.059	-0.081	0.062	0.137	0.318	-0.027
-0.130	0.771	-0.593	0.027	0.829	-0.559	0.394	0.181	-0.055	-0.089	-0.047	0.019	0.082	0.120	0.208	-0.043
-0.080	0.763	-0.562	0.025	0.834	-0.552	0.425	0.178	-0.009	-0.037	-0.060	0.044	0.032	0.127	0.172	-0.044
-0.095	0.771	-0.577	0.021	0.838	-0.545	0.404	0.242	0.048	-0.048	-0.056	0.022	0.048	0.118	0.184	-0.028
-0.045	0.786	-0.601	0.017	0.842	-0.539	0.419	0.195	0.078	0.005	-0.045	-0.009	0.002	0.101	0.204	0.002
-0.030	0.798	-0.637	0.015	0.846	-0.533	0.361	0.042	0.122	0.023	-0.037	-0.050	0.016	0.089	0.235	0.025
-0.022	0.786	-0.688	0.014	0.849	-0.528	0.304	-0.070	0.078	0.032	-0.052	-0.106	0.024	0.099	0.282	0.066
-0.022	0.786	-0.688	0.015	0.852	-0.523	0.291	-0.149	0.029	0.031	-0.054	-0.110	0.023	0.098	0.279	0.106
0.090	0.763	-0.652	0.017	0.855	-0.519	0.309	-0.194	0.031	0.140	-0.080	-0.080	0.134	0.120	0.239	0.132
0.143	0.783	-0.656	0.018	0.859	-0.512	0.417	-0.179	0.031	0.192	-0.065	-0.090	0.188	0.099	0.240	0.149
0.097	0.790	-0.664	0.019	0.863	-0.504	0.471	-0.117	0.036	0.145	-0.062	-0.106	0.142	0.091	0.244	0.171
0.082	0.817	-0.644	0.020	0.868	-0.496	0.469	-0.150	0.055	0.129	-0.039	-0.094	0.126	0.062	0.220	0.175
0.105	0.813	-0.641	0.020	0.873	-0.488	0.510	-0.146	0.074	0.152	-0.048	-0.098	0.148	0.065	0.213	0.163
0.105	0.806	-0.644	0.020	0.878	-0.479	0.544	-0.084	0.077	0.152	-0.060	-0.111	0.148	0.071	0.214	0.154
0.074	0.813	-0.629	0.019	0.883	-0.469	0.598	-0.060	0.079	0.122	-0.058	-0.105	0.117	0.062	0.194	0.153
0.047	0.840	-0.621	0.020	0.889	-0.457	0.695	-0.198	0.083	0.094	-0.037	-0.109	0.090	0.034	0.183	0.142
0.082	0.883	-0.577	0.019	0.896	-0.444	0.724	-0.083	0.076	0.129	-0.001	-0.078	0.125	0.009	0.136	0.125
0.047	0.914	-0.574	0.019	0.902	-0.432	0.688	-0.128	0.088	0.095	0.024	-0.086	0.090	0.042	0.129	0.129
0.024	0.910	-0.550	0.019	0.907	-0.421	0.636	-0.313	0.150	0.072	0.015	-0.074	0.067	0.039	0.103	0.125
0.117	0.918	-0.510	0.017	0.912	-0.410	0.596	0.011	0.133	0.166	0.018	-0.045	0.159	0.048	0.060	0.121
0.043	0.929	-0.507	0.015	0.916	-0.400	0.540	-0.035	0.121	0.095	0.025	-0.051	0.086	0.061	0.053	0.105
0.059	0.937	-0.514	0.013	0.921	-0.390	0.575	-0.023	0.091	0.111	0.028	-0.069	0.101	0.070	0.058	0.102
-0.037	0.933	-0.507	0.012	0.924	-0.382	0.465	-0.194	0.125	0.016	0.021	-0.069	0.005	0.067	0.048	0.075
0.013	0.929	-0.459	0.011	0.928	-0.372	0.548	-0.007	0.102	0.068	0.013	-0.032	0.055	0.064	0.002	0.060
-0.045	0.925	-0.487	0.009	0.932	-0.363	0.503	-0.127	0.142	0.012	0.005	-0.069	0.003	0.061	0.023	0.035
-0.030	0.976	-0.412	0.007	0.935	-0.354	0.458	0.076	0.073	0.030	0.052	-0.002	0.013	0.113	0.055	0.024
-0.076	0.983	-0.451	0.006	0.938	-0.347	0.429	0.017	0.041	-0.015	0.057	-0.049	0.034	0.121	0.018	0.014
-0.103	0.933	-0.447	0.005	0.941	-0.339	0.404	-0.185	0.102	-0.041	0.004	-0.052	0.061	0.072	0.024	0.000
-0.053	0.945	-0.432	0.003	0.943	-0.332	0.392	0.018	0.053	0.010	0.014	-0.044	0.010	0.084	0.043	-0.005
-0.099	0.953	-0.380	0.002	0.946	-0.325	0.383	0.054	0.026	-0.035	0.019	0.001	0.057	0.093	0.096	-0.012
-0.076	0.941	-0.400	0.001	0.948	-0.319	0.324	-0.001	0.034	-0.011	0.005	-0.025	0.033	0.082	0.079	-0.009
-0.114	0.941	-0.408	0.000	0.950	-0.314	0.299	-0.051	0.049	-0.048	0.004	-0.038	0.071	0.082	0.074	-0.020
-0.076	0.941	-0.380	-0.000	0.951	-0.308	0.298	-0.039	0.036	-0.009	0.002	-0.016	0.032	0.083	0.103	-0.015
-0.118	0.953	-0.400	-0.002	0.953	-0.304	0.263	-0.068	0.078	-0.050	0.012	-0.040	0.074	0.095	0.085	-0.016
-0.080	0.964	-0.357	-0.003	0.954	-0.299	0.236	0.056	0.059	-0.010	0.022	-0.001	0.034	0.108	0.129	-0.012
-0.080	0.964	-0.357	-0.004	0.955	-0.296	0.199	-0.094	0.052	-0.009	0.021	-0.005	0.034	0.108	0.131	-0.012
-0.091	0.945	-0.373	-0.004	0.957	-0.291	0.274	-0.052	0.020	-0.020	0.000	-0.026	0.045	0.089	0.116	-0.012
-0.083	0.933	-0.361	-0.005	0.958	-0.287	0.197	-0.004	0.011	-0.012	-0.012	-0.017	0.037	0.078	0.130	-0.021
-0.103	0.945	-0.325	-0.006	0.959	-0.282	0.245	0.108	0.003	-0.030	-0.002	0.014	0.056	0.090	0.167	-0.022
-0.137	0.933	-0.353	-0.006	0.960	-0.279	0.189	-0.169	0.049	-0.064	-0.015	-0.017	0.091	0.079	0.140	-0.020
-0.091	0.956	-0.349	-0.007	0.961	-0.276	0.148	-0.103	0.052	-0.018	0.008	-0.016	0.045	0.103	0.145	-0.029
-0.087	0.960	-0.365	-0.008	0.962	-0.274	0.118	0.000	0.025	-0.013	0.011	-0.034	0.041	0.107	0.131	-0.025
-0.126	0.972	-0.325	-0.008	0.962	-0.272	0.157	-0.079	0.040	-0.051	0.022	0.003	0.080	0.119	0.171	-0.015
-0.095	0.964	-0.341	-0.009	0.963	-0.270	0.110	-0.095	0.041	-0.019	0.014	-0.015	0.049	0.112	0.156	-0.020
-0.083	0.976	-0.337	-0.009	0.963	-0.268	0.090	0.113	-0.018	-0.007	0.025	-0.012	0.038	0.123	0.161	-0.023
-0.133	0.964	-0.369	-0.009	0.963	-0.268	0.027	-0.132	-0.000	-0.058	0.013	-0.044	0.089	0.112	0.131	-0.017
-0.095	0.956	-0.341	-0.009	0.963	-0.269	-0.024	0.055	-0.010	-0.019	0.006	-0.016	0.050	0.105	0.159	-0.024
-0.095	0.933	-0.325	-0.010	0.963	-0.270	-0.093	-0.043	0.018	-0.018	-0.017	0.002	0.051	0.082	0.175	-0.027
-0.137	0.964	-0.353	-0.009	0.962	-0.272	-0.073	0.033	-0.054	-0.061	0.014	-0.024	0.093	0.113	0.148	-0.030
-0.107	0.937	-0.361	-0.008	0.962	-0.274	-0.089	-0.036	-0.062	-0.031	-0.012	-0.030	0.063	0.086	0.140	-0.033
-0.133	0.945	-0.329	-0.007	0.961	-0.277	-0.122	-0.059	-0.057	-0.059	-0.004	0.005	0.090	0.093	0.171	-0.039
-0.103	0.941	-0.341	-0.006	0.960	-0.279	-0.124	0.005	-0.065	-0.029	-0.007	-0.005	0.059	0.088	0.160	-0.034
-0.126	0.929	-0.345	-0.005	0.959	-0.283	-0.198	-0.040	-0.064	-0.053	-0.017	-0.004	0.082	0.076	0.155	-0.034
-0.095	0.925	-0.345	-0.004	0.958	-0.287	-0.196	-0.132	-0.044	-0.024	-0.020	-0.000	0.051	0.072	0.155	-0.018
-0.103	0.937	-0.380	-0.003	0.957	-0.291	-0.195	-0.081	-0.025	-0.032	-0.008	-0.032	0.058	0.083	0.119	-0.020
-0.045	0.941	-0.349	-0.002	0.956	-0.294	-0.162	-0.127	-0.014	0.025	-0.003	0.003	0.000	0.086	0.150	-0.019
-0.107	0.945	-0.357	-0.002	0.955	-0.298	-0.163	0.035	-0.043	-0.037	0.001	-0.001	0.061	0.089	0.141	-0.018
-0.118	0.956	-0.369	-0.001	0.954	-0.301	-0.153	-0.269	0.019	-0.050	0.014	-0.010	0.072	0.100	0.128	-0.010
-0.076	0.941	-0.333	-0.001	0.953	-0.304	-0.148	0.053	-0.026	-0.007	-0.001	0.029	0.029	0.084	0.162	-0.012
-0.037	0.945	-0.345	-0.001	0.952	-0.307	-0.167	-0.103	0.004	0.031	0.004	0.020	0.011	0.087	0.150	-0.004
-0.060	0.949	-0.380	-0.000	0.951	-0.310	-0.174	0.003	-0.015	0.008	0.009	-0.011	0.011	0.090	0.113	-0.002
-0.060	0.949	-0.380	-0.000	0.949	-0.315	-0.249	-0.116	0.008	0.007	0.010	-0.007	0.010	0.090	0.112	-0.005
-0.118	0.925	-0.408	-0.000	0.947	-0.320	-0.253	-0.095	0.014	-0.051	-0.012	-0.029	0.066	0.066	0.083	-0.011
-0.107	0.925	-0.404	0.000	0.946	-0.326	-0.258	-0.114	0.005	-0.039	-0.010	-0.020	0.054	0.065	0.086	-0.011
-0.072	0.906	-0.376	0.000	0.944	-0.330	-0.227	-0.075	0.001	-0.005	-0.028	0.012	0.018	0.046	0.112	-0.016
-0.053	0.922	-0.392	0.001	0.942	-0.334	-0.221	-0.084	0.005	0.014	-0.012	0.001	0.002	0.060	0.095	-0.014
-0.091	0.922	-0.416	0.001	0.941	-0.339	-0.245	-0.060	-0.011	-0.025	-0.010	-0.018	0.036	0.060	0.070	-0.012
-0.095	0.945	-0.408	0.002	0.939	-0.344	-0.254	-0.138	-0.016	-0.030	0.015	-0.005	0.039	0.082	0.077	-0.014
-0.103	0.925	-0.447	0.003	0.937	-0.349	-0.243	-0.174	-0.007	-0.039	-0.002	-0.040	0.045	0.062	0.036	-0.020
-0.087	0.925	-0.424	0.004	0.935	-0.354	-0.266	-0.117	-0.023	-0.024	-0.000	-0.011	0.029	0.061	0.058	-0.021
-0.087	0.918	-0.440	0.004	0.933	-0.359	-0.276	-0.108	0.007	-0.025	-0.006	-0.021	0.028	0.052	0.041	-0.017
-0.087	0.902	-0.420	0.005	0.931	-0.365	-0.314	-0.165	-0.004	-0.026	-0.019	0.004	0.027	0.036	0.059	-0.016
-0.057	0.902	-0.400	0.006	0.928	-0.372	-0.341	-0.133	0.007	0.004	-0.017	0.030	0.005	0.035	0.077	-0.013
-0.072	0.887	-0.424	0.006	0.926	-0.378	-0.321	-0.078	0.010	-0.011	-0.030	0.013	0.010	0.018	0.052	-0.016
-0.072	0.906	-0.459	0.007	0.923	-0.384	-0.317	-0.067	-0.006	-0.012	-0.008	-0.017	0.008	0.037	0.015	-0.018
-0.091	0.898	-0.451	0.007	0.921	-0.390	-0.318	-0.097	-0.000	-0.031	-0.013	-0.003	0.026	0.028	0.022	-0.020
-0.103	0.918	-0.459	0.008	0.918	-0.396	-0.316	-0.091	-0.013	-0.043	0.009	-0.005	0.037	0.046	0.012	-0.018
-0.064	0.914	-0.440	0.009	0.916	-0.402	-0.310	-0.119	-0.028	-0.006	0.008	0.020	0.002	0.041	0.030	-0.029
-0.064	0.914	-0.459	0.010	0.913	-0.408	-0.325	-0.008	-0.041	-0.007	0.011	0.006	0.003	0.040	0.009	-0.022
-0.126	0.879	-0.491	0.011	0.910	-0.415	-0.366	-0.076	-0.055	-0.069	-0.021	-0.018	0.057	0.004	0.024	-0.017
-0.037	0.887	-0.451	0.012	0.907	-0.421	-0.360	-0.178	-0.016	0.018	-0.010	0.027	0.032	0.011	0.013	-0.020
-0.060	0.868	-0.467	0.013	0.904	-0.428	-0.369	-0.058	-0.019	-0.006	-0.026	0.018	0.010	0.009	0.004	-0.021
-0.080	0.848	-0.471	0.013	0.901	-0.435	-0.348	-0.056	0.001	-0.025	-0.042	0.021	0.009	0.030	0.010	-0.010
-0.064	0.868	-0.487	0.013	0.897	-0.441	-0.351	-0.049	-0.001	-0.010	-0.019	0.011	0.008	0.012	0.027	-0.016
-0.060	0.887	-0.514	0.014	0.894	-0.447	-0.339	-0.090	-0.028	-0.007	0.004	-0.010	0.012	0.006	0.056	-0.022
-0.068	0.875	-0.499	0.016	0.891	-0.454	-0.368	-0.157	-0.037	-0.017	-0.004	0.012	0.005	0.006	0.042	-0.017
-0.091	0.856	-0.507	0.018	0.887	-0.461	-0.414	-0.057	-0.070	-0.041	-0.019	0.012	0.017	0.027	0.052	-0.018
-0.053	0.844	-0.510	0.019	0.883	-0.470	-0.458	-0.116	-0.036	-0.004	-0.026	0.016	0.022	0.040	0.058	-0.021
-0.053	0.821	-0.503	0.020	0.879	-0.477	-0.391	0.027	-0.056	-0.004	-0.045	0.031	0.023	0.064	0.052	-0.013
-0.053	0.821	-0.503	0.021	0.875	-0.484	-0.432	-0.087	-0.043	-0.006	-0.040	0.039	0.023	0.065	0.054	-0.004
-0.026	0.844	-0.550	0.023	0.870	-0.492	-0.437	-0.021	-0.102	0.020	-0.013	-0.001	0.051	0.043	0.103	-0.005
-0.041	0.806	-0.558	0.026	0.866	-0.500	-0.445	-0.096	-0.115	0.002	-0.047	-0.001	0.036	0.083	0.113	-0.005
-0.053	0.810	-0.562	0.029	0.861	-0.508	-0.486	-0.078	-0.142	-0.013	-0.037	0.004	0.025	0.081	0.118	-0.003
-0.049	0.798	-0.566	0.030	0.855	-0.517	-0.496	0.110	-0.158	-0.010	-0.044	0.009	0.030	0.093	0.124	-0.013
-0.041	0.806	-0.562	0.032	0.850	-0.526	-0.524	0.050	-0.150	-0.004	-0.030	0.022	0.038	0.087	0.122	-0.020
-0.057	0.779	-0.558	0.035	0.845	-0.534	-0.452	-0.058	-0.143	-0.022	-0.052	0.033	0.023	0.115	0.120	-0.018
-0.057	0.767	-0.574	0.037	0.840	-0.541	-0.418	-0.041	-0.137	-0.024	-0.059	0.025	0.024	0.128	0.138	-0.021
-0.018	0.775	-0.554	0.038	0.836	-0.547	-0.353	0.111	-0.162	0.013	-0.047	0.051	0.063	0.121	0.121	-0.016
-0.053	0.783	-0.597	0.040	0.832	-0.554	-0.377	0.004	-0.136	-0.023	-0.035	0.014	0.029	0.115	0.167	-0.019
0.001	0.794	-0.566	0.041	0.828	-0.559	-0.298	0.180	-0.155	0.030	-0.020	0.050	0.083	0.104	0.137	-0.019
-0.057	0.775	-0.566	0.041	0.825	-0.563	-0.231	0.142	-0.124	-0.028	-0.036	0.055	0.026	0.125	0.139	-0.022
-0.045	0.763	-0.574	0.041	0.823	-0.566	-0.172	-0.004	-0.035	-0.017	-0.046	0.050	0.037	0.137	0.149	-0.025
-0.033	0.767	-0.577	0.041	0.823	-0.567	-0.069	0.094	-0.029	-0.004	-0.041	0.047	0.049	0.134	0.154	-0.032
-0.057	0.783	-0.581	0.040	0.822	-0.567	-0.002	0.017	0.010	-0.027	-0.025	0.044	0.026	0.120	0.159	-0.031
-0.041	0.771	-0.574	0.038	0.823	-0.566	0.087	0.076	0.038	-0.010	-0.038	0.050	0.042	0.132	0.153	-0.023
-0.060	0.763	-0.585	0.038	0.824	-0.565	0.083	-0.038	0.041	-0.028	-0.046	0.037	0.023	0.141	0.166	-0.027
-0.007	0.767	-0.566	0.036	0.826	-0.563	0.143	0.114	0.032	0.027	-0.044	0.055	0.078	0.138	0.148	-0.023
-0.060	0.759	-0.570	0.034	0.827	-0.561	0.119	0.056	0.055	-0.025	-0.053	0.049	0.025	0.146	0.154	-0.028
-0.049	0.759	-0.585	0.032	0.829	-0.558	0.197	0.124	0.015	-0.011	-0.055	0.031	0.037	0.147	0.172	-0.025
-0.080	0.783	-0.585	0.031	0.831	-0.555	0.155	0.073	0.010	-0.041	-0.033	0.028	0.008	0.125	0.174	-0.034
-0.064	0.775	-0.597	0.029	0.832	-0.553	0.140	0.022	0.044	-0.024	-0.042	0.015	0.024	0.133	0.187	-0.026
-0.072	0.759	-0.593	0.028	0.834	-0.551	0.159	0.046	0.024	-0.031	-0.059	0.016	0.018	0.149	0.185	-0.022
-0.030	0.767	-0.562	0.026	0.836	-0.549	0.152	0.139	0.016	0.013	-0.053	0.045	0.061	0.142	0.155	-0.019
-0.026	0.763	-0.550	0.024	0.837	-0.546	0.142	0.172	0.029	0.020	-0.058	0.055	0.066	0.147	0.145	-0.017
-0.072	0.775	-0.581	0.022	0.838	-0.544	0.129	0.113	0.031	-0.025	-0.048	0.022	0.021	0.136	0.178	-0.017
-0.053	0.783	-0.554	0.020	0.840	-0.542	0.160	0.062	0.027	-0.004	-0.042	0.047	0.041	0.129	0.152	-0.018
-0.072	0.790	-0.562	0.020	0.842	-0.538	0.213	0.069	-0.029	-0.023	-0.036	0.036	0.023	0.122	0.161	-0.029
-0.045	0.767	-0.562	0.018	0.845	-0.534	0.265	0.101	0.017	0.006	-0.062	0.032	0.051	0.145	0.162	-0.025
-0.103	0.775	-0.558	0.016	0.848	-0.529	0.299	0.076	0.043	-0.050	-0.057	0.031	0.006	0.137	0.159	-0.029
-0.049	0.763	-0.534	0.013	0.852	-0.523	0.373	0.192	0.069	0.007	-0.073	0.048	0.049	0.149	0.136	-0.027
-0.095	0.767	-0.554	0.010	0.856	-0.516	0.417	0.103	0.128	-0.036	-0.073	0.022	0.004	0.145	0.157	-0.032
-0.076	0.775	-0.538	0.006	0.862	-0.508	0.520	0.123	0.127	-0.013	-0.070	0.029	0.024	0.138	0.142	-0.022
-0.099	0.786	-0.550	0.002	0.867	-0.499	0.534	0.040	0.172	-0.032	-0.064	0.008	0.001	0.126	0.155	-0.027
-0.076	0.802	-0.534	-0.003	0.873	-0.488	0.618	0.215	0.173	-0.004	-0.055	0.014	0.025	0.111	0.139	-0.020
-0.110	0.806	-0.534	-0.008	0.879	-0.477	0.617	0.184	0.178	-0.033	-0.056	0.003	0.010	0.107	0.140	-0.016
-0.095	0.833	-0.538	-0.013	0.884	-0.467	0.582	0.196	0.145	-0.013	-0.035	-0.011	0.006	0.080	0.144	-0.001
-0.099	0.829	-0.558	-0.018	0.889	-0.457	0.592	0.220	0.150	-0.012	-0.044	-0.041	0.003	0.084	0.164	0.012
-0.072	0.813	-0.574	-0.023	0.894	-0.447	0.560	0.288	0.124	0.020	-0.064	-0.066	0.029	0.099	0.180	0.031
-0.064	0.844	-0.570	-0.030	0.900	-0.436	0.660	0.434	0.173	0.034	-0.039	-0.074	0.037	0.068	0.177	0.034
-0.072	0.868	-0.581	-0.039	0.906	-0.421	0.822	0.512	0.224	0.035	-0.022	-0.100	0.029	0.045	0.189	0.033
-0.160	0.898	-0.597	-0.047	0.913	-0.405	0.867	0.402	0.269	-0.045	0.002	-0.132	0.059	0.014	0.205	0.017
-0.168	0.879	-0.562	-0.056	0.919	-0.390	0.859	0.485	0.236	-0.044	-0.023	-0.112	0.067	0.034	0.169	-0.005
-0.187	0.868	-0.479	-0.062	0.925	-0.376	0.747	0.325	0.197	-0.057	-0.040	-0.043	0.086	0.046	0.086	-0.027
-0.199	0.868	-0.443	-0.067	0.929	-0.364	0.611	0.226	0.158	-0.063	-0.045	-0.019	0.098	0.045	0.051	-0.026
-0.187	0.875	-0.408	-0.071	0.932	-0.355	0.498	0.115	0.122	-0.048	-0.040	0.008	0.086	0.037	0.015	-0.017
-0.137	0.891	-0.416	-0.074	0.935	-0.347	0.450	0.181	0.085	0.005	-0.028	-0.009	0.036	0.021	0.023	0.008
-0.114	0.929	-0.443	-0.077	0.938	-0.339	0.390	0.215	0.086	0.031	0.009	-0.043	0.013	0.017	0.050	0.037
-0.080	0.941	-0.467	-0.079	0.940	-0.333	0.333	0.091	0.096	0.068	0.018	-0.073	0.022	0.029	0.074	0.064
-0.080	0.941	-0.491	-0.079	0.941	-0.330	0.186	-0.084	0.015	0.068	0.017	-0.099	0.022	0.029	0.097	0.095
-0.076	0.914	-0.459	-0.077	0.942	-0.328	0.157	-0.090	-0.069	0.070	-0.011	-0.070	0.025	0.002	0.065	0.126
0.005	0.887	-0.463	-0.074	0.942	-0.326	0.130	-0.168	-0.078	0.148	-0.039	-0.076	0.106	0.025	0.068	0.142
0.043	0.879	-0.475	-0.072	0.944	-0.322	0.221	0.014	-0.099	0.184	-0.048	-0.091	0.145	0.032	0.079	0.155
0.013	0.887	-0.451	-0.070	0.946	-0.317	0.296	-0.084	-0.056	0.151	-0.042	-0.073	0.113	0.024	0.055	0.177
0.013	0.887	-0.451	-0.069	0.948	-0.310	0.408	-0.169	-0.001	0.150	-0.044	-0.080	0.113	0.023	0.055	0.191
0.032	0.895	-0.487	-0.068	0.951	-0.301	0.527	-0.203	0.022	0.168	-0.040	-0.124	0.132	0.015	0.089	0.191
0.070	0.875	-0.471	-0.068	0.954	-0.291	0.552	-0.112	0.047	0.206	-0.062	-0.118	0.170	0.034	0.073	0.202
0.036	0.868	-0.467	-0.069	0.957	-0.282	0.547	-0.133	0.112	0.173	-0.073	-0.124	0.135	0.041	0.068	0.204
0.067	0.925	-0.416	-0.070	0.960	-0.270	0.607	0.044	0.090	0.205	-0.018	-0.084	0.166	0.018	0.016	0.198
0.020	0.945	-0.400	-0.072	0.963	-0.258	0.667	-0.051	0.112	0.161	-0.002	-0.080	0.119	0.038	0.001	0.188
0.020	0.999	-0.365	-0.073	0.967	-0.246	0.651	0.035	0.078	0.162	0.050	-0.057	0.119	0.092	0.037	0.170
0.024	1.014	-0.369	-0.075	0.969	-0.235	0.570	0.140	0.076	0.168	0.062	-0.072	0.122	0.108	0.034	0.163
-0.049	1.003	-0.361	-0.077	0.971	-0.225	0.550	-0.216	0.151	0.096	0.049	-0.074	0.049	0.097	0.042	0.155
0.036	1.022	-0.321	-0.079	0.973	-0.216	0.485	0.083	0.094	0.183	0.066	-0.044	0.133	0.117	0.083	0.139
-0.018	1.030	-0.309	-0.080	0.975	-0.207	0.453	0.060	0.081	0.130	0.072	-0.041	0.078	0.126	0.095	0.117
-0.072	1.014	-0.309	-0.081	0.977	-0.199	0.421	-0.135	0.057	0.077	0.055	-0.048	0.024	0.111	0.096	0.097
-0.095	1.030	-0.302	-0.081	0.978	-0.192	0.376	0.018	0.013	0.054	0.069	-0.047	0.001	0.127	0.105	0.068
-0.145	0.999	-0.270	-0.084	0.979	-0.187	0.273	-0.029	0.126	0.007	0.038	-0.021	0.049	0.097	0.138	0.040
-0.107	1.007	-0.235	-0.085	0.980	-0.181	0.329	0.128	0.060	0.047	0.044	0.008	0.011	0.106	0.174	0.024
-0.172	0.976	-0.262	-0.087	0.980	-0.176	0.241	-0.017	0.079	-0.017	0.013	-0.024	0.077	0.075	0.147	0.012
-0.164	0.972	-0.278	-0.089	0.981	-0.172	0.197	0.144	0.043	-0.007	0.009	-0.043	0.069	0.072	0.132	0.007
-0.164	0.991	-0.266	-0.090	0.981	-0.169	0.173	-0.064	0.055	-0.006	0.027	-0.034	0.069	0.093	0.145	-0.007
-0.183	0.995	-0.258	-0.091	0.982	-0.168	0.074	0.049	0.026	-0.025	0.031	-0.028	0.089	0.097	0.154	-0.005
-0.199	0.953	-0.254	-0.091	0.982	-0.168	0.017	-0.166	0.030	-0.040	-0.011	-0.023	0.104	0.056	0.159	-0.014
-0.153	0.953	-0.231	-0.091	0.982	-0.166	0.106	-0.011	0.004	0.006	-0.011	-0.002	0.059	0.056	0.183	-0.013
-0.199	0.968	-0.223	-0.092	0.982	-0.165	0.062	-0.043	0.008	-0.039	0.004	0.006	0.105	0.073	0.192	-0.007
-0.145	0.949	-0.223	-0.091	0.982	-0.164	0.111	-0.211	0.001	0.014	-0.015	0.004	0.051	0.054	0.193	-0.005
-0.137	0.953	-0.215	-0.091	0.983	-0.162	0.099	-0.130	0.017	0.022	-0.011	0.011	0.043	0.059	0.202	-0.008
-0.183	0.964	-0.223	-0.092	0.983	-0.161	0.071	-0.055	0.027	-0.024	0.000	0.002	0.090	0.071	0.194	-0.001
-0.160	0.976	-0.199	-0.092	0.983	-0.160	0.067	-0.040	-0.019	-0.001	0.011	0.024	0.067	0.084	0.219	-0.015
-0.160	0.987	-0.227	-0.091	0.983	-0.158	0.127	0.028	-0.052	-0.002	0.023	-0.006	0.067	0.096	0.192	-0.030
-0.230	1.010	-0.235	-0.091	0.984	-0.156	0.108	-0.055	-0.008	-0.071	0.046	-0.015	0.136	0.120	0.185	-0.032
-0.230	1.010	-0.235	-0.091	0.984	-0.155	0.058	-0.008	-0.009	-0.071	0.046	-0.016	0.136	0.121	0.185	-0.036
-0.187	0.972	-0.203	-0.091	0.984	-0.154	0.039	0.076	-0.008	-0.028	0.007	0.015	0.094	0.083	0.218	-0.046
-0.203	0.976	-0.242	-0.092	0.984	-0.154	0.049	-0.019	-0.009	-0.043	0.011	-0.025	0.109	0.087	0.179	-0.043
-0.218	0.945	-0.231	-0.092	0.984	-0.154	-0.011	-0.035	0.032	-0.058	-0.020	-0.012	0.125	0.057	0.191	-0.036
-0.210	0.972	-0.227	-0.093	0.983	-0.155	-0.044	-0.182	0.026	-0.050	0.007	-0.007	0.117	0.085	0.196	-0.032
-0.191	0.987	-0.239	-0.093	0.983	-0.156	-0.000	-0.101	-0.002	-0.031	0.023	-0.018	0.098	0.101	0.185	-0.025
-0.164	1.010	-0.203	-0.092	0.983	-0.156	0.011	-0.009	-0.024	-0.005	0.046	0.018	0.071	0.125	0.221	-0.029
-0.157	0.983	-0.223	-0.092	0.983	-0.156	-0.023	0.162	-0.050	0.002	0.019	-0.002	0.063	0.098	0.202	-0.020
-0.233	0.960	-0.219	-0.092	0.983	-0.157	-0.029	-0.211	-0.002	-0.075	-0.004	0.004	0.140	0.075	0.207	-0.022
-0.168	0.987	-0.254	-0.091	0.983	-0.158	-0.021	-0.117	-0.031	-0.011	0.023	-0.031	0.074	0.102	0.171	-0.019
-0.195	0.949	-0.242	-0.090	0.983	-0.160	-0.056	-0.196	-0.017	-0.038	-0.015	-0.017	0.101	0.064	0.183	-0.024
-0.157	0.983	-0.235	-0.090	0.983	-0.162	-0.066	-0.101	-0.023	-0.001	0.020	-0.007	0.062	0.098	0.191	-0.010
-0.191	0.976	-0.258	-0.089	0.982	-0.164	-0.069	-0.137	-0.026	-0.036	0.013	-0.029	0.097	0.090	0.167	-0.019
-0.153	0.972	-0.235	-0.089	0.982	-0.166	-0.099	-0.039	-0.038	0.001	0.009	-0.003	0.058	0.086	0.191	-0.014
-0.214	0.968	-0.266	-0.088	0.982	-0.168	-0.099	-0.111	-0.042	-0.061	0.006	-0.032	0.120	0.082	0.159	-0.017
-0.149	0.983	-0.223	-0.086	0.982	-0.170	-0.098	-0.029	-0.069	0.003	0.021	0.014	0.054	0.097	0.203	-0.017
-0.168	0.987	-0.235	-0.085	0.981	-0.173	-0.119	-0.166	-0.053	-0.018	0.026	0.005	0.074	0.101	0.191	-0.023
-0.183	0.968	-0.270	-0.084	0.981	-0.176	-0.158	0.064	-0.099	-0.035	0.007	-0.027	0.089	0.081	0.155	-0.019
-0.172	0.968	-0.242	-0.082	0.980	-0.180	-0.153	-0.259	-0.046	-0.025	0.007	0.004	0.078	0.081	0.183	-0.030
-0.172	0.964	-0.235	-0.081	0.980	-0.184	-0.163	-0.166	-0.033	-0.026	0.004	0.016	0.078	0.077	0.191	-0.033
-0.199	0.968	-0.239	-0.080	0.979	-0.187	-0.142	-0.024	-0.051	-0.054	0.008	0.015	0.105	0.080	0.186	-0.030
-0.187	0.991	-0.278	-0.080	0.978	-0.190	-0.179	-0.076	-0.039	-0.043	0.032	-0.020	0.094	0.103	0.147	-0.027
-0.149	0.968	-0.250	-0.079	0.978	-0.194	-0.177	-0.128	-0.041	-0.006	0.009	0.011	0.056	0.079	0.174	-0.023
-0.160	0.980	-0.282	-0.077	0.977	-0.197	-0.143	0.075	-0.086	-0.018	0.022	-0.017	0.067	0.090	0.142	-0.015
-0.149	0.983	-0.274	-0.076	0.976	-0.202	-0.207	-0.154	-0.045	-0.008	0.026	-0.005	0.056	0.093	0.150	-0.017
-0.168	0.987	-0.298	-0.075	0.976	-0.206	-0.199	-0.174	-0.061	-0.029	0.031	-0.024	0.076	0.096	0.126	-0.021
-0.187	0.980	-0.294	-0.073	0.975	-0.209	-0.154	-0.027	-0.079	-0.050	0.024	-0.017	0.095	0.088	0.129	-0.019
-0.168	0.976	-0.286	-0.072	0.975	-0.212	-0.132	-0.143	-0.053	-0.032	0.020	-0.007	0.076	0.083	0.136	-0.026
-0.145	0.991	-0.306	-0.071	0.974	-0.216	-0.153	-0.088	-0.046	-0.010	0.037	-0.023	0.053	0.098	0.116	-0.019
-0.187	0.960	-0.306	-0.070	0.973	-0.218	-0.101	-0.211	-0.021	-0.053	0.006	-0.020	0.095	0.066	0.115	-0.009
-0.122	0.953	-0.306	-0.068	0.973	-0.220	-0.073	-0.111	-0.054	0.011	-0.001	-0.018	0.029	0.057	0.114	-0.004
-0.130	0.945	-0.313	-0.068	0.973	-0.222	-0.101	-0.038	-0.039	0.002	-0.008	-0.024	0.037	0.049	0.105	0.004
-0.137	0.968	-0.298	-0.067	0.972	-0.225	-0.125	-0.224	-0.009	-0.007	0.015	-0.005	0.044	0.071	0.120	0.004
-0.091	0.956	-0.306	-0.066	0.972	-0.227	-0.103	-0.012	-0.066	0.038	0.004	-0.011	0.002	0.058	0.111	-0.001
-0.180	0.956	-0.317	-0.065	0.971	-0.230	-0.139	-0.039	-0.061	-0.051	0.005	-0.020	0.086	0.057	0.098	-0.009
-0.141	0.960	-0.309	-0.063	0.970	-0.234	-0.149	-0.105	-0.071	-0.014	0.010	-0.009	0.047	0.060	0.105	-0.014
-0.141	0.933	-0.266	-0.061	0.970	-0.237	-0.169	-0.156	-0.079	-0.016	-0.017	0.038	0.046	0.032	0.147	-0.023
-0.153	0.937	-0.302	-0.059	0.969	-0.241	-0.154	-0.175	-0.081	-0.029	-0.012	0.006	0.057	0.035	0.110	-0.012
-0.133	0.929	-0.321	-0.057	0.968	-0.244	-0.163	-0.214	-0.054	-0.012	-0.019	-0.010	0.038	0.027	0.089	-0.013
-0.107	0.925	-0.321	-0.055	0.967	-0.248	-0.161	-0.159	-0.053	0.014	-0.022	-0.007	0.010	0.022	0.087	-0.016
-0.133	0.972	-0.313	-0.054	0.967	-0.251	-0.139	0.005	-0.079	-0.014	0.025	0.004	0.037	0.067	0.094	-0.010
-0.164	0.949	-0.321	-0.053	0.966	-0.254	-0.148	-0.142	-0.031	-0.046	0.002	-0.001	0.067	0.043	0.085	-0.011
-0.118	0.953	-0.325	-0.052	0.965	-0.257	-0.157	-0.154	-0.019	-0.000	0.007	-0.002	0.020	0.046	0.080	-0.017
-0.137	0.972	-0.337	-0.051	0.964	-0.260	-0.140	0.052	-0.078	-0.020	0.027	-0.011	0.039	0.064	0.066	-0.015
-0.130	0.949	-0.321	-0.050	0.963	-0.263	-0.137	-0.136	-0.050	-0.014	0.005	0.008	0.030	0.040	0.081	-0.008
-0.118	0.949	-0.333	-0.049	0.963	-0.266	-0.139	0.001	-0.068	-0.004	0.006	-0.001	0.018	0.039	0.067	-0.009
-0.118	0.953	-0.329	-0.047	0.962	-0.269	-0.153	-0.075	-0.062	-0.005	0.010	0.006	0.018	0.042	0.070	-0.005
-0.118	0.956	-0.337	-0.046	0.961	-0.272	-0.117	-0.014	-0.087	-0.006	0.015	0.001	0.017	0.045	0.061	-0.007
-0.110	0.956	-0.357	-0.045	0.961	-0.275	-0.149	0.026	-0.074	0.001	0.016	-0.016	0.009	0.044	0.040	-0.005
-0.133	0.953	-0.337	-0.044	0.959	-0.278	-0.191	0.113	-0.094	-0.023	0.013	0.008	0.032	0.039	0.058	-0.006
-0.091	0.964	-0.317	-0.042	0.959	-0.282	-0.172	-0.081	-0.076	0.017	0.026	0.031	0.011	0.050	0.076	-0.013
-0.118	0.968	-0.353	-0.040	0.958	-0.286	-0.180	-0.108	-0.073	-0.011	0.031	-0.001	0.015	0.053	0.039	-0.013
-0.153	0.976	-0.357	-0.038	0.957	-0.289	-0.165	-0.019	-0.100	-0.048	0.039	-0.001	0.049	0.060	0.034	-0.008
-0.103	0.949	-0.376	-0.037	0.955	-0.293	-0.218	-0.090	-0.075	0.001	0.014	-0.017	0.001	0.032	0.013	-0.013
-0.103	0.949	-0.376	-0.035	0.954	-0.298	-0.226	0.054	-0.092	-0.001	0.015	-0.012	0.001	0.031	0.012	-0.012
-0.114	0.941	-0.341	-0.033	0.952	-0.303	-0.269	-0.116	-0.091	-0.014	0.009	0.029	0.010	0.023	0.046	-0.009
-0.095	0.937	-0.361	-0.031	0.951	-0.309	-0.268	-0.091	-0.117	0.002	0.007	0.014	0.010	0.018	0.025	-0.005
-0.118	0.937	-0.369	-0.027	0.949	-0.315	-0.313	-0.128	-0.143	-0.024	0.009	0.013	0.013	0.017	0.016	-0.010
-0.049	0.949	-0.341	-0.025	0.947	-0.321	-0.324	0.171	-0.190	0.043	0.022	0.046	0.057	0.029	0.042	-0.001
-0.107	0.956	-0.376	-0.022	0.945	-0.328	-0.351	-0.111	-0.142	-0.018	0.032	0.018	0.001	0.036	0.005	-0.009
-0.060	0.972	-0.404	-0.019	0.942	-0.334	-0.325	0.149	-0.194	0.025	0.050	-0.004	0.046	0.051	0.024	-0.002
-0.130	0.956	-0.408	-0.016	0.940	-0.341	-0.387	-0.088	-0.163	-0.047	0.037	-0.000	0.024	0.035	0.029	-0.022
-0.068	0.906	-0.400	-0.013	0.937	-0.348	-0.369	0.145	-0.219	0.011	-0.010	0.015	0.037	0.016	0.022	-0.024
-0.153	0.868	-0.412	-0.010	0.934	-0.357	-0.420	-0.128	-0.136	-0.076	-0.046	0.011	0.047	0.055	0.035	-0.031
-0.099	0.891	-0.404	-0.007	0.931	-0.364	-0.409	-0.099	-0.147	-0.026	-0.020	0.027	0.007	0.032	0.027	-0.028
-0.064	0.922	-0.400	-0.003	0.928	-0.372	-0.430	-0.039	-0.175	0.006	0.014	0.039	0.042	0.001	0.024	-0.029
-0.091	0.953	-0.428	0.001	0.924	-0.382	-0.489	-0.109	-0.201	-0.026	0.049	0.020	0.015	0.029	0.052	-0.022
-0.049	0.933	-0.428	0.005	0.920	-0.391	-0.516	0.064	-0.241	0.013	0.034	0.030	0.058	0.010	0.053	-0.018
-0.091	0.914	-0.447	0.009	0.916	-0.401	-0.549	-0.104	-0.236	-0.034	0.019	0.021	0.016	0.010	0.074	-0.026
-0.060	0.902	-0.455	0.014	0.911	-0.413	-0.617	-0.114	-0.226	-0.009	0.013	0.024	0.047	0.022	0.082	-0.030
-0.091	0.871	-0.467	0.019	0.905	-0.425	-0.653	-0.073	-0.258	-0.044	-0.012	0.024	0.017	0.053	0.095	-0.033
-0.072	0.860	-0.443	0.025	0.899	-0.437	-0.698	-0.032	-0.294	-0.030	-0.018	0.061	0.037	0.065	0.072	-0.030
-0.030	0.871	-0.455	0.029	0.893	-0.450	-0.710	0.036	-0.279	0.007	0.000	0.062	0.081	0.054	0.085	-0.026
-0.041	0.852	-0.491	0.034	0.886	-0.463	-0.700	-0.067	-0.251	-0.009	-0.012	0.039	0.070	0.073	0.121	-0.022
-0.007	0.829	-0.479	0.037	0.880	-0.474	-0.661	0.104	-0.245	0.022	-0.029	0.062	0.106	0.097	0.110	-0.017
-0.041	0.833	-0.510	0.041	0.873	-0.485	-0.604	0.047	-0.240	-0.016	-0.019	0.042	0.072	0.094	0.142	-0.027
-0.030	0.856	-0.514	0.044	0.868	-0.495	-0.584	0.047	-0.207	-0.007	0.010	0.048	0.084	0.071	0.146	-0.031
-0.060	0.848	-0.503	0.046	0.862	-0.505	-0.537	0.019	-0.186	-0.041	0.008	0.069	0.054	0.078	0.135	-0.043
-0.041	0.829	-0.510	0.049	0.857	-0.513	-0.490	0.034	-0.167	-0.024	-0.006	0.070	0.074	0.097	0.143	-0.041
-0.053	0.817	-0.510	0.050	0.853	-0.520	-0.380	0.084	-0.132	-0.036	-0.013	0.076	0.064	0.109	0.143	-0.042
-0.003	0.813	-0.503	0.049	0.849	-0.525	-0.318	0.149	-0.070	0.014	-0.014	0.090	0.114	0.112	0.135	-0.036
-0.022	0.813	-0.518	0.048	0.847	-0.529	-0.221	0.114	-0.041	-0.005	-0.011	0.078	0.096	0.112	0.151	-0.036
-0.022	0.813	-0.518	0.047	0.845	-0.533	-0.189	0.230	-0.051	-0.003	-0.009	0.081	0.096	0.112	0.151	-0.027
-0.053	0.779	-0.558	0.046	0.843	-0.536	-0.188	0.037	0.024	-0.033	-0.042	0.045	0.066	0.146	0.190	-0.039
-0.007	0.794	-0.522	0.043	0.841	-0.539	-0.185	0.275	-0.013	0.017	-0.024	0.084	0.112	0.130	0.154	-0.041
-0.091	0.783	-0.562	0.042	0.840	-0.541	-0.098	-0.028	0.026	-0.068	-0.035	0.046	0.027	0.141	0.193	-0.039
-0.049	0.794	-0.554	0.040	0.839	-0.543	-0.099	0.103	0.019	-0.024	-0.022	0.056	0.070	0.129	0.185	-0.031
-0.014	0.779	-0.514	0.038	0.839	-0.543	-0.012	0.108	0.040	0.013	-0.037	0.096	0.104	0.145	0.145	-0.029
-0.007	0.775	-0.542	0.036	0.838	-0.544	-0.048	0.149	0.034	0.023	-0.040	0.069	0.112	0.148	0.172	-0.021
-0.022	0.759	-0.574	0.034	0.838	-0.545	-0.026	0.164	0.026	0.010	-0.055	0.038	0.096	0.163	0.203	-0.018
-0.053	0.759	-0.546	0.031	0.838	-0.545	-0.009	0.143	0.036	-0.018	-0.055	0.066	0.065	0.163	0.174	-0.016
-0.049	0.783	-0.570	0.029	0.837	-0.546	-0.015	0.136	0.014	-0.013	-0.032	0.043	0.069	0.139	0.197	-0.019
-0.026	0.775	-0.546	0.027	0.838	-0.546	0.029	0.226	-0.006	0.013	-0.039	0.067	0.091	0.147	0.173	-0.026
-0.041	0.763	-0.574	0.024	0.838	-0.545	0.028	0.251	-0.021	0.000	-0.051	0.039	0.075	0.158	0.199	-0.024
-0.076	0.767	-0.574	0.023	0.838	-0.545	0.041	0.081	0.005	-0.033	-0.048	0.038	0.041	0.154	0.198	-0.024
-0.064	0.755	-0.585	0.021	0.839	-0.544	0.079	0.103	0.018	-0.020	-0.060	0.025	0.052	0.165	0.209	-0.026
-0.053	0.755	-0.554	0.020	0.840	-0.542	0.128	0.072	0.031	-0.007	-0.061	0.055	0.063	0.165	0.177	-0.031
-0.057	0.755	-0.566	0.016	0.843	-0.538	0.255	0.309	0.002	-0.007	-0.064	0.039	0.059	0.164	0.188	-0.022
-0.087	0.748	-0.581	0.014	0.845	-0.534	0.252	0.042	0.072	-0.036	-0.074	0.019	0.028	0.172	0.202	-0.019
-0.041	0.755	-0.558	0.012	0.849	-0.528	0.369	0.143	0.053	0.013	-0.070	0.037	0.074	0.163	0.178	-0.020
-0.060	0.779	-0.570	0.008	0.854	-0.521	0.425	0.228	0.047	-0.003	-0.051	0.018	0.054	0.139	0.189	-0.022
-0.087	0.767	-0.562	0.005	0.858	-0.513	0.451	0.184	0.069	-0.027	-0.067	0.018	0.027	0.150	0.180	-0.013
-0.099	0.767	-0.585	0.001	0.862	-0.506	0.434	0.200	0.066	-0.035	-0.071	-0.012	0.014	0.150	0.203	-0.011
-0.064	0.755	-0.570	-0.002	0.867	-0.499	0.445	0.204	0.045	0.003	-0.087	-0.004	0.049	0.161	0.186	-0.006
-0.064	0.755	-0.577	-0.004	0.871	-0.492	0.445	0.196	0.020	0.005	-0.091	-0.019	0.048	0.160	0.193	0.006
-0.080	0.759	-0.605	-0.007	0.875	-0.483	0.498	0.373	-0.025	-0.007	-0.092	-0.055	0.032	0.156	0.219	0.014
-0.064	0.794	-0.597	-0.012	0.880	-0.474	0.531	0.304	0.079	0.013	-0.062	-0.056	0.047	0.121	0.210	0.019
-0.095	0.848	-0.601	-0.020	0.886	-0.463	0.653	0.540	0.146	-0.010	-0.013	-0.071	0.016	0.066	0.213	0.006
-0.095	0.848	-0.601	-0.028	0.892	-0.451	0.688	0.476	0.210	-0.002	-0.019	-0.083	0.016	0.066	0.212	-0.006
-0.160	0.879	-0.507	-0.035	0.899	-0.437	0.793	0.306	0.230	-0.060	0.005	-0.003	0.050	0.034	0.117	-0.014
-0.137	0.898	-0.440	-0.042	0.905	-0.422	0.781	0.288	0.210	-0.030	0.018	0.050	0.027	0.014	0.049	-0.011
-0.114	0.906	-0.451	-0.048	0.911	-0.410	0.697	0.291	0.188	-0.001	0.020	0.025	0.005	0.006	0.059	-0.002
-0.099	0.891	-0.491	-0.053	0.916	-0.398	0.629	0.254	0.174	0.019	-0.000	-0.025	0.010	0.020	0.098	0.019
-0.057	0.887	-0.495	-0.058	0.920	-0.388	0.545	0.286	0.131	0.066	-0.008	-0.039	0.052	0.024	0.101	0.045
-0.091	0.910	-0.495	-0.062	0.923	-0.379	0.486	0.166	0.144	0.036	0.012	-0.048	0.017	0.000	0.100	0.068
-0.064	0.922	-0.518	-0.065	0.926	-0.372	0.399	0.079	0.148	0.066	0.021	-0.079	0.044	0.013	0.122	0.086
-0.045	0.914	-0.503	-0.067	0.928	-0.367	0.284	0.029	0.100	0.087	0.012	-0.068	0.063	0.006	0.105	0.097
-0.033	0.910	-0.510	-0.068	0.929	-0.364	0.182	-0.029	0.056	0.099	0.007	-0.079	0.074	0.002	0.112	0.117
-0.018	0.906	-0.503	-0.068	0.930	-0.362	0.140	-0.004	0.032	0.115	0.002	-0.073	0.089	0.001	0.103	0.130
0.001	0.895	-0.499	-0.068	0.930	-0.360	0.133	-0.012	0.011	0.134	-0.010	-0.071	0.109	0.012	0.098	0.139
0.005	0.902	-0.510	-0.068	0.931	-0.358	0.126	-0.024	0.008	0.137	-0.003	-0.084	0.112	0.003	0.109	0.148
-0.003	0.906	-0.510	-0.067	0.932	-0.355	0.184	-0.170	0.006	0.128	-0.001	-0.087	0.104	0.001	0.107	0.149
0.013	0.918	-0.510	-0.066	0.934	-0.351	0.247	0.014	-0.006	0.143	0.009	-0.091	0.119	0.014	0.106	0.149
-0.010	0.914	-0.499	-0.065	0.936	-0.346	0.286	-0.170	0.023	0.119	0.004	-0.084	0.095	0.011	0.093	0.148
0.005	0.918	-0.471	-0.065	0.938	-0.341	0.343	-0.126	0.035	0.133	0.006	-0.062	0.111	0.015	0.064	0.140
0.009	0.929	-0.479	-0.065	0.940	-0.334	0.366	0.046	0.016	0.137	0.015	-0.076	0.115	0.027	0.071	0.137
-0.030	0.929	-0.443	-0.066	0.942	-0.328	0.348	-0.137	0.063	0.099	0.013	-0.047	0.077	0.027	0.036	0.128
0.017	0.925	-0.420	-0.067	0.945	-0.322	0.354	0.046	0.060	0.146	0.007	-0.030	0.123	0.024	0.012	0.116
-0.049	0.953	-0.428	-0.069	0.946	-0.316	0.312	0.152	0.050	0.083	0.032	-0.043	0.058	0.051	0.019	0.101
-0.049	0.941	-0.400	-0.070	0.949	-0.308	0.398	-0.022	0.089	0.084	0.018	-0.023	0.058	0.040	0.010	0.091
-0.068	0.922	-0.416	-0.072	0.951	-0.301	0.416	0.032	0.095	0.067	-0.004	-0.046	0.038	0.021	0.005	0.066
-0.083	0.960	-0.384	-0.074	0.953	-0.293	0.430	-0.004	0.102	0.053	0.033	-0.023	0.023	0.060	0.027	0.055
-0.126	0.983	-0.380	-0.076	0.956	-0.284	0.446	0.130	0.074	0.013	0.054	-0.027	0.020	0.084	0.032	0.044
-0.118	0.964	-0.392	-0.078	0.958	-0.276	0.441	0.017	0.063	0.022	0.032	-0.047	0.012	0.065	0.021	0.030
-0.114	0.972	-0.353	-0.079	0.960	-0.268	0.427	-0.080	0.075	0.027	0.038	-0.015	0.010	0.073	0.061	0.020
-0.126	0.956	-0.298	-0.079	0.962	-0.260	0.425	0.005	0.026	0.016	0.020	0.032	0.022	0.058	0.117	0.014
-0.126	0.956	-0.298	-0.081	0.964	-0.253	0.363	0.104	0.054	0.018	0.018	0.025	0.022	0.058	0.118	0.009
-0.160	0.983	-0.333	-0.082	0.965	-0.247	0.341	-0.018	0.057	-0.015	0.044	-0.017	0.058	0.085	0.083	0.000
-0.130	0.933	-0.294	-0.084	0.967	-0.240	0.365	0.102	0.044	0.017	-0.008	0.015	0.028	0.035	0.123	-0.002
-0.172	0.953	-0.333	-0.085	0.968	-0.235	0.264	0.071	0.014	-0.025	0.010	-0.029	0.071	0.054	0.084	-0.009
-0.153	0.960	-0.290	-0.085	0.969	-0.231	0.242	-0.006	-0.004	-0.005	0.017	0.010	0.052	0.062	0.128	-0.018
-0.180	0.945	-0.313	-0.085	0.970	-0.226	0.230	0.068	-0.021	-0.032	0.001	-0.018	0.079	0.047	0.105	-0.020
-0.214	0.956	-0.317	-0.085	0.971	-0.223	0.192	-0.114	0.006	-0.067	0.011	-0.025	0.114	0.058	0.101	-0.027
-0.145	0.964	-0.270	-0.085	0.972	-0.219	0.190	0.083	-0.046	0.002	0.018	0.019	0.045	0.066	0.149	-0.032
-0.199	0.956	-0.286	-0.085	0.972	-0.217	0.119	0.018	-0.020	-0.052	0.010	0.001	0.100	0.058	0.133	-0.033
-0.183	0.945	-0.290	-0.085	0.973	-0.216	0.085	-0.033	-0.011	-0.036	-0.002	-0.005	0.084	0.046	0.130	-0.026
-0.176	0.956	-0.278	-0.084	0.973	-0.215	0.068	-0.131	-0.014	-0.029	0.010	0.006	0.076	0.058	0.141	-0.035
-0.160	0.976	-0.278	-0.083	0.974	-0.213	0.123	0.012	-0.051	-0.015	0.028	0.004	0.061	0.077	0.141	-0.029
-0.195	0.968	-0.266	-0.083	0.974	-0.210	0.130	-0.109	-0.027	-0.050	0.020	0.014	0.096	0.069	0.153	-0.028
-0.164	0.991	-0.278	-0.082	0.974	-0.209	0.075	0.036	-0.045	-0.020	0.043	0.001	0.065	0.091	0.141	-0.032
-0.172	0.980	-0.270	-0.083	0.975	-0.208	0.076	-0.031	0.012	-0.027	0.031	0.007	0.072	0.080	0.149	-0.036
-0.195	0.945	-0.266	-0.082	0.975	-0.206	0.080	-0.010	-0.036	-0.050	-0.004	0.010	0.095	0.045	0.153	-0.035
-0.180	0.976	-0.266	-0.082	0.975	-0.205	0.091	-0.019	-0.037	-0.036	0.026	0.008	0.079	0.076	0.153	-0.036
-0.191	0.972	-0.274	-0.082	0.975	-0.205	0.006	-0.062	-0.002	-0.047	0.023	0.001	0.091	0.072	0.144	-0.032
-0.168	0.968	-0.266	-0.082	0.975	-0.205	0.020	-0.084	0.000	-0.024	0.019	0.009	0.067	0.068	0.152	-0.028
-0.160	0.983	-0.306	-0.081	0.975	-0.205	0.000	0.020	-0.060	-0.017	0.034	-0.031	0.059	0.083	0.112	-0.018
-0.180	0.980	-0.294	-0.079	0.975	-0.206	-0.023	-0.018	-0.080	-0.038	0.030	-0.018	0.078	0.079	0.123	-0.013
-0.122	0.964	-0.270	-0.078	0.975	-0.207	-0.057	-0.129	-0.052	0.018	0.015	0.007	0.021	0.063	0.147	-0.023
-0.168	0.953	-0.290	-0.077	0.975	-0.208	-0.022	0.010	-0.061	-0.029	0.004	-0.012	0.066	0.052	0.127	-0.024
-0.226	0.987	-0.298	-0.075	0.975	-0.210	-0.077	-0.053	-0.098	-0.088	0.039	-0.018	0.123	0.087	0.119	-0.019
-0.141	0.968	-0.270	-0.073	0.974	-0.213	-0.142	-0.248	-0.070	-0.006	0.020	0.013	0.038	0.067	0.146	-0.031
-0.133	0.968	-0.270	-0.072	0.974	-0.216	-0.124	0.015	-0.099	0.000	0.020	0.015	0.030	0.067	0.145	-0.038
-0.180	0.964	-0.290	-0.070	0.973	-0.220	-0.192	-0.130	-0.080	-0.048	0.017	-0.000	0.076	0.063	0.125	-0.027
-0.191	0.937	-0.294	-0.068	0.972	-0.223	-0.145	-0.114	-0.084	-0.061	-0.009	-0.001	0.088	0.035	0.121	-0.027
-0.160	0.987	-0.313	-0.066	0.972	-0.227	-0.192	-0.057	-0.094	-0.032	0.042	-0.017	0.057	0.085	0.100	-0.030
-0.133	0.983	-0.290	-0.065	0.971	-0.232	-0.225	0.034	-0.070	-0.006	0.039	0.011	0.029	0.081	0.124	-0.022
-0.160	0.980	-0.345	-0.064	0.970	-0.236	-0.190	-0.195	-0.043	-0.034	0.036	-0.040	0.056	0.077	0.068	-0.013
-0.126	0.987	-0.306	-0.062	0.969	-0.239	-0.159	-0.106	-0.054	-0.001	0.045	0.003	0.020	0.085	0.106	-0.013
-0.133	0.953	-0.302	-0.062	0.968	-0.242	-0.129	-0.057	-0.042	-0.010	0.011	0.010	0.028	0.050	0.110	-0.014
-0.149	0.960	-0.317	-0.061	0.968	-0.245	-0.146	-0.065	-0.034	-0.026	0.019	-0.003	0.043	0.057	0.093	-0.018
-0.126	0.964	-0.278	-0.060	0.967	-0.248	-0.151	0.041	-0.058	-0.003	0.024	0.039	0.019	0.061	0.132	-0.029
-0.164	0.972	-0.325	-0.060	0.966	-0.251	-0.162	0.117	-0.052	-0.042	0.032	-0.005	0.058	0.068	0.084	-0.030
-0.183	0.953	-0.321	-0.059	0.965	-0.254	-0.146	-0.195	-0.010	-0.062	0.014	0.002	0.076	0.048	0.088	-0.032
-0.130	0.964	-0.309	-0.059	0.964	-0.258	-0.153	-0.012	-0.042	-0.009	0.026	0.017	0.022	0.059	0.099	-0.033
-0.153	0.956	-0.321	-0.057	0.964	-0.261	-0.171	-0.111	-0.045	-0.033	0.020	0.009	0.044	0.051	0.086	-0.031
-0.137	0.960	-0.321	-0.056	0.963	-0.265	-0.177	-0.054	-0.066	-0.019	0.025	0.012	0.028	0.055	0.085	-0.021
-0.145	0.960	-0.333	-0.055	0.962	-0.269	-0.179	-0.171	-0.045	-0.028	0.026	0.004	0.035	0.054	0.073	-0.021
-0.122	0.949	-0.333	-0.054	0.961	-0.272	-0.180	-0.144	-0.014	-0.006	0.015	0.008	0.012	0.042	0.072	-0.019
-0.122	0.949	-0.321	-0.053	0.960	-0.276	-0.157	0.028	-0.050	-0.006	0.016	0.023	0.011	0.042	0.083	-0.013
-0.141	0.956	-0.353	-0.052	0.959	-0.279	-0.154	-0.140	-0.050	-0.027	0.025	-0.005	0.030	0.049	0.051	-0.018
-0.103	0.956	-0.341	-0.051	0.958	-0.283	-0.212	0.112	-0.087	0.011	0.026	0.010	0.009	0.048	0.062	-0.019
-0.168	0.945	-0.349	-0.049	0.957	-0.288	-0.224	-0.122	-0.066	-0.056	0.016	0.007	0.055	0.036	0.054	-0.021
-0.118	0.933	-0.337	-0.048	0.955	-0.292	-0.227	0.027	-0.095	-0.007	0.006	0.023	0.005	0.024	0.065	-0.024
-0.122	0.895	-0.337	-0.046	0.954	-0.297	-0.249	-0.162	-0.049	-0.012	-0.031	0.028	0.008	0.015	0.064	-0.032
-0.145	0.925	-0.361	-0.045	0.952	-0.302	-0.231	-0.029	-0.055	-0.036	0.001	0.009	0.031	0.015	0.040	-0.022
-0.153	0.949	-0.384	-0.044	0.951	-0.307	-0.262	-0.016	-0.052	-0.044	0.026	-0.010	0.039	0.038	0.016	-0.016
-0.099	0.956	-0.361	-0.042	0.949	-0.313	-0.312	-0.125	-0.071	0.008	0.036	0.020	0.016	0.045	0.039	-0.020
-0.087	0.953	-0.376	-0.040	0.947	-0.319	-0.318	-0.048	-0.098	0.017	0.034	0.011	0.028	0.040	0.023	-0.024
-0.149	0.941	-0.400	-0.038	0.944	-0.326	-0.370	-0.012	-0.125	-0.046	0.025	-0.006	0.034	0.028	0.002	-0.028
-0.160	0.922	-0.408	-0.036	0.942	-0.335	-0.435	-0.133	-0.098	-0.060	0.008	-0.005	0.045	0.008	0.010	-0.030
-0.160	0.922	-0.408	-0.034	0.939	-0.343	-0.437	-0.057	-0.118	-0.062	0.012	0.003	0.044	0.007	0.011	-0.036
-0.095	0.883	-0.388	-0.031	0.935	-0.352	-0.459	-0.017	-0.145	0.001	-0.024	0.031	0.021	0.032	0.009	-0.030
-0.103	0.871	-0.392	-0.028	0.932	-0.361	-0.461	-0.105	-0.111	-0.009	-0.032	0.036	0.014	0.044	0.004	-0.031
-0.083	0.895	-0.388	-0.027	0.929	-0.368	-0.392	0.066	-0.128	0.008	-0.006	0.047	0.034	0.021	0.008	-0.026
-0.145	0.895	-0.420	-0.025	0.927	-0.375	-0.370	-0.164	-0.069	-0.055	-0.003	0.023	0.028	0.022	0.024	-0.033
-0.107	0.898	-0.400	-0.023	0.924	-0.381	-0.299	0.019	-0.084	-0.018	0.004	0.048	0.011	0.018	0.005	-0.031
-0.126	0.875	-0.420	-0.022	0.922	-0.387	-0.296	-0.085	-0.064	-0.039	-0.017	0.034	0.008	0.042	0.025	-0.038
-0.080	0.875	-0.408	-0.021	0.920	-0.391	-0.261	0.085	-0.084	0.007	-0.015	0.051	0.038	0.042	0.014	-0.033
-0.114	0.895	-0.420	-0.020	0.918	-0.397	-0.291	-0.005	-0.059	-0.029	0.007	0.045	0.003	0.024	0.026	-0.036
-0.099	0.883	-0.408	-0.020	0.916	-0.401	-0.207	0.085	-0.055	-0.013	-0.003	0.060	0.019	0.036	0.014	-0.033
-0.118	0.868	-0.416	-0.020	0.915	-0.404	-0.173	0.020	-0.032	-0.033	-0.017	0.055	0.000	0.052	0.023	-0.036
-0.095	0.875	-0.408	-0.020	0.913	-0.407	-0.187	0.053	-0.018	-0.009	-0.007	0.067	0.023	0.044	0.015	-0.040
-0.091	0.864	-0.412	-0.022	0.912	-0.410	-0.141	0.152	-0.017	-0.004	-0.018	0.066	0.026	0.056	0.019	-0.039
-0.137	0.864	-0.428	-0.022	0.910	-0.413	-0.165	-0.039	0.011	-0.050	-0.016	0.053	0.020	0.056	0.035	-0.040
-0.095	0.868	-0.432	-0.023	0.909	-0.416	-0.135	0.113	0.003	-0.007	-0.011	0.052	0.023	0.053	0.040	-0.039
-0.130	0.871	-0.436	-0.023	0.908	-0.418	-0.114	-0.036	0.011	-0.041	-0.006	0.050	0.012	0.049	0.044	-0.037
-0.103	0.883	-0.443	-0.023	0.907	-0.419	-0.089	0.002	-0.003	-0.014	0.006	0.044	0.015	0.038	0.052	-0.029
-0.083	0.875	-0.432	-0.024	0.907	-0.421	-0.082	0.022	-0.005	0.005	-0.000	0.057	0.034	0.045	0.041	-0.027
-0.095	0.871	-0.432	-0.024	0.906	-0.422	-0.081	0.057	-0.005	-0.006	-0.003	0.059	0.023	0.049	0.041	-0.026
-0.080	0.864	-0.424	-0.025	0.905	-0.424	-0.081	0.000	0.006	0.010	-0.010	0.068	0.038	0.056	0.033	-0.024
-0.137	0.837	-0.475	-0.025	0.904	-0.426	-0.099	0.006	0.007	-0.047	-0.036	0.019	0.020	0.083	0.084	-0.024
-0.087	0.833	-0.436	-0.027	0.904	-0.428	-0.082	0.139	0.001	0.004	-0.039	0.060	0.030	0.086	0.044	-0.023
-0.091	0.821	-0.443	-0.028	0.903	-0.428	-0.050	0.090	0.020	0.001	-0.050	0.053	0.026	0.098	0.052	-0.028
-0.103	0.833	-0.459	-0.029	0.903	-0.429	-0.040	0.137	-0.011	-0.009	-0.038	0.038	0.015	0.086	0.067	-0.025
-0.114	0.833	-0.443	-0.030	0.903	-0.429	0.029	0.003	0.014	-0.020	-0.038	0.053	0.003	0.085	0.051	-0.025
-0.126	0.844	-0.467	-0.031	0.904	-0.426	0.147	0.115	0.023	-0.030	-0.028	0.027	0.008	0.073	0.074	-0.033
-0.095	0.844	-0.436	-0.033	0.906	-0.423	0.203	0.082	0.048	0.003	-0.029	0.055	0.023	0.072	0.043	-0.040
-0.153	0.821	-0.459	-0.036	0.908	-0.418	0.245	0.149	0.091	-0.052	-0.054	0.027	0.034	0.095	0.066	-0.037
-0.153	0.821	-0.459	-0.040	0.910	-0.413	0.285	0.133	0.101	-0.049	-0.056	0.022	0.034	0.094	0.066	-0.029
-0.145	0.829	-0.503	-0.043	0.912	-0.408	0.283	0.195	0.089	-0.037	-0.050	-0.026	0.026	0.086	0.109	-0.021
-0.122	0.848	-0.514	-0.046	0.914	-0.403	0.293	0.164	0.083	-0.011	-0.033	-0.043	0.002	0.066	0.120	0.010
-0.110	0.825	-0.526	-0.050	0.916	-0.397	0.326	0.188	0.092	0.004	-0.059	-0.061	0.010	0.088	0.132	0.032
-0.049	0.829	-0.566	-0.055	0.919	-0.390	0.418	0.460	0.098	0.071	-0.058	-0.108	0.072	0.084	0.171	0.023
-0.099	0.844	-0.538	-0.063	0.923	-0.380	0.509	0.644	0.176	0.029	-0.045	-0.090	0.022	0.067	0.143	0.005
-0.230	0.875	-0.491	-0.071	0.926	-0.371	0.507	0.389	0.237	-0.094	-0.018	-0.052	0.108	0.036	0.095	-0.014
-0.218	0.891	-0.384	-0.077	0.930	-0.361	0.520	0.284	0.162	-0.077	-0.006	0.045	0.096	0.019	0.012	-0.038
-0.195	0.898	-0.341	-0.081	0.933	-0.351	0.493	0.179	0.126	-0.050	-0.001	0.079	0.073	0.010	0.057	-0.051
-0.160	0.906	-0.388	-0.083	0.935	-0.343	0.402	0.192	0.063	-0.013	0.004	0.024	0.038	0.002	0.011	-0.030
-0.168	0.895	-0.440	-0.086	0.937	-0.338	0.291	0.151	0.061	-0.018	-0.009	-0.033	0.045	0.013	0.039	-0.004
-0.141	0.879	-0.467	-0.088	0.939	-0.334	0.233	0.215	0.052	0.011	-0.026	-0.065	0.017	0.027	0.066	0.027
-0.141	0.891	-0.495	-0.090	0.940	-0.331	0.198	-0.022	0.083	0.013	-0.015	-0.095	0.016	0.015	0.093	0.048
-0.095	0.906	-0.491	-0.090	0.940	-0.328	0.181	0.029	0.021	0.060	-0.000	-0.094	0.030	0.001	0.088	0.080
-0.080	0.879	-0.447	-0.090	0.941	-0.326	0.115	-0.162	0.024	0.074	-0.028	-0.052	0.045	0.025	0.044	0.106
-0.010	0.891	-0.451	-0.089	0.942	-0.323	0.185	0.028	-0.017	0.143	-0.017	-0.059	0.114	0.013	0.047	0.128
0.005	0.887	-0.440	-0.090	0.944	-0.319	0.225	0.070	0.001	0.159	-0.022	-0.052	0.129	0.016	0.033	0.143
-0.007	0.898	-0.440	-0.089	0.945	-0.315	0.260	-0.054	-0.022	0.146	-0.012	-0.056	0.118	0.003	0.032	0.159
-0.003	0.883	-0.447	-0.087	0.947	-0.309	0.327	-0.011	-0.050	0.149	-0.030	-0.069	0.122	0.018	0.038	0.160
0.001	0.883	-0.451	-0.086	0.949	-0.302	0.394	-0.110	-0.011	0.151	-0.032	-0.080	0.125	0.016	0.040	0.162
-0.014	0.918	-0.459	-0.086	0.952	-0.294	0.473	-0.092	0.007	0.135	0.000	-0.096	0.109	0.019	0.046	0.152
0.009	0.922	-0.443	-0.086	0.954	-0.286	0.446	-0.061	0.026	0.158	0.002	-0.088	0.131	0.024	0.029	0.147
-0.068	0.937	-0.436	-0.086	0.957	-0.278	0.428	-0.132	0.063	0.081	0.015	-0.088	0.053	0.040	0.019	0.139
-0.033	0.925	-0.412	-0.087	0.959	-0.269	0.476	0.103	0.039	0.117	0.001	-0.073	0.087	0.029	0.006	0.130
-0.037	0.968	-0.404	-0.088	0.961	-0.262	0.380	0.038	0.058	0.114	0.042	-0.072	0.082	0.073	0.015	0.111
-0.057	0.991	-0.388	-0.089	0.962	-0.257	0.303	0.033	0.036	0.095	0.063	-0.062	0.062	0.097	0.033	0.101
-0.083	1.003	-0.380	-0.089	0.964	-0.252	0.261	0.100	-0.015	0.069	0.074	-0.058	0.034	0.109	0.042	0.083
-0.107	1.014	-0.357	-0.090	0.965	-0.248	0.198	0.170	-0.026	0.046	0.084	-0.038	0.011	0.121	0.067	0.067
-0.122	1.003	-0.349	-0.088	0.966	-0.245	0.203	-0.195	-0.033	0.029	0.072	-0.034	0.005	0.110	0.077	0.047
-0.099	1.014	-0.321	-0.087	0.967	-0.241	0.205	0.047	-0.047	0.051	0.083	-0.010	0.017	0.122	0.106	0.033
-0.141	1.007	-0.321	-0.086	0.968	-0.236	0.255	-0.009	-0.070	0.007	0.074	-0.015	0.026	0.115	0.107	0.013
-0.149	1.018	-0.337	-0.086	0.969	-0.233	0.190	0.147	-0.064	-0.001	0.084	-0.034	0.034	0.127	0.092	0.002
-0.210	1.018	-0.341	-0.085	0.969	-0.230	0.143	-0.071	-0.017	-0.063	0.084	-0.040	0.096	0.127	0.090	-0.006
-0.172	0.983	-0.321	-0.085	0.970	-0.229	0.097	-0.071	0.006	-0.025	0.049	-0.022	0.059	0.093	0.111	-0.011
-0.122	0.987	-0.258	-0.085	0.970	-0.227	0.103	0.061	-0.050	0.024	0.052	0.039	0.009	0.097	0.175	-0.015
-0.153	0.983	-0.270	-0.084	0.971	-0.225	0.064	0.029	-0.072	-0.008	0.048	0.026	0.040	0.093	0.165	-0.012
-0.160	0.983	-0.313	-0.083	0.971	-0.226	-0.017	-0.020	-0.065	-0.017	0.048	-0.016	0.048	0.094	0.122	-0.012
-0.164	0.964	-0.282	-0.082	0.970	-0.227	-0.037	-0.057	-0.045	-0.021	0.029	0.016	0.051	0.075	0.155	-0.013
-0.157	0.953	-0.294	-0.081	0.970	-0.229	-0.083	-0.067	-0.040	-0.015	0.018	0.006	0.044	0.064	0.144	-0.019
-0.133	0.945	-0.286	-0.079	0.970	-0.230	-0.046	0.086	-0.120	0.006	0.010	0.015	0.020	0.056	0.153	-0.021
-0.203	0.945	-0.341	-0.077	0.970	-0.231	-0.059	-0.103	-0.111	-0.065	0.010	-0.038	0.090	0.057	0.099	-0.023
-0.157	0.972	-0.309	-0.076	0.969	-0.234	-0.106	-0.052	-0.063	-0.020	0.038	-0.004	0.044	0.084	0.131	-0.023
-0.176	0.964	-0.309	-0.075	0.969	-0.236	-0.106	-0.063	-0.038	-0.040	0.030	-0.002	0.063	0.077	0.132	-0.032
-0.153	0.980	-0.317	-0.075	0.968	-0.238	-0.069	-0.081	0.009	-0.017	0.046	-0.008	0.040	0.093	0.125	-0.024
-0.183	0.976	-0.306	-0.075	0.968	-0.240	-0.085	-0.094	-0.005	-0.048	0.043	0.006	0.071	0.089	0.137	-0.028
-0.130	0.980	-0.274	-0.074	0.968	-0.242	-0.083	-0.022	-0.045	0.005	0.047	0.039	0.017	0.093	0.170	-0.033
-0.168	0.980	-0.302	-0.073	0.967	-0.244	-0.137	-0.069	-0.046	-0.035	0.048	0.015	0.056	0.093	0.143	-0.036
-0.187	0.960	-0.294	-0.072	0.966	-0.248	-0.175	-0.045	-0.058	-0.055	0.029	0.026	0.075	0.074	0.151	-0.039
-0.157	0.956	-0.302	-0.071	0.965	-0.252	-0.218	0.007	-0.085	-0.025	0.027	0.023	0.044	0.071	0.144	-0.043
-0.180	0.949	-0.294	-0.069	0.964	-0.257	-0.240	-0.112	-0.080	-0.050	0.020	0.035	0.067	0.063	0.152	-0.042
-0.153	0.953	-0.313	-0.068	0.963	-0.262	-0.259	-0.058	-0.060	-0.025	0.025	0.021	0.040	0.067	0.133	-0.034
-0.157	0.945	-0.325	-0.066	0.961	-0.269	-0.320	-0.046	-0.067	-0.030	0.019	0.016	0.044	0.060	0.122	-0.028
-0.137	0.960	-0.329	-0.064	0.959	-0.275	-0.285	-0.151	-0.082	-0.013	0.036	0.017	0.024	0.075	0.119	-0.018
-0.122	0.964	-0.341	-0.062	0.958	-0.281	-0.346	0.133	-0.148	0.001	0.042	0.012	0.009	0.079	0.107	-0.025
-0.122	0.964	-0.341	-0.060	0.956	-0.288	-0.363	-0.018	-0.123	-0.002	0.044	0.019	0.008	0.080	0.108	-0.027
-0.180	0.945	-0.345	-0.058	0.954	-0.294	-0.288	-0.149	-0.101	-0.062	0.026	0.021	0.066	0.060	0.105	-0.029
-0.160	0.914	-0.369	-0.055	0.953	-0.299	-0.245	-0.246	-0.060	-0.045	-0.003	0.003	0.047	0.030	0.082	-0.039
-0.130	0.922	-0.337	-0.055	0.951	-0.305	-0.284	0.105	-0.085	-0.015	0.006	0.040	0.016	0.038	0.114	-0.044
-0.168	0.925	-0.365	-0.053	0.949	-0.310	-0.273	-0.199	-0.051	-0.055	0.012	0.018	0.055	0.042	0.087	-0.042
-0.141	0.937	-0.376	-0.051	0.948	-0.315	-0.235	-0.122	-0.052	-0.030	0.025	0.011	0.027	0.054	0.075	-0.043
-0.164	0.933	-0.384	-0.050	0.946	-0.321	-0.282	-0.092	-0.045	-0.054	0.023	0.009	0.050	0.050	0.068	-0.045
-0.153	0.953	-0.373	-0.049	0.944	-0.326	-0.269	-0.093	-0.056	-0.044	0.044	0.026	0.038	0.070	0.080	-0.045
-0.141	0.945	-0.384	-0.047	0.942	-0.331	-0.275	-0.038	-0.085	-0.034	0.038	0.019	0.027	0.062	0.069	-0.041
-0.160	0.937	-0.400	-0.045	0.940	-0.337	-0.279	-0.172	-0.081	-0.055	0.032	0.009	0.046	0.055	0.054	-0.037
-0.114	0.918	-0.416	-0.043	0.938	-0.345	-0.396	-0.132	-0.081	-0.011	0.016	0.001	0.001	0.036	0.038	-0.031
-0.126	0.902	-0.388	-0.040	0.935	-0.353	-0.426	-0.176	-0.085	-0.025	0.003	0.037	0.011	0.020	0.067	-0.030
-0.110	0.898	-0.416	-0.038	0.932	-0.361	-0.408	-0.056	-0.113	-0.012	0.002	0.017	0.005	0.017	0.039	-0.029
-0.126	0.891	-0.424	-0.035	0.929	-0.369	-0.428	-0.110	-0.113	-0.030	-0.002	0.018	0.011	0.009	0.032	-0.029
-0.130	0.898	-0.404	-0.032	0.926	-0.377	-0.411	-0.178	-0.119	-0.037	0.009	0.045	0.014	0.017	0.052	-0.021
-0.083	0.902	-0.412	-0.029	0.922	-0.385	-0.445	0.034	-0.177	0.006	0.016	0.046	0.032	0.022	0.045	-0.024
-0.064	0.922	-0.428	-0.026	0.919	-0.395	-0.506	-0.050	-0.160	0.022	0.039	0.039	0.051	0.041	0.029	-0.028
-0.107	0.891	-0.440	-0.023	0.915	-0.404	-0.500	-0.019	-0.169	-0.023	0.012	0.037	0.009	0.011	0.018	-0.026
-0.122	0.887	-0.447	-0.020	0.910	-0.414	-0.534	-0.054	-0.154	-0.042	0.012	0.039	0.007	0.007	0.010	-0.032
-0.126	0.871	-0.507	-0.018	0.906	-0.423	-0.495	0.135	-0.179	-0.047	0.001	-0.011	0.010	0.008	0.049	-0.039
-0.114	0.887	-0.483	-0.015	0.902	-0.432	-0.487	-0.114	-0.154	-0.039	0.021	0.022	0.002	0.007	0.024	-0.038
-0.091	0.875	-0.483	-0.012	0.898	-0.440	-0.453	-0.094	-0.146	-0.019	0.013	0.030	0.025	0.004	0.024	-0.035
-0.080	0.856	-0.463	-0.009	0.894	-0.448	-0.408	-0.001	-0.151	-0.010	-0.002	0.057	0.036	0.024	0.004	-0.033
-0.083	0.848	-0.463	-0.008	0.891	-0.454	-0.331	0.099	-0.145	-0.016	-0.007	0.063	0.033	0.031	0.003	-0.036
-0.083	0.821	-0.495	-0.006	0.888	-0.460	-0.348	-0.040	-0.102	-0.018	-0.031	0.038	0.033	0.058	0.035	-0.037
-0.110	0.852	-0.495	-0.004	0.885	-0.465	-0.306	0.049	-0.109	-0.046	0.003	0.044	0.006	0.027	0.034	-0.036
-0.080	0.856	-0.491	-0.003	0.883	-0.469	-0.208	0.033	-0.087	-0.016	0.009	0.052	0.037	0.023	0.030	-0.034
-0.072	0.868	-0.499	-0.003	0.881	-0.473	-0.209	0.067	-0.078	-0.009	0.022	0.048	0.045	0.011	0.037	-0.032
-0.072	0.868	-0.499	-0.002	0.879	-0.477	-0.208	-0.027	-0.055	-0.010	0.024	0.051	0.045	0.011	0.037	-0.027
-0.068	0.844	-0.510	-0.002	0.877	-0.480	-0.186	-0.002	-0.026	-0.006	0.003	0.043	0.049	0.034	0.048	-0.030
-0.080	0.837	-0.514	-0.002	0.876	-0.483	-0.149	0.010	-0.021	-0.018	-0.003	0.042	0.037	0.041	0.052	-0.034
-0.099	0.802	-0.518	-0.003	0.874	-0.485	-0.117	0.097	-0.017	-0.036	-0.037	0.040	0.018	0.075	0.055	-0.038
-0.091	0.794	-0.507	-0.003	0.873	-0.488	-0.136	0.001	0.001	-0.028	-0.043	0.055	0.026	0.083	0.043	-0.037
-0.095	0.802	-0.510	-0.003	0.872	-0.490	-0.146	-0.047	0.033	-0.032	-0.034	0.054	0.022	0.075	0.047	-0.035
-0.068	0.806	-0.534	-0.004	0.870	-0.493	-0.154	0.019	0.030	-0.004	-0.028	0.033	0.050	0.071	0.070	-0.037
-0.076	0.821	-0.534	-0.006	0.869	-0.496	-0.135	0.136	0.020	-0.010	-0.011	0.035	0.042	0.055	0.070	-0.035
-0.114	0.837	-0.530	-0.007	0.867	-0.498	-0.120	-0.008	0.027	-0.048	0.005	0.042	0.004	0.039	0.065	-0.033
-0.087	0.821	-0.534	-0.008	0.866	-0.501	-0.153	0.018	0.024	-0.020	-0.009	0.040	0.031	0.054	0.069	-0.039
-0.091	0.813	-0.530	-0.008	0.864	-0.503	-0.155	0.037	0.004	-0.023	-0.015	0.047	0.028	0.062	0.065	-0.044
-0.103	0.821	-0.538	-0.009	0.862	-0.507	-0.203	0.025	0.025	-0.034	-0.005	0.043	0.016	0.054	0.072	-0.044
-0.103	0.825	-0.538	-0.010	0.860	-0.511	-0.229	0.016	0.018	-0.033	0.001	0.047	0.017	0.050	0.072	-0.041
-0.122	0.813	-0.562	-0.010	0.857	-0.515	-0.245	0.003	-0.005	-0.052	-0.008	0.028	0.002	0.061	0.095	-0.042
-0.080	0.779	-0.558	-0.010	0.854	-0.521	-0.301	0.008	-0.010	-0.010	-0.039	0.037	0.041	0.096	0.091	-0.037
-0.095	0.790	-0.550	-0.010	0.850	-0.526	-0.299	-0.059	-0.016	-0.026	-0.024	0.050	0.025	0.084	0.082	-0.038
-0.076	0.779	-0.562	-0.010	0.848	-0.531	-0.264	0.078	-0.021	-0.006	-0.033	0.043	0.045	0.095	0.094	-0.029
-0.107	0.786	-0.562	-0.010	0.845	-0.534	-0.199	0.007	-0.047	-0.037	-0.023	0.047	0.014	0.087	0.093	-0.030
-0.064	0.802	-0.554	-0.010	0.843	-0.538	-0.217	0.036	-0.039	0.005	-0.005	0.058	0.056	0.071	0.085	-0.029
-0.087	0.786	-0.585	-0.011	0.841	-0.541	-0.166	0.093	-0.030	-0.017	-0.019	0.030	0.033	0.086	0.116	-0.034
-0.099	0.763	-0.585	-0.011	0.840	-0.543	-0.112	0.001	0.008	-0.028	-0.041	0.032	0.022	0.109	0.116	-0.034
-0.103	0.752	-0.574	-0.013	0.839	-0.544	-0.079	0.063	0.040	-0.031	-0.051	0.045	0.019	0.121	0.105	-0.038
-0.118	0.752	-0.593	-0.015	0.839	-0.545	-0.007	0.117	0.031	-0.044	-0.051	0.026	0.004	0.121	0.125	-0.038
-0.107	0.744	-0.593	-0.017	0.839	-0.544	0.020	0.132	0.010	-0.031	-0.059	0.026	0.017	0.128	0.125	-0.023
-0.095	0.763	-0.589	-0.019	0.839	-0.544	0.054	0.160	0.004	-0.017	-0.040	0.029	0.028	0.109	0.121	-0.006
-0.041	0.728	-0.629	-0.021	0.839	-0.543	0.039	0.146	0.016	0.039	-0.075	-0.011	0.082	0.143	0.160	0.016
-0.041	0.728	-0.629	-0.025	0.841	-0.541	0.139	0.323	0.031	0.043	-0.076	-0.013	0.082	0.143	0.159	0.011
-0.060	0.717	-0.696	-0.032	0.843	-0.537	0.273	0.569	0.063	0.031	-0.090	-0.085	0.063	0.155	0.226	-0.006
-0.195	0.802	-0.688	-0.040	0.846	-0.531	0.341	0.506	0.113	-0.096	-0.009	-0.083	0.071	0.070	0.218	-0.041
-0.226	0.825	-0.601	-0.045	0.850	-0.525	0.368	0.260	0.112	-0.122	0.011	-0.002	0.102	0.046	0.131	-0.059
-0.218	0.810	-0.503	-0.048	0.853	-0.520	0.287	0.035	0.105	-0.111	-0.007	0.091	0.095	0.062	0.032	-0.069
-0.137	0.813	-0.530	-0.050	0.855	-0.515	0.255	0.178	0.029	-0.028	-0.006	0.059	0.014	0.058	0.060	-0.042
-0.107	0.783	-0.597	-0.052	0.857	-0.512	0.210	0.154	0.034	0.005	-0.039	-0.011	0.017	0.089	0.127	-0.013
-0.049	0.794	-0.613	-0.056	0.859	-0.509	0.143	0.364	-0.006	0.066	-0.029	-0.029	0.076	0.078	0.143	0.019
-0.103	0.794	-0.641	-0.058	0.860	-0.507	0.124	0.193	-0.006	0.014	-0.030	-0.059	0.022	0.078	0.170	0.036
-0.103	0.771	-0.633	-0.059	0.860	-0.507	0.071	0.059	-0.012	0.015	-0.053	-0.052	0.023	0.101	0.162	0.053
-0.099	0.759	-0.644	-0.057	0.861	-0.506	0.067	-0.096	-0.019	0.018	-0.065	-0.065	0.028	0.113	0.174	0.062
-0.037	0.759	-0.637	-0.057	0.861	-0.506	0.057	-0.074	-0.001	0.078	-0.066	-0.057	0.090	0.113	0.166	0.079
-0.018	0.790	-0.660	-0.056	0.862	-0.504	0.088	-0.038	0.015	0.098	-0.035	-0.082	0.110	0.082	0.190	0.095
-0.007	0.810	-0.629	-0.056	0.863	-0.502	0.192	-0.072	0.023	0.109	-0.018	-0.053	0.122	0.063	0.158	0.114
-0.014	0.790	-0.633	-0.055	0.865	-0.498	0.236	-0.066	-0.015	0.100	-0.039	-0.061	0.115	0.083	0.162	0.117
0.009	0.790	-0.613	-0.055	0.868	-0.494	0.261	0.032	-0.008	0.123	-0.042	-0.045	0.139	0.083	0.143	0.118
-0.014	0.755	-0.605	-0.055	0.871	-0.488	0.342	-0.075	0.031	0.100	-0.079	-0.043	0.117	0.117	0.135	0.116
-0.003	0.783	-0.621	-0.055	0.875	-0.481	0.454	0.026	0.004	0.112	-0.056	-0.066	0.129	0.090	0.150	0.112
-0.014	0.821	-0.593	-0.056	0.879	-0.473	0.465	0.030	0.038	0.101	-0.022	-0.047	0.118	0.051	0.123	0.103
-0.037	0.829	-0.597	-0.056	0.884	-0.464	0.520	-0.071	0.065	0.078	-0.019	-0.059	0.095	0.043	0.126	0.102
-0.057	0.856	-0.613	-0.058	0.888	-0.457	0.457	0.077	0.080	0.061	0.004	-0.083	0.077	0.015	0.142	0.092
-0.022	0.879	-0.546	-0.060	0.892	-0.448	0.483	0.075	0.080	0.098	0.023	-0.024	0.112	0.008	0.075	0.090
-0.053	0.895	-0.558	-0.062	0.896	-0.441	0.439	0.032	0.096	0.069	0.035	-0.044	0.082	0.024	0.086	0.083
-0.014	0.898	-0.507	-0.063	0.899	-0.433	0.453	0.055	0.055	0.109	0.035	-0.000	0.121	0.028	0.035	0.080
-0.080	0.922	-0.538	-0.065	0.903	-0.425	0.401	0.162	0.027	0.045	0.055	-0.039	0.055	0.051	0.066	0.064
-0.064	0.891	-0.530	-0.067	0.906	-0.419	0.377	0.064	0.044	0.062	0.022	-0.038	0.071	0.020	0.058	0.047
-0.118	0.879	-0.514	-0.068	0.909	-0.412	0.390	0.082	0.044	0.010	0.007	-0.029	0.018	0.009	0.042	0.026
-0.153	0.902	-0.514	-0.070	0.912	-0.405	0.370	0.130	0.048	-0.023	0.027	-0.036	0.017	0.032	0.041	0.009
-0.153	0.902	-0.514	-0.072	0.915	-0.398	0.419	0.115	0.036	-0.021	0.024	-0.043	0.016	0.033	0.041	-0.009
-0.172	0.895	-0.491	-0.074	0.917	-0.391	0.367	0.015	0.068	-0.039	0.014	-0.026	0.035	0.025	0.017	-0.018
-0.168	0.922	-0.483	-0.075	0.920	-0.386	0.325	-0.120	0.083	-0.034	0.039	-0.023	0.031	0.052	0.009	-0.014
-0.168	0.871	-0.467	-0.076	0.922	-0.380	0.336	-0.100	0.075	-0.033	-0.014	-0.013	0.031	0.002	0.008	-0.017
-0.126	0.887	-0.455	-0.077	0.924	-0.374	0.302	0.089	0.027	0.010	-0.000	-0.007	0.012	0.018	0.020	-0.008
-0.160	0.887	-0.443	-0.078	0.926	-0.370	0.263	0.042	0.054	-0.023	-0.002	0.000	0.023	0.018	0.032	-0.009
-0.122	0.898	-0.451	-0.080	0.928	-0.365	0.274	0.131	0.018	0.017	0.008	-0.013	0.016	0.030	0.025	-0.007
-0.180	0.906	-0.459	-0.081	0.929	-0.362	0.173	-0.021	0.054	-0.040	0.014	-0.024	0.041	0.039	0.017	-0.010
-0.164	0.933	-0.443	-0.081	0.930	-0.359	0.144	-0.094	0.039	-0.024	0.040	-0.010	0.026	0.066	0.034	-0.011
-0.141	0.933	-0.432	-0.081	0.931	-0.357	0.155	-0.006	-0.007	-0.001	0.039	-0.001	0.002	0.066	0.046	-0.020
-0.168	0.914	-0.428	-0.081	0.931	-0.355	0.090	-0.035	-0.015	-0.028	0.020	0.002	0.029	0.048	0.051	-0.019
-0.164	0.914	-0.420	-0.081	0.932	-0.354	0.087	-0.018	-0.004	-0.024	0.019	0.008	0.026	0.048	0.060	-0.019
-0.160	0.910	-0.412	-0.081	0.932	-0.353	0.062	0.027	-0.031	-0.021	0.015	0.015	0.022	0.044	0.068	-0.030
-0.160	0.902	-0.420	-0.081	0.932	-0.353	0.023	0.013	-0.015	-0.020	0.007	0.007	0.021	0.037	0.061	-0.028
-0.195	0.918	-0.420	-0.081	0.932	-0.352	0.046	-0.018	-0.013	-0.055	0.022	0.006	0.056	0.053	0.062	-0.036
-0.160	0.941	-0.436	-0.080	0.933	-0.352	0.025	0.029	-0.072	-0.022	0.045	-0.010	0.021	0.076	0.047	-0.034
-0.214	0.949	-0.447	-0.079	0.932	-0.353	-0.072	-0.031	-0.049	-0.076	0.053	-0.020	0.075	0.084	0.036	-0.037
-0.160	0.910	-0.443	-0.079	0.932	-0.354	-0.005	0.030	-0.052	-0.023	0.015	-0.016	0.021	0.046	0.040	-0.025
-0.187	0.925	-0.459	-0.078	0.932	-0.355	-0.050	-0.099	-0.028	-0.051	0.031	-0.030	0.047	0.062	0.025	-0.025
-0.126	0.910	-0.420	-0.078	0.931	-0.358	-0.135	0.024	-0.011	0.011	0.016	0.012	0.014	0.047	0.065	-0.019
-0.157	0.891	-0.440	-0.078	0.930	-0.360	-0.116	-0.040	-0.014	-0.020	-0.002	-0.005	0.017	0.028	0.046	-0.017
-0.172	0.914	-0.440	-0.076	0.929	-0.362	-0.079	-0.047	-0.070	-0.037	0.022	-0.004	0.032	0.052	0.047	-0.019
-0.137	0.906	-0.432	-0.076	0.928	-0.364	-0.105	0.015	-0.046	-0.003	0.015	0.007	0.002	0.045	0.055	-0.031
-0.183	0.898	-0.436	-0.075	0.928	-0.365	-0.056	-0.129	0.012	-0.050	0.008	0.004	0.044	0.037	0.052	-0.033
-0.187	0.883	-0.424	-0.076	0.927	-0.366	-0.029	0.008	0.010	-0.053	-0.007	0.017	0.047	0.022	0.064	-0.033
-0.164	0.895	-0.443	-0.077	0.927	-0.368	-0.073	-0.013	0.033	-0.029	0.005	-0.002	0.024	0.035	0.045	-0.042
-0.160	0.906	-0.420	-0.077	0.926	-0.370	-0.084	-0.077	0.023	-0.025	0.017	0.024	0.020	0.047	0.069	-0.034
-0.187	0.898	-0.443	-0.076	0.925	-0.372	-0.133	-0.115	-0.002	-0.053	0.011	0.003	0.047	0.040	0.046	-0.030
-0.145	0.902	-0.451	-0.075	0.924	-0.375	-0.148	-0.067	-0.034	-0.011	0.016	-0.002	0.005	0.044	0.039	-0.030
-0.176	0.871	-0.467	-0.074	0.923	-0.378	-0.114	-0.190	0.013	-0.043	-0.014	-0.015	0.035	0.014	0.024	-0.026
-0.164	0.883	-0.463	-0.074	0.922	-0.381	-0.134	-0.137	-0.001	-0.032	-0.002	-0.008	0.023	0.026	0.028	-0.018
-0.141	0.902	-0.459	-0.073	0.920	-0.385	-0.177	-0.131	-0.007	-0.010	0.019	-0.000	0.000	0.046	0.033	-0.020
-0.130	0.887	-0.440	-0.072	0.919	-0.388	-0.183	-0.074	-0.037	0.000	0.005	0.023	0.011	0.031	0.053	-0.011
-0.153	0.883	-0.471	-0.071	0.917	-0.393	-0.259	-0.122	-0.020	-0.024	0.003	-0.003	0.011	0.028	0.022	-0.011
-0.118	0.891	-0.471	-0.070	0.914	-0.399	-0.269	0.050	-0.063	0.010	0.013	0.002	0.023	0.036	0.023	-0.014
-0.160	0.868	-0.491	-0.069	0.912	-0.404	-0.280	-0.148	-0.019	-0.033	-0.008	-0.012	0.019	0.014	0.004	-0.017
-0.137	0.860	-0.443	-0.068	0.910	-0.409	-0.264	-0.097	-0.031	-0.012	-0.013	0.040	0.004	0.007	0.052	-0.015
-0.137	0.860	-0.459	-0.067	0.907	-0.415	-0.304	-0.004	-0.036	-0.012	-0.011	0.030	0.004	0.007	0.037	-0.018
-0.133	0.875	-0.491	-0.065	0.905	-0.420	-0.247	-0.163	-0.041	-0.010	0.007	0.003	0.008	0.023	0.006	-0.019
-0.126	0.879	-0.491	-0.065	0.903	-0.425	-0.282	0.110	-0.081	-0.003	0.013	0.009	0.016	0.028	0.007	-0.021
-0.153	0.848	-0.487	-0.063	0.901	-0.430	-0.266	-0.048	-0.067	-0.031	-0.015	0.018	0.010	0.003	0.011	-0.022
-0.149	0.856	-0.499	-0.061	0.898	-0.435	-0.280	-0.219	-0.045	-0.030	-0.005	0.011	0.006	0.005	0.000	-0.020
-0.137	0.837	-0.483	-0.060	0.896	-0.441	-0.276	-0.030	-0.063	-0.019	-0.022	0.032	0.007	0.014	0.016	-0.028
-0.107	0.848	-0.487	-0.060	0.893	-0.445	-0.261	0.019	-0.027	0.011	-0.008	0.033	0.038	0.002	0.012	-0.030
-0.157	0.840	-0.503	-0.059	0.891	-0.450	-0.236	-0.047	-0.012	-0.039	-0.014	0.022	0.011	0.010	0.003	-0.026
-0.157	0.844	-0.507	-0.058	0.889	-0.453	-0.174	-0.221	0.030	-0.040	-0.008	0.021	0.010	0.006	0.007	-0.026
-0.118	0.833	-0.499	-0.058	0.888	-0.456	-0.158	-0.080	0.010	-0.002	-0.018	0.032	0.028	0.017	0.002	-0.022
-0.122	0.813	-0.475	-0.057	0.886	-0.461	-0.238	-0.084	-0.007	-0.007	-0.035	0.060	0.025	0.037	0.026	-0.015
-0.083	0.790	-0.507	-0.057	0.884	-0.464	-0.183	0.027	-0.007	0.032	-0.056	0.032	0.063	0.060	0.005	-0.023
-0.130	0.802	-0.558	-0.057	0.882	-0.467	-0.137	-0.106	0.008	-0.015	-0.043	-0.016	0.017	0.048	0.056	-0.023
-0.203	0.821	-0.522	-0.058	0.881	-0.469	-0.113	0.018	0.019	-0.087	-0.023	0.021	0.057	0.029	0.020	-0.028
-0.099	0.813	-0.463	-0.058	0.881	-0.470	-0.046	-0.175	0.101	0.017	-0.030	0.081	0.047	0.037	0.039	-0.038
-0.160	0.806	-0.507	-0.060	0.880	-0.471	-0.033	-0.009	0.085	-0.043	-0.037	0.039	0.015	0.045	0.003	-0.043
-0.141	0.806	-0.510	-0.061	0.880	-0.471	0.030	-0.124	0.135	-0.022	-0.037	0.035	0.003	0.045	0.007	-0.036
-0.141	0.806	-0.510	-0.064	0.880	-0.470	0.064	0.041	0.133	-0.019	-0.037	0.034	0.003	0.045	0.007	-0.040
-0.164	0.798	-0.483	-0.068	0.881	-0.469	0.065	0.027	0.170	-0.039	-0.045	0.060	0.021	0.052	0.021	-0.041
-0.157	0.798	-0.522	-0.071	0.881	-0.467	0.096	0.025	0.178	-0.028	-0.046	0.019	0.014	0.052	0.018	-0.043
-0.180	0.779	-0.507	-0.076	0.882	-0.465	0.145	0.072	0.200	-0.046	-0.066	0.033	0.037	0.071	0.002	-0.040
-0.180	0.783	-0.514	-0.080	0.883	-0.462	0.153	0.049	0.188	-0.042	-0.063	0.022	0.038	0.068	0.009	-0.034
-0.157	0.783	-0.530	-0.084	0.884	-0.459	0.196	0.162	0.163	-0.015	-0.064	0.003	0.015	0.068	0.025	-0.031
-0.180	0.794	-0.546	-0.089	0.886	-0.455	0.216	0.099	0.170	-0.033	-0.054	-0.017	0.039	0.057	0.041	-0.007
-0.172	0.775	-0.542	-0.093	0.887	-0.452	0.208	0.029	0.209	-0.022	-0.075	-0.016	0.031	0.077	0.037	0.016
-0.107	0.771	-0.577	-0.098	0.889	-0.447	0.298	0.219	0.186	0.049	-0.081	-0.057	0.034	0.082	0.073	0.026
-0.114	0.732	-0.589	-0.105	0.892	-0.439	0.406	0.392	0.209	0.049	-0.122	-0.076	0.026	0.121	0.085	0.030
-0.157	0.752	-0.566	-0.114	0.895	-0.431	0.442	0.398	0.292	0.015	-0.106	-0.061	0.016	0.103	0.062	0.023
-0.195	0.794	-0.526	-0.124	0.899	-0.419	0.613	0.370	0.336	-0.014	-0.067	-0.033	0.054	0.061	0.023	0.001
-0.241	0.813	-0.471	-0.132	0.903	-0.408	0.618	0.204	0.321	-0.053	-0.052	0.011	0.100	0.042	0.032	-0.014
-0.241	0.802	-0.467	-0.138	0.907	-0.398	0.542	0.176	0.273	-0.046	-0.067	0.005	0.100	0.054	0.035	-0.024
-0.203	0.802	-0.443	-0.145	0.910	-0.388	0.500	0.281	0.257	-0.001	-0.070	0.019	0.061	0.055	0.058	-0.019
-0.237	0.806	-0.491	-0.151	0.912	-0.380	0.449	0.075	0.289	-0.029	-0.069	-0.037	0.096	0.052	0.011	-0.005
-0.199	0.856	-0.471	-0.157	0.915	-0.371	0.478	0.178	0.251	0.016	-0.021	-0.026	0.057	0.003	0.030	0.010
-0.226	0.871	-0.495	-0.163	0.918	-0.363	0.471	0.109	0.228	-0.006	-0.008	-0.058	0.083	0.012	0.005	0.017
-0.214	0.883	-0.495	-0.167	0.920	-0.356	0.405	-0.053	0.228	0.010	0.001	-0.065	0.071	0.023	0.005	0.032
-0.218	0.875	-0.487	-0.170	0.921	-0.351	0.314	-0.085	0.187	0.009	-0.008	-0.062	0.075	0.014	0.011	0.051
-0.183	0.864	-0.479	-0.172	0.922	-0.347	0.256	-0.119	0.162	0.047	-0.020	-0.058	0.040	0.002	0.018	0.074
-0.130	0.887	-0.495	-0.173	0.923	-0.344	0.190	-0.042	0.105	0.102	0.002	-0.076	0.014	0.025	0.001	0.091
-0.126	0.922	-0.499	-0.174	0.924	-0.340	0.204	0.068	0.012	0.107	0.036	-0.083	0.017	0.060	0.003	0.107
-0.126	0.933	-0.479	-0.172	0.925	-0.338	0.183	-0.107	-0.049	0.105	0.046	-0.066	0.017	0.071	0.016	0.120
-0.137	0.918	-0.475	-0.170	0.927	-0.335	0.146	0.083	-0.117	0.092	0.029	-0.064	0.006	0.055	0.020	0.114
-0.103	0.891	-0.451	-0.169	0.927	-0.334	0.116	-0.061	-0.028	0.126	0.001	-0.041	0.041	0.028	0.043	0.109
-0.160	0.895	-0.491	-0.169	0.928	-0.331	0.143	-0.041	-0.008	0.068	0.004	-0.082	0.016	0.031	0.002	0.106
-0.137	0.914	-0.455	-0.169	0.930	-0.327	0.225	0.135	-0.035	0.091	0.022	-0.051	0.007	0.050	0.037	0.100
-0.137	0.914	-0.455	-0.168	0.931	-0.323	0.253	-0.104	-0.024	0.090	0.020	-0.055	0.008	0.049	0.036	0.087
-0.157	0.949	-0.443	-0.166	0.933	-0.319	0.241	-0.034	-0.050	0.069	0.053	-0.047	0.011	0.083	0.047	0.081
-0.172	0.929	-0.436	-0.166	0.934	-0.316	0.187	0.022	-0.050	0.053	0.032	-0.042	0.026	0.064	0.053	0.074
-0.168	0.945	-0.420	-0.164	0.935	-0.313	0.171	-0.060	-0.050	0.055	0.046	-0.028	0.021	0.079	0.068	0.065
-0.160	0.953	-0.420	-0.163	0.937	-0.310	0.153	0.103	-0.099	0.061	0.053	-0.031	0.013	0.086	0.067	0.055
-0.164	0.925	-0.408	-0.161	0.938	-0.307	0.139	0.162	-0.146	0.056	0.024	-0.022	0.016	0.059	0.078	0.049
-0.210	0.929	-0.440	-0.160	0.938	-0.306	0.090	0.007	-0.085	0.008	0.027	-0.054	0.061	0.062	0.046	0.039
-0.191	0.925	-0.416	-0.160	0.939	-0.305	0.085	0.066	-0.043	0.027	0.022	-0.032	0.041	0.058	0.069	0.029
-0.210	0.956	-0.388	-0.159	0.940	-0.302	0.112	0.103	-0.070	0.007	0.052	-0.006	0.060	0.088	0.096	0.020
-0.214	0.937	-0.420	-0.158	0.941	-0.300	0.129	0.018	-0.042	0.003	0.032	-0.040	0.063	0.069	0.064	0.010
-0.199	0.949	-0.373	-0.158	0.942	-0.297	0.133	0.196	-0.067	0.018	0.043	0.005	0.047	0.080	0.111	-0.009
-0.245	0.937	-0.373	-0.158	0.942	-0.295	0.115	0.133	-0.076	-0.029	0.030	0.002	0.093	0.068	0.111	-0.009
-0.268	0.972	-0.357	-0.156	0.943	-0.295	0.032	-0.093	-0.090	-0.054	0.064	0.018	0.115	0.103	0.126	-0.018
-0.203	0.976	-0.365	-0.154	0.943	-0.296	-0.052	0.033	-0.132	0.009	0.068	0.011	0.049	0.107	0.118	-0.021
-0.237	0.987	-0.369	-0.152	0.942	-0.298	-0.122	0.004	-0.141	-0.028	0.080	0.010	0.083	0.119	0.114	-0.020
-0.207	0.972	-0.388	-0.149	0.942	-0.301	-0.149	0.085	-0.164	0.000	0.065	-0.007	0.052	0.103	0.094	-0.010
-0.218	0.945	-0.357	-0.146	0.941	-0.305	-0.224	0.094	-0.188	-0.014	0.038	0.029	0.064	0.076	0.125	-0.019
-0.203	0.925	-0.384	-0.143	0.940	-0.311	-0.304	0.099	-0.197	-0.002	0.020	0.007	0.048	0.057	0.098	-0.022
-0.233	0.945	-0.369	-0.141	0.938	-0.317	-0.338	0.128	-0.197	-0.035	0.041	0.029	0.079	0.077	0.114	-0.028
-0.241	0.941	-0.392	-0.138	0.936	-0.324	-0.397	0.119	-0.181	-0.045	0.040	0.012	0.087	0.073	0.090	-0.039
-0.195	0.933	-0.349	-0.135	0.933	-0.332	-0.436	-0.093	-0.154	-0.003	0.034	0.064	0.041	0.065	0.133	-0.044
-0.264	0.918	-0.384	-0.133	0.931	-0.339	-0.395	0.187	-0.227	-0.074	0.021	0.036	0.110	0.050	0.098	-0.046
-0.207	0.902	-0.408	-0.129	0.929	-0.347	-0.399	-0.123	-0.177	-0.021	0.008	0.020	0.052	0.035	0.075	-0.047
-0.237	0.860	-0.420	-0.126	0.926	-0.357	-0.480	-0.043	-0.143	-0.054	-0.031	0.017	0.083	0.008	0.063	-0.047
-0.210	0.852	-0.388	-0.122	0.923	-0.365	-0.422	-0.039	-0.201	-0.031	-0.037	0.057	0.056	0.015	0.095	-0.037
-0.195	0.910	-0.436	-0.118	0.920	-0.373	-0.439	-0.022	-0.223	-0.020	0.024	0.018	0.041	0.043	0.048	-0.047
-0.195	0.910	-0.436	-0.115	0.918	-0.380	-0.414	0.083	-0.231	-0.024	0.027	0.025	0.041	0.043	0.048	-0.041
-0.233	0.879	-0.424	-0.109	0.915	-0.389	-0.399	-0.278	-0.200	-0.068	-0.002	0.045	0.080	0.013	0.060	-0.034
-0.176	0.856	-0.432	-0.106	0.912	-0.396	-0.385	-0.014	-0.205	-0.013	-0.022	0.044	0.022	0.010	0.053	-0.034
-0.160	0.887	-0.447	-0.103	0.910	-0.402	-0.372	0.067	-0.188	-0.001	0.011	0.035	0.007	0.021	0.037	-0.037
-0.176	0.898	-0.467	-0.101	0.907	-0.410	-0.410	0.080	-0.190	-0.019	0.026	0.023	0.023	0.033	0.018	-0.031
-0.195	0.887	-0.471	-0.099	0.903	-0.417	-0.408	0.026	-0.137	-0.040	0.017	0.026	0.042	0.022	0.015	-0.033
-0.187	0.895	-0.471	-0.096	0.900	-0.426	-0.439	-0.064	-0.150	-0.035	0.029	0.034	0.034	0.030	0.015	-0.036
-0.180	0.883	-0.479	-0.093	0.896	-0.434	-0.438	-0.068	-0.152	-0.031	0.021	0.034	0.027	0.019	0.008	-0.044
-0.153	0.875	-0.455	-0.091	0.892	-0.442	-0.470	0.063	-0.144	-0.005	0.017	0.066	0.000	0.012	0.032	-0.043
-0.195	0.875	-0.475	-0.088	0.889	-0.450	-0.416	-0.058	-0.129	-0.050	0.020	0.054	0.043	0.012	0.013	-0.038
-0.160	0.864	-0.463	-0.085	0.886	-0.456	-0.350	-0.079	-0.134	-0.018	0.011	0.072	0.008	0.001	0.025	-0.037
-0.133	0.848	-0.471	-0.083	0.883	-0.462	-0.337	0.013	-0.125	0.007	-0.001	0.070	0.019	0.014	0.018	-0.046
-0.145	0.833	-0.459	-0.082	0.881	-0.467	-0.270	0.056	-0.104	-0.005	-0.015	0.086	0.007	0.029	0.030	-0.035
-0.187	0.840	-0.459	-0.081	0.878	-0.472	-0.294	-0.042	-0.066	-0.049	-0.005	0.092	0.036	0.021	0.030	-0.041
-0.118	0.848	-0.475	-0.081	0.875	-0.477	-0.298	0.121	-0.088	0.020	0.005	0.081	0.033	0.012	0.015	-0.047
-0.191	0.829	-0.503	-0.080	0.873	-0.482	-0.276	-0.010	-0.063	-0.053	-0.012	0.058	0.040	0.031	0.012	-0.050
-0.168	0.844	-0.510	-0.079	0.870	-0.487	-0.317	0.026	-0.088	-0.031	0.007	0.056	0.017	0.016	0.019	-0.045
-0.164	0.810	-0.503	-0.078	0.867	-0.493	-0.312	-0.047	-0.050	-0.028	-0.025	0.069	0.013	0.050	0.011	-0.056
-0.164	0.798	-0.503	-0.078	0.864	-0.498	-0.280	0.012	-0.019	-0.028	-0.034	0.074	0.013	0.061	0.010	-0.045
-0.180	0.810	-0.510	-0.077	0.862	-0.501	-0.185	-0.003	-0.052	-0.044	-0.021	0.069	0.029	0.049	0.018	-0.049
-0.126	0.810	-0.510	-0.076	0.861	-0.503	-0.118	-0.013	-0.085	0.009	-0.019	0.071	0.025	0.049	0.017	-0.054
-0.187	0.810	-0.538	-0.075	0.860	-0.505	-0.108	-0.020	-0.083	-0.054	-0.018	0.045	0.037	0.048	0.045	-0.057
-0.187	0.798	-0.518	-0.073	0.859	-0.507	-0.110	-0.057	-0.051	-0.055	-0.029	0.067	0.037	0.059	0.025	-0.048
-0.183	0.786	-0.534	-0.073	0.858	-0.508	-0.031	-0.029	-0.055	-0.052	-0.040	0.052	0.033	0.071	0.040	-0.051
-0.122	0.775	-0.507	-0.071	0.858	-0.509	-0.073	0.008	-0.078	0.009	-0.051	0.081	0.028	0.082	0.012	-0.032
-0.145	0.752	-0.538	-0.071	0.856	-0.512	-0.158	0.173	-0.123	-0.014	-0.072	0.052	0.005	0.104	0.043	-0.013
-0.087	0.740	-0.554	-0.070	0.855	-0.513	-0.071	0.149	-0.151	0.042	-0.083	0.037	0.063	0.116	0.058	0.005
-0.107	0.775	-0.593	-0.071	0.855	-0.513	0.003	0.170	-0.079	0.024	-0.049	-0.002	0.044	0.081	0.097	0.005
-0.107	0.775	-0.593	-0.072	0.856	-0.512	0.103	0.167	-0.028	0.025	-0.050	-0.004	0.044	0.080	0.097	0.019
-0.149	0.806	-0.574	-0.075	0.858	-0.508	0.198	0.152	0.049	-0.014	-0.021	0.012	0.001	0.049	0.077	0.018
-0.110	0.755	-0.629	-0.078	0.860	-0.504	0.252	0.234	0.027	0.027	-0.073	-0.047	0.040	0.099	0.132	0.002
-0.141	0.740	-0.637	-0.083	0.863	-0.498	0.325	0.477	-0.005	0.001	-0.092	-0.061	0.009	0.114	0.139	-0.020
-0.226	0.752	-0.609	-0.088	0.867	-0.491	0.406	0.455	0.042	-0.078	-0.084	-0.041	0.076	0.102	0.111	-0.033
-0.249	0.794	-0.570	-0.093	0.870	-0.484	0.369	0.364	0.056	-0.096	-0.045	-0.008	0.099	0.059	0.072	-0.058
-0.241	0.833	-0.526	-0.097	0.874	-0.477	0.393	0.313	0.024	-0.084	-0.010	0.028	0.091	0.020	0.028	-0.075
-0.257	0.844	-0.562	-0.099	0.877	-0.469	0.399	0.162	0.010	-0.097	-0.002	-0.015	0.106	0.008	0.063	-0.067
-0.245	0.829	-0.585	-0.101	0.881	-0.463	0.372	0.150	0.003	-0.083	-0.021	-0.045	0.094	0.023	0.086	-0.037
-0.195	0.833	-0.581	-0.102	0.883	-0.459	0.266	0.008	0.009	-0.033	-0.019	-0.045	0.045	0.019	0.082	-0.004
-0.118	0.833	-0.605	-0.101	0.884	-0.456	0.174	-0.017	-0.030	0.043	-0.021	-0.072	0.033	0.019	0.105	0.033
-0.110	0.825	-0.629	-0.100	0.885	-0.455	0.094	-0.096	-0.040	0.050	-0.029	-0.096	0.041	0.026	0.128	0.073
-0.072	0.794	-0.597	-0.098	0.885	-0.456	0.003	-0.124	-0.046	0.086	-0.060	-0.064	0.080	0.057	0.096	0.109
-0.018	0.798	-0.566	-0.095	0.885	-0.457	-0.022	-0.148	-0.043	0.138	-0.056	-0.031	0.133	0.053	0.064	0.128
-0.003	0.833	-0.617	-0.092	0.884	-0.457	-0.000	-0.138	-0.074	0.150	-0.021	-0.082	0.149	0.018	0.115	0.145
0.001	0.856	-0.597	-0.089	0.885	-0.458	0.022	-0.140	-0.114	0.150	0.002	-0.062	0.152	0.006	0.094	0.162
0.001	0.844	-0.609	-0.084	0.886	-0.456	0.110	-0.179	-0.156	0.146	-0.011	-0.075	0.152	0.005	0.105	0.172
0.040	0.813	-0.601	-0.080	0.888	-0.453	0.214	-0.098	-0.142	0.181	-0.044	-0.071	0.190	0.036	0.096	0.169
0.020	0.802	-0.641	-0.077	0.890	-0.449	0.284	-0.182	-0.072	0.158	-0.058	-0.114	0.172	0.047	0.135	0.167
0.001	0.806	-0.601	-0.075	0.893	-0.443	0.360	-0.167	0.001	0.137	-0.057	-0.081	0.153	0.043	0.095	0.168
-0.007	0.802	-0.601	-0.074	0.897	-0.437	0.411	-0.164	0.011	0.128	-0.065	-0.087	0.146	0.047	0.095	0.156
0.024	0.821	-0.562	-0.074	0.900	-0.430	0.421	-0.003	0.027	0.159	-0.049	-0.055	0.176	0.028	0.055	0.150
-0.018	0.875	-0.574	-0.075	0.903	-0.423	0.378	0.071	0.029	0.118	0.002	-0.074	0.134	0.026	0.066	0.143
0.009	0.895	-0.550	-0.076	0.905	-0.418	0.324	0.034	0.024	0.145	0.018	-0.056	0.160	0.045	0.042	0.136
-0.033	0.898	-0.558	-0.076	0.908	-0.412	0.326	0.060	-0.005	0.103	0.019	-0.069	0.118	0.049	0.049	0.125
-0.037	0.898	-0.550	-0.077	0.910	-0.408	0.216	0.079	0.009	0.100	0.018	-0.065	0.113	0.049	0.041	0.111
-0.030	0.933	-0.510	-0.077	0.911	-0.404	0.222	0.069	0.018	0.108	0.051	-0.029	0.121	0.084	0.001	0.091
-0.076	0.933	-0.491	-0.078	0.913	-0.400	0.247	0.117	-0.011	0.063	0.049	-0.014	0.074	0.084	0.019	0.070
-0.095	0.960	-0.499	-0.078	0.915	-0.395	0.268	0.069	-0.025	0.044	0.074	-0.027	0.054	0.111	0.012	0.049
-0.133	0.918	-0.495	-0.077	0.917	-0.391	0.237	-0.098	-0.006	0.005	0.029	-0.027	0.015	0.069	0.017	0.018
-0.133	0.883	-0.471	-0.078	0.919	-0.387	0.210	0.092	0.010	0.006	-0.007	-0.007	0.014	0.034	0.041	0.010
-0.195	0.910	-0.491	-0.078	0.920	-0.385	0.187	-0.224	0.028	-0.057	0.019	-0.030	0.049	0.061	0.023	-0.003
-0.122	0.895	-0.471	-0.078	0.921	-0.381	0.192	0.072	0.002	0.017	0.002	-0.014	0.023	0.045	0.043	-0.005
-0.157	0.910	-0.467	-0.079	0.922	-0.380	0.097	-0.007	0.018	-0.017	0.017	-0.011	0.013	0.061	0.048	-0.011
-0.149	0.891	-0.479	-0.080	0.922	-0.379	0.070	0.074	0.018	-0.009	-0.003	-0.024	0.006	0.042	0.037	0.005
-0.180	0.902	-0.503	-0.079	0.923	-0.378	0.079	-0.198	0.007	-0.041	0.009	-0.049	0.038	0.054	0.014	-0.009
-0.103	0.898	-0.463	-0.079	0.923	-0.377	0.058	0.084	-0.043	0.036	0.004	-0.011	0.038	0.050	0.054	-0.009
-0.191	0.883	-0.455	-0.079	0.923	-0.377	-0.022	0.005	-0.022	-0.052	-0.011	-0.002	0.051	0.035	0.063	-0.020
-0.153	0.860	-0.443	-0.080	0.923	-0.378	0.002	0.066	0.011	-0.013	-0.034	0.010	0.014	0.012	0.075	-0.022
-0.203	0.871	-0.467	-0.079	0.922	-0.378	0.006	-0.172	0.016	-0.064	-0.022	-0.013	0.064	0.023	0.052	-0.036
-0.153	0.860	-0.408	-0.079	0.922	-0.378	0.011	-0.023	-0.025	-0.014	-0.034	0.046	0.014	0.012	0.111	-0.030
-0.176	0.868	-0.459	-0.078	0.922	-0.379	-0.033	-0.088	-0.012	-0.038	-0.026	-0.005	0.037	0.020	0.061	-0.030
-0.157	0.887	-0.443	-0.078	0.922	-0.379	-0.024	0.064	-0.031	-0.019	-0.006	0.011	0.018	0.040	0.077	-0.022
-0.157	0.891	-0.471	-0.077	0.922	-0.380	0.005	-0.132	0.002	-0.019	-0.002	-0.016	0.018	0.044	0.050	-0.019
-0.145	0.898	-0.440	-0.077	0.922	-0.380	-0.003	0.027	-0.025	-0.008	0.005	0.016	0.007	0.052	0.081	-0.023
-0.157	0.883	-0.471	-0.077	0.922	-0.381	-0.002	-0.118	-0.008	-0.020	-0.010	-0.015	0.018	0.036	0.050	-0.019
-0.199	0.902	-0.459	-0.077	0.921	-0.382	-0.079	0.042	-0.021	-0.063	0.010	-0.002	0.060	0.056	0.062	-0.020
-0.126	0.875	-0.432	-0.077	0.920	-0.384	-0.077	-0.067	0.011	0.010	-0.017	0.027	0.013	0.030	0.090	-0.022
-0.149	0.871	-0.443	-0.076	0.919	-0.386	-0.126	-0.102	-0.012	-0.014	-0.019	0.018	0.010	0.026	0.079	-0.025
-0.157	0.875	-0.459	-0.076	0.918	-0.389	-0.119	0.086	-0.047	-0.021	-0.015	0.005	0.018	0.030	0.064	-0.016
-0.160	0.856	-0.455	-0.075	0.917	-0.392	-0.164	-0.124	-0.020	-0.027	-0.033	0.012	0.022	0.012	0.068	-0.021
-0.137	0.875	-0.451	-0.074	0.916	-0.395	-0.130	-0.080	-0.014	-0.004	-0.012	0.018	0.001	0.031	0.072	-0.027
-0.168	0.856	-0.483	-0.074	0.915	-0.397	-0.101	0.133	-0.066	-0.035	-0.031	-0.011	0.030	0.012	0.041	-0.032
-0.187	0.875	-0.487	-0.073	0.914	-0.399	-0.120	-0.115	-0.023	-0.055	-0.011	-0.013	0.050	0.032	0.037	-0.032
-0.187	0.875	-0.487	-0.073	0.913	-0.400	-0.047	0.076	-0.062	-0.056	-0.010	-0.012	0.050	0.032	0.038	-0.034
-0.164	0.898	-0.491	-0.072	0.913	-0.402	-0.090	-0.094	-0.017	-0.033	0.014	-0.014	0.027	0.056	0.034	-0.030
-0.153	0.895	-0.483	-0.072	0.912	-0.405	-0.117	-0.067	-0.022	-0.023	0.011	-0.004	0.016	0.052	0.042	-0.029
-0.145	0.887	-0.487	-0.072	0.911	-0.407	-0.107	0.108	-0.050	-0.015	0.004	-0.006	0.009	0.044	0.039	-0.016
-0.176	0.887	-0.487	-0.071	0.910	-0.409	-0.112	-0.138	-0.011	-0.047	0.005	-0.003	0.040	0.045	0.040	-0.018
-0.110	0.891	-0.491	-0.070	0.909	-0.411	-0.096	0.017	-0.030	0.018	0.009	-0.006	0.025	0.049	0.036	-0.019
-0.168	0.875	-0.491	-0.069	0.908	-0.413	-0.069	-0.154	-0.018	-0.041	-0.005	-0.004	0.033	0.034	0.037	-0.022
-0.145	0.879	-0.463	-0.069	0.908	-0.414	-0.051	0.002	-0.027	-0.018	-0.001	0.025	0.010	0.038	0.065	-0.017
-0.160	0.898	-0.510	-0.069	0.907	-0.415	-0.053	-0.022	0.001	-0.033	0.019	-0.022	0.026	0.058	0.018	-0.024
-0.153	0.891	-0.507	-0.068	0.906	-0.417	-0.074	-0.033	-0.032	-0.026	0.011	-0.016	0.018	0.050	0.022	-0.020
-0.160	0.871	-0.534	-0.068	0.905	-0.419	-0.119	-0.075	0.008	-0.034	-0.007	-0.041	0.027	0.031	0.005	-0.018
-0.141	0.891	-0.495	-0.067	0.904	-0.422	-0.102	-0.114	-0.016	-0.016	0.013	0.000	0.008	0.051	0.035	-0.019
-0.137	0.864	-0.483	-0.067	0.903	-0.424	-0.124	-0.018	-0.038	-0.013	-0.013	0.015	0.004	0.024	0.047	-0.022
-0.153	0.833	-0.503	-0.066	0.902	-0.427	-0.162	-0.088	-0.007	-0.029	-0.042	-0.002	0.020	0.007	0.028	-0.020
-0.160	0.837	-0.499	-0.066	0.900	-0.430	-0.123	-0.133	0.023	-0.037	-0.037	0.005	0.028	0.003	0.032	-0.016
-0.122	0.848	-0.487	-0.065	0.899	-0.432	-0.113	-0.124	0.037	0.001	-0.025	0.019	0.010	0.008	0.044	-0.011
-0.122	0.864	-0.507	-0.065	0.898	-0.434	-0.084	-0.005	0.001	0.001	-0.008	0.001	0.009	0.024	0.025	-0.004
-0.114	0.887	-0.514	-0.065	0.898	-0.436	-0.082	-0.032	-0.015	0.008	0.016	-0.005	0.017	0.047	0.018	-0.008
-0.110	0.868	-0.507	-0.065	0.897	-0.438	-0.116	-0.069	-0.002	0.012	-0.002	0.005	0.020	0.027	0.026	-0.010
-0.172	0.864	-0.495	-0.064	0.895	-0.441	-0.128	-0.083	0.002	-0.050	-0.005	0.019	0.041	0.024	0.038	-0.016
-0.137	0.817	-0.507	-0.064	0.894	-0.443	-0.105	-0.023	-0.001	-0.016	-0.051	0.009	0.007	0.023	0.026	-0.018
-0.133	0.837	-0.463	-0.065	0.893	-0.445	-0.098	0.064	0.003	-0.011	-0.031	0.054	0.004	0.004	0.070	-0.028
-0.122	0.852	-0.514	-0.065	0.892	-0.447	-0.143	-0.056	0.041	0.001	-0.014	0.005	0.008	0.012	0.018	-0.021
-0.172	0.852	-0.538	-0.065	0.891	-0.450	-0.110	-0.098	-0.006	-0.050	-0.013	-0.016	0.043	0.012	0.005	-0.017
-0.137	0.852	-0.522	-0.065	0.889	-0.453	-0.152	-0.015	-0.015	-0.016	-0.011	0.003	0.008	0.012	0.011	-0.019
-0.118	0.825	-0.518	-0.063	0.888	-0.456	-0.172	-0.176	-0.002	0.002	-0.037	0.011	0.011	0.015	0.014	-0.021
-0.164	0.806	-0.546	-0.063	0.886	-0.460	-0.201	0.038	-0.017	-0.044	-0.054	-0.013	0.036	0.034	0.013	-0.015
-0.133	0.810	-0.538	-0.063	0.884	-0.463	-0.134	-0.058	-0.003	-0.013	-0.049	-0.002	0.005	0.030	0.005	-0.015
-0.133	0.810	-0.538	-0.063	0.883	-0.466	-0.170	0.017	-0.029	-0.013	-0.047	0.001	0.005	0.030	0.005	-0.015
-0.130	0.810	-0.530	-0.062	0.881	-0.470	-0.195	-0.132	-0.000	-0.010	-0.045	0.013	0.001	0.030	0.003	-0.007
-0.114	0.829	-0.538	-0.061	0.879	-0.473	-0.174	-0.035	-0.036	0.004	-0.024	0.009	0.014	0.011	0.004	-0.006
-0.103	0.844	-0.514	-0.061	0.877	-0.477	-0.200	0.087	-0.039	0.016	-0.006	0.036	0.025	0.005	0.019	-0.007
-0.122	0.825	-0.542	-0.061	0.875	-0.480	-0.168	0.049	-0.031	-0.003	-0.024	0.011	0.006	0.015	0.008	-0.010
-0.133	0.825	-0.546	-0.062	0.874	-0.483	-0.160	0.103	-0.024	-0.014	-0.022	0.010	0.006	0.015	0.012	-0.018
-0.145	0.813	-0.534	-0.063	0.872	-0.485	-0.135	0.082	-0.010	-0.025	-0.032	0.024	0.018	0.026	0.000	-0.019
-0.153	0.783	-0.534	-0.063	0.871	-0.488	-0.151	-0.068	-0.003	-0.034	-0.061	0.027	0.026	0.057	0.000	-0.027
-0.110	0.806	-0.530	-0.064	0.869	-0.491	-0.165	0.165	-0.050	0.009	-0.036	0.034	0.016	0.034	0.004	-0.024
-0.157	0.829	-0.538	-0.063	0.867	-0.494	-0.196	-0.043	-0.018	-0.038	-0.011	0.029	0.030	0.011	0.004	-0.024
-0.114	0.817	-0.550	-0.063	0.865	-0.498	-0.192	0.034	-0.022	0.005	-0.020	0.021	0.012	0.023	0.016	-0.020
-0.141	0.802	-0.542	-0.064	0.863	-0.502	-0.202	0.025	-0.009	-0.022	-0.034	0.033	0.015	0.038	0.008	-0.027
-0.118	0.813	-0.522	-0.064	0.861	-0.504	-0.139	0.077	-0.015	0.002	-0.021	0.055	0.007	0.027	0.012	-0.022
-0.149	0.794	-0.546	-0.065	0.860	-0.506	-0.104	-0.001	0.005	-0.028	-0.039	0.034	0.024	0.046	0.012	-0.024
-0.130	0.790	-0.542	-0.065	0.859	-0.508	-0.138	0.075	-0.010	-0.009	-0.041	0.040	0.004	0.050	0.008	-0.025
-0.130	0.802	-0.566	-0.066	0.857	-0.511	-0.145	0.105	-0.022	-0.008	-0.028	0.019	0.004	0.039	0.032	-0.030
-0.157	0.817	-0.574	-0.066	0.855	-0.514	-0.181	-0.005	-0.012	-0.035	-0.010	0.015	0.031	0.024	0.040	-0.026
-0.153	0.802	-0.558	-0.066	0.853	-0.517	-0.189	-0.003	-0.023	-0.031	-0.024	0.034	0.027	0.039	0.024	-0.024
-0.118	0.783	-0.530	-0.066	0.851	-0.521	-0.184	0.044	-0.015	0.003	-0.041	0.065	0.008	0.059	0.003	-0.026
-0.110	0.779	-0.534	-0.067	0.849	-0.524	-0.169	0.060	-0.009	0.012	-0.044	0.063	0.015	0.063	0.001	-0.028
-0.126	0.802	-0.534	-0.067	0.848	-0.526	-0.161	0.070	-0.044	-0.004	-0.019	0.066	0.000	0.040	0.001	-0.028
-0.157	0.794	-0.558	-0.068	0.846	-0.529	-0.151	0.100	-0.027	-0.034	-0.025	0.045	0.031	0.048	0.026	-0.032
-0.149	0.798	-0.554	-0.068	0.844	-0.532	-0.157	-0.008	-0.026	-0.026	-0.020	0.052	0.024	0.044	0.022	-0.043
-0.149	0.806	-0.566	-0.069	0.842	-0.534	-0.172	0.093	-0.023	-0.026	-0.011	0.043	0.025	0.036	0.034	-0.048
-0.172	0.783	-0.558	-0.069	0.840	-0.538	-0.215	-0.009	-0.021	-0.049	-0.032	0.054	0.048	0.059	0.026	-0.049
-0.164	0.779	-0.581	-0.068	0.838	-0.542	-0.197	-0.061	-0.019	-0.042	-0.034	0.034	0.041	0.063	0.050	-0.044
-0.164	0.779	-0.581	-0.068	0.835	-0.545	-0.212	0.042	-0.029	-0.042	-0.032	0.037	0.041	0.063	0.050	-0.049
-0.122	0.767	-0.566	-0.069	0.834	-0.548	-0.162	0.124	-0.029	0.002	-0.042	0.055	0.001	0.074	0.034	-0.048
-0.180	0.759	-0.577	-0.070	0.832	-0.551	-0.158	0.099	-0.023	-0.055	-0.048	0.046	0.057	0.082	0.047	-0.050
-0.176	0.752	-0.597	-0.071	0.830	-0.553	-0.124	0.062	-0.011	-0.050	-0.054	0.028	0.053	0.090	0.067	-0.044
-0.183	0.779	-0.605	-0.073	0.829	-0.554	-0.098	0.149	-0.015	-0.056	-0.026	0.022	0.060	0.063	0.075	-0.040
-0.153	0.786	-0.625	-0.074	0.829	-0.555	-0.028	0.090	-0.019	-0.025	-0.018	0.003	0.029	0.055	0.095	-0.011
-0.133	0.771	-0.660	-0.074	0.829	-0.555	0.035	0.059	-0.003	-0.005	-0.034	-0.034	0.009	0.070	0.130	0.016
-0.087	0.701	-0.735	-0.076	0.828	-0.555	0.001	0.188	-0.010	0.043	-0.103	-0.108	0.038	0.140	0.205	0.030
-0.076	0.659	-0.696	-0.081	0.829	-0.554	0.056	0.432	-0.030	0.059	-0.145	-0.070	0.051	0.182	0.166	0.014
-0.153	0.701	-0.696	-0.086	0.830	-0.550	0.178	0.532	-0.028	-0.013	-0.104	-0.074	0.025	0.139	0.167	-0.012
-0.260	0.786	-0.625	-0.090	0.833	-0.547	0.213	0.277	-0.011	-0.117	-0.021	-0.007	0.132	0.054	0.096	-0.043
-0.260	0.817	-0.570	-0.091	0.835	-0.543	0.231	0.131	-0.019	-0.116	0.007	0.044	0.131	0.024	0.041	-0.054
-0.218	0.821	-0.570	-0.092	0.838	-0.538	0.269	0.078	-0.017	-0.073	0.008	0.040	0.088	0.020	0.041	-0.054
-0.114	0.833	-0.585	-0.093	0.841	-0.533	0.294	0.161	-0.031	0.032	0.017	0.019	0.017	0.008	0.057	-0.024
-0.149	0.786	-0.644	-0.095	0.842	-0.531	0.131	0.129	-0.010	-0.001	-0.031	-0.042	0.017	0.054	0.116	0.009
-0.110	0.775	-0.633	-0.094	0.843	-0.530	0.057	0.048	-0.060	0.037	-0.043	-0.031	0.022	0.065	0.104	0.038
-0.107	0.752	-0.629	-0.094	0.843	-0.530	0.013	0.093	-0.079	0.041	-0.066	-0.027	0.027	0.087	0.101	0.057
-0.107	0.732	-0.680	-0.092	0.842	-0.531	-0.019	-0.067	-0.055	0.039	-0.085	-0.078	0.028	0.106	0.152	0.076
-0.049	0.728	-0.684	-0.092	0.843	-0.531	0.030	0.017	-0.043	0.097	-0.088	-0.082	0.086	0.109	0.155	0.097
-0.049	0.744	-0.672	-0.091	0.843	-0.530	0.100	-0.060	-0.022	0.096	-0.074	-0.071	0.087	0.093	0.143	0.123
-0.007	0.806	-0.672	-0.089	0.844	-0.528	0.099	-0.060	-0.070	0.136	-0.013	-0.072	0.129	0.030	0.143	0.142
0.024	0.817	-0.668	-0.086	0.846	-0.527	0.140	-0.057	-0.127	0.164	-0.003	-0.070	0.160	0.018	0.139	0.151
0.001	0.813	-0.680	-0.083	0.848	-0.524	0.200	-0.063	-0.109	0.138	-0.009	-0.086	0.138	0.021	0.150	0.167
0.013	0.794	-0.668	-0.081	0.850	-0.520	0.252	0.025	-0.094	0.148	-0.031	-0.078	0.149	0.040	0.138	0.164
0.051	0.802	-0.644	-0.080	0.854	-0.515	0.313	0.036	-0.079	0.185	-0.027	-0.060	0.188	0.032	0.114	0.155
-0.018	0.794	-0.664	-0.079	0.857	-0.510	0.315	0.078	-0.064	0.115	-0.038	-0.085	0.119	0.039	0.133	0.146
-0.018	0.794	-0.644	-0.079	0.860	-0.504	0.344	0.094	-0.084	0.114	-0.041	-0.072	0.120	0.038	0.113	0.135
-0.033	0.829	-0.629	-0.078	0.863	-0.499	0.332	0.089	-0.093	0.098	-0.010	-0.061	0.105	0.003	0.097	0.115
-0.033	0.829	-0.629	-0.076	0.866	-0.494	0.300	-0.002	-0.108	0.096	-0.012	-0.066	0.105	0.002	0.096	0.103
-0.041	0.810	-0.589	-0.074	0.869	-0.490	0.255	-0.011	-0.069	0.087	-0.034	-0.031	0.098	0.021	0.056	0.089
-0.049	0.875	-0.558	-0.074	0.871	-0.486	0.219	0.100	-0.062	0.080	0.030	-0.003	0.090	0.045	0.024	0.070
-0.076	0.860	-0.574	-0.074	0.874	-0.480	0.353	0.091	-0.060	0.053	0.011	-0.025	0.063	0.030	0.039	0.056
-0.126	0.864	-0.593	-0.073	0.878	-0.473	0.385	-0.009	-0.052	0.002	0.011	-0.051	0.014	0.034	0.059	0.037
-0.099	0.844	-0.577	-0.073	0.882	-0.466	0.422	0.075	-0.031	0.029	-0.012	-0.043	0.041	0.014	0.043	0.031
-0.149	0.860	-0.570	-0.073	0.885	-0.460	0.378	-0.032	-0.035	-0.022	0.001	-0.042	0.008	0.030	0.035	0.022
-0.080	0.875	-0.526	-0.073	0.889	-0.453	0.388	0.085	-0.023	0.048	0.013	-0.005	0.062	0.046	0.009	0.017
-0.118	0.883	-0.522	-0.073	0.892	-0.446	0.383	0.091	-0.039	0.010	0.017	-0.008	0.024	0.054	0.013	0.004
-0.157	0.883	-0.562	-0.073	0.895	-0.441	0.325	0.032	-0.039	-0.029	0.015	-0.053	0.014	0.054	0.027	-0.000
-0.157	0.825	-0.522	-0.073	0.898	-0.435	0.352	-0.012	-0.023	-0.029	-0.046	-0.020	0.014	0.004	0.013	-0.006
-0.168	0.837	-0.522	-0.072	0.900	-0.430	0.292	-0.077	-0.014	-0.042	-0.037	-0.025	0.025	0.007	0.013	-0.009
-0.118	0.856	-0.530	-0.072	0.902	-0.425	0.270	0.067	-0.051	0.008	-0.020	-0.037	0.025	0.026	0.006	-0.004
-0.130	0.856	-0.479	-0.072	0.904	-0.421	0.225	0.040	-0.025	-0.004	-0.022	0.010	0.014	0.026	0.057	-0.010
-0.118	0.860	-0.510	-0.072	0.906	-0.417	0.254	0.078	-0.060	0.007	-0.020	-0.026	0.025	0.030	0.026	-0.009
-0.180	0.860	-0.495	-0.070	0.908	-0.413	0.219	-0.079	-0.060	-0.056	-0.022	-0.014	0.036	0.030	0.042	-0.014
-0.141	0.840	-0.451	-0.070	0.910	-0.410	0.188	0.062	-0.067	-0.018	-0.043	0.026	0.002	0.010	0.086	-0.021
-0.133	0.879	-0.491	-0.069	0.911	-0.407	0.179	-0.155	-0.013	-0.012	-0.006	-0.016	0.010	0.049	0.046	-0.037
-0.168	0.883	-0.471	-0.068	0.913	-0.402	0.278	-0.006	-0.039	-0.047	-0.004	-0.001	0.025	0.053	0.066	-0.028
-0.191	0.883	-0.467	-0.067	0.915	-0.399	0.197	-0.143	-0.044	-0.072	-0.006	0.000	0.049	0.053	0.070	-0.033
-0.118	0.898	-0.463	-0.066	0.916	-0.395	0.208	0.017	-0.046	0.001	0.008	0.001	0.024	0.068	0.074	-0.037
-0.183	0.937	-0.483	-0.066	0.918	-0.392	0.197	0.100	-0.041	-0.064	0.045	-0.022	0.042	0.107	0.055	-0.028
-0.153	0.906	-0.483	-0.066	0.919	-0.389	0.142	0.025	-0.029	-0.034	0.013	-0.025	0.012	0.076	0.055	-0.016
-0.122	0.898	-0.463	-0.066	0.920	-0.386	0.159	0.154	-0.075	-0.003	0.004	-0.008	0.019	0.068	0.074	-0.028
-0.130	0.891	-0.471	-0.065	0.920	-0.386	0.066	-0.156	-0.004	-0.012	-0.004	-0.017	0.011	0.061	0.066	-0.029
-0.191	0.883	-0.479	-0.065	0.921	-0.385	0.051	-0.036	-0.014	-0.074	-0.012	-0.025	0.051	0.053	0.059	-0.025
-0.187	0.891	-0.471	-0.065	0.921	-0.385	0.006	-0.018	-0.016	-0.070	-0.005	-0.017	0.048	0.060	0.066	-0.026
-0.118	0.891	-0.459	-0.064	0.921	-0.385	0.039	-0.022	-0.050	-0.002	-0.005	-0.006	0.022	0.060	0.078	-0.032
-0.137	0.914	-0.495	-0.064	0.921	-0.384	0.042	0.020	-0.038	-0.022	0.018	-0.042	0.002	0.083	0.042	-0.025
-0.160	0.941	-0.463	-0.063	0.921	-0.385	-0.040	-0.069	-0.010	-0.045	0.046	-0.009	0.021	0.110	0.074	-0.016
-0.133	0.910	-0.440	-0.063	0.921	-0.385	-0.005	0.038	-0.052	-0.019	0.015	0.014	0.006	0.079	0.097	-0.018
-0.141	0.879	-0.495	-0.062	0.920	-0.386	-0.020	-0.017	-0.044	-0.028	-0.015	-0.041	0.001	0.047	0.042	-0.029
-0.122	0.891	-0.447	-0.062	0.920	-0.387	-0.033	0.055	-0.049	-0.009	-0.003	0.007	0.018	0.058	0.089	-0.023
-0.180	0.871	-0.459	-0.061	0.920	-0.388	-0.016	-0.169	-0.001	-0.068	-0.022	-0.004	0.039	0.038	0.077	-0.024
-0.133	0.891	-0.487	-0.061	0.919	-0.389	-0.051	-0.057	-0.002	-0.022	-0.003	-0.031	0.007	0.057	0.049	-0.023
-0.145	0.922	-0.475	-0.060	0.919	-0.390	-0.057	-0.130	-0.009	-0.034	0.029	-0.017	0.004	0.088	0.060	-0.032
-0.122	0.914	-0.467	-0.059	0.919	-0.391	-0.023	0.058	-0.056	-0.011	0.021	-0.009	0.020	0.080	0.068	-0.018
-0.176	0.875	-0.479	-0.058	0.917	-0.394	-0.129	-0.188	-0.024	-0.067	-0.016	-0.018	0.034	0.041	0.056	-0.020
-0.107	0.895	-0.479	-0.057	0.916	-0.397	-0.187	-0.083	-0.034	0.001	0.005	-0.015	0.036	0.060	0.055	-0.016
-0.130	0.887	-0.475	-0.056	0.914	-0.401	-0.186	-0.032	-0.019	-0.022	-0.002	-0.007	0.013	0.052	0.059	-0.016
-0.114	0.860	-0.467	-0.056	0.913	-0.405	-0.180	-0.102	0.003	-0.007	-0.027	0.004	0.029	0.025	0.066	-0.017
-0.122	0.844	-0.499	-0.055	0.912	-0.407	-0.129	-0.020	-0.033	-0.015	-0.041	-0.025	0.021	0.009	0.034	-0.024
-0.160	0.864	-0.455	-0.054	0.910	-0.411	-0.173	-0.071	-0.034	-0.055	-0.020	0.022	0.017	0.028	0.077	-0.020
-0.133	0.891	-0.475	-0.053	0.909	-0.414	-0.170	-0.035	-0.056	-0.029	0.008	0.006	0.011	0.055	0.057	-0.024
-0.107	0.871	-0.483	-0.053	0.907	-0.417	-0.182	0.056	-0.061	-0.002	-0.010	0.001	0.038	0.035	0.049	-0.026
-0.141	0.864	-0.522	-0.052	0.905	-0.422	-0.205	-0.081	-0.034	-0.038	-0.015	-0.034	0.004	0.027	0.009	-0.021
-0.126	0.860	-0.495	-0.052	0.904	-0.425	-0.191	0.051	-0.029	-0.023	-0.018	-0.003	0.020	0.023	0.036	-0.014
-0.130	0.840	-0.487	-0.051	0.901	-0.430	-0.268	-0.122	0.012	-0.027	-0.034	0.010	0.016	0.003	0.043	-0.016
-0.095	0.802	-0.491	-0.051	0.900	-0.433	-0.151	-0.057	0.003	0.007	-0.071	0.010	0.051	0.036	0.039	-0.013
-0.114	0.840	-0.499	-0.051	0.898	-0.437	-0.178	-0.002	-0.014	-0.012	-0.031	0.005	0.033	0.002	0.031	-0.012
-0.099	0.852	-0.475	-0.051	0.897	-0.440	-0.151	0.128	-0.032	0.004	-0.018	0.031	0.048	0.014	0.054	-0.011
-0.122	0.844	-0.514	-0.052	0.895	-0.443	-0.158	0.024	-0.014	-0.019	-0.024	-0.005	0.026	0.006	0.014	-0.015
-0.133	0.840	-0.534	-0.052	0.894	-0.446	-0.180	0.048	-0.021	-0.031	-0.027	-0.021	0.014	0.002	0.006	-0.016
-0.118	0.810	-0.507	-0.051	0.892	-0.450	-0.190	-0.056	-0.009	-0.016	-0.055	0.010	0.030	0.030	0.021	-0.020
-0.118	0.810	-0.507	-0.052	0.890	-0.453	-0.184	0.056	-0.004	-0.015	-0.053	0.014	0.030	0.030	0.021	-0.014
-0.133	0.821	-0.530	-0.052	0.888	-0.457	-0.178	-0.010	0.004	-0.031	-0.040	-0.006	0.015	0.018	0.003	-0.015
-0.083	0.848	-0.514	-0.053	0.887	-0.459	-0.153	0.080	-0.028	0.019	-0.012	0.012	0.065	0.009	0.013	-0.019
-0.130	0.810	-0.534	-0.052	0.885	-0.462	-0.162	-0.005	-0.025	-0.027	-0.049	-0.004	0.019	0.031	0.007	-0.013
-0.141	0.813	-0.526	-0.053	0.883	-0.466	-0.192	-0.027	0.004	-0.039	-0.044	0.007	0.008	0.027	0.001	-0.021
-0.083	0.810	-0.507	-0.054	0.882	-0.469	-0.141	0.205	-0.017	0.020	-0.046	0.030	0.066	0.031	0.021	-0.029
-0.168	0.821	-0.522	-0.054	0.880	-0.471	-0.134	-0.115	0.019	-0.065	-0.033	0.016	0.019	0.019	0.005	-0.029
-0.126	0.798	-0.522	-0.055	0.879	-0.474	-0.124	0.021	0.046	-0.022	-0.055	0.019	0.024	0.043	0.004	-0.028
-0.122	0.794	-0.526	-0.056	0.878	-0.476	-0.109	0.044	0.045	-0.016	-0.058	0.017	0.027	0.047	0.000	-0.034
-0.145	0.817	-0.550	-0.058	0.877	-0.477	-0.065	-0.008	0.068	-0.038	-0.034	-0.005	0.004	0.024	0.024	-0.017
-0.133	0.806	-0.542	-0.059	0.876	-0.478	-0.051	-0.055	0.090	-0.026	-0.045	0.004	0.016	0.036	0.016	-0.017
-0.072	0.806	-0.503	-0.061	0.876	-0.479	-0.019	0.115	0.069	0.038	-0.044	0.043	0.077	0.036	0.024	-0.017
-0.149	0.829	-0.558	-0.064	0.875	-0.479	-0.027	0.054	0.102	-0.036	-0.021	-0.011	0.000	0.013	0.031	-0.012
-0.133	0.821	-0.542	-0.067	0.875	-0.479	0.022	0.116	0.071	-0.018	-0.029	0.004	0.015	0.021	0.016	-0.008
-0.122	0.790	-0.534	-0.069	0.875	-0.480	-0.022	0.019	0.092	-0.004	-0.059	0.013	0.027	0.052	0.008	-0.020
-0.130	0.802	-0.554	-0.071	0.875	-0.479	0.026	0.085	0.077	-0.010	-0.048	-0.007	0.019	0.041	0.028	-0.014
-0.160	0.790	-0.538	-0.073	0.874	-0.480	-0.005	-0.026	0.106	-0.039	-0.059	0.009	0.012	0.052	0.012	-0.021
-0.126	0.806	-0.546	-0.075	0.874	-0.480	0.006	0.080	0.096	-0.002	-0.043	0.000	0.022	0.037	0.020	-0.021
-0.180	0.798	-0.546	-0.078	0.874	-0.480	0.001	0.083	0.084	-0.053	-0.051	0.000	0.032	0.045	0.020	-0.017
-0.141	0.817	-0.550	-0.080	0.873	-0.480	-0.026	0.058	0.068	-0.013	-0.031	-0.003	0.006	0.026	0.024	-0.023
-0.099	0.806	-0.507	-0.081	0.873	-0.481	-0.037	0.003	0.061	0.030	-0.042	0.041	0.048	0.038	0.019	-0.023
-0.207	0.802	-0.558	-0.083	0.873	-0.481	0.005	0.081	0.062	-0.075	-0.045	-0.011	0.060	0.042	0.032	-0.020
-0.141	0.806	-0.558	-0.085	0.872	-0.482	-0.032	-0.012	0.084	-0.008	-0.041	-0.010	0.005	0.038	0.032	-0.018
-0.172	0.810	-0.550	-0.087	0.872	-0.482	0.009	0.113	0.071	-0.036	-0.037	-0.002	0.026	0.035	0.025	-0.026
-0.141	0.802	-0.550	-0.089	0.871	-0.482	-0.025	0.003	0.096	-0.004	-0.044	-0.002	0.005	0.042	0.025	-0.013
-0.168	0.806	-0.554	-0.091	0.871	-0.483	-0.018	0.057	0.069	-0.028	-0.040	-0.005	0.022	0.039	0.030	-0.011
-0.141	0.806	-0.550	-0.093	0.870	-0.483	-0.018	-0.003	0.094	0.000	-0.039	-0.001	0.005	0.039	0.027	-0.004
-0.141	0.802	-0.554	-0.095	0.870	-0.483	0.013	0.059	0.069	0.002	-0.043	-0.005	0.005	0.044	0.031	-0.011
-0.141	0.802	-0.554	-0.097	0.870	-0.484	-0.049	0.026	0.079	0.004	-0.042	-0.004	0.004	0.044	0.031	-0.013
-0.191	0.817	-0.554	-0.098	0.869	-0.486	-0.056	0.004	0.079	-0.044	-0.025	-0.003	0.047	0.028	0.031	-0.016
-0.187	0.798	-0.558	-0.100	0.868	-0.486	-0.004	-0.032	0.093	-0.039	-0.044	-0.007	0.044	0.047	0.035	-0.014
-0.164	0.786	-0.546	-0.102	0.868	-0.486	0.013	0.003	0.080	-0.014	-0.056	0.005	0.021	0.059	0.023	-0.024
-0.137	0.790	-0.546	-0.104	0.868	-0.486	-0.015	0.146	0.048	0.015	-0.052	0.005	0.006	0.055	0.023	-0.017
-0.210	0.783	-0.581	-0.105	0.867	-0.487	-0.022	-0.098	0.105	-0.058	-0.059	-0.030	0.067	0.063	0.059	-0.018
-0.160	0.783	-0.554	-0.108	0.867	-0.486	0.064	0.071	0.099	-0.005	-0.059	-0.004	0.018	0.063	0.031	-0.021
-0.210	0.786	-0.574	-0.110	0.868	-0.485	0.088	-0.031	0.132	-0.053	-0.056	-0.025	0.068	0.059	0.051	-0.024
-0.191	0.786	-0.538	-0.112	0.868	-0.484	0.080	-0.031	0.126	-0.032	-0.056	0.009	0.048	0.059	0.016	-0.016
-0.168	0.783	-0.554	-0.114	0.869	-0.482	0.104	-0.036	0.123	-0.007	-0.060	-0.009	0.025	0.063	0.032	-0.018
-0.164	0.775	-0.538	-0.117	0.869	-0.480	0.128	0.048	0.118	-0.000	-0.069	0.005	0.021	0.070	0.017	-0.015
-0.187	0.786	-0.550	-0.120	0.871	-0.477	0.176	0.073	0.131	-0.020	-0.059	-0.011	0.044	0.058	0.029	-0.017
-0.203	0.771	-0.550	-0.123	0.872	-0.474	0.183	0.031	0.127	-0.033	-0.076	-0.014	0.059	0.073	0.029	-0.020
-0.222	0.783	-0.550	-0.126	0.873	-0.471	0.196	0.077	0.140	-0.049	-0.065	-0.018	0.078	0.061	0.029	-0.028
-0.210	0.786	-0.558	-0.130	0.875	-0.467	0.226	0.163	0.127	-0.033	-0.063	-0.031	0.065	0.057	0.037	-0.030
-0.241	0.779	-0.566	-0.134	0.876	-0.463	0.206	0.089	0.142	-0.060	-0.072	-0.043	0.096	0.065	0.045	-0.027
-0.241	0.779	-0.601	-0.137	0.877	-0.460	0.218	0.075	0.148	-0.057	-0.074	-0.082	0.096	0.064	0.080	-0.015
-0.222	0.779	-0.577	-0.141	0.879	-0.455	0.262	0.117	0.141	-0.034	-0.075	-0.063	0.076	0.064	0.056	-0.011
-0.191	0.771	-0.570	-0.146	0.881	-0.450	0.303	0.242	0.157	0.002	-0.085	-0.061	0.045	0.071	0.048	0.002
-0.233	0.798	-0.593	-0.152	0.884	-0.442	0.415	0.317	0.172	-0.034	-0.061	-0.093	0.088	0.043	0.071	0.006
-0.210	0.813	-0.574	-0.159	0.888	-0.432	0.505	0.241	0.215	-0.005	-0.049	-0.083	0.064	0.027	0.051	0.005
-0.245	0.813	-0.546	-0.165	0.892	-0.422	0.588	0.200	0.259	-0.033	-0.053	-0.066	0.099	0.026	0.022	-0.004
-0.253	0.829	-0.530	-0.172	0.895	-0.411	0.574	0.193	0.271	-0.034	-0.041	-0.061	0.107	0.010	0.006	-0.009
-0.268	0.817	-0.491	-0.179	0.899	-0.400	0.609	0.140	0.335	-0.041	-0.056	-0.033	0.123	0.020	0.035	-0.015
-0.268	0.837	-0.467	-0.186	0.902	-0.389	0.627	0.123	0.324	-0.034	-0.040	-0.021	0.124	0.000	0.059	-0.012
-0.257	0.840	-0.467	-0.193	0.906	-0.377	0.607	0.117	0.302	-0.016	-0.040	-0.032	0.112	0.004	0.060	-0.000
-0.257	0.840	-0.467	-0.199	0.908	-0.368	0.514	0.126	0.285	-0.009	-0.042	-0.042	0.112	0.005	0.061	0.014
-0.226	0.902	-0.483	-0.205	0.910	-0.360	0.412	0.162	0.258	0.028	0.018	-0.066	0.082	0.067	0.045	0.026
-0.245	0.922	-0.503	-0.210	0.912	-0.354	0.360	0.082	0.219	0.013	0.035	-0.092	0.101	0.087	0.026	0.040
-0.245	0.925	-0.483	-0.212	0.913	-0.349	0.249	-0.012	0.149	0.016	0.038	-0.076	0.102	0.091	0.046	0.059
-0.226	0.914	-0.491	-0.213	0.913	-0.348	0.137	-0.076	0.066	0.036	0.026	-0.086	0.083	0.080	0.039	0.075
-0.191	0.891	-0.522	-0.212	0.914	-0.347	0.075	-0.121	-0.032	0.069	0.002	-0.118	0.049	0.058	0.009	0.094
-0.164	0.860	-0.518	-0.209	0.914	-0.348	0.019	-0.156	-0.071	0.094	-0.029	-0.113	0.022	0.028	0.014	0.110
-0.141	0.895	-0.510	-0.206	0.915	-0.348	0.045	-0.082	-0.147	0.114	0.005	-0.105	0.000	0.063	0.023	0.129
-0.153	0.906	-0.499	-0.201	0.915	-0.350	-0.018	-0.166	-0.173	0.098	0.017	-0.092	0.012	0.076	0.036	0.137
-0.118	0.914	-0.510	-0.197	0.916	-0.350	-0.014	-0.065	-0.205	0.129	0.024	-0.103	0.022	0.084	0.025	0.147
-0.122	0.879	-0.510	-0.192	0.917	-0.351	0.035	-0.121	-0.188	0.121	-0.011	-0.103	0.017	0.050	0.026	0.154
-0.091	0.868	-0.518	-0.188	0.917	-0.351	0.039	-0.129	-0.133	0.148	-0.023	-0.110	0.046	0.039	0.019	0.167
-0.083	0.875	-0.522	-0.185	0.918	-0.350	0.102	-0.099	-0.128	0.152	-0.017	-0.115	0.053	0.048	0.017	0.173
-0.068	0.860	-0.510	-0.182	0.919	-0.349	0.120	-0.218	-0.066	0.164	-0.033	-0.104	0.067	0.033	0.030	0.183
-0.068	0.883	-0.503	-0.180	0.921	-0.346	0.197	-0.110	-0.074	0.162	-0.011	-0.099	0.066	0.057	0.039	0.180
-0.041	0.902	-0.471	-0.178	0.923	-0.342	0.243	0.049	-0.089	0.186	0.006	-0.071	0.092	0.077	0.071	0.176
-0.087	0.902	-0.491	-0.176	0.924	-0.339	0.200	0.039	-0.118	0.137	0.004	-0.094	0.045	0.077	0.053	0.168
-0.080	0.914	-0.475	-0.173	0.926	-0.336	0.156	-0.027	-0.122	0.142	0.015	-0.080	0.051	0.089	0.070	0.153
-0.087	0.933	-0.475	-0.171	0.927	-0.334	0.149	0.052	-0.124	0.131	0.033	-0.083	0.043	0.109	0.070	0.134
-0.137	0.914	-0.491	-0.170	0.928	-0.332	0.080	0.201	-0.085	0.080	0.013	-0.100	0.008	0.090	0.056	0.113
-0.130	0.906	-0.443	-0.169	0.928	-0.331	0.083	-0.083	-0.043	0.086	0.005	-0.053	0.001	0.082	0.104	0.101
-0.180	0.937	-0.455	-0.168	0.929	-0.330	0.072	0.100	-0.061	0.035	0.035	-0.066	0.051	0.114	0.093	0.087
-0.133	0.945	-0.459	-0.168	0.929	-0.330	0.005	0.091	-0.040	0.081	0.043	-0.070	0.005	0.122	0.089	0.071
-0.153	0.933	-0.447	-0.167	0.929	-0.330	-0.005	0.052	-0.080	0.060	0.031	-0.058	0.025	0.110	0.102	0.055
-0.203	0.937	-0.459	-0.164	0.929	-0.331	0.024	-0.206	-0.078	0.007	0.034	-0.070	0.076	0.114	0.091	0.052
-0.218	0.964	-0.459	-0.163	0.930	-0.329	0.041	0.239	-0.137	-0.009	0.061	-0.071	0.092	0.141	0.091	0.035
-0.183	0.945	-0.459	-0.160	0.930	-0.331	-0.025	-0.192	-0.099	0.022	0.042	-0.070	0.057	0.122	0.092	0.021
-0.207	0.925	-0.428	-0.158	0.930	-0.332	-0.041	-0.017	-0.100	-0.003	0.023	-0.037	0.081	0.103	0.124	0.012
-0.207	0.925	-0.428	-0.157	0.930	-0.333	-0.058	0.093	-0.109	-0.004	0.023	-0.036	0.081	0.103	0.124	0.007
-0.230	0.933	-0.420	-0.155	0.929	-0.336	-0.165	-0.043	-0.115	-0.030	0.032	-0.025	0.105	0.111	0.132	-0.006
-0.210	0.910	-0.420	-0.151	0.928	-0.340	-0.154	-0.087	-0.172	-0.014	0.009	-0.022	0.086	0.088	0.133	-0.005
-0.222	0.887	-0.408	-0.148	0.927	-0.345	-0.294	-0.046	-0.168	-0.029	-0.013	-0.004	0.097	0.065	0.145	-0.013
-0.176	0.883	-0.412	-0.146	0.925	-0.351	-0.291	0.147	-0.202	0.015	-0.015	-0.003	0.052	0.061	0.141	-0.021
-0.230	0.887	-0.440	-0.143	0.923	-0.356	-0.315	0.121	-0.178	-0.041	-0.009	-0.025	0.106	0.065	0.114	-0.020
-0.257	0.895	-0.443	-0.140	0.921	-0.363	-0.318	-0.275	-0.114	-0.072	0.001	-0.022	0.133	0.072	0.110	-0.027
-0.191	0.898	-0.447	-0.137	0.919	-0.369	-0.319	0.044	-0.157	-0.009	0.007	-0.020	0.068	0.076	0.106	-0.026
-0.241	0.895	-0.428	-0.134	0.917	-0.375	-0.296	-0.215	-0.116	-0.062	0.005	0.006	0.118	0.073	0.126	-0.035
-0.157	0.906	-0.436	-0.132	0.915	-0.380	-0.281	0.124	-0.174	0.020	0.018	0.003	0.034	0.084	0.118	-0.034
-0.257	0.887	-0.451	-0.129	0.913	-0.386	-0.287	-0.085	-0.118	-0.082	0.001	-0.007	0.134	0.065	0.102	-0.039
-0.226	0.887	-0.443	-0.126	0.912	-0.391	-0.233	-0.144	-0.136	-0.055	0.003	0.005	0.104	0.064	0.111	-0.037
-0.199	0.883	-0.451	-0.123	0.910	-0.396	-0.300	-0.061	-0.139	-0.031	0.001	0.003	0.077	0.060	0.103	-0.045
-0.218	0.879	-0.463	-0.120	0.908	-0.401	-0.248	-0.106	-0.159	-0.053	-0.001	-0.004	0.096	0.056	0.091	-0.040
-0.183	0.879	-0.463	-0.116	0.906	-0.407	-0.306	-0.085	-0.155	-0.022	0.002	0.002	0.062	0.056	0.091	-0.027
-0.214	0.868	-0.471	-0.112	0.904	-0.413	-0.296	-0.244	-0.132	-0.057	-0.008	-0.000	0.093	0.044	0.084	-0.033
-0.133	0.875	-0.467	-0.110	0.901	-0.419	-0.296	0.023	-0.153	0.021	0.002	0.009	0.012	0.051	0.087	-0.037
-0.210	0.829	-0.463	-0.106	0.899	-0.424	-0.263	-0.242	-0.111	-0.060	-0.042	0.018	0.090	0.005	0.091	-0.030
-0.218	0.825	-0.483	-0.102	0.898	-0.429	-0.210	-0.297	-0.086	-0.071	-0.044	0.003	0.098	0.001	0.072	-0.033
-0.126	0.871	-0.475	-0.099	0.896	-0.432	-0.164	-0.098	-0.119	0.018	0.004	0.015	0.006	0.047	0.080	-0.040
-0.222	0.883	-0.522	-0.096	0.895	-0.436	-0.178	-0.168	-0.120	-0.081	0.016	-0.029	0.102	0.058	0.032	-0.035
-0.164	0.887	-0.518	-0.093	0.894	-0.439	-0.127	-0.133	-0.142	-0.027	0.021	-0.022	0.044	0.061	0.036	-0.030
-0.195	0.864	-0.550	-0.089	0.892	-0.443	-0.236	-0.132	-0.143	-0.061	-0.000	-0.049	0.076	0.038	0.005	-0.033
-0.172	0.837	-0.507	-0.086	0.890	-0.448	-0.271	-0.109	-0.149	-0.041	-0.025	-0.000	0.053	0.010	0.048	-0.030
-0.137	0.802	-0.518	-0.083	0.887	-0.453	-0.254	-0.092	-0.130	-0.010	-0.058	-0.007	0.019	0.025	0.037	-0.025
-0.183	0.837	-0.530	-0.080	0.885	-0.458	-0.246	-0.132	-0.114	-0.059	-0.021	-0.014	0.065	0.010	0.025	-0.015
-0.107	0.844	-0.503	-0.077	0.883	-0.462	-0.228	-0.096	-0.121	0.015	-0.011	0.018	0.011	0.017	0.052	-0.005
-0.110	0.852	-0.538	-0.072	0.882	-0.466	-0.160	-0.254	-0.157	0.006	-0.003	-0.014	0.007	0.025	0.017	-0.004
-0.099	0.856	-0.518	-0.069	0.880	-0.470	-0.222	0.000	-0.190	0.015	0.003	0.010	0.018	0.028	0.037	0.005
-0.107	0.848	-0.526	-0.065	0.878	-0.474	-0.237	-0.054	-0.180	0.003	-0.003	0.006	0.010	0.020	0.029	0.001
-0.114	0.837	-0.550	-0.062	0.876	-0.479	-0.232	-0.004	-0.202	-0.008	-0.013	-0.013	0.002	0.009	0.005	-0.010
-0.118	0.817	-0.542	-0.059	0.873	-0.483	-0.256	-0.011	-0.161	-0.015	-0.030	-0.001	0.002	0.011	0.013	-0.020
-0.149	0.829	-0.546	-0.056	0.871	-0.488	-0.283	-0.022	-0.155	-0.048	-0.015	0.001	0.033	0.001	0.010	-0.018
-0.141	0.821	-0.546	-0.053	0.868	-0.493	-0.263	-0.212	-0.106	-0.044	-0.021	0.006	0.026	0.007	0.010	-0.015
-0.076	0.837	-0.538	-0.051	0.866	-0.498	-0.256	0.003	-0.121	0.019	-0.003	0.018	0.039	0.008	0.018	-0.021
-0.083	0.825	-0.566	-0.049	0.864	-0.502	-0.215	0.039	-0.133	0.010	-0.013	-0.005	0.031	0.003	0.009	-0.014
-0.130	0.810	-0.550	-0.046	0.862	-0.506	-0.197	-0.137	-0.113	-0.039	-0.026	0.014	0.016	0.019	0.007	-0.011
-0.087	0.806	-0.530	-0.044	0.859	-0.509	-0.222	-0.002	-0.139	0.001	-0.028	0.038	0.025	0.023	0.027	-0.021
-0.110	0.810	-0.558	-0.042	0.857	-0.514	-0.264	0.058	-0.142	-0.024	-0.022	0.015	0.002	0.019	0.000	-0.026
-0.122	0.802	-0.581	-0.039	0.854	-0.519	-0.297	-0.122	-0.113	-0.038	-0.027	-0.003	0.011	0.026	0.024	-0.017
-0.103	0.821	-0.593	-0.036	0.851	-0.524	-0.253	-0.072	-0.127	-0.022	-0.005	-0.010	0.008	0.007	0.035	-0.023
-0.060	0.802	-0.558	-0.034	0.848	-0.528	-0.243	0.044	-0.149	0.018	-0.022	0.030	0.050	0.026	0.001	-0.024
-0.118	0.779	-0.570	-0.032	0.846	-0.532	-0.220	-0.076	-0.116	-0.042	-0.043	0.022	0.009	0.049	0.011	-0.020
-0.099	0.794	-0.577	-0.030	0.843	-0.536	-0.235	-0.031	-0.111	-0.025	-0.025	0.018	0.010	0.033	0.018	-0.022
-0.080	0.775	-0.570	-0.028	0.841	-0.540	-0.222	0.054	-0.143	-0.007	-0.041	0.030	0.029	0.052	0.009	-0.030
-0.091	0.786	-0.585	-0.027	0.839	-0.544	-0.228	-0.033	-0.085	-0.020	-0.027	0.018	0.016	0.040	0.025	-0.030
-0.099	0.794	-0.585	-0.025	0.836	-0.548	-0.245	-0.043	-0.070	-0.029	-0.017	0.023	0.008	0.031	0.024	-0.029
-0.118	0.790	-0.613	-0.024	0.834	-0.551	-0.170	-0.019	-0.098	-0.050	-0.018	-0.002	0.012	0.035	0.051	-0.034
-0.087	0.790	-0.601	-0.022	0.831	-0.556	-0.246	0.011	-0.130	-0.021	-0.016	0.014	0.018	0.034	0.039	-0.032
-0.103	0.775	-0.601	-0.019	0.828	-0.561	-0.295	-0.116	-0.086	-0.039	-0.028	0.019	0.001	0.049	0.038	-0.031
-0.072	0.794	-0.613	-0.018	0.824	-0.566	-0.288	-0.007	-0.094	-0.010	-0.005	0.012	0.032	0.029	0.049	-0.025
-0.087	0.767	-0.621	-0.016	0.821	-0.571	-0.289	-0.008	-0.103	-0.027	-0.029	0.009	0.015	0.056	0.057	-0.023
-0.072	0.779	-0.621	-0.014	0.818	-0.575	-0.262	-0.047	-0.098	-0.013	-0.014	0.014	0.030	0.044	0.056	-0.019
-0.064	0.752	-0.609	-0.012	0.815	-0.579	-0.252	-0.087	-0.086	-0.008	-0.038	0.030	0.036	0.070	0.044	-0.021
-0.064	0.752	-0.609	-0.010	0.812	-0.584	-0.286	-0.064	-0.073	-0.010	-0.034	0.035	0.036	0.069	0.043	-0.019
-0.068	0.740	-0.625	-0.009	0.808	-0.589	-0.301	-0.026	-0.072	-0.015	-0.042	0.024	0.031	0.080	0.058	-0.021
-0.072	0.736	-0.652	-0.007	0.804	-0.594	-0.292	-0.079	-0.090	-0.021	-0.042	0.001	0.026	0.084	0.085	-0.021
-0.064	0.744	-0.629	-0.005	0.801	-0.599	-0.282	-0.049	-0.080	-0.015	-0.031	0.029	0.032	0.075	0.061	-0.022
-0.060	0.744	-0.644	-0.004	0.798	-0.603	-0.261	-0.013	-0.074	-0.012	-0.028	0.018	0.034	0.075	0.076	-0.025
-0.076	0.725	-0.664	-0.003	0.795	-0.607	-0.198	-0.019	-0.079	-0.029	-0.045	0.002	0.017	0.093	0.094	-0.030
-0.083	0.721	-0.664	-0.000	0.793	-0.610	-0.196	-0.116	-0.067	-0.039	-0.046	0.005	0.009	0.097	0.093	-0.027
-0.080	0.721	-0.644	0.002	0.791	-0.612	-0.150	-0.106	-0.075	-0.037	-0.044	0.027	0.014	0.097	0.073	-0.031
-0.057	0.721	-0.688	0.003	0.789	-0.614	-0.116	-0.011	-0.099	-0.016	-0.042	-0.014	0.038	0.096	0.116	-0.032
-0.080	0.705	-0.668	0.004	0.787	-0.617	-0.149	-0.024	-0.056	-0.040	-0.056	0.008	0.013	0.112	0.095	-0.026
-0.076	0.701	-0.680	0.005	0.786	-0.618	-0.047	-0.036	-0.041	-0.037	-0.059	-0.003	0.016	0.115	0.106	-0.024
-0.049	0.694	-0.684	0.004	0.786	-0.618	0.040	0.065	-0.015	-0.009	-0.067	-0.007	0.044	0.121	0.108	-0.021
-0.080	0.705	-0.688	0.004	0.787	-0.617	0.078	-0.005	0.023	-0.039	-0.056	-0.012	0.014	0.108	0.110	-0.010
-0.057	0.709	-0.727	0.002	0.789	-0.615	0.157	0.051	0.049	-0.015	-0.054	-0.053	0.037	0.102	0.146	0.014
-0.053	0.670	-0.743	0.001	0.791	-0.612	0.171	0.046	0.032	-0.010	-0.095	-0.071	0.041	0.139	0.159	0.028
0.017	0.670	-0.755	-0.002	0.793	-0.609	0.235	0.177	0.038	0.062	-0.097	-0.086	0.109	0.138	0.168	0.032
-0.010	0.709	-0.751	-0.006	0.796	-0.605	0.263	0.311	0.030	0.040	-0.061	-0.086	0.082	0.100	0.160	0.018
-0.087	0.755	-0.715	-0.009	0.799	-0.601	0.289	0.242	0.018	-0.034	-0.018	-0.055	0.003	0.053	0.122	0.001
-0.122	0.771	-0.644	-0.010	0.802	-0.597	0.257	0.093	-0.041	-0.068	-0.006	0.012	0.034	0.037	0.048	-0.019
-0.107	0.767	-0.589	-0.010	0.804	-0.594	0.178	0.040	-0.057	-0.052	-0.012	0.064	0.022	0.041	0.009	-0.030
-0.060	0.767	-0.629	-0.013	0.806	-0.591	0.171	0.293	-0.071	-0.004	-0.014	0.022	0.021	0.040	0.029	-0.024
-0.053	0.732	-0.668	-0.014	0.808	-0.589	0.128	0.186	-0.046	0.006	-0.050	-0.019	0.025	0.074	0.066	-0.006
-0.064	0.721	-0.704	-0.015	0.808	-0.589	0.034	0.091	-0.039	-0.005	-0.061	-0.055	0.009	0.086	0.101	0.009
-0.045	0.740	-0.680	-0.015	0.807	-0.590	-0.048	0.120	-0.074	0.014	-0.041	-0.030	0.025	0.067	0.076	0.014
-0.057	0.717	-0.676	-0.013	0.806	-0.592	-0.069	-0.123	-0.073	0.000	-0.063	-0.025	0.010	0.090	0.071	0.029
-0.060	0.698	-0.711	-0.009	0.805	-0.593	-0.044	-0.197	-0.071	-0.006	-0.082	-0.059	0.002	0.109	0.105	0.051
0.009	0.659	-0.743	-0.007	0.805	-0.593	0.011	-0.137	-0.051	0.060	-0.120	-0.090	0.068	0.148	0.136	0.067
0.055	0.698	-0.731	-0.004	0.806	-0.591	0.144	-0.174	-0.045	0.104	-0.083	-0.080	0.111	0.109	0.124	0.091
0.051	0.721	-0.696	-0.001	0.809	-0.588	0.248	-0.069	-0.088	0.097	-0.062	-0.048	0.103	0.085	0.089	0.118
0.078	0.732	-0.684	0.002	0.813	-0.582	0.392	-0.183	-0.042	0.121	-0.055	-0.043	0.126	0.074	0.077	0.131
0.093	0.771	-0.715	0.003	0.819	-0.574	0.471	-0.083	-0.027	0.135	-0.022	-0.082	0.138	0.035	0.110	0.133
0.082	0.794	-0.731	0.003	0.824	-0.567	0.484	-0.006	0.013	0.124	-0.004	-0.105	0.122	0.011	0.126	0.138
0.074	0.783	-0.696	0.003	0.829	-0.559	0.495	0.029	0.049	0.117	-0.020	-0.077	0.110	0.022	0.092	0.132
0.067	0.775	-0.684	0.000	0.835	-0.551	0.515	0.139	0.057	0.112	-0.034	-0.074	0.098	0.029	0.081	0.120
0.032	0.802	-0.684	-0.002	0.840	-0.543	0.491	0.083	0.076	0.079	-0.012	-0.081	0.059	0.001	0.083	0.107
0.020	0.840	-0.680	-0.002	0.845	-0.535	0.494	-0.083	0.085	0.068	0.022	-0.085	0.044	0.039	0.081	0.096
0.024	0.837	-0.629	-0.004	0.850	-0.527	0.500	0.079	0.032	0.073	0.013	-0.042	0.044	0.036	0.031	0.078
0.009	0.837	-0.648	-0.005	0.855	-0.519	0.454	0.132	0.005	0.059	0.009	-0.070	0.024	0.038	0.053	0.062
-0.037	0.821	-0.641	-0.006	0.859	-0.512	0.446	0.079	0.019	0.015	-0.011	-0.069	0.027	0.024	0.047	0.046
-0.049	0.821	-0.617	-0.007	0.864	-0.503	0.539	0.063	-0.020	0.003	-0.016	-0.054	0.043	0.025	0.025	0.036
-0.064	0.837	-0.625	-0.008	0.869	-0.495	0.451	0.031	0.025	-0.011	-0.005	-0.070	0.064	0.043	0.036	0.026
-0.045	0.860	-0.613	-0.009	0.873	-0.487	0.495	0.060	0.039	0.009	0.013	-0.066	0.049	0.068	0.026	0.027
-0.041	0.883	-0.581	-0.010	0.878	-0.479	0.483	0.063	0.031	0.015	0.032	-0.043	0.050	0.093	0.003	0.017
-0.026	0.868	-0.577	-0.011	0.882	-0.471	0.448	0.108	-0.005	0.031	0.013	-0.046	0.040	0.079	0.004	0.018
-0.107	0.860	-0.566	-0.012	0.886	-0.464	0.386	-0.014	0.011	-0.050	0.002	-0.041	0.126	0.073	0.014	0.017
-0.060	0.871	-0.581	-0.012	0.889	-0.458	0.367	0.056	-0.010	-0.003	0.010	-0.063	0.085	0.086	0.005	0.006
-0.041	0.856	-0.546	-0.013	0.891	-0.453	0.288	0.042	0.017	0.017	-0.008	-0.032	0.071	0.072	0.028	-0.003
-0.091	0.837	-0.514	-0.014	0.894	-0.448	0.295	0.116	-0.013	-0.032	-0.030	-0.006	0.126	0.054	0.057	0.005
-0.080	0.879	-0.562	-0.014	0.896	-0.444	0.251	-0.022	0.007	-0.020	0.011	-0.057	0.119	0.098	0.007	0.003
-0.064	0.875	-0.542	-0.014	0.897	-0.441	0.190	-0.023	-0.020	-0.005	0.006	-0.041	0.109	0.095	0.023	-0.007
-0.049	0.891	-0.495	-0.013	0.899	-0.438	0.193	-0.016	-0.037	0.009	0.019	0.003	0.099	0.112	0.068	0.003
-0.107	0.887	-0.558	-0.012	0.900	-0.435	0.180	-0.039	-0.035	-0.049	0.014	-0.063	0.162	0.111	0.001	0.004
-0.037	0.891	-0.507	-0.012	0.901	-0.433	0.122	0.121	-0.050	0.020	0.017	-0.013	0.098	0.117	0.049	0.004
-0.053	0.868	-0.503	-0.011	0.902	-0.432	0.051	-0.051	-0.047	0.004	-0.006	-0.010	0.118	0.096	0.050	-0.005
-0.053	0.868	-0.503	-0.011	0.902	-0.432	0.026	-0.028	-0.034	0.003	-0.006	-0.010	0.123	0.098	0.046	-0.007
-0.103	0.906	-0.522	-0.009	0.902	-0.432	-0.010	-0.031	-0.059	-0.048	0.033	-0.030	0.178	0.139	0.023	-0.008
-0.095	0.856	-0.503	-0.007	0.902	-0.432	0.009	-0.119	-0.072	-0.043	-0.017	-0.010	0.175	0.090	0.040	-0.013
-0.045	0.891	-0.522	-0.007	0.902	-0.432	0.002	0.063	-0.066	0.007	0.017	-0.029	0.130	0.126	0.017	-0.019
-0.083	0.887	-0.538	-0.006	0.902	-0.432	0.016	-0.035	-0.041	-0.033	0.014	-0.045	0.174	0.123	0.003	-0.012
-0.087	0.895	-0.514	-0.005	0.902	-0.433	-0.000	-0.061	-0.039	-0.038	0.022	-0.021	0.183	0.132	0.017	-0.007
-0.057	0.891	-0.514	-0.005	0.901	-0.433	-0.020	0.053	-0.032	-0.007	0.018	-0.021	0.157	0.129	0.013	-0.012
-0.076	0.902	-0.534	-0.004	0.901	-0.434	-0.012	-0.053	-0.025	-0.027	0.030	-0.040	0.181	0.142	0.010	-0.009
-0.068	0.871	-0.522	-0.003	0.901	-0.435	-0.032	-0.091	-0.024	-0.020	-0.000	-0.027	0.178	0.112	0.002	-0.004
-0.053	0.868	-0.518	-0.002	0.900	-0.436	-0.066	-0.076	-0.030	-0.006	-0.004	-0.022	0.167	0.110	0.002	-0.006
-0.053	0.868	-0.507	-0.002	0.899	-0.438	-0.092	0.039	-0.054	-0.006	-0.003	-0.008	0.172	0.111	0.007	-0.014
-0.064	0.883	-0.526	-0.002	0.898	-0.439	-0.076	0.081	-0.049	-0.018	0.014	-0.026	0.188	0.129	0.017	0.000
-0.114	0.895	-0.542	-0.001	0.897	-0.442	-0.114	-0.114	-0.033	-0.069	0.027	-0.040	0.244	0.143	0.037	0.000
-0.057	0.914	-0.530	0.001	0.896	-0.444	-0.113	-0.122	-0.035	-0.013	0.047	-0.026	0.191	0.164	0.029	0.000
Avg ODBA	2.682
Vec ODBA	1.805
Avg ELBA	0.852
Avg EPBA	0.248
Speed	ODBA	VeDBA	ELBA	EPBA	StrkSpGn	StrSpGn_L	ISI
6.000	2.682	1.805	0.852	0.248	0.552	0.531	2.456
MeanPeak	0.056376
MeanLong	0.054213
MeanISI	2.456000
