# Supplementary material for: Averaged Propulsive Body Acceleration (APBA) Can Be Calculated from Biologging Tags That Incorporate Gyroscopes and Accelerometers to Estimate Swimming Speed, Hydrodynamic Drag and Energy Expenditure for Steller Sea Lions
Source: PLoS One. 2016 Jun 10;11(6):e0157326. doi: 10.1371/journal.pone.0157326 (PMC4902303; doi:10.1371/journal.pone.0157326)
Supplement: S3 Data — Same components as S2. (ZIP) [file pone.0157326.s003.zip › HazyNov_20/yasha6_9436_4.csv]

rawAx	rawAy	rawAz	gravX	gravY	gravZ	gyrX	gyrY	gyrZ	estAx	estAy	estAz	odbX	odbY	odbZ	spk
0.074	0.427	-0.897	0.229	0.346	-0.910	-0.477	-0.194	-0.200	-0.115	0.116	0.077	0.080	0.183	0.068	-0.095
0.043	0.419	-1.015	0.237	0.336	-0.911	-0.514	-0.442	-0.068	-0.154	0.118	-0.040	0.105	0.176	0.183	-0.105
0.020	0.377	-1.003	0.248	0.328	-0.912	-0.423	-0.598	-0.062	-0.188	0.083	-0.028	0.123	0.133	0.167	-0.093
0.197	0.319	-0.877	0.257	0.322	-0.911	-0.294	-0.469	-0.141	-0.020	0.031	0.098	0.059	0.075	0.038	-0.046
0.324	0.261	-0.743	0.266	0.316	-0.911	-0.286	-0.451	-0.126	0.097	-0.021	0.232	0.191	0.016	0.099	-0.002
0.467	0.180	-0.625	0.268	0.308	-0.913	-0.395	0.016	-0.130	0.239	-0.094	0.352	0.339	0.066	0.222	0.033
0.420	0.253	-0.711	0.260	0.298	-0.918	-0.547	0.463	-0.064	0.200	-0.010	0.271	0.297	0.007	0.139	0.034
0.282	0.292	-0.826	0.251	0.287	-0.925	-0.624	0.504	0.065	0.071	0.040	0.163	0.163	0.045	0.028	0.012
0.224	0.269	-0.794	0.241	0.275	-0.931	-0.640	0.509	0.062	0.023	0.028	0.201	0.110	0.021	0.063	-0.024
0.159	0.187	-0.790	0.232	0.262	-0.937	-0.712	0.494	-0.017	-0.033	-0.040	0.211	0.050	0.062	0.071	-0.057
0.163	0.145	-0.826	0.220	0.248	-0.943	-0.715	0.610	-0.055	-0.018	-0.069	0.182	0.058	0.105	0.039	-0.080
0.147	0.122	-0.865	0.207	0.236	-0.949	-0.648	0.680	0.009	-0.021	-0.079	0.149	0.047	0.129	0.004	-0.107
0.063	0.184	-0.952	0.194	0.226	-0.955	-0.537	0.650	0.114	-0.092	-0.007	0.067	0.031	0.069	0.078	-0.124
-0.030	0.176	-0.968	0.185	0.218	-0.958	-0.451	0.394	0.279	-0.175	-0.007	0.055	0.119	0.079	0.091	-0.139
-0.018	0.149	-0.901	0.176	0.211	-0.962	-0.438	0.343	0.374	-0.155	-0.027	0.126	0.102	0.108	0.021	-0.149
0.028	0.087	-0.849	0.166	0.204	-0.965	-0.411	0.381	0.424	-0.100	-0.082	0.180	0.051	0.172	0.032	-0.141
0.070	0.041	-0.802	0.155	0.200	-0.968	-0.289	0.490	0.400	-0.046	-0.124	0.230	0.004	0.220	0.081	-0.108
0.136	0.033	-0.739	0.140	0.198	-0.970	-0.109	0.688	0.378	0.033	-0.130	0.296	0.067	0.229	0.146	-0.061
0.186	0.095	-0.723	0.124	0.199	-0.972	0.009	0.816	0.342	0.100	-0.069	0.314	0.122	0.168	0.164	-0.021
0.232	0.207	-0.731	0.102	0.199	-0.975	-0.022	1.050	0.304	0.167	0.042	0.309	0.173	0.057	0.157	0.014
0.213	0.261	-0.704	0.077	0.197	-0.977	-0.170	1.259	0.344	0.173	0.099	0.339	0.159	0.003	0.186	0.033
0.209	0.253	-0.668	0.048	0.191	-0.980	-0.342	1.420	0.344	0.198	0.097	0.378	0.159	0.012	0.222	0.023
0.143	0.199	-0.676	0.018	0.182	-0.983	-0.483	1.522	0.314	0.163	0.052	0.373	0.097	0.068	0.216	-0.020
0.001	0.160	-0.739	-0.008	0.171	-0.985	-0.563	1.283	0.225	0.047	0.024	0.312	0.042	0.107	0.153	-0.059
-0.122	0.072	-0.727	-0.023	0.157	-0.987	-0.686	0.705	0.199	-0.062	-0.051	0.326	0.163	0.196	0.165	-0.100
-0.095	0.052	-0.652	-0.044	0.147	-0.988	-0.527	1.010	0.169	-0.014	-0.060	0.402	0.133	0.216	0.241	-0.148
-0.099	0.126	-0.637	-0.051	0.138	-0.989	-0.449	0.351	0.136	-0.011	0.022	0.419	0.133	0.143	0.257	-0.162
-0.172	0.164	-0.597	-0.068	0.134	-0.989	-0.208	0.837	-0.165	-0.067	0.064	0.458	0.203	0.105	0.298	-0.131
-0.103	0.129	-0.574	-0.099	0.130	-0.987	-0.214	1.569	-0.023	0.033	0.033	0.479	0.131	0.139	0.325	-0.122
0.001	0.091	-0.518	-0.142	0.124	-0.982	-0.326	2.194	0.023	0.180	0.001	0.530	0.022	0.177	0.383	-0.141
-0.149	0.114	-0.558	-0.178	0.118	-0.977	-0.290	1.831	0.047	0.066	0.030	0.485	0.167	0.153	0.348	-0.141
-0.387	0.037	-0.696	-0.209	0.118	-0.971	0.027	1.559	0.018	-0.142	-0.048	0.341	0.401	0.231	0.212	-0.145
-0.387	0.037	-0.696	-0.240	0.121	-0.963	0.170	1.536	0.079	-0.111	-0.051	0.334	0.397	0.232	0.213	-0.174
-0.376	0.014	-0.763	-0.268	0.126	-0.955	0.284	1.452	0.090	-0.071	-0.079	0.259	0.382	0.257	0.148	-0.185
-0.387	0.048	-0.688	-0.296	0.131	-0.946	0.267	1.444	0.013	-0.055	-0.049	0.324	0.391	0.224	0.223	-0.155
-0.468	-0.010	-0.845	-0.322	0.136	-0.937	0.271	1.340	-0.030	-0.110	-0.112	0.158	0.469	0.284	0.066	-0.144
-0.384	0.041	-0.696	-0.351	0.141	-0.926	0.263	1.544	-0.086	0.004	-0.067	0.296	0.381	0.235	0.216	-0.155
-0.460	0.110	-0.633	-0.378	0.143	-0.915	0.079	1.461	-0.090	-0.046	0.001	0.348	0.456	0.166	0.280	-0.162
-0.634	0.118	-0.897	-0.400	0.145	-0.905	0.114	1.188	-0.058	-0.197	0.006	0.074	0.626	0.160	0.017	-0.167
-0.610	0.129	-0.806	-0.420	0.144	-0.896	-0.170	1.107	-0.180	-0.154	0.019	0.156	0.600	0.150	0.108	-0.178
-0.634	0.099	-0.865	-0.435	0.140	-0.890	-0.256	0.814	-0.086	-0.162	-0.008	0.090	0.620	0.183	0.050	-0.162
-0.587	0.129	-0.790	-0.447	0.137	-0.884	-0.206	0.694	-0.060	-0.104	0.026	0.159	0.572	0.154	0.125	-0.129
-0.564	0.083	-0.897	-0.458	0.131	-0.879	-0.323	0.609	0.008	-0.069	-0.014	0.048	0.547	0.201	0.019	-0.086
-0.557	0.033	-0.952	-0.469	0.124	-0.874	-0.386	0.634	-0.089	-0.051	-0.058	-0.012	0.537	0.252	0.036	-0.044
-0.549	0.056	-1.090	-0.479	0.119	-0.870	-0.365	0.569	-0.086	-0.033	-0.029	-0.154	0.527	0.230	0.173	-0.032
-0.510	0.199	-0.968	-0.494	0.114	-0.862	-0.339	0.881	-0.104	0.020	0.118	-0.040	0.485	0.087	0.051	-0.037
-0.684	0.180	-1.054	-0.502	0.109	-0.858	-0.339	0.487	-0.066	-0.145	0.104	-0.131	0.656	0.107	0.137	-0.054
-0.691	0.083	-1.007	-0.510	0.103	-0.854	-0.388	0.451	-0.063	-0.144	0.014	-0.087	0.661	0.204	0.090	-0.098
-0.760	-0.060	-1.094	-0.516	0.099	-0.851	-0.248	0.317	-0.067	-0.208	-0.125	-0.177	0.727	0.348	0.177	-0.167
-0.795	-0.102	-1.019	-0.507	0.094	-0.857	-0.215	-0.527	0.043	-0.251	-0.163	-0.097	0.759	0.391	0.102	-0.196
-0.860	-0.098	-0.901	-0.497	0.088	-0.863	-0.339	-0.618	-0.026	-0.326	-0.153	0.028	0.823	0.388	0.015	-0.190
-0.760	-0.118	-0.861	-0.490	0.080	-0.868	-0.430	-0.439	-0.012	-0.233	-0.164	0.072	0.720	0.408	0.054	-0.171
-0.626	-0.079	-1.011	-0.483	0.073	-0.873	-0.345	-0.449	0.019	-0.106	-0.119	-0.073	0.584	0.370	0.096	-0.121
-0.614	-0.037	-1.133	-0.469	0.067	-0.881	-0.325	-0.770	-0.035	-0.108	-0.071	-0.187	0.571	0.329	0.220	-0.021
-0.484	0.002	-1.094	-0.452	0.061	-0.890	-0.477	-0.922	-0.223	0.006	-0.025	-0.139	0.438	0.290	0.181	0.101
-0.314	0.037	-1.098	-0.433	0.057	-0.899	-0.350	-1.018	-0.296	0.157	0.013	-0.133	0.267	0.256	0.187	0.205
-0.091	0.052	-1.102	-0.415	0.056	-0.908	-0.148	-0.972	-0.223	0.361	0.029	-0.128	0.042	0.241	0.191	0.336
-0.033	0.056	-1.204	-0.396	0.058	-0.916	0.008	-0.940	-0.213	0.400	0.031	-0.223	0.017	0.237	0.294	0.453
0.167	0.025	-1.232	-0.378	0.057	-0.924	-0.095	-0.846	-0.154	0.583	0.001	-0.243	0.219	0.269	0.322	0.540
0.174	-0.083	-1.334	-0.359	0.056	-0.932	-0.073	-0.960	-0.031	0.571	-0.106	-0.338	0.228	0.379	0.425	0.572
0.174	-0.083	-1.334	-0.345	0.056	-0.937	0.052	-0.673	0.090	0.557	-0.105	-0.332	0.230	0.380	0.426	0.547
0.120	-0.006	-1.243	-0.334	0.060	-0.940	0.312	-0.470	0.135	0.493	-0.033	-0.238	0.178	0.305	0.336	0.495
-0.076	0.075	-1.176	-0.324	0.067	-0.944	0.368	-0.534	0.061	0.286	0.042	-0.168	0.015	0.225	0.268	0.425
-0.022	0.041	-1.188	-0.307	0.079	-0.949	0.653	-0.838	0.077	0.324	-0.005	-0.175	0.040	0.263	0.280	0.342
-0.068	0.017	-1.137	-0.301	0.090	-0.950	0.605	-0.288	0.059	0.271	-0.039	-0.123	0.003	0.289	0.229	0.282
-0.110	0.168	-1.054	-0.286	0.096	-0.953	0.351	-0.757	0.145	0.214	0.106	-0.036	0.044	0.141	0.145	0.224
-0.018	0.176	-0.905	-0.276	0.104	-0.955	0.437	-0.463	0.046	0.297	0.105	0.115	0.050	0.135	0.005	0.174
-0.172	0.060	-0.755	-0.260	0.116	-0.959	0.663	-0.878	0.146	0.127	-0.022	0.268	0.102	0.253	0.155	0.123
-0.114	-0.064	-0.857	-0.250	0.127	-0.960	0.632	-0.515	0.120	0.175	-0.157	0.167	0.043	0.378	0.052	0.095
-0.176	-0.002	-0.861	-0.238	0.135	-0.962	0.487	-0.651	0.182	0.101	-0.103	0.165	0.104	0.317	0.048	0.054
-0.176	0.029	-0.975	-0.230	0.141	-0.963	0.369	-0.440	0.189	0.093	-0.078	0.052	0.105	0.288	0.066	0.053
-0.280	0.172	-1.173	-0.223	0.147	-0.964	0.343	-0.351	0.008	-0.018	0.058	-0.145	0.208	0.147	0.263	0.003
-0.260	0.211	-1.094	-0.220	0.159	-0.963	0.578	-0.183	-0.016	-0.002	0.086	-0.067	0.188	0.110	0.185	-0.022
-0.349	0.118	-0.873	-0.210	0.171	-0.963	0.660	-0.516	0.116	-0.099	-0.019	0.154	0.276	0.205	0.036	-0.057
-0.260	0.068	-0.810	-0.205	0.182	-0.962	0.634	-0.297	0.093	-0.016	-0.081	0.216	0.188	0.257	0.099	-0.072
-0.330	0.025	-0.944	-0.204	0.185	-0.961	0.149	-0.066	-0.008	-0.086	-0.126	0.081	0.256	0.301	0.036	-0.085
-0.307	0.052	-1.066	-0.203	0.190	-0.961	0.302	-0.077	0.013	-0.064	-0.104	-0.042	0.233	0.276	0.159	-0.062
-0.318	0.191	-1.121	-0.198	0.203	-0.959	0.689	-0.286	-0.005	-0.081	0.022	-0.098	0.244	0.139	0.215	-0.072
-0.318	0.300	-1.176	-0.193	0.219	-0.956	0.857	-0.257	0.035	-0.086	0.114	-0.156	0.243	0.032	0.270	-0.081
-0.345	0.253	-0.948	-0.180	0.228	-0.957	0.522	-0.785	0.261	-0.126	0.059	0.073	0.269	0.080	0.043	-0.098
-0.283	0.122	-0.775	-0.169	0.235	-0.957	0.412	-0.663	0.243	-0.076	-0.080	0.247	0.207	0.213	0.130	-0.109
-0.260	0.102	-0.794	-0.166	0.236	-0.957	0.081	-0.212	0.175	-0.056	-0.100	0.227	0.183	0.234	0.109	-0.123
-0.233	0.017	-0.814	-0.161	0.238	-0.958	0.151	-0.310	0.194	-0.033	-0.186	0.208	0.156	0.321	0.088	-0.112
-0.218	0.075	-0.802	-0.156	0.236	-0.959	-0.073	-0.327	0.096	-0.024	-0.126	0.221	0.139	0.263	0.099	-0.075
-0.199	0.083	-0.798	-0.151	0.235	-0.960	-0.020	-0.291	0.054	-0.009	-0.118	0.226	0.118	0.256	0.103	-0.043
-0.087	0.064	-0.869	-0.143	0.246	-0.959	0.599	-0.399	-0.039	0.094	-0.148	0.154	0.005	0.276	0.031	-0.024
-0.087	0.064	-0.869	-0.139	0.258	-0.956	0.650	-0.162	-0.048	0.091	-0.160	0.151	0.004	0.277	0.030	0.008
-0.230	0.280	-1.157	-0.132	0.271	-0.953	0.709	-0.395	0.057	-0.059	0.043	-0.140	0.145	0.062	0.258	0.017
-0.133	0.300	-1.098	-0.131	0.284	-0.950	0.690	-0.073	0.023	0.036	0.049	-0.084	0.048	0.044	0.200	-0.009
-0.245	0.400	-1.098	-0.134	0.290	-0.948	0.306	0.139	0.025	-0.072	0.144	-0.086	0.158	0.056	0.201	-0.022
-0.299	0.404	-1.094	-0.127	0.295	-0.947	0.285	-0.422	0.111	-0.133	0.143	-0.083	0.210	0.060	0.197	-0.030
-0.183	0.369	-0.964	-0.125	0.297	-0.947	0.074	-0.081	-0.095	-0.020	0.106	0.046	0.093	0.026	0.068	-0.047
-0.214	0.404	-1.011	-0.124	0.298	-0.947	0.010	-0.079	0.008	-0.052	0.141	-0.001	0.122	0.061	0.116	-0.036
-0.187	0.454	-1.019	-0.122	0.300	-0.946	0.089	-0.117	-0.056	-0.027	0.189	-0.009	0.093	0.111	0.125	-0.016
-0.153	0.412	-1.046	-0.121	0.303	-0.945	0.164	-0.053	-0.017	0.006	0.143	-0.038	0.057	0.069	0.153	-0.000
-0.164	0.462	-1.042	-0.117	0.307	-0.944	0.186	-0.151	-0.067	-0.009	0.189	-0.035	0.069	0.119	0.149	0.011
-0.114	0.473	-1.027	-0.118	0.310	-0.943	0.120	0.036	-0.059	0.042	0.198	-0.020	0.018	0.130	0.134	0.007
-0.149	0.477	-1.015	-0.118	0.318	-0.941	0.396	0.046	-0.105	0.007	0.194	-0.011	0.052	0.133	0.122	0.003
-0.207	0.500	-1.023	-0.115	0.323	-0.939	0.248	-0.103	-0.121	-0.053	0.212	-0.021	0.109	0.156	0.130	0.011
-0.168	0.497	-1.035	-0.114	0.331	-0.937	0.389	-0.061	-0.114	-0.016	0.200	-0.035	0.070	0.151	0.142	0.003
-0.133	0.504	-1.078	-0.113	0.336	-0.935	0.198	0.004	-0.116	0.018	0.203	-0.080	0.036	0.158	0.186	0.003
-0.172	0.462	-1.098	-0.104	0.344	-0.933	0.450	-0.419	-0.135	-0.029	0.152	-0.102	0.074	0.115	0.206	-0.005
-0.141	0.470	-1.011	-0.104	0.354	-0.929	0.477	0.054	-0.160	0.002	0.150	-0.019	0.044	0.122	0.120	-0.011
-0.218	0.520	-0.979	-0.098	0.369	-0.924	0.786	-0.324	-0.076	-0.082	0.186	0.008	0.120	0.171	0.089	-0.035
-0.160	0.539	-0.956	-0.091	0.384	-0.919	0.812	-0.329	-0.140	-0.031	0.189	0.025	0.061	0.189	0.065	-0.048
-0.233	0.547	-1.054	-0.082	0.400	-0.913	0.833	-0.456	-0.083	-0.113	0.182	-0.079	0.133	0.196	0.162	-0.042
-0.199	0.574	-1.019	-0.080	0.410	-0.909	0.501	-0.096	-0.089	-0.080	0.199	-0.048	0.096	0.221	0.126	-0.023
-0.095	0.527	-1.035	-0.074	0.423	-0.903	0.726	-0.292	-0.111	0.018	0.139	-0.069	0.009	0.174	0.142	-0.017
-0.126	0.535	-1.070	-0.068	0.436	-0.897	0.727	-0.248	-0.190	-0.019	0.134	-0.110	0.021	0.180	0.177	0.008
-0.160	0.570	-1.109	-0.056	0.450	-0.891	0.738	-0.660	-0.057	-0.066	0.155	-0.156	0.056	0.213	0.217	0.023
-0.103	0.574	-1.117	-0.055	0.462	-0.885	0.690	0.001	-0.128	-0.009	0.147	-0.170	0.003	0.215	0.225	0.018
-0.107	0.512	-1.058	-0.041	0.476	-0.878	0.792	-0.770	-0.060	-0.027	0.071	-0.117	0.001	0.151	0.166	0.020
-0.149	0.527	-1.157	-0.044	0.487	-0.872	0.662	0.216	-0.143	-0.067	0.075	-0.222	0.044	0.164	0.265	0.027
-0.053	0.423	-0.952	-0.038	0.498	-0.866	0.609	-0.296	-0.101	0.024	-0.039	-0.023	0.052	0.058	0.061	-0.004
-0.053	0.423	-0.952	-0.036	0.504	-0.863	0.377	-0.060	-0.108	0.022	-0.046	-0.027	0.052	0.056	0.061	-0.015
-0.168	0.361	-0.877	-0.031	0.510	-0.860	0.368	-0.270	-0.071	-0.099	-0.113	0.045	0.064	0.008	0.013	-0.023
-0.099	0.408	-0.889	-0.029	0.514	-0.857	0.242	-0.055	-0.095	-0.031	-0.071	0.031	0.005	0.035	0.001	-0.046
-0.072	0.400	-0.845	-0.027	0.522	-0.852	0.502	-0.075	-0.121	-0.007	-0.087	0.069	0.032	0.025	0.045	-0.049
-0.145	0.408	-0.905	-0.019	0.530	-0.847	0.489	-0.410	-0.080	-0.087	-0.087	0.005	0.040	0.030	0.014	-0.061
-0.014	0.408	-0.810	-0.022	0.540	-0.841	0.583	0.263	-0.174	0.046	-0.097	0.094	0.091	0.028	0.081	-0.049
-0.233	0.450	-0.912	-0.013	0.547	-0.837	0.424	-0.545	-0.059	-0.182	-0.061	-0.013	0.127	0.069	0.021	-0.057
-0.014	0.462	-0.857	-0.012	0.554	-0.833	0.420	0.011	-0.097	0.036	-0.056	0.038	0.093	0.079	0.034	-0.053
-0.103	0.470	-0.826	-0.009	0.561	-0.828	0.422	-0.087	-0.102	-0.055	-0.055	0.065	0.005	0.085	0.066	-0.059
-0.083	0.400	-0.818	-0.000	0.570	-0.821	0.610	-0.521	-0.056	-0.044	-0.135	0.066	0.024	0.013	0.074	-0.036
-0.026	0.400	-0.798	0.002	0.578	-0.816	0.478	-0.106	-0.102	0.010	-0.142	0.081	0.081	0.010	0.094	-0.059
-0.064	0.470	-0.810	0.006	0.587	-0.810	0.564	-0.173	-0.105	-0.032	-0.081	0.063	0.042	0.077	0.083	-0.052
-0.091	0.473	-0.767	0.012	0.595	-0.804	0.534	-0.317	-0.111	-0.065	-0.086	0.100	0.014	0.078	0.127	-0.052
-0.018	0.462	-0.735	0.015	0.604	-0.797	0.553	-0.144	-0.078	0.005	-0.106	0.125	0.086	0.064	0.159	-0.053
-0.057	0.504	-0.778	0.021	0.610	-0.792	0.428	-0.304	-0.038	-0.038	-0.070	0.076	0.047	0.104	0.116	-0.057
-0.026	0.493	-0.802	0.020	0.618	-0.786	0.473	0.121	-0.083	-0.006	-0.089	0.047	0.077	0.090	0.094	-0.037
-0.099	0.570	-0.861	0.025	0.625	-0.780	0.475	-0.371	-0.040	-0.086	-0.019	-0.018	0.003	0.165	0.035	-0.033
0.020	0.570	-0.775	0.031	0.631	-0.775	0.431	-0.352	0.010	0.028	-0.026	0.064	0.120	0.162	0.122	-0.033
-0.010	0.547	-0.798	0.030	0.638	-0.770	0.423	0.086	-0.057	-0.002	-0.055	0.035	0.087	0.136	0.099	-0.024
-0.103	0.597	-0.901	0.031	0.643	-0.765	0.398	-0.079	-0.039	-0.096	-0.011	-0.072	0.007	0.183	0.004	-0.021
-0.007	0.620	-0.893	0.032	0.650	-0.760	0.416	0.008	-0.041	0.000	0.007	-0.070	0.087	0.203	0.004	-0.014
-0.099	0.647	-0.909	0.034	0.656	-0.754	0.425	-0.129	-0.073	-0.095	0.028	-0.091	0.008	0.227	0.013	-0.014
0.001	0.651	-0.928	0.038	0.662	-0.749	0.424	-0.212	-0.062	0.001	0.025	-0.116	0.090	0.228	0.033	-0.001
-0.049	0.612	-0.893	0.036	0.664	-0.746	0.207	0.210	-0.078	-0.047	-0.016	-0.083	0.038	0.187	0.003	-0.015
-0.007	0.609	-0.849	0.041	0.668	-0.743	0.219	-0.355	0.010	-0.009	-0.023	-0.042	0.077	0.180	0.046	-0.010
-0.053	0.593	-0.826	0.043	0.671	-0.740	0.232	-0.139	-0.038	-0.058	-0.042	-0.022	0.027	0.162	0.069	-0.021
-0.068	0.601	-0.897	0.041	0.674	-0.737	0.272	0.146	-0.055	-0.072	-0.037	-0.096	0.009	0.167	0.002	-0.017
-0.022	0.582	-0.822	0.043	0.677	-0.735	0.180	-0.114	-0.039	-0.028	-0.059	-0.023	0.052	0.145	0.073	-0.018
0.005	0.558	-0.826	0.045	0.679	-0.733	0.177	-0.086	-0.053	-0.003	-0.085	-0.029	0.076	0.119	0.069	-0.008
-0.018	0.570	-0.881	0.047	0.681	-0.731	0.186	-0.091	-0.046	-0.028	-0.075	-0.086	0.052	0.128	0.013	0.003
-0.007	0.585	-0.853	0.049	0.683	-0.729	0.140	-0.144	-0.049	-0.019	-0.061	-0.060	0.062	0.141	0.039	0.003
0.013	0.570	-0.853	0.050	0.685	-0.727	0.176	0.025	-0.103	-0.001	-0.079	-0.062	0.079	0.123	0.038	0.007
-0.033	0.570	-0.877	0.054	0.687	-0.725	0.151	-0.231	-0.038	-0.051	-0.081	-0.088	0.029	0.121	0.013	0.012
0.024	0.555	-0.845	0.056	0.688	-0.723	0.157	-0.061	-0.065	0.005	-0.098	-0.058	0.083	0.103	0.043	0.001
0.024	0.612	-0.857	0.056	0.690	-0.722	0.131	0.050	-0.065	0.005	-0.042	-0.071	0.080	0.157	0.029	0.003
-0.060	0.574	-0.869	0.061	0.692	-0.720	0.149	-0.407	-0.000	-0.085	-0.082	-0.085	0.010	0.115	0.017	0.005
0.043	0.597	-0.822	0.062	0.694	-0.718	0.164	0.021	-0.050	0.019	-0.061	-0.040	0.089	0.135	0.064	0.003
-0.022	0.609	-0.893	0.065	0.695	-0.716	0.089	-0.262	0.008	-0.050	-0.051	-0.112	0.019	0.144	0.007	-0.003
0.024	0.597	-0.834	0.066	0.695	-0.716	0.086	-0.035	-0.025	-0.004	-0.063	-0.054	0.061	0.129	0.052	0.009
0.017	0.574	-0.818	0.069	0.697	-0.714	0.115	-0.195	-0.023	-0.015	-0.088	-0.040	0.050	0.102	0.066	-0.004
0.017	0.566	-0.842	0.068	0.698	-0.713	0.136	0.071	-0.037	-0.014	-0.097	-0.065	0.046	0.091	0.041	-0.007
-0.030	0.574	-0.845	0.069	0.699	-0.711	0.109	-0.116	0.005	-0.061	-0.091	-0.070	0.003	0.096	0.036	-0.007
-0.014	0.612	-0.842	0.071	0.700	-0.710	0.098	-0.167	-0.005	-0.048	-0.053	-0.067	0.011	0.131	0.039	-0.009
0.024	0.601	-0.845	0.074	0.701	-0.709	0.083	-0.174	0.007	-0.012	-0.065	-0.072	0.049	0.116	0.032	-0.010
-0.007	0.632	-0.853	0.075	0.703	-0.708	0.109	-0.095	-0.023	-0.044	-0.036	-0.081	0.019	0.144	0.022	-0.013
0.032	0.585	-0.802	0.079	0.702	-0.708	0.005	-0.263	0.008	-0.009	-0.082	-0.030	0.058	0.093	0.071	-0.004
-0.033	0.601	-0.834	0.079	0.702	-0.708	-0.001	-0.031	-0.023	-0.074	-0.066	-0.062	0.007	0.104	0.036	-0.007
0.043	0.597	-0.849	0.083	0.702	-0.707	0.027	-0.279	-0.016	-0.001	-0.070	-0.078	0.070	0.096	0.018	0.001
0.009	0.601	-0.869	0.086	0.702	-0.707	0.029	-0.200	-0.019	-0.039	-0.066	-0.098	0.035	0.096	0.004	-0.004
0.063	0.616	-0.818	0.087	0.701	-0.707	-0.008	-0.090	-0.015	0.014	-0.050	-0.047	0.089	0.108	0.045	0.009
0.009	0.612	-0.826	0.089	0.701	-0.708	-0.042	-0.152	-0.016	-0.042	-0.053	-0.054	0.035	0.100	0.035	0.007
0.043	0.612	-0.845	0.091	0.700	-0.708	-0.007	-0.141	0.009	-0.009	-0.053	-0.073	0.070	0.097	0.014	0.013
0.040	0.597	-0.853	0.094	0.699	-0.709	-0.037	-0.190	0.003	-0.016	-0.067	-0.081	0.067	0.079	0.005	0.013
0.070	0.593	-0.826	0.094	0.697	-0.711	-0.106	-0.018	-0.009	0.015	-0.069	-0.051	0.097	0.071	0.032	0.015
0.070	0.593	-0.826	0.096	0.696	-0.712	-0.104	-0.167	0.005	0.013	-0.067	-0.050	0.097	0.067	0.031	0.014
0.028	0.589	-0.826	0.099	0.694	-0.713	-0.078	-0.234	-0.003	-0.033	-0.070	-0.049	0.055	0.059	0.030	0.002
0.059	0.601	-0.822	0.098	0.692	-0.715	-0.101	0.064	-0.014	-0.001	-0.057	-0.043	0.086	0.067	0.033	-0.003
-0.014	0.593	-0.845	0.102	0.690	-0.716	-0.126	-0.317	0.034	-0.078	-0.062	-0.065	0.011	0.056	0.007	-0.005
0.051	0.578	-0.842	0.103	0.689	-0.718	-0.087	-0.095	0.015	-0.014	-0.076	-0.060	0.076	0.038	0.009	0.007
0.063	0.616	-0.845	0.105	0.687	-0.719	-0.081	-0.159	0.011	-0.004	-0.036	-0.063	0.087	0.074	0.004	0.003
0.101	0.582	-0.838	0.106	0.686	-0.720	-0.080	-0.062	-0.012	0.033	-0.069	-0.054	0.125	0.036	0.011	0.014
0.032	0.574	-0.857	0.107	0.684	-0.722	-0.124	-0.052	0.004	-0.036	-0.075	-0.071	0.054	0.025	0.010	0.020
0.055	0.578	-0.845	0.109	0.681	-0.724	-0.166	-0.200	0.008	-0.016	-0.068	-0.057	0.077	0.025	0.001	0.019
0.105	0.578	-0.818	0.110	0.678	-0.727	-0.200	-0.032	-0.018	0.034	-0.065	-0.027	0.125	0.023	0.024	0.013
0.070	0.582	-0.834	0.112	0.673	-0.731	-0.277	-0.162	0.015	-0.003	-0.057	-0.039	0.090	0.024	0.006	0.020
0.082	0.582	-0.838	0.111	0.670	-0.734	-0.240	0.075	-0.038	0.009	-0.053	-0.039	0.100	0.022	0.000	0.019
0.093	0.574	-0.822	0.113	0.665	-0.738	-0.278	-0.087	-0.037	0.019	-0.057	-0.020	0.111	0.012	0.016	0.011
0.067	0.562	-0.830	0.113	0.661	-0.741	-0.217	0.055	-0.047	-0.008	-0.064	-0.024	0.083	0.003	0.007	0.008
0.074	0.531	-0.814	0.115	0.658	-0.744	-0.221	-0.124	-0.020	-0.002	-0.092	-0.006	0.090	0.038	0.022	-0.002
0.063	0.524	-0.830	0.115	0.655	-0.747	-0.183	-0.011	0.000	-0.014	-0.096	-0.019	0.079	0.049	0.006	-0.012
0.028	0.543	-0.853	0.114	0.651	-0.750	-0.222	-0.016	0.017	-0.048	-0.073	-0.039	0.044	0.033	0.018	-0.016
0.040	0.558	-0.849	0.114	0.649	-0.752	-0.156	-0.018	0.004	-0.036	-0.055	-0.033	0.056	0.021	0.015	-0.007
0.051	0.539	-0.834	0.118	0.645	-0.755	-0.194	-0.316	0.053	-0.029	-0.071	-0.015	0.067	0.044	0.000	-0.010
0.124	0.547	-0.834	0.118	0.643	-0.757	-0.141	0.025	0.014	0.045	-0.061	-0.013	0.140	0.038	0.002	-0.004
0.047	0.531	-0.845	0.120	0.641	-0.758	-0.112	-0.197	0.056	-0.034	-0.075	-0.024	0.063	0.056	0.016	0.004
0.078	0.527	-0.838	0.119	0.639	-0.760	-0.135	-0.001	0.059	-0.002	-0.077	-0.014	0.092	0.061	0.010	0.006
0.074	0.527	-0.889	0.119	0.637	-0.761	-0.096	-0.067	0.048	-0.007	-0.075	-0.064	0.088	0.063	0.063	-0.003
0.067	0.527	-0.845	0.121	0.636	-0.762	-0.091	-0.150	0.048	-0.016	-0.073	-0.019	0.079	0.065	0.021	-0.004
0.067	0.497	-0.861	0.121	0.635	-0.763	-0.057	-0.067	0.033	-0.016	-0.103	-0.034	0.079	0.098	0.038	-0.003
0.055	0.485	-0.826	0.122	0.634	-0.764	-0.028	-0.104	0.067	-0.028	-0.114	0.002	0.066	0.111	0.005	-0.004
0.090	0.497	-0.834	0.122	0.635	-0.763	0.082	-0.045	0.060	0.006	-0.103	-0.007	0.100	0.101	0.014	-0.001
0.074	0.524	-0.869	0.120	0.637	-0.762	0.124	0.056	0.066	-0.007	-0.078	-0.043	0.085	0.075	0.051	-0.000
0.074	0.524	-0.869	0.119	0.639	-0.760	0.149	-0.028	0.063	-0.007	-0.080	-0.045	0.084	0.076	0.053	0.006
0.063	0.543	-0.869	0.119	0.641	-0.758	0.154	-0.020	0.035	-0.018	-0.063	-0.047	0.072	0.058	0.055	0.002
0.074	0.497	-0.845	0.117	0.643	-0.757	0.167	0.131	0.007	-0.004	-0.111	-0.025	0.083	0.106	0.033	0.002
0.059	0.527	-0.845	0.118	0.645	-0.755	0.118	-0.102	0.031	-0.020	-0.082	-0.026	0.067	0.076	0.035	0.002
0.082	0.539	-0.834	0.116	0.646	-0.754	0.122	0.098	0.027	0.005	-0.072	-0.015	0.090	0.066	0.025	0.006
0.078	0.551	-0.842	0.117	0.647	-0.753	0.099	-0.081	0.018	-0.000	-0.061	-0.025	0.085	0.055	0.035	0.011
0.090	0.531	-0.845	0.117	0.648	-0.752	0.077	-0.056	-0.001	0.011	-0.082	-0.029	0.096	0.076	0.040	0.007
0.093	0.535	-0.861	0.116	0.649	-0.752	0.102	0.158	-0.072	0.016	-0.079	-0.046	0.100	0.073	0.057	0.009
0.040	0.508	-0.830	0.118	0.650	-0.751	0.090	-0.105	-0.031	-0.040	-0.107	-0.015	0.045	0.101	0.027	0.002
0.093	0.520	-0.826	0.117	0.651	-0.750	0.112	0.126	-0.058	0.015	-0.096	-0.012	0.098	0.090	0.025	0.006
0.040	0.527	-0.842	0.119	0.652	-0.749	0.076	-0.200	-0.005	-0.041	-0.089	-0.029	0.044	0.083	0.042	-0.002
0.117	0.535	-0.842	0.120	0.653	-0.747	0.116	0.009	-0.067	0.035	-0.083	-0.030	0.120	0.077	0.044	0.006
0.074	0.566	-0.806	0.123	0.654	-0.746	0.096	-0.117	-0.069	-0.010	-0.053	0.004	0.078	0.047	0.010	-0.000
0.078	0.547	-0.842	0.122	0.655	-0.746	0.061	0.139	-0.094	-0.005	-0.073	-0.032	0.081	0.067	0.047	0.008
0.078	0.543	-0.790	0.122	0.656	-0.745	0.082	0.025	-0.087	-0.006	-0.077	0.019	0.081	0.071	0.002	0.007
0.109	0.570	-0.790	0.123	0.657	-0.744	0.084	-0.038	-0.043	0.024	-0.051	0.018	0.111	0.045	0.000	0.004
0.117	0.543	-0.818	0.122	0.659	-0.742	0.186	0.098	-0.045	0.032	-0.080	-0.012	0.118	0.073	0.029	0.005
0.059	0.555	-0.802	0.122	0.663	-0.739	0.279	0.062	-0.029	-0.024	-0.073	0.001	0.061	0.062	0.015	0.009
0.086	0.555	-0.818	0.120	0.667	-0.735	0.321	0.135	0.015	0.005	-0.077	-0.019	0.087	0.064	0.032	0.012
0.086	0.566	-0.802	0.119	0.672	-0.731	0.358	0.029	-0.004	0.005	-0.070	-0.007	0.087	0.054	0.017	0.001
0.101	0.582	-0.826	0.117	0.676	-0.727	0.297	0.146	-0.003	0.023	-0.059	-0.034	0.102	0.040	0.041	0.000
0.063	0.574	-0.763	0.117	0.681	-0.723	0.323	-0.007	-0.015	-0.016	-0.071	0.025	0.063	0.049	0.021	0.001
0.051	0.585	-0.771	0.114	0.684	-0.721	0.269	0.295	-0.082	-0.024	-0.063	0.014	0.051	0.038	0.013	-0.004
0.093	0.574	-0.775	0.113	0.687	-0.718	0.221	0.125	-0.068	0.019	-0.077	0.008	0.093	0.051	0.008	-0.017
0.059	0.574	-0.763	0.112	0.690	-0.715	0.239	0.126	-0.085	-0.015	-0.080	0.017	0.058	0.052	0.019	-0.018
0.055	0.640	-0.739	0.112	0.693	-0.713	0.216	0.059	-0.091	-0.019	-0.017	0.038	0.054	0.012	0.042	-0.018
0.055	0.640	-0.739	0.112	0.695	-0.710	0.212	0.129	-0.095	-0.018	-0.020	0.035	0.054	0.011	0.042	-0.026
0.055	0.636	-0.739	0.110	0.698	-0.707	0.222	0.143	-0.053	-0.017	-0.026	0.033	0.053	0.006	0.042	-0.029
0.043	0.624	-0.755	0.108	0.702	-0.704	0.259	0.207	-0.032	-0.025	-0.041	0.014	0.042	0.007	0.026	-0.034
0.020	0.620	-0.794	0.107	0.705	-0.701	0.270	0.069	-0.034	-0.048	-0.049	-0.028	0.018	0.012	0.014	-0.027
0.009	0.647	-0.759	0.105	0.708	-0.699	0.209	0.124	-0.042	-0.058	-0.024	0.005	0.007	0.015	0.021	-0.028
0.082	0.616	-0.739	0.103	0.710	-0.697	0.197	0.253	-0.075	0.018	-0.058	0.022	0.079	0.017	0.041	-0.026
0.043	0.609	-0.708	0.101	0.713	-0.694	0.210	0.217	-0.070	-0.018	-0.068	0.052	0.041	0.026	0.072	-0.021
0.063	0.620	-0.708	0.099	0.714	-0.693	0.120	0.129	-0.044	0.003	-0.058	0.051	0.060	0.015	0.072	-0.015
0.063	0.624	-0.711	0.098	0.715	-0.692	0.094	0.158	-0.048	0.004	-0.055	0.046	0.060	0.012	0.067	-0.029
0.036	0.632	-0.739	0.095	0.716	-0.691	0.100	0.247	-0.063	-0.020	-0.048	0.018	0.033	0.004	0.040	-0.028
-0.003	0.616	-0.731	0.094	0.717	-0.691	0.054	0.111	-0.066	-0.058	-0.064	0.025	0.005	0.020	0.047	-0.030
0.047	0.597	-0.692	0.092	0.717	-0.691	0.044	0.177	-0.043	-0.006	-0.084	0.065	0.044	0.040	0.086	-0.039
0.063	0.624	-0.652	0.090	0.718	-0.690	0.102	0.209	-0.038	0.011	-0.058	0.103	0.060	0.013	0.124	-0.044
0.017	0.616	-0.672	0.085	0.720	-0.689	0.114	0.364	-0.035	-0.031	-0.067	0.083	0.013	0.021	0.104	-0.035
0.020	0.643	-0.660	0.080	0.721	-0.689	0.075	0.340	0.012	-0.022	-0.041	0.094	0.017	0.006	0.114	-0.034
0.036	0.632	-0.708	0.074	0.722	-0.688	0.095	0.442	0.030	-0.001	-0.055	0.046	0.033	0.006	0.066	-0.023
0.001	0.624	-0.767	0.067	0.723	-0.687	0.110	0.396	0.077	-0.029	-0.064	-0.014	0.002	0.014	0.006	-0.000
0.036	0.655	-0.798	0.059	0.725	-0.687	0.108	0.513	0.052	0.013	-0.034	-0.047	0.032	0.017	0.026	0.027
0.059	0.698	-0.802	0.048	0.726	-0.686	0.145	0.762	0.026	0.047	0.006	-0.052	0.055	0.059	0.030	0.023
0.032	0.663	-0.905	0.035	0.729	-0.684	0.200	0.837	0.090	0.033	-0.031	-0.156	0.028	0.024	0.133	-0.011
-0.107	0.601	-0.893	0.023	0.732	-0.681	0.233	0.848	0.061	-0.093	-0.095	-0.147	0.110	0.039	0.122	-0.061
-0.237	0.562	-0.782	0.017	0.733	-0.680	0.137	0.334	-0.010	-0.219	-0.135	-0.038	0.241	0.078	0.013	-0.088
-0.237	0.570	-0.668	0.014	0.735	-0.678	0.165	0.216	-0.054	-0.216	-0.130	0.074	0.241	0.071	0.101	-0.092
-0.099	0.647	-0.719	0.009	0.737	-0.676	0.182	0.450	-0.058	-0.072	-0.055	0.020	0.102	0.006	0.049	-0.074
0.020	0.682	-0.775	0.002	0.740	-0.673	0.198	0.600	-0.087	0.054	-0.022	-0.038	0.017	0.040	0.007	-0.036
0.009	0.647	-0.767	-0.000	0.742	-0.670	0.190	0.243	-0.044	0.045	-0.059	-0.032	0.006	0.005	0.000	0.049
-0.049	0.601	-0.775	-0.001	0.745	-0.667	0.224	0.056	-0.017	-0.012	-0.107	-0.043	0.052	0.042	0.009	0.103
0.136	0.543	-0.842	-0.001	0.748	-0.664	0.272	0.015	0.030	0.173	-0.168	-0.114	0.133	0.101	0.076	0.144
0.136	0.543	-0.842	-0.002	0.751	-0.660	0.308	0.035	0.063	0.174	-0.172	-0.118	0.133	0.101	0.077	0.185
0.190	0.562	-0.885	-0.005	0.756	-0.655	0.391	0.103	0.101	0.230	-0.157	-0.167	0.187	0.083	0.121	0.237
0.167	0.570	-0.916	-0.006	0.760	-0.650	0.357	-0.043	0.144	0.208	-0.153	-0.203	0.164	0.076	0.154	0.262
0.178	0.597	-0.885	-0.006	0.764	-0.645	0.352	-0.195	0.198	0.219	-0.130	-0.176	0.176	0.049	0.123	0.274
0.247	0.632	-0.857	-0.011	0.769	-0.639	0.444	0.203	0.250	0.294	-0.100	-0.154	0.245	0.015	0.096	0.277
0.182	0.663	-0.830	-0.016	0.776	-0.631	0.566	0.012	0.329	0.233	-0.076	-0.135	0.180	0.015	0.069	0.266
0.201	0.705	-0.826	-0.023	0.782	-0.623	0.565	0.228	0.294	0.259	-0.040	-0.140	0.199	0.057	0.066	0.249
0.120	0.728	-0.782	-0.028	0.788	-0.615	0.531	0.109	0.251	0.183	-0.023	-0.104	0.119	0.079	0.024	0.212
0.086	0.740	-0.778	-0.032	0.794	-0.607	0.475	0.090	0.208	0.153	-0.017	-0.107	0.084	0.090	0.021	0.194
0.036	0.790	-0.778	-0.035	0.798	-0.602	0.386	-0.031	0.228	0.106	0.029	-0.113	0.035	0.139	0.022	0.162
0.093	0.813	-0.711	-0.039	0.803	-0.595	0.422	0.079	0.213	0.167	0.048	-0.053	0.092	0.162	0.044	0.142
0.028	0.821	-0.731	-0.042	0.805	-0.591	0.261	-0.020	0.240	0.105	0.052	-0.076	0.027	0.169	0.023	0.124
0.013	0.817	-0.704	-0.045	0.808	-0.588	0.211	-0.063	0.231	0.092	0.046	-0.052	0.012	0.164	0.050	0.105
-0.022	0.810	-0.751	-0.048	0.809	-0.586	0.164	0.023	0.174	0.061	0.037	-0.102	0.022	0.155	0.002	0.073
-0.083	0.790	-0.751	-0.053	0.811	-0.583	0.158	0.287	0.127	0.005	0.016	-0.104	0.083	0.135	0.001	0.045
-0.110	0.790	-0.735	-0.054	0.812	-0.581	0.158	-0.078	0.117	-0.021	0.015	-0.090	0.109	0.135	0.015	0.024
-0.133	0.763	-0.711	-0.056	0.813	-0.580	0.084	-0.057	0.111	-0.042	-0.013	-0.068	0.132	0.107	0.037	-0.003
-0.118	0.783	-0.700	-0.056	0.814	-0.578	0.169	-0.189	0.136	-0.027	0.005	-0.058	0.116	0.125	0.048	-0.019
-0.153	0.794	-0.664	-0.060	0.815	-0.577	0.078	0.144	0.099	-0.058	0.016	-0.024	0.150	0.136	0.082	-0.027
-0.157	0.775	-0.688	-0.060	0.815	-0.576	0.078	-0.158	0.118	-0.061	-0.004	-0.048	0.153	0.115	0.058	-0.016
-0.157	0.763	-0.731	-0.058	0.815	-0.576	0.028	-0.315	0.092	-0.063	-0.016	-0.091	0.153	0.103	0.013	-0.028
-0.064	0.783	-0.664	-0.058	0.815	-0.576	-0.003	0.011	0.012	0.030	0.004	-0.024	0.060	0.122	0.079	-0.014
-0.168	0.728	-0.656	-0.058	0.813	-0.579	-0.131	-0.206	0.082	-0.075	-0.048	-0.014	0.163	0.067	0.086	-0.014
-0.083	0.705	-0.692	-0.059	0.813	-0.580	-0.022	0.003	0.099	0.012	-0.071	-0.048	0.078	0.043	0.049	-0.019
-0.157	0.725	-0.692	-0.058	0.812	-0.581	-0.071	-0.250	0.082	-0.063	-0.051	-0.047	0.151	0.061	0.048	-0.032
-0.141	0.713	-0.621	-0.058	0.811	-0.583	-0.056	-0.074	0.042	-0.047	-0.062	0.026	0.135	0.049	0.117	-0.018
-0.118	0.717	-0.633	-0.056	0.810	-0.584	-0.034	-0.297	0.071	-0.026	-0.057	0.015	0.111	0.052	0.104	-0.026
-0.076	0.698	-0.621	-0.054	0.809	-0.585	-0.030	-0.215	0.031	0.014	-0.076	0.028	0.068	0.031	0.115	-0.030
-0.103	0.709	-0.648	-0.054	0.808	-0.587	-0.102	-0.081	0.016	-0.013	-0.063	0.002	0.094	0.042	0.087	-0.028
-0.141	0.678	-0.621	-0.051	0.808	-0.587	0.028	-0.260	0.001	-0.054	-0.094	0.030	0.132	0.010	0.113	-0.030
-0.133	0.698	-0.656	-0.049	0.808	-0.587	-0.016	-0.149	-0.021	-0.049	-0.074	-0.005	0.123	0.028	0.077	-0.034
-0.130	0.721	-0.664	-0.047	0.807	-0.588	-0.021	-0.214	0.009	-0.047	-0.050	-0.012	0.118	0.051	0.067	-0.049
-0.110	0.744	-0.680	-0.046	0.807	-0.589	-0.008	-0.060	-0.001	-0.028	-0.027	-0.027	0.097	0.072	0.050	-0.044
-0.191	0.732	-0.700	-0.043	0.806	-0.590	-0.037	-0.329	0.004	-0.112	-0.037	-0.046	0.177	0.059	0.028	-0.042
-0.137	0.790	-0.719	-0.041	0.805	-0.591	-0.064	-0.173	-0.008	-0.060	0.022	-0.064	0.122	0.116	0.007	-0.037
-0.130	0.771	-0.711	-0.039	0.805	-0.592	-0.032	-0.194	-0.003	-0.054	0.003	-0.055	0.114	0.095	0.013	-0.035
-0.110	0.752	-0.708	-0.037	0.805	-0.593	0.000	-0.179	0.001	-0.037	-0.016	-0.051	0.094	0.074	0.016	-0.020
-0.099	0.748	-0.727	-0.034	0.804	-0.593	-0.009	-0.246	-0.009	-0.028	-0.019	-0.070	0.081	0.068	0.005	-0.012
-0.099	0.755	-0.700	-0.032	0.804	-0.594	0.012	-0.185	-0.030	-0.031	-0.011	-0.042	0.081	0.075	0.021	-0.006
-0.080	0.728	-0.711	-0.030	0.803	-0.595	-0.064	-0.173	-0.027	-0.014	-0.037	-0.053	0.061	0.046	0.008	0.007
-0.087	0.744	-0.723	-0.025	0.803	-0.596	-0.026	-0.314	-0.035	-0.026	-0.021	-0.064	0.069	0.060	0.006	0.000
-0.014	0.759	-0.688	-0.025	0.802	-0.597	-0.039	-0.008	-0.033	0.047	-0.005	-0.027	0.005	0.074	0.028	0.012
-0.110	0.748	-0.696	-0.020	0.801	-0.599	-0.099	-0.451	-0.004	-0.055	-0.015	-0.033	0.092	0.061	0.018	0.003
-0.003	0.744	-0.656	-0.017	0.799	-0.601	-0.089	-0.136	-0.058	0.050	-0.018	0.008	0.016	0.056	0.056	-0.006
-0.114	0.767	-0.727	-0.016	0.798	-0.603	-0.129	0.015	-0.119	-0.063	0.007	-0.060	0.095	0.077	0.016	-0.010
-0.126	0.736	-0.739	-0.013	0.796	-0.605	-0.142	-0.110	-0.078	-0.077	-0.022	-0.070	0.107	0.045	0.030	-0.006
-0.003	0.717	-0.641	-0.012	0.793	-0.609	-0.194	-0.034	-0.079	0.045	-0.039	0.032	0.017	0.023	0.066	-0.017
-0.068	0.725	-0.680	-0.009	0.791	-0.611	-0.141	-0.198	-0.046	-0.024	-0.029	-0.005	0.049	0.029	0.025	-0.006
-0.060	0.740	-0.700	-0.009	0.790	-0.613	-0.098	0.042	-0.034	-0.016	-0.012	-0.023	0.040	0.042	0.003	0.003
-0.026	0.721	-0.688	-0.006	0.789	-0.615	-0.107	-0.197	-0.019	0.016	-0.030	-0.009	0.005	0.020	0.012	-0.002
-0.049	0.732	-0.704	-0.003	0.787	-0.617	-0.120	-0.231	-0.033	-0.011	-0.017	-0.022	0.028	0.029	0.006	0.001
-0.037	0.725	-0.684	-0.003	0.785	-0.620	-0.145	0.125	-0.098	0.001	-0.022	-0.000	0.015	0.019	0.011	-0.006
-0.041	0.717	-0.692	-0.000	0.783	-0.622	-0.139	-0.153	-0.059	-0.006	-0.028	-0.006	0.018	0.009	0.001	-0.019
-0.095	0.713	-0.723	-0.001	0.782	-0.623	-0.052	0.164	-0.078	-0.059	-0.031	-0.036	0.071	0.003	0.033	-0.025
-0.095	0.713	-0.723	0.002	0.780	-0.625	-0.120	-0.309	-0.018	-0.063	-0.029	-0.034	0.070	0.000	0.036	-0.027
-0.068	0.721	-0.696	0.004	0.779	-0.627	-0.075	-0.099	-0.059	-0.038	-0.020	-0.005	0.042	0.005	0.011	-0.026
-0.045	0.725	-0.711	0.006	0.777	-0.629	-0.158	-0.073	-0.048	-0.017	-0.014	-0.018	0.018	0.007	0.030	-0.020
-0.030	0.732	-0.700	0.006	0.775	-0.632	-0.155	0.099	-0.115	-0.002	-0.004	-0.004	0.001	0.012	0.021	-0.016
-0.053	0.701	-0.739	0.007	0.773	-0.635	-0.166	0.072	-0.099	-0.025	-0.032	-0.040	0.023	0.021	0.063	-0.007
-0.053	0.701	-0.704	0.009	0.770	-0.638	-0.212	-0.047	-0.097	-0.027	-0.029	-0.001	0.021	0.023	0.030	-0.009
-0.026	0.701	-0.735	0.011	0.767	-0.641	-0.160	-0.034	-0.121	-0.003	-0.027	-0.030	0.008	0.024	0.064	-0.009
-0.045	0.701	-0.731	0.014	0.764	-0.645	-0.226	-0.091	-0.153	-0.025	-0.024	-0.023	0.009	0.026	0.063	-0.016
-0.018	0.686	-0.708	0.016	0.762	-0.648	-0.175	0.054	-0.160	-0.000	-0.037	0.004	0.019	0.044	0.042	-0.011
-0.072	0.667	-0.735	0.019	0.759	-0.651	-0.231	-0.085	-0.120	-0.057	-0.053	-0.020	0.033	0.065	0.072	-0.022
-0.010	0.678	-0.715	0.020	0.756	-0.654	-0.144	0.086	-0.152	0.004	-0.039	0.002	0.030	0.055	0.055	-0.024
-0.060	0.674	-0.708	0.021	0.754	-0.657	-0.186	0.042	-0.151	-0.048	-0.040	0.013	0.018	0.060	0.050	-0.027
-0.041	0.682	-0.727	0.024	0.751	-0.660	-0.184	-0.064	-0.181	-0.032	-0.030	-0.003	0.003	0.054	0.072	-0.025
-0.026	0.674	-0.743	0.028	0.749	-0.662	-0.163	-0.060	-0.174	-0.020	-0.035	-0.016	0.020	0.064	0.090	-0.031
-0.045	0.667	-0.723	0.029	0.746	-0.665	-0.180	0.143	-0.201	-0.040	-0.039	0.006	0.003	0.073	0.073	-0.023
-0.030	0.667	-0.735	0.031	0.744	-0.668	-0.142	0.006	-0.171	-0.027	-0.037	-0.003	0.020	0.075	0.088	-0.023
-0.018	0.686	-0.759	0.033	0.742	-0.670	-0.102	0.002	-0.156	-0.018	-0.016	-0.025	0.033	0.057	0.113	-0.021
-0.041	0.651	-0.759	0.033	0.740	-0.671	-0.104	0.163	-0.173	-0.041	-0.049	-0.023	0.011	0.093	0.116	-0.019
-0.007	0.655	-0.751	0.034	0.739	-0.672	-0.038	0.059	-0.122	-0.007	-0.044	-0.014	0.048	0.091	0.110	-0.020
-0.037	0.663	-0.751	0.037	0.739	-0.673	-0.003	-0.121	-0.108	-0.041	-0.036	-0.014	0.019	0.085	0.112	-0.017
-0.026	0.655	-0.751	0.039	0.738	-0.673	-0.033	-0.090	-0.083	-0.032	-0.042	-0.013	0.032	0.095	0.114	-0.020
0.009	0.674	-0.739	0.040	0.739	-0.673	0.055	0.112	-0.124	0.002	-0.023	-0.002	0.068	0.077	0.105	-0.020
-0.033	0.663	-0.723	0.043	0.739	-0.672	0.016	-0.198	-0.090	-0.044	-0.035	0.014	0.027	0.090	0.091	-0.018
0.013	0.674	-0.727	0.043	0.739	-0.672	0.059	0.178	-0.138	0.003	-0.024	0.009	0.075	0.080	0.097	-0.024
-0.018	0.655	-0.755	0.045	0.739	-0.672	0.018	-0.060	-0.078	-0.029	-0.043	-0.018	0.045	0.102	0.126	-0.033
-0.049	0.643	-0.739	0.045	0.740	-0.672	0.047	0.075	-0.099	-0.060	-0.055	-0.003	0.016	0.115	0.112	-0.036
-0.026	0.643	-0.711	0.045	0.740	-0.671	0.071	0.089	-0.108	-0.037	-0.055	0.024	0.041	0.116	0.087	-0.049
-0.064	0.636	-0.755	0.046	0.741	-0.669	0.111	-0.002	-0.066	-0.076	-0.064	-0.021	0.004	0.126	0.132	-0.047
-0.064	0.636	-0.755	0.046	0.743	-0.668	0.115	0.050	-0.085	-0.077	-0.065	-0.022	0.005	0.127	0.134	-0.043
0.013	0.663	-0.692	0.046	0.744	-0.667	0.089	0.125	-0.092	0.001	-0.039	0.040	0.083	0.102	0.073	-0.039
-0.018	0.663	-0.715	0.046	0.745	-0.666	0.120	0.054	-0.062	-0.030	-0.041	0.015	0.054	0.104	0.098	-0.032
-0.018	0.682	-0.735	0.046	0.747	-0.664	0.136	0.072	-0.075	-0.030	-0.023	-0.007	0.055	0.086	0.119	-0.023
-0.026	0.655	-0.743	0.045	0.748	-0.662	0.144	0.083	-0.057	-0.037	-0.052	-0.016	0.049	0.114	0.129	-0.028
-0.003	0.655	-0.715	0.044	0.749	-0.661	0.108	0.156	-0.057	-0.013	-0.053	0.010	0.073	0.116	0.103	-0.025
-0.022	0.690	-0.700	0.043	0.751	-0.659	0.126	0.138	-0.060	-0.031	-0.019	0.024	0.055	0.083	0.089	-0.019
-0.010	0.682	-0.711	0.042	0.753	-0.657	0.163	0.047	-0.027	-0.019	-0.029	0.010	0.067	0.092	0.103	-0.021
0.001	0.674	-0.743	0.040	0.755	-0.654	0.192	0.208	-0.046	-0.005	-0.039	-0.024	0.080	0.100	0.137	-0.025
-0.041	0.670	-0.731	0.040	0.758	-0.651	0.228	0.047	-0.049	-0.047	-0.045	-0.015	0.039	0.106	0.128	-0.021
-0.022	0.670	-0.692	0.040	0.760	-0.648	0.218	0.059	-0.048	-0.027	-0.048	0.021	0.059	0.107	0.091	-0.020
-0.022	0.667	-0.723	0.039	0.763	-0.645	0.232	0.094	-0.045	-0.027	-0.054	-0.014	0.059	0.113	0.125	-0.028
-0.014	0.701	-0.711	0.038	0.766	-0.642	0.246	0.151	-0.053	-0.018	-0.023	-0.005	0.066	0.080	0.115	-0.027
-0.045	0.690	-0.723	0.038	0.769	-0.638	0.277	0.035	-0.036	-0.048	-0.037	-0.021	0.036	0.093	0.128	-0.024
-0.030	0.682	-0.688	0.037	0.772	-0.634	0.255	0.108	-0.042	-0.032	-0.048	0.011	0.052	0.102	0.095	-0.021
-0.018	0.701	-0.711	0.037	0.775	-0.631	0.244	0.014	-0.011	-0.020	-0.032	-0.016	0.065	0.085	0.120	-0.028
-0.010	0.698	-0.696	0.035	0.779	-0.626	0.296	0.155	-0.029	-0.010	-0.039	-0.004	0.073	0.090	0.106	-0.022
-0.057	0.721	-0.700	0.033	0.782	-0.622	0.288	0.128	-0.018	-0.055	-0.019	-0.012	0.028	0.069	0.113	-0.016
-0.018	0.728	-0.700	0.033	0.786	-0.617	0.335	0.025	-0.012	-0.016	-0.015	-0.017	0.069	0.064	0.115	-0.019
-0.007	0.755	-0.676	0.033	0.789	-0.613	0.255	0.044	-0.022	-0.004	0.009	0.003	0.082	0.038	0.094	-0.015
-0.041	0.721	-0.696	0.032	0.792	-0.610	0.242	0.082	-0.011	-0.038	-0.028	-0.020	0.049	0.075	0.116	-0.003
0.013	0.713	-0.660	0.030	0.795	-0.606	0.292	0.151	-0.017	0.018	-0.039	0.011	0.104	0.084	0.083	-0.007
-0.003	0.721	-0.700	0.030	0.799	-0.601	0.299	0.060	-0.017	0.003	-0.035	-0.033	0.091	0.078	0.124	-0.011
-0.033	0.728	-0.648	0.028	0.802	-0.597	0.297	0.099	-0.009	-0.026	-0.030	0.014	0.062	0.072	0.075	-0.010
-0.037	0.748	-0.664	0.027	0.806	-0.592	0.312	0.068	0.019	-0.029	-0.014	-0.006	0.060	0.054	0.093	-0.016
-0.033	0.752	-0.652	0.025	0.809	-0.587	0.344	0.149	-0.005	-0.023	-0.014	0.001	0.065	0.051	0.083	-0.029
-0.033	0.752	-0.652	0.024	0.813	-0.582	0.289	0.115	-0.012	-0.021	-0.017	-0.004	0.066	0.052	0.085	-0.024
-0.068	0.744	-0.637	0.023	0.815	-0.579	0.238	-0.029	0.045	-0.055	-0.027	0.009	0.033	0.060	0.071	-0.022
-0.014	0.771	-0.641	0.021	0.818	-0.575	0.235	0.165	0.001	0.000	-0.003	0.001	0.088	0.034	0.076	-0.027
-0.037	0.775	-0.648	0.020	0.821	-0.571	0.245	0.142	-0.038	-0.021	-0.002	-0.010	0.066	0.030	0.085	-0.028
-0.068	0.767	-0.637	0.020	0.822	-0.569	0.172	0.015	-0.022	-0.052	-0.011	-0.001	0.035	0.039	0.075	-0.029
-0.037	0.767	-0.621	0.019	0.824	-0.566	0.194	0.111	-0.043	-0.021	-0.013	0.012	0.067	0.039	0.061	-0.039
-0.072	0.771	-0.613	0.019	0.826	-0.563	0.191	0.061	-0.041	-0.055	-0.011	0.017	0.032	0.036	0.054	-0.043
-0.064	0.775	-0.609	0.018	0.829	-0.560	0.197	0.102	-0.033	-0.047	-0.009	0.018	0.040	0.032	0.052	-0.041
-0.053	0.783	-0.597	0.016	0.830	-0.557	0.175	0.148	-0.014	-0.034	-0.003	0.028	0.052	0.025	0.041	-0.043
-0.053	0.790	-0.597	0.015	0.832	-0.554	0.174	0.149	-0.015	-0.032	0.003	0.025	0.052	0.018	0.042	-0.038
-0.041	0.779	-0.585	0.013	0.834	-0.552	0.168	0.154	0.002	-0.019	-0.010	0.034	0.063	0.031	0.032	-0.032
-0.049	0.767	-0.589	0.011	0.836	-0.549	0.162	0.092	0.037	-0.025	-0.023	0.028	0.054	0.043	0.037	-0.036
-0.041	0.728	-0.585	0.007	0.839	-0.545	0.285	0.236	0.050	-0.014	-0.065	0.028	0.062	0.082	0.034	-0.037
-0.099	0.752	-0.613	0.004	0.842	-0.540	0.316	0.205	0.084	-0.067	-0.045	-0.004	0.005	0.059	0.062	-0.034
-0.080	0.736	-0.593	-0.001	0.846	-0.534	0.378	0.168	0.123	-0.044	-0.064	0.010	0.023	0.075	0.043	-0.030
-0.049	0.752	-0.589	-0.005	0.850	-0.527	0.419	0.231	0.088	-0.009	-0.053	0.007	0.054	0.060	0.040	-0.027
-0.064	0.759	-0.609	-0.007	0.854	-0.520	0.414	0.162	0.048	-0.022	-0.049	-0.019	0.038	0.053	0.061	-0.013
-0.064	0.771	-0.609	-0.011	0.859	-0.513	0.442	0.288	0.056	-0.018	-0.042	-0.026	0.037	0.042	0.061	-0.000
-0.053	0.779	-0.617	-0.017	0.863	-0.505	0.482	0.442	0.076	-0.000	-0.039	-0.042	0.049	0.035	0.069	0.010
-0.064	0.802	-0.629	-0.025	0.868	-0.495	0.537	0.477	0.149	-0.005	-0.021	-0.064	0.037	0.013	0.082	0.020
-0.053	0.794	-0.625	-0.034	0.874	-0.485	0.626	0.603	0.201	0.016	-0.034	-0.071	0.049	0.021	0.078	0.012
-0.083	0.775	-0.664	-0.045	0.881	-0.471	0.776	0.617	0.265	-0.004	-0.061	-0.124	0.018	0.041	0.118	-0.003
-0.168	0.752	-0.609	-0.055	0.888	-0.457	0.817	0.458	0.310	-0.079	-0.091	-0.083	0.068	0.064	0.063	-0.024
-0.176	0.752	-0.538	-0.064	0.895	-0.442	0.823	0.331	0.321	-0.078	-0.098	-0.027	0.076	0.065	0.007	-0.039
-0.191	0.783	-0.467	-0.072	0.902	-0.426	0.853	0.404	0.241	-0.085	-0.074	0.028	0.091	0.034	0.077	-0.044
-0.149	0.833	-0.463	-0.080	0.908	-0.412	0.789	0.416	0.208	-0.035	-0.030	0.018	0.050	0.016	0.081	-0.027
-0.110	0.852	-0.479	-0.087	0.913	-0.398	0.733	0.494	0.169	0.011	-0.017	-0.012	0.012	0.035	0.064	-0.006
-0.118	0.891	-0.542	-0.092	0.918	-0.385	0.666	0.399	0.126	0.009	0.017	-0.087	0.020	0.074	0.001	0.030
-0.118	0.891	-0.542	-0.096	0.922	-0.375	0.550	0.255	0.100	0.013	0.013	-0.097	0.020	0.074	0.000	0.065
-0.076	0.825	-0.554	-0.098	0.925	-0.368	0.421	0.013	0.094	0.057	-0.056	-0.116	0.022	0.008	0.013	0.099
-0.030	0.802	-0.558	-0.099	0.928	-0.360	0.451	-0.123	0.095	0.104	-0.082	-0.127	0.068	0.015	0.017	0.123
0.013	0.810	-0.558	-0.100	0.931	-0.352	0.518	-0.024	0.109	0.148	-0.077	-0.136	0.110	0.008	0.018	0.159
-0.010	0.837	-0.542	-0.100	0.934	-0.343	0.532	-0.191	0.103	0.126	-0.054	-0.129	0.087	0.019	0.003	0.189
0.055	0.813	-0.538	-0.101	0.937	-0.334	0.543	-0.179	0.117	0.192	-0.080	-0.134	0.152	0.004	0.000	0.210
0.074	0.806	-0.542	-0.103	0.941	-0.322	0.653	-0.080	0.153	0.213	-0.092	-0.150	0.171	0.012	0.004	0.214
0.078	0.813	-0.499	-0.106	0.945	-0.309	0.722	0.053	0.195	0.220	-0.088	-0.120	0.175	0.004	0.039	0.228
0.013	0.833	-0.522	-0.110	0.949	-0.296	0.751	-0.153	0.277	0.159	-0.073	-0.157	0.110	0.015	0.014	0.227
0.059	0.840	-0.455	-0.116	0.953	-0.280	0.852	-0.035	0.323	0.211	-0.069	-0.105	0.156	0.023	0.080	0.216
0.043	0.898	-0.428	-0.121	0.957	-0.265	0.851	-0.051	0.339	0.201	-0.015	-0.093	0.141	0.081	0.108	0.196
0.001	0.933	-0.440	-0.127	0.960	-0.249	0.829	0.125	0.297	0.165	0.016	-0.120	0.098	0.115	0.095	0.182
-0.060	1.007	-0.432	-0.132	0.963	-0.234	0.841	-0.101	0.276	0.108	0.086	-0.128	0.037	0.189	0.102	0.178
-0.064	1.022	-0.376	-0.135	0.966	-0.222	0.708	-0.359	0.272	0.108	0.100	-0.085	0.033	0.204	0.157	0.157
0.024	1.057	-0.369	-0.139	0.968	-0.209	0.669	0.026	0.197	0.200	0.132	-0.090	0.122	0.239	0.164	0.142
-0.083	1.026	-0.329	-0.143	0.969	-0.199	0.519	-0.009	0.242	0.097	0.100	-0.060	0.014	0.207	0.203	0.130
-0.076	1.026	-0.306	-0.148	0.970	-0.191	0.467	-0.042	0.279	0.109	0.100	-0.045	0.022	0.207	0.227	0.114
-0.130	1.022	-0.333	-0.153	0.971	-0.182	0.465	-0.073	0.292	0.061	0.095	-0.081	0.032	0.203	0.199	0.083
-0.168	1.018	-0.309	-0.159	0.972	-0.175	0.370	0.008	0.302	0.028	0.091	-0.064	0.071	0.199	0.223	0.068
-0.145	1.022	-0.266	-0.165	0.971	-0.171	0.246	-0.048	0.306	0.057	0.095	-0.024	0.046	0.202	0.265	0.048
-0.203	1.003	-0.321	-0.170	0.971	-0.167	0.209	0.075	0.257	0.005	0.076	-0.083	0.103	0.183	0.209	0.038
-0.203	0.976	-0.262	-0.175	0.971	-0.165	0.107	0.026	0.219	0.009	0.050	-0.026	0.102	0.155	0.267	0.022
-0.187	0.976	-0.262	-0.178	0.970	-0.164	0.075	-0.031	0.186	0.028	0.050	-0.027	0.087	0.154	0.266	0.007
-0.272	0.956	-0.278	-0.182	0.970	-0.163	0.056	0.039	0.169	-0.053	0.032	-0.043	0.172	0.134	0.250	-0.011
-0.241	0.914	-0.239	-0.185	0.969	-0.164	0.004	-0.087	0.179	-0.019	-0.010	-0.003	0.141	0.091	0.289	-0.021
-0.291	0.953	-0.254	-0.188	0.968	-0.166	-0.114	-0.082	0.139	-0.066	0.030	-0.016	0.191	0.129	0.272	-0.028
-0.276	0.898	-0.282	-0.189	0.967	-0.170	-0.115	-0.298	0.098	-0.049	-0.024	-0.040	0.175	0.075	0.244	-0.024
-0.260	0.914	-0.321	-0.191	0.966	-0.175	-0.170	-0.168	0.106	-0.032	-0.007	-0.074	0.161	0.090	0.204	-0.024
-0.257	0.906	-0.282	-0.192	0.965	-0.180	-0.199	-0.204	0.101	-0.026	-0.014	-0.030	0.157	0.081	0.243	-0.015
-0.249	0.906	-0.266	-0.192	0.964	-0.184	-0.214	-0.153	0.024	-0.019	-0.013	-0.009	0.151	0.081	0.259	-0.015
-0.253	0.906	-0.286	-0.192	0.963	-0.189	-0.191	-0.136	0.010	-0.022	-0.013	-0.024	0.155	0.080	0.239	-0.020
-0.276	0.914	-0.306	-0.192	0.962	-0.195	-0.227	-0.253	0.024	-0.045	-0.004	-0.038	0.179	0.087	0.218	-0.028
-0.264	0.910	-0.274	-0.192	0.961	-0.201	-0.282	-0.158	0.036	-0.033	-0.007	-0.001	0.168	0.083	0.249	-0.029
-0.287	0.902	-0.266	-0.193	0.959	-0.206	-0.196	-0.299	0.085	-0.056	-0.013	0.012	0.192	0.074	0.256	-0.029
-0.260	0.914	-0.313	-0.194	0.958	-0.211	-0.175	-0.269	0.078	-0.028	-0.000	-0.030	0.165	0.085	0.208	-0.025
-0.260	0.937	-0.313	-0.195	0.957	-0.215	-0.157	-0.193	0.088	-0.027	0.024	-0.026	0.165	0.106	0.207	-0.028
-0.260	0.976	-0.337	-0.196	0.956	-0.218	-0.144	-0.031	0.037	-0.026	0.063	-0.047	0.165	0.143	0.182	-0.022
-0.287	0.956	-0.302	-0.195	0.956	-0.221	-0.044	-0.375	0.065	-0.054	0.045	-0.009	0.193	0.123	0.216	-0.024
-0.264	0.964	-0.306	-0.195	0.955	-0.223	-0.065	-0.174	0.012	-0.031	0.053	-0.011	0.170	0.129	0.211	-0.027
-0.276	0.968	-0.341	-0.194	0.955	-0.225	-0.064	-0.126	-0.045	-0.044	0.057	-0.044	0.181	0.131	0.174	-0.025
-0.283	0.972	-0.353	-0.192	0.954	-0.228	-0.094	-0.352	-0.013	-0.053	0.061	-0.053	0.188	0.133	0.161	-0.018
-0.233	0.980	-0.329	-0.190	0.954	-0.229	-0.032	-0.109	-0.072	-0.005	0.069	-0.027	0.138	0.139	0.183	-0.016
-0.257	0.972	-0.345	-0.189	0.954	-0.232	-0.098	-0.085	-0.089	-0.030	0.062	-0.040	0.160	0.130	0.166	-0.018
-0.253	0.976	-0.349	-0.186	0.954	-0.235	-0.099	-0.174	-0.114	-0.029	0.066	-0.041	0.156	0.132	0.160	-0.015
-0.264	0.937	-0.325	-0.182	0.954	-0.237	-0.071	-0.236	-0.132	-0.044	0.027	-0.014	0.167	0.092	0.183	-0.024
-0.237	0.925	-0.309	-0.179	0.954	-0.239	-0.040	-0.200	-0.136	-0.020	0.016	0.003	0.139	0.079	0.197	-0.017
-0.264	0.937	-0.345	-0.175	0.954	-0.243	-0.117	-0.333	-0.147	-0.051	0.028	-0.028	0.166	0.089	0.159	-0.024
-0.195	0.964	-0.341	-0.171	0.954	-0.245	-0.058	-0.279	-0.133	0.015	0.054	-0.022	0.096	0.115	0.162	-0.009
-0.276	0.941	-0.361	-0.168	0.954	-0.248	-0.078	-0.292	-0.119	-0.069	0.031	-0.039	0.175	0.091	0.141	-0.009
-0.164	0.949	-0.341	-0.165	0.954	-0.251	-0.152	-0.079	-0.110	0.040	0.039	-0.016	0.063	0.097	0.159	-0.004
-0.218	0.922	-0.317	-0.163	0.953	-0.254	-0.125	0.039	-0.132	-0.016	0.012	0.010	0.117	0.069	0.181	-0.005
-0.214	0.929	-0.341	-0.159	0.953	-0.258	-0.160	-0.268	-0.134	-0.016	0.021	-0.009	0.112	0.076	0.155	0.005
-0.183	0.949	-0.353	-0.156	0.952	-0.262	-0.220	0.012	-0.188	0.011	0.041	-0.017	0.081	0.094	0.142	-0.005
-0.195	0.898	-0.345	-0.152	0.952	-0.267	-0.222	-0.065	-0.206	-0.004	-0.009	-0.004	0.091	0.042	0.148	-0.004
-0.195	0.898	-0.345	-0.147	0.951	-0.272	-0.222	-0.077	-0.207	-0.009	-0.009	0.001	0.090	0.041	0.146	-0.005
-0.203	0.925	-0.365	-0.143	0.950	-0.277	-0.246	-0.145	-0.170	-0.020	0.019	-0.014	0.097	0.067	0.125	-0.014
-0.195	0.929	-0.353	-0.140	0.949	-0.281	-0.213	-0.040	-0.182	-0.016	0.024	0.002	0.089	0.070	0.135	-0.014
-0.218	0.956	-0.392	-0.137	0.948	-0.286	-0.208	-0.157	-0.147	-0.042	0.052	-0.032	0.111	0.095	0.094	-0.012
-0.180	0.960	-0.365	-0.133	0.948	-0.290	-0.163	-0.077	-0.145	-0.007	0.056	-0.001	0.072	0.098	0.120	-0.018
-0.172	0.949	-0.380	-0.131	0.947	-0.292	-0.149	0.054	-0.169	-0.002	0.045	-0.014	0.063	0.085	0.103	-0.021
-0.214	0.953	-0.373	-0.127	0.947	-0.296	-0.141	-0.155	-0.176	-0.048	0.050	-0.003	0.105	0.088	0.110	-0.018
-0.199	0.945	-0.384	-0.123	0.947	-0.298	-0.106	-0.108	-0.189	-0.036	0.042	-0.012	0.088	0.080	0.097	-0.017
-0.180	0.949	-0.396	-0.119	0.946	-0.301	-0.151	-0.065	-0.185	-0.021	0.047	-0.021	0.069	0.083	0.084	-0.030
-0.160	0.991	-0.388	-0.115	0.946	-0.304	-0.129	0.101	-0.237	-0.005	0.090	-0.011	0.049	0.124	0.090	-0.018
-0.222	0.937	-0.384	-0.111	0.945	-0.308	-0.169	-0.191	-0.182	-0.071	0.036	-0.003	0.110	0.069	0.093	-0.017
-0.137	0.922	-0.400	-0.108	0.944	-0.311	-0.168	0.109	-0.220	0.011	0.022	-0.016	0.025	0.053	0.076	-0.019
-0.180	0.933	-0.416	-0.103	0.944	-0.315	-0.181	-0.092	-0.200	-0.036	0.034	-0.028	0.066	0.064	0.059	-0.027
-0.164	0.937	-0.400	-0.100	0.943	-0.319	-0.188	0.018	-0.199	-0.024	0.039	-0.009	0.050	0.067	0.074	-0.012
-0.191	0.941	-0.412	-0.097	0.941	-0.323	-0.242	-0.089	-0.158	-0.054	0.044	-0.016	0.076	0.070	0.061	-0.021
-0.122	0.929	-0.408	-0.092	0.940	-0.329	-0.258	-0.177	-0.172	0.011	0.034	-0.006	0.006	0.058	0.064	-0.020
-0.160	0.937	-0.404	-0.089	0.939	-0.333	-0.227	0.065	-0.213	-0.031	0.044	0.002	0.044	0.065	0.067	-0.016
-0.149	0.925	-0.416	-0.085	0.937	-0.338	-0.243	-0.074	-0.202	-0.023	0.034	-0.005	0.031	0.052	0.055	-0.013
-0.130	0.937	-0.440	-0.081	0.935	-0.344	-0.300	-0.096	-0.203	-0.008	0.047	-0.023	0.012	0.063	0.030	-0.024
-0.149	0.933	-0.424	-0.076	0.934	-0.350	-0.294	-0.088	-0.206	-0.032	0.045	-0.001	0.030	0.058	0.045	-0.028
-0.168	0.949	-0.451	-0.072	0.932	-0.356	-0.326	-0.078	-0.216	-0.055	0.063	-0.023	0.049	0.073	0.017	-0.021
-0.172	0.922	-0.455	-0.070	0.929	-0.363	-0.342	0.238	-0.234	-0.061	0.038	-0.020	0.052	0.046	0.012	-0.028
-0.080	0.910	-0.424	-0.065	0.927	-0.370	-0.354	-0.289	-0.166	0.026	0.029	0.018	0.041	0.034	0.043	-0.032
-0.145	0.902	-0.455	-0.062	0.925	-0.375	-0.282	0.180	-0.226	-0.042	0.023	-0.008	0.024	0.026	0.011	-0.026
-0.149	0.906	-0.436	-0.057	0.923	-0.381	-0.302	-0.218	-0.184	-0.050	0.029	0.018	0.027	0.029	0.031	-0.033
-0.099	0.914	-0.443	-0.053	0.920	-0.388	-0.356	-0.085	-0.171	-0.004	0.039	0.017	0.023	0.036	0.022	-0.033
-0.183	0.902	-0.455	-0.050	0.917	-0.395	-0.398	-0.003	-0.204	-0.091	0.030	0.013	0.061	0.025	0.010	-0.022
-0.064	0.910	-0.475	-0.046	0.914	-0.403	-0.408	0.017	-0.221	0.024	0.041	0.001	0.059	0.032	0.010	-0.009
-0.064	0.910	-0.475	-0.042	0.911	-0.411	-0.429	-0.115	-0.206	0.020	0.045	0.009	0.059	0.032	0.010	-0.017
-0.060	0.856	-0.487	-0.039	0.907	-0.419	-0.457	0.190	-0.254	0.020	-0.006	0.006	0.063	0.022	0.022	-0.006
-0.130	0.864	-0.507	-0.032	0.903	-0.429	-0.529	-0.292	-0.240	-0.055	0.007	-0.004	0.005	0.015	0.042	-0.012
-0.110	0.875	-0.522	-0.027	0.898	-0.440	-0.553	-0.122	-0.231	-0.041	0.023	-0.009	0.014	0.004	0.058	-0.014
-0.064	0.879	-0.503	-0.023	0.892	-0.451	-0.599	-0.024	-0.242	0.000	0.032	0.021	0.060	0.001	0.038	-0.020
-0.045	0.864	-0.507	-0.018	0.887	-0.461	-0.562	-0.114	-0.236	0.014	0.022	0.028	0.080	0.016	0.042	-0.007
-0.049	0.821	-0.499	-0.011	0.882	-0.471	-0.573	-0.213	-0.243	0.004	-0.015	0.046	0.076	0.059	0.034	-0.006
-0.030	0.810	-0.542	-0.007	0.876	-0.481	-0.576	0.076	-0.305	0.019	-0.021	0.013	0.096	0.071	0.078	-0.018
-0.072	0.825	-0.554	-0.002	0.871	-0.491	-0.512	0.017	-0.280	-0.028	-0.000	0.010	0.053	0.055	0.090	-0.028
-0.107	0.844	-0.550	0.001	0.866	-0.499	-0.493	0.116	-0.251	-0.065	0.024	0.023	0.019	0.036	0.086	-0.035
-0.064	0.825	-0.518	0.003	0.862	-0.508	-0.485	0.129	-0.217	-0.025	0.009	0.063	0.061	0.055	0.054	-0.040
-0.080	0.813	-0.566	0.006	0.857	-0.516	-0.448	0.019	-0.203	-0.044	0.003	0.024	0.046	0.066	0.102	-0.039
-0.033	0.779	-0.558	0.008	0.853	-0.522	-0.394	0.076	-0.186	0.000	-0.028	0.038	0.092	0.101	0.094	-0.032
-0.041	0.775	-0.566	0.012	0.849	-0.528	-0.329	-0.079	-0.170	-0.011	-0.028	0.036	0.084	0.105	0.101	-0.034
-0.041	0.779	-0.550	0.013	0.846	-0.533	-0.243	0.146	-0.183	-0.012	-0.022	0.056	0.083	0.101	0.084	-0.032
-0.083	0.790	-0.585	0.013	0.844	-0.537	-0.236	0.170	-0.130	-0.055	-0.007	0.025	0.041	0.089	0.119	-0.035
-0.057	0.821	-0.585	0.015	0.841	-0.541	-0.256	-0.033	-0.094	-0.029	0.027	0.029	0.067	0.057	0.118	-0.034
-0.045	0.786	-0.585	0.016	0.839	-0.544	-0.134	-0.067	-0.057	-0.019	-0.006	0.032	0.079	0.091	0.118	-0.043
-0.018	0.744	-0.538	0.015	0.838	-0.545	-0.082	0.238	-0.066	0.010	-0.048	0.081	0.105	0.133	0.070	-0.036
-0.080	0.748	-0.538	0.014	0.838	-0.546	-0.045	0.105	-0.051	-0.051	-0.044	0.082	0.044	0.128	0.069	-0.037
-0.041	0.767	-0.581	0.013	0.837	-0.546	-0.013	0.179	-0.064	-0.012	-0.024	0.039	0.083	0.108	0.112	-0.041
-0.060	0.767	-0.581	0.013	0.837	-0.547	-0.008	0.082	-0.045	-0.030	-0.024	0.039	0.064	0.108	0.112	-0.042
-0.064	0.794	-0.574	0.012	0.837	-0.547	-0.023	0.061	-0.024	-0.033	0.004	0.047	0.060	0.080	0.104	-0.030
-0.041	0.775	-0.570	0.010	0.837	-0.547	0.013	0.267	-0.047	-0.008	-0.015	0.051	0.084	0.099	0.099	-0.028
-0.033	0.767	-0.574	0.010	0.837	-0.548	-0.007	0.026	-0.004	0.001	-0.023	0.048	0.092	0.106	0.103	-0.025
-0.026	0.755	-0.550	0.007	0.837	-0.548	0.011	0.270	-0.012	0.011	-0.034	0.071	0.101	0.117	0.078	-0.029
-0.053	0.755	-0.581	0.005	0.837	-0.547	0.038	0.171	0.012	-0.013	-0.034	0.039	0.074	0.116	0.109	-0.036
-0.099	0.763	-0.577	0.004	0.838	-0.546	0.086	0.062	-0.028	-0.059	-0.027	0.042	0.029	0.107	0.104	-0.040
-0.091	0.717	-0.585	0.001	0.839	-0.543	0.158	0.221	-0.001	-0.049	-0.075	0.032	0.037	0.153	0.111	-0.048
-0.064	0.740	-0.550	-0.002	0.842	-0.540	0.235	0.243	0.024	-0.019	-0.054	0.064	0.065	0.128	0.074	-0.043
-0.087	0.725	-0.562	-0.005	0.845	-0.535	0.310	0.183	0.077	-0.038	-0.073	0.047	0.042	0.142	0.085	-0.027
-0.045	0.763	-0.574	-0.011	0.849	-0.528	0.423	0.362	0.079	0.009	-0.038	0.029	0.084	0.102	0.095	-0.010
-0.053	0.783	-0.609	-0.016	0.854	-0.520	0.472	0.400	0.097	0.007	-0.024	-0.015	0.077	0.080	0.129	0.014
-0.049	0.786	-0.625	-0.022	0.859	-0.511	0.542	0.289	0.123	0.016	-0.025	-0.039	0.081	0.074	0.144	0.039
-0.018	0.767	-0.676	-0.029	0.865	-0.502	0.534	0.549	0.106	0.054	-0.049	-0.100	0.112	0.092	0.193	0.030
-0.057	0.779	-0.715	-0.039	0.870	-0.492	0.547	0.878	0.065	0.025	-0.043	-0.148	0.074	0.079	0.231	-0.003
-0.180	0.790	-0.680	-0.047	0.873	-0.485	0.422	0.671	0.045	-0.091	-0.035	-0.120	0.050	0.065	0.194	-0.044
-0.257	0.794	-0.534	-0.051	0.877	-0.478	0.365	0.409	-0.011	-0.163	-0.034	0.020	0.127	0.060	0.046	-0.071
-0.260	0.802	-0.471	-0.054	0.880	-0.472	0.374	0.205	0.011	-0.164	-0.030	0.077	0.131	0.050	0.019	-0.076
-0.153	0.833	-0.534	-0.057	0.884	-0.465	0.384	0.314	-0.012	-0.053	-0.003	0.007	0.023	0.017	0.042	-0.054
-0.053	0.837	-0.550	-0.059	0.886	-0.459	0.322	0.296	-0.030	0.049	-0.002	-0.014	0.077	0.012	0.056	-0.018
-0.049	0.856	-0.570	-0.060	0.889	-0.453	0.319	0.257	-0.057	0.054	0.015	-0.040	0.080	0.009	0.073	0.033
-0.095	0.848	-0.577	-0.060	0.892	-0.448	0.343	0.059	-0.046	0.007	0.004	-0.053	0.033	0.003	0.079	0.073
-0.045	0.794	-0.597	-0.059	0.895	-0.442	0.350	-0.123	0.006	0.056	-0.053	-0.078	0.083	0.049	0.097	0.106
0.017	0.759	-0.637	-0.059	0.898	-0.437	0.341	-0.089	0.062	0.118	-0.090	-0.123	0.144	0.083	0.134	0.137
0.082	0.752	-0.637	-0.060	0.901	-0.430	0.402	-0.002	0.077	0.184	-0.101	-0.129	0.209	0.089	0.132	0.177
0.090	0.798	-0.637	-0.060	0.903	-0.424	0.347	-0.020	0.055	0.192	-0.057	-0.135	0.216	0.041	0.130	0.208
0.090	0.825	-0.633	-0.059	0.906	-0.419	0.369	-0.080	-0.004	0.191	-0.033	-0.136	0.216	0.013	0.124	0.220
0.097	0.810	-0.641	-0.059	0.909	-0.412	0.394	-0.043	0.028	0.198	-0.052	-0.150	0.223	0.027	0.130	0.221
0.074	0.794	-0.629	-0.059	0.912	-0.405	0.442	-0.191	0.120	0.175	-0.071	-0.145	0.200	0.041	0.116	0.229
0.090	0.802	-0.593	-0.062	0.916	-0.395	0.554	0.068	0.163	0.194	-0.067	-0.119	0.214	0.032	0.078	0.218
0.132	0.844	-0.581	-0.066	0.921	-0.385	0.622	0.012	0.223	0.240	-0.029	-0.118	0.256	0.011	0.064	0.204
0.028	0.891	-0.574	-0.069	0.925	-0.373	0.681	-0.018	0.204	0.140	0.013	-0.122	0.152	0.059	0.054	0.195
0.024	0.941	-0.534	-0.072	0.930	-0.361	0.627	0.052	0.158	0.139	0.059	-0.093	0.148	0.111	0.012	0.186
0.024	0.941	-0.534	-0.075	0.933	-0.352	0.520	0.035	0.142	0.142	0.056	-0.102	0.148	0.112	0.010	0.158
0.051	0.972	-0.479	-0.078	0.936	-0.342	0.527	0.035	0.159	0.172	0.083	-0.056	0.174	0.145	0.048	0.135
-0.010	0.995	-0.455	-0.081	0.939	-0.334	0.461	0.047	0.185	0.114	0.104	-0.040	0.112	0.170	0.074	0.121
-0.072	1.003	-0.428	-0.084	0.941	-0.327	0.365	-0.017	0.171	0.055	0.109	-0.019	0.050	0.179	0.104	0.090
-0.064	0.968	-0.479	-0.088	0.943	-0.320	0.385	0.164	0.143	0.067	0.072	-0.077	0.058	0.145	0.055	0.064
-0.149	0.983	-0.475	-0.090	0.944	-0.316	0.250	-0.248	0.171	-0.016	0.087	-0.076	0.027	0.162	0.061	0.050
-0.103	0.980	-0.447	-0.093	0.946	-0.311	0.276	0.059	0.131	0.033	0.082	-0.053	0.019	0.160	0.090	0.030
-0.103	0.972	-0.428	-0.094	0.947	-0.307	0.244	0.096	0.059	0.035	0.073	-0.038	0.019	0.153	0.111	0.006
-0.199	0.941	-0.420	-0.097	0.947	-0.305	0.114	-0.041	0.146	-0.058	0.041	-0.031	0.078	0.123	0.121	0.011
-0.183	0.898	-0.404	-0.099	0.948	-0.304	0.112	-0.261	0.157	-0.041	-0.001	-0.016	0.063	0.082	0.138	-0.014
-0.118	0.906	-0.420	-0.101	0.948	-0.302	0.091	0.137	0.076	0.026	0.006	-0.033	0.002	0.091	0.125	-0.030
-0.233	0.922	-0.400	-0.103	0.948	-0.302	0.060	-0.105	0.124	-0.087	0.021	-0.014	0.114	0.108	0.146	-0.019
-0.183	0.906	-0.376	-0.104	0.948	-0.302	0.040	-0.289	0.133	-0.036	0.006	0.010	0.065	0.093	0.172	-0.012
-0.145	0.918	-0.424	-0.105	0.947	-0.304	-0.084	-0.232	0.109	0.003	0.018	-0.035	0.027	0.106	0.127	-0.015
-0.145	0.898	-0.396	-0.104	0.946	-0.307	-0.078	-0.435	0.089	0.002	-0.000	-0.004	0.028	0.088	0.156	-0.010
-0.107	0.922	-0.341	-0.105	0.945	-0.309	-0.112	-0.012	0.031	0.041	0.024	0.054	0.010	0.112	0.213	-0.002
-0.203	0.910	-0.392	-0.105	0.944	-0.312	-0.114	-0.100	0.056	-0.054	0.013	0.005	0.087	0.102	0.164	-0.014
-0.153	0.906	-0.416	-0.106	0.943	-0.314	-0.105	-0.133	0.079	-0.003	0.010	-0.016	0.038	0.099	0.142	-0.023
-0.199	0.925	-0.396	-0.108	0.943	-0.316	-0.084	-0.047	0.121	-0.047	0.030	0.006	0.085	0.119	0.163	-0.038
-0.187	0.910	-0.384	-0.111	0.941	-0.318	-0.093	-0.134	0.162	-0.034	0.016	0.020	0.075	0.104	0.177	-0.029
-0.222	0.914	-0.424	-0.113	0.940	-0.321	-0.121	-0.137	0.153	-0.066	0.021	-0.016	0.110	0.108	0.139	-0.037
-0.157	0.925	-0.376	-0.115	0.939	-0.325	-0.164	-0.150	0.149	0.001	0.034	0.035	0.046	0.120	0.188	-0.033
-0.199	0.933	-0.424	-0.116	0.937	-0.330	-0.222	-0.145	0.107	-0.040	0.043	-0.008	0.089	0.129	0.142	-0.027
-0.195	0.906	-0.440	-0.117	0.935	-0.335	-0.245	-0.120	0.075	-0.035	0.018	-0.019	0.085	0.102	0.127	-0.028
-0.180	0.879	-0.447	-0.117	0.933	-0.340	-0.267	-0.071	0.012	-0.020	-0.006	-0.021	0.070	0.076	0.121	-0.022
-0.222	0.875	-0.424	-0.117	0.931	-0.346	-0.306	0.022	-0.031	-0.062	-0.008	0.008	0.113	0.072	0.145	-0.012
-0.133	0.856	-0.428	-0.116	0.928	-0.353	-0.363	-0.160	0.014	0.025	-0.025	0.012	0.025	0.054	0.143	-0.004
-0.137	0.895	-0.443	-0.116	0.926	-0.360	-0.357	-0.009	-0.017	0.021	0.016	0.003	0.029	0.093	0.128	0.003
-0.137	0.895	-0.443	-0.114	0.923	-0.368	-0.337	-0.344	0.039	0.019	0.019	0.010	0.029	0.093	0.129	0.006
-0.130	0.895	-0.463	-0.114	0.921	-0.373	-0.259	0.039	-0.037	0.026	0.020	-0.005	0.021	0.093	0.110	0.002
-0.214	0.868	-0.483	-0.112	0.919	-0.378	-0.273	-0.278	0.008	-0.060	-0.004	-0.019	0.106	0.066	0.091	-0.001
-0.160	0.895	-0.491	-0.111	0.917	-0.384	-0.286	-0.151	-0.028	-0.008	0.025	-0.021	0.052	0.093	0.084	-0.006
-0.145	0.887	-0.467	-0.110	0.914	-0.390	-0.302	-0.108	-0.022	0.006	0.019	0.009	0.037	0.086	0.108	-0.018
-0.153	0.887	-0.463	-0.109	0.911	-0.397	-0.331	-0.036	-0.026	-0.002	0.022	0.019	0.045	0.086	0.113	-0.019
-0.183	0.914	-0.479	-0.108	0.909	-0.403	-0.337	-0.079	-0.021	-0.033	0.052	0.009	0.075	0.114	0.097	-0.021
-0.210	0.902	-0.503	-0.106	0.906	-0.409	-0.304	-0.288	-0.015	-0.062	0.043	-0.008	0.102	0.102	0.074	-0.029
-0.160	0.906	-0.503	-0.105	0.903	-0.416	-0.352	0.024	-0.050	-0.012	0.050	-0.002	0.052	0.107	0.075	-0.030
-0.195	0.918	-0.518	-0.103	0.900	-0.423	-0.338	-0.184	-0.052	-0.048	0.064	-0.011	0.086	0.118	0.059	-0.029
-0.160	0.844	-0.522	-0.101	0.898	-0.428	-0.280	-0.106	-0.099	-0.016	-0.007	-0.010	0.052	0.045	0.055	-0.018
-0.164	0.852	-0.491	-0.097	0.895	-0.435	-0.354	-0.298	-0.085	-0.023	0.004	0.028	0.056	0.053	0.087	-0.023
-0.126	0.825	-0.487	-0.095	0.892	-0.442	-0.372	-0.067	-0.095	0.014	-0.020	0.039	0.017	0.026	0.091	-0.020
-0.176	0.875	-0.546	-0.092	0.889	-0.449	-0.380	-0.093	-0.118	-0.038	0.034	-0.013	0.067	0.076	0.032	-0.019
-0.164	0.875	-0.546	-0.088	0.885	-0.457	-0.406	-0.285	-0.080	-0.030	0.037	-0.005	0.055	0.076	0.032	-0.021
-0.141	0.871	-0.546	-0.086	0.882	-0.464	-0.350	-0.005	-0.123	-0.009	0.037	0.001	0.031	0.072	0.033	-0.024
-0.164	0.844	-0.538	-0.084	0.878	-0.471	-0.395	-0.106	-0.099	-0.034	0.013	0.016	0.055	0.045	0.041	-0.023
-0.133	0.810	-0.530	-0.081	0.874	-0.479	-0.423	-0.155	-0.090	-0.006	-0.017	0.032	0.024	0.010	0.048	-0.017
-0.145	0.825	-0.550	-0.077	0.870	-0.486	-0.376	-0.239	-0.076	-0.021	0.002	0.020	0.035	0.026	0.029	-0.021
-0.118	0.837	-0.577	-0.075	0.867	-0.493	-0.370	0.003	-0.133	0.004	0.017	-0.001	0.008	0.037	0.001	-0.013
-0.141	0.848	-0.558	-0.072	0.863	-0.501	-0.427	-0.138	-0.130	-0.023	0.033	0.027	0.030	0.048	0.020	-0.017
-0.095	0.802	-0.550	-0.069	0.858	-0.508	-0.448	0.017	-0.139	0.021	-0.009	0.042	0.016	0.002	0.028	-0.014
-0.141	0.817	-0.558	-0.067	0.854	-0.516	-0.444	-0.109	-0.122	-0.028	0.011	0.042	0.030	0.017	0.020	-0.018
-0.114	0.813	-0.585	-0.063	0.850	-0.524	-0.422	-0.175	-0.128	-0.005	0.011	0.022	0.002	0.013	0.008	-0.011
-0.110	0.833	-0.581	-0.060	0.845	-0.532	-0.465	0.001	-0.144	-0.003	0.035	0.034	0.002	0.031	0.004	-0.013
-0.095	0.775	-0.609	-0.057	0.840	-0.539	-0.433	-0.030	-0.159	0.009	-0.018	0.015	0.018	0.027	0.032	-0.010
-0.095	0.775	-0.609	-0.054	0.835	-0.548	-0.488	-0.151	-0.148	0.005	-0.013	0.023	0.018	0.028	0.033	-0.006
-0.110	0.755	-0.601	-0.050	0.829	-0.556	-0.494	-0.127	-0.149	-0.014	-0.027	0.040	0.003	0.047	0.025	-0.005
-0.072	0.767	-0.617	-0.047	0.822	-0.567	-0.623	0.116	-0.230	0.022	-0.008	0.034	0.042	0.036	0.041	-0.018
-0.099	0.736	-0.652	-0.044	0.816	-0.576	-0.541	0.045	-0.236	-0.008	-0.033	0.008	0.015	0.068	0.078	-0.026
-0.141	0.736	-0.648	-0.040	0.810	-0.586	-0.581	-0.084	-0.234	-0.055	-0.026	0.022	0.027	0.069	0.074	-0.018
-0.118	0.721	-0.656	-0.033	0.803	-0.595	-0.533	-0.330	-0.200	-0.039	-0.035	0.023	0.004	0.084	0.083	-0.019
-0.041	0.732	-0.629	-0.029	0.797	-0.603	-0.540	0.051	-0.256	0.035	-0.018	0.060	0.074	0.073	0.056	-0.024
-0.049	0.744	-0.641	-0.027	0.790	-0.612	-0.538	0.133	-0.242	0.025	0.000	0.057	0.066	0.062	0.068	-0.017
-0.087	0.736	-0.648	-0.024	0.784	-0.620	-0.516	-0.060	-0.189	-0.017	-0.001	0.058	0.028	0.070	0.077	-0.012
-0.064	0.717	-0.641	-0.022	0.778	-0.628	-0.502	0.055	-0.176	0.004	-0.014	0.074	0.051	0.090	0.070	-0.027
-0.060	0.713	-0.648	-0.021	0.773	-0.635	-0.407	0.160	-0.216	0.007	-0.013	0.073	0.056	0.095	0.078	-0.035
-0.114	0.721	-0.672	-0.018	0.767	-0.641	-0.397	-0.061	-0.145	-0.050	-0.000	0.055	0.002	0.087	0.102	-0.037
-0.060	0.682	-0.609	-0.018	0.763	-0.646	-0.327	0.169	-0.159	0.004	-0.035	0.123	0.056	0.127	0.039	-0.037
-0.068	0.674	-0.617	-0.017	0.760	-0.650	-0.255	0.097	-0.123	-0.004	-0.039	0.119	0.048	0.135	0.048	-0.035
-0.053	0.682	-0.652	-0.017	0.757	-0.653	-0.211	0.087	-0.091	0.011	-0.028	0.087	0.064	0.128	0.084	-0.032
-0.026	0.698	-0.613	-0.018	0.755	-0.655	-0.129	0.164	-0.095	0.038	-0.011	0.129	0.091	0.113	0.045	-0.038
-0.091	0.698	-0.660	-0.022	0.753	-0.657	-0.148	0.357	-0.063	-0.023	-0.009	0.084	0.026	0.113	0.093	-0.035
-0.107	0.701	-0.644	-0.023	0.752	-0.659	-0.091	0.122	-0.019	-0.037	-0.004	0.101	0.011	0.110	0.077	-0.042
-0.068	0.663	-0.644	-0.028	0.751	-0.659	-0.069	0.367	-0.048	0.005	-0.042	0.102	0.050	0.149	0.078	-0.054
-0.103	0.651	-0.660	-0.030	0.751	-0.660	-0.008	0.131	0.021	-0.027	-0.053	0.086	0.015	0.162	0.094	-0.055
-0.130	0.686	-0.676	-0.035	0.751	-0.659	0.044	0.373	-0.009	-0.049	-0.018	0.070	0.012	0.128	0.111	-0.049
-0.107	0.690	-0.648	-0.037	0.751	-0.659	-0.043	0.148	0.021	-0.024	-0.014	0.098	0.011	0.124	0.084	-0.042
-0.095	0.698	-0.668	-0.040	0.750	-0.660	-0.064	0.141	0.027	-0.010	-0.005	0.080	0.023	0.117	0.104	-0.044
-0.049	0.651	-0.648	-0.044	0.748	-0.662	-0.092	0.265	0.032	0.040	-0.050	0.101	0.069	0.164	0.085	-0.040
-0.126	0.636	-0.652	-0.047	0.747	-0.663	-0.086	0.177	0.039	-0.034	-0.064	0.098	0.007	0.180	0.089	-0.038
-0.114	0.663	-0.652	-0.052	0.746	-0.664	-0.051	0.316	0.005	-0.018	-0.036	0.099	0.004	0.153	0.090	-0.040
-0.126	0.651	-0.696	-0.056	0.745	-0.665	-0.099	0.271	0.022	-0.025	-0.046	0.057	0.007	0.165	0.134	-0.049
-0.107	0.667	-0.625	-0.060	0.743	-0.666	-0.108	0.287	0.015	-0.002	-0.029	0.129	0.012	0.150	0.065	-0.045
-0.107	0.667	-0.625	-0.064	0.743	-0.666	-0.005	0.305	0.003	0.002	-0.028	0.129	0.012	0.151	0.066	-0.047
-0.137	0.667	-0.684	-0.069	0.742	-0.667	-0.095	0.268	0.051	-0.024	-0.027	0.071	0.020	0.151	0.125	-0.053
-0.157	0.632	-0.684	-0.072	0.741	-0.668	-0.037	0.169	0.035	-0.041	-0.061	0.071	0.040	0.186	0.125	-0.054
-0.157	0.632	-0.652	-0.075	0.740	-0.668	-0.061	0.233	0.011	-0.037	-0.060	0.104	0.040	0.186	0.094	-0.057
-0.157	0.632	-0.696	-0.079	0.739	-0.669	-0.070	0.203	0.020	-0.034	-0.059	0.061	0.040	0.186	0.138	-0.058
-0.164	0.624	-0.696	-0.082	0.737	-0.671	-0.098	0.216	0.020	-0.038	-0.065	0.062	0.048	0.194	0.139	-0.054
-0.160	0.628	-0.696	-0.084	0.736	-0.672	-0.074	0.133	0.021	-0.032	-0.060	0.063	0.044	0.190	0.139	-0.052
-0.141	0.616	-0.664	-0.087	0.736	-0.671	0.001	0.239	-0.022	-0.010	-0.071	0.095	0.024	0.202	0.108	-0.057
-0.176	0.620	-0.700	-0.091	0.736	-0.671	0.003	0.213	0.029	-0.041	-0.067	0.059	0.058	0.198	0.145	-0.054
-0.191	0.624	-0.672	-0.094	0.736	-0.670	0.060	0.156	0.034	-0.054	-0.064	0.085	0.073	0.195	0.118	-0.055
-0.172	0.640	-0.711	-0.097	0.737	-0.669	0.042	0.144	0.041	-0.032	-0.049	0.045	0.053	0.179	0.158	-0.057
-0.187	0.628	-0.719	-0.099	0.737	-0.668	0.074	0.066	0.055	-0.045	-0.062	0.036	0.067	0.191	0.167	-0.057
-0.183	0.643	-0.700	-0.101	0.738	-0.667	0.108	0.139	0.032	-0.039	-0.047	0.054	0.062	0.176	0.148	-0.044
-0.195	0.674	-0.719	-0.103	0.740	-0.665	0.133	0.100	0.046	-0.048	-0.018	0.033	0.073	0.145	0.169	-0.050
-0.153	0.659	-0.715	-0.107	0.743	-0.661	0.237	0.210	0.026	-0.002	-0.037	0.033	0.029	0.160	0.166	-0.047
-0.222	0.655	-0.715	-0.110	0.745	-0.658	0.189	0.157	0.027	-0.069	-0.043	0.030	0.097	0.164	0.167	-0.041
-0.199	0.651	-0.743	-0.112	0.747	-0.655	0.176	0.127	0.004	-0.044	-0.049	-0.000	0.073	0.168	0.195	-0.025
-0.195	0.647	-0.782	-0.113	0.749	-0.653	0.182	0.114	-0.047	-0.039	-0.055	-0.042	0.069	0.171	0.235	-0.013
-0.160	0.620	-0.814	-0.115	0.752	-0.649	0.224	0.229	-0.037	-0.002	-0.085	-0.077	0.033	0.197	0.267	0.016
-0.157	0.601	-0.845	-0.119	0.756	-0.643	0.363	0.405	-0.071	0.006	-0.109	-0.114	0.028	0.216	0.298	0.012
-0.110	0.640	-0.786	-0.125	0.761	-0.637	0.403	0.520	-0.051	0.059	-0.075	-0.062	0.019	0.176	0.240	-0.003
-0.276	0.690	-0.822	-0.129	0.766	-0.630	0.389	0.234	0.007	-0.103	-0.030	-0.104	0.146	0.125	0.275	-0.030
-0.287	0.736	-0.727	-0.131	0.771	-0.623	0.446	0.200	-0.054	-0.113	0.011	-0.016	0.158	0.078	0.181	-0.046
-0.291	0.709	-0.696	-0.132	0.776	-0.616	0.435	0.108	-0.068	-0.116	-0.021	0.009	0.161	0.105	0.150	-0.069
-0.195	0.717	-0.637	-0.132	0.781	-0.610	0.413	0.082	-0.030	-0.019	-0.019	0.062	0.065	0.097	0.092	-0.055
-0.210	0.732	-0.668	-0.136	0.786	-0.603	0.381	0.278	-0.019	-0.031	-0.008	0.024	0.079	0.082	0.124	-0.024
-0.164	0.732	-0.668	-0.137	0.790	-0.598	0.368	0.074	0.016	0.016	-0.012	0.018	0.033	0.081	0.124	0.008
-0.141	0.717	-0.727	-0.138	0.794	-0.593	0.322	0.034	0.026	0.040	-0.031	-0.046	0.010	0.097	0.184	0.035
-0.141	0.717	-0.727	-0.137	0.796	-0.590	0.208	-0.053	0.004	0.040	-0.034	-0.049	0.009	0.097	0.185	0.068
-0.103	0.682	-0.763	-0.134	0.797	-0.588	0.175	-0.214	-0.017	0.075	-0.070	-0.086	0.029	0.132	0.221	0.089
-0.064	0.670	-0.743	-0.132	0.799	-0.586	0.168	-0.098	-0.056	0.112	-0.084	-0.068	0.068	0.144	0.202	0.105
-0.072	0.690	-0.743	-0.130	0.801	-0.584	0.180	-0.134	-0.022	0.102	-0.066	-0.070	0.061	0.125	0.203	0.124
-0.049	0.713	-0.719	-0.127	0.805	-0.580	0.344	-0.160	-0.034	0.122	-0.047	-0.052	0.084	0.102	0.181	0.140
-0.026	0.717	-0.719	-0.124	0.810	-0.574	0.429	-0.224	-0.023	0.142	-0.048	-0.058	0.108	0.099	0.182	0.149
0.009	0.732	-0.704	-0.122	0.816	-0.566	0.539	-0.135	-0.004	0.175	-0.038	-0.050	0.143	0.084	0.167	0.158
0.005	0.725	-0.692	-0.121	0.822	-0.556	0.623	-0.060	0.013	0.170	-0.053	-0.048	0.139	0.092	0.157	0.165
-0.018	0.771	-0.711	-0.120	0.829	-0.547	0.600	-0.122	0.037	0.146	-0.013	-0.077	0.116	0.047	0.178	0.168
-0.007	0.802	-0.692	-0.120	0.835	-0.537	0.663	-0.091	0.051	0.157	0.011	-0.068	0.128	0.017	0.160	0.154
-0.007	0.848	-0.672	-0.120	0.842	-0.526	0.650	0.103	-0.012	0.157	0.051	-0.059	0.128	0.029	0.142	0.141
-0.076	0.833	-0.684	-0.120	0.848	-0.516	0.598	0.039	-0.013	0.088	0.029	-0.080	0.058	0.013	0.155	0.125
-0.060	0.813	-0.629	-0.120	0.855	-0.505	0.648	-0.055	0.007	0.103	0.003	-0.036	0.073	0.007	0.102	0.101
-0.087	0.825	-0.609	-0.120	0.861	-0.495	0.624	0.026	0.007	0.076	0.009	-0.027	0.046	0.004	0.084	0.077
-0.133	0.856	-0.629	-0.122	0.866	-0.484	0.597	0.172	-0.002	0.032	0.034	-0.057	0.000	0.035	0.105	0.071
-0.137	0.852	-0.613	-0.121	0.872	-0.474	0.606	0.019	-0.025	0.028	0.024	-0.051	0.005	0.031	0.091	0.053
-0.099	0.871	-0.605	-0.119	0.877	-0.465	0.593	-0.148	-0.039	0.064	0.038	-0.053	0.034	0.051	0.085	0.048
-0.164	0.902	-0.605	-0.118	0.882	-0.456	0.501	-0.010	-0.078	-0.003	0.064	-0.062	0.031	0.082	0.087	0.032
-0.114	0.914	-0.577	-0.115	0.887	-0.448	0.481	-0.049	-0.126	0.045	0.071	-0.043	0.019	0.093	0.061	0.033
-0.214	0.929	-0.593	-0.111	0.890	-0.441	0.411	-0.113	-0.188	-0.059	0.082	-0.065	0.081	0.109	0.079	0.015
-0.107	0.895	-0.530	-0.108	0.894	-0.435	0.351	0.083	-0.213	0.045	0.044	-0.008	0.026	0.073	0.018	0.015
-0.168	0.879	-0.546	-0.103	0.896	-0.431	0.262	-0.250	-0.170	-0.021	0.026	-0.028	0.035	0.058	0.037	0.001
-0.133	0.856	-0.526	-0.101	0.899	-0.425	0.330	0.137	-0.174	0.012	-0.000	-0.014	0.001	0.034	0.019	0.003
-0.168	0.856	-0.534	-0.099	0.903	-0.418	0.407	0.101	-0.170	-0.025	-0.004	-0.030	0.035	0.033	0.030	-0.017
-0.172	0.848	-0.522	-0.097	0.906	-0.412	0.380	-0.041	-0.101	-0.031	-0.015	-0.024	0.039	0.025	0.021	-0.015
-0.210	0.864	-0.522	-0.095	0.909	-0.405	0.382	-0.011	-0.102	-0.071	-0.003	-0.031	0.078	0.039	0.024	-0.024
-0.145	0.895	-0.495	-0.094	0.912	-0.399	0.318	0.002	-0.108	-0.007	0.025	-0.009	0.012	0.070	0.001	-0.032
-0.172	0.918	-0.495	-0.091	0.914	-0.395	0.267	-0.136	-0.086	-0.037	0.046	-0.013	0.039	0.092	0.002	-0.030
-0.183	0.902	-0.459	-0.089	0.916	-0.391	0.265	-0.168	-0.072	-0.050	0.029	0.018	0.050	0.076	0.030	-0.029
-0.149	0.910	-0.499	-0.087	0.918	-0.387	0.206	-0.049	-0.095	-0.018	0.035	-0.025	0.015	0.083	0.012	-0.032
-0.187	0.925	-0.479	-0.086	0.919	-0.384	0.196	-0.057	-0.064	-0.058	0.049	-0.009	0.053	0.098	0.005	-0.035
-0.141	0.910	-0.447	-0.084	0.922	-0.379	0.285	-0.046	-0.091	-0.013	0.031	0.017	0.006	0.082	0.033	-0.029
-0.187	0.902	-0.495	-0.082	0.924	-0.374	0.302	-0.170	-0.048	-0.061	0.021	-0.035	0.052	0.074	0.018	-0.031
-0.168	0.895	-0.503	-0.080	0.925	-0.371	0.178	-0.133	-0.043	-0.044	0.012	-0.046	0.032	0.065	0.028	-0.023
-0.141	0.891	-0.451	-0.079	0.926	-0.368	0.178	-0.097	-0.063	-0.018	0.007	0.002	0.004	0.061	0.020	-0.021
-0.126	0.906	-0.440	-0.076	0.928	-0.366	0.190	-0.243	-0.043	-0.006	0.021	0.011	0.013	0.076	0.029	-0.013
-0.141	0.914	-0.491	-0.074	0.929	-0.363	0.167	-0.139	-0.070	-0.023	0.027	-0.043	0.002	0.082	0.025	-0.018
-0.130	0.937	-0.455	-0.072	0.930	-0.360	0.171	-0.091	-0.067	-0.013	0.049	-0.010	0.010	0.105	0.007	-0.025
-0.164	0.933	-0.436	-0.071	0.931	-0.357	0.160	-0.059	-0.053	-0.049	0.044	0.007	0.023	0.100	0.024	-0.018
-0.176	0.929	-0.455	-0.069	0.932	-0.356	0.099	-0.222	-0.057	-0.063	0.039	-0.015	0.034	0.095	0.001	-0.029
-0.099	0.945	-0.483	-0.067	0.933	-0.355	0.099	0.064	-0.107	0.013	0.054	-0.044	0.044	0.109	0.029	-0.030
-0.191	0.925	-0.483	-0.065	0.933	-0.354	0.077	-0.085	-0.125	-0.082	0.034	-0.045	0.048	0.089	0.033	-0.028
-0.126	0.906	-0.443	-0.062	0.933	-0.354	0.013	-0.158	-0.110	-0.020	0.015	-0.006	0.018	0.068	0.004	-0.020
-0.149	0.910	-0.447	-0.060	0.933	-0.355	-0.029	-0.078	-0.078	-0.045	0.019	-0.009	0.004	0.070	0.003	-0.025
-0.126	0.941	-0.467	-0.058	0.933	-0.355	0.002	-0.214	-0.029	-0.023	0.050	-0.028	0.020	0.100	0.026	-0.014
-0.107	0.922	-0.459	-0.057	0.933	-0.356	0.002	-0.085	-0.050	-0.005	0.030	-0.020	0.040	0.079	0.021	-0.012
-0.107	0.949	-0.443	-0.056	0.933	-0.356	-0.011	-0.015	-0.054	-0.006	0.058	-0.004	0.041	0.105	0.008	-0.012
-0.110	0.929	-0.451	-0.054	0.932	-0.358	-0.104	-0.094	-0.083	-0.012	0.039	-0.010	0.038	0.084	0.019	-0.013
-0.133	0.914	-0.443	-0.052	0.931	-0.362	-0.181	-0.173	-0.055	-0.037	0.025	0.002	0.016	0.068	0.014	-0.017
-0.107	0.860	-0.420	-0.050	0.930	-0.364	-0.108	-0.056	-0.068	-0.012	-0.029	0.028	0.043	0.012	0.007	-0.021
-0.110	0.856	-0.447	-0.049	0.929	-0.367	-0.131	-0.145	-0.008	-0.017	-0.031	0.003	0.041	0.007	0.023	-0.020
-0.118	0.864	-0.436	-0.050	0.928	-0.369	-0.094	0.022	-0.005	-0.024	-0.023	0.017	0.034	0.013	0.014	-0.016
-0.099	0.902	-0.463	-0.048	0.928	-0.370	-0.038	-0.090	-0.034	-0.006	0.016	-0.010	0.054	0.051	0.044	-0.016
-0.107	0.902	-0.455	-0.046	0.927	-0.372	-0.100	-0.223	-0.078	-0.017	0.017	-0.000	0.047	0.049	0.039	-0.019
-0.107	0.902	-0.455	-0.043	0.926	-0.376	-0.155	-0.044	-0.106	-0.019	0.018	0.003	0.048	0.048	0.042	-0.016
-0.114	0.860	-0.443	-0.042	0.925	-0.379	-0.150	-0.096	-0.068	-0.028	-0.024	0.018	0.040	0.004	0.033	-0.017
-0.099	0.868	-0.467	-0.040	0.923	-0.382	-0.147	-0.103	-0.045	-0.014	-0.015	-0.003	0.056	0.010	0.059	-0.016
-0.091	0.887	-0.463	-0.039	0.922	-0.385	-0.148	-0.054	-0.067	-0.008	0.006	0.004	0.065	0.028	0.057	-0.020
-0.091	0.875	-0.463	-0.038	0.921	-0.388	-0.141	0.002	-0.057	-0.009	-0.005	0.007	0.065	0.015	0.059	-0.016
-0.122	0.902	-0.471	-0.036	0.920	-0.390	-0.137	-0.065	-0.067	-0.041	0.023	0.002	0.035	0.040	0.069	-0.017
-0.091	0.895	-0.483	-0.035	0.918	-0.394	-0.186	-0.086	-0.064	-0.012	0.017	-0.006	0.067	0.031	0.083	-0.012
-0.087	0.879	-0.459	-0.032	0.917	-0.397	-0.134	-0.144	-0.071	-0.010	0.003	0.020	0.071	0.015	0.062	-0.018
-0.053	0.879	-0.463	-0.032	0.916	-0.400	-0.155	0.197	-0.120	0.024	0.004	0.019	0.106	0.013	0.068	-0.010
-0.110	0.868	-0.451	-0.031	0.914	-0.404	-0.216	0.030	-0.067	-0.035	-0.006	0.035	0.049	0.000	0.058	-0.011
-0.060	0.860	-0.455	-0.030	0.913	-0.406	-0.110	0.069	-0.098	0.014	-0.013	0.033	0.099	0.009	0.064	-0.015
-0.087	0.879	-0.487	-0.029	0.912	-0.408	-0.106	0.010	-0.099	-0.014	0.007	0.003	0.072	0.009	0.097	-0.023
-0.103	0.852	-0.471	-0.027	0.911	-0.411	-0.117	-0.029	-0.067	-0.031	-0.019	0.022	0.057	0.019	0.084	-0.028
-0.091	0.852	-0.475	-0.028	0.911	-0.412	-0.054	0.176	-0.058	-0.019	-0.018	0.019	0.069	0.021	0.089	-0.030
-0.137	0.860	-0.471	-0.027	0.910	-0.413	-0.048	-0.115	-0.012	-0.066	-0.010	0.024	0.023	0.015	0.087	-0.029
-0.072	0.860	-0.475	-0.026	0.910	-0.413	-0.003	-0.099	-0.010	-0.001	-0.010	0.020	0.088	0.016	0.092	-0.029
-0.068	0.875	-0.459	-0.026	0.910	-0.413	0.008	0.072	-0.056	0.002	0.005	0.036	0.092	0.002	0.078	-0.021
-0.095	0.879	-0.455	-0.026	0.910	-0.414	-0.020	0.058	-0.052	-0.025	0.009	0.040	0.065	0.000	0.076	-0.016
-0.037	0.856	-0.455	-0.025	0.910	-0.414	-0.020	-0.045	-0.023	0.032	-0.014	0.041	0.123	0.024	0.077	-0.021
-0.107	0.825	-0.471	-0.026	0.910	-0.414	0.034	0.088	-0.009	-0.036	-0.045	0.024	0.054	0.057	0.095	-0.023
-0.095	0.860	-0.463	-0.027	0.911	-0.413	0.075	0.086	0.010	-0.023	-0.011	0.031	0.065	0.023	0.088	-0.024
-0.083	0.848	-0.451	-0.028	0.911	-0.411	0.087	0.092	0.030	-0.010	-0.023	0.041	0.076	0.037	0.078	-0.027
-0.107	0.840	-0.459	-0.030	0.912	-0.410	0.080	0.145	0.027	-0.031	-0.031	0.032	0.053	0.046	0.087	-0.022
-0.060	0.840	-0.455	-0.032	0.912	-0.408	0.083	0.038	0.066	0.016	-0.032	0.035	0.099	0.047	0.085	-0.020
-0.087	0.837	-0.459	-0.034	0.913	-0.407	0.110	0.109	0.061	-0.008	-0.036	0.029	0.072	0.052	0.090	-0.019
-0.091	0.844	-0.451	-0.035	0.914	-0.404	0.159	0.076	0.036	-0.011	-0.030	0.034	0.068	0.046	0.084	-0.018
-0.095	0.844	-0.459	-0.036	0.915	-0.401	0.159	0.015	0.046	-0.013	-0.031	0.024	0.064	0.048	0.093	-0.024
-0.118	0.829	-0.479	-0.039	0.917	-0.398	0.187	0.056	0.079	-0.034	-0.048	0.001	0.040	0.064	0.114	-0.017
-0.118	0.829	-0.479	-0.041	0.918	-0.394	0.237	-0.027	0.103	-0.032	-0.050	-0.003	0.039	0.066	0.116	-0.024
-0.053	0.840	-0.424	-0.044	0.920	-0.389	0.284	0.245	0.080	0.037	-0.040	0.047	0.104	0.055	0.062	-0.027
-0.153	0.813	-0.459	-0.048	0.923	-0.382	0.378	0.150	0.129	-0.060	-0.070	0.005	0.004	0.084	0.099	-0.027
-0.130	0.821	-0.440	-0.051	0.926	-0.373	0.468	0.094	0.122	-0.033	-0.066	0.016	0.026	0.077	0.080	-0.021
-0.130	0.829	-0.432	-0.055	0.930	-0.363	0.559	0.149	0.124	-0.029	-0.062	0.014	0.026	0.070	0.074	-0.031
-0.099	0.821	-0.424	-0.059	0.934	-0.352	0.587	0.297	0.088	0.005	-0.073	0.011	0.056	0.079	0.067	-0.026
-0.145	0.806	-0.432	-0.062	0.938	-0.341	0.620	0.147	0.112	-0.038	-0.093	-0.009	0.010	0.096	0.077	-0.026
-0.157	0.806	-0.443	-0.066	0.942	-0.329	0.618	0.143	0.124	-0.046	-0.097	-0.032	0.002	0.097	0.090	-0.024
-0.164	0.802	-0.432	-0.069	0.946	-0.317	0.678	0.122	0.131	-0.050	-0.105	-0.032	0.010	0.102	0.080	-0.023
-0.160	0.817	-0.436	-0.073	0.950	-0.304	0.707	0.116	0.169	-0.042	-0.093	-0.049	0.007	0.088	0.086	-0.011
-0.137	0.821	-0.416	-0.079	0.954	-0.288	0.846	0.268	0.194	-0.013	-0.094	-0.046	0.016	0.085	0.068	-0.004
-0.118	0.844	-0.404	-0.086	0.960	-0.268	1.039	0.377	0.269	0.013	-0.076	-0.054	0.034	0.063	0.058	0.001
-0.149	0.887	-0.361	-0.095	0.965	-0.244	1.191	0.334	0.355	-0.009	-0.039	-0.033	0.003	0.021	0.016	0.005
-0.183	0.929	-0.369	-0.105	0.970	-0.219	1.319	0.327	0.442	-0.034	-0.001	-0.067	0.033	0.020	0.025	0.000
-0.187	0.933	-0.345	-0.116	0.974	-0.192	1.344	0.392	0.461	-0.027	-0.002	-0.070	0.037	0.024	0.002	-0.009
-0.226	0.922	-0.329	-0.127	0.978	-0.166	1.319	0.238	0.529	-0.054	-0.017	-0.080	0.076	0.011	0.013	-0.013
-0.226	0.914	-0.294	-0.139	0.980	-0.139	1.372	0.221	0.549	-0.042	-0.027	-0.071	0.077	0.003	0.047	-0.013
-0.245	0.910	-0.282	-0.151	0.982	-0.112	1.416	0.156	0.573	-0.050	-0.033	-0.087	0.096	0.002	0.057	-0.009
-0.237	0.929	-0.231	-0.163	0.983	-0.084	1.398	0.133	0.567	-0.030	-0.015	-0.063	0.088	0.017	0.107	0.005
-0.226	0.953	-0.215	-0.174	0.983	-0.058	1.352	0.113	0.540	-0.008	0.008	-0.074	0.077	0.039	0.121	0.012
-0.218	0.968	-0.223	-0.184	0.982	-0.032	1.298	0.101	0.507	0.010	0.024	-0.107	0.069	0.053	0.112	0.025
-0.253	1.003	-0.199	-0.193	0.981	-0.010	1.169	0.032	0.441	-0.016	0.060	-0.105	0.104	0.087	0.134	0.039
-0.226	1.007	-0.172	-0.200	0.980	0.011	1.095	0.076	0.385	0.018	0.066	-0.099	0.076	0.090	0.160	0.046
-0.222	1.018	-0.160	-0.206	0.978	0.030	0.974	0.023	0.285	0.028	0.079	-0.105	0.072	0.101	0.171	0.045
-0.233	1.022	-0.136	-0.210	0.977	0.047	0.913	0.041	0.200	0.020	0.084	-0.099	0.083	0.105	0.193	0.053
-0.245	1.049	-0.124	-0.211	0.976	0.062	0.779	0.026	0.049	0.010	0.112	-0.102	0.094	0.131	0.204	0.062
-0.214	1.049	-0.085	-0.210	0.975	0.074	0.643	0.049	-0.051	0.039	0.113	-0.075	0.063	0.130	0.242	0.070
-0.183	1.061	-0.097	-0.208	0.975	0.085	0.560	-0.043	-0.098	0.068	0.125	-0.097	0.032	0.142	0.229	0.086
-0.180	1.057	-0.097	-0.205	0.974	0.094	0.543	-0.010	-0.124	0.069	0.121	-0.107	0.027	0.138	0.228	0.106
-0.141	1.068	-0.089	-0.202	0.974	0.104	0.529	-0.065	-0.157	0.105	0.133	-0.109	0.011	0.149	0.234	0.123
-0.130	1.030	-0.081	-0.199	0.973	0.114	0.586	-0.109	-0.157	0.113	0.094	-0.111	0.023	0.110	0.241	0.131
-0.130	0.968	-0.089	-0.198	0.972	0.124	0.580	-0.177	-0.082	0.111	0.033	-0.129	0.023	0.048	0.233	0.140
-0.157	0.898	-0.112	-0.199	0.971	0.135	0.636	-0.318	0.013	0.086	-0.035	-0.163	0.004	0.021	0.208	0.141
-0.141	0.848	-0.097	-0.201	0.969	0.146	0.675	-0.310	0.101	0.104	-0.083	-0.159	0.011	0.072	0.223	0.144
-0.157	0.852	-0.073	-0.206	0.966	0.158	0.712	-0.346	0.199	0.093	-0.076	-0.147	0.004	0.068	0.246	0.146
-0.141	0.868	-0.065	-0.212	0.962	0.171	0.781	-0.287	0.248	0.115	-0.057	-0.152	0.011	0.052	0.253	0.146
-0.137	0.887	-0.018	-0.218	0.958	0.185	0.854	-0.340	0.259	0.125	-0.034	-0.119	0.015	0.033	0.300	0.149
-0.183	0.933	-0.057	-0.224	0.954	0.200	0.914	-0.471	0.246	0.085	0.016	-0.174	0.032	0.014	0.260	0.154
-0.160	0.972	-0.042	-0.231	0.949	0.213	0.830	-0.484	0.270	0.116	0.059	-0.171	0.009	0.053	0.276	0.158
-0.160	0.976	-0.002	-0.238	0.945	0.223	0.733	-0.524	0.260	0.123	0.067	-0.142	0.009	0.057	0.315	0.160
-0.141	1.003	0.037	-0.244	0.942	0.232	0.577	-0.367	0.226	0.148	0.098	-0.112	0.010	0.084	0.355	0.164
-0.149	1.034	0.061	-0.248	0.939	0.238	0.388	-0.218	0.179	0.145	0.131	-0.094	0.002	0.115	0.379	0.156
-0.149	1.065	0.096	-0.251	0.938	0.240	0.204	-0.197	0.129	0.148	0.163	-0.061	0.003	0.146	0.414	0.139
-0.191	1.034	0.085	-0.252	0.937	0.241	0.066	-0.015	0.080	0.107	0.133	-0.073	0.040	0.115	0.401	0.124
-0.241	1.026	0.089	-0.256	0.937	0.237	-0.091	-0.293	0.124	0.061	0.125	-0.066	0.090	0.107	0.404	0.107
-0.226	1.018	0.081	-0.259	0.938	0.231	-0.226	-0.214	0.126	0.080	0.117	-0.068	0.074	0.100	0.396	0.094
-0.245	0.999	0.085	-0.264	0.939	0.223	-0.325	-0.424	0.134	0.065	0.097	-0.056	0.094	0.080	0.400	0.079
-0.214	1.003	0.116	-0.266	0.940	0.214	-0.357	-0.371	0.047	0.098	0.099	-0.015	0.063	0.084	0.431	0.078
-0.268	0.972	0.104	-0.265	0.942	0.204	-0.460	-0.119	-0.078	0.044	0.066	-0.017	0.118	0.053	0.419	0.058
-0.222	1.014	0.140	-0.265	0.945	0.192	-0.522	-0.285	-0.050	0.090	0.106	0.029	0.072	0.095	0.455	0.043
-0.333	0.968	0.053	-0.264	0.947	0.182	-0.490	-0.230	-0.093	-0.022	0.057	-0.046	0.185	0.049	0.368	0.022
-0.322	0.972	0.041	-0.263	0.950	0.168	-0.615	-0.215	-0.122	-0.012	0.058	-0.045	0.174	0.053	0.356	0.012
-0.318	0.949	0.077	-0.262	0.953	0.155	-0.598	-0.418	-0.122	-0.009	0.032	0.004	0.171	0.029	0.392	-0.004
-0.322	0.980	0.025	-0.261	0.955	0.141	-0.591	-0.370	-0.138	-0.014	0.061	-0.034	0.175	0.060	0.341	-0.003
-0.322	0.980	0.025	-0.258	0.958	0.127	-0.660	-0.164	-0.172	-0.017	0.058	-0.020	0.176	0.060	0.341	-0.008
-0.291	1.038	0.061	-0.255	0.960	0.113	-0.637	-0.353	-0.213	0.011	0.113	0.030	0.146	0.119	0.376	-0.001
-0.326	1.030	0.002	-0.252	0.963	0.099	-0.606	-0.369	-0.176	-0.026	0.104	-0.016	0.182	0.111	0.317	-0.007
-0.241	1.026	0.073	-0.247	0.965	0.089	-0.518	-0.064	-0.267	0.053	0.097	0.066	0.098	0.107	0.388	-0.007
-0.322	1.057	0.010	-0.243	0.967	0.077	-0.533	-0.266	-0.235	-0.032	0.126	0.014	0.179	0.138	0.325	-0.010
-0.272	1.061	0.041	-0.238	0.969	0.068	-0.412	-0.205	-0.312	0.013	0.128	0.055	0.130	0.142	0.356	-0.011
-0.287	1.084	0.002	-0.231	0.971	0.057	-0.491	-0.157	-0.358	-0.009	0.149	0.026	0.146	0.164	0.317	-0.018
-0.280	1.084	0.014	-0.223	0.974	0.047	-0.504	-0.081	-0.426	-0.010	0.146	0.048	0.139	0.164	0.328	-0.019
-0.260	1.061	-0.018	-0.215	0.976	0.034	-0.659	-0.017	-0.422	0.001	0.121	0.029	0.120	0.141	0.296	-0.020
-0.272	1.045	-0.002	-0.206	0.978	0.019	-0.744	-0.107	-0.439	-0.019	0.103	0.060	0.132	0.125	0.311	-0.025
-0.237	1.026	-0.026	-0.197	0.980	0.004	-0.771	-0.005	-0.486	0.007	0.081	0.052	0.098	0.105	0.287	-0.031
-0.264	0.999	-0.038	-0.188	0.982	-0.010	-0.700	-0.042	-0.462	-0.029	0.053	0.054	0.125	0.078	0.275	-0.039
-0.272	0.972	-0.069	-0.179	0.983	-0.024	-0.680	-0.058	-0.457	-0.046	0.024	0.036	0.133	0.050	0.243	-0.046
-0.260	0.999	-0.089	-0.171	0.985	-0.037	-0.696	0.104	-0.442	-0.042	0.050	0.030	0.122	0.077	0.223	-0.053
-0.291	1.014	-0.144	-0.163	0.985	-0.050	-0.595	-0.107	-0.419	-0.081	0.065	-0.013	0.152	0.091	0.167	-0.055
-0.245	0.999	-0.128	-0.156	0.986	-0.062	-0.588	-0.062	-0.388	-0.043	0.049	0.015	0.106	0.075	0.182	-0.045
-0.237	0.968	-0.105	-0.149	0.986	-0.074	-0.599	-0.080	-0.354	-0.042	0.018	0.050	0.098	0.044	0.205	-0.047
-0.168	0.987	-0.093	-0.143	0.986	-0.088	-0.685	-0.030	-0.302	0.021	0.037	0.076	0.029	0.063	0.216	-0.039
-0.222	1.007	-0.105	-0.137	0.985	-0.100	-0.661	0.077	-0.305	-0.038	0.057	0.077	0.083	0.082	0.203	-0.043
-0.176	0.972	-0.101	-0.132	0.985	-0.114	-0.690	0.148	-0.298	0.003	0.023	0.094	0.037	0.047	0.207	-0.043
-0.218	1.003	-0.140	-0.127	0.984	-0.126	-0.616	0.029	-0.271	-0.045	0.055	0.066	0.079	0.077	0.167	-0.044
-0.218	1.003	-0.191	-0.122	0.983	-0.137	-0.581	0.102	-0.278	-0.049	0.055	0.026	0.079	0.077	0.115	-0.031
-0.172	0.980	-0.207	-0.117	0.982	-0.149	-0.598	0.008	-0.257	-0.008	0.033	0.022	0.032	0.053	0.098	-0.042
-0.137	0.980	-0.207	-0.112	0.981	-0.161	-0.594	0.032	-0.253	0.022	0.035	0.034	0.002	0.052	0.097	-0.033
-0.241	0.987	-0.239	-0.107	0.979	-0.173	-0.625	0.093	-0.299	-0.087	0.044	0.015	0.102	0.060	0.065	-0.031
-0.157	0.964	-0.223	-0.102	0.978	-0.185	-0.609	0.094	-0.297	-0.008	0.022	0.042	0.017	0.036	0.080	-0.037
-0.176	0.953	-0.239	-0.097	0.975	-0.198	-0.677	-0.071	-0.237	-0.032	0.013	0.040	0.036	0.024	0.063	-0.048
-0.157	0.941	-0.211	-0.093	0.973	-0.211	-0.635	-0.027	-0.235	-0.017	0.004	0.080	0.017	0.012	0.090	-0.035
-0.157	0.941	-0.211	-0.089	0.971	-0.222	-0.583	-0.028	-0.190	-0.021	0.006	0.091	0.016	0.011	0.090	-0.031
-0.157	0.972	-0.321	-0.086	0.969	-0.233	-0.559	0.039	-0.177	-0.024	0.039	-0.008	0.016	0.042	0.021	-0.028
-0.122	0.980	-0.294	-0.083	0.967	-0.243	-0.498	0.035	-0.177	0.008	0.049	0.029	0.019	0.049	0.005	-0.016
-0.153	0.964	-0.333	-0.079	0.964	-0.254	-0.574	-0.075	-0.176	-0.027	0.036	0.001	0.012	0.033	0.035	-0.009
-0.091	0.933	-0.306	-0.076	0.961	-0.265	-0.558	0.181	-0.201	0.032	0.008	0.039	0.049	0.001	0.008	-0.020
-0.122	0.925	-0.317	-0.074	0.958	-0.275	-0.568	0.165	-0.163	-0.001	0.003	0.038	0.018	0.007	0.020	-0.023
-0.199	0.956	-0.357	-0.071	0.955	-0.286	-0.553	-0.149	-0.158	-0.081	0.037	0.010	0.058	0.024	0.060	-0.029
-0.118	0.941	-0.333	-0.068	0.953	-0.295	-0.442	0.119	-0.194	-0.003	0.024	0.041	0.022	0.008	0.037	-0.032
-0.160	0.941	-0.361	-0.065	0.951	-0.303	-0.441	-0.084	-0.165	-0.049	0.026	0.022	0.020	0.007	0.065	-0.032
-0.091	0.941	-0.345	-0.061	0.948	-0.312	-0.463	-0.013	-0.168	0.017	0.029	0.047	0.050	0.007	0.050	-0.019
-0.110	0.964	-0.369	-0.058	0.945	-0.321	-0.450	0.088	-0.193	-0.005	0.055	0.032	0.030	0.029	0.074	-0.014
-0.107	0.945	-0.388	-0.055	0.943	-0.329	-0.433	-0.010	-0.179	-0.004	0.038	0.021	0.034	0.010	0.094	-0.017
-0.080	0.895	-0.384	-0.054	0.940	-0.338	-0.468	0.278	-0.193	0.021	-0.009	0.033	0.061	0.041	0.090	-0.024
-0.160	0.918	-0.404	-0.051	0.937	-0.347	-0.458	0.060	-0.148	-0.062	0.017	0.022	0.020	0.018	0.110	-0.018
-0.118	0.925	-0.388	-0.048	0.934	-0.354	-0.404	-0.129	-0.161	-0.023	0.027	0.045	0.022	0.011	0.094	-0.025
-0.068	0.925	-0.412	-0.046	0.931	-0.362	-0.400	0.140	-0.176	0.024	0.030	0.029	0.072	0.011	0.118	-0.030
-0.133	0.895	-0.436	-0.042	0.929	-0.368	-0.334	-0.119	-0.134	-0.044	0.002	0.012	0.007	0.043	0.142	-0.015
-0.076	0.891	-0.373	-0.039	0.926	-0.375	-0.367	-0.080	-0.156	0.010	0.000	0.082	0.064	0.047	0.079	-0.014
-0.057	0.891	-0.428	-0.037	0.924	-0.382	-0.351	0.130	-0.195	0.027	0.003	0.033	0.083	0.048	0.135	-0.015
-0.114	0.895	-0.455	-0.034	0.921	-0.388	-0.351	0.068	-0.161	-0.033	0.009	0.012	0.025	0.044	0.162	-0.014
-0.045	0.891	-0.412	-0.031	0.919	-0.394	-0.304	-0.037	-0.144	0.033	0.008	0.061	0.094	0.048	0.119	-0.014
-0.099	0.887	-0.408	-0.031	0.916	-0.399	-0.277	0.328	-0.176	-0.021	0.006	0.070	0.040	0.052	0.115	-0.029
-0.087	0.895	-0.459	-0.028	0.914	-0.404	-0.277	-0.073	-0.115	-0.012	0.016	0.024	0.051	0.044	0.166	-0.027
-0.122	0.895	-0.436	-0.027	0.913	-0.408	-0.188	0.193	-0.160	-0.048	0.017	0.051	0.016	0.045	0.142	-0.046
-0.080	0.887	-0.443	-0.026	0.911	-0.411	-0.190	0.110	-0.115	-0.006	0.011	0.047	0.058	0.053	0.149	-0.041
-0.160	0.864	-0.479	-0.026	0.910	-0.415	-0.179	0.222	-0.157	-0.088	-0.010	0.015	0.024	0.076	0.184	-0.049
-0.064	0.868	-0.424	-0.024	0.908	-0.417	-0.149	0.121	-0.139	0.007	-0.005	0.072	0.072	0.072	0.129	-0.045
-0.126	0.879	-0.479	-0.023	0.907	-0.421	-0.197	-0.018	-0.094	-0.056	0.008	0.021	0.010	0.061	0.184	-0.037
-0.091	0.868	-0.443	-0.023	0.905	-0.424	-0.178	0.291	-0.141	-0.021	-0.002	0.060	0.044	0.073	0.148	-0.034
-0.037	0.871	-0.459	-0.022	0.904	-0.427	-0.138	0.264	-0.173	0.032	0.003	0.046	0.097	0.069	0.163	-0.037
-0.133	0.879	-0.487	-0.020	0.903	-0.430	-0.180	0.063	-0.145	-0.066	0.012	0.022	0.000	0.061	0.189	-0.031
-0.091	0.864	-0.475	-0.019	0.901	-0.433	-0.130	0.143	-0.149	-0.025	-0.002	0.036	0.042	0.075	0.177	-0.037
-0.072	0.852	-0.455	-0.018	0.901	-0.434	-0.087	0.098	-0.141	-0.007	-0.013	0.058	0.060	0.087	0.156	-0.051
-0.122	0.833	-0.463	-0.017	0.900	-0.436	-0.081	0.052	-0.079	-0.058	-0.031	0.052	0.009	0.105	0.163	-0.047
-0.091	0.860	-0.424	-0.017	0.900	-0.436	-0.032	0.076	-0.049	-0.027	-0.004	0.092	0.039	0.078	0.122	-0.052
-0.103	0.871	-0.471	-0.019	0.900	-0.435	0.061	0.221	-0.018	-0.037	0.007	0.043	0.026	0.066	0.168	-0.062
-0.099	0.887	-0.424	-0.021	0.901	-0.433	0.122	0.247	-0.026	-0.031	0.021	0.088	0.029	0.049	0.119	-0.058
-0.130	0.887	-0.451	-0.023	0.902	-0.431	0.118	0.095	0.051	-0.060	0.020	0.059	0.003	0.049	0.145	-0.047
-0.110	0.875	-0.455	-0.024	0.903	-0.428	0.163	0.068	0.045	-0.039	0.008	0.052	0.016	0.059	0.147	-0.048
-0.049	0.883	-0.436	-0.025	0.905	-0.424	0.197	0.146	-0.027	0.024	0.014	0.068	0.076	0.051	0.125	-0.044
-0.110	0.868	-0.440	-0.026	0.907	-0.421	0.200	0.188	-0.044	-0.037	-0.004	0.061	0.014	0.065	0.127	-0.040
-0.091	0.856	-0.440	-0.027	0.908	-0.418	0.153	0.132	-0.043	-0.017	-0.016	0.058	0.032	0.075	0.125	-0.040
-0.126	0.852	-0.459	-0.028	0.909	-0.415	0.149	0.175	-0.052	-0.051	-0.022	0.036	0.004	0.078	0.142	-0.048
-0.110	0.848	-0.432	-0.029	0.910	-0.413	0.120	0.145	-0.014	-0.034	-0.026	0.061	0.010	0.080	0.112	-0.044
-0.095	0.883	-0.428	-0.030	0.911	-0.411	0.123	0.097	-0.005	-0.018	0.007	0.063	0.025	0.044	0.106	-0.044
-0.099	0.856	-0.443	-0.032	0.912	-0.409	0.098	0.302	-0.030	-0.020	-0.021	0.046	0.020	0.070	0.119	-0.045
-0.103	0.883	-0.443	-0.033	0.912	-0.408	0.053	0.065	0.008	-0.023	0.006	0.045	0.016	0.041	0.117	-0.038
-0.145	0.879	-0.479	-0.033	0.913	-0.407	0.075	0.181	-0.071	-0.065	0.002	0.008	0.027	0.044	0.150	-0.039
-0.083	0.871	-0.440	-0.033	0.913	-0.407	0.020	0.018	-0.041	-0.004	-0.006	0.047	0.034	0.050	0.108	-0.042
-0.114	0.868	-0.447	-0.033	0.914	-0.405	0.079	0.171	-0.057	-0.035	-0.011	0.038	0.003	0.053	0.113	-0.036
-0.118	0.864	-0.455	-0.034	0.914	-0.404	0.100	0.158	-0.049	-0.038	-0.015	0.029	0.002	0.056	0.119	-0.031
-0.087	0.879	-0.467	-0.036	0.915	-0.402	0.106	0.284	-0.046	-0.006	-0.001	0.015	0.028	0.041	0.128	-0.031
-0.107	0.891	-0.440	-0.037	0.916	-0.399	0.165	0.226	-0.014	-0.023	0.010	0.040	0.009	0.029	0.098	-0.026
-0.099	0.844	-0.451	-0.040	0.918	-0.395	0.221	0.256	-0.008	-0.014	-0.038	0.024	0.016	0.074	0.108	-0.017
-0.099	0.844	-0.451	-0.041	0.920	-0.390	0.260	0.236	-0.009	-0.012	-0.040	0.019	0.016	0.074	0.105	-0.008
-0.091	0.837	-0.475	-0.043	0.922	-0.386	0.238	0.295	-0.028	-0.003	-0.050	-0.009	0.023	0.081	0.126	0.013
-0.091	0.833	-0.558	-0.045	0.923	-0.381	0.258	0.192	0.012	-0.001	-0.055	-0.096	0.022	0.083	0.206	0.026
-0.060	0.833	-0.585	-0.048	0.926	-0.375	0.351	0.476	-0.035	0.033	-0.058	-0.130	0.052	0.082	0.231	0.020
-0.110	0.844	-0.605	-0.053	0.929	-0.367	0.423	0.678	-0.004	-0.012	-0.049	-0.157	0.002	0.069	0.247	-0.010
-0.191	0.848	-0.534	-0.059	0.932	-0.357	0.529	0.606	0.040	-0.087	-0.049	-0.096	0.079	0.064	0.173	-0.042
-0.257	0.875	-0.400	-0.062	0.935	-0.349	0.435	0.306	0.048	-0.149	-0.025	0.030	0.145	0.035	0.036	-0.072
-0.226	0.883	-0.349	-0.064	0.938	-0.342	0.375	0.075	0.043	-0.117	-0.020	0.074	0.115	0.026	0.019	-0.084
-0.176	0.883	-0.369	-0.066	0.940	-0.334	0.422	0.122	0.024	-0.065	-0.023	0.046	0.065	0.025	0.002	-0.065
-0.133	0.891	-0.420	-0.067	0.943	-0.326	0.422	0.210	0.004	-0.021	-0.018	-0.013	0.024	0.016	0.045	-0.030
-0.080	0.902	-0.440	-0.070	0.945	-0.319	0.347	0.298	0.047	0.036	-0.008	-0.039	0.030	0.003	0.062	0.008
-0.126	0.964	-0.499	-0.072	0.947	-0.314	0.285	0.021	0.089	-0.009	0.052	-0.103	0.017	0.060	0.117	0.040
-0.083	0.976	-0.471	-0.073	0.948	-0.311	0.213	-0.076	0.037	0.034	0.063	-0.079	0.024	0.073	0.086	0.065
-0.045	0.945	-0.447	-0.072	0.949	-0.308	0.180	-0.080	-0.020	0.071	0.031	-0.058	0.062	0.043	0.059	0.084
-0.022	0.922	-0.455	-0.070	0.949	-0.306	0.116	-0.098	-0.027	0.093	0.007	-0.068	0.084	0.021	0.063	0.106
-0.003	0.895	-0.503	-0.069	0.950	-0.305	0.128	-0.077	-0.032	0.111	-0.021	-0.117	0.103	0.005	0.107	0.121
-0.007	0.883	-0.503	-0.067	0.951	-0.302	0.199	-0.132	-0.065	0.105	-0.034	-0.120	0.098	0.015	0.104	0.133
0.005	0.895	-0.467	-0.064	0.952	-0.298	0.233	-0.209	-0.084	0.114	-0.024	-0.088	0.108	0.002	0.065	0.139
0.024	0.906	-0.455	-0.060	0.954	-0.293	0.307	-0.245	-0.081	0.129	-0.014	-0.081	0.127	0.011	0.050	0.144
0.024	0.906	-0.432	-0.059	0.956	-0.288	0.299	-0.039	-0.066	0.128	-0.016	-0.063	0.126	0.012	0.023	0.142
0.036	0.906	-0.467	-0.058	0.957	-0.283	0.296	-0.112	0.010	0.139	-0.017	-0.103	0.136	0.014	0.055	0.144
-0.003	0.918	-0.471	-0.058	0.959	-0.278	0.285	-0.129	0.026	0.100	-0.007	-0.112	0.097	0.027	0.055	0.134
0.009	0.949	-0.475	-0.057	0.961	-0.272	0.343	-0.190	0.034	0.111	0.022	-0.121	0.108	0.059	0.056	0.128
-0.026	0.976	-0.432	-0.057	0.962	-0.266	0.352	-0.036	0.003	0.076	0.047	-0.084	0.073	0.088	0.009	0.115
-0.007	0.987	-0.412	-0.056	0.964	-0.262	0.245	-0.191	0.002	0.094	0.057	-0.069	0.092	0.102	0.014	0.105
-0.007	0.999	-0.361	-0.055	0.965	-0.258	0.218	-0.041	-0.012	0.094	0.068	-0.022	0.091	0.116	0.069	0.093
-0.026	0.956	-0.376	-0.055	0.966	-0.254	0.237	-0.004	-0.011	0.074	0.024	-0.042	0.071	0.075	0.057	0.090
-0.014	1.003	-0.341	-0.055	0.967	-0.250	0.197	-0.067	0.017	0.086	0.070	-0.010	0.082	0.123	0.095	0.077
-0.014	1.003	-0.341	-0.055	0.968	-0.246	0.219	0.101	-0.021	0.086	0.068	-0.014	0.082	0.125	0.099	0.060
-0.064	1.007	-0.361	-0.055	0.969	-0.243	0.185	0.075	-0.006	0.036	0.071	-0.037	0.031	0.130	0.082	0.046
-0.095	0.991	-0.325	-0.055	0.969	-0.239	0.181	-0.018	-0.020	0.005	0.055	-0.005	0.000	0.116	0.121	0.021
-0.091	1.003	-0.337	-0.054	0.971	-0.234	0.267	0.249	-0.084	0.008	0.065	-0.022	0.003	0.130	0.112	0.007
-0.149	1.010	-0.321	-0.054	0.971	-0.231	0.183	0.050	-0.043	-0.050	0.072	-0.009	0.055	0.139	0.131	-0.008
-0.091	0.999	-0.317	-0.054	0.972	-0.229	0.107	0.083	-0.041	0.007	0.060	-0.007	0.002	0.129	0.138	-0.014
-0.130	0.999	-0.317	-0.052	0.972	-0.228	0.087	0.011	-0.071	-0.032	0.059	-0.009	0.037	0.130	0.141	-0.016
-0.130	0.960	-0.329	-0.051	0.973	-0.226	0.078	-0.046	-0.073	-0.033	0.021	-0.022	0.037	0.093	0.133	-0.017
-0.091	0.980	-0.302	-0.050	0.973	-0.226	0.006	0.124	-0.088	0.004	0.040	0.005	0.001	0.114	0.164	-0.018
-0.149	0.949	-0.313	-0.049	0.973	-0.227	-0.029	-0.181	-0.030	-0.055	0.009	-0.006	0.056	0.084	0.155	-0.019
-0.083	0.964	-0.309	-0.047	0.973	-0.227	0.009	0.044	-0.119	0.009	0.024	-0.002	0.009	0.101	0.161	-0.025
-0.133	0.976	-0.321	-0.044	0.973	-0.228	-0.036	-0.145	-0.111	-0.043	0.036	-0.013	0.041	0.114	0.151	-0.031
-0.137	0.999	-0.294	-0.042	0.972	-0.230	-0.068	-0.070	-0.121	-0.050	0.059	0.016	0.045	0.138	0.181	-0.025
-0.118	0.987	-0.313	-0.040	0.971	-0.234	-0.208	-0.117	-0.083	-0.032	0.048	0.001	0.026	0.128	0.163	-0.042
-0.103	0.991	-0.313	-0.038	0.971	-0.238	-0.175	-0.019	-0.132	-0.019	0.053	0.004	0.011	0.133	0.166	-0.038
-0.149	0.999	-0.290	-0.035	0.970	-0.242	-0.184	-0.051	-0.161	-0.068	0.061	0.032	0.057	0.142	0.192	-0.034
-0.091	0.980	-0.317	-0.032	0.968	-0.248	-0.302	-0.159	-0.107	-0.013	0.044	0.010	0.000	0.123	0.166	-0.042
-0.103	0.968	-0.309	-0.029	0.967	-0.253	-0.283	0.010	-0.156	-0.027	0.033	0.023	0.012	0.113	0.177	-0.049
-0.153	0.991	-0.349	-0.027	0.965	-0.260	-0.344	0.006	-0.152	-0.079	0.058	-0.009	0.062	0.137	0.139	-0.039
-0.137	0.953	-0.357	-0.024	0.963	-0.267	-0.350	-0.165	-0.127	-0.066	0.021	-0.010	0.047	0.099	0.134	-0.050
-0.080	0.980	-0.317	-0.021	0.961	-0.274	-0.344	-0.093	-0.134	-0.011	0.050	0.036	0.010	0.127	0.175	-0.046
-0.130	0.949	-0.329	-0.018	0.960	-0.280	-0.319	-0.013	-0.137	-0.064	0.021	0.030	0.041	0.097	0.165	-0.027
-0.068	0.949	-0.349	-0.015	0.958	-0.286	-0.288	-0.198	-0.127	-0.005	0.023	0.016	0.020	0.097	0.147	-0.032
-0.022	0.960	-0.337	-0.012	0.957	-0.291	-0.266	-0.144	-0.099	0.038	0.036	0.033	0.066	0.110	0.161	-0.032
-0.141	0.953	-0.361	-0.011	0.955	-0.297	-0.276	0.064	-0.121	-0.082	0.030	0.015	0.054	0.103	0.139	-0.030
-0.072	0.956	-0.345	-0.008	0.953	-0.302	-0.237	-0.026	-0.120	-0.015	0.036	0.035	0.014	0.108	0.156	-0.030
-0.107	0.953	-0.365	-0.006	0.952	-0.307	-0.278	-0.150	-0.098	-0.052	0.034	0.021	0.021	0.105	0.138	-0.040
-0.072	0.983	-0.404	-0.004	0.949	-0.314	-0.377	0.016	-0.099	-0.019	0.067	-0.011	0.014	0.137	0.100	-0.030
-0.076	0.972	-0.392	-0.002	0.947	-0.321	-0.356	-0.132	-0.105	-0.026	0.058	0.007	0.009	0.126	0.113	-0.031
-0.068	0.922	-0.376	0.001	0.944	-0.329	-0.394	-0.067	-0.142	-0.021	0.010	0.031	0.017	0.076	0.130	-0.029
-0.083	0.925	-0.436	0.004	0.942	-0.337	-0.388	-0.087	-0.130	-0.039	0.017	-0.021	0.001	0.080	0.072	-0.031
-0.087	0.925	-0.408	0.007	0.939	-0.344	-0.381	-0.143	-0.106	-0.046	0.020	0.014	0.003	0.080	0.101	-0.032
-0.057	0.914	-0.408	0.009	0.936	-0.352	-0.410	-0.056	-0.103	-0.017	0.011	0.022	0.028	0.069	0.102	-0.035
-0.060	0.922	-0.408	0.011	0.933	-0.360	-0.414	-0.022	-0.121	-0.023	0.022	0.029	0.024	0.077	0.102	-0.038
-0.076	0.949	-0.424	0.013	0.930	-0.368	-0.469	-0.074	-0.110	-0.041	0.052	0.022	0.009	0.105	0.087	-0.036
-0.072	0.929	-0.428	0.016	0.926	-0.378	-0.502	-0.140	-0.115	-0.040	0.037	0.028	0.013	0.085	0.084	-0.042
-0.057	0.910	-0.436	0.019	0.922	-0.387	-0.516	-0.041	-0.126	-0.027	0.022	0.029	0.029	0.066	0.077	-0.040
-0.083	0.868	-0.463	0.021	0.917	-0.398	-0.556	-0.163	-0.073	-0.056	-0.016	0.012	0.003	0.024	0.050	-0.041
-0.041	0.848	-0.467	0.022	0.913	-0.407	-0.498	-0.072	-0.067	-0.015	-0.032	0.017	0.046	0.004	0.047	-0.033
-0.064	0.856	-0.455	0.025	0.909	-0.415	-0.445	-0.095	-0.084	-0.040	-0.020	0.037	0.023	0.012	0.059	-0.030
-0.014	0.864	-0.471	0.027	0.906	-0.423	-0.435	-0.121	-0.069	0.007	-0.009	0.030	0.073	0.020	0.043	-0.023
-0.041	0.844	-0.499	0.029	0.902	-0.431	-0.441	-0.134	-0.090	-0.022	-0.024	0.010	0.047	0.001	0.016	-0.023
-0.026	0.864	-0.491	0.031	0.898	-0.440	-0.442	-0.010	-0.114	-0.009	-0.001	0.026	0.062	0.020	0.025	-0.018
-0.030	0.864	-0.503	0.033	0.893	-0.449	-0.509	-0.048	-0.088	-0.014	0.004	0.023	0.059	0.020	0.013	-0.023
-0.037	0.840	-0.526	0.035	0.889	-0.457	-0.426	-0.067	-0.070	-0.024	-0.015	0.008	0.052	0.003	0.010	-0.029
-0.030	0.829	-0.499	0.036	0.885	-0.465	-0.452	-0.098	-0.056	-0.018	-0.022	0.043	0.060	0.015	0.017	-0.030
-0.057	0.844	-0.526	0.038	0.881	-0.472	-0.403	-0.100	-0.066	-0.047	-0.003	0.023	0.033	0.001	0.010	-0.026
-0.037	0.833	-0.558	0.039	0.877	-0.479	-0.383	0.048	-0.090	-0.028	-0.011	-0.002	0.053	0.011	0.041	-0.024
0.005	0.821	-0.534	0.041	0.873	-0.486	-0.374	-0.097	-0.077	0.012	-0.018	0.028	0.096	0.023	0.018	-0.021
-0.018	0.817	-0.558	0.042	0.869	-0.493	-0.419	0.019	-0.093	-0.012	-0.018	0.012	0.073	0.027	0.041	-0.015
-0.007	0.825	-0.538	0.044	0.865	-0.500	-0.411	-0.032	-0.102	-0.003	-0.006	0.039	0.085	0.019	0.021	-0.019
-0.018	0.837	-0.566	0.046	0.860	-0.508	-0.422	0.025	-0.093	-0.015	0.010	0.019	0.074	0.008	0.049	-0.025
-0.041	0.817	-0.570	0.046	0.856	-0.514	-0.358	0.038	-0.084	-0.039	-0.005	0.021	0.051	0.027	0.052	-0.029
-0.018	0.786	-0.550	0.047	0.852	-0.521	-0.369	0.063	-0.070	-0.017	-0.032	0.047	0.075	0.058	0.033	-0.037
-0.018	0.786	-0.550	0.048	0.849	-0.526	-0.287	-0.079	-0.054	-0.018	-0.029	0.052	0.075	0.058	0.032	-0.037
-0.053	0.786	-0.593	0.049	0.846	-0.531	-0.296	0.037	-0.070	-0.053	-0.025	0.014	0.040	0.058	0.076	-0.035
-0.018	0.802	-0.597	0.049	0.843	-0.536	-0.290	0.003	-0.046	-0.019	-0.007	0.016	0.075	0.043	0.079	-0.037
-0.026	0.767	-0.589	0.049	0.840	-0.540	-0.208	0.128	-0.055	-0.026	-0.039	0.027	0.068	0.078	0.071	-0.039
-0.033	0.786	-0.585	0.048	0.838	-0.544	-0.232	0.042	-0.024	-0.034	-0.017	0.036	0.061	0.058	0.067	-0.032
-0.030	0.767	-0.570	0.047	0.836	-0.547	-0.145	0.034	0.019	-0.029	-0.035	0.054	0.065	0.078	0.051	-0.034
0.001	0.790	-0.566	0.046	0.835	-0.549	-0.131	0.124	0.026	0.004	-0.010	0.060	0.096	0.055	0.047	-0.029
-0.030	0.783	-0.597	0.045	0.834	-0.550	-0.073	0.032	0.016	-0.026	-0.017	0.030	0.065	0.063	0.078	-0.032
-0.003	0.786	-0.593	0.042	0.833	-0.552	-0.061	0.262	-0.010	0.004	-0.012	0.035	0.092	0.059	0.074	-0.030
-0.049	0.775	-0.581	0.041	0.832	-0.554	-0.098	0.050	0.015	-0.041	-0.023	0.049	0.046	0.071	0.062	-0.031
-0.030	0.748	-0.577	0.038	0.831	-0.555	-0.064	0.075	0.082	-0.020	-0.049	0.054	0.066	0.098	0.057	-0.029
-0.010	0.744	-0.562	0.035	0.830	-0.556	-0.069	0.211	0.071	0.003	-0.052	0.072	0.085	0.101	0.041	-0.038
-0.026	0.775	-0.585	0.031	0.830	-0.558	-0.053	0.277	0.034	-0.008	-0.020	0.049	0.070	0.070	0.065	-0.031
-0.064	0.779	-0.601	0.029	0.829	-0.559	-0.054	0.023	0.071	-0.045	-0.016	0.035	0.031	0.066	0.080	-0.037
-0.018	0.794	-0.558	0.024	0.828	-0.561	-0.120	0.428	0.004	0.006	0.001	0.080	0.077	0.051	0.037	-0.048
-0.080	0.783	-0.589	0.021	0.826	-0.564	-0.145	0.182	0.040	-0.053	-0.009	0.051	0.016	0.062	0.068	-0.051
-0.083	0.763	-0.566	0.019	0.825	-0.565	-0.090	0.057	0.070	-0.055	-0.027	0.077	0.012	0.082	0.044	-0.046
-0.053	0.759	-0.585	0.015	0.823	-0.567	-0.126	0.225	0.084	-0.020	-0.029	0.060	0.042	0.086	0.063	-0.046
-0.041	0.759	-0.581	0.013	0.822	-0.569	-0.106	0.025	0.104	-0.007	-0.028	0.065	0.054	0.085	0.059	-0.042
-0.030	0.759	-0.566	0.008	0.821	-0.571	-0.101	0.357	0.048	0.010	-0.027	0.083	0.065	0.086	0.043	-0.033
-0.060	0.763	-0.558	0.005	0.819	-0.574	-0.153	0.088	0.090	-0.019	-0.021	0.094	0.034	0.082	0.035	-0.036
-0.045	0.736	-0.566	0.001	0.818	-0.575	-0.064	0.252	0.072	0.001	-0.047	0.087	0.050	0.109	0.043	-0.041
-0.083	0.732	-0.585	-0.003	0.818	-0.576	-0.054	0.257	0.049	-0.034	-0.050	0.068	0.011	0.113	0.064	-0.045
-0.083	0.759	-0.577	-0.007	0.816	-0.577	-0.091	0.192	0.068	-0.030	-0.022	0.078	0.011	0.085	0.056	-0.043
-0.080	0.748	-0.597	-0.012	0.815	-0.579	-0.085	0.369	0.057	-0.021	-0.033	0.060	0.014	0.097	0.075	-0.045
-0.076	0.755	-0.581	-0.015	0.814	-0.581	-0.109	0.172	0.076	-0.014	-0.024	0.077	0.017	0.089	0.059	-0.048
-0.076	0.763	-0.577	-0.019	0.812	-0.583	-0.129	0.201	0.068	-0.011	-0.014	0.083	0.016	0.081	0.055	-0.051
-0.118	0.752	-0.589	-0.023	0.810	-0.586	-0.196	0.179	0.095	-0.049	-0.024	0.075	0.026	0.092	0.066	-0.054
-0.118	0.752	-0.589	-0.027	0.808	-0.588	-0.147	0.186	0.070	-0.046	-0.022	0.077	0.026	0.092	0.066	-0.059
-0.107	0.755	-0.589	-0.030	0.806	-0.591	-0.175	0.215	0.055	-0.030	-0.016	0.080	0.015	0.087	0.066	-0.058
-0.126	0.744	-0.601	-0.034	0.804	-0.594	-0.188	0.257	0.012	-0.046	-0.025	0.071	0.034	0.098	0.078	-0.055
-0.095	0.740	-0.613	-0.038	0.801	-0.597	-0.191	0.342	-0.019	-0.011	-0.027	0.062	0.003	0.102	0.090	-0.054
-0.126	0.752	-0.625	-0.040	0.799	-0.601	-0.233	0.217	-0.018	-0.040	-0.012	0.054	0.033	0.090	0.102	-0.057
-0.137	0.732	-0.629	-0.041	0.795	-0.605	-0.254	0.111	-0.025	-0.050	-0.029	0.054	0.045	0.109	0.106	-0.055
-0.149	0.721	-0.641	-0.043	0.792	-0.609	-0.236	0.097	-0.019	-0.060	-0.037	0.046	0.055	0.120	0.118	-0.056
-0.126	0.725	-0.629	-0.044	0.790	-0.612	-0.223	0.073	0.002	-0.036	-0.030	0.062	0.032	0.116	0.107	-0.057
-0.118	0.728	-0.652	-0.046	0.787	-0.615	-0.194	0.168	-0.015	-0.026	-0.024	0.041	0.024	0.112	0.130	-0.054
-0.137	0.732	-0.641	-0.049	0.785	-0.618	-0.188	0.208	-0.009	-0.043	-0.018	0.056	0.042	0.108	0.119	-0.047
-0.130	0.709	-0.641	-0.051	0.783	-0.620	-0.124	0.193	-0.036	-0.033	-0.039	0.058	0.034	0.131	0.119	-0.053
-0.122	0.717	-0.656	-0.052	0.781	-0.622	-0.146	0.145	-0.024	-0.024	-0.030	0.044	0.026	0.123	0.135	-0.065
-0.176	0.701	-0.664	-0.055	0.779	-0.625	-0.158	0.279	-0.062	-0.075	-0.043	0.039	0.079	0.138	0.144	-0.054
-0.203	0.667	-0.692	-0.055	0.777	-0.627	-0.136	-0.040	-0.013	-0.102	-0.076	0.013	0.105	0.172	0.172	-0.058
-0.099	0.694	-0.680	-0.057	0.776	-0.628	-0.075	0.256	-0.082	0.004	-0.048	0.026	0.001	0.144	0.160	-0.063
-0.168	0.690	-0.676	-0.057	0.775	-0.629	-0.067	0.100	-0.082	-0.065	-0.051	0.031	0.070	0.148	0.156	-0.055
-0.149	0.667	-0.656	-0.057	0.775	-0.630	-0.011	0.013	-0.042	-0.046	-0.074	0.052	0.050	0.171	0.137	-0.046
-0.141	0.698	-0.676	-0.059	0.775	-0.629	0.043	0.181	-0.032	-0.036	-0.044	0.031	0.041	0.139	0.156	-0.060
-0.149	0.690	-0.664	-0.061	0.776	-0.628	0.091	0.095	0.018	-0.042	-0.052	0.042	0.049	0.146	0.144	-0.057
-0.180	0.678	-0.668	-0.063	0.778	-0.625	0.161	0.017	0.069	-0.071	-0.066	0.035	0.079	0.158	0.149	-0.049
-0.164	0.686	-0.688	-0.064	0.780	-0.622	0.208	0.028	0.051	-0.054	-0.060	0.013	0.063	0.150	0.168	-0.036
-0.137	0.674	-0.711	-0.067	0.782	-0.620	0.179	0.163	0.032	-0.024	-0.074	-0.014	0.036	0.162	0.192	-0.026
-0.114	0.655	-0.751	-0.070	0.784	-0.617	0.147	0.191	0.030	0.002	-0.095	-0.055	0.013	0.181	0.232	-0.010
-0.149	0.659	-0.771	-0.073	0.786	-0.614	0.204	0.232	0.041	-0.029	-0.093	-0.078	0.046	0.177	0.252	-0.005
-0.145	0.709	-0.759	-0.077	0.789	-0.610	0.293	0.161	0.087	-0.022	-0.046	-0.070	0.042	0.126	0.241	-0.005
-0.195	0.725	-0.775	-0.083	0.794	-0.602	0.465	0.312	0.145	-0.065	-0.035	-0.094	0.092	0.110	0.257	-0.014
-0.191	0.728	-0.767	-0.089	0.799	-0.594	0.518	0.129	0.221	-0.056	-0.037	-0.094	0.087	0.106	0.250	-0.029
-0.176	0.721	-0.692	-0.095	0.806	-0.584	0.606	0.307	0.150	-0.034	-0.051	-0.029	0.072	0.114	0.176	-0.038
-0.214	0.709	-0.613	-0.100	0.811	-0.577	0.469	0.165	0.159	-0.068	-0.068	0.042	0.110	0.126	0.098	-0.035
-0.180	0.732	-0.605	-0.104	0.815	-0.570	0.391	0.197	0.117	-0.029	-0.049	0.044	0.075	0.103	0.091	-0.026
-0.164	0.725	-0.621	-0.108	0.819	-0.564	0.397	0.127	0.143	-0.010	-0.061	0.021	0.060	0.111	0.108	-0.017
-0.137	0.728	-0.652	-0.113	0.823	-0.557	0.379	0.146	0.175	0.022	-0.061	-0.016	0.033	0.107	0.140	0.006
-0.164	0.759	-0.704	-0.116	0.826	-0.552	0.364	-0.008	0.203	-0.002	-0.033	-0.073	0.060	0.076	0.192	0.028
-0.145	0.786	-0.692	-0.119	0.829	-0.546	0.355	-0.062	0.199	0.020	-0.009	-0.067	0.041	0.049	0.182	0.051
-0.114	0.790	-0.680	-0.120	0.831	-0.543	0.280	-0.179	0.165	0.052	-0.008	-0.059	0.010	0.046	0.171	0.070
-0.080	0.775	-0.672	-0.120	0.833	-0.540	0.192	-0.137	0.109	0.087	-0.025	-0.053	0.024	0.061	0.165	0.098
-0.057	0.775	-0.684	-0.119	0.834	-0.538	0.154	-0.193	0.074	0.109	-0.026	-0.067	0.047	0.061	0.178	0.121
-0.022	0.798	-0.704	-0.118	0.835	-0.537	0.102	-0.065	0.010	0.142	-0.004	-0.088	0.081	0.038	0.199	0.138
-0.022	0.798	-0.700	-0.116	0.836	-0.536	0.132	-0.145	-0.010	0.140	-0.005	-0.085	0.081	0.038	0.197	0.151
-0.022	0.798	-0.688	-0.113	0.838	-0.534	0.179	-0.174	-0.031	0.138	-0.007	-0.075	0.081	0.038	0.187	0.161
-0.007	0.771	-0.676	-0.111	0.840	-0.531	0.200	-0.091	-0.049	0.151	-0.036	-0.066	0.097	0.065	0.177	0.159
0.009	0.740	-0.672	-0.110	0.842	-0.527	0.239	-0.047	-0.002	0.165	-0.069	-0.066	0.113	0.097	0.174	0.155
-0.022	0.748	-0.672	-0.111	0.845	-0.523	0.307	-0.021	0.044	0.135	-0.065	-0.071	0.082	0.089	0.176	0.150
-0.033	0.748	-0.676	-0.110	0.849	-0.518	0.343	-0.080	0.022	0.123	-0.068	-0.080	0.071	0.090	0.182	0.144
-0.037	0.794	-0.648	-0.109	0.852	-0.511	0.385	-0.045	0.017	0.119	-0.025	-0.059	0.067	0.044	0.157	0.131
-0.037	0.802	-0.644	-0.109	0.856	-0.505	0.425	-0.005	-0.010	0.118	-0.022	-0.062	0.067	0.036	0.156	0.125
-0.064	0.837	-0.656	-0.108	0.860	-0.498	0.396	-0.099	0.032	0.090	0.009	-0.080	0.041	0.001	0.170	0.116
-0.053	0.833	-0.633	-0.109	0.864	-0.492	0.421	0.019	0.035	0.102	0.002	-0.063	0.053	0.006	0.149	0.109
-0.060	0.852	-0.597	-0.107	0.868	-0.486	0.395	-0.283	0.054	0.093	0.017	-0.033	0.046	0.013	0.116	0.098
-0.072	0.868	-0.613	-0.109	0.871	-0.479	0.377	0.173	-0.003	0.083	0.029	-0.056	0.035	0.028	0.134	0.081
-0.080	0.833	-0.566	-0.108	0.874	-0.473	0.361	-0.209	0.075	0.074	-0.009	-0.014	0.029	0.007	0.090	0.061
-0.133	0.840	-0.566	-0.109	0.877	-0.467	0.360	0.140	0.000	0.022	-0.004	-0.021	0.024	0.000	0.093	0.041
-0.149	0.848	-0.562	-0.109	0.881	-0.461	0.377	-0.006	-0.005	0.007	0.000	-0.023	0.039	0.007	0.091	0.022
-0.180	0.883	-0.581	-0.110	0.884	-0.454	0.373	0.096	-0.003	-0.023	0.032	-0.050	0.069	0.041	0.114	0.002
-0.180	0.883	-0.581	-0.111	0.887	-0.448	0.344	0.067	-0.025	-0.022	0.029	-0.056	0.068	0.040	0.117	-0.010
-0.203	0.883	-0.577	-0.108	0.890	-0.442	0.395	-0.161	-0.055	-0.047	0.025	-0.058	0.089	0.040	0.116	-0.016
-0.187	0.864	-0.503	-0.107	0.893	-0.437	0.291	-0.028	-0.073	-0.033	0.003	0.011	0.073	0.020	0.044	-0.013
-0.160	0.840	-0.483	-0.104	0.895	-0.433	0.254	-0.210	-0.058	-0.008	-0.022	0.027	0.045	0.004	0.028	-0.020
-0.145	0.875	-0.518	-0.104	0.897	-0.429	0.240	0.081	-0.065	0.007	0.010	-0.013	0.028	0.030	0.066	-0.013
-0.199	0.879	-0.526	-0.104	0.899	-0.426	0.198	-0.082	-0.004	-0.047	0.013	-0.024	0.081	0.033	0.077	-0.019
-0.141	0.891	-0.503	-0.103	0.901	-0.422	0.207	0.042	-0.055	0.010	0.023	-0.004	0.022	0.044	0.057	-0.015
-0.226	0.868	-0.522	-0.101	0.902	-0.420	0.151	-0.233	-0.031	-0.077	-0.002	-0.026	0.105	0.020	0.079	-0.024
-0.153	0.879	-0.510	-0.099	0.903	-0.418	0.174	-0.132	-0.060	-0.005	0.008	-0.017	0.031	0.031	0.071	-0.021
-0.176	0.875	-0.471	-0.097	0.905	-0.415	0.174	-0.124	-0.066	-0.030	0.003	0.020	0.052	0.026	0.034	-0.036
-0.168	0.883	-0.499	-0.095	0.906	-0.412	0.159	-0.065	-0.075	-0.024	0.010	-0.011	0.043	0.033	0.065	-0.025
-0.214	0.906	-0.495	-0.092	0.907	-0.411	0.084	-0.234	-0.064	-0.073	0.032	-0.008	0.088	0.056	0.064	-0.039
-0.153	0.910	-0.491	-0.092	0.907	-0.410	0.070	0.111	-0.106	-0.012	0.036	-0.005	0.025	0.059	0.063	-0.037
-0.222	0.898	-0.503	-0.090	0.908	-0.409	0.057	-0.044	-0.071	-0.083	0.024	-0.018	0.093	0.046	0.078	-0.044
-0.164	0.864	-0.491	-0.089	0.908	-0.409	0.006	0.044	-0.082	-0.026	-0.011	-0.006	0.034	0.010	0.069	-0.038
-0.195	0.879	-0.487	-0.087	0.908	-0.410	0.003	-0.239	-0.048	-0.059	0.004	-0.002	0.063	0.025	0.068	-0.047
-0.176	0.875	-0.491	-0.085	0.908	-0.410	0.042	-0.053	-0.087	-0.042	0.000	-0.006	0.043	0.020	0.075	-0.033
-0.195	0.895	-0.499	-0.082	0.908	-0.410	-0.011	-0.161	-0.116	-0.064	0.020	-0.013	0.061	0.039	0.086	-0.031
-0.122	0.898	-0.471	-0.079	0.908	-0.411	-0.009	-0.144	-0.111	0.006	0.023	0.015	0.013	0.041	0.061	-0.025
-0.141	0.860	-0.491	-0.077	0.908	-0.412	-0.037	-0.055	-0.106	-0.015	-0.015	-0.004	0.005	0.002	0.084	-0.026
-0.145	0.883	-0.483	-0.074	0.908	-0.412	-0.004	-0.157	-0.096	-0.022	0.008	0.004	0.008	0.024	0.079	-0.022
-0.172	0.914	-0.503	-0.072	0.908	-0.413	-0.025	-0.025	-0.103	-0.051	0.039	-0.015	0.034	0.053	0.102	-0.023
-0.160	0.895	-0.495	-0.070	0.908	-0.414	-0.012	-0.202	-0.066	-0.042	0.020	-0.006	0.021	0.033	0.096	-0.031
-0.114	0.898	-0.479	-0.067	0.907	-0.416	-0.076	-0.191	-0.061	0.002	0.025	0.011	0.026	0.036	0.083	-0.032
-0.172	0.879	-0.487	-0.065	0.907	-0.417	-0.043	-0.086	-0.072	-0.057	0.006	0.004	0.030	0.015	0.094	-0.030
-0.141	0.879	-0.495	-0.063	0.906	-0.419	-0.093	-0.267	-0.046	-0.029	0.007	-0.001	0.001	0.014	0.104	-0.027
-0.149	0.883	-0.510	-0.061	0.905	-0.421	-0.068	-0.179	-0.036	-0.039	0.011	-0.016	0.005	0.017	0.123	-0.032
-0.133	0.879	-0.499	-0.058	0.905	-0.422	-0.057	-0.174	-0.079	-0.026	0.008	-0.002	0.011	0.012	0.113	-0.023
-0.133	0.879	-0.499	-0.056	0.904	-0.424	-0.102	-0.062	-0.107	-0.029	0.009	-0.000	0.011	0.011	0.116	-0.022
-0.118	0.860	-0.518	-0.052	0.903	-0.427	-0.129	-0.221	-0.099	-0.017	-0.009	-0.017	0.028	0.010	0.138	-0.016
-0.126	0.844	-0.518	-0.049	0.902	-0.430	-0.116	-0.185	-0.108	-0.028	-0.024	-0.015	0.021	0.027	0.140	-0.015
-0.091	0.844	-0.495	-0.046	0.901	-0.431	-0.062	-0.126	-0.137	0.004	-0.023	0.010	0.057	0.028	0.119	-0.011
-0.114	0.864	-0.518	-0.043	0.900	-0.434	-0.145	-0.115	-0.120	-0.022	-0.003	-0.010	0.034	0.009	0.144	-0.006
-0.103	0.864	-0.526	-0.039	0.898	-0.437	-0.175	-0.125	-0.140	-0.014	-0.001	-0.015	0.046	0.010	0.154	-0.001
-0.072	0.868	-0.530	-0.035	0.897	-0.441	-0.199	-0.146	-0.165	0.012	0.005	-0.015	0.078	0.008	0.160	-0.007
-0.076	0.844	-0.510	-0.032	0.895	-0.445	-0.193	0.002	-0.157	0.006	-0.017	0.009	0.075	0.032	0.143	-0.001
-0.110	0.829	-0.526	-0.029	0.894	-0.448	-0.139	-0.220	-0.076	-0.032	-0.031	-0.004	0.041	0.049	0.160	0.000
-0.053	0.852	-0.503	-0.027	0.893	-0.449	-0.043	-0.075	-0.096	0.024	-0.007	0.021	0.099	0.027	0.138	-0.012
-0.076	0.837	-0.510	-0.026	0.893	-0.449	0.029	0.019	-0.061	-0.000	-0.023	0.012	0.077	0.043	0.147	-0.009
-0.122	0.856	-0.522	-0.024	0.894	-0.448	0.049	-0.280	-0.017	-0.049	-0.004	-0.000	0.031	0.025	0.161	-0.015
-0.041	0.817	-0.487	-0.024	0.894	-0.447	0.086	0.149	-0.077	0.032	-0.043	0.034	0.113	0.065	0.127	-0.018
-0.133	0.810	-0.507	-0.022	0.896	-0.444	0.171	-0.251	-0.006	-0.062	-0.052	0.012	0.021	0.074	0.148	-0.021
-0.057	0.837	-0.487	-0.021	0.897	-0.441	0.159	-0.085	-0.010	0.014	-0.026	0.029	0.098	0.047	0.129	-0.012
-0.076	0.813	-0.459	-0.022	0.899	-0.437	0.268	-0.033	0.051	-0.005	-0.052	0.052	0.079	0.071	0.103	-0.017
-0.053	0.837	-0.463	-0.022	0.902	-0.432	0.288	-0.056	0.055	0.019	-0.031	0.043	0.103	0.049	0.108	-0.005
-0.072	0.860	-0.483	-0.023	0.904	-0.426	0.310	-0.052	0.071	0.000	-0.010	0.018	0.084	0.027	0.128	-0.013
-0.064	0.844	-0.459	-0.024	0.907	-0.420	0.344	-0.061	0.075	0.009	-0.028	0.035	0.092	0.043	0.106	-0.014
-0.103	0.844	-0.459	-0.026	0.910	-0.415	0.326	0.026	0.070	-0.028	-0.031	0.030	0.053	0.044	0.107	-0.021
-0.091	0.844	-0.447	-0.028	0.912	-0.408	0.341	0.110	0.044	-0.015	-0.033	0.036	0.065	0.044	0.096	-0.027
-0.107	0.833	-0.451	-0.029	0.915	-0.402	0.359	-0.015	0.074	-0.029	-0.048	0.025	0.049	0.057	0.101	-0.029
-0.103	0.825	-0.440	-0.031	0.918	-0.395	0.393	-0.014	0.063	-0.024	-0.058	0.030	0.053	0.065	0.091	-0.030
-0.091	0.848	-0.451	-0.032	0.921	-0.387	0.447	-0.020	0.074	-0.011	-0.039	0.011	0.064	0.042	0.104	-0.022
-0.126	0.860	-0.447	-0.034	0.925	-0.378	0.488	0.024	0.078	-0.044	-0.031	0.006	0.029	0.032	0.101	-0.016
-0.060	0.844	-0.412	-0.037	0.929	-0.369	0.532	0.107	0.103	0.024	-0.050	0.032	0.095	0.048	0.066	-0.019
-0.087	0.837	-0.420	-0.040	0.933	-0.358	0.582	0.030	0.146	0.000	-0.062	0.013	0.067	0.056	0.075	-0.015
-0.130	0.852	-0.388	-0.043	0.937	-0.345	0.682	0.046	0.168	-0.039	-0.051	0.032	0.025	0.041	0.044	-0.011
-0.091	0.860	-0.408	-0.048	0.942	-0.331	0.769	0.231	0.165	0.005	-0.048	-0.002	0.063	0.034	0.065	-0.014
-0.126	0.871	-0.392	-0.053	0.948	-0.315	0.845	0.051	0.205	-0.026	-0.042	-0.002	0.029	0.023	0.050	-0.015
-0.110	0.868	-0.380	-0.058	0.953	-0.299	0.885	0.222	0.197	-0.005	-0.051	-0.007	0.044	0.027	0.039	-0.006
-0.110	0.871	-0.337	-0.063	0.958	-0.281	0.939	0.179	0.191	-0.000	-0.052	0.019	0.043	0.024	0.003	-0.004
-0.122	0.895	-0.349	-0.068	0.962	-0.263	0.928	0.231	0.175	-0.007	-0.034	-0.011	0.032	0.001	0.010	-0.004
-0.118	0.898	-0.353	-0.072	0.967	-0.245	0.929	0.246	0.143	0.001	-0.034	-0.033	0.035	0.002	0.015	-0.001
-0.164	0.883	-0.353	-0.075	0.971	-0.227	0.921	0.174	0.135	-0.041	-0.054	-0.050	0.011	0.014	0.015	0.007
-0.130	0.875	-0.325	-0.080	0.975	-0.209	0.916	0.324	0.143	-0.002	-0.065	-0.041	0.024	0.022	0.012	0.015
-0.126	0.914	-0.353	-0.085	0.978	-0.189	1.057	0.338	0.205	0.007	-0.030	-0.089	0.027	0.016	0.016	0.019
-0.133	0.980	-0.329	-0.093	0.982	-0.165	1.198	0.460	0.291	0.007	0.032	-0.089	0.019	0.082	0.007	0.026
-0.153	1.007	-0.321	-0.101	0.985	-0.139	1.292	0.436	0.364	-0.004	0.056	-0.107	0.000	0.108	0.014	0.025
-0.187	0.980	-0.306	-0.111	0.987	-0.114	1.237	0.419	0.406	-0.029	0.026	-0.116	0.035	0.081	0.029	0.011
-0.203	0.960	-0.282	-0.119	0.989	-0.090	1.217	0.329	0.372	-0.036	0.005	-0.116	0.050	0.061	0.051	-0.003
-0.241	0.941	-0.235	-0.127	0.990	-0.068	1.106	0.143	0.356	-0.067	-0.015	-0.091	0.089	0.041	0.097	-0.009
-0.241	0.929	-0.187	-0.133	0.990	-0.047	1.094	0.119	0.322	-0.060	-0.027	-0.065	0.089	0.029	0.144	-0.005
-0.210	0.929	-0.172	-0.139	0.990	-0.026	1.075	0.091	0.287	-0.023	-0.027	-0.070	0.058	0.029	0.158	-0.000
-0.187	0.964	-0.160	-0.145	0.989	-0.005	1.034	0.045	0.252	0.005	0.008	-0.078	0.035	0.063	0.169	0.022
-0.195	0.980	-0.148	-0.149	0.989	0.013	0.947	0.002	0.239	0.002	0.024	-0.085	0.043	0.079	0.181	0.046
-0.149	1.007	-0.144	-0.154	0.988	0.031	0.936	-0.013	0.232	0.053	0.053	-0.099	0.003	0.105	0.184	0.064
-0.153	1.022	-0.140	-0.159	0.986	0.047	0.868	-0.052	0.234	0.054	0.069	-0.111	0.002	0.121	0.188	0.082
-0.157	1.010	-0.132	-0.163	0.985	0.062	0.822	-0.187	0.199	0.054	0.059	-0.118	0.006	0.109	0.196	0.104
-0.122	1.018	-0.108	-0.166	0.983	0.076	0.760	-0.265	0.155	0.092	0.068	-0.108	0.029	0.116	0.219	0.123
-0.099	1.010	-0.093	-0.169	0.982	0.087	0.655	-0.279	0.128	0.118	0.062	-0.104	0.052	0.108	0.234	0.139
-0.060	1.010	-0.061	-0.171	0.980	0.098	0.608	-0.230	0.103	0.159	0.063	-0.083	0.091	0.108	0.265	0.162
-0.080	0.991	-0.073	-0.173	0.979	0.109	0.647	-0.161	0.113	0.142	0.046	-0.106	0.072	0.089	0.253	0.180
-0.041	1.007	-0.069	-0.176	0.977	0.121	0.656	-0.272	0.131	0.183	0.063	-0.113	0.110	0.105	0.257	0.189
-0.041	1.007	-0.069	-0.179	0.975	0.133	0.688	-0.210	0.163	0.186	0.065	-0.125	0.111	0.105	0.256	0.188
-0.064	0.956	-0.030	-0.183	0.972	0.146	0.730	-0.196	0.169	0.167	0.017	-0.099	0.089	0.055	0.295	0.181
-0.091	0.968	-0.022	-0.186	0.970	0.159	0.745	-0.237	0.136	0.143	0.031	-0.104	0.062	0.067	0.303	0.171
-0.122	0.968	0.014	-0.190	0.967	0.172	0.743	-0.242	0.167	0.116	0.034	-0.081	0.032	0.067	0.338	0.151
-0.103	0.980	0.025	-0.193	0.964	0.185	0.728	-0.151	0.178	0.139	0.049	-0.083	0.052	0.078	0.349	0.137
-0.157	0.999	0.025	-0.198	0.960	0.197	0.691	-0.203	0.180	0.089	0.071	-0.095	0.001	0.098	0.349	0.134
-0.160	1.022	0.037	-0.202	0.957	0.207	0.643	-0.288	0.203	0.090	0.098	-0.093	0.004	0.121	0.360	0.134
-0.114	1.034	0.069	-0.207	0.954	0.218	0.618	-0.296	0.202	0.141	0.113	-0.072	0.043	0.132	0.391	0.123
-0.133	1.022	0.096	-0.211	0.951	0.228	0.574	-0.064	0.204	0.126	0.104	-0.054	0.024	0.121	0.419	0.128
-0.176	1.003	0.116	-0.217	0.947	0.235	0.483	-0.269	0.258	0.090	0.088	-0.042	0.017	0.102	0.438	0.120
-0.133	1.014	0.124	-0.220	0.945	0.242	0.357	-0.008	0.176	0.135	0.102	-0.041	0.025	0.114	0.446	0.095
-0.222	1.030	0.085	-0.224	0.943	0.245	0.227	-0.094	0.166	0.050	0.119	-0.083	0.062	0.130	0.407	0.080
-0.268	1.038	0.100	-0.226	0.942	0.247	0.171	-0.173	0.071	0.006	0.128	-0.070	0.108	0.138	0.422	0.071
-0.233	1.030	0.104	-0.228	0.941	0.248	0.125	-0.121	0.073	0.043	0.121	-0.067	0.073	0.131	0.426	0.052
-0.230	1.045	0.144	-0.229	0.941	0.248	0.039	-0.148	0.024	0.048	0.136	-0.027	0.068	0.147	0.466	0.041
-0.241	1.049	0.136	-0.228	0.941	0.249	0.034	0.037	-0.078	0.035	0.140	-0.035	0.080	0.151	0.459	0.040
-0.268	1.065	0.128	-0.226	0.943	0.245	-0.171	0.029	-0.082	0.006	0.154	-0.040	0.107	0.167	0.452	0.031
-0.257	1.049	0.148	-0.225	0.944	0.240	-0.215	-0.172	-0.073	0.017	0.137	-0.015	0.095	0.152	0.472	0.014
-0.268	1.030	0.112	-0.223	0.946	0.235	-0.228	-0.045	-0.129	0.003	0.116	-0.045	0.107	0.133	0.437	-0.003
-0.307	1.003	0.152	-0.222	0.948	0.229	-0.295	-0.126	-0.104	-0.036	0.087	0.000	0.145	0.106	0.477	-0.013
-0.295	0.991	0.195	-0.220	0.950	0.222	-0.316	-0.017	-0.121	-0.027	0.073	0.050	0.133	0.094	0.520	-0.024
-0.299	1.003	0.140	-0.219	0.952	0.215	-0.312	-0.181	-0.129	-0.032	0.083	0.002	0.137	0.106	0.465	-0.024
-0.299	0.983	0.132	-0.216	0.954	0.209	-0.345	0.007	-0.134	-0.034	0.062	0.001	0.136	0.087	0.458	-0.030
-0.233	1.014	0.156	-0.214	0.956	0.201	-0.366	-0.186	-0.143	0.029	0.090	0.032	0.071	0.118	0.481	-0.027
-0.330	1.014	0.116	-0.211	0.958	0.194	-0.329	0.095	-0.170	-0.070	0.088	-0.001	0.167	0.119	0.442	-0.026
-0.280	0.987	0.124	-0.210	0.960	0.186	-0.377	-0.325	-0.128	-0.021	0.059	0.015	0.118	0.092	0.451	-0.030
-0.272	0.995	0.128	-0.208	0.962	0.178	-0.348	-0.170	-0.163	-0.016	0.065	0.027	0.110	0.100	0.455	-0.045
-0.310	0.980	0.096	-0.206	0.964	0.169	-0.434	-0.149	-0.148	-0.057	0.047	0.004	0.149	0.084	0.424	-0.044
-0.310	0.980	0.096	-0.202	0.966	0.161	-0.394	0.046	-0.185	-0.060	0.045	0.012	0.150	0.085	0.425	-0.044
-0.310	0.999	0.073	-0.200	0.968	0.153	-0.416	-0.068	-0.161	-0.062	0.063	-0.003	0.151	0.105	0.402	-0.047
-0.276	0.987	0.061	-0.197	0.970	0.142	-0.481	-0.216	-0.177	-0.031	0.049	-0.005	0.117	0.093	0.391	-0.055
-0.283	1.041	0.065	-0.194	0.972	0.132	-0.520	-0.002	-0.193	-0.042	0.101	0.009	0.126	0.148	0.395	-0.044
-0.337	0.980	0.053	-0.192	0.974	0.121	-0.471	-0.473	-0.150	-0.097	0.037	0.009	0.181	0.086	0.383	-0.036
-0.249	1.003	0.018	-0.189	0.976	0.111	-0.467	-0.138	-0.190	-0.012	0.059	-0.017	0.093	0.110	0.349	-0.037
-0.245	0.987	0.033	-0.185	0.978	0.100	-0.506	-0.056	-0.206	-0.012	0.041	0.009	0.090	0.094	0.365	-0.037
-0.253	0.995	0.049	-0.182	0.979	0.091	-0.461	-0.166	-0.215	-0.023	0.047	0.035	0.098	0.102	0.381	-0.026
-0.268	0.980	0.010	-0.178	0.981	0.081	-0.488	-0.099	-0.209	-0.042	0.030	0.005	0.114	0.087	0.342	-0.030
-0.280	1.014	-0.042	-0.175	0.982	0.069	-0.543	-0.153	-0.195	-0.057	0.063	-0.035	0.126	0.122	0.291	-0.027
-0.249	1.014	-0.026	-0.171	0.984	0.057	-0.564	-0.222	-0.194	-0.029	0.062	-0.007	0.096	0.122	0.307	-0.028
-0.199	1.007	0.006	-0.167	0.985	0.046	-0.569	0.003	-0.218	0.017	0.053	0.036	0.046	0.114	0.339	-0.018
-0.249	1.041	-0.034	-0.164	0.986	0.033	-0.615	-0.148	-0.195	-0.036	0.087	0.009	0.097	0.148	0.299	-0.025
-0.195	1.010	-0.042	-0.159	0.987	0.020	-0.639	0.068	-0.222	0.013	0.055	0.014	0.043	0.117	0.292	-0.024
-0.283	0.999	-0.061	-0.156	0.988	0.006	-0.661	-0.223	-0.191	-0.078	0.042	0.008	0.131	0.105	0.272	-0.027
-0.210	0.980	-0.049	-0.153	0.988	-0.007	-0.667	-0.139	-0.174	-0.008	0.023	0.033	0.059	0.086	0.284	-0.024
-0.199	0.991	-0.069	-0.149	0.989	-0.022	-0.714	-0.175	-0.189	-0.000	0.034	0.028	0.047	0.097	0.264	-0.027
-0.210	1.010	-0.077	-0.145	0.989	-0.037	-0.743	-0.063	-0.206	-0.016	0.053	0.035	0.058	0.116	0.256	-0.022
-0.180	1.003	-0.073	-0.142	0.989	-0.052	-0.724	-0.127	-0.165	0.012	0.046	0.054	0.028	0.109	0.260	-0.028
-0.241	1.018	-0.148	-0.138	0.988	-0.066	-0.706	-0.095	-0.189	-0.053	0.062	-0.006	0.089	0.124	0.184	-0.029
-0.226	1.003	-0.124	-0.135	0.987	-0.081	-0.743	-0.067	-0.174	-0.041	0.047	0.032	0.074	0.108	0.208	-0.033
-0.187	1.003	-0.140	-0.132	0.987	-0.097	-0.733	-0.223	-0.134	-0.005	0.048	0.032	0.035	0.108	0.192	-0.034
-0.222	1.007	-0.164	-0.130	0.985	-0.112	-0.776	-0.128	-0.129	-0.042	0.053	0.024	0.069	0.111	0.168	-0.029
-0.172	0.991	-0.148	-0.126	0.984	-0.128	-0.791	0.041	-0.180	0.005	0.039	0.055	0.019	0.095	0.183	-0.032
-0.180	1.014	-0.179	-0.123	0.982	-0.144	-0.809	-0.105	-0.166	-0.006	0.064	0.040	0.026	0.118	0.151	-0.043
-0.226	1.014	-0.203	-0.119	0.980	-0.161	-0.846	-0.232	-0.177	-0.056	0.067	0.033	0.072	0.118	0.127	-0.035
-0.233	1.007	-0.223	-0.115	0.977	-0.178	-0.863	0.022	-0.237	-0.068	0.061	0.031	0.080	0.110	0.107	-0.036
-0.157	0.953	-0.239	-0.110	0.974	-0.197	-0.946	-0.066	-0.216	0.005	0.010	0.033	0.002	0.055	0.091	-0.034
-0.168	0.956	-0.262	-0.106	0.971	-0.215	-0.887	-0.061	-0.222	-0.011	0.018	0.027	0.013	0.059	0.067	-0.037
-0.149	0.968	-0.274	-0.103	0.967	-0.232	-0.917	0.239	-0.246	0.004	0.033	0.033	0.006	0.070	0.054	-0.026
-0.226	0.976	-0.298	-0.098	0.963	-0.250	-0.901	-0.198	-0.208	-0.077	0.045	0.027	0.070	0.077	0.031	-0.027
-0.164	0.933	-0.353	-0.093	0.959	-0.267	-0.854	-0.101	-0.213	-0.020	0.006	-0.011	0.009	0.034	0.025	-0.033
-0.137	0.922	-0.313	-0.089	0.955	-0.282	-0.800	-0.003	-0.232	0.002	-0.001	0.044	0.019	0.022	0.014	-0.050
-0.187	0.933	-0.373	-0.085	0.951	-0.299	-0.856	-0.018	-0.237	-0.052	0.015	0.001	0.031	0.033	0.045	-0.031
-0.222	0.941	-0.365	-0.080	0.945	-0.317	-0.930	-0.318	-0.175	-0.092	0.028	0.027	0.065	0.041	0.037	-0.037
-0.095	0.895	-0.373	-0.076	0.939	-0.335	-0.947	-0.040	-0.200	0.031	-0.012	0.038	0.062	0.006	0.045	-0.037
-0.164	0.910	-0.412	-0.071	0.933	-0.353	-0.921	-0.230	-0.190	-0.043	0.009	0.016	0.007	0.009	0.085	-0.031
-0.099	0.898	-0.353	-0.067	0.927	-0.370	-0.918	-0.086	-0.198	0.018	0.004	0.093	0.058	0.003	0.026	-0.014
-0.091	0.910	-0.353	-0.062	0.920	-0.386	-0.853	-0.059	-0.250	0.020	0.022	0.108	0.066	0.009	0.025	-0.024
-0.083	0.868	-0.380	-0.058	0.914	-0.402	-0.905	0.096	-0.246	0.024	-0.014	0.097	0.074	0.034	0.053	-0.015
-0.110	0.868	-0.416	-0.054	0.906	-0.419	-0.936	-0.014	-0.232	-0.007	-0.006	0.079	0.048	0.034	0.088	-0.022
-0.064	0.868	-0.412	-0.052	0.899	-0.435	-0.907	0.197	-0.208	0.037	0.001	0.099	0.094	0.034	0.084	-0.024
-0.122	0.879	-0.440	-0.049	0.892	-0.450	-0.827	0.020	-0.217	-0.024	0.020	0.086	0.036	0.023	0.111	-0.026
-0.080	0.837	-0.420	-0.046	0.885	-0.464	-0.783	0.196	-0.232	0.016	-0.016	0.120	0.079	0.065	0.091	-0.028
-0.076	0.844	-0.447	-0.045	0.878	-0.477	-0.737	0.227	-0.189	0.018	-0.001	0.105	0.083	0.058	0.118	-0.042
-0.107	0.817	-0.471	-0.046	0.871	-0.488	-0.685	0.314	-0.170	-0.012	-0.022	0.093	0.052	0.085	0.141	-0.042
-0.122	0.810	-0.432	-0.046	0.865	-0.499	-0.646	0.303	-0.133	-0.027	-0.023	0.143	0.037	0.093	0.101	-0.048
-0.107	0.810	-0.459	-0.049	0.859	-0.509	-0.597	0.350	-0.095	-0.010	-0.017	0.126	0.052	0.092	0.128	-0.049
-0.126	0.806	-0.503	-0.049	0.854	-0.518	-0.538	0.130	-0.064	-0.028	-0.016	0.092	0.033	0.096	0.171	-0.053
-0.083	0.817	-0.495	-0.051	0.850	-0.525	-0.414	0.308	-0.082	0.016	0.000	0.106	0.075	0.084	0.162	-0.049
-0.130	0.802	-0.499	-0.051	0.845	-0.532	-0.396	0.047	-0.039	-0.030	-0.011	0.109	0.029	0.099	0.164	-0.048
-0.122	0.802	-0.510	-0.054	0.842	-0.537	-0.341	0.380	-0.068	-0.020	-0.008	0.102	0.037	0.099	0.175	-0.047
-0.118	0.783	-0.526	-0.055	0.839	-0.542	-0.305	0.124	-0.031	-0.015	-0.024	0.092	0.040	0.118	0.190	-0.053
-0.130	0.744	-0.538	-0.056	0.836	-0.546	-0.246	0.073	-0.031	-0.026	-0.060	0.084	0.029	0.156	0.200	-0.048
-0.130	0.744	-0.538	-0.057	0.833	-0.550	-0.250	0.139	-0.022	-0.024	-0.057	0.088	0.028	0.155	0.199	-0.051
-0.118	0.779	-0.546	-0.059	0.831	-0.553	-0.175	0.220	-0.029	-0.011	-0.020	0.083	0.040	0.120	0.206	-0.049
-0.145	0.786	-0.522	-0.062	0.830	-0.555	-0.137	0.310	-0.033	-0.035	-0.011	0.108	0.013	0.111	0.181	-0.054
-0.126	0.783	-0.570	-0.064	0.828	-0.556	-0.103	0.210	-0.028	-0.013	-0.013	0.063	0.031	0.114	0.226	-0.044
-0.157	0.771	-0.522	-0.064	0.827	-0.558	-0.102	-0.029	0.001	-0.044	-0.024	0.112	0.000	0.124	0.177	-0.045
-0.091	0.748	-0.562	-0.066	0.827	-0.559	-0.048	0.172	-0.042	0.023	-0.047	0.073	0.065	0.146	0.215	-0.037
-0.133	0.759	-0.566	-0.067	0.826	-0.560	-0.077	0.152	-0.019	-0.018	-0.034	0.070	0.021	0.134	0.217	-0.035
-0.122	0.767	-0.566	-0.069	0.825	-0.560	-0.044	0.252	-0.058	-0.005	-0.026	0.071	0.032	0.125	0.215	-0.030
-0.126	0.767	-0.581	-0.071	0.825	-0.561	-0.022	0.205	-0.052	-0.007	-0.026	0.055	0.028	0.124	0.228	-0.036
-0.160	0.759	-0.581	-0.073	0.825	-0.561	-0.020	0.134	-0.008	-0.040	-0.033	0.055	0.007	0.131	0.226	-0.033
-0.137	0.779	-0.585	-0.074	0.825	-0.561	-0.010	0.133	-0.020	-0.015	-0.014	0.051	0.016	0.110	0.227	-0.032
-0.130	0.763	-0.570	-0.075	0.824	-0.561	-0.019	0.116	-0.030	-0.007	-0.029	0.067	0.023	0.124	0.209	-0.034
-0.126	0.798	-0.574	-0.077	0.824	-0.561	0.004	0.234	-0.055	-0.001	0.006	0.063	0.027	0.088	0.210	-0.031
-0.145	0.786	-0.585	-0.077	0.824	-0.561	-0.004	0.123	-0.051	-0.019	-0.006	0.051	0.007	0.098	0.219	-0.035
-0.153	0.771	-0.593	-0.079	0.824	-0.561	-0.004	0.222	-0.069	-0.025	-0.021	0.043	0.001	0.112	0.225	-0.029
-0.168	0.767	-0.597	-0.079	0.824	-0.561	-0.022	0.093	-0.062	-0.040	-0.025	0.040	0.016	0.115	0.226	-0.032
-0.118	0.775	-0.605	-0.080	0.824	-0.560	0.035	0.146	-0.088	0.010	-0.017	0.031	0.034	0.106	0.231	-0.035
-0.153	0.755	-0.601	-0.081	0.824	-0.561	-0.018	0.193	-0.093	-0.024	-0.036	0.035	0.000	0.124	0.224	-0.036
-0.160	0.736	-0.570	-0.081	0.825	-0.560	0.051	0.186	-0.109	-0.031	-0.056	0.066	0.008	0.142	0.190	-0.031
-0.176	0.759	-0.625	-0.081	0.824	-0.560	-0.026	0.118	-0.082	-0.046	-0.033	0.011	0.023	0.117	0.242	-0.038
-0.141	0.755	-0.593	-0.082	0.824	-0.561	-0.036	0.068	-0.032	-0.011	-0.036	0.044	0.012	0.120	0.207	-0.034
-0.160	0.771	-0.609	-0.082	0.825	-0.560	0.048	0.147	-0.075	-0.030	-0.022	0.027	0.008	0.104	0.220	-0.034
-0.133	0.779	-0.605	-0.083	0.825	-0.559	0.028	0.181	-0.076	-0.002	-0.014	0.030	0.019	0.095	0.213	-0.030
-0.176	0.763	-0.601	-0.084	0.825	-0.558	0.050	0.091	-0.047	-0.044	-0.030	0.033	0.023	0.109	0.206	-0.030
-0.149	0.759	-0.605	-0.085	0.826	-0.558	0.044	0.168	-0.045	-0.015	-0.034	0.029	0.003	0.111	0.206	-0.032
-0.153	0.744	-0.609	-0.086	0.826	-0.557	0.061	0.116	-0.042	-0.018	-0.050	0.024	0.000	0.125	0.207	-0.039
-0.172	0.752	-0.589	-0.087	0.827	-0.555	0.106	0.116	-0.029	-0.036	-0.044	0.042	0.020	0.116	0.184	-0.039
-0.191	0.744	-0.633	-0.088	0.829	-0.553	0.144	0.024	0.002	-0.055	-0.053	-0.004	0.040	0.123	0.223	-0.046
-0.191	0.744	-0.633	-0.088	0.831	-0.549	0.201	0.034	-0.004	-0.054	-0.055	-0.007	0.040	0.122	0.220	-0.048
-0.191	0.752	-0.589	-0.090	0.833	-0.545	0.259	0.120	0.016	-0.053	-0.050	0.032	0.040	0.112	0.173	-0.048
-0.176	0.767	-0.605	-0.092	0.836	-0.541	0.253	0.133	0.022	-0.035	-0.037	0.012	0.026	0.095	0.185	-0.040
-0.199	0.767	-0.629	-0.093	0.838	-0.537	0.242	0.046	0.006	-0.057	-0.040	-0.015	0.049	0.094	0.205	-0.030
-0.176	0.786	-0.676	-0.094	0.840	-0.534	0.198	0.171	-0.063	-0.033	-0.022	-0.066	0.027	0.073	0.249	-0.008
-0.168	0.759	-0.680	-0.094	0.843	-0.530	0.235	0.049	-0.026	-0.025	-0.052	-0.073	0.020	0.099	0.249	0.005
-0.114	0.763	-0.668	-0.097	0.845	-0.525	0.274	0.335	-0.045	0.032	-0.050	-0.066	0.034	0.093	0.233	0.017
-0.157	0.798	-0.700	-0.101	0.849	-0.518	0.397	0.330	-0.021	-0.007	-0.020	-0.105	0.010	0.057	0.261	0.007
-0.176	0.833	-0.688	-0.105	0.854	-0.509	0.512	0.414	-0.018	-0.023	0.010	-0.102	0.030	0.021	0.246	-0.010
-0.237	0.856	-0.629	-0.107	0.859	-0.501	0.429	0.291	-0.049	-0.082	0.029	-0.051	0.092	0.003	0.183	-0.040
-0.241	0.837	-0.554	-0.108	0.862	-0.495	0.356	0.250	-0.103	-0.084	0.006	0.018	0.097	0.015	0.104	-0.058
-0.249	0.802	-0.530	-0.108	0.865	-0.491	0.248	0.055	-0.063	-0.092	-0.031	0.037	0.105	0.048	0.076	-0.061
-0.218	0.794	-0.546	-0.109	0.867	-0.487	0.232	0.069	-0.030	-0.061	-0.041	0.017	0.075	0.055	0.088	-0.045
-0.168	0.821	-0.574	-0.109	0.869	-0.483	0.249	-0.011	0.001	-0.011	-0.017	-0.014	0.026	0.026	0.112	-0.019
-0.141	0.829	-0.577	-0.109	0.871	-0.478	0.273	-0.021	0.020	0.016	-0.011	-0.023	0.000	0.017	0.112	0.014
-0.126	0.840	-0.597	-0.109	0.874	-0.474	0.273	0.015	-0.009	0.032	-0.002	-0.047	0.015	0.005	0.128	0.041
-0.099	0.837	-0.605	-0.108	0.876	-0.471	0.214	-0.109	-0.023	0.057	-0.008	-0.058	0.041	0.007	0.133	0.068
-0.099	0.817	-0.613	-0.105	0.877	-0.469	0.164	-0.176	-0.071	0.054	-0.029	-0.068	0.041	0.025	0.137	0.093
-0.030	0.794	-0.601	-0.102	0.879	-0.466	0.201	-0.159	-0.075	0.120	-0.054	-0.059	0.109	0.047	0.121	0.111
-0.018	0.821	-0.621	-0.098	0.881	-0.463	0.218	-0.169	-0.074	0.129	-0.029	-0.082	0.120	0.019	0.138	0.127
-0.018	0.821	-0.593	-0.095	0.884	-0.459	0.277	-0.141	-0.087	0.126	-0.032	-0.058	0.119	0.017	0.107	0.144
0.005	0.825	-0.577	-0.092	0.886	-0.454	0.290	-0.223	-0.053	0.146	-0.030	-0.047	0.141	0.012	0.088	0.148
0.009	0.837	-0.585	-0.091	0.889	-0.449	0.334	-0.021	-0.065	0.148	-0.022	-0.060	0.144	0.001	0.092	0.143
-0.007	0.848	-0.613	-0.089	0.892	-0.443	0.360	-0.076	-0.037	0.131	-0.013	-0.094	0.128	0.014	0.116	0.144
-0.033	0.833	-0.589	-0.089	0.896	-0.435	0.468	-0.005	-0.006	0.103	-0.032	-0.078	0.101	0.001	0.089	0.129
-0.018	0.848	-0.593	-0.088	0.900	-0.427	0.502	-0.104	0.007	0.118	-0.021	-0.091	0.116	0.016	0.089	0.119
-0.083	0.883	-0.589	-0.087	0.903	-0.420	0.414	-0.196	0.059	0.052	0.011	-0.093	0.050	0.052	0.082	0.105
-0.041	0.883	-0.534	-0.087	0.907	-0.413	0.420	-0.083	0.059	0.094	0.007	-0.046	0.092	0.053	0.023	0.098
-0.060	0.895	-0.522	-0.088	0.909	-0.407	0.321	-0.044	0.045	0.076	0.017	-0.039	0.073	0.066	0.009	0.081
-0.053	0.925	-0.503	-0.088	0.912	-0.402	0.325	0.051	0.031	0.084	0.045	-0.025	0.081	0.098	0.013	0.076
-0.080	0.925	-0.479	-0.089	0.914	-0.396	0.308	0.009	0.026	0.058	0.043	-0.007	0.054	0.099	0.039	0.055
-0.095	0.941	-0.518	-0.089	0.916	-0.391	0.305	0.055	-0.035	0.042	0.056	-0.052	0.039	0.115	0.003	0.045
-0.164	0.937	-0.522	-0.088	0.918	-0.386	0.289	-0.133	-0.015	-0.028	0.050	-0.061	0.031	0.112	0.001	0.028
-0.110	0.914	-0.483	-0.087	0.920	-0.382	0.254	0.031	-0.057	0.025	0.025	-0.026	0.022	0.090	0.044	0.012
-0.145	0.925	-0.483	-0.086	0.922	-0.378	0.216	-0.067	-0.049	-0.011	0.035	-0.030	0.013	0.102	0.046	0.007
-0.160	0.898	-0.459	-0.084	0.923	-0.375	0.202	-0.115	-0.028	-0.027	0.007	-0.010	0.029	0.076	0.072	0.005
-0.095	0.902	-0.436	-0.085	0.925	-0.370	0.244	0.125	-0.051	0.038	0.009	0.009	0.036	0.080	0.099	-0.003
-0.153	0.918	-0.447	-0.085	0.926	-0.367	0.163	0.055	-0.024	-0.019	0.024	-0.006	0.023	0.097	0.089	-0.002
-0.149	0.918	-0.455	-0.084	0.927	-0.365	0.139	-0.077	-0.029	-0.016	0.023	-0.016	0.020	0.098	0.083	-0.010
-0.133	0.922	-0.455	-0.083	0.928	-0.363	0.110	0.091	-0.097	-0.002	0.026	-0.018	0.005	0.102	0.086	-0.019
-0.203	0.929	-0.447	-0.081	0.928	-0.363	0.061	-0.176	-0.047	-0.073	0.033	-0.011	0.076	0.111	0.096	-0.022
-0.137	0.925	-0.420	-0.080	0.929	-0.362	0.026	-0.088	-0.051	-0.009	0.029	0.016	0.011	0.108	0.126	-0.028
-0.160	0.933	-0.440	-0.079	0.928	-0.363	-0.034	-0.032	-0.039	-0.032	0.037	-0.003	0.035	0.117	0.108	-0.035
-0.160	0.895	-0.416	-0.078	0.928	-0.364	-0.041	-0.092	-0.031	-0.033	-0.001	0.021	0.036	0.079	0.133	-0.023
-0.157	0.895	-0.428	-0.077	0.928	-0.365	-0.023	-0.080	-0.051	-0.031	-0.001	0.010	0.033	0.079	0.123	-0.024
-0.133	0.925	-0.447	-0.075	0.927	-0.366	-0.060	-0.063	-0.053	-0.009	0.030	-0.008	0.010	0.111	0.105	-0.026
-0.145	0.933	-0.447	-0.074	0.927	-0.369	-0.110	-0.111	-0.035	-0.021	0.039	-0.006	0.022	0.119	0.106	-0.022
-0.168	0.891	-0.451	-0.073	0.926	-0.371	-0.123	0.095	-0.085	-0.045	-0.003	-0.008	0.046	0.076	0.103	-0.019
-0.141	0.922	-0.443	-0.072	0.924	-0.375	-0.204	-0.186	-0.027	-0.020	0.030	0.004	0.019	0.107	0.112	-0.027
-0.126	0.925	-0.416	-0.071	0.923	-0.379	-0.191	0.046	-0.059	-0.005	0.035	0.035	0.004	0.111	0.140	-0.028
-0.168	0.922	-0.459	-0.070	0.921	-0.384	-0.233	-0.102	-0.062	-0.048	0.034	-0.004	0.047	0.107	0.097	-0.028
-0.137	0.941	-0.447	-0.068	0.919	-0.388	-0.250	-0.068	-0.075	-0.019	0.055	0.013	0.016	0.126	0.109	-0.025
-0.153	0.906	-0.451	-0.066	0.917	-0.393	-0.246	-0.086	-0.076	-0.036	0.022	0.013	0.032	0.091	0.106	-0.023
-0.110	0.906	-0.440	-0.065	0.915	-0.399	-0.326	0.027	-0.067	0.005	0.025	0.031	0.011	0.091	0.118	-0.013
-0.110	0.906	-0.440	-0.064	0.912	-0.405	-0.314	-0.112	-0.040	0.004	0.028	0.037	0.011	0.091	0.118	-0.020
-0.095	0.898	-0.463	-0.063	0.909	-0.412	-0.339	0.017	-0.037	0.019	0.023	0.020	0.027	0.083	0.095	-0.020
-0.176	0.879	-0.491	-0.062	0.906	-0.418	-0.325	-0.108	-0.032	-0.063	0.006	-0.002	0.053	0.064	0.067	-0.024
-0.149	0.871	-0.483	-0.061	0.903	-0.424	-0.350	-0.119	-0.045	-0.038	0.002	0.013	0.026	0.056	0.075	-0.024
-0.133	0.875	-0.487	-0.059	0.900	-0.432	-0.374	-0.152	-0.050	-0.024	0.009	0.016	0.010	0.059	0.071	-0.035
-0.099	0.871	-0.467	-0.058	0.897	-0.439	-0.416	0.002	-0.064	0.010	0.009	0.043	0.025	0.055	0.091	-0.034
-0.153	0.879	-0.510	-0.056	0.893	-0.447	-0.428	-0.132	-0.043	-0.046	0.021	0.008	0.028	0.062	0.048	-0.023
-0.157	0.856	-0.510	-0.054	0.889	-0.455	-0.419	-0.190	-0.002	-0.051	0.001	0.016	0.032	0.039	0.047	-0.030
-0.080	0.871	-0.507	-0.054	0.885	-0.462	-0.392	0.058	-0.042	0.026	0.021	0.027	0.045	0.054	0.051	-0.031
-0.164	0.856	-0.530	-0.052	0.881	-0.469	-0.404	-0.204	-0.021	-0.061	0.009	0.011	0.039	0.038	0.027	-0.028
-0.110	0.860	-0.526	-0.051	0.878	-0.477	-0.414	-0.015	-0.078	-0.008	0.017	0.022	0.016	0.041	0.031	-0.027
-0.126	0.810	-0.538	-0.050	0.873	-0.485	-0.428	-0.060	-0.057	-0.025	-0.029	0.018	0.001	0.010	0.019	-0.031
-0.141	0.798	-0.538	-0.048	0.869	-0.493	-0.461	-0.185	-0.034	-0.043	-0.036	0.026	0.015	0.022	0.018	-0.017
-0.091	0.817	-0.558	-0.045	0.864	-0.502	-0.490	-0.169	-0.044	0.005	-0.011	0.016	0.036	0.003	0.002	-0.025
-0.080	0.821	-0.566	-0.045	0.860	-0.509	-0.395	0.113	-0.080	0.016	-0.003	0.015	0.048	0.000	0.010	-0.021
-0.153	0.829	-0.585	-0.042	0.855	-0.518	-0.494	-0.217	-0.050	-0.060	0.010	0.004	0.025	0.007	0.031	-0.013
-0.091	0.829	-0.577	-0.040	0.849	-0.526	-0.491	-0.050	-0.095	-0.000	0.015	0.021	0.037	0.006	0.023	-0.014
-0.083	0.806	-0.558	-0.037	0.844	-0.535	-0.497	-0.120	-0.108	0.004	-0.003	0.049	0.045	0.018	0.004	-0.020
-0.076	0.790	-0.581	-0.035	0.839	-0.543	-0.502	-0.043	-0.138	0.009	-0.012	0.034	0.052	0.034	0.028	-0.015
-0.099	0.779	-0.613	-0.032	0.833	-0.553	-0.535	-0.080	-0.143	-0.017	-0.018	0.012	0.030	0.046	0.060	-0.019
-0.110	0.786	-0.625	-0.029	0.827	-0.561	-0.500	-0.077	-0.122	-0.032	-0.005	0.009	0.018	0.039	0.072	-0.020
-0.083	0.771	-0.585	-0.028	0.822	-0.568	-0.438	0.066	-0.144	-0.006	-0.015	0.056	0.045	0.055	0.033	-0.023
-0.091	0.755	-0.621	-0.028	0.817	-0.576	-0.438	0.234	-0.156	-0.014	-0.026	0.028	0.037	0.071	0.069	-0.024
-0.083	0.744	-0.633	-0.025	0.812	-0.583	-0.418	-0.111	-0.081	-0.009	-0.032	0.023	0.045	0.083	0.082	-0.021
-0.072	0.771	-0.589	-0.024	0.808	-0.588	-0.330	0.003	-0.098	0.001	-0.001	0.072	0.057	0.057	0.039	-0.024
-0.072	0.759	-0.613	-0.024	0.805	-0.593	-0.320	0.094	-0.102	0.001	-0.009	0.053	0.057	0.069	0.063	-0.027
-0.099	0.752	-0.621	-0.023	0.801	-0.598	-0.269	0.032	-0.102	-0.028	-0.014	0.050	0.030	0.077	0.071	-0.031
-0.103	0.744	-0.652	-0.023	0.799	-0.601	-0.175	0.093	-0.095	-0.032	-0.019	0.022	0.026	0.085	0.103	-0.032
-0.103	0.744	-0.652	-0.021	0.797	-0.604	-0.178	-0.027	-0.067	-0.033	-0.017	0.025	0.026	0.086	0.104	-0.032
-0.083	0.732	-0.637	-0.021	0.795	-0.606	-0.141	0.013	-0.027	-0.014	-0.027	0.043	0.046	0.098	0.088	-0.029
-0.072	0.713	-0.641	-0.021	0.794	-0.607	-0.047	0.047	-0.043	-0.002	-0.045	0.040	0.057	0.118	0.093	-0.032
-0.076	0.732	-0.613	-0.022	0.794	-0.607	-0.012	0.059	0.004	-0.005	-0.026	0.068	0.054	0.099	0.066	-0.030
-0.114	0.736	-0.644	-0.023	0.795	-0.607	0.034	-0.022	0.022	-0.043	-0.022	0.036	0.015	0.096	0.098	-0.029
-0.083	0.736	-0.625	-0.024	0.796	-0.605	0.100	0.066	-0.002	-0.012	-0.023	0.054	0.045	0.096	0.079	-0.037
-0.083	0.752	-0.641	-0.025	0.796	-0.605	0.051	0.120	-0.001	-0.010	-0.009	0.038	0.045	0.081	0.095	-0.037
-0.110	0.732	-0.609	-0.025	0.797	-0.603	0.104	-0.042	0.036	-0.037	-0.029	0.068	0.018	0.101	0.064	-0.031
-0.083	0.740	-0.625	-0.027	0.799	-0.601	0.120	0.027	0.035	-0.009	-0.023	0.050	0.045	0.093	0.080	-0.031
-0.080	0.728	-0.617	-0.028	0.800	-0.600	0.098	0.127	0.017	-0.003	-0.035	0.057	0.049	0.105	0.072	-0.031
-0.095	0.740	-0.633	-0.030	0.801	-0.599	0.080	0.029	0.030	-0.017	-0.024	0.040	0.033	0.094	0.088	-0.020
-0.087	0.755	-0.625	-0.031	0.801	-0.597	0.072	0.108	0.022	-0.008	-0.010	0.047	0.041	0.079	0.081	-0.025
-0.057	0.748	-0.601	-0.034	0.802	-0.596	0.104	0.208	-0.001	0.026	-0.019	0.069	0.071	0.087	0.057	-0.031
-0.130	0.744	-0.629	-0.037	0.804	-0.594	0.105	0.182	0.031	-0.045	-0.024	0.040	0.002	0.091	0.085	-0.032
-0.130	0.744	-0.633	-0.039	0.805	-0.593	0.103	0.048	0.053	-0.043	-0.025	0.034	0.002	0.091	0.090	-0.030
-0.107	0.752	-0.613	-0.040	0.806	-0.590	0.140	0.046	0.044	-0.018	-0.018	0.052	0.021	0.084	0.070	-0.034
-0.083	0.763	-0.617	-0.042	0.807	-0.589	0.077	0.104	0.035	0.007	-0.008	0.046	0.044	0.073	0.075	-0.032
-0.103	0.740	-0.625	-0.044	0.808	-0.587	0.117	0.104	0.022	-0.011	-0.032	0.037	0.024	0.096	0.083	-0.025
-0.118	0.752	-0.605	-0.045	0.809	-0.586	0.087	0.084	0.007	-0.025	-0.021	0.055	0.008	0.085	0.064	-0.021
-0.095	0.732	-0.609	-0.047	0.810	-0.585	0.092	0.104	0.012	-0.000	-0.042	0.050	0.031	0.104	0.068	-0.030
-0.095	0.755	-0.609	-0.048	0.810	-0.584	0.040	0.112	0.022	0.002	-0.019	0.049	0.031	0.081	0.068	-0.030
-0.141	0.752	-0.613	-0.050	0.810	-0.584	0.022	0.066	0.036	-0.043	-0.023	0.045	0.016	0.085	0.073	-0.032
-0.103	0.755	-0.601	-0.052	0.811	-0.583	0.060	0.152	0.028	-0.002	-0.019	0.056	0.022	0.081	0.061	-0.035
-0.141	0.752	-0.605	-0.054	0.812	-0.582	0.060	0.083	0.025	-0.039	-0.024	0.051	0.017	0.086	0.066	-0.035
-0.130	0.759	-0.629	-0.055	0.812	-0.581	0.049	0.075	0.004	-0.026	-0.017	0.027	0.005	0.078	0.090	-0.027
-0.103	0.771	-0.601	-0.057	0.812	-0.581	0.020	0.122	-0.012	0.002	-0.005	0.054	0.022	0.067	0.063	-0.029
-0.103	0.771	-0.601	-0.058	0.813	-0.580	0.051	0.165	-0.045	0.004	-0.006	0.053	0.021	0.066	0.064	-0.028
-0.130	0.740	-0.625	-0.059	0.812	-0.580	-0.018	0.078	-0.014	-0.022	-0.036	0.030	0.006	0.097	0.088	-0.030
-0.145	0.740	-0.617	-0.059	0.813	-0.580	0.025	0.071	-0.021	-0.037	-0.037	0.037	0.022	0.097	0.081	-0.041
-0.137	0.732	-0.601	-0.061	0.813	-0.580	0.014	0.127	-0.009	-0.028	-0.044	0.053	0.015	0.105	0.065	-0.037
-0.176	0.752	-0.625	-0.062	0.813	-0.579	0.040	0.012	0.013	-0.066	-0.025	0.029	0.054	0.085	0.088	-0.040
-0.083	0.744	-0.585	-0.065	0.814	-0.578	0.067	0.308	-0.023	0.030	-0.034	0.067	0.038	0.093	0.049	-0.035
-0.157	0.752	-0.629	-0.066	0.814	-0.577	0.059	0.019	0.038	-0.042	-0.027	0.023	0.035	0.085	0.092	-0.035
-0.130	0.736	-0.617	-0.068	0.815	-0.575	0.102	0.119	0.041	-0.013	-0.043	0.033	0.008	0.101	0.081	-0.028
-0.157	0.728	-0.629	-0.070	0.816	-0.573	0.123	0.018	0.076	-0.038	-0.052	0.019	0.035	0.108	0.093	-0.032
-0.153	0.740	-0.629	-0.072	0.818	-0.571	0.164	0.022	0.072	-0.033	-0.042	0.017	0.031	0.096	0.093	-0.029
-0.126	0.728	-0.601	-0.075	0.820	-0.568	0.200	0.148	0.082	-0.002	-0.056	0.041	0.004	0.108	0.066	-0.034
-0.145	0.732	-0.601	-0.078	0.823	-0.562	0.318	0.086	0.116	-0.019	-0.055	0.036	0.022	0.104	0.066	-0.029
-0.180	0.736	-0.629	-0.081	0.827	-0.557	0.359	0.074	0.114	-0.050	-0.055	0.003	0.056	0.100	0.094	-0.021
-0.145	0.732	-0.605	-0.084	0.830	-0.551	0.345	0.108	0.091	-0.013	-0.062	0.021	0.021	0.104	0.071	-0.011
-0.133	0.728	-0.633	-0.088	0.834	-0.545	0.365	0.180	0.105	0.003	-0.070	-0.013	0.008	0.107	0.098	0.008
-0.118	0.736	-0.652	-0.094	0.838	-0.538	0.415	0.361	0.138	0.024	-0.066	-0.040	0.008	0.099	0.119	0.019
-0.118	0.748	-0.711	-0.102	0.843	-0.528	0.526	0.466	0.158	0.031	-0.059	-0.108	0.008	0.087	0.178	0.019
-0.195	0.748	-0.719	-0.111	0.849	-0.517	0.657	0.464	0.219	-0.037	-0.065	-0.127	0.068	0.087	0.186	0.006
-0.222	0.755	-0.676	-0.118	0.855	-0.505	0.687	0.341	0.228	-0.056	-0.064	-0.096	0.095	0.079	0.143	-0.023
-0.272	0.783	-0.660	-0.124	0.861	-0.493	0.677	0.260	0.174	-0.099	-0.043	-0.092	0.144	0.052	0.126	-0.052
-0.291	0.771	-0.542	-0.129	0.866	-0.483	0.599	0.020	0.215	-0.114	-0.059	0.016	0.163	0.063	0.008	-0.058
-0.260	0.790	-0.526	-0.133	0.870	-0.474	0.529	0.090	0.197	-0.079	-0.044	0.023	0.132	0.043	0.009	-0.045
-0.203	0.810	-0.526	-0.137	0.874	-0.465	0.476	0.081	0.164	-0.017	-0.029	0.015	0.074	0.023	0.009	-0.016
-0.149	0.848	-0.558	-0.141	0.878	-0.458	0.424	0.196	0.121	0.041	0.006	-0.024	0.020	0.016	0.022	0.016
-0.118	0.883	-0.577	-0.145	0.881	-0.451	0.375	0.107	0.145	0.076	0.038	-0.050	0.012	0.051	0.042	0.046
-0.180	0.856	-0.621	-0.146	0.883	-0.447	0.272	-0.086	0.124	0.016	0.009	-0.098	0.049	0.025	0.085	0.084
-0.153	0.852	-0.617	-0.146	0.884	-0.444	0.211	-0.101	0.076	0.043	0.003	-0.096	0.022	0.021	0.081	0.109
-0.030	0.852	-0.574	-0.145	0.885	-0.442	0.158	-0.096	-0.001	0.165	0.002	-0.055	0.101	0.021	0.037	0.129
-0.030	0.852	-0.574	-0.143	0.887	-0.439	0.221	-0.111	-0.038	0.163	-0.000	-0.058	0.101	0.021	0.037	0.155
-0.026	0.821	-0.617	-0.141	0.889	-0.436	0.222	-0.123	-0.067	0.164	-0.033	-0.104	0.104	0.009	0.079	0.170
-0.018	0.802	-0.574	-0.138	0.891	-0.431	0.279	-0.073	-0.068	0.170	-0.055	-0.064	0.112	0.028	0.036	0.168
-0.060	0.825	-0.593	-0.136	0.894	-0.428	0.271	-0.166	-0.023	0.126	-0.034	-0.087	0.069	0.005	0.055	0.169
-0.041	0.833	-0.589	-0.135	0.897	-0.422	0.361	-0.073	-0.047	0.143	-0.030	-0.089	0.087	0.003	0.050	0.159
-0.033	0.813	-0.601	-0.133	0.901	-0.414	0.473	-0.069	-0.060	0.149	-0.053	-0.108	0.094	0.016	0.061	0.158
-0.072	0.833	-0.593	-0.131	0.904	-0.407	0.456	-0.190	0.012	0.109	-0.038	-0.107	0.054	0.004	0.053	0.153
-0.014	0.844	-0.546	-0.131	0.908	-0.398	0.536	-0.010	0.014	0.166	-0.030	-0.069	0.111	0.016	0.004	0.149
-0.080	0.898	-0.550	-0.131	0.912	-0.390	0.479	-0.081	0.024	0.100	0.020	-0.081	0.045	0.070	0.008	0.137
-0.053	0.902	-0.530	-0.130	0.915	-0.381	0.490	-0.066	0.021	0.127	0.020	-0.069	0.071	0.074	0.013	0.134
-0.060	0.910	-0.459	-0.129	0.919	-0.373	0.474	-0.090	-0.000	0.118	0.024	-0.007	0.063	0.082	0.084	0.116
-0.057	0.929	-0.479	-0.129	0.922	-0.365	0.443	-0.038	-0.012	0.121	0.040	-0.034	0.066	0.102	0.065	0.104
-0.095	0.929	-0.467	-0.128	0.925	-0.358	0.406	-0.047	-0.010	0.082	0.037	-0.029	0.026	0.102	0.077	0.092
-0.122	0.941	-0.455	-0.127	0.927	-0.352	0.373	-0.121	0.006	0.054	0.046	-0.024	0.001	0.113	0.089	0.073
-0.095	0.945	-0.443	-0.128	0.930	-0.344	0.429	0.135	-0.013	0.082	0.046	-0.020	0.025	0.117	0.101	0.059
-0.180	0.976	-0.483	-0.126	0.933	-0.338	0.368	-0.268	0.000	-0.005	0.075	-0.065	0.060	0.147	0.062	0.040
-0.130	0.968	-0.447	-0.126	0.935	-0.331	0.353	0.176	-0.054	0.045	0.064	-0.036	0.010	0.139	0.098	0.025
-0.203	0.960	-0.443	-0.126	0.937	-0.325	0.285	0.271	-0.095	-0.028	0.055	-0.038	0.084	0.131	0.102	0.002
-0.187	0.906	-0.396	-0.125	0.939	-0.321	0.282	-0.165	-0.032	-0.014	-0.001	0.005	0.068	0.077	0.149	0.000
-0.210	0.945	-0.404	-0.123	0.940	-0.317	0.201	-0.141	-0.043	-0.038	0.036	-0.007	0.091	0.115	0.141	-0.003
-0.172	0.925	-0.420	-0.122	0.941	-0.315	0.180	-0.105	-0.048	-0.001	0.015	-0.025	0.053	0.095	0.125	-0.006
-0.130	0.949	-0.396	-0.120	0.942	-0.313	0.124	-0.201	-0.049	0.039	0.038	-0.003	0.010	0.118	0.148	-0.012
-0.210	0.945	-0.440	-0.118	0.943	-0.312	0.090	-0.138	-0.085	-0.044	0.033	-0.048	0.091	0.114	0.105	-0.005
-0.222	0.945	-0.420	-0.115	0.943	-0.312	0.070	-0.284	-0.088	-0.059	0.033	-0.028	0.103	0.113	0.124	-0.012
-0.157	0.953	-0.376	-0.112	0.943	-0.312	-0.030	-0.001	-0.158	0.004	0.040	0.016	0.037	0.121	0.167	-0.016
-0.187	0.941	-0.396	-0.108	0.943	-0.315	-0.111	-0.141	-0.153	-0.030	0.029	-0.002	0.068	0.109	0.147	-0.022
-0.122	0.929	-0.361	-0.105	0.942	-0.319	-0.183	-0.109	-0.143	0.032	0.018	0.037	0.002	0.097	0.182	-0.024
-0.203	0.933	-0.396	-0.101	0.941	-0.324	-0.259	-0.142	-0.177	-0.053	0.023	0.007	0.083	0.101	0.146	-0.037
-0.203	0.933	-0.396	-0.098	0.940	-0.328	-0.213	0.036	-0.196	-0.056	0.024	0.011	0.083	0.100	0.146	-0.036
-0.222	0.922	-0.424	-0.095	0.938	-0.334	-0.255	-0.189	-0.118	-0.078	0.014	-0.011	0.102	0.088	0.117	-0.048
-0.160	0.937	-0.400	-0.092	0.936	-0.339	-0.248	-0.092	-0.135	-0.020	0.031	0.017	0.041	0.103	0.140	-0.051
-0.164	0.906	-0.373	-0.090	0.935	-0.344	-0.295	0.001	-0.128	-0.026	0.001	0.050	0.044	0.072	0.167	-0.042
-0.203	0.949	-0.416	-0.086	0.932	-0.351	-0.346	-0.291	-0.094	-0.067	0.046	0.014	0.083	0.114	0.123	-0.039
-0.141	0.929	-0.432	-0.084	0.930	-0.358	-0.345	-0.042	-0.125	-0.008	0.029	0.005	0.021	0.094	0.107	-0.045
-0.187	0.922	-0.436	-0.082	0.927	-0.365	-0.382	-0.057	-0.092	-0.056	0.024	0.008	0.067	0.085	0.102	-0.043
-0.187	0.891	-0.443	-0.080	0.925	-0.371	-0.285	-0.206	-0.028	-0.058	-0.005	0.006	0.066	0.054	0.094	-0.038
-0.149	0.895	-0.424	-0.079	0.923	-0.375	-0.216	-0.055	-0.039	-0.020	0.000	0.030	0.028	0.057	0.112	-0.040
-0.164	0.925	-0.436	-0.079	0.922	-0.380	-0.224	-0.119	-0.001	-0.036	0.033	0.022	0.043	0.088	0.100	-0.035
-0.145	0.922	-0.447	-0.078	0.920	-0.384	-0.187	-0.087	-0.018	-0.018	0.031	0.014	0.024	0.083	0.088	-0.026
-0.157	0.879	-0.467	-0.076	0.919	-0.388	-0.207	-0.117	-0.040	-0.031	-0.010	-0.001	0.035	0.040	0.067	-0.028
-0.137	0.856	-0.467	-0.074	0.917	-0.393	-0.224	-0.178	-0.056	-0.014	-0.032	0.003	0.016	0.016	0.066	-0.023
-0.157	0.871	-0.459	-0.074	0.915	-0.397	-0.251	-0.023	-0.033	-0.033	-0.014	0.016	0.035	0.031	0.074	-0.029
-0.133	0.856	-0.467	-0.073	0.913	-0.402	-0.251	-0.156	0.005	-0.011	-0.028	0.013	0.012	0.015	0.065	-0.030
-0.164	0.864	-0.443	-0.073	0.911	-0.407	-0.241	0.017	-0.008	-0.042	-0.018	0.041	0.042	0.022	0.088	-0.026
-0.149	0.871	-0.471	-0.072	0.909	-0.411	-0.235	-0.065	-0.015	-0.027	-0.009	0.018	0.027	0.029	0.060	-0.028
-0.114	0.902	-0.487	-0.072	0.907	-0.415	-0.191	-0.054	-0.024	0.007	0.024	0.006	0.008	0.059	0.043	-0.032
-0.176	0.906	-0.507	-0.071	0.905	-0.420	-0.243	-0.102	-0.008	-0.055	0.030	-0.009	0.054	0.062	0.023	-0.021
-0.149	0.895	-0.487	-0.070	0.902	-0.426	-0.329	-0.113	0.008	-0.029	0.021	0.017	0.027	0.050	0.042	-0.026
-0.114	0.868	-0.499	-0.069	0.899	-0.433	-0.354	-0.124	-0.014	0.004	-0.003	0.012	0.008	0.022	0.029	-0.035
-0.164	0.844	-0.475	-0.069	0.896	-0.440	-0.359	-0.047	-0.014	-0.046	-0.023	0.042	0.042	0.002	0.053	-0.025
-0.145	0.844	-0.483	-0.068	0.892	-0.446	-0.344	-0.052	-0.007	-0.027	-0.020	0.040	0.023	0.002	0.044	-0.017
-0.099	0.848	-0.491	-0.067	0.889	-0.452	-0.349	-0.069	-0.029	0.018	-0.013	0.039	0.023	0.001	0.036	-0.027
-0.103	0.848	-0.526	-0.066	0.886	-0.459	-0.337	-0.156	-0.016	0.013	-0.010	0.010	0.019	0.000	0.000	-0.026
-0.160	0.833	-0.522	-0.064	0.883	-0.466	-0.362	-0.240	0.002	-0.047	-0.022	0.020	0.039	0.016	0.003	-0.015
-0.160	0.833	-0.522	-0.063	0.879	-0.472	-0.333	-0.025	-0.034	-0.048	-0.018	0.026	0.039	0.016	0.003	-0.021
-0.083	0.844	-0.530	-0.062	0.876	-0.478	-0.347	-0.041	-0.057	0.028	-0.003	0.025	0.037	0.005	0.006	-0.023
-0.130	0.829	-0.530	-0.061	0.873	-0.483	-0.277	-0.009	-0.060	-0.019	-0.016	0.030	0.009	0.021	0.006	-0.014
-0.107	0.848	-0.546	-0.060	0.871	-0.487	-0.248	-0.006	-0.051	0.003	0.006	0.018	0.014	0.002	0.022	-0.005
-0.103	0.825	-0.538	-0.060	0.869	-0.491	-0.203	0.034	-0.055	0.007	-0.015	0.030	0.018	0.025	0.014	-0.010
-0.099	0.806	-0.518	-0.060	0.867	-0.495	-0.221	0.077	-0.058	0.011	-0.033	0.053	0.021	0.045	0.005	-0.014
-0.095	0.798	-0.507	-0.060	0.865	-0.499	-0.205	0.142	-0.078	0.015	-0.038	0.069	0.025	0.053	0.017	-0.018
-0.149	0.813	-0.554	-0.059	0.862	-0.503	-0.244	-0.036	-0.036	-0.040	-0.021	0.026	0.030	0.037	0.031	-0.024
-0.122	0.802	-0.542	-0.059	0.861	-0.506	-0.171	0.009	-0.051	-0.013	-0.030	0.041	0.003	0.049	0.019	-0.028
-0.118	0.798	-0.522	-0.058	0.859	-0.508	-0.125	0.034	-0.078	-0.010	-0.033	0.063	0.001	0.053	0.000	-0.031
-0.122	0.802	-0.542	-0.057	0.858	-0.510	-0.100	0.080	-0.073	-0.014	-0.028	0.045	0.003	0.049	0.020	-0.028
-0.126	0.798	-0.562	-0.058	0.857	-0.512	-0.101	0.105	-0.062	-0.018	-0.031	0.027	0.007	0.053	0.039	-0.023
-0.122	0.806	-0.538	-0.057	0.856	-0.514	-0.113	-0.055	-0.040	-0.015	-0.022	0.052	0.004	0.046	0.016	-0.023
-0.087	0.794	-0.538	-0.057	0.856	-0.515	-0.033	0.089	-0.043	0.020	-0.033	0.053	0.030	0.058	0.016	-0.018
-0.133	0.798	-0.574	-0.056	0.855	-0.515	-0.022	-0.039	-0.041	-0.027	-0.029	0.018	0.016	0.054	0.051	-0.021
-0.083	0.810	-0.518	-0.057	0.855	-0.515	-0.018	0.182	-0.053	0.024	-0.017	0.073	0.034	0.042	0.004	-0.023
-0.141	0.802	-0.566	-0.057	0.855	-0.516	-0.006	0.008	-0.030	-0.034	-0.025	0.026	0.025	0.050	0.044	-0.024
-0.133	0.817	-0.538	-0.057	0.855	-0.515	0.035	-0.003	-0.034	-0.026	-0.010	0.053	0.017	0.035	0.016	-0.033
-0.087	0.817	-0.514	-0.058	0.856	-0.515	0.023	0.143	-0.037	0.021	-0.010	0.076	0.029	0.035	0.007	-0.039
-0.168	0.802	-0.530	-0.059	0.856	-0.514	0.033	0.165	-0.032	-0.058	-0.026	0.060	0.052	0.050	0.008	-0.036
-0.133	0.775	-0.546	-0.061	0.856	-0.513	0.032	0.157	-0.008	-0.022	-0.053	0.044	0.018	0.077	0.025	-0.029
-0.114	0.806	-0.530	-0.060	0.856	-0.513	0.018	-0.060	0.009	-0.003	-0.023	0.059	0.001	0.047	0.009	-0.033
-0.110	0.810	-0.558	-0.061	0.857	-0.512	0.063	0.085	-0.038	0.002	-0.020	0.031	0.004	0.043	0.037	-0.022
-0.130	0.825	-0.558	-0.061	0.857	-0.511	0.050	0.057	-0.029	-0.017	-0.005	0.030	0.016	0.028	0.037	-0.018
-0.122	0.825	-0.562	-0.061	0.857	-0.511	0.025	0.015	-0.005	-0.009	-0.005	0.026	0.008	0.028	0.041	-0.018
-0.122	0.798	-0.558	-0.062	0.857	-0.511	-0.000	0.102	-0.024	-0.008	-0.032	0.030	0.009	0.055	0.037	-0.017
-0.122	0.821	-0.550	-0.062	0.857	-0.511	0.012	0.033	-0.011	-0.008	-0.009	0.037	0.009	0.032	0.029	-0.013
-0.107	0.794	-0.546	-0.063	0.857	-0.511	-0.022	0.033	-0.021	0.008	-0.036	0.042	0.006	0.059	0.026	-0.018
-0.107	0.794	-0.546	-0.063	0.857	-0.511	0.031	0.110	-0.045	0.008	-0.036	0.041	0.005	0.060	0.026	-0.023
-0.137	0.790	-0.534	-0.063	0.857	-0.511	-0.010	0.104	-0.069	-0.022	-0.040	0.053	0.026	0.064	0.014	-0.027
-0.149	0.775	-0.546	-0.064	0.857	-0.511	0.018	0.128	-0.058	-0.033	-0.055	0.041	0.038	0.079	0.026	-0.036
-0.145	0.790	-0.546	-0.065	0.858	-0.509	0.094	0.164	-0.029	-0.028	-0.041	0.039	0.034	0.064	0.026	-0.041
-0.172	0.794	-0.574	-0.066	0.860	-0.506	0.177	0.056	0.019	-0.054	-0.039	0.009	0.062	0.061	0.054	-0.037
-0.137	0.783	-0.526	-0.068	0.862	-0.502	0.242	0.127	0.033	-0.017	-0.053	0.052	0.027	0.072	0.007	-0.035
-0.137	0.790	-0.562	-0.071	0.865	-0.496	0.326	0.191	0.035	-0.014	-0.048	0.010	0.028	0.065	0.043	-0.029
-0.160	0.794	-0.562	-0.074	0.868	-0.491	0.293	0.136	0.059	-0.035	-0.047	0.005	0.052	0.061	0.043	-0.016
-0.145	0.790	-0.577	-0.077	0.871	-0.486	0.318	0.149	0.075	-0.016	-0.053	-0.016	0.037	0.065	0.060	0.008
-0.130	0.821	-0.593	-0.079	0.874	-0.480	0.364	0.063	0.066	0.001	-0.026	-0.038	0.022	0.034	0.076	0.022
-0.064	0.813	-0.601	-0.083	0.878	-0.472	0.441	0.419	0.035	0.071	-0.037	-0.054	0.042	0.042	0.083	0.032
-0.122	0.810	-0.652	-0.089	0.882	-0.463	0.500	0.498	0.049	0.019	-0.045	-0.114	0.017	0.045	0.134	0.022
-0.168	0.825	-0.633	-0.095	0.887	-0.452	0.584	0.547	0.027	-0.021	-0.035	-0.106	0.063	0.030	0.114	0.001
-0.241	0.833	-0.593	-0.098	0.891	-0.443	0.493	0.327	-0.007	-0.091	-0.031	-0.075	0.137	0.022	0.075	-0.029
-0.245	0.840	-0.495	-0.099	0.894	-0.436	0.355	0.160	-0.041	-0.094	-0.027	0.017	0.141	0.013	0.024	-0.047
-0.203	0.864	-0.447	-0.100	0.897	-0.431	0.286	0.178	-0.023	-0.050	-0.006	0.059	0.099	0.010	0.071	-0.041
-0.199	0.868	-0.518	-0.102	0.898	-0.427	0.215	0.147	0.005	-0.045	-0.004	-0.016	0.095	0.015	0.000	-0.016
-0.122	0.891	-0.546	-0.103	0.900	-0.423	0.212	0.132	0.016	0.033	0.018	-0.048	0.018	0.038	0.027	0.014
-0.107	0.864	-0.558	-0.105	0.902	-0.420	0.220	0.114	0.041	0.051	-0.011	-0.063	0.003	0.012	0.039	0.052
-0.118	0.868	-0.550	-0.106	0.903	-0.416	0.217	0.072	0.040	0.040	-0.009	-0.059	0.014	0.016	0.031	0.085
-0.053	0.868	-0.566	-0.107	0.905	-0.413	0.191	0.019	0.026	0.106	-0.010	-0.078	0.052	0.017	0.046	0.108
-0.045	0.864	-0.554	-0.106	0.906	-0.410	0.185	-0.020	-0.019	0.113	-0.015	-0.069	0.060	0.013	0.034	0.138
-0.010	0.871	-0.577	-0.104	0.907	-0.408	0.125	-0.085	-0.047	0.146	-0.009	-0.094	0.095	0.022	0.058	0.165
0.051	0.879	-0.570	-0.101	0.908	-0.408	0.079	-0.117	-0.099	0.204	-0.001	-0.087	0.156	0.029	0.049	0.178
0.017	0.856	-0.601	-0.098	0.908	-0.408	0.039	-0.085	-0.127	0.166	-0.025	-0.119	0.122	0.007	0.080	0.191
0.020	0.829	-0.577	-0.094	0.909	-0.406	0.158	-0.167	-0.131	0.166	-0.054	-0.097	0.126	0.020	0.055	0.193
0.032	0.817	-0.577	-0.091	0.911	-0.401	0.260	-0.041	-0.099	0.175	-0.067	-0.101	0.138	0.030	0.055	0.186
0.009	0.848	-0.585	-0.089	0.914	-0.395	0.381	-0.117	-0.041	0.150	-0.040	-0.115	0.116	0.002	0.062	0.176
0.009	0.848	-0.585	-0.089	0.917	-0.389	0.411	-0.112	0.032	0.149	-0.043	-0.122	0.116	0.002	0.061	0.172
-0.010	0.891	-0.526	-0.089	0.920	-0.381	0.458	-0.052	0.028	0.130	-0.004	-0.071	0.097	0.046	0.002	0.157
0.024	0.922	-0.487	-0.089	0.924	-0.373	0.441	0.123	-0.031	0.164	0.024	-0.039	0.131	0.078	0.039	0.143
-0.030	0.968	-0.503	-0.089	0.926	-0.367	0.311	0.175	-0.014	0.111	0.068	-0.061	0.077	0.125	0.024	0.126
-0.041	0.972	-0.487	-0.089	0.928	-0.362	0.293	-0.071	-0.001	0.099	0.070	-0.050	0.065	0.130	0.040	0.113
-0.057	0.980	-0.479	-0.088	0.929	-0.359	0.197	-0.061	-0.012	0.083	0.076	-0.045	0.049	0.139	0.049	0.101
-0.068	0.968	-0.475	-0.087	0.930	-0.356	0.141	-0.061	-0.025	0.070	0.063	-0.044	0.037	0.128	0.054	0.080
-0.026	0.964	-0.432	-0.086	0.932	-0.353	0.163	0.234	-0.109	0.112	0.058	-0.003	0.078	0.126	0.099	0.063
-0.133	0.976	-0.463	-0.085	0.933	-0.350	0.153	0.064	-0.106	0.003	0.069	-0.038	0.031	0.138	0.069	0.043
-0.122	0.972	-0.467	-0.083	0.934	-0.348	0.126	0.052	-0.125	0.013	0.064	-0.044	0.020	0.135	0.066	0.024
-0.153	0.968	-0.440	-0.081	0.935	-0.346	0.153	-0.012	-0.098	-0.020	0.059	-0.019	0.052	0.132	0.095	0.007
-0.149	0.987	-0.428	-0.079	0.936	-0.344	0.116	-0.040	-0.123	-0.019	0.077	-0.009	0.049	0.152	0.108	0.000
-0.114	0.949	-0.436	-0.077	0.937	-0.342	0.092	0.000	-0.116	0.014	0.038	-0.018	0.016	0.114	0.101	-0.009
-0.149	0.945	-0.428	-0.075	0.937	-0.342	0.032	-0.002	-0.120	-0.023	0.034	-0.011	0.052	0.110	0.110	-0.013
-0.137	0.933	-0.396	-0.074	0.937	-0.342	-0.003	0.154	-0.122	-0.013	0.022	0.020	0.041	0.099	0.143	-0.018
-0.176	0.898	-0.463	-0.072	0.937	-0.343	-0.029	-0.063	-0.107	-0.053	-0.013	-0.046	0.080	0.065	0.077	-0.020
-0.164	0.910	-0.432	-0.069	0.936	-0.345	-0.091	-0.196	-0.080	-0.045	-0.001	-0.012	0.069	0.076	0.110	-0.013
-0.099	0.929	-0.396	-0.066	0.935	-0.347	-0.114	-0.138	-0.098	0.018	0.019	0.026	0.004	0.096	0.146	-0.019
-0.091	0.945	-0.404	-0.065	0.934	-0.351	-0.170	0.068	-0.115	0.024	0.036	0.022	0.003	0.112	0.139	-0.023
-0.168	0.945	-0.440	-0.063	0.933	-0.354	-0.163	-0.036	-0.098	-0.055	0.037	-0.011	0.075	0.112	0.104	-0.021
-0.164	0.922	-0.416	-0.061	0.932	-0.357	-0.136	-0.091	-0.078	-0.053	0.014	0.016	0.071	0.089	0.129	-0.029
-0.126	0.910	-0.404	-0.059	0.931	-0.361	-0.209	-0.153	-0.077	-0.017	0.004	0.032	0.032	0.077	0.142	-0.041
-0.126	0.933	-0.400	-0.057	0.929	-0.364	-0.183	-0.090	-0.095	-0.019	0.028	0.039	0.033	0.101	0.146	-0.047
-0.149	0.949	-0.428	-0.055	0.928	-0.369	-0.235	0.022	-0.101	-0.044	0.045	0.016	0.056	0.116	0.119	-0.042
-0.191	0.922	-0.459	-0.054	0.926	-0.375	-0.289	-0.001	-0.098	-0.088	0.019	-0.010	0.099	0.089	0.088	-0.041
-0.130	0.910	-0.443	-0.052	0.924	-0.379	-0.253	-0.065	-0.111	-0.029	0.009	0.011	0.037	0.078	0.104	-0.044
-0.103	0.895	-0.416	-0.049	0.922	-0.385	-0.266	-0.143	-0.093	-0.004	-0.005	0.044	0.010	0.062	0.132	-0.034
-0.153	0.902	-0.471	-0.048	0.920	-0.390	-0.262	0.046	-0.112	-0.056	0.004	-0.006	0.060	0.070	0.077	-0.021
-0.099	0.898	-0.503	-0.043	0.918	-0.394	-0.233	-0.273	-0.132	-0.007	0.002	-0.033	0.006	0.067	0.046	-0.027
-0.099	0.891	-0.475	-0.040	0.916	-0.400	-0.281	0.002	-0.192	-0.010	-0.004	-0.000	0.007	0.059	0.074	-0.027
-0.145	0.898	-0.467	-0.036	0.913	-0.406	-0.336	-0.197	-0.153	-0.061	0.006	0.014	0.053	0.066	0.082	-0.017
-0.099	0.879	-0.471	-0.032	0.911	-0.412	-0.275	-0.198	-0.139	-0.019	-0.012	0.016	0.007	0.047	0.078	-0.024
-0.076	0.906	-0.495	-0.029	0.908	-0.417	-0.299	-0.046	-0.136	0.002	0.018	-0.002	0.017	0.074	0.054	-0.026
-0.103	0.891	-0.483	-0.027	0.906	-0.423	-0.289	-0.085	-0.114	-0.028	0.004	0.015	0.010	0.058	0.067	-0.025
-0.087	0.887	-0.483	-0.024	0.903	-0.429	-0.334	-0.063	-0.134	-0.015	0.003	0.021	0.005	0.054	0.067	-0.029
-0.114	0.891	-0.471	-0.021	0.900	-0.436	-0.386	-0.039	-0.147	-0.045	0.009	0.039	0.022	0.058	0.079	-0.043
-0.095	0.883	-0.479	-0.018	0.897	-0.442	-0.339	0.020	-0.175	-0.028	0.004	0.038	0.003	0.050	0.071	-0.042
-0.137	0.898	-0.518	-0.015	0.893	-0.449	-0.393	-0.147	-0.152	-0.074	0.023	0.005	0.045	0.065	0.031	-0.036
-0.095	0.883	-0.546	-0.011	0.890	-0.456	-0.380	-0.154	-0.117	-0.035	0.011	-0.015	0.002	0.050	0.003	-0.035
-0.033	0.871	-0.507	-0.009	0.886	-0.464	-0.419	-0.065	-0.096	0.024	0.003	0.031	0.059	0.038	0.043	-0.028
-0.110	0.852	-0.546	-0.007	0.882	-0.471	-0.371	-0.154	-0.073	-0.055	-0.013	-0.002	0.018	0.019	0.004	-0.018
-0.053	0.833	-0.534	-0.004	0.879	-0.477	-0.330	-0.166	-0.060	-0.000	-0.029	0.016	0.040	0.001	0.015	-0.013
-0.057	0.840	-0.522	-0.002	0.875	-0.483	-0.371	-0.177	-0.057	-0.006	-0.018	0.034	0.036	0.007	0.027	-0.018
-0.030	0.844	-0.495	-0.001	0.873	-0.489	-0.288	0.042	-0.079	0.020	-0.011	0.067	0.063	0.010	0.055	-0.010
-0.049	0.844	-0.530	0.001	0.869	-0.494	-0.321	-0.012	-0.104	-0.001	-0.008	0.037	0.044	0.010	0.019	-0.012
-0.041	0.829	-0.538	0.003	0.865	-0.501	-0.394	0.010	-0.141	0.004	-0.019	0.035	0.052	0.005	0.011	-0.013
-0.053	0.810	-0.546	0.005	0.861	-0.508	-0.399	0.049	-0.137	-0.009	-0.035	0.034	0.040	0.025	0.003	-0.014
-0.060	0.810	-0.581	0.007	0.857	-0.515	-0.371	-0.039	-0.135	-0.019	-0.031	0.005	0.032	0.025	0.032	-0.020
-0.037	0.810	-0.558	0.010	0.853	-0.522	-0.410	-0.019	-0.124	0.002	-0.026	0.035	0.056	0.025	0.009	-0.025
-0.072	0.802	-0.570	0.012	0.849	-0.529	-0.386	-0.010	-0.141	-0.034	-0.030	0.030	0.021	0.033	0.021	-0.021
-0.057	0.775	-0.562	0.013	0.845	-0.535	-0.369	0.083	-0.147	-0.020	-0.053	0.044	0.037	0.060	0.013	-0.021
-0.022	0.779	-0.574	0.014	0.841	-0.541	-0.306	0.189	-0.146	0.014	-0.046	0.038	0.071	0.057	0.024	-0.027
-0.049	0.794	-0.589	0.016	0.838	-0.545	-0.264	-0.042	-0.114	-0.015	-0.027	0.026	0.044	0.041	0.040	-0.027
-0.064	0.767	-0.585	0.017	0.836	-0.548	-0.176	0.071	-0.110	-0.031	-0.052	0.033	0.029	0.068	0.036	-0.020
-0.064	0.767	-0.585	0.017	0.834	-0.552	-0.216	0.009	-0.066	-0.031	-0.050	0.037	0.028	0.068	0.036	-0.027
-0.018	0.786	-0.577	0.016	0.832	-0.555	-0.179	0.241	-0.080	0.017	-0.028	0.047	0.074	0.049	0.028	-0.031
-0.049	0.786	-0.574	0.017	0.830	-0.558	-0.161	0.012	-0.075	-0.015	-0.026	0.054	0.043	0.049	0.024	-0.027
-0.068	0.771	-0.601	0.018	0.828	-0.560	-0.099	-0.040	-0.090	-0.036	-0.040	0.028	0.024	0.065	0.052	-0.030
-0.041	0.767	-0.601	0.018	0.827	-0.562	-0.111	0.118	-0.092	-0.009	-0.043	0.030	0.051	0.069	0.052	-0.029
-0.087	0.786	-0.621	0.020	0.826	-0.563	-0.074	-0.098	-0.031	-0.056	-0.022	0.011	0.005	0.050	0.071	-0.024
-0.003	0.779	-0.566	0.019	0.826	-0.563	-0.002	0.157	-0.063	0.029	-0.030	0.066	0.089	0.057	0.016	-0.025
-0.026	0.755	-0.581	0.017	0.827	-0.562	0.071	0.261	-0.058	0.008	-0.054	0.050	0.066	0.080	0.032	-0.031
-0.076	0.748	-0.597	0.015	0.827	-0.563	-0.002	0.182	-0.034	-0.040	-0.061	0.034	0.016	0.088	0.048	-0.023
-0.083	0.779	-0.617	0.015	0.827	-0.562	0.023	-0.003	-0.008	-0.047	-0.031	0.014	0.008	0.057	0.067	-0.032
-0.030	0.771	-0.562	0.014	0.827	-0.562	0.054	0.164	-0.072	0.007	-0.039	0.068	0.061	0.065	0.012	-0.038
-0.060	0.752	-0.577	0.013	0.828	-0.561	0.044	0.115	-0.026	-0.022	-0.059	0.052	0.031	0.084	0.027	-0.032
-0.064	0.786	-0.585	0.012	0.828	-0.561	0.009	0.087	-0.028	-0.025	-0.024	0.044	0.027	0.050	0.035	-0.025
-0.045	0.786	-0.593	0.013	0.828	-0.561	-0.005	-0.012	-0.012	-0.006	-0.024	0.036	0.045	0.050	0.043	-0.028
-0.041	0.806	-0.585	0.011	0.828	-0.561	0.030	0.220	-0.041	-0.001	-0.004	0.044	0.049	0.030	0.035	-0.025
-0.064	0.798	-0.597	0.009	0.827	-0.562	-0.038	0.118	0.001	-0.022	-0.012	0.033	0.026	0.038	0.047	-0.021
-0.049	0.763	-0.585	0.009	0.827	-0.562	-0.027	0.043	-0.009	-0.006	-0.046	0.045	0.041	0.072	0.035	-0.028
-0.045	0.759	-0.577	0.007	0.827	-0.563	-0.012	0.273	-0.076	-0.001	-0.049	0.053	0.045	0.076	0.027	-0.030
-0.087	0.783	-0.593	0.007	0.826	-0.564	-0.079	0.035	-0.042	-0.043	-0.025	0.039	0.003	0.053	0.043	-0.029
-0.060	0.786	-0.589	0.006	0.825	-0.566	-0.077	0.116	-0.041	-0.015	-0.020	0.044	0.030	0.049	0.039	-0.037
-0.057	0.767	-0.581	0.004	0.824	-0.567	-0.055	0.251	-0.051	-0.009	-0.039	0.053	0.033	0.069	0.031	-0.032
-0.103	0.771	-0.605	0.002	0.824	-0.567	-0.034	0.153	-0.031	-0.054	-0.034	0.030	0.013	0.065	0.055	-0.031
-0.022	0.775	-0.581	0.002	0.823	-0.568	-0.049	0.017	-0.007	0.026	-0.030	0.054	0.067	0.061	0.031	-0.030
-0.083	0.752	-0.601	0.001	0.823	-0.569	-0.019	0.108	-0.037	-0.034	-0.053	0.035	0.006	0.085	0.051	-0.028
-0.064	0.783	-0.597	0.000	0.822	-0.570	-0.048	0.115	-0.034	-0.014	-0.021	0.040	0.025	0.054	0.047	-0.024
-0.045	0.752	-0.574	-0.001	0.821	-0.570	-0.045	0.069	-0.008	0.006	-0.052	0.065	0.044	0.084	0.023	-0.034
-0.083	0.786	-0.601	-0.002	0.821	-0.571	-0.009	0.135	-0.020	-0.032	-0.017	0.037	0.005	0.050	0.050	-0.034
-0.083	0.786	-0.597	-0.003	0.820	-0.572	-0.105	0.035	-0.001	-0.031	-0.015	0.043	0.005	0.050	0.046	-0.039
-0.083	0.786	-0.597	-0.003	0.819	-0.574	-0.092	0.020	-0.007	-0.031	-0.014	0.045	0.005	0.049	0.046	-0.040
-0.087	0.771	-0.593	-0.004	0.818	-0.576	-0.102	0.092	-0.037	-0.034	-0.029	0.051	0.001	0.065	0.043	-0.037
-0.064	0.752	-0.601	-0.005	0.816	-0.578	-0.107	0.102	-0.017	-0.011	-0.047	0.045	0.024	0.084	0.051	-0.035
-0.064	0.755	-0.601	-0.006	0.815	-0.580	-0.140	0.120	-0.015	-0.009	-0.041	0.047	0.023	0.079	0.051	-0.041
-0.076	0.752	-0.597	-0.009	0.813	-0.583	-0.159	0.241	-0.048	-0.019	-0.044	0.054	0.011	0.083	0.046	-0.044
-0.122	0.763	-0.613	-0.009	0.811	-0.585	-0.162	0.089	-0.062	-0.065	-0.030	0.041	0.035	0.070	0.062	-0.047
-0.099	0.763	-0.593	-0.009	0.809	-0.588	-0.158	0.109	-0.091	-0.042	-0.028	0.064	0.013	0.070	0.041	-0.048
-0.087	0.752	-0.625	-0.008	0.807	-0.590	-0.139	0.044	-0.086	-0.031	-0.038	0.034	0.001	0.081	0.073	-0.054
-0.072	0.728	-0.613	-0.009	0.806	-0.592	-0.063	0.144	-0.090	-0.015	-0.061	0.047	0.014	0.103	0.060	-0.052
-0.114	0.721	-0.609	-0.010	0.806	-0.592	0.006	0.112	-0.039	-0.056	-0.069	0.051	0.028	0.110	0.056	-0.049
-0.110	0.713	-0.621	-0.011	0.807	-0.591	0.083	0.099	-0.003	-0.051	-0.077	0.038	0.024	0.117	0.067	-0.038
-0.099	0.740	-0.621	-0.013	0.809	-0.588	0.154	0.124	0.026	-0.037	-0.052	0.036	0.012	0.090	0.067	-0.023
-0.045	0.759	-0.648	-0.017	0.811	-0.585	0.190	0.271	0.049	0.021	-0.035	0.005	0.043	0.070	0.094	0.002
-0.057	0.763	-0.735	-0.022	0.814	-0.581	0.280	0.309	0.038	0.013	-0.034	-0.086	0.032	0.065	0.180	0.014
-0.049	0.748	-0.739	-0.027	0.817	-0.576	0.282	0.452	-0.016	0.026	-0.052	-0.095	0.041	0.081	0.184	0.006
-0.118	0.713	-0.755	-0.032	0.819	-0.573	0.198	0.529	-0.061	-0.038	-0.089	-0.114	0.027	0.115	0.200	-0.020
-0.187	0.682	-0.664	-0.035	0.820	-0.572	0.123	0.342	-0.068	-0.104	-0.121	-0.025	0.095	0.146	0.109	-0.041
-0.203	0.713	-0.617	-0.036	0.821	-0.569	0.137	0.157	-0.093	-0.118	-0.092	0.020	0.110	0.115	0.062	-0.049
-0.141	0.771	-0.597	-0.037	0.823	-0.566	0.189	0.150	-0.044	-0.056	-0.036	0.036	0.048	0.057	0.043	-0.046
-0.064	0.755	-0.613	-0.040	0.827	-0.561	0.323	0.196	0.002	0.024	-0.055	0.015	0.030	0.072	0.058	-0.017
-0.076	0.755	-0.637	-0.042	0.830	-0.556	0.344	0.145	0.051	0.015	-0.058	-0.014	0.019	0.072	0.081	0.020
-0.033	0.763	-0.629	-0.046	0.834	-0.550	0.350	0.173	0.085	0.060	-0.054	-0.012	0.062	0.064	0.073	0.049
-0.037	0.752	-0.652	-0.049	0.837	-0.544	0.345	0.138	0.128	0.060	-0.069	-0.042	0.058	0.075	0.096	0.067
-0.030	0.732	-0.652	-0.053	0.841	-0.538	0.376	0.055	0.171	0.071	-0.092	-0.048	0.065	0.093	0.095	0.098
-0.010	0.717	-0.664	-0.055	0.845	-0.532	0.413	-0.006	0.176	0.093	-0.112	-0.066	0.084	0.108	0.107	0.120
0.051	0.728	-0.676	-0.058	0.849	-0.525	0.409	-0.061	0.203	0.157	-0.104	-0.085	0.146	0.096	0.118	0.141
0.032	0.728	-0.704	-0.061	0.852	-0.520	0.359	-0.038	0.200	0.141	-0.107	-0.118	0.126	0.095	0.144	0.159
0.040	0.775	-0.688	-0.061	0.855	-0.514	0.366	-0.124	0.135	0.149	-0.064	-0.108	0.133	0.048	0.128	0.173
0.043	0.806	-0.668	-0.063	0.859	-0.508	0.387	-0.038	0.112	0.154	-0.037	-0.094	0.136	0.016	0.107	0.171
0.043	0.798	-0.656	-0.064	0.863	-0.500	0.474	0.008	0.110	0.156	-0.049	-0.090	0.136	0.023	0.095	0.165
0.032	0.837	-0.652	-0.066	0.868	-0.493	0.452	-0.010	0.112	0.146	-0.014	-0.094	0.124	0.016	0.090	0.153
0.005	0.856	-0.641	-0.067	0.871	-0.486	0.398	0.033	0.087	0.121	0.001	-0.088	0.096	0.036	0.078	0.135
-0.022	0.864	-0.617	-0.069	0.875	-0.480	0.405	0.082	0.074	0.096	0.005	-0.072	0.068	0.043	0.053	0.113
-0.060	0.871	-0.625	-0.072	0.878	-0.473	0.392	0.079	0.101	0.060	0.010	-0.086	0.029	0.051	0.061	0.101
-0.076	0.891	-0.593	-0.073	0.881	-0.467	0.378	-0.117	0.126	0.045	0.026	-0.061	0.013	0.070	0.029	0.081
-0.010	0.906	-0.542	-0.075	0.884	-0.461	0.354	0.112	0.052	0.112	0.038	-0.016	0.078	0.086	0.023	0.069
-0.103	0.910	-0.574	-0.076	0.887	-0.456	0.262	0.044	0.066	0.022	0.040	-0.052	0.015	0.090	0.008	0.056
-0.080	0.895	-0.546	-0.076	0.889	-0.451	0.277	-0.003	0.008	0.045	0.022	-0.029	0.008	0.074	0.019	0.041
-0.118	0.898	-0.554	-0.077	0.891	-0.447	0.249	0.102	-0.012	0.007	0.024	-0.041	0.031	0.078	0.012	0.018
-0.168	0.902	-0.581	-0.078	0.894	-0.442	0.290	0.051	-0.004	-0.042	0.025	-0.074	0.081	0.082	0.015	0.019
-0.153	0.887	-0.570	-0.076	0.896	-0.438	0.258	-0.172	-0.010	-0.028	0.008	-0.066	0.066	0.066	0.003	0.003
-0.083	0.895	-0.503	-0.076	0.898	-0.434	0.261	0.026	-0.014	0.041	0.013	-0.004	0.003	0.074	0.064	-0.006
-0.157	0.871	-0.503	-0.076	0.900	-0.430	0.204	-0.014	-0.024	-0.032	-0.012	-0.007	0.070	0.051	0.063	-0.003
-0.160	0.883	-0.522	-0.075	0.901	-0.427	0.187	-0.126	-0.034	-0.038	-0.002	-0.030	0.074	0.062	0.044	-0.006
-0.118	0.898	-0.495	-0.073	0.902	-0.425	0.110	-0.074	-0.041	0.003	0.013	-0.004	0.031	0.078	0.071	-0.023
-0.141	0.891	-0.483	-0.073	0.903	-0.423	0.119	0.029	-0.039	-0.020	0.004	0.006	0.055	0.070	0.083	-0.014
-0.172	0.887	-0.495	-0.073	0.903	-0.423	0.054	0.020	-0.048	-0.051	-0.000	-0.007	0.085	0.066	0.070	-0.019
-0.110	0.906	-0.510	-0.072	0.904	-0.422	0.030	-0.065	-0.039	0.009	0.019	-0.023	0.023	0.085	0.054	-0.022
-0.191	0.902	-0.534	-0.070	0.904	-0.422	0.056	-0.062	-0.052	-0.073	0.015	-0.047	0.104	0.081	0.030	-0.022
-0.126	0.910	-0.479	-0.069	0.904	-0.422	-0.004	-0.139	-0.047	-0.010	0.022	0.008	0.039	0.089	0.085	-0.020
-0.141	0.895	-0.499	-0.068	0.904	-0.422	0.005	0.017	-0.075	-0.026	0.007	-0.012	0.054	0.073	0.064	-0.036
-0.153	0.922	-0.507	-0.066	0.904	-0.423	-0.045	-0.141	-0.057	-0.040	0.034	-0.018	0.065	0.100	0.056	-0.032
-0.187	0.910	-0.499	-0.066	0.903	-0.425	-0.081	0.172	-0.089	-0.074	0.023	-0.009	0.099	0.088	0.064	-0.037
-0.145	0.918	-0.487	-0.063	0.902	-0.426	-0.056	-0.241	-0.055	-0.035	0.031	0.004	0.057	0.096	0.075	-0.043
-0.145	0.918	-0.487	-0.061	0.902	-0.427	-0.052	0.005	-0.120	-0.037	0.031	0.005	0.056	0.096	0.075	-0.051
-0.153	0.883	-0.479	-0.059	0.901	-0.430	-0.116	-0.116	-0.103	-0.047	-0.003	0.016	0.064	0.061	0.082	-0.044
-0.180	0.868	-0.483	-0.058	0.900	-0.431	-0.092	0.030	-0.079	-0.075	-0.017	0.013	0.091	0.045	0.077	-0.046
-0.133	0.875	-0.499	-0.056	0.899	-0.434	-0.145	-0.048	-0.089	-0.030	-0.009	0.000	0.044	0.052	0.061	-0.040
-0.157	0.871	-0.518	-0.053	0.898	-0.437	-0.121	-0.137	-0.090	-0.056	-0.012	-0.017	0.066	0.048	0.040	-0.035
-0.095	0.875	-0.483	-0.052	0.897	-0.440	-0.148	-0.048	-0.090	0.004	-0.007	0.021	0.004	0.051	0.075	-0.030
-0.110	0.860	-0.471	-0.050	0.896	-0.442	-0.136	0.005	-0.119	-0.013	-0.021	0.036	0.019	0.036	0.086	-0.034
-0.160	0.883	-0.554	-0.048	0.894	-0.446	-0.212	-0.055	-0.107	-0.065	0.004	-0.043	0.069	0.059	0.003	-0.030
-0.141	0.887	-0.499	-0.045	0.891	-0.451	-0.244	-0.110	-0.106	-0.049	0.010	0.017	0.049	0.062	0.058	-0.035
-0.107	0.852	-0.487	-0.043	0.890	-0.455	-0.207	-0.014	-0.094	-0.015	-0.023	0.032	0.014	0.027	0.069	-0.038
-0.118	0.879	-0.514	-0.041	0.888	-0.459	-0.208	-0.018	-0.107	-0.028	0.006	0.008	0.025	0.053	0.041	-0.035
-0.133	0.868	-0.530	-0.039	0.886	-0.463	-0.215	-0.071	-0.104	-0.046	-0.004	-0.004	0.040	0.041	0.024	-0.032
-0.110	0.871	-0.503	-0.037	0.884	-0.467	-0.219	-0.073	-0.092	-0.025	0.002	0.028	0.016	0.045	0.051	-0.035
-0.126	0.864	-0.542	-0.036	0.881	-0.471	-0.233	0.072	-0.101	-0.041	-0.003	-0.008	0.031	0.036	0.011	-0.040
-0.126	0.833	-0.542	-0.034	0.879	-0.476	-0.292	-0.058	-0.089	-0.043	-0.031	-0.003	0.030	0.005	0.011	-0.033
-0.137	0.821	-0.538	-0.033	0.876	-0.481	-0.274	-0.035	-0.090	-0.056	-0.040	0.006	0.041	0.008	0.014	-0.030
-0.087	0.794	-0.546	-0.031	0.873	-0.486	-0.260	-0.051	-0.082	-0.007	-0.064	0.003	0.009	0.035	0.005	-0.029
-0.103	0.833	-0.574	-0.028	0.871	-0.491	-0.236	-0.199	-0.085	-0.026	-0.023	-0.020	0.006	0.003	0.023	-0.025
-0.091	0.825	-0.518	-0.026	0.869	-0.495	-0.233	0.055	-0.129	-0.016	-0.028	0.039	0.006	0.006	0.031	-0.011
-0.083	0.829	-0.538	-0.024	0.865	-0.500	-0.317	-0.100	-0.103	-0.010	-0.021	0.025	0.015	0.002	0.011	-0.016
-0.045	0.817	-0.546	-0.022	0.863	-0.505	-0.229	-0.065	-0.095	0.026	-0.030	0.021	0.054	0.014	0.002	-0.022
-0.103	0.821	-0.562	-0.021	0.861	-0.508	-0.205	0.031	-0.083	-0.033	-0.024	0.009	0.004	0.011	0.014	-0.020
-0.122	0.810	-0.570	-0.020	0.859	-0.511	-0.150	0.027	-0.081	-0.053	-0.034	0.004	0.022	0.023	0.023	-0.018
-0.080	0.810	-0.558	-0.020	0.858	-0.513	-0.131	0.141	-0.079	-0.010	-0.032	0.018	0.020	0.024	0.012	-0.028
-0.072	0.806	-0.558	-0.019	0.857	-0.516	-0.116	-0.061	-0.037	-0.004	-0.035	0.020	0.029	0.028	0.012	-0.023
-0.091	0.806	-0.546	-0.020	0.856	-0.517	-0.093	0.150	-0.028	-0.022	-0.033	0.033	0.010	0.029	0.001	-0.020
-0.068	0.806	-0.558	-0.021	0.854	-0.519	-0.117	0.014	-0.005	0.001	-0.032	0.023	0.033	0.030	0.013	-0.025
-0.107	0.794	-0.570	-0.021	0.854	-0.520	-0.060	0.018	-0.018	-0.037	-0.042	0.013	0.005	0.042	0.026	-0.035
-0.107	0.794	-0.570	-0.021	0.853	-0.521	-0.044	0.019	-0.015	-0.037	-0.042	0.014	0.005	0.042	0.026	-0.031
-0.118	0.802	-0.546	-0.020	0.852	-0.522	-0.045	-0.096	0.015	-0.049	-0.034	0.038	0.016	0.035	0.003	-0.030
-0.076	0.821	-0.558	-0.021	0.853	-0.522	0.013	0.035	-0.013	-0.007	-0.014	0.026	0.027	0.016	0.015	-0.032
-0.060	0.821	-0.554	-0.022	0.852	-0.523	-0.020	0.076	0.008	0.010	-0.014	0.030	0.043	0.017	0.012	-0.032
-0.110	0.783	-0.558	-0.022	0.852	-0.523	-0.016	0.008	0.011	-0.040	-0.052	0.027	0.006	0.056	0.016	-0.030
-0.099	0.802	-0.542	-0.024	0.851	-0.524	-0.041	0.084	0.008	-0.028	-0.032	0.044	0.006	0.037	0.001	-0.030
-0.110	0.794	-0.558	-0.024	0.851	-0.525	-0.039	-0.020	0.019	-0.039	-0.040	0.029	0.006	0.045	0.017	-0.040
-0.080	0.798	-0.554	-0.026	0.850	-0.526	-0.050	0.139	0.019	-0.006	-0.035	0.033	0.026	0.041	0.014	-0.039
-0.122	0.802	-0.570	-0.027	0.849	-0.527	-0.072	0.027	0.045	-0.047	-0.030	0.019	0.016	0.038	0.030	-0.038
-0.114	0.794	-0.562	-0.027	0.848	-0.529	-0.086	-0.105	0.054	-0.039	-0.037	0.028	0.008	0.046	0.022	-0.031
-0.095	0.833	-0.546	-0.029	0.847	-0.530	-0.092	0.003	0.076	-0.018	0.003	0.046	0.012	0.007	0.007	-0.039
-0.080	0.810	-0.554	-0.032	0.847	-0.531	-0.060	0.189	0.057	0.001	-0.019	0.039	0.027	0.031	0.015	-0.031
-0.133	0.810	-0.570	-0.034	0.845	-0.533	-0.118	0.079	0.077	-0.051	-0.017	0.025	0.026	0.031	0.031	-0.034
-0.087	0.798	-0.570	-0.037	0.844	-0.535	-0.112	0.145	0.032	-0.003	-0.027	0.026	0.020	0.043	0.031	-0.036
-0.145	0.775	-0.593	-0.037	0.842	-0.538	-0.134	0.013	0.010	-0.060	-0.049	0.005	0.037	0.066	0.055	-0.036
-0.130	0.771	-0.601	-0.038	0.841	-0.540	-0.141	0.010	-0.004	-0.045	-0.052	-0.001	0.021	0.070	0.063	-0.032
-0.099	0.806	-0.593	-0.037	0.839	-0.543	-0.142	-0.014	-0.018	-0.014	-0.016	0.009	0.010	0.035	0.056	-0.032
-0.118	0.783	-0.589	-0.037	0.837	-0.545	-0.148	-0.018	-0.002	-0.033	-0.038	0.015	0.009	0.059	0.052	-0.024
-0.087	0.790	-0.577	-0.038	0.835	-0.549	-0.180	-0.039	0.031	-0.002	-0.028	0.030	0.022	0.051	0.040	-0.024
-0.103	0.783	-0.605	-0.039	0.833	-0.552	-0.175	0.060	0.033	-0.016	-0.033	0.005	0.007	0.059	0.068	-0.024
-0.118	0.736	-0.574	-0.040	0.832	-0.553	-0.100	-0.016	0.049	-0.030	-0.078	0.038	0.008	0.105	0.036	-0.020
-0.095	0.744	-0.574	-0.042	0.832	-0.553	0.030	0.081	0.036	-0.005	-0.070	0.038	0.015	0.097	0.036	-0.024
-0.103	0.740	-0.605	-0.043	0.832	-0.552	0.058	0.014	0.083	-0.011	-0.074	0.006	0.008	0.101	0.068	-0.024
-0.118	0.752	-0.577	-0.045	0.833	-0.551	0.095	-0.007	0.087	-0.025	-0.063	0.032	0.007	0.090	0.041	-0.018
-0.110	0.752	-0.605	-0.047	0.835	-0.548	0.172	0.024	0.090	-0.015	-0.065	0.002	0.001	0.090	0.068	-0.023
-0.114	0.759	-0.625	-0.048	0.837	-0.546	0.166	-0.035	0.094	-0.018	-0.059	-0.021	0.003	0.082	0.088	-0.020
-0.157	0.748	-0.617	-0.052	0.839	-0.542	0.227	0.272	0.040	-0.056	-0.073	-0.017	0.045	0.094	0.081	-0.012
-0.118	0.721	-0.652	-0.054	0.841	-0.539	0.195	-0.019	0.081	-0.017	-0.102	-0.055	0.006	0.121	0.116	-0.003
-0.118	0.721	-0.652	-0.056	0.843	-0.536	0.235	0.064	0.072	-0.015	-0.104	-0.059	0.006	0.121	0.116	0.000
-0.107	0.717	-0.676	-0.059	0.846	-0.530	0.323	0.206	0.069	0.000	-0.111	-0.088	0.005	0.125	0.140	0.002
-0.137	0.732	-0.672	-0.066	0.850	-0.523	0.440	0.463	0.118	-0.023	-0.100	-0.091	0.025	0.110	0.136	-0.010
-0.191	0.806	-0.648	-0.073	0.856	-0.512	0.636	0.289	0.206	-0.070	-0.032	-0.078	0.078	0.036	0.114	-0.021
-0.214	0.833	-0.629	-0.079	0.863	-0.500	0.712	0.177	0.199	-0.088	-0.012	-0.071	0.101	0.009	0.095	-0.039
-0.191	0.806	-0.577	-0.082	0.869	-0.488	0.657	0.071	0.142	-0.061	-0.045	-0.031	0.078	0.036	0.044	-0.045
-0.203	0.802	-0.550	-0.084	0.874	-0.479	0.544	-0.046	0.123	-0.071	-0.053	-0.012	0.090	0.041	0.017	-0.025
-0.160	0.794	-0.538	-0.087	0.878	-0.471	0.461	-0.006	0.124	-0.026	-0.065	-0.009	0.048	0.049	0.005	-0.007
-0.087	0.825	-0.570	-0.090	0.881	-0.464	0.424	0.175	0.092	0.050	-0.038	-0.048	0.025	0.018	0.037	0.015
-0.126	0.825	-0.577	-0.093	0.884	-0.458	0.379	0.078	0.132	0.014	-0.041	-0.062	0.013	0.018	0.045	0.043
-0.103	0.856	-0.589	-0.096	0.887	-0.452	0.345	0.094	0.124	0.040	-0.012	-0.080	0.010	0.013	0.057	0.069
-0.095	0.871	-0.601	-0.097	0.889	-0.447	0.293	-0.071	0.113	0.049	0.001	-0.096	0.019	0.029	0.069	0.086
-0.057	0.883	-0.593	-0.097	0.891	-0.444	0.223	-0.134	0.039	0.086	0.011	-0.092	0.058	0.041	0.061	0.106
-0.010	0.856	-0.577	-0.096	0.892	-0.441	0.160	0.007	-0.049	0.131	-0.018	-0.079	0.104	0.014	0.046	0.119
-0.037	0.825	-0.617	-0.093	0.894	-0.438	0.192	-0.149	-0.068	0.102	-0.050	-0.121	0.078	0.017	0.085	0.133
-0.041	0.821	-0.613	-0.090	0.895	-0.437	0.134	-0.044	-0.135	0.095	-0.055	-0.118	0.075	0.021	0.082	0.141
-0.007	0.825	-0.593	-0.085	0.897	-0.434	0.204	-0.248	-0.143	0.124	-0.053	-0.102	0.111	0.017	0.062	0.142
-0.010	0.840	-0.617	-0.081	0.900	-0.429	0.313	-0.136	-0.147	0.116	-0.041	-0.130	0.108	0.002	0.086	0.142
0.001	0.821	-0.593	-0.078	0.903	-0.423	0.380	-0.255	-0.041	0.124	-0.063	-0.112	0.121	0.021	0.063	0.146
-0.022	0.817	-0.601	-0.076	0.906	-0.415	0.484	-0.296	0.023	0.099	-0.071	-0.127	0.098	0.024	0.070	0.149
0.005	0.829	-0.558	-0.075	0.910	-0.408	0.451	-0.106	0.038	0.125	-0.062	-0.091	0.126	0.012	0.027	0.144
0.020	0.883	-0.554	-0.075	0.914	-0.399	0.496	-0.121	0.076	0.141	-0.012	-0.096	0.143	0.042	0.023	0.145
-0.030	0.891	-0.570	-0.076	0.917	-0.392	0.452	-0.022	0.059	0.092	-0.008	-0.119	0.094	0.050	0.039	0.143
0.020	0.910	-0.522	-0.077	0.920	-0.384	0.419	-0.060	0.066	0.142	0.009	-0.079	0.145	0.070	0.008	0.139
-0.022	0.918	-0.530	-0.076	0.923	-0.377	0.404	-0.052	0.017	0.100	0.013	-0.094	0.103	0.078	0.000	0.127
-0.007	0.960	-0.503	-0.076	0.925	-0.372	0.318	-0.034	0.018	0.115	0.053	-0.072	0.119	0.121	0.028	0.113
-0.030	0.956	-0.479	-0.075	0.927	-0.366	0.327	-0.096	0.003	0.091	0.047	-0.054	0.097	0.118	0.051	0.086
-0.072	0.941	-0.447	-0.075	0.930	-0.359	0.398	-0.010	-0.028	0.048	0.029	-0.029	0.055	0.102	0.083	0.070
-0.126	0.929	-0.487	-0.076	0.932	-0.354	0.301	0.023	0.027	-0.005	0.015	-0.074	0.001	0.091	0.044	0.051
-0.091	0.945	-0.451	-0.076	0.934	-0.349	0.278	0.028	0.024	0.030	0.029	-0.044	0.035	0.108	0.079	0.032
-0.103	0.945	-0.459	-0.077	0.936	-0.343	0.348	0.105	0.018	0.020	0.026	-0.058	0.023	0.108	0.072	0.021
-0.133	0.949	-0.432	-0.078	0.939	-0.336	0.371	0.052	0.022	-0.010	0.028	-0.037	0.008	0.113	0.100	0.014
-0.130	0.949	-0.412	-0.079	0.941	-0.330	0.310	0.048	0.032	-0.005	0.026	-0.023	0.006	0.113	0.120	0.005
-0.157	0.902	-0.416	-0.081	0.942	-0.324	0.315	0.008	0.047	-0.031	-0.022	-0.033	0.033	0.067	0.116	-0.003
-0.137	0.906	-0.412	-0.081	0.944	-0.319	0.281	-0.013	0.020	-0.011	-0.020	-0.034	0.015	0.071	0.120	-0.004
-0.141	0.887	-0.400	-0.081	0.945	-0.316	0.193	-0.075	0.039	-0.015	-0.041	-0.025	0.019	0.052	0.133	-0.009
-0.133	0.895	-0.384	-0.082	0.947	-0.312	0.233	-0.053	0.016	-0.007	-0.034	-0.013	0.012	0.059	0.149	-0.011
-0.168	0.922	-0.412	-0.082	0.947	-0.310	0.107	0.105	-0.007	-0.041	-0.008	-0.043	0.047	0.086	0.122	-0.006
-0.164	0.941	-0.396	-0.082	0.947	-0.309	0.075	-0.187	0.023	-0.038	0.011	-0.028	0.044	0.106	0.137	-0.005
-0.095	0.914	-0.357	-0.081	0.948	-0.308	0.082	-0.062	-0.016	0.031	-0.016	0.010	0.025	0.078	0.177	-0.002
-0.133	0.895	-0.380	-0.081	0.948	-0.308	0.026	-0.039	-0.012	-0.008	-0.036	-0.014	0.014	0.059	0.153	-0.009
-0.110	0.933	-0.365	-0.081	0.948	-0.307	0.038	0.061	-0.014	0.016	0.003	0.001	0.008	0.097	0.169	-0.005
-0.207	0.929	-0.412	-0.082	0.948	-0.306	0.072	-0.025	0.033	-0.080	-0.001	-0.047	0.088	0.093	0.121	-0.013
-0.141	0.922	-0.384	-0.083	0.948	-0.306	-0.003	-0.011	0.042	-0.013	-0.009	-0.019	0.023	0.085	0.149	-0.016
-0.164	0.937	-0.424	-0.084	0.948	-0.306	0.030	-0.055	0.056	-0.036	0.007	-0.059	0.046	0.100	0.109	-0.025
-0.153	0.960	-0.376	-0.084	0.948	-0.306	0.031	-0.056	0.011	-0.024	0.030	-0.012	0.035	0.123	0.156	-0.014
-0.160	0.929	-0.361	-0.085	0.948	-0.307	-0.078	0.175	-0.023	-0.031	-0.001	0.006	0.043	0.092	0.172	-0.027
-0.149	0.953	-0.408	-0.085	0.947	-0.308	-0.054	0.051	-0.024	-0.019	0.023	-0.041	0.031	0.115	0.124	-0.028
-0.218	0.918	-0.408	-0.084	0.947	-0.310	-0.045	-0.221	0.003	-0.089	-0.011	-0.039	0.100	0.080	0.124	-0.033
-0.160	0.925	-0.396	-0.084	0.947	-0.311	-0.045	0.069	-0.031	-0.032	-0.003	-0.026	0.042	0.087	0.135	-0.027
-0.187	0.906	-0.412	-0.084	0.946	-0.314	-0.133	-0.050	-0.006	-0.059	-0.022	-0.039	0.068	0.067	0.119	-0.020
-0.133	0.898	-0.396	-0.084	0.944	-0.318	-0.209	-0.021	-0.020	-0.005	-0.028	-0.019	0.014	0.059	0.134	-0.010
-0.099	0.910	-0.392	-0.083	0.943	-0.321	-0.156	-0.049	-0.038	0.028	-0.016	-0.012	0.020	0.071	0.137	-0.011
-0.180	0.929	-0.467	-0.081	0.942	-0.324	-0.122	-0.139	-0.038	-0.054	0.004	-0.084	0.060	0.090	0.062	-0.007
-0.180	0.929	-0.467	-0.080	0.942	-0.327	-0.138	-0.093	-0.054	-0.055	0.005	-0.081	0.060	0.090	0.061	-0.019
-0.149	0.918	-0.388	-0.079	0.940	-0.331	-0.167	-0.013	-0.044	-0.025	-0.005	0.001	0.029	0.077	0.139	-0.025
-0.203	0.887	-0.440	-0.078	0.939	-0.334	-0.157	-0.182	0.001	-0.080	-0.035	-0.046	0.083	0.046	0.087	-0.028
-0.137	0.906	-0.440	-0.078	0.938	-0.337	-0.152	-0.041	-0.000	-0.015	-0.015	-0.043	0.017	0.065	0.086	-0.020
-0.180	0.925	-0.447	-0.078	0.937	-0.342	-0.209	-0.141	0.008	-0.057	0.006	-0.046	0.059	0.084	0.077	-0.020
-0.110	0.922	-0.420	-0.078	0.935	-0.346	-0.191	0.042	-0.027	0.012	0.004	-0.015	0.011	0.079	0.104	-0.011
-0.160	0.910	-0.447	-0.077	0.934	-0.350	-0.202	-0.122	-0.011	-0.039	-0.007	-0.039	0.039	0.067	0.076	-0.016
-0.141	0.906	-0.440	-0.076	0.932	-0.354	-0.195	-0.119	-0.001	-0.021	-0.009	-0.027	0.019	0.063	0.082	-0.010
-0.157	0.879	-0.443	-0.075	0.931	-0.358	-0.202	-0.178	0.012	-0.037	-0.035	-0.026	0.034	0.035	0.078	-0.016
-0.130	0.883	-0.424	-0.075	0.929	-0.363	-0.223	-0.128	0.041	-0.010	-0.029	-0.002	0.007	0.039	0.097	-0.017
-0.137	0.891	-0.432	-0.076	0.927	-0.367	-0.195	-0.033	0.046	-0.017	-0.020	-0.006	0.014	0.046	0.088	-0.014
-0.168	0.918	-0.487	-0.076	0.925	-0.371	-0.218	-0.230	0.091	-0.048	0.009	-0.057	0.044	0.072	0.032	-0.012
-0.126	0.902	-0.459	-0.077	0.924	-0.375	-0.164	-0.102	0.060	-0.005	-0.005	-0.026	0.001	0.056	0.059	-0.012
-0.149	0.891	-0.463	-0.078	0.922	-0.378	-0.183	-0.098	0.065	-0.028	-0.015	-0.026	0.024	0.044	0.054	-0.015
-0.137	0.883	-0.459	-0.079	0.921	-0.382	-0.201	0.045	0.033	-0.015	-0.021	-0.019	0.012	0.036	0.057	-0.005
-0.164	0.875	-0.479	-0.079	0.919	-0.387	-0.230	-0.200	0.069	-0.042	-0.027	-0.034	0.038	0.028	0.037	-0.002
-0.095	0.852	-0.447	-0.080	0.916	-0.392	-0.247	-0.083	0.085	0.028	-0.048	0.003	0.031	0.004	0.068	0.001
-0.118	0.868	-0.487	-0.080	0.915	-0.396	-0.216	-0.129	0.082	0.005	-0.031	-0.032	0.008	0.018	0.027	-0.003
-0.133	0.883	-0.483	-0.081	0.912	-0.401	-0.222	-0.117	0.095	-0.009	-0.013	-0.024	0.007	0.033	0.031	-0.006
-0.168	0.891	-0.503	-0.083	0.911	-0.405	-0.198	-0.089	0.096	-0.043	-0.003	-0.040	0.042	0.040	0.010	-0.014
-0.187	0.895	-0.503	-0.084	0.909	-0.409	-0.215	-0.122	0.105	-0.061	0.002	-0.035	0.060	0.043	0.009	-0.018
-0.149	0.883	-0.491	-0.085	0.906	-0.414	-0.219	-0.126	0.088	-0.022	-0.007	-0.019	0.021	0.031	0.020	-0.019
-0.137	0.852	-0.479	-0.086	0.904	-0.418	-0.202	-0.114	0.110	-0.009	-0.036	-0.003	0.010	0.000	0.032	-0.011
-0.137	0.848	-0.495	-0.087	0.902	-0.423	-0.236	-0.137	0.120	-0.008	-0.038	-0.014	0.010	0.005	0.015	-0.000
-0.114	0.844	-0.479	-0.089	0.900	-0.428	-0.272	0.009	0.092	0.017	-0.039	0.006	0.014	0.009	0.030	-0.004
-0.118	0.848	-0.479	-0.089	0.897	-0.434	-0.314	-0.127	0.081	0.014	-0.033	0.012	0.010	0.006	0.030	-0.010
-0.176	0.825	-0.518	-0.091	0.893	-0.440	-0.334	-0.005	0.069	-0.042	-0.053	-0.021	0.048	0.030	0.011	-0.017
-0.180	0.833	-0.518	-0.091	0.890	-0.447	-0.364	-0.153	0.070	-0.046	-0.042	-0.014	0.051	0.023	0.011	-0.020
-0.180	0.833	-0.518	-0.092	0.886	-0.454	-0.370	-0.049	0.073	-0.045	-0.038	-0.007	0.051	0.023	0.012	-0.021
-0.145	0.821	-0.542	-0.092	0.883	-0.461	-0.376	-0.191	0.074	-0.010	-0.046	-0.024	0.017	0.035	0.036	-0.011
-0.133	0.833	-0.538	-0.092	0.878	-0.469	-0.424	-0.055	0.050	0.002	-0.030	-0.012	0.006	0.024	0.033	-0.005
-0.126	0.825	-0.550	-0.092	0.875	-0.476	-0.392	-0.075	0.013	0.009	-0.034	-0.017	0.001	0.032	0.046	0.001
-0.145	0.798	-0.550	-0.091	0.870	-0.484	-0.418	-0.055	-0.008	-0.010	-0.057	-0.010	0.019	0.060	0.047	0.000
-0.145	0.779	-0.554	-0.090	0.866	-0.492	-0.441	-0.157	0.018	-0.011	-0.072	-0.006	0.019	0.080	0.051	0.004
-0.141	0.786	-0.566	-0.089	0.861	-0.501	-0.472	-0.195	0.036	-0.008	-0.060	-0.009	0.014	0.073	0.063	-0.009
-0.110	0.771	-0.581	-0.090	0.857	-0.508	-0.405	0.033	0.012	0.023	-0.071	-0.018	0.018	0.089	0.079	-0.006
-0.191	0.767	-0.581	-0.088	0.852	-0.515	-0.415	-0.178	0.016	-0.059	-0.070	-0.010	0.061	0.093	0.079	0.009
-0.114	0.783	-0.558	-0.085	0.848	-0.523	-0.423	-0.211	-0.056	0.015	-0.051	0.021	0.015	0.078	0.056	0.003
-0.041	0.779	-0.550	-0.085	0.843	-0.531	-0.453	0.194	-0.129	0.088	-0.050	0.036	0.088	0.082	0.048	-0.002
-0.172	0.786	-0.605	-0.084	0.839	-0.538	-0.435	-0.012	-0.100	-0.044	-0.037	-0.011	0.041	0.076	0.103	-0.004
-0.118	0.775	-0.577	-0.083	0.834	-0.545	-0.403	0.088	-0.077	0.009	-0.045	0.023	0.013	0.089	0.075	-0.011
-0.183	0.779	-0.589	-0.083	0.831	-0.551	-0.332	-0.048	-0.037	-0.057	-0.037	0.017	0.053	0.086	0.087	-0.030
-0.141	0.755	-0.566	-0.082	0.828	-0.555	-0.273	-0.103	0.010	-0.016	-0.057	0.045	0.011	0.110	0.063	-0.030
-0.133	0.755	-0.562	-0.082	0.825	-0.559	-0.213	0.067	-0.010	-0.007	-0.054	0.052	0.004	0.112	0.058	-0.038
-0.160	0.755	-0.593	-0.083	0.823	-0.562	-0.203	0.011	-0.005	-0.034	-0.052	0.024	0.032	0.114	0.089	-0.030
-0.153	0.755	-0.577	-0.082	0.821	-0.565	-0.160	-0.099	0.000	-0.027	-0.050	0.043	0.025	0.116	0.073	-0.025
-0.130	0.740	-0.574	-0.082	0.819	-0.568	-0.167	0.012	-0.003	-0.004	-0.064	0.049	0.004	0.133	0.068	-0.030
-0.118	0.755	-0.597	-0.083	0.817	-0.570	-0.136	0.080	-0.033	0.008	-0.047	0.028	0.006	0.119	0.092	-0.018
-0.172	0.759	-0.605	-0.083	0.816	-0.572	-0.098	-0.011	0.001	-0.046	-0.041	0.022	0.049	0.116	0.100	-0.017
-0.091	0.755	-0.593	-0.082	0.815	-0.573	-0.064	-0.080	0.012	0.034	-0.044	0.035	0.028	0.121	0.089	-0.015
-0.153	0.767	-0.597	-0.082	0.814	-0.575	-0.073	0.049	-0.023	-0.027	-0.032	0.032	0.037	0.110	0.094	-0.016
-0.122	0.717	-0.589	-0.082	0.814	-0.576	-0.039	-0.081	0.009	0.003	-0.081	0.041	0.009	0.162	0.086	-0.006
-0.118	0.744	-0.593	-0.084	0.814	-0.575	-0.003	0.163	-0.000	0.009	-0.054	0.036	0.009	0.136	0.091	-0.013
-0.118	0.752	-0.597	-0.084	0.813	-0.576	-0.018	0.027	0.003	0.009	-0.046	0.033	0.012	0.130	0.095	-0.004
-0.122	0.755	-0.577	-0.085	0.813	-0.576	-0.014	0.052	0.002	0.006	-0.042	0.053	0.018	0.127	0.077	-0.000
-0.114	0.752	-0.609	-0.087	0.813	-0.575	0.034	0.238	-0.050	0.016	-0.046	0.020	0.014	0.131	0.109	-0.011
-0.114	0.752	-0.609	-0.088	0.814	-0.574	0.067	0.079	-0.033	0.016	-0.047	0.019	0.017	0.132	0.111	-0.019
-0.183	0.728	-0.597	-0.088	0.815	-0.573	0.091	0.001	-0.002	-0.053	-0.071	0.030	0.089	0.155	0.100	-0.020
-0.168	0.736	-0.601	-0.089	0.816	-0.571	0.116	0.054	0.028	-0.036	-0.064	0.024	0.077	0.148	0.106	-0.024
-0.141	0.728	-0.589	-0.091	0.818	-0.568	0.169	0.087	0.034	-0.007	-0.074	0.033	0.053	0.156	0.096	-0.032
-0.145	0.717	-0.601	-0.094	0.820	-0.564	0.246	0.185	0.044	-0.008	-0.088	0.017	0.060	0.168	0.110	-0.028
-0.168	0.717	-0.597	-0.097	0.824	-0.558	0.340	0.170	0.039	-0.028	-0.091	0.015	0.087	0.168	0.109	-0.014
-0.195	0.736	-0.637	-0.098	0.828	-0.553	0.362	0.040	0.066	-0.054	-0.076	-0.030	0.117	0.149	0.151	-0.000
-0.122	0.763	-0.637	-0.101	0.831	-0.546	0.379	0.190	0.047	0.023	-0.053	-0.037	0.047	0.122	0.154	0.018
-0.122	0.775	-0.664	-0.105	0.836	-0.538	0.487	0.216	0.060	0.026	-0.046	-0.073	0.050	0.110	0.184	0.024
-0.107	0.748	-0.692	-0.111	0.843	-0.527	0.617	0.539	0.049	0.048	-0.079	-0.111	0.039	0.137	0.214	0.020
-0.207	0.755	-0.684	-0.118	0.849	-0.515	0.671	0.507	0.053	-0.046	-0.078	-0.115	0.142	0.129	0.209	-0.002
-0.253	0.771	-0.629	-0.121	0.854	-0.505	0.553	0.290	-0.018	-0.089	-0.068	-0.070	0.191	0.113	0.157	-0.025
-0.253	0.790	-0.558	-0.122	0.859	-0.497	0.441	0.180	-0.063	-0.088	-0.053	-0.007	0.195	0.093	0.089	-0.045
-0.230	0.798	-0.526	-0.122	0.863	-0.490	0.446	0.163	-0.107	-0.065	-0.050	0.017	0.175	0.085	0.060	-0.040
-0.199	0.813	-0.574	-0.122	0.867	-0.482	0.403	0.133	-0.090	-0.034	-0.038	-0.038	0.148	0.069	0.111	-0.023
-0.160	0.813	-0.574	-0.123	0.871	-0.475	0.413	0.139	-0.052	0.005	-0.042	-0.045	0.113	0.068	0.114	0.005
-0.149	0.813	-0.562	-0.123	0.875	-0.469	0.370	0.128	-0.041	0.017	-0.045	-0.039	0.106	0.067	0.105	0.031
-0.126	0.821	-0.585	-0.122	0.878	-0.463	0.359	-0.014	-0.076	0.039	-0.041	-0.069	0.087	0.059	0.132	0.058
-0.122	0.783	-0.605	-0.120	0.881	-0.458	0.326	-0.097	-0.065	0.040	-0.083	-0.094	0.087	0.097	0.155	0.084
-0.080	0.767	-0.617	-0.119	0.884	-0.452	0.378	-0.020	-0.043	0.082	-0.102	-0.112	0.049	0.111	0.170	0.114
-0.045	0.771	-0.633	-0.117	0.888	-0.445	0.458	-0.182	0.020	0.115	-0.101	-0.135	0.019	0.106	0.189	0.145
-0.007	0.783	-0.605	-0.116	0.892	-0.437	0.496	-0.059	-0.015	0.152	-0.094	-0.115	0.015	0.093	0.165	0.173
0.047	0.821	-0.554	-0.114	0.897	-0.427	0.544	-0.083	-0.018	0.204	-0.060	-0.073	0.065	0.054	0.116	0.191
0.043	0.825	-0.554	-0.114	0.901	-0.418	0.533	-0.060	0.005	0.200	-0.060	-0.082	0.057	0.049	0.119	0.193
0.020	0.833	-0.574	-0.114	0.906	-0.408	0.604	0.054	0.028	0.177	-0.058	-0.113	0.029	0.040	0.142	0.191
-0.030	0.883	-0.589	-0.115	0.911	-0.397	0.630	-0.036	0.051	0.127	-0.012	-0.139	0.026	0.012	0.161	0.180
-0.030	0.883	-0.589	-0.116	0.915	-0.386	0.635	0.082	0.041	0.128	-0.017	-0.150	0.031	0.013	0.164	0.173
-0.037	0.910	-0.562	-0.117	0.919	-0.376	0.578	0.071	0.058	0.122	0.006	-0.133	0.043	0.042	0.140	0.156
-0.007	0.941	-0.518	-0.119	0.923	-0.365	0.568	0.251	0.035	0.155	0.033	-0.100	0.017	0.074	0.100	0.149
-0.072	0.953	-0.507	-0.120	0.927	-0.356	0.519	-0.113	0.107	0.090	0.041	-0.097	0.087	0.088	0.092	0.136
-0.053	0.956	-0.479	-0.122	0.930	-0.347	0.487	0.133	0.054	0.111	0.042	-0.079	0.072	0.093	0.067	0.128
-0.080	0.972	-0.459	-0.123	0.933	-0.340	0.399	0.090	0.035	0.086	0.055	-0.066	0.103	0.111	0.050	0.100
-0.064	0.964	-0.455	-0.124	0.935	-0.332	0.390	0.198	0.010	0.102	0.044	-0.070	0.093	0.105	0.050	0.094
-0.168	0.976	-0.495	-0.124	0.937	-0.327	0.318	-0.072	0.029	-0.002	0.054	-0.115	0.201	0.118	0.092	0.078
-0.107	0.956	-0.471	-0.125	0.939	-0.320	0.378	0.105	-0.016	0.060	0.032	-0.098	0.144	0.101	0.071	0.068
-0.133	0.949	-0.420	-0.125	0.941	-0.314	0.293	0.049	-0.002	0.033	0.023	-0.052	0.176	0.095	0.023	0.046
-0.133	0.945	-0.420	-0.126	0.943	-0.309	0.273	0.135	-0.015	0.034	0.018	-0.058	0.181	0.093	0.026	0.040
-0.187	0.933	-0.436	-0.126	0.944	-0.305	0.213	0.083	-0.008	-0.020	0.005	-0.077	0.239	0.084	0.045	0.023
-0.183	0.937	-0.412	-0.126	0.945	-0.303	0.134	0.003	0.009	-0.016	0.008	-0.056	0.241	0.090	0.024	0.012
-0.191	0.914	-0.428	-0.126	0.945	-0.301	0.118	-0.000	-0.035	-0.024	-0.016	-0.074	0.254	0.070	0.043	-0.000
-0.183	0.949	-0.388	-0.126	0.946	-0.298	0.162	0.090	-0.054	-0.017	0.018	-0.038	0.251	0.108	0.007	0.001
-0.176	0.910	-0.341	-0.126	0.947	-0.297	0.070	-0.087	0.020	-0.009	-0.021	0.009	0.248	0.072	0.038	0.002
-0.160	0.933	-0.369	-0.126	0.947	-0.295	0.117	0.009	-0.010	0.006	0.001	-0.021	0.237	0.099	0.008	-0.001
-0.172	0.914	-0.384	-0.125	0.948	-0.293	0.137	0.007	-0.043	-0.006	-0.019	-0.039	0.254	0.083	0.011	0.006
-0.180	0.937	-0.357	-0.124	0.948	-0.293	0.029	-0.215	0.011	-0.014	0.004	-0.011	0.267	0.109	0.013	0.013
-0.133	0.960	-0.349	-0.123	0.948	-0.292	0.058	0.024	-0.057	0.031	0.027	-0.004	0.225	0.135	0.018	0.007
-0.157	0.953	-0.392	-0.122	0.948	-0.292	-0.004	0.012	-0.052	0.007	0.019	-0.047	0.253	0.130	0.028	0.006
-0.191	0.968	-0.384	-0.121	0.948	-0.293	-0.033	-0.124	-0.045	-0.029	0.035	-0.038	0.292	0.148	0.023	0.000
-0.168	0.941	-0.376	-0.120	0.948	-0.296	-0.087	-0.106	-0.045	-0.007	0.008	-0.028	0.273	0.124	0.017	0.000
-0.214	0.910	-0.349	-0.119	0.947	-0.298	-0.113	0.011	-0.059	-0.054	-0.022	0.001	0.324	0.096	0.008	0.000
Avg ODBA	2.432
Vec ODBA	1.597
Avg ELBA	0.901
Avg EPBA	0.238
Speed	ODBA	VeDBA	ELBA	EPBA	StrkSpGn	StrSpGn_L	ISI
6.200	2.432	1.597	0.901	0.238	0.517	0.490	2.454
MeanPeak	0.052741
MeanLong	0.050035
MeanISI	2.454286
